# Supplementary material for: Template CoMFA Generates Single 3D-QSAR Models that, for Twelve of Twelve Biological Targets, Predict All ChEMBL-Tabulated Affinities
Source: PLoS One. 2015 Jun 12;10(6):e0129307. doi: 10.1371/journal.pone.0129307 (PMC4466312; doi:10.1371/journal.pone.0129307)
Supplement: S12 Text — The zip file contains, in. sdf format, the aligned structures, from the A, B, C, D, and F protocols, of all templates and training sets for the ptp1b target. The content of each file is evident from its name. (ZIP) [file pone.0129307.s013.zip › ptp1b_A_trng.sdf]

ROW1
  -MTS-   01071502403D 0   0.00000     0.00000     0

 19 19  0  0  0  0  0  0  0  0999 V2000
   36.5920   26.7170   24.5820 O   0  0  0  0  0  0  0  0  0  0  0  0
   36.2990   25.9270   23.6560 C   0  0  0  0  0  0  0  0  0  0  0  0
   36.3110   24.6800   23.7150 O   0  0  0  0  0  0  0  0  0  0  0  0
   35.8700   26.5040   22.2970 C   0  0  0  0  0  0  0  0  0  0  0  0
   35.8340   27.9360   22.3900 O   0  0  0  0  0  0  0  0  0  0  0  0
   35.3340   28.5610   21.2980 C   0  0  0  0  0  0  0  0  0  0  0  0
   33.9610   28.8330   21.1120 C   0  0  0  0  0  0  0  0  0  0  0  0
   32.7040   28.2970   22.3870 Br  0  0  0  0  0  0  0  0  0  0  0  0
   33.6280   29.4650   19.9530 C   0  0  0  0  0  0  0  0  0  0  0  0
   32.3070   29.8820   19.5030 Br  0  0  0  0  0  0  0  0  0  0  0  0
   35.0460   29.7610   19.0510 S   0  0  0  0  0  0  0  0  0  0  0  0
   36.0570   29.0320   20.2270 C   0  0  0  0  0  0  0  0  0  0  0  0
   37.6100   28.9320   20.0340 C   0  0  0  0  0  0  0  0  0  0  0  0
   38.3200   28.6800   21.0540 O   0  0  0  0  0  0  0  0  0  0  0  0
   38.0060   29.1020   18.8450 O   0  0  0  0  0  0  0  0  0  0  0  0
   35.7650   27.0460   24.9670 H   0  0  0  0  0  0  0  0  0  0  0  0
   34.8490   26.1730   22.1210 H   0  0  0  0  0  0  0  0  0  0  0  0
   36.6060   26.2060   21.5540 H   0  0  0  0  0  0  0  0  0  0  0  0
   37.2230   29.1830   18.2780 H   0  0  0  0  0  0  0  0  0  0  0  0
  1 16  1  0  0  0  0
  1  2  1  0  0  0  0
  2  3  2  0  0  0  0
  2  4  1  0  0  0  0
  4 17  1  0  0  0  0
  4 18  1  0  0  0  0
  4  5  1  0  0  0  0
  5  6  1  0  0  0  0
  6  7  1  0  0  0  0
  7  8  1  0  0  0  0
  7  9  2  0  0  0  0
  9 10  1  0  0  0  0
  9 11  1  0  0  0  0
 11 12  1  0  0  0  0
 12  6  2  0  0  0  0
 12 13  1  0  0  0  0
 13 14  2  0  0  0  0
 13 15  1  0  0  0  0
 15 19  1  0  0  0  0
M  END
>  <LOGBIO>
4.5400

>  <PRED_LOGBIO>
6.0100

>  <XV_RES>
-1.6870

>  <WHL_TMPL>
31

>  <ANCH>
9-10;10-11

$$$$
ROW2
  -MTS-   01071502403D 0   0.00000     0.00000     0

 37 39  0  0  0  0  0  0  0  0999 V2000
   31.0380   32.1790   17.6010 Cl  0  0  0  0  0  0  0  0  0  0  0  0
   31.8240   31.1620   18.7440 C   0  0  0  0  0  0  0  0  0  0  0  0
   31.0820   30.4490   19.6020 C   0  0  0  0  0  0  0  0  0  0  0  0
   29.8310   30.3700   19.2280 N   0  0  0  0  0  0  0  0  0  0  0  0
   28.8640   29.6260   20.0480 C   0  0  0  0  0  0  0  0  0  0  0  0
   27.4850   29.6890   19.3920 C   0  0  0  0  0  0  0  0  0  0  0  0
   26.5190   28.9440   20.2120 N   0  0  0  0  0  0  0  0  0  0  0  0
   25.5030   28.3360   19.3400 C   0  0  0  0  0  0  0  0  0  0  0  0
   24.3810   27.6810   20.1680 C   0  0  0  0  0  0  0  0  0  0  0  0
   23.8030   28.6100   21.0890 O   0  0  0  0  0  0  0  0  0  0  0  0
   24.7810   29.1560   21.9780 C   0  0  0  0  0  0  0  0  0  0  0  0
   25.9110   29.8500   21.1970 C   0  0  0  0  0  0  0  0  0  0  0  0
   31.7100   29.5590   20.6050 C   0  0  0  0  0  0  0  0  0  0  0  0
   31.0230   28.9070   21.3900 O   0  0  0  0  0  0  0  0  0  0  0  0
   33.1870   29.4770   20.6340 C   0  0  0  0  0  0  0  0  0  0  0  0
   33.8360   28.6520   21.5600 C   0  0  0  0  0  0  0  0  0  0  0  0
   35.1740   28.5810   21.5830 N   0  0  0  0  0  0  0  0  0  0  0  0
   35.9270   29.2970   20.7200 N   0  0  0  0  0  0  0  0  0  0  0  0
   35.3630   30.1040   19.8110 C   0  0  0  0  0  0  0  0  0  0  0  0
   33.9690   30.2180   19.7410 C   0  0  0  0  0  0  0  0  0  0  0  0
   33.3020   31.0960   18.7530 C   0  0  0  0  0  0  0  0  0  0  0  0
   33.9640   31.7590   17.9560 O   0  0  0  0  0  0  0  0  0  0  0  0
   29.5290   30.8210   18.3760 H   0  0  0  0  0  0  0  0  0  0  0  0
   28.8140   30.0680   21.0410 H   0  0  0  0  0  0  0  0  0  0  0  0
   29.1800   28.5880   20.1280 H   0  0  0  0  0  0  0  0  0  0  0  0
   27.5350   29.2470   18.3990 H   0  0  0  0  0  0  0  0  0  0  0  0
   27.1690   30.7270   19.3110 H   0  0  0  0  0  0  0  0  0  0  0  0
   25.0770   29.1010   18.6930 H   0  0  0  0  0  0  0  0  0  0  0  0
   25.9710   27.5860   18.7060 H   0  0  0  0  0  0  0  0  0  0  0  0
   24.7850   26.8320   20.7150 H   0  0  0  0  0  0  0  0  0  0  0  0
   23.6100   27.3060   19.4990 H   0  0  0  0  0  0  0  0  0  0  0  0
   25.1990   28.3610   22.5910 H   0  0  0  0  0  0  0  0  0  0  0  0
   24.3040   29.8750   22.6410 H   0  0  0  0  0  0  0  0  0  0  0  0
   25.5130   30.7260   20.6870 H   0  0  0  0  0  0  0  0  0  0  0  0
   26.6730   30.1930   21.8930 H   0  0  0  0  0  0  0  0  0  0  0  0
   33.2560   28.0700   22.2610 H   0  0  0  0  0  0  0  0  0  0  0  0
   35.9850   30.6670   19.1310 H   0  0  0  0  0  0  0  0  0  0  0  0
  1  2  1  0  0  0  0
  2  3  2  0  0  0  0
  3  4  1  0  0  0  0
  4 23  1  0  0  0  0
  4  5  1  0  0  0  0
  5 24  1  0  0  0  0
  5 25  1  0  0  0  0
  5  6  1  0  0  0  0
  6 26  1  0  0  0  0
  6 27  1  0  0  0  0
  6  7  1  0  0  0  0
  7  8  1  0  0  0  0
  8 28  1  0  0  0  0
  8 29  1  0  0  0  0
  8  9  1  0  0  0  0
  9 30  1  0  0  0  0
  9 31  1  0  0  0  0
  9 10  1  0  0  0  0
 10 11  1  0  0  0  0
 11 32  1  0  0  0  0
 11 33  1  0  0  0  0
 11 12  1  0  0  0  0
 12  7  1  0  0  0  0
 12 34  1  0  0  0  0
 12 35  1  0  0  0  0
  3 13  1  0  0  0  0
 13 14  2  0  0  0  0
 13 15  1  0  0  0  0
 15 16  1  0  0  0  0
 16 36  1  0  0  0  0
 16 17  2  0  0  0  0
 17 18  1  0  0  0  0
 18 19  2  0  0  0  0
 19 37  1  0  0  0  0
 19 20  1  0  0  0  0
 20 15  2  0  0  0  0
 20 21  1  0  0  0  0
 21  2  1  0  0  0  0
 21 22  2  0  0  0  0
M  END
>  <LOGBIO>
5.0100

>  <PRED_LOGBIO>
4.9800

>  <XV_RES>
0.1610

>  <WHL_TMPL>
28

>  <ANCH>
8-39;28-35

$$$$
ROW3
  -MTS-   01071502403D 0   0.00000     0.00000     0

 60 62  0  0  1  0  0  0  0  0999 V2000
   33.6680   36.6330   13.9100 C   0  0  0  0  0  0  0  0  0  0  0  0
   32.7390   35.7990   14.7770 C   0  0  0  0  0  0  0  0  0  0  0  0
   32.2530   36.2880   15.8100 O   0  0  0  0  0  0  0  0  0  0  0  0
   32.4090   34.5650   14.3880 N   0  0  0  0  0  0  0  0  0  0  0  0
   31.4380   33.7660   15.1550 C   0  0  1  0  0  0  0  0  0  0  0  0
   30.3940   33.2050   14.1980 C   0  0  0  0  0  0  0  0  0  0  0  0
   29.3510   34.2120   13.8160 C   0  0  0  0  0  0  0  0  0  0  0  0
   29.5450   35.0590   12.6230 C   0  0  0  0  0  0  0  0  0  0  0  0
   28.5240   36.0420   12.2560 C   0  0  0  0  0  0  0  0  0  0  0  0
   27.3080   36.1740   13.0740 C   0  0  0  0  0  0  0  0  0  0  0  0
   27.1130   35.3200   14.2570 C   0  0  0  0  0  0  0  0  0  0  0  0
   28.1330   34.3430   14.6280 C   0  0  0  0  0  0  0  0  0  0  0  0
   32.1200   32.6270   15.8740 C   0  0  0  0  0  0  0  0  0  0  0  0
   32.9120   31.8950   15.3060 O   0  0  0  0  0  0  0  0  0  0  0  0
   31.8210   32.4400   17.1570 N   0  0  0  0  0  0  0  0  0  0  0  0
   32.4810   31.2940   17.7910 C   0  0  1  0  0  0  0  0  0  0  0  0
   32.2690   31.3970   19.3040 C   0  0  0  0  0  0  0  0  0  0  0  0
   33.1590   30.4700   20.0720 C   0  0  0  0  0  0  0  0  0  0  0  0
   32.5740   29.4070   20.9210 C   0  0  0  0  0  0  0  0  0  0  0  0
   33.4620   28.5140   21.6740 C   0  0  0  0  0  0  0  0  0  0  0  0
   34.9160   28.6800   21.5640 C   0  0  0  0  0  0  0  0  0  0  0  0
   35.4800   29.7150   20.6920 C   0  0  0  0  0  0  0  0  0  0  0  0
   34.6040   30.6010   19.9470 C   0  0  0  0  0  0  0  0  0  0  0  0
   35.8590   27.7720   22.3400 C   0  0  1  0  0  0  0  0  0  0  0  0
   35.4020   26.3740   22.6130 C   0  0  0  0  0  0  0  0  0  0  0  0
   36.1480   25.8460   23.8050 C   0  0  0  0  0  0  0  0  0  0  0  0
   36.2520   24.6580   24.0920 O   0  0  0  0  0  0  0  0  0  0  0  0
   36.7170   26.7880   24.5730 N   0  0  0  0  0  0  0  0  0  0  0  0
   36.2220   28.4310   23.9740 S   0  0  0  0  0  0  0  0  0  0  0  0
   35.0190   28.8570   24.6200 O   0  0  0  0  0  0  0  0  0  0  0  0
   37.3270   29.3380   23.9490 O   0  0  0  0  0  0  0  0  0  0  0  0
   31.9060   29.9930   17.2910 C   0  0  0  0  0  0  0  0  0  0  0  0
   32.5920   28.9900   17.1810 O   0  0  0  0  0  0  0  0  0  0  0  0
   30.5990   29.9500   17.0410 N   0  0  0  0  0  0  0  0  0  0  0  0
   33.0850   37.2700   13.2480 H   0  0  0  0  0  0  0  0  0  0  0  0
   34.2110   37.2950   14.5810 H   0  0  0  0  0  0  0  0  0  0  0  0
   34.3100   35.9320   13.3810 H   0  0  0  0  0  0  0  0  0  0  0  0
   32.8310   34.1750   13.5570 H   0  0  0  0  0  0  0  0  0  0  0  0
   30.9410   34.4000   15.8860 H   0  0  0  0  0  0  0  0  0  0  0  0
   29.8710   32.4250   14.7470 H   0  0  0  0  0  0  0  0  0  0  0  0
   30.9050   32.8830   13.2930 H   0  0  0  0  0  0  0  0  0  0  0  0
   30.4370   34.9540   12.0230 H   0  0  0  0  0  0  0  0  0  0  0  0
   28.6630   36.6690   11.3870 H   0  0  0  0  0  0  0  0  0  0  0  0
   26.5550   36.9000   12.8050 H   0  0  0  0  0  0  0  0  0  0  0  0
   26.2160   35.4160   14.8500 H   0  0  0  0  0  0  0  0  0  0  0  0
   27.9930   33.7180   15.4970 H   0  0  0  0  0  0  0  0  0  0  0  0
   31.1850   33.0440   17.6580 H   0  0  0  0  0  0  0  0  0  0  0  0
   33.5480   31.3200   17.5810 H   0  0  0  0  0  0  0  0  0  0  0  0
   31.2510   31.0620   19.4900 H   0  0  0  0  0  0  0  0  0  0  0  0
   32.4930   32.4180   19.6060 H   0  0  0  0  0  0  0  0  0  0  0  0
   31.5020   29.2900   20.9850 H   0  0  0  0  0  0  0  0  0  0  0  0
   33.0490   27.7400   22.3040 H   0  0  0  0  0  0  0  0  0  0  0  0
   36.5510   29.8190   20.6040 H   0  0  0  0  0  0  0  0  0  0  0  0
   35.0240   31.3570   19.3000 H   0  0  0  0  0  0  0  0  0  0  0  0
   36.8130   27.7360   21.8190 H   0  0  0  0  0  0  0  0  0  0  0  0
   35.7020   25.7700   21.7590 H   0  0  0  0  0  0  0  0  0  0  0  0
   34.3390   26.3900   22.8440 H   0  0  0  0  0  0  0  0  0  0  0  0
   37.3250   26.6120   25.3600 H   0  0  0  0  0  0  0  0  0  0  0  0
   30.1770   29.0960   16.7050 H   0  0  0  0  0  0  0  0  0  0  0  0
   30.0300   30.7710   17.1880 H   0  0  0  0  0  0  0  0  0  0  0  0
  1 35  1  0  0  0  0
  1 36  1  0  0  0  0
  1 37  1  0  0  0  0
  1  2  1  0  0  0  0
  2  3  2  0  0  0  0
  2  4  1  0  0  0  0
  4 38  1  0  0  0  0
  4  5  1  0  0  0  0
  5 39  1  0  0  0  0
  5  6  1  0  0  0  0
  6 40  1  0  0  0  0
  6 41  1  0  0  0  0
  6  7  1  0  0  0  0
  7  8  2  0  0  0  0
  8 42  1  0  0  0  0
  8  9  1  0  0  0  0
  9 43  1  0  0  0  0
  9 10  2  0  0  0  0
 10 44  1  0  0  0  0
 10 11  1  0  0  0  0
 11 45  1  0  0  0  0
 11 12  2  0  0  0  0
 12  7  1  0  0  0  0
 12 46  1  0  0  0  0
  5 13  1  0  0  0  0
 13 14  2  0  0  0  0
 13 15  1  0  0  0  0
 15 47  1  0  0  0  0
 15 16  1  0  0  0  0
 16 48  1  0  0  0  0
 16 17  1  0  0  0  0
 17 49  1  0  0  0  0
 17 50  1  0  0  0  0
 17 18  1  0  0  0  0
 18 19  2  0  0  0  0
 19 51  1  0  0  0  0
 19 20  1  0  0  0  0
 20 52  1  0  0  0  0
 20 21  2  0  0  0  0
 21 22  1  0  0  0  0
 22 53  1  0  0  0  0
 22 23  2  0  0  0  0
 23 18  1  0  0  0  0
 23 54  1  0  0  0  0
 21 24  1  0  0  0  0
 24 55  1  0  0  0  0
 24 25  1  0  0  0  0
 25 56  1  0  0  0  0
 25 57  1  0  0  0  0
 25 26  1  0  0  0  0
 26 27  2  0  0  0  0
 26 28  1  0  0  0  0
 28 58  1  0  0  0  0
 28 29  1  0  0  0  0
 29 24  1  0  0  0  0
 29 30  2  0  0  0  0
 29 31  2  0  0  0  0
 16 32  1  0  0  0  0
 32 33  2  0  0  0  0
 32 34  1  0  0  0  0
 34 59  1  0  0  0  0
 34 60  1  0  0  0  0
M  END
>  <LOGBIO>
4.8000

>  <PRED_LOGBIO>
5.3900

>  <XV_RES>
-1.0040

>  <WHL_TMPL>
19

>  <ANCH>
54-58;49-50

$$$$
ROW4
  -MTS-   01071502403D 0   0.00000     0.00000     0

 48 50  0  0  1  0  0  0  0  0999 V2000
   29.4650   19.6030   20.3730 C   0  0  0  0  0  0  0  0  0  0  0  0
   30.7950   19.6590   19.6280 C   0  0  0  0  0  0  0  0  0  0  0  0
   31.3200   18.2270   19.5710 C   0  0  0  0  0  0  0  0  0  0  0  0
   30.6460   20.4190   17.9810 S   0  0  0  0  0  0  0  0  0  0  0  0
   32.0620   21.5170   17.6630 C   0  0  0  0  0  0  0  0  0  0  0  0
   32.8960   21.4550   18.9560 C   0  0  0  0  0  0  0  0  0  0  0  0
   33.4470   22.8430   19.2790 C   0  0  0  0  0  0  0  0  0  0  0  0
   32.4210   23.9030   18.8810 C   0  0  0  0  0  0  0  0  0  0  0  0
   32.9660   25.2750   19.2000 C   0  0  0  0  0  0  0  0  0  0  0  0
   34.0820   25.3920   19.7040 O   0  0  0  0  0  0  0  0  0  0  0  0
   32.2390   26.3570   18.9370 N   0  0  0  0  0  0  0  0  0  0  0  0
   32.7500   27.6430   19.2360 C   0  0  0  0  0  0  0  0  0  0  0  0
   33.5400   28.3180   18.2980 C   0  0  0  0  0  0  0  0  0  0  0  0
   34.0450   29.5900   18.5940 C   0  0  0  0  0  0  0  0  0  0  0  0
   33.7600   30.1860   19.8280 C   0  0  0  0  0  0  0  0  0  0  0  0
   34.3040   31.5580   20.1500 C   0  0  0  0  0  0  0  0  0  0  0  0
   33.6730   32.1710   21.4140 C   0  0  2  0  0  0  0  0  0  0  0  0
   33.5840   31.1930   22.4530 O   0  0  0  0  0  0  0  0  0  0  0  0
   32.6650   30.1570   22.0960 C   0  0  0  0  0  0  0  0  0  0  0  0
   32.9700   29.5110   20.7660 C   0  0  0  0  0  0  0  0  0  0  0  0
   32.4650   28.2390   20.4700 C   0  0  0  0  0  0  0  0  0  0  0  0
   32.2560   32.5450   21.0510 C   0  0  0  0  0  0  0  0  0  0  0  0
   32.0420   33.2640   20.0880 O   0  0  0  0  0  0  0  0  0  0  0  0
   31.2480   32.0930   21.7740 O   0  0  0  0  0  0  0  0  0  0  0  0
   31.9790   20.8120   20.3900 S   0  0  0  0  0  0  0  0  0  0  0  0
   29.0260   18.6130   20.2590 H   0  0  0  0  0  0  0  0  0  0  0  0
   28.7870   20.3490   19.9630 H   0  0  0  0  0  0  0  0  0  0  0  0
   29.6310   19.8060   21.4290 H   0  0  0  0  0  0  0  0  0  0  0  0
   32.4050   18.2420   19.4860 H   0  0  0  0  0  0  0  0  0  0  0  0
   31.0340   17.7000   20.4780 H   0  0  0  0  0  0  0  0  0  0  0  0
   30.8960   17.7200   18.7070 H   0  0  0  0  0  0  0  0  0  0  0  0
   31.7310   22.5330   17.4580 H   0  0  0  0  0  0  0  0  0  0  0  0
   32.6390   21.1750   16.8060 H   0  0  0  0  0  0  0  0  0  0  0  0
   33.7840   20.8500   18.7890 H   0  0  0  0  0  0  0  0  0  0  0  0
   33.6470   22.9140   20.3460 H   0  0  0  0  0  0  0  0  0  0  0  0
   34.3690   23.0050   18.7250 H   0  0  0  0  0  0  0  0  0  0  0  0
   32.2210   23.8320   17.8140 H   0  0  0  0  0  0  0  0  0  0  0  0
   31.4990   23.7420   19.4350 H   0  0  0  0  0  0  0  0  0  0  0  0
   31.3230   26.2620   18.5240 H   0  0  0  0  0  0  0  0  0  0  0  0
   33.7590   27.8580   17.3460 H   0  0  0  0  0  0  0  0  0  0  0  0
   34.6540   30.1100   17.8700 H   0  0  0  0  0  0  0  0  0  0  0  0
   34.0070   32.2000   19.3240 H   0  0  0  0  0  0  0  0  0  0  0  0
   35.3740   31.4690   20.3200 H   0  0  0  0  0  0  0  0  0  0  0  0
   34.2340   33.0490   21.7280 H   0  0  0  0  0  0  0  0  0  0  0  0
   31.6990   30.6440   21.9760 H   0  0  0  0  0  0  0  0  0  0  0  0
   32.6980   29.3810   22.8580 H   0  0  0  0  0  0  0  0  0  0  0  0
   31.8550   27.7180   21.1940 H   0  0  0  0  0  0  0  0  0  0  0  0
   30.4260   32.4360   21.3900 H   0  0  0  0  0  0  0  0  0  0  0  0
  1 26  1  0  0  0  0
  1 27  1  0  0  0  0
  1 28  1  0  0  0  0
  1  2  1  0  0  0  0
  2  3  1  0  0  0  0
  3 29  1  0  0  0  0
  3 30  1  0  0  0  0
  3 31  1  0  0  0  0
  2  4  1  0  0  0  0
  4  5  1  0  0  0  0
  5 32  1  0  0  0  0
  5 33  1  0  0  0  0
  5  6  1  0  0  0  0
  6 34  1  0  0  0  0
  6  7  1  0  0  0  0
  7 35  1  0  0  0  0
  7 36  1  0  0  0  0
  7  8  1  0  0  0  0
  8 37  1  0  0  0  0
  8 38  1  0  0  0  0
  8  9  1  0  0  0  0
  9 10  2  0  0  0  0
  9 11  1  0  0  0  0
 11 39  1  0  0  0  0
 11 12  1  0  0  0  0
 12 13  1  0  0  0  0
 13 40  1  0  0  0  0
 13 14  2  0  0  0  0
 14 41  1  0  0  0  0
 14 15  1  0  0  0  0
 15 16  1  0  0  0  0
 16 42  1  0  0  0  0
 16 43  1  0  0  0  0
 16 17  1  0  0  0  0
 17 44  1  0  0  0  0
 17 18  1  0  0  0  0
 18 19  1  0  0  0  0
 19 45  1  0  0  0  0
 19 46  1  0  0  0  0
 19 20  1  0  0  0  0
 20 15  2  0  0  0  0
 20 21  1  0  0  0  0
 21 12  2  0  0  0  0
 21 47  1  0  0  0  0
 17 22  1  0  0  0  0
 22 23  2  0  0  0  0
 22 24  1  0  0  0  0
 24 48  1  0  0  0  0
  6 25  1  0  0  0  0
 25  2  1  0  0  0  0
M  END
>  <LOGBIO>
6.4500

>  <PRED_LOGBIO>
6.2500

>  <XV_RES>
0.4870

>  <WHL_TMPL>
26

>  <ANCH>
10-11;31-41

$$$$
ROW5
  -MTS-   01071502403D 0   0.00000     0.00000     0

 98103  0  0  1  0  0  0  0  0999 V2000
   21.2120   35.8930   21.4750 C   0  0  0  0  0  0  0  0  0  0  0  0
   22.1700   35.0690   22.3300 C   0  0  0  0  0  0  0  0  0  0  0  0
   22.8430   34.0060   21.4620 C   0  0  0  0  0  0  0  0  0  0  0  0
   23.8020   33.1810   22.3190 C   0  0  0  0  0  0  0  0  0  0  0  0
   24.4740   32.1180   21.4510 C   0  0  0  0  0  0  0  0  0  0  0  0
   25.4220   31.3030   22.2970 C   0  0  0  0  0  0  0  0  0  0  0  0
   25.5480   31.5530   23.4950 O   0  0  0  0  0  0  0  0  0  0  0  0
   26.1210   30.3140   21.7470 N   0  0  0  0  0  0  0  0  0  0  0  0
   25.7070   28.9280   21.6410 N   0  0  0  0  0  0  0  0  0  0  0  0
   26.6680   28.2610   21.0370 C   0  0  0  0  0  0  0  0  0  0  0  0
   27.7540   29.2190   20.7310 C   0  0  0  0  0  0  0  0  0  0  0  0
   29.0820   28.9900   20.0490 C   0  0  0  0  0  0  0  0  0  0  0  0
   29.7670   30.2910   19.5910 C   0  0  1  0  0  0  0  0  0  0  0  0
   29.0410   30.7770   18.3400 C   0  0  0  0  0  0  0  0  0  0  0  0
   29.6840   31.3590   20.6970 C   0  0  1  0  0  0  0  0  0  0  0  0
   30.4120   32.6520   20.2870 C   0  0  0  0  0  0  0  0  0  0  0  0
   31.8710   32.3730   19.8810 C   0  0  0  0  0  0  0  0  0  0  0  0
   31.9530   31.3050   18.7750 C   0  0  2  0  0  0  0  0  0  0  0  0
   31.2690   31.8590   17.5280 C   0  0  0  0  0  0  0  0  0  0  0  0
   31.2260   30.0120   19.1850 C   0  0  2  0  0  0  0  0  0  0  0  0
   31.2800   28.9870   18.0370 C   0  0  0  0  0  0  0  0  0  0  0  0
   32.6390   28.8780   17.3880 C   0  0  0  0  0  0  0  0  0  0  0  0
   33.6040   29.7910   17.5630 C   0  0  0  0  0  0  0  0  0  0  0  0
   34.9810   29.6210   16.9680 C   0  0  2  0  0  0  0  0  0  0  0  0
   35.0640   28.4070   16.0230 C   0  0  0  0  0  0  0  0  0  0  0  0
   36.4860   28.2270   15.4610 C   0  0  0  0  0  0  0  0  0  0  0  0
   36.3850   27.1660   14.3690 C   0  0  0  0  0  0  0  0  0  0  0  0
   37.4510   27.7900   16.5590 C   0  0  0  0  0  0  0  0  0  0  0  0
   36.9870   29.5110   14.7730 C   0  0  0  0  0  0  0  0  0  0  0  0
   36.9040   30.7250   15.7180 C   0  0  0  0  0  0  0  0  0  0  0  0
   35.4820   30.9050   16.2800 C   0  0  2  0  0  0  0  0  0  0  0  0
   35.3690   32.1200   17.2190 C   0  0  0  0  0  0  0  0  0  0  0  0
   33.9290   32.2990   17.7350 C   0  0  0  0  0  0  0  0  0  0  0  0
   33.4260   31.0180   18.4250 C   0  0  1  0  0  0  0  0  0  0  0  0
   34.2040   30.8280   19.7240 C   0  0  0  0  0  0  0  0  0  0  0  0
   34.5400   31.1670   15.1290 C   0  0  0  0  0  0  0  0  0  0  0  0
   34.2510   30.2650   14.3600 O   0  0  0  0  0  0  0  0  0  0  0  0
   34.0310   32.3720   14.9540 O   0  0  0  0  0  0  0  0  0  0  0  0
   28.2150   31.6600   21.0470 C   0  0  0  0  0  0  0  0  0  0  0  0
   27.6510   32.4300   19.8570 C   0  0  0  0  0  0  0  0  0  0  0  0
   28.1370   32.5050   22.3150 C   0  0  0  0  0  0  0  0  0  0  0  0
   27.3640   30.4200   21.1800 C   0  0  0  0  0  0  0  0  0  0  0  0
   20.4540   35.2400   21.0480 H   0  0  0  0  0  0  0  0  0  0  0  0
   20.7340   36.6490   22.0930 H   0  0  0  0  0  0  0  0  0  0  0  0
   21.7670   36.3770   20.6730 H   0  0  0  0  0  0  0  0  0  0  0  0
   21.6160   34.5850   23.1320 H   0  0  0  0  0  0  0  0  0  0  0  0
   22.9290   35.7220   22.7570 H   0  0  0  0  0  0  0  0  0  0  0  0
   23.3970   34.4900   20.6610 H   0  0  0  0  0  0  0  0  0  0  0  0
   22.0840   33.3530   21.0350 H   0  0  0  0  0  0  0  0  0  0  0  0
   23.2480   32.6970   23.1200 H   0  0  0  0  0  0  0  0  0  0  0  0
   24.5600   33.8340   22.7450 H   0  0  0  0  0  0  0  0  0  0  0  0
   25.0280   32.6020   20.6490 H   0  0  0  0  0  0  0  0  0  0  0  0
   23.7160   31.4650   21.0240 H   0  0  0  0  0  0  0  0  0  0  0  0
   26.6650   27.2060   20.8070 H   0  0  0  0  0  0  0  0  0  0  0  0
   28.8590   28.4340   19.1410 H   0  0  0  0  0  0  0  0  0  0  0  0
   29.7450   28.4940   20.7550 H   0  0  0  0  0  0  0  0  0  0  0  0
   27.9650   30.7190   18.4890 H   0  0  0  0  0  0  0  0  0  0  0  0
   29.2840   30.0750   17.5450 H   0  0  0  0  0  0  0  0  0  0  0  0
   29.3650   31.7880   18.1040 H   0  0  0  0  0  0  0  0  0  0  0  0
   30.1710   30.9640   21.5870 H   0  0  0  0  0  0  0  0  0  0  0  0
   30.4550   33.2750   21.1770 H   0  0  0  0  0  0  0  0  0  0  0  0
   29.8950   33.0750   19.4280 H   0  0  0  0  0  0  0  0  0  0  0  0
   32.3560   31.9460   20.7560 H   0  0  0  0  0  0  0  0  0  0  0  0
   32.2990   33.2960   19.4950 H   0  0  0  0  0  0  0  0  0  0  0  0
   30.8530   31.0380   16.9480 H   0  0  0  0  0  0  0  0  0  0  0  0
   30.4710   32.5360   17.8230 H   0  0  0  0  0  0  0  0  0  0  0  0
   31.9970   32.3980   16.9240 H   0  0  0  0  0  0  0  0  0  0  0  0
   31.7430   29.5880   20.0440 H   0  0  0  0  0  0  0  0  0  0  0  0
   30.6130   29.3680   17.2660 H   0  0  0  0  0  0  0  0  0  0  0  0
   31.0200   28.0140   18.4460 H   0  0  0  0  0  0  0  0  0  0  0  0
   32.8430   28.0270   16.7560 H   0  0  0  0  0  0  0  0  0  0  0  0
   35.6630   29.4220   17.7920 H   0  0  0  0  0  0  0  0  0  0  0  0
   34.4250   28.6370   15.1730 H   0  0  0  0  0  0  0  0  0  0  0  0
   34.8080   27.5160   16.5920 H   0  0  0  0  0  0  0  0  0  0  0  0
   37.3250   26.6210   14.3050 H   0  0  0  0  0  0  0  0  0  0  0  0
   36.1790   27.6470   13.4150 H   0  0  0  0  0  0  0  0  0  0  0  0
   35.5800   26.4750   14.6080 H   0  0  0  0  0  0  0  0  0  0  0  0
   37.1200   28.1920   17.5140 H   0  0  0  0  0  0  0  0  0  0  0  0
   37.4740   26.7040   16.6110 H   0  0  0  0  0  0  0  0  0  0  0  0
   38.4490   28.1630   16.3350 H   0  0  0  0  0  0  0  0  0  0  0  0
   36.2960   29.7110   13.9570 H   0  0  0  0  0  0  0  0  0  0  0  0
   38.0290   29.3650   14.4970 H   0  0  0  0  0  0  0  0  0  0  0  0
   37.1050   31.6020   15.1070 H   0  0  0  0  0  0  0  0  0  0  0  0
   37.5810   30.5530   16.5520 H   0  0  0  0  0  0  0  0  0  0  0  0
   35.5890   32.9970   16.6140 H   0  0  0  0  0  0  0  0  0  0  0  0
   36.0190   31.9510   18.0750 H   0  0  0  0  0  0  0  0  0  0  0  0
   33.3030   32.4420   16.8560 H   0  0  0  0  0  0  0  0  0  0  0  0
   33.9260   33.1050   18.4660 H   0  0  0  0  0  0  0  0  0  0  0  0
   33.7470   31.4240   20.5110 H   0  0  0  0  0  0  0  0  0  0  0  0
   34.1870   29.7780   20.0070 H   0  0  0  0  0  0  0  0  0  0  0  0
   35.2340   31.1480   19.5790 H   0  0  0  0  0  0  0  0  0  0  0  0
   33.4560   32.3440   14.1730 H   0  0  0  0  0  0  0  0  0  0  0  0
   27.2660   33.3900   20.1960 H   0  0  0  0  0  0  0  0  0  0  0  0
   26.8450   31.8570   19.4030 H   0  0  0  0  0  0  0  0  0  0  0  0
   28.4380   32.5930   19.1240 H   0  0  0  0  0  0  0  0  0  0  0  0
   27.5530   31.9780   23.0670 H   0  0  0  0  0  0  0  0  0  0  0  0
   29.1410   32.6840   22.6950 H   0  0  0  0  0  0  0  0  0  0  0  0
   27.6610   33.4570   22.0880 H   0  0  0  0  0  0  0  0  0  0  0  0
  1 43  1  0  0  0  0
  1 44  1  0  0  0  0
  1 45  1  0  0  0  0
  1  2  1  0  0  0  0
  2 46  1  0  0  0  0
  2 47  1  0  0  0  0
  2  3  1  0  0  0  0
  3 48  1  0  0  0  0
  3 49  1  0  0  0  0
  3  4  1  0  0  0  0
  4 50  1  0  0  0  0
  4 51  1  0  0  0  0
  4  5  1  0  0  0  0
  5 52  1  0  0  0  0
  5 53  1  0  0  0  0
  5  6  1  0  0  0  0
  6  7  2  0  0  0  0
  6  8  1  0  0  0  0
  8  9  1  0  0  0  0
  9 10  2  0  0  0  0
 10 54  1  0  0  0  0
 10 11  1  0  0  0  0
 11 12  1  0  0  0  0
 12 55  1  0  0  0  0
 12 56  1  0  0  0  0
 12 13  1  0  0  0  0
 13 14  1  0  0  0  0
 14 57  1  0  0  0  0
 14 58  1  0  0  0  0
 14 59  1  0  0  0  0
 13 15  1  0  0  0  0
 15 60  1  0  0  0  0
 15 16  1  0  0  0  0
 16 61  1  0  0  0  0
 16 62  1  0  0  0  0
 16 17  1  0  0  0  0
 17 63  1  0  0  0  0
 17 64  1  0  0  0  0
 17 18  1  0  0  0  0
 18 19  1  0  0  0  0
 19 65  1  0  0  0  0
 19 66  1  0  0  0  0
 19 67  1  0  0  0  0
 18 20  1  0  0  0  0
 20 13  1  0  0  0  0
 20 68  1  0  0  0  0
 20 21  1  0  0  0  0
 21 69  1  0  0  0  0
 21 70  1  0  0  0  0
 21 22  1  0  0  0  0
 22 71  1  0  0  0  0
 22 23  2  0  0  0  0
 23 24  1  0  0  0  0
 24 72  1  0  0  0  0
 24 25  1  0  0  0  0
 25 73  1  0  0  0  0
 25 74  1  0  0  0  0
 25 26  1  0  0  0  0
 26 27  1  0  0  0  0
 27 75  1  0  0  0  0
 27 76  1  0  0  0  0
 27 77  1  0  0  0  0
 26 28  1  0  0  0  0
 28 78  1  0  0  0  0
 28 79  1  0  0  0  0
 28 80  1  0  0  0  0
 26 29  1  0  0  0  0
 29 81  1  0  0  0  0
 29 82  1  0  0  0  0
 29 30  1  0  0  0  0
 30 83  1  0  0  0  0
 30 84  1  0  0  0  0
 30 31  1  0  0  0  0
 31 24  1  0  0  0  0
 31 32  1  0  0  0  0
 32 85  1  0  0  0  0
 32 86  1  0  0  0  0
 32 33  1  0  0  0  0
 33 87  1  0  0  0  0
 33 88  1  0  0  0  0
 33 34  1  0  0  0  0
 34 18  1  0  0  0  0
 34 23  1  0  0  0  0
 34 35  1  0  0  0  0
 35 89  1  0  0  0  0
 35 90  1  0  0  0  0
 35 91  1  0  0  0  0
 31 36  1  0  0  0  0
 36 37  2  0  0  0  0
 36 38  1  0  0  0  0
 38 92  1  0  0  0  0
 15 39  1  0  0  0  0
 39 40  1  0  0  0  0
 40 93  1  0  0  0  0
 40 94  1  0  0  0  0
 40 95  1  0  0  0  0
 39 41  1  0  0  0  0
 41 96  1  0  0  0  0
 41 97  1  0  0  0  0
 41 98  1  0  0  0  0
 39 42  1  0  0  0  0
 42  8  1  0  0  0  0
 42 11  2  0  0  0  0
M  END
>  <LOGBIO>
5.7600

>  <PRED_LOGBIO>
5.7000

>  <XV_RES>
0.2460

>  <WHL_TMPL>
26

>  <ANCH>
31-46;27-28

$$$$
ROW6
  -MTS-   01071502403D 0   0.00000     0.00000     0

 41 43  0  0  0  0  0  0  0  0999 V2000
   31.2290   27.9360   23.0980 F   0  0  0  0  0  0  0  0  0  0  0  0
   32.5440   27.8630   23.2780 C   0  0  0  0  0  0  0  0  0  0  0  0
   32.8760   28.5110   24.3910 F   0  0  0  0  0  0  0  0  0  0  0  0
   32.9080   26.5880   23.3810 F   0  0  0  0  0  0  0  0  0  0  0  0
   33.2490   28.4930   22.1000 C   0  0  0  0  0  0  0  0  0  0  0  0
   32.5770   29.5510   21.4240 C   0  0  0  0  0  0  0  0  0  0  0  0
   33.1970   30.2020   20.3220 C   0  0  0  0  0  0  0  0  0  0  0  0
   32.5510   31.3430   19.5730 C   0  0  0  0  0  0  0  0  0  0  0  0
   31.7140   30.8210   18.5380 O   0  0  0  0  0  0  0  0  0  0  0  0
   31.0390   31.7110   17.7460 C   0  0  0  0  0  0  0  0  0  0  0  0
   29.7580   32.1420   18.1110 C   0  0  0  0  0  0  0  0  0  0  0  0
   29.0680   33.0520   17.3010 C   0  0  0  0  0  0  0  0  0  0  0  0
   29.6590   33.5320   16.1260 C   0  0  0  0  0  0  0  0  0  0  0  0
   28.7230   34.7670   15.0280 Br  0  0  0  0  0  0  0  0  0  0  0  0
   30.9410   33.1020   15.7610 C   0  0  0  0  0  0  0  0  0  0  0  0
   31.6300   32.1910   16.5710 C   0  0  0  0  0  0  0  0  0  0  0  0
   32.9850   31.7360   16.1850 C   0  0  0  0  0  0  0  0  0  0  0  0
   33.1330   30.6490   15.4160 C   0  0  0  0  0  0  0  0  0  0  0  0
   31.8850   29.5930   14.7380 S   0  0  0  0  0  0  0  0  0  0  0  0
   33.0000   28.4930   13.9120 C   0  0  0  0  0  0  0  0  0  0  0  0
   32.7000   27.5090   13.2380 O   0  0  0  0  0  0  0  0  0  0  0  0
   34.2260   28.9420   14.1660 N   0  0  0  0  0  0  0  0  0  0  0  0
   34.3800   30.0270   14.9190 C   0  0  0  0  0  0  0  0  0  0  0  0
   35.4900   30.4860   15.1850 O   0  0  0  0  0  0  0  0  0  0  0  0
   34.5590   29.6520   19.9660 C   0  0  0  0  0  0  0  0  0  0  0  0
   35.2530   28.5670   20.6410 C   0  0  0  0  0  0  0  0  0  0  0  0
   34.5530   27.9730   21.7490 C   0  0  0  0  0  0  0  0  0  0  0  0
   36.6350   28.0580   20.2240 C   0  0  0  0  0  0  0  0  0  0  0  0
   36.5990   27.0300   19.3810 F   0  0  0  0  0  0  0  0  0  0  0  0
   37.2020   27.5970   21.3350 F   0  0  0  0  0  0  0  0  0  0  0  0
   37.3230   29.0770   19.7160 F   0  0  0  0  0  0  0  0  0  0  0  0
   31.5940   29.8600   21.7490 H   0  0  0  0  0  0  0  0  0  0  0  0
   33.3230   31.9710   19.1330 H   0  0  0  0  0  0  0  0  0  0  0  0
   31.9510   31.9350   20.2610 H   0  0  0  0  0  0  0  0  0  0  0  0
   29.3010   31.7720   19.0170 H   0  0  0  0  0  0  0  0  0  0  0  0
   28.0800   33.3840   17.5830 H   0  0  0  0  0  0  0  0  0  0  0  0
   31.3970   33.4720   14.8550 H   0  0  0  0  0  0  0  0  0  0  0  0
   33.8540   32.2810   16.5240 H   0  0  0  0  0  0  0  0  0  0  0  0
   35.0320   28.4630   13.7910 H   0  0  0  0  0  0  0  0  0  0  0  0
   35.0660   30.1090   19.1290 H   0  0  0  0  0  0  0  0  0  0  0  0
   34.9910   27.1580   22.3060 H   0  0  0  0  0  0  0  0  0  0  0  0
  1  2  1  0  0  0  0
  2  3  1  0  0  0  0
  2  4  1  0  0  0  0
  2  5  1  0  0  0  0
  5  6  2  0  0  0  0
  6 32  1  0  0  0  0
  6  7  1  0  0  0  0
  7  8  1  0  0  0  0
  8 33  1  0  0  0  0
  8 34  1  0  0  0  0
  8  9  1  0  0  0  0
  9 10  1  0  0  0  0
 10 11  2  0  0  0  0
 11 35  1  0  0  0  0
 11 12  1  0  0  0  0
 12 36  1  0  0  0  0
 12 13  2  0  0  0  0
 13 14  1  0  0  0  0
 13 15  1  0  0  0  0
 15 37  1  0  0  0  0
 15 16  2  0  0  0  0
 16 10  1  0  0  0  0
 16 17  1  0  0  0  0
 17 38  1  0  0  0  0
 17 18  2  0  0  0  0
 18 19  1  0  0  0  0
 19 20  1  0  0  0  0
 20 21  2  0  0  0  0
 20 22  1  0  0  0  0
 22 39  1  0  0  0  0
 22 23  1  0  0  0  0
 23 18  1  0  0  0  0
 23 24  2  0  0  0  0
  7 25  2  0  0  0  0
 25 40  1  0  0  0  0
 25 26  1  0  0  0  0
 26 27  2  0  0  0  0
 27  5  1  0  0  0  0
 27 41  1  0  0  0  0
 26 28  1  0  0  0  0
 28 29  1  0  0  0  0
 28 30  1  0  0  0  0
 28 31  1  0  0  0  0
M  END
>  <LOGBIO>
5.3000

>  <PRED_LOGBIO>
5.5800

>  <XV_RES>
-0.3770

>  <WHL_TMPL>
6

>  <ANCH>
60-62;33-35

$$$$
ROW7
  -MTS-   01071502403D 0   0.00000     0.00000     0

104109  0  0  1  0  0  0  0  0999 V2000
   34.9470   38.5060   10.3860 C   0  0  0  0  0  0  0  0  0  0  0  0
   34.0570   38.8090   11.5870 C   0  0  0  0  0  0  0  0  0  0  0  0
   33.4400   40.1750   11.3020 C   0  0  0  0  0  0  0  0  0  0  0  0
   34.9090   38.8750   12.8690 C   0  0  0  0  0  0  0  0  0  0  0  0
   34.0340   39.1060   14.1150 C   0  0  0  0  0  0  0  0  0  0  0  0
   32.9260   38.0420   14.2300 C   0  0  2  0  0  0  0  0  0  0  0  0
   33.6500   36.7140   14.4460 C   0  0  0  0  0  0  0  0  0  0  0  0
   32.4790   35.8150   14.8830 C   0  0  0  0  0  0  0  0  0  0  0  0
   31.6340   36.2290   15.6750 O   0  0  0  0  0  0  0  0  0  0  0  0
   32.4460   34.5810   14.3770 N   0  0  0  0  0  0  0  0  0  0  0  0
   31.3940   33.6730   14.8590 C   0  0  0  0  0  0  0  0  0  0  0  0
   30.5770   33.1160   13.6840 C   0  0  0  0  0  0  0  0  0  0  0  0
   29.5110   32.1060   14.1280 C   0  0  0  0  0  0  0  0  0  0  0  0
   29.7490   30.7320   13.9880 C   0  0  0  0  0  0  0  0  0  0  0  0
   28.7800   29.8070   14.3930 C   0  0  0  0  0  0  0  0  0  0  0  0
   27.5790   30.2760   14.9370 C   0  0  0  0  0  0  0  0  0  0  0  0
   27.3290   31.6470   15.0830 C   0  0  0  0  0  0  0  0  0  0  0  0
   25.8270   32.2030   15.7620 Cl  0  0  0  0  0  0  0  0  0  0  0  0
   28.3040   32.5620   14.6750 C   0  0  0  0  0  0  0  0  0  0  0  0
   32.1250   32.5500   15.5600 C   0  0  0  0  0  0  0  0  0  0  0  0
   33.0150   31.9290   14.9840 O   0  0  0  0  0  0  0  0  0  0  0  0
   31.7540   32.2930   16.8200 O   0  0  0  0  0  0  0  0  0  0  0  0
   32.0420   38.2460   15.4740 C   0  0  0  0  0  0  0  0  0  0  0  0
   30.9660   37.1490   15.5830 C   0  0  0  0  0  0  0  0  0  0  0  0
   30.1130   37.0820   14.3030 C   0  0  2  0  0  0  0  0  0  0  0  0
   29.2490   38.3390   14.2410 C   0  0  0  0  0  0  0  0  0  0  0  0
   30.9530   36.9700   13.0530 C   0  0  0  0  0  0  0  0  0  0  0  0
   30.6900   36.0930   12.0750 C   0  0  0  0  0  0  0  0  0  0  0  0
   29.5280   35.1290   12.1280 C   0  0  0  0  0  0  0  0  0  0  0  0
   28.4840   35.4930   13.1990 C   0  0  2  0  0  0  0  0  0  0  0  0
   27.4990   34.3260   13.4010 C   0  0  1  0  0  0  0  0  0  0  0  0
   28.3460   33.1220   13.8010 C   0  0  0  0  0  0  0  0  0  0  0  0
   26.8050   33.9410   12.0810 C   0  0  0  0  0  0  0  0  0  0  0  0
   25.8200   32.7740   12.2820 C   0  0  0  0  0  0  0  0  0  0  0  0
   24.7940   33.0880   13.3870 C   0  0  2  0  0  0  0  0  0  0  0  0
   23.9740   31.9370   13.6060 O   0  0  0  0  0  0  0  0  0  0  0  0
   25.4880   33.4730   14.7070 C   0  0  0  0  0  0  0  0  0  0  0  0
   24.4430   33.8490   15.7530 C   0  0  0  0  0  0  0  0  0  0  0  0
   26.2220   32.2650   15.2810 C   0  0  0  0  0  0  0  0  0  0  0  0
   26.4730   34.6400   14.5050 C   0  0  2  0  0  0  0  0  0  0  0  0
   27.1660   35.0260   15.8250 C   0  0  0  0  0  0  0  0  0  0  0  0
   28.1510   36.1920   15.6240 C   0  0  0  0  0  0  0  0  0  0  0  0
   29.1770   35.8790   14.5190 C   0  0  1  0  0  0  0  0  0  0  0  0
   30.0310   34.7170   15.0190 C   0  0  0  0  0  0  0  0  0  0  0  0
   32.0740   37.9760   12.9490 C   0  0  2  0  0  0  0  0  0  0  0  0
   32.9490   37.7460   11.7020 C   0  0  0  0  0  0  0  0  0  0  0  0
   34.9710   37.4320   10.2150 H   0  0  0  0  0  0  0  0  0  0  0  0
   34.5490   39.0040    9.5050 H   0  0  0  0  0  0  0  0  0  0  0  0
   35.9550   38.8650   10.5810 H   0  0  0  0  0  0  0  0  0  0  0  0
   34.1370   40.7740   10.7200 H   0  0  0  0  0  0  0  0  0  0  0  0
   33.2250   40.6800   12.2410 H   0  0  0  0  0  0  0  0  0  0  0  0
   32.5170   40.0460   10.7400 H   0  0  0  0  0  0  0  0  0  0  0  0
   35.4640   37.9470   12.9830 H   0  0  0  0  0  0  0  0  0  0  0  0
   35.6330   39.6820   12.7810 H   0  0  0  0  0  0  0  0  0  0  0  0
   33.5830   40.0940   14.0640 H   0  0  0  0  0  0  0  0  0  0  0  0
   34.6580   39.0750   15.0060 H   0  0  0  0  0  0  0  0  0  0  0  0
   34.3340   36.8240   15.2850 H   0  0  0  0  0  0  0  0  0  0  0  0
   34.0500   36.3560   13.4990 H   0  0  0  0  0  0  0  0  0  0  0  0
   33.1200   34.2810   13.6870 H   0  0  0  0  0  0  0  0  0  0  0  0
   30.7340   34.1840   15.5570 H   0  0  0  0  0  0  0  0  0  0  0  0
   31.2790   32.5610   13.0660 H   0  0  0  0  0  0  0  0  0  0  0  0
   30.0720   33.9490   13.2000 H   0  0  0  0  0  0  0  0  0  0  0  0
   30.6820   30.3860   13.5670 H   0  0  0  0  0  0  0  0  0  0  0  0
   28.9570   28.7470   14.2870 H   0  0  0  0  0  0  0  0  0  0  0  0
   26.8280   29.5660   15.2510 H   0  0  0  0  0  0  0  0  0  0  0  0
   28.1270   33.6220   14.7820 H   0  0  0  0  0  0  0  0  0  0  0  0
   30.7840   32.2870   16.8500 H   0  0  0  0  0  0  0  0  0  0  0  0
   31.5610   39.2200   15.4220 H   0  0  0  0  0  0  0  0  0  0  0  0
   32.6640   38.2320   16.3670 H   0  0  0  0  0  0  0  0  0  0  0  0
   31.4450   36.1860   15.7500 H   0  0  0  0  0  0  0  0  0  0  0  0
   30.3230   37.3550   16.4360 H   0  0  0  0  0  0  0  0  0  0  0  0
   29.0750   38.7090   15.2490 H   0  0  0  0  0  0  0  0  0  0  0  0
   28.2960   38.1010   13.7720 H   0  0  0  0  0  0  0  0  0  0  0  0
   29.7600   39.1020   13.6570 H   0  0  0  0  0  0  0  0  0  0  0  0
   31.3380   36.0730   11.2110 H   0  0  0  0  0  0  0  0  0  0  0  0
   29.9020   34.1250   12.3150 H   0  0  0  0  0  0  0  0  0  0  0  0
   29.0460   35.0940   11.1530 H   0  0  0  0  0  0  0  0  0  0  0  0
   27.9220   36.3550   12.8470 H   0  0  0  0  0  0  0  0  0  0  0  0
   29.3320   33.2050   13.3490 H   0  0  0  0  0  0  0  0  0  0  0  0
   28.4450   33.0920   14.8840 H   0  0  0  0  0  0  0  0  0  0  0  0
   27.8640   32.2090   13.4560 H   0  0  0  0  0  0  0  0  0  0  0  0
   26.2710   34.8030   11.6880 H   0  0  0  0  0  0  0  0  0  0  0  0
   27.5570   33.6580   11.3470 H   0  0  0  0  0  0  0  0  0  0  0  0
   26.3740   31.8750   12.5460 H   0  0  0  0  0  0  0  0  0  0  0  0
   25.2990   32.5760   11.3480 H   0  0  0  0  0  0  0  0  0  0  0  0
   24.1610   33.9110   13.0630 H   0  0  0  0  0  0  0  0  0  0  0  0
   24.3580   31.3610   14.2860 H   0  0  0  0  0  0  0  0  0  0  0  0
   24.1110   32.9530   16.2730 H   0  0  0  0  0  0  0  0  0  0  0  0
   23.5920   34.3200   15.2640 H   0  0  0  0  0  0  0  0  0  0  0  0
   24.8790   34.5440   16.4680 H   0  0  0  0  0  0  0  0  0  0  0  0
   27.2550   32.2730   14.9400 H   0  0  0  0  0  0  0  0  0  0  0  0
   26.1980   32.3100   16.3680 H   0  0  0  0  0  0  0  0  0  0  0  0
   25.7360   31.3520   14.9450 H   0  0  0  0  0  0  0  0  0  0  0  0
   25.8940   35.5010   14.1770 H   0  0  0  0  0  0  0  0  0  0  0  0
   27.7020   34.1640   16.2180 H   0  0  0  0  0  0  0  0  0  0  0  0
   26.4160   35.3090   16.5600 H   0  0  0  0  0  0  0  0  0  0  0  0
   27.5990   37.0920   15.3590 H   0  0  0  0  0  0  0  0  0  0  0  0
   28.6740   36.3910   16.5570 H   0  0  0  0  0  0  0  0  0  0  0  0
   29.5910   33.7770   14.6930 H   0  0  0  0  0  0  0  0  0  0  0  0
   30.0730   34.7400   16.1060 H   0  0  0  0  0  0  0  0  0  0  0  0
   31.0370   34.8060   14.6160 H   0  0  0  0  0  0  0  0  0  0  0  0
   31.6140   38.9540   12.8300 H   0  0  0  0  0  0  0  0  0  0  0  0
   33.4000   36.7570   11.7540 H   0  0  0  0  0  0  0  0  0  0  0  0
   32.3250   37.7760   10.8110 H   0  0  0  0  0  0  0  0  0  0  0  0
  1 47  1  0  0  0  0
  1 48  1  0  0  0  0
  1 49  1  0  0  0  0
  1  2  1  0  0  0  0
  2  3  1  0  0  0  0
  3 50  1  0  0  0  0
  3 51  1  0  0  0  0
  3 52  1  0  0  0  0
  2  4  1  0  0  0  0
  4 53  1  0  0  0  0
  4 54  1  0  0  0  0
  4  5  1  0  0  0  0
  5 55  1  0  0  0  0
  5 56  1  0  0  0  0
  5  6  1  0  0  0  0
  6  7  1  0  0  0  0
  7 57  1  0  0  0  0
  7 58  1  0  0  0  0
  7  8  1  0  0  0  0
  8  9  2  0  0  0  0
  8 10  1  0  0  0  0
 10 59  1  0  0  0  0
 10 11  1  0  0  0  0
 11 60  1  0  0  0  0
 11 12  1  0  0  0  0
 12 61  1  0  0  0  0
 12 62  1  0  0  0  0
 12 13  1  0  0  0  0
 13 14  2  0  0  0  0
 14 63  1  0  0  0  0
 14 15  1  0  0  0  0
 15 64  1  0  0  0  0
 15 16  2  0  0  0  0
 16 65  1  0  0  0  0
 16 17  1  0  0  0  0
 17 18  1  0  0  0  0
 17 19  2  0  0  0  0
 19 13  1  0  0  0  0
 19 66  1  0  0  0  0
 11 20  1  0  0  0  0
 20 21  2  0  0  0  0
 20 22  1  0  0  0  0
 22 67  1  0  0  0  0
  6 23  1  0  0  0  0
 23 68  1  0  0  0  0
 23 69  1  0  0  0  0
 23 24  1  0  0  0  0
 24 70  1  0  0  0  0
 24 71  1  0  0  0  0
 24 25  1  0  0  0  0
 25 26  1  0  0  0  0
 26 72  1  0  0  0  0
 26 73  1  0  0  0  0
 26 74  1  0  0  0  0
 25 27  1  0  0  0  0
 27 28  2  0  0  0  0
 28 75  1  0  0  0  0
 28 29  1  0  0  0  0
 29 76  1  0  0  0  0
 29 77  1  0  0  0  0
 29 30  1  0  0  0  0
 30 78  1  0  0  0  0
 30 31  1  0  0  0  0
 31 32  1  0  0  0  0
 32 79  1  0  0  0  0
 32 80  1  0  0  0  0
 32 81  1  0  0  0  0
 31 33  1  0  0  0  0
 33 82  1  0  0  0  0
 33 83  1  0  0  0  0
 33 34  1  0  0  0  0
 34 84  1  0  0  0  0
 34 85  1  0  0  0  0
 34 35  1  0  0  0  0
 35 86  1  0  0  0  0
 35 36  1  0  0  0  0
 36 87  1  0  0  0  0
 35 37  1  0  0  0  0
 37 38  1  0  0  0  0
 38 88  1  0  0  0  0
 38 89  1  0  0  0  0
 38 90  1  0  0  0  0
 37 39  1  0  0  0  0
 39 91  1  0  0  0  0
 39 92  1  0  0  0  0
 39 93  1  0  0  0  0
 37 40  1  0  0  0  0
 40 31  1  0  0  0  0
 40 94  1  0  0  0  0
 40 41  1  0  0  0  0
 41 95  1  0  0  0  0
 41 96  1  0  0  0  0
 41 42  1  0  0  0  0
 42 97  1  0  0  0  0
 42 98  1  0  0  0  0
 42 43  1  0  0  0  0
 43 25  1  0  0  0  0
 43 30  1  0  0  0  0
 43 44  1  0  0  0  0
 44 99  1  0  0  0  0
 44100  1  0  0  0  0
 44101  1  0  0  0  0
 27 45  1  0  0  0  0
 45  6  1  0  0  0  0
 45102  1  0  0  0  0
 45 46  1  0  0  0  0
 46  2  1  0  0  0  0
 46103  1  0  0  0  0
 46104  1  0  0  0  0
M  END
>  <LOGBIO>
6.2900

>  <PRED_LOGBIO>
6.1800

>  <XV_RES>
0.2050

>  <WHL_TMPL>
21

>  <ANCH>
24-77;20-21

$$$$
ROW8
  -MTS-   01071502403D 0   0.00000     0.00000     0

 98102  0  0  1  0  0  0  0  0999 V2000
   26.8490   31.7890   22.7590 C   0  0  0  0  0  0  0  0  0  0  0  0
   26.9110   30.4660   23.5170 C   0  0  0  0  0  0  0  0  0  0  0  0
   26.4560   30.6840   24.9570 C   0  0  0  0  0  0  0  0  0  0  0  0
   28.3460   29.9410   23.5090 C   0  0  0  0  0  0  0  0  0  0  0  0
   29.2530   30.9460   24.1760 C   0  0  0  0  0  0  0  0  0  0  0  0
   28.8010   31.9650   24.6080 O   0  0  0  0  0  0  0  0  0  0  0  0
   30.5750   30.6940   24.2860 O   0  0  0  0  0  0  0  0  0  0  0  0
   31.3950   31.6760   24.9250 C   0  0  1  0  0  0  0  0  0  0  0  0
   32.7970   31.6550   24.2900 C   0  0  0  0  0  0  0  0  0  0  0  0
   33.7590   32.6140   25.0160 C   0  0  0  0  0  0  0  0  0  0  0  0
   33.8190   32.3160   26.5260 C   0  0  1  0  0  0  0  0  0  0  0  0
   34.4320   30.9240   26.6570 C   0  0  0  0  0  0  0  0  0  0  0  0
   32.4170   32.3370   27.1610 C   0  0  1  0  0  0  0  0  0  0  0  0
   32.4770   32.0390   28.6700 C   0  0  0  0  0  0  0  0  0  0  0  0
   33.4390   32.9980   29.3960 C   0  0  0  0  0  0  0  0  0  0  0  0
   34.8410   32.9770   28.7610 C   0  0  2  0  0  0  0  0  0  0  0  0
   35.4160   31.5830   28.9950 C   0  0  0  0  0  0  0  0  0  0  0  0
   34.7810   33.2760   27.2510 C   0  0  2  0  0  0  0  0  0  0  0  0
   36.1910   33.1920   26.6390 C   0  0  0  0  0  0  0  0  0  0  0  0
   37.2520   33.8740   27.4690 C   0  0  0  0  0  0  0  0  0  0  0  0
   37.0590   34.2290   28.7470 C   0  0  0  0  0  0  0  0  0  0  0  0
   38.1070   34.9800   29.5330 C   0  0  2  0  0  0  0  0  0  0  0  0
   39.4330   35.1110   28.7620 C   0  0  0  0  0  0  0  0  0  0  0  0
   40.4730   35.9170   29.5630 C   0  0  0  0  0  0  0  0  0  0  0  0
   41.7950   35.9620   28.8030 C   0  0  0  0  0  0  0  0  0  0  0  0
   40.0240   37.3700   29.6850 C   0  0  0  0  0  0  0  0  0  0  0  0
   40.6920   35.3160   30.9650 C   0  0  0  0  0  0  0  0  0  0  0  0
   39.3660   35.1850   31.7350 C   0  0  0  0  0  0  0  0  0  0  0  0
   38.3260   34.3800   30.9340 C   0  0  2  0  0  0  0  0  0  0  0  0
   36.9930   34.2230   31.6880 C   0  0  0  0  0  0  0  0  0  0  0  0
   35.9870   33.3810   30.8810 C   0  0  0  0  0  0  0  0  0  0  0  0
   35.7630   33.9800   29.4800 C   0  0  1  0  0  0  0  0  0  0  0  0
   34.9930   35.2880   29.6390 C   0  0  0  0  0  0  0  0  0  0  0  0
   38.8950   32.9860   30.8150 C   0  0  0  0  0  0  0  0  0  0  0  0
   39.6300   32.5510   31.6870 O   0  0  0  0  0  0  0  0  0  0  0  0
   38.5970   32.2380   29.7690 O   0  0  0  0  0  0  0  0  0  0  0  0
   31.4560   31.3770   26.4350 C   0  0  0  0  0  0  0  0  0  0  0  0
   30.0600   31.4810   27.0430 C   0  0  0  0  0  0  0  0  0  0  0  0
   31.8920   29.9330   26.6630 C   0  0  0  0  0  0  0  0  0  0  0  0
   26.0030   29.4610   22.8490 C   0  0  0  0  0  0  0  0  0  0  0  0
   25.9780   28.2970   23.2450 O   0  0  0  0  0  0  0  0  0  0  0  0
   25.2360   29.8320   21.8400 O   0  0  0  0  0  0  0  0  0  0  0  0
   25.8270   32.1630   22.7640 H   0  0  0  0  0  0  0  0  0  0  0  0
   27.5030   32.5140   23.2400 H   0  0  0  0  0  0  0  0  0  0  0  0
   27.1730   31.6340   21.7320 H   0  0  0  0  0  0  0  0  0  0  0  0
   25.4350   31.0580   24.9630 H   0  0  0  0  0  0  0  0  0  0  0  0
   27.1100   31.4080   25.4380 H   0  0  0  0  0  0  0  0  0  0  0  0
   26.5000   29.7400   25.4980 H   0  0  0  0  0  0  0  0  0  0  0  0
   28.3890   28.9980   24.0490 H   0  0  0  0  0  0  0  0  0  0  0  0
   28.6690   29.7860   22.4820 H   0  0  0  0  0  0  0  0  0  0  0  0
   30.9480   32.6560   24.7730 H   0  0  0  0  0  0  0  0  0  0  0  0
   33.1980   30.6440   24.3290 H   0  0  0  0  0  0  0  0  0  0  0  0
   32.7250   31.9390   23.2430 H   0  0  0  0  0  0  0  0  0  0  0  0
   33.4310   33.6400   24.8630 H   0  0  0  0  0  0  0  0  0  0  0  0
   34.7550   32.5210   24.5890 H   0  0  0  0  0  0  0  0  0  0  0  0
   34.0520   30.4450   27.5570 H   0  0  0  0  0  0  0  0  0  0  0  0
   34.1650   30.3270   25.7880 H   0  0  0  0  0  0  0  0  0  0  0  0
   35.5150   31.0090   26.7210 H   0  0  0  0  0  0  0  0  0  0  0  0
   32.0210   33.3440   27.0430 H   0  0  0  0  0  0  0  0  0  0  0  0
   32.8060   31.0130   28.8240 H   0  0  0  0  0  0  0  0  0  0  0  0
   31.4820   32.1320   29.0990 H   0  0  0  0  0  0  0  0  0  0  0  0
   33.0390   34.0100   29.3570 H   0  0  0  0  0  0  0  0  0  0  0  0
   33.5120   32.7150   30.4440 H   0  0  0  0  0  0  0  0  0  0  0  0
   36.5000   31.6450   29.0690 H   0  0  0  0  0  0  0  0  0  0  0  0
   35.1460   30.9350   28.1630 H   0  0  0  0  0  0  0  0  0  0  0  0
   35.0120   31.1750   29.9190 H   0  0  0  0  0  0  0  0  0  0  0  0
   34.4120   34.2910   27.1190 H   0  0  0  0  0  0  0  0  0  0  0  0
   36.4610   32.1460   26.5030 H   0  0  0  0  0  0  0  0  0  0  0  0
   36.1760   33.6330   25.6440 H   0  0  0  0  0  0  0  0  0  0  0  0
   38.2080   34.0860   27.0120 H   0  0  0  0  0  0  0  0  0  0  0  0
   37.7300   35.9900   29.6810 H   0  0  0  0  0  0  0  0  0  0  0  0
   39.8290   34.1210   28.5500 H   0  0  0  0  0  0  0  0  0  0  0  0
   39.2520   35.6030   27.8090 H   0  0  0  0  0  0  0  0  0  0  0  0
   41.9020   35.0580   28.2070 H   0  0  0  0  0  0  0  0  0  0  0  0
   41.8090   36.8310   28.1500 H   0  0  0  0  0  0  0  0  0  0  0  0
   42.6190   36.0280   29.5120 H   0  0  0  0  0  0  0  0  0  0  0  0
   40.8980   38.0160   29.7450 H   0  0  0  0  0  0  0  0  0  0  0  0
   39.4220   37.4900   30.5830 H   0  0  0  0  0  0  0  0  0  0  0  0
   39.4330   37.6410   28.8130 H   0  0  0  0  0  0  0  0  0  0  0  0
   41.1540   34.3360   30.8700 H   0  0  0  0  0  0  0  0  0  0  0  0
   41.3760   35.9490   31.5270 H   0  0  0  0  0  0  0  0  0  0  0  0
   38.9700   36.1760   31.9470 H   0  0  0  0  0  0  0  0  0  0  0  0
   39.5470   34.6930   32.6880 H   0  0  0  0  0  0  0  0  0  0  0  0
   36.5680   35.2060   31.8820 H   0  0  0  0  0  0  0  0  0  0  0  0
   37.1740   33.7470   32.6490 H   0  0  0  0  0  0  0  0  0  0  0  0
   36.3610   32.3640   30.7850 H   0  0  0  0  0  0  0  0  0  0  0  0
   35.0390   33.3400   31.4130 H   0  0  0  0  0  0  0  0  0  0  0  0
   35.6910   36.1220   29.6300 H   0  0  0  0  0  0  0  0  0  0  0  0
   34.4520   35.2770   30.5830 H   0  0  0  0  0  0  0  0  0  0  0  0
   34.2880   35.3950   28.8180 H   0  0  0  0  0  0  0  0  0  0  0  0
   39.0510   31.3870   29.8700 H   0  0  0  0  0  0  0  0  0  0  0  0
   30.1380   31.7980   28.0800 H   0  0  0  0  0  0  0  0  0  0  0  0
   29.5710   30.5100   26.9960 H   0  0  0  0  0  0  0  0  0  0  0  0
   29.4740   32.2080   26.4840 H   0  0  0  0  0  0  0  0  0  0  0  0
   31.5600   29.3180   25.8290 H   0  0  0  0  0  0  0  0  0  0  0  0
   32.9760   29.8890   26.7370 H   0  0  0  0  0  0  0  0  0  0  0  0
   31.4500   29.5620   27.5850 H   0  0  0  0  0  0  0  0  0  0  0  0
   25.2400   30.8010   21.8010 H   0  0  0  0  0  0  0  0  0  0  0  0
  1 43  1  0  0  0  0
  1 44  1  0  0  0  0
  1 45  1  0  0  0  0
  1  2  1  0  0  0  0
  2  3  1  0  0  0  0
  3 46  1  0  0  0  0
  3 47  1  0  0  0  0
  3 48  1  0  0  0  0
  2  4  1  0  0  0  0
  4 49  1  0  0  0  0
  4 50  1  0  0  0  0
  4  5  1  0  0  0  0
  5  6  2  0  0  0  0
  5  7  1  0  0  0  0
  7  8  1  0  0  0  0
  8 51  1  0  0  0  0
  8  9  1  0  0  0  0
  9 52  1  0  0  0  0
  9 53  1  0  0  0  0
  9 10  1  0  0  0  0
 10 54  1  0  0  0  0
 10 55  1  0  0  0  0
 10 11  1  0  0  0  0
 11 12  1  0  0  0  0
 12 56  1  0  0  0  0
 12 57  1  0  0  0  0
 12 58  1  0  0  0  0
 11 13  1  0  0  0  0
 13 59  1  0  0  0  0
 13 14  1  0  0  0  0
 14 60  1  0  0  0  0
 14 61  1  0  0  0  0
 14 15  1  0  0  0  0
 15 62  1  0  0  0  0
 15 63  1  0  0  0  0
 15 16  1  0  0  0  0
 16 17  1  0  0  0  0
 17 64  1  0  0  0  0
 17 65  1  0  0  0  0
 17 66  1  0  0  0  0
 16 18  1  0  0  0  0
 18 11  1  0  0  0  0
 18 67  1  0  0  0  0
 18 19  1  0  0  0  0
 19 68  1  0  0  0  0
 19 69  1  0  0  0  0
 19 20  1  0  0  0  0
 20 70  1  0  0  0  0
 20 21  2  0  0  0  0
 21 22  1  0  0  0  0
 22 71  1  0  0  0  0
 22 23  1  0  0  0  0
 23 72  1  0  0  0  0
 23 73  1  0  0  0  0
 23 24  1  0  0  0  0
 24 25  1  0  0  0  0
 25 74  1  0  0  0  0
 25 75  1  0  0  0  0
 25 76  1  0  0  0  0
 24 26  1  0  0  0  0
 26 77  1  0  0  0  0
 26 78  1  0  0  0  0
 26 79  1  0  0  0  0
 24 27  1  0  0  0  0
 27 80  1  0  0  0  0
 27 81  1  0  0  0  0
 27 28  1  0  0  0  0
 28 82  1  0  0  0  0
 28 83  1  0  0  0  0
 28 29  1  0  0  0  0
 29 22  1  0  0  0  0
 29 30  1  0  0  0  0
 30 84  1  0  0  0  0
 30 85  1  0  0  0  0
 30 31  1  0  0  0  0
 31 86  1  0  0  0  0
 31 87  1  0  0  0  0
 31 32  1  0  0  0  0
 32 16  1  0  0  0  0
 32 21  1  0  0  0  0
 32 33  1  0  0  0  0
 33 88  1  0  0  0  0
 33 89  1  0  0  0  0
 33 90  1  0  0  0  0
 29 34  1  0  0  0  0
 34 35  2  0  0  0  0
 34 36  1  0  0  0  0
 36 91  1  0  0  0  0
 13 37  1  0  0  0  0
 37  8  1  0  0  0  0
 37 38  1  0  0  0  0
 38 92  1  0  0  0  0
 38 93  1  0  0  0  0
 38 94  1  0  0  0  0
 37 39  1  0  0  0  0
 39 95  1  0  0  0  0
 39 96  1  0  0  0  0
 39 97  1  0  0  0  0
  2 40  1  0  0  0  0
 40 41  2  0  0  0  0
 40 42  1  0  0  0  0
 42 98  1  0  0  0  0
M  END
>  <LOGBIO>
5.6300

>  <PRED_LOGBIO>
5.8800

>  <XV_RES>
-0.1070

>  <WHL_TMPL>
6

>  <ANCH>
31-50;95-96

$$$$
ROW9
  -MTS-   01071502403D 0   0.00000     0.00000     0

 86 90  0  0  1  0  0  0  0  0999 V2000
   25.8930   30.5100   23.1350 C   0  0  0  0  0  0  0  0  0  0  0  0
   25.9190   30.0180   21.6910 C   0  0  0  0  0  0  0  0  0  0  0  0
   25.5580   31.1740   20.7560 C   0  0  0  0  0  0  0  0  0  0  0  0
   24.9450   28.8380   21.5200 C   0  0  0  0  0  0  0  0  0  0  0  0
   24.9990   28.2650   20.0920 C   0  0  0  0  0  0  0  0  0  0  0  0
   26.4340   27.8720   19.6960 C   0  0  2  0  0  0  0  0  0  0  0  0
   26.5140   27.2880   18.2740 C   0  0  0  0  0  0  0  0  0  0  0  0
   27.9530   26.8720   17.9180 C   0  0  0  0  0  0  0  0  0  0  0  0
   28.9280   28.0520   18.0870 C   0  0  2  0  0  0  0  0  0  0  0  0
   28.6260   29.0900   17.0100 C   0  0  0  0  0  0  0  0  0  0  0  0
   28.8150   28.7050   19.4430 C   0  0  0  0  0  0  0  0  0  0  0  0
   29.8820   29.0180   20.1920 C   0  0  0  0  0  0  0  0  0  0  0  0
   31.3010   28.7460   19.7530 C   0  0  0  0  0  0  0  0  0  0  0  0
   31.4240   28.4320   18.2510 C   0  0  2  0  0  0  0  0  0  0  0  0
   32.8260   27.8790   17.9340 C   0  0  1  0  0  0  0  0  0  0  0  0
   33.0040   26.5980   18.7450 C   0  0  0  0  0  0  0  0  0  0  0  0
   33.9300   28.8590   18.3720 C   0  0  0  0  0  0  0  0  0  0  0  0
   35.3320   28.3060   18.0560 C   0  0  0  0  0  0  0  0  0  0  0  0
   35.4680   27.9320   16.5680 C   0  0  2  0  0  0  0  0  0  0  0  0
   35.0090   29.1690   17.1210 O   0  0  0  0  0  0  0  0  0  0  0  0
   35.9000   30.1750   17.2470 C   0  0  0  0  0  0  0  0  0  0  0  0
   37.0570   30.0140   16.8950 O   0  0  0  0  0  0  0  0  0  0  0  0
   35.4730   31.4740   17.8140 C   0  0  0  0  0  0  0  0  0  0  0  0
   34.3160   31.6360   18.1660 O   0  0  0  0  0  0  0  0  0  0  0  0
   36.3440   32.4590   17.9370 O   0  0  0  0  0  0  0  0  0  0  0  0
   34.3630   26.9520   16.1300 C   0  0  0  0  0  0  0  0  0  0  0  0
   34.5350   25.7010   16.9870 C   0  0  0  0  0  0  0  0  0  0  0  0
   34.4920   26.6200   14.6470 C   0  0  0  0  0  0  0  0  0  0  0  0
   32.9610   27.5050   16.4470 C   0  0  2  0  0  0  0  0  0  0  0  0
   31.8570   26.5250   16.0090 C   0  0  0  0  0  0  0  0  0  0  0  0
   30.4550   27.0780   16.3250 C   0  0  0  0  0  0  0  0  0  0  0  0
   30.3190   27.4520   17.8130 C   0  0  1  0  0  0  0  0  0  0  0  0
   30.4600   26.1760   18.6390 C   0  0  0  0  0  0  0  0  0  0  0  0
   27.4080   29.0530   19.8670 C   0  0  2  0  0  0  0  0  0  0  0  0
   27.3540   29.6260   21.2950 C   0  0  0  0  0  0  0  0  0  0  0  0
   26.8780   26.7880   20.6490 C   0  0  0  0  0  0  0  0  0  0  0  0
   27.6800   25.9440   20.2820 O   0  0  0  0  0  0  0  0  0  0  0  0
   26.3990   26.7520   21.8780 O   0  0  0  0  0  0  0  0  0  0  0  0
   24.8640   30.6240   23.4700 H   0  0  0  0  0  0  0  0  0  0  0  0
   26.3330   29.7210   23.7410 H   0  0  0  0  0  0  0  0  0  0  0  0
   26.4600   31.4380   23.1530 H   0  0  0  0  0  0  0  0  0  0  0  0
   24.5000   31.1240   20.5080 H   0  0  0  0  0  0  0  0  0  0  0  0
   26.1490   31.1070   19.8440 H   0  0  0  0  0  0  0  0  0  0  0  0
   25.7690   32.1170   21.2570 H   0  0  0  0  0  0  0  0  0  0  0  0
   23.9440   29.2450   21.6500 H   0  0  0  0  0  0  0  0  0  0  0  0
   25.2380   28.0520   22.2130 H   0  0  0  0  0  0  0  0  0  0  0  0
   24.7080   29.0740   19.4260 H   0  0  0  0  0  0  0  0  0  0  0  0
   24.3810   27.3700   20.0610 H   0  0  0  0  0  0  0  0  0  0  0  0
   26.2520   28.0970   17.5950 H   0  0  0  0  0  0  0  0  0  0  0  0
   25.8830   26.4020   18.2340 H   0  0  0  0  0  0  0  0  0  0  0  0
   27.9490   26.6250   16.8580 H   0  0  0  0  0  0  0  0  0  0  0  0
   28.2560   26.0780   18.5980 H   0  0  0  0  0  0  0  0  0  0  0  0
   28.1870   28.5970   16.1450 H   0  0  0  0  0  0  0  0  0  0  0  0
   29.5480   29.5860   16.7160 H   0  0  0  0  0  0  0  0  0  0  0  0
   27.9260   29.8250   17.4020 H   0  0  0  0  0  0  0  0  0  0  0  0
   29.7190   29.4840   21.1530 H   0  0  0  0  0  0  0  0  0  0  0  0
   31.6070   27.8410   20.2740 H   0  0  0  0  0  0  0  0  0  0  0  0
   31.8960   29.6330   19.9580 H   0  0  0  0  0  0  0  0  0  0  0  0
   31.2920   29.3600   17.6980 H   0  0  0  0  0  0  0  0  0  0  0  0
   32.4270   26.6670   19.6640 H   0  0  0  0  0  0  0  0  0  0  0  0
   32.6570   25.7480   18.1610 H   0  0  0  0  0  0  0  0  0  0  0  0
   34.0570   26.4660   18.9860 H   0  0  0  0  0  0  0  0  0  0  0  0
   33.8650   28.9290   19.4560 H   0  0  0  0  0  0  0  0  0  0  0  0
   33.7980   29.7880   17.8210 H   0  0  0  0  0  0  0  0  0  0  0  0
   35.4280   27.3770   18.6150 H   0  0  0  0  0  0  0  0  0  0  0  0
   36.0620   29.0800   18.2810 H   0  0  0  0  0  0  0  0  0  0  0  0
   35.9960   27.4310   17.3770 H   0  0  0  0  0  0  0  0  0  0  0  0
   35.8830   33.2200   18.3230 H   0  0  0  0  0  0  0  0  0  0  0  0
   35.5870   25.5700   17.2320 H   0  0  0  0  0  0  0  0  0  0  0  0
   34.1800   24.8330   16.4360 H   0  0  0  0  0  0  0  0  0  0  0  0
   33.9600   25.8080   17.9050 H   0  0  0  0  0  0  0  0  0  0  0  0
   33.5190   26.3320   14.2540 H   0  0  0  0  0  0  0  0  0  0  0  0
   34.8570   27.4930   14.1100 H   0  0  0  0  0  0  0  0  0  0  0  0
   35.1920   25.7970   14.5190 H   0  0  0  0  0  0  0  0  0  0  0  0
   32.8340   28.4180   15.8690 H   0  0  0  0  0  0  0  0  0  0  0  0
   31.9800   25.6330   16.6200 H   0  0  0  0  0  0  0  0  0  0  0  0
   31.9330   26.3860   14.9320 H   0  0  0  0  0  0  0  0  0  0  0  0
   29.7570   26.2630   16.1490 H   0  0  0  0  0  0  0  0  0  0  0  0
   30.3030   27.9780   15.7330 H   0  0  0  0  0  0  0  0  0  0  0  0
   31.5050   26.0260   18.8990 H   0  0  0  0  0  0  0  0  0  0  0  0
   30.1040   25.3270   18.0580 H   0  0  0  0  0  0  0  0  0  0  0  0
   29.8690   26.2660   19.5480 H   0  0  0  0  0  0  0  0  0  0  0  0
   27.0620   29.8410   19.2020 H   0  0  0  0  0  0  0  0  0  0  0  0
   27.6450   28.8160   21.9610 H   0  0  0  0  0  0  0  0  0  0  0  0
   27.9730   30.5200   21.3260 H   0  0  0  0  0  0  0  0  0  0  0  0
   26.7960   25.9930   22.3330 H   0  0  0  0  0  0  0  0  0  0  0  0
  1 39  1  0  0  0  0
  1 40  1  0  0  0  0
  1 41  1  0  0  0  0
  1  2  1  0  0  0  0
  2  3  1  0  0  0  0
  3 42  1  0  0  0  0
  3 43  1  0  0  0  0
  3 44  1  0  0  0  0
  2  4  1  0  0  0  0
  4 45  1  0  0  0  0
  4 46  1  0  0  0  0
  4  5  1  0  0  0  0
  5 47  1  0  0  0  0
  5 48  1  0  0  0  0
  5  6  1  0  0  0  0
  6  7  1  0  0  0  0
  7 49  1  0  0  0  0
  7 50  1  0  0  0  0
  7  8  1  0  0  0  0
  8 51  1  0  0  0  0
  8 52  1  0  0  0  0
  8  9  1  0  0  0  0
  9 10  1  0  0  0  0
 10 53  1  0  0  0  0
 10 54  1  0  0  0  0
 10 55  1  0  0  0  0
  9 11  1  0  0  0  0
 11 12  2  0  0  0  0
 12 56  1  0  0  0  0
 12 13  1  0  0  0  0
 13 57  1  0  0  0  0
 13 58  1  0  0  0  0
 13 14  1  0  0  0  0
 14 59  1  0  0  0  0
 14 15  1  0  0  0  0
 15 16  1  0  0  0  0
 16 60  1  0  0  0  0
 16 61  1  0  0  0  0
 16 62  1  0  0  0  0
 15 17  1  0  0  0  0
 17 63  1  0  0  0  0
 17 64  1  0  0  0  0
 17 18  1  0  0  0  0
 18 65  1  0  0  0  0
 18 66  1  0  0  0  0
 18 19  1  0  0  0  0
 19 67  1  0  0  0  0
 19 20  1  0  0  0  0
 20 21  1  0  0  0  0
 21 22  2  0  0  0  0
 21 23  1  0  0  0  0
 23 24  2  0  0  0  0
 23 25  1  0  0  0  0
 25 68  1  0  0  0  0
 19 26  1  0  0  0  0
 26 27  1  0  0  0  0
 27 69  1  0  0  0  0
 27 70  1  0  0  0  0
 27 71  1  0  0  0  0
 26 28  1  0  0  0  0
 28 72  1  0  0  0  0
 28 73  1  0  0  0  0
 28 74  1  0  0  0  0
 26 29  1  0  0  0  0
 29 15  1  0  0  0  0
 29 75  1  0  0  0  0
 29 30  1  0  0  0  0
 30 76  1  0  0  0  0
 30 77  1  0  0  0  0
 30 31  1  0  0  0  0
 31 78  1  0  0  0  0
 31 79  1  0  0  0  0
 31 32  1  0  0  0  0
 32  9  1  0  0  0  0
 32 14  1  0  0  0  0
 32 33  1  0  0  0  0
 33 80  1  0  0  0  0
 33 81  1  0  0  0  0
 33 82  1  0  0  0  0
 11 34  1  0  0  0  0
 34  6  1  0  0  0  0
 34 83  1  0  0  0  0
 34 35  1  0  0  0  0
 35  2  1  0  0  0  0
 35 84  1  0  0  0  0
 35 85  1  0  0  0  0
  6 36  1  0  0  0  0
 36 37  2  0  0  0  0
 36 38  1  0  0  0  0
 38 86  1  0  0  0  0
M  END
>  <LOGBIO>
5.5400

>  <PRED_LOGBIO>
5.2500

>  <XV_RES>
0.4030

>  <WHL_TMPL>
34

>  <ANCH>
18-23;5-1

$$$$
ROW10
  -MTS-   01071502403D 0   0.00000     0.00000     0

 82 86  0  0  1  0  0  0  0  0999 V2000
   34.0820   27.6460   13.9700 C   0  0  0  0  0  0  0  0  0  0  0  0
   34.2040   28.0780   15.4280 C   0  0  2  0  0  0  0  0  0  0  0  0
   34.9310   26.9340   16.1600 C   0  0  0  0  0  0  0  0  0  0  0  0
   34.9060   27.1370   17.6860 C   0  0  0  0  0  0  0  0  0  0  0  0
   33.4680   27.3150   18.2080 C   0  0  2  0  0  0  0  0  0  0  0  0
   33.4160   27.5110   19.7340 C   0  0  0  0  0  0  0  0  0  0  0  0
   31.9660   27.6520   20.2320 C   0  0  0  0  0  0  0  0  0  0  0  0
   31.2380   28.7960   19.5020 C   0  0  2  0  0  0  0  0  0  0  0  0
   31.8520   30.1210   19.9440 C   0  0  0  0  0  0  0  0  0  0  0  0
   31.3440   28.6830   18.0000 C   0  0  0  0  0  0  0  0  0  0  0  0
   30.2920   28.8340   17.1830 C   0  0  0  0  0  0  0  0  0  0  0  0
   28.9000   29.1330   17.6840 C   0  0  0  0  0  0  0  0  0  0  0  0
   28.8680   29.6060   19.1490 C   0  0  2  0  0  0  0  0  0  0  0  0
   27.4220   29.6030   19.6800 C   0  0  1  0  0  0  0  0  0  0  0  0
   26.9070   28.1690   19.5900 C   0  0  0  0  0  0  0  0  0  0  0  0
   26.5010   30.4790   18.8100 C   0  0  0  0  0  0  0  0  0  0  0  0
   25.0560   30.4750   19.3400 C   0  0  1  0  0  0  0  0  0  0  0  0
   24.6110   29.1170   19.2890 O   0  0  0  0  0  0  0  0  0  0  0  0
   24.9980   30.8940   20.8210 C   0  0  2  0  0  0  0  0  0  0  0  0
   23.6620   30.6350   21.2610 O   0  0  0  0  0  0  0  0  0  0  0  0
   25.9190   30.0180   21.6910 C   0  0  0  0  0  0  0  0  0  0  0  0
   25.8930   30.5100   23.1350 C   0  0  0  0  0  0  0  0  0  0  0  0
   25.5580   31.1740   20.7560 C   0  0  0  0  0  0  0  0  0  0  0  0
   27.3650   30.0220   21.1600 C   0  0  2  0  0  0  0  0  0  0  0  0
   28.2860   29.1460   22.0300 C   0  0  0  0  0  0  0  0  0  0  0  0
   29.7310   29.1490   21.5000 C   0  0  0  0  0  0  0  0  0  0  0  0
   29.7890   28.7300   20.0190 C   0  0  1  0  0  0  0  0  0  0  0  0
   29.3110   27.2850   19.9140 C   0  0  0  0  0  0  0  0  0  0  0  0
   32.7420   28.4590   17.4760 C   0  0  2  0  0  0  0  0  0  0  0  0
   32.7660   28.2570   15.9500 C   0  0  1  0  0  0  0  0  0  0  0  0
   32.0450   26.9400   15.6790 C   0  0  0  0  0  0  0  0  0  0  0  0
   32.7200   26.0410   17.8960 C   0  0  0  0  0  0  0  0  0  0  0  0
   32.9660   25.0220   18.5190 O   0  0  0  0  0  0  0  0  0  0  0  0
   31.8000   26.0310   16.9500 O   0  0  0  0  0  0  0  0  0  0  0  0
   33.1590   27.0860   13.8340 H   0  0  0  0  0  0  0  0  0  0  0  0
   34.0690   28.5270   13.3310 H   0  0  0  0  0  0  0  0  0  0  0  0
   34.9300   27.0190   13.7050 H   0  0  0  0  0  0  0  0  0  0  0  0
   34.7640   29.0070   15.5130 H   0  0  0  0  0  0  0  0  0  0  0  0
   35.9750   26.9930   15.8590 H   0  0  0  0  0  0  0  0  0  0  0  0
   34.4160   26.0040   15.9320 H   0  0  0  0  0  0  0  0  0  0  0  0
   35.4210   28.0760   17.8790 H   0  0  0  0  0  0  0  0  0  0  0  0
   35.3300   26.2510   18.1540 H   0  0  0  0  0  0  0  0  0  0  0  0
   33.9040   28.4620   19.9380 H   0  0  0  0  0  0  0  0  0  0  0  0
   33.8550   26.6340   20.2050 H   0  0  0  0  0  0  0  0  0  0  0  0
   32.0270   27.9430   21.2790 H   0  0  0  0  0  0  0  0  0  0  0  0
   31.4410   26.7230   20.0200 H   0  0  0  0  0  0  0  0  0  0  0  0
   32.5960   30.4370   19.2150 H   0  0  0  0  0  0  0  0  0  0  0  0
   32.3260   29.9960   20.9150 H   0  0  0  0  0  0  0  0  0  0  0  0
   31.0720   30.8760   20.0160 H   0  0  0  0  0  0  0  0  0  0  0  0
   30.4480   28.7390   16.1190 H   0  0  0  0  0  0  0  0  0  0  0  0
   28.3650   28.1850   17.6640 H   0  0  0  0  0  0  0  0  0  0  0  0
   28.4790   29.9250   17.0680 H   0  0  0  0  0  0  0  0  0  0  0  0
   29.2400   30.6280   19.1840 H   0  0  0  0  0  0  0  0  0  0  0  0
   26.3640   27.9220   20.5000 H   0  0  0  0  0  0  0  0  0  0  0  0
   26.2410   28.0760   18.7340 H   0  0  0  0  0  0  0  0  0  0  0  0
   27.7470   27.4880   19.4720 H   0  0  0  0  0  0  0  0  0  0  0  0
   26.4690   30.0090   17.8290 H   0  0  0  0  0  0  0  0  0  0  0  0
   26.8730   31.5010   18.8430 H   0  0  0  0  0  0  0  0  0  0  0  0
   24.4310   31.1310   18.7380 H   0  0  0  0  0  0  0  0  0  0  0  0
   24.2910   28.8230   20.1560 H   0  0  0  0  0  0  0  0  0  0  0  0
   25.2640   31.9440   20.9270 H   0  0  0  0  0  0  0  0  0  0  0  0
   23.2240   29.9920   20.6820 H   0  0  0  0  0  0  0  0  0  0  0  0
   24.8640   30.6240   23.4700 H   0  0  0  0  0  0  0  0  0  0  0  0
   26.3330   31.5050   23.1340 H   0  0  0  0  0  0  0  0  0  0  0  0
   26.4600   29.7860   23.7160 H   0  0  0  0  0  0  0  0  0  0  0  0
   25.0830   31.9640   21.3330 H   0  0  0  0  0  0  0  0  0  0  0  0
   26.4620   31.5600   20.2890 H   0  0  0  0  0  0  0  0  0  0  0  0
   24.8730   30.8240   19.9860 H   0  0  0  0  0  0  0  0  0  0  0  0
   27.7320   31.0440   21.2240 H   0  0  0  0  0  0  0  0  0  0  0  0
   27.9240   28.1250   21.9270 H   0  0  0  0  0  0  0  0  0  0  0  0
   28.2920   29.5550   23.0380 H   0  0  0  0  0  0  0  0  0  0  0  0
   30.2640   28.3810   22.0560 H   0  0  0  0  0  0  0  0  0  0  0  0
   30.1220   30.1610   21.5820 H   0  0  0  0  0  0  0  0  0  0  0  0
   29.5380   26.7600   20.8390 H   0  0  0  0  0  0  0  0  0  0  0  0
   29.8170   26.7950   19.0840 H   0  0  0  0  0  0  0  0  0  0  0  0
   28.2360   27.2700   19.7420 H   0  0  0  0  0  0  0  0  0  0  0  0
   33.3060   29.3670   17.6790 H   0  0  0  0  0  0  0  0  0  0  0  0
   32.2720   29.0830   15.4430 H   0  0  0  0  0  0  0  0  0  0  0  0
   31.7370   26.4950   16.6230 H   0  0  0  0  0  0  0  0  0  0  0  0
   32.7150   26.2590   15.1590 H   0  0  0  0  0  0  0  0  0  0  0  0
   31.1680   27.1260   15.0630 H   0  0  0  0  0  0  0  0  0  0  0  0
   31.4340   25.1340   16.8970 H   0  0  0  0  0  0  0  0  0  0  0  0
  1 35  1  0  0  0  0
  1 36  1  0  0  0  0
  1 37  1  0  0  0  0
  1  2  1  0  0  0  0
  2 38  1  0  0  0  0
  2  3  1  0  0  0  0
  3 39  1  0  0  0  0
  3 40  1  0  0  0  0
  3  4  1  0  0  0  0
  4 41  1  0  0  0  0
  4 42  1  0  0  0  0
  4  5  1  0  0  0  0
  5  6  1  0  0  0  0
  6 43  1  0  0  0  0
  6 44  1  0  0  0  0
  6  7  1  0  0  0  0
  7 45  1  0  0  0  0
  7 46  1  0  0  0  0
  7  8  1  0  0  0  0
  8  9  1  0  0  0  0
  9 47  1  0  0  0  0
  9 48  1  0  0  0  0
  9 49  1  0  0  0  0
  8 10  1  0  0  0  0
 10 11  2  0  0  0  0
 11 50  1  0  0  0  0
 11 12  1  0  0  0  0
 12 51  1  0  0  0  0
 12 52  1  0  0  0  0
 12 13  1  0  0  0  0
 13 53  1  0  0  0  0
 13 14  1  0  0  0  0
 14 15  1  0  0  0  0
 15 54  1  0  0  0  0
 15 55  1  0  0  0  0
 15 56  1  0  0  0  0
 14 16  1  0  0  0  0
 16 57  1  0  0  0  0
 16 58  1  0  0  0  0
 16 17  1  0  0  0  0
 17 59  1  0  0  0  0
 17 18  1  0  0  0  0
 18 60  1  0  0  0  0
 17 19  1  0  0  0  0
 19 61  1  0  0  0  0
 19 20  1  0  0  0  0
 20 62  1  0  0  0  0
 19 21  1  0  0  0  0
 21 22  1  0  0  0  0
 22 63  1  0  0  0  0
 22 64  1  0  0  0  0
 22 65  1  0  0  0  0
 21 23  1  0  0  0  0
 23 66  1  0  0  0  0
 23 67  1  0  0  0  0
 23 68  1  0  0  0  0
 21 24  1  0  0  0  0
 24 14  1  0  0  0  0
 24 69  1  0  0  0  0
 24 25  1  0  0  0  0
 25 70  1  0  0  0  0
 25 71  1  0  0  0  0
 25 26  1  0  0  0  0
 26 72  1  0  0  0  0
 26 73  1  0  0  0  0
 26 27  1  0  0  0  0
 27  8  1  0  0  0  0
 27 13  1  0  0  0  0
 27 28  1  0  0  0  0
 28 74  1  0  0  0  0
 28 75  1  0  0  0  0
 28 76  1  0  0  0  0
 10 29  1  0  0  0  0
 29  5  1  0  0  0  0
 29 77  1  0  0  0  0
 29 30  1  0  0  0  0
 30  2  1  0  0  0  0
 30 78  1  0  0  0  0
 30 31  1  0  0  0  0
 31 79  1  0  0  0  0
 31 80  1  0  0  0  0
 31 81  1  0  0  0  0
  5 32  1  0  0  0  0
 32 33  2  0  0  0  0
 32 34  1  0  0  0  0
 34 82  1  0  0  0  0
M  END
>  <LOGBIO>
5.2600

>  <PRED_LOGBIO>
5.2800

>  <XV_RES>
-0.0230

>  <WHL_TMPL>
34

>  <ANCH>
18-23;49-50

$$$$
ROW11
  -MTS-   01071502403D 0   0.00000     0.00000     0

 45 48  0  0  0  0  0  0  0  0999 V2000
   36.1510   33.2010   20.3280 C   0  0  0  0  0  0  0  0  0  0  0  0
   34.8070   33.6670   20.4720 O   0  0  0  0  0  0  0  0  0  0  0  0
   34.4280   34.7710   19.7550 C   0  0  0  0  0  0  0  0  0  0  0  0
   34.5810   36.0490   20.3060 C   0  0  0  0  0  0  0  0  0  0  0  0
   35.1400   36.3040   21.6520 C   0  0  0  0  0  0  0  0  0  0  0  0
   35.6470   37.5120   21.9330 C   0  0  0  0  0  0  0  0  0  0  0  0
   35.5530   38.5670   20.8570 C   0  0  0  0  0  0  0  0  0  0  0  0
   35.6250   39.9570   21.4820 C   0  0  0  0  0  0  0  0  0  0  0  0
   36.7560   38.4670   19.9230 C   0  0  0  0  0  0  0  0  0  0  0  0
   34.3420   38.4300   20.1090 O   0  0  0  0  0  0  0  0  0  0  0  0
   34.1940   37.1780   19.5730 C   0  0  0  0  0  0  0  0  0  0  0  0
   33.6550   37.0280   18.2900 C   0  0  0  0  0  0  0  0  0  0  0  0
   33.5020   35.7500   17.7390 C   0  0  0  0  0  0  0  0  0  0  0  0
   33.8890   34.6220   18.4720 C   0  0  0  0  0  0  0  0  0  0  0  0
   33.7280   33.2700   17.8900 C   0  0  0  0  0  0  0  0  0  0  0  0
   34.2900   32.8350   16.7770 N   0  0  0  0  0  0  0  0  0  0  0  0
   33.9460   31.5100   16.4870 O   0  0  0  0  0  0  0  0  0  0  0  0
   33.3810   30.9310   17.6660 C   0  0  0  0  0  0  0  0  0  0  0  0
   32.8930   32.1520   18.4660 C   0  0  0  0  0  0  0  0  0  0  0  0
   32.2520   29.9810   17.3430 C   0  0  0  0  0  0  0  0  0  0  0  0
   30.9260   30.4130   17.4590 C   0  0  0  0  0  0  0  0  0  0  0  0
   29.8900   29.5220   17.1560 C   0  0  0  0  0  0  0  0  0  0  0  0
   30.2120   28.2230   16.7450 C   0  0  0  0  0  0  0  0  0  0  0  0
   31.5590   27.8550   16.6500 C   0  0  0  0  0  0  0  0  0  0  0  0
   32.5290   28.7310   16.9470 N   0  0  0  0  0  0  0  0  0  0  0  0
   36.3340   32.9390   19.2880 H   0  0  0  0  0  0  0  0  0  0  0  0
   36.3000   32.3240   20.9550 H   0  0  0  0  0  0  0  0  0  0  0  0
   36.8410   33.9850   20.6320 H   0  0  0  0  0  0  0  0  0  0  0  0
   35.1390   35.5250   22.4000 H   0  0  0  0  0  0  0  0  0  0  0  0
   36.1040   37.7220   22.8890 H   0  0  0  0  0  0  0  0  0  0  0  0
   35.0960   40.6670   20.8490 H   0  0  0  0  0  0  0  0  0  0  0  0
   35.1650   39.9360   22.4670 H   0  0  0  0  0  0  0  0  0  0  0  0
   36.6660   40.2590   21.5740 H   0  0  0  0  0  0  0  0  0  0  0  0
   37.6010   38.0470   20.4640 H   0  0  0  0  0  0  0  0  0  0  0  0
   37.0150   39.4590   19.5590 H   0  0  0  0  0  0  0  0  0  0  0  0
   36.5090   37.8250   19.0810 H   0  0  0  0  0  0  0  0  0  0  0  0
   33.3570   37.8990   17.7240 H   0  0  0  0  0  0  0  0  0  0  0  0
   33.0870   35.6350   16.7490 H   0  0  0  0  0  0  0  0  0  0  0  0
   34.1110   30.3460   18.2210 H   0  0  0  0  0  0  0  0  0  0  0  0
   31.8300   32.3300   18.3170 H   0  0  0  0  0  0  0  0  0  0  0  0
   33.0710   32.0290   19.5330 H   0  0  0  0  0  0  0  0  0  0  0  0
   30.7050   31.4210   17.7780 H   0  0  0  0  0  0  0  0  0  0  0  0
   28.8580   29.8320   17.2380 H   0  0  0  0  0  0  0  0  0  0  0  0
   29.4320   27.5150   16.5050 H   0  0  0  0  0  0  0  0  0  0  0  0
   31.8190   26.8560   16.3340 H   0  0  0  0  0  0  0  0  0  0  0  0
  1 26  1  0  0  0  0
  1 27  1  0  0  0  0
  1 28  1  0  0  0  0
  1  2  1  0  0  0  0
  2  3  1  0  0  0  0
  3  4  1  0  0  0  0
  4  5  1  0  0  0  0
  5 29  1  0  0  0  0
  5  6  2  0  0  0  0
  6 30  1  0  0  0  0
  6  7  1  0  0  0  0
  7  8  1  0  0  0  0
  8 31  1  0  0  0  0
  8 32  1  0  0  0  0
  8 33  1  0  0  0  0
  7  9  1  0  0  0  0
  9 34  1  0  0  0  0
  9 35  1  0  0  0  0
  9 36  1  0  0  0  0
  7 10  1  0  0  0  0
 10 11  1  0  0  0  0
 11  4  2  0  0  0  0
 11 12  1  0  0  0  0
 12 37  1  0  0  0  0
 12 13  2  0  0  0  0
 13 38  1  0  0  0  0
 13 14  1  0  0  0  0
 14  3  2  0  0  0  0
 14 15  1  0  0  0  0
 15 16  2  0  0  0  0
 16 17  1  0  0  0  0
 17 18  1  0  0  0  0
 18 39  1  0  0  0  0
 18 19  1  0  0  0  0
 19 15  1  0  0  0  0
 19 40  1  0  0  0  0
 19 41  1  0  0  0  0
 18 20  1  0  0  0  0
 20 21  2  0  0  0  0
 21 42  1  0  0  0  0
 21 22  1  0  0  0  0
 22 43  1  0  0  0  0
 22 23  2  0  0  0  0
 23 44  1  0  0  0  0
 23 24  1  0  0  0  0
 24 45  1  0  0  0  0
 24 25  2  0  0  0  0
 25 20  1  0  0  0  0
M  END
>  <LOGBIO>
4.0600

>  <PRED_LOGBIO>
4.0700

>  <XV_RES>
-0.3400

>  <WHL_TMPL>
25

>  <ANCH>
43-44;43-45

$$$$
ROW12
  -MTS-   01071502403D 0   0.00000     0.00000     0

 56 59  0  0  0  0  0  0  0  0999 V2000
   41.2100   29.0450   27.4840 C   0  0  0  0  0  0  0  0  0  0  0  0
   40.0810   28.5690   26.6020 C   0  0  0  0  0  0  0  0  0  0  0  0
   40.3540   28.0840   25.3170 C   0  0  0  0  0  0  0  0  0  0  0  0
   39.3070   27.6420   24.4990 C   0  0  0  0  0  0  0  0  0  0  0  0
   37.9880   27.6840   24.9660 C   0  0  0  0  0  0  0  0  0  0  0  0
   37.7150   28.1690   26.2510 C   0  0  0  0  0  0  0  0  0  0  0  0
   38.7620   28.6110   27.0690 C   0  0  0  0  0  0  0  0  0  0  0  0
   36.8820   27.2170   24.1010 C   0  0  0  0  0  0  0  0  0  0  0  0
   36.5300   26.0390   24.1360 O   0  0  0  0  0  0  0  0  0  0  0  0
   36.1990   28.1670   23.1950 C   0  0  0  0  0  0  0  0  0  0  0  0
   35.1970   27.7440   22.4120 C   0  0  0  0  0  0  0  0  0  0  0  0
   34.5120   28.6970   21.5030 C   0  0  0  0  0  0  0  0  0  0  0  0
   33.1180   28.8060   21.5410 C   0  0  0  0  0  0  0  0  0  0  0  0
   32.4650   29.7270   20.7170 C   0  0  0  0  0  0  0  0  0  0  0  0
   33.2020   30.5420   19.8520 C   0  0  0  0  0  0  0  0  0  0  0  0
   34.6000   30.4320   19.8060 C   0  0  0  0  0  0  0  0  0  0  0  0
   35.2580   29.5080   20.6340 C   0  0  0  0  0  0  0  0  0  0  0  0
   32.4920   31.5450   18.9730 C   0  0  0  0  0  0  0  0  0  0  0  0
   31.2670   31.6440   19.0190 O   0  0  0  0  0  0  0  0  0  0  0  0
   33.1920   32.3210   18.1500 N   0  0  0  0  0  0  0  0  0  0  0  0
   32.5270   33.2600   17.3270 C   0  0  0  0  0  0  0  0  0  0  0  0
   32.0980   32.8890   16.0470 C   0  0  0  0  0  0  0  0  0  0  0  0
   31.4400   33.8190   15.2320 C   0  0  0  0  0  0  0  0  0  0  0  0
   31.2110   35.1190   15.6980 C   0  0  0  0  0  0  0  0  0  0  0  0
   31.6400   35.4900   16.9780 C   0  0  0  0  0  0  0  0  0  0  0  0
   32.2980   34.5600   17.7920 C   0  0  0  0  0  0  0  0  0  0  0  0
   30.3460   36.3400   14.6270 S   0  0  0  0  0  0  0  0  0  0  0  0
   30.6180   36.0480   13.2540 O   0  0  0  0  0  0  0  0  0  0  0  0
   30.8110   37.6570   14.9350 O   0  0  0  0  0  0  0  0  0  0  0  0
   28.6220   36.2490   14.9130 N   0  0  0  0  0  0  0  0  0  0  0  0
   27.7690   37.0700   14.2240 C   0  0  0  0  0  0  0  0  0  0  0  0
   27.3560   38.2740   14.5730 N   0  0  0  0  0  0  0  0  0  0  0  0
   26.4770   38.9360   13.7070 C   0  0  0  0  0  0  0  0  0  0  0  0
   26.1230   38.2940   12.5860 C   0  0  0  0  0  0  0  0  0  0  0  0
   26.9830   36.7490   12.6710 S   0  0  0  0  0  0  0  0  0  0  0  0
   40.9500   28.8790   28.5280 H   0  0  0  0  0  0  0  0  0  0  0  0
   41.3770   30.1070   27.3170 H   0  0  0  0  0  0  0  0  0  0  0  0
   42.1160   28.4930   27.2440 H   0  0  0  0  0  0  0  0  0  0  0  0
   41.3710   28.0520   24.9570 H   0  0  0  0  0  0  0  0  0  0  0  0
   39.5170   27.2680   23.5080 H   0  0  0  0  0  0  0  0  0  0  0  0
   36.6980   28.2010   26.6110 H   0  0  0  0  0  0  0  0  0  0  0  0
   38.5520   28.9850   28.0600 H   0  0  0  0  0  0  0  0  0  0  0  0
   36.5080   29.2020   23.1650 H   0  0  0  0  0  0  0  0  0  0  0  0
   34.8880   26.7100   22.4420 H   0  0  0  0  0  0  0  0  0  0  0  0
   32.5460   28.1780   22.2080 H   0  0  0  0  0  0  0  0  0  0  0  0
   31.3890   29.8090   20.7480 H   0  0  0  0  0  0  0  0  0  0  0  0
   35.1700   31.0570   19.1340 H   0  0  0  0  0  0  0  0  0  0  0  0
   36.3340   29.4220   20.6020 H   0  0  0  0  0  0  0  0  0  0  0  0
   34.1980   32.2390   18.1120 H   0  0  0  0  0  0  0  0  0  0  0  0
   32.2740   31.8860   15.6880 H   0  0  0  0  0  0  0  0  0  0  0  0
   31.1090   33.5320   14.2450 H   0  0  0  0  0  0  0  0  0  0  0  0
   31.4630   36.4930   17.3370 H   0  0  0  0  0  0  0  0  0  0  0  0
   32.6290   34.8470   18.7790 H   0  0  0  0  0  0  0  0  0  0  0  0
   28.2560   35.5900   15.5850 H   0  0  0  0  0  0  0  0  0  0  0  0
   26.1010   39.9230   13.9330 H   0  0  0  0  0  0  0  0  0  0  0  0
   25.4620   38.6410   11.8060 H   0  0  0  0  0  0  0  0  0  0  0  0
  1 36  1  0  0  0  0
  1 37  1  0  0  0  0
  1 38  1  0  0  0  0
  1  2  1  0  0  0  0
  2  3  2  0  0  0  0
  3 39  1  0  0  0  0
  3  4  1  0  0  0  0
  4 40  1  0  0  0  0
  4  5  2  0  0  0  0
  5  6  1  0  0  0  0
  6 41  1  0  0  0  0
  6  7  2  0  0  0  0
  7  2  1  0  0  0  0
  7 42  1  0  0  0  0
  5  8  1  0  0  0  0
  8  9  2  0  0  0  0
  8 10  1  0  0  0  0
 10 43  1  0  0  0  0
 10 11  2  0  0  0  0
 11 44  1  0  0  0  0
 11 12  1  0  0  0  0
 12 13  2  0  0  0  0
 13 45  1  0  0  0  0
 13 14  1  0  0  0  0
 14 46  1  0  0  0  0
 14 15  2  0  0  0  0
 15 16  1  0  0  0  0
 16 47  1  0  0  0  0
 16 17  2  0  0  0  0
 17 12  1  0  0  0  0
 17 48  1  0  0  0  0
 15 18  1  0  0  0  0
 18 19  2  0  0  0  0
 18 20  1  0  0  0  0
 20 49  1  0  0  0  0
 20 21  1  0  0  0  0
 21 22  2  0  0  0  0
 22 50  1  0  0  0  0
 22 23  1  0  0  0  0
 23 51  1  0  0  0  0
 23 24  2  0  0  0  0
 24 25  1  0  0  0  0
 25 52  1  0  0  0  0
 25 26  2  0  0  0  0
 26 21  1  0  0  0  0
 26 53  1  0  0  0  0
 24 27  1  0  0  0  0
 27 28  2  0  0  0  0
 27 29  2  0  0  0  0
 27 30  1  0  0  0  0
 30 54  1  0  0  0  0
 30 31  1  0  0  0  0
 31 32  2  0  0  0  0
 32 33  1  0  0  0  0
 33 55  1  0  0  0  0
 33 34  2  0  0  0  0
 34 56  1  0  0  0  0
 34 35  1  0  0  0  0
 35 31  1  0  0  0  0
M  END
>  <LOGBIO>
5.0800

>  <PRED_LOGBIO>
5.0700

>  <XV_RES>
0.0230

>  <WHL_TMPL>
21

>  <ANCH>
56-57;21-22

$$$$
ROW13
  -MTS-   01071502403D 0   0.00000     0.00000     0

 65 69  0  0  0  0  0  0  0  0999 V2000
   35.7790   27.2070   23.5140 O   0  0  0  0  0  0  0  0  0  0  0  0
   35.2030   26.9940   22.3460 C   0  0  0  0  0  0  0  0  0  0  0  0
   35.2450   25.8850   21.8380 O   0  0  0  0  0  0  0  0  0  0  0  0
   34.5060   28.1000   21.6520 C   0  0  0  0  0  0  0  0  0  0  0  0
   35.1160   28.7400   20.5670 C   0  0  0  0  0  0  0  0  0  0  0  0
   34.4570   29.7870   19.9110 C   0  0  0  0  0  0  0  0  0  0  0  0
   33.1870   30.1920   20.3390 C   0  0  0  0  0  0  0  0  0  0  0  0
   32.4760   31.3200   19.6310 C   0  0  0  0  0  0  0  0  0  0  0  0
   32.5170   31.0910   18.1800 N   0  0  0  0  0  0  0  0  0  0  0  0
   31.5230   30.3850   17.5550 C   0  0  0  0  0  0  0  0  0  0  0  0
   30.4590   29.8430   18.1170 N   0  0  0  0  0  0  0  0  0  0  0  0
   29.4100   29.1130   17.5460 C   0  0  0  0  0  0  0  0  0  0  0  0
   29.5030   27.7200   17.4400 C   0  0  0  0  0  0  0  0  0  0  0  0
   28.4540   26.9900   16.8680 C   0  0  0  0  0  0  0  0  0  0  0  0
   27.3120   27.6530   16.4030 C   0  0  0  0  0  0  0  0  0  0  0  0
   27.2190   29.0460   16.5090 C   0  0  0  0  0  0  0  0  0  0  0  0
   28.2680   29.7760   17.0800 C   0  0  0  0  0  0  0  0  0  0  0  0
   31.9590   30.3470   15.8400 S   0  0  0  0  0  0  0  0  0  0  0  0
   33.4570   31.2750   15.9960 C   0  0  0  0  0  0  0  0  0  0  0  0
   34.3240   31.6280   15.0370 C   0  0  0  0  0  0  0  0  0  0  0  0
   34.0740   31.2320   13.6320 C   0  0  0  0  0  0  0  0  0  0  0  0
   33.3390   32.0730   12.7890 C   0  0  0  0  0  0  0  0  0  0  0  0
   33.1030   31.6990   11.4600 C   0  0  0  0  0  0  0  0  0  0  0  0
   33.6020   30.4850   10.9760 C   0  0  0  0  0  0  0  0  0  0  0  0
   34.3380   29.6440   11.8190 C   0  0  0  0  0  0  0  0  0  0  0  0
   34.8270   28.4550   11.3450 O   0  0  0  0  0  0  0  0  0  0  0  0
   34.0010   27.2940   11.4650 C   0  0  0  0  0  0  0  0  0  0  0  0
   34.7320   26.0870   10.8790 C   0  0  0  0  0  0  0  0  0  0  0  0
   33.8600   24.8600   11.0050 C   0  0  0  0  0  0  0  0  0  0  0  0
   33.9410   24.0580   12.1500 C   0  0  0  0  0  0  0  0  0  0  0  0
   33.1330   22.9220   12.2670 C   0  0  0  0  0  0  0  0  0  0  0  0
   32.2430   22.5870   11.2400 C   0  0  0  0  0  0  0  0  0  0  0  0
   32.1610   23.3890   10.0950 C   0  0  0  0  0  0  0  0  0  0  0  0
   32.9700   24.5250    9.9780 C   0  0  0  0  0  0  0  0  0  0  0  0
   34.5740   30.0180   13.1480 C   0  0  0  0  0  0  0  0  0  0  0  0
   33.5200   31.5650   17.4460 C   0  0  0  0  0  0  0  0  0  0  0  0
   34.4440   32.2080   17.9430 O   0  0  0  0  0  0  0  0  0  0  0  0
   32.5770   29.5510   21.4240 C   0  0  0  0  0  0  0  0  0  0  0  0
   33.2360   28.5050   22.0800 C   0  0  0  0  0  0  0  0  0  0  0  0
   36.1790   26.3730   23.8070 H   0  0  0  0  0  0  0  0  0  0  0  0
   36.0960   28.4280   20.2370 H   0  0  0  0  0  0  0  0  0  0  0  0
   34.9280   30.2810   19.0740 H   0  0  0  0  0  0  0  0  0  0  0  0
   32.9690   32.2620   19.8640 H   0  0  0  0  0  0  0  0  0  0  0  0
   31.4410   31.3610   19.9630 H   0  0  0  0  0  0  0  0  0  0  0  0
   30.3840   27.2090   17.7990 H   0  0  0  0  0  0  0  0  0  0  0  0
   28.5260   25.9160   16.7870 H   0  0  0  0  0  0  0  0  0  0  0  0
   26.5030   27.0890   15.9620 H   0  0  0  0  0  0  0  0  0  0  0  0
   26.3380   29.5570   16.1490 H   0  0  0  0  0  0  0  0  0  0  0  0
   28.1960   30.8500   17.1620 H   0  0  0  0  0  0  0  0  0  0  0  0
   35.2040   32.2010   15.2880 H   0  0  0  0  0  0  0  0  0  0  0  0
   32.9530   33.0100   13.1630 H   0  0  0  0  0  0  0  0  0  0  0  0
   32.5350   32.3480   10.8090 H   0  0  0  0  0  0  0  0  0  0  0  0
   33.4200   30.1960    9.9510 H   0  0  0  0  0  0  0  0  0  0  0  0
   33.0710   27.4530   10.9240 H   0  0  0  0  0  0  0  0  0  0  0  0
   33.7830   27.1110   12.5150 H   0  0  0  0  0  0  0  0  0  0  0  0
   35.6620   25.9280   11.4200 H   0  0  0  0  0  0  0  0  0  0  0  0
   34.9500   26.2700    9.8290 H   0  0  0  0  0  0  0  0  0  0  0  0
   34.6280   24.3170   12.9420 H   0  0  0  0  0  0  0  0  0  0  0  0
   33.1960   22.3030   13.1500 H   0  0  0  0  0  0  0  0  0  0  0  0
   31.6190   21.7100   11.3300 H   0  0  0  0  0  0  0  0  0  0  0  0
   31.4750   23.1300    9.3020 H   0  0  0  0  0  0  0  0  0  0  0  0
   32.9070   25.1440    9.0950 H   0  0  0  0  0  0  0  0  0  0  0  0
   35.1420   29.3690   13.7990 H   0  0  0  0  0  0  0  0  0  0  0  0
   31.5980   29.8640   21.7550 H   0  0  0  0  0  0  0  0  0  0  0  0
   32.7660   28.0110   22.9170 H   0  0  0  0  0  0  0  0  0  0  0  0
  1 40  1  0  0  0  0
  1  2  1  0  0  0  0
  2  3  2  0  0  0  0
  2  4  1  0  0  0  0
  4  5  2  0  0  0  0
  5 41  1  0  0  0  0
  5  6  1  0  0  0  0
  6 42  1  0  0  0  0
  6  7  2  0  0  0  0
  7  8  1  0  0  0  0
  8 43  1  0  0  0  0
  8 44  1  0  0  0  0
  8  9  1  0  0  0  0
  9 10  1  0  0  0  0
 10 11  2  0  0  0  0
 11 12  1  0  0  0  0
 12 13  2  0  0  0  0
 13 45  1  0  0  0  0
 13 14  1  0  0  0  0
 14 46  1  0  0  0  0
 14 15  2  0  0  0  0
 15 47  1  0  0  0  0
 15 16  1  0  0  0  0
 16 48  1  0  0  0  0
 16 17  2  0  0  0  0
 17 12  1  0  0  0  0
 17 49  1  0  0  0  0
 10 18  1  0  0  0  0
 18 19  1  0  0  0  0
 19 20  2  0  0  0  0
 20 50  1  0  0  0  0
 20 21  1  0  0  0  0
 21 22  2  0  0  0  0
 22 51  1  0  0  0  0
 22 23  1  0  0  0  0
 23 52  1  0  0  0  0
 23 24  2  0  0  0  0
 24 53  1  0  0  0  0
 24 25  1  0  0  0  0
 25 26  1  0  0  0  0
 26 27  1  0  0  0  0
 27 54  1  0  0  0  0
 27 55  1  0  0  0  0
 27 28  1  0  0  0  0
 28 56  1  0  0  0  0
 28 57  1  0  0  0  0
 28 29  1  0  0  0  0
 29 30  2  0  0  0  0
 30 58  1  0  0  0  0
 30 31  1  0  0  0  0
 31 59  1  0  0  0  0
 31 32  2  0  0  0  0
 32 60  1  0  0  0  0
 32 33  1  0  0  0  0
 33 61  1  0  0  0  0
 33 34  2  0  0  0  0
 34 29  1  0  0  0  0
 34 62  1  0  0  0  0
 25 35  2  0  0  0  0
 35 21  1  0  0  0  0
 35 63  1  0  0  0  0
 19 36  1  0  0  0  0
 36  9  1  0  0  0  0
 36 37  2  0  0  0  0
  7 38  1  0  0  0  0
 38 64  1  0  0  0  0
 38 39  2  0  0  0  0
 39  4  1  0  0  0  0
 39 65  1  0  0  0  0
M  END
>  <LOGBIO>
5.3400

>  <PRED_LOGBIO>
5.4500

>  <XV_RES>
-0.4690

>  <WHL_TMPL>
6

>  <ANCH>
8-10;62-10

$$$$
ROW15
  -MTS-   01071502403D 0   0.00000     0.00000     0

 83 89  0  0  0  0  0  0  0  0999 V2000
   22.1870   23.9510   24.9400 C   0  0  0  0  0  0  0  0  0  0  0  0
   21.3750   25.0450   24.5040 O   0  0  0  0  0  0  0  0  0  0  0  0
   22.0040   26.1390   23.9710 C   0  0  0  0  0  0  0  0  0  0  0  0
   22.3990   27.1930   24.8030 C   0  0  0  0  0  0  0  0  0  0  0  0
   23.0410   28.3120   24.2580 C   0  0  0  0  0  0  0  0  0  0  0  0
   23.2880   28.3760   22.8810 C   0  0  0  0  0  0  0  0  0  0  0  0
   22.8930   27.3220   22.0500 C   0  0  0  0  0  0  0  0  0  0  0  0
   22.2510   26.2030   22.5940 C   0  0  0  0  0  0  0  0  0  0  0  0
   23.9670   29.5580   22.3060 C   0  0  0  0  0  0  0  0  0  0  0  0
   25.1850   29.4080   21.6330 C   0  0  0  0  0  0  0  0  0  0  0  0
   25.8270   30.5260   21.0880 C   0  0  0  0  0  0  0  0  0  0  0  0
   25.2510   31.7950   21.2160 C   0  0  0  0  0  0  0  0  0  0  0  0
   24.0330   31.9460   21.8890 C   0  0  0  0  0  0  0  0  0  0  0  0
   23.3900   30.8280   22.4340 C   0  0  0  0  0  0  0  0  0  0  0  0
   22.1980   30.9760   23.0930 O   0  0  0  0  0  0  0  0  0  0  0  0
   22.2350   31.2200   24.5010 C   0  0  0  0  0  0  0  0  0  0  0  0
   20.8260   31.3510   25.0270 C   0  0  0  0  0  0  0  0  0  0  0  0
   19.8790   31.2440   24.2650 O   0  0  0  0  0  0  0  0  0  0  0  0
   20.6180   31.5800   26.3100 O   0  0  0  0  0  0  0  0  0  0  0  0
   23.4240   33.2890   22.0250 C   0  0  0  0  0  0  0  0  0  0  0  0
   23.0840   34.0220   20.8820 C   0  0  0  0  0  0  0  0  0  0  0  0
   22.5080   35.2920   21.0100 C   0  0  0  0  0  0  0  0  0  0  0  0
   22.2710   35.8270   22.2820 C   0  0  0  0  0  0  0  0  0  0  0  0
   21.7070   37.0700   22.4080 O   0  0  0  0  0  0  0  0  0  0  0  0
   22.5810   38.2010   22.4630 C   0  0  0  0  0  0  0  0  0  0  0  0
   22.6110   35.0940   23.4250 C   0  0  0  0  0  0  0  0  0  0  0  0
   23.1870   33.8240   23.2970 C   0  0  0  0  0  0  0  0  0  0  0  0
   27.1850   30.3220   20.3400 C   0  0  0  0  0  0  0  0  0  0  0  0
   28.1510   29.3340   20.7140 C   0  0  0  0  0  0  0  0  0  0  0  0
   29.3600   29.1830   19.9950 C   0  0  0  0  0  0  0  0  0  0  0  0
   29.6680   30.0140   18.8640 C   0  0  0  0  0  0  0  0  0  0  0  0
   28.7030   31.0170   18.4780 C   0  0  0  0  0  0  0  0  0  0  0  0
   27.4880   31.1620   19.2040 C   0  0  0  0  0  0  0  0  0  0  0  0
   30.9350   29.8470   18.1180 C   0  0  0  0  0  0  0  0  0  0  0  0
   31.0430   28.9980   17.0870 C   0  0  0  0  0  0  0  0  0  0  0  0
   29.9570   28.1070   16.5310 C   0  0  0  0  0  0  0  0  0  0  0  0
   29.2040   28.8460   15.4500 C   0  0  0  0  0  0  0  0  0  0  0  0
   29.6300   28.7640   14.1190 C   0  0  0  0  0  0  0  0  0  0  0  0
   28.9320   29.4490   13.1180 C   0  0  0  0  0  0  0  0  0  0  0  0
   27.8080   30.2170   13.4470 C   0  0  0  0  0  0  0  0  0  0  0  0
   27.3830   30.3000   14.7790 C   0  0  0  0  0  0  0  0  0  0  0  0
   28.0810   29.6140   15.7800 C   0  0  0  0  0  0  0  0  0  0  0  0
   32.7100   29.1260   16.5070 S   0  0  0  0  0  0  0  0  0  0  0  0
   33.2710   30.3400   17.6670 C   0  0  0  0  0  0  0  0  0  0  0  0
   34.4800   31.0030   17.9060 C   0  0  0  0  0  0  0  0  0  0  0  0
   34.5730   31.9360   18.9460 C   0  0  0  0  0  0  0  0  0  0  0  0
   33.4570   32.2060   19.7460 C   0  0  0  0  0  0  0  0  0  0  0  0
   32.2470   31.5430   19.5070 C   0  0  0  0  0  0  0  0  0  0  0  0
   32.1540   30.6100   18.4670 C   0  0  0  0  0  0  0  0  0  0  0  0
   22.8680   24.2920   25.7170 H   0  0  0  0  0  0  0  0  0  0  0  0
   21.5500   23.1630   25.3360 H   0  0  0  0  0  0  0  0  0  0  0  0
   22.7590   23.5660   24.0990 H   0  0  0  0  0  0  0  0  0  0  0  0
   22.2080   27.1440   25.8640 H   0  0  0  0  0  0  0  0  0  0  0  0
   23.3460   29.1250   24.9000 H   0  0  0  0  0  0  0  0  0  0  0  0
   23.0830   27.3710   20.9880 H   0  0  0  0  0  0  0  0  0  0  0  0
   21.9460   25.3900   21.9520 H   0  0  0  0  0  0  0  0  0  0  0  0
   25.6290   28.4280   21.5330 H   0  0  0  0  0  0  0  0  0  0  0  0
   25.7460   32.6580   20.7960 H   0  0  0  0  0  0  0  0  0  0  0  0
   22.7330   30.3910   25.0000 H   0  0  0  0  0  0  0  0  0  0  0  0
   22.7810   32.1410   24.6950 H   0  0  0  0  0  0  0  0  0  0  0  0
   19.6600   31.6320   26.4540 H   0  0  0  0  0  0  0  0  0  0  0  0
   23.2670   33.6090   19.9010 H   0  0  0  0  0  0  0  0  0  0  0  0
   22.2460   35.8570   20.1290 H   0  0  0  0  0  0  0  0  0  0  0  0
   23.1700   38.2490   21.5500 H   0  0  0  0  0  0  0  0  0  0  0  0
   21.9910   39.1100   22.5630 H   0  0  0  0  0  0  0  0  0  0  0  0
   23.2450   38.1040   23.3190 H   0  0  0  0  0  0  0  0  0  0  0  0
   22.4280   35.5070   24.4060 H   0  0  0  0  0  0  0  0  0  0  0  0
   23.4490   33.2590   24.1780 H   0  0  0  0  0  0  0  0  0  0  0  0
   27.9530   28.6920   21.5600 H   0  0  0  0  0  0  0  0  0  0  0  0
   30.0670   28.4270   20.3030 H   0  0  0  0  0  0  0  0  0  0  0  0
   28.9050   31.6600   17.6340 H   0  0  0  0  0  0  0  0  0  0  0  0
   26.7770   31.9160   18.9000 H   0  0  0  0  0  0  0  0  0  0  0  0
   29.2700   27.8320   17.3280 H   0  0  0  0  0  0  0  0  0  0  0  0
   30.4050   27.2090   16.1110 H   0  0  0  0  0  0  0  0  0  0  0  0
   30.4960   28.1720   13.8650 H   0  0  0  0  0  0  0  0  0  0  0  0
   29.2600   29.3860   12.0910 H   0  0  0  0  0  0  0  0  0  0  0  0
   27.2700   30.7460   12.6750 H   0  0  0  0  0  0  0  0  0  0  0  0
   26.5170   30.8920   15.0330 H   0  0  0  0  0  0  0  0  0  0  0  0
   27.7530   29.6780   16.8070 H   0  0  0  0  0  0  0  0  0  0  0  0
   35.3420   30.7950   17.2890 H   0  0  0  0  0  0  0  0  0  0  0  0
   35.5060   32.4480   19.1310 H   0  0  0  0  0  0  0  0  0  0  0  0
   33.5280   32.9260   20.5480 H   0  0  0  0  0  0  0  0  0  0  0  0
   31.3860   31.7510   20.1240 H   0  0  0  0  0  0  0  0  0  0  0  0
  1 50  1  0  0  0  0
  1 51  1  0  0  0  0
  1 52  1  0  0  0  0
  1  2  1  0  0  0  0
  2  3  1  0  0  0  0
  3  4  2  0  0  0  0
  4 53  1  0  0  0  0
  4  5  1  0  0  0  0
  5 54  1  0  0  0  0
  5  6  2  0  0  0  0
  6  7  1  0  0  0  0
  7 55  1  0  0  0  0
  7  8  2  0  0  0  0
  8  3  1  0  0  0  0
  8 56  1  0  0  0  0
  6  9  1  0  0  0  0
  9 10  2  0  0  0  0
 10 57  1  0  0  0  0
 10 11  1  0  0  0  0
 11 12  2  0  0  0  0
 12 58  1  0  0  0  0
 12 13  1  0  0  0  0
 13 14  2  0  0  0  0
 14  9  1  0  0  0  0
 14 15  1  0  0  0  0
 15 16  1  0  0  0  0
 16 59  1  0  0  0  0
 16 60  1  0  0  0  0
 16 17  1  0  0  0  0
 17 18  2  0  0  0  0
 17 19  1  0  0  0  0
 19 61  1  0  0  0  0
 13 20  1  0  0  0  0
 20 21  2  0  0  0  0
 21 62  1  0  0  0  0
 21 22  1  0  0  0  0
 22 63  1  0  0  0  0
 22 23  2  0  0  0  0
 23 24  1  0  0  0  0
 24 25  1  0  0  0  0
 25 64  1  0  0  0  0
 25 65  1  0  0  0  0
 25 66  1  0  0  0  0
 23 26  1  0  0  0  0
 26 67  1  0  0  0  0
 26 27  2  0  0  0  0
 27 20  1  0  0  0  0
 27 68  1  0  0  0  0
 11 28  1  0  0  0  0
 28 29  2  0  0  0  0
 29 69  1  0  0  0  0
 29 30  1  0  0  0  0
 30 70  1  0  0  0  0
 30 31  2  0  0  0  0
 31 32  1  0  0  0  0
 32 71  1  0  0  0  0
 32 33  2  0  0  0  0
 33 28  1  0  0  0  0
 33 72  1  0  0  0  0
 31 34  1  0  0  0  0
 34 35  2  0  0  0  0
 35 36  1  0  0  0  0
 36 73  1  0  0  0  0
 36 74  1  0  0  0  0
 36 37  1  0  0  0  0
 37 38  2  0  0  0  0
 38 75  1  0  0  0  0
 38 39  1  0  0  0  0
 39 76  1  0  0  0  0
 39 40  2  0  0  0  0
 40 77  1  0  0  0  0
 40 41  1  0  0  0  0
 41 78  1  0  0  0  0
 41 42  2  0  0  0  0
 42 37  1  0  0  0  0
 42 79  1  0  0  0  0
 35 43  1  0  0  0  0
 43 44  1  0  0  0  0
 44 45  2  0  0  0  0
 45 80  1  0  0  0  0
 45 46  1  0  0  0  0
 46 81  1  0  0  0  0
 46 47  2  0  0  0  0
 47 82  1  0  0  0  0
 47 48  1  0  0  0  0
 48 83  1  0  0  0  0
 48 49  2  0  0  0  0
 49 34  1  0  0  0  0
 49 44  1  0  0  0  0
M  END
>  <LOGBIO>
7.6000

>  <PRED_LOGBIO>
7.7200

>  <XV_RES>
-0.1060

>  <WHL_TMPL>
14

>  <ANCH>
18-50;19-17

$$$$
ROW16
  -MTS-   01071502403D 0   0.00000     0.00000     0

 41 43  0  0  0  0  0  0  0  0999 V2000
   28.9940   34.4090   15.3460 F   0  0  0  0  0  0  0  0  0  0  0  0
   29.6590   33.5320   16.1260 C   0  0  0  0  0  0  0  0  0  0  0  0
   29.0680   33.0520   17.3010 C   0  0  0  0  0  0  0  0  0  0  0  0
   29.7580   32.1420   18.1110 C   0  0  0  0  0  0  0  0  0  0  0  0
   31.0390   31.7110   17.7460 C   0  0  0  0  0  0  0  0  0  0  0  0
   31.7140   30.8210   18.5380 O   0  0  0  0  0  0  0  0  0  0  0  0
   32.5510   31.3430   19.5730 C   0  0  0  0  0  0  0  0  0  0  0  0
   33.1970   30.2020   20.3220 C   0  0  0  0  0  0  0  0  0  0  0  0
   32.5770   29.5510   21.4240 C   0  0  0  0  0  0  0  0  0  0  0  0
   33.2490   28.4930   22.1000 C   0  0  0  0  0  0  0  0  0  0  0  0
   34.5530   27.9730   21.7490 C   0  0  0  0  0  0  0  0  0  0  0  0
   35.2530   28.5670   20.6410 C   0  0  0  0  0  0  0  0  0  0  0  0
   34.5590   29.6520   19.9660 C   0  0  0  0  0  0  0  0  0  0  0  0
   36.6350   28.0580   20.2240 C   0  0  0  0  0  0  0  0  0  0  0  0
   36.5990   27.0300   19.3810 F   0  0  0  0  0  0  0  0  0  0  0  0
   37.2020   27.5970   21.3350 F   0  0  0  0  0  0  0  0  0  0  0  0
   37.3230   29.0770   19.7160 F   0  0  0  0  0  0  0  0  0  0  0  0
   32.5440   27.8630   23.2780 C   0  0  0  0  0  0  0  0  0  0  0  0
   31.2280   27.9360   23.0980 F   0  0  0  0  0  0  0  0  0  0  0  0
   32.8760   28.5110   24.3910 F   0  0  0  0  0  0  0  0  0  0  0  0
   32.9080   26.5880   23.3820 F   0  0  0  0  0  0  0  0  0  0  0  0
   31.6300   32.1910   16.5710 C   0  0  0  0  0  0  0  0  0  0  0  0
   32.9850   31.7360   16.1850 C   0  0  0  0  0  0  0  0  0  0  0  0
   33.1330   30.6490   15.4160 C   0  0  0  0  0  0  0  0  0  0  0  0
   31.8850   29.5920   14.7380 S   0  0  0  0  0  0  0  0  0  0  0  0
   33.0000   28.4930   13.9120 C   0  0  0  0  0  0  0  0  0  0  0  0
   32.7000   27.5090   13.2380 O   0  0  0  0  0  0  0  0  0  0  0  0
   34.2260   28.9420   14.1660 N   0  0  0  0  0  0  0  0  0  0  0  0
   34.3800   30.0280   14.9190 C   0  0  0  0  0  0  0  0  0  0  0  0
   35.4900   30.4860   15.1850 O   0  0  0  0  0  0  0  0  0  0  0  0
   30.9400   33.1010   15.7620 C   0  0  0  0  0  0  0  0  0  0  0  0
   28.0790   33.3840   17.5830 H   0  0  0  0  0  0  0  0  0  0  0  0
   29.3010   31.7710   19.0170 H   0  0  0  0  0  0  0  0  0  0  0  0
   31.9510   31.9350   20.2610 H   0  0  0  0  0  0  0  0  0  0  0  0
   33.3230   31.9710   19.1330 H   0  0  0  0  0  0  0  0  0  0  0  0
   31.5940   29.8600   21.7490 H   0  0  0  0  0  0  0  0  0  0  0  0
   34.9910   27.1580   22.3060 H   0  0  0  0  0  0  0  0  0  0  0  0
   35.0660   30.1090   19.1290 H   0  0  0  0  0  0  0  0  0  0  0  0
   33.8540   32.2810   16.5240 H   0  0  0  0  0  0  0  0  0  0  0  0
   35.0320   28.4630   13.7910 H   0  0  0  0  0  0  0  0  0  0  0  0
   31.3970   33.4720   14.8550 H   0  0  0  0  0  0  0  0  0  0  0  0
  1  2  1  0  0  0  0
  2  3  2  0  0  0  0
  3 32  1  0  0  0  0
  3  4  1  0  0  0  0
  4 33  1  0  0  0  0
  4  5  2  0  0  0  0
  5  6  1  0  0  0  0
  6  7  1  0  0  0  0
  7 34  1  0  0  0  0
  7 35  1  0  0  0  0
  7  8  1  0  0  0  0
  8  9  2  0  0  0  0
  9 36  1  0  0  0  0
  9 10  1  0  0  0  0
 10 11  2  0  0  0  0
 11 37  1  0  0  0  0
 11 12  1  0  0  0  0
 12 13  2  0  0  0  0
 13  8  1  0  0  0  0
 13 38  1  0  0  0  0
 12 14  1  0  0  0  0
 14 15  1  0  0  0  0
 14 16  1  0  0  0  0
 14 17  1  0  0  0  0
 10 18  1  0  0  0  0
 18 19  1  0  0  0  0
 18 20  1  0  0  0  0
 18 21  1  0  0  0  0
  5 22  1  0  0  0  0
 22 23  1  0  0  0  0
 23 39  1  0  0  0  0
 23 24  2  0  0  0  0
 24 25  1  0  0  0  0
 25 26  1  0  0  0  0
 26 27  2  0  0  0  0
 26 28  1  0  0  0  0
 28 40  1  0  0  0  0
 28 29  1  0  0  0  0
 29 24  1  0  0  0  0
 29 30  2  0  0  0  0
 22 31  2  0  0  0  0
 31  2  1  0  0  0  0
 31 41  1  0  0  0  0
M  END
>  <LOGBIO>
5.1000

>  <PRED_LOGBIO>
5.3600

>  <XV_RES>
-0.3840

>  <WHL_TMPL>
6

>  <ANCH>
60-62;19-18

$$$$
ROW17
  -MTS-   01071502403D 0   0.00000     0.00000     0

 52 55  0  0  0  0  0  0  0  0999 V2000
   27.8050   24.8290   18.7910 C   0  0  0  0  0  0  0  0  0  0  0  0
   29.2070   25.2290   18.3430 C   0  0  0  0  0  0  0  0  0  0  0  0
   29.1400   26.5510   17.5790 C   0  0  0  0  0  0  0  0  0  0  0  0
   30.5450   26.9510   17.1300 C   0  0  0  0  0  0  0  0  0  0  0  0
   30.4790   28.2570   16.3750 C   0  0  0  0  0  0  0  0  0  0  0  0
   30.2950   28.3780   14.9990 O   0  0  0  0  0  0  0  0  0  0  0  0
   30.2870   29.7290   14.6610 C   0  0  0  0  0  0  0  0  0  0  0  0
   30.1390   30.3900   13.4360 C   0  0  0  0  0  0  0  0  0  0  0  0
   30.1720   31.7890   13.3870 C   0  0  0  0  0  0  0  0  0  0  0  0
   30.3520   32.5270   14.5630 C   0  0  0  0  0  0  0  0  0  0  0  0
   30.5000   31.8660   15.7880 C   0  0  0  0  0  0  0  0  0  0  0  0
   30.4670   30.4670   15.8370 C   0  0  0  0  0  0  0  0  0  0  0  0
   30.5880   29.4730   16.9270 C   0  0  0  0  0  0  0  0  0  0  0  0
   30.7950   29.7740   18.3920 C   0  0  0  0  0  0  0  0  0  0  0  0
   31.4490   31.0450   18.4250 O   0  0  0  0  0  0  0  0  0  0  0  0
   29.5350   29.9490   19.2440 C   0  0  0  0  0  0  0  0  0  0  0  0
   29.3540   29.1550   20.4120 C   0  0  0  0  0  0  0  0  0  0  0  0
   28.2040   29.2890   21.2130 C   0  0  0  0  0  0  0  0  0  0  0  0
   27.1840   30.2160   20.8920 C   0  0  0  0  0  0  0  0  0  0  0  0
   27.3550   31.0100   19.7390 C   0  0  0  0  0  0  0  0  0  0  0  0
   28.5120   30.8820   18.9260 C   0  0  0  0  0  0  0  0  0  0  0  0
   25.9320   30.4440   21.6420 C   0  0  0  0  0  0  0  0  0  0  0  0
   25.2710   29.3240   22.1600 C   0  0  0  0  0  0  0  0  0  0  0  0
   24.0830   29.4830   22.8820 C   0  0  0  0  0  0  0  0  0  0  0  0
   23.5540   30.7640   23.0860 C   0  0  0  0  0  0  0  0  0  0  0  0
   22.3910   30.9200   23.7920 O   0  0  0  0  0  0  0  0  0  0  0  0
   24.2150   31.8840   22.5680 C   0  0  0  0  0  0  0  0  0  0  0  0
   25.4040   31.7240   21.8460 C   0  0  0  0  0  0  0  0  0  0  0  0
   27.1650   24.7120   17.9190 H   0  0  0  0  0  0  0  0  0  0  0  0
   27.8520   23.8890   19.3360 H   0  0  0  0  0  0  0  0  0  0  0  0
   27.3960   25.6030   19.4380 H   0  0  0  0  0  0  0  0  0  0  0  0
   29.6160   24.4560   17.6960 H   0  0  0  0  0  0  0  0  0  0  0  0
   29.8470   25.3470   19.2150 H   0  0  0  0  0  0  0  0  0  0  0  0
   28.7320   27.3240   18.2260 H   0  0  0  0  0  0  0  0  0  0  0  0
   28.5010   26.4330   16.7060 H   0  0  0  0  0  0  0  0  0  0  0  0
   30.9530   26.1780   16.4830 H   0  0  0  0  0  0  0  0  0  0  0  0
   31.1840   27.0690   18.0020 H   0  0  0  0  0  0  0  0  0  0  0  0
   30.0000   29.8210   12.5280 H   0  0  0  0  0  0  0  0  0  0  0  0
   30.0580   32.2990   12.4410 H   0  0  0  0  0  0  0  0  0  0  0  0
   30.3770   33.6060   14.5250 H   0  0  0  0  0  0  0  0  0  0  0  0
   30.6390   32.4350   16.6950 H   0  0  0  0  0  0  0  0  0  0  0  0
   31.4250   29.0060   18.8360 H   0  0  0  0  0  0  0  0  0  0  0  0
   32.2680   31.0280   17.9050 H   0  0  0  0  0  0  0  0  0  0  0  0
   30.1120   28.4370   20.6880 H   0  0  0  0  0  0  0  0  0  0  0  0
   28.0980   28.6710   22.0920 H   0  0  0  0  0  0  0  0  0  0  0  0
   26.5930   31.7270   19.4700 H   0  0  0  0  0  0  0  0  0  0  0  0
   28.6160   31.5050   18.0500 H   0  0  0  0  0  0  0  0  0  0  0  0
   25.6790   28.3360   22.0030 H   0  0  0  0  0  0  0  0  0  0  0  0
   23.5730   28.6190   23.2810 H   0  0  0  0  0  0  0  0  0  0  0  0
   21.6200   30.8860   23.2040 H   0  0  0  0  0  0  0  0  0  0  0  0
   23.8070   32.8720   22.7250 H   0  0  0  0  0  0  0  0  0  0  0  0
   25.9130   32.5890   21.4460 H   0  0  0  0  0  0  0  0  0  0  0  0
  1 29  1  0  0  0  0
  1 30  1  0  0  0  0
  1 31  1  0  0  0  0
  1  2  1  0  0  0  0
  2 32  1  0  0  0  0
  2 33  1  0  0  0  0
  2  3  1  0  0  0  0
  3 34  1  0  0  0  0
  3 35  1  0  0  0  0
  3  4  1  0  0  0  0
  4 36  1  0  0  0  0
  4 37  1  0  0  0  0
  4  5  1  0  0  0  0
  5  6  1  0  0  0  0
  6  7  1  0  0  0  0
  7  8  2  0  0  0  0
  8 38  1  0  0  0  0
  8  9  1  0  0  0  0
  9 39  1  0  0  0  0
  9 10  2  0  0  0  0
 10 40  1  0  0  0  0
 10 11  1  0  0  0  0
 11 41  1  0  0  0  0
 11 12  2  0  0  0  0
 12  7  1  0  0  0  0
 12 13  1  0  0  0  0
 13  5  2  0  0  0  0
 13 14  1  0  0  0  0
 14 42  1  0  0  0  0
 14 15  1  0  0  0  0
 15 43  1  0  0  0  0
 14 16  1  0  0  0  0
 16 17  2  0  0  0  0
 17 44  1  0  0  0  0
 17 18  1  0  0  0  0
 18 45  1  0  0  0  0
 18 19  2  0  0  0  0
 19 20  1  0  0  0  0
 20 46  1  0  0  0  0
 20 21  2  0  0  0  0
 21 16  1  0  0  0  0
 21 47  1  0  0  0  0
 19 22  1  0  0  0  0
 22 23  2  0  0  0  0
 23 48  1  0  0  0  0
 23 24  1  0  0  0  0
 24 49  1  0  0  0  0
 24 25  2  0  0  0  0
 25 26  1  0  0  0  0
 26 50  1  0  0  0  0
 25 27  1  0  0  0  0
 27 51  1  0  0  0  0
 27 28  2  0  0  0  0
 28 22  1  0  0  0  0
 28 52  1  0  0  0  0
M  END
>  <LOGBIO>
6.6400

>  <PRED_LOGBIO>
5.9900

>  <XV_RES>
0.8750

>  <WHL_TMPL>
13

>  <ANCH>
18-19;41-51

$$$$
ROW18
  -MTS-   01071502403D 0   0.00000     0.00000     0

 39 41  0  0  0  0  0  0  0  0999 V2000
   35.4280   24.0050   15.8410 C   0  0  0  0  0  0  0  0  0  0  0  0
   35.5350   24.1690   17.3550 C   0  0  0  0  0  0  0  0  0  0  0  0
   34.9260   25.4020   17.7450 O   0  0  0  0  0  0  0  0  0  0  0  0
   34.9240   25.7210   19.0570 C   0  0  0  0  0  0  0  0  0  0  0  0
   35.4330   24.9660   19.8690 O   0  0  0  0  0  0  0  0  0  0  0  0
   34.3680   26.8590   19.4640 N   0  0  0  0  0  0  0  0  0  0  0  0
   34.3660   27.1930   20.8390 C   0  0  0  0  0  0  0  0  0  0  0  0
   33.3030   26.7900   21.6560 C   0  0  0  0  0  0  0  0  0  0  0  0
   33.3020   27.1210   23.0160 C   0  0  0  0  0  0  0  0  0  0  0  0
   34.3630   27.8540   23.5590 C   0  0  0  0  0  0  0  0  0  0  0  0
   35.4260   28.2570   22.7430 C   0  0  0  0  0  0  0  0  0  0  0  0
   36.5490   29.0330   23.3140 C   0  0  0  0  0  0  0  0  0  0  0  0
   37.5790   29.4310   22.5560 C   0  0  0  0  0  0  0  0  0  0  0  0
   37.6450   29.1160   21.1110 C   0  0  0  0  0  0  0  0  0  0  0  0
   38.5990   29.4900   20.4310 O   0  0  0  0  0  0  0  0  0  0  0  0
   36.5410   28.3420   20.5000 C   0  0  0  0  0  0  0  0  0  0  0  0
   36.5490   28.0550   19.3040 O   0  0  0  0  0  0  0  0  0  0  0  0
   35.4280   27.9270   21.3820 C   0  0  0  0  0  0  0  0  0  0  0  0
   36.5350   29.3750   24.7540 C   0  0  0  0  0  0  0  0  0  0  0  0
   36.5030   28.3580   25.7150 C   0  0  0  0  0  0  0  0  0  0  0  0
   36.4890   28.6820   27.0770 C   0  0  0  0  0  0  0  0  0  0  0  0
   36.5070   30.0240   27.4780 C   0  0  0  0  0  0  0  0  0  0  0  0
   36.5390   31.0410   26.5160 C   0  0  0  0  0  0  0  0  0  0  0  0
   36.5530   30.7170   25.1550 C   0  0  0  0  0  0  0  0  0  0  0  0
   35.9360   24.8320   15.3500 H   0  0  0  0  0  0  0  0  0  0  0  0
   35.8920   23.0670   15.5440 H   0  0  0  0  0  0  0  0  0  0  0  0
   34.3800   24.0000   15.5500 H   0  0  0  0  0  0  0  0  0  0  0  0
   36.5840   24.1750   17.6450 H   0  0  0  0  0  0  0  0  0  0  0  0
   35.0270   23.3420   17.8460 H   0  0  0  0  0  0  0  0  0  0  0  0
   33.9470   27.4840   18.7920 H   0  0  0  0  0  0  0  0  0  0  0  0
   32.4850   26.2240   21.2360 H   0  0  0  0  0  0  0  0  0  0  0  0
   32.4810   26.8100   23.6460 H   0  0  0  0  0  0  0  0  0  0  0  0
   34.3610   28.1090   24.6090 H   0  0  0  0  0  0  0  0  0  0  0  0
   38.3810   29.9960   23.0090 H   0  0  0  0  0  0  0  0  0  0  0  0
   36.4890   27.3240   25.4060 H   0  0  0  0  0  0  0  0  0  0  0  0
   36.4640   27.8980   27.8190 H   0  0  0  0  0  0  0  0  0  0  0  0
   36.4960   30.2740   28.5280 H   0  0  0  0  0  0  0  0  0  0  0  0
   36.5520   32.0760   26.8250 H   0  0  0  0  0  0  0  0  0  0  0  0
   36.5770   31.5020   24.4130 H   0  0  0  0  0  0  0  0  0  0  0  0
  1 25  1  0  0  0  0
  1 26  1  0  0  0  0
  1 27  1  0  0  0  0
  1  2  1  0  0  0  0
  2 28  1  0  0  0  0
  2 29  1  0  0  0  0
  2  3  1  0  0  0  0
  3  4  1  0  0  0  0
  4  5  2  0  0  0  0
  4  6  1  0  0  0  0
  6 30  1  0  0  0  0
  6  7  1  0  0  0  0
  7  8  2  0  0  0  0
  8 31  1  0  0  0  0
  8  9  1  0  0  0  0
  9 32  1  0  0  0  0
  9 10  2  0  0  0  0
 10 33  1  0  0  0  0
 10 11  1  0  0  0  0
 11 12  1  0  0  0  0
 12 13  2  0  0  0  0
 13 34  1  0  0  0  0
 13 14  1  0  0  0  0
 14 15  2  0  0  0  0
 14 16  1  0  0  0  0
 16 17  2  0  0  0  0
 16 18  1  0  0  0  0
 18  7  1  0  0  0  0
 18 11  2  0  0  0  0
 12 19  1  0  0  0  0
 19 20  2  0  0  0  0
 20 35  1  0  0  0  0
 20 21  1  0  0  0  0
 21 36  1  0  0  0  0
 21 22  2  0  0  0  0
 22 37  1  0  0  0  0
 22 23  1  0  0  0  0
 23 38  1  0  0  0  0
 23 24  2  0  0  0  0
 24 19  1  0  0  0  0
 24 39  1  0  0  0  0
M  END
>  <LOGBIO>
6.1900

>  <PRED_LOGBIO>
5.4900

>  <XV_RES>
1.2750

>  <WHL_TMPL>
7

>  <ANCH>
19-61;28-26

$$$$
ROW19
  -MTS-   01071502403D 0   0.00000     0.00000     0

 81 85  0  0  1  0  0  0  0  0999 V2000
   34.0820   27.6460   13.9700 C   0  0  0  0  0  0  0  0  0  0  0  0
   34.2040   28.0780   15.4280 C   0  0  0  0  0  0  0  0  0  0  0  0
   34.9890   29.3810   15.5480 C   0  0  0  0  0  0  0  0  0  0  0  0
   34.9310   26.9340   16.1600 C   0  0  0  0  0  0  0  0  0  0  0  0
   34.9060   27.1370   17.6860 C   0  0  0  0  0  0  0  0  0  0  0  0
   33.4680   27.3150   18.2080 C   0  0  2  0  0  0  0  0  0  0  0  0
   33.4160   27.5110   19.7340 C   0  0  0  0  0  0  0  0  0  0  0  0
   31.9660   27.6520   20.2320 C   0  0  0  0  0  0  0  0  0  0  0  0
   31.2380   28.7960   19.5020 C   0  0  2  0  0  0  0  0  0  0  0  0
   31.8520   30.1210   19.9440 C   0  0  0  0  0  0  0  0  0  0  0  0
   31.3440   28.6830   18.0000 C   0  0  0  0  0  0  0  0  0  0  0  0
   30.2920   28.8340   17.1830 C   0  0  0  0  0  0  0  0  0  0  0  0
   28.9000   29.1330   17.6840 C   0  0  0  0  0  0  0  0  0  0  0  0
   28.8680   29.6060   19.1490 C   0  0  2  0  0  0  0  0  0  0  0  0
   27.4220   29.6030   19.6800 C   0  0  1  0  0  0  0  0  0  0  0  0
   26.9070   28.1690   19.5900 C   0  0  0  0  0  0  0  0  0  0  0  0
   26.5010   30.4790   18.8100 C   0  0  0  0  0  0  0  0  0  0  0  0
   25.0560   30.4750   19.3400 C   0  0  0  0  0  0  0  0  0  0  0  0
   24.9980   30.8940   20.8210 C   0  0  2  0  0  0  0  0  0  0  0  0
   23.6620   30.6350   21.2610 O   0  0  0  0  0  0  0  0  0  0  0  0
   25.9190   30.0180   21.6910 C   0  0  0  0  0  0  0  0  0  0  0  0
   25.8930   30.5100   23.1350 C   0  0  0  0  0  0  0  0  0  0  0  0
   25.5580   31.1740   20.7560 C   0  0  0  0  0  0  0  0  0  0  0  0
   27.3650   30.0220   21.1600 C   0  0  2  0  0  0  0  0  0  0  0  0
   28.2860   29.1460   22.0300 C   0  0  0  0  0  0  0  0  0  0  0  0
   29.7310   29.1490   21.5000 C   0  0  0  0  0  0  0  0  0  0  0  0
   29.7890   28.7300   20.0190 C   0  0  1  0  0  0  0  0  0  0  0  0
   29.3110   27.2850   19.9140 C   0  0  0  0  0  0  0  0  0  0  0  0
   32.7420   28.4590   17.4760 C   0  0  2  0  0  0  0  0  0  0  0  0
   32.7660   28.2570   15.9500 C   0  0  0  0  0  0  0  0  0  0  0  0
   32.7200   26.0410   17.8960 C   0  0  0  0  0  0  0  0  0  0  0  0
   32.9660   25.0220   18.5190 O   0  0  0  0  0  0  0  0  0  0  0  0
   31.8000   26.0310   16.9500 O   0  0  0  0  0  0  0  0  0  0  0  0
   33.1590   27.0860   13.8340 H   0  0  0  0  0  0  0  0  0  0  0  0
   34.0690   28.5270   13.3310 H   0  0  0  0  0  0  0  0  0  0  0  0
   34.9300   27.0190   13.7050 H   0  0  0  0  0  0  0  0  0  0  0  0
   35.7350   29.4290   14.7580 H   0  0  0  0  0  0  0  0  0  0  0  0
   35.4830   29.4200   16.5160 H   0  0  0  0  0  0  0  0  0  0  0  0
   34.3080   30.2250   15.4540 H   0  0  0  0  0  0  0  0  0  0  0  0
   35.9750   26.9930   15.8590 H   0  0  0  0  0  0  0  0  0  0  0  0
   34.4160   26.0040   15.9320 H   0  0  0  0  0  0  0  0  0  0  0  0
   35.4210   28.0760   17.8790 H   0  0  0  0  0  0  0  0  0  0  0  0
   35.3300   26.2510   18.1540 H   0  0  0  0  0  0  0  0  0  0  0  0
   33.9040   28.4620   19.9380 H   0  0  0  0  0  0  0  0  0  0  0  0
   33.8550   26.6340   20.2050 H   0  0  0  0  0  0  0  0  0  0  0  0
   32.0270   27.9430   21.2790 H   0  0  0  0  0  0  0  0  0  0  0  0
   31.4410   26.7230   20.0200 H   0  0  0  0  0  0  0  0  0  0  0  0
   32.5960   30.4370   19.2150 H   0  0  0  0  0  0  0  0  0  0  0  0
   32.3260   29.9960   20.9150 H   0  0  0  0  0  0  0  0  0  0  0  0
   31.0720   30.8760   20.0160 H   0  0  0  0  0  0  0  0  0  0  0  0
   30.4480   28.7390   16.1190 H   0  0  0  0  0  0  0  0  0  0  0  0
   28.3650   28.1850   17.6640 H   0  0  0  0  0  0  0  0  0  0  0  0
   28.4790   29.9250   17.0680 H   0  0  0  0  0  0  0  0  0  0  0  0
   29.2400   30.6280   19.1840 H   0  0  0  0  0  0  0  0  0  0  0  0
   26.3640   27.9220   20.5000 H   0  0  0  0  0  0  0  0  0  0  0  0
   26.2410   28.0760   18.7340 H   0  0  0  0  0  0  0  0  0  0  0  0
   27.7470   27.4880   19.4720 H   0  0  0  0  0  0  0  0  0  0  0  0
   26.4690   30.0090   17.8290 H   0  0  0  0  0  0  0  0  0  0  0  0
   26.8730   31.5010   18.8430 H   0  0  0  0  0  0  0  0  0  0  0  0
   24.7170   29.4420   19.3010 H   0  0  0  0  0  0  0  0  0  0  0  0
   24.4790   31.1930   18.7610 H   0  0  0  0  0  0  0  0  0  0  0  0
   25.2640   31.9440   20.9270 H   0  0  0  0  0  0  0  0  0  0  0  0
   23.2240   29.9920   20.6820 H   0  0  0  0  0  0  0  0  0  0  0  0
   24.8640   30.6240   23.4700 H   0  0  0  0  0  0  0  0  0  0  0  0
   26.3330   31.5050   23.1340 H   0  0  0  0  0  0  0  0  0  0  0  0
   26.4600   29.7860   23.7160 H   0  0  0  0  0  0  0  0  0  0  0  0
   25.0830   31.9640   21.3330 H   0  0  0  0  0  0  0  0  0  0  0  0
   26.4620   31.5600   20.2890 H   0  0  0  0  0  0  0  0  0  0  0  0
   24.8730   30.8240   19.9860 H   0  0  0  0  0  0  0  0  0  0  0  0
   27.7320   31.0440   21.2240 H   0  0  0  0  0  0  0  0  0  0  0  0
   27.9240   28.1250   21.9270 H   0  0  0  0  0  0  0  0  0  0  0  0
   28.2920   29.5550   23.0380 H   0  0  0  0  0  0  0  0  0  0  0  0
   30.2640   28.3810   22.0560 H   0  0  0  0  0  0  0  0  0  0  0  0
   30.1220   30.1610   21.5820 H   0  0  0  0  0  0  0  0  0  0  0  0
   29.5380   26.7600   20.8390 H   0  0  0  0  0  0  0  0  0  0  0  0
   29.8170   26.7950   19.0840 H   0  0  0  0  0  0  0  0  0  0  0  0
   28.2360   27.2700   19.7420 H   0  0  0  0  0  0  0  0  0  0  0  0
   33.3060   29.3670   17.6790 H   0  0  0  0  0  0  0  0  0  0  0  0
   32.2520   27.3180   15.7570 H   0  0  0  0  0  0  0  0  0  0  0  0
   32.3420   29.1430   15.4820 H   0  0  0  0  0  0  0  0  0  0  0  0
   31.4340   25.1340   16.8970 H   0  0  0  0  0  0  0  0  0  0  0  0
  1 34  1  0  0  0  0
  1 35  1  0  0  0  0
  1 36  1  0  0  0  0
  1  2  1  0  0  0  0
  2  3  1  0  0  0  0
  3 37  1  0  0  0  0
  3 38  1  0  0  0  0
  3 39  1  0  0  0  0
  2  4  1  0  0  0  0
  4 40  1  0  0  0  0
  4 41  1  0  0  0  0
  4  5  1  0  0  0  0
  5 42  1  0  0  0  0
  5 43  1  0  0  0  0
  5  6  1  0  0  0  0
  6  7  1  0  0  0  0
  7 44  1  0  0  0  0
  7 45  1  0  0  0  0
  7  8  1  0  0  0  0
  8 46  1  0  0  0  0
  8 47  1  0  0  0  0
  8  9  1  0  0  0  0
  9 10  1  0  0  0  0
 10 48  1  0  0  0  0
 10 49  1  0  0  0  0
 10 50  1  0  0  0  0
  9 11  1  0  0  0  0
 11 12  2  0  0  0  0
 12 51  1  0  0  0  0
 12 13  1  0  0  0  0
 13 52  1  0  0  0  0
 13 53  1  0  0  0  0
 13 14  1  0  0  0  0
 14 54  1  0  0  0  0
 14 15  1  0  0  0  0
 15 16  1  0  0  0  0
 16 55  1  0  0  0  0
 16 56  1  0  0  0  0
 16 57  1  0  0  0  0
 15 17  1  0  0  0  0
 17 58  1  0  0  0  0
 17 59  1  0  0  0  0
 17 18  1  0  0  0  0
 18 60  1  0  0  0  0
 18 61  1  0  0  0  0
 18 19  1  0  0  0  0
 19 62  1  0  0  0  0
 19 20  1  0  0  0  0
 20 63  1  0  0  0  0
 19 21  1  0  0  0  0
 21 22  1  0  0  0  0
 22 64  1  0  0  0  0
 22 65  1  0  0  0  0
 22 66  1  0  0  0  0
 21 23  1  0  0  0  0
 23 67  1  0  0  0  0
 23 68  1  0  0  0  0
 23 69  1  0  0  0  0
 21 24  1  0  0  0  0
 24 15  1  0  0  0  0
 24 70  1  0  0  0  0
 24 25  1  0  0  0  0
 25 71  1  0  0  0  0
 25 72  1  0  0  0  0
 25 26  1  0  0  0  0
 26 73  1  0  0  0  0
 26 74  1  0  0  0  0
 26 27  1  0  0  0  0
 27  9  1  0  0  0  0
 27 14  1  0  0  0  0
 27 28  1  0  0  0  0
 28 75  1  0  0  0  0
 28 76  1  0  0  0  0
 28 77  1  0  0  0  0
 11 29  1  0  0  0  0
 29  6  1  0  0  0  0
 29 78  1  0  0  0  0
 29 30  1  0  0  0  0
 30  2  1  0  0  0  0
 30 79  1  0  0  0  0
 30 80  1  0  0  0  0
  6 31  1  0  0  0  0
 31 32  2  0  0  0  0
 31 33  1  0  0  0  0
 33 81  1  0  0  0  0
M  END
>  <LOGBIO>
5.4100

>  <PRED_LOGBIO>
5.4100

>  <XV_RES>
0.0020

>  <WHL_TMPL>
34

>  <ANCH>
18-23;51-52

$$$$
ROW20
  -MTS-   01071502403D 0   0.00000     0.00000     0

 43 46  0  0  0  0  0  0  0  0999 V2000
   35.6050   39.9960   25.9350 O   0  5  0  0  0  0  0  0  0  0  0  0
   35.0570   38.9720   25.2270 N   0  3  0  0  0  0  0  0  0  0  0  0
   33.8920   39.0610   24.8070 O   0  0  0  0  0  0  0  0  0  0  0  0
   35.8150   37.8040   24.9710 C   0  0  0  0  0  0  0  0  0  0  0  0
   36.5990   37.7180   23.8150 C   0  0  0  0  0  0  0  0  0  0  0  0
   37.3480   36.5630   23.5610 C   0  0  0  0  0  0  0  0  0  0  0  0
   37.3130   35.4940   24.4640 C   0  0  0  0  0  0  0  0  0  0  0  0
   38.0350   34.3090   24.2760 N   0  0  0  0  0  0  0  0  0  0  0  0
   37.9190   33.3740   25.2000 C   0  0  0  0  0  0  0  0  0  0  0  0
   38.7110   31.7910   25.2190 S   0  0  0  0  0  0  0  0  0  0  0  0
   37.6830   30.6070   24.3980 C   0  0  0  0  0  0  0  0  0  0  0  0
   36.7340   29.8800   25.1260 C   0  0  0  0  0  0  0  0  0  0  0  0
   35.9200   28.9430   24.4760 C   0  0  0  0  0  0  0  0  0  0  0  0
   36.0570   28.7340   23.0990 C   0  0  0  0  0  0  0  0  0  0  0  0
   35.1970   27.7440   22.4120 C   0  0  0  0  0  0  0  0  0  0  0  0
   35.6210   26.3920   22.2980 C   0  0  0  0  0  0  0  0  0  0  0  0
   35.4210   27.8460   22.1090 C   0  0  0  0  0  0  0  0  0  0  0  0
   35.0960   28.3010   21.0140 O   0  0  0  0  0  0  0  0  0  0  0  0
   35.6010   28.6490   23.1540 N   0  0  0  0  0  0  0  0  0  0  0  0
   35.9530   28.1920   24.3530 C   0  0  0  0  0  0  0  0  0  0  0  0
   36.1030   29.0110   25.2850 O   0  0  0  0  0  0  0  0  0  0  0  0
   36.1510   26.9000   24.6010 N   0  0  0  0  0  0  0  0  0  0  0  0
   36.0110   25.9690   23.6620 C   0  0  0  0  0  0  0  0  0  0  0  0
   36.2010   24.7820   23.9210 O   0  0  0  0  0  0  0  0  0  0  0  0
   37.0060   29.4610   22.3710 C   0  0  0  0  0  0  0  0  0  0  0  0
   37.8190   30.3980   23.0200 C   0  0  0  0  0  0  0  0  0  0  0  0
   38.7780   31.1330   22.2840 N   0  3  0  0  0  0  0  0  0  0  0  0
   39.9300   30.6900   22.1500 O   0  0  0  0  0  0  0  0  0  0  0  0
   38.4380   32.3250   21.7240 O   0  5  0  0  0  0  0  0  0  0  0  0
   36.8090   34.0240   26.4160 S   0  0  0  0  0  0  0  0  0  0  0  0
   36.5290   35.5800   25.6200 C   0  0  0  0  0  0  0  0  0  0  0  0
   35.7800   36.7350   25.8740 C   0  0  0  0  0  0  0  0  0  0  0  0
   34.9420   40.6990   26.0070 H   0  0  0  0  0  0  0  0  0  0  0  0
   36.6260   38.5430   23.1180 H   0  0  0  0  0  0  0  0  0  0  0  0
   37.9530   36.4970   22.6690 H   0  0  0  0  0  0  0  0  0  0  0  0
   36.6280   30.0410   26.1880 H   0  0  0  0  0  0  0  0  0  0  0  0
   35.1880   28.3820   25.0380 H   0  0  0  0  0  0  0  0  0  0  0  0
   34.2470   28.0490   21.9970 H   0  0  0  0  0  0  0  0  0  0  0  0
   35.4660   29.6430   23.0330 H   0  0  0  0  0  0  0  0  0  0  0  0
   36.4170   26.6180   25.5330 H   0  0  0  0  0  0  0  0  0  0  0  0
   37.1110   29.3000   21.3080 H   0  0  0  0  0  0  0  0  0  0  0  0
   39.2190   32.6740   21.2660 H   0  0  0  0  0  0  0  0  0  0  0  0
   35.1750   36.8010   26.7660 H   0  0  0  0  0  0  0  0  0  0  0  0
  1 33  1  0  0  0  0
  1  2  1  0  0  0  0
  2  3  2  0  0  0  0
  2  4  1  0  0  0  0
  4  5  2  0  0  0  0
  5 34  1  0  0  0  0
  5  6  1  0  0  0  0
  6 35  1  0  0  0  0
  6  7  2  0  0  0  0
  7  8  1  0  0  0  0
  8  9  2  0  0  0  0
  9 10  1  0  0  0  0
 10 11  1  0  0  0  0
 11 12  2  0  0  0  0
 12 36  1  0  0  0  0
 12 13  1  0  0  0  0
 13 37  1  0  0  0  0
 13 14  2  0  0  0  0
 14 15  1  0  0  0  0
 15 38  1  0  0  0  0
 15 16  2  0  0  0  0
 16 17  1  0  0  0  0
 17 18  2  0  0  0  0
 17 19  1  0  0  0  0
 19 39  1  0  0  0  0
 19 20  1  0  0  0  0
 20 21  2  0  0  0  0
 20 22  1  0  0  0  0
 22 40  1  0  0  0  0
 22 23  1  0  0  0  0
 23 16  1  0  0  0  0
 23 24  2  0  0  0  0
 14 25  1  0  0  0  0
 25 41  1  0  0  0  0
 25 26  2  0  0  0  0
 26 11  1  0  0  0  0
 26 27  1  0  0  0  0
 27 28  2  0  0  0  0
 27 29  1  0  0  0  0
 29 42  1  0  0  0  0
  9 30  1  0  0  0  0
 30 31  1  0  0  0  0
 31  7  1  0  0  0  0
 31 32  2  0  0  0  0
 32  4  1  0  0  0  0
 32 43  1  0  0  0  0
M  CHG  4   1  -1   2   1  27   1  29  -1
M  END
>  <LOGBIO>
5.3900

>  <PRED_LOGBIO>
5.4400

>  <XV_RES>
0.2430

>  <WHL_TMPL>
21

>  <ANCH>
65-68;31-32

$$$$
ROW22
  -MTS-   01071502403D 0   0.00000     0.00000     0

 47 49  0  0  0  0  0  0  0  0999 V2000
   35.9980   28.0490   22.4030 C   0  0  0  0  0  0  0  0  0  0  0  0
   35.3380   28.6510   21.1840 C   0  0  0  0  0  0  0  0  0  0  0  0
   33.9750   28.8920   20.9760 N   0  0  0  0  0  0  0  0  0  0  0  0
   33.6190   29.4530   19.8350 C   0  0  0  0  0  0  0  0  0  0  0  0
   35.1340   29.6970   18.9530 S   0  0  0  0  0  0  0  0  0  0  0  0
   36.1800   29.0110   20.2050 C   0  0  0  0  0  0  0  0  0  0  0  0
   37.6410   28.9180   19.9760 C   0  0  0  0  0  0  0  0  0  0  0  0
   38.3340   30.2360   20.3180 C   0  0  0  0  0  0  0  0  0  0  0  0
   39.8180   30.1030   20.0720 C   0  0  0  0  0  0  0  0  0  0  0  0
   40.3510   30.4190   18.8170 C   0  0  0  0  0  0  0  0  0  0  0  0
   41.7260   30.2950   18.5890 C   0  0  0  0  0  0  0  0  0  0  0  0
   42.5690   29.8560   19.6170 C   0  0  0  0  0  0  0  0  0  0  0  0
   42.0360   29.5410   20.8730 C   0  0  0  0  0  0  0  0  0  0  0  0
   40.6610   29.6640   21.1000 C   0  0  0  0  0  0  0  0  0  0  0  0
   42.9460   29.0670   21.9810 C   0  0  0  0  0  0  0  0  0  0  0  0
   44.2420   29.6480   21.8160 O   0  0  0  0  0  0  0  0  0  0  0  0
   42.3730   29.4850   23.3150 C   0  0  0  0  0  0  0  0  0  0  0  0
   41.3260   30.1080   23.3600 O   0  0  0  0  0  0  0  0  0  0  0  0
   43.0060   29.1750   24.4310 O   0  0  0  0  0  0  0  0  0  0  0  0
   43.0600   27.5440   21.9310 C   0  0  0  0  0  0  0  0  0  0  0  0
   41.8540   27.0040   22.0850 F   0  0  0  0  0  0  0  0  0  0  0  0
   43.8610   27.1270   22.9070 F   0  0  0  0  0  0  0  0  0  0  0  0
   43.5640   27.1760   20.7560 F   0  0  0  0  0  0  0  0  0  0  0  0
   32.3740   29.8180   19.2540 C   0  0  0  0  0  0  0  0  0  0  0  0
   32.1980   31.1250   18.7000 C   0  0  0  0  0  0  0  0  0  0  0  0
   30.9500   31.5080   18.1300 C   0  0  0  0  0  0  0  0  0  0  0  0
   29.8650   30.5860   18.1090 C   0  0  0  0  0  0  0  0  0  0  0  0
   28.6760   30.9820   17.5530 Cl  0  0  0  0  0  0  0  0  0  0  0  0
   30.0100   29.2880   18.6500 C   0  0  0  0  0  0  0  0  0  0  0  0
   31.2550   28.9040   19.2150 C   0  0  0  0  0  0  0  0  0  0  0  0
   35.2400   27.7040   23.1030 H   0  0  0  0  0  0  0  0  0  0  0  0
   36.5350   27.1660   22.0630 H   0  0  0  0  0  0  0  0  0  0  0  0
   36.6480   28.8180   22.8160 H   0  0  0  0  0  0  0  0  0  0  0  0
   37.8300   28.6680   18.9340 H   0  0  0  0  0  0  0  0  0  0  0  0
   38.0290   28.1280   20.6150 H   0  0  0  0  0  0  0  0  0  0  0  0
   38.1590   30.4770   21.3650 H   0  0  0  0  0  0  0  0  0  0  0  0
   37.9320   31.0300   19.6920 H   0  0  0  0  0  0  0  0  0  0  0  0
   39.7000   30.7580   18.0240 H   0  0  0  0  0  0  0  0  0  0  0  0
   42.1380   30.5390   17.6210 H   0  0  0  0  0  0  0  0  0  0  0  0
   43.6310   29.7610   19.4420 H   0  0  0  0  0  0  0  0  0  0  0  0
   40.2500   29.4200   22.0690 H   0  0  0  0  0  0  0  0  0  0  0  0
   44.8450   29.3580   22.5180 H   0  0  0  0  0  0  0  0  0  0  0  0
   42.4910   29.5240   25.1750 H   0  0  0  0  0  0  0  0  0  0  0  0
   33.0180   31.8270   18.7140 H   0  0  0  0  0  0  0  0  0  0  0  0
   30.8270   32.4970   17.7140 H   0  0  0  0  0  0  0  0  0  0  0  0
   29.1820   28.5950   18.6340 H   0  0  0  0  0  0  0  0  0  0  0  0
   31.3680   27.9100   19.6230 H   0  0  0  0  0  0  0  0  0  0  0  0
  1 31  1  0  0  0  0
  1 32  1  0  0  0  0
  1 33  1  0  0  0  0
  1  2  1  0  0  0  0
  2  3  1  0  0  0  0
  3  4  2  0  0  0  0
  4  5  1  0  0  0  0
  5  6  1  0  0  0  0
  6  2  2  0  0  0  0
  6  7  1  0  0  0  0
  7 34  1  0  0  0  0
  7 35  1  0  0  0  0
  7  8  1  0  0  0  0
  8 36  1  0  0  0  0
  8 37  1  0  0  0  0
  8  9  1  0  0  0  0
  9 10  2  0  0  0  0
 10 38  1  0  0  0  0
 10 11  1  0  0  0  0
 11 39  1  0  0  0  0
 11 12  2  0  0  0  0
 12 40  1  0  0  0  0
 12 13  1  0  0  0  0
 13 14  2  0  0  0  0
 14  9  1  0  0  0  0
 14 41  1  0  0  0  0
 13 15  1  0  0  0  0
 15 16  1  0  0  0  0
 16 42  1  0  0  0  0
 15 17  1  0  0  0  0
 17 18  2  0  0  0  0
 17 19  1  0  0  0  0
 19 43  1  0  0  0  0
 15 20  1  0  0  0  0
 20 21  1  0  0  0  0
 20 22  1  0  0  0  0
 20 23  1  0  0  0  0
  4 24  1  0  0  0  0
 24 25  2  0  0  0  0
 25 44  1  0  0  0  0
 25 26  1  0  0  0  0
 26 45  1  0  0  0  0
 26 27  2  0  0  0  0
 27 28  1  0  0  0  0
 27 29  1  0  0  0  0
 29 46  1  0  0  0  0
 29 30  2  0  0  0  0
 30 24  1  0  0  0  0
 30 47  1  0  0  0  0
M  END
>  <LOGBIO>
5.4900

>  <PRED_LOGBIO>
5.4100

>  <XV_RES>
0.1700

>  <WHL_TMPL>
30

>  <ANCH>
14-15;8-9

$$$$
ROW23
  -MTS-   01071502403D 0   0.00000     0.00000     0

 82 86  0  0  1  0  0  0  0  0999 V2000
   30.4380   38.3020   19.8790 C   0  0  0  0  0  0  0  0  0  0  0  0
   29.4160   38.2220   20.9890 C   0  0  0  0  0  0  0  0  0  0  0  0
   28.4630   37.2810   20.9550 C   0  0  0  0  0  0  0  0  0  0  0  0
   28.4090   36.3010   19.8080 C   0  0  2  0  0  0  0  0  0  0  0  0
   29.2550   35.0570   20.1380 C   0  0  0  0  0  0  0  0  0  0  0  0
   28.3610   33.9390   19.5690 C   0  0  2  0  0  0  0  0  0  0  0  0
   28.8340   33.5460   18.2790 O   0  0  0  0  0  0  0  0  0  0  0  0
   28.3380   32.7520   20.5310 C   0  0  1  0  0  0  0  0  0  0  0  0
   29.3630   31.6570   20.8810 C   0  0  0  0  0  0  0  0  0  0  0  0
   28.5820   30.4900   21.5130 C   0  0  0  0  0  0  0  0  0  0  0  0
   27.1340   30.6960   21.0300 C   0  0  2  0  0  0  0  0  0  0  0  0
   27.1210   30.2210   19.5810 C   0  0  0  0  0  0  0  0  0  0  0  0
   26.9550   32.2240   20.9580 C   0  0  2  0  0  0  0  0  0  0  0  0
   25.6430   32.6050   20.2480 C   0  0  0  0  0  0  0  0  0  0  0  0
   24.4280   31.9270   20.9080 C   0  0  0  0  0  0  0  0  0  0  0  0
   24.6070   30.3990   20.9800 C   0  0  2  0  0  0  0  0  0  0  0  0
   23.3920   29.7210   21.6410 C   0  0  1  0  0  0  0  0  0  0  0  0
   23.3020   30.2380   23.0730 C   0  0  0  0  0  0  0  0  0  0  0  0
   22.0790   30.1020   20.9300 C   0  0  0  0  0  0  0  0  0  0  0  0
   20.8650   29.4230   21.5910 C   0  0  0  0  0  0  0  0  0  0  0  0
   21.0430   27.8960   21.6630 C   0  0  2  0  0  0  0  0  0  0  0  0
   21.1690   27.4400   20.3130 O   0  0  0  0  0  0  0  0  0  0  0  0
   22.3550   27.5150   22.3730 C   0  0  0  0  0  0  0  0  0  0  0  0
   22.5360   26.0140   22.1660 C   0  0  0  0  0  0  0  0  0  0  0  0
   22.2860   27.8570   23.8590 C   0  0  0  0  0  0  0  0  0  0  0  0
   23.5700   28.1930   21.7130 C   0  0  2  0  0  0  0  0  0  0  0  0
   24.8820   27.8120   22.4230 C   0  0  0  0  0  0  0  0  0  0  0  0
   26.0970   28.4900   21.7630 C   0  0  0  0  0  0  0  0  0  0  0  0
   25.9190   30.0180   21.6910 C   0  0  1  0  0  0  0  0  0  0  0  0
   25.8930   30.5100   23.1350 C   0  0  0  0  0  0  0  0  0  0  0  0
   26.9770   34.5310   19.4510 C   0  0  0  0  0  0  0  0  0  0  0  0
   25.9710   33.9150   19.2620 O   0  0  0  0  0  0  0  0  0  0  0  0
   27.0620   35.8710   19.5940 O   0  0  0  0  0  0  0  0  0  0  0  0
   29.4700   39.2020   22.1360 C   0  0  0  0  0  0  0  0  0  0  0  0
   29.9310   38.4750   18.9320 H   0  0  0  0  0  0  0  0  0  0  0  0
   31.1250   39.1210   20.0780 H   0  0  0  0  0  0  0  0  0  0  0  0
   30.9920   37.3670   19.8290 H   0  0  0  0  0  0  0  0  0  0  0  0
   27.7320   37.2240   21.7480 H   0  0  0  0  0  0  0  0  0  0  0  0
   28.7920   36.7840   18.9110 H   0  0  0  0  0  0  0  0  0  0  0  0
   29.4110   34.9460   21.2090 H   0  0  0  0  0  0  0  0  0  0  0  0
   30.2260   35.0860   19.6490 H   0  0  0  0  0  0  0  0  0  0  0  0
   28.8480   34.3000   17.6690 H   0  0  0  0  0  0  0  0  0  0  0  0
   28.7970   33.1180   21.4470 H   0  0  0  0  0  0  0  0  0  0  0  0
   30.0180   32.0620   21.6500 H   0  0  0  0  0  0  0  0  0  0  0  0
   29.8320   31.3090   19.9630 H   0  0  0  0  0  0  0  0  0  0  0  0
   28.5960   30.6250   22.5930 H   0  0  0  0  0  0  0  0  0  0  0  0
   28.9600   29.5510   21.1160 H   0  0  0  0  0  0  0  0  0  0  0  0
   26.6840   29.2260   19.5290 H   0  0  0  0  0  0  0  0  0  0  0  0
   26.5310   30.9090   18.9780 H   0  0  0  0  0  0  0  0  0  0  0  0
   28.1400   30.1890   19.2010 H   0  0  0  0  0  0  0  0  0  0  0  0
   26.8300   32.5490   21.9890 H   0  0  0  0  0  0  0  0  0  0  0  0
   25.7110   32.1990   19.2410 H   0  0  0  0  0  0  0  0  0  0  0  0
   25.5150   33.6830   20.3250 H   0  0  0  0  0  0  0  0  0  0  0  0
   23.5820   32.1060   20.2490 H   0  0  0  0  0  0  0  0  0  0  0  0
   24.3360   32.3070   21.9230 H   0  0  0  0  0  0  0  0  0  0  0  0
   24.6700   30.0300   19.9590 H   0  0  0  0  0  0  0  0  0  0  0  0
   22.3050   30.6330   23.2550 H   0  0  0  0  0  0  0  0  0  0  0  0
   24.0370   31.0280   23.2200 H   0  0  0  0  0  0  0  0  0  0  0  0
   23.5020   29.4240   23.7660 H   0  0  0  0  0  0  0  0  0  0  0  0
   22.1470   29.6960   19.9230 H   0  0  0  0  0  0  0  0  0  0  0  0
   21.9510   31.1790   21.0080 H   0  0  0  0  0  0  0  0  0  0  0  0
   20.0180   29.6020   20.9310 H   0  0  0  0  0  0  0  0  0  0  0  0
   20.7730   29.8040   22.6060 H   0  0  0  0  0  0  0  0  0  0  0  0
   20.1940   27.4400   22.1680 H   0  0  0  0  0  0  0  0  0  0  0  0
   21.2460   28.1880   19.7000 H   0  0  0  0  0  0  0  0  0  0  0  0
   23.0830   25.8380   21.2420 H   0  0  0  0  0  0  0  0  0  0  0  0
   23.0930   25.5970   23.0020 H   0  0  0  0  0  0  0  0  0  0  0  0
   21.5600   25.5360   22.1060 H   0  0  0  0  0  0  0  0  0  0  0  0
   21.8230   27.0340   24.3990 H   0  0  0  0  0  0  0  0  0  0  0  0
   21.6930   28.7590   23.9960 H   0  0  0  0  0  0  0  0  0  0  0  0
   23.2910   28.0210   24.2400 H   0  0  0  0  0  0  0  0  0  0  0  0
   23.6340   27.8240   20.6920 H   0  0  0  0  0  0  0  0  0  0  0  0
   25.0110   26.7420   22.2760 H   0  0  0  0  0  0  0  0  0  0  0  0
   24.8220   28.1520   23.4550 H   0  0  0  0  0  0  0  0  0  0  0  0
   26.1250   28.1360   20.7350 H   0  0  0  0  0  0  0  0  0  0  0  0
   26.9760   28.2790   22.3690 H   0  0  0  0  0  0  0  0  0  0  0  0
   24.8640   30.6240   23.4700 H   0  0  0  0  0  0  0  0  0  0  0  0
   26.3330   31.5050   23.1340 H   0  0  0  0  0  0  0  0  0  0  0  0
   26.4600   29.7860   23.7160 H   0  0  0  0  0  0  0  0  0  0  0  0
   29.6020   38.6600   23.0700 H   0  0  0  0  0  0  0  0  0  0  0  0
   30.3050   39.8840   21.9910 H   0  0  0  0  0  0  0  0  0  0  0  0
   28.5410   39.7670   22.1730 H   0  0  0  0  0  0  0  0  0  0  0  0
  1 35  1  0  0  0  0
  1 36  1  0  0  0  0
  1 37  1  0  0  0  0
  1  2  1  0  0  0  0
  2  3  2  0  0  0  0
  3 38  1  0  0  0  0
  3  4  1  0  0  0  0
  4 39  1  0  0  0  0
  4  5  1  0  0  0  0
  5 40  1  0  0  0  0
  5 41  1  0  0  0  0
  5  6  1  0  0  0  0
  6  7  1  0  0  0  0
  7 42  1  0  0  0  0
  6  8  1  0  0  0  0
  8 43  1  0  0  0  0
  8  9  1  0  0  0  0
  9 44  1  0  0  0  0
  9 45  1  0  0  0  0
  9 10  1  0  0  0  0
 10 46  1  0  0  0  0
 10 47  1  0  0  0  0
 10 11  1  0  0  0  0
 11 12  1  0  0  0  0
 12 48  1  0  0  0  0
 12 49  1  0  0  0  0
 12 50  1  0  0  0  0
 11 13  1  0  0  0  0
 13  8  1  0  0  0  0
 13 51  1  0  0  0  0
 13 14  1  0  0  0  0
 14 52  1  0  0  0  0
 14 53  1  0  0  0  0
 14 15  1  0  0  0  0
 15 54  1  0  0  0  0
 15 55  1  0  0  0  0
 15 16  1  0  0  0  0
 16 56  1  0  0  0  0
 16 17  1  0  0  0  0
 17 18  1  0  0  0  0
 18 57  1  0  0  0  0
 18 58  1  0  0  0  0
 18 59  1  0  0  0  0
 17 19  1  0  0  0  0
 19 60  1  0  0  0  0
 19 61  1  0  0  0  0
 19 20  1  0  0  0  0
 20 62  1  0  0  0  0
 20 63  1  0  0  0  0
 20 21  1  0  0  0  0
 21 64  1  0  0  0  0
 21 22  1  0  0  0  0
 22 65  1  0  0  0  0
 21 23  1  0  0  0  0
 23 24  1  0  0  0  0
 24 66  1  0  0  0  0
 24 67  1  0  0  0  0
 24 68  1  0  0  0  0
 23 25  1  0  0  0  0
 25 69  1  0  0  0  0
 25 70  1  0  0  0  0
 25 71  1  0  0  0  0
 23 26  1  0  0  0  0
 26 17  1  0  0  0  0
 26 72  1  0  0  0  0
 26 27  1  0  0  0  0
 27 73  1  0  0  0  0
 27 74  1  0  0  0  0
 27 28  1  0  0  0  0
 28 75  1  0  0  0  0
 28 76  1  0  0  0  0
 28 29  1  0  0  0  0
 29 11  1  0  0  0  0
 29 16  1  0  0  0  0
 29 30  1  0  0  0  0
 30 77  1  0  0  0  0
 30 78  1  0  0  0  0
 30 79  1  0  0  0  0
  6 31  1  0  0  0  0
 31 32  2  0  0  0  0
 31 33  1  0  0  0  0
 33  4  1  0  0  0  0
  2 34  1  0  0  0  0
 34 80  1  0  0  0  0
 34 81  1  0  0  0  0
 34 82  1  0  0  0  0
M  END
>  <LOGBIO>
4.5600

>  <PRED_LOGBIO>
4.9500

>  <XV_RES>
-0.7730

>  <WHL_TMPL>
34

>  <ANCH>
18-23;71-72

$$$$
ROW24
  -MTS-   01071502403D 0   0.00000     0.00000     0

 53 57  0  0  0  0  0  0  0  0999 V2000
   36.2190   28.1480   23.1430 O   0  0  0  0  0  0  0  0  0  0  0  0
   35.1970   27.7440   22.4120 C   0  0  0  0  0  0  0  0  0  0  0  0
   34.8150   26.5870   22.4830 O   0  0  0  0  0  0  0  0  0  0  0  0
   34.5120   28.6970   21.5030 C   0  0  0  0  0  0  0  0  0  0  0  0
   33.1180   28.8060   21.5410 C   0  0  0  0  0  0  0  0  0  0  0  0
   32.4650   29.7270   20.7170 C   0  0  0  0  0  0  0  0  0  0  0  0
   33.2020   30.5420   19.8520 C   0  0  0  0  0  0  0  0  0  0  0  0
   34.6000   30.4320   19.8060 C   0  0  0  0  0  0  0  0  0  0  0  0
   35.2580   29.5080   20.6340 C   0  0  0  0  0  0  0  0  0  0  0  0
   36.6230   29.3990   20.5940 O   0  0  0  0  0  0  0  0  0  0  0  0
   32.5060   31.5250   18.9910 C   0  0  0  0  0  0  0  0  0  0  0  0
   33.0870   32.6540   18.4190 O   0  0  0  0  0  0  0  0  0  0  0  0
   32.1150   33.3250   17.6810 C   0  0  0  0  0  0  0  0  0  0  0  0
   32.3220   34.5750   16.9160 C   0  0  0  0  0  0  0  0  0  0  0  0
   32.7000   34.5200   15.6320 C   0  0  0  0  0  0  0  0  0  0  0  0
   33.0100   35.8590   14.5170 S   0  0  0  0  0  0  0  0  0  0  0  0
   33.4340   34.8580   13.1200 C   0  0  0  0  0  0  0  0  0  0  0  0
   33.7820   35.2780   11.9180 N   0  0  0  0  0  0  0  0  0  0  0  0
   34.1280   34.5490   10.7740 C   0  0  0  0  0  0  0  0  0  0  0  0
   35.4650   34.2010   10.5430 C   0  0  0  0  0  0  0  0  0  0  0  0
   35.8120   33.4730    9.3990 C   0  0  0  0  0  0  0  0  0  0  0  0
   34.8220   33.0920    8.4850 C   0  0  0  0  0  0  0  0  0  0  0  0
   33.4850   33.4400    8.7150 C   0  0  0  0  0  0  0  0  0  0  0  0
   33.1390   34.1690    9.8590 C   0  0  0  0  0  0  0  0  0  0  0  0
   33.3280   33.5590   13.5420 N   0  0  0  0  0  0  0  0  0  0  0  0
   32.9620   33.3250   14.7990 C   0  0  0  0  0  0  0  0  0  0  0  0
   32.8480   32.1840   15.2430 O   0  0  0  0  0  0  0  0  0  0  0  0
   33.6030   32.4880   12.6590 C   0  0  0  0  0  0  0  0  0  0  0  0
   32.8560   32.3410   11.4840 C   0  0  0  0  0  0  0  0  0  0  0  0
   33.1280   31.2810   10.6100 C   0  0  0  0  0  0  0  0  0  0  0  0
   34.1470   30.3690   10.9110 C   0  0  0  0  0  0  0  0  0  0  0  0
   34.8940   30.5170   12.0860 C   0  0  0  0  0  0  0  0  0  0  0  0
   34.6220   31.5770   12.9600 C   0  0  0  0  0  0  0  0  0  0  0  0
   30.9610   32.6510   17.7770 C   0  0  0  0  0  0  0  0  0  0  0  0
   31.2160   31.4720   18.6340 C   0  0  0  0  0  0  0  0  0  0  0  0
   36.5300   27.3930   23.6670 H   0  0  0  0  0  0  0  0  0  0  0  0
   32.5460   28.1780   22.2080 H   0  0  0  0  0  0  0  0  0  0  0  0
   31.3890   29.8090   20.7480 H   0  0  0  0  0  0  0  0  0  0  0  0
   35.1700   31.0570   19.1340 H   0  0  0  0  0  0  0  0  0  0  0  0
   36.9000   28.7410   19.9360 H   0  0  0  0  0  0  0  0  0  0  0  0
   32.1680   35.5320   17.3930 H   0  0  0  0  0  0  0  0  0  0  0  0
   36.2280   34.4950   11.2490 H   0  0  0  0  0  0  0  0  0  0  0  0
   36.8430   33.2040    9.2220 H   0  0  0  0  0  0  0  0  0  0  0  0
   35.0890   32.5300    7.6030 H   0  0  0  0  0  0  0  0  0  0  0  0
   32.7220   33.1470    8.0100 H   0  0  0  0  0  0  0  0  0  0  0  0
   32.1080   34.4370   10.0370 H   0  0  0  0  0  0  0  0  0  0  0  0
   32.0700   33.0440   11.2520 H   0  0  0  0  0  0  0  0  0  0  0  0
   32.5520   31.1670    9.7040 H   0  0  0  0  0  0  0  0  0  0  0  0
   34.3560   29.5520   10.2370 H   0  0  0  0  0  0  0  0  0  0  0  0
   35.6800   29.8140   12.3180 H   0  0  0  0  0  0  0  0  0  0  0  0
   35.1980   31.6910   13.8660 H   0  0  0  0  0  0  0  0  0  0  0  0
   30.0210   32.9170   17.3150 H   0  0  0  0  0  0  0  0  0  0  0  0
   30.5000   30.7150   18.9180 H   0  0  0  0  0  0  0  0  0  0  0  0
  1 36  1  0  0  0  0
  1  2  1  0  0  0  0
  2  3  2  0  0  0  0
  2  4  1  0  0  0  0
  4  5  2  0  0  0  0
  5 37  1  0  0  0  0
  5  6  1  0  0  0  0
  6 38  1  0  0  0  0
  6  7  2  0  0  0  0
  7  8  1  0  0  0  0
  8 39  1  0  0  0  0
  8  9  2  0  0  0  0
  9  4  1  0  0  0  0
  9 10  1  0  0  0  0
 10 40  1  0  0  0  0
  7 11  1  0  0  0  0
 11 12  1  0  0  0  0
 12 13  1  0  0  0  0
 13 14  1  0  0  0  0
 14 41  1  0  0  0  0
 14 15  2  0  0  0  0
 15 16  1  0  0  0  0
 16 17  1  0  0  0  0
 17 18  2  0  0  0  0
 18 19  1  0  0  0  0
 19 20  2  0  0  0  0
 20 42  1  0  0  0  0
 20 21  1  0  0  0  0
 21 43  1  0  0  0  0
 21 22  2  0  0  0  0
 22 44  1  0  0  0  0
 22 23  1  0  0  0  0
 23 45  1  0  0  0  0
 23 24  2  0  0  0  0
 24 19  1  0  0  0  0
 24 46  1  0  0  0  0
 17 25  1  0  0  0  0
 25 26  1  0  0  0  0
 26 15  1  0  0  0  0
 26 27  2  0  0  0  0
 25 28  1  0  0  0  0
 28 29  2  0  0  0  0
 29 47  1  0  0  0  0
 29 30  1  0  0  0  0
 30 48  1  0  0  0  0
 30 31  2  0  0  0  0
 31 49  1  0  0  0  0
 31 32  1  0  0  0  0
 32 50  1  0  0  0  0
 32 33  2  0  0  0  0
 33 28  1  0  0  0  0
 33 51  1  0  0  0  0
 13 34  2  0  0  0  0
 34 52  1  0  0  0  0
 34 35  1  0  0  0  0
 35 11  2  0  0  0  0
 35 53  1  0  0  0  0
M  END
>  <LOGBIO>
5.0500

>  <PRED_LOGBIO>
5.0800

>  <XV_RES>
-0.0220

>  <WHL_TMPL>
21

>  <ANCH>
56-57;5-6

$$$$
ROW25
  -MTS-   01071502403D 0   0.00000     0.00000     0

 95100  0  0  1  0  0  0  0  0999 V2000
   29.0570   36.3490   11.0270 C   0  0  0  0  0  0  0  0  0  0  0  0
   28.4060   35.9500   12.3480 C   0  0  0  0  0  0  0  0  0  0  0  0
   26.9110   36.1790   12.1510 C   0  0  0  0  0  0  0  0  0  0  0  0
   28.9300   36.8500   13.4830 C   0  0  0  0  0  0  0  0  0  0  0  0
   28.3530   36.4290   14.8480 C   0  0  0  0  0  0  0  0  0  0  0  0
   28.6230   34.9400   15.1380 C   0  0  2  0  0  0  0  0  0  0  0  0
   28.0620   34.4960   16.5020 C   0  0  0  0  0  0  0  0  0  0  0  0
   28.3770   33.0150   16.7820 C   0  0  0  0  0  0  0  0  0  0  0  0
   27.8520   32.1140   15.6480 C   0  0  2  0  0  0  0  0  0  0  0  0
   26.3280   32.1090   15.7100 C   0  0  0  0  0  0  0  0  0  0  0  0
   28.3130   32.5730   14.2850 C   0  0  0  0  0  0  0  0  0  0  0  0
   28.8120   31.7370   13.3650 C   0  0  0  0  0  0  0  0  0  0  0  0
   28.9640   30.2530   13.6010 C   0  0  0  0  0  0  0  0  0  0  0  0
   28.1680   29.7460   14.8180 C   0  0  2  0  0  0  0  0  0  0  0  0
   28.5980   28.3110   15.1760 C   0  0  1  0  0  0  0  0  0  0  0  0
   30.0980   28.3750   15.4500 C   0  0  0  0  0  0  0  0  0  0  0  0
   28.4230   27.3560   13.9810 C   0  0  0  0  0  0  0  0  0  0  0  0
   28.8540   25.9210   14.3390 C   0  0  0  0  0  0  0  0  0  0  0  0
   28.1120   25.4050   15.5850 C   0  0  2  0  0  0  0  0  0  0  0  0
   28.6220   24.1160   15.9360 O   0  0  0  0  0  0  0  0  0  0  0  0
   28.2860   26.3600   16.7800 C   0  0  0  0  0  0  0  0  0  0  0  0
   27.4770   25.8560   17.9720 C   0  0  0  0  0  0  0  0  0  0  0  0
   29.7400   26.3530   17.2440 C   0  0  0  0  0  0  0  0  0  0  0  0
   27.8560   27.7950   16.4230 C   0  0  2  0  0  0  0  0  0  0  0  0
   28.0310   28.7500   17.6180 C   0  0  0  0  0  0  0  0  0  0  0  0
   27.6000   30.1850   17.2600 C   0  0  0  0  0  0  0  0  0  0  0  0
   28.3420   30.7010   16.0130 C   0  0  1  0  0  0  0  0  0  0  0  0
   29.8190   30.8080   16.3850 C   0  0  0  0  0  0  0  0  0  0  0  0
   28.0990   34.0410   14.0030 C   0  0  2  0  0  0  0  0  0  0  0  0
   28.6760   34.4620   12.6390 C   0  0  0  0  0  0  0  0  0  0  0  0
   30.1230   34.8120   15.2490 C   0  0  0  0  0  0  0  0  0  0  0  0
   30.6150   33.9580   15.9840 O   0  0  0  0  0  0  0  0  0  0  0  0
   30.9130   35.6230   14.5500 N   0  0  0  0  0  0  0  0  0  0  0  0
   32.3740   35.4980   14.6580 C   0  0  0  0  0  0  0  0  0  0  0  0
   33.1920   36.4690   13.8220 C   0  0  0  0  0  0  0  0  0  0  0  0
   34.0620   37.4520   14.4860 C   0  0  0  0  0  0  0  0  0  0  0  0
   34.8970   38.3520   13.6810 C   0  0  0  0  0  0  0  0  0  0  0  0
   34.8550   38.2760   12.2130 C   0  0  0  0  0  0  0  0  0  0  0  0
   33.9550   37.3210   11.5490 C   0  0  0  0  0  0  0  0  0  0  0  0
   33.1150   36.4240   12.3540 C   0  0  0  0  0  0  0  0  0  0  0  0
   29.2890   37.4110   11.0430 H   0  0  0  0  0  0  0  0  0  0  0  0
   29.9730   35.7790   10.8870 H   0  0  0  0  0  0  0  0  0  0  0  0
   28.3710   36.1390   10.2080 H   0  0  0  0  0  0  0  0  0  0  0  0
   26.4480   35.2640   11.7900 H   0  0  0  0  0  0  0  0  0  0  0  0
   26.7580   36.9740   11.4240 H   0  0  0  0  0  0  0  0  0  0  0  0
   26.4590   36.4640   13.1000 H   0  0  0  0  0  0  0  0  0  0  0  0
   30.0160   36.7940   13.5180 H   0  0  0  0  0  0  0  0  0  0  0  0
   28.6610   37.8840   13.2810 H   0  0  0  0  0  0  0  0  0  0  0  0
   27.2810   36.6110   14.8590 H   0  0  0  0  0  0  0  0  0  0  0  0
   28.7980   37.0360   15.6330 H   0  0  0  0  0  0  0  0  0  0  0  0
   26.9850   34.6460   16.5170 H   0  0  0  0  0  0  0  0  0  0  0  0
   28.4930   35.1120   17.2890 H   0  0  0  0  0  0  0  0  0  0  0  0
   29.4520   32.8850   16.8800 H   0  0  0  0  0  0  0  0  0  0  0  0
   27.9170   32.7180   17.7220 H   0  0  0  0  0  0  0  0  0  0  0  0
   26.0060   32.3070   16.7310 H   0  0  0  0  0  0  0  0  0  0  0  0
   25.9550   31.1370   15.3950 H   0  0  0  0  0  0  0  0  0  0  0  0
   25.9350   32.8800   15.0500 H   0  0  0  0  0  0  0  0  0  0  0  0
   29.1200   32.1420   12.4120 H   0  0  0  0  0  0  0  0  0  0  0  0
   30.0170   30.0160   13.7360 H   0  0  0  0  0  0  0  0  0  0  0  0
   28.6450   29.7130   12.7120 H   0  0  0  0  0  0  0  0  0  0  0  0
   27.1130   29.7270   14.5500 H   0  0  0  0  0  0  0  0  0  0  0  0
   30.5420   29.1680   14.8510 H   0  0  0  0  0  0  0  0  0  0  0  0
   30.2650   28.5810   16.5050 H   0  0  0  0  0  0  0  0  0  0  0  0
   30.5550   27.4230   15.1890 H   0  0  0  0  0  0  0  0  0  0  0  0
   27.3810   27.3540   13.6680 H   0  0  0  0  0  0  0  0  0  0  0  0
   29.0170   27.7140   13.1420 H   0  0  0  0  0  0  0  0  0  0  0  0
   29.9260   25.9000   14.5210 H   0  0  0  0  0  0  0  0  0  0  0  0
   28.6510   25.2620   13.4970 H   0  0  0  0  0  0  0  0  0  0  0  0
   27.0520   25.3100   15.3560 H   0  0  0  0  0  0  0  0  0  0  0  0
   29.3670   24.1930   16.5520 H   0  0  0  0  0  0  0  0  0  0  0  0
   28.0750   25.1490   18.5430 H   0  0  0  0  0  0  0  0  0  0  0  0
   26.5750   25.3640   17.6160 H   0  0  0  0  0  0  0  0  0  0  0  0
   27.2050   26.6960   18.6070 H   0  0  0  0  0  0  0  0  0  0  0  0
   30.2820   27.1560   16.7490 H   0  0  0  0  0  0  0  0  0  0  0  0
   29.7780   26.5010   18.3210 H   0  0  0  0  0  0  0  0  0  0  0  0
   30.1970   25.3980   16.9920 H   0  0  0  0  0  0  0  0  0  0  0  0
   26.7950   27.7660   16.1810 H   0  0  0  0  0  0  0  0  0  0  0  0
   29.0730   28.7530   17.9300 H   0  0  0  0  0  0  0  0  0  0  0  0
   27.4370   28.3930   18.4570 H   0  0  0  0  0  0  0  0  0  0  0  0
   26.5280   30.2070   17.0770 H   0  0  0  0  0  0  0  0  0  0  0  0
   27.8030   30.8450   18.1010 H   0  0  0  0  0  0  0  0  0  0  0  0
   30.3240   29.8770   16.1360 H   0  0  0  0  0  0  0  0  0  0  0  0
   29.9110   30.9970   17.4520 H   0  0  0  0  0  0  0  0  0  0  0  0
   30.2740   31.6260   15.8310 H   0  0  0  0  0  0  0  0  0  0  0  0
   27.0240   34.2010   13.9500 H   0  0  0  0  0  0  0  0  0  0  0  0
   29.7490   34.2800   12.6270 H   0  0  0  0  0  0  0  0  0  0  0  0
   28.2310   33.8540   11.8540 H   0  0  0  0  0  0  0  0  0  0  0  0
   30.5100   36.3240   13.9460 H   0  0  0  0  0  0  0  0  0  0  0  0
   32.6080   34.5110   14.2640 H   0  0  0  0  0  0  0  0  0  0  0  0
   32.6500   35.6510   15.6990 H   0  0  0  0  0  0  0  0  0  0  0  0
   34.0860   37.5110   15.5640 H   0  0  0  0  0  0  0  0  0  0  0  0
   35.5420   39.0690   14.1670 H   0  0  0  0  0  0  0  0  0  0  0  0
   35.4860   38.9230   11.6210 H   0  0  0  0  0  0  0  0  0  0  0  0
   33.9120   37.2790   10.4710 H   0  0  0  0  0  0  0  0  0  0  0  0
   32.4420   35.7330   11.8690 H   0  0  0  0  0  0  0  0  0  0  0  0
  1 41  1  0  0  0  0
  1 42  1  0  0  0  0
  1 43  1  0  0  0  0
  1  2  1  0  0  0  0
  2  3  1  0  0  0  0
  3 44  1  0  0  0  0
  3 45  1  0  0  0  0
  3 46  1  0  0  0  0
  2  4  1  0  0  0  0
  4 47  1  0  0  0  0
  4 48  1  0  0  0  0
  4  5  1  0  0  0  0
  5 49  1  0  0  0  0
  5 50  1  0  0  0  0
  5  6  1  0  0  0  0
  6  7  1  0  0  0  0
  7 51  1  0  0  0  0
  7 52  1  0  0  0  0
  7  8  1  0  0  0  0
  8 53  1  0  0  0  0
  8 54  1  0  0  0  0
  8  9  1  0  0  0  0
  9 10  1  0  0  0  0
 10 55  1  0  0  0  0
 10 56  1  0  0  0  0
 10 57  1  0  0  0  0
  9 11  1  0  0  0  0
 11 12  2  0  0  0  0
 12 58  1  0  0  0  0
 12 13  1  0  0  0  0
 13 59  1  0  0  0  0
 13 60  1  0  0  0  0
 13 14  1  0  0  0  0
 14 61  1  0  0  0  0
 14 15  1  0  0  0  0
 15 16  1  0  0  0  0
 16 62  1  0  0  0  0
 16 63  1  0  0  0  0
 16 64  1  0  0  0  0
 15 17  1  0  0  0  0
 17 65  1  0  0  0  0
 17 66  1  0  0  0  0
 17 18  1  0  0  0  0
 18 67  1  0  0  0  0
 18 68  1  0  0  0  0
 18 19  1  0  0  0  0
 19 69  1  0  0  0  0
 19 20  1  0  0  0  0
 20 70  1  0  0  0  0
 19 21  1  0  0  0  0
 21 22  1  0  0  0  0
 22 71  1  0  0  0  0
 22 72  1  0  0  0  0
 22 73  1  0  0  0  0
 21 23  1  0  0  0  0
 23 74  1  0  0  0  0
 23 75  1  0  0  0  0
 23 76  1  0  0  0  0
 21 24  1  0  0  0  0
 24 15  1  0  0  0  0
 24 77  1  0  0  0  0
 24 25  1  0  0  0  0
 25 78  1  0  0  0  0
 25 79  1  0  0  0  0
 25 26  1  0  0  0  0
 26 80  1  0  0  0  0
 26 81  1  0  0  0  0
 26 27  1  0  0  0  0
 27  9  1  0  0  0  0
 27 14  1  0  0  0  0
 27 28  1  0  0  0  0
 28 82  1  0  0  0  0
 28 83  1  0  0  0  0
 28 84  1  0  0  0  0
 11 29  1  0  0  0  0
 29  6  1  0  0  0  0
 29 85  1  0  0  0  0
 29 30  1  0  0  0  0
 30  2  1  0  0  0  0
 30 86  1  0  0  0  0
 30 87  1  0  0  0  0
  6 31  1  0  0  0  0
 31 32  2  0  0  0  0
 31 33  1  0  0  0  0
 33 88  1  0  0  0  0
 33 34  1  0  0  0  0
 34 89  1  0  0  0  0
 34 90  1  0  0  0  0
 34 35  1  0  0  0  0
 35 36  2  0  0  0  0
 36 91  1  0  0  0  0
 36 37  1  0  0  0  0
 37 92  1  0  0  0  0
 37 38  2  0  0  0  0
 38 93  1  0  0  0  0
 38 39  1  0  0  0  0
 39 94  1  0  0  0  0
 39 40  2  0  0  0  0
 40 35  1  0  0  0  0
 40 95  1  0  0  0  0
M  END
>  <LOGBIO>
5.0900

>  <PRED_LOGBIO>
5.6700

>  <XV_RES>
-1.0130

>  <WHL_TMPL>
20

>  <ANCH>
22-31;85-86

$$$$
ROW26
  -MTS-   01071502403D 0   0.00000     0.00000     0

 42 45  0  0  1  0  0  0  0  0999 V2000
   24.2940   34.2580   26.1700 O   0  0  0  0  0  0  0  0  0  0  0  0
   24.9780   33.4330   25.3170 C   0  0  0  0  0  0  0  0  0  0  0  0
   25.5910   32.2730   25.8050 C   0  0  0  0  0  0  0  0  0  0  0  0
   26.2900   31.4300   24.9330 C   0  0  0  0  0  0  0  0  0  0  0  0
   26.3750   31.7470   23.5720 C   0  0  0  0  0  0  0  0  0  0  0  0
   25.7620   32.9070   23.0830 C   0  0  0  0  0  0  0  0  0  0  0  0
   25.0630   33.7500   23.9560 C   0  0  0  0  0  0  0  0  0  0  0  0
   24.4630   34.8850   23.4780 O   0  0  0  0  0  0  0  0  0  0  0  0
   27.1290   30.8380   22.6310 C   0  0  2  0  0  0  0  0  0  0  0  0
   27.7410   29.7760   23.3660 O   0  0  0  0  0  0  0  0  0  0  0  0
   28.7910   29.3090   22.5150 C   0  0  0  0  0  0  0  0  0  0  0  0
   29.4170   30.5700   21.8900 C   0  0  1  0  0  0  0  0  0  0  0  0
   28.2850   31.6110   21.9690 C   0  0  2  0  0  0  0  0  0  0  0  0
   28.0390   31.9880   20.4960 C   0  0  0  0  0  0  0  0  0  0  0  0
   29.2580   31.6920   19.8080 O   0  0  0  0  0  0  0  0  0  0  0  0
   29.7010   30.4590   20.3810 C   0  0  2  0  0  0  0  0  0  0  0  0
   31.1830   30.2880   20.1480 C   0  0  0  0  0  0  0  0  0  0  0  0
   31.7470   30.7820   18.9420 C   0  0  0  0  0  0  0  0  0  0  0  0
   33.1330   30.6490   18.6860 C   0  0  0  0  0  0  0  0  0  0  0  0
   33.9560   30.0120   19.6510 C   0  0  0  0  0  0  0  0  0  0  0  0
   35.2620   29.9110   19.3680 O   0  0  0  0  0  0  0  0  0  0  0  0
   33.4170   29.4990   20.8740 C   0  0  0  0  0  0  0  0  0  0  0  0
   34.2180   28.8800   21.7970 O   0  0  0  0  0  0  0  0  0  0  0  0
   32.0250   29.6540   21.0960 C   0  0  0  0  0  0  0  0  0  0  0  0
   24.8800   34.9350   26.5440 H   0  0  0  0  0  0  0  0  0  0  0  0
   25.5250   32.0290   26.8550 H   0  0  0  0  0  0  0  0  0  0  0  0
   26.7630   30.5360   25.3090 H   0  0  0  0  0  0  0  0  0  0  0  0
   25.8280   33.1520   22.0330 H   0  0  0  0  0  0  0  0  0  0  0  0
   23.5510   34.7050   23.2000 H   0  0  0  0  0  0  0  0  0  0  0  0
   26.4720   30.4290   21.8660 H   0  0  0  0  0  0  0  0  0  0  0  0
   28.3670   28.6900   21.7270 H   0  0  0  0  0  0  0  0  0  0  0  0
   29.5400   28.7970   23.1160 H   0  0  0  0  0  0  0  0  0  0  0  0
   30.2980   30.8940   22.4400 H   0  0  0  0  0  0  0  0  0  0  0  0
   28.5780   32.4770   22.5600 H   0  0  0  0  0  0  0  0  0  0  0  0
   27.2400   31.3680   20.0950 H   0  0  0  0  0  0  0  0  0  0  0  0
   27.8380   33.0550   20.4270 H   0  0  0  0  0  0  0  0  0  0  0  0
   29.1360   29.6300   19.9580 H   0  0  0  0  0  0  0  0  0  0  0  0
   31.1120   31.2640   18.2130 H   0  0  0  0  0  0  0  0  0  0  0  0
   33.5590   31.0270   17.7680 H   0  0  0  0  0  0  0  0  0  0  0  0
   35.3460   29.5860   18.4580 H   0  0  0  0  0  0  0  0  0  0  0  0
   34.2090   27.9180   21.6760 H   0  0  0  0  0  0  0  0  0  0  0  0
   31.5940   29.2790   22.0130 H   0  0  0  0  0  0  0  0  0  0  0  0
  1 25  1  0  0  0  0
  1  2  1  0  0  0  0
  2  3  2  0  0  0  0
  3 26  1  0  0  0  0
  3  4  1  0  0  0  0
  4 27  1  0  0  0  0
  4  5  2  0  0  0  0
  5  6  1  0  0  0  0
  6 28  1  0  0  0  0
  6  7  2  0  0  0  0
  7  2  1  0  0  0  0
  7  8  1  0  0  0  0
  8 29  1  0  0  0  0
  5  9  1  0  0  0  0
  9 30  1  0  0  0  0
  9 10  1  0  0  0  0
 10 11  1  0  0  0  0
 11 31  1  0  0  0  0
 11 32  1  0  0  0  0
 11 12  1  0  0  0  0
 12 33  1  0  0  0  0
 12 13  1  0  0  0  0
 13  9  1  0  0  0  0
 13 34  1  0  0  0  0
 13 14  1  0  0  0  0
 14 35  1  0  0  0  0
 14 36  1  0  0  0  0
 14 15  1  0  0  0  0
 15 16  1  0  0  0  0
 16 12  1  0  0  0  0
 16 37  1  0  0  0  0
 16 17  1  0  0  0  0
 17 18  2  0  0  0  0
 18 38  1  0  0  0  0
 18 19  1  0  0  0  0
 19 39  1  0  0  0  0
 19 20  2  0  0  0  0
 20 21  1  0  0  0  0
 21 40  1  0  0  0  0
 20 22  1  0  0  0  0
 22 23  1  0  0  0  0
 23 41  1  0  0  0  0
 22 24  2  0  0  0  0
 24 17  1  0  0  0  0
 24 42  1  0  0  0  0
M  END
>  <LOGBIO>
4.6600

>  <PRED_LOGBIO>
4.3200

>  <XV_RES>
0.5250

>  <WHL_TMPL>
9

>  <ANCH>
5-7;31-30

$$$$
ROW27
  -MTS-   01071502403D 0   0.00000     0.00000     0

 64 66  0  0  0  0  0  0  0  0999 V2000
   38.2440   26.0580   20.8260 C   0  0  0  0  0  0  0  0  0  0  0  0
   39.0120   26.8610   19.7800 C   0  0  0  0  0  0  0  0  0  0  0  0
   38.2840   27.5490   18.8840 C   0  0  0  0  0  0  0  0  0  0  0  0
   36.7670   27.6110   19.1740 C   0  0  0  0  0  0  0  0  0  0  0  0
   36.5410   28.3420   20.5000 C   0  0  0  0  0  0  0  0  0  0  0  0
   35.1070   28.6860   20.8250 C   0  0  0  0  0  0  0  0  0  0  0  0
   34.4650   29.7260   20.1410 C   0  0  0  0  0  0  0  0  0  0  0  0
   35.2970   30.3070   19.2210 O   0  0  0  0  0  0  0  0  0  0  0  0
   35.0620   31.3440   18.3560 C   0  0  0  0  0  0  0  0  0  0  0  0
   36.1990   31.6180   17.5860 C   0  0  0  0  0  0  0  0  0  0  0  0
   36.1690   32.6460   16.6360 C   0  0  0  0  0  0  0  0  0  0  0  0
   37.2820   32.9150   15.8830 O   0  0  0  0  0  0  0  0  0  0  0  0
   37.4320   32.2270   14.6380 C   0  0  0  0  0  0  0  0  0  0  0  0
   35.0040   33.4000   16.4570 C   0  0  0  0  0  0  0  0  0  0  0  0
   33.8670   33.1260   17.2270 C   0  0  0  0  0  0  0  0  0  0  0  0
   32.6340   33.9230   17.0370 C   0  0  0  0  0  0  0  0  0  0  0  0
   31.7890   33.5620   16.2190 O   0  0  0  0  0  0  0  0  0  0  0  0
   32.4150   35.1780   17.8460 C   0  0  0  0  0  0  0  0  0  0  0  0
   31.0760   35.8060   17.4600 C   0  0  0  0  0  0  0  0  0  0  0  0
   30.8540   37.0770   18.2790 C   0  0  0  0  0  0  0  0  0  0  0  0
   29.5180   37.7030   17.8940 C   0  0  0  0  0  0  0  0  0  0  0  0
   33.8960   32.0980   18.1760 C   0  0  0  0  0  0  0  0  0  0  0  0
   32.6310   31.9130   18.9210 C   0  0  0  0  0  0  0  0  0  0  0  0
   31.7430   32.6570   18.6250 O   0  0  0  0  0  0  0  0  0  0  0  0
   32.3440   31.0170   19.8890 O   0  0  0  0  0  0  0  0  0  0  0  0
   33.1360   30.0450   20.4420 C   0  0  0  0  0  0  0  0  0  0  0  0
   32.4480   29.3250   21.4260 C   0  0  0  0  0  0  0  0  0  0  0  0
   33.0910   28.2860   22.1100 C   0  0  0  0  0  0  0  0  0  0  0  0
   32.4180   27.5810   23.0730 O   0  0  0  0  0  0  0  0  0  0  0  0
   34.4200   27.9670   21.8090 C   0  0  0  0  0  0  0  0  0  0  0  0
   35.0990   26.8680   22.5320 C   0  0  0  0  0  0  0  0  0  0  0  0
   35.0490   25.7520   22.1060 O   0  0  0  0  0  0  0  0  0  0  0  0
   35.7740   27.1260   23.6720 O   0  0  0  0  0  0  0  0  0  0  0  0
   36.4140   26.0320   24.3350 C   0  0  0  0  0  0  0  0  0  0  0  0
   37.6180   26.7290   21.4110 H   0  0  0  0  0  0  0  0  0  0  0  0
   38.9470   25.5530   21.4840 H   0  0  0  0  0  0  0  0  0  0  0  0
   37.6180   25.3200   20.3280 H   0  0  0  0  0  0  0  0  0  0  0  0
   39.5560   26.1210   19.1960 H   0  0  0  0  0  0  0  0  0  0  0  0
   39.6540   27.5510   20.3230 H   0  0  0  0  0  0  0  0  0  0  0  0
   38.3800   27.0010   17.9490 H   0  0  0  0  0  0  0  0  0  0  0  0
   38.6390   28.5760   18.8400 H   0  0  0  0  0  0  0  0  0  0  0  0
   36.4310   26.5860   19.3170 H   0  0  0  0  0  0  0  0  0  0  0  0
   36.2870   28.1770   18.3780 H   0  0  0  0  0  0  0  0  0  0  0  0
   37.0510   29.2970   20.3940 H   0  0  0  0  0  0  0  0  0  0  0  0
   36.9180   27.7030   21.2960 H   0  0  0  0  0  0  0  0  0  0  0  0
   37.0980   31.0370   17.7250 H   0  0  0  0  0  0  0  0  0  0  0  0
   36.5890   32.4600   13.9910 H   0  0  0  0  0  0  0  0  0  0  0  0
   38.3560   32.5420   14.1580 H   0  0  0  0  0  0  0  0  0  0  0  0
   37.4650   31.1540   14.8190 H   0  0  0  0  0  0  0  0  0  0  0  0
   34.9810   34.1930   15.7240 H   0  0  0  0  0  0  0  0  0  0  0  0
   32.4070   34.9300   18.9060 H   0  0  0  0  0  0  0  0  0  0  0  0
   33.2180   35.8840   17.6460 H   0  0  0  0  0  0  0  0  0  0  0  0
   31.0850   36.0540   16.4010 H   0  0  0  0  0  0  0  0  0  0  0  0
   30.2730   35.1000   17.6610 H   0  0  0  0  0  0  0  0  0  0  0  0
   30.8460   36.8280   19.3390 H   0  0  0  0  0  0  0  0  0  0  0  0
   31.6570   37.7830   18.0790 H   0  0  0  0  0  0  0  0  0  0  0  0
   28.7140   36.9970   18.0940 H   0  0  0  0  0  0  0  0  0  0  0  0
   29.3600   38.6080   18.4770 H   0  0  0  0  0  0  0  0  0  0  0  0
   29.5260   37.9520   16.8340 H   0  0  0  0  0  0  0  0  0  0  0  0
   31.4230   29.5720   21.6590 H   0  0  0  0  0  0  0  0  0  0  0  0
   32.5310   27.9910   23.9460 H   0  0  0  0  0  0  0  0  0  0  0  0
   37.1470   25.5820   23.6680 H   0  0  0  0  0  0  0  0  0  0  0  0
   36.9140   26.3940   25.2310 H   0  0  0  0  0  0  0  0  0  0  0  0
   35.6690   25.2890   24.6100 H   0  0  0  0  0  0  0  0  0  0  0  0
  1 35  1  0  0  0  0
  1 36  1  0  0  0  0
  1 37  1  0  0  0  0
  1  2  1  0  0  0  0
  2 38  1  0  0  0  0
  2 39  1  0  0  0  0
  2  3  1  0  0  0  0
  3 40  1  0  0  0  0
  3 41  1  0  0  0  0
  3  4  1  0  0  0  0
  4 42  1  0  0  0  0
  4 43  1  0  0  0  0
  4  5  1  0  0  0  0
  5 44  1  0  0  0  0
  5 45  1  0  0  0  0
  5  6  1  0  0  0  0
  6  7  2  0  0  0  0
  7  8  1  0  0  0  0
  8  9  1  0  0  0  0
  9 10  2  0  0  0  0
 10 46  1  0  0  0  0
 10 11  1  0  0  0  0
 11 12  1  0  0  0  0
 12 13  1  0  0  0  0
 13 47  1  0  0  0  0
 13 48  1  0  0  0  0
 13 49  1  0  0  0  0
 11 14  2  0  0  0  0
 14 50  1  0  0  0  0
 14 15  1  0  0  0  0
 15 16  1  0  0  0  0
 16 17  2  0  0  0  0
 16 18  1  0  0  0  0
 18 51  1  0  0  0  0
 18 52  1  0  0  0  0
 18 19  1  0  0  0  0
 19 53  1  0  0  0  0
 19 54  1  0  0  0  0
 19 20  1  0  0  0  0
 20 55  1  0  0  0  0
 20 56  1  0  0  0  0
 20 21  1  0  0  0  0
 21 57  1  0  0  0  0
 21 58  1  0  0  0  0
 21 59  1  0  0  0  0
 15 22  2  0  0  0  0
 22  9  1  0  0  0  0
 22 23  1  0  0  0  0
 23 24  2  0  0  0  0
 23 25  1  0  0  0  0
 25 26  1  0  0  0  0
 26  7  1  0  0  0  0
 26 27  2  0  0  0  0
 27 60  1  0  0  0  0
 27 28  1  0  0  0  0
 28 29  1  0  0  0  0
 29 61  1  0  0  0  0
 28 30  2  0  0  0  0
 30  6  1  0  0  0  0
 30 31  1  0  0  0  0
 31 32  2  0  0  0  0
 31 33  1  0  0  0  0
 33 34  1  0  0  0  0
 34 62  1  0  0  0  0
 34 63  1  0  0  0  0
 34 64  1  0  0  0  0
M  END
>  <LOGBIO>
5.5200

>  <PRED_LOGBIO>
5.6100

>  <XV_RES>
-0.1330

>  <WHL_TMPL>
7

>  <ANCH>
61-63;14-11

$$$$
ROW28
  -MTS-   01071502403D 0   0.00000     0.00000     0

 88 92  0  0  1  0  0  0  0  0999 V2000
   35.7550   35.6550   14.5490 C   0  0  0  0  0  0  0  0  0  0  0  0
   34.2550   35.4200   14.3920 C   0  0  0  0  0  0  0  0  0  0  0  0
   33.7170   36.6720   13.7050 C   0  0  0  0  0  0  0  0  0  0  0  0
   33.6020   35.2580   15.7770 C   0  0  0  0  0  0  0  0  0  0  0  0
   32.0990   34.9440   15.6570 C   0  0  0  0  0  0  0  0  0  0  0  0
   31.8500   33.7100   14.7700 C   0  0  2  0  0  0  0  0  0  0  0  0
   30.3540   33.3700   14.6410 C   0  0  0  0  0  0  0  0  0  0  0  0
   30.1370   32.1130   13.7790 C   0  0  0  0  0  0  0  0  0  0  0  0
   30.7900   32.2730   12.3930 C   0  0  2  0  0  0  0  0  0  0  0  0
   29.9920   33.3100   11.6080 C   0  0  0  0  0  0  0  0  0  0  0  0
   32.2380   32.6920   12.4800 C   0  0  0  0  0  0  0  0  0  0  0  0
   33.2090   32.1110   11.7630 C   0  0  0  0  0  0  0  0  0  0  0  0
   32.9510   30.9800   10.7970 C   0  0  0  0  0  0  0  0  0  0  0  0
   31.4620   30.8110   10.4410 C   0  0  2  0  0  0  0  0  0  0  0  0
   31.2380   29.4770    9.7040 C   0  0  1  0  0  0  0  0  0  0  0  0
   31.7360   28.3850   10.6460 C   0  0  0  0  0  0  0  0  0  0  0  0
   32.1100   29.3800    8.4380 C   0  0  0  0  0  0  0  0  0  0  0  0
   31.8860   28.0460    7.7020 C   0  0  0  0  0  0  0  0  0  0  0  0
   30.3960   27.8240    7.3790 C   0  0  2  0  0  0  0  0  0  0  0  0
   30.2310   26.5300    6.7930 O   0  0  0  0  0  0  0  0  0  0  0  0
   29.5250   27.9220    8.6440 C   0  0  0  0  0  0  0  0  0  0  0  0
   28.0520   27.7720    8.2750 C   0  0  0  0  0  0  0  0  0  0  0  0
   29.8300   26.7540    9.5780 C   0  0  0  0  0  0  0  0  0  0  0  0
   29.7490   29.2560    9.3810 C   0  0  2  0  0  0  0  0  0  0  0  0
   28.8770   29.3530   10.6470 C   0  0  0  0  0  0  0  0  0  0  0  0
   29.1010   30.6870   11.3830 C   0  0  0  0  0  0  0  0  0  0  0  0
   30.5900   30.9090   11.7070 C   0  0  1  0  0  0  0  0  0  0  0  0
   30.9960   29.8280   12.7050 C   0  0  0  0  0  0  0  0  0  0  0  0
   32.5040   33.8720   13.3850 C   0  0  2  0  0  0  0  0  0  0  0  0
   34.0070   34.1860   13.5050 C   0  0  0  0  0  0  0  0  0  0  0  0
   32.4750   32.5480   15.5040 C   0  0  0  0  0  0  0  0  0  0  0  0
   33.3390   31.8450   14.9780 O   0  0  0  0  0  0  0  0  0  0  0  0
   32.0660   32.3010   16.7550 N   0  0  0  0  0  0  0  0  0  0  0  0
   32.7140   31.2310   17.5440 C   0  0  0  0  0  0  0  0  0  0  0  0
   32.1620   29.8490   17.2300 C   0  0  0  0  0  0  0  0  0  0  0  0
   32.9160   28.9070   17.0220 O   0  0  0  0  0  0  0  0  0  0  0  0
   30.8430   29.7240   17.2110 O   0  0  0  0  0  0  0  0  0  0  0  0
   36.2790   34.7030   14.4910 H   0  0  0  0  0  0  0  0  0  0  0  0
   36.1040   36.3100   13.7540 H   0  0  0  0  0  0  0  0  0  0  0  0
   35.9510   36.1190   15.5130 H   0  0  0  0  0  0  0  0  0  0  0  0
   34.3100   37.5330   14.0050 H   0  0  0  0  0  0  0  0  0  0  0  0
   32.6800   36.8260   13.9950 H   0  0  0  0  0  0  0  0  0  0  0  0
   33.7770   36.5470   12.6260 H   0  0  0  0  0  0  0  0  0  0  0  0
   34.0960   34.4560   16.3200 H   0  0  0  0  0  0  0  0  0  0  0  0
   33.7350   36.1740   16.3500 H   0  0  0  0  0  0  0  0  0  0  0  0
   31.5810   35.8030   15.2350 H   0  0  0  0  0  0  0  0  0  0  0  0
   31.6850   34.7660   16.6480 H   0  0  0  0  0  0  0  0  0  0  0  0
   29.8280   34.2100   14.1930 H   0  0  0  0  0  0  0  0  0  0  0  0
   29.9330   33.2060   15.6310 H   0  0  0  0  0  0  0  0  0  0  0  0
   30.5660   31.2490   14.2830 H   0  0  0  0  0  0  0  0  0  0  0  0
   29.0710   31.9350   13.6580 H   0  0  0  0  0  0  0  0  0  0  0  0
   28.9650   33.3270   11.9690 H   0  0  0  0  0  0  0  0  0  0  0  0
   30.0010   33.0510   10.5510 H   0  0  0  0  0  0  0  0  0  0  0  0
   30.4400   34.2920   11.7450 H   0  0  0  0  0  0  0  0  0  0  0  0
   34.2220   32.4680   11.8810 H   0  0  0  0  0  0  0  0  0  0  0  0
   33.3270   30.0510   11.2210 H   0  0  0  0  0  0  0  0  0  0  0  0
   33.5220   31.1470    9.8860 H   0  0  0  0  0  0  0  0  0  0  0  0
   31.1790   31.6210    9.7710 H   0  0  0  0  0  0  0  0  0  0  0  0
   32.5410   28.7780   11.2640 H   0  0  0  0  0  0  0  0  0  0  0  0
   30.9190   28.0550   11.2830 H   0  0  0  0  0  0  0  0  0  0  0  0
   32.1050   27.5440   10.0630 H   0  0  0  0  0  0  0  0  0  0  0  0
   31.8730   30.2070    7.7720 H   0  0  0  0  0  0  0  0  0  0  0  0
   33.1580   29.4700    8.7140 H   0  0  0  0  0  0  0  0  0  0  0  0
   32.2490   27.2270    8.3190 H   0  0  0  0  0  0  0  0  0  0  0  0
   32.4620   28.0420    6.7790 H   0  0  0  0  0  0  0  0  0  0  0  0
   30.0710   28.5760    6.6620 H   0  0  0  0  0  0  0  0  0  0  0  0
   29.5020   26.5290    6.1530 H   0  0  0  0  0  0  0  0  0  0  0  0
   27.7870   26.7170    8.2610 H   0  0  0  0  0  0  0  0  0  0  0  0
   27.8800   28.2020    7.2900 H   0  0  0  0  0  0  0  0  0  0  0  0
   27.4390   28.2910    9.0090 H   0  0  0  0  0  0  0  0  0  0  0  0
   30.5940   27.0520   10.2940 H   0  0  0  0  0  0  0  0  0  0  0  0
   28.9260   26.4690   10.1110 H   0  0  0  0  0  0  0  0  0  0  0  0
   30.1900   25.9090    8.9950 H   0  0  0  0  0  0  0  0  0  0  0  0
   29.4390   30.0540    8.7100 H   0  0  0  0  0  0  0  0  0  0  0  0
   29.1140   28.5280   11.3140 H   0  0  0  0  0  0  0  0  0  0  0  0
   27.8280   29.2640   10.3730 H   0  0  0  0  0  0  0  0  0  0  0  0
   28.7390   31.5070   10.7670 H   0  0  0  0  0  0  0  0  0  0  0  0
   28.5260   30.6920   12.3070 H   0  0  0  0  0  0  0  0  0  0  0  0
   31.3790   28.9630   12.1670 H   0  0  0  0  0  0  0  0  0  0  0  0
   30.1300   29.5350   13.2940 H   0  0  0  0  0  0  0  0  0  0  0  0
   31.7690   30.2160   13.3650 H   0  0  0  0  0  0  0  0  0  0  0  0
   32.0400   34.7390   12.9210 H   0  0  0  0  0  0  0  0  0  0  0  0
   34.5250   33.3270   13.9270 H   0  0  0  0  0  0  0  0  0  0  0  0
   34.4200   34.3640   12.5140 H   0  0  0  0  0  0  0  0  0  0  0  0
   31.3170   32.8440   17.1590 H   0  0  0  0  0  0  0  0  0  0  0  0
   32.4600   31.4280   18.5830 H   0  0  0  0  0  0  0  0  0  0  0  0
   33.7770   31.2280   17.3140 H   0  0  0  0  0  0  0  0  0  0  0  0
   30.4580   30.6040   17.3450 H   0  0  0  0  0  0  0  0  0  0  0  0
  1 38  1  0  0  0  0
  1 39  1  0  0  0  0
  1 40  1  0  0  0  0
  1  2  1  0  0  0  0
  2  3  1  0  0  0  0
  3 41  1  0  0  0  0
  3 42  1  0  0  0  0
  3 43  1  0  0  0  0
  2  4  1  0  0  0  0
  4 44  1  0  0  0  0
  4 45  1  0  0  0  0
  4  5  1  0  0  0  0
  5 46  1  0  0  0  0
  5 47  1  0  0  0  0
  5  6  1  0  0  0  0
  6  7  1  0  0  0  0
  7 48  1  0  0  0  0
  7 49  1  0  0  0  0
  7  8  1  0  0  0  0
  8 50  1  0  0  0  0
  8 51  1  0  0  0  0
  8  9  1  0  0  0  0
  9 10  1  0  0  0  0
 10 52  1  0  0  0  0
 10 53  1  0  0  0  0
 10 54  1  0  0  0  0
  9 11  1  0  0  0  0
 11 12  2  0  0  0  0
 12 55  1  0  0  0  0
 12 13  1  0  0  0  0
 13 56  1  0  0  0  0
 13 57  1  0  0  0  0
 13 14  1  0  0  0  0
 14 58  1  0  0  0  0
 14 15  1  0  0  0  0
 15 16  1  0  0  0  0
 16 59  1  0  0  0  0
 16 60  1  0  0  0  0
 16 61  1  0  0  0  0
 15 17  1  0  0  0  0
 17 62  1  0  0  0  0
 17 63  1  0  0  0  0
 17 18  1  0  0  0  0
 18 64  1  0  0  0  0
 18 65  1  0  0  0  0
 18 19  1  0  0  0  0
 19 66  1  0  0  0  0
 19 20  1  0  0  0  0
 20 67  1  0  0  0  0
 19 21  1  0  0  0  0
 21 22  1  0  0  0  0
 22 68  1  0  0  0  0
 22 69  1  0  0  0  0
 22 70  1  0  0  0  0
 21 23  1  0  0  0  0
 23 71  1  0  0  0  0
 23 72  1  0  0  0  0
 23 73  1  0  0  0  0
 21 24  1  0  0  0  0
 24 15  1  0  0  0  0
 24 74  1  0  0  0  0
 24 25  1  0  0  0  0
 25 75  1  0  0  0  0
 25 76  1  0  0  0  0
 25 26  1  0  0  0  0
 26 77  1  0  0  0  0
 26 78  1  0  0  0  0
 26 27  1  0  0  0  0
 27  9  1  0  0  0  0
 27 14  1  0  0  0  0
 27 28  1  0  0  0  0
 28 79  1  0  0  0  0
 28 80  1  0  0  0  0
 28 81  1  0  0  0  0
 11 29  1  0  0  0  0
 29  6  1  0  0  0  0
 29 82  1  0  0  0  0
 29 30  1  0  0  0  0
 30  2  1  0  0  0  0
 30 83  1  0  0  0  0
 30 84  1  0  0  0  0
  6 31  1  0  0  0  0
 31 32  2  0  0  0  0
 31 33  1  0  0  0  0
 33 85  1  0  0  0  0
 33 34  1  0  0  0  0
 34 86  1  0  0  0  0
 34 87  1  0  0  0  0
 34 35  1  0  0  0  0
 35 36  2  0  0  0  0
 35 37  1  0  0  0  0
 37 88  1  0  0  0  0
M  END
>  <LOGBIO>
4.8100

>  <PRED_LOGBIO>
4.7100

>  <XV_RES>
0.1270

>  <WHL_TMPL>
23

>  <ANCH>
31-63;78-79

$$$$
ROW29
  -MTS-   01071502403D 0   0.00000     0.00000     0

 62 65  0  0  0  0  0  0  0  0999 V2000
   20.9880   31.5900   18.8640 O   0  0  0  0  0  0  0  0  0  0  0  0
   22.0660   31.0170   19.3640 C   0  0  0  0  0  0  0  0  0  0  0  0
   21.9550   30.1010   20.1630 O   0  0  0  0  0  0  0  0  0  0  0  0
   23.4370   31.4940   18.9480 C   0  0  0  0  0  0  0  0  0  0  0  0
   24.4350   30.7220   19.6220 O   0  0  0  0  0  0  0  0  0  0  0  0
   25.7500   31.0110   19.3700 C   0  0  0  0  0  0  0  0  0  0  0  0
   26.4220   30.3620   18.3270 C   0  0  0  0  0  0  0  0  0  0  0  0
   27.7660   30.6570   18.0700 C   0  0  0  0  0  0  0  0  0  0  0  0
   28.4380   31.6020   18.8540 C   0  0  0  0  0  0  0  0  0  0  0  0
   27.7660   32.2510   19.8960 C   0  0  0  0  0  0  0  0  0  0  0  0
   26.4220   31.9560   20.1540 C   0  0  0  0  0  0  0  0  0  0  0  0
   30.2050   31.9900   18.5150 S   0  0  0  0  0  0  0  0  0  0  0  0
   30.4730   33.3460   18.8820 O   0  0  0  0  0  0  0  0  0  0  0  0
   30.4730   31.8100   17.1220 O   0  0  0  0  0  0  0  0  0  0  0  0
   31.2260   30.9190   19.4500 N   0  0  0  0  0  0  0  0  0  0  0  0
   30.6220   29.9100   20.3310 C   0  0  0  0  0  0  0  0  0  0  0  0
   29.1170   30.0050   20.2480 C   0  0  0  0  0  0  0  0  0  0  0  0
   28.4200   29.2520   19.2960 C   0  0  0  0  0  0  0  0  0  0  0  0
   27.0250   29.3400   19.2190 C   0  0  0  0  0  0  0  0  0  0  0  0
   26.3270   30.1820   20.0940 C   0  0  0  0  0  0  0  0  0  0  0  0
   27.0250   30.9350   21.0460 C   0  0  0  0  0  0  0  0  0  0  0  0
   28.4200   30.8460   21.1230 C   0  0  0  0  0  0  0  0  0  0  0  0
   24.8520   30.2750   20.0120 C   0  0  0  0  0  0  0  0  0  0  0  0
   24.2120   31.4240   19.7570 C   0  0  0  0  0  0  0  0  0  0  0  0
   22.5100   30.9380   19.7810 S   0  0  0  0  0  0  0  0  0  0  0  0
   22.7810   29.3630   20.1040 N   0  0  0  0  0  0  0  0  0  0  0  0
   24.0130   29.1700   20.1950 N   0  0  0  0  0  0  0  0  0  0  0  0
   32.6890   31.0300   19.3530 C   0  0  0  0  0  0  0  0  0  0  0  0
   33.4920   30.0560   20.2030 C   0  0  0  0  0  0  0  0  0  0  0  0
   32.8390   29.0940   21.0270 C   0  0  0  0  0  0  0  0  0  0  0  0
   33.5830   28.1850   21.8030 C   0  0  0  0  0  0  0  0  0  0  0  0
   35.0100   28.2170   21.7670 C   0  0  0  0  0  0  0  0  0  0  0  0
   35.8260   27.3460   22.4930 O   0  0  0  0  0  0  0  0  0  0  0  0
   35.4130   27.0720   23.8140 C   0  0  0  0  0  0  0  0  0  0  0  0
   36.3140   25.9950   24.3570 C   0  0  0  0  0  0  0  0  0  0  0  0
   36.2230   24.8400   24.0940 O   0  0  0  0  0  0  0  0  0  0  0  0
   37.2440   26.5140   25.1770 O   0  0  0  0  0  0  0  0  0  0  0  0
   35.6630   29.1780   20.9530 C   0  0  0  0  0  0  0  0  0  0  0  0
   37.0460   29.2180   20.9130 Br  0  0  0  0  0  0  0  0  0  0  0  0
   34.9090   30.0850   20.1770 C   0  0  0  0  0  0  0  0  0  0  0  0
   20.2110   31.1530   19.2460 H   0  0  0  0  0  0  0  0  0  0  0  0
   23.5510   31.3750   17.8730 H   0  0  0  0  0  0  0  0  0  0  0  0
   23.5510   32.5430   19.2110 H   0  0  0  0  0  0  0  0  0  0  0  0
   25.9040   29.6330   17.7220 H   0  0  0  0  0  0  0  0  0  0  0  0
   28.2840   30.1560   17.2650 H   0  0  0  0  0  0  0  0  0  0  0  0
   28.2850   32.9800   20.5020 H   0  0  0  0  0  0  0  0  0  0  0  0
   25.9040   32.4570   20.9580 H   0  0  0  0  0  0  0  0  0  0  0  0
   30.9410   30.0860   21.3560 H   0  0  0  0  0  0  0  0  0  0  0  0
   30.9410   28.9180   20.0170 H   0  0  0  0  0  0  0  0  0  0  0  0
   28.9580   28.6030   18.6210 H   0  0  0  0  0  0  0  0  0  0  0  0
   26.4870   28.7590   18.4840 H   0  0  0  0  0  0  0  0  0  0  0  0
   26.4870   31.5840   21.7210 H   0  0  0  0  0  0  0  0  0  0  0  0
   28.9580   31.4270   21.8570 H   0  0  0  0  0  0  0  0  0  0  0  0
   24.6300   32.4040   19.5810 H   0  0  0  0  0  0  0  0  0  0  0  0
   32.9290   32.0170   19.7420 H   0  0  0  0  0  0  0  0  0  0  0  0
   32.9720   30.8670   18.3150 H   0  0  0  0  0  0  0  0  0  0  0  0
   31.7600   29.0620   21.0570 H   0  0  0  0  0  0  0  0  0  0  0  0
   33.0740   27.4640   22.4250 H   0  0  0  0  0  0  0  0  0  0  0  0
   34.4100   26.6540   23.7570 H   0  0  0  0  0  0  0  0  0  0  0  0
   35.5270   27.9620   24.4290 H   0  0  0  0  0  0  0  0  0  0  0  0
   36.7840   26.9710   25.8990 H   0  0  0  0  0  0  0  0  0  0  0  0
   35.4170   30.8090   19.5570 H   0  0  0  0  0  0  0  0  0  0  0  0
  1 41  1  0  0  0  0
  1  2  1  0  0  0  0
  2  3  2  0  0  0  0
  2  4  1  0  0  0  0
  4 42  1  0  0  0  0
  4 43  1  0  0  0  0
  4  5  1  0  0  0  0
  5  6  1  0  0  0  0
  6  7  2  0  0  0  0
  7 44  1  0  0  0  0
  7  8  1  0  0  0  0
  8 45  1  0  0  0  0
  8  9  2  0  0  0  0
  9 10  1  0  0  0  0
 10 46  1  0  0  0  0
 10 11  2  0  0  0  0
 11  6  1  0  0  0  0
 11 47  1  0  0  0  0
  9 12  1  0  0  0  0
 12 13  2  0  0  0  0
 12 14  2  0  0  0  0
 12 15  1  0  0  0  0
 15 16  1  0  0  0  0
 16 48  1  0  0  0  0
 16 49  1  0  0  0  0
 16 17  1  0  0  0  0
 17 18  2  0  0  0  0
 18 50  1  0  0  0  0
 18 19  1  0  0  0  0
 19 51  1  0  0  0  0
 19 20  2  0  0  0  0
 20 21  1  0  0  0  0
 21 52  1  0  0  0  0
 21 22  2  0  0  0  0
 22 17  1  0  0  0  0
 22 53  1  0  0  0  0
 20 23  1  0  0  0  0
 23 24  2  0  0  0  0
 24 54  1  0  0  0  0
 24 25  1  0  0  0  0
 25 26  1  0  0  0  0
 26 27  2  0  0  0  0
 27 23  1  0  0  0  0
 15 28  1  0  0  0  0
 28 55  1  0  0  0  0
 28 56  1  0  0  0  0
 28 29  1  0  0  0  0
 29 30  2  0  0  0  0
 30 57  1  0  0  0  0
 30 31  1  0  0  0  0
 31 58  1  0  0  0  0
 31 32  2  0  0  0  0
 32 33  1  0  0  0  0
 33 34  1  0  0  0  0
 34 59  1  0  0  0  0
 34 60  1  0  0  0  0
 34 35  1  0  0  0  0
 35 36  2  0  0  0  0
 35 37  1  0  0  0  0
 37 61  1  0  0  0  0
 32 38  1  0  0  0  0
 38 39  1  0  0  0  0
 38 40  2  0  0  0  0
 40 29  1  0  0  0  0
 40 62  1  0  0  0  0
M  END
>  <LOGBIO>
5.3900

>  <PRED_LOGBIO>
4.5100

>  <XV_RES>
1.0370

>  <WHL_TMPL>
15

>  <ANCH>
12-13;51-52

$$$$
ROW30
  -MTS-   01071502403D 0   0.00000     0.00000     0

 95 98  0  0  1  0  0  0  0  0999 V2000
   28.0320   31.0320   20.1420 C   0  0  0  0  0  0  0  0  0  0  0  0
   27.6670   31.1960   18.6690 C   0  0  0  0  0  0  0  0  0  0  0  0
   26.1970   30.8430   18.4670 C   0  0  0  0  0  0  0  0  0  0  0  0
   28.5350   30.2660   17.8230 C   0  0  0  0  0  0  0  0  0  0  0  0
   30.0080   30.6190   18.0250 C   0  0  2  0  0  0  0  0  0  0  0  0
   30.8430   29.7240   17.2110 N   0  0  0  0  0  0  0  0  0  0  0  0
   32.1620   29.8490   17.2300 C   0  0  0  0  0  0  0  0  0  0  0  0
   32.9160   28.9070   17.0220 O   0  0  0  0  0  0  0  0  0  0  0  0
   32.7140   31.2310   17.5440 C   0  0  2  0  0  0  0  0  0  0  0  0
   32.5110   31.5380   19.0350 C   0  0  0  0  0  0  0  0  0  0  0  0
   33.2180   30.5550   19.9440 C   0  0  0  0  0  0  0  0  0  0  0  0
   34.6590   30.4170   19.7410 C   0  0  0  0  0  0  0  0  0  0  0  0
   35.3440   29.4800   20.6170 C   0  0  0  0  0  0  0  0  0  0  0  0
   34.5440   28.7610   21.6200 C   0  0  0  0  0  0  0  0  0  0  0  0
   33.0920   28.9180   21.8030 C   0  0  0  0  0  0  0  0  0  0  0  0
   32.3910   29.8560   20.9280 C   0  0  0  0  0  0  0  0  0  0  0  0
   35.2010   27.8220   22.5210 C   0  0  0  0  0  0  0  0  0  0  0  0
   34.2810   26.8170   23.0090 F   0  0  0  0  0  0  0  0  0  0  0  0
   35.6330   28.6220   23.7260 C   0  0  0  0  0  0  0  0  0  0  0  0
   36.7940   28.5850   24.0990 O   0  0  0  0  0  0  0  0  0  0  0  0
   34.7540   29.3620   24.3770 O   0  0  0  0  0  0  0  0  0  0  0  0
   36.4000   27.1870   21.8590 C   0  0  0  0  0  0  0  0  0  0  0  0
   36.2440   26.3910   20.9480 O   0  0  0  0  0  0  0  0  0  0  0  0
   37.6180   27.4930   22.2660 O   0  0  0  0  0  0  0  0  0  0  0  0
   32.0660   32.3010   16.7550 N   0  0  0  0  0  0  0  0  0  0  0  0
   32.4750   32.5480   15.5040 C   0  0  0  0  0  0  0  0  0  0  0  0
   33.3390   31.8450   14.9780 O   0  0  0  0  0  0  0  0  0  0  0  0
   31.8430   33.7240   14.7610 C   0  0  2  0  0  0  0  0  0  0  0  0
   31.1060   33.1940   13.5230 C   0  0  0  0  0  0  0  0  0  0  0  0
   30.0920   32.1240   13.8820 C   0  0  0  0  0  0  0  0  0  0  0  0
   28.6350   32.5000   13.7560 C   0  0  0  0  0  0  0  0  0  0  0  0
   28.3230   33.6180   13.3810 O   0  0  0  0  0  0  0  0  0  0  0  0
   27.6980   31.6180   14.0520 O   0  0  0  0  0  0  0  0  0  0  0  0
   32.8550   34.7110   14.3360 N   0  0  0  0  0  0  0  0  0  0  0  0
   32.7190   35.9400   14.8390 C   0  0  0  0  0  0  0  0  0  0  0  0
   31.7470   36.2140   15.5370 O   0  0  0  0  0  0  0  0  0  0  0  0
   33.6510   36.8820   14.5800 O   0  0  0  0  0  0  0  0  0  0  0  0
   33.2440   38.0480   13.8590 C   0  0  0  0  0  0  0  0  0  0  0  0
   34.4430   38.9770   13.6750 C   0  0  0  0  0  0  0  0  0  0  0  0
   33.9690   40.4020   13.5170 C   0  0  0  0  0  0  0  0  0  0  0  0
   33.2530   41.2550   14.3660 C   0  0  0  0  0  0  0  0  0  0  0  0
   32.9440   42.5560   13.9520 C   0  0  0  0  0  0  0  0  0  0  0  0
   33.3500   43.0040   12.6890 C   0  0  0  0  0  0  0  0  0  0  0  0
   34.0660   42.1510   11.8410 C   0  0  0  0  0  0  0  0  0  0  0  0
   34.3760   40.8500   12.2550 C   0  0  0  0  0  0  0  0  0  0  0  0
   35.1090   39.7690   11.5600 C   0  0  0  0  0  0  0  0  0  0  0  0
   35.7030   39.7330   10.2930 C   0  0  0  0  0  0  0  0  0  0  0  0
   36.3490   38.5700    9.8550 C   0  0  0  0  0  0  0  0  0  0  0  0
   36.4010   37.4440   10.6850 C   0  0  0  0  0  0  0  0  0  0  0  0
   35.8070   37.4790   11.9520 C   0  0  0  0  0  0  0  0  0  0  0  0
   35.1610   38.6420   12.3900 C   0  0  0  0  0  0  0  0  0  0  0  0
   30.2450   32.0500   17.6050 C   0  0  0  0  0  0  0  0  0  0  0  0
   31.0420   32.3010   16.7020 O   0  0  0  0  0  0  0  0  0  0  0  0
   29.5920   33.0380   18.2090 N   0  0  0  0  0  0  0  0  0  0  0  0
   27.8620   30.0010   20.4450 H   0  0  0  0  0  0  0  0  0  0  0  0
   27.4140   31.6940   20.7440 H   0  0  0  0  0  0  0  0  0  0  0  0
   29.0810   31.2830   20.2860 H   0  0  0  0  0  0  0  0  0  0  0  0
   27.8380   32.2270   18.3660 H   0  0  0  0  0  0  0  0  0  0  0  0
   26.0260   29.8120   18.7700 H   0  0  0  0  0  0  0  0  0  0  0  0
   25.5790   31.5050   19.0700 H   0  0  0  0  0  0  0  0  0  0  0  0
   25.9370   30.9600   17.4170 H   0  0  0  0  0  0  0  0  0  0  0  0
   28.3650   29.2350   18.1260 H   0  0  0  0  0  0  0  0  0  0  0  0
   28.2750   30.3830   16.7730 H   0  0  0  0  0  0  0  0  0  0  0  0
   30.2680   30.5020   19.0750 H   0  0  0  0  0  0  0  0  0  0  0  0
   30.4110   29.0140   16.6370 H   0  0  0  0  0  0  0  0  0  0  0  0
   33.7820   31.2330   17.3360 H   0  0  0  0  0  0  0  0  0  0  0  0
   31.4470   31.4110   19.2250 H   0  0  0  0  0  0  0  0  0  0  0  0
   32.9120   32.5300   19.2300 H   0  0  0  0  0  0  0  0  0  0  0  0
   35.1850   30.9790   18.9830 H   0  0  0  0  0  0  0  0  0  0  0  0
   36.4080   29.3170   20.5340 H   0  0  0  0  0  0  0  0  0  0  0  0
   32.5620   28.3580   22.5590 H   0  0  0  0  0  0  0  0  0  0  0  0
   31.3270   30.0230   21.0030 H   0  0  0  0  0  0  0  0  0  0  0  0
   35.2140   29.7960   25.1120 H   0  0  0  0  0  0  0  0  0  0  0  0
   38.2490   26.9910   21.7280 H   0  0  0  0  0  0  0  0  0  0  0  0
   31.3170   32.8440   17.1590 H   0  0  0  0  0  0  0  0  0  0  0  0
   31.1210   34.2050   15.4170 H   0  0  0  0  0  0  0  0  0  0  0  0
   31.8580   32.7060   12.9070 H   0  0  0  0  0  0  0  0  0  0  0  0
   30.5770   34.0260   13.0620 H   0  0  0  0  0  0  0  0  0  0  0  0
   30.2460   31.9290   14.9410 H   0  0  0  0  0  0  0  0  0  0  0  0
   30.2700   31.2720   13.2300 H   0  0  0  0  0  0  0  0  0  0  0  0
   26.8350   32.0380   13.9110 H   0  0  0  0  0  0  0  0  0  0  0  0
   33.6050   34.4710   13.7030 H   0  0  0  0  0  0  0  0  0  0  0  0
   32.4660   38.5660   14.4150 H   0  0  0  0  0  0  0  0  0  0  0  0
   32.8600   37.7550   12.8840 H   0  0  0  0  0  0  0  0  0  0  0  0
   35.1340   38.9080   14.5130 H   0  0  0  0  0  0  0  0  0  0  0  0
   32.9400   40.9090   15.3400 H   0  0  0  0  0  0  0  0  0  0  0  0
   32.3910   43.2140   14.6060 H   0  0  0  0  0  0  0  0  0  0  0  0
   33.1110   44.0080   12.3700 H   0  0  0  0  0  0  0  0  0  0  0  0
   34.3800   42.4970   10.8670 H   0  0  0  0  0  0  0  0  0  0  0  0
   35.6630   40.6020    9.6530 H   0  0  0  0  0  0  0  0  0  0  0  0
   36.8080   38.5430    8.8780 H   0  0  0  0  0  0  0  0  0  0  0  0
   36.9000   36.5470   10.3470 H   0  0  0  0  0  0  0  0  0  0  0  0
   35.8470   36.6100   12.5920 H   0  0  0  0  0  0  0  0  0  0  0  0
   28.9370   32.8310   18.9500 H   0  0  0  0  0  0  0  0  0  0  0  0
   29.7500   33.9940   17.9280 H   0  0  0  0  0  0  0  0  0  0  0  0
  1 55  1  0  0  0  0
  1 56  1  0  0  0  0
  1 57  1  0  0  0  0
  1  2  1  0  0  0  0
  2 58  1  0  0  0  0
  2  3  1  0  0  0  0
  3 59  1  0  0  0  0
  3 60  1  0  0  0  0
  3 61  1  0  0  0  0
  2  4  1  0  0  0  0
  4 62  1  0  0  0  0
  4 63  1  0  0  0  0
  4  5  1  0  0  0  0
  5 64  1  0  0  0  0
  5  6  1  0  0  0  0
  6 65  1  0  0  0  0
  6  7  1  0  0  0  0
  7  8  2  0  0  0  0
  7  9  1  0  0  0  0
  9 66  1  0  0  0  0
  9 10  1  0  0  0  0
 10 67  1  0  0  0  0
 10 68  1  0  0  0  0
 10 11  1  0  0  0  0
 11 12  2  0  0  0  0
 12 69  1  0  0  0  0
 12 13  1  0  0  0  0
 13 70  1  0  0  0  0
 13 14  2  0  0  0  0
 14 15  1  0  0  0  0
 15 71  1  0  0  0  0
 15 16  2  0  0  0  0
 16 11  1  0  0  0  0
 16 72  1  0  0  0  0
 14 17  1  0  0  0  0
 17 18  1  0  0  0  0
 17 19  1  0  0  0  0
 19 20  2  0  0  0  0
 19 21  1  0  0  0  0
 21 73  1  0  0  0  0
 17 22  1  0  0  0  0
 22 23  2  0  0  0  0
 22 24  1  0  0  0  0
 24 74  1  0  0  0  0
  9 25  1  0  0  0  0
 25 75  1  0  0  0  0
 25 26  1  0  0  0  0
 26 27  2  0  0  0  0
 26 28  1  0  0  0  0
 28 76  1  0  0  0  0
 28 29  1  0  0  0  0
 29 77  1  0  0  0  0
 29 78  1  0  0  0  0
 29 30  1  0  0  0  0
 30 79  1  0  0  0  0
 30 80  1  0  0  0  0
 30 31  1  0  0  0  0
 31 32  2  0  0  0  0
 31 33  1  0  0  0  0
 33 81  1  0  0  0  0
 28 34  1  0  0  0  0
 34 82  1  0  0  0  0
 34 35  1  0  0  0  0
 35 36  2  0  0  0  0
 35 37  1  0  0  0  0
 37 38  1  0  0  0  0
 38 83  1  0  0  0  0
 38 84  1  0  0  0  0
 38 39  1  0  0  0  0
 39 85  1  0  0  0  0
 39 40  1  0  0  0  0
 40 41  2  0  0  0  0
 41 86  1  0  0  0  0
 41 42  1  0  0  0  0
 42 87  1  0  0  0  0
 42 43  2  0  0  0  0
 43 88  1  0  0  0  0
 43 44  1  0  0  0  0
 44 89  1  0  0  0  0
 44 45  2  0  0  0  0
 45 40  1  0  0  0  0
 45 46  1  0  0  0  0
 46 47  2  0  0  0  0
 47 90  1  0  0  0  0
 47 48  1  0  0  0  0
 48 91  1  0  0  0  0
 48 49  2  0  0  0  0
 49 92  1  0  0  0  0
 49 50  1  0  0  0  0
 50 93  1  0  0  0  0
 50 51  2  0  0  0  0
 51 39  1  0  0  0  0
 51 46  1  0  0  0  0
  5 52  1  0  0  0  0
 52 53  2  0  0  0  0
 52 54  1  0  0  0  0
 54 94  1  0  0  0  0
 54 95  1  0  0  0  0
M  END
>  <LOGBIO>
6.1500

>  <PRED_LOGBIO>
5.8800

>  <XV_RES>
0.4890

>  <WHL_TMPL>
23

>  <ANCH>
58-62;18-19

$$$$
ROW31
  -MTS-   01071502403D 0   0.00000     0.00000     0

 50 52  0  0  0  0  0  0  0  0999 V2000
   30.7260   44.1380   13.8030 O   0  0  0  0  0  0  0  0  0  0  0  0
   31.4060   43.0200   13.9760 C   0  0  0  0  0  0  0  0  0  0  0  0
   32.5500   43.0610   14.3990 O   0  0  0  0  0  0  0  0  0  0  0  0
   30.7820   41.7170   13.6560 C   0  0  0  0  0  0  0  0  0  0  0  0
   29.6290   41.6760   13.2290 O   0  0  0  0  0  0  0  0  0  0  0  0
   31.5550   40.4470   13.8520 C   0  0  0  0  0  0  0  0  0  0  0  0
   31.7670   39.5820   12.7690 C   0  0  0  0  0  0  0  0  0  0  0  0
   32.4560   38.3760   12.9580 C   0  0  0  0  0  0  0  0  0  0  0  0
   32.9300   38.0350   14.2310 C   0  0  0  0  0  0  0  0  0  0  0  0
   33.5930   36.8510   14.4200 O   0  0  0  0  0  0  0  0  0  0  0  0
   32.8310   35.7150   14.8380 C   0  0  0  0  0  0  0  0  0  0  0  0
   33.7460   34.5230   14.9860 C   0  0  0  0  0  0  0  0  0  0  0  0
   34.3660   34.2650   16.2150 C   0  0  0  0  0  0  0  0  0  0  0  0
   35.2140   33.1600   16.3530 C   0  0  0  0  0  0  0  0  0  0  0  0
   35.4420   32.3120   15.2620 C   0  0  0  0  0  0  0  0  0  0  0  0
   34.8230   32.5700   14.0340 C   0  0  0  0  0  0  0  0  0  0  0  0
   33.9740   33.6750   13.8960 C   0  0  0  0  0  0  0  0  0  0  0  0
   33.3060   33.9530   12.5710 C   0  0  0  0  0  0  0  0  0  0  0  0
   34.1450   34.8010   11.7820 O   0  0  0  0  0  0  0  0  0  0  0  0
   33.7030   35.1650   10.5370 C   0  0  0  0  0  0  0  0  0  0  0  0
   32.9390   36.3270   10.3770 C   0  0  0  0  0  0  0  0  0  0  0  0
   32.4880   36.6990    9.1050 C   0  0  0  0  0  0  0  0  0  0  0  0
   32.8010   35.9090    7.9930 C   0  0  0  0  0  0  0  0  0  0  0  0
   33.5650   34.7460    8.1530 C   0  0  0  0  0  0  0  0  0  0  0  0
   34.0160   34.3740    9.4250 C   0  0  0  0  0  0  0  0  0  0  0  0
   32.3240   36.3020    6.6480 C   0  0  0  0  0  0  0  0  0  0  0  0
   33.0160   37.0300    5.9390 O   0  0  0  0  0  0  0  0  0  0  0  0
   31.0140   35.8190    6.1570 C   0  0  0  0  0  0  0  0  0  0  0  0
   30.3270   35.0970    6.8610 O   0  0  0  0  0  0  0  0  0  0  0  0
   30.5880   36.1700    4.9580 O   0  0  0  0  0  0  0  0  0  0  0  0
   32.7270   38.9040   15.3110 C   0  0  0  0  0  0  0  0  0  0  0  0
   32.0390   40.1100   15.1230 C   0  0  0  0  0  0  0  0  0  0  0  0
   31.2950   44.8790   14.0640 H   0  0  0  0  0  0  0  0  0  0  0  0
   31.3990   39.8450   11.7880 H   0  0  0  0  0  0  0  0  0  0  0  0
   32.6210   37.7110   12.1230 H   0  0  0  0  0  0  0  0  0  0  0  0
   32.0680   35.4960   14.0940 H   0  0  0  0  0  0  0  0  0  0  0  0
   32.3550   35.9280   15.7930 H   0  0  0  0  0  0  0  0  0  0  0  0
   34.1900   34.9190   17.0560 H   0  0  0  0  0  0  0  0  0  0  0  0
   35.6920   32.9610   17.3000 H   0  0  0  0  0  0  0  0  0  0  0  0
   36.0970   31.4600   15.3680 H   0  0  0  0  0  0  0  0  0  0  0  0
   34.9990   31.9160   13.1920 H   0  0  0  0  0  0  0  0  0  0  0  0
   33.1400   33.0160   12.0440 H   0  0  0  0  0  0  0  0  0  0  0  0
   32.3510   34.4460   12.7420 H   0  0  0  0  0  0  0  0  0  0  0  0
   32.6980   36.9370   11.2360 H   0  0  0  0  0  0  0  0  0  0  0  0
   31.8990   37.5960    8.9820 H   0  0  0  0  0  0  0  0  0  0  0  0
   33.8060   34.1370    7.2940 H   0  0  0  0  0  0  0  0  0  0  0  0
   34.6050   33.4780    9.5480 H   0  0  0  0  0  0  0  0  0  0  0  0
   29.7210   35.7610    4.8160 H   0  0  0  0  0  0  0  0  0  0  0  0
   33.1010   38.6440   16.2900 H   0  0  0  0  0  0  0  0  0  0  0  0
   31.8820   40.7790   15.9560 H   0  0  0  0  0  0  0  0  0  0  0  0
  1 33  1  0  0  0  0
  1  2  1  0  0  0  0
  2  3  2  0  0  0  0
  2  4  1  0  0  0  0
  4  5  2  0  0  0  0
  4  6  1  0  0  0  0
  6  7  2  0  0  0  0
  7 34  1  0  0  0  0
  7  8  1  0  0  0  0
  8 35  1  0  0  0  0
  8  9  2  0  0  0  0
  9 10  1  0  0  0  0
 10 11  1  0  0  0  0
 11 36  1  0  0  0  0
 11 37  1  0  0  0  0
 11 12  1  0  0  0  0
 12 13  2  0  0  0  0
 13 38  1  0  0  0  0
 13 14  1  0  0  0  0
 14 39  1  0  0  0  0
 14 15  2  0  0  0  0
 15 40  1  0  0  0  0
 15 16  1  0  0  0  0
 16 41  1  0  0  0  0
 16 17  2  0  0  0  0
 17 12  1  0  0  0  0
 17 18  1  0  0  0  0
 18 42  1  0  0  0  0
 18 43  1  0  0  0  0
 18 19  1  0  0  0  0
 19 20  1  0  0  0  0
 20 21  2  0  0  0  0
 21 44  1  0  0  0  0
 21 22  1  0  0  0  0
 22 45  1  0  0  0  0
 22 23  2  0  0  0  0
 23 24  1  0  0  0  0
 24 46  1  0  0  0  0
 24 25  2  0  0  0  0
 25 20  1  0  0  0  0
 25 47  1  0  0  0  0
 23 26  1  0  0  0  0
 26 27  2  0  0  0  0
 26 28  1  0  0  0  0
 28 29  2  0  0  0  0
 28 30  1  0  0  0  0
 30 48  1  0  0  0  0
  9 31  1  0  0  0  0
 31 49  1  0  0  0  0
 31 32  2  0  0  0  0
 32  6  1  0  0  0  0
 32 50  1  0  0  0  0
M  END
>  <LOGBIO>
4.7200

>  <PRED_LOGBIO>
4.9000

>  <XV_RES>
-0.3790

>  <WHL_TMPL>
21

>  <ANCH>
3-14;7-8

$$$$
ROW32
  -MTS-   01071502403D 0   0.00000     0.00000     0

 81 85  0  0  1  0  0  0  0  0999 V2000
   34.0820   27.6460   13.9700 C   0  0  0  0  0  0  0  0  0  0  0  0
   34.2040   28.0780   15.4280 C   0  0  2  0  0  0  0  0  0  0  0  0
   34.9310   26.9340   16.1600 C   0  0  0  0  0  0  0  0  0  0  0  0
   34.9060   27.1370   17.6860 C   0  0  0  0  0  0  0  0  0  0  0  0
   33.4680   27.3150   18.2080 C   0  0  2  0  0  0  0  0  0  0  0  0
   33.4160   27.5110   19.7340 C   0  0  0  0  0  0  0  0  0  0  0  0
   31.9660   27.6520   20.2320 C   0  0  0  0  0  0  0  0  0  0  0  0
   31.2380   28.7960   19.5020 C   0  0  2  0  0  0  0  0  0  0  0  0
   31.8520   30.1210   19.9440 C   0  0  0  0  0  0  0  0  0  0  0  0
   31.3440   28.6830   18.0000 C   0  0  0  0  0  0  0  0  0  0  0  0
   30.2920   28.8340   17.1830 C   0  0  0  0  0  0  0  0  0  0  0  0
   28.9000   29.1330   17.6840 C   0  0  0  0  0  0  0  0  0  0  0  0
   28.8680   29.6060   19.1490 C   0  0  2  0  0  0  0  0  0  0  0  0
   27.4220   29.6030   19.6800 C   0  0  1  0  0  0  0  0  0  0  0  0
   26.9070   28.1690   19.5900 C   0  0  0  0  0  0  0  0  0  0  0  0
   26.5010   30.4790   18.8100 C   0  0  0  0  0  0  0  0  0  0  0  0
   25.0560   30.4750   19.3400 C   0  0  0  0  0  0  0  0  0  0  0  0
   24.9980   30.8940   20.8210 C   0  0  2  0  0  0  0  0  0  0  0  0
   23.6620   30.6350   21.2610 O   0  0  0  0  0  0  0  0  0  0  0  0
   25.9190   30.0180   21.6910 C   0  0  0  0  0  0  0  0  0  0  0  0
   25.8930   30.5100   23.1350 C   0  0  0  0  0  0  0  0  0  0  0  0
   25.5580   31.1740   20.7560 C   0  0  0  0  0  0  0  0  0  0  0  0
   27.3650   30.0220   21.1600 C   0  0  2  0  0  0  0  0  0  0  0  0
   28.2860   29.1460   22.0300 C   0  0  0  0  0  0  0  0  0  0  0  0
   29.7310   29.1490   21.5000 C   0  0  0  0  0  0  0  0  0  0  0  0
   29.7890   28.7300   20.0190 C   0  0  1  0  0  0  0  0  0  0  0  0
   29.3110   27.2850   19.9140 C   0  0  0  0  0  0  0  0  0  0  0  0
   32.7420   28.4590   17.4760 C   0  0  2  0  0  0  0  0  0  0  0  0
   32.7660   28.2570   15.9500 C   0  0  1  0  0  0  0  0  0  0  0  0
   32.0450   26.9400   15.6790 C   0  0  0  0  0  0  0  0  0  0  0  0
   32.7200   26.0410   17.8960 C   0  0  0  0  0  0  0  0  0  0  0  0
   32.9660   25.0220   18.5190 O   0  0  0  0  0  0  0  0  0  0  0  0
   31.8000   26.0310   16.9500 O   0  0  0  0  0  0  0  0  0  0  0  0
   33.1590   27.0860   13.8340 H   0  0  0  0  0  0  0  0  0  0  0  0
   34.0690   28.5270   13.3310 H   0  0  0  0  0  0  0  0  0  0  0  0
   34.9300   27.0190   13.7050 H   0  0  0  0  0  0  0  0  0  0  0  0
   34.7640   29.0070   15.5130 H   0  0  0  0  0  0  0  0  0  0  0  0
   35.9750   26.9930   15.8590 H   0  0  0  0  0  0  0  0  0  0  0  0
   34.4160   26.0040   15.9320 H   0  0  0  0  0  0  0  0  0  0  0  0
   35.4210   28.0760   17.8790 H   0  0  0  0  0  0  0  0  0  0  0  0
   35.3300   26.2510   18.1540 H   0  0  0  0  0  0  0  0  0  0  0  0
   33.9040   28.4620   19.9380 H   0  0  0  0  0  0  0  0  0  0  0  0
   33.8550   26.6340   20.2050 H   0  0  0  0  0  0  0  0  0  0  0  0
   32.0270   27.9430   21.2790 H   0  0  0  0  0  0  0  0  0  0  0  0
   31.4410   26.7230   20.0200 H   0  0  0  0  0  0  0  0  0  0  0  0
   32.5960   30.4370   19.2150 H   0  0  0  0  0  0  0  0  0  0  0  0
   32.3260   29.9960   20.9150 H   0  0  0  0  0  0  0  0  0  0  0  0
   31.0720   30.8760   20.0160 H   0  0  0  0  0  0  0  0  0  0  0  0
   30.4480   28.7390   16.1190 H   0  0  0  0  0  0  0  0  0  0  0  0
   28.3650   28.1850   17.6640 H   0  0  0  0  0  0  0  0  0  0  0  0
   28.4790   29.9250   17.0680 H   0  0  0  0  0  0  0  0  0  0  0  0
   29.2400   30.6280   19.1840 H   0  0  0  0  0  0  0  0  0  0  0  0
   26.3640   27.9220   20.5000 H   0  0  0  0  0  0  0  0  0  0  0  0
   26.2410   28.0760   18.7340 H   0  0  0  0  0  0  0  0  0  0  0  0
   27.7470   27.4880   19.4720 H   0  0  0  0  0  0  0  0  0  0  0  0
   26.4690   30.0090   17.8290 H   0  0  0  0  0  0  0  0  0  0  0  0
   26.8730   31.5010   18.8430 H   0  0  0  0  0  0  0  0  0  0  0  0
   24.7170   29.4420   19.3010 H   0  0  0  0  0  0  0  0  0  0  0  0
   24.4790   31.1930   18.7610 H   0  0  0  0  0  0  0  0  0  0  0  0
   25.2640   31.9440   20.9270 H   0  0  0  0  0  0  0  0  0  0  0  0
   23.2240   29.9920   20.6820 H   0  0  0  0  0  0  0  0  0  0  0  0
   24.8640   30.6240   23.4700 H   0  0  0  0  0  0  0  0  0  0  0  0
   26.3330   31.5050   23.1340 H   0  0  0  0  0  0  0  0  0  0  0  0
   26.4600   29.7860   23.7160 H   0  0  0  0  0  0  0  0  0  0  0  0
   25.0830   31.9640   21.3330 H   0  0  0  0  0  0  0  0  0  0  0  0
   26.4620   31.5600   20.2890 H   0  0  0  0  0  0  0  0  0  0  0  0
   24.8730   30.8240   19.9860 H   0  0  0  0  0  0  0  0  0  0  0  0
   27.7320   31.0440   21.2240 H   0  0  0  0  0  0  0  0  0  0  0  0
   27.9240   28.1250   21.9270 H   0  0  0  0  0  0  0  0  0  0  0  0
   28.2920   29.5550   23.0380 H   0  0  0  0  0  0  0  0  0  0  0  0
   30.2640   28.3810   22.0560 H   0  0  0  0  0  0  0  0  0  0  0  0
   30.1220   30.1610   21.5820 H   0  0  0  0  0  0  0  0  0  0  0  0
   29.5380   26.7600   20.8390 H   0  0  0  0  0  0  0  0  0  0  0  0
   29.8170   26.7950   19.0840 H   0  0  0  0  0  0  0  0  0  0  0  0
   28.2360   27.2700   19.7420 H   0  0  0  0  0  0  0  0  0  0  0  0
   33.3060   29.3670   17.6790 H   0  0  0  0  0  0  0  0  0  0  0  0
   32.2720   29.0830   15.4430 H   0  0  0  0  0  0  0  0  0  0  0  0
   31.7370   26.4950   16.6230 H   0  0  0  0  0  0  0  0  0  0  0  0
   32.7150   26.2590   15.1590 H   0  0  0  0  0  0  0  0  0  0  0  0
   31.1680   27.1260   15.0630 H   0  0  0  0  0  0  0  0  0  0  0  0
   31.4340   25.1340   16.8970 H   0  0  0  0  0  0  0  0  0  0  0  0
  1 34  1  0  0  0  0
  1 35  1  0  0  0  0
  1 36  1  0  0  0  0
  1  2  1  0  0  0  0
  2 37  1  0  0  0  0
  2  3  1  0  0  0  0
  3 38  1  0  0  0  0
  3 39  1  0  0  0  0
  3  4  1  0  0  0  0
  4 40  1  0  0  0  0
  4 41  1  0  0  0  0
  4  5  1  0  0  0  0
  5  6  1  0  0  0  0
  6 42  1  0  0  0  0
  6 43  1  0  0  0  0
  6  7  1  0  0  0  0
  7 44  1  0  0  0  0
  7 45  1  0  0  0  0
  7  8  1  0  0  0  0
  8  9  1  0  0  0  0
  9 46  1  0  0  0  0
  9 47  1  0  0  0  0
  9 48  1  0  0  0  0
  8 10  1  0  0  0  0
 10 11  2  0  0  0  0
 11 49  1  0  0  0  0
 11 12  1  0  0  0  0
 12 50  1  0  0  0  0
 12 51  1  0  0  0  0
 12 13  1  0  0  0  0
 13 52  1  0  0  0  0
 13 14  1  0  0  0  0
 14 15  1  0  0  0  0
 15 53  1  0  0  0  0
 15 54  1  0  0  0  0
 15 55  1  0  0  0  0
 14 16  1  0  0  0  0
 16 56  1  0  0  0  0
 16 57  1  0  0  0  0
 16 17  1  0  0  0  0
 17 58  1  0  0  0  0
 17 59  1  0  0  0  0
 17 18  1  0  0  0  0
 18 60  1  0  0  0  0
 18 19  1  0  0  0  0
 19 61  1  0  0  0  0
 18 20  1  0  0  0  0
 20 21  1  0  0  0  0
 21 62  1  0  0  0  0
 21 63  1  0  0  0  0
 21 64  1  0  0  0  0
 20 22  1  0  0  0  0
 22 65  1  0  0  0  0
 22 66  1  0  0  0  0
 22 67  1  0  0  0  0
 20 23  1  0  0  0  0
 23 14  1  0  0  0  0
 23 68  1  0  0  0  0
 23 24  1  0  0  0  0
 24 69  1  0  0  0  0
 24 70  1  0  0  0  0
 24 25  1  0  0  0  0
 25 71  1  0  0  0  0
 25 72  1  0  0  0  0
 25 26  1  0  0  0  0
 26  8  1  0  0  0  0
 26 13  1  0  0  0  0
 26 27  1  0  0  0  0
 27 73  1  0  0  0  0
 27 74  1  0  0  0  0
 27 75  1  0  0  0  0
 10 28  1  0  0  0  0
 28  5  1  0  0  0  0
 28 76  1  0  0  0  0
 28 29  1  0  0  0  0
 29  2  1  0  0  0  0
 29 77  1  0  0  0  0
 29 30  1  0  0  0  0
 30 78  1  0  0  0  0
 30 79  1  0  0  0  0
 30 80  1  0  0  0  0
  5 31  1  0  0  0  0
 31 32  2  0  0  0  0
 31 33  1  0  0  0  0
 33 81  1  0  0  0  0
M  END
>  <LOGBIO>
5.5100

>  <PRED_LOGBIO>
5.3500

>  <XV_RES>
0.1670

>  <WHL_TMPL>
34

>  <ANCH>
18-23;48-49

$$$$
ROW33
  -MTS-   01071502403D 0   0.00000     0.00000     0

 95100  0  0  1  0  0  0  0  0999 V2000
   30.3360   33.6690   19.7150 C   0  0  0  0  0  0  0  0  0  0  0  0
   31.2040   32.9220   18.7060 C   0  0  0  0  0  0  0  0  0  0  0  0
   32.0020   31.9120   19.5260 C   0  0  0  0  0  0  0  0  0  0  0  0
   32.1610   33.9050   18.0070 C   0  0  0  0  0  0  0  0  0  0  0  0
   33.0020   33.2010   16.9270 C   0  0  0  0  0  0  0  0  0  0  0  0
   32.1100   32.4640   15.9100 C   0  0  2  0  0  0  0  0  0  0  0  0
   31.3110   33.5540   15.1970 C   0  0  0  0  0  0  0  0  0  0  0  0
   32.1370   34.2650   14.2130 O   0  0  0  0  0  0  0  0  0  0  0  0
   32.3740   35.4980   14.6580 C   0  0  0  0  0  0  0  0  0  0  0  0
   31.9270   35.8500   15.7530 O   0  0  0  0  0  0  0  0  0  0  0  0
   33.1920   36.4690   13.8220 C   0  0  0  0  0  0  0  0  0  0  0  0
   34.0620   37.4520   14.4860 C   0  0  0  0  0  0  0  0  0  0  0  0
   34.8970   38.3520   13.6810 C   0  0  0  0  0  0  0  0  0  0  0  0
   34.8550   38.2760   12.2130 C   0  0  0  0  0  0  0  0  0  0  0  0
   33.9550   37.3210   11.5490 C   0  0  0  0  0  0  0  0  0  0  0  0
   33.1150   36.4240   12.3540 C   0  0  0  0  0  0  0  0  0  0  0  0
   32.1930   35.4770   11.6890 C   0  0  0  0  0  0  0  0  0  0  0  0
   32.5760   34.3560   11.3970 O   0  0  0  0  0  0  0  0  0  0  0  0
   30.9560   35.8450   11.4110 O   0  0  0  0  0  0  0  0  0  0  0  0
   32.9280   31.7580   14.8130 C   0  0  0  0  0  0  0  0  0  0  0  0
   32.0110   31.0600   13.7920 C   0  0  0  0  0  0  0  0  0  0  0  0
   31.0540   30.0760   14.4890 C   0  0  2  0  0  0  0  0  0  0  0  0
   31.8750   28.8960   15.0020 C   0  0  0  0  0  0  0  0  0  0  0  0
   30.2970   30.7140   15.6290 C   0  0  0  0  0  0  0  0  0  0  0  0
   28.9770   30.5620   15.8040 C   0  0  0  0  0  0  0  0  0  0  0  0
   28.1170   29.7370   14.8770 C   0  0  0  0  0  0  0  0  0  0  0  0
   28.9300   28.8070   13.9570 C   0  0  2  0  0  0  0  0  0  0  0  0
   28.0280   28.2300   12.8510 C   0  0  1  0  0  0  0  0  0  0  0  0
   27.4510   29.4270   12.1010 C   0  0  0  0  0  0  0  0  0  0  0  0
   26.8390   27.4560   13.4490 C   0  0  0  0  0  0  0  0  0  0  0  0
   25.9190   26.8750   12.3590 C   0  0  0  0  0  0  0  0  0  0  0  0
   26.7040   26.0790   11.3440 C   0  0  0  0  0  0  0  0  0  0  0  0
   26.3720   24.9650   11.0070 O   0  0  0  0  0  0  0  0  0  0  0  0
   27.9270   26.7570   10.7750 C   0  0  0  0  0  0  0  0  0  0  0  0
   28.7200   25.7690    9.9240 C   0  0  0  0  0  0  0  0  0  0  0  0
   27.5070   27.8650    9.8130 C   0  0  0  0  0  0  0  0  0  0  0  0
   28.8260   27.3360   11.8830 C   0  0  2  0  0  0  0  0  0  0  0  0
   30.0340   28.0860   11.2900 C   0  0  0  0  0  0  0  0  0  0  0  0
   30.9360   28.6640   12.3960 C   0  0  0  0  0  0  0  0  0  0  0  0
   30.1380   29.5570   13.3640 C   0  0  1  0  0  0  0  0  0  0  0  0
   29.6610   30.7670   12.5660 C   0  0  0  0  0  0  0  0  0  0  0  0
   31.1530   31.4810   16.6090 C   0  0  2  0  0  0  0  0  0  0  0  0
   30.3120   32.1860   17.6900 C   0  0  0  0  0  0  0  0  0  0  0  0
   30.8850   34.5240   20.1030 H   0  0  0  0  0  0  0  0  0  0  0  0
   29.4270   34.0130   19.2270 H   0  0  0  0  0  0  0  0  0  0  0  0
   30.0770   33.0020   20.5350 H   0  0  0  0  0  0  0  0  0  0  0  0
   31.4590   30.9700   19.5690 H   0  0  0  0  0  0  0  0  0  0  0  0
   32.1460   32.2950   20.5340 H   0  0  0  0  0  0  0  0  0  0  0  0
   32.9710   31.7510   19.0580 H   0  0  0  0  0  0  0  0  0  0  0  0
   31.5860   34.7080   17.5510 H   0  0  0  0  0  0  0  0  0  0  0  0
   32.8230   34.3530   18.7450 H   0  0  0  0  0  0  0  0  0  0  0  0
   33.6760   32.4890   17.3990 H   0  0  0  0  0  0  0  0  0  0  0  0
   33.6130   33.9350   16.4060 H   0  0  0  0  0  0  0  0  0  0  0  0
   31.0420   34.2850   15.9570 H   0  0  0  0  0  0  0  0  0  0  0  0
   30.4790   33.0800   14.6800 H   0  0  0  0  0  0  0  0  0  0  0  0
   34.0860   37.5110   15.5640 H   0  0  0  0  0  0  0  0  0  0  0  0
   35.5420   39.0690   14.1670 H   0  0  0  0  0  0  0  0  0  0  0  0
   35.4860   38.9230   11.6210 H   0  0  0  0  0  0  0  0  0  0  0  0
   33.9120   37.2790   10.4710 H   0  0  0  0  0  0  0  0  0  0  0  0
   30.5100   35.0980   10.9810 H   0  0  0  0  0  0  0  0  0  0  0  0
   33.5870   31.0220   15.2690 H   0  0  0  0  0  0  0  0  0  0  0  0
   33.5520   32.4860   14.3000 H   0  0  0  0  0  0  0  0  0  0  0  0
   31.4320   31.8080   13.2540 H   0  0  0  0  0  0  0  0  0  0  0  0
   32.6180   30.5220   13.0670 H   0  0  0  0  0  0  0  0  0  0  0  0
   32.7660   28.7800   14.3880 H   0  0  0  0  0  0  0  0  0  0  0  0
   31.2770   27.9880   14.9500 H   0  0  0  0  0  0  0  0  0  0  0  0
   32.1670   29.0790   16.0340 H   0  0  0  0  0  0  0  0  0  0  0  0
   28.5080   31.0510   16.6450 H   0  0  0  0  0  0  0  0  0  0  0  0
   27.5060   30.4000   14.2680 H   0  0  0  0  0  0  0  0  0  0  0  0
   27.4220   29.1420   15.4650 H   0  0  0  0  0  0  0  0  0  0  0  0
   29.3050   27.9800   14.5560 H   0  0  0  0  0  0  0  0  0  0  0  0
   27.3580   30.2700   12.7810 H   0  0  0  0  0  0  0  0  0  0  0  0
   28.1130   29.6940   11.2800 H   0  0  0  0  0  0  0  0  0  0  0  0
   26.4700   29.1690   11.7070 H   0  0  0  0  0  0  0  0  0  0  0  0
   27.2130   26.6490   14.0760 H   0  0  0  0  0  0  0  0  0  0  0  0
   26.2650   28.1190   14.0930 H   0  0  0  0  0  0  0  0  0  0  0  0
   25.3960   27.6870   11.8580 H   0  0  0  0  0  0  0  0  0  0  0  0
   25.1700   26.2360   12.8210 H   0  0  0  0  0  0  0  0  0  0  0  0
   28.3290   25.7690    8.9090 H   0  0  0  0  0  0  0  0  0  0  0  0
   28.6300   24.7710   10.3480 H   0  0  0  0  0  0  0  0  0  0  0  0
   29.7680   26.0630    9.9100 H   0  0  0  0  0  0  0  0  0  0  0  0
   27.4570   28.8100   10.3490 H   0  0  0  0  0  0  0  0  0  0  0  0
   28.2360   27.9420    9.0090 H   0  0  0  0  0  0  0  0  0  0  0  0
   26.5300   27.6320    9.3960 H   0  0  0  0  0  0  0  0  0  0  0  0
   29.2120   26.4950   12.4550 H   0  0  0  0  0  0  0  0  0  0  0  0
   29.6820   28.8940   10.6520 H   0  0  0  0  0  0  0  0  0  0  0  0
   30.6140   27.4060   10.6690 H   0  0  0  0  0  0  0  0  0  0  0  0
   31.3960   27.8490   12.9520 H   0  0  0  0  0  0  0  0  0  0  0  0
   31.7370   29.2460   11.9450 H   0  0  0  0  0  0  0  0  0  0  0  0
   28.6760   30.5630   12.1520 H   0  0  0  0  0  0  0  0  0  0  0  0
   30.3600   30.9650   11.7560 H   0  0  0  0  0  0  0  0  0  0  0  0
   29.6080   31.6350   13.2190 H   0  0  0  0  0  0  0  0  0  0  0  0
   31.7760   30.7530   17.1250 H   0  0  0  0  0  0  0  0  0  0  0  0
   29.6380   32.8970   17.2180 H   0  0  0  0  0  0  0  0  0  0  0  0
   29.7010   31.4510   18.2100 H   0  0  0  0  0  0  0  0  0  0  0  0
  1 44  1  0  0  0  0
  1 45  1  0  0  0  0
  1 46  1  0  0  0  0
  1  2  1  0  0  0  0
  2  3  1  0  0  0  0
  3 47  1  0  0  0  0
  3 48  1  0  0  0  0
  3 49  1  0  0  0  0
  2  4  1  0  0  0  0
  4 50  1  0  0  0  0
  4 51  1  0  0  0  0
  4  5  1  0  0  0  0
  5 52  1  0  0  0  0
  5 53  1  0  0  0  0
  5  6  1  0  0  0  0
  6  7  1  0  0  0  0
  7 54  1  0  0  0  0
  7 55  1  0  0  0  0
  7  8  1  0  0  0  0
  8  9  1  0  0  0  0
  9 10  2  0  0  0  0
  9 11  1  0  0  0  0
 11 12  2  0  0  0  0
 12 56  1  0  0  0  0
 12 13  1  0  0  0  0
 13 57  1  0  0  0  0
 13 14  2  0  0  0  0
 14 58  1  0  0  0  0
 14 15  1  0  0  0  0
 15 59  1  0  0  0  0
 15 16  2  0  0  0  0
 16 11  1  0  0  0  0
 16 17  1  0  0  0  0
 17 18  2  0  0  0  0
 17 19  1  0  0  0  0
 19 60  1  0  0  0  0
  6 20  1  0  0  0  0
 20 61  1  0  0  0  0
 20 62  1  0  0  0  0
 20 21  1  0  0  0  0
 21 63  1  0  0  0  0
 21 64  1  0  0  0  0
 21 22  1  0  0  0  0
 22 23  1  0  0  0  0
 23 65  1  0  0  0  0
 23 66  1  0  0  0  0
 23 67  1  0  0  0  0
 22 24  1  0  0  0  0
 24 25  2  0  0  0  0
 25 68  1  0  0  0  0
 25 26  1  0  0  0  0
 26 69  1  0  0  0  0
 26 70  1  0  0  0  0
 26 27  1  0  0  0  0
 27 71  1  0  0  0  0
 27 28  1  0  0  0  0
 28 29  1  0  0  0  0
 29 72  1  0  0  0  0
 29 73  1  0  0  0  0
 29 74  1  0  0  0  0
 28 30  1  0  0  0  0
 30 75  1  0  0  0  0
 30 76  1  0  0  0  0
 30 31  1  0  0  0  0
 31 77  1  0  0  0  0
 31 78  1  0  0  0  0
 31 32  1  0  0  0  0
 32 33  2  0  0  0  0
 32 34  1  0  0  0  0
 34 35  1  0  0  0  0
 35 79  1  0  0  0  0
 35 80  1  0  0  0  0
 35 81  1  0  0  0  0
 34 36  1  0  0  0  0
 36 82  1  0  0  0  0
 36 83  1  0  0  0  0
 36 84  1  0  0  0  0
 34 37  1  0  0  0  0
 37 28  1  0  0  0  0
 37 85  1  0  0  0  0
 37 38  1  0  0  0  0
 38 86  1  0  0  0  0
 38 87  1  0  0  0  0
 38 39  1  0  0  0  0
 39 88  1  0  0  0  0
 39 89  1  0  0  0  0
 39 40  1  0  0  0  0
 40 22  1  0  0  0  0
 40 27  1  0  0  0  0
 40 41  1  0  0  0  0
 41 90  1  0  0  0  0
 41 91  1  0  0  0  0
 41 92  1  0  0  0  0
 24 42  1  0  0  0  0
 42  6  1  0  0  0  0
 42 93  1  0  0  0  0
 42 43  1  0  0  0  0
 43  2  1  0  0  0  0
 43 94  1  0  0  0  0
 43 95  1  0  0  0  0
M  END
>  <LOGBIO>
5.5100

>  <PRED_LOGBIO>
5.9100

>  <XV_RES>
-0.4030

>  <WHL_TMPL>
20

>  <ANCH>
22-31;23-24

$$$$
ROW35
  -MTS-   01071502403D 0   0.00000     0.00000     0

 59 62  0  0  0  0  0  0  0  0999 V2000
   29.6430   24.1460   19.4660 C   0  0  0  0  0  0  0  0  0  0  0  0
   30.4950   25.3930   19.2520 C   0  0  0  0  0  0  0  0  0  0  0  0
   29.8470   26.2590   18.3170 O   0  0  0  0  0  0  0  0  0  0  0  0
   30.4570   27.4210   18.0010 C   0  0  0  0  0  0  0  0  0  0  0  0
   31.5290   27.7050   18.5100 O   0  0  0  0  0  0  0  0  0  0  0  0
   29.8250   28.3510   17.0380 C   0  0  0  0  0  0  0  0  0  0  0  0
   28.9800   29.3150   17.4280 C   0  0  0  0  0  0  0  0  0  0  0  0
   28.5770   29.5900   18.7080 N   0  0  0  0  0  0  0  0  0  0  0  0
   27.4970   28.9970   19.2080 C   0  0  0  0  0  0  0  0  0  0  0  0
   26.8590   28.2010   18.5210 O   0  0  0  0  0  0  0  0  0  0  0  0
   27.0520   29.3020   20.6240 C   0  0  0  0  0  0  0  0  0  0  0  0
   27.2850   30.6120   21.1750 C   0  0  0  0  0  0  0  0  0  0  0  0
   26.8630   30.9100   22.5100 C   0  0  0  0  0  0  0  0  0  0  0  0
   26.2120   29.8860   23.2770 C   0  0  0  0  0  0  0  0  0  0  0  0
   25.9760   28.5730   22.7320 C   0  0  0  0  0  0  0  0  0  0  0  0
   26.4010   28.2800   21.3910 C   0  0  0  0  0  0  0  0  0  0  0  0
   26.1700   26.9390   20.8080 C   0  0  0  0  0  0  0  0  0  0  0  0
   25.1370   26.7080   20.2010 O   0  0  0  0  0  0  0  0  0  0  0  0
   27.0800   25.9940   20.9460 O   0  0  0  0  0  0  0  0  0  0  0  0
   28.4880   30.1590   15.9520 S   0  0  0  0  0  0  0  0  0  0  0  0
   29.4460   29.1800   14.8310 C   0  0  0  0  0  0  0  0  0  0  0  0
   30.0870   28.2750   15.5840 C   0  0  0  0  0  0  0  0  0  0  0  0
   30.9970   27.2660   14.9980 C   0  0  0  0  0  0  0  0  0  0  0  0
   30.5130   26.3490   14.0570 C   0  0  0  0  0  0  0  0  0  0  0  0
   31.3740   25.3940   13.5040 C   0  0  0  0  0  0  0  0  0  0  0  0
   32.7190   25.3560   13.8910 C   0  0  0  0  0  0  0  0  0  0  0  0
   33.2030   26.2730   14.8310 C   0  0  0  0  0  0  0  0  0  0  0  0
   32.3420   27.2280   15.3850 C   0  0  0  0  0  0  0  0  0  0  0  0
   33.6290   24.3460   13.3050 C   0  0  0  0  0  0  0  0  0  0  0  0
   33.3600   22.9820   13.4710 C   0  0  0  0  0  0  0  0  0  0  0  0
   34.2210   22.0270   12.9170 C   0  0  0  0  0  0  0  0  0  0  0  0
   35.3510   22.4360   12.1980 C   0  0  0  0  0  0  0  0  0  0  0  0
   35.6190   23.8000   12.0320 C   0  0  0  0  0  0  0  0  0  0  0  0
   34.7580   24.7550   12.5860 C   0  0  0  0  0  0  0  0  0  0  0  0
   35.0210   26.0900   12.4240 O   0  0  0  0  0  0  0  0  0  0  0  0
   35.8290   26.7390   13.4090 C   0  0  0  0  0  0  0  0  0  0  0  0
   28.6680   24.4350   19.8540 H   0  0  0  0  0  0  0  0  0  0  0  0
   30.1360   23.4870   20.1770 H   0  0  0  0  0  0  0  0  0  0  0  0
   29.5160   23.6260   18.5180 H   0  0  0  0  0  0  0  0  0  0  0  0
   30.6220   25.9120   20.2000 H   0  0  0  0  0  0  0  0  0  0  0  0
   31.4700   25.1040   18.8640 H   0  0  0  0  0  0  0  0  0  0  0  0
   29.1010   30.2440   19.2720 H   0  0  0  0  0  0  0  0  0  0  0  0
   27.7770   31.3680   20.5820 H   0  0  0  0  0  0  0  0  0  0  0  0
   27.0320   31.8890   22.9330 H   0  0  0  0  0  0  0  0  0  0  0  0
   25.8920   30.1050   24.2850 H   0  0  0  0  0  0  0  0  0  0  0  0
   25.4840   27.8160   23.3260 H   0  0  0  0  0  0  0  0  0  0  0  0
   26.7530   25.1960   20.5020 H   0  0  0  0  0  0  0  0  0  0  0  0
   29.5030   29.2900   13.7580 H   0  0  0  0  0  0  0  0  0  0  0  0
   29.4750   26.3780   13.7590 H   0  0  0  0  0  0  0  0  0  0  0  0
   31.0000   24.6870   12.7780 H   0  0  0  0  0  0  0  0  0  0  0  0
   34.2400   26.2430   15.1300 H   0  0  0  0  0  0  0  0  0  0  0  0
   32.7150   27.9350   16.1110 H   0  0  0  0  0  0  0  0  0  0  0  0
   32.4890   22.6670   14.0250 H   0  0  0  0  0  0  0  0  0  0  0  0
   34.0140   20.9750   13.0450 H   0  0  0  0  0  0  0  0  0  0  0  0
   36.0150   21.6990   11.7710 H   0  0  0  0  0  0  0  0  0  0  0  0
   36.4900   24.1150   11.4780 H   0  0  0  0  0  0  0  0  0  0  0  0
   35.3470   26.6620   14.3820 H   0  0  0  0  0  0  0  0  0  0  0  0
   35.9490   27.7880   13.1460 H   0  0  0  0  0  0  0  0  0  0  0  0
   36.8060   26.2620   13.4490 H   0  0  0  0  0  0  0  0  0  0  0  0
  1 37  1  0  0  0  0
  1 38  1  0  0  0  0
  1 39  1  0  0  0  0
  1  2  1  0  0  0  0
  2 40  1  0  0  0  0
  2 41  1  0  0  0  0
  2  3  1  0  0  0  0
  3  4  1  0  0  0  0
  4  5  2  0  0  0  0
  4  6  1  0  0  0  0
  6  7  2  0  0  0  0
  7  8  1  0  0  0  0
  8 42  1  0  0  0  0
  8  9  1  0  0  0  0
  9 10  2  0  0  0  0
  9 11  1  0  0  0  0
 11 12  2  0  0  0  0
 12 43  1  0  0  0  0
 12 13  1  0  0  0  0
 13 44  1  0  0  0  0
 13 14  2  0  0  0  0
 14 45  1  0  0  0  0
 14 15  1  0  0  0  0
 15 46  1  0  0  0  0
 15 16  2  0  0  0  0
 16 11  1  0  0  0  0
 16 17  1  0  0  0  0
 17 18  2  0  0  0  0
 17 19  1  0  0  0  0
 19 47  1  0  0  0  0
  7 20  1  0  0  0  0
 20 21  1  0  0  0  0
 21 48  1  0  0  0  0
 21 22  2  0  0  0  0
 22  6  1  0  0  0  0
 22 23  1  0  0  0  0
 23 24  2  0  0  0  0
 24 49  1  0  0  0  0
 24 25  1  0  0  0  0
 25 50  1  0  0  0  0
 25 26  2  0  0  0  0
 26 27  1  0  0  0  0
 27 51  1  0  0  0  0
 27 28  2  0  0  0  0
 28 23  1  0  0  0  0
 28 52  1  0  0  0  0
 26 29  1  0  0  0  0
 29 30  2  0  0  0  0
 30 53  1  0  0  0  0
 30 31  1  0  0  0  0
 31 54  1  0  0  0  0
 31 32  2  0  0  0  0
 32 55  1  0  0  0  0
 32 33  1  0  0  0  0
 33 56  1  0  0  0  0
 33 34  2  0  0  0  0
 34 29  1  0  0  0  0
 34 35  1  0  0  0  0
 35 36  1  0  0  0  0
 36 57  1  0  0  0  0
 36 58  1  0  0  0  0
 36 59  1  0  0  0  0
M  END
>  <LOGBIO>
5.0700

>  <PRED_LOGBIO>
5.4500

>  <XV_RES>
-0.4970

>  <WHL_TMPL>
35

>  <ANCH>
12-21;17-18

$$$$
ROW37
  -MTS-   01071502403D 0   0.00000     0.00000     0

 72 77  0  0  0  0  0  0  0  0999 V2000
   19.4770   23.6820   25.6230 C   0  0  0  0  0  0  0  0  0  0  0  0
   19.9900   24.9910   25.0310 C   0  0  0  0  0  0  0  0  0  0  0  0
   21.4180   24.9610   24.9730 O   0  0  0  0  0  0  0  0  0  0  0  0
   22.0640   26.0580   24.4660 C   0  0  0  0  0  0  0  0  0  0  0  0
   22.4500   27.0990   25.3180 C   0  0  0  0  0  0  0  0  0  0  0  0
   23.1100   28.2200   24.8000 C   0  0  0  0  0  0  0  0  0  0  0  0
   23.3850   28.2990   23.4300 C   0  0  0  0  0  0  0  0  0  0  0  0
   23.0000   27.2570   22.5770 C   0  0  0  0  0  0  0  0  0  0  0  0
   22.3390   26.1370   23.0950 C   0  0  0  0  0  0  0  0  0  0  0  0
   24.0830   29.4830   22.8820 C   0  0  0  0  0  0  0  0  0  0  0  0
   25.2720   29.3240   22.1600 C   0  0  0  0  0  0  0  0  0  0  0  0
   25.9320   30.4440   21.6420 C   0  0  0  0  0  0  0  0  0  0  0  0
   25.4040   31.7240   21.8460 C   0  0  0  0  0  0  0  0  0  0  0  0
   24.2150   31.8840   22.5680 C   0  0  0  0  0  0  0  0  0  0  0  0
   23.5540   30.7630   23.0860 C   0  0  0  0  0  0  0  0  0  0  0  0
   22.3910   30.9200   23.7920 O   0  0  0  0  0  0  0  0  0  0  0  0
   21.1580   30.8930   23.0690 C   0  0  0  0  0  0  0  0  0  0  0  0
   20.0070   31.0820   24.0290 C   0  0  0  0  0  0  0  0  0  0  0  0
   20.2250   31.2260   25.2210 O   0  0  0  0  0  0  0  0  0  0  0  0
   18.7670   31.0910   23.5780 O   0  0  0  0  0  0  0  0  0  0  0  0
   27.1840   30.2160   20.8920 C   0  0  0  0  0  0  0  0  0  0  0  0
   28.2040   29.2890   21.2130 C   0  0  0  0  0  0  0  0  0  0  0  0
   29.3540   29.1550   20.4120 C   0  0  0  0  0  0  0  0  0  0  0  0
   29.5350   29.9490   19.2440 C   0  0  0  0  0  0  0  0  0  0  0  0
   28.5120   30.8820   18.9260 C   0  0  0  0  0  0  0  0  0  0  0  0
   27.3550   31.0100   19.7390 C   0  0  0  0  0  0  0  0  0  0  0  0
   30.7530   29.7800   18.4200 C   0  0  0  0  0  0  0  0  0  0  0  0
   30.7870   28.9480   17.3710 C   0  0  0  0  0  0  0  0  0  0  0  0
   29.6590   28.0820   16.8650 C   0  0  0  0  0  0  0  0  0  0  0  0
   28.8530   28.8500   15.8440 C   0  0  0  0  0  0  0  0  0  0  0  0
   29.1970   28.7860   14.4890 C   0  0  0  0  0  0  0  0  0  0  0  0
   28.4500   29.4980   13.5430 C   0  0  0  0  0  0  0  0  0  0  0  0
   27.3590   30.2740   13.9530 C   0  0  0  0  0  0  0  0  0  0  0  0
   27.0150   30.3380   15.3080 C   0  0  0  0  0  0  0  0  0  0  0  0
   27.7620   29.6260   16.2540 C   0  0  0  0  0  0  0  0  0  0  0  0
   32.4190   29.0660   16.6950 S   0  0  0  0  0  0  0  0  0  0  0  0
   33.0650   30.2510   17.8400 C   0  0  0  0  0  0  0  0  0  0  0  0
   34.2950   30.8940   18.0180 C   0  0  0  0  0  0  0  0  0  0  0  0
   34.4620   31.8070   19.0660 C   0  0  0  0  0  0  0  0  0  0  0  0
   33.3990   32.0760   19.9360 C   0  0  0  0  0  0  0  0  0  0  0  0
   32.1690   31.4330   19.7580 C   0  0  0  0  0  0  0  0  0  0  0  0
   32.0010   30.5200   18.7100 C   0  0  0  0  0  0  0  0  0  0  0  0
   19.8780   23.5560   26.6270 H   0  0  0  0  0  0  0  0  0  0  0  0
   18.3900   23.7040   25.6670 H   0  0  0  0  0  0  0  0  0  0  0  0
   19.7980   22.8510   24.9980 H   0  0  0  0  0  0  0  0  0  0  0  0
   19.6690   25.8220   25.6560 H   0  0  0  0  0  0  0  0  0  0  0  0
   19.5890   25.1160   24.0270 H   0  0  0  0  0  0  0  0  0  0  0  0
   22.2370   27.0380   26.3750 H   0  0  0  0  0  0  0  0  0  0  0  0
   23.4070   29.0230   25.4580 H   0  0  0  0  0  0  0  0  0  0  0  0
   23.2120   27.3180   21.5200 H   0  0  0  0  0  0  0  0  0  0  0  0
   22.0420   25.3330   22.4380 H   0  0  0  0  0  0  0  0  0  0  0  0
   25.6790   28.3360   22.0030 H   0  0  0  0  0  0  0  0  0  0  0  0
   25.9130   32.5890   21.4460 H   0  0  0  0  0  0  0  0  0  0  0  0
   23.8070   32.8720   22.7250 H   0  0  0  0  0  0  0  0  0  0  0  0
   21.1510   31.6940   22.3330 H   0  0  0  0  0  0  0  0  0  0  0  0
   21.0550   29.9350   22.5630 H   0  0  0  0  0  0  0  0  0  0  0  0
   18.1740   31.2230   24.3350 H   0  0  0  0  0  0  0  0  0  0  0  0
   28.0980   28.6710   22.0920 H   0  0  0  0  0  0  0  0  0  0  0  0
   30.1120   28.4370   20.6880 H   0  0  0  0  0  0  0  0  0  0  0  0
   28.6160   31.5050   18.0500 H   0  0  0  0  0  0  0  0  0  0  0  0
   26.5930   31.7270   19.4700 H   0  0  0  0  0  0  0  0  0  0  0  0
   29.0160   27.8000   17.6970 H   0  0  0  0  0  0  0  0  0  0  0  0
   30.0680   27.1850   16.4040 H   0  0  0  0  0  0  0  0  0  0  0  0
   30.0390   28.1880   14.1730 H   0  0  0  0  0  0  0  0  0  0  0  0
   28.7160   29.4490   12.4970 H   0  0  0  0  0  0  0  0  0  0  0  0
   26.7830   30.8240   13.2230 H   0  0  0  0  0  0  0  0  0  0  0  0
   26.1740   30.9360   15.6240 H   0  0  0  0  0  0  0  0  0  0  0  0
   27.4970   29.6750   17.3000 H   0  0  0  0  0  0  0  0  0  0  0  0
   35.1150   30.6860   17.3470 H   0  0  0  0  0  0  0  0  0  0  0  0
   35.4120   32.3030   19.2040 H   0  0  0  0  0  0  0  0  0  0  0  0
   33.5280   32.7810   20.7450 H   0  0  0  0  0  0  0  0  0  0  0  0
   31.3480   31.6410   20.4290 H   0  0  0  0  0  0  0  0  0  0  0  0
  1 43  1  0  0  0  0
  1 44  1  0  0  0  0
  1 45  1  0  0  0  0
  1  2  1  0  0  0  0
  2 46  1  0  0  0  0
  2 47  1  0  0  0  0
  2  3  1  0  0  0  0
  3  4  1  0  0  0  0
  4  5  2  0  0  0  0
  5 48  1  0  0  0  0
  5  6  1  0  0  0  0
  6 49  1  0  0  0  0
  6  7  2  0  0  0  0
  7  8  1  0  0  0  0
  8 50  1  0  0  0  0
  8  9  2  0  0  0  0
  9  4  1  0  0  0  0
  9 51  1  0  0  0  0
  7 10  1  0  0  0  0
 10 11  2  0  0  0  0
 11 52  1  0  0  0  0
 11 12  1  0  0  0  0
 12 13  2  0  0  0  0
 13 53  1  0  0  0  0
 13 14  1  0  0  0  0
 14 54  1  0  0  0  0
 14 15  2  0  0  0  0
 15 10  1  0  0  0  0
 15 16  1  0  0  0  0
 16 17  1  0  0  0  0
 17 55  1  0  0  0  0
 17 56  1  0  0  0  0
 17 18  1  0  0  0  0
 18 19  2  0  0  0  0
 18 20  1  0  0  0  0
 20 57  1  0  0  0  0
 12 21  1  0  0  0  0
 21 22  2  0  0  0  0
 22 58  1  0  0  0  0
 22 23  1  0  0  0  0
 23 59  1  0  0  0  0
 23 24  2  0  0  0  0
 24 25  1  0  0  0  0
 25 60  1  0  0  0  0
 25 26  2  0  0  0  0
 26 21  1  0  0  0  0
 26 61  1  0  0  0  0
 24 27  1  0  0  0  0
 27 28  2  0  0  0  0
 28 29  1  0  0  0  0
 29 62  1  0  0  0  0
 29 63  1  0  0  0  0
 29 30  1  0  0  0  0
 30 31  2  0  0  0  0
 31 64  1  0  0  0  0
 31 32  1  0  0  0  0
 32 65  1  0  0  0  0
 32 33  2  0  0  0  0
 33 66  1  0  0  0  0
 33 34  1  0  0  0  0
 34 67  1  0  0  0  0
 34 35  2  0  0  0  0
 35 30  1  0  0  0  0
 35 68  1  0  0  0  0
 28 36  1  0  0  0  0
 36 37  1  0  0  0  0
 37 38  2  0  0  0  0
 38 69  1  0  0  0  0
 38 39  1  0  0  0  0
 39 70  1  0  0  0  0
 39 40  2  0  0  0  0
 40 71  1  0  0  0  0
 40 41  1  0  0  0  0
 41 72  1  0  0  0  0
 41 42  2  0  0  0  0
 42 27  1  0  0  0  0
 42 37  1  0  0  0  0
M  END
>  <LOGBIO>
7.2800

>  <PRED_LOGBIO>
7.3600

>  <XV_RES>
0.0390

>  <WHL_TMPL>
13

>  <ANCH>
18-19;22-23

$$$$
ROW38
  -MTS-   01071502403D 0   0.00000     0.00000     0

 98103  0  0  1  0  0  0  0  0999 V2000
   29.2960   26.7900   23.5940 C   0  0  0  0  0  0  0  0  0  0  0  0
   29.1160   27.5060   22.2580 C   0  0  1  0  0  0  0  0  0  0  0  0
   29.6410   28.8330   22.3530 O   0  0  0  0  0  0  0  0  0  0  0  0
   29.8620   26.7410   21.1660 C   0  0  1  0  0  0  0  0  0  0  0  0
   29.3090   25.3390   21.0650 C   0  0  0  0  0  0  0  0  0  0  0  0
   28.8150   24.9520   20.0190 O   0  0  0  0  0  0  0  0  0  0  0  0
   29.3580   24.5340   22.1090 O   0  0  0  0  0  0  0  0  0  0  0  0
   29.6890   27.4300   19.8790 N   0  0  0  0  0  0  0  0  0  0  0  0
   30.4870   28.4100   19.3520 C   0  0  0  0  0  0  0  0  0  0  0  0
   29.9730   28.7610   18.1650 C   0  0  0  0  0  0  0  0  0  0  0  0
   30.5310   29.8100   17.2320 C   0  0  0  0  0  0  0  0  0  0  0  0
   29.9520   31.0800   17.5430 O   0  0  0  0  0  0  0  0  0  0  0  0
   30.4440   32.1160   16.6880 C   0  0  2  0  0  0  0  0  0  0  0  0
   30.5150   33.3490   17.4080 O   0  0  0  0  0  0  0  0  0  0  0  0
   31.1010   34.3830   16.6130 C   0  0  2  0  0  0  0  0  0  0  0  0
   31.2640   35.6530   17.4480 C   0  0  0  0  0  0  0  0  0  0  0  0
   30.1910   35.7450   18.3890 O   0  0  0  0  0  0  0  0  0  0  0  0
   30.2900   36.9180   19.2010 C   0  0  0  0  0  0  0  0  0  0  0  0
   29.1330   36.9580   20.1710 C   0  0  0  0  0  0  0  0  0  0  0  0
   29.2540   36.3590   21.4310 C   0  0  0  0  0  0  0  0  0  0  0  0
   28.1820   36.3970   22.3290 C   0  0  0  0  0  0  0  0  0  0  0  0
   26.9880   37.0330   21.9680 C   0  0  0  0  0  0  0  0  0  0  0  0
   26.8670   37.6310   20.7080 C   0  0  0  0  0  0  0  0  0  0  0  0
   27.9390   37.5940   19.8100 C   0  0  0  0  0  0  0  0  0  0  0  0
   30.2600   34.6840   15.3590 C   0  0  2  0  0  0  0  0  0  0  0  0
   30.9550   35.6310   14.5430 O   0  0  0  0  0  0  0  0  0  0  0  0
   32.3740   35.4980   14.6580 C   0  0  0  0  0  0  0  0  0  0  0  0
   33.1920   36.4690   13.8220 C   0  0  0  0  0  0  0  0  0  0  0  0
   34.0620   37.4520   14.4860 C   0  0  0  0  0  0  0  0  0  0  0  0
   34.8970   38.3520   13.6810 C   0  0  0  0  0  0  0  0  0  0  0  0
   34.8550   38.2760   12.2130 C   0  0  0  0  0  0  0  0  0  0  0  0
   33.9550   37.3210   11.5490 C   0  0  0  0  0  0  0  0  0  0  0  0
   33.1150   36.4240   12.3540 C   0  0  0  0  0  0  0  0  0  0  0  0
   30.0140   33.4000   14.5450 C   0  0  2  0  0  0  0  0  0  0  0  0
   29.0160   33.6560   13.5540 O   0  0  0  0  0  0  0  0  0  0  0  0
   29.5870   34.1150   12.3250 C   0  0  0  0  0  0  0  0  0  0  0  0
   28.4860   34.3670   11.3230 C   0  0  0  0  0  0  0  0  0  0  0  0
   27.8870   35.6300   11.2440 C   0  0  0  0  0  0  0  0  0  0  0  0
   26.8670   35.8640   10.3150 C   0  0  0  0  0  0  0  0  0  0  0  0
   26.4460   34.8350    9.4630 C   0  0  0  0  0  0  0  0  0  0  0  0
   27.0450   33.5720    9.5420 C   0  0  0  0  0  0  0  0  0  0  0  0
   28.0650   33.3380   10.4720 C   0  0  0  0  0  0  0  0  0  0  0  0
   29.5510   32.2350   15.4400 C   0  0  1  0  0  0  0  0  0  0  0  0
   29.6170   31.0160   14.6960 O   0  0  0  0  0  0  0  0  0  0  0  0
   30.8900   30.3770   14.8270 C   0  0  0  0  0  0  0  0  0  0  0  0
   30.8980   29.1000   14.0210 C   0  0  0  0  0  0  0  0  0  0  0  0
   31.3080   29.1190   12.6830 C   0  0  0  0  0  0  0  0  0  0  0  0
   31.3150   27.9350   11.9360 C   0  0  0  0  0  0  0  0  0  0  0  0
   30.9120   26.7320   12.5280 C   0  0  0  0  0  0  0  0  0  0  0  0
   30.5020   26.7120   13.8660 C   0  0  0  0  0  0  0  0  0  0  0  0
   30.4950   27.8970   14.6130 C   0  0  0  0  0  0  0  0  0  0  0  0
   28.8290   27.9860   17.9420 N   0  0  0  0  0  0  0  0  0  0  0  0
   28.6370   27.2130   18.9050 N   0  0  0  0  0  0  0  0  0  0  0  0
   30.3550   26.7450   23.8410 H   0  0  0  0  0  0  0  0  0  0  0  0
   28.7650   27.3350   24.3720 H   0  0  0  0  0  0  0  0  0  0  0  0
   28.8970   25.7810   23.5210 H   0  0  0  0  0  0  0  0  0  0  0  0
   28.0580   27.5510   22.0110 H   0  0  0  0  0  0  0  0  0  0  0  0
   29.1820   29.3390   23.0420 H   0  0  0  0  0  0  0  0  0  0  0  0
   30.9210   26.6950   21.4130 H   0  0  0  0  0  0  0  0  0  0  0  0
   28.9580   23.6870   21.8540 H   0  0  0  0  0  0  0  0  0  0  0  0
   31.3720   28.8260   19.8100 H   0  0  0  0  0  0  0  0  0  0  0  0
   31.6110   29.8640   17.3520 H   0  0  0  0  0  0  0  0  0  0  0  0
   30.2920   29.5440   16.2040 H   0  0  0  0  0  0  0  0  0  0  0  0
   31.4440   31.7970   16.3990 H   0  0  0  0  0  0  0  0  0  0  0  0
   32.1110   34.1010   16.3240 H   0  0  0  0  0  0  0  0  0  0  0  0
   32.2120   35.6170   17.9810 H   0  0  0  0  0  0  0  0  0  0  0  0
   31.2480   36.5210   16.7940 H   0  0  0  0  0  0  0  0  0  0  0  0
   31.2270   36.8970   19.7550 H   0  0  0  0  0  0  0  0  0  0  0  0
   30.2630   37.8010   18.5670 H   0  0  0  0  0  0  0  0  0  0  0  0
   30.1750   35.8690   21.7090 H   0  0  0  0  0  0  0  0  0  0  0  0
   28.2750   35.9350   23.3010 H   0  0  0  0  0  0  0  0  0  0  0  0
   26.1600   37.0610   22.6620 H   0  0  0  0  0  0  0  0  0  0  0  0
   25.9460   38.1210   20.4300 H   0  0  0  0  0  0  0  0  0  0  0  0
   27.8460   38.0550   18.8380 H   0  0  0  0  0  0  0  0  0  0  0  0
   29.3030   35.1040   15.6620 H   0  0  0  0  0  0  0  0  0  0  0  0
   32.6060   34.5100   14.2650 H   0  0  0  0  0  0  0  0  0  0  0  0
   32.6530   35.6500   15.6990 H   0  0  0  0  0  0  0  0  0  0  0  0
   34.0860   37.5110   15.5640 H   0  0  0  0  0  0  0  0  0  0  0  0
   35.5420   39.0700   14.1670 H   0  0  0  0  0  0  0  0  0  0  0  0
   35.4860   38.9230   11.6210 H   0  0  0  0  0  0  0  0  0  0  0  0
   33.9120   37.2790   10.4710 H   0  0  0  0  0  0  0  0  0  0  0  0
   32.4420   35.7330   11.8690 H   0  0  0  0  0  0  0  0  0  0  0  0
   30.9350   33.1160   14.0390 H   0  0  0  0  0  0  0  0  0  0  0  0
   30.1350   35.0380   12.5020 H   0  0  0  0  0  0  0  0  0  0  0  0
   30.2660   33.3590   11.9360 H   0  0  0  0  0  0  0  0  0  0  0  0
   28.2120   36.4240   11.9010 H   0  0  0  0  0  0  0  0  0  0  0  0
   26.4050   36.8380   10.2540 H   0  0  0  0  0  0  0  0  0  0  0  0
   25.6590   35.0160    8.7460 H   0  0  0  0  0  0  0  0  0  0  0  0
   26.7200   32.7790    8.8850 H   0  0  0  0  0  0  0  0  0  0  0  0
   28.5280   32.3640   10.5320 H   0  0  0  0  0  0  0  0  0  0  0  0
   28.5230   32.4110   15.7510 H   0  0  0  0  0  0  0  0  0  0  0  0
   31.6690   31.0420   14.4600 H   0  0  0  0  0  0  0  0  0  0  0  0
   31.0740   30.1460   15.8740 H   0  0  0  0  0  0  0  0  0  0  0  0
   31.6180   30.0470   12.2270 H   0  0  0  0  0  0  0  0  0  0  0  0
   31.6310   27.9500   10.9030 H   0  0  0  0  0  0  0  0  0  0  0  0
   30.9180   25.8180   11.9510 H   0  0  0  0  0  0  0  0  0  0  0  0
   30.1920   25.7840   14.3220 H   0  0  0  0  0  0  0  0  0  0  0  0
   30.1790   27.8820   15.6450 H   0  0  0  0  0  0  0  0  0  0  0  0
  1 54  1  0  0  0  0
  1 55  1  0  0  0  0
  1 56  1  0  0  0  0
  1  2  1  0  0  0  0
  2 57  1  0  0  0  0
  2  3  1  0  0  0  0
  3 58  1  0  0  0  0
  2  4  1  0  0  0  0
  4 59  1  0  0  0  0
  4  5  1  0  0  0  0
  5  6  2  0  0  0  0
  5  7  1  0  0  0  0
  7 60  1  0  0  0  0
  4  8  1  0  0  0  0
  8  9  1  0  0  0  0
  9 61  1  0  0  0  0
  9 10  2  0  0  0  0
 10 11  1  0  0  0  0
 11 62  1  0  0  0  0
 11 63  1  0  0  0  0
 11 12  1  0  0  0  0
 12 13  1  0  0  0  0
 13 64  1  0  0  0  0
 13 14  1  0  0  0  0
 14 15  1  0  0  0  0
 15 65  1  0  0  0  0
 15 16  1  0  0  0  0
 16 66  1  0  0  0  0
 16 67  1  0  0  0  0
 16 17  1  0  0  0  0
 17 18  1  0  0  0  0
 18 68  1  0  0  0  0
 18 69  1  0  0  0  0
 18 19  1  0  0  0  0
 19 20  2  0  0  0  0
 20 70  1  0  0  0  0
 20 21  1  0  0  0  0
 21 71  1  0  0  0  0
 21 22  2  0  0  0  0
 22 72  1  0  0  0  0
 22 23  1  0  0  0  0
 23 73  1  0  0  0  0
 23 24  2  0  0  0  0
 24 19  1  0  0  0  0
 24 74  1  0  0  0  0
 15 25  1  0  0  0  0
 25 75  1  0  0  0  0
 25 26  1  0  0  0  0
 26 27  1  0  0  0  0
 27 76  1  0  0  0  0
 27 77  1  0  0  0  0
 27 28  1  0  0  0  0
 28 29  2  0  0  0  0
 29 78  1  0  0  0  0
 29 30  1  0  0  0  0
 30 79  1  0  0  0  0
 30 31  2  0  0  0  0
 31 80  1  0  0  0  0
 31 32  1  0  0  0  0
 32 81  1  0  0  0  0
 32 33  2  0  0  0  0
 33 28  1  0  0  0  0
 33 82  1  0  0  0  0
 25 34  1  0  0  0  0
 34 83  1  0  0  0  0
 34 35  1  0  0  0  0
 35 36  1  0  0  0  0
 36 84  1  0  0  0  0
 36 85  1  0  0  0  0
 36 37  1  0  0  0  0
 37 38  2  0  0  0  0
 38 86  1  0  0  0  0
 38 39  1  0  0  0  0
 39 87  1  0  0  0  0
 39 40  2  0  0  0  0
 40 88  1  0  0  0  0
 40 41  1  0  0  0  0
 41 89  1  0  0  0  0
 41 42  2  0  0  0  0
 42 37  1  0  0  0  0
 42 90  1  0  0  0  0
 34 43  1  0  0  0  0
 43 13  1  0  0  0  0
 43 91  1  0  0  0  0
 43 44  1  0  0  0  0
 44 45  1  0  0  0  0
 45 92  1  0  0  0  0
 45 93  1  0  0  0  0
 45 46  1  0  0  0  0
 46 47  2  0  0  0  0
 47 94  1  0  0  0  0
 47 48  1  0  0  0  0
 48 95  1  0  0  0  0
 48 49  2  0  0  0  0
 49 96  1  0  0  0  0
 49 50  1  0  0  0  0
 50 97  1  0  0  0  0
 50 51  2  0  0  0  0
 51 46  1  0  0  0  0
 51 98  1  0  0  0  0
 10 52  1  0  0  0  0
 52 53  2  0  0  0  0
 53  8  1  0  0  0  0
M  END
>  <LOGBIO>
4.3700

>  <PRED_LOGBIO>
4.5000

>  <XV_RES>
-0.1230

>  <WHL_TMPL>
20

>  <ANCH>
22-31;52-53

$$$$
ROW40
  -MTS-   01071502403D 0   0.00000     0.00000     0

 52 55  0  0  0  0  0  0  0  0999 V2000
   30.6330   31.0780   11.7020 F   0  0  0  0  0  0  0  0  0  0  0  0
   31.1530   30.6910   12.8860 C   0  0  0  0  0  0  0  0  0  0  0  0
   32.5330   30.4900   13.0130 C   0  0  0  0  0  0  0  0  0  0  0  0
   33.0720   30.0890   14.2410 C   0  0  0  0  0  0  0  0  0  0  0  0
   32.2310   29.8900   15.3430 C   0  0  0  0  0  0  0  0  0  0  0  0
   32.8130   29.4570   16.6680 C   0  0  0  0  0  0  0  0  0  0  0  0
   32.8400   28.0290   16.7330 O   0  0  0  0  0  0  0  0  0  0  0  0
   33.3380   27.4470   17.8690 C   0  0  0  0  0  0  0  0  0  0  0  0
   32.4820   27.1500   18.9360 C   0  0  0  0  0  0  0  0  0  0  0  0
   32.9910   26.5550   20.0970 C   0  0  0  0  0  0  0  0  0  0  0  0
   34.3560   26.2560   20.1890 C   0  0  0  0  0  0  0  0  0  0  0  0
   34.8940   25.6270   21.4160 C   0  0  0  0  0  0  0  0  0  0  0  0
   35.3370   26.3920   22.4230 C   0  0  0  0  0  0  0  0  0  0  0  0
   35.2600   28.1520   22.5950 S   0  0  0  0  0  0  0  0  0  0  0  0
   36.0600   28.2210   24.1720 C   0  0  0  0  0  0  0  0  0  0  0  0
   36.3030   29.2300   24.8320 O   0  0  0  0  0  0  0  0  0  0  0  0
   36.3470   26.9650   24.5020 N   0  0  0  0  0  0  0  0  0  0  0  0
   36.0150   25.9800   23.6720 C   0  0  0  0  0  0  0  0  0  0  0  0
   36.2010   24.7810   23.9210 O   0  0  0  0  0  0  0  0  0  0  0  0
   35.2120   26.5520   19.1220 C   0  0  0  0  0  0  0  0  0  0  0  0
   36.5470   26.2600   19.2120 O   0  0  0  0  0  0  0  0  0  0  0  0
   36.9840   24.9740   18.7660 C   0  0  0  0  0  0  0  0  0  0  0  0
   38.4780   24.8580   18.9510 C   0  0  0  0  0  0  0  0  0  0  0  0
   38.9980   24.3580   20.1520 C   0  0  0  0  0  0  0  0  0  0  0  0
   40.3830   24.2510   20.3240 C   0  0  0  0  0  0  0  0  0  0  0  0
   41.2490   24.6430   19.2960 C   0  0  0  0  0  0  0  0  0  0  0  0
   40.7290   25.1420   18.0960 C   0  0  0  0  0  0  0  0  0  0  0  0
   39.3440   25.2500   17.9240 C   0  0  0  0  0  0  0  0  0  0  0  0
   42.7430   24.5260   19.4820 C   0  0  0  0  0  0  0  0  0  0  0  0
   43.3520   25.4730   18.7740 F   0  0  0  0  0  0  0  0  0  0  0  0
   43.1490   23.3300   19.0670 F   0  0  0  0  0  0  0  0  0  0  0  0
   43.0420   24.6740   20.7700 F   0  0  0  0  0  0  0  0  0  0  0  0
   34.7030   27.1480   17.9610 C   0  0  0  0  0  0  0  0  0  0  0  0
   30.8520   30.0910   15.2160 C   0  0  0  0  0  0  0  0  0  0  0  0
   30.3130   30.4920   13.9880 C   0  0  0  0  0  0  0  0  0  0  0  0
   33.1810   30.6440   12.1630 H   0  0  0  0  0  0  0  0  0  0  0  0
   34.1360   29.9340   14.3390 H   0  0  0  0  0  0  0  0  0  0  0  0
   32.1980   29.8460   17.4770 H   0  0  0  0  0  0  0  0  0  0  0  0
   33.8250   29.8440   16.7630 H   0  0  0  0  0  0  0  0  0  0  0  0
   31.4300   27.3810   18.8650 H   0  0  0  0  0  0  0  0  0  0  0  0
   32.3310   26.3260   20.9200 H   0  0  0  0  0  0  0  0  0  0  0  0
   34.9300   24.5510   21.5000 H   0  0  0  0  0  0  0  0  0  0  0  0
   36.8130   26.7610   25.3750 H   0  0  0  0  0  0  0  0  0  0  0  0
   36.7390   24.8530   17.7120 H   0  0  0  0  0  0  0  0  0  0  0  0
   36.4850   24.2000   19.3450 H   0  0  0  0  0  0  0  0  0  0  0  0
   38.3300   24.0560   20.9450 H   0  0  0  0  0  0  0  0  0  0  0  0
   40.7830   23.8650   21.2500 H   0  0  0  0  0  0  0  0  0  0  0  0
   41.3970   25.4450   17.3030 H   0  0  0  0  0  0  0  0  0  0  0  0
   38.9440   25.6350   16.9980 H   0  0  0  0  0  0  0  0  0  0  0  0
   35.3630   27.3760   17.1370 H   0  0  0  0  0  0  0  0  0  0  0  0
   30.2030   29.9370   16.0660 H   0  0  0  0  0  0  0  0  0  0  0  0
   29.2480   30.6470   13.8900 H   0  0  0  0  0  0  0  0  0  0  0  0
  1  2  1  0  0  0  0
  2  3  2  0  0  0  0
  3 36  1  0  0  0  0
  3  4  1  0  0  0  0
  4 37  1  0  0  0  0
  4  5  2  0  0  0  0
  5  6  1  0  0  0  0
  6 38  1  0  0  0  0
  6 39  1  0  0  0  0
  6  7  1  0  0  0  0
  7  8  1  0  0  0  0
  8  9  2  0  0  0  0
  9 40  1  0  0  0  0
  9 10  1  0  0  0  0
 10 41  1  0  0  0  0
 10 11  2  0  0  0  0
 11 12  1  0  0  0  0
 12 42  1  0  0  0  0
 12 13  2  0  0  0  0
 13 14  1  0  0  0  0
 14 15  1  0  0  0  0
 15 16  2  0  0  0  0
 15 17  1  0  0  0  0
 17 43  1  0  0  0  0
 17 18  1  0  0  0  0
 18 13  1  0  0  0  0
 18 19  2  0  0  0  0
 11 20  1  0  0  0  0
 20 21  1  0  0  0  0
 21 22  1  0  0  0  0
 22 44  1  0  0  0  0
 22 45  1  0  0  0  0
 22 23  1  0  0  0  0
 23 24  2  0  0  0  0
 24 46  1  0  0  0  0
 24 25  1  0  0  0  0
 25 47  1  0  0  0  0
 25 26  2  0  0  0  0
 26 27  1  0  0  0  0
 27 48  1  0  0  0  0
 27 28  2  0  0  0  0
 28 23  1  0  0  0  0
 28 49  1  0  0  0  0
 26 29  1  0  0  0  0
 29 30  1  0  0  0  0
 29 31  1  0  0  0  0
 29 32  1  0  0  0  0
 20 33  2  0  0  0  0
 33  8  1  0  0  0  0
 33 50  1  0  0  0  0
  5 34  1  0  0  0  0
 34 51  1  0  0  0  0
 34 35  2  0  0  0  0
 35  2  1  0  0  0  0
 35 52  1  0  0  0  0
M  END
>  <LOGBIO>
5.4000

>  <PRED_LOGBIO>
5.6500

>  <XV_RES>
-0.2510

>  <WHL_TMPL>
21

>  <ANCH>
63-65;24-26

$$$$
ROW41
  -MTS-   01071502403D 0   0.00000     0.00000     0

 80 84  0  0  1  0  0  0  0  0999 V2000
   25.8930   30.5100   23.1350 C   0  0  0  0  0  0  0  0  0  0  0  0
   25.9190   30.0180   21.6910 C   0  0  0  0  0  0  0  0  0  0  0  0
   25.5580   31.1740   20.7560 C   0  0  0  0  0  0  0  0  0  0  0  0
   24.8800   30.7880   20.8550 C   0  0  1  0  0  0  0  0  0  0  0  0
   23.5120   30.5060   21.1620 O   0  0  0  0  0  0  0  0  0  0  0  0
   24.9280   30.3720   19.3730 C   0  0  0  0  0  0  0  0  0  0  0  0
   26.3450   30.5270   18.7910 C   0  0  0  0  0  0  0  0  0  0  0  0
   27.3850   29.7570   19.6270 C   0  0  1  0  0  0  0  0  0  0  0  0
   27.0210   28.2770   19.5560 C   0  0  0  0  0  0  0  0  0  0  0  0
   27.3360   30.1730   21.1080 C   0  0  1  0  0  0  0  0  0  0  0  0
   28.3750   29.4030   21.9440 C   0  0  0  0  0  0  0  0  0  0  0  0
   29.7930   29.5580   21.3620 C   0  0  0  0  0  0  0  0  0  0  0  0
   29.8410   29.1420   19.8800 C   0  0  2  0  0  0  0  0  0  0  0  0
   29.4800   27.6610   19.8080 C   0  0  0  0  0  0  0  0  0  0  0  0
   28.8020   29.9120   19.0440 C   0  0  2  0  0  0  0  0  0  0  0  0
   28.8280   29.5500   17.5790 C   0  0  0  0  0  0  0  0  0  0  0  0
   27.8280   29.6460   16.8690 O   0  0  0  0  0  0  0  0  0  0  0  0
   30.1230   29.0750   17.0450 C   0  0  0  0  0  0  0  0  0  0  0  0
   31.2380   28.9530   17.7790 C   0  0  0  0  0  0  0  0  0  0  0  0
   32.6000   28.6770   17.1890 C   0  0  2  0  0  0  0  0  0  0  0  0
   32.5200   28.2260   15.7180 C   0  0  0  0  0  0  0  0  0  0  0  0
   33.9210   27.9900   15.1250 C   0  0  2  0  0  0  0  0  0  0  0  0
   34.5550   26.9180   16.0070 C   0  0  0  0  0  0  0  0  0  0  0  0
   34.7340   26.9960   15.9750 C   0  0  0  0  0  0  0  0  0  0  0  0
   34.8140   27.4470   17.4460 C   0  0  0  0  0  0  0  0  0  0  0  0
   33.4130   27.6830   18.0390 C   0  0  1  0  0  0  0  0  0  0  0  0
   32.6800   26.3470   17.9550 C   0  0  0  0  0  0  0  0  0  0  0  0
   33.4650   28.1230   19.5140 C   0  0  0  0  0  0  0  0  0  0  0  0
   32.0500   28.3130   20.0930 C   0  0  0  0  0  0  0  0  0  0  0  0
   31.2350   29.3080   19.2460 C   0  0  1  0  0  0  0  0  0  0  0  0
   31.7480   30.7290   19.4600 C   0  0  0  0  0  0  0  0  0  0  0  0
   33.9800   27.4340   13.7220 C   0  0  0  0  0  0  0  0  0  0  0  0
   35.0250   27.4700   13.0940 O   0  0  0  0  0  0  0  0  0  0  0  0
   32.9000   26.9080   13.1750 O   0  0  0  0  0  0  0  0  0  0  0  0
   24.8640   30.6240   23.4700 H   0  0  0  0  0  0  0  0  0  0  0  0
   26.3330   29.7210   23.7410 H   0  0  0  0  0  0  0  0  0  0  0  0
   26.4600   31.4380   23.1530 H   0  0  0  0  0  0  0  0  0  0  0  0
   26.0610   32.0780   21.0940 H   0  0  0  0  0  0  0  0  0  0  0  0
   25.8750   30.9400   19.7420 H   0  0  0  0  0  0  0  0  0  0  0  0
   24.4820   31.3300   20.7730 H   0  0  0  0  0  0  0  0  0  0  0  0
   25.0230   30.4510   19.8310 H   0  0  0  0  0  0  0  0  0  0  0  0
   23.4310   29.6750   21.6560 H   0  0  0  0  0  0  0  0  0  0  0  0
   24.2980   31.0770   18.8360 H   0  0  0  0  0  0  0  0  0  0  0  0
   24.6450   29.3240   19.3050 H   0  0  0  0  0  0  0  0  0  0  0  0
   26.6000   31.5810   18.8810 H   0  0  0  0  0  0  0  0  0  0  0  0
   26.3460   30.1160   17.7840 H   0  0  0  0  0  0  0  0  0  0  0  0
   25.9610   28.1530   19.7650 H   0  0  0  0  0  0  0  0  0  0  0  0
   27.2410   27.8960   18.5610 H   0  0  0  0  0  0  0  0  0  0  0  0
   27.6020   27.7250   20.2920 H   0  0  0  0  0  0  0  0  0  0  0  0
   27.5950   31.2290   21.1590 H   0  0  0  0  0  0  0  0  0  0  0  0
   28.1210   28.3490   21.8540 H   0  0  0  0  0  0  0  0  0  0  0  0
   28.3750   29.8140   22.9510 H   0  0  0  0  0  0  0  0  0  0  0  0
   30.4230   28.8520   21.8990 H   0  0  0  0  0  0  0  0  0  0  0  0
   30.0760   30.6060   21.4300 H   0  0  0  0  0  0  0  0  0  0  0  0
   29.9850   27.2050   18.9590 H   0  0  0  0  0  0  0  0  0  0  0  0
   28.4030   27.5560   19.6900 H   0  0  0  0  0  0  0  0  0  0  0  0
   29.7930   27.1660   20.7250 H   0  0  0  0  0  0  0  0  0  0  0  0
   29.0580   30.9660   19.1190 H   0  0  0  0  0  0  0  0  0  0  0  0
   30.1740   28.8090   15.9990 H   0  0  0  0  0  0  0  0  0  0  0  0
   33.1480   29.6160   17.1980 H   0  0  0  0  0  0  0  0  0  0  0  0
   32.0890   29.0580   15.1660 H   0  0  0  0  0  0  0  0  0  0  0  0
   31.9720   27.2870   15.6800 H   0  0  0  0  0  0  0  0  0  0  0  0
   34.3340   25.9350   15.5980 H   0  0  0  0  0  0  0  0  0  0  0  0
   34.1500   26.9920   17.0140 H   0  0  0  0  0  0  0  0  0  0  0  0
   35.6330   27.0650   16.0380 H   0  0  0  0  0  0  0  0  0  0  0  0
   35.7510   27.0240   15.5900 H   0  0  0  0  0  0  0  0  0  0  0  0
   34.2320   26.0310   15.9420 H   0  0  0  0  0  0  0  0  0  0  0  0
   35.3120   28.4140   17.4430 H   0  0  0  0  0  0  0  0  0  0  0  0
   35.2970   26.6580   18.0180 H   0  0  0  0  0  0  0  0  0  0  0  0
   32.7300   25.9690   16.9360 H   0  0  0  0  0  0  0  0  0  0  0  0
   31.6390   26.4850   18.2410 H   0  0  0  0  0  0  0  0  0  0  0  0
   33.1490   25.6330   18.6300 H   0  0  0  0  0  0  0  0  0  0  0  0
   33.9350   29.1040   19.5250 H   0  0  0  0  0  0  0  0  0  0  0  0
   33.9640   27.3430   20.0850 H   0  0  0  0  0  0  0  0  0  0  0  0
   32.1760   28.7720   21.0710 H   0  0  0  0  0  0  0  0  0  0  0  0
   31.5410   27.3510   20.0730 H   0  0  0  0  0  0  0  0  0  0  0  0
   32.3980   31.0080   18.6330 H   0  0  0  0  0  0  0  0  0  0  0  0
   32.3050   30.7780   20.3930 H   0  0  0  0  0  0  0  0  0  0  0  0
   30.9050   31.4160   19.5050 H   0  0  0  0  0  0  0  0  0  0  0  0
   33.1310   26.6080   12.2820 H   0  0  0  0  0  0  0  0  0  0  0  0
  1 35  1  0  0  0  0
  1 36  1  0  0  0  0
  1 37  1  0  0  0  0
  1  2  1  0  0  0  0
  2  3  1  0  0  0  0
  3 38  1  0  0  0  0
  3 39  1  0  0  0  0
  3 40  1  0  0  0  0
  2  4  1  0  0  0  0
  4 41  1  0  0  0  0
  4  5  1  0  0  0  0
  5 42  1  0  0  0  0
  4  6  1  0  0  0  0
  6 43  1  0  0  0  0
  6 44  1  0  0  0  0
  6  7  1  0  0  0  0
  7 45  1  0  0  0  0
  7 46  1  0  0  0  0
  7  8  1  0  0  0  0
  8  9  1  0  0  0  0
  9 47  1  0  0  0  0
  9 48  1  0  0  0  0
  9 49  1  0  0  0  0
  8 10  1  0  0  0  0
 10  2  1  0  0  0  0
 10 50  1  0  0  0  0
 10 11  1  0  0  0  0
 11 51  1  0  0  0  0
 11 52  1  0  0  0  0
 11 12  1  0  0  0  0
 12 53  1  0  0  0  0
 12 54  1  0  0  0  0
 12 13  1  0  0  0  0
 13 14  1  0  0  0  0
 14 55  1  0  0  0  0
 14 56  1  0  0  0  0
 14 57  1  0  0  0  0
 13 15  1  0  0  0  0
 15  8  1  0  0  0  0
 15 58  1  0  0  0  0
 15 16  1  0  0  0  0
 16 17  2  0  0  0  0
 16 18  1  0  0  0  0
 18 59  1  0  0  0  0
 18 19  2  0  0  0  0
 19 20  1  0  0  0  0
 20 60  1  0  0  0  0
 20 21  1  0  0  0  0
 21 61  1  0  0  0  0
 21 62  1  0  0  0  0
 21 22  1  0  0  0  0
 22 23  1  0  0  0  0
 23 63  1  0  0  0  0
 23 64  1  0  0  0  0
 23 65  1  0  0  0  0
 22 24  1  0  0  0  0
 24 66  1  0  0  0  0
 24 67  1  0  0  0  0
 24 25  1  0  0  0  0
 25 68  1  0  0  0  0
 25 69  1  0  0  0  0
 25 26  1  0  0  0  0
 26 20  1  0  0  0  0
 26 27  1  0  0  0  0
 27 70  1  0  0  0  0
 27 71  1  0  0  0  0
 27 72  1  0  0  0  0
 26 28  1  0  0  0  0
 28 73  1  0  0  0  0
 28 74  1  0  0  0  0
 28 29  1  0  0  0  0
 29 75  1  0  0  0  0
 29 76  1  0  0  0  0
 29 30  1  0  0  0  0
 30 13  1  0  0  0  0
 30 19  1  0  0  0  0
 30 31  1  0  0  0  0
 31 77  1  0  0  0  0
 31 78  1  0  0  0  0
 31 79  1  0  0  0  0
 22 32  1  0  0  0  0
 32 33  2  0  0  0  0
 32 34  1  0  0  0  0
 34 80  1  0  0  0  0
M  END
>  <LOGBIO>
4.3400

>  <PRED_LOGBIO>
4.7700

>  <XV_RES>
-0.8610

>  <WHL_TMPL>
34

>  <ANCH>
18-23;5-1

$$$$
ROW42
  -MTS-   01071502403D 0   0.00000     0.00000     0

 63 66  0  0  0  0  0  0  0  0999 V2000
   18.5690   30.1830   29.6970 C   0  0  0  0  0  0  0  0  0  0  0  0
   18.5000   29.9980   28.1830 C   0  0  0  0  0  0  0  0  0  0  0  0
   19.8250   29.8950   27.6550 O   0  0  0  0  0  0  0  0  0  0  0  0
   19.8230   29.7020   26.0920 S   0  0  0  0  0  0  0  0  0  0  0  0
   19.1810   30.8200   25.4740 O   0  0  0  0  0  0  0  0  0  0  0  0
   19.1160   28.5040   25.7600 O   0  0  0  0  0  0  0  0  0  0  0  0
   21.5560   29.5790   25.4870 C   0  0  0  0  0  0  0  0  0  0  0  0
   21.8000   29.4100   24.1800 C   0  0  0  0  0  0  0  0  0  0  0  0
   23.1940   29.3110   23.6940 C   0  0  0  0  0  0  0  0  0  0  0  0
   23.8190   28.0440   23.6150 C   0  0  0  0  0  0  0  0  0  0  0  0
   25.1710   27.9220   23.1490 C   0  0  0  0  0  0  0  0  0  0  0  0
   25.8870   29.1150   22.7560 C   0  0  0  0  0  0  0  0  0  0  0  0
   27.2200   28.9980   22.2970 O   0  0  0  0  0  0  0  0  0  0  0  0
   27.5870   29.7930   21.1760 C   0  0  0  0  0  0  0  0  0  0  0  0
   28.9090   29.2740   20.6090 C   0  0  0  0  0  0  0  0  0  0  0  0
   28.7360   28.6920   19.1900 C   0  0  0  0  0  0  0  0  0  0  0  0
   30.0390   28.1720   18.5720 C   0  0  0  0  0  0  0  0  0  0  0  0
   30.6890   29.2640   17.8540 N   0  0  0  0  0  0  0  0  0  0  0  0
   32.0370   29.2630   17.6070 C   0  0  0  0  0  0  0  0  0  0  0  0
   32.6320   29.2060   16.4300 N   0  0  0  0  0  0  0  0  0  0  0  0
   34.0320   29.2180   16.4160 C   0  0  0  0  0  0  0  0  0  0  0  0
   34.6490   29.2860   17.6040 C   0  0  0  0  0  0  0  0  0  0  0  0
   33.3430   29.3380   18.7980 S   0  0  0  0  0  0  0  0  0  0  0  0
   34.7950   29.1570   15.1490 C   0  0  0  0  0  0  0  0  0  0  0  0
   35.6660   30.1990   14.8060 C   0  0  0  0  0  0  0  0  0  0  0  0
   36.3870   30.1410   13.6080 C   0  0  0  0  0  0  0  0  0  0  0  0
   36.2380   29.0430   12.7520 C   0  0  0  0  0  0  0  0  0  0  0  0
   35.3670   28.0020   13.0950 C   0  0  0  0  0  0  0  0  0  0  0  0
   35.2180   26.9040   12.2400 C   0  0  0  0  0  0  0  0  0  0  0  0
   34.3470   25.8630   12.5830 C   0  0  0  0  0  0  0  0  0  0  0  0
   33.6250   25.9200   13.7820 C   0  0  0  0  0  0  0  0  0  0  0  0
   33.7750   27.0180   14.6370 C   0  0  0  0  0  0  0  0  0  0  0  0
   34.6450   28.0590   14.2940 C   0  0  0  0  0  0  0  0  0  0  0  0
   25.2180   30.3890   22.8520 C   0  0  0  0  0  0  0  0  0  0  0  0
   23.8860   30.4820   23.3140 C   0  0  0  0  0  0  0  0  0  0  0  0
   19.0730   29.3280   30.1440 H   0  0  0  0  0  0  0  0  0  0  0  0
   17.5610   30.2610   30.0990 H   0  0  0  0  0  0  0  0  0  0  0  0
   19.1220   31.0910   29.9260 H   0  0  0  0  0  0  0  0  0  0  0  0
   17.9470   29.0890   27.9540 H   0  0  0  0  0  0  0  0  0  0  0  0
   17.9960   30.8520   27.7360 H   0  0  0  0  0  0  0  0  0  0  0  0
   22.3780   29.6420   26.1860 H   0  0  0  0  0  0  0  0  0  0  0  0
   20.9780   29.3470   23.4820 H   0  0  0  0  0  0  0  0  0  0  0  0
   23.2730   27.1600   23.9080 H   0  0  0  0  0  0  0  0  0  0  0  0
   25.6460   26.9540   23.0930 H   0  0  0  0  0  0  0  0  0  0  0  0
   27.7760   30.7970   21.5490 H   0  0  0  0  0  0  0  0  0  0  0  0
   26.8280   29.7060   20.4020 H   0  0  0  0  0  0  0  0  0  0  0  0
   29.2080   28.4430   21.2450 H   0  0  0  0  0  0  0  0  0  0  0  0
   29.6060   30.1080   20.5500 H   0  0  0  0  0  0  0  0  0  0  0  0
   28.4220   29.5240   18.5640 H   0  0  0  0  0  0  0  0  0  0  0  0
   28.0390   27.8590   19.2540 H   0  0  0  0  0  0  0  0  0  0  0  0
   29.7620   27.4260   17.8300 H   0  0  0  0  0  0  0  0  0  0  0  0
   30.6880   27.8340   19.3770 H   0  0  0  0  0  0  0  0  0  0  0  0
   30.1310   30.0410   17.5310 H   0  0  0  0  0  0  0  0  0  0  0  0
   35.7120   29.3060   17.7920 H   0  0  0  0  0  0  0  0  0  0  0  0
   35.7810   31.0460   15.4660 H   0  0  0  0  0  0  0  0  0  0  0  0
   37.0590   30.9450   13.3430 H   0  0  0  0  0  0  0  0  0  0  0  0
   36.7940   28.9990   11.8280 H   0  0  0  0  0  0  0  0  0  0  0  0
   35.7740   26.8600   11.3160 H   0  0  0  0  0  0  0  0  0  0  0  0
   34.2320   25.0160   11.9230 H   0  0  0  0  0  0  0  0  0  0  0  0
   32.9530   25.1170   14.0460 H   0  0  0  0  0  0  0  0  0  0  0  0
   33.2180   27.0620   15.5610 H   0  0  0  0  0  0  0  0  0  0  0  0
   25.7440   31.2880   22.5660 H   0  0  0  0  0  0  0  0  0  0  0  0
   23.3990   31.4440   23.3760 H   0  0  0  0  0  0  0  0  0  0  0  0
  1 36  1  0  0  0  0
  1 37  1  0  0  0  0
  1 38  1  0  0  0  0
  1  2  1  0  0  0  0
  2 39  1  0  0  0  0
  2 40  1  0  0  0  0
  2  3  1  0  0  0  0
  3  4  1  0  0  0  0
  4  5  2  0  0  0  0
  4  6  2  0  0  0  0
  4  7  1  0  0  0  0
  7 41  1  0  0  0  0
  7  8  2  0  0  0  0
  8 42  1  0  0  0  0
  8  9  1  0  0  0  0
  9 10  2  0  0  0  0
 10 43  1  0  0  0  0
 10 11  1  0  0  0  0
 11 44  1  0  0  0  0
 11 12  2  0  0  0  0
 12 13  1  0  0  0  0
 13 14  1  0  0  0  0
 14 45  1  0  0  0  0
 14 46  1  0  0  0  0
 14 15  1  0  0  0  0
 15 47  1  0  0  0  0
 15 48  1  0  0  0  0
 15 16  1  0  0  0  0
 16 49  1  0  0  0  0
 16 50  1  0  0  0  0
 16 17  1  0  0  0  0
 17 51  1  0  0  0  0
 17 52  1  0  0  0  0
 17 18  1  0  0  0  0
 18 53  1  0  0  0  0
 18 19  1  0  0  0  0
 19 20  2  0  0  0  0
 20 21  1  0  0  0  0
 21 22  2  0  0  0  0
 22 54  1  0  0  0  0
 22 23  1  0  0  0  0
 23 19  1  0  0  0  0
 21 24  1  0  0  0  0
 24 25  2  0  0  0  0
 25 55  1  0  0  0  0
 25 26  1  0  0  0  0
 26 56  1  0  0  0  0
 26 27  2  0  0  0  0
 27 57  1  0  0  0  0
 27 28  1  0  0  0  0
 28 29  1  0  0  0  0
 29 58  1  0  0  0  0
 29 30  2  0  0  0  0
 30 59  1  0  0  0  0
 30 31  1  0  0  0  0
 31 60  1  0  0  0  0
 31 32  2  0  0  0  0
 32 61  1  0  0  0  0
 32 33  1  0  0  0  0
 33 24  1  0  0  0  0
 33 28  2  0  0  0  0
 12 34  1  0  0  0  0
 34 62  1  0  0  0  0
 34 35  2  0  0  0  0
 35  9  1  0  0  0  0
 35 63  1  0  0  0  0
M  END
>  <LOGBIO>
5.6200

>  <PRED_LOGBIO>
5.4600

>  <XV_RES>
0.1980

>  <WHL_TMPL>
15

>  <ANCH>
40-41;22-21

$$$$
ROW44
  -MTS-   01071502403D 0   0.00000     0.00000     0

 53 55  0  0  0  0  0  0  0  0999 V2000
   37.3510   30.8520   16.8840 C   0  0  0  0  0  0  0  0  0  0  0  0
   37.8630   29.9290   17.9860 C   0  0  0  0  0  0  0  0  0  0  0  0
   38.8400   28.9190   17.3900 C   0  0  0  0  0  0  0  0  0  0  0  0
   38.5750   30.7560   19.0530 C   0  0  0  0  0  0  0  0  0  0  0  0
   36.7000   29.1960   18.6100 C   0  0  0  0  0  0  0  0  0  0  0  0
   36.7560   28.8090   19.9540 C   0  0  0  0  0  0  0  0  0  0  0  0
   35.6770   28.1300   20.5330 C   0  0  0  0  0  0  0  0  0  0  0  0
   34.5430   27.8370   19.7670 C   0  0  0  0  0  0  0  0  0  0  0  0
   34.4870   28.2240   18.4220 C   0  0  0  0  0  0  0  0  0  0  0  0
   35.5650   28.9030   17.8440 C   0  0  0  0  0  0  0  0  0  0  0  0
   35.5110   29.2820   16.5280 O   0  0  0  0  0  0  0  0  0  0  0  0
   33.2630   27.9080   17.5960 C   0  0  0  0  0  0  0  0  0  0  0  0
   33.6680   27.7210   16.1370 C   0  0  0  0  0  0  0  0  0  0  0  0
   32.2660   29.0580   17.7040 C   0  0  0  0  0  0  0  0  0  0  0  0
   32.6170   26.6260   18.1130 C   0  0  0  0  0  0  0  0  0  0  0  0
   35.7360   27.7210   21.9540 C   0  0  0  0  0  0  0  0  0  0  0  0
   35.9430   26.4320   22.2580 C   0  0  0  0  0  0  0  0  0  0  0  0
   36.0110   25.9690   23.6620 C   0  0  0  0  0  0  0  0  0  0  0  0
   36.2010   24.7820   23.9210 O   0  0  0  0  0  0  0  0  0  0  0  0
   35.8460   26.9610   24.7480 C   0  0  0  0  0  0  0  0  0  0  0  0
   35.8940   26.6260   25.9310 O   0  0  0  0  0  0  0  0  0  0  0  0
   35.6200   28.3700   24.3580 C   0  0  0  0  0  0  0  0  0  0  0  0
   35.4600   29.3360   25.3590 C   0  0  0  0  0  0  0  0  0  0  0  0
   35.2460   30.6750   25.0120 C   0  0  0  0  0  0  0  0  0  0  0  0
   35.1920   31.0490   23.6630 C   0  0  0  0  0  0  0  0  0  0  0  0
   35.3520   30.0830   22.6620 C   0  0  0  0  0  0  0  0  0  0  0  0
   35.5670   28.7440   23.0100 C   0  0  0  0  0  0  0  0  0  0  0  0
   36.8440   30.2630   16.1240 H   0  0  0  0  0  0  0  0  0  0  0  0
   38.1900   31.3800   16.4350 H   0  0  0  0  0  0  0  0  0  0  0  0
   36.6550   31.5720   17.3090 H   0  0  0  0  0  0  0  0  0  0  0  0
   38.3330   28.3290   16.6290 H   0  0  0  0  0  0  0  0  0  0  0  0
   39.6780   29.4470   16.9410 H   0  0  0  0  0  0  0  0  0  0  0  0
   39.2050   28.2610   18.1750 H   0  0  0  0  0  0  0  0  0  0  0  0
   37.8790   31.4760   19.4780 H   0  0  0  0  0  0  0  0  0  0  0  0
   39.4130   31.2840   18.6030 H   0  0  0  0  0  0  0  0  0  0  0  0
   38.9400   30.0970   19.8380 H   0  0  0  0  0  0  0  0  0  0  0  0
   37.6310   29.0350   20.5450 H   0  0  0  0  0  0  0  0  0  0  0  0
   33.7100   27.3130   20.2130 H   0  0  0  0  0  0  0  0  0  0  0  0
   35.8650   28.5870   15.9520 H   0  0  0  0  0  0  0  0  0  0  0  0
   34.1280   28.6360   15.7690 H   0  0  0  0  0  0  0  0  0  0  0  0
   32.7860   27.4940   15.5420 H   0  0  0  0  0  0  0  0  0  0  0  0
   34.3790   26.9010   16.0600 H   0  0  0  0  0  0  0  0  0  0  0  0
   32.7260   29.9730   17.3360 H   0  0  0  0  0  0  0  0  0  0  0  0
   31.3840   28.8310   17.1090 H   0  0  0  0  0  0  0  0  0  0  0  0
   31.9770   29.1920   18.7440 H   0  0  0  0  0  0  0  0  0  0  0  0
   33.3280   25.8050   18.0360 H   0  0  0  0  0  0  0  0  0  0  0  0
   31.7350   26.3980   17.5180 H   0  0  0  0  0  0  0  0  0  0  0  0
   32.3280   26.7590   19.1530 H   0  0  0  0  0  0  0  0  0  0  0  0
   36.0620   25.7150   21.4590 H   0  0  0  0  0  0  0  0  0  0  0  0
   35.5010   29.0480   26.3990 H   0  0  0  0  0  0  0  0  0  0  0  0
   35.1220   31.4200   25.7840 H   0  0  0  0  0  0  0  0  0  0  0  0
   35.0260   32.0820   23.3960 H   0  0  0  0  0  0  0  0  0  0  0  0
   35.3110   30.3710   21.6230 H   0  0  0  0  0  0  0  0  0  0  0  0
  1 28  1  0  0  0  0
  1 29  1  0  0  0  0
  1 30  1  0  0  0  0
  1  2  1  0  0  0  0
  2  3  1  0  0  0  0
  3 31  1  0  0  0  0
  3 32  1  0  0  0  0
  3 33  1  0  0  0  0
  2  4  1  0  0  0  0
  4 34  1  0  0  0  0
  4 35  1  0  0  0  0
  4 36  1  0  0  0  0
  2  5  1  0  0  0  0
  5  6  2  0  0  0  0
  6 37  1  0  0  0  0
  6  7  1  0  0  0  0
  7  8  2  0  0  0  0
  8 38  1  0  0  0  0
  8  9  1  0  0  0  0
  9 10  2  0  0  0  0
 10  5  1  0  0  0  0
 10 11  1  0  0  0  0
 11 39  1  0  0  0  0
  9 12  1  0  0  0  0
 12 13  1  0  0  0  0
 13 40  1  0  0  0  0
 13 41  1  0  0  0  0
 13 42  1  0  0  0  0
 12 14  1  0  0  0  0
 14 43  1  0  0  0  0
 14 44  1  0  0  0  0
 14 45  1  0  0  0  0
 12 15  1  0  0  0  0
 15 46  1  0  0  0  0
 15 47  1  0  0  0  0
 15 48  1  0  0  0  0
  7 16  1  0  0  0  0
 16 17  2  0  0  0  0
 17 49  1  0  0  0  0
 17 18  1  0  0  0  0
 18 19  2  0  0  0  0
 18 20  1  0  0  0  0
 20 21  2  0  0  0  0
 20 22  1  0  0  0  0
 22 23  1  0  0  0  0
 23 50  1  0  0  0  0
 23 24  2  0  0  0  0
 24 51  1  0  0  0  0
 24 25  1  0  0  0  0
 25 52  1  0  0  0  0
 25 26  2  0  0  0  0
 26 53  1  0  0  0  0
 26 27  1  0  0  0  0
 27 16  1  0  0  0  0
 27 22  2  0  0  0  0
M  END
>  <LOGBIO>
5.2400

>  <PRED_LOGBIO>
5.4500

>  <XV_RES>
-0.4060

>  <WHL_TMPL>
21

>  <ANCH>
65-68;40-41

$$$$
ROW45
  -MTS-   01071502403D 0   0.00000     0.00000     0

 48 51  0  0  0  0  0  0  0  0999 V2000
   36.3160   29.3170   25.4160 C   0  0  0  0  0  0  0  0  0  0  0  0
   36.6600   28.2810   24.3490 C   0  0  0  0  0  0  0  0  0  0  0  0
   38.1640   28.2280   24.0940 C   0  0  0  0  0  0  0  0  0  0  0  0
   35.8960   28.6870   23.0750 C   0  0  0  0  0  0  0  0  0  0  0  0
   35.9100   27.5900   22.0380 C   0  0  0  0  0  0  0  0  0  0  0  0
   36.0260   26.3060   22.4020 C   0  0  0  0  0  0  0  0  0  0  0  0
   36.0280   25.2930   21.2820 C   0  0  0  0  0  0  0  0  0  0  0  0
   35.1090   25.7570   20.1770 C   0  0  0  0  0  0  0  0  0  0  0  0
   35.0560   27.0790   19.9670 C   0  0  0  0  0  0  0  0  0  0  0  0
   35.8010   27.9490   20.7200 N   0  0  0  0  0  0  0  0  0  0  0  0
   34.1770   27.6100   18.9020 C   0  0  0  0  0  0  0  0  0  0  0  0
   32.7980   27.3760   18.9510 C   0  0  0  0  0  0  0  0  0  0  0  0
   31.9660   27.8790   17.9430 C   0  0  0  0  0  0  0  0  0  0  0  0
   32.5140   28.6160   16.8860 C   0  0  0  0  0  0  0  0  0  0  0  0
   33.8930   28.8500   16.8370 C   0  0  0  0  0  0  0  0  0  0  0  0
   34.7250   28.3470   17.8450 C   0  0  0  0  0  0  0  0  0  0  0  0
   34.6810   24.8370   20.7760 C   0  0  0  0  0  0  0  0  0  0  0  0
   33.5880   25.7110   20.8090 C   0  0  0  0  0  0  0  0  0  0  0  0
   32.3380   25.2870   20.3410 C   0  0  0  0  0  0  0  0  0  0  0  0
   32.1820   23.9900   19.8390 C   0  0  0  0  0  0  0  0  0  0  0  0
   30.9770   23.5810   19.3880 F   0  0  0  0  0  0  0  0  0  0  0  0
   33.2750   23.1150   19.8070 C   0  0  0  0  0  0  0  0  0  0  0  0
   34.5240   23.5390   20.2750 C   0  0  0  0  0  0  0  0  0  0  0  0
   36.1480   25.8490   23.8040 C   0  0  0  0  0  0  0  0  0  0  0  0
   36.2520   24.6580   24.0920 O   0  0  0  0  0  0  0  0  0  0  0  0
   36.1370   26.9270   24.8620 C   0  0  0  0  0  0  0  0  0  0  0  0
   37.2200   29.8420   25.7160 H   0  0  0  0  0  0  0  0  0  0  0  0
   35.8830   28.8170   26.2800 H   0  0  0  0  0  0  0  0  0  0  0  0
   35.5990   30.0290   25.0120 H   0  0  0  0  0  0  0  0  0  0  0  0
   38.3560   28.3550   23.0310 H   0  0  0  0  0  0  0  0  0  0  0  0
   38.6540   29.0250   24.6490 H   0  0  0  0  0  0  0  0  0  0  0  0
   38.5530   27.2660   24.4210 H   0  0  0  0  0  0  0  0  0  0  0  0
   36.4450   29.5220   22.6440 H   0  0  0  0  0  0  0  0  0  0  0  0
   34.8630   28.8870   23.3510 H   0  0  0  0  0  0  0  0  0  0  0  0
   36.4920   24.4040   21.7030 H   0  0  0  0  0  0  0  0  0  0  0  0
   34.5260   25.0620   19.5900 H   0  0  0  0  0  0  0  0  0  0  0  0
   36.2300   28.7790   20.3380 H   0  0  0  0  0  0  0  0  0  0  0  0
   32.3750   26.8080   19.7660 H   0  0  0  0  0  0  0  0  0  0  0  0
   30.9020   27.6980   17.9810 H   0  0  0  0  0  0  0  0  0  0  0  0
   31.8720   29.0040   16.1090 H   0  0  0  0  0  0  0  0  0  0  0  0
   34.3160   29.4190   16.0220 H   0  0  0  0  0  0  0  0  0  0  0  0
   35.7890   28.5280   17.8070 H   0  0  0  0  0  0  0  0  0  0  0  0
   33.7080   26.7120   21.1960 H   0  0  0  0  0  0  0  0  0  0  0  0
   31.4950   25.9620   20.3660 H   0  0  0  0  0  0  0  0  0  0  0  0
   33.1540   22.1140   19.4200 H   0  0  0  0  0  0  0  0  0  0  0  0
   35.3670   22.8650   20.2500 H   0  0  0  0  0  0  0  0  0  0  0  0
   35.0910   27.0860   25.1170 H   0  0  0  0  0  0  0  0  0  0  0  0
   36.7800   26.6080   25.6800 H   0  0  0  0  0  0  0  0  0  0  0  0
  1 27  1  0  0  0  0
  1 28  1  0  0  0  0
  1 29  1  0  0  0  0
  1  2  1  0  0  0  0
  2  3  1  0  0  0  0
  3 30  1  0  0  0  0
  3 31  1  0  0  0  0
  3 32  1  0  0  0  0
  2  4  1  0  0  0  0
  4 33  1  0  0  0  0
  4 34  1  0  0  0  0
  4  5  1  0  0  0  0
  5  6  2  0  0  0  0
  6  7  1  0  0  0  0
  7 35  1  0  0  0  0
  7  8  1  0  0  0  0
  8 36  1  0  0  0  0
  8  9  2  0  0  0  0
  9 10  1  0  0  0  0
 10  5  1  0  0  0  0
 10 37  1  0  0  0  0
  9 11  1  0  0  0  0
 11 12  2  0  0  0  0
 12 38  1  0  0  0  0
 12 13  1  0  0  0  0
 13 39  1  0  0  0  0
 13 14  2  0  0  0  0
 14 40  1  0  0  0  0
 14 15  1  0  0  0  0
 15 41  1  0  0  0  0
 15 16  2  0  0  0  0
 16 11  1  0  0  0  0
 16 42  1  0  0  0  0
  7 17  1  0  0  0  0
 17 18  2  0  0  0  0
 18 43  1  0  0  0  0
 18 19  1  0  0  0  0
 19 44  1  0  0  0  0
 19 20  2  0  0  0  0
 20 21  1  0  0  0  0
 20 22  1  0  0  0  0
 22 45  1  0  0  0  0
 22 23  2  0  0  0  0
 23 17  1  0  0  0  0
 23 46  1  0  0  0  0
  6 24  1  0  0  0  0
 24 25  2  0  0  0  0
 24 26  1  0  0  0  0
 26  2  1  0  0  0  0
 26 47  1  0  0  0  0
 26 48  1  0  0  0  0
M  END
>  <LOGBIO>
5.5400

>  <PRED_LOGBIO>
5.4600

>  <XV_RES>
0.0080

>  <WHL_TMPL>
19

>  <ANCH>
54-58;44-45

$$$$
ROW46
  -MTS-   01071502403D 0   0.00000     0.00000     0

 77 81  0  0  1  0  0  0  0  0999 V2000
   32.5510   25.0860   25.1140 C   0  0  0  0  0  0  0  0  0  0  0  0
   32.2530   26.3380   25.9030 C   0  0  0  0  0  0  0  0  0  0  0  0
   31.9960   27.4880   25.2640 C   0  0  0  0  0  0  0  0  0  0  0  0
   32.0050   27.5300   23.7540 C   0  0  2  0  0  0  0  0  0  0  0  0
   30.5980   27.2210   23.2100 C   0  0  0  0  0  0  0  0  0  0  0  0
   30.9430   26.3370   21.9980 C   0  0  2  0  0  0  0  0  0  0  0  0
   30.9060   27.1170   20.8000 O   0  0  0  0  0  0  0  0  0  0  0  0
   29.9720   25.1600   21.9180 C   0  0  1  0  0  0  0  0  0  0  0  0
   30.2280   24.4240   20.5900 C   0  0  0  0  0  0  0  0  0  0  0  0
   29.2510   25.0090   19.5530 C   0  0  0  0  0  0  0  0  0  0  0  0
   28.4210   26.0870   20.2740 C   0  0  2  0  0  0  0  0  0  0  0  0
   28.5490   25.7320   21.7670 C   0  0  2  0  0  0  0  0  0  0  0  0
   27.9910   26.8530   22.6630 C   0  0  0  0  0  0  0  0  0  0  0  0
   26.5390   27.2010   22.2900 C   0  0  0  0  0  0  0  0  0  0  0  0
   26.4100   27.5570   20.7970 C   0  0  1  0  0  0  0  0  0  0  0  0
   26.9690   26.4360   19.9010 C   0  0  2  0  0  0  0  0  0  0  0  0
   26.1370   25.1920   20.2010 C   0  0  0  0  0  0  0  0  0  0  0  0
   26.8400   26.7920   18.4080 C   0  0  0  0  0  0  0  0  0  0  0  0
   25.3880   27.1400   18.0350 C   0  0  0  0  0  0  0  0  0  0  0  0
   24.8290   28.2610   18.9310 C   0  0  1  0  0  0  0  0  0  0  0  0
   23.3770   28.6100   18.5550 C   0  0  0  0  0  0  0  0  0  0  0  0
   22.5590   27.3430   18.7840 C   0  0  0  0  0  0  0  0  0  0  0  0
   23.2930   29.0520   17.0960 C   0  0  0  0  0  0  0  0  0  0  0  0
   22.7980   29.6610   19.4720 C   0  0  0  0  0  0  0  0  0  0  0  0
   22.2380   30.6450   19.0470 O   0  0  0  0  0  0  0  0  0  0  0  0
   22.9600   29.4070   20.9520 C   0  0  0  0  0  0  0  0  0  0  0  0
   24.4150   29.0470   21.3030 C   0  0  0  0  0  0  0  0  0  0  0  0
   24.9570   27.9060   20.4240 C   0  0  2  0  0  0  0  0  0  0  0  0
   24.1170   26.6720   20.7410 C   0  0  0  0  0  0  0  0  0  0  0  0
   32.3460   25.8300   22.2370 C   0  0  0  0  0  0  0  0  0  0  0  0
   32.8770   24.9450   21.6360 O   0  0  0  0  0  0  0  0  0  0  0  0
   32.9010   26.5400   23.2420 O   0  0  0  0  0  0  0  0  0  0  0  0
   32.2450   26.2950   27.4120 C   0  0  0  0  0  0  0  0  0  0  0  0
   31.7020   24.8480   24.4760 H   0  0  0  0  0  0  0  0  0  0  0  0
   32.7330   24.2600   25.7980 H   0  0  0  0  0  0  0  0  0  0  0  0
   33.4340   25.2470   24.4970 H   0  0  0  0  0  0  0  0  0  0  0  0
   31.7830   28.3830   25.8280 H   0  0  0  0  0  0  0  0  0  0  0  0
   32.3200   28.5200   23.4310 H   0  0  0  0  0  0  0  0  0  0  0  0
   29.9900   26.6890   23.9390 H   0  0  0  0  0  0  0  0  0  0  0  0
   30.0700   28.1250   22.9150 H   0  0  0  0  0  0  0  0  0  0  0  0
   31.5230   27.8630   20.8520 H   0  0  0  0  0  0  0  0  0  0  0  0
   30.0570   24.4970   22.7760 H   0  0  0  0  0  0  0  0  0  0  0  0
   29.9560   23.3820   20.7390 H   0  0  0  0  0  0  0  0  0  0  0  0
   31.2470   24.6300   20.2660 H   0  0  0  0  0  0  0  0  0  0  0  0
   28.5680   24.2120   19.2670 H   0  0  0  0  0  0  0  0  0  0  0  0
   29.8240   25.4810   18.7580 H   0  0  0  0  0  0  0  0  0  0  0  0
   28.9810   27.0120   20.1500 H   0  0  0  0  0  0  0  0  0  0  0  0
   27.8830   24.8850   21.9180 H   0  0  0  0  0  0  0  0  0  0  0  0
   28.5840   27.7400   22.4490 H   0  0  0  0  0  0  0  0  0  0  0  0
   28.0030   26.5030   23.6930 H   0  0  0  0  0  0  0  0  0  0  0  0
   26.2880   28.1040   22.8430 H   0  0  0  0  0  0  0  0  0  0  0  0
   25.9180   26.3290   22.4860 H   0  0  0  0  0  0  0  0  0  0  0  0
   27.0140   28.4450   20.6210 H   0  0  0  0  0  0  0  0  0  0  0  0
   25.1530   25.4900   20.5560 H   0  0  0  0  0  0  0  0  0  0  0  0
   26.0320   24.5990   19.2960 H   0  0  0  0  0  0  0  0  0  0  0  0
   26.6350   24.6000   20.9670 H   0  0  0  0  0  0  0  0  0  0  0  0
   27.0900   25.8890   17.8560 H   0  0  0  0  0  0  0  0  0  0  0  0
   27.4610   27.6640   18.2120 H   0  0  0  0  0  0  0  0  0  0  0  0
   24.7950   26.2530   18.2490 H   0  0  0  0  0  0  0  0  0  0  0  0
   25.3760   27.4900   17.0050 H   0  0  0  0  0  0  0  0  0  0  0  0
   25.4330   29.1490   18.7560 H   0  0  0  0  0  0  0  0  0  0  0  0
   22.4970   26.7780   17.8570 H   0  0  0  0  0  0  0  0  0  0  0  0
   23.0390   26.7350   19.5480 H   0  0  0  0  0  0  0  0  0  0  0  0
   21.5570   27.6130   19.1130 H   0  0  0  0  0  0  0  0  0  0  0  0
   24.0500   29.8090   16.9020 H   0  0  0  0  0  0  0  0  0  0  0  0
   22.3070   29.4670   16.9000 H   0  0  0  0  0  0  0  0  0  0  0  0
   23.4620   28.1950   16.4480 H   0  0  0  0  0  0  0  0  0  0  0  0
   22.3620   28.5270   21.1790 H   0  0  0  0  0  0  0  0  0  0  0  0
   22.6960   30.3160   21.4880 H   0  0  0  0  0  0  0  0  0  0  0  0
   24.3960   28.6640   22.3210 H   0  0  0  0  0  0  0  0  0  0  0  0
   25.0320   29.9280   21.1340 H   0  0  0  0  0  0  0  0  0  0  0  0
   23.0590   26.9180   20.6780 H   0  0  0  0  0  0  0  0  0  0  0  0
   24.3170   26.4160   21.7790 H   0  0  0  0  0  0  0  0  0  0  0  0
   24.4270   25.9020   20.0370 H   0  0  0  0  0  0  0  0  0  0  0  0
   32.9930   26.9840   27.7990 H   0  0  0  0  0  0  0  0  0  0  0  0
   32.4730   25.2860   27.7470 H   0  0  0  0  0  0  0  0  0  0  0  0
   31.2620   26.5850   27.7770 H   0  0  0  0  0  0  0  0  0  0  0  0
  1 34  1  0  0  0  0
  1 35  1  0  0  0  0
  1 36  1  0  0  0  0
  1  2  1  0  0  0  0
  2  3  2  0  0  0  0
  3 37  1  0  0  0  0
  3  4  1  0  0  0  0
  4 38  1  0  0  0  0
  4  5  1  0  0  0  0
  5 39  1  0  0  0  0
  5 40  1  0  0  0  0
  5  6  1  0  0  0  0
  6  7  1  0  0  0  0
  7 41  1  0  0  0  0
  6  8  1  0  0  0  0
  8 42  1  0  0  0  0
  8  9  1  0  0  0  0
  9 43  1  0  0  0  0
  9 44  1  0  0  0  0
  9 10  1  0  0  0  0
 10 45  1  0  0  0  0
 10 46  1  0  0  0  0
 10 11  1  0  0  0  0
 11 47  1  0  0  0  0
 11 12  1  0  0  0  0
 12  8  1  0  0  0  0
 12 48  1  0  0  0  0
 12 13  1  0  0  0  0
 13 49  1  0  0  0  0
 13 50  1  0  0  0  0
 13 14  1  0  0  0  0
 14 51  1  0  0  0  0
 14 52  1  0  0  0  0
 14 15  1  0  0  0  0
 15 53  1  0  0  0  0
 15 16  1  0  0  0  0
 16 11  1  0  0  0  0
 16 17  1  0  0  0  0
 17 54  1  0  0  0  0
 17 55  1  0  0  0  0
 17 56  1  0  0  0  0
 16 18  1  0  0  0  0
 18 57  1  0  0  0  0
 18 58  1  0  0  0  0
 18 19  1  0  0  0  0
 19 59  1  0  0  0  0
 19 60  1  0  0  0  0
 19 20  1  0  0  0  0
 20 61  1  0  0  0  0
 20 21  1  0  0  0  0
 21 22  1  0  0  0  0
 22 62  1  0  0  0  0
 22 63  1  0  0  0  0
 22 64  1  0  0  0  0
 21 23  1  0  0  0  0
 23 65  1  0  0  0  0
 23 66  1  0  0  0  0
 23 67  1  0  0  0  0
 21 24  1  0  0  0  0
 24 25  2  0  0  0  0
 24 26  1  0  0  0  0
 26 68  1  0  0  0  0
 26 69  1  0  0  0  0
 26 27  1  0  0  0  0
 27 70  1  0  0  0  0
 27 71  1  0  0  0  0
 27 28  1  0  0  0  0
 28 15  1  0  0  0  0
 28 20  1  0  0  0  0
 28 29  1  0  0  0  0
 29 72  1  0  0  0  0
 29 73  1  0  0  0  0
 29 74  1  0  0  0  0
  6 30  1  0  0  0  0
 30 31  2  0  0  0  0
 30 32  1  0  0  0  0
 32  4  1  0  0  0  0
  2 33  1  0  0  0  0
 33 75  1  0  0  0  0
 33 76  1  0  0  0  0
 33 77  1  0  0  0  0
M  END
>  <LOGBIO>
4.8800

>  <PRED_LOGBIO>
4.9400

>  <XV_RES>
0.0570

>  <WHL_TMPL>
34

>  <ANCH>
14-34;66-67

$$$$
ROW48
  -MTS-   01071502403D 0   0.00000     0.00000     0

 65 69  0  0  0  0  0  0  0  0999 V2000
   36.2500   27.2210   23.3750 O   0  0  0  0  0  0  0  0  0  0  0  0
   35.2670   27.0070   22.5200 C   0  0  0  0  0  0  0  0  0  0  0  0
   34.7380   25.9090   22.4620 O   0  0  0  0  0  0  0  0  0  0  0  0
   34.7970   28.1230   21.6120 C   0  0  0  0  0  0  0  0  0  0  0  0
   35.4880   28.6780   20.5280 C   0  0  0  0  0  0  0  0  0  0  0  0
   34.9000   29.7000   19.7730 C   0  0  0  0  0  0  0  0  0  0  0  0
   33.6220   30.1670   20.1010 C   0  0  0  0  0  0  0  0  0  0  0  0
   32.9430   31.2620   19.2940 C   0  0  0  0  0  0  0  0  0  0  0  0
   33.9090   31.8870   18.3780 N   0  0  0  0  0  0  0  0  0  0  0  0
   34.6480   32.9700   18.7740 C   0  0  0  0  0  0  0  0  0  0  0  0
   34.6090   33.5730   19.9480 N   0  0  0  0  0  0  0  0  0  0  0  0
   35.3300   34.6770   20.4190 C   0  0  0  0  0  0  0  0  0  0  0  0
   34.8230   35.9700   20.2450 C   0  0  0  0  0  0  0  0  0  0  0  0
   35.5440   37.0740   20.7170 C   0  0  0  0  0  0  0  0  0  0  0  0
   36.7720   36.8840   21.3620 C   0  0  0  0  0  0  0  0  0  0  0  0
   37.2790   35.5910   21.5350 C   0  0  0  0  0  0  0  0  0  0  0  0
   36.5580   34.4870   21.0640 C   0  0  0  0  0  0  0  0  0  0  0  0
   37.5490   38.0750   21.8700 C   0  0  0  0  0  0  0  0  0  0  0  0
   36.7040   39.0460   22.2040 F   0  0  0  0  0  0  0  0  0  0  0  0
   38.3690   38.5080   20.9170 F   0  0  0  0  0  0  0  0  0  0  0  0
   38.2580   37.7180   22.9370 F   0  0  0  0  0  0  0  0  0  0  0  0
   35.6650   33.3970   17.3900 S   0  0  0  0  0  0  0  0  0  0  0  0
   35.0810   32.1190   16.3140 C   0  0  0  0  0  0  0  0  0  0  0  0
   35.4500   31.8550   15.0530 C   0  0  0  0  0  0  0  0  0  0  0  0
   36.4770   32.6930   14.3930 C   0  0  0  0  0  0  0  0  0  0  0  0
   36.0950   33.8300   13.6720 C   0  0  0  0  0  0  0  0  0  0  0  0
   37.0660   34.6220   13.0470 C   0  0  0  0  0  0  0  0  0  0  0  0
   38.4190   34.2760   13.1440 C   0  0  0  0  0  0  0  0  0  0  0  0
   38.8010   33.1390   13.8660 C   0  0  0  0  0  0  0  0  0  0  0  0
   40.1260   32.8010   13.9610 O   0  0  0  0  0  0  0  0  0  0  0  0
   40.6710   31.9370   12.9610 C   0  0  0  0  0  0  0  0  0  0  0  0
   42.1330   31.6920   13.2500 C   0  0  0  0  0  0  0  0  0  0  0  0
   42.5160   30.6140   14.0580 C   0  0  0  0  0  0  0  0  0  0  0  0
   43.8710   30.3880   14.3260 C   0  0  0  0  0  0  0  0  0  0  0  0
   44.8440   31.2390   13.7870 C   0  0  0  0  0  0  0  0  0  0  0  0
   44.4610   32.3170   12.9800 C   0  0  0  0  0  0  0  0  0  0  0  0
   43.1050   32.5430   12.7110 C   0  0  0  0  0  0  0  0  0  0  0  0
   37.8300   32.3470   14.4900 C   0  0  0  0  0  0  0  0  0  0  0  0
   34.0830   31.4120   17.1480 C   0  0  0  0  0  0  0  0  0  0  0  0
   33.4530   30.4420   16.7290 O   0  0  0  0  0  0  0  0  0  0  0  0
   32.9310   29.6120   21.1850 C   0  0  0  0  0  0  0  0  0  0  0  0
   33.5180   28.5900   21.9400 C   0  0  0  0  0  0  0  0  0  0  0  0
   36.4070   26.3980   23.8630 H   0  0  0  0  0  0  0  0  0  0  0  0
   36.4740   28.3180   20.2750 H   0  0  0  0  0  0  0  0  0  0  0  0
   35.4330   30.1290   18.9370 H   0  0  0  0  0  0  0  0  0  0  0  0
   32.5430   32.0160   19.9680 H   0  0  0  0  0  0  0  0  0  0  0  0
   32.1310   30.8220   18.7190 H   0  0  0  0  0  0  0  0  0  0  0  0
   33.8760   36.1160   19.7470 H   0  0  0  0  0  0  0  0  0  0  0  0
   35.1530   38.0710   20.5830 H   0  0  0  0  0  0  0  0  0  0  0  0
   38.2260   35.4450   22.0330 H   0  0  0  0  0  0  0  0  0  0  0  0
   36.9490   33.4890   21.1980 H   0  0  0  0  0  0  0  0  0  0  0  0
   34.9990   31.0330   14.5190 H   0  0  0  0  0  0  0  0  0  0  0  0
   35.0510   34.0960   13.5970 H   0  0  0  0  0  0  0  0  0  0  0  0
   36.7710   35.4990   12.4900 H   0  0  0  0  0  0  0  0  0  0  0  0
   39.1680   34.8870   12.6630 H   0  0  0  0  0  0  0  0  0  0  0  0
   40.5680   32.4030   11.9830 H   0  0  0  0  0  0  0  0  0  0  0  0
   40.1370   30.9890   12.9700 H   0  0  0  0  0  0  0  0  0  0  0  0
   41.7660   29.9580   14.4730 H   0  0  0  0  0  0  0  0  0  0  0  0
   44.1670   29.5560   14.9490 H   0  0  0  0  0  0  0  0  0  0  0  0
   45.8890   31.0640   13.9940 H   0  0  0  0  0  0  0  0  0  0  0  0
   45.2100   32.9730   12.5640 H   0  0  0  0  0  0  0  0  0  0  0  0
   42.8100   33.3750   12.0890 H   0  0  0  0  0  0  0  0  0  0  0  0
   38.1250   31.4700   15.0470 H   0  0  0  0  0  0  0  0  0  0  0  0
   31.9450   29.9720   21.4380 H   0  0  0  0  0  0  0  0  0  0  0  0
   32.9850   28.1620   22.7760 H   0  0  0  0  0  0  0  0  0  0  0  0
  1 43  1  0  0  0  0
  1  2  1  0  0  0  0
  2  3  2  0  0  0  0
  2  4  1  0  0  0  0
  4  5  2  0  0  0  0
  5 44  1  0  0  0  0
  5  6  1  0  0  0  0
  6 45  1  0  0  0  0
  6  7  2  0  0  0  0
  7  8  1  0  0  0  0
  8 46  1  0  0  0  0
  8 47  1  0  0  0  0
  8  9  1  0  0  0  0
  9 10  1  0  0  0  0
 10 11  2  0  0  0  0
 11 12  1  0  0  0  0
 12 13  2  0  0  0  0
 13 48  1  0  0  0  0
 13 14  1  0  0  0  0
 14 49  1  0  0  0  0
 14 15  2  0  0  0  0
 15 16  1  0  0  0  0
 16 50  1  0  0  0  0
 16 17  2  0  0  0  0
 17 12  1  0  0  0  0
 17 51  1  0  0  0  0
 15 18  1  0  0  0  0
 18 19  1  0  0  0  0
 18 20  1  0  0  0  0
 18 21  1  0  0  0  0
 10 22  1  0  0  0  0
 22 23  1  0  0  0  0
 23 24  2  0  0  0  0
 24 52  1  0  0  0  0
 24 25  1  0  0  0  0
 25 26  2  0  0  0  0
 26 53  1  0  0  0  0
 26 27  1  0  0  0  0
 27 54  1  0  0  0  0
 27 28  2  0  0  0  0
 28 55  1  0  0  0  0
 28 29  1  0  0  0  0
 29 30  1  0  0  0  0
 30 31  1  0  0  0  0
 31 56  1  0  0  0  0
 31 57  1  0  0  0  0
 31 32  1  0  0  0  0
 32 33  2  0  0  0  0
 33 58  1  0  0  0  0
 33 34  1  0  0  0  0
 34 59  1  0  0  0  0
 34 35  2  0  0  0  0
 35 60  1  0  0  0  0
 35 36  1  0  0  0  0
 36 61  1  0  0  0  0
 36 37  2  0  0  0  0
 37 32  1  0  0  0  0
 37 62  1  0  0  0  0
 29 38  2  0  0  0  0
 38 25  1  0  0  0  0
 38 63  1  0  0  0  0
 23 39  1  0  0  0  0
 39  9  1  0  0  0  0
 39 40  2  0  0  0  0
  7 41  1  0  0  0  0
 41 64  1  0  0  0  0
 41 42  2  0  0  0  0
 42  4  1  0  0  0  0
 42 65  1  0  0  0  0
M  END
>  <LOGBIO>
5.2500

>  <PRED_LOGBIO>
5.2300

>  <XV_RES>
-0.2240

>  <WHL_TMPL>
5

>  <ANCH>
5-7;62-10

$$$$
ROW49
  -MTS-   01071502403D 0   0.00000     0.00000     0

 81 85  0  0  1  0  0  0  0  0999 V2000
   34.0820   27.6460   13.9700 C   0  0  0  0  0  0  0  0  0  0  0  0
   34.2040   28.0780   15.4280 C   0  0  2  0  0  0  0  0  0  0  0  0
   34.9310   26.9340   16.1600 C   0  0  0  0  0  0  0  0  0  0  0  0
   34.9060   27.1370   17.6860 C   0  0  0  0  0  0  0  0  0  0  0  0
   33.4680   27.3150   18.2080 C   0  0  2  0  0  0  0  0  0  0  0  0
   33.4160   27.5110   19.7340 C   0  0  0  0  0  0  0  0  0  0  0  0
   31.9660   27.6520   20.2320 C   0  0  0  0  0  0  0  0  0  0  0  0
   31.2380   28.7960   19.5020 C   0  0  2  0  0  0  0  0  0  0  0  0
   31.8520   30.1210   19.9440 C   0  0  0  0  0  0  0  0  0  0  0  0
   31.3440   28.6830   18.0000 C   0  0  0  0  0  0  0  0  0  0  0  0
   30.2920   28.8340   17.1830 C   0  0  0  0  0  0  0  0  0  0  0  0
   28.9000   29.1330   17.6840 C   0  0  0  0  0  0  0  0  0  0  0  0
   28.8680   29.6060   19.1490 C   0  0  2  0  0  0  0  0  0  0  0  0
   27.4220   29.6030   19.6800 C   0  0  1  0  0  0  0  0  0  0  0  0
   26.9070   28.1690   19.5900 C   0  0  0  0  0  0  0  0  0  0  0  0
   26.5010   30.4790   18.8100 C   0  0  0  0  0  0  0  0  0  0  0  0
   25.0560   30.4750   19.3400 C   0  0  0  0  0  0  0  0  0  0  0  0
   24.9980   30.8940   20.8210 C   0  0  2  0  0  0  0  0  0  0  0  0
   23.6620   30.6350   21.2610 O   0  0  0  0  0  0  0  0  0  0  0  0
   25.9190   30.0180   21.6910 C   0  0  0  0  0  0  0  0  0  0  0  0
   25.8930   30.5100   23.1350 C   0  0  0  0  0  0  0  0  0  0  0  0
   25.5580   31.1740   20.7560 C   0  0  0  0  0  0  0  0  0  0  0  0
   27.3650   30.0220   21.1600 C   0  0  2  0  0  0  0  0  0  0  0  0
   28.2860   29.1460   22.0300 C   0  0  0  0  0  0  0  0  0  0  0  0
   29.7310   29.1490   21.5000 C   0  0  0  0  0  0  0  0  0  0  0  0
   29.7890   28.7300   20.0190 C   0  0  1  0  0  0  0  0  0  0  0  0
   29.3110   27.2850   19.9140 C   0  0  0  0  0  0  0  0  0  0  0  0
   32.7420   28.4590   17.4760 C   0  0  2  0  0  0  0  0  0  0  0  0
   32.7660   28.2570   15.9500 C   0  0  1  0  0  0  0  0  0  0  0  0
   32.0450   26.9400   15.6790 C   0  0  0  0  0  0  0  0  0  0  0  0
   32.7200   26.0410   17.8960 C   0  0  0  0  0  0  0  0  0  0  0  0
   32.9660   25.0220   18.5190 O   0  0  0  0  0  0  0  0  0  0  0  0
   31.8000   26.0310   16.9500 O   0  0  0  0  0  0  0  0  0  0  0  0
   33.1590   27.0860   13.8340 H   0  0  0  0  0  0  0  0  0  0  0  0
   34.0690   28.5270   13.3310 H   0  0  0  0  0  0  0  0  0  0  0  0
   34.9300   27.0190   13.7050 H   0  0  0  0  0  0  0  0  0  0  0  0
   34.7640   29.0070   15.5130 H   0  0  0  0  0  0  0  0  0  0  0  0
   35.9750   26.9930   15.8590 H   0  0  0  0  0  0  0  0  0  0  0  0
   34.4160   26.0040   15.9320 H   0  0  0  0  0  0  0  0  0  0  0  0
   35.4210   28.0760   17.8790 H   0  0  0  0  0  0  0  0  0  0  0  0
   35.3300   26.2510   18.1540 H   0  0  0  0  0  0  0  0  0  0  0  0
   33.9040   28.4620   19.9380 H   0  0  0  0  0  0  0  0  0  0  0  0
   33.8550   26.6340   20.2050 H   0  0  0  0  0  0  0  0  0  0  0  0
   32.0270   27.9430   21.2790 H   0  0  0  0  0  0  0  0  0  0  0  0
   31.4410   26.7230   20.0200 H   0  0  0  0  0  0  0  0  0  0  0  0
   32.5960   30.4370   19.2150 H   0  0  0  0  0  0  0  0  0  0  0  0
   32.3260   29.9960   20.9150 H   0  0  0  0  0  0  0  0  0  0  0  0
   31.0720   30.8760   20.0160 H   0  0  0  0  0  0  0  0  0  0  0  0
   30.4480   28.7390   16.1190 H   0  0  0  0  0  0  0  0  0  0  0  0
   28.3650   28.1850   17.6640 H   0  0  0  0  0  0  0  0  0  0  0  0
   28.4790   29.9250   17.0680 H   0  0  0  0  0  0  0  0  0  0  0  0
   29.2400   30.6280   19.1840 H   0  0  0  0  0  0  0  0  0  0  0  0
   26.3640   27.9220   20.5000 H   0  0  0  0  0  0  0  0  0  0  0  0
   26.2410   28.0760   18.7340 H   0  0  0  0  0  0  0  0  0  0  0  0
   27.7470   27.4880   19.4720 H   0  0  0  0  0  0  0  0  0  0  0  0
   26.4690   30.0090   17.8290 H   0  0  0  0  0  0  0  0  0  0  0  0
   26.8730   31.5010   18.8430 H   0  0  0  0  0  0  0  0  0  0  0  0
   24.7170   29.4420   19.3010 H   0  0  0  0  0  0  0  0  0  0  0  0
   24.4790   31.1930   18.7610 H   0  0  0  0  0  0  0  0  0  0  0  0
   25.2640   31.9440   20.9270 H   0  0  0  0  0  0  0  0  0  0  0  0
   23.2240   29.9920   20.6820 H   0  0  0  0  0  0  0  0  0  0  0  0
   24.8640   30.6240   23.4700 H   0  0  0  0  0  0  0  0  0  0  0  0
   26.3330   31.5050   23.1340 H   0  0  0  0  0  0  0  0  0  0  0  0
   26.4600   29.7860   23.7160 H   0  0  0  0  0  0  0  0  0  0  0  0
   25.0830   31.9640   21.3330 H   0  0  0  0  0  0  0  0  0  0  0  0
   26.4620   31.5600   20.2890 H   0  0  0  0  0  0  0  0  0  0  0  0
   24.8730   30.8240   19.9860 H   0  0  0  0  0  0  0  0  0  0  0  0
   27.7320   31.0440   21.2240 H   0  0  0  0  0  0  0  0  0  0  0  0
   27.9240   28.1250   21.9270 H   0  0  0  0  0  0  0  0  0  0  0  0
   28.2920   29.5550   23.0380 H   0  0  0  0  0  0  0  0  0  0  0  0
   30.2640   28.3810   22.0560 H   0  0  0  0  0  0  0  0  0  0  0  0
   30.1220   30.1610   21.5820 H   0  0  0  0  0  0  0  0  0  0  0  0
   29.5380   26.7600   20.8390 H   0  0  0  0  0  0  0  0  0  0  0  0
   29.8170   26.7950   19.0840 H   0  0  0  0  0  0  0  0  0  0  0  0
   28.2360   27.2700   19.7420 H   0  0  0  0  0  0  0  0  0  0  0  0
   33.3060   29.3670   17.6790 H   0  0  0  0  0  0  0  0  0  0  0  0
   32.2720   29.0830   15.4430 H   0  0  0  0  0  0  0  0  0  0  0  0
   31.7370   26.4950   16.6230 H   0  0  0  0  0  0  0  0  0  0  0  0
   32.7150   26.2590   15.1590 H   0  0  0  0  0  0  0  0  0  0  0  0
   31.1680   27.1260   15.0630 H   0  0  0  0  0  0  0  0  0  0  0  0
   31.4340   25.1340   16.8970 H   0  0  0  0  0  0  0  0  0  0  0  0
  1 34  1  0  0  0  0
  1 35  1  0  0  0  0
  1 36  1  0  0  0  0
  1  2  1  0  0  0  0
  2 37  1  0  0  0  0
  2  3  1  0  0  0  0
  3 38  1  0  0  0  0
  3 39  1  0  0  0  0
  3  4  1  0  0  0  0
  4 40  1  0  0  0  0
  4 41  1  0  0  0  0
  4  5  1  0  0  0  0
  5  6  1  0  0  0  0
  6 42  1  0  0  0  0
  6 43  1  0  0  0  0
  6  7  1  0  0  0  0
  7 44  1  0  0  0  0
  7 45  1  0  0  0  0
  7  8  1  0  0  0  0
  8  9  1  0  0  0  0
  9 46  1  0  0  0  0
  9 47  1  0  0  0  0
  9 48  1  0  0  0  0
  8 10  1  0  0  0  0
 10 11  2  0  0  0  0
 11 49  1  0  0  0  0
 11 12  1  0  0  0  0
 12 50  1  0  0  0  0
 12 51  1  0  0  0  0
 12 13  1  0  0  0  0
 13 52  1  0  0  0  0
 13 14  1  0  0  0  0
 14 15  1  0  0  0  0
 15 53  1  0  0  0  0
 15 54  1  0  0  0  0
 15 55  1  0  0  0  0
 14 16  1  0  0  0  0
 16 56  1  0  0  0  0
 16 57  1  0  0  0  0
 16 17  1  0  0  0  0
 17 58  1  0  0  0  0
 17 59  1  0  0  0  0
 17 18  1  0  0  0  0
 18 60  1  0  0  0  0
 18 19  1  0  0  0  0
 19 61  1  0  0  0  0
 18 20  1  0  0  0  0
 20 21  1  0  0  0  0
 21 62  1  0  0  0  0
 21 63  1  0  0  0  0
 21 64  1  0  0  0  0
 20 22  1  0  0  0  0
 22 65  1  0  0  0  0
 22 66  1  0  0  0  0
 22 67  1  0  0  0  0
 20 23  1  0  0  0  0
 23 14  1  0  0  0  0
 23 68  1  0  0  0  0
 23 24  1  0  0  0  0
 24 69  1  0  0  0  0
 24 70  1  0  0  0  0
 24 25  1  0  0  0  0
 25 71  1  0  0  0  0
 25 72  1  0  0  0  0
 25 26  1  0  0  0  0
 26  8  1  0  0  0  0
 26 13  1  0  0  0  0
 26 27  1  0  0  0  0
 27 73  1  0  0  0  0
 27 74  1  0  0  0  0
 27 75  1  0  0  0  0
 10 28  1  0  0  0  0
 28  5  1  0  0  0  0
 28 76  1  0  0  0  0
 28 29  1  0  0  0  0
 29  2  1  0  0  0  0
 29 77  1  0  0  0  0
 29 30  1  0  0  0  0
 30 78  1  0  0  0  0
 30 79  1  0  0  0  0
 30 80  1  0  0  0  0
  5 31  1  0  0  0  0
 31 32  2  0  0  0  0
 31 33  1  0  0  0  0
 33 81  1  0  0  0  0
M  END
>  <LOGBIO>
5.5100

>  <PRED_LOGBIO>
5.3500

>  <XV_RES>
0.1670

>  <WHL_TMPL>
34

>  <ANCH>
18-23;48-49

$$$$
ROW50
  -MTS-   01071502403D 0   0.00000     0.00000     0

 35 37  0  0  0  0  0  0  0  0999 V2000
   21.7840   29.7850   25.0090 C   0  0  0  0  0  0  0  0  0  0  0  0
   21.5470   30.1530   23.6060 N   0  0  0  0  0  0  0  0  0  0  0  0
   22.3000   31.1920   23.0090 C   0  0  0  0  0  0  0  0  0  0  0  0
   21.8640   32.4580   23.0600 N   0  0  0  0  0  0  0  0  0  0  0  0
   22.5670   33.4510   22.5000 C   0  0  0  0  0  0  0  0  0  0  0  0
   22.0820   34.7640   22.5710 N   0  0  0  0  0  0  0  0  0  0  0  0
   23.7260   33.2100   21.8720 N   0  0  0  0  0  0  0  0  0  0  0  0
   24.2180   31.9660   21.7850 C   0  0  0  0  0  0  0  0  0  0  0  0
   25.3790   31.7450   21.1530 N   0  0  0  0  0  0  0  0  0  0  0  0
   25.9000   30.5150   21.0480 C   0  0  0  0  0  0  0  0  0  0  0  0
   25.2400   29.4110   21.6010 C   0  0  0  0  0  0  0  0  0  0  0  0
   24.0250   29.6090   22.2680 C   0  0  0  0  0  0  0  0  0  0  0  0
   23.5070   30.9060   22.3610 C   0  0  0  0  0  0  0  0  0  0  0  0
   27.1850   30.3220   20.3400 C   0  0  0  0  0  0  0  0  0  0  0  0
   27.4880   31.1620   19.2040 C   0  0  0  0  0  0  0  0  0  0  0  0
   28.7030   31.0170   18.4780 C   0  0  0  0  0  0  0  0  0  0  0  0
   29.6680   30.0140   18.8640 C   0  0  0  0  0  0  0  0  0  0  0  0
   29.3600   29.1830   19.9950 C   0  0  0  0  0  0  0  0  0  0  0  0
   28.1510   29.3340   20.7140 C   0  0  0  0  0  0  0  0  0  0  0  0
   27.8750   28.4370   21.8970 C   0  0  0  0  0  0  0  0  0  0  0  0
   21.5940   30.6470   25.6460 H   0  0  0  0  0  0  0  0  0  0  0  0
   21.1170   28.9730   25.2890 H   0  0  0  0  0  0  0  0  0  0  0  0
   22.8170   29.4650   25.1310 H   0  0  0  0  0  0  0  0  0  0  0  0
   20.8470   29.6630   23.0670 H   0  0  0  0  0  0  0  0  0  0  0  0
   22.3390   35.3560   23.3480 H   0  0  0  0  0  0  0  0  0  0  0  0
   21.4760   35.1190   21.8450 H   0  0  0  0  0  0  0  0  0  0  0  0
   25.6630   28.4210   21.5140 H   0  0  0  0  0  0  0  0  0  0  0  0
   23.4960   28.7740   22.7030 H   0  0  0  0  0  0  0  0  0  0  0  0
   26.7770   31.9160   18.9000 H   0  0  0  0  0  0  0  0  0  0  0  0
   28.9050   31.6600   17.6340 H   0  0  0  0  0  0  0  0  0  0  0  0
   30.5930   29.8920   18.3190 H   0  0  0  0  0  0  0  0  0  0  0  0
   30.0670   28.4270   20.3030 H   0  0  0  0  0  0  0  0  0  0  0  0
   28.8150   28.1550   22.3660 H   0  0  0  0  0  0  0  0  0  0  0  0
   27.3540   27.5430   21.5600 H   0  0  0  0  0  0  0  0  0  0  0  0
   27.2550   28.9680   22.6170 H   0  0  0  0  0  0  0  0  0  0  0  0
  1 21  1  0  0  0  0
  1 22  1  0  0  0  0
  1 23  1  0  0  0  0
  1  2  1  0  0  0  0
  2 24  1  0  0  0  0
  2  3  1  0  0  0  0
  3  4  2  0  0  0  0
  4  5  1  0  0  0  0
  5  6  1  0  0  0  0
  6 25  1  0  0  0  0
  6 26  1  0  0  0  0
  5  7  2  0  0  0  0
  7  8  1  0  0  0  0
  8  9  1  0  0  0  0
  9 10  2  0  0  0  0
 10 11  1  0  0  0  0
 11 27  1  0  0  0  0
 11 12  2  0  0  0  0
 12 28  1  0  0  0  0
 12 13  1  0  0  0  0
 13  3  1  0  0  0  0
 13  8  2  0  0  0  0
 10 14  1  0  0  0  0
 14 15  2  0  0  0  0
 15 29  1  0  0  0  0
 15 16  1  0  0  0  0
 16 30  1  0  0  0  0
 16 17  2  0  0  0  0
 17 31  1  0  0  0  0
 17 18  1  0  0  0  0
 18 32  1  0  0  0  0
 18 19  2  0  0  0  0
 19 14  1  0  0  0  0
 19 20  1  0  0  0  0
 20 33  1  0  0  0  0
 20 34  1  0  0  0  0
 20 35  1  0  0  0  0
M  END
>  <LOGBIO>
5.7800

>  <PRED_LOGBIO>
5.8000

>  <XV_RES>
0.0250

>  <WHL_TMPL>
14

>  <ANCH>
17-58;22-23

$$$$
ROW51
  -MTS-   01071502403D 0   0.00000     0.00000     0

 58 60  0  0  1  0  0  0  0  0999 V2000
   27.9980   31.3430   12.9210 C   0  0  0  0  0  0  0  0  0  0  0  0
   29.4710   31.6610   12.8310 C   0  0  0  0  0  0  0  0  0  0  0  0
   29.8820   32.4350   11.9680 O   0  0  0  0  0  0  0  0  0  0  0  0
   30.3250   31.1040   13.6850 N   0  0  0  0  0  0  0  0  0  0  0  0
   31.7590   31.4130   13.5980 C   0  0  1  0  0  0  0  0  0  0  0  0
   32.2870   30.9990   12.2250 C   0  0  0  0  0  0  0  0  0  0  0  0
   31.5420   31.7550   11.1500 C   0  0  0  0  0  0  0  0  0  0  0  0
   30.3710   31.2200   10.6020 C   0  0  0  0  0  0  0  0  0  0  0  0
   29.6810   31.9200    9.6060 C   0  0  0  0  0  0  0  0  0  0  0  0
   30.1620   33.1560    9.1580 C   0  0  0  0  0  0  0  0  0  0  0  0
   31.3340   33.6920    9.7070 C   0  0  0  0  0  0  0  0  0  0  0  0
   32.0240   32.9910   10.7030 C   0  0  0  0  0  0  0  0  0  0  0  0
   32.5030   30.6570   14.6720 C   0  0  0  0  0  0  0  0  0  0  0  0
   33.3830   29.8550   14.3630 O   0  0  0  0  0  0  0  0  0  0  0  0
   32.2090   30.8590   15.9530 N   0  0  0  0  0  0  0  0  0  0  0  0
   32.9330   30.1240   16.9990 C   0  0  1  0  0  0  0  0  0  0  0  0
   32.4060   30.5380   18.3720 C   0  0  0  0  0  0  0  0  0  0  0  0
   33.1500   29.7820   19.4470 C   0  0  0  0  0  0  0  0  0  0  0  0
   34.3220   30.3170   19.9950 C   0  0  0  0  0  0  0  0  0  0  0  0
   35.0120   29.6160   20.9910 C   0  0  0  0  0  0  0  0  0  0  0  0
   34.5300   28.3800   21.4390 C   0  0  0  0  0  0  0  0  0  0  0  0
   33.3590   27.8450   20.8900 C   0  0  0  0  0  0  0  0  0  0  0  0
   32.6690   28.5460   19.8940 C   0  0  0  0  0  0  0  0  0  0  0  0
   35.2600   27.6390   22.4920 C   0  0  0  0  0  0  0  0  0  0  0  0
   35.3460   26.3120   22.6590 C   0  0  0  0  0  0  0  0  0  0  0  0
   36.1530   25.8540   23.8120 C   0  0  0  0  0  0  0  0  0  0  0  0
   36.2520   24.6550   24.0930 O   0  0  0  0  0  0  0  0  0  0  0  0
   36.7170   26.7880   24.5730 N   0  0  0  0  0  0  0  0  0  0  0  0
   36.2600   28.3260   23.8750 S   0  0  0  0  0  0  0  0  0  0  0  0
   37.4210   28.9740   23.3480 O   0  0  0  0  0  0  0  0  0  0  0  0
   35.4370   29.0890   24.7630 O   0  0  0  0  0  0  0  0  0  0  0  0
   34.4070   30.4420   16.9100 C   0  0  0  0  0  0  0  0  0  0  0  0
   34.9840   30.9570   17.8660 O   0  0  0  0  0  0  0  0  0  0  0  0
   35.0800   30.1650   15.7970 N   0  0  0  0  0  0  0  0  0  0  0  0
   27.6220   31.6380   13.8980 H   0  0  0  0  0  0  0  0  0  0  0  0
   27.4610   31.8880   12.1470 H   0  0  0  0  0  0  0  0  0  0  0  0
   27.8480   30.2740   12.7820 H   0  0  0  0  0  0  0  0  0  0  0  0
   29.9880   30.4680   14.3940 H   0  0  0  0  0  0  0  0  0  0  0  0
   31.9090   32.4820   13.7360 H   0  0  0  0  0  0  0  0  0  0  0  0
   33.3480   31.2280   12.1600 H   0  0  0  0  0  0  0  0  0  0  0  0
   32.1370   29.9300   12.0860 H   0  0  0  0  0  0  0  0  0  0  0  0
   30.0000   30.2660   10.9470 H   0  0  0  0  0  0  0  0  0  0  0  0
   28.7770   31.5070    9.1830 H   0  0  0  0  0  0  0  0  0  0  0  0
   29.6300   33.6970    8.3900 H   0  0  0  0  0  0  0  0  0  0  0  0
   31.7050   34.6450    9.3610 H   0  0  0  0  0  0  0  0  0  0  0  0
   32.9270   33.4040   11.1260 H   0  0  0  0  0  0  0  0  0  0  0  0
   31.4870   31.5190   16.2070 H   0  0  0  0  0  0  0  0  0  0  0  0
   32.7840   29.0550   16.8610 H   0  0  0  0  0  0  0  0  0  0  0  0
   31.3440   30.3090   18.4370 H   0  0  0  0  0  0  0  0  0  0  0  0
   32.5550   31.6070   18.5110 H   0  0  0  0  0  0  0  0  0  0  0  0
   34.6930   31.2710   19.6500 H   0  0  0  0  0  0  0  0  0  0  0  0
   35.9150   30.0290   21.4150 H   0  0  0  0  0  0  0  0  0  0  0  0
   32.9870   26.8910   21.2360 H   0  0  0  0  0  0  0  0  0  0  0  0
   31.7650   28.1330   19.4710 H   0  0  0  0  0  0  0  0  0  0  0  0
   34.8550   25.6190   21.9930 H   0  0  0  0  0  0  0  0  0  0  0  0
   37.2930   26.6390   25.3890 H   0  0  0  0  0  0  0  0  0  0  0  0
   34.6060   29.7420   15.0120 H   0  0  0  0  0  0  0  0  0  0  0  0
   36.0660   30.3770   15.7370 H   0  0  0  0  0  0  0  0  0  0  0  0
  1 35  1  0  0  0  0
  1 36  1  0  0  0  0
  1 37  1  0  0  0  0
  1  2  1  0  0  0  0
  2  3  2  0  0  0  0
  2  4  1  0  0  0  0
  4 38  1  0  0  0  0
  4  5  1  0  0  0  0
  5 39  1  0  0  0  0
  5  6  1  0  0  0  0
  6 40  1  0  0  0  0
  6 41  1  0  0  0  0
  6  7  1  0  0  0  0
  7  8  2  0  0  0  0
  8 42  1  0  0  0  0
  8  9  1  0  0  0  0
  9 43  1  0  0  0  0
  9 10  2  0  0  0  0
 10 44  1  0  0  0  0
 10 11  1  0  0  0  0
 11 45  1  0  0  0  0
 11 12  2  0  0  0  0
 12  7  1  0  0  0  0
 12 46  1  0  0  0  0
  5 13  1  0  0  0  0
 13 14  2  0  0  0  0
 13 15  1  0  0  0  0
 15 47  1  0  0  0  0
 15 16  1  0  0  0  0
 16 48  1  0  0  0  0
 16 17  1  0  0  0  0
 17 49  1  0  0  0  0
 17 50  1  0  0  0  0
 17 18  1  0  0  0  0
 18 19  2  0  0  0  0
 19 51  1  0  0  0  0
 19 20  1  0  0  0  0
 20 52  1  0  0  0  0
 20 21  2  0  0  0  0
 21 22  1  0  0  0  0
 22 53  1  0  0  0  0
 22 23  2  0  0  0  0
 23 18  1  0  0  0  0
 23 54  1  0  0  0  0
 21 24  1  0  0  0  0
 24 25  2  0  0  0  0
 25 55  1  0  0  0  0
 25 26  1  0  0  0  0
 26 27  2  0  0  0  0
 26 28  1  0  0  0  0
 28 56  1  0  0  0  0
 28 29  1  0  0  0  0
 29 24  1  0  0  0  0
 29 30  2  0  0  0  0
 29 31  2  0  0  0  0
 16 32  1  0  0  0  0
 32 33  2  0  0  0  0
 32 34  1  0  0  0  0
 34 57  1  0  0  0  0
 34 58  1  0  0  0  0
M  END
>  <LOGBIO>
5.5200

>  <PRED_LOGBIO>
5.6200

>  <XV_RES>
-0.2270

>  <WHL_TMPL>
19

>  <ANCH>
52-54;49-47

$$$$
ROW52
  -MTS-   01071502403D 0   0.00000     0.00000     0

 48 51  0  0  0  0  0  0  0  0999 V2000
   37.7310   22.2350   23.7470 C   0  0  0  0  0  0  0  0  0  0  0  0
   36.3560   22.4010   24.3890 C   0  0  0  0  0  0  0  0  0  0  0  0
   36.1760   21.3730   25.5020 C   0  0  0  0  0  0  0  0  0  0  0  0
   35.4060   22.2010   23.3390 O   0  0  0  0  0  0  0  0  0  0  0  0
   35.5800   23.1720   22.3040 C   0  0  0  0  0  0  0  0  0  0  0  0
   35.4150   24.5790   22.8270 C   0  0  0  0  0  0  0  0  0  0  0  0
   34.9310   25.5740   22.1070 N   0  0  0  0  0  0  0  0  0  0  0  0
   34.8470   26.9170   22.6470 N   0  0  0  0  0  0  0  0  0  0  0  0
   35.2730   27.1700   23.9240 C   0  0  0  0  0  0  0  0  0  0  0  0
   35.7730   26.2030   24.7050 C   0  0  0  0  0  0  0  0  0  0  0  0
   36.2100   26.5230   26.0510 C   0  0  0  0  0  0  0  0  0  0  0  0
   36.5600   26.7780   27.1270 N   0  0  0  0  0  0  0  0  0  0  0  0
   35.8840   24.8130   24.2100 C   0  0  0  0  0  0  0  0  0  0  0  0
   36.3320   23.7970   24.9610 C   0  0  0  0  0  0  0  0  0  0  0  0
   35.1850   28.4460   24.4160 N   0  0  0  0  0  0  0  0  0  0  0  0
   34.3380   27.9860   21.8310 C   0  0  0  0  0  0  0  0  0  0  0  0
   34.4470   29.3200   22.2420 C   0  0  0  0  0  0  0  0  0  0  0  0
   33.9170   30.3430   21.4470 C   0  0  0  0  0  0  0  0  0  0  0  0
   33.2770   30.0320   20.2410 C   0  0  0  0  0  0  0  0  0  0  0  0
   33.1680   28.6980   19.8300 C   0  0  0  0  0  0  0  0  0  0  0  0
   33.6980   27.6750   20.6250 C   0  0  0  0  0  0  0  0  0  0  0  0
   33.5920   26.3690   20.2230 O   0  0  0  0  0  0  0  0  0  0  0  0
   32.4860   25.6630   20.6190 C   0  0  0  0  0  0  0  0  0  0  0  0
   31.3360   25.6580   19.8200 C   0  0  0  0  0  0  0  0  0  0  0  0
   30.2070   24.9370   20.2240 C   0  0  0  0  0  0  0  0  0  0  0  0
   30.2270   24.2200   21.4270 C   0  0  0  0  0  0  0  0  0  0  0  0
   31.3770   24.2250   22.2250 C   0  0  0  0  0  0  0  0  0  0  0  0
   32.5070   24.9460   21.8210 C   0  0  0  0  0  0  0  0  0  0  0  0
   37.6580   21.5470   22.9070 H   0  0  0  0  0  0  0  0  0  0  0  0
   38.4280   21.8380   24.4810 H   0  0  0  0  0  0  0  0  0  0  0  0
   38.0850   23.2010   23.3940 H   0  0  0  0  0  0  0  0  0  0  0  0
   36.5880   21.7670   26.4290 H   0  0  0  0  0  0  0  0  0  0  0  0
   35.1160   21.1650   25.6360 H   0  0  0  0  0  0  0  0  0  0  0  0
   36.6950   20.4550   25.2360 H   0  0  0  0  0  0  0  0  0  0  0  0
   34.7700   23.0120   21.5950 H   0  0  0  0  0  0  0  0  0  0  0  0
   36.5840   23.0800   21.8950 H   0  0  0  0  0  0  0  0  0  0  0  0
   36.6730   23.9770   25.9700 H   0  0  0  0  0  0  0  0  0  0  0  0
   34.2360   28.7780   24.3220 H   0  0  0  0  0  0  0  0  0  0  0  0
   35.8060   29.0500   23.8970 H   0  0  0  0  0  0  0  0  0  0  0  0
   34.9410   29.5600   23.1720 H   0  0  0  0  0  0  0  0  0  0  0  0
   34.0010   31.3720   21.7630 H   0  0  0  0  0  0  0  0  0  0  0  0
   32.8680   30.8210   19.6270 H   0  0  0  0  0  0  0  0  0  0  0  0
   32.6740   28.4580   18.9000 H   0  0  0  0  0  0  0  0  0  0  0  0
   31.3210   26.2110   18.8930 H   0  0  0  0  0  0  0  0  0  0  0  0
   29.3200   24.9330   19.6080 H   0  0  0  0  0  0  0  0  0  0  0  0
   29.3560   23.6630   21.7380 H   0  0  0  0  0  0  0  0  0  0  0  0
   31.3930   23.6720   23.1530 H   0  0  0  0  0  0  0  0  0  0  0  0
   33.3940   24.9500   22.4370 H   0  0  0  0  0  0  0  0  0  0  0  0
  1 29  1  0  0  0  0
  1 30  1  0  0  0  0
  1 31  1  0  0  0  0
  1  2  1  0  0  0  0
  2  3  1  0  0  0  0
  3 32  1  0  0  0  0
  3 33  1  0  0  0  0
  3 34  1  0  0  0  0
  2  4  1  0  0  0  0
  4  5  1  0  0  0  0
  5 35  1  0  0  0  0
  5 36  1  0  0  0  0
  5  6  1  0  0  0  0
  6  7  2  0  0  0  0
  7  8  1  0  0  0  0
  8  9  1  0  0  0  0
  9 10  2  0  0  0  0
 10 11  1  0  0  0  0
 11 12  3  0  0  0  0
 10 13  1  0  0  0  0
 13  6  1  0  0  0  0
 13 14  2  0  0  0  0
 14  2  1  0  0  0  0
 14 37  1  0  0  0  0
  9 15  1  0  0  0  0
 15 38  1  0  0  0  0
 15 39  1  0  0  0  0
  8 16  1  0  0  0  0
 16 17  2  0  0  0  0
 17 40  1  0  0  0  0
 17 18  1  0  0  0  0
 18 41  1  0  0  0  0
 18 19  2  0  0  0  0
 19 42  1  0  0  0  0
 19 20  1  0  0  0  0
 20 43  1  0  0  0  0
 20 21  2  0  0  0  0
 21 16  1  0  0  0  0
 21 22  1  0  0  0  0
 22 23  1  0  0  0  0
 23 24  2  0  0  0  0
 24 44  1  0  0  0  0
 24 25  1  0  0  0  0
 25 45  1  0  0  0  0
 25 26  2  0  0  0  0
 26 46  1  0  0  0  0
 26 27  1  0  0  0  0
 27 47  1  0  0  0  0
 27 28  2  0  0  0  0
 28 23  1  0  0  0  0
 28 48  1  0  0  0  0
M  END
>  <LOGBIO>
4.8000

>  <PRED_LOGBIO>
5.2200

>  <XV_RES>
-0.8610

>  <WHL_TMPL>
7

>  <ANCH>
3-4;17-16

$$$$
ROW54
  -MTS-   01071502403D 0   0.00000     0.00000     0

 38 40  0  0  0  0  0  0  0  0999 V2000
   28.8530   30.9180   18.5860 C   0  0  0  0  0  0  0  0  0  0  0  0
   29.3920   30.5900   19.9750 C   0  0  0  0  0  0  0  0  0  0  0  0
   28.7860   29.2750   20.4580 C   0  0  0  0  0  0  0  0  0  0  0  0
   30.8950   30.4590   19.9140 C   0  0  0  0  0  0  0  0  0  0  0  0
   31.5180   29.6610   20.7920 C   0  0  0  0  0  0  0  0  0  0  0  0
   30.9270   30.1610   19.4680 S   0  0  0  0  0  0  0  0  0  0  0  0
   29.1740   30.2470   19.2410 C   0  0  0  0  0  0  0  0  0  0  0  0
   28.4800   29.1460   18.7230 C   0  0  0  0  0  0  0  0  0  0  0  0
   27.0940   29.2140   18.5430 C   0  0  0  0  0  0  0  0  0  0  0  0
   26.4000   30.3820   18.8820 C   0  0  0  0  0  0  0  0  0  0  0  0
   25.0630   30.4480   18.7090 F   0  0  0  0  0  0  0  0  0  0  0  0
   27.0940   31.4830   19.4000 C   0  0  0  0  0  0  0  0  0  0  0  0
   28.4800   31.4150   19.5790 C   0  0  0  0  0  0  0  0  0  0  0  0
   32.9890   29.4980   20.7750 C   0  0  0  0  0  0  0  0  0  0  0  0
   33.6130   28.6580   21.7050 C   0  0  0  0  0  0  0  0  0  0  0  0
   35.0050   28.5050   21.6870 C   0  0  0  0  0  0  0  0  0  0  0  0
   35.7720   29.1930   20.7390 C   0  0  0  0  0  0  0  0  0  0  0  0
   35.1480   30.0340   19.8100 C   0  0  0  0  0  0  0  0  0  0  0  0
   33.7560   30.1860   19.8280 C   0  0  0  0  0  0  0  0  0  0  0  0
   33.1180   31.0800   18.8360 C   0  0  0  0  0  0  0  0  0  0  0  0
   33.7860   31.6880   18.0010 O   0  0  0  0  0  0  0  0  0  0  0  0
   31.6450   31.2150   18.8870 C   0  0  0  0  0  0  0  0  0  0  0  0
   31.0550   31.9430   18.0900 O   0  0  0  0  0  0  0  0  0  0  0  0
   29.1200   30.1210   17.8950 H   0  0  0  0  0  0  0  0  0  0  0  0
   27.7700   31.0120   18.6290 H   0  0  0  0  0  0  0  0  0  0  0  0
   29.2850   31.8550   18.2410 H   0  0  0  0  0  0  0  0  0  0  0  0
   29.1250   31.3870   20.6650 H   0  0  0  0  0  0  0  0  0  0  0  0
   29.0530   28.4780   19.7680 H   0  0  0  0  0  0  0  0  0  0  0  0
   27.7030   29.3690   20.5020 H   0  0  0  0  0  0  0  0  0  0  0  0
   29.1700   29.0410   21.4490 H   0  0  0  0  0  0  0  0  0  0  0  0
   29.0150   28.2450   18.4620 H   0  0  0  0  0  0  0  0  0  0  0  0
   26.5590   28.3650   18.1440 H   0  0  0  0  0  0  0  0  0  0  0  0
   26.5590   32.3840   19.6610 H   0  0  0  0  0  0  0  0  0  0  0  0
   29.0150   32.2640   19.9790 H   0  0  0  0  0  0  0  0  0  0  0  0
   33.0210   28.1270   22.4360 H   0  0  0  0  0  0  0  0  0  0  0  0
   35.4860   27.8570   22.4040 H   0  0  0  0  0  0  0  0  0  0  0  0
   36.8460   29.0760   20.7250 H   0  0  0  0  0  0  0  0  0  0  0  0
   35.7400   30.5650   19.0790 H   0  0  0  0  0  0  0  0  0  0  0  0
  1 24  1  0  0  0  0
  1 25  1  0  0  0  0
  1 26  1  0  0  0  0
  1  2  1  0  0  0  0
  2 27  1  0  0  0  0
  2  3  1  0  0  0  0
  3 28  1  0  0  0  0
  3 29  1  0  0  0  0
  3 30  1  0  0  0  0
  2  4  1  0  0  0  0
  4  5  2  0  0  0  0
  5  6  1  0  0  0  0
  6  7  1  0  0  0  0
  7  8  2  0  0  0  0
  8 31  1  0  0  0  0
  8  9  1  0  0  0  0
  9 32  1  0  0  0  0
  9 10  2  0  0  0  0
 10 11  1  0  0  0  0
 10 12  1  0  0  0  0
 12 33  1  0  0  0  0
 12 13  2  0  0  0  0
 13  7  1  0  0  0  0
 13 34  1  0  0  0  0
  5 14  1  0  0  0  0
 14 15  1  0  0  0  0
 15 35  1  0  0  0  0
 15 16  2  0  0  0  0
 16 36  1  0  0  0  0
 16 17  1  0  0  0  0
 17 37  1  0  0  0  0
 17 18  2  0  0  0  0
 18 38  1  0  0  0  0
 18 19  1  0  0  0  0
 19 14  2  0  0  0  0
 19 20  1  0  0  0  0
 20 21  2  0  0  0  0
 20 22  1  0  0  0  0
 22  4  1  0  0  0  0
 22 23  2  0  0  0  0
M  END
>  <LOGBIO>
5.1400

>  <PRED_LOGBIO>
4.5700

>  <XV_RES>
0.7650

>  <WHL_TMPL>
26

>  <ANCH>
8-10;32-34

$$$$
ROW55
  -MTS-   01071502403D 0   0.00000     0.00000     0

 56 61  0  0  1  0  0  0  0  0999 V2000
   36.2100   24.6310   24.0010 O   0  0  0  0  0  0  0  0  0  0  0  0
   36.0700   25.8160   23.7390 C   0  0  0  0  0  0  0  0  0  0  0  0
   35.3660   26.3520   22.5470 C   0  0  0  0  0  0  0  0  0  0  0  0
   35.8610   27.7480   22.2850 C   0  0  1  0  0  0  0  0  0  0  0  0
   34.9690   28.6820   21.4970 C   0  0  0  0  0  0  0  0  0  0  0  0
   33.5150   28.6370   21.6760 C   0  0  0  0  0  0  0  0  0  0  0  0
   32.6640   29.5760   20.9390 C   0  0  0  0  0  0  0  0  0  0  0  0
   33.2750   30.5540   20.0240 C   0  0  0  0  0  0  0  0  0  0  0  0
   32.4040   31.4990   19.2430 C   0  0  0  0  0  0  0  0  0  0  0  0
   32.5360   31.2700   17.7330 C   0  0  2  0  0  0  0  0  0  0  0  0
   31.8980   32.3900   17.0270 N   0  0  0  0  0  0  0  0  0  0  0  0
   31.8840   32.4170   15.6570 C   0  0  0  0  0  0  0  0  0  0  0  0
   30.9600   31.9110   14.8620 N   0  0  0  0  0  0  0  0  0  0  0  0
   31.1470   32.0540   13.4820 C   0  0  0  0  0  0  0  0  0  0  0  0
   30.2440   31.5630   12.5310 C   0  0  0  0  0  0  0  0  0  0  0  0
   30.4980   31.7440   11.1660 C   0  0  0  0  0  0  0  0  0  0  0  0
   31.6550   32.4140   10.7520 C   0  0  0  0  0  0  0  0  0  0  0  0
   32.5580   32.9040   11.7030 C   0  0  0  0  0  0  0  0  0  0  0  0
   32.3040   32.7240   13.0680 C   0  0  0  0  0  0  0  0  0  0  0  0
   33.1010   33.1390   14.5940 S   0  0  0  0  0  0  0  0  0  0  0  0
   31.8850   29.9490   17.3280 C   0  0  0  0  0  0  0  0  0  0  0  0
   30.4770   29.8340   17.2680 N   0  0  0  0  0  0  0  0  0  0  0  0
   30.2580   28.5100   16.8360 C   0  0  0  0  0  0  0  0  0  0  0  0
   29.0060   27.7720   16.5730 C   0  0  0  0  0  0  0  0  0  0  0  0
   29.0610   26.3640   16.1190 C   0  0  0  0  0  0  0  0  0  0  0  0
   30.3680   25.7010   15.9310 C   0  0  0  0  0  0  0  0  0  0  0  0
   31.6210   26.4470   16.1950 C   0  0  0  0  0  0  0  0  0  0  0  0
   31.5590   27.8550   16.6500 C   0  0  0  0  0  0  0  0  0  0  0  0
   32.5780   28.7750   16.9620 N   0  0  0  0  0  0  0  0  0  0  0  0
   34.7250   30.5910   19.8480 C   0  0  0  0  0  0  0  0  0  0  0  0
   35.5710   29.6600   20.5800 C   0  0  0  0  0  0  0  0  0  0  0  0
   36.2310   28.3870   23.9110 S   0  0  0  0  0  0  0  0  0  0  0  0
   35.0490   28.9170   24.5170 O   0  0  0  0  0  0  0  0  0  0  0  0
   37.3990   29.2110   23.9040 O   0  0  0  0  0  0  0  0  0  0  0  0
   36.5740   26.7560   24.5460 N   0  0  0  0  0  0  0  0  0  0  0  0
   34.3130   26.4330   22.8100 H   0  0  0  0  0  0  0  0  0  0  0  0
   35.6030   25.7300   21.6860 H   0  0  0  0  0  0  0  0  0  0  0  0
   36.8200   27.6820   21.7760 H   0  0  0  0  0  0  0  0  0  0  0  0
   33.0730   27.9160   22.3470 H   0  0  0  0  0  0  0  0  0  0  0  0
   31.5920   29.5500   21.0670 H   0  0  0  0  0  0  0  0  0  0  0  0
   32.7880   32.4990   19.4350 H   0  0  0  0  0  0  0  0  0  0  0  0
   31.3670   31.3240   19.5230 H   0  0  0  0  0  0  0  0  0  0  0  0
   33.5930   31.2330   17.4770 H   0  0  0  0  0  0  0  0  0  0  0  0
   31.4700   33.1400   17.5520 H   0  0  0  0  0  0  0  0  0  0  0  0
   29.3510   31.0460   12.8510 H   0  0  0  0  0  0  0  0  0  0  0  0
   29.8020   31.3650   10.4330 H   0  0  0  0  0  0  0  0  0  0  0  0
   31.8510   32.5530    9.6990 H   0  0  0  0  0  0  0  0  0  0  0  0
   33.4510   33.4220   11.3840 H   0  0  0  0  0  0  0  0  0  0  0  0
   28.0520   28.2590   16.7120 H   0  0  0  0  0  0  0  0  0  0  0  0
   28.1470   25.8220   15.9250 H   0  0  0  0  0  0  0  0  0  0  0  0
   30.4100   24.6730   15.6010 H   0  0  0  0  0  0  0  0  0  0  0  0
   32.5770   25.9650   16.0560 H   0  0  0  0  0  0  0  0  0  0  0  0
   33.5770   28.6280   16.9310 H   0  0  0  0  0  0  0  0  0  0  0  0
   35.1690   31.3090   19.1750 H   0  0  0  0  0  0  0  0  0  0  0  0
   36.6430   29.6880   20.4490 H   0  0  0  0  0  0  0  0  0  0  0  0
   37.0800   26.5680   25.3990 H   0  0  0  0  0  0  0  0  0  0  0  0
  1  2  2  0  0  0  0
  2  3  1  0  0  0  0
  3 36  1  0  0  0  0
  3 37  1  0  0  0  0
  3  4  1  0  0  0  0
  4 38  1  0  0  0  0
  4  5  1  0  0  0  0
  5  6  2  0  0  0  0
  6 39  1  0  0  0  0
  6  7  1  0  0  0  0
  7 40  1  0  0  0  0
  7  8  2  0  0  0  0
  8  9  1  0  0  0  0
  9 41  1  0  0  0  0
  9 42  1  0  0  0  0
  9 10  1  0  0  0  0
 10 43  1  0  0  0  0
 10 11  1  0  0  0  0
 11 44  1  0  0  0  0
 11 12  1  0  0  0  0
 12 13  2  0  0  0  0
 13 14  1  0  0  0  0
 14 15  2  0  0  0  0
 15 45  1  0  0  0  0
 15 16  1  0  0  0  0
 16 46  1  0  0  0  0
 16 17  2  0  0  0  0
 17 47  1  0  0  0  0
 17 18  1  0  0  0  0
 18 48  1  0  0  0  0
 18 19  2  0  0  0  0
 19 14  1  0  0  0  0
 19 20  1  0  0  0  0
 20 12  1  0  0  0  0
 10 21  1  0  0  0  0
 21 22  2  0  0  0  0
 22 23  1  0  0  0  0
 23 24  2  0  0  0  0
 24 49  1  0  0  0  0
 24 25  1  0  0  0  0
 25 50  1  0  0  0  0
 25 26  2  0  0  0  0
 26 51  1  0  0  0  0
 26 27  1  0  0  0  0
 27 52  1  0  0  0  0
 27 28  2  0  0  0  0
 28 23  1  0  0  0  0
 28 29  1  0  0  0  0
 29 21  1  0  0  0  0
 29 53  1  0  0  0  0
  8 30  1  0  0  0  0
 30 54  1  0  0  0  0
 30 31  2  0  0  0  0
 31  5  1  0  0  0  0
 31 55  1  0  0  0  0
  4 32  1  0  0  0  0
 32 33  2  0  0  0  0
 32 34  2  0  0  0  0
 32 35  1  0  0  0  0
 35  2  1  0  0  0  0
 35 56  1  0  0  0  0
M  END
>  <LOGBIO>
6.5700

>  <PRED_LOGBIO>
6.2600

>  <XV_RES>
0.3530

>  <WHL_TMPL>
25

>  <ANCH>
61-65;2-1

$$$$
ROW56
  -MTS-   01071502403D 0   0.00000     0.00000     0

 61 63  0  0  0  0  0  0  0  0999 V2000
   18.5690   30.1830   29.6970 C   0  0  0  0  0  0  0  0  0  0  0  0
   18.5000   29.9980   28.1830 C   0  0  0  0  0  0  0  0  0  0  0  0
   19.8250   29.8950   27.6550 O   0  0  0  0  0  0  0  0  0  0  0  0
   19.8230   29.7020   26.0920 S   0  0  0  0  0  0  0  0  0  0  0  0
   19.1810   30.8200   25.4740 O   0  0  0  0  0  0  0  0  0  0  0  0
   19.1160   28.5040   25.7600 O   0  0  0  0  0  0  0  0  0  0  0  0
   21.5560   29.5790   25.4870 C   0  0  0  0  0  0  0  0  0  0  0  0
   21.8000   29.4100   24.1800 C   0  0  0  0  0  0  0  0  0  0  0  0
   23.1940   29.3110   23.6940 C   0  0  0  0  0  0  0  0  0  0  0  0
   23.8190   28.0440   23.6150 C   0  0  0  0  0  0  0  0  0  0  0  0
   25.1710   27.9220   23.1490 C   0  0  0  0  0  0  0  0  0  0  0  0
   25.8870   29.1150   22.7560 C   0  0  0  0  0  0  0  0  0  0  0  0
   27.2200   28.9980   22.2970 O   0  0  0  0  0  0  0  0  0  0  0  0
   27.5870   29.7930   21.1760 C   0  0  0  0  0  0  0  0  0  0  0  0
   28.9090   29.2740   20.6090 C   0  0  0  0  0  0  0  0  0  0  0  0
   28.7360   28.6920   19.1900 C   0  0  0  0  0  0  0  0  0  0  0  0
   30.0390   28.1720   18.5720 C   0  0  0  0  0  0  0  0  0  0  0  0
   30.6890   29.2640   17.8540 N   0  0  0  0  0  0  0  0  0  0  0  0
   32.0370   29.2630   17.6070 C   0  0  0  0  0  0  0  0  0  0  0  0
   32.6320   29.2060   16.4300 N   0  0  0  0  0  0  0  0  0  0  0  0
   34.0320   29.2180   16.4160 C   0  0  0  0  0  0  0  0  0  0  0  0
   34.6490   29.2860   17.6040 C   0  0  0  0  0  0  0  0  0  0  0  0
   33.3430   29.3380   18.7980 S   0  0  0  0  0  0  0  0  0  0  0  0
   34.7950   29.1570   15.1490 C   0  0  0  0  0  0  0  0  0  0  0  0
   35.6650   30.1990   14.8060 C   0  0  0  0  0  0  0  0  0  0  0  0
   36.3870   30.1410   13.6080 C   0  0  0  0  0  0  0  0  0  0  0  0
   36.2380   29.0430   12.7520 C   0  0  0  0  0  0  0  0  0  0  0  0
   35.3670   28.0020   13.0950 C   0  0  0  0  0  0  0  0  0  0  0  0
   35.2210   26.9270   12.2590 O   0  0  0  0  0  0  0  0  0  0  0  0
   34.2070   26.9930   11.2530 C   0  0  0  0  0  0  0  0  0  0  0  0
   34.6450   28.0590   14.2940 C   0  0  0  0  0  0  0  0  0  0  0  0
   25.2180   30.3890   22.8520 C   0  0  0  0  0  0  0  0  0  0  0  0
   23.8860   30.4820   23.3140 C   0  0  0  0  0  0  0  0  0  0  0  0
   19.0730   29.3280   30.1440 H   0  0  0  0  0  0  0  0  0  0  0  0
   17.5610   30.2610   30.0990 H   0  0  0  0  0  0  0  0  0  0  0  0
   19.1220   31.0910   29.9260 H   0  0  0  0  0  0  0  0  0  0  0  0
   17.9470   29.0890   27.9540 H   0  0  0  0  0  0  0  0  0  0  0  0
   17.9960   30.8520   27.7360 H   0  0  0  0  0  0  0  0  0  0  0  0
   22.3780   29.6420   26.1860 H   0  0  0  0  0  0  0  0  0  0  0  0
   20.9780   29.3470   23.4820 H   0  0  0  0  0  0  0  0  0  0  0  0
   23.2730   27.1600   23.9080 H   0  0  0  0  0  0  0  0  0  0  0  0
   25.6460   26.9540   23.0930 H   0  0  0  0  0  0  0  0  0  0  0  0
   27.7760   30.7970   21.5490 H   0  0  0  0  0  0  0  0  0  0  0  0
   26.8280   29.7060   20.4020 H   0  0  0  0  0  0  0  0  0  0  0  0
   29.2080   28.4430   21.2450 H   0  0  0  0  0  0  0  0  0  0  0  0
   29.6060   30.1080   20.5500 H   0  0  0  0  0  0  0  0  0  0  0  0
   28.4220   29.5240   18.5640 H   0  0  0  0  0  0  0  0  0  0  0  0
   28.0390   27.8590   19.2540 H   0  0  0  0  0  0  0  0  0  0  0  0
   29.7620   27.4260   17.8300 H   0  0  0  0  0  0  0  0  0  0  0  0
   30.6880   27.8340   19.3770 H   0  0  0  0  0  0  0  0  0  0  0  0
   30.1310   30.0410   17.5310 H   0  0  0  0  0  0  0  0  0  0  0  0
   35.7120   29.3060   17.7920 H   0  0  0  0  0  0  0  0  0  0  0  0
   35.7810   31.0460   15.4660 H   0  0  0  0  0  0  0  0  0  0  0  0
   37.0590   30.9450   13.3430 H   0  0  0  0  0  0  0  0  0  0  0  0
   36.7940   28.9990   11.8280 H   0  0  0  0  0  0  0  0  0  0  0  0
   33.2350   27.1170   11.7250 H   0  0  0  0  0  0  0  0  0  0  0  0
   34.2130   26.0730   10.6710 H   0  0  0  0  0  0  0  0  0  0  0  0
   34.4010   27.8380   10.5960 H   0  0  0  0  0  0  0  0  0  0  0  0
   33.9740   27.2560   14.5590 H   0  0  0  0  0  0  0  0  0  0  0  0
   25.7440   31.2880   22.5660 H   0  0  0  0  0  0  0  0  0  0  0  0
   23.3990   31.4440   23.3760 H   0  0  0  0  0  0  0  0  0  0  0  0
  1 34  1  0  0  0  0
  1 35  1  0  0  0  0
  1 36  1  0  0  0  0
  1  2  1  0  0  0  0
  2 37  1  0  0  0  0
  2 38  1  0  0  0  0
  2  3  1  0  0  0  0
  3  4  1  0  0  0  0
  4  5  2  0  0  0  0
  4  6  2  0  0  0  0
  4  7  1  0  0  0  0
  7 39  1  0  0  0  0
  7  8  2  0  0  0  0
  8 40  1  0  0  0  0
  8  9  1  0  0  0  0
  9 10  2  0  0  0  0
 10 41  1  0  0  0  0
 10 11  1  0  0  0  0
 11 42  1  0  0  0  0
 11 12  2  0  0  0  0
 12 13  1  0  0  0  0
 13 14  1  0  0  0  0
 14 43  1  0  0  0  0
 14 44  1  0  0  0  0
 14 15  1  0  0  0  0
 15 45  1  0  0  0  0
 15 46  1  0  0  0  0
 15 16  1  0  0  0  0
 16 47  1  0  0  0  0
 16 48  1  0  0  0  0
 16 17  1  0  0  0  0
 17 49  1  0  0  0  0
 17 50  1  0  0  0  0
 17 18  1  0  0  0  0
 18 51  1  0  0  0  0
 18 19  1  0  0  0  0
 19 20  2  0  0  0  0
 20 21  1  0  0  0  0
 21 22  2  0  0  0  0
 22 52  1  0  0  0  0
 22 23  1  0  0  0  0
 23 19  1  0  0  0  0
 21 24  1  0  0  0  0
 24 25  2  0  0  0  0
 25 53  1  0  0  0  0
 25 26  1  0  0  0  0
 26 54  1  0  0  0  0
 26 27  2  0  0  0  0
 27 55  1  0  0  0  0
 27 28  1  0  0  0  0
 28 29  1  0  0  0  0
 29 30  1  0  0  0  0
 30 56  1  0  0  0  0
 30 57  1  0  0  0  0
 30 58  1  0  0  0  0
 28 31  2  0  0  0  0
 31 24  1  0  0  0  0
 31 59  1  0  0  0  0
 12 32  1  0  0  0  0
 32 60  1  0  0  0  0
 32 33  2  0  0  0  0
 33  9  1  0  0  0  0
 33 61  1  0  0  0  0
M  END
>  <LOGBIO>
5.7000

>  <PRED_LOGBIO>
5.5800

>  <XV_RES>
0.1560

>  <WHL_TMPL>
15

>  <ANCH>
40-41;22-21

$$$$
ROW57
  -MTS-   01071502403D 0   0.00000     0.00000     0

 48 51  0  0  0  0  0  0  0  0999 V2000
   39.9830   30.3160   17.8580 C   0  0  0  0  0  0  0  0  0  0  0  0
   38.5940   30.8350   18.2210 C   0  0  0  0  0  0  0  0  0  0  0  0
   38.5930   30.8410   19.7470 C   0  0  0  0  0  0  0  0  0  0  0  0
   37.5980   29.9280   17.7400 O   0  0  0  0  0  0  0  0  0  0  0  0
   36.2850   30.4150   18.0300 C   0  0  0  0  0  0  0  0  0  0  0  0
   36.0390   31.7640   17.3980 C   0  0  0  0  0  0  0  0  0  0  0  0
   34.8550   32.1680   16.9750 N   0  0  0  0  0  0  0  0  0  0  0  0
   34.6700   33.4970   16.4250 N   0  0  0  0  0  0  0  0  0  0  0  0
   35.7330   34.3560   16.3380 C   0  0  0  0  0  0  0  0  0  0  0  0
   36.9590   34.0070   16.7490 C   0  0  0  0  0  0  0  0  0  0  0  0
   38.0510   34.9540   16.6350 C   0  0  0  0  0  0  0  0  0  0  0  0
   38.9250   35.7110   16.5440 N   0  0  0  0  0  0  0  0  0  0  0  0
   37.2110   32.6640   17.3190 C   0  0  0  0  0  0  0  0  0  0  0  0
   38.4230   32.2430   17.7030 C   0  0  0  0  0  0  0  0  0  0  0  0
   35.5370   35.6070   15.8150 N   0  0  0  0  0  0  0  0  0  0  0  0
   33.3910   33.9050   15.9790 C   0  0  0  0  0  0  0  0  0  0  0  0
   32.7670   35.0150   16.5630 C   0  0  0  0  0  0  0  0  0  0  0  0
   31.5020   35.4190   16.1210 C   0  0  0  0  0  0  0  0  0  0  0  0
   30.8600   34.7140   15.0960 C   0  0  0  0  0  0  0  0  0  0  0  0
   31.4830   33.6050   14.5120 C   0  0  0  0  0  0  0  0  0  0  0  0
   30.8550   32.9160   13.5090 O   0  0  0  0  0  0  0  0  0  0  0  0
   30.0430   31.8690   13.8580 C   0  0  0  0  0  0  0  0  0  0  0  0
   28.8100   32.1620   14.5810 C   0  0  0  0  0  0  0  0  0  0  0  0
   27.9310   31.0640   14.9790 C   0  0  0  0  0  0  0  0  0  0  0  0
   28.3510   29.7100   14.6200 C   0  0  0  0  0  0  0  0  0  0  0  0
   29.5840   29.4090   13.8890 C   0  0  0  0  0  0  0  0  0  0  0  0
   30.4570   30.5170   13.4870 C   0  0  0  0  0  0  0  0  0  0  0  0
   32.7490   33.2010   14.9540 C   0  0  0  0  0  0  0  0  0  0  0  0
   40.3130   30.7800   16.9310 H   0  0  0  0  0  0  0  0  0  0  0  0
   40.6810   30.5620   18.6550 H   0  0  0  0  0  0  0  0  0  0  0  0
   39.9440   29.2360   17.7300 H   0  0  0  0  0  0  0  0  0  0  0  0
   39.2090   30.0230   20.1130 H   0  0  0  0  0  0  0  0  0  0  0  0
   37.5750   30.7190   20.1090 H   0  0  0  0  0  0  0  0  0  0  0  0
   38.9950   31.7860   20.1050 H   0  0  0  0  0  0  0  0  0  0  0  0
   36.1590   30.4920   19.1080 H   0  0  0  0  0  0  0  0  0  0  0  0
   35.5470   29.7030   17.6660 H   0  0  0  0  0  0  0  0  0  0  0  0
   39.2730   32.9060   17.6430 H   0  0  0  0  0  0  0  0  0  0  0  0
   34.7890   35.5760   15.1370 H   0  0  0  0  0  0  0  0  0  0  0  0
   35.2910   36.2470   16.5570 H   0  0  0  0  0  0  0  0  0  0  0  0
   33.2620   35.5580   17.3540 H   0  0  0  0  0  0  0  0  0  0  0  0
   31.0200   36.2750   16.5720 H   0  0  0  0  0  0  0  0  0  0  0  0
   29.8830   35.0260   14.7550 H   0  0  0  0  0  0  0  0  0  0  0  0
   28.5490   33.1820   14.8200 H   0  0  0  0  0  0  0  0  0  0  0  0
   27.0110   31.2450   15.5150 H   0  0  0  0  0  0  0  0  0  0  0  0
   27.7160   28.8860   14.9100 H   0  0  0  0  0  0  0  0  0  0  0  0
   29.8460   28.3890   13.6500 H   0  0  0  0  0  0  0  0  0  0  0  0
   31.3700   30.3410   12.9380 H   0  0  0  0  0  0  0  0  0  0  0  0
   33.2300   32.3450   14.5030 H   0  0  0  0  0  0  0  0  0  0  0  0
  1 29  1  0  0  0  0
  1 30  1  0  0  0  0
  1 31  1  0  0  0  0
  1  2  1  0  0  0  0
  2  3  1  0  0  0  0
  3 32  1  0  0  0  0
  3 33  1  0  0  0  0
  3 34  1  0  0  0  0
  2  4  1  0  0  0  0
  4  5  1  0  0  0  0
  5 35  1  0  0  0  0
  5 36  1  0  0  0  0
  5  6  1  0  0  0  0
  6  7  2  0  0  0  0
  7  8  1  0  0  0  0
  8  9  1  0  0  0  0
  9 10  2  0  0  0  0
 10 11  1  0  0  0  0
 11 12  3  0  0  0  0
 10 13  1  0  0  0  0
 13  6  1  0  0  0  0
 13 14  2  0  0  0  0
 14  2  1  0  0  0  0
 14 37  1  0  0  0  0
  9 15  1  0  0  0  0
 15 38  1  0  0  0  0
 15 39  1  0  0  0  0
  8 16  1  0  0  0  0
 16 17  2  0  0  0  0
 17 40  1  0  0  0  0
 17 18  1  0  0  0  0
 18 41  1  0  0  0  0
 18 19  2  0  0  0  0
 19 42  1  0  0  0  0
 19 20  1  0  0  0  0
 20 21  1  0  0  0  0
 21 22  1  0  0  0  0
 22 23  2  0  0  0  0
 23 43  1  0  0  0  0
 23 24  1  0  0  0  0
 24 44  1  0  0  0  0
 24 25  2  0  0  0  0
 25 45  1  0  0  0  0
 25 26  1  0  0  0  0
 26 46  1  0  0  0  0
 26 27  2  0  0  0  0
 27 22  1  0  0  0  0
 27 47  1  0  0  0  0
 20 28  2  0  0  0  0
 28 16  1  0  0  0  0
 28 48  1  0  0  0  0
M  END
>  <LOGBIO>
5.4100

>  <PRED_LOGBIO>
5.3000

>  <XV_RES>
0.0910

>  <WHL_TMPL>
22

>  <ANCH>
34-43;36-37

$$$$
ROW58
  -MTS-   01071502403D 0   0.00000     0.00000     0

 40 42  0  0  0  0  0  0  0  0999 V2000
   35.9960   32.5090   22.0830 C   0  0  0  0  0  0  0  0  0  0  0  0
   37.1850   31.5680   21.9120 C   0  0  0  0  0  0  0  0  0  0  0  0
   38.4870   32.3620   21.9670 C   0  0  0  0  0  0  0  0  0  0  0  0
   37.0110   30.9430   20.6380 O   0  0  0  0  0  0  0  0  0  0  0  0
   35.7920   30.1970   20.6000 C   0  0  0  0  0  0  0  0  0  0  0  0
   35.7630   29.1220   21.6600 C   0  0  0  0  0  0  0  0  0  0  0  0
   35.1390   27.9680   21.5140 N   0  0  0  0  0  0  0  0  0  0  0  0
   35.1000   26.9960   22.5890 N   0  0  0  0  0  0  0  0  0  0  0  0
   35.7190   27.2680   23.7810 C   0  0  0  0  0  0  0  0  0  0  0  0
   36.3690   28.4200   23.9920 C   0  0  0  0  0  0  0  0  0  0  0  0
   37.0080   28.6600   25.2710 C   0  0  0  0  0  0  0  0  0  0  0  0
   37.5190   28.8510   26.2950 N   0  0  0  0  0  0  0  0  0  0  0  0
   36.4430   29.4510   22.9330 C   0  0  0  0  0  0  0  0  0  0  0  0
   37.1180   30.6010   23.0690 C   0  0  0  0  0  0  0  0  0  0  0  0
   35.6710   26.3360   24.7840 N   0  0  0  0  0  0  0  0  0  0  0  0
   35.0070   25.6570   21.9990 C   0  0  0  0  0  0  0  0  0  0  0  0
   34.4770   24.5700   22.7060 C   0  0  0  0  0  0  0  0  0  0  0  0
   34.3510   23.3240   22.0810 C   0  0  0  0  0  0  0  0  0  0  0  0
   34.7530   23.1640   20.7500 C   0  0  0  0  0  0  0  0  0  0  0  0
   35.2820   24.2510   20.0430 C   0  0  0  0  0  0  0  0  0  0  0  0
   35.4090   25.4970   20.6680 C   0  0  0  0  0  0  0  0  0  0  0  0
   35.9440   26.5950   19.9540 N   0  3  0  0  0  0  0  0  0  0  0  0
   35.1900   27.3440   19.3090 O   0  0  0  0  0  0  0  0  0  0  0  0
   37.2830   26.8310   19.9720 O   0  5  0  0  0  0  0  0  0  0  0  0
   35.6620   32.8520   21.1060 H   0  0  0  0  0  0  0  0  0  0  0  0
   36.2940   33.3640   22.6860 H   0  0  0  0  0  0  0  0  0  0  0  0
   35.1840   31.9810   22.5790 H   0  0  0  0  0  0  0  0  0  0  0  0
   38.8020   32.4720   23.0020 H   0  0  0  0  0  0  0  0  0  0  0  0
   39.2570   31.8350   21.4080 H   0  0  0  0  0  0  0  0  0  0  0  0
   38.3310   33.3460   21.5290 H   0  0  0  0  0  0  0  0  0  0  0  0
   35.7780   29.6820   19.6420 H   0  0  0  0  0  0  0  0  0  0  0  0
   34.9570   30.8710   20.7810 H   0  0  0  0  0  0  0  0  0  0  0  0
   37.6120   30.8330   24.0010 H   0  0  0  0  0  0  0  0  0  0  0  0
   34.8540   25.7550   24.6650 H   0  0  0  0  0  0  0  0  0  0  0  0
   35.6230   26.8060   25.6770 H   0  0  0  0  0  0  0  0  0  0  0  0
   34.1670   24.6940   23.7330 H   0  0  0  0  0  0  0  0  0  0  0  0
   33.9420   22.4860   22.6260 H   0  0  0  0  0  0  0  0  0  0  0  0
   34.6550   22.2030   20.2680 H   0  0  0  0  0  0  0  0  0  0  0  0
   35.5920   24.1270   19.0160 H   0  0  0  0  0  0  0  0  0  0  0  0
   37.4570   27.6180   19.4320 H   0  0  0  0  0  0  0  0  0  0  0  0
  1 25  1  0  0  0  0
  1 26  1  0  0  0  0
  1 27  1  0  0  0  0
  1  2  1  0  0  0  0
  2  3  1  0  0  0  0
  3 28  1  0  0  0  0
  3 29  1  0  0  0  0
  3 30  1  0  0  0  0
  2  4  1  0  0  0  0
  4  5  1  0  0  0  0
  5 31  1  0  0  0  0
  5 32  1  0  0  0  0
  5  6  1  0  0  0  0
  6  7  2  0  0  0  0
  7  8  1  0  0  0  0
  8  9  1  0  0  0  0
  9 10  2  0  0  0  0
 10 11  1  0  0  0  0
 11 12  3  0  0  0  0
 10 13  1  0  0  0  0
 13  6  1  0  0  0  0
 13 14  2  0  0  0  0
 14  2  1  0  0  0  0
 14 33  1  0  0  0  0
  9 15  1  0  0  0  0
 15 34  1  0  0  0  0
 15 35  1  0  0  0  0
  8 16  1  0  0  0  0
 16 17  2  0  0  0  0
 17 36  1  0  0  0  0
 17 18  1  0  0  0  0
 18 37  1  0  0  0  0
 18 19  2  0  0  0  0
 19 38  1  0  0  0  0
 19 20  1  0  0  0  0
 20 39  1  0  0  0  0
 20 21  2  0  0  0  0
 21 16  1  0  0  0  0
 21 22  1  0  0  0  0
 22 23  2  0  0  0  0
 22 24  1  0  0  0  0
 24 40  1  0  0  0  0
M  CHG  2  22   1  24  -1
M  END
>  <LOGBIO>
4.7600

>  <PRED_LOGBIO>
5.2500

>  <XV_RES>
-0.9300

>  <WHL_TMPL>
8

>  <ANCH>
3-4;17-16

$$$$
ROW59
  -MTS-   01071502403D 0   0.00000     0.00000     0

 29 30  0  0  0  0  0  0  0  0999 V2000
   31.1220   32.0660   17.3440 N   0  0  0  0  0  0  0  0  0  0  0  0
   31.7090   31.1470   17.8850 S   0  0  0  0  0  0  0  0  0  0  0  0
   30.7390   30.1000   17.9710 O   0  0  0  0  0  0  0  0  0  0  0  0
   32.1370   31.4850   19.2070 O   0  0  0  0  0  0  0  0  0  0  0  0
   32.9620   30.4760   17.1540 C   0  0  0  0  0  0  0  0  0  0  0  0
   33.9080   31.3790   16.5610 C   0  0  0  0  0  0  0  0  0  0  0  0
   35.0560   30.9090   15.8990 C   0  0  0  0  0  0  0  0  0  0  0  0
   35.3040   29.5140   15.8010 C   0  0  0  0  0  0  0  0  0  0  0  0
   34.3830   28.5970   16.3760 C   0  0  0  0  0  0  0  0  0  0  0  0
   33.2390   29.0730   17.0360 C   0  0  0  0  0  0  0  0  0  0  0  0
   36.5140   29.0470   15.1020 C   0  0  0  0  0  0  0  0  0  0  0  0
   37.0570   28.0200   15.3870 O   0  0  0  0  0  0  0  0  0  0  0  0
   36.9560   29.8500   14.1400 O   0  0  0  0  0  0  0  0  0  0  0  0
   36.8050   29.4390   12.7790 C   0  0  0  0  0  0  0  0  0  0  0  0
   38.1210   29.5830   11.9910 C   0  0  0  0  0  0  0  0  0  0  0  0
   38.1830   28.5890   10.4690 S   0  0  0  0  0  0  0  0  0  0  0  0
   36.6910   27.2970   10.9860 S   0  0  0  0  0  0  0  0  0  0  0  0
   36.4530   27.9440   12.6700 C   0  0  0  0  0  0  0  0  0  0  0  0
   31.4720   33.0090   17.4300 H   0  0  0  0  0  0  0  0  0  0  0  0
   30.2850   31.8850   16.8090 H   0  0  0  0  0  0  0  0  0  0  0  0
   33.7340   32.4430   16.6250 H   0  0  0  0  0  0  0  0  0  0  0  0
   35.7520   31.6110   15.4640 H   0  0  0  0  0  0  0  0  0  0  0  0
   34.5630   27.5350   16.3050 H   0  0  0  0  0  0  0  0  0  0  0  0
   32.5480   28.3630   17.4670 H   0  0  0  0  0  0  0  0  0  0  0  0
   36.0190   30.0690   12.3670 H   0  0  0  0  0  0  0  0  0  0  0  0
   38.9530   29.3040   12.6340 H   0  0  0  0  0  0  0  0  0  0  0  0
   38.2720   30.6310   11.7390 H   0  0  0  0  0  0  0  0  0  0  0  0
   37.0670   27.3760   13.3650 H   0  0  0  0  0  0  0  0  0  0  0  0
   35.4180   27.7930   12.9710 H   0  0  0  0  0  0  0  0  0  0  0  0
  1 19  1  0  0  0  0
  1 20  1  0  0  0  0
  1  2  1  0  0  0  0
  2  3  2  0  0  0  0
  2  4  2  0  0  0  0
  2  5  1  0  0  0  0
  5  6  2  0  0  0  0
  6 21  1  0  0  0  0
  6  7  1  0  0  0  0
  7 22  1  0  0  0  0
  7  8  2  0  0  0  0
  8  9  1  0  0  0  0
  9 23  1  0  0  0  0
  9 10  2  0  0  0  0
 10  5  1  0  0  0  0
 10 24  1  0  0  0  0
  8 11  1  0  0  0  0
 11 12  2  0  0  0  0
 11 13  1  0  0  0  0
 13 14  1  0  0  0  0
 14 25  1  0  0  0  0
 14 15  1  0  0  0  0
 15 26  1  0  0  0  0
 15 27  1  0  0  0  0
 15 16  1  0  0  0  0
 16 17  1  0  0  0  0
 17 18  1  0  0  0  0
 18 14  1  0  0  0  0
 18 28  1  0  0  0  0
 18 29  1  0  0  0  0
M  END
>  <LOGBIO>
4.6000

>  <PRED_LOGBIO>
4.2900

>  <XV_RES>
0.2610

>  <WHL_TMPL>
29

>  <ANCH>
1-2;18-17

$$$$
ROW61
  -MTS-   01071502403D 0   0.00000     0.00000     0

 58 61  0  0  1  0  0  0  0  0999 V2000
   28.3500   27.5410   22.7810 C   0  0  0  0  0  0  0  0  0  0  0  0
   27.6170   26.6070   21.8470 C   0  0  0  0  0  0  0  0  0  0  0  0
   26.3780   26.1950   22.1480 C   0  0  0  0  0  0  0  0  0  0  0  0
   25.7870   26.6130   23.2820 C   0  0  0  0  0  0  0  0  0  0  0  0
   25.1220   27.9740   23.2220 C   0  0  0  0  0  0  0  0  0  0  0  0
   23.7530   27.9530   23.5150 C   0  0  0  0  0  0  0  0  0  0  0  0
   22.9260   26.7270   23.8530 O   0  0  0  0  0  0  0  0  0  0  0  0
   22.9880   29.1170   23.3680 C   0  0  0  0  0  0  0  0  0  0  0  0
   23.5930   30.3010   22.9300 C   0  0  0  0  0  0  0  0  0  0  0  0
   24.9620   30.3220   22.6370 C   0  0  0  0  0  0  0  0  0  0  0  0
   25.5670   31.5910   22.1760 C   0  0  0  0  0  0  0  0  0  0  0  0
   24.9070   32.6200   22.0430 O   0  0  0  0  0  0  0  0  0  0  0  0
   27.0470   31.5420   21.8790 C   0  0  0  0  0  0  0  0  0  0  0  0
   27.4530   30.1100   21.4850 C   0  0  2  0  0  0  0  0  0  0  0  0
   27.0660   29.1780   22.4980 O   0  0  0  0  0  0  0  0  0  0  0  0
   25.7260   29.1580   22.7840 C   0  0  0  0  0  0  0  0  0  0  0  0
   29.0460   30.0390   21.4850 C   0  0  0  0  0  0  0  0  0  0  0  0
   29.7150   30.7310   20.4680 C   0  0  0  0  0  0  0  0  0  0  0  0
   31.0940   30.5600   20.2950 C   0  0  0  0  0  0  0  0  0  0  0  0
   31.8030   29.6970   21.1390 C   0  0  0  0  0  0  0  0  0  0  0  0
   33.1470   29.5930   20.8950 O   0  0  0  0  0  0  0  0  0  0  0  0
   33.9220   29.2210   22.0380 C   0  0  0  0  0  0  0  0  0  0  0  0
   35.3840   29.0540   21.6340 C   0  0  0  0  0  0  0  0  0  0  0  0
   33.8830   30.3360   23.0790 C   0  0  0  0  0  0  0  0  0  0  0  0
   33.3920   27.9110   22.6500 C   0  0  0  0  0  0  0  0  0  0  0  0
   34.1650   27.5860   23.8080 O   0  0  0  0  0  0  0  0  0  0  0  0
   31.9160   28.0800   23.0570 C   0  0  0  0  0  0  0  0  0  0  0  0
   31.1340   29.0060   22.1560 C   0  0  0  0  0  0  0  0  0  0  0  0
   29.7560   29.1770   22.3290 C   0  0  0  0  0  0  0  0  0  0  0  0
   28.2800   26.1380   20.5740 C   0  0  0  0  0  0  0  0  0  0  0  0
   28.4590   27.0680   23.7540 H   0  0  0  0  0  0  0  0  0  0  0  0
   29.3340   27.7630   22.3730 H   0  0  0  0  0  0  0  0  0  0  0  0
   27.7840   28.4640   22.8870 H   0  0  0  0  0  0  0  0  0  0  0  0
   25.8540   25.5270   21.4800 H   0  0  0  0  0  0  0  0  0  0  0  0
   26.5930   26.7170   24.0050 H   0  0  0  0  0  0  0  0  0  0  0  0
   25.0210   25.8970   23.5720 H   0  0  0  0  0  0  0  0  0  0  0  0
   21.9900   26.9710   23.7860 H   0  0  0  0  0  0  0  0  0  0  0  0
   21.9320   29.1010   23.5940 H   0  0  0  0  0  0  0  0  0  0  0  0
   23.0030   31.1990   22.8170 H   0  0  0  0  0  0  0  0  0  0  0  0
   27.5600   31.7670   22.8110 H   0  0  0  0  0  0  0  0  0  0  0  0
   27.2560   32.2010   21.0390 H   0  0  0  0  0  0  0  0  0  0  0  0
   27.0640   29.8500   20.5030 H   0  0  0  0  0  0  0  0  0  0  0  0
   29.1670   31.3960   19.8170 H   0  0  0  0  0  0  0  0  0  0  0  0
   31.6100   31.0930   19.5110 H   0  0  0  0  0  0  0  0  0  0  0  0
   35.8620   28.3330   22.2940 H   0  0  0  0  0  0  0  0  0  0  0  0
   35.4380   28.6990   20.6080 H   0  0  0  0  0  0  0  0  0  0  0  0
   35.8930   30.0120   21.7140 H   0  0  0  0  0  0  0  0  0  0  0  0
   33.7320   31.2920   22.5820 H   0  0  0  0  0  0  0  0  0  0  0  0
   34.8240   30.3560   23.6240 H   0  0  0  0  0  0  0  0  0  0  0  0
   33.0650   30.1550   23.7740 H   0  0  0  0  0  0  0  0  0  0  0  0
   33.4710   27.1140   21.9130 H   0  0  0  0  0  0  0  0  0  0  0  0
   34.2110   26.6260   23.9380 H   0  0  0  0  0  0  0  0  0  0  0  0
   31.4360   27.1030   23.0680 H   0  0  0  0  0  0  0  0  0  0  0  0
   31.8690   28.4520   24.0780 H   0  0  0  0  0  0  0  0  0  0  0  0
   29.2390   28.6430   23.1140 H   0  0  0  0  0  0  0  0  0  0  0  0
   27.6850   26.4500   19.7190 H   0  0  0  0  0  0  0  0  0  0  0  0
   29.2750   26.5740   20.5020 H   0  0  0  0  0  0  0  0  0  0  0  0
   28.3600   25.0530   20.5850 H   0  0  0  0  0  0  0  0  0  0  0  0
  1 31  1  0  0  0  0
  1 32  1  0  0  0  0
  1 33  1  0  0  0  0
  1  2  1  0  0  0  0
  2  3  2  0  0  0  0
  3 34  1  0  0  0  0
  3  4  1  0  0  0  0
  4 35  1  0  0  0  0
  4 36  1  0  0  0  0
  4  5  1  0  0  0  0
  5  6  2  0  0  0  0
  6  7  1  0  0  0  0
  7 37  1  0  0  0  0
  6  8  1  0  0  0  0
  8 38  1  0  0  0  0
  8  9  2  0  0  0  0
  9 39  1  0  0  0  0
  9 10  1  0  0  0  0
 10 11  1  0  0  0  0
 11 12  2  0  0  0  0
 11 13  1  0  0  0  0
 13 40  1  0  0  0  0
 13 41  1  0  0  0  0
 13 14  1  0  0  0  0
 14 42  1  0  0  0  0
 14 15  1  0  0  0  0
 15 16  1  0  0  0  0
 16  5  1  0  0  0  0
 16 10  2  0  0  0  0
 14 17  1  0  0  0  0
 17 18  1  0  0  0  0
 18 43  1  0  0  0  0
 18 19  2  0  0  0  0
 19 44  1  0  0  0  0
 19 20  1  0  0  0  0
 20 21  1  0  0  0  0
 21 22  1  0  0  0  0
 22 23  1  0  0  0  0
 23 45  1  0  0  0  0
 23 46  1  0  0  0  0
 23 47  1  0  0  0  0
 22 24  1  0  0  0  0
 24 48  1  0  0  0  0
 24 49  1  0  0  0  0
 24 50  1  0  0  0  0
 22 25  1  0  0  0  0
 25 51  1  0  0  0  0
 25 26  1  0  0  0  0
 26 52  1  0  0  0  0
 25 27  1  0  0  0  0
 27 53  1  0  0  0  0
 27 54  1  0  0  0  0
 27 28  1  0  0  0  0
 28 20  2  0  0  0  0
 28 29  1  0  0  0  0
 29 17  2  0  0  0  0
 29 55  1  0  0  0  0
  2 30  1  0  0  0  0
 30 56  1  0  0  0  0
 30 57  1  0  0  0  0
 30 58  1  0  0  0  0
M  END
>  <LOGBIO>
4.2800

>  <PRED_LOGBIO>
4.5300

>  <XV_RES>
-0.5380

>  <WHL_TMPL>
9

>  <ANCH>
27-28;27-28

$$$$
ROW62
  -MTS-   01071502403D 0   0.00000     0.00000     0

 47 50  0  0  0  0  0  0  0  0999 V2000
   26.9150   30.3460   20.6390 N   0  0  0  0  0  0  0  0  0  0  0  0
   25.6750   30.4970   21.2760 C   0  0  0  0  0  0  0  0  0  0  0  0
   24.5490   30.4060   20.5550 N   0  0  0  0  0  0  0  0  0  0  0  0
   23.3490   30.5450   21.1350 C   0  0  0  0  0  0  0  0  0  0  0  0
   22.1780   30.4470   20.3690 N   0  0  0  0  0  0  0  0  0  0  0  0
   23.2740   30.7880   22.5110 C   0  0  0  0  0  0  0  0  0  0  0  0
   22.1080   30.9370   23.1550 N   0  0  0  0  0  0  0  0  0  0  0  0
   22.0900   31.1680   24.4750 C   0  0  0  0  0  0  0  0  0  0  0  0
   20.7660   31.3340   25.1830 C   0  0  0  0  0  0  0  0  0  0  0  0
   20.7240   32.6470   25.8430 N   0  0  0  0  0  0  0  0  0  0  0  0
   20.1670   33.6430   24.9170 C   0  0  0  0  0  0  0  0  0  0  0  0
   20.0240   35.0190   25.5930 C   0  0  0  0  0  0  0  0  0  0  0  0
   19.2320   34.9250   26.8280 N   0  0  0  0  0  0  0  0  0  0  0  0
   19.2000   36.2370   27.4900 C   0  0  0  0  0  0  0  0  0  0  0  0
   18.0130   37.0250   26.9890 C   0  0  0  0  0  0  0  0  0  0  0  0
   18.1460   37.8550   25.8690 C   0  0  0  0  0  0  0  0  0  0  0  0
   17.0460   38.5850   25.4040 C   0  0  0  0  0  0  0  0  0  0  0  0
   15.8130   38.4850   26.0590 C   0  0  0  0  0  0  0  0  0  0  0  0
   15.6790   37.6560   27.1780 C   0  0  0  0  0  0  0  0  0  0  0  0
   16.7790   36.9250   27.6430 C   0  0  0  0  0  0  0  0  0  0  0  0
   19.7930   33.9270   27.7500 C   0  0  0  0  0  0  0  0  0  0  0  0
   19.9330   32.5490   27.0780 C   0  0  0  0  0  0  0  0  0  0  0  0
   23.2290   31.2550   25.1750 N   0  0  0  0  0  0  0  0  0  0  0  0
   24.4180   31.1090   24.5540 N   0  0  0  0  0  0  0  0  0  0  0  0
   24.4690   30.8770   23.2350 C   0  0  0  0  0  0  0  0  0  0  0  0
   25.6370   30.7290   22.5950 N   0  0  0  0  0  0  0  0  0  0  0  0
   27.2200   29.4320   20.3370 H   0  0  0  0  0  0  0  0  0  0  0  0
   27.5030   31.1520   20.4820 H   0  0  0  0  0  0  0  0  0  0  0  0
   22.1640   29.8710   19.5400 H   0  0  0  0  0  0  0  0  0  0  0  0
   21.3500   30.9540   20.6470 H   0  0  0  0  0  0  0  0  0  0  0  0
   20.6530   30.5500   25.9280 H   0  0  0  0  0  0  0  0  0  0  0  0
   19.9570   31.2660   24.4590 H   0  0  0  0  0  0  0  0  0  0  0  0
   19.1920   33.3090   24.5680 H   0  0  0  0  0  0  0  0  0  0  0  0
   20.8150   33.7330   24.0480 H   0  0  0  0  0  0  0  0  0  0  0  0
   21.0110   35.4130   25.8260 H   0  0  0  0  0  0  0  0  0  0  0  0
   19.5430   35.7130   24.9070 H   0  0  0  0  0  0  0  0  0  0  0  0
   20.1160   36.7800   27.2660 H   0  0  0  0  0  0  0  0  0  0  0  0
   19.1140   36.0990   28.5660 H   0  0  0  0  0  0  0  0  0  0  0  0
   19.0980   37.9320   25.3640 H   0  0  0  0  0  0  0  0  0  0  0  0
   17.1490   39.2250   24.5400 H   0  0  0  0  0  0  0  0  0  0  0  0
   14.9640   39.0490   25.7000 H   0  0  0  0  0  0  0  0  0  0  0  0
   14.7280   37.5790   27.6830 H   0  0  0  0  0  0  0  0  0  0  0  0
   16.6760   36.2850   28.5070 H   0  0  0  0  0  0  0  0  0  0  0  0
   20.7690   34.2610   28.0970 H   0  0  0  0  0  0  0  0  0  0  0  0
   19.1510   33.8390   28.6240 H   0  0  0  0  0  0  0  0  0  0  0  0
   18.9450   32.1570   26.8460 H   0  0  0  0  0  0  0  0  0  0  0  0
   20.4190   31.8590   27.7640 H   0  0  0  0  0  0  0  0  0  0  0  0
  1 27  1  0  0  0  0
  1 28  1  0  0  0  0
  1  2  1  0  0  0  0
  2  3  2  0  0  0  0
  3  4  1  0  0  0  0
  4  5  1  0  0  0  0
  5 29  1  0  0  0  0
  5 30  1  0  0  0  0
  4  6  2  0  0  0  0
  6  7  1  0  0  0  0
  7  8  2  0  0  0  0
  8  9  1  0  0  0  0
  9 31  1  0  0  0  0
  9 32  1  0  0  0  0
  9 10  1  0  0  0  0
 10 11  1  0  0  0  0
 11 33  1  0  0  0  0
 11 34  1  0  0  0  0
 11 12  1  0  0  0  0
 12 35  1  0  0  0  0
 12 36  1  0  0  0  0
 12 13  1  0  0  0  0
 13 14  1  0  0  0  0
 14 37  1  0  0  0  0
 14 38  1  0  0  0  0
 14 15  1  0  0  0  0
 15 16  2  0  0  0  0
 16 39  1  0  0  0  0
 16 17  1  0  0  0  0
 17 40  1  0  0  0  0
 17 18  2  0  0  0  0
 18 41  1  0  0  0  0
 18 19  1  0  0  0  0
 19 42  1  0  0  0  0
 19 20  2  0  0  0  0
 20 15  1  0  0  0  0
 20 43  1  0  0  0  0
 13 21  1  0  0  0  0
 21 44  1  0  0  0  0
 21 45  1  0  0  0  0
 21 22  1  0  0  0  0
 22 10  1  0  0  0  0
 22 46  1  0  0  0  0
 22 47  1  0  0  0  0
  8 23  1  0  0  0  0
 23 24  2  0  0  0  0
 24 25  1  0  0  0  0
 25  6  1  0  0  0  0
 25 26  2  0  0  0  0
 26  2  1  0  0  0  0
M  END
>  <LOGBIO>
4.0100

>  <PRED_LOGBIO>
4.3800

>  <XV_RES>
-0.7630

>  <WHL_TMPL>
14

>  <ANCH>
47-48;11-10

$$$$
ROW63
  -MTS-   01071502403D 0   0.00000     0.00000     0

101106  0  0  1  0  0  0  0  0999 V2000
   34.9470   38.5060   10.3860 C   0  0  0  0  0  0  0  0  0  0  0  0
   34.0570   38.8090   11.5870 C   0  0  0  0  0  0  0  0  0  0  0  0
   33.4400   40.1750   11.3020 C   0  0  0  0  0  0  0  0  0  0  0  0
   34.9090   38.8750   12.8690 C   0  0  0  0  0  0  0  0  0  0  0  0
   34.0340   39.1060   14.1150 C   0  0  0  0  0  0  0  0  0  0  0  0
   32.9260   38.0420   14.2300 C   0  0  2  0  0  0  0  0  0  0  0  0
   33.6500   36.7140   14.4460 C   0  0  0  0  0  0  0  0  0  0  0  0
   32.4790   35.8150   14.8830 C   0  0  0  0  0  0  0  0  0  0  0  0
   31.6340   36.2290   15.6750 O   0  0  0  0  0  0  0  0  0  0  0  0
   32.4460   34.5810   14.3770 N   0  0  0  0  0  0  0  0  0  0  0  0
   31.3940   33.6730   14.8590 C   0  0  0  0  0  0  0  0  0  0  0  0
   30.5770   33.1160   13.6840 C   0  0  0  0  0  0  0  0  0  0  0  0
   29.5280   32.1220   14.1210 C   0  0  0  0  0  0  0  0  0  0  0  0
   28.3350   32.4180   14.6560 C   0  0  0  0  0  0  0  0  0  0  0  0
   27.6750   31.2110   14.9150 N   0  0  0  0  0  0  0  0  0  0  0  0
   28.4670   30.2250   14.5390 C   0  0  0  0  0  0  0  0  0  0  0  0
   29.6270   30.7580   14.0410 N   0  0  0  0  0  0  0  0  0  0  0  0
   32.1250   32.5500   15.5600 C   0  0  0  0  0  0  0  0  0  0  0  0
   33.0150   31.9290   14.9840 O   0  0  0  0  0  0  0  0  0  0  0  0
   31.7540   32.2930   16.8200 O   0  0  0  0  0  0  0  0  0  0  0  0
   32.0420   38.2460   15.4740 C   0  0  0  0  0  0  0  0  0  0  0  0
   30.9660   37.1490   15.5830 C   0  0  0  0  0  0  0  0  0  0  0  0
   30.1130   37.0820   14.3030 C   0  0  2  0  0  0  0  0  0  0  0  0
   29.2490   38.3390   14.2410 C   0  0  0  0  0  0  0  0  0  0  0  0
   30.9530   36.9700   13.0530 C   0  0  0  0  0  0  0  0  0  0  0  0
   30.6900   36.0930   12.0750 C   0  0  0  0  0  0  0  0  0  0  0  0
   29.5280   35.1290   12.1280 C   0  0  0  0  0  0  0  0  0  0  0  0
   28.4840   35.4930   13.1990 C   0  0  2  0  0  0  0  0  0  0  0  0
   27.4990   34.3260   13.4010 C   0  0  1  0  0  0  0  0  0  0  0  0
   28.3460   33.1220   13.8010 C   0  0  0  0  0  0  0  0  0  0  0  0
   26.8050   33.9410   12.0810 C   0  0  0  0  0  0  0  0  0  0  0  0
   25.8200   32.7740   12.2820 C   0  0  0  0  0  0  0  0  0  0  0  0
   24.7940   33.0880   13.3870 C   0  0  2  0  0  0  0  0  0  0  0  0
   23.9740   31.9370   13.6060 O   0  0  0  0  0  0  0  0  0  0  0  0
   25.4880   33.4730   14.7070 C   0  0  0  0  0  0  0  0  0  0  0  0
   24.4430   33.8490   15.7530 C   0  0  0  0  0  0  0  0  0  0  0  0
   26.2220   32.2650   15.2810 C   0  0  0  0  0  0  0  0  0  0  0  0
   26.4730   34.6400   14.5050 C   0  0  2  0  0  0  0  0  0  0  0  0
   27.1660   35.0260   15.8250 C   0  0  0  0  0  0  0  0  0  0  0  0
   28.1510   36.1920   15.6240 C   0  0  0  0  0  0  0  0  0  0  0  0
   29.1770   35.8790   14.5190 C   0  0  1  0  0  0  0  0  0  0  0  0
   30.0310   34.7170   15.0190 C   0  0  0  0  0  0  0  0  0  0  0  0
   32.0740   37.9760   12.9490 C   0  0  2  0  0  0  0  0  0  0  0  0
   32.9490   37.7460   11.7020 C   0  0  0  0  0  0  0  0  0  0  0  0
   34.9710   37.4320   10.2150 H   0  0  0  0  0  0  0  0  0  0  0  0
   34.5490   39.0040    9.5050 H   0  0  0  0  0  0  0  0  0  0  0  0
   35.9550   38.8650   10.5810 H   0  0  0  0  0  0  0  0  0  0  0  0
   34.1370   40.7740   10.7200 H   0  0  0  0  0  0  0  0  0  0  0  0
   33.2250   40.6800   12.2410 H   0  0  0  0  0  0  0  0  0  0  0  0
   32.5170   40.0460   10.7400 H   0  0  0  0  0  0  0  0  0  0  0  0
   35.4640   37.9470   12.9830 H   0  0  0  0  0  0  0  0  0  0  0  0
   35.6330   39.6820   12.7810 H   0  0  0  0  0  0  0  0  0  0  0  0
   33.5830   40.0940   14.0640 H   0  0  0  0  0  0  0  0  0  0  0  0
   34.6580   39.0750   15.0060 H   0  0  0  0  0  0  0  0  0  0  0  0
   34.3340   36.8240   15.2850 H   0  0  0  0  0  0  0  0  0  0  0  0
   34.0500   36.3560   13.4990 H   0  0  0  0  0  0  0  0  0  0  0  0
   33.1200   34.2810   13.6870 H   0  0  0  0  0  0  0  0  0  0  0  0
   30.7340   34.1840   15.5570 H   0  0  0  0  0  0  0  0  0  0  0  0
   31.2790   32.5610   13.0660 H   0  0  0  0  0  0  0  0  0  0  0  0
   30.0750   33.9510   13.1990 H   0  0  0  0  0  0  0  0  0  0  0  0
   27.9530   33.4090   14.8510 H   0  0  0  0  0  0  0  0  0  0  0  0
   28.2390   29.1720   14.6120 H   0  0  0  0  0  0  0  0  0  0  0  0
   30.4140   30.2380   13.6790 H   0  0  0  0  0  0  0  0  0  0  0  0
   30.7840   32.2870   16.8500 H   0  0  0  0  0  0  0  0  0  0  0  0
   31.5610   39.2200   15.4220 H   0  0  0  0  0  0  0  0  0  0  0  0
   32.6640   38.2320   16.3670 H   0  0  0  0  0  0  0  0  0  0  0  0
   31.4450   36.1860   15.7500 H   0  0  0  0  0  0  0  0  0  0  0  0
   30.3230   37.3550   16.4360 H   0  0  0  0  0  0  0  0  0  0  0  0
   29.0750   38.7090   15.2490 H   0  0  0  0  0  0  0  0  0  0  0  0
   28.2960   38.1010   13.7720 H   0  0  0  0  0  0  0  0  0  0  0  0
   29.7600   39.1020   13.6570 H   0  0  0  0  0  0  0  0  0  0  0  0
   31.3380   36.0730   11.2110 H   0  0  0  0  0  0  0  0  0  0  0  0
   29.9020   34.1250   12.3150 H   0  0  0  0  0  0  0  0  0  0  0  0
   29.0460   35.0940   11.1530 H   0  0  0  0  0  0  0  0  0  0  0  0
   27.9220   36.3550   12.8470 H   0  0  0  0  0  0  0  0  0  0  0  0
   29.3320   33.2050   13.3490 H   0  0  0  0  0  0  0  0  0  0  0  0
   28.4450   33.0920   14.8840 H   0  0  0  0  0  0  0  0  0  0  0  0
   27.8640   32.2090   13.4560 H   0  0  0  0  0  0  0  0  0  0  0  0
   26.2710   34.8030   11.6880 H   0  0  0  0  0  0  0  0  0  0  0  0
   27.5570   33.6580   11.3470 H   0  0  0  0  0  0  0  0  0  0  0  0
   26.3740   31.8750   12.5460 H   0  0  0  0  0  0  0  0  0  0  0  0
   25.2990   32.5760   11.3480 H   0  0  0  0  0  0  0  0  0  0  0  0
   24.1610   33.9110   13.0630 H   0  0  0  0  0  0  0  0  0  0  0  0
   24.3580   31.3610   14.2860 H   0  0  0  0  0  0  0  0  0  0  0  0
   24.1110   32.9530   16.2730 H   0  0  0  0  0  0  0  0  0  0  0  0
   23.5920   34.3200   15.2640 H   0  0  0  0  0  0  0  0  0  0  0  0
   24.8790   34.5440   16.4680 H   0  0  0  0  0  0  0  0  0  0  0  0
   27.2550   32.2730   14.9400 H   0  0  0  0  0  0  0  0  0  0  0  0
   26.1980   32.3100   16.3680 H   0  0  0  0  0  0  0  0  0  0  0  0
   25.7360   31.3520   14.9450 H   0  0  0  0  0  0  0  0  0  0  0  0
   25.8940   35.5010   14.1770 H   0  0  0  0  0  0  0  0  0  0  0  0
   27.7020   34.1640   16.2180 H   0  0  0  0  0  0  0  0  0  0  0  0
   26.4160   35.3090   16.5600 H   0  0  0  0  0  0  0  0  0  0  0  0
   27.5990   37.0920   15.3590 H   0  0  0  0  0  0  0  0  0  0  0  0
   28.6740   36.3910   16.5570 H   0  0  0  0  0  0  0  0  0  0  0  0
   29.5910   33.7770   14.6930 H   0  0  0  0  0  0  0  0  0  0  0  0
   30.0730   34.7400   16.1060 H   0  0  0  0  0  0  0  0  0  0  0  0
   31.0370   34.8060   14.6160 H   0  0  0  0  0  0  0  0  0  0  0  0
   31.6140   38.9540   12.8300 H   0  0  0  0  0  0  0  0  0  0  0  0
   33.4000   36.7570   11.7540 H   0  0  0  0  0  0  0  0  0  0  0  0
   32.3250   37.7760   10.8110 H   0  0  0  0  0  0  0  0  0  0  0  0
  1 45  1  0  0  0  0
  1 46  1  0  0  0  0
  1 47  1  0  0  0  0
  1  2  1  0  0  0  0
  2  3  1  0  0  0  0
  3 48  1  0  0  0  0
  3 49  1  0  0  0  0
  3 50  1  0  0  0  0
  2  4  1  0  0  0  0
  4 51  1  0  0  0  0
  4 52  1  0  0  0  0
  4  5  1  0  0  0  0
  5 53  1  0  0  0  0
  5 54  1  0  0  0  0
  5  6  1  0  0  0  0
  6  7  1  0  0  0  0
  7 55  1  0  0  0  0
  7 56  1  0  0  0  0
  7  8  1  0  0  0  0
  8  9  2  0  0  0  0
  8 10  1  0  0  0  0
 10 57  1  0  0  0  0
 10 11  1  0  0  0  0
 11 58  1  0  0  0  0
 11 12  1  0  0  0  0
 12 59  1  0  0  0  0
 12 60  1  0  0  0  0
 12 13  1  0  0  0  0
 13 14  2  0  0  0  0
 14 61  1  0  0  0  0
 14 15  1  0  0  0  0
 15 16  2  0  0  0  0
 16 62  1  0  0  0  0
 16 17  1  0  0  0  0
 17 13  1  0  0  0  0
 17 63  1  0  0  0  0
 11 18  1  0  0  0  0
 18 19  2  0  0  0  0
 18 20  1  0  0  0  0
 20 64  1  0  0  0  0
  6 21  1  0  0  0  0
 21 65  1  0  0  0  0
 21 66  1  0  0  0  0
 21 22  1  0  0  0  0
 22 67  1  0  0  0  0
 22 68  1  0  0  0  0
 22 23  1  0  0  0  0
 23 24  1  0  0  0  0
 24 69  1  0  0  0  0
 24 70  1  0  0  0  0
 24 71  1  0  0  0  0
 23 25  1  0  0  0  0
 25 26  2  0  0  0  0
 26 72  1  0  0  0  0
 26 27  1  0  0  0  0
 27 73  1  0  0  0  0
 27 74  1  0  0  0  0
 27 28  1  0  0  0  0
 28 75  1  0  0  0  0
 28 29  1  0  0  0  0
 29 30  1  0  0  0  0
 30 76  1  0  0  0  0
 30 77  1  0  0  0  0
 30 78  1  0  0  0  0
 29 31  1  0  0  0  0
 31 79  1  0  0  0  0
 31 80  1  0  0  0  0
 31 32  1  0  0  0  0
 32 81  1  0  0  0  0
 32 82  1  0  0  0  0
 32 33  1  0  0  0  0
 33 83  1  0  0  0  0
 33 34  1  0  0  0  0
 34 84  1  0  0  0  0
 33 35  1  0  0  0  0
 35 36  1  0  0  0  0
 36 85  1  0  0  0  0
 36 86  1  0  0  0  0
 36 87  1  0  0  0  0
 35 37  1  0  0  0  0
 37 88  1  0  0  0  0
 37 89  1  0  0  0  0
 37 90  1  0  0  0  0
 35 38  1  0  0  0  0
 38 29  1  0  0  0  0
 38 91  1  0  0  0  0
 38 39  1  0  0  0  0
 39 92  1  0  0  0  0
 39 93  1  0  0  0  0
 39 40  1  0  0  0  0
 40 94  1  0  0  0  0
 40 95  1  0  0  0  0
 40 41  1  0  0  0  0
 41 23  1  0  0  0  0
 41 28  1  0  0  0  0
 41 42  1  0  0  0  0
 42 96  1  0  0  0  0
 42 97  1  0  0  0  0
 42 98  1  0  0  0  0
 25 43  1  0  0  0  0
 43  6  1  0  0  0  0
 43 99  1  0  0  0  0
 43 44  1  0  0  0  0
 44  2  1  0  0  0  0
 44100  1  0  0  0  0
 44101  1  0  0  0  0
M  END
>  <LOGBIO>
5.3400

>  <PRED_LOGBIO>
5.8800

>  <XV_RES>
-0.6410

>  <WHL_TMPL>
21

>  <ANCH>
24-77;20-21

$$$$
ROW64
  -MTS-   01071502403D 0   0.00000     0.00000     0

 74 79  0  0  0  0  0  0  0  0999 V2000
   24.3490   33.3880   16.0290 O   0  0  0  0  0  0  0  0  0  0  0  0
   23.8640   33.6160   17.5050 P   0  0  0  0  0  0  0  0  0  0  0  0
   24.3150   34.9240   17.9690 O   0  0  0  0  0  0  0  0  0  0  0  0
   22.2960   33.5550   17.5550 O   0  0  0  0  0  0  0  0  0  0  0  0
   24.5540   32.3250   18.5740 C   0  0  0  0  0  0  0  0  0  0  0  0
   24.1430   31.1330   18.1510 F   0  0  0  0  0  0  0  0  0  0  0  0
   24.1430   32.5170   19.8240 F   0  0  0  0  0  0  0  0  0  0  0  0
   26.0620   32.3830   18.5250 C   0  0  0  0  0  0  0  0  0  0  0  0
   26.7610   31.6370   17.5690 C   0  0  0  0  0  0  0  0  0  0  0  0
   28.1590   31.6920   17.5240 C   0  0  0  0  0  0  0  0  0  0  0  0
   28.8580   32.4920   18.4350 C   0  0  0  0  0  0  0  0  0  0  0  0
   30.3670   32.5510   18.3860 C   0  0  0  0  0  0  0  0  0  0  0  0
   30.9480   31.4630   19.2870 C   0  0  0  0  0  0  0  0  0  0  0  0
   32.4740   31.5220   19.2380 C   0  0  0  0  0  0  0  0  0  0  0  0
   33.2540   30.4770   20.1030 C   0  0  0  0  0  0  0  0  0  0  0  0
   34.6340   30.1500   19.8670 C   0  0  0  0  0  0  0  0  0  0  0  0
   35.3360   29.2680   20.7380 C   0  0  0  0  0  0  0  0  0  0  0  0
   34.6810   28.6970   21.8550 C   0  0  0  0  0  0  0  0  0  0  0  0
   33.3140   29.0130   22.0780 C   0  0  0  0  0  0  0  0  0  0  0  0
   32.6340   29.8850   21.2170 C   0  0  0  0  0  0  0  0  0  0  0  0
   35.3820   27.7420   22.7760 C   0  0  0  0  0  0  0  0  0  0  0  0
   34.5030   26.7750   23.0570 F   0  0  0  0  0  0  0  0  0  0  0  0
   36.3770   27.1560   22.1060 F   0  0  0  0  0  0  0  0  0  0  0  0
   35.9620   28.2970   24.2090 P   0  0  0  0  0  0  0  0  0  0  0  0
   37.0780   29.2870   23.9900 O   0  0  0  0  0  0  0  0  0  0  0  0
   36.4230   27.0790   24.9900 O   0  0  0  0  0  0  0  0  0  0  0  0
   34.8360   29.0060   25.0240 O   0  0  0  0  0  0  0  0  0  0  0  0
   30.4810   30.1090   18.8070 C   0  0  0  0  0  0  0  0  0  0  0  0
   30.3200   29.0640   19.7240 C   0  0  0  0  0  0  0  0  0  0  0  0
   29.8860   27.8150   19.2650 C   0  0  0  0  0  0  0  0  0  0  0  0
   29.6270   27.6460   17.9000 C   0  0  0  0  0  0  0  0  0  0  0  0
   29.1920   26.4160   17.3940 C   0  0  0  0  0  0  0  0  0  0  0  0
   28.9390   26.2720   16.0240 C   0  0  0  0  0  0  0  0  0  0  0  0
   29.1210   27.3590   15.1610 C   0  0  0  0  0  0  0  0  0  0  0  0
   29.5560   28.5890   15.6670 C   0  0  0  0  0  0  0  0  0  0  0  0
   29.8090   28.7330   17.0360 C   0  0  0  0  0  0  0  0  0  0  0  0
   30.2250   29.9170   17.5060 N   0  0  0  0  0  0  0  0  0  0  0  0
   30.4940   31.6760   20.6690 N   0  0  0  0  0  0  0  0  0  0  0  0
   30.2730   30.6650   21.6850 N   0  0  0  0  0  0  0  0  0  0  0  0
   29.8880   31.2100   22.7420 N   0  0  0  0  0  0  0  0  0  0  0  0
   29.7990   32.6000   22.5970 C   0  0  0  0  0  0  0  0  0  0  0  0
   29.4230   33.6210   23.4770 C   0  0  0  0  0  0  0  0  0  0  0  0
   29.4280   34.9530   23.0460 C   0  0  0  0  0  0  0  0  0  0  0  0
   29.8090   35.2640   21.7350 C   0  0  0  0  0  0  0  0  0  0  0  0
   30.1850   34.2420   20.8550 C   0  0  0  0  0  0  0  0  0  0  0  0
   30.1800   32.9100   21.2860 C   0  0  0  0  0  0  0  0  0  0  0  0
   28.1590   33.2380   19.3910 C   0  0  0  0  0  0  0  0  0  0  0  0
   26.7610   33.1840   19.4360 C   0  0  0  0  0  0  0  0  0  0  0  0
   23.9690   34.0890   15.4770 H   0  0  0  0  0  0  0  0  0  0  0  0
   21.9500   34.2530   16.9770 H   0  0  0  0  0  0  0  0  0  0  0  0
   26.2220   31.0200   16.8660 H   0  0  0  0  0  0  0  0  0  0  0  0
   28.6990   31.1170   16.7860 H   0  0  0  0  0  0  0  0  0  0  0  0
   30.7030   33.5260   18.7320 H   0  0  0  0  0  0  0  0  0  0  0  0
   30.7030   32.3930   17.3640 H   0  0  0  0  0  0  0  0  0  0  0  0
   32.7340   32.4910   19.6590 H   0  0  0  0  0  0  0  0  0  0  0  0
   32.7760   31.3720   18.2040 H   0  0  0  0  0  0  0  0  0  0  0  0
   35.1450   30.5790   19.0180 H   0  0  0  0  0  0  0  0  0  0  0  0
   36.3730   29.0340   20.5450 H   0  0  0  0  0  0  0  0  0  0  0  0
   32.7940   28.5770   22.9190 H   0  0  0  0  0  0  0  0  0  0  0  0
   31.5970   30.1100   21.4160 H   0  0  0  0  0  0  0  0  0  0  0  0
   35.6340   26.6040   25.2950 H   0  0  0  0  0  0  0  0  0  0  0  0
   33.9820   28.7050   24.6770 H   0  0  0  0  0  0  0  0  0  0  0  0
   30.5270   29.2200   20.7730 H   0  0  0  0  0  0  0  0  0  0  0  0
   29.7540   26.9930   19.9530 H   0  0  0  0  0  0  0  0  0  0  0  0
   29.0510   25.5770   18.0600 H   0  0  0  0  0  0  0  0  0  0  0  0
   28.6030   25.3230   15.6340 H   0  0  0  0  0  0  0  0  0  0  0  0
   28.9250   27.2480   14.1040 H   0  0  0  0  0  0  0  0  0  0  0  0
   29.6960   29.4280   15.0010 H   0  0  0  0  0  0  0  0  0  0  0  0
   29.1290   33.3820   24.4880 H   0  0  0  0  0  0  0  0  0  0  0  0
   29.1380   35.7420   23.7250 H   0  0  0  0  0  0  0  0  0  0  0  0
   29.8140   36.2910   21.4030 H   0  0  0  0  0  0  0  0  0  0  0  0
   30.4790   34.4810   19.8440 H   0  0  0  0  0  0  0  0  0  0  0  0
   28.6990   33.8550   20.0940 H   0  0  0  0  0  0  0  0  0  0  0  0
   26.2220   33.7590   20.1740 H   0  0  0  0  0  0  0  0  0  0  0  0
  1 49  1  0  0  0  0
  1  2  1  0  0  0  0
  2  3  2  0  0  0  0
  2  4  1  0  0  0  0
  4 50  1  0  0  0  0
  2  5  1  0  0  0  0
  5  6  1  0  0  0  0
  5  7  1  0  0  0  0
  5  8  1  0  0  0  0
  8  9  2  0  0  0  0
  9 51  1  0  0  0  0
  9 10  1  0  0  0  0
 10 52  1  0  0  0  0
 10 11  2  0  0  0  0
 11 12  1  0  0  0  0
 12 53  1  0  0  0  0
 12 54  1  0  0  0  0
 12 13  1  0  0  0  0
 13 14  1  0  0  0  0
 14 55  1  0  0  0  0
 14 56  1  0  0  0  0
 14 15  1  0  0  0  0
 15 16  2  0  0  0  0
 16 57  1  0  0  0  0
 16 17  1  0  0  0  0
 17 58  1  0  0  0  0
 17 18  2  0  0  0  0
 18 19  1  0  0  0  0
 19 59  1  0  0  0  0
 19 20  2  0  0  0  0
 20 15  1  0  0  0  0
 20 60  1  0  0  0  0
 18 21  1  0  0  0  0
 21 22  1  0  0  0  0
 21 23  1  0  0  0  0
 21 24  1  0  0  0  0
 24 25  2  0  0  0  0
 24 26  1  0  0  0  0
 26 61  1  0  0  0  0
 24 27  1  0  0  0  0
 27 62  1  0  0  0  0
 13 28  1  0  0  0  0
 28 29  2  0  0  0  0
 29 63  1  0  0  0  0
 29 30  1  0  0  0  0
 30 64  1  0  0  0  0
 30 31  2  0  0  0  0
 31 32  1  0  0  0  0
 32 65  1  0  0  0  0
 32 33  2  0  0  0  0
 33 66  1  0  0  0  0
 33 34  1  0  0  0  0
 34 67  1  0  0  0  0
 34 35  2  0  0  0  0
 35 68  1  0  0  0  0
 35 36  1  0  0  0  0
 36 31  1  0  0  0  0
 36 37  2  0  0  0  0
 37 28  1  0  0  0  0
 13 38  1  0  0  0  0
 38 39  1  0  0  0  0
 39 40  2  0  0  0  0
 40 41  1  0  0  0  0
 41 42  2  0  0  0  0
 42 69  1  0  0  0  0
 42 43  1  0  0  0  0
 43 70  1  0  0  0  0
 43 44  2  0  0  0  0
 44 71  1  0  0  0  0
 44 45  1  0  0  0  0
 45 72  1  0  0  0  0
 45 46  2  0  0  0  0
 46 38  1  0  0  0  0
 46 41  1  0  0  0  0
 11 47  1  0  0  0  0
 47 73  1  0  0  0  0
 47 48  2  0  0  0  0
 48  8  1  0  0  0  0
 48 74  1  0  0  0  0
M  END
>  <LOGBIO>
7.7000

>  <PRED_LOGBIO>
7.3200

>  <XV_RES>
0.4930

>  <WHL_TMPL>
11

>  <ANCH>
62-66;36-40

$$$$
ROW65
  -MTS-   01071502403D 0   0.00000     0.00000     0

 31 33  0  0  0  0  0  0  0  0999 V2000
   36.5760   26.5020   24.4200 N   0  0  0  0  0  0  0  0  0  0  0  0
   35.6560   27.3050   23.8000 C   0  0  0  0  0  0  0  0  0  0  0  0
   35.1590   28.3590   24.4610 C   0  0  0  0  0  0  0  0  0  0  0  0
   35.6030   28.6310   25.8140 C   0  0  0  0  0  0  0  0  0  0  0  0
   35.9590   28.8490   26.8960 N   0  0  0  0  0  0  0  0  0  0  0  0
   34.1630   29.2490   23.8250 C   0  0  0  0  0  0  0  0  0  0  0  0
   33.9300   30.3380   24.5710 C   0  0  0  0  0  0  0  0  0  0  0  0
   32.9180   31.4070   24.2320 C   0  0  0  0  0  0  0  0  0  0  0  0
   31.7250   30.7530   23.0240 S   0  0  0  0  0  0  0  0  0  0  0  0
   32.5810   29.6360   21.8700 C   0  0  0  0  0  0  0  0  0  0  0  0
   33.7680   28.8960   22.4430 C   0  0  0  0  0  0  0  0  0  0  0  0
   34.2940   27.8430   21.8450 N   0  0  0  0  0  0  0  0  0  0  0  0
   35.2670   27.0070   22.5200 N   0  0  0  0  0  0  0  0  0  0  0  0
   35.1870   25.6410   22.0320 C   0  0  0  0  0  0  0  0  0  0  0  0
   33.9430   25.2320   21.4340 C   0  0  0  0  0  0  0  0  0  0  0  0
   33.7220   23.9500   20.9180 C   0  0  0  0  0  0  0  0  0  0  0  0
   34.7360   22.9920   20.9640 C   0  0  0  0  0  0  0  0  0  0  0  0
   34.5270   21.7560   20.4640 F   0  0  0  0  0  0  0  0  0  0  0  0
   35.9680   23.3230   21.5320 C   0  0  0  0  0  0  0  0  0  0  0  0
   36.2370   24.6150   22.0720 C   0  0  0  0  0  0  0  0  0  0  0  0
   37.5010   26.8890   24.2910 H   0  0  0  0  0  0  0  0  0  0  0  0
   36.5400   25.5760   24.0200 H   0  0  0  0  0  0  0  0  0  0  0  0
   34.5050   30.4590   25.4770 H   0  0  0  0  0  0  0  0  0  0  0  0
   33.4620   32.2070   23.7350 H   0  0  0  0  0  0  0  0  0  0  0  0
   32.3430   31.6600   25.1200 H   0  0  0  0  0  0  0  0  0  0  0  0
   32.9870   30.2780   21.0910 H   0  0  0  0  0  0  0  0  0  0  0  0
   31.8320   28.9100   21.5590 H   0  0  0  0  0  0  0  0  0  0  0  0
   33.1390   25.9510   21.3810 H   0  0  0  0  0  0  0  0  0  0  0  0
   32.7650   23.7020   20.4830 H   0  0  0  0  0  0  0  0  0  0  0  0
   36.7450   22.5740   21.5630 H   0  0  0  0  0  0  0  0  0  0  0  0
   37.2010   24.8360   22.5050 H   0  0  0  0  0  0  0  0  0  0  0  0
  1 21  1  0  0  0  0
  1 22  1  0  0  0  0
  1  2  1  0  0  0  0
  2  3  2  0  0  0  0
  3  4  1  0  0  0  0
  4  5  3  0  0  0  0
  3  6  1  0  0  0  0
  6  7  2  0  0  0  0
  7 23  1  0  0  0  0
  7  8  1  0  0  0  0
  8 24  1  0  0  0  0
  8 25  1  0  0  0  0
  8  9  1  0  0  0  0
  9 10  1  0  0  0  0
 10 26  1  0  0  0  0
 10 27  1  0  0  0  0
 10 11  1  0  0  0  0
 11  6  1  0  0  0  0
 11 12  2  0  0  0  0
 12 13  1  0  0  0  0
 13  2  1  0  0  0  0
 13 14  1  0  0  0  0
 14 15  2  0  0  0  0
 15 28  1  0  0  0  0
 15 16  1  0  0  0  0
 16 29  1  0  0  0  0
 16 17  2  0  0  0  0
 17 18  1  0  0  0  0
 17 19  1  0  0  0  0
 19 30  1  0  0  0  0
 19 20  2  0  0  0  0
 20 14  1  0  0  0  0
 20 31  1  0  0  0  0
M  END
>  <LOGBIO>
5.7000

>  <PRED_LOGBIO>
5.7700

>  <XV_RES>
0.0690

>  <WHL_TMPL>
5

>  <ANCH>
69-83;20-4

$$$$
ROW66
  -MTS-   01071502403D 0   0.00000     0.00000     0

 82 87  0  0  1  0  0  0  0  0999 V2000
   24.1640   29.7410   19.9800 C   0  0  0  0  0  0  0  0  0  0  0  0
   23.8420   28.2710   20.2350 C   0  0  0  0  0  0  0  0  0  0  0  0
   22.8550   27.7410   19.2000 C   0  0  0  0  0  0  0  0  0  0  0  0
   23.2420   28.1980   21.6510 C   0  0  0  0  0  0  0  0  0  0  0  0
   24.2390   28.6970   22.7120 C   0  0  0  0  0  0  0  0  0  0  0  0
   25.5780   27.9400   22.6280 C   0  0  2  0  0  0  0  0  0  0  0  0
   26.5890   28.4130   23.6880 C   0  0  0  0  0  0  0  0  0  0  0  0
   27.9020   27.6120   23.6070 C   0  0  0  0  0  0  0  0  0  0  0  0
   28.5080   27.6840   22.1930 C   0  0  2  0  0  0  0  0  0  0  0  0
   28.9920   29.1100   21.9440 C   0  0  0  0  0  0  0  0  0  0  0  0
   27.5120   27.3110   21.1210 C   0  0  0  0  0  0  0  0  0  0  0  0
   27.8030   26.4730   20.1170 C   0  0  0  0  0  0  0  0  0  0  0  0
   29.1560   25.8200   19.9610 C   0  0  0  0  0  0  0  0  0  0  0  0
   30.2580   26.4750   20.8140 C   0  0  2  0  0  0  0  0  0  0  0  0
   31.5170   25.5880   20.8420 C   0  0  1  0  0  0  0  0  0  0  0  0
   31.1330   24.2210   21.4010 C   0  0  0  0  0  0  0  0  0  0  0  0
   32.0440   25.3970   19.4080 C   0  0  0  0  0  0  0  0  0  0  0  0
   33.4170   24.7730   19.3490 C   0  0  0  0  0  0  0  0  0  0  0  0
   33.8460   24.2710   18.1830 N   0  0  0  0  0  0  0  0  0  0  0  0
   35.0550   23.7050   18.0690 C   0  0  0  0  0  0  0  0  0  0  0  0
   35.8810   23.6400   19.1980 C   0  0  0  0  0  0  0  0  0  0  0  0
   35.4600   24.1390   20.3680 N   0  0  0  0  0  0  0  0  0  0  0  0
   34.2490   24.7040   20.4730 C   0  0  0  0  0  0  0  0  0  0  0  0
   33.8270   25.2500   21.8160 C   0  0  0  0  0  0  0  0  0  0  0  0
   34.9920   26.1060   22.3050 C   0  0  0  0  0  0  0  0  0  0  0  0
   33.5530   24.1130   22.7970 C   0  0  0  0  0  0  0  0  0  0  0  0
   32.6120   26.1920   21.7400 C   0  0  2  0  0  0  0  0  0  0  0  0
   32.0860   26.4690   23.1610 C   0  0  0  0  0  0  0  0  0  0  0  0
   30.8280   27.3560   23.1320 C   0  0  0  0  0  0  0  0  0  0  0  0
   29.7320   26.7520   22.2350 C   0  0  1  0  0  0  0  0  0  0  0  0
   29.2970   25.4230   22.8470 C   0  0  0  0  0  0  0  0  0  0  0  0
   26.1780   28.0130   21.2120 C   0  0  2  0  0  0  0  0  0  0  0  0
   25.1810   27.5140   20.1510 C   0  0  0  0  0  0  0  0  0  0  0  0
   25.2560   26.5070   22.9800 C   0  0  0  0  0  0  0  0  0  0  0  0
   24.3340   26.0300   22.2730 O   0  0  0  0  0  0  0  0  0  0  0  0
   25.8360   25.8420   23.8810 O   0  0  0  0  0  0  0  0  0  0  0  0
   24.0780   29.9520   18.9160 H   0  0  0  0  0  0  0  0  0  0  0  0
   25.1790   29.9530   20.3100 H   0  0  0  0  0  0  0  0  0  0  0  0
   23.4650   30.3660   20.5320 H   0  0  0  0  0  0  0  0  0  0  0  0
   22.2240   26.9810   19.6560 H   0  0  0  0  0  0  0  0  0  0  0  0
   22.2340   28.5580   18.8390 H   0  0  0  0  0  0  0  0  0  0  0  0
   23.4010   27.3060   18.3660 H   0  0  0  0  0  0  0  0  0  0  0  0
   23.0760   27.1430   21.8590 H   0  0  0  0  0  0  0  0  0  0  0  0
   22.3630   28.8390   21.6810 H   0  0  0  0  0  0  0  0  0  0  0  0
   23.8070   28.4500   23.6790 H   0  0  0  0  0  0  0  0  0  0  0  0
   24.4330   29.7520   22.5270 H   0  0  0  0  0  0  0  0  0  0  0  0
   26.1500   28.1820   24.6570 H   0  0  0  0  0  0  0  0  0  0  0  0
   26.8170   29.4600   23.4990 H   0  0  0  0  0  0  0  0  0  0  0  0
   27.6380   26.5700   23.7760 H   0  0  0  0  0  0  0  0  0  0  0  0
   28.6130   28.0490   24.3050 H   0  0  0  0  0  0  0  0  0  0  0  0
   28.3730   29.8060   22.5070 H   0  0  0  0  0  0  0  0  0  0  0  0
   30.0270   29.2030   22.2670 H   0  0  0  0  0  0  0  0  0  0  0  0
   28.9210   29.3370   20.8830 H   0  0  0  0  0  0  0  0  0  0  0  0
   27.0370   26.2550   19.3870 H   0  0  0  0  0  0  0  0  0  0  0  0
   29.4460   25.9810   18.9250 H   0  0  0  0  0  0  0  0  0  0  0  0
   29.0690   24.7810   20.2700 H   0  0  0  0  0  0  0  0  0  0  0  0
   30.5220   27.4260   20.3570 H   0  0  0  0  0  0  0  0  0  0  0  0
   31.7370   23.4510   20.9260 H   0  0  0  0  0  0  0  0  0  0  0  0
   30.0800   24.0300   21.2020 H   0  0  0  0  0  0  0  0  0  0  0  0
   31.3070   24.2060   22.4750 H   0  0  0  0  0  0  0  0  0  0  0  0
   32.1530   26.3980   18.9950 H   0  0  0  0  0  0  0  0  0  0  0  0
   31.3510   24.7440   18.8820 H   0  0  0  0  0  0  0  0  0  0  0  0
   35.3870   23.3050   17.1230 H   0  0  0  0  0  0  0  0  0  0  0  0
   36.8580   23.1870   19.1250 H   0  0  0  0  0  0  0  0  0  0  0  0
   35.9240   25.7170   21.9000 H   0  0  0  0  0  0  0  0  0  0  0  0
   35.0300   26.0810   23.3920 H   0  0  0  0  0  0  0  0  0  0  0  0
   34.8520   27.1320   21.9710 H   0  0  0  0  0  0  0  0  0  0  0  0
   32.8770   24.4610   23.5750 H   0  0  0  0  0  0  0  0  0  0  0  0
   33.0980   23.2790   22.2680 H   0  0  0  0  0  0  0  0  0  0  0  0
   34.4890   23.7900   23.2480 H   0  0  0  0  0  0  0  0  0  0  0  0
   32.9340   27.1350   21.3020 H   0  0  0  0  0  0  0  0  0  0  0  0
   32.8570   27.0470   23.6650 H   0  0  0  0  0  0  0  0  0  0  0  0
   31.8220   25.5180   23.6170 H   0  0  0  0  0  0  0  0  0  0  0  0
   31.1240   28.2930   22.6660 H   0  0  0  0  0  0  0  0  0  0  0  0
   30.4370   27.4250   24.1460 H   0  0  0  0  0  0  0  0  0  0  0  0
   28.4850   25.5970   23.5500 H   0  0  0  0  0  0  0  0  0  0  0  0
   28.9560   24.7550   22.0580 H   0  0  0  0  0  0  0  0  0  0  0  0
   30.1380   24.9710   23.3680 H   0  0  0  0  0  0  0  0  0  0  0  0
   26.3570   29.0660   21.0030 H   0  0  0  0  0  0  0  0  0  0  0  0
   25.6130   27.7610   19.1840 H   0  0  0  0  0  0  0  0  0  0  0  0
   24.9870   26.4590   20.3360 H   0  0  0  0  0  0  0  0  0  0  0  0
   25.1540   25.4330   24.4360 H   0  0  0  0  0  0  0  0  0  0  0  0
  1 37  1  0  0  0  0
  1 38  1  0  0  0  0
  1 39  1  0  0  0  0
  1  2  1  0  0  0  0
  2  3  1  0  0  0  0
  3 40  1  0  0  0  0
  3 41  1  0  0  0  0
  3 42  1  0  0  0  0
  2  4  1  0  0  0  0
  4 43  1  0  0  0  0
  4 44  1  0  0  0  0
  4  5  1  0  0  0  0
  5 45  1  0  0  0  0
  5 46  1  0  0  0  0
  5  6  1  0  0  0  0
  6  7  1  0  0  0  0
  7 47  1  0  0  0  0
  7 48  1  0  0  0  0
  7  8  1  0  0  0  0
  8 49  1  0  0  0  0
  8 50  1  0  0  0  0
  8  9  1  0  0  0  0
  9 10  1  0  0  0  0
 10 51  1  0  0  0  0
 10 52  1  0  0  0  0
 10 53  1  0  0  0  0
  9 11  1  0  0  0  0
 11 12  2  0  0  0  0
 12 54  1  0  0  0  0
 12 13  1  0  0  0  0
 13 55  1  0  0  0  0
 13 56  1  0  0  0  0
 13 14  1  0  0  0  0
 14 57  1  0  0  0  0
 14 15  1  0  0  0  0
 15 16  1  0  0  0  0
 16 58  1  0  0  0  0
 16 59  1  0  0  0  0
 16 60  1  0  0  0  0
 15 17  1  0  0  0  0
 17 61  1  0  0  0  0
 17 62  1  0  0  0  0
 17 18  1  0  0  0  0
 18 19  1  0  0  0  0
 19 20  2  0  0  0  0
 20 63  1  0  0  0  0
 20 21  1  0  0  0  0
 21 64  1  0  0  0  0
 21 22  2  0  0  0  0
 22 23  1  0  0  0  0
 23 18  2  0  0  0  0
 23 24  1  0  0  0  0
 24 25  1  0  0  0  0
 25 65  1  0  0  0  0
 25 66  1  0  0  0  0
 25 67  1  0  0  0  0
 24 26  1  0  0  0  0
 26 68  1  0  0  0  0
 26 69  1  0  0  0  0
 26 70  1  0  0  0  0
 24 27  1  0  0  0  0
 27 15  1  0  0  0  0
 27 71  1  0  0  0  0
 27 28  1  0  0  0  0
 28 72  1  0  0  0  0
 28 73  1  0  0  0  0
 28 29  1  0  0  0  0
 29 74  1  0  0  0  0
 29 75  1  0  0  0  0
 29 30  1  0  0  0  0
 30  9  1  0  0  0  0
 30 14  1  0  0  0  0
 30 31  1  0  0  0  0
 31 76  1  0  0  0  0
 31 77  1  0  0  0  0
 31 78  1  0  0  0  0
 11 32  1  0  0  0  0
 32  6  1  0  0  0  0
 32 79  1  0  0  0  0
 32 33  1  0  0  0  0
 33  2  1  0  0  0  0
 33 80  1  0  0  0  0
 33 81  1  0  0  0  0
  6 34  1  0  0  0  0
 34 35  2  0  0  0  0
 34 36  1  0  0  0  0
 36 82  1  0  0  0  0
M  END
>  <LOGBIO>
5.7500

>  <PRED_LOGBIO>
5.5600

>  <XV_RES>
0.3520

>  <WHL_TMPL>
28

>  <ANCH>
27-30;16-79

$$$$
ROW67
  -MTS-   01071502403D 0   0.00000     0.00000     0

 64 69  0  0  0  0  0  0  0  0999 V2000
   31.3840   33.1820   16.8030 O   0  0  0  0  0  0  0  0  0  0  0  0
   30.8420   32.0260   17.1390 C   0  0  0  0  0  0  0  0  0  0  0  0
   29.6980   31.7690   16.8030 O   0  0  0  0  0  0  0  0  0  0  0  0
   31.6390   31.0230   17.9370 C   0  0  0  0  0  0  0  0  0  0  0  0
   32.8930   30.6300   17.1570 C   0  0  0  0  0  0  0  0  0  0  0  0
   33.7350   31.8580   16.9080 C   0  0  0  0  0  0  0  0  0  0  0  0
   34.7150   32.2340   17.8340 C   0  0  0  0  0  0  0  0  0  0  0  0
   35.4960   33.3730   17.6040 C   0  0  0  0  0  0  0  0  0  0  0  0
   35.2980   34.1350   16.4460 C   0  0  0  0  0  0  0  0  0  0  0  0
   34.3190   33.7580   15.5190 C   0  0  0  0  0  0  0  0  0  0  0  0
   33.5380   32.6200   15.7500 C   0  0  0  0  0  0  0  0  0  0  0  0
   30.8410   29.8600   18.1730 O   0  0  0  0  0  0  0  0  0  0  0  0
   29.6680   30.0140   18.8640 C   0  0  0  0  0  0  0  0  0  0  0  0
   29.3600   29.1830   19.9950 C   0  0  0  0  0  0  0  0  0  0  0  0
   28.1510   29.3340   20.7140 C   0  0  0  0  0  0  0  0  0  0  0  0
   27.1850   30.3220   20.3400 C   0  0  0  0  0  0  0  0  0  0  0  0
   27.4880   31.1620   19.2040 C   0  0  0  0  0  0  0  0  0  0  0  0
   28.7030   31.0170   18.4780 C   0  0  0  0  0  0  0  0  0  0  0  0
   25.9000   30.5150   21.0480 C   0  0  0  0  0  0  0  0  0  0  0  0
   25.1710   29.4050   21.4920 C   0  0  0  0  0  0  0  0  0  0  0  0
   23.9550   29.5870   22.1610 C   0  0  0  0  0  0  0  0  0  0  0  0
   23.4680   30.8800   22.3870 C   0  0  0  0  0  0  0  0  0  0  0  0
   24.1970   31.9900   21.9440 C   0  0  0  0  0  0  0  0  0  0  0  0
   25.4120   31.8080   21.2740 C   0  0  0  0  0  0  0  0  0  0  0  0
   22.1830   31.0730   23.0950 C   0  0  0  0  0  0  0  0  0  0  0  0
   21.0330   30.5720   22.6240 C   0  0  0  0  0  0  0  0  0  0  0  0
   20.8480   29.7670   21.3600 C   0  0  0  0  0  0  0  0  0  0  0  0
   21.0090   28.2980   21.6710 C   0  0  0  0  0  0  0  0  0  0  0  0
   20.0690   27.4450   22.0330 N   0  0  0  0  0  0  0  0  0  0  0  0
   20.4510   26.1200   22.2720 C   0  0  0  0  0  0  0  0  0  0  0  0
   21.7470   25.8180   22.1150 C   0  0  0  0  0  0  0  0  0  0  0  0
   22.5000   27.3450   21.6300 S   0  0  0  0  0  0  0  0  0  0  0  0
   19.7750   31.0420   23.7770 S   0  0  0  0  0  0  0  0  0  0  0  0
   20.8100   31.9250   24.9090 C   0  0  0  0  0  0  0  0  0  0  0  0
   20.6070   32.6190   26.1080 C   0  0  0  0  0  0  0  0  0  0  0  0
   21.6900   33.2190   26.7620 C   0  0  0  0  0  0  0  0  0  0  0  0
   22.9760   33.1250   26.2160 C   0  0  0  0  0  0  0  0  0  0  0  0
   23.1790   32.4310   25.0170 C   0  0  0  0  0  0  0  0  0  0  0  0
   22.0950   31.8310   24.3640 C   0  0  0  0  0  0  0  0  0  0  0  0
   30.7270   33.6870   16.2990 H   0  0  0  0  0  0  0  0  0  0  0  0
   31.9280   31.4630   18.8890 H   0  0  0  0  0  0  0  0  0  0  0  0
   33.4660   29.9070   17.7320 H   0  0  0  0  0  0  0  0  0  0  0  0
   32.6040   30.1890   16.2050 H   0  0  0  0  0  0  0  0  0  0  0  0
   34.8670   31.6470   18.7270 H   0  0  0  0  0  0  0  0  0  0  0  0
   36.2520   33.6630   18.3190 H   0  0  0  0  0  0  0  0  0  0  0  0
   35.9010   35.0130   16.2680 H   0  0  0  0  0  0  0  0  0  0  0  0
   34.1660   34.3460   14.6260 H   0  0  0  0  0  0  0  0  0  0  0  0
   32.7820   32.3290   15.0350 H   0  0  0  0  0  0  0  0  0  0  0  0
   30.0670   28.4270   20.3030 H   0  0  0  0  0  0  0  0  0  0  0  0
   27.9530   28.6930   21.5600 H   0  0  0  0  0  0  0  0  0  0  0  0
   26.7770   31.9160   18.9000 H   0  0  0  0  0  0  0  0  0  0  0  0
   28.9050   31.6600   17.6340 H   0  0  0  0  0  0  0  0  0  0  0  0
   25.5470   28.4070   21.3170 H   0  0  0  0  0  0  0  0  0  0  0  0
   23.3940   28.7310   22.5030 H   0  0  0  0  0  0  0  0  0  0  0  0
   23.8210   32.9880   22.1180 H   0  0  0  0  0  0  0  0  0  0  0  0
   25.9740   32.6640   20.9320 H   0  0  0  0  0  0  0  0  0  0  0  0
   19.8520   29.9450   20.9590 H   0  0  0  0  0  0  0  0  0  0  0  0
   21.5930   30.0660   20.6270 H   0  0  0  0  0  0  0  0  0  0  0  0
   19.7320   25.3720   22.5710 H   0  0  0  0  0  0  0  0  0  0  0  0
   22.2250   24.8600   22.2530 H   0  0  0  0  0  0  0  0  0  0  0  0
   19.6150   32.6910   26.5290 H   0  0  0  0  0  0  0  0  0  0  0  0
   21.5340   33.7540   27.6860 H   0  0  0  0  0  0  0  0  0  0  0  0
   23.8120   33.5870   26.7200 H   0  0  0  0  0  0  0  0  0  0  0  0
   24.1700   32.3580   24.5960 H   0  0  0  0  0  0  0  0  0  0  0  0
  1 40  1  0  0  0  0
  1  2  1  0  0  0  0
  2  3  2  0  0  0  0
  2  4  1  0  0  0  0
  4 41  1  0  0  0  0
  4  5  1  0  0  0  0
  5 42  1  0  0  0  0
  5 43  1  0  0  0  0
  5  6  1  0  0  0  0
  6  7  2  0  0  0  0
  7 44  1  0  0  0  0
  7  8  1  0  0  0  0
  8 45  1  0  0  0  0
  8  9  2  0  0  0  0
  9 46  1  0  0  0  0
  9 10  1  0  0  0  0
 10 47  1  0  0  0  0
 10 11  2  0  0  0  0
 11  6  1  0  0  0  0
 11 48  1  0  0  0  0
  4 12  1  0  0  0  0
 12 13  1  0  0  0  0
 13 14  2  0  0  0  0
 14 49  1  0  0  0  0
 14 15  1  0  0  0  0
 15 50  1  0  0  0  0
 15 16  2  0  0  0  0
 16 17  1  0  0  0  0
 17 51  1  0  0  0  0
 17 18  2  0  0  0  0
 18 13  1  0  0  0  0
 18 52  1  0  0  0  0
 16 19  1  0  0  0  0
 19 20  2  0  0  0  0
 20 53  1  0  0  0  0
 20 21  1  0  0  0  0
 21 54  1  0  0  0  0
 21 22  2  0  0  0  0
 22 23  1  0  0  0  0
 23 55  1  0  0  0  0
 23 24  2  0  0  0  0
 24 19  1  0  0  0  0
 24 56  1  0  0  0  0
 22 25  1  0  0  0  0
 25 26  2  0  0  0  0
 26 27  1  0  0  0  0
 27 57  1  0  0  0  0
 27 58  1  0  0  0  0
 27 28  1  0  0  0  0
 28 29  2  0  0  0  0
 29 30  1  0  0  0  0
 30 59  1  0  0  0  0
 30 31  2  0  0  0  0
 31 60  1  0  0  0  0
 31 32  1  0  0  0  0
 32 28  1  0  0  0  0
 26 33  1  0  0  0  0
 33 34  1  0  0  0  0
 34 35  2  0  0  0  0
 35 61  1  0  0  0  0
 35 36  1  0  0  0  0
 36 62  1  0  0  0  0
 36 37  2  0  0  0  0
 37 63  1  0  0  0  0
 37 38  1  0  0  0  0
 38 64  1  0  0  0  0
 38 39  2  0  0  0  0
 39 25  1  0  0  0  0
 39 34  1  0  0  0  0
M  END
>  <LOGBIO>
5.9400

>  <PRED_LOGBIO>
5.8500

>  <XV_RES>
0.1530

>  <WHL_TMPL>
14

>  <ANCH>
17-18;27-32

$$$$
ROW68
  -MTS-   01071502403D 0   0.00000     0.00000     0

 59 63  0  0  0  0  0  0  0  0999 V2000
   36.2500   27.2210   23.3750 O   0  0  0  0  0  0  0  0  0  0  0  0
   35.2670   27.0070   22.5200 C   0  0  0  0  0  0  0  0  0  0  0  0
   34.7380   25.9090   22.4620 O   0  0  0  0  0  0  0  0  0  0  0  0
   34.7970   28.1230   21.6120 C   0  0  0  0  0  0  0  0  0  0  0  0
   35.4880   28.6780   20.5280 C   0  0  0  0  0  0  0  0  0  0  0  0
   34.9000   29.7000   19.7730 C   0  0  0  0  0  0  0  0  0  0  0  0
   33.6220   30.1670   20.1010 C   0  0  0  0  0  0  0  0  0  0  0  0
   32.9430   31.2620   19.2940 C   0  0  0  0  0  0  0  0  0  0  0  0
   33.9090   31.8870   18.3780 N   0  0  0  0  0  0  0  0  0  0  0  0
   34.6480   32.9700   18.7740 C   0  0  0  0  0  0  0  0  0  0  0  0
   34.6090   33.5730   19.9480 N   0  0  0  0  0  0  0  0  0  0  0  0
   35.3300   34.6770   20.4190 C   0  0  0  0  0  0  0  0  0  0  0  0
   34.8230   35.9700   20.2450 C   0  0  0  0  0  0  0  0  0  0  0  0
   35.5440   37.0740   20.7170 C   0  0  0  0  0  0  0  0  0  0  0  0
   36.7720   36.8840   21.3620 C   0  0  0  0  0  0  0  0  0  0  0  0
   37.2790   35.5910   21.5350 C   0  0  0  0  0  0  0  0  0  0  0  0
   36.5580   34.4870   21.0640 C   0  0  0  0  0  0  0  0  0  0  0  0
   35.6650   33.3970   17.3900 S   0  0  0  0  0  0  0  0  0  0  0  0
   35.0810   32.1190   16.3140 C   0  0  0  0  0  0  0  0  0  0  0  0
   35.4500   31.8550   15.0530 C   0  0  0  0  0  0  0  0  0  0  0  0
   36.4770   32.6930   14.3930 C   0  0  0  0  0  0  0  0  0  0  0  0
   37.8300   32.3470   14.4900 C   0  0  0  0  0  0  0  0  0  0  0  0
   38.8010   33.1390   13.8660 C   0  0  0  0  0  0  0  0  0  0  0  0
   38.4190   34.2760   13.1440 C   0  0  0  0  0  0  0  0  0  0  0  0
   39.3690   35.0510   12.5330 O   0  0  0  0  0  0  0  0  0  0  0  0
   39.7170   34.7460   11.2440 C   0  0  0  0  0  0  0  0  0  0  0  0
   40.7620   33.8480   10.9940 C   0  0  0  0  0  0  0  0  0  0  0  0
   41.1160   33.5360    9.6760 C   0  0  0  0  0  0  0  0  0  0  0  0
   40.4260   34.1210    8.6080 C   0  0  0  0  0  0  0  0  0  0  0  0
   39.3810   35.0190    8.8580 C   0  0  0  0  0  0  0  0  0  0  0  0
   39.0260   35.3310   10.1760 C   0  0  0  0  0  0  0  0  0  0  0  0
   37.0660   34.6220   13.0470 C   0  0  0  0  0  0  0  0  0  0  0  0
   36.0950   33.8300   13.6720 C   0  0  0  0  0  0  0  0  0  0  0  0
   34.0830   31.4120   17.1480 C   0  0  0  0  0  0  0  0  0  0  0  0
   33.4530   30.4420   16.7290 O   0  0  0  0  0  0  0  0  0  0  0  0
   32.9310   29.6120   21.1850 C   0  0  0  0  0  0  0  0  0  0  0  0
   33.5180   28.5900   21.9400 C   0  0  0  0  0  0  0  0  0  0  0  0
   36.4070   26.3980   23.8630 H   0  0  0  0  0  0  0  0  0  0  0  0
   36.4740   28.3180   20.2750 H   0  0  0  0  0  0  0  0  0  0  0  0
   35.4330   30.1290   18.9370 H   0  0  0  0  0  0  0  0  0  0  0  0
   32.5430   32.0160   19.9680 H   0  0  0  0  0  0  0  0  0  0  0  0
   32.1310   30.8220   18.7190 H   0  0  0  0  0  0  0  0  0  0  0  0
   33.8760   36.1160   19.7470 H   0  0  0  0  0  0  0  0  0  0  0  0
   35.1530   38.0710   20.5830 H   0  0  0  0  0  0  0  0  0  0  0  0
   37.3280   37.7360   21.7250 H   0  0  0  0  0  0  0  0  0  0  0  0
   38.2260   35.4450   22.0330 H   0  0  0  0  0  0  0  0  0  0  0  0
   36.9490   33.4890   21.1980 H   0  0  0  0  0  0  0  0  0  0  0  0
   34.9990   31.0330   14.5190 H   0  0  0  0  0  0  0  0  0  0  0  0
   38.1250   31.4700   15.0470 H   0  0  0  0  0  0  0  0  0  0  0  0
   39.8450   32.8720   13.9410 H   0  0  0  0  0  0  0  0  0  0  0  0
   41.2940   33.3970   11.8180 H   0  0  0  0  0  0  0  0  0  0  0  0
   41.9230   32.8440    9.4840 H   0  0  0  0  0  0  0  0  0  0  0  0
   40.7000   33.8800    7.5910 H   0  0  0  0  0  0  0  0  0  0  0  0
   38.8480   35.4700    8.0340 H   0  0  0  0  0  0  0  0  0  0  0  0
   38.2200   36.0230   10.3680 H   0  0  0  0  0  0  0  0  0  0  0  0
   36.7710   35.4990   12.4910 H   0  0  0  0  0  0  0  0  0  0  0  0
   35.0510   34.0960   13.5970 H   0  0  0  0  0  0  0  0  0  0  0  0
   31.9450   29.9720   21.4380 H   0  0  0  0  0  0  0  0  0  0  0  0
   32.9850   28.1620   22.7760 H   0  0  0  0  0  0  0  0  0  0  0  0
  1 38  1  0  0  0  0
  1  2  1  0  0  0  0
  2  3  2  0  0  0  0
  2  4  1  0  0  0  0
  4  5  2  0  0  0  0
  5 39  1  0  0  0  0
  5  6  1  0  0  0  0
  6 40  1  0  0  0  0
  6  7  2  0  0  0  0
  7  8  1  0  0  0  0
  8 41  1  0  0  0  0
  8 42  1  0  0  0  0
  8  9  1  0  0  0  0
  9 10  1  0  0  0  0
 10 11  2  0  0  0  0
 11 12  1  0  0  0  0
 12 13  2  0  0  0  0
 13 43  1  0  0  0  0
 13 14  1  0  0  0  0
 14 44  1  0  0  0  0
 14 15  2  0  0  0  0
 15 45  1  0  0  0  0
 15 16  1  0  0  0  0
 16 46  1  0  0  0  0
 16 17  2  0  0  0  0
 17 12  1  0  0  0  0
 17 47  1  0  0  0  0
 10 18  1  0  0  0  0
 18 19  1  0  0  0  0
 19 20  2  0  0  0  0
 20 48  1  0  0  0  0
 20 21  1  0  0  0  0
 21 22  2  0  0  0  0
 22 49  1  0  0  0  0
 22 23  1  0  0  0  0
 23 50  1  0  0  0  0
 23 24  2  0  0  0  0
 24 25  1  0  0  0  0
 25 26  1  0  0  0  0
 26 27  2  0  0  0  0
 27 51  1  0  0  0  0
 27 28  1  0  0  0  0
 28 52  1  0  0  0  0
 28 29  2  0  0  0  0
 29 53  1  0  0  0  0
 29 30  1  0  0  0  0
 30 54  1  0  0  0  0
 30 31  2  0  0  0  0
 31 26  1  0  0  0  0
 31 55  1  0  0  0  0
 24 32  1  0  0  0  0
 32 56  1  0  0  0  0
 32 33  2  0  0  0  0
 33 21  1  0  0  0  0
 33 57  1  0  0  0  0
 19 34  1  0  0  0  0
 34  9  1  0  0  0  0
 34 35  2  0  0  0  0
  7 36  1  0  0  0  0
 36 58  1  0  0  0  0
 36 37  2  0  0  0  0
 37  4  1  0  0  0  0
 37 59  1  0  0  0  0
M  END
>  <LOGBIO>
5.9600

>  <PRED_LOGBIO>
5.7100

>  <XV_RES>
0.4630

>  <WHL_TMPL>
5

>  <ANCH>
5-7;56-10

$$$$
ROW70
  -MTS-   01071502403D 0   0.00000     0.00000     0

 48 50  0  0  0  0  0  0  0  0999 V2000
   24.7490   33.1290   19.3270 O   0  0  0  0  0  0  0  0  0  0  0  0
   24.9700   32.4000   20.7000 P   0  0  0  0  0  0  0  0  0  0  0  0
   24.7650   30.9650   20.5270 O   0  0  0  0  0  0  0  0  0  0  0  0
   23.9490   32.9520   21.7570 O   0  0  0  0  0  0  0  0  0  0  0  0
   26.6620   32.7020   21.2790 C   0  0  0  0  0  0  0  0  0  0  0  0
   26.8490   34.0100   21.4360 F   0  0  0  0  0  0  0  0  0  0  0  0
   26.8490   32.0840   22.4420 F   0  0  0  0  0  0  0  0  0  0  0  0
   27.6440   32.1720   20.2630 C   0  0  0  0  0  0  0  0  0  0  0  0
   28.1000   30.8510   20.3530 C   0  0  0  0  0  0  0  0  0  0  0  0
   29.0110   30.3590   19.4110 C   0  0  0  0  0  0  0  0  0  0  0  0
   29.4660   31.1880   18.3780 C   0  0  0  0  0  0  0  0  0  0  0  0
   30.4490   30.6570   17.3620 C   0  0  0  0  0  0  0  0  0  0  0  0
   31.8740   30.9120   17.8500 C   0  0  0  0  0  0  0  0  0  0  0  0
   32.0100   30.0970   19.1140 C   0  0  0  0  0  0  0  0  0  0  0  0
   32.9130   29.2680   19.2170 O   0  0  0  0  0  0  0  0  0  0  0  0
   31.0570   30.2950   20.2280 C   0  0  0  0  0  0  0  0  0  0  0  0
   31.3320   31.2380   21.2250 C   0  0  0  0  0  0  0  0  0  0  0  0
   30.4300   31.4250   22.2800 C   0  0  0  0  0  0  0  0  0  0  0  0
   29.2530   30.6690   22.3370 C   0  0  0  0  0  0  0  0  0  0  0  0
   28.9780   29.7260   21.3400 C   0  0  0  0  0  0  0  0  0  0  0  0
   29.8800   29.5390   20.2850 C   0  0  0  0  0  0  0  0  0  0  0  0
   33.0670   30.4170   16.9020 C   0  0  0  0  0  0  0  0  0  0  0  0
   34.0390   31.3170   16.4010 C   0  0  0  0  0  0  0  0  0  0  0  0
   35.0790   30.8580   15.5740 C   0  0  0  0  0  0  0  0  0  0  0  0
   35.1690   29.4900   15.2280 C   0  0  0  0  0  0  0  0  0  0  0  0
   34.2270   28.5740   15.6980 C   0  0  0  0  0  0  0  0  0  0  0  0
   33.1740   29.0470   16.5350 C   0  0  0  0  0  0  0  0  0  0  0  0
   29.0110   32.5080   18.2880 C   0  0  0  0  0  0  0  0  0  0  0  0
   28.1000   33.0000   19.2300 C   0  0  0  0  0  0  0  0  0  0  0  0
   27.4810   34.7930   19.1080 Br  0  0  0  0  0  0  0  0  0  0  0  0
   23.8400   32.9540   19.0380 H   0  0  0  0  0  0  0  0  0  0  0  0
   23.0530   32.7790   21.4260 H   0  0  0  0  0  0  0  0  0  0  0  0
   27.7480   30.2120   21.1490 H   0  0  0  0  0  0  0  0  0  0  0  0
   29.3620   29.3400   19.4800 H   0  0  0  0  0  0  0  0  0  0  0  0
   30.2950   31.1630   16.4110 H   0  0  0  0  0  0  0  0  0  0  0  0
   30.2950   29.5880   17.2330 H   0  0  0  0  0  0  0  0  0  0  0  0
   32.0090   31.9690   18.0680 H   0  0  0  0  0  0  0  0  0  0  0  0
   32.2400   31.8210   21.1810 H   0  0  0  0  0  0  0  0  0  0  0  0
   30.6420   32.1530   23.0490 H   0  0  0  0  0  0  0  0  0  0  0  0
   28.5570   30.8140   23.1500 H   0  0  0  0  0  0  0  0  0  0  0  0
   28.0700   29.1430   21.3840 H   0  0  0  0  0  0  0  0  0  0  0  0
   29.6670   28.8110   19.5160 H   0  0  0  0  0  0  0  0  0  0  0  0
   33.9810   32.3650   16.6560 H   0  0  0  0  0  0  0  0  0  0  0  0
   35.8140   31.5550   15.2000 H   0  0  0  0  0  0  0  0  0  0  0  0
   35.9750   29.1510   14.5940 H   0  0  0  0  0  0  0  0  0  0  0  0
   34.2940   27.5290   15.4330 H   0  0  0  0  0  0  0  0  0  0  0  0
   32.4380   28.3460   16.9000 H   0  0  0  0  0  0  0  0  0  0  0  0
   29.3620   33.1480   17.4920 H   0  0  0  0  0  0  0  0  0  0  0  0
  1 31  1  0  0  0  0
  1  2  1  0  0  0  0
  2  3  2  0  0  0  0
  2  4  1  0  0  0  0
  4 32  1  0  0  0  0
  2  5  1  0  0  0  0
  5  6  1  0  0  0  0
  5  7  1  0  0  0  0
  5  8  1  0  0  0  0
  8  9  2  0  0  0  0
  9 33  1  0  0  0  0
  9 10  1  0  0  0  0
 10 34  1  0  0  0  0
 10 11  2  0  0  0  0
 11 12  1  0  0  0  0
 12 35  1  0  0  0  0
 12 36  1  0  0  0  0
 12 13  1  0  0  0  0
 13 37  1  0  0  0  0
 13 14  1  0  0  0  0
 14 15  2  0  0  0  0
 14 16  1  0  0  0  0
 16 17  2  0  0  0  0
 17 38  1  0  0  0  0
 17 18  1  0  0  0  0
 18 39  1  0  0  0  0
 18 19  2  0  0  0  0
 19 40  1  0  0  0  0
 19 20  1  0  0  0  0
 20 41  1  0  0  0  0
 20 21  2  0  0  0  0
 21 16  1  0  0  0  0
 21 42  1  0  0  0  0
 13 22  1  0  0  0  0
 22 23  2  0  0  0  0
 23 43  1  0  0  0  0
 23 24  1  0  0  0  0
 24 44  1  0  0  0  0
 24 25  2  0  0  0  0
 25 45  1  0  0  0  0
 25 26  1  0  0  0  0
 26 46  1  0  0  0  0
 26 27  2  0  0  0  0
 27 22  1  0  0  0  0
 27 47  1  0  0  0  0
 11 28  1  0  0  0  0
 28 48  1  0  0  0  0
 28 29  2  0  0  0  0
 29  8  1  0  0  0  0
 29 30  1  0  0  0  0
M  END
>  <LOGBIO>
6.9200

>  <PRED_LOGBIO>
5.8300

>  <XV_RES>
1.5820

>  <WHL_TMPL>
11

>  <ANCH>
18-25;34-35

$$$$
ROW71
  -MTS-   01071502403D 0   0.00000     0.00000     0

 60 64  0  0  0  0  0  0  0  0999 V2000
   33.2450   30.0170   14.0360 C   0  0  0  0  0  0  0  0  0  0  0  0
   31.7600   30.2470   13.8970 C   0  0  0  0  0  0  0  0  0  0  0  0
   30.9660   29.3070   13.2290 C   0  0  0  0  0  0  0  0  0  0  0  0
   29.5880   29.5200   13.1000 C   0  0  0  0  0  0  0  0  0  0  0  0
   29.0050   30.6730   13.6380 C   0  0  0  0  0  0  0  0  0  0  0  0
   29.7990   31.6130   14.3050 C   0  0  0  0  0  0  0  0  0  0  0  0
   31.1760   31.4000   14.4340 C   0  0  0  0  0  0  0  0  0  0  0  0
   32.2200   32.6360   15.3110 S   0  0  0  0  0  0  0  0  0  0  0  0
   31.7370   33.9360   14.9620 O   0  0  0  0  0  0  0  0  0  0  0  0
   33.5990   32.3910   15.0210 O   0  0  0  0  0  0  0  0  0  0  0  0
   31.8980   32.3900   17.0270 N   0  0  0  0  0  0  0  0  0  0  0  0
   32.5360   31.2700   17.7330 C   0  0  0  0  0  0  0  0  0  0  0  0
   32.4040   31.4990   19.2430 C   0  0  0  0  0  0  0  0  0  0  0  0
   33.2750   30.5540   20.0240 C   0  0  0  0  0  0  0  0  0  0  0  0
   32.6640   29.5760   20.9390 C   0  0  0  0  0  0  0  0  0  0  0  0
   33.5150   28.6370   21.6760 C   0  0  0  0  0  0  0  0  0  0  0  0
   34.9690   28.6820   21.4970 C   0  0  0  0  0  0  0  0  0  0  0  0
   35.5710   29.6600   20.5800 C   0  0  0  0  0  0  0  0  0  0  0  0
   34.7250   30.5910   19.8480 C   0  0  0  0  0  0  0  0  0  0  0  0
   35.8610   27.7480   22.2850 C   0  0  0  0  0  0  0  0  0  0  0  0
   35.3660   26.3520   22.5470 C   0  0  0  0  0  0  0  0  0  0  0  0
   36.0700   25.8160   23.7390 C   0  0  0  0  0  0  0  0  0  0  0  0
   36.2100   24.6310   24.0010 O   0  0  0  0  0  0  0  0  0  0  0  0
   36.5740   26.7560   24.5460 N   0  0  0  0  0  0  0  0  0  0  0  0
   36.2310   28.3870   23.9110 S   0  0  0  0  0  0  0  0  0  0  0  0
   35.0490   28.9170   24.5170 O   0  0  0  0  0  0  0  0  0  0  0  0
   37.3990   29.2110   23.9040 O   0  0  0  0  0  0  0  0  0  0  0  0
   31.8850   29.9490   17.3280 C   0  0  0  0  0  0  0  0  0  0  0  0
   30.4770   29.8340   17.2680 N   0  0  0  0  0  0  0  0  0  0  0  0
   30.2580   28.5100   16.8360 C   0  0  0  0  0  0  0  0  0  0  0  0
   29.0060   27.7720   16.5730 C   0  0  0  0  0  0  0  0  0  0  0  0
   29.0610   26.3640   16.1190 C   0  0  0  0  0  0  0  0  0  0  0  0
   30.3680   25.7010   15.9310 C   0  0  0  0  0  0  0  0  0  0  0  0
   31.6210   26.4470   16.1950 C   0  0  0  0  0  0  0  0  0  0  0  0
   31.5590   27.8550   16.6500 C   0  0  0  0  0  0  0  0  0  0  0  0
   32.5780   28.7750   16.9620 N   0  0  0  0  0  0  0  0  0  0  0  0
   33.6050   29.4410   13.1860 H   0  0  0  0  0  0  0  0  0  0  0  0
   33.4430   29.4680   14.9550 H   0  0  0  0  0  0  0  0  0  0  0  0
   33.7590   30.9750   14.0680 H   0  0  0  0  0  0  0  0  0  0  0  0
   31.4160   28.4170   12.8150 H   0  0  0  0  0  0  0  0  0  0  0  0
   28.9750   28.7940   12.5850 H   0  0  0  0  0  0  0  0  0  0  0  0
   27.9420   30.8370   13.5380 H   0  0  0  0  0  0  0  0  0  0  0  0
   29.3490   32.5030   14.7200 H   0  0  0  0  0  0  0  0  0  0  0  0
   31.2780   33.0150   17.5220 H   0  0  0  0  0  0  0  0  0  0  0  0
   33.5930   31.2330   17.4770 H   0  0  0  0  0  0  0  0  0  0  0  0
   31.3760   31.2520   19.5010 H   0  0  0  0  0  0  0  0  0  0  0  0
   32.7190   32.5180   19.4600 H   0  0  0  0  0  0  0  0  0  0  0  0
   31.5920   29.5500   21.0670 H   0  0  0  0  0  0  0  0  0  0  0  0
   33.0730   27.9160   22.3470 H   0  0  0  0  0  0  0  0  0  0  0  0
   36.6430   29.6880   20.4490 H   0  0  0  0  0  0  0  0  0  0  0  0
   35.1690   31.3090   19.1750 H   0  0  0  0  0  0  0  0  0  0  0  0
   36.8200   27.6820   21.7760 H   0  0  0  0  0  0  0  0  0  0  0  0
   35.6700   25.7430   21.6980 H   0  0  0  0  0  0  0  0  0  0  0  0
   34.2990   26.3930   22.7550 H   0  0  0  0  0  0  0  0  0  0  0  0
   37.0800   26.5680   25.3990 H   0  0  0  0  0  0  0  0  0  0  0  0
   28.0520   28.2590   16.7120 H   0  0  0  0  0  0  0  0  0  0  0  0
   28.1470   25.8220   15.9250 H   0  0  0  0  0  0  0  0  0  0  0  0
   30.4100   24.6730   15.6010 H   0  0  0  0  0  0  0  0  0  0  0  0
   32.5770   25.9650   16.0560 H   0  0  0  0  0  0  0  0  0  0  0  0
   33.5770   28.6280   16.9310 H   0  0  0  0  0  0  0  0  0  0  0  0
  1 37  1  0  0  0  0
  1 38  1  0  0  0  0
  1 39  1  0  0  0  0
  1  2  1  0  0  0  0
  2  3  2  0  0  0  0
  3 40  1  0  0  0  0
  3  4  1  0  0  0  0
  4 41  1  0  0  0  0
  4  5  2  0  0  0  0
  5 42  1  0  0  0  0
  5  6  1  0  0  0  0
  6 43  1  0  0  0  0
  6  7  2  0  0  0  0
  7  2  1  0  0  0  0
  7  8  1  0  0  0  0
  8  9  2  0  0  0  0
  8 10  2  0  0  0  0
  8 11  1  0  0  0  0
 11 44  1  0  0  0  0
 11 12  1  0  0  0  0
 12 45  1  0  0  0  0
 12 13  1  0  0  0  0
 13 46  1  0  0  0  0
 13 47  1  0  0  0  0
 13 14  1  0  0  0  0
 14 15  2  0  0  0  0
 15 48  1  0  0  0  0
 15 16  1  0  0  0  0
 16 49  1  0  0  0  0
 16 17  2  0  0  0  0
 17 18  1  0  0  0  0
 18 50  1  0  0  0  0
 18 19  2  0  0  0  0
 19 14  1  0  0  0  0
 19 51  1  0  0  0  0
 17 20  1  0  0  0  0
 20 52  1  0  0  0  0
 20 21  1  0  0  0  0
 21 53  1  0  0  0  0
 21 54  1  0  0  0  0
 21 22  1  0  0  0  0
 22 23  2  0  0  0  0
 22 24  1  0  0  0  0
 24 55  1  0  0  0  0
 24 25  1  0  0  0  0
 25 20  1  0  0  0  0
 25 26  2  0  0  0  0
 25 27  2  0  0  0  0
 12 28  1  0  0  0  0
 28 29  2  0  0  0  0
 29 30  1  0  0  0  0
 30 31  2  0  0  0  0
 31 56  1  0  0  0  0
 31 32  1  0  0  0  0
 32 57  1  0  0  0  0
 32 33  2  0  0  0  0
 33 58  1  0  0  0  0
 33 34  1  0  0  0  0
 34 59  1  0  0  0  0
 34 35  2  0  0  0  0
 35 30  1  0  0  0  0
 35 36  1  0  0  0  0
 36 28  1  0  0  0  0
 36 60  1  0  0  0  0
M  END
>  <LOGBIO>
6.5200

>  <PRED_LOGBIO>
6.9200

>  <XV_RES>
-0.4460

>  <WHL_TMPL>
25

>  <ANCH>
61-65;40-41

$$$$
ROW72
  -MTS-   01071502403D 0   0.00000     0.00000     0

 68 72  0  0  0  0  0  0  0  0999 V2000
   37.2490   25.2740   32.2220 O   0  0  0  0  0  0  0  0  0  0  0  0
   36.3900   25.6130   31.2790 C   0  0  0  0  0  0  0  0  0  0  0  0
   35.1910   25.5370   31.4900 O   0  0  0  0  0  0  0  0  0  0  0  0
   36.8910   26.0960   29.9390 C   0  0  0  0  0  0  0  0  0  0  0  0
   35.7780   26.4000   29.0940 O   0  0  0  0  0  0  0  0  0  0  0  0
   36.0360   26.8550   27.8280 C   0  0  0  0  0  0  0  0  0  0  0  0
   36.1680   25.9470   26.7710 C   0  0  0  0  0  0  0  0  0  0  0  0
   36.4320   26.4130   25.4780 C   0  0  0  0  0  0  0  0  0  0  0  0
   36.5640   27.7860   25.2410 C   0  0  0  0  0  0  0  0  0  0  0  0
   36.4320   28.6940   26.2990 C   0  0  0  0  0  0  0  0  0  0  0  0
   36.1680   28.2290   27.5920 C   0  0  0  0  0  0  0  0  0  0  0  0
   36.9110   28.3980   23.5410 S   0  0  0  0  0  0  0  0  0  0  0  0
   37.6630   27.4150   22.8250 O   0  0  0  0  0  0  0  0  0  0  0  0
   37.6630   29.6120   23.6150 O   0  0  0  0  0  0  0  0  0  0  0  0
   35.4010   28.6970   22.7090 N   0  0  0  0  0  0  0  0  0  0  0  0
   34.1240   28.4510   23.3940 C   0  0  0  0  0  0  0  0  0  0  0  0
   34.3910   27.9480   24.7920 C   0  0  0  0  0  0  0  0  0  0  0  0
   34.5150   28.8550   25.8510 C   0  0  0  0  0  0  0  0  0  0  0  0
   34.7620   28.3880   27.1470 C   0  0  0  0  0  0  0  0  0  0  0  0
   34.8860   27.0140   27.3850 C   0  0  0  0  0  0  0  0  0  0  0  0
   34.7620   26.1070   26.3260 C   0  0  0  0  0  0  0  0  0  0  0  0
   34.5150   26.5740   25.0300 C   0  0  0  0  0  0  0  0  0  0  0  0
   35.1480   26.5210   28.7560 C   0  0  0  0  0  0  0  0  0  0  0  0
   34.3150   26.7510   29.7800 C   0  0  0  0  0  0  0  0  0  0  0  0
   35.1240   25.9440   31.1310 S   0  0  0  0  0  0  0  0  0  0  0  0
   36.4060   25.4100   30.2770 N   0  0  0  0  0  0  0  0  0  0  0  0
   36.2860   25.7760   29.0870 N   0  0  0  0  0  0  0  0  0  0  0  0
   35.4100   29.1950   21.3260 C   0  0  0  0  0  0  0  0  0  0  0  0
   34.2010   29.3990   20.7600 C   0  0  0  0  0  0  0  0  0  0  0  0
   34.2740   30.0380   19.5160 C   0  0  0  0  0  0  0  0  0  0  0  0
   33.1570   30.7400   19.0480 C   0  0  0  0  0  0  0  0  0  0  0  0
   32.0020   30.7820   19.8380 C   0  0  0  0  0  0  0  0  0  0  0  0
   30.8620   31.4730   19.4090 C   0  0  0  0  0  0  0  0  0  0  0  0
   29.7170   31.5020   20.2140 C   0  0  0  0  0  0  0  0  0  0  0  0
   28.6180   32.1680   19.8000 F   0  0  0  0  0  0  0  0  0  0  0  0
   29.7120   30.8410   21.4480 C   0  0  0  0  0  0  0  0  0  0  0  0
   30.8520   30.1510   21.8770 C   0  0  0  0  0  0  0  0  0  0  0  0
   31.9970   30.1210   21.0720 C   0  0  0  0  0  0  0  0  0  0  0  0
   33.0810   29.4570   21.4940 N   0  0  0  0  0  0  0  0  0  0  0  0
   28.4770   30.8730   22.3170 C   0  0  0  0  0  0  0  0  0  0  0  0
   28.1090   32.1360   22.5170 F   0  0  0  0  0  0  0  0  0  0  0  0
   28.7430   30.2980   23.4860 F   0  0  0  0  0  0  0  0  0  0  0  0
   27.1350   29.9760   21.4920 P   0  0  0  0  0  0  0  0  0  0  0  0
   26.8440   30.6080   20.2080 O   0  0  0  0  0  0  0  0  0  0  0  0
   25.8510   30.0090   22.3950 O   0  0  0  0  0  0  0  0  0  0  0  0
   27.5700   28.4860   21.2550 O   0  0  0  0  0  0  0  0  0  0  0  0
   36.7440   24.9930   33.0010 H   0  0  0  0  0  0  0  0  0  0  0  0
   37.4960   25.3180   29.4760 H   0  0  0  0  0  0  0  0  0  0  0  0
   37.4960   26.9900   30.0780 H   0  0  0  0  0  0  0  0  0  0  0  0
   36.0670   24.8870   26.9530 H   0  0  0  0  0  0  0  0  0  0  0  0
   36.5340   25.7120   24.6620 H   0  0  0  0  0  0  0  0  0  0  0  0
   36.5340   29.7540   26.1160 H   0  0  0  0  0  0  0  0  0  0  0  0
   36.0670   28.9290   28.4080 H   0  0  0  0  0  0  0  0  0  0  0  0
   33.5550   27.7050   22.8420 H   0  0  0  0  0  0  0  0  0  0  0  0
   33.5550   29.3770   23.4440 H   0  0  0  0  0  0  0  0  0  0  0  0
   34.4190   29.9150   25.6670 H   0  0  0  0  0  0  0  0  0  0  0  0
   34.8580   29.0890   27.9640 H   0  0  0  0  0  0  0  0  0  0  0  0
   34.8580   25.0470   26.5090 H   0  0  0  0  0  0  0  0  0  0  0  0
   34.4190   25.8740   24.2130 H   0  0  0  0  0  0  0  0  0  0  0  0
   33.3820   27.2950   29.7810 H   0  0  0  0  0  0  0  0  0  0  0  0
   35.8730   28.4050   20.7390 H   0  0  0  0  0  0  0  0  0  0  0  0
   35.9660   30.1300   21.3200 H   0  0  0  0  0  0  0  0  0  0  0  0
   35.1770   29.9890   18.9270 H   0  0  0  0  0  0  0  0  0  0  0  0
   33.1860   31.2420   18.0920 H   0  0  0  0  0  0  0  0  0  0  0  0
   30.8660   31.9820   18.4570 H   0  0  0  0  0  0  0  0  0  0  0  0
   30.8480   29.6410   22.8290 H   0  0  0  0  0  0  0  0  0  0  0  0
   25.1480   29.5240   21.9350 H   0  0  0  0  0  0  0  0  0  0  0  0
   26.8380   28.0270   20.8140 H   0  0  0  0  0  0  0  0  0  0  0  0
  1 47  1  0  0  0  0
  1  2  1  0  0  0  0
  2  3  2  0  0  0  0
  2  4  1  0  0  0  0
  4 48  1  0  0  0  0
  4 49  1  0  0  0  0
  4  5  1  0  0  0  0
  5  6  1  0  0  0  0
  6  7  2  0  0  0  0
  7 50  1  0  0  0  0
  7  8  1  0  0  0  0
  8 51  1  0  0  0  0
  8  9  2  0  0  0  0
  9 10  1  0  0  0  0
 10 52  1  0  0  0  0
 10 11  2  0  0  0  0
 11  6  1  0  0  0  0
 11 53  1  0  0  0  0
  9 12  1  0  0  0  0
 12 13  2  0  0  0  0
 12 14  2  0  0  0  0
 12 15  1  0  0  0  0
 15 16  1  0  0  0  0
 16 54  1  0  0  0  0
 16 55  1  0  0  0  0
 16 17  1  0  0  0  0
 17 18  2  0  0  0  0
 18 56  1  0  0  0  0
 18 19  1  0  0  0  0
 19 57  1  0  0  0  0
 19 20  2  0  0  0  0
 20 21  1  0  0  0  0
 21 58  1  0  0  0  0
 21 22  2  0  0  0  0
 22 17  1  0  0  0  0
 22 59  1  0  0  0  0
 20 23  1  0  0  0  0
 23 24  2  0  0  0  0
 24 60  1  0  0  0  0
 24 25  1  0  0  0  0
 25 26  1  0  0  0  0
 26 27  2  0  0  0  0
 27 23  1  0  0  0  0
 15 28  1  0  0  0  0
 28 61  1  0  0  0  0
 28 62  1  0  0  0  0
 28 29  1  0  0  0  0
 29 30  2  0  0  0  0
 30 63  1  0  0  0  0
 30 31  1  0  0  0  0
 31 64  1  0  0  0  0
 31 32  2  0  0  0  0
 32 33  1  0  0  0  0
 33 65  1  0  0  0  0
 33 34  2  0  0  0  0
 34 35  1  0  0  0  0
 34 36  1  0  0  0  0
 36 37  2  0  0  0  0
 37 66  1  0  0  0  0
 37 38  1  0  0  0  0
 38 32  1  0  0  0  0
 38 39  2  0  0  0  0
 39 29  1  0  0  0  0
 36 40  1  0  0  0  0
 40 41  1  0  0  0  0
 40 42  1  0  0  0  0
 40 43  1  0  0  0  0
 43 44  2  0  0  0  0
 43 45  1  0  0  0  0
 45 67  1  0  0  0  0
 43 46  1  0  0  0  0
 46 68  1  0  0  0  0
M  END
>  <LOGBIO>
7.9600

>  <PRED_LOGBIO>
7.9700

>  <XV_RES>
0.0950

>  <WHL_TMPL>
2

>  <ANCH>
7-8;50-51

$$$$
ROW73
  -MTS-   01071502403D 0   0.00000     0.00000     0

 68 72  0  0  0  0  0  0  0  0999 V2000
   37.2490   25.2740   32.2220 O   0  0  0  0  0  0  0  0  0  0  0  0
   36.3900   25.6130   31.2790 C   0  0  0  0  0  0  0  0  0  0  0  0
   35.1910   25.5370   31.4900 O   0  0  0  0  0  0  0  0  0  0  0  0
   36.8910   26.0960   29.9390 C   0  0  0  0  0  0  0  0  0  0  0  0
   35.7780   26.4000   29.0940 O   0  0  0  0  0  0  0  0  0  0  0  0
   36.0360   26.8550   27.8280 C   0  0  0  0  0  0  0  0  0  0  0  0
   36.1680   25.9470   26.7710 C   0  0  0  0  0  0  0  0  0  0  0  0
   36.4320   26.4130   25.4780 C   0  0  0  0  0  0  0  0  0  0  0  0
   36.5640   27.7860   25.2410 C   0  0  0  0  0  0  0  0  0  0  0  0
   36.4320   28.6940   26.2990 C   0  0  0  0  0  0  0  0  0  0  0  0
   36.1680   28.2290   27.5920 C   0  0  0  0  0  0  0  0  0  0  0  0
   36.9110   28.3980   23.5410 S   0  0  0  0  0  0  0  0  0  0  0  0
   37.6630   27.4150   22.8250 O   0  0  0  0  0  0  0  0  0  0  0  0
   37.6630   29.6120   23.6150 O   0  0  0  0  0  0  0  0  0  0  0  0
   35.4010   28.6970   22.7090 N   0  0  0  0  0  0  0  0  0  0  0  0
   34.1240   28.4510   23.3940 C   0  0  0  0  0  0  0  0  0  0  0  0
   34.3910   27.9480   24.7920 C   0  0  0  0  0  0  0  0  0  0  0  0
   34.5150   28.8550   25.8510 C   0  0  0  0  0  0  0  0  0  0  0  0
   34.7620   28.3880   27.1470 C   0  0  0  0  0  0  0  0  0  0  0  0
   34.8860   27.0140   27.3850 C   0  0  0  0  0  0  0  0  0  0  0  0
   34.7620   26.1070   26.3260 C   0  0  0  0  0  0  0  0  0  0  0  0
   34.5150   26.5740   25.0300 C   0  0  0  0  0  0  0  0  0  0  0  0
   35.1480   26.5210   28.7560 C   0  0  0  0  0  0  0  0  0  0  0  0
   34.3150   26.7510   29.7800 C   0  0  0  0  0  0  0  0  0  0  0  0
   35.1240   25.9440   31.1310 S   0  0  0  0  0  0  0  0  0  0  0  0
   36.4060   25.4100   30.2770 N   0  0  0  0  0  0  0  0  0  0  0  0
   36.2860   25.7760   29.0870 N   0  0  0  0  0  0  0  0  0  0  0  0
   35.4100   29.1950   21.3260 C   0  0  0  0  0  0  0  0  0  0  0  0
   34.2010   29.3990   20.7600 C   0  0  0  0  0  0  0  0  0  0  0  0
   34.2740   30.0380   19.5160 C   0  0  0  0  0  0  0  0  0  0  0  0
   33.1570   30.7400   19.0480 C   0  0  0  0  0  0  0  0  0  0  0  0
   32.0020   30.7820   19.8380 C   0  0  0  0  0  0  0  0  0  0  0  0
   30.8620   31.4730   19.4090 C   0  0  0  0  0  0  0  0  0  0  0  0
   29.7170   31.5020   20.2140 C   0  0  0  0  0  0  0  0  0  0  0  0
   28.1710   32.4400   19.6320 Br  0  0  0  0  0  0  0  0  0  0  0  0
   29.7120   30.8410   21.4480 C   0  0  0  0  0  0  0  0  0  0  0  0
   30.8520   30.1510   21.8770 C   0  0  0  0  0  0  0  0  0  0  0  0
   31.9970   30.1210   21.0720 C   0  0  0  0  0  0  0  0  0  0  0  0
   33.0810   29.4570   21.4940 N   0  0  0  0  0  0  0  0  0  0  0  0
   28.4770   30.8730   22.3170 C   0  0  0  0  0  0  0  0  0  0  0  0
   28.1090   32.1360   22.5170 F   0  0  0  0  0  0  0  0  0  0  0  0
   28.7430   30.2980   23.4860 F   0  0  0  0  0  0  0  0  0  0  0  0
   27.1350   29.9760   21.4920 P   0  0  0  0  0  0  0  0  0  0  0  0
   26.8440   30.6080   20.2080 O   0  0  0  0  0  0  0  0  0  0  0  0
   25.8510   30.0090   22.3950 O   0  0  0  0  0  0  0  0  0  0  0  0
   27.5700   28.4860   21.2550 O   0  0  0  0  0  0  0  0  0  0  0  0
   36.7440   24.9930   33.0010 H   0  0  0  0  0  0  0  0  0  0  0  0
   37.4960   25.3180   29.4760 H   0  0  0  0  0  0  0  0  0  0  0  0
   37.4960   26.9900   30.0780 H   0  0  0  0  0  0  0  0  0  0  0  0
   36.0670   24.8870   26.9530 H   0  0  0  0  0  0  0  0  0  0  0  0
   36.5340   25.7120   24.6620 H   0  0  0  0  0  0  0  0  0  0  0  0
   36.5340   29.7540   26.1160 H   0  0  0  0  0  0  0  0  0  0  0  0
   36.0670   28.9290   28.4080 H   0  0  0  0  0  0  0  0  0  0  0  0
   33.5550   27.7050   22.8420 H   0  0  0  0  0  0  0  0  0  0  0  0
   33.5550   29.3770   23.4440 H   0  0  0  0  0  0  0  0  0  0  0  0
   34.4190   29.9150   25.6670 H   0  0  0  0  0  0  0  0  0  0  0  0
   34.8580   29.0890   27.9640 H   0  0  0  0  0  0  0  0  0  0  0  0
   34.8580   25.0470   26.5090 H   0  0  0  0  0  0  0  0  0  0  0  0
   34.4190   25.8740   24.2130 H   0  0  0  0  0  0  0  0  0  0  0  0
   33.3820   27.2950   29.7810 H   0  0  0  0  0  0  0  0  0  0  0  0
   35.8730   28.4050   20.7390 H   0  0  0  0  0  0  0  0  0  0  0  0
   35.9660   30.1300   21.3200 H   0  0  0  0  0  0  0  0  0  0  0  0
   35.1770   29.9890   18.9270 H   0  0  0  0  0  0  0  0  0  0  0  0
   33.1860   31.2420   18.0920 H   0  0  0  0  0  0  0  0  0  0  0  0
   30.8660   31.9820   18.4570 H   0  0  0  0  0  0  0  0  0  0  0  0
   30.8480   29.6410   22.8290 H   0  0  0  0  0  0  0  0  0  0  0  0
   25.1480   29.5240   21.9350 H   0  0  0  0  0  0  0  0  0  0  0  0
   26.8380   28.0270   20.8140 H   0  0  0  0  0  0  0  0  0  0  0  0
  1 47  1  0  0  0  0
  1  2  1  0  0  0  0
  2  3  2  0  0  0  0
  2  4  1  0  0  0  0
  4 48  1  0  0  0  0
  4 49  1  0  0  0  0
  4  5  1  0  0  0  0
  5  6  1  0  0  0  0
  6  7  2  0  0  0  0
  7 50  1  0  0  0  0
  7  8  1  0  0  0  0
  8 51  1  0  0  0  0
  8  9  2  0  0  0  0
  9 10  1  0  0  0  0
 10 52  1  0  0  0  0
 10 11  2  0  0  0  0
 11  6  1  0  0  0  0
 11 53  1  0  0  0  0
  9 12  1  0  0  0  0
 12 13  2  0  0  0  0
 12 14  2  0  0  0  0
 12 15  1  0  0  0  0
 15 16  1  0  0  0  0
 16 54  1  0  0  0  0
 16 55  1  0  0  0  0
 16 17  1  0  0  0  0
 17 18  2  0  0  0  0
 18 56  1  0  0  0  0
 18 19  1  0  0  0  0
 19 57  1  0  0  0  0
 19 20  2  0  0  0  0
 20 21  1  0  0  0  0
 21 58  1  0  0  0  0
 21 22  2  0  0  0  0
 22 17  1  0  0  0  0
 22 59  1  0  0  0  0
 20 23  1  0  0  0  0
 23 24  2  0  0  0  0
 24 60  1  0  0  0  0
 24 25  1  0  0  0  0
 25 26  1  0  0  0  0
 26 27  2  0  0  0  0
 27 23  1  0  0  0  0
 15 28  1  0  0  0  0
 28 61  1  0  0  0  0
 28 62  1  0  0  0  0
 28 29  1  0  0  0  0
 29 30  2  0  0  0  0
 30 63  1  0  0  0  0
 30 31  1  0  0  0  0
 31 64  1  0  0  0  0
 31 32  2  0  0  0  0
 32 33  1  0  0  0  0
 33 65  1  0  0  0  0
 33 34  2  0  0  0  0
 34 35  1  0  0  0  0
 34 36  1  0  0  0  0
 36 37  2  0  0  0  0
 37 66  1  0  0  0  0
 37 38  1  0  0  0  0
 38 32  1  0  0  0  0
 38 39  2  0  0  0  0
 39 29  1  0  0  0  0
 36 40  1  0  0  0  0
 40 41  1  0  0  0  0
 40 42  1  0  0  0  0
 40 43  1  0  0  0  0
 43 44  2  0  0  0  0
 43 45  1  0  0  0  0
 45 67  1  0  0  0  0
 43 46  1  0  0  0  0
 46 68  1  0  0  0  0
M  END
>  <LOGBIO>
7.7400

>  <PRED_LOGBIO>
7.9200

>  <XV_RES>
-0.1900

>  <WHL_TMPL>
2

>  <ANCH>
7-8;50-51

$$$$
ROW75
  -MTS-   01071502403D 0   0.00000     0.00000     0

 77 81  0  0  1  0  0  0  0  0999 V2000
   23.5660   30.6690   19.8940 C   0  0  0  0  0  0  0  0  0  0  0  0
   24.4260   29.6640   20.6560 C   0  0  0  0  0  0  0  0  0  0  0  0
   23.5270   28.6340   21.3310 C   0  0  0  0  0  0  0  0  0  0  0  0
   25.2470   30.3970   21.7160 C   0  0  2  0  0  0  0  0  0  0  0  0
   25.6880   31.7470   21.1200 C   0  0  0  0  0  0  0  0  0  0  0  0
   26.9310   31.4410   20.3190 C   0  0  0  0  0  0  0  0  0  0  0  0
   27.4040   32.1370   19.4500 O   0  0  0  0  0  0  0  0  0  0  0  0
   27.4810   30.1160   20.7900 C   0  0  2  0  0  0  0  0  0  0  0  0
   28.9560   29.7800   21.0780 C   0  0  1  0  0  0  0  0  0  0  0  0
   29.3840   30.5410   22.3290 C   0  0  0  0  0  0  0  0  0  0  0  0
   29.8510   30.2320   19.9090 C   0  0  0  0  0  0  0  0  0  0  0  0
   31.2570   29.6850   19.9770 C   0  0  0  0  0  0  0  0  0  0  0  0
   31.6020   28.6650   20.7730 C   0  0  0  0  0  0  0  0  0  0  0  0
   30.6190   27.9630   21.6800 C   0  0  1  0  0  0  0  0  0  0  0  0
   30.9290   26.4720   21.9030 C   0  0  1  0  0  0  0  0  0  0  0  0
   30.7600   25.8250   20.6390 O   0  0  0  0  0  0  0  0  0  0  0  0
   32.4070   26.2950   22.2960 C   0  0  0  0  0  0  0  0  0  0  0  0
   33.3150   26.9200   21.2640 C   0  0  0  0  0  0  0  0  0  0  0  0
   32.9190   28.0130   20.5970 C   0  0  0  0  0  0  0  0  0  0  0  0
   33.7850   28.7110   19.5760 C   0  0  0  0  0  0  0  0  0  0  0  0
   35.2640   28.2880   19.6430 C   0  0  0  0  0  0  0  0  0  0  0  0
   35.3820   26.7590   19.7840 C   0  0  2  0  0  0  0  0  0  0  0  0
   36.7720   26.4720   19.9640 O   0  0  0  0  0  0  0  0  0  0  0  0
   34.6670   26.2790   21.0610 C   0  0  0  0  0  0  0  0  0  0  0  0
   34.3990   24.7910   20.8570 C   0  0  0  0  0  0  0  0  0  0  0  0
   35.5570   26.4980   22.2810 C   0  0  0  0  0  0  0  0  0  0  0  0
   29.1500   28.2750   21.3390 C   0  0  1  0  0  0  0  0  0  0  0  0
   28.7890   27.5210   20.0630 C   0  0  0  0  0  0  0  0  0  0  0  0
   28.2280   27.7760   22.4680 C   0  0  0  0  0  0  0  0  0  0  0  0
   26.7530   28.1120   22.1800 C   0  0  0  0  0  0  0  0  0  0  0  0
   26.5590   29.6170   21.9180 C   0  0  1  0  0  0  0  0  0  0  0  0
   27.1580   30.2650   23.1660 C   0  0  0  0  0  0  0  0  0  0  0  0
   26.5490   31.5410   23.3790 O   0  0  0  0  0  0  0  0  0  0  0  0
   22.8960   31.1720   20.5880 H   0  0  0  0  0  0  0  0  0  0  0  0
   22.9810   30.1470   19.1400 H   0  0  0  0  0  0  0  0  0  0  0  0
   24.2070   31.4040   19.4120 H   0  0  0  0  0  0  0  0  0  0  0  0
   25.0960   29.1610   19.9620 H   0  0  0  0  0  0  0  0  0  0  0  0
   22.8560   29.1360   22.0250 H   0  0  0  0  0  0  0  0  0  0  0  0
   22.9420   28.1120   20.5770 H   0  0  0  0  0  0  0  0  0  0  0  0
   24.1400   27.9170   21.8740 H   0  0  0  0  0  0  0  0  0  0  0  0
   24.6990   30.5220   22.6470 H   0  0  0  0  0  0  0  0  0  0  0  0
   25.9790   32.3930   21.9460 H   0  0  0  0  0  0  0  0  0  0  0  0
   24.9100   32.1100   20.4520 H   0  0  0  0  0  0  0  0  0  0  0  0
   27.2390   29.4450   19.9680 H   0  0  0  0  0  0  0  0  0  0  0  0
   28.8190   31.4680   22.4010 H   0  0  0  0  0  0  0  0  0  0  0  0
   29.1910   29.9300   23.2090 H   0  0  0  0  0  0  0  0  0  0  0  0
   30.4470   30.7680   22.2700 H   0  0  0  0  0  0  0  0  0  0  0  0
   29.9460   31.3120   20.0070 H   0  0  0  0  0  0  0  0  0  0  0  0
   29.3940   29.8820   18.9850 H   0  0  0  0  0  0  0  0  0  0  0  0
   32.0170   30.1360   19.3560 H   0  0  0  0  0  0  0  0  0  0  0  0
   30.7720   28.4190   22.6560 H   0  0  0  0  0  0  0  0  0  0  0  0
   30.2770   26.0560   22.6690 H   0  0  0  0  0  0  0  0  0  0  0  0
   30.4690   26.4550   19.9620 H   0  0  0  0  0  0  0  0  0  0  0  0
   32.6070   25.2260   22.2750 H   0  0  0  0  0  0  0  0  0  0  0  0
   32.5680   26.7960   23.2480 H   0  0  0  0  0  0  0  0  0  0  0  0
   33.7630   29.7670   19.8360 H   0  0  0  0  0  0  0  0  0  0  0  0
   33.4110   28.4610   18.5850 H   0  0  0  0  0  0  0  0  0  0  0  0
   35.6670   28.7160   20.5580 H   0  0  0  0  0  0  0  0  0  0  0  0
   35.7480   28.5850   18.7150 H   0  0  0  0  0  0  0  0  0  0  0  0
   34.9710   26.2630   18.9080 H   0  0  0  0  0  0  0  0  0  0  0  0
   37.3100   27.2690   19.8370 H   0  0  0  0  0  0  0  0  0  0  0  0
   35.2460   24.2160   21.2240 H   0  0  0  0  0  0  0  0  0  0  0  0
   34.2550   24.5900   19.7970 H   0  0  0  0  0  0  0  0  0  0  0  0
   33.5030   24.5050   21.4040 H   0  0  0  0  0  0  0  0  0  0  0  0
   35.2900   27.4380   22.7600 H   0  0  0  0  0  0  0  0  0  0  0  0
   35.4180   25.6800   22.9840 H   0  0  0  0  0  0  0  0  0  0  0  0
   36.5990   26.5340   21.9680 H   0  0  0  0  0  0  0  0  0  0  0  0
   28.4030   26.5360   20.3200 H   0  0  0  0  0  0  0  0  0  0  0  0
   29.6760   27.4120   19.4430 H   0  0  0  0  0  0  0  0  0  0  0  0
   28.0300   28.0760   19.5160 H   0  0  0  0  0  0  0  0  0  0  0  0
   28.5020   28.3380   23.3580 H   0  0  0  0  0  0  0  0  0  0  0  0
   28.3240   26.6940   22.5320 H   0  0  0  0  0  0  0  0  0  0  0  0
   26.2040   27.8870   23.0910 H   0  0  0  0  0  0  0  0  0  0  0  0
   26.4480   27.5700   21.2870 H   0  0  0  0  0  0  0  0  0  0  0  0
   28.2290   30.3930   23.0290 H   0  0  0  0  0  0  0  0  0  0  0  0
   26.9760   29.6280   24.0280 H   0  0  0  0  0  0  0  0  0  0  0  0
   26.9130   31.9730   24.1670 H   0  0  0  0  0  0  0  0  0  0  0  0
  1 34  1  0  0  0  0
  1 35  1  0  0  0  0
  1 36  1  0  0  0  0
  1  2  1  0  0  0  0
  2 37  1  0  0  0  0
  2  3  1  0  0  0  0
  3 38  1  0  0  0  0
  3 39  1  0  0  0  0
  3 40  1  0  0  0  0
  2  4  1  0  0  0  0
  4 41  1  0  0  0  0
  4  5  1  0  0  0  0
  5 42  1  0  0  0  0
  5 43  1  0  0  0  0
  5  6  1  0  0  0  0
  6  7  2  0  0  0  0
  6  8  1  0  0  0  0
  8 44  1  0  0  0  0
  8  9  1  0  0  0  0
  9 10  1  0  0  0  0
 10 45  1  0  0  0  0
 10 46  1  0  0  0  0
 10 47  1  0  0  0  0
  9 11  1  0  0  0  0
 11 48  1  0  0  0  0
 11 49  1  0  0  0  0
 11 12  1  0  0  0  0
 12 50  1  0  0  0  0
 12 13  2  0  0  0  0
 13 14  1  0  0  0  0
 14 51  1  0  0  0  0
 14 15  1  0  0  0  0
 15 52  1  0  0  0  0
 15 16  1  0  0  0  0
 16 53  1  0  0  0  0
 15 17  1  0  0  0  0
 17 54  1  0  0  0  0
 17 55  1  0  0  0  0
 17 18  1  0  0  0  0
 18 19  2  0  0  0  0
 19 13  1  0  0  0  0
 19 20  1  0  0  0  0
 20 56  1  0  0  0  0
 20 57  1  0  0  0  0
 20 21  1  0  0  0  0
 21 58  1  0  0  0  0
 21 59  1  0  0  0  0
 21 22  1  0  0  0  0
 22 60  1  0  0  0  0
 22 23  1  0  0  0  0
 23 61  1  0  0  0  0
 22 24  1  0  0  0  0
 24 18  1  0  0  0  0
 24 25  1  0  0  0  0
 25 62  1  0  0  0  0
 25 63  1  0  0  0  0
 25 64  1  0  0  0  0
 24 26  1  0  0  0  0
 26 65  1  0  0  0  0
 26 66  1  0  0  0  0
 26 67  1  0  0  0  0
 14 27  1  0  0  0  0
 27  9  1  0  0  0  0
 27 28  1  0  0  0  0
 28 68  1  0  0  0  0
 28 69  1  0  0  0  0
 28 70  1  0  0  0  0
 27 29  1  0  0  0  0
 29 71  1  0  0  0  0
 29 72  1  0  0  0  0
 29 30  1  0  0  0  0
 30 73  1  0  0  0  0
 30 74  1  0  0  0  0
 30 31  1  0  0  0  0
 31  4  1  0  0  0  0
 31  8  1  0  0  0  0
 31 32  1  0  0  0  0
 32 75  1  0  0  0  0
 32 76  1  0  0  0  0
 32 33  1  0  0  0  0
 33 77  1  0  0  0  0
M  END
>  <LOGBIO>
5.1700

>  <PRED_LOGBIO>
5.4100

>  <XV_RES>
-0.2030

>  <WHL_TMPL>
26

>  <ANCH>
34-33;16-18

$$$$
ROW76
  -MTS-   01071502403D 0   0.00000     0.00000     0

 45 46  0  0  0  0  0  0  0  0999 V2000
   37.6690   31.0270   19.8270 C   0  0  0  0  0  0  0  0  0  0  0  0
   37.9470   32.0580   18.7360 C   0  0  0  0  0  0  0  0  0  0  0  0
   38.9470   33.0890   19.2530 C   0  0  0  0  0  0  0  0  0  0  0  0
   36.6450   32.7590   18.3530 C   0  0  0  0  0  0  0  0  0  0  0  0
   35.7080   31.7930   17.8690 O   0  0  0  0  0  0  0  0  0  0  0  0
   34.4650   32.3920   17.4940 C   0  0  0  0  0  0  0  0  0  0  0  0
   33.5220   31.3250   16.9920 C   0  0  0  0  0  0  0  0  0  0  0  0
   33.5030   30.9910   15.6330 C   0  0  0  0  0  0  0  0  0  0  0  0
   32.6290   30.0010   15.1680 C   0  0  0  0  0  0  0  0  0  0  0  0
   32.6090   29.6740   13.8380 O   0  0  0  0  0  0  0  0  0  0  0  0
   31.7740   29.3460   16.0630 C   0  0  0  0  0  0  0  0  0  0  0  0
   30.9180   28.3770   15.6080 O   0  0  0  0  0  0  0  0  0  0  0  0
   31.7940   29.6800   17.4220 C   0  0  0  0  0  0  0  0  0  0  0  0
   30.6340   28.7900   18.6360 Br  0  0  0  0  0  0  0  0  0  0  0  0
   32.6680   30.6690   17.8870 C   0  0  0  0  0  0  0  0  0  0  0  0
   32.6890   31.0300   19.3530 C   0  0  0  0  0  0  0  0  0  0  0  0
   33.4920   30.0560   20.2030 C   0  0  0  0  0  0  0  0  0  0  0  0
   34.9090   30.0850   20.1770 C   0  0  0  0  0  0  0  0  0  0  0  0
   35.6630   29.1780   20.9530 C   0  0  0  0  0  0  0  0  0  0  0  0
   37.0460   29.2180   20.9130 O   0  0  0  0  0  0  0  0  0  0  0  0
   35.0100   28.2170   21.7670 C   0  0  0  0  0  0  0  0  0  0  0  0
   35.8260   27.3460   22.4930 O   0  0  0  0  0  0  0  0  0  0  0  0
   33.5830   28.1850   21.8030 C   0  0  0  0  0  0  0  0  0  0  0  0
   32.6880   26.9160   22.8980 Br  0  0  0  0  0  0  0  0  0  0  0  0
   32.8390   29.0940   21.0270 C   0  0  0  0  0  0  0  0  0  0  0  0
   30.9400   29.0370   21.0790 Br  0  0  0  0  0  0  0  0  0  0  0  0
   37.2560   31.5270   20.7010 H   0  0  0  0  0  0  0  0  0  0  0  0
   38.5970   30.5280   20.0990 H   0  0  0  0  0  0  0  0  0  0  0  0
   36.9570   30.2920   19.4580 H   0  0  0  0  0  0  0  0  0  0  0  0
   38.3610   31.5580   17.8620 H   0  0  0  0  0  0  0  0  0  0  0  0
   38.5330   33.5880   20.1270 H   0  0  0  0  0  0  0  0  0  0  0  0
   39.8740   32.5900   19.5260 H   0  0  0  0  0  0  0  0  0  0  0  0
   39.1450   33.8230   18.4760 H   0  0  0  0  0  0  0  0  0  0  0  0
   36.2310   33.2580   19.2270 H   0  0  0  0  0  0  0  0  0  0  0  0
   36.8430   33.4930   17.5760 H   0  0  0  0  0  0  0  0  0  0  0  0
   34.0270   32.8870   18.3580 H   0  0  0  0  0  0  0  0  0  0  0  0
   34.6380   33.1230   16.7060 H   0  0  0  0  0  0  0  0  0  0  0  0
   34.1620   31.4960   14.9430 H   0  0  0  0  0  0  0  0  0  0  0  0
   33.2390   28.9620   13.6460 H   0  0  0  0  0  0  0  0  0  0  0  0
   30.0670   28.7610   15.3470 H   0  0  0  0  0  0  0  0  0  0  0  0
   31.6600   30.9470   19.6960 H   0  0  0  0  0  0  0  0  0  0  0  0
   33.1400   32.0150   19.4530 H   0  0  0  0  0  0  0  0  0  0  0  0
   35.4170   30.8090   19.5570 H   0  0  0  0  0  0  0  0  0  0  0  0
   37.3070   29.8790   20.2520 H   0  0  0  0  0  0  0  0  0  0  0  0
   35.2510   26.7460   22.9930 H   0  0  0  0  0  0  0  0  0  0  0  0
  1 27  1  0  0  0  0
  1 28  1  0  0  0  0
  1 29  1  0  0  0  0
  1  2  1  0  0  0  0
  2 30  1  0  0  0  0
  2  3  1  0  0  0  0
  3 31  1  0  0  0  0
  3 32  1  0  0  0  0
  3 33  1  0  0  0  0
  2  4  1  0  0  0  0
  4 34  1  0  0  0  0
  4 35  1  0  0  0  0
  4  5  1  0  0  0  0
  5  6  1  0  0  0  0
  6 36  1  0  0  0  0
  6 37  1  0  0  0  0
  6  7  1  0  0  0  0
  7  8  2  0  0  0  0
  8 38  1  0  0  0  0
  8  9  1  0  0  0  0
  9 10  1  0  0  0  0
 10 39  1  0  0  0  0
  9 11  2  0  0  0  0
 11 12  1  0  0  0  0
 12 40  1  0  0  0  0
 11 13  1  0  0  0  0
 13 14  1  0  0  0  0
 13 15  2  0  0  0  0
 15  7  1  0  0  0  0
 15 16  1  0  0  0  0
 16 41  1  0  0  0  0
 16 42  1  0  0  0  0
 16 17  1  0  0  0  0
 17 18  2  0  0  0  0
 18 43  1  0  0  0  0
 18 19  1  0  0  0  0
 19 20  1  0  0  0  0
 20 44  1  0  0  0  0
 19 21  2  0  0  0  0
 21 22  1  0  0  0  0
 22 45  1  0  0  0  0
 21 23  1  0  0  0  0
 23 24  1  0  0  0  0
 23 25  2  0  0  0  0
 25 17  1  0  0  0  0
 25 26  1  0  0  0  0
M  END
>  <LOGBIO>
5.8200

>  <PRED_LOGBIO>
5.7500

>  <XV_RES>
0.2230

>  <WHL_TMPL>
15

>  <ANCH>
1-2;36-37

$$$$
ROW77
  -MTS-   01071502403D 0   0.00000     0.00000     0

 62 62  0  0  1  0  0  0  0  0999 V2000
   43.2700   34.0060   28.4660 C   0  0  0  0  0  0  0  0  0  0  0  0
   42.3690   32.9850   27.7770 C   0  0  0  0  0  0  0  0  0  0  0  0
   40.9320   33.5020   27.7620 C   0  0  0  0  0  0  0  0  0  0  0  0
   40.0300   32.4800   27.0720 C   0  0  0  0  0  0  0  0  0  0  0  0
   38.5920   32.9970   27.0560 C   0  0  0  0  0  0  0  0  0  0  0  0
   37.6900   31.9750   26.3670 C   0  0  0  0  0  0  0  0  0  0  0  0
   36.2530   32.4920   26.3510 C   0  0  0  0  0  0  0  0  0  0  0  0
   35.3510   31.4700   25.6610 C   0  0  0  0  0  0  0  0  0  0  0  0
   33.9130   31.9870   25.6460 C   0  0  0  0  0  0  0  0  0  0  0  0
   33.0110   30.9640   24.9560 C   0  0  0  0  0  0  0  0  0  0  0  0
   31.5730   31.4820   24.9410 C   0  0  0  0  0  0  0  0  0  0  0  0
   30.6720   30.4590   24.2510 C   0  0  0  0  0  0  0  0  0  0  0  0
   29.2340   30.9770   24.2360 C   0  0  0  0  0  0  0  0  0  0  0  0
   28.3320   29.9540   23.5460 C   0  0  0  0  0  0  0  0  0  0  0  0
   26.8940   30.4710   23.5310 C   0  0  0  0  0  0  0  0  0  0  0  0
   26.0030   29.4610   22.8490 C   0  0  0  0  0  0  0  0  0  0  0  0
   25.9780   28.2970   23.2450 O   0  0  0  0  0  0  0  0  0  0  0  0
   25.1600   29.8710   21.7040 C   0  0  0  0  0  0  0  0  0  0  0  0
   24.7070   31.1110   21.4740 C   0  0  0  0  0  0  0  0  0  0  0  0
   24.9700   32.1840   22.2840 O   0  0  0  0  0  0  0  0  0  0  0  0
   23.9500   31.1810   20.3340 O   0  0  0  0  0  0  0  0  0  0  0  0
   23.8730   29.8880   19.7280 C   0  0  2  0  0  0  0  0  0  0  0  0
   22.4180   29.4210   19.6870 C   0  0  0  0  0  0  0  0  0  0  0  0
   21.6810   30.0660   20.7290 O   0  0  0  0  0  0  0  0  0  0  0  0
   24.6780   28.9800   20.6260 C   0  0  0  0  0  0  0  0  0  0  0  0
   24.8850   27.7750   20.4920 O   0  0  0  0  0  0  0  0  0  0  0  0
   42.9290   34.1600   29.4880 H   0  0  0  0  0  0  0  0  0  0  0  0
   44.2940   33.6380   28.4770 H   0  0  0  0  0  0  0  0  0  0  0  0
   43.2300   34.9490   27.9250 H   0  0  0  0  0  0  0  0  0  0  0  0
   42.4100   32.0420   28.3180 H   0  0  0  0  0  0  0  0  0  0  0  0
   42.7110   32.8310   26.7550 H   0  0  0  0  0  0  0  0  0  0  0  0
   40.8910   34.4450   27.2200 H   0  0  0  0  0  0  0  0  0  0  0  0
   40.5910   33.6560   28.7830 H   0  0  0  0  0  0  0  0  0  0  0  0
   40.0700   31.5370   27.6130 H   0  0  0  0  0  0  0  0  0  0  0  0
   40.3710   32.3260   26.0500 H   0  0  0  0  0  0  0  0  0  0  0  0
   38.5520   33.9400   26.5150 H   0  0  0  0  0  0  0  0  0  0  0  0
   38.2510   33.1510   28.0780 H   0  0  0  0  0  0  0  0  0  0  0  0
   37.7310   31.0320   26.9080 H   0  0  0  0  0  0  0  0  0  0  0  0
   38.0310   31.8210   25.3450 H   0  0  0  0  0  0  0  0  0  0  0  0
   36.2120   33.4350   25.8100 H   0  0  0  0  0  0  0  0  0  0  0  0
   35.9120   32.6460   27.3730 H   0  0  0  0  0  0  0  0  0  0  0  0
   35.3910   30.5270   26.2030 H   0  0  0  0  0  0  0  0  0  0  0  0
   35.6920   31.3160   24.6400 H   0  0  0  0  0  0  0  0  0  0  0  0
   33.8730   32.9300   25.1050 H   0  0  0  0  0  0  0  0  0  0  0  0
   33.5720   32.1400   26.6680 H   0  0  0  0  0  0  0  0  0  0  0  0
   33.0520   30.0210   25.4980 H   0  0  0  0  0  0  0  0  0  0  0  0
   33.3520   30.8110   23.9350 H   0  0  0  0  0  0  0  0  0  0  0  0
   31.5330   32.4250   24.4000 H   0  0  0  0  0  0  0  0  0  0  0  0
   31.2320   31.6350   25.9630 H   0  0  0  0  0  0  0  0  0  0  0  0
   30.7120   29.5160   24.7920 H   0  0  0  0  0  0  0  0  0  0  0  0
   31.0130   30.3060   23.2300 H   0  0  0  0  0  0  0  0  0  0  0  0
   29.1930   31.9190   23.6950 H   0  0  0  0  0  0  0  0  0  0  0  0
   28.8930   31.1300   25.2580 H   0  0  0  0  0  0  0  0  0  0  0  0
   28.3720   29.0110   24.0870 H   0  0  0  0  0  0  0  0  0  0  0  0
   28.6730   29.8010   22.5240 H   0  0  0  0  0  0  0  0  0  0  0  0
   26.8540   31.4140   22.9890 H   0  0  0  0  0  0  0  0  0  0  0  0
   26.5530   30.6250   24.5520 H   0  0  0  0  0  0  0  0  0  0  0  0
   25.7810   32.6390   22.0070 H   0  0  0  0  0  0  0  0  0  0  0  0
   24.3200   29.9180   18.7360 H   0  0  0  0  0  0  0  0  0  0  0  0
   21.9830   29.6750   18.7230 H   0  0  0  0  0  0  0  0  0  0  0  0
   22.3800   28.3430   19.8290 H   0  0  0  0  0  0  0  0  0  0  0  0
   20.7530   29.7850   20.7230 H   0  0  0  0  0  0  0  0  0  0  0  0
  1 27  1  0  0  0  0
  1 28  1  0  0  0  0
  1 29  1  0  0  0  0
  1  2  1  0  0  0  0
  2 30  1  0  0  0  0
  2 31  1  0  0  0  0
  2  3  1  0  0  0  0
  3 32  1  0  0  0  0
  3 33  1  0  0  0  0
  3  4  1  0  0  0  0
  4 34  1  0  0  0  0
  4 35  1  0  0  0  0
  4  5  1  0  0  0  0
  5 36  1  0  0  0  0
  5 37  1  0  0  0  0
  5  6  1  0  0  0  0
  6 38  1  0  0  0  0
  6 39  1  0  0  0  0
  6  7  1  0  0  0  0
  7 40  1  0  0  0  0
  7 41  1  0  0  0  0
  7  8  1  0  0  0  0
  8 42  1  0  0  0  0
  8 43  1  0  0  0  0
  8  9  1  0  0  0  0
  9 44  1  0  0  0  0
  9 45  1  0  0  0  0
  9 10  1  0  0  0  0
 10 46  1  0  0  0  0
 10 47  1  0  0  0  0
 10 11  1  0  0  0  0
 11 48  1  0  0  0  0
 11 49  1  0  0  0  0
 11 12  1  0  0  0  0
 12 50  1  0  0  0  0
 12 51  1  0  0  0  0
 12 13  1  0  0  0  0
 13 52  1  0  0  0  0
 13 53  1  0  0  0  0
 13 14  1  0  0  0  0
 14 54  1  0  0  0  0
 14 55  1  0  0  0  0
 14 15  1  0  0  0  0
 15 56  1  0  0  0  0
 15 57  1  0  0  0  0
 15 16  1  0  0  0  0
 16 17  2  0  0  0  0
 16 18  1  0  0  0  0
 18 19  2  0  0  0  0
 19 20  1  0  0  0  0
 20 58  1  0  0  0  0
 19 21  1  0  0  0  0
 21 22  1  0  0  0  0
 22 59  1  0  0  0  0
 22 23  1  0  0  0  0
 23 60  1  0  0  0  0
 23 61  1  0  0  0  0
 23 24  1  0  0  0  0
 24 62  1  0  0  0  0
 22 25  1  0  0  0  0
 25 18  1  0  0  0  0
 25 26  2  0  0  0  0
M  END
>  <LOGBIO>
5.3300

>  <PRED_LOGBIO>
5.4100

>  <XV_RES>
-0.0650

>  <WHL_TMPL>
6

>  <ANCH>
31-50;47-48

$$$$
ROW78
  -MTS-   01071502403D 0   0.00000     0.00000     0

 50 53  0  0  0  0  0  0  0  0999 V2000
   32.9390   23.4260   14.0230 O   0  5  0  0  0  0  0  0  0  0  0  0
   33.7620   24.5080   14.0540 N   0  3  0  0  0  0  0  0  0  0  0  0
[truncated: 6,933,455 more chars]
