# Supplementary material for: Template CoMFA Generates Single 3D-QSAR Models that, for Twelve of Twelve Biological Targets, Predict All ChEMBL-Tabulated Affinities
Source: PLoS One. 2015 Jun 12;10(6):e0129307. doi: 10.1371/journal.pone.0129307 (PMC4466312; doi:10.1371/journal.pone.0129307)
Supplement: S12 Text — The zip file contains, in. sdf format, the aligned structures, from the A, B, C, D, and F protocols, of all templates and training sets for the ptp1b target. The content of each file is evident from its name. (ZIP) [file pone.0129307.s013.zip › ptp1b_B_tmpl.sdf]

2QBQ_extract
  -MTS-   01061522043D 0   0.00000     0.00000     0

 57 59  0  0  0  0  0  0  0  0999 V2000
    4.7270    1.0930   -3.4130 S   0  0  0  0  0  0  0  0  0  0  0  0
    4.2550    1.1400   -1.7620 C   0  0  0  0  0  0  0  0  0  0  0  0
    3.3520    2.2020   -1.3140 C   0  0  0  0  0  0  0  0  0  0  0  0
    1.9640    2.0420   -1.4300 C   0  0  0  0  0  0  0  0  0  0  0  0
    1.0830    3.0470   -1.0170 C   0  0  0  0  0  0  0  0  0  0  0  0
   -0.2950    2.8660   -1.1300 N   0  0  0  0  0  0  0  0  0  0  0  0
   -1.0410    2.4450    0.0640 C   0  0  0  0  0  0  0  0  0  0  0  0
   -0.7170    0.9890    0.4340 C   0  0  0  0  0  0  0  0  0  0  0  0
   -1.5490    0.4470    1.6160 C   0  0  0  0  0  0  0  0  0  0  0  0
   -3.0580    0.7120    1.3900 C   0  0  0  0  0  0  0  0  0  0  0  0
   -3.4650    2.1250    0.9030 C   0  0  0  0  0  0  0  0  0  0  0  0
   -4.9120    2.0490    0.3650 C   0  0  0  0  0  0  0  0  0  0  0  0
   -3.4730    3.1570    2.0460 C   0  0  0  0  0  0  0  0  0  0  0  0
   -2.5420    2.5870   -0.2430 C   0  0  0  0  0  0  0  0  0  0  0  0
   -1.3390   -1.0830    1.7000 C   0  0  0  0  0  0  0  0  0  0  0  0
   -1.0470    1.0340    2.9480 C   0  0  0  0  0  0  0  0  0  0  0  0
    1.6080    4.2280   -0.4820 C   0  0  0  0  0  0  0  0  0  0  0  0
    2.9880    4.4010   -0.3600 C   0  0  0  0  0  0  0  0  0  0  0  0
    3.8570    3.3920   -0.7750 C   0  0  0  0  0  0  0  0  0  0  0  0
    4.8490    0.1150   -1.0560 C   0  0  0  0  0  0  0  0  0  0  0  0
    5.6700   -0.7240   -1.8620 C   0  0  0  0  0  0  0  0  0  0  0  0
    5.7270   -0.2740   -3.1640 C   0  0  0  0  0  0  0  0  0  0  0  0
    6.5320   -0.8620   -4.2500 C   0  0  0  0  0  0  0  0  0  0  0  0
    5.9150   -1.2200   -5.2990 O   0  0  0  0  0  0  0  0  0  0  0  0
    7.7760   -0.9920   -4.0210 O   0  5  0  0  0  0  0  0  0  0  0  0
    6.3460   -1.8050   -1.4000 O   0  0  0  0  0  0  0  0  0  0  0  0
    5.6990   -3.0310   -1.7840 C   0  0  0  0  0  0  0  0  0  0  0  0
    4.4740   -3.2530   -0.8840 C   0  0  0  0  0  0  0  0  0  0  0  0
    3.3490   -3.1360   -1.4530 O   0  0  0  0  0  0  0  0  0  0  0  0
    4.7260   -3.4780    0.3370 O   0  5  0  0  0  0  0  0  0  0  0  0
    4.5980   -0.2170    0.7950 Br  0  0  0  0  0  0  0  0  0  0  0  0
    1.5560    1.1240   -1.8480 H   0  0  0  0  0  0  0  0  0  0  0  0
   -0.7470    3.5870   -1.6870 H   0  0  0  0  0  0  0  0  0  0  0  0
   -0.7800    3.1130    0.8920 H   0  0  0  0  0  0  0  0  0  0  0  0
   -0.8860    0.3580   -0.4510 H   0  0  0  0  0  0  0  0  0  0  0  0
    0.3480    0.8880    0.6740 H   0  0  0  0  0  0  0  0  0  0  0  0
   -3.4020   -0.0040    0.6290 H   0  0  0  0  0  0  0  0  0  0  0  0
   -3.6200    0.4570    2.2990 H   0  0  0  0  0  0  0  0  0  0  0  0
   -4.9950    1.3350   -0.4620 H   0  0  0  0  0  0  0  0  0  0  0  0
   -5.6080    1.7290    1.1500 H   0  0  0  0  0  0  0  0  0  0  0  0
   -5.2500    3.0230   -0.0070 H   0  0  0  0  0  0  0  0  0  0  0  0
   -3.9470    4.0920    1.7230 H   0  0  0  0  0  0  0  0  0  0  0  0
   -2.4740    3.4260    2.3880 H   0  0  0  0  0  0  0  0  0  0  0  0
   -4.0370    2.7860    2.9090 H   0  0  0  0  0  0  0  0  0  0  0  0
   -2.7690    2.0040   -1.1470 H   0  0  0  0  0  0  0  0  0  0  0  0
   -2.7660    3.6310   -0.5020 H   0  0  0  0  0  0  0  0  0  0  0  0
   -1.6660   -1.5830    0.7800 H   0  0  0  0  0  0  0  0  0  0  0  0
   -1.9060   -1.5140    2.5320 H   0  0  0  0  0  0  0  0  0  0  0  0
   -0.2820   -1.3320    1.8490 H   0  0  0  0  0  0  0  0  0  0  0  0
   -0.0400    0.6680    3.1800 H   0  0  0  0  0  0  0  0  0  0  0  0
   -0.9790    2.1220    2.9380 H   0  0  0  0  0  0  0  0  0  0  0  0
   -1.7000    0.7430    3.7790 H   0  0  0  0  0  0  0  0  0  0  0  0
    0.9410    5.0190   -0.1510 H   0  0  0  0  0  0  0  0  0  0  0  0
    3.3860    5.3220    0.0570 H   0  0  0  0  0  0  0  0  0  0  0  0
    4.9300    3.5420   -0.6820 H   0  0  0  0  0  0  0  0  0  0  0  0
    5.3520   -3.0000   -2.8260 H   0  0  0  0  0  0  0  0  0  0  0  0
    6.4060   -3.8610   -1.6730 H   0  0  0  0  0  0  0  0  0  0  0  0
  1  2  1  0  0  0  0
  2  3  1  0  0  0  0
  3  4  2  0  0  0  0
  4 32  1  0  0  0  0
  4  5  1  0  0  0  0
  5  6  1  0  0  0  0
  6 33  1  0  0  0  0
  6  7  1  0  0  0  0
  7 34  1  0  0  0  0
  7  8  1  0  0  0  0
  8 35  1  0  0  0  0
  8 36  1  0  0  0  0
  8  9  1  0  0  0  0
  9 10  1  0  0  0  0
 10 37  1  0  0  0  0
 10 38  1  0  0  0  0
 10 11  1  0  0  0  0
 11 12  1  0  0  0  0
 12 39  1  0  0  0  0
 12 40  1  0  0  0  0
 12 41  1  0  0  0  0
 11 13  1  0  0  0  0
 13 42  1  0  0  0  0
 13 43  1  0  0  0  0
 13 44  1  0  0  0  0
 11 14  1  0  0  0  0
 14  7  1  0  0  0  0
 14 45  1  0  0  0  0
 14 46  1  0  0  0  0
  9 15  1  0  0  0  0
 15 47  1  0  0  0  0
 15 48  1  0  0  0  0
 15 49  1  0  0  0  0
  9 16  1  0  0  0  0
 16 50  1  0  0  0  0
 16 51  1  0  0  0  0
 16 52  1  0  0  0  0
  5 17  2  0  0  0  0
 17 53  1  0  0  0  0
 17 18  1  0  0  0  0
 18 54  1  0  0  0  0
 18 19  2  0  0  0  0
 19  3  1  0  0  0  0
 19 55  1  0  0  0  0
  2 20  2  0  0  0  0
 20 21  1  0  0  0  0
 21 22  2  0  0  0  0
 22  1  1  0  0  0  0
 22 23  1  0  0  0  0
 23 24  2  0  0  0  0
 23 25  1  0  0  0  0
 21 26  1  0  0  0  0
 26 27  1  0  0  0  0
 27 56  1  0  0  0  0
 27 57  1  0  0  0  0
 27 28  1  0  0  0  0
 28 29  2  0  0  0  0
 28 30  1  0  0  0  0
 20 31  1  0  0  0  0
M  CHG  2  25  -1  30  -1
M  END
$$$$
2HB1_extract
  -MTS-   01061522043D 0   0.00000     0.00000     0

 17 17  0  0  0  0  0  0  0  0999 V2000
    4.5120    1.4830   -1.7240 C   0  0  0  0  0  0  0  0  0  0  0  0
    4.9570    0.4230   -0.9680 C   0  0  0  0  0  0  0  0  0  0  0  0
    4.5320    0.4260    0.8840 Br  0  0  0  0  0  0  0  0  0  0  0  0
    5.7010   -0.5520   -1.7340 C   0  0  0  0  0  0  0  0  0  0  0  0
    5.7740   -0.1510   -3.0710 C   0  0  0  0  0  0  0  0  0  0  0  0
    4.9650    1.3450   -3.3480 S   0  0  0  0  0  0  0  0  0  0  0  0
    6.4460   -0.8550   -4.2110 C   0  0  0  0  0  0  0  0  0  0  0  0
    7.7080   -1.0070   -4.1190 O   0  0  0  0  0  0  0  0  0  0  0  0
    5.7490   -1.2580   -5.1900 O   0  5  0  0  0  0  0  0  0  0  0  0
    6.3000   -1.7240   -1.3640 O   0  0  0  0  0  0  0  0  0  0  0  0
    5.6560   -2.9420   -1.7280 C   0  0  0  0  0  0  0  0  0  0  0  0
    4.3310   -3.1740   -0.9810 C   0  0  0  0  0  0  0  0  0  0  0  0
    4.4880   -3.3500    0.2690 O   0  0  0  0  0  0  0  0  0  0  0  0
    3.2550   -3.1720   -1.6340 O   0  5  0  0  0  0  0  0  0  0  0  0
    3.9380    2.3380   -1.3960 H   0  0  0  0  0  0  0  0  0  0  0  0
    5.4000   -2.9200   -2.7930 H   0  0  0  0  0  0  0  0  0  0  0  0
    6.2980   -3.7910   -1.4710 H   0  0  0  0  0  0  0  0  0  0  0  0
  1 15  1  0  0  0  0
  1  2  2  0  0  0  0
  2  3  1  0  0  0  0
  2  4  1  0  0  0  0
  4  5  2  0  0  0  0
  5  6  1  0  0  0  0
  6  1  1  0  0  0  0
  5  7  1  0  0  0  0
  7  8  2  0  0  0  0
  7  9  1  0  0  0  0
  4 10  1  0  0  0  0
 10 11  1  0  0  0  0
 11 16  1  0  0  0  0
 11 17  1  0  0  0  0
 11 12  1  0  0  0  0
 12 13  2  0  0  0  0
 12 14  1  0  0  0  0
M  CHG  2   9  -1  14  -1
M  END
$$$$
1Q6M_extract
  -MTS-   01061522043D 0   0.00000     0.00000     0

 69 73  0  0  0  0  0  0  0  0999 V2000
    2.5520   -0.7520    1.8550 C   0  0  0  0  0  0  0  0  0  0  0  0
    1.2100   -0.0120    1.4790 C   0  0  0  0  0  0  0  0  0  0  0  0
    0.6650   -0.5930    0.2270 N   0  0  0  0  0  0  0  0  0  0  0  0
    1.0620   -0.3960   -1.0720 C   0  0  0  0  0  0  0  0  0  0  0  0
    2.0630    0.3500   -1.6610 C   0  0  0  0  0  0  0  0  0  0  0  0
    2.1560    0.3060   -3.0560 C   0  0  0  0  0  0  0  0  0  0  0  0
    1.2600   -0.4680   -3.8170 C   0  0  0  0  0  0  0  0  0  0  0  0
    0.2540   -1.2070   -3.1900 C   0  0  0  0  0  0  0  0  0  0  0  0
    0.1790   -1.1480   -1.8120 C   0  0  0  0  0  0  0  0  0  0  0  0
   -0.7080   -1.7700   -1.0320 N   0  0  0  0  0  0  0  0  0  0  0  0
   -0.4300   -1.4240    0.2460 N   0  0  0  0  0  0  0  0  0  0  0  0
    1.4050    1.5110    1.1930 C   0  0  0  0  0  0  0  0  0  0  0  0
    0.4410    2.2070    0.4220 C   0  0  0  0  0  0  0  0  0  0  0  0
    0.5770    3.5680    0.1340 C   0  0  0  0  0  0  0  0  0  0  0  0
    1.6810    4.2600    0.6100 C   0  0  0  0  0  0  0  0  0  0  0  0
    2.6400    3.6030    1.3640 C   0  0  0  0  0  0  0  0  0  0  0  0
    2.5130    2.2450    1.6570 C   0  0  0  0  0  0  0  0  0  0  0  0
    3.7080    4.2720    1.8200 F   0  0  0  0  0  0  0  0  0  0  0  0
    1.8150    5.5640    0.3340 F   0  0  0  0  0  0  0  0  0  0  0  0
    0.1670   -0.1730    2.6610 C   0  0  0  0  0  0  0  0  0  0  0  0
   -1.1100    0.6450    2.6020 C   0  0  0  0  0  0  0  0  0  0  0  0
   -2.3160    0.0950    2.1520 C   0  0  0  0  0  0  0  0  0  0  0  0
   -3.4810    0.8670    2.1060 C   0  0  0  0  0  0  0  0  0  0  0  0
   -3.4680    2.2040    2.5200 C   0  0  0  0  0  0  0  0  0  0  0  0
   -2.2740    2.7470    3.0050 C   0  0  0  0  0  0  0  0  0  0  0  0
   -1.1120    1.9730    3.0510 C   0  0  0  0  0  0  0  0  0  0  0  0
   -4.7230    3.0240    2.4960 C   0  0  0  0  0  0  0  0  0  0  0  0
   -4.7570    4.4690    1.4410 P   0  0  0  0  0  0  0  0  0  0  0  0
   -6.2870    4.7150    0.9900 O   0  0  0  0  0  0  0  0  0  0  0  0
   -4.1000    4.0330    0.0320 O   0  0  0  0  0  0  0  0  0  0  0  0
   -4.1300    5.7260    1.9650 O   0  0  0  0  0  0  0  0  0  0  0  0
   -5.0470    3.5660    3.7030 F   0  0  0  0  0  0  0  0  0  0  0  0
   -5.8230    2.3370    2.0800 F   0  0  0  0  0  0  0  0  0  0  0  0
    3.6210   -0.9990    0.8020 C   0  0  0  0  0  0  0  0  0  0  0  0
    3.4740   -2.0980   -0.0620 C   0  0  0  0  0  0  0  0  0  0  0  0
    4.4280   -2.3840   -1.0420 C   0  0  0  0  0  0  0  0  0  0  0  0
    5.5700   -1.5890   -1.1680 C   0  0  0  0  0  0  0  0  0  0  0  0
    5.7400   -0.5130   -0.2920 C   0  0  0  0  0  0  0  0  0  0  0  0
    4.7840   -0.2310    0.6900 C   0  0  0  0  0  0  0  0  0  0  0  0
    6.5720   -1.8660   -2.2490 C   0  0  0  0  0  0  0  0  0  0  0  0
    6.3480   -1.0250   -3.8150 P   0  0  0  0  0  0  0  0  0  0  0  0
    7.7930   -0.9100   -4.5250 O   0  0  0  0  0  0  0  0  0  0  0  0
    5.3160   -1.5740   -4.7530 O   0  0  0  0  0  0  0  0  0  0  0  0
    6.0600    0.5260   -3.4740 O   0  0  0  0  0  0  0  0  0  0  0  0
    6.6030   -3.1680   -2.6470 F   0  0  0  0  0  0  0  0  0  0  0  0
    7.8510   -1.5340   -1.9230 F   0  0  0  0  0  0  0  0  0  0  0  0
    2.2800   -1.7400    2.2510 H   0  0  0  0  0  0  0  0  0  0  0  0
    3.0550   -0.2450    2.6870 H   0  0  0  0  0  0  0  0  0  0  0  0
    2.7590    0.9580   -1.0960 H   0  0  0  0  0  0  0  0  0  0  0  0
    2.9300    0.8790   -3.5630 H   0  0  0  0  0  0  0  0  0  0  0  0
    1.3510   -0.4860   -4.9010 H   0  0  0  0  0  0  0  0  0  0  0  0
   -0.4480   -1.8050   -3.7600 H   0  0  0  0  0  0  0  0  0  0  0  0
   -0.4340    1.6890    0.0290 H   0  0  0  0  0  0  0  0  0  0  0  0
   -0.1710    4.0850   -0.4600 H   0  0  0  0  0  0  0  0  0  0  0  0
    3.3040    1.7990    2.2510 H   0  0  0  0  0  0  0  0  0  0  0  0
    0.6650    0.0660    3.6120 H   0  0  0  0  0  0  0  0  0  0  0  0
   -0.1320   -1.2240    2.7750 H   0  0  0  0  0  0  0  0  0  0  0  0
   -2.3760   -0.9460    1.8470 H   0  0  0  0  0  0  0  0  0  0  0  0
   -4.4040    0.4110    1.7500 H   0  0  0  0  0  0  0  0  0  0  0  0
   -2.2390    3.7770    3.3570 H   0  0  0  0  0  0  0  0  0  0  0  0
   -0.2030    2.4220    3.4480 H   0  0  0  0  0  0  0  0  0  0  0  0
   -6.4460    5.5550    0.5190 H   0  0  0  0  0  0  0  0  0  0  0  0
   -3.9960    4.7600   -0.6120 H   0  0  0  0  0  0  0  0  0  0  0  0
    2.5980   -2.7410    0.0080 H   0  0  0  0  0  0  0  0  0  0  0  0
    4.2670   -3.2310   -1.7070 H   0  0  0  0  0  0  0  0  0  0  0  0
    6.6250    0.1190   -0.3640 H   0  0  0  0  0  0  0  0  0  0  0  0
    4.9870    0.6010    1.3560 H   0  0  0  0  0  0  0  0  0  0  0  0
    7.7730   -0.5800   -5.4430 H   0  0  0  0  0  0  0  0  0  0  0  0
    5.8120    1.0750   -4.2430 H   0  0  0  0  0  0  0  0  0  0  0  0
  1 47  1  0  0  0  0
  1 48  1  0  0  0  0
  1  2  1  0  0  0  0
  2  3  1  0  0  0  0
  3  4  1  0  0  0  0
  4  5  2  0  0  0  0
  5 49  1  0  0  0  0
  5  6  1  0  0  0  0
  6 50  1  0  0  0  0
  6  7  2  0  0  0  0
  7 51  1  0  0  0  0
  7  8  1  0  0  0  0
  8 52  1  0  0  0  0
  8  9  2  0  0  0  0
  9  4  1  0  0  0  0
  9 10  1  0  0  0  0
 10 11  2  0  0  0  0
 11  3  1  0  0  0  0
  2 12  1  0  0  0  0
 12 13  2  0  0  0  0
 13 53  1  0  0  0  0
 13 14  1  0  0  0  0
 14 54  1  0  0  0  0
 14 15  2  0  0  0  0
 15 16  1  0  0  0  0
 16 17  2  0  0  0  0
 17 12  1  0  0  0  0
 17 55  1  0  0  0  0
 16 18  1  0  0  0  0
 15 19  1  0  0  0  0
  2 20  1  0  0  0  0
 20 56  1  0  0  0  0
 20 57  1  0  0  0  0
 20 21  1  0  0  0  0
 21 22  2  0  0  0  0
 22 58  1  0  0  0  0
 22 23  1  0  0  0  0
 23 59  1  0  0  0  0
 23 24  2  0  0  0  0
 24 25  1  0  0  0  0
 25 60  1  0  0  0  0
 25 26  2  0  0  0  0
 26 21  1  0  0  0  0
 26 61  1  0  0  0  0
 24 27  1  0  0  0  0
 27 28  1  0  0  0  0
 28 29  1  0  0  0  0
 29 62  1  0  0  0  0
 28 30  1  0  0  0  0
 30 63  1  0  0  0  0
 28 31  2  0  0  0  0
 27 32  1  0  0  0  0
 27 33  1  0  0  0  0
  1 34  1  0  0  0  0
 34 35  2  0  0  0  0
 35 64  1  0  0  0  0
 35 36  1  0  0  0  0
 36 65  1  0  0  0  0
 36 37  2  0  0  0  0
 37 38  1  0  0  0  0
 38 66  1  0  0  0  0
 38 39  2  0  0  0  0
 39 34  1  0  0  0  0
 39 67  1  0  0  0  0
 37 40  1  0  0  0  0
 40 41  1  0  0  0  0
 41 42  1  0  0  0  0
 42 68  1  0  0  0  0
 41 43  2  0  0  0  0
 41 44  1  0  0  0  0
 44 69  1  0  0  0  0
 40 45  1  0  0  0  0
 40 46  1  0  0  0  0
M  END
$$$$
