# Supplementary material for: Template CoMFA Generates Single 3D-QSAR Models that, for Twelve of Twelve Biological Targets, Predict All ChEMBL-Tabulated Affinities
Source: PLoS One. 2015 Jun 12;10(6):e0129307. doi: 10.1371/journal.pone.0129307 (PMC4466312; doi:10.1371/journal.pone.0129307)
Supplement: S12 Text — The zip file contains, in. sdf format, the aligned structures, from the A, B, C, D, and F protocols, of all templates and training sets for the ptp1b target. The content of each file is evident from its name. (ZIP) [file pone.0129307.s013.zip › ptp1b_B_trng.sdf]

ROW1
  -MTS-   01071502423D 0   0.00000     0.00000     0

 57 61  0  0  1  0  0  0  0  0999 V2000
    7.1570    0.4880   -0.4240 Cl  0  0  0  0  0  0  0  0  0  0  0  0
    5.7400   -0.5130   -0.2920 C   0  0  0  0  0  0  0  0  0  0  0  0
    4.7840   -0.2310    0.6900 C   0  0  0  0  0  0  0  0  0  0  0  0
    3.6210   -0.9990    0.8020 C   0  0  0  0  0  0  0  0  0  0  0  0
    2.5520   -0.7520    1.8550 C   0  0  0  0  0  0  0  0  0  0  0  0
    1.0960   -0.8580    1.4040 C   0  0  2  0  0  0  0  0  0  0  0  0
    0.2090   -0.5900    2.5450 N   0  0  0  0  0  0  0  0  0  0  0  0
   -1.5280   -0.6400    2.3330 S   0  0  0  0  0  0  0  0  0  0  0  0
   -1.9170   -1.9430    1.8910 O   0  0  0  0  0  0  0  0  0  0  0  0
   -1.9170    0.3310    1.3580 O   0  0  0  0  0  0  0  0  0  0  0  0
   -2.3520   -0.2640    3.9350 C   0  0  0  0  0  0  0  0  0  0  0  0
   -2.6650    1.0590    4.2670 C   0  0  0  0  0  0  0  0  0  0  0  0
   -3.2920    1.3450    5.4860 C   0  0  0  0  0  0  0  0  0  0  0  0
   -3.6050    0.3080    6.3720 C   0  0  0  0  0  0  0  0  0  0  0  0
   -3.2920   -1.0160    6.0400 C   0  0  0  0  0  0  0  0  0  0  0  0
   -2.6650   -1.3020    4.8210 C   0  0  0  0  0  0  0  0  0  0  0  0
    0.8320    0.1530    0.3130 C   0  0  0  0  0  0  0  0  0  0  0  0
    0.4160    1.3890    0.5110 N   0  0  0  0  0  0  0  0  0  0  0  0
    0.2800    2.0360   -0.7230 C   0  0  0  0  0  0  0  0  0  0  0  0
   -0.1200    3.3280   -1.0870 C   0  0  0  0  0  0  0  0  0  0  0  0
   -0.1570    3.6940   -2.4380 C   0  0  0  0  0  0  0  0  0  0  0  0
    0.2050    2.7690   -3.4240 C   0  0  0  0  0  0  0  0  0  0  0  0
    0.6050    1.4780   -3.0600 C   0  0  0  0  0  0  0  0  0  0  0  0
    0.6430    1.1110   -1.7090 C   0  0  0  0  0  0  0  0  0  0  0  0
    0.9900   -0.0790   -1.0280 N   0  0  0  0  0  0  0  0  0  0  0  0
    3.4740   -2.0980   -0.0620 C   0  0  0  0  0  0  0  0  0  0  0  0
    4.4280   -2.3840   -1.0420 C   0  0  0  0  0  0  0  0  0  0  0  0
    5.5700   -1.5890   -1.1680 C   0  0  0  0  0  0  0  0  0  0  0  0
    6.5790   -1.8680   -2.2560 C   0  0  2  0  0  0  0  0  0  0  0  0
    6.7820   -0.6670   -3.1980 C   0  0  0  0  0  0  0  0  0  0  0  0
    6.9620   -1.1170   -4.6280 C   0  0  0  0  0  0  0  0  0  0  0  0
    7.4220   -0.3670   -5.4880 O   0  0  0  0  0  0  0  0  0  0  0  0
    6.5980   -2.3640   -4.9140 N   0  5  0  0  0  0  0  0  0  0  0  0
    5.9980   -3.1030   -3.4450 S   0  0  0  0  0  0  0  0  0  0  0  0
    6.5490   -4.4020   -3.2110 O   0  0  0  0  0  0  0  0  0  0  0  0
    4.5760   -3.2540   -3.4400 O   0  0  0  0  0  0  0  0  0  0  0  0
    4.9470    0.5910    1.3710 H   0  0  0  0  0  0  0  0  0  0  0  0
    2.6820    0.2860    2.1540 H   0  0  0  0  0  0  0  0  0  0  0  0
    2.7010   -1.4800    2.6500 H   0  0  0  0  0  0  0  0  0  0  0  0
    0.9060   -1.8600    1.0240 H   0  0  0  0  0  0  0  0  0  0  0  0
    0.6010   -0.3780    3.4510 H   0  0  0  0  0  0  0  0  0  0  0  0
   -2.4230    1.8590    3.5840 H   0  0  0  0  0  0  0  0  0  0  0  0
   -3.5340    2.3660    5.7430 H   0  0  0  0  0  0  0  0  0  0  0  0
   -4.0890    0.5280    7.3120 H   0  0  0  0  0  0  0  0  0  0  0  0
   -3.5330   -1.8160    6.7240 H   0  0  0  0  0  0  0  0  0  0  0  0
   -2.4230   -2.3220    4.5650 H   0  0  0  0  0  0  0  0  0  0  0  0
   -0.3990    4.0410   -0.3260 H   0  0  0  0  0  0  0  0  0  0  0  0
   -0.4660    4.6900   -2.7190 H   0  0  0  0  0  0  0  0  0  0  0  0
    0.1770    3.0520   -4.4660 H   0  0  0  0  0  0  0  0  0  0  0  0
    0.8850    0.7640   -3.8210 H   0  0  0  0  0  0  0  0  0  0  0  0
    1.2980   -0.9420   -1.4530 H   0  0  0  0  0  0  0  0  0  0  0  0
    2.6060   -2.7340    0.0340 H   0  0  0  0  0  0  0  0  0  0  0  0
    4.2820   -3.2240   -1.7050 H   0  0  0  0  0  0  0  0  0  0  0  0
    7.4970   -2.1680   -1.7560 H   0  0  0  0  0  0  0  0  0  0  0  0
    5.9210   -0.0050   -3.1320 H   0  0  0  0  0  0  0  0  0  0  0  0
    7.6580   -0.1040   -2.8830 H   0  0  0  0  0  0  0  0  0  0  0  0
    6.6570   -2.8070   -5.8200 H   0  0  0  0  0  0  0  0  0  0  0  0
  1  2  1  0  0  0  0
  2  3  2  0  0  0  0
  3 37  1  0  0  0  0
  3  4  1  0  0  0  0
  4  5  1  0  0  0  0
  5 38  1  0  0  0  0
  5 39  1  0  0  0  0
  5  6  1  0  0  0  0
  6 40  1  0  0  0  0
  6  7  1  0  0  0  0
  7 41  1  0  0  0  0
  7  8  1  0  0  0  0
  8  9  2  0  0  0  0
  8 10  2  0  0  0  0
  8 11  1  0  0  0  0
 11 12  2  0  0  0  0
 12 42  1  0  0  0  0
 12 13  1  0  0  0  0
 13 43  1  0  0  0  0
 13 14  2  0  0  0  0
 14 44  1  0  0  0  0
 14 15  1  0  0  0  0
 15 45  1  0  0  0  0
 15 16  2  0  0  0  0
 16 11  1  0  0  0  0
 16 46  1  0  0  0  0
  6 17  1  0  0  0  0
 17 18  2  0  0  0  0
 18 19  1  0  0  0  0
 19 20  2  0  0  0  0
 20 47  1  0  0  0  0
 20 21  1  0  0  0  0
 21 48  1  0  0  0  0
 21 22  2  0  0  0  0
 22 49  1  0  0  0  0
 22 23  1  0  0  0  0
 23 50  1  0  0  0  0
 23 24  2  0  0  0  0
 24 19  1  0  0  0  0
 24 25  1  0  0  0  0
 25 17  1  0  0  0  0
 25 51  1  0  0  0  0
  4 26  2  0  0  0  0
 26 52  1  0  0  0  0
 26 27  1  0  0  0  0
 27 53  1  0  0  0  0
 27 28  2  0  0  0  0
 28  2  1  0  0  0  0
 28 29  1  0  0  0  0
 29 54  1  0  0  0  0
 29 30  1  0  0  0  0
 30 55  1  0  0  0  0
 30 56  1  0  0  0  0
 30 31  1  0  0  0  0
 31 32  2  0  0  0  0
 31 33  1  0  0  0  0
 33 57  1  0  0  0  0
 33 34  1  0  0  0  0
 34 29  1  0  0  0  0
 34 35  2  0  0  0  0
 34 36  2  0  0  0  0
M  CHG  1  33  -1
M  END
>  <LOGBIO>
7.3000

>  <PRED_LOGBIO>
7.3500

>  <XV_RES>
-0.0530

>  <WHL_TMPL>
3

>  <ANCH>
51-52;5-41

$$$$
ROW2
  -MTS-   01071502423D 0   0.00000     0.00000     0

 29 31  0  0  0  0  0  0  0  0999 V2000
    1.4620    0.8810   -1.9570 O   0  0  0  0  0  0  0  0  0  0  0  0
    1.9640    2.0420   -1.4300 C   0  0  0  0  0  0  0  0  0  0  0  0
    1.0830    3.0470   -1.0170 C   0  0  0  0  0  0  0  0  0  0  0  0
    1.6080    4.2280   -0.4820 C   0  0  0  0  0  0  0  0  0  0  0  0
    2.9880    4.4010   -0.3600 C   0  0  0  0  0  0  0  0  0  0  0  0
    3.8570    3.3920   -0.7750 C   0  0  0  0  0  0  0  0  0  0  0  0
    3.3520    2.2020   -1.3140 C   0  0  0  0  0  0  0  0  0  0  0  0
    4.2650    1.1290   -1.7670 C   0  0  0  0  0  0  0  0  0  0  0  0
    4.7090    0.2270   -0.8800 C   0  0  0  0  0  0  0  0  0  0  0  0
    5.6230   -0.8660   -1.2790 C   0  0  0  0  0  0  0  0  0  0  0  0
    6.0200   -1.6840   -0.4500 O   0  0  0  0  0  0  0  0  0  0  0  0
    6.0500   -0.9580   -2.6930 C   0  0  0  0  0  0  0  0  0  0  0  0
    6.8090   -1.8480   -3.0740 O   0  0  0  0  0  0  0  0  0  0  0  0
    5.5310    0.0620   -3.6310 C   0  0  0  0  0  0  0  0  0  0  0  0
    5.9140    0.0070   -4.9760 C   0  0  0  0  0  0  0  0  0  0  0  0
    5.4350    0.9620   -5.8800 C   0  0  0  0  0  0  0  0  0  0  0  0
    4.5720    1.9730   -5.4390 C   0  0  0  0  0  0  0  0  0  0  0  0
    4.1880    2.0280   -4.0940 C   0  0  0  0  0  0  0  0  0  0  0  0
    4.6680    1.0730   -3.1900 C   0  0  0  0  0  0  0  0  0  0  0  0
    1.3070    0.2230   -1.2620 H   0  0  0  0  0  0  0  0  0  0  0  0
    0.0150    2.9130   -1.1100 H   0  0  0  0  0  0  0  0  0  0  0  0
    0.9400    5.0130   -0.1600 H   0  0  0  0  0  0  0  0  0  0  0  0
    3.3830    5.3160    0.0560 H   0  0  0  0  0  0  0  0  0  0  0  0
    4.9240    3.5290   -0.6800 H   0  0  0  0  0  0  0  0  0  0  0  0
    4.3920    0.3010    0.1500 H   0  0  0  0  0  0  0  0  0  0  0  0
    6.5800   -0.7720   -5.3170 H   0  0  0  0  0  0  0  0  0  0  0  0
    5.7300    0.9200   -6.9180 H   0  0  0  0  0  0  0  0  0  0  0  0
    4.2020    2.7090   -6.1370 H   0  0  0  0  0  0  0  0  0  0  0  0
    3.5230    2.8070   -3.7540 H   0  0  0  0  0  0  0  0  0  0  0  0
  1 20  1  0  0  0  0
  1  2  1  0  0  0  0
  2  3  2  0  0  0  0
  3 21  1  0  0  0  0
  3  4  1  0  0  0  0
  4 22  1  0  0  0  0
  4  5  2  0  0  0  0
  5 23  1  0  0  0  0
  5  6  1  0  0  0  0
  6 24  1  0  0  0  0
  6  7  2  0  0  0  0
  7  2  1  0  0  0  0
  7  8  1  0  0  0  0
  8  9  2  0  0  0  0
  9 25  1  0  0  0  0
  9 10  1  0  0  0  0
 10 11  2  0  0  0  0
 10 12  1  0  0  0  0
 12 13  2  0  0  0  0
 12 14  1  0  0  0  0
 14 15  1  0  0  0  0
 15 26  1  0  0  0  0
 15 16  2  0  0  0  0
 16 27  1  0  0  0  0
 16 17  1  0  0  0  0
 17 28  1  0  0  0  0
 17 18  2  0  0  0  0
 18 29  1  0  0  0  0
 18 19  1  0  0  0  0
 19  8  1  0  0  0  0
 19 14  2  0  0  0  0
M  END
>  <LOGBIO>
5.8000

>  <PRED_LOGBIO>
5.2400

>  <XV_RES>
0.7140

>  <WHL_TMPL>
1

>  <ANCH>
3-42;12-10

$$$$
ROW3
  -MTS-   01071502423D 0   0.00000     0.00000     0

 46 48  0  0  1  0  0  0  0  0999 V2000
    4.2250    3.7110   -0.4010 O   0  0  0  0  0  0  0  0  0  0  0  0
    5.1630    2.8690   -0.0090 C   0  0  0  0  0  0  0  0  0  0  0  0
    5.2220    2.5220    1.1590 O   0  0  0  0  0  0  0  0  0  0  0  0
    6.1620    2.3350   -1.0070 C   0  0  2  0  0  0  0  0  0  0  0  0
    5.3630    3.6060   -0.6680 C   0  0  0  0  0  0  0  0  0  0  0  0
    3.8700    3.4130   -0.7890 C   0  0  0  0  0  0  0  0  0  0  0  0
    2.9940    4.3850   -0.2920 C   0  0  0  0  0  0  0  0  0  0  0  0
    1.6100    4.2030   -0.4050 C   0  0  0  0  0  0  0  0  0  0  0  0
    1.1030    3.0500   -1.0150 C   0  0  0  0  0  0  0  0  0  0  0  0
   -0.2950    2.8660   -1.1300 N   0  0  0  0  0  0  0  0  0  0  0  0
   -0.8910    3.0160   -2.3090 C   0  0  0  0  0  0  0  0  0  0  0  0
   -0.2150    3.1030   -3.3330 O   0  0  0  0  0  0  0  0  0  0  0  0
   -2.3970    3.0810   -2.3910 C   0  0  0  0  0  0  0  0  0  0  0  0
   -2.8210    3.2550   -3.8490 C   0  0  0  0  0  0  0  0  0  0  0  0
   -4.3450    3.3200   -3.9320 C   0  0  0  0  0  0  0  0  0  0  0  0
   -4.7690    3.4940   -5.3900 C   0  0  0  0  0  0  0  0  0  0  0  0
   -6.2760    3.5590   -5.4720 C   0  0  0  0  0  0  0  0  0  0  0  0
   -7.0460    4.6530   -5.4010 C   0  0  0  0  0  0  0  0  0  0  0  0
   -8.5050    4.4260   -5.5110 C   0  0  0  0  0  0  0  0  0  0  0  0
   -8.8920    3.1530   -5.6700 C   0  0  0  0  0  0  0  0  0  0  0  0
   -7.3970    2.2060   -5.6820 S   0  0  0  0  0  0  0  0  0  0  0  0
    1.9800    2.0780   -1.5120 C   0  0  0  0  0  0  0  0  0  0  0  0
    3.3640    2.2590   -1.3990 C   0  0  0  0  0  0  0  0  0  0  0  0
    4.3120    1.2130   -1.9330 C   0  0  0  0  0  0  0  0  0  0  0  0
    5.6310    1.7080   -2.1780 O   0  0  0  0  0  0  0  0  0  0  0  0
    3.6850    3.9390    0.3720 H   0  0  0  0  0  0  0  0  0  0  0  0
    6.6980    1.5480   -0.4810 H   0  0  0  0  0  0  0  0  0  0  0  0
    5.6330    4.3410   -1.4230 H   0  0  0  0  0  0  0  0  0  0  0  0
    5.5900    3.8790    0.3610 H   0  0  0  0  0  0  0  0  0  0  0  0
    3.3850    5.2750    0.1790 H   0  0  0  0  0  0  0  0  0  0  0  0
    0.9340    4.9530   -0.0220 H   0  0  0  0  0  0  0  0  0  0  0  0
   -0.8410    2.6210   -0.3160 H   0  0  0  0  0  0  0  0  0  0  0  0
   -2.8220    2.1590   -1.9980 H   0  0  0  0  0  0  0  0  0  0  0  0
   -2.7570    3.9240   -1.8060 H   0  0  0  0  0  0  0  0  0  0  0  0
   -2.3970    4.1760   -4.2430 H   0  0  0  0  0  0  0  0  0  0  0  0
   -2.4620    2.4110   -4.4350 H   0  0  0  0  0  0  0  0  0  0  0  0
   -4.7700    2.3990   -3.5390 H   0  0  0  0  0  0  0  0  0  0  0  0
   -4.7050    4.1640   -3.3470 H   0  0  0  0  0  0  0  0  0  0  0  0
   -4.3450    4.4160   -5.7830 H   0  0  0  0  0  0  0  0  0  0  0  0
   -4.4100    2.6510   -5.9750 H   0  0  0  0  0  0  0  0  0  0  0  0
   -6.6290    5.6400   -5.2710 H   0  0  0  0  0  0  0  0  0  0  0  0
   -9.2150    5.2390   -5.4660 H   0  0  0  0  0  0  0  0  0  0  0  0
   -9.9020    2.7840   -5.7680 H   0  0  0  0  0  0  0  0  0  0  0  0
    1.5890    1.1880   -1.9830 H   0  0  0  0  0  0  0  0  0  0  0  0
    3.9180    0.9230   -2.9050 H   0  0  0  0  0  0  0  0  0  0  0  0
    4.3690    0.4110   -1.2010 H   0  0  0  0  0  0  0  0  0  0  0  0
  1 26  1  0  0  0  0
  1  2  1  0  0  0  0
  2  3  2  0  0  0  0
  2  4  1  0  0  0  0
  4 27  1  0  0  0  0
  4  5  1  0  0  0  0
  5 28  1  0  0  0  0
  5 29  1  0  0  0  0
  5  6  1  0  0  0  0
  6  7  1  0  0  0  0
  7 30  1  0  0  0  0
  7  8  2  0  0  0  0
  8 31  1  0  0  0  0
  8  9  1  0  0  0  0
  9 10  1  0  0  0  0
 10 32  1  0  0  0  0
 10 11  1  0  0  0  0
 11 12  2  0  0  0  0
 11 13  1  0  0  0  0
 13 33  1  0  0  0  0
 13 34  1  0  0  0  0
 13 14  1  0  0  0  0
 14 35  1  0  0  0  0
 14 36  1  0  0  0  0
 14 15  1  0  0  0  0
 15 37  1  0  0  0  0
 15 38  1  0  0  0  0
 15 16  1  0  0  0  0
 16 39  1  0  0  0  0
 16 40  1  0  0  0  0
 16 17  1  0  0  0  0
 17 18  2  0  0  0  0
 18 41  1  0  0  0  0
 18 19  1  0  0  0  0
 19 42  1  0  0  0  0
 19 20  2  0  0  0  0
 20 43  1  0  0  0  0
 20 21  1  0  0  0  0
 21 17  1  0  0  0  0
  9 22  2  0  0  0  0
 22 44  1  0  0  0  0
 22 23  1  0  0  0  0
 23  6  2  0  0  0  0
 23 24  1  0  0  0  0
 24 45  1  0  0  0  0
 24 46  1  0  0  0  0
 24 25  1  0  0  0  0
 25  4  1  0  0  0  0
M  END
>  <LOGBIO>
6.4200

>  <PRED_LOGBIO>
6.1600

>  <XV_RES>
0.3990

>  <WHL_TMPL>
1

>  <ANCH>
6-7;15-16

$$$$
ROW4
  -MTS-   01071502423D 0   0.00000     0.00000     0

 92 98  0  0  1  0  0  0  0  0999 V2000
   -4.0210   -0.0440    4.0460 C   0  0  0  0  0  0  0  0  0  0  0  0
   -3.3160    1.2960    3.8540 C   0  0  0  0  0  0  0  0  0  0  0  0
   -3.8370    2.3340    4.8430 C   0  0  0  0  0  0  0  0  0  0  0  0
   -3.6000    1.7310    2.4040 C   0  0  0  0  0  0  0  0  0  0  0  0
   -3.0500    0.7110    1.3910 C   0  0  0  0  0  0  0  0  0  0  0  0
   -1.5490    0.4470    1.6160 C   0  0  2  0  0  0  0  0  0  0  0  0
   -0.9710   -0.5620    0.6070 C   0  0  0  0  0  0  0  0  0  0  0  0
    0.5380   -0.7770    0.8300 C   0  0  0  0  0  0  0  0  0  0  0  0
    0.8260   -1.2140    2.2780 C   0  0  2  0  0  0  0  0  0  0  0  0
    0.2750   -2.6230    2.4780 C   0  0  0  0  0  0  0  0  0  0  0  0
    0.1960   -0.2930    3.2940 C   0  0  0  0  0  0  0  0  0  0  0  0
    0.8570    0.1720    4.3640 C   0  0  0  0  0  0  0  0  0  0  0  0
    2.2960   -0.1810    4.6550 C   0  0  0  0  0  0  0  0  0  0  0  0
    2.8100   -1.3880    3.8480 C   0  0  2  0  0  0  0  0  0  0  0  0
    4.3410   -1.5010    3.9630 C   0  0  1  0  0  0  0  0  0  0  0  0
    4.9550   -0.2040    3.4430 C   0  0  0  0  0  0  0  0  0  0  0  0
    4.7560   -1.6730    5.4360 C   0  0  0  0  0  0  0  0  0  0  0  0
    6.2000   -2.0770    5.6100 C   0  0  0  0  0  0  0  0  0  0  0  0
    7.0530   -2.0500    6.8200 C   0  0  0  0  0  0  0  0  0  0  0  0
    8.2450   -2.5010    6.4760 N   0  0  0  0  0  0  0  0  0  0  0  0
    8.2100   -2.8290    5.0650 N   0  0  0  0  0  0  0  0  0  0  0  0
    9.1290   -3.3120    4.2330 C   0  0  0  0  0  0  0  0  0  0  0  0
   10.0140   -2.5760    3.7990 O   0  0  0  0  0  0  0  0  0  0  0  0
    9.0870   -4.7360    3.8310 C   0  0  0  0  0  0  0  0  0  0  0  0
    9.7660   -5.7060    4.5780 C   0  0  0  0  0  0  0  0  0  0  0  0
    9.7120   -7.0460    4.1770 C   0  0  0  0  0  0  0  0  0  0  0  0
    9.0140   -7.3920    3.0870 N   0  0  0  0  0  0  0  0  0  0  0  0
    8.3510   -6.4900    2.3490 C   0  0  0  0  0  0  0  0  0  0  0  0
    8.3670   -5.1330    2.6980 C   0  0  0  0  0  0  0  0  0  0  0  0
    6.9500   -2.5500    4.6050 C   0  0  0  0  0  0  0  0  0  0  0  0
    6.4220   -2.7240    3.2010 C   0  0  0  0  0  0  0  0  0  0  0  0
    6.8110   -4.1380    2.7790 C   0  0  0  0  0  0  0  0  0  0  0  0
    7.0440   -1.6960    2.2600 C   0  0  0  0  0  0  0  0  0  0  0  0
    4.8850   -2.6650    3.1140 C   0  0  2  0  0  0  0  0  0  0  0  0
    4.4380   -2.5480    1.6450 C   0  0  0  0  0  0  0  0  0  0  0  0
    2.9060   -2.4350    1.5300 C   0  0  0  0  0  0  0  0  0  0  0  0
    2.3620   -1.2710    2.3790 C   0  0  1  0  0  0  0  0  0  0  0  0
    2.9230    0.0310    1.8150 C   0  0  0  0  0  0  0  0  0  0  0  0
   -1.2650    0.0120    3.0650 C   0  0  2  0  0  0  0  0  0  0  0  0
   -1.8150    1.0320    4.0780 C   0  0  0  0  0  0  0  0  0  0  0  0
   -1.0470    1.0340    2.9480 C   0  0  0  0  0  0  0  0  0  0  0  0
    0.1230    0.9060    3.2680 O   0  0  0  0  0  0  0  0  0  0  0  0
   -1.8830    1.6750    3.7430 O   0  0  0  0  0  0  0  0  0  0  0  0
   -4.3200   -0.1500    5.0870 H   0  0  0  0  0  0  0  0  0  0  0  0
   -3.3430   -0.8520    3.7790 H   0  0  0  0  0  0  0  0  0  0  0  0
   -4.9020   -0.0840    3.4100 H   0  0  0  0  0  0  0  0  0  0  0  0
   -3.7990    3.3210    4.3860 H   0  0  0  0  0  0  0  0  0  0  0  0
   -4.8650    2.0970    5.1100 H   0  0  0  0  0  0  0  0  0  0  0  0
   -3.2180    2.3250    5.7380 H   0  0  0  0  0  0  0  0  0  0  0  0
   -3.0420    2.6520    2.2460 H   0  0  0  0  0  0  0  0  0  0  0  0
   -4.6780    1.7940    2.2730 H   0  0  0  0  0  0  0  0  0  0  0  0
   -3.1360    1.1750    0.4110 H   0  0  0  0  0  0  0  0  0  0  0  0
   -3.5840   -0.2270    1.5290 H   0  0  0  0  0  0  0  0  0  0  0  0
   -1.0740   -0.1070   -0.3760 H   0  0  0  0  0  0  0  0  0  0  0  0
   -1.4750   -1.5160    0.7520 H   0  0  0  0  0  0  0  0  0  0  0  0
    1.0090    0.1960    0.7030 H   0  0  0  0  0  0  0  0  0  0  0  0
    0.8730   -1.5670    0.1610 H   0  0  0  0  0  0  0  0  0  0  0  0
    0.0220   -2.7680    3.5270 H   0  0  0  0  0  0  0  0  0  0  0  0
   -0.6170   -2.7530    1.8690 H   0  0  0  0  0  0  0  0  0  0  0  0
    1.0260   -3.3520    2.1820 H   0  0  0  0  0  0  0  0  0  0  0  0
    0.3380    0.8280    5.0460 H   0  0  0  0  0  0  0  0  0  0  0  0
    2.3220   -0.4880    5.6990 H   0  0  0  0  0  0  0  0  0  0  0  0
    2.9150    0.6770    4.4010 H   0  0  0  0  0  0  0  0  0  0  0  0
    2.3690   -2.2900    4.2670 H   0  0  0  0  0  0  0  0  0  0  0  0
    5.9340   -0.4120    3.0170 H   0  0  0  0  0  0  0  0  0  0  0  0
    5.0600    0.5020    4.2640 H   0  0  0  0  0  0  0  0  0  0  0  0
    4.3090    0.2220    2.6780 H   0  0  0  0  0  0  0  0  0  0  0  0
    4.1650   -2.5030    5.8180 H   0  0  0  0  0  0  0  0  0  0  0  0
    4.6070   -0.7190    5.9380 H   0  0  0  0  0  0  0  0  0  0  0  0
    6.7540   -1.7210    7.8040 H   0  0  0  0  0  0  0  0  0  0  0  0
   10.3280   -5.4220    5.4560 H   0  0  0  0  0  0  0  0  0  0  0  0
   10.2330   -7.8020    4.7470 H   0  0  0  0  0  0  0  0  0  0  0  0
    7.8010   -6.8120    1.4770 H   0  0  0  0  0  0  0  0  0  0  0  0
    7.8340   -4.4060    2.1030 H   0  0  0  0  0  0  0  0  0  0  0  0
    7.3650   -4.0970    1.8440 H   0  0  0  0  0  0  0  0  0  0  0  0
    5.9130   -4.7360    2.6430 H   0  0  0  0  0  0  0  0  0  0  0  0
    7.4330   -4.5880    3.5500 H   0  0  0  0  0  0  0  0  0  0  0  0
    8.0100   -2.0580    1.9160 H   0  0  0  0  0  0  0  0  0  0  0  0
    6.3880   -1.5430    1.4060 H   0  0  0  0  0  0  0  0  0  0  0  0
    7.1770   -0.7540    2.7890 H   0  0  0  0  0  0  0  0  0  0  0  0
    4.4870   -3.5940    3.5170 H   0  0  0  0  0  0  0  0  0  0  0  0
    4.7120   -3.4850    1.1650 H   0  0  0  0  0  0  0  0  0  0  0  0
    4.8780   -1.6450    1.2260 H   0  0  0  0  0  0  0  0  0  0  0  0
    2.4980   -3.3460    1.9630 H   0  0  0  0  0  0  0  0  0  0  0  0
    2.6560   -2.2420    0.4890 H   0  0  0  0  0  0  0  0  0  0  0  0
    2.2540    0.4110    1.0450 H   0  0  0  0  0  0  0  0  0  0  0  0
    3.0100    0.7650    2.6130 H   0  0  0  0  0  0  0  0  0  0  0  0
    3.9050   -0.1540    1.3830 H   0  0  0  0  0  0  0  0  0  0  0  0
   -1.8120   -0.9150    3.2260 H   0  0  0  0  0  0  0  0  0  0  0  0
   -1.7290    0.5680    5.0590 H   0  0  0  0  0  0  0  0  0  0  0  0
   -1.2810    1.9700    3.9410 H   0  0  0  0  0  0  0  0  0  0  0  0
   -1.3880    1.9680    4.5250 H   0  0  0  0  0  0  0  0  0  0  0  0
  1 44  1  0  0  0  0
  1 45  1  0  0  0  0
  1 46  1  0  0  0  0
  1  2  1  0  0  0  0
  2  3  1  0  0  0  0
  3 47  1  0  0  0  0
  3 48  1  0  0  0  0
  3 49  1  0  0  0  0
  2  4  1  0  0  0  0
  4 50  1  0  0  0  0
  4 51  1  0  0  0  0
  4  5  1  0  0  0  0
  5 52  1  0  0  0  0
  5 53  1  0  0  0  0
  5  6  1  0  0  0  0
  6  7  1  0  0  0  0
  7 54  1  0  0  0  0
  7 55  1  0  0  0  0
  7  8  1  0  0  0  0
  8 56  1  0  0  0  0
  8 57  1  0  0  0  0
  8  9  1  0  0  0  0
  9 10  1  0  0  0  0
 10 58  1  0  0  0  0
 10 59  1  0  0  0  0
 10 60  1  0  0  0  0
  9 11  1  0  0  0  0
 11 12  2  0  0  0  0
 12 61  1  0  0  0  0
 12 13  1  0  0  0  0
 13 62  1  0  0  0  0
 13 63  1  0  0  0  0
 13 14  1  0  0  0  0
 14 64  1  0  0  0  0
 14 15  1  0  0  0  0
 15 16  1  0  0  0  0
 16 65  1  0  0  0  0
 16 66  1  0  0  0  0
 16 67  1  0  0  0  0
 15 17  1  0  0  0  0
 17 68  1  0  0  0  0
 17 69  1  0  0  0  0
 17 18  1  0  0  0  0
 18 19  1  0  0  0  0
 19 70  1  0  0  0  0
 19 20  2  0  0  0  0
 20 21  1  0  0  0  0
 21 22  1  0  0  0  0
 22 23  2  0  0  0  0
 22 24  1  0  0  0  0
 24 25  2  0  0  0  0
 25 71  1  0  0  0  0
 25 26  1  0  0  0  0
 26 72  1  0  0  0  0
 26 27  2  0  0  0  0
 27 28  1  0  0  0  0
 28 73  1  0  0  0  0
 28 29  2  0  0  0  0
 29 24  1  0  0  0  0
 29 74  1  0  0  0  0
 21 30  1  0  0  0  0
 30 18  2  0  0  0  0
 30 31  1  0  0  0  0
 31 32  1  0  0  0  0
 32 75  1  0  0  0  0
 32 76  1  0  0  0  0
 32 77  1  0  0  0  0
 31 33  1  0  0  0  0
 33 78  1  0  0  0  0
 33 79  1  0  0  0  0
 33 80  1  0  0  0  0
 31 34  1  0  0  0  0
 34 15  1  0  0  0  0
 34 81  1  0  0  0  0
 34 35  1  0  0  0  0
 35 82  1  0  0  0  0
 35 83  1  0  0  0  0
 35 36  1  0  0  0  0
 36 84  1  0  0  0  0
 36 85  1  0  0  0  0
 36 37  1  0  0  0  0
 37  9  1  0  0  0  0
 37 14  1  0  0  0  0
 37 38  1  0  0  0  0
 38 86  1  0  0  0  0
 38 87  1  0  0  0  0
 38 88  1  0  0  0  0
 11 39  1  0  0  0  0
 39  6  1  0  0  0  0
 39 89  1  0  0  0  0
 39 40  1  0  0  0  0
 40  2  1  0  0  0  0
 40 90  1  0  0  0  0
 40 91  1  0  0  0  0
  6 41  1  0  0  0  0
 41 42  2  0  0  0  0
 41 43  1  0  0  0  0
 43 92  1  0  0  0  0
M  END
>  <LOGBIO>
6.0900

>  <PRED_LOGBIO>
6.0000

>  <XV_RES>
0.1990

>  <WHL_TMPL>
1

>  <ANCH>
14-15;16-13

$$$$
ROW5
  -MTS-   01071502423D 0   0.00000     0.00000     0

 63 67  0  0  1  0  0  0  0  0999 V2000
    1.4650    2.8010   -0.4990 C   0  0  0  0  0  0  0  0  0  0  0  0
    1.9360    1.5850   -1.2600 C   0  0  0  0  0  0  0  0  0  0  0  0
    2.8110    1.7320   -2.3430 C   0  0  0  0  0  0  0  0  0  0  0  0
    3.2480    0.6050   -3.0480 C   0  0  0  0  0  0  0  0  0  0  0  0
    2.8110   -0.6700   -2.6700 C   0  0  0  0  0  0  0  0  0  0  0  0
    1.9360   -0.8180   -1.5870 C   0  0  0  0  0  0  0  0  0  0  0  0
    1.4650   -2.1930   -1.1800 C   0  0  0  0  0  0  0  0  0  0  0  0
    1.4990    0.3100   -0.8820 C   0  0  0  0  0  0  0  0  0  0  0  0
    0.6430    0.1650    0.1780 O   0  0  0  0  0  0  0  0  0  0  0  0
    1.2100   -0.0120    1.4790 C   0  0  2  0  0  0  0  0  0  0  0  0
    0.1670   -0.1730    2.6610 C   0  0  0  0  0  0  0  0  0  0  0  0
   -1.1100    0.6450    2.6020 C   0  0  0  0  0  0  0  0  0  0  0  0
   -2.3160    0.0950    2.1520 C   0  0  0  0  0  0  0  0  0  0  0  0
   -3.4810    0.8670    2.1060 C   0  0  0  0  0  0  0  0  0  0  0  0
   -3.4680    2.2040    2.5200 C   0  0  0  0  0  0  0  0  0  0  0  0
   -2.2740    2.7470    3.0050 C   0  0  0  0  0  0  0  0  0  0  0  0
   -1.1120    1.9730    3.0510 C   0  0  0  0  0  0  0  0  0  0  0  0
    1.9560    1.2680    1.7710 C   0  0  0  0  0  0  0  0  0  0  0  0
    1.6800    1.9220    2.7640 O   0  0  0  0  0  0  0  0  0  0  0  0
    2.9060    1.6800    0.9530 O   0  0  0  0  0  0  0  0  0  0  0  0
    4.1730    0.7610   -4.1940 C   0  0  0  0  0  0  0  0  0  0  0  0
    3.7900    1.5240   -5.3030 C   0  0  0  0  0  0  0  0  0  0  0  0
    2.5330    2.1390   -5.3300 C   0  0  0  0  0  0  0  0  0  0  0  0
    2.1500    2.9020   -6.4390 C   0  0  0  0  0  0  0  0  0  0  0  0
    3.0250    3.0500   -7.5230 C   0  0  0  0  0  0  0  0  0  0  0  0
    4.2820    2.4340   -7.4960 C   0  0  0  0  0  0  0  0  0  0  0  0
    4.6650    1.6710   -6.3860 C   0  0  0  0  0  0  0  0  0  0  0  0
    5.9220    1.0560   -6.3600 C   0  0  0  0  0  0  0  0  0  0  0  0
    7.1090    1.2560   -7.8300 Br  0  0  0  0  0  0  0  0  0  0  0  0
    6.3040    0.2930   -5.2500 C   0  0  0  0  0  0  0  0  0  0  0  0
    7.7420   -0.6330   -4.7950 S   0  0  0  0  0  0  0  0  0  0  0  0
    7.1760   -1.1890   -3.2120 C   0  0  0  0  0  0  0  0  0  0  0  0
    7.9300   -2.0600   -2.2360 C   0  0  0  0  0  0  0  0  0  0  0  0
    5.9460   -0.6830   -3.0540 C   0  0  0  0  0  0  0  0  0  0  0  0
    5.1310   -0.9430   -1.8100 C   0  0  0  0  0  0  0  0  0  0  0  0
    5.4300    0.1450   -4.1670 C   0  0  0  0  0  0  0  0  0  0  0  0
    0.4710    2.6150   -0.0990 H   0  0  0  0  0  0  0  0  0  0  0  0
    2.1530    3.0060    0.3180 H   0  0  0  0  0  0  0  0  0  0  0  0
    1.4320    3.6570   -1.1690 H   0  0  0  0  0  0  0  0  0  0  0  0
    3.1480    2.7160   -2.6350 H   0  0  0  0  0  0  0  0  0  0  0  0
    3.1480   -1.5400   -3.2150 H   0  0  0  0  0  0  0  0  0  0  0  0
    1.2710   -2.2080   -0.1090 H   0  0  0  0  0  0  0  0  0  0  0  0
    0.5510   -2.4370   -1.7170 H   0  0  0  0  0  0  0  0  0  0  0  0
    2.2330   -2.9260   -1.4190 H   0  0  0  0  0  0  0  0  0  0  0  0
    1.8980   -0.8550    1.4960 H   0  0  0  0  0  0  0  0  0  0  0  0
    0.6890    0.1860    3.5460 H   0  0  0  0  0  0  0  0  0  0  0  0
   -0.1160   -1.2230    2.6900 H   0  0  0  0  0  0  0  0  0  0  0  0
   -2.3470   -0.9370    1.8370 H   0  0  0  0  0  0  0  0  0  0  0  0
   -4.4000    0.4270    1.7470 H   0  0  0  0  0  0  0  0  0  0  0  0
   -4.3630    2.8050    2.4660 H   0  0  0  0  0  0  0  0  0  0  0  0
   -2.2500    3.7710    3.3460 H   0  0  0  0  0  0  0  0  0  0  0  0
   -0.2010    2.4040    3.4390 H   0  0  0  0  0  0  0  0  0  0  0  0
    3.2650    2.5100    1.3040 H   0  0  0  0  0  0  0  0  0  0  0  0
    1.8580    2.0250   -4.4940 H   0  0  0  0  0  0  0  0  0  0  0  0
    1.1800    3.3770   -6.4600 H   0  0  0  0  0  0  0  0  0  0  0  0
    2.7290    3.6380   -8.3790 H   0  0  0  0  0  0  0  0  0  0  0  0
    4.9570    2.5480   -8.3320 H   0  0  0  0  0  0  0  0  0  0  0  0
    8.9980   -1.8860   -2.3440 H   0  0  0  0  0  0  0  0  0  0  0  0
    7.7100   -3.1060   -2.4390 H   0  0  0  0  0  0  0  0  0  0  0  0
    7.6240   -1.8150   -1.2210 H   0  0  0  0  0  0  0  0  0  0  0  0
    5.7980   -1.0770   -0.9610 H   0  0  0  0  0  0  0  0  0  0  0  0
    4.5340   -1.8430   -1.9490 H   0  0  0  0  0  0  0  0  0  0  0  0
    4.4720   -0.0970   -1.6240 H   0  0  0  0  0  0  0  0  0  0  0  0
  1 37  1  0  0  0  0
  1 38  1  0  0  0  0
  1 39  1  0  0  0  0
  1  2  1  0  0  0  0
  2  3  2  0  0  0  0
  3 40  1  0  0  0  0
  3  4  1  0  0  0  0
  4  5  2  0  0  0  0
  5 41  1  0  0  0  0
  5  6  1  0  0  0  0
  6  7  1  0  0  0  0
  7 42  1  0  0  0  0
  7 43  1  0  0  0  0
  7 44  1  0  0  0  0
  6  8  2  0  0  0  0
  8  2  1  0  0  0  0
  8  9  1  0  0  0  0
  9 10  1  0  0  0  0
 10 45  1  0  0  0  0
 10 11  1  0  0  0  0
 11 46  1  0  0  0  0
 11 47  1  0  0  0  0
 11 12  1  0  0  0  0
 12 13  2  0  0  0  0
 13 48  1  0  0  0  0
 13 14  1  0  0  0  0
 14 49  1  0  0  0  0
 14 15  2  0  0  0  0
 15 50  1  0  0  0  0
 15 16  1  0  0  0  0
 16 51  1  0  0  0  0
 16 17  2  0  0  0  0
 17 12  1  0  0  0  0
 17 52  1  0  0  0  0
 10 18  1  0  0  0  0
 18 19  2  0  0  0  0
 18 20  1  0  0  0  0
 20 53  1  0  0  0  0
  4 21  1  0  0  0  0
 21 22  1  0  0  0  0
 22 23  1  0  0  0  0
 23 54  1  0  0  0  0
 23 24  2  0  0  0  0
 24 55  1  0  0  0  0
 24 25  1  0  0  0  0
 25 56  1  0  0  0  0
 25 26  2  0  0  0  0
 26 57  1  0  0  0  0
 26 27  1  0  0  0  0
 27 22  2  0  0  0  0
 27 28  1  0  0  0  0
 28 29  1  0  0  0  0
 28 30  2  0  0  0  0
 30 31  1  0  0  0  0
 31 32  1  0  0  0  0
 32 33  1  0  0  0  0
 33 58  1  0  0  0  0
 33 59  1  0  0  0  0
 33 60  1  0  0  0  0
 32 34  2  0  0  0  0
 34 35  1  0  0  0  0
 35 61  1  0  0  0  0
 35 62  1  0  0  0  0
 35 63  1  0  0  0  0
 34 36  1  0  0  0  0
 36 21  2  0  0  0  0
 36 30  1  0  0  0  0
M  END
>  <LOGBIO>
5.8500

>  <PRED_LOGBIO>
6.1900

>  <XV_RES>
-0.3950

>  <WHL_TMPL>
3

>  <ANCH>
29-32;20-23

$$$$
ROW6
  -MTS-   01071502423D 0   0.00000     0.00000     0

108113  0  0  1  0  0  0  0  0999 V2000
   -1.2440   -5.1500    5.2880 C   0  0  0  0  0  0  0  0  0  0  0  0
   -0.3770   -4.0210    5.1630 O   0  0  0  0  0  0  0  0  0  0  0  0
    0.8740   -4.2240    4.6440 C   0  0  0  0  0  0  0  0  0  0  0  0
    1.9430   -4.5350    5.4930 C   0  0  0  0  0  0  0  0  0  0  0  0
    3.2220   -4.7430    4.9620 C   0  0  0  0  0  0  0  0  0  0  0  0
    3.4310   -4.6410    3.5820 C   0  0  0  0  0  0  0  0  0  0  0  0
    2.3630   -4.3300    2.7320 C   0  0  0  0  0  0  0  0  0  0  0  0
    2.5890   -4.2190    1.2430 C   0  0  0  0  0  0  0  0  0  0  0  0
    2.9560   -2.7790    0.8900 C   0  0  0  0  0  0  0  0  0  0  0  0
    3.1760   -2.6710   -0.5600 N   0  0  0  0  0  0  0  0  0  0  0  0
    3.5080   -1.5010   -1.0970 C   0  0  0  0  0  0  0  0  0  0  0  0
    3.6300   -0.5080   -0.3810 O   0  0  0  0  0  0  0  0  0  0  0  0
    3.7340   -1.3900   -2.5860 C   0  0  0  0  0  0  0  0  0  0  0  0
    4.1010    0.0510   -2.9400 C   0  0  2  0  0  0  0  0  0  0  0  0
    5.4570    0.0090   -3.6680 C   0  0  0  0  0  0  0  0  0  0  0  0
    5.3680   -0.7930   -4.9790 C   0  0  0  0  0  0  0  0  0  0  0  0
    4.2540   -0.2530   -5.8950 C   0  0  0  0  0  0  0  0  0  0  0  0
    4.1020   -1.2620   -7.0290 C   0  0  0  0  0  0  0  0  0  0  0  0
    4.6200    1.1260   -6.4370 C   0  0  0  0  0  0  0  0  0  0  0  0
    2.8970   -0.2110   -5.1670 C   0  0  0  0  0  0  0  0  0  0  0  0
    2.9870    0.5910   -3.8550 C   0  0  1  0  0  0  0  0  0  0  0  0
    1.6550    0.6830   -3.1500 C   0  0  0  0  0  0  0  0  0  0  0  0
    0.5210    0.2380   -3.7090 C   0  0  0  0  0  0  0  0  0  0  0  0
   -0.8310    0.3880   -3.0530 C   0  0  0  0  0  0  0  0  0  0  0  0
   -0.8360    1.4020   -1.8940 C   0  0  2  0  0  0  0  0  0  0  0  0
   -2.1450    1.2850   -1.0900 C   0  0  1  0  0  0  0  0  0  0  0  0
   -2.2130   -0.1340   -0.5330 C   0  0  0  0  0  0  0  0  0  0  0  0
   -3.3780    1.4880   -1.9890 C   0  0  0  0  0  0  0  0  0  0  0  0
   -4.6870    1.3710   -1.1850 C   0  0  0  0  0  0  0  0  0  0  0  0
   -4.6990    2.3370    0.0140 C   0  0  2  0  0  0  0  0  0  0  0  0
   -5.8360    1.9830    0.8050 O   0  0  0  0  0  0  0  0  0  0  0  0
   -3.4650    2.1340    0.9130 C   0  0  0  0  0  0  0  0  0  0  0  0
   -3.4730    3.1570    2.0460 C   0  0  0  0  0  0  0  0  0  0  0  0
   -4.8940    2.0500    0.3720 C   0  0  0  0  0  0  0  0  0  0  0  0
   -2.1570    2.2510    0.1090 C   0  0  2  0  0  0  0  0  0  0  0  0
   -0.9230    2.0490    1.0090 C   0  0  0  0  0  0  0  0  0  0  0  0
    0.3850    2.1650    0.2050 C   0  0  0  0  0  0  0  0  0  0  0  0
    0.3970    1.1990   -0.9950 C   0  0  2  0  0  0  0  0  0  0  0  0
    0.3650   -0.2280   -0.4560 C   0  0  0  0  0  0  0  0  0  0  0  0
    1.6920    1.3770   -1.8090 C   0  0  1  0  0  0  0  0  0  0  0  0
    1.9260    2.8690   -2.0300 C   0  0  0  0  0  0  0  0  0  0  0  0
    2.8070    0.8360   -0.8950 C   0  0  0  0  0  0  0  0  0  0  0  0
    4.1660    0.8400   -1.6190 C   0  0  0  0  0  0  0  0  0  0  0  0
    4.2170   -2.3860    1.6210 C   0  0  0  0  0  0  0  0  0  0  0  0
    5.2070   -2.0480    0.9930 O   0  0  0  0  0  0  0  0  0  0  0  0
    4.2490   -2.4080    2.9400 O   0  0  0  0  0  0  0  0  0  0  0  0
    1.0840   -4.1220    3.2630 C   0  0  0  0  0  0  0  0  0  0  0  0
   -0.7850   -5.8910    5.9400 H   0  0  0  0  0  0  0  0  0  0  0  0
   -2.1940   -4.8330    5.7130 H   0  0  0  0  0  0  0  0  0  0  0  0
   -1.4140   -5.5870    4.3060 H   0  0  0  0  0  0  0  0  0  0  0  0
    1.7810   -4.6140    6.5580 H   0  0  0  0  0  0  0  0  0  0  0  0
    4.0460   -4.9830    5.6170 H   0  0  0  0  0  0  0  0  0  0  0  0
    4.4180   -4.8010    3.1720 H   0  0  0  0  0  0  0  0  0  0  0  0
    1.6810   -4.5020    0.7160 H   0  0  0  0  0  0  0  0  0  0  0  0
    3.4000   -4.8820    0.9500 H   0  0  0  0  0  0  0  0  0  0  0  0
    2.1450   -2.1160    1.1830 H   0  0  0  0  0  0  0  0  0  0  0  0
    3.0760   -3.4860   -1.1480 H   0  0  0  0  0  0  0  0  0  0  0  0
    2.8260   -1.6730   -3.1130 H   0  0  0  0  0  0  0  0  0  0  0  0
    4.5450   -2.0530   -2.8790 H   0  0  0  0  0  0  0  0  0  0  0  0
    6.1360   -0.5400   -3.0190 H   0  0  0  0  0  0  0  0  0  0  0  0
    5.7440    1.0290   -3.9120 H   0  0  0  0  0  0  0  0  0  0  0  0
    5.0730   -1.8030   -4.7020 H   0  0  0  0  0  0  0  0  0  0  0  0
    6.3160   -0.6950   -5.5030 H   0  0  0  0  0  0  0  0  0  0  0  0
    3.3800   -2.0250   -6.7410 H   0  0  0  0  0  0  0  0  0  0  0  0
    3.7530   -0.7520   -7.9240 H   0  0  0  0  0  0  0  0  0  0  0  0
    5.0630   -1.7300   -7.2290 H   0  0  0  0  0  0  0  0  0  0  0  0
    5.2230    1.0140   -7.3350 H   0  0  0  0  0  0  0  0  0  0  0  0
    5.1860    1.6730   -5.6850 H   0  0  0  0  0  0  0  0  0  0  0  0
    3.7110    1.6750   -6.6760 H   0  0  0  0  0  0  0  0  0  0  0  0
    2.6700   -1.2360   -4.8840 H   0  0  0  0  0  0  0  0  0  0  0  0
    2.1770    0.2810   -5.8170 H   0  0  0  0  0  0  0  0  0  0  0  0
    3.2720    1.6050   -4.1280 H   0  0  0  0  0  0  0  0  0  0  0  0
    0.5770   -0.2490   -4.6710 H   0  0  0  0  0  0  0  0  0  0  0  0
   -1.0550   -0.5780   -2.6060 H   0  0  0  0  0  0  0  0  0  0  0  0
   -1.5370    0.7360   -3.8040 H   0  0  0  0  0  0  0  0  0  0  0  0
   -0.7870    2.4030   -2.3180 H   0  0  0  0  0  0  0  0  0  0  0  0
   -1.2240   -0.5860   -0.5690 H   0  0  0  0  0  0  0  0  0  0  0  0
   -2.5600   -0.1030    0.4980 H   0  0  0  0  0  0  0  0  0  0  0  0
   -2.9040   -0.7250   -1.1310 H   0  0  0  0  0  0  0  0  0  0  0  0
   -3.3800    0.6620   -2.6980 H   0  0  0  0  0  0  0  0  0  0  0  0
   -3.3290    2.4880   -2.4140 H   0  0  0  0  0  0  0  0  0  0  0  0
   -4.7020    0.3660   -0.7690 H   0  0  0  0  0  0  0  0  0  0  0  0
   -5.5140    1.6330   -1.8410 H   0  0  0  0  0  0  0  0  0  0  0  0
   -4.7490    3.3670   -0.3320 H   0  0  0  0  0  0  0  0  0  0  0  0
   -6.5760    1.7010    0.2440 H   0  0  0  0  0  0  0  0  0  0  0  0
   -4.4980    3.4020    2.3170 H   0  0  0  0  0  0  0  0  0  0  0  0
   -3.0290    4.0670    1.6480 H   0  0  0  0  0  0  0  0  0  0  0  0
   -2.9020    2.7160    2.8610 H   0  0  0  0  0  0  0  0  0  0  0  0
   -4.9040    1.4920   -0.5620 H   0  0  0  0  0  0  0  0  0  0  0  0
   -5.5260    1.5480    1.1010 H   0  0  0  0  0  0  0  0  0  0  0  0
   -5.2690    3.0560    0.1980 H   0  0  0  0  0  0  0  0  0  0  0  0
   -2.1080    3.2630   -0.2870 H   0  0  0  0  0  0  0  0  0  0  0  0
   -0.9710    1.0230    1.3680 H   0  0  0  0  0  0  0  0  0  0  0  0
   -0.9250    2.8260    1.7700 H   0  0  0  0  0  0  0  0  0  0  0  0
    1.1830    1.8400    0.8690 H   0  0  0  0  0  0  0  0  0  0  0  0
    0.4610    3.1820   -0.1770 H   0  0  0  0  0  0  0  0  0  0  0  0
    0.8430   -0.2580    0.5210 H   0  0  0  0  0  0  0  0  0  0  0  0
    0.8980   -0.8860   -1.1410 H   0  0  0  0  0  0  0  0  0  0  0  0
   -0.6670   -0.5590   -0.3650 H   0  0  0  0  0  0  0  0  0  0  0  0
    2.4530    3.0180   -2.9700 H   0  0  0  0  0  0  0  0  0  0  0  0
    2.5230    3.2670   -1.2130 H   0  0  0  0  0  0  0  0  0  0  0  0
    0.9690    3.3850   -2.0650 H   0  0  0  0  0  0  0  0  0  0  0  0
    2.5660   -0.2070   -0.6990 H   0  0  0  0  0  0  0  0  0  0  0  0
    2.8810    1.4860   -0.0260 H   0  0  0  0  0  0  0  0  0  0  0  0
    4.3660    1.8750   -1.8900 H   0  0  0  0  0  0  0  0  0  0  0  0
    4.8980    0.3620   -0.9720 H   0  0  0  0  0  0  0  0  0  0  0  0
    5.1330   -2.1270    3.2240 H   0  0  0  0  0  0  0  0  0  0  0  0
    0.2600   -3.8820    2.6080 H   0  0  0  0  0  0  0  0  0  0  0  0
  1 48  1  0  0  0  0
  1 49  1  0  0  0  0
  1 50  1  0  0  0  0
  1  2  1  0  0  0  0
  2  3  1  0  0  0  0
  3  4  2  0  0  0  0
  4 51  1  0  0  0  0
  4  5  1  0  0  0  0
  5 52  1  0  0  0  0
  5  6  2  0  0  0  0
  6 53  1  0  0  0  0
  6  7  1  0  0  0  0
  7  8  1  0  0  0  0
  8 54  1  0  0  0  0
  8 55  1  0  0  0  0
  8  9  1  0  0  0  0
  9 56  1  0  0  0  0
  9 10  1  0  0  0  0
 10 57  1  0  0  0  0
 10 11  1  0  0  0  0
 11 12  2  0  0  0  0
 11 13  1  0  0  0  0
 13 58  1  0  0  0  0
 13 59  1  0  0  0  0
 13 14  1  0  0  0  0
 14 15  1  0  0  0  0
 15 60  1  0  0  0  0
 15 61  1  0  0  0  0
 15 16  1  0  0  0  0
 16 62  1  0  0  0  0
 16 63  1  0  0  0  0
 16 17  1  0  0  0  0
 17 18  1  0  0  0  0
 18 64  1  0  0  0  0
 18 65  1  0  0  0  0
 18 66  1  0  0  0  0
 17 19  1  0  0  0  0
 19 67  1  0  0  0  0
 19 68  1  0  0  0  0
 19 69  1  0  0  0  0
 17 20  1  0  0  0  0
 20 70  1  0  0  0  0
 20 71  1  0  0  0  0
 20 21  1  0  0  0  0
 21 14  1  0  0  0  0
 21 72  1  0  0  0  0
 21 22  1  0  0  0  0
 22 23  2  0  0  0  0
 23 73  1  0  0  0  0
 23 24  1  0  0  0  0
 24 74  1  0  0  0  0
 24 75  1  0  0  0  0
 24 25  1  0  0  0  0
 25 76  1  0  0  0  0
 25 26  1  0  0  0  0
 26 27  1  0  0  0  0
 27 77  1  0  0  0  0
 27 78  1  0  0  0  0
 27 79  1  0  0  0  0
 26 28  1  0  0  0  0
 28 80  1  0  0  0  0
 28 81  1  0  0  0  0
 28 29  1  0  0  0  0
 29 82  1  0  0  0  0
 29 83  1  0  0  0  0
 29 30  1  0  0  0  0
 30 84  1  0  0  0  0
 30 31  1  0  0  0  0
 31 85  1  0  0  0  0
 30 32  1  0  0  0  0
 32 33  1  0  0  0  0
 33 86  1  0  0  0  0
 33 87  1  0  0  0  0
 33 88  1  0  0  0  0
 32 34  1  0  0  0  0
 34 89  1  0  0  0  0
 34 90  1  0  0  0  0
 34 91  1  0  0  0  0
 32 35  1  0  0  0  0
 35 26  1  0  0  0  0
 35 92  1  0  0  0  0
 35 36  1  0  0  0  0
 36 93  1  0  0  0  0
 36 94  1  0  0  0  0
 36 37  1  0  0  0  0
 37 95  1  0  0  0  0
 37 96  1  0  0  0  0
 37 38  1  0  0  0  0
 38 25  1  0  0  0  0
 38 39  1  0  0  0  0
 39 97  1  0  0  0  0
 39 98  1  0  0  0  0
 39 99  1  0  0  0  0
 38 40  1  0  0  0  0
 40 22  1  0  0  0  0
 40 41  1  0  0  0  0
 41100  1  0  0  0  0
 41101  1  0  0  0  0
 41102  1  0  0  0  0
 40 42  1  0  0  0  0
 42103  1  0  0  0  0
 42104  1  0  0  0  0
 42 43  1  0  0  0  0
 43 14  1  0  0  0  0
 43105  1  0  0  0  0
 43106  1  0  0  0  0
  9 44  1  0  0  0  0
 44 45  2  0  0  0  0
 44 46  1  0  0  0  0
 46107  1  0  0  0  0
  7 47  2  0  0  0  0
 47  3  1  0  0  0  0
 47108  1  0  0  0  0
M  END
>  <LOGBIO>
6.2800

>  <PRED_LOGBIO>
6.3500

>  <XV_RES>
0.0360

>  <WHL_TMPL>
1

>  <ANCH>
18-23;70-71

$$$$
ROW7
  -MTS-   01071502423D 0   0.00000     0.00000     0

108112  0  0  1  0  0  0  0  0999 V2000
    4.2850   -1.6710   -6.6580 C   0  0  0  0  0  0  0  0  0  0  0  0
    4.4360   -0.6700   -5.5170 C   0  0  0  0  0  0  0  0  0  0  0  0
    4.9010    0.6860   -6.0380 C   0  0  0  0  0  0  0  0  0  0  0  0
    5.4730   -1.2690   -4.5490 C   0  0  0  0  0  0  0  0  0  0  0  0
    5.5420   -0.4720   -3.2330 C   0  0  0  0  0  0  0  0  0  0  0  0
    4.1560   -0.3560   -2.5720 C   0  0  2  0  0  0  0  0  0  0  0  0
    4.2000    0.4300   -1.2480 C   0  0  0  0  0  0  0  0  0  0  0  0
    2.8090    0.4990   -0.5910 C   0  0  0  0  0  0  0  0  0  0  0  0
    1.7700    1.0990   -1.5580 C   0  0  2  0  0  0  0  0  0  0  0  0
    2.0940    2.5750   -1.7640 C   0  0  0  0  0  0  0  0  0  0  0  0
    1.7600    0.4060   -2.8990 C   0  0  0  0  0  0  0  0  0  0  0  0
    0.6330    0.0230   -3.5140 C   0  0  0  0  0  0  0  0  0  0  0  0
   -0.7390    0.2450   -2.9240 C   0  0  0  0  0  0  0  0  0  0  0  0
   -0.7460    1.2590   -1.7640 C   0  0  2  0  0  0  0  0  0  0  0  0
   -2.0970    1.2130   -1.0250 C   0  0  1  0  0  0  0  0  0  0  0  0
   -2.2680   -0.2000   -0.4750 C   0  0  0  0  0  0  0  0  0  0  0  0
   -3.2720    1.4810   -1.9820 C   0  0  0  0  0  0  0  0  0  0  0  0
   -4.6230    1.4360   -1.2430 C   0  0  0  0  0  0  0  0  0  0  0  0
   -4.6410    2.4020   -0.0440 C   0  0  2  0  0  0  0  0  0  0  0  0
   -5.8330    2.1100    0.6900 O   0  0  0  0  0  0  0  0  0  0  0  0
   -3.4650    2.1340    0.9130 C   0  0  0  0  0  0  0  0  0  0  0  0
   -3.4730    3.1570    2.0460 C   0  0  0  0  0  0  0  0  0  0  0  0
   -4.8940    2.0500    0.3720 C   0  0  0  0  0  0  0  0  0  0  0  0
   -2.1150    2.1800    0.1740 C   0  0  2  0  0  0  0  0  0  0  0  0
   -0.9390    1.9120    1.1320 C   0  0  0  0  0  0  0  0  0  0  0  0
    0.4110    1.9580    0.3920 C   0  0  0  0  0  0  0  0  0  0  0  0
    0.4300    0.9910   -0.8070 C   0  0  1  0  0  0  0  0  0  0  0  0
    0.2950   -0.4320   -0.2730 C   0  0  0  0  0  0  0  0  0  0  0  0
    3.1180    0.2420   -3.5390 C   0  0  2  0  0  0  0  0  0  0  0  0
    3.0500   -0.5550   -4.8550 C   0  0  0  0  0  0  0  0  0  0  0  0
    3.7020   -1.7580   -2.2420 C   0  0  0  0  0  0  0  0  0  0  0  0
    4.2300   -2.3660   -1.3590 O   0  0  0  0  0  0  0  0  0  0  0  0
    2.6980   -2.3250   -2.9460 O   0  0  0  0  0  0  0  0  0  0  0  0
    2.3020   -3.6540   -2.5970 C   0  0  0  0  0  0  0  0  0  0  0  0
    1.1610   -4.1010   -3.5100 C   0  0  0  0  0  0  0  0  0  0  0  0
    0.7380   -5.5220   -3.1380 C   0  0  0  0  0  0  0  0  0  0  0  0
   -0.4040   -5.9680   -4.0500 C   0  0  0  0  0  0  0  0  0  0  0  0
   -0.8270   -7.3890   -3.6780 C   0  0  0  0  0  0  0  0  0  0  0  0
   -1.9680   -7.8350   -4.5900 C   0  0  0  0  0  0  0  0  0  0  0  0
   -2.3910   -9.2560   -4.2180 C   0  0  0  0  0  0  0  0  0  0  0  0
   -3.5330   -9.7030   -5.1310 C   0  0  0  0  0  0  0  0  0  0  0  0
   -3.9510  -11.1060   -4.7630 C   0  0  0  0  0  0  0  0  0  0  0  0
   -3.3860  -11.6930   -3.8550 O   0  0  0  0  0  0  0  0  0  0  0  0
   -4.9280  -11.6990   -5.4250 O   0  0  0  0  0  0  0  0  0  0  0  0
    3.5110   -2.3930   -6.4070 H   0  0  0  0  0  0  0  0  0  0  0  0
    4.0070   -1.1440   -7.5690 H   0  0  0  0  0  0  0  0  0  0  0  0
    5.2290   -2.1900   -6.8130 H   0  0  0  0  0  0  0  0  0  0  0  0
    5.5400    0.5420   -6.9060 H   0  0  0  0  0  0  0  0  0  0  0  0
    5.4590    1.2020   -5.2590 H   0  0  0  0  0  0  0  0  0  0  0  0
    4.0360    1.2830   -6.3200 H   0  0  0  0  0  0  0  0  0  0  0  0
    6.4430   -1.1520   -5.0290 H   0  0  0  0  0  0  0  0  0  0  0  0
    5.1720   -2.2870   -4.3150 H   0  0  0  0  0  0  0  0  0  0  0  0
    5.8380    0.5400   -3.5030 H   0  0  0  0  0  0  0  0  0  0  0  0
    6.2020   -1.0010   -2.5490 H   0  0  0  0  0  0  0  0  0  0  0  0
    4.4680    1.4520   -1.5070 H   0  0  0  0  0  0  0  0  0  0  0  0
    4.8720   -0.0870   -0.5670 H   0  0  0  0  0  0  0  0  0  0  0  0
    2.8950    1.1970    0.2390 H   0  0  0  0  0  0  0  0  0  0  0  0
    2.4980   -0.5130   -0.3420 H   0  0  0  0  0  0  0  0  0  0  0  0
    2.6730    2.6950   -2.6780 H   0  0  0  0  0  0  0  0  0  0  0  0
    2.6710    2.9420   -0.9180 H   0  0  0  0  0  0  0  0  0  0  0  0
    1.1690    3.1420   -1.8450 H   0  0  0  0  0  0  0  0  0  0  0  0
    0.7090   -0.4670   -4.4730 H   0  0  0  0  0  0  0  0  0  0  0  0
   -1.0360   -0.7070   -2.4900 H   0  0  0  0  0  0  0  0  0  0  0  0
   -1.3880    0.6300   -3.7070 H   0  0  0  0  0  0  0  0  0  0  0  0
   -0.6230    2.2550   -2.1840 H   0  0  0  0  0  0  0  0  0  0  0  0
   -2.7880   -0.1560    0.4800 H   0  0  0  0  0  0  0  0  0  0  0  0
   -2.8490   -0.7940   -1.1770 H   0  0  0  0  0  0  0  0  0  0  0  0
   -1.2910   -0.6560   -0.3350 H   0  0  0  0  0  0  0  0  0  0  0  0
   -3.2840    0.6560   -2.6920 H   0  0  0  0  0  0  0  0  0  0  0  0
   -3.1490    2.4770   -2.4030 H   0  0  0  0  0  0  0  0  0  0  0  0
   -4.7120    0.4330   -0.8300 H   0  0  0  0  0  0  0  0  0  0  0  0
   -5.4020    1.7410   -1.9380 H   0  0  0  0  0  0  0  0  0  0  0  0
   -4.6190    3.4330   -0.3900 H   0  0  0  0  0  0  0  0  0  0  0  0
   -6.3910    1.4780    0.2100 H   0  0  0  0  0  0  0  0  0  0  0  0
   -4.4980    3.4020    2.3180 H   0  0  0  0  0  0  0  0  0  0  0  0
   -3.0290    4.0670    1.6480 H   0  0  0  0  0  0  0  0  0  0  0  0
   -2.9020    2.7160    2.8610 H   0  0  0  0  0  0  0  0  0  0  0  0
   -5.5840    1.9290    1.2040 H   0  0  0  0  0  0  0  0  0  0  0  0
   -5.1290    2.9660   -0.1650 H   0  0  0  0  0  0  0  0  0  0  0  0
   -4.9860    1.2010   -0.3020 H   0  0  0  0  0  0  0  0  0  0  0  0
   -1.9930    3.1870   -0.2180 H   0  0  0  0  0  0  0  0  0  0  0  0
   -1.0590    0.8910    1.4870 H   0  0  0  0  0  0  0  0  0  0  0  0
   -0.9360    2.6900    1.8930 H   0  0  0  0  0  0  0  0  0  0  0  0
    1.1570    1.5900    1.0940 H   0  0  0  0  0  0  0  0  0  0  0  0
    0.5590    2.9680    0.0170 H   0  0  0  0  0  0  0  0  0  0  0  0
    0.7220   -0.4870    0.7260 H   0  0  0  0  0  0  0  0  0  0  0  0
    0.8240   -1.1180   -0.9320 H   0  0  0  0  0  0  0  0  0  0  0  0
   -0.7570   -0.7060   -0.2330 H   0  0  0  0  0  0  0  0  0  0  0  0
    3.4710    1.2390   -3.7970 H   0  0  0  0  0  0  0  0  0  0  0  0
    2.7540   -1.5660   -4.5850 H   0  0  0  0  0  0  0  0  0  0  0  0
    2.3890   -0.0260   -5.5390 H   0  0  0  0  0  0  0  0  0  0  0  0
    3.1480   -4.3280   -2.7180 H   0  0  0  0  0  0  0  0  0  0  0  0
    1.9680   -3.6740   -1.5620 H   0  0  0  0  0  0  0  0  0  0  0  0
    0.3150   -3.4270   -3.3890 H   0  0  0  0  0  0  0  0  0  0  0  0
    1.4950   -4.0820   -4.5450 H   0  0  0  0  0  0  0  0  0  0  0  0
    1.5830   -6.1950   -3.2590 H   0  0  0  0  0  0  0  0  0  0  0  0
    0.4030   -5.5410   -2.1030 H   0  0  0  0  0  0  0  0  0  0  0  0
   -1.2500   -5.2950   -3.9290 H   0  0  0  0  0  0  0  0  0  0  0  0
   -0.0700   -5.9490   -5.0850 H   0  0  0  0  0  0  0  0  0  0  0  0
    0.0190   -8.0620   -3.7990 H   0  0  0  0  0  0  0  0  0  0  0  0
   -1.1610   -7.4080   -2.6430 H   0  0  0  0  0  0  0  0  0  0  0  0
   -2.8140   -7.1620   -4.4700 H   0  0  0  0  0  0  0  0  0  0  0  0
   -1.6340   -7.8160   -5.6260 H   0  0  0  0  0  0  0  0  0  0  0  0
   -1.5460   -9.9300   -4.3390 H   0  0  0  0  0  0  0  0  0  0  0  0
   -2.7260   -9.2750   -3.1830 H   0  0  0  0  0  0  0  0  0  0  0  0
   -4.3790   -9.0290   -5.0100 H   0  0  0  0  0  0  0  0  0  0  0  0
   -3.1990   -9.6830   -6.1660 H   0  0  0  0  0  0  0  0  0  0  0  0
   -5.0500  -12.5840   -5.0490 H   0  0  0  0  0  0  0  0  0  0  0  0
  1 45  1  0  0  0  0
  1 46  1  0  0  0  0
  1 47  1  0  0  0  0
  1  2  1  0  0  0  0
  2  3  1  0  0  0  0
  3 48  1  0  0  0  0
  3 49  1  0  0  0  0
  3 50  1  0  0  0  0
  2  4  1  0  0  0  0
  4 51  1  0  0  0  0
  4 52  1  0  0  0  0
  4  5  1  0  0  0  0
  5 53  1  0  0  0  0
  5 54  1  0  0  0  0
  5  6  1  0  0  0  0
  6  7  1  0  0  0  0
  7 55  1  0  0  0  0
  7 56  1  0  0  0  0
  7  8  1  0  0  0  0
  8 57  1  0  0  0  0
  8 58  1  0  0  0  0
  8  9  1  0  0  0  0
  9 10  1  0  0  0  0
 10 59  1  0  0  0  0
 10 60  1  0  0  0  0
 10 61  1  0  0  0  0
  9 11  1  0  0  0  0
 11 12  2  0  0  0  0
 12 62  1  0  0  0  0
 12 13  1  0  0  0  0
 13 63  1  0  0  0  0
 13 64  1  0  0  0  0
 13 14  1  0  0  0  0
 14 65  1  0  0  0  0
 14 15  1  0  0  0  0
 15 16  1  0  0  0  0
 16 66  1  0  0  0  0
 16 67  1  0  0  0  0
 16 68  1  0  0  0  0
 15 17  1  0  0  0  0
 17 69  1  0  0  0  0
 17 70  1  0  0  0  0
 17 18  1  0  0  0  0
 18 71  1  0  0  0  0
 18 72  1  0  0  0  0
 18 19  1  0  0  0  0
 19 73  1  0  0  0  0
 19 20  1  0  0  0  0
 20 74  1  0  0  0  0
 19 21  1  0  0  0  0
 21 22  1  0  0  0  0
 22 75  1  0  0  0  0
 22 76  1  0  0  0  0
 22 77  1  0  0  0  0
 21 23  1  0  0  0  0
 23 78  1  0  0  0  0
 23 79  1  0  0  0  0
 23 80  1  0  0  0  0
 21 24  1  0  0  0  0
 24 15  1  0  0  0  0
 24 81  1  0  0  0  0
 24 25  1  0  0  0  0
 25 82  1  0  0  0  0
 25 83  1  0  0  0  0
 25 26  1  0  0  0  0
 26 84  1  0  0  0  0
 26 85  1  0  0  0  0
 26 27  1  0  0  0  0
 27  9  1  0  0  0  0
 27 14  1  0  0  0  0
 27 28  1  0  0  0  0
 28 86  1  0  0  0  0
 28 87  1  0  0  0  0
 28 88  1  0  0  0  0
 11 29  1  0  0  0  0
 29  6  1  0  0  0  0
 29 89  1  0  0  0  0
 29 30  1  0  0  0  0
 30  2  1  0  0  0  0
 30 90  1  0  0  0  0
 30 91  1  0  0  0  0
  6 31  1  0  0  0  0
 31 32  2  0  0  0  0
 31 33  1  0  0  0  0
 33 34  1  0  0  0  0
 34 92  1  0  0  0  0
 34 93  1  0  0  0  0
 34 35  1  0  0  0  0
 35 94  1  0  0  0  0
 35 95  1  0  0  0  0
 35 36  1  0  0  0  0
 36 96  1  0  0  0  0
 36 97  1  0  0  0  0
 36 37  1  0  0  0  0
 37 98  1  0  0  0  0
 37 99  1  0  0  0  0
 37 38  1  0  0  0  0
 38100  1  0  0  0  0
 38101  1  0  0  0  0
 38 39  1  0  0  0  0
 39102  1  0  0  0  0
 39103  1  0  0  0  0
 39 40  1  0  0  0  0
 40104  1  0  0  0  0
 40105  1  0  0  0  0
 40 41  1  0  0  0  0
 41106  1  0  0  0  0
 41107  1  0  0  0  0
 41 42  1  0  0  0  0
 42 43  2  0  0  0  0
 42 44  1  0  0  0  0
 44108  1  0  0  0  0
M  END
>  <LOGBIO>
6.1100

>  <PRED_LOGBIO>
6.0900

>  <XV_RES>
0.0840

>  <WHL_TMPL>
1

>  <ANCH>
18-23;51-52

$$$$
ROW8
  -MTS-   01071502423D 0   0.00000     0.00000     0

 92 96  0  0  1  0  0  0  0  0999 V2000
   -3.4730    3.1570    2.0460 C   0  0  0  0  0  0  0  0  0  0  0  0
   -3.4650    2.1340    0.9130 C   0  0  0  0  0  0  0  0  0  0  0  0
   -4.8940    2.0500    0.3720 C   0  0  0  0  0  0  0  0  0  0  0  0
   -3.9750    0.7760    1.4290 C   0  0  0  0  0  0  0  0  0  0  0  0
   -3.9100   -0.3030    0.3320 C   0  0  0  0  0  0  0  0  0  0  0  0
   -2.4930   -0.4210   -0.2600 C   0  0  2  0  0  0  0  0  0  0  0  0
   -2.4000   -1.5000   -1.3540 C   0  0  0  0  0  0  0  0  0  0  0  0
   -0.9660   -1.6210   -1.9020 C   0  0  0  0  0  0  0  0  0  0  0  0
   -0.4560   -0.2630   -2.4190 C   0  0  2  0  0  0  0  0  0  0  0  0
   -1.2420    0.1070   -3.6740 C   0  0  0  0  0  0  0  0  0  0  0  0
   -0.6120    0.8400   -1.4000 C   0  0  0  0  0  0  0  0  0  0  0  0
    0.3640    1.7120   -1.1140 C   0  0  0  0  0  0  0  0  0  0  0  0
    1.7170    1.6770   -1.7830 C   0  0  0  0  0  0  0  0  0  0  0  0
    1.7450    0.8100   -3.0560 C   0  0  2  0  0  0  0  0  0  0  0  0
    3.1980    0.5770   -3.5100 C   0  0  1  0  0  0  0  0  0  0  0  0
    3.9200   -0.1470   -2.3780 C   0  0  0  0  0  0  0  0  0  0  0  0
    3.9340    1.9090   -3.7490 C   0  0  0  0  0  0  0  0  0  0  0  0
    5.3870    1.6760   -4.2040 C   0  0  0  0  0  0  0  0  0  0  0  0
    5.4490    0.7680   -5.4460 C   0  0  2  0  0  0  0  0  0  0  0  0
    4.6090    1.9070   -5.6500 O   0  0  0  0  0  0  0  0  0  0  0  0
    4.0170    2.0500   -6.8540 C   0  0  0  0  0  0  0  0  0  0  0  0
    4.2050    1.2210   -7.7290 O   0  0  0  0  0  0  0  0  0  0  0  0
    3.1210    3.2360   -7.1190 C   0  0  0  0  0  0  0  0  0  0  0  0
    2.5820    3.1590   -8.5460 C   0  0  0  0  0  0  0  0  0  0  0  0
    1.6860    4.3450   -8.8110 C   0  0  0  0  0  0  0  0  0  0  0  0
    1.4980    5.1750   -7.9360 O   0  0  0  0  0  0  0  0  0  0  0  0
    1.1060    4.4850   -9.9890 O   0  0  0  0  0  0  0  0  0  0  0  0
    4.7130   -0.5640   -5.2070 C   0  0  0  0  0  0  0  0  0  0  0  0
    5.4240   -1.2450   -4.0420 C   0  0  0  0  0  0  0  0  0  0  0  0
    4.7550   -1.4370   -6.4580 C   0  0  0  0  0  0  0  0  0  0  0  0
    3.2600   -0.3310   -4.7520 C   0  0  2  0  0  0  0  0  0  0  0  0
    2.5250   -1.6630   -4.5140 C   0  0  0  0  0  0  0  0  0  0  0  0
    1.0720   -1.4300   -4.0590 C   0  0  0  0  0  0  0  0  0  0  0  0
    1.0090   -0.5220   -2.8170 C   0  0  1  0  0  0  0  0  0  0  0  0
    1.6960   -1.2450   -1.6630 C   0  0  0  0  0  0  0  0  0  0  0  0
   -1.9830    0.9380   -0.7750 C   0  0  2  0  0  0  0  0  0  0  0  0
   -2.0480    2.0170    0.3220 C   0  0  0  0  0  0  0  0  0  0  0  0
   -1.5760   -0.8440    0.8620 C   0  0  0  0  0  0  0  0  0  0  0  0
   -1.0230   -0.0010    1.5500 O   0  0  0  0  0  0  0  0  0  0  0  0
   -1.3710   -2.1260    1.1000 O   0  0  0  0  0  0  0  0  0  0  0  0
   -4.4980    3.4020    2.3170 H   0  0  0  0  0  0  0  0  0  0  0  0
   -3.0290    2.6680    2.9110 H   0  0  0  0  0  0  0  0  0  0  0  0
   -2.9020    4.0120    1.6910 H   0  0  0  0  0  0  0  0  0  0  0  0
   -5.2150    1.0110    0.3400 H   0  0  0  0  0  0  0  0  0  0  0  0
   -4.9300    2.4720   -0.6300 H   0  0  0  0  0  0  0  0  0  0  0  0
   -5.5540    2.6140    1.0270 H   0  0  0  0  0  0  0  0  0  0  0  0
   -5.0280    0.9120    1.6630 H   0  0  0  0  0  0  0  0  0  0  0  0
   -3.3360    0.4630    2.2520 H   0  0  0  0  0  0  0  0  0  0  0  0
   -4.5520    0.0430   -0.4760 H   0  0  0  0  0  0  0  0  0  0  0  0
   -4.1720   -1.2590    0.7790 H   0  0  0  0  0  0  0  0  0  0  0  0
   -3.0170   -1.1520   -2.1810 H   0  0  0  0  0  0  0  0  0  0  0  0
   -2.6780   -2.4560   -0.9140 H   0  0  0  0  0  0  0  0  0  0  0  0
   -1.0220   -2.2780   -2.7670 H   0  0  0  0  0  0  0  0  0  0  0  0
   -0.3170   -1.9430   -1.0910 H   0  0  0  0  0  0  0  0  0  0  0  0
   -1.5890   -0.8010   -4.1650 H   0  0  0  0  0  0  0  0  0  0  0  0
   -0.6000    0.6640   -4.3530 H   0  0  0  0  0  0  0  0  0  0  0  0
   -2.0980    0.7190   -3.3980 H   0  0  0  0  0  0  0  0  0  0  0  0
    0.1750    2.4740   -0.3720 H   0  0  0  0  0  0  0  0  0  0  0  0
    2.3880    1.1920   -1.0760 H   0  0  0  0  0  0  0  0  0  0  0  0
    1.9840    2.6930   -2.0660 H   0  0  0  0  0  0  0  0  0  0  0  0
    1.2250    1.3490   -3.8450 H   0  0  0  0  0  0  0  0  0  0  0  0
    3.4810    0.1410   -1.4250 H   0  0  0  0  0  0  0  0  0  0  0  0
    3.8210   -1.2220   -2.5130 H   0  0  0  0  0  0  0  0  0  0  0  0
    4.9740    0.1230   -2.3880 H   0  0  0  0  0  0  0  0  0  0  0  0
    3.9910    2.4050   -2.7820 H   0  0  0  0  0  0  0  0  0  0  0  0
    3.4130    2.4490   -4.5370 H   0  0  0  0  0  0  0  0  0  0  0  0
    5.8750    1.1300   -3.4000 H   0  0  0  0  0  0  0  0  0  0  0  0
    5.8200    2.6390   -4.4650 H   0  0  0  0  0  0  0  0  0  0  0  0
    5.9920    0.9680   -4.5240 H   0  0  0  0  0  0  0  0  0  0  0  0
    3.6900    4.1550   -6.9950 H   0  0  0  0  0  0  0  0  0  0  0  0
    2.2900    3.2270   -6.4160 H   0  0  0  0  0  0  0  0  0  0  0  0
    2.0130    2.2400   -8.6700 H   0  0  0  0  0  0  0  0  0  0  0  0
    3.4130    3.1680   -9.2490 H   0  0  0  0  0  0  0  0  0  0  0  0
    0.5760    5.2980   -9.9670 H   0  0  0  0  0  0  0  0  0  0  0  0
    6.4780   -0.9720   -4.0500 H   0  0  0  0  0  0  0  0  0  0  0  0
    5.3290   -2.3250   -4.1400 H   0  0  0  0  0  0  0  0  0  0  0  0
    4.9740   -0.9250   -3.1050 H   0  0  0  0  0  0  0  0  0  0  0  0
    3.9030   -2.1130   -6.4570 H   0  0  0  0  0  0  0  0  0  0  0  0
    4.7160   -0.8050   -7.3430 H   0  0  0  0  0  0  0  0  0  0  0  0
    5.6770   -2.0150   -6.4660 H   0  0  0  0  0  0  0  0  0  0  0  0
    2.7450    0.1850   -5.5600 H   0  0  0  0  0  0  0  0  0  0  0  0
    3.0320   -2.1480   -3.6830 H   0  0  0  0  0  0  0  0  0  0  0  0
    2.5030   -2.2120   -5.4530 H   0  0  0  0  0  0  0  0  0  0  0  0
    0.6890   -2.4000   -3.7490 H   0  0  0  0  0  0  0  0  0  0  0  0
    0.5370   -0.9370   -4.8680 H   0  0  0  0  0  0  0  0  0  0  0  0
    2.7520   -0.9850   -1.6480 H   0  0  0  0  0  0  0  0  0  0  0  0
    1.5890   -2.3200   -1.7940 H   0  0  0  0  0  0  0  0  0  0  0  0
    1.2360   -0.9470   -0.7230 H   0  0  0  0  0  0  0  0  0  0  0  0
   -2.6690    1.2500   -1.5600 H   0  0  0  0  0  0  0  0  0  0  0  0
   -1.4070    1.6710    1.1300 H   0  0  0  0  0  0  0  0  0  0  0  0
   -1.7860    2.9730   -0.1250 H   0  0  0  0  0  0  0  0  0  0  0  0
   -0.7600   -2.1990    1.8500 H   0  0  0  0  0  0  0  0  0  0  0  0
  1 41  1  0  0  0  0
  1 42  1  0  0  0  0
  1 43  1  0  0  0  0
  1  2  1  0  0  0  0
  2  3  1  0  0  0  0
  3 44  1  0  0  0  0
  3 45  1  0  0  0  0
  3 46  1  0  0  0  0
  2  4  1  0  0  0  0
  4 47  1  0  0  0  0
  4 48  1  0  0  0  0
  4  5  1  0  0  0  0
  5 49  1  0  0  0  0
  5 50  1  0  0  0  0
  5  6  1  0  0  0  0
  6  7  1  0  0  0  0
  7 51  1  0  0  0  0
  7 52  1  0  0  0  0
  7  8  1  0  0  0  0
  8 53  1  0  0  0  0
  8 54  1  0  0  0  0
  8  9  1  0  0  0  0
  9 10  1  0  0  0  0
 10 55  1  0  0  0  0
 10 56  1  0  0  0  0
 10 57  1  0  0  0  0
  9 11  1  0  0  0  0
 11 12  2  0  0  0  0
 12 58  1  0  0  0  0
 12 13  1  0  0  0  0
 13 59  1  0  0  0  0
 13 60  1  0  0  0  0
 13 14  1  0  0  0  0
 14 61  1  0  0  0  0
 14 15  1  0  0  0  0
 15 16  1  0  0  0  0
 16 62  1  0  0  0  0
 16 63  1  0  0  0  0
 16 64  1  0  0  0  0
 15 17  1  0  0  0  0
 17 65  1  0  0  0  0
 17 66  1  0  0  0  0
 17 18  1  0  0  0  0
 18 67  1  0  0  0  0
 18 68  1  0  0  0  0
 18 19  1  0  0  0  0
 19 69  1  0  0  0  0
 19 20  1  0  0  0  0
 20 21  1  0  0  0  0
 21 22  2  0  0  0  0
 21 23  1  0  0  0  0
 23 70  1  0  0  0  0
 23 71  1  0  0  0  0
 23 24  1  0  0  0  0
 24 72  1  0  0  0  0
 24 73  1  0  0  0  0
 24 25  1  0  0  0  0
 25 26  2  0  0  0  0
 25 27  1  0  0  0  0
 27 74  1  0  0  0  0
 19 28  1  0  0  0  0
 28 29  1  0  0  0  0
 29 75  1  0  0  0  0
 29 76  1  0  0  0  0
 29 77  1  0  0  0  0
 28 30  1  0  0  0  0
 30 78  1  0  0  0  0
 30 79  1  0  0  0  0
 30 80  1  0  0  0  0
 28 31  1  0  0  0  0
 31 15  1  0  0  0  0
 31 81  1  0  0  0  0
 31 32  1  0  0  0  0
 32 82  1  0  0  0  0
 32 83  1  0  0  0  0
 32 33  1  0  0  0  0
 33 84  1  0  0  0  0
 33 85  1  0  0  0  0
 33 34  1  0  0  0  0
 34  9  1  0  0  0  0
 34 14  1  0  0  0  0
 34 35  1  0  0  0  0
 35 86  1  0  0  0  0
 35 87  1  0  0  0  0
 35 88  1  0  0  0  0
 11 36  1  0  0  0  0
 36  6  1  0  0  0  0
 36 89  1  0  0  0  0
 36 37  1  0  0  0  0
 37  2  1  0  0  0  0
 37 90  1  0  0  0  0
 37 91  1  0  0  0  0
  6 38  1  0  0  0  0
 38 39  2  0  0  0  0
 38 40  1  0  0  0  0
 40 92  1  0  0  0  0
M  END
>  <LOGBIO>
5.2200

>  <PRED_LOGBIO>
5.3700

>  <XV_RES>
-0.1720

>  <WHL_TMPL>
1

>  <ANCH>
18-23;5-1

$$$$
ROW9
  -MTS-   01071502423D 0   0.00000     0.00000     0

 94 99  0  0  1  0  0  0  0  0999 V2000
    4.2850   -1.6710   -6.6580 C   0  0  0  0  0  0  0  0  0  0  0  0
    4.4360   -0.6700   -5.5170 C   0  0  0  0  0  0  0  0  0  0  0  0
    4.9010    0.6860   -6.0380 C   0  0  0  0  0  0  0  0  0  0  0  0
    5.4730   -1.2690   -4.5490 C   0  0  0  0  0  0  0  0  0  0  0  0
    5.5420   -0.4720   -3.2330 C   0  0  0  0  0  0  0  0  0  0  0  0
    4.1560   -0.3560   -2.5720 C   0  0  2  0  0  0  0  0  0  0  0  0
    4.2000    0.4300   -1.2480 C   0  0  0  0  0  0  0  0  0  0  0  0
    2.8090    0.4990   -0.5910 C   0  0  0  0  0  0  0  0  0  0  0  0
    1.7700    1.0990   -1.5580 C   0  0  2  0  0  0  0  0  0  0  0  0
    2.0940    2.5750   -1.7640 C   0  0  0  0  0  0  0  0  0  0  0  0
    1.7600    0.4060   -2.8990 C   0  0  0  0  0  0  0  0  0  0  0  0
    0.6330    0.0230   -3.5140 C   0  0  0  0  0  0  0  0  0  0  0  0
   -0.7390    0.2450   -2.9240 C   0  0  0  0  0  0  0  0  0  0  0  0
   -0.7460    1.2590   -1.7640 C   0  0  2  0  0  0  0  0  0  0  0  0
   -2.0970    1.2130   -1.0250 C   0  0  1  0  0  0  0  0  0  0  0  0
   -2.2680   -0.2000   -0.4750 C   0  0  0  0  0  0  0  0  0  0  0  0
   -3.2720    1.4810   -1.9820 C   0  0  0  0  0  0  0  0  0  0  0  0
   -4.6230    1.4360   -1.2430 C   0  0  0  0  0  0  0  0  0  0  0  0
   -4.6410    2.4020   -0.0440 C   0  0  2  0  0  0  0  0  0  0  0  0
   -5.8330    2.1100    0.6900 O   0  0  0  0  0  0  0  0  0  0  0  0
   -3.4650    2.1340    0.9130 C   0  0  0  0  0  0  0  0  0  0  0  0
   -3.4730    3.1570    2.0460 C   0  0  0  0  0  0  0  0  0  0  0  0
   -4.8940    2.0500    0.3720 C   0  0  0  0  0  0  0  0  0  0  0  0
   -2.1150    2.1800    0.1740 C   0  0  2  0  0  0  0  0  0  0  0  0
   -0.9390    1.9120    1.1320 C   0  0  0  0  0  0  0  0  0  0  0  0
    0.4110    1.9580    0.3920 C   0  0  0  0  0  0  0  0  0  0  0  0
    0.4300    0.9910   -0.8070 C   0  0  1  0  0  0  0  0  0  0  0  0
    0.2950   -0.4320   -0.2730 C   0  0  0  0  0  0  0  0  0  0  0  0
    3.1180    0.2420   -3.5390 C   0  0  2  0  0  0  0  0  0  0  0  0
    3.0500   -0.5550   -4.8550 C   0  0  0  0  0  0  0  0  0  0  0  0
    3.7020   -1.7580   -2.2420 C   0  0  0  0  0  0  0  0  0  0  0  0
    4.2300   -2.3660   -1.3590 O   0  0  0  0  0  0  0  0  0  0  0  0
    2.6980   -2.3250   -2.9460 O   0  0  0  0  0  0  0  0  0  0  0  0
    2.3020   -3.6540   -2.5970 C   0  0  0  0  0  0  0  0  0  0  0  0
    1.1740   -4.0960   -3.4990 C   0  0  0  0  0  0  0  0  0  0  0  0
    1.4570   -4.7470   -4.7060 C   0  0  0  0  0  0  0  0  0  0  0  0
    0.4110   -5.1560   -5.5420 C   0  0  0  0  0  0  0  0  0  0  0  0
   -0.9170   -4.9150   -5.1710 C   0  0  0  0  0  0  0  0  0  0  0  0
   -1.2000   -4.2640   -3.9640 C   0  0  0  0  0  0  0  0  0  0  0  0
   -0.1540   -3.8540   -3.1280 C   0  0  0  0  0  0  0  0  0  0  0  0
    3.5110   -2.3930   -6.4070 H   0  0  0  0  0  0  0  0  0  0  0  0
    4.0070   -1.1440   -7.5690 H   0  0  0  0  0  0  0  0  0  0  0  0
    5.2290   -2.1900   -6.8130 H   0  0  0  0  0  0  0  0  0  0  0  0
    5.5400    0.5420   -6.9060 H   0  0  0  0  0  0  0  0  0  0  0  0
    5.4590    1.2020   -5.2590 H   0  0  0  0  0  0  0  0  0  0  0  0
    4.0360    1.2830   -6.3200 H   0  0  0  0  0  0  0  0  0  0  0  0
    6.4430   -1.1520   -5.0290 H   0  0  0  0  0  0  0  0  0  0  0  0
    5.1720   -2.2870   -4.3150 H   0  0  0  0  0  0  0  0  0  0  0  0
    5.8380    0.5400   -3.5030 H   0  0  0  0  0  0  0  0  0  0  0  0
    6.2020   -1.0010   -2.5490 H   0  0  0  0  0  0  0  0  0  0  0  0
    4.4680    1.4520   -1.5070 H   0  0  0  0  0  0  0  0  0  0  0  0
    4.8720   -0.0870   -0.5670 H   0  0  0  0  0  0  0  0  0  0  0  0
    2.8950    1.1970    0.2390 H   0  0  0  0  0  0  0  0  0  0  0  0
    2.4980   -0.5130   -0.3420 H   0  0  0  0  0  0  0  0  0  0  0  0
    2.6730    2.6950   -2.6780 H   0  0  0  0  0  0  0  0  0  0  0  0
    2.6710    2.9420   -0.9180 H   0  0  0  0  0  0  0  0  0  0  0  0
    1.1690    3.1420   -1.8450 H   0  0  0  0  0  0  0  0  0  0  0  0
    0.7090   -0.4670   -4.4730 H   0  0  0  0  0  0  0  0  0  0  0  0
   -1.0360   -0.7070   -2.4900 H   0  0  0  0  0  0  0  0  0  0  0  0
   -1.3880    0.6300   -3.7070 H   0  0  0  0  0  0  0  0  0  0  0  0
   -0.6230    2.2550   -2.1840 H   0  0  0  0  0  0  0  0  0  0  0  0
   -2.7880   -0.1560    0.4800 H   0  0  0  0  0  0  0  0  0  0  0  0
   -2.8490   -0.7940   -1.1770 H   0  0  0  0  0  0  0  0  0  0  0  0
   -1.2910   -0.6560   -0.3350 H   0  0  0  0  0  0  0  0  0  0  0  0
   -3.2840    0.6560   -2.6920 H   0  0  0  0  0  0  0  0  0  0  0  0
   -3.1490    2.4770   -2.4030 H   0  0  0  0  0  0  0  0  0  0  0  0
   -4.7120    0.4330   -0.8300 H   0  0  0  0  0  0  0  0  0  0  0  0
   -5.4020    1.7410   -1.9380 H   0  0  0  0  0  0  0  0  0  0  0  0
   -4.6190    3.4330   -0.3900 H   0  0  0  0  0  0  0  0  0  0  0  0
   -6.3910    1.4780    0.2100 H   0  0  0  0  0  0  0  0  0  0  0  0
   -4.4980    3.4020    2.3180 H   0  0  0  0  0  0  0  0  0  0  0  0
   -3.0290    4.0670    1.6480 H   0  0  0  0  0  0  0  0  0  0  0  0
   -2.9020    2.7160    2.8610 H   0  0  0  0  0  0  0  0  0  0  0  0
   -5.5840    1.9290    1.2040 H   0  0  0  0  0  0  0  0  0  0  0  0
   -5.1290    2.9660   -0.1650 H   0  0  0  0  0  0  0  0  0  0  0  0
   -4.9860    1.2010   -0.3020 H   0  0  0  0  0  0  0  0  0  0  0  0
   -1.9930    3.1870   -0.2180 H   0  0  0  0  0  0  0  0  0  0  0  0
   -1.0590    0.8910    1.4870 H   0  0  0  0  0  0  0  0  0  0  0  0
   -0.9360    2.6900    1.8930 H   0  0  0  0  0  0  0  0  0  0  0  0
    1.1570    1.5900    1.0940 H   0  0  0  0  0  0  0  0  0  0  0  0
    0.5590    2.9680    0.0170 H   0  0  0  0  0  0  0  0  0  0  0  0
    0.7220   -0.4870    0.7260 H   0  0  0  0  0  0  0  0  0  0  0  0
    0.8240   -1.1180   -0.9320 H   0  0  0  0  0  0  0  0  0  0  0  0
   -0.7570   -0.7060   -0.2330 H   0  0  0  0  0  0  0  0  0  0  0  0
    3.4710    1.2390   -3.7970 H   0  0  0  0  0  0  0  0  0  0  0  0
    2.7540   -1.5660   -4.5850 H   0  0  0  0  0  0  0  0  0  0  0  0
    2.3890   -0.0260   -5.5390 H   0  0  0  0  0  0  0  0  0  0  0  0
    1.9680   -3.6740   -1.5620 H   0  0  0  0  0  0  0  0  0  0  0  0
    3.1480   -4.3280   -2.7180 H   0  0  0  0  0  0  0  0  0  0  0  0
    2.4810   -4.9340   -4.9920 H   0  0  0  0  0  0  0  0  0  0  0  0
    0.6280   -5.6590   -6.4720 H   0  0  0  0  0  0  0  0  0  0  0  0
   -1.7240   -5.2300   -5.8150 H   0  0  0  0  0  0  0  0  0  0  0  0
   -2.2240   -4.0770   -3.6780 H   0  0  0  0  0  0  0  0  0  0  0  0
   -0.3720   -3.3520   -2.1970 H   0  0  0  0  0  0  0  0  0  0  0  0
  1 41  1  0  0  0  0
  1 42  1  0  0  0  0
  1 43  1  0  0  0  0
  1  2  1  0  0  0  0
  2  3  1  0  0  0  0
  3 44  1  0  0  0  0
  3 45  1  0  0  0  0
  3 46  1  0  0  0  0
  2  4  1  0  0  0  0
  4 47  1  0  0  0  0
  4 48  1  0  0  0  0
  4  5  1  0  0  0  0
  5 49  1  0  0  0  0
  5 50  1  0  0  0  0
  5  6  1  0  0  0  0
  6  7  1  0  0  0  0
  7 51  1  0  0  0  0
  7 52  1  0  0  0  0
  7  8  1  0  0  0  0
  8 53  1  0  0  0  0
  8 54  1  0  0  0  0
  8  9  1  0  0  0  0
  9 10  1  0  0  0  0
 10 55  1  0  0  0  0
 10 56  1  0  0  0  0
 10 57  1  0  0  0  0
  9 11  1  0  0  0  0
 11 12  2  0  0  0  0
 12 58  1  0  0  0  0
 12 13  1  0  0  0  0
 13 59  1  0  0  0  0
 13 60  1  0  0  0  0
 13 14  1  0  0  0  0
 14 61  1  0  0  0  0
 14 15  1  0  0  0  0
 15 16  1  0  0  0  0
 16 62  1  0  0  0  0
 16 63  1  0  0  0  0
 16 64  1  0  0  0  0
 15 17  1  0  0  0  0
 17 65  1  0  0  0  0
 17 66  1  0  0  0  0
 17 18  1  0  0  0  0
 18 67  1  0  0  0  0
 18 68  1  0  0  0  0
 18 19  1  0  0  0  0
 19 69  1  0  0  0  0
 19 20  1  0  0  0  0
 20 70  1  0  0  0  0
 19 21  1  0  0  0  0
 21 22  1  0  0  0  0
 22 71  1  0  0  0  0
 22 72  1  0  0  0  0
 22 73  1  0  0  0  0
 21 23  1  0  0  0  0
 23 74  1  0  0  0  0
 23 75  1  0  0  0  0
 23 76  1  0  0  0  0
 21 24  1  0  0  0  0
 24 15  1  0  0  0  0
 24 77  1  0  0  0  0
 24 25  1  0  0  0  0
 25 78  1  0  0  0  0
 25 79  1  0  0  0  0
 25 26  1  0  0  0  0
 26 80  1  0  0  0  0
 26 81  1  0  0  0  0
 26 27  1  0  0  0  0
 27  9  1  0  0  0  0
 27 14  1  0  0  0  0
 27 28  1  0  0  0  0
 28 82  1  0  0  0  0
 28 83  1  0  0  0  0
 28 84  1  0  0  0  0
 11 29  1  0  0  0  0
 29  6  1  0  0  0  0
 29 85  1  0  0  0  0
 29 30  1  0  0  0  0
 30  2  1  0  0  0  0
 30 86  1  0  0  0  0
 30 87  1  0  0  0  0
  6 31  1  0  0  0  0
 31 32  2  0  0  0  0
 31 33  1  0  0  0  0
 33 34  1  0  0  0  0
 34 88  1  0  0  0  0
 34 89  1  0  0  0  0
 34 35  1  0  0  0  0
 35 36  2  0  0  0  0
 36 90  1  0  0  0  0
 36 37  1  0  0  0  0
 37 91  1  0  0  0  0
 37 38  2  0  0  0  0
 38 92  1  0  0  0  0
 38 39  1  0  0  0  0
 39 93  1  0  0  0  0
 39 40  2  0  0  0  0
 40 35  1  0  0  0  0
 40 94  1  0  0  0  0
M  END
>  <LOGBIO>
5.0600

>  <PRED_LOGBIO>
5.1500

>  <XV_RES>
-0.1460

>  <WHL_TMPL>
1

>  <ANCH>
18-23;51-52

$$$$
ROW10
  -MTS-   01071502423D 0   0.00000     0.00000     0

 35 37  0  0  0  0  0  0  0  0999 V2000
    6.3820   -1.1950   -3.3920 C   0  0  0  0  0  0  0  0  0  0  0  0
    6.5050   -1.8590   -2.1320 O   0  0  0  0  0  0  0  0  0  0  0  0
    5.5700   -1.5890   -1.1680 C   0  0  0  0  0  0  0  0  0  0  0  0
    5.7400   -0.5130   -0.2920 C   0  0  0  0  0  0  0  0  0  0  0  0
    4.7840   -0.2310    0.6900 C   0  0  0  0  0  0  0  0  0  0  0  0
    3.6210   -0.9990    0.8020 C   0  0  0  0  0  0  0  0  0  0  0  0
    2.5810   -0.7590    1.8270 C   0  0  0  0  0  0  0  0  0  0  0  0
    1.3510   -0.3390    1.5970 N   0  0  0  0  0  0  0  0  0  0  0  0
    0.6010   -0.2070    2.7720 O   0  0  0  0  0  0  0  0  0  0  0  0
    1.2880   -0.9040    3.8150 C   0  0  0  0  0  0  0  0  0  0  0  0
    2.7440   -0.9520    3.3150 C   0  0  0  0  0  0  0  0  0  0  0  0
    1.1730   -0.2110    5.1060 N   0  0  0  0  0  0  0  0  0  0  0  0
    1.5260    1.0880    5.3600 C   0  0  0  0  0  0  0  0  0  0  0  0
    1.2700    1.3420    6.6500 C   0  0  0  0  0  0  0  0  0  0  0  0
    0.7440    0.1740    7.2140 N   0  0  0  0  0  0  0  0  0  0  0  0
    0.6930   -0.7480    6.2710 C   0  0  0  0  0  0  0  0  0  0  0  0
    3.4740   -2.0980   -0.0620 C   0  0  0  0  0  0  0  0  0  0  0  0
    2.3730   -2.9050    0.0590 O   0  0  0  0  0  0  0  0  0  0  0  0
    1.2100   -2.5710   -0.7020 C   0  0  0  0  0  0  0  0  0  0  0  0
    4.4280   -2.3840   -1.0420 C   0  0  0  0  0  0  0  0  0  0  0  0
    6.4340   -0.1180   -3.2410 H   0  0  0  0  0  0  0  0  0  0  0  0
    7.1910   -1.5080   -4.0480 H   0  0  0  0  0  0  0  0  0  0  0  0
    5.4270   -1.4520   -3.8450 H   0  0  0  0  0  0  0  0  0  0  0  0
    6.6200    0.1080   -0.3740 H   0  0  0  0  0  0  0  0  0  0  0  0
    4.9470    0.5910    1.3710 H   0  0  0  0  0  0  0  0  0  0  0  0
    0.8800   -1.9000    3.9750 H   0  0  0  0  0  0  0  0  0  0  0  0
    3.3450   -0.1600    3.7580 H   0  0  0  0  0  0  0  0  0  0  0  0
    3.2140   -1.9050    3.5460 H   0  0  0  0  0  0  0  0  0  0  0  0
    1.9390    1.7850    4.6460 H   0  0  0  0  0  0  0  0  0  0  0  0
    1.4380    2.2780    7.1620 H   0  0  0  0  0  0  0  0  0  0  0  0
    0.3330   -1.7590    6.3970 H   0  0  0  0  0  0  0  0  0  0  0  0
    1.4540   -2.5840   -1.7620 H   0  0  0  0  0  0  0  0  0  0  0  0
    0.4250   -3.2980   -0.5020 H   0  0  0  0  0  0  0  0  0  0  0  0
    0.8650   -1.5790   -0.4210 H   0  0  0  0  0  0  0  0  0  0  0  0
    4.2820   -3.2240   -1.7050 H   0  0  0  0  0  0  0  0  0  0  0  0
  1 21  1  0  0  0  0
  1 22  1  0  0  0  0
  1 23  1  0  0  0  0
  1  2  1  0  0  0  0
  2  3  1  0  0  0  0
  3  4  2  0  0  0  0
  4 24  1  0  0  0  0
  4  5  1  0  0  0  0
  5 25  1  0  0  0  0
  5  6  2  0  0  0  0
  6  7  1  0  0  0  0
  7  8  2  0  0  0  0
  8  9  1  0  0  0  0
  9 10  1  0  0  0  0
 10 26  1  0  0  0  0
 10 11  1  0  0  0  0
 11  7  1  0  0  0  0
 11 27  1  0  0  0  0
 11 28  1  0  0  0  0
 10 12  1  0  0  0  0
 12 13  1  0  0  0  0
 13 29  1  0  0  0  0
 13 14  2  0  0  0  0
 14 30  1  0  0  0  0
 14 15  1  0  0  0  0
 15 16  2  0  0  0  0
 16 12  1  0  0  0  0
 16 31  1  0  0  0  0
  6 17  1  0  0  0  0
 17 18  1  0  0  0  0
 18 19  1  0  0  0  0
 19 32  1  0  0  0  0
 19 33  1  0  0  0  0
 19 34  1  0  0  0  0
 17 20  2  0  0  0  0
 20  3  1  0  0  0  0
 20 35  1  0  0  0  0
M  END
>  <LOGBIO>
4.0600

>  <PRED_LOGBIO>
4.7600

>  <XV_RES>
-0.8330

>  <WHL_TMPL>
3

>  <ANCH>
51-59;11-9

$$$$
ROW11
  -MTS-   01071502423D 0   0.00000     0.00000     0

 81 85  0  0  1  0  0  0  0  0999 V2000
    4.2850   -1.6710   -6.6580 C   0  0  0  0  0  0  0  0  0  0  0  0
    4.4360   -0.6700   -5.5170 C   0  0  0  0  0  0  0  0  0  0  0  0
    4.9010    0.6860   -6.0380 C   0  0  0  0  0  0  0  0  0  0  0  0
    5.4730   -1.2690   -4.5490 C   0  0  0  0  0  0  0  0  0  0  0  0
    5.5420   -0.4720   -3.2330 C   0  0  0  0  0  0  0  0  0  0  0  0
    4.1560   -0.3560   -2.5720 C   0  0  2  0  0  0  0  0  0  0  0  0
    4.2000    0.4300   -1.2480 C   0  0  0  0  0  0  0  0  0  0  0  0
    2.8090    0.4990   -0.5910 C   0  0  0  0  0  0  0  0  0  0  0  0
    1.7700    1.0990   -1.5580 C   0  0  2  0  0  0  0  0  0  0  0  0
    2.0940    2.5750   -1.7640 C   0  0  0  0  0  0  0  0  0  0  0  0
    1.7600    0.4060   -2.8990 C   0  0  0  0  0  0  0  0  0  0  0  0
    0.6330    0.0230   -3.5140 C   0  0  0  0  0  0  0  0  0  0  0  0
   -0.7390    0.2450   -2.9240 C   0  0  0  0  0  0  0  0  0  0  0  0
   -0.7460    1.2590   -1.7640 C   0  0  2  0  0  0  0  0  0  0  0  0
   -2.0970    1.2130   -1.0250 C   0  0  1  0  0  0  0  0  0  0  0  0
   -2.2680   -0.2000   -0.4750 C   0  0  0  0  0  0  0  0  0  0  0  0
   -3.2720    1.4810   -1.9820 C   0  0  0  0  0  0  0  0  0  0  0  0
   -4.6230    1.4360   -1.2430 C   0  0  0  0  0  0  0  0  0  0  0  0
   -4.6410    2.4020   -0.0440 C   0  0  2  0  0  0  0  0  0  0  0  0
   -5.8330    2.1100    0.6900 O   0  0  0  0  0  0  0  0  0  0  0  0
   -3.4650    2.1340    0.9130 C   0  0  0  0  0  0  0  0  0  0  0  0
   -3.4730    3.1570    2.0460 C   0  0  0  0  0  0  0  0  0  0  0  0
   -4.8940    2.0500    0.3720 C   0  0  0  0  0  0  0  0  0  0  0  0
   -2.1150    2.1800    0.1740 C   0  0  2  0  0  0  0  0  0  0  0  0
   -0.9390    1.9120    1.1320 C   0  0  0  0  0  0  0  0  0  0  0  0
    0.4110    1.9580    0.3920 C   0  0  0  0  0  0  0  0  0  0  0  0
    0.4300    0.9910   -0.8070 C   0  0  1  0  0  0  0  0  0  0  0  0
    0.2950   -0.4320   -0.2730 C   0  0  0  0  0  0  0  0  0  0  0  0
    3.1180    0.2420   -3.5390 C   0  0  2  0  0  0  0  0  0  0  0  0
    3.0500   -0.5550   -4.8550 C   0  0  0  0  0  0  0  0  0  0  0  0
    3.7020   -1.7580   -2.2420 C   0  0  0  0  0  0  0  0  0  0  0  0
    4.2410   -2.3780   -1.3410 O   0  0  0  0  0  0  0  0  0  0  0  0
    2.7210   -2.3130   -2.9300 O   0  0  0  0  0  0  0  0  0  0  0  0
    3.5110   -2.3930   -6.4070 H   0  0  0  0  0  0  0  0  0  0  0  0
    4.0070   -1.1440   -7.5690 H   0  0  0  0  0  0  0  0  0  0  0  0
    5.2290   -2.1900   -6.8130 H   0  0  0  0  0  0  0  0  0  0  0  0
    5.5400    0.5420   -6.9060 H   0  0  0  0  0  0  0  0  0  0  0  0
    5.4590    1.2020   -5.2590 H   0  0  0  0  0  0  0  0  0  0  0  0
    4.0360    1.2830   -6.3200 H   0  0  0  0  0  0  0  0  0  0  0  0
    6.4430   -1.1520   -5.0290 H   0  0  0  0  0  0  0  0  0  0  0  0
    5.1720   -2.2870   -4.3150 H   0  0  0  0  0  0  0  0  0  0  0  0
    5.8380    0.5400   -3.5030 H   0  0  0  0  0  0  0  0  0  0  0  0
    6.2020   -1.0010   -2.5490 H   0  0  0  0  0  0  0  0  0  0  0  0
    4.4680    1.4520   -1.5070 H   0  0  0  0  0  0  0  0  0  0  0  0
    4.8720   -0.0870   -0.5670 H   0  0  0  0  0  0  0  0  0  0  0  0
    2.8950    1.1970    0.2390 H   0  0  0  0  0  0  0  0  0  0  0  0
    2.4980   -0.5130   -0.3420 H   0  0  0  0  0  0  0  0  0  0  0  0
    2.6730    2.6950   -2.6780 H   0  0  0  0  0  0  0  0  0  0  0  0
    2.6710    2.9420   -0.9180 H   0  0  0  0  0  0  0  0  0  0  0  0
    1.1690    3.1420   -1.8450 H   0  0  0  0  0  0  0  0  0  0  0  0
    0.7090   -0.4670   -4.4730 H   0  0  0  0  0  0  0  0  0  0  0  0
   -1.0360   -0.7070   -2.4900 H   0  0  0  0  0  0  0  0  0  0  0  0
   -1.3880    0.6300   -3.7070 H   0  0  0  0  0  0  0  0  0  0  0  0
   -0.6230    2.2550   -2.1840 H   0  0  0  0  0  0  0  0  0  0  0  0
   -2.7880   -0.1560    0.4800 H   0  0  0  0  0  0  0  0  0  0  0  0
   -2.8490   -0.7940   -1.1770 H   0  0  0  0  0  0  0  0  0  0  0  0
   -1.2910   -0.6560   -0.3350 H   0  0  0  0  0  0  0  0  0  0  0  0
   -3.2840    0.6560   -2.6920 H   0  0  0  0  0  0  0  0  0  0  0  0
   -3.1490    2.4770   -2.4030 H   0  0  0  0  0  0  0  0  0  0  0  0
   -4.7120    0.4330   -0.8300 H   0  0  0  0  0  0  0  0  0  0  0  0
   -5.4020    1.7410   -1.9380 H   0  0  0  0  0  0  0  0  0  0  0  0
   -4.6190    3.4330   -0.3900 H   0  0  0  0  0  0  0  0  0  0  0  0
   -6.3910    1.4780    0.2100 H   0  0  0  0  0  0  0  0  0  0  0  0
   -4.4980    3.4020    2.3180 H   0  0  0  0  0  0  0  0  0  0  0  0
   -3.0290    4.0670    1.6480 H   0  0  0  0  0  0  0  0  0  0  0  0
   -2.9020    2.7160    2.8610 H   0  0  0  0  0  0  0  0  0  0  0  0
   -5.5840    1.9290    1.2040 H   0  0  0  0  0  0  0  0  0  0  0  0
   -5.1290    2.9660   -0.1650 H   0  0  0  0  0  0  0  0  0  0  0  0
   -4.9860    1.2010   -0.3020 H   0  0  0  0  0  0  0  0  0  0  0  0
   -1.9930    3.1870   -0.2180 H   0  0  0  0  0  0  0  0  0  0  0  0
   -1.0590    0.8910    1.4870 H   0  0  0  0  0  0  0  0  0  0  0  0
   -0.9360    2.6900    1.8930 H   0  0  0  0  0  0  0  0  0  0  0  0
    1.1570    1.5900    1.0940 H   0  0  0  0  0  0  0  0  0  0  0  0
    0.5590    2.9680    0.0170 H   0  0  0  0  0  0  0  0  0  0  0  0
    0.7220   -0.4870    0.7260 H   0  0  0  0  0  0  0  0  0  0  0  0
    0.8240   -1.1180   -0.9320 H   0  0  0  0  0  0  0  0  0  0  0  0
   -0.7570   -0.7060   -0.2330 H   0  0  0  0  0  0  0  0  0  0  0  0
    3.4710    1.2390   -3.7970 H   0  0  0  0  0  0  0  0  0  0  0  0
    2.7540   -1.5660   -4.5850 H   0  0  0  0  0  0  0  0  0  0  0  0
    2.3890   -0.0260   -5.5390 H   0  0  0  0  0  0  0  0  0  0  0  0
    2.5730   -3.2040   -2.5760 H   0  0  0  0  0  0  0  0  0  0  0  0
  1 34  1  0  0  0  0
  1 35  1  0  0  0  0
  1 36  1  0  0  0  0
  1  2  1  0  0  0  0
  2  3  1  0  0  0  0
  3 37  1  0  0  0  0
  3 38  1  0  0  0  0
  3 39  1  0  0  0  0
  2  4  1  0  0  0  0
  4 40  1  0  0  0  0
  4 41  1  0  0  0  0
  4  5  1  0  0  0  0
  5 42  1  0  0  0  0
  5 43  1  0  0  0  0
  5  6  1  0  0  0  0
  6  7  1  0  0  0  0
  7 44  1  0  0  0  0
  7 45  1  0  0  0  0
  7  8  1  0  0  0  0
  8 46  1  0  0  0  0
  8 47  1  0  0  0  0
  8  9  1  0  0  0  0
  9 10  1  0  0  0  0
 10 48  1  0  0  0  0
 10 49  1  0  0  0  0
 10 50  1  0  0  0  0
  9 11  1  0  0  0  0
 11 12  2  0  0  0  0
 12 51  1  0  0  0  0
 12 13  1  0  0  0  0
 13 52  1  0  0  0  0
 13 53  1  0  0  0  0
 13 14  1  0  0  0  0
 14 54  1  0  0  0  0
 14 15  1  0  0  0  0
 15 16  1  0  0  0  0
 16 55  1  0  0  0  0
 16 56  1  0  0  0  0
 16 57  1  0  0  0  0
 15 17  1  0  0  0  0
 17 58  1  0  0  0  0
 17 59  1  0  0  0  0
 17 18  1  0  0  0  0
 18 60  1  0  0  0  0
 18 61  1  0  0  0  0
 18 19  1  0  0  0  0
 19 62  1  0  0  0  0
 19 20  1  0  0  0  0
 20 63  1  0  0  0  0
 19 21  1  0  0  0  0
 21 22  1  0  0  0  0
 22 64  1  0  0  0  0
 22 65  1  0  0  0  0
 22 66  1  0  0  0  0
 21 23  1  0  0  0  0
 23 67  1  0  0  0  0
 23 68  1  0  0  0  0
 23 69  1  0  0  0  0
 21 24  1  0  0  0  0
 24 15  1  0  0  0  0
 24 70  1  0  0  0  0
 24 25  1  0  0  0  0
 25 71  1  0  0  0  0
 25 72  1  0  0  0  0
 25 26  1  0  0  0  0
 26 73  1  0  0  0  0
 26 74  1  0  0  0  0
 26 27  1  0  0  0  0
 27  9  1  0  0  0  0
 27 14  1  0  0  0  0
 27 28  1  0  0  0  0
 28 75  1  0  0  0  0
 28 76  1  0  0  0  0
 28 77  1  0  0  0  0
 11 29  1  0  0  0  0
 29  6  1  0  0  0  0
 29 78  1  0  0  0  0
 29 30  1  0  0  0  0
 30  2  1  0  0  0  0
 30 79  1  0  0  0  0
 30 80  1  0  0  0  0
  6 31  1  0  0  0  0
 31 32  2  0  0  0  0
 31 33  1  0  0  0  0
 33 81  1  0  0  0  0
M  END
>  <LOGBIO>
5.4700

>  <PRED_LOGBIO>
5.3800

>  <XV_RES>
0.0980

>  <WHL_TMPL>
1

>  <ANCH>
18-23;51-52

$$$$
ROW12
  -MTS-   01071502423D 0   0.00000     0.00000     0

 44 47  0  0  0  0  0  0  0  0999 V2000
    6.5340   -4.1400   -2.2650 C   0  0  0  0  0  0  0  0  0  0  0  0
    7.2940   -2.8850   -2.3450 N   0  0  0  0  0  0  0  0  0  0  0  0
    6.8290   -1.8270   -3.1630 C   0  0  0  0  0  0  0  0  0  0  0  0
    7.2120   -1.7450   -4.4440 N   0  0  0  0  0  0  0  0  0  0  0  0
    6.7790   -0.7490   -5.2290 C   0  0  0  0  0  0  0  0  0  0  0  0
    7.1980   -0.6920   -6.5650 N   0  0  0  0  0  0  0  0  0  0  0  0
    5.9520    0.1940   -4.7580 N   0  0  0  0  0  0  0  0  0  0  0  0
    5.5320    0.1700   -3.4860 C   0  0  0  0  0  0  0  0  0  0  0  0
    4.7050    1.1220   -3.0330 N   0  0  0  0  0  0  0  0  0  0  0  0
    4.2650    1.1290   -1.7670 C   0  0  0  0  0  0  0  0  0  0  0  0
    4.6600    0.1300   -0.8690 C   0  0  0  0  0  0  0  0  0  0  0  0
    5.5240   -0.8790   -1.3110 C   0  0  0  0  0  0  0  0  0  0  0  0
    5.9660   -0.8580   -2.6400 C   0  0  0  0  0  0  0  0  0  0  0  0
    3.3520    2.2020   -1.3140 C   0  0  0  0  0  0  0  0  0  0  0  0
    1.9640    2.0420   -1.4300 C   0  0  0  0  0  0  0  0  0  0  0  0
    1.3260    0.5680   -2.0990 Cl  0  0  0  0  0  0  0  0  0  0  0  0
    1.0830    3.0470   -1.0170 C   0  0  0  0  0  0  0  0  0  0  0  0
    1.6080    4.2280   -0.4820 C   0  0  0  0  0  0  0  0  0  0  0  0
    2.9880    4.4010   -0.3600 C   0  0  0  0  0  0  0  0  0  0  0  0
    3.8570    3.3920   -0.7750 C   0  0  0  0  0  0  0  0  0  0  0  0
    5.2550    3.5710   -0.6510 N   0  0  0  0  0  0  0  0  0  0  0  0
    6.1780    2.7350    0.1300 C   0  0  0  0  0  0  0  0  0  0  0  0
    7.5500    3.4330    0.1890 C   0  0  0  0  0  0  0  0  0  0  0  0
    7.5520    4.3000   -1.0830 C   0  0  0  0  0  0  0  0  0  0  0  0
    6.0600    4.6300   -1.2780 C   0  0  0  0  0  0  0  0  0  0  0  0
    6.4630   -4.5850   -3.2550 H   0  0  0  0  0  0  0  0  0  0  0  0
    7.0420   -4.8290   -1.5930 H   0  0  0  0  0  0  0  0  0  0  0  0
    5.5350   -3.9360   -1.8870 H   0  0  0  0  0  0  0  0  0  0  0  0
    8.1480   -2.7770   -1.8170 H   0  0  0  0  0  0  0  0  0  0  0  0
    6.6610   -1.1580   -7.2830 H   0  0  0  0  0  0  0  0  0  0  0  0
    8.0370   -0.1870   -6.8100 H   0  0  0  0  0  0  0  0  0  0  0  0
    4.3040    0.1380    0.1510 H   0  0  0  0  0  0  0  0  0  0  0  0
    5.8440   -1.6610   -0.6390 H   0  0  0  0  0  0  0  0  0  0  0  0
    0.0150    2.9130   -1.1100 H   0  0  0  0  0  0  0  0  0  0  0  0
    0.9400    5.0130   -0.1600 H   0  0  0  0  0  0  0  0  0  0  0  0
    3.3830    5.3160    0.0560 H   0  0  0  0  0  0  0  0  0  0  0  0
    5.7900    2.6110    1.1390 H   0  0  0  0  0  0  0  0  0  0  0  0
    6.2850    1.7660   -0.3520 H   0  0  0  0  0  0  0  0  0  0  0  0
    7.6480    4.0410    1.0860 H   0  0  0  0  0  0  0  0  0  0  0  0
    8.3640    2.7110    0.1800 H   0  0  0  0  0  0  0  0  0  0  0  0
    7.9540    3.7560   -1.9350 H   0  0  0  0  0  0  0  0  0  0  0  0
    8.1440    5.2030   -0.9480 H   0  0  0  0  0  0  0  0  0  0  0  0
    5.8350    5.5840   -0.8070 H   0  0  0  0  0  0  0  0  0  0  0  0
    5.8350    4.6740   -2.3420 H   0  0  0  0  0  0  0  0  0  0  0  0
  1 26  1  0  0  0  0
  1 27  1  0  0  0  0
  1 28  1  0  0  0  0
  1  2  1  0  0  0  0
  2 29  1  0  0  0  0
  2  3  1  0  0  0  0
  3  4  2  0  0  0  0
  4  5  1  0  0  0  0
  5  6  1  0  0  0  0
  6 30  1  0  0  0  0
  6 31  1  0  0  0  0
  5  7  2  0  0  0  0
  7  8  1  0  0  0  0
  8  9  1  0  0  0  0
  9 10  2  0  0  0  0
 10 11  1  0  0  0  0
 11 32  1  0  0  0  0
 11 12  2  0  0  0  0
 12 33  1  0  0  0  0
 12 13  1  0  0  0  0
 13  3  1  0  0  0  0
 13  8  2  0  0  0  0
 10 14  1  0  0  0  0
 14 15  2  0  0  0  0
 15 16  1  0  0  0  0
 15 17  1  0  0  0  0
 17 34  1  0  0  0  0
 17 18  2  0  0  0  0
 18 35  1  0  0  0  0
 18 19  1  0  0  0  0
 19 36  1  0  0  0  0
 19 20  2  0  0  0  0
 20 14  1  0  0  0  0
 20 21  1  0  0  0  0
 21 22  1  0  0  0  0
 22 37  1  0  0  0  0
 22 38  1  0  0  0  0
 22 23  1  0  0  0  0
 23 39  1  0  0  0  0
 23 40  1  0  0  0  0
 23 24  1  0  0  0  0
 24 41  1  0  0  0  0
 24 42  1  0  0  0  0
 24 25  1  0  0  0  0
 25 21  1  0  0  0  0
 25 43  1  0  0  0  0
 25 44  1  0  0  0  0
M  END
>  <LOGBIO>
6.0900

>  <PRED_LOGBIO>
6.4900

>  <XV_RES>
-0.3800

>  <WHL_TMPL>
1

>  <ANCH>
2-3;16-22

$$$$
ROW13
  -MTS-   01071502423D 0   0.00000     0.00000     0

 40 42  0  0  0  0  0  0  0  0999 V2000
    6.0220   -2.2190   -3.6280 C   0  0  0  0  0  0  0  0  0  0  0  0
    6.5720   -1.8660   -2.2490 C   0  0  0  0  0  0  0  0  0  0  0  0
    7.3220   -0.5520   -2.4440 C   0  0  0  0  0  0  0  0  0  0  0  0
    5.5700   -1.5890   -1.1680 C   0  0  0  0  0  0  0  0  0  0  0  0
    5.7400   -0.5130   -0.2920 C   0  0  0  0  0  0  0  0  0  0  0  0
    4.7840   -0.2310    0.6900 C   0  0  0  0  0  0  0  0  0  0  0  0
    3.6210   -0.9990    0.8020 C   0  0  0  0  0  0  0  0  0  0  0  0
    3.4740   -2.0980   -0.0620 C   0  0  0  0  0  0  0  0  0  0  0  0
    4.4280   -2.3840   -1.0420 C   0  0  0  0  0  0  0  0  0  0  0  0
    2.6240   -0.6800    1.7540 N   0  0  0  0  0  0  0  0  0  0  0  0
    2.8870   -0.8640    3.1680 N   0  0  0  0  0  0  0  0  0  0  0  0
    1.9730   -0.5740    4.0750 C   0  0  0  0  0  0  0  0  0  0  0  0
    2.2960   -0.5170    5.5510 C   0  0  0  0  0  0  0  0  0  0  0  0
    1.0580    0.3220    6.5890 S   0  0  0  0  0  0  0  0  0  0  0  0
   -0.5940    0.1070    5.8570 C   0  0  0  0  0  0  0  0  0  0  0  0
   -0.4860    0.1400    4.3510 C   0  0  0  0  0  0  0  0  0  0  0  0
    0.6500   -0.0510    3.6670 C   0  0  0  0  0  0  0  0  0  0  0  0
    0.4410    0.1150    2.2110 C   0  0  0  0  0  0  0  0  0  0  0  0
    1.4110   -0.1980    1.3400 C   0  0  0  0  0  0  0  0  0  0  0  0
    1.1820   -0.0310    0.0000 N   0  0  0  0  0  0  0  0  0  0  0  0
   -0.8260    0.6230    1.7220 C   0  0  0  0  0  0  0  0  0  0  0  0
   -1.8400    1.0280    1.3300 N   0  0  0  0  0  0  0  0  0  0  0  0
    5.4130   -1.3970   -3.9970 H   0  0  0  0  0  0  0  0  0  0  0  0
    6.8490   -2.3950   -4.3140 H   0  0  0  0  0  0  0  0  0  0  0  0
    5.4130   -3.1180   -3.5560 H   0  0  0  0  0  0  0  0  0  0  0  0
    7.2660   -2.6380   -1.9240 H   0  0  0  0  0  0  0  0  0  0  0  0
    6.6210    0.2260   -2.7380 H   0  0  0  0  0  0  0  0  0  0  0  0
    8.0740   -0.6750   -3.2200 H   0  0  0  0  0  0  0  0  0  0  0  0
    7.8070   -0.2690   -1.5110 H   0  0  0  0  0  0  0  0  0  0  0  0
    6.6200    0.1080   -0.3740 H   0  0  0  0  0  0  0  0  0  0  0  0
    4.9470    0.5910    1.3710 H   0  0  0  0  0  0  0  0  0  0  0  0
    2.6060   -2.7340    0.0340 H   0  0  0  0  0  0  0  0  0  0  0  0
    4.2820   -3.2240   -1.7050 H   0  0  0  0  0  0  0  0  0  0  0  0
    2.4300   -1.5320    5.9190 H   0  0  0  0  0  0  0  0  0  0  0  0
    3.2560   -0.0230    5.6820 H   0  0  0  0  0  0  0  0  0  0  0  0
   -1.0070   -0.8500    6.1700 H   0  0  0  0  0  0  0  0  0  0  0  0
   -1.2470    0.9110    6.1920 H   0  0  0  0  0  0  0  0  0  0  0  0
   -1.3860    0.3320    3.7870 H   0  0  0  0  0  0  0  0  0  0  0  0
    0.5340    0.7310   -0.1390 H   0  0  0  0  0  0  0  0  0  0  0  0
    0.7900   -0.8800   -0.3830 H   0  0  0  0  0  0  0  0  0  0  0  0
  1 23  1  0  0  0  0
  1 24  1  0  0  0  0
  1 25  1  0  0  0  0
  1  2  1  0  0  0  0
  2 26  1  0  0  0  0
  2  3  1  0  0  0  0
  3 27  1  0  0  0  0
  3 28  1  0  0  0  0
  3 29  1  0  0  0  0
  2  4  1  0  0  0  0
  4  5  2  0  0  0  0
  5 30  1  0  0  0  0
  5  6  1  0  0  0  0
  6 31  1  0  0  0  0
  6  7  2  0  0  0  0
  7  8  1  0  0  0  0
  8 32  1  0  0  0  0
  8  9  2  0  0  0  0
  9  4  1  0  0  0  0
  9 33  1  0  0  0  0
  7 10  1  0  0  0  0
 10 11  1  0  0  0  0
 11 12  2  0  0  0  0
 12 13  1  0  0  0  0
 13 34  1  0  0  0  0
 13 35  1  0  0  0  0
 13 14  1  0  0  0  0
 14 15  1  0  0  0  0
 15 36  1  0  0  0  0
 15 37  1  0  0  0  0
 15 16  1  0  0  0  0
 16 38  1  0  0  0  0
 16 17  2  0  0  0  0
 17 12  1  0  0  0  0
 17 18  1  0  0  0  0
 18 19  2  0  0  0  0
 19 10  1  0  0  0  0
 19 20  1  0  0  0  0
 20 39  1  0  0  0  0
 20 40  1  0  0  0  0
 18 21  1  0  0  0  0
 21 22  3  0  0  0  0
M  END
>  <LOGBIO>
5.2500

>  <PRED_LOGBIO>
4.3600

>  <XV_RES>
1.0570

>  <WHL_TMPL>
3

>  <ANCH>
56-57;11-12

$$$$
ROW14
  -MTS-   01071502423D 0   0.00000     0.00000     0

 27 28  0  0  0  0  0  0  0  0999 V2000
    1.5570   -0.7230    2.7650 C   0  0  0  0  0  0  0  0  0  0  0  0
    0.4820   -0.6470    1.6850 C   0  0  0  0  0  0  0  0  0  0  0  0
    0.2140    0.7230    1.3750 O   0  0  0  0  0  0  0  0  0  0  0  0
   -0.7170    0.9890    0.4340 C   0  0  0  0  0  0  0  0  0  0  0  0
   -1.3010    0.0740   -0.1220 O   0  0  0  0  0  0  0  0  0  0  0  0
   -1.0410    2.4450    0.0640 C   0  0  0  0  0  0  0  0  0  0  0  0
   -1.8220    3.1640    0.6860 O   0  0  0  0  0  0  0  0  0  0  0  0
   -0.2950    2.8660   -1.1300 N   0  0  0  0  0  0  0  0  0  0  0  0
    1.0590    3.0440   -1.0190 C   0  0  0  0  0  0  0  0  0  0  0  0
    1.6840    4.1030   -0.5400 N   0  0  0  0  0  0  0  0  0  0  0  0
    3.0840    4.0710   -0.5200 C   0  0  0  0  0  0  0  0  0  0  0  0
    3.8670    5.1270   -0.0380 C   0  0  0  0  0  0  0  0  0  0  0  0
    5.2630    5.0240   -0.0490 C   0  0  0  0  0  0  0  0  0  0  0  0
    5.8760    3.8660   -0.5410 C   0  0  0  0  0  0  0  0  0  0  0  0
    7.2220    3.7670   -0.5510 F   0  0  0  0  0  0  0  0  0  0  0  0
    5.0930    2.8100   -1.0220 C   0  0  0  0  0  0  0  0  0  0  0  0
    3.6970    2.9130   -1.0120 C   0  0  0  0  0  0  0  0  0  0  0  0
    2.3250    1.9000   -1.4880 S   0  0  0  0  0  0  0  0  0  0  0  0
    1.2110   -0.2090    3.6590 H   0  0  0  0  0  0  0  0  0  0  0  0
    1.7610   -1.7650    3.0010 H   0  0  0  0  0  0  0  0  0  0  0  0
    2.4680   -0.2490    2.4040 H   0  0  0  0  0  0  0  0  0  0  0  0
   -0.4280   -1.1220    2.0460 H   0  0  0  0  0  0  0  0  0  0  0  0
    0.8280   -1.1610    0.7910 H   0  0  0  0  0  0  0  0  0  0  0  0
   -0.7680    3.0200   -2.0090 H   0  0  0  0  0  0  0  0  0  0  0  0
    3.3940    6.0210    0.3410 H   0  0  0  0  0  0  0  0  0  0  0  0
    5.8670    5.8390    0.3220 H   0  0  0  0  0  0  0  0  0  0  0  0
    5.5650    1.9160   -1.4020 H   0  0  0  0  0  0  0  0  0  0  0  0
  1 19  1  0  0  0  0
  1 20  1  0  0  0  0
  1 21  1  0  0  0  0
  1  2  1  0  0  0  0
  2 22  1  0  0  0  0
  2 23  1  0  0  0  0
  2  3  1  0  0  0  0
  3  4  1  0  0  0  0
  4  5  2  0  0  0  0
  4  6  1  0  0  0  0
  6  7  2  0  0  0  0
  6  8  1  0  0  0  0
  8 24  1  0  0  0  0
  8  9  1  0  0  0  0
  9 10  2  0  0  0  0
 10 11  1  0  0  0  0
 11 12  2  0  0  0  0
 12 25  1  0  0  0  0
 12 13  1  0  0  0  0
 13 26  1  0  0  0  0
 13 14  2  0  0  0  0
 14 15  1  0  0  0  0
 14 16  1  0  0  0  0
 16 27  1  0  0  0  0
 16 17  2  0  0  0  0
 17 11  1  0  0  0  0
 17 18  1  0  0  0  0
 18  9  1  0  0  0  0
M  END
>  <LOGBIO>
5.0600

>  <PRED_LOGBIO>
5.2900

>  <XV_RES>
-0.3290

>  <WHL_TMPL>
1

>  <ANCH>
7-9;13-11

$$$$
ROW15
  -MTS-   01071502423D 0   0.00000     0.00000     0

 95 97  0  0  1  0  0  0  0  0999 V2000
    5.7780    7.0490    2.4600 C   0  0  0  0  0  0  0  0  0  0  0  0
    7.0590    6.8670    1.6520 C   0  0  0  0  0  0  0  0  0  0  0  0
    7.9310    8.1110    1.7930 C   0  0  0  0  0  0  0  0  0  0  0  0
    6.7070    6.6560    0.1800 C   0  0  0  0  0  0  0  0  0  0  0  0
    5.8330    5.4100    0.0390 C   0  0  2  0  0  0  0  0  0  0  0  0
    5.4940    5.2080   -1.3780 N   0  0  0  0  0  0  0  0  0  0  0  0
    4.7360    4.1760   -1.7390 C   0  0  0  0  0  0  0  0  0  0  0  0
    4.3190    3.3920   -0.8880 O   0  0  0  0  0  0  0  0  0  0  0  0
    4.3880    3.9680   -3.1940 C   0  0  2  0  0  0  0  0  0  0  0  0
    3.5150    2.7230   -3.3350 C   0  0  0  0  0  0  0  0  0  0  0  0
    4.2670    1.5190   -2.8210 C   0  0  0  0  0  0  0  0  0  0  0  0
    4.1640    1.1520   -1.4740 C   0  0  0  0  0  0  0  0  0  0  0  0
    4.8620    0.0360   -0.9970 C   0  0  0  0  0  0  0  0  0  0  0  0
    5.6630   -0.7130   -1.8670 C   0  0  0  0  0  0  0  0  0  0  0  0
    6.3460   -1.8050   -1.4000 O   0  0  0  0  0  0  0  0  0  0  0  0
    5.6990   -3.0310   -1.7840 C   0  0  0  0  0  0  0  0  0  0  0  0
    4.4740   -3.2530   -0.8840 C   0  0  0  0  0  0  0  0  0  0  0  0
    3.3490   -3.1360   -1.4530 O   0  0  0  0  0  0  0  0  0  0  0  0
    4.7260   -3.4780    0.3370 O   0  0  0  0  0  0  0  0  0  0  0  0
    5.7660   -0.3460   -3.2140 C   0  0  0  0  0  0  0  0  0  0  0  0
    5.0680    0.7700   -3.6910 C   0  0  0  0  0  0  0  0  0  0  0  0
    3.6550    5.1400   -3.6940 N   0  0  0  0  0  0  0  0  0  0  0  0
    4.2250    6.3420   -3.6690 C   0  0  0  0  0  0  0  0  0  0  0  0
    5.3660    6.4720   -3.2260 O   0  0  0  0  0  0  0  0  0  0  0  0
    3.4730    7.5450   -4.1830 C   0  0  2  0  0  0  0  0  0  0  0  0
    4.3460    8.7910   -4.0420 C   0  0  0  0  0  0  0  0  0  0  0  0
    3.5850   10.0090   -4.5620 C   0  0  0  0  0  0  0  0  0  0  0  0
    4.4480   11.2400   -4.4220 C   0  0  0  0  0  0  0  0  0  0  0  0
    5.5460   11.1500   -3.9590 O   0  0  0  0  0  0  0  0  0  0  0  0
    3.9800   12.4420   -4.8210 O   0  0  0  0  0  0  0  0  0  0  0  0
    4.8330   13.5790   -4.6680 C   0  0  0  0  0  0  0  0  0  0  0  0
    4.1220   14.8130   -5.1710 C   0  0  0  0  0  0  0  0  0  0  0  0
    3.3400   15.5760   -4.2950 C   0  0  0  0  0  0  0  0  0  0  0  0
    2.6810   16.7200   -4.7610 C   0  0  0  0  0  0  0  0  0  0  0  0
    2.8040   17.1000   -6.1030 C   0  0  0  0  0  0  0  0  0  0  0  0
    3.5860   16.3370   -6.9790 C   0  0  0  0  0  0  0  0  0  0  0  0
    4.2450   15.1940   -6.5130 C   0  0  0  0  0  0  0  0  0  0  0  0
    2.2390    7.7210   -3.4040 N   0  0  0  0  0  0  0  0  0  0  0  0
    1.4130    8.7260   -3.6840 C   0  0  0  0  0  0  0  0  0  0  0  0
    1.6750    9.4860   -4.5690 O   0  0  0  0  0  0  0  0  0  0  0  0
    0.2800    8.8880   -2.9690 O   0  0  0  0  0  0  0  0  0  0  0  0
   -0.5770    9.9820   -3.3060 C   0  0  0  0  0  0  0  0  0  0  0  0
   -1.7780    9.9810   -2.3920 C   0  0  0  0  0  0  0  0  0  0  0  0
   -2.9310    9.2730   -2.7520 C   0  0  0  0  0  0  0  0  0  0  0  0
   -4.0460    9.2720   -1.9050 C   0  0  0  0  0  0  0  0  0  0  0  0
   -4.0070    9.9790   -0.6970 C   0  0  0  0  0  0  0  0  0  0  0  0
   -2.8540   10.6860   -0.3360 C   0  0  0  0  0  0  0  0  0  0  0  0
   -1.7400   10.6880   -1.1840 C   0  0  0  0  0  0  0  0  0  0  0  0
    6.5860    4.2070    0.5530 C   0  0  0  0  0  0  0  0  0  0  0  0
    6.8200    3.2610   -0.1970 O   0  0  0  0  0  0  0  0  0  0  0  0
    6.9960    4.1700    1.8180 N   0  0  0  0  0  0  0  0  0  0  0  0
    5.2350    7.9160    2.0900 H   0  0  0  0  0  0  0  0  0  0  0  0
    6.0290    7.1990    3.5080 H   0  0  0  0  0  0  0  0  0  0  0  0
    5.1560    6.1620    2.3600 H   0  0  0  0  0  0  0  0  0  0  0  0
    7.6010    5.9990    2.0220 H   0  0  0  0  0  0  0  0  0  0  0  0
    7.3890    8.9780    1.4220 H   0  0  0  0  0  0  0  0  0  0  0  0
    8.1820    8.2610    2.8410 H   0  0  0  0  0  0  0  0  0  0  0  0
    8.8450    7.9810    1.2170 H   0  0  0  0  0  0  0  0  0  0  0  0
    6.1640    7.5230   -0.1910 H   0  0  0  0  0  0  0  0  0  0  0  0
    7.6200    6.5260   -0.3970 H   0  0  0  0  0  0  0  0  0  0  0  0
    4.9200    5.5410    0.6150 H   0  0  0  0  0  0  0  0  0  0  0  0
    5.8370    5.8520   -2.0760 H   0  0  0  0  0  0  0  0  0  0  0  0
    5.3020    3.8380   -3.7700 H   0  0  0  0  0  0  0  0  0  0  0  0
    2.6010    2.8530   -2.7590 H   0  0  0  0  0  0  0  0  0  0  0  0
    3.2640    2.5730   -4.3830 H   0  0  0  0  0  0  0  0  0  0  0  0
    3.5460    1.7300   -0.8020 H   0  0  0  0  0  0  0  0  0  0  0  0
    4.7820   -0.2470    0.0420 H   0  0  0  0  0  0  0  0  0  0  0  0
    6.3980   -3.8370   -1.5710 H   0  0  0  0  0  0  0  0  0  0  0  0
    5.3550   -2.9530   -2.8130 H   0  0  0  0  0  0  0  0  0  0  0  0
    3.8810   -3.5640    0.8050 H   0  0  0  0  0  0  0  0  0  0  0  0
    6.3840   -0.9240   -3.8850 H   0  0  0  0  0  0  0  0  0  0  0  0
    5.1480    1.0530   -4.7300 H   0  0  0  0  0  0  0  0  0  0  0  0
    2.7190    5.0330   -4.0580 H   0  0  0  0  0  0  0  0  0  0  0  0
    3.2220    7.3950   -5.2310 H   0  0  0  0  0  0  0  0  0  0  0  0
    5.2600    8.6610   -4.6180 H   0  0  0  0  0  0  0  0  0  0  0  0
    4.5970    8.9410   -2.9940 H   0  0  0  0  0  0  0  0  0  0  0  0
    2.6710   10.1390   -3.9860 H   0  0  0  0  0  0  0  0  0  0  0  0
    3.3340    9.8590   -5.6100 H   0  0  0  0  0  0  0  0  0  0  0  0
    5.7450   13.4270   -5.2420 H   0  0  0  0  0  0  0  0  0  0  0  0
    5.0820   13.7070   -3.6170 H   0  0  0  0  0  0  0  0  0  0  0  0
    3.2460   15.2820   -3.2600 H   0  0  0  0  0  0  0  0  0  0  0  0
    2.0780   17.3080   -4.0860 H   0  0  0  0  0  0  0  0  0  0  0  0
    2.2950   17.9830   -6.4630 H   0  0  0  0  0  0  0  0  0  0  0  0
    3.6800   16.6310   -8.0140 H   0  0  0  0  0  0  0  0  0  0  0  0
    4.8480   14.6050   -7.1880 H   0  0  0  0  0  0  0  0  0  0  0  0
    2.0170    7.0790   -2.6570 H   0  0  0  0  0  0  0  0  0  0  0  0
   -0.9060    9.8800   -4.3380 H   0  0  0  0  0  0  0  0  0  0  0  0
   -0.0330   10.9170   -3.1890 H   0  0  0  0  0  0  0  0  0  0  0  0
   -2.9610    8.7280   -3.6840 H   0  0  0  0  0  0  0  0  0  0  0  0
   -4.9350    8.7250   -2.1830 H   0  0  0  0  0  0  0  0  0  0  0  0
   -4.8670    9.9780   -0.0430 H   0  0  0  0  0  0  0  0  0  0  0  0
   -2.8250   11.2320    0.5950 H   0  0  0  0  0  0  0  0  0  0  0  0
   -0.8510   11.2340   -0.9060 H   0  0  0  0  0  0  0  0  0  0  0  0
    6.8040    4.9460    2.4340 H   0  0  0  0  0  0  0  0  0  0  0  0
    7.4990    3.3650    2.1620 H   0  0  0  0  0  0  0  0  0  0  0  0
  1 52  1  0  0  0  0
  1 53  1  0  0  0  0
  1 54  1  0  0  0  0
  1  2  1  0  0  0  0
  2 55  1  0  0  0  0
  2  3  1  0  0  0  0
  3 56  1  0  0  0  0
  3 57  1  0  0  0  0
  3 58  1  0  0  0  0
  2  4  1  0  0  0  0
  4 59  1  0  0  0  0
  4 60  1  0  0  0  0
  4  5  1  0  0  0  0
  5 61  1  0  0  0  0
  5  6  1  0  0  0  0
  6 62  1  0  0  0  0
  6  7  1  0  0  0  0
  7  8  2  0  0  0  0
  7  9  1  0  0  0  0
  9 63  1  0  0  0  0
  9 10  1  0  0  0  0
 10 64  1  0  0  0  0
 10 65  1  0  0  0  0
 10 11  1  0  0  0  0
 11 12  2  0  0  0  0
 12 66  1  0  0  0  0
 12 13  1  0  0  0  0
 13 67  1  0  0  0  0
 13 14  2  0  0  0  0
 14 15  1  0  0  0  0
 15 16  1  0  0  0  0
 16 68  1  0  0  0  0
 16 69  1  0  0  0  0
 16 17  1  0  0  0  0
 17 18  2  0  0  0  0
 17 19  1  0  0  0  0
 19 70  1  0  0  0  0
 14 20  1  0  0  0  0
 20 71  1  0  0  0  0
 20 21  2  0  0  0  0
 21 11  1  0  0  0  0
 21 72  1  0  0  0  0
  9 22  1  0  0  0  0
 22 73  1  0  0  0  0
 22 23  1  0  0  0  0
 23 24  2  0  0  0  0
 23 25  1  0  0  0  0
 25 74  1  0  0  0  0
 25 26  1  0  0  0  0
 26 75  1  0  0  0  0
 26 76  1  0  0  0  0
 26 27  1  0  0  0  0
 27 77  1  0  0  0  0
 27 78  1  0  0  0  0
 27 28  1  0  0  0  0
 28 29  2  0  0  0  0
 28 30  1  0  0  0  0
 30 31  1  0  0  0  0
 31 79  1  0  0  0  0
 31 80  1  0  0  0  0
 31 32  1  0  0  0  0
 32 33  2  0  0  0  0
 33 81  1  0  0  0  0
 33 34  1  0  0  0  0
 34 82  1  0  0  0  0
 34 35  2  0  0  0  0
 35 83  1  0  0  0  0
 35 36  1  0  0  0  0
 36 84  1  0  0  0  0
 36 37  2  0  0  0  0
 37 32  1  0  0  0  0
 37 85  1  0  0  0  0
 25 38  1  0  0  0  0
 38 86  1  0  0  0  0
 38 39  1  0  0  0  0
 39 40  2  0  0  0  0
 39 41  1  0  0  0  0
 41 42  1  0  0  0  0
 42 87  1  0  0  0  0
 42 88  1  0  0  0  0
 42 43  1  0  0  0  0
 43 44  2  0  0  0  0
 44 89  1  0  0  0  0
 44 45  1  0  0  0  0
 45 90  1  0  0  0  0
 45 46  2  0  0  0  0
 46 91  1  0  0  0  0
 46 47  1  0  0  0  0
 47 92  1  0  0  0  0
 47 48  2  0  0  0  0
 48 43  1  0  0  0  0
 48 93  1  0  0  0  0
  5 49  1  0  0  0  0
 49 50  2  0  0  0  0
 49 51  1  0  0  0  0
 51 94  1  0  0  0  0
 51 95  1  0  0  0  0
M  END
>  <LOGBIO>
4.1400

>  <PRED_LOGBIO>
4.7500

>  <XV_RES>
-2.0390

>  <WHL_TMPL>
1

>  <ANCH>
54-56;35-37

$$$$
ROW16
  -MTS-   01071502423D 0   0.00000     0.00000     0

 50 51  0  0  0  0  0  0  0  0999 V2000
   -2.8920   -0.5220    8.4500 O   0  0  0  0  0  0  0  0  0  0  0  0
   -3.7980    0.7200    8.1290 P   0  0  0  0  0  0  0  0  0  0  0  0
   -2.9560    1.8860    7.8830 O   0  0  0  0  0  0  0  0  0  0  0  0
   -4.7460    1.0050    9.3470 O   0  0  0  0  0  0  0  0  0  0  0  0
   -4.7960    0.3740    6.6550 C   0  0  0  0  0  0  0  0  0  0  0  0
   -5.5630   -0.6890    6.8790 F   0  0  0  0  0  0  0  0  0  0  0  0
   -5.5630    1.4260    6.3830 F   0  0  0  0  0  0  0  0  0  0  0  0
   -3.8840    0.0990    5.4830 C   0  0  0  0  0  0  0  0  0  0  0  0
   -3.4620    1.1520    4.6630 C   0  0  0  0  0  0  0  0  0  0  0  0
   -2.6170    0.8970    3.5770 C   0  0  0  0  0  0  0  0  0  0  0  0
   -2.1940   -0.4110    3.3100 C   0  0  0  0  0  0  0  0  0  0  0  0
   -1.2820   -0.6860    2.1380 C   0  0  0  0  0  0  0  0  0  0  0  0
    0.1740   -0.5800    2.5900 C   0  0  0  0  0  0  0  0  0  0  0  0
    1.0960   -0.8580    1.4040 C   0  0  0  0  0  0  0  0  0  0  0  0
    2.5520   -0.7520    1.8550 C   0  0  0  0  0  0  0  0  0  0  0  0
    3.6210   -0.9990    0.8020 C   0  0  0  0  0  0  0  0  0  0  0  0
    3.4740   -2.0980   -0.0620 C   0  0  0  0  0  0  0  0  0  0  0  0
    4.4280   -2.3840   -1.0420 C   0  0  0  0  0  0  0  0  0  0  0  0
    5.5700   -1.5890   -1.1680 C   0  0  0  0  0  0  0  0  0  0  0  0
    5.7400   -0.5130   -0.2920 C   0  0  0  0  0  0  0  0  0  0  0  0
    4.7840   -0.2310    0.6900 C   0  0  0  0  0  0  0  0  0  0  0  0
    6.5720   -1.8660   -2.2490 C   0  0  0  0  0  0  0  0  0  0  0  0
    6.6030   -3.1680   -2.6470 F   0  0  0  0  0  0  0  0  0  0  0  0
    7.8510   -1.5340   -1.9230 F   0  0  0  0  0  0  0  0  0  0  0  0
    6.3480   -1.0250   -3.8150 P   0  0  0  0  0  0  0  0  0  0  0  0
    5.3160   -1.5740   -4.7530 O   0  0  0  0  0  0  0  0  0  0  0  0
    7.7930   -0.9100   -4.5250 O   0  0  0  0  0  0  0  0  0  0  0  0
    6.0600    0.5260   -3.4740 O   0  0  0  0  0  0  0  0  0  0  0  0
   -2.6170   -1.4640    4.1300 C   0  0  0  0  0  0  0  0  0  0  0  0
   -3.4620   -1.2090    5.2170 C   0  0  0  0  0  0  0  0  0  0  0  0
   -2.3690   -0.3140    9.2400 H   0  0  0  0  0  0  0  0  0  0  0  0
   -4.1910    1.1870   10.1220 H   0  0  0  0  0  0  0  0  0  0  0  0
   -3.7880    2.1610    4.8690 H   0  0  0  0  0  0  0  0  0  0  0  0
   -2.2910    1.7090    2.9440 H   0  0  0  0  0  0  0  0  0  0  0  0
   -1.4720    0.0420    1.3520 H   0  0  0  0  0  0  0  0  0  0  0  0
   -1.4720   -1.6870    1.7580 H   0  0  0  0  0  0  0  0  0  0  0  0
    0.3640   -1.3080    3.3750 H   0  0  0  0  0  0  0  0  0  0  0  0
    0.3640    0.4220    2.9700 H   0  0  0  0  0  0  0  0  0  0  0  0
    0.9060   -0.1300    0.6180 H   0  0  0  0  0  0  0  0  0  0  0  0
    0.9060   -1.8600    1.0240 H   0  0  0  0  0  0  0  0  0  0  0  0
    2.6820   -1.5490    2.5840 H   0  0  0  0  0  0  0  0  0  0  0  0
    2.7010    0.2530    2.2430 H   0  0  0  0  0  0  0  0  0  0  0  0
    2.6060   -2.7340    0.0340 H   0  0  0  0  0  0  0  0  0  0  0  0
    4.2820   -3.2240   -1.7050 H   0  0  0  0  0  0  0  0  0  0  0  0
    6.6200    0.1080   -0.3740 H   0  0  0  0  0  0  0  0  0  0  0  0
    4.9470    0.5910    1.3710 H   0  0  0  0  0  0  0  0  0  0  0  0
    7.6490   -0.7570   -5.4720 H   0  0  0  0  0  0  0  0  0  0  0  0
    5.0990    0.6520   -3.4460 H   0  0  0  0  0  0  0  0  0  0  0  0
   -2.2910   -2.4720    3.9250 H   0  0  0  0  0  0  0  0  0  0  0  0
   -3.7880   -2.0210    5.8500 H   0  0  0  0  0  0  0  0  0  0  0  0
  1 31  1  0  0  0  0
  1  2  1  0  0  0  0
  2  3  2  0  0  0  0
  2  4  1  0  0  0  0
  4 32  1  0  0  0  0
  2  5  1  0  0  0  0
  5  6  1  0  0  0  0
  5  7  1  0  0  0  0
  5  8  1  0  0  0  0
  8  9  2  0  0  0  0
  9 33  1  0  0  0  0
  9 10  1  0  0  0  0
 10 34  1  0  0  0  0
 10 11  2  0  0  0  0
 11 12  1  0  0  0  0
 12 35  1  0  0  0  0
 12 36  1  0  0  0  0
 12 13  1  0  0  0  0
 13 37  1  0  0  0  0
 13 38  1  0  0  0  0
 13 14  1  0  0  0  0
 14 39  1  0  0  0  0
 14 40  1  0  0  0  0
 14 15  1  0  0  0  0
 15 41  1  0  0  0  0
 15 42  1  0  0  0  0
 15 16  1  0  0  0  0
 16 17  2  0  0  0  0
 17 43  1  0  0  0  0
 17 18  1  0  0  0  0
 18 44  1  0  0  0  0
 18 19  2  0  0  0  0
 19 20  1  0  0  0  0
 20 45  1  0  0  0  0
 20 21  2  0  0  0  0
 21 16  1  0  0  0  0
 21 46  1  0  0  0  0
 19 22  1  0  0  0  0
 22 23  1  0  0  0  0
 22 24  1  0  0  0  0
 22 25  1  0  0  0  0
 25 26  2  0  0  0  0
 25 27  1  0  0  0  0
 27 47  1  0  0  0  0
 25 28  1  0  0  0  0
 28 48  1  0  0  0  0
 11 29  1  0  0  0  0
 29 49  1  0  0  0  0
 29 30  2  0  0  0  0
 30  8  1  0  0  0  0
 30 50  1  0  0  0  0
M  END
>  <LOGBIO>
5.3600

>  <PRED_LOGBIO>
5.9500

>  <XV_RES>
-0.9130

>  <WHL_TMPL>
3

>  <ANCH>
62-66;41-45

$$$$
ROW17
  -MTS-   01071502423D 0   0.00000     0.00000     0

 40 43  0  0  0  0  0  0  0  0999 V2000
    8.6570   -1.1300   -5.2400 C   0  0  0  0  0  0  0  0  0  0  0  0
    7.7760   -0.9920   -4.0210 C   0  0  0  0  0  0  0  0  0  0  0  0
    8.2790   -0.9580   -2.8990 O   0  0  0  0  0  0  0  0  0  0  0  0
    6.0900   -0.8850   -4.2000 C   0  0  0  0  0  0  0  0  0  0  0  0
    6.9520   -1.9580   -3.9470 C   0  0  0  0  0  0  0  0  0  0  0  0
    7.5600   -2.6090   -4.9880 O   0  0  0  0  0  0  0  0  0  0  0  0
    7.1930   -2.3670   -2.6290 C   0  0  0  0  0  0  0  0  0  0  0  0
    6.5720   -1.7020   -1.5650 C   0  0  0  0  0  0  0  0  0  0  0  0
    5.7100   -0.6290   -1.8180 C   0  0  0  0  0  0  0  0  0  0  0  0
    4.9090    0.2730   -0.9610 C   0  0  0  0  0  0  0  0  0  0  0  0
    4.2650    1.1290   -1.7670 C   0  0  0  0  0  0  0  0  0  0  0  0
    4.5840    0.8550   -3.0950 O   0  0  0  0  0  0  0  0  0  0  0  0
    5.4690   -0.2200   -3.1350 C   0  0  0  0  0  0  0  0  0  0  0  0
    3.3420    2.2130   -1.3090 C   0  0  0  0  0  0  0  0  0  0  0  0
    2.0420    2.3290   -1.6130 C   0  0  0  0  0  0  0  0  0  0  0  0
    1.5160    3.4660   -1.0040 O   0  0  0  0  0  0  0  0  0  0  0  0
    2.5240    4.1010   -0.2830 C   0  0  0  0  0  0  0  0  0  0  0  0
    2.5290    5.2620    0.4990 C   0  0  0  0  0  0  0  0  0  0  0  0
    1.2870    6.0500    0.6630 C   0  0  0  0  0  0  0  0  0  0  0  0
    1.0230    6.9540   -0.1280 O   0  0  0  0  0  0  0  0  0  0  0  0
    0.3440    5.7430    1.8020 C   0  0  0  0  0  0  0  0  0  0  0  0
    3.7100    5.6790    1.1250 C   0  0  0  0  0  0  0  0  0  0  0  0
    3.7160    6.8160    1.8890 O   0  0  0  0  0  0  0  0  0  0  0  0
    4.8850    4.9340    0.9690 C   0  0  0  0  0  0  0  0  0  0  0  0
    4.8800    3.7720    0.1880 C   0  0  0  0  0  0  0  0  0  0  0  0
    3.6990    3.3560   -0.4380 C   0  0  0  0  0  0  0  0  0  0  0  0
    8.5160   -0.2680   -5.8880 H   0  0  0  0  0  0  0  0  0  0  0  0
    9.6980   -1.1830   -4.9300 H   0  0  0  0  0  0  0  0  0  0  0  0
    8.3920   -2.0370   -5.7780 H   0  0  0  0  0  0  0  0  0  0  0  0
    8.4130   -2.2000   -5.2020 H   0  0  0  0  0  0  0  0  0  0  0  0
    7.8590   -3.1950   -2.4340 H   0  0  0  0  0  0  0  0  0  0  0  0
    6.7580   -2.0170   -0.5490 H   0  0  0  0  0  0  0  0  0  0  0  0
    4.8530    0.2470    0.1170 H   0  0  0  0  0  0  0  0  0  0  0  0
    1.4870    1.6430   -2.2360 H   0  0  0  0  0  0  0  0  0  0  0  0
    0.8640    5.8730    2.7480 H   0  0  0  0  0  0  0  0  0  0  0  0
   -0.5070    6.4200    1.7600 H   0  0  0  0  0  0  0  0  0  0  0  0
   -0.0050    4.7160    1.7170 H   0  0  0  0  0  0  0  0  0  0  0  0
    3.5030    6.6140    2.8140 H   0  0  0  0  0  0  0  0  0  0  0  0
    5.7960    5.2560    1.4520 H   0  0  0  0  0  0  0  0  0  0  0  0
    5.7860    3.1980    0.0680 H   0  0  0  0  0  0  0  0  0  0  0  0
  1 27  1  0  0  0  0
  1 28  1  0  0  0  0
  1 29  1  0  0  0  0
  1  2  1  0  0  0  0
  2  3  2  0  0  0  0
  2  4  1  0  0  0  0
  4  5  2  0  0  0  0
  5  6  1  0  0  0  0
  6 30  1  0  0  0  0
  5  7  1  0  0  0  0
  7 31  1  0  0  0  0
  7  8  2  0  0  0  0
  8 32  1  0  0  0  0
  8  9  1  0  0  0  0
  9 10  1  0  0  0  0
 10 33  1  0  0  0  0
 10 11  2  0  0  0  0
 11 12  1  0  0  0  0
 12 13  1  0  0  0  0
 13  4  1  0  0  0  0
 13  9  2  0  0  0  0
 11 14  1  0  0  0  0
 14 15  2  0  0  0  0
 15 34  1  0  0  0  0
 15 16  1  0  0  0  0
 16 17  1  0  0  0  0
 17 18  2  0  0  0  0
 18 19  1  0  0  0  0
 19 20  2  0  0  0  0
 19 21  1  0  0  0  0
 21 35  1  0  0  0  0
 21 36  1  0  0  0  0
 21 37  1  0  0  0  0
 18 22  1  0  0  0  0
 22 23  1  0  0  0  0
 23 38  1  0  0  0  0
 22 24  2  0  0  0  0
 24 39  1  0  0  0  0
 24 25  1  0  0  0  0
 25 40  1  0  0  0  0
 25 26  2  0  0  0  0
 26 14  1  0  0  0  0
 26 17  1  0  0  0  0
M  END
>  <LOGBIO>
4.2500

>  <PRED_LOGBIO>
4.5400

>  <XV_RES>
-0.5220

>  <WHL_TMPL>
1

>  <ANCH>
2-3;18-21

$$$$
ROW18
  -MTS-   01071502423D 0   0.00000     0.00000     0

 71 76  0  0  0  0  0  0  0  0999 V2000
    0.6650   -0.5930    0.2270 C   0  0  0  0  0  0  0  0  0  0  0  0
    1.2100   -0.0120    1.4790 C   0  0  0  0  0  0  0  0  0  0  0  0
    0.1670   -0.1730    2.6610 C   0  0  0  0  0  0  0  0  0  0  0  0
   -1.1100    0.6450    2.6020 C   0  0  0  0  0  0  0  0  0  0  0  0
   -2.3160    0.0950    2.1520 C   0  0  0  0  0  0  0  0  0  0  0  0
   -3.4810    0.8670    2.1060 C   0  0  0  0  0  0  0  0  0  0  0  0
   -3.4680    2.2040    2.5200 C   0  0  0  0  0  0  0  0  0  0  0  0
   -2.2740    2.7470    3.0050 C   0  0  0  0  0  0  0  0  0  0  0  0
   -1.1120    1.9730    3.0510 C   0  0  0  0  0  0  0  0  0  0  0  0
    1.3530    1.3920    1.2490 O   0  0  0  0  0  0  0  0  0  0  0  0
    2.3870    1.8120    0.4540 C   0  0  0  0  0  0  0  0  0  0  0  0
    3.6300    2.1130    1.0230 C   0  0  0  0  0  0  0  0  0  0  0  0
    4.6860    2.5420    0.2100 C   0  0  0  0  0  0  0  0  0  0  0  0
    4.4990    2.6690   -1.1710 C   0  0  0  0  0  0  0  0  0  0  0  0
    3.2560    2.3680   -1.7400 C   0  0  0  0  0  0  0  0  0  0  0  0
    2.2000    1.9390   -0.9280 C   0  0  0  0  0  0  0  0  0  0  0  0
    5.6160    3.1220   -2.0300 C   0  0  0  0  0  0  0  0  0  0  0  0
    6.1990    4.3770   -1.8160 C   0  0  0  0  0  0  0  0  0  0  0  0
    7.2560    4.8060   -2.6290 C   0  0  0  0  0  0  0  0  0  0  0  0
    7.7290    3.9800   -3.6550 C   0  0  0  0  0  0  0  0  0  0  0  0
    7.1460    2.7250   -3.8690 C   0  0  0  0  0  0  0  0  0  0  0  0
    6.0890    2.2970   -3.0570 C   0  0  0  0  0  0  0  0  0  0  0  0
    8.8460    4.4330   -4.5140 C   0  0  0  0  0  0  0  0  0  0  0  0
   10.0810    4.7540   -4.1060 C   0  0  0  0  0  0  0  0  0  0  0  0
   10.5610    4.7090   -2.6750 C   0  0  0  0  0  0  0  0  0  0  0  0
   11.1310    3.3420   -2.3780 C   0  0  0  0  0  0  0  0  0  0  0  0
   10.3010    2.3290   -1.8850 C   0  0  0  0  0  0  0  0  0  0  0  0
   10.8290    1.0620   -1.6100 C   0  0  0  0  0  0  0  0  0  0  0  0
   12.1890    0.8090   -1.8280 C   0  0  0  0  0  0  0  0  0  0  0  0
   13.0200    1.8220   -2.3210 C   0  0  0  0  0  0  0  0  0  0  0  0
   12.4910    3.0880   -2.5960 C   0  0  0  0  0  0  0  0  0  0  0  0
   10.8560    5.1340   -5.1990 O   0  0  0  0  0  0  0  0  0  0  0  0
   10.0810    5.0530   -6.3540 C   0  0  0  0  0  0  0  0  0  0  0  0
   10.3660    5.3190   -7.6980 C   0  0  0  0  0  0  0  0  0  0  0  0
    9.3750    5.1480   -8.6710 C   0  0  0  0  0  0  0  0  0  0  0  0
    8.0970    4.7110   -8.3000 C   0  0  0  0  0  0  0  0  0  0  0  0
    7.8120    4.4450   -6.9560 C   0  0  0  0  0  0  0  0  0  0  0  0
    8.8030    4.6160   -5.9820 C   0  0  0  0  0  0  0  0  0  0  0  0
    2.5190   -0.6610    1.8590 C   0  0  0  0  0  0  0  0  0  0  0  0
    2.5450   -1.8370    2.1850 O   0  0  0  0  0  0  0  0  0  0  0  0
    3.6350    0.0430    1.8390 O   0  0  0  0  0  0  0  0  0  0  0  0
   -0.4230   -0.5800    0.2550 H   0  0  0  0  0  0  0  0  0  0  0  0
    0.9650    0.0710   -0.5810 H   0  0  0  0  0  0  0  0  0  0  0  0
    1.0810   -1.5940    0.1370 H   0  0  0  0  0  0  0  0  0  0  0  0
    0.6890    0.1860    3.5460 H   0  0  0  0  0  0  0  0  0  0  0  0
   -0.1160   -1.2230    2.6900 H   0  0  0  0  0  0  0  0  0  0  0  0
   -2.3470   -0.9370    1.8370 H   0  0  0  0  0  0  0  0  0  0  0  0
   -4.4000    0.4270    1.7470 H   0  0  0  0  0  0  0  0  0  0  0  0
   -4.3640    2.8050    2.4660 H   0  0  0  0  0  0  0  0  0  0  0  0
   -2.2500    3.7710    3.3460 H   0  0  0  0  0  0  0  0  0  0  0  0
   -0.2010    2.4040    3.4390 H   0  0  0  0  0  0  0  0  0  0  0  0
    3.7740    2.0150    2.0890 H   0  0  0  0  0  0  0  0  0  0  0  0
    5.6450    2.7740    0.6490 H   0  0  0  0  0  0  0  0  0  0  0  0
    3.1120    2.4660   -2.8060 H   0  0  0  0  0  0  0  0  0  0  0  0
    1.2410    1.7070   -1.3670 H   0  0  0  0  0  0  0  0  0  0  0  0
    5.8340    5.0140   -1.0240 H   0  0  0  0  0  0  0  0  0  0  0  0
    7.7060    5.7740   -2.4630 H   0  0  0  0  0  0  0  0  0  0  0  0
    7.5110    2.0880   -4.6620 H   0  0  0  0  0  0  0  0  0  0  0  0
    5.6390    1.3290   -3.2220 H   0  0  0  0  0  0  0  0  0  0  0  0
    9.7260    4.9060   -2.0060 H   0  0  0  0  0  0  0  0  0  0  0  0
   11.3310    5.4630   -2.5270 H   0  0  0  0  0  0  0  0  0  0  0  0
    9.2520    2.5250   -1.7170 H   0  0  0  0  0  0  0  0  0  0  0  0
   10.1880    0.2810   -1.2290 H   0  0  0  0  0  0  0  0  0  0  0  0
   12.5960   -0.1690   -1.6150 H   0  0  0  0  0  0  0  0  0  0  0  0
   14.0680    1.6260   -2.4890 H   0  0  0  0  0  0  0  0  0  0  0  0
   13.1320    3.8700   -2.9770 H   0  0  0  0  0  0  0  0  0  0  0  0
   11.3510    5.6560   -7.9840 H   0  0  0  0  0  0  0  0  0  0  0  0
    9.5950    5.3530   -9.7090 H   0  0  0  0  0  0  0  0  0  0  0  0
    7.3320    4.5790   -9.0510 H   0  0  0  0  0  0  0  0  0  0  0  0
    6.8260    4.1080   -6.6690 H   0  0  0  0  0  0  0  0  0  0  0  0
    4.3620   -0.5400    2.1100 H   0  0  0  0  0  0  0  0  0  0  0  0
  1 42  1  0  0  0  0
  1 43  1  0  0  0  0
  1 44  1  0  0  0  0
  1  2  1  0  0  0  0
  2  3  1  0  0  0  0
  3 45  1  0  0  0  0
  3 46  1  0  0  0  0
  3  4  1  0  0  0  0
  4  5  2  0  0  0  0
  5 47  1  0  0  0  0
  5  6  1  0  0  0  0
  6 48  1  0  0  0  0
  6  7  2  0  0  0  0
  7 49  1  0  0  0  0
  7  8  1  0  0  0  0
  8 50  1  0  0  0  0
  8  9  2  0  0  0  0
  9  4  1  0  0  0  0
  9 51  1  0  0  0  0
  2 10  1  0  0  0  0
 10 11  1  0  0  0  0
 11 12  2  0  0  0  0
 12 52  1  0  0  0  0
 12 13  1  0  0  0  0
 13 53  1  0  0  0  0
 13 14  2  0  0  0  0
 14 15  1  0  0  0  0
 15 54  1  0  0  0  0
 15 16  2  0  0  0  0
 16 11  1  0  0  0  0
 16 55  1  0  0  0  0
 14 17  1  0  0  0  0
 17 18  2  0  0  0  0
 18 56  1  0  0  0  0
 18 19  1  0  0  0  0
 19 57  1  0  0  0  0
 19 20  2  0  0  0  0
 20 21  1  0  0  0  0
 21 58  1  0  0  0  0
 21 22  2  0  0  0  0
 22 17  1  0  0  0  0
 22 59  1  0  0  0  0
 20 23  1  0  0  0  0
 23 24  2  0  0  0  0
 24 25  1  0  0  0  0
 25 60  1  0  0  0  0
 25 61  1  0  0  0  0
 25 26  1  0  0  0  0
 26 27  2  0  0  0  0
 27 62  1  0  0  0  0
 27 28  1  0  0  0  0
 28 63  1  0  0  0  0
 28 29  2  0  0  0  0
 29 64  1  0  0  0  0
 29 30  1  0  0  0  0
 30 65  1  0  0  0  0
 30 31  2  0  0  0  0
 31 26  1  0  0  0  0
 31 66  1  0  0  0  0
 24 32  1  0  0  0  0
 32 33  1  0  0  0  0
 33 34  2  0  0  0  0
 34 67  1  0  0  0  0
 34 35  1  0  0  0  0
 35 68  1  0  0  0  0
 35 36  2  0  0  0  0
 36 69  1  0  0  0  0
 36 37  1  0  0  0  0
 37 70  1  0  0  0  0
 37 38  2  0  0  0  0
 38 23  1  0  0  0  0
 38 33  1  0  0  0  0
  2 39  1  0  0  0  0
 39 40  2  0  0  0  0
 39 41  1  0  0  0  0
 41 71  1  0  0  0  0
M  END
>  <LOGBIO>
6.5400

>  <PRED_LOGBIO>
6.4000

>  <XV_RES>
0.4810

>  <WHL_TMPL>
3

>  <ANCH>
29-32;6-9

$$$$
ROW19
  -MTS-   01071502423D 0   0.00000     0.00000     0

 57 61  0  0  0  0  0  0  0  0999 V2000
   16.0580   -5.9280    2.9520 N   0  0  0  0  0  0  0  0  0  0  0  0
   15.3510   -5.0240    2.1470 C   0  0  0  0  0  0  0  0  0  0  0  0
   14.7400   -3.9760    2.7150 N   0  0  0  0  0  0  0  0  0  0  0  0
   14.0560   -3.0940    1.9730 C   0  0  0  0  0  0  0  0  0  0  0  0
   13.4220   -2.0010    2.5800 N   0  0  0  0  0  0  0  0  0  0  0  0
   13.9810   -3.2740    0.5860 C   0  0  0  0  0  0  0  0  0  0  0  0
   13.3150   -2.4320   -0.2150 N   0  0  0  0  0  0  0  0  0  0  0  0
   13.2720   -2.6480   -1.5370 C   0  0  0  0  0  0  0  0  0  0  0  0
   12.5160   -1.6880   -2.4240 C   0  0  0  0  0  0  0  0  0  0  0  0
   11.1210   -2.1330   -2.5510 N   0  0  0  0  0  0  0  0  0  0  0  0
   10.3140   -1.5260   -1.4830 C   0  0  0  0  0  0  0  0  0  0  0  0
    8.8260   -1.8960   -1.6260 C   0  0  0  0  0  0  0  0  0  0  0  0
    8.3150   -1.5430   -2.9580 N   0  0  0  0  0  0  0  0  0  0  0  0
    6.9230   -1.9980   -3.0860 C   0  0  0  0  0  0  0  0  0  0  0  0
    5.9910   -0.9020   -2.6240 C   0  0  0  0  0  0  0  0  0  0  0  0
    5.6010   -0.8360   -1.2810 C   0  0  0  0  0  0  0  0  0  0  0  0
    4.7370    0.1800   -0.8530 C   0  0  0  0  0  0  0  0  0  0  0  0
    4.2650    1.1290   -1.7670 C   0  0  0  0  0  0  0  0  0  0  0  0
    4.6560    1.0620   -3.1100 C   0  0  0  0  0  0  0  0  0  0  0  0
    5.5190    0.0470   -3.5380 C   0  0  0  0  0  0  0  0  0  0  0  0
    3.3520    2.2020   -1.3140 C   0  0  0  0  0  0  0  0  0  0  0  0
    3.8570    3.3920   -0.7750 C   0  0  0  0  0  0  0  0  0  0  0  0
    2.9880    4.4010   -0.3600 C   0  0  0  0  0  0  0  0  0  0  0  0
    1.6080    4.2280   -0.4820 C   0  0  0  0  0  0  0  0  0  0  0  0
    1.0830    3.0470   -1.0170 C   0  0  0  0  0  0  0  0  0  0  0  0
    1.9640    2.0420   -1.4300 C   0  0  0  0  0  0  0  0  0  0  0  0
    9.1260   -2.1520   -4.0220 C   0  0  0  0  0  0  0  0  0  0  0  0
   10.6140   -1.7800   -3.8850 C   0  0  0  0  0  0  0  0  0  0  0  0
   13.8910   -3.7040   -2.0820 N   0  0  0  0  0  0  0  0  0  0  0  0
   14.5700   -4.5700   -1.3000 N   0  0  0  0  0  0  0  0  0  0  0  0
   14.6300   -4.3800    0.0250 C   0  0  0  0  0  0  0  0  0  0  0  0
   15.2980   -5.2240    0.8230 N   0  0  0  0  0  0  0  0  0  0  0  0
   15.5880   -6.7310    3.3430 H   0  0  0  0  0  0  0  0  0  0  0  0
   17.0390   -5.7760    3.1400 H   0  0  0  0  0  0  0  0  0  0  0  0
   13.9190   -1.1300    2.6970 H   0  0  0  0  0  0  0  0  0  0  0  0
   12.4670   -2.0850    2.9000 H   0  0  0  0  0  0  0  0  0  0  0  0
   12.9800   -1.6620   -3.4080 H   0  0  0  0  0  0  0  0  0  0  0  0
   12.5410   -0.6930   -1.9850 H   0  0  0  0  0  0  0  0  0  0  0  0
   10.4220   -0.4430   -1.5180 H   0  0  0  0  0  0  0  0  0  0  0  0
   10.6790   -1.8630   -0.5160 H   0  0  0  0  0  0  0  0  0  0  0  0
    8.7010   -2.9640   -1.4620 H   0  0  0  0  0  0  0  0  0  0  0  0
    8.2470   -1.3740   -0.8670 H   0  0  0  0  0  0  0  0  0  0  0  0
    6.7730   -2.8840   -2.4720 H   0  0  0  0  0  0  0  0  0  0  0  0
    6.7130   -2.2370   -4.1260 H   0  0  0  0  0  0  0  0  0  0  0  0
    5.9650   -1.5680   -0.5760 H   0  0  0  0  0  0  0  0  0  0  0  0
    4.4360    0.2310    0.1830 H   0  0  0  0  0  0  0  0  0  0  0  0
    4.2910    1.7940   -3.8150 H   0  0  0  0  0  0  0  0  0  0  0  0
    5.8200   -0.0040   -4.5740 H   0  0  0  0  0  0  0  0  0  0  0  0
    4.9240    3.5290   -0.6800 H   0  0  0  0  0  0  0  0  0  0  0  0
    3.3830    5.3160    0.0560 H   0  0  0  0  0  0  0  0  0  0  0  0
    0.9400    5.0130   -0.1600 H   0  0  0  0  0  0  0  0  0  0  0  0
    0.0150    2.9130   -1.1100 H   0  0  0  0  0  0  0  0  0  0  0  0
    1.5680    1.1270   -1.8450 H   0  0  0  0  0  0  0  0  0  0  0  0
    9.0190   -3.2340   -3.9860 H   0  0  0  0  0  0  0  0  0  0  0  0
    8.7600   -1.8220   -4.9920 H   0  0  0  0  0  0  0  0  0  0  0  0
   10.7370   -0.7120   -4.0490 H   0  0  0  0  0  0  0  0  0  0  0  0
   11.1910   -2.3080   -4.6410 H   0  0  0  0  0  0  0  0  0  0  0  0
  1 33  1  0  0  0  0
  1 34  1  0  0  0  0
  1  2  1  0  0  0  0
  2  3  2  0  0  0  0
  3  4  1  0  0  0  0
  4  5  1  0  0  0  0
  5 35  1  0  0  0  0
  5 36  1  0  0  0  0
  4  6  2  0  0  0  0
  6  7  1  0  0  0  0
  7  8  2  0  0  0  0
  8  9  1  0  0  0  0
  9 37  1  0  0  0  0
  9 38  1  0  0  0  0
  9 10  1  0  0  0  0
 10 11  1  0  0  0  0
 11 39  1  0  0  0  0
 11 40  1  0  0  0  0
 11 12  1  0  0  0  0
 12 41  1  0  0  0  0
 12 42  1  0  0  0  0
 12 13  1  0  0  0  0
 13 14  1  0  0  0  0
 14 43  1  0  0  0  0
 14 44  1  0  0  0  0
 14 15  1  0  0  0  0
 15 16  2  0  0  0  0
 16 45  1  0  0  0  0
 16 17  1  0  0  0  0
 17 46  1  0  0  0  0
 17 18  2  0  0  0  0
 18 19  1  0  0  0  0
 19 47  1  0  0  0  0
 19 20  2  0  0  0  0
 20 15  1  0  0  0  0
 20 48  1  0  0  0  0
 18 21  1  0  0  0  0
 21 22  2  0  0  0  0
 22 49  1  0  0  0  0
 22 23  1  0  0  0  0
 23 50  1  0  0  0  0
 23 24  2  0  0  0  0
 24 51  1  0  0  0  0
 24 25  1  0  0  0  0
 25 52  1  0  0  0  0
 25 26  2  0  0  0  0
 26 21  1  0  0  0  0
 26 53  1  0  0  0  0
 13 27  1  0  0  0  0
 27 54  1  0  0  0  0
 27 55  1  0  0  0  0
 27 28  1  0  0  0  0
 28 10  1  0  0  0  0
 28 56  1  0  0  0  0
 28 57  1  0  0  0  0
  8 29  1  0  0  0  0
 29 30  2  0  0  0  0
 30 31  1  0  0  0  0
 31  6  1  0  0  0  0
 31 32  2  0  0  0  0
 32  2  1  0  0  0  0
M  END
>  <LOGBIO>
5.1000

>  <PRED_LOGBIO>
5.1100

>  <XV_RES>
-0.0560

>  <WHL_TMPL>
1

>  <ANCH>
3-42;37-38

$$$$
ROW20
  -MTS-   01071502423D 0   0.00000     0.00000     0

 71 76  0  0  0  0  0  0  0  0999 V2000
    4.8230    1.7400   -6.8670 C   0  0  0  0  0  0  0  0  0  0  0  0
    5.0830    1.0530   -5.5470 C   0  0  0  0  0  0  0  0  0  0  0  0
    5.9270   -0.0630   -5.4940 C   0  0  0  0  0  0  0  0  0  0  0  0
    6.1680   -0.7000   -4.2700 C   0  0  0  0  0  0  0  0  0  0  0  0
    5.5660   -0.2210   -3.1010 C   0  0  0  0  0  0  0  0  0  0  0  0
    5.6250   -0.6460   -1.7760 O   0  0  0  0  0  0  0  0  0  0  0  0
    4.8290    0.1890   -0.9960 C   0  0  0  0  0  0  0  0  0  0  0  0
    4.6310    0.0560    0.4950 C   0  0  0  0  0  0  0  0  0  0  0  0
    5.7050   -0.8380    1.0680 C   0  0  0  0  0  0  0  0  0  0  0  0
    6.9110   -0.2840    1.5140 C   0  0  0  0  0  0  0  0  0  0  0  0
    7.9070   -1.1120    2.0450 C   0  0  0  0  0  0  0  0  0  0  0  0
    7.6970   -2.4940    2.1300 C   0  0  0  0  0  0  0  0  0  0  0  0
    6.4910   -3.0470    1.6840 C   0  0  0  0  0  0  0  0  0  0  0  0
    5.4950   -2.2190    1.1530 C   0  0  0  0  0  0  0  0  0  0  0  0
    4.2650    1.1290   -1.7670 C   0  0  0  0  0  0  0  0  0  0  0  0
    3.3520    2.2020   -1.3140 C   0  0  0  0  0  0  0  0  0  0  0  0
    1.9640    2.0420   -1.4300 C   0  0  0  0  0  0  0  0  0  0  0  0
    1.0830    3.0470   -1.0170 C   0  0  0  0  0  0  0  0  0  0  0  0
    1.6080    4.2280   -0.4820 C   0  0  0  0  0  0  0  0  0  0  0  0
    2.9880    4.4010   -0.3600 C   0  0  0  0  0  0  0  0  0  0  0  0
    3.8570    3.3920   -0.7750 C   0  0  0  0  0  0  0  0  0  0  0  0
    0.6920    5.3040   -0.0410 C   0  0  0  0  0  0  0  0  0  0  0  0
    0.7670    6.5720   -0.6300 C   0  0  0  0  0  0  0  0  0  0  0  0
   -0.0990    7.5900   -0.2130 C   0  0  0  0  0  0  0  0  0  0  0  0
   -1.0400    7.3390    0.7930 C   0  0  0  0  0  0  0  0  0  0  0  0
   -1.8880    8.3350    1.2010 O   0  0  0  0  0  0  0  0  0  0  0  0
   -1.4640    9.1800    2.2740 C   0  0  0  0  0  0  0  0  0  0  0  0
   -2.5490   10.2140    2.5680 C   0  0  0  0  0  0  0  0  0  0  0  0
   -2.1020   11.1060    3.7010 C   0  0  0  0  0  0  0  0  0  0  0  0
   -1.3870   12.2780    3.4290 C   0  0  0  0  0  0  0  0  0  0  0  0
   -0.9720   13.1040    4.4800 C   0  0  0  0  0  0  0  0  0  0  0  0
   -1.2720   12.7590    5.8030 C   0  0  0  0  0  0  0  0  0  0  0  0
   -1.9880   11.5870    6.0750 C   0  0  0  0  0  0  0  0  0  0  0  0
   -2.4030   10.7600    5.0240 C   0  0  0  0  0  0  0  0  0  0  0  0
   -0.1870    9.8860    1.8850 C   0  0  0  0  0  0  0  0  0  0  0  0
    0.3120    9.6850    0.7900 O   0  0  0  0  0  0  0  0  0  0  0  0
    0.3880   10.7220    2.7300 O   0  0  0  0  0  0  0  0  0  0  0  0
   -1.1150    6.0720    1.3810 C   0  0  0  0  0  0  0  0  0  0  0  0
   -0.2490    5.0540    0.9640 C   0  0  0  0  0  0  0  0  0  0  0  0
    4.7220    0.8960   -3.1550 C   0  0  0  0  0  0  0  0  0  0  0  0
    4.4810    1.5320   -4.3780 C   0  0  0  0  0  0  0  0  0  0  0  0
    4.9750    1.0330   -7.6800 H   0  0  0  0  0  0  0  0  0  0  0  0
    5.5090    2.5770   -6.9810 H   0  0  0  0  0  0  0  0  0  0  0  0
    3.7990    2.1050   -6.8900 H   0  0  0  0  0  0  0  0  0  0  0  0
    6.3910   -0.4330   -6.3960 H   0  0  0  0  0  0  0  0  0  0  0  0
    6.8190   -1.5610   -4.2290 H   0  0  0  0  0  0  0  0  0  0  0  0
    3.6530   -0.3790    0.6940 H   0  0  0  0  0  0  0  0  0  0  0  0
    4.6910    1.0380    0.9590 H   0  0  0  0  0  0  0  0  0  0  0  0
    7.0730    0.7820    1.4490 H   0  0  0  0  0  0  0  0  0  0  0  0
    8.8380   -0.6850    2.3890 H   0  0  0  0  0  0  0  0  0  0  0  0
    8.4660   -3.1330    2.5390 H   0  0  0  0  0  0  0  0  0  0  0  0
    6.3290   -4.1130    1.7490 H   0  0  0  0  0  0  0  0  0  0  0  0
    4.5640   -2.6460    0.8090 H   0  0  0  0  0  0  0  0  0  0  0  0
    1.5680    1.1270   -1.8450 H   0  0  0  0  0  0  0  0  0  0  0  0
    0.0150    2.9130   -1.1100 H   0  0  0  0  0  0  0  0  0  0  0  0
    3.3830    5.3160    0.0560 H   0  0  0  0  0  0  0  0  0  0  0  0
    4.9240    3.5290   -0.6800 H   0  0  0  0  0  0  0  0  0  0  0  0
    1.4930    6.7650   -1.4060 H   0  0  0  0  0  0  0  0  0  0  0  0
   -0.0410    8.5680   -0.6670 H   0  0  0  0  0  0  0  0  0  0  0  0
   -1.2880    8.5760    3.1620 H   0  0  0  0  0  0  0  0  0  0  0  0
   -3.4690    9.7050    2.8480 H   0  0  0  0  0  0  0  0  0  0  0  0
   -2.7250   10.8180    1.6790 H   0  0  0  0  0  0  0  0  0  0  0  0
   -1.1550   12.5450    2.4090 H   0  0  0  0  0  0  0  0  0  0  0  0
   -0.4200   14.0090    4.2710 H   0  0  0  0  0  0  0  0  0  0  0  0
   -0.9520   13.3960    6.6140 H   0  0  0  0  0  0  0  0  0  0  0  0
   -2.2200   11.3200    7.0960 H   0  0  0  0  0  0  0  0  0  0  0  0
   -2.9540    9.8560    5.2340 H   0  0  0  0  0  0  0  0  0  0  0  0
    1.1870   11.0730    2.3060 H   0  0  0  0  0  0  0  0  0  0  0  0
   -1.8410    5.8790    2.1570 H   0  0  0  0  0  0  0  0  0  0  0  0
   -0.3070    4.0760    1.4190 H   0  0  0  0  0  0  0  0  0  0  0  0
    3.8310    2.3930   -4.4200 H   0  0  0  0  0  0  0  0  0  0  0  0
  1 42  1  0  0  0  0
  1 43  1  0  0  0  0
  1 44  1  0  0  0  0
  1  2  1  0  0  0  0
  2  3  2  0  0  0  0
  3 45  1  0  0  0  0
  3  4  1  0  0  0  0
  4 46  1  0  0  0  0
  4  5  2  0  0  0  0
  5  6  1  0  0  0  0
  6  7  1  0  0  0  0
  7  8  1  0  0  0  0
  8 47  1  0  0  0  0
  8 48  1  0  0  0  0
  8  9  1  0  0  0  0
  9 10  2  0  0  0  0
 10 49  1  0  0  0  0
 10 11  1  0  0  0  0
 11 50  1  0  0  0  0
 11 12  2  0  0  0  0
 12 51  1  0  0  0  0
 12 13  1  0  0  0  0
 13 52  1  0  0  0  0
 13 14  2  0  0  0  0
 14  9  1  0  0  0  0
 14 53  1  0  0  0  0
  7 15  2  0  0  0  0
 15 16  1  0  0  0  0
 16 17  2  0  0  0  0
 17 54  1  0  0  0  0
 17 18  1  0  0  0  0
 18 55  1  0  0  0  0
 18 19  2  0  0  0  0
 19 20  1  0  0  0  0
 20 56  1  0  0  0  0
 20 21  2  0  0  0  0
 21 16  1  0  0  0  0
 21 57  1  0  0  0  0
 19 22  1  0  0  0  0
 22 23  2  0  0  0  0
 23 58  1  0  0  0  0
 23 24  1  0  0  0  0
 24 59  1  0  0  0  0
 24 25  2  0  0  0  0
 25 26  1  0  0  0  0
 26 27  1  0  0  0  0
 27 60  1  0  0  0  0
 27 28  1  0  0  0  0
 28 61  1  0  0  0  0
 28 62  1  0  0  0  0
 28 29  1  0  0  0  0
 29 30  2  0  0  0  0
 30 63  1  0  0  0  0
 30 31  1  0  0  0  0
 31 64  1  0  0  0  0
 31 32  2  0  0  0  0
 32 65  1  0  0  0  0
 32 33  1  0  0  0  0
 33 66  1  0  0  0  0
 33 34  2  0  0  0  0
 34 29  1  0  0  0  0
 34 67  1  0  0  0  0
 27 35  1  0  0  0  0
 35 36  2  0  0  0  0
 35 37  1  0  0  0  0
 37 68  1  0  0  0  0
 25 38  1  0  0  0  0
 38 69  1  0  0  0  0
 38 39  2  0  0  0  0
 39 22  1  0  0  0  0
 39 70  1  0  0  0  0
 15 40  1  0  0  0  0
 40  5  1  0  0  0  0
 40 41  2  0  0  0  0
 41  2  1  0  0  0  0
 41 71  1  0  0  0  0
M  END
>  <LOGBIO>
6.3900

>  <PRED_LOGBIO>
6.4400

>  <XV_RES>
0.1360

>  <WHL_TMPL>
1

>  <ANCH>
2-3;27-28

$$$$
ROW21
  -MTS-   01071502423D 0   0.00000     0.00000     0

 52 53  0  0  0  0  0  0  0  0999 V2000
   -2.2930   -1.4990    3.3800 C   0  0  0  0  0  0  0  0  0  0  0  0
   -2.0320   -0.9710    2.0770 O   0  0  0  0  0  0  0  0  0  0  0  0
   -2.0430    0.3900    1.9200 C   0  0  0  0  0  0  0  0  0  0  0  0
   -3.2340    1.0460    1.5870 C   0  0  0  0  0  0  0  0  0  0  0  0
   -3.2450    2.4370    1.4270 C   0  0  0  0  0  0  0  0  0  0  0  0
   -4.4100    3.0800    1.1000 O   0  0  0  0  0  0  0  0  0  0  0  0
   -2.0660    3.1710    1.6000 C   0  0  0  0  0  0  0  0  0  0  0  0
   -0.8750    2.5150    1.9330 C   0  0  0  0  0  0  0  0  0  0  0  0
   -0.8640    1.1240    2.0940 C   0  0  0  0  0  0  0  0  0  0  0  0
    0.3950    0.4300    2.4460 C   0  0  0  0  0  0  0  0  0  0  0  0
    1.2100   -0.0120    1.4790 C   0  0  0  0  0  0  0  0  0  0  0  0
    2.5520   -0.7520    1.8550 C   0  0  0  0  0  0  0  0  0  0  0  0
    2.7350   -1.1330    3.0100 O   0  0  0  0  0  0  0  0  0  0  0  0
    3.6210   -0.9990    0.8020 C   0  0  0  0  0  0  0  0  0  0  0  0
    4.7840   -0.2310    0.6900 C   0  0  0  0  0  0  0  0  0  0  0  0
    5.7400   -0.5130   -0.2920 C   0  0  0  0  0  0  0  0  0  0  0  0
    5.5700   -1.5890   -1.1680 C   0  0  0  0  0  0  0  0  0  0  0  0
    6.5050   -1.8590   -2.1320 O   0  0  0  0  0  0  0  0  0  0  0  0
    6.3890   -1.2320   -3.3220 C   0  0  0  0  0  0  0  0  0  0  0  0
    5.4700   -0.4520   -3.5130 O   0  0  0  0  0  0  0  0  0  0  0  0
    7.3950   -1.4960   -4.4160 C   0  0  0  0  0  0  0  0  0  0  0  0
    4.4280   -2.3840   -1.0420 C   0  0  0  0  0  0  0  0  0  0  0  0
    3.4740   -2.0980   -0.0620 C   0  0  0  0  0  0  0  0  0  0  0  0
   -2.0780    4.6710    1.4270 C   0  0  0  0  0  0  0  0  0  0  0  0
   -3.4520    5.2160    1.8070 C   0  0  0  0  0  0  0  0  0  0  0  0
   -1.0160    5.2960    2.3280 C   0  0  0  0  0  0  0  0  0  0  0  0
   -1.7810    5.0140   -0.0130 C   0  0  0  0  0  0  0  0  0  0  0  0
   -1.7400    6.2960   -0.4020 C   0  0  0  0  0  0  0  0  0  0  0  0
   -1.5460   -1.1280    4.0790 H   0  0  0  0  0  0  0  0  0  0  0  0
   -2.2510   -2.5850    3.3470 H   0  0  0  0  0  0  0  0  0  0  0  0
   -3.2830   -1.1850    3.7070 H   0  0  0  0  0  0  0  0  0  0  0  0
   -4.1430    0.4800    1.4530 H   0  0  0  0  0  0  0  0  0  0  0  0
   -4.5140    3.1430    0.1380 H   0  0  0  0  0  0  0  0  0  0  0  0
    0.0350    3.0810    2.0670 H   0  0  0  0  0  0  0  0  0  0  0  0
    0.6570    0.2800    3.4830 H   0  0  0  0  0  0  0  0  0  0  0  0
    0.9480    0.1380    0.4420 H   0  0  0  0  0  0  0  0  0  0  0  0
    4.9470    0.5910    1.3710 H   0  0  0  0  0  0  0  0  0  0  0  0
    6.6200    0.1080   -0.3740 H   0  0  0  0  0  0  0  0  0  0  0  0
    7.3820   -2.5530   -4.6740 H   0  0  0  0  0  0  0  0  0  0  0  0
    7.1400   -0.9060   -5.2940 H   0  0  0  0  0  0  0  0  0  0  0  0
    8.3890   -1.2200   -4.0700 H   0  0  0  0  0  0  0  0  0  0  0  0
    4.2820   -3.2240   -1.7050 H   0  0  0  0  0  0  0  0  0  0  0  0
    2.6060   -2.7340    0.0340 H   0  0  0  0  0  0  0  0  0  0  0  0
   -4.2090    4.7710    1.1640 H   0  0  0  0  0  0  0  0  0  0  0  0
   -3.4610    6.2970    1.6820 H   0  0  0  0  0  0  0  0  0  0  0  0
   -3.6660    4.9690    2.8440 H   0  0  0  0  0  0  0  0  0  0  0  0
   -0.0370    4.9080    2.0570 H   0  0  0  0  0  0  0  0  0  0  0  0
   -1.0250    6.3770    2.2030 H   0  0  0  0  0  0  0  0  0  0  0  0
   -1.2300    5.0490    3.3650 H   0  0  0  0  0  0  0  0  0  0  0  0
   -1.6020    4.2270   -0.7300 H   0  0  0  0  0  0  0  0  0  0  0  0
   -1.9190    7.0840    0.3150 H   0  0  0  0  0  0  0  0  0  0  0  0
   -1.5280    6.5420   -1.4320 H   0  0  0  0  0  0  0  0  0  0  0  0
  1 29  1  0  0  0  0
  1 30  1  0  0  0  0
  1 31  1  0  0  0  0
  1  2  1  0  0  0  0
  2  3  1  0  0  0  0
  3  4  2  0  0  0  0
  4 32  1  0  0  0  0
  4  5  1  0  0  0  0
  5  6  1  0  0  0  0
  6 33  1  0  0  0  0
  5  7  2  0  0  0  0
  7  8  1  0  0  0  0
  8 34  1  0  0  0  0
  8  9  2  0  0  0  0
  9  3  1  0  0  0  0
  9 10  1  0  0  0  0
 10 35  1  0  0  0  0
 10 11  2  0  0  0  0
 11 36  1  0  0  0  0
 11 12  1  0  0  0  0
 12 13  2  0  0  0  0
 12 14  1  0  0  0  0
 14 15  2  0  0  0  0
 15 37  1  0  0  0  0
 15 16  1  0  0  0  0
 16 38  1  0  0  0  0
 16 17  2  0  0  0  0
 17 18  1  0  0  0  0
 18 19  1  0  0  0  0
 19 20  2  0  0  0  0
 19 21  1  0  0  0  0
 21 39  1  0  0  0  0
 21 40  1  0  0  0  0
 21 41  1  0  0  0  0
 17 22  1  0  0  0  0
 22 42  1  0  0  0  0
 22 23  2  0  0  0  0
 23 14  1  0  0  0  0
 23 43  1  0  0  0  0
  7 24  1  0  0  0  0
 24 25  1  0  0  0  0
 25 44  1  0  0  0  0
 25 45  1  0  0  0  0
 25 46  1  0  0  0  0
 24 26  1  0  0  0  0
 26 47  1  0  0  0  0
 26 48  1  0  0  0  0
 26 49  1  0  0  0  0
 24 27  1  0  0  0  0
 27 50  1  0  0  0  0
 27 28  2  0  0  0  0
 28 51  1  0  0  0  0
 28 52  1  0  0  0  0
M  END
>  <LOGBIO>
4.7200

>  <PRED_LOGBIO>
4.8900

>  <XV_RES>
-0.2850

>  <WHL_TMPL>
3

>  <ANCH>
51-59;22-23

$$$$
ROW22
  -MTS-   01071502423D 0   0.00000     0.00000     0

 82 86  0  0  1  0  0  0  0  0999 V2000
    6.1160    2.7500   -1.5510 C   0  0  0  0  0  0  0  0  0  0  0  0
    5.5680    1.3820   -1.8800 C   0  0  0  0  0  0  0  0  0  0  0  0
    4.2550    1.1400   -1.7620 C   0  0  0  0  0  0  0  0  0  0  0  0
    3.3240    2.2350   -1.3000 C   0  0  1  0  0  0  0  0  0  0  0  0
    1.8660    1.8590   -1.6250 C   0  0  0  0  0  0  0  0  0  0  0  0
    1.1490    2.3530   -0.3550 C   0  0  1  0  0  0  0  0  0  0  0  0
    0.4720    3.5920   -0.5800 O   0  0  0  0  0  0  0  0  0  0  0  0
    0.1850    1.2520    0.0850 C   0  0  1  0  0  0  0  0  0  0  0  0
    0.7950    0.4550    1.2530 C   0  0  0  0  0  0  0  0  0  0  0  0
   -0.1560    0.6120    2.4540 C   0  0  0  0  0  0  0  0  0  0  0  0
   -1.5020    1.0150    1.8230 C   0  0  2  0  0  0  0  0  0  0  0  0
   -2.1260   -0.2990    1.3630 C   0  0  0  0  0  0  0  0  0  0  0  0
   -1.1250    1.8750    0.6030 C   0  0  2  0  0  0  0  0  0  0  0  0
   -2.3470    2.1520   -0.2910 C   0  0  0  0  0  0  0  0  0  0  0  0
   -3.4990    2.7860    0.5110 C   0  0  0  0  0  0  0  0  0  0  0  0
   -3.8770    1.9260    1.7310 C   0  0  2  0  0  0  0  0  0  0  0  0
   -5.0290    2.5600    2.5320 C   0  0  1  0  0  0  0  0  0  0  0  0
   -4.5240    3.9240    2.9920 C   0  0  0  0  0  0  0  0  0  0  0  0
   -6.2520    2.8360    1.6380 C   0  0  0  0  0  0  0  0  0  0  0  0
   -7.4040    3.4700    2.4390 C   0  0  0  0  0  0  0  0  0  0  0  0
   -7.7810    2.6100    3.6590 C   0  0  2  0  0  0  0  0  0  0  0  0
   -8.7780    3.2920    4.4250 O   0  0  0  0  0  0  0  0  0  0  0  0
   -6.5590    2.3330    4.5540 C   0  0  0  0  0  0  0  0  0  0  0  0
   -6.9550    1.4180    5.7090 C   0  0  0  0  0  0  0  0  0  0  0  0
   -6.0870    3.6300    5.2060 C   0  0  0  0  0  0  0  0  0  0  0  0
   -5.4070    1.6990    3.7520 C   0  0  2  0  0  0  0  0  0  0  0  0
   -4.1840    1.4230    4.6460 C   0  0  0  0  0  0  0  0  0  0  0  0
   -3.0320    0.7890    3.8450 C   0  0  0  0  0  0  0  0  0  0  0  0
   -2.6540    1.6490    2.6250 C   0  0  1  0  0  0  0  0  0  0  0  0
   -2.1090    2.9600    3.1840 C   0  0  0  0  0  0  0  0  0  0  0  0
    2.2160    2.4740    0.7060 C   0  0  0  0  0  0  0  0  0  0  0  0
    2.0200    2.6110    1.8770 O   0  0  0  0  0  0  0  0  0  0  0  0
    3.4280    2.4010    0.1160 O   0  0  0  0  0  0  0  0  0  0  0  0
    6.4990    0.2870   -2.3420 C   0  0  0  0  0  0  0  0  0  0  0  0
    5.8970    2.9880   -0.5120 H   0  0  0  0  0  0  0  0  0  0  0  0
    7.1930    2.7560   -1.7050 H   0  0  0  0  0  0  0  0  0  0  0  0
    5.6520    3.4920   -2.1980 H   0  0  0  0  0  0  0  0  0  0  0  0
    3.8630    0.1620   -1.9970 H   0  0  0  0  0  0  0  0  0  0  0  0
    3.5740    3.1620   -1.8120 H   0  0  0  0  0  0  0  0  0  0  0  0
    1.7890    0.7750   -1.6670 H   0  0  0  0  0  0  0  0  0  0  0  0
    1.5250    2.4340   -2.4830 H   0  0  0  0  0  0  0  0  0  0  0  0
    0.1920    3.9930    0.2580 H   0  0  0  0  0  0  0  0  0  0  0  0
   -0.0250    0.5860   -0.7490 H   0  0  0  0  0  0  0  0  0  0  0  0
    0.8600   -0.5960    0.9800 H   0  0  0  0  0  0  0  0  0  0  0  0
    1.7680    0.8710    1.5070 H   0  0  0  0  0  0  0  0  0  0  0  0
    0.2010    1.3770    3.1410 H   0  0  0  0  0  0  0  0  0  0  0  0
   -0.2460   -0.3190    3.0090 H   0  0  0  0  0  0  0  0  0  0  0  0
   -2.6400   -0.1450    0.4160 H   0  0  0  0  0  0  0  0  0  0  0  0
   -1.3460   -1.0460    1.2340 H   0  0  0  0  0  0  0  0  0  0  0  0
   -2.8390   -0.6440    2.1100 H   0  0  0  0  0  0  0  0  0  0  0  0
   -0.8410    2.8440    1.0110 H   0  0  0  0  0  0  0  0  0  0  0  0
   -2.6880    1.2200   -0.7380 H   0  0  0  0  0  0  0  0  0  0  0  0
   -2.0610    2.8190   -1.1010 H   0  0  0  0  0  0  0  0  0  0  0  0
   -3.2050    3.7780    0.8450 H   0  0  0  0  0  0  0  0  0  0  0  0
   -4.3690    2.9010   -0.1330 H   0  0  0  0  0  0  0  0  0  0  0  0
   -4.2300    0.9670    1.3560 H   0  0  0  0  0  0  0  0  0  0  0  0
   -4.9980    4.1880    3.9350 H   0  0  0  0  0  0  0  0  0  0  0  0
   -4.7680    4.6730    2.2410 H   0  0  0  0  0  0  0  0  0  0  0  0
   -3.4450    3.8850    3.1260 H   0  0  0  0  0  0  0  0  0  0  0  0
   -6.5910    1.9040    1.1910 H   0  0  0  0  0  0  0  0  0  0  0  0
   -5.9640    3.5030    0.8280 H   0  0  0  0  0  0  0  0  0  0  0  0
   -7.1090    4.4630    2.7730 H   0  0  0  0  0  0  0  0  0  0  0  0
   -8.2720    3.5860    1.7940 H   0  0  0  0  0  0  0  0  0  0  0  0
   -8.1940    1.6640    3.3150 H   0  0  0  0  0  0  0  0  0  0  0  0
   -9.6700    3.0550    4.1260 H   0  0  0  0  0  0  0  0  0  0  0  0
   -6.7660    0.3830    5.4320 H   0  0  0  0  0  0  0  0  0  0  0  0
   -6.3680    1.6710    6.5890 H   0  0  0  0  0  0  0  0  0  0  0  0
   -8.0130    1.5480    5.9280 H   0  0  0  0  0  0  0  0  0  0  0  0
   -6.6360    3.7910    6.1310 H   0  0  0  0  0  0  0  0  0  0  0  0
   -6.2650    4.4620    4.5290 H   0  0  0  0  0  0  0  0  0  0  0  0
   -5.0230    3.5600    5.4230 H   0  0  0  0  0  0  0  0  0  0  0  0
   -5.7600    0.7410    3.3780 H   0  0  0  0  0  0  0  0  0  0  0  0
   -3.8430    2.3540    5.0930 H   0  0  0  0  0  0  0  0  0  0  0  0
   -4.4710    0.7550    5.4570 H   0  0  0  0  0  0  0  0  0  0  0  0
   -3.3260   -0.2040    3.5100 H   0  0  0  0  0  0  0  0  0  0  0  0
   -2.1620    0.6730    4.4890 H   0  0  0  0  0  0  0  0  0  0  0  0
   -1.0380    2.8650    3.3520 H   0  0  0  0  0  0  0  0  0  0  0  0
   -2.2950    3.7630    2.4740 H   0  0  0  0  0  0  0  0  0  0  0  0
   -2.6050    3.1860    4.1260 H   0  0  0  0  0  0  0  0  0  0  0  0
    6.2030   -0.0460   -3.3340 H   0  0  0  0  0  0  0  0  0  0  0  0
    7.5170    0.6680   -2.3760 H   0  0  0  0  0  0  0  0  0  0  0  0
    6.4470   -0.5490   -1.6480 H   0  0  0  0  0  0  0  0  0  0  0  0
  1 35  1  0  0  0  0
  1 36  1  0  0  0  0
  1 37  1  0  0  0  0
  1  2  1  0  0  0  0
  2  3  2  0  0  0  0
  3 38  1  0  0  0  0
  3  4  1  0  0  0  0
  4 39  1  0  0  0  0
  4  5  1  0  0  0  0
  5 40  1  0  0  0  0
  5 41  1  0  0  0  0
  5  6  1  0  0  0  0
  6  7  1  0  0  0  0
  7 42  1  0  0  0  0
  6  8  1  0  0  0  0
  8 43  1  0  0  0  0
  8  9  1  0  0  0  0
  9 44  1  0  0  0  0
  9 45  1  0  0  0  0
  9 10  1  0  0  0  0
 10 46  1  0  0  0  0
 10 47  1  0  0  0  0
 10 11  1  0  0  0  0
 11 12  1  0  0  0  0
 12 48  1  0  0  0  0
 12 49  1  0  0  0  0
 12 50  1  0  0  0  0
 11 13  1  0  0  0  0
 13  8  1  0  0  0  0
 13 51  1  0  0  0  0
 13 14  1  0  0  0  0
 14 52  1  0  0  0  0
 14 53  1  0  0  0  0
 14 15  1  0  0  0  0
 15 54  1  0  0  0  0
 15 55  1  0  0  0  0
 15 16  1  0  0  0  0
 16 56  1  0  0  0  0
 16 17  1  0  0  0  0
 17 18  1  0  0  0  0
 18 57  1  0  0  0  0
 18 58  1  0  0  0  0
 18 59  1  0  0  0  0
 17 19  1  0  0  0  0
 19 60  1  0  0  0  0
 19 61  1  0  0  0  0
 19 20  1  0  0  0  0
 20 62  1  0  0  0  0
 20 63  1  0  0  0  0
 20 21  1  0  0  0  0
 21 64  1  0  0  0  0
 21 22  1  0  0  0  0
 22 65  1  0  0  0  0
 21 23  1  0  0  0  0
 23 24  1  0  0  0  0
 24 66  1  0  0  0  0
 24 67  1  0  0  0  0
 24 68  1  0  0  0  0
 23 25  1  0  0  0  0
 25 69  1  0  0  0  0
 25 70  1  0  0  0  0
 25 71  1  0  0  0  0
 23 26  1  0  0  0  0
 26 17  1  0  0  0  0
 26 72  1  0  0  0  0
 26 27  1  0  0  0  0
 27 73  1  0  0  0  0
 27 74  1  0  0  0  0
 27 28  1  0  0  0  0
 28 75  1  0  0  0  0
 28 76  1  0  0  0  0
 28 29  1  0  0  0  0
 29 11  1  0  0  0  0
 29 16  1  0  0  0  0
 29 30  1  0  0  0  0
 30 77  1  0  0  0  0
 30 78  1  0  0  0  0
 30 79  1  0  0  0  0
  6 31  1  0  0  0  0
 31 32  2  0  0  0  0
 31 33  1  0  0  0  0
 33  4  1  0  0  0  0
  2 34  1  0  0  0  0
 34 80  1  0  0  0  0
 34 81  1  0  0  0  0
 34 82  1  0  0  0  0
M  END
>  <LOGBIO>
5.0800

>  <PRED_LOGBIO>
5.2200

>  <XV_RES>
-0.4750

>  <WHL_TMPL>
1

>  <ANCH>
2-3;6-8

$$$$
ROW23
  -MTS-   01071502423D 0   0.00000     0.00000     0

 81 85  0  0  1  0  0  0  0  0999 V2000
    4.2850   -1.6710   -6.6580 C   0  0  0  0  0  0  0  0  0  0  0  0
    4.4360   -0.6700   -5.5170 C   0  0  0  0  0  0  0  0  0  0  0  0
    4.9010    0.6860   -6.0380 C   0  0  0  0  0  0  0  0  0  0  0  0
    5.4730   -1.2690   -4.5490 C   0  0  0  0  0  0  0  0  0  0  0  0
    5.5420   -0.4720   -3.2330 C   0  0  0  0  0  0  0  0  0  0  0  0
    4.1560   -0.3560   -2.5720 C   0  0  2  0  0  0  0  0  0  0  0  0
    4.2000    0.4300   -1.2480 C   0  0  0  0  0  0  0  0  0  0  0  0
    2.8090    0.4990   -0.5910 C   0  0  0  0  0  0  0  0  0  0  0  0
    1.7700    1.0990   -1.5580 C   0  0  2  0  0  0  0  0  0  0  0  0
    2.0940    2.5750   -1.7640 C   0  0  0  0  0  0  0  0  0  0  0  0
    1.7600    0.4060   -2.8990 C   0  0  0  0  0  0  0  0  0  0  0  0
    0.6330    0.0230   -3.5140 C   0  0  0  0  0  0  0  0  0  0  0  0
   -0.7390    0.2450   -2.9240 C   0  0  0  0  0  0  0  0  0  0  0  0
   -0.7460    1.2590   -1.7640 C   0  0  2  0  0  0  0  0  0  0  0  0
   -2.0970    1.2130   -1.0250 C   0  0  1  0  0  0  0  0  0  0  0  0
   -2.2680   -0.2000   -0.4750 C   0  0  0  0  0  0  0  0  0  0  0  0
   -3.2720    1.4810   -1.9820 C   0  0  0  0  0  0  0  0  0  0  0  0
   -4.6230    1.4360   -1.2430 C   0  0  0  0  0  0  0  0  0  0  0  0
   -4.6410    2.4020   -0.0440 C   0  0  2  0  0  0  0  0  0  0  0  0
   -5.8330    2.1100    0.6900 O   0  0  0  0  0  0  0  0  0  0  0  0
   -3.4650    2.1340    0.9130 C   0  0  0  0  0  0  0  0  0  0  0  0
   -3.4730    3.1570    2.0460 C   0  0  0  0  0  0  0  0  0  0  0  0
   -4.8940    2.0500    0.3720 C   0  0  0  0  0  0  0  0  0  0  0  0
   -2.1150    2.1800    0.1740 C   0  0  2  0  0  0  0  0  0  0  0  0
   -0.9390    1.9120    1.1320 C   0  0  0  0  0  0  0  0  0  0  0  0
    0.4110    1.9580    0.3920 C   0  0  0  0  0  0  0  0  0  0  0  0
    0.4300    0.9910   -0.8070 C   0  0  1  0  0  0  0  0  0  0  0  0
    0.2950   -0.4320   -0.2730 C   0  0  0  0  0  0  0  0  0  0  0  0
    3.1180    0.2420   -3.5390 C   0  0  2  0  0  0  0  0  0  0  0  0
    3.0500   -0.5550   -4.8550 C   0  0  0  0  0  0  0  0  0  0  0  0
    3.7020   -1.7580   -2.2420 C   0  0  0  0  0  0  0  0  0  0  0  0
    4.2410   -2.3780   -1.3410 O   0  0  0  0  0  0  0  0  0  0  0  0
    2.7210   -2.3130   -2.9300 O   0  0  0  0  0  0  0  0  0  0  0  0
    3.5110   -2.3930   -6.4070 H   0  0  0  0  0  0  0  0  0  0  0  0
    4.0070   -1.1440   -7.5690 H   0  0  0  0  0  0  0  0  0  0  0  0
    5.2290   -2.1900   -6.8130 H   0  0  0  0  0  0  0  0  0  0  0  0
    5.5400    0.5420   -6.9060 H   0  0  0  0  0  0  0  0  0  0  0  0
    5.4590    1.2020   -5.2590 H   0  0  0  0  0  0  0  0  0  0  0  0
    4.0360    1.2830   -6.3200 H   0  0  0  0  0  0  0  0  0  0  0  0
    6.4430   -1.1520   -5.0290 H   0  0  0  0  0  0  0  0  0  0  0  0
    5.1720   -2.2870   -4.3150 H   0  0  0  0  0  0  0  0  0  0  0  0
    5.8380    0.5400   -3.5030 H   0  0  0  0  0  0  0  0  0  0  0  0
    6.2020   -1.0010   -2.5490 H   0  0  0  0  0  0  0  0  0  0  0  0
    4.4680    1.4520   -1.5070 H   0  0  0  0  0  0  0  0  0  0  0  0
    4.8720   -0.0870   -0.5670 H   0  0  0  0  0  0  0  0  0  0  0  0
    2.8950    1.1970    0.2390 H   0  0  0  0  0  0  0  0  0  0  0  0
    2.4980   -0.5130   -0.3420 H   0  0  0  0  0  0  0  0  0  0  0  0
    2.6730    2.6950   -2.6780 H   0  0  0  0  0  0  0  0  0  0  0  0
    2.6710    2.9420   -0.9180 H   0  0  0  0  0  0  0  0  0  0  0  0
    1.1690    3.1420   -1.8450 H   0  0  0  0  0  0  0  0  0  0  0  0
    0.7090   -0.4670   -4.4730 H   0  0  0  0  0  0  0  0  0  0  0  0
   -1.0360   -0.7070   -2.4900 H   0  0  0  0  0  0  0  0  0  0  0  0
   -1.3880    0.6300   -3.7070 H   0  0  0  0  0  0  0  0  0  0  0  0
   -0.6230    2.2550   -2.1840 H   0  0  0  0  0  0  0  0  0  0  0  0
   -2.7880   -0.1560    0.4800 H   0  0  0  0  0  0  0  0  0  0  0  0
   -2.8490   -0.7940   -1.1770 H   0  0  0  0  0  0  0  0  0  0  0  0
   -1.2910   -0.6560   -0.3350 H   0  0  0  0  0  0  0  0  0  0  0  0
   -3.2840    0.6560   -2.6920 H   0  0  0  0  0  0  0  0  0  0  0  0
   -3.1490    2.4770   -2.4030 H   0  0  0  0  0  0  0  0  0  0  0  0
   -4.7120    0.4330   -0.8300 H   0  0  0  0  0  0  0  0  0  0  0  0
   -5.4020    1.7410   -1.9380 H   0  0  0  0  0  0  0  0  0  0  0  0
   -4.6190    3.4330   -0.3900 H   0  0  0  0  0  0  0  0  0  0  0  0
   -6.3910    1.4780    0.2100 H   0  0  0  0  0  0  0  0  0  0  0  0
   -4.4980    3.4020    2.3180 H   0  0  0  0  0  0  0  0  0  0  0  0
   -3.0290    4.0670    1.6480 H   0  0  0  0  0  0  0  0  0  0  0  0
   -2.9020    2.7160    2.8610 H   0  0  0  0  0  0  0  0  0  0  0  0
   -5.5840    1.9290    1.2040 H   0  0  0  0  0  0  0  0  0  0  0  0
   -5.1290    2.9660   -0.1650 H   0  0  0  0  0  0  0  0  0  0  0  0
   -4.9860    1.2010   -0.3020 H   0  0  0  0  0  0  0  0  0  0  0  0
   -1.9930    3.1870   -0.2180 H   0  0  0  0  0  0  0  0  0  0  0  0
   -1.0590    0.8910    1.4870 H   0  0  0  0  0  0  0  0  0  0  0  0
   -0.9360    2.6900    1.8930 H   0  0  0  0  0  0  0  0  0  0  0  0
    1.1570    1.5900    1.0940 H   0  0  0  0  0  0  0  0  0  0  0  0
    0.5590    2.9680    0.0170 H   0  0  0  0  0  0  0  0  0  0  0  0
    0.7220   -0.4870    0.7260 H   0  0  0  0  0  0  0  0  0  0  0  0
    0.8240   -1.1180   -0.9320 H   0  0  0  0  0  0  0  0  0  0  0  0
   -0.7570   -0.7060   -0.2330 H   0  0  0  0  0  0  0  0  0  0  0  0
    3.4710    1.2390   -3.7970 H   0  0  0  0  0  0  0  0  0  0  0  0
    2.7540   -1.5660   -4.5850 H   0  0  0  0  0  0  0  0  0  0  0  0
    2.3890   -0.0260   -5.5390 H   0  0  0  0  0  0  0  0  0  0  0  0
    2.5730   -3.2040   -2.5760 H   0  0  0  0  0  0  0  0  0  0  0  0
  1 34  1  0  0  0  0
  1 35  1  0  0  0  0
  1 36  1  0  0  0  0
  1  2  1  0  0  0  0
  2  3  1  0  0  0  0
  3 37  1  0  0  0  0
  3 38  1  0  0  0  0
  3 39  1  0  0  0  0
  2  4  1  0  0  0  0
  4 40  1  0  0  0  0
  4 41  1  0  0  0  0
  4  5  1  0  0  0  0
  5 42  1  0  0  0  0
  5 43  1  0  0  0  0
  5  6  1  0  0  0  0
  6  7  1  0  0  0  0
  7 44  1  0  0  0  0
  7 45  1  0  0  0  0
  7  8  1  0  0  0  0
  8 46  1  0  0  0  0
  8 47  1  0  0  0  0
  8  9  1  0  0  0  0
  9 10  1  0  0  0  0
 10 48  1  0  0  0  0
 10 49  1  0  0  0  0
 10 50  1  0  0  0  0
  9 11  1  0  0  0  0
 11 12  2  0  0  0  0
 12 51  1  0  0  0  0
 12 13  1  0  0  0  0
 13 52  1  0  0  0  0
 13 53  1  0  0  0  0
 13 14  1  0  0  0  0
 14 54  1  0  0  0  0
 14 15  1  0  0  0  0
 15 16  1  0  0  0  0
 16 55  1  0  0  0  0
 16 56  1  0  0  0  0
 16 57  1  0  0  0  0
 15 17  1  0  0  0  0
 17 58  1  0  0  0  0
 17 59  1  0  0  0  0
 17 18  1  0  0  0  0
 18 60  1  0  0  0  0
 18 61  1  0  0  0  0
 18 19  1  0  0  0  0
 19 62  1  0  0  0  0
 19 20  1  0  0  0  0
 20 63  1  0  0  0  0
 19 21  1  0  0  0  0
 21 22  1  0  0  0  0
 22 64  1  0  0  0  0
 22 65  1  0  0  0  0
 22 66  1  0  0  0  0
 21 23  1  0  0  0  0
 23 67  1  0  0  0  0
 23 68  1  0  0  0  0
 23 69  1  0  0  0  0
 21 24  1  0  0  0  0
 24 15  1  0  0  0  0
 24 70  1  0  0  0  0
 24 25  1  0  0  0  0
 25 71  1  0  0  0  0
 25 72  1  0  0  0  0
 25 26  1  0  0  0  0
 26 73  1  0  0  0  0
 26 74  1  0  0  0  0
 26 27  1  0  0  0  0
 27  9  1  0  0  0  0
 27 14  1  0  0  0  0
 27 28  1  0  0  0  0
 28 75  1  0  0  0  0
 28 76  1  0  0  0  0
 28 77  1  0  0  0  0
 11 29  1  0  0  0  0
 29  6  1  0  0  0  0
 29 78  1  0  0  0  0
 29 30  1  0  0  0  0
 30  2  1  0  0  0  0
 30 79  1  0  0  0  0
 30 80  1  0  0  0  0
  6 31  1  0  0  0  0
 31 32  2  0  0  0  0
 31 33  1  0  0  0  0
 33 81  1  0  0  0  0
M  END
>  <LOGBIO>
5.5900

>  <PRED_LOGBIO>
5.3800

>  <XV_RES>
0.2230

>  <WHL_TMPL>
1

>  <ANCH>
18-23;51-52

$$$$
ROW24
  -MTS-   01071502423D 0   0.00000     0.00000     0

 84 88  0  0  1  0  0  0  0  0999 V2000
    2.0810   -3.5180   -0.9680 C   0  0  0  0  0  0  0  0  0  0  0  0
    2.5370   -2.1900   -1.2370 O   0  0  0  0  0  0  0  0  0  0  0  0
    3.6500   -2.0410   -1.9870 C   0  0  0  0  0  0  0  0  0  0  0  0
    4.2340   -3.0240   -2.4130 O   0  0  0  0  0  0  0  0  0  0  0  0
    4.1710   -0.6590   -2.2980 C   0  0  2  0  0  0  0  0  0  0  0  0
    5.5740   -0.8300   -2.9100 C   0  0  0  0  0  0  0  0  0  0  0  0
    5.5220   -1.6240   -4.2280 C   0  0  0  0  0  0  0  0  0  0  0  0
    4.5440   -0.9850   -5.2310 C   0  0  0  0  0  0  0  0  0  0  0  0
    4.3940   -1.9800   -6.3790 C   0  0  0  0  0  0  0  0  0  0  0  0
    5.0810    0.3520   -5.7340 C   0  0  0  0  0  0  0  0  0  0  0  0
    3.1410   -0.8140   -4.6200 C   0  0  0  0  0  0  0  0  0  0  0  0
    3.1940   -0.0200   -3.3020 C   0  0  1  0  0  0  0  0  0  0  0  0
    1.8210    0.1980   -2.7110 C   0  0  0  0  0  0  0  0  0  0  0  0
    0.7020   -0.1400   -3.3650 C   0  0  0  0  0  0  0  0  0  0  0  0
   -0.6800    0.1370   -2.8250 C   0  0  0  0  0  0  0  0  0  0  0  0
   -0.6890    1.1500   -1.6660 C   0  0  2  0  0  0  0  0  0  0  0  0
   -2.0650    1.1590   -0.9750 C   0  0  1  0  0  0  0  0  0  0  0  0
   -2.3130   -0.2460   -0.4330 C   0  0  0  0  0  0  0  0  0  0  0  0
   -3.1950    1.4730   -1.9740 C   0  0  0  0  0  0  0  0  0  0  0  0
   -4.5710    1.4810   -1.2840 C   0  0  0  0  0  0  0  0  0  0  0  0
   -4.5940    2.4480   -0.0860 C   0  0  2  0  0  0  0  0  0  0  0  0
   -5.8220    2.2040    0.6050 O   0  0  0  0  0  0  0  0  0  0  0  0
   -3.4650    2.1340    0.9130 C   0  0  0  0  0  0  0  0  0  0  0  0
   -3.4730    3.1570    2.0460 C   0  0  0  0  0  0  0  0  0  0  0  0
   -4.8930    2.0500    0.3720 C   0  0  0  0  0  0  0  0  0  0  0  0
   -2.0890    2.1260    0.2230 C   0  0  2  0  0  0  0  0  0  0  0  0
   -0.9590    1.8120    1.2220 C   0  0  0  0  0  0  0  0  0  0  0  0
    0.4170    1.8040    0.5310 C   0  0  0  0  0  0  0  0  0  0  0  0
    0.4400    0.8370   -0.6670 C   0  0  2  0  0  0  0  0  0  0  0  0
    0.2300   -0.5800   -0.1400 C   0  0  0  0  0  0  0  0  0  0  0  0
    1.8100    0.8900   -1.3690 C   0  0  1  0  0  0  0  0  0  0  0  0
    2.2000    2.3530   -1.5620 C   0  0  0  0  0  0  0  0  0  0  0  0
    2.7890    0.2500   -0.3670 C   0  0  0  0  0  0  0  0  0  0  0  0
    4.1990    0.1260   -0.9730 C   0  0  0  0  0  0  0  0  0  0  0  0
    2.8560   -4.0670   -0.4360 H   0  0  0  0  0  0  0  0  0  0  0  0
    1.1820   -3.4770   -0.3570 H   0  0  0  0  0  0  0  0  0  0  0  0
    1.8590   -4.0220   -1.9060 H   0  0  0  0  0  0  0  0  0  0  0  0
    6.1420   -1.4370   -2.2080 H   0  0  0  0  0  0  0  0  0  0  0  0
    5.9750    0.1590   -3.1240 H   0  0  0  0  0  0  0  0  0  0  0  0
    5.1120   -2.6010   -3.9810 H   0  0  0  0  0  0  0  0  0  0  0  0
    6.5160   -1.6160   -4.6700 H   0  0  0  0  0  0  0  0  0  0  0  0
    3.5840   -2.6700   -6.1570 H   0  0  0  0  0  0  0  0  0  0  0  0
    4.1710   -1.4420   -7.2980 H   0  0  0  0  0  0  0  0  0  0  0  0
    5.3220   -2.5360   -6.5000 H   0  0  0  0  0  0  0  0  0  0  0  0
    5.7450    0.1810   -6.5790 H   0  0  0  0  0  0  0  0  0  0  0  0
    5.6310    0.8460   -4.9350 H   0  0  0  0  0  0  0  0  0  0  0  0
    4.2510    0.9820   -6.0470 H   0  0  0  0  0  0  0  0  0  0  0  0
    2.7950   -1.8130   -4.3620 H   0  0  0  0  0  0  0  0  0  0  0  0
    2.5270   -0.2600   -5.3270 H   0  0  0  0  0  0  0  0  0  0  0  0
    3.5940    0.9620   -3.5450 H   0  0  0  0  0  0  0  0  0  0  0  0
    0.7930   -0.6340   -4.3220 H   0  0  0  0  0  0  0  0  0  0  0  0
   -1.0310   -0.8030   -2.4030 H   0  0  0  0  0  0  0  0  0  0  0  0
   -1.2850    0.5470   -3.6310 H   0  0  0  0  0  0  0  0  0  0  0  0
   -0.5100    2.1410   -2.0790 H   0  0  0  0  0  0  0  0  0  0  0  0
   -1.5650   -0.4810    0.3210 H   0  0  0  0  0  0  0  0  0  0  0  0
   -3.3040   -0.2930    0.0120 H   0  0  0  0  0  0  0  0  0  0  0  0
   -2.2460   -0.9650   -1.2460 H   0  0  0  0  0  0  0  0  0  0  0  0
   -3.2130    0.6490   -2.6850 H   0  0  0  0  0  0  0  0  0  0  0  0
   -3.0160    2.4620   -2.3900 H   0  0  0  0  0  0  0  0  0  0  0  0
   -4.7150    0.4830   -0.8750 H   0  0  0  0  0  0  0  0  0  0  0  0
   -5.3120    1.8170   -2.0060 H   0  0  0  0  0  0  0  0  0  0  0  0
   -4.5190    3.4780   -0.4300 H   0  0  0  0  0  0  0  0  0  0  0  0
   -6.5840    2.3590    0.0250 H   0  0  0  0  0  0  0  0  0  0  0  0
   -4.4980    3.4020    2.3170 H   0  0  0  0  0  0  0  0  0  0  0  0
   -3.0290    4.0670    1.6480 H   0  0  0  0  0  0  0  0  0  0  0  0
   -2.9020    2.7160    2.8610 H   0  0  0  0  0  0  0  0  0  0  0  0
   -5.2590    1.0290    0.4570 H   0  0  0  0  0  0  0  0  0  0  0  0
   -5.5320    2.7130    0.9520 H   0  0  0  0  0  0  0  0  0  0  0  0
   -4.9090    2.3550   -0.6730 H   0  0  0  0  0  0  0  0  0  0  0  0
   -1.9120    3.1280   -0.1640 H   0  0  0  0  0  0  0  0  0  0  0  0
   -1.1330    0.7960    1.5710 H   0  0  0  0  0  0  0  0  0  0  0  0
   -0.9530    2.5890    1.9840 H   0  0  0  0  0  0  0  0  0  0  0  0
    1.1220    1.4070    1.2590 H   0  0  0  0  0  0  0  0  0  0  0  0
    0.6190    2.8070    0.1630 H   0  0  0  0  0  0  0  0  0  0  0  0
    0.6190   -0.6510    0.8740 H   0  0  0  0  0  0  0  0  0  0  0  0
    0.7540   -1.2870   -0.7800 H   0  0  0  0  0  0  0  0  0  0  0  0
   -0.8330   -0.8120   -0.1380 H   0  0  0  0  0  0  0  0  0  0  0  0
    2.8160    2.4490   -2.4540 H   0  0  0  0  0  0  0  0  0  0  0  0
    2.7600    2.6960   -0.6950 H   0  0  0  0  0  0  0  0  0  0  0  0
    1.3010    2.9560   -1.6750 H   0  0  0  0  0  0  0  0  0  0  0  0
    2.4360   -0.7650   -0.1970 H   0  0  0  0  0  0  0  0  0  0  0  0
    2.8500    0.8940    0.5090 H   0  0  0  0  0  0  0  0  0  0  0  0
    4.5160    1.1360   -1.2220 H   0  0  0  0  0  0  0  0  0  0  0  0
    4.8250   -0.4170   -0.2690 H   0  0  0  0  0  0  0  0  0  0  0  0
  1 35  1  0  0  0  0
  1 36  1  0  0  0  0
  1 37  1  0  0  0  0
  1  2  1  0  0  0  0
  2  3  1  0  0  0  0
  3  4  2  0  0  0  0
  3  5  1  0  0  0  0
  5  6  1  0  0  0  0
  6 38  1  0  0  0  0
  6 39  1  0  0  0  0
  6  7  1  0  0  0  0
  7 40  1  0  0  0  0
  7 41  1  0  0  0  0
  7  8  1  0  0  0  0
  8  9  1  0  0  0  0
  9 42  1  0  0  0  0
  9 43  1  0  0  0  0
  9 44  1  0  0  0  0
  8 10  1  0  0  0  0
 10 45  1  0  0  0  0
 10 46  1  0  0  0  0
 10 47  1  0  0  0  0
  8 11  1  0  0  0  0
 11 48  1  0  0  0  0
 11 49  1  0  0  0  0
 11 12  1  0  0  0  0
 12  5  1  0  0  0  0
 12 50  1  0  0  0  0
 12 13  1  0  0  0  0
 13 14  2  0  0  0  0
 14 51  1  0  0  0  0
 14 15  1  0  0  0  0
 15 52  1  0  0  0  0
 15 53  1  0  0  0  0
 15 16  1  0  0  0  0
 16 54  1  0  0  0  0
 16 17  1  0  0  0  0
 17 18  1  0  0  0  0
 18 55  1  0  0  0  0
 18 56  1  0  0  0  0
 18 57  1  0  0  0  0
 17 19  1  0  0  0  0
 19 58  1  0  0  0  0
 19 59  1  0  0  0  0
 19 20  1  0  0  0  0
 20 60  1  0  0  0  0
 20 61  1  0  0  0  0
 20 21  1  0  0  0  0
 21 62  1  0  0  0  0
 21 22  1  0  0  0  0
 22 63  1  0  0  0  0
 21 23  1  0  0  0  0
 23 24  1  0  0  0  0
 24 64  1  0  0  0  0
 24 65  1  0  0  0  0
 24 66  1  0  0  0  0
 23 25  1  0  0  0  0
 25 67  1  0  0  0  0
 25 68  1  0  0  0  0
 25 69  1  0  0  0  0
 23 26  1  0  0  0  0
 26 17  1  0  0  0  0
 26 70  1  0  0  0  0
 26 27  1  0  0  0  0
 27 71  1  0  0  0  0
 27 72  1  0  0  0  0
 27 28  1  0  0  0  0
 28 73  1  0  0  0  0
 28 74  1  0  0  0  0
 28 29  1  0  0  0  0
 29 16  1  0  0  0  0
 29 30  1  0  0  0  0
 30 75  1  0  0  0  0
 30 76  1  0  0  0  0
 30 77  1  0  0  0  0
 29 31  1  0  0  0  0
 31 13  1  0  0  0  0
 31 32  1  0  0  0  0
 32 78  1  0  0  0  0
 32 79  1  0  0  0  0
 32 80  1  0  0  0  0
 31 33  1  0  0  0  0
 33 81  1  0  0  0  0
 33 82  1  0  0  0  0
 33 34  1  0  0  0  0
 34  5  1  0  0  0  0
 34 83  1  0  0  0  0
 34 84  1  0  0  0  0
M  END
>  <LOGBIO>
5.3500

>  <PRED_LOGBIO>
5.5900

>  <XV_RES>
-0.2790

>  <WHL_TMPL>
1

>  <ANCH>
18-23;52-53

$$$$
ROW25
  -MTS-   01071502423D 0   0.00000     0.00000     0

 84 88  0  0  1  0  0  0  0  0999 V2000
    8.9950   -1.4900   -2.4970 C   0  0  0  0  0  0  0  0  0  0  0  0
    7.9140   -0.5270   -2.9780 C   0  0  2  0  0  0  0  0  0  0  0  0
    8.5070    0.8880   -2.8550 C   0  0  0  0  0  0  0  0  0  0  0  0
    7.4350    1.9700   -3.0820 C   0  0  0  0  0  0  0  0  0  0  0  0
    6.2330    1.7790   -2.1380 C   0  0  2  0  0  0  0  0  0  0  0  0
    5.1490    2.8540   -2.3400 C   0  0  0  0  0  0  0  0  0  0  0  0
    3.9770    2.6600   -1.3610 C   0  0  0  0  0  0  0  0  0  0  0  0
    3.3820    1.2450   -1.4830 C   0  0  2  0  0  0  0  0  0  0  0  0
    2.6850    1.1270   -2.8360 C   0  0  0  0  0  0  0  0  0  0  0  0
    4.4320    0.1650   -1.3770 C   0  0  0  0  0  0  0  0  0  0  0  0
    4.2820   -0.9230   -0.6100 C   0  0  0  0  0  0  0  0  0  0  0  0
    3.0490   -1.1760    0.2240 C   0  0  0  0  0  0  0  0  0  0  0  0
    1.8560   -0.2840   -0.1670 C   0  0  2  0  0  0  0  0  0  0  0  0
    0.7490   -0.3770    0.8990 C   0  0  1  0  0  0  0  0  0  0  0  0
    1.3430    0.1060    2.2190 C   0  0  0  0  0  0  0  0  0  0  0  0
    0.2880   -1.8320    1.1070 C   0  0  0  0  0  0  0  0  0  0  0  0
   -0.8190   -1.9260    2.1730 C   0  0  1  0  0  0  0  0  0  0  0  0
   -0.2530   -1.4260    3.3870 O   0  0  0  0  0  0  0  0  0  0  0  0
   -2.0050   -1.0030    1.8350 C   0  0  2  0  0  0  0  0  0  0  0  0
   -2.8510   -0.9970    2.9880 O   0  0  0  0  0  0  0  0  0  0  0  0
   -1.5450    0.4520    1.6280 C   0  0  1  0  0  0  0  0  0  0  0  0
   -1.0470    1.0340    2.9480 C   0  0  0  0  0  0  0  0  0  0  0  0
   -1.3420   -1.0650    1.6990 C   0  0  0  0  0  0  0  0  0  0  0  0
   -2.5570   -1.7320    1.3500 O   0  0  0  0  0  0  0  0  0  0  0  0
   -0.4370    0.5460    0.5620 C   0  0  2  0  0  0  0  0  0  0  0  0
    0.0230    2.0010    0.3550 C   0  0  2  0  0  0  0  0  0  0  0  0
    0.6160    2.4160    1.5880 O   0  0  0  0  0  0  0  0  0  0  0  0
    1.1310    2.0940   -0.7110 C   0  0  0  0  0  0  0  0  0  0  0  0
    2.3170    1.1710   -0.3740 C   0  0  1  0  0  0  0  0  0  0  0  0
    2.9470    1.6610    0.9260 C   0  0  0  0  0  0  0  0  0  0  0  0
    5.6400    0.3630   -2.2610 C   0  0  2  0  0  0  0  0  0  0  0  0
    6.7120   -0.7190   -2.0340 C   0  0  1  0  0  0  0  0  0  0  0  0
    7.2400   -0.5090   -0.6180 C   0  0  0  0  0  0  0  0  0  0  0  0
    6.7480    1.9250   -0.7260 C   0  0  0  0  0  0  0  0  0  0  0  0
    7.6920    2.6620   -0.4940 O   0  0  0  0  0  0  0  0  0  0  0  0
    6.1760    1.2550    0.2570 O   0  0  0  0  0  0  0  0  0  0  0  0
    9.4320   -1.1130   -1.5750 H   0  0  0  0  0  0  0  0  0  0  0  0
    8.5550   -2.4690   -2.3160 H   0  0  0  0  0  0  0  0  0  0  0  0
    9.7690   -1.5750   -3.2570 H   0  0  0  0  0  0  0  0  0  0  0  0
    7.6330   -0.7400   -4.0070 H   0  0  0  0  0  0  0  0  0  0  0  0
    9.2240    0.9920   -3.6670 H   0  0  0  0  0  0  0  0  0  0  0  0
    8.9000    1.0060   -1.8470 H   0  0  0  0  0  0  0  0  0  0  0  0
    7.0580    1.8210   -4.0920 H   0  0  0  0  0  0  0  0  0  0  0  0
    7.8810    2.9400   -2.8730 H   0  0  0  0  0  0  0  0  0  0  0  0
    4.7450    2.6980   -3.3380 H   0  0  0  0  0  0  0  0  0  0  0  0
    5.5960    3.8280   -2.1480 H   0  0  0  0  0  0  0  0  0  0  0  0
    3.1970    3.3510   -1.6740 H   0  0  0  0  0  0  0  0  0  0  0  0
    4.3550    2.7850   -0.3480 H   0  0  0  0  0  0  0  0  0  0  0  0
    3.3570    0.6570   -3.5510 H   0  0  0  0  0  0  0  0  0  0  0  0
    2.4130    2.1190   -3.1910 H   0  0  0  0  0  0  0  0  0  0  0  0
    1.7880    0.5210   -2.7290 H   0  0  0  0  0  0  0  0  0  0  0  0
    5.0790   -1.6520   -0.5860 H   0  0  0  0  0  0  0  0  0  0  0  0
    3.3130   -0.8940    1.2410 H   0  0  0  0  0  0  0  0  0  0  0  0
    2.7500   -2.2130    0.0840 H   0  0  0  0  0  0  0  0  0  0  0  0
    1.4530   -0.6500   -1.1080 H   0  0  0  0  0  0  0  0  0  0  0  0
    1.1920    1.1800    2.3130 H   0  0  0  0  0  0  0  0  0  0  0  0
    0.8520   -0.4030    3.0460 H   0  0  0  0  0  0  0  0  0  0  0  0
    2.4080   -0.1130    2.2390 H   0  0  0  0  0  0  0  0  0  0  0  0
    1.1450   -2.3700    1.5070 H   0  0  0  0  0  0  0  0  0  0  0  0
   -0.1140   -2.1990    0.1650 H   0  0  0  0  0  0  0  0  0  0  0  0
   -1.1590   -2.9540    2.2750 H   0  0  0  0  0  0  0  0  0  0  0  0
   -0.4130   -0.4740    3.4790 H   0  0  0  0  0  0  0  0  0  0  0  0
   -2.5250   -1.3640    0.9510 H   0  0  0  0  0  0  0  0  0  0  0  0
   -3.7170   -1.3840    2.7860 H   0  0  0  0  0  0  0  0  0  0  0  0
   -1.8930    1.3100    3.5740 H   0  0  0  0  0  0  0  0  0  0  0  0
   -0.5240    1.9570    2.7050 H   0  0  0  0  0  0  0  0  0  0  0  0
   -0.4060    0.2770    3.3940 H   0  0  0  0  0  0  0  0  0  0  0  0
   -1.0560   -1.3360    2.7130 H   0  0  0  0  0  0  0  0  0  0  0  0
   -0.5540   -1.3610    1.0090 H   0  0  0  0  0  0  0  0  0  0  0  0
   -2.4480   -2.6950    1.3890 H   0  0  0  0  0  0  0  0  0  0  0  0
   -0.8610    0.2010   -0.3790 H   0  0  0  0  0  0  0  0  0  0  0  0
   -0.8210    2.6280    0.0780 H   0  0  0  0  0  0  0  0  0  0  0  0
   -0.0640    2.6640    2.2340 H   0  0  0  0  0  0  0  0  0  0  0  0
    1.5130    3.1120   -0.6670 H   0  0  0  0  0  0  0  0  0  0  0  0
    0.7140    1.7780   -1.6650 H   0  0  0  0  0  0  0  0  0  0  0  0
    4.0100    1.4290    0.9240 H   0  0  0  0  0  0  0  0  0  0  0  0
    2.4700    1.1670    1.7700 H   0  0  0  0  0  0  0  0  0  0  0  0
    2.8120    2.7380    1.0120 H   0  0  0  0  0  0  0  0  0  0  0  0
    5.3010    0.2560   -3.2900 H   0  0  0  0  0  0  0  0  0  0  0  0
    6.2860   -1.7130   -2.1480 H   0  0  0  0  0  0  0  0  0  0  0  0
    7.1720    0.5450   -0.3580 H   0  0  0  0  0  0  0  0  0  0  0  0
    8.2790   -0.8290   -0.5670 H   0  0  0  0  0  0  0  0  0  0  0  0
    6.6460   -1.0940    0.0810 H   0  0  0  0  0  0  0  0  0  0  0  0
    6.6400    1.4760    1.0800 H   0  0  0  0  0  0  0  0  0  0  0  0
  1 37  1  0  0  0  0
  1 38  1  0  0  0  0
  1 39  1  0  0  0  0
  1  2  1  0  0  0  0
  2 40  1  0  0  0  0
  2  3  1  0  0  0  0
  3 41  1  0  0  0  0
  3 42  1  0  0  0  0
  3  4  1  0  0  0  0
  4 43  1  0  0  0  0
  4 44  1  0  0  0  0
  4  5  1  0  0  0  0
  5  6  1  0  0  0  0
  6 45  1  0  0  0  0
  6 46  1  0  0  0  0
  6  7  1  0  0  0  0
  7 47  1  0  0  0  0
  7 48  1  0  0  0  0
  7  8  1  0  0  0  0
  8  9  1  0  0  0  0
  9 49  1  0  0  0  0
  9 50  1  0  0  0  0
  9 51  1  0  0  0  0
  8 10  1  0  0  0  0
 10 11  2  0  0  0  0
 11 52  1  0  0  0  0
 11 12  1  0  0  0  0
 12 53  1  0  0  0  0
 12 54  1  0  0  0  0
 12 13  1  0  0  0  0
 13 55  1  0  0  0  0
 13 14  1  0  0  0  0
 14 15  1  0  0  0  0
 15 56  1  0  0  0  0
 15 57  1  0  0  0  0
 15 58  1  0  0  0  0
 14 16  1  0  0  0  0
 16 59  1  0  0  0  0
 16 60  1  0  0  0  0
 16 17  1  0  0  0  0
 17 61  1  0  0  0  0
 17 18  1  0  0  0  0
 18 62  1  0  0  0  0
 17 19  1  0  0  0  0
 19 63  1  0  0  0  0
 19 20  1  0  0  0  0
 20 64  1  0  0  0  0
 19 21  1  0  0  0  0
 21 22  1  0  0  0  0
 22 65  1  0  0  0  0
 22 66  1  0  0  0  0
 22 67  1  0  0  0  0
 21 23  1  0  0  0  0
 23 68  1  0  0  0  0
 23 69  1  0  0  0  0
 23 24  1  0  0  0  0
 24 70  1  0  0  0  0
 21 25  1  0  0  0  0
 25 14  1  0  0  0  0
 25 71  1  0  0  0  0
 25 26  1  0  0  0  0
 26 72  1  0  0  0  0
 26 27  1  0  0  0  0
 27 73  1  0  0  0  0
 26 28  1  0  0  0  0
 28 74  1  0  0  0  0
 28 75  1  0  0  0  0
 28 29  1  0  0  0  0
 29  8  1  0  0  0  0
 29 13  1  0  0  0  0
 29 30  1  0  0  0  0
 30 76  1  0  0  0  0
 30 77  1  0  0  0  0
 30 78  1  0  0  0  0
 10 31  1  0  0  0  0
 31  5  1  0  0  0  0
 31 79  1  0  0  0  0
 31 32  1  0  0  0  0
 32  2  1  0  0  0  0
 32 80  1  0  0  0  0
 32 33  1  0  0  0  0
 33 81  1  0  0  0  0
 33 82  1  0  0  0  0
 33 83  1  0  0  0  0
  5 34  1  0  0  0  0
 34 35  2  0  0  0  0
 34 36  1  0  0  0  0
 36 84  1  0  0  0  0
M  END
>  <LOGBIO>
4.9100

>  <PRED_LOGBIO>
4.8200

>  <XV_RES>
0.0690

>  <WHL_TMPL>
1

>  <ANCH>
14-34;49-50

$$$$
ROW26
  -MTS-   01071502423D 0   0.00000     0.00000     0

 63 65  0  0  0  0  0  0  0  0999 V2000
   -3.6320    1.4300   -2.6250 C   0  0  0  0  0  0  0  0  0  0  0  0
   -3.4410    1.1010   -1.1640 C   0  0  0  0  0  0  0  0  0  0  0  0
   -3.8940    1.8510   -0.3000 O   0  0  0  0  0  0  0  0  0  0  0  0
   -2.7080   -0.1230   -0.7710 C   0  0  0  0  0  0  0  0  0  0  0  0
   -3.4010   -1.3250   -0.5890 C   0  0  0  0  0  0  0  0  0  0  0  0
   -2.7080   -2.4830   -0.2170 C   0  0  0  0  0  0  0  0  0  0  0  0
   -1.3210   -2.4390   -0.0270 C   0  0  0  0  0  0  0  0  0  0  0  0
   -0.6280   -1.2360   -0.2080 C   0  0  0  0  0  0  0  0  0  0  0  0
    0.8670   -1.1880   -0.0030 C   0  0  0  0  0  0  0  0  0  0  0  0
    1.1580   -0.8590    1.4000 N   0  0  0  0  0  0  0  0  0  0  0  0
    2.5520   -0.7520    1.8550 C   0  0  0  0  0  0  0  0  0  0  0  0
    3.6210   -0.9990    0.8020 C   0  0  0  0  0  0  0  0  0  0  0  0
    3.4740   -2.0980   -0.0620 C   0  0  0  0  0  0  0  0  0  0  0  0
    4.4280   -2.3840   -1.0420 C   0  0  0  0  0  0  0  0  0  0  0  0
    5.5700   -1.5890   -1.1680 C   0  0  0  0  0  0  0  0  0  0  0  0
    5.7400   -0.5130   -0.2920 C   0  0  0  0  0  0  0  0  0  0  0  0
    4.7840   -0.2310    0.6900 C   0  0  0  0  0  0  0  0  0  0  0  0
    6.5720   -1.8660   -2.2490 C   0  0  0  0  0  0  0  0  0  0  0  0
    6.6030   -3.1680   -2.6470 F   0  0  0  0  0  0  0  0  0  0  0  0
    7.8510   -1.5340   -1.9230 F   0  0  0  0  0  0  0  0  0  0  0  0
    6.3480   -1.0250   -3.8150 P   0  0  0  0  0  0  0  0  0  0  0  0
    5.3160   -1.5740   -4.7530 O   0  0  0  0  0  0  0  0  0  0  0  0
    7.7930   -0.9100   -4.5250 O   0  0  0  0  0  0  0  0  0  0  0  0
    6.0600    0.5260   -3.4740 O   0  0  0  0  0  0  0  0  0  0  0  0
   -0.1530   -0.5940    2.5270 S   0  0  0  0  0  0  0  0  0  0  0  0
   -0.0640    0.7300    3.0600 O   0  0  0  0  0  0  0  0  0  0  0  0
   -0.0640   -1.5440    3.5930 O   0  0  0  0  0  0  0  0  0  0  0  0
   -1.7610   -0.7980    1.6570 C   0  0  0  0  0  0  0  0  0  0  0  0
   -2.3730    0.3040    1.0490 C   0  0  0  0  0  0  0  0  0  0  0  0
   -3.5970    0.1490    0.3860 C   0  0  0  0  0  0  0  0  0  0  0  0
   -4.2080   -1.1090    0.3320 C   0  0  0  0  0  0  0  0  0  0  0  0
   -5.4060   -1.2610   -0.3160 O   0  0  0  0  0  0  0  0  0  0  0  0
   -5.3790   -1.5880   -1.7080 C   0  0  0  0  0  0  0  0  0  0  0  0
   -6.7930   -1.7090   -2.2240 C   0  0  0  0  0  0  0  0  0  0  0  0
   -7.7350   -1.5320   -1.4700 O   0  0  0  0  0  0  0  0  0  0  0  0
   -7.0090   -2.0060   -3.4920 O   0  0  0  0  0  0  0  0  0  0  0  0
   -3.5970   -2.2120    0.9400 C   0  0  0  0  0  0  0  0  0  0  0  0
   -2.3730   -2.0570    1.6020 C   0  0  0  0  0  0  0  0  0  0  0  0
   -1.3220   -0.0780   -0.5800 C   0  0  0  0  0  0  0  0  0  0  0  0
   -4.1840    0.6270   -3.1080 H   0  0  0  0  0  0  0  0  0  0  0  0
   -4.1900    2.3600   -2.7180 H   0  0  0  0  0  0  0  0  0  0  0  0
   -2.6610    1.5410   -3.1020 H   0  0  0  0  0  0  0  0  0  0  0  0
   -4.4700   -1.3600   -0.7360 H   0  0  0  0  0  0  0  0  0  0  0  0
   -3.2420   -3.4110   -0.0770 H   0  0  0  0  0  0  0  0  0  0  0  0
   -0.7870   -3.3320    0.2600 H   0  0  0  0  0  0  0  0  0  0  0  0
    1.2970   -0.4270   -0.6510 H   0  0  0  0  0  0  0  0  0  0  0  0
    1.2980   -2.1570   -0.2450 H   0  0  0  0  0  0  0  0  0  0  0  0
    2.6780   -1.5480    2.5850 H   0  0  0  0  0  0  0  0  0  0  0  0
    2.7040    0.2520    2.2450 H   0  0  0  0  0  0  0  0  0  0  0  0
    2.6060   -2.7340    0.0340 H   0  0  0  0  0  0  0  0  0  0  0  0
    4.2820   -3.2240   -1.7050 H   0  0  0  0  0  0  0  0  0  0  0  0
    6.6200    0.1080   -0.3740 H   0  0  0  0  0  0  0  0  0  0  0  0
    4.9470    0.5910    1.3710 H   0  0  0  0  0  0  0  0  0  0  0  0
    7.6490   -0.7570   -5.4720 H   0  0  0  0  0  0  0  0  0  0  0  0
    5.0990    0.6520   -3.4460 H   0  0  0  0  0  0  0  0  0  0  0  0
   -1.9010    1.2750    1.0910 H   0  0  0  0  0  0  0  0  0  0  0  0
   -4.0680    0.9990   -0.0830 H   0  0  0  0  0  0  0  0  0  0  0  0
   -4.8590   -2.5330   -1.8490 H   0  0  0  0  0  0  0  0  0  0  0  0
   -4.8590   -0.8030   -2.2550 H   0  0  0  0  0  0  0  0  0  0  0  0
   -7.9690   -2.0390   -3.6320 H   0  0  0  0  0  0  0  0  0  0  0  0
   -4.0690   -3.1820    0.8980 H   0  0  0  0  0  0  0  0  0  0  0  0
   -1.9010   -2.9070    2.0720 H   0  0  0  0  0  0  0  0  0  0  0  0
   -0.7870    0.8500   -0.7200 H   0  0  0  0  0  0  0  0  0  0  0  0
  1 40  1  0  0  0  0
  1 41  1  0  0  0  0
  1 42  1  0  0  0  0
  1  2  1  0  0  0  0
  2  3  2  0  0  0  0
  2  4  1  0  0  0  0
  4  5  2  0  0  0  0
  5 43  1  0  0  0  0
  5  6  1  0  0  0  0
  6 44  1  0  0  0  0
  6  7  2  0  0  0  0
  7 45  1  0  0  0  0
  7  8  1  0  0  0  0
  8  9  1  0  0  0  0
  9 46  1  0  0  0  0
  9 47  1  0  0  0  0
  9 10  1  0  0  0  0
 10 11  1  0  0  0  0
 11 48  1  0  0  0  0
 11 49  1  0  0  0  0
 11 12  1  0  0  0  0
 12 13  2  0  0  0  0
 13 50  1  0  0  0  0
 13 14  1  0  0  0  0
 14 51  1  0  0  0  0
 14 15  2  0  0  0  0
 15 16  1  0  0  0  0
 16 52  1  0  0  0  0
 16 17  2  0  0  0  0
 17 12  1  0  0  0  0
 17 53  1  0  0  0  0
 15 18  1  0  0  0  0
 18 19  1  0  0  0  0
 18 20  1  0  0  0  0
 18 21  1  0  0  0  0
 21 22  2  0  0  0  0
 21 23  1  0  0  0  0
 23 54  1  0  0  0  0
 21 24  1  0  0  0  0
 24 55  1  0  0  0  0
 10 25  1  0  0  0  0
 25 26  2  0  0  0  0
 25 27  2  0  0  0  0
 25 28  1  0  0  0  0
 28 29  2  0  0  0  0
 29 56  1  0  0  0  0
 29 30  1  0  0  0  0
 30 57  1  0  0  0  0
 30 31  2  0  0  0  0
 31 32  1  0  0  0  0
 32 33  1  0  0  0  0
 33 58  1  0  0  0  0
 33 59  1  0  0  0  0
 33 34  1  0  0  0  0
 34 35  2  0  0  0  0
 34 36  1  0  0  0  0
 36 60  1  0  0  0  0
 31 37  1  0  0  0  0
 37 61  1  0  0  0  0
 37 38  2  0  0  0  0
 38 28  1  0  0  0  0
 38 62  1  0  0  0  0
  8 39  2  0  0  0  0
 39  4  1  0  0  0  0
 39 63  1  0  0  0  0
M  END
>  <LOGBIO>
6.1100

>  <PRED_LOGBIO>
6.6300

>  <XV_RES>
-0.6660

>  <WHL_TMPL>
3

>  <ANCH>
62-66;35-39

$$$$
ROW27
  -MTS-   01071502423D 0   0.00000     0.00000     0

 82 86  0  0  1  0  0  0  0  0999 V2000
    4.2850   -1.6710   -6.6580 C   0  0  0  0  0  0  0  0  0  0  0  0
    4.4360   -0.6700   -5.5170 C   0  0  0  0  0  0  0  0  0  0  0  0
    4.9010    0.6860   -6.0380 C   0  0  0  0  0  0  0  0  0  0  0  0
    5.4730   -1.2690   -4.5490 C   0  0  0  0  0  0  0  0  0  0  0  0
    5.5420   -0.4720   -3.2330 C   0  0  0  0  0  0  0  0  0  0  0  0
    4.1560   -0.3560   -2.5720 C   0  0  2  0  0  0  0  0  0  0  0  0
    4.2000    0.4300   -1.2480 C   0  0  0  0  0  0  0  0  0  0  0  0
    2.8090    0.4990   -0.5910 C   0  0  0  0  0  0  0  0  0  0  0  0
    1.7700    1.0990   -1.5580 C   0  0  2  0  0  0  0  0  0  0  0  0
    2.0940    2.5750   -1.7640 C   0  0  0  0  0  0  0  0  0  0  0  0
    1.7600    0.4060   -2.8990 C   0  0  0  0  0  0  0  0  0  0  0  0
    0.6330    0.0230   -3.5140 C   0  0  0  0  0  0  0  0  0  0  0  0
   -0.7390    0.2450   -2.9240 C   0  0  0  0  0  0  0  0  0  0  0  0
   -0.7460    1.2590   -1.7640 C   0  0  2  0  0  0  0  0  0  0  0  0
   -2.0970    1.2130   -1.0250 C   0  0  1  0  0  0  0  0  0  0  0  0
   -2.2680   -0.2000   -0.4750 C   0  0  0  0  0  0  0  0  0  0  0  0
   -3.2720    1.4810   -1.9820 C   0  0  0  0  0  0  0  0  0  0  0  0
   -4.6230    1.4360   -1.2430 C   0  0  2  0  0  0  0  0  0  0  0  0
   -4.7400    0.1180   -0.7000 O   0  0  0  0  0  0  0  0  0  0  0  0
   -4.6410    2.4020   -0.0440 C   0  0  2  0  0  0  0  0  0  0  0  0
   -5.8330    2.1100    0.6900 O   0  0  0  0  0  0  0  0  0  0  0  0
   -3.4650    2.1340    0.9130 C   0  0  0  0  0  0  0  0  0  0  0  0
   -3.4730    3.1570    2.0460 C   0  0  0  0  0  0  0  0  0  0  0  0
   -4.8940    2.0500    0.3720 C   0  0  0  0  0  0  0  0  0  0  0  0
   -2.1150    2.1800    0.1740 C   0  0  2  0  0  0  0  0  0  0  0  0
   -0.9390    1.9120    1.1320 C   0  0  0  0  0  0  0  0  0  0  0  0
    0.4110    1.9580    0.3920 C   0  0  0  0  0  0  0  0  0  0  0  0
    0.4300    0.9910   -0.8070 C   0  0  1  0  0  0  0  0  0  0  0  0
    0.2950   -0.4320   -0.2730 C   0  0  0  0  0  0  0  0  0  0  0  0
    3.1180    0.2420   -3.5390 C   0  0  2  0  0  0  0  0  0  0  0  0
    3.0500   -0.5550   -4.8550 C   0  0  0  0  0  0  0  0  0  0  0  0
    3.7020   -1.7580   -2.2420 C   0  0  0  0  0  0  0  0  0  0  0  0
    4.2410   -2.3780   -1.3410 O   0  0  0  0  0  0  0  0  0  0  0  0
    2.7210   -2.3130   -2.9300 O   0  0  0  0  0  0  0  0  0  0  0  0
    3.5110   -2.3930   -6.4070 H   0  0  0  0  0  0  0  0  0  0  0  0
    4.0070   -1.1440   -7.5690 H   0  0  0  0  0  0  0  0  0  0  0  0
    5.2290   -2.1900   -6.8130 H   0  0  0  0  0  0  0  0  0  0  0  0
    5.5400    0.5420   -6.9060 H   0  0  0  0  0  0  0  0  0  0  0  0
    5.4590    1.2020   -5.2590 H   0  0  0  0  0  0  0  0  0  0  0  0
    4.0360    1.2830   -6.3200 H   0  0  0  0  0  0  0  0  0  0  0  0
    6.4430   -1.1520   -5.0290 H   0  0  0  0  0  0  0  0  0  0  0  0
    5.1720   -2.2870   -4.3150 H   0  0  0  0  0  0  0  0  0  0  0  0
    5.8380    0.5400   -3.5030 H   0  0  0  0  0  0  0  0  0  0  0  0
    6.2020   -1.0010   -2.5490 H   0  0  0  0  0  0  0  0  0  0  0  0
    4.4680    1.4520   -1.5070 H   0  0  0  0  0  0  0  0  0  0  0  0
    4.8720   -0.0870   -0.5670 H   0  0  0  0  0  0  0  0  0  0  0  0
    2.8950    1.1970    0.2390 H   0  0  0  0  0  0  0  0  0  0  0  0
    2.4980   -0.5130   -0.3420 H   0  0  0  0  0  0  0  0  0  0  0  0
    2.6730    2.6950   -2.6780 H   0  0  0  0  0  0  0  0  0  0  0  0
    2.6710    2.9420   -0.9180 H   0  0  0  0  0  0  0  0  0  0  0  0
    1.1690    3.1420   -1.8450 H   0  0  0  0  0  0  0  0  0  0  0  0
    0.7090   -0.4670   -4.4730 H   0  0  0  0  0  0  0  0  0  0  0  0
   -1.0360   -0.7070   -2.4900 H   0  0  0  0  0  0  0  0  0  0  0  0
   -1.3880    0.6300   -3.7070 H   0  0  0  0  0  0  0  0  0  0  0  0
   -0.6230    2.2550   -2.1840 H   0  0  0  0  0  0  0  0  0  0  0  0
   -2.7880   -0.1560    0.4800 H   0  0  0  0  0  0  0  0  0  0  0  0
   -2.8490   -0.7940   -1.1770 H   0  0  0  0  0  0  0  0  0  0  0  0
   -1.2910   -0.6560   -0.3350 H   0  0  0  0  0  0  0  0  0  0  0  0
   -3.2840    0.6560   -2.6920 H   0  0  0  0  0  0  0  0  0  0  0  0
   -3.1490    2.4770   -2.4030 H   0  0  0  0  0  0  0  0  0  0  0  0
   -5.4360    1.6670   -1.9270 H   0  0  0  0  0  0  0  0  0  0  0  0
   -5.0650    0.1460    0.2140 H   0  0  0  0  0  0  0  0  0  0  0  0
   -4.6190    3.4330   -0.3900 H   0  0  0  0  0  0  0  0  0  0  0  0
   -6.3910    1.4780    0.2100 H   0  0  0  0  0  0  0  0  0  0  0  0
   -4.4980    3.4020    2.3180 H   0  0  0  0  0  0  0  0  0  0  0  0
   -3.0290    4.0670    1.6480 H   0  0  0  0  0  0  0  0  0  0  0  0
   -2.9020    2.7160    2.8610 H   0  0  0  0  0  0  0  0  0  0  0  0
   -5.5840    1.9290    1.2040 H   0  0  0  0  0  0  0  0  0  0  0  0
   -5.1290    2.9660   -0.1650 H   0  0  0  0  0  0  0  0  0  0  0  0
   -4.9860    1.2010   -0.3020 H   0  0  0  0  0  0  0  0  0  0  0  0
   -1.9930    3.1870   -0.2180 H   0  0  0  0  0  0  0  0  0  0  0  0
   -1.0590    0.8910    1.4870 H   0  0  0  0  0  0  0  0  0  0  0  0
   -0.9360    2.6900    1.8930 H   0  0  0  0  0  0  0  0  0  0  0  0
    1.1570    1.5900    1.0940 H   0  0  0  0  0  0  0  0  0  0  0  0
    0.5590    2.9680    0.0170 H   0  0  0  0  0  0  0  0  0  0  0  0
    0.7220   -0.4870    0.7260 H   0  0  0  0  0  0  0  0  0  0  0  0
    0.8240   -1.1180   -0.9320 H   0  0  0  0  0  0  0  0  0  0  0  0
   -0.7570   -0.7060   -0.2330 H   0  0  0  0  0  0  0  0  0  0  0  0
    3.4710    1.2390   -3.7970 H   0  0  0  0  0  0  0  0  0  0  0  0
    2.7540   -1.5660   -4.5850 H   0  0  0  0  0  0  0  0  0  0  0  0
    2.3890   -0.0260   -5.5390 H   0  0  0  0  0  0  0  0  0  0  0  0
    2.5730   -3.2040   -2.5760 H   0  0  0  0  0  0  0  0  0  0  0  0
  1 35  1  0  0  0  0
  1 36  1  0  0  0  0
  1 37  1  0  0  0  0
  1  2  1  0  0  0  0
  2  3  1  0  0  0  0
  3 38  1  0  0  0  0
  3 39  1  0  0  0  0
  3 40  1  0  0  0  0
  2  4  1  0  0  0  0
  4 41  1  0  0  0  0
  4 42  1  0  0  0  0
  4  5  1  0  0  0  0
  5 43  1  0  0  0  0
  5 44  1  0  0  0  0
  5  6  1  0  0  0  0
  6  7  1  0  0  0  0
  7 45  1  0  0  0  0
  7 46  1  0  0  0  0
  7  8  1  0  0  0  0
  8 47  1  0  0  0  0
  8 48  1  0  0  0  0
  8  9  1  0  0  0  0
  9 10  1  0  0  0  0
 10 49  1  0  0  0  0
 10 50  1  0  0  0  0
 10 51  1  0  0  0  0
  9 11  1  0  0  0  0
 11 12  2  0  0  0  0
 12 52  1  0  0  0  0
 12 13  1  0  0  0  0
 13 53  1  0  0  0  0
 13 54  1  0  0  0  0
 13 14  1  0  0  0  0
 14 55  1  0  0  0  0
 14 15  1  0  0  0  0
 15 16  1  0  0  0  0
 16 56  1  0  0  0  0
 16 57  1  0  0  0  0
 16 58  1  0  0  0  0
 15 17  1  0  0  0  0
 17 59  1  0  0  0  0
 17 60  1  0  0  0  0
 17 18  1  0  0  0  0
 18 61  1  0  0  0  0
 18 19  1  0  0  0  0
 19 62  1  0  0  0  0
 18 20  1  0  0  0  0
 20 63  1  0  0  0  0
 20 21  1  0  0  0  0
 21 64  1  0  0  0  0
 20 22  1  0  0  0  0
 22 23  1  0  0  0  0
 23 65  1  0  0  0  0
 23 66  1  0  0  0  0
 23 67  1  0  0  0  0
 22 24  1  0  0  0  0
 24 68  1  0  0  0  0
 24 69  1  0  0  0  0
 24 70  1  0  0  0  0
 22 25  1  0  0  0  0
 25 15  1  0  0  0  0
 25 71  1  0  0  0  0
 25 26  1  0  0  0  0
 26 72  1  0  0  0  0
 26 73  1  0  0  0  0
 26 27  1  0  0  0  0
 27 74  1  0  0  0  0
 27 75  1  0  0  0  0
 27 28  1  0  0  0  0
 28  9  1  0  0  0  0
 28 14  1  0  0  0  0
 28 29  1  0  0  0  0
 29 76  1  0  0  0  0
 29 77  1  0  0  0  0
 29 78  1  0  0  0  0
 11 30  1  0  0  0  0
 30  6  1  0  0  0  0
 30 79  1  0  0  0  0
 30 31  1  0  0  0  0
 31  2  1  0  0  0  0
 31 80  1  0  0  0  0
 31 81  1  0  0  0  0
  6 32  1  0  0  0  0
 32 33  2  0  0  0  0
 32 34  1  0  0  0  0
 34 82  1  0  0  0  0
M  END
>  <LOGBIO>
5.3100

>  <PRED_LOGBIO>
5.2400

>  <XV_RES>
0.0700

>  <WHL_TMPL>
1

>  <ANCH>
18-23;52-53

$$$$
ROW29
  -MTS-   01071502423D 0   0.00000     0.00000     0

 46 48  0  0  1  0  0  0  0  0999 V2000
    5.8770    5.7990    2.8610 C   0  0  0  0  0  0  0  0  0  0  0  0
    4.4540    6.2170    3.1460 C   0  0  0  0  0  0  0  0  0  0  0  0
    3.4340    5.4990    2.6560 C   0  0  0  0  0  0  0  0  0  0  0  0
    3.7080    4.2720    1.8200 C   0  0  0  0  0  0  0  0  0  0  0  0
    2.6400    3.6030    1.3640 C   0  0  0  0  0  0  0  0  0  0  0  0
    2.5130    2.2450    1.6570 C   0  0  0  0  0  0  0  0  0  0  0  0
    1.4050    1.5110    1.1930 C   0  0  0  0  0  0  0  0  0  0  0  0
    0.4410    2.2070    0.4220 C   0  0  0  0  0  0  0  0  0  0  0  0
    0.5770    3.5680    0.1340 C   0  0  0  0  0  0  0  0  0  0  0  0
   -0.3730    4.2140   -0.6130 O   0  0  0  0  0  0  0  0  0  0  0  0
    1.6810    4.2600    0.6100 C   0  0  0  0  0  0  0  0  0  0  0  0
    1.8150    5.5640    0.3340 O   0  0  0  0  0  0  0  0  0  0  0  0
    1.2160    0.0390    1.4700 C   0  0  2  0  0  0  0  0  0  0  0  0
    2.5800   -0.6250    1.7410 C   0  0  0  0  0  0  0  0  0  0  0  0
    2.3960   -2.1100    1.9400 C   0  0  0  0  0  0  0  0  0  0  0  0
    3.1750   -2.7810    2.6150 O   0  0  0  0  0  0  0  0  0  0  0  0
    1.2190   -2.7080    1.2710 C   0  0  0  0  0  0  0  0  0  0  0  0
    0.9930   -4.0820    1.4170 C   0  0  0  0  0  0  0  0  0  0  0  0
    1.8520   -4.8410    2.1660 O   0  0  0  0  0  0  0  0  0  0  0  0
   -0.1110   -4.6790    0.7970 C   0  0  0  0  0  0  0  0  0  0  0  0
   -0.9890   -3.9030    0.0310 C   0  0  0  0  0  0  0  0  0  0  0  0
   -2.0690   -4.4870   -0.5750 O   0  0  0  0  0  0  0  0  0  0  0  0
   -0.7630   -2.5290   -0.1150 C   0  0  0  0  0  0  0  0  0  0  0  0
    0.3410   -1.9310    0.5050 C   0  0  0  0  0  0  0  0  0  0  0  0
    0.5620   -0.5870    0.3620 O   0  0  0  0  0  0  0  0  0  0  0  0
    4.1810    7.4440    3.9820 C   0  0  0  0  0  0  0  0  0  0  0  0
    6.0470    5.8000    1.7860 H   0  0  0  0  0  0  0  0  0  0  0  0
    6.5630    6.4980    3.3370 H   0  0  0  0  0  0  0  0  0  0  0  0
    6.0470    4.7990    3.2550 H   0  0  0  0  0  0  0  0  0  0  0  0
    2.4170    5.7980    2.8600 H   0  0  0  0  0  0  0  0  0  0  0  0
    4.2150    3.5790    2.4880 H   0  0  0  0  0  0  0  0  0  0  0  0
    4.3150    4.5930    0.9760 H   0  0  0  0  0  0  0  0  0  0  0  0
    3.2720    1.7520    2.2460 H   0  0  0  0  0  0  0  0  0  0  0  0
   -0.4200    1.6730    0.0480 H   0  0  0  0  0  0  0  0  0  0  0  0
   -1.0690    4.5830   -0.0470 H   0  0  0  0  0  0  0  0  0  0  0  0
    0.9270    5.9450    0.2530 H   0  0  0  0  0  0  0  0  0  0  0  0
    0.5890   -0.0250    2.3560 H   0  0  0  0  0  0  0  0  0  0  0  0
    3.2420   -0.4510    0.8960 H   0  0  0  0  0  0  0  0  0  0  0  0
    3.0220   -0.1910    2.6350 H   0  0  0  0  0  0  0  0  0  0  0  0
    1.5690   -4.8740    3.0930 H   0  0  0  0  0  0  0  0  0  0  0  0
   -0.2850   -5.7390    0.9090 H   0  0  0  0  0  0  0  0  0  0  0  0
   -1.8430   -4.7960   -1.4660 H   0  0  0  0  0  0  0  0  0  0  0  0
   -1.4400   -1.9300   -0.7050 H   0  0  0  0  0  0  0  0  0  0  0  0
    3.6110    7.1620    4.8650 H   0  0  0  0  0  0  0  0  0  0  0  0
    5.1240    7.8920    4.2880 H   0  0  0  0  0  0  0  0  0  0  0  0
    3.6110    8.1630    3.3960 H   0  0  0  0  0  0  0  0  0  0  0  0
  1 27  1  0  0  0  0
  1 28  1  0  0  0  0
  1 29  1  0  0  0  0
  1  2  1  0  0  0  0
  2  3  2  0  0  0  0
  3 30  1  0  0  0  0
  3  4  1  0  0  0  0
  4 31  1  0  0  0  0
  4 32  1  0  0  0  0
  4  5  1  0  0  0  0
  5  6  2  0  0  0  0
  6 33  1  0  0  0  0
  6  7  1  0  0  0  0
  7  8  2  0  0  0  0
  8 34  1  0  0  0  0
  8  9  1  0  0  0  0
  9 10  1  0  0  0  0
 10 35  1  0  0  0  0
  9 11  2  0  0  0  0
 11  5  1  0  0  0  0
 11 12  1  0  0  0  0
 12 36  1  0  0  0  0
  7 13  1  0  0  0  0
 13 37  1  0  0  0  0
 13 14  1  0  0  0  0
 14 38  1  0  0  0  0
 14 39  1  0  0  0  0
 14 15  1  0  0  0  0
 15 16  2  0  0  0  0
 15 17  1  0  0  0  0
 17 18  1  0  0  0  0
 18 19  1  0  0  0  0
 19 40  1  0  0  0  0
 18 20  2  0  0  0  0
 20 41  1  0  0  0  0
 20 21  1  0  0  0  0
 21 22  1  0  0  0  0
 22 42  1  0  0  0  0
 21 23  2  0  0  0  0
 23 43  1  0  0  0  0
 23 24  1  0  0  0  0
 24 17  2  0  0  0  0
 24 25  1  0  0  0  0
 25 13  1  0  0  0  0
  2 26  1  0  0  0  0
 26 44  1  0  0  0  0
 26 45  1  0  0  0  0
 26 46  1  0  0  0  0
M  END
>  <LOGBIO>
4.7100

>  <PRED_LOGBIO>
4.6200

>  <XV_RES>
0.1280

>  <WHL_TMPL>
3

>  <ANCH>
18-19;14-15

$$$$
ROW30
  -MTS-   01071502423D 0   0.00000     0.00000     0

 54 57  0  0  0  0  0  0  0  0999 V2000
   -4.0820    8.6200    2.5440 C   0  0  0  0  0  0  0  0  0  0  0  0
   -3.1550    7.4320    2.3020 C   0  0  0  0  0  0  0  0  0  0  0  0
   -2.0000    7.5190    3.2070 N   0  0  0  0  0  0  0  0  0  0  0  0
   -2.4660    7.5000    4.6000 C   0  0  0  0  0  0  0  0  0  0  0  0
   -3.3930    8.6880    4.8430 C   0  0  0  0  0  0  0  0  0  0  0  0
   -1.1070    6.3750    2.9730 C   0  0  0  0  0  0  0  0  0  0  0  0
   -0.6220    6.3950    1.5240 C   0  0  0  0  0  0  0  0  0  0  0  0
    0.3060    5.2050    1.2820 C   0  0  0  0  0  0  0  0  0  0  0  0
    0.7600    5.2240   -0.0740 O   0  0  0  0  0  0  0  0  0  0  0  0
    1.6080    4.2280   -0.4820 C   0  0  0  0  0  0  0  0  0  0  0  0
    2.9880    4.4010   -0.3600 C   0  0  0  0  0  0  0  0  0  0  0  0
    3.8570    3.3920   -0.7750 C   0  0  0  0  0  0  0  0  0  0  0  0
    3.3520    2.2020   -1.3140 C   0  0  0  0  0  0  0  0  0  0  0  0
    1.9640    2.0420   -1.4300 C   0  0  0  0  0  0  0  0  0  0  0  0
    1.0830    3.0470   -1.0170 C   0  0  0  0  0  0  0  0  0  0  0  0
    4.2650    1.1290   -1.7670 C   0  0  0  0  0  0  0  0  0  0  0  0
    4.7230    0.9580   -3.0710 O   0  0  0  0  0  0  0  0  0  0  0  0
    5.5550   -0.1590   -3.0810 C   0  0  0  0  0  0  0  0  0  0  0  0
    6.2870   -0.7990   -4.0880 C   0  0  0  0  0  0  0  0  0  0  0  0
    7.0520   -1.9320   -3.7850 C   0  0  0  0  0  0  0  0  0  0  0  0
    7.0840   -2.4240   -2.4750 C   0  0  0  0  0  0  0  0  0  0  0  0
    7.8490   -3.5570   -2.1710 C   0  0  0  0  0  0  0  0  0  0  0  0
    7.8820   -4.0500   -0.8610 C   0  0  0  0  0  0  0  0  0  0  0  0
    7.1490   -3.4090    0.1460 C   0  0  0  0  0  0  0  0  0  0  0  0
    6.3850   -2.2760   -0.1580 C   0  0  0  0  0  0  0  0  0  0  0  0
    6.3520   -1.7840   -1.4680 C   0  0  0  0  0  0  0  0  0  0  0  0
    5.5880   -0.6510   -1.7710 C   0  0  0  0  0  0  0  0  0  0  0  0
    4.7710    0.1830   -0.9980 N   0  0  0  0  0  0  0  0  0  0  0  0
   -3.5420    9.5460    2.3550 H   0  0  0  0  0  0  0  0  0  0  0  0
   -4.9370    8.5550    1.8740 H   0  0  0  0  0  0  0  0  0  0  0  0
   -4.4270    8.6060    3.5760 H   0  0  0  0  0  0  0  0  0  0  0  0
   -2.8090    7.4460    1.2700 H   0  0  0  0  0  0  0  0  0  0  0  0
   -3.6950    6.5070    2.4910 H   0  0  0  0  0  0  0  0  0  0  0  0
   -3.0060    6.5750    4.7900 H   0  0  0  0  0  0  0  0  0  0  0  0
   -1.6110    7.5650    5.2700 H   0  0  0  0  0  0  0  0  0  0  0  0
   -4.2480    8.6240    4.1730 H   0  0  0  0  0  0  0  0  0  0  0  0
   -3.7390    8.6750    5.8740 H   0  0  0  0  0  0  0  0  0  0  0  0
   -2.8530    9.6140    4.6530 H   0  0  0  0  0  0  0  0  0  0  0  0
   -1.6470    5.4500    3.1620 H   0  0  0  0  0  0  0  0  0  0  0  0
   -0.2520    6.4400    3.6430 H   0  0  0  0  0  0  0  0  0  0  0  0
   -0.0820    7.3200    1.3350 H   0  0  0  0  0  0  0  0  0  0  0  0
   -1.4770    6.3300    0.8550 H   0  0  0  0  0  0  0  0  0  0  0  0
   -0.2330    4.2800    1.4710 H   0  0  0  0  0  0  0  0  0  0  0  0
    1.1610    5.2700    1.9520 H   0  0  0  0  0  0  0  0  0  0  0  0
    3.3830    5.3160    0.0560 H   0  0  0  0  0  0  0  0  0  0  0  0
    4.9240    3.5290   -0.6800 H   0  0  0  0  0  0  0  0  0  0  0  0
    1.5680    1.1270   -1.8450 H   0  0  0  0  0  0  0  0  0  0  0  0
    0.0150    2.9130   -1.1100 H   0  0  0  0  0  0  0  0  0  0  0  0
    6.2620   -0.4190   -5.0990 H   0  0  0  0  0  0  0  0  0  0  0  0
    7.6160   -2.4260   -4.5610 H   0  0  0  0  0  0  0  0  0  0  0  0
    8.4140   -4.0510   -2.9480 H   0  0  0  0  0  0  0  0  0  0  0  0
    8.4710   -4.9230   -0.6270 H   0  0  0  0  0  0  0  0  0  0  0  0
    7.1750   -3.7890    1.1560 H   0  0  0  0  0  0  0  0  0  0  0  0
    5.8200   -1.7820    0.6190 H   0  0  0  0  0  0  0  0  0  0  0  0
  1 29  1  0  0  0  0
  1 30  1  0  0  0  0
  1 31  1  0  0  0  0
  1  2  1  0  0  0  0
  2 32  1  0  0  0  0
  2 33  1  0  0  0  0
  2  3  1  0  0  0  0
  3  4  1  0  0  0  0
  4 34  1  0  0  0  0
  4 35  1  0  0  0  0
  4  5  1  0  0  0  0
  5 36  1  0  0  0  0
  5 37  1  0  0  0  0
  5 38  1  0  0  0  0
  3  6  1  0  0  0  0
  6 39  1  0  0  0  0
  6 40  1  0  0  0  0
  6  7  1  0  0  0  0
  7 41  1  0  0  0  0
  7 42  1  0  0  0  0
  7  8  1  0  0  0  0
  8 43  1  0  0  0  0
  8 44  1  0  0  0  0
  8  9  1  0  0  0  0
  9 10  1  0  0  0  0
 10 11  2  0  0  0  0
 11 45  1  0  0  0  0
 11 12  1  0  0  0  0
 12 46  1  0  0  0  0
 12 13  2  0  0  0  0
 13 14  1  0  0  0  0
 14 47  1  0  0  0  0
 14 15  2  0  0  0  0
 15 10  1  0  0  0  0
 15 48  1  0  0  0  0
 13 16  1  0  0  0  0
 16 17  1  0  0  0  0
 17 18  1  0  0  0  0
 18 19  2  0  0  0  0
 19 49  1  0  0  0  0
 19 20  1  0  0  0  0
 20 50  1  0  0  0  0
 20 21  2  0  0  0  0
 21 22  1  0  0  0  0
 22 51  1  0  0  0  0
 22 23  2  0  0  0  0
 23 52  1  0  0  0  0
 23 24  1  0  0  0  0
 24 53  1  0  0  0  0
 24 25  2  0  0  0  0
 25 54  1  0  0  0  0
 25 26  1  0  0  0  0
 26 21  1  0  0  0  0
 26 27  2  0  0  0  0
 27 18  1  0  0  0  0
 27 28  1  0  0  0  0
 28 16  2  0  0  0  0
M  END
>  <LOGBIO>
5.4700

>  <PRED_LOGBIO>
5.0200

>  <XV_RES>
0.5430

>  <WHL_TMPL>
1

>  <ANCH>
3-4;31-32

$$$$
ROW31
  -MTS-   01071502423D 0   0.00000     0.00000     0

 82 83  0  0  0  0  0  0  0  0999 V2000
    5.9810  -23.7270   12.1890 C   0  0  0  0  0  0  0  0  0  0  0  0
    6.9200  -22.5550   11.9160 C   0  0  0  0  0  0  0  0  0  0  0  0
    6.3270  -21.6720   10.8200 C   0  0  0  0  0  0  0  0  0  0  0  0
    7.2670  -20.4990   10.5470 C   0  0  0  0  0  0  0  0  0  0  0  0
    6.6740  -19.6150    9.4500 C   0  0  0  0  0  0  0  0  0  0  0  0
    7.6140  -18.4420    9.1770 C   0  0  0  0  0  0  0  0  0  0  0  0
    7.0210  -17.5580    8.0810 C   0  0  0  0  0  0  0  0  0  0  0  0
    7.9610  -16.3850    7.8080 C   0  0  0  0  0  0  0  0  0  0  0  0
    7.3680  -15.5020    6.7110 C   0  0  0  0  0  0  0  0  0  0  0  0
    8.3080  -14.3280    6.4380 C   0  0  0  0  0  0  0  0  0  0  0  0
    7.7150  -13.4450    5.3420 C   0  0  0  0  0  0  0  0  0  0  0  0
    8.6550  -12.2720    5.0690 C   0  0  0  0  0  0  0  0  0  0  0  0
    8.0620  -11.3880    3.9720 C   0  0  0  0  0  0  0  0  0  0  0  0
    9.0020  -10.2150    3.6990 C   0  0  0  0  0  0  0  0  0  0  0  0
    8.4090   -9.3320    2.6030 C   0  0  0  0  0  0  0  0  0  0  0  0
    9.3490   -8.1580    2.3300 C   0  0  0  0  0  0  0  0  0  0  0  0
    8.7560   -7.2750    1.2330 C   0  0  0  0  0  0  0  0  0  0  0  0
    9.6850   -6.1150    0.9640 C   0  0  0  0  0  0  0  0  0  0  0  0
   10.7340   -6.0070    1.5970 O   0  0  0  0  0  0  0  0  0  0  0  0
    9.3340   -5.1090   -0.0630 C   0  0  0  0  0  0  0  0  0  0  0  0
    8.5590   -3.8680    0.1590 C   0  0  0  0  0  0  0  0  0  0  0  0
    8.4650   -3.2410   -1.0220 C   0  0  0  0  0  0  0  0  0  0  0  0
    9.1120   -3.9740   -1.9820 N   0  0  0  0  0  0  0  0  0  0  0  0
    9.6550   -5.1560   -1.3430 N   0  0  0  0  0  0  0  0  0  0  0  0
    7.7680   -1.9560   -1.2530 C   0  0  0  0  0  0  0  0  0  0  0  0
    8.3820   -0.8950   -1.1420 O   0  0  0  0  0  0  0  0  0  0  0  0
    6.4790   -1.9470   -1.5810 N   0  0  0  0  0  0  0  0  0  0  0  0
    5.8140   -0.7180   -1.8020 C   0  0  0  0  0  0  0  0  0  0  0  0
    5.1860   -0.0610   -0.7370 C   0  0  0  0  0  0  0  0  0  0  0  0
    4.5270    1.1550   -0.9560 C   0  0  0  0  0  0  0  0  0  0  0  0
    4.4960    1.7130   -2.2390 C   0  0  0  0  0  0  0  0  0  0  0  0
    5.1240    1.0560   -3.3040 C   0  0  0  0  0  0  0  0  0  0  0  0
    5.7820   -0.1600   -3.0850 C   0  0  0  0  0  0  0  0  0  0  0  0
    6.4460   -0.8550   -4.2110 C   0  0  0  0  0  0  0  0  0  0  0  0
    7.7080   -1.0070   -4.1190 O   0  0  0  0  0  0  0  0  0  0  0  0
    5.7490   -1.2580   -5.1900 O   0  0  0  0  0  0  0  0  0  0  0  0
    4.3320   -1.1840   -5.0090 C   0  0  0  0  0  0  0  0  0  0  0  0
    5.0130  -23.3490   12.5120 H   0  0  0  0  0  0  0  0  0  0  0  0
    6.4030  -24.3560   12.9700 H   0  0  0  0  0  0  0  0  0  0  0  0
    5.8570  -24.3120   11.2800 H   0  0  0  0  0  0  0  0  0  0  0  0
    7.0440  -21.9710   12.8260 H   0  0  0  0  0  0  0  0  0  0  0  0
    7.8870  -22.9330   11.5940 H   0  0  0  0  0  0  0  0  0  0  0  0
    6.2030  -22.2560    9.9110 H   0  0  0  0  0  0  0  0  0  0  0  0
    5.3590  -21.2940   11.1420 H   0  0  0  0  0  0  0  0  0  0  0  0
    7.3910  -19.9140   11.4560 H   0  0  0  0  0  0  0  0  0  0  0  0
    8.2350  -20.8770   10.2240 H   0  0  0  0  0  0  0  0  0  0  0  0
    6.5500  -20.2000    8.5410 H   0  0  0  0  0  0  0  0  0  0  0  0
    5.7060  -19.2370    9.7730 H   0  0  0  0  0  0  0  0  0  0  0  0
    7.7380  -17.8570   10.0870 H   0  0  0  0  0  0  0  0  0  0  0  0
    8.5820  -18.8200    8.8550 H   0  0  0  0  0  0  0  0  0  0  0  0
    6.8970  -18.1430    7.1720 H   0  0  0  0  0  0  0  0  0  0  0  0
    6.0530  -17.1800    8.4030 H   0  0  0  0  0  0  0  0  0  0  0  0
    8.0850  -15.8010    8.7170 H   0  0  0  0  0  0  0  0  0  0  0  0
    8.9290  -16.7630    7.4850 H   0  0  0  0  0  0  0  0  0  0  0  0
    7.2440  -16.0860    5.8020 H   0  0  0  0  0  0  0  0  0  0  0  0
    6.4000  -15.1230    7.0340 H   0  0  0  0  0  0  0  0  0  0  0  0
    8.4320  -13.7440    7.3480 H   0  0  0  0  0  0  0  0  0  0  0  0
    9.2760  -14.7070    6.1160 H   0  0  0  0  0  0  0  0  0  0  0  0
    7.5910  -14.0290    4.4320 H   0  0  0  0  0  0  0  0  0  0  0  0
    6.7470  -13.0670    5.6640 H   0  0  0  0  0  0  0  0  0  0  0  0
    8.7790  -11.6870    5.9780 H   0  0  0  0  0  0  0  0  0  0  0  0
    9.6230  -12.6500    4.7460 H   0  0  0  0  0  0  0  0  0  0  0  0
    7.9380  -11.9730    3.0630 H   0  0  0  0  0  0  0  0  0  0  0  0
    7.0940  -11.0100    4.2950 H   0  0  0  0  0  0  0  0  0  0  0  0
    9.1260   -9.6300    4.6090 H   0  0  0  0  0  0  0  0  0  0  0  0
    9.9700  -10.5930    3.3770 H   0  0  0  0  0  0  0  0  0  0  0  0
    8.2850   -9.9160    1.6930 H   0  0  0  0  0  0  0  0  0  0  0  0
    7.4410   -8.9530    2.9250 H   0  0  0  0  0  0  0  0  0  0  0  0
    9.4730   -7.5740    3.2390 H   0  0  0  0  0  0  0  0  0  0  0  0
   10.3170   -8.5360    2.0070 H   0  0  0  0  0  0  0  0  0  0  0  0
    8.6320   -7.8590    0.3240 H   0  0  0  0  0  0  0  0  0  0  0  0
    7.7880   -6.8970    1.5560 H   0  0  0  0  0  0  0  0  0  0  0  0
    8.1470   -3.5300    1.0980 H   0  0  0  0  0  0  0  0  0  0  0  0
    9.1960   -3.7330   -2.9590 H   0  0  0  0  0  0  0  0  0  0  0  0
    5.9760   -2.8180   -1.6720 H   0  0  0  0  0  0  0  0  0  0  0  0
    5.2100   -0.4910    0.2530 H   0  0  0  0  0  0  0  0  0  0  0  0
    4.0430    1.6620   -0.1350 H   0  0  0  0  0  0  0  0  0  0  0  0
    3.9880    2.6510   -2.4080 H   0  0  0  0  0  0  0  0  0  0  0  0
    5.1000    1.4860   -4.2940 H   0  0  0  0  0  0  0  0  0  0  0  0
    4.0430   -0.1500   -4.8320 H   0  0  0  0  0  0  0  0  0  0  0  0
    3.8330   -1.5510   -5.9030 H   0  0  0  0  0  0  0  0  0  0  0  0
    4.0430   -1.7930   -4.1550 H   0  0  0  0  0  0  0  0  0  0  0  0
  1 38  1  0  0  0  0
  1 39  1  0  0  0  0
  1 40  1  0  0  0  0
  1  2  1  0  0  0  0
  2 41  1  0  0  0  0
  2 42  1  0  0  0  0
  2  3  1  0  0  0  0
  3 43  1  0  0  0  0
  3 44  1  0  0  0  0
  3  4  1  0  0  0  0
  4 45  1  0  0  0  0
  4 46  1  0  0  0  0
  4  5  1  0  0  0  0
  5 47  1  0  0  0  0
  5 48  1  0  0  0  0
  5  6  1  0  0  0  0
  6 49  1  0  0  0  0
  6 50  1  0  0  0  0
  6  7  1  0  0  0  0
  7 51  1  0  0  0  0
  7 52  1  0  0  0  0
  7  8  1  0  0  0  0
  8 53  1  0  0  0  0
  8 54  1  0  0  0  0
  8  9  1  0  0  0  0
  9 55  1  0  0  0  0
  9 56  1  0  0  0  0
  9 10  1  0  0  0  0
 10 57  1  0  0  0  0
 10 58  1  0  0  0  0
 10 11  1  0  0  0  0
 11 59  1  0  0  0  0
 11 60  1  0  0  0  0
 11 12  1  0  0  0  0
 12 61  1  0  0  0  0
 12 62  1  0  0  0  0
 12 13  1  0  0  0  0
 13 63  1  0  0  0  0
 13 64  1  0  0  0  0
 13 14  1  0  0  0  0
 14 65  1  0  0  0  0
 14 66  1  0  0  0  0
 14 15  1  0  0  0  0
 15 67  1  0  0  0  0
 15 68  1  0  0  0  0
 15 16  1  0  0  0  0
 16 69  1  0  0  0  0
 16 70  1  0  0  0  0
 16 17  1  0  0  0  0
 17 71  1  0  0  0  0
 17 72  1  0  0  0  0
 17 18  1  0  0  0  0
 18 19  2  0  0  0  0
 18 20  1  0  0  0  0
 20 21  1  0  0  0  0
 21 73  1  0  0  0  0
 21 22  2  0  0  0  0
 22 23  1  0  0  0  0
 23 74  1  0  0  0  0
 23 24  1  0  0  0  0
 24 20  2  0  0  0  0
 22 25  1  0  0  0  0
 25 26  2  0  0  0  0
 25 27  1  0  0  0  0
 27 75  1  0  0  0  0
 27 28  1  0  0  0  0
 28 29  2  0  0  0  0
 29 76  1  0  0  0  0
 29 30  1  0  0  0  0
 30 77  1  0  0  0  0
 30 31  2  0  0  0  0
 31 78  1  0  0  0  0
 31 32  1  0  0  0  0
 32 79  1  0  0  0  0
 32 33  2  0  0  0  0
 33 28  1  0  0  0  0
 33 34  1  0  0  0  0
 34 35  2  0  0  0  0
 34 36  1  0  0  0  0
 36 37  1  0  0  0  0
 37 80  1  0  0  0  0
 37 81  1  0  0  0  0
 37 82  1  0  0  0  0
M  END
>  <LOGBIO>
5.1300

>  <PRED_LOGBIO>
6.0400

>  <XV_RES>
-1.4300

>  <WHL_TMPL>
2

>  <ANCH>
8-9;76-77

$$$$
ROW33
  -MTS-   01071502423D 0   0.00000     0.00000     0

105111  0  0  1  0  0  0  0  0999 V2000
    2.5770   -6.1570   -2.5330 O   0  0  0  0  0  0  0  0  0  0  0  0
    1.8540   -5.0580   -2.4180 C   0  0  0  0  0  0  0  0  0  0  0  0
    1.1710   -4.6770   -3.3550 O   0  0  0  0  0  0  0  0  0  0  0  0
    1.8720   -4.2730   -1.1290 C   0  0  2  0  0  0  0  0  0  0  0  0
    1.3800   -5.1600    0.0140 C   0  0  0  0  0  0  0  0  0  0  0  0
    2.2840   -6.3620    0.1440 C   0  0  0  0  0  0  0  0  0  0  0  0
    2.0010   -7.5310   -0.5730 C   0  0  0  0  0  0  0  0  0  0  0  0
    2.8390   -8.6460   -0.4520 C   0  0  0  0  0  0  0  0  0  0  0  0
    3.9600   -8.5920    0.3850 C   0  0  0  0  0  0  0  0  0  0  0  0
    4.7810   -9.6830    0.5030 O   0  0  0  0  0  0  0  0  0  0  0  0
    4.2430   -7.4230    1.1010 C   0  0  0  0  0  0  0  0  0  0  0  0
    3.4050   -6.3080    0.9810 C   0  0  0  0  0  0  0  0  0  0  0  0
    0.9920   -3.1030   -1.2550 N   0  0  0  0  0  0  0  0  0  0  0  0
    1.2380   -1.9550   -1.9620 C   0  0  0  0  0  0  0  0  0  0  0  0
    0.1790   -1.1480   -1.8120 C   0  0  0  0  0  0  0  0  0  0  0  0
    0.0180    0.2250   -2.4190 C   0  0  0  0  0  0  0  0  0  0  0  0
    0.5400    1.2080   -1.5210 O   0  0  0  0  0  0  0  0  0  0  0  0
    0.4140    2.5330   -2.0440 C   0  0  2  0  0  0  0  0  0  0  0  0
    1.5180    3.3330   -1.6140 O   0  0  0  0  0  0  0  0  0  0  0  0
    1.4780    4.6350   -2.2040 C   0  0  2  0  0  0  0  0  0  0  0  0
    2.7270    5.4230   -1.8130 C   0  0  0  0  0  0  0  0  0  0  0  0
    3.7560    5.1950   -2.7790 O   0  0  0  0  0  0  0  0  0  0  0  0
    4.9550    5.9100   -2.4640 C   0  0  0  0  0  0  0  0  0  0  0  0
    5.9990    5.6290   -3.5180 C   0  0  0  0  0  0  0  0  0  0  0  0
    6.0880    6.4470   -4.6510 C   0  0  0  0  0  0  0  0  0  0  0  0
    7.0560    6.1870   -5.6280 C   0  0  0  0  0  0  0  0  0  0  0  0
    7.9360    5.1100   -5.4720 C   0  0  0  0  0  0  0  0  0  0  0  0
    7.8480    4.2920   -4.3390 C   0  0  0  0  0  0  0  0  0  0  0  0
    6.8790    4.5520   -3.3620 C   0  0  0  0  0  0  0  0  0  0  0  0
    0.2160    5.4120   -1.7860 C   0  0  2  0  0  0  0  0  0  0  0  0
    0.1670    6.6500   -2.5000 O   0  0  0  0  0  0  0  0  0  0  0  0
   -0.4670    7.6820   -1.7410 C   0  0  0  0  0  0  0  0  0  0  0  0
   -0.4870    8.9590   -2.5460 C   0  0  0  0  0  0  0  0  0  0  0  0
    0.5770    9.8650   -2.4500 C   0  0  0  0  0  0  0  0  0  0  0  0
    0.5580   11.0490   -3.1970 C   0  0  0  0  0  0  0  0  0  0  0  0
   -0.5240   11.3270   -4.0400 C   0  0  0  0  0  0  0  0  0  0  0  0
   -1.5880   10.4220   -4.1360 C   0  0  0  0  0  0  0  0  0  0  0  0
   -1.5690    9.2380   -3.3890 C   0  0  0  0  0  0  0  0  0  0  0  0
   -1.0540    4.5980   -2.0960 C   0  0  2  0  0  0  0  0  0  0  0  0
   -2.1740    5.2140   -1.4550 O   0  0  0  0  0  0  0  0  0  0  0  0
   -1.8090    5.8390   -0.2220 C   0  0  0  0  0  0  0  0  0  0  0  0
   -3.0300    6.4690    0.4040 C   0  0  0  0  0  0  0  0  0  0  0  0
   -3.3670    7.7940    0.1030 C   0  0  0  0  0  0  0  0  0  0  0  0
   -4.4990    8.3780    0.6840 C   0  0  0  0  0  0  0  0  0  0  0  0
   -5.2940    7.6370    1.5660 C   0  0  0  0  0  0  0  0  0  0  0  0
   -4.9570    6.3120    1.8670 C   0  0  0  0  0  0  0  0  0  0  0  0
   -3.8250    5.7280    1.2870 C   0  0  0  0  0  0  0  0  0  0  0  0
   -0.9330    3.1410   -1.6120 C   0  0  1  0  0  0  0  0  0  0  0  0
   -1.9990    2.3700   -2.1740 O   0  0  0  0  0  0  0  0  0  0  0  0
   -2.4030    1.3060   -1.3080 C   0  0  0  0  0  0  0  0  0  0  0  0
   -3.5270    0.5310   -1.9550 C   0  0  0  0  0  0  0  0  0  0  0  0
   -3.2380   -0.5630   -2.7790 C   0  0  0  0  0  0  0  0  0  0  0  0
   -4.2800   -1.2820   -3.3790 C   0  0  0  0  0  0  0  0  0  0  0  0
   -5.6100   -0.9060   -3.1540 C   0  0  0  0  0  0  0  0  0  0  0  0
   -5.8980    0.1880   -2.3290 C   0  0  0  0  0  0  0  0  0  0  0  0
   -4.8560    0.9060   -1.7300 C   0  0  0  0  0  0  0  0  0  0  0  0
   -0.7510   -1.8000   -0.9940 N   0  0  0  0  0  0  0  0  0  0  0  0
   -0.3170   -2.9230   -0.6570 N   0  0  0  0  0  0  0  0  0  0  0  0
    2.4370   -6.5170   -3.4220 H   0  0  0  0  0  0  0  0  0  0  0  0
    2.8870   -3.9430   -0.9200 H   0  0  0  0  0  0  0  0  0  0  0  0
    1.3930   -4.5940    0.9430 H   0  0  0  0  0  0  0  0  0  0  0  0
    0.3640   -5.4900   -0.1950 H   0  0  0  0  0  0  0  0  0  0  0  0
    1.1360   -7.5730   -1.2180 H   0  0  0  0  0  0  0  0  0  0  0  0
    2.6210   -9.5480   -1.0050 H   0  0  0  0  0  0  0  0  0  0  0  0
    5.4900   -9.6570   -0.1580 H   0  0  0  0  0  0  0  0  0  0  0  0
    5.1080   -7.3810    1.7470 H   0  0  0  0  0  0  0  0  0  0  0  0
    3.6230   -5.4060    1.5340 H   0  0  0  0  0  0  0  0  0  0  0  0
    2.1260   -1.7400   -2.5380 H   0  0  0  0  0  0  0  0  0  0  0  0
   -1.0380    0.4210   -2.5970 H   0  0  0  0  0  0  0  0  0  0  0  0
    0.5590    0.2710   -3.3610 H   0  0  0  0  0  0  0  0  0  0  0  0
    0.4390    2.4160   -3.1250 H   0  0  0  0  0  0  0  0  0  0  0  0
    1.5200    4.5530   -3.2880 H   0  0  0  0  0  0  0  0  0  0  0  0
    2.4910    6.4840   -1.7780 H   0  0  0  0  0  0  0  0  0  0  0  0
    3.0710    5.0960   -0.8330 H   0  0  0  0  0  0  0  0  0  0  0  0
    4.7440    6.9770   -2.4370 H   0  0  0  0  0  0  0  0  0  0  0  0
    5.3240    5.5880   -1.4930 H   0  0  0  0  0  0  0  0  0  0  0  0
    5.4090    7.2780   -4.7710 H   0  0  0  0  0  0  0  0  0  0  0  0
    7.1250    6.8180   -6.5020 H   0  0  0  0  0  0  0  0  0  0  0  0
    8.6840    4.9090   -6.2250 H   0  0  0  0  0  0  0  0  0  0  0  0
    8.5270    3.4600   -4.2190 H   0  0  0  0  0  0  0  0  0  0  0  0
    6.8110    3.9210   -2.4880 H   0  0  0  0  0  0  0  0  0  0  0  0
    0.2580    5.6150   -0.7170 H   0  0  0  0  0  0  0  0  0  0  0  0
   -1.4870    7.3860   -1.5060 H   0  0  0  0  0  0  0  0  0  0  0  0
    0.0860    7.8440   -0.8170 H   0  0  0  0  0  0  0  0  0  0  0  0
    1.4120    9.6490   -1.8000 H   0  0  0  0  0  0  0  0  0  0  0  0
    1.3790   11.7470   -3.1220 H   0  0  0  0  0  0  0  0  0  0  0  0
   -0.5390   12.2410   -4.6160 H   0  0  0  0  0  0  0  0  0  0  0  0
   -2.4230   10.6370   -4.7860 H   0  0  0  0  0  0  0  0  0  0  0  0
   -2.3900    8.5400   -3.4640 H   0  0  0  0  0  0  0  0  0  0  0  0
   -1.2290    4.6040   -3.1700 H   0  0  0  0  0  0  0  0  0  0  0  0
   -1.3980    5.0930    0.4550 H   0  0  0  0  0  0  0  0  0  0  0  0
   -1.0620    6.6070   -0.4120 H   0  0  0  0  0  0  0  0  0  0  0  0
   -2.7530    8.3660   -0.5770 H   0  0  0  0  0  0  0  0  0  0  0  0
   -4.7590    9.4000    0.4510 H   0  0  0  0  0  0  0  0  0  0  0  0
   -6.1680    8.0870    2.0140 H   0  0  0  0  0  0  0  0  0  0  0  0
   -5.5710    5.7400    2.5480 H   0  0  0  0  0  0  0  0  0  0  0  0
   -3.5650    4.7060    1.5190 H   0  0  0  0  0  0  0  0  0  0  0  0
   -1.0060    3.1170   -0.5270 H   0  0  0  0  0  0  0  0  0  0  0  0
   -1.5600    0.6420   -1.1310 H   0  0  0  0  0  0  0  0  0  0  0  0
   -2.7450    1.7180   -0.3620 H   0  0  0  0  0  0  0  0  0  0  0  0
   -2.2130   -0.8530   -2.9530 H   0  0  0  0  0  0  0  0  0  0  0  0
   -4.0570   -2.1260   -4.0150 H   0  0  0  0  0  0  0  0  0  0  0  0
   -6.4130   -1.4600   -3.6160 H   0  0  0  0  0  0  0  0  0  0  0  0
   -6.9240    0.4780   -2.1550 H   0  0  0  0  0  0  0  0  0  0  0  0
   -5.0790    1.7500   -1.0930 H   0  0  0  0  0  0  0  0  0  0  0  0
  1 59  1  0  0  0  0
  1  2  1  0  0  0  0
  2  3  2  0  0  0  0
  2  4  1  0  0  0  0
  4 60  1  0  0  0  0
  4  5  1  0  0  0  0
  5 61  1  0  0  0  0
  5 62  1  0  0  0  0
  5  6  1  0  0  0  0
  6  7  2  0  0  0  0
  7 63  1  0  0  0  0
  7  8  1  0  0  0  0
  8 64  1  0  0  0  0
  8  9  2  0  0  0  0
  9 10  1  0  0  0  0
 10 65  1  0  0  0  0
  9 11  1  0  0  0  0
 11 66  1  0  0  0  0
 11 12  2  0  0  0  0
 12  6  1  0  0  0  0
 12 67  1  0  0  0  0
  4 13  1  0  0  0  0
 13 14  1  0  0  0  0
 14 68  1  0  0  0  0
 14 15  2  0  0  0  0
 15 16  1  0  0  0  0
 16 69  1  0  0  0  0
 16 70  1  0  0  0  0
 16 17  1  0  0  0  0
 17 18  1  0  0  0  0
 18 71  1  0  0  0  0
 18 19  1  0  0  0  0
 19 20  1  0  0  0  0
 20 72  1  0  0  0  0
 20 21  1  0  0  0  0
 21 73  1  0  0  0  0
 21 74  1  0  0  0  0
 21 22  1  0  0  0  0
 22 23  1  0  0  0  0
 23 75  1  0  0  0  0
 23 76  1  0  0  0  0
 23 24  1  0  0  0  0
 24 25  2  0  0  0  0
 25 77  1  0  0  0  0
 25 26  1  0  0  0  0
 26 78  1  0  0  0  0
 26 27  2  0  0  0  0
 27 79  1  0  0  0  0
 27 28  1  0  0  0  0
 28 80  1  0  0  0  0
 28 29  2  0  0  0  0
 29 24  1  0  0  0  0
 29 81  1  0  0  0  0
 20 30  1  0  0  0  0
 30 82  1  0  0  0  0
 30 31  1  0  0  0  0
 31 32  1  0  0  0  0
 32 83  1  0  0  0  0
 32 84  1  0  0  0  0
 32 33  1  0  0  0  0
 33 34  2  0  0  0  0
 34 85  1  0  0  0  0
 34 35  1  0  0  0  0
 35 86  1  0  0  0  0
 35 36  2  0  0  0  0
 36 87  1  0  0  0  0
 36 37  1  0  0  0  0
 37 88  1  0  0  0  0
 37 38  2  0  0  0  0
 38 33  1  0  0  0  0
 38 89  1  0  0  0  0
 30 39  1  0  0  0  0
 39 90  1  0  0  0  0
 39 40  1  0  0  0  0
 40 41  1  0  0  0  0
 41 91  1  0  0  0  0
 41 92  1  0  0  0  0
 41 42  1  0  0  0  0
 42 43  2  0  0  0  0
 43 93  1  0  0  0  0
 43 44  1  0  0  0  0
 44 94  1  0  0  0  0
 44 45  2  0  0  0  0
 45 95  1  0  0  0  0
 45 46  1  0  0  0  0
 46 96  1  0  0  0  0
 46 47  2  0  0  0  0
 47 42  1  0  0  0  0
 47 97  1  0  0  0  0
 39 48  1  0  0  0  0
 48 18  1  0  0  0  0
 48 98  1  0  0  0  0
 48 49  1  0  0  0  0
 49 50  1  0  0  0  0
 50 99  1  0  0  0  0
 50100  1  0  0  0  0
 50 51  1  0  0  0  0
 51 52  2  0  0  0  0
 52101  1  0  0  0  0
 52 53  1  0  0  0  0
 53102  1  0  0  0  0
 53 54  2  0  0  0  0
 54103  1  0  0  0  0
 54 55  1  0  0  0  0
 55104  1  0  0  0  0
 55 56  2  0  0  0  0
 56 51  1  0  0  0  0
 56105  1  0  0  0  0
 15 57  1  0  0  0  0
 57 58  2  0  0  0  0
 58 13  1  0  0  0  0
M  END
>  <LOGBIO>
4.9500

>  <PRED_LOGBIO>
4.9700

>  <XV_RES>
-0.5780

>  <WHL_TMPL>
3

>  <ANCH>
15-16;25-104

$$$$
ROW34
  -MTS-   01071502423D 0   0.00000     0.00000     0

 66 70  0  0  0  0  0  0  0  0999 V2000
    6.2830   -1.9610   -0.6780 C   0  0  0  0  0  0  0  0  0  0  0  0
    5.6070   -0.8090   -1.3820 C   0  0  0  0  0  0  0  0  0  0  0  0
    5.7280   -0.3850   -3.0960 S   0  0  0  0  0  0  0  0  0  0  0  0
    4.6640    1.0280   -3.0420 C   0  0  0  0  0  0  0  0  0  0  0  0
    4.2850    1.9310   -4.1920 C   0  0  0  0  0  0  0  0  0  0  0  0
    5.2790    3.0640   -4.2900 C   0  0  0  0  0  0  0  0  0  0  0  0
    6.4240    2.9240   -5.0830 C   0  0  0  0  0  0  0  0  0  0  0  0
    7.3450    3.9740   -5.1750 C   0  0  0  0  0  0  0  0  0  0  0  0
    7.1210    5.1650   -4.4720 C   0  0  0  0  0  0  0  0  0  0  0  0
    5.9760    5.3040   -3.6790 C   0  0  0  0  0  0  0  0  0  0  0  0
    5.0550    4.2540   -3.5880 C   0  0  0  0  0  0  0  0  0  0  0  0
    4.2650    1.1290   -1.7670 C   0  0  0  0  0  0  0  0  0  0  0  0
    4.7900    0.1030   -0.8380 C   0  0  0  0  0  0  0  0  0  0  0  0
    4.4290    0.0870    0.6290 C   0  0  0  0  0  0  0  0  0  0  0  0
    3.3520    2.2020   -1.3140 C   0  0  0  0  0  0  0  0  0  0  0  0
    3.8570    3.3920   -0.7750 C   0  0  0  0  0  0  0  0  0  0  0  0
    2.9880    4.4010   -0.3600 C   0  0  0  0  0  0  0  0  0  0  0  0
    1.6080    4.2280   -0.4820 C   0  0  0  0  0  0  0  0  0  0  0  0
    1.0830    3.0470   -1.0170 C   0  0  0  0  0  0  0  0  0  0  0  0
    1.9640    2.0420   -1.4300 C   0  0  0  0  0  0  0  0  0  0  0  0
    0.6920    5.3040   -0.0410 C   0  0  0  0  0  0  0  0  0  0  0  0
   -0.2490    5.0540    0.9640 C   0  0  0  0  0  0  0  0  0  0  0  0
   -1.1150    6.0720    1.3810 C   0  0  0  0  0  0  0  0  0  0  0  0
   -1.0400    7.3400    0.7920 C   0  0  0  0  0  0  0  0  0  0  0  0
   -1.8880    8.3360    1.2000 O   0  0  0  0  0  0  0  0  0  0  0  0
   -3.2700    8.4810    0.4580 S   0  0  0  0  0  0  0  0  0  0  0  0
   -4.0190    7.2720    0.6050 O   0  0  0  0  0  0  0  0  0  0  0  0
   -3.0410    8.7330   -0.9310 O   0  0  0  0  0  0  0  0  0  0  0  0
   -4.2140    9.8800    1.1890 C   0  0  0  0  0  0  0  0  0  0  0  0
   -5.0810    9.6540    2.2640 C   0  0  0  0  0  0  0  0  0  0  0  0
   -5.8000   10.7190    2.8200 C   0  0  0  0  0  0  0  0  0  0  0  0
   -5.6520   12.0110    2.3000 C   0  0  0  0  0  0  0  0  0  0  0  0
   -6.4110   13.1370    2.8880 C   0  0  0  0  0  0  0  0  0  0  0  0
   -5.9330   13.7820    3.8060 O   0  0  0  0  0  0  0  0  0  0  0  0
   -7.6060   13.4430    2.4180 O   0  0  0  0  0  0  0  0  0  0  0  0
   -4.7840   12.2370    1.2250 C   0  0  0  0  0  0  0  0  0  0  0  0
   -4.6390   13.5010    0.7160 O   0  0  0  0  0  0  0  0  0  0  0  0
   -4.0650   11.1720    0.6690 C   0  0  0  0  0  0  0  0  0  0  0  0
   -0.0990    7.5900   -0.2140 C   0  0  0  0  0  0  0  0  0  0  0  0
    0.7670    6.5720   -0.6300 C   0  0  0  0  0  0  0  0  0  0  0  0
    7.2270   -2.1840   -1.1720 H   0  0  0  0  0  0  0  0  0  0  0  0
    5.6390   -2.8370   -0.7140 H   0  0  0  0  0  0  0  0  0  0  0  0
    6.4720   -1.6920    0.3590 H   0  0  0  0  0  0  0  0  0  0  0  0
    3.2900    2.3350   -4.0220 H   0  0  0  0  0  0  0  0  0  0  0  0
    4.2930    1.3610   -5.1180 H   0  0  0  0  0  0  0  0  0  0  0  0
    6.5960    2.0060   -5.6250 H   0  0  0  0  0  0  0  0  0  0  0  0
    8.2280    3.8660   -5.7870 H   0  0  0  0  0  0  0  0  0  0  0  0
    7.8310    5.9750   -4.5430 H   0  0  0  0  0  0  0  0  0  0  0  0
    5.8030    6.2230   -3.1370 H   0  0  0  0  0  0  0  0  0  0  0  0
    4.1720    4.3620   -2.9760 H   0  0  0  0  0  0  0  0  0  0  0  0
    5.2520   -0.3380    1.2000 H   0  0  0  0  0  0  0  0  0  0  0  0
    3.5360   -0.5160    0.7750 H   0  0  0  0  0  0  0  0  0  0  0  0
    4.2400    1.1030    0.9670 H   0  0  0  0  0  0  0  0  0  0  0  0
    4.9240    3.5290   -0.6800 H   0  0  0  0  0  0  0  0  0  0  0  0
    3.3830    5.3160    0.0560 H   0  0  0  0  0  0  0  0  0  0  0  0
    0.0150    2.9130   -1.1100 H   0  0  0  0  0  0  0  0  0  0  0  0
    1.5680    1.1270   -1.8450 H   0  0  0  0  0  0  0  0  0  0  0  0
   -0.3070    4.0760    1.4190 H   0  0  0  0  0  0  0  0  0  0  0  0
   -1.8410    5.8790    2.1570 H   0  0  0  0  0  0  0  0  0  0  0  0
   -5.1960    8.6580    2.6650 H   0  0  0  0  0  0  0  0  0  0  0  0
   -6.4690   10.5450    3.6490 H   0  0  0  0  0  0  0  0  0  0  0  0
   -7.9420   14.2000    2.9240 H   0  0  0  0  0  0  0  0  0  0  0  0
   -5.2800   13.6660    0.0080 H   0  0  0  0  0  0  0  0  0  0  0  0
   -3.3960   11.3460   -0.1610 H   0  0  0  0  0  0  0  0  0  0  0  0
   -0.0410    8.5680   -0.6680 H   0  0  0  0  0  0  0  0  0  0  0  0
    1.4930    6.7650   -1.4060 H   0  0  0  0  0  0  0  0  0  0  0  0
  1 41  1  0  0  0  0
  1 42  1  0  0  0  0
  1 43  1  0  0  0  0
  1  2  1  0  0  0  0
  2  3  1  0  0  0  0
  3  4  1  0  0  0  0
  4  5  1  0  0  0  0
  5 44  1  0  0  0  0
  5 45  1  0  0  0  0
  5  6  1  0  0  0  0
  6  7  2  0  0  0  0
  7 46  1  0  0  0  0
  7  8  1  0  0  0  0
  8 47  1  0  0  0  0
  8  9  2  0  0  0  0
  9 48  1  0  0  0  0
  9 10  1  0  0  0  0
 10 49  1  0  0  0  0
 10 11  2  0  0  0  0
 11  6  1  0  0  0  0
 11 50  1  0  0  0  0
  4 12  2  0  0  0  0
 12 13  1  0  0  0  0
 13  2  2  0  0  0  0
 13 14  1  0  0  0  0
 14 51  1  0  0  0  0
 14 52  1  0  0  0  0
 14 53  1  0  0  0  0
 12 15  1  0  0  0  0
 15 16  2  0  0  0  0
 16 54  1  0  0  0  0
 16 17  1  0  0  0  0
 17 55  1  0  0  0  0
 17 18  2  0  0  0  0
 18 19  1  0  0  0  0
 19 56  1  0  0  0  0
 19 20  2  0  0  0  0
 20 15  1  0  0  0  0
 20 57  1  0  0  0  0
 18 21  1  0  0  0  0
 21 22  2  0  0  0  0
 22 58  1  0  0  0  0
 22 23  1  0  0  0  0
 23 59  1  0  0  0  0
 23 24  2  0  0  0  0
 24 25  1  0  0  0  0
 25 26  1  0  0  0  0
 26 27  2  0  0  0  0
 26 28  2  0  0  0  0
 26 29  1  0  0  0  0
 29 30  2  0  0  0  0
 30 60  1  0  0  0  0
 30 31  1  0  0  0  0
 31 61  1  0  0  0  0
 31 32  2  0  0  0  0
 32 33  1  0  0  0  0
 33 34  2  0  0  0  0
 33 35  1  0  0  0  0
 35 62  1  0  0  0  0
 32 36  1  0  0  0  0
 36 37  1  0  0  0  0
 37 63  1  0  0  0  0
 36 38  2  0  0  0  0
 38 29  1  0  0  0  0
 38 64  1  0  0  0  0
 24 39  1  0  0  0  0
 39 65  1  0  0  0  0
 39 40  2  0  0  0  0
 40 21  1  0  0  0  0
 40 66  1  0  0  0  0
M  END
>  <LOGBIO>
7.4900

>  <PRED_LOGBIO>
7.1300

>  <XV_RES>
1.1100

>  <WHL_TMPL>
1

>  <ANCH>
3-4;28-36

$$$$
ROW35
  -MTS-   01071502423D 0   0.00000     0.00000     0

 59 62  0  0  0  0  0  0  0  0999 V2000
    5.4720    5.1590   -5.5910 C   0  0  0  0  0  0  0  0  0  0  0  0
    4.5210    3.9700   -5.4810 C   0  0  0  0  0  0  0  0  0  0  0  0
    4.9860    3.0810   -4.4620 O   0  0  0  0  0  0  0  0  0  0  0  0
    4.2680    1.9640   -4.2190 C   0  0  0  0  0  0  0  0  0  0  0  0
    3.2550    1.7390   -4.8610 O   0  0  0  0  0  0  0  0  0  0  0  0
    4.7080    1.0130   -3.1740 C   0  0  0  0  0  0  0  0  0  0  0  0
    5.5350   -0.0070   -3.4410 C   0  0  0  0  0  0  0  0  0  0  0  0
    6.0820   -0.3280   -4.6560 N   0  0  0  0  0  0  0  0  0  0  0  0
    7.2530    0.1890   -5.0150 C   0  0  0  0  0  0  0  0  0  0  0  0
    7.8450    0.9560   -4.2560 O   0  0  0  0  0  0  0  0  0  0  0  0
    7.8450   -0.1580   -6.3260 C   0  0  0  0  0  0  0  0  0  0  0  0
    7.5530    0.6200   -7.4530 C   0  0  0  0  0  0  0  0  0  0  0  0
    8.1130    0.2920   -8.6940 C   0  0  0  0  0  0  0  0  0  0  0  0
    8.9630   -0.8140   -8.8080 C   0  0  0  0  0  0  0  0  0  0  0  0
    9.2550   -1.5920   -7.6810 C   0  0  0  0  0  0  0  0  0  0  0  0
    8.6950   -1.2640   -6.4400 C   0  0  0  0  0  0  0  0  0  0  0  0
    9.0040   -2.0860   -5.2490 C   0  0  0  0  0  0  0  0  0  0  0  0
    9.9610   -1.8080   -4.5460 O   0  0  0  0  0  0  0  0  0  0  0  0
    8.2420   -3.1210   -4.9460 O   0  0  0  0  0  0  0  0  0  0  0  0
    5.7750   -0.8560   -1.9070 S   0  0  0  0  0  0  0  0  0  0  0  0
    4.7430    0.1980   -0.9290 C   0  0  0  0  0  0  0  0  0  0  0  0
    4.2650    1.1290   -1.7670 C   0  0  0  0  0  0  0  0  0  0  0  0
    3.3520    2.2020   -1.3140 C   0  0  0  0  0  0  0  0  0  0  0  0
    3.8570    3.3920   -0.7750 C   0  0  0  0  0  0  0  0  0  0  0  0
    2.9880    4.4010   -0.3600 C   0  0  0  0  0  0  0  0  0  0  0  0
    1.6080    4.2280   -0.4820 C   0  0  0  0  0  0  0  0  0  0  0  0
    1.0830    3.0470   -1.0170 C   0  0  0  0  0  0  0  0  0  0  0  0
    1.9640    2.0420   -1.4300 C   0  0  0  0  0  0  0  0  0  0  0  0
    0.6920    5.3040   -0.0410 C   0  0  0  0  0  0  0  0  0  0  0  0
    0.7670    6.5720   -0.6300 C   0  0  0  0  0  0  0  0  0  0  0  0
   -0.0990    7.5900   -0.2130 C   0  0  0  0  0  0  0  0  0  0  0  0
   -1.0400    7.3390    0.7930 C   0  0  0  0  0  0  0  0  0  0  0  0
   -1.8880    8.3350    1.2010 O   0  0  0  0  0  0  0  0  0  0  0  0
   -3.1420    8.4670    0.5270 C   0  0  0  0  0  0  0  0  0  0  0  0
   -1.1150    6.0720    1.3810 C   0  0  0  0  0  0  0  0  0  0  0  0
   -0.2490    5.0540    0.9640 C   0  0  0  0  0  0  0  0  0  0  0  0
    6.4680    4.8040   -5.8460 H   0  0  0  0  0  0  0  0  0  0  0  0
    5.1180    5.8350   -6.3660 H   0  0  0  0  0  0  0  0  0  0  0  0
    5.5070    5.6850   -4.6390 H   0  0  0  0  0  0  0  0  0  0  0  0
    4.4860    3.4440   -6.4330 H   0  0  0  0  0  0  0  0  0  0  0  0
    3.5250    4.3250   -5.2260 H   0  0  0  0  0  0  0  0  0  0  0  0
    5.5960   -0.9580   -5.2780 H   0  0  0  0  0  0  0  0  0  0  0  0
    6.8970    1.4730   -7.3650 H   0  0  0  0  0  0  0  0  0  0  0  0
    7.8880    0.8920   -9.5630 H   0  0  0  0  0  0  0  0  0  0  0  0
    9.3950   -1.0670   -9.7650 H   0  0  0  0  0  0  0  0  0  0  0  0
    9.9110   -2.4450   -7.7690 H   0  0  0  0  0  0  0  0  0  0  0  0
    8.5980   -3.5300   -4.1420 H   0  0  0  0  0  0  0  0  0  0  0  0
    4.5400    0.1100    0.1280 H   0  0  0  0  0  0  0  0  0  0  0  0
    4.9240    3.5290   -0.6800 H   0  0  0  0  0  0  0  0  0  0  0  0
    3.3830    5.3160    0.0560 H   0  0  0  0  0  0  0  0  0  0  0  0
    0.0150    2.9130   -1.1100 H   0  0  0  0  0  0  0  0  0  0  0  0
    1.5680    1.1270   -1.8450 H   0  0  0  0  0  0  0  0  0  0  0  0
    1.4930    6.7650   -1.4060 H   0  0  0  0  0  0  0  0  0  0  0  0
   -0.0410    8.5680   -0.6670 H   0  0  0  0  0  0  0  0  0  0  0  0
   -3.7120    7.5480    0.6390 H   0  0  0  0  0  0  0  0  0  0  0  0
   -3.7010    9.2950    0.9590 H   0  0  0  0  0  0  0  0  0  0  0  0
   -2.9680    8.6600   -0.5300 H   0  0  0  0  0  0  0  0  0  0  0  0
   -1.8410    5.8790    2.1570 H   0  0  0  0  0  0  0  0  0  0  0  0
   -0.3070    4.0760    1.4190 H   0  0  0  0  0  0  0  0  0  0  0  0
  1 37  1  0  0  0  0
  1 38  1  0  0  0  0
  1 39  1  0  0  0  0
  1  2  1  0  0  0  0
  2 40  1  0  0  0  0
  2 41  1  0  0  0  0
  2  3  1  0  0  0  0
  3  4  1  0  0  0  0
  4  5  2  0  0  0  0
  4  6  1  0  0  0  0
  6  7  2  0  0  0  0
  7  8  1  0  0  0  0
  8 42  1  0  0  0  0
  8  9  1  0  0  0  0
  9 10  2  0  0  0  0
  9 11  1  0  0  0  0
 11 12  2  0  0  0  0
 12 43  1  0  0  0  0
 12 13  1  0  0  0  0
 13 44  1  0  0  0  0
 13 14  2  0  0  0  0
 14 45  1  0  0  0  0
 14 15  1  0  0  0  0
 15 46  1  0  0  0  0
 15 16  2  0  0  0  0
 16 11  1  0  0  0  0
 16 17  1  0  0  0  0
 17 18  2  0  0  0  0
 17 19  1  0  0  0  0
 19 47  1  0  0  0  0
  7 20  1  0  0  0  0
 20 21  1  0  0  0  0
 21 48  1  0  0  0  0
 21 22  2  0  0  0  0
 22  6  1  0  0  0  0
 22 23  1  0  0  0  0
 23 24  2  0  0  0  0
 24 49  1  0  0  0  0
 24 25  1  0  0  0  0
 25 50  1  0  0  0  0
 25 26  2  0  0  0  0
 26 27  1  0  0  0  0
 27 51  1  0  0  0  0
 27 28  2  0  0  0  0
 28 23  1  0  0  0  0
 28 52  1  0  0  0  0
 26 29  1  0  0  0  0
 29 30  2  0  0  0  0
 30 53  1  0  0  0  0
 30 31  1  0  0  0  0
 31 54  1  0  0  0  0
 31 32  2  0  0  0  0
 32 33  1  0  0  0  0
 33 34  1  0  0  0  0
 34 55  1  0  0  0  0
 34 56  1  0  0  0  0
 34 57  1  0  0  0  0
 32 35  1  0  0  0  0
 35 58  1  0  0  0  0
 35 36  2  0  0  0  0
 36 29  1  0  0  0  0
 36 59  1  0  0  0  0
M  END
>  <LOGBIO>
5.3400

>  <PRED_LOGBIO>
5.2900

>  <XV_RES>
0.0670

>  <WHL_TMPL>
1

>  <ANCH>
3-4;35-43

$$$$
ROW36
  -MTS-   01071502423D 0   0.00000     0.00000     0

 51 54  0  0  1  0  0  0  0  0999 V2000
    0.5920    6.2890    0.1800 C   0  0  0  0  0  0  0  0  0  0  0  0
    1.8150    5.5640    0.3340 O   0  0  0  0  0  0  0  0  0  0  0  0
    1.6780    4.2310    0.6160 C   0  0  0  0  0  0  0  0  0  0  0  0
    2.8130    3.4400    0.8300 C   0  0  0  0  0  0  0  0  0  0  0  0
    2.6730    2.0770    1.1190 C   0  0  0  0  0  0  0  0  0  0  0  0
    1.3980    1.5050    1.1930 C   0  0  0  0  0  0  0  0  0  0  0  0
    0.2630    2.2950    0.9790 C   0  0  0  0  0  0  0  0  0  0  0  0
   -0.8990    1.5780    1.0890 O   0  0  0  0  0  0  0  0  0  0  0  0
   -0.5910    0.3240    1.7030 C   0  0  1  0  0  0  0  0  0  0  0  0
   -1.3740   -0.9600    1.8400 C   0  0  0  0  0  0  0  0  0  0  0  0
   -2.7700   -0.9350    1.9420 C   0  0  0  0  0  0  0  0  0  0  0  0
   -3.4840   -2.1320    2.0690 C   0  0  0  0  0  0  0  0  0  0  0  0
   -2.8030   -3.3550    2.0930 C   0  0  0  0  0  0  0  0  0  0  0  0
   -3.5020   -4.5270    2.2170 O   0  0  0  0  0  0  0  0  0  0  0  0
   -1.4070   -3.3800    1.9920 C   0  0  0  0  0  0  0  0  0  0  0  0
   -0.6920   -2.1820    1.8650 C   0  0  0  0  0  0  0  0  0  0  0  0
    0.6690   -2.3100    1.7730 O   0  0  0  0  0  0  0  0  0  0  0  0
    1.3890   -1.1590    2.2230 C   0  0  0  0  0  0  0  0  0  0  0  0
    0.9160    0.1020    1.4770 C   0  0  1  0  0  0  0  0  0  0  0  0
    0.8800   -0.4130    0.1440 O   0  0  0  0  0  0  0  0  0  0  0  0
    0.0840    0.4000   -0.7230 C   0  0  0  0  0  0  0  0  0  0  0  0
    0.4030    3.6580    0.6910 C   0  0  0  0  0  0  0  0  0  0  0  0
   -0.8220    4.5110    0.4600 C   0  0  0  0  0  0  0  0  0  0  0  0
   -1.0900    4.6160   -1.0220 C   0  0  0  0  0  0  0  0  0  0  0  0
   -2.1340    5.3300   -1.4650 C   0  0  0  0  0  0  0  0  0  0  0  0
   -3.0440    6.0280   -0.4820 C   0  0  0  0  0  0  0  0  0  0  0  0
   -2.4020    5.4350   -2.9470 C   0  0  0  0  0  0  0  0  0  0  0  0
    0.0160    6.2280    1.1010 H   0  0  0  0  0  0  0  0  0  0  0  0
    0.8140    7.3310   -0.0400 H   0  0  0  0  0  0  0  0  0  0  0  0
    0.0160    5.8600   -0.6370 H   0  0  0  0  0  0  0  0  0  0  0  0
    3.7970    3.8820    0.7730 H   0  0  0  0  0  0  0  0  0  0  0  0
    3.5490    1.4680    1.2840 H   0  0  0  0  0  0  0  0  0  0  0  0
   -0.5670    0.6280    2.7480 H   0  0  0  0  0  0  0  0  0  0  0  0
   -3.2960    0.0080    1.9230 H   0  0  0  0  0  0  0  0  0  0  0  0
   -4.5610   -2.1130    2.1470 H   0  0  0  0  0  0  0  0  0  0  0  0
   -4.4570   -4.3690    2.1580 H   0  0  0  0  0  0  0  0  0  0  0  0
   -0.8810   -4.3230    2.0110 H   0  0  0  0  0  0  0  0  0  0  0  0
    2.4280   -1.3140    1.9400 H   0  0  0  0  0  0  0  0  0  0  0  0
    1.2040   -1.0100    3.2840 H   0  0  0  0  0  0  0  0  0  0  0  0
    0.4980    1.4060   -0.7590 H   0  0  0  0  0  0  0  0  0  0  0  0
    0.0850   -0.0280   -1.7240 H   0  0  0  0  0  0  0  0  0  0  0  0
   -0.9360    0.4410   -0.3470 H   0  0  0  0  0  0  0  0  0  0  0  0
   -0.6550    5.5040    0.8700 H   0  0  0  0  0  0  0  0  0  0  0  0
   -1.6790    4.0550    0.9520 H   0  0  0  0  0  0  0  0  0  0  0  0
   -0.4400    4.1170   -1.7250 H   0  0  0  0  0  0  0  0  0  0  0  0
   -2.4660    6.7420    0.1020 H   0  0  0  0  0  0  0  0  0  0  0  0
   -3.8280    6.5520   -1.0230 H   0  0  0  0  0  0  0  0  0  0  0  0
   -3.4910    5.2920    0.1840 H   0  0  0  0  0  0  0  0  0  0  0  0
   -2.5700    4.4420   -3.3570 H   0  0  0  0  0  0  0  0  0  0  0  0
   -3.2850    6.0500   -3.1130 H   0  0  0  0  0  0  0  0  0  0  0  0
   -1.5450    5.8910   -3.4390 H   0  0  0  0  0  0  0  0  0  0  0  0
  1 28  1  0  0  0  0
  1 29  1  0  0  0  0
  1 30  1  0  0  0  0
  1  2  1  0  0  0  0
  2  3  1  0  0  0  0
  3  4  2  0  0  0  0
  4 31  1  0  0  0  0
  4  5  1  0  0  0  0
  5 32  1  0  0  0  0
  5  6  2  0  0  0  0
  6  7  1  0  0  0  0
  7  8  1  0  0  0  0
  8  9  1  0  0  0  0
  9 33  1  0  0  0  0
  9 10  1  0  0  0  0
 10 11  1  0  0  0  0
 11 34  1  0  0  0  0
 11 12  2  0  0  0  0
 12 35  1  0  0  0  0
 12 13  1  0  0  0  0
 13 14  1  0  0  0  0
 14 36  1  0  0  0  0
 13 15  2  0  0  0  0
 15 37  1  0  0  0  0
 15 16  1  0  0  0  0
 16 10  2  0  0  0  0
 16 17  1  0  0  0  0
 17 18  1  0  0  0  0
 18 38  1  0  0  0  0
 18 39  1  0  0  0  0
 18 19  1  0  0  0  0
 19  6  1  0  0  0  0
 19  9  1  0  0  0  0
 19 20  1  0  0  0  0
 20 21  1  0  0  0  0
 21 40  1  0  0  0  0
 21 41  1  0  0  0  0
 21 42  1  0  0  0  0
  7 22  2  0  0  0  0
 22  3  1  0  0  0  0
 22 23  1  0  0  0  0
 23 43  1  0  0  0  0
 23 44  1  0  0  0  0
 23 24  1  0  0  0  0
 24 45  1  0  0  0  0
 24 25  2  0  0  0  0
 25 26  1  0  0  0  0
 26 46  1  0  0  0  0
 26 47  1  0  0  0  0
 26 48  1  0  0  0  0
 25 27  1  0  0  0  0
 27 49  1  0  0  0  0
 27 50  1  0  0  0  0
 27 51  1  0  0  0  0
M  END
>  <LOGBIO>
4.7100

>  <PRED_LOGBIO>
4.9100

>  <XV_RES>
-0.2890

>  <WHL_TMPL>
3

>  <ANCH>
28-23;5-6

$$$$
ROW37
  -MTS-   01071502423D 0   0.00000     0.00000     0

 62 66  0  0  0  0  0  0  0  0999 V2000
   -5.6080    5.9140   -1.1200 O   0  0  0  0  0  0  0  0  0  0  0  0
   -4.7980    4.8740   -1.1900 C   0  0  0  0  0  0  0  0  0  0  0  0
   -5.2550    3.7540   -1.3530 O   0  0  0  0  0  0  0  0  0  0  0  0
   -3.3060    5.0700   -1.0680 C   0  0  0  0  0  0  0  0  0  0  0  0
   -2.6040    3.7180   -1.1820 C   0  0  0  0  0  0  0  0  0  0  0  0
   -1.1110    3.9140   -1.0600 C   0  0  0  0  0  0  0  0  0  0  0  0
   -0.6510    5.0420   -0.8950 O   0  0  0  0  0  0  0  0  0  0  0  0
   -0.2950    2.8660   -1.1300 N   0  0  0  0  0  0  0  0  0  0  0  0
    1.0830    3.0470   -1.0170 C   0  0  0  0  0  0  0  0  0  0  0  0
    1.9640    2.0420   -1.4300 C   0  0  0  0  0  0  0  0  0  0  0  0
    3.3520    2.2020   -1.3140 C   0  0  0  0  0  0  0  0  0  0  0  0
    3.8570    3.3920   -0.7750 C   0  0  0  0  0  0  0  0  0  0  0  0
    2.9880    4.4010   -0.3600 C   0  0  0  0  0  0  0  0  0  0  0  0
    1.6080    4.2280   -0.4820 C   0  0  0  0  0  0  0  0  0  0  0  0
    0.7600    5.2240   -0.0740 O   0  0  0  0  0  0  0  0  0  0  0  0
    4.2650    1.1290   -1.7670 C   0  0  0  0  0  0  0  0  0  0  0  0
    4.7370    0.1800   -0.8520 C   0  0  0  0  0  0  0  0  0  0  0  0
    5.6010   -0.8360   -1.2810 C   0  0  0  0  0  0  0  0  0  0  0  0
    5.9920   -0.9020   -2.6240 C   0  0  0  0  0  0  0  0  0  0  0  0
    5.5190    0.0470   -3.5380 C   0  0  0  0  0  0  0  0  0  0  0  0
    4.6560    1.0620   -3.1100 C   0  0  0  0  0  0  0  0  0  0  0  0
    6.9040   -1.9760   -3.0760 C   0  0  0  0  0  0  0  0  0  0  0  0
    8.1470   -2.2010   -2.6290 C   0  0  0  0  0  0  0  0  0  0  0  0
    8.8490   -1.3880   -1.5680 C   0  0  0  0  0  0  0  0  0  0  0  0
    8.5640   -1.9820   -0.2090 C   0  0  0  0  0  0  0  0  0  0  0  0
    9.4110   -2.9650    0.3160 C   0  0  0  0  0  0  0  0  0  0  0  0
    9.1480   -3.5150    1.5760 C   0  0  0  0  0  0  0  0  0  0  0  0
    8.0370   -3.0830    2.3110 C   0  0  0  0  0  0  0  0  0  0  0  0
    7.1900   -2.0990    1.7850 C   0  0  0  0  0  0  0  0  0  0  0  0
    7.4540   -1.5490    0.5250 C   0  0  0  0  0  0  0  0  0  0  0  0
    8.6950   -3.2980   -3.2900 O   0  0  0  0  0  0  0  0  0  0  0  0
    7.7610   -3.7930   -4.1980 C   0  0  0  0  0  0  0  0  0  0  0  0
    7.8010   -4.8640   -5.0980 C   0  0  0  0  0  0  0  0  0  0  0  0
    6.6930   -5.1400   -5.9070 C   0  0  0  0  0  0  0  0  0  0  0  0
    5.5440   -4.3450   -5.8160 C   0  0  0  0  0  0  0  0  0  0  0  0
    5.5040   -3.2740   -4.9150 C   0  0  0  0  0  0  0  0  0  0  0  0
    6.6120   -2.9980   -4.1060 C   0  0  0  0  0  0  0  0  0  0  0  0
   -6.5180    5.5920   -1.2190 H   0  0  0  0  0  0  0  0  0  0  0  0
   -3.0770    5.5170   -0.1030 H   0  0  0  0  0  0  0  0  0  0  0  0
   -2.9600    5.7270   -1.8630 H   0  0  0  0  0  0  0  0  0  0  0  0
   -2.8330    3.2700   -2.1470 H   0  0  0  0  0  0  0  0  0  0  0  0
   -2.9490    3.0610   -0.3860 H   0  0  0  0  0  0  0  0  0  0  0  0
   -0.6730    1.9390   -1.2650 H   0  0  0  0  0  0  0  0  0  0  0  0
    1.5680    1.1270   -1.8450 H   0  0  0  0  0  0  0  0  0  0  0  0
    4.9240    3.5290   -0.6800 H   0  0  0  0  0  0  0  0  0  0  0  0
    3.3830    5.3160    0.0560 H   0  0  0  0  0  0  0  0  0  0  0  0
    0.5730    5.8400   -0.8000 H   0  0  0  0  0  0  0  0  0  0  0  0
    4.4360    0.2310    0.1830 H   0  0  0  0  0  0  0  0  0  0  0  0
    5.9650   -1.5680   -0.5750 H   0  0  0  0  0  0  0  0  0  0  0  0
    5.8210   -0.0040   -4.5740 H   0  0  0  0  0  0  0  0  0  0  0  0
    4.2910    1.7940   -3.8150 H   0  0  0  0  0  0  0  0  0  0  0  0
    9.9210   -1.4000   -1.7520 H   0  0  0  0  0  0  0  0  0  0  0  0
    8.4870   -0.3620   -1.5990 H   0  0  0  0  0  0  0  0  0  0  0  0
   10.2680   -3.2990   -0.2500 H   0  0  0  0  0  0  0  0  0  0  0  0
    9.8010   -4.2740    1.9820 H   0  0  0  0  0  0  0  0  0  0  0  0
    7.8340   -3.5070    3.2830 H   0  0  0  0  0  0  0  0  0  0  0  0
    6.3340   -1.7650    2.3520 H   0  0  0  0  0  0  0  0  0  0  0  0
    6.8010   -0.7900    0.1200 H   0  0  0  0  0  0  0  0  0  0  0  0
    8.6880   -5.4770   -5.1690 H   0  0  0  0  0  0  0  0  0  0  0  0
    6.7240   -5.9660   -6.6020 H   0  0  0  0  0  0  0  0  0  0  0  0
    4.6890   -4.5580   -6.4400 H   0  0  0  0  0  0  0  0  0  0  0  0
    4.6170   -2.6610   -4.8450 H   0  0  0  0  0  0  0  0  0  0  0  0
  1 38  1  0  0  0  0
  1  2  1  0  0  0  0
  2  3  2  0  0  0  0
  2  4  1  0  0  0  0
  4 39  1  0  0  0  0
  4 40  1  0  0  0  0
  4  5  1  0  0  0  0
  5 41  1  0  0  0  0
  5 42  1  0  0  0  0
  5  6  1  0  0  0  0
  6  7  2  0  0  0  0
  6  8  1  0  0  0  0
  8 43  1  0  0  0  0
  8  9  1  0  0  0  0
  9 10  2  0  0  0  0
 10 44  1  0  0  0  0
 10 11  1  0  0  0  0
 11 12  2  0  0  0  0
 12 45  1  0  0  0  0
 12 13  1  0  0  0  0
 13 46  1  0  0  0  0
 13 14  2  0  0  0  0
 14  9  1  0  0  0  0
 14 15  1  0  0  0  0
 15 47  1  0  0  0  0
 11 16  1  0  0  0  0
 16 17  2  0  0  0  0
 17 48  1  0  0  0  0
 17 18  1  0  0  0  0
 18 49  1  0  0  0  0
 18 19  2  0  0  0  0
 19 20  1  0  0  0  0
 20 50  1  0  0  0  0
 20 21  2  0  0  0  0
 21 16  1  0  0  0  0
 21 51  1  0  0  0  0
 19 22  1  0  0  0  0
 22 23  2  0  0  0  0
 23 24  1  0  0  0  0
 24 52  1  0  0  0  0
 24 53  1  0  0  0  0
 24 25  1  0  0  0  0
 25 26  2  0  0  0  0
 26 54  1  0  0  0  0
 26 27  1  0  0  0  0
 27 55  1  0  0  0  0
 27 28  2  0  0  0  0
 28 56  1  0  0  0  0
 28 29  1  0  0  0  0
 29 57  1  0  0  0  0
 29 30  2  0  0  0  0
 30 25  1  0  0  0  0
 30 58  1  0  0  0  0
 23 31  1  0  0  0  0
 31 32  1  0  0  0  0
 32 33  2  0  0  0  0
 33 59  1  0  0  0  0
 33 34  1  0  0  0  0
 34 60  1  0  0  0  0
 34 35  2  0  0  0  0
 35 61  1  0  0  0  0
 35 36  1  0  0  0  0
 36 62  1  0  0  0  0
 36 37  2  0  0  0  0
 37 22  1  0  0  0  0
 37 32  1  0  0  0  0
M  END
>  <LOGBIO>
6.0400

>  <PRED_LOGBIO>
6.1800

>  <XV_RES>
-0.2730

>  <WHL_TMPL>
1

>  <ANCH>
3-42;18-19

$$$$
ROW38
  -MTS-   01071502423D 0   0.00000     0.00000     0

104110  0  0  1  0  0  0  0  0999 V2000
   11.1100    1.7510   -9.4610 O   0  0  0  0  0  0  0  0  0  0  0  0
   10.1910    1.3100   -8.6230 C   0  0  0  0  0  0  0  0  0  0  0  0
    9.4580    2.0990   -8.0500 O   0  0  0  0  0  0  0  0  0  0  0  0
   10.0470   -0.1730   -8.3730 C   0  0  2  0  0  0  0  0  0  0  0  0
   11.3560   -0.7240   -7.8100 C   0  0  0  0  0  0  0  0  0  0  0  0
   12.4690   -0.4870   -8.8010 C   0  0  0  0  0  0  0  0  0  0  0  0
   13.2160    0.6960   -8.7460 C   0  0  0  0  0  0  0  0  0  0  0  0
   14.2490    0.9160   -9.6650 C   0  0  0  0  0  0  0  0  0  0  0  0
   14.5350   -0.0470  -10.6400 C   0  0  0  0  0  0  0  0  0  0  0  0
   13.7880   -1.2300  -10.6960 C   0  0  0  0  0  0  0  0  0  0  0  0
   12.7560   -1.4500   -9.7760 C   0  0  0  0  0  0  0  0  0  0  0  0
    8.9620   -0.4030   -7.4070 N   0  0  0  0  0  0  0  0  0  0  0  0
    8.5600    0.4330   -6.4000 C   0  0  0  0  0  0  0  0  0  0  0  0
    7.5430   -0.1590   -5.7590 C   0  0  0  0  0  0  0  0  0  0  0  0
    6.7900    0.4060   -4.5780 C   0  0  0  0  0  0  0  0  0  0  0  0
    7.4250   -0.0070   -3.3660 O   0  0  0  0  0  0  0  0  0  0  0  0
    6.7530    0.4990   -2.2090 C   0  0  2  0  0  0  0  0  0  0  0  0
    6.1990    1.7870   -2.4930 O   0  0  0  0  0  0  0  0  0  0  0  0
    5.6090    2.3680   -1.3270 C   0  0  2  0  0  0  0  0  0  0  0  0
    5.1280    3.7840   -1.6370 C   0  0  0  0  0  0  0  0  0  0  0  0
    5.2740    4.6030   -0.4740 O   0  0  0  0  0  0  0  0  0  0  0  0
    4.8380    5.9450   -0.7060 C   0  0  0  0  0  0  0  0  0  0  0  0
    5.0170    6.7570    0.5550 C   0  0  0  0  0  0  0  0  0  0  0  0
    6.2190    7.4360    0.7850 C   0  0  0  0  0  0  0  0  0  0  0  0
    6.3850    8.1890    1.9540 C   0  0  0  0  0  0  0  0  0  0  0  0
    5.3480    8.2620    2.8920 C   0  0  0  0  0  0  0  0  0  0  0  0
    4.1460    7.5830    2.6620 C   0  0  0  0  0  0  0  0  0  0  0  0
    3.9800    6.8300    1.4930 C   0  0  0  0  0  0  0  0  0  0  0  0
    4.4380    1.5190   -0.7980 C   0  0  2  0  0  0  0  0  0  0  0  0
    3.9710    2.0790    0.4330 O   0  0  0  0  0  0  0  0  0  0  0  0
    5.0230    2.7090    1.1680 C   0  0  0  0  0  0  0  0  0  0  0  0
    4.4690    3.2780    2.4530 C   0  0  0  0  0  0  0  0  0  0  0  0
    4.4440    2.4940    3.6120 C   0  0  0  0  0  0  0  0  0  0  0  0
    3.9310    3.0220    4.8030 C   0  0  0  0  0  0  0  0  0  0  0  0
    3.4410    4.3330    4.8340 C   0  0  0  0  0  0  0  0  0  0  0  0
    3.4660    5.1160    3.6740 C   0  0  0  0  0  0  0  0  0  0  0  0
    3.9790    4.5890    2.4830 C   0  0  0  0  0  0  0  0  0  0  0  0
    4.8820    0.0650   -0.5560 C   0  0  2  0  0  0  0  0  0  0  0  0
    3.7260   -0.7480   -0.3340 O   0  0  0  0  0  0  0  0  0  0  0  0
    3.9920   -1.8200    0.5740 C   0  0  0  0  0  0  0  0  0  0  0  0
    2.7380   -2.6390    0.7670 C   0  0  0  0  0  0  0  0  0  0  0  0
    1.8370   -2.3100    1.7870 C   0  0  0  0  0  0  0  0  0  0  0  0
    0.6750   -3.0690    1.9650 C   0  0  0  0  0  0  0  0  0  0  0  0
    0.4130   -4.1570    1.1240 C   0  0  0  0  0  0  0  0  0  0  0  0
    1.3130   -4.4860    0.1040 C   0  0  0  0  0  0  0  0  0  0  0  0
    2.4760   -3.7270   -0.0740 C   0  0  0  0  0  0  0  0  0  0  0  0
    5.6730   -0.4980   -1.7510 C   0  0  1  0  0  0  0  0  0  0  0  0
    6.3000   -1.7240   -1.3640 O   0  0  0  0  0  0  0  0  0  0  0  0
    5.6560   -2.9420   -1.7280 C   0  0  0  0  0  0  0  0  0  0  0  0
    4.3560   -3.1700   -0.9950 C   0  0  0  0  0  0  0  0  0  0  0  0
    3.7750   -4.4430   -0.9790 C   0  0  0  0  0  0  0  0  0  0  0  0
    2.5690   -4.6540   -0.3000 C   0  0  0  0  0  0  0  0  0  0  0  0
    1.9440   -3.5920    0.3640 C   0  0  0  0  0  0  0  0  0  0  0  0
    2.5250   -2.3180    0.3490 C   0  0  0  0  0  0  0  0  0  0  0  0
    3.7310   -2.1070   -0.3310 C   0  0  0  0  0  0  0  0  0  0  0  0
    7.3010   -1.3920   -6.3750 N   0  0  0  0  0  0  0  0  0  0  0  0
    8.0970   -1.5640   -7.3240 N   0  0  0  0  0  0  0  0  0  0  0  0
   11.0490    2.7190   -9.4900 H   0  0  0  0  0  0  0  0  0  0  0  0
    9.8130   -0.6770   -9.3080 H   0  0  0  0  0  0  0  0  0  0  0  0
   11.2520   -1.7920   -7.6300 H   0  0  0  0  0  0  0  0  0  0  0  0
   11.5890   -0.2190   -6.8750 H   0  0  0  0  0  0  0  0  0  0  0  0
   12.9950    1.4390   -7.9930 H   0  0  0  0  0  0  0  0  0  0  0  0
   14.8250    1.8280   -9.6220 H   0  0  0  0  0  0  0  0  0  0  0  0
   15.3310    0.1220  -11.3490 H   0  0  0  0  0  0  0  0  0  0  0  0
   14.0090   -1.9730  -11.4480 H   0  0  0  0  0  0  0  0  0  0  0  0
   12.1800   -2.3620   -9.8190 H   0  0  0  0  0  0  0  0  0  0  0  0
    8.9860    1.3970   -6.1650 H   0  0  0  0  0  0  0  0  0  0  0  0
    5.7650    0.0400   -4.5930 H   0  0  0  0  0  0  0  0  0  0  0  0
    6.7880    1.4920   -4.6350 H   0  0  0  0  0  0  0  0  0  0  0  0
    7.5240    0.5880   -1.4470 H   0  0  0  0  0  0  0  0  0  0  0  0
    6.3620    2.4860   -0.5500 H   0  0  0  0  0  0  0  0  0  0  0  0
    4.0800    3.7550   -1.9310 H   0  0  0  0  0  0  0  0  0  0  0  0
    5.7210    4.1990   -2.4500 H   0  0  0  0  0  0  0  0  0  0  0  0
    3.7870    5.9410   -0.9880 H   0  0  0  0  0  0  0  0  0  0  0  0
    5.4270    6.3850   -1.5070 H   0  0  0  0  0  0  0  0  0  0  0  0
    7.0180    7.3790    0.0620 H   0  0  0  0  0  0  0  0  0  0  0  0
    7.3120    8.7130    2.1320 H   0  0  0  0  0  0  0  0  0  0  0  0
    5.4760    8.8430    3.7940 H   0  0  0  0  0  0  0  0  0  0  0  0
    3.3460    7.6400    3.3860 H   0  0  0  0  0  0  0  0  0  0  0  0
    3.0530    6.3060    1.3150 H   0  0  0  0  0  0  0  0  0  0  0  0
    3.6300    1.5300   -1.5270 H   0  0  0  0  0  0  0  0  0  0  0  0
    5.4530    3.5110    0.5720 H   0  0  0  0  0  0  0  0  0  0  0  0
    5.7930    1.9760    1.3990 H   0  0  0  0  0  0  0  0  0  0  0  0
    4.8220    1.4820    3.5890 H   0  0  0  0  0  0  0  0  0  0  0  0
    3.9120    2.4170    5.6980 H   0  0  0  0  0  0  0  0  0  0  0  0
    3.0450    4.7400    5.7520 H   0  0  0  0  0  0  0  0  0  0  0  0
    3.0880    6.1280    3.6980 H   0  0  0  0  0  0  0  0  0  0  0  0
    3.9980    5.1940    1.5890 H   0  0  0  0  0  0  0  0  0  0  0  0
    5.5050    0.0250    0.3350 H   0  0  0  0  0  0  0  0  0  0  0  0
    4.3110   -1.4140    1.5320 H   0  0  0  0  0  0  0  0  0  0  0  0
    4.7790   -2.4520    0.1680 H   0  0  0  0  0  0  0  0  0  0  0  0
    2.0390   -1.4700    2.4350 H   0  0  0  0  0  0  0  0  0  0  0  0
   -0.0200   -2.8150    2.7520 H   0  0  0  0  0  0  0  0  0  0  0  0
   -0.4840   -4.7420    1.2620 H   0  0  0  0  0  0  0  0  0  0  0  0
    1.1110   -5.3250   -0.5440 H   0  0  0  0  0  0  0  0  0  0  0  0
    3.1710   -3.9810   -0.8610 H   0  0  0  0  0  0  0  0  0  0  0  0
    4.9890   -0.6880   -2.5750 H   0  0  0  0  0  0  0  0  0  0  0  0
    6.3230   -3.7400   -1.4090 H   0  0  0  0  0  0  0  0  0  0  0  0
    5.4380   -2.9210   -2.7940 H   0  0  0  0  0  0  0  0  0  0  0  0
    4.2560   -5.2630   -1.4920 H   0  0  0  0  0  0  0  0  0  0  0  0
    2.1210   -5.6370   -0.2880 H   0  0  0  0  0  0  0  0  0  0  0  0
    1.0140   -3.7550    0.8890 H   0  0  0  0  0  0  0  0  0  0  0  0
    2.0440   -1.4990    0.8610 H   0  0  0  0  0  0  0  0  0  0  0  0
    4.1790   -1.1250   -0.3430 H   0  0  0  0  0  0  0  0  0  0  0  0
  1 58  1  0  0  0  0
  1  2  1  0  0  0  0
  2  3  2  0  0  0  0
  2  4  1  0  0  0  0
  4 59  1  0  0  0  0
  4  5  1  0  0  0  0
  5 60  1  0  0  0  0
  5 61  1  0  0  0  0
  5  6  1  0  0  0  0
  6  7  2  0  0  0  0
  7 62  1  0  0  0  0
  7  8  1  0  0  0  0
  8 63  1  0  0  0  0
  8  9  2  0  0  0  0
  9 64  1  0  0  0  0
  9 10  1  0  0  0  0
 10 65  1  0  0  0  0
 10 11  2  0  0  0  0
 11  6  1  0  0  0  0
 11 66  1  0  0  0  0
  4 12  1  0  0  0  0
 12 13  1  0  0  0  0
 13 67  1  0  0  0  0
 13 14  2  0  0  0  0
 14 15  1  0  0  0  0
 15 68  1  0  0  0  0
 15 69  1  0  0  0  0
 15 16  1  0  0  0  0
 16 17  1  0  0  0  0
 17 70  1  0  0  0  0
 17 18  1  0  0  0  0
 18 19  1  0  0  0  0
 19 71  1  0  0  0  0
 19 20  1  0  0  0  0
 20 72  1  0  0  0  0
 20 73  1  0  0  0  0
 20 21  1  0  0  0  0
 21 22  1  0  0  0  0
 22 74  1  0  0  0  0
 22 75  1  0  0  0  0
 22 23  1  0  0  0  0
 23 24  2  0  0  0  0
 24 76  1  0  0  0  0
 24 25  1  0  0  0  0
 25 77  1  0  0  0  0
 25 26  2  0  0  0  0
 26 78  1  0  0  0  0
 26 27  1  0  0  0  0
 27 79  1  0  0  0  0
 27 28  2  0  0  0  0
 28 23  1  0  0  0  0
 28 80  1  0  0  0  0
 19 29  1  0  0  0  0
 29 81  1  0  0  0  0
 29 30  1  0  0  0  0
 30 31  1  0  0  0  0
 31 82  1  0  0  0  0
 31 83  1  0  0  0  0
 31 32  1  0  0  0  0
 32 33  2  0  0  0  0
 33 84  1  0  0  0  0
 33 34  1  0  0  0  0
 34 85  1  0  0  0  0
 34 35  2  0  0  0  0
 35 86  1  0  0  0  0
 35 36  1  0  0  0  0
 36 87  1  0  0  0  0
 36 37  2  0  0  0  0
 37 32  1  0  0  0  0
 37 88  1  0  0  0  0
 29 38  1  0  0  0  0
 38 89  1  0  0  0  0
 38 39  1  0  0  0  0
 39 40  1  0  0  0  0
 40 90  1  0  0  0  0
 40 91  1  0  0  0  0
 40 41  1  0  0  0  0
 41 42  2  0  0  0  0
 42 92  1  0  0  0  0
 42 43  1  0  0  0  0
 43 93  1  0  0  0  0
 43 44  2  0  0  0  0
 44 94  1  0  0  0  0
 44 45  1  0  0  0  0
 45 95  1  0  0  0  0
 45 46  2  0  0  0  0
 46 41  1  0  0  0  0
 46 96  1  0  0  0  0
 38 47  1  0  0  0  0
 47 17  1  0  0  0  0
 47 97  1  0  0  0  0
 47 48  1  0  0  0  0
 48 49  1  0  0  0  0
 49 98  1  0  0  0  0
 49 99  1  0  0  0  0
 49 50  1  0  0  0  0
 50 51  2  0  0  0  0
 51100  1  0  0  0  0
 51 52  1  0  0  0  0
 52101  1  0  0  0  0
 52 53  2  0  0  0  0
 53102  1  0  0  0  0
 53 54  1  0  0  0  0
 54103  1  0  0  0  0
 54 55  2  0  0  0  0
 55 50  1  0  0  0  0
 55104  1  0  0  0  0
 14 56  1  0  0  0  0
 56 57  2  0  0  0  0
 57 12  1  0  0  0  0
M  END
>  <LOGBIO>
5.1500

>  <PRED_LOGBIO>
5.5500

>  <XV_RES>
-0.7500

>  <WHL_TMPL>
2

>  <ANCH>
11-12;88-89

$$$$
ROW39
  -MTS-   01071502423D 0   0.00000     0.00000     0

 45 47  0  0  0  0  0  0  0  0999 V2000
    0.3840    6.2180   -1.0300 C   0  0  0  0  0  0  0  0  0  0  0  0
    0.7600    5.2240   -0.0740 O   0  0  0  0  0  0  0  0  0  0  0  0
    1.6080    4.2280   -0.4820 C   0  0  0  0  0  0  0  0  0  0  0  0
    2.9880    4.4010   -0.3600 C   0  0  0  0  0  0  0  0  0  0  0  0
    3.8570    3.3920   -0.7750 C   0  0  0  0  0  0  0  0  0  0  0  0
    3.3520    2.2020   -1.3140 C   0  0  0  0  0  0  0  0  0  0  0  0
    1.9640    2.0420   -1.4300 C   0  0  0  0  0  0  0  0  0  0  0  0
    1.4620    0.8810   -1.9570 O   0  0  0  0  0  0  0  0  0  0  0  0
    1.1780   -0.1950   -1.0600 C   0  0  0  0  0  0  0  0  0  0  0  0
    0.6310   -1.3840   -1.8480 C   0  0  0  0  0  0  0  0  0  0  0  0
    0.3270   -2.5350   -0.8900 C   0  0  0  0  0  0  0  0  0  0  0  0
   -0.2130   -3.7100   -1.6690 C   0  0  0  0  0  0  0  0  0  0  0  0
   -0.3430   -3.6320   -2.8790 O   0  0  0  0  0  0  0  0  0  0  0  0
   -0.5460   -4.8220   -1.0400 O   0  0  0  0  0  0  0  0  0  0  0  0
    1.0830    3.0470   -1.0170 C   0  0  0  0  0  0  0  0  0  0  0  0
    4.2650    1.1290   -1.7670 C   0  0  0  0  0  0  0  0  0  0  0  0
    4.7280    0.9510   -3.0690 O   0  0  0  0  0  0  0  0  0  0  0  0
    5.5660   -0.1710   -3.0860 N   0  0  0  0  0  0  0  0  0  0  0  0
    5.6310   -0.6750   -1.8680 C   0  0  0  0  0  0  0  0  0  0  0  0
    4.7840    0.1650   -0.9930 C   0  0  0  0  0  0  0  0  0  0  0  0
    6.4090   -1.8640   -1.4540 C   0  0  0  0  0  0  0  0  0  0  0  0
    6.1470   -3.1100   -2.0370 C   0  0  0  0  0  0  0  0  0  0  0  0
    6.8830   -4.2350   -1.6440 C   0  0  0  0  0  0  0  0  0  0  0  0
    7.8800   -4.1140   -0.6690 C   0  0  0  0  0  0  0  0  0  0  0  0
    8.1410   -2.8680   -0.0860 C   0  0  0  0  0  0  0  0  0  0  0  0
    7.4060   -1.7430   -0.4780 C   0  0  0  0  0  0  0  0  0  0  0  0
   -0.1220    5.7430   -1.8680 H   0  0  0  0  0  0  0  0  0  0  0  0
   -0.2870    6.9360   -0.5620 H   0  0  0  0  0  0  0  0  0  0  0  0
    1.2730    6.7330   -1.3880 H   0  0  0  0  0  0  0  0  0  0  0  0
    3.3830    5.3160    0.0560 H   0  0  0  0  0  0  0  0  0  0  0  0
    4.9240    3.5290   -0.6800 H   0  0  0  0  0  0  0  0  0  0  0  0
    2.0910   -0.4900   -0.5460 H   0  0  0  0  0  0  0  0  0  0  0  0
    0.4390    0.1270   -0.3290 H   0  0  0  0  0  0  0  0  0  0  0  0
   -0.2820   -1.0900   -2.3620 H   0  0  0  0  0  0  0  0  0  0  0  0
    1.3700   -1.7060   -2.5790 H   0  0  0  0  0  0  0  0  0  0  0  0
    1.2400   -2.8290   -0.3760 H   0  0  0  0  0  0  0  0  0  0  0  0
   -0.4120   -2.2130   -0.1590 H   0  0  0  0  0  0  0  0  0  0  0  0
   -0.8680   -5.4550   -1.7010 H   0  0  0  0  0  0  0  0  0  0  0  0
    0.0150    2.9130   -1.1100 H   0  0  0  0  0  0  0  0  0  0  0  0
    4.6160    0.0290    0.0650 H   0  0  0  0  0  0  0  0  0  0  0  0
    5.3780   -3.2030   -2.7890 H   0  0  0  0  0  0  0  0  0  0  0  0
    6.6820   -5.1960   -2.0940 H   0  0  0  0  0  0  0  0  0  0  0  0
    8.4480   -4.9810   -0.3670 H   0  0  0  0  0  0  0  0  0  0  0  0
    8.9110   -2.7750    0.6660 H   0  0  0  0  0  0  0  0  0  0  0  0
    7.6070   -0.7820   -0.0280 H   0  0  0  0  0  0  0  0  0  0  0  0
  1 27  1  0  0  0  0
  1 28  1  0  0  0  0
  1 29  1  0  0  0  0
  1  2  1  0  0  0  0
  2  3  1  0  0  0  0
  3  4  2  0  0  0  0
  4 30  1  0  0  0  0
  4  5  1  0  0  0  0
  5 31  1  0  0  0  0
  5  6  2  0  0  0  0
  6  7  1  0  0  0  0
  7  8  1  0  0  0  0
  8  9  1  0  0  0  0
  9 32  1  0  0  0  0
  9 33  1  0  0  0  0
  9 10  1  0  0  0  0
 10 34  1  0  0  0  0
 10 35  1  0  0  0  0
 10 11  1  0  0  0  0
 11 36  1  0  0  0  0
 11 37  1  0  0  0  0
 11 12  1  0  0  0  0
 12 13  2  0  0  0  0
 12 14  1  0  0  0  0
 14 38  1  0  0  0  0
  7 15  2  0  0  0  0
 15  3  1  0  0  0  0
 15 39  1  0  0  0  0
  6 16  1  0  0  0  0
 16 17  1  0  0  0  0
 17 18  1  0  0  0  0
 18 19  2  0  0  0  0
 19 20  1  0  0  0  0
 20 16  2  0  0  0  0
 20 40  1  0  0  0  0
 19 21  1  0  0  0  0
 21 22  2  0  0  0  0
 22 41  1  0  0  0  0
 22 23  1  0  0  0  0
 23 42  1  0  0  0  0
 23 24  2  0  0  0  0
 24 43  1  0  0  0  0
 24 25  1  0  0  0  0
 25 44  1  0  0  0  0
 25 26  2  0  0  0  0
 26 21  1  0  0  0  0
 26 45  1  0  0  0  0
M  END
>  <LOGBIO>
4.6500

>  <PRED_LOGBIO>
4.6800

>  <XV_RES>
-0.0510

>  <WHL_TMPL>
1

>  <ANCH>
3-42;11-9

$$$$
ROW40
  -MTS-   01071502423D 0   0.00000     0.00000     0

 79 80  0  0  0  0  0  0  0  0999 V2000
   18.4290  -11.5990   19.1500 C   0  0  0  0  0  0  0  0  0  0  0  0
   18.7220  -11.2640   17.6900 C   0  0  0  0  0  0  0  0  0  0  0  0
   17.4280  -10.8430   16.9950 C   0  0  0  0  0  0  0  0  0  0  0  0
   17.7210  -10.5070   15.5340 C   0  0  0  0  0  0  0  0  0  0  0  0
   16.4270  -10.0860   14.8380 C   0  0  0  0  0  0  0  0  0  0  0  0
   16.7200   -9.7500   13.3770 C   0  0  0  0  0  0  0  0  0  0  0  0
   15.4260   -9.3290   12.6810 C   0  0  0  0  0  0  0  0  0  0  0  0
   15.7200   -8.9940   11.2200 C   0  0  0  0  0  0  0  0  0  0  0  0
   14.4260   -8.5730   10.5240 C   0  0  0  0  0  0  0  0  0  0  0  0
   14.7190   -8.2370    9.0630 C   0  0  0  0  0  0  0  0  0  0  0  0
   13.4250   -7.8160    8.3670 C   0  0  0  0  0  0  0  0  0  0  0  0
   13.7180   -7.4810    6.9060 C   0  0  0  0  0  0  0  0  0  0  0  0
   12.4240   -7.0590    6.2110 C   0  0  0  0  0  0  0  0  0  0  0  0
   12.7180   -6.7240    4.7490 C   0  0  0  0  0  0  0  0  0  0  0  0
   11.4240   -6.3030    4.0540 C   0  0  0  0  0  0  0  0  0  0  0  0
   11.7170   -5.9670    2.5920 C   0  0  0  0  0  0  0  0  0  0  0  0
   10.4230   -5.5460    1.8970 C   0  0  0  0  0  0  0  0  0  0  0  0
   10.7130   -5.2140    0.4520 C   0  0  0  0  0  0  0  0  0  0  0  0
   11.8600   -5.3080    0.0180 O   0  0  0  0  0  0  0  0  0  0  0  0
    9.6170   -4.7770   -0.4410 C   0  0  0  0  0  0  0  0  0  0  0  0
    9.1770   -3.3820   -0.6650 C   0  0  0  0  0  0  0  0  0  0  0  0
    8.1630   -3.4200   -1.5400 C   0  0  0  0  0  0  0  0  0  0  0  0
    7.9140   -4.7190   -1.8960 N   0  0  0  0  0  0  0  0  0  0  0  0
    8.8550   -5.5600   -1.1810 N   0  0  0  0  0  0  0  0  0  0  0  0
    7.4250   -2.2400   -2.0440 C   0  0  0  0  0  0  0  0  0  0  0  0
    7.8100   -1.6610   -3.0590 O   0  0  0  0  0  0  0  0  0  0  0  0
    6.3460   -1.8050   -1.4000 N   0  0  0  0  0  0  0  0  0  0  0  0
    5.6700   -0.7240   -1.8620 C   0  0  0  0  0  0  0  0  0  0  0  0
    4.8490    0.1150   -1.0560 C   0  0  0  0  0  0  0  0  0  0  0  0
    4.2550    1.1400   -1.7620 C   0  0  0  0  0  0  0  0  0  0  0  0
    4.7270    1.0930   -3.4130 S   0  0  0  0  0  0  0  0  0  0  0  0
    5.7270   -0.2740   -3.1640 C   0  0  0  0  0  0  0  0  0  0  0  0
    6.5320   -0.8620   -4.2500 C   0  0  0  0  0  0  0  0  0  0  0  0
    5.9150   -1.2200   -5.2990 O   0  0  0  0  0  0  0  0  0  0  0  0
    7.7760   -0.9920   -4.0210 O   0  0  0  0  0  0  0  0  0  0  0  0
    8.1110   -1.6780   -2.8120 C   0  0  0  0  0  0  0  0  0  0  0  0
   18.0180  -10.7230   19.6480 H   0  0  0  0  0  0  0  0  0  0  0  0
   19.3500  -11.8990   19.6450 H   0  0  0  0  0  0  0  0  0  0  0  0
   17.7100  -12.4140   19.1980 H   0  0  0  0  0  0  0  0  0  0  0  0
   19.4410  -10.4490   17.6430 H   0  0  0  0  0  0  0  0  0  0  0  0
   19.1320  -12.1400   17.1930 H   0  0  0  0  0  0  0  0  0  0  0  0
   16.7080  -11.6570   17.0430 H   0  0  0  0  0  0  0  0  0  0  0  0
   17.0170   -9.9670   17.4930 H   0  0  0  0  0  0  0  0  0  0  0  0
   18.4400   -9.6920   15.4860 H   0  0  0  0  0  0  0  0  0  0  0  0
   18.1320  -11.3830   15.0360 H   0  0  0  0  0  0  0  0  0  0  0  0
   15.7080  -10.9010   14.8860 H   0  0  0  0  0  0  0  0  0  0  0  0
   16.0160   -9.2100   15.3360 H   0  0  0  0  0  0  0  0  0  0  0  0
   17.4400   -8.9360   13.3290 H   0  0  0  0  0  0  0  0  0  0  0  0
   17.1310  -10.6260   12.8790 H   0  0  0  0  0  0  0  0  0  0  0  0
   14.7070  -10.1440   12.7290 H   0  0  0  0  0  0  0  0  0  0  0  0
   15.0160   -8.4530   13.1790 H   0  0  0  0  0  0  0  0  0  0  0  0
   16.4390   -8.1790   11.1720 H   0  0  0  0  0  0  0  0  0  0  0  0
   16.1300   -9.8700   10.7220 H   0  0  0  0  0  0  0  0  0  0  0  0
   13.7070   -9.3870   10.5720 H   0  0  0  0  0  0  0  0  0  0  0  0
   14.0150   -7.6970   11.0220 H   0  0  0  0  0  0  0  0  0  0  0  0
   15.4380   -7.4220    9.0150 H   0  0  0  0  0  0  0  0  0  0  0  0
   15.1300   -9.1130    8.5650 H   0  0  0  0  0  0  0  0  0  0  0  0
   12.7060   -8.6310    8.4150 H   0  0  0  0  0  0  0  0  0  0  0  0
   13.0140   -6.9400    8.8650 H   0  0  0  0  0  0  0  0  0  0  0  0
   14.4380   -6.6660    6.8580 H   0  0  0  0  0  0  0  0  0  0  0  0
   14.1290   -8.3560    6.4080 H   0  0  0  0  0  0  0  0  0  0  0  0
   11.7050   -7.8740    6.2580 H   0  0  0  0  0  0  0  0  0  0  0  0
   12.0140   -6.1830    6.7080 H   0  0  0  0  0  0  0  0  0  0  0  0
   13.4370   -5.9090    4.7010 H   0  0  0  0  0  0  0  0  0  0  0  0
   13.1280   -7.6000    4.2510 H   0  0  0  0  0  0  0  0  0  0  0  0
   10.7050   -7.1180    4.1010 H   0  0  0  0  0  0  0  0  0  0  0  0
   11.0130   -5.4270    4.5510 H   0  0  0  0  0  0  0  0  0  0  0  0
   12.4360   -5.1520    2.5440 H   0  0  0  0  0  0  0  0  0  0  0  0
   12.1280   -6.8430    2.0940 H   0  0  0  0  0  0  0  0  0  0  0  0
    9.7040   -6.3610    1.9450 H   0  0  0  0  0  0  0  0  0  0  0  0
   10.0120   -4.6700    2.3950 H   0  0  0  0  0  0  0  0  0  0  0  0
    9.5960   -2.4970   -0.2090 H   0  0  0  0  0  0  0  0  0  0  0  0
    7.2040   -5.0350   -2.5400 H   0  0  0  0  0  0  0  0  0  0  0  0
    6.0300   -2.2800   -0.5660 H   0  0  0  0  0  0  0  0  0  0  0  0
    4.7060   -0.0360    0.0040 H   0  0  0  0  0  0  0  0  0  0  0  0
    3.5850    1.8720   -1.3350 H   0  0  0  0  0  0  0  0  0  0  0  0
    7.6970   -2.6840   -2.8390 H   0  0  0  0  0  0  0  0  0  0  0  0
    9.1930   -1.7340   -2.7140 H   0  0  0  0  0  0  0  0  0  0  0  0
    7.6970   -1.1390   -1.9620 H   0  0  0  0  0  0  0  0  0  0  0  0
  1 37  1  0  0  0  0
  1 38  1  0  0  0  0
  1 39  1  0  0  0  0
  1  2  1  0  0  0  0
  2 40  1  0  0  0  0
  2 41  1  0  0  0  0
  2  3  1  0  0  0  0
  3 42  1  0  0  0  0
  3 43  1  0  0  0  0
  3  4  1  0  0  0  0
  4 44  1  0  0  0  0
  4 45  1  0  0  0  0
  4  5  1  0  0  0  0
  5 46  1  0  0  0  0
  5 47  1  0  0  0  0
  5  6  1  0  0  0  0
  6 48  1  0  0  0  0
  6 49  1  0  0  0  0
  6  7  1  0  0  0  0
  7 50  1  0  0  0  0
  7 51  1  0  0  0  0
  7  8  1  0  0  0  0
  8 52  1  0  0  0  0
  8 53  1  0  0  0  0
  8  9  1  0  0  0  0
  9 54  1  0  0  0  0
  9 55  1  0  0  0  0
  9 10  1  0  0  0  0
 10 56  1  0  0  0  0
 10 57  1  0  0  0  0
 10 11  1  0  0  0  0
 11 58  1  0  0  0  0
 11 59  1  0  0  0  0
 11 12  1  0  0  0  0
 12 60  1  0  0  0  0
 12 61  1  0  0  0  0
 12 13  1  0  0  0  0
 13 62  1  0  0  0  0
 13 63  1  0  0  0  0
 13 14  1  0  0  0  0
 14 64  1  0  0  0  0
 14 65  1  0  0  0  0
 14 15  1  0  0  0  0
 15 66  1  0  0  0  0
 15 67  1  0  0  0  0
 15 16  1  0  0  0  0
 16 68  1  0  0  0  0
 16 69  1  0  0  0  0
 16 17  1  0  0  0  0
 17 70  1  0  0  0  0
 17 71  1  0  0  0  0
 17 18  1  0  0  0  0
 18 19  2  0  0  0  0
 18 20  1  0  0  0  0
 20 21  1  0  0  0  0
 21 72  1  0  0  0  0
 21 22  2  0  0  0  0
 22 23  1  0  0  0  0
 23 73  1  0  0  0  0
 23 24  1  0  0  0  0
 24 20  2  0  0  0  0
 22 25  1  0  0  0  0
 25 26  2  0  0  0  0
 25 27  1  0  0  0  0
 27 74  1  0  0  0  0
 27 28  1  0  0  0  0
 28 29  1  0  0  0  0
 29 75  1  0  0  0  0
 29 30  2  0  0  0  0
 30 76  1  0  0  0  0
 30 31  1  0  0  0  0
 31 32  1  0  0  0  0
 32 28  2  0  0  0  0
 32 33  1  0  0  0  0
 33 34  2  0  0  0  0
 33 35  1  0  0  0  0
 35 36  1  0  0  0  0
 36 77  1  0  0  0  0
 36 78  1  0  0  0  0
 36 79  1  0  0  0  0
M  END
>  <LOGBIO>
5.1500

>  <PRED_LOGBIO>
5.0800

>  <XV_RES>
0.1070

>  <WHL_TMPL>
1

>  <ANCH>
47-48;73-74

$$$$
ROW41
  -MTS-   01071502423D 0   0.00000     0.00000     0

 81 85  0  0  1  0  0  0  0  0999 V2000
    4.2850   -1.6710   -6.6580 C   0  0  0  0  0  0  0  0  0  0  0  0
    4.4360   -0.6700   -5.5170 C   0  0  2  0  0  0  0  0  0  0  0  0
    5.4730   -1.2690   -4.5490 C   0  0  0  0  0  0  0  0  0  0  0  0
    5.5420   -0.4720   -3.2330 C   0  0  0  0  0  0  0  0  0  0  0  0
    4.1560   -0.3560   -2.5720 C   0  0  2  0  0  0  0  0  0  0  0  0
    4.2000    0.4300   -1.2480 C   0  0  0  0  0  0  0  0  0  0  0  0
    2.8090    0.4990   -0.5910 C   0  0  0  0  0  0  0  0  0  0  0  0
    1.7700    1.0990   -1.5580 C   0  0  2  0  0  0  0  0  0  0  0  0
    2.0940    2.5750   -1.7640 C   0  0  0  0  0  0  0  0  0  0  0  0
    1.7600    0.4060   -2.8990 C   0  0  0  0  0  0  0  0  0  0  0  0
    0.6330    0.0230   -3.5140 C   0  0  0  0  0  0  0  0  0  0  0  0
   -0.7390    0.2450   -2.9240 C   0  0  0  0  0  0  0  0  0  0  0  0
   -0.7460    1.2590   -1.7640 C   0  0  2  0  0  0  0  0  0  0  0  0
   -2.0970    1.2130   -1.0250 C   0  0  1  0  0  0  0  0  0  0  0  0
   -2.2680   -0.2000   -0.4750 C   0  0  0  0  0  0  0  0  0  0  0  0
   -3.2720    1.4810   -1.9820 C   0  0  0  0  0  0  0  0  0  0  0  0
   -4.6230    1.4360   -1.2430 C   0  0  0  0  0  0  0  0  0  0  0  0
   -4.6410    2.4020   -0.0440 C   0  0  2  0  0  0  0  0  0  0  0  0
   -5.8330    2.1100    0.6900 O   0  0  0  0  0  0  0  0  0  0  0  0
   -3.4650    2.1340    0.9130 C   0  0  0  0  0  0  0  0  0  0  0  0
   -3.4730    3.1570    2.0460 C   0  0  0  0  0  0  0  0  0  0  0  0
   -4.8940    2.0500    0.3720 C   0  0  0  0  0  0  0  0  0  0  0  0
   -2.1150    2.1800    0.1740 C   0  0  2  0  0  0  0  0  0  0  0  0
   -0.9390    1.9120    1.1320 C   0  0  0  0  0  0  0  0  0  0  0  0
    0.4110    1.9580    0.3920 C   0  0  0  0  0  0  0  0  0  0  0  0
    0.4300    0.9910   -0.8070 C   0  0  1  0  0  0  0  0  0  0  0  0
    0.2950   -0.4320   -0.2730 C   0  0  0  0  0  0  0  0  0  0  0  0
    3.1180    0.2420   -3.5390 C   0  0  2  0  0  0  0  0  0  0  0  0
    3.0500   -0.5550   -4.8550 C   0  0  1  0  0  0  0  0  0  0  0  0
    2.6350   -1.9740   -4.4770 C   0  0  0  0  0  0  0  0  0  0  0  0
    3.7020   -1.7580   -2.2420 C   0  0  0  0  0  0  0  0  0  0  0  0
    4.2410   -2.3780   -1.3410 O   0  0  0  0  0  0  0  0  0  0  0  0
    2.7210   -2.3130   -2.9300 O   0  0  0  0  0  0  0  0  0  0  0  0
    3.5110   -2.3930   -6.4070 H   0  0  0  0  0  0  0  0  0  0  0  0
    4.0070   -1.1440   -7.5690 H   0  0  0  0  0  0  0  0  0  0  0  0
    5.2290   -2.1900   -6.8130 H   0  0  0  0  0  0  0  0  0  0  0  0
    4.7670    0.2970   -5.8880 H   0  0  0  0  0  0  0  0  0  0  0  0
    6.4430   -1.1520   -5.0290 H   0  0  0  0  0  0  0  0  0  0  0  0
    5.1720   -2.2870   -4.3150 H   0  0  0  0  0  0  0  0  0  0  0  0
    5.8380    0.5400   -3.5030 H   0  0  0  0  0  0  0  0  0  0  0  0
    6.2020   -1.0010   -2.5490 H   0  0  0  0  0  0  0  0  0  0  0  0
    4.4680    1.4520   -1.5070 H   0  0  0  0  0  0  0  0  0  0  0  0
    4.8720   -0.0870   -0.5670 H   0  0  0  0  0  0  0  0  0  0  0  0
    2.8950    1.1970    0.2390 H   0  0  0  0  0  0  0  0  0  0  0  0
    2.4980   -0.5130   -0.3420 H   0  0  0  0  0  0  0  0  0  0  0  0
    2.6730    2.6950   -2.6780 H   0  0  0  0  0  0  0  0  0  0  0  0
    2.6710    2.9420   -0.9180 H   0  0  0  0  0  0  0  0  0  0  0  0
    1.1690    3.1420   -1.8450 H   0  0  0  0  0  0  0  0  0  0  0  0
    0.7090   -0.4670   -4.4730 H   0  0  0  0  0  0  0  0  0  0  0  0
   -1.0360   -0.7070   -2.4900 H   0  0  0  0  0  0  0  0  0  0  0  0
   -1.3880    0.6300   -3.7070 H   0  0  0  0  0  0  0  0  0  0  0  0
   -0.6230    2.2550   -2.1840 H   0  0  0  0  0  0  0  0  0  0  0  0
   -2.7880   -0.1560    0.4800 H   0  0  0  0  0  0  0  0  0  0  0  0
   -2.8490   -0.7940   -1.1770 H   0  0  0  0  0  0  0  0  0  0  0  0
   -1.2910   -0.6560   -0.3350 H   0  0  0  0  0  0  0  0  0  0  0  0
   -3.2840    0.6560   -2.6920 H   0  0  0  0  0  0  0  0  0  0  0  0
   -3.1490    2.4770   -2.4030 H   0  0  0  0  0  0  0  0  0  0  0  0
   -4.7120    0.4330   -0.8300 H   0  0  0  0  0  0  0  0  0  0  0  0
   -5.4020    1.7410   -1.9380 H   0  0  0  0  0  0  0  0  0  0  0  0
   -4.6190    3.4330   -0.3900 H   0  0  0  0  0  0  0  0  0  0  0  0
   -6.3910    1.4780    0.2100 H   0  0  0  0  0  0  0  0  0  0  0  0
   -4.4980    3.4020    2.3180 H   0  0  0  0  0  0  0  0  0  0  0  0
   -3.0290    4.0670    1.6480 H   0  0  0  0  0  0  0  0  0  0  0  0
   -2.9020    2.7160    2.8610 H   0  0  0  0  0  0  0  0  0  0  0  0
   -5.5840    1.9290    1.2040 H   0  0  0  0  0  0  0  0  0  0  0  0
   -5.1290    2.9660   -0.1650 H   0  0  0  0  0  0  0  0  0  0  0  0
   -4.9860    1.2010   -0.3020 H   0  0  0  0  0  0  0  0  0  0  0  0
   -1.9930    3.1870   -0.2180 H   0  0  0  0  0  0  0  0  0  0  0  0
   -1.0590    0.8910    1.4870 H   0  0  0  0  0  0  0  0  0  0  0  0
   -0.9360    2.6900    1.8930 H   0  0  0  0  0  0  0  0  0  0  0  0
    1.1570    1.5900    1.0940 H   0  0  0  0  0  0  0  0  0  0  0  0
    0.5590    2.9680    0.0170 H   0  0  0  0  0  0  0  0  0  0  0  0
    0.7220   -0.4870    0.7260 H   0  0  0  0  0  0  0  0  0  0  0  0
    0.8240   -1.1180   -0.9320 H   0  0  0  0  0  0  0  0  0  0  0  0
   -0.7570   -0.7060   -0.2330 H   0  0  0  0  0  0  0  0  0  0  0  0
    3.4710    1.2390   -3.7970 H   0  0  0  0  0  0  0  0  0  0  0  0
    2.3310   -0.1080   -5.5400 H   0  0  0  0  0  0  0  0  0  0  0  0
    2.5210   -2.0430   -3.3970 H   0  0  0  0  0  0  0  0  0  0  0  0
    3.3980   -2.6750   -4.8070 H   0  0  0  0  0  0  0  0  0  0  0  0
    1.6890   -2.2150   -4.9570 H   0  0  0  0  0  0  0  0  0  0  0  0
    2.5730   -3.2040   -2.5760 H   0  0  0  0  0  0  0  0  0  0  0  0
  1 34  1  0  0  0  0
  1 35  1  0  0  0  0
  1 36  1  0  0  0  0
  1  2  1  0  0  0  0
  2 37  1  0  0  0  0
  2  3  1  0  0  0  0
  3 38  1  0  0  0  0
  3 39  1  0  0  0  0
  3  4  1  0  0  0  0
  4 40  1  0  0  0  0
  4 41  1  0  0  0  0
  4  5  1  0  0  0  0
  5  6  1  0  0  0  0
  6 42  1  0  0  0  0
  6 43  1  0  0  0  0
  6  7  1  0  0  0  0
  7 44  1  0  0  0  0
  7 45  1  0  0  0  0
  7  8  1  0  0  0  0
  8  9  1  0  0  0  0
  9 46  1  0  0  0  0
  9 47  1  0  0  0  0
  9 48  1  0  0  0  0
  8 10  1  0  0  0  0
 10 11  2  0  0  0  0
 11 49  1  0  0  0  0
 11 12  1  0  0  0  0
 12 50  1  0  0  0  0
 12 51  1  0  0  0  0
 12 13  1  0  0  0  0
 13 52  1  0  0  0  0
 13 14  1  0  0  0  0
 14 15  1  0  0  0  0
 15 53  1  0  0  0  0
 15 54  1  0  0  0  0
 15 55  1  0  0  0  0
 14 16  1  0  0  0  0
 16 56  1  0  0  0  0
 16 57  1  0  0  0  0
 16 17  1  0  0  0  0
 17 58  1  0  0  0  0
 17 59  1  0  0  0  0
 17 18  1  0  0  0  0
 18 60  1  0  0  0  0
 18 19  1  0  0  0  0
 19 61  1  0  0  0  0
 18 20  1  0  0  0  0
 20 21  1  0  0  0  0
 21 62  1  0  0  0  0
 21 63  1  0  0  0  0
 21 64  1  0  0  0  0
 20 22  1  0  0  0  0
 22 65  1  0  0  0  0
 22 66  1  0  0  0  0
 22 67  1  0  0  0  0
 20 23  1  0  0  0  0
 23 14  1  0  0  0  0
 23 68  1  0  0  0  0
 23 24  1  0  0  0  0
 24 69  1  0  0  0  0
 24 70  1  0  0  0  0
 24 25  1  0  0  0  0
 25 71  1  0  0  0  0
 25 72  1  0  0  0  0
 25 26  1  0  0  0  0
 26  8  1  0  0  0  0
 26 13  1  0  0  0  0
 26 27  1  0  0  0  0
 27 73  1  0  0  0  0
 27 74  1  0  0  0  0
 27 75  1  0  0  0  0
 10 28  1  0  0  0  0
 28  5  1  0  0  0  0
 28 76  1  0  0  0  0
 28 29  1  0  0  0  0
 29  2  1  0  0  0  0
 29 77  1  0  0  0  0
 29 30  1  0  0  0  0
 30 78  1  0  0  0  0
 30 79  1  0  0  0  0
 30 80  1  0  0  0  0
  5 31  1  0  0  0  0
 31 32  2  0  0  0  0
 31 33  1  0  0  0  0
 33 81  1  0  0  0  0
M  END
>  <LOGBIO>
5.4700

>  <PRED_LOGBIO>
5.2500

>  <XV_RES>
0.2290

>  <WHL_TMPL>
1

>  <ANCH>
18-23;48-49

$$$$
ROW42
  -MTS-   01071502423D 0   0.00000     0.00000     0

 70 74  0  0  0  0  0  0  0  0999 V2000
   14.3670   19.9820    8.2990 O   0  0  0  0  0  0  0  0  0  0  0  0
   13.3780   19.9850    7.3520 C   0  0  0  0  0  0  0  0  0  0  0  0
   13.6490   19.5330    6.0550 C   0  0  0  0  0  0  0  0  0  0  0  0
   12.6380   19.5370    5.0870 C   0  0  0  0  0  0  0  0  0  0  0  0
   11.3560   19.9930    5.4150 C   0  0  0  0  0  0  0  0  0  0  0  0
   10.2870   19.9970    4.3920 C   0  0  0  0  0  0  0  0  0  0  0  0
    9.5000   18.9230    4.2400 C   0  0  0  0  0  0  0  0  0  0  0  0
    8.1670   18.6830    3.1000 S   0  0  0  0  0  0  0  0  0  0  0  0
    7.7420   17.0430    3.6110 C   0  0  0  0  0  0  0  0  0  0  0  0
    8.5670   16.7100    4.5860 N   0  0  0  0  0  0  0  0  0  0  0  0
    9.5310   17.6440    4.9850 C   0  0  0  0  0  0  0  0  0  0  0  0
   10.3400   17.4190    5.8830 O   0  0  0  0  0  0  0  0  0  0  0  0
    6.7420   16.2630    3.0910 N   0  0  0  0  0  0  0  0  0  0  0  0
    7.0210   15.3680    1.9590 C   0  0  0  0  0  0  0  0  0  0  0  0
    5.7460   14.6180    1.5760 C   0  0  0  0  0  0  0  0  0  0  0  0
    6.0250   13.7230    0.4440 N   0  0  0  0  0  0  0  0  0  0  0  0
    6.4500   12.4100    0.9510 C   0  0  0  0  0  0  0  0  0  0  0  0
    6.6730   11.4110   -0.1990 C   0  0  0  0  0  0  0  0  0  0  0  0
    5.4780   11.3020   -1.0490 N   0  0  0  0  0  0  0  0  0  0  0  0
    5.7630   10.4140   -2.1840 C   0  0  0  0  0  0  0  0  0  0  0  0
    5.4150    8.9750   -1.8050 C   0  0  0  0  0  0  0  0  0  0  0  0
    5.7000    8.0860   -2.9410 N   0  0  0  0  0  0  0  0  0  0  0  0
    5.4650    6.7410   -2.8340 C   0  0  0  0  0  0  0  0  0  0  0  0
    6.3200    5.8280   -2.4120 N   0  0  0  0  0  0  0  0  0  0  0  0
    5.8970    4.4940   -2.3710 C   0  0  0  0  0  0  0  0  0  0  0  0
    6.6260    3.5790   -1.9920 O   0  0  0  0  0  0  0  0  0  0  0  0
    4.5050    4.2710   -2.8200 C   0  0  0  0  0  0  0  0  0  0  0  0
    3.8250    3.1190   -2.8930 C   0  0  0  0  0  0  0  0  0  0  0  0
    4.4730    1.8510   -2.4930 C   0  0  0  0  0  0  0  0  0  0  0  0
    4.3880    1.4090   -1.1670 C   0  0  0  0  0  0  0  0  0  0  0  0
    5.0020    0.2090   -0.7880 C   0  0  0  0  0  0  0  0  0  0  0  0
    5.7000   -0.5500   -1.7350 C   0  0  0  0  0  0  0  0  0  0  0  0
    6.3000   -1.7240   -1.3640 O   0  0  0  0  0  0  0  0  0  0  0  0
    5.7850   -0.1080   -3.0610 C   0  0  0  0  0  0  0  0  0  0  0  0
    5.1710    1.0920   -3.4400 C   0  0  0  0  0  0  0  0  0  0  0  0
    3.9590    5.9030   -3.2360 S   0  0  0  0  0  0  0  0  0  0  0  0
    5.0570   12.6180   -1.5510 C   0  0  0  0  0  0  0  0  0  0  0  0
    4.8290   13.6180   -0.4040 C   0  0  0  0  0  0  0  0  0  0  0  0
   11.0850   20.4450    6.7120 C   0  0  0  0  0  0  0  0  0  0  0  0
   12.0960   20.4410    7.6800 C   0  0  0  0  0  0  0  0  0  0  0  0
   14.8550   20.8200    8.2960 H   0  0  0  0  0  0  0  0  0  0  0  0
   14.6380   19.1810    5.8010 H   0  0  0  0  0  0  0  0  0  0  0  0
   12.8470   19.1880    4.0860 H   0  0  0  0  0  0  0  0  0  0  0  0
   10.1410   20.8650    3.7670 H   0  0  0  0  0  0  0  0  0  0  0  0
    5.8140   16.3040    3.4860 H   0  0  0  0  0  0  0  0  0  0  0  0
    7.3660   15.9540    1.1100 H   0  0  0  0  0  0  0  0  0  0  0  0
    7.7910   14.6540    2.2430 H   0  0  0  0  0  0  0  0  0  0  0  0
    5.4020   14.0320    2.4260 H   0  0  0  0  0  0  0  0  0  0  0  0
    4.9770   15.3330    1.2930 H   0  0  0  0  0  0  0  0  0  0  0  0
    5.6920   12.0200    1.6270 H   0  0  0  0  0  0  0  0  0  0  0  0
    7.3720   12.5210    1.5170 H   0  0  0  0  0  0  0  0  0  0  0  0
    7.5170   11.7350   -0.8030 H   0  0  0  0  0  0  0  0  0  0  0  0
    6.9140   10.4330    0.2120 H   0  0  0  0  0  0  0  0  0  0  0  0
    6.8190   10.4770   -2.4380 H   0  0  0  0  0  0  0  0  0  0  0  0
    5.1650   10.7170   -3.0410 H   0  0  0  0  0  0  0  0  0  0  0  0
    4.3590    8.9120   -1.5520 H   0  0  0  0  0  0  0  0  0  0  0  0
    6.0130    8.6710   -0.9480 H   0  0  0  0  0  0  0  0  0  0  0  0
    6.0690    8.4680   -3.8000 H   0  0  0  0  0  0  0  0  0  0  0  0
    2.8030    3.1160   -3.2450 H   0  0  0  0  0  0  0  0  0  0  0  0
    3.8500    1.9950   -0.4360 H   0  0  0  0  0  0  0  0  0  0  0  0
    4.9360   -0.1310    0.2350 H   0  0  0  0  0  0  0  0  0  0  0  0
    5.6010   -2.3660   -1.1610 H   0  0  0  0  0  0  0  0  0  0  0  0
    6.3230   -0.6940   -3.7910 H   0  0  0  0  0  0  0  0  0  0  0  0
    5.2370    1.4320   -4.4620 H   0  0  0  0  0  0  0  0  0  0  0  0
    5.8160   13.0080   -2.2260 H   0  0  0  0  0  0  0  0  0  0  0  0
    4.1380   12.5100   -2.1240 H   0  0  0  0  0  0  0  0  0  0  0  0
    3.9850   13.2920    0.1990 H   0  0  0  0  0  0  0  0  0  0  0  0
    4.5940   14.5960   -0.8170 H   0  0  0  0  0  0  0  0  0  0  0  0
   10.0960   20.7970    6.9660 H   0  0  0  0  0  0  0  0  0  0  0  0
   11.8870   20.7900    8.6810 H   0  0  0  0  0  0  0  0  0  0  0  0
  1 41  1  0  0  0  0
  1  2  1  0  0  0  0
  2  3  2  0  0  0  0
  3 42  1  0  0  0  0
  3  4  1  0  0  0  0
  4 43  1  0  0  0  0
  4  5  2  0  0  0  0
  5  6  1  0  0  0  0
  6 44  1  0  0  0  0
  6  7  2  0  0  0  0
  7  8  1  0  0  0  0
  8  9  1  0  0  0  0
  9 10  2  0  0  0  0
 10 11  1  0  0  0  0
 11  7  1  0  0  0  0
 11 12  2  0  0  0  0
  9 13  1  0  0  0  0
 13 45  1  0  0  0  0
 13 14  1  0  0  0  0
 14 46  1  0  0  0  0
 14 47  1  0  0  0  0
 14 15  1  0  0  0  0
 15 48  1  0  0  0  0
 15 49  1  0  0  0  0
 15 16  1  0  0  0  0
 16 17  1  0  0  0  0
 17 50  1  0  0  0  0
 17 51  1  0  0  0  0
 17 18  1  0  0  0  0
 18 52  1  0  0  0  0
 18 53  1  0  0  0  0
 18 19  1  0  0  0  0
 19 20  1  0  0  0  0
 20 54  1  0  0  0  0
 20 55  1  0  0  0  0
 20 21  1  0  0  0  0
 21 56  1  0  0  0  0
 21 57  1  0  0  0  0
 21 22  1  0  0  0  0
 22 58  1  0  0  0  0
 22 23  1  0  0  0  0
 23 24  2  0  0  0  0
 24 25  1  0  0  0  0
 25 26  2  0  0  0  0
 25 27  1  0  0  0  0
 27 28  2  0  0  0  0
 28 59  1  0  0  0  0
 28 29  1  0  0  0  0
 29 30  2  0  0  0  0
 30 60  1  0  0  0  0
 30 31  1  0  0  0  0
 31 61  1  0  0  0  0
 31 32  2  0  0  0  0
 32 33  1  0  0  0  0
 33 62  1  0  0  0  0
 32 34  1  0  0  0  0
 34 63  1  0  0  0  0
 34 35  2  0  0  0  0
 35 29  1  0  0  0  0
 35 64  1  0  0  0  0
 27 36  1  0  0  0  0
 36 23  1  0  0  0  0
 19 37  1  0  0  0  0
 37 65  1  0  0  0  0
 37 66  1  0  0  0  0
 37 38  1  0  0  0  0
 38 16  1  0  0  0  0
 38 67  1  0  0  0  0
 38 68  1  0  0  0  0
  5 39  1  0  0  0  0
 39 69  1  0  0  0  0
 39 40  2  0  0  0  0
 40  2  1  0  0  0  0
 40 70  1  0  0  0  0
M  END
>  <LOGBIO>
4.3400

>  <PRED_LOGBIO>
4.5000

>  <XV_RES>
-0.8120

>  <WHL_TMPL>
2

>  <ANCH>
5-11;53-54

$$$$
ROW43
  -MTS-   01071502423D 0   0.00000     0.00000     0

 56 58  0  0  0  0  0  0  0  0999 V2000
    8.7400   -1.1380   -4.4730 O   0  0  0  0  0  0  0  0  0  0  0  0
    8.9890   -2.2790   -3.4230 P   0  0  0  0  0  0  0  0  0  0  0  0
    8.5600   -3.5570   -3.9820 O   0  0  0  0  0  0  0  0  0  0  0  0
   10.5190   -2.3460   -3.0770 O   0  0  0  0  0  0  0  0  0  0  0  0
    8.0430   -1.9310   -1.9160 C   0  0  0  0  0  0  0  0  0  0  0  0
    8.4340   -0.7660   -1.4060 F   0  0  0  0  0  0  0  0  0  0  0  0
    8.2550   -2.8970   -1.0270 F   0  0  0  0  0  0  0  0  0  0  0  0
    6.5720   -1.8660   -2.2490 C   0  0  0  0  0  0  0  0  0  0  0  0
    6.1950   -2.0410   -3.4070 O   0  0  0  0  0  0  0  0  0  0  0  0
    5.5700   -1.5890   -1.1680 C   0  0  0  0  0  0  0  0  0  0  0  0
    5.7400   -0.5130   -0.2920 C   0  0  0  0  0  0  0  0  0  0  0  0
    4.7840   -0.2310    0.6900 C   0  0  0  0  0  0  0  0  0  0  0  0
    3.6210   -0.9990    0.8020 C   0  0  0  0  0  0  0  0  0  0  0  0
    2.5520   -0.7520    1.8550 C   0  0  0  0  0  0  0  0  0  0  0  0
    1.1580   -0.8590    1.4000 N   0  0  0  0  0  0  0  0  0  0  0  0
    0.8670   -1.1880   -0.0030 C   0  0  0  0  0  0  0  0  0  0  0  0
   -0.6280   -1.2360   -0.2080 C   0  0  0  0  0  0  0  0  0  0  0  0
   -1.3220   -0.0780   -0.5800 C   0  0  0  0  0  0  0  0  0  0  0  0
   -2.7080   -0.1220   -0.7710 C   0  0  0  0  0  0  0  0  0  0  0  0
   -3.4010   -1.3250   -0.5890 C   0  0  0  0  0  0  0  0  0  0  0  0
   -2.7080   -2.4830   -0.2170 C   0  0  0  0  0  0  0  0  0  0  0  0
   -1.3220   -2.4390   -0.0260 C   0  0  0  0  0  0  0  0  0  0  0  0
   -0.1530   -0.5940    2.5280 S   0  0  0  0  0  0  0  0  0  0  0  0
   -0.0640    0.7300    3.0600 O   0  0  0  0  0  0  0  0  0  0  0  0
   -0.0640   -1.5440    3.5930 O   0  0  0  0  0  0  0  0  0  0  0  0
   -1.7610   -0.7980    1.6570 C   0  0  0  0  0  0  0  0  0  0  0  0
   -2.3730   -2.0570    1.6030 C   0  0  0  0  0  0  0  0  0  0  0  0
   -3.5970   -2.2120    0.9400 C   0  0  0  0  0  0  0  0  0  0  0  0
   -4.2080   -1.1090    0.3320 C   0  0  0  0  0  0  0  0  0  0  0  0
   -3.5970    0.1490    0.3860 C   0  0  0  0  0  0  0  0  0  0  0  0
   -2.3730    0.3040    1.0490 C   0  0  0  0  0  0  0  0  0  0  0  0
   -1.7550    1.5760    1.1040 N   0  3  0  0  0  0  0  0  0  0  0  0
   -2.0060    2.3490    2.0430 O   0  0  0  0  0  0  0  0  0  0  0  0
   -0.8850    1.9520    0.1280 O   0  5  0  0  0  0  0  0  0  0  0  0
    3.4740   -2.0980   -0.0620 C   0  0  0  0  0  0  0  0  0  0  0  0
    4.4280   -2.3840   -1.0420 C   0  0  0  0  0  0  0  0  0  0  0  0
    9.2550   -1.3460   -5.2680 H   0  0  0  0  0  0  0  0  0  0  0  0
   11.0040   -2.5330   -3.8960 H   0  0  0  0  0  0  0  0  0  0  0  0
    6.6200    0.1080   -0.3740 H   0  0  0  0  0  0  0  0  0  0  0  0
    4.9470    0.5910    1.3710 H   0  0  0  0  0  0  0  0  0  0  0  0
    2.6780    0.2860    2.1550 H   0  0  0  0  0  0  0  0  0  0  0  0
    2.7040   -1.4780    2.6510 H   0  0  0  0  0  0  0  0  0  0  0  0
    1.2970   -2.1570   -0.2450 H   0  0  0  0  0  0  0  0  0  0  0  0
    1.2980   -0.4280   -0.6510 H   0  0  0  0  0  0  0  0  0  0  0  0
   -0.7870    0.8500   -0.7210 H   0  0  0  0  0  0  0  0  0  0  0  0
   -3.2420    0.7710   -1.0580 H   0  0  0  0  0  0  0  0  0  0  0  0
   -4.4700   -1.3590   -0.7360 H   0  0  0  0  0  0  0  0  0  0  0  0
   -3.2430   -3.4110   -0.0760 H   0  0  0  0  0  0  0  0  0  0  0  0
   -0.7870   -3.3320    0.2610 H   0  0  0  0  0  0  0  0  0  0  0  0
   -1.9010   -2.9070    2.0720 H   0  0  0  0  0  0  0  0  0  0  0  0
   -4.0690   -3.1820    0.8980 H   0  0  0  0  0  0  0  0  0  0  0  0
   -5.1520   -1.2290   -0.1790 H   0  0  0  0  0  0  0  0  0  0  0  0
   -4.0690    1.0000   -0.0830 H   0  0  0  0  0  0  0  0  0  0  0  0
   -0.5690    2.8450    0.3360 H   0  0  0  0  0  0  0  0  0  0  0  0
    2.6060   -2.7340    0.0340 H   0  0  0  0  0  0  0  0  0  0  0  0
    4.2820   -3.2240   -1.7050 H   0  0  0  0  0  0  0  0  0  0  0  0
  1 37  1  0  0  0  0
  1  2  1  0  0  0  0
  2  3  2  0  0  0  0
  2  4  1  0  0  0  0
  4 38  1  0  0  0  0
  2  5  1  0  0  0  0
  5  6  1  0  0  0  0
  5  7  1  0  0  0  0
  5  8  1  0  0  0  0
  8  9  2  0  0  0  0
  8 10  1  0  0  0  0
 10 11  2  0  0  0  0
 11 39  1  0  0  0  0
 11 12  1  0  0  0  0
 12 40  1  0  0  0  0
 12 13  2  0  0  0  0
 13 14  1  0  0  0  0
 14 41  1  0  0  0  0
 14 42  1  0  0  0  0
 14 15  1  0  0  0  0
 15 16  1  0  0  0  0
 16 43  1  0  0  0  0
 16 44  1  0  0  0  0
 16 17  1  0  0  0  0
 17 18  2  0  0  0  0
 18 45  1  0  0  0  0
 18 19  1  0  0  0  0
 19 46  1  0  0  0  0
 19 20  2  0  0  0  0
 20 47  1  0  0  0  0
 20 21  1  0  0  0  0
 21 48  1  0  0  0  0
 21 22  2  0  0  0  0
 22 17  1  0  0  0  0
 22 49  1  0  0  0  0
 15 23  1  0  0  0  0
 23 24  2  0  0  0  0
 23 25  2  0  0  0  0
 23 26  1  0  0  0  0
 26 27  2  0  0  0  0
 27 50  1  0  0  0  0
 27 28  1  0  0  0  0
 28 51  1  0  0  0  0
 28 29  2  0  0  0  0
 29 52  1  0  0  0  0
 29 30  1  0  0  0  0
 30 53  1  0  0  0  0
 30 31  2  0  0  0  0
 31 26  1  0  0  0  0
 31 32  1  0  0  0  0
 32 33  2  0  0  0  0
 32 34  1  0  0  0  0
 34 54  1  0  0  0  0
 13 35  1  0  0  0  0
 35 55  1  0  0  0  0
 35 36  2  0  0  0  0
 36 10  1  0  0  0  0
 36 56  1  0  0  0  0
M  CHG  2  32   1  34  -1
M  END
>  <LOGBIO>
4.9200

>  <PRED_LOGBIO>
4.9100

>  <XV_RES>
0.0110

>  <WHL_TMPL>
3

>  <ANCH>
56-57;12-13

$$$$
ROW44
  -MTS-   01071502423D 0   0.00000     0.00000     0

 60 64  0  0  0  0  0  0  0  0999 V2000
   -3.5910    2.9190    7.1660 F   0  0  0  0  0  0  0  0  0  0  0  0
   -3.6310    2.7720    5.8440 C   0  0  0  0  0  0  0  0  0  0  0  0
   -4.8510    3.0630    5.4030 F   0  0  0  0  0  0  0  0  0  0  0  0
   -2.7480    3.5920    5.2800 F   0  0  0  0  0  0  0  0  0  0  0  0
   -3.2930    1.3450    5.4860 C   0  0  0  0  0  0  0  0  0  0  0  0
   -3.6060    0.3070    6.3720 C   0  0  0  0  0  0  0  0  0  0  0  0
   -3.2920   -1.0160    6.0390 C   0  0  0  0  0  0  0  0  0  0  0  0
   -2.6650   -1.3020    4.8210 C   0  0  0  0  0  0  0  0  0  0  0  0
   -2.3520   -0.2640    3.9340 C   0  0  0  0  0  0  0  0  0  0  0  0
   -2.6660    1.0590    4.2670 C   0  0  0  0  0  0  0  0  0  0  0  0
   -1.5280   -0.6400    2.3330 S   0  0  0  0  0  0  0  0  0  0  0  0
   -1.9170    0.3310    1.3570 O   0  0  0  0  0  0  0  0  0  0  0  0
   -1.9170   -1.9430    1.8910 O   0  0  0  0  0  0  0  0  0  0  0  0
    0.2090   -0.5900    2.5450 N   0  0  0  0  0  0  0  0  0  0  0  0
    1.0960   -0.8580    1.4040 C   0  0  0  0  0  0  0  0  0  0  0  0
    2.5520   -0.7520    1.8550 C   0  0  0  0  0  0  0  0  0  0  0  0
    3.6210   -0.9990    0.8020 C   0  0  0  0  0  0  0  0  0  0  0  0
    4.7840   -0.2310    0.6900 C   0  0  0  0  0  0  0  0  0  0  0  0
    5.7400   -0.5130   -0.2920 C   0  0  0  0  0  0  0  0  0  0  0  0
    5.5700   -1.5890   -1.1680 C   0  0  0  0  0  0  0  0  0  0  0  0
    4.4280   -2.3840   -1.0420 C   0  0  0  0  0  0  0  0  0  0  0  0
    3.4740   -2.0980   -0.0620 C   0  0  0  0  0  0  0  0  0  0  0  0
    6.5790   -1.8680   -2.2560 C   0  0  0  0  0  0  0  0  0  0  0  0
    7.4690   -3.0850   -1.9420 C   0  0  0  0  0  0  0  0  0  0  0  0
    8.8910   -2.8540   -2.3950 C   0  0  0  0  0  0  0  0  0  0  0  0
    9.6890   -3.7820   -2.5110 O   0  0  0  0  0  0  0  0  0  0  0  0
    9.2380   -1.5980   -2.6630 N   0  0  0  0  0  0  0  0  0  0  0  0
    7.8430   -0.5790   -2.3820 S   0  0  0  0  0  0  0  0  0  0  0  0
    7.5990    0.3370   -3.4520 O   0  0  0  0  0  0  0  0  0  0  0  0
    7.9580    0.2050   -1.1910 O   0  0  0  0  0  0  0  0  0  0  0  0
    0.8320    0.1530    0.3130 C   0  0  0  0  0  0  0  0  0  0  0  0
    0.4160    1.3900    0.5110 N   0  0  0  0  0  0  0  0  0  0  0  0
    0.2800    2.0370   -0.7230 C   0  0  0  0  0  0  0  0  0  0  0  0
   -0.1200    3.3280   -1.0870 C   0  0  0  0  0  0  0  0  0  0  0  0
   -0.1570    3.6940   -2.4380 C   0  0  0  0  0  0  0  0  0  0  0  0
    0.2060    2.7690   -3.4240 C   0  0  0  0  0  0  0  0  0  0  0  0
    0.6060    1.4780   -3.0600 C   0  0  0  0  0  0  0  0  0  0  0  0
    0.6430    1.1120   -1.7090 C   0  0  0  0  0  0  0  0  0  0  0  0
    0.9900   -0.0790   -1.0280 N   0  0  0  0  0  0  0  0  0  0  0  0
   -4.0900    0.5280    7.3120 H   0  0  0  0  0  0  0  0  0  0  0  0
   -3.5340   -1.8160    6.7230 H   0  0  0  0  0  0  0  0  0  0  0  0
   -2.4240   -2.3230    4.5640 H   0  0  0  0  0  0  0  0  0  0  0  0
   -2.4240    1.8590    3.5830 H   0  0  0  0  0  0  0  0  0  0  0  0
    0.6010   -0.3780    3.4510 H   0  0  0  0  0  0  0  0  0  0  0  0
    0.9060   -1.8590    1.0240 H   0  0  0  0  0  0  0  0  0  0  0  0
    2.6820   -1.5490    2.5840 H   0  0  0  0  0  0  0  0  0  0  0  0
    2.7010    0.2530    2.2430 H   0  0  0  0  0  0  0  0  0  0  0  0
    4.9470    0.5910    1.3710 H   0  0  0  0  0  0  0  0  0  0  0  0
    6.6200    0.1080   -0.3740 H   0  0  0  0  0  0  0  0  0  0  0  0
    4.2820   -3.2240   -1.7050 H   0  0  0  0  0  0  0  0  0  0  0  0
    2.6060   -2.7340    0.0340 H   0  0  0  0  0  0  0  0  0  0  0  0
    6.0120   -1.9900   -3.1770 H   0  0  0  0  0  0  0  0  0  0  0  0
    7.4560   -3.2750   -0.8710 H   0  0  0  0  0  0  0  0  0  0  0  0
    7.0680   -3.9650   -2.4400 H   0  0  0  0  0  0  0  0  0  0  0  0
   10.1470   -1.2870   -2.9740 H   0  0  0  0  0  0  0  0  0  0  0  0
   -0.3990    4.0410   -0.3260 H   0  0  0  0  0  0  0  0  0  0  0  0
   -0.4650    4.6900   -2.7190 H   0  0  0  0  0  0  0  0  0  0  0  0
    0.1770    3.0520   -4.4660 H   0  0  0  0  0  0  0  0  0  0  0  0
    0.8850    0.7650   -3.8210 H   0  0  0  0  0  0  0  0  0  0  0  0
    1.2980   -0.9420   -1.4530 H   0  0  0  0  0  0  0  0  0  0  0  0
  1  2  1  0  0  0  0
  2  3  1  0  0  0  0
  2  4  1  0  0  0  0
  2  5  1  0  0  0  0
  5  6  2  0  0  0  0
  6 40  1  0  0  0  0
  6  7  1  0  0  0  0
  7 41  1  0  0  0  0
  7  8  2  0  0  0  0
  8 42  1  0  0  0  0
  8  9  1  0  0  0  0
  9 10  2  0  0  0  0
 10  5  1  0  0  0  0
 10 43  1  0  0  0  0
  9 11  1  0  0  0  0
 11 12  2  0  0  0  0
 11 13  2  0  0  0  0
 11 14  1  0  0  0  0
 14 44  1  0  0  0  0
 14 15  1  0  0  0  0
 15 45  1  0  0  0  0
 15 16  1  0  0  0  0
 16 46  1  0  0  0  0
 16 47  1  0  0  0  0
 16 17  1  0  0  0  0
 17 18  2  0  0  0  0
 18 48  1  0  0  0  0
 18 19  1  0  0  0  0
 19 49  1  0  0  0  0
 19 20  2  0  0  0  0
 20 21  1  0  0  0  0
 21 50  1  0  0  0  0
 21 22  2  0  0  0  0
 22 17  1  0  0  0  0
 22 51  1  0  0  0  0
 20 23  1  0  0  0  0
 23 52  1  0  0  0  0
 23 24  1  0  0  0  0
 24 53  1  0  0  0  0
 24 54  1  0  0  0  0
 24 25  1  0  0  0  0
 25 26  2  0  0  0  0
 25 27  1  0  0  0  0
 27 55  1  0  0  0  0
 27 28  1  0  0  0  0
 28 23  1  0  0  0  0
 28 29  2  0  0  0  0
 28 30  2  0  0  0  0
 15 31  1  0  0  0  0
 31 32  2  0  0  0  0
 32 33  1  0  0  0  0
 33 34  2  0  0  0  0
 34 56  1  0  0  0  0
 34 35  1  0  0  0  0
 35 57  1  0  0  0  0
 35 36  2  0  0  0  0
 36 58  1  0  0  0  0
 36 37  1  0  0  0  0
 37 59  1  0  0  0  0
 37 38  2  0  0  0  0
 38 33  1  0  0  0  0
 38 39  1  0  0  0  0
 39 31  1  0  0  0  0
 39 60  1  0  0  0  0
M  END
>  <LOGBIO>
7.1700

>  <PRED_LOGBIO>
6.9900

>  <XV_RES>
0.2600

>  <WHL_TMPL>
3

>  <ANCH>
56-57;30-28

$$$$
ROW45
  -MTS-   01071502423D 0   0.00000     0.00000     0

 94 99  0  0  1  0  0  0  0  0999 V2000
  -12.1080    1.1550   -3.6160 C   0  0  0  0  0  0  0  0  0  0  0  0
  -11.3390    1.8880   -4.6900 C   0  0  0  0  0  0  0  0  0  0  0  0
  -10.4420    2.8230   -4.3510 C   0  0  0  0  0  0  0  0  0  0  0  0
  -10.1990    3.1460   -2.8960 C   0  0  2  0  0  0  0  0  0  0  0  0
   -9.0800    2.2480   -2.3370 C   0  0  0  0  0  0  0  0  0  0  0  0
   -9.6380    1.9250   -0.9390 C   0  0  2  0  0  0  0  0  0  0  0  0
   -9.0290    2.7750    0.0370 O   0  0  0  0  0  0  0  0  0  0  0  0
   -9.3980    0.4520   -0.6100 C   0  0  1  0  0  0  0  0  0  0  0  0
   -9.7880    0.2270    0.8620 C   0  0  0  0  0  0  0  0  0  0  0  0
   -8.5060    0.3880    1.7000 C   0  0  0  0  0  0  0  0  0  0  0  0
   -7.3640    0.7080    0.7170 C   0  0  2  0  0  0  0  0  0  0  0  0
   -7.8790    0.2020   -0.6430 C   0  0  2  0  0  0  0  0  0  0  0  0
   -6.9720    0.6680   -1.7970 C   0  0  0  0  0  0  0  0  0  0  0  0
   -5.5060    0.2580   -1.5620 C   0  0  0  0  0  0  0  0  0  0  0  0
   -4.9910    0.7650   -0.2020 C   0  0  1  0  0  0  0  0  0  0  0  0
   -5.8980    0.2990    0.9520 C   0  0  2  0  0  0  0  0  0  0  0  0
   -5.8490   -1.2260    0.9840 C   0  0  0  0  0  0  0  0  0  0  0  0
   -5.3830    0.8050    2.3120 C   0  0  0  0  0  0  0  0  0  0  0  0
   -3.9170    0.3960    2.5470 C   0  0  0  0  0  0  0  0  0  0  0  0
   -3.0100    0.8610    1.3930 C   0  0  1  0  0  0  0  0  0  0  0  0
   -1.5450    0.4520    1.6280 C   0  0  0  0  0  0  0  0  0  0  0  0
   -1.0470    1.0340    2.9480 C   0  0  0  0  0  0  0  0  0  0  0  0
   -1.3420   -1.0620    1.6990 C   0  0  0  0  0  0  0  0  0  0  0  0
   -0.6380    0.9180    0.4740 C   0  0  2  0  0  0  0  0  0  0  0  0
   -1.1530    0.4120   -0.8860 C   0  0  0  0  0  0  0  0  0  0  0  0
   -2.6190    0.8210   -1.1210 C   0  0  0  0  0  0  0  0  0  0  0  0
   -3.5250    0.3550    0.0330 C   0  0  2  0  0  0  0  0  0  0  0  0
   -3.4770   -1.1690    0.0650 C   0  0  0  0  0  0  0  0  0  0  0  0
   -1.0410    2.4450    0.0640 O   0  0  0  0  0  0  0  0  0  0  0  0
   -2.3710    2.6700    0.0040 C   0  0  0  0  0  0  0  0  0  0  0  0
   -3.1540    1.7660    0.2460 O   0  0  0  0  0  0  0  0  0  0  0  0
   -2.8790    4.0120   -0.3570 C   0  0  0  0  0  0  0  0  0  0  0  0
   -3.1190    4.9620    0.6440 C   0  0  0  0  0  0  0  0  0  0  0  0
   -3.5990    6.2320    0.3030 C   0  0  0  0  0  0  0  0  0  0  0  0
   -3.8390    6.5530   -1.0380 C   0  0  0  0  0  0  0  0  0  0  0  0
   -3.5990    5.6030   -2.0390 C   0  0  0  0  0  0  0  0  0  0  0  0
   -3.1190    4.3330   -1.6980 C   0  0  0  0  0  0  0  0  0  0  0  0
   -4.3470    7.8950   -1.3980 C   0  0  0  0  0  0  0  0  0  0  0  0
   -5.5490    8.0990   -1.4530 O   0  0  0  0  0  0  0  0  0  0  0  0
   -3.5000    8.8730   -1.6610 O   0  0  0  0  0  0  0  0  0  0  0  0
  -11.1210    2.2010   -1.0080 C   0  0  0  0  0  0  0  0  0  0  0  0
  -11.9300    1.8610   -0.1970 O   0  0  0  0  0  0  0  0  0  0  0  0
  -11.3830    2.8950   -2.1360 O   0  0  0  0  0  0  0  0  0  0  0  0
  -11.5820    1.5650   -6.1450 C   0  0  0  0  0  0  0  0  0  0  0  0
  -11.4120    0.6290   -2.9660 H   0  0  0  0  0  0  0  0  0  0  0  0
  -12.7840    0.4400   -4.0780 H   0  0  0  0  0  0  0  0  0  0  0  0
  -12.6810    1.8700   -3.0290 H   0  0  0  0  0  0  0  0  0  0  0  0
   -9.8920    3.3470   -5.1200 H   0  0  0  0  0  0  0  0  0  0  0  0
   -9.9150    4.1920   -2.8090 H   0  0  0  0  0  0  0  0  0  0  0  0
   -8.9440    1.3500   -2.9360 H   0  0  0  0  0  0  0  0  0  0  0  0
   -8.1290    2.7720   -2.2820 H   0  0  0  0  0  0  0  0  0  0  0  0
   -9.1820    3.7100   -0.1730 H   0  0  0  0  0  0  0  0  0  0  0  0
   -9.9370   -0.2130   -1.2820 H   0  0  0  0  0  0  0  0  0  0  0  0
  -10.1080   -0.8090    0.9580 H   0  0  0  0  0  0  0  0  0  0  0  0
  -10.4990    0.9950    1.1580 H   0  0  0  0  0  0  0  0  0  0  0  0
   -8.2870   -0.5790    2.1460 H   0  0  0  0  0  0  0  0  0  0  0  0
   -8.6320    1.2300    2.3760 H   0  0  0  0  0  0  0  0  0  0  0  0
   -7.3500    1.7930    0.6340 H   0  0  0  0  0  0  0  0  0  0  0  0
   -7.7650   -0.8800   -0.6080 H   0  0  0  0  0  0  0  0  0  0  0  0
   -6.9930    1.7550   -1.7830 H   0  0  0  0  0  0  0  0  0  0  0  0
   -7.3160    0.1910   -2.7130 H   0  0  0  0  0  0  0  0  0  0  0  0
   -4.9200    0.7710   -2.3220 H   0  0  0  0  0  0  0  0  0  0  0  0
   -5.4520   -0.8280   -1.5640 H   0  0  0  0  0  0  0  0  0  0  0  0
   -5.0260    1.8520   -0.2250 H   0  0  0  0  0  0  0  0  0  0  0  0
   -5.0390   -1.5490    1.6340 H   0  0  0  0  0  0  0  0  0  0  0  0
   -6.7940   -1.6120    1.3620 H   0  0  0  0  0  0  0  0  0  0  0  0
   -5.6800   -1.6050   -0.0220 H   0  0  0  0  0  0  0  0  0  0  0  0
   -5.9700    0.2920    3.0720 H   0  0  0  0  0  0  0  0  0  0  0  0
   -5.4370    1.8910    2.3140 H   0  0  0  0  0  0  0  0  0  0  0  0
   -3.8970   -0.6920    2.5330 H   0  0  0  0  0  0  0  0  0  0  0  0
   -3.5740    0.8720    3.4630 H   0  0  0  0  0  0  0  0  0  0  0  0
   -3.0450    1.9490    1.3700 H   0  0  0  0  0  0  0  0  0  0  0  0
   -1.8930    1.3100    3.5740 H   0  0  0  0  0  0  0  0  0  0  0  0
   -0.5240    1.9570    2.7050 H   0  0  0  0  0  0  0  0  0  0  0  0
   -0.4060    0.2770    3.3940 H   0  0  0  0  0  0  0  0  0  0  0  0
   -2.1280   -1.5030    2.3080 H   0  0  0  0  0  0  0  0  0  0  0  0
   -0.3740   -1.2710    2.1490 H   0  0  0  0  0  0  0  0  0  0  0  0
   -1.3760   -1.4890    0.6980 H   0  0  0  0  0  0  0  0  0  0  0  0
    0.4280    0.7810    0.6420 H   0  0  0  0  0  0  0  0  0  0  0  0
   -1.1430   -0.6750   -0.8330 H   0  0  0  0  0  0  0  0  0  0  0  0
   -0.5450    0.8610   -1.6690 H   0  0  0  0  0  0  0  0  0  0  0  0
   -2.9490    0.2820   -2.0070 H   0  0  0  0  0  0  0  0  0  0  0  0
   -2.6650    1.9070   -1.1730 H   0  0  0  0  0  0  0  0  0  0  0  0
   -4.2990   -1.5460    0.6690 H   0  0  0  0  0  0  0  0  0  0  0  0
   -2.5320   -1.4930    0.4960 H   0  0  0  0  0  0  0  0  0  0  0  0
   -3.5640   -1.5560   -0.9480 H   0  0  0  0  0  0  0  0  0  0  0  0
   -2.9340    4.7140    1.6790 H   0  0  0  0  0  0  0  0  0  0  0  0
   -3.7840    6.9640    1.0750 H   0  0  0  0  0  0  0  0  0  0  0  0
   -3.7850    5.8510   -3.0740 H   0  0  0  0  0  0  0  0  0  0  0  0
   -2.9340    3.6010   -2.4700 H   0  0  0  0  0  0  0  0  0  0  0  0
   -4.0150    9.6670   -1.8740 H   0  0  0  0  0  0  0  0  0  0  0  0
  -11.9260    2.4580   -6.6620 H   0  0  0  0  0  0  0  0  0  0  0  0
  -12.3380    0.7870   -6.2220 H   0  0  0  0  0  0  0  0  0  0  0  0
  -10.6560    1.2170   -6.5980 H   0  0  0  0  0  0  0  0  0  0  0  0
  1 45  1  0  0  0  0
  1 46  1  0  0  0  0
  1 47  1  0  0  0  0
  1  2  1  0  0  0  0
  2  3  2  0  0  0  0
  3 48  1  0  0  0  0
  3  4  1  0  0  0  0
  4 49  1  0  0  0  0
  4  5  1  0  0  0  0
  5 50  1  0  0  0  0
  5 51  1  0  0  0  0
  5  6  1  0  0  0  0
  6  7  1  0  0  0  0
  7 52  1  0  0  0  0
  6  8  1  0  0  0  0
  8 53  1  0  0  0  0
  8  9  1  0  0  0  0
  9 54  1  0  0  0  0
  9 55  1  0  0  0  0
  9 10  1  0  0  0  0
 10 56  1  0  0  0  0
 10 57  1  0  0  0  0
 10 11  1  0  0  0  0
 11 58  1  0  0  0  0
 11 12  1  0  0  0  0
 12  8  1  0  0  0  0
 12 59  1  0  0  0  0
 12 13  1  0  0  0  0
 13 60  1  0  0  0  0
 13 61  1  0  0  0  0
 13 14  1  0  0  0  0
 14 62  1  0  0  0  0
 14 63  1  0  0  0  0
 14 15  1  0  0  0  0
 15 64  1  0  0  0  0
 15 16  1  0  0  0  0
 16 11  1  0  0  0  0
 16 17  1  0  0  0  0
 17 65  1  0  0  0  0
 17 66  1  0  0  0  0
 17 67  1  0  0  0  0
 16 18  1  0  0  0  0
 18 68  1  0  0  0  0
 18 69  1  0  0  0  0
 18 19  1  0  0  0  0
 19 70  1  0  0  0  0
 19 71  1  0  0  0  0
 19 20  1  0  0  0  0
 20 72  1  0  0  0  0
 20 21  1  0  0  0  0
 21 22  1  0  0  0  0
 22 73  1  0  0  0  0
 22 74  1  0  0  0  0
 22 75  1  0  0  0  0
 21 23  1  0  0  0  0
 23 76  1  0  0  0  0
 23 77  1  0  0  0  0
 23 78  1  0  0  0  0
 21 24  1  0  0  0  0
 24 79  1  0  0  0  0
 24 25  1  0  0  0  0
 25 80  1  0  0  0  0
 25 81  1  0  0  0  0
 25 26  1  0  0  0  0
 26 82  1  0  0  0  0
 26 83  1  0  0  0  0
 26 27  1  0  0  0  0
 27 15  1  0  0  0  0
 27 20  1  0  0  0  0
 27 28  1  0  0  0  0
 28 84  1  0  0  0  0
 28 85  1  0  0  0  0
 28 86  1  0  0  0  0
 24 29  1  0  0  0  0
 29 30  1  0  0  0  0
 30 31  2  0  0  0  0
 30 32  1  0  0  0  0
 32 33  2  0  0  0  0
 33 87  1  0  0  0  0
 33 34  1  0  0  0  0
 34 88  1  0  0  0  0
 34 35  2  0  0  0  0
 35 36  1  0  0  0  0
 36 89  1  0  0  0  0
 36 37  2  0  0  0  0
 37 32  1  0  0  0  0
 37 90  1  0  0  0  0
 35 38  1  0  0  0  0
 38 39  2  0  0  0  0
 38 40  1  0  0  0  0
 40 91  1  0  0  0  0
  6 41  1  0  0  0  0
 41 42  2  0  0  0  0
 41 43  1  0  0  0  0
 43  4  1  0  0  0  0
  2 44  1  0  0  0  0
 44 92  1  0  0  0  0
 44 93  1  0  0  0  0
 44 94  1  0  0  0  0
M  END
>  <LOGBIO>
6.5700

>  <PRED_LOGBIO>
6.0800

>  <XV_RES>
0.7660

>  <WHL_TMPL>
1

>  <ANCH>
14-34;49-50

$$$$
ROW46
  -MTS-   01071502423D 0   0.00000     0.00000     0

 95100  0  0  1  0  0  0  0  0999 V2000
   -2.4760   -2.5360   -5.7840 C   0  0  0  0  0  0  0  0  0  0  0  0
   -1.1300   -2.0530   -5.7940 O   0  0  0  0  0  0  0  0  0  0  0  0
   -0.8670   -0.8680   -5.1600 C   0  0  0  0  0  0  0  0  0  0  0  0
   -0.9560    0.3380   -5.8650 C   0  0  0  0  0  0  0  0  0  0  0  0
   -0.6870    1.5500   -5.2170 C   0  0  0  0  0  0  0  0  0  0  0  0
   -0.3300    1.5550   -3.8630 C   0  0  0  0  0  0  0  0  0  0  0  0
   -0.2410    0.3490   -3.1580 C   0  0  0  0  0  0  0  0  0  0  0  0
   -0.5100   -0.8620   -3.8060 C   0  0  0  0  0  0  0  0  0  0  0  0
    0.1370    0.3550   -1.7270 C   0  0  0  0  0  0  0  0  0  0  0  0
    1.2870    0.2770   -1.4120 O   0  0  0  0  0  0  0  0  0  0  0  0
   -0.8180    0.4490   -0.7770 O   0  0  0  0  0  0  0  0  0  0  0  0
   -0.4050    0.4510    0.5920 C   0  0  1  0  0  0  0  0  0  0  0  0
   -0.8900   -0.0600   -0.7770 C   0  0  0  0  0  0  0  0  0  0  0  0
   -2.1060    0.7400   -1.2790 C   0  0  0  0  0  0  0  0  0  0  0  0
   -3.2450    0.7420   -0.2430 C   0  0  1  0  0  0  0  0  0  0  0  0
   -3.6960   -0.7040   -0.0580 C   0  0  0  0  0  0  0  0  0  0  0  0
   -2.7610    1.2530    1.1260 C   0  0  1  0  0  0  0  0  0  0  0  0
   -3.9000    1.2540    2.1620 C   0  0  0  0  0  0  0  0  0  0  0  0
   -5.1160    2.0550    1.6610 C   0  0  0  0  0  0  0  0  0  0  0  0
   -5.6010    1.5440    0.2910 C   0  0  1  0  0  0  0  0  0  0  0  0
   -6.0510    0.0980    0.4770 C   0  0  0  0  0  0  0  0  0  0  0  0
   -6.8170    2.3440   -0.2100 C   0  0  2  0  0  0  0  0  0  0  0  0
   -8.1100    2.5310    0.6060 C   0  0  0  0  0  0  0  0  0  0  0  0
   -9.2660    2.6530   -0.4040 C   0  0  0  0  0  0  0  0  0  0  0  0
   -8.6520    2.5380   -1.8110 C   0  0  1  0  0  0  0  0  0  0  0  0
   -7.3020    1.8330   -1.5800 C   0  0  1  0  0  0  0  0  0  0  0  0
   -6.1620    1.8320   -2.6160 C   0  0  0  0  0  0  0  0  0  0  0  0
   -4.9460    1.0310   -2.1140 C   0  0  0  0  0  0  0  0  0  0  0  0
   -4.4620    1.5420   -0.7450 C   0  0  2  0  0  0  0  0  0  0  0  0
   -8.3620    3.9520   -2.3130 C   0  0  1  0  0  0  0  0  0  0  0  0
   -9.1250    4.9210   -1.5890 O   0  0  0  0  0  0  0  0  0  0  0  0
   -8.6810    4.0500   -3.8170 C   0  0  0  0  0  0  0  0  0  0  0  0
   -7.4860    4.8840   -4.3140 C   0  0  2  0  0  0  0  0  0  0  0  0
   -6.4440    4.7790   -3.3400 O   0  0  0  0  0  0  0  0  0  0  0  0
   -6.8890    4.2540   -2.1790 C   0  0  0  0  0  0  0  0  0  0  0  0
   -6.2110    4.0540   -1.1850 O   0  0  0  0  0  0  0  0  0  0  0  0
   -7.0050    4.3570   -5.6440 C   0  0  0  0  0  0  0  0  0  0  0  0
   -7.5210    4.8400   -6.7830 C   0  0  0  0  0  0  0  0  0  0  0  0
   -8.5830    5.9120   -6.7350 C   0  0  0  0  0  0  0  0  0  0  0  0
   -7.0400    4.3120   -8.1130 C   0  0  0  0  0  0  0  0  0  0  0  0
   -1.5450    0.4520    1.6280 C   0  0  0  0  0  0  0  0  0  0  0  0
   -1.0470    1.0340    2.9480 C   0  0  0  0  0  0  0  0  0  0  0  0
   -1.3420   -1.0630    1.6990 C   0  0  0  0  0  0  0  0  0  0  0  0
   -2.8000   -2.6870   -4.7560 H   0  0  0  0  0  0  0  0  0  0  0  0
   -2.5270   -3.4790   -6.3230 H   0  0  0  0  0  0  0  0  0  0  0  0
   -3.1260   -1.8080   -6.2650 H   0  0  0  0  0  0  0  0  0  0  0  0
   -1.2320    0.3340   -6.9090 H   0  0  0  0  0  0  0  0  0  0  0  0
   -0.7550    2.4800   -5.7610 H   0  0  0  0  0  0  0  0  0  0  0  0
   -0.1220    2.4900   -3.3630 H   0  0  0  0  0  0  0  0  0  0  0  0
   -0.4420   -1.7920   -3.2620 H   0  0  0  0  0  0  0  0  0  0  0  0
    0.1190    1.3930    0.7360 H   0  0  0  0  0  0  0  0  0  0  0  0
   -1.2380   -1.0790   -0.6190 H   0  0  0  0  0  0  0  0  0  0  0  0
   -0.0800    0.0660   -1.4940 H   0  0  0  0  0  0  0  0  0  0  0  0
   -2.4840    0.2090   -2.1500 H   0  0  0  0  0  0  0  0  0  0  0  0
   -1.7930    1.7700   -1.4410 H   0  0  0  0  0  0  0  0  0  0  0  0
   -2.8240   -1.3400    0.0860 H   0  0  0  0  0  0  0  0  0  0  0  0
   -4.2410   -1.0310   -0.9410 H   0  0  0  0  0  0  0  0  0  0  0  0
   -4.3430   -0.7740    0.8140 H   0  0  0  0  0  0  0  0  0  0  0  0
   -2.4400    2.2840    0.9940 H   0  0  0  0  0  0  0  0  0  0  0  0
   -3.5220    1.7850    3.0330 H   0  0  0  0  0  0  0  0  0  0  0  0
   -4.2140    0.2250    2.3250 H   0  0  0  0  0  0  0  0  0  0  0  0
   -4.7680    3.0730    1.5020 H   0  0  0  0  0  0  0  0  0  0  0  0
   -5.9260    1.9280    2.3770 H   0  0  0  0  0  0  0  0  0  0  0  0
   -5.4730   -0.3630    1.2750 H   0  0  0  0  0  0  0  0  0  0  0  0
   -7.1080    0.0770    0.7360 H   0  0  0  0  0  0  0  0  0  0  0  0
   -5.8950   -0.4530   -0.4490 H   0  0  0  0  0  0  0  0  0  0  0  0
   -6.4440    3.3500   -0.3940 H   0  0  0  0  0  0  0  0  0  0  0  0
   -8.0300    3.4850    1.1240 H   0  0  0  0  0  0  0  0  0  0  0  0
   -8.2700    1.6460    1.2170 H   0  0  0  0  0  0  0  0  0  0  0  0
   -9.6730    3.6580   -0.3100 H   0  0  0  0  0  0  0  0  0  0  0  0
   -9.9530    1.8230   -0.2520 H   0  0  0  0  0  0  0  0  0  0  0  0
   -9.2920    1.9820   -2.4920 H   0  0  0  0  0  0  0  0  0  0  0  0
   -7.5490    0.7850   -1.4240 H   0  0  0  0  0  0  0  0  0  0  0  0
   -5.8320    2.8640   -2.7090 H   0  0  0  0  0  0  0  0  0  0  0  0
   -6.5290    1.3590   -3.5250 H   0  0  0  0  0  0  0  0  0  0  0  0
   -4.1390    1.2270   -2.8170 H   0  0  0  0  0  0  0  0  0  0  0  0
   -5.2460   -0.0090   -2.0030 H   0  0  0  0  0  0  0  0  0  0  0  0
   -4.1410    2.5730   -0.8770 H   0  0  0  0  0  0  0  0  0  0  0  0
   -8.9410    5.8180   -1.9090 H   0  0  0  0  0  0  0  0  0  0  0  0
   -8.7150    3.0700   -4.2880 H   0  0  0  0  0  0  0  0  0  0  0  0
   -9.6290    4.5520   -3.9980 H   0  0  0  0  0  0  0  0  0  0  0  0
   -7.7820    5.9250   -4.4320 H   0  0  0  0  0  0  0  0  0  0  0  0
   -6.2460    3.5890   -5.6780 H   0  0  0  0  0  0  0  0  0  0  0  0
   -8.1870    6.7920   -6.2310 H   0  0  0  0  0  0  0  0  0  0  0  0
   -8.8770    6.1770   -7.7480 H   0  0  0  0  0  0  0  0  0  0  0  0
   -9.4490    5.5410   -6.1910 H   0  0  0  0  0  0  0  0  0  0  0  0
   -7.2330    3.2430   -8.1700 H   0  0  0  0  0  0  0  0  0  0  0  0
   -7.5690    4.8200   -8.9170 H   0  0  0  0  0  0  0  0  0  0  0  0
   -5.9720    4.4940   -8.2100 H   0  0  0  0  0  0  0  0  0  0  0  0
   -1.8930    1.3100    3.5740 H   0  0  0  0  0  0  0  0  0  0  0  0
   -0.5240    1.9570    2.7050 H   0  0  0  0  0  0  0  0  0  0  0  0
   -0.4060    0.2770    3.3940 H   0  0  0  0  0  0  0  0  0  0  0  0
   -2.1810   -1.5700    1.2270 H   0  0  0  0  0  0  0  0  0  0  0  0
   -1.2760   -1.3630    2.7430 H   0  0  0  0  0  0  0  0  0  0  0  0
   -0.4210   -1.3310    1.1860 H   0  0  0  0  0  0  0  0  0  0  0  0
  1 44  1  0  0  0  0
  1 45  1  0  0  0  0
  1 46  1  0  0  0  0
  1  2  1  0  0  0  0
  2  3  1  0  0  0  0
  3  4  2  0  0  0  0
  4 47  1  0  0  0  0
  4  5  1  0  0  0  0
  5 48  1  0  0  0  0
  5  6  2  0  0  0  0
  6 49  1  0  0  0  0
  6  7  1  0  0  0  0
  7  8  2  0  0  0  0
  8  3  1  0  0  0  0
  8 50  1  0  0  0  0
  7  9  1  0  0  0  0
  9 10  2  0  0  0  0
  9 11  1  0  0  0  0
 11 12  1  0  0  0  0
 12 51  1  0  0  0  0
 12 13  1  0  0  0  0
 13 52  1  0  0  0  0
 13 53  1  0  0  0  0
 13 14  1  0  0  0  0
 14 54  1  0  0  0  0
 14 55  1  0  0  0  0
 14 15  1  0  0  0  0
 15 16  1  0  0  0  0
 16 56  1  0  0  0  0
 16 57  1  0  0  0  0
 16 58  1  0  0  0  0
 15 17  1  0  0  0  0
 17 59  1  0  0  0  0
 17 18  1  0  0  0  0
 18 60  1  0  0  0  0
 18 61  1  0  0  0  0
 18 19  1  0  0  0  0
 19 62  1  0  0  0  0
 19 63  1  0  0  0  0
 19 20  1  0  0  0  0
 20 21  1  0  0  0  0
 21 64  1  0  0  0  0
 21 65  1  0  0  0  0
 21 66  1  0  0  0  0
 20 22  1  0  0  0  0
 22 67  1  0  0  0  0
 22 23  1  0  0  0  0
 23 68  1  0  0  0  0
 23 69  1  0  0  0  0
 23 24  1  0  0  0  0
 24 70  1  0  0  0  0
 24 71  1  0  0  0  0
 24 25  1  0  0  0  0
 25 72  1  0  0  0  0
 25 26  1  0  0  0  0
 26 22  1  0  0  0  0
 26 73  1  0  0  0  0
 26 27  1  0  0  0  0
 27 74  1  0  0  0  0
 27 75  1  0  0  0  0
 27 28  1  0  0  0  0
 28 76  1  0  0  0  0
 28 77  1  0  0  0  0
 28 29  1  0  0  0  0
 29 15  1  0  0  0  0
 29 20  1  0  0  0  0
 29 78  1  0  0  0  0
 25 30  1  0  0  0  0
 30 31  1  0  0  0  0
 31 79  1  0  0  0  0
 30 32  1  0  0  0  0
 32 80  1  0  0  0  0
 32 81  1  0  0  0  0
 32 33  1  0  0  0  0
 33 82  1  0  0  0  0
 33 34  1  0  0  0  0
 34 35  1  0  0  0  0
 35 30  1  0  0  0  0
 35 36  2  0  0  0  0
 33 37  1  0  0  0  0
 37 83  1  0  0  0  0
 37 38  2  0  0  0  0
 38 39  1  0  0  0  0
 39 84  1  0  0  0  0
 39 85  1  0  0  0  0
 39 86  1  0  0  0  0
 38 40  1  0  0  0  0
 40 87  1  0  0  0  0
 40 88  1  0  0  0  0
 40 89  1  0  0  0  0
 17 41  1  0  0  0  0
 41 12  1  0  0  0  0
 41 42  1  0  0  0  0
 42 90  1  0  0  0  0
 42 91  1  0  0  0  0
 42 92  1  0  0  0  0
 41 43  1  0  0  0  0
 43 93  1  0  0  0  0
 43 94  1  0  0  0  0
 43 95  1  0  0  0  0
M  END
>  <LOGBIO>
5.6800

>  <PRED_LOGBIO>
5.8800

>  <XV_RES>
-0.3550

>  <WHL_TMPL>
1

>  <ANCH>
14-34;87-88

$$$$
ROW47
  -MTS-   01071502423D 0   0.00000     0.00000     0

 63 67  0  0  0  0  0  0  0  0999 V2000
    8.5080   -2.2220    6.9710 C   0  0  0  0  0  0  0  0  0  0  0  0
    8.6970   -0.8560    6.5930 O   0  0  0  0  0  0  0  0  0  0  0  0
    7.9400   -0.3630    5.5640 C   0  0  0  0  0  0  0  0  0  0  0  0
    6.6980    0.2260    5.8280 C   0  0  0  0  0  0  0  0  0  0  0  0
    5.9240    0.7300    4.7770 C   0  0  0  0  0  0  0  0  0  0  0  0
    6.3910    0.6440    3.4600 C   0  0  0  0  0  0  0  0  0  0  0  0
    7.6330    0.0550    3.1950 C   0  0  0  0  0  0  0  0  0  0  0  0
    8.4070   -0.4490    4.2470 C   0  0  0  0  0  0  0  0  0  0  0  0
    5.6170    1.1480    2.4080 N   0  0  0  0  0  0  0  0  0  0  0  0
    5.5950    2.3530    1.8700 C   0  0  0  0  0  0  0  0  0  0  0  0
    6.5780    3.7480    2.3380 S   0  0  0  0  0  0  0  0  0  0  0  0
    5.9130    4.8690    1.1410 C   0  0  0  0  0  0  0  0  0  0  0  0
    6.2300    6.1550    0.9350 C   0  0  0  0  0  0  0  0  0  0  0  0
    7.2620    6.8050    1.7740 C   0  0  0  0  0  0  0  0  0  0  0  0
    6.8950    7.4500    2.9610 C   0  0  0  0  0  0  0  0  0  0  0  0
    7.8710    8.0660    3.7530 C   0  0  0  0  0  0  0  0  0  0  0  0
    9.2140    8.0360    3.3590 C   0  0  0  0  0  0  0  0  0  0  0  0
   10.1690    8.6390    4.1350 O   0  0  0  0  0  0  0  0  0  0  0  0
   10.7740    7.8880    5.1090 C   0  0  0  0  0  0  0  0  0  0  0  0
   11.9370    7.1680    4.8160 C   0  0  0  0  0  0  0  0  0  0  0  0
   12.5550    6.4010    5.8110 C   0  0  0  0  0  0  0  0  0  0  0  0
   12.0090    6.3550    7.0990 C   0  0  0  0  0  0  0  0  0  0  0  0
   10.8450    7.0760    7.3920 C   0  0  0  0  0  0  0  0  0  0  0  0
   10.2280    7.8420    6.3970 C   0  0  0  0  0  0  0  0  0  0  0  0
    9.5810    7.3910    2.1720 C   0  0  0  0  0  0  0  0  0  0  0  0
    8.6050    6.7760    1.3790 C   0  0  0  0  0  0  0  0  0  0  0  0
    4.9210    4.0390    0.4220 C   0  0  0  0  0  0  0  0  0  0  0  0
    4.2430    4.4870   -0.5020 O   0  0  0  0  0  0  0  0  0  0  0  0
    4.8050    2.7800    0.8340 N   0  0  0  0  0  0  0  0  0  0  0  0
    3.8500    1.8650    0.1920 C   0  0  0  0  0  0  0  0  0  0  0  0
    4.5270    1.1550   -0.9560 C   0  0  0  0  0  0  0  0  0  0  0  0
    4.4960    1.7140   -2.2400 C   0  0  0  0  0  0  0  0  0  0  0  0
    5.1240    1.0560   -3.3040 C   0  0  0  0  0  0  0  0  0  0  0  0
    5.7830   -0.1600   -3.0850 C   0  0  0  0  0  0  0  0  0  0  0  0
    5.8140   -0.7180   -1.8020 C   0  0  0  0  0  0  0  0  0  0  0  0
    5.1860   -0.0600   -0.7370 C   0  0  0  0  0  0  0  0  0  0  0  0
    6.4460   -0.8550   -4.2110 C   0  0  0  0  0  0  0  0  0  0  0  0
    7.7080   -1.0070   -4.1190 O   0  0  0  0  0  0  0  0  0  0  0  0
    5.7490   -1.2580   -5.1900 O   0  0  0  0  0  0  0  0  0  0  0  0
    7.4770   -2.3730    7.2820 H   0  0  0  0  0  0  0  0  0  0  0  0
    9.1750   -2.4660    7.7960 H   0  0  0  0  0  0  0  0  0  0  0  0
    8.7290   -2.8670    6.1240 H   0  0  0  0  0  0  0  0  0  0  0  0
    6.3370    0.2920    6.8440 H   0  0  0  0  0  0  0  0  0  0  0  0
    4.9650    1.1840    4.9810 H   0  0  0  0  0  0  0  0  0  0  0  0
    7.9940   -0.0110    2.1790 H   0  0  0  0  0  0  0  0  0  0  0  0
    9.3660   -0.9030    4.0430 H   0  0  0  0  0  0  0  0  0  0  0  0
    5.7330    6.7160    0.1580 H   0  0  0  0  0  0  0  0  0  0  0  0
    5.8590    7.4730    3.2650 H   0  0  0  0  0  0  0  0  0  0  0  0
    7.5880    8.5630    4.6690 H   0  0  0  0  0  0  0  0  0  0  0  0
   12.3590    7.2030    3.8220 H   0  0  0  0  0  0  0  0  0  0  0  0
   13.4530    5.8450    5.5850 H   0  0  0  0  0  0  0  0  0  0  0  0
   12.4860    5.7630    7.8670 H   0  0  0  0  0  0  0  0  0  0  0  0
   10.4240    7.0400    8.3860 H   0  0  0  0  0  0  0  0  0  0  0  0
    9.3300    8.3980    6.6230 H   0  0  0  0  0  0  0  0  0  0  0  0
   10.6170    7.3690    1.8680 H   0  0  0  0  0  0  0  0  0  0  0  0
    8.8880    6.2780    0.4640 H   0  0  0  0  0  0  0  0  0  0  0  0
    3.0000    2.4310   -0.1820 H   0  0  0  0  0  0  0  0  0  0  0  0
    3.5060    1.1320    0.9190 H   0  0  0  0  0  0  0  0  0  0  0  0
    3.9880    2.6510   -2.4080 H   0  0  0  0  0  0  0  0  0  0  0  0
    5.1000    1.4870   -4.2940 H   0  0  0  0  0  0  0  0  0  0  0  0
    6.3220   -1.6560   -1.6330 H   0  0  0  0  0  0  0  0  0  0  0  0
    5.2100   -0.4910    0.2530 H   0  0  0  0  0  0  0  0  0  0  0  0
    4.8140   -1.1600   -4.9510 H   0  0  0  0  0  0  0  0  0  0  0  0
  1 40  1  0  0  0  0
  1 41  1  0  0  0  0
  1 42  1  0  0  0  0
  1  2  1  0  0  0  0
  2  3  1  0  0  0  0
  3  4  2  0  0  0  0
  4 43  1  0  0  0  0
  4  5  1  0  0  0  0
  5 44  1  0  0  0  0
  5  6  2  0  0  0  0
  6  7  1  0  0  0  0
  7 45  1  0  0  0  0
  7  8  2  0  0  0  0
  8  3  1  0  0  0  0
  8 46  1  0  0  0  0
  6  9  1  0  0  0  0
  9 10  2  0  0  0  0
 10 11  1  0  0  0  0
 11 12  1  0  0  0  0
 12 13  2  0  0  0  0
 13 47  1  0  0  0  0
 13 14  1  0  0  0  0
 14 15  2  0  0  0  0
 15 48  1  0  0  0  0
 15 16  1  0  0  0  0
 16 49  1  0  0  0  0
 16 17  2  0  0  0  0
 17 18  1  0  0  0  0
 18 19  1  0  0  0  0
 19 20  2  0  0  0  0
 20 50  1  0  0  0  0
 20 21  1  0  0  0  0
 21 51  1  0  0  0  0
 21 22  2  0  0  0  0
 22 52  1  0  0  0  0
 22 23  1  0  0  0  0
 23 53  1  0  0  0  0
 23 24  2  0  0  0  0
 24 19  1  0  0  0  0
 24 54  1  0  0  0  0
 17 25  1  0  0  0  0
 25 55  1  0  0  0  0
 25 26  2  0  0  0  0
 26 14  1  0  0  0  0
 26 56  1  0  0  0  0
 12 27  1  0  0  0  0
 27 28  2  0  0  0  0
 27 29  1  0  0  0  0
 29 10  1  0  0  0  0
 29 30  1  0  0  0  0
 30 57  1  0  0  0  0
 30 58  1  0  0  0  0
 30 31  1  0  0  0  0
 31 32  2  0  0  0  0
 32 59  1  0  0  0  0
 32 33  1  0  0  0  0
 33 60  1  0  0  0  0
 33 34  2  0  0  0  0
 34 35  1  0  0  0  0
 35 61  1  0  0  0  0
 35 36  2  0  0  0  0
 36 31  1  0  0  0  0
 36 62  1  0  0  0  0
 34 37  1  0  0  0  0
 37 38  2  0  0  0  0
 37 39  1  0  0  0  0
 39 63  1  0  0  0  0
M  END
>  <LOGBIO>
5.6000

>  <PRED_LOGBIO>
5.3300

>  <XV_RES>
0.6290

>  <WHL_TMPL>
2

>  <ANCH>
8-10;60-62

$$$$
ROW48
  -MTS-   01071502423D 0   0.00000     0.00000     0

 76 77  0  0  0  0  0  0  0  0999 V2000
  -11.6860   -3.1690   -2.5510 C   0  0  0  0  0  0  0  0  0  0  0  0
  -10.4970   -3.1720   -1.5960 C   0  0  0  0  0  0  0  0  0  0  0  0
   -9.1980   -3.1700   -2.3990 C   0  0  0  0  0  0  0  0  0  0  0  0
   -8.0060   -3.1730   -1.4420 C   0  0  0  0  0  0  0  0  0  0  0  0
   -6.7070   -3.1700   -2.2460 C   0  0  0  0  0  0  0  0  0  0  0  0
   -5.5160   -3.1730   -1.2890 C   0  0  0  0  0  0  0  0  0  0  0  0
   -4.2170   -3.1710   -2.0930 C   0  0  0  0  0  0  0  0  0  0  0  0
   -3.0250   -3.1740   -1.1360 C   0  0  0  0  0  0  0  0  0  0  0  0
   -1.7260   -3.1710   -1.9400 C   0  0  0  0  0  0  0  0  0  0  0  0
   -0.5350   -3.1740   -0.9830 C   0  0  0  0  0  0  0  0  0  0  0  0
    0.7640   -3.1720   -1.7870 C   0  0  0  0  0  0  0  0  0  0  0  0
    1.9560   -3.1740   -0.8300 C   0  0  0  0  0  0  0  0  0  0  0  0
    3.2550   -3.1720   -1.6340 C   0  0  0  0  0  0  0  0  0  0  0  0
    4.3310   -3.1740   -0.9810 C   0  0  0  0  0  0  0  0  0  0  0  0
    5.6560   -2.9420   -1.7280 C   0  0  0  0  0  0  0  0  0  0  0  0
    6.3000   -1.7240   -1.3640 C   0  0  0  0  0  0  0  0  0  0  0  0
    5.7130   -0.5750   -1.7270 C   0  0  0  0  0  0  0  0  0  0  0  0
    4.4460   -0.4260   -2.4770 C   0  0  0  0  0  0  0  0  0  0  0  0
    3.7690   -1.3310   -2.8650 O   0  0  0  0  0  0  0  0  0  0  0  0
    4.1680    0.8820   -2.6600 O   0  0  0  0  0  0  0  0  0  0  0  0
    5.1760    1.7110   -2.0750 C   0  0  0  0  0  0  0  0  0  0  0  0
    5.8290    2.5760   -3.1520 C   0  0  0  0  0  0  0  0  0  0  0  0
    5.7530    1.9060   -4.4130 O   0  0  0  0  0  0  0  0  0  0  0  0
    6.2030    0.7940   -1.4550 C   0  0  0  0  0  0  0  0  0  0  0  0
    7.2270    1.1170   -0.8550 O   0  0  0  0  0  0  0  0  0  0  0  0
    7.4790   -1.7270   -0.6670 N   0  0  0  0  0  0  0  0  0  0  0  0
    7.9120   -0.3430   -0.4300 C   0  0  0  0  0  0  0  0  0  0  0  0
    9.2120   -0.3460    0.3380 C   0  0  0  0  0  0  0  0  0  0  0  0
   10.4320   -0.3620   -0.3490 C   0  0  0  0  0  0  0  0  0  0  0  0
   11.6370   -0.3660    0.3630 C   0  0  0  0  0  0  0  0  0  0  0  0
   11.6230   -0.3530    1.7630 C   0  0  0  0  0  0  0  0  0  0  0  0
   10.4030   -0.3370    2.4510 C   0  0  0  0  0  0  0  0  0  0  0  0
   10.3900   -0.3250    3.8000 F   0  0  0  0  0  0  0  0  0  0  0  0
    9.1980   -0.3340    1.7380 C   0  0  0  0  0  0  0  0  0  0  0  0
  -11.6480   -4.0560   -3.1810 H   0  0  0  0  0  0  0  0  0  0  0  0
  -12.6120   -3.1710   -1.9790 H   0  0  0  0  0  0  0  0  0  0  0  0
  -11.6480   -2.2790   -3.1750 H   0  0  0  0  0  0  0  0  0  0  0  0
  -10.5350   -4.0630   -0.9710 H   0  0  0  0  0  0  0  0  0  0  0  0
  -10.5350   -2.2860   -0.9660 H   0  0  0  0  0  0  0  0  0  0  0  0
   -9.1590   -2.2790   -3.0240 H   0  0  0  0  0  0  0  0  0  0  0  0
   -9.1590   -4.0560   -3.0290 H   0  0  0  0  0  0  0  0  0  0  0  0
   -8.0450   -4.0630   -0.8180 H   0  0  0  0  0  0  0  0  0  0  0  0
   -8.0450   -2.2860   -0.8130 H   0  0  0  0  0  0  0  0  0  0  0  0
   -6.6690   -2.2800   -2.8710 H   0  0  0  0  0  0  0  0  0  0  0  0
   -6.6680   -4.0570   -2.8760 H   0  0  0  0  0  0  0  0  0  0  0  0
   -5.5540   -4.0630   -0.6650 H   0  0  0  0  0  0  0  0  0  0  0  0
   -5.5540   -2.2870   -0.6600 H   0  0  0  0  0  0  0  0  0  0  0  0
   -4.1780   -2.2800   -2.7170 H   0  0  0  0  0  0  0  0  0  0  0  0
   -4.1780   -4.0570   -2.7230 H   0  0  0  0  0  0  0  0  0  0  0  0
   -3.0640   -4.0640   -0.5120 H   0  0  0  0  0  0  0  0  0  0  0  0
   -3.0640   -2.2870   -0.5060 H   0  0  0  0  0  0  0  0  0  0  0  0
   -1.6870   -2.2810   -2.5640 H   0  0  0  0  0  0  0  0  0  0  0  0
   -1.6870   -4.0570   -2.5700 H   0  0  0  0  0  0  0  0  0  0  0  0
   -0.5730   -4.0640   -0.3590 H   0  0  0  0  0  0  0  0  0  0  0  0
   -0.5730   -2.2880   -0.3530 H   0  0  0  0  0  0  0  0  0  0  0  0
    0.8030   -2.2810   -2.4110 H   0  0  0  0  0  0  0  0  0  0  0  0
    0.8030   -4.0580   -2.4170 H   0  0  0  0  0  0  0  0  0  0  0  0
    1.9170   -4.0650   -0.2060 H   0  0  0  0  0  0  0  0  0  0  0  0
    1.9170   -2.2880   -0.2000 H   0  0  0  0  0  0  0  0  0  0  0  0
    3.2530   -2.2280   -2.1750 H   0  0  0  0  0  0  0  0  0  0  0  0
    3.2140   -4.0420   -2.2860 H   0  0  0  0  0  0  0  0  0  0  0  0
    4.4110   -4.1840   -0.5830 H   0  0  0  0  0  0  0  0  0  0  0  0
    4.2890   -2.4140   -0.2030 H   0  0  0  0  0  0  0  0  0  0  0  0
    5.3930   -2.8390   -2.7790 H   0  0  0  0  0  0  0  0  0  0  0  0
    6.3150   -3.7750   -1.4940 H   0  0  0  0  0  0  0  0  0  0  0  0
    4.7360    2.3480   -1.3110 H   0  0  0  0  0  0  0  0  0  0  0  0
    5.3100    3.5300   -3.2160 H   0  0  0  0  0  0  0  0  0  0  0  0
    6.8730    2.7480   -2.8950 H   0  0  0  0  0  0  0  0  0  0  0  0
    6.1630    2.4370   -5.1140 H   0  0  0  0  0  0  0  0  0  0  0  0
    7.3460   -2.1950    0.2180 H   0  0  0  0  0  0  0  0  0  0  0  0
    8.0560    0.1610   -1.3840 H   0  0  0  0  0  0  0  0  0  0  0  0
    7.1520    0.1810    0.1460 H   0  0  0  0  0  0  0  0  0  0  0  0
   10.4430   -0.3720   -1.4290 H   0  0  0  0  0  0  0  0  0  0  0  0
   12.5780   -0.3780   -0.1670 H   0  0  0  0  0  0  0  0  0  0  0  0
   12.5530   -0.3560    2.3130 H   0  0  0  0  0  0  0  0  0  0  0  0
    8.2570   -0.3220    2.2690 H   0  0  0  0  0  0  0  0  0  0  0  0
  1 35  1  0  0  0  0
  1 36  1  0  0  0  0
  1 37  1  0  0  0  0
  1  2  1  0  0  0  0
  2 38  1  0  0  0  0
  2 39  1  0  0  0  0
  2  3  1  0  0  0  0
  3 40  1  0  0  0  0
  3 41  1  0  0  0  0
  3  4  1  0  0  0  0
  4 42  1  0  0  0  0
  4 43  1  0  0  0  0
  4  5  1  0  0  0  0
  5 44  1  0  0  0  0
  5 45  1  0  0  0  0
  5  6  1  0  0  0  0
  6 46  1  0  0  0  0
  6 47  1  0  0  0  0
  6  7  1  0  0  0  0
  7 48  1  0  0  0  0
  7 49  1  0  0  0  0
  7  8  1  0  0  0  0
  8 50  1  0  0  0  0
  8 51  1  0  0  0  0
  8  9  1  0  0  0  0
  9 52  1  0  0  0  0
  9 53  1  0  0  0  0
  9 10  1  0  0  0  0
 10 54  1  0  0  0  0
 10 55  1  0  0  0  0
 10 11  1  0  0  0  0
 11 56  1  0  0  0  0
 11 57  1  0  0  0  0
 11 12  1  0  0  0  0
 12 58  1  0  0  0  0
 12 59  1  0  0  0  0
 12 13  1  0  0  0  0
 13 60  1  0  0  0  0
 13 61  1  0  0  0  0
 13 14  1  0  0  0  0
 14 62  1  0  0  0  0
 14 63  1  0  0  0  0
 14 15  1  0  0  0  0
 15 64  1  0  0  0  0
 15 65  1  0  0  0  0
 15 16  1  0  0  0  0
 16 17  2  0  0  0  0
 17 18  1  0  0  0  0
 18 19  2  0  0  0  0
 18 20  1  0  0  0  0
 20 21  1  0  0  0  0
 21 66  1  0  0  0  0
 21 22  1  0  0  0  0
 22 67  1  0  0  0  0
 22 68  1  0  0  0  0
 22 23  1  0  0  0  0
 23 69  1  0  0  0  0
 21 24  1  0  0  0  0
 24 17  1  0  0  0  0
 24 25  2  0  0  0  0
 16 26  1  0  0  0  0
 26 70  1  0  0  0  0
 26 27  1  0  0  0  0
 27 71  1  0  0  0  0
 27 72  1  0  0  0  0
 27 28  1  0  0  0  0
 28 29  2  0  0  0  0
 29 73  1  0  0  0  0
 29 30  1  0  0  0  0
 30 74  1  0  0  0  0
 30 31  2  0  0  0  0
 31 75  1  0  0  0  0
 31 32  1  0  0  0  0
 32 33  1  0  0  0  0
 32 34  2  0  0  0  0
 34 28  1  0  0  0  0
 34 76  1  0  0  0  0
M  END
>  <LOGBIO>
4.0800

>  <PRED_LOGBIO>
4.3800

>  <XV_RES>
-0.7910

>  <WHL_TMPL>
2

>  <ANCH>
11-12;47-44

$$$$
ROW49
  -MTS-   01071502423D 0   0.00000     0.00000     0

 48 51  0  0  0  0  0  0  0  0999 V2000
    7.1390   -3.0460   -2.3110 O   0  0  0  0  0  0  0  0  0  0  0  0
    6.5590   -1.8620   -2.2350 C   0  0  0  0  0  0  0  0  0  0  0  0
    6.8370   -0.9940   -3.0450 O   0  0  0  0  0  0  0  0  0  0  0  0
    5.5720   -1.5870   -1.1680 C   0  0  0  0  0  0  0  0  0  0  0  0
    4.4280   -2.3840   -1.0420 C   0  0  0  0  0  0  0  0  0  0  0  0
    3.4780   -2.0940   -0.0550 C   0  0  0  0  0  0  0  0  0  0  0  0
    2.1930   -2.7070    0.3480 C   0  0  0  0  0  0  0  0  0  0  0  0
    1.4010   -2.1200    1.4910 C   0  0  0  0  0  0  0  0  0  0  0  0
    1.9750   -2.6180    2.8170 C   0  0  0  0  0  0  0  0  0  0  0  0
    1.1840   -2.0300    3.9600 C   0  0  0  0  0  0  0  0  0  0  0  0
    1.5680   -0.8070    4.5220 C   0  0  0  0  0  0  0  0  0  0  0  0
    0.8340   -0.2620    5.5830 C   0  0  0  0  0  0  0  0  0  0  0  0
   -0.2850   -0.9400    6.0810 C   0  0  0  0  0  0  0  0  0  0  0  0
   -0.6690   -2.1640    5.5190 C   0  0  0  0  0  0  0  0  0  0  0  0
    0.0650   -2.7080    4.4590 C   0  0  0  0  0  0  0  0  0  0  0  0
   -1.8760   -2.8950    6.0570 C   0  0  0  0  0  0  0  0  0  0  0  0
   -2.7530   -2.0150    6.5320 F   0  0  0  0  0  0  0  0  0  0  0  0
   -1.4980   -3.7160    7.0330 F   0  0  0  0  0  0  0  0  0  0  0  0
   -2.4390   -3.5990    5.0790 F   0  0  0  0  0  0  0  0  0  0  0  0
    1.7120   -1.9930    1.3740 C   0  0  0  0  0  0  0  0  0  0  0  0
    2.5880   -0.9530    1.6770 O   0  0  0  0  0  0  0  0  0  0  0  0
    3.6730   -1.0070    0.8060 C   0  0  0  0  0  0  0  0  0  0  0  0
    4.8180   -0.2100    0.6790 C   0  0  0  0  0  0  0  0  0  0  0  0
    5.7670   -0.5010   -0.3080 C   0  0  0  0  0  0  0  0  0  0  0  0
    6.8870    0.2790   -0.4310 O   0  0  0  0  0  0  0  0  0  0  0  0
    0.4410   -2.2680    2.0800 C   0  0  0  0  0  0  0  0  0  0  0  0
    0.4480   -2.5480    3.4520 C   0  0  0  0  0  0  0  0  0  0  0  0
   -0.7540   -2.8080    4.1200 C   0  0  0  0  0  0  0  0  0  0  0  0
   -1.9650   -2.7880    3.4160 C   0  0  0  0  0  0  0  0  0  0  0  0
   -1.9720   -2.5070    2.0440 C   0  0  0  0  0  0  0  0  0  0  0  0
   -0.7690   -2.2470    1.3760 C   0  0  0  0  0  0  0  0  0  0  0  0
    7.7470   -3.0340   -3.0660 H   0  0  0  0  0  0  0  0  0  0  0  0
    4.2780   -3.2220   -1.7060 H   0  0  0  0  0  0  0  0  0  0  0  0
    0.3610   -2.4270    1.4080 H   0  0  0  0  0  0  0  0  0  0  0  0
    1.4630   -1.0340    1.4550 H   0  0  0  0  0  0  0  0  0  0  0  0
    3.0160   -2.3100    2.9000 H   0  0  0  0  0  0  0  0  0  0  0  0
    1.9140   -3.7030    2.8540 H   0  0  0  0  0  0  0  0  0  0  0  0
    2.4310   -0.2830    4.1380 H   0  0  0  0  0  0  0  0  0  0  0  0
    1.1310    0.6820    6.0160 H   0  0  0  0  0  0  0  0  0  0  0  0
   -0.8510   -0.5200    6.8990 H   0  0  0  0  0  0  0  0  0  0  0  0
   -0.2320   -3.6520    4.0250 H   0  0  0  0  0  0  0  0  0  0  0  0
    4.9680    0.6280    1.3430 H   0  0  0  0  0  0  0  0  0  0  0  0
    6.7320    1.0150   -1.0430 H   0  0  0  0  0  0  0  0  0  0  0  0
    1.3820   -2.5640    3.9950 H   0  0  0  0  0  0  0  0  0  0  0  0
   -0.7490   -3.0240    5.1780 H   0  0  0  0  0  0  0  0  0  0  0  0
   -2.8920   -2.9880    3.9310 H   0  0  0  0  0  0  0  0  0  0  0  0
   -2.9060   -2.4920    1.5020 H   0  0  0  0  0  0  0  0  0  0  0  0
   -0.7750   -2.0310    0.3180 H   0  0  0  0  0  0  0  0  0  0  0  0
  1 32  1  0  0  0  0
  1  2  1  0  0  0  0
  2  3  2  0  0  0  0
  2  4  1  0  0  0  0
  4  5  2  0  0  0  0
  5 33  1  0  0  0  0
  5  6  1  0  0  0  0
  6  7  1  0  0  0  0
  7  8  1  0  0  0  0
  8 34  1  0  0  0  0
  8 35  1  0  0  0  0
  8  9  1  0  0  0  0
  9 36  1  0  0  0  0
  9 37  1  0  0  0  0
  9 10  1  0  0  0  0
 10 11  2  0  0  0  0
 11 38  1  0  0  0  0
 11 12  1  0  0  0  0
 12 39  1  0  0  0  0
 12 13  2  0  0  0  0
 13 40  1  0  0  0  0
 13 14  1  0  0  0  0
 14 15  2  0  0  0  0
 15 10  1  0  0  0  0
 15 41  1  0  0  0  0
 14 16  1  0  0  0  0
 16 17  1  0  0  0  0
 16 18  1  0  0  0  0
 16 19  1  0  0  0  0
  7 20  2  0  0  0  0
 20 21  1  0  0  0  0
 21 22  1  0  0  0  0
 22  6  2  0  0  0  0
 22 23  1  0  0  0  0
 23 42  1  0  0  0  0
 23 24  2  0  0  0  0
 24  4  1  0  0  0  0
 24 25  1  0  0  0  0
 25 43  1  0  0  0  0
 20 26  1  0  0  0  0
 26 27  2  0  0  0  0
 27 44  1  0  0  0  0
 27 28  1  0  0  0  0
 28 45  1  0  0  0  0
 28 29  2  0  0  0  0
 29 46  1  0  0  0  0
 29 30  1  0  0  0  0
 30 47  1  0  0  0  0
 30 31  2  0  0  0  0
 31 26  1  0  0  0  0
 31 48  1  0  0  0  0
M  END
>  <LOGBIO>
5.1300

>  <PRED_LOGBIO>
5.1900

>  <XV_RES>
-0.1190

>  <WHL_TMPL>
3

>  <ANCH>
54-56;6-5

$$$$
ROW50
  -MTS-   01071502423D 0   0.00000     0.00000     0

 61 63  0  0  0  0  0  0  0  0999 V2000
    4.2680    8.2950    0.5570 C   0  0  0  0  0  0  0  0  0  0  0  0
    3.2800    7.2310    0.0880 C   0  0  0  0  0  0  0  0  0  0  0  0
    3.9750    6.0020   -0.1380 O   0  0  0  0  0  0  0  0  0  0  0  0
    3.0080    4.8580   -0.6260 S   0  0  0  0  0  0  0  0  0  0  0  0
    2.3850    5.2510   -1.8510 O   0  0  0  0  0  0  0  0  0  0  0  0
    2.0050    4.6270    0.3670 O   0  0  0  0  0  0  0  0  0  0  0  0
    3.9720    3.3140   -0.8950 C   0  0  0  0  0  0  0  0  0  0  0  0
    3.3520    2.2020   -1.3140 C   0  0  0  0  0  0  0  0  0  0  0  0
    4.0580    1.0700   -1.5110 C   0  0  0  0  0  0  0  0  0  0  0  0
    4.2670    1.5190   -2.8210 C   0  0  0  0  0  0  0  0  0  0  0  0
    5.1740    0.8520   -3.6530 C   0  0  0  0  0  0  0  0  0  0  0  0
    5.8720   -0.2640   -3.1760 C   0  0  0  0  0  0  0  0  0  0  0  0
    6.7600   -0.9160   -3.9910 O   0  0  0  0  0  0  0  0  0  0  0  0
    6.2820   -1.4090   -5.2450 C   0  0  0  0  0  0  0  0  0  0  0  0
    5.6630   -0.7130   -1.8670 C   0  0  0  0  0  0  0  0  0  0  0  0
    6.3460   -1.8050   -1.4000 O   0  0  0  0  0  0  0  0  0  0  0  0
    5.6990   -3.0310   -1.7840 C   0  0  0  0  0  0  0  0  0  0  0  0
    4.4740   -3.2530   -0.8840 C   0  0  0  0  0  0  0  0  0  0  0  0
    4.7260   -3.4780    0.3370 C   0  0  0  0  0  0  0  0  0  0  0  0
    3.5300   -3.6500    1.2720 C   0  0  0  0  0  0  0  0  0  0  0  0
    4.0080   -3.9020    2.6390 N   0  0  0  0  0  0  0  0  0  0  0  0
    3.1100   -4.0900    3.6560 C   0  0  0  0  0  0  0  0  0  0  0  0
    2.5860   -5.2330    4.0580 N   0  0  0  0  0  0  0  0  0  0  0  0
    1.6810   -5.1860    5.1250 C   0  0  0  0  0  0  0  0  0  0  0  0
    1.4240   -3.9800    5.6480 C   0  0  0  0  0  0  0  0  0  0  0  0
    2.4080   -2.8500    4.7060 S   0  0  0  0  0  0  0  0  0  0  0  0
    1.0390   -6.4120    5.6500 C   0  0  0  0  0  0  0  0  0  0  0  0
    0.2410   -7.1990    4.8110 C   0  0  0  0  0  0  0  0  0  0  0  0
   -0.3660   -8.3580    5.3080 C   0  0  0  0  0  0  0  0  0  0  0  0
   -0.1760   -8.7300    6.6440 C   0  0  0  0  0  0  0  0  0  0  0  0
    0.6220   -7.9430    7.4830 C   0  0  0  0  0  0  0  0  0  0  0  0
    1.2290   -6.7840    6.9860 C   0  0  0  0  0  0  0  0  0  0  0  0
    4.7560   -0.0460   -1.0350 C   0  0  0  0  0  0  0  0  0  0  0  0
    4.7400    7.9700    1.4820 H   0  0  0  0  0  0  0  0  0  0  0  0
    3.7390    9.2300    0.7290 H   0  0  0  0  0  0  0  0  0  0  0  0
    5.0290    8.4440   -0.2060 H   0  0  0  0  0  0  0  0  0  0  0  0
    2.5190    7.0820    0.8510 H   0  0  0  0  0  0  0  0  0  0  0  0
    2.8080    7.5560   -0.8360 H   0  0  0  0  0  0  0  0  0  0  0  0
    5.0370    3.3030   -0.7160 H   0  0  0  0  0  0  0  0  0  0  0  0
    2.2870    2.2120   -1.4930 H   0  0  0  0  0  0  0  0  0  0  0  0
    3.7290    2.3800   -3.1890 H   0  0  0  0  0  0  0  0  0  0  0  0
    5.3360    1.1990   -4.6630 H   0  0  0  0  0  0  0  0  0  0  0  0
    5.9080   -0.5800   -5.8420 H   0  0  0  0  0  0  0  0  0  0  0  0
    7.0960   -1.8990   -5.7760 H   0  0  0  0  0  0  0  0  0  0  0  0
    5.4800   -2.1230   -5.0730 H   0  0  0  0  0  0  0  0  0  0  0  0
    6.3980   -3.8370   -1.5710 H   0  0  0  0  0  0  0  0  0  0  0  0
    5.3550   -2.9530   -2.8130 H   0  0  0  0  0  0  0  0  0  0  0  0
    4.0020   -4.1610   -1.2550 H   0  0  0  0  0  0  0  0  0  0  0  0
    3.8520   -2.3650   -0.9820 H   0  0  0  0  0  0  0  0  0  0  0  0
    5.2370   -2.5850    0.6910 H   0  0  0  0  0  0  0  0  0  0  0  0
    5.3230   -4.3830    0.4320 H   0  0  0  0  0  0  0  0  0  0  0  0
    2.9270   -2.7450    1.2600 H   0  0  0  0  0  0  0  0  0  0  0  0
    2.9270   -4.4920    0.9380 H   0  0  0  0  0  0  0  0  0  0  0  0
    5.0000   -3.9370    2.8280 H   0  0  0  0  0  0  0  0  0  0  0  0
    0.7600   -3.7470    6.4680 H   0  0  0  0  0  0  0  0  0  0  0  0
    0.0940   -6.9110    3.7810 H   0  0  0  0  0  0  0  0  0  0  0  0
   -0.9820   -8.9650    4.6610 H   0  0  0  0  0  0  0  0  0  0  0  0
   -0.6450   -9.6250    7.0280 H   0  0  0  0  0  0  0  0  0  0  0  0
    0.7690   -8.2310    8.5140 H   0  0  0  0  0  0  0  0  0  0  0  0
    1.8450   -6.1770    7.6340 H   0  0  0  0  0  0  0  0  0  0  0  0
    4.5950   -0.3930   -0.0240 H   0  0  0  0  0  0  0  0  0  0  0  0
  1 34  1  0  0  0  0
  1 35  1  0  0  0  0
  1 36  1  0  0  0  0
  1  2  1  0  0  0  0
  2 37  1  0  0  0  0
  2 38  1  0  0  0  0
  2  3  1  0  0  0  0
  3  4  1  0  0  0  0
  4  5  2  0  0  0  0
  4  6  2  0  0  0  0
  4  7  1  0  0  0  0
  7 39  1  0  0  0  0
  7  8  2  0  0  0  0
  8 40  1  0  0  0  0
  8  9  1  0  0  0  0
  9 10  2  0  0  0  0
 10 41  1  0  0  0  0
 10 11  1  0  0  0  0
 11 42  1  0  0  0  0
 11 12  2  0  0  0  0
 12 13  1  0  0  0  0
 13 14  1  0  0  0  0
 14 43  1  0  0  0  0
 14 44  1  0  0  0  0
 14 45  1  0  0  0  0
 12 15  1  0  0  0  0
 15 16  1  0  0  0  0
 16 17  1  0  0  0  0
 17 46  1  0  0  0  0
 17 47  1  0  0  0  0
 17 18  1  0  0  0  0
 18 48  1  0  0  0  0
 18 49  1  0  0  0  0
 18 19  1  0  0  0  0
 19 50  1  0  0  0  0
 19 51  1  0  0  0  0
 19 20  1  0  0  0  0
 20 52  1  0  0  0  0
 20 53  1  0  0  0  0
 20 21  1  0  0  0  0
 21 54  1  0  0  0  0
 21 22  1  0  0  0  0
 22 23  2  0  0  0  0
 23 24  1  0  0  0  0
 24 25  2  0  0  0  0
 25 55  1  0  0  0  0
 25 26  1  0  0  0  0
 26 22  1  0  0  0  0
 24 27  1  0  0  0  0
 27 28  2  0  0  0  0
 28 56  1  0  0  0  0
 28 29  1  0  0  0  0
 29 57  1  0  0  0  0
 29 30  2  0  0  0  0
 30 58  1  0  0  0  0
 30 31  1  0  0  0  0
 31 59  1  0  0  0  0
 31 32  2  0  0  0  0
 32 27  1  0  0  0  0
 32 60  1  0  0  0  0
 15 33  2  0  0  0  0
 33  9  1  0  0  0  0
 33 61  1  0  0  0  0
M  END
>  <LOGBIO>
5.4800

>  <PRED_LOGBIO>
5.8700

>  <XV_RES>
-0.7310

>  <WHL_TMPL>
1

>  <ANCH>
45-50;27-28

$$$$
ROW52
  -MTS-   01071502423D 0   0.00000     0.00000     0

 42 43  0  0  1  0  0  0  0  0999 V2000
   -3.5580    5.4780   -1.7890 C   0  0  0  0  0  0  0  0  0  0  0  0
   -2.8610    4.4810   -2.6840 C   0  0  0  0  0  0  0  0  0  0  0  0
   -2.6860    3.2180   -2.2710 C   0  0  0  0  0  0  0  0  0  0  0  0
   -3.2060    2.8500   -0.9020 C   0  0  0  0  0  0  0  0  0  0  0  0
   -2.1820    2.2300    0.0670 C   0  0  1  0  0  0  0  0  0  0  0  0
   -1.7790    0.7910   -0.3050 C   0  0  1  0  0  0  0  0  0  0  0  0
   -2.8250   -0.1480    0.3240 C   0  0  0  0  0  0  0  0  0  0  0  0
   -3.4610    0.6900    1.4490 C   0  0  0  0  0  0  0  0  0  0  0  0
   -3.4650    2.1340    0.9130 C   0  0  2  0  0  0  0  0  0  0  0  0
   -3.4730    3.1570    2.0460 C   0  0  0  0  0  0  0  0  0  0  0  0
   -4.6070    2.3320    0.0760 O   0  0  0  0  0  0  0  0  0  0  0  0
   -0.8530    0.6710   -1.5290 C   0  0  1  0  0  0  0  0  0  0  0  0
   -0.3500   -0.7700   -1.5340 C   0  0  0  0  0  0  0  0  0  0  0  0
    0.2410    1.5850   -1.4190 O   0  0  0  0  0  0  0  0  0  0  0  0
   -1.5840    0.8680   -2.8710 C   0  0  0  0  0  0  0  0  0  0  0  0
   -1.9970    2.2850   -3.1900 C   0  0  0  0  0  0  0  0  0  0  0  0
   -1.7360    2.7020   -4.3170 O   0  0  0  0  0  0  0  0  0  0  0  0
   -2.3620    4.9070   -4.0440 C   0  0  0  0  0  0  0  0  0  0  0  0
   -3.0030    5.5800   -0.8590 H   0  0  0  0  0  0  0  0  0  0  0  0
   -3.6070    6.4420   -2.2900 H   0  0  0  0  0  0  0  0  0  0  0  0
   -4.5660    5.1290   -1.5740 H   0  0  0  0  0  0  0  0  0  0  0  0
   -3.9460    2.0710   -1.0750 H   0  0  0  0  0  0  0  0  0  0  0  0
   -3.5890    3.7560   -0.4370 H   0  0  0  0  0  0  0  0  0  0  0  0
   -1.3950    2.8840    0.4370 H   0  0  0  0  0  0  0  0  0  0  0  0
   -1.0120    0.6660    0.4570 H   0  0  0  0  0  0  0  0  0  0  0  0
   -2.2950   -0.9780    0.7850 H   0  0  0  0  0  0  0  0  0  0  0  0
   -3.5850   -0.3840   -0.4180 H   0  0  0  0  0  0  0  0  0  0  0  0
   -2.7920    0.6570    2.3060 H   0  0  0  0  0  0  0  0  0  0  0  0
   -4.4880    0.3640    1.5980 H   0  0  0  0  0  0  0  0  0  0  0  0
   -4.4980    3.4020    2.3170 H   0  0  0  0  0  0  0  0  0  0  0  0
   -3.0290    4.0670    1.6480 H   0  0  0  0  0  0  0  0  0  0  0  0
   -2.9020    2.7160    2.8610 H   0  0  0  0  0  0  0  0  0  0  0  0
   -5.2900    2.8450    0.5350 H   0  0  0  0  0  0  0  0  0  0  0  0
    0.6410   -0.8060   -1.9800 H   0  0  0  0  0  0  0  0  0  0  0  0
   -1.0320   -1.3900   -2.1130 H   0  0  0  0  0  0  0  0  0  0  0  0
   -0.3020   -1.1410   -0.5120 H   0  0  0  0  0  0  0  0  0  0  0  0
    0.9920    1.1750   -0.9630 H   0  0  0  0  0  0  0  0  0  0  0  0
   -2.5130    0.3090   -2.7790 H   0  0  0  0  0  0  0  0  0  0  0  0
   -0.9160    0.5290   -3.6600 H   0  0  0  0  0  0  0  0  0  0  0  0
   -2.8480    4.3090   -4.8120 H   0  0  0  0  0  0  0  0  0  0  0  0
   -2.5930    5.9580   -4.2020 H   0  0  0  0  0  0  0  0  0  0  0  0
   -1.2850    4.7600   -4.0970 H   0  0  0  0  0  0  0  0  0  0  0  0
  1 19  1  0  0  0  0
  1 20  1  0  0  0  0
  1 21  1  0  0  0  0
  1  2  1  0  0  0  0
  2  3  2  0  0  0  0
  3  4  1  0  0  0  0
  4 22  1  0  0  0  0
  4 23  1  0  0  0  0
  4  5  1  0  0  0  0
  5 24  1  0  0  0  0
  5  6  1  0  0  0  0
  6 25  1  0  0  0  0
  6  7  1  0  0  0  0
  7 26  1  0  0  0  0
  7 27  1  0  0  0  0
  7  8  1  0  0  0  0
  8 28  1  0  0  0  0
  8 29  1  0  0  0  0
  8  9  1  0  0  0  0
  9  5  1  0  0  0  0
  9 10  1  0  0  0  0
 10 30  1  0  0  0  0
 10 31  1  0  0  0  0
 10 32  1  0  0  0  0
  9 11  1  0  0  0  0
 11 33  1  0  0  0  0
  6 12  1  0  0  0  0
 12 13  1  0  0  0  0
 13 34  1  0  0  0  0
 13 35  1  0  0  0  0
 13 36  1  0  0  0  0
 12 14  1  0  0  0  0
 14 37  1  0  0  0  0
 12 15  1  0  0  0  0
 15 38  1  0  0  0  0
 15 39  1  0  0  0  0
 15 16  1  0  0  0  0
 16  3  1  0  0  0  0
 16 17  2  0  0  0  0
  2 18  1  0  0  0  0
 18 40  1  0  0  0  0
 18 41  1  0  0  0  0
 18 42  1  0  0  0  0
M  END
>  <LOGBIO>
4.4500

>  <PRED_LOGBIO>
5.2000

>  <XV_RES>
-1.0140

>  <WHL_TMPL>
1

>  <ANCH>
18-23;20-21

$$$$
ROW53
  -MTS-   01071502423D 0   0.00000     0.00000     0

 50 53  0  0  0  0  0  0  0  0999 V2000
   10.8780  -11.3960   -2.1290 O   0  5  0  0  0  0  0  0  0  0  0  0
   11.1700  -10.0790   -1.9560 N   0  3  0  0  0  0  0  0  0  0  0  0
   12.3350   -9.7280   -1.7060 O   0  0  0  0  0  0  0  0  0  0  0  0
   10.1460   -9.1080   -2.0610 C   0  0  0  0  0  0  0  0  0  0  0  0
    9.4170   -8.7340   -0.9270 C   0  0  0  0  0  0  0  0  0  0  0  0
    8.4040   -7.7730   -1.0310 C   0  0  0  0  0  0  0  0  0  0  0  0
    8.1210   -7.1860   -2.2700 C   0  0  0  0  0  0  0  0  0  0  0  0
    7.0500   -6.1710   -2.3800 C   0  0  0  0  0  0  0  0  0  0  0  0
    7.3370   -4.8730   -2.2090 C   0  0  0  0  0  0  0  0  0  0  0  0
    6.0060   -3.6100   -2.3460 S   0  0  0  0  0  0  0  0  0  0  0  0
    5.4270   -3.6670   -3.6520 O   0  0  0  0  0  0  0  0  0  0  0  0
    4.9980   -3.8720   -1.3660 O   0  0  0  0  0  0  0  0  0  0  0  0
    6.6820   -2.0180   -2.0770 N   0  0  0  0  0  0  0  0  0  0  0  0
    5.8740   -0.9130   -2.1290 C   0  0  0  0  0  0  0  0  0  0  0  0
    5.5930   -0.1730   -3.1850 N   0  0  0  0  0  0  0  0  0  0  0  0
    4.7350    0.9190   -3.0040 C   0  0  0  0  0  0  0  0  0  0  0  0
    4.3640    1.8040   -4.1310 C   0  0  0  0  0  0  0  0  0  0  0  0
    4.6720    3.1690   -4.0800 C   0  0  0  0  0  0  0  0  0  0  0  0
    4.3210    4.0060   -5.1450 C   0  0  0  0  0  0  0  0  0  0  0  0
    3.6620    3.4780   -6.2620 C   0  0  0  0  0  0  0  0  0  0  0  0
    3.3540    2.1130   -6.3130 C   0  0  0  0  0  0  0  0  0  0  0  0
    3.7050    1.2760   -5.2470 C   0  0  0  0  0  0  0  0  0  0  0  0
    4.2650    1.1290   -1.7670 C   0  0  0  0  0  0  0  0  0  0  0  0
    4.9810   -0.1670   -0.7960 S   0  0  0  0  0  0  0  0  0  0  0  0
    3.3520    2.2020   -1.3140 C   0  0  0  0  0  0  0  0  0  0  0  0
    3.8570    3.3920   -0.7750 C   0  0  0  0  0  0  0  0  0  0  0  0
    2.9880    4.4010   -0.3600 C   0  0  0  0  0  0  0  0  0  0  0  0
    1.6080    4.2280   -0.4820 C   0  0  0  0  0  0  0  0  0  0  0  0
    1.0830    3.0470   -1.0170 C   0  0  0  0  0  0  0  0  0  0  0  0
    1.9640    2.0420   -1.4300 C   0  0  0  0  0  0  0  0  0  0  0  0
    8.8500   -7.5600   -3.4050 C   0  0  0  0  0  0  0  0  0  0  0  0
    9.8630   -8.5210   -3.3000 C   0  0  0  0  0  0  0  0  0  0  0  0
   11.6990  -11.9020   -2.0200 H   0  0  0  0  0  0  0  0  0  0  0  0
    9.6360   -9.1860    0.0290 H   0  0  0  0  0  0  0  0  0  0  0  0
    7.8420   -7.4840   -0.1550 H   0  0  0  0  0  0  0  0  0  0  0  0
    6.0370   -6.4750   -2.5970 H   0  0  0  0  0  0  0  0  0  0  0  0
    8.3500   -4.5680   -1.9920 H   0  0  0  0  0  0  0  0  0  0  0  0
    7.6670   -1.9150   -1.8820 H   0  0  0  0  0  0  0  0  0  0  0  0
    5.1810    3.5750   -3.2180 H   0  0  0  0  0  0  0  0  0  0  0  0
    4.5590    5.0580   -5.1060 H   0  0  0  0  0  0  0  0  0  0  0  0
    3.3910    4.1240   -7.0840 H   0  0  0  0  0  0  0  0  0  0  0  0
    2.8460    1.7060   -7.1750 H   0  0  0  0  0  0  0  0  0  0  0  0
    3.4670    0.2230   -5.2870 H   0  0  0  0  0  0  0  0  0  0  0  0
    4.9240    3.5290   -0.6800 H   0  0  0  0  0  0  0  0  0  0  0  0
    3.3830    5.3160    0.0560 H   0  0  0  0  0  0  0  0  0  0  0  0
    0.9400    5.0130   -0.1600 H   0  0  0  0  0  0  0  0  0  0  0  0
    0.0150    2.9130   -1.1100 H   0  0  0  0  0  0  0  0  0  0  0  0
    1.5680    1.1270   -1.8450 H   0  0  0  0  0  0  0  0  0  0  0  0
    8.6310   -7.1080   -4.3600 H   0  0  0  0  0  0  0  0  0  0  0  0
   10.4250   -8.8100   -4.1760 H   0  0  0  0  0  0  0  0  0  0  0  0
  1 33  1  0  0  0  0
  1  2  1  0  0  0  0
  2  3  2  0  0  0  0
  2  4  1  0  0  0  0
  4  5  2  0  0  0  0
  5 34  1  0  0  0  0
  5  6  1  0  0  0  0
  6 35  1  0  0  0  0
  6  7  2  0  0  0  0
  7  8  1  0  0  0  0
  8 36  1  0  0  0  0
  8  9  2  0  0  0  0
  9 37  1  0  0  0  0
  9 10  1  0  0  0  0
 10 11  2  0  0  0  0
 10 12  2  0  0  0  0
 10 13  1  0  0  0  0
 13 38  1  0  0  0  0
 13 14  1  0  0  0  0
 14 15  2  0  0  0  0
 15 16  1  0  0  0  0
 16 17  1  0  0  0  0
 17 18  2  0  0  0  0
 18 39  1  0  0  0  0
 18 19  1  0  0  0  0
 19 40  1  0  0  0  0
 19 20  2  0  0  0  0
 20 41  1  0  0  0  0
 20 21  1  0  0  0  0
 21 42  1  0  0  0  0
 21 22  2  0  0  0  0
 22 17  1  0  0  0  0
 22 43  1  0  0  0  0
 16 23  2  0  0  0  0
 23 24  1  0  0  0  0
 24 14  1  0  0  0  0
 23 25  1  0  0  0  0
 25 26  2  0  0  0  0
 26 44  1  0  0  0  0
 26 27  1  0  0  0  0
 27 45  1  0  0  0  0
 27 28  2  0  0  0  0
 28 46  1  0  0  0  0
 28 29  1  0  0  0  0
 29 47  1  0  0  0  0
 29 30  2  0  0  0  0
 30 25  1  0  0  0  0
 30 48  1  0  0  0  0
  7 31  1  0  0  0  0
 31 49  1  0  0  0  0
 31 32  2  0  0  0  0
 32  4  1  0  0  0  0
 32 50  1  0  0  0  0
M  CHG  2   1  -1   2   1
M  END
>  <LOGBIO>
4.2400

>  <PRED_LOGBIO>
4.4400

>  <XV_RES>
-0.3760

>  <WHL_TMPL>
1

>  <ANCH>
3-42;36-37

$$$$
ROW54
  -MTS-   01071502423D 0   0.00000     0.00000     0

 66 71  0  0  0  0  0  0  0  0999 V2000
   -5.5920   14.2980    4.5160 O   0  0  0  0  0  0  0  0  0  0  0  0
   -5.7690   13.4090    3.5570 C   0  0  0  0  0  0  0  0  0  0  0  0
   -6.8000   13.4130    2.9040 O   0  0  0  0  0  0  0  0  0  0  0  0
   -4.7180   12.4070    3.2730 C   0  0  0  0  0  0  0  0  0  0  0  0
   -3.7120   12.6920    2.3420 C   0  0  0  0  0  0  0  0  0  0  0  0
   -2.7180   11.7440    2.0730 C   0  0  0  0  0  0  0  0  0  0  0  0
   -2.7280   10.5110    2.7360 C   0  0  0  0  0  0  0  0  0  0  0  0
   -3.7340   10.2260    3.6680 C   0  0  0  0  0  0  0  0  0  0  0  0
   -4.7280   11.1740    3.9360 C   0  0  0  0  0  0  0  0  0  0  0  0
   -5.7120   10.8950    4.8480 O   0  0  0  0  0  0  0  0  0  0  0  0
   -1.4210    9.2650    2.3830 S   0  0  0  0  0  0  0  0  0  0  0  0
   -1.1910    8.4720    3.5500 O   0  0  0  0  0  0  0  0  0  0  0  0
   -0.2120    9.9340    2.0150 O   0  0  0  0  0  0  0  0  0  0  0  0
   -1.8880    8.3350    1.2000 O   0  0  0  0  0  0  0  0  0  0  0  0
   -1.0400    7.3390    0.7930 C   0  0  0  0  0  0  0  0  0  0  0  0
   -1.1150    6.0720    1.3810 C   0  0  0  0  0  0  0  0  0  0  0  0
   -0.2490    5.0540    0.9650 C   0  0  0  0  0  0  0  0  0  0  0  0
    0.6920    5.3040   -0.0410 C   0  0  0  0  0  0  0  0  0  0  0  0
    0.7670    6.5720   -0.6300 C   0  0  0  0  0  0  0  0  0  0  0  0
   -0.0990    7.5900   -0.2130 C   0  0  0  0  0  0  0  0  0  0  0  0
    1.6080    4.2280   -0.4820 C   0  0  0  0  0  0  0  0  0  0  0  0
    2.9880    4.4010   -0.3600 C   0  0  0  0  0  0  0  0  0  0  0  0
    3.8570    3.3920   -0.7750 C   0  0  0  0  0  0  0  0  0  0  0  0
    3.3520    2.2020   -1.3140 C   0  0  0  0  0  0  0  0  0  0  0  0
    1.9640    2.0420   -1.4300 C   0  0  0  0  0  0  0  0  0  0  0  0
    1.0830    3.0470   -1.0170 C   0  0  0  0  0  0  0  0  0  0  0  0
    4.2650    1.1290   -1.7670 C   0  0  0  0  0  0  0  0  0  0  0  0
    4.6630    1.0290   -3.0420 C   0  0  0  0  0  0  0  0  0  0  0  0
    4.2770    1.9390   -4.1840 C   0  0  0  0  0  0  0  0  0  0  0  0
    5.2680    3.0750   -4.2800 C   0  0  0  0  0  0  0  0  0  0  0  0
    6.4090    2.9420   -5.0800 C   0  0  0  0  0  0  0  0  0  0  0  0
    7.3280    3.9940   -5.1690 C   0  0  0  0  0  0  0  0  0  0  0  0
    7.1060    5.1790   -4.4580 C   0  0  0  0  0  0  0  0  0  0  0  0
    5.9650    5.3120   -3.6580 C   0  0  0  0  0  0  0  0  0  0  0  0
    5.0460    4.2600   -3.5690 C   0  0  0  0  0  0  0  0  0  0  0  0
    5.7310   -0.3800   -3.1230 S   0  0  0  0  0  0  0  0  0  0  0  0
    5.6410   -0.8430   -1.4170 C   0  0  0  0  0  0  0  0  0  0  0  0
    6.1960   -1.8600   -0.6320 C   0  0  0  0  0  0  0  0  0  0  0  0
    5.9010   -1.9300    0.7350 C   0  0  0  0  0  0  0  0  0  0  0  0
    5.0490   -0.9820    1.3160 C   0  0  0  0  0  0  0  0  0  0  0  0
    4.4930    0.0350    0.5310 C   0  0  0  0  0  0  0  0  0  0  0  0
    4.7890    0.1040   -0.8360 C   0  0  0  0  0  0  0  0  0  0  0  0
   -6.3800   14.8630    4.5510 H   0  0  0  0  0  0  0  0  0  0  0  0
   -3.7040   13.6430    1.8300 H   0  0  0  0  0  0  0  0  0  0  0  0
   -1.9420   11.9640    1.3540 H   0  0  0  0  0  0  0  0  0  0  0  0
   -3.7420    9.2750    4.1790 H   0  0  0  0  0  0  0  0  0  0  0  0
   -5.4500   11.1750    5.7390 H   0  0  0  0  0  0  0  0  0  0  0  0
   -1.8410    5.8790    2.1570 H   0  0  0  0  0  0  0  0  0  0  0  0
   -0.3070    4.0760    1.4190 H   0  0  0  0  0  0  0  0  0  0  0  0
    1.4930    6.7650   -1.4060 H   0  0  0  0  0  0  0  0  0  0  0  0
   -0.0410    8.5680   -0.6680 H   0  0  0  0  0  0  0  0  0  0  0  0
    3.3830    5.3160    0.0560 H   0  0  0  0  0  0  0  0  0  0  0  0
    4.9240    3.5290   -0.6800 H   0  0  0  0  0  0  0  0  0  0  0  0
    1.5680    1.1270   -1.8450 H   0  0  0  0  0  0  0  0  0  0  0  0
    0.0150    2.9130   -1.1100 H   0  0  0  0  0  0  0  0  0  0  0  0
    3.2820    2.3410   -4.0070 H   0  0  0  0  0  0  0  0  0  0  0  0
    4.2810    1.3750   -5.1150 H   0  0  0  0  0  0  0  0  0  0  0  0
    6.5810    2.0270   -5.6280 H   0  0  0  0  0  0  0  0  0  0  0  0
    8.2090    3.8920   -5.7860 H   0  0  0  0  0  0  0  0  0  0  0  0
    7.8150    5.9910   -4.5260 H   0  0  0  0  0  0  0  0  0  0  0  0
    5.7930    6.2270   -3.1090 H   0  0  0  0  0  0  0  0  0  0  0  0
    4.1650    4.3620   -2.9520 H   0  0  0  0  0  0  0  0  0  0  0  0
    6.8530   -2.5910   -1.0800 H   0  0  0  0  0  0  0  0  0  0  0  0
    6.3290   -2.7140    1.3410 H   0  0  0  0  0  0  0  0  0  0  0  0
    4.8210   -1.0360    2.3700 H   0  0  0  0  0  0  0  0  0  0  0  0
    3.8360    0.7650    0.9790 H   0  0  0  0  0  0  0  0  0  0  0  0
  1 43  1  0  0  0  0
  1  2  1  0  0  0  0
  2  3  2  0  0  0  0
  2  4  1  0  0  0  0
  4  5  2  0  0  0  0
  5 44  1  0  0  0  0
  5  6  1  0  0  0  0
  6 45  1  0  0  0  0
  6  7  2  0  0  0  0
  7  8  1  0  0  0  0
  8 46  1  0  0  0  0
  8  9  2  0  0  0  0
  9  4  1  0  0  0  0
  9 10  1  0  0  0  0
 10 47  1  0  0  0  0
  7 11  1  0  0  0  0
 11 12  2  0  0  0  0
 11 13  2  0  0  0  0
 11 14  1  0  0  0  0
 14 15  1  0  0  0  0
 15 16  2  0  0  0  0
 16 48  1  0  0  0  0
 16 17  1  0  0  0  0
 17 49  1  0  0  0  0
 17 18  2  0  0  0  0
 18 19  1  0  0  0  0
 19 50  1  0  0  0  0
 19 20  2  0  0  0  0
 20 15  1  0  0  0  0
 20 51  1  0  0  0  0
 18 21  1  0  0  0  0
 21 22  2  0  0  0  0
 22 52  1  0  0  0  0
 22 23  1  0  0  0  0
 23 53  1  0  0  0  0
 23 24  2  0  0  0  0
 24 25  1  0  0  0  0
 25 54  1  0  0  0  0
 25 26  2  0  0  0  0
 26 21  1  0  0  0  0
 26 55  1  0  0  0  0
 24 27  1  0  0  0  0
 27 28  2  0  0  0  0
 28 29  1  0  0  0  0
 29 56  1  0  0  0  0
 29 57  1  0  0  0  0
 29 30  1  0  0  0  0
 30 31  2  0  0  0  0
 31 58  1  0  0  0  0
 31 32  1  0  0  0  0
 32 59  1  0  0  0  0
 32 33  2  0  0  0  0
 33 60  1  0  0  0  0
 33 34  1  0  0  0  0
 34 61  1  0  0  0  0
 34 35  2  0  0  0  0
 35 30  1  0  0  0  0
 35 62  1  0  0  0  0
 28 36  1  0  0  0  0
 36 37  1  0  0  0  0
 37 38  2  0  0  0  0
 38 63  1  0  0  0  0
 38 39  1  0  0  0  0
 39 64  1  0  0  0  0
 39 40  2  0  0  0  0
 40 65  1  0  0  0  0
 40 41  1  0  0  0  0
 41 66  1  0  0  0  0
 41 42  2  0  0  0  0
 42 27  1  0  0  0  0
 42 37  1  0  0  0  0
M  END
>  <LOGBIO>
7.5500

>  <PRED_LOGBIO>
7.8400

>  <XV_RES>
-0.1440

>  <WHL_TMPL>
1

>  <ANCH>
3-42;35-33

$$$$
ROW55
  -MTS-   01071502423D 0   0.00000     0.00000     0

 58 60  0  0  0  0  0  0  0  0999 V2000
    0.1070   -4.3430    4.6560 C   0  0  0  0  0  0  0  0  0  0  0  0
   -0.7730   -3.2290    4.2750 N   0  0  0  0  0  0  0  0  0  0  0  0
   -1.0240   -2.9890    2.9910 C   0  0  0  0  0  0  0  0  0  0  0  0
   -0.5200   -3.6990    2.1220 O   0  0  0  0  0  0  0  0  0  0  0  0
   -1.9280   -1.8440    2.6000 C   0  0  0  0  0  0  0  0  0  0  0  0
   -2.7220   -2.2130    1.3330 C   0  0  0  0  0  0  0  0  0  0  0  0
   -3.3700   -1.0200    0.6720 C   0  0  0  0  0  0  0  0  0  0  0  0
   -4.3640   -1.2410   -0.2900 C   0  0  0  0  0  0  0  0  0  0  0  0
   -4.9820   -0.1540   -0.9190 C   0  0  0  0  0  0  0  0  0  0  0  0
   -4.6080    1.1530   -0.5880 C   0  0  0  0  0  0  0  0  0  0  0  0
   -5.2330    2.2520   -1.2240 N   0  0  0  0  0  0  0  0  0  0  0  0
   -4.5620    2.9030   -2.7030 S   0  0  0  0  0  0  0  0  0  0  0  0
   -4.5450    1.8860   -3.7080 O   0  0  0  0  0  0  0  0  0  0  0  0
   -3.2280    3.3580   -2.4620 O   0  0  0  0  0  0  0  0  0  0  0  0
   -5.4470    4.1110   -3.1930 O   0  0  0  0  0  0  0  0  0  0  0  0
   -3.6140    1.3740    0.3740 C   0  0  0  0  0  0  0  0  0  0  0  0
   -2.9960    0.2870    1.0040 C   0  0  0  0  0  0  0  0  0  0  0  0
   -1.9280    0.5580    2.0370 C   0  0  0  0  0  0  0  0  0  0  0  0
   -1.1350   -0.6210    2.4150 N   0  0  0  0  0  0  0  0  0  0  0  0
    0.1840   -0.5830    2.5760 C   0  0  0  0  0  0  0  0  0  0  0  0
    0.6620   -0.3240    3.6790 O   0  0  0  0  0  0  0  0  0  0  0  0
    1.0960   -0.8580    1.4040 C   0  0  0  0  0  0  0  0  0  0  0  0
    2.5520   -0.7520    1.8550 C   0  0  0  0  0  0  0  0  0  0  0  0
    3.6210   -0.9990    0.8020 C   0  0  0  0  0  0  0  0  0  0  0  0
    4.7840   -0.2310    0.6900 C   0  0  0  0  0  0  0  0  0  0  0  0
    5.7400   -0.5130   -0.2920 C   0  0  0  0  0  0  0  0  0  0  0  0
    5.5700   -1.5890   -1.1680 C   0  0  0  0  0  0  0  0  0  0  0  0
    4.4280   -2.3840   -1.0420 C   0  0  0  0  0  0  0  0  0  0  0  0
    4.2370   -3.4840   -1.9110 N   0  0  0  0  0  0  0  0  0  0  0  0
    3.3850   -3.2660   -3.4240 S   0  0  0  0  0  0  0  0  0  0  0  0
    2.0590   -2.7980   -3.1620 O   0  0  0  0  0  0  0  0  0  0  0  0
    4.0790   -2.3070   -4.2280 O   0  0  0  0  0  0  0  0  0  0  0  0
    3.3150   -4.6400   -4.1900 O   0  0  0  0  0  0  0  0  0  0  0  0
    3.4740   -2.0980   -0.0620 C   0  0  0  0  0  0  0  0  0  0  0  0
   -0.3130   -5.2780    4.2900 H   0  0  0  0  0  0  0  0  0  0  0  0
    0.1930   -4.3830    5.7390 H   0  0  0  0  0  0  0  0  0  0  0  0
    1.0920   -4.1930    4.2190 H   0  0  0  0  0  0  0  0  0  0  0  0
   -1.1870   -2.6460    4.9880 H   0  0  0  0  0  0  0  0  0  0  0  0
   -2.6080   -1.7220    3.4410 H   0  0  0  0  0  0  0  0  0  0  0  0
   -2.0600   -2.7020    0.6220 H   0  0  0  0  0  0  0  0  0  0  0  0
   -3.4870   -2.9430    1.5870 H   0  0  0  0  0  0  0  0  0  0  0  0
   -4.6530   -2.2490   -0.5460 H   0  0  0  0  0  0  0  0  0  0  0  0
   -5.7490   -0.3240   -1.6610 H   0  0  0  0  0  0  0  0  0  0  0  0
   -6.0660    2.6590   -0.8250 H   0  0  0  0  0  0  0  0  0  0  0  0
   -5.0570    4.4550   -4.0120 H   0  0  0  0  0  0  0  0  0  0  0  0
   -3.3250    2.3830    0.6300 H   0  0  0  0  0  0  0  0  0  0  0  0
   -2.3950    0.9720    2.9280 H   0  0  0  0  0  0  0  0  0  0  0  0
   -1.2590    1.3290    1.6610 H   0  0  0  0  0  0  0  0  0  0  0  0
    0.9060   -1.8590    1.0240 H   0  0  0  0  0  0  0  0  0  0  0  0
    0.9060   -0.1300    0.6180 H   0  0  0  0  0  0  0  0  0  0  0  0
    2.6820   -1.5490    2.5840 H   0  0  0  0  0  0  0  0  0  0  0  0
    2.7010    0.2530    2.2430 H   0  0  0  0  0  0  0  0  0  0  0  0
    4.9470    0.5910    1.3710 H   0  0  0  0  0  0  0  0  0  0  0  0
    6.6200    0.1080   -0.3740 H   0  0  0  0  0  0  0  0  0  0  0  0
    6.3070   -1.8020   -1.9280 H   0  0  0  0  0  0  0  0  0  0  0  0
    4.5910   -4.3950   -1.6580 H   0  0  0  0  0  0  0  0  0  0  0  0
    2.8400   -4.4950   -5.0230 H   0  0  0  0  0  0  0  0  0  0  0  0
    2.6060   -2.7340    0.0340 H   0  0  0  0  0  0  0  0  0  0  0  0
  1 35  1  0  0  0  0
  1 36  1  0  0  0  0
  1 37  1  0  0  0  0
  1  2  1  0  0  0  0
  2 38  1  0  0  0  0
  2  3  1  0  0  0  0
  3  4  2  0  0  0  0
  3  5  1  0  0  0  0
  5 39  1  0  0  0  0
  5  6  1  0  0  0  0
  6 40  1  0  0  0  0
  6 41  1  0  0  0  0
  6  7  1  0  0  0  0
  7  8  1  0  0  0  0
  8 42  1  0  0  0  0
  8  9  2  0  0  0  0
  9 43  1  0  0  0  0
  9 10  1  0  0  0  0
 10 11  1  0  0  0  0
 11 44  1  0  0  0  0
 11 12  1  0  0  0  0
 12 13  2  0  0  0  0
 12 14  2  0  0  0  0
 12 15  1  0  0  0  0
 15 45  1  0  0  0  0
 10 16  2  0  0  0  0
 16 46  1  0  0  0  0
 16 17  1  0  0  0  0
 17  7  2  0  0  0  0
 17 18  1  0  0  0  0
 18 47  1  0  0  0  0
 18 48  1  0  0  0  0
 18 19  1  0  0  0  0
 19  5  1  0  0  0  0
 19 20  1  0  0  0  0
 20 21  2  0  0  0  0
 20 22  1  0  0  0  0
 22 49  1  0  0  0  0
 22 50  1  0  0  0  0
 22 23  1  0  0  0  0
 23 51  1  0  0  0  0
 23 52  1  0  0  0  0
 23 24  1  0  0  0  0
 24 25  2  0  0  0  0
 25 53  1  0  0  0  0
 25 26  1  0  0  0  0
 26 54  1  0  0  0  0
 26 27  2  0  0  0  0
 27 55  1  0  0  0  0
 27 28  1  0  0  0  0
 28 29  1  0  0  0  0
 29 56  1  0  0  0  0
 29 30  1  0  0  0  0
 30 31  2  0  0  0  0
 30 32  2  0  0  0  0
 30 33  1  0  0  0  0
 33 57  1  0  0  0  0
 28 34  2  0  0  0  0
 34 24  1  0  0  0  0
 34 58  1  0  0  0  0
M  END
>  <LOGBIO>
5.3200

>  <PRED_LOGBIO>
5.5000

>  <XV_RES>
-0.3820

>  <WHL_TMPL>
3

>  <ANCH>
51-52;42-57

$$$$
ROW56
  -MTS-   01071502423D 0   0.00000     0.00000     0

 57 59  0  0  0  0  0  0  0  0999 V2000
    7.4900  -17.9020    5.7800 C   0  0  0  0  0  0  0  0  0  0  0  0
    8.4110  -16.6860    5.8230 C   0  0  0  0  0  0  0  0  0  0  0  0
    7.8020  -15.6010    5.1170 O   0  0  0  0  0  0  0  0  0  0  0  0
    8.7050  -14.3110    5.1240 S   0  0  0  0  0  0  0  0  0  0  0  0
    8.9300  -13.8950    6.4740 O   0  0  0  0  0  0  0  0  0  0  0  0
    9.9580  -14.6030    4.5000 O   0  0  0  0  0  0  0  0  0  0  0  0
    7.8580  -12.9640    4.2000 C   0  0  0  0  0  0  0  0  0  0  0  0
    8.4440  -11.7660    4.0750 C   0  0  0  0  0  0  0  0  0  0  0  0
    7.7630  -10.6830    3.3320 C   0  0  0  0  0  0  0  0  0  0  0  0
    6.9070   -9.8030    4.0050 C   0  0  0  0  0  0  0  0  0  0  0  0
    6.2620   -8.7780    3.3020 C   0  0  0  0  0  0  0  0  0  0  0  0
    6.4740   -8.6330    1.9250 C   0  0  0  0  0  0  0  0  0  0  0  0
    5.8430   -7.6310    1.2370 O   0  0  0  0  0  0  0  0  0  0  0  0
    6.5070   -6.3690    1.1300 C   0  0  0  0  0  0  0  0  0  0  0  0
    5.6370   -5.4010    0.3300 C   0  0  0  0  0  0  0  0  0  0  0  0
    6.3470   -4.0530    0.2160 C   0  0  0  0  0  0  0  0  0  0  0  0
    5.4760   -3.0850   -0.5850 C   0  0  0  0  0  0  0  0  0  0  0  0
    6.1590   -1.7880   -0.6950 N   0  0  0  0  0  0  0  0  0  0  0  0
    5.5660   -0.7570   -1.3740 C   0  0  0  0  0  0  0  0  0  0  0  0
    4.7570    0.1630   -0.8810 N   0  0  0  0  0  0  0  0  0  0  0  0
    4.2650    1.1290   -1.7670 C   0  0  0  0  0  0  0  0  0  0  0  0
    4.6590    1.0350   -3.0440 C   0  0  0  0  0  0  0  0  0  0  0  0
    5.7220   -0.3790   -3.0960 S   0  0  0  0  0  0  0  0  0  0  0  0
    3.3520    2.2020   -1.3140 C   0  0  0  0  0  0  0  0  0  0  0  0
    3.8570    3.3920   -0.7750 C   0  0  0  0  0  0  0  0  0  0  0  0
    2.9880    4.4010   -0.3600 C   0  0  0  0  0  0  0  0  0  0  0  0
    1.6080    4.2280   -0.4820 C   0  0  0  0  0  0  0  0  0  0  0  0
    1.0830    3.0470   -1.0170 C   0  0  0  0  0  0  0  0  0  0  0  0
    1.9640    2.0420   -1.4300 C   0  0  0  0  0  0  0  0  0  0  0  0
    7.3300   -9.5130    1.2520 C   0  0  0  0  0  0  0  0  0  0  0  0
    7.9740  -10.5380    1.9560 C   0  0  0  0  0  0  0  0  0  0  0  0
    7.3210  -18.1920    4.7450 H   0  0  0  0  0  0  0  0  0  0  0  0
    7.9530  -18.7270    6.3170 H   0  0  0  0  0  0  0  0  0  0  0  0
    6.5390  -17.6540    6.2470 H   0  0  0  0  0  0  0  0  0  0  0  0
    9.3620  -16.9340    5.3570 H   0  0  0  0  0  0  0  0  0  0  0  0
    8.5800  -16.3950    6.8580 H   0  0  0  0  0  0  0  0  0  0  0  0
    6.8880  -13.1400    3.7580 H   0  0  0  0  0  0  0  0  0  0  0  0
    9.4140  -11.5900    4.5170 H   0  0  0  0  0  0  0  0  0  0  0  0
    6.7440   -9.9150    5.0670 H   0  0  0  0  0  0  0  0  0  0  0  0
    5.6020   -8.0990    3.8210 H   0  0  0  0  0  0  0  0  0  0  0  0
    6.6790   -5.9640    2.1250 H   0  0  0  0  0  0  0  0  0  0  0  0
    7.4610   -6.5030    0.6240 H   0  0  0  0  0  0  0  0  0  0  0  0
    5.4650   -5.8060   -0.6650 H   0  0  0  0  0  0  0  0  0  0  0  0
    4.6830   -5.2670    0.8360 H   0  0  0  0  0  0  0  0  0  0  0  0
    6.5180   -3.6480    1.2110 H   0  0  0  0  0  0  0  0  0  0  0  0
    7.3000   -4.1870   -0.2910 H   0  0  0  0  0  0  0  0  0  0  0  0
    5.3050   -3.4900   -1.5800 H   0  0  0  0  0  0  0  0  0  0  0  0
    4.5230   -2.9510   -0.0790 H   0  0  0  0  0  0  0  0  0  0  0  0
    7.0660   -1.6570   -0.2690 H   0  0  0  0  0  0  0  0  0  0  0  0
    4.3870    1.6830   -3.8650 H   0  0  0  0  0  0  0  0  0  0  0  0
    4.9240    3.5290   -0.6800 H   0  0  0  0  0  0  0  0  0  0  0  0
    3.3830    5.3160    0.0560 H   0  0  0  0  0  0  0  0  0  0  0  0
    0.9400    5.0130   -0.1600 H   0  0  0  0  0  0  0  0  0  0  0  0
    0.0150    2.9130   -1.1100 H   0  0  0  0  0  0  0  0  0  0  0  0
    1.5680    1.1270   -1.8450 H   0  0  0  0  0  0  0  0  0  0  0  0
    7.4930   -9.4020    0.1910 H   0  0  0  0  0  0  0  0  0  0  0  0
    8.6350  -11.2170    1.4360 H   0  0  0  0  0  0  0  0  0  0  0  0
  1 32  1  0  0  0  0
  1 33  1  0  0  0  0
  1 34  1  0  0  0  0
  1  2  1  0  0  0  0
  2 35  1  0  0  0  0
  2 36  1  0  0  0  0
  2  3  1  0  0  0  0
  3  4  1  0  0  0  0
  4  5  2  0  0  0  0
  4  6  2  0  0  0  0
  4  7  1  0  0  0  0
  7 37  1  0  0  0  0
  7  8  2  0  0  0  0
  8 38  1  0  0  0  0
  8  9  1  0  0  0  0
  9 10  2  0  0  0  0
 10 39  1  0  0  0  0
 10 11  1  0  0  0  0
 11 40  1  0  0  0  0
 11 12  2  0  0  0  0
 12 13  1  0  0  0  0
 13 14  1  0  0  0  0
 14 41  1  0  0  0  0
 14 42  1  0  0  0  0
 14 15  1  0  0  0  0
 15 43  1  0  0  0  0
 15 44  1  0  0  0  0
 15 16  1  0  0  0  0
 16 45  1  0  0  0  0
 16 46  1  0  0  0  0
 16 17  1  0  0  0  0
 17 47  1  0  0  0  0
 17 48  1  0  0  0  0
 17 18  1  0  0  0  0
 18 49  1  0  0  0  0
 18 19  1  0  0  0  0
 19 20  2  0  0  0  0
 20 21  1  0  0  0  0
 21 22  2  0  0  0  0
 22 50  1  0  0  0  0
 22 23  1  0  0  0  0
 23 19  1  0  0  0  0
 21 24  1  0  0  0  0
 24 25  2  0  0  0  0
 25 51  1  0  0  0  0
 25 26  1  0  0  0  0
 26 52  1  0  0  0  0
 26 27  2  0  0  0  0
 27 53  1  0  0  0  0
 27 28  1  0  0  0  0
 28 54  1  0  0  0  0
 28 29  2  0  0  0  0
 29 24  1  0  0  0  0
 29 55  1  0  0  0  0
 12 30  1  0  0  0  0
 30 56  1  0  0  0  0
 30 31  2  0  0  0  0
 31  9  1  0  0  0  0
 31 57  1  0  0  0  0
M  END
>  <LOGBIO>
4.6600

>  <PRED_LOGBIO>
5.0900

>  <XV_RES>
-1.0240

>  <WHL_TMPL>
1

>  <ANCH>
3-42;43-44

$$$$
ROW57
  -MTS-   01071502423D 0   0.00000     0.00000     0

 40 42  0  0  0  0  0  0  0  0999 V2000
   -4.8420   -2.8480   -2.1120 C   0  0  0  0  0  0  0  0  0  0  0  0
   -3.7530   -1.8110   -2.3720 C   0  0  0  0  0  0  0  0  0  0  0  0
   -3.9550   -1.4280   -3.8350 C   0  0  0  0  0  0  0  0  0  0  0  0
   -2.4650   -2.4080   -2.2010 O   0  0  0  0  0  0  0  0  0  0  0  0
   -1.4270   -1.4440   -2.3980 C   0  0  0  0  0  0  0  0  0  0  0  0
   -1.5440   -0.2930   -1.4270 C   0  0  0  0  0  0  0  0  0  0  0  0
   -0.5080    0.3750   -0.9570 N   0  0  0  0  0  0  0  0  0  0  0  0
   -0.6870    1.5070   -0.0680 N   0  0  0  0  0  0  0  0  0  0  0  0
   -1.9480    1.8990    0.2960 C   0  0  0  0  0  0  0  0  0  0  0  0
   -3.0410    1.2620   -0.1460 C   0  0  0  0  0  0  0  0  0  0  0  0
   -4.3530    1.7160    0.2690 C   0  0  0  0  0  0  0  0  0  0  0  0
   -5.4030    2.0800    0.6020 N   0  0  0  0  0  0  0  0  0  0  0  0
   -2.9220    0.1000   -1.0550 C   0  0  0  0  0  0  0  0  0  0  0  0
   -3.9750   -0.6040   -1.4920 C   0  0  0  0  0  0  0  0  0  0  0  0
   -2.0960    2.9710    1.1370 N   0  0  0  0  0  0  0  0  0  0  0  0
    0.4410    2.2070    0.4220 C   0  0  0  0  0  0  0  0  0  0  0  0
    0.5770    3.5680    0.1340 C   0  0  0  0  0  0  0  0  0  0  0  0
    1.6810    4.2600    0.6100 C   0  0  0  0  0  0  0  0  0  0  0  0
    2.6400    3.6030    1.3640 C   0  0  0  0  0  0  0  0  0  0  0  0
    2.5130    2.2450    1.6570 C   0  0  0  0  0  0  0  0  0  0  0  0
    1.4050    1.5110    1.1930 C   0  0  0  0  0  0  0  0  0  0  0  0
    1.2100   -0.0120    1.4790 C   0  0  0  0  0  0  0  0  0  0  0  0
   -0.0640   -0.3890    1.5500 F   0  0  0  0  0  0  0  0  0  0  0  0
    1.7180   -0.2210    2.6900 F   0  0  0  0  0  0  0  0  0  0  0  0
    1.8700   -0.6970    0.5490 F   0  0  0  0  0  0  0  0  0  0  0  0
   -4.4730   -3.8360   -2.3790 H   0  0  0  0  0  0  0  0  0  0  0  0
   -5.1110   -2.8340   -1.0580 H   0  0  0  0  0  0  0  0  0  0  0  0
   -5.7170   -2.6130   -2.7130 H   0  0  0  0  0  0  0  0  0  0  0  0
   -4.6090   -0.5600   -3.8960 H   0  0  0  0  0  0  0  0  0  0  0  0
   -4.4070   -2.2610   -4.3690 H   0  0  0  0  0  0  0  0  0  0  0  0
   -2.9930   -1.1880   -4.2830 H   0  0  0  0  0  0  0  0  0  0  0  0
   -1.4740   -1.0650   -3.4160 H   0  0  0  0  0  0  0  0  0  0  0  0
   -0.4590   -1.9250   -2.2750 H   0  0  0  0  0  0  0  0  0  0  0  0
   -4.9770   -0.3100   -1.2160 H   0  0  0  0  0  0  0  0  0  0  0  0
   -1.2950    3.0310    1.7490 H   0  0  0  0  0  0  0  0  0  0  0  0
   -2.1680    3.8180    0.5920 H   0  0  0  0  0  0  0  0  0  0  0  0
   -0.1720    4.0770   -0.4550 H   0  0  0  0  0  0  0  0  0  0  0  0
    1.7930    5.3120    0.3930 H   0  0  0  0  0  0  0  0  0  0  0  0
    3.4970    4.1490    1.7300 H   0  0  0  0  0  0  0  0  0  0  0  0
    3.2720    1.7520    2.2460 H   0  0  0  0  0  0  0  0  0  0  0  0
  1 26  1  0  0  0  0
  1 27  1  0  0  0  0
  1 28  1  0  0  0  0
  1  2  1  0  0  0  0
  2  3  1  0  0  0  0
  3 29  1  0  0  0  0
  3 30  1  0  0  0  0
  3 31  1  0  0  0  0
  2  4  1  0  0  0  0
  4  5  1  0  0  0  0
  5 32  1  0  0  0  0
  5 33  1  0  0  0  0
  5  6  1  0  0  0  0
  6  7  2  0  0  0  0
  7  8  1  0  0  0  0
  8  9  1  0  0  0  0
  9 10  2  0  0  0  0
 10 11  1  0  0  0  0
 11 12  3  0  0  0  0
 10 13  1  0  0  0  0
 13  6  1  0  0  0  0
 13 14  2  0  0  0  0
 14  2  1  0  0  0  0
 14 34  1  0  0  0  0
  9 15  1  0  0  0  0
 15 35  1  0  0  0  0
 15 36  1  0  0  0  0
  8 16  1  0  0  0  0
 16 17  2  0  0  0  0
 17 37  1  0  0  0  0
 17 18  1  0  0  0  0
 18 38  1  0  0  0  0
 18 19  2  0  0  0  0
 19 39  1  0  0  0  0
 19 20  1  0  0  0  0
 20 40  1  0  0  0  0
 20 21  2  0  0  0  0
 21 16  1  0  0  0  0
 21 22  1  0  0  0  0
 22 23  1  0  0  0  0
 22 24  1  0  0  0  0
 22 25  1  0  0  0  0
M  END
>  <LOGBIO>
5.4100

>  <PRED_LOGBIO>
5.0300

>  <XV_RES>
0.5370

>  <WHL_TMPL>
3

>  <ANCH>
18-25;36-34

$$$$
ROW58
  -MTS-   01071502423D 0   0.00000     0.00000     0

 43 45  0  0  0  0  0  0  0  0999 V2000
    3.6110   -0.1350   -2.3000 C   0  0  0  0  0  0  0  0  0  0  0  0
    4.2550    1.1400   -1.7620 C   0  0  0  0  0  0  0  0  0  0  0  0
    3.3520    2.2020   -1.3140 C   0  0  0  0  0  0  0  0  0  0  0  0
    3.8570    3.3920   -0.7750 C   0  0  0  0  0  0  0  0  0  0  0  0
    2.9880    4.4010   -0.3600 C   0  0  0  0  0  0  0  0  0  0  0  0
    1.6080    4.2280   -0.4820 C   0  0  0  0  0  0  0  0  0  0  0  0
    1.0830    3.0470   -1.0170 C   0  0  0  0  0  0  0  0  0  0  0  0
    1.9640    2.0420   -1.4300 C   0  0  0  0  0  0  0  0  0  0  0  0
   -0.3150    2.8630   -1.1320 N   0  0  0  0  0  0  0  0  0  0  0  0
   -0.9410    2.8620   -2.4390 N   0  0  0  0  0  0  0  0  0  0  0  0
   -2.2440    2.6920   -2.5720 C   0  0  0  0  0  0  0  0  0  0  0  0
   -2.9470    2.6250   -3.9060 C   0  0  0  0  0  0  0  0  0  0  0  0
   -4.2740    3.1540   -3.8310 O   0  0  0  0  0  0  0  0  0  0  0  0
   -5.0560    2.4300   -2.8780 C   0  0  0  0  0  0  0  0  0  0  0  0
   -6.4510    3.0430   -2.7820 C   0  0  0  0  0  0  0  0  0  0  0  0
   -5.3130    1.0150   -3.3880 C   0  0  0  0  0  0  0  0  0  0  0  0
   -4.4280    2.3730   -1.5060 C   0  0  0  0  0  0  0  0  0  0  0  0
   -3.1000    2.4990   -1.3800 C   0  0  0  0  0  0  0  0  0  0  0  0
   -2.4040    2.5100   -0.0740 C   0  0  0  0  0  0  0  0  0  0  0  0
   -1.0780    2.6870   -0.0070 C   0  0  0  0  0  0  0  0  0  0  0  0
   -0.4670    2.6920    1.2190 N   0  0  0  0  0  0  0  0  0  0  0  0
   -3.1660    2.3270    1.1460 C   0  0  0  0  0  0  0  0  0  0  0  0
   -3.7750    2.1820    2.1220 N   0  0  0  0  0  0  0  0  0  0  0  0
    2.9930   -0.5840   -1.5250 H   0  0  0  0  0  0  0  0  0  0  0  0
    4.3880   -0.8360   -2.5960 H   0  0  0  0  0  0  0  0  0  0  0  0
    2.9930    0.1070   -3.1620 H   0  0  0  0  0  0  0  0  0  0  0  0
    4.7950    1.5630   -2.6060 H   0  0  0  0  0  0  0  0  0  0  0  0
    4.8820    0.8540   -0.9200 H   0  0  0  0  0  0  0  0  0  0  0  0
    4.9240    3.5290   -0.6800 H   0  0  0  0  0  0  0  0  0  0  0  0
    3.3830    5.3160    0.0560 H   0  0  0  0  0  0  0  0  0  0  0  0
    0.9400    5.0130   -0.1600 H   0  0  0  0  0  0  0  0  0  0  0  0
    1.5680    1.1270   -1.8450 H   0  0  0  0  0  0  0  0  0  0  0  0
   -2.9900    1.5910   -4.2420 H   0  0  0  0  0  0  0  0  0  0  0  0
   -2.3770    3.1840   -4.6450 H   0  0  0  0  0  0  0  0  0  0  0  0
   -6.8440    2.8950   -1.7790 H   0  0  0  0  0  0  0  0  0  0  0  0
   -7.1080    2.5620   -3.5040 H   0  0  0  0  0  0  0  0  0  0  0  0
   -6.3950    4.1080   -2.9970 H   0  0  0  0  0  0  0  0  0  0  0  0
   -5.3400    1.0210   -4.4750 H   0  0  0  0  0  0  0  0  0  0  0  0
   -4.5150    0.3570   -3.0480 H   0  0  0  0  0  0  0  0  0  0  0  0
   -6.2660    0.6580   -3.0030 H   0  0  0  0  0  0  0  0  0  0  0  0
   -5.0460    2.2320   -0.6310 H   0  0  0  0  0  0  0  0  0  0  0  0
   -0.9820    2.0990    1.8540 H   0  0  0  0  0  0  0  0  0  0  0  0
   -0.4450    3.6340    1.5810 H   0  0  0  0  0  0  0  0  0  0  0  0
  1 24  1  0  0  0  0
  1 25  1  0  0  0  0
  1 26  1  0  0  0  0
  1  2  1  0  0  0  0
  2 27  1  0  0  0  0
  2 28  1  0  0  0  0
  2  3  1  0  0  0  0
  3  4  2  0  0  0  0
  4 29  1  0  0  0  0
  4  5  1  0  0  0  0
  5 30  1  0  0  0  0
  5  6  2  0  0  0  0
  6 31  1  0  0  0  0
  6  7  1  0  0  0  0
  7  8  2  0  0  0  0
  8  3  1  0  0  0  0
  8 32  1  0  0  0  0
  7  9  1  0  0  0  0
  9 10  1  0  0  0  0
 10 11  2  0  0  0  0
 11 12  1  0  0  0  0
 12 33  1  0  0  0  0
 12 34  1  0  0  0  0
 12 13  1  0  0  0  0
 13 14  1  0  0  0  0
 14 15  1  0  0  0  0
 15 35  1  0  0  0  0
 15 36  1  0  0  0  0
 15 37  1  0  0  0  0
 14 16  1  0  0  0  0
 16 38  1  0  0  0  0
 16 39  1  0  0  0  0
 16 40  1  0  0  0  0
 14 17  1  0  0  0  0
 17 41  1  0  0  0  0
 17 18  2  0  0  0  0
 18 11  1  0  0  0  0
 18 19  1  0  0  0  0
 19 20  2  0  0  0  0
 20  9  1  0  0  0  0
 20 21  1  0  0  0  0
 21 42  1  0  0  0  0
 21 43  1  0  0  0  0
 19 22  1  0  0  0  0
 22 23  3  0  0  0  0
M  END
>  <LOGBIO>
5.0900

>  <PRED_LOGBIO>
5.0300

>  <XV_RES>
-0.0660

>  <WHL_TMPL>
1

>  <ANCH>
6-38;15-13

$$$$
ROW59
  -MTS-   01071502423D 0   0.00000     0.00000     0

 42 45  0  0  1  0  0  0  0  0999 V2000
    2.8500    2.0680   -5.6480 C   0  0  0  0  0  0  0  0  0  0  0  0
    2.5030    3.2060   -4.6940 C   0  0  1  0  0  0  0  0  0  0  0  0
    3.6390    3.3380   -3.6620 C   0  0  0  0  0  0  0  0  0  0  0  0
    3.2120    2.5040   -2.5820 O   0  0  0  0  0  0  0  0  0  0  0  0
    1.8490    2.3840   -2.6470 C   0  0  0  0  0  0  0  0  0  0  0  0
    1.3470    2.7660   -3.8290 C   0  0  0  0  0  0  0  0  0  0  0  0
   -0.1060    2.7140   -4.1070 C   0  0  0  0  0  0  0  0  0  0  0  0
   -0.5480    3.0690   -5.1980 O   0  0  0  0  0  0  0  0  0  0  0  0
   -1.0170    2.2280   -3.0460 C   0  0  0  0  0  0  0  0  0  0  0  0
   -2.2320    2.1660   -3.2280 O   0  0  0  0  0  0  0  0  0  0  0  0
   -0.4110    1.8190   -1.7600 C   0  0  0  0  0  0  0  0  0  0  0  0
   -1.2430    1.3530   -0.7340 C   0  0  0  0  0  0  0  0  0  0  0  0
   -2.7280    1.2930   -0.9980 C   0  0  0  0  0  0  0  0  0  0  0  0
   -3.4980    0.4320    0.0200 C   0  0  0  0  0  0  0  0  0  0  0  0
   -3.0430    0.7610    1.4540 C   0  0  0  0  0  0  0  0  0  0  0  0
   -1.5450    0.4520    1.6280 C   0  0  0  0  0  0  0  0  0  0  0  0
   -1.0470    1.0340    2.9480 C   0  0  0  0  0  0  0  0  0  0  0  0
   -1.3420   -1.0630    1.6990 C   0  0  0  0  0  0  0  0  0  0  0  0
   -0.6910    0.9610    0.4910 C   0  0  0  0  0  0  0  0  0  0  0  0
    0.6930    1.0340    0.6910 C   0  0  0  0  0  0  0  0  0  0  0  0
    1.5250    1.4990   -0.3350 C   0  0  0  0  0  0  0  0  0  0  0  0
    0.9730    1.8910   -1.5600 C   0  0  0  0  0  0  0  0  0  0  0  0
    3.9120    2.1020   -5.8820 H   0  0  0  0  0  0  0  0  0  0  0  0
    2.2740    2.1740   -6.5650 H   0  0  0  0  0  0  0  0  0  0  0  0
    2.6130    1.1150   -5.1790 H   0  0  0  0  0  0  0  0  0  0  0  0
    2.3070    4.1410   -5.2140 H   0  0  0  0  0  0  0  0  0  0  0  0
    3.6540    4.3670   -3.3080 H   0  0  0  0  0  0  0  0  0  0  0  0
    4.5570    2.9500   -4.0990 H   0  0  0  0  0  0  0  0  0  0  0  0
   -2.8410    0.7930   -1.9570 H   0  0  0  0  0  0  0  0  0  0  0  0
   -3.1240    2.3050   -0.9450 H   0  0  0  0  0  0  0  0  0  0  0  0
   -3.2110   -0.6010   -0.1670 H   0  0  0  0  0  0  0  0  0  0  0  0
   -4.5580    0.6640   -0.0650 H   0  0  0  0  0  0  0  0  0  0  0  0
   -3.5780    0.0810    2.1130 H   0  0  0  0  0  0  0  0  0  0  0  0
   -3.1960    1.8240    1.6260 H   0  0  0  0  0  0  0  0  0  0  0  0
   -1.8930    1.3100    3.5740 H   0  0  0  0  0  0  0  0  0  0  0  0
   -0.5240    1.9570    2.7050 H   0  0  0  0  0  0  0  0  0  0  0  0
   -0.4060    0.2770    3.3940 H   0  0  0  0  0  0  0  0  0  0  0  0
   -0.9460   -1.4270    0.7530 H   0  0  0  0  0  0  0  0  0  0  0  0
   -0.6390   -1.2890    2.4980 H   0  0  0  0  0  0  0  0  0  0  0  0
   -2.2930   -1.5490    1.9050 H   0  0  0  0  0  0  0  0  0  0  0  0
    1.1190    0.7310    1.6360 H   0  0  0  0  0  0  0  0  0  0  0  0
    2.5920    1.5550   -0.1810 H   0  0  0  0  0  0  0  0  0  0  0  0
  1 23  1  0  0  0  0
  1 24  1  0  0  0  0
  1 25  1  0  0  0  0
  1  2  1  0  0  0  0
  2 26  1  0  0  0  0
  2  3  1  0  0  0  0
  3 27  1  0  0  0  0
  3 28  1  0  0  0  0
  3  4  1  0  0  0  0
  4  5  1  0  0  0  0
  5  6  2  0  0  0  0
  6  2  1  0  0  0  0
  6  7  1  0  0  0  0
  7  8  2  0  0  0  0
  7  9  1  0  0  0  0
  9 10  2  0  0  0  0
  9 11  1  0  0  0  0
 11 12  1  0  0  0  0
 12 13  1  0  0  0  0
 13 29  1  0  0  0  0
 13 30  1  0  0  0  0
 13 14  1  0  0  0  0
 14 31  1  0  0  0  0
 14 32  1  0  0  0  0
 14 15  1  0  0  0  0
 15 33  1  0  0  0  0
 15 34  1  0  0  0  0
 15 16  1  0  0  0  0
 16 17  1  0  0  0  0
 17 35  1  0  0  0  0
 17 36  1  0  0  0  0
 17 37  1  0  0  0  0
 16 18  1  0  0  0  0
 18 38  1  0  0  0  0
 18 39  1  0  0  0  0
 18 40  1  0  0  0  0
 16 19  1  0  0  0  0
 19 12  2  0  0  0  0
 19 20  1  0  0  0  0
 20 41  1  0  0  0  0
 20 21  2  0  0  0  0
 21 42  1  0  0  0  0
 21 22  1  0  0  0  0
 22  5  1  0  0  0  0
 22 11  2  0  0  0  0
M  END
>  <LOGBIO>
4.4700

>  <PRED_LOGBIO>
4.5300

>  <XV_RES>
-0.1150

>  <WHL_TMPL>
1

>  <ANCH>
14-34;28-29

$$$$
ROW61
  -MTS-   01071502423D 0   0.00000     0.00000     0

 47 50  0  0  0  0  0  0  0  0999 V2000
   -6.8140   -6.9080    9.3190 N   0  0  0  0  0  0  0  0  0  0  0  0
   -6.0700   -6.6130    8.1670 C   0  0  0  0  0  0  0  0  0  0  0  0
   -6.7080   -6.4060    7.0070 N   0  0  0  0  0  0  0  0  0  0  0  0
   -6.0260   -6.1220    5.8890 C   0  0  0  0  0  0  0  0  0  0  0  0
   -6.7060   -5.9080    4.6820 N   0  0  0  0  0  0  0  0  0  0  0  0
   -4.6290   -6.0400    5.9370 C   0  0  0  0  0  0  0  0  0  0  0  0
   -3.8860   -5.7600    4.8590 N   0  0  0  0  0  0  0  0  0  0  0  0
   -2.5510   -5.6940    4.9570 C   0  0  0  0  0  0  0  0  0  0  0  0
   -1.7290   -5.3770    3.7300 C   0  0  0  0  0  0  0  0  0  0  0  0
   -1.5520   -3.9220    3.6220 N   0  0  0  0  0  0  0  0  0  0  0  0
   -0.3330   -3.5220    4.3400 C   0  0  0  0  0  0  0  0  0  0  0  0
   -0.0580   -2.0150    4.1830 C   0  0  0  0  0  0  0  0  0  0  0  0
   -0.0020   -1.6290    2.7660 N   0  0  0  0  0  0  0  0  0  0  0  0
    0.1670   -0.1730    2.6610 C   0  0  0  0  0  0  0  0  0  0  0  0
   -1.1100    0.6450    2.6020 C   0  0  0  0  0  0  0  0  0  0  0  0
   -1.1120    1.9730    3.0510 C   0  0  0  0  0  0  0  0  0  0  0  0
   -2.2740    2.7470    3.0050 C   0  0  0  0  0  0  0  0  0  0  0  0
   -3.4680    2.2040    2.5200 C   0  0  0  0  0  0  0  0  0  0  0  0
   -3.4810    0.8670    2.1060 C   0  0  0  0  0  0  0  0  0  0  0  0
   -2.3160    0.0950    2.1520 C   0  0  0  0  0  0  0  0  0  0  0  0
   -1.2220   -2.0320    2.0520 C   0  0  0  0  0  0  0  0  0  0  0  0
   -1.4970   -3.5390    2.2040 C   0  0  0  0  0  0  0  0  0  0  0  0
   -1.9350   -5.9040    6.1280 N   0  0  0  0  0  0  0  0  0  0  0  0
   -2.6580   -6.1880    7.2320 N   0  0  0  0  0  0  0  0  0  0  0  0
   -3.9940   -6.2620    7.1650 C   0  0  0  0  0  0  0  0  0  0  0  0
   -4.7350   -6.5420    8.2460 N   0  0  0  0  0  0  0  0  0  0  0  0
   -7.0250   -7.8680    9.5510 H   0  0  0  0  0  0  0  0  0  0  0  0
   -7.1370   -6.1610    9.9160 H   0  0  0  0  0  0  0  0  0  0  0  0
   -7.0070   -4.9770    4.4300 H   0  0  0  0  0  0  0  0  0  0  0  0
   -6.8950   -6.6840    4.0640 H   0  0  0  0  0  0  0  0  0  0  0  0
   -2.2420   -5.7470    2.8450 H   0  0  0  0  0  0  0  0  0  0  0  0
   -0.7560   -5.8560    3.8120 H   0  0  0  0  0  0  0  0  0  0  0  0
    0.5150   -4.0860    3.9570 H   0  0  0  0  0  0  0  0  0  0  0  0
   -0.4390   -3.7630    5.3960 H   0  0  0  0  0  0  0  0  0  0  0  0
   -0.8430   -1.4500    4.6810 H   0  0  0  0  0  0  0  0  0  0  0  0
    0.8860   -1.7670    4.6640 H   0  0  0  0  0  0  0  0  0  0  0  0
    0.6590   -0.0080    1.7040 H   0  0  0  0  0  0  0  0  0  0  0  0
    0.7320    0.1650    3.5280 H   0  0  0  0  0  0  0  0  0  0  0  0
   -0.2010    2.4040    3.4390 H   0  0  0  0  0  0  0  0  0  0  0  0
   -2.2500    3.7710    3.3460 H   0  0  0  0  0  0  0  0  0  0  0  0
   -4.3640    2.8050    2.4660 H   0  0  0  0  0  0  0  0  0  0  0  0
   -4.4000    0.4270    1.7470 H   0  0  0  0  0  0  0  0  0  0  0  0
   -2.3470   -0.9370    1.8370 H   0  0  0  0  0  0  0  0  0  0  0  0
   -2.0700   -1.4690    2.4370 H   0  0  0  0  0  0  0  0  0  0  0  0
   -1.1220   -1.7880    0.9970 H   0  0  0  0  0  0  0  0  0  0  0  0
   -0.7110   -4.1030    1.7060 H   0  0  0  0  0  0  0  0  0  0  0  0
   -2.4440   -3.7850    1.7280 H   0  0  0  0  0  0  0  0  0  0  0  0
  1 27  1  0  0  0  0
  1 28  1  0  0  0  0
  1  2  1  0  0  0  0
  2  3  2  0  0  0  0
  3  4  1  0  0  0  0
  4  5  1  0  0  0  0
  5 29  1  0  0  0  0
  5 30  1  0  0  0  0
  4  6  2  0  0  0  0
  6  7  1  0  0  0  0
  7  8  2  0  0  0  0
  8  9  1  0  0  0  0
  9 31  1  0  0  0  0
  9 32  1  0  0  0  0
  9 10  1  0  0  0  0
 10 11  1  0  0  0  0
 11 33  1  0  0  0  0
 11 34  1  0  0  0  0
 11 12  1  0  0  0  0
 12 35  1  0  0  0  0
 12 36  1  0  0  0  0
 12 13  1  0  0  0  0
 13 14  1  0  0  0  0
 14 37  1  0  0  0  0
 14 38  1  0  0  0  0
 14 15  1  0  0  0  0
 15 16  2  0  0  0  0
 16 39  1  0  0  0  0
 16 17  1  0  0  0  0
 17 40  1  0  0  0  0
 17 18  2  0  0  0  0
 18 41  1  0  0  0  0
 18 19  1  0  0  0  0
 19 42  1  0  0  0  0
 19 20  2  0  0  0  0
 20 15  1  0  0  0  0
 20 43  1  0  0  0  0
 13 21  1  0  0  0  0
 21 44  1  0  0  0  0
 21 45  1  0  0  0  0
 21 22  1  0  0  0  0
 22 10  1  0  0  0  0
 22 46  1  0  0  0  0
 22 47  1  0  0  0  0
  8 23  1  0  0  0  0
 23 24  2  0  0  0  0
 24 25  1  0  0  0  0
 25  6  1  0  0  0  0
 25 26  2  0  0  0  0
 26  2  1  0  0  0  0
M  END
>  <LOGBIO>
5.1000

>  <PRED_LOGBIO>
4.7800

>  <XV_RES>
0.4380

>  <WHL_TMPL>
3

>  <ANCH>
32-40;27-28

$$$$
ROW62
  -MTS-   01071502423D 0   0.00000     0.00000     0

104109  0  0  1  0  0  0  0  0999 V2000
    4.2850   -1.6710   -6.6580 C   0  0  0  0  0  0  0  0  0  0  0  0
    4.4360   -0.6700   -5.5170 C   0  0  0  0  0  0  0  0  0  0  0  0
    4.9010    0.6860   -6.0380 C   0  0  0  0  0  0  0  0  0  0  0  0
    5.4730   -1.2690   -4.5490 C   0  0  0  0  0  0  0  0  0  0  0  0
    5.5420   -0.4720   -3.2330 C   0  0  0  0  0  0  0  0  0  0  0  0
    4.1560   -0.3560   -2.5720 C   0  0  2  0  0  0  0  0  0  0  0  0
    3.6960   -1.7750   -2.2390 C   0  0  0  0  0  0  0  0  0  0  0  0
    2.5700   -2.1690   -3.1640 C   0  0  0  0  0  0  0  0  0  0  0  0
    2.1710   -1.3800   -4.0180 O   0  0  0  0  0  0  0  0  0  0  0  0
    2.0100   -3.3710   -3.0560 N   0  0  0  0  0  0  0  0  0  0  0  0
    0.9140   -3.7550   -3.9570 C   0  0  0  0  0  0  0  0  0  0  0  0
    0.4550   -5.1740   -3.6230 C   0  0  0  0  0  0  0  0  0  0  0  0
   -0.6710   -5.5690   -4.5490 C   0  0  0  0  0  0  0  0  0  0  0  0
   -0.3880   -6.1980   -5.7670 C   0  0  0  0  0  0  0  0  0  0  0  0
   -1.4320   -6.5640   -6.6250 C   0  0  0  0  0  0  0  0  0  0  0  0
   -2.7590   -6.3010   -6.2650 C   0  0  0  0  0  0  0  0  0  0  0  0
   -4.0560   -6.7550   -7.3320 Cl  0  0  0  0  0  0  0  0  0  0  0  0
   -3.0420   -5.6710   -5.0470 C   0  0  0  0  0  0  0  0  0  0  0  0
   -1.9980   -5.3050   -4.1890 C   0  0  0  0  0  0  0  0  0  0  0  0
    1.3970   -3.7060   -5.3860 C   0  0  0  0  0  0  0  0  0  0  0  0
    2.5480   -3.3810   -5.6310 O   0  0  0  0  0  0  0  0  0  0  0  0
    0.5750   -4.0140   -6.3720 O   0  0  0  0  0  0  0  0  0  0  0  0
    4.2000    0.4300   -1.2480 C   0  0  0  0  0  0  0  0  0  0  0  0
    2.8090    0.4990   -0.5910 C   0  0  0  0  0  0  0  0  0  0  0  0
    1.7700    1.0990   -1.5580 C   0  0  2  0  0  0  0  0  0  0  0  0
    2.0940    2.5750   -1.7640 C   0  0  0  0  0  0  0  0  0  0  0  0
    1.7600    0.4060   -2.8990 C   0  0  0  0  0  0  0  0  0  0  0  0
    0.6330    0.0230   -3.5140 C   0  0  0  0  0  0  0  0  0  0  0  0
   -0.7390    0.2450   -2.9240 C   0  0  0  0  0  0  0  0  0  0  0  0
   -0.7460    1.2590   -1.7640 C   0  0  2  0  0  0  0  0  0  0  0  0
   -2.0970    1.2130   -1.0250 C   0  0  1  0  0  0  0  0  0  0  0  0
   -2.2680   -0.2000   -0.4750 C   0  0  0  0  0  0  0  0  0  0  0  0
   -3.2720    1.4810   -1.9820 C   0  0  0  0  0  0  0  0  0  0  0  0
   -4.6230    1.4360   -1.2430 C   0  0  0  0  0  0  0  0  0  0  0  0
   -4.6410    2.4020   -0.0440 C   0  0  2  0  0  0  0  0  0  0  0  0
   -5.8330    2.1100    0.6900 O   0  0  0  0  0  0  0  0  0  0  0  0
   -3.4650    2.1340    0.9130 C   0  0  0  0  0  0  0  0  0  0  0  0
   -3.4730    3.1570    2.0460 C   0  0  0  0  0  0  0  0  0  0  0  0
   -4.8940    2.0500    0.3720 C   0  0  0  0  0  0  0  0  0  0  0  0
   -2.1150    2.1800    0.1740 C   0  0  2  0  0  0  0  0  0  0  0  0
   -0.9390    1.9120    1.1320 C   0  0  0  0  0  0  0  0  0  0  0  0
    0.4110    1.9580    0.3920 C   0  0  0  0  0  0  0  0  0  0  0  0
    0.4300    0.9910   -0.8070 C   0  0  1  0  0  0  0  0  0  0  0  0
    0.2950   -0.4320   -0.2730 C   0  0  0  0  0  0  0  0  0  0  0  0
    3.1180    0.2420   -3.5390 C   0  0  2  0  0  0  0  0  0  0  0  0
    3.0500   -0.5550   -4.8550 C   0  0  0  0  0  0  0  0  0  0  0  0
    3.5110   -2.3930   -6.4070 H   0  0  0  0  0  0  0  0  0  0  0  0
    4.0070   -1.1440   -7.5690 H   0  0  0  0  0  0  0  0  0  0  0  0
    5.2290   -2.1900   -6.8130 H   0  0  0  0  0  0  0  0  0  0  0  0
    5.5400    0.5420   -6.9060 H   0  0  0  0  0  0  0  0  0  0  0  0
    5.4590    1.2020   -5.2590 H   0  0  0  0  0  0  0  0  0  0  0  0
    4.0360    1.2830   -6.3200 H   0  0  0  0  0  0  0  0  0  0  0  0
    6.4430   -1.1520   -5.0290 H   0  0  0  0  0  0  0  0  0  0  0  0
    5.1720   -2.2870   -4.3150 H   0  0  0  0  0  0  0  0  0  0  0  0
    5.8380    0.5400   -3.5030 H   0  0  0  0  0  0  0  0  0  0  0  0
    6.2020   -1.0010   -2.5490 H   0  0  0  0  0  0  0  0  0  0  0  0
    3.3480   -1.8100   -1.2080 H   0  0  0  0  0  0  0  0  0  0  0  0
    4.5280   -2.4650   -2.3640 H   0  0  0  0  0  0  0  0  0  0  0  0
    2.3380   -4.0190   -2.3540 H   0  0  0  0  0  0  0  0  0  0  0  0
    0.0830   -3.0650   -3.8310 H   0  0  0  0  0  0  0  0  0  0  0  0
    0.1060   -5.2100   -2.5930 H   0  0  0  0  0  0  0  0  0  0  0  0
    1.2860   -5.8640   -3.7490 H   0  0  0  0  0  0  0  0  0  0  0  0
    0.6360   -6.4010   -6.0450 H   0  0  0  0  0  0  0  0  0  0  0  0
   -1.2130   -7.0500   -7.5650 H   0  0  0  0  0  0  0  0  0  0  0  0
   -4.0660   -5.4680   -4.7700 H   0  0  0  0  0  0  0  0  0  0  0  0
   -2.2170   -4.8190   -3.2500 H   0  0  0  0  0  0  0  0  0  0  0  0
    1.0610   -3.9250   -7.2070 H   0  0  0  0  0  0  0  0  0  0  0  0
    4.4680    1.4520   -1.5070 H   0  0  0  0  0  0  0  0  0  0  0  0
    4.8720   -0.0870   -0.5670 H   0  0  0  0  0  0  0  0  0  0  0  0
    2.8950    1.1970    0.2390 H   0  0  0  0  0  0  0  0  0  0  0  0
    2.4980   -0.5130   -0.3420 H   0  0  0  0  0  0  0  0  0  0  0  0
    2.6730    2.6950   -2.6780 H   0  0  0  0  0  0  0  0  0  0  0  0
    2.6710    2.9420   -0.9180 H   0  0  0  0  0  0  0  0  0  0  0  0
    1.1690    3.1420   -1.8450 H   0  0  0  0  0  0  0  0  0  0  0  0
    0.7090   -0.4670   -4.4730 H   0  0  0  0  0  0  0  0  0  0  0  0
   -1.0360   -0.7070   -2.4900 H   0  0  0  0  0  0  0  0  0  0  0  0
   -1.3880    0.6300   -3.7070 H   0  0  0  0  0  0  0  0  0  0  0  0
   -0.6230    2.2550   -2.1840 H   0  0  0  0  0  0  0  0  0  0  0  0
   -2.7880   -0.1560    0.4800 H   0  0  0  0  0  0  0  0  0  0  0  0
   -2.8490   -0.7940   -1.1770 H   0  0  0  0  0  0  0  0  0  0  0  0
   -1.2910   -0.6560   -0.3350 H   0  0  0  0  0  0  0  0  0  0  0  0
   -3.2840    0.6560   -2.6920 H   0  0  0  0  0  0  0  0  0  0  0  0
   -3.1490    2.4770   -2.4030 H   0  0  0  0  0  0  0  0  0  0  0  0
   -4.7120    0.4330   -0.8300 H   0  0  0  0  0  0  0  0  0  0  0  0
   -5.4020    1.7410   -1.9380 H   0  0  0  0  0  0  0  0  0  0  0  0
   -4.6190    3.4330   -0.3900 H   0  0  0  0  0  0  0  0  0  0  0  0
   -6.3910    1.4780    0.2100 H   0  0  0  0  0  0  0  0  0  0  0  0
   -4.4980    3.4020    2.3180 H   0  0  0  0  0  0  0  0  0  0  0  0
   -3.0290    4.0670    1.6480 H   0  0  0  0  0  0  0  0  0  0  0  0
   -2.9020    2.7160    2.8610 H   0  0  0  0  0  0  0  0  0  0  0  0
   -5.5840    1.9290    1.2040 H   0  0  0  0  0  0  0  0  0  0  0  0
   -5.1290    2.9660   -0.1650 H   0  0  0  0  0  0  0  0  0  0  0  0
   -4.9860    1.2010   -0.3020 H   0  0  0  0  0  0  0  0  0  0  0  0
   -1.9930    3.1870   -0.2180 H   0  0  0  0  0  0  0  0  0  0  0  0
   -1.0590    0.8910    1.4870 H   0  0  0  0  0  0  0  0  0  0  0  0
   -0.9360    2.6900    1.8930 H   0  0  0  0  0  0  0  0  0  0  0  0
    1.1570    1.5900    1.0940 H   0  0  0  0  0  0  0  0  0  0  0  0
    0.5590    2.9680    0.0170 H   0  0  0  0  0  0  0  0  0  0  0  0
    0.7220   -0.4870    0.7260 H   0  0  0  0  0  0  0  0  0  0  0  0
    0.8240   -1.1180   -0.9320 H   0  0  0  0  0  0  0  0  0  0  0  0
   -0.7570   -0.7060   -0.2330 H   0  0  0  0  0  0  0  0  0  0  0  0
    3.4710    1.2390   -3.7970 H   0  0  0  0  0  0  0  0  0  0  0  0
    2.7540   -1.5660   -4.5850 H   0  0  0  0  0  0  0  0  0  0  0  0
    2.3890   -0.0260   -5.5390 H   0  0  0  0  0  0  0  0  0  0  0  0
  1 47  1  0  0  0  0
  1 48  1  0  0  0  0
  1 49  1  0  0  0  0
  1  2  1  0  0  0  0
  2  3  1  0  0  0  0
  3 50  1  0  0  0  0
  3 51  1  0  0  0  0
  3 52  1  0  0  0  0
  2  4  1  0  0  0  0
  4 53  1  0  0  0  0
  4 54  1  0  0  0  0
  4  5  1  0  0  0  0
  5 55  1  0  0  0  0
  5 56  1  0  0  0  0
  5  6  1  0  0  0  0
  6  7  1  0  0  0  0
  7 57  1  0  0  0  0
  7 58  1  0  0  0  0
  7  8  1  0  0  0  0
  8  9  2  0  0  0  0
  8 10  1  0  0  0  0
 10 59  1  0  0  0  0
 10 11  1  0  0  0  0
 11 60  1  0  0  0  0
 11 12  1  0  0  0  0
 12 61  1  0  0  0  0
 12 62  1  0  0  0  0
 12 13  1  0  0  0  0
 13 14  2  0  0  0  0
 14 63  1  0  0  0  0
 14 15  1  0  0  0  0
 15 64  1  0  0  0  0
 15 16  2  0  0  0  0
 16 17  1  0  0  0  0
 16 18  1  0  0  0  0
 18 65  1  0  0  0  0
 18 19  2  0  0  0  0
 19 13  1  0  0  0  0
 19 66  1  0  0  0  0
 11 20  1  0  0  0  0
 20 21  2  0  0  0  0
 20 22  1  0  0  0  0
 22 67  1  0  0  0  0
  6 23  1  0  0  0  0
 23 68  1  0  0  0  0
 23 69  1  0  0  0  0
 23 24  1  0  0  0  0
 24 70  1  0  0  0  0
 24 71  1  0  0  0  0
 24 25  1  0  0  0  0
 25 26  1  0  0  0  0
 26 72  1  0  0  0  0
 26 73  1  0  0  0  0
 26 74  1  0  0  0  0
 25 27  1  0  0  0  0
 27 28  2  0  0  0  0
 28 75  1  0  0  0  0
 28 29  1  0  0  0  0
 29 76  1  0  0  0  0
 29 77  1  0  0  0  0
 29 30  1  0  0  0  0
 30 78  1  0  0  0  0
 30 31  1  0  0  0  0
 31 32  1  0  0  0  0
 32 79  1  0  0  0  0
 32 80  1  0  0  0  0
 32 81  1  0  0  0  0
 31 33  1  0  0  0  0
 33 82  1  0  0  0  0
 33 83  1  0  0  0  0
 33 34  1  0  0  0  0
 34 84  1  0  0  0  0
 34 85  1  0  0  0  0
 34 35  1  0  0  0  0
 35 86  1  0  0  0  0
 35 36  1  0  0  0  0
 36 87  1  0  0  0  0
 35 37  1  0  0  0  0
 37 38  1  0  0  0  0
 38 88  1  0  0  0  0
 38 89  1  0  0  0  0
 38 90  1  0  0  0  0
 37 39  1  0  0  0  0
 39 91  1  0  0  0  0
 39 92  1  0  0  0  0
 39 93  1  0  0  0  0
 37 40  1  0  0  0  0
 40 31  1  0  0  0  0
 40 94  1  0  0  0  0
 40 41  1  0  0  0  0
 41 95  1  0  0  0  0
 41 96  1  0  0  0  0
 41 42  1  0  0  0  0
 42 97  1  0  0  0  0
 42 98  1  0  0  0  0
 42 43  1  0  0  0  0
 43 25  1  0  0  0  0
 43 30  1  0  0  0  0
 43 44  1  0  0  0  0
 44 99  1  0  0  0  0
 44100  1  0  0  0  0
 44101  1  0  0  0  0
 27 45  1  0  0  0  0
 45  6  1  0  0  0  0
 45102  1  0  0  0  0
 45 46  1  0  0  0  0
 46  2  1  0  0  0  0
 46103  1  0  0  0  0
 46104  1  0  0  0  0
M  END
>  <LOGBIO>
6.2100

>  <PRED_LOGBIO>
6.1000

>  <XV_RES>
0.1060

>  <WHL_TMPL>
1

>  <ANCH>
18-23;78-79

$$$$
ROW63
  -MTS-   01071502423D 0   0.00000     0.00000     0

 63 66  0  0  0  0  0  0  0  0999 V2000
   -9.0230   -1.1790    0.0340 O   0  0  0  0  0  0  0  0  0  0  0  0
   -7.8020   -1.2940   -0.4560 C   0  0  0  0  0  0  0  0  0  0  0  0
   -7.6410   -1.5700   -1.6330 O   0  0  0  0  0  0  0  0  0  0  0  0
   -6.6060   -1.0840    0.4410 C   0  0  0  0  0  0  0  0  0  0  0  0
   -5.4060   -1.2610   -0.3160 O   0  0  0  0  0  0  0  0  0  0  0  0
   -4.2080   -1.1090    0.3320 C   0  0  0  0  0  0  0  0  0  0  0  0
   -3.5970    0.1490    0.3870 C   0  0  0  0  0  0  0  0  0  0  0  0
   -2.3730    0.3040    1.0490 C   0  0  0  0  0  0  0  0  0  0  0  0
   -1.7610   -0.7980    1.6570 C   0  0  0  0  0  0  0  0  0  0  0  0
   -2.3730   -2.0570    1.6030 C   0  0  0  0  0  0  0  0  0  0  0  0
   -3.5970   -2.2120    0.9400 C   0  0  0  0  0  0  0  0  0  0  0  0
   -0.1530   -0.5940    2.5280 S   0  0  0  0  0  0  0  0  0  0  0  0
   -0.0640   -1.5430    3.5930 O   0  0  0  0  0  0  0  0  0  0  0  0
   -0.0640    0.7300    3.0600 O   0  0  0  0  0  0  0  0  0  0  0  0
    1.1580   -0.8590    1.4000 N   0  0  0  0  0  0  0  0  0  0  0  0
    0.8660   -1.1880   -0.0030 C   0  0  0  0  0  0  0  0  0  0  0  0
   -0.6290   -1.2360   -0.2080 C   0  0  0  0  0  0  0  0  0  0  0  0
   -1.3220   -0.0780   -0.5800 C   0  0  0  0  0  0  0  0  0  0  0  0
   -2.7080   -0.1230   -0.7700 C   0  0  0  0  0  0  0  0  0  0  0  0
   -3.4010   -1.3250   -0.5880 C   0  0  0  0  0  0  0  0  0  0  0  0
   -2.7080   -2.4830   -0.2160 C   0  0  0  0  0  0  0  0  0  0  0  0
   -1.3220   -2.4390   -0.0260 C   0  0  0  0  0  0  0  0  0  0  0  0
   -4.8670   -1.3730   -0.7890 C   0  0  0  0  0  0  0  0  0  0  0  0
   -5.4480   -2.1650   -1.7000 C   0  0  0  0  0  0  0  0  0  0  0  0
   -7.1690   -1.8060   -1.4900 S   0  0  0  0  0  0  0  0  0  0  0  0
   -6.9770   -0.7130   -0.2960 N   0  0  0  0  0  0  0  0  0  0  0  0
   -5.7590   -0.5930   -0.0430 N   0  0  0  0  0  0  0  0  0  0  0  0
    2.5520   -0.7520    1.8550 C   0  0  0  0  0  0  0  0  0  0  0  0
    3.6210   -0.9990    0.8020 C   0  0  0  0  0  0  0  0  0  0  0  0
    3.4740   -2.0980   -0.0620 C   0  0  0  0  0  0  0  0  0  0  0  0
    4.4280   -2.3840   -1.0420 C   0  0  0  0  0  0  0  0  0  0  0  0
    5.5700   -1.5890   -1.1680 C   0  0  0  0  0  0  0  0  0  0  0  0
    5.7400   -0.5130   -0.2920 C   0  0  0  0  0  0  0  0  0  0  0  0
    7.2880    0.5800   -0.4370 Br  0  0  0  0  0  0  0  0  0  0  0  0
    4.7840   -0.2310    0.6900 C   0  0  0  0  0  0  0  0  0  0  0  0
    6.5720   -1.8660   -2.2490 C   0  0  0  0  0  0  0  0  0  0  0  0
    6.6030   -3.1680   -2.6470 F   0  0  0  0  0  0  0  0  0  0  0  0
    7.8510   -1.5340   -1.9230 F   0  0  0  0  0  0  0  0  0  0  0  0
    6.3480   -1.0250   -3.8150 P   0  0  0  0  0  0  0  0  0  0  0  0
    5.3160   -1.5740   -4.7530 O   0  0  0  0  0  0  0  0  0  0  0  0
    7.7930   -0.9100   -4.5250 O   0  0  0  0  0  0  0  0  0  0  0  0
    6.0600    0.5260   -3.4740 O   0  0  0  0  0  0  0  0  0  0  0  0
   -9.6510   -1.3480   -0.6860 H   0  0  0  0  0  0  0  0  0  0  0  0
   -6.6320   -0.0750    0.8490 H   0  0  0  0  0  0  0  0  0  0  0  0
   -6.6320   -1.8050    1.2550 H   0  0  0  0  0  0  0  0  0  0  0  0
   -4.0690    0.9990   -0.0820 H   0  0  0  0  0  0  0  0  0  0  0  0
   -1.9010    1.2750    1.0910 H   0  0  0  0  0  0  0  0  0  0  0  0
   -1.9010   -2.9070    2.0720 H   0  0  0  0  0  0  0  0  0  0  0  0
   -4.0690   -3.1820    0.8990 H   0  0  0  0  0  0  0  0  0  0  0  0
    1.2970   -2.1570   -0.2450 H   0  0  0  0  0  0  0  0  0  0  0  0
    1.2970   -0.4270   -0.6510 H   0  0  0  0  0  0  0  0  0  0  0  0
   -0.7870    0.8500   -0.7200 H   0  0  0  0  0  0  0  0  0  0  0  0
   -3.2430    0.7710   -1.0570 H   0  0  0  0  0  0  0  0  0  0  0  0
   -3.2430   -3.4110   -0.0760 H   0  0  0  0  0  0  0  0  0  0  0  0
   -0.7870   -3.3320    0.2610 H   0  0  0  0  0  0  0  0  0  0  0  0
   -4.9830   -2.8520   -2.3900 H   0  0  0  0  0  0  0  0  0  0  0  0
    2.6780   -1.5480    2.5850 H   0  0  0  0  0  0  0  0  0  0  0  0
    2.7040    0.2520    2.2450 H   0  0  0  0  0  0  0  0  0  0  0  0
    2.6060   -2.7340    0.0340 H   0  0  0  0  0  0  0  0  0  0  0  0
    4.2820   -3.2240   -1.7050 H   0  0  0  0  0  0  0  0  0  0  0  0
    4.9470    0.5910    1.3710 H   0  0  0  0  0  0  0  0  0  0  0  0
    7.6490   -0.7570   -5.4720 H   0  0  0  0  0  0  0  0  0  0  0  0
    5.0990    0.6520   -3.4460 H   0  0  0  0  0  0  0  0  0  0  0  0
  1 43  1  0  0  0  0
  1  2  1  0  0  0  0
  2  3  2  0  0  0  0
  2  4  1  0  0  0  0
  4 44  1  0  0  0  0
  4 45  1  0  0  0  0
  4  5  1  0  0  0  0
  5  6  1  0  0  0  0
  6  7  2  0  0  0  0
  7 46  1  0  0  0  0
  7  8  1  0  0  0  0
  8 47  1  0  0  0  0
  8  9  2  0  0  0  0
  9 10  1  0  0  0  0
 10 48  1  0  0  0  0
 10 11  2  0  0  0  0
 11  6  1  0  0  0  0
 11 49  1  0  0  0  0
  9 12  1  0  0  0  0
 12 13  2  0  0  0  0
 12 14  2  0  0  0  0
 12 15  1  0  0  0  0
 15 16  1  0  0  0  0
 16 50  1  0  0  0  0
 16 51  1  0  0  0  0
 16 17  1  0  0  0  0
 17 18  2  0  0  0  0
 18 52  1  0  0  0  0
 18 19  1  0  0  0  0
 19 53  1  0  0  0  0
 19 20  2  0  0  0  0
 20 21  1  0  0  0  0
 21 54  1  0  0  0  0
 21 22  2  0  0  0  0
 22 17  1  0  0  0  0
 22 55  1  0  0  0  0
 20 23  1  0  0  0  0
 23 24  2  0  0  0  0
 24 56  1  0  0  0  0
 24 25  1  0  0  0  0
 25 26  1  0  0  0  0
 26 27  2  0  0  0  0
 27 23  1  0  0  0  0
 15 28  1  0  0  0  0
 28 57  1  0  0  0  0
 28 58  1  0  0  0  0
 28 29  1  0  0  0  0
 29 30  2  0  0  0  0
 30 59  1  0  0  0  0
 30 31  1  0  0  0  0
 31 60  1  0  0  0  0
 31 32  2  0  0  0  0
 32 33  1  0  0  0  0
 33 34  1  0  0  0  0
 33 35  2  0  0  0  0
 35 29  1  0  0  0  0
 35 61  1  0  0  0  0
 32 36  1  0  0  0  0
 36 37  1  0  0  0  0
 36 38  1  0  0  0  0
 36 39  1  0  0  0  0
 39 40  2  0  0  0  0
 39 41  1  0  0  0  0
 41 62  1  0  0  0  0
 39 42  1  0  0  0  0
 42 63  1  0  0  0  0
M  END
>  <LOGBIO>
7.4600

>  <PRED_LOGBIO>
6.6200

>  <XV_RES>
0.9290

>  <WHL_TMPL>
3

>  <ANCH>
62-66;58-62

$$$$
ROW64
  -MTS-   01071502423D 0   0.00000     0.00000     0

 31 33  0  0  0  0  0  0  0  0999 V2000
   -1.0690    0.4480    1.7200 N   0  0  0  0  0  0  0  0  0  0  0  0
    0.0190   -0.3840    1.7460 C   0  0  0  0  0  0  0  0  0  0  0  0
   -0.1600   -1.6820    2.0260 C   0  0  0  0  0  0  0  0  0  0  0  0
   -1.4950   -2.1800    2.2960 C   0  0  0  0  0  0  0  0  0  0  0  0
   -2.5630   -2.5790    2.5110 N   0  0  0  0  0  0  0  0  0  0  0  0
    0.9900   -2.6120    2.0640 C   0  0  0  0  0  0  0  0  0  0  0  0
    0.5880   -3.8850    2.1790 C   0  0  0  0  0  0  0  0  0  0  0  0
    1.5180   -5.0680    2.3100 C   0  0  0  0  0  0  0  0  0  0  0  0
    3.1630   -4.4910    2.8320 S   0  0  0  0  0  0  0  0  0  0  0  0
    3.5190   -2.8870    2.0510 C   0  0  0  0  0  0  0  0  0  0  0  0
    2.3140   -2.0170    1.7760 C   0  0  0  0  0  0  0  0  0  0  0  0
    2.4250   -0.7290    1.5070 N   0  0  0  0  0  0  0  0  0  0  0  0
    1.2600    0.1340    1.4850 N   0  0  0  0  0  0  0  0  0  0  0  0
    1.4050    1.5110    1.1930 C   0  0  0  0  0  0  0  0  0  0  0  0
    0.4410    2.2070    0.4220 C   0  0  0  0  0  0  0  0  0  0  0  0
    0.5770    3.5680    0.1340 C   0  0  0  0  0  0  0  0  0  0  0  0
    1.6810    4.2600    0.6100 C   0  0  0  0  0  0  0  0  0  0  0  0
    1.8150    5.5640    0.3340 F   0  0  0  0  0  0  0  0  0  0  0  0
    2.6400    3.6030    1.3640 C   0  0  0  0  0  0  0  0  0  0  0  0
    2.5130    2.2450    1.6570 C   0  0  0  0  0  0  0  0  0  0  0  0
   -1.7680    0.1090    2.3660 H   0  0  0  0  0  0  0  0  0  0  0  0
   -1.4550    0.4690    0.7870 H   0  0  0  0  0  0  0  0  0  0  0  0
   -0.4750   -4.0790    2.1790 H   0  0  0  0  0  0  0  0  0  0  0  0
    1.5980   -5.5740    1.3500 H   0  0  0  0  0  0  0  0  0  0  0  0
    1.1230   -5.7590    3.0520 H   0  0  0  0  0  0  0  0  0  0  0  0
    4.0450   -3.0620    1.1140 H   0  0  0  0  0  0  0  0  0  0  0  0
    4.2130   -2.3360    2.6830 H   0  0  0  0  0  0  0  0  0  0  0  0
   -0.4200    1.6730    0.0480 H   0  0  0  0  0  0  0  0  0  0  0  0
   -0.1720    4.0770   -0.4550 H   0  0  0  0  0  0  0  0  0  0  0  0
    3.4970    4.1490    1.7300 H   0  0  0  0  0  0  0  0  0  0  0  0
    3.2720    1.7520    2.2460 H   0  0  0  0  0  0  0  0  0  0  0  0
  1 21  1  0  0  0  0
  1 22  1  0  0  0  0
  1  2  1  0  0  0  0
  2  3  2  0  0  0  0
  3  4  1  0  0  0  0
  4  5  3  0  0  0  0
  3  6  1  0  0  0  0
  6  7  2  0  0  0  0
  7 23  1  0  0  0  0
  7  8  1  0  0  0  0
  8 24  1  0  0  0  0
  8 25  1  0  0  0  0
  8  9  1  0  0  0  0
  9 10  1  0  0  0  0
 10 26  1  0  0  0  0
 10 27  1  0  0  0  0
 10 11  1  0  0  0  0
 11  6  1  0  0  0  0
 11 12  2  0  0  0  0
 12 13  1  0  0  0  0
 13  2  1  0  0  0  0
 13 14  1  0  0  0  0
 14 15  2  0  0  0  0
 15 28  1  0  0  0  0
 15 16  1  0  0  0  0
 16 29  1  0  0  0  0
 16 17  2  0  0  0  0
 17 18  1  0  0  0  0
 17 19  1  0  0  0  0
 19 30  1  0  0  0  0
 19 20  2  0  0  0  0
 20 14  1  0  0  0  0
 20 31  1  0  0  0  0
M  END
>  <LOGBIO>
5.7000

>  <PRED_LOGBIO>
5.3400

>  <XV_RES>
0.5770

>  <WHL_TMPL>
3

>  <ANCH>
23-28;26-27

$$$$
ROW65
  -MTS-   01071502423D 0   0.00000     0.00000     0

 71 76  0  0  0  0  0  0  0  0999 V2000
   -0.9550    3.6880    2.7390 O   0  0  0  0  0  0  0  0  0  0  0  0
   -0.4430    3.9210    1.5450 C   0  0  0  0  0  0  0  0  0  0  0  0
   -0.5740    3.0990    0.6530 O   0  0  0  0  0  0  0  0  0  0  0  0
    0.3060    5.2060    1.2820 C   0  0  0  0  0  0  0  0  0  0  0  0
   -0.6220    6.3950    1.5240 C   0  0  0  0  0  0  0  0  0  0  0  0
   -1.1070    6.3750    2.9730 C   0  0  0  0  0  0  0  0  0  0  0  0
   -2.0240    7.5510    3.2130 C   0  0  0  0  0  0  0  0  0  0  0  0
   -3.4010    7.4200    2.9960 C   0  0  0  0  0  0  0  0  0  0  0  0
   -4.2510    8.5100    3.2180 C   0  0  0  0  0  0  0  0  0  0  0  0
   -3.7250    9.7300    3.6570 C   0  0  0  0  0  0  0  0  0  0  0  0
   -2.3480    9.8610    3.8740 C   0  0  0  0  0  0  0  0  0  0  0  0
   -1.4980    8.7710    3.6520 C   0  0  0  0  0  0  0  0  0  0  0  0
    0.7600    5.2240   -0.0740 O   0  0  0  0  0  0  0  0  0  0  0  0
    1.6080    4.2280   -0.4820 C   0  0  0  0  0  0  0  0  0  0  0  0
    2.9880    4.4010   -0.3600 C   0  0  0  0  0  0  0  0  0  0  0  0
    3.6820    6.0110    0.3720 Br  0  0  0  0  0  0  0  0  0  0  0  0
    3.8570    3.3920   -0.7750 C   0  0  0  0  0  0  0  0  0  0  0  0
    3.3520    2.2020   -1.3140 C   0  0  0  0  0  0  0  0  0  0  0  0
    1.9640    2.0420   -1.4300 C   0  0  0  0  0  0  0  0  0  0  0  0
    1.0830    3.0470   -1.0170 C   0  0  0  0  0  0  0  0  0  0  0  0
   -0.2950    2.8660   -1.1300 Br  0  0  0  0  0  0  0  0  0  0  0  0
    4.2650    1.1290   -1.7670 C   0  0  0  0  0  0  0  0  0  0  0  0
    4.7370    0.1790   -0.8530 C   0  0  0  0  0  0  0  0  0  0  0  0
    5.6010   -0.8360   -1.2810 C   0  0  0  0  0  0  0  0  0  0  0  0
    5.9910   -0.9020   -2.6240 C   0  0  0  0  0  0  0  0  0  0  0  0
    5.5190    0.0470   -3.5380 C   0  0  0  0  0  0  0  0  0  0  0  0
    4.6560    1.0620   -3.1100 C   0  0  0  0  0  0  0  0  0  0  0  0
    6.9040   -1.9760   -3.0760 C   0  0  0  0  0  0  0  0  0  0  0  0
    8.1350   -2.1200   -2.5660 C   0  0  0  0  0  0  0  0  0  0  0  0
    8.7790   -1.2670   -1.5000 C   0  0  0  0  0  0  0  0  0  0  0  0
    8.4750   -1.8470   -0.1390 C   0  0  0  0  0  0  0  0  0  0  0  0
    9.3380   -2.7920    0.4270 C   0  0  0  0  0  0  0  0  0  0  0  0
    9.0560   -3.3300    1.6890 C   0  0  0  0  0  0  0  0  0  0  0  0
    7.9120   -2.9220    2.3840 C   0  0  0  0  0  0  0  0  0  0  0  0
    7.0490   -1.9770    1.8170 C   0  0  0  0  0  0  0  0  0  0  0  0
    7.3300   -1.4390    0.5560 C   0  0  0  0  0  0  0  0  0  0  0  0
    8.8560   -3.5110   -3.3910 S   0  0  0  0  0  0  0  0  0  0  0  0
    7.4830   -3.9040   -4.4360 C   0  0  0  0  0  0  0  0  0  0  0  0
    7.2190   -4.8760   -5.4090 C   0  0  0  0  0  0  0  0  0  0  0  0
    5.9810   -4.8940   -6.0630 C   0  0  0  0  0  0  0  0  0  0  0  0
    5.0070   -3.9410   -5.7440 C   0  0  0  0  0  0  0  0  0  0  0  0
    5.2710   -2.9680   -4.7720 C   0  0  0  0  0  0  0  0  0  0  0  0
    6.5090   -2.9500   -4.1180 C   0  0  0  0  0  0  0  0  0  0  0  0
   -1.3930    2.8230    2.7130 H   0  0  0  0  0  0  0  0  0  0  0  0
    1.1610    5.2700    1.9520 H   0  0  0  0  0  0  0  0  0  0  0  0
   -0.0820    7.3210    1.3350 H   0  0  0  0  0  0  0  0  0  0  0  0
   -1.4770    6.3300    0.8550 H   0  0  0  0  0  0  0  0  0  0  0  0
   -1.6470    5.4500    3.1620 H   0  0  0  0  0  0  0  0  0  0  0  0
   -0.2520    6.4400    3.6430 H   0  0  0  0  0  0  0  0  0  0  0  0
   -3.8070    6.4780    2.6570 H   0  0  0  0  0  0  0  0  0  0  0  0
   -5.3130    8.4090    3.0510 H   0  0  0  0  0  0  0  0  0  0  0  0
   -4.3810   10.5710    3.8280 H   0  0  0  0  0  0  0  0  0  0  0  0
   -1.9420   10.8030    4.2120 H   0  0  0  0  0  0  0  0  0  0  0  0
   -0.4350    8.8720    3.8190 H   0  0  0  0  0  0  0  0  0  0  0  0
    4.9240    3.5290   -0.6800 H   0  0  0  0  0  0  0  0  0  0  0  0
    1.5680    1.1270   -1.8450 H   0  0  0  0  0  0  0  0  0  0  0  0
    4.4360    0.2310    0.1830 H   0  0  0  0  0  0  0  0  0  0  0  0
    5.9650   -1.5680   -0.5760 H   0  0  0  0  0  0  0  0  0  0  0  0
    5.8200   -0.0040   -4.5740 H   0  0  0  0  0  0  0  0  0  0  0  0
    4.2910    1.7940   -3.8150 H   0  0  0  0  0  0  0  0  0  0  0  0
    9.8560   -1.2460   -1.6530 H   0  0  0  0  0  0  0  0  0  0  0  0
    8.3840   -0.2540   -1.5590 H   0  0  0  0  0  0  0  0  0  0  0  0
   10.2210   -3.1070   -0.1090 H   0  0  0  0  0  0  0  0  0  0  0  0
    9.7220   -4.0590    2.1260 H   0  0  0  0  0  0  0  0  0  0  0  0
    7.6950   -3.3370    3.3570 H   0  0  0  0  0  0  0  0  0  0  0  0
    6.1650   -1.6620    2.3540 H   0  0  0  0  0  0  0  0  0  0  0  0
    6.6640   -0.7090    0.1190 H   0  0  0  0  0  0  0  0  0  0  0  0
    7.9710   -5.6120   -5.6540 H   0  0  0  0  0  0  0  0  0  0  0  0
    5.7780   -5.6440   -6.8130 H   0  0  0  0  0  0  0  0  0  0  0  0
    4.0530   -3.9550   -6.2490 H   0  0  0  0  0  0  0  0  0  0  0  0
    4.5200   -2.2320   -4.5260 H   0  0  0  0  0  0  0  0  0  0  0  0
  1 44  1  0  0  0  0
  1  2  1  0  0  0  0
  2  3  2  0  0  0  0
  2  4  1  0  0  0  0
  4 45  1  0  0  0  0
  4  5  1  0  0  0  0
  5 46  1  0  0  0  0
  5 47  1  0  0  0  0
  5  6  1  0  0  0  0
  6 48  1  0  0  0  0
  6 49  1  0  0  0  0
  6  7  1  0  0  0  0
  7  8  2  0  0  0  0
  8 50  1  0  0  0  0
  8  9  1  0  0  0  0
  9 51  1  0  0  0  0
  9 10  2  0  0  0  0
 10 52  1  0  0  0  0
 10 11  1  0  0  0  0
 11 53  1  0  0  0  0
 11 12  2  0  0  0  0
 12  7  1  0  0  0  0
 12 54  1  0  0  0  0
  4 13  1  0  0  0  0
 13 14  1  0  0  0  0
 14 15  2  0  0  0  0
 15 16  1  0  0  0  0
 15 17  1  0  0  0  0
 17 55  1  0  0  0  0
 17 18  2  0  0  0  0
 18 19  1  0  0  0  0
 19 56  1  0  0  0  0
 19 20  2  0  0  0  0
 20 14  1  0  0  0  0
 20 21  1  0  0  0  0
 18 22  1  0  0  0  0
 22 23  2  0  0  0  0
 23 57  1  0  0  0  0
 23 24  1  0  0  0  0
 24 58  1  0  0  0  0
 24 25  2  0  0  0  0
 25 26  1  0  0  0  0
 26 59  1  0  0  0  0
 26 27  2  0  0  0  0
 27 22  1  0  0  0  0
 27 60  1  0  0  0  0
 25 28  1  0  0  0  0
 28 29  2  0  0  0  0
 29 30  1  0  0  0  0
 30 61  1  0  0  0  0
 30 62  1  0  0  0  0
 30 31  1  0  0  0  0
 31 32  2  0  0  0  0
 32 63  1  0  0  0  0
 32 33  1  0  0  0  0
 33 64  1  0  0  0  0
 33 34  2  0  0  0  0
 34 65  1  0  0  0  0
 34 35  1  0  0  0  0
 35 66  1  0  0  0  0
 35 36  2  0  0  0  0
 36 31  1  0  0  0  0
 36 67  1  0  0  0  0
 29 37  1  0  0  0  0
 37 38  1  0  0  0  0
 38 39  2  0  0  0  0
 39 68  1  0  0  0  0
 39 40  1  0  0  0  0
 40 69  1  0  0  0  0
 40 41  2  0  0  0  0
 41 70  1  0  0  0  0
 41 42  1  0  0  0  0
 42 71  1  0  0  0  0
 42 43  2  0  0  0  0
 43 28  1  0  0  0  0
 43 38  1  0  0  0  0
M  END
>  <LOGBIO>
6.5400

>  <PRED_LOGBIO>
7.4900

>  <XV_RES>
-1.2040

>  <WHL_TMPL>
1

>  <ANCH>
3-4;30-31

$$$$
ROW66
  -MTS-   01071502423D 0   0.00000     0.00000     0

 67 72  0  0  0  0  0  0  0  0999 V2000
   -3.9230    8.8910   -1.7590 O   0  0  0  0  0  0  0  0  0  0  0  0
   -2.9000    8.7340   -0.9400 C   0  0  0  0  0  0  0  0  0  0  0  0
   -1.7600    8.8050   -1.3670 O   0  0  0  0  0  0  0  0  0  0  0  0
   -3.1420    8.4670    0.5270 C   0  0  0  0  0  0  0  0  0  0  0  0
   -3.9270    9.6300    1.1330 C   0  0  0  0  0  0  0  0  0  0  0  0
   -5.2510    9.7690    0.4220 C   0  0  0  0  0  0  0  0  0  0  0  0
   -5.3570   10.5930   -0.7050 C   0  0  0  0  0  0  0  0  0  0  0  0
   -6.5850   10.7220   -1.3650 C   0  0  0  0  0  0  0  0  0  0  0  0
   -7.7070   10.0270   -0.8970 C   0  0  0  0  0  0  0  0  0  0  0  0
   -7.6010    9.2040    0.2300 C   0  0  0  0  0  0  0  0  0  0  0  0
   -6.3730    9.0750    0.8890 C   0  0  0  0  0  0  0  0  0  0  0  0
   -1.8880    8.3350    1.2000 O   0  0  0  0  0  0  0  0  0  0  0  0
   -1.0400    7.3390    0.7930 C   0  0  0  0  0  0  0  0  0  0  0  0
   -1.1150    6.0720    1.3810 C   0  0  0  0  0  0  0  0  0  0  0  0
   -0.2490    5.0540    0.9650 C   0  0  0  0  0  0  0  0  0  0  0  0
    0.6920    5.3040   -0.0410 C   0  0  0  0  0  0  0  0  0  0  0  0
    0.7670    6.5720   -0.6300 C   0  0  0  0  0  0  0  0  0  0  0  0
   -0.0990    7.5900   -0.2130 C   0  0  0  0  0  0  0  0  0  0  0  0
    1.6080    4.2280   -0.4820 C   0  0  0  0  0  0  0  0  0  0  0  0
    2.9880    4.4010   -0.3600 C   0  0  0  0  0  0  0  0  0  0  0  0
    3.8570    3.3920   -0.7750 C   0  0  0  0  0  0  0  0  0  0  0  0
    3.3520    2.2020   -1.3140 C   0  0  0  0  0  0  0  0  0  0  0  0
    1.9640    2.0420   -1.4300 C   0  0  0  0  0  0  0  0  0  0  0  0
    1.0830    3.0470   -1.0170 C   0  0  0  0  0  0  0  0  0  0  0  0
    4.2650    1.1290   -1.7670 C   0  0  0  0  0  0  0  0  0  0  0  0
    4.6630    1.0290   -3.0430 C   0  0  0  0  0  0  0  0  0  0  0  0
    4.2770    1.9390   -4.1840 C   0  0  0  0  0  0  0  0  0  0  0  0
    5.2680    3.0740   -4.2800 C   0  0  0  0  0  0  0  0  0  0  0  0
    6.4080    2.9350   -5.0820 C   0  0  0  0  0  0  0  0  0  0  0  0
    7.3180    3.9960   -5.1610 C   0  0  0  0  0  0  0  0  0  0  0  0
    7.0610    5.1650   -4.4360 C   0  0  0  0  0  0  0  0  0  0  0  0
    5.9030    5.2390   -3.6530 C   0  0  0  0  0  0  0  0  0  0  0  0
    5.0500    4.2070   -3.5970 N   0  0  0  0  0  0  0  0  0  0  0  0
    5.7300   -0.3800   -3.1230 S   0  0  0  0  0  0  0  0  0  0  0  0
    5.6410   -0.8430   -1.4170 C   0  0  0  0  0  0  0  0  0  0  0  0
    6.1960   -1.8600   -0.6320 C   0  0  0  0  0  0  0  0  0  0  0  0
    5.9010   -1.9300    0.7350 C   0  0  0  0  0  0  0  0  0  0  0  0
    5.0490   -0.9830    1.3160 C   0  0  0  0  0  0  0  0  0  0  0  0
    4.4930    0.0340    0.5300 C   0  0  0  0  0  0  0  0  0  0  0  0
    4.7890    0.1040   -0.8360 C   0  0  0  0  0  0  0  0  0  0  0  0
   -3.5720    9.0520   -2.6490 H   0  0  0  0  0  0  0  0  0  0  0  0
   -3.7120    7.5480    0.6390 H   0  0  0  0  0  0  0  0  0  0  0  0
   -4.1010    9.4370    2.1900 H   0  0  0  0  0  0  0  0  0  0  0  0
   -3.3560   10.5500    1.0220 H   0  0  0  0  0  0  0  0  0  0  0  0
   -4.4910   11.1280   -1.0660 H   0  0  0  0  0  0  0  0  0  0  0  0
   -6.6670   11.3570   -2.2340 H   0  0  0  0  0  0  0  0  0  0  0  0
   -8.6540   10.1270   -1.4060 H   0  0  0  0  0  0  0  0  0  0  0  0
   -8.4670    8.6680    0.5900 H   0  0  0  0  0  0  0  0  0  0  0  0
   -6.2910    8.4390    1.7590 H   0  0  0  0  0  0  0  0  0  0  0  0
   -1.8410    5.8790    2.1570 H   0  0  0  0  0  0  0  0  0  0  0  0
   -0.3070    4.0760    1.4190 H   0  0  0  0  0  0  0  0  0  0  0  0
    1.4930    6.7650   -1.4060 H   0  0  0  0  0  0  0  0  0  0  0  0
   -0.0410    8.5680   -0.6680 H   0  0  0  0  0  0  0  0  0  0  0  0
    3.3830    5.3160    0.0560 H   0  0  0  0  0  0  0  0  0  0  0  0
    4.9240    3.5290   -0.6800 H   0  0  0  0  0  0  0  0  0  0  0  0
    1.5680    1.1270   -1.8450 H   0  0  0  0  0  0  0  0  0  0  0  0
    0.0150    2.9130   -1.1100 H   0  0  0  0  0  0  0  0  0  0  0  0
    3.2820    2.3410   -4.0070 H   0  0  0  0  0  0  0  0  0  0  0  0
    4.2810    1.3750   -5.1150 H   0  0  0  0  0  0  0  0  0  0  0  0
    6.5820    2.0220   -5.6310 H   0  0  0  0  0  0  0  0  0  0  0  0
    8.2050    3.9130   -5.7730 H   0  0  0  0  0  0  0  0  0  0  0  0
    7.7470    5.9980   -4.4790 H   0  0  0  0  0  0  0  0  0  0  0  0
    5.6950    6.1360   -3.0890 H   0  0  0  0  0  0  0  0  0  0  0  0
    6.8530   -2.5910   -1.0800 H   0  0  0  0  0  0  0  0  0  0  0  0
    6.3290   -2.7140    1.3410 H   0  0  0  0  0  0  0  0  0  0  0  0
    4.8210   -1.0360    2.3700 H   0  0  0  0  0  0  0  0  0  0  0  0
    3.8360    0.7650    0.9790 H   0  0  0  0  0  0  0  0  0  0  0  0
  1 41  1  0  0  0  0
  1  2  1  0  0  0  0
  2  3  2  0  0  0  0
  2  4  1  0  0  0  0
  4 42  1  0  0  0  0
  4  5  1  0  0  0  0
  5 43  1  0  0  0  0
  5 44  1  0  0  0  0
  5  6  1  0  0  0  0
  6  7  2  0  0  0  0
  7 45  1  0  0  0  0
  7  8  1  0  0  0  0
  8 46  1  0  0  0  0
  8  9  2  0  0  0  0
  9 47  1  0  0  0  0
  9 10  1  0  0  0  0
 10 48  1  0  0  0  0
 10 11  2  0  0  0  0
 11  6  1  0  0  0  0
 11 49  1  0  0  0  0
  4 12  1  0  0  0  0
 12 13  1  0  0  0  0
 13 14  2  0  0  0  0
 14 50  1  0  0  0  0
 14 15  1  0  0  0  0
 15 51  1  0  0  0  0
 15 16  2  0  0  0  0
 16 17  1  0  0  0  0
 17 52  1  0  0  0  0
 17 18  2  0  0  0  0
 18 13  1  0  0  0  0
 18 53  1  0  0  0  0
 16 19  1  0  0  0  0
 19 20  2  0  0  0  0
 20 54  1  0  0  0  0
 20 21  1  0  0  0  0
 21 55  1  0  0  0  0
 21 22  2  0  0  0  0
 22 23  1  0  0  0  0
 23 56  1  0  0  0  0
 23 24  2  0  0  0  0
 24 19  1  0  0  0  0
 24 57  1  0  0  0  0
 22 25  1  0  0  0  0
 25 26  2  0  0  0  0
 26 27  1  0  0  0  0
 27 58  1  0  0  0  0
 27 59  1  0  0  0  0
 27 28  1  0  0  0  0
 28 29  2  0  0  0  0
 29 60  1  0  0  0  0
 29 30  1  0  0  0  0
 30 61  1  0  0  0  0
 30 31  2  0  0  0  0
 31 62  1  0  0  0  0
 31 32  1  0  0  0  0
 32 63  1  0  0  0  0
 32 33  2  0  0  0  0
 33 28  1  0  0  0  0
 26 34  1  0  0  0  0
 34 35  1  0  0  0  0
 35 36  2  0  0  0  0
 36 64  1  0  0  0  0
 36 37  1  0  0  0  0
 37 65  1  0  0  0  0
 37 38  2  0  0  0  0
 38 66  1  0  0  0  0
 38 39  1  0  0  0  0
 39 67  1  0  0  0  0
 39 40  2  0  0  0  0
 40 25  1  0  0  0  0
 40 35  1  0  0  0  0
M  END
>  <LOGBIO>
5.8100

>  <PRED_LOGBIO>
6.4900

>  <XV_RES>
-1.0350

>  <WHL_TMPL>
1

>  <ANCH>
3-4;37-38

$$$$
ROW67
  -MTS-   01071502423D 0   0.00000     0.00000     0

 48 51  0  0  0  0  0  0  0  0999 V2000
    1.7480   -2.7750   -5.2880 C   0  0  0  0  0  0  0  0  0  0  0  0
    2.5390   -1.6570   -4.6140 C   0  0  0  0  0  0  0  0  0  0  0  0
    3.4620   -1.0630   -5.6740 C   0  0  0  0  0  0  0  0  0  0  0  0
    3.3700   -2.2270   -3.4510 C   0  0  0  0  0  0  0  0  0  0  0  0
    4.0480   -1.1370   -2.6560 C   0  0  0  0  0  0  0  0  0  0  0  0
    3.5230    0.0950   -2.6000 C   0  0  0  0  0  0  0  0  0  0  0  0
    4.2830    1.1070   -1.7760 C   0  0  0  0  0  0  0  0  0  0  0  0
    4.9080    0.4230   -0.5840 C   0  0  0  0  0  0  0  0  0  0  0  0
    5.3370   -0.8320   -0.7790 C   0  0  0  0  0  0  0  0  0  0  0  0
    5.2090   -1.4450   -1.9970 N   0  0  0  0  0  0  0  0  0  0  0  0
    5.9610   -1.5680    0.3420 C   0  0  0  0  0  0  0  0  0  0  0  0
    7.1200   -1.0690    0.9490 C   0  0  0  0  0  0  0  0  0  0  0  0
    7.7110   -1.7660    2.0100 C   0  0  0  0  0  0  0  0  0  0  0  0
    7.1420   -2.9620    2.4640 C   0  0  0  0  0  0  0  0  0  0  0  0
    5.9840   -3.4610    1.8580 C   0  0  0  0  0  0  0  0  0  0  0  0
    5.3930   -2.7640    0.7970 C   0  0  0  0  0  0  0  0  0  0  0  0
    3.3520    2.2020   -1.3140 C   0  0  0  0  0  0  0  0  0  0  0  0
    3.8570    3.3920   -0.7750 C   0  0  0  0  0  0  0  0  0  0  0  0
    2.9880    4.4010   -0.3600 C   0  0  0  0  0  0  0  0  0  0  0  0
    1.6080    4.2280   -0.4820 C   0  0  0  0  0  0  0  0  0  0  0  0
    0.5310    5.4930    0.0360 Cl  0  0  0  0  0  0  0  0  0  0  0  0
    1.0830    3.0470   -1.0170 C   0  0  0  0  0  0  0  0  0  0  0  0
    1.9640    2.0420   -1.4300 C   0  0  0  0  0  0  0  0  0  0  0  0
    2.2740    0.4970   -3.2850 C   0  0  0  0  0  0  0  0  0  0  0  0
    1.8290    1.6410   -3.2060 O   0  0  0  0  0  0  0  0  0  0  0  0
    1.5770   -0.5760   -4.0870 C   0  0  0  0  0  0  0  0  0  0  0  0
    2.2860   -3.7140   -5.1810 H   0  0  0  0  0  0  0  0  0  0  0  0
    1.6260   -2.5460   -6.3450 H   0  0  0  0  0  0  0  0  0  0  0  0
    0.7700   -2.8610   -4.8200 H   0  0  0  0  0  0  0  0  0  0  0  0
    2.9480   -0.2550   -6.1910 H   0  0  0  0  0  0  0  0  0  0  0  0
    4.3590   -0.6740   -5.1970 H   0  0  0  0  0  0  0  0  0  0  0  0
    3.7370   -1.8350   -6.3890 H   0  0  0  0  0  0  0  0  0  0  0  0
    2.7240   -2.8060   -2.7940 H   0  0  0  0  0  0  0  0  0  0  0  0
    4.1210   -2.9090   -3.8440 H   0  0  0  0  0  0  0  0  0  0  0  0
    5.0550    1.5770   -2.3820 H   0  0  0  0  0  0  0  0  0  0  0  0
    5.0040    0.9170    0.3720 H   0  0  0  0  0  0  0  0  0  0  0  0
    5.2610   -2.4460   -1.8710 H   0  0  0  0  0  0  0  0  0  0  0  0
    7.5580   -0.1460    0.5990 H   0  0  0  0  0  0  0  0  0  0  0  0
    8.6050   -1.3810    2.4780 H   0  0  0  0  0  0  0  0  0  0  0  0
    7.5980   -3.5000    3.2830 H   0  0  0  0  0  0  0  0  0  0  0  0
    5.5450   -4.3840    2.2080 H   0  0  0  0  0  0  0  0  0  0  0  0
    4.4990   -3.1490    0.3290 H   0  0  0  0  0  0  0  0  0  0  0  0
    4.9240    3.5290   -0.6800 H   0  0  0  0  0  0  0  0  0  0  0  0
    3.3830    5.3160    0.0560 H   0  0  0  0  0  0  0  0  0  0  0  0
    0.0150    2.9130   -1.1100 H   0  0  0  0  0  0  0  0  0  0  0  0
    1.5680    1.1270   -1.8450 H   0  0  0  0  0  0  0  0  0  0  0  0
    0.8110   -1.0440   -3.4730 H   0  0  0  0  0  0  0  0  0  0  0  0
    1.0560   -0.1170   -4.9250 H   0  0  0  0  0  0  0  0  0  0  0  0
  1 27  1  0  0  0  0
  1 28  1  0  0  0  0
  1 29  1  0  0  0  0
  1  2  1  0  0  0  0
  2  3  1  0  0  0  0
  3 30  1  0  0  0  0
  3 31  1  0  0  0  0
  3 32  1  0  0  0  0
  2  4  1  0  0  0  0
  4 33  1  0  0  0  0
  4 34  1  0  0  0  0
  4  5  1  0  0  0  0
  5  6  2  0  0  0  0
  6  7  1  0  0  0  0
  7 35  1  0  0  0  0
  7  8  1  0  0  0  0
  8 36  1  0  0  0  0
  8  9  2  0  0  0  0
  9 10  1  0  0  0  0
 10  5  1  0  0  0  0
 10 37  1  0  0  0  0
  9 11  1  0  0  0  0
 11 12  2  0  0  0  0
 12 38  1  0  0  0  0
 12 13  1  0  0  0  0
 13 39  1  0  0  0  0
 13 14  2  0  0  0  0
 14 40  1  0  0  0  0
 14 15  1  0  0  0  0
 15 41  1  0  0  0  0
 15 16  2  0  0  0  0
 16 11  1  0  0  0  0
 16 42  1  0  0  0  0
  7 17  1  0  0  0  0
 17 18  2  0  0  0  0
 18 43  1  0  0  0  0
 18 19  1  0  0  0  0
 19 44  1  0  0  0  0
 19 20  2  0  0  0  0
 20 21  1  0  0  0  0
 20 22  1  0  0  0  0
 22 45  1  0  0  0  0
 22 23  2  0  0  0  0
 23 17  1  0  0  0  0
 23 46  1  0  0  0  0
  6 24  1  0  0  0  0
 24 25  2  0  0  0  0
 24 26  1  0  0  0  0
 26  2  1  0  0  0  0
 26 47  1  0  0  0  0
 26 48  1  0  0  0  0
M  END
>  <LOGBIO>
5.2000

>  <PRED_LOGBIO>
5.9100

>  <XV_RES>
-0.9780

>  <WHL_TMPL>
1

>  <ANCH>
3-42;33-34

$$$$
ROW68
  -MTS-   01071502423D 0   0.00000     0.00000     0

 48 50  0  0  0  0  0  0  0  0999 V2000
    2.5140  -12.1310    1.9960 O   0  0  0  0  0  0  0  0  0  0  0  0
    1.7860  -11.9020    0.9190 C   0  0  0  0  0  0  0  0  0  0  0  0
    2.0680  -12.4490   -0.1350 O   0  0  0  0  0  0  0  0  0  0  0  0
    0.6290  -10.9820    0.9890 C   0  0  0  0  0  0  0  0  0  0  0  0
    0.8040   -9.6170    0.7330 C   0  0  0  0  0  0  0  0  0  0  0  0
   -0.2900   -8.7460    0.7990 C   0  0  0  0  0  0  0  0  0  0  0  0
   -0.1060   -7.3030    0.5280 C   0  0  0  0  0  0  0  0  0  0  0  0
    0.1930   -6.4660    1.5310 C   0  0  0  0  0  0  0  0  0  0  0  0
    0.3770   -5.0230    1.2600 C   0  0  0  0  0  0  0  0  0  0  0  0
   -0.7170   -4.1520    1.3260 C   0  0  0  0  0  0  0  0  0  0  0  0
   -0.5420   -2.7870    1.0700 C   0  0  0  0  0  0  0  0  0  0  0  0
    0.7270   -2.2920    0.7470 C   0  0  0  0  0  0  0  0  0  0  0  0
    0.9120   -0.8490    0.4760 C   0  0  0  0  0  0  0  0  0  0  0  0
    1.2100   -0.0120    1.4790 C   0  0  0  0  0  0  0  0  0  0  0  0
    1.4050    1.5110    1.1930 C   0  0  0  0  0  0  0  0  0  0  0  0
    2.5130    2.2450    1.6570 C   0  0  0  0  0  0  0  0  0  0  0  0
    2.6400    3.6030    1.3640 C   0  0  0  0  0  0  0  0  0  0  0  0
    3.7080    4.2720    1.8200 Br  0  0  0  0  0  0  0  0  0  0  0  0
    1.6810    4.2600    0.6100 C   0  0  0  0  0  0  0  0  0  0  0  0
    1.8150    5.5640    0.3340 O   0  0  0  0  0  0  0  0  0  0  0  0
    0.5770    3.5680    0.1340 C   0  0  0  0  0  0  0  0  0  0  0  0
    0.4410    2.2070    0.4220 C   0  0  0  0  0  0  0  0  0  0  0  0
   -0.4490    4.2660   -0.6730 C   0  0  0  0  0  0  0  0  0  0  0  0
   -0.3420    4.3130   -1.8870 O   0  0  0  0  0  0  0  0  0  0  0  0
   -1.4810    4.8360   -0.0780 O   0  0  0  0  0  0  0  0  0  0  0  0
    1.8220   -3.1630    0.6810 C   0  0  0  0  0  0  0  0  0  0  0  0
    1.6470   -4.5280    0.9370 C   0  0  0  0  0  0  0  0  0  0  0  0
   -1.5600   -9.2410    1.1220 C   0  0  0  0  0  0  0  0  0  0  0  0
   -1.7340  -10.6060    1.3780 C   0  0  0  0  0  0  0  0  0  0  0  0
   -3.4570  -11.2780    1.8160 Br  0  0  0  0  0  0  0  0  0  0  0  0
   -0.6400  -11.4770    1.3120 C   0  0  0  0  0  0  0  0  0  0  0  0
   -0.8110  -12.8130    1.5630 O   0  0  0  0  0  0  0  0  0  0  0  0
    3.2180  -12.7530    1.7560 H   0  0  0  0  0  0  0  0  0  0  0  0
    1.7830   -9.2350    0.4840 H   0  0  0  0  0  0  0  0  0  0  0  0
   -0.2110   -6.9250   -0.4780 H   0  0  0  0  0  0  0  0  0  0  0  0
    0.2980   -6.8440    2.5370 H   0  0  0  0  0  0  0  0  0  0  0  0
   -1.6960   -4.5340    1.5750 H   0  0  0  0  0  0  0  0  0  0  0  0
   -1.3870   -2.1160    1.1210 H   0  0  0  0  0  0  0  0  0  0  0  0
    0.8060   -0.4710   -0.5300 H   0  0  0  0  0  0  0  0  0  0  0  0
    1.3160   -0.3900    2.4850 H   0  0  0  0  0  0  0  0  0  0  0  0
    3.2720    1.7520    2.2460 H   0  0  0  0  0  0  0  0  0  0  0  0
    0.9270    5.9450    0.2530 H   0  0  0  0  0  0  0  0  0  0  0  0
   -0.4200    1.6730    0.0480 H   0  0  0  0  0  0  0  0  0  0  0  0
   -2.0370    5.2370   -0.7640 H   0  0  0  0  0  0  0  0  0  0  0  0
    2.8010   -2.7810    0.4320 H   0  0  0  0  0  0  0  0  0  0  0  0
[truncated: 6,873,847 more chars]
