# Supplementary material for: Template CoMFA Generates Single 3D-QSAR Models that, for Twelve of Twelve Biological Targets, Predict All ChEMBL-Tabulated Affinities
Source: PLoS One. 2015 Jun 12;10(6):e0129307. doi: 10.1371/journal.pone.0129307 (PMC4466312; doi:10.1371/journal.pone.0129307)
Supplement: S12 Text — The zip file contains, in. sdf format, the aligned structures, from the A, B, C, D, and F protocols, of all templates and training sets for the ptp1b target. The content of each file is evident from its name. (ZIP) [file pone.0129307.s013.zip › ptp1b_C_tmpl.sdf]

2HB1_extract
  -MTS-   01061522053D 0   0.00000     0.00000     0

 17 17  0  0  0  0  0  0  0  0999 V2000
    0.1940   -0.5230    0.9380 C   0  0  0  0  0  0  0  0  0  0  0  0
   -1.1280   -0.6950    0.5980 C   0  0  0  0  0  0  0  0  0  0  0  0
   -2.0860    0.8340    0.0000 Br  0  0  0  0  0  0  0  0  0  0  0  0
   -1.5870   -2.0560    0.7580 C   0  0  0  0  0  0  0  0  0  0  0  0
   -0.5430   -2.8580    1.2260 C   0  0  0  0  0  0  0  0  0  0  0  0
    0.9150   -1.9650    1.4510 S   0  0  0  0  0  0  0  0  0  0  0  0
   -0.5700   -4.3250    1.5320 C   0  0  0  0  0  0  0  0  0  0  0  0
   -0.5700   -4.6480    2.7660 O   0  0  0  0  0  0  0  0  0  0  0  0
   -0.5910   -5.1590    0.5780 O   0  5  0  0  0  0  0  0  0  0  0  0
   -2.8080   -2.6300    0.5330 O   0  0  0  0  0  0  0  0  0  0  0  0
   -3.6790   -2.7950    1.6500 C   0  0  0  0  0  0  0  0  0  0  0  0
   -4.0390   -1.4670    2.3400 C   0  0  0  0  0  0  0  0  0  0  0  0
   -3.1950   -1.1220    3.2270 O   0  0  0  0  0  0  0  0  0  0  0  0
   -5.0860   -0.8620    1.9880 O   0  5  0  0  0  0  0  0  0  0  0  0
    0.7750    0.3880    0.9090 H   0  0  0  0  0  0  0  0  0  0  0  0
   -4.6280   -3.2270    1.3160 H   0  0  0  0  0  0  0  0  0  0  0  0
   -3.1870   -3.4060    2.4140 H   0  0  0  0  0  0  0  0  0  0  0  0
  1 15  1  0  0  0  0
  1  2  2  0  0  0  0
  2  3  1  0  0  0  0
  2  4  1  0  0  0  0
  4  5  2  0  0  0  0
  5  6  1  0  0  0  0
  6  1  1  0  0  0  0
  5  7  1  0  0  0  0
  7  8  2  0  0  0  0
  7  9  1  0  0  0  0
  4 10  1  0  0  0  0
 10 11  1  0  0  0  0
 11 16  1  0  0  0  0
 11 17  1  0  0  0  0
 11 12  1  0  0  0  0
 12 13  2  0  0  0  0
 12 14  1  0  0  0  0
M  CHG  2   9  -1  14  -1
M  END
$$$$
2QBQ_extract
  -MTS-   01061522053D 0   0.00000     0.00000     0

 57 59  0  0  0  0  0  0  0  0999 V2000
    1.0020   -2.1780    1.8940 S   0  0  0  0  0  0  0  0  0  0  0  0
    0.3730   -0.6190    1.5390 C   0  0  0  0  0  0  0  0  0  0  0  0
    1.2220    0.5530    1.7560 C   0  0  0  0  0  0  0  0  0  0  0  0
    2.0600    1.0150    0.7310 C   0  0  0  0  0  0  0  0  0  0  0  0
    2.8870    2.1270    0.9200 C   0  0  0  0  0  0  0  0  0  0  0  0
    3.7070    2.5790   -0.1150 N   0  0  0  0  0  0  0  0  0  0  0  0
    3.2380    3.7060   -0.9320 C   0  0  0  0  0  0  0  0  0  0  0  0
    2.0270    3.3040   -1.7880 C   0  0  0  0  0  0  0  0  0  0  0  0
    1.5500    4.4110   -2.7530 C   0  0  0  0  0  0  0  0  0  0  0  0
    2.7380    4.9700   -3.5750 C   0  0  0  0  0  0  0  0  0  0  0  0
    4.0430    5.2950   -2.8050 C   0  0  0  0  0  0  0  0  0  0  0  0
    5.1850    5.4390   -3.8380 C   0  0  0  0  0  0  0  0  0  0  0  0
    3.9580    6.6350   -2.0520 C   0  0  0  0  0  0  0  0  0  0  0  0
    4.4000    4.1470   -1.8390 C   0  0  0  0  0  0  0  0  0  0  0  0
    0.5320    3.7940   -3.7400 C   0  0  0  0  0  0  0  0  0  0  0  0
    0.8030    5.5170   -1.9840 C   0  0  0  0  0  0  0  0  0  0  0  0
    2.8690    2.7820    2.1550 C   0  0  0  0  0  0  0  0  0  0  0  0
    2.0390    2.3340    3.1840 C   0  0  0  0  0  0  0  0  0  0  0  0
    1.2190    1.2230    2.9860 C   0  0  0  0  0  0  0  0  0  0  0  0
   -0.9290   -0.7100    1.0900 C   0  0  0  0  0  0  0  0  0  0  0  0
   -1.4060   -2.0490    1.0130 C   0  0  0  0  0  0  0  0  0  0  0  0
   -0.4650   -2.9490    1.4670 C   0  0  0  0  0  0  0  0  0  0  0  0
   -0.6470   -4.4070    1.5880 C   0  0  0  0  0  0  0  0  0  0  0  0
   -0.7260   -4.8840    2.7610 O   0  0  0  0  0  0  0  0  0  0  0  0
   -0.6700   -5.0630    0.4990 O   0  5  0  0  0  0  0  0  0  0  0  0
   -2.6460   -2.3960    0.5860 O   0  0  0  0  0  0  0  0  0  0  0  0
   -3.5170   -2.6920    1.6920 C   0  0  0  0  0  0  0  0  0  0  0  0
   -3.9280   -1.3780    2.3720 C   0  0  0  0  0  0  0  0  0  0  0  0
   -3.1870   -1.0020    3.3270 O   0  0  0  0  0  0  0  0  0  0  0  0
   -4.9890   -0.8440    1.9350 O   0  5  0  0  0  0  0  0  0  0  0  0
   -2.0040    0.7640    0.5730 Br  0  0  0  0  0  0  0  0  0  0  0  0
    2.0760    0.5040   -0.2300 H   0  0  0  0  0  0  0  0  0  0  0  0
    4.6900    2.6140    0.1420 H   0  0  0  0  0  0  0  0  0  0  0  0
    2.9710    4.5340   -0.2650 H   0  0  0  0  0  0  0  0  0  0  0  0
    2.2910    2.4060   -2.3660 H   0  0  0  0  0  0  0  0  0  0  0  0
    1.1890    3.0100   -1.1440 H   0  0  0  0  0  0  0  0  0  0  0  0
    2.9900    4.2140   -4.3340 H   0  0  0  0  0  0  0  0  0  0  0  0
    2.4140    5.8510   -4.1440 H   0  0  0  0  0  0  0  0  0  0  0  0
    5.3180    4.5190   -4.4180 H   0  0  0  0  0  0  0  0  0  0  0  0
    4.9770    6.2500   -4.5450 H   0  0  0  0  0  0  0  0  0  0  0  0
    6.1400    5.6580   -3.3470 H   0  0  0  0  0  0  0  0  0  0  0  0
    4.9450    6.9360   -1.6810 H   0  0  0  0  0  0  0  0  0  0  0  0
    3.3050    6.5970   -1.1800 H   0  0  0  0  0  0  0  0  0  0  0  0
    3.5980    7.4350   -2.7090 H   0  0  0  0  0  0  0  0  0  0  0  0
    4.7360    3.2760   -2.4210 H   0  0  0  0  0  0  0  0  0  0  0  0
    5.2590    4.4380   -1.2200 H   0  0  0  0  0  0  0  0  0  0  0  0
    0.9840    2.9860   -4.3270 H   0  0  0  0  0  0  0  0  0  0  0  0
    0.1580    4.5470   -4.4430 H   0  0  0  0  0  0  0  0  0  0  0  0
   -0.3290    3.3720   -3.2100 H   0  0  0  0  0  0  0  0  0  0  0  0
   -0.1410    5.1370   -1.5740 H   0  0  0  0  0  0  0  0  0  0  0  0
    1.3670    5.9040   -1.1350 H   0  0  0  0  0  0  0  0  0  0  0  0
    0.5590    6.3590   -2.6400 H   0  0  0  0  0  0  0  0  0  0  0  0
    3.5000    3.6510    2.3200 H   0  0  0  0  0  0  0  0  0  0  0  0
    2.0320    2.8490    4.1410 H   0  0  0  0  0  0  0  0  0  0  0  0
    0.5820    0.8790    3.7980 H   0  0  0  0  0  0  0  0  0  0  0  0
   -4.4320   -3.2040    1.3630 H   0  0  0  0  0  0  0  0  0  0  0  0
   -2.9880   -3.3380    2.4020 H   0  0  0  0  0  0  0  0  0  0  0  0
  1  2  1  0  0  0  0
  2  3  1  0  0  0  0
  3  4  2  0  0  0  0
  4 32  1  0  0  0  0
  4  5  1  0  0  0  0
  5  6  1  0  0  0  0
  6 33  1  0  0  0  0
  6  7  1  0  0  0  0
  7 34  1  0  0  0  0
  7  8  1  0  0  0  0
  8 35  1  0  0  0  0
  8 36  1  0  0  0  0
  8  9  1  0  0  0  0
  9 10  1  0  0  0  0
 10 37  1  0  0  0  0
 10 38  1  0  0  0  0
 10 11  1  0  0  0  0
 11 12  1  0  0  0  0
 12 39  1  0  0  0  0
 12 40  1  0  0  0  0
 12 41  1  0  0  0  0
 11 13  1  0  0  0  0
 13 42  1  0  0  0  0
 13 43  1  0  0  0  0
 13 44  1  0  0  0  0
 11 14  1  0  0  0  0
 14  7  1  0  0  0  0
 14 45  1  0  0  0  0
 14 46  1  0  0  0  0
  9 15  1  0  0  0  0
 15 47  1  0  0  0  0
 15 48  1  0  0  0  0
 15 49  1  0  0  0  0
  9 16  1  0  0  0  0
 16 50  1  0  0  0  0
 16 51  1  0  0  0  0
 16 52  1  0  0  0  0
  5 17  2  0  0  0  0
 17 53  1  0  0  0  0
 17 18  1  0  0  0  0
 18 54  1  0  0  0  0
 18 19  2  0  0  0  0
 19  3  1  0  0  0  0
 19 55  1  0  0  0  0
  2 20  2  0  0  0  0
 20 21  1  0  0  0  0
 21 22  2  0  0  0  0
 22  1  1  0  0  0  0
 22 23  1  0  0  0  0
 23 24  2  0  0  0  0
 23 25  1  0  0  0  0
 21 26  1  0  0  0  0
 26 27  1  0  0  0  0
 27 56  1  0  0  0  0
 27 57  1  0  0  0  0
 27 28  1  0  0  0  0
 28 29  2  0  0  0  0
 28 30  1  0  0  0  0
 20 31  1  0  0  0  0
M  CHG  2  25  -1  30  -1
M  END
$$$$
1Q6M_extract
  -MTS-   01061522053D 0   0.00000     0.00000     0

 69 73  0  0  0  0  0  0  0  0999 V2000
    2.9690    0.4780   -1.6220 C   0  0  0  0  0  0  0  0  0  0  0  0
    2.6750    1.9230   -1.0600 C   0  0  0  0  0  0  0  0  0  0  0  0
    3.8230    2.8100   -1.3680 N   0  0  0  0  0  0  0  0  0  0  0  0
    3.8890    3.8920   -2.2110 C   0  0  0  0  0  0  0  0  0  0  0  0
    2.9680    4.5310   -3.0170 C   0  0  0  0  0  0  0  0  0  0  0  0
    3.4210    5.6280   -3.7580 C   0  0  0  0  0  0  0  0  0  0  0  0
    4.7610    6.0510   -3.6790 C   0  0  0  0  0  0  0  0  0  0  0  0
    5.6690    5.3790   -2.8580 C   0  0  0  0  0  0  0  0  0  0  0  0
    5.2020    4.2980   -2.1360 C   0  0  0  0  0  0  0  0  0  0  0  0
    5.9070    3.5240   -1.3080 N   0  0  0  0  0  0  0  0  0  0  0  0
    5.0670    2.5780   -0.8280 N   0  0  0  0  0  0  0  0  0  0  0  0
    2.5120    1.9580    0.4930 C   0  0  0  0  0  0  0  0  0  0  0  0
    3.2230    2.9230    1.2490 C   0  0  0  0  0  0  0  0  0  0  0  0
    3.1160    2.9880    2.6420 C   0  0  0  0  0  0  0  0  0  0  0  0
    2.2960    2.0890    3.3050 C   0  0  0  0  0  0  0  0  0  0  0  0
    1.5900    1.1330    2.5910 C   0  0  0  0  0  0  0  0  0  0  0  0
    1.6910    1.0610    1.2010 C   0  0  0  0  0  0  0  0  0  0  0  0
    0.8010    0.2620    3.2350 F   0  0  0  0  0  0  0  0  0  0  0  0
    2.1920    2.1480    4.6400 F   0  0  0  0  0  0  0  0  0  0  0  0
    1.3490    2.4880   -1.7180 C   0  0  0  0  0  0  0  0  0  0  0  0
    0.0290    1.8480   -1.3270 C   0  0  0  0  0  0  0  0  0  0  0  0
   -0.6120    2.1590   -0.1230 C   0  0  0  0  0  0  0  0  0  0  0  0
   -1.8280    1.5570    0.2170 C   0  0  0  0  0  0  0  0  0  0  0  0
   -2.4340    0.6380   -0.6470 C   0  0  0  0  0  0  0  0  0  0  0  0
   -1.8160    0.3520   -1.8690 C   0  0  0  0  0  0  0  0  0  0  0  0
   -0.6020    0.9560   -2.2060 C   0  0  0  0  0  0  0  0  0  0  0  0
   -3.7520    0.0130   -0.2960 C   0  0  0  0  0  0  0  0  0  0  0  0
   -3.7860   -1.1570    1.0580 P   0  0  0  0  0  0  0  0  0  0  0  0
   -5.0400   -0.7830    2.0020 O   0  0  0  0  0  0  0  0  0  0  0  0
   -2.5570   -0.7770    2.0340 O   0  0  0  0  0  0  0  0  0  0  0  0
   -3.7730   -2.6160    0.7140 O   0  0  0  0  0  0  0  0  0  0  0  0
   -4.2940   -0.7270   -1.3030 F   0  0  0  0  0  0  0  0  0  0  0  0
   -4.7060    0.9100    0.0740 F   0  0  0  0  0  0  0  0  0  0  0  0
    2.4330   -0.7540   -0.9110 C   0  0  0  0  0  0  0  0  0  0  0  0
    3.1360   -1.2490    0.2020 C   0  0  0  0  0  0  0  0  0  0  0  0
    2.6990   -2.3830    0.8900 C   0  0  0  0  0  0  0  0  0  0  0  0
    1.5580   -3.0700    0.4680 C   0  0  0  0  0  0  0  0  0  0  0  0
    0.8700   -2.6030   -0.6570 C   0  0  0  0  0  0  0  0  0  0  0  0
    1.3110   -1.4680   -1.3450 C   0  0  0  0  0  0  0  0  0  0  0  0
    1.0610   -4.2600    1.2340 C   0  0  0  0  0  0  0  0  0  0  0  0
   -0.5830   -4.1600    1.9370 P   0  0  0  0  0  0  0  0  0  0  0  0
   -0.8950   -5.5660    2.6660 O   0  0  0  0  0  0  0  0  0  0  0  0
   -0.8820   -2.9970    2.8350 O   0  0  0  0  0  0  0  0  0  0  0  0
   -1.6230   -4.2260    0.7040 O   0  0  0  0  0  0  0  0  0  0  0  0
    1.8060   -4.5520    2.3350 F   0  0  0  0  0  0  0  0  0  0  0  0
    0.9930   -5.4050    0.5020 F   0  0  0  0  0  0  0  0  0  0  0  0
    4.0600    0.3580   -1.6590 H   0  0  0  0  0  0  0  0  0  0  0  0
    2.6420    0.3940   -2.6650 H   0  0  0  0  0  0  0  0  0  0  0  0
    1.9350    4.2170   -3.0990 H   0  0  0  0  0  0  0  0  0  0  0  0
    2.7290    6.1620   -4.4070 H   0  0  0  0  0  0  0  0  0  0  0  0
    5.0900    6.9060   -4.2650 H   0  0  0  0  0  0  0  0  0  0  0  0
    6.7050    5.6880   -2.7880 H   0  0  0  0  0  0  0  0  0  0  0  0
    3.8810    3.6390    0.7560 H   0  0  0  0  0  0  0  0  0  0  0  0
    3.6700    3.7330    3.2050 H   0  0  0  0  0  0  0  0  0  0  0  0
    1.1120    0.2850    0.7110 H   0  0  0  0  0  0  0  0  0  0  0  0
    1.4350    2.4190   -2.8120 H   0  0  0  0  0  0  0  0  0  0  0  0
    1.2490    3.5660   -1.5270 H   0  0  0  0  0  0  0  0  0  0  0  0
   -0.1880    2.8860    0.5640 H   0  0  0  0  0  0  0  0  0  0  0  0
   -2.3010    1.8180    1.1620 H   0  0  0  0  0  0  0  0  0  0  0  0
   -2.2770   -0.3390   -2.5720 H   0  0  0  0  0  0  0  0  0  0  0  0
   -0.1550    0.7230   -3.1710 H   0  0  0  0  0  0  0  0  0  0  0  0
   -5.0960   -1.2950    2.8310 H   0  0  0  0  0  0  0  0  0  0  0  0
   -2.3480   -1.4520    2.7090 H   0  0  0  0  0  0  0  0  0  0  0  0
    4.0310   -0.7420    0.5580 H   0  0  0  0  0  0  0  0  0  0  0  0
    3.2580   -2.7230    1.7610 H   0  0  0  0  0  0  0  0  0  0  0  0
   -0.0200   -3.1220   -1.0110 H   0  0  0  0  0  0  0  0  0  0  0  0
    0.7500   -1.1720   -2.2250 H   0  0  0  0  0  0  0  0  0  0  0  0
   -1.7680   -5.6180    3.1000 H   0  0  0  0  0  0  0  0  0  0  0  0
   -2.5250   -3.9160    0.9120 H   0  0  0  0  0  0  0  0  0  0  0  0
  1 47  1  0  0  0  0
  1 48  1  0  0  0  0
  1  2  1  0  0  0  0
  2  3  1  0  0  0  0
  3  4  1  0  0  0  0
  4  5  2  0  0  0  0
  5 49  1  0  0  0  0
  5  6  1  0  0  0  0
  6 50  1  0  0  0  0
  6  7  2  0  0  0  0
  7 51  1  0  0  0  0
  7  8  1  0  0  0  0
  8 52  1  0  0  0  0
  8  9  2  0  0  0  0
  9  4  1  0  0  0  0
  9 10  1  0  0  0  0
 10 11  2  0  0  0  0
 11  3  1  0  0  0  0
  2 12  1  0  0  0  0
 12 13  2  0  0  0  0
 13 53  1  0  0  0  0
 13 14  1  0  0  0  0
 14 54  1  0  0  0  0
 14 15  2  0  0  0  0
 15 16  1  0  0  0  0
 16 17  2  0  0  0  0
 17 12  1  0  0  0  0
 17 55  1  0  0  0  0
 16 18  1  0  0  0  0
 15 19  1  0  0  0  0
  2 20  1  0  0  0  0
 20 56  1  0  0  0  0
 20 57  1  0  0  0  0
 20 21  1  0  0  0  0
 21 22  2  0  0  0  0
 22 58  1  0  0  0  0
 22 23  1  0  0  0  0
 23 59  1  0  0  0  0
 23 24  2  0  0  0  0
 24 25  1  0  0  0  0
 25 60  1  0  0  0  0
 25 26  2  0  0  0  0
 26 21  1  0  0  0  0
 26 61  1  0  0  0  0
 24 27  1  0  0  0  0
 27 28  1  0  0  0  0
 28 29  1  0  0  0  0
 29 62  1  0  0  0  0
 28 30  1  0  0  0  0
 30 63  1  0  0  0  0
 28 31  2  0  0  0  0
 27 32  1  0  0  0  0
 27 33  1  0  0  0  0
  1 34  1  0  0  0  0
 34 35  2  0  0  0  0
 35 64  1  0  0  0  0
 35 36  1  0  0  0  0
 36 65  1  0  0  0  0
 36 37  2  0  0  0  0
 37 38  1  0  0  0  0
 38 66  1  0  0  0  0
 38 39  2  0  0  0  0
 39 34  1  0  0  0  0
 39 67  1  0  0  0  0
 37 40  1  0  0  0  0
 40 41  1  0  0  0  0
 41 42  1  0  0  0  0
 42 68  1  0  0  0  0
 41 43  2  0  0  0  0
 41 44  1  0  0  0  0
 44 69  1  0  0  0  0
 40 45  1  0  0  0  0
 40 46  1  0  0  0  0
M  END
$$$$
