# Supplementary material for: Template CoMFA Generates Single 3D-QSAR Models that, for Twelve of Twelve Biological Targets, Predict All ChEMBL-Tabulated Affinities
Source: PLoS One. 2015 Jun 12;10(6):e0129307. doi: 10.1371/journal.pone.0129307 (PMC4466312; doi:10.1371/journal.pone.0129307)
Supplement: S12 Text — The zip file contains, in. sdf format, the aligned structures, from the A, B, C, D, and F protocols, of all templates and training sets for the ptp1b target. The content of each file is evident from its name. (ZIP) [file pone.0129307.s013.zip › ptp1b_C_trng.sdf]

ROW1
  -MTS-   01071502443D 0   0.00000     0.00000     0

 57 61  0  0  1  0  0  0  0  0999 V2000
   -0.5510   -3.4440   -1.2070 Cl  0  0  0  0  0  0  0  0  0  0  0  0
    0.8700   -2.6030   -0.6570 C   0  0  0  0  0  0  0  0  0  0  0  0
    1.3110   -1.4680   -1.3450 C   0  0  0  0  0  0  0  0  0  0  0  0
    2.4330   -0.7540   -0.9110 C   0  0  0  0  0  0  0  0  0  0  0  0
    2.9690    0.4780   -1.6220 C   0  0  0  0  0  0  0  0  0  0  0  0
    1.9400    1.4560   -2.1860 C   0  0  2  0  0  0  0  0  0  0  0  0
    2.6340    2.5780   -2.8340 N   0  0  0  0  0  0  0  0  0  0  0  0
    1.7110    3.8660   -3.5770 S   0  0  0  0  0  0  0  0  0  0  0  0
    0.8870    4.4930   -2.5910 O   0  0  0  0  0  0  0  0  0  0  0  0
    0.8870    3.3260   -4.6140 O   0  0  0  0  0  0  0  0  0  0  0  0
    2.8620    5.1100   -4.2950 C   0  0  0  0  0  0  0  0  0  0  0  0
    3.3000    4.9770   -5.6180 C   0  0  0  0  0  0  0  0  0  0  0  0
    4.1750    5.9230   -6.1640 C   0  0  0  0  0  0  0  0  0  0  0  0
    4.6130    7.0020   -5.3870 C   0  0  0  0  0  0  0  0  0  0  0  0
    4.1750    7.1350   -4.0640 C   0  0  0  0  0  0  0  0  0  0  0  0
    3.3000    6.1890   -3.5180 C   0  0  0  0  0  0  0  0  0  0  0  0
    1.0740    0.7470   -3.2010 C   0  0  0  0  0  0  0  0  0  0  0  0
   -0.0510    0.1150   -2.9250 N   0  0  0  0  0  0  0  0  0  0  0  0
   -0.5820   -0.4220   -4.1050 C   0  0  0  0  0  0  0  0  0  0  0  0
   -1.7320   -1.1700   -4.3830 C   0  0  0  0  0  0  0  0  0  0  0  0
   -2.0040   -1.5740   -5.6950 C   0  0  0  0  0  0  0  0  0  0  0  0
   -1.1260   -1.2310   -6.7300 C   0  0  0  0  0  0  0  0  0  0  0  0
    0.0250   -0.4830   -6.4520 C   0  0  0  0  0  0  0  0  0  0  0  0
    0.2970   -0.0790   -5.1390 C   0  0  0  0  0  0  0  0  0  0  0  0
    1.3420    0.6640   -4.5420 N   0  0  0  0  0  0  0  0  0  0  0  0
    3.1360   -1.2490    0.2020 C   0  0  0  0  0  0  0  0  0  0  0  0
    2.6990   -2.3830    0.8900 C   0  0  0  0  0  0  0  0  0  0  0  0
    1.5580   -3.0700    0.4680 C   0  0  0  0  0  0  0  0  0  0  0  0
    1.0580   -4.2680    1.2390 C   0  0  2  0  0  0  0  0  0  0  0  0
    1.8210   -4.4850    2.5590 C   0  0  0  0  0  0  0  0  0  0  0  0
    2.0360   -5.9550    2.8310 C   0  0  0  0  0  0  0  0  0  0  0  0
    2.3550   -6.3640    3.9460 O   0  0  0  0  0  0  0  0  0  0  0  0
    1.8640   -6.7850    1.8070 N   0  5  0  0  0  0  0  0  0  0  0  0
    1.4200   -5.8340    0.4070 S   0  0  0  0  0  0  0  0  0  0  0  0
    0.2920   -6.3660   -0.2920 O   0  0  0  0  0  0  0  0  0  0  0  0
    2.4780   -5.7230   -0.5490 O   0  0  0  0  0  0  0  0  0  0  0  0
    0.7780   -1.1380   -2.2240 H   0  0  0  0  0  0  0  0  0  0  0  0
    3.5030    0.0960   -2.4890 H   0  0  0  0  0  0  0  0  0  0  0  0
    3.5830    1.0260   -0.9110 H   0  0  0  0  0  0  0  0  0  0  0  0
    1.3160    1.8330   -1.3780 H   0  0  0  0  0  0  0  0  0  0  0  0
    3.6430    2.6060   -2.8500 H   0  0  0  0  0  0  0  0  0  0  0  0
    2.9620    4.1440   -6.2180 H   0  0  0  0  0  0  0  0  0  0  0  0
    4.5130    5.8210   -7.1850 H   0  0  0  0  0  0  0  0  0  0  0  0
    5.2880    7.7320   -5.8080 H   0  0  0  0  0  0  0  0  0  0  0  0
    4.5130    7.9670   -3.4640 H   0  0  0  0  0  0  0  0  0  0  0  0
    2.9620    6.2910   -2.4970 H   0  0  0  0  0  0  0  0  0  0  0  0
   -2.4100   -1.4340   -3.5840 H   0  0  0  0  0  0  0  0  0  0  0  0
   -2.8920   -2.1510   -5.9090 H   0  0  0  0  0  0  0  0  0  0  0  0
   -1.3350   -1.5430   -7.7420 H   0  0  0  0  0  0  0  0  0  0  0  0
    0.7020   -0.2180   -7.2500 H   0  0  0  0  0  0  0  0  0  0  0  0
    2.1400    1.0610   -5.0170 H   0  0  0  0  0  0  0  0  0  0  0  0
    4.0310   -0.7420    0.5310 H   0  0  0  0  0  0  0  0  0  0  0  0
    3.2460   -2.7310    1.7530 H   0  0  0  0  0  0  0  0  0  0  0  0
   -0.0080   -4.1120    1.3930 H   0  0  0  0  0  0  0  0  0  0  0  0
    2.7840   -3.9810    2.5060 H   0  0  0  0  0  0  0  0  0  0  0  0
    1.2600   -4.0420    3.3790 H   0  0  0  0  0  0  0  0  0  0  0  0
    1.9710   -7.7890    1.8320 H   0  0  0  0  0  0  0  0  0  0  0  0
  1  2  1  0  0  0  0
  2  3  2  0  0  0  0
  3 37  1  0  0  0  0
  3  4  1  0  0  0  0
  4  5  1  0  0  0  0
  5 38  1  0  0  0  0
  5 39  1  0  0  0  0
  5  6  1  0  0  0  0
  6 40  1  0  0  0  0
  6  7  1  0  0  0  0
  7 41  1  0  0  0  0
  7  8  1  0  0  0  0
  8  9  2  0  0  0  0
  8 10  2  0  0  0  0
  8 11  1  0  0  0  0
 11 12  2  0  0  0  0
 12 42  1  0  0  0  0
 12 13  1  0  0  0  0
 13 43  1  0  0  0  0
 13 14  2  0  0  0  0
 14 44  1  0  0  0  0
 14 15  1  0  0  0  0
 15 45  1  0  0  0  0
 15 16  2  0  0  0  0
 16 11  1  0  0  0  0
 16 46  1  0  0  0  0
  6 17  1  0  0  0  0
 17 18  2  0  0  0  0
 18 19  1  0  0  0  0
 19 20  2  0  0  0  0
 20 47  1  0  0  0  0
 20 21  1  0  0  0  0
 21 48  1  0  0  0  0
 21 22  2  0  0  0  0
 22 49  1  0  0  0  0
 22 23  1  0  0  0  0
 23 50  1  0  0  0  0
 23 24  2  0  0  0  0
 24 19  1  0  0  0  0
 24 25  1  0  0  0  0
 25 17  1  0  0  0  0
 25 51  1  0  0  0  0
  4 26  2  0  0  0  0
 26 52  1  0  0  0  0
 26 27  1  0  0  0  0
 27 53  1  0  0  0  0
 27 28  2  0  0  0  0
 28  2  1  0  0  0  0
 28 29  1  0  0  0  0
 29 54  1  0  0  0  0
 29 30  1  0  0  0  0
 30 55  1  0  0  0  0
 30 56  1  0  0  0  0
 30 31  1  0  0  0  0
 31 32  2  0  0  0  0
 31 33  1  0  0  0  0
 33 57  1  0  0  0  0
 33 34  1  0  0  0  0
 34 29  1  0  0  0  0
 34 35  2  0  0  0  0
 34 36  2  0  0  0  0
M  CHG  1  33  -1
M  END
>  <LOGBIO>
7.3000

>  <PRED_LOGBIO>
7.1000

>  <WHL_TMPL>
3

>  <ANCH>
51-52;5-41

$$$$
ROW2
  -MTS-   01071502443D 0   0.00000     0.00000     0

 29 31  0  0  0  0  0  0  0  0999 V2000
    4.0350    3.8140    0.5990 O   0  0  0  0  0  0  0  0  0  0  0  0
    3.2230    2.9230    1.2490 C   0  0  0  0  0  0  0  0  0  0  0  0
    3.1160    2.9880    2.6420 C   0  0  0  0  0  0  0  0  0  0  0  0
    2.2960    2.0890    3.3050 C   0  0  0  0  0  0  0  0  0  0  0  0
    1.5900    1.1330    2.5910 C   0  0  0  0  0  0  0  0  0  0  0  0
    1.6910    1.0610    1.2010 C   0  0  0  0  0  0  0  0  0  0  0  0
    2.5120    1.9580    0.4930 C   0  0  0  0  0  0  0  0  0  0  0  0
    2.6660    1.9250   -0.9790 C   0  0  0  0  0  0  0  0  0  0  0  0
    1.9990    1.0050   -1.6880 C   0  0  0  0  0  0  0  0  0  0  0  0
    2.1170    0.9270   -3.1610 C   0  0  0  0  0  0  0  0  0  0  0  0
    1.4960    0.0750   -3.7950 O   0  0  0  0  0  0  0  0  0  0  0  0
    2.9950    1.8930   -3.8580 C   0  0  0  0  0  0  0  0  0  0  0  0
    3.1270    1.8690   -5.0800 O   0  0  0  0  0  0  0  0  0  0  0  0
    3.7100    2.8880   -3.0280 C   0  0  0  0  0  0  0  0  0  0  0  0
    4.5500    3.8180   -3.6520 C   0  0  0  0  0  0  0  0  0  0  0  0
    5.2350    4.7680   -2.8860 C   0  0  0  0  0  0  0  0  0  0  0  0
    5.0800    4.7890   -1.4940 C   0  0  0  0  0  0  0  0  0  0  0  0
    4.2400    3.8590   -0.8700 C   0  0  0  0  0  0  0  0  0  0  0  0
    3.5550    2.9090   -1.6360 C   0  0  0  0  0  0  0  0  0  0  0  0
    3.5460    4.6150    0.3540 H   0  0  0  0  0  0  0  0  0  0  0  0
    3.6680    3.7330    3.1960 H   0  0  0  0  0  0  0  0  0  0  0  0
    2.2070    2.1330    4.3800 H   0  0  0  0  0  0  0  0  0  0  0  0
    0.9540    0.4360    3.1170 H   0  0  0  0  0  0  0  0  0  0  0  0
    1.1330    0.3090    0.6630 H   0  0  0  0  0  0  0  0  0  0  0  0
    1.3600    0.3030   -1.1720 H   0  0  0  0  0  0  0  0  0  0  0  0
    4.6690    3.8020   -4.7260 H   0  0  0  0  0  0  0  0  0  0  0  0
    5.8830    5.4850   -3.3680 H   0  0  0  0  0  0  0  0  0  0  0  0
    5.6090    5.5220   -0.9030 H   0  0  0  0  0  0  0  0  0  0  0  0
    4.1210    3.8750    0.2030 H   0  0  0  0  0  0  0  0  0  0  0  0
  1 20  1  0  0  0  0
  1  2  1  0  0  0  0
  2  3  2  0  0  0  0
  3 21  1  0  0  0  0
  3  4  1  0  0  0  0
  4 22  1  0  0  0  0
  4  5  2  0  0  0  0
  5 23  1  0  0  0  0
  5  6  1  0  0  0  0
  6 24  1  0  0  0  0
  6  7  2  0  0  0  0
  7  2  1  0  0  0  0
  7  8  1  0  0  0  0
  8  9  2  0  0  0  0
  9 25  1  0  0  0  0
  9 10  1  0  0  0  0
 10 11  2  0  0  0  0
 10 12  1  0  0  0  0
 12 13  2  0  0  0  0
 12 14  1  0  0  0  0
 14 15  1  0  0  0  0
 15 26  1  0  0  0  0
 15 16  2  0  0  0  0
 16 27  1  0  0  0  0
 16 17  1  0  0  0  0
 17 28  1  0  0  0  0
 17 18  2  0  0  0  0
 18 29  1  0  0  0  0
 18 19  1  0  0  0  0
 19  8  1  0  0  0  0
 19 14  2  0  0  0  0
M  END
>  <LOGBIO>
5.8000

>  <PRED_LOGBIO>
5.5000

>  <WHL_TMPL>
3

>  <ANCH>
18-25;12-10

$$$$
ROW3
  -MTS-   01071502443D 0   0.00000     0.00000     0

 46 48  0  0  1  0  0  0  0  0999 V2000
   -2.7820   -1.4120    4.2430 O   0  0  0  0  0  0  0  0  0  0  0  0
   -2.1320   -0.4260    3.6530 C   0  0  0  0  0  0  0  0  0  0  0  0
   -2.7510    0.4580    3.0840 O   0  0  0  0  0  0  0  0  0  0  0  0
   -0.6230   -0.3910    3.6830 C   0  0  2  0  0  0  0  0  0  0  0  0
    0.3430    0.7220    4.1290 C   0  0  0  0  0  0  0  0  0  0  0  0
    1.2310    1.2140    3.0110 C   0  0  0  0  0  0  0  0  0  0  0  0
    1.9940    2.3760    3.1790 C   0  0  0  0  0  0  0  0  0  0  0  0
    2.8160    2.8290    2.1410 C   0  0  0  0  0  0  0  0  0  0  0  0
    2.8760    2.1210    0.9340 C   0  0  0  0  0  0  0  0  0  0  0  0
    3.7070    2.5790   -0.1150 N   0  0  0  0  0  0  0  0  0  0  0  0
    3.5640    2.0840   -1.3410 C   0  0  0  0  0  0  0  0  0  0  0  0
    3.2380    0.9080   -1.4960 O   0  0  0  0  0  0  0  0  0  0  0  0
    3.8020    2.9660   -2.5440 C   0  0  0  0  0  0  0  0  0  0  0  0
    3.5720    2.1590   -3.8210 C   0  0  0  0  0  0  0  0  0  0  0  0
    3.8120    3.0510   -5.0370 C   0  0  0  0  0  0  0  0  0  0  0  0
    3.5830    2.2440   -6.3140 C   0  0  0  0  0  0  0  0  0  0  0  0
    3.8200    3.1260   -7.5170 C   0  0  0  0  0  0  0  0  0  0  0  0
    4.9760    3.3160   -8.1680 C   0  0  0  0  0  0  0  0  0  0  0  0
    4.9250    4.2410   -9.3230 C   0  0  0  0  0  0  0  0  0  0  0  0
    3.7290    4.7850   -9.5870 C   0  0  0  0  0  0  0  0  0  0  0  0
    2.6320    4.1280   -8.3640 S   0  0  0  0  0  0  0  0  0  0  0  0
    2.1130    0.9590    0.7660 C   0  0  0  0  0  0  0  0  0  0  0  0
    1.2900    0.5050    1.8050 C   0  0  0  0  0  0  0  0  0  0  0  0
    0.4660   -0.7470    1.6270 C   0  0  0  0  0  0  0  0  0  0  0  0
    0.0580   -1.3430    2.8610 O   0  0  0  0  0  0  0  0  0  0  0  0
   -3.7320   -1.2620    4.1180 H   0  0  0  0  0  0  0  0  0  0  0  0
   -0.3520   -0.6510    4.7040 H   0  0  0  0  0  0  0  0  0  0  0  0
    1.0060    0.2690    4.8620 H   0  0  0  0  0  0  0  0  0  0  0  0
   -0.2540    1.5600    4.4840 H   0  0  0  0  0  0  0  0  0  0  0  0
    1.9480    2.9220    4.1090 H   0  0  0  0  0  0  0  0  0  0  0  0
    3.4050    3.7250    2.2700 H   0  0  0  0  0  0  0  0  0  0  0  0
    4.4090    3.2820    0.0670 H   0  0  0  0  0  0  0  0  0  0  0  0
    3.1130    3.8080   -2.5180 H   0  0  0  0  0  0  0  0  0  0  0  0
    4.8250    3.3340   -2.5270 H   0  0  0  0  0  0  0  0  0  0  0  0
    4.2600    1.3170   -3.8460 H   0  0  0  0  0  0  0  0  0  0  0  0
    2.5480    1.7910   -3.8380 H   0  0  0  0  0  0  0  0  0  0  0  0
    3.1240    3.8930   -5.0120 H   0  0  0  0  0  0  0  0  0  0  0  0
    4.8360    3.4200   -5.0200 H   0  0  0  0  0  0  0  0  0  0  0  0
    4.2710    1.4020   -6.3400 H   0  0  0  0  0  0  0  0  0  0  0  0
    2.5590    1.8760   -6.3310 H   0  0  0  0  0  0  0  0  0  0  0  0
    5.8890    2.8240   -7.8690 H   0  0  0  0  0  0  0  0  0  0  0  0
    5.7990    4.4640   -9.9160 H   0  0  0  0  0  0  0  0  0  0  0  0
    3.4860    5.4780  -10.3790 H   0  0  0  0  0  0  0  0  0  0  0  0
    2.1590    0.4120   -0.1640 H   0  0  0  0  0  0  0  0  0  0  0  0
    1.1230   -1.4710    1.1490 H   0  0  0  0  0  0  0  0  0  0  0  0
   -0.4210   -0.4830    1.0550 H   0  0  0  0  0  0  0  0  0  0  0  0
  1 26  1  0  0  0  0
  1  2  1  0  0  0  0
  2  3  2  0  0  0  0
  2  4  1  0  0  0  0
  4 27  1  0  0  0  0
  4  5  1  0  0  0  0
  5 28  1  0  0  0  0
  5 29  1  0  0  0  0
  5  6  1  0  0  0  0
  6  7  1  0  0  0  0
  7 30  1  0  0  0  0
  7  8  2  0  0  0  0
  8 31  1  0  0  0  0
  8  9  1  0  0  0  0
  9 10  1  0  0  0  0
 10 32  1  0  0  0  0
 10 11  1  0  0  0  0
 11 12  2  0  0  0  0
 11 13  1  0  0  0  0
 13 33  1  0  0  0  0
 13 34  1  0  0  0  0
 13 14  1  0  0  0  0
 14 35  1  0  0  0  0
 14 36  1  0  0  0  0
 14 15  1  0  0  0  0
 15 37  1  0  0  0  0
 15 38  1  0  0  0  0
 15 16  1  0  0  0  0
 16 39  1  0  0  0  0
 16 40  1  0  0  0  0
 16 17  1  0  0  0  0
 17 18  2  0  0  0  0
 18 41  1  0  0  0  0
 18 19  1  0  0  0  0
 19 42  1  0  0  0  0
 19 20  2  0  0  0  0
 20 43  1  0  0  0  0
 20 21  1  0  0  0  0
 21 17  1  0  0  0  0
  9 22  2  0  0  0  0
 22 44  1  0  0  0  0
 22 23  1  0  0  0  0
 23  6  2  0  0  0  0
 23 24  1  0  0  0  0
 24 45  1  0  0  0  0
 24 46  1  0  0  0  0
 24 25  1  0  0  0  0
 25  4  1  0  0  0  0
M  END
>  <LOGBIO>
6.4200

>  <PRED_LOGBIO>
6.4500

>  <WHL_TMPL>
2

>  <ANCH>
6-7;15-16

$$$$
ROW4
  -MTS-   01071502443D 0   0.00000     0.00000     0

 92 98  0  0  1  0  0  0  0  0999 V2000
    1.3730    7.2540   -4.7880 C   0  0  0  0  0  0  0  0  0  0  0  0
    1.7950    7.3200   -3.3230 C   0  0  0  0  0  0  0  0  0  0  0  0
    2.1110    8.7550   -2.9100 C   0  0  0  0  0  0  0  0  0  0  0  0
    3.0420    6.4260   -3.1900 C   0  0  0  0  0  0  0  0  0  0  0  0
    2.7310    4.9670   -3.5700 C   0  0  0  0  0  0  0  0  0  0  0  0
    1.5500    4.4110   -2.7530 C   0  0  2  0  0  0  0  0  0  0  0  0
    1.2270    2.9470   -3.1060 C   0  0  0  0  0  0  0  0  0  0  0  0
    0.0690    2.4060   -2.2470 C   0  0  0  0  0  0  0  0  0  0  0  0
   -1.1810    3.2960   -2.3790 C   0  0  2  0  0  0  0  0  0  0  0  0
   -1.7380    3.1440   -3.7910 C   0  0  0  0  0  0  0  0  0  0  0  0
   -0.8790    4.7540   -2.1250 C   0  0  0  0  0  0  0  0  0  0  0  0
   -1.6380    5.5280   -1.3390 C   0  0  0  0  0  0  0  0  0  0  0  0
   -2.8700    5.0180   -0.6300 C   0  0  0  0  0  0  0  0  0  0  0  0
   -3.3800    3.6700   -1.1720 C   0  0  2  0  0  0  0  0  0  0  0  0
   -4.4330    3.0700   -0.2230 C   0  0  1  0  0  0  0  0  0  0  0  0
   -3.7910    2.8910    1.1500 C   0  0  0  0  0  0  0  0  0  0  0  0
   -5.6270    4.0310   -0.0730 C   0  0  0  0  0  0  0  0  0  0  0  0
   -6.8230    3.4030    0.6020 C   0  0  0  0  0  0  0  0  0  0  0  0
   -8.0200    4.0400    1.1950 C   0  0  0  0  0  0  0  0  0  0  0  0
   -8.7900    3.0780    1.6670 N   0  0  0  0  0  0  0  0  0  0  0  0
   -8.1360    1.8110    1.4040 N   0  0  0  0  0  0  0  0  0  0  0  0
   -8.4780    0.5540    1.6690 C   0  0  0  0  0  0  0  0  0  0  0  0
   -9.3550    0.0020    1.0050 O   0  0  0  0  0  0  0  0  0  0  0  0
   -7.8040   -0.1820    2.7620 C   0  0  0  0  0  0  0  0  0  0  0  0
   -6.6460   -0.9270    2.5090 C   0  0  0  0  0  0  0  0  0  0  0  0
   -6.0260   -1.6140    3.5590 C   0  0  0  0  0  0  0  0  0  0  0  0
   -6.5430   -1.5560    4.7950 N   0  0  0  0  0  0  0  0  0  0  0  0
   -7.6500   -0.8540    5.0730 C   0  0  0  0  0  0  0  0  0  0  0  0
   -8.3160   -0.1440    4.0650 C   0  0  0  0  0  0  0  0  0  0  0  0
   -6.9560    2.0790    0.7610 C   0  0  0  0  0  0  0  0  0  0  0  0
   -5.9240    1.0880    0.2790 C   0  0  0  0  0  0  0  0  0  0  0  0
   -6.6940    0.0260   -0.5010 C   0  0  0  0  0  0  0  0  0  0  0  0
   -5.1920    0.4560    1.4600 C   0  0  0  0  0  0  0  0  0  0  0  0
   -4.9130    1.6910   -0.7130 C   0  0  2  0  0  0  0  0  0  0  0  0
   -3.7320    0.7270   -0.9250 C   0  0  0  0  0  0  0  0  0  0  0  0
   -2.6780    1.3270   -1.8750 C   0  0  0  0  0  0  0  0  0  0  0  0
   -2.1980    2.7050   -1.3840 C   0  0  1  0  0  0  0  0  0  0  0  0
   -1.4950    2.5140   -0.0440 C   0  0  0  0  0  0  0  0  0  0  0  0
    0.3030    5.3050   -2.8860 C   0  0  2  0  0  0  0  0  0  0  0  0
    0.6140    6.7650   -2.5060 C   0  0  0  0  0  0  0  0  0  0  0  0
    0.8030    5.5170   -1.9840 C   0  0  0  0  0  0  0  0  0  0  0  0
   -0.1590    5.2340   -1.2890 O   0  0  0  0  0  0  0  0  0  0  0  0
    1.2040    6.7710   -2.0770 O   0  0  0  0  0  0  0  0  0  0  0  0
    0.8950    8.1900   -5.0700 H   0  0  0  0  0  0  0  0  0  0  0  0
    0.6730    6.4330   -4.9270 H   0  0  0  0  0  0  0  0  0  0  0  0
    2.2500    7.0920   -5.4110 H   0  0  0  0  0  0  0  0  0  0  0  0
    2.8950    8.7510   -2.1550 H   0  0  0  0  0  0  0  0  0  0  0  0
    2.4480    9.3170   -3.7790 H   0  0  0  0  0  0  0  0  0  0  0  0
    1.2160    9.2200   -2.5020 H   0  0  0  0  0  0  0  0  0  0  0  0
    3.3020    6.4190   -2.1340 H   0  0  0  0  0  0  0  0  0  0  0  0
    3.8030    6.8010   -3.8710 H   0  0  0  0  0  0  0  0  0  0  0  0
    3.6030    4.3830   -3.2840 H   0  0  0  0  0  0  0  0  0  0  0  0
    2.4590    4.9400   -4.6230 H   0  0  0  0  0  0  0  0  0  0  0  0
    2.1060    2.3660   -2.8370 H   0  0  0  0  0  0  0  0  0  0  0  0
    0.9230    2.9080   -4.1500 H   0  0  0  0  0  0  0  0  0  0  0  0
    0.3930    2.4820   -1.2110 H   0  0  0  0  0  0  0  0  0  0  0  0
   -0.1830    1.4090   -2.6030 H   0  0  0  0  0  0  0  0  0  0  0  0
   -2.2700    4.0520   -4.0710 H   0  0  0  0  0  0  0  0  0  0  0  0
   -0.9200    2.9740   -4.4870 H   0  0  0  0  0  0  0  0  0  0  0  0
   -2.4230    2.2990   -3.8220 H   0  0  0  0  0  0  0  0  0  0  0  0
   -1.3570    6.5630   -1.2060 H   0  0  0  0  0  0  0  0  0  0  0  0
   -3.6560    5.7410   -0.8410 H   0  0  0  0  0  0  0  0  0  0  0  0
   -2.6250    4.8830    0.4220 H   0  0  0  0  0  0  0  0  0  0  0  0
   -3.8520    3.8480   -2.1360 H   0  0  0  0  0  0  0  0  0  0  0  0
   -4.2510    2.0460    1.6580 H   0  0  0  0  0  0  0  0  0  0  0  0
   -3.9390    3.7930    1.7400 H   0  0  0  0  0  0  0  0  0  0  0  0
   -2.7260    2.7060    1.0300 H   0  0  0  0  0  0  0  0  0  0  0  0
   -5.9470    4.2700   -1.0860 H   0  0  0  0  0  0  0  0  0  0  0  0
   -5.3010    4.8760    0.5300 H   0  0  0  0  0  0  0  0  0  0  0  0
   -8.2260    5.1000    1.2330 H   0  0  0  0  0  0  0  0  0  0  0  0
   -6.2340   -0.9700    1.5120 H   0  0  0  0  0  0  0  0  0  0  0  0
   -5.1320   -2.1910    3.3740 H   0  0  0  0  0  0  0  0  0  0  0  0
   -8.0320   -0.8350    6.0830 H   0  0  0  0  0  0  0  0  0  0  0  0
   -9.2080    0.4220    4.2890 H   0  0  0  0  0  0  0  0  0  0  0  0
   -7.1130   -0.7000    0.1930 H   0  0  0  0  0  0  0  0  0  0  0  0
   -6.0200   -0.4770   -1.1900 H   0  0  0  0  0  0  0  0  0  0  0  0
   -7.4990    0.5000   -1.0600 H   0  0  0  0  0  0  0  0  0  0  0  0
   -5.3630   -0.6180    1.4590 H   0  0  0  0  0  0  0  0  0  0  0  0
   -4.1260    0.6540    1.3740 H   0  0  0  0  0  0  0  0  0  0  0  0
   -5.5660    0.8820    2.3890 H   0  0  0  0  0  0  0  0  0  0  0  0
   -5.4160    1.8270   -1.6690 H   0  0  0  0  0  0  0  0  0  0  0  0
   -4.1370   -0.1470   -1.4310 H   0  0  0  0  0  0  0  0  0  0  0  0
   -3.2590    0.5500    0.0390 H   0  0  0  0  0  0  0  0  0  0  0  0
   -3.1820    1.4980   -2.8240 H   0  0  0  0  0  0  0  0  0  0  0  0
   -1.8210    0.6570   -1.8990 H   0  0  0  0  0  0  0  0  0  0  0  0
   -0.4390    2.3170   -0.2130 H   0  0  0  0  0  0  0  0  0  0  0  0
   -1.6040    3.4160    0.5550 H   0  0  0  0  0  0  0  0  0  0  0  0
   -1.9410    1.6730    0.4830 H   0  0  0  0  0  0  0  0  0  0  0  0
    0.0310    5.3070   -3.9390 H   0  0  0  0  0  0  0  0  0  0  0  0
   -0.2590    7.3480   -2.7930 H   0  0  0  0  0  0  0  0  0  0  0  0
    0.8860    6.7910   -1.4530 H   0  0  0  0  0  0  0  0  0  0  0  0
    0.6160    7.3150   -1.5290 H   0  0  0  0  0  0  0  0  0  0  0  0
  1 44  1  0  0  0  0
  1 45  1  0  0  0  0
  1 46  1  0  0  0  0
  1  2  1  0  0  0  0
  2  3  1  0  0  0  0
  3 47  1  0  0  0  0
  3 48  1  0  0  0  0
  3 49  1  0  0  0  0
  2  4  1  0  0  0  0
  4 50  1  0  0  0  0
  4 51  1  0  0  0  0
  4  5  1  0  0  0  0
  5 52  1  0  0  0  0
  5 53  1  0  0  0  0
  5  6  1  0  0  0  0
  6  7  1  0  0  0  0
  7 54  1  0  0  0  0
  7 55  1  0  0  0  0
  7  8  1  0  0  0  0
  8 56  1  0  0  0  0
  8 57  1  0  0  0  0
  8  9  1  0  0  0  0
  9 10  1  0  0  0  0
 10 58  1  0  0  0  0
 10 59  1  0  0  0  0
 10 60  1  0  0  0  0
  9 11  1  0  0  0  0
 11 12  2  0  0  0  0
 12 61  1  0  0  0  0
 12 13  1  0  0  0  0
 13 62  1  0  0  0  0
 13 63  1  0  0  0  0
 13 14  1  0  0  0  0
 14 64  1  0  0  0  0
 14 15  1  0  0  0  0
 15 16  1  0  0  0  0
 16 65  1  0  0  0  0
 16 66  1  0  0  0  0
 16 67  1  0  0  0  0
 15 17  1  0  0  0  0
 17 68  1  0  0  0  0
 17 69  1  0  0  0  0
 17 18  1  0  0  0  0
 18 19  1  0  0  0  0
 19 70  1  0  0  0  0
 19 20  2  0  0  0  0
 20 21  1  0  0  0  0
 21 22  1  0  0  0  0
 22 23  2  0  0  0  0
 22 24  1  0  0  0  0
 24 25  2  0  0  0  0
 25 71  1  0  0  0  0
 25 26  1  0  0  0  0
 26 72  1  0  0  0  0
 26 27  2  0  0  0  0
 27 28  1  0  0  0  0
 28 73  1  0  0  0  0
 28 29  2  0  0  0  0
 29 24  1  0  0  0  0
 29 74  1  0  0  0  0
 21 30  1  0  0  0  0
 30 18  2  0  0  0  0
 30 31  1  0  0  0  0
 31 32  1  0  0  0  0
 32 75  1  0  0  0  0
 32 76  1  0  0  0  0
 32 77  1  0  0  0  0
 31 33  1  0  0  0  0
 33 78  1  0  0  0  0
 33 79  1  0  0  0  0
 33 80  1  0  0  0  0
 31 34  1  0  0  0  0
 34 15  1  0  0  0  0
 34 81  1  0  0  0  0
 34 35  1  0  0  0  0
 35 82  1  0  0  0  0
 35 83  1  0  0  0  0
 35 36  1  0  0  0  0
 36 84  1  0  0  0  0
 36 85  1  0  0  0  0
 36 37  1  0  0  0  0
 37  9  1  0  0  0  0
 37 14  1  0  0  0  0
 37 38  1  0  0  0  0
 38 86  1  0  0  0  0
 38 87  1  0  0  0  0
 38 88  1  0  0  0  0
 11 39  1  0  0  0  0
 39  6  1  0  0  0  0
 39 89  1  0  0  0  0
 39 40  1  0  0  0  0
 40  2  1  0  0  0  0
 40 90  1  0  0  0  0
 40 91  1  0  0  0  0
  6 41  1  0  0  0  0
 41 42  2  0  0  0  0
 41 43  1  0  0  0  0
 43 92  1  0  0  0  0
M  END
>  <LOGBIO>
6.0900

>  <PRED_LOGBIO>
6.3100

>  <WHL_TMPL>
2

>  <ANCH>
14-15;16-13

$$$$
ROW5
  -MTS-   01071502443D 0   0.00000     0.00000     0

 63 67  0  0  1  0  0  0  0  0999 V2000
    3.5520   -1.4120   -1.0440 C   0  0  0  0  0  0  0  0  0  0  0  0
    4.1650   -0.7070    0.1420 C   0  0  0  0  0  0  0  0  0  0  0  0
    5.3020   -1.2390    0.7610 C   0  0  0  0  0  0  0  0  0  0  0  0
    5.8700   -0.5850    1.8610 C   0  0  0  0  0  0  0  0  0  0  0  0
    5.3020    0.6010    2.3410 C   0  0  0  0  0  0  0  0  0  0  0  0
    4.1650    1.1330    1.7210 C   0  0  0  0  0  0  0  0  0  0  0  0
    3.5520    2.4120    2.2390 C   0  0  0  0  0  0  0  0  0  0  0  0
    3.5960    0.4790    0.6220 C   0  0  0  0  0  0  0  0  0  0  0  0
    2.4840    1.0000    0.0150 O   0  0  0  0  0  0  0  0  0  0  0  0
    2.6750    1.9230   -1.0600 C   0  0  2  0  0  0  0  0  0  0  0  0
    1.3490    2.4880   -1.7180 C   0  0  0  0  0  0  0  0  0  0  0  0
    0.0290    1.8480   -1.3270 C   0  0  0  0  0  0  0  0  0  0  0  0
   -0.6120    2.1590   -0.1230 C   0  0  0  0  0  0  0  0  0  0  0  0
   -1.8280    1.5570    0.2170 C   0  0  0  0  0  0  0  0  0  0  0  0
   -2.4340    0.6380   -0.6470 C   0  0  0  0  0  0  0  0  0  0  0  0
   -1.8160    0.3520   -1.8690 C   0  0  0  0  0  0  0  0  0  0  0  0
   -0.6020    0.9560   -2.2060 C   0  0  0  0  0  0  0  0  0  0  0  0
    3.3620    1.1350   -2.1500 C   0  0  0  0  0  0  0  0  0  0  0  0
    2.8550    1.0550   -3.2570 O   0  0  0  0  0  0  0  0  0  0  0  0
    4.5110    0.5330   -1.9050 O   0  0  0  0  0  0  0  0  0  0  0  0
    7.0720   -1.1480    2.5160 C   0  0  0  0  0  0  0  0  0  0  0  0
    8.2530   -1.3180    1.7840 C   0  0  0  0  0  0  0  0  0  0  0  0
    8.2970   -0.9560    0.4320 C   0  0  0  0  0  0  0  0  0  0  0  0
    9.4780   -1.1270   -0.3000 C   0  0  0  0  0  0  0  0  0  0  0  0
   10.6150   -1.6590    0.3200 C   0  0  0  0  0  0  0  0  0  0  0  0
   10.5710   -2.0210    1.6720 C   0  0  0  0  0  0  0  0  0  0  0  0
    9.3900   -1.8500    2.4040 C   0  0  0  0  0  0  0  0  0  0  0  0
    9.3460   -2.2120    3.7560 C   0  0  0  0  0  0  0  0  0  0  0  0
   10.8890   -2.9340    4.5970 Br  0  0  0  0  0  0  0  0  0  0  0  0
    8.1650   -2.0410    4.4880 C   0  0  0  0  0  0  0  0  0  0  0  0
    7.6640   -2.3470    6.1570 S   0  0  0  0  0  0  0  0  0  0  0  0
    5.9940   -1.7780    6.0130 C   0  0  0  0  0  0  0  0  0  0  0  0
    4.9490   -1.7500    7.1020 C   0  0  0  0  0  0  0  0  0  0  0  0
    5.8420   -1.3770    4.7430 C   0  0  0  0  0  0  0  0  0  0  0  0
    4.5330   -0.8210    4.2340 C   0  0  0  0  0  0  0  0  0  0  0  0
    7.0280   -1.5090    3.8680 C   0  0  0  0  0  0  0  0  0  0  0  0
    2.4800   -1.2230   -1.0650 H   0  0  0  0  0  0  0  0  0  0  0  0
    4.0030   -1.0390   -1.9610 H   0  0  0  0  0  0  0  0  0  0  0  0
    3.7300   -2.4820   -0.9620 H   0  0  0  0  0  0  0  0  0  0  0  0
    5.7400   -2.1540    0.3910 H   0  0  0  0  0  0  0  0  0  0  0  0
    5.7400    1.1050    3.1890 H   0  0  0  0  0  0  0  0  0  0  0  0
    3.0790    2.9460    1.4180 H   0  0  0  0  0  0  0  0  0  0  0  0
    2.8060    2.1760    2.9950 H   0  0  0  0  0  0  0  0  0  0  0  0
    4.3280    3.0350    2.6770 H   0  0  0  0  0  0  0  0  0  0  0  0
    3.3020    2.7580   -0.7540 H   0  0  0  0  0  0  0  0  0  0  0  0
    1.4550    2.2840   -2.7810 H   0  0  0  0  0  0  0  0  0  0  0  0
    1.2930    3.5430   -1.4570 H   0  0  0  0  0  0  0  0  0  0  0  0
   -0.1630    2.8720    0.5520 H   0  0  0  0  0  0  0  0  0  0  0  0
   -2.3030    1.8040    1.1550 H   0  0  0  0  0  0  0  0  0  0  0  0
   -3.3620    0.1580   -0.3750 H   0  0  0  0  0  0  0  0  0  0  0  0
   -2.2800   -0.3400   -2.5560 H   0  0  0  0  0  0  0  0  0  0  0  0
   -0.1430    0.7330   -3.1580 H   0  0  0  0  0  0  0  0  0  0  0  0
    4.7920    0.0840   -2.7170 H   0  0  0  0  0  0  0  0  0  0  0  0
    7.4200   -0.5460   -0.0460 H   0  0  0  0  0  0  0  0  0  0  0  0
    9.5120   -0.8480   -1.3420 H   0  0  0  0  0  0  0  0  0  0  0  0
   11.5270   -1.7910   -0.2450 H   0  0  0  0  0  0  0  0  0  0  0  0
   11.4480   -2.4310    2.1500 H   0  0  0  0  0  0  0  0  0  0  0  0
    4.2610   -0.9260    6.9240 H   0  0  0  0  0  0  0  0  0  0  0  0
    4.3990   -2.6890    7.1010 H   0  0  0  0  0  0  0  0  0  0  0  0
    5.4340   -1.6150    8.0670 H   0  0  0  0  0  0  0  0  0  0  0  0
    4.7290   -0.1050    3.4380 H   0  0  0  0  0  0  0  0  0  0  0  0
    3.9200   -1.6330    3.8490 H   0  0  0  0  0  0  0  0  0  0  0  0
    4.0090   -0.3250    5.0480 H   0  0  0  0  0  0  0  0  0  0  0  0
  1 37  1  0  0  0  0
  1 38  1  0  0  0  0
  1 39  1  0  0  0  0
  1  2  1  0  0  0  0
  2  3  2  0  0  0  0
  3 40  1  0  0  0  0
  3  4  1  0  0  0  0
  4  5  2  0  0  0  0
  5 41  1  0  0  0  0
  5  6  1  0  0  0  0
  6  7  1  0  0  0  0
  7 42  1  0  0  0  0
  7 43  1  0  0  0  0
  7 44  1  0  0  0  0
  6  8  2  0  0  0  0
  8  2  1  0  0  0  0
  8  9  1  0  0  0  0
  9 10  1  0  0  0  0
 10 45  1  0  0  0  0
 10 11  1  0  0  0  0
 11 46  1  0  0  0  0
 11 47  1  0  0  0  0
 11 12  1  0  0  0  0
 12 13  2  0  0  0  0
 13 48  1  0  0  0  0
 13 14  1  0  0  0  0
 14 49  1  0  0  0  0
 14 15  2  0  0  0  0
 15 50  1  0  0  0  0
 15 16  1  0  0  0  0
 16 51  1  0  0  0  0
 16 17  2  0  0  0  0
 17 12  1  0  0  0  0
 17 52  1  0  0  0  0
 10 18  1  0  0  0  0
 18 19  2  0  0  0  0
 18 20  1  0  0  0  0
 20 53  1  0  0  0  0
  4 21  1  0  0  0  0
 21 22  1  0  0  0  0
 22 23  1  0  0  0  0
 23 54  1  0  0  0  0
 23 24  2  0  0  0  0
 24 55  1  0  0  0  0
 24 25  1  0  0  0  0
 25 56  1  0  0  0  0
 25 26  2  0  0  0  0
 26 57  1  0  0  0  0
 26 27  1  0  0  0  0
 27 22  2  0  0  0  0
 27 28  1  0  0  0  0
 28 29  1  0  0  0  0
 28 30  2  0  0  0  0
 30 31  1  0  0  0  0
 31 32  1  0  0  0  0
 32 33  1  0  0  0  0
 33 58  1  0  0  0  0
 33 59  1  0  0  0  0
 33 60  1  0  0  0  0
 32 34  2  0  0  0  0
 34 35  1  0  0  0  0
 35 61  1  0  0  0  0
 35 62  1  0  0  0  0
 35 63  1  0  0  0  0
 34 36  1  0  0  0  0
 36 21  2  0  0  0  0
 36 30  1  0  0  0  0
M  END
>  <LOGBIO>
5.8500

>  <PRED_LOGBIO>
5.7400

>  <WHL_TMPL>
3

>  <ANCH>
29-32;20-23

$$$$
ROW6
  -MTS-   01071502443D 0   0.00000     0.00000     0

108113  0  0  1  0  0  0  0  0999 V2000
  -10.1350   -4.4860   -4.3170 C   0  0  0  0  0  0  0  0  0  0  0  0
   -9.3190   -4.9340   -3.2320 O   0  0  0  0  0  0  0  0  0  0  0  0
   -8.0450   -5.3510   -3.5150 C   0  0  0  0  0  0  0  0  0  0  0  0
   -7.8010   -6.6950   -3.8210 C   0  0  0  0  0  0  0  0  0  0  0  0
   -6.4990   -7.1220   -4.1110 C   0  0  0  0  0  0  0  0  0  0  0  0
   -5.4420   -6.2040   -4.0930 C   0  0  0  0  0  0  0  0  0  0  0  0
   -5.6860   -4.8600   -3.7870 C   0  0  0  0  0  0  0  0  0  0  0  0
   -4.5460   -3.8710   -3.7680 C   0  0  0  0  0  0  0  0  0  0  0  0
   -3.9420   -3.8160   -2.3660 C   0  0  0  0  0  0  0  0  0  0  0  0
   -2.8320   -2.8520   -2.3480 N   0  0  0  0  0  0  0  0  0  0  0  0
   -2.1550   -2.6390   -1.2230 C   0  0  0  0  0  0  0  0  0  0  0  0
   -2.4570   -3.2480   -0.1980 O   0  0  0  0  0  0  0  0  0  0  0  0
   -1.0140   -1.6500   -1.2040 C   0  0  0  0  0  0  0  0  0  0  0  0
   -0.4100   -1.5940    0.1980 C   0  0  2  0  0  0  0  0  0  0  0  0
   -1.0320   -2.7490    1.0060 C   0  0  0  0  0  0  0  0  0  0  0  0
   -0.6810   -4.1170    0.3930 C   0  0  0  0  0  0  0  0  0  0  0  0
    0.8410   -4.2930    0.2400 C   0  0  0  0  0  0  0  0  0  0  0  0
    1.0470   -5.5570   -0.5890 C   0  0  0  0  0  0  0  0  0  0  0  0
    1.5110   -4.4200    1.6050 C   0  0  0  0  0  0  0  0  0  0  0  0
    1.4620   -3.1380   -0.5680 C   0  0  0  0  0  0  0  0  0  0  0  0
    1.1120   -1.7700    0.0450 C   0  0  1  0  0  0  0  0  0  0  0  0
    1.7510   -0.6270   -0.7070 C   0  0  0  0  0  0  0  0  0  0  0  0
    2.6370   -0.8290   -1.6920 C   0  0  0  0  0  0  0  0  0  0  0  0
    3.3430    0.2990   -2.4050 C   0  0  0  0  0  0  0  0  0  0  0  0
    3.2390    1.6460   -1.6660 C   0  0  2  0  0  0  0  0  0  0  0  0
    3.7120    2.7930   -2.5790 C   0  0  1  0  0  0  0  0  0  0  0  0
    2.8020    2.8060   -3.8040 C   0  0  0  0  0  0  0  0  0  0  0  0
    5.1500    2.5600   -3.0770 C   0  0  0  0  0  0  0  0  0  0  0  0
    5.6230    3.7070   -3.9900 C   0  0  0  0  0  0  0  0  0  0  0  0
    5.4810    5.0740   -3.2960 C   0  0  2  0  0  0  0  0  0  0  0  0
    5.7240    6.0630   -4.3000 O   0  0  0  0  0  0  0  0  0  0  0  0
    4.0420    5.3070   -2.7980 C   0  0  0  0  0  0  0  0  0  0  0  0
    3.9580    6.6350   -2.0520 C   0  0  0  0  0  0  0  0  0  0  0  0
    5.1700    5.4370   -3.8240 C   0  0  0  0  0  0  0  0  0  0  0  0
    3.5700    4.1600   -1.8850 C   0  0  2  0  0  0  0  0  0  0  0  0
    2.1310    4.3930   -1.3880 C   0  0  0  0  0  0  0  0  0  0  0  0
    1.6590    3.2460   -0.4750 C   0  0  0  0  0  0  0  0  0  0  0  0
    1.8000    1.8790   -1.1690 C   0  0  2  0  0  0  0  0  0  0  0  0
    0.8690    1.8590   -2.3780 C   0  0  0  0  0  0  0  0  0  0  0  0
    1.3720    0.7490   -0.2130 C   0  0  1  0  0  0  0  0  0  0  0  0
    2.0270    0.9870    1.1440 C   0  0  0  0  0  0  0  0  0  0  0  0
   -0.1500    0.9230   -0.0600 C   0  0  0  0  0  0  0  0  0  0  0  0
   -0.7540   -0.2130    0.7870 C   0  0  0  0  0  0  0  0  0  0  0  0
   -3.4280   -5.1830   -1.9850 C   0  0  0  0  0  0  0  0  0  0  0  0
   -2.2470   -5.3400   -1.7230 O   0  0  0  0  0  0  0  0  0  0  0  0
   -4.2570   -6.2100   -1.9350 O   0  0  0  0  0  0  0  0  0  0  0  0
   -6.9880   -4.4340   -3.4980 C   0  0  0  0  0  0  0  0  0  0  0  0
  -10.2550   -5.2910   -5.0380 H   0  0  0  0  0  0  0  0  0  0  0  0
  -11.1110   -4.1890   -3.9380 H   0  0  0  0  0  0  0  0  0  0  0  0
   -9.6600   -3.6350   -4.8000 H   0  0  0  0  0  0  0  0  0  0  0  0
   -8.6160   -7.4030   -3.8350 H   0  0  0  0  0  0  0  0  0  0  0  0
   -6.3100   -8.1590   -4.3470 H   0  0  0  0  0  0  0  0  0  0  0  0
   -4.4370   -6.5330   -4.3160 H   0  0  0  0  0  0  0  0  0  0  0  0
   -4.9160   -2.8850   -4.0430 H   0  0  0  0  0  0  0  0  0  0  0  0
   -3.7830   -4.1830   -4.4790 H   0  0  0  0  0  0  0  0  0  0  0  0
   -4.7040   -3.5040   -1.6550 H   0  0  0  0  0  0  0  0  0  0  0  0
   -2.5830   -2.3520   -3.1890 H   0  0  0  0  0  0  0  0  0  0  0  0
   -1.3850   -0.6640   -1.4790 H   0  0  0  0  0  0  0  0  0  0  0  0
   -0.2520   -1.9610   -1.9150 H   0  0  0  0  0  0  0  0  0  0  0  0
   -2.1110   -2.6400    0.9160 H   0  0  0  0  0  0  0  0  0  0  0  0
   -0.6270   -2.7140    2.0150 H   0  0  0  0  0  0  0  0  0  0  0  0
   -1.0920   -4.1170   -0.6140 H   0  0  0  0  0  0  0  0  0  0  0  0
   -1.0470   -4.8940    1.0620 H   0  0  0  0  0  0  0  0  0  0  0  0
    1.0540   -5.3000   -1.6470 H   0  0  0  0  0  0  0  0  0  0  0  0
    1.9960   -6.0160   -0.3210 H   0  0  0  0  0  0  0  0  0  0  0  0
    0.2370   -6.2560   -0.3920 H   0  0  0  0  0  0  0  0  0  0  0  0
    1.4830   -5.4590    1.9270 H   0  0  0  0  0  0  0  0  0  0  0  0
    0.9830   -3.8020    2.3280 H   0  0  0  0  0  0  0  0  0  0  0  0
    2.5460   -4.0900    1.5330 H   0  0  0  0  0  0  0  0  0  0  0  0
    0.9930   -3.1640   -1.5490 H   0  0  0  0  0  0  0  0  0  0  0  0
    2.5440   -3.2530   -0.5480 H   0  0  0  0  0  0  0  0  0  0  0  0
    1.5290   -1.7620    1.0500 H   0  0  0  0  0  0  0  0  0  0  0  0
    2.8550   -1.8440   -1.9890 H   0  0  0  0  0  0  0  0  0  0  0  0
    2.8160    0.4330   -3.3470 H   0  0  0  0  0  0  0  0  0  0  0  0
    4.3970    0.0430   -2.4860 H   0  0  0  0  0  0  0  0  0  0  0  0
    3.8960    1.6100   -0.8000 H   0  0  0  0  0  0  0  0  0  0  0  0
    3.3250    2.3640   -4.6490 H   0  0  0  0  0  0  0  0  0  0  0  0
    1.9020    2.2310   -3.5940 H   0  0  0  0  0  0  0  0  0  0  0  0
    2.5290    3.8320   -4.0420 H   0  0  0  0  0  0  0  0  0  0  0  0
    5.1190    1.6670   -3.6970 H   0  0  0  0  0  0  0  0  0  0  0  0
    5.8080    2.5220   -2.2110 H   0  0  0  0  0  0  0  0  0  0  0  0
    4.9430    3.7220   -4.8390 H   0  0  0  0  0  0  0  0  0  0  0  0
    6.6750    3.5480   -4.2180 H   0  0  0  0  0  0  0  0  0  0  0  0
    6.1840    5.1530   -2.4690 H   0  0  0  0  0  0  0  0  0  0  0  0
    6.2190    5.6870   -5.0450 H   0  0  0  0  0  0  0  0  0  0  0  0
    2.9160    6.9090   -1.8980 H   0  0  0  0  0  0  0  0  0  0  0  0
    4.3860    7.3900   -2.7090 H   0  0  0  0  0  0  0  0  0  0  0  0
    4.5130    6.5020   -1.1260 H   0  0  0  0  0  0  0  0  0  0  0  0
    5.0430    4.6960   -4.6110 H   0  0  0  0  0  0  0  0  0  0  0  0
    5.1430    6.4340   -4.2580 H   0  0  0  0  0  0  0  0  0  0  0  0
    6.1270    5.2820   -3.3310 H   0  0  0  0  0  0  0  0  0  0  0  0
    4.2190    4.1510   -1.0120 H   0  0  0  0  0  0  0  0  0  0  0  0
    1.4940    4.3650   -2.2690 H   0  0  0  0  0  0  0  0  0  0  0  0
    2.1150    5.3150   -0.8110 H   0  0  0  0  0  0  0  0  0  0  0  0
    0.5930    3.4000   -0.3160 H   0  0  0  0  0  0  0  0  0  0  0  0
    2.2830    3.2420    0.4160 H   0  0  0  0  0  0  0  0  0  0  0  0
    0.5360    0.8400   -2.5620 H   0  0  0  0  0  0  0  0  0  0  0  0
    1.4010    2.2300   -3.2510 H   0  0  0  0  0  0  0  0  0  0  0  0
    0.0070    2.4930   -2.1820 H   0  0  0  0  0  0  0  0  0  0  0  0
    2.2000    0.0310    1.6360 H   0  0  0  0  0  0  0  0  0  0  0  0
    1.3730    1.5990    1.7610 H   0  0  0  0  0  0  0  0  0  0  0  0
    2.9770    1.4990    1.0040 H   0  0  0  0  0  0  0  0  0  0  0  0
   -0.5740    0.8220   -1.0570 H   0  0  0  0  0  0  0  0  0  0  0  0
   -0.3370    1.8650    0.4510 H   0  0  0  0  0  0  0  0  0  0  0  0
   -0.2660   -0.1640    1.7580 H   0  0  0  0  0  0  0  0  0  0  0  0
   -1.8360   -0.1020    0.7840 H   0  0  0  0  0  0  0  0  0  0  0  0
   -3.7480   -6.9930   -1.6750 H   0  0  0  0  0  0  0  0  0  0  0  0
   -7.1760   -3.3970   -3.2610 H   0  0  0  0  0  0  0  0  0  0  0  0
  1 48  1  0  0  0  0
  1 49  1  0  0  0  0
  1 50  1  0  0  0  0
  1  2  1  0  0  0  0
  2  3  1  0  0  0  0
  3  4  2  0  0  0  0
  4 51  1  0  0  0  0
  4  5  1  0  0  0  0
  5 52  1  0  0  0  0
  5  6  2  0  0  0  0
  6 53  1  0  0  0  0
  6  7  1  0  0  0  0
  7  8  1  0  0  0  0
  8 54  1  0  0  0  0
  8 55  1  0  0  0  0
  8  9  1  0  0  0  0
  9 56  1  0  0  0  0
  9 10  1  0  0  0  0
 10 57  1  0  0  0  0
 10 11  1  0  0  0  0
 11 12  2  0  0  0  0
 11 13  1  0  0  0  0
 13 58  1  0  0  0  0
 13 59  1  0  0  0  0
 13 14  1  0  0  0  0
 14 15  1  0  0  0  0
 15 60  1  0  0  0  0
 15 61  1  0  0  0  0
 15 16  1  0  0  0  0
 16 62  1  0  0  0  0
 16 63  1  0  0  0  0
 16 17  1  0  0  0  0
 17 18  1  0  0  0  0
 18 64  1  0  0  0  0
 18 65  1  0  0  0  0
 18 66  1  0  0  0  0
 17 19  1  0  0  0  0
 19 67  1  0  0  0  0
 19 68  1  0  0  0  0
 19 69  1  0  0  0  0
 17 20  1  0  0  0  0
 20 70  1  0  0  0  0
 20 71  1  0  0  0  0
 20 21  1  0  0  0  0
 21 14  1  0  0  0  0
 21 72  1  0  0  0  0
 21 22  1  0  0  0  0
 22 23  2  0  0  0  0
 23 73  1  0  0  0  0
 23 24  1  0  0  0  0
 24 74  1  0  0  0  0
 24 75  1  0  0  0  0
 24 25  1  0  0  0  0
 25 76  1  0  0  0  0
 25 26  1  0  0  0  0
 26 27  1  0  0  0  0
 27 77  1  0  0  0  0
 27 78  1  0  0  0  0
 27 79  1  0  0  0  0
 26 28  1  0  0  0  0
 28 80  1  0  0  0  0
 28 81  1  0  0  0  0
 28 29  1  0  0  0  0
 29 82  1  0  0  0  0
 29 83  1  0  0  0  0
 29 30  1  0  0  0  0
 30 84  1  0  0  0  0
 30 31  1  0  0  0  0
 31 85  1  0  0  0  0
 30 32  1  0  0  0  0
 32 33  1  0  0  0  0
 33 86  1  0  0  0  0
 33 87  1  0  0  0  0
 33 88  1  0  0  0  0
 32 34  1  0  0  0  0
 34 89  1  0  0  0  0
 34 90  1  0  0  0  0
 34 91  1  0  0  0  0
 32 35  1  0  0  0  0
 35 26  1  0  0  0  0
 35 92  1  0  0  0  0
 35 36  1  0  0  0  0
 36 93  1  0  0  0  0
 36 94  1  0  0  0  0
 36 37  1  0  0  0  0
 37 95  1  0  0  0  0
 37 96  1  0  0  0  0
 37 38  1  0  0  0  0
 38 25  1  0  0  0  0
 38 39  1  0  0  0  0
 39 97  1  0  0  0  0
 39 98  1  0  0  0  0
 39 99  1  0  0  0  0
 38 40  1  0  0  0  0
 40 22  1  0  0  0  0
 40 41  1  0  0  0  0
 41100  1  0  0  0  0
 41101  1  0  0  0  0
 41102  1  0  0  0  0
 40 42  1  0  0  0  0
 42103  1  0  0  0  0
 42104  1  0  0  0  0
 42 43  1  0  0  0  0
 43 14  1  0  0  0  0
 43105  1  0  0  0  0
 43106  1  0  0  0  0
  9 44  1  0  0  0  0
 44 45  2  0  0  0  0
 44 46  1  0  0  0  0
 46107  1  0  0  0  0
  7 47  2  0  0  0  0
 47  3  1  0  0  0  0
 47108  1  0  0  0  0
M  END
>  <LOGBIO>
6.2800

>  <PRED_LOGBIO>
5.9300

>  <WHL_TMPL>
2

>  <ANCH>
18-23;70-71

$$$$
ROW7
  -MTS-   01071502443D 0   0.00000     0.00000     0

108112  0  0  1  0  0  0  0  0999 V2000
    0.5320   -5.4500   -0.8380 C   0  0  0  0  0  0  0  0  0  0  0  0
    0.3190   -4.1820   -0.0170 C   0  0  0  0  0  0  0  0  0  0  0  0
    0.8970   -4.3370    1.3870 C   0  0  0  0  0  0  0  0  0  0  0  0
   -1.2020   -3.9530    0.0420 C   0  0  0  0  0  0  0  0  0  0  0  0
   -1.5420   -2.5750    0.6380 C   0  0  0  0  0  0  0  0  0  0  0  0
   -0.8310   -1.4400   -0.1230 C   0  0  2  0  0  0  0  0  0  0  0  0
   -1.1620   -0.0500    0.4500 C   0  0  0  0  0  0  0  0  0  0  0  0
   -0.4670    1.0660   -0.3520 C   0  0  0  0  0  0  0  0  0  0  0  0
    1.0560    0.8390   -0.4100 C   0  0  2  0  0  0  0  0  0  0  0  0
    1.6320    1.0500    0.9870 C   0  0  0  0  0  0  0  0  0  0  0  0
    1.4160   -0.5480   -0.8850 C   0  0  0  0  0  0  0  0  0  0  0  0
    2.3540   -0.7790   -1.8140 C   0  0  0  0  0  0  0  0  0  0  0  0
    3.1430    0.3260   -2.4750 C   0  0  0  0  0  0  0  0  0  0  0  0
    3.0410    1.6740   -1.7380 C   0  0  2  0  0  0  0  0  0  0  0  0
    3.6100    2.8050   -2.6130 C   0  0  1  0  0  0  0  0  0  0  0  0
    2.7800    2.8540   -3.8930 C   0  0  0  0  0  0  0  0  0  0  0  0
    5.0680    2.5230   -3.0200 C   0  0  0  0  0  0  0  0  0  0  0  0
    5.6370    3.6550   -3.8960 C   0  0  0  0  0  0  0  0  0  0  0  0
    5.5000    5.0250   -3.2060 C   0  0  2  0  0  0  0  0  0  0  0  0
    5.8410    6.0060   -4.1880 O   0  0  0  0  0  0  0  0  0  0  0  0
    4.0420    5.3070   -2.7980 C   0  0  0  0  0  0  0  0  0  0  0  0
    3.9580    6.6350   -2.0520 C   0  0  0  0  0  0  0  0  0  0  0  0
    5.1700    5.4370   -3.8240 C   0  0  0  0  0  0  0  0  0  0  0  0
    3.4730    4.1750   -1.9230 C   0  0  2  0  0  0  0  0  0  0  0  0
    2.0150    4.4570   -1.5160 C   0  0  0  0  0  0  0  0  0  0  0  0
    1.4450    3.3250   -0.6400 C   0  0  0  0  0  0  0  0  0  0  0  0
    1.5830    1.9560   -1.3310 C   0  0  1  0  0  0  0  0  0  0  0  0
    0.7290    1.9730   -2.5960 C   0  0  0  0  0  0  0  0  0  0  0  0
    0.6910   -1.6690   -0.1810 C   0  0  2  0  0  0  0  0  0  0  0  0
    1.0300   -3.0480   -0.7780 C   0  0  0  0  0  0  0  0  0  0  0  0
   -1.3410   -1.4700   -1.5440 C   0  0  0  0  0  0  0  0  0  0  0  0
   -1.5080   -2.5160   -2.0970 O   0  0  0  0  0  0  0  0  0  0  0  0
   -1.6070   -0.3150   -2.1900 O   0  0  0  0  0  0  0  0  0  0  0  0
   -2.0870   -0.3920   -3.5350 C   0  0  0  0  0  0  0  0  0  0  0  0
   -2.3230    1.0180   -4.0740 C   0  0  0  0  0  0  0  0  0  0  0  0
   -2.8370    0.9350   -5.5100 C   0  0  0  0  0  0  0  0  0  0  0  0
   -3.0720    2.3450   -6.0490 C   0  0  0  0  0  0  0  0  0  0  0  0
   -3.5860    2.2620   -7.4860 C   0  0  0  0  0  0  0  0  0  0  0  0
   -3.8210    3.6720   -8.0250 C   0  0  0  0  0  0  0  0  0  0  0  0
   -4.3350    3.5890   -9.4620 C   0  0  0  0  0  0  0  0  0  0  0  0
   -4.5700    4.9990  -10.0010 C   0  0  0  0  0  0  0  0  0  0  0  0
   -5.0780    4.9170  -11.4210 C   0  0  0  0  0  0  0  0  0  0  0  0
   -5.2360    3.8290  -11.9500 O   0  0  0  0  0  0  0  0  0  0  0  0
   -5.3510    6.0220  -12.0890 O   0  0  0  0  0  0  0  0  0  0  0  0
    0.6150   -5.1900   -1.8910 H   0  0  0  0  0  0  0  0  0  0  0  0
    1.4460   -5.9430   -0.5130 H   0  0  0  0  0  0  0  0  0  0  0  0
   -0.3130   -6.1210   -0.6950 H   0  0  0  0  0  0  0  0  0  0  0  0
    0.8120   -5.3750    1.7020 H   0  0  0  0  0  0  0  0  0  0  0  0
    0.3460   -3.7020    2.0780 H   0  0  0  0  0  0  0  0  0  0  0  0
    1.9450   -4.0440    1.3820 H   0  0  0  0  0  0  0  0  0  0  0  0
   -1.5970   -4.6930    0.7350 H   0  0  0  0  0  0  0  0  0  0  0  0
   -1.5910   -3.9890   -0.9740 H   0  0  0  0  0  0  0  0  0  0  0  0
   -1.1350   -2.5690    1.6470 H   0  0  0  0  0  0  0  0  0  0  0  0
   -2.6160   -2.4220    0.5510 H   0  0  0  0  0  0  0  0  0  0  0  0
   -0.7360   -0.0210    1.4500 H   0  0  0  0  0  0  0  0  0  0  0  0
   -2.2370    0.1000    0.3790 H   0  0  0  0  0  0  0  0  0  0  0  0
   -0.6190    1.9870    0.2070 H   0  0  0  0  0  0  0  0  0  0  0  0
   -0.8530    1.0480   -1.3680 H   0  0  0  0  0  0  0  0  0  0  0  0
    1.7390    0.0870    1.4840 H   0  0  0  0  0  0  0  0  0  0  0  0
    0.9610    1.6830    1.5650 H   0  0  0  0  0  0  0  0  0  0  0  0
    2.6060    1.5280    0.9100 H   0  0  0  0  0  0  0  0  0  0  0  0
    2.5550   -1.8000   -2.1010 H   0  0  0  0  0  0  0  0  0  0  0  0
    2.6820    0.4810   -3.4480 H   0  0  0  0  0  0  0  0  0  0  0  0
    4.1910    0.0330   -2.4910 H   0  0  0  0  0  0  0  0  0  0  0  0
    3.6400    1.6110   -0.8320 H   0  0  0  0  0  0  0  0  0  0  0  0
    1.7610    2.5420   -3.6760 H   0  0  0  0  0  0  0  0  0  0  0  0
    2.7740    3.8700   -4.2830 H   0  0  0  0  0  0  0  0  0  0  0  0
    3.2140    2.1850   -4.6330 H   0  0  0  0  0  0  0  0  0  0  0  0
    5.0450    1.6340   -3.6460 H   0  0  0  0  0  0  0  0  0  0  0  0
    5.6680    2.4590   -2.1150 H   0  0  0  0  0  0  0  0  0  0  0  0
    5.0130    3.6970   -4.7860 H   0  0  0  0  0  0  0  0  0  0  0  0
    6.6960    3.4600   -4.0580 H   0  0  0  0  0  0  0  0  0  0  0  0
    6.1520    5.0760   -2.3360 H   0  0  0  0  0  0  0  0  0  0  0  0
    6.0020    5.5940   -5.0510 H   0  0  0  0  0  0  0  0  0  0  0  0
    2.9160    6.9090   -1.8980 H   0  0  0  0  0  0  0  0  0  0  0  0
    4.3860    7.3900   -2.7090 H   0  0  0  0  0  0  0  0  0  0  0  0
    4.5130    6.5020   -1.1260 H   0  0  0  0  0  0  0  0  0  0  0  0
    5.4040    6.4910   -3.9620 H   0  0  0  0  0  0  0  0  0  0  0  0
    6.0530    4.9130   -3.4640 H   0  0  0  0  0  0  0  0  0  0  0  0
    4.8560    5.0080   -4.7740 H   0  0  0  0  0  0  0  0  0  0  0  0
    4.0650    4.1400   -1.0100 H   0  0  0  0  0  0  0  0  0  0  0  0
    1.4340    4.4540   -2.4360 H   0  0  0  0  0  0  0  0  0  0  0  0
    1.9950    5.3780   -0.9370 H   0  0  0  0  0  0  0  0  0  0  0  0
    0.3780    3.5170   -0.5480 H   0  0  0  0  0  0  0  0  0  0  0  0
    2.0110    3.2960    0.2890 H   0  0  0  0  0  0  0  0  0  0  0  0
   -0.1120    2.6480   -2.4570 H   0  0  0  0  0  0  0  0  0  0  0  0
    0.3590    0.9690   -2.7970 H   0  0  0  0  0  0  0  0  0  0  0  0
    1.3320    2.3120   -3.4350 H   0  0  0  0  0  0  0  0  0  0  0  0
    1.0440   -1.6790    0.8480 H   0  0  0  0  0  0  0  0  0  0  0  0
    0.6230   -3.0540   -1.7870 H   0  0  0  0  0  0  0  0  0  0  0  0
    2.1040   -3.2010   -0.6910 H   0  0  0  0  0  0  0  0  0  0  0  0
   -1.3510   -0.8990   -4.1540 H   0  0  0  0  0  0  0  0  0  0  0  0
   -3.0220   -0.9490   -3.5540 H   0  0  0  0  0  0  0  0  0  0  0  0
   -3.0600    1.5250   -3.4540 H   0  0  0  0  0  0  0  0  0  0  0  0
   -1.3880    1.5740   -4.0540 H   0  0  0  0  0  0  0  0  0  0  0  0
   -2.1000    0.4280   -6.1300 H   0  0  0  0  0  0  0  0  0  0  0  0
   -3.7710    0.3780   -5.5300 H   0  0  0  0  0  0  0  0  0  0  0  0
   -3.8090    2.8520   -5.4300 H   0  0  0  0  0  0  0  0  0  0  0  0
   -2.1370    2.9010   -6.0300 H   0  0  0  0  0  0  0  0  0  0  0  0
   -2.8490    1.7550   -8.1060 H   0  0  0  0  0  0  0  0  0  0  0  0
   -4.5200    1.7050   -7.5060 H   0  0  0  0  0  0  0  0  0  0  0  0
   -4.5580    4.1790   -7.4050 H   0  0  0  0  0  0  0  0  0  0  0  0
   -2.8870    4.2290   -8.0060 H   0  0  0  0  0  0  0  0  0  0  0  0
   -3.5980    3.0820  -10.0820 H   0  0  0  0  0  0  0  0  0  0  0  0
   -5.2690    3.0320   -9.4810 H   0  0  0  0  0  0  0  0  0  0  0  0
   -5.3070    5.5060   -9.3810 H   0  0  0  0  0  0  0  0  0  0  0  0
   -3.6360    5.5560   -9.9820 H   0  0  0  0  0  0  0  0  0  0  0  0
   -5.6610    5.7690  -12.9730 H   0  0  0  0  0  0  0  0  0  0  0  0
  1 45  1  0  0  0  0
  1 46  1  0  0  0  0
  1 47  1  0  0  0  0
  1  2  1  0  0  0  0
  2  3  1  0  0  0  0
  3 48  1  0  0  0  0
  3 49  1  0  0  0  0
  3 50  1  0  0  0  0
  2  4  1  0  0  0  0
  4 51  1  0  0  0  0
  4 52  1  0  0  0  0
  4  5  1  0  0  0  0
  5 53  1  0  0  0  0
  5 54  1  0  0  0  0
  5  6  1  0  0  0  0
  6  7  1  0  0  0  0
  7 55  1  0  0  0  0
  7 56  1  0  0  0  0
  7  8  1  0  0  0  0
  8 57  1  0  0  0  0
  8 58  1  0  0  0  0
  8  9  1  0  0  0  0
  9 10  1  0  0  0  0
 10 59  1  0  0  0  0
 10 60  1  0  0  0  0
 10 61  1  0  0  0  0
  9 11  1  0  0  0  0
 11 12  2  0  0  0  0
 12 62  1  0  0  0  0
 12 13  1  0  0  0  0
 13 63  1  0  0  0  0
 13 64  1  0  0  0  0
 13 14  1  0  0  0  0
 14 65  1  0  0  0  0
 14 15  1  0  0  0  0
 15 16  1  0  0  0  0
 16 66  1  0  0  0  0
 16 67  1  0  0  0  0
 16 68  1  0  0  0  0
 15 17  1  0  0  0  0
 17 69  1  0  0  0  0
 17 70  1  0  0  0  0
 17 18  1  0  0  0  0
 18 71  1  0  0  0  0
 18 72  1  0  0  0  0
 18 19  1  0  0  0  0
 19 73  1  0  0  0  0
 19 20  1  0  0  0  0
 20 74  1  0  0  0  0
 19 21  1  0  0  0  0
 21 22  1  0  0  0  0
 22 75  1  0  0  0  0
 22 76  1  0  0  0  0
 22 77  1  0  0  0  0
 21 23  1  0  0  0  0
 23 78  1  0  0  0  0
 23 79  1  0  0  0  0
 23 80  1  0  0  0  0
 21 24  1  0  0  0  0
 24 15  1  0  0  0  0
 24 81  1  0  0  0  0
 24 25  1  0  0  0  0
 25 82  1  0  0  0  0
 25 83  1  0  0  0  0
 25 26  1  0  0  0  0
 26 84  1  0  0  0  0
 26 85  1  0  0  0  0
 26 27  1  0  0  0  0
 27  9  1  0  0  0  0
 27 14  1  0  0  0  0
 27 28  1  0  0  0  0
 28 86  1  0  0  0  0
 28 87  1  0  0  0  0
 28 88  1  0  0  0  0
 11 29  1  0  0  0  0
 29  6  1  0  0  0  0
 29 89  1  0  0  0  0
 29 30  1  0  0  0  0
 30  2  1  0  0  0  0
 30 90  1  0  0  0  0
 30 91  1  0  0  0  0
  6 31  1  0  0  0  0
 31 32  2  0  0  0  0
 31 33  1  0  0  0  0
 33 34  1  0  0  0  0
 34 92  1  0  0  0  0
 34 93  1  0  0  0  0
 34 35  1  0  0  0  0
 35 94  1  0  0  0  0
 35 95  1  0  0  0  0
 35 36  1  0  0  0  0
 36 96  1  0  0  0  0
 36 97  1  0  0  0  0
 36 37  1  0  0  0  0
 37 98  1  0  0  0  0
 37 99  1  0  0  0  0
 37 38  1  0  0  0  0
 38100  1  0  0  0  0
 38101  1  0  0  0  0
 38 39  1  0  0  0  0
 39102  1  0  0  0  0
 39103  1  0  0  0  0
 39 40  1  0  0  0  0
 40104  1  0  0  0  0
 40105  1  0  0  0  0
 40 41  1  0  0  0  0
 41106  1  0  0  0  0
 41107  1  0  0  0  0
 41 42  1  0  0  0  0
 42 43  2  0  0  0  0
 42 44  1  0  0  0  0
 44108  1  0  0  0  0
M  END
>  <LOGBIO>
6.1100

>  <PRED_LOGBIO>
6.1200

>  <WHL_TMPL>
2

>  <ANCH>
18-23;51-52

$$$$
ROW8
  -MTS-   01071502443D 0   0.00000     0.00000     0

 92 96  0  0  1  0  0  0  0  0999 V2000
    3.9580    6.6350   -2.0520 C   0  0  0  0  0  0  0  0  0  0  0  0
    4.0420    5.3070   -2.7980 C   0  0  0  0  0  0  0  0  0  0  0  0
    5.1700    5.4370   -3.8240 C   0  0  0  0  0  0  0  0  0  0  0  0
    3.4980    5.4730   -4.2290 C   0  0  0  0  0  0  0  0  0  0  0  0
    3.4970    4.1340   -4.9900 C   0  0  0  0  0  0  0  0  0  0  0  0
    2.7260    3.0480   -4.2170 C   0  0  2  0  0  0  0  0  0  0  0  0
    2.7030    1.7000   -4.9630 C   0  0  0  0  0  0  0  0  0  0  0  0
    1.8970    0.6430   -4.1850 C   0  0  0  0  0  0  0  0  0  0  0  0
    2.4410    0.4750   -2.7540 C   0  0  2  0  0  0  0  0  0  0  0  0
    3.8200   -0.1750   -2.8310 C   0  0  0  0  0  0  0  0  0  0  0  0
    2.5600    1.7910   -2.0220 C   0  0  0  0  0  0  0  0  0  0  0  0
    2.1290    1.9660   -0.7650 C   0  0  0  0  0  0  0  0  0  0  0  0
    1.4830    0.8660    0.0420 C   0  0  0  0  0  0  0  0  0  0  0  0
    1.6990   -0.5360   -0.5570 C   0  0  2  0  0  0  0  0  0  0  0  0
    0.7780   -1.5590    0.1340 C   0  0  1  0  0  0  0  0  0  0  0  0
   -0.6610   -1.1120   -0.1050 C   0  0  0  0  0  0  0  0  0  0  0  0
    1.0070   -1.5830    1.6570 C   0  0  0  0  0  0  0  0  0  0  0  0
    0.0860   -2.6060    2.3480 C   0  0  0  0  0  0  0  0  0  0  0  0
    0.2410   -4.0090    1.7340 C   0  0  2  0  0  0  0  0  0  0  0  0
   -0.9440   -4.0210    2.5330 O   0  0  0  0  0  0  0  0  0  0  0  0
   -1.6460   -5.1720    2.6090 C   0  0  0  0  0  0  0  0  0  0  0  0
   -1.2630   -6.1610    2.0060 O   0  0  0  0  0  0  0  0  0  0  0  0
   -2.9040   -5.2360    3.4410 C   0  0  0  0  0  0  0  0  0  0  0  0
   -3.5000   -6.6410    3.3570 C   0  0  0  0  0  0  0  0  0  0  0  0
   -4.7580   -6.7050    4.1880 C   0  0  0  0  0  0  0  0  0  0  0  0
   -5.1410   -5.7160    4.7920 O   0  0  0  0  0  0  0  0  0  0  0  0
   -5.4440   -7.8300    4.2620 O   0  0  0  0  0  0  0  0  0  0  0  0
    0.0130   -3.9850    0.2110 C   0  0  0  0  0  0  0  0  0  0  0  0
   -1.4150   -3.4910   -0.0020 C   0  0  0  0  0  0  0  0  0  0  0  0
    0.2040   -5.3760   -0.3870 C   0  0  0  0  0  0  0  0  0  0  0  0
    0.9340   -2.9620   -0.4810 C   0  0  2  0  0  0  0  0  0  0  0  0
    0.7050   -2.9390   -2.0040 C   0  0  0  0  0  0  0  0  0  0  0  0
    1.6260   -1.9160   -2.6950 C   0  0  0  0  0  0  0  0  0  0  0  0
    1.4710   -0.5120   -2.0800 C   0  0  1  0  0  0  0  0  0  0  0  0
    0.0460   -0.0330   -2.3410 C   0  0  0  0  0  0  0  0  0  0  0  0
    3.2710    2.8810   -2.7870 C   0  0  2  0  0  0  0  0  0  0  0  0
    3.2720    4.2200   -2.0260 C   0  0  0  0  0  0  0  0  0  0  0  0
    1.2960    3.5150   -4.0980 C   0  0  0  0  0  0  0  0  0  0  0  0
    0.9510    4.1860   -3.1390 O   0  0  0  0  0  0  0  0  0  0  0  0
    0.4180    3.1980   -5.0310 O   0  0  0  0  0  0  0  0  0  0  0  0
    2.9160    6.9090   -1.8980 H   0  0  0  0  0  0  0  0  0  0  0  0
    4.3860    6.4670   -1.0660 H   0  0  0  0  0  0  0  0  0  0  0  0
    4.5130    7.3570   -2.6480 H   0  0  0  0  0  0  0  0  0  0  0  0
    4.7520    5.7080   -4.7910 H   0  0  0  0  0  0  0  0  0  0  0  0
    5.7020    4.4920   -3.9110 H   0  0  0  0  0  0  0  0  0  0  0  0
    5.8590    6.2130   -3.4970 H   0  0  0  0  0  0  0  0  0  0  0  0
    4.1990    6.1210   -4.7500 H   0  0  0  0  0  0  0  0  0  0  0  0
    2.4720    5.8280   -4.1640 H   0  0  0  0  0  0  0  0  0  0  0  0
    4.5330    3.8050   -5.0320 H   0  0  0  0  0  0  0  0  0  0  0  0
    3.0010    4.2870   -5.9470 H   0  0  0  0  0  0  0  0  0  0  0  0
    3.7320    1.3450   -4.9870 H   0  0  0  0  0  0  0  0  0  0  0  0
    2.2230    1.8530   -5.9270 H   0  0  0  0  0  0  0  0  0  0  0  0
    2.0650   -0.3050   -4.6910 H   0  0  0  0  0  0  0  0  0  0  0  0
    0.8650    0.9810   -4.1200 H   0  0  0  0  0  0  0  0  0  0  0  0
    3.8860   -0.7780   -3.7350 H   0  0  0  0  0  0  0  0  0  0  0  0
    3.9710   -0.8080   -1.9600 H   0  0  0  0  0  0  0  0  0  0  0  0
    4.5850    0.5990   -2.8550 H   0  0  0  0  0  0  0  0  0  0  0  0
    2.2490    2.9380   -0.3100 H   0  0  0  0  0  0  0  0  0  0  0  0
    0.4120    1.0500   -0.0050 H   0  0  0  0  0  0  0  0  0  0  0  0
    1.9200    0.8730    1.0380 H   0  0  0  0  0  0  0  0  0  0  0  0
    2.7300   -0.8290   -0.3730 H   0  0  0  0  0  0  0  0  0  0  0  0
   -0.6950   -0.0290   -0.1930 H   0  0  0  0  0  0  0  0  0  0  0  0
   -1.0330   -1.5620   -1.0230 H   0  0  0  0  0  0  0  0  0  0  0  0
   -1.2820   -1.4280    0.7310 H   0  0  0  0  0  0  0  0  0  0  0  0
    0.7090   -0.6040    2.0270 H   0  0  0  0  0  0  0  0  0  0  0  0
    2.0380   -1.8740    1.8420 H   0  0  0  0  0  0  0  0  0  0  0  0
   -0.9340   -2.2900    2.1390 H   0  0  0  0  0  0  0  0  0  0  0  0
    0.3670   -2.6610    3.3980 H   0  0  0  0  0  0  0  0  0  0  0  0
    0.7390   -4.9550    1.9380 H   0  0  0  0  0  0  0  0  0  0  0  0
   -3.6250   -4.5130    3.0640 H   0  0  0  0  0  0  0  0  0  0  0  0
   -2.6660   -5.0050    4.4770 H   0  0  0  0  0  0  0  0  0  0  0  0
   -2.7790   -7.3640    3.7330 H   0  0  0  0  0  0  0  0  0  0  0  0
   -3.7380   -6.8720    2.3200 H   0  0  0  0  0  0  0  0  0  0  0  0
   -6.2110   -7.6760    4.8360 H   0  0  0  0  0  0  0  0  0  0  0  0
   -2.0360   -3.8040    0.8350 H   0  0  0  0  0  0  0  0  0  0  0  0
   -1.8110   -3.9120   -0.9240 H   0  0  0  0  0  0  0  0  0  0  0  0
   -1.4170   -2.4050   -0.0690 H   0  0  0  0  0  0  0  0  0  0  0  0
    0.4930   -5.2850   -1.4320 H   0  0  0  0  0  0  0  0  0  0  0  0
    0.9840   -5.9020    0.1600 H   0  0  0  0  0  0  0  0  0  0  0  0
   -0.7280   -5.9330   -0.3150 H   0  0  0  0  0  0  0  0  0  0  0  0
    1.9600   -3.2810   -0.3100 H   0  0  0  0  0  0  0  0  0  0  0  0
   -0.3130   -2.5860   -2.1550 H   0  0  0  0  0  0  0  0  0  0  0  0
    0.9370   -3.9260   -2.3980 H   0  0  0  0  0  0  0  0  0  0  0  0
    1.2810   -1.8390   -3.7240 H   0  0  0  0  0  0  0  0  0  0  0  0
    2.6560   -2.2360   -2.5550 H   0  0  0  0  0  0  0  0  0  0  0  0
   -0.5950   -0.3320   -1.5140 H   0  0  0  0  0  0  0  0  0  0  0  0
   -0.3230   -0.4770   -3.2640 H   0  0  0  0  0  0  0  0  0  0  0  0
    0.0390    1.0510   -2.4320 H   0  0  0  0  0  0  0  0  0  0  0  0
    4.3110    2.5760   -2.8820 H   0  0  0  0  0  0  0  0  0  0  0  0
    2.2360    4.5500   -1.9840 H   0  0  0  0  0  0  0  0  0  0  0  0
    3.7670    4.0670   -1.0690 H   0  0  0  0  0  0  0  0  0  0  0  0
   -0.4370    3.5840   -4.7830 H   0  0  0  0  0  0  0  0  0  0  0  0
  1 41  1  0  0  0  0
  1 42  1  0  0  0  0
  1 43  1  0  0  0  0
  1  2  1  0  0  0  0
  2  3  1  0  0  0  0
  3 44  1  0  0  0  0
  3 45  1  0  0  0  0
  3 46  1  0  0  0  0
  2  4  1  0  0  0  0
  4 47  1  0  0  0  0
  4 48  1  0  0  0  0
  4  5  1  0  0  0  0
  5 49  1  0  0  0  0
  5 50  1  0  0  0  0
  5  6  1  0  0  0  0
  6  7  1  0  0  0  0
  7 51  1  0  0  0  0
  7 52  1  0  0  0  0
  7  8  1  0  0  0  0
  8 53  1  0  0  0  0
  8 54  1  0  0  0  0
  8  9  1  0  0  0  0
  9 10  1  0  0  0  0
 10 55  1  0  0  0  0
 10 56  1  0  0  0  0
 10 57  1  0  0  0  0
  9 11  1  0  0  0  0
 11 12  2  0  0  0  0
 12 58  1  0  0  0  0
 12 13  1  0  0  0  0
 13 59  1  0  0  0  0
 13 60  1  0  0  0  0
 13 14  1  0  0  0  0
 14 61  1  0  0  0  0
 14 15  1  0  0  0  0
 15 16  1  0  0  0  0
 16 62  1  0  0  0  0
 16 63  1  0  0  0  0
 16 64  1  0  0  0  0
 15 17  1  0  0  0  0
 17 65  1  0  0  0  0
 17 66  1  0  0  0  0
 17 18  1  0  0  0  0
 18 67  1  0  0  0  0
 18 68  1  0  0  0  0
 18 19  1  0  0  0  0
 19 69  1  0  0  0  0
 19 20  1  0  0  0  0
 20 21  1  0  0  0  0
 21 22  2  0  0  0  0
 21 23  1  0  0  0  0
 23 70  1  0  0  0  0
 23 71  1  0  0  0  0
 23 24  1  0  0  0  0
 24 72  1  0  0  0  0
 24 73  1  0  0  0  0
 24 25  1  0  0  0  0
 25 26  2  0  0  0  0
 25 27  1  0  0  0  0
 27 74  1  0  0  0  0
 19 28  1  0  0  0  0
 28 29  1  0  0  0  0
 29 75  1  0  0  0  0
 29 76  1  0  0  0  0
 29 77  1  0  0  0  0
 28 30  1  0  0  0  0
 30 78  1  0  0  0  0
 30 79  1  0  0  0  0
 30 80  1  0  0  0  0
 28 31  1  0  0  0  0
 31 15  1  0  0  0  0
 31 81  1  0  0  0  0
 31 32  1  0  0  0  0
 32 82  1  0  0  0  0
 32 83  1  0  0  0  0
 32 33  1  0  0  0  0
 33 84  1  0  0  0  0
 33 85  1  0  0  0  0
 33 34  1  0  0  0  0
 34  9  1  0  0  0  0
 34 14  1  0  0  0  0
 34 35  1  0  0  0  0
 35 86  1  0  0  0  0
 35 87  1  0  0  0  0
 35 88  1  0  0  0  0
 11 36  1  0  0  0  0
 36  6  1  0  0  0  0
 36 89  1  0  0  0  0
 36 37  1  0  0  0  0
 37  2  1  0  0  0  0
 37 90  1  0  0  0  0
 37 91  1  0  0  0  0
  6 38  1  0  0  0  0
 38 39  2  0  0  0  0
 38 40  1  0  0  0  0
 40 92  1  0  0  0  0
M  END
>  <LOGBIO>
5.2200

>  <PRED_LOGBIO>
5.4900

>  <WHL_TMPL>
2

>  <ANCH>
18-23;5-1

$$$$
ROW9
  -MTS-   01071502443D 0   0.00000     0.00000     0

 94 99  0  0  1  0  0  0  0  0999 V2000
    0.5320   -5.4500   -0.8380 C   0  0  0  0  0  0  0  0  0  0  0  0
    0.3190   -4.1820   -0.0170 C   0  0  0  0  0  0  0  0  0  0  0  0
    0.8970   -4.3370    1.3870 C   0  0  0  0  0  0  0  0  0  0  0  0
   -1.2020   -3.9530    0.0420 C   0  0  0  0  0  0  0  0  0  0  0  0
   -1.5420   -2.5750    0.6380 C   0  0  0  0  0  0  0  0  0  0  0  0
   -0.8310   -1.4400   -0.1230 C   0  0  2  0  0  0  0  0  0  0  0  0
   -1.1620   -0.0500    0.4500 C   0  0  0  0  0  0  0  0  0  0  0  0
   -0.4670    1.0660   -0.3520 C   0  0  0  0  0  0  0  0  0  0  0  0
    1.0560    0.8390   -0.4100 C   0  0  2  0  0  0  0  0  0  0  0  0
    1.6320    1.0500    0.9870 C   0  0  0  0  0  0  0  0  0  0  0  0
    1.4160   -0.5480   -0.8850 C   0  0  0  0  0  0  0  0  0  0  0  0
    2.3540   -0.7790   -1.8140 C   0  0  0  0  0  0  0  0  0  0  0  0
    3.1430    0.3260   -2.4750 C   0  0  0  0  0  0  0  0  0  0  0  0
    3.0410    1.6740   -1.7380 C   0  0  2  0  0  0  0  0  0  0  0  0
    3.6100    2.8050   -2.6130 C   0  0  1  0  0  0  0  0  0  0  0  0
    2.7800    2.8540   -3.8930 C   0  0  0  0  0  0  0  0  0  0  0  0
    5.0680    2.5230   -3.0200 C   0  0  0  0  0  0  0  0  0  0  0  0
    5.6370    3.6550   -3.8960 C   0  0  0  0  0  0  0  0  0  0  0  0
    5.5000    5.0250   -3.2060 C   0  0  2  0  0  0  0  0  0  0  0  0
    5.8410    6.0060   -4.1880 O   0  0  0  0  0  0  0  0  0  0  0  0
    4.0420    5.3070   -2.7980 C   0  0  0  0  0  0  0  0  0  0  0  0
    3.9580    6.6350   -2.0520 C   0  0  0  0  0  0  0  0  0  0  0  0
    5.1700    5.4370   -3.8240 C   0  0  0  0  0  0  0  0  0  0  0  0
    3.4730    4.1750   -1.9230 C   0  0  2  0  0  0  0  0  0  0  0  0
    2.0150    4.4570   -1.5160 C   0  0  0  0  0  0  0  0  0  0  0  0
    1.4450    3.3250   -0.6400 C   0  0  0  0  0  0  0  0  0  0  0  0
    1.5830    1.9560   -1.3310 C   0  0  1  0  0  0  0  0  0  0  0  0
    0.7290    1.9730   -2.5960 C   0  0  0  0  0  0  0  0  0  0  0  0
    0.6910   -1.6690   -0.1810 C   0  0  2  0  0  0  0  0  0  0  0  0
    1.0300   -3.0480   -0.7780 C   0  0  0  0  0  0  0  0  0  0  0  0
   -1.3410   -1.4700   -1.5440 C   0  0  0  0  0  0  0  0  0  0  0  0
   -1.5080   -2.5160   -2.0970 O   0  0  0  0  0  0  0  0  0  0  0  0
   -1.6070   -0.3150   -2.1900 O   0  0  0  0  0  0  0  0  0  0  0  0
   -2.0870   -0.3920   -3.5350 C   0  0  0  0  0  0  0  0  0  0  0  0
   -2.3200    1.0010   -4.0670 C   0  0  0  0  0  0  0  0  0  0  0  0
   -1.2880    1.6810   -4.7240 C   0  0  0  0  0  0  0  0  0  0  0  0
   -1.5030    2.9730   -5.2180 C   0  0  0  0  0  0  0  0  0  0  0  0
   -2.7520    3.5850   -5.0550 C   0  0  0  0  0  0  0  0  0  0  0  0
   -3.7850    2.9050   -4.3980 C   0  0  0  0  0  0  0  0  0  0  0  0
   -3.5690    1.6130   -3.9050 C   0  0  0  0  0  0  0  0  0  0  0  0
    0.6150   -5.1900   -1.8910 H   0  0  0  0  0  0  0  0  0  0  0  0
    1.4460   -5.9430   -0.5130 H   0  0  0  0  0  0  0  0  0  0  0  0
   -0.3130   -6.1210   -0.6950 H   0  0  0  0  0  0  0  0  0  0  0  0
    0.8120   -5.3750    1.7020 H   0  0  0  0  0  0  0  0  0  0  0  0
    0.3460   -3.7020    2.0780 H   0  0  0  0  0  0  0  0  0  0  0  0
    1.9450   -4.0440    1.3820 H   0  0  0  0  0  0  0  0  0  0  0  0
   -1.5970   -4.6930    0.7350 H   0  0  0  0  0  0  0  0  0  0  0  0
   -1.5910   -3.9890   -0.9740 H   0  0  0  0  0  0  0  0  0  0  0  0
   -1.1350   -2.5690    1.6470 H   0  0  0  0  0  0  0  0  0  0  0  0
   -2.6160   -2.4220    0.5510 H   0  0  0  0  0  0  0  0  0  0  0  0
   -0.7360   -0.0210    1.4500 H   0  0  0  0  0  0  0  0  0  0  0  0
   -2.2370    0.1000    0.3790 H   0  0  0  0  0  0  0  0  0  0  0  0
   -0.6190    1.9870    0.2070 H   0  0  0  0  0  0  0  0  0  0  0  0
   -0.8530    1.0480   -1.3680 H   0  0  0  0  0  0  0  0  0  0  0  0
    1.7390    0.0870    1.4840 H   0  0  0  0  0  0  0  0  0  0  0  0
    0.9610    1.6830    1.5650 H   0  0  0  0  0  0  0  0  0  0  0  0
    2.6060    1.5280    0.9100 H   0  0  0  0  0  0  0  0  0  0  0  0
    2.5550   -1.8000   -2.1010 H   0  0  0  0  0  0  0  0  0  0  0  0
    2.6820    0.4810   -3.4480 H   0  0  0  0  0  0  0  0  0  0  0  0
    4.1910    0.0330   -2.4910 H   0  0  0  0  0  0  0  0  0  0  0  0
    3.6400    1.6110   -0.8320 H   0  0  0  0  0  0  0  0  0  0  0  0
    1.7610    2.5420   -3.6760 H   0  0  0  0  0  0  0  0  0  0  0  0
    2.7740    3.8700   -4.2830 H   0  0  0  0  0  0  0  0  0  0  0  0
    3.2140    2.1850   -4.6330 H   0  0  0  0  0  0  0  0  0  0  0  0
    5.0450    1.6340   -3.6460 H   0  0  0  0  0  0  0  0  0  0  0  0
    5.6680    2.4590   -2.1150 H   0  0  0  0  0  0  0  0  0  0  0  0
    5.0130    3.6970   -4.7860 H   0  0  0  0  0  0  0  0  0  0  0  0
    6.6960    3.4600   -4.0580 H   0  0  0  0  0  0  0  0  0  0  0  0
    6.1520    5.0760   -2.3360 H   0  0  0  0  0  0  0  0  0  0  0  0
    6.0020    5.5940   -5.0510 H   0  0  0  0  0  0  0  0  0  0  0  0
    2.9160    6.9090   -1.8980 H   0  0  0  0  0  0  0  0  0  0  0  0
    4.3860    7.3900   -2.7090 H   0  0  0  0  0  0  0  0  0  0  0  0
    4.5130    6.5020   -1.1260 H   0  0  0  0  0  0  0  0  0  0  0  0
    5.4040    6.4910   -3.9620 H   0  0  0  0  0  0  0  0  0  0  0  0
    6.0530    4.9130   -3.4640 H   0  0  0  0  0  0  0  0  0  0  0  0
    4.8560    5.0080   -4.7740 H   0  0  0  0  0  0  0  0  0  0  0  0
    4.0650    4.1400   -1.0100 H   0  0  0  0  0  0  0  0  0  0  0  0
    1.4340    4.4540   -2.4360 H   0  0  0  0  0  0  0  0  0  0  0  0
    1.9950    5.3780   -0.9370 H   0  0  0  0  0  0  0  0  0  0  0  0
    0.3780    3.5170   -0.5480 H   0  0  0  0  0  0  0  0  0  0  0  0
    2.0110    3.2960    0.2890 H   0  0  0  0  0  0  0  0  0  0  0  0
   -0.1120    2.6480   -2.4570 H   0  0  0  0  0  0  0  0  0  0  0  0
    0.3590    0.9690   -2.7970 H   0  0  0  0  0  0  0  0  0  0  0  0
    1.3320    2.3120   -3.4350 H   0  0  0  0  0  0  0  0  0  0  0  0
    1.0440   -1.6790    0.8480 H   0  0  0  0  0  0  0  0  0  0  0  0
    0.6230   -3.0540   -1.7870 H   0  0  0  0  0  0  0  0  0  0  0  0
    2.1040   -3.2010   -0.6910 H   0  0  0  0  0  0  0  0  0  0  0  0
   -3.0220   -0.9490   -3.5540 H   0  0  0  0  0  0  0  0  0  0  0  0
   -1.3510   -0.8990   -4.1540 H   0  0  0  0  0  0  0  0  0  0  0  0
   -0.3240    1.2090   -4.8490 H   0  0  0  0  0  0  0  0  0  0  0  0
   -0.7070    3.4980   -5.7240 H   0  0  0  0  0  0  0  0  0  0  0  0
   -2.9180    4.5820   -5.4360 H   0  0  0  0  0  0  0  0  0  0  0  0
   -4.7480    3.3780   -4.2730 H   0  0  0  0  0  0  0  0  0  0  0  0
   -4.3650    1.0890   -3.3980 H   0  0  0  0  0  0  0  0  0  0  0  0
  1 41  1  0  0  0  0
  1 42  1  0  0  0  0
  1 43  1  0  0  0  0
  1  2  1  0  0  0  0
  2  3  1  0  0  0  0
  3 44  1  0  0  0  0
  3 45  1  0  0  0  0
  3 46  1  0  0  0  0
  2  4  1  0  0  0  0
  4 47  1  0  0  0  0
  4 48  1  0  0  0  0
  4  5  1  0  0  0  0
  5 49  1  0  0  0  0
  5 50  1  0  0  0  0
  5  6  1  0  0  0  0
  6  7  1  0  0  0  0
  7 51  1  0  0  0  0
  7 52  1  0  0  0  0
  7  8  1  0  0  0  0
  8 53  1  0  0  0  0
  8 54  1  0  0  0  0
  8  9  1  0  0  0  0
  9 10  1  0  0  0  0
 10 55  1  0  0  0  0
 10 56  1  0  0  0  0
 10 57  1  0  0  0  0
  9 11  1  0  0  0  0
 11 12  2  0  0  0  0
 12 58  1  0  0  0  0
 12 13  1  0  0  0  0
 13 59  1  0  0  0  0
 13 60  1  0  0  0  0
 13 14  1  0  0  0  0
 14 61  1  0  0  0  0
 14 15  1  0  0  0  0
 15 16  1  0  0  0  0
 16 62  1  0  0  0  0
 16 63  1  0  0  0  0
 16 64  1  0  0  0  0
 15 17  1  0  0  0  0
 17 65  1  0  0  0  0
 17 66  1  0  0  0  0
 17 18  1  0  0  0  0
 18 67  1  0  0  0  0
 18 68  1  0  0  0  0
 18 19  1  0  0  0  0
 19 69  1  0  0  0  0
 19 20  1  0  0  0  0
 20 70  1  0  0  0  0
 19 21  1  0  0  0  0
 21 22  1  0  0  0  0
 22 71  1  0  0  0  0
 22 72  1  0  0  0  0
 22 73  1  0  0  0  0
 21 23  1  0  0  0  0
 23 74  1  0  0  0  0
 23 75  1  0  0  0  0
 23 76  1  0  0  0  0
 21 24  1  0  0  0  0
 24 15  1  0  0  0  0
 24 77  1  0  0  0  0
 24 25  1  0  0  0  0
 25 78  1  0  0  0  0
 25 79  1  0  0  0  0
 25 26  1  0  0  0  0
 26 80  1  0  0  0  0
 26 81  1  0  0  0  0
 26 27  1  0  0  0  0
 27  9  1  0  0  0  0
 27 14  1  0  0  0  0
 27 28  1  0  0  0  0
 28 82  1  0  0  0  0
 28 83  1  0  0  0  0
 28 84  1  0  0  0  0
 11 29  1  0  0  0  0
 29  6  1  0  0  0  0
 29 85  1  0  0  0  0
 29 30  1  0  0  0  0
 30  2  1  0  0  0  0
 30 86  1  0  0  0  0
 30 87  1  0  0  0  0
  6 31  1  0  0  0  0
 31 32  2  0  0  0  0
 31 33  1  0  0  0  0
 33 34  1  0  0  0  0
 34 88  1  0  0  0  0
 34 89  1  0  0  0  0
 34 35  1  0  0  0  0
 35 36  2  0  0  0  0
 36 90  1  0  0  0  0
 36 37  1  0  0  0  0
 37 91  1  0  0  0  0
 37 38  2  0  0  0  0
 38 92  1  0  0  0  0
 38 39  1  0  0  0  0
 39 93  1  0  0  0  0
 39 40  2  0  0  0  0
 40 35  1  0  0  0  0
 40 94  1  0  0  0  0
M  END
>  <LOGBIO>
5.0600

>  <PRED_LOGBIO>
5.6000

>  <WHL_TMPL>
2

>  <ANCH>
18-23;51-52

$$$$
ROW10
  -MTS-   01071502443D 0   0.00000     0.00000     0

 35 37  0  0  0  0  0  0  0  0999 V2000
   -0.1980   -4.1540    1.6940 C   0  0  0  0  0  0  0  0  0  0  0  0
    1.1210   -4.1790    1.1430 O   0  0  0  0  0  0  0  0  0  0  0  0
    1.5580   -3.0700    0.4680 C   0  0  0  0  0  0  0  0  0  0  0  0
    0.8700   -2.6030   -0.6570 C   0  0  0  0  0  0  0  0  0  0  0  0
    1.3110   -1.4680   -1.3450 C   0  0  0  0  0  0  0  0  0  0  0  0
    2.4330   -0.7540   -0.9110 C   0  0  0  0  0  0  0  0  0  0  0  0
    2.9550    0.4460   -1.6030 C   0  0  0  0  0  0  0  0  0  0  0  0
    4.2260    0.7120   -1.8360 N   0  0  0  0  0  0  0  0  0  0  0  0
    4.4040    1.9250   -2.5120 O   0  0  0  0  0  0  0  0  0  0  0  0
    3.1390    2.3210   -3.0500 C   0  0  0  0  0  0  0  0  0  0  0  0
    2.1240    1.5740   -2.1650 C   0  0  0  0  0  0  0  0  0  0  0  0
    2.9500    3.7780   -2.9940 N   0  0  0  0  0  0  0  0  0  0  0  0
    3.0320    4.5600   -1.8720 C   0  0  0  0  0  0  0  0  0  0  0  0
    2.7980    5.8290   -2.2350 C   0  0  0  0  0  0  0  0  0  0  0  0
    2.5650    5.8370   -3.6150 N   0  0  0  0  0  0  0  0  0  0  0  0
    2.6610    4.5960   -4.0540 C   0  0  0  0  0  0  0  0  0  0  0  0
    3.1360   -1.2490    0.2020 C   0  0  0  0  0  0  0  0  0  0  0  0
    4.2720   -0.6060    0.6190 O   0  0  0  0  0  0  0  0  0  0  0  0
    4.1350    0.4380    1.5860 C   0  0  0  0  0  0  0  0  0  0  0  0
    2.6990   -2.3830    0.8900 C   0  0  0  0  0  0  0  0  0  0  0  0
   -0.9220   -4.0060    0.8950 H   0  0  0  0  0  0  0  0  0  0  0  0
   -0.4000   -5.0980    2.1960 H   0  0  0  0  0  0  0  0  0  0  0  0
   -0.2760   -3.3390    2.4100 H   0  0  0  0  0  0  0  0  0  0  0  0
   -0.0120   -3.1250   -0.9980 H   0  0  0  0  0  0  0  0  0  0  0  0
    0.7780   -1.1380   -2.2240 H   0  0  0  0  0  0  0  0  0  0  0  0
    3.0410    2.0490   -4.0990 H   0  0  0  0  0  0  0  0  0  0  0  0
    1.7340    2.2150   -1.3770 H   0  0  0  0  0  0  0  0  0  0  0  0
    1.2840    1.2020   -2.7470 H   0  0  0  0  0  0  0  0  0  0  0  0
    3.2470    4.2150   -0.8720 H   0  0  0  0  0  0  0  0  0  0  0  0
    2.7910    6.6880   -1.5810 H   0  0  0  0  0  0  0  0  0  0  0  0
    2.5320    4.2780   -5.0780 H   0  0  0  0  0  0  0  0  0  0  0  0
    3.6880    0.0370    2.4930 H   0  0  0  0  0  0  0  0  0  0  0  0
    5.1150    0.8500    1.8170 H   0  0  0  0  0  0  0  0  0  0  0  0
    3.4970    1.2230    1.1840 H   0  0  0  0  0  0  0  0  0  0  0  0
    3.2460   -2.7310    1.7540 H   0  0  0  0  0  0  0  0  0  0  0  0
  1 21  1  0  0  0  0
  1 22  1  0  0  0  0
  1 23  1  0  0  0  0
  1  2  1  0  0  0  0
  2  3  1  0  0  0  0
  3  4  2  0  0  0  0
  4 24  1  0  0  0  0
  4  5  1  0  0  0  0
  5 25  1  0  0  0  0
  5  6  2  0  0  0  0
  6  7  1  0  0  0  0
  7  8  2  0  0  0  0
  8  9  1  0  0  0  0
  9 10  1  0  0  0  0
 10 26  1  0  0  0  0
 10 11  1  0  0  0  0
 11  7  1  0  0  0  0
 11 27  1  0  0  0  0
 11 28  1  0  0  0  0
 10 12  1  0  0  0  0
 12 13  1  0  0  0  0
 13 29  1  0  0  0  0
 13 14  2  0  0  0  0
 14 30  1  0  0  0  0
 14 15  1  0  0  0  0
 15 16  2  0  0  0  0
 16 12  1  0  0  0  0
 16 31  1  0  0  0  0
  6 17  1  0  0  0  0
 17 18  1  0  0  0  0
 18 19  1  0  0  0  0
 19 32  1  0  0  0  0
 19 33  1  0  0  0  0
 19 34  1  0  0  0  0
 17 20  2  0  0  0  0
 20  3  1  0  0  0  0
 20 35  1  0  0  0  0
M  END
>  <LOGBIO>
4.0600

>  <PRED_LOGBIO>
4.6900

>  <WHL_TMPL>
3

>  <ANCH>
51-59;11-9

$$$$
ROW11
  -MTS-   01071502443D 0   0.00000     0.00000     0

 81 85  0  0  1  0  0  0  0  0999 V2000
    0.5320   -5.4500   -0.8380 C   0  0  0  0  0  0  0  0  0  0  0  0
    0.3190   -4.1820   -0.0170 C   0  0  0  0  0  0  0  0  0  0  0  0
    0.8970   -4.3370    1.3870 C   0  0  0  0  0  0  0  0  0  0  0  0
   -1.2020   -3.9530    0.0420 C   0  0  0  0  0  0  0  0  0  0  0  0
   -1.5420   -2.5750    0.6380 C   0  0  0  0  0  0  0  0  0  0  0  0
   -0.8310   -1.4400   -0.1230 C   0  0  2  0  0  0  0  0  0  0  0  0
   -1.1620   -0.0500    0.4500 C   0  0  0  0  0  0  0  0  0  0  0  0
   -0.4670    1.0660   -0.3520 C   0  0  0  0  0  0  0  0  0  0  0  0
    1.0560    0.8390   -0.4100 C   0  0  2  0  0  0  0  0  0  0  0  0
    1.6320    1.0500    0.9870 C   0  0  0  0  0  0  0  0  0  0  0  0
    1.4160   -0.5480   -0.8850 C   0  0  0  0  0  0  0  0  0  0  0  0
    2.3540   -0.7790   -1.8140 C   0  0  0  0  0  0  0  0  0  0  0  0
    3.1430    0.3260   -2.4750 C   0  0  0  0  0  0  0  0  0  0  0  0
    3.0410    1.6740   -1.7380 C   0  0  2  0  0  0  0  0  0  0  0  0
    3.6100    2.8050   -2.6130 C   0  0  1  0  0  0  0  0  0  0  0  0
    2.7800    2.8540   -3.8930 C   0  0  0  0  0  0  0  0  0  0  0  0
    5.0680    2.5230   -3.0200 C   0  0  0  0  0  0  0  0  0  0  0  0
    5.6370    3.6550   -3.8960 C   0  0  0  0  0  0  0  0  0  0  0  0
    5.5000    5.0250   -3.2060 C   0  0  2  0  0  0  0  0  0  0  0  0
    5.8410    6.0060   -4.1880 O   0  0  0  0  0  0  0  0  0  0  0  0
    4.0420    5.3070   -2.7980 C   0  0  0  0  0  0  0  0  0  0  0  0
    3.9580    6.6350   -2.0520 C   0  0  0  0  0  0  0  0  0  0  0  0
    5.1700    5.4370   -3.8240 C   0  0  0  0  0  0  0  0  0  0  0  0
    3.4730    4.1750   -1.9230 C   0  0  2  0  0  0  0  0  0  0  0  0
    2.0150    4.4570   -1.5160 C   0  0  0  0  0  0  0  0  0  0  0  0
    1.4450    3.3250   -0.6400 C   0  0  0  0  0  0  0  0  0  0  0  0
    1.5830    1.9560   -1.3310 C   0  0  1  0  0  0  0  0  0  0  0  0
    0.7290    1.9730   -2.5960 C   0  0  0  0  0  0  0  0  0  0  0  0
    0.6910   -1.6690   -0.1810 C   0  0  2  0  0  0  0  0  0  0  0  0
    1.0300   -3.0480   -0.7780 C   0  0  0  0  0  0  0  0  0  0  0  0
   -1.3410   -1.4700   -1.5440 C   0  0  0  0  0  0  0  0  0  0  0  0
   -1.5120   -2.5380   -2.1090 O   0  0  0  0  0  0  0  0  0  0  0  0
   -1.6010   -0.3400   -2.1760 O   0  0  0  0  0  0  0  0  0  0  0  0
    0.6150   -5.1900   -1.8910 H   0  0  0  0  0  0  0  0  0  0  0  0
    1.4460   -5.9430   -0.5130 H   0  0  0  0  0  0  0  0  0  0  0  0
   -0.3130   -6.1210   -0.6950 H   0  0  0  0  0  0  0  0  0  0  0  0
    0.8120   -5.3750    1.7020 H   0  0  0  0  0  0  0  0  0  0  0  0
    0.3460   -3.7020    2.0780 H   0  0  0  0  0  0  0  0  0  0  0  0
    1.9450   -4.0440    1.3820 H   0  0  0  0  0  0  0  0  0  0  0  0
   -1.5970   -4.6930    0.7350 H   0  0  0  0  0  0  0  0  0  0  0  0
   -1.5910   -3.9890   -0.9740 H   0  0  0  0  0  0  0  0  0  0  0  0
   -1.1350   -2.5690    1.6470 H   0  0  0  0  0  0  0  0  0  0  0  0
   -2.6160   -2.4220    0.5510 H   0  0  0  0  0  0  0  0  0  0  0  0
   -0.7360   -0.0210    1.4500 H   0  0  0  0  0  0  0  0  0  0  0  0
   -2.2370    0.1000    0.3790 H   0  0  0  0  0  0  0  0  0  0  0  0
   -0.6190    1.9870    0.2070 H   0  0  0  0  0  0  0  0  0  0  0  0
   -0.8530    1.0480   -1.3680 H   0  0  0  0  0  0  0  0  0  0  0  0
    1.7390    0.0870    1.4840 H   0  0  0  0  0  0  0  0  0  0  0  0
    0.9610    1.6830    1.5650 H   0  0  0  0  0  0  0  0  0  0  0  0
    2.6060    1.5280    0.9100 H   0  0  0  0  0  0  0  0  0  0  0  0
    2.5550   -1.8000   -2.1010 H   0  0  0  0  0  0  0  0  0  0  0  0
    2.6820    0.4810   -3.4480 H   0  0  0  0  0  0  0  0  0  0  0  0
    4.1910    0.0330   -2.4910 H   0  0  0  0  0  0  0  0  0  0  0  0
    3.6400    1.6110   -0.8320 H   0  0  0  0  0  0  0  0  0  0  0  0
    1.7610    2.5420   -3.6760 H   0  0  0  0  0  0  0  0  0  0  0  0
    2.7740    3.8700   -4.2830 H   0  0  0  0  0  0  0  0  0  0  0  0
    3.2140    2.1850   -4.6330 H   0  0  0  0  0  0  0  0  0  0  0  0
    5.0450    1.6340   -3.6460 H   0  0  0  0  0  0  0  0  0  0  0  0
    5.6680    2.4590   -2.1150 H   0  0  0  0  0  0  0  0  0  0  0  0
    5.0130    3.6970   -4.7860 H   0  0  0  0  0  0  0  0  0  0  0  0
    6.6960    3.4600   -4.0580 H   0  0  0  0  0  0  0  0  0  0  0  0
    6.1520    5.0760   -2.3360 H   0  0  0  0  0  0  0  0  0  0  0  0
    6.0020    5.5940   -5.0510 H   0  0  0  0  0  0  0  0  0  0  0  0
    2.9160    6.9090   -1.8980 H   0  0  0  0  0  0  0  0  0  0  0  0
    4.3860    7.3900   -2.7090 H   0  0  0  0  0  0  0  0  0  0  0  0
    4.5130    6.5020   -1.1260 H   0  0  0  0  0  0  0  0  0  0  0  0
    5.4040    6.4910   -3.9620 H   0  0  0  0  0  0  0  0  0  0  0  0
    6.0530    4.9130   -3.4640 H   0  0  0  0  0  0  0  0  0  0  0  0
    4.8560    5.0080   -4.7740 H   0  0  0  0  0  0  0  0  0  0  0  0
    4.0650    4.1400   -1.0100 H   0  0  0  0  0  0  0  0  0  0  0  0
    1.4340    4.4540   -2.4360 H   0  0  0  0  0  0  0  0  0  0  0  0
    1.9950    5.3780   -0.9370 H   0  0  0  0  0  0  0  0  0  0  0  0
    0.3780    3.5170   -0.5480 H   0  0  0  0  0  0  0  0  0  0  0  0
    2.0110    3.2960    0.2890 H   0  0  0  0  0  0  0  0  0  0  0  0
   -0.1120    2.6480   -2.4570 H   0  0  0  0  0  0  0  0  0  0  0  0
    0.3590    0.9690   -2.7970 H   0  0  0  0  0  0  0  0  0  0  0  0
    1.3320    2.3120   -3.4350 H   0  0  0  0  0  0  0  0  0  0  0  0
    1.0440   -1.6790    0.8480 H   0  0  0  0  0  0  0  0  0  0  0  0
    0.6230   -3.0540   -1.7870 H   0  0  0  0  0  0  0  0  0  0  0  0
    2.1040   -3.2010   -0.6910 H   0  0  0  0  0  0  0  0  0  0  0  0
   -1.9140   -0.5600   -3.0670 H   0  0  0  0  0  0  0  0  0  0  0  0
  1 34  1  0  0  0  0
  1 35  1  0  0  0  0
  1 36  1  0  0  0  0
  1  2  1  0  0  0  0
  2  3  1  0  0  0  0
  3 37  1  0  0  0  0
  3 38  1  0  0  0  0
  3 39  1  0  0  0  0
  2  4  1  0  0  0  0
  4 40  1  0  0  0  0
  4 41  1  0  0  0  0
  4  5  1  0  0  0  0
  5 42  1  0  0  0  0
  5 43  1  0  0  0  0
  5  6  1  0  0  0  0
  6  7  1  0  0  0  0
  7 44  1  0  0  0  0
  7 45  1  0  0  0  0
  7  8  1  0  0  0  0
  8 46  1  0  0  0  0
  8 47  1  0  0  0  0
  8  9  1  0  0  0  0
  9 10  1  0  0  0  0
 10 48  1  0  0  0  0
 10 49  1  0  0  0  0
 10 50  1  0  0  0  0
  9 11  1  0  0  0  0
 11 12  2  0  0  0  0
 12 51  1  0  0  0  0
 12 13  1  0  0  0  0
 13 52  1  0  0  0  0
 13 53  1  0  0  0  0
 13 14  1  0  0  0  0
 14 54  1  0  0  0  0
 14 15  1  0  0  0  0
 15 16  1  0  0  0  0
 16 55  1  0  0  0  0
 16 56  1  0  0  0  0
 16 57  1  0  0  0  0
 15 17  1  0  0  0  0
 17 58  1  0  0  0  0
 17 59  1  0  0  0  0
 17 18  1  0  0  0  0
 18 60  1  0  0  0  0
 18 61  1  0  0  0  0
 18 19  1  0  0  0  0
 19 62  1  0  0  0  0
 19 20  1  0  0  0  0
 20 63  1  0  0  0  0
 19 21  1  0  0  0  0
 21 22  1  0  0  0  0
 22 64  1  0  0  0  0
 22 65  1  0  0  0  0
 22 66  1  0  0  0  0
 21 23  1  0  0  0  0
 23 67  1  0  0  0  0
 23 68  1  0  0  0  0
 23 69  1  0  0  0  0
 21 24  1  0  0  0  0
 24 15  1  0  0  0  0
 24 70  1  0  0  0  0
 24 25  1  0  0  0  0
 25 71  1  0  0  0  0
 25 72  1  0  0  0  0
 25 26  1  0  0  0  0
 26 73  1  0  0  0  0
 26 74  1  0  0  0  0
 26 27  1  0  0  0  0
 27  9  1  0  0  0  0
 27 14  1  0  0  0  0
 27 28  1  0  0  0  0
 28 75  1  0  0  0  0
 28 76  1  0  0  0  0
 28 77  1  0  0  0  0
 11 29  1  0  0  0  0
 29  6  1  0  0  0  0
 29 78  1  0  0  0  0
 29 30  1  0  0  0  0
 30  2  1  0  0  0  0
 30 79  1  0  0  0  0
 30 80  1  0  0  0  0
  6 31  1  0  0  0  0
 31 32  2  0  0  0  0
 31 33  1  0  0  0  0
 33 81  1  0  0  0  0
M  END
>  <LOGBIO>
5.4700

>  <PRED_LOGBIO>
5.4100

>  <WHL_TMPL>
2

>  <ANCH>
18-23;51-52

$$$$
ROW12
  -MTS-   01071502443D 0   0.00000     0.00000     0

 44 47  0  0  0  0  0  0  0  0999 V2000
   -3.4920   -4.0800   -0.9950 C   0  0  0  0  0  0  0  0  0  0  0  0
   -3.2640   -3.9930    0.4550 N   0  0  0  0  0  0  0  0  0  0  0  0
   -1.9450   -4.0400    0.9670 C   0  0  0  0  0  0  0  0  0  0  0  0
   -1.3880   -5.2140    1.2920 N   0  0  0  0  0  0  0  0  0  0  0  0
   -0.1400   -5.2710    1.7790 C   0  0  0  0  0  0  0  0  0  0  0  0
    0.4140   -6.5160    2.1090 N   0  0  0  0  0  0  0  0  0  0  0  0
    0.5870   -4.1590    1.9540 N   0  0  0  0  0  0  0  0  0  0  0  0
    0.0880   -2.9540    1.6490 C   0  0  0  0  0  0  0  0  0  0  0  0
    0.8300   -1.8530    1.8310 N   0  0  0  0  0  0  0  0  0  0  0  0
    0.3630   -0.6320    1.5370 C   0  0  0  0  0  0  0  0  0  0  0  0
   -0.9290   -0.4670    1.0230 C   0  0  0  0  0  0  0  0  0  0  0  0
   -1.7290   -1.5970    0.8210 C   0  0  0  0  0  0  0  0  0  0  0  0
   -1.2130   -2.8590    1.1390 C   0  0  0  0  0  0  0  0  0  0  0  0
    1.2220    0.5530    1.7560 C   0  0  0  0  0  0  0  0  0  0  0  0
    2.0600    1.0150    0.7310 C   0  0  0  0  0  0  0  0  0  0  0  0
    2.0710    0.1910   -0.8020 Cl  0  0  0  0  0  0  0  0  0  0  0  0
    2.8870    2.1270    0.9200 C   0  0  0  0  0  0  0  0  0  0  0  0
    2.8690    2.7820    2.1550 C   0  0  0  0  0  0  0  0  0  0  0  0
    2.0390    2.3340    3.1840 C   0  0  0  0  0  0  0  0  0  0  0  0
    1.2190    1.2230    2.9860 C   0  0  0  0  0  0  0  0  0  0  0  0
    0.3810    0.7710    4.0320 N   0  0  0  0  0  0  0  0  0  0  0  0
   -1.0860    0.6690    3.9960 C   0  0  0  0  0  0  0  0  0  0  0  0
   -1.5980    0.3770    5.4190 C   0  0  0  0  0  0  0  0  0  0  0  0
   -0.3950   -0.3180    6.0830 C   0  0  0  0  0  0  0  0  0  0  0  0
    0.8100    0.3140    5.3620 C   0  0  0  0  0  0  0  0  0  0  0  0
   -3.0980   -5.0230   -1.3680 H   0  0  0  0  0  0  0  0  0  0  0  0
   -4.5600   -4.0280   -1.1970 H   0  0  0  0  0  0  0  0  0  0  0  0
   -2.9880   -3.2540   -1.4920 H   0  0  0  0  0  0  0  0  0  0  0  0
   -4.0470   -3.9000    1.0850 H   0  0  0  0  0  0  0  0  0  0  0  0
    0.9260   -7.0410    1.4150 H   0  0  0  0  0  0  0  0  0  0  0  0
    0.3000   -6.8880    3.0410 H   0  0  0  0  0  0  0  0  0  0  0  0
   -1.3020    0.5190    0.7870 H   0  0  0  0  0  0  0  0  0  0  0  0
   -2.7290   -1.4980    0.4260 H   0  0  0  0  0  0  0  0  0  0  0  0
    3.5290    2.4740    0.1240 H   0  0  0  0  0  0  0  0  0  0  0  0
    3.5030    3.6420    2.3140 H   0  0  0  0  0  0  0  0  0  0  0  0
    2.0320    2.8480    4.1340 H   0  0  0  0  0  0  0  0  0  0  0  0
   -1.5060    1.6100    3.6460 H   0  0  0  0  0  0  0  0  0  0  0  0
   -1.3770   -0.1420    3.3320 H   0  0  0  0  0  0  0  0  0  0  0  0
   -1.8660    1.2920    5.9410 H   0  0  0  0  0  0  0  0  0  0  0  0
   -2.4720   -0.2710    5.4010 H   0  0  0  0  0  0  0  0  0  0  0  0
   -0.4260   -1.3960    5.9350 H   0  0  0  0  0  0  0  0  0  0  0  0
   -0.3640   -0.1250    7.1530 H   0  0  0  0  0  0  0  0  0  0  0  0
    1.1730    1.1630    5.9370 H   0  0  0  0  0  0  0  0  0  0  0  0
    1.5980   -0.4290    5.2530 H   0  0  0  0  0  0  0  0  0  0  0  0
  1 26  1  0  0  0  0
  1 27  1  0  0  0  0
  1 28  1  0  0  0  0
  1  2  1  0  0  0  0
  2 29  1  0  0  0  0
  2  3  1  0  0  0  0
  3  4  2  0  0  0  0
  4  5  1  0  0  0  0
  5  6  1  0  0  0  0
  6 30  1  0  0  0  0
  6 31  1  0  0  0  0
  5  7  2  0  0  0  0
  7  8  1  0  0  0  0
  8  9  1  0  0  0  0
  9 10  2  0  0  0  0
 10 11  1  0  0  0  0
 11 32  1  0  0  0  0
 11 12  2  0  0  0  0
 12 33  1  0  0  0  0
 12 13  1  0  0  0  0
 13  3  1  0  0  0  0
 13  8  2  0  0  0  0
 10 14  1  0  0  0  0
 14 15  2  0  0  0  0
 15 16  1  0  0  0  0
 15 17  1  0  0  0  0
 17 34  1  0  0  0  0
 17 18  2  0  0  0  0
 18 35  1  0  0  0  0
 18 19  1  0  0  0  0
 19 36  1  0  0  0  0
 19 20  2  0  0  0  0
 20 14  1  0  0  0  0
 20 21  1  0  0  0  0
 21 22  1  0  0  0  0
 22 37  1  0  0  0  0
 22 38  1  0  0  0  0
 22 23  1  0  0  0  0
 23 39  1  0  0  0  0
 23 40  1  0  0  0  0
 23 24  1  0  0  0  0
 24 41  1  0  0  0  0
 24 42  1  0  0  0  0
 24 25  1  0  0  0  0
 25 21  1  0  0  0  0
 25 43  1  0  0  0  0
 25 44  1  0  0  0  0
M  END
>  <LOGBIO>
6.0900

>  <PRED_LOGBIO>
5.3300

>  <WHL_TMPL>
2

>  <ANCH>
2-3;16-22

$$$$
ROW13
  -MTS-   01071502443D 0   0.00000     0.00000     0

 40 42  0  0  0  0  0  0  0  0999 V2000
   -0.4520   -4.4300    1.3440 C   0  0  0  0  0  0  0  0  0  0  0  0
    1.0610   -4.2600    1.2340 C   0  0  0  0  0  0  0  0  0  0  0  0
    1.5430   -5.4730    0.4430 C   0  0  0  0  0  0  0  0  0  0  0  0
    1.5580   -3.0700    0.4680 C   0  0  0  0  0  0  0  0  0  0  0  0
    0.8700   -2.6030   -0.6570 C   0  0  0  0  0  0  0  0  0  0  0  0
    1.3110   -1.4680   -1.3450 C   0  0  0  0  0  0  0  0  0  0  0  0
    2.4330   -0.7540   -0.9110 C   0  0  0  0  0  0  0  0  0  0  0  0
    3.1360   -1.2490    0.2020 C   0  0  0  0  0  0  0  0  0  0  0  0
    2.6990   -2.3830    0.8900 C   0  0  0  0  0  0  0  0  0  0  0  0
    2.8470    0.4280   -1.5700 N   0  0  0  0  0  0  0  0  0  0  0  0
    1.8600    1.3190   -2.1480 N   0  0  0  0  0  0  0  0  0  0  0  0
    2.2220    2.4270   -2.7680 C   0  0  0  0  0  0  0  0  0  0  0  0
    1.2230    3.4920   -3.1590 C   0  0  0  0  0  0  0  0  0  0  0  0
    1.9350    5.1120   -3.5840 S   0  0  0  0  0  0  0  0  0  0  0  0
    3.5920    4.8780   -4.2990 C   0  0  0  0  0  0  0  0  0  0  0  0
    4.2810    3.7270   -3.6060 C   0  0  0  0  0  0  0  0  0  0  0  0
    3.6530    2.7870   -2.8880 C   0  0  0  0  0  0  0  0  0  0  0  0
    4.6120    1.8380   -2.2780 C   0  0  0  0  0  0  0  0  0  0  0  0
    4.1800    0.7290   -1.6620 C   0  0  0  0  0  0  0  0  0  0  0  0
    5.0970   -0.1260   -1.1100 N   0  0  0  0  0  0  0  0  0  0  0  0
    6.0340    2.1120   -2.3490 C   0  0  0  0  0  0  0  0  0  0  0  0
    7.1720    2.3310   -2.4050 N   0  0  0  0  0  0  0  0  0  0  0  0
   -0.8790   -4.5240    0.3470 H   0  0  0  0  0  0  0  0  0  0  0  0
   -0.6750   -5.3260    1.9200 H   0  0  0  0  0  0  0  0  0  0  0  0
   -0.8790   -3.5620    1.8410 H   0  0  0  0  0  0  0  0  0  0  0  0
    1.5030   -4.2730    2.2280 H   0  0  0  0  0  0  0  0  0  0  0  0
    1.1250   -5.4400   -0.5610 H   0  0  0  0  0  0  0  0  0  0  0  0
    1.2170   -6.3840    0.9420 H   0  0  0  0  0  0  0  0  0  0  0  0
    2.6290   -5.4600    0.3850 H   0  0  0  0  0  0  0  0  0  0  0  0
   -0.0120   -3.1250   -0.9980 H   0  0  0  0  0  0  0  0  0  0  0  0
    0.7780   -1.1380   -2.2240 H   0  0  0  0  0  0  0  0  0  0  0  0
    4.0310   -0.7420    0.5310 H   0  0  0  0  0  0  0  0  0  0  0  0
    3.2460   -2.7310    1.7540 H   0  0  0  0  0  0  0  0  0  0  0  0
    0.6420    3.1320   -4.0060 H   0  0  0  0  0  0  0  0  0  0  0  0
    0.5130    3.6240   -2.3450 H   0  0  0  0  0  0  0  0  0  0  0  0
    3.5010    4.6600   -5.3610 H   0  0  0  0  0  0  0  0  0  0  0  0
    4.1770    5.7850   -4.1640 H   0  0  0  0  0  0  0  0  0  0  0  0
    5.3550    3.6570   -3.6960 H   0  0  0  0  0  0  0  0  0  0  0  0
    5.9080    0.3970   -0.8110 H   0  0  0  0  0  0  0  0  0  0  0  0
    5.3730   -0.8130   -1.7960 H   0  0  0  0  0  0  0  0  0  0  0  0
  1 23  1  0  0  0  0
  1 24  1  0  0  0  0
  1 25  1  0  0  0  0
  1  2  1  0  0  0  0
  2 26  1  0  0  0  0
  2  3  1  0  0  0  0
  3 27  1  0  0  0  0
  3 28  1  0  0  0  0
  3 29  1  0  0  0  0
  2  4  1  0  0  0  0
  4  5  2  0  0  0  0
  5 30  1  0  0  0  0
  5  6  1  0  0  0  0
  6 31  1  0  0  0  0
  6  7  2  0  0  0  0
  7  8  1  0  0  0  0
  8 32  1  0  0  0  0
  8  9  2  0  0  0  0
  9  4  1  0  0  0  0
  9 33  1  0  0  0  0
  7 10  1  0  0  0  0
 10 11  1  0  0  0  0
 11 12  2  0  0  0  0
 12 13  1  0  0  0  0
 13 34  1  0  0  0  0
 13 35  1  0  0  0  0
 13 14  1  0  0  0  0
 14 15  1  0  0  0  0
 15 36  1  0  0  0  0
 15 37  1  0  0  0  0
 15 16  1  0  0  0  0
 16 38  1  0  0  0  0
 16 17  2  0  0  0  0
 17 12  1  0  0  0  0
 17 18  1  0  0  0  0
 18 19  2  0  0  0  0
 19 10  1  0  0  0  0
 19 20  1  0  0  0  0
 20 39  1  0  0  0  0
 20 40  1  0  0  0  0
 18 21  1  0  0  0  0
 21 22  3  0  0  0  0
M  END
>  <LOGBIO>
5.2500

>  <PRED_LOGBIO>
5.0000

>  <WHL_TMPL>
3

>  <ANCH>
56-57;11-12

$$$$
ROW14
  -MTS-   01071502443D 0   0.00000     0.00000     0

 27 28  0  0  0  0  0  0  0  0999 V2000
    1.4830    1.9940   -5.1830 C   0  0  0  0  0  0  0  0  0  0  0  0
    1.0540    2.4830   -3.8030 C   0  0  0  0  0  0  0  0  0  0  0  0
    2.2110    2.8450   -3.0440 O   0  0  0  0  0  0  0  0  0  0  0  0
    2.0270    3.3040   -1.7880 C   0  0  0  0  0  0  0  0  0  0  0  0
    0.8990    3.4000   -1.3320 O   0  0  0  0  0  0  0  0  0  0  0  0
    3.2380    3.7060   -0.9320 C   0  0  0  0  0  0  0  0  0  0  0  0
    3.7480    4.8250   -0.9310 O   0  0  0  0  0  0  0  0  0  0  0  0
    3.7070    2.5790   -0.1150 N   0  0  0  0  0  0  0  0  0  0  0  0
    2.9020    2.1350    0.9010 C   0  0  0  0  0  0  0  0  0  0  0  0
    2.7920    2.6520    2.1100 N   0  0  0  0  0  0  0  0  0  0  0  0
    1.9020    2.0350    2.9970 C   0  0  0  0  0  0  0  0  0  0  0  0
    1.6910    2.4820    4.3070 C   0  0  0  0  0  0  0  0  0  0  0  0
    0.7850    1.8130    5.1380 C   0  0  0  0  0  0  0  0  0  0  0  0
    0.0890    0.6970    4.6590 C   0  0  0  0  0  0  0  0  0  0  0  0
   -0.7850    0.0510    5.4600 F   0  0  0  0  0  0  0  0  0  0  0  0
    0.3000    0.2490    3.3500 C   0  0  0  0  0  0  0  0  0  0  0  0
    1.2060    0.9180    2.5190 C   0  0  0  0  0  0  0  0  0  0  0  0
    1.7990    0.7520    0.8590 S   0  0  0  0  0  0  0  0  0  0  0  0
    2.1320    1.1270   -5.0750 H   0  0  0  0  0  0  0  0  0  0  0  0
    0.6030    1.7190   -5.7600 H   0  0  0  0  0  0  0  0  0  0  0  0
    2.0210    2.7880   -5.6980 H   0  0  0  0  0  0  0  0  0  0  0  0
    0.5160    1.6900   -3.2880 H   0  0  0  0  0  0  0  0  0  0  0  0
    0.4050    3.3500   -3.9110 H   0  0  0  0  0  0  0  0  0  0  0  0
    4.5990    2.1430   -0.2970 H   0  0  0  0  0  0  0  0  0  0  0  0
    2.2280    3.3440    4.6760 H   0  0  0  0  0  0  0  0  0  0  0  0
    0.6220    2.1590    6.1480 H   0  0  0  0  0  0  0  0  0  0  0  0
   -0.2370   -0.6120    2.9800 H   0  0  0  0  0  0  0  0  0  0  0  0
  1 19  1  0  0  0  0
  1 20  1  0  0  0  0
  1 21  1  0  0  0  0
  1  2  1  0  0  0  0
  2 22  1  0  0  0  0
  2 23  1  0  0  0  0
  2  3  1  0  0  0  0
  3  4  1  0  0  0  0
  4  5  2  0  0  0  0
  4  6  1  0  0  0  0
  6  7  2  0  0  0  0
  6  8  1  0  0  0  0
  8 24  1  0  0  0  0
  8  9  1  0  0  0  0
  9 10  2  0  0  0  0
 10 11  1  0  0  0  0
 11 12  2  0  0  0  0
 12 25  1  0  0  0  0
 12 13  1  0  0  0  0
 13 26  1  0  0  0  0
 13 14  2  0  0  0  0
 14 15  1  0  0  0  0
 14 16  1  0  0  0  0
 16 27  1  0  0  0  0
 16 17  2  0  0  0  0
 17 11  1  0  0  0  0
 17 18  1  0  0  0  0
 18  9  1  0  0  0  0
M  END
>  <LOGBIO>
5.0600

>  <PRED_LOGBIO>
5.3100

>  <WHL_TMPL>
2

>  <ANCH>
7-9;13-11

$$$$
ROW15
  -MTS-   01071502443D 0   0.00000     0.00000     0

 95 97  0  0  1  0  0  0  0  0999 V2000
   -0.1490    4.5700    6.8200 C   0  0  0  0  0  0  0  0  0  0  0  0
   -0.5990    3.3020    7.5400 C   0  0  0  0  0  0  0  0  0  0  0  0
   -0.6310    3.5560    9.0450 C   0  0  0  0  0  0  0  0  0  0  0  0
    0.3800    2.1690    7.2360 C   0  0  0  0  0  0  0  0  0  0  0  0
    0.4130    1.9150    5.7300 C   0  0  2  0  0  0  0  0  0  0  0  0
    1.3540    0.8250    5.4370 N   0  0  0  0  0  0  0  0  0  0  0  0
    1.5460    0.4310    4.1810 C   0  0  0  0  0  0  0  0  0  0  0  0
    0.9340    0.9780    3.2650 O   0  0  0  0  0  0  0  0  0  0  0  0
    2.5130   -0.6890    3.8800 C   0  0  2  0  0  0  0  0  0  0  0  0
    2.5460   -0.9430    2.3740 C   0  0  0  0  0  0  0  0  0  0  0  0
    1.1660   -1.3290    1.8990 C   0  0  0  0  0  0  0  0  0  0  0  0
    0.2690   -0.3410    1.4760 C   0  0  0  0  0  0  0  0  0  0  0  0
   -1.0110   -0.6990    1.0350 C   0  0  0  0  0  0  0  0  0  0  0  0
   -1.3940   -2.0460    1.0170 C   0  0  0  0  0  0  0  0  0  0  0  0
   -2.6460   -2.3960    0.5860 O   0  0  0  0  0  0  0  0  0  0  0  0
   -3.5170   -2.6920    1.6920 C   0  0  0  0  0  0  0  0  0  0  0  0
   -3.9280   -1.3780    2.3720 C   0  0  0  0  0  0  0  0  0  0  0  0
   -3.1870   -1.0020    3.3270 O   0  0  0  0  0  0  0  0  0  0  0  0
   -4.9890   -0.8440    1.9350 O   0  0  0  0  0  0  0  0  0  0  0  0
   -0.4970   -3.0340    1.4400 C   0  0  0  0  0  0  0  0  0  0  0  0
    0.7830   -2.6760    1.8810 C   0  0  0  0  0  0  0  0  0  0  0  0
    3.8570   -0.3130    4.3430 N   0  0  0  0  0  0  0  0  0  0  0  0
    4.0660   -0.0440    5.6280 C   0  0  0  0  0  0  0  0  0  0  0  0
    3.1360   -0.1100    6.4300 O   0  0  0  0  0  0  0  0  0  0  0  0
    5.4460    0.3420    6.1040 C   0  0  2  0  0  0  0  0  0  0  0  0
    5.4140    0.5960    7.6100 C   0  0  0  0  0  0  0  0  0  0  0  0
    6.8100    0.9870    8.0910 C   0  0  0  0  0  0  0  0  0  0  0  0
    6.7780    1.2380    9.5800 C   0  0  0  0  0  0  0  0  0  0  0  0
    5.7540    1.1180   10.1840 O   0  0  0  0  0  0  0  0  0  0  0  0
    7.9060    1.5990   10.2280 O   0  0  0  0  0  0  0  0  0  0  0  0
    7.8260    1.8260   11.6380 C   0  0  0  0  0  0  0  0  0  0  0  0
    9.1880    2.2170   12.1620 C   0  0  0  0  0  0  0  0  0  0  0  0
   10.0750    1.2300   12.6080 C   0  0  0  0  0  0  0  0  0  0  0  0
   11.3370    1.5920   13.0940 C   0  0  0  0  0  0  0  0  0  0  0  0
   11.7110    2.9410   13.1340 C   0  0  0  0  0  0  0  0  0  0  0  0
   10.8240    3.9270   12.6890 C   0  0  0  0  0  0  0  0  0  0  0  0
    9.5610    3.5650   12.2030 C   0  0  0  0  0  0  0  0  0  0  0  0
    5.8800    1.5640    5.4100 N   0  0  0  0  0  0  0  0  0  0  0  0
    7.0720    2.0900    5.6730 C   0  0  0  0  0  0  0  0  0  0  0  0
    7.7920    1.5710    6.4730 O   0  0  0  0  0  0  0  0  0  0  0  0
    7.4700    3.2120    5.0360 O   0  0  0  0  0  0  0  0  0  0  0  0
    8.7600    3.7420    5.3520 C   0  0  0  0  0  0  0  0  0  0  0  0
    9.0070    4.9870    4.5350 C   0  0  0  0  0  0  0  0  0  0  0  0
    8.6290    6.2390    5.0360 C   0  0  0  0  0  0  0  0  0  0  0  0
    8.8580    7.3940    4.2790 C   0  0  0  0  0  0  0  0  0  0  0  0
    9.4640    7.2980    3.0200 C   0  0  0  0  0  0  0  0  0  0  0  0
    9.8410    6.0460    2.5190 C   0  0  0  0  0  0  0  0  0  0  0  0
    9.6130    4.8910    3.2760 C   0  0  0  0  0  0  0  0  0  0  0  0
   -0.9680    1.5290    5.2540 C   0  0  0  0  0  0  0  0  0  0  0  0
   -1.1500    0.4370    4.7170 O   0  0  0  0  0  0  0  0  0  0  0  0
   -1.9860    2.3690    5.4160 N   0  0  0  0  0  0  0  0  0  0  0  0
    0.8450    4.8480    7.1620 H   0  0  0  0  0  0  0  0  0  0  0  0
   -0.8460    5.3770    7.0370 H   0  0  0  0  0  0  0  0  0  0  0  0
   -0.1260    4.3890    5.7480 H   0  0  0  0  0  0  0  0  0  0  0  0
   -1.5940    3.0240    7.1980 H   0  0  0  0  0  0  0  0  0  0  0  0
    0.3630    3.8340    9.3870 H   0  0  0  0  0  0  0  0  0  0  0  0
   -1.3290    4.3620    9.2610 H   0  0  0  0  0  0  0  0  0  0  0  0
   -0.9520    2.6520    9.5580 H   0  0  0  0  0  0  0  0  0  0  0  0
    1.3750    2.4470    7.5780 H   0  0  0  0  0  0  0  0  0  0  0  0
    0.0590    1.2650    7.7490 H   0  0  0  0  0  0  0  0  0  0  0  0
    0.7330    2.8190    5.2160 H   0  0  0  0  0  0  0  0  0  0  0  0
    1.8560    0.3750    6.1890 H   0  0  0  0  0  0  0  0  0  0  0  0
    2.1930   -1.5930    4.3940 H   0  0  0  0  0  0  0  0  0  0  0  0
    2.8660   -0.0390    1.8600 H   0  0  0  0  0  0  0  0  0  0  0  0
    3.2430   -1.7500    2.1570 H   0  0  0  0  0  0  0  0  0  0  0  0
    0.5640    0.6980    1.4900 H   0  0  0  0  0  0  0  0  0  0  0  0
   -1.7030    0.0630    0.7090 H   0  0  0  0  0  0  0  0  0  0  0  0
   -2.9290   -3.2520    2.4160 H   0  0  0  0  0  0  0  0  0  0  0  0
   -4.4170   -3.1810    1.3250 H   0  0  0  0  0  0  0  0  0  0  0  0
   -5.7420   -1.3170    2.3220 H   0  0  0  0  0  0  0  0  0  0  0  0
   -0.7920   -4.0730    1.4260 H   0  0  0  0  0  0  0  0  0  0  0  0
    1.4740   -3.4380    2.2070 H   0  0  0  0  0  0  0  0  0  0  0  0
    4.6210   -0.2590    3.6850 H   0  0  0  0  0  0  0  0  0  0  0  0
    6.1430   -0.4650    5.8870 H   0  0  0  0  0  0  0  0  0  0  0  0
    5.0930   -0.3080    8.1240 H   0  0  0  0  0  0  0  0  0  0  0  0
    4.7170    1.4030    7.8270 H   0  0  0  0  0  0  0  0  0  0  0  0
    7.1310    1.8910    7.5780 H   0  0  0  0  0  0  0  0  0  0  0  0
    7.5070    0.1800    7.8750 H   0  0  0  0  0  0  0  0  0  0  0  0
    7.4940    0.9160   12.1330 H   0  0  0  0  0  0  0  0  0  0  0  0
    7.1180    2.6270   11.8370 H   0  0  0  0  0  0  0  0  0  0  0  0
    9.7870    0.1900   12.5760 H   0  0  0  0  0  0  0  0  0  0  0  0
   12.0220    0.8310   13.4380 H   0  0  0  0  0  0  0  0  0  0  0  0
   12.6850    3.2200   13.5090 H   0  0  0  0  0  0  0  0  0  0  0  0
   11.1120    4.9680   12.7200 H   0  0  0  0  0  0  0  0  0  0  0  0
    8.8760    4.3260   11.8590 H   0  0  0  0  0  0  0  0  0  0  0  0
    5.2720    2.0030    4.7340 H   0  0  0  0  0  0  0  0  0  0  0  0
    9.5230    3.0000    5.1210 H   0  0  0  0  0  0  0  0  0  0  0  0
    8.8020    3.9880    6.4100 H   0  0  0  0  0  0  0  0  0  0  0  0
    8.1620    6.3130    6.0070 H   0  0  0  0  0  0  0  0  0  0  0  0
    8.5670    8.3600    4.6650 H   0  0  0  0  0  0  0  0  0  0  0  0
    9.6400    8.1890    2.4360 H   0  0  0  0  0  0  0  0  0  0  0  0
   10.3080    5.9720    1.5480 H   0  0  0  0  0  0  0  0  0  0  0  0
    9.9040    3.9250    2.8900 H   0  0  0  0  0  0  0  0  0  0  0  0
   -1.8360    3.2650    5.8570 H   0  0  0  0  0  0  0  0  0  0  0  0
   -2.9090    2.1100    5.0990 H   0  0  0  0  0  0  0  0  0  0  0  0
  1 52  1  0  0  0  0
  1 53  1  0  0  0  0
  1 54  1  0  0  0  0
  1  2  1  0  0  0  0
  2 55  1  0  0  0  0
  2  3  1  0  0  0  0
  3 56  1  0  0  0  0
  3 57  1  0  0  0  0
  3 58  1  0  0  0  0
  2  4  1  0  0  0  0
  4 59  1  0  0  0  0
  4 60  1  0  0  0  0
  4  5  1  0  0  0  0
  5 61  1  0  0  0  0
  5  6  1  0  0  0  0
  6 62  1  0  0  0  0
  6  7  1  0  0  0  0
  7  8  2  0  0  0  0
  7  9  1  0  0  0  0
  9 63  1  0  0  0  0
  9 10  1  0  0  0  0
 10 64  1  0  0  0  0
 10 65  1  0  0  0  0
 10 11  1  0  0  0  0
 11 12  2  0  0  0  0
 12 66  1  0  0  0  0
 12 13  1  0  0  0  0
 13 67  1  0  0  0  0
 13 14  2  0  0  0  0
 14 15  1  0  0  0  0
 15 16  1  0  0  0  0
 16 68  1  0  0  0  0
 16 69  1  0  0  0  0
 16 17  1  0  0  0  0
 17 18  2  0  0  0  0
 17 19  1  0  0  0  0
 19 70  1  0  0  0  0
 14 20  1  0  0  0  0
 20 71  1  0  0  0  0
 20 21  2  0  0  0  0
 21 11  1  0  0  0  0
 21 72  1  0  0  0  0
  9 22  1  0  0  0  0
 22 73  1  0  0  0  0
 22 23  1  0  0  0  0
 23 24  2  0  0  0  0
 23 25  1  0  0  0  0
 25 74  1  0  0  0  0
 25 26  1  0  0  0  0
 26 75  1  0  0  0  0
 26 76  1  0  0  0  0
 26 27  1  0  0  0  0
 27 77  1  0  0  0  0
 27 78  1  0  0  0  0
 27 28  1  0  0  0  0
 28 29  2  0  0  0  0
 28 30  1  0  0  0  0
 30 31  1  0  0  0  0
 31 79  1  0  0  0  0
 31 80  1  0  0  0  0
 31 32  1  0  0  0  0
 32 33  2  0  0  0  0
 33 81  1  0  0  0  0
 33 34  1  0  0  0  0
 34 82  1  0  0  0  0
 34 35  2  0  0  0  0
 35 83  1  0  0  0  0
 35 36  1  0  0  0  0
 36 84  1  0  0  0  0
 36 37  2  0  0  0  0
 37 32  1  0  0  0  0
 37 85  1  0  0  0  0
 25 38  1  0  0  0  0
 38 86  1  0  0  0  0
 38 39  1  0  0  0  0
 39 40  2  0  0  0  0
 39 41  1  0  0  0  0
 41 42  1  0  0  0  0
 42 87  1  0  0  0  0
 42 88  1  0  0  0  0
 42 43  1  0  0  0  0
 43 44  2  0  0  0  0
 44 89  1  0  0  0  0
 44 45  1  0  0  0  0
 45 90  1  0  0  0  0
 45 46  2  0  0  0  0
 46 91  1  0  0  0  0
 46 47  1  0  0  0  0
 47 92  1  0  0  0  0
 47 48  2  0  0  0  0
 48 43  1  0  0  0  0
 48 93  1  0  0  0  0
  5 49  1  0  0  0  0
 49 50  2  0  0  0  0
 49 51  1  0  0  0  0
 51 94  1  0  0  0  0
 51 95  1  0  0  0  0
M  END
>  <LOGBIO>
4.1400

>  <PRED_LOGBIO>
5.5900

>  <WHL_TMPL>
2

>  <ANCH>
54-56;35-37

$$$$
ROW16
  -MTS-   01071502443D 0   0.00000     0.00000     0

 50 51  0  0  0  0  0  0  0  0999 V2000
    2.2590    8.4670   -7.7120 O   0  0  0  0  0  0  0  0  0  0  0  0
    3.1580    9.2040   -6.6580 P   0  0  0  0  0  0  0  0  0  0  0  0
    2.3220    9.7100   -5.5740 O   0  0  0  0  0  0  0  0  0  0  0  0
    3.9000   10.4030   -7.3500 O   0  0  0  0  0  0  0  0  0  0  0  0
    4.3800    8.0440   -5.9880 C   0  0  0  0  0  0  0  0  0  0  0  0
    5.1420    7.5830   -6.9760 F   0  0  0  0  0  0  0  0  0  0  0  0
    5.1420    8.6690   -5.0950 F   0  0  0  0  0  0  0  0  0  0  0  0
    3.6670    6.8910   -5.3230 C   0  0  0  0  0  0  0  0  0  0  0  0
    3.3360    5.7510   -6.0650 C   0  0  0  0  0  0  0  0  0  0  0  0
    2.6750    4.6820   -5.4480 C   0  0  0  0  0  0  0  0  0  0  0  0
    2.3450    4.7540   -4.0890 C   0  0  0  0  0  0  0  0  0  0  0  0
    1.6320    3.6010   -3.4240 C   0  0  0  0  0  0  0  0  0  0  0  0
    2.6610    2.6230   -2.8600 C   0  0  0  0  0  0  0  0  0  0  0  0
    1.9400    1.4560   -2.1860 C   0  0  0  0  0  0  0  0  0  0  0  0
    2.9690    0.4780   -1.6220 C   0  0  0  0  0  0  0  0  0  0  0  0
    2.4330   -0.7540   -0.9110 C   0  0  0  0  0  0  0  0  0  0  0  0
    3.1360   -1.2490    0.2020 C   0  0  0  0  0  0  0  0  0  0  0  0
    2.6990   -2.3830    0.8900 C   0  0  0  0  0  0  0  0  0  0  0  0
    1.5580   -3.0700    0.4680 C   0  0  0  0  0  0  0  0  0  0  0  0
    0.8700   -2.6030   -0.6570 C   0  0  0  0  0  0  0  0  0  0  0  0
    1.3110   -1.4680   -1.3450 C   0  0  0  0  0  0  0  0  0  0  0  0
    1.0610   -4.2600    1.2340 C   0  0  0  0  0  0  0  0  0  0  0  0
    1.8060   -4.5520    2.3350 F   0  0  0  0  0  0  0  0  0  0  0  0
    0.9930   -5.4050    0.5020 F   0  0  0  0  0  0  0  0  0  0  0  0
   -0.5830   -4.1600    1.9370 P   0  0  0  0  0  0  0  0  0  0  0  0
   -0.8820   -2.9970    2.8350 O   0  0  0  0  0  0  0  0  0  0  0  0
   -0.8950   -5.5660    2.6660 O   0  0  0  0  0  0  0  0  0  0  0  0
   -1.6230   -4.2260    0.7040 O   0  0  0  0  0  0  0  0  0  0  0  0
    2.6750    5.8940   -3.3480 C   0  0  0  0  0  0  0  0  0  0  0  0
    3.3360    6.9630   -3.9650 C   0  0  0  0  0  0  0  0  0  0  0  0
    1.6150    9.1060   -8.0560 H   0  0  0  0  0  0  0  0  0  0  0  0
    3.2280   11.0090   -7.7000 H   0  0  0  0  0  0  0  0  0  0  0  0
    3.5910    5.6960   -7.1130 H   0  0  0  0  0  0  0  0  0  0  0  0
    2.4200    3.8020   -6.0200 H   0  0  0  0  0  0  0  0  0  0  0  0
    1.0080    3.0900   -4.1550 H   0  0  0  0  0  0  0  0  0  0  0  0
    1.0080    3.9770   -2.6160 H   0  0  0  0  0  0  0  0  0  0  0  0
    3.2850    3.1340   -2.1290 H   0  0  0  0  0  0  0  0  0  0  0  0
    3.2840    2.2460   -3.6680 H   0  0  0  0  0  0  0  0  0  0  0  0
    1.3160    0.9450   -2.9170 H   0  0  0  0  0  0  0  0  0  0  0  0
    1.3160    1.8330   -1.3780 H   0  0  0  0  0  0  0  0  0  0  0  0
    3.5030    1.0380   -0.8570 H   0  0  0  0  0  0  0  0  0  0  0  0
    3.5830    0.1360   -2.4520 H   0  0  0  0  0  0  0  0  0  0  0  0
    4.0310   -0.7420    0.5310 H   0  0  0  0  0  0  0  0  0  0  0  0
    3.2460   -2.7310    1.7540 H   0  0  0  0  0  0  0  0  0  0  0  0
   -0.0120   -3.1250   -0.9980 H   0  0  0  0  0  0  0  0  0  0  0  0
    0.7780   -1.1380   -2.2240 H   0  0  0  0  0  0  0  0  0  0  0  0
   -1.8580   -5.6680    2.7190 H   0  0  0  0  0  0  0  0  0  0  0  0
   -2.5210   -4.2060    1.0700 H   0  0  0  0  0  0  0  0  0  0  0  0
    2.4200    5.9490   -2.3000 H   0  0  0  0  0  0  0  0  0  0  0  0
    3.5910    7.8430   -3.3920 H   0  0  0  0  0  0  0  0  0  0  0  0
  1 31  1  0  0  0  0
  1  2  1  0  0  0  0
  2  3  2  0  0  0  0
  2  4  1  0  0  0  0
  4 32  1  0  0  0  0
  2  5  1  0  0  0  0
  5  6  1  0  0  0  0
  5  7  1  0  0  0  0
  5  8  1  0  0  0  0
  8  9  2  0  0  0  0
  9 33  1  0  0  0  0
  9 10  1  0  0  0  0
 10 34  1  0  0  0  0
 10 11  2  0  0  0  0
 11 12  1  0  0  0  0
 12 35  1  0  0  0  0
 12 36  1  0  0  0  0
 12 13  1  0  0  0  0
 13 37  1  0  0  0  0
 13 38  1  0  0  0  0
 13 14  1  0  0  0  0
 14 39  1  0  0  0  0
 14 40  1  0  0  0  0
 14 15  1  0  0  0  0
 15 41  1  0  0  0  0
 15 42  1  0  0  0  0
 15 16  1  0  0  0  0
 16 17  2  0  0  0  0
 17 43  1  0  0  0  0
 17 18  1  0  0  0  0
 18 44  1  0  0  0  0
 18 19  2  0  0  0  0
 19 20  1  0  0  0  0
 20 45  1  0  0  0  0
 20 21  2  0  0  0  0
 21 16  1  0  0  0  0
 21 46  1  0  0  0  0
 19 22  1  0  0  0  0
 22 23  1  0  0  0  0
 22 24  1  0  0  0  0
 22 25  1  0  0  0  0
 25 26  2  0  0  0  0
 25 27  1  0  0  0  0
 27 47  1  0  0  0  0
 25 28  1  0  0  0  0
 28 48  1  0  0  0  0
 11 29  1  0  0  0  0
 29 49  1  0  0  0  0
 29 30  2  0  0  0  0
 30  8  1  0  0  0  0
 30 50  1  0  0  0  0
M  END
>  <LOGBIO>
5.3600

>  <PRED_LOGBIO>
5.9300

>  <WHL_TMPL>
3

>  <ANCH>
62-66;41-45

$$$$
ROW17
  -MTS-   01071502443D 0   0.00000     0.00000     0

 40 43  0  0  0  0  0  0  0  0999 V2000
    2.1780   -4.3970    1.5010 C   0  0  0  0  0  0  0  0  0  0  0  0
    0.8130   -5.0340    1.3960 C   0  0  0  0  0  0  0  0  0  0  0  0
    0.6980   -6.2570    1.4580 O   0  0  0  0  0  0  0  0  0  0  0  0
   -0.3880   -4.1870    1.2160 C   0  0  0  0  0  0  0  0  0  0  0  0
   -1.6290   -4.7790    0.9560 C   0  0  0  0  0  0  0  0  0  0  0  0
   -1.7330   -6.1420    0.8670 O   0  0  0  0  0  0  0  0  0  0  0  0
   -2.7650   -3.9770    0.7870 C   0  0  0  0  0  0  0  0  0  0  0  0
   -2.6580   -2.5840    0.8770 C   0  0  0  0  0  0  0  0  0  0  0  0
   -1.4170   -1.9930    1.1370 C   0  0  0  0  0  0  0  0  0  0  0  0
   -0.9540   -0.5960    1.2940 C   0  0  0  0  0  0  0  0  0  0  0  0
    0.3630   -0.6320    1.5370 C   0  0  0  0  0  0  0  0  0  0  0  0
    0.8030   -1.9540    1.5510 O   0  0  0  0  0  0  0  0  0  0  0  0
   -0.2810   -2.7940    1.3070 C   0  0  0  0  0  0  0  0  0  0  0  0
    1.2320    0.5660    1.7580 C   0  0  0  0  0  0  0  0  0  0  0  0
    1.3150    1.2870    2.8850 C   0  0  0  0  0  0  0  0  0  0  0  0
    2.2280    2.3250    2.7140 O   0  0  0  0  0  0  0  0  0  0  0  0
    2.7470    2.2620    1.4230 C   0  0  0  0  0  0  0  0  0  0  0  0
    3.6830    3.0550    0.7490 C   0  0  0  0  0  0  0  0  0  0  0  0
    4.3090    4.2070    1.4350 C   0  0  0  0  0  0  0  0  0  0  0  0
    3.7850    5.3180    1.3740 O   0  0  0  0  0  0  0  0  0  0  0  0
    5.5910    4.0190    2.2100 C   0  0  0  0  0  0  0  0  0  0  0  0
    4.0280    2.7570   -0.5750 C   0  0  0  0  0  0  0  0  0  0  0  0
    4.9450    3.5330   -1.2350 O   0  0  0  0  0  0  0  0  0  0  0  0
    3.4360    1.6680   -1.2250 C   0  0  0  0  0  0  0  0  0  0  0  0
    2.5000    0.8750   -0.5500 C   0  0  0  0  0  0  0  0  0  0  0  0
    2.1550    1.1720    0.7730 C   0  0  0  0  0  0  0  0  0  0  0  0
    2.1990   -3.7260    2.3570 H   0  0  0  0  0  0  0  0  0  0  0  0
    2.9310   -5.1720    1.6290 H   0  0  0  0  0  0  0  0  0  0  0  0
    2.3860   -3.8340    0.5940 H   0  0  0  0  0  0  0  0  0  0  0  0
   -1.9250   -6.5330    1.7340 H   0  0  0  0  0  0  0  0  0  0  0  0
   -3.7230   -4.4340    0.5860 H   0  0  0  0  0  0  0  0  0  0  0  0
   -3.5340   -1.9660    0.7460 H   0  0  0  0  0  0  0  0  0  0  0  0
   -1.5660    0.2910    1.2260 H   0  0  0  0  0  0  0  0  0  0  0  0
    0.7580    1.0920    3.7900 H   0  0  0  0  0  0  0  0  0  0  0  0
    6.3690    3.6570    1.5420 H   0  0  0  0  0  0  0  0  0  0  0  0
    5.8970    4.9690    2.6420 H   0  0  0  0  0  0  0  0  0  0  0  0
    5.4310    3.2940    3.0060 H   0  0  0  0  0  0  0  0  0  0  0  0
    5.8440    3.1920   -1.1080 H   0  0  0  0  0  0  0  0  0  0  0  0
    3.7020    1.4380   -2.2460 H   0  0  0  0  0  0  0  0  0  0  0  0
    2.0430    0.0340   -1.0510 H   0  0  0  0  0  0  0  0  0  0  0  0
  1 27  1  0  0  0  0
  1 28  1  0  0  0  0
  1 29  1  0  0  0  0
  1  2  1  0  0  0  0
  2  3  2  0  0  0  0
  2  4  1  0  0  0  0
  4  5  2  0  0  0  0
  5  6  1  0  0  0  0
  6 30  1  0  0  0  0
  5  7  1  0  0  0  0
  7 31  1  0  0  0  0
  7  8  2  0  0  0  0
  8 32  1  0  0  0  0
  8  9  1  0  0  0  0
  9 10  1  0  0  0  0
 10 33  1  0  0  0  0
 10 11  2  0  0  0  0
 11 12  1  0  0  0  0
 12 13  1  0  0  0  0
 13  4  1  0  0  0  0
 13  9  2  0  0  0  0
 11 14  1  0  0  0  0
 14 15  2  0  0  0  0
 15 34  1  0  0  0  0
 15 16  1  0  0  0  0
 16 17  1  0  0  0  0
 17 18  2  0  0  0  0
 18 19  1  0  0  0  0
 19 20  2  0  0  0  0
 19 21  1  0  0  0  0
 21 35  1  0  0  0  0
 21 36  1  0  0  0  0
 21 37  1  0  0  0  0
 18 22  1  0  0  0  0
 22 23  1  0  0  0  0
 23 38  1  0  0  0  0
 22 24  2  0  0  0  0
 24 39  1  0  0  0  0
 24 25  1  0  0  0  0
 25 40  1  0  0  0  0
 25 26  2  0  0  0  0
 26 14  1  0  0  0  0
 26 17  1  0  0  0  0
M  END
>  <LOGBIO>
4.2500

>  <PRED_LOGBIO>
4.2600

>  <WHL_TMPL>
2

>  <ANCH>
2-3;18-21

$$$$
ROW18
  -MTS-   01071502443D 0   0.00000     0.00000     0

 71 76  0  0  0  0  0  0  0  0999 V2000
    3.8230    2.8100   -1.3680 C   0  0  0  0  0  0  0  0  0  0  0  0
    2.6750    1.9230   -1.0600 C   0  0  0  0  0  0  0  0  0  0  0  0
    1.3490    2.4880   -1.7180 C   0  0  0  0  0  0  0  0  0  0  0  0
    0.0290    1.8480   -1.3270 C   0  0  0  0  0  0  0  0  0  0  0  0
   -0.6120    2.1590   -0.1230 C   0  0  0  0  0  0  0  0  0  0  0  0
   -1.8280    1.5570    0.2170 C   0  0  0  0  0  0  0  0  0  0  0  0
   -2.4340    0.6380   -0.6470 C   0  0  0  0  0  0  0  0  0  0  0  0
   -1.8160    0.3520   -1.8690 C   0  0  0  0  0  0  0  0  0  0  0  0
   -0.6020    0.9560   -2.2060 C   0  0  0  0  0  0  0  0  0  0  0  0
    2.4840    1.9790    0.3560 O   0  0  0  0  0  0  0  0  0  0  0  0
    2.8880    3.1100    1.0150 C   0  0  0  0  0  0  0  0  0  0  0  0
    1.9980    4.1780    1.1840 C   0  0  0  0  0  0  0  0  0  0  0  0
    2.4120    5.3340    1.8580 C   0  0  0  0  0  0  0  0  0  0  0  0
    3.7150    5.4220    2.3620 C   0  0  0  0  0  0  0  0  0  0  0  0
    4.6050    4.3550    2.1930 C   0  0  0  0  0  0  0  0  0  0  0  0
    4.1910    3.1990    1.5190 C   0  0  0  0  0  0  0  0  0  0  0  0
    4.1520    6.6440    3.0740 C   0  0  0  0  0  0  0  0  0  0  0  0
    5.2300    7.3910    2.5850 C   0  0  0  0  0  0  0  0  0  0  0  0
    5.6430    8.5470    3.2580 C   0  0  0  0  0  0  0  0  0  0  0  0
    4.9780    8.9550    4.4200 C   0  0  0  0  0  0  0  0  0  0  0  0
    3.9000    8.2080    4.9090 C   0  0  0  0  0  0  0  0  0  0  0  0
    3.4860    7.0520    4.2360 C   0  0  0  0  0  0  0  0  0  0  0  0
    5.4150   10.1770    5.1320 C   0  0  0  0  0  0  0  0  0  0  0  0
    5.8490   10.2450    6.3980 C   0  0  0  0  0  0  0  0  0  0  0  0
    5.9720    9.0700    7.3380 C   0  0  0  0  0  0  0  0  0  0  0  0
    7.3480    8.4610    7.2050 C   0  0  0  0  0  0  0  0  0  0  0  0
    8.3960    8.9170    8.0130 C   0  0  0  0  0  0  0  0  0  0  0  0
    9.6710    8.3530    7.8900 C   0  0  0  0  0  0  0  0  0  0  0  0
    9.8980    7.3320    6.9590 C   0  0  0  0  0  0  0  0  0  0  0  0
    8.8500    6.8760    6.1510 C   0  0  0  0  0  0  0  0  0  0  0  0
    7.5750    7.4400    6.2740 C   0  0  0  0  0  0  0  0  0  0  0  0
    6.1700   11.5630    6.7170 O   0  0  0  0  0  0  0  0  0  0  0  0
    5.9300   12.3680    5.6070 C   0  0  0  0  0  0  0  0  0  0  0  0
    6.0820   13.7440    5.3930 C   0  0  0  0  0  0  0  0  0  0  0  0
    5.7560   14.2990    4.1490 C   0  0  0  0  0  0  0  0  0  0  0  0
    5.2790   13.4790    3.1200 C   0  0  0  0  0  0  0  0  0  0  0  0
    5.1270   12.1040    3.3340 C   0  0  0  0  0  0  0  0  0  0  0  0
    5.4520   11.5490    4.5770 C   0  0  0  0  0  0  0  0  0  0  0  0
    2.9270    0.5150   -1.5430 C   0  0  0  0  0  0  0  0  0  0  0  0
    2.3770   -0.4260   -0.9940 O   0  0  0  0  0  0  0  0  0  0  0  0
    3.7410    0.3010   -2.5600 O   0  0  0  0  0  0  0  0  0  0  0  0
    3.4630    3.7800   -1.7050 H   0  0  0  0  0  0  0  0  0  0  0  0
    4.3470    2.9800   -0.4300 H   0  0  0  0  0  0  0  0  0  0  0  0
    4.4290    2.2950   -2.1110 H   0  0  0  0  0  0  0  0  0  0  0  0
    1.4550    2.2840   -2.7810 H   0  0  0  0  0  0  0  0  0  0  0  0
    1.2930    3.5430   -1.4570 H   0  0  0  0  0  0  0  0  0  0  0  0
   -0.1630    2.8720    0.5520 H   0  0  0  0  0  0  0  0  0  0  0  0
   -2.3030    1.8040    1.1550 H   0  0  0  0  0  0  0  0  0  0  0  0
   -3.3620    0.1580   -0.3750 H   0  0  0  0  0  0  0  0  0  0  0  0
   -2.2800   -0.3400   -2.5560 H   0  0  0  0  0  0  0  0  0  0  0  0
   -0.1430    0.7330   -3.1580 H   0  0  0  0  0  0  0  0  0  0  0  0
    0.9930    4.1100    0.7960 H   0  0  0  0  0  0  0  0  0  0  0  0
    1.7250    6.1570    1.9890 H   0  0  0  0  0  0  0  0  0  0  0  0
    5.6100    4.4230    2.5810 H   0  0  0  0  0  0  0  0  0  0  0  0
    4.8780    2.3750    1.3880 H   0  0  0  0  0  0  0  0  0  0  0  0
    5.7430    7.0760    1.6880 H   0  0  0  0  0  0  0  0  0  0  0  0
    6.4750    9.1230    2.8810 H   0  0  0  0  0  0  0  0  0  0  0  0
    3.3860    8.5230    5.8060 H   0  0  0  0  0  0  0  0  0  0  0  0
    2.6550    6.4760    4.6130 H   0  0  0  0  0  0  0  0  0  0  0  0
    5.2200    8.3250    7.0870 H   0  0  0  0  0  0  0  0  0  0  0  0
    5.8220    9.4070    8.3620 H   0  0  0  0  0  0  0  0  0  0  0  0
    8.2210    9.7050    8.7310 H   0  0  0  0  0  0  0  0  0  0  0  0
   10.4800    8.7050    8.5130 H   0  0  0  0  0  0  0  0  0  0  0  0
   10.8820    6.8970    6.8640 H   0  0  0  0  0  0  0  0  0  0  0  0
    9.0250    6.0890    5.4330 H   0  0  0  0  0  0  0  0  0  0  0  0
    6.7660    7.0890    5.6510 H   0  0  0  0  0  0  0  0  0  0  0  0
    6.4500   14.3760    6.1870 H   0  0  0  0  0  0  0  0  0  0  0  0
    5.8740   15.3600    3.9840 H   0  0  0  0  0  0  0  0  0  0  0  0
    5.0280   13.9070    2.1610 H   0  0  0  0  0  0  0  0  0  0  0  0
    4.7580   11.4710    2.5400 H   0  0  0  0  0  0  0  0  0  0  0  0
    3.7750   -0.6550   -2.7210 H   0  0  0  0  0  0  0  0  0  0  0  0
  1 42  1  0  0  0  0
  1 43  1  0  0  0  0
  1 44  1  0  0  0  0
  1  2  1  0  0  0  0
  2  3  1  0  0  0  0
  3 45  1  0  0  0  0
  3 46  1  0  0  0  0
  3  4  1  0  0  0  0
  4  5  2  0  0  0  0
  5 47  1  0  0  0  0
  5  6  1  0  0  0  0
  6 48  1  0  0  0  0
  6  7  2  0  0  0  0
  7 49  1  0  0  0  0
  7  8  1  0  0  0  0
  8 50  1  0  0  0  0
  8  9  2  0  0  0  0
  9  4  1  0  0  0  0
  9 51  1  0  0  0  0
  2 10  1  0  0  0  0
 10 11  1  0  0  0  0
 11 12  2  0  0  0  0
 12 52  1  0  0  0  0
 12 13  1  0  0  0  0
 13 53  1  0  0  0  0
 13 14  2  0  0  0  0
 14 15  1  0  0  0  0
 15 54  1  0  0  0  0
 15 16  2  0  0  0  0
 16 11  1  0  0  0  0
 16 55  1  0  0  0  0
 14 17  1  0  0  0  0
 17 18  2  0  0  0  0
 18 56  1  0  0  0  0
 18 19  1  0  0  0  0
 19 57  1  0  0  0  0
 19 20  2  0  0  0  0
 20 21  1  0  0  0  0
 21 58  1  0  0  0  0
 21 22  2  0  0  0  0
 22 17  1  0  0  0  0
 22 59  1  0  0  0  0
 20 23  1  0  0  0  0
 23 24  2  0  0  0  0
 24 25  1  0  0  0  0
 25 60  1  0  0  0  0
 25 61  1  0  0  0  0
 25 26  1  0  0  0  0
 26 27  2  0  0  0  0
 27 62  1  0  0  0  0
 27 28  1  0  0  0  0
 28 63  1  0  0  0  0
 28 29  2  0  0  0  0
 29 64  1  0  0  0  0
 29 30  1  0  0  0  0
 30 65  1  0  0  0  0
 30 31  2  0  0  0  0
 31 26  1  0  0  0  0
 31 66  1  0  0  0  0
 24 32  1  0  0  0  0
 32 33  1  0  0  0  0
 33 34  2  0  0  0  0
 34 67  1  0  0  0  0
 34 35  1  0  0  0  0
 35 68  1  0  0  0  0
 35 36  2  0  0  0  0
 36 69  1  0  0  0  0
 36 37  1  0  0  0  0
 37 70  1  0  0  0  0
 37 38  2  0  0  0  0
 38 23  1  0  0  0  0
 38 33  1  0  0  0  0
  2 39  1  0  0  0  0
 39 40  2  0  0  0  0
 39 41  1  0  0  0  0
 41 71  1  0  0  0  0
M  END
>  <LOGBIO>
6.5400

>  <PRED_LOGBIO>
6.1200

>  <WHL_TMPL>
3

>  <ANCH>
29-32;6-9

$$$$
ROW19
  -MTS-   01071502443D 0   0.00000     0.00000     0

 57 61  0  0  0  0  0  0  0  0999 V2000
    4.0730   -3.5030   -7.0830 N   0  0  0  0  0  0  0  0  0  0  0  0
    3.1640   -4.3250   -6.4020 C   0  0  0  0  0  0  0  0  0  0  0  0
    3.6190   -5.3910   -5.7280 N   0  0  0  0  0  0  0  0  0  0  0  0
    2.7770   -6.1960   -5.0670 C   0  0  0  0  0  0  0  0  0  0  0  0
    3.2650   -7.3080   -4.3660 N   0  0  0  0  0  0  0  0  0  0  0  0
    1.4050   -5.9180   -5.0820 C   0  0  0  0  0  0  0  0  0  0  0  0
    0.5070   -6.6810   -4.4440 N   0  0  0  0  0  0  0  0  0  0  0  0
   -0.7960   -6.3730   -4.4890 C   0  0  0  0  0  0  0  0  0  0  0  0
   -1.7930   -7.2440   -3.7630 C   0  0  0  0  0  0  0  0  0  0  0  0
   -1.9710   -6.7470   -2.3910 N   0  0  0  0  0  0  0  0  0  0  0  0
   -0.7060   -6.1720   -1.9100 C   0  0  0  0  0  0  0  0  0  0  0  0
   -0.8670   -5.5600   -0.5060 C   0  0  0  0  0  0  0  0  0  0  0  0
   -1.9550   -4.5730   -0.4770 N   0  0  0  0  0  0  0  0  0  0  0  0
   -2.1370   -4.0840    0.8970 C   0  0  0  0  0  0  0  0  0  0  0  0
   -1.2610   -2.8750    1.1210 C   0  0  0  0  0  0  0  0  0  0  0  0
   -1.7540   -1.5930    0.8500 C   0  0  0  0  0  0  0  0  0  0  0  0
   -0.9420   -0.4720    1.0570 C   0  0  0  0  0  0  0  0  0  0  0  0
    0.3630   -0.6320    1.5370 C   0  0  0  0  0  0  0  0  0  0  0  0
    0.8570   -1.9140    1.8080 C   0  0  0  0  0  0  0  0  0  0  0  0
    0.0450   -3.0350    1.6000 C   0  0  0  0  0  0  0  0  0  0  0  0
    1.2220    0.5530    1.7560 C   0  0  0  0  0  0  0  0  0  0  0  0
    1.2190    1.2230    2.9860 C   0  0  0  0  0  0  0  0  0  0  0  0
    2.0390    2.3340    3.1840 C   0  0  0  0  0  0  0  0  0  0  0  0
    2.8690    2.7820    2.1550 C   0  0  0  0  0  0  0  0  0  0  0  0
    2.8870    2.1270    0.9200 C   0  0  0  0  0  0  0  0  0  0  0  0
    2.0600    1.0150    0.7310 C   0  0  0  0  0  0  0  0  0  0  0  0
   -3.2170   -5.1520   -0.9600 C   0  0  0  0  0  0  0  0  0  0  0  0
   -3.0610   -5.7610   -2.3650 C   0  0  0  0  0  0  0  0  0  0  0  0
   -1.2270   -5.3020   -5.1690 N   0  0  0  0  0  0  0  0  0  0  0  0
   -0.3470   -4.5150   -5.8220 N   0  0  0  0  0  0  0  0  0  0  0  0
    0.9630   -4.7980   -5.7960 C   0  0  0  0  0  0  0  0  0  0  0  0
    1.8570   -4.0320   -6.4360 N   0  0  0  0  0  0  0  0  0  0  0  0
    4.3080   -3.6990   -8.0450 H   0  0  0  0  0  0  0  0  0  0  0  0
    4.4910   -2.7140   -6.6110 H   0  0  0  0  0  0  0  0  0  0  0  0
    3.5330   -7.2160   -3.3970 H   0  0  0  0  0  0  0  0  0  0  0  0
    3.3490   -8.2010   -4.8310 H   0  0  0  0  0  0  0  0  0  0  0  0
   -1.4260   -8.2680   -3.7330 H   0  0  0  0  0  0  0  0  0  0  0  0
   -2.7470   -7.2170   -4.2850 H   0  0  0  0  0  0  0  0  0  0  0  0
   -0.3710   -5.4030   -2.6030 H   0  0  0  0  0  0  0  0  0  0  0  0
    0.0570   -6.9470   -1.8820 H   0  0  0  0  0  0  0  0  0  0  0  0
   -1.0760   -6.3500    0.2120 H   0  0  0  0  0  0  0  0  0  0  0  0
    0.0640   -5.0810   -0.2110 H   0  0  0  0  0  0  0  0  0  0  0  0
   -1.8610   -4.8670    1.6000 H   0  0  0  0  0  0  0  0  0  0  0  0
   -3.1790   -3.8110    1.0500 H   0  0  0  0  0  0  0  0  0  0  0  0
   -2.7620   -1.4690    0.4800 H   0  0  0  0  0  0  0  0  0  0  0  0
   -1.3230    0.5170    0.8480 H   0  0  0  0  0  0  0  0  0  0  0  0
    1.8640   -2.0380    2.1780 H   0  0  0  0  0  0  0  0  0  0  0  0
    0.4250   -4.0240    1.8100 H   0  0  0  0  0  0  0  0  0  0  0  0
    0.5790    0.8780    3.7850 H   0  0  0  0  0  0  0  0  0  0  0  0
    2.0320    2.8480    4.1340 H   0  0  0  0  0  0  0  0  0  0  0  0
    3.5030    3.6420    2.3140 H   0  0  0  0  0  0  0  0  0  0  0  0
    3.5290    2.4740    0.1240 H   0  0  0  0  0  0  0  0  0  0  0  0
    2.0670    0.5040   -0.2200 H   0  0  0  0  0  0  0  0  0  0  0  0
   -3.5510   -5.9220   -0.2670 H   0  0  0  0  0  0  0  0  0  0  0  0
   -3.9850   -4.3820   -0.9830 H   0  0  0  0  0  0  0  0  0  0  0  0
   -2.8520   -4.9700   -3.0820 H   0  0  0  0  0  0  0  0  0  0  0  0
   -3.9910   -6.2450   -2.6560 H   0  0  0  0  0  0  0  0  0  0  0  0
  1 33  1  0  0  0  0
  1 34  1  0  0  0  0
  1  2  1  0  0  0  0
  2  3  2  0  0  0  0
  3  4  1  0  0  0  0
  4  5  1  0  0  0  0
  5 35  1  0  0  0  0
  5 36  1  0  0  0  0
  4  6  2  0  0  0  0
  6  7  1  0  0  0  0
  7  8  2  0  0  0  0
  8  9  1  0  0  0  0
  9 37  1  0  0  0  0
  9 38  1  0  0  0  0
  9 10  1  0  0  0  0
 10 11  1  0  0  0  0
 11 39  1  0  0  0  0
 11 40  1  0  0  0  0
 11 12  1  0  0  0  0
 12 41  1  0  0  0  0
 12 42  1  0  0  0  0
 12 13  1  0  0  0  0
 13 14  1  0  0  0  0
 14 43  1  0  0  0  0
 14 44  1  0  0  0  0
 14 15  1  0  0  0  0
 15 16  2  0  0  0  0
 16 45  1  0  0  0  0
 16 17  1  0  0  0  0
 17 46  1  0  0  0  0
 17 18  2  0  0  0  0
 18 19  1  0  0  0  0
 19 47  1  0  0  0  0
 19 20  2  0  0  0  0
 20 15  1  0  0  0  0
 20 48  1  0  0  0  0
 18 21  1  0  0  0  0
 21 22  2  0  0  0  0
 22 49  1  0  0  0  0
 22 23  1  0  0  0  0
 23 50  1  0  0  0  0
 23 24  2  0  0  0  0
 24 51  1  0  0  0  0
 24 25  1  0  0  0  0
 25 52  1  0  0  0  0
 25 26  2  0  0  0  0
 26 21  1  0  0  0  0
 26 53  1  0  0  0  0
 13 27  1  0  0  0  0
 27 54  1  0  0  0  0
 27 55  1  0  0  0  0
 27 28  1  0  0  0  0
 28 10  1  0  0  0  0
 28 56  1  0  0  0  0
 28 57  1  0  0  0  0
  8 29  1  0  0  0  0
 29 30  2  0  0  0  0
 30 31  1  0  0  0  0
 31  6  1  0  0  0  0
 31 32  2  0  0  0  0
 32  2  1  0  0  0  0
M  END
>  <LOGBIO>
5.1000

>  <PRED_LOGBIO>
4.9200

>  <WHL_TMPL>
2

>  <ANCH>
3-42;37-38

$$$$
ROW20
  -MTS-   01071502443D 0   0.00000     0.00000     0

 71 76  0  0  0  0  0  0  0  0999 V2000
    2.1560   -4.3350    4.6620 C   0  0  0  0  0  0  0  0  0  0  0  0
    1.2150   -3.7790    3.6210 C   0  0  0  0  0  0  0  0  0  0  0  0
    0.1950   -4.5820    3.0990 C   0  0  0  0  0  0  0  0  0  0  0  0
   -0.6780   -4.0670    2.1330 C   0  0  0  0  0  0  0  0  0  0  0  0
   -0.5300   -2.7470    1.6890 C   0  0  0  0  0  0  0  0  0  0  0  0
   -1.2360   -1.9880    0.7590 O   0  0  0  0  0  0  0  0  0  0  0  0
   -0.6720   -0.7160    0.6900 C   0  0  0  0  0  0  0  0  0  0  0  0
   -1.1560    0.4010   -0.2030 C   0  0  0  0  0  0  0  0  0  0  0  0
   -1.9060    1.4180    0.6230 C   0  0  0  0  0  0  0  0  0  0  0  0
   -1.2200    2.4930    1.2010 C   0  0  0  0  0  0  0  0  0  0  0  0
   -1.9160    3.4360    1.9670 C   0  0  0  0  0  0  0  0  0  0  0  0
   -3.2970    3.3040    2.1550 C   0  0  0  0  0  0  0  0  0  0  0  0
   -3.9820    2.2290    1.5760 C   0  0  0  0  0  0  0  0  0  0  0  0
   -3.2870    1.2860    0.8100 C   0  0  0  0  0  0  0  0  0  0  0  0
    0.3630   -0.6320    1.5370 C   0  0  0  0  0  0  0  0  0  0  0  0
    1.2220    0.5530    1.7560 C   0  0  0  0  0  0  0  0  0  0  0  0
    2.0600    1.0150    0.7310 C   0  0  0  0  0  0  0  0  0  0  0  0
    2.8870    2.1270    0.9200 C   0  0  0  0  0  0  0  0  0  0  0  0
    2.8690    2.7820    2.1550 C   0  0  0  0  0  0  0  0  0  0  0  0
    2.0390    2.3340    3.1840 C   0  0  0  0  0  0  0  0  0  0  0  0
    1.2190    1.2230    2.9860 C   0  0  0  0  0  0  0  0  0  0  0  0
    3.7370    3.9600    2.3730 C   0  0  0  0  0  0  0  0  0  0  0  0
    4.7030    3.9400    3.3870 C   0  0  0  0  0  0  0  0  0  0  0  0
    5.5240    5.0550    3.5930 C   0  0  0  0  0  0  0  0  0  0  0  0
    5.3800    6.1900    2.7860 C   0  0  0  0  0  0  0  0  0  0  0  0
    6.1840    7.2810    2.9880 O   0  0  0  0  0  0  0  0  0  0  0  0
    7.4210    7.3440    2.2740 C   0  0  0  0  0  0  0  0  0  0  0  0
    8.1570    8.6320    2.6430 C   0  0  0  0  0  0  0  0  0  0  0  0
    9.4630    8.6990    1.8890 C   0  0  0  0  0  0  0  0  0  0  0  0
   10.6240    8.1530    2.4500 C   0  0  0  0  0  0  0  0  0  0  0  0
   11.8350    8.2150    1.7510 C   0  0  0  0  0  0  0  0  0  0  0  0
   11.8860    8.8240    0.4910 C   0  0  0  0  0  0  0  0  0  0  0  0
   10.7250    9.3700   -0.0700 C   0  0  0  0  0  0  0  0  0  0  0  0
    9.5140    9.3080    0.6290 C   0  0  0  0  0  0  0  0  0  0  0  0
    7.1470    7.3290    0.7890 C   0  0  0  0  0  0  0  0  0  0  0  0
    5.9990    7.2690    0.3820 O   0  0  0  0  0  0  0  0  0  0  0  0
    8.1500    7.3800   -0.0680 O   0  0  0  0  0  0  0  0  0  0  0  0
    4.4150    6.2100    1.7730 C   0  0  0  0  0  0  0  0  0  0  0  0
    3.5930    5.0950    1.5660 C   0  0  0  0  0  0  0  0  0  0  0  0
    0.4910   -1.9430    2.2110 C   0  0  0  0  0  0  0  0  0  0  0  0
    1.3630   -2.4590    3.1770 C   0  0  0  0  0  0  0  0  0  0  0  0
    3.1570   -4.4100    4.2430 H   0  0  0  0  0  0  0  0  0  0  0  0
    1.8160   -5.3220    4.9680 H   0  0  0  0  0  0  0  0  0  0  0  0
    2.1730   -3.6730    5.5260 H   0  0  0  0  0  0  0  0  0  0  0  0
    0.0810   -5.6000    3.4410 H   0  0  0  0  0  0  0  0  0  0  0  0
   -1.4650   -4.6870    1.7300 H   0  0  0  0  0  0  0  0  0  0  0  0
   -1.8160   -0.0050   -0.9660 H   0  0  0  0  0  0  0  0  0  0  0  0
   -0.3020    0.8790   -0.6800 H   0  0  0  0  0  0  0  0  0  0  0  0
   -0.1550    2.5950    1.0560 H   0  0  0  0  0  0  0  0  0  0  0  0
   -1.3870    4.2660    2.4130 H   0  0  0  0  0  0  0  0  0  0  0  0
   -3.8340    4.0320    2.7460 H   0  0  0  0  0  0  0  0  0  0  0  0
   -5.0480    2.1280    1.7210 H   0  0  0  0  0  0  0  0  0  0  0  0
   -3.8160    0.4570    0.3640 H   0  0  0  0  0  0  0  0  0  0  0  0
    2.0670    0.5040   -0.2200 H   0  0  0  0  0  0  0  0  0  0  0  0
    3.5290    2.4740    0.1240 H   0  0  0  0  0  0  0  0  0  0  0  0
    2.0320    2.8480    4.1340 H   0  0  0  0  0  0  0  0  0  0  0  0
    0.5790    0.8780    3.7850 H   0  0  0  0  0  0  0  0  0  0  0  0
    4.8140    3.0650    4.0090 H   0  0  0  0  0  0  0  0  0  0  0  0
    6.2690    5.0400    4.3750 H   0  0  0  0  0  0  0  0  0  0  0  0
    8.0370    6.4870    2.5380 H   0  0  0  0  0  0  0  0  0  0  0  0
    8.3540    8.6430    3.7130 H   0  0  0  0  0  0  0  0  0  0  0  0
    7.5410    9.4900    2.3790 H   0  0  0  0  0  0  0  0  0  0  0  0
   10.5850    7.6840    3.4220 H   0  0  0  0  0  0  0  0  0  0  0  0
   12.7310    7.7940    2.1830 H   0  0  0  0  0  0  0  0  0  0  0  0
   12.8210    8.8720   -0.0480 H   0  0  0  0  0  0  0  0  0  0  0  0
   10.7650    9.8400   -1.0420 H   0  0  0  0  0  0  0  0  0  0  0  0
    8.6190    9.7290    0.1970 H   0  0  0  0  0  0  0  0  0  0  0  0
    7.7790    7.3600   -0.9640 H   0  0  0  0  0  0  0  0  0  0  0  0
    4.3030    7.0850    1.1500 H   0  0  0  0  0  0  0  0  0  0  0  0
    2.8480    5.1110    0.7840 H   0  0  0  0  0  0  0  0  0  0  0  0
    2.1500   -1.8390    3.5800 H   0  0  0  0  0  0  0  0  0  0  0  0
  1 42  1  0  0  0  0
  1 43  1  0  0  0  0
  1 44  1  0  0  0  0
  1  2  1  0  0  0  0
  2  3  2  0  0  0  0
  3 45  1  0  0  0  0
  3  4  1  0  0  0  0
  4 46  1  0  0  0  0
  4  5  2  0  0  0  0
  5  6  1  0  0  0  0
  6  7  1  0  0  0  0
  7  8  1  0  0  0  0
  8 47  1  0  0  0  0
  8 48  1  0  0  0  0
  8  9  1  0  0  0  0
  9 10  2  0  0  0  0
 10 49  1  0  0  0  0
 10 11  1  0  0  0  0
 11 50  1  0  0  0  0
 11 12  2  0  0  0  0
 12 51  1  0  0  0  0
 12 13  1  0  0  0  0
 13 52  1  0  0  0  0
 13 14  2  0  0  0  0
 14  9  1  0  0  0  0
 14 53  1  0  0  0  0
  7 15  2  0  0  0  0
 15 16  1  0  0  0  0
 16 17  2  0  0  0  0
 17 54  1  0  0  0  0
 17 18  1  0  0  0  0
 18 55  1  0  0  0  0
 18 19  2  0  0  0  0
 19 20  1  0  0  0  0
 20 56  1  0  0  0  0
 20 21  2  0  0  0  0
 21 16  1  0  0  0  0
 21 57  1  0  0  0  0
 19 22  1  0  0  0  0
 22 23  2  0  0  0  0
 23 58  1  0  0  0  0
 23 24  1  0  0  0  0
 24 59  1  0  0  0  0
 24 25  2  0  0  0  0
 25 26  1  0  0  0  0
 26 27  1  0  0  0  0
 27 60  1  0  0  0  0
 27 28  1  0  0  0  0
 28 61  1  0  0  0  0
 28 62  1  0  0  0  0
 28 29  1  0  0  0  0
 29 30  2  0  0  0  0
 30 63  1  0  0  0  0
 30 31  1  0  0  0  0
 31 64  1  0  0  0  0
 31 32  2  0  0  0  0
 32 65  1  0  0  0  0
 32 33  1  0  0  0  0
 33 66  1  0  0  0  0
 33 34  2  0  0  0  0
 34 29  1  0  0  0  0
 34 67  1  0  0  0  0
 27 35  1  0  0  0  0
 35 36  2  0  0  0  0
 35 37  1  0  0  0  0
 37 68  1  0  0  0  0
 25 38  1  0  0  0  0
 38 69  1  0  0  0  0
 38 39  2  0  0  0  0
 39 22  1  0  0  0  0
 39 70  1  0  0  0  0
 15 40  1  0  0  0  0
 40  5  1  0  0  0  0
 40 41  2  0  0  0  0
 41  2  1  0  0  0  0
 41 71  1  0  0  0  0
M  END
>  <LOGBIO>
6.3900

>  <PRED_LOGBIO>
6.4500

>  <WHL_TMPL>
2

>  <ANCH>
2-3;27-28

$$$$
ROW21
  -MTS-   01071502443D 0   0.00000     0.00000     0

 52 53  0  0  0  0  0  0  0  0999 V2000
    0.7580    4.2310   -2.8600 C   0  0  0  0  0  0  0  0  0  0  0  0
    2.0540    4.8290   -2.7790 O   0  0  0  0  0  0  0  0  0  0  0  0
    2.5190    5.1910   -1.5420 C   0  0  0  0  0  0  0  0  0  0  0  0
    2.2580    6.4730   -1.0440 C   0  0  0  0  0  0  0  0  0  0  0  0
    2.7340    6.8430    0.2200 C   0  0  0  0  0  0  0  0  0  0  0  0
    2.4790    8.0970    0.7080 O   0  0  0  0  0  0  0  0  0  0  0  0
    3.4710    5.9310    0.9850 C   0  0  0  0  0  0  0  0  0  0  0  0
    3.7320    4.6490    0.4860 C   0  0  0  0  0  0  0  0  0  0  0  0
    3.2560    4.2790   -0.7770 C   0  0  0  0  0  0  0  0  0  0  0  0
    3.5320    2.9240   -1.3040 C   0  0  0  0  0  0  0  0  0  0  0  0
    2.6750    1.9230   -1.0600 C   0  0  0  0  0  0  0  0  0  0  0  0
    2.9690    0.4780   -1.6220 C   0  0  0  0  0  0  0  0  0  0  0  0
    3.6390    0.3470   -2.6460 O   0  0  0  0  0  0  0  0  0  0  0  0
    2.4330   -0.7540   -0.9110 C   0  0  0  0  0  0  0  0  0  0  0  0
    1.3110   -1.4680   -1.3450 C   0  0  0  0  0  0  0  0  0  0  0  0
    0.8700   -2.6030   -0.6570 C   0  0  0  0  0  0  0  0  0  0  0  0
    1.5580   -3.0700    0.4680 C   0  0  0  0  0  0  0  0  0  0  0  0
    1.1210   -4.1790    1.1430 O   0  0  0  0  0  0  0  0  0  0  0  0
   -0.1240   -4.1560    1.6630 C   0  0  0  0  0  0  0  0  0  0  0  0
   -0.8240   -3.1660    1.5250 O   0  0  0  0  0  0  0  0  0  0  0  0
   -0.6510   -5.3540    2.4160 C   0  0  0  0  0  0  0  0  0  0  0  0
    2.6990   -2.3830    0.8900 C   0  0  0  0  0  0  0  0  0  0  0  0
    3.1360   -1.2490    0.2020 C   0  0  0  0  0  0  0  0  0  0  0  0
    3.9840    6.3300    2.3480 C   0  0  0  0  0  0  0  0  0  0  0  0
    4.0610    5.0960    3.2430 C   0  0  0  0  0  0  0  0  0  0  0  0
    3.0360    7.3510    2.9690 C   0  0  0  0  0  0  0  0  0  0  0  0
    5.3590    6.9380    2.2100 C   0  0  0  0  0  0  0  0  0  0  0  0
    6.0140    7.3680    3.2970 C   0  0  0  0  0  0  0  0  0  0  0  0
    0.0140    4.9210   -2.4690 H   0  0  0  0  0  0  0  0  0  0  0  0
    0.5290    4.0000   -3.8980 H   0  0  0  0  0  0  0  0  0  0  0  0
    0.7450    3.3140   -2.2740 H   0  0  0  0  0  0  0  0  0  0  0  0
    1.6900    7.1770   -1.6340 H   0  0  0  0  0  0  0  0  0  0  0  0
    3.1800    8.7180    0.4550 H   0  0  0  0  0  0  0  0  0  0  0  0
    4.3000    3.9450    1.0770 H   0  0  0  0  0  0  0  0  0  0  0  0
    4.4230    2.7420   -1.8860 H   0  0  0  0  0  0  0  0  0  0  0  0
    1.7830    2.1050   -0.4780 H   0  0  0  0  0  0  0  0  0  0  0  0
    0.7780   -1.1380   -2.2240 H   0  0  0  0  0  0  0  0  0  0  0  0
   -0.0120   -3.1250   -0.9980 H   0  0  0  0  0  0  0  0  0  0  0  0
   -0.0120   -5.5540    3.2730 H   0  0  0  0  0  0  0  0  0  0  0  0
   -1.6640   -5.1510    2.7580 H   0  0  0  0  0  0  0  0  0  0  0  0
   -0.6570   -6.2210    1.7580 H   0  0  0  0  0  0  0  0  0  0  0  0
    3.2460   -2.7310    1.7540 H   0  0  0  0  0  0  0  0  0  0  0  0
    4.0310   -0.7420    0.5310 H   0  0  0  0  0  0  0  0  0  0  0  0
    4.7370    4.3680    2.8000 H   0  0  0  0  0  0  0  0  0  0  0  0
    4.4310    5.3840    4.2250 H   0  0  0  0  0  0  0  0  0  0  0  0
    3.0710    4.6580    3.3430 H   0  0  0  0  0  0  0  0  0  0  0  0
    2.9810    8.2310    2.3310 H   0  0  0  0  0  0  0  0  0  0  0  0
    3.4060    7.6390    3.9510 H   0  0  0  0  0  0  0  0  0  0  0  0
    2.0450    6.9130    3.0690 H   0  0  0  0  0  0  0  0  0  0  0  0
    5.8150    7.0270    1.2340 H   0  0  0  0  0  0  0  0  0  0  0  0
    5.5580    7.2790    4.2720 H   0  0  0  0  0  0  0  0  0  0  0  0
    6.9970    7.8030    3.1980 H   0  0  0  0  0  0  0  0  0  0  0  0
  1 29  1  0  0  0  0
  1 30  1  0  0  0  0
  1 31  1  0  0  0  0
  1  2  1  0  0  0  0
  2  3  1  0  0  0  0
  3  4  2  0  0  0  0
  4 32  1  0  0  0  0
  4  5  1  0  0  0  0
  5  6  1  0  0  0  0
  6 33  1  0  0  0  0
  5  7  2  0  0  0  0
  7  8  1  0  0  0  0
  8 34  1  0  0  0  0
  8  9  2  0  0  0  0
  9  3  1  0  0  0  0
  9 10  1  0  0  0  0
 10 35  1  0  0  0  0
 10 11  2  0  0  0  0
 11 36  1  0  0  0  0
 11 12  1  0  0  0  0
 12 13  2  0  0  0  0
 12 14  1  0  0  0  0
 14 15  2  0  0  0  0
 15 37  1  0  0  0  0
 15 16  1  0  0  0  0
 16 38  1  0  0  0  0
 16 17  2  0  0  0  0
 17 18  1  0  0  0  0
 18 19  1  0  0  0  0
 19 20  2  0  0  0  0
 19 21  1  0  0  0  0
 21 39  1  0  0  0  0
 21 40  1  0  0  0  0
 21 41  1  0  0  0  0
 17 22  1  0  0  0  0
 22 42  1  0  0  0  0
 22 23  2  0  0  0  0
 23 14  1  0  0  0  0
 23 43  1  0  0  0  0
  7 24  1  0  0  0  0
 24 25  1  0  0  0  0
 25 44  1  0  0  0  0
 25 45  1  0  0  0  0
 25 46  1  0  0  0  0
 24 26  1  0  0  0  0
 26 47  1  0  0  0  0
 26 48  1  0  0  0  0
 26 49  1  0  0  0  0
 24 27  1  0  0  0  0
 27 50  1  0  0  0  0
 27 28  2  0  0  0  0
 28 51  1  0  0  0  0
 28 52  1  0  0  0  0
M  END
>  <LOGBIO>
4.7200

>  <PRED_LOGBIO>
5.3900

>  <WHL_TMPL>
3

>  <ANCH>
51-59;22-23

$$$$
ROW22
  -MTS-   01071502443D 0   0.00000     0.00000     0

 82 86  0  0  1  0  0  0  0  0999 V2000
    1.0630   -1.4260    3.7690 C   0  0  0  0  0  0  0  0  0  0  0  0
    0.2860   -1.5670    2.4820 C   0  0  0  0  0  0  0  0  0  0  0  0
    0.3730   -0.6190    1.5390 C   0  0  0  0  0  0  0  0  0  0  0  0
    1.2490    0.5900    1.7630 C   0  0  1  0  0  0  0  0  0  0  0  0
    2.1490    0.8240    0.5350 C   0  0  0  0  0  0  0  0  0  0  0  0
    2.1050    2.3590    0.4300 C   0  0  1  0  0  0  0  0  0  0  0  0
    3.3020    2.9560    0.9370 O   0  0  0  0  0  0  0  0  0  0  0  0
    1.8720    2.7140   -1.0380 C   0  0  1  0  0  0  0  0  0  0  0  0
    1.4740    1.4520   -1.8260 C   0  0  0  0  0  0  0  0  0  0  0  0
    0.0710    1.7070   -2.4090 C   0  0  0  0  0  0  0  0  0  0  0  0
   -0.0690    3.2400   -2.4090 C   0  0  2  0  0  0  0  0  0  0  0  0
    0.6570    3.6980   -3.6710 C   0  0  0  0  0  0  0  0  0  0  0  0
    0.7010    3.7070   -1.1590 C   0  0  2  0  0  0  0  0  0  0  0  0
    0.8780    5.2360   -1.1460 C   0  0  0  0  0  0  0  0  0  0  0  0
   -0.4740    5.9610   -1.2770 C   0  0  0  0  0  0  0  0  0  0  0  0
   -1.2440    5.4950   -2.5270 C   0  0  2  0  0  0  0  0  0  0  0  0
   -2.5960    6.2190   -2.6580 C   0  0  1  0  0  0  0  0  0  0  0  0
   -3.3860    5.8730   -1.3990 C   0  0  0  0  0  0  0  0  0  0  0  0
   -2.4200    7.7490   -2.6450 C   0  0  0  0  0  0  0  0  0  0  0  0
   -3.7720    8.4730   -2.7760 C   0  0  0  0  0  0  0  0  0  0  0  0
   -4.5420    8.0070   -4.0260 C   0  0  2  0  0  0  0  0  0  0  0  0
   -5.8290    8.6290   -4.0440 O   0  0  0  0  0  0  0  0  0  0  0  0
   -4.7190    6.4770   -4.0400 C   0  0  0  0  0  0  0  0  0  0  0  0
   -5.4170    6.0460   -5.3260 C   0  0  0  0  0  0  0  0  0  0  0  0
   -5.6500    6.0510   -2.9080 C   0  0  0  0  0  0  0  0  0  0  0  0
   -3.3660    5.7530   -3.9080 C   0  0  2  0  0  0  0  0  0  0  0  0
   -3.5430    4.2230   -3.9220 C   0  0  0  0  0  0  0  0  0  0  0  0
   -2.1910    3.4980   -3.7900 C   0  0  0  0  0  0  0  0  0  0  0  0
   -1.4210    3.9650   -2.5410 C   0  0  1  0  0  0  0  0  0  0  0  0
   -2.2550    3.5250   -1.3410 C   0  0  0  0  0  0  0  0  0  0  0  0
    0.8830    2.7950    1.2030 C   0  0  0  0  0  0  0  0  0  0  0  0
    0.3890    3.8830    1.1670 O   0  0  0  0  0  0  0  0  0  0  0  0
    0.4390    1.7550    1.9400 O   0  0  0  0  0  0  0  0  0  0  0  0
   -0.5900   -2.7760    2.2580 C   0  0  0  0  0  0  0  0  0  0  0  0
    0.7550   -0.5170    4.2810 H   0  0  0  0  0  0  0  0  0  0  0  0
    0.8680   -2.2850    4.4070 H   0  0  0  0  0  0  0  0  0  0  0  0
    2.1270   -1.3740    3.5460 H   0  0  0  0  0  0  0  0  0  0  0  0
   -0.1830   -0.7200    0.6190 H   0  0  0  0  0  0  0  0  0  0  0  0
    1.8770    0.4250    2.6360 H   0  0  0  0  0  0  0  0  0  0  0  0
    1.6570    0.4030   -0.3390 H   0  0  0  0  0  0  0  0  0  0  0  0
    3.1630    0.5030    0.7610 H   0  0  0  0  0  0  0  0  0  0  0  0
    3.3450    3.8980    0.7070 H   0  0  0  0  0  0  0  0  0  0  0  0
    2.7740    3.1490   -1.4630 H   0  0  0  0  0  0  0  0  0  0  0  0
    2.1790    1.2950   -2.6400 H   0  0  0  0  0  0  0  0  0  0  0  0
    1.4350    0.6000   -1.1510 H   0  0  0  0  0  0  0  0  0  0  0  0
   -0.6990    1.2420   -1.7970 H   0  0  0  0  0  0  0  0  0  0  0  0
   -0.0150    1.3040   -3.4160 H   0  0  0  0  0  0  0  0  0  0  0  0
    1.1860    4.6270   -3.4680 H   0  0  0  0  0  0  0  0  0  0  0  0
    1.3690    2.9350   -3.9770 H   0  0  0  0  0  0  0  0  0  0  0  0
   -0.0670    3.8600   -4.4670 H   0  0  0  0  0  0  0  0  0  0  0  0
    0.0470    3.4850   -0.3190 H   0  0  0  0  0  0  0  0  0  0  0  0
    1.5290    5.5340   -1.9650 H   0  0  0  0  0  0  0  0  0  0  0  0
    1.3610    5.5370   -0.2180 H   0  0  0  0  0  0  0  0  0  0  0  0
   -1.0750    5.7710   -0.3910 H   0  0  0  0  0  0  0  0  0  0  0  0
   -0.3070    7.0340   -1.3360 H   0  0  0  0  0  0  0  0  0  0  0  0
   -0.6460    5.7610   -3.3960 H   0  0  0  0  0  0  0  0  0  0  0  0
   -4.4500    5.8740   -1.6270 H   0  0  0  0  0  0  0  0  0  0  0  0
   -3.1800    6.6120   -0.6280 H   0  0  0  0  0  0  0  0  0  0  0  0
   -3.0910    4.8880   -1.0460 H   0  0  0  0  0  0  0  0  0  0  0  0
   -1.7680    8.0450   -3.4640 H   0  0  0  0  0  0  0  0  0  0  0  0
   -1.9360    8.0480   -1.7170 H   0  0  0  0  0  0  0  0  0  0  0  0
   -4.3720    8.2830   -1.8890 H   0  0  0  0  0  0  0  0  0  0  0  0
   -3.6030    9.5470   -2.8340 H   0  0  0  0  0  0  0  0  0  0  0  0
   -3.9950    8.3110   -4.9160 H   0  0  0  0  0  0  0  0  0  0  0  0
   -6.1580    8.7740   -3.1430 H   0  0  0  0  0  0  0  0  0  0  0  0
   -4.6720    5.7900   -6.0750 H   0  0  0  0  0  0  0  0  0  0  0  0
   -6.0420    5.1780   -5.1250 H   0  0  0  0  0  0  0  0  0  0  0  0
   -6.0360    6.8620   -5.6940 H   0  0  0  0  0  0  0  0  0  0  0  0
   -6.6820    6.1010   -3.2500 H   0  0  0  0  0  0  0  0  0  0  0  0
   -5.5170    6.7170   -2.0580 H   0  0  0  0  0  0  0  0  0  0  0  0
   -5.4150    5.0310   -2.6110 H   0  0  0  0  0  0  0  0  0  0  0  0
   -2.7680    6.0190   -4.7770 H   0  0  0  0  0  0  0  0  0  0  0  0
   -4.1940    3.9260   -3.1020 H   0  0  0  0  0  0  0  0  0  0  0  0
   -4.0260    3.9220   -4.8490 H   0  0  0  0  0  0  0  0  0  0  0  0
   -1.5900    3.6880   -4.6770 H   0  0  0  0  0  0  0  0  0  0  0  0
   -2.3590    2.4250   -3.7310 H   0  0  0  0  0  0  0  0  0  0  0  0
   -1.9660    2.5170   -1.0480 H   0  0  0  0  0  0  0  0  0  0  0  0
   -2.0850    4.2070   -0.5110 H   0  0  0  0  0  0  0  0  0  0  0  0
   -3.3100    3.5360   -1.6090 H   0  0  0  0  0  0  0  0  0  0  0  0
   -0.2480   -3.3140    1.3760 H   0  0  0  0  0  0  0  0  0  0  0  0
   -0.5340   -3.4300    3.1260 H   0  0  0  0  0  0  0  0  0  0  0  0
   -1.6200   -2.4560    2.1110 H   0  0  0  0  0  0  0  0  0  0  0  0
  1 35  1  0  0  0  0
  1 36  1  0  0  0  0
  1 37  1  0  0  0  0
  1  2  1  0  0  0  0
  2  3  2  0  0  0  0
  3 38  1  0  0  0  0
  3  4  1  0  0  0  0
  4 39  1  0  0  0  0
  4  5  1  0  0  0  0
  5 40  1  0  0  0  0
  5 41  1  0  0  0  0
  5  6  1  0  0  0  0
  6  7  1  0  0  0  0
  7 42  1  0  0  0  0
  6  8  1  0  0  0  0
  8 43  1  0  0  0  0
  8  9  1  0  0  0  0
  9 44  1  0  0  0  0
  9 45  1  0  0  0  0
  9 10  1  0  0  0  0
 10 46  1  0  0  0  0
 10 47  1  0  0  0  0
 10 11  1  0  0  0  0
 11 12  1  0  0  0  0
 12 48  1  0  0  0  0
 12 49  1  0  0  0  0
 12 50  1  0  0  0  0
 11 13  1  0  0  0  0
 13  8  1  0  0  0  0
 13 51  1  0  0  0  0
 13 14  1  0  0  0  0
 14 52  1  0  0  0  0
 14 53  1  0  0  0  0
 14 15  1  0  0  0  0
 15 54  1  0  0  0  0
 15 55  1  0  0  0  0
 15 16  1  0  0  0  0
 16 56  1  0  0  0  0
 16 17  1  0  0  0  0
 17 18  1  0  0  0  0
 18 57  1  0  0  0  0
 18 58  1  0  0  0  0
 18 59  1  0  0  0  0
 17 19  1  0  0  0  0
 19 60  1  0  0  0  0
 19 61  1  0  0  0  0
 19 20  1  0  0  0  0
 20 62  1  0  0  0  0
 20 63  1  0  0  0  0
 20 21  1  0  0  0  0
 21 64  1  0  0  0  0
 21 22  1  0  0  0  0
 22 65  1  0  0  0  0
 21 23  1  0  0  0  0
 23 24  1  0  0  0  0
 24 66  1  0  0  0  0
 24 67  1  0  0  0  0
 24 68  1  0  0  0  0
 23 25  1  0  0  0  0
 25 69  1  0  0  0  0
 25 70  1  0  0  0  0
 25 71  1  0  0  0  0
 23 26  1  0  0  0  0
 26 17  1  0  0  0  0
 26 72  1  0  0  0  0
 26 27  1  0  0  0  0
 27 73  1  0  0  0  0
 27 74  1  0  0  0  0
 27 28  1  0  0  0  0
 28 75  1  0  0  0  0
 28 76  1  0  0  0  0
 28 29  1  0  0  0  0
 29 11  1  0  0  0  0
 29 16  1  0  0  0  0
 29 30  1  0  0  0  0
 30 77  1  0  0  0  0
 30 78  1  0  0  0  0
 30 79  1  0  0  0  0
  6 31  1  0  0  0  0
 31 32  2  0  0  0  0
 31 33  1  0  0  0  0
 33  4  1  0  0  0  0
  2 34  1  0  0  0  0
 34 80  1  0  0  0  0
 34 81  1  0  0  0  0
 34 82  1  0  0  0  0
M  END
>  <LOGBIO>
5.0800

>  <PRED_LOGBIO>
4.8700

>  <WHL_TMPL>
2

>  <ANCH>
2-3;6-8

$$$$
ROW23
  -MTS-   01071502443D 0   0.00000     0.00000     0

 81 85  0  0  1  0  0  0  0  0999 V2000
    0.5320   -5.4500   -0.8380 C   0  0  0  0  0  0  0  0  0  0  0  0
    0.3190   -4.1820   -0.0170 C   0  0  0  0  0  0  0  0  0  0  0  0
    0.8970   -4.3370    1.3870 C   0  0  0  0  0  0  0  0  0  0  0  0
   -1.2020   -3.9530    0.0420 C   0  0  0  0  0  0  0  0  0  0  0  0
   -1.5420   -2.5750    0.6380 C   0  0  0  0  0  0  0  0  0  0  0  0
   -0.8310   -1.4400   -0.1230 C   0  0  2  0  0  0  0  0  0  0  0  0
   -1.1620   -0.0500    0.4500 C   0  0  0  0  0  0  0  0  0  0  0  0
   -0.4670    1.0660   -0.3520 C   0  0  0  0  0  0  0  0  0  0  0  0
    1.0560    0.8390   -0.4100 C   0  0  2  0  0  0  0  0  0  0  0  0
    1.6320    1.0500    0.9870 C   0  0  0  0  0  0  0  0  0  0  0  0
    1.4160   -0.5480   -0.8850 C   0  0  0  0  0  0  0  0  0  0  0  0
    2.3540   -0.7790   -1.8140 C   0  0  0  0  0  0  0  0  0  0  0  0
    3.1430    0.3260   -2.4750 C   0  0  0  0  0  0  0  0  0  0  0  0
    3.0410    1.6740   -1.7380 C   0  0  2  0  0  0  0  0  0  0  0  0
    3.6100    2.8050   -2.6130 C   0  0  1  0  0  0  0  0  0  0  0  0
    2.7800    2.8540   -3.8930 C   0  0  0  0  0  0  0  0  0  0  0  0
    5.0680    2.5230   -3.0200 C   0  0  0  0  0  0  0  0  0  0  0  0
    5.6370    3.6550   -3.8960 C   0  0  0  0  0  0  0  0  0  0  0  0
    5.5000    5.0250   -3.2060 C   0  0  2  0  0  0  0  0  0  0  0  0
    5.8410    6.0060   -4.1880 O   0  0  0  0  0  0  0  0  0  0  0  0
    4.0420    5.3070   -2.7980 C   0  0  0  0  0  0  0  0  0  0  0  0
    3.9580    6.6350   -2.0520 C   0  0  0  0  0  0  0  0  0  0  0  0
    5.1700    5.4370   -3.8240 C   0  0  0  0  0  0  0  0  0  0  0  0
    3.4730    4.1750   -1.9230 C   0  0  2  0  0  0  0  0  0  0  0  0
    2.0150    4.4570   -1.5160 C   0  0  0  0  0  0  0  0  0  0  0  0
    1.4450    3.3250   -0.6400 C   0  0  0  0  0  0  0  0  0  0  0  0
    1.5830    1.9560   -1.3310 C   0  0  1  0  0  0  0  0  0  0  0  0
    0.7290    1.9730   -2.5960 C   0  0  0  0  0  0  0  0  0  0  0  0
    0.6910   -1.6690   -0.1810 C   0  0  2  0  0  0  0  0  0  0  0  0
    1.0300   -3.0480   -0.7780 C   0  0  0  0  0  0  0  0  0  0  0  0
   -1.3410   -1.4700   -1.5440 C   0  0  0  0  0  0  0  0  0  0  0  0
   -1.5120   -2.5380   -2.1090 O   0  0  0  0  0  0  0  0  0  0  0  0
   -1.6010   -0.3400   -2.1760 O   0  0  0  0  0  0  0  0  0  0  0  0
    0.6150   -5.1900   -1.8910 H   0  0  0  0  0  0  0  0  0  0  0  0
    1.4460   -5.9430   -0.5130 H   0  0  0  0  0  0  0  0  0  0  0  0
   -0.3130   -6.1210   -0.6950 H   0  0  0  0  0  0  0  0  0  0  0  0
    0.8120   -5.3750    1.7020 H   0  0  0  0  0  0  0  0  0  0  0  0
    0.3460   -3.7020    2.0780 H   0  0  0  0  0  0  0  0  0  0  0  0
    1.9450   -4.0440    1.3820 H   0  0  0  0  0  0  0  0  0  0  0  0
   -1.5970   -4.6930    0.7350 H   0  0  0  0  0  0  0  0  0  0  0  0
   -1.5910   -3.9890   -0.9740 H   0  0  0  0  0  0  0  0  0  0  0  0
   -1.1350   -2.5690    1.6470 H   0  0  0  0  0  0  0  0  0  0  0  0
   -2.6160   -2.4220    0.5510 H   0  0  0  0  0  0  0  0  0  0  0  0
   -0.7360   -0.0210    1.4500 H   0  0  0  0  0  0  0  0  0  0  0  0
   -2.2370    0.1000    0.3790 H   0  0  0  0  0  0  0  0  0  0  0  0
   -0.6190    1.9870    0.2070 H   0  0  0  0  0  0  0  0  0  0  0  0
   -0.8530    1.0480   -1.3680 H   0  0  0  0  0  0  0  0  0  0  0  0
    1.7390    0.0870    1.4840 H   0  0  0  0  0  0  0  0  0  0  0  0
    0.9610    1.6830    1.5650 H   0  0  0  0  0  0  0  0  0  0  0  0
    2.6060    1.5280    0.9100 H   0  0  0  0  0  0  0  0  0  0  0  0
    2.5550   -1.8000   -2.1010 H   0  0  0  0  0  0  0  0  0  0  0  0
    2.6820    0.4810   -3.4480 H   0  0  0  0  0  0  0  0  0  0  0  0
    4.1910    0.0330   -2.4910 H   0  0  0  0  0  0  0  0  0  0  0  0
    3.6400    1.6110   -0.8320 H   0  0  0  0  0  0  0  0  0  0  0  0
    1.7610    2.5420   -3.6760 H   0  0  0  0  0  0  0  0  0  0  0  0
    2.7740    3.8700   -4.2830 H   0  0  0  0  0  0  0  0  0  0  0  0
    3.2140    2.1850   -4.6330 H   0  0  0  0  0  0  0  0  0  0  0  0
    5.0450    1.6340   -3.6460 H   0  0  0  0  0  0  0  0  0  0  0  0
    5.6680    2.4590   -2.1150 H   0  0  0  0  0  0  0  0  0  0  0  0
    5.0130    3.6970   -4.7860 H   0  0  0  0  0  0  0  0  0  0  0  0
    6.6960    3.4600   -4.0580 H   0  0  0  0  0  0  0  0  0  0  0  0
    6.1520    5.0760   -2.3360 H   0  0  0  0  0  0  0  0  0  0  0  0
    6.0020    5.5940   -5.0510 H   0  0  0  0  0  0  0  0  0  0  0  0
    2.9160    6.9090   -1.8980 H   0  0  0  0  0  0  0  0  0  0  0  0
    4.3860    7.3900   -2.7090 H   0  0  0  0  0  0  0  0  0  0  0  0
    4.5130    6.5020   -1.1260 H   0  0  0  0  0  0  0  0  0  0  0  0
    5.4040    6.4910   -3.9620 H   0  0  0  0  0  0  0  0  0  0  0  0
    6.0530    4.9130   -3.4640 H   0  0  0  0  0  0  0  0  0  0  0  0
    4.8560    5.0080   -4.7740 H   0  0  0  0  0  0  0  0  0  0  0  0
    4.0650    4.1400   -1.0100 H   0  0  0  0  0  0  0  0  0  0  0  0
    1.4340    4.4540   -2.4360 H   0  0  0  0  0  0  0  0  0  0  0  0
    1.9950    5.3780   -0.9370 H   0  0  0  0  0  0  0  0  0  0  0  0
    0.3780    3.5170   -0.5480 H   0  0  0  0  0  0  0  0  0  0  0  0
    2.0110    3.2960    0.2890 H   0  0  0  0  0  0  0  0  0  0  0  0
   -0.1120    2.6480   -2.4570 H   0  0  0  0  0  0  0  0  0  0  0  0
    0.3590    0.9690   -2.7970 H   0  0  0  0  0  0  0  0  0  0  0  0
    1.3320    2.3120   -3.4350 H   0  0  0  0  0  0  0  0  0  0  0  0
    1.0440   -1.6790    0.8480 H   0  0  0  0  0  0  0  0  0  0  0  0
    0.6230   -3.0540   -1.7870 H   0  0  0  0  0  0  0  0  0  0  0  0
    2.1040   -3.2010   -0.6910 H   0  0  0  0  0  0  0  0  0  0  0  0
   -1.9140   -0.5600   -3.0670 H   0  0  0  0  0  0  0  0  0  0  0  0
  1 34  1  0  0  0  0
  1 35  1  0  0  0  0
  1 36  1  0  0  0  0
  1  2  1  0  0  0  0
  2  3  1  0  0  0  0
  3 37  1  0  0  0  0
  3 38  1  0  0  0  0
  3 39  1  0  0  0  0
  2  4  1  0  0  0  0
  4 40  1  0  0  0  0
  4 41  1  0  0  0  0
  4  5  1  0  0  0  0
  5 42  1  0  0  0  0
  5 43  1  0  0  0  0
  5  6  1  0  0  0  0
  6  7  1  0  0  0  0
  7 44  1  0  0  0  0
  7 45  1  0  0  0  0
  7  8  1  0  0  0  0
  8 46  1  0  0  0  0
  8 47  1  0  0  0  0
  8  9  1  0  0  0  0
  9 10  1  0  0  0  0
 10 48  1  0  0  0  0
 10 49  1  0  0  0  0
 10 50  1  0  0  0  0
  9 11  1  0  0  0  0
 11 12  2  0  0  0  0
 12 51  1  0  0  0  0
 12 13  1  0  0  0  0
 13 52  1  0  0  0  0
 13 53  1  0  0  0  0
 13 14  1  0  0  0  0
 14 54  1  0  0  0  0
 14 15  1  0  0  0  0
 15 16  1  0  0  0  0
 16 55  1  0  0  0  0
 16 56  1  0  0  0  0
 16 57  1  0  0  0  0
 15 17  1  0  0  0  0
 17 58  1  0  0  0  0
 17 59  1  0  0  0  0
 17 18  1  0  0  0  0
 18 60  1  0  0  0  0
 18 61  1  0  0  0  0
 18 19  1  0  0  0  0
 19 62  1  0  0  0  0
 19 20  1  0  0  0  0
 20 63  1  0  0  0  0
 19 21  1  0  0  0  0
 21 22  1  0  0  0  0
 22 64  1  0  0  0  0
 22 65  1  0  0  0  0
 22 66  1  0  0  0  0
 21 23  1  0  0  0  0
 23 67  1  0  0  0  0
 23 68  1  0  0  0  0
 23 69  1  0  0  0  0
 21 24  1  0  0  0  0
 24 15  1  0  0  0  0
 24 70  1  0  0  0  0
 24 25  1  0  0  0  0
 25 71  1  0  0  0  0
 25 72  1  0  0  0  0
 25 26  1  0  0  0  0
 26 73  1  0  0  0  0
 26 74  1  0  0  0  0
 26 27  1  0  0  0  0
 27  9  1  0  0  0  0
 27 14  1  0  0  0  0
 27 28  1  0  0  0  0
 28 75  1  0  0  0  0
 28 76  1  0  0  0  0
 28 77  1  0  0  0  0
 11 29  1  0  0  0  0
 29  6  1  0  0  0  0
 29 78  1  0  0  0  0
 29 30  1  0  0  0  0
 30  2  1  0  0  0  0
 30 79  1  0  0  0  0
 30 80  1  0  0  0  0
  6 31  1  0  0  0  0
 31 32  2  0  0  0  0
 31 33  1  0  0  0  0
 33 81  1  0  0  0  0
M  END
>  <LOGBIO>
5.5900

>  <PRED_LOGBIO>
5.4100

>  <WHL_TMPL>
2

>  <ANCH>
18-23;51-52

$$$$
ROW24
  -MTS-   01071502443D 0   0.00000     0.00000     0

 84 88  0  0  1  0  0  0  0  0999 V2000
   -2.8270   -1.4870   -2.6660 C   0  0  0  0  0  0  0  0  0  0  0  0
   -2.3010   -1.4220   -1.3370 O   0  0  0  0  0  0  0  0  0  0  0  0
   -0.9840   -1.6600   -1.1640 C   0  0  0  0  0  0  0  0  0  0  0  0
   -0.2800   -1.9210   -2.1260 O   0  0  0  0  0  0  0  0  0  0  0  0
   -0.3810   -1.6040    0.2190 C   0  0  2  0  0  0  0  0  0  0  0  0
   -0.9970   -2.7600    1.0300 C   0  0  0  0  0  0  0  0  0  0  0  0
   -0.6450   -4.1280    0.4160 C   0  0  0  0  0  0  0  0  0  0  0  0
    0.8770   -4.2990    0.2560 C   0  0  0  0  0  0  0  0  0  0  0  0
    1.0820   -5.5630   -0.5740 C   0  0  0  0  0  0  0  0  0  0  0  0
    1.5530   -4.4250    1.6190 C   0  0  0  0  0  0  0  0  0  0  0  0
    1.4920   -3.1440   -0.5540 C   0  0  0  0  0  0  0  0  0  0  0  0
    1.1410   -1.7760    0.0590 C   0  0  1  0  0  0  0  0  0  0  0  0
    1.7740   -0.6310   -0.6950 C   0  0  0  0  0  0  0  0  0  0  0  0
    2.6560   -0.8320   -1.6840 C   0  0  0  0  0  0  0  0  0  0  0  0
    3.3560    0.2970   -2.4000 C   0  0  0  0  0  0  0  0  0  0  0  0
    3.2530    1.6450   -1.6620 C   0  0  2  0  0  0  0  0  0  0  0  0
    3.7190    2.7920   -2.5770 C   0  0  1  0  0  0  0  0  0  0  0  0
    2.8030    2.8020   -3.7980 C   0  0  0  0  0  0  0  0  0  0  0  0
    5.1560    2.5630   -3.0800 C   0  0  0  0  0  0  0  0  0  0  0  0
    5.6220    3.7100   -3.9960 C   0  0  0  0  0  0  0  0  0  0  0  0
    5.4800    5.0770   -3.3020 C   0  0  2  0  0  0  0  0  0  0  0  0
    5.7170    6.0660   -4.3070 O   0  0  0  0  0  0  0  0  0  0  0  0
    4.0420    5.3070   -2.7980 C   0  0  0  0  0  0  0  0  0  0  0  0
    3.9580    6.6350   -2.0520 C   0  0  0  0  0  0  0  0  0  0  0  0
    5.1700    5.4370   -3.8240 C   0  0  0  0  0  0  0  0  0  0  0  0
    3.5760    4.1590   -1.8830 C   0  0  2  0  0  0  0  0  0  0  0  0
    2.1390    4.3890   -1.3800 C   0  0  0  0  0  0  0  0  0  0  0  0
    1.6730    3.2410   -0.4640 C   0  0  0  0  0  0  0  0  0  0  0  0
    1.8150    1.8740   -1.1580 C   0  0  2  0  0  0  0  0  0  0  0  0
    0.8790    1.8520   -2.3630 C   0  0  0  0  0  0  0  0  0  0  0  0
    1.3940    0.7440   -0.2010 C   0  0  1  0  0  0  0  0  0  0  0  0
    2.0540    0.9830    1.1540 C   0  0  0  0  0  0  0  0  0  0  0  0
   -0.1280    0.9130   -0.0410 C   0  0  0  0  0  0  0  0  0  0  0  0
   -0.7260   -0.2240    0.8090 C   0  0  0  0  0  0  0  0  0  0  0  0
   -2.6640   -2.4830   -3.0720 H   0  0  0  0  0  0  0  0  0  0  0  0
   -3.8930   -1.2740   -2.6450 H   0  0  0  0  0  0  0  0  0  0  0  0
   -2.3220   -0.7530   -3.2910 H   0  0  0  0  0  0  0  0  0  0  0  0
   -2.0760   -2.6530    0.9440 H   0  0  0  0  0  0  0  0  0  0  0  0
   -0.5870   -2.7240    2.0370 H   0  0  0  0  0  0  0  0  0  0  0  0
   -1.0610   -4.1280   -0.5890 H   0  0  0  0  0  0  0  0  0  0  0  0
   -1.0070   -4.9040    1.0870 H   0  0  0  0  0  0  0  0  0  0  0  0
    1.0840   -5.3070   -1.6310 H   0  0  0  0  0  0  0  0  0  0  0  0
    2.0330   -6.0200   -0.3090 H   0  0  0  0  0  0  0  0  0  0  0  0
    0.2740   -6.2640   -0.3720 H   0  0  0  0  0  0  0  0  0  0  0  0
    1.5290   -5.4630    1.9410 H   0  0  0  0  0  0  0  0  0  0  0  0
    1.0260   -3.8070    2.3430 H   0  0  0  0  0  0  0  0  0  0  0  0
    2.5860   -4.0920    1.5420 H   0  0  0  0  0  0  0  0  0  0  0  0
    1.0180   -3.1700   -1.5340 H   0  0  0  0  0  0  0  0  0  0  0  0
    2.5740   -3.2560   -0.5390 H   0  0  0  0  0  0  0  0  0  0  0  0
    1.5620   -1.7670    1.0620 H   0  0  0  0  0  0  0  0  0  0  0  0
    2.8760   -1.8470   -1.9810 H   0  0  0  0  0  0  0  0  0  0  0  0
    2.8250    0.4300   -3.3410 H   0  0  0  0  0  0  0  0  0  0  0  0
    4.4110    0.0440   -2.4860 H   0  0  0  0  0  0  0  0  0  0  0  0
    3.9130    1.6100   -0.7980 H   0  0  0  0  0  0  0  0  0  0  0  0
    2.6060    1.7790   -4.1120 H   0  0  0  0  0  0  0  0  0  0  0  0
    1.8650    3.2910   -3.5440 H   0  0  0  0  0  0  0  0  0  0  0  0
    3.2860    3.3430   -4.6090 H   0  0  0  0  0  0  0  0  0  0  0  0
    5.1240    1.6690   -3.7010 H   0  0  0  0  0  0  0  0  0  0  0  0
    5.8170    2.5260   -2.2170 H   0  0  0  0  0  0  0  0  0  0  0  0
    4.9380    3.7230   -4.8420 H   0  0  0  0  0  0  0  0  0  0  0  0
    6.6730    3.5540   -4.2280 H   0  0  0  0  0  0  0  0  0  0  0  0
    6.1860    5.1580   -2.4780 H   0  0  0  0  0  0  0  0  0  0  0  0
    6.5050    5.8490   -4.8290 H   0  0  0  0  0  0  0  0  0  0  0  0
    2.9160    6.9090   -1.8980 H   0  0  0  0  0  0  0  0  0  0  0  0
    4.3860    7.3900   -2.7090 H   0  0  0  0  0  0  0  0  0  0  0  0
    4.5130    6.5020   -1.1260 H   0  0  0  0  0  0  0  0  0  0  0  0
    4.7680    5.8280   -4.7570 H   0  0  0  0  0  0  0  0  0  0  0  0
    5.9230    6.1210   -3.4390 H   0  0  0  0  0  0  0  0  0  0  0  0
    5.6210    4.4640   -4.0040 H   0  0  0  0  0  0  0  0  0  0  0  0
    4.2290    4.1520   -1.0120 H   0  0  0  0  0  0  0  0  0  0  0  0
    1.4980    4.3590   -2.2580 H   0  0  0  0  0  0  0  0  0  0  0  0
    2.1240    5.3110   -0.8030 H   0  0  0  0  0  0  0  0  0  0  0  0
    0.6080    3.3930   -0.3010 H   0  0  0  0  0  0  0  0  0  0  0  0
    2.3010    3.2390    0.4240 H   0  0  0  0  0  0  0  0  0  0  0  0
    0.5470    0.8320   -2.5460 H   0  0  0  0  0  0  0  0  0  0  0  0
    1.4070    2.2240   -3.2390 H   0  0  0  0  0  0  0  0  0  0  0  0
    0.0170    2.4840   -2.1640 H   0  0  0  0  0  0  0  0  0  0  0  0
    2.2310    0.0280    1.6450 H   0  0  0  0  0  0  0  0  0  0  0  0
    1.4010    1.5940    1.7730 H   0  0  0  0  0  0  0  0  0  0  0  0
    3.0020    1.4970    1.0090 H   0  0  0  0  0  0  0  0  0  0  0  0
   -0.5560    0.8110   -1.0360 H   0  0  0  0  0  0  0  0  0  0  0  0
   -0.3150    1.8560    0.4700 H   0  0  0  0  0  0  0  0  0  0  0  0
   -0.2340   -0.1730    1.7780 H   0  0  0  0  0  0  0  0  0  0  0  0
   -1.8080   -0.1150    0.8110 H   0  0  0  0  0  0  0  0  0  0  0  0
  1 35  1  0  0  0  0
  1 36  1  0  0  0  0
  1 37  1  0  0  0  0
  1  2  1  0  0  0  0
  2  3  1  0  0  0  0
  3  4  2  0  0  0  0
  3  5  1  0  0  0  0
  5  6  1  0  0  0  0
  6 38  1  0  0  0  0
  6 39  1  0  0  0  0
  6  7  1  0  0  0  0
  7 40  1  0  0  0  0
  7 41  1  0  0  0  0
  7  8  1  0  0  0  0
  8  9  1  0  0  0  0
  9 42  1  0  0  0  0
  9 43  1  0  0  0  0
  9 44  1  0  0  0  0
  8 10  1  0  0  0  0
 10 45  1  0  0  0  0
 10 46  1  0  0  0  0
 10 47  1  0  0  0  0
  8 11  1  0  0  0  0
 11 48  1  0  0  0  0
 11 49  1  0  0  0  0
 11 12  1  0  0  0  0
 12  5  1  0  0  0  0
 12 50  1  0  0  0  0
 12 13  1  0  0  0  0
 13 14  2  0  0  0  0
 14 51  1  0  0  0  0
 14 15  1  0  0  0  0
 15 52  1  0  0  0  0
 15 53  1  0  0  0  0
 15 16  1  0  0  0  0
 16 54  1  0  0  0  0
 16 17  1  0  0  0  0
 17 18  1  0  0  0  0
 18 55  1  0  0  0  0
 18 56  1  0  0  0  0
 18 57  1  0  0  0  0
 17 19  1  0  0  0  0
 19 58  1  0  0  0  0
 19 59  1  0  0  0  0
 19 20  1  0  0  0  0
 20 60  1  0  0  0  0
 20 61  1  0  0  0  0
 20 21  1  0  0  0  0
 21 62  1  0  0  0  0
 21 22  1  0  0  0  0
 22 63  1  0  0  0  0
 21 23  1  0  0  0  0
 23 24  1  0  0  0  0
 24 64  1  0  0  0  0
 24 65  1  0  0  0  0
 24 66  1  0  0  0  0
 23 25  1  0  0  0  0
 25 67  1  0  0  0  0
 25 68  1  0  0  0  0
 25 69  1  0  0  0  0
 23 26  1  0  0  0  0
 26 17  1  0  0  0  0
 26 70  1  0  0  0  0
 26 27  1  0  0  0  0
 27 71  1  0  0  0  0
 27 72  1  0  0  0  0
 27 28  1  0  0  0  0
 28 73  1  0  0  0  0
 28 74  1  0  0  0  0
 28 29  1  0  0  0  0
 29 16  1  0  0  0  0
 29 30  1  0  0  0  0
 30 75  1  0  0  0  0
 30 76  1  0  0  0  0
 30 77  1  0  0  0  0
 29 31  1  0  0  0  0
 31 13  1  0  0  0  0
 31 32  1  0  0  0  0
 32 78  1  0  0  0  0
 32 79  1  0  0  0  0
 32 80  1  0  0  0  0
 31 33  1  0  0  0  0
 33 81  1  0  0  0  0
 33 82  1  0  0  0  0
 33 34  1  0  0  0  0
 34  5  1  0  0  0  0
 34 83  1  0  0  0  0
 34 84  1  0  0  0  0
M  END
>  <LOGBIO>
5.3500

>  <PRED_LOGBIO>
5.5200

>  <WHL_TMPL>
2

>  <ANCH>
18-23;52-53

$$$$
ROW25
  -MTS-   01071502443D 0   0.00000     0.00000     0

 84 88  0  0  1  0  0  0  0  0999 V2000
   -2.7870   -4.1230    3.5880 C   0  0  0  0  0  0  0  0  0  0  0  0
   -1.3510   -3.6240    3.4610 C   0  0  2  0  0  0  0  0  0  0  0  0
   -0.9320   -3.1470    4.8640 C   0  0  0  0  0  0  0  0  0  0  0  0
    0.4130   -2.3980    4.8260 C   0  0  0  0  0  0  0  0  0  0  0  0
    0.3800   -1.2320    3.8210 C   0  0  2  0  0  0  0  0  0  0  0  0
    1.7130   -0.4610    3.7700 C   0  0  0  0  0  0  0  0  0  0  0  0
    1.6400    0.7200    2.7850 C   0  0  0  0  0  0  0  0  0  0  0  0
    1.2220    0.2440    1.3810 C   0  0  2  0  0  0  0  0  0  0  0  0
    2.3570   -0.5870    0.7920 C   0  0  0  0  0  0  0  0  0  0  0  0
   -0.0360   -0.5900    1.4040 C   0  0  0  0  0  0  0  0  0  0  0  0
   -1.0510   -0.4020    0.5490 C   0  0  0  0  0  0  0  0  0  0  0  0
   -1.0350    0.6630   -0.5210 C   0  0  0  0  0  0  0  0  0  0  0  0
    0.3660    1.2490   -0.7770 C   0  0  2  0  0  0  0  0  0  0  0  0
    0.2630    2.5160   -1.6470 C   0  0  1  0  0  0  0  0  0  0  0  0
   -0.5860    3.5270   -0.8820 C   0  0  0  0  0  0  0  0  0  0  0  0
   -0.4520    2.2270   -2.9790 C   0  0  0  0  0  0  0  0  0  0  0  0
   -0.5550    3.4940   -3.8490 C   0  0  1  0  0  0  0  0  0  0  0  0
   -1.3150    4.4410   -3.0940 O   0  0  0  0  0  0  0  0  0  0  0  0
    0.8270    4.1330   -4.0790 C   0  0  2  0  0  0  0  0  0  0  0  0
    0.5870    5.4040   -4.6900 O   0  0  0  0  0  0  0  0  0  0  0  0
    1.5430    4.4210   -2.7460 C   0  0  1  0  0  0  0  0  0  0  0  0
    0.8030    5.5170   -1.9840 C   0  0  0  0  0  0  0  0  0  0  0  0
    0.5440    3.8010   -3.7280 C   0  0  0  0  0  0  0  0  0  0  0  0
    1.2030    2.8340   -4.5500 O   0  0  0  0  0  0  0  0  0  0  0  0
    1.6460    3.1540   -1.8760 C   0  0  2  0  0  0  0  0  0  0  0  0
    2.3610    3.4430   -0.5430 C   0  0  2  0  0  0  0  0  0  0  0  0
    1.5260    4.3560    0.1730 O   0  0  0  0  0  0  0  0  0  0  0  0
    2.4640    2.1760    0.3260 C   0  0  0  0  0  0  0  0  0  0  0  0
    1.0810    1.5370    0.5560 C   0  0  1  0  0  0  0  0  0  0  0  0
    0.2280    2.5200    1.3520 C   0  0  0  0  0  0  0  0  0  0  0  0
   -0.0390   -1.7090    2.4180 C   0  0  2  0  0  0  0  0  0  0  0  0
   -1.3840   -2.4580    2.4560 C   0  0  1  0  0  0  0  0  0  0  0  0
   -2.4140   -1.4640    2.9850 C   0  0  0  0  0  0  0  0  0  0  0  0
   -0.6770   -0.2640    4.2970 C   0  0  0  0  0  0  0  0  0  0  0  0
   -0.5660    0.9270    4.0560 O   0  0  0  0  0  0  0  0  0  0  0  0
   -1.7200   -0.7060    4.9730 O   0  0  0  0  0  0  0  0  0  0  0  0
   -3.3650   -3.4170    4.1820 H   0  0  0  0  0  0  0  0  0  0  0  0
   -3.2300   -4.2100    2.5980 H   0  0  0  0  0  0  0  0  0  0  0  0
   -2.7920   -5.0960    4.0750 H   0  0  0  0  0  0  0  0  0  0  0  0
   -0.6930   -4.4160    3.1110 H   0  0  0  0  0  0  0  0  0  0  0  0
   -0.7660   -4.0440    5.4560 H   0  0  0  0  0  0  0  0  0  0  0  0
   -1.6920   -2.4610    5.2320 H   0  0  0  0  0  0  0  0  0  0  0  0
    1.1480   -3.1070    4.4490 H   0  0  0  0  0  0  0  0  0  0  0  0
    0.6030   -1.9890    5.8160 H   0  0  0  0  0  0  0  0  0  0  0  0
    2.4510   -1.1510    3.3680 H   0  0  0  0  0  0  0  0  0  0  0  0
    1.9140   -0.0640    4.7630 H   0  0  0  0  0  0  0  0  0  0  0  0
    2.6530    1.1050    2.6900 H   0  0  0  0  0  0  0  0  0  0  0  0
    0.8890    1.4200    3.1460 H   0  0  0  0  0  0  0  0  0  0  0  0
    2.1570   -1.6440    0.9580 H   0  0  0  0  0  0  0  0  0  0  0  0
    3.2940   -0.3150    1.2740 H   0  0  0  0  0  0  0  0  0  0  0  0
    2.4300   -0.3960   -0.2770 H   0  0  0  0  0  0  0  0  0  0  0  0
   -1.9180   -1.0410    0.6290 H   0  0  0  0  0  0  0  0  0  0  0  0
   -1.6370    1.4840   -0.1350 H   0  0  0  0  0  0  0  0  0  0  0  0
   -1.3860    0.2180   -1.4500 H   0  0  0  0  0  0  0  0  0  0  0  0
    0.9480    0.5090   -1.3220 H   0  0  0  0  0  0  0  0  0  0  0  0
    0.0580    4.1410   -0.2560 H   0  0  0  0  0  0  0  0  0  0  0  0
   -1.1170    4.1620   -1.5880 H   0  0  0  0  0  0  0  0  0  0  0  0
   -1.3030    2.9990   -0.2570 H   0  0  0  0  0  0  0  0  0  0  0  0
   -1.4720    1.9470   -2.7250 H   0  0  0  0  0  0  0  0  0  0  0  0
    0.1290    1.4870   -3.5250 H   0  0  0  0  0  0  0  0  0  0  0  0
   -1.0260    3.2620   -4.8020 H   0  0  0  0  0  0  0  0  0  0  0  0
   -1.1530    4.3380   -2.1430 H   0  0  0  0  0  0  0  0  0  0  0  0
    1.4410    3.4900   -4.7060 H   0  0  0  0  0  0  0  0  0  0  0  0
   -0.2390    5.3940   -5.1980 H   0  0  0  0  0  0  0  0  0  0  0  0
   -0.2710    5.3760   -2.0820 H   0  0  0  0  0  0  0  0  0  0  0  0
    1.0410    6.4560   -2.4780 H   0  0  0  0  0  0  0  0  0  0  0  0
    1.1550    5.4670   -0.9560 H   0  0  0  0  0  0  0  0  0  0  0  0
    0.1260    4.5860   -4.3560 H   0  0  0  0  0  0  0  0  0  0  0  0
   -0.2560    3.3190   -3.1700 H   0  0  0  0  0  0  0  0  0  0  0  0
    0.5830    2.4310   -5.1780 H   0  0  0  0  0  0  0  0  0  0  0  0
    2.2510    2.4330   -2.4220 H   0  0  0  0  0  0  0  0  0  0  0  0
    3.3510    3.8550   -0.7280 H   0  0  0  0  0  0  0  0  0  0  0  0
    2.0540    5.0480    0.6010 H   0  0  0  0  0  0  0  0  0  0  0  0
    2.8160    2.5020    1.3020 H   0  0  0  0  0  0  0  0  0  0  0  0
    3.0890    1.4550   -0.1960 H   0  0  0  0  0  0  0  0  0  0  0  0
   -0.4820    1.9700    1.9650 H   0  0  0  0  0  0  0  0  0  0  0  0
   -0.3120    3.1700    0.6660 H   0  0  0  0  0  0  0  0  0  0  0  0
    0.8700    3.1220    1.9910 H   0  0  0  0  0  0  0  0  0  0  0  0
    0.7100   -2.4300    2.0980 H   0  0  0  0  0  0  0  0  0  0  0  0
   -1.6570   -2.8110    1.4640 H   0  0  0  0  0  0  0  0  0  0  0  0
   -2.4710   -1.5430    4.0690 H   0  0  0  0  0  0  0  0  0  0  0  0
   -3.3880   -1.6860    2.5540 H   0  0  0  0  0  0  0  0  0  0  0  0
   -2.1180   -0.4540    2.7110 H   0  0  0  0  0  0  0  0  0  0  0  0
   -2.2820    0.0550    5.1890 H   0  0  0  0  0  0  0  0  0  0  0  0
  1 37  1  0  0  0  0
  1 38  1  0  0  0  0
  1 39  1  0  0  0  0
  1  2  1  0  0  0  0
  2 40  1  0  0  0  0
  2  3  1  0  0  0  0
  3 41  1  0  0  0  0
  3 42  1  0  0  0  0
  3  4  1  0  0  0  0
  4 43  1  0  0  0  0
  4 44  1  0  0  0  0
  4  5  1  0  0  0  0
  5  6  1  0  0  0  0
  6 45  1  0  0  0  0
  6 46  1  0  0  0  0
  6  7  1  0  0  0  0
  7 47  1  0  0  0  0
  7 48  1  0  0  0  0
  7  8  1  0  0  0  0
  8  9  1  0  0  0  0
  9 49  1  0  0  0  0
  9 50  1  0  0  0  0
  9 51  1  0  0  0  0
  8 10  1  0  0  0  0
 10 11  2  0  0  0  0
 11 52  1  0  0  0  0
 11 12  1  0  0  0  0
 12 53  1  0  0  0  0
 12 54  1  0  0  0  0
 12 13  1  0  0  0  0
 13 55  1  0  0  0  0
 13 14  1  0  0  0  0
 14 15  1  0  0  0  0
 15 56  1  0  0  0  0
 15 57  1  0  0  0  0
 15 58  1  0  0  0  0
 14 16  1  0  0  0  0
 16 59  1  0  0  0  0
 16 60  1  0  0  0  0
 16 17  1  0  0  0  0
 17 61  1  0  0  0  0
 17 18  1  0  0  0  0
 18 62  1  0  0  0  0
 17 19  1  0  0  0  0
 19 63  1  0  0  0  0
 19 20  1  0  0  0  0
 20 64  1  0  0  0  0
 19 21  1  0  0  0  0
 21 22  1  0  0  0  0
 22 65  1  0  0  0  0
 22 66  1  0  0  0  0
 22 67  1  0  0  0  0
 21 23  1  0  0  0  0
 23 68  1  0  0  0  0
 23 69  1  0  0  0  0
 23 24  1  0  0  0  0
 24 70  1  0  0  0  0
 21 25  1  0  0  0  0
 25 14  1  0  0  0  0
 25 71  1  0  0  0  0
 25 26  1  0  0  0  0
 26 72  1  0  0  0  0
 26 27  1  0  0  0  0
 27 73  1  0  0  0  0
 26 28  1  0  0  0  0
 28 74  1  0  0  0  0
 28 75  1  0  0  0  0
 28 29  1  0  0  0  0
 29  8  1  0  0  0  0
 29 13  1  0  0  0  0
 29 30  1  0  0  0  0
 30 76  1  0  0  0  0
 30 77  1  0  0  0  0
 30 78  1  0  0  0  0
 10 31  1  0  0  0  0
 31  5  1  0  0  0  0
 31 79  1  0  0  0  0
 31 32  1  0  0  0  0
 32  2  1  0  0  0  0
 32 80  1  0  0  0  0
 32 33  1  0  0  0  0
 33 81  1  0  0  0  0
 33 82  1  0  0  0  0
 33 83  1  0  0  0  0
  5 34  1  0  0  0  0
 34 35  2  0  0  0  0
 34 36  1  0  0  0  0
 36 84  1  0  0  0  0
M  END
>  <LOGBIO>
4.9100

>  <PRED_LOGBIO>
4.1700

>  <WHL_TMPL>
2

>  <ANCH>
14-34;49-50

$$$$
ROW26
  -MTS-   01071502443D 0   0.00000     0.00000     0

 63 65  0  0  0  0  0  0  0  0999 V2000
   -3.1240    2.3740   -6.3500 C   0  0  0  0  0  0  0  0  0  0  0  0
   -1.8200    3.0370   -5.9780 C   0  0  0  0  0  0  0  0  0  0  0  0
   -1.0900    3.4940   -6.8570 O   0  0  0  0  0  0  0  0  0  0  0  0
   -1.4200    3.1390   -4.5570 C   0  0  0  0  0  0  0  0  0  0  0  0
   -1.7980    4.2550   -3.8010 C   0  0  0  0  0  0  0  0  0  0  0  0
   -1.4200    4.3500   -2.4570 C   0  0  0  0  0  0  0  0  0  0  0  0
   -0.6630    3.3300   -1.8680 C   0  0  0  0  0  0  0  0  0  0  0  0
   -0.2850    2.2140   -2.6240 C   0  0  0  0  0  0  0  0  0  0  0  0
    0.5310    1.1140   -1.9890 C   0  0  0  0  0  0  0  0  0  0  0  0
    1.9620    1.4060   -2.1570 N   0  0  0  0  0  0  0  0  0  0  0  0
    2.9690    0.4780   -1.6220 C   0  0  0  0  0  0  0  0  0  0  0  0
    2.4330   -0.7540   -0.9110 C   0  0  0  0  0  0  0  0  0  0  0  0
    3.1360   -1.2490    0.2020 C   0  0  0  0  0  0  0  0  0  0  0  0
    2.6990   -2.3830    0.8900 C   0  0  0  0  0  0  0  0  0  0  0  0
    1.5580   -3.0700    0.4680 C   0  0  0  0  0  0  0  0  0  0  0  0
    0.8700   -2.6030   -0.6570 C   0  0  0  0  0  0  0  0  0  0  0  0
    1.3110   -1.4680   -1.3450 C   0  0  0  0  0  0  0  0  0  0  0  0
    1.0610   -4.2600    1.2340 C   0  0  0  0  0  0  0  0  0  0  0  0
    1.8060   -4.5520    2.3350 F   0  0  0  0  0  0  0  0  0  0  0  0
    0.9930   -5.4050    0.5020 F   0  0  0  0  0  0  0  0  0  0  0  0
   -0.5830   -4.1600    1.9370 P   0  0  0  0  0  0  0  0  0  0  0  0
   -0.8820   -2.9970    2.8350 O   0  0  0  0  0  0  0  0  0  0  0  0
   -0.8950   -5.5660    2.6660 O   0  0  0  0  0  0  0  0  0  0  0  0
   -1.6230   -4.2260    0.7040 O   0  0  0  0  0  0  0  0  0  0  0  0
    2.4670    2.8570   -2.9950 S   0  0  0  0  0  0  0  0  0  0  0  0
    3.2500    2.5000   -4.1370 O   0  0  0  0  0  0  0  0  0  0  0  0
    3.2500    3.6670   -2.1150 O   0  0  0  0  0  0  0  0  0  0  0  0
    0.9820    3.7990   -3.5380 C   0  0  0  0  0  0  0  0  0  0  0  0
    0.4180    4.7630   -2.6950 C   0  0  0  0  0  0  0  0  0  0  0  0
   -0.7110    5.4800   -3.1090 C   0  0  0  0  0  0  0  0  0  0  0  0
   -1.2760    5.2320   -4.3660 C   0  0  0  0  0  0  0  0  0  0  0  0
   -2.3810    5.9340   -4.7700 O   0  0  0  0  0  0  0  0  0  0  0  0
   -2.1760    7.1590   -5.4780 C   0  0  0  0  0  0  0  0  0  0  0  0
   -3.5130    7.7680   -5.8290 C   0  0  0  0  0  0  0  0  0  0  0  0
   -4.5440    7.2030   -5.5030 O   0  0  0  0  0  0  0  0  0  0  0  0
   -3.5660    8.9100   -6.4880 O   0  0  0  0  0  0  0  0  0  0  0  0
   -0.7110    4.2680   -5.2090 C   0  0  0  0  0  0  0  0  0  0  0  0
    0.4180    3.5510   -4.7950 C   0  0  0  0  0  0  0  0  0  0  0  0
   -0.6630    2.1180   -3.9680 C   0  0  0  0  0  0  0  0  0  0  0  0
   -3.9490    2.9070   -5.8830 H   0  0  0  0  0  0  0  0  0  0  0  0
   -3.2460    2.3940   -7.4310 H   0  0  0  0  0  0  0  0  0  0  0  0
   -3.1170    1.3420   -6.0050 H   0  0  0  0  0  0  0  0  0  0  0  0
   -2.3820    5.0420   -4.2560 H   0  0  0  0  0  0  0  0  0  0  0  0
   -1.7120    5.2120   -1.8740 H   0  0  0  0  0  0  0  0  0  0  0  0
   -0.3710    3.4040   -0.8310 H   0  0  0  0  0  0  0  0  0  0  0  0
    0.2960    0.1660   -2.4670 H   0  0  0  0  0  0  0  0  0  0  0  0
    0.2960    1.0530   -0.9290 H   0  0  0  0  0  0  0  0  0  0  0  0
    3.5020    1.0410   -0.8590 H   0  0  0  0  0  0  0  0  0  0  0  0
    3.5860    0.1350   -2.4500 H   0  0  0  0  0  0  0  0  0  0  0  0
    4.0310   -0.7420    0.5310 H   0  0  0  0  0  0  0  0  0  0  0  0
    3.2460   -2.7310    1.7530 H   0  0  0  0  0  0  0  0  0  0  0  0
   -0.0120   -3.1250   -0.9980 H   0  0  0  0  0  0  0  0  0  0  0  0
    0.7780   -1.1380   -2.2240 H   0  0  0  0  0  0  0  0  0  0  0  0
   -1.8580   -5.6680    2.7190 H   0  0  0  0  0  0  0  0  0  0  0  0
   -2.5210   -4.2060    1.0700 H   0  0  0  0  0  0  0  0  0  0  0  0
    0.8530    4.9540   -1.7250 H   0  0  0  0  0  0  0  0  0  0  0  0
   -1.1470    6.2240   -2.4580 H   0  0  0  0  0  0  0  0  0  0  0  0
   -1.6160    7.8510   -4.8510 H   0  0  0  0  0  0  0  0  0  0  0  0
   -1.6170    6.9620   -6.3900 H   0  0  0  0  0  0  0  0  0  0  0  0
   -4.4990    9.1370   -6.6190 H   0  0  0  0  0  0  0  0  0  0  0  0
   -1.1470    4.0770   -6.1790 H   0  0  0  0  0  0  0  0  0  0  0  0
    0.8530    2.8070   -5.4460 H   0  0  0  0  0  0  0  0  0  0  0  0
   -0.3710    1.2570   -4.5510 H   0  0  0  0  0  0  0  0  0  0  0  0
  1 40  1  0  0  0  0
  1 41  1  0  0  0  0
  1 42  1  0  0  0  0
  1  2  1  0  0  0  0
  2  3  2  0  0  0  0
  2  4  1  0  0  0  0
  4  5  2  0  0  0  0
  5 43  1  0  0  0  0
  5  6  1  0  0  0  0
  6 44  1  0  0  0  0
  6  7  2  0  0  0  0
  7 45  1  0  0  0  0
  7  8  1  0  0  0  0
  8  9  1  0  0  0  0
  9 46  1  0  0  0  0
  9 47  1  0  0  0  0
  9 10  1  0  0  0  0
 10 11  1  0  0  0  0
 11 48  1  0  0  0  0
 11 49  1  0  0  0  0
 11 12  1  0  0  0  0
 12 13  2  0  0  0  0
 13 50  1  0  0  0  0
 13 14  1  0  0  0  0
 14 51  1  0  0  0  0
 14 15  2  0  0  0  0
 15 16  1  0  0  0  0
 16 52  1  0  0  0  0
 16 17  2  0  0  0  0
 17 12  1  0  0  0  0
 17 53  1  0  0  0  0
 15 18  1  0  0  0  0
 18 19  1  0  0  0  0
 18 20  1  0  0  0  0
 18 21  1  0  0  0  0
 21 22  2  0  0  0  0
 21 23  1  0  0  0  0
 23 54  1  0  0  0  0
 21 24  1  0  0  0  0
 24 55  1  0  0  0  0
 10 25  1  0  0  0  0
 25 26  2  0  0  0  0
 25 27  2  0  0  0  0
 25 28  1  0  0  0  0
 28 29  2  0  0  0  0
 29 56  1  0  0  0  0
 29 30  1  0  0  0  0
 30 57  1  0  0  0  0
 30 31  2  0  0  0  0
 31 32  1  0  0  0  0
 32 33  1  0  0  0  0
 33 58  1  0  0  0  0
 33 59  1  0  0  0  0
 33 34  1  0  0  0  0
 34 35  2  0  0  0  0
 34 36  1  0  0  0  0
 36 60  1  0  0  0  0
 31 37  1  0  0  0  0
 37 61  1  0  0  0  0
 37 38  2  0  0  0  0
 38 28  1  0  0  0  0
 38 62  1  0  0  0  0
  8 39  2  0  0  0  0
 39  4  1  0  0  0  0
 39 63  1  0  0  0  0
M  END
>  <LOGBIO>
6.1100

>  <PRED_LOGBIO>
5.8400

>  <WHL_TMPL>
3

>  <ANCH>
62-66;35-39

$$$$
ROW27
  -MTS-   01071502443D 0   0.00000     0.00000     0

 82 86  0  0  1  0  0  0  0  0999 V2000
    0.5320   -5.4500   -0.8380 C   0  0  0  0  0  0  0  0  0  0  0  0
    0.3190   -4.1820   -0.0170 C   0  0  0  0  0  0  0  0  0  0  0  0
    0.8970   -4.3370    1.3870 C   0  0  0  0  0  0  0  0  0  0  0  0
   -1.2020   -3.9530    0.0420 C   0  0  0  0  0  0  0  0  0  0  0  0
   -1.5420   -2.5750    0.6380 C   0  0  0  0  0  0  0  0  0  0  0  0
   -0.8310   -1.4400   -0.1230 C   0  0  2  0  0  0  0  0  0  0  0  0
   -1.1620   -0.0500    0.4500 C   0  0  0  0  0  0  0  0  0  0  0  0
   -0.4670    1.0660   -0.3520 C   0  0  0  0  0  0  0  0  0  0  0  0
    1.0560    0.8390   -0.4100 C   0  0  2  0  0  0  0  0  0  0  0  0
    1.6320    1.0500    0.9870 C   0  0  0  0  0  0  0  0  0  0  0  0
    1.4160   -0.5480   -0.8850 C   0  0  0  0  0  0  0  0  0  0  0  0
    2.3540   -0.7790   -1.8140 C   0  0  0  0  0  0  0  0  0  0  0  0
    3.1430    0.3260   -2.4750 C   0  0  0  0  0  0  0  0  0  0  0  0
    3.0410    1.6740   -1.7380 C   0  0  2  0  0  0  0  0  0  0  0  0
    3.6100    2.8050   -2.6130 C   0  0  1  0  0  0  0  0  0  0  0  0
    2.7800    2.8540   -3.8930 C   0  0  0  0  0  0  0  0  0  0  0  0
    5.0680    2.5230   -3.0200 C   0  0  0  0  0  0  0  0  0  0  0  0
    5.6370    3.6550   -3.8960 C   0  0  2  0  0  0  0  0  0  0  0  0
    4.8170    3.7100   -5.0660 O   0  0  0  0  0  0  0  0  0  0  0  0
    5.5010    5.0250   -3.2060 C   0  0  2  0  0  0  0  0  0  0  0  0
    5.8420    6.0060   -4.1880 O   0  0  0  0  0  0  0  0  0  0  0  0
    4.0420    5.3070   -2.7980 C   0  0  0  0  0  0  0  0  0  0  0  0
    3.9580    6.6350   -2.0520 C   0  0  0  0  0  0  0  0  0  0  0  0
    5.1700    5.4370   -3.8240 C   0  0  0  0  0  0  0  0  0  0  0  0
    3.4730    4.1750   -1.9230 C   0  0  2  0  0  0  0  0  0  0  0  0
    2.0150    4.4570   -1.5160 C   0  0  0  0  0  0  0  0  0  0  0  0
    1.4450    3.3250   -0.6400 C   0  0  0  0  0  0  0  0  0  0  0  0
    1.5830    1.9560   -1.3310 C   0  0  1  0  0  0  0  0  0  0  0  0
    0.7290    1.9730   -2.5960 C   0  0  0  0  0  0  0  0  0  0  0  0
    0.6910   -1.6690   -0.1810 C   0  0  2  0  0  0  0  0  0  0  0  0
    1.0300   -3.0480   -0.7780 C   0  0  0  0  0  0  0  0  0  0  0  0
   -1.3410   -1.4700   -1.5440 C   0  0  0  0  0  0  0  0  0  0  0  0
   -1.5120   -2.5380   -2.1090 O   0  0  0  0  0  0  0  0  0  0  0  0
   -1.6010   -0.3400   -2.1760 O   0  0  0  0  0  0  0  0  0  0  0  0
    0.6150   -5.1900   -1.8910 H   0  0  0  0  0  0  0  0  0  0  0  0
    1.4460   -5.9430   -0.5130 H   0  0  0  0  0  0  0  0  0  0  0  0
   -0.3130   -6.1210   -0.6950 H   0  0  0  0  0  0  0  0  0  0  0  0
    0.8120   -5.3750    1.7020 H   0  0  0  0  0  0  0  0  0  0  0  0
    0.3460   -3.7020    2.0780 H   0  0  0  0  0  0  0  0  0  0  0  0
    1.9450   -4.0440    1.3820 H   0  0  0  0  0  0  0  0  0  0  0  0
   -1.5970   -4.6930    0.7350 H   0  0  0  0  0  0  0  0  0  0  0  0
   -1.5910   -3.9890   -0.9740 H   0  0  0  0  0  0  0  0  0  0  0  0
   -1.1350   -2.5690    1.6470 H   0  0  0  0  0  0  0  0  0  0  0  0
   -2.6160   -2.4220    0.5510 H   0  0  0  0  0  0  0  0  0  0  0  0
   -0.7360   -0.0210    1.4500 H   0  0  0  0  0  0  0  0  0  0  0  0
   -2.2370    0.1000    0.3790 H   0  0  0  0  0  0  0  0  0  0  0  0
   -0.6190    1.9870    0.2070 H   0  0  0  0  0  0  0  0  0  0  0  0
   -0.8530    1.0480   -1.3680 H   0  0  0  0  0  0  0  0  0  0  0  0
    1.7390    0.0870    1.4840 H   0  0  0  0  0  0  0  0  0  0  0  0
    0.9610    1.6830    1.5650 H   0  0  0  0  0  0  0  0  0  0  0  0
    2.6060    1.5280    0.9100 H   0  0  0  0  0  0  0  0  0  0  0  0
    2.5550   -1.8000   -2.1010 H   0  0  0  0  0  0  0  0  0  0  0  0
    2.6820    0.4810   -3.4480 H   0  0  0  0  0  0  0  0  0  0  0  0
    4.1910    0.0330   -2.4910 H   0  0  0  0  0  0  0  0  0  0  0  0
    3.6400    1.6110   -0.8320 H   0  0  0  0  0  0  0  0  0  0  0  0
    1.7610    2.5420   -3.6760 H   0  0  0  0  0  0  0  0  0  0  0  0
    2.7740    3.8700   -4.2830 H   0  0  0  0  0  0  0  0  0  0  0  0
    3.2140    2.1850   -4.6330 H   0  0  0  0  0  0  0  0  0  0  0  0
    5.0450    1.6340   -3.6460 H   0  0  0  0  0  0  0  0  0  0  0  0
    5.6680    2.4590   -2.1150 H   0  0  0  0  0  0  0  0  0  0  0  0
    6.6790    3.4570   -4.1390 H   0  0  0  0  0  0  0  0  0  0  0  0
    3.9590    3.2850   -4.9100 H   0  0  0  0  0  0  0  0  0  0  0  0
    6.1520    5.0760   -2.3360 H   0  0  0  0  0  0  0  0  0  0  0  0
    6.0020    5.5940   -5.0510 H   0  0  0  0  0  0  0  0  0  0  0  0
    2.9160    6.9090   -1.8980 H   0  0  0  0  0  0  0  0  0  0  0  0
    4.3860    7.3900   -2.7090 H   0  0  0  0  0  0  0  0  0  0  0  0
    4.5130    6.5020   -1.1260 H   0  0  0  0  0  0  0  0  0  0  0  0
    5.4040    6.4910   -3.9620 H   0  0  0  0  0  0  0  0  0  0  0  0
    6.0530    4.9130   -3.4640 H   0  0  0  0  0  0  0  0  0  0  0  0
    4.8560    5.0080   -4.7740 H   0  0  0  0  0  0  0  0  0  0  0  0
    4.0650    4.1400   -1.0100 H   0  0  0  0  0  0  0  0  0  0  0  0
    1.4340    4.4540   -2.4360 H   0  0  0  0  0  0  0  0  0  0  0  0
    1.9950    5.3780   -0.9370 H   0  0  0  0  0  0  0  0  0  0  0  0
    0.3780    3.5170   -0.5480 H   0  0  0  0  0  0  0  0  0  0  0  0
    2.0110    3.2960    0.2890 H   0  0  0  0  0  0  0  0  0  0  0  0
   -0.1120    2.6480   -2.4570 H   0  0  0  0  0  0  0  0  0  0  0  0
    0.3590    0.9690   -2.7970 H   0  0  0  0  0  0  0  0  0  0  0  0
    1.3320    2.3120   -3.4350 H   0  0  0  0  0  0  0  0  0  0  0  0
    1.0440   -1.6790    0.8480 H   0  0  0  0  0  0  0  0  0  0  0  0
    0.6230   -3.0540   -1.7870 H   0  0  0  0  0  0  0  0  0  0  0  0
    2.1040   -3.2010   -0.6910 H   0  0  0  0  0  0  0  0  0  0  0  0
   -1.9140   -0.5600   -3.0670 H   0  0  0  0  0  0  0  0  0  0  0  0
  1 35  1  0  0  0  0
  1 36  1  0  0  0  0
  1 37  1  0  0  0  0
  1  2  1  0  0  0  0
  2  3  1  0  0  0  0
  3 38  1  0  0  0  0
  3 39  1  0  0  0  0
  3 40  1  0  0  0  0
  2  4  1  0  0  0  0
  4 41  1  0  0  0  0
  4 42  1  0  0  0  0
  4  5  1  0  0  0  0
  5 43  1  0  0  0  0
  5 44  1  0  0  0  0
  5  6  1  0  0  0  0
  6  7  1  0  0  0  0
  7 45  1  0  0  0  0
  7 46  1  0  0  0  0
  7  8  1  0  0  0  0
  8 47  1  0  0  0  0
  8 48  1  0  0  0  0
  8  9  1  0  0  0  0
  9 10  1  0  0  0  0
 10 49  1  0  0  0  0
 10 50  1  0  0  0  0
 10 51  1  0  0  0  0
  9 11  1  0  0  0  0
 11 12  2  0  0  0  0
 12 52  1  0  0  0  0
 12 13  1  0  0  0  0
 13 53  1  0  0  0  0
 13 54  1  0  0  0  0
 13 14  1  0  0  0  0
 14 55  1  0  0  0  0
 14 15  1  0  0  0  0
 15 16  1  0  0  0  0
 16 56  1  0  0  0  0
 16 57  1  0  0  0  0
 16 58  1  0  0  0  0
 15 17  1  0  0  0  0
 17 59  1  0  0  0  0
 17 60  1  0  0  0  0
 17 18  1  0  0  0  0
 18 61  1  0  0  0  0
 18 19  1  0  0  0  0
 19 62  1  0  0  0  0
 18 20  1  0  0  0  0
 20 63  1  0  0  0  0
 20 21  1  0  0  0  0
 21 64  1  0  0  0  0
 20 22  1  0  0  0  0
 22 23  1  0  0  0  0
 23 65  1  0  0  0  0
 23 66  1  0  0  0  0
 23 67  1  0  0  0  0
 22 24  1  0  0  0  0
 24 68  1  0  0  0  0
 24 69  1  0  0  0  0
 24 70  1  0  0  0  0
 22 25  1  0  0  0  0
 25 15  1  0  0  0  0
 25 71  1  0  0  0  0
 25 26  1  0  0  0  0
 26 72  1  0  0  0  0
 26 73  1  0  0  0  0
 26 27  1  0  0  0  0
 27 74  1  0  0  0  0
 27 75  1  0  0  0  0
 27 28  1  0  0  0  0
 28  9  1  0  0  0  0
 28 14  1  0  0  0  0
 28 29  1  0  0  0  0
 29 76  1  0  0  0  0
 29 77  1  0  0  0  0
 29 78  1  0  0  0  0
 11 30  1  0  0  0  0
 30  6  1  0  0  0  0
 30 79  1  0  0  0  0
 30 31  1  0  0  0  0
 31  2  1  0  0  0  0
 31 80  1  0  0  0  0
 31 81  1  0  0  0  0
  6 32  1  0  0  0  0
 32 33  2  0  0  0  0
 32 34  1  0  0  0  0
 34 82  1  0  0  0  0
M  END
>  <LOGBIO>
5.3100

>  <PRED_LOGBIO>
5.3800

>  <WHL_TMPL>
2

>  <ANCH>
18-23;52-53

$$$$
ROW29
  -MTS-   01071502443D 0   0.00000     0.00000     0

 46 48  0  0  1  0  0  0  0  0999 V2000
   -1.0060   -1.5100    4.5450 C   0  0  0  0  0  0  0  0  0  0  0  0
   -1.5380   -0.3740    3.7050 C   0  0  0  0  0  0  0  0  0  0  0  0
   -0.6890    0.4590    3.0890 C   0  0  0  0  0  0  0  0  0  0  0  0
    0.8010    0.2620    3.2350 C   0  0  0  0  0  0  0  0  0  0  0  0
    1.5900    1.1330    2.5910 C   0  0  0  0  0  0  0  0  0  0  0  0
    1.6910    1.0610    1.2010 C   0  0  0  0  0  0  0  0  0  0  0  0
    2.5120    1.9580    0.4930 C   0  0  0  0  0  0  0  0  0  0  0  0
    3.2230    2.9230    1.2490 C   0  0  0  0  0  0  0  0  0  0  0  0
    3.1160    2.9880    2.6420 C   0  0  0  0  0  0  0  0  0  0  0  0
    3.8160    3.9330    3.3450 O   0  0  0  0  0  0  0  0  0  0  0  0
    2.2960    2.0890    3.3050 C   0  0  0  0  0  0  0  0  0  0  0  0
    2.1920    2.1480    4.6400 O   0  0  0  0  0  0  0  0  0  0  0  0
    2.6700    1.9240   -1.0080 C   0  0  2  0  0  0  0  0  0  0  0  0
    1.3090    2.1700   -1.6860 C   0  0  0  0  0  0  0  0  0  0  0  0
    1.4550    2.0580   -3.1850 C   0  0  0  0  0  0  0  0  0  0  0  0
    0.7060    2.6490   -3.9610 O   0  0  0  0  0  0  0  0  0  0  0  0
    2.5560    1.1920   -3.6600 C   0  0  0  0  0  0  0  0  0  0  0  0
    2.7450    1.0460   -5.0400 C   0  0  0  0  0  0  0  0  0  0  0  0
    1.9190    1.6990   -5.9160 O   0  0  0  0  0  0  0  0  0  0  0  0
    3.7780    0.2340   -5.5230 C   0  0  0  0  0  0  0  0  0  0  0  0
    4.6220   -0.4330   -4.6280 C   0  0  0  0  0  0  0  0  0  0  0  0
    5.6320   -1.2280   -5.1010 O   0  0  0  0  0  0  0  0  0  0  0  0
    4.4330   -0.2880   -3.2480 C   0  0  0  0  0  0  0  0  0  0  0  0
    3.4010    0.5250   -2.7640 C   0  0  0  0  0  0  0  0  0  0  0  0
    3.2160    0.6670   -1.4140 O   0  0  0  0  0  0  0  0  0  0  0  0
   -3.0280   -0.1770    3.5600 C   0  0  0  0  0  0  0  0  0  0  0  0
   -0.3980   -1.1100    5.3540 H   0  0  0  0  0  0  0  0  0  0  0  0
   -1.8370   -2.0740    4.9620 H   0  0  0  0  0  0  0  0  0  0  0  0
   -0.3980   -2.1660    3.9250 H   0  0  0  0  0  0  0  0  0  0  0  0
   -1.0700    1.2720    2.4890 H   0  0  0  0  0  0  0  0  0  0  0  0
    1.0070   -0.7030    2.7770 H   0  0  0  0  0  0  0  0  0  0  0  0
    1.0230    0.2990    4.2990 H   0  0  0  0  0  0  0  0  0  0  0  0
    1.1330    0.3090    0.6630 H   0  0  0  0  0  0  0  0  0  0  0  0
    3.8630    3.6260    0.7370 H   0  0  0  0  0  0  0  0  0  0  0  0
    3.2990    4.7470    3.4430 H   0  0  0  0  0  0  0  0  0  0  0  0
    1.2490    2.1580    4.8660 H   0  0  0  0  0  0  0  0  0  0  0  0
    3.3600    2.7270   -1.2580 H   0  0  0  0  0  0  0  0  0  0  0  0
    0.5910    1.4310   -1.3360 H   0  0  0  0  0  0  0  0  0  0  0  0
    0.9500    3.1640   -1.4300 H   0  0  0  0  0  0  0  0  0  0  0  0
    2.2700    2.5760   -6.1370 H   0  0  0  0  0  0  0  0  0  0  0  0
    3.9230    0.1220   -6.5880 H   0  0  0  0  0  0  0  0  0  0  0  0
    5.3280   -2.1410   -5.2230 H   0  0  0  0  0  0  0  0  0  0  0  0
    5.0840   -0.8020   -2.5570 H   0  0  0  0  0  0  0  0  0  0  0  0
   -3.3030   -0.2510    2.5100 H   0  0  0  0  0  0  0  0  0  0  0  0
   -3.5530   -0.9440    4.1270 H   0  0  0  0  0  0  0  0  0  0  0  0
   -3.3030    0.8050    3.9380 H   0  0  0  0  0  0  0  0  0  0  0  0
  1 27  1  0  0  0  0
  1 28  1  0  0  0  0
  1 29  1  0  0  0  0
  1  2  1  0  0  0  0
  2  3  2  0  0  0  0
  3 30  1  0  0  0  0
  3  4  1  0  0  0  0
  4 31  1  0  0  0  0
  4 32  1  0  0  0  0
  4  5  1  0  0  0  0
  5  6  2  0  0  0  0
  6 33  1  0  0  0  0
  6  7  1  0  0  0  0
  7  8  2  0  0  0  0
  8 34  1  0  0  0  0
  8  9  1  0  0  0  0
  9 10  1  0  0  0  0
 10 35  1  0  0  0  0
  9 11  2  0  0  0  0
 11  5  1  0  0  0  0
 11 12  1  0  0  0  0
 12 36  1  0  0  0  0
  7 13  1  0  0  0  0
 13 37  1  0  0  0  0
 13 14  1  0  0  0  0
 14 38  1  0  0  0  0
 14 39  1  0  0  0  0
 14 15  1  0  0  0  0
 15 16  2  0  0  0  0
 15 17  1  0  0  0  0
 17 18  1  0  0  0  0
 18 19  1  0  0  0  0
 19 40  1  0  0  0  0
 18 20  2  0  0  0  0
 20 41  1  0  0  0  0
 20 21  1  0  0  0  0
 21 22  1  0  0  0  0
 22 42  1  0  0  0  0
 21 23  2  0  0  0  0
 23 43  1  0  0  0  0
 23 24  1  0  0  0  0
 24 17  2  0  0  0  0
 24 25  1  0  0  0  0
 25 13  1  0  0  0  0
  2 26  1  0  0  0  0
 26 44  1  0  0  0  0
 26 45  1  0  0  0  0
 26 46  1  0  0  0  0
M  END
>  <LOGBIO>
4.7100

>  <PRED_LOGBIO>
4.9800

>  <WHL_TMPL>
3

>  <ANCH>
18-19;14-15

$$$$
ROW30
  -MTS-   01071502443D 0   0.00000     0.00000     0

 54 57  0  0  0  0  0  0  0  0999 V2000
    6.8920    9.4520    1.7690 C   0  0  0  0  0  0  0  0  0  0  0  0
    5.8420    8.3850    1.4730 C   0  0  0  0  0  0  0  0  0  0  0  0
    4.6440    8.6370    2.2870 N   0  0  0  0  0  0  0  0  0  0  0  0
    4.1010    9.9640    1.9630 C   0  0  0  0  0  0  0  0  0  0  0  0
    5.1520   11.0300    2.2600 C   0  0  0  0  0  0  0  0  0  0  0  0
    3.6320    7.6100    2.0010 C   0  0  0  0  0  0  0  0  0  0  0  0
    4.1970    6.2310    2.3390 C   0  0  0  0  0  0  0  0  0  0  0  0
    3.1440    5.1640    2.0410 C   0  0  0  0  0  0  0  0  0  0  0  0
    3.6730    3.8730    2.3570 O   0  0  0  0  0  0  0  0  0  0  0  0
    2.8690    2.7820    2.1550 C   0  0  0  0  0  0  0  0  0  0  0  0
    2.0390    2.3340    3.1840 C   0  0  0  0  0  0  0  0  0  0  0  0
    1.2190    1.2230    2.9860 C   0  0  0  0  0  0  0  0  0  0  0  0
    1.2220    0.5530    1.7560 C   0  0  0  0  0  0  0  0  0  0  0  0
    2.0600    1.0150    0.7310 C   0  0  0  0  0  0  0  0  0  0  0  0
    2.8870    2.1270    0.9200 C   0  0  0  0  0  0  0  0  0  0  0  0
    0.3630   -0.6320    1.5370 C   0  0  0  0  0  0  0  0  0  0  0  0
    0.7400   -1.9530    1.7690 O   0  0  0  0  0  0  0  0  0  0  0  0
   -0.3460   -2.7620    1.4410 C   0  0  0  0  0  0  0  0  0  0  0  0
   -0.5520   -4.1470    1.4690 C   0  0  0  0  0  0  0  0  0  0  0  0
   -1.7830   -4.6800    1.0680 C   0  0  0  0  0  0  0  0  0  0  0  0
   -2.8070   -3.8280    0.6390 C   0  0  0  0  0  0  0  0  0  0  0  0
   -4.0380   -4.3610    0.2380 C   0  0  0  0  0  0  0  0  0  0  0  0
   -5.0630   -3.5100   -0.1920 C   0  0  0  0  0  0  0  0  0  0  0  0
   -4.8570   -2.1250   -0.2210 C   0  0  0  0  0  0  0  0  0  0  0  0
   -3.6260   -1.5920    0.1800 C   0  0  0  0  0  0  0  0  0  0  0  0
   -2.6010   -2.4440    0.6100 C   0  0  0  0  0  0  0  0  0  0  0  0
   -1.3700   -1.9110    1.0110 C   0  0  0  0  0  0  0  0  0  0  0  0
   -0.8780   -0.6030    1.0900 N   0  0  0  0  0  0  0  0  0  0  0  0
    7.1570    9.4160    2.8240 H   0  0  0  0  0  0  0  0  0  0  0  0
    7.7780    9.2650    1.1670 H   0  0  0  0  0  0  0  0  0  0  0  0
    6.4900   10.4340    1.5290 H   0  0  0  0  0  0  0  0  0  0  0  0
    6.2440    7.4030    1.7130 H   0  0  0  0  0  0  0  0  0  0  0  0
    5.5770    8.4210    0.4180 H   0  0  0  0  0  0  0  0  0  0  0  0
    3.8360   10.0000    0.9080 H   0  0  0  0  0  0  0  0  0  0  0  0
    3.2150   10.1510    2.5660 H   0  0  0  0  0  0  0  0  0  0  0  0
    6.0380   10.8440    1.6570 H   0  0  0  0  0  0  0  0  0  0  0  0
    4.7500   12.0120    2.0200 H   0  0  0  0  0  0  0  0  0  0  0  0
    5.4170   10.9950    3.3140 H   0  0  0  0  0  0  0  0  0  0  0  0
    3.3670    7.6460    0.9470 H   0  0  0  0  0  0  0  0  0  0  0  0
    2.7460    7.7970    2.6040 H   0  0  0  0  0  0  0  0  0  0  0  0
    4.4610    6.1960    3.3930 H   0  0  0  0  0  0  0  0  0  0  0  0
    5.0830    6.0450    1.7360 H   0  0  0  0  0  0  0  0  0  0  0  0
    2.8800    5.1990    0.9870 H   0  0  0  0  0  0  0  0  0  0  0  0
    2.2580    5.3500    2.6440 H   0  0  0  0  0  0  0  0  0  0  0  0
    2.0320    2.8480    4.1340 H   0  0  0  0  0  0  0  0  0  0  0  0
    0.5790    0.8780    3.7850 H   0  0  0  0  0  0  0  0  0  0  0  0
    2.0670    0.5040   -0.2200 H   0  0  0  0  0  0  0  0  0  0  0  0
    3.5290    2.4740    0.1240 H   0  0  0  0  0  0  0  0  0  0  0  0
    0.2390   -4.8040    1.8010 H   0  0  0  0  0  0  0  0  0  0  0  0
   -1.9420   -5.7480    1.0900 H   0  0  0  0  0  0  0  0  0  0  0  0
   -4.1970   -5.4290    0.2600 H   0  0  0  0  0  0  0  0  0  0  0  0
   -6.0130   -3.9210   -0.5010 H   0  0  0  0  0  0  0  0  0  0  0  0
   -5.6470   -1.4680   -0.5520 H   0  0  0  0  0  0  0  0  0  0  0  0
   -3.4670   -0.5240    0.1580 H   0  0  0  0  0  0  0  0  0  0  0  0
  1 29  1  0  0  0  0
  1 30  1  0  0  0  0
  1 31  1  0  0  0  0
  1  2  1  0  0  0  0
  2 32  1  0  0  0  0
  2 33  1  0  0  0  0
  2  3  1  0  0  0  0
  3  4  1  0  0  0  0
  4 34  1  0  0  0  0
  4 35  1  0  0  0  0
  4  5  1  0  0  0  0
  5 36  1  0  0  0  0
  5 37  1  0  0  0  0
  5 38  1  0  0  0  0
  3  6  1  0  0  0  0
  6 39  1  0  0  0  0
  6 40  1  0  0  0  0
  6  7  1  0  0  0  0
  7 41  1  0  0  0  0
  7 42  1  0  0  0  0
  7  8  1  0  0  0  0
  8 43  1  0  0  0  0
  8 44  1  0  0  0  0
  8  9  1  0  0  0  0
  9 10  1  0  0  0  0
 10 11  2  0  0  0  0
 11 45  1  0  0  0  0
 11 12  1  0  0  0  0
 12 46  1  0  0  0  0
 12 13  2  0  0  0  0
 13 14  1  0  0  0  0
 14 47  1  0  0  0  0
 14 15  2  0  0  0  0
 15 10  1  0  0  0  0
 15 48  1  0  0  0  0
 13 16  1  0  0  0  0
 16 17  1  0  0  0  0
 17 18  1  0  0  0  0
 18 19  2  0  0  0  0
 19 49  1  0  0  0  0
 19 20  1  0  0  0  0
 20 50  1  0  0  0  0
 20 21  2  0  0  0  0
 21 22  1  0  0  0  0
 22 51  1  0  0  0  0
 22 23  2  0  0  0  0
 23 52  1  0  0  0  0
 23 24  1  0  0  0  0
 24 53  1  0  0  0  0
 24 25  2  0  0  0  0
 25 54  1  0  0  0  0
 25 26  1  0  0  0  0
 26 21  1  0  0  0  0
 26 27  2  0  0  0  0
 27 18  1  0  0  0  0
 27 28  1  0  0  0  0
 28 16  2  0  0  0  0
M  END
>  <LOGBIO>
5.4700

>  <PRED_LOGBIO>
4.8700

>  <WHL_TMPL>
2

>  <ANCH>
3-4;31-32

$$$$
ROW31
  -MTS-   01071502443D 0   0.00000     0.00000     0

 82 83  0  0  0  0  0  0  0  0999 V2000
   15.6440  -25.3720   -0.8260 C   0  0  0  0  0  0  0  0  0  0  0  0
   15.0020  -24.4360    0.1940 C   0  0  0  0  0  0  0  0  0  0  0  0
   14.5100  -23.1740   -0.5120 C   0  0  0  0  0  0  0  0  0  0  0  0
   13.8660  -22.2360    0.5090 C   0  0  0  0  0  0  0  0  0  0  0  0
   13.3740  -20.9740   -0.1980 C   0  0  0  0  0  0  0  0  0  0  0  0
   12.7310  -20.0370    0.8230 C   0  0  0  0  0  0  0  0  0  0  0  0
   12.2390  -18.7750    0.1170 C   0  0  0  0  0  0  0  0  0  0  0  0
   11.5950  -17.8370    1.1380 C   0  0  0  0  0  0  0  0  0  0  0  0
   11.1030  -16.5750    0.4310 C   0  0  0  0  0  0  0  0  0  0  0  0
   10.4600  -15.6380    1.4530 C   0  0  0  0  0  0  0  0  0  0  0  0
    9.9670  -14.3760    0.7460 C   0  0  0  0  0  0  0  0  0  0  0  0
    9.3240  -13.4390    1.7670 C   0  0  0  0  0  0  0  0  0  0  0  0
    8.8320  -12.1760    1.0610 C   0  0  0  0  0  0  0  0  0  0  0  0
    8.1880  -11.2390    2.0820 C   0  0  0  0  0  0  0  0  0  0  0  0
    7.6960   -9.9770    1.3750 C   0  0  0  0  0  0  0  0  0  0  0  0
    7.0530   -9.0400    2.3960 C   0  0  0  0  0  0  0  0  0  0  0  0
    6.5610   -7.7770    1.6900 C   0  0  0  0  0  0  0  0  0  0  0  0
    5.9250   -6.8510    2.6990 C   0  0  0  0  0  0  0  0  0  0  0  0
    5.8710   -7.1760    3.8840 O   0  0  0  0  0  0  0  0  0  0  0  0
    5.3660   -5.5520    2.2620 C   0  0  0  0  0  0  0  0  0  0  0  0
    3.9780   -5.3050    1.8140 C   0  0  0  0  0  0  0  0  0  0  0  0
    3.8840   -4.0030    1.5090 C   0  0  0  0  0  0  0  0  0  0  0  0
    5.0920   -3.3950    1.7230 N   0  0  0  0  0  0  0  0  0  0  0  0
    6.0160   -4.4050    2.2020 N   0  0  0  0  0  0  0  0  0  0  0  0
    2.6620   -3.3270    1.0160 C   0  0  0  0  0  0  0  0  0  0  0  0
    2.4410   -3.2610   -0.1920 O   0  0  0  0  0  0  0  0  0  0  0  0
    1.8050   -2.7920    1.8800 N   0  0  0  0  0  0  0  0  0  0  0  0
    0.6370   -2.1460    1.4100 C   0  0  0  0  0  0  0  0  0  0  0  0
    0.6620   -0.7750    1.1240 C   0  0  0  0  0  0  0  0  0  0  0  0
   -0.4930   -0.1360    0.6580 C   0  0  0  0  0  0  0  0  0  0  0  0
   -1.6730   -0.8670    0.4790 C   0  0  0  0  0  0  0  0  0  0  0  0
   -1.6990   -2.2370    0.7640 C   0  0  0  0  0  0  0  0  0  0  0  0
   -0.5430   -2.8760    1.2300 C   0  0  0  0  0  0  0  0  0  0  0  0
   -0.5700   -4.3250    1.5320 C   0  0  0  0  0  0  0  0  0  0  0  0
   -0.5700   -4.6480    2.7660 O   0  0  0  0  0  0  0  0  0  0  0  0
   -0.5910   -5.1590    0.5780 O   0  0  0  0  0  0  0  0  0  0  0  0
   -1.8920   -5.5500    0.1310 C   0  0  0  0  0  0  0  0  0  0  0  0
   16.4860  -24.8700   -1.2990 H   0  0  0  0  0  0  0  0  0  0  0  0
   15.9950  -26.2710   -0.3230 H   0  0  0  0  0  0  0  0  0  0  0  0
   14.9110  -25.6420   -1.5820 H   0  0  0  0  0  0  0  0  0  0  0  0
   15.7350  -24.1650    0.9510 H   0  0  0  0  0  0  0  0  0  0  0  0
   14.1610  -24.9380    0.6680 H   0  0  0  0  0  0  0  0  0  0  0  0
   13.7760  -23.4440   -1.2690 H   0  0  0  0  0  0  0  0  0  0  0  0
   15.3510  -22.6720   -0.9860 H   0  0  0  0  0  0  0  0  0  0  0  0
   14.6000  -21.9660    1.2650 H   0  0  0  0  0  0  0  0  0  0  0  0
   13.0250  -22.7380    0.9820 H   0  0  0  0  0  0  0  0  0  0  0  0
   12.6410  -21.2450   -0.9540 H   0  0  0  0  0  0  0  0  0  0  0  0
   14.2150  -20.4720   -0.6710 H   0  0  0  0  0  0  0  0  0  0  0  0
   13.4640  -19.7660    1.5800 H   0  0  0  0  0  0  0  0  0  0  0  0
   11.8900  -20.5390    1.2970 H   0  0  0  0  0  0  0  0  0  0  0  0
   11.5050  -19.0450   -0.6400 H   0  0  0  0  0  0  0  0  0  0  0  0
   13.0800  -18.2730   -0.3570 H   0  0  0  0  0  0  0  0  0  0  0  0
   12.3290  -17.5670    1.8950 H   0  0  0  0  0  0  0  0  0  0  0  0
   10.7540  -18.3390    1.6110 H   0  0  0  0  0  0  0  0  0  0  0  0
   10.3690  -16.8460   -0.3250 H   0  0  0  0  0  0  0  0  0  0  0  0
   11.9440  -16.0730   -0.0420 H   0  0  0  0  0  0  0  0  0  0  0  0
   11.1930  -15.3680    2.2090 H   0  0  0  0  0  0  0  0  0  0  0  0
    9.6180  -16.1400    1.9260 H   0  0  0  0  0  0  0  0  0  0  0  0
    9.2340  -14.6460   -0.0110 H   0  0  0  0  0  0  0  0  0  0  0  0
   10.8080  -13.8740    0.2730 H   0  0  0  0  0  0  0  0  0  0  0  0
   10.0570  -13.1680    2.5240 H   0  0  0  0  0  0  0  0  0  0  0  0
    8.4830  -13.9410    2.2410 H   0  0  0  0  0  0  0  0  0  0  0  0
    8.0980  -12.4470    0.3040 H   0  0  0  0  0  0  0  0  0  0  0  0
    9.6730  -11.6740    0.5870 H   0  0  0  0  0  0  0  0  0  0  0  0
    8.9220  -10.9690    2.8380 H   0  0  0  0  0  0  0  0  0  0  0  0
    7.3470  -11.7410    2.5550 H   0  0  0  0  0  0  0  0  0  0  0  0
    6.9630  -10.2470    0.6190 H   0  0  0  0  0  0  0  0  0  0  0  0
    8.5370   -9.4750    0.9020 H   0  0  0  0  0  0  0  0  0  0  0  0
    7.7860   -8.7690    3.1530 H   0  0  0  0  0  0  0  0  0  0  0  0
    6.2120   -9.5420    2.8700 H   0  0  0  0  0  0  0  0  0  0  0  0
    5.8270   -8.0480    0.9330 H   0  0  0  0  0  0  0  0  0  0  0  0
    7.4020   -7.2750    1.2160 H   0  0  0  0  0  0  0  0  0  0  0  0
    3.1870   -6.0370    1.7450 H   0  0  0  0  0  0  0  0  0  0  0  0
    5.3020   -2.4190    1.5740 H   0  0  0  0  0  0  0  0  0  0  0  0
    1.9870   -2.8460    2.8720 H   0  0  0  0  0  0  0  0  0  0  0  0
    1.5730   -0.2110    1.2620 H   0  0  0  0  0  0  0  0  0  0  0  0
   -0.4730    0.9210    0.4380 H   0  0  0  0  0  0  0  0  0  0  0  0
   -2.5640   -0.3740    0.1190 H   0  0  0  0  0  0  0  0  0  0  0  0
   -2.6090   -2.8010    0.6260 H   0  0  0  0  0  0  0  0  0  0  0  0
   -2.4350   -4.6730   -0.2160 H   0  0  0  0  0  0  0  0  0  0  0  0
   -1.7950   -6.2630   -0.6850 H   0  0  0  0  0  0  0  0  0  0  0  0
   -2.4350   -6.0110    0.9530 H   0  0  0  0  0  0  0  0  0  0  0  0
  1 38  1  0  0  0  0
  1 39  1  0  0  0  0
  1 40  1  0  0  0  0
  1  2  1  0  0  0  0
  2 41  1  0  0  0  0
  2 42  1  0  0  0  0
  2  3  1  0  0  0  0
  3 43  1  0  0  0  0
  3 44  1  0  0  0  0
  3  4  1  0  0  0  0
  4 45  1  0  0  0  0
  4 46  1  0  0  0  0
  4  5  1  0  0  0  0
  5 47  1  0  0  0  0
  5 48  1  0  0  0  0
  5  6  1  0  0  0  0
  6 49  1  0  0  0  0
  6 50  1  0  0  0  0
  6  7  1  0  0  0  0
  7 51  1  0  0  0  0
  7 52  1  0  0  0  0
  7  8  1  0  0  0  0
  8 53  1  0  0  0  0
  8 54  1  0  0  0  0
  8  9  1  0  0  0  0
  9 55  1  0  0  0  0
  9 56  1  0  0  0  0
  9 10  1  0  0  0  0
 10 57  1  0  0  0  0
 10 58  1  0  0  0  0
 10 11  1  0  0  0  0
 11 59  1  0  0  0  0
 11 60  1  0  0  0  0
 11 12  1  0  0  0  0
 12 61  1  0  0  0  0
 12 62  1  0  0  0  0
 12 13  1  0  0  0  0
 13 63  1  0  0  0  0
 13 64  1  0  0  0  0
 13 14  1  0  0  0  0
 14 65  1  0  0  0  0
 14 66  1  0  0  0  0
 14 15  1  0  0  0  0
 15 67  1  0  0  0  0
 15 68  1  0  0  0  0
 15 16  1  0  0  0  0
 16 69  1  0  0  0  0
 16 70  1  0  0  0  0
 16 17  1  0  0  0  0
 17 71  1  0  0  0  0
 17 72  1  0  0  0  0
 17 18  1  0  0  0  0
 18 19  2  0  0  0  0
 18 20  1  0  0  0  0
 20 21  1  0  0  0  0
 21 73  1  0  0  0  0
 21 22  2  0  0  0  0
 22 23  1  0  0  0  0
 23 74  1  0  0  0  0
 23 24  1  0  0  0  0
 24 20  2  0  0  0  0
 22 25  1  0  0  0  0
 25 26  2  0  0  0  0
 25 27  1  0  0  0  0
 27 75  1  0  0  0  0
 27 28  1  0  0  0  0
 28 29  2  0  0  0  0
 29 76  1  0  0  0  0
 29 30  1  0  0  0  0
 30 77  1  0  0  0  0
 30 31  2  0  0  0  0
 31 78  1  0  0  0  0
 31 32  1  0  0  0  0
 32 79  1  0  0  0  0
 32 33  2  0  0  0  0
 33 28  1  0  0  0  0
 33 34  1  0  0  0  0
 34 35  2  0  0  0  0
 34 36  1  0  0  0  0
 36 37  1  0  0  0  0
 37 80  1  0  0  0  0
 37 81  1  0  0  0  0
 37 82  1  0  0  0  0
M  END
>  <LOGBIO>
5.1300

>  <PRED_LOGBIO>
4.2200

>  <WHL_TMPL>
1

>  <ANCH>
8-9;76-77

$$$$
ROW33
  -MTS-   01071502443D 0   0.00000     0.00000     0

105111  0  0  1  0  0  0  0  0999 V2000
    8.4600    1.0330   -5.5430 O   0  0  0  0  0  0  0  0  0  0  0  0
    7.9090    1.7740   -4.6000 C   0  0  0  0  0  0  0  0  0  0  0  0
    8.6070    2.4900   -3.9010 O   0  0  0  0  0  0  0  0  0  0  0  0
    6.4150    1.7360   -4.3860 C   0  0  2  0  0  0  0  0  0  0  0  0
    5.7060    2.1790   -5.6650 C   0  0  0  0  0  0  0  0  0  0  0  0
    6.0770    1.2480   -6.7950 C   0  0  0  0  0  0  0  0  0  0  0  0
    7.1920    1.5270   -7.5940 C   0  0  0  0  0  0  0  0  0  0  0  0
    7.5360    0.6630   -8.6420 C   0  0  0  0  0  0  0  0  0  0  0  0
    6.7650   -0.4790   -8.8890 C   0  0  0  0  0  0  0  0  0  0  0  0
    7.1010   -1.3240   -9.9140 O   0  0  0  0  0  0  0  0  0  0  0  0
    5.6500   -0.7580   -8.0890 C   0  0  0  0  0  0  0  0  0  0  0  0
    5.3060    0.1050   -7.0420 C   0  0  0  0  0  0  0  0  0  0  0  0
    6.0540    2.6420   -3.2870 N   0  0  0  0  0  0  0  0  0  0  0  0
    5.2800    3.7700   -3.3650 C   0  0  0  0  0  0  0  0  0  0  0  0
    5.2020    4.2980   -2.1360 C   0  0  0  0  0  0  0  0  0  0  0  0
    4.4480    5.5500   -1.7540 C   0  0  0  0  0  0  0  0  0  0  0  0
    5.3110    6.6830   -1.8810 O   0  0  0  0  0  0  0  0  0  0  0  0
    4.6500    7.9020   -1.5320 C   0  0  2  0  0  0  0  0  0  0  0  0
    5.1500    8.9750   -2.3330 O   0  0  0  0  0  0  0  0  0  0  0  0
    4.4370   10.1880   -2.0820 C   0  0  2  0  0  0  0  0  0  0  0  0
    4.9200   11.2830   -3.0330 C   0  0  0  0  0  0  0  0  0  0  0  0
    4.1330   11.2590   -4.2260 O   0  0  0  0  0  0  0  0  0  0  0  0
    4.5420   12.2650   -5.1570 C   0  0  0  0  0  0  0  0  0  0  0  0
    3.6760   12.1890   -6.3920 C   0  0  0  0  0  0  0  0  0  0  0  0
    2.4930   12.9340   -6.4650 C   0  0  0  0  0  0  0  0  0  0  0  0
    1.6910   12.8640   -7.6100 C   0  0  0  0  0  0  0  0  0  0  0  0
    2.0720   12.0490   -8.6830 C   0  0  0  0  0  0  0  0  0  0  0  0
    3.2550   11.3040   -8.6100 C   0  0  0  0  0  0  0  0  0  0  0  0
    4.0580   11.3740   -7.4650 C   0  0  0  0  0  0  0  0  0  0  0  0
    4.5970   10.6520   -0.6230 C   0  0  2  0  0  0  0  0  0  0  0  0
    3.7660   11.7940   -0.3980 O   0  0  0  0  0  0  0  0  0  0  0  0
    2.4580   11.4260    0.0480 C   0  0  0  0  0  0  0  0  0  0  0  0
    1.6320   12.6710    0.2660 C   0  0  0  0  0  0  0  0  0  0  0  0
    1.6270   13.2980    1.5180 C   0  0  0  0  0  0  0  0  0  0  0  0
    0.8610   14.4520    1.7200 C   0  0  0  0  0  0  0  0  0  0  0  0
    0.0990   14.9790    0.6710 C   0  0  0  0  0  0  0  0  0  0  0  0
    0.1030   14.3520   -0.5810 C   0  0  0  0  0  0  0  0  0  0  0  0
    0.8700   13.1980   -0.7830 C   0  0  0  0  0  0  0  0  0  0  0  0
    4.1920    9.5330    0.3540 C   0  0  2  0  0  0  0  0  0  0  0  0
    4.6080    9.8890    1.6750 O   0  0  0  0  0  0  0  0  0  0  0  0
    5.8140   10.6590    1.6680 C   0  0  0  0  0  0  0  0  0  0  0  0
    6.1990   11.0030    3.0870 C   0  0  0  0  0  0  0  0  0  0  0  0
    5.7270   12.1830    3.6740 C   0  0  0  0  0  0  0  0  0  0  0  0
    6.0840   12.5020    4.9890 C   0  0  0  0  0  0  0  0  0  0  0  0
    6.9140   11.6420    5.7170 C   0  0  0  0  0  0  0  0  0  0  0  0
    7.3870   10.4620    5.1300 C   0  0  0  0  0  0  0  0  0  0  0  0
    7.0290   10.1430    3.8150 C   0  0  0  0  0  0  0  0  0  0  0  0
    4.8270    8.1830   -0.0280 C   0  0  1  0  0  0  0  0  0  0  0  0
    4.2000    7.1390    0.7220 O   0  0  0  0  0  0  0  0  0  0  0  0
    5.1000    6.0620    0.9980 C   0  0  0  0  0  0  0  0  0  0  0  0
    4.3810    4.9960    1.7900 C   0  0  0  0  0  0  0  0  0  0  0  0
    3.7150    3.9600    1.1240 C   0  0  0  0  0  0  0  0  0  0  0  0
    3.0480    2.9710    1.8580 C   0  0  0  0  0  0  0  0  0  0  0  0
    3.0480    3.0190    3.2580 C   0  0  0  0  0  0  0  0  0  0  0  0
    3.7140    4.0550    3.9230 C   0  0  0  0  0  0  0  0  0  0  0  0
    4.3810    5.0440    3.1890 C   0  0  0  0  0  0  0  0  0  0  0  0
    5.9410    3.4860   -1.2680 N   0  0  0  0  0  0  0  0  0  0  0  0
    6.4430    2.5280   -1.8950 N   0  0  0  0  0  0  0  0  0  0  0  0
    9.4170    1.1900   -5.5270 H   0  0  0  0  0  0  0  0  0  0  0  0
    6.1100    0.7220   -4.1350 H   0  0  0  0  0  0  0  0  0  0  0  0
    4.6300    2.1510   -5.5110 H   0  0  0  0  0  0  0  0  0  0  0  0
    6.0110    3.1930   -5.9160 H   0  0  0  0  0  0  0  0  0  0  0  0
    7.7860    2.4080   -7.4040 H   0  0  0  0  0  0  0  0  0  0  0  0
    8.3950    0.8780   -9.2590 H   0  0  0  0  0  0  0  0  0  0  0  0
    7.7110   -2.0140   -9.6090 H   0  0  0  0  0  0  0  0  0  0  0  0
    5.0560   -1.6390   -8.2800 H   0  0  0  0  0  0  0  0  0  0  0  0
    4.4460   -0.1100   -6.4250 H   0  0  0  0  0  0  0  0  0  0  0  0
    4.8160    4.1630   -4.2580 H   0  0  0  0  0  0  0  0  0  0  0  0
    4.1060    5.4670   -0.7250 H   0  0  0  0  0  0  0  0  0  0  0  0
    3.5910    5.6710   -2.4130 H   0  0  0  0  0  0  0  0  0  0  0  0
    3.5990    7.7300   -1.7550 H   0  0  0  0  0  0  0  0  0  0  0  0
    3.3820   10.0540   -2.3150 H   0  0  0  0  0  0  0  0  0  0  0  0
    4.8180   12.2530   -2.5500 H   0  0  0  0  0  0  0  0  0  0  0  0
    5.9650   11.1100   -3.2830 H   0  0  0  0  0  0  0  0  0  0  0  0
    4.4350   13.2470   -4.7000 H   0  0  0  0  0  0  0  0  0  0  0  0
    5.5820   12.1040   -5.4320 H   0  0  0  0  0  0  0  0  0  0  0  0
    2.1990   13.5630   -5.6370 H   0  0  0  0  0  0  0  0  0  0  0  0
    0.7780   13.4380   -7.6660 H   0  0  0  0  0  0  0  0  0  0  0  0
    1.4530   11.9940   -9.5660 H   0  0  0  0  0  0  0  0  0  0  0  0
    3.5490   10.6750   -9.4370 H   0  0  0  0  0  0  0  0  0  0  0  0
    4.9700   10.8000   -7.4090 H   0  0  0  0  0  0  0  0  0  0  0  0
    5.6360   10.9230   -0.4460 H   0  0  0  0  0  0  0  0  0  0  0  0
    1.9810   10.8010   -0.7040 H   0  0  0  0  0  0  0  0  0  0  0  0
    2.5360   10.8740    0.9820 H   0  0  0  0  0  0  0  0  0  0  0  0
    2.2150   12.8910    2.3280 H   0  0  0  0  0  0  0  0  0  0  0  0
    0.8580   14.9350    2.6860 H   0  0  0  0  0  0  0  0  0  0  0  0
   -0.4920   15.8690    0.8270 H   0  0  0  0  0  0  0  0  0  0  0  0
   -0.4840   14.7590   -1.3910 H   0  0  0  0  0  0  0  0  0  0  0  0
    0.8730   12.7140   -1.7490 H   0  0  0  0  0  0  0  0  0  0  0  0
    3.1090    9.4310    0.3520 H   0  0  0  0  0  0  0  0  0  0  0  0
    6.6110   10.0800    1.2060 H   0  0  0  0  0  0  0  0  0  0  0  0
    5.6560   11.5750    1.1020 H   0  0  0  0  0  0  0  0  0  0  0  0
    5.0860   12.8470    3.1120 H   0  0  0  0  0  0  0  0  0  0  0  0
    5.7200   13.4130    5.4420 H   0  0  0  0  0  0  0  0  0  0  0  0
    7.1900   11.8880    6.7320 H   0  0  0  0  0  0  0  0  0  0  0  0
    8.0270    9.7980    5.6920 H   0  0  0  0  0  0  0  0  0  0  0  0
    7.3940    9.2330    3.3620 H   0  0  0  0  0  0  0  0  0  0  0  0
    5.8890    8.2070    0.2080 H   0  0  0  0  0  0  0  0  0  0  0  0
    5.4570    5.6390    0.0610 H   0  0  0  0  0  0  0  0  0  0  0  0
    5.9450    6.4340    1.5730 H   0  0  0  0  0  0  0  0  0  0  0  0
    3.7150    3.9230    0.0450 H   0  0  0  0  0  0  0  0  0  0  0  0
    2.5340    2.1720    1.3450 H   0  0  0  0  0  0  0  0  0  0  0  0
    2.5340    2.2560    3.8240 H   0  0  0  0  0  0  0  0  0  0  0  0
    3.7140    4.0920    5.0020 H   0  0  0  0  0  0  0  0  0  0  0  0
    4.8950    5.8430    3.7020 H   0  0  0  0  0  0  0  0  0  0  0  0
  1 59  1  0  0  0  0
  1  2  1  0  0  0  0
  2  3  2  0  0  0  0
  2  4  1  0  0  0  0
  4 60  1  0  0  0  0
  4  5  1  0  0  0  0
  5 61  1  0  0  0  0
  5 62  1  0  0  0  0
  5  6  1  0  0  0  0
  6  7  2  0  0  0  0
  7 63  1  0  0  0  0
  7  8  1  0  0  0  0
  8 64  1  0  0  0  0
  8  9  2  0  0  0  0
  9 10  1  0  0  0  0
 10 65  1  0  0  0  0
  9 11  1  0  0  0  0
 11 66  1  0  0  0  0
 11 12  2  0  0  0  0
 12  6  1  0  0  0  0
 12 67  1  0  0  0  0
  4 13  1  0  0  0  0
 13 14  1  0  0  0  0
 14 68  1  0  0  0  0
 14 15  2  0  0  0  0
 15 16  1  0  0  0  0
 16 69  1  0  0  0  0
 16 70  1  0  0  0  0
 16 17  1  0  0  0  0
 17 18  1  0  0  0  0
 18 71  1  0  0  0  0
 18 19  1  0  0  0  0
 19 20  1  0  0  0  0
 20 72  1  0  0  0  0
 20 21  1  0  0  0  0
 21 73  1  0  0  0  0
 21 74  1  0  0  0  0
 21 22  1  0  0  0  0
 22 23  1  0  0  0  0
 23 75  1  0  0  0  0
 23 76  1  0  0  0  0
 23 24  1  0  0  0  0
 24 25  2  0  0  0  0
 25 77  1  0  0  0  0
 25 26  1  0  0  0  0
 26 78  1  0  0  0  0
 26 27  2  0  0  0  0
 27 79  1  0  0  0  0
 27 28  1  0  0  0  0
 28 80  1  0  0  0  0
 28 29  2  0  0  0  0
 29 24  1  0  0  0  0
 29 81  1  0  0  0  0
 20 30  1  0  0  0  0
 30 82  1  0  0  0  0
 30 31  1  0  0  0  0
 31 32  1  0  0  0  0
 32 83  1  0  0  0  0
 32 84  1  0  0  0  0
 32 33  1  0  0  0  0
 33 34  2  0  0  0  0
 34 85  1  0  0  0  0
 34 35  1  0  0  0  0
 35 86  1  0  0  0  0
 35 36  2  0  0  0  0
 36 87  1  0  0  0  0
 36 37  1  0  0  0  0
 37 88  1  0  0  0  0
 37 38  2  0  0  0  0
 38 33  1  0  0  0  0
 38 89  1  0  0  0  0
 30 39  1  0  0  0  0
 39 90  1  0  0  0  0
 39 40  1  0  0  0  0
 40 41  1  0  0  0  0
 41 91  1  0  0  0  0
 41 92  1  0  0  0  0
 41 42  1  0  0  0  0
 42 43  2  0  0  0  0
 43 93  1  0  0  0  0
 43 44  1  0  0  0  0
 44 94  1  0  0  0  0
 44 45  2  0  0  0  0
 45 95  1  0  0  0  0
 45 46  1  0  0  0  0
 46 96  1  0  0  0  0
 46 47  2  0  0  0  0
 47 42  1  0  0  0  0
 47 97  1  0  0  0  0
 39 48  1  0  0  0  0
 48 18  1  0  0  0  0
 48 98  1  0  0  0  0
 48 49  1  0  0  0  0
 49 50  1  0  0  0  0
 50 99  1  0  0  0  0
 50100  1  0  0  0  0
 50 51  1  0  0  0  0
 51 52  2  0  0  0  0
 52101  1  0  0  0  0
 52 53  1  0  0  0  0
 53102  1  0  0  0  0
 53 54  2  0  0  0  0
 54103  1  0  0  0  0
 54 55  1  0  0  0  0
 55104  1  0  0  0  0
 55 56  2  0  0  0  0
 56 51  1  0  0  0  0
 56105  1  0  0  0  0
 15 57  1  0  0  0  0
 57 58  2  0  0  0  0
 58 13  1  0  0  0  0
M  END
>  <LOGBIO>
4.9500

>  <PRED_LOGBIO>
4.5500

>  <WHL_TMPL>
3

>  <ANCH>
15-16;25-104

$$$$
ROW34
  -MTS-   01071502443D 0   0.00000     0.00000     0

 66 70  0  0  0  0  0  0  0  0999 V2000
   -3.1020   -1.8450    0.3860 C   0  0  0  0  0  0  0  0  0  0  0  0
   -1.6870   -1.6670    0.8800 C   0  0  0  0  0  0  0  0  0  0  0  0
   -0.5610   -2.9390    1.3770 S   0  0  0  0  0  0  0  0  0  0  0  0
    0.7950   -1.8760    1.7830 C   0  0  0  0  0  0  0  0  0  0  0  0
    2.1540   -2.2860    2.3000 C   0  0  0  0  0  0  0  0  0  0  0  0
    2.1280   -2.3240    3.8090 C   0  0  0  0  0  0  0  0  0  0  0  0
    1.7790   -3.5050    4.4740 C   0  0  0  0  0  0  0  0  0  0  0  0
    1.7550   -3.5400    5.8730 C   0  0  0  0  0  0  0  0  0  0  0  0
    2.0810   -2.3930    6.6080 C   0  0  0  0  0  0  0  0  0  0  0  0
    2.4310   -1.2120    5.9430 C   0  0  0  0  0  0  0  0  0  0  0  0
    2.4540   -1.1770    4.5430 C   0  0  0  0  0  0  0  0  0  0  0  0
    0.3630   -0.6320    1.5370 C   0  0  0  0  0  0  0  0  0  0  0  0
   -1.0230   -0.5130    1.0320 C   0  0  0  0  0  0  0  0  0  0  0  0
   -1.6480    0.8230    0.7090 C   0  0  0  0  0  0  0  0  0  0  0  0
    1.2220    0.5530    1.7560 C   0  0  0  0  0  0  0  0  0  0  0  0
    1.2190    1.2230    2.9860 C   0  0  0  0  0  0  0  0  0  0  0  0
    2.0390    2.3340    3.1840 C   0  0  0  0  0  0  0  0  0  0  0  0
    2.8690    2.7820    2.1550 C   0  0  0  0  0  0  0  0  0  0  0  0
    2.8870    2.1270    0.9200 C   0  0  0  0  0  0  0  0  0  0  0  0
    2.0600    1.0150    0.7310 C   0  0  0  0  0  0  0  0  0  0  0  0
    3.7370    3.9600    2.3730 C   0  0  0  0  0  0  0  0  0  0  0  0
    3.5930    5.0950    1.5660 C   0  0  0  0  0  0  0  0  0  0  0  0
    4.4150    6.2100    1.7730 C   0  0  0  0  0  0  0  0  0  0  0  0
    5.3800    6.1900    2.7860 C   0  0  0  0  0  0  0  0  0  0  0  0
    6.1840    7.2810    2.9880 O   0  0  0  0  0  0  0  0  0  0  0  0
    7.5470    7.3500    2.2020 S   0  0  0  0  0  0  0  0  0  0  0  0
    7.2870    7.3360    0.7950 O   0  0  0  0  0  0  0  0  0  0  0  0
    8.3560    6.2230    2.5480 O   0  0  0  0  0  0  0  0  0  0  0  0
    8.4330    8.9010    2.6460 C   0  0  0  0  0  0  0  0  0  0  0  0
    8.2150   10.0680    1.9040 C   0  0  0  0  0  0  0  0  0  0  0  0
    8.8890   11.2480    2.2420 C   0  0  0  0  0  0  0  0  0  0  0  0
    9.7800   11.2600    3.3210 C   0  0  0  0  0  0  0  0  0  0  0  0
   10.4930   12.5080    3.6780 C   0  0  0  0  0  0  0  0  0  0  0  0
    9.9970   13.2870    4.4750 O   0  0  0  0  0  0  0  0  0  0  0  0
   11.6650   12.7770    3.1350 O   0  0  0  0  0  0  0  0  0  0  0  0
    9.9980   10.0930    4.0630 C   0  0  0  0  0  0  0  0  0  0  0  0
   10.8710   10.1050    5.1190 O   0  0  0  0  0  0  0  0  0  0  0  0
    9.3250    8.9130    3.7250 C   0  0  0  0  0  0  0  0  0  0  0  0
    5.5250    5.0550    3.5930 C   0  0  0  0  0  0  0  0  0  0  0  0
    4.7030    3.9400    3.3870 C   0  0  0  0  0  0  0  0  0  0  0  0
   -3.5360   -2.7320    0.8430 H   0  0  0  0  0  0  0  0  0  0  0  0
   -3.0980   -1.9590   -0.6960 H   0  0  0  0  0  0  0  0  0  0  0  0
   -3.6930   -0.9720    0.6560 H   0  0  0  0  0  0  0  0  0  0  0  0
    2.9000   -1.5680    1.9670 H   0  0  0  0  0  0  0  0  0  0  0  0
    2.4050   -3.2730    1.9170 H   0  0  0  0  0  0  0  0  0  0  0  0
    1.5270   -4.3900    3.9070 H   0  0  0  0  0  0  0  0  0  0  0  0
    1.4850   -4.4510    6.3860 H   0  0  0  0  0  0  0  0  0  0  0  0
    2.0620   -2.4200    7.6870 H   0  0  0  0  0  0  0  0  0  0  0  0
    2.6820   -0.3280    6.5090 H   0  0  0  0  0  0  0  0  0  0  0  0
    2.7240   -0.2660    4.0300 H   0  0  0  0  0  0  0  0  0  0  0  0
   -2.7220    0.7700    0.8750 H   0  0  0  0  0  0  0  0  0  0  0  0
   -1.4540    1.0730   -0.3320 H   0  0  0  0  0  0  0  0  0  0  0  0
   -1.2200    1.5890    1.3520 H   0  0  0  0  0  0  0  0  0  0  0  0
    0.5790    0.8780    3.7850 H   0  0  0  0  0  0  0  0  0  0  0  0
    2.0320    2.8480    4.1340 H   0  0  0  0  0  0  0  0  0  0  0  0
    3.5290    2.4740    0.1240 H   0  0  0  0  0  0  0  0  0  0  0  0
    2.0670    0.5040   -0.2200 H   0  0  0  0  0  0  0  0  0  0  0  0
    2.8480    5.1110    0.7840 H   0  0  0  0  0  0  0  0  0  0  0  0
    4.3040    7.0850    1.1500 H   0  0  0  0  0  0  0  0  0  0  0  0
    7.5270   10.0590    1.0720 H   0  0  0  0  0  0  0  0  0  0  0  0
    8.7200   12.1490    1.6710 H   0  0  0  0  0  0  0  0  0  0  0  0
   11.9710   13.6270    3.4880 H   0  0  0  0  0  0  0  0  0  0  0  0
   11.7700    9.8810    4.8300 H   0  0  0  0  0  0  0  0  0  0  0  0
    9.4930    8.0130    4.2970 H   0  0  0  0  0  0  0  0  0  0  0  0
    6.2700    5.0390    4.3750 H   0  0  0  0  0  0  0  0  0  0  0  0
    4.8140    3.0650    4.0090 H   0  0  0  0  0  0  0  0  0  0  0  0
  1 41  1  0  0  0  0
  1 42  1  0  0  0  0
  1 43  1  0  0  0  0
  1  2  1  0  0  0  0
  2  3  1  0  0  0  0
  3  4  1  0  0  0  0
  4  5  1  0  0  0  0
  5 44  1  0  0  0  0
  5 45  1  0  0  0  0
  5  6  1  0  0  0  0
  6  7  2  0  0  0  0
  7 46  1  0  0  0  0
  7  8  1  0  0  0  0
  8 47  1  0  0  0  0
  8  9  2  0  0  0  0
  9 48  1  0  0  0  0
  9 10  1  0  0  0  0
 10 49  1  0  0  0  0
 10 11  2  0  0  0  0
 11  6  1  0  0  0  0
 11 50  1  0  0  0  0
  4 12  2  0  0  0  0
 12 13  1  0  0  0  0
 13  2  2  0  0  0  0
 13 14  1  0  0  0  0
 14 51  1  0  0  0  0
 14 52  1  0  0  0  0
 14 53  1  0  0  0  0
 12 15  1  0  0  0  0
 15 16  2  0  0  0  0
 16 54  1  0  0  0  0
 16 17  1  0  0  0  0
 17 55  1  0  0  0  0
 17 18  2  0  0  0  0
 18 19  1  0  0  0  0
 19 56  1  0  0  0  0
 19 20  2  0  0  0  0
 20 15  1  0  0  0  0
 20 57  1  0  0  0  0
 18 21  1  0  0  0  0
 21 22  2  0  0  0  0
 22 58  1  0  0  0  0
 22 23  1  0  0  0  0
 23 59  1  0  0  0  0
 23 24  2  0  0  0  0
 24 25  1  0  0  0  0
 25 26  1  0  0  0  0
 26 27  2  0  0  0  0
 26 28  2  0  0  0  0
 26 29  1  0  0  0  0
 29 30  2  0  0  0  0
 30 60  1  0  0  0  0
 30 31  1  0  0  0  0
 31 61  1  0  0  0  0
 31 32  2  0  0  0  0
 32 33  1  0  0  0  0
 33 34  2  0  0  0  0
 33 35  1  0  0  0  0
 35 62  1  0  0  0  0
 32 36  1  0  0  0  0
 36 37  1  0  0  0  0
 37 63  1  0  0  0  0
 36 38  2  0  0  0  0
 38 29  1  0  0  0  0
 38 64  1  0  0  0  0
 24 39  1  0  0  0  0
 39 65  1  0  0  0  0
 39 40  2  0  0  0  0
 40 21  1  0  0  0  0
 40 66  1  0  0  0  0
M  END
>  <LOGBIO>
7.4900

>  <PRED_LOGBIO>
6.0400

>  <WHL_TMPL>
2

>  <ANCH>
3-4;28-36

$$$$
ROW35
  -MTS-   01071502443D 0   0.00000     0.00000     0

 59 62  0  0  0  0  0  0  0  0999 V2000
    3.7940   -2.6130    5.6140 C   0  0  0  0  0  0  0  0  0  0  0  0
    3.7580   -2.6070    4.0890 C   0  0  0  0  0  0  0  0  0  0  0  0
    2.4260   -2.3340    3.6450 O   0  0  0  0  0  0  0  0  0  0  0  0
    2.1980   -2.2880    2.3150 C   0  0  0  0  0  0  0  0  0  0  0  0
    3.1140   -2.4760    1.5320 O   0  0  0  0  0  0  0  0  0  0  0  0
    0.8360   -2.0080    1.8080 C   0  0  0  0  0  0  0  0  0  0  0  0
   -0.0480   -2.9850    1.5640 C   0  0  0  0  0  0  0  0  0  0  0  0
    0.1430   -4.3310    1.7320 N   0  0  0  0  0  0  0  0  0  0  0  0
   -0.1510   -4.9050    2.8950 C   0  0  0  0  0  0  0  0  0  0  0  0
   -0.5950   -4.2260    3.8200 O   0  0  0  0  0  0  0  0  0  0  0  0
    0.0560   -6.3590    3.0770 C   0  0  0  0  0  0  0  0  0  0  0  0
    1.2830   -6.8370    3.5510 C   0  0  0  0  0  0  0  0  0  0  0  0
    1.4790   -8.2130    3.7230 C   0  0  0  0  0  0  0  0  0  0  0  0
    0.4480   -9.1100    3.4210 C   0  0  0  0  0  0  0  0  0  0  0  0
   -0.7790   -8.6310    2.9460 C   0  0  0  0  0  0  0  0  0  0  0  0
   -0.9750   -7.2560    2.7740 C   0  0  0  0  0  0  0  0  0  0  0  0
   -2.2720   -6.7500    2.2730 C   0  0  0  0  0  0  0  0  0  0  0  0
   -3.1620   -6.4680    3.0590 O   0  0  0  0  0  0  0  0  0  0  0  0
   -2.4670   -6.6040    0.9750 O   0  0  0  0  0  0  0  0  0  0  0  0
   -1.5140   -2.1830    0.9800 S   0  0  0  0  0  0  0  0  0  0  0  0
   -0.8920   -0.5290    1.0800 C   0  0  0  0  0  0  0  0  0  0  0  0
    0.3630   -0.6320    1.5370 C   0  0  0  0  0  0  0  0  0  0  0  0
    1.2220    0.5530    1.7560 C   0  0  0  0  0  0  0  0  0  0  0  0
    1.2190    1.2230    2.9860 C   0  0  0  0  0  0  0  0  0  0  0  0
    2.0390    2.3340    3.1840 C   0  0  0  0  0  0  0  0  0  0  0  0
    2.8690    2.7820    2.1550 C   0  0  0  0  0  0  0  0  0  0  0  0
    2.8870    2.1270    0.9200 C   0  0  0  0  0  0  0  0  0  0  0  0
    2.0600    1.0150    0.7310 C   0  0  0  0  0  0  0  0  0  0  0  0
    3.7370    3.9600    2.3730 C   0  0  0  0  0  0  0  0  0  0  0  0
    4.7030    3.9400    3.3870 C   0  0  0  0  0  0  0  0  0  0  0  0
    5.5240    5.0550    3.5930 C   0  0  0  0  0  0  0  0  0  0  0  0
    5.3800    6.1900    2.7860 C   0  0  0  0  0  0  0  0  0  0  0  0
    6.1840    7.2810    2.9880 O   0  0  0  0  0  0  0  0  0  0  0  0
    7.4210    7.3440    2.2740 C   0  0  0  0  0  0  0  0  0  0  0  0
    4.4150    6.2100    1.7730 C   0  0  0  0  0  0  0  0  0  0  0  0
    3.5930    5.0950    1.5660 C   0  0  0  0  0  0  0  0  0  0  0  0
    3.1220   -3.3820    5.9900 H   0  0  0  0  0  0  0  0  0  0  0  0
    4.8070   -2.8210    5.9520 H   0  0  0  0  0  0  0  0  0  0  0  0
    3.4790   -1.6420    5.9890 H   0  0  0  0  0  0  0  0  0  0  0  0
    4.0720   -3.5790    3.7140 H   0  0  0  0  0  0  0  0  0  0  0  0
    4.4300   -1.8380    3.7130 H   0  0  0  0  0  0  0  0  0  0  0  0
    0.5080   -4.8880    0.9720 H   0  0  0  0  0  0  0  0  0  0  0  0
    2.0790   -6.1450    3.7850 H   0  0  0  0  0  0  0  0  0  0  0  0
    2.4260   -8.5820    4.0890 H   0  0  0  0  0  0  0  0  0  0  0  0
    0.5990  -10.1710    3.5540 H   0  0  0  0  0  0  0  0  0  0  0  0
   -1.5750   -9.3230    2.7130 H   0  0  0  0  0  0  0  0  0  0  0  0
   -3.3660   -6.2660    0.8430 H   0  0  0  0  0  0  0  0  0  0  0  0
   -1.4180    0.3790    0.8240 H   0  0  0  0  0  0  0  0  0  0  0  0
    0.5790    0.8780    3.7850 H   0  0  0  0  0  0  0  0  0  0  0  0
    2.0320    2.8480    4.1340 H   0  0  0  0  0  0  0  0  0  0  0  0
    3.5290    2.4740    0.1240 H   0  0  0  0  0  0  0  0  0  0  0  0
    2.0670    0.5040   -0.2200 H   0  0  0  0  0  0  0  0  0  0  0  0
    4.8140    3.0650    4.0090 H   0  0  0  0  0  0  0  0  0  0  0  0
    6.2690    5.0400    4.3750 H   0  0  0  0  0  0  0  0  0  0  0  0
    7.2240    7.3330    1.2040 H   0  0  0  0  0  0  0  0  0  0  0  0
    7.9450    8.2610    2.5370 H   0  0  0  0  0  0  0  0  0  0  0  0
    8.0370    6.4870    2.5390 H   0  0  0  0  0  0  0  0  0  0  0  0
    4.3030    7.0850    1.1500 H   0  0  0  0  0  0  0  0  0  0  0  0
    2.8480    5.1110    0.7840 H   0  0  0  0  0  0  0  0  0  0  0  0
  1 37  1  0  0  0  0
  1 38  1  0  0  0  0
  1 39  1  0  0  0  0
  1  2  1  0  0  0  0
  2 40  1  0  0  0  0
  2 41  1  0  0  0  0
  2  3  1  0  0  0  0
  3  4  1  0  0  0  0
  4  5  2  0  0  0  0
  4  6  1  0  0  0  0
  6  7  2  0  0  0  0
  7  8  1  0  0  0  0
  8 42  1  0  0  0  0
  8  9  1  0  0  0  0
  9 10  2  0  0  0  0
  9 11  1  0  0  0  0
 11 12  2  0  0  0  0
 12 43  1  0  0  0  0
 12 13  1  0  0  0  0
 13 44  1  0  0  0  0
 13 14  2  0  0  0  0
 14 45  1  0  0  0  0
 14 15  1  0  0  0  0
 15 46  1  0  0  0  0
 15 16  2  0  0  0  0
 16 11  1  0  0  0  0
 16 17  1  0  0  0  0
 17 18  2  0  0  0  0
 17 19  1  0  0  0  0
 19 47  1  0  0  0  0
  7 20  1  0  0  0  0
 20 21  1  0  0  0  0
 21 48  1  0  0  0  0
 21 22  2  0  0  0  0
 22  6  1  0  0  0  0
 22 23  1  0  0  0  0
 23 24  2  0  0  0  0
 24 49  1  0  0  0  0
 24 25  1  0  0  0  0
 25 50  1  0  0  0  0
 25 26  2  0  0  0  0
 26 27  1  0  0  0  0
 27 51  1  0  0  0  0
 27 28  2  0  0  0  0
 28 23  1  0  0  0  0
 28 52  1  0  0  0  0
 26 29  1  0  0  0  0
 29 30  2  0  0  0  0
 30 53  1  0  0  0  0
 30 31  1  0  0  0  0
 31 54  1  0  0  0  0
 31 32  2  0  0  0  0
 32 33  1  0  0  0  0
 33 34  1  0  0  0  0
 34 55  1  0  0  0  0
 34 56  1  0  0  0  0
 34 57  1  0  0  0  0
 32 35  1  0  0  0  0
 35 58  1  0  0  0  0
 35 36  2  0  0  0  0
 36 29  1  0  0  0  0
 36 59  1  0  0  0  0
M  END
>  <LOGBIO>
5.3400

>  <PRED_LOGBIO>
4.8400

>  <WHL_TMPL>
2

>  <ANCH>
3-4;35-43

$$$$
ROW36
  -MTS-   01071502443D 0   0.00000     0.00000     0

 51 54  0  0  1  0  0  0  0  0999 V2000
    0.8570    2.1710    5.1530 C   0  0  0  0  0  0  0  0  0  0  0  0
    2.1920    2.1480    4.6400 O   0  0  0  0  0  0  0  0  0  0  0  0
    2.2980    2.0880    3.2760 C   0  0  0  0  0  0  0  0  0  0  0  0
    1.9030    0.9310    2.5930 C   0  0  0  0  0  0  0  0  0  0  0  0
    2.0120    0.8690    1.1990 C   0  0  0  0  0  0  0  0  0  0  0  0
    2.5150    1.9640    0.4870 C   0  0  0  0  0  0  0  0  0  0  0  0
    2.9110    3.1210    1.1690 C   0  0  0  0  0  0  0  0  0  0  0  0
    3.3780    4.0910    0.3220 O   0  0  0  0  0  0  0  0  0  0  0  0
    3.0110    3.7300   -1.0120 C   0  0  1  0  0  0  0  0  0  0  0  0
    3.4590    4.2400   -2.3620 C   0  0  0  0  0  0  0  0  0  0  0  0
    3.8380    5.5770   -2.5280 C   0  0  0  0  0  0  0  0  0  0  0  0
    4.2500    6.0370   -3.7840 C   0  0  0  0  0  0  0  0  0  0  0  0
    4.2850    5.1590   -4.8740 C   0  0  0  0  0  0  0  0  0  0  0  0
    4.6890    5.6080   -6.1040 O   0  0  0  0  0  0  0  0  0  0  0  0
    3.9060    3.8210   -4.7080 C   0  0  0  0  0  0  0  0  0  0  0  0
    3.4930    3.3620   -3.4520 C   0  0  0  0  0  0  0  0  0  0  0  0
    3.1420    2.0390   -3.3890 O   0  0  0  0  0  0  0  0  0  0  0  0
    2.2140    1.7350   -2.3440 C   0  0  0  0  0  0  0  0  0  0  0  0
    2.7550    2.2120   -0.9830 C   0  0  1  0  0  0  0  0  0  0  0  0
    4.1020    1.7440   -1.0890 O   0  0  0  0  0  0  0  0  0  0  0  0
    4.2540    0.4260   -0.5560 C   0  0  0  0  0  0  0  0  0  0  0  0
    2.8020    3.1830    2.5640 C   0  0  0  0  0  0  0  0  0  0  0  0
    3.2280    4.4300    3.3000 C   0  0  0  0  0  0  0  0  0  0  0  0
    4.4040    4.1110    4.1920 C   0  0  0  0  0  0  0  0  0  0  0  0
    4.9530    5.0740    4.9460 C   0  0  0  0  0  0  0  0  0  0  0  0
    4.3970    6.4770    4.9020 C   0  0  0  0  0  0  0  0  0  0  0  0
    6.1290    4.7550    5.8380 C   0  0  0  0  0  0  0  0  0  0  0  0
    0.3350    1.2680    4.8440 H   0  0  0  0  0  0  0  0  0  0  0  0
    0.8870    2.2190    6.2390 H   0  0  0  0  0  0  0  0  0  0  0  0
    0.3350    3.0430    4.7660 H   0  0  0  0  0  0  0  0  0  0  0  0
    1.5140    0.0860    3.1420 H   0  0  0  0  0  0  0  0  0  0  0  0
    1.7070   -0.0230    0.6720 H   0  0  0  0  0  0  0  0  0  0  0  0
    1.9810    4.0800   -1.0240 H   0  0  0  0  0  0  0  0  0  0  0  0
    3.8110    6.2540   -1.6870 H   0  0  0  0  0  0  0  0  0  0  0  0
    4.5430    7.0680   -3.9130 H   0  0  0  0  0  0  0  0  0  0  0  0
    5.6470    5.5050   -6.2140 H   0  0  0  0  0  0  0  0  0  0  0  0
    3.9320    3.1440   -5.5490 H   0  0  0  0  0  0  0  0  0  0  0  0
    2.1530    0.6500   -2.2900 H   0  0  0  0  0  0  0  0  0  0  0  0
    1.2760    2.2540   -2.5330 H   0  0  0  0  0  0  0  0  0  0  0  0
    3.6120   -0.2620   -1.1010 H   0  0  0  0  0  0  0  0  0  0  0  0
    5.2910    0.1120   -0.6570 H   0  0  0  0  0  0  0  0  0  0  0  0
    3.9760    0.4260    0.4960 H   0  0  0  0  0  0  0  0  0  0  0  0
    2.4010    4.7940    3.9050 H   0  0  0  0  0  0  0  0  0  0  0  0
    3.5160    5.1950    2.5810 H   0  0  0  0  0  0  0  0  0  0  0  0
    4.8010    3.1080    4.2230 H   0  0  0  0  0  0  0  0  0  0  0  0
    3.3540    6.4640    5.2120 H   0  0  0  0  0  0  0  0  0  0  0  0
    4.9680    7.1140    5.5750 H   0  0  0  0  0  0  0  0  0  0  0  0
    4.4690    6.8640    3.8880 H   0  0  0  0  0  0  0  0  0  0  0  0
    6.9560    4.3910    5.2330 H   0  0  0  0  0  0  0  0  0  0  0  0
    6.4360    5.6540    6.3690 H   0  0  0  0  0  0  0  0  0  0  0  0
    5.8410    3.9900    6.5570 H   0  0  0  0  0  0  0  0  0  0  0  0
  1 28  1  0  0  0  0
  1 29  1  0  0  0  0
  1 30  1  0  0  0  0
  1  2  1  0  0  0  0
  2  3  1  0  0  0  0
  3  4  2  0  0  0  0
  4 31  1  0  0  0  0
  4  5  1  0  0  0  0
  5 32  1  0  0  0  0
  5  6  2  0  0  0  0
  6  7  1  0  0  0  0
  7  8  1  0  0  0  0
  8  9  1  0  0  0  0
  9 33  1  0  0  0  0
  9 10  1  0  0  0  0
 10 11  1  0  0  0  0
 11 34  1  0  0  0  0
 11 12  2  0  0  0  0
 12 35  1  0  0  0  0
 12 13  1  0  0  0  0
 13 14  1  0  0  0  0
 14 36  1  0  0  0  0
 13 15  2  0  0  0  0
 15 37  1  0  0  0  0
 15 16  1  0  0  0  0
 16 10  2  0  0  0  0
 16 17  1  0  0  0  0
 17 18  1  0  0  0  0
 18 38  1  0  0  0  0
 18 39  1  0  0  0  0
 18 19  1  0  0  0  0
 19  6  1  0  0  0  0
 19  9  1  0  0  0  0
 19 20  1  0  0  0  0
 20 21  1  0  0  0  0
 21 40  1  0  0  0  0
 21 41  1  0  0  0  0
 21 42  1  0  0  0  0
  7 22  2  0  0  0  0
 22  3  1  0  0  0  0
 22 23  1  0  0  0  0
 23 43  1  0  0  0  0
 23 44  1  0  0  0  0
 23 24  1  0  0  0  0
 24 45  1  0  0  0  0
 24 25  2  0  0  0  0
 25 26  1  0  0  0  0
 26 46  1  0  0  0  0
 26 47  1  0  0  0  0
 26 48  1  0  0  0  0
 25 27  1  0  0  0  0
 27 49  1  0  0  0  0
 27 50  1  0  0  0  0
 27 51  1  0  0  0  0
M  END
>  <LOGBIO>
4.7100

>  <PRED_LOGBIO>
5.3500

>  <WHL_TMPL>
3

>  <ANCH>
28-23;5-6

$$$$
ROW37
  -MTS-   01071502443D 0   0.00000     0.00000     0

 62 66  0  0  0  0  0  0  0  0999 V2000
    8.9910    5.4770   -1.2090 O   0  0  0  0  0  0  0  0  0  0  0  0
    7.8590    4.8580   -1.4860 C   0  0  0  0  0  0  0  0  0  0  0  0
    7.5300    4.6800   -2.6470 O   0  0  0  0  0  0  0  0  0  0  0  0
    6.9720    4.3690   -0.3660 C   0  0  0  0  0  0  0  0  0  0  0  0
    5.7350    3.6920   -0.9550 C   0  0  0  0  0  0  0  0  0  0  0  0
    4.8480    3.2030    0.1650 C   0  0  0  0  0  0  0  0  0  0  0  0
    5.1800    3.3820    1.3350 O   0  0  0  0  0  0  0  0  0  0  0  0
    3.7070    2.5790   -0.1150 N   0  0  0  0  0  0  0  0  0  0  0  0
    2.8870    2.1270    0.9200 C   0  0  0  0  0  0  0  0  0  0  0  0
    2.0600    1.0150    0.7310 C   0  0  0  0  0  0  0  0  0  0  0  0
    1.2220    0.5530    1.7560 C   0  0  0  0  0  0  0  0  0  0  0  0
    1.2190    1.2230    2.9860 C   0  0  0  0  0  0  0  0  0  0  0  0
    2.0390    2.3340    3.1840 C   0  0  0  0  0  0  0  0  0  0  0  0
    2.8690    2.7820    2.1550 C   0  0  0  0  0  0  0  0  0  0  0  0
    3.6730    3.8730    2.3570 O   0  0  0  0  0  0  0  0  0  0  0  0
    0.3630   -0.6320    1.5370 C   0  0  0  0  0  0  0  0  0  0  0  0
   -0.9420   -0.4720    1.0570 C   0  0  0  0  0  0  0  0  0  0  0  0
   -1.7550   -1.5930    0.8500 C   0  0  0  0  0  0  0  0  0  0  0  0
   -1.2610   -2.8750    1.1210 C   0  0  0  0  0  0  0  0  0  0  0  0
    0.0450   -3.0350    1.6000 C   0  0  0  0  0  0  0  0  0  0  0  0
    0.8570   -1.9140    1.8080 C   0  0  0  0  0  0  0  0  0  0  0  0
   -2.1200   -4.0600    0.9020 C   0  0  0  0  0  0  0  0  0  0  0  0
   -3.2950   -4.3090    1.4960 C   0  0  0  0  0  0  0  0  0  0  0  0
   -3.9630   -3.4120    2.5100 C   0  0  0  0  0  0  0  0  0  0  0  0
   -4.8610   -2.4290    1.7970 C   0  0  0  0  0  0  0  0  0  0  0  0
   -4.3540   -1.1910    1.3830 C   0  0  0  0  0  0  0  0  0  0  0  0
   -5.1870   -0.2790    0.7220 C   0  0  0  0  0  0  0  0  0  0  0  0
   -6.5260   -0.6060    0.4770 C   0  0  0  0  0  0  0  0  0  0  0  0
   -7.0330   -1.8430    0.8910 C   0  0  0  0  0  0  0  0  0  0  0  0
   -6.2000   -2.7550    1.5520 C   0  0  0  0  0  0  0  0  0  0  0  0
   -3.8080   -5.5200    1.0370 O   0  0  0  0  0  0  0  0  0  0  0  0
   -2.9220   -6.0660    0.1120 C   0  0  0  0  0  0  0  0  0  0  0  0
   -2.9550   -7.2490   -0.6370 C   0  0  0  0  0  0  0  0  0  0  0  0
   -1.9050   -7.5530   -1.5110 C   0  0  0  0  0  0  0  0  0  0  0  0
   -0.8210   -6.6760   -1.6360 C   0  0  0  0  0  0  0  0  0  0  0  0
   -0.7880   -5.4930   -0.8880 C   0  0  0  0  0  0  0  0  0  0  0  0
   -1.8380   -5.1880   -0.0140 C   0  0  0  0  0  0  0  0  0  0  0  0
    9.4170    5.7130   -2.0480 H   0  0  0  0  0  0  0  0  0  0  0  0
    6.6660    5.2120    0.2490 H   0  0  0  0  0  0  0  0  0  0  0  0
    7.5200    3.6540    0.2450 H   0  0  0  0  0  0  0  0  0  0  0  0
    6.0410    2.8490   -1.5700 H   0  0  0  0  0  0  0  0  0  0  0  0
    5.1870    4.4070   -1.5660 H   0  0  0  0  0  0  0  0  0  0  0  0
    3.4340    2.4320   -1.0760 H   0  0  0  0  0  0  0  0  0  0  0  0
    2.0670    0.5040   -0.2200 H   0  0  0  0  0  0  0  0  0  0  0  0
    0.5790    0.8780    3.7850 H   0  0  0  0  0  0  0  0  0  0  0  0
    2.0320    2.8480    4.1340 H   0  0  0  0  0  0  0  0  0  0  0  0
    4.5380    3.6070    2.7060 H   0  0  0  0  0  0  0  0  0  0  0  0
   -1.3230    0.5170    0.8480 H   0  0  0  0  0  0  0  0  0  0  0  0
   -2.7620   -1.4690    0.4800 H   0  0  0  0  0  0  0  0  0  0  0  0
    0.4250   -4.0240    1.8100 H   0  0  0  0  0  0  0  0  0  0  0  0
    1.8640   -2.0380    2.1780 H   0  0  0  0  0  0  0  0  0  0  0  0
   -4.5560   -4.0150    3.1930 H   0  0  0  0  0  0  0  0  0  0  0  0
   -3.2040   -2.8690    3.0700 H   0  0  0  0  0  0  0  0  0  0  0  0
   -3.3210   -0.9390    1.5720 H   0  0  0  0  0  0  0  0  0  0  0  0
   -4.7960    0.6750    0.4030 H   0  0  0  0  0  0  0  0  0  0  0  0
   -7.1680    0.0980   -0.0330 H   0  0  0  0  0  0  0  0  0  0  0  0
   -8.0660   -2.0950    0.7020 H   0  0  0  0  0  0  0  0  0  0  0  0
   -6.5910   -3.7090    1.8710 H   0  0  0  0  0  0  0  0  0  0  0  0
   -3.7910   -7.9260   -0.5400 H   0  0  0  0  0  0  0  0  0  0  0  0
   -1.9300   -8.4660   -2.0880 H   0  0  0  0  0  0  0  0  0  0  0  0
   -0.0110   -6.9110   -2.3110 H   0  0  0  0  0  0  0  0  0  0  0  0
    0.0480   -4.8160   -0.9840 H   0  0  0  0  0  0  0  0  0  0  0  0
  1 38  1  0  0  0  0
  1  2  1  0  0  0  0
  2  3  2  0  0  0  0
  2  4  1  0  0  0  0
  4 39  1  0  0  0  0
  4 40  1  0  0  0  0
  4  5  1  0  0  0  0
  5 41  1  0  0  0  0
  5 42  1  0  0  0  0
  5  6  1  0  0  0  0
  6  7  2  0  0  0  0
  6  8  1  0  0  0  0
  8 43  1  0  0  0  0
  8  9  1  0  0  0  0
  9 10  2  0  0  0  0
 10 44  1  0  0  0  0
 10 11  1  0  0  0  0
 11 12  2  0  0  0  0
 12 45  1  0  0  0  0
 12 13  1  0  0  0  0
 13 46  1  0  0  0  0
 13 14  2  0  0  0  0
 14  9  1  0  0  0  0
 14 15  1  0  0  0  0
 15 47  1  0  0  0  0
 11 16  1  0  0  0  0
 16 17  2  0  0  0  0
 17 48  1  0  0  0  0
 17 18  1  0  0  0  0
 18 49  1  0  0  0  0
 18 19  2  0  0  0  0
 19 20  1  0  0  0  0
 20 50  1  0  0  0  0
 20 21  2  0  0  0  0
 21 16  1  0  0  0  0
 21 51  1  0  0  0  0
 19 22  1  0  0  0  0
 22 23  2  0  0  0  0
 23 24  1  0  0  0  0
 24 52  1  0  0  0  0
 24 53  1  0  0  0  0
 24 25  1  0  0  0  0
 25 26  2  0  0  0  0
 26 54  1  0  0  0  0
 26 27  1  0  0  0  0
 27 55  1  0  0  0  0
 27 28  2  0  0  0  0
 28 56  1  0  0  0  0
 28 29  1  0  0  0  0
 29 57  1  0  0  0  0
 29 30  2  0  0  0  0
 30 25  1  0  0  0  0
 30 58  1  0  0  0  0
 23 31  1  0  0  0  0
 31 32  1  0  0  0  0
 32 33  2  0  0  0  0
 33 59  1  0  0  0  0
 33 34  1  0  0  0  0
 34 60  1  0  0  0  0
 34 35  2  0  0  0  0
 35 61  1  0  0  0  0
 35 36  1  0  0  0  0
 36 62  1  0  0  0  0
 36 37  2  0  0  0  0
 37 22  1  0  0  0  0
 37 32  1  0  0  0  0
M  END
>  <LOGBIO>
6.0400

>  <PRED_LOGBIO>
6.0800

>  <WHL_TMPL>
2

>  <ANCH>
3-42;18-19

$$$$
ROW38
  -MTS-   01071502443D 0   0.00000     0.00000     0

104110  0  0  1  0  0  0  0  0999 V2000
    2.6320   -9.0490    6.0080 O   0  0  0  0  0  0  0  0  0  0  0  0
    2.1990   -8.2400    5.0600 C   0  0  0  0  0  0  0  0  0  0  0  0
    2.6160   -7.0950    4.9970 O   0  0  0  0  0  0  0  0  0  0  0  0
    1.1870   -8.7310    4.0520 C   0  0  2  0  0  0  0  0  0  0  0  0
   -0.0860   -9.1630    4.7780 C   0  0  0  0  0  0  0  0  0  0  0  0
    0.2400  -10.2740    5.7470 C   0  0  0  0  0  0  0  0  0  0  0  0
    0.6070   -9.9700    7.0630 C   0  0  0  0  0  0  0  0  0  0  0  0
    0.9090  -11.0000    7.9610 C   0  0  0  0  0  0  0  0  0  0  0  0
    0.8430  -12.3350    7.5430 C   0  0  0  0  0  0  0  0  0  0  0  0
    0.4760  -12.6390    6.2270 C   0  0  0  0  0  0  0  0  0  0  0  0
    0.1740  -11.6090    5.3290 C   0  0  0  0  0  0  0  0  0  0  0  0
    0.8700   -7.6490    3.1090 N   0  0  0  0  0  0  0  0  0  0  0  0
    0.8870   -6.3020    3.3590 C   0  0  0  0  0  0  0  0  0  0  0  0
    0.5350   -5.6720    2.2300 C   0  0  0  0  0  0  0  0  0  0  0  0
    0.4200   -4.1780    2.0460 C   0  0  0  0  0  0  0  0  0  0  0  0
   -0.9100   -3.7600    2.3620 O   0  0  0  0  0  0  0  0  0  0  0  0
   -1.0800   -2.3480    2.2060 C   0  0  2  0  0  0  0  0  0  0  0  0
    0.1350   -1.6720    2.5410 O   0  0  0  0  0  0  0  0  0  0  0  0
   -0.0300   -0.2520    2.4960 C   0  0  2  0  0  0  0  0  0  0  0  0
    1.2500    0.4360    2.9660 C   0  0  0  0  0  0  0  0  0  0  0  0
    0.9160    1.6490    3.6470 O   0  0  0  0  0  0  0  0  0  0  0  0
    2.0790    2.3390    4.1120 C   0  0  0  0  0  0  0  0  0  0  0  0
    1.6630    3.6060    4.8200 C   0  0  0  0  0  0  0  0  0  0  0  0
    1.4090    3.5880    6.1970 C   0  0  0  0  0  0  0  0  0  0  0  0
    1.0230    4.7630    6.8530 C   0  0  0  0  0  0  0  0  0  0  0  0
    0.8900    5.9560    6.1320 C   0  0  0  0  0  0  0  0  0  0  0  0
    1.1430    5.9740    4.7550 C   0  0  0  0  0  0  0  0  0  0  0  0
    1.5300    4.7990    4.0990 C   0  0  0  0  0  0  0  0  0  0  0  0
   -0.3990    0.2340    1.0820 C   0  0  2  0  0  0  0  0  0  0  0  0
   -0.6730    1.6370    1.1240 O   0  0  0  0  0  0  0  0  0  0  0  0
   -1.2270    2.0370    2.3800 C   0  0  0  0  0  0  0  0  0  0  0  0
   -1.4930    3.5230    2.3620 C   0  0  0  0  0  0  0  0  0  0  0  0
   -2.7320    4.0070    1.9270 C   0  0  0  0  0  0  0  0  0  0  0  0
   -2.9790    5.3850    1.9100 C   0  0  0  0  0  0  0  0  0  0  0  0
   -1.9870    6.2790    2.3290 C   0  0  0  0  0  0  0  0  0  0  0  0
   -0.7470    5.7950    2.7640 C   0  0  0  0  0  0  0  0  0  0  0  0
   -0.5000    4.4170    2.7800 C   0  0  0  0  0  0  0  0  0  0  0  0
   -1.6400   -0.5090    0.5550 C   0  0  2  0  0  0  0  0  0  0  0  0
   -1.7900   -0.2410   -0.8420 O   0  0  0  0  0  0  0  0  0  0  0  0
   -3.1630   -0.2170   -1.2390 C   0  0  0  0  0  0  0  0  0  0  0  0
   -3.2540    0.0700   -2.7190 C   0  0  0  0  0  0  0  0  0  0  0  0
   -3.3430    1.3920   -3.1720 C   0  0  0  0  0  0  0  0  0  0  0  0
   -3.4280    1.6570   -4.5440 C   0  0  0  0  0  0  0  0  0  0  0  0
   -3.4230    0.6010   -5.4630 C   0  0  0  0  0  0  0  0  0  0  0  0
   -3.3340   -0.7200   -5.0100 C   0  0  0  0  0  0  0  0  0  0  0  0
   -3.2500   -0.9860   -3.6380 C   0  0  0  0  0  0  0  0  0  0  0  0
   -1.5310   -2.0300    0.7680 C   0  0  1  0  0  0  0  0  0  0  0  0
   -2.8080   -2.6300    0.5330 O   0  0  0  0  0  0  0  0  0  0  0  0
   -3.6790   -2.7950    1.6500 C   0  0  0  0  0  0  0  0  0  0  0  0
   -4.0320   -1.4920    2.3270 C   0  0  0  0  0  0  0  0  0  0  0  0
   -5.2250   -1.3810    3.0520 C   0  0  0  0  0  0  0  0  0  0  0  0
   -5.5520   -0.1730    3.6790 C   0  0  0  0  0  0  0  0  0  0  0  0
   -4.6870    0.9240    3.5820 C   0  0  0  0  0  0  0  0  0  0  0  0
   -3.4950    0.8120    2.8570 C   0  0  0  0  0  0  0  0  0  0  0  0
   -3.1670   -0.3960    2.2300 C   0  0  0  0  0  0  0  0  0  0  0  0
    0.2930   -6.6420    1.2500 N   0  0  0  0  0  0  0  0  0  0  0  0
    0.4760   -7.7860    1.7200 N   0  0  0  0  0  0  0  0  0  0  0  0
    3.2690   -8.5600    6.5520 H   0  0  0  0  0  0  0  0  0  0  0  0
    1.6000   -9.5780    3.5070 H   0  0  0  0  0  0  0  0  0  0  0  0
   -0.8150   -9.5170    4.0520 H   0  0  0  0  0  0  0  0  0  0  0  0
   -0.4980   -8.3160    5.3220 H   0  0  0  0  0  0  0  0  0  0  0  0
    0.6570   -8.9410    7.3850 H   0  0  0  0  0  0  0  0  0  0  0  0
    1.1920  -10.7660    8.9770 H   0  0  0  0  0  0  0  0  0  0  0  0
    1.0760  -13.1300    8.2370 H   0  0  0  0  0  0  0  0  0  0  0  0
    0.4260  -13.6690    5.9050 H   0  0  0  0  0  0  0  0  0  0  0  0
   -0.1090  -11.8430    4.3130 H   0  0  0  0  0  0  0  0  0  0  0  0
    1.1380   -5.8320    4.2980 H   0  0  0  0  0  0  0  0  0  0  0  0
    0.6460   -3.9210    1.0130 H   0  0  0  0  0  0  0  0  0  0  0  0
    1.1240   -3.6760    2.7070 H   0  0  0  0  0  0  0  0  0  0  0  0
   -1.8630   -2.0750    2.9100 H   0  0  0  0  0  0  0  0  0  0  0  0
   -0.7970    0.0550    3.2040 H   0  0  0  0  0  0  0  0  0  0  0  0
    1.8760    0.6640    2.1060 H   0  0  0  0  0  0  0  0  0  0  0  0
    1.7890   -0.2230    3.6430 H   0  0  0  0  0  0  0  0  0  0  0  0
    2.7150    2.5890    3.2660 H   0  0  0  0  0  0  0  0  0  0  0  0
    2.6270    1.7020    4.8020 H   0  0  0  0  0  0  0  0  0  0  0  0
    1.5120    2.6680    6.7530 H   0  0  0  0  0  0  0  0  0  0  0  0
    0.8280    4.7500    7.9150 H   0  0  0  0  0  0  0  0  0  0  0  0
    0.5920    6.8630    6.6380 H   0  0  0  0  0  0  0  0  0  0  0  0
    1.0410    6.8940    4.1990 H   0  0  0  0  0  0  0  0  0  0  0  0
    1.7250    4.8130    3.0370 H   0  0  0  0  0  0  0  0  0  0  0  0
    0.4390    0.0510    0.4110 H   0  0  0  0  0  0  0  0  0  0  0  0
   -0.5240    1.8040    3.1770 H   0  0  0  0  0  0  0  0  0  0  0  0
   -2.1590    1.5040    2.5510 H   0  0  0  0  0  0  0  0  0  0  0  0
   -3.4980    3.3170    1.6040 H   0  0  0  0  0  0  0  0  0  0  0  0
   -3.9360    5.7580    1.5740 H   0  0  0  0  0  0  0  0  0  0  0  0
   -2.1770    7.3420    2.3160 H   0  0  0  0  0  0  0  0  0  0  0  0
    0.0180    6.4850    3.0870 H   0  0  0  0  0  0  0  0  0  0  0  0
    0.4560    4.0440    3.1160 H   0  0  0  0  0  0  0  0  0  0  0  0
   -2.5240   -0.1380    1.0710 H   0  0  0  0  0  0  0  0  0  0  0  0
   -3.6870    0.5600   -0.6870 H   0  0  0  0  0  0  0  0  0  0  0  0
   -3.6190   -1.1820   -1.0280 H   0  0  0  0  0  0  0  0  0  0  0  0
   -3.3470    2.2060   -2.4630 H   0  0  0  0  0  0  0  0  0  0  0  0
   -3.4960    2.6770   -4.8930 H   0  0  0  0  0  0  0  0  0  0  0  0
   -3.4890    0.8060   -6.5210 H   0  0  0  0  0  0  0  0  0  0  0  0
   -3.3310   -1.5350   -5.7190 H   0  0  0  0  0  0  0  0  0  0  0  0
   -3.1810   -2.0060   -3.2890 H   0  0  0  0  0  0  0  0  0  0  0  0
   -0.8070   -2.4390    0.0670 H   0  0  0  0  0  0  0  0  0  0  0  0
   -3.1190   -3.3710    2.3840 H   0  0  0  0  0  0  0  0  0  0  0  0
   -4.6050   -3.2550    1.3100 H   0  0  0  0  0  0  0  0  0  0  0  0
   -5.8920   -2.2270    3.1270 H   0  0  0  0  0  0  0  0  0  0  0  0
   -6.4720   -0.0870    4.2380 H   0  0  0  0  0  0  0  0  0  0  0  0
   -4.9400    1.8550    4.0660 H   0  0  0  0  0  0  0  0  0  0  0  0
   -2.8270    1.6580    2.7820 H   0  0  0  0  0  0  0  0  0  0  0  0
   -2.2470   -0.4820    1.6710 H   0  0  0  0  0  0  0  0  0  0  0  0
  1 58  1  0  0  0  0
  1  2  1  0  0  0  0
  2  3  2  0  0  0  0
  2  4  1  0  0  0  0
  4 59  1  0  0  0  0
  4  5  1  0  0  0  0
  5 60  1  0  0  0  0
  5 61  1  0  0  0  0
  5  6  1  0  0  0  0
  6  7  2  0  0  0  0
  7 62  1  0  0  0  0
  7  8  1  0  0  0  0
  8 63  1  0  0  0  0
  8  9  2  0  0  0  0
  9 64  1  0  0  0  0
  9 10  1  0  0  0  0
 10 65  1  0  0  0  0
 10 11  2  0  0  0  0
 11  6  1  0  0  0  0
 11 66  1  0  0  0  0
  4 12  1  0  0  0  0
 12 13  1  0  0  0  0
 13 67  1  0  0  0  0
 13 14  2  0  0  0  0
 14 15  1  0  0  0  0
 15 68  1  0  0  0  0
 15 69  1  0  0  0  0
 15 16  1  0  0  0  0
 16 17  1  0  0  0  0
 17 70  1  0  0  0  0
 17 18  1  0  0  0  0
 18 19  1  0  0  0  0
 19 71  1  0  0  0  0
 19 20  1  0  0  0  0
 20 72  1  0  0  0  0
 20 73  1  0  0  0  0
 20 21  1  0  0  0  0
 21 22  1  0  0  0  0
 22 74  1  0  0  0  0
 22 75  1  0  0  0  0
 22 23  1  0  0  0  0
 23 24  2  0  0  0  0
 24 76  1  0  0  0  0
 24 25  1  0  0  0  0
 25 77  1  0  0  0  0
 25 26  2  0  0  0  0
 26 78  1  0  0  0  0
 26 27  1  0  0  0  0
 27 79  1  0  0  0  0
 27 28  2  0  0  0  0
 28 23  1  0  0  0  0
 28 80  1  0  0  0  0
 19 29  1  0  0  0  0
 29 81  1  0  0  0  0
 29 30  1  0  0  0  0
 30 31  1  0  0  0  0
 31 82  1  0  0  0  0
 31 83  1  0  0  0  0
 31 32  1  0  0  0  0
 32 33  2  0  0  0  0
 33 84  1  0  0  0  0
 33 34  1  0  0  0  0
 34 85  1  0  0  0  0
 34 35  2  0  0  0  0
 35 86  1  0  0  0  0
 35 36  1  0  0  0  0
 36 87  1  0  0  0  0
 36 37  2  0  0  0  0
 37 32  1  0  0  0  0
 37 88  1  0  0  0  0
 29 38  1  0  0  0  0
 38 89  1  0  0  0  0
 38 39  1  0  0  0  0
 39 40  1  0  0  0  0
 40 90  1  0  0  0  0
 40 91  1  0  0  0  0
 40 41  1  0  0  0  0
 41 42  2  0  0  0  0
 42 92  1  0  0  0  0
 42 43  1  0  0  0  0
 43 93  1  0  0  0  0
 43 44  2  0  0  0  0
 44 94  1  0  0  0  0
 44 45  1  0  0  0  0
 45 95  1  0  0  0  0
 45 46  2  0  0  0  0
 46 41  1  0  0  0  0
 46 96  1  0  0  0  0
 38 47  1  0  0  0  0
 47 17  1  0  0  0  0
 47 97  1  0  0  0  0
 47 48  1  0  0  0  0
 48 49  1  0  0  0  0
 49 98  1  0  0  0  0
 49 99  1  0  0  0  0
 49 50  1  0  0  0  0
 50 51  2  0  0  0  0
 51100  1  0  0  0  0
 51 52  1  0  0  0  0
 52101  1  0  0  0  0
 52 53  2  0  0  0  0
 53102  1  0  0  0  0
 53 54  1  0  0  0  0
 54103  1  0  0  0  0
 54 55  2  0  0  0  0
 55 50  1  0  0  0  0
 55104  1  0  0  0  0
 14 56  1  0  0  0  0
 56 57  2  0  0  0  0
 57 12  1  0  0  0  0
M  END
>  <LOGBIO>
5.1500

>  <PRED_LOGBIO>
5.5000

>  <WHL_TMPL>
1

>  <ANCH>
11-12;88-89

$$$$
ROW39
  -MTS-   01071502443D 0   0.00000     0.00000     0

 45 47  0  0  0  0  0  0  0  0999 V2000
    4.9890    3.6510    2.8710 C   0  0  0  0  0  0  0  0  0  0  0  0
    3.6730    3.8730    2.3570 O   0  0  0  0  0  0  0  0  0  0  0  0
    2.8690    2.7820    2.1550 C   0  0  0  0  0  0  0  0  0  0  0  0
    2.0390    2.3340    3.1840 C   0  0  0  0  0  0  0  0  0  0  0  0
    1.2190    1.2230    2.9860 C   0  0  0  0  0  0  0  0  0  0  0  0
    1.2220    0.5530    1.7560 C   0  0  0  0  0  0  0  0  0  0  0  0
    2.0600    1.0150    0.7310 C   0  0  0  0  0  0  0  0  0  0  0  0
    2.0690    0.3660   -0.4760 O   0  0  0  0  0  0  0  0  0  0  0  0
    1.1500    0.8050   -1.4800 C   0  0  0  0  0  0  0  0  0  0  0  0
    1.3260   -0.0460   -2.7370 C   0  0  0  0  0  0  0  0  0  0  0  0
    0.3440    0.4220   -3.8100 C   0  0  0  0  0  0  0  0  0  0  0  0
    0.5180   -0.4190   -5.0530 C   0  0  0  0  0  0  0  0  0  0  0  0
    1.3500   -1.3100   -5.0740 O   0  0  0  0  0  0  0  0  0  0  0  0
   -0.2320   -0.1890   -6.1150 O   0  0  0  0  0  0  0  0  0  0  0  0
    2.8870    2.1270    0.9200 C   0  0  0  0  0  0  0  0  0  0  0  0
    0.3630   -0.6320    1.5370 C   0  0  0  0  0  0  0  0  0  0  0  0
    0.7310   -1.9560    1.7660 O   0  0  0  0  0  0  0  0  0  0  0  0
   -0.3550   -2.7760    1.4380 N   0  0  0  0  0  0  0  0  0  0  0  0
   -1.3540   -2.0180    1.0250 C   0  0  0  0  0  0  0  0  0  0  0  0
   -0.8980   -0.6110    1.0840 C   0  0  0  0  0  0  0  0  0  0  0  0
   -2.6860   -2.4890    0.5830 C   0  0  0  0  0  0  0  0  0  0  0  0
   -3.5000   -3.2110    1.4630 C   0  0  0  0  0  0  0  0  0  0  0  0
   -4.7600   -3.6560    1.0450 C   0  0  0  0  0  0  0  0  0  0  0  0
   -5.2050   -3.3790   -0.2530 C   0  0  0  0  0  0  0  0  0  0  0  0
   -4.3910   -2.6560   -1.1330 C   0  0  0  0  0  0  0  0  0  0  0  0
   -3.1310   -2.2110   -0.7150 C   0  0  0  0  0  0  0  0  0  0  0  0
    5.5430    3.0140    2.1840 H   0  0  0  0  0  0  0  0  0  0  0  0
    5.5020    4.6040    2.9760 H   0  0  0  0  0  0  0  0  0  0  0  0
    4.9220    3.1650    3.8420 H   0  0  0  0  0  0  0  0  0  0  0  0
    2.0320    2.8480    4.1340 H   0  0  0  0  0  0  0  0  0  0  0  0
    0.5790    0.8780    3.7850 H   0  0  0  0  0  0  0  0  0  0  0  0
    0.1320    0.7010   -1.1110 H   0  0  0  0  0  0  0  0  0  0  0  0
    1.3450    1.8480   -1.7190 H   0  0  0  0  0  0  0  0  0  0  0  0
    2.3440    0.0570   -3.1060 H   0  0  0  0  0  0  0  0  0  0  0  0
    1.1310   -1.0900   -2.4980 H   0  0  0  0  0  0  0  0  0  0  0  0
   -0.6740    0.3190   -3.4410 H   0  0  0  0  0  0  0  0  0  0  0  0
    0.5390    1.4660   -4.0490 H   0  0  0  0  0  0  0  0  0  0  0  0
    0.0230   -0.8230   -6.8040 H   0  0  0  0  0  0  0  0  0  0  0  0
    3.5290    2.4740    0.1240 H   0  0  0  0  0  0  0  0  0  0  0  0
   -1.4710    0.2640    0.8140 H   0  0  0  0  0  0  0  0  0  0  0  0
   -3.1560   -3.4250    2.4640 H   0  0  0  0  0  0  0  0  0  0  0  0
   -5.3880   -4.2140    1.7240 H   0  0  0  0  0  0  0  0  0  0  0  0
   -6.1770   -3.7230   -0.5750 H   0  0  0  0  0  0  0  0  0  0  0  0
   -4.7350   -2.4420   -2.1340 H   0  0  0  0  0  0  0  0  0  0  0  0
   -2.5030   -1.6540   -1.3940 H   0  0  0  0  0  0  0  0  0  0  0  0
  1 27  1  0  0  0  0
  1 28  1  0  0  0  0
  1 29  1  0  0  0  0
  1  2  1  0  0  0  0
  2  3  1  0  0  0  0
  3  4  2  0  0  0  0
  4 30  1  0  0  0  0
  4  5  1  0  0  0  0
  5 31  1  0  0  0  0
  5  6  2  0  0  0  0
  6  7  1  0  0  0  0
  7  8  1  0  0  0  0
  8  9  1  0  0  0  0
  9 32  1  0  0  0  0
  9 33  1  0  0  0  0
  9 10  1  0  0  0  0
 10 34  1  0  0  0  0
 10 35  1  0  0  0  0
 10 11  1  0  0  0  0
 11 36  1  0  0  0  0
 11 37  1  0  0  0  0
 11 12  1  0  0  0  0
 12 13  2  0  0  0  0
 12 14  1  0  0  0  0
 14 38  1  0  0  0  0
  7 15  2  0  0  0  0
 15  3  1  0  0  0  0
 15 39  1  0  0  0  0
  6 16  1  0  0  0  0
 16 17  1  0  0  0  0
 17 18  1  0  0  0  0
 18 19  2  0  0  0  0
 19 20  1  0  0  0  0
 20 16  2  0  0  0  0
 20 40  1  0  0  0  0
 19 21  1  0  0  0  0
 21 22  2  0  0  0  0
 22 41  1  0  0  0  0
 22 23  1  0  0  0  0
 23 42  1  0  0  0  0
 23 24  2  0  0  0  0
 24 43  1  0  0  0  0
 24 25  1  0  0  0  0
 25 44  1  0  0  0  0
 25 26  2  0  0  0  0
 26 21  1  0  0  0  0
 26 45  1  0  0  0  0
M  END
>  <LOGBIO>
4.6500

>  <PRED_LOGBIO>
4.4900

>  <WHL_TMPL>
2

>  <ANCH>
3-42;11-9

$$$$
ROW40
  -MTS-   01071502443D 0   0.00000     0.00000     0

 79 80  0  0  0  0  0  0  0  0999 V2000
  -15.0090  -18.7050  -16.4400 C   0  0  0  0  0  0  0  0  0  0  0  0
  -14.8940  -17.2510  -15.9910 C   0  0  0  0  0  0  0  0  0  0  0  0
  -14.0140  -17.1720  -14.7440 C   0  0  0  0  0  0  0  0  0  0  0  0
  -13.8980  -15.7160  -14.2940 C   0  0  0  0  0  0  0  0  0  0  0  0
  -13.0180  -15.6360  -13.0480 C   0  0  0  0  0  0  0  0  0  0  0  0
  -12.9030  -14.1810  -12.5980 C   0  0  0  0  0  0  0  0  0  0  0  0
  -12.0220  -14.1010  -11.3520 C   0  0  0  0  0  0  0  0  0  0  0  0
  -11.9070  -12.6460  -10.9010 C   0  0  0  0  0  0  0  0  0  0  0  0
  -11.0260  -12.5660   -9.6550 C   0  0  0  0  0  0  0  0  0  0  0  0
  -10.9110  -11.1100   -9.2050 C   0  0  0  0  0  0  0  0  0  0  0  0
  -10.0310  -11.0310   -7.9590 C   0  0  0  0  0  0  0  0  0  0  0  0
   -9.9150   -9.5750   -7.5090 C   0  0  0  0  0  0  0  0  0  0  0  0
   -9.0350   -9.4950   -6.2630 C   0  0  0  0  0  0  0  0  0  0  0  0
   -8.9200   -8.0400   -5.8120 C   0  0  0  0  0  0  0  0  0  0  0  0
   -8.0390   -7.9600   -4.5660 C   0  0  0  0  0  0  0  0  0  0  0  0
   -7.9240   -6.5050   -4.1160 C   0  0  0  0  0  0  0  0  0  0  0  0
   -7.0430   -6.4250   -2.8700 C   0  0  0  0  0  0  0  0  0  0  0  0
   -6.9300   -4.9870   -2.4250 C   0  0  0  0  0  0  0  0  0  0  0  0
   -7.5060   -4.1010   -3.0540 O   0  0  0  0  0  0  0  0  0  0  0  0
   -6.1240   -4.6420   -1.2320 C   0  0  0  0  0  0  0  0  0  0  0  0
   -4.6840   -4.3020   -1.2180 C   0  0  0  0  0  0  0  0  0  0  0  0
   -4.3450   -4.0570    0.0550 C   0  0  0  0  0  0  0  0  0  0  0  0
   -5.4440   -4.2110    0.8590 N   0  0  0  0  0  0  0  0  0  0  0  0
   -6.5610   -4.5840    0.0120 N   0  0  0  0  0  0  0  0  0  0  0  0
   -2.9920   -3.6780    0.5210 C   0  0  0  0  0  0  0  0  0  0  0  0
   -2.1880   -4.5500    0.8480 O   0  0  0  0  0  0  0  0  0  0  0  0
   -2.6460   -2.3960    0.5860 N   0  0  0  0  0  0  0  0  0  0  0  0
   -1.4060   -2.0490    1.0130 C   0  0  0  0  0  0  0  0  0  0  0  0
   -0.9290   -0.7100    1.0900 C   0  0  0  0  0  0  0  0  0  0  0  0
    0.3730   -0.6190    1.5390 C   0  0  0  0  0  0  0  0  0  0  0  0
    1.0020   -2.1780    1.8940 S   0  0  0  0  0  0  0  0  0  0  0  0
   -0.4650   -2.9490    1.4670 C   0  0  0  0  0  0  0  0  0  0  0  0
   -0.6470   -4.4070    1.5880 C   0  0  0  0  0  0  0  0  0  0  0  0
   -0.7260   -4.8840    2.7610 O   0  0  0  0  0  0  0  0  0  0  0  0
   -0.6700   -5.0630    0.4990 O   0  0  0  0  0  0  0  0  0  0  0  0
   -1.9720   -5.3690   -0.0080 C   0  0  0  0  0  0  0  0  0  0  0  0
  -15.4540  -19.2970  -15.6430 H   0  0  0  0  0  0  0  0  0  0  0  0
  -15.6360  -18.7620  -17.3270 H   0  0  0  0  0  0  0  0  0  0  0  0
  -14.0190  -19.0930  -16.6700 H   0  0  0  0  0  0  0  0  0  0  0  0
  -15.8840  -16.8630  -15.7600 H   0  0  0  0  0  0  0  0  0  0  0  0
  -14.4490  -16.6590  -16.7870 H   0  0  0  0  0  0  0  0  0  0  0  0
  -13.0230  -17.5590  -14.9750 H   0  0  0  0  0  0  0  0  0  0  0  0
  -14.4580  -17.7640  -13.9470 H   0  0  0  0  0  0  0  0  0  0  0  0
  -14.8890  -15.3280  -14.0640 H   0  0  0  0  0  0  0  0  0  0  0  0
  -13.4530  -15.1240  -15.0910 H   0  0  0  0  0  0  0  0  0  0  0  0
  -12.0280  -16.0240  -13.2780 H   0  0  0  0  0  0  0  0  0  0  0  0
  -13.4630  -16.2280  -12.2510 H   0  0  0  0  0  0  0  0  0  0  0  0
  -13.8930  -13.7930  -12.3680 H   0  0  0  0  0  0  0  0  0  0  0  0
  -12.4580  -13.5890  -13.3950 H   0  0  0  0  0  0  0  0  0  0  0  0
  -11.0320  -14.4890  -11.5820 H   0  0  0  0  0  0  0  0  0  0  0  0
  -12.4670  -14.6930  -10.5550 H   0  0  0  0  0  0  0  0  0  0  0  0
  -12.8970  -12.2580  -10.6710 H   0  0  0  0  0  0  0  0  0  0  0  0
  -11.4620  -12.0540  -11.6980 H   0  0  0  0  0  0  0  0  0  0  0  0
  -10.0360  -12.9540   -9.8860 H   0  0  0  0  0  0  0  0  0  0  0  0
  -11.4710  -13.1580   -8.8580 H   0  0  0  0  0  0  0  0  0  0  0  0
  -11.9010  -10.7230   -8.9750 H   0  0  0  0  0  0  0  0  0  0  0  0
  -10.4660  -10.5180  -10.0020 H   0  0  0  0  0  0  0  0  0  0  0  0
   -9.0400  -11.4180   -8.1890 H   0  0  0  0  0  0  0  0  0  0  0  0
  -10.4750  -11.6230   -7.1620 H   0  0  0  0  0  0  0  0  0  0  0  0
  -10.9060   -9.1870   -7.2780 H   0  0  0  0  0  0  0  0  0  0  0  0
   -9.4710   -8.9830   -8.3060 H   0  0  0  0  0  0  0  0  0  0  0  0
   -8.0450   -9.8830   -6.4930 H   0  0  0  0  0  0  0  0  0  0  0  0
   -9.4800  -10.0870   -5.4660 H   0  0  0  0  0  0  0  0  0  0  0  0
   -9.9100   -7.6520   -5.5820 H   0  0  0  0  0  0  0  0  0  0  0  0
   -8.4750   -7.4480   -6.6090 H   0  0  0  0  0  0  0  0  0  0  0  0
   -7.0490   -8.3480   -4.7960 H   0  0  0  0  0  0  0  0  0  0  0  0
   -8.4840   -8.5520   -3.7690 H   0  0  0  0  0  0  0  0  0  0  0  0
   -8.9140   -6.1170   -3.8860 H   0  0  0  0  0  0  0  0  0  0  0  0
   -7.4790   -5.9130   -4.9130 H   0  0  0  0  0  0  0  0  0  0  0  0
   -6.0530   -6.8130   -3.1000 H   0  0  0  0  0  0  0  0  0  0  0  0
   -7.4880   -7.0170   -2.0730 H   0  0  0  0  0  0  0  0  0  0  0  0
   -4.0280   -4.2590   -2.0750 H   0  0  0  0  0  0  0  0  0  0  0  0
   -5.4710   -4.0880    1.8610 H   0  0  0  0  0  0  0  0  0  0  0  0
   -3.3060   -1.6800    0.3170 H   0  0  0  0  0  0  0  0  0  0  0  0
   -1.5260    0.1490    0.8240 H   0  0  0  0  0  0  0  0  0  0  0  0
    0.9210    0.3050    1.6520 H   0  0  0  0  0  0  0  0  0  0  0  0
   -2.5140   -4.4440   -0.1950 H   0  0  0  0  0  0  0  0  0  0  0  0
   -1.8770   -5.9280   -0.9370 H   0  0  0  0  0  0  0  0  0  0  0  0
   -2.5140   -5.9660    0.7210 H   0  0  0  0  0  0  0  0  0  0  0  0
  1 37  1  0  0  0  0
  1 38  1  0  0  0  0
  1 39  1  0  0  0  0
  1  2  1  0  0  0  0
  2 40  1  0  0  0  0
  2 41  1  0  0  0  0
  2  3  1  0  0  0  0
  3 42  1  0  0  0  0
  3 43  1  0  0  0  0
  3  4  1  0  0  0  0
  4 44  1  0  0  0  0
  4 45  1  0  0  0  0
  4  5  1  0  0  0  0
  5 46  1  0  0  0  0
  5 47  1  0  0  0  0
  5  6  1  0  0  0  0
  6 48  1  0  0  0  0
  6 49  1  0  0  0  0
  6  7  1  0  0  0  0
  7 50  1  0  0  0  0
  7 51  1  0  0  0  0
  7  8  1  0  0  0  0
  8 52  1  0  0  0  0
  8 53  1  0  0  0  0
  8  9  1  0  0  0  0
  9 54  1  0  0  0  0
  9 55  1  0  0  0  0
  9 10  1  0  0  0  0
 10 56  1  0  0  0  0
 10 57  1  0  0  0  0
 10 11  1  0  0  0  0
 11 58  1  0  0  0  0
 11 59  1  0  0  0  0
 11 12  1  0  0  0  0
 12 60  1  0  0  0  0
 12 61  1  0  0  0  0
 12 13  1  0  0  0  0
 13 62  1  0  0  0  0
 13 63  1  0  0  0  0
 13 14  1  0  0  0  0
 14 64  1  0  0  0  0
 14 65  1  0  0  0  0
 14 15  1  0  0  0  0
 15 66  1  0  0  0  0
 15 67  1  0  0  0  0
 15 16  1  0  0  0  0
 16 68  1  0  0  0  0
 16 69  1  0  0  0  0
 16 17  1  0  0  0  0
 17 70  1  0  0  0  0
 17 71  1  0  0  0  0
 17 18  1  0  0  0  0
 18 19  2  0  0  0  0
 18 20  1  0  0  0  0
 20 21  1  0  0  0  0
 21 72  1  0  0  0  0
 21 22  2  0  0  0  0
 22 23  1  0  0  0  0
 23 73  1  0  0  0  0
 23 24  1  0  0  0  0
 24 20  2  0  0  0  0
 22 25  1  0  0  0  0
 25 26  2  0  0  0  0
 25 27  1  0  0  0  0
 27 74  1  0  0  0  0
 27 28  1  0  0  0  0
 28 29  1  0  0  0  0
 29 75  1  0  0  0  0
 29 30  2  0  0  0  0
 30 76  1  0  0  0  0
 30 31  1  0  0  0  0
 31 32  1  0  0  0  0
 32 28  2  0  0  0  0
 32 33  1  0  0  0  0
 33 34  2  0  0  0  0
 33 35  1  0  0  0  0
 35 36  1  0  0  0  0
 36 77  1  0  0  0  0
 36 78  1  0  0  0  0
 36 79  1  0  0  0  0
M  END
>  <LOGBIO>
5.1500

>  <PRED_LOGBIO>
6.3000

>  <WHL_TMPL>
2

>  <ANCH>
47-48;73-74

$$$$
ROW41
  -MTS-   01071502443D 0   0.00000     0.00000     0

 81 85  0  0  1  0  0  0  0  0999 V2000
    0.5320   -5.4500   -0.8380 C   0  0  0  0  0  0  0  0  0  0  0  0
    0.3190   -4.1820   -0.0170 C   0  0  2  0  0  0  0  0  0  0  0  0
   -1.2020   -3.9530    0.0420 C   0  0  0  0  0  0  0  0  0  0  0  0
   -1.5420   -2.5750    0.6380 C   0  0  0  0  0  0  0  0  0  0  0  0
   -0.8310   -1.4400   -0.1230 C   0  0  2  0  0  0  0  0  0  0  0  0
   -1.1620   -0.0500    0.4500 C   0  0  0  0  0  0  0  0  0  0  0  0
   -0.4670    1.0660   -0.3520 C   0  0  0  0  0  0  0  0  0  0  0  0
    1.0560    0.8390   -0.4100 C   0  0  2  0  0  0  0  0  0  0  0  0
    1.6320    1.0500    0.9870 C   0  0  0  0  0  0  0  0  0  0  0  0
    1.4160   -0.5480   -0.8850 C   0  0  0  0  0  0  0  0  0  0  0  0
    2.3540   -0.7790   -1.8140 C   0  0  0  0  0  0  0  0  0  0  0  0
    3.1430    0.3260   -2.4750 C   0  0  0  0  0  0  0  0  0  0  0  0
    3.0410    1.6740   -1.7380 C   0  0  2  0  0  0  0  0  0  0  0  0
    3.6100    2.8050   -2.6130 C   0  0  1  0  0  0  0  0  0  0  0  0
    2.7800    2.8540   -3.8930 C   0  0  0  0  0  0  0  0  0  0  0  0
    5.0680    2.5230   -3.0200 C   0  0  0  0  0  0  0  0  0  0  0  0
    5.6370    3.6550   -3.8960 C   0  0  0  0  0  0  0  0  0  0  0  0
    5.5000    5.0250   -3.2060 C   0  0  2  0  0  0  0  0  0  0  0  0
    5.8410    6.0060   -4.1880 O   0  0  0  0  0  0  0  0  0  0  0  0
    4.0420    5.3070   -2.7980 C   0  0  0  0  0  0  0  0  0  0  0  0
    3.9580    6.6350   -2.0520 C   0  0  0  0  0  0  0  0  0  0  0  0
    5.1700    5.4370   -3.8240 C   0  0  0  0  0  0  0  0  0  0  0  0
    3.4730    4.1750   -1.9230 C   0  0  2  0  0  0  0  0  0  0  0  0
    2.0150    4.4570   -1.5160 C   0  0  0  0  0  0  0  0  0  0  0  0
    1.4450    3.3250   -0.6400 C   0  0  0  0  0  0  0  0  0  0  0  0
    1.5830    1.9560   -1.3310 C   0  0  1  0  0  0  0  0  0  0  0  0
    0.7290    1.9730   -2.5960 C   0  0  0  0  0  0  0  0  0  0  0  0
    0.6910   -1.6690   -0.1810 C   0  0  2  0  0  0  0  0  0  0  0  0
    1.0300   -3.0480   -0.7780 C   0  0  1  0  0  0  0  0  0  0  0  0
    0.4600   -3.0560   -2.1930 C   0  0  0  0  0  0  0  0  0  0  0  0
   -1.3410   -1.4700   -1.5440 C   0  0  0  0  0  0  0  0  0  0  0  0
   -1.5120   -2.5380   -2.1090 O   0  0  0  0  0  0  0  0  0  0  0  0
   -1.6010   -0.3400   -2.1760 O   0  0  0  0  0  0  0  0  0  0  0  0
    0.6150   -5.1900   -1.8910 H   0  0  0  0  0  0  0  0  0  0  0  0
    1.4460   -5.9430   -0.5130 H   0  0  0  0  0  0  0  0  0  0  0  0
   -0.3130   -6.1210   -0.6950 H   0  0  0  0  0  0  0  0  0  0  0  0
    0.7310   -4.2920    0.9840 H   0  0  0  0  0  0  0  0  0  0  0  0
   -1.5970   -4.6930    0.7350 H   0  0  0  0  0  0  0  0  0  0  0  0
   -1.5910   -3.9890   -0.9740 H   0  0  0  0  0  0  0  0  0  0  0  0
   -1.1350   -2.5690    1.6470 H   0  0  0  0  0  0  0  0  0  0  0  0
   -2.6160   -2.4220    0.5510 H   0  0  0  0  0  0  0  0  0  0  0  0
   -0.7360   -0.0210    1.4500 H   0  0  0  0  0  0  0  0  0  0  0  0
   -2.2370    0.1000    0.3790 H   0  0  0  0  0  0  0  0  0  0  0  0
   -0.6190    1.9870    0.2070 H   0  0  0  0  0  0  0  0  0  0  0  0
   -0.8530    1.0480   -1.3680 H   0  0  0  0  0  0  0  0  0  0  0  0
    1.7390    0.0870    1.4840 H   0  0  0  0  0  0  0  0  0  0  0  0
    0.9610    1.6830    1.5650 H   0  0  0  0  0  0  0  0  0  0  0  0
    2.6060    1.5280    0.9100 H   0  0  0  0  0  0  0  0  0  0  0  0
    2.5550   -1.8000   -2.1010 H   0  0  0  0  0  0  0  0  0  0  0  0
    2.6820    0.4810   -3.4480 H   0  0  0  0  0  0  0  0  0  0  0  0
    4.1910    0.0330   -2.4910 H   0  0  0  0  0  0  0  0  0  0  0  0
    3.6400    1.6110   -0.8320 H   0  0  0  0  0  0  0  0  0  0  0  0
    1.7610    2.5420   -3.6760 H   0  0  0  0  0  0  0  0  0  0  0  0
    2.7740    3.8700   -4.2830 H   0  0  0  0  0  0  0  0  0  0  0  0
    3.2140    2.1850   -4.6330 H   0  0  0  0  0  0  0  0  0  0  0  0
    5.0450    1.6340   -3.6460 H   0  0  0  0  0  0  0  0  0  0  0  0
    5.6680    2.4590   -2.1150 H   0  0  0  0  0  0  0  0  0  0  0  0
    5.0130    3.6970   -4.7860 H   0  0  0  0  0  0  0  0  0  0  0  0
    6.6960    3.4600   -4.0580 H   0  0  0  0  0  0  0  0  0  0  0  0
    6.1520    5.0760   -2.3360 H   0  0  0  0  0  0  0  0  0  0  0  0
    6.0020    5.5940   -5.0510 H   0  0  0  0  0  0  0  0  0  0  0  0
    2.9160    6.9090   -1.8980 H   0  0  0  0  0  0  0  0  0  0  0  0
    4.3860    7.3900   -2.7090 H   0  0  0  0  0  0  0  0  0  0  0  0
    4.5130    6.5020   -1.1260 H   0  0  0  0  0  0  0  0  0  0  0  0
    5.4040    6.4910   -3.9620 H   0  0  0  0  0  0  0  0  0  0  0  0
    6.0530    4.9130   -3.4640 H   0  0  0  0  0  0  0  0  0  0  0  0
    4.8560    5.0080   -4.7740 H   0  0  0  0  0  0  0  0  0  0  0  0
    4.0650    4.1400   -1.0100 H   0  0  0  0  0  0  0  0  0  0  0  0
    1.4340    4.4540   -2.4360 H   0  0  0  0  0  0  0  0  0  0  0  0
    1.9950    5.3780   -0.9370 H   0  0  0  0  0  0  0  0  0  0  0  0
    0.3780    3.5170   -0.5480 H   0  0  0  0  0  0  0  0  0  0  0  0
    2.0110    3.2960    0.2890 H   0  0  0  0  0  0  0  0  0  0  0  0
   -0.1120    2.6480   -2.4570 H   0  0  0  0  0  0  0  0  0  0  0  0
    0.3590    0.9690   -2.7970 H   0  0  0  0  0  0  0  0  0  0  0  0
    1.3320    2.3120   -3.4350 H   0  0  0  0  0  0  0  0  0  0  0  0
    1.0440   -1.6790    0.8480 H   0  0  0  0  0  0  0  0  0  0  0  0
    2.1070   -3.2080   -0.7910 H   0  0  0  0  0  0  0  0  0  0  0  0
   -0.3640   -3.7650   -2.2480 H   0  0  0  0  0  0  0  0  0  0  0  0
    1.2370   -3.3480   -2.8960 H   0  0  0  0  0  0  0  0  0  0  0  0
    0.0990   -2.0610   -2.4440 H   0  0  0  0  0  0  0  0  0  0  0  0
   -1.9140   -0.5600   -3.0670 H   0  0  0  0  0  0  0  0  0  0  0  0
  1 34  1  0  0  0  0
  1 35  1  0  0  0  0
  1 36  1  0  0  0  0
  1  2  1  0  0  0  0
  2 37  1  0  0  0  0
  2  3  1  0  0  0  0
  3 38  1  0  0  0  0
  3 39  1  0  0  0  0
  3  4  1  0  0  0  0
  4 40  1  0  0  0  0
  4 41  1  0  0  0  0
  4  5  1  0  0  0  0
  5  6  1  0  0  0  0
  6 42  1  0  0  0  0
  6 43  1  0  0  0  0
  6  7  1  0  0  0  0
  7 44  1  0  0  0  0
  7 45  1  0  0  0  0
  7  8  1  0  0  0  0
  8  9  1  0  0  0  0
  9 46  1  0  0  0  0
  9 47  1  0  0  0  0
  9 48  1  0  0  0  0
  8 10  1  0  0  0  0
 10 11  2  0  0  0  0
 11 49  1  0  0  0  0
 11 12  1  0  0  0  0
 12 50  1  0  0  0  0
 12 51  1  0  0  0  0
 12 13  1  0  0  0  0
 13 52  1  0  0  0  0
 13 14  1  0  0  0  0
 14 15  1  0  0  0  0
 15 53  1  0  0  0  0
 15 54  1  0  0  0  0
 15 55  1  0  0  0  0
 14 16  1  0  0  0  0
 16 56  1  0  0  0  0
 16 57  1  0  0  0  0
 16 17  1  0  0  0  0
 17 58  1  0  0  0  0
 17 59  1  0  0  0  0
 17 18  1  0  0  0  0
 18 60  1  0  0  0  0
 18 19  1  0  0  0  0
 19 61  1  0  0  0  0
 18 20  1  0  0  0  0
 20 21  1  0  0  0  0
 21 62  1  0  0  0  0
 21 63  1  0  0  0  0
 21 64  1  0  0  0  0
 20 22  1  0  0  0  0
 22 65  1  0  0  0  0
 22 66  1  0  0  0  0
 22 67  1  0  0  0  0
 20 23  1  0  0  0  0
 23 14  1  0  0  0  0
 23 68  1  0  0  0  0
 23 24  1  0  0  0  0
 24 69  1  0  0  0  0
 24 70  1  0  0  0  0
 24 25  1  0  0  0  0
 25 71  1  0  0  0  0
 25 72  1  0  0  0  0
 25 26  1  0  0  0  0
 26  8  1  0  0  0  0
 26 13  1  0  0  0  0
 26 27  1  0  0  0  0
 27 73  1  0  0  0  0
 27 74  1  0  0  0  0
 27 75  1  0  0  0  0
 10 28  1  0  0  0  0
 28  5  1  0  0  0  0
 28 76  1  0  0  0  0
 28 29  1  0  0  0  0
 29  2  1  0  0  0  0
 29 77  1  0  0  0  0
 29 30  1  0  0  0  0
 30 78  1  0  0  0  0
 30 79  1  0  0  0  0
 30 80  1  0  0  0  0
  5 31  1  0  0  0  0
 31 32  2  0  0  0  0
 31 33  1  0  0  0  0
 33 81  1  0  0  0  0
M  END
>  <LOGBIO>
5.4700

>  <PRED_LOGBIO>
5.4000

>  <WHL_TMPL>
2

>  <ANCH>
18-23;48-49

$$$$
ROW42
  -MTS-   01071502443D 0   0.00000     0.00000     0

 70 74  0  0  0  0  0  0  0  0999 V2000
   -1.2120   17.9910   14.7120 O   0  0  0  0  0  0  0  0  0  0  0  0
   -0.0700   17.4090   14.2290 C   0  0  0  0  0  0  0  0  0  0  0  0
    0.7400   18.1030   13.3210 C   0  0  0  0  0  0  0  0  0  0  0  0
    1.9070   17.5080   12.8270 C   0  0  0  0  0  0  0  0  0  0  0  0
    2.2650   16.2190   13.2410 C   0  0  0  0  0  0  0  0  0  0  0  0
    3.4980   15.5910   12.7180 C   0  0  0  0  0  0  0  0  0  0  0  0
    3.4540   14.8550   11.5990 C   0  0  0  0  0  0  0  0  0  0  0  0
    4.7760   14.0100   10.7810 S   0  0  0  0  0  0  0  0  0  0  0  0
    3.8140   13.3440    9.4530 C   0  0  0  0  0  0  0  0  0  0  0  0
    2.5690   13.7460    9.6310 N   0  0  0  0  0  0  0  0  0  0  0  0
    2.2870   14.5500   10.7420 C   0  0  0  0  0  0  0  0  0  0  0  0
    1.1570   14.9700   10.9860 O   0  0  0  0  0  0  0  0  0  0  0  0
    4.2750   12.5580    8.4300 N   0  0  0  0  0  0  0  0  0  0  0  0
    4.2860   11.0950    8.5740 C   0  0  0  0  0  0  0  0  0  0  0  0
    4.8430   10.4610    7.3010 C   0  0  0  0  0  0  0  0  0  0  0  0
    4.8540    8.9990    7.4450 N   0  0  0  0  0  0  0  0  0  0  0  0
    5.9980    8.4420    6.7090 C   0  0  0  0  0  0  0  0  0  0  0  0
    6.0030    6.9030    6.7610 C   0  0  0  0  0  0  0  0  0  0  0  0
    4.7280    6.3500    6.2790 N   0  0  0  0  0  0  0  0  0  0  0  0
    4.7380    4.8880    6.4330 C   0  0  0  0  0  0  0  0  0  0  0  0
    3.9180    4.2520    5.3120 C   0  0  0  0  0  0  0  0  0  0  0  0
    3.9280    2.7910    5.4660 N   0  0  0  0  0  0  0  0  0  0  0  0
    3.2540    2.0030    4.5700 C   0  0  0  0  0  0  0  0  0  0  0  0
    1.9980    1.6100    4.6630 N   0  0  0  0  0  0  0  0  0  0  0  0
    1.4790    0.8030    3.6440 C   0  0  0  0  0  0  0  0  0  0  0  0
    0.3200    0.3910    3.6490 O   0  0  0  0  0  0  0  0  0  0  0  0
    2.4350    0.4830    2.5600 C   0  0  0  0  0  0  0  0  0  0  0  0
    2.2360   -0.2590    1.4620 C   0  0  0  0  0  0  0  0  0  0  0  0
    0.9140   -0.8800    1.2190 C   0  0  0  0  0  0  0  0  0  0  0  0
   -0.0640   -0.1840    0.4990 C   0  0  0  0  0  0  0  0  0  0  0  0
   -1.3140   -0.7720    0.2690 C   0  0  0  0  0  0  0  0  0  0  0  0
   -1.5850   -2.0550    0.7580 C   0  0  0  0  0  0  0  0  0  0  0  0
   -2.8080   -2.6300    0.5330 O   0  0  0  0  0  0  0  0  0  0  0  0
   -0.6060   -2.7510    1.4780 C   0  0  0  0  0  0  0  0  0  0  0  0
    0.6430   -2.1640    1.7080 C   0  0  0  0  0  0  0  0  0  0  0  0
    3.9070    1.3220    3.0720 S   0  0  0  0  0  0  0  0  0  0  0  0
    3.5880    6.9110    7.0170 C   0  0  0  0  0  0  0  0  0  0  0  0
    3.5780    8.4500    6.9640 C   0  0  0  0  0  0  0  0  0  0  0  0
    1.4550   15.5250   14.1480 C   0  0  0  0  0  0  0  0  0  0  0  0
    0.2880   16.1200   14.6420 C   0  0  0  0  0  0  0  0  0  0  0  0
   -1.0310   18.4900   15.5240 H   0  0  0  0  0  0  0  0  0  0  0  0
    0.4640   19.0970   13.0030 H   0  0  0  0  0  0  0  0  0  0  0  0
    2.5310   18.0440   12.1270 H   0  0  0  0  0  0  0  0  0  0  0  0
    4.4350   15.7240   13.2390 H   0  0  0  0  0  0  0  0  0  0  0  0
    4.6080   12.9840    7.5770 H   0  0  0  0  0  0  0  0  0  0  0  0
    3.2710   10.7400    8.7420 H   0  0  0  0  0  0  0  0  0  0  0  0
    4.9110   10.8190    9.4210 H   0  0  0  0  0  0  0  0  0  0  0  0
    5.8580   10.8170    7.1330 H   0  0  0  0  0  0  0  0  0  0  0  0
    4.2180   10.7380    6.4540 H   0  0  0  0  0  0  0  0  0  0  0  0
    5.9560    8.7680    5.6720 H   0  0  0  0  0  0  0  0  0  0  0  0
    6.9240    8.8210    7.1370 H   0  0  0  0  0  0  0  0  0  0  0  0
    6.1750    6.5750    7.7840 H   0  0  0  0  0  0  0  0  0  0  0  0
    6.8170    6.5220    6.1480 H   0  0  0  0  0  0  0  0  0  0  0  0
    5.7630    4.5260    6.3830 H   0  0  0  0  0  0  0  0  0  0  0  0
    4.3060    4.6220    7.3950 H   0  0  0  0  0  0  0  0  0  0  0  0
    2.8940    4.6150    5.3610 H   0  0  0  0  0  0  0  0  0  0  0  0
    4.3510    4.5190    4.3500 H   0  0  0  0  0  0  0  0  0  0  0  0
    4.4320    2.3670    6.2320 H   0  0  0  0  0  0  0  0  0  0  0  0
    3.0390   -0.4040    0.7550 H   0  0  0  0  0  0  0  0  0  0  0  0
    0.1450    0.8060    0.1220 H   0  0  0  0  0  0  0  0  0  0  0  0
   -2.0690   -0.2350   -0.2860 H   0  0  0  0  0  0  0  0  0  0  0  0
   -3.4900   -1.9880    0.7850 H   0  0  0  0  0  0  0  0  0  0  0  0
   -0.8150   -3.7410    1.8550 H   0  0  0  0  0  0  0  0  0  0  0  0
    1.3980   -2.7010    2.2630 H   0  0  0  0  0  0  0  0  0  0  0  0
    3.6310    6.5860    8.0540 H   0  0  0  0  0  0  0  0  0  0  0  0
    2.6600    6.5300    6.5960 H   0  0  0  0  0  0  0  0  0  0  0  0
    3.4060    8.7760    5.9400 H   0  0  0  0  0  0  0  0  0  0  0  0
    2.7670    8.8290    7.5810 H   0  0  0  0  0  0  0  0  0  0  0  0
    1.7310   14.5310   14.4670 H   0  0  0  0  0  0  0  0  0  0  0  0
   -0.3360   15.5850   15.3420 H   0  0  0  0  0  0  0  0  0  0  0  0
  1 41  1  0  0  0  0
  1  2  1  0  0  0  0
  2  3  2  0  0  0  0
  3 42  1  0  0  0  0
  3  4  1  0  0  0  0
  4 43  1  0  0  0  0
  4  5  2  0  0  0  0
  5  6  1  0  0  0  0
  6 44  1  0  0  0  0
  6  7  2  0  0  0  0
  7  8  1  0  0  0  0
  8  9  1  0  0  0  0
  9 10  2  0  0  0  0
 10 11  1  0  0  0  0
 11  7  1  0  0  0  0
 11 12  2  0  0  0  0
  9 13  1  0  0  0  0
 13 45  1  0  0  0  0
 13 14  1  0  0  0  0
 14 46  1  0  0  0  0
 14 47  1  0  0  0  0
 14 15  1  0  0  0  0
 15 48  1  0  0  0  0
 15 49  1  0  0  0  0
 15 16  1  0  0  0  0
 16 17  1  0  0  0  0
 17 50  1  0  0  0  0
 17 51  1  0  0  0  0
 17 18  1  0  0  0  0
 18 52  1  0  0  0  0
 18 53  1  0  0  0  0
 18 19  1  0  0  0  0
 19 20  1  0  0  0  0
 20 54  1  0  0  0  0
 20 55  1  0  0  0  0
 20 21  1  0  0  0  0
 21 56  1  0  0  0  0
 21 57  1  0  0  0  0
 21 22  1  0  0  0  0
 22 58  1  0  0  0  0
 22 23  1  0  0  0  0
 23 24  2  0  0  0  0
 24 25  1  0  0  0  0
 25 26  2  0  0  0  0
 25 27  1  0  0  0  0
 27 28  2  0  0  0  0
 28 59  1  0  0  0  0
 28 29  1  0  0  0  0
 29 30  2  0  0  0  0
 30 60  1  0  0  0  0
 30 31  1  0  0  0  0
 31 61  1  0  0  0  0
 31 32  2  0  0  0  0
 32 33  1  0  0  0  0
 33 62  1  0  0  0  0
 32 34  1  0  0  0  0
 34 63  1  0  0  0  0
 34 35  2  0  0  0  0
 35 29  1  0  0  0  0
 35 64  1  0  0  0  0
 27 36  1  0  0  0  0
 36 23  1  0  0  0  0
 19 37  1  0  0  0  0
 37 65  1  0  0  0  0
 37 66  1  0  0  0  0
 37 38  1  0  0  0  0
 38 16  1  0  0  0  0
 38 67  1  0  0  0  0
 38 68  1  0  0  0  0
  5 39  1  0  0  0  0
 39 69  1  0  0  0  0
 39 40  2  0  0  0  0
 40  2  1  0  0  0  0
 40 70  1  0  0  0  0
M  END
>  <LOGBIO>
4.3400

>  <PRED_LOGBIO>
4.6500

>  <WHL_TMPL>
1

>  <ANCH>
5-11;53-54

$$$$
ROW43
  -MTS-   01071502443D 0   0.00000     0.00000     0

 56 58  0  0  0  0  0  0  0  0999 V2000
    0.4330   -7.3450    1.7450 O   0  0  0  0  0  0  0  0  0  0  0  0
    1.1290   -6.4560    2.8360 P   0  0  0  0  0  0  0  0  0  0  0  0
    0.1170   -5.9020    3.7310 O   0  0  0  0  0  0  0  0  0  0  0  0
    2.1350   -7.3330    3.6620 O   0  0  0  0  0  0  0  0  0  0  0  0
    2.0280   -5.1040    2.0290 C   0  0  0  0  0  0  0  0  0  0  0  0
    2.9500   -5.6090    1.2140 F   0  0  0  0  0  0  0  0  0  0  0  0
    2.6180   -4.3500    2.9530 F   0  0  0  0  0  0  0  0  0  0  0  0
    1.0610   -4.2600    1.2340 C   0  0  0  0  0  0  0  0  0  0  0  0
   -0.1350   -4.5490    1.2140 O   0  0  0  0  0  0  0  0  0  0  0  0
    1.5580   -3.0700    0.4680 C   0  0  0  0  0  0  0  0  0  0  0  0
    0.8700   -2.6030   -0.6570 C   0  0  0  0  0  0  0  0  0  0  0  0
    1.3110   -1.4680   -1.3450 C   0  0  0  0  0  0  0  0  0  0  0  0
    2.4330   -0.7540   -0.9110 C   0  0  0  0  0  0  0  0  0  0  0  0
    2.9690    0.4780   -1.6220 C   0  0  0  0  0  0  0  0  0  0  0  0
    1.9620    1.4060   -2.1570 N   0  0  0  0  0  0  0  0  0  0  0  0
    0.5310    1.1140   -1.9890 C   0  0  0  0  0  0  0  0  0  0  0  0
   -0.2850    2.2140   -2.6240 C   0  0  0  0  0  0  0  0  0  0  0  0
   -0.6630    2.1180   -3.9680 C   0  0  0  0  0  0  0  0  0  0  0  0
   -1.4200    3.1380   -4.5570 C   0  0  0  0  0  0  0  0  0  0  0  0
   -1.7980    4.2550   -3.8020 C   0  0  0  0  0  0  0  0  0  0  0  0
   -1.4200    4.3510   -2.4570 C   0  0  0  0  0  0  0  0  0  0  0  0
   -0.6630    3.3300   -1.8680 C   0  0  0  0  0  0  0  0  0  0  0  0
    2.4670    2.8570   -2.9950 S   0  0  0  0  0  0  0  0  0  0  0  0
    3.2500    2.5000   -4.1370 O   0  0  0  0  0  0  0  0  0  0  0  0
    3.2500    3.6670   -2.1140 O   0  0  0  0  0  0  0  0  0  0  0  0
    0.9830    3.7990   -3.5380 C   0  0  0  0  0  0  0  0  0  0  0  0
    0.4180    3.5510   -4.7950 C   0  0  0  0  0  0  0  0  0  0  0  0
   -0.7110    4.2680   -5.2090 C   0  0  0  0  0  0  0  0  0  0  0  0
   -1.2760    5.2320   -4.3660 C   0  0  0  0  0  0  0  0  0  0  0  0
   -0.7110    5.4800   -3.1090 C   0  0  0  0  0  0  0  0  0  0  0  0
    0.4180    4.7630   -2.6950 C   0  0  0  0  0  0  0  0  0  0  0  0
    0.9880    5.0130   -1.4250 N   0  3  0  0  0  0  0  0  0  0  0  0
    0.6030    4.3720   -0.4340 O   0  0  0  0  0  0  0  0  0  0  0  0
    1.9590    5.9570   -1.2890 O   0  5  0  0  0  0  0  0  0  0  0  0
    3.1360   -1.2490    0.2020 C   0  0  0  0  0  0  0  0  0  0  0  0
    2.6990   -2.3830    0.8900 C   0  0  0  0  0  0  0  0  0  0  0  0
   -0.0400   -8.0600    2.1990 H   0  0  0  0  0  0  0  0  0  0  0  0
    1.6330   -8.0480    4.0840 H   0  0  0  0  0  0  0  0  0  0  0  0
   -0.0120   -3.1250   -0.9980 H   0  0  0  0  0  0  0  0  0  0  0  0
    0.7780   -1.1380   -2.2240 H   0  0  0  0  0  0  0  0  0  0  0  0
    3.5020    0.0990   -2.4910 H   0  0  0  0  0  0  0  0  0  0  0  0
    3.5860    1.0230   -0.9100 H   0  0  0  0  0  0  0  0  0  0  0  0
    0.2960    1.0540   -0.9280 H   0  0  0  0  0  0  0  0  0  0  0  0
    0.2960    0.1660   -2.4670 H   0  0  0  0  0  0  0  0  0  0  0  0
   -0.3710    1.2570   -4.5510 H   0  0  0  0  0  0  0  0  0  0  0  0
   -1.7120    3.0640   -5.5940 H   0  0  0  0  0  0  0  0  0  0  0  0
   -2.3820    5.0420   -4.2560 H   0  0  0  0  0  0  0  0  0  0  0  0
   -1.7120    5.2120   -1.8740 H   0  0  0  0  0  0  0  0  0  0  0  0
   -0.3710    3.4050   -0.8310 H   0  0  0  0  0  0  0  0  0  0  0  0
    0.8540    2.8070   -5.4460 H   0  0  0  0  0  0  0  0  0  0  0  0
   -1.1470    4.0770   -6.1790 H   0  0  0  0  0  0  0  0  0  0  0  0
   -2.1470    5.7850   -4.6850 H   0  0  0  0  0  0  0  0  0  0  0  0
   -1.1470    6.2240   -2.4580 H   0  0  0  0  0  0  0  0  0  0  0  0
    2.2220    5.9830   -0.3560 H   0  0  0  0  0  0  0  0  0  0  0  0
    4.0310   -0.7420    0.5310 H   0  0  0  0  0  0  0  0  0  0  0  0
    3.2460   -2.7310    1.7540 H   0  0  0  0  0  0  0  0  0  0  0  0
  1 37  1  0  0  0  0
  1  2  1  0  0  0  0
  2  3  2  0  0  0  0
  2  4  1  0  0  0  0
  4 38  1  0  0  0  0
  2  5  1  0  0  0  0
  5  6  1  0  0  0  0
  5  7  1  0  0  0  0
  5  8  1  0  0  0  0
  8  9  2  0  0  0  0
  8 10  1  0  0  0  0
 10 11  2  0  0  0  0
 11 39  1  0  0  0  0
 11 12  1  0  0  0  0
 12 40  1  0  0  0  0
 12 13  2  0  0  0  0
 13 14  1  0  0  0  0
 14 41  1  0  0  0  0
 14 42  1  0  0  0  0
 14 15  1  0  0  0  0
 15 16  1  0  0  0  0
 16 43  1  0  0  0  0
 16 44  1  0  0  0  0
 16 17  1  0  0  0  0
 17 18  2  0  0  0  0
 18 45  1  0  0  0  0
 18 19  1  0  0  0  0
 19 46  1  0  0  0  0
 19 20  2  0  0  0  0
 20 47  1  0  0  0  0
 20 21  1  0  0  0  0
 21 48  1  0  0  0  0
 21 22  2  0  0  0  0
 22 17  1  0  0  0  0
 22 49  1  0  0  0  0
 15 23  1  0  0  0  0
 23 24  2  0  0  0  0
 23 25  2  0  0  0  0
 23 26  1  0  0  0  0
 26 27  2  0  0  0  0
 27 50  1  0  0  0  0
 27 28  1  0  0  0  0
 28 51  1  0  0  0  0
 28 29  2  0  0  0  0
 29 52  1  0  0  0  0
 29 30  1  0  0  0  0
 30 53  1  0  0  0  0
 30 31  2  0  0  0  0
 31 26  1  0  0  0  0
 31 32  1  0  0  0  0
 32 33  2  0  0  0  0
 32 34  1  0  0  0  0
 34 54  1  0  0  0  0
 13 35  1  0  0  0  0
 35 55  1  0  0  0  0
 35 36  2  0  0  0  0
 36 10  1  0  0  0  0
 36 56  1  0  0  0  0
M  CHG  2  32   1  34  -1
M  END
>  <LOGBIO>
4.9200

>  <PRED_LOGBIO>
5.1700

>  <WHL_TMPL>
3

>  <ANCH>
56-57;12-13

$$$$
ROW44
  -MTS-   01071502443D 0   0.00000     0.00000     0

 60 64  0  0  0  0  0  0  0  0999 V2000
    5.8630    6.3060   -7.7110 F   0  0  0  0  0  0  0  0  0  0  0  0
    4.6470    5.7800   -7.5910 C   0  0  0  0  0  0  0  0  0  0  0  0
    3.8070    6.4170   -8.4020 F   0  0  0  0  0  0  0  0  0  0  0  0
    4.6870    4.4910   -7.9180 F   0  0  0  0  0  0  0  0  0  0  0  0
    4.1750    5.9230   -6.1640 C   0  0  0  0  0  0  0  0  0  0  0  0
    4.6120    7.0020   -5.3870 C   0  0  0  0  0  0  0  0  0  0  0  0
    4.1740    7.1350   -4.0640 C   0  0  0  0  0  0  0  0  0  0  0  0
    3.2990    6.1890   -3.5180 C   0  0  0  0  0  0  0  0  0  0  0  0
    2.8610    5.1100   -4.2950 C   0  0  0  0  0  0  0  0  0  0  0  0
    3.2990    4.9770   -5.6180 C   0  0  0  0  0  0  0  0  0  0  0  0
    1.7110    3.8660   -3.5770 S   0  0  0  0  0  0  0  0  0  0  0  0
    0.8870    3.3250   -4.6130 O   0  0  0  0  0  0  0  0  0  0  0  0
    0.8870    4.4930   -2.5910 O   0  0  0  0  0  0  0  0  0  0  0  0
    2.6340    2.5780   -2.8340 N   0  0  0  0  0  0  0  0  0  0  0  0
    1.9400    1.4560   -2.1860 C   0  0  0  0  0  0  0  0  0  0  0  0
    2.9690    0.4780   -1.6220 C   0  0  0  0  0  0  0  0  0  0  0  0
    2.4330   -0.7540   -0.9110 C   0  0  0  0  0  0  0  0  0  0  0  0
    1.3110   -1.4680   -1.3450 C   0  0  0  0  0  0  0  0  0  0  0  0
    0.8700   -2.6030   -0.6570 C   0  0  0  0  0  0  0  0  0  0  0  0
    1.5580   -3.0700    0.4680 C   0  0  0  0  0  0  0  0  0  0  0  0
    2.6990   -2.3830    0.8900 C   0  0  0  0  0  0  0  0  0  0  0  0
    3.1360   -1.2490    0.2020 C   0  0  0  0  0  0  0  0  0  0  0  0
    1.0580   -4.2680    1.2390 C   0  0  0  0  0  0  0  0  0  0  0  0
   -0.3340   -4.7340    0.7730 C   0  0  0  0  0  0  0  0  0  0  0  0
   -1.1790   -5.1850    1.9410 C   0  0  0  0  0  0  0  0  0  0  0  0
   -2.1960   -5.8580    1.7790 O   0  0  0  0  0  0  0  0  0  0  0  0
   -0.7710   -4.8180    3.1530 N   0  0  0  0  0  0  0  0  0  0  0  0
    0.6960   -3.8810    2.9700 S   0  0  0  0  0  0  0  0  0  0  0  0
    1.7350   -4.2960    3.8610 O   0  0  0  0  0  0  0  0  0  0  0  0
    0.4950   -2.4840    3.1970 O   0  0  0  0  0  0  0  0  0  0  0  0
    1.0750    0.7470   -3.2010 C   0  0  0  0  0  0  0  0  0  0  0  0
   -0.0510    0.1150   -2.9260 N   0  0  0  0  0  0  0  0  0  0  0  0
   -0.5820   -0.4220   -4.1050 C   0  0  0  0  0  0  0  0  0  0  0  0
   -1.7320   -1.1700   -4.3830 C   0  0  0  0  0  0  0  0  0  0  0  0
   -2.0040   -1.5740   -5.6950 C   0  0  0  0  0  0  0  0  0  0  0  0
   -1.1250   -1.2310   -6.7300 C   0  0  0  0  0  0  0  0  0  0  0  0
    0.0250   -0.4830   -6.4520 C   0  0  0  0  0  0  0  0  0  0  0  0
    0.2970   -0.0790   -5.1390 C   0  0  0  0  0  0  0  0  0  0  0  0
    1.3430    0.6640   -4.5420 N   0  0  0  0  0  0  0  0  0  0  0  0
    5.2870    7.7320   -5.8080 H   0  0  0  0  0  0  0  0  0  0  0  0
    4.5120    7.9680   -3.4650 H   0  0  0  0  0  0  0  0  0  0  0  0
    2.9610    6.2910   -2.4970 H   0  0  0  0  0  0  0  0  0  0  0  0
    2.9620    4.1450   -6.2180 H   0  0  0  0  0  0  0  0  0  0  0  0
    3.6430    2.6060   -2.8500 H   0  0  0  0  0  0  0  0  0  0  0  0
    1.3160    1.8330   -1.3780 H   0  0  0  0  0  0  0  0  0  0  0  0
    3.5030    1.0380   -0.8570 H   0  0  0  0  0  0  0  0  0  0  0  0
    3.5830    0.1360   -2.4520 H   0  0  0  0  0  0  0  0  0  0  0  0
    0.7780   -1.1380   -2.2240 H   0  0  0  0  0  0  0  0  0  0  0  0
   -0.0120   -3.1250   -0.9980 H   0  0  0  0  0  0  0  0  0  0  0  0
    3.2460   -2.7310    1.7530 H   0  0  0  0  0  0  0  0  0  0  0  0
    4.0310   -0.7420    0.5310 H   0  0  0  0  0  0  0  0  0  0  0  0
    1.8150   -5.0410    1.1320 H   0  0  0  0  0  0  0  0  0  0  0  0
   -0.8350   -3.9170    0.2580 H   0  0  0  0  0  0  0  0  0  0  0  0
   -0.2240   -5.5540    0.0680 H   0  0  0  0  0  0  0  0  0  0  0  0
   -1.2270   -5.0420    4.0250 H   0  0  0  0  0  0  0  0  0  0  0  0
   -2.4100   -1.4350   -3.5850 H   0  0  0  0  0  0  0  0  0  0  0  0
   -2.8910   -2.1510   -5.9100 H   0  0  0  0  0  0  0  0  0  0  0  0
   -1.3350   -1.5430   -7.7420 H   0  0  0  0  0  0  0  0  0  0  0  0
    0.7030   -0.2180   -7.2500 H   0  0  0  0  0  0  0  0  0  0  0  0
    2.1410    1.0610   -5.0170 H   0  0  0  0  0  0  0  0  0  0  0  0
  1  2  1  0  0  0  0
  2  3  1  0  0  0  0
  2  4  1  0  0  0  0
  2  5  1  0  0  0  0
  5  6  2  0  0  0  0
  6 40  1  0  0  0  0
  6  7  1  0  0  0  0
  7 41  1  0  0  0  0
  7  8  2  0  0  0  0
  8 42  1  0  0  0  0
  8  9  1  0  0  0  0
  9 10  2  0  0  0  0
 10  5  1  0  0  0  0
 10 43  1  0  0  0  0
  9 11  1  0  0  0  0
 11 12  2  0  0  0  0
 11 13  2  0  0  0  0
 11 14  1  0  0  0  0
 14 44  1  0  0  0  0
 14 15  1  0  0  0  0
 15 45  1  0  0  0  0
 15 16  1  0  0  0  0
 16 46  1  0  0  0  0
 16 47  1  0  0  0  0
 16 17  1  0  0  0  0
 17 18  2  0  0  0  0
 18 48  1  0  0  0  0
 18 19  1  0  0  0  0
 19 49  1  0  0  0  0
 19 20  2  0  0  0  0
 20 21  1  0  0  0  0
 21 50  1  0  0  0  0
 21 22  2  0  0  0  0
 22 17  1  0  0  0  0
 22 51  1  0  0  0  0
 20 23  1  0  0  0  0
 23 52  1  0  0  0  0
 23 24  1  0  0  0  0
 24 53  1  0  0  0  0
 24 54  1  0  0  0  0
 24 25  1  0  0  0  0
 25 26  2  0  0  0  0
 25 27  1  0  0  0  0
 27 55  1  0  0  0  0
 27 28  1  0  0  0  0
 28 23  1  0  0  0  0
 28 29  2  0  0  0  0
 28 30  2  0  0  0  0
 15 31  1  0  0  0  0
 31 32  2  0  0  0  0
 32 33  1  0  0  0  0
 33 34  2  0  0  0  0
 34 56  1  0  0  0  0
 34 35  1  0  0  0  0
 35 57  1  0  0  0  0
 35 36  2  0  0  0  0
 36 58  1  0  0  0  0
 36 37  1  0  0  0  0
 37 59  1  0  0  0  0
 37 38  2  0  0  0  0
 38 33  1  0  0  0  0
 38 39  1  0  0  0  0
 39 31  1  0  0  0  0
 39 60  1  0  0  0  0
M  END
>  <LOGBIO>
7.1700

>  <PRED_LOGBIO>
6.9600

>  <WHL_TMPL>
3

>  <ANCH>
56-57;30-28

$$$$
ROW45
  -MTS-   01071502443D 0   0.00000     0.00000     0

 94 99  0  0  1  0  0  0  0  0999 V2000
   12.1100    4.4910   -8.0290 C   0  0  0  0  0  0  0  0  0  0  0  0
   12.4470    3.4440   -6.9950 C   0  0  0  0  0  0  0  0  0  0  0  0
   12.0810    3.6210   -5.7180 C   0  0  0  0  0  0  0  0  0  0  0  0
   11.3320    4.8680   -5.3130 C   0  0  2  0  0  0  0  0  0  0  0  0
    9.8150    4.6350   -5.4390 C   0  0  0  0  0  0  0  0  0  0  0  0
    9.3610    5.9890   -6.0150 C   0  0  2  0  0  0  0  0  0  0  0  0
    8.8420    6.8140   -4.9690 O   0  0  0  0  0  0  0  0  0  0  0  0
    8.3150    5.7650   -7.1070 C   0  0  1  0  0  0  0  0  0  0  0  0
    7.7500    7.1400   -7.5090 C   0  0  0  0  0  0  0  0  0  0  0  0
    6.4850    7.3730   -6.6610 C   0  0  0  0  0  0  0  0  0  0  0  0
    6.3100    6.1350   -5.7630 C   0  0  2  0  0  0  0  0  0  0  0  0
    7.1190    5.0320   -6.4720 C   0  0  2  0  0  0  0  0  0  0  0  0
    7.2690    3.7840   -5.5830 C   0  0  0  0  0  0  0  0  0  0  0  0
    5.9000    3.2620   -5.1100 C   0  0  0  0  0  0  0  0  0  0  0  0
    5.0910    4.3640   -4.4010 C   0  0  1  0  0  0  0  0  0  0  0  0
    4.9400    5.6120   -5.2900 C   0  0  2  0  0  0  0  0  0  0  0  0
    4.1560    5.1970   -6.5320 C   0  0  0  0  0  0  0  0  0  0  0  0
    4.1310    6.7140   -4.5810 C   0  0  0  0  0  0  0  0  0  0  0  0
    2.7620    6.1920   -4.1080 C   0  0  0  0  0  0  0  0  0  0  0  0
    2.9120    4.9440   -3.2190 C   0  0  1  0  0  0  0  0  0  0  0  0
    1.5430    4.4210   -2.7460 C   0  0  0  0  0  0  0  0  0  0  0  0
    0.8030    5.5170   -1.9840 C   0  0  0  0  0  0  0  0  0  0  0  0
    0.5450    3.8020   -3.7270 C   0  0  0  0  0  0  0  0  0  0  0  0
    1.6930    3.1730   -1.8570 C   0  0  2  0  0  0  0  0  0  0  0  0
    2.5020    2.0710   -2.5650 C   0  0  0  0  0  0  0  0  0  0  0  0
    3.8710    2.5930   -3.0390 C   0  0  0  0  0  0  0  0  0  0  0  0
    3.7210    3.8420   -3.9280 C   0  0  2  0  0  0  0  0  0  0  0  0
    2.9370    3.4260   -5.1690 C   0  0  0  0  0  0  0  0  0  0  0  0
    3.2380    3.7060   -0.9320 O   0  0  0  0  0  0  0  0  0  0  0  0
    2.9940    4.3690    0.2180 C   0  0  0  0  0  0  0  0  0  0  0  0
    1.8450    4.5740    0.5730 O   0  0  0  0  0  0  0  0  0  0  0  0
    4.1210    4.8480    1.0490 C   0  0  0  0  0  0  0  0  0  0  0  0
    4.6550    4.0240    2.0480 C   0  0  0  0  0  0  0  0  0  0  0  0
    5.7210    4.4770    2.8340 C   0  0  0  0  0  0  0  0  0  0  0  0
    6.2540    5.7540    2.6220 C   0  0  0  0  0  0  0  0  0  0  0  0
    5.7210    6.5780    1.6230 C   0  0  0  0  0  0  0  0  0  0  0  0
    4.6550    6.1250    0.8370 C   0  0  0  0  0  0  0  0  0  0  0  0
    7.3810    6.2330    3.4520 C   0  0  0  0  0  0  0  0  0  0  0  0
    8.5300    6.0290    3.0980 O   0  0  0  0  0  0  0  0  0  0  0  0
    7.1430    6.8810    4.5770 O   0  0  0  0  0  0  0  0  0  0  0  0
   10.5950    6.6250   -6.6080 C   0  0  0  0  0  0  0  0  0  0  0  0
   10.6070    7.5710   -7.3390 O   0  0  0  0  0  0  0  0  0  0  0  0
   11.6830    5.9510   -6.1780 O   0  0  0  0  0  0  0  0  0  0  0  0
   13.1960    2.1960   -7.4000 C   0  0  0  0  0  0  0  0  0  0  0  0
   11.0300    4.6160   -8.0800 H   0  0  0  0  0  0  0  0  0  0  0  0
   12.4840    4.1750   -9.0000 H   0  0  0  0  0  0  0  0  0  0  0  0
   12.5720    5.4360   -7.7520 H   0  0  0  0  0  0  0  0  0  0  0  0
   12.3220    2.8720   -4.9780 H   0  0  0  0  0  0  0  0  0  0  0  0
   11.5870    5.1150   -4.2850 H   0  0  0  0  0  0  0  0  0  0  0  0
    9.5860    3.8110   -6.1110 H   0  0  0  0  0  0  0  0  0  0  0  0
    9.3560    4.4310   -4.4740 H   0  0  0  0  0  0  0  0  0  0  0  0
    9.5070    6.9560   -4.2760 H   0  0  0  0  0  0  0  0  0  0  0  0
    8.7200    5.2240   -7.9600 H   0  0  0  0  0  0  0  0  0  0  0  0
    7.4340    7.0690   -8.5480 H   0  0  0  0  0  0  0  0  0  0  0  0
    8.4820    7.9060   -7.2640 H   0  0  0  0  0  0  0  0  0  0  0  0
    5.6380    7.4000   -7.3440 H   0  0  0  0  0  0  0  0  0  0  0  0
    6.6420    8.2450   -6.0300 H   0  0  0  0  0  0  0  0  0  0  0  0
    6.8630    6.3580   -4.8540 H   0  0  0  0  0  0  0  0  0  0  0  0
    6.5000    4.7150   -7.3090 H   0  0  0  0  0  0  0  0  0  0  0  0
    7.7990    4.1060   -4.6890 H   0  0  0  0  0  0  0  0  0  0  0  0
    7.7460    3.0030   -6.1710 H   0  0  0  0  0  0  0  0  0  0  0  0
    6.1040    2.5010   -4.3590 H   0  0  0  0  0  0  0  0  0  0  0  0
    5.3390    2.9370   -5.9840 H   0  0  0  0  0  0  0  0  0  0  0  0
    5.6500    4.6600   -3.5160 H   0  0  0  0  0  0  0  0  0  0  0  0
    3.0920    5.3320   -6.3500 H   0  0  0  0  0  0  0  0  0  0  0  0
    4.4610    5.8120   -7.3760 H   0  0  0  0  0  0  0  0  0  0  0  0
    4.3560    4.1510   -6.7540 H   0  0  0  0  0  0  0  0  0  0  0  0
    3.9260    7.4750   -5.3320 H   0  0  0  0  0  0  0  0  0  0  0  0
    4.6920    7.0390   -3.7080 H   0  0  0  0  0  0  0  0  0  0  0  0
    2.2320    5.8700   -5.0020 H   0  0  0  0  0  0  0  0  0  0  0  0
    2.2850    6.9730   -3.5200 H   0  0  0  0  0  0  0  0  0  0  0  0
    3.4710    5.2400   -2.3340 H   0  0  0  0  0  0  0  0  0  0  0  0
   -0.2710    5.3760   -2.0820 H   0  0  0  0  0  0  0  0  0  0  0  0
    1.0410    6.4560   -2.4780 H   0  0  0  0  0  0  0  0  0  0  0  0
    1.1550    5.4670   -0.9560 H   0  0  0  0  0  0  0  0  0  0  0  0
    0.9420    3.8580   -4.7390 H   0  0  0  0  0  0  0  0  0  0  0  0
   -0.3910    4.3530   -3.6730 H   0  0  0  0  0  0  0  0  0  0  0  0
    0.3700    2.7610   -3.4630 H   0  0  0  0  0  0  0  0  0  0  0  0
    0.8720    2.8880   -1.2020 H   0  0  0  0  0  0  0  0  0  0  0  0
    1.9460    1.8120   -3.4640 H   0  0  0  0  0  0  0  0  0  0  0  0
    2.6730    1.2640   -1.8550 H   0  0  0  0  0  0  0  0  0  0  0  0
    4.2940    1.8150   -3.6710 H   0  0  0  0  0  0  0  0  0  0  0  0
    4.4520    2.8690   -2.1610 H   0  0  0  0  0  0  0  0  0  0  0  0
    3.5600    3.5550   -6.0520 H   0  0  0  0  0  0  0  0  0  0  0  0
    2.0470    4.0450   -5.2600 H   0  0  0  0  0  0  0  0  0  0  0  0
    2.6450    2.3820   -5.0810 H   0  0  0  0  0  0  0  0  0  0  0  0
    4.2430    3.0390    2.2120 H   0  0  0  0  0  0  0  0  0  0  0  0
    6.1320    3.8420    3.6040 H   0  0  0  0  0  0  0  0  0  0  0  0
    6.1320    7.5630    1.4590 H   0  0  0  0  0  0  0  0  0  0  0  0
    4.2430    6.7610    0.0670 H   0  0  0  0  0  0  0  0  0  0  0  0
    7.9960    7.1120    4.9770 H   0  0  0  0  0  0  0  0  0  0  0  0
   14.1320    2.1400   -6.8480 H   0  0  0  0  0  0  0  0  0  0  0  0
   13.4050    2.2290   -8.4670 H   0  0  0  0  0  0  0  0  0  0  0  0
   12.5900    1.3210   -7.1760 H   0  0  0  0  0  0  0  0  0  0  0  0
  1 45  1  0  0  0  0
  1 46  1  0  0  0  0
  1 47  1  0  0  0  0
  1  2  1  0  0  0  0
  2  3  2  0  0  0  0
  3 48  1  0  0  0  0
  3  4  1  0  0  0  0
  4 49  1  0  0  0  0
  4  5  1  0  0  0  0
  5 50  1  0  0  0  0
  5 51  1  0  0  0  0
  5  6  1  0  0  0  0
  6  7  1  0  0  0  0
  7 52  1  0  0  0  0
  6  8  1  0  0  0  0
  8 53  1  0  0  0  0
  8  9  1  0  0  0  0
  9 54  1  0  0  0  0
  9 55  1  0  0  0  0
  9 10  1  0  0  0  0
 10 56  1  0  0  0  0
 10 57  1  0  0  0  0
 10 11  1  0  0  0  0
 11 58  1  0  0  0  0
 11 12  1  0  0  0  0
 12  8  1  0  0  0  0
 12 59  1  0  0  0  0
 12 13  1  0  0  0  0
 13 60  1  0  0  0  0
 13 61  1  0  0  0  0
 13 14  1  0  0  0  0
 14 62  1  0  0  0  0
 14 63  1  0  0  0  0
 14 15  1  0  0  0  0
 15 64  1  0  0  0  0
 15 16  1  0  0  0  0
 16 11  1  0  0  0  0
 16 17  1  0  0  0  0
 17 65  1  0  0  0  0
 17 66  1  0  0  0  0
 17 67  1  0  0  0  0
 16 18  1  0  0  0  0
 18 68  1  0  0  0  0
 18 69  1  0  0  0  0
 18 19  1  0  0  0  0
 19 70  1  0  0  0  0
 19 71  1  0  0  0  0
 19 20  1  0  0  0  0
 20 72  1  0  0  0  0
 20 21  1  0  0  0  0
 21 22  1  0  0  0  0
 22 73  1  0  0  0  0
 22 74  1  0  0  0  0
 22 75  1  0  0  0  0
 21 23  1  0  0  0  0
 23 76  1  0  0  0  0
 23 77  1  0  0  0  0
 23 78  1  0  0  0  0
 21 24  1  0  0  0  0
 24 79  1  0  0  0  0
 24 25  1  0  0  0  0
 25 80  1  0  0  0  0
 25 81  1  0  0  0  0
 25 26  1  0  0  0  0
 26 82  1  0  0  0  0
 26 83  1  0  0  0  0
 26 27  1  0  0  0  0
 27 15  1  0  0  0  0
 27 20  1  0  0  0  0
 27 28  1  0  0  0  0
 28 84  1  0  0  0  0
 28 85  1  0  0  0  0
 28 86  1  0  0  0  0
 24 29  1  0  0  0  0
 29 30  1  0  0  0  0
 30 31  2  0  0  0  0
 30 32  1  0  0  0  0
 32 33  2  0  0  0  0
 33 87  1  0  0  0  0
 33 34  1  0  0  0  0
 34 88  1  0  0  0  0
 34 35  2  0  0  0  0
 35 36  1  0  0  0  0
 36 89  1  0  0  0  0
 36 37  2  0  0  0  0
 37 32  1  0  0  0  0
 37 90  1  0  0  0  0
 35 38  1  0  0  0  0
 38 39  2  0  0  0  0
 38 40  1  0  0  0  0
 40 91  1  0  0  0  0
  6 41  1  0  0  0  0
 41 42  2  0  0  0  0
 41 43  1  0  0  0  0
 43  4  1  0  0  0  0
  2 44  1  0  0  0  0
 44 92  1  0  0  0  0
 44 93  1  0  0  0  0
 44 94  1  0  0  0  0
M  END
>  <LOGBIO>
6.5700

>  <PRED_LOGBIO>
6.5400

>  <WHL_TMPL>
2

>  <ANCH>
14-34;49-50

$$$$
ROW46
  -MTS-   01071502443D 0   0.00000     0.00000     0

 95100  0  0  1  0  0  0  0  0999 V2000
   -4.5370    2.3560    2.1020 C   0  0  0  0  0  0  0  0  0  0  0  0
   -3.6300    1.2570    2.2300 O   0  0  0  0  0  0  0  0  0  0  0  0
   -2.9850    0.8210    1.1030 C   0  0  0  0  0  0  0  0  0  0  0  0
   -3.5620   -0.1750    0.3070 C   0  0  0  0  0  0  0  0  0  0  0  0
   -2.9020   -0.6210   -0.8450 C   0  0  0  0  0  0  0  0  0  0  0  0
   -1.6650   -0.0700   -1.2010 C   0  0  0  0  0  0  0  0  0  0  0  0
   -1.0880    0.9270   -0.4050 C   0  0  0  0  0  0  0  0  0  0  0  0
   -1.7480    1.3720    0.7470 C   0  0  0  0  0  0  0  0  0  0  0  0
    0.2190    1.5100   -0.7810 C   0  0  0  0  0  0  0  0  0  0  0  0
    1.2310    1.0200   -0.3750 O   0  0  0  0  0  0  0  0  0  0  0  0
    0.2690    2.5950   -1.5820 O   0  0  0  0  0  0  0  0  0  0  0  0
    1.5550    3.1230   -1.9180 C   0  0  1  0  0  0  0  0  0  0  0  0
    2.3590    2.0140   -2.6220 C   0  0  0  0  0  0  0  0  0  0  0  0
    3.7880    2.4810   -2.9580 C   0  0  0  0  0  0  0  0  0  0  0  0
    3.7760    3.7800   -3.7860 C   0  0  1  0  0  0  0  0  0  0  0  0
    3.0730    3.4740   -5.1060 C   0  0  0  0  0  0  0  0  0  0  0  0
    2.9720    4.8880   -3.0820 C   0  0  1  0  0  0  0  0  0  0  0  0
    2.9590    6.1870   -3.9090 C   0  0  0  0  0  0  0  0  0  0  0  0
    4.3880    6.6540   -4.2460 C   0  0  0  0  0  0  0  0  0  0  0  0
    5.1920    5.5450   -4.9500 C   0  0  1  0  0  0  0  0  0  0  0  0
    4.4890    5.2390   -6.2690 C   0  0  0  0  0  0  0  0  0  0  0  0
    6.6200    6.0120   -5.2860 C   0  0  2  0  0  0  0  0  0  0  0  0
    6.9320    7.2830   -6.0970 C   0  0  0  0  0  0  0  0  0  0  0  0
    8.2470    7.0220   -6.8560 C   0  0  0  0  0  0  0  0  0  0  0  0
    8.7050    5.5980   -6.4880 C   0  0  1  0  0  0  0  0  0  0  0  0
    7.4240    4.9030   -5.9900 C   0  0  1  0  0  0  0  0  0  0  0  0
    7.4360    3.6050   -5.1620 C   0  0  0  0  0  0  0  0  0  0  0  0
    6.0080    3.1380   -4.8260 C   0  0  0  0  0  0  0  0  0  0  0  0
    5.2040    4.2470   -4.1220 C   0  0  2  0  0  0  0  0  0  0  0  0
    9.6700    5.7060   -5.3080 C   0  0  1  0  0  0  0  0  0  0  0  0
    8.9600    5.8300   -4.0730 O   0  0  0  0  0  0  0  0  0  0  0  0
   10.6010    6.9170   -5.5020 C   0  0  0  0  0  0  0  0  0  0  0  0
   11.9470    6.3250   -5.0430 C   0  0  2  0  0  0  0  0  0  0  0  0
   11.8460    4.9010   -5.1140 O   0  0  0  0  0  0  0  0  0  0  0  0
   10.5680    4.4930   -5.2650 C   0  0  0  0  0  0  0  0  0  0  0  0
   10.1980    3.3330   -5.3530 O   0  0  0  0  0  0  0  0  0  0  0  0
   13.0580    6.8100   -5.9440 C   0  0  0  0  0  0  0  0  0  0  0  0
   13.7160    7.9390   -5.6480 C   0  0  0  0  0  0  0  0  0  0  0  0
   13.3470    8.7270   -4.4140 C   0  0  0  0  0  0  0  0  0  0  0  0
   14.8270    8.4230   -6.5480 C   0  0  0  0  0  0  0  0  0  0  0  0
    1.5430    4.4210   -2.7460 C   0  0  0  0  0  0  0  0  0  0  0  0
    0.8030    5.5170   -1.9840 C   0  0  0  0  0  0  0  0  0  0  0  0
    0.5450    3.8020   -3.7270 C   0  0  0  0  0  0  0  0  0  0  0  0
   -4.0010    3.2260    1.7280 H   0  0  0  0  0  0  0  0  0  0  0  0
   -4.9680    2.5850    3.0740 H   0  0  0  0  0  0  0  0  0  0  0  0
   -5.3300    2.0920    1.4060 H   0  0  0  0  0  0  0  0  0  0  0  0
   -4.5160   -0.6000    0.5810 H   0  0  0  0  0  0  0  0  0  0  0  0
   -3.3470   -1.3900   -1.4590 H   0  0  0  0  0  0  0  0  0  0  0  0
   -1.1560   -0.4130   -2.0890 H   0  0  0  0  0  0  0  0  0  0  0  0
   -1.3030    2.1410    1.3610 H   0  0  0  0  0  0  0  0  0  0  0  0
    2.0180    2.3750   -2.5590 H   0  0  0  0  0  0  0  0  0  0  0  0
    1.8640    1.8340   -3.5740 H   0  0  0  0  0  0  0  0  0  0  0  0
    2.4290    1.1630   -1.9470 H   0  0  0  0  0  0  0  0  0  0  0  0
    4.2180    1.7140   -3.5990 H   0  0  0  0  0  0  0  0  0  0  0  0
    4.3100    2.6770   -2.0240 H   0  0  0  0  0  0  0  0  0  0  0  0
    3.6000    2.6720   -5.6200 H   0  0  0  0  0  0  0  0  0  0  0  0
    3.0700    4.3650   -5.7300 H   0  0  0  0  0  0  0  0  0  0  0  0
    2.0480    3.1660   -4.9080 H   0  0  0  0  0  0  0  0  0  0  0  0
    3.4730    5.1060   -2.1410 H   0  0  0  0  0  0  0  0  0  0  0  0
    2.5290    6.9540   -3.2690 H   0  0  0  0  0  0  0  0  0  0  0  0
    2.4370    5.9900   -4.8430 H   0  0  0  0  0  0  0  0  0  0  0  0
    4.8830    6.8340   -3.2940 H   0  0  0  0  0  0  0  0  0  0  0  0
    4.3180    7.5040   -4.9210 H   0  0  0  0  0  0  0  0  0  0  0  0
    4.6510    4.1960   -6.5330 H   0  0  0  0  0  0  0  0  0  0  0  0
    3.4220    5.4250   -6.1640 H   0  0  0  0  0  0  0  0  0  0  0  0
    4.8930    5.8780   -7.0520 H   0  0  0  0  0  0  0  0  0  0  0  0
    7.1100    6.1570   -4.3250 H   0  0  0  0  0  0  0  0  0  0  0  0
    7.1230    8.0830   -5.3850 H   0  0  0  0  0  0  0  0  0  0  0  0
    6.1350    7.4420   -6.8210 H   0  0  0  0  0  0  0  0  0  0  0  0
    8.9900    7.7120   -6.4620 H   0  0  0  0  0  0  0  0  0  0  0  0
    8.0490    7.0610   -7.9250 H   0  0  0  0  0  0  0  0  0  0  0  0
    9.1480    5.0790   -7.3360 H   0  0  0  0  0  0  0  0  0  0  0  0
    6.8590    4.6660   -6.8880 H   0  0  0  0  0  0  0  0  0  0  0  0
    7.9100    3.8500   -4.2140 H   0  0  0  0  0  0  0  0  0  0  0  0
    7.9180    2.8290   -5.7540 H   0  0  0  0  0  0  0  0  0  0  0  0
    6.1120    2.3300   -4.1050 H   0  0  0  0  0  0  0  0  0  0  0  0
    5.5030    2.8900   -5.7570 H   0  0  0  0  0  0  0  0  0  0  0  0
    5.7050    4.4650   -3.1810 H   0  0  0  0  0  0  0  0  0  0  0  0
    9.5730    5.8990   -3.3250 H   0  0  0  0  0  0  0  0  0  0  0  0
   10.6340    7.2410   -6.5400 H   0  0  0  0  0  0  0  0  0  0  0  0
   10.3000    7.7620   -4.8860 H   0  0  0  0  0  0  0  0  0  0  0  0
   12.1600    6.6330   -4.0220 H   0  0  0  0  0  0  0  0  0  0  0  0
   13.3220    6.2460   -6.8260 H   0  0  0  0  0  0  0  0  0  0  0  0
   13.4830    8.1040   -3.5320 H   0  0  0  0  0  0  0  0  0  0  0  0
   13.9850    9.6050   -4.3400 H   0  0  0  0  0  0  0  0  0  0  0  0
   12.3070    9.0390   -4.4800 H   0  0  0  0  0  0  0  0  0  0  0  0
   14.4330    8.6020   -7.5460 H   0  0  0  0  0  0  0  0  0  0  0  0
   15.2400    9.3470   -6.1500 H   0  0  0  0  0  0  0  0  0  0  0  0
   15.6090    7.6680   -6.5980 H   0  0  0  0  0  0  0  0  0  0  0  0
   -0.2710    5.3760   -2.0820 H   0  0  0  0  0  0  0  0  0  0  0  0
    1.0410    6.4560   -2.4780 H   0  0  0  0  0  0  0  0  0  0  0  0
    1.1550    5.4670   -0.9560 H   0  0  0  0  0  0  0  0  0  0  0  0
    0.9810    2.9220   -4.1940 H   0  0  0  0  0  0  0  0  0  0  0  0
    0.2950    4.5330   -4.4930 H   0  0  0  0  0  0  0  0  0  0  0  0
   -0.3560    3.5180   -3.1880 H   0  0  0  0  0  0  0  0  0  0  0  0
  1 44  1  0  0  0  0
  1 45  1  0  0  0  0
  1 46  1  0  0  0  0
  1  2  1  0  0  0  0
  2  3  1  0  0  0  0
  3  4  2  0  0  0  0
  4 47  1  0  0  0  0
  4  5  1  0  0  0  0
  5 48  1  0  0  0  0
  5  6  2  0  0  0  0
  6 49  1  0  0  0  0
  6  7  1  0  0  0  0
  7  8  2  0  0  0  0
  8  3  1  0  0  0  0
  8 50  1  0  0  0  0
  7  9  1  0  0  0  0
  9 10  2  0  0  0  0
  9 11  1  0  0  0  0
 11 12  1  0  0  0  0
 12 51  1  0  0  0  0
 12 13  1  0  0  0  0
 13 52  1  0  0  0  0
 13 53  1  0  0  0  0
 13 14  1  0  0  0  0
 14 54  1  0  0  0  0
 14 55  1  0  0  0  0
 14 15  1  0  0  0  0
 15 16  1  0  0  0  0
 16 56  1  0  0  0  0
 16 57  1  0  0  0  0
 16 58  1  0  0  0  0
 15 17  1  0  0  0  0
 17 59  1  0  0  0  0
 17 18  1  0  0  0  0
 18 60  1  0  0  0  0
 18 61  1  0  0  0  0
 18 19  1  0  0  0  0
 19 62  1  0  0  0  0
 19 63  1  0  0  0  0
 19 20  1  0  0  0  0
 20 21  1  0  0  0  0
 21 64  1  0  0  0  0
 21 65  1  0  0  0  0
 21 66  1  0  0  0  0
 20 22  1  0  0  0  0
 22 67  1  0  0  0  0
 22 23  1  0  0  0  0
 23 68  1  0  0  0  0
 23 69  1  0  0  0  0
 23 24  1  0  0  0  0
 24 70  1  0  0  0  0
 24 71  1  0  0  0  0
 24 25  1  0  0  0  0
 25 72  1  0  0  0  0
 25 26  1  0  0  0  0
 26 22  1  0  0  0  0
 26 73  1  0  0  0  0
 26 27  1  0  0  0  0
 27 74  1  0  0  0  0
 27 75  1  0  0  0  0
 27 28  1  0  0  0  0
 28 76  1  0  0  0  0
 28 77  1  0  0  0  0
 28 29  1  0  0  0  0
 29 15  1  0  0  0  0
 29 20  1  0  0  0  0
 29 78  1  0  0  0  0
 25 30  1  0  0  0  0
 30 31  1  0  0  0  0
 31 79  1  0  0  0  0
 30 32  1  0  0  0  0
 32 80  1  0  0  0  0
 32 81  1  0  0  0  0
 32 33  1  0  0  0  0
 33 82  1  0  0  0  0
 33 34  1  0  0  0  0
 34 35  1  0  0  0  0
 35 30  1  0  0  0  0
 35 36  2  0  0  0  0
 33 37  1  0  0  0  0
 37 83  1  0  0  0  0
 37 38  2  0  0  0  0
 38 39  1  0  0  0  0
 39 84  1  0  0  0  0
 39 85  1  0  0  0  0
 39 86  1  0  0  0  0
 38 40  1  0  0  0  0
 40 87  1  0  0  0  0
 40 88  1  0  0  0  0
 40 89  1  0  0  0  0
 17 41  1  0  0  0  0
 41 12  1  0  0  0  0
 41 42  1  0  0  0  0
 42 90  1  0  0  0  0
 42 91  1  0  0  0  0
 42 92  1  0  0  0  0
 41 43  1  0  0  0  0
 43 93  1  0  0  0  0
 43 94  1  0  0  0  0
 43 95  1  0  0  0  0
M  END
>  <LOGBIO>
5.6800

>  <PRED_LOGBIO>
5.8600

>  <WHL_TMPL>
2

>  <ANCH>
14-34;87-88

$$$$
ROW47
  -MTS-   01071502443D 0   0.00000     0.00000     0

 63 67  0  0  0  0  0  0  0  0999 V2000
   -8.9430    3.9970    3.0520 C   0  0  0  0  0  0  0  0  0  0  0  0
   -8.5800    3.2590    1.8820 O   0  0  0  0  0  0  0  0  0  0  0  0
   -7.2540    2.9770    1.6840 C   0  0  0  0  0  0  0  0  0  0  0  0
   -6.7060    1.7960    2.1980 C   0  0  0  0  0  0  0  0  0  0  0  0
   -5.3510    1.5080    1.9960 C   0  0  0  0  0  0  0  0  0  0  0  0
   -4.5440    2.4010    1.2810 C   0  0  0  0  0  0  0  0  0  0  0  0
   -5.0930    3.5820    0.7680 C   0  0  0  0  0  0  0  0  0  0  0  0
   -6.4480    3.8700    0.9690 C   0  0  0  0  0  0  0  0  0  0  0  0
   -3.1890    2.1130    1.0790 N   0  0  0  0  0  0  0  0  0  0  0  0
   -2.1360    2.4170    1.8150 C   0  0  0  0  0  0  0  0  0  0  0  0
   -2.1250    3.3180    3.3380 S   0  0  0  0  0  0  0  0  0  0  0  0
   -0.3750    3.2520    3.5940 C   0  0  0  0  0  0  0  0  0  0  0  0
    0.3400    3.7620    4.6060 C   0  0  0  0  0  0  0  0  0  0  0  0
   -0.3400    4.4930    5.6980 C   0  0  0  0  0  0  0  0  0  0  0  0
   -0.7910    3.8020    6.8290 C   0  0  0  0  0  0  0  0  0  0  0  0
   -1.4340    4.4930    7.8620 C   0  0  0  0  0  0  0  0  0  0  0  0
   -1.6270    5.8770    7.7640 C   0  0  0  0  0  0  0  0  0  0  0  0
   -2.2570    6.5540    8.7750 O   0  0  0  0  0  0  0  0  0  0  0  0
   -1.4860    7.0580    9.7890 C   0  0  0  0  0  0  0  0  0  0  0  0
   -0.9630    8.3530    9.6930 C   0  0  0  0  0  0  0  0  0  0  0  0
   -0.1750    8.8690   10.7290 C   0  0  0  0  0  0  0  0  0  0  0  0
    0.0900    8.0890   11.8610 C   0  0  0  0  0  0  0  0  0  0  0  0
   -0.4330    6.7940   11.9570 C   0  0  0  0  0  0  0  0  0  0  0  0
   -1.2210    6.2790   10.9210 C   0  0  0  0  0  0  0  0  0  0  0  0
   -1.1760    6.5680    6.6330 C   0  0  0  0  0  0  0  0  0  0  0  0
   -0.5330    5.8760    5.6000 C   0  0  0  0  0  0  0  0  0  0  0  0
    0.1050    2.4950    2.4160 C   0  0  0  0  0  0  0  0  0  0  0  0
    1.2970    2.2440    2.2440 O   0  0  0  0  0  0  0  0  0  0  0  0
   -0.8290    2.1010    1.5550 N   0  0  0  0  0  0  0  0  0  0  0  0
   -0.4660    1.3420    0.3500 C   0  0  0  0  0  0  0  0  0  0  0  0
   -0.4930   -0.1360    0.6580 C   0  0  0  0  0  0  0  0  0  0  0  0
   -1.6730   -0.8670    0.4780 C   0  0  0  0  0  0  0  0  0  0  0  0
   -1.6990   -2.2370    0.7640 C   0  0  0  0  0  0  0  0  0  0  0  0
   -0.5430   -2.8760    1.2300 C   0  0  0  0  0  0  0  0  0  0  0  0
    0.6370   -2.1450    1.4090 C   0  0  0  0  0  0  0  0  0  0  0  0
    0.6620   -0.7750    1.1240 C   0  0  0  0  0  0  0  0  0  0  0  0
   -0.5700   -4.3250    1.5320 C   0  0  0  0  0  0  0  0  0  0  0  0
   -0.5700   -4.6480    2.7660 O   0  0  0  0  0  0  0  0  0  0  0  0
   -0.5910   -5.1590    0.5780 O   0  0  0  0  0  0  0  0  0  0  0  0
   -8.4470    4.9650    3.0380 H   0  0  0  0  0  0  0  0  0  0  0  0
  -10.0210    4.1410    3.0700 H   0  0  0  0  0  0  0  0  0  0  0  0
   -8.6360    3.4450    3.9380 H   0  0  0  0  0  0  0  0  0  0  0  0
   -7.3280    1.1070    2.7490 H   0  0  0  0  0  0  0  0  0  0  0  0
   -4.9280    0.5960    2.3920 H   0  0  0  0  0  0  0  0  0  0  0  0
   -4.4700    4.2710    0.2160 H   0  0  0  0  0  0  0  0  0  0  0  0
   -6.8710    4.7820    0.5730 H   0  0  0  0  0  0  0  0  0  0  0  0
    1.4130    3.6390    4.6240 H   0  0  0  0  0  0  0  0  0  0  0  0
   -0.6420    2.7350    6.9040 H   0  0  0  0  0  0  0  0  0  0  0  0
   -1.7820    3.9600    8.7340 H   0  0  0  0  0  0  0  0  0  0  0  0
   -1.1670    8.9540    8.8190 H   0  0  0  0  0  0  0  0  0  0  0  0
    0.2290    9.8680   10.6550 H   0  0  0  0  0  0  0  0  0  0  0  0
    0.6980    8.4870   12.6600 H   0  0  0  0  0  0  0  0  0  0  0  0
   -0.2290    6.1930   12.8310 H   0  0  0  0  0  0  0  0  0  0  0  0
   -1.6240    5.2800   10.9960 H   0  0  0  0  0  0  0  0  0  0  0  0
   -1.3250    7.6350    6.5580 H   0  0  0  0  0  0  0  0  0  0  0  0
   -0.1850    6.4100    4.7280 H   0  0  0  0  0  0  0  0  0  0  0  0
    0.5340    1.6270    0.0290 H   0  0  0  0  0  0  0  0  0  0  0  0
   -1.1770    1.5600   -0.4440 H   0  0  0  0  0  0  0  0  0  0  0  0
   -2.5650   -0.3740    0.1190 H   0  0  0  0  0  0  0  0  0  0  0  0
   -2.6090   -2.8010    0.6260 H   0  0  0  0  0  0  0  0  0  0  0  0
    1.5280   -2.6390    1.7690 H   0  0  0  0  0  0  0  0  0  0  0  0
    1.5730   -0.2110    1.2620 H   0  0  0  0  0  0  0  0  0  0  0  0
   -1.5190   -5.3450    0.3650 H   0  0  0  0  0  0  0  0  0  0  0  0
  1 40  1  0  0  0  0
  1 41  1  0  0  0  0
  1 42  1  0  0  0  0
  1  2  1  0  0  0  0
  2  3  1  0  0  0  0
  3  4  2  0  0  0  0
  4 43  1  0  0  0  0
  4  5  1  0  0  0  0
  5 44  1  0  0  0  0
  5  6  2  0  0  0  0
  6  7  1  0  0  0  0
  7 45  1  0  0  0  0
  7  8  2  0  0  0  0
  8  3  1  0  0  0  0
  8 46  1  0  0  0  0
  6  9  1  0  0  0  0
  9 10  2  0  0  0  0
 10 11  1  0  0  0  0
 11 12  1  0  0  0  0
 12 13  2  0  0  0  0
 13 47  1  0  0  0  0
 13 14  1  0  0  0  0
 14 15  2  0  0  0  0
 15 48  1  0  0  0  0
 15 16  1  0  0  0  0
 16 49  1  0  0  0  0
 16 17  2  0  0  0  0
 17 18  1  0  0  0  0
 18 19  1  0  0  0  0
 19 20  2  0  0  0  0
 20 50  1  0  0  0  0
 20 21  1  0  0  0  0
 21 51  1  0  0  0  0
 21 22  2  0  0  0  0
 22 52  1  0  0  0  0
 22 23  1  0  0  0  0
 23 53  1  0  0  0  0
 23 24  2  0  0  0  0
 24 19  1  0  0  0  0
 24 54  1  0  0  0  0
 17 25  1  0  0  0  0
 25 55  1  0  0  0  0
 25 26  2  0  0  0  0
 26 14  1  0  0  0  0
 26 56  1  0  0  0  0
 12 27  1  0  0  0  0
 27 28  2  0  0  0  0
 27 29  1  0  0  0  0
 29 10  1  0  0  0  0
 29 30  1  0  0  0  0
 30 57  1  0  0  0  0
 30 58  1  0  0  0  0
 30 31  1  0  0  0  0
 31 32  2  0  0  0  0
 32 59  1  0  0  0  0
 32 33  1  0  0  0  0
 33 60  1  0  0  0  0
 33 34  2  0  0  0  0
 34 35  1  0  0  0  0
 35 61  1  0  0  0  0
 35 36  2  0  0  0  0
 36 31  1  0  0  0  0
 36 62  1  0  0  0  0
 34 37  1  0  0  0  0
 37 38  2  0  0  0  0
 37 39  1  0  0  0  0
 39 63  1  0  0  0  0
M  END
>  <LOGBIO>
5.6000

>  <PRED_LOGBIO>
4.9700

>  <WHL_TMPL>
1

>  <ANCH>
8-10;60-62

$$$$
ROW48
  -MTS-   01071502443D 0   0.00000     0.00000     0

 76 77  0  0  0  0  0  0  0  0999 V2000
  -19.9730    0.4960    1.1980 C   0  0  0  0  0  0  0  0  0  0  0  0
  -18.8260   -0.3750    1.7040 C   0  0  0  0  0  0  0  0  0  0  0  0
  -17.4930    0.2710    1.3290 C   0  0  0  0  0  0  0  0  0  0  0  0
  -16.3450   -0.6010    1.8360 C   0  0  0  0  0  0  0  0  0  0  0  0
  -15.0120    0.0440    1.4610 C   0  0  0  0  0  0  0  0  0  0  0  0
  -13.8640   -0.8280    1.9680 C   0  0  0  0  0  0  0  0  0  0  0  0
  -12.5300   -0.1820    1.5930 C   0  0  0  0  0  0  0  0  0  0  0  0
  -11.3820   -1.0540    2.1000 C   0  0  0  0  0  0  0  0  0  0  0  0
  -10.0490   -0.4090    1.7240 C   0  0  0  0  0  0  0  0  0  0  0  0
   -8.9010   -1.2810    2.2310 C   0  0  0  0  0  0  0  0  0  0  0  0
   -7.5670   -0.6350    1.8560 C   0  0  0  0  0  0  0  0  0  0  0  0
   -6.4190   -1.5070    2.3630 C   0  0  0  0  0  0  0  0  0  0  0  0
   -5.0860   -0.8620    1.9880 C   0  0  0  0  0  0  0  0  0  0  0  0
   -4.0390   -1.4670    2.3400 C   0  0  0  0  0  0  0  0  0  0  0  0
   -3.6790   -2.7950    1.6500 C   0  0  0  0  0  0  0  0  0  0  0  0
   -2.8080   -2.6300    0.5330 C   0  0  0  0  0  0  0  0  0  0  0  0
   -1.6120   -2.0680    0.7530 C   0  0  0  0  0  0  0  0  0  0  0  0
   -1.0830   -1.5900    2.0500 C   0  0  0  0  0  0  0  0  0  0  0  0
   -1.6680   -1.6450    3.0910 O   0  0  0  0  0  0  0  0  0  0  0  0
    0.1570   -1.0820    1.8860 O   0  0  0  0  0  0  0  0  0  0  0  0
    0.5710   -1.1630    0.5200 C   0  0  0  0  0  0  0  0  0  0  0  0
    1.8310   -2.0200    0.4060 C   0  0  0  0  0  0  0  0  0  0  0  0
    2.5900   -1.6030   -0.7320 O   0  0  0  0  0  0  0  0  0  0  0  0
   -0.5590   -1.8020   -0.2520 C   0  0  0  0  0  0  0  0  0  0  0  0
   -0.5960   -2.0490   -1.4570 O   0  0  0  0  0  0  0  0  0  0  0  0
   -3.1810   -3.0330   -0.7220 N   0  0  0  0  0  0  0  0  0  0  0  0
   -2.0980   -2.7430   -1.6720 C   0  0  0  0  0  0  0  0  0  0  0  0
   -2.5090   -3.1870   -3.0560 C   0  0  0  0  0  0  0  0  0  0  0  0
   -3.1760   -2.2970   -3.9070 C   0  0  0  0  0  0  0  0  0  0  0  0
   -3.5570   -2.7090   -5.1890 C   0  0  0  0  0  0  0  0  0  0  0  0
   -3.2720   -4.0090   -5.6210 C   0  0  0  0  0  0  0  0  0  0  0  0
   -2.6050   -4.8990   -4.7700 C   0  0  0  0  0  0  0  0  0  0  0  0
   -2.3300   -6.1530   -5.1860 F   0  0  0  0  0  0  0  0  0  0  0  0
   -2.2240   -4.4870   -3.4870 C   0  0  0  0  0  0  0  0  0  0  0  0
  -19.9070    0.5890    0.1160 H   0  0  0  0  0  0  0  0  0  0  0  0
  -20.9220    0.0370    1.4650 H   0  0  0  0  0  0  0  0  0  0  0  0
  -19.9070    1.4830    1.6520 H   0  0  0  0  0  0  0  0  0  0  0  0
  -18.8920   -1.3610    1.2500 H   0  0  0  0  0  0  0  0  0  0  0  0
  -18.8920   -0.4680    2.7860 H   0  0  0  0  0  0  0  0  0  0  0  0
  -17.4270    1.2570    1.7830 H   0  0  0  0  0  0  0  0  0  0  0  0
  -17.4270    0.3640    0.2470 H   0  0  0  0  0  0  0  0  0  0  0  0
  -16.4110   -1.5880    1.3820 H   0  0  0  0  0  0  0  0  0  0  0  0
  -16.4110   -0.6940    2.9180 H   0  0  0  0  0  0  0  0  0  0  0  0
  -14.9460    1.0310    1.9140 H   0  0  0  0  0  0  0  0  0  0  0  0
  -14.9460    0.1370    0.3790 H   0  0  0  0  0  0  0  0  0  0  0  0
  -13.9300   -1.8140    1.5140 H   0  0  0  0  0  0  0  0  0  0  0  0
  -13.9300   -0.9210    3.0500 H   0  0  0  0  0  0  0  0  0  0  0  0
  -12.4640    0.8040    2.0460 H   0  0  0  0  0  0  0  0  0  0  0  0
  -12.4640   -0.0890    0.5110 H   0  0  0  0  0  0  0  0  0  0  0  0
  -11.4480   -2.0410    1.6460 H   0  0  0  0  0  0  0  0  0  0  0  0
  -11.4480   -1.1470    3.1820 H   0  0  0  0  0  0  0  0  0  0  0  0
   -9.9830    0.5780    2.1780 H   0  0  0  0  0  0  0  0  0  0  0  0
   -9.9830   -0.3160    0.6420 H   0  0  0  0  0  0  0  0  0  0  0  0
   -8.9670   -2.2670    1.7780 H   0  0  0  0  0  0  0  0  0  0  0  0
   -8.9670   -1.3740    3.3130 H   0  0  0  0  0  0  0  0  0  0  0  0
   -7.5010    0.3510    2.3100 H   0  0  0  0  0  0  0  0  0  0  0  0
   -7.5010   -0.5420    0.7740 H   0  0  0  0  0  0  0  0  0  0  0  0
   -6.4850   -2.4940    1.9100 H   0  0  0  0  0  0  0  0  0  0  0  0
   -6.4850   -1.6000    3.4450 H   0  0  0  0  0  0  0  0  0  0  0  0
   -5.0650    0.0820    2.5290 H   0  0  0  0  0  0  0  0  0  0  0  0
   -5.0990   -0.7380    0.9070 H   0  0  0  0  0  0  0  0  0  0  0  0
   -4.2110   -1.7340    3.3810 H   0  0  0  0  0  0  0  0  0  0  0  0
   -3.1770   -0.8160    2.2060 H   0  0  0  0  0  0  0  0  0  0  0  0
   -4.6110   -3.1860    1.2480 H   0  0  0  0  0  0  0  0  0  0  0  0
   -3.1910   -3.4270    2.3890 H   0  0  0  0  0  0  0  0  0  0  0  0
    0.7690   -0.1670    0.1310 H   0  0  0  0  0  0  0  0  0  0  0  0
    1.5500   -3.0650    0.2910 H   0  0  0  0  0  0  0  0  0  0  0  0
    2.4320   -1.9030    1.3050 H   0  0  0  0  0  0  0  0  0  0  0  0
    3.3970   -2.1330   -0.8250 H   0  0  0  0  0  0  0  0  0  0  0  0
   -3.3670   -4.0250   -0.7160 H   0  0  0  0  0  0  0  0  0  0  0  0
   -1.8970   -1.6740   -1.6790 H   0  0  0  0  0  0  0  0  0  0  0  0
   -1.1990   -3.2780   -1.3720 H   0  0  0  0  0  0  0  0  0  0  0  0
   -3.3960   -1.2940   -3.5730 H   0  0  0  0  0  0  0  0  0  0  0  0
   -4.0720   -2.0220   -5.8460 H   0  0  0  0  0  0  0  0  0  0  0  0
   -3.5660   -4.3270   -6.6100 H   0  0  0  0  0  0  0  0  0  0  0  0
   -1.7090   -5.1740   -2.8310 H   0  0  0  0  0  0  0  0  0  0  0  0
  1 35  1  0  0  0  0
  1 36  1  0  0  0  0
  1 37  1  0  0  0  0
  1  2  1  0  0  0  0
  2 38  1  0  0  0  0
  2 39  1  0  0  0  0
  2  3  1  0  0  0  0
  3 40  1  0  0  0  0
  3 41  1  0  0  0  0
  3  4  1  0  0  0  0
  4 42  1  0  0  0  0
  4 43  1  0  0  0  0
  4  5  1  0  0  0  0
  5 44  1  0  0  0  0
  5 45  1  0  0  0  0
  5  6  1  0  0  0  0
  6 46  1  0  0  0  0
  6 47  1  0  0  0  0
  6  7  1  0  0  0  0
  7 48  1  0  0  0  0
  7 49  1  0  0  0  0
  7  8  1  0  0  0  0
  8 50  1  0  0  0  0
  8 51  1  0  0  0  0
  8  9  1  0  0  0  0
  9 52  1  0  0  0  0
  9 53  1  0  0  0  0
  9 10  1  0  0  0  0
 10 54  1  0  0  0  0
 10 55  1  0  0  0  0
 10 11  1  0  0  0  0
 11 56  1  0  0  0  0
 11 57  1  0  0  0  0
 11 12  1  0  0  0  0
 12 58  1  0  0  0  0
 12 59  1  0  0  0  0
 12 13  1  0  0  0  0
 13 60  1  0  0  0  0
 13 61  1  0  0  0  0
 13 14  1  0  0  0  0
 14 62  1  0  0  0  0
 14 63  1  0  0  0  0
 14 15  1  0  0  0  0
 15 64  1  0  0  0  0
 15 65  1  0  0  0  0
 15 16  1  0  0  0  0
 16 17  2  0  0  0  0
 17 18  1  0  0  0  0
 18 19  2  0  0  0  0
 18 20  1  0  0  0  0
 20 21  1  0  0  0  0
 21 66  1  0  0  0  0
 21 22  1  0  0  0  0
 22 67  1  0  0  0  0
 22 68  1  0  0  0  0
 22 23  1  0  0  0  0
 23 69  1  0  0  0  0
 21 24  1  0  0  0  0
 24 17  1  0  0  0  0
 24 25  2  0  0  0  0
 16 26  1  0  0  0  0
 26 70  1  0  0  0  0
 26 27  1  0  0  0  0
 27 71  1  0  0  0  0
 27 72  1  0  0  0  0
 27 28  1  0  0  0  0
 28 29  2  0  0  0  0
 29 73  1  0  0  0  0
 29 30  1  0  0  0  0
 30 74  1  0  0  0  0
 30 31  2  0  0  0  0
 31 75  1  0  0  0  0
 31 32  1  0  0  0  0
 32 33  1  0  0  0  0
 32 34  2  0  0  0  0
 34 28  1  0  0  0  0
 34 76  1  0  0  0  0
M  END
>  <LOGBIO>
4.0800

>  <PRED_LOGBIO>
5.1900

>  <WHL_TMPL>
1

>  <ANCH>
11-12;47-44

$$$$
ROW49
  -MTS-   01071502443D 0   0.00000     0.00000     0

 48 51  0  0  0  0  0  0  0  0999 V2000
   -0.1580   -4.2480    1.7140 O   0  0  0  0  0  0  0  0  0  0  0  0
    1.0680   -4.2440    1.2240 C   0  0  0  0  0  0  0  0  0  0  0  0
    1.7970   -5.2070    1.3960 O   0  0  0  0  0  0  0  0  0  0  0  0
    1.5560   -3.0710    0.4670 C   0  0  0  0  0  0  0  0  0  0  0  0
    2.6990   -2.3830    0.8900 C   0  0  0  0  0  0  0  0  0  0  0  0
    3.1310   -1.2490    0.1920 C   0  0  0  0  0  0  0  0  0  0  0  0
    4.2630   -0.3090    0.3570 C   0  0  0  0  0  0  0  0  0  0  0  0
    4.4360    0.8410   -0.6060 C   0  0  0  0  0  0  0  0  0  0  0  0
    5.1280    0.3440   -1.8740 C   0  0  0  0  0  0  0  0  0  0  0  0
    5.3000    1.4940   -2.8370 C   0  0  0  0  0  0  0  0  0  0  0  0
    4.3000    1.7780   -3.7750 C   0  0  0  0  0  0  0  0  0  0  0  0
    4.4610    2.8440   -4.6680 C   0  0  0  0  0  0  0  0  0  0  0  0
    5.6210    3.6260   -4.6230 C   0  0  0  0  0  0  0  0  0  0  0  0
    6.6210    3.3420   -3.6850 C   0  0  0  0  0  0  0  0  0  0  0  0
    6.4610    2.2760   -2.7920 C   0  0  0  0  0  0  0  0  0  0  0  0
    7.8720    4.1860   -3.6370 C   0  0  0  0  0  0  0  0  0  0  0  0
    7.5880    5.4240   -4.0310 F   0  0  0  0  0  0  0  0  0  0  0  0
    8.7910    3.6630   -4.4440 F   0  0  0  0  0  0  0  0  0  0  0  0
    8.3400    4.2140   -2.3920 F   0  0  0  0  0  0  0  0  0  0  0  0
    4.1740    0.6010   -0.6220 C   0  0  0  0  0  0  0  0  0  0  0  0
    3.0650    0.3290   -1.4200 O   0  0  0  0  0  0  0  0  0  0  0  0
    2.4210   -0.8030   -0.9280 C   0  0  0  0  0  0  0  0  0  0  0  0
    1.2770   -1.4920   -1.3510 C   0  0  0  0  0  0  0  0  0  0  0  0
    0.8450   -2.6260   -0.6530 C   0  0  0  0  0  0  0  0  0  0  0  0
   -0.2740   -3.2990   -1.0670 O   0  0  0  0  0  0  0  0  0  0  0  0
    5.1130    1.7270   -0.8250 C   0  0  0  0  0  0  0  0  0  0  0  0
    5.2830    2.6870    0.1800 C   0  0  0  0  0  0  0  0  0  0  0  0
    6.1710    3.7510   -0.0120 C   0  0  0  0  0  0  0  0  0  0  0  0
    6.8900    3.8570   -1.2080 C   0  0  0  0  0  0  0  0  0  0  0  0
    6.7200    2.8970   -2.2130 C   0  0  0  0  0  0  0  0  0  0  0  0
    5.8320    1.8320   -2.0220 C   0  0  0  0  0  0  0  0  0  0  0  0
   -0.2950   -5.0920    2.1730 H   0  0  0  0  0  0  0  0  0  0  0  0
    3.2470   -2.7270    1.7550 H   0  0  0  0  0  0  0  0  0  0  0  0
    5.0430    1.6150   -0.1410 H   0  0  0  0  0  0  0  0  0  0  0  0
    3.4610    1.2500   -0.8610 H   0  0  0  0  0  0  0  0  0  0  0  0
    4.5200   -0.4300   -2.3390 H   0  0  0  0  0  0  0  0  0  0  0  0
    6.1030   -0.0660   -1.6190 H   0  0  0  0  0  0  0  0  0  0  0  0
    3.4060    1.1750   -3.8100 H   0  0  0  0  0  0  0  0  0  0  0  0
    3.6900    3.0640   -5.3910 H   0  0  0  0  0  0  0  0  0  0  0  0
    5.7450    4.4490   -5.3120 H   0  0  0  0  0  0  0  0  0  0  0  0
    7.2320    2.0560   -2.0690 H   0  0  0  0  0  0  0  0  0  0  0  0
    0.7290   -1.1480   -2.2160 H   0  0  0  0  0  0  0  0  0  0  0  0
   -1.0700   -2.9470   -0.6390 H   0  0  0  0  0  0  0  0  0  0  0  0
    4.7290    2.6050    1.1040 H   0  0  0  0  0  0  0  0  0  0  0  0
    6.3020    4.4920    0.7640 H   0  0  0  0  0  0  0  0  0  0  0  0
    7.5750    4.6780   -1.3570 H   0  0  0  0  0  0  0  0  0  0  0  0
    7.2740    2.9780   -3.1370 H   0  0  0  0  0  0  0  0  0  0  0  0
    5.7010    1.0920   -2.7970 H   0  0  0  0  0  0  0  0  0  0  0  0
  1 32  1  0  0  0  0
  1  2  1  0  0  0  0
  2  3  2  0  0  0  0
  2  4  1  0  0  0  0
  4  5  2  0  0  0  0
  5 33  1  0  0  0  0
  5  6  1  0  0  0  0
  6  7  1  0  0  0  0
  7  8  1  0  0  0  0
  8 34  1  0  0  0  0
  8 35  1  0  0  0  0
  8  9  1  0  0  0  0
  9 36  1  0  0  0  0
  9 37  1  0  0  0  0
  9 10  1  0  0  0  0
 10 11  2  0  0  0  0
 11 38  1  0  0  0  0
 11 12  1  0  0  0  0
 12 39  1  0  0  0  0
 12 13  2  0  0  0  0
 13 40  1  0  0  0  0
 13 14  1  0  0  0  0
 14 15  2  0  0  0  0
 15 10  1  0  0  0  0
 15 41  1  0  0  0  0
 14 16  1  0  0  0  0
 16 17  1  0  0  0  0
 16 18  1  0  0  0  0
 16 19  1  0  0  0  0
  7 20  2  0  0  0  0
 20 21  1  0  0  0  0
 21 22  1  0  0  0  0
 22  6  2  0  0  0  0
 22 23  1  0  0  0  0
 23 42  1  0  0  0  0
 23 24  2  0  0  0  0
 24  4  1  0  0  0  0
 24 25  1  0  0  0  0
 25 43  1  0  0  0  0
 20 26  1  0  0  0  0
 26 27  2  0  0  0  0
 27 44  1  0  0  0  0
 27 28  1  0  0  0  0
 28 45  1  0  0  0  0
 28 29  2  0  0  0  0
 29 46  1  0  0  0  0
 29 30  1  0  0  0  0
 30 47  1  0  0  0  0
 30 31  2  0  0  0  0
 31 26  1  0  0  0  0
 31 48  1  0  0  0  0
M  END
>  <LOGBIO>
5.1300

>  <PRED_LOGBIO>
5.7500

>  <WHL_TMPL>
3

>  <ANCH>
54-56;6-5

$$$$
ROW50
  -MTS-   01071502443D 0   0.00000     0.00000     0

 61 63  0  0  0  0  0  0  0  0999 V2000
    6.0480    2.3260    5.6330 C   0  0  0  0  0  0  0  0  0  0  0  0
    5.3200    2.5400    4.3090 C   0  0  0  0  0  0  0  0  0  0  0  0
    4.2240    1.6260    4.2150 O   0  0  0  0  0  0  0  0  0  0  0  0
    3.4290    1.7960    2.8660 S   0  0  0  0  0  0  0  0  0  0  0  0
    4.3060    1.5570    1.7620 O   0  0  0  0  0  0  0  0  0  0  0  0
    2.9100    3.1250    2.7820 O   0  0  0  0  0  0  0  0  0  0  0  0
    2.0400    0.5910    2.8170 C   0  0  0  0  0  0  0  0  0  0  0  0
    1.2220    0.5530    1.7560 C   0  0  0  0  0  0  0  0  0  0  0  0
    0.1860   -0.3450    1.7200 C   0  0  0  0  0  0  0  0  0  0  0  0
    1.1660   -1.3300    1.8990 C   0  0  0  0  0  0  0  0  0  0  0  0
    0.8650   -2.6720    1.6370 C   0  0  0  0  0  0  0  0  0  0  0  0
   -0.4140   -3.0300    1.1960 C   0  0  0  0  0  0  0  0  0  0  0  0
   -0.7080   -4.3430    0.9400 O   0  0  0  0  0  0  0  0  0  0  0  0
   -0.8100   -5.2370    2.0510 C   0  0  0  0  0  0  0  0  0  0  0  0
   -1.3940   -2.0460    1.0170 C   0  0  0  0  0  0  0  0  0  0  0  0
   -2.6460   -2.3960    0.5860 O   0  0  0  0  0  0  0  0  0  0  0  0
   -3.5170   -2.6920    1.6920 C   0  0  0  0  0  0  0  0  0  0  0  0
   -3.9280   -1.3780    2.3720 C   0  0  0  0  0  0  0  0  0  0  0  0
   -4.9890   -0.8440    1.9350 C   0  0  0  0  0  0  0  0  0  0  0  0
   -6.3130   -1.4350    2.4180 C   0  0  0  0  0  0  0  0  0  0  0  0
   -7.4300   -0.6950    1.8130 N   0  0  0  0  0  0  0  0  0  0  0  0
   -8.7210   -1.0470    2.1010 C   0  0  0  0  0  0  0  0  0  0  0  0
   -9.4740   -1.9190    1.4560 N   0  0  0  0  0  0  0  0  0  0  0  0
  -10.7750   -2.1220    1.9320 C   0  0  0  0  0  0  0  0  0  0  0  0
  -11.1450   -1.4120    3.0060 C   0  0  0  0  0  0  0  0  0  0  0  0
   -9.7310   -0.4300    3.4180 S   0  0  0  0  0  0  0  0  0  0  0  0
  -11.6980   -3.0770    1.2790 C   0  0  0  0  0  0  0  0  0  0  0  0
  -12.2140   -4.1590    2.0030 C   0  0  0  0  0  0  0  0  0  0  0  0
  -13.0870   -5.0620    1.3860 C   0  0  0  0  0  0  0  0  0  0  0  0
  -13.4450   -4.8840    0.0440 C   0  0  0  0  0  0  0  0  0  0  0  0
  -12.9290   -3.8030   -0.6800 C   0  0  0  0  0  0  0  0  0  0  0  0
  -12.0550   -2.9000   -0.0630 C   0  0  0  0  0  0  0  0  0  0  0  0
   -1.0940   -0.7040    1.2790 C   0  0  0  0  0  0  0  0  0  0  0  0
    5.3590    2.4990    6.4580 H   0  0  0  0  0  0  0  0  0  0  0  0
    6.8820    3.0220    5.7050 H   0  0  0  0  0  0  0  0  0  0  0  0
    6.4220    1.3060    5.6810 H   0  0  0  0  0  0  0  0  0  0  0  0
    4.9460    3.5600    4.2610 H   0  0  0  0  0  0  0  0  0  0  0  0
    6.0090    2.3670    3.4850 H   0  0  0  0  0  0  0  0  0  0  0  0
    1.8830   -0.0870    3.6440 H   0  0  0  0  0  0  0  0  0  0  0  0
    1.3790    1.2300    0.9290 H   0  0  0  0  0  0  0  0  0  0  0  0
    2.1530   -1.0530    2.2380 H   0  0  0  0  0  0  0  0  0  0  0  0
    1.6210   -3.4310    1.7740 H   0  0  0  0  0  0  0  0  0  0  0  0
   -1.5980   -4.8970    2.7190 H   0  0  0  0  0  0  0  0  0  0  0  0
   -1.0460   -6.2370    1.6910 H   0  0  0  0  0  0  0  0  0  0  0  0
    0.1370   -5.2590    2.5870 H   0  0  0  0  0  0  0  0  0  0  0  0
   -2.9290   -3.2520    2.4160 H   0  0  0  0  0  0  0  0  0  0  0  0
   -4.4170   -3.1810    1.3250 H   0  0  0  0  0  0  0  0  0  0  0  0
   -3.1330   -0.6720    2.1430 H   0  0  0  0  0  0  0  0  0  0  0  0
   -4.0270   -1.5960    3.4330 H   0  0  0  0  0  0  0  0  0  0  0  0
   -4.9740   -1.0200    0.8610 H   0  0  0  0  0  0  0  0  0  0  0  0
   -5.0090    0.2110    2.1990 H   0  0  0  0  0  0  0  0  0  0  0  0
   -6.3710   -2.4810    2.1270 H   0  0  0  0  0  0  0  0  0  0  0  0
   -6.3710   -1.3560    3.5020 H   0  0  0  0  0  0  0  0  0  0  0  0
   -7.2440    0.0740    1.1840 H   0  0  0  0  0  0  0  0  0  0  0  0
  -12.0990   -1.4340    3.5110 H   0  0  0  0  0  0  0  0  0  0  0  0
  -11.9390   -4.2960    3.0390 H   0  0  0  0  0  0  0  0  0  0  0  0
  -13.4860   -5.8960    1.9450 H   0  0  0  0  0  0  0  0  0  0  0  0
  -14.1180   -5.5810   -0.4320 H   0  0  0  0  0  0  0  0  0  0  0  0
  -13.2040   -3.6660   -1.7160 H   0  0  0  0  0  0  0  0  0  0  0  0
  -11.6570   -2.0660   -0.6220 H   0  0  0  0  0  0  0  0  0  0  0  0
   -1.8490    0.0560    1.1410 H   0  0  0  0  0  0  0  0  0  0  0  0
  1 34  1  0  0  0  0
  1 35  1  0  0  0  0
  1 36  1  0  0  0  0
  1  2  1  0  0  0  0
  2 37  1  0  0  0  0
  2 38  1  0  0  0  0
  2  3  1  0  0  0  0
  3  4  1  0  0  0  0
  4  5  2  0  0  0  0
  4  6  2  0  0  0  0
  4  7  1  0  0  0  0
  7 39  1  0  0  0  0
  7  8  2  0  0  0  0
  8 40  1  0  0  0  0
  8  9  1  0  0  0  0
  9 10  2  0  0  0  0
 10 41  1  0  0  0  0
 10 11  1  0  0  0  0
 11 42  1  0  0  0  0
 11 12  2  0  0  0  0
 12 13  1  0  0  0  0
 13 14  1  0  0  0  0
 14 43  1  0  0  0  0
 14 44  1  0  0  0  0
 14 45  1  0  0  0  0
 12 15  1  0  0  0  0
 15 16  1  0  0  0  0
 16 17  1  0  0  0  0
 17 46  1  0  0  0  0
 17 47  1  0  0  0  0
 17 18  1  0  0  0  0
 18 48  1  0  0  0  0
 18 49  1  0  0  0  0
 18 19  1  0  0  0  0
 19 50  1  0  0  0  0
 19 51  1  0  0  0  0
 19 20  1  0  0  0  0
 20 52  1  0  0  0  0
 20 53  1  0  0  0  0
 20 21  1  0  0  0  0
 21 54  1  0  0  0  0
 21 22  1  0  0  0  0
 22 23  2  0  0  0  0
 23 24  1  0  0  0  0
 24 25  2  0  0  0  0
 25 55  1  0  0  0  0
 25 26  1  0  0  0  0
 26 22  1  0  0  0  0
 24 27  1  0  0  0  0
 27 28  2  0  0  0  0
 28 56  1  0  0  0  0
 28 29  1  0  0  0  0
 29 57  1  0  0  0  0
 29 30  2  0  0  0  0
 30 58  1  0  0  0  0
 30 31  1  0  0  0  0
 31 59  1  0  0  0  0
 31 32  2  0  0  0  0
 32 27  1  0  0  0  0
 32 60  1  0  0  0  0
 15 33  2  0  0  0  0
 33  9  1  0  0  0  0
 33 61  1  0  0  0  0
M  END
>  <LOGBIO>
5.4800

>  <PRED_LOGBIO>
6.4900

>  <WHL_TMPL>
2

>  <ANCH>
45-50;27-28

$$$$
ROW52
  -MTS-   01071502443D 0   0.00000     0.00000     0

 42 43  0  0  1  0  0  0  0  0999 V2000
    7.7540    4.6490   -0.7290 C   0  0  0  0  0  0  0  0  0  0  0  0
    7.3540    3.2090   -0.9420 C   0  0  0  0  0  0  0  0  0  0  0  0
    6.2550    2.9170   -1.6520 C   0  0  0  0  0  0  0  0  0  0  0  0
    5.4570    4.0690   -2.2140 C   0  0  0  0  0  0  0  0  0  0  0  0
    3.9640    4.1060   -1.8370 C   0  0  1  0  0  0  0  0  0  0  0  0
    3.1280    3.0200   -2.5390 C   0  0  1  0  0  0  0  0  0  0  0  0
    2.7150    3.5850   -3.9120 C   0  0  0  0  0  0  0  0  0  0  0  0
    2.8480    5.1100   -3.7500 C   0  0  0  0  0  0  0  0  0  0  0  0
    4.0420    5.3070   -2.7980 C   0  0  2  0  0  0  0  0  0  0  0  0
    3.9580    6.6350   -2.0520 C   0  0  0  0  0  0  0  0  0  0  0  0
    5.2620    5.2470   -3.5420 O   0  0  0  0  0  0  0  0  0  0  0  0
    3.3370    1.5910   -2.0060 C   0  0  1  0  0  0  0  0  0  0  0  0
    2.2220    0.7480   -2.6170 C   0  0  0  0  0  0  0  0  0  0  0  0
    3.2540    1.5750   -0.5780 O   0  0  0  0  0  0  0  0  0  0  0  0
    4.6570    0.9500   -2.4740 C   0  0  0  0  0  0  0  0  0  0  0  0
    5.9120    1.4880   -1.8280 C   0  0  0  0  0  0  0  0  0  0  0  0
    6.7230    0.6630   -1.4110 O   0  0  0  0  0  0  0  0  0  0  0  0
    8.1910    2.0980   -0.3560 C   0  0  0  0  0  0  0  0  0  0  0  0
    6.9560    5.1740   -0.2070 H   0  0  0  0  0  0  0  0  0  0  0  0
    8.6640    4.6890   -0.1340 H   0  0  0  0  0  0  0  0  0  0  0  0
    7.9300    5.1230   -1.6930 H   0  0  0  0  0  0  0  0  0  0  0  0
    5.4780    3.9340   -3.2930 H   0  0  0  0  0  0  0  0  0  0  0  0
    5.9070    4.9920   -1.8550 H   0  0  0  0  0  0  0  0  0  0  0  0
    3.7230    4.3200   -0.7980 H   0  0  0  0  0  0  0  0  0  0  0  0
    2.1900    3.2200   -2.0250 H   0  0  0  0  0  0  0  0  0  0  0  0
    1.6630    3.3550   -4.0650 H   0  0  0  0  0  0  0  0  0  0  0  0
    3.4220    3.2430   -4.6650 H   0  0  0  0  0  0  0  0  0  0  0  0
    1.9560    5.4680   -3.2410 H   0  0  0  0  0  0  0  0  0  0  0  0
    3.0860    5.5510   -4.7160 H   0  0  0  0  0  0  0  0  0  0  0  0
    2.9160    6.9090   -1.8980 H   0  0  0  0  0  0  0  0  0  0  0  0
    4.3860    7.3900   -2.7090 H   0  0  0  0  0  0  0  0  0  0  0  0
    4.5130    6.5020   -1.1260 H   0  0  0  0  0  0  0  0  0  0  0  0
    5.8850    5.9270   -3.2430 H   0  0  0  0  0  0  0  0  0  0  0  0
    1.9680   -0.0640   -1.9390 H   0  0  0  0  0  0  0  0  0  0  0  0
    2.5580    0.3360   -3.5670 H   0  0  0  0  0  0  0  0  0  0  0  0
    1.3460    1.3710   -2.7830 H   0  0  0  0  0  0  0  0  0  0  0  0
    2.3430    1.4210   -0.2850 H   0  0  0  0  0  0  0  0  0  0  0  0
    4.7430    1.2020   -3.5280 H   0  0  0  0  0  0  0  0  0  0  0  0
    4.5990   -0.1140   -2.2550 H   0  0  0  0  0  0  0  0  0  0  0  0
    8.5580    1.4590   -1.1560 H   0  0  0  0  0  0  0  0  0  0  0  0
    9.0350    2.5260    0.1820 H   0  0  0  0  0  0  0  0  0  0  0  0
    7.5850    1.5100    0.3300 H   0  0  0  0  0  0  0  0  0  0  0  0
  1 19  1  0  0  0  0
  1 20  1  0  0  0  0
  1 21  1  0  0  0  0
  1  2  1  0  0  0  0
  2  3  2  0  0  0  0
  3  4  1  0  0  0  0
  4 22  1  0  0  0  0
  4 23  1  0  0  0  0
  4  5  1  0  0  0  0
  5 24  1  0  0  0  0
  5  6  1  0  0  0  0
  6 25  1  0  0  0  0
  6  7  1  0  0  0  0
  7 26  1  0  0  0  0
  7 27  1  0  0  0  0
  7  8  1  0  0  0  0
  8 28  1  0  0  0  0
  8 29  1  0  0  0  0
  8  9  1  0  0  0  0
  9  5  1  0  0  0  0
  9 10  1  0  0  0  0
 10 30  1  0  0  0  0
 10 31  1  0  0  0  0
 10 32  1  0  0  0  0
  9 11  1  0  0  0  0
 11 33  1  0  0  0  0
  6 12  1  0  0  0  0
 12 13  1  0  0  0  0
 13 34  1  0  0  0  0
 13 35  1  0  0  0  0
 13 36  1  0  0  0  0
 12 14  1  0  0  0  0
 14 37  1  0  0  0  0
 12 15  1  0  0  0  0
 15 38  1  0  0  0  0
 15 39  1  0  0  0  0
 15 16  1  0  0  0  0
 16  3  1  0  0  0  0
 16 17  2  0  0  0  0
  2 18  1  0  0  0  0
 18 40  1  0  0  0  0
 18 41  1  0  0  0  0
 18 42  1  0  0  0  0
M  END
>  <LOGBIO>
4.4500

>  <PRED_LOGBIO>
4.8200

>  <WHL_TMPL>
2

>  <ANCH>
18-23;20-21

$$$$
ROW53
  -MTS-   01071502443D 0   0.00000     0.00000     0

 50 53  0  0  0  0  0  0  0  0999 V2000
  -10.3320   -8.3770   -1.5820 O   0  5  0  0  0  0  0  0  0  0  0  0
   -9.5370   -8.2200   -2.6750 N   0  3  0  0  0  0  0  0  0  0  0  0
   -9.8680   -8.7240   -3.7610 O   0  0  0  0  0  0  0  0  0  0  0  0
   -8.3330   -7.4830   -2.5740 C   0  0  0  0  0  0  0  0  0  0  0  0
   -7.1410   -8.1330   -2.2360 C   0  0  0  0  0  0  0  0  0  0  0  0
   -5.9500   -7.4040   -2.1360 C   0  0  0  0  0  0  0  0  0  0  0  0
   -5.9520   -6.0250   -2.3750 C   0  0  0  0  0  0  0  0  0  0  0  0
   -4.6930   -5.2540   -2.2700 C   0  0  0  0  0  0  0  0  0  0  0  0
   -4.3360   -4.7110   -1.0980 C   0  0  0  0  0  0  0  0  0  0  0  0
   -2.7700   -3.7520   -0.9670 S   0  0  0  0  0  0  0  0  0  0  0  0
   -1.6660   -4.5940   -1.3080 O   0  0  0  0  0  0  0  0  0  0  0  0
   -2.8160   -2.6400   -1.8640 O   0  0  0  0  0  0  0  0  0  0  0  0
   -2.5770   -3.1720    0.6730 N   0  0  0  0  0  0  0  0  0  0  0  0
   -1.4770   -2.4280    1.0110 C   0  0  0  0  0  0  0  0  0  0  0  0
   -0.3160   -2.8690    1.4590 N   0  0  0  0  0  0  0  0  0  0  0  0
    0.6730   -1.9200    1.7430 C   0  0  0  0  0  0  0  0  0  0  0  0
    2.0050   -2.3210    2.2490 C   0  0  0  0  0  0  0  0  0  0  0  0
    2.4500   -1.8560    3.4920 C   0  0  0  0  0  0  0  0  0  0  0  0
    3.7100   -2.2360    3.9700 C   0  0  0  0  0  0  0  0  0  0  0  0
    4.5240   -3.0810    3.2060 C   0  0  0  0  0  0  0  0  0  0  0  0
    4.0780   -3.5460    1.9630 C   0  0  0  0  0  0  0  0  0  0  0  0
    2.8180   -3.1660    1.4850 C   0  0  0  0  0  0  0  0  0  0  0  0
    0.3630   -0.6320    1.5370 C   0  0  0  0  0  0  0  0  0  0  0  0
   -1.3040   -0.6680    0.9430 S   0  0  0  0  0  0  0  0  0  0  0  0
    1.2220    0.5530    1.7560 C   0  0  0  0  0  0  0  0  0  0  0  0
    1.2190    1.2230    2.9860 C   0  0  0  0  0  0  0  0  0  0  0  0
    2.0390    2.3340    3.1840 C   0  0  0  0  0  0  0  0  0  0  0  0
    2.8690    2.7820    2.1550 C   0  0  0  0  0  0  0  0  0  0  0  0
    2.8870    2.1270    0.9200 C   0  0  0  0  0  0  0  0  0  0  0  0
    2.0600    1.0150    0.7310 C   0  0  0  0  0  0  0  0  0  0  0  0
   -7.1440   -5.3750   -2.7140 C   0  0  0  0  0  0  0  0  0  0  0  0
   -8.3350   -6.1040   -2.8130 C   0  0  0  0  0  0  0  0  0  0  0  0
  -11.1020   -8.9050   -1.8450 H   0  0  0  0  0  0  0  0  0  0  0  0
   -7.1390   -9.1980   -2.0510 H   0  0  0  0  0  0  0  0  0  0  0  0
   -5.0300   -7.9060   -1.8750 H   0  0  0  0  0  0  0  0  0  0  0  0
   -4.0610   -5.1300   -3.1370 H   0  0  0  0  0  0  0  0  0  0  0  0
   -4.9670   -4.8350   -0.2300 H   0  0  0  0  0  0  0  0  0  0  0  0
   -3.2760   -3.3850    1.3690 H   0  0  0  0  0  0  0  0  0  0  0  0
    1.8230   -1.2040    4.0810 H   0  0  0  0  0  0  0  0  0  0  0  0
    4.0540   -1.8770    4.9290 H   0  0  0  0  0  0  0  0  0  0  0  0
    5.4950   -3.3740    3.5760 H   0  0  0  0  0  0  0  0  0  0  0  0
    4.7060   -4.1980    1.3740 H   0  0  0  0  0  0  0  0  0  0  0  0
    2.4740   -3.5250    0.5260 H   0  0  0  0  0  0  0  0  0  0  0  0
    0.5790    0.8780    3.7850 H   0  0  0  0  0  0  0  0  0  0  0  0
    2.0320    2.8480    4.1340 H   0  0  0  0  0  0  0  0  0  0  0  0
    3.5030    3.6420    2.3140 H   0  0  0  0  0  0  0  0  0  0  0  0
    3.5290    2.4740    0.1240 H   0  0  0  0  0  0  0  0  0  0  0  0
    2.0670    0.5040   -0.2200 H   0  0  0  0  0  0  0  0  0  0  0  0
   -7.1450   -4.3110   -2.8980 H   0  0  0  0  0  0  0  0  0  0  0  0
   -9.2550   -5.6020   -3.0740 H   0  0  0  0  0  0  0  0  0  0  0  0
  1 33  1  0  0  0  0
  1  2  1  0  0  0  0
  2  3  2  0  0  0  0
  2  4  1  0  0  0  0
  4  5  2  0  0  0  0
  5 34  1  0  0  0  0
  5  6  1  0  0  0  0
  6 35  1  0  0  0  0
  6  7  2  0  0  0  0
  7  8  1  0  0  0  0
  8 36  1  0  0  0  0
  8  9  2  0  0  0  0
  9 37  1  0  0  0  0
  9 10  1  0  0  0  0
 10 11  2  0  0  0  0
 10 12  2  0  0  0  0
 10 13  1  0  0  0  0
 13 38  1  0  0  0  0
 13 14  1  0  0  0  0
 14 15  2  0  0  0  0
 15 16  1  0  0  0  0
 16 17  1  0  0  0  0
 17 18  2  0  0  0  0
 18 39  1  0  0  0  0
 18 19  1  0  0  0  0
 19 40  1  0  0  0  0
 19 20  2  0  0  0  0
 20 41  1  0  0  0  0
 20 21  1  0  0  0  0
 21 42  1  0  0  0  0
 21 22  2  0  0  0  0
 22 17  1  0  0  0  0
 22 43  1  0  0  0  0
 16 23  2  0  0  0  0
 23 24  1  0  0  0  0
 24 14  1  0  0  0  0
 23 25  1  0  0  0  0
 25 26  2  0  0  0  0
 26 44  1  0  0  0  0
 26 27  1  0  0  0  0
 27 45  1  0  0  0  0
 27 28  2  0  0  0  0
 28 46  1  0  0  0  0
 28 29  1  0  0  0  0
 29 47  1  0  0  0  0
 29 30  2  0  0  0  0
 30 25  1  0  0  0  0
 30 48  1  0  0  0  0
  7 31  1  0  0  0  0
 31 49  1  0  0  0  0
 31 32  2  0  0  0  0
 32  4  1  0  0  0  0
 32 50  1  0  0  0  0
M  CHG  2   1  -1   2   1
M  END
>  <LOGBIO>
4.2400

>  <PRED_LOGBIO>
5.1300

>  <WHL_TMPL>
2

>  <ANCH>
3-42;36-37

$$$$
ROW54
  -MTS-   01071502443D 0   0.00000     0.00000     0

 66 71  0  0  0  0  0  0  0  0999 V2000
    9.6390   13.9080    5.0860 O   0  0  0  0  0  0  0  0  0  0  0  0
    9.8460   12.8690    4.3000 C   0  0  0  0  0  0  0  0  0  0  0  0
   10.8670   12.8010    3.6350 O   0  0  0  0  0  0  0  0  0  0  0  0
    8.8410   11.7850    4.2260 C   0  0  0  0  0  0  0  0  0  0  0  0
    8.9200   10.6950    5.1010 C   0  0  0  0  0  0  0  0  0  0  0  0
    7.9690    9.6700    5.0310 C   0  0  0  0  0  0  0  0  0  0  0  0
    6.9390    9.7350    4.0850 C   0  0  0  0  0  0  0  0  0  0  0  0
    6.8600   10.8250    3.2100 C   0  0  0  0  0  0  0  0  0  0  0  0
    7.8110   11.8500    3.2800 C   0  0  0  0  0  0  0  0  0  0  0  0
    7.7330   12.9170    2.4240 O   0  0  0  0  0  0  0  0  0  0  0  0
    5.6890    8.3880    3.9920 S   0  0  0  0  0  0  0  0  0  0  0  0
    4.4440    8.9240    3.5360 O   0  0  0  0  0  0  0  0  0  0  0  0
    5.5130    7.8110    5.2890 O   0  0  0  0  0  0  0  0  0  0  0  0
    6.1840    7.2810    2.9880 O   0  0  0  0  0  0  0  0  0  0  0  0
    5.3800    6.1900    2.7860 C   0  0  0  0  0  0  0  0  0  0  0  0
    4.4150    6.2100    1.7720 C   0  0  0  0  0  0  0  0  0  0  0  0
    3.5930    5.0950    1.5660 C   0  0  0  0  0  0  0  0  0  0  0  0
    3.7370    3.9600    2.3730 C   0  0  0  0  0  0  0  0  0  0  0  0
    4.7030    3.9400    3.3870 C   0  0  0  0  0  0  0  0  0  0  0  0
    5.5240    5.0550    3.5930 C   0  0  0  0  0  0  0  0  0  0  0  0
    2.8690    2.7820    2.1550 C   0  0  0  0  0  0  0  0  0  0  0  0
    2.0390    2.3340    3.1840 C   0  0  0  0  0  0  0  0  0  0  0  0
    1.2190    1.2230    2.9860 C   0  0  0  0  0  0  0  0  0  0  0  0
    1.2220    0.5530    1.7560 C   0  0  0  0  0  0  0  0  0  0  0  0
    2.0600    1.0150    0.7310 C   0  0  0  0  0  0  0  0  0  0  0  0
    2.8870    2.1270    0.9200 C   0  0  0  0  0  0  0  0  0  0  0  0
    0.3630   -0.6320    1.5370 C   0  0  0  0  0  0  0  0  0  0  0  0
    0.7970   -1.8760    1.7840 C   0  0  0  0  0  0  0  0  0  0  0  0
    2.1590   -2.2730    2.3010 C   0  0  0  0  0  0  0  0  0  0  0  0
    2.1350   -2.3070    3.8100 C   0  0  0  0  0  0  0  0  0  0  0  0
    1.7950   -3.4890    4.4780 C   0  0  0  0  0  0  0  0  0  0  0  0
    1.7720   -3.5200    5.8780 C   0  0  0  0  0  0  0  0  0  0  0  0
    2.0890   -2.3690    6.6090 C   0  0  0  0  0  0  0  0  0  0  0  0
    2.4290   -1.1870    5.9400 C   0  0  0  0  0  0  0  0  0  0  0  0
    2.4520   -1.1560    4.5410 C   0  0  0  0  0  0  0  0  0  0  0  0
   -0.5440   -2.9600    1.3840 S   0  0  0  0  0  0  0  0  0  0  0  0
   -1.7050   -1.7240    0.8770 C   0  0  0  0  0  0  0  0  0  0  0  0
   -3.0230   -1.7300    0.4060 C   0  0  0  0  0  0  0  0  0  0  0  0
   -3.6590   -0.5240    0.0890 C   0  0  0  0  0  0  0  0  0  0  0  0
   -2.9770    0.6890    0.2440 C   0  0  0  0  0  0  0  0  0  0  0  0
   -1.6590    0.6950    0.7150 C   0  0  0  0  0  0  0  0  0  0  0  0
   -1.0230   -0.5110    1.0320 C   0  0  0  0  0  0  0  0  0  0  0  0
   10.3990   14.5050    5.0010 H   0  0  0  0  0  0  0  0  0  0  0  0
    9.7150   10.6450    5.8300 H   0  0  0  0  0  0  0  0  0  0  0  0
    8.0310    8.8300    5.7060 H   0  0  0  0  0  0  0  0  0  0  0  0
    6.0650   10.8750    2.4810 H   0  0  0  0  0  0  0  0  0  0  0  0
    7.1940   13.6280    2.8030 H   0  0  0  0  0  0  0  0  0  0  0  0
    4.3040    7.0850    1.1500 H   0  0  0  0  0  0  0  0  0  0  0  0
    2.8480    5.1110    0.7840 H   0  0  0  0  0  0  0  0  0  0  0  0
    4.8140    3.0650    4.0090 H   0  0  0  0  0  0  0  0  0  0  0  0
    6.2690    5.0400    4.3750 H   0  0  0  0  0  0  0  0  0  0  0  0
    2.0320    2.8480    4.1340 H   0  0  0  0  0  0  0  0  0  0  0  0
    0.5790    0.8780    3.7850 H   0  0  0  0  0  0  0  0  0  0  0  0
    2.0670    0.5040   -0.2200 H   0  0  0  0  0  0  0  0  0  0  0  0
    3.5290    2.4740    0.1240 H   0  0  0  0  0  0  0  0  0  0  0  0
    2.8990   -1.5500    1.9660 H   0  0  0  0  0  0  0  0  0  0  0  0
    2.4180   -3.2590    1.9200 H   0  0  0  0  0  0  0  0  0  0  0  0
    1.5500   -4.3770    3.9150 H   0  0  0  0  0  0  0  0  0  0  0  0
    1.5100   -4.4320    6.3940 H   0  0  0  0  0  0  0  0  0  0  0  0
    2.0720   -2.3930    7.6890 H   0  0  0  0  0  0  0  0  0  0  0  0
    2.6740   -0.2990    6.5040 H   0  0  0  0  0  0  0  0  0  0  0  0
    2.7140   -0.2440    4.0250 H   0  0  0  0  0  0  0  0  0  0  0  0
   -3.5490   -2.6660    0.2870 H   0  0  0  0  0  0  0  0  0  0  0  0
   -4.6760   -0.5290   -0.2740 H   0  0  0  0  0  0  0  0  0  0  0  0
   -3.4680    1.6190   -0.0010 H   0  0  0  0  0  0  0  0  0  0  0  0
   -1.1320    1.6310    0.8340 H   0  0  0  0  0  0  0  0  0  0  0  0
  1 43  1  0  0  0  0
  1  2  1  0  0  0  0
  2  3  2  0  0  0  0
  2  4  1  0  0  0  0
  4  5  2  0  0  0  0
  5 44  1  0  0  0  0
  5  6  1  0  0  0  0
  6 45  1  0  0  0  0
  6  7  2  0  0  0  0
  7  8  1  0  0  0  0
  8 46  1  0  0  0  0
  8  9  2  0  0  0  0
  9  4  1  0  0  0  0
  9 10  1  0  0  0  0
 10 47  1  0  0  0  0
  7 11  1  0  0  0  0
 11 12  2  0  0  0  0
 11 13  2  0  0  0  0
 11 14  1  0  0  0  0
 14 15  1  0  0  0  0
 15 16  2  0  0  0  0
 16 48  1  0  0  0  0
 16 17  1  0  0  0  0
 17 49  1  0  0  0  0
 17 18  2  0  0  0  0
 18 19  1  0  0  0  0
 19 50  1  0  0  0  0
 19 20  2  0  0  0  0
 20 15  1  0  0  0  0
 20 51  1  0  0  0  0
 18 21  1  0  0  0  0
 21 22  2  0  0  0  0
 22 52  1  0  0  0  0
 22 23  1  0  0  0  0
 23 53  1  0  0  0  0
 23 24  2  0  0  0  0
 24 25  1  0  0  0  0
 25 54  1  0  0  0  0
 25 26  2  0  0  0  0
 26 21  1  0  0  0  0
 26 55  1  0  0  0  0
 24 27  1  0  0  0  0
 27 28  2  0  0  0  0
 28 29  1  0  0  0  0
 29 56  1  0  0  0  0
 29 57  1  0  0  0  0
 29 30  1  0  0  0  0
 30 31  2  0  0  0  0
 31 58  1  0  0  0  0
 31 32  1  0  0  0  0
 32 59  1  0  0  0  0
 32 33  2  0  0  0  0
 33 60  1  0  0  0  0
 33 34  1  0  0  0  0
 34 61  1  0  0  0  0
 34 35  2  0  0  0  0
 35 30  1  0  0  0  0
 35 62  1  0  0  0  0
 28 36  1  0  0  0  0
 36 37  1  0  0  0  0
 37 38  2  0  0  0  0
 38 63  1  0  0  0  0
 38 39  1  0  0  0  0
 39 64  1  0  0  0  0
 39 40  2  0  0  0  0
 40 65  1  0  0  0  0
 40 41  1  0  0  0  0
 41 66  1  0  0  0  0
 41 42  2  0  0  0  0
 42 27  1  0  0  0  0
 42 37  1  0  0  0  0
M  END
>  <LOGBIO>
7.5500

>  <PRED_LOGBIO>
7.5000

>  <WHL_TMPL>
2

>  <ANCH>
3-42;35-33

$$$$
ROW55
  -MTS-   01071502443D 0   0.00000     0.00000     0

 58 60  0  0  0  0  0  0  0  0999 V2000
    1.6970   -0.0410   -6.0970 C   0  0  0  0  0  0  0  0  0  0  0  0
    1.2340    1.2000   -5.4610 N   0  0  0  0  0  0  0  0  0  0  0  0
    2.0060    2.2840   -5.4780 C   0  0  0  0  0  0  0  0  0  0  0  0
    3.1060    2.2460   -6.0250 O   0  0  0  0  0  0  0  0  0  0  0  0
    1.5300    3.5590   -4.8250 C   0  0  0  0  0  0  0  0  0  0  0  0
    2.0560    4.7770   -5.6070 C   0  0  0  0  0  0  0  0  0  0  0  0
    1.9370    6.0710   -4.8390 C   0  0  0  0  0  0  0  0  0  0  0  0
    2.0800    7.2800   -5.5320 C   0  0  0  0  0  0  0  0  0  0  0  0
    1.9750    8.4960   -4.8460 C   0  0  0  0  0  0  0  0  0  0  0  0
    1.7270    8.5040   -3.4680 C   0  0  0  0  0  0  0  0  0  0  0  0
    1.6210    9.7330   -2.7750 N   0  0  0  0  0  0  0  0  0  0  0  0
    3.0470   10.4700   -2.0780 S   0  0  0  0  0  0  0  0  0  0  0  0
    3.9990   10.7370   -3.1110 O   0  0  0  0  0  0  0  0  0  0  0  0
    3.6220    9.5800   -1.1170 O   0  0  0  0  0  0  0  0  0  0  0  0
    2.6470   11.8190   -1.3700 O   0  0  0  0  0  0  0  0  0  0  0  0
    1.5840    7.2950   -2.7760 C   0  0  0  0  0  0  0  0  0  0  0  0
    1.6890    6.0790   -3.4620 C   0  0  0  0  0  0  0  0  0  0  0  0
    1.5300    4.7930   -2.6870 C   0  0  0  0  0  0  0  0  0  0  0  0
    1.9510    3.5880   -3.4170 N   0  0  0  0  0  0  0  0  0  0  0  0
    2.6530    2.6090   -2.8520 C   0  0  0  0  0  0  0  0  0  0  0  0
    3.8820    2.6430   -2.8710 O   0  0  0  0  0  0  0  0  0  0  0  0
    1.9400    1.4560   -2.1860 C   0  0  0  0  0  0  0  0  0  0  0  0
    2.9690    0.4780   -1.6220 C   0  0  0  0  0  0  0  0  0  0  0  0
    2.4330   -0.7540   -0.9110 C   0  0  0  0  0  0  0  0  0  0  0  0
    1.3110   -1.4680   -1.3450 C   0  0  0  0  0  0  0  0  0  0  0  0
    0.8700   -2.6030   -0.6570 C   0  0  0  0  0  0  0  0  0  0  0  0
    1.5580   -3.0700    0.4680 C   0  0  0  0  0  0  0  0  0  0  0  0
    2.6990   -2.3830    0.8900 C   0  0  0  0  0  0  0  0  0  0  0  0
    3.4160   -2.8390    2.0210 N   0  0  0  0  0  0  0  0  0  0  0  0
    3.0030   -2.2480    3.6160 S   0  0  0  0  0  0  0  0  0  0  0  0
    3.1640   -0.8270    3.6540 O   0  0  0  0  0  0  0  0  0  0  0  0
    1.6440   -2.5810    3.9110 O   0  0  0  0  0  0  0  0  0  0  0  0
    3.9500   -2.9120    4.6840 O   0  0  0  0  0  0  0  0  0  0  0  0
    3.1360   -1.2490    0.2020 C   0  0  0  0  0  0  0  0  0  0  0  0
    1.8760    0.1380   -7.1560 H   0  0  0  0  0  0  0  0  0  0  0  0
    0.9370   -0.8120   -5.9840 H   0  0  0  0  0  0  0  0  0  0  0  0
    2.6200   -0.3690   -5.6240 H   0  0  0  0  0  0  0  0  0  0  0  0
    0.3300    1.2310   -5.0120 H   0  0  0  0  0  0  0  0  0  0  0  0
    0.4450    3.5200   -4.8860 H   0  0  0  0  0  0  0  0  0  0  0  0
    3.0970    4.6110   -5.8750 H   0  0  0  0  0  0  0  0  0  0  0  0
    1.5120    4.8640   -6.5460 H   0  0  0  0  0  0  0  0  0  0  0  0
    2.2710    7.2740   -6.5940 H   0  0  0  0  0  0  0  0  0  0  0  0
    2.0850    9.4280   -5.3800 H   0  0  0  0  0  0  0  0  0  0  0  0
    0.7220   10.1840   -2.6830 H   0  0  0  0  0  0  0  0  0  0  0  0
    3.4510   12.2090   -0.9920 H   0  0  0  0  0  0  0  0  0  0  0  0
    1.3930    7.3010   -1.7130 H   0  0  0  0  0  0  0  0  0  0  0  0
    0.4880    4.6820   -2.3930 H   0  0  0  0  0  0  0  0  0  0  0  0
    2.0980    4.8630   -1.7620 H   0  0  0  0  0  0  0  0  0  0  0  0
    1.3160    1.8330   -1.3780 H   0  0  0  0  0  0  0  0  0  0  0  0
    1.3160    0.9450   -2.9170 H   0  0  0  0  0  0  0  0  0  0  0  0
    3.5030    1.0380   -0.8570 H   0  0  0  0  0  0  0  0  0  0  0  0
    3.5830    0.1360   -2.4520 H   0  0  0  0  0  0  0  0  0  0  0  0
    0.7780   -1.1380   -2.2240 H   0  0  0  0  0  0  0  0  0  0  0  0
   -0.0120   -3.1250   -0.9980 H   0  0  0  0  0  0  0  0  0  0  0  0
    1.2140   -3.9450    1.0000 H   0  0  0  0  0  0  0  0  0  0  0  0
    4.1660   -3.5060    1.9090 H   0  0  0  0  0  0  0  0  0  0  0  0
    3.7030   -2.5710    5.5580 H   0  0  0  0  0  0  0  0  0  0  0  0
    4.0310   -0.7420    0.5310 H   0  0  0  0  0  0  0  0  0  0  0  0
  1 35  1  0  0  0  0
  1 36  1  0  0  0  0
  1 37  1  0  0  0  0
  1  2  1  0  0  0  0
  2 38  1  0  0  0  0
  2  3  1  0  0  0  0
  3  4  2  0  0  0  0
  3  5  1  0  0  0  0
  5 39  1  0  0  0  0
  5  6  1  0  0  0  0
  6 40  1  0  0  0  0
  6 41  1  0  0  0  0
  6  7  1  0  0  0  0
  7  8  1  0  0  0  0
  8 42  1  0  0  0  0
  8  9  2  0  0  0  0
  9 43  1  0  0  0  0
  9 10  1  0  0  0  0
 10 11  1  0  0  0  0
 11 44  1  0  0  0  0
 11 12  1  0  0  0  0
 12 13  2  0  0  0  0
 12 14  2  0  0  0  0
 12 15  1  0  0  0  0
 15 45  1  0  0  0  0
 10 16  2  0  0  0  0
 16 46  1  0  0  0  0
 16 17  1  0  0  0  0
 17  7  2  0  0  0  0
 17 18  1  0  0  0  0
 18 47  1  0  0  0  0
 18 48  1  0  0  0  0
 18 19  1  0  0  0  0
 19  5  1  0  0  0  0
 19 20  1  0  0  0  0
 20 21  2  0  0  0  0
 20 22  1  0  0  0  0
 22 49  1  0  0  0  0
 22 50  1  0  0  0  0
 22 23  1  0  0  0  0
 23 51  1  0  0  0  0
 23 52  1  0  0  0  0
 23 24  1  0  0  0  0
 24 25  2  0  0  0  0
 25 53  1  0  0  0  0
 25 26  1  0  0  0  0
 26 54  1  0  0  0  0
 26 27  2  0  0  0  0
 27 55  1  0  0  0  0
 27 28  1  0  0  0  0
 28 29  1  0  0  0  0
 29 56  1  0  0  0  0
 29 30  1  0  0  0  0
 30 31  2  0  0  0  0
 30 32  2  0  0  0  0
 30 33  1  0  0  0  0
 33 57  1  0  0  0  0
 28 34  2  0  0  0  0
 34 24  1  0  0  0  0
 34 58  1  0  0  0  0
M  END
>  <LOGBIO>
5.3200

>  <PRED_LOGBIO>
5.3900

>  <WHL_TMPL>
3

>  <ANCH>
51-52;42-57

$$$$
ROW56
  -MTS-   01071502443D 0   0.00000     0.00000     0

 57 59  0  0  0  0  0  0  0  0999 V2000
  -18.0400   -2.9560   -3.5370 C   0  0  0  0  0  0  0  0  0  0  0  0
  -17.1740   -3.0260   -4.7920 C   0  0  0  0  0  0  0  0  0  0  0  0
  -15.7960   -2.9150   -4.4270 O   0  0  0  0  0  0  0  0  0  0  0  0
  -14.8470   -2.9800   -5.6820 S   0  0  0  0  0  0  0  0  0  0  0  0
  -15.1610   -1.9060   -6.5740 O   0  0  0  0  0  0  0  0  0  0  0  0
  -15.0310   -4.2280   -6.3550 O   0  0  0  0  0  0  0  0  0  0  0  0
  -13.0960   -2.8300   -5.1350 C   0  0  0  0  0  0  0  0  0  0  0  0
  -12.1070   -2.8600   -6.0390 C   0  0  0  0  0  0  0  0  0  0  0  0
  -10.6990   -2.7390   -5.5990 C   0  0  0  0  0  0  0  0  0  0  0  0
   -9.9660   -3.8880   -5.2780 C   0  0  0  0  0  0  0  0  0  0  0  0
   -8.6340   -3.7740   -4.8620 C   0  0  0  0  0  0  0  0  0  0  0  0
   -8.0360   -2.5120   -4.7670 C   0  0  0  0  0  0  0  0  0  0  0  0
   -6.7320   -2.4010   -4.3600 O   0  0  0  0  0  0  0  0  0  0  0  0
   -6.4760   -2.2550   -2.9600 C   0  0  0  0  0  0  0  0  0  0  0  0
   -4.9700   -2.1490   -2.7260 C   0  0  0  0  0  0  0  0  0  0  0  0
   -4.6960   -1.9930   -1.2310 C   0  0  0  0  0  0  0  0  0  0  0  0
   -3.1900   -1.8860   -0.9970 C   0  0  0  0  0  0  0  0  0  0  0  0
   -2.9270   -1.7360    0.4410 N   0  0  0  0  0  0  0  0  0  0  0  0
   -1.6390   -1.6220    0.8930 C   0  0  0  0  0  0  0  0  0  0  0  0
   -0.9470   -0.5100    1.0590 N   0  0  0  0  0  0  0  0  0  0  0  0
    0.3630   -0.6320    1.5370 C   0  0  0  0  0  0  0  0  0  0  0  0
    0.8030   -1.8730    1.7860 C   0  0  0  0  0  0  0  0  0  0  0  0
   -0.5540   -2.9330    1.3790 S   0  0  0  0  0  0  0  0  0  0  0  0
    1.2220    0.5530    1.7560 C   0  0  0  0  0  0  0  0  0  0  0  0
    1.2190    1.2230    2.9860 C   0  0  0  0  0  0  0  0  0  0  0  0
    2.0390    2.3340    3.1840 C   0  0  0  0  0  0  0  0  0  0  0  0
    2.8690    2.7820    2.1550 C   0  0  0  0  0  0  0  0  0  0  0  0
    2.8870    2.1270    0.9200 C   0  0  0  0  0  0  0  0  0  0  0  0
    2.0600    1.0150    0.7310 C   0  0  0  0  0  0  0  0  0  0  0  0
   -8.7690   -1.3640   -5.0880 C   0  0  0  0  0  0  0  0  0  0  0  0
  -10.1010   -1.4770   -5.5040 C   0  0  0  0  0  0  0  0  0  0  0  0
  -17.7750   -3.7720   -2.8680 H   0  0  0  0  0  0  0  0  0  0  0  0
  -19.0880   -3.0410   -3.8140 H   0  0  0  0  0  0  0  0  0  0  0  0
  -17.8730   -2.0060   -3.0340 H   0  0  0  0  0  0  0  0  0  0  0  0
  -17.3410   -3.9760   -5.2950 H   0  0  0  0  0  0  0  0  0  0  0  0
  -17.4400   -2.2100   -5.4610 H   0  0  0  0  0  0  0  0  0  0  0  0
  -12.8660   -2.7180   -4.0860 H   0  0  0  0  0  0  0  0  0  0  0  0
  -12.3380   -2.9710   -7.0880 H   0  0  0  0  0  0  0  0  0  0  0  0
  -10.4280   -4.8610   -5.3510 H   0  0  0  0  0  0  0  0  0  0  0  0
   -8.0680   -4.6600   -4.6140 H   0  0  0  0  0  0  0  0  0  0  0  0
   -6.9650   -1.3540   -2.5940 H   0  0  0  0  0  0  0  0  0  0  0  0
   -6.8660   -3.1200   -2.4280 H   0  0  0  0  0  0  0  0  0  0  0  0
   -4.4820   -3.0490   -3.0920 H   0  0  0  0  0  0  0  0  0  0  0  0
   -4.5810   -1.2830   -3.2590 H   0  0  0  0  0  0  0  0  0  0  0  0
   -5.1850   -1.0920   -0.8650 H   0  0  0  0  0  0  0  0  0  0  0  0
   -5.0860   -2.8580   -0.6990 H   0  0  0  0  0  0  0  0  0  0  0  0
   -2.7020   -2.7870   -1.3630 H   0  0  0  0  0  0  0  0  0  0  0  0
   -2.8010   -1.0210   -1.5300 H   0  0  0  0  0  0  0  0  0  0  0  0
   -3.6960   -1.7180    1.0960 H   0  0  0  0  0  0  0  0  0  0  0  0
    1.7760   -2.1640    2.1550 H   0  0  0  0  0  0  0  0  0  0  0  0
    0.5790    0.8780    3.7850 H   0  0  0  0  0  0  0  0  0  0  0  0
    2.0320    2.8480    4.1340 H   0  0  0  0  0  0  0  0  0  0  0  0
    3.5030    3.6420    2.3140 H   0  0  0  0  0  0  0  0  0  0  0  0
    3.5290    2.4740    0.1240 H   0  0  0  0  0  0  0  0  0  0  0  0
    2.0670    0.5040   -0.2200 H   0  0  0  0  0  0  0  0  0  0  0  0
   -8.3070   -0.3900   -5.0150 H   0  0  0  0  0  0  0  0  0  0  0  0
  -10.6670   -0.5920   -5.7520 H   0  0  0  0  0  0  0  0  0  0  0  0
  1 32  1  0  0  0  0
  1 33  1  0  0  0  0
  1 34  1  0  0  0  0
  1  2  1  0  0  0  0
  2 35  1  0  0  0  0
  2 36  1  0  0  0  0
  2  3  1  0  0  0  0
  3  4  1  0  0  0  0
  4  5  2  0  0  0  0
  4  6  2  0  0  0  0
  4  7  1  0  0  0  0
  7 37  1  0  0  0  0
  7  8  2  0  0  0  0
  8 38  1  0  0  0  0
  8  9  1  0  0  0  0
  9 10  2  0  0  0  0
 10 39  1  0  0  0  0
 10 11  1  0  0  0  0
 11 40  1  0  0  0  0
 11 12  2  0  0  0  0
 12 13  1  0  0  0  0
 13 14  1  0  0  0  0
 14 41  1  0  0  0  0
 14 42  1  0  0  0  0
 14 15  1  0  0  0  0
 15 43  1  0  0  0  0
 15 44  1  0  0  0  0
 15 16  1  0  0  0  0
 16 45  1  0  0  0  0
 16 46  1  0  0  0  0
 16 17  1  0  0  0  0
 17 47  1  0  0  0  0
 17 48  1  0  0  0  0
 17 18  1  0  0  0  0
 18 49  1  0  0  0  0
 18 19  1  0  0  0  0
 19 20  2  0  0  0  0
 20 21  1  0  0  0  0
 21 22  2  0  0  0  0
 22 50  1  0  0  0  0
 22 23  1  0  0  0  0
 23 19  1  0  0  0  0
 21 24  1  0  0  0  0
 24 25  2  0  0  0  0
 25 51  1  0  0  0  0
 25 26  1  0  0  0  0
 26 52  1  0  0  0  0
 26 27  2  0  0  0  0
 27 53  1  0  0  0  0
 27 28  1  0  0  0  0
 28 54  1  0  0  0  0
 28 29  2  0  0  0  0
 29 24  1  0  0  0  0
 29 55  1  0  0  0  0
 12 30  1  0  0  0  0
 30 56  1  0  0  0  0
 30 31  2  0  0  0  0
 31  9  1  0  0  0  0
 31 57  1  0  0  0  0
M  END
>  <LOGBIO>
4.6600

>  <PRED_LOGBIO>
5.3900

>  <WHL_TMPL>
2

>  <ANCH>
3-42;43-44

$$$$
ROW57
  -MTS-   01071502443D 0   0.00000     0.00000     0

 40 42  0  0  0  0  0  0  0  0999 V2000
    6.6120    8.8870   -2.3310 C   0  0  0  0  0  0  0  0  0  0  0  0
    5.8670    7.5560   -2.3670 C   0  0  0  0  0  0  0  0  0  0  0  0
    6.0900    7.0510   -3.7900 C   0  0  0  0  0  0  0  0  0  0  0  0
    4.4720    7.7750   -2.1450 O   0  0  0  0  0  0  0  0  0  0  0  0
    3.7580    6.5360   -2.1310 C   0  0  0  0  0  0  0  0  0  0  0  0
    4.2670    5.6120   -1.0510 C   0  0  0  0  0  0  0  0  0  0  0  0
    3.5040    4.7440   -0.4120 N   0  0  0  0  0  0  0  0  0  0  0  0
    4.0620    3.8440    0.5780 N   0  0  0  0  0  0  0  0  0  0  0  0
    5.4010    3.8840    0.8640 C   0  0  0  0  0  0  0  0  0  0  0  0
    6.2280    4.7420    0.2500 C   0  0  0  0  0  0  0  0  0  0  0  0
    7.6380    4.7450    0.5880 C   0  0  0  0  0  0  0  0  0  0  0  0
    8.7660    4.7470    0.8590 N   0  0  0  0  0  0  0  0  0  0  0  0
    5.7180    5.6850   -0.7700 C   0  0  0  0  0  0  0  0  0  0  0  0
    6.4880    6.5960   -1.3810 C   0  0  0  0  0  0  0  0  0  0  0  0
    5.9090    3.0250    1.8020 N   0  0  0  0  0  0  0  0  0  0  0  0
    3.2230    2.9230    1.2490 C   0  0  0  0  0  0  0  0  0  0  0  0
    3.1160    2.9880    2.6420 C   0  0  0  0  0  0  0  0  0  0  0  0
    2.2960    2.0890    3.3050 C   0  0  0  0  0  0  0  0  0  0  0  0
    1.5900    1.1330    2.5910 C   0  0  0  0  0  0  0  0  0  0  0  0
    1.6910    1.0610    1.2010 C   0  0  0  0  0  0  0  0  0  0  0  0
    2.5120    1.9580    0.4930 C   0  0  0  0  0  0  0  0  0  0  0  0
    2.6750    1.9230   -1.0600 C   0  0  0  0  0  0  0  0  0  0  0  0
    1.5220    1.9080   -1.7230 F   0  0  0  0  0  0  0  0  0  0  0  0
    3.2670    0.7650   -1.3360 F   0  0  0  0  0  0  0  0  0  0  0  0
    3.4310    2.9550   -1.4210 F   0  0  0  0  0  0  0  0  0  0  0  0
    7.0140    9.0510   -1.3330 H   0  0  0  0  0  0  0  0  0  0  0  0
    7.4270    8.8670   -3.0520 H   0  0  0  0  0  0  0  0  0  0  0  0
    5.9260    9.6930   -2.5820 H   0  0  0  0  0  0  0  0  0  0  0  0
    6.1490    7.8980   -4.4700 H   0  0  0  0  0  0  0  0  0  0  0  0
    5.2610    6.4090   -4.0810 H   0  0  0  0  0  0  0  0  0  0  0  0
    7.0190    6.4860   -3.8330 H   0  0  0  0  0  0  0  0  0  0  0  0
    3.8580    6.0520   -3.1000 H   0  0  0  0  0  0  0  0  0  0  0  0
    2.6990    6.7310   -1.9730 H   0  0  0  0  0  0  0  0  0  0  0  0
    7.5460    6.6420   -1.1700 H   0  0  0  0  0  0  0  0  0  0  0  0
    5.1980    2.8210    2.4910 H   0  0  0  0  0  0  0  0  0  0  0  0
    6.1980    2.1680    1.3530 H   0  0  0  0  0  0  0  0  0  0  0  0
    3.6680    3.7330    3.1960 H   0  0  0  0  0  0  0  0  0  0  0  0
    2.2070    2.1330    4.3800 H   0  0  0  0  0  0  0  0  0  0  0  0
    0.9540    0.4360    3.1170 H   0  0  0  0  0  0  0  0  0  0  0  0
    1.1330    0.3090    0.6630 H   0  0  0  0  0  0  0  0  0  0  0  0
  1 26  1  0  0  0  0
  1 27  1  0  0  0  0
  1 28  1  0  0  0  0
  1  2  1  0  0  0  0
  2  3  1  0  0  0  0
  3 29  1  0  0  0  0
  3 30  1  0  0  0  0
  3 31  1  0  0  0  0
  2  4  1  0  0  0  0
  4  5  1  0  0  0  0
  5 32  1  0  0  0  0
  5 33  1  0  0  0  0
  5  6  1  0  0  0  0
  6  7  2  0  0  0  0
  7  8  1  0  0  0  0
  8  9  1  0  0  0  0
  9 10  2  0  0  0  0
 10 11  1  0  0  0  0
 11 12  3  0  0  0  0
 10 13  1  0  0  0  0
 13  6  1  0  0  0  0
 13 14  2  0  0  0  0
 14  2  1  0  0  0  0
 14 34  1  0  0  0  0
  9 15  1  0  0  0  0
 15 35  1  0  0  0  0
 15 36  1  0  0  0  0
  8 16  1  0  0  0  0
 16 17  2  0  0  0  0
 17 37  1  0  0  0  0
 17 18  1  0  0  0  0
 18 38  1  0  0  0  0
 18 19  2  0  0  0  0
 19 39  1  0  0  0  0
 19 20  1  0  0  0  0
 20 40  1  0  0  0  0
 20 21  2  0  0  0  0
 21 16  1  0  0  0  0
 21 22  1  0  0  0  0
 22 23  1  0  0  0  0
 22 24  1  0  0  0  0
 22 25  1  0  0  0  0
M  END
>  <LOGBIO>
5.4100

>  <PRED_LOGBIO>
5.7300

>  <WHL_TMPL>
3

>  <ANCH>
18-25;36-34

$$$$
ROW58
  -MTS-   01071502443D 0   0.00000     0.00000     0

 43 45  0  0  0  0  0  0  0  0999 V2000
   -1.1360   -0.3970    1.5800 C   0  0  0  0  0  0  0  0  0  0  0  0
    0.3730   -0.6190    1.5390 C   0  0  0  0  0  0  0  0  0  0  0  0
    1.2220    0.5530    1.7560 C   0  0  0  0  0  0  0  0  0  0  0  0
    1.2190    1.2230    2.9860 C   0  0  0  0  0  0  0  0  0  0  0  0
    2.0390    2.3340    3.1840 C   0  0  0  0  0  0  0  0  0  0  0  0
    2.8690    2.7820    2.1550 C   0  0  0  0  0  0  0  0  0  0  0  0
    2.8870    2.1270    0.9200 C   0  0  0  0  0  0  0  0  0  0  0  0
    2.0600    1.0150    0.7310 C   0  0  0  0  0  0  0  0  0  0  0  0
    3.7180    2.5850   -0.1290 N   0  0  0  0  0  0  0  0  0  0  0  0
    4.4140    1.6320   -0.9720 N   0  0  0  0  0  0  0  0  0  0  0  0
    5.1950    2.0360   -1.9570 C   0  0  0  0  0  0  0  0  0  0  0  0
    5.9010    1.0950   -2.9030 C   0  0  0  0  0  0  0  0  0  0  0  0
    7.1510    1.6310   -3.3460 O   0  0  0  0  0  0  0  0  0  0  0  0
    6.9590    2.8780   -4.0180 C   0  0  0  0  0  0  0  0  0  0  0  0
    8.3100    3.4510   -4.4390 C   0  0  0  0  0  0  0  0  0  0  0  0
    6.2330    2.6460   -5.3400 C   0  0  0  0  0  0  0  0  0  0  0  0
    6.2070    3.8950   -3.1930 C   0  0  0  0  0  0  0  0  0  0  0  0
    5.3790    3.4790   -2.2250 C   0  0  0  0  0  0  0  0  0  0  0  0
    4.6440    4.4030   -1.3320 C   0  0  0  0  0  0  0  0  0  0  0  0
    3.8660    3.9290   -0.3490 C   0  0  0  0  0  0  0  0  0  0  0  0
    3.2000    4.8140    0.4580 N   0  0  0  0  0  0  0  0  0  0  0  0
    4.7670    5.8350   -1.5230 C   0  0  0  0  0  0  0  0  0  0  0  0
    4.8650    6.9810   -1.6760 N   0  0  0  0  0  0  0  0  0  0  0  0
   -1.4190   -0.0080    2.5560 H   0  0  0  0  0  0  0  0  0  0  0  0
   -1.6460   -1.3420    1.4050 H   0  0  0  0  0  0  0  0  0  0  0  0
   -1.4190    0.3160    0.8090 H   0  0  0  0  0  0  0  0  0  0  0  0
    0.5860   -0.9400    0.5210 H   0  0  0  0  0  0  0  0  0  0  0  0
    0.6120   -1.3540    2.3050 H   0  0  0  0  0  0  0  0  0  0  0  0
    0.5790    0.8780    3.7850 H   0  0  0  0  0  0  0  0  0  0  0  0
    2.0320    2.8480    4.1340 H   0  0  0  0  0  0  0  0  0  0  0  0
    3.5030    3.6420    2.3140 H   0  0  0  0  0  0  0  0  0  0  0  0
    2.0670    0.5040   -0.2200 H   0  0  0  0  0  0  0  0  0  0  0  0
    5.2650    0.9020   -3.7650 H   0  0  0  0  0  0  0  0  0  0  0  0
    6.0720    0.1420   -2.4070 H   0  0  0  0  0  0  0  0  0  0  0  0
    8.2560    4.5380   -4.4470 H   0  0  0  0  0  0  0  0  0  0  0  0
    8.5610    3.0930   -5.4350 H   0  0  0  0  0  0  0  0  0  0  0  0
    9.0750    3.1310   -3.7350 H   0  0  0  0  0  0  0  0  0  0  0  0
    6.4860    1.6600   -5.7250 H   0  0  0  0  0  0  0  0  0  0  0  0
    5.1590    2.7080   -5.1800 H   0  0  0  0  0  0  0  0  0  0  0  0
    6.5370    3.4040   -6.0590 H   0  0  0  0  0  0  0  0  0  0  0  0
    6.3360    4.9500   -3.3820 H   0  0  0  0  0  0  0  0  0  0  0  0
    2.9900    5.6530   -0.0630 H   0  0  0  0  0  0  0  0  0  0  0  0
    3.7800    5.0470    1.2520 H   0  0  0  0  0  0  0  0  0  0  0  0
  1 24  1  0  0  0  0
  1 25  1  0  0  0  0
  1 26  1  0  0  0  0
  1  2  1  0  0  0  0
  2 27  1  0  0  0  0
  2 28  1  0  0  0  0
  2  3  1  0  0  0  0
  3  4  2  0  0  0  0
  4 29  1  0  0  0  0
  4  5  1  0  0  0  0
  5 30  1  0  0  0  0
  5  6  2  0  0  0  0
  6 31  1  0  0  0  0
  6  7  1  0  0  0  0
  7  8  2  0  0  0  0
  8  3  1  0  0  0  0
  8 32  1  0  0  0  0
  7  9  1  0  0  0  0
  9 10  1  0  0  0  0
 10 11  2  0  0  0  0
 11 12  1  0  0  0  0
 12 33  1  0  0  0  0
 12 34  1  0  0  0  0
 12 13  1  0  0  0  0
 13 14  1  0  0  0  0
 14 15  1  0  0  0  0
 15 35  1  0  0  0  0
 15 36  1  0  0  0  0
 15 37  1  0  0  0  0
 14 16  1  0  0  0  0
 16 38  1  0  0  0  0
 16 39  1  0  0  0  0
 16 40  1  0  0  0  0
 14 17  1  0  0  0  0
 17 41  1  0  0  0  0
 17 18  2  0  0  0  0
 18 11  1  0  0  0  0
 18 19  1  0  0  0  0
 19 20  2  0  0  0  0
 20  9  1  0  0  0  0
 20 21  1  0  0  0  0
 21 42  1  0  0  0  0
 21 43  1  0  0  0  0
 19 22  1  0  0  0  0
 22 23  3  0  0  0  0
M  END
>  <LOGBIO>
5.0900

>  <PRED_LOGBIO>
6.0800

>  <WHL_TMPL>
2

>  <ANCH>
6-38;15-13

$$$$
ROW59
  -MTS-   01071502443D 0   0.00000     0.00000     0

 42 45  0  0  1  0  0  0  0  0999 V2000
    4.5260   -2.4680    1.5560 C   0  0  0  0  0  0  0  0  0  0  0  0
    4.7890   -1.0610    2.0850 C   0  0  1  0  0  0  0  0  0  0  0  0
    3.6190   -0.6610    3.0020 C   0  0  0  0  0  0  0  0  0  0  0  0
    2.7110    0.0040    2.1200 O   0  0  0  0  0  0  0  0  0  0  0  0
    3.4210    0.4700    1.0460 C   0  0  0  0  0  0  0  0  0  0  0  0
    4.6350   -0.0870    0.9420 C   0  0  0  0  0  0  0  0  0  0  0  0
    5.5650    0.2780   -0.1510 C   0  0  0  0  0  0  0  0  0  0  0  0
    6.6750   -0.2440   -0.2300 O   0  0  0  0  0  0  0  0  0  0  0  0
    5.1320    1.2840   -1.1470 C   0  0  0  0  0  0  0  0  0  0  0  0
    5.8670    1.6220   -2.0730 O   0  0  0  0  0  0  0  0  0  0  0  0
    3.7820    1.8680   -0.9860 C   0  0  0  0  0  0  0  0  0  0  0  0
    3.3400    2.8230   -1.9100 C   0  0  0  0  0  0  0  0  0  0  0  0
    4.2730    3.2090   -3.0320 C   0  0  0  0  0  0  0  0  0  0  0  0
    3.5730    3.9560   -4.1820 C   0  0  0  0  0  0  0  0  0  0  0  0
    2.6410    5.0480   -3.6240 C   0  0  0  0  0  0  0  0  0  0  0  0
    1.5430    4.4210   -2.7460 C   0  0  0  0  0  0  0  0  0  0  0  0
    0.8030    5.5170   -1.9840 C   0  0  0  0  0  0  0  0  0  0  0  0
    0.5450    3.8020   -3.7270 C   0  0  0  0  0  0  0  0  0  0  0  0
    2.0660    3.3890   -1.7760 C   0  0  0  0  0  0  0  0  0  0  0  0
    1.2340    2.9990   -0.7190 C   0  0  0  0  0  0  0  0  0  0  0  0
    1.6770    2.0450    0.2040 C   0  0  0  0  0  0  0  0  0  0  0  0
    2.9500    1.4790    0.0710 C   0  0  0  0  0  0  0  0  0  0  0  0
    4.1110   -3.0830    2.3520 H   0  0  0  0  0  0  0  0  0  0  0  0
    5.4600   -2.9060    1.2090 H   0  0  0  0  0  0  0  0  0  0  0  0
    3.8190   -2.4190    0.7300 H   0  0  0  0  0  0  0  0  0  0  0  0
    5.7520   -0.9770    2.5840 H   0  0  0  0  0  0  0  0  0  0  0  0
    3.9880    0.0700    3.7190 H   0  0  0  0  0  0  0  0  0  0  0  0
    3.1630   -1.5640    3.4040 H   0  0  0  0  0  0  0  0  0  0  0  0
    4.6310    2.2740   -3.4580 H   0  0  0  0  0  0  0  0  0  0  0  0
    5.0390    3.8660   -2.6260 H   0  0  0  0  0  0  0  0  0  0  0  0
    2.9360    3.2300   -4.6820 H   0  0  0  0  0  0  0  0  0  0  0  0
    4.3350    4.4360   -4.7940 H   0  0  0  0  0  0  0  0  0  0  0  0
    2.1380    5.4930   -4.4800 H   0  0  0  0  0  0  0  0  0  0  0  0
    3.2330    5.7200   -3.0060 H   0  0  0  0  0  0  0  0  0  0  0  0
   -0.2710    5.3760   -2.0820 H   0  0  0  0  0  0  0  0  0  0  0  0
    1.0410    6.4570   -2.4780 H   0  0  0  0  0  0  0  0  0  0  0  0
    1.1550    5.4670   -0.9560 H   0  0  0  0  0  0  0  0  0  0  0  0
    0.0430    2.9620   -3.2520 H   0  0  0  0  0  0  0  0  0  0  0  0
   -0.1900    4.5540   -4.0070 H   0  0  0  0  0  0  0  0  0  0  0  0
    1.0670    3.4560   -4.6170 H   0  0  0  0  0  0  0  0  0  0  0  0
    0.2520    3.4360   -0.6170 H   0  0  0  0  0  0  0  0  0  0  0  0
    1.0350    1.7450    1.0200 H   0  0  0  0  0  0  0  0  0  0  0  0
  1 23  1  0  0  0  0
  1 24  1  0  0  0  0
  1 25  1  0  0  0  0
  1  2  1  0  0  0  0
  2 26  1  0  0  0  0
  2  3  1  0  0  0  0
  3 27  1  0  0  0  0
  3 28  1  0  0  0  0
  3  4  1  0  0  0  0
  4  5  1  0  0  0  0
  5  6  2  0  0  0  0
  6  2  1  0  0  0  0
  6  7  1  0  0  0  0
  7  8  2  0  0  0  0
  7  9  1  0  0  0  0
  9 10  2  0  0  0  0
  9 11  1  0  0  0  0
 11 12  1  0  0  0  0
 12 13  1  0  0  0  0
 13 29  1  0  0  0  0
 13 30  1  0  0  0  0
 13 14  1  0  0  0  0
 14 31  1  0  0  0  0
 14 32  1  0  0  0  0
 14 15  1  0  0  0  0
 15 33  1  0  0  0  0
 15 34  1  0  0  0  0
 15 16  1  0  0  0  0
 16 17  1  0  0  0  0
 17 35  1  0  0  0  0
 17 36  1  0  0  0  0
 17 37  1  0  0  0  0
 16 18  1  0  0  0  0
 18 38  1  0  0  0  0
 18 39  1  0  0  0  0
 18 40  1  0  0  0  0
 16 19  1  0  0  0  0
 19 12  2  0  0  0  0
 19 20  1  0  0  0  0
 20 41  1  0  0  0  0
 20 21  2  0  0  0  0
 21 42  1  0  0  0  0
 21 22  1  0  0  0  0
 22  5  1  0  0  0  0
 22 11  2  0  0  0  0
M  END
>  <LOGBIO>
4.4700

>  <PRED_LOGBIO>
5.8200

>  <WHL_TMPL>
2

>  <ANCH>
14-34;28-29

$$$$
ROW61
  -MTS-   01071502443D 0   0.00000     0.00000     0

 47 50  0  0  0  0  0  0  0  0999 V2000
   -5.0340    8.8010   -6.0790 N   0  0  0  0  0  0  0  0  0  0  0  0
   -3.6880    8.4560   -5.8900 C   0  0  0  0  0  0  0  0  0  0  0  0
   -3.0690    7.6940   -6.8030 N   0  0  0  0  0  0  0  0  0  0  0  0
   -1.7840    7.3470   -6.6510 C   0  0  0  0  0  0  0  0  0  0  0  0
   -1.1480    6.5500   -7.6130 N   0  0  0  0  0  0  0  0  0  0  0  0
   -1.0810    7.7880   -5.5230 C   0  0  0  0  0  0  0  0  0  0  0  0
    0.2050    7.4790   -5.3090 N   0  0  0  0  0  0  0  0  0  0  0  0
    0.8340    7.9260   -4.2130 C   0  0  0  0  0  0  0  0  0  0  0  0
    2.2830    7.5670   -3.9880 C   0  0  0  0  0  0  0  0  0  0  0  0
    2.3650    6.3120   -3.2280 N   0  0  0  0  0  0  0  0  0  0  0  0
    2.3990    5.1760   -4.1600 C   0  0  0  0  0  0  0  0  0  0  0  0
    2.3990    3.8320   -3.4070 C   0  0  0  0  0  0  0  0  0  0  0  0
    1.2600    3.7400   -2.4830 N   0  0  0  0  0  0  0  0  0  0  0  0
    1.3490    2.4880   -1.7180 C   0  0  0  0  0  0  0  0  0  0  0  0
    0.0290    1.8480   -1.3270 C   0  0  0  0  0  0  0  0  0  0  0  0
   -0.6020    0.9560   -2.2060 C   0  0  0  0  0  0  0  0  0  0  0  0
   -1.8160    0.3520   -1.8690 C   0  0  0  0  0  0  0  0  0  0  0  0
   -2.4340    0.6380   -0.6470 C   0  0  0  0  0  0  0  0  0  0  0  0
   -1.8280    1.5570    0.2170 C   0  0  0  0  0  0  0  0  0  0  0  0
   -0.6120    2.1590   -0.1230 C   0  0  0  0  0  0  0  0  0  0  0  0
    1.2300    4.8790   -1.5540 C   0  0  0  0  0  0  0  0  0  0  0  0
    1.2250    6.2230   -2.3040 C   0  0  0  0  0  0  0  0  0  0  0  0
    0.1940    8.6860   -3.3140 N   0  0  0  0  0  0  0  0  0  0  0  0
   -1.1020    9.0140   -3.5030 N   0  0  0  0  0  0  0  0  0  0  0  0
   -1.7570    8.5820   -4.5890 C   0  0  0  0  0  0  0  0  0  0  0  0
   -3.0430    8.8930   -4.8000 N   0  0  0  0  0  0  0  0  0  0  0  0
   -5.7630    8.2060   -5.7130 H   0  0  0  0  0  0  0  0  0  0  0  0
   -5.2730    9.6440   -6.5810 H   0  0  0  0  0  0  0  0  0  0  0  0
   -0.6740    6.9820   -8.3940 H   0  0  0  0  0  0  0  0  0  0  0  0
   -1.1650    5.5440   -7.5260 H   0  0  0  0  0  0  0  0  0  0  0  0
    2.7790    7.4430   -4.9480 H   0  0  0  0  0  0  0  0  0  0  0  0
    2.7710    8.3620   -3.4280 H   0  0  0  0  0  0  0  0  0  0  0  0
    1.5330    5.2210   -4.8180 H   0  0  0  0  0  0  0  0  0  0  0  0
    3.2900    5.2420   -4.7810 H   0  0  0  0  0  0  0  0  0  0  0  0
    3.3270    3.7300   -2.8480 H   0  0  0  0  0  0  0  0  0  0  0  0
    2.3510    3.0150   -4.1240 H   0  0  0  0  0  0  0  0  0  0  0  0
    1.8270    2.7580   -0.7790 H   0  0  0  0  0  0  0  0  0  0  0  0
    1.8980    1.7650   -2.3180 H   0  0  0  0  0  0  0  0  0  0  0  0
   -0.1430    0.7330   -3.1580 H   0  0  0  0  0  0  0  0  0  0  0  0
   -2.2800   -0.3400   -2.5560 H   0  0  0  0  0  0  0  0  0  0  0  0
   -3.3620    0.1580   -0.3750 H   0  0  0  0  0  0  0  0  0  0  0  0
   -2.3030    1.8040    1.1550 H   0  0  0  0  0  0  0  0  0  0  0  0
   -0.1630    2.8720    0.5520 H   0  0  0  0  0  0  0  0  0  0  0  0
    2.0960    4.8340   -0.8970 H   0  0  0  0  0  0  0  0  0  0  0  0
    0.3430    4.8120   -0.9270 H   0  0  0  0  0  0  0  0  0  0  0  0
    0.2970    6.3240   -2.8620 H   0  0  0  0  0  0  0  0  0  0  0  0
    1.2790    7.0390   -1.5860 H   0  0  0  0  0  0  0  0  0  0  0  0
  1 27  1  0  0  0  0
  1 28  1  0  0  0  0
  1  2  1  0  0  0  0
  2  3  2  0  0  0  0
  3  4  1  0  0  0  0
  4  5  1  0  0  0  0
  5 29  1  0  0  0  0
  5 30  1  0  0  0  0
  4  6  2  0  0  0  0
  6  7  1  0  0  0  0
  7  8  2  0  0  0  0
  8  9  1  0  0  0  0
  9 31  1  0  0  0  0
  9 32  1  0  0  0  0
  9 10  1  0  0  0  0
 10 11  1  0  0  0  0
 11 33  1  0  0  0  0
 11 34  1  0  0  0  0
 11 12  1  0  0  0  0
 12 35  1  0  0  0  0
 12 36  1  0  0  0  0
 12 13  1  0  0  0  0
 13 14  1  0  0  0  0
 14 37  1  0  0  0  0
 14 38  1  0  0  0  0
 14 15  1  0  0  0  0
 15 16  2  0  0  0  0
 16 39  1  0  0  0  0
 16 17  1  0  0  0  0
 17 40  1  0  0  0  0
 17 18  2  0  0  0  0
 18 41  1  0  0  0  0
 18 19  1  0  0  0  0
 19 42  1  0  0  0  0
 19 20  2  0  0  0  0
 20 15  1  0  0  0  0
 20 43  1  0  0  0  0
 13 21  1  0  0  0  0
 21 44  1  0  0  0  0
 21 45  1  0  0  0  0
 21 22  1  0  0  0  0
 22 10  1  0  0  0  0
 22 46  1  0  0  0  0
 22 47  1  0  0  0  0
  8 23  1  0  0  0  0
 23 24  2  0  0  0  0
 24 25  1  0  0  0  0
 25  6  1  0  0  0  0
 25 26  2  0  0  0  0
 26  2  1  0  0  0  0
M  END
>  <LOGBIO>
5.1000

>  <PRED_LOGBIO>
5.1300

>  <WHL_TMPL>
3

>  <ANCH>
32-40;27-28

$$$$
ROW62
  -MTS-   01071502443D 0   0.00000     0.00000     0

104109  0  0  1  0  0  0  0  0999 V2000
    0.5320   -5.4500   -0.8380 C   0  0  0  0  0  0  0  0  0  0  0  0
    0.3190   -4.1820   -0.0170 C   0  0  0  0  0  0  0  0  0  0  0  0
    0.8970   -4.3370    1.3870 C   0  0  0  0  0  0  0  0  0  0  0  0
   -1.2020   -3.9530    0.0420 C   0  0  0  0  0  0  0  0  0  0  0  0
   -1.5420   -2.5750    0.6380 C   0  0  0  0  0  0  0  0  0  0  0  0
   -0.8310   -1.4400   -0.1230 C   0  0  2  0  0  0  0  0  0  0  0  0
   -1.3470   -1.4700   -1.5610 C   0  0  0  0  0  0  0  0  0  0  0  0
   -1.5640   -0.0570   -2.0480 C   0  0  0  0  0  0  0  0  0  0  0  0
   -1.3250    0.8930   -1.3040 O   0  0  0  0  0  0  0  0  0  0  0  0
   -2.0130    0.1600   -3.2800 N   0  0  0  0  0  0  0  0  0  0  0  0
   -2.2240    1.5360   -3.7540 C   0  0  0  0  0  0  0  0  0  0  0  0
   -2.7390    1.5060   -5.1920 C   0  0  0  0  0  0  0  0  0  0  0  0
   -2.9560    2.9190   -5.6780 C   0  0  0  0  0  0  0  0  0  0  0  0
   -1.9160    3.6080   -6.3140 C   0  0  0  0  0  0  0  0  0  0  0  0
   -2.1170    4.9180   -6.7650 C   0  0  0  0  0  0  0  0  0  0  0  0
   -3.3580    5.5390   -6.5800 C   0  0  0  0  0  0  0  0  0  0  0  0
   -3.6080    7.1670   -7.1410 Cl  0  0  0  0  0  0  0  0  0  0  0  0
   -4.3980    4.8500   -5.9450 C   0  0  0  0  0  0  0  0  0  0  0  0
   -4.1970    3.5400   -5.4940 C   0  0  0  0  0  0  0  0  0  0  0  0
   -0.9180    2.2910   -3.7030 C   0  0  0  0  0  0  0  0  0  0  0  0
    0.0940    1.7350   -3.3090 O   0  0  0  0  0  0  0  0  0  0  0  0
   -0.8700    3.5540   -4.0850 O   0  0  0  0  0  0  0  0  0  0  0  0
   -1.1620   -0.0500    0.4500 C   0  0  0  0  0  0  0  0  0  0  0  0
   -0.4670    1.0660   -0.3520 C   0  0  0  0  0  0  0  0  0  0  0  0
    1.0560    0.8390   -0.4100 C   0  0  2  0  0  0  0  0  0  0  0  0
    1.6320    1.0500    0.9870 C   0  0  0  0  0  0  0  0  0  0  0  0
    1.4160   -0.5480   -0.8850 C   0  0  0  0  0  0  0  0  0  0  0  0
    2.3540   -0.7790   -1.8140 C   0  0  0  0  0  0  0  0  0  0  0  0
    3.1430    0.3260   -2.4750 C   0  0  0  0  0  0  0  0  0  0  0  0
    3.0410    1.6740   -1.7380 C   0  0  2  0  0  0  0  0  0  0  0  0
    3.6100    2.8050   -2.6130 C   0  0  1  0  0  0  0  0  0  0  0  0
    2.7800    2.8540   -3.8930 C   0  0  0  0  0  0  0  0  0  0  0  0
    5.0680    2.5230   -3.0200 C   0  0  0  0  0  0  0  0  0  0  0  0
    5.6370    3.6550   -3.8960 C   0  0  0  0  0  0  0  0  0  0  0  0
    5.5000    5.0250   -3.2060 C   0  0  2  0  0  0  0  0  0  0  0  0
    5.8410    6.0060   -4.1880 O   0  0  0  0  0  0  0  0  0  0  0  0
    4.0420    5.3070   -2.7980 C   0  0  0  0  0  0  0  0  0  0  0  0
    3.9580    6.6350   -2.0520 C   0  0  0  0  0  0  0  0  0  0  0  0
    5.1700    5.4370   -3.8240 C   0  0  0  0  0  0  0  0  0  0  0  0
    3.4730    4.1750   -1.9230 C   0  0  2  0  0  0  0  0  0  0  0  0
    2.0150    4.4570   -1.5160 C   0  0  0  0  0  0  0  0  0  0  0  0
    1.4450    3.3250   -0.6400 C   0  0  0  0  0  0  0  0  0  0  0  0
    1.5830    1.9560   -1.3310 C   0  0  1  0  0  0  0  0  0  0  0  0
    0.7290    1.9730   -2.5960 C   0  0  0  0  0  0  0  0  0  0  0  0
    0.6910   -1.6690   -0.1810 C   0  0  2  0  0  0  0  0  0  0  0  0
    1.0300   -3.0480   -0.7780 C   0  0  0  0  0  0  0  0  0  0  0  0
    0.6150   -5.1900   -1.8910 H   0  0  0  0  0  0  0  0  0  0  0  0
    1.4460   -5.9430   -0.5130 H   0  0  0  0  0  0  0  0  0  0  0  0
   -0.3130   -6.1210   -0.6950 H   0  0  0  0  0  0  0  0  0  0  0  0
    0.8120   -5.3750    1.7020 H   0  0  0  0  0  0  0  0  0  0  0  0
    0.3460   -3.7020    2.0780 H   0  0  0  0  0  0  0  0  0  0  0  0
    1.9450   -4.0440    1.3820 H   0  0  0  0  0  0  0  0  0  0  0  0
   -1.5970   -4.6930    0.7350 H   0  0  0  0  0  0  0  0  0  0  0  0
   -1.5910   -3.9890   -0.9740 H   0  0  0  0  0  0  0  0  0  0  0  0
   -1.1350   -2.5690    1.6470 H   0  0  0  0  0  0  0  0  0  0  0  0
   -2.6160   -2.4220    0.5510 H   0  0  0  0  0  0  0  0  0  0  0  0
   -2.2880   -2.0150   -1.5980 H   0  0  0  0  0  0  0  0  0  0  0  0
   -0.6160   -1.9650   -2.1980 H   0  0  0  0  0  0  0  0  0  0  0  0
   -2.2090   -0.6200   -3.8910 H   0  0  0  0  0  0  0  0  0  0  0  0
   -2.9540    2.0300   -3.1170 H   0  0  0  0  0  0  0  0  0  0  0  0
   -3.6810    0.9610   -5.2290 H   0  0  0  0  0  0  0  0  0  0  0  0
   -2.0090    1.0110   -5.8290 H   0  0  0  0  0  0  0  0  0  0  0  0
   -0.9590    3.1290   -6.4560 H   0  0  0  0  0  0  0  0  0  0  0  0
   -1.3150    5.4490   -7.2550 H   0  0  0  0  0  0  0  0  0  0  0  0
   -5.3560    5.3290   -5.8030 H   0  0  0  0  0  0  0  0  0  0  0  0
   -5.0000    3.0080   -5.0040 H   0  0  0  0  0  0  0  0  0  0  0  0
    0.0430    3.8640   -3.9820 H   0  0  0  0  0  0  0  0  0  0  0  0
   -0.7360   -0.0210    1.4500 H   0  0  0  0  0  0  0  0  0  0  0  0
   -2.2370    0.1000    0.3790 H   0  0  0  0  0  0  0  0  0  0  0  0
   -0.6190    1.9870    0.2070 H   0  0  0  0  0  0  0  0  0  0  0  0
   -0.8530    1.0480   -1.3680 H   0  0  0  0  0  0  0  0  0  0  0  0
    1.7390    0.0870    1.4840 H   0  0  0  0  0  0  0  0  0  0  0  0
    0.9610    1.6830    1.5650 H   0  0  0  0  0  0  0  0  0  0  0  0
    2.6060    1.5280    0.9100 H   0  0  0  0  0  0  0  0  0  0  0  0
    2.5550   -1.8000   -2.1010 H   0  0  0  0  0  0  0  0  0  0  0  0
    2.6820    0.4810   -3.4480 H   0  0  0  0  0  0  0  0  0  0  0  0
    4.1910    0.0330   -2.4910 H   0  0  0  0  0  0  0  0  0  0  0  0
    3.6400    1.6110   -0.8320 H   0  0  0  0  0  0  0  0  0  0  0  0
    1.7610    2.5420   -3.6760 H   0  0  0  0  0  0  0  0  0  0  0  0
    2.7740    3.8700   -4.2830 H   0  0  0  0  0  0  0  0  0  0  0  0
    3.2140    2.1850   -4.6330 H   0  0  0  0  0  0  0  0  0  0  0  0
    5.0450    1.6340   -3.6460 H   0  0  0  0  0  0  0  0  0  0  0  0
    5.6680    2.4590   -2.1150 H   0  0  0  0  0  0  0  0  0  0  0  0
    5.0130    3.6970   -4.7860 H   0  0  0  0  0  0  0  0  0  0  0  0
    6.6960    3.4600   -4.0580 H   0  0  0  0  0  0  0  0  0  0  0  0
    6.1520    5.0760   -2.3360 H   0  0  0  0  0  0  0  0  0  0  0  0
    6.0020    5.5940   -5.0510 H   0  0  0  0  0  0  0  0  0  0  0  0
    2.9160    6.9090   -1.8980 H   0  0  0  0  0  0  0  0  0  0  0  0
    4.3860    7.3900   -2.7090 H   0  0  0  0  0  0  0  0  0  0  0  0
    4.5130    6.5020   -1.1260 H   0  0  0  0  0  0  0  0  0  0  0  0
    5.4040    6.4910   -3.9620 H   0  0  0  0  0  0  0  0  0  0  0  0
    6.0530    4.9130   -3.4640 H   0  0  0  0  0  0  0  0  0  0  0  0
    4.8560    5.0080   -4.7740 H   0  0  0  0  0  0  0  0  0  0  0  0
    4.0650    4.1400   -1.0100 H   0  0  0  0  0  0  0  0  0  0  0  0
    1.4340    4.4540   -2.4360 H   0  0  0  0  0  0  0  0  0  0  0  0
    1.9950    5.3780   -0.9370 H   0  0  0  0  0  0  0  0  0  0  0  0
    0.3780    3.5170   -0.5480 H   0  0  0  0  0  0  0  0  0  0  0  0
    2.0110    3.2960    0.2890 H   0  0  0  0  0  0  0  0  0  0  0  0
   -0.1120    2.6480   -2.4570 H   0  0  0  0  0  0  0  0  0  0  0  0
    0.3590    0.9690   -2.7970 H   0  0  0  0  0  0  0  0  0  0  0  0
    1.3320    2.3120   -3.4350 H   0  0  0  0  0  0  0  0  0  0  0  0
    1.0440   -1.6790    0.8480 H   0  0  0  0  0  0  0  0  0  0  0  0
    0.6230   -3.0540   -1.7870 H   0  0  0  0  0  0  0  0  0  0  0  0
    2.1040   -3.2010   -0.6910 H   0  0  0  0  0  0  0  0  0  0  0  0
  1 47  1  0  0  0  0
  1 48  1  0  0  0  0
  1 49  1  0  0  0  0
  1  2  1  0  0  0  0
  2  3  1  0  0  0  0
  3 50  1  0  0  0  0
  3 51  1  0  0  0  0
  3 52  1  0  0  0  0
  2  4  1  0  0  0  0
  4 53  1  0  0  0  0
  4 54  1  0  0  0  0
  4  5  1  0  0  0  0
  5 55  1  0  0  0  0
  5 56  1  0  0  0  0
  5  6  1  0  0  0  0
  6  7  1  0  0  0  0
  7 57  1  0  0  0  0
  7 58  1  0  0  0  0
  7  8  1  0  0  0  0
  8  9  2  0  0  0  0
  8 10  1  0  0  0  0
 10 59  1  0  0  0  0
 10 11  1  0  0  0  0
 11 60  1  0  0  0  0
 11 12  1  0  0  0  0
 12 61  1  0  0  0  0
 12 62  1  0  0  0  0
 12 13  1  0  0  0  0
 13 14  2  0  0  0  0
 14 63  1  0  0  0  0
 14 15  1  0  0  0  0
 15 64  1  0  0  0  0
 15 16  2  0  0  0  0
 16 17  1  0  0  0  0
 16 18  1  0  0  0  0
 18 65  1  0  0  0  0
 18 19  2  0  0  0  0
 19 13  1  0  0  0  0
 19 66  1  0  0  0  0
 11 20  1  0  0  0  0
 20 21  2  0  0  0  0
 20 22  1  0  0  0  0
 22 67  1  0  0  0  0
  6 23  1  0  0  0  0
 23 68  1  0  0  0  0
 23 69  1  0  0  0  0
 23 24  1  0  0  0  0
 24 70  1  0  0  0  0
 24 71  1  0  0  0  0
 24 25  1  0  0  0  0
 25 26  1  0  0  0  0
 26 72  1  0  0  0  0
 26 73  1  0  0  0  0
 26 74  1  0  0  0  0
 25 27  1  0  0  0  0
 27 28  2  0  0  0  0
 28 75  1  0  0  0  0
 28 29  1  0  0  0  0
 29 76  1  0  0  0  0
 29 77  1  0  0  0  0
 29 30  1  0  0  0  0
 30 78  1  0  0  0  0
 30 31  1  0  0  0  0
 31 32  1  0  0  0  0
 32 79  1  0  0  0  0
 32 80  1  0  0  0  0
 32 81  1  0  0  0  0
 31 33  1  0  0  0  0
 33 82  1  0  0  0  0
 33 83  1  0  0  0  0
 33 34  1  0  0  0  0
 34 84  1  0  0  0  0
 34 85  1  0  0  0  0
 34 35  1  0  0  0  0
 35 86  1  0  0  0  0
 35 36  1  0  0  0  0
 36 87  1  0  0  0  0
 35 37  1  0  0  0  0
 37 38  1  0  0  0  0
 38 88  1  0  0  0  0
 38 89  1  0  0  0  0
 38 90  1  0  0  0  0
 37 39  1  0  0  0  0
 39 91  1  0  0  0  0
 39 92  1  0  0  0  0
 39 93  1  0  0  0  0
 37 40  1  0  0  0  0
 40 31  1  0  0  0  0
 40 94  1  0  0  0  0
 40 41  1  0  0  0  0
 41 95  1  0  0  0  0
 41 96  1  0  0  0  0
 41 42  1  0  0  0  0
 42 97  1  0  0  0  0
 42 98  1  0  0  0  0
 42 43  1  0  0  0  0
 43 25  1  0  0  0  0
 43 30  1  0  0  0  0
 43 44  1  0  0  0  0
 44 99  1  0  0  0  0
 44100  1  0  0  0  0
 44101  1  0  0  0  0
 27 45  1  0  0  0  0
 45  6  1  0  0  0  0
 45102  1  0  0  0  0
 45 46  1  0  0  0  0
 46  2  1  0  0  0  0
 46103  1  0  0  0  0
 46104  1  0  0  0  0
M  END
>  <LOGBIO>
6.2100

>  <PRED_LOGBIO>
6.3800

>  <WHL_TMPL>
2

>  <ANCH>
18-23;78-79

$$$$
ROW63
  -MTS-   01071502443D 0   0.00000     0.00000     0

 63 66  0  0  0  0  0  0  0  0999 V2000
   -3.5650    8.9100   -6.4880 O   0  0  0  0  0  0  0  0  0  0  0  0
   -3.5130    7.7680   -5.8290 C   0  0  0  0  0  0  0  0  0  0  0  0
   -4.5440    7.2030   -5.5030 O   0  0  0  0  0  0  0  0  0  0  0  0
   -2.1760    7.1600   -5.4780 C   0  0  0  0  0  0  0  0  0  0  0  0
   -2.3810    5.9340   -4.7710 O   0  0  0  0  0  0  0  0  0  0  0  0
   -1.2760    5.2320   -4.3660 C   0  0  0  0  0  0  0  0  0  0  0  0
   -0.7110    5.4800   -3.1090 C   0  0  0  0  0  0  0  0  0  0  0  0
    0.4180    4.7630   -2.6950 C   0  0  0  0  0  0  0  0  0  0  0  0
    0.9830    3.7990   -3.5380 C   0  0  0  0  0  0  0  0  0  0  0  0
    0.4180    3.5510   -4.7950 C   0  0  0  0  0  0  0  0  0  0  0  0
   -0.7110    4.2680   -5.2090 C   0  0  0  0  0  0  0  0  0  0  0  0
    2.4670    2.8570   -2.9950 S   0  0  0  0  0  0  0  0  0  0  0  0
    3.2500    3.6670   -2.1150 O   0  0  0  0  0  0  0  0  0  0  0  0
    3.2500    2.5000   -4.1370 O   0  0  0  0  0  0  0  0  0  0  0  0
    1.9620    1.4060   -2.1570 N   0  0  0  0  0  0  0  0  0  0  0  0
    0.5310    1.1140   -1.9890 C   0  0  0  0  0  0  0  0  0  0  0  0
   -0.2850    2.2150   -2.6240 C   0  0  0  0  0  0  0  0  0  0  0  0
   -0.6630    2.1190   -3.9690 C   0  0  0  0  0  0  0  0  0  0  0  0
   -1.4190    3.1390   -4.5570 C   0  0  0  0  0  0  0  0  0  0  0  0
   -1.7980    4.2550   -3.8020 C   0  0  0  0  0  0  0  0  0  0  0  0
   -1.4190    4.3510   -2.4570 C   0  0  0  0  0  0  0  0  0  0  0  0
   -0.6630    3.3310   -1.8680 C   0  0  0  0  0  0  0  0  0  0  0  0
   -2.5970    5.3340   -4.4240 C   0  0  0  0  0  0  0  0  0  0  0  0
   -2.1670    6.6010   -4.5040 C   0  0  0  0  0  0  0  0  0  0  0  0
   -3.5070    7.4180   -5.3240 S   0  0  0  0  0  0  0  0  0  0  0  0
   -4.4520    6.0980   -5.4770 N   0  0  0  0  0  0  0  0  0  0  0  0
   -3.8650    5.1140   -4.9770 N   0  0  0  0  0  0  0  0  0  0  0  0
    2.9690    0.4780   -1.6220 C   0  0  0  0  0  0  0  0  0  0  0  0
    2.4330   -0.7540   -0.9110 C   0  0  0  0  0  0  0  0  0  0  0  0
    3.1360   -1.2490    0.2020 C   0  0  0  0  0  0  0  0  0  0  0  0
    2.6990   -2.3830    0.8900 C   0  0  0  0  0  0  0  0  0  0  0  0
    1.5580   -3.0700    0.4680 C   0  0  0  0  0  0  0  0  0  0  0  0
    0.8700   -2.6030   -0.6570 C   0  0  0  0  0  0  0  0  0  0  0  0
   -0.6810   -3.5210   -1.2570 Br  0  0  0  0  0  0  0  0  0  0  0  0
    1.3110   -1.4680   -1.3450 C   0  0  0  0  0  0  0  0  0  0  0  0
    1.0610   -4.2600    1.2340 C   0  0  0  0  0  0  0  0  0  0  0  0
    1.8060   -4.5520    2.3350 F   0  0  0  0  0  0  0  0  0  0  0  0
    0.9930   -5.4050    0.5020 F   0  0  0  0  0  0  0  0  0  0  0  0
   -0.5830   -4.1600    1.9370 P   0  0  0  0  0  0  0  0  0  0  0  0
   -0.8820   -2.9970    2.8350 O   0  0  0  0  0  0  0  0  0  0  0  0
   -0.8950   -5.5660    2.6660 O   0  0  0  0  0  0  0  0  0  0  0  0
   -1.6230   -4.2260    0.7040 O   0  0  0  0  0  0  0  0  0  0  0  0
   -4.4990    9.1380   -6.6190 H   0  0  0  0  0  0  0  0  0  0  0  0
   -1.6160    7.8510   -4.8510 H   0  0  0  0  0  0  0  0  0  0  0  0
   -1.6160    6.9630   -6.3900 H   0  0  0  0  0  0  0  0  0  0  0  0
   -1.1470    6.2240   -2.4580 H   0  0  0  0  0  0  0  0  0  0  0  0
    0.8540    4.9540   -1.7260 H   0  0  0  0  0  0  0  0  0  0  0  0
    0.8540    2.8070   -5.4460 H   0  0  0  0  0  0  0  0  0  0  0  0
   -1.1470    4.0770   -6.1790 H   0  0  0  0  0  0  0  0  0  0  0  0
    0.2950    1.0540   -0.9290 H   0  0  0  0  0  0  0  0  0  0  0  0
    0.2950    0.1660   -2.4680 H   0  0  0  0  0  0  0  0  0  0  0  0
   -0.3710    1.2580   -4.5520 H   0  0  0  0  0  0  0  0  0  0  0  0
   -1.7110    3.0650   -5.5950 H   0  0  0  0  0  0  0  0  0  0  0  0
   -1.7110    5.2120   -1.8740 H   0  0  0  0  0  0  0  0  0  0  0  0
   -0.3710    3.4050   -0.8310 H   0  0  0  0  0  0  0  0  0  0  0  0
   -1.2350    7.0190   -4.1550 H   0  0  0  0  0  0  0  0  0  0  0  0
    3.5020    1.0410   -0.8590 H   0  0  0  0  0  0  0  0  0  0  0  0
    3.5860    0.1350   -2.4500 H   0  0  0  0  0  0  0  0  0  0  0  0
    4.0310   -0.7420    0.5310 H   0  0  0  0  0  0  0  0  0  0  0  0
    3.2460   -2.7310    1.7530 H   0  0  0  0  0  0  0  0  0  0  0  0
    0.7780   -1.1380   -2.2240 H   0  0  0  0  0  0  0  0  0  0  0  0
   -1.8580   -5.6680    2.7190 H   0  0  0  0  0  0  0  0  0  0  0  0
   -2.5210   -4.2060    1.0700 H   0  0  0  0  0  0  0  0  0  0  0  0
  1 43  1  0  0  0  0
  1  2  1  0  0  0  0
  2  3  2  0  0  0  0
  2  4  1  0  0  0  0
  4 44  1  0  0  0  0
  4 45  1  0  0  0  0
  4  5  1  0  0  0  0
  5  6  1  0  0  0  0
  6  7  2  0  0  0  0
  7 46  1  0  0  0  0
  7  8  1  0  0  0  0
  8 47  1  0  0  0  0
  8  9  2  0  0  0  0
  9 10  1  0  0  0  0
 10 48  1  0  0  0  0
 10 11  2  0  0  0  0
 11  6  1  0  0  0  0
 11 49  1  0  0  0  0
  9 12  1  0  0  0  0
 12 13  2  0  0  0  0
 12 14  2  0  0  0  0
 12 15  1  0  0  0  0
 15 16  1  0  0  0  0
 16 50  1  0  0  0  0
 16 51  1  0  0  0  0
 16 17  1  0  0  0  0
 17 18  2  0  0  0  0
 18 52  1  0  0  0  0
 18 19  1  0  0  0  0
 19 53  1  0  0  0  0
 19 20  2  0  0  0  0
 20 21  1  0  0  0  0
 21 54  1  0  0  0  0
 21 22  2  0  0  0  0
 22 17  1  0  0  0  0
 22 55  1  0  0  0  0
 20 23  1  0  0  0  0
 23 24  2  0  0  0  0
 24 56  1  0  0  0  0
 24 25  1  0  0  0  0
 25 26  1  0  0  0  0
 26 27  2  0  0  0  0
 27 23  1  0  0  0  0
 15 28  1  0  0  0  0
 28 57  1  0  0  0  0
 28 58  1  0  0  0  0
 28 29  1  0  0  0  0
 29 30  2  0  0  0  0
 30 59  1  0  0  0  0
 30 31  1  0  0  0  0
 31 60  1  0  0  0  0
 31 32  2  0  0  0  0
 32 33  1  0  0  0  0
 33 34  1  0  0  0  0
 33 35  2  0  0  0  0
 35 29  1  0  0  0  0
 35 61  1  0  0  0  0
 32 36  1  0  0  0  0
 36 37  1  0  0  0  0
 36 38  1  0  0  0  0
 36 39  1  0  0  0  0
 39 40  2  0  0  0  0
 39 41  1  0  0  0  0
 41 62  1  0  0  0  0
 39 42  1  0  0  0  0
 42 63  1  0  0  0  0
M  END
>  <LOGBIO>
7.4600

>  <PRED_LOGBIO>
5.7000

>  <WHL_TMPL>
3

>  <ANCH>
62-66;58-62

$$$$
ROW64
  -MTS-   01071502443D 0   0.00000     0.00000     0

 31 33  0  0  0  0  0  0  0  0999 V2000
    4.9750    2.0040   -0.7170 N   0  0  0  0  0  0  0  0  0  0  0  0
    3.8590    1.9230   -1.5080 C   0  0  0  0  0  0  0  0  0  0  0  0
    4.0050    1.8690   -2.8380 C   0  0  0  0  0  0  0  0  0  0  0  0
    5.3360    1.8970   -3.4150 C   0  0  0  0  0  0  0  0  0  0  0  0
    6.4000    1.9200   -3.8760 N   0  0  0  0  0  0  0  0  0  0  0  0
    2.8250    1.7800   -3.7260 C   0  0  0  0  0  0  0  0  0  0  0  0
    3.1830    1.5540   -4.9980 C   0  0  0  0  0  0  0  0  0  0  0  0
    2.2180    1.4770   -6.1570 C   0  0  0  0  0  0  0  0  0  0  0  0
    0.6430    2.2590   -5.6890 S   0  0  0  0  0  0  0  0  0  0  0  0
    0.2930    1.9170   -3.9360 C   0  0  0  0  0  0  0  0  0  0  0  0
    1.5080    1.7570   -3.0510 C   0  0  0  0  0  0  0  0  0  0  0  0
    1.4290    1.8130   -1.7350 N   0  0  0  0  0  0  0  0  0  0  0  0
    2.6230    1.8990   -0.9160 N   0  0  0  0  0  0  0  0  0  0  0  0
    2.5120    1.9580    0.4930 C   0  0  0  0  0  0  0  0  0  0  0  0
    3.2230    2.9230    1.2490 C   0  0  0  0  0  0  0  0  0  0  0  0
    3.1160    2.9880    2.6420 C   0  0  0  0  0  0  0  0  0  0  0  0
    2.2960    2.0890    3.3050 C   0  0  0  0  0  0  0  0  0  0  0  0
    2.1920    2.1480    4.6400 F   0  0  0  0  0  0  0  0  0  0  0  0
    1.5900    1.1330    2.5910 C   0  0  0  0  0  0  0  0  0  0  0  0
    1.6910    1.0610    1.2010 C   0  0  0  0  0  0  0  0  0  0  0  0
    5.7070    2.4890   -1.2160 H   0  0  0  0  0  0  0  0  0  0  0  0
    5.2880    1.0740   -0.4800 H   0  0  0  0  0  0  0  0  0  0  0  0
    4.2330    1.4170   -5.2080 H   0  0  0  0  0  0  0  0  0  0  0  0
    2.0430    0.4340   -6.4140 H   0  0  0  0  0  0  0  0  0  0  0  0
    2.6400    1.9960   -7.0150 H   0  0  0  0  0  0  0  0  0  0  0  0
   -0.3100    1.0140   -3.8700 H   0  0  0  0  0  0  0  0  0  0  0  0
   -0.3270    2.7190   -3.5400 H   0  0  0  0  0  0  0  0  0  0  0  0
    3.8630    3.6260    0.7370 H   0  0  0  0  0  0  0  0  0  0  0  0
    3.6680    3.7330    3.1960 H   0  0  0  0  0  0  0  0  0  0  0  0
    0.9540    0.4360    3.1170 H   0  0  0  0  0  0  0  0  0  0  0  0
    1.1330    0.3090    0.6630 H   0  0  0  0  0  0  0  0  0  0  0  0
  1 21  1  0  0  0  0
  1 22  1  0  0  0  0
  1  2  1  0  0  0  0
  2  3  2  0  0  0  0
  3  4  1  0  0  0  0
  4  5  3  0  0  0  0
  3  6  1  0  0  0  0
  6  7  2  0  0  0  0
  7 23  1  0  0  0  0
  7  8  1  0  0  0  0
  8 24  1  0  0  0  0
  8 25  1  0  0  0  0
  8  9  1  0  0  0  0
  9 10  1  0  0  0  0
 10 26  1  0  0  0  0
 10 27  1  0  0  0  0
 10 11  1  0  0  0  0
 11  6  1  0  0  0  0
 11 12  2  0  0  0  0
 12 13  1  0  0  0  0
 13  2  1  0  0  0  0
 13 14  1  0  0  0  0
 14 15  2  0  0  0  0
 15 28  1  0  0  0  0
 15 16  1  0  0  0  0
 16 29  1  0  0  0  0
 16 17  2  0  0  0  0
 17 18  1  0  0  0  0
 17 19  1  0  0  0  0
 19 30  1  0  0  0  0
 19 20  2  0  0  0  0
 20 14  1  0  0  0  0
 20 31  1  0  0  0  0
M  END
>  <LOGBIO>
5.7000

>  <PRED_LOGBIO>
5.1800

>  <WHL_TMPL>
3

>  <ANCH>
23-28;26-27

$$$$
ROW65
  -MTS-   01071502443D 0   0.00000     0.00000     0

 71 76  0  0  0  0  0  0  0  0999 V2000
    2.2670    6.3160    0.0620 O   0  0  0  0  0  0  0  0  0  0  0  0
    2.7770    5.2130    0.5780 C   0  0  0  0  0  0  0  0  0  0  0  0
    2.9510    4.2340   -0.1280 O   0  0  0  0  0  0  0  0  0  0  0  0
    3.1450    5.1640    2.0410 C   0  0  0  0  0  0  0  0  0  0  0  0
    4.1970    6.2310    2.3390 C   0  0  0  0  0  0  0  0  0  0  0  0
    3.6320    7.6110    2.0010 C   0  0  0  0  0  0  0  0  0  0  0  0
    4.6720    8.6650    2.2950 C   0  0  0  0  0  0  0  0  0  0  0  0
    5.5780    9.0510    1.3000 C   0  0  0  0  0  0  0  0  0  0  0  0
    6.5420   10.0290    1.5720 C   0  0  0  0  0  0  0  0  0  0  0  0
    6.6000   10.6210    2.8400 C   0  0  0  0  0  0  0  0  0  0  0  0
    5.6940   10.2350    3.8350 C   0  0  0  0  0  0  0  0  0  0  0  0
    4.7300    9.2570    3.5620 C   0  0  0  0  0  0  0  0  0  0  0  0
    3.6730    3.8730    2.3570 O   0  0  0  0  0  0  0  0  0  0  0  0
    2.8690    2.7820    2.1550 C   0  0  0  0  0  0  0  0  0  0  0  0
    2.0390    2.3340    3.1840 C   0  0  0  0  0  0  0  0  0  0  0  0
    2.0260    3.2380    4.8550 Br  0  0  0  0  0  0  0  0  0  0  0  0
    1.2190    1.2230    2.9860 C   0  0  0  0  0  0  0  0  0  0  0  0
    1.2220    0.5530    1.7560 C   0  0  0  0  0  0  0  0  0  0  0  0
    2.0600    1.0150    0.7310 C   0  0  0  0  0  0  0  0  0  0  0  0
    2.8870    2.1270    0.9200 C   0  0  0  0  0  0  0  0  0  0  0  0
    3.7070    2.5790   -0.1150 Br  0  0  0  0  0  0  0  0  0  0  0  0
    0.3630   -0.6320    1.5370 C   0  0  0  0  0  0  0  0  0  0  0  0
   -0.9420   -0.4720    1.0570 C   0  0  0  0  0  0  0  0  0  0  0  0
   -1.7540   -1.5930    0.8500 C   0  0  0  0  0  0  0  0  0  0  0  0
   -1.2610   -2.8750    1.1210 C   0  0  0  0  0  0  0  0  0  0  0  0
    0.0450   -3.0350    1.6000 C   0  0  0  0  0  0  0  0  0  0  0  0
    0.8570   -1.9140    1.8080 C   0  0  0  0  0  0  0  0  0  0  0  0
   -2.1200   -4.0600    0.9020 C   0  0  0  0  0  0  0  0  0  0  0  0
   -3.2840   -4.2200    1.5460 C   0  0  0  0  0  0  0  0  0  0  0  0
   -3.8970   -3.2780    2.5540 C   0  0  0  0  0  0  0  0  0  0  0  0
   -4.7770   -2.2800    1.8400 C   0  0  0  0  0  0  0  0  0  0  0  0
   -4.2370   -1.0700    1.3870 C   0  0  0  0  0  0  0  0  0  0  0  0
   -5.0530   -0.1440    0.7250 C   0  0  0  0  0  0  0  0  0  0  0  0
   -6.4080   -0.4290    0.5160 C   0  0  0  0  0  0  0  0  0  0  0  0
   -6.9470   -1.6390    0.9700 C   0  0  0  0  0  0  0  0  0  0  0  0
   -6.1310   -2.5640    1.6320 C   0  0  0  0  0  0  0  0  0  0  0  0
   -3.9590   -5.7550    0.9810 S   0  0  0  0  0  0  0  0  0  0  0  0
   -2.6580   -6.1890   -0.1380 C   0  0  0  0  0  0  0  0  0  0  0  0
   -2.4040   -7.2620   -1.0000 C   0  0  0  0  0  0  0  0  0  0  0  0
   -1.2330   -7.2820   -1.7670 C   0  0  0  0  0  0  0  0  0  0  0  0
   -0.3160   -6.2290   -1.6710 C   0  0  0  0  0  0  0  0  0  0  0  0
   -0.5700   -5.1550   -0.8090 C   0  0  0  0  0  0  0  0  0  0  0  0
   -1.7410   -5.1350   -0.0420 C   0  0  0  0  0  0  0  0  0  0  0  0
    2.0970    6.1560   -0.8790 H   0  0  0  0  0  0  0  0  0  0  0  0
    2.2580    5.3500    2.6450 H   0  0  0  0  0  0  0  0  0  0  0  0
    4.4620    6.1960    3.3930 H   0  0  0  0  0  0  0  0  0  0  0  0
    5.0830    6.0450    1.7360 H   0  0  0  0  0  0  0  0  0  0  0  0
    3.3670    7.6460    0.9470 H   0  0  0  0  0  0  0  0  0  0  0  0
    2.7460    7.7970    2.6040 H   0  0  0  0  0  0  0  0  0  0  0  0
    5.5330    8.5950    0.3220 H   0  0  0  0  0  0  0  0  0  0  0  0
    7.2410   10.3270    0.8050 H   0  0  0  0  0  0  0  0  0  0  0  0
    7.3440   11.3760    3.0500 H   0  0  0  0  0  0  0  0  0  0  0  0
    5.7390   10.6920    4.8120 H   0  0  0  0  0  0  0  0  0  0  0  0
    4.0310    8.9600    4.3300 H   0  0  0  0  0  0  0  0  0  0  0  0
    0.5790    0.8780    3.7850 H   0  0  0  0  0  0  0  0  0  0  0  0
    2.0670    0.5040   -0.2200 H   0  0  0  0  0  0  0  0  0  0  0  0
   -1.3230    0.5170    0.8480 H   0  0  0  0  0  0  0  0  0  0  0  0
   -2.7620   -1.4690    0.4800 H   0  0  0  0  0  0  0  0  0  0  0  0
    0.4250   -4.0240    1.8100 H   0  0  0  0  0  0  0  0  0  0  0  0
    1.8640   -2.0380    2.1780 H   0  0  0  0  0  0  0  0  0  0  0  0
   -4.4950   -3.8450    3.2640 H   0  0  0  0  0  0  0  0  0  0  0  0
   -3.1070   -2.7500    3.0850 H   0  0  0  0  0  0  0  0  0  0  0  0
   -3.1920   -0.8500    1.5480 H   0  0  0  0  0  0  0  0  0  0  0  0
   -4.6370    0.7890    0.3750 H   0  0  0  0  0  0  0  0  0  0  0  0
   -7.0370    0.2850    0.0050 H   0  0  0  0  0  0  0  0  0  0  0  0
   -7.9920   -1.8580    0.8090 H   0  0  0  0  0  0  0  0  0  0  0  0
   -6.5470   -3.4980    1.9820 H   0  0  0  0  0  0  0  0  0  0  0  0
   -3.1120   -8.0750   -1.0740 H   0  0  0  0  0  0  0  0  0  0  0  0
   -1.0370   -8.1100   -2.4320 H   0  0  0  0  0  0  0  0  0  0  0  0
    0.5880   -6.2440   -2.2620 H   0  0  0  0  0  0  0  0  0  0  0  0
    0.1380   -4.3430   -0.7350 H   0  0  0  0  0  0  0  0  0  0  0  0
  1 44  1  0  0  0  0
  1  2  1  0  0  0  0
  2  3  2  0  0  0  0
  2  4  1  0  0  0  0
  4 45  1  0  0  0  0
  4  5  1  0  0  0  0
  5 46  1  0  0  0  0
  5 47  1  0  0  0  0
  5  6  1  0  0  0  0
  6 48  1  0  0  0  0
  6 49  1  0  0  0  0
  6  7  1  0  0  0  0
  7  8  2  0  0  0  0
  8 50  1  0  0  0  0
  8  9  1  0  0  0  0
  9 51  1  0  0  0  0
  9 10  2  0  0  0  0
 10 52  1  0  0  0  0
 10 11  1  0  0  0  0
 11 53  1  0  0  0  0
 11 12  2  0  0  0  0
 12  7  1  0  0  0  0
 12 54  1  0  0  0  0
  4 13  1  0  0  0  0
 13 14  1  0  0  0  0
 14 15  2  0  0  0  0
 15 16  1  0  0  0  0
 15 17  1  0  0  0  0
 17 55  1  0  0  0  0
 17 18  2  0  0  0  0
 18 19  1  0  0  0  0
 19 56  1  0  0  0  0
 19 20  2  0  0  0  0
 20 14  1  0  0  0  0
 20 21  1  0  0  0  0
 18 22  1  0  0  0  0
 22 23  2  0  0  0  0
 23 57  1  0  0  0  0
 23 24  1  0  0  0  0
 24 58  1  0  0  0  0
 24 25  2  0  0  0  0
 25 26  1  0  0  0  0
 26 59  1  0  0  0  0
 26 27  2  0  0  0  0
 27 22  1  0  0  0  0
 27 60  1  0  0  0  0
 25 28  1  0  0  0  0
 28 29  2  0  0  0  0
 29 30  1  0  0  0  0
 30 61  1  0  0  0  0
 30 62  1  0  0  0  0
 30 31  1  0  0  0  0
 31 32  2  0  0  0  0
 32 63  1  0  0  0  0
 32 33  1  0  0  0  0
 33 64  1  0  0  0  0
 33 34  2  0  0  0  0
 34 65  1  0  0  0  0
 34 35  1  0  0  0  0
 35 66  1  0  0  0  0
 35 36  2  0  0  0  0
 36 31  1  0  0  0  0
 36 67  1  0  0  0  0
 29 37  1  0  0  0  0
 37 38  1  0  0  0  0
 38 39  2  0  0  0  0
 39 68  1  0  0  0  0
 39 40  1  0  0  0  0
 40 69  1  0  0  0  0
 40 41  2  0  0  0  0
 41 70  1  0  0  0  0
 41 42  1  0  0  0  0
 42 71  1  0  0  0  0
 42 43  2  0  0  0  0
 43 28  1  0  0  0  0
 43 38  1  0  0  0  0
M  END
>  <LOGBIO>
6.5400

>  <PRED_LOGBIO>
6.7300

>  <WHL_TMPL>
2

>  <ANCH>
3-4;30-31

$$$$
ROW66
  -MTS-   01071502443D 0   0.00000     0.00000     0

 67 72  0  0  0  0  0  0  0  0999 V2000
    9.4700    6.0070    2.0980 O   0  0  0  0  0  0  0  0  0  0  0  0
    8.2760    6.1540    2.6410 C   0  0  0  0  0  0  0  0  0  0  0  0
    7.8630    5.3290    3.4390 O   0  0  0  0  0  0  0  0  0  0  0  0
    7.4220    7.3440    2.2740 C   0  0  0  0  0  0  0  0  0  0  0  0
    8.1570    8.6320    2.6430 C   0  0  0  0  0  0  0  0  0  0  0  0
    9.4630    8.6990    1.8890 C   0  0  0  0  0  0  0  0  0  0  0  0
   10.6240    8.1530    2.4500 C   0  0  0  0  0  0  0  0  0  0  0  0
   11.8350    8.2150    1.7510 C   0  0  0  0  0  0  0  0  0  0  0  0
   11.8860    8.8230    0.4910 C   0  0  0  0  0  0  0  0  0  0  0  0
   10.7260    9.3700   -0.0700 C   0  0  0  0  0  0  0  0  0  0  0  0
    9.5140    9.3080    0.6290 C   0  0  0  0  0  0  0  0  0  0  0  0
    6.1840    7.2810    2.9880 O   0  0  0  0  0  0  0  0  0  0  0  0
    5.3800    6.1900    2.7860 C   0  0  0  0  0  0  0  0  0  0  0  0
    4.4150    6.2100    1.7730 C   0  0  0  0  0  0  0  0  0  0  0  0
    3.5930    5.0950    1.5660 C   0  0  0  0  0  0  0  0  0  0  0  0
    3.7370    3.9600    2.3730 C   0  0  0  0  0  0  0  0  0  0  0  0
    4.7030    3.9400    3.3870 C   0  0  0  0  0  0  0  0  0  0  0  0
    5.5240    5.0550    3.5930 C   0  0  0  0  0  0  0  0  0  0  0  0
    2.8690    2.7820    2.1550 C   0  0  0  0  0  0  0  0  0  0  0  0
    2.0390    2.3340    3.1840 C   0  0  0  0  0  0  0  0  0  0  0  0
    1.2190    1.2230    2.9860 C   0  0  0  0  0  0  0  0  0  0  0  0
    1.2220    0.5530    1.7560 C   0  0  0  0  0  0  0  0  0  0  0  0
    2.0600    1.0150    0.7310 C   0  0  0  0  0  0  0  0  0  0  0  0
    2.8870    2.1270    0.9200 C   0  0  0  0  0  0  0  0  0  0  0  0
    0.3630   -0.6320    1.5370 C   0  0  0  0  0  0  0  0  0  0  0  0
    0.7970   -1.8760    1.7840 C   0  0  0  0  0  0  0  0  0  0  0  0
    2.1590   -2.2730    2.3010 C   0  0  0  0  0  0  0  0  0  0  0  0
    2.1340   -2.3070    3.8100 C   0  0  0  0  0  0  0  0  0  0  0  0
    1.7940   -3.4920    4.4720 C   0  0  0  0  0  0  0  0  0  0  0  0
    1.7750   -3.5090    5.8720 C   0  0  0  0  0  0  0  0  0  0  0  0
    2.0980   -2.3380    6.5680 C   0  0  0  0  0  0  0  0  0  0  0  0
    2.4300   -1.1870    5.8440 C   0  0  0  0  0  0  0  0  0  0  0  0
    2.4390   -1.2020    4.5040 N   0  0  0  0  0  0  0  0  0  0  0  0
   -0.5440   -2.9600    1.3840 S   0  0  0  0  0  0  0  0  0  0  0  0
   -1.7050   -1.7240    0.8770 C   0  0  0  0  0  0  0  0  0  0  0  0
   -3.0230   -1.7300    0.4060 C   0  0  0  0  0  0  0  0  0  0  0  0
   -3.6590   -0.5240    0.0890 C   0  0  0  0  0  0  0  0  0  0  0  0
   -2.9770    0.6890    0.2430 C   0  0  0  0  0  0  0  0  0  0  0  0
   -1.6590    0.6950    0.7150 C   0  0  0  0  0  0  0  0  0  0  0  0
   -1.0220   -0.5110    1.0320 C   0  0  0  0  0  0  0  0  0  0  0  0
    9.8620    5.1930    2.4520 H   0  0  0  0  0  0  0  0  0  0  0  0
    7.2240    7.3330    1.2040 H   0  0  0  0  0  0  0  0  0  0  0  0
    7.5410    9.4890    2.3790 H   0  0  0  0  0  0  0  0  0  0  0  0
    8.3540    8.6430    3.7130 H   0  0  0  0  0  0  0  0  0  0  0  0
   10.5840    7.6830    3.4220 H   0  0  0  0  0  0  0  0  0  0  0  0
   12.7310    7.7930    2.1840 H   0  0  0  0  0  0  0  0  0  0  0  0
   12.8210    8.8710   -0.0480 H   0  0  0  0  0  0  0  0  0  0  0  0
   10.7650    9.8390   -1.0410 H   0  0  0  0  0  0  0  0  0  0  0  0
    8.6190    9.7290    0.1970 H   0  0  0  0  0  0  0  0  0  0  0  0
    4.3030    7.0850    1.1500 H   0  0  0  0  0  0  0  0  0  0  0  0
    2.8480    5.1110    0.7840 H   0  0  0  0  0  0  0  0  0  0  0  0
    4.8140    3.0650    4.0090 H   0  0  0  0  0  0  0  0  0  0  0  0
    6.2690    5.0400    4.3750 H   0  0  0  0  0  0  0  0  0  0  0  0
    2.0320    2.8480    4.1340 H   0  0  0  0  0  0  0  0  0  0  0  0
    0.5790    0.8780    3.7850 H   0  0  0  0  0  0  0  0  0  0  0  0
    2.0670    0.5040   -0.2200 H   0  0  0  0  0  0  0  0  0  0  0  0
    3.5290    2.4740    0.1240 H   0  0  0  0  0  0  0  0  0  0  0  0
    2.8990   -1.5500    1.9660 H   0  0  0  0  0  0  0  0  0  0  0  0
    2.4180   -3.2590    1.9200 H   0  0  0  0  0  0  0  0  0  0  0  0
    1.5480   -4.3820    3.9110 H   0  0  0  0  0  0  0  0  0  0  0  0
    1.5150   -4.4110    6.4060 H   0  0  0  0  0  0  0  0  0  0  0  0
    2.0920   -2.3230    7.6480 H   0  0  0  0  0  0  0  0  0  0  0  0
    2.6810   -0.2780    6.3700 H   0  0  0  0  0  0  0  0  0  0  0  0
   -3.5490   -2.6660    0.2870 H   0  0  0  0  0  0  0  0  0  0  0  0
   -4.6760   -0.5290   -0.2740 H   0  0  0  0  0  0  0  0  0  0  0  0
   -3.4680    1.6190   -0.0010 H   0  0  0  0  0  0  0  0  0  0  0  0
   -1.1320    1.6310    0.8340 H   0  0  0  0  0  0  0  0  0  0  0  0
  1 41  1  0  0  0  0
  1  2  1  0  0  0  0
  2  3  2  0  0  0  0
  2  4  1  0  0  0  0
  4 42  1  0  0  0  0
  4  5  1  0  0  0  0
  5 43  1  0  0  0  0
  5 44  1  0  0  0  0
  5  6  1  0  0  0  0
  6  7  2  0  0  0  0
  7 45  1  0  0  0  0
  7  8  1  0  0  0  0
  8 46  1  0  0  0  0
  8  9  2  0  0  0  0
  9 47  1  0  0  0  0
  9 10  1  0  0  0  0
 10 48  1  0  0  0  0
 10 11  2  0  0  0  0
 11  6  1  0  0  0  0
 11 49  1  0  0  0  0
  4 12  1  0  0  0  0
 12 13  1  0  0  0  0
 13 14  2  0  0  0  0
 14 50  1  0  0  0  0
 14 15  1  0  0  0  0
 15 51  1  0  0  0  0
 15 16  2  0  0  0  0
 16 17  1  0  0  0  0
 17 52  1  0  0  0  0
 17 18  2  0  0  0  0
 18 13  1  0  0  0  0
 18 53  1  0  0  0  0
 16 19  1  0  0  0  0
 19 20  2  0  0  0  0
 20 54  1  0  0  0  0
 20 21  1  0  0  0  0
 21 55  1  0  0  0  0
 21 22  2  0  0  0  0
 22 23  1  0  0  0  0
 23 56  1  0  0  0  0
 23 24  2  0  0  0  0
 24 19  1  0  0  0  0
 24 57  1  0  0  0  0
 22 25  1  0  0  0  0
 25 26  2  0  0  0  0
 26 27  1  0  0  0  0
 27 58  1  0  0  0  0
 27 59  1  0  0  0  0
 27 28  1  0  0  0  0
 28 29  2  0  0  0  0
 29 60  1  0  0  0  0
 29 30  1  0  0  0  0
 30 61  1  0  0  0  0
 30 31  2  0  0  0  0
 31 62  1  0  0  0  0
 31 32  1  0  0  0  0
 32 63  1  0  0  0  0
 32 33  2  0  0  0  0
 33 28  1  0  0  0  0
 26 34  1  0  0  0  0
 34 35  1  0  0  0  0
 35 36  2  0  0  0  0
 36 64  1  0  0  0  0
 36 37  1  0  0  0  0
 37 65  1  0  0  0  0
 37 38  2  0  0  0  0
 38 66  1  0  0  0  0
 38 39  1  0  0  0  0
 39 67  1  0  0  0  0
 39 40  2  0  0  0  0
 40 25  1  0  0  0  0
 40 35  1  0  0  0  0
M  END
>  <LOGBIO>
5.8100

>  <PRED_LOGBIO>
6.3400

>  <WHL_TMPL>
2

>  <ANCH>
3-4;37-38

$$$$
ROW67
  -MTS-   01071502443D 0   0.00000     0.00000     0

 48 51  0  0  0  0  0  0  0  0999 V2000
    0.3650   -2.5580   -3.9640 C   0  0  0  0  0  0  0  0  0  0  0  0
    0.5310   -2.2930   -2.4710 C   0  0  0  0  0  0  0  0  0  0  0  0
    1.2520   -3.5020   -1.8820 C   0  0  0  0  0  0  0  0  0  0  0  0
   -0.8490   -2.1280   -1.8080 C   0  0  0  0  0  0  0  0  0  0  0  0
   -0.7320   -1.7110   -0.3620 C   0  0  0  0  0  0  0  0  0  0  0  0
    0.3340   -1.0210    0.0670 C   0  0  0  0  0  0  0  0  0  0  0  0
    0.3460   -0.6560    1.5320 C   0  0  0  0  0  0  0  0  0  0  0  0
   -1.0620   -0.3670    1.9940 C   0  0  0  0  0  0  0  0  0  0  0  0
   -2.0320   -1.1010    1.4320 C   0  0  0  0  0  0  0  0  0  0  0  0
   -1.7460   -2.0570    0.4920 N   0  0  0  0  0  0  0  0  0  0  0  0
   -3.4380   -0.8760    1.8330 C   0  0  0  0  0  0  0  0  0  0  0  0
   -4.0270    0.3810    1.6480 C   0  0  0  0  0  0  0  0  0  0  0  0
   -5.3570    0.5940    2.0270 C   0  0  0  0  0  0  0  0  0  0  0  0
   -6.0990   -0.4500    2.5930 C   0  0  0  0  0  0  0  0  0  0  0  0
   -5.5110   -1.7070    2.7790 C   0  0  0  0  0  0  0  0  0  0  0  0
   -4.1800   -1.9200    2.3990 C   0  0  0  0  0  0  0  0  0  0  0  0
    1.2220    0.5530    1.7560 C   0  0  0  0  0  0  0  0  0  0  0  0
    1.2190    1.2230    2.9860 C   0  0  0  0  0  0  0  0  0  0  0  0
    2.0390    2.3340    3.1840 C   0  0  0  0  0  0  0  0  0  0  0  0
    2.8690    2.7820    2.1550 C   0  0  0  0  0  0  0  0  0  0  0  0
    3.8900    4.1670    2.4120 Cl  0  0  0  0  0  0  0  0  0  0  0  0
    2.8870    2.1270    0.9200 C   0  0  0  0  0  0  0  0  0  0  0  0
    2.0600    1.0150    0.7310 C   0  0  0  0  0  0  0  0  0  0  0  0
    1.4620   -0.6150   -0.8000 C   0  0  0  0  0  0  0  0  0  0  0  0
    2.4220    0.0180   -0.3620 O   0  0  0  0  0  0  0  0  0  0  0  0
    1.3710   -1.0210   -2.2510 C   0  0  0  0  0  0  0  0  0  0  0  0
    1.1920   -3.1700   -4.3180 H   0  0  0  0  0  0  0  0  0  0  0  0
    0.3590   -1.6120   -4.5020 H   0  0  0  0  0  0  0  0  0  0  0  0
   -0.5730   -3.0800   -4.1380 H   0  0  0  0  0  0  0  0  0  0  0  0
    0.9380   -3.6450   -0.8500 H   0  0  0  0  0  0  0  0  0  0  0  0
    1.0060   -4.3890   -2.4620 H   0  0  0  0  0  0  0  0  0  0  0  0
    2.3270   -3.3340   -1.9130 H   0  0  0  0  0  0  0  0  0  0  0  0
   -1.4250   -1.3850   -2.3550 H   0  0  0  0  0  0  0  0  0  0  0  0
   -1.3940   -3.0680   -1.8720 H   0  0  0  0  0  0  0  0  0  0  0  0
    0.7690   -1.4710    2.1150 H   0  0  0  0  0  0  0  0  0  0  0  0
   -1.2760    0.3890    2.7360 H   0  0  0  0  0  0  0  0  0  0  0  0
   -2.5790   -2.2520   -0.0440 H   0  0  0  0  0  0  0  0  0  0  0  0
   -3.4540    1.1860    1.2110 H   0  0  0  0  0  0  0  0  0  0  0  0
   -5.8110    1.5630    1.8840 H   0  0  0  0  0  0  0  0  0  0  0  0
   -7.1260   -0.2860    2.8860 H   0  0  0  0  0  0  0  0  0  0  0  0
   -6.0840   -2.5120    3.2150 H   0  0  0  0  0  0  0  0  0  0  0  0
   -3.7270   -2.8890    2.5420 H   0  0  0  0  0  0  0  0  0  0  0  0
    0.5790    0.8780    3.7850 H   0  0  0  0  0  0  0  0  0  0  0  0
    2.0320    2.8480    4.1340 H   0  0  0  0  0  0  0  0  0  0  0  0
    3.5290    2.4740    0.1240 H   0  0  0  0  0  0  0  0  0  0  0  0
    2.0670    0.5040   -0.2200 H   0  0  0  0  0  0  0  0  0  0  0  0
    0.9420   -0.2030   -2.8270 H   0  0  0  0  0  0  0  0  0  0  0  0
    2.3720   -1.1780   -2.6450 H   0  0  0  0  0  0  0  0  0  0  0  0
  1 27  1  0  0  0  0
  1 28  1  0  0  0  0
  1 29  1  0  0  0  0
  1  2  1  0  0  0  0
  2  3  1  0  0  0  0
  3 30  1  0  0  0  0
  3 31  1  0  0  0  0
  3 32  1  0  0  0  0
  2  4  1  0  0  0  0
  4 33  1  0  0  0  0
  4 34  1  0  0  0  0
  4  5  1  0  0  0  0
  5  6  2  0  0  0  0
  6  7  1  0  0  0  0
  7 35  1  0  0  0  0
  7  8  1  0  0  0  0
  8 36  1  0  0  0  0
  8  9  2  0  0  0  0
  9 10  1  0  0  0  0
 10  5  1  0  0  0  0
 10 37  1  0  0  0  0
  9 11  1  0  0  0  0
 11 12  2  0  0  0  0
 12 38  1  0  0  0  0
 12 13  1  0  0  0  0
 13 39  1  0  0  0  0
 13 14  2  0  0  0  0
 14 40  1  0  0  0  0
 14 15  1  0  0  0  0
 15 41  1  0  0  0  0
 15 16  2  0  0  0  0
 16 11  1  0  0  0  0
 16 42  1  0  0  0  0
  7 17  1  0  0  0  0
 17 18  2  0  0  0  0
 18 43  1  0  0  0  0
 18 19  1  0  0  0  0
 19 44  1  0  0  0  0
 19 20  2  0  0  0  0
 20 21  1  0  0  0  0
 20 22  1  0  0  0  0
 22 45  1  0  0  0  0
 22 23  2  0  0  0  0
 23 17  1  0  0  0  0
 23 46  1  0  0  0  0
  6 24  1  0  0  0  0
 24 25  2  0  0  0  0
 24 26  1  0  0  0  0
 26  2  1  0  0  0  0
 26 47  1  0  0  0  0
 26 48  1  0  0  0  0
M  END
>  <LOGBIO>
5.2000

>  <PRED_LOGBIO>
4.8600

>  <WHL_TMPL>
2

>  <ANCH>
3-42;33-34

$$$$
ROW68
  -MTS-   01071502443D 0   0.00000     0.00000     0

 48 50  0  0  0  0  0  0  0  0999 V2000
    6.4380    3.7330  -12.5230 O   0  0  0  0  0  0  0  0  0  0  0  0
    5.5120    4.6490  -12.3090 C   0  0  0  0  0  0  0  0  0  0  0  0
    5.7180    5.8100  -12.6200 O   0  0  0  0  0  0  0  0  0  0  0  0
    4.2220    4.2660  -11.6920 C   0  0  0  0  0  0  0  0  0  0  0  0
    4.0760    4.2980  -10.3000 C   0  0  0  0  0  0  0  0  0  0  0  0
    2.8560    3.9360   -9.7160 C   0  0  0  0  0  0  0  0  0  0  0  0
    2.7020    3.9690   -8.2440 C   0  0  0  0  0  0  0  0  0  0  0  0
    2.9890    2.8810   -7.5160 C   0  0  0  0  0  0  0  0  0  0  0  0
    2.8350    2.9150   -6.0440 C   0  0  0  0  0  0  0  0  0  0  0  0
    1.6150    2.5530   -5.4600 C   0  0  0  0  0  0  0  0  0  0  0  0
    1.4690    2.5840   -4.0680 C   0  0  0  0  0  0  0  0  0  0  0  0
    2.5420    2.9770   -3.2600 C   0  0  0  0  0  0  0  0  0  0  0  0
    2.3880    3.0100   -1.7880 C   0  0  0  0  0  0  0  0  0  0  0  0
    2.6750    1.9230   -1.0600 C   0  0  0  0  0  0  0  0  0  0  0  0
    2.5120    1.9580    0.4930 C   0  0  0  0  0  0  0  0  0  0  0  0
    1.6910    1.0610    1.2010 C   0  0  0  0  0  0  0  0  0  0  0  0
    1.5900    1.1330    2.5910 C   0  0  0  0  0  0  0  0  0  0  0  0
    0.8010    0.2620    3.2350 Br  0  0  0  0  0  0  0  0  0  0  0  0
    2.2960    2.0890    3.3050 C   0  0  0  0  0  0  0  0  0  0  0  0
    2.1920    2.1480    4.6400 O   0  0  0  0  0  0  0  0  0  0  0  0
    3.1160    2.9880    2.6420 C   0  0  0  0  0  0  0  0  0  0  0  0
    3.2230    2.9230    1.2490 C   0  0  0  0  0  0  0  0  0  0  0  0
    3.8720    4.0080    3.4020 C   0  0  0  0  0  0  0  0  0  0  0  0
    4.9950    3.7580    3.8080 O   0  0  0  0  0  0  0  0  0  0  0  0
    3.3320    5.1890    3.6390 O   0  0  0  0  0  0  0  0  0  0  0  0
    3.7620    3.3390   -3.8440 C   0  0  0  0  0  0  0  0  0  0  0  0
    3.9080    3.3080   -5.2360 C   0  0  0  0  0  0  0  0  0  0  0  0
    1.7830    3.5420  -10.5230 C   0  0  0  0  0  0  0  0  0  0  0  0
    1.9290    3.5110  -11.9150 C   0  0  0  0  0  0  0  0  0  0  0  0
    0.4720    2.9770  -13.0120 Br  0  0  0  0  0  0  0  0  0  0  0  0
    3.1490    3.8730  -12.4990 C   0  0  0  0  0  0  0  0  0  0  0  0
    3.2920    3.8420  -13.8620 O   0  0  0  0  0  0  0  0  0  0  0  0
    7.2030    4.1700  -12.9300 H   0  0  0  0  0  0  0  0  0  0  0  0
    4.9040    4.6010   -9.6770 H   0  0  0  0  0  0  0  0  0  0  0  0
    2.3580    4.8690   -7.7570 H   0  0  0  0  0  0  0  0  0  0  0  0
    3.3330    1.9810   -8.0020 H   0  0  0  0  0  0  0  0  0  0  0  0
    0.7870    2.2490   -6.0830 H   0  0  0  0  0  0  0  0  0  0  0  0
    0.5280    2.3050   -3.6170 H   0  0  0  0  0  0  0  0  0  0  0  0
    2.0440    3.9110   -1.3020 H   0  0  0  0  0  0  0  0  0  0  0  0
    3.0190    1.0220   -1.5470 H   0  0  0  0  0  0  0  0  0  0  0  0
    1.1330    0.3090    0.6630 H   0  0  0  0  0  0  0  0  0  0  0  0
    1.2490    2.1580    4.8660 H   0  0  0  0  0  0  0  0  0  0  0  0
    3.8630    3.6260    0.7370 H   0  0  0  0  0  0  0  0  0  0  0  0
    3.9720    5.7150    4.1440 H   0  0  0  0  0  0  0  0  0  0  0  0
    4.5900    3.6430   -3.2210 H   0  0  0  0  0  0  0  0  0  0  0  0
    4.8490    3.5870   -5.6870 H   0  0  0  0  0  0  0  0  0  0  0  0
    0.8420    3.2630  -10.0730 H   0  0  0  0  0  0  0  0  0  0  0  0
    3.6060    2.9740  -14.1590 H   0  0  0  0  0  0  0  0  0  0  0  0
  1 33  1  0  0  0  0
  1  2  1  0  0  0  0
  2  3  2  0  0  0  0
  2  4  1  0  0  0  0
  4  5  2  0  0  0  0
  5 34  1  0  0  0  0
  5  6  1  0  0  0  0
  6  7  1  0  0  0  0
  7 35  1  0  0  0  0
  7  8  2  0  0  0  0
  8 36  1  0  0  0  0
  8  9  1  0  0  0  0
  9 10  2  0  0  0  0
 10 37  1  0  0  0  0
 10 11  1  0  0  0  0
 11 38  1  0  0  0  0
 11 12  2  0  0  0  0
 12 13  1  0  0  0  0
 13 39  1  0  0  0  0
 13 14  2  0  0  0  0
 14 40  1  0  0  0  0
 14 15  1  0  0  0  0
 15 16  2  0  0  0  0
 16 41  1  0  0  0  0
 16 17  1  0  0  0  0
 17 18  1  0  0  0  0
 17 19  2  0  0  0  0
 19 20  1  0  0  0  0
 20 42  1  0  0  0  0
 19 21  1  0  0  0  0
 21 22  2  0  0  0  0
 22 15  1  0  0  0  0
 22 43  1  0  0  0  0
 21 23  1  0  0  0  0
 23 24  2  0  0  0  0
 23 25  1  0  0  0  0
 25 44  1  0  0  0  0
 12 26  1  0  0  0  0
 26 45  1  0  0  0  0
 26 27  2  0  0  0  0
 27  9  1  0  0  0  0
 27 46  1  0  0  0  0
  6 28  2  0  0  0  0
 28 47  1  0  0  0  0
 28 29  1  0  0  0  0
 29 30  1  0  0  0  0
 29 31  2  0  0  0  0
 31  4  1  0  0  0  0
 31 32  1  0  0  0  0
[truncated: 6,848,164 more chars]
