# Supplementary material for: Template CoMFA Generates Single 3D-QSAR Models that, for Twelve of Twelve Biological Targets, Predict All ChEMBL-Tabulated Affinities
Source: PLoS One. 2015 Jun 12;10(6):e0129307. doi: 10.1371/journal.pone.0129307 (PMC4466312; doi:10.1371/journal.pone.0129307)
Supplement: S12 Text — The zip file contains, in. sdf format, the aligned structures, from the A, B, C, D, and F protocols, of all templates and training sets for the ptp1b target. The content of each file is evident from its name. (ZIP) [file pone.0129307.s013.zip › ptp1b_D_tmpl.sdf]

2QBQ_extract
  -MTS-   01061522053D 0   0.00000     0.00000     0

 57 59  0  0  0  0  0  0  0  0999 V2000
    1.7450    1.8070   -0.3790 S   0  0  0  0  0  0  0  0  0  0  0  0
    2.1100    0.8020    1.0310 C   0  0  0  0  0  0  0  0  0  0  0  0
    1.2450   -0.2330    1.6410 C   0  0  0  0  0  0  0  0  0  0  0  0
    0.3450    0.1170    2.6550 C   0  0  0  0  0  0  0  0  0  0  0  0
   -0.4730   -0.8620    3.2330 C   0  0  0  0  0  0  0  0  0  0  0  0
   -1.3830   -0.5090    4.2570 N   0  0  0  0  0  0  0  0  0  0  0  0
   -2.6720   -0.1340    3.6600 C   0  0  0  0  0  0  0  0  0  0  0  0
   -2.4770    1.0420    2.6840 C   0  0  0  0  0  0  0  0  0  0  0  0
   -3.8190    1.5130    2.0940 C   0  0  0  0  0  0  0  0  0  0  0  0
   -4.8300    1.8630    3.2020 C   0  0  0  0  0  0  0  0  0  0  0  0
   -5.0250    0.6870    4.1780 C   0  0  0  0  0  0  0  0  0  0  0  0
   -5.9730    1.0960    5.3020 C   0  0  0  0  0  0  0  0  0  0  0  0
   -5.7160   -0.4720    3.4650 C   0  0  0  0  0  0  0  0  0  0  0  0
   -3.6830    0.2160    4.7680 C   0  0  0  0  0  0  0  0  0  0  0  0
   -3.5950    2.7240    1.1930 C   0  0  0  0  0  0  0  0  0  0  0  0
   -4.3970    0.4310    1.1860 C   0  0  0  0  0  0  0  0  0  0  0  0
   -0.3910   -2.1900    2.7960 C   0  0  0  0  0  0  0  0  0  0  0  0
    0.5090   -2.5390    1.7820 C   0  0  0  0  0  0  0  0  0  0  0  0
    1.3270   -1.5600    1.2050 C   0  0  0  0  0  0  0  0  0  0  0  0
    3.3340    1.1740    1.4300 C   0  0  0  0  0  0  0  0  0  0  0  0
    3.9820    2.2410    0.6340 C   0  0  0  0  0  0  0  0  0  0  0  0
    3.2660    2.7120   -0.3960 C   0  0  0  0  0  0  0  0  0  0  0  0
    3.6650    3.7710   -1.3500 C   0  0  0  0  0  0  0  0  0  0  0  0
    2.8840    4.1110   -2.2720 O   0  0  0  0  0  0  0  0  0  0  0  0
    4.7830    4.3280   -1.2370 O   0  5  0  0  0  0  0  0  0  0  0  0
    5.2320    2.7150    0.9320 O   0  0  0  0  0  0  0  0  0  0  0  0
    5.9160    2.1480    2.0520 C   0  0  0  0  0  0  0  0  0  0  0  0
    7.2660    2.8070    2.2030 C   0  0  0  0  0  0  0  0  0  0  0  0
    8.0360    2.4560    3.1310 O   0  0  0  0  0  0  0  0  0  0  0  0
    7.6190    3.7070    1.4020 O   0  5  0  0  0  0  0  0  0  0  0  0
    4.1790    0.3860    2.9130 Br  0  0  0  0  0  0  0  0  0  0  0  0
    0.2820    1.1410    2.9920 H   0  0  0  0  0  0  0  0  0  0  0  0
   -1.5150   -1.2960    4.8760 H   0  0  0  0  0  0  0  0  0  0  0  0
   -3.0080   -1.0150    3.1160 H   0  0  0  0  0  0  0  0  0  0  0  0
   -2.0000    1.8690    3.2060 H   0  0  0  0  0  0  0  0  0  0  0  0
   -1.8140    0.7360    1.8780 H   0  0  0  0  0  0  0  0  0  0  0  0
   -4.4780    2.7340    3.7500 H   0  0  0  0  0  0  0  0  0  0  0  0
   -5.7850    2.1220    2.7510 H   0  0  0  0  0  0  0  0  0  0  0  0
   -5.5410    1.9250    5.8570 H   0  0  0  0  0  0  0  0  0  0  0  0
   -6.9270    1.4010    4.8780 H   0  0  0  0  0  0  0  0  0  0  0  0
   -6.1270    0.2520    5.9710 H   0  0  0  0  0  0  0  0  0  0  0  0
   -6.1220   -1.1610    4.2020 H   0  0  0  0  0  0  0  0  0  0  0  0
   -4.9940   -0.9940    2.8390 H   0  0  0  0  0  0  0  0  0  0  0  0
   -6.5220   -0.0870    2.8440 H   0  0  0  0  0  0  0  0  0  0  0  0
   -3.2710    1.0000    5.4000 H   0  0  0  0  0  0  0  0  0  0  0  0
   -3.8500   -0.6570    5.3950 H   0  0  0  0  0  0  0  0  0  0  0  0
   -3.1810    3.5410    1.7800 H   0  0  0  0  0  0  0  0  0  0  0  0
   -4.5440    3.0340    0.7590 H   0  0  0  0  0  0  0  0  0  0  0  0
   -2.9010    2.4610    0.3970 H   0  0  0  0  0  0  0  0  0  0  0  0
   -4.2140    0.6960    0.1460 H   0  0  0  0  0  0  0  0  0  0  0  0
   -3.9200   -0.5210    1.4070 H   0  0  0  0  0  0  0  0  0  0  0  0
   -5.4680    0.3490    1.3560 H   0  0  0  0  0  0  0  0  0  0  0  0
   -1.0220   -2.9440    3.2420 H   0  0  0  0  0  0  0  0  0  0  0  0
    0.5720   -3.5630    1.4460 H   0  0  0  0  0  0  0  0  0  0  0  0
    2.0220   -1.8300    0.4230 H   0  0  0  0  0  0  0  0  0  0  0  0
    5.3310    2.3090    2.9550 H   0  0  0  0  0  0  0  0  0  0  0  0
    6.0500    1.0800    1.8920 H   0  0  0  0  0  0  0  0  0  0  0  0
  1  2  1  0  0  0  0
  2  3  1  0  0  0  0
  3  4  2  0  0  0  0
  4 32  1  0  0  0  0
  4  5  1  0  0  0  0
  5  6  1  0  0  0  0
  6 33  1  0  0  0  0
  6  7  1  0  0  0  0
  7 34  1  0  0  0  0
  7  8  1  0  0  0  0
  8 35  1  0  0  0  0
  8 36  1  0  0  0  0
  8  9  1  0  0  0  0
  9 10  1  0  0  0  0
 10 37  1  0  0  0  0
 10 38  1  0  0  0  0
 10 11  1  0  0  0  0
 11 12  1  0  0  0  0
 12 39  1  0  0  0  0
 12 40  1  0  0  0  0
 12 41  1  0  0  0  0
 11 13  1  0  0  0  0
 13 42  1  0  0  0  0
 13 43  1  0  0  0  0
 13 44  1  0  0  0  0
 11 14  1  0  0  0  0
 14  7  1  0  0  0  0
 14 45  1  0  0  0  0
 14 46  1  0  0  0  0
  9 15  1  0  0  0  0
 15 47  1  0  0  0  0
 15 48  1  0  0  0  0
 15 49  1  0  0  0  0
  9 16  1  0  0  0  0
 16 50  1  0  0  0  0
 16 51  1  0  0  0  0
 16 52  1  0  0  0  0
  5 17  2  0  0  0  0
 17 53  1  0  0  0  0
 17 18  1  0  0  0  0
 18 54  1  0  0  0  0
 18 19  2  0  0  0  0
 19  3  1  0  0  0  0
 19 55  1  0  0  0  0
  2 20  2  0  0  0  0
 20 21  1  0  0  0  0
 21 22  2  0  0  0  0
 22  1  1  0  0  0  0
 22 23  1  0  0  0  0
 23 24  2  0  0  0  0
 23 25  1  0  0  0  0
 21 26  1  0  0  0  0
 26 27  1  0  0  0  0
 27 56  1  0  0  0  0
 27 57  1  0  0  0  0
 27 28  1  0  0  0  0
 28 29  2  0  0  0  0
 28 30  1  0  0  0  0
 20 31  1  0  0  0  0
M  CHG  2  25  -1  30  -1
M  END
$$$$
2HB1_extract
  -MTS-   01061522053D 0   0.00000     0.00000     0

 17 17  0  0  0  0  0  0  0  0999 V2000
    0.6630   -1.7150   -1.6320 C   0  0  0  0  0  0  0  0  0  0  0  0
   -0.0880   -0.9110   -0.8670 C   0  0  0  0  0  0  0  0  0  0  0  0
   -1.9670   -0.9580   -0.9120 Br  0  0  0  0  0  0  0  0  0  0  0  0
    0.6570    0.0150    0.0140 C   0  0  0  0  0  0  0  0  0  0  0  0
    1.9930   -0.0550   -0.0520 C   0  0  0  0  0  0  0  0  0  0  0  0
    2.3430   -1.3120   -1.2480 S   0  0  0  0  0  0  0  0  0  0  0  0
    2.9710    0.7500    0.7140 C   0  0  0  0  0  0  0  0  0  0  0  0
    4.2010    0.5710    0.5430 O   0  0  0  0  0  0  0  0  0  0  0  0
    2.5700    1.6110    1.5330 O   0  5  0  0  0  0  0  0  0  0  0  0
    0.0170    0.8930    0.8490 O   0  0  0  0  0  0  0  0  0  0  0  0
   -1.4130    0.8960    0.8520 C   0  0  0  0  0  0  0  0  0  0  0  0
   -1.9120    1.9280    1.8350 C   0  0  0  0  0  0  0  0  0  0  0  0
   -3.1450    2.0970    1.9960 O   0  0  0  0  0  0  0  0  0  0  0  0
   -1.0940    2.6170    2.4910 O   0  5  0  0  0  0  0  0  0  0  0  0
    0.3160   -2.4560   -2.3370 H   0  0  0  0  0  0  0  0  0  0  0  0
   -1.7770    1.1370   -0.1440 H   0  0  0  0  0  0  0  0  0  0  0  0
   -1.7770   -0.0870    1.1430 H   0  0  0  0  0  0  0  0  0  0  0  0
  1 15  1  0  0  0  0
  1  2  2  0  0  0  0
  2  3  1  0  0  0  0
  2  4  1  0  0  0  0
  4  5  2  0  0  0  0
  5  6  1  0  0  0  0
  6  1  1  0  0  0  0
  5  7  1  0  0  0  0
  7  8  2  0  0  0  0
  7  9  1  0  0  0  0
  4 10  1  0  0  0  0
 10 11  1  0  0  0  0
 11 16  1  0  0  0  0
 11 17  1  0  0  0  0
 11 12  1  0  0  0  0
 12 13  2  0  0  0  0
 12 14  1  0  0  0  0
M  CHG  2   9  -1  14  -1
M  END
$$$$
1Q6M_extract
  -MTS-   01061522053D 0   0.00000     0.00000     0

 46 50  0  0  0  0  0  0  0  0999 V2000
    1.7990    1.0240    0.6660 C   0  0  0  0  0  0  0  0  0  0  0  0
    1.4780    2.0250   -0.4430 C   0  0  0  0  0  0  0  0  0  0  0  0
    2.5640    2.0260   -1.4330 N   0  0  0  0  0  0  0  0  0  0  0  0
    3.9280    1.7250   -1.2070 C   0  0  0  0  0  0  0  0  0  0  0  0
    4.6700    1.3550   -0.0790 C   0  0  0  0  0  0  0  0  0  0  0  0
    6.0450    1.1210   -0.1910 C   0  0  0  0  0  0  0  0  0  0  0  0
    6.6800    1.2570   -1.4310 C   0  0  0  0  0  0  0  0  0  0  0  0
    5.9380    1.6280   -2.5600 C   0  0  0  0  0  0  0  0  0  0  0  0
    4.5620    1.8610   -2.4470 C   0  0  0  0  0  0  0  0  0  0  0  0
    3.5880    2.2350   -3.3810 N   0  0  0  0  0  0  0  0  0  0  0  0
    2.4630    2.3350   -2.8460 N   0  0  0  0  0  0  0  0  0  0  0  0
    1.3370    3.4060    0.1510 C   0  0  0  0  0  0  0  0  0  0  0  0
    0.4800    4.3410   -0.4430 C   0  0  0  0  0  0  0  0  0  0  0  0
    0.3500    5.6210    0.1080 C   0  0  0  0  0  0  0  0  0  0  0  0
    1.0770    5.9670    1.2530 C   0  0  0  0  0  0  0  0  0  0  0  0
    1.9340    5.0330    1.8480 C   0  0  0  0  0  0  0  0  0  0  0  0
    2.0640    3.7530    1.2970 C   0  0  0  0  0  0  0  0  0  0  0  0
    2.6340    5.3670    2.9520 F   0  0  0  0  0  0  0  0  0  0  0  0
    0.9520    7.2020    1.7840 F   0  0  0  0  0  0  0  0  0  0  0  0
    0.1690    1.6280   -1.1240 C   0  0  0  0  0  0  0  0  0  0  0  0
   -0.9220    1.5080   -0.0860 C   0  0  0  0  0  0  0  0  0  0  0  0
   -1.7530    2.6000    0.1860 C   0  0  0  0  0  0  0  0  0  0  0  0
   -2.7640    2.4880    1.1480 C   0  0  0  0  0  0  0  0  0  0  0  0
   -2.9440    1.2830    1.8380 C   0  0  0  0  0  0  0  0  0  0  0  0
   -2.1130    0.1900    1.5650 C   0  0  0  0  0  0  0  0  0  0  0  0
   -1.1020    0.3020    0.6030 C   0  0  0  0  0  0  0  0  0  0  0  0
   -4.0340    1.1620    2.8750 C   0  0  0  0  0  0  0  0  0  0  0  0
   -5.5440    0.5300    2.0950 P   0  0  0  0  0  0  0  0  0  0  0  0
   -6.6920    0.4520    3.1630 O   0  0  0  0  0  0  0  0  0  0  0  0
   -5.2710   -0.9030    1.5140 O   0  0  0  0  0  0  0  0  0  0  0  0
   -5.9440    1.4250    1.0130 O   0  0  0  0  0  0  0  0  0  0  0  0
   -4.2770    2.3580    3.4050 F   0  0  0  0  0  0  0  0  0  0  0  0
   -3.6450    0.3240    3.8320 F   0  0  0  0  0  0  0  0  0  0  0  0
    2.3300   -0.2500    0.0550 C   0  0  0  0  0  0  0  0  0  0  0  0
    2.7970   -1.2810    0.8790 C   0  0  0  0  0  0  0  0  0  0  0  0
    3.2890   -2.4630    0.3130 C   0  0  0  0  0  0  0  0  0  0  0  0
    3.3130   -2.6140   -1.0790 C   0  0  0  0  0  0  0  0  0  0  0  0
    2.8460   -1.5840   -1.9040 C   0  0  0  0  0  0  0  0  0  0  0  0
    2.3540   -0.4020   -1.3370 C   0  0  0  0  0  0  0  0  0  0  0  0
    3.8440   -3.8890   -1.6900 C   0  0  0  0  0  0  0  0  0  0  0  0
    2.4770   -5.0530   -1.9430 P   0  0  0  0  0  0  0  0  0  0  0  0
    3.0350   -6.3970   -2.5310 O   0  0  0  0  0  0  0  0  0  0  0  0
    1.8190   -5.3160   -0.6670 O   0  0  0  0  0  0  0  0  0  0  0  0
    1.4410   -4.4330   -2.9470 O   0  0  0  0  0  0  0  0  0  0  0  0
    4.7420   -4.4320   -0.8730 F   0  0  0  0  0  0  0  0  0  0  0  0
    4.4160   -3.6160   -2.8590 F   0  0  0  0  0  0  0  0  0  0  0  0
  1  2  1  0  0  0  0
  2  3  1  0  0  0  0
  3  4  1  0  0  0  0
  4  5  2  0  0  0  0
  5  6  1  0  0  0  0
  6  7  2  0  0  0  0
  7  8  1  0  0  0  0
  8  9  2  0  0  0  0
  9  4  1  0  0  0  0
  9 10  1  0  0  0  0
 10 11  2  0  0  0  0
 11  3  1  0  0  0  0
  2 12  1  0  0  0  0
 12 13  2  0  0  0  0
 13 14  1  0  0  0  0
 14 15  2  0  0  0  0
 15 16  1  0  0  0  0
 16 17  2  0  0  0  0
 17 12  1  0  0  0  0
 16 18  1  0  0  0  0
 15 19  1  0  0  0  0
  2 20  1  0  0  0  0
 20 21  1  0  0  0  0
 21 22  2  0  0  0  0
 22 23  1  0  0  0  0
 23 24  2  0  0  0  0
 24 25  1  0  0  0  0
 25 26  2  0  0  0  0
 26 21  1  0  0  0  0
 24 27  1  0  0  0  0
 27 28  1  0  0  0  0
 28 29  1  0  0  0  0
 28 30  1  0  0  0  0
 28 31  2  0  0  0  0
 27 32  1  0  0  0  0
 27 33  1  0  0  0  0
  1 34  1  0  0  0  0
 34 35  2  0  0  0  0
 35 36  1  0  0  0  0
 36 37  2  0  0  0  0
 37 38  1  0  0  0  0
 38 39  2  0  0  0  0
 39 34  1  0  0  0  0
 37 40  1  0  0  0  0
 40 41  1  0  0  0  0
 41 42  1  0  0  0  0
 41 43  2  0  0  0  0
 41 44  1  0  0  0  0
 40 45  1  0  0  0  0
 40 46  1  0  0  0  0
M  END
$$$$
