# Supplementary material for: Template CoMFA Generates Single 3D-QSAR Models that, for Twelve of Twelve Biological Targets, Predict All ChEMBL-Tabulated Affinities
Source: PLoS One. 2015 Jun 12;10(6):e0129307. doi: 10.1371/journal.pone.0129307 (PMC4466312; doi:10.1371/journal.pone.0129307)
Supplement: S12 Text — The zip file contains, in. sdf format, the aligned structures, from the A, B, C, D, and F protocols, of all templates and training sets for the ptp1b target. The content of each file is evident from its name. (ZIP) [file pone.0129307.s013.zip › ptp1b_D_trng.sdf]

ROW1
  -MTS-   01071502543D 0   0.00000     0.00000     0

 19 19  0  0  0  0  0  0  0  0999 V2000
    7.6190    3.7070    1.4020 O   0  0  0  0  0  0  0  0  0  0  0  0
    7.2660    2.8070    2.2030 C   0  0  0  0  0  0  0  0  0  0  0  0
    8.0360    2.4560    3.1310 O   0  0  0  0  0  0  0  0  0  0  0  0
    5.9160    2.1480    2.0520 C   0  0  0  0  0  0  0  0  0  0  0  0
    5.2320    2.7150    0.9320 O   0  0  0  0  0  0  0  0  0  0  0  0
    3.9820    2.2410    0.6340 C   0  0  0  0  0  0  0  0  0  0  0  0
    3.3340    1.1740    1.4300 C   0  0  0  0  0  0  0  0  0  0  0  0
    4.1790    0.3860    2.9130 Br  0  0  0  0  0  0  0  0  0  0  0  0
    2.1100    0.8020    1.0310 C   0  0  0  0  0  0  0  0  0  0  0  0
    1.2450   -0.2330    1.6410 Br  0  0  0  0  0  0  0  0  0  0  0  0
    1.7450    1.8070   -0.3790 S   0  0  0  0  0  0  0  0  0  0  0  0
    3.2660    2.7120   -0.3960 C   0  0  0  0  0  0  0  0  0  0  0  0
    3.6650    3.7710   -1.3500 C   0  0  0  0  0  0  0  0  0  0  0  0
    2.8840    4.1110   -2.2720 O   0  0  0  0  0  0  0  0  0  0  0  0
    4.7830    4.3280   -1.2370 O   0  0  0  0  0  0  0  0  0  0  0  0
    6.8170    4.1150    1.0390 H   0  0  0  0  0  0  0  0  0  0  0  0
    5.3390    2.4080    2.9370 H   0  0  0  0  0  0  0  0  0  0  0  0
    6.0710    1.0850    1.8810 H   0  0  0  0  0  0  0  0  0  0  0  0
    4.6310    5.2670   -1.0470 H   0  0  0  0  0  0  0  0  0  0  0  0
  1 16  1  0  0  0  0
  1  2  1  0  0  0  0
  2  3  2  0  0  0  0
  2  4  1  0  0  0  0
  4 17  1  0  0  0  0
  4 18  1  0  0  0  0
  4  5  1  0  0  0  0
  5  6  1  0  0  0  0
  6  7  1  0  0  0  0
  7  8  1  0  0  0  0
  7  9  2  0  0  0  0
  9 10  1  0  0  0  0
  9 11  1  0  0  0  0
 11 12  1  0  0  0  0
 12  6  2  0  0  0  0
 12 13  1  0  0  0  0
 13 14  2  0  0  0  0
 13 15  1  0  0  0  0
 15 19  1  0  0  0  0
M  END
>  <LOGBIO>
4.5400

>  <PRED_LOGBIO>
5.3200

>  <XV_RES>
-0.8710

>  <WHL_TMPL>
1

>  <ANCH>
54-56;3-1

$$$$
ROW2
  -MTS-   01071502543D 0   0.00000     0.00000     0

 37 39  0  0  0  0  0  0  0  0999 V2000
   -1.9180   -3.0800    3.1090 Cl  0  0  0  0  0  0  0  0  0  0  0  0
   -0.6380   -2.0300    2.6430 C   0  0  0  0  0  0  0  0  0  0  0  0
   -0.5020   -0.8510    3.2650 C   0  0  0  0  0  0  0  0  0  0  0  0
   -1.3830   -0.5090    4.2570 N   0  0  0  0  0  0  0  0  0  0  0  0
   -2.6720   -0.1340    3.6600 C   0  0  0  0  0  0  0  0  0  0  0  0
   -2.4770    1.0420    2.6840 C   0  0  0  0  0  0  0  0  0  0  0  0
   -3.7580    1.4920    2.1210 N   0  0  0  0  0  0  0  0  0  0  0  0
   -4.2980    2.5850    2.9420 C   0  0  0  0  0  0  0  0  0  0  0  0
   -5.5580    3.1930    2.2990 C   0  0  0  0  0  0  0  0  0  0  0  0
   -5.3060    3.6130    0.9550 O   0  0  0  0  0  0  0  0  0  0  0  0
   -4.8390    2.5360    0.1390 C   0  0  0  0  0  0  0  0  0  0  0  0
   -3.5600    1.9130    0.7270 C   0  0  0  0  0  0  0  0  0  0  0  0
    0.5820    0.0890    2.9020 C   0  0  0  0  0  0  0  0  0  0  0  0
    0.7020    1.1700    3.4770 O   0  0  0  0  0  0  0  0  0  0  0  0
    1.5170   -0.3100    1.8270 C   0  0  0  0  0  0  0  0  0  0  0  0
    2.5620    0.5380    1.4400 C   0  0  0  0  0  0  0  0  0  0  0  0
    3.4060    0.1720    0.4660 N   0  0  0  0  0  0  0  0  0  0  0  0
    3.2740   -1.0140   -0.1640 N   0  0  0  0  0  0  0  0  0  0  0  0
    2.2940   -1.8680    0.1620 C   0  0  0  0  0  0  0  0  0  0  0  0
    1.3820   -1.5400    1.1720 C   0  0  0  0  0  0  0  0  0  0  0  0
    0.2840   -2.4510    1.5650 C   0  0  0  0  0  0  0  0  0  0  0  0
    0.1410   -3.5380    1.0070 O   0  0  0  0  0  0  0  0  0  0  0  0
   -1.1780   -0.5140    5.2460 H   0  0  0  0  0  0  0  0  0  0  0  0
   -3.2970    0.2340    4.4710 H   0  0  0  0  0  0  0  0  0  0  0  0
   -3.0630   -0.9800    3.0980 H   0  0  0  0  0  0  0  0  0  0  0  0
   -1.8950    0.6550    1.8500 H   0  0  0  0  0  0  0  0  0  0  0  0
   -2.0270    1.8650    3.2360 H   0  0  0  0  0  0  0  0  0  0  0  0
   -3.5410    3.3580    3.0580 H   0  0  0  0  0  0  0  0  0  0  0  0
   -4.5430    2.2070    3.9320 H   0  0  0  0  0  0  0  0  0  0  0  0
   -6.3580    2.4550    2.3030 H   0  0  0  0  0  0  0  0  0  0  0  0
   -5.8910    4.0440    2.8890 H   0  0  0  0  0  0  0  0  0  0  0  0
   -5.6120    1.7740    0.0660 H   0  0  0  0  0  0  0  0  0  0  0  0
   -4.6350    2.9050   -0.8640 H   0  0  0  0  0  0  0  0  0  0  0  0
   -2.7490    2.6370    0.6790 H   0  0  0  0  0  0  0  0  0  0  0  0
   -3.2690    1.0540    0.1260 H   0  0  0  0  0  0  0  0  0  0  0  0
    2.6880    1.4930    1.9300 H   0  0  0  0  0  0  0  0  0  0  0  0
    2.2080   -2.8120   -0.3560 H   0  0  0  0  0  0  0  0  0  0  0  0
  1  2  1  0  0  0  0
  2  3  2  0  0  0  0
  3  4  1  0  0  0  0
  4 23  1  0  0  0  0
  4  5  1  0  0  0  0
  5 24  1  0  0  0  0
  5 25  1  0  0  0  0
  5  6  1  0  0  0  0
  6 26  1  0  0  0  0
  6 27  1  0  0  0  0
  6  7  1  0  0  0  0
  7  8  1  0  0  0  0
  8 28  1  0  0  0  0
  8 29  1  0  0  0  0
  8  9  1  0  0  0  0
  9 30  1  0  0  0  0
  9 31  1  0  0  0  0
  9 10  1  0  0  0  0
 10 11  1  0  0  0  0
 11 32  1  0  0  0  0
 11 33  1  0  0  0  0
 11 12  1  0  0  0  0
 12  7  1  0  0  0  0
 12 34  1  0  0  0  0
 12 35  1  0  0  0  0
  3 13  1  0  0  0  0
 13 14  2  0  0  0  0
 13 15  1  0  0  0  0
 15 16  1  0  0  0  0
 16 36  1  0  0  0  0
 16 17  2  0  0  0  0
 17 18  1  0  0  0  0
 18 19  2  0  0  0  0
 19 37  1  0  0  0  0
 19 20  1  0  0  0  0
 20 15  2  0  0  0  0
 20 21  1  0  0  0  0
 21  2  1  0  0  0  0
 21 22  2  0  0  0  0
M  END
>  <LOGBIO>
5.0100

>  <PRED_LOGBIO>
5.1600

>  <XV_RES>
-0.1950

>  <WHL_TMPL>
1

>  <ANCH>
6-7;3-4

$$$$
ROW3
  -MTS-   01071502543D 0   0.00000     0.00000     0

 60 62  0  0  1  0  0  0  0  0999 V2000
    6.0180   -0.6320   -4.2910 C   0  0  0  0  0  0  0  0  0  0  0  0
    5.9310    0.7260   -3.6380 C   0  0  0  0  0  0  0  0  0  0  0  0
    6.7090    1.6190   -3.9700 O   0  0  0  0  0  0  0  0  0  0  0  0
    5.0130    0.9580   -2.7030 N   0  0  0  0  0  0  0  0  0  0  0  0
    4.9280    2.2800   -2.0680 C   0  0  1  0  0  0  0  0  0  0  0  0
    6.2510    2.5970   -1.3720 C   0  0  0  0  0  0  0  0  0  0  0  0
    7.3670    2.5980   -2.3890 C   0  0  0  0  0  0  0  0  0  0  0  0
    8.0640    1.4150   -2.6640 C   0  0  0  0  0  0  0  0  0  0  0  0
    9.0990    1.4160   -3.6070 C   0  0  0  0  0  0  0  0  0  0  0  0
    9.4370    2.6000   -4.2750 C   0  0  0  0  0  0  0  0  0  0  0  0
    8.7400    3.7820   -4.0000 C   0  0  0  0  0  0  0  0  0  0  0  0
    7.7050    3.7810   -3.0570 C   0  0  0  0  0  0  0  0  0  0  0  0
    3.8120    2.2790   -1.0500 C   0  0  0  0  0  0  0  0  0  0  0  0
    4.0580    2.5120    0.1320 O   0  0  0  0  0  0  0  0  0  0  0  0
    2.5640    2.0260   -1.4330 N   0  0  0  0  0  0  0  0  0  0  0  0
    1.4780    2.0250   -0.4430 C   0  0  1  0  0  0  0  0  0  0  0  0
    1.7990    1.0240    0.6660 C   0  0  0  0  0  0  0  0  0  0  0  0
    2.3300   -0.2500    0.0550 C   0  0  0  0  0  0  0  0  0  0  0  0
    2.3540   -0.4020   -1.3370 C   0  0  0  0  0  0  0  0  0  0  0  0
    2.8460   -1.5840   -1.9040 C   0  0  0  0  0  0  0  0  0  0  0  0
    3.3130   -2.6140   -1.0790 C   0  0  0  0  0  0  0  0  0  0  0  0
    3.2890   -2.4630    0.3130 C   0  0  0  0  0  0  0  0  0  0  0  0
    2.7970   -1.2810    0.8790 C   0  0  0  0  0  0  0  0  0  0  0  0
    3.8440   -3.8890   -1.6900 C   0  0  1  0  0  0  0  0  0  0  0  0
    5.1040   -3.6570   -2.5440 C   0  0  0  0  0  0  0  0  0  0  0  0
    5.0990   -4.5310   -3.7760 C   0  0  0  0  0  0  0  0  0  0  0  0
    6.1200   -4.7240   -4.4330 O   0  0  0  0  0  0  0  0  0  0  0  0
    3.9360   -5.0810   -4.1150 N   0  0  0  0  0  0  0  0  0  0  0  0
    2.7360   -4.5740   -2.9470 S   0  0  0  0  0  0  0  0  0  0  0  0
    1.9430   -5.6590   -2.4570 O   0  0  0  0  0  0  0  0  0  0  0  0
    1.8240   -3.6050   -3.4710 O   0  0  0  0  0  0  0  0  0  0  0  0
    0.1690    1.6280   -1.1240 C   0  0  0  0  0  0  0  0  0  0  0  0
   -0.8700    1.5650   -0.4690 O   0  0  0  0  0  0  0  0  0  0  0  0
    0.1540    1.3500   -2.4250 N   0  0  0  0  0  0  0  0  0  0  0  0
    5.0760   -0.8580   -4.7860 H   0  0  0  0  0  0  0  0  0  0  0  0
    6.8220   -0.6310   -5.0240 H   0  0  0  0  0  0  0  0  0  0  0  0
    6.2190   -1.3870   -3.5330 H   0  0  0  0  0  0  0  0  0  0  0  0
    4.3740    0.2240   -2.4300 H   0  0  0  0  0  0  0  0  0  0  0  0
    4.7280    3.0350   -2.8250 H   0  0  0  0  0  0  0  0  0  0  0  0
    6.1890    3.5760   -0.9010 H   0  0  0  0  0  0  0  0  0  0  0  0
    6.4520    1.8420   -0.6140 H   0  0  0  0  0  0  0  0  0  0  0  0
    7.8040    0.5020   -2.1490 H   0  0  0  0  0  0  0  0  0  0  0  0
    9.6370    0.5040   -3.8200 H   0  0  0  0  0  0  0  0  0  0  0  0
   10.2350    2.6000   -5.0030 H   0  0  0  0  0  0  0  0  0  0  0  0
    9.0000    4.6950   -4.5150 H   0  0  0  0  0  0  0  0  0  0  0  0
    7.1670    4.6930   -2.8440 H   0  0  0  0  0  0  0  0  0  0  0  0
    2.3620    1.8340   -2.4040 H   0  0  0  0  0  0  0  0  0  0  0  0
    1.3690    3.0170   -0.0090 H   0  0  0  0  0  0  0  0  0  0  0  0
    0.8550    0.7730    1.1450 H   0  0  0  0  0  0  0  0  0  0  0  0
    2.5680    1.4520    1.3050 H   0  0  0  0  0  0  0  0  0  0  0  0
    1.9930    0.3930   -1.9730 H   0  0  0  0  0  0  0  0  0  0  0  0
    2.8650   -1.7010   -2.9770 H   0  0  0  0  0  0  0  0  0  0  0  0
    3.6500   -3.2580    0.9490 H   0  0  0  0  0  0  0  0  0  0  0  0
    2.7780   -1.1640    1.9530 H   0  0  0  0  0  0  0  0  0  0  0  0
    4.0180   -4.5760   -0.8650 H   0  0  0  0  0  0  0  0  0  0  0  0
    5.1530   -2.6120   -2.8410 H   0  0  0  0  0  0  0  0  0  0  0  0
    5.9890   -3.8740   -1.9490 H   0  0  0  0  0  0  0  0  0  0  0  0
    3.7750   -5.6850   -4.9070 H   0  0  0  0  0  0  0  0  0  0  0  0
    1.0070    1.4020   -2.9620 H   0  0  0  0  0  0  0  0  0  0  0  0
   -0.7120    1.0880   -2.8750 H   0  0  0  0  0  0  0  0  0  0  0  0
  1 35  1  0  0  0  0
  1 36  1  0  0  0  0
  1 37  1  0  0  0  0
  1  2  1  0  0  0  0
  2  3  2  0  0  0  0
  2  4  1  0  0  0  0
  4 38  1  0  0  0  0
  4  5  1  0  0  0  0
  5 39  1  0  0  0  0
  5  6  1  0  0  0  0
  6 40  1  0  0  0  0
  6 41  1  0  0  0  0
  6  7  1  0  0  0  0
  7  8  2  0  0  0  0
  8 42  1  0  0  0  0
  8  9  1  0  0  0  0
  9 43  1  0  0  0  0
  9 10  2  0  0  0  0
 10 44  1  0  0  0  0
 10 11  1  0  0  0  0
 11 45  1  0  0  0  0
 11 12  2  0  0  0  0
 12  7  1  0  0  0  0
 12 46  1  0  0  0  0
  5 13  1  0  0  0  0
 13 14  2  0  0  0  0
 13 15  1  0  0  0  0
 15 47  1  0  0  0  0
 15 16  1  0  0  0  0
 16 48  1  0  0  0  0
 16 17  1  0  0  0  0
 17 49  1  0  0  0  0
 17 50  1  0  0  0  0
 17 18  1  0  0  0  0
 18 19  2  0  0  0  0
 19 51  1  0  0  0  0
 19 20  1  0  0  0  0
 20 52  1  0  0  0  0
 20 21  2  0  0  0  0
 21 22  1  0  0  0  0
 22 53  1  0  0  0  0
 22 23  2  0  0  0  0
 23 18  1  0  0  0  0
 23 54  1  0  0  0  0
 21 24  1  0  0  0  0
 24 55  1  0  0  0  0
 24 25  1  0  0  0  0
 25 56  1  0  0  0  0
 25 57  1  0  0  0  0
 25 26  1  0  0  0  0
 26 27  2  0  0  0  0
 26 28  1  0  0  0  0
 28 58  1  0  0  0  0
 28 29  1  0  0  0  0
 29 24  1  0  0  0  0
 29 30  2  0  0  0  0
 29 31  2  0  0  0  0
 16 32  1  0  0  0  0
 32 33  2  0  0  0  0
 32 34  1  0  0  0  0
 34 59  1  0  0  0  0
 34 60  1  0  0  0  0
M  END
>  <LOGBIO>
4.8000

>  <PRED_LOGBIO>
5.1000

>  <XV_RES>
-0.8040

>  <WHL_TMPL>
3

>  <ANCH>
56-57;39-37

$$$$
ROW4
  -MTS-   01071502543D 0   0.00000     0.00000     0

 48 50  0  0  1  0  0  0  0  0999 V2000
   -3.4480   -6.4880    0.3360 C   0  0  0  0  0  0  0  0  0  0  0  0
   -4.0710   -6.3200    1.7190 C   0  0  0  0  0  0  0  0  0  0  0  0
   -5.1690   -7.3730    1.8300 C   0  0  0  0  0  0  0  0  0  0  0  0
   -2.8460   -6.4370    3.0600 S   0  0  0  0  0  0  0  0  0  0  0  0
   -3.1840   -5.1820    4.3330 C   0  0  0  0  0  0  0  0  0  0  0  0
   -4.3980   -4.4030    3.7950 C   0  0  0  0  0  0  0  0  0  0  0  0
   -4.2310   -2.9150    4.1010 C   0  0  0  0  0  0  0  0  0  0  0  0
   -2.7560   -2.5340    3.9910 C   0  0  0  0  0  0  0  0  0  0  0  0
   -2.5910   -1.0640    4.2940 C   0  0  0  0  0  0  0  0  0  0  0  0
   -3.5740   -0.3800    4.5750 O   0  0  0  0  0  0  0  0  0  0  0  0
   -1.3830   -0.5090    4.2570 N   0  0  0  0  0  0  0  0  0  0  0  0
   -0.4730   -0.8620    3.2330 C   0  0  0  0  0  0  0  0  0  0  0  0
   -0.3390   -2.2010    2.8460 C   0  0  0  0  0  0  0  0  0  0  0  0
    0.5620   -2.5500    1.8330 C   0  0  0  0  0  0  0  0  0  0  0  0
    1.3280   -1.5610    1.2060 C   0  0  0  0  0  0  0  0  0  0  0  0
    2.3000   -1.9350    0.1130 C   0  0  0  0  0  0  0  0  0  0  0  0
    2.8470   -0.7130   -0.6480 C   0  0  2  0  0  0  0  0  0  0  0  0
    3.1900    0.3320    0.2660 O   0  0  0  0  0  0  0  0  0  0  0  0
    2.0230    0.8430    0.9140 C   0  0  0  0  0  0  0  0  0  0  0  0
    1.1940   -0.2220    1.5920 C   0  0  0  0  0  0  0  0  0  0  0  0
    0.2940    0.1270    2.6060 C   0  0  0  0  0  0  0  0  0  0  0  0
    1.3740   -0.9650   -0.8690 C   0  0  0  0  0  0  0  0  0  0  0  0
    0.5450   -0.2920   -0.2800 O   0  0  0  0  0  0  0  0  0  0  0  0
    0.9850   -1.9140   -1.7000 O   0  0  0  0  0  0  0  0  0  0  0  0
   -4.6840   -4.6310    2.0120 S   0  0  0  0  0  0  0  0  0  0  0  0
   -3.5840   -7.5140   -0.0010 H   0  0  0  0  0  0  0  0  0  0  0  0
   -2.3850   -6.2620    0.3870 H   0  0  0  0  0  0  0  0  0  0  0  0
   -3.9300   -5.8090   -0.3640 H   0  0  0  0  0  0  0  0  0  0  0  0
   -5.9230   -7.0370    2.5390 H   0  0  0  0  0  0  0  0  0  0  0  0
   -5.6290   -7.5220    0.8550 H   0  0  0  0  0  0  0  0  0  0  0  0
   -4.7390   -8.3110    2.1750 H   0  0  0  0  0  0  0  0  0  0  0  0
   -2.3270   -4.5250    4.4740 H   0  0  0  0  0  0  0  0  0  0  0  0
   -3.4090   -5.6450    5.2920 H   0  0  0  0  0  0  0  0  0  0  0  0
   -5.2900   -4.6880    4.3480 H   0  0  0  0  0  0  0  0  0  0  0  0
   -4.8110   -2.3310    3.3900 H   0  0  0  0  0  0  0  0  0  0  0  0
   -4.5840   -2.7110    5.1100 H   0  0  0  0  0  0  0  0  0  0  0  0
   -2.1760   -3.1190    4.7030 H   0  0  0  0  0  0  0  0  0  0  0  0
   -2.4030   -2.7380    2.9820 H   0  0  0  0  0  0  0  0  0  0  0  0
   -1.1150    0.1650    4.9600 H   0  0  0  0  0  0  0  0  0  0  0  0
   -0.9300   -2.9640    3.3300 H   0  0  0  0  0  0  0  0  0  0  0  0
    0.6650   -3.5830    1.5350 H   0  0  0  0  0  0  0  0  0  0  0  0
    1.7290   -2.5100   -0.6130 H   0  0  0  0  0  0  0  0  0  0  0  0
    3.1440   -2.4500    0.5680 H   0  0  0  0  0  0  0  0  0  0  0  0
    3.2280   -1.6250   -0.1950 H   0  0  0  0  0  0  0  0  0  0  0  0
    1.3960    1.2490    0.1230 H   0  0  0  0  0  0  0  0  0  0  0  0
    2.3280    1.5590    1.6730 H   0  0  0  0  0  0  0  0  0  0  0  0
    0.1900    1.1600    2.9040 H   0  0  0  0  0  0  0  0  0  0  0  0
    0.0150   -1.9250   -1.7090 H   0  0  0  0  0  0  0  0  0  0  0  0
  1 26  1  0  0  0  0
  1 27  1  0  0  0  0
  1 28  1  0  0  0  0
  1  2  1  0  0  0  0
  2  3  1  0  0  0  0
  3 29  1  0  0  0  0
  3 30  1  0  0  0  0
  3 31  1  0  0  0  0
  2  4  1  0  0  0  0
  4  5  1  0  0  0  0
  5 32  1  0  0  0  0
  5 33  1  0  0  0  0
  5  6  1  0  0  0  0
  6 34  1  0  0  0  0
  6  7  1  0  0  0  0
  7 35  1  0  0  0  0
  7 36  1  0  0  0  0
  7  8  1  0  0  0  0
  8 37  1  0  0  0  0
  8 38  1  0  0  0  0
  8  9  1  0  0  0  0
  9 10  2  0  0  0  0
  9 11  1  0  0  0  0
 11 39  1  0  0  0  0
 11 12  1  0  0  0  0
 12 13  1  0  0  0  0
 13 40  1  0  0  0  0
 13 14  2  0  0  0  0
 14 41  1  0  0  0  0
 14 15  1  0  0  0  0
 15 16  1  0  0  0  0
 16 42  1  0  0  0  0
 16 43  1  0  0  0  0
 16 17  1  0  0  0  0
 17 44  1  0  0  0  0
 17 18  1  0  0  0  0
 18 19  1  0  0  0  0
 19 45  1  0  0  0  0
 19 46  1  0  0  0  0
 19 20  1  0  0  0  0
 20 15  2  0  0  0  0
 20 21  1  0  0  0  0
 21 12  2  0  0  0  0
 21 47  1  0  0  0  0
 17 22  1  0  0  0  0
 22 23  2  0  0  0  0
 22 24  1  0  0  0  0
 24 48  1  0  0  0  0
  6 25  1  0  0  0  0
 25  2  1  0  0  0  0
M  END
>  <LOGBIO>
6.4500

>  <PRED_LOGBIO>
6.0800

>  <XV_RES>
0.6590

>  <WHL_TMPL>
1

>  <ANCH>
6-7;26-24

$$$$
ROW5
  -MTS-   01071502543D 0   0.00000     0.00000     0

 98103  0  0  1  0  0  0  0  0999 V2000
  -13.7070    3.0730   -0.7160 C   0  0  0  0  0  0  0  0  0  0  0  0
  -12.7500    3.7370    0.2690 C   0  0  0  0  0  0  0  0  0  0  0  0
  -11.6810    2.7330    0.6960 C   0  0  0  0  0  0  0  0  0  0  0  0
  -10.7220    3.3980    1.6820 C   0  0  0  0  0  0  0  0  0  0  0  0
   -9.6530    2.3930    2.1100 C   0  0  0  0  0  0  0  0  0  0  0  0
   -8.7060    3.0510    3.0850 C   0  0  0  0  0  0  0  0  0  0  0  0
   -8.8740    4.2250    3.4090 O   0  0  0  0  0  0  0  0  0  0  0  0
   -7.6890    2.3600    3.5930 N   0  0  0  0  0  0  0  0  0  0  0  0
   -7.7130    1.5720    4.8100 N   0  0  0  0  0  0  0  0  0  0  0  0
   -6.5190    1.0420    4.9750 C   0  0  0  0  0  0  0  0  0  0  0  0
   -5.6730    1.4840    3.8440 C   0  0  0  0  0  0  0  0  0  0  0  0
   -4.2270    1.1730    3.5390 C   0  0  0  0  0  0  0  0  0  0  0  0
   -3.8190    1.5130    2.0940 C   0  0  1  0  0  0  0  0  0  0  0  0
   -4.3970    0.4310    1.1860 C   0  0  0  0  0  0  0  0  0  0  0  0
   -4.3740    2.8910    1.6900 C   0  0  1  0  0  0  0  0  0  0  0  0
   -3.9340    3.2820    0.2670 C   0  0  0  0  0  0  0  0  0  0  0  0
   -2.4020    3.2250    0.1170 C   0  0  0  0  0  0  0  0  0  0  0  0
   -1.8470    1.8470    0.5200 C   0  0  2  0  0  0  0  0  0  0  0  0
   -2.4030    0.8090   -0.4500 C   0  0  0  0  0  0  0  0  0  0  0  0
   -2.2880    1.4570    1.9430 C   0  0  2  0  0  0  0  0  0  0  0  0
   -1.7620    0.0520    2.2920 C   0  0  0  0  0  0  0  0  0  0  0  0
   -0.3230   -0.1720    1.8940 C   0  0  0  0  0  0  0  0  0  0  0  0
    0.3290    0.6320    1.0440 C   0  0  0  0  0  0  0  0  0  0  0  0
    1.7910    0.4340    0.7210 C   0  0  2  0  0  0  0  0  0  0  0  0
    2.3530   -0.8650    1.3270 C   0  0  0  0  0  0  0  0  0  0  0  0
    3.8540   -1.0260    1.0220 C   0  0  0  0  0  0  0  0  0  0  0  0
    4.2300   -2.4410    1.4510 C   0  0  0  0  0  0  0  0  0  0  0  0
    4.6750    0.0120    1.7820 C   0  0  0  0  0  0  0  0  0  0  0  0
    4.1330   -0.9430   -0.4900 C   0  0  0  0  0  0  0  0  0  0  0  0
    3.5710    0.3570   -1.0960 C   0  0  0  0  0  0  0  0  0  0  0  0
    2.0700    0.5180   -0.7910 C   0  0  2  0  0  0  0  0  0  0  0  0
    1.4810    1.8050   -1.3970 C   0  0  0  0  0  0  0  0  0  0  0  0
   -0.0280    1.9200   -1.1100 C   0  0  0  0  0  0  0  0  0  0  0  0
   -0.3110    1.8390    0.4010 C   0  0  1  0  0  0  0  0  0  0  0  0
    0.2330    3.1010    1.0650 C   0  0  0  0  0  0  0  0  0  0  0  0
    1.3580   -0.6450   -1.4390 C   0  0  0  0  0  0  0  0  0  0  0  0
    1.9320   -1.7140   -1.5750 O   0  0  0  0  0  0  0  0  0  0  0  0
    0.1140   -0.5070   -1.8590 O   0  0  0  0  0  0  0  0  0  0  0  0
   -5.9110    2.9060    1.7970 C   0  0  0  0  0  0  0  0  0  0  0  0
   -6.4180    2.0410    0.6470 C   0  0  0  0  0  0  0  0  0  0  0  0
   -6.4360    4.3330    1.6630 C   0  0  0  0  0  0  0  0  0  0  0  0
   -6.4300    2.2630    3.0610 C   0  0  0  0  0  0  0  0  0  0  0  0
  -14.1830    2.2180   -0.2400 H   0  0  0  0  0  0  0  0  0  0  0  0
  -14.4690    3.7880   -1.0210 H   0  0  0  0  0  0  0  0  0  0  0  0
  -13.1540    2.7390   -1.5910 H   0  0  0  0  0  0  0  0  0  0  0  0
  -13.3040    4.0710    1.1430 H   0  0  0  0  0  0  0  0  0  0  0  0
  -12.2750    4.5920   -0.2080 H   0  0  0  0  0  0  0  0  0  0  0  0
  -11.1270    2.3980   -0.1790 H   0  0  0  0  0  0  0  0  0  0  0  0
  -12.1560    1.8780    1.1730 H   0  0  0  0  0  0  0  0  0  0  0  0
  -11.2760    3.7320    2.5570 H   0  0  0  0  0  0  0  0  0  0  0  0
  -10.2470    4.2530    1.2060 H   0  0  0  0  0  0  0  0  0  0  0  0
   -9.0990    2.0590    1.2350 H   0  0  0  0  0  0  0  0  0  0  0  0
  -10.1280    1.5390    2.5860 H   0  0  0  0  0  0  0  0  0  0  0  0
   -6.2130    0.4020    5.7890 H   0  0  0  0  0  0  0  0  0  0  0  0
   -4.1280    0.0930    3.6310 H   0  0  0  0  0  0  0  0  0  0  0  0
   -3.6040    1.7620    4.2090 H   0  0  0  0  0  0  0  0  0  0  0  0
   -5.4840    0.4650    1.2140 H   0  0  0  0  0  0  0  0  0  0  0  0
   -4.1030   -0.5250    1.6140 H   0  0  0  0  0  0  0  0  0  0  0  0
   -3.9840    0.6070    0.1950 H   0  0  0  0  0  0  0  0  0  0  0  0
   -3.9790    3.6320    2.3830 H   0  0  0  0  0  0  0  0  0  0  0  0
   -4.2160    4.3240    0.1340 H   0  0  0  0  0  0  0  0  0  0  0  0
   -4.3710    2.5710   -0.4310 H   0  0  0  0  0  0  0  0  0  0  0  0
   -1.9970    3.9390    0.8310 H   0  0  0  0  0  0  0  0  0  0  0  0
   -2.1560    3.3980   -0.9290 H   0  0  0  0  0  0  0  0  0  0  0  0
   -2.1200    1.0740   -1.4670 H   0  0  0  0  0  0  0  0  0  0  0  0
   -1.9980   -0.1710   -0.2050 H   0  0  0  0  0  0  0  0  0  0  0  0
   -3.4880    0.7830   -0.3710 H   0  0  0  0  0  0  0  0  0  0  0  0
   -1.8500    2.1670    2.6420 H   0  0  0  0  0  0  0  0  0  0  0  0
   -2.3480   -0.6430    1.6940 H   0  0  0  0  0  0  0  0  0  0  0  0
   -1.8400   -0.0740    3.3700 H   0  0  0  0  0  0  0  0  0  0  0  0
    0.2030   -1.0160    2.3130 H   0  0  0  0  0  0  0  0  0  0  0  0
    2.3340    1.2550    1.1850 H   0  0  0  0  0  0  0  0  0  0  0  0
    1.8470   -1.6840    0.8190 H   0  0  0  0  0  0  0  0  0  0  0  0
    2.2280   -0.8190    2.4070 H   0  0  0  0  0  0  0  0  0  0  0  0
    5.2710   -2.4600    1.7660 H   0  0  0  0  0  0  0  0  0  0  0  0
    4.0920   -3.1230    0.6150 H   0  0  0  0  0  0  0  0  0  0  0  0
    3.5950   -2.7500    2.2790 H   0  0  0  0  0  0  0  0  0  0  0  0
    4.0800    0.9120    1.9240 H   0  0  0  0  0  0  0  0  0  0  0  0
    4.9600   -0.3910    2.7510 H   0  0  0  0  0  0  0  0  0  0  0  0
    5.5690    0.2550    1.2120 H   0  0  0  0  0  0  0  0  0  0  0  0
    3.5790   -1.7590   -0.9490 H   0  0  0  0  0  0  0  0  0  0  0  0
    5.2110   -0.9490   -0.6380 H   0  0  0  0  0  0  0  0  0  0  0  0
    3.6550    0.2520   -2.1760 H   0  0  0  0  0  0  0  0  0  0  0  0
    4.1010    1.1960   -0.6510 H   0  0  0  0  0  0  0  0  0  0  0  0
    1.5820    1.7100   -2.4760 H   0  0  0  0  0  0  0  0  0  0  0  0
    1.9800    2.6560   -0.9390 H   0  0  0  0  0  0  0  0  0  0  0  0
   -0.4940    1.0440   -1.5580 H   0  0  0  0  0  0  0  0  0  0  0  0
   -0.3710    2.8870   -1.4710 H   0  0  0  0  0  0  0  0  0  0  0  0
   -0.4990    3.9010    0.9780 H   0  0  0  0  0  0  0  0  0  0  0  0
    0.4290    2.9020    2.1160 H   0  0  0  0  0  0  0  0  0  0  0  0
    1.1570    3.3990    0.5740 H   0  0  0  0  0  0  0  0  0  0  0  0
   -0.1690   -1.3520   -2.2420 H   0  0  0  0  0  0  0  0  0  0  0  0
   -7.4620    2.2780    0.4480 H   0  0  0  0  0  0  0  0  0  0  0  0
   -6.3310    0.9910    0.9180 H   0  0  0  0  0  0  0  0  0  0  0  0
   -5.8260    2.2370   -0.2440 H   0  0  0  0  0  0  0  0  0  0  0  0
   -7.3650    4.4310    2.2200 H   0  0  0  0  0  0  0  0  0  0  0  0
   -5.7000    5.0290    2.0590 H   0  0  0  0  0  0  0  0  0  0  0  0
   -6.6170    4.5550    0.6140 H   0  0  0  0  0  0  0  0  0  0  0  0
  1 43  1  0  0  0  0
  1 44  1  0  0  0  0
  1 45  1  0  0  0  0
  1  2  1  0  0  0  0
  2 46  1  0  0  0  0
  2 47  1  0  0  0  0
  2  3  1  0  0  0  0
  3 48  1  0  0  0  0
  3 49  1  0  0  0  0
  3  4  1  0  0  0  0
  4 50  1  0  0  0  0
  4 51  1  0  0  0  0
  4  5  1  0  0  0  0
  5 52  1  0  0  0  0
  5 53  1  0  0  0  0
  5  6  1  0  0  0  0
  6  7  2  0  0  0  0
  6  8  1  0  0  0  0
  8  9  1  0  0  0  0
  9 10  2  0  0  0  0
 10 54  1  0  0  0  0
 10 11  1  0  0  0  0
 11 12  1  0  0  0  0
 12 55  1  0  0  0  0
 12 56  1  0  0  0  0
 12 13  1  0  0  0  0
 13 14  1  0  0  0  0
 14 57  1  0  0  0  0
 14 58  1  0  0  0  0
 14 59  1  0  0  0  0
 13 15  1  0  0  0  0
 15 60  1  0  0  0  0
 15 16  1  0  0  0  0
 16 61  1  0  0  0  0
 16 62  1  0  0  0  0
 16 17  1  0  0  0  0
 17 63  1  0  0  0  0
 17 64  1  0  0  0  0
 17 18  1  0  0  0  0
 18 19  1  0  0  0  0
 19 65  1  0  0  0  0
 19 66  1  0  0  0  0
 19 67  1  0  0  0  0
 18 20  1  0  0  0  0
 20 13  1  0  0  0  0
 20 68  1  0  0  0  0
 20 21  1  0  0  0  0
 21 69  1  0  0  0  0
 21 70  1  0  0  0  0
 21 22  1  0  0  0  0
 22 71  1  0  0  0  0
 22 23  2  0  0  0  0
 23 24  1  0  0  0  0
 24 72  1  0  0  0  0
 24 25  1  0  0  0  0
 25 73  1  0  0  0  0
 25 74  1  0  0  0  0
 25 26  1  0  0  0  0
 26 27  1  0  0  0  0
 27 75  1  0  0  0  0
 27 76  1  0  0  0  0
 27 77  1  0  0  0  0
 26 28  1  0  0  0  0
 28 78  1  0  0  0  0
 28 79  1  0  0  0  0
 28 80  1  0  0  0  0
 26 29  1  0  0  0  0
 29 81  1  0  0  0  0
 29 82  1  0  0  0  0
 29 30  1  0  0  0  0
 30 83  1  0  0  0  0
 30 84  1  0  0  0  0
 30 31  1  0  0  0  0
 31 24  1  0  0  0  0
 31 32  1  0  0  0  0
 32 85  1  0  0  0  0
 32 86  1  0  0  0  0
 32 33  1  0  0  0  0
 33 87  1  0  0  0  0
 33 88  1  0  0  0  0
 33 34  1  0  0  0  0
 34 18  1  0  0  0  0
 34 23  1  0  0  0  0
 34 35  1  0  0  0  0
 35 89  1  0  0  0  0
 35 90  1  0  0  0  0
 35 91  1  0  0  0  0
 31 36  1  0  0  0  0
 36 37  2  0  0  0  0
 36 38  1  0  0  0  0
 38 92  1  0  0  0  0
 15 39  1  0  0  0  0
 39 40  1  0  0  0  0
 40 93  1  0  0  0  0
 40 94  1  0  0  0  0
 40 95  1  0  0  0  0
 39 41  1  0  0  0  0
 41 96  1  0  0  0  0
 41 97  1  0  0  0  0
 41 98  1  0  0  0  0
 39 42  1  0  0  0  0
 42  8  1  0  0  0  0
 42 11  2  0  0  0  0
M  END
>  <LOGBIO>
5.7600

>  <PRED_LOGBIO>
5.2300

>  <XV_RES>
1.2740

>  <WHL_TMPL>
1

>  <ANCH>
14-34;27-28

$$$$
ROW6
  -MTS-   01071502543D 0   0.00000     0.00000     0

 41 43  0  0  0  0  0  0  0  0999 V2000
   -0.1070    7.8560   -0.3210 F   0  0  0  0  0  0  0  0  0  0  0  0
   -0.5740    6.6280   -0.5330 C   0  0  0  0  0  0  0  0  0  0  0  0
   -1.7880    6.5180    0.0000 F   0  0  0  0  0  0  0  0  0  0  0  0
   -0.6420    6.3990   -1.8410 F   0  0  0  0  0  0  0  0  0  0  0  0
    0.3500    5.6210    0.1080 C   0  0  0  0  0  0  0  0  0  0  0  0
    0.4800    4.3410   -0.4430 C   0  0  0  0  0  0  0  0  0  0  0  0
    1.3370    3.4060    0.1510 C   0  0  0  0  0  0  0  0  0  0  0  0
    1.4780    2.0250   -0.4430 C   0  0  0  0  0  0  0  0  0  0  0  0
    1.7990    1.0240    0.6660 O   0  0  0  0  0  0  0  0  0  0  0  0
    0.7000    0.4760    1.2740 C   0  0  0  0  0  0  0  0  0  0  0  0
    0.1390   -0.7050    0.7720 C   0  0  0  0  0  0  0  0  0  0  0  0
   -0.9840   -1.2650    1.3930 C   0  0  0  0  0  0  0  0  0  0  0  0
   -1.5450   -0.6450    2.5150 C   0  0  0  0  0  0  0  0  0  0  0  0
   -3.0690   -1.4050    3.3580 Br  0  0  0  0  0  0  0  0  0  0  0  0
   -0.9840    0.5350    3.0170 C   0  0  0  0  0  0  0  0  0  0  0  0
    0.1390    1.0960    2.3960 C   0  0  0  0  0  0  0  0  0  0  0  0
    0.7320    2.3430    2.9270 C   0  0  0  0  0  0  0  0  0  0  0  0
    0.3080    3.5320    2.4760 C   0  0  0  0  0  0  0  0  0  0  0  0
   -0.9340    3.8790    1.2640 S   0  0  0  0  0  0  0  0  0  0  0  0
   -0.7880    5.6410    1.3460 C   0  0  0  0  0  0  0  0  0  0  0  0
   -1.4310    6.4650    0.6970 O   0  0  0  0  0  0  0  0  0  0  0  0
    0.1550    5.8970    2.2480 N   0  0  0  0  0  0  0  0  0  0  0  0
    0.7590    4.8860    2.8660 C   0  0  0  0  0  0  0  0  0  0  0  0
    1.6380    5.0660    3.7080 O   0  0  0  0  0  0  0  0  0  0  0  0
    2.0640    3.7530    1.2970 C   0  0  0  0  0  0  0  0  0  0  0  0
    1.9340    5.0330    1.8480 C   0  0  0  0  0  0  0  0  0  0  0  0
    1.0770    5.9670    1.2530 C   0  0  0  0  0  0  0  0  0  0  0  0
    2.6340    5.3670    2.9520 C   0  0  0  0  0  0  0  0  0  0  0  0
    1.8740    5.6830    3.9970 F   0  0  0  0  0  0  0  0  0  0  0  0
    3.2990    6.4750    2.6380 F   0  0  0  0  0  0  0  0  0  0  0  0
    3.4800    4.3920    3.2710 F   0  0  0  0  0  0  0  0  0  0  0  0
   -0.0810    4.0740   -1.3270 H   0  0  0  0  0  0  0  0  0  0  0  0
    2.3440    2.0530   -1.1010 H   0  0  0  0  0  0  0  0  0  0  0  0
    0.5320    1.7430   -0.8990 H   0  0  0  0  0  0  0  0  0  0  0  0
    0.5720   -1.1830   -0.0940 H   0  0  0  0  0  0  0  0  0  0  0  0
   -1.4170   -2.1750    1.0050 H   0  0  0  0  0  0  0  0  0  0  0  0
   -1.4170    1.0140    3.8830 H   0  0  0  0  0  0  0  0  0  0  0  0
    1.5080    2.2960    3.6770 H   0  0  0  0  0  0  0  0  0  0  0  0
    0.4100    6.8510    2.4620 H   0  0  0  0  0  0  0  0  0  0  0  0
    2.7250    3.0330    1.7560 H   0  0  0  0  0  0  0  0  0  0  0  0
    0.9770    6.9550    1.6780 H   0  0  0  0  0  0  0  0  0  0  0  0
  1  2  1  0  0  0  0
  2  3  1  0  0  0  0
  2  4  1  0  0  0  0
  2  5  1  0  0  0  0
  5  6  2  0  0  0  0
  6 32  1  0  0  0  0
  6  7  1  0  0  0  0
  7  8  1  0  0  0  0
  8 33  1  0  0  0  0
  8 34  1  0  0  0  0
  8  9  1  0  0  0  0
  9 10  1  0  0  0  0
 10 11  2  0  0  0  0
 11 35  1  0  0  0  0
 11 12  1  0  0  0  0
 12 36  1  0  0  0  0
 12 13  2  0  0  0  0
 13 14  1  0  0  0  0
 13 15  1  0  0  0  0
 15 37  1  0  0  0  0
 15 16  2  0  0  0  0
 16 10  1  0  0  0  0
 16 17  1  0  0  0  0
 17 38  1  0  0  0  0
 17 18  2  0  0  0  0
 18 19  1  0  0  0  0
 19 20  1  0  0  0  0
 20 21  2  0  0  0  0
 20 22  1  0  0  0  0
 22 39  1  0  0  0  0
 22 23  1  0  0  0  0
 23 18  1  0  0  0  0
 23 24  2  0  0  0  0
  7 25  2  0  0  0  0
 25 40  1  0  0  0  0
 25 26  1  0  0  0  0
 26 27  2  0  0  0  0
 27  5  1  0  0  0  0
 27 41  1  0  0  0  0
 26 28  1  0  0  0  0
 28 29  1  0  0  0  0
 28 30  1  0  0  0  0
 28 31  1  0  0  0  0
M  END
>  <LOGBIO>
5.3000

>  <PRED_LOGBIO>
5.1500

>  <XV_RES>
0.1450

>  <WHL_TMPL>
3

>  <ANCH>
18-25;8-33

$$$$
ROW7
  -MTS-   01071502543D 0   0.00000     0.00000     0

104109  0  0  1  0  0  0  0  0999 V2000
    5.6840    4.8010    4.6850 C   0  0  0  0  0  0  0  0  0  0  0  0
    5.1120    3.6490    3.8640 C   0  0  0  0  0  0  0  0  0  0  0  0
    5.8230    2.3400    4.1920 C   0  0  0  0  0  0  0  0  0  0  0  0
    5.3160    4.0270    2.3850 C   0  0  0  0  0  0  0  0  0  0  0  0
    4.5680    3.0600    1.4490 C   0  0  0  0  0  0  0  0  0  0  0  0
    3.0730    2.9740    1.8060 C   0  0  2  0  0  0  0  0  0  0  0  0
    2.4810    4.3700    1.6110 C   0  0  0  0  0  0  0  0  0  0  0  0
    1.3480    4.5770    2.5870 C   0  0  0  0  0  0  0  0  0  0  0  0
    1.0410    3.6820    3.3720 O   0  0  0  0  0  0  0  0  0  0  0  0
    0.6820    5.7280    2.5980 N   0  0  0  0  0  0  0  0  0  0  0  0
   -0.4220    5.9300    3.5480 C   0  0  0  0  0  0  0  0  0  0  0  0
   -1.0130    7.3250    3.3520 C   0  0  0  0  0  0  0  0  0  0  0  0
   -2.1460    7.5330    4.3280 C   0  0  0  0  0  0  0  0  0  0  0  0
   -1.8900    8.0740    5.5940 C   0  0  0  0  0  0  0  0  0  0  0  0
   -2.9410    8.2660    6.4990 C   0  0  0  0  0  0  0  0  0  0  0  0
   -4.2480    7.9180    6.1380 C   0  0  0  0  0  0  0  0  0  0  0  0
   -4.5040    7.3770    4.8730 C   0  0  0  0  0  0  0  0  0  0  0  0
   -6.1280    6.9430    4.4240 Cl  0  0  0  0  0  0  0  0  0  0  0  0
   -3.4530    7.1840    3.9680 C   0  0  0  0  0  0  0  0  0  0  0  0
    0.0990    5.7970    4.9590 C   0  0  0  0  0  0  0  0  0  0  0  0
    1.2790    5.5560    5.1540 O   0  0  0  0  0  0  0  0  0  0  0  0
   -0.7230    5.9410    5.9820 O   0  0  0  0  0  0  0  0  0  0  0  0
    2.3000    2.0190    0.8770 C   0  0  0  0  0  0  0  0  0  0  0  0
    0.8020    1.9800    1.2340 C   0  0  0  0  0  0  0  0  0  0  0  0
    0.5960    1.6010    2.7130 C   0  0  2  0  0  0  0  0  0  0  0  0
    1.0040    0.1430    2.9030 C   0  0  0  0  0  0  0  0  0  0  0  0
    1.4090    2.4630    3.6490 C   0  0  0  0  0  0  0  0  0  0  0  0
    0.8980    3.0170    4.7580 C   0  0  0  0  0  0  0  0  0  0  0  0
   -0.5400    2.8330    5.1790 C   0  0  0  0  0  0  0  0  0  0  0  0
   -1.2470    1.6790    4.4440 C   0  0  2  0  0  0  0  0  0  0  0  0
   -2.7660    1.7390    4.6940 C   0  0  1  0  0  0  0  0  0  0  0  0
   -3.2650    3.0760    4.1550 C   0  0  0  0  0  0  0  0  0  0  0  0
   -3.0900    1.6980    6.1990 C   0  0  0  0  0  0  0  0  0  0  0  0
   -4.6090    1.7580    6.4490 C   0  0  0  0  0  0  0  0  0  0  0  0
   -5.3500    0.6460    5.6830 C   0  0  2  0  0  0  0  0  0  0  0  0
   -6.7450    0.9370    5.8020 O   0  0  0  0  0  0  0  0  0  0  0  0
   -5.0250    0.6870    4.1780 C   0  0  0  0  0  0  0  0  0  0  0  0
   -5.7160   -0.4720    3.4650 C   0  0  0  0  0  0  0  0  0  0  0  0
   -5.9730    1.0960    5.3020 C   0  0  0  0  0  0  0  0  0  0  0  0
   -3.5070    0.6270    3.9280 C   0  0  2  0  0  0  0  0  0  0  0  0
   -3.1820    0.6680    2.4230 C   0  0  0  0  0  0  0  0  0  0  0  0
   -1.6640    0.6080    2.1730 C   0  0  0  0  0  0  0  0  0  0  0  0
   -0.9220    1.7200    2.9390 C   0  0  1  0  0  0  0  0  0  0  0  0
   -1.3830    3.0660    2.3880 C   0  0  0  0  0  0  0  0  0  0  0  0
    2.8680    2.5970    3.2850 C   0  0  2  0  0  0  0  0  0  0  0  0
    3.6160    3.5630    4.2220 C   0  0  0  0  0  0  0  0  0  0  0  0
    4.9090    5.5460    4.8540 H   0  0  0  0  0  0  0  0  0  0  0  0
    6.0400    4.4240    5.6410 H   0  0  0  0  0  0  0  0  0  0  0  0
    6.5120    5.2560    4.1440 H   0  0  0  0  0  0  0  0  0  0  0  0
    6.8600    2.5440    4.4480 H   0  0  0  0  0  0  0  0  0  0  0  0
    5.7860    1.6810    3.3260 H   0  0  0  0  0  0  0  0  0  0  0  0
    5.3290    1.8590    5.0340 H   0  0  0  0  0  0  0  0  0  0  0  0
    6.3760    3.8940    2.1790 H   0  0  0  0  0  0  0  0  0  0  0  0
    4.9170    5.0270    2.2310 H   0  0  0  0  0  0  0  0  0  0  0  0
    4.9840    2.0720    1.6320 H   0  0  0  0  0  0  0  0  0  0  0  0
    4.6540    3.4380    0.4320 H   0  0  0  0  0  0  0  0  0  0  0  0
    2.1070    4.4660    0.5940 H   0  0  0  0  0  0  0  0  0  0  0  0
    3.2520    5.1180    1.7860 H   0  0  0  0  0  0  0  0  0  0  0  0
    0.9340    6.4630    1.9530 H   0  0  0  0  0  0  0  0  0  0  0  0
   -1.1920    5.1820    3.3730 H   0  0  0  0  0  0  0  0  0  0  0  0
   -1.3880    7.4220    2.3360 H   0  0  0  0  0  0  0  0  0  0  0  0
   -0.2420    8.0730    3.5270 H   0  0  0  0  0  0  0  0  0  0  0  0
   -0.8820    8.3430    5.8720 H   0  0  0  0  0  0  0  0  0  0  0  0
   -2.7430    8.6840    7.4750 H   0  0  0  0  0  0  0  0  0  0  0  0
   -5.0590    8.0660    6.8360 H   0  0  0  0  0  0  0  0  0  0  0  0
   -3.6510    6.7670    2.9910 H   0  0  0  0  0  0  0  0  0  0  0  0
   -0.2110    5.8210    6.7970 H   0  0  0  0  0  0  0  0  0  0  0  0
    2.6880    1.0220    1.0710 H   0  0  0  0  0  0  0  0  0  0  0  0
    2.3970    2.3840   -0.1430 H   0  0  0  0  0  0  0  0  0  0  0  0
    0.3670    1.1740    0.6470 H   0  0  0  0  0  0  0  0  0  0  0  0
    0.3870    2.9730    1.0750 H   0  0  0  0  0  0  0  0  0  0  0  0
    2.0260    0.0970    3.2720 H   0  0  0  0  0  0  0  0  0  0  0  0
    0.9380   -0.3780    1.9500 H   0  0  0  0  0  0  0  0  0  0  0  0
    0.3370   -0.3290    3.6210 H   0  0  0  0  0  0  0  0  0  0  0  0
    1.5440    3.6210    5.3770 H   0  0  0  0  0  0  0  0  0  0  0  0
   -1.0580    3.7410    4.8790 H   0  0  0  0  0  0  0  0  0  0  0  0
   -0.5570    2.6100    6.2440 H   0  0  0  0  0  0  0  0  0  0  0  0
   -0.8730    0.7400    4.8460 H   0  0  0  0  0  0  0  0  0  0  0  0
   -3.3020    3.8020    4.9640 H   0  0  0  0  0  0  0  0  0  0  0  0
   -2.5880    3.4310    3.3800 H   0  0  0  0  0  0  0  0  0  0  0  0
   -4.2610    2.9490    3.7360 H   0  0  0  0  0  0  0  0  0  0  0  0
   -2.6730    2.6070    6.6270 H   0  0  0  0  0  0  0  0  0  0  0  0
   -2.7160    0.7600    6.6020 H   0  0  0  0  0  0  0  0  0  0  0  0
   -4.9520    2.7010    6.0290 H   0  0  0  0  0  0  0  0  0  0  0  0
   -4.7840    1.6130    7.5130 H   0  0  0  0  0  0  0  0  0  0  0  0
   -5.1010   -0.3280    6.0970 H   0  0  0  0  0  0  0  0  0  0  0  0
   -7.2610    0.4390    5.1480 H   0  0  0  0  0  0  0  0  0  0  0  0
   -6.7960   -0.3590    3.5340 H   0  0  0  0  0  0  0  0  0  0  0  0
   -5.4600   -1.3750    4.0160 H   0  0  0  0  0  0  0  0  0  0  0  0
   -5.3450   -0.4700    2.4420 H   0  0  0  0  0  0  0  0  0  0  0  0
   -5.5190    0.8620    6.2620 H   0  0  0  0  0  0  0  0  0  0  0  0
   -6.1660    2.1650    5.2420 H   0  0  0  0  0  0  0  0  0  0  0  0
   -6.9100    0.5520    5.2020 H   0  0  0  0  0  0  0  0  0  0  0  0
   -3.1510   -0.3260    4.3120 H   0  0  0  0  0  0  0  0  0  0  0  0
   -3.5140    1.6400    2.0640 H   0  0  0  0  0  0  0  0  0  0  0  0
   -3.6390   -0.2010    1.9530 H   0  0  0  0  0  0  0  0  0  0  0  0
   -1.5190    0.8170    1.1140 H   0  0  0  0  0  0  0  0  0  0  0  0
   -1.2980   -0.3520    2.5280 H   0  0  0  0  0  0  0  0  0  0  0  0
   -0.5760    3.7910    2.4810 H   0  0  0  0  0  0  0  0  0  0  0  0
   -2.2470    3.4120    2.9510 H   0  0  0  0  0  0  0  0  0  0  0  0
   -1.6520    2.9570    1.3400 H   0  0  0  0  0  0  0  0  0  0  0  0
    3.3210    1.6170    3.4220 H   0  0  0  0  0  0  0  0  0  0  0  0
    3.2000    4.5510    4.0380 H   0  0  0  0  0  0  0  0  0  0  0  0
    3.5310    3.1860    5.2390 H   0  0  0  0  0  0  0  0  0  0  0  0
  1 47  1  0  0  0  0
  1 48  1  0  0  0  0
  1 49  1  0  0  0  0
  1  2  1  0  0  0  0
  2  3  1  0  0  0  0
  3 50  1  0  0  0  0
  3 51  1  0  0  0  0
  3 52  1  0  0  0  0
  2  4  1  0  0  0  0
  4 53  1  0  0  0  0
  4 54  1  0  0  0  0
  4  5  1  0  0  0  0
  5 55  1  0  0  0  0
  5 56  1  0  0  0  0
  5  6  1  0  0  0  0
  6  7  1  0  0  0  0
  7 57  1  0  0  0  0
  7 58  1  0  0  0  0
  7  8  1  0  0  0  0
  8  9  2  0  0  0  0
  8 10  1  0  0  0  0
 10 59  1  0  0  0  0
 10 11  1  0  0  0  0
 11 60  1  0  0  0  0
 11 12  1  0  0  0  0
 12 61  1  0  0  0  0
 12 62  1  0  0  0  0
 12 13  1  0  0  0  0
 13 14  2  0  0  0  0
 14 63  1  0  0  0  0
 14 15  1  0  0  0  0
 15 64  1  0  0  0  0
 15 16  2  0  0  0  0
 16 65  1  0  0  0  0
 16 17  1  0  0  0  0
 17 18  1  0  0  0  0
 17 19  2  0  0  0  0
 19 13  1  0  0  0  0
 19 66  1  0  0  0  0
 11 20  1  0  0  0  0
 20 21  2  0  0  0  0
 20 22  1  0  0  0  0
 22 67  1  0  0  0  0
  6 23  1  0  0  0  0
 23 68  1  0  0  0  0
 23 69  1  0  0  0  0
 23 24  1  0  0  0  0
 24 70  1  0  0  0  0
 24 71  1  0  0  0  0
 24 25  1  0  0  0  0
 25 26  1  0  0  0  0
 26 72  1  0  0  0  0
 26 73  1  0  0  0  0
 26 74  1  0  0  0  0
 25 27  1  0  0  0  0
 27 28  2  0  0  0  0
 28 75  1  0  0  0  0
 28 29  1  0  0  0  0
 29 76  1  0  0  0  0
 29 77  1  0  0  0  0
 29 30  1  0  0  0  0
 30 78  1  0  0  0  0
 30 31  1  0  0  0  0
 31 32  1  0  0  0  0
 32 79  1  0  0  0  0
 32 80  1  0  0  0  0
 32 81  1  0  0  0  0
 31 33  1  0  0  0  0
 33 82  1  0  0  0  0
 33 83  1  0  0  0  0
 33 34  1  0  0  0  0
 34 84  1  0  0  0  0
 34 85  1  0  0  0  0
 34 35  1  0  0  0  0
 35 86  1  0  0  0  0
 35 36  1  0  0  0  0
 36 87  1  0  0  0  0
 35 37  1  0  0  0  0
 37 38  1  0  0  0  0
 38 88  1  0  0  0  0
 38 89  1  0  0  0  0
 38 90  1  0  0  0  0
 37 39  1  0  0  0  0
 39 91  1  0  0  0  0
 39 92  1  0  0  0  0
 39 93  1  0  0  0  0
 37 40  1  0  0  0  0
 40 31  1  0  0  0  0
 40 94  1  0  0  0  0
 40 41  1  0  0  0  0
 41 95  1  0  0  0  0
 41 96  1  0  0  0  0
 41 42  1  0  0  0  0
 42 97  1  0  0  0  0
 42 98  1  0  0  0  0
 42 43  1  0  0  0  0
 43 25  1  0  0  0  0
 43 30  1  0  0  0  0
 43 44  1  0  0  0  0
 44 99  1  0  0  0  0
 44100  1  0  0  0  0
 44101  1  0  0  0  0
 27 45  1  0  0  0  0
 45  6  1  0  0  0  0
 45102  1  0  0  0  0
 45 46  1  0  0  0  0
 46  2  1  0  0  0  0
 46103  1  0  0  0  0
 46104  1  0  0  0  0
M  END
>  <LOGBIO>
6.2900

>  <PRED_LOGBIO>
6.3000

>  <XV_RES>
-0.0040

>  <WHL_TMPL>
1

>  <ANCH>
18-23;78-79

$$$$
ROW8
  -MTS-   01071502543D 0   0.00000     0.00000     0

 98102  0  0  1  0  0  0  0  0999 V2000
   -5.7160   -0.4720    3.4650 C   0  0  0  0  0  0  0  0  0  0  0  0
   -5.0250    0.6870    4.1780 C   0  0  0  0  0  0  0  0  0  0  0  0
   -5.9730    1.0960    5.3020 C   0  0  0  0  0  0  0  0  0  0  0  0
   -3.6830    0.2160    4.7680 C   0  0  0  0  0  0  0  0  0  0  0  0
   -2.6720   -0.1340    3.6600 C   0  0  0  0  0  0  0  0  0  0  0  0
   -2.9820   -0.0220    2.5110 O   0  0  0  0  0  0  0  0  0  0  0  0
   -1.4360   -0.5670    3.9870 O   0  0  0  0  0  0  0  0  0  0  0  0
   -0.5320   -0.8800    2.9240 C   0  0  1  0  0  0  0  0  0  0  0  0
   -0.8210    0.0430    1.7260 C   0  0  0  0  0  0  0  0  0  0  0  0
    0.0480   -0.3240    0.5090 C   0  0  0  0  0  0  0  0  0  0  0  0
   -0.1120   -1.8080    0.1290 C   0  0  1  0  0  0  0  0  0  0  0  0
   -1.5600   -1.9750   -0.3210 C   0  0  0  0  0  0  0  0  0  0  0  0
    0.1780   -2.7310    1.3270 C   0  0  1  0  0  0  0  0  0  0  0  0
    0.0180   -4.2140    0.9470 C   0  0  0  0  0  0  0  0  0  0  0  0
    0.8870   -4.5810   -0.2690 C   0  0  0  0  0  0  0  0  0  0  0  0
    0.5980   -3.6590   -1.4680 C   0  0  2  0  0  0  0  0  0  0  0  0
   -0.8380   -3.9340   -1.9050 C   0  0  0  0  0  0  0  0  0  0  0  0
    0.7580   -2.1750   -1.0880 C   0  0  2  0  0  0  0  0  0  0  0  0
    0.4070   -1.2800   -2.2910 C   0  0  0  0  0  0  0  0  0  0  0  0
    0.9990   -1.7610   -3.5940 C   0  0  0  0  0  0  0  0  0  0  0  0
    1.4980   -2.9950   -3.7560 C   0  0  0  0  0  0  0  0  0  0  0  0
    2.1550   -3.4270   -5.0440 C   0  0  2  0  0  0  0  0  0  0  0  0
    2.0140   -2.3710   -6.1560 C   0  0  0  0  0  0  0  0  0  0  0  0
    2.7280   -2.8140   -7.4470 C   0  0  0  0  0  0  0  0  0  0  0  0
    2.5030   -1.7800   -8.5460 C   0  0  0  0  0  0  0  0  0  0  0  0
    4.2370   -2.8470   -7.2220 C   0  0  0  0  0  0  0  0  0  0  0  0
    2.2360   -4.1950   -7.9170 C   0  0  0  0  0  0  0  0  0  0  0  0
    2.3770   -5.2510   -6.8050 C   0  0  0  0  0  0  0  0  0  0  0  0
    1.6640   -4.8090   -5.5140 C   0  0  2  0  0  0  0  0  0  0  0  0
    1.7800   -5.8540   -4.3890 C   0  0  0  0  0  0  0  0  0  0  0  0
    1.0250   -5.4040   -3.1250 C   0  0  0  0  0  0  0  0  0  0  0  0
    1.5150   -4.0230   -2.6500 C   0  0  1  0  0  0  0  0  0  0  0  0
    2.9320   -4.1820   -2.1070 C   0  0  0  0  0  0  0  0  0  0  0  0
    0.1960   -4.7440   -5.8630 C   0  0  0  0  0  0  0  0  0  0  0  0
   -0.2590   -5.4780   -6.7240 O   0  0  0  0  0  0  0  0  0  0  0  0
   -0.5950   -3.8930   -5.2350 O   0  0  0  0  0  0  0  0  0  0  0  0
   -0.6920   -2.3640    2.5440 C   0  0  0  0  0  0  0  0  0  0  0  0
   -0.3250   -3.2480    3.7320 C   0  0  0  0  0  0  0  0  0  0  0  0
   -2.1570   -2.6700    2.2470 C   0  0  0  0  0  0  0  0  0  0  0  0
   -4.8300    1.8630    3.2020 C   0  0  0  0  0  0  0  0  0  0  0  0
   -4.2920    2.8900    3.5830 O   0  0  0  0  0  0  0  0  0  0  0  0
   -5.2450    1.7600    1.9530 O   0  0  0  0  0  0  0  0  0  0  0  0
   -6.7960   -0.3590    3.5340 H   0  0  0  0  0  0  0  0  0  0  0  0
   -5.4600   -0.3870    2.4110 H   0  0  0  0  0  0  0  0  0  0  0  0
   -5.3450   -1.3840    3.9280 H   0  0  0  0  0  0  0  0  0  0  0  0
   -7.0050    0.9780    4.9780 H   0  0  0  0  0  0  0  0  0  0  0  0
   -5.8180    2.1600    5.4700 H   0  0  0  0  0  0  0  0  0  0  0  0
   -5.7160    0.4800    6.1610 H   0  0  0  0  0  0  0  0  0  0  0  0
   -3.8900   -0.7110    5.2980 H   0  0  0  0  0  0  0  0  0  0  0  0
   -3.2690    1.0280    5.3620 H   0  0  0  0  0  0  0  0  0  0  0  0
    0.4850   -0.7080    3.2700 H   0  0  0  0  0  0  0  0  0  0  0  0
   -1.8720   -0.0340    1.4550 H   0  0  0  0  0  0  0  0  0  0  0  0
   -0.6300    1.0760    2.0080 H   0  0  0  0  0  0  0  0  0  0  0  0
    1.0930   -0.1200    0.7350 H   0  0  0  0  0  0  0  0  0  0  0  0
   -0.2320    0.2980   -0.3380 H   0  0  0  0  0  0  0  0  0  0  0  0
   -1.8910   -2.9900   -0.1100 H   0  0  0  0  0  0  0  0  0  0  0  0
   -2.1910   -1.2690    0.2160 H   0  0  0  0  0  0  0  0  0  0  0  0
   -1.6320   -1.7860   -1.3900 H   0  0  0  0  0  0  0  0  0  0  0  0
    1.2170   -2.5780    1.6120 H   0  0  0  0  0  0  0  0  0  0  0  0
   -1.0260   -4.4200    0.7200 H   0  0  0  0  0  0  0  0  0  0  0  0
    0.2980   -4.8380    1.7940 H   0  0  0  0  0  0  0  0  0  0  0  0
    1.9390   -4.5040    0.0000 H   0  0  0  0  0  0  0  0  0  0  0  0
    0.6960   -5.6140   -0.5540 H   0  0  0  0  0  0  0  0  0  0  0  0
   -0.9310   -3.7570   -2.9750 H   0  0  0  0  0  0  0  0  0  0  0  0
   -1.5140   -3.2720   -1.3680 H   0  0  0  0  0  0  0  0  0  0  0  0
   -1.0930   -4.9680   -1.6850 H   0  0  0  0  0  0  0  0  0  0  0  0
    1.8000   -2.0010   -0.8260 H   0  0  0  0  0  0  0  0  0  0  0  0
   -0.6750   -1.2220   -2.3900 H   0  0  0  0  0  0  0  0  0  0  0  0
    0.7500   -0.2660   -2.0950 H   0  0  0  0  0  0  0  0  0  0  0  0
    1.0230   -1.0810   -4.4330 H   0  0  0  0  0  0  0  0  0  0  0  0
    3.2200   -3.5270   -4.8410 H   0  0  0  0  0  0  0  0  0  0  0  0
    0.9600   -2.2030   -6.3650 H   0  0  0  0  0  0  0  0  0  0  0  0
    2.4350   -1.4280   -5.8150 H   0  0  0  0  0  0  0  0  0  0  0  0
    1.5410   -1.2930   -8.3960 H   0  0  0  0  0  0  0  0  0  0  0  0
    3.2950   -1.0350   -8.5110 H   0  0  0  0  0  0  0  0  0  0  0  0
    2.5120   -2.2730   -9.5160 H   0  0  0  0  0  0  0  0  0  0  0  0
    4.7480   -2.6300   -8.1580 H   0  0  0  0  0  0  0  0  0  0  0  0
    4.5290   -3.8340   -6.8700 H   0  0  0  0  0  0  0  0  0  0  0  0
    4.5090   -2.1010   -6.4790 H   0  0  0  0  0  0  0  0  0  0  0  0
    1.1930   -4.1260   -8.2190 H   0  0  0  0  0  0  0  0  0  0  0  0
    2.8100   -4.5080   -8.7870 H   0  0  0  0  0  0  0  0  0  0  0  0
    3.4320   -5.4190   -6.5960 H   0  0  0  0  0  0  0  0  0  0  0  0
    1.9560   -6.1950   -7.1450 H   0  0  0  0  0  0  0  0  0  0  0  0
    2.8290   -6.0120   -4.1470 H   0  0  0  0  0  0  0  0  0  0  0  0
    1.3740   -6.8040   -4.7330 H   0  0  0  0  0  0  0  0  0  0  0  0
   -0.0410   -5.3560   -3.3370 H   0  0  0  0  0  0  0  0  0  0  0  0
    1.1760   -6.1340   -2.3320 H   0  0  0  0  0  0  0  0  0  0  0  0
    3.6490   -3.9130   -2.8800 H   0  0  0  0  0  0  0  0  0  0  0  0
    3.0920   -5.2160   -1.8080 H   0  0  0  0  0  0  0  0  0  0  0  0
    3.0660   -3.5310   -1.2460 H   0  0  0  0  0  0  0  0  0  0  0  0
   -1.4910   -3.9980   -5.5920 H   0  0  0  0  0  0  0  0  0  0  0  0
    0.0740   -4.1940    3.3710 H   0  0  0  0  0  0  0  0  0  0  0  0
   -1.2120   -3.4340    4.3330 H   0  0  0  0  0  0  0  0  0  0  0  0
    0.4260   -2.7460    4.3390 H   0  0  0  0  0  0  0  0  0  0  0  0
   -2.7920   -2.0150    2.8400 H   0  0  0  0  0  0  0  0  0  0  0  0
   -2.3550   -2.5060    1.1900 H   0  0  0  0  0  0  0  0  0  0  0  0
   -2.3700   -3.7060    2.4990 H   0  0  0  0  0  0  0  0  0  0  0  0
   -5.0370    2.5910    1.4990 H   0  0  0  0  0  0  0  0  0  0  0  0
  1 43  1  0  0  0  0
  1 44  1  0  0  0  0
  1 45  1  0  0  0  0
  1  2  1  0  0  0  0
  2  3  1  0  0  0  0
  3 46  1  0  0  0  0
  3 47  1  0  0  0  0
  3 48  1  0  0  0  0
  2  4  1  0  0  0  0
  4 49  1  0  0  0  0
  4 50  1  0  0  0  0
  4  5  1  0  0  0  0
  5  6  2  0  0  0  0
  5  7  1  0  0  0  0
  7  8  1  0  0  0  0
  8 51  1  0  0  0  0
  8  9  1  0  0  0  0
  9 52  1  0  0  0  0
  9 53  1  0  0  0  0
  9 10  1  0  0  0  0
 10 54  1  0  0  0  0
 10 55  1  0  0  0  0
 10 11  1  0  0  0  0
 11 12  1  0  0  0  0
 12 56  1  0  0  0  0
 12 57  1  0  0  0  0
 12 58  1  0  0  0  0
 11 13  1  0  0  0  0
 13 59  1  0  0  0  0
 13 14  1  0  0  0  0
 14 60  1  0  0  0  0
 14 61  1  0  0  0  0
 14 15  1  0  0  0  0
 15 62  1  0  0  0  0
 15 63  1  0  0  0  0
 15 16  1  0  0  0  0
 16 17  1  0  0  0  0
 17 64  1  0  0  0  0
 17 65  1  0  0  0  0
 17 66  1  0  0  0  0
 16 18  1  0  0  0  0
 18 11  1  0  0  0  0
 18 67  1  0  0  0  0
 18 19  1  0  0  0  0
 19 68  1  0  0  0  0
 19 69  1  0  0  0  0
 19 20  1  0  0  0  0
 20 70  1  0  0  0  0
 20 21  2  0  0  0  0
 21 22  1  0  0  0  0
 22 71  1  0  0  0  0
 22 23  1  0  0  0  0
 23 72  1  0  0  0  0
 23 73  1  0  0  0  0
 23 24  1  0  0  0  0
 24 25  1  0  0  0  0
 25 74  1  0  0  0  0
 25 75  1  0  0  0  0
 25 76  1  0  0  0  0
 24 26  1  0  0  0  0
 26 77  1  0  0  0  0
 26 78  1  0  0  0  0
 26 79  1  0  0  0  0
 24 27  1  0  0  0  0
 27 80  1  0  0  0  0
 27 81  1  0  0  0  0
 27 28  1  0  0  0  0
 28 82  1  0  0  0  0
 28 83  1  0  0  0  0
 28 29  1  0  0  0  0
 29 22  1  0  0  0  0
 29 30  1  0  0  0  0
 30 84  1  0  0  0  0
 30 85  1  0  0  0  0
 30 31  1  0  0  0  0
 31 86  1  0  0  0  0
 31 87  1  0  0  0  0
 31 32  1  0  0  0  0
 32 16  1  0  0  0  0
 32 21  1  0  0  0  0
 32 33  1  0  0  0  0
 33 88  1  0  0  0  0
 33 89  1  0  0  0  0
 33 90  1  0  0  0  0
 29 34  1  0  0  0  0
 34 35  2  0  0  0  0
 34 36  1  0  0  0  0
 36 91  1  0  0  0  0
 13 37  1  0  0  0  0
 37  8  1  0  0  0  0
 37 38  1  0  0  0  0
 38 92  1  0  0  0  0
 38 93  1  0  0  0  0
 38 94  1  0  0  0  0
 37 39  1  0  0  0  0
 39 95  1  0  0  0  0
 39 96  1  0  0  0  0
 39 97  1  0  0  0  0
  2 40  1  0  0  0  0
 40 41  2  0  0  0  0
 40 42  1  0  0  0  0
 42 98  1  0  0  0  0
M  END
>  <LOGBIO>
5.6300

>  <PRED_LOGBIO>
5.6300

>  <XV_RES>
0.0030

>  <WHL_TMPL>
1

>  <ANCH>
18-23;5-1

$$$$
ROW9
  -MTS-   01071502543D 0   0.00000     0.00000     0

 86 90  0  0  1  0  0  0  0  0999 V2000
   -5.3580   -1.6080    7.7940 C   0  0  0  0  0  0  0  0  0  0  0  0
   -4.9930   -0.3920    6.9470 C   0  0  0  0  0  0  0  0  0  0  0  0
   -4.3750    0.7060    7.8070 C   0  0  0  0  0  0  0  0  0  0  0  0
   -6.3020    0.0930    6.2980 C   0  0  0  0  0  0  0  0  0  0  0  0
   -6.0360    1.1690    5.2290 C   0  0  0  0  0  0  0  0  0  0  0  0
   -5.0320    0.6750    4.1700 C   0  0  2  0  0  0  0  0  0  0  0  0
   -4.7560    1.7310    3.0840 C   0  0  0  0  0  0  0  0  0  0  0  0
   -3.7780    1.1980    2.0210 C   0  0  0  0  0  0  0  0  0  0  0  0
   -2.4670    0.7120    2.6680 C   0  0  2  0  0  0  0  0  0  0  0  0
   -1.7140    1.9250    3.2080 C   0  0  0  0  0  0  0  0  0  0  0  0
   -2.7050   -0.2600    3.7980 C   0  0  0  0  0  0  0  0  0  0  0  0
   -2.0230   -1.4060    3.9290 C   0  0  0  0  0  0  0  0  0  0  0  0
   -0.9490   -1.8370    2.9590 C   0  0  0  0  0  0  0  0  0  0  0  0
   -0.4610   -0.6980    2.0450 C   0  0  2  0  0  0  0  0  0  0  0  0
    0.3990   -1.2640    0.9000 C   0  0  1  0  0  0  0  0  0  0  0  0
   -0.4780   -2.2250    0.1020 C   0  0  0  0  0  0  0  0  0  0  0  0
    1.5940   -2.0720    1.4400 C   0  0  0  0  0  0  0  0  0  0  0  0
    2.4540   -2.6380    0.2950 C   0  0  0  0  0  0  0  0  0  0  0  0
    2.9130   -1.5270   -0.6680 C   0  0  2  0  0  0  0  0  0  0  0  0
    1.8650   -0.7920   -1.3040 O   0  0  0  0  0  0  0  0  0  0  0  0
    0.5900   -1.1260   -1.0150 C   0  0  0  0  0  0  0  0  0  0  0  0
    0.3600   -2.0320   -0.2300 O   0  0  0  0  0  0  0  0  0  0  0  0
   -0.5300   -0.3940   -1.6480 C   0  0  0  0  0  0  0  0  0  0  0  0
   -0.3000    0.5120   -2.4320 O   0  0  0  0  0  0  0  0  0  0  0  0
   -1.7770   -0.7220   -1.3650 O   0  0  0  0  0  0  0  0  0  0  0  0
    1.7180   -0.7190   -1.2070 C   0  0  0  0  0  0  0  0  0  0  0  0
    0.8340   -1.7100   -1.9590 C   0  0  0  0  0  0  0  0  0  0  0  0
    2.1930    0.3980   -2.1310 C   0  0  0  0  0  0  0  0  0  0  0  0
    0.8580   -0.1530   -0.0620 C   0  0  2  0  0  0  0  0  0  0  0  0
   -0.3370    0.6550   -0.6020 C   0  0  0  0  0  0  0  0  0  0  0  0
   -1.1970    1.2210    0.5430 C   0  0  0  0  0  0  0  0  0  0  0  0
   -1.6560    0.1100    1.5050 C   0  0  1  0  0  0  0  0  0  0  0  0
   -2.5650   -0.8420    0.7340 C   0  0  0  0  0  0  0  0  0  0  0  0
   -3.7230    0.1890    4.8190 C   0  0  2  0  0  0  0  0  0  0  0  0
   -3.9890   -0.8870    5.8880 C   0  0  0  0  0  0  0  0  0  0  0  0
   -5.7160   -0.4720    3.4650 C   0  0  0  0  0  0  0  0  0  0  0  0
   -6.9270   -0.5990    3.5390 O   0  0  0  0  0  0  0  0  0  0  0  0
   -5.0030   -1.3370    2.7680 O   0  0  0  0  0  0  0  0  0  0  0  0
   -5.2910   -2.5070    7.1850 H   0  0  0  0  0  0  0  0  0  0  0  0
   -4.6680   -1.6860    8.6320 H   0  0  0  0  0  0  0  0  0  0  0  0
   -6.3730   -1.4980    8.1680 H   0  0  0  0  0  0  0  0  0  0  0  0
   -4.8110    0.6760    8.8030 H   0  0  0  0  0  0  0  0  0  0  0  0
   -4.5730    1.6760    7.3540 H   0  0  0  0  0  0  0  0  0  0  0  0
   -3.3000    0.5510    7.8760 H   0  0  0  0  0  0  0  0  0  0  0  0
   -6.8730    0.5790    7.0870 H   0  0  0  0  0  0  0  0  0  0  0  0
   -6.7780   -0.7570    5.8140 H   0  0  0  0  0  0  0  0  0  0  0  0
   -5.5550    1.9990    5.7430 H   0  0  0  0  0  0  0  0  0  0  0  0
   -6.9760    1.3920    4.7290 H   0  0  0  0  0  0  0  0  0  0  0  0
   -4.2490    2.5560    3.5800 H   0  0  0  0  0  0  0  0  0  0  0  0
   -5.6970    1.9680    2.5930 H   0  0  0  0  0  0  0  0  0  0  0  0
   -3.5150    2.0450    1.3920 H   0  0  0  0  0  0  0  0  0  0  0  0
   -4.2450    0.3520    1.5210 H   0  0  0  0  0  0  0  0  0  0  0  0
   -1.9840    2.8060    2.6300 H   0  0  0  0  0  0  0  0  0  0  0  0
   -0.6430    1.7520    3.1280 H   0  0  0  0  0  0  0  0  0  0  0  0
   -1.9790    2.0810    4.2520 H   0  0  0  0  0  0  0  0  0  0  0  0
   -2.2520   -2.0500    4.7650 H   0  0  0  0  0  0  0  0  0  0  0  0
   -1.4150   -2.5690    2.3020 H   0  0  0  0  0  0  0  0  0  0  0  0
   -0.0960   -2.1930    3.5330 H   0  0  0  0  0  0  0  0  0  0  0  0
    0.1600   -0.0300    2.6380 H   0  0  0  0  0  0  0  0  0  0  0  0
   -1.2190   -2.6730    0.7620 H   0  0  0  0  0  0  0  0  0  0  0  0
   -0.9830   -1.6800   -0.6930 H   0  0  0  0  0  0  0  0  0  0  0  0
    0.1410   -3.0070   -0.3310 H   0  0  0  0  0  0  0  0  0  0  0  0
    1.1740   -2.9290    1.9610 H   0  0  0  0  0  0  0  0  0  0  0  0
    2.2150   -1.4040    2.0340 H   0  0  0  0  0  0  0  0  0  0  0  0
    1.8040   -3.2930   -0.2820 H   0  0  0  0  0  0  0  0  0  0  0  0
    3.3380   -3.0990    0.7290 H   0  0  0  0  0  0  0  0  0  0  0  0
    3.4390   -2.0380   -1.4710 H   0  0  0  0  0  0  0  0  0  0  0  0
   -2.3620   -0.1370   -1.8710 H   0  0  0  0  0  0  0  0  0  0  0  0
    1.4540   -2.4940   -2.3900 H   0  0  0  0  0  0  0  0  0  0  0  0
    0.3020   -1.1910   -2.7530 H   0  0  0  0  0  0  0  0  0  0  0  0
    0.1170   -2.1520   -1.2700 H   0  0  0  0  0  0  0  0  0  0  0  0
    1.4600    1.2020   -2.1350 H   0  0  0  0  0  0  0  0  0  0  0  0
    3.1480    0.7810   -1.7760 H   0  0  0  0  0  0  0  0  0  0  0  0
    2.3110    0.0090   -3.1400 H   0  0  0  0  0  0  0  0  0  0  0  0
    1.4840    0.5320    0.5070 H   0  0  0  0  0  0  0  0  0  0  0  0
   -0.9670   -0.0520   -1.1370 H   0  0  0  0  0  0  0  0  0  0  0  0
    0.0510    1.4900   -1.1810 H   0  0  0  0  0  0  0  0  0  0  0  0
   -2.0980    1.6190    0.0820 H   0  0  0  0  0  0  0  0  0  0  0  0
   -0.5910    1.9290    1.1060 H   0  0  0  0  0  0  0  0  0  0  0  0
   -1.9680   -1.6390    0.2960 H   0  0  0  0  0  0  0  0  0  0  0  0
   -3.0770   -0.2960   -0.0560 H   0  0  0  0  0  0  0  0  0  0  0  0
   -3.3000   -1.2720    1.4120 H   0  0  0  0  0  0  0  0  0  0  0  0
   -3.2960    1.0450    5.3380 H   0  0  0  0  0  0  0  0  0  0  0  0
   -4.4700   -1.7170    5.3750 H   0  0  0  0  0  0  0  0  0  0  0  0
   -3.0490   -1.1090    6.3890 H   0  0  0  0  0  0  0  0  0  0  0  0
   -5.1060   -1.1220    1.8280 H   0  0  0  0  0  0  0  0  0  0  0  0
  1 39  1  0  0  0  0
  1 40  1  0  0  0  0
  1 41  1  0  0  0  0
  1  2  1  0  0  0  0
  2  3  1  0  0  0  0
  3 42  1  0  0  0  0
  3 43  1  0  0  0  0
  3 44  1  0  0  0  0
  2  4  1  0  0  0  0
  4 45  1  0  0  0  0
  4 46  1  0  0  0  0
  4  5  1  0  0  0  0
  5 47  1  0  0  0  0
  5 48  1  0  0  0  0
  5  6  1  0  0  0  0
  6  7  1  0  0  0  0
  7 49  1  0  0  0  0
  7 50  1  0  0  0  0
  7  8  1  0  0  0  0
  8 51  1  0  0  0  0
  8 52  1  0  0  0  0
  8  9  1  0  0  0  0
  9 10  1  0  0  0  0
 10 53  1  0  0  0  0
 10 54  1  0  0  0  0
 10 55  1  0  0  0  0
  9 11  1  0  0  0  0
 11 12  2  0  0  0  0
 12 56  1  0  0  0  0
 12 13  1  0  0  0  0
 13 57  1  0  0  0  0
 13 58  1  0  0  0  0
 13 14  1  0  0  0  0
 14 59  1  0  0  0  0
 14 15  1  0  0  0  0
 15 16  1  0  0  0  0
 16 60  1  0  0  0  0
 16 61  1  0  0  0  0
 16 62  1  0  0  0  0
 15 17  1  0  0  0  0
 17 63  1  0  0  0  0
 17 64  1  0  0  0  0
 17 18  1  0  0  0  0
 18 65  1  0  0  0  0
 18 66  1  0  0  0  0
 18 19  1  0  0  0  0
 19 67  1  0  0  0  0
 19 20  1  0  0  0  0
 20 21  1  0  0  0  0
 21 22  2  0  0  0  0
 21 23  1  0  0  0  0
 23 24  2  0  0  0  0
 23 25  1  0  0  0  0
 25 68  1  0  0  0  0
 19 26  1  0  0  0  0
 26 27  1  0  0  0  0
 27 69  1  0  0  0  0
 27 70  1  0  0  0  0
 27 71  1  0  0  0  0
 26 28  1  0  0  0  0
 28 72  1  0  0  0  0
 28 73  1  0  0  0  0
 28 74  1  0  0  0  0
 26 29  1  0  0  0  0
 29 15  1  0  0  0  0
 29 75  1  0  0  0  0
 29 30  1  0  0  0  0
 30 76  1  0  0  0  0
 30 77  1  0  0  0  0
 30 31  1  0  0  0  0
 31 78  1  0  0  0  0
 31 79  1  0  0  0  0
 31 32  1  0  0  0  0
 32  9  1  0  0  0  0
 32 14  1  0  0  0  0
 32 33  1  0  0  0  0
 33 80  1  0  0  0  0
 33 81  1  0  0  0  0
 33 82  1  0  0  0  0
 11 34  1  0  0  0  0
 34  6  1  0  0  0  0
 34 83  1  0  0  0  0
 34 35  1  0  0  0  0
 35  2  1  0  0  0  0
 35 84  1  0  0  0  0
 35 85  1  0  0  0  0
  6 36  1  0  0  0  0
 36 37  2  0  0  0  0
 36 38  1  0  0  0  0
 38 86  1  0  0  0  0
M  END
>  <LOGBIO>
5.5400

>  <PRED_LOGBIO>
5.4600

>  <XV_RES>
0.1230

>  <WHL_TMPL>
1

>  <ANCH>
18-23;16-83

$$$$
ROW10
  -MTS-   01071502543D 0   0.00000     0.00000     0

 82 86  0  0  1  0  0  0  0  0999 V2000
    5.6840    4.8010    4.6850 C   0  0  0  0  0  0  0  0  0  0  0  0
    5.1120    3.6490    3.8640 C   0  0  2  0  0  0  0  0  0  0  0  0
    5.3160    4.0270    2.3850 C   0  0  0  0  0  0  0  0  0  0  0  0
    4.5680    3.0600    1.4490 C   0  0  0  0  0  0  0  0  0  0  0  0
    3.0730    2.9740    1.8060 C   0  0  2  0  0  0  0  0  0  0  0  0
    2.3000    2.0190    0.8770 C   0  0  0  0  0  0  0  0  0  0  0  0
    0.8020    1.9800    1.2340 C   0  0  0  0  0  0  0  0  0  0  0  0
    0.5960    1.6010    2.7130 C   0  0  2  0  0  0  0  0  0  0  0  0
    1.0040    0.1430    2.9030 C   0  0  0  0  0  0  0  0  0  0  0  0
    1.4090    2.4630    3.6490 C   0  0  0  0  0  0  0  0  0  0  0  0
    0.8980    3.0170    4.7580 C   0  0  0  0  0  0  0  0  0  0  0  0
   -0.5400    2.8330    5.1790 C   0  0  0  0  0  0  0  0  0  0  0  0
   -1.2470    1.6790    4.4440 C   0  0  2  0  0  0  0  0  0  0  0  0
   -2.7660    1.7390    4.6940 C   0  0  1  0  0  0  0  0  0  0  0  0
   -3.2650    3.0760    4.1550 C   0  0  0  0  0  0  0  0  0  0  0  0
   -3.0900    1.6980    6.1990 C   0  0  0  0  0  0  0  0  0  0  0  0
   -4.6090    1.7580    6.4490 C   0  0  1  0  0  0  0  0  0  0  0  0
   -5.0600    2.9970    5.8960 O   0  0  0  0  0  0  0  0  0  0  0  0
   -5.3500    0.6460    5.6830 C   0  0  2  0  0  0  0  0  0  0  0  0
   -6.7450    0.9370    5.8020 O   0  0  0  0  0  0  0  0  0  0  0  0
   -5.0250    0.6870    4.1780 C   0  0  0  0  0  0  0  0  0  0  0  0
   -5.7160   -0.4720    3.4650 C   0  0  0  0  0  0  0  0  0  0  0  0
   -5.9730    1.0960    5.3020 C   0  0  0  0  0  0  0  0  0  0  0  0
   -3.5070    0.6270    3.9280 C   0  0  2  0  0  0  0  0  0  0  0  0
   -3.1820    0.6680    2.4230 C   0  0  0  0  0  0  0  0  0  0  0  0
   -1.6640    0.6080    2.1730 C   0  0  0  0  0  0  0  0  0  0  0  0
   -0.9220    1.7200    2.9390 C   0  0  1  0  0  0  0  0  0  0  0  0
   -1.3830    3.0660    2.3880 C   0  0  0  0  0  0  0  0  0  0  0  0
    2.8680    2.5970    3.2850 C   0  0  2  0  0  0  0  0  0  0  0  0
    3.6160    3.5630    4.2220 C   0  0  1  0  0  0  0  0  0  0  0  0
    3.0320    4.9490    3.9640 C   0  0  0  0  0  0  0  0  0  0  0  0
    2.4880    4.3530    1.6130 C   0  0  0  0  0  0  0  0  0  0  0  0
    1.3170    4.4800    1.2960 O   0  0  0  0  0  0  0  0  0  0  0  0
    3.2450    5.4210    1.7880 O   0  0  0  0  0  0  0  0  0  0  0  0
    4.9090    5.5460    4.8540 H   0  0  0  0  0  0  0  0  0  0  0  0
    6.0400    4.4240    5.6410 H   0  0  0  0  0  0  0  0  0  0  0  0
    6.5120    5.2560    4.1440 H   0  0  0  0  0  0  0  0  0  0  0  0
    5.6190    2.7160    4.0980 H   0  0  0  0  0  0  0  0  0  0  0  0
    6.3760    3.8940    2.1790 H   0  0  0  0  0  0  0  0  0  0  0  0
    4.9170    5.0270    2.2310 H   0  0  0  0  0  0  0  0  0  0  0  0
    4.9840    2.0720    1.6320 H   0  0  0  0  0  0  0  0  0  0  0  0
    4.6540    3.4380    0.4320 H   0  0  0  0  0  0  0  0  0  0  0  0
    2.6880    1.0220    1.0710 H   0  0  0  0  0  0  0  0  0  0  0  0
    2.3970    2.3840   -0.1430 H   0  0  0  0  0  0  0  0  0  0  0  0
    0.3670    1.1740    0.6470 H   0  0  0  0  0  0  0  0  0  0  0  0
    0.3870    2.9730    1.0750 H   0  0  0  0  0  0  0  0  0  0  0  0
    2.0260    0.0970    3.2720 H   0  0  0  0  0  0  0  0  0  0  0  0
    0.9380   -0.3780    1.9500 H   0  0  0  0  0  0  0  0  0  0  0  0
    0.3370   -0.3290    3.6210 H   0  0  0  0  0  0  0  0  0  0  0  0
    1.5440    3.6210    5.3770 H   0  0  0  0  0  0  0  0  0  0  0  0
   -1.0580    3.7410    4.8790 H   0  0  0  0  0  0  0  0  0  0  0  0
   -0.5570    2.6100    6.2440 H   0  0  0  0  0  0  0  0  0  0  0  0
   -0.8730    0.7400    4.8460 H   0  0  0  0  0  0  0  0  0  0  0  0
   -3.3020    3.8020    4.9640 H   0  0  0  0  0  0  0  0  0  0  0  0
   -2.5880    3.4310    3.3800 H   0  0  0  0  0  0  0  0  0  0  0  0
   -4.2610    2.9490    3.7360 H   0  0  0  0  0  0  0  0  0  0  0  0
   -2.6730    2.6070    6.6270 H   0  0  0  0  0  0  0  0  0  0  0  0
   -2.7160    0.7600    6.6020 H   0  0  0  0  0  0  0  0  0  0  0  0
   -4.8190    1.6870    7.5140 H   0  0  0  0  0  0  0  0  0  0  0  0
   -5.3050    3.6220    6.5970 H   0  0  0  0  0  0  0  0  0  0  0  0
   -5.1010   -0.3280    6.0970 H   0  0  0  0  0  0  0  0  0  0  0  0
   -7.2610    0.4390    5.1480 H   0  0  0  0  0  0  0  0  0  0  0  0
   -6.7960   -0.3590    3.5340 H   0  0  0  0  0  0  0  0  0  0  0  0
   -5.4600   -1.3750    4.0160 H   0  0  0  0  0  0  0  0  0  0  0  0
   -5.3450   -0.4700    2.4420 H   0  0  0  0  0  0  0  0  0  0  0  0
   -5.5190    0.8620    6.2620 H   0  0  0  0  0  0  0  0  0  0  0  0
   -6.1660    2.1650    5.2420 H   0  0  0  0  0  0  0  0  0  0  0  0
   -6.9100    0.5520    5.2020 H   0  0  0  0  0  0  0  0  0  0  0  0
   -3.1510   -0.3260    4.3120 H   0  0  0  0  0  0  0  0  0  0  0  0
   -3.5140    1.6400    2.0640 H   0  0  0  0  0  0  0  0  0  0  0  0
   -3.6390   -0.2010    1.9530 H   0  0  0  0  0  0  0  0  0  0  0  0
   -1.5190    0.8170    1.1140 H   0  0  0  0  0  0  0  0  0  0  0  0
   -1.2980   -0.3520    2.5280 H   0  0  0  0  0  0  0  0  0  0  0  0
   -0.5760    3.7910    2.4810 H   0  0  0  0  0  0  0  0  0  0  0  0
   -2.2470    3.4120    2.9510 H   0  0  0  0  0  0  0  0  0  0  0  0
   -1.6520    2.9570    1.3400 H   0  0  0  0  0  0  0  0  0  0  0  0
    3.3210    1.6170    3.4220 H   0  0  0  0  0  0  0  0  0  0  0  0
    3.4840    3.2720    5.2620 H   0  0  0  0  0  0  0  0  0  0  0  0
    2.8420    5.4450    4.9140 H   0  0  0  0  0  0  0  0  0  0  0  0
    2.1000    4.8530    3.4120 H   0  0  0  0  0  0  0  0  0  0  0  0
    3.7390    5.5380    3.3830 H   0  0  0  0  0  0  0  0  0  0  0  0
    2.6990    6.2050    1.6210 H   0  0  0  0  0  0  0  0  0  0  0  0
  1 35  1  0  0  0  0
  1 36  1  0  0  0  0
  1 37  1  0  0  0  0
  1  2  1  0  0  0  0
  2 38  1  0  0  0  0
  2  3  1  0  0  0  0
  3 39  1  0  0  0  0
  3 40  1  0  0  0  0
  3  4  1  0  0  0  0
  4 41  1  0  0  0  0
  4 42  1  0  0  0  0
  4  5  1  0  0  0  0
  5  6  1  0  0  0  0
  6 43  1  0  0  0  0
  6 44  1  0  0  0  0
  6  7  1  0  0  0  0
  7 45  1  0  0  0  0
  7 46  1  0  0  0  0
  7  8  1  0  0  0  0
  8  9  1  0  0  0  0
  9 47  1  0  0  0  0
  9 48  1  0  0  0  0
  9 49  1  0  0  0  0
  8 10  1  0  0  0  0
 10 11  2  0  0  0  0
 11 50  1  0  0  0  0
 11 12  1  0  0  0  0
 12 51  1  0  0  0  0
 12 52  1  0  0  0  0
 12 13  1  0  0  0  0
 13 53  1  0  0  0  0
 13 14  1  0  0  0  0
 14 15  1  0  0  0  0
 15 54  1  0  0  0  0
 15 55  1  0  0  0  0
 15 56  1  0  0  0  0
 14 16  1  0  0  0  0
 16 57  1  0  0  0  0
 16 58  1  0  0  0  0
 16 17  1  0  0  0  0
 17 59  1  0  0  0  0
 17 18  1  0  0  0  0
 18 60  1  0  0  0  0
 17 19  1  0  0  0  0
 19 61  1  0  0  0  0
 19 20  1  0  0  0  0
 20 62  1  0  0  0  0
 19 21  1  0  0  0  0
 21 22  1  0  0  0  0
 22 63  1  0  0  0  0
 22 64  1  0  0  0  0
 22 65  1  0  0  0  0
 21 23  1  0  0  0  0
 23 66  1  0  0  0  0
 23 67  1  0  0  0  0
 23 68  1  0  0  0  0
 21 24  1  0  0  0  0
 24 14  1  0  0  0  0
 24 69  1  0  0  0  0
 24 25  1  0  0  0  0
 25 70  1  0  0  0  0
 25 71  1  0  0  0  0
 25 26  1  0  0  0  0
 26 72  1  0  0  0  0
 26 73  1  0  0  0  0
 26 27  1  0  0  0  0
 27  8  1  0  0  0  0
 27 13  1  0  0  0  0
 27 28  1  0  0  0  0
 28 74  1  0  0  0  0
 28 75  1  0  0  0  0
 28 76  1  0  0  0  0
 10 29  1  0  0  0  0
 29  5  1  0  0  0  0
 29 77  1  0  0  0  0
 29 30  1  0  0  0  0
 30  2  1  0  0  0  0
 30 78  1  0  0  0  0
 30 31  1  0  0  0  0
 31 79  1  0  0  0  0
 31 80  1  0  0  0  0
 31 81  1  0  0  0  0
  5 32  1  0  0  0  0
 32 33  2  0  0  0  0
 32 34  1  0  0  0  0
 34 82  1  0  0  0  0
M  END
>  <LOGBIO>
5.2600

>  <PRED_LOGBIO>
5.3200

>  <XV_RES>
-0.0550

>  <WHL_TMPL>
1

>  <ANCH>
18-23;49-50

$$$$
ROW11
  -MTS-   01071502543D 0   0.00000     0.00000     0

 45 48  0  0  0  0  0  0  0  0999 V2000
    2.8330    1.6010   -2.5720 C   0  0  0  0  0  0  0  0  0  0  0  0
    1.8970    0.6080   -2.1430 O   0  0  0  0  0  0  0  0  0  0  0  0
    2.3540   -0.4010   -1.3370 C   0  0  0  0  0  0  0  0  0  0  0  0
    2.8450   -1.5820   -1.9040 C   0  0  0  0  0  0  0  0  0  0  0  0
    2.9090   -1.8310   -3.3620 C   0  0  0  0  0  0  0  0  0  0  0  0
    2.9730   -3.0920   -3.8100 C   0  0  0  0  0  0  0  0  0  0  0  0
    3.0400   -4.1880   -2.7740 C   0  0  0  0  0  0  0  0  0  0  0  0
    1.5190   -4.1440   -2.6540 C   0  0  0  0  0  0  0  0  0  0  0  0
    3.3830   -3.1810   -3.8680 C   0  0  0  0  0  0  0  0  0  0  0  0
    3.7940   -3.7710   -1.6330 O   0  0  0  0  0  0  0  0  0  0  0  0
    3.3120   -2.6130   -1.0800 C   0  0  0  0  0  0  0  0  0  0  0  0
    3.2880   -2.4630    0.3110 C   0  0  0  0  0  0  0  0  0  0  0  0
    2.7970   -1.2810    0.8790 C   0  0  0  0  0  0  0  0  0  0  0  0
    2.3300   -0.2500    0.0550 C   0  0  0  0  0  0  0  0  0  0  0  0
    1.8090    0.9990    0.6540 C   0  0  0  0  0  0  0  0  0  0  0  0
    0.9220    1.8080    0.1070 N   0  0  0  0  0  0  0  0  0  0  0  0
    0.6290    2.9100    0.9190 O   0  0  0  0  0  0  0  0  0  0  0  0
    1.1150    2.6320    2.2350 C   0  0  0  0  0  0  0  0  0  0  0  0
    2.2020    1.5670    1.9970 C   0  0  0  0  0  0  0  0  0  0  0  0
    1.6710    3.8660    2.9040 C   0  0  0  0  0  0  0  0  0  0  0  0
    2.6830    4.6000    2.2750 C   0  0  0  0  0  0  0  0  0  0  0  0
    3.1900    5.7430    2.9060 C   0  0  0  0  0  0  0  0  0  0  0  0
    2.6670    6.1170    4.1500 C   0  0  0  0  0  0  0  0  0  0  0  0
    1.6550    5.3380    4.7240 C   0  0  0  0  0  0  0  0  0  0  0  0
    1.1910    4.2500    4.0950 N   0  0  0  0  0  0  0  0  0  0  0  0
    3.6310    1.1260   -3.1380 H   0  0  0  0  0  0  0  0  0  0  0  0
    2.3260    2.3300   -3.2010 H   0  0  0  0  0  0  0  0  0  0  0  0
    3.2540    2.1020   -1.7030 H   0  0  0  0  0  0  0  0  0  0  0  0
    2.9050   -1.0040   -4.0570 H   0  0  0  0  0  0  0  0  0  0  0  0
    2.9760   -3.3140   -4.8670 H   0  0  0  0  0  0  0  0  0  0  0  0
    1.1360   -3.2880   -3.2050 H   0  0  0  0  0  0  0  0  0  0  0  0
    1.2410   -4.0540   -1.6060 H   0  0  0  0  0  0  0  0  0  0  0  0
    1.0960   -5.0590   -3.0640 H   0  0  0  0  0  0  0  0  0  0  0  0
    2.4650   -2.8120   -4.3210 H   0  0  0  0  0  0  0  0  0  0  0  0
    3.9340   -2.3490   -3.4350 H   0  0  0  0  0  0  0  0  0  0  0  0
    3.9930   -3.6650   -4.6280 H   0  0  0  0  0  0  0  0  0  0  0  0
    3.6480   -3.2580    0.9470 H   0  0  0  0  0  0  0  0  0  0  0  0
    2.7780   -1.1650    1.9520 H   0  0  0  0  0  0  0  0  0  0  0  0
    0.3270    2.2680    2.8900 H   0  0  0  0  0  0  0  0  0  0  0  0
    3.1960    2.0100    1.9690 H   0  0  0  0  0  0  0  0  0  0  0  0
    2.1920    0.8050    2.7730 H   0  0  0  0  0  0  0  0  0  0  0  0
    3.0690    4.2900    1.3150 H   0  0  0  0  0  0  0  0  0  0  0  0
    3.9710    6.3260    2.4420 H   0  0  0  0  0  0  0  0  0  0  0  0
    3.0390    6.9930    4.6590 H   0  0  0  0  0  0  0  0  0  0  0  0
    1.2440    5.6170    5.6830 H   0  0  0  0  0  0  0  0  0  0  0  0
  1 26  1  0  0  0  0
  1 27  1  0  0  0  0
  1 28  1  0  0  0  0
  1  2  1  0  0  0  0
  2  3  1  0  0  0  0
  3  4  1  0  0  0  0
  4  5  1  0  0  0  0
  5 29  1  0  0  0  0
  5  6  2  0  0  0  0
  6 30  1  0  0  0  0
  6  7  1  0  0  0  0
  7  8  1  0  0  0  0
  8 31  1  0  0  0  0
  8 32  1  0  0  0  0
  8 33  1  0  0  0  0
  7  9  1  0  0  0  0
  9 34  1  0  0  0  0
  9 35  1  0  0  0  0
  9 36  1  0  0  0  0
  7 10  1  0  0  0  0
 10 11  1  0  0  0  0
 11  4  2  0  0  0  0
 11 12  1  0  0  0  0
 12 37  1  0  0  0  0
 12 13  2  0  0  0  0
 13 38  1  0  0  0  0
 13 14  1  0  0  0  0
 14  3  2  0  0  0  0
 14 15  1  0  0  0  0
 15 16  2  0  0  0  0
 16 17  1  0  0  0  0
 17 18  1  0  0  0  0
 18 39  1  0  0  0  0
 18 19  1  0  0  0  0
 19 15  1  0  0  0  0
 19 40  1  0  0  0  0
 19 41  1  0  0  0  0
 18 20  1  0  0  0  0
 20 21  2  0  0  0  0
 21 42  1  0  0  0  0
 21 22  1  0  0  0  0
 22 43  1  0  0  0  0
 22 23  2  0  0  0  0
 23 44  1  0  0  0  0
 23 24  1  0  0  0  0
 24 45  1  0  0  0  0
 24 25  2  0  0  0  0
 25 20  1  0  0  0  0
M  END
>  <LOGBIO>
4.0600

>  <PRED_LOGBIO>
4.3700

>  <XV_RES>
-0.4890

>  <WHL_TMPL>
3

>  <ANCH>
51-52;27-25

$$$$
ROW12
  -MTS-   01071502543D 0   0.00000     0.00000     0

 56 59  0  0  0  0  0  0  0  0999 V2000
   -2.9570   13.5440   -1.0580 C   0  0  0  0  0  0  0  0  0  0  0  0
   -2.1580   12.4870   -0.3330 C   0  0  0  0  0  0  0  0  0  0  0  0
   -0.7880   12.3510   -0.5840 C   0  0  0  0  0  0  0  0  0  0  0  0
   -0.0470   11.3720    0.0890 C   0  0  0  0  0  0  0  0  0  0  0  0
   -0.6770   10.5290    1.0120 C   0  0  0  0  0  0  0  0  0  0  0  0
   -2.0480   10.6650    1.2620 C   0  0  0  0  0  0  0  0  0  0  0  0
   -2.7880   11.6440    0.5900 C   0  0  0  0  0  0  0  0  0  0  0  0
    0.1060    9.4930    1.7230 C   0  0  0  0  0  0  0  0  0  0  0  0
    0.6430    9.7580    2.7970 O   0  0  0  0  0  0  0  0  0  0  0  0
    0.2430    8.1390    1.1400 C   0  0  0  0  0  0  0  0  0  0  0  0
    0.9520    7.2020    1.7840 C   0  0  0  0  0  0  0  0  0  0  0  0
    1.0770    5.9670    1.2530 C   0  0  0  0  0  0  0  0  0  0  0  0
    1.9340    5.0330    1.8480 C   0  0  0  0  0  0  0  0  0  0  0  0
    2.0640    3.7530    1.2970 C   0  0  0  0  0  0  0  0  0  0  0  0
    1.3370    3.4060    0.1510 C   0  0  0  0  0  0  0  0  0  0  0  0
    0.4800    4.3410   -0.4430 C   0  0  0  0  0  0  0  0  0  0  0  0
    0.3500    5.6210    0.1080 C   0  0  0  0  0  0  0  0  0  0  0  0
    1.4780    2.0250   -0.4430 C   0  0  0  0  0  0  0  0  0  0  0  0
    2.2310    1.2050    0.0790 O   0  0  0  0  0  0  0  0  0  0  0  0
    0.7880    1.6950   -1.5310 N   0  0  0  0  0  0  0  0  0  0  0  0
    0.9200    0.4010   -2.0880 C   0  0  0  0  0  0  0  0  0  0  0  0
    0.0740   -0.6320   -1.6660 C   0  0  0  0  0  0  0  0  0  0  0  0
    0.2050   -1.9120   -2.2170 C   0  0  0  0  0  0  0  0  0  0  0  0
    1.1810   -2.1600   -3.1890 C   0  0  0  0  0  0  0  0  0  0  0  0
    2.0270   -1.1270   -3.6110 C   0  0  0  0  0  0  0  0  0  0  0  0
    1.8960    0.1540   -3.0600 C   0  0  0  0  0  0  0  0  0  0  0  0
    1.3530   -3.8430   -3.9130 S   0  0  0  0  0  0  0  0  0  0  0  0
    0.0800   -4.4940   -3.9130 O   0  0  0  0  0  0  0  0  0  0  0  0
    1.8350   -3.7370   -5.2550 O   0  0  0  0  0  0  0  0  0  0  0  0
    2.4850   -4.7750   -2.9590 N   0  0  0  0  0  0  0  0  0  0  0  0
    2.7750   -6.0680   -3.3090 C   0  0  0  0  0  0  0  0  0  0  0  0
    3.7310   -6.4870   -4.1160 N   0  0  0  0  0  0  0  0  0  0  0  0
    3.8420   -7.8660   -4.3310 C   0  0  0  0  0  0  0  0  0  0  0  0
    2.9650   -8.6570   -3.6980 C   0  0  0  0  0  0  0  0  0  0  0  0
    1.9470   -7.5390   -2.7770 S   0  0  0  0  0  0  0  0  0  0  0  0
   -2.5180   13.7220   -2.0380 H   0  0  0  0  0  0  0  0  0  0  0  0
   -2.9450   14.4670   -0.4820 H   0  0  0  0  0  0  0  0  0  0  0  0
   -3.9840   13.2040   -1.1780 H   0  0  0  0  0  0  0  0  0  0  0  0
   -0.3020   13.0020   -1.2960 H   0  0  0  0  0  0  0  0  0  0  0  0
    1.0100   11.2670   -0.1050 H   0  0  0  0  0  0  0  0  0  0  0  0
   -2.5330   10.0140    1.9740 H   0  0  0  0  0  0  0  0  0  0  0  0
   -3.8450   11.7490    0.7830 H   0  0  0  0  0  0  0  0  0  0  0  0
   -0.2280    7.9070    0.1970 H   0  0  0  0  0  0  0  0  0  0  0  0
    1.4230    7.4340    2.7270 H   0  0  0  0  0  0  0  0  0  0  0  0
    2.4940    5.3000    2.7320 H   0  0  0  0  0  0  0  0  0  0  0  0
    2.7250    3.0330    1.7560 H   0  0  0  0  0  0  0  0  0  0  0  0
   -0.0810    4.0740   -1.3270 H   0  0  0  0  0  0  0  0  0  0  0  0
   -0.3110    6.3420   -0.3500 H   0  0  0  0  0  0  0  0  0  0  0  0
    0.1690    2.3690   -1.9600 H   0  0  0  0  0  0  0  0  0  0  0  0
   -0.6790   -0.4410   -0.9160 H   0  0  0  0  0  0  0  0  0  0  0  0
   -0.4470   -2.7090   -1.8920 H   0  0  0  0  0  0  0  0  0  0  0  0
    2.7800   -1.3180   -4.3610 H   0  0  0  0  0  0  0  0  0  0  0  0
    2.5490    0.9510   -3.3850 H   0  0  0  0  0  0  0  0  0  0  0  0
    2.9250   -4.3610   -2.1500 H   0  0  0  0  0  0  0  0  0  0  0  0
    4.6030   -8.2750   -4.9800 H   0  0  0  0  0  0  0  0  0  0  0  0
    2.8950   -9.7340   -3.7400 H   0  0  0  0  0  0  0  0  0  0  0  0
  1 36  1  0  0  0  0
  1 37  1  0  0  0  0
  1 38  1  0  0  0  0
  1  2  1  0  0  0  0
  2  3  2  0  0  0  0
  3 39  1  0  0  0  0
  3  4  1  0  0  0  0
  4 40  1  0  0  0  0
  4  5  2  0  0  0  0
  5  6  1  0  0  0  0
  6 41  1  0  0  0  0
  6  7  2  0  0  0  0
  7  2  1  0  0  0  0
  7 42  1  0  0  0  0
  5  8  1  0  0  0  0
  8  9  2  0  0  0  0
  8 10  1  0  0  0  0
 10 43  1  0  0  0  0
 10 11  2  0  0  0  0
 11 44  1  0  0  0  0
 11 12  1  0  0  0  0
 12 13  2  0  0  0  0
 13 45  1  0  0  0  0
 13 14  1  0  0  0  0
 14 46  1  0  0  0  0
 14 15  2  0  0  0  0
 15 16  1  0  0  0  0
 16 47  1  0  0  0  0
 16 17  2  0  0  0  0
 17 12  1  0  0  0  0
 17 48  1  0  0  0  0
 15 18  1  0  0  0  0
 18 19  2  0  0  0  0
 18 20  1  0  0  0  0
 20 49  1  0  0  0  0
 20 21  1  0  0  0  0
 21 22  2  0  0  0  0
 22 50  1  0  0  0  0
 22 23  1  0  0  0  0
 23 51  1  0  0  0  0
 23 24  2  0  0  0  0
 24 25  1  0  0  0  0
 25 52  1  0  0  0  0
 25 26  2  0  0  0  0
 26 21  1  0  0  0  0
 26 53  1  0  0  0  0
 24 27  1  0  0  0  0
 27 28  2  0  0  0  0
 27 29  2  0  0  0  0
 27 30  1  0  0  0  0
 30 54  1  0  0  0  0
 30 31  1  0  0  0  0
 31 32  2  0  0  0  0
 32 33  1  0  0  0  0
 33 55  1  0  0  0  0
 33 34  2  0  0  0  0
 34 56  1  0  0  0  0
 34 35  1  0  0  0  0
 35 31  1  0  0  0  0
M  END
>  <LOGBIO>
5.0800

>  <PRED_LOGBIO>
4.4500

>  <XV_RES>
0.9000

>  <WHL_TMPL>
3

>  <ANCH>
18-25;26-24

$$$$
ROW13
  -MTS-   01071502543D 0   0.00000     0.00000     0

 65 69  0  0  0  0  0  0  0  0999 V2000
   -8.3590   -1.0040   -5.4110 O   0  0  0  0  0  0  0  0  0  0  0  0
   -7.9540   -1.7690   -6.4080 C   0  0  0  0  0  0  0  0  0  0  0  0
   -8.7640   -2.2110   -7.2050 O   0  0  0  0  0  0  0  0  0  0  0  0
   -6.5170   -2.0900   -6.5580 C   0  0  0  0  0  0  0  0  0  0  0  0
   -5.9850   -3.2250   -5.9340 C   0  0  0  0  0  0  0  0  0  0  0  0
   -4.6250   -3.5280   -6.0760 C   0  0  0  0  0  0  0  0  0  0  0  0
   -3.7990   -2.6970   -6.8420 C   0  0  0  0  0  0  0  0  0  0  0  0
   -2.3320   -3.0250   -6.9950 C   0  0  0  0  0  0  0  0  0  0  0  0
   -1.5710   -2.3780   -5.9170 N   0  0  0  0  0  0  0  0  0  0  0  0
   -1.0650   -1.1150   -6.0790 C   0  0  0  0  0  0  0  0  0  0  0  0
   -1.1770   -0.3450   -7.1450 N   0  0  0  0  0  0  0  0  0  0  0  0
   -1.8150   -0.5840   -8.3680 C   0  0  0  0  0  0  0  0  0  0  0  0
   -3.1610   -0.2360   -8.5340 C   0  0  0  0  0  0  0  0  0  0  0  0
   -3.8000   -0.4760   -9.7570 C   0  0  0  0  0  0  0  0  0  0  0  0
   -3.0930   -1.0630  -10.8130 C   0  0  0  0  0  0  0  0  0  0  0  0
   -1.7470   -1.4110  -10.6460 C   0  0  0  0  0  0  0  0  0  0  0  0
   -1.1090   -1.1720   -9.4240 C   0  0  0  0  0  0  0  0  0  0  0  0
   -0.2330   -0.7260   -4.5660 S   0  0  0  0  0  0  0  0  0  0  0  0
   -0.5790   -2.2590   -3.7520 C   0  0  0  0  0  0  0  0  0  0  0  0
   -0.2220   -2.6480   -2.5200 C   0  0  0  0  0  0  0  0  0  0  0  0
    0.5660   -1.7400   -1.6560 C   0  0  0  0  0  0  0  0  0  0  0  0
    1.9650   -1.7790   -1.6920 C   0  0  0  0  0  0  0  0  0  0  0  0
    2.7100   -0.9200   -0.8750 C   0  0  0  0  0  0  0  0  0  0  0  0
    2.0560   -0.0230   -0.0220 C   0  0  0  0  0  0  0  0  0  0  0  0
    0.6570    0.0150    0.0140 C   0  0  0  0  0  0  0  0  0  0  0  0
    0.0170    0.8930    0.8490 O   0  0  0  0  0  0  0  0  0  0  0  0
   -1.4130    0.8960    0.8520 C   0  0  0  0  0  0  0  0  0  0  0  0
   -1.9120    1.9280    1.8350 C   0  0  0  0  0  0  0  0  0  0  0  0
   -3.4090    2.0690    1.9700 C   0  0  0  0  0  0  0  0  0  0  0  0
   -4.1030    1.2990    2.9100 C   0  0  0  0  0  0  0  0  0  0  0  0
   -5.4920    1.4300    3.0350 C   0  0  0  0  0  0  0  0  0  0  0  0
   -6.1860    2.3320    2.2200 C   0  0  0  0  0  0  0  0  0  0  0  0
   -5.4920    3.1020    1.2790 C   0  0  0  0  0  0  0  0  0  0  0  0
   -4.1030    2.9710    1.1540 C   0  0  0  0  0  0  0  0  0  0  0  0
   -0.0880   -0.8430   -0.8030 C   0  0  0  0  0  0  0  0  0  0  0  0
   -1.3580   -3.0060   -4.7640 C   0  0  0  0  0  0  0  0  0  0  0  0
   -1.7830   -4.1410   -4.5530 O   0  0  0  0  0  0  0  0  0  0  0  0
   -4.3310   -1.5630   -7.4650 C   0  0  0  0  0  0  0  0  0  0  0  0
   -5.6900   -1.2590   -7.3230 C   0  0  0  0  0  0  0  0  0  0  0  0
   -9.3220   -0.9080   -5.4790 H   0  0  0  0  0  0  0  0  0  0  0  0
   -6.6220   -3.8660   -5.3440 H   0  0  0  0  0  0  0  0  0  0  0  0
   -4.2150   -4.4040   -5.5960 H   0  0  0  0  0  0  0  0  0  0  0  0
   -2.1940   -4.1030   -6.9400 H   0  0  0  0  0  0  0  0  0  0  0  0
   -1.9780   -2.6620   -7.9570 H   0  0  0  0  0  0  0  0  0  0  0  0
   -3.7060    0.2170   -7.7200 H   0  0  0  0  0  0  0  0  0  0  0  0
   -4.8380   -0.2070   -9.8850 H   0  0  0  0  0  0  0  0  0  0  0  0
   -3.5860   -1.2480  -11.7560 H   0  0  0  0  0  0  0  0  0  0  0  0
   -1.2020   -1.8650  -11.4610 H   0  0  0  0  0  0  0  0  0  0  0  0
   -0.0700   -1.4400   -9.2950 H   0  0  0  0  0  0  0  0  0  0  0  0
   -0.5100   -3.6240   -2.1570 H   0  0  0  0  0  0  0  0  0  0  0  0
    2.4690   -2.4710   -2.3500 H   0  0  0  0  0  0  0  0  0  0  0  0
    3.7890   -0.9500   -0.9030 H   0  0  0  0  0  0  0  0  0  0  0  0
    2.6310    0.6390    0.6080 H   0  0  0  0  0  0  0  0  0  0  0  0
   -1.7280   -0.0750    1.2290 H   0  0  0  0  0  0  0  0  0  0  0  0
   -1.7760    1.1630   -0.1380 H   0  0  0  0  0  0  0  0  0  0  0  0
   -1.5690    2.8840    1.4440 H   0  0  0  0  0  0  0  0  0  0  0  0
   -1.5170    1.6670    2.8150 H   0  0  0  0  0  0  0  0  0  0  0  0
   -3.5680    0.6030    3.5390 H   0  0  0  0  0  0  0  0  0  0  0  0
   -6.0270    0.8350    3.7600 H   0  0  0  0  0  0  0  0  0  0  0  0
   -7.2570    2.4330    2.3160 H   0  0  0  0  0  0  0  0  0  0  0  0
   -6.0270    3.7980    0.6500 H   0  0  0  0  0  0  0  0  0  0  0  0
   -3.5680    3.5660    0.4290 H   0  0  0  0  0  0  0  0  0  0  0  0
   -1.1680   -0.8140   -0.7750 H   0  0  0  0  0  0  0  0  0  0  0  0
   -3.6930   -0.9210   -8.0550 H   0  0  0  0  0  0  0  0  0  0  0  0
   -6.1010   -0.3840   -7.8040 H   0  0  0  0  0  0  0  0  0  0  0  0
  1 40  1  0  0  0  0
  1  2  1  0  0  0  0
  2  3  2  0  0  0  0
  2  4  1  0  0  0  0
  4  5  2  0  0  0  0
  5 41  1  0  0  0  0
  5  6  1  0  0  0  0
  6 42  1  0  0  0  0
  6  7  2  0  0  0  0
  7  8  1  0  0  0  0
  8 43  1  0  0  0  0
  8 44  1  0  0  0  0
  8  9  1  0  0  0  0
  9 10  1  0  0  0  0
 10 11  2  0  0  0  0
 11 12  1  0  0  0  0
 12 13  2  0  0  0  0
 13 45  1  0  0  0  0
 13 14  1  0  0  0  0
 14 46  1  0  0  0  0
 14 15  2  0  0  0  0
 15 47  1  0  0  0  0
 15 16  1  0  0  0  0
 16 48  1  0  0  0  0
 16 17  2  0  0  0  0
 17 12  1  0  0  0  0
 17 49  1  0  0  0  0
 10 18  1  0  0  0  0
 18 19  1  0  0  0  0
 19 20  2  0  0  0  0
 20 50  1  0  0  0  0
 20 21  1  0  0  0  0
 21 22  2  0  0  0  0
 22 51  1  0  0  0  0
 22 23  1  0  0  0  0
 23 52  1  0  0  0  0
 23 24  2  0  0  0  0
 24 53  1  0  0  0  0
 24 25  1  0  0  0  0
 25 26  1  0  0  0  0
 26 27  1  0  0  0  0
 27 54  1  0  0  0  0
 27 55  1  0  0  0  0
 27 28  1  0  0  0  0
 28 56  1  0  0  0  0
 28 57  1  0  0  0  0
 28 29  1  0  0  0  0
 29 30  2  0  0  0  0
 30 58  1  0  0  0  0
 30 31  1  0  0  0  0
 31 59  1  0  0  0  0
 31 32  2  0  0  0  0
 32 60  1  0  0  0  0
 32 33  1  0  0  0  0
 33 61  1  0  0  0  0
 33 34  2  0  0  0  0
 34 29  1  0  0  0  0
 34 62  1  0  0  0  0
 25 35  2  0  0  0  0
 35 21  1  0  0  0  0
 35 63  1  0  0  0  0
 19 36  1  0  0  0  0
 36  9  1  0  0  0  0
 36 37  2  0  0  0  0
  7 38  1  0  0  0  0
 38 64  1  0  0  0  0
 38 39  2  0  0  0  0
 39  4  1  0  0  0  0
 39 65  1  0  0  0  0
M  END
>  <LOGBIO>
5.3400

>  <PRED_LOGBIO>
5.5200

>  <XV_RES>
-0.3360

>  <WHL_TMPL>
2

>  <ANCH>
11-12;40-41

$$$$
ROW15
  -MTS-   01071502543D 0   0.00000     0.00000     0

 83 89  0  0  0  0  0  0  0  0999 V2000
    9.9710    2.0620    3.8480 C   0  0  0  0  0  0  0  0  0  0  0  0
    9.2800    3.1310    3.1990 O   0  0  0  0  0  0  0  0  0  0  0  0
    8.0450    2.8690    2.6650 C   0  0  0  0  0  0  0  0  0  0  0  0
    7.9340    2.4310    1.3400 C   0  0  0  0  0  0  0  0  0  0  0  0
    6.6730    2.1630    0.7950 C   0  0  0  0  0  0  0  0  0  0  0  0
    5.5230    2.3320    1.5750 C   0  0  0  0  0  0  0  0  0  0  0  0
    5.6340    2.7700    2.9010 C   0  0  0  0  0  0  0  0  0  0  0  0
    6.8950    3.0380    3.4460 C   0  0  0  0  0  0  0  0  0  0  0  0
    4.1890    2.0490    0.9990 C   0  0  0  0  0  0  0  0  0  0  0  0
    3.7460    2.7590   -0.1230 C   0  0  0  0  0  0  0  0  0  0  0  0
    2.4840    2.4910   -0.6680 C   0  0  0  0  0  0  0  0  0  0  0  0
    1.6660    1.5120   -0.0910 C   0  0  0  0  0  0  0  0  0  0  0  0
    2.1100    0.8020    1.0310 C   0  0  0  0  0  0  0  0  0  0  0  0
    3.3710    1.0700    1.5760 C   0  0  0  0  0  0  0  0  0  0  0  0
    3.8050    0.3750    2.6740 O   0  0  0  0  0  0  0  0  0  0  0  0
    4.5300   -0.8390    2.4570 C   0  0  0  0  0  0  0  0  0  0  0  0
    4.9120   -1.4420    3.7870 C   0  0  0  0  0  0  0  0  0  0  0  0
    4.5930   -0.8840    4.8240 O   0  0  0  0  0  0  0  0  0  0  0  0
    5.5910   -2.5730    3.8280 O   0  0  0  0  0  0  0  0  0  0  0  0
    1.2450   -0.2330    1.6410 C   0  0  0  0  0  0  0  0  0  0  0  0
    1.3270   -1.5600    1.2050 C   0  0  0  0  0  0  0  0  0  0  0  0
    0.5090   -2.5390    1.7820 C   0  0  0  0  0  0  0  0  0  0  0  0
   -0.3910   -2.1900    2.7960 C   0  0  0  0  0  0  0  0  0  0  0  0
   -1.1920   -3.1480    3.3610 O   0  0  0  0  0  0  0  0  0  0  0  0
   -0.6960   -3.8480    4.5050 C   0  0  0  0  0  0  0  0  0  0  0  0
   -0.4730   -0.8620    3.2330 C   0  0  0  0  0  0  0  0  0  0  0  0
    0.3450    0.1170    2.6550 C   0  0  0  0  0  0  0  0  0  0  0  0
    2.0160    3.2420   -1.8530 C   0  0  0  0  0  0  0  0  0  0  0  0
    1.7000    2.5600   -3.0340 C   0  0  0  0  0  0  0  0  0  0  0  0
    1.2570    3.2700   -4.1560 C   0  0  0  0  0  0  0  0  0  0  0  0
    1.1290    4.6630   -4.0970 C   0  0  0  0  0  0  0  0  0  0  0  0
    1.4450    5.3460   -2.9160 C   0  0  0  0  0  0  0  0  0  0  0  0
    1.8880    4.6350   -1.7940 C   0  0  0  0  0  0  0  0  0  0  0  0
    0.6610    5.4140   -5.2830 C   0  0  0  0  0  0  0  0  0  0  0  0
    1.4120    6.3590   -5.8650 C   0  0  0  0  0  0  0  0  0  0  0  0
    2.7920    6.8040   -5.4440 C   0  0  0  0  0  0  0  0  0  0  0  0
    3.8300    5.9680   -6.1560 C   0  0  0  0  0  0  0  0  0  0  0  0
    4.3300    6.3800   -7.3960 C   0  0  0  0  0  0  0  0  0  0  0  0
    5.2920    5.6050   -8.0560 C   0  0  0  0  0  0  0  0  0  0  0  0
    5.7520    4.4180   -7.4750 C   0  0  0  0  0  0  0  0  0  0  0  0
    5.2520    4.0060   -6.2340 C   0  0  0  0  0  0  0  0  0  0  0  0
    4.2900    4.7810   -5.5740 C   0  0  0  0  0  0  0  0  0  0  0  0
    0.4660    6.9810   -7.2260 S   0  0  0  0  0  0  0  0  0  0  0  0
   -0.9610    5.9570   -7.0090 C   0  0  0  0  0  0  0  0  0  0  0  0
   -2.1880    5.8070   -7.6670 C   0  0  0  0  0  0  0  0  0  0  0  0
   -3.1180    4.8660   -7.2100 C   0  0  0  0  0  0  0  0  0  0  0  0
   -2.8210    4.0740   -6.0940 C   0  0  0  0  0  0  0  0  0  0  0  0
   -1.5950    4.2240   -5.4350 C   0  0  0  0  0  0  0  0  0  0  0  0
   -0.6650    5.1650   -5.8930 C   0  0  0  0  0  0  0  0  0  0  0  0
    9.3750    1.6980    4.6820 H   0  0  0  0  0  0  0  0  0  0  0  0
   10.9300    2.4210    4.2170 H   0  0  0  0  0  0  0  0  0  0  0  0
   10.1360    1.2530    3.1400 H   0  0  0  0  0  0  0  0  0  0  0  0
    8.8210    2.3010    0.7380 H   0  0  0  0  0  0  0  0  0  0  0  0
    6.5870    1.8260   -0.2270 H   0  0  0  0  0  0  0  0  0  0  0  0
    4.7470    2.9010    3.5020 H   0  0  0  0  0  0  0  0  0  0  0  0
    6.9810    3.3760    4.4680 H   0  0  0  0  0  0  0  0  0  0  0  0
    4.3770    3.5140   -0.5680 H   0  0  0  0  0  0  0  0  0  0  0  0
    0.6930    1.3050   -0.5110 H   0  0  0  0  0  0  0  0  0  0  0  0
    3.9060   -1.5400    1.9060 H   0  0  0  0  0  0  0  0  0  0  0  0
    5.4290   -0.6260    1.8830 H   0  0  0  0  0  0  0  0  0  0  0  0
    5.7400   -2.7990    4.7600 H   0  0  0  0  0  0  0  0  0  0  0  0
    2.0220   -1.8290    0.4230 H   0  0  0  0  0  0  0  0  0  0  0  0
    0.5720   -3.5630    1.4450 H   0  0  0  0  0  0  0  0  0  0  0  0
   -0.4960   -3.1380    5.3050 H   0  0  0  0  0  0  0  0  0  0  0  0
   -1.4380   -4.5700    4.8380 H   0  0  0  0  0  0  0  0  0  0  0  0
    0.2230   -4.3670    4.2420 H   0  0  0  0  0  0  0  0  0  0  0  0
   -1.1670   -0.5930    4.0160 H   0  0  0  0  0  0  0  0  0  0  0  0
    0.2820    1.1410    2.9910 H   0  0  0  0  0  0  0  0  0  0  0  0
    1.7980    1.4850   -3.0800 H   0  0  0  0  0  0  0  0  0  0  0  0
    1.0130    2.7440   -5.0670 H   0  0  0  0  0  0  0  0  0  0  0  0
    1.3470    6.4200   -2.8710 H   0  0  0  0  0  0  0  0  0  0  0  0
    2.1320    5.1620   -0.8830 H   0  0  0  0  0  0  0  0  0  0  0  0
    2.9310    7.8510   -5.7040 H   0  0  0  0  0  0  0  0  0  0  0  0
    2.9010    6.6790   -4.3690 H   0  0  0  0  0  0  0  0  0  0  0  0
    3.9750    7.2960   -7.8450 H   0  0  0  0  0  0  0  0  0  0  0  0
    5.6780    5.9230   -9.0130 H   0  0  0  0  0  0  0  0  0  0  0  0
    6.4940    3.8200   -7.9830 H   0  0  0  0  0  0  0  0  0  0  0  0
    5.6070    3.0900   -5.7850 H   0  0  0  0  0  0  0  0  0  0  0  0
    3.9040    4.4620   -4.6170 H   0  0  0  0  0  0  0  0  0  0  0  0
   -2.4160    6.4180   -8.5280 H   0  0  0  0  0  0  0  0  0  0  0  0
   -4.0640    4.7500   -7.7180 H   0  0  0  0  0  0  0  0  0  0  0  0
   -3.5380    3.3480   -5.7410 H   0  0  0  0  0  0  0  0  0  0  0  0
   -1.3660    3.6130   -4.5740 H   0  0  0  0  0  0  0  0  0  0  0  0
  1 50  1  0  0  0  0
  1 51  1  0  0  0  0
  1 52  1  0  0  0  0
  1  2  1  0  0  0  0
  2  3  1  0  0  0  0
  3  4  2  0  0  0  0
  4 53  1  0  0  0  0
  4  5  1  0  0  0  0
  5 54  1  0  0  0  0
  5  6  2  0  0  0  0
  6  7  1  0  0  0  0
  7 55  1  0  0  0  0
  7  8  2  0  0  0  0
  8  3  1  0  0  0  0
  8 56  1  0  0  0  0
  6  9  1  0  0  0  0
  9 10  2  0  0  0  0
 10 57  1  0  0  0  0
 10 11  1  0  0  0  0
 11 12  2  0  0  0  0
 12 58  1  0  0  0  0
 12 13  1  0  0  0  0
 13 14  2  0  0  0  0
 14  9  1  0  0  0  0
 14 15  1  0  0  0  0
 15 16  1  0  0  0  0
 16 59  1  0  0  0  0
 16 60  1  0  0  0  0
 16 17  1  0  0  0  0
 17 18  2  0  0  0  0
 17 19  1  0  0  0  0
 19 61  1  0  0  0  0
 13 20  1  0  0  0  0
 20 21  2  0  0  0  0
 21 62  1  0  0  0  0
 21 22  1  0  0  0  0
 22 63  1  0  0  0  0
 22 23  2  0  0  0  0
 23 24  1  0  0  0  0
 24 25  1  0  0  0  0
 25 64  1  0  0  0  0
 25 65  1  0  0  0  0
 25 66  1  0  0  0  0
 23 26  1  0  0  0  0
 26 67  1  0  0  0  0
 26 27  2  0  0  0  0
 27 20  1  0  0  0  0
 27 68  1  0  0  0  0
 11 28  1  0  0  0  0
 28 29  2  0  0  0  0
 29 69  1  0  0  0  0
 29 30  1  0  0  0  0
 30 70  1  0  0  0  0
 30 31  2  0  0  0  0
 31 32  1  0  0  0  0
 32 71  1  0  0  0  0
 32 33  2  0  0  0  0
 33 28  1  0  0  0  0
 33 72  1  0  0  0  0
 31 34  1  0  0  0  0
 34 35  2  0  0  0  0
 35 36  1  0  0  0  0
 36 73  1  0  0  0  0
 36 74  1  0  0  0  0
 36 37  1  0  0  0  0
 37 38  2  0  0  0  0
 38 75  1  0  0  0  0
 38 39  1  0  0  0  0
 39 76  1  0  0  0  0
 39 40  2  0  0  0  0
 40 77  1  0  0  0  0
 40 41  1  0  0  0  0
 41 78  1  0  0  0  0
 41 42  2  0  0  0  0
 42 37  1  0  0  0  0
 42 79  1  0  0  0  0
 35 43  1  0  0  0  0
 43 44  1  0  0  0  0
 44 45  2  0  0  0  0
 45 80  1  0  0  0  0
 45 46  1  0  0  0  0
 46 81  1  0  0  0  0
 46 47  2  0  0  0  0
 47 82  1  0  0  0  0
 47 48  1  0  0  0  0
 48 83  1  0  0  0  0
 48 49  2  0  0  0  0
 49 34  1  0  0  0  0
 49 44  1  0  0  0  0
M  END
>  <LOGBIO>
7.6000

>  <PRED_LOGBIO>
7.5500

>  <XV_RES>
0.2550

>  <WHL_TMPL>
1

>  <ANCH>
3-42;32-33

$$$$
ROW16
  -MTS-   01071502543D 0   0.00000     0.00000     0

 41 43  0  0  0  0  0  0  0  0999 V2000
   -2.6280   -1.1850    3.1140 F   0  0  0  0  0  0  0  0  0  0  0  0
   -1.5450   -0.6450    2.5150 C   0  0  0  0  0  0  0  0  0  0  0  0
   -0.9840   -1.2650    1.3920 C   0  0  0  0  0  0  0  0  0  0  0  0
    0.1390   -0.7040    0.7720 C   0  0  0  0  0  0  0  0  0  0  0  0
    0.7000    0.4760    1.2740 C   0  0  0  0  0  0  0  0  0  0  0  0
    1.7990    1.0240    0.6660 O   0  0  0  0  0  0  0  0  0  0  0  0
    1.4780    2.0250   -0.4430 C   0  0  0  0  0  0  0  0  0  0  0  0
    1.3370    3.4060    0.1510 C   0  0  0  0  0  0  0  0  0  0  0  0
    2.0640    3.7530    1.2970 C   0  0  0  0  0  0  0  0  0  0  0  0
    1.9340    5.0330    1.8480 C   0  0  0  0  0  0  0  0  0  0  0  0
    1.0770    5.9670    1.2530 C   0  0  0  0  0  0  0  0  0  0  0  0
    0.3500    5.6210    0.1080 C   0  0  0  0  0  0  0  0  0  0  0  0
    0.4800    4.3410   -0.4430 C   0  0  0  0  0  0  0  0  0  0  0  0
   -0.5740    6.6290   -0.5330 C   0  0  0  0  0  0  0  0  0  0  0  0
   -0.1070    7.8560   -0.3210 F   0  0  0  0  0  0  0  0  0  0  0  0
   -1.7880    6.5180    0.0000 F   0  0  0  0  0  0  0  0  0  0  0  0
   -0.6420    6.3990   -1.8410 F   0  0  0  0  0  0  0  0  0  0  0  0
    2.6340    5.3670    2.9520 C   0  0  0  0  0  0  0  0  0  0  0  0
    1.8740    5.6830    3.9970 F   0  0  0  0  0  0  0  0  0  0  0  0
    3.2990    6.4750    2.6380 F   0  0  0  0  0  0  0  0  0  0  0  0
    3.4800    4.3920    3.2710 F   0  0  0  0  0  0  0  0  0  0  0  0
    0.1390    1.0950    2.3960 C   0  0  0  0  0  0  0  0  0  0  0  0
    0.7320    2.3430    2.9270 C   0  0  0  0  0  0  0  0  0  0  0  0
    0.3080    3.5310    2.4760 C   0  0  0  0  0  0  0  0  0  0  0  0
   -0.9350    3.8790    1.2640 S   0  0  0  0  0  0  0  0  0  0  0  0
   -0.7880    5.6410    1.3460 C   0  0  0  0  0  0  0  0  0  0  0  0
   -1.4310    6.4650    0.6970 O   0  0  0  0  0  0  0  0  0  0  0  0
    0.1550    5.8970    2.2480 N   0  0  0  0  0  0  0  0  0  0  0  0
    0.7590    4.8860    2.8660 C   0  0  0  0  0  0  0  0  0  0  0  0
    1.6370    5.0660    3.7080 O   0  0  0  0  0  0  0  0  0  0  0  0
   -0.9840    0.5350    3.0170 C   0  0  0  0  0  0  0  0  0  0  0  0
   -1.4170   -2.1750    1.0050 H   0  0  0  0  0  0  0  0  0  0  0  0
    0.5720   -1.1830   -0.0940 H   0  0  0  0  0  0  0  0  0  0  0  0
    0.5020    1.7520   -0.8390 H   0  0  0  0  0  0  0  0  0  0  0  0
    2.3040    2.0320   -1.1510 H   0  0  0  0  0  0  0  0  0  0  0  0
    2.7250    3.0330    1.7560 H   0  0  0  0  0  0  0  0  0  0  0  0
    0.9770    6.9550    1.6780 H   0  0  0  0  0  0  0  0  0  0  0  0
   -0.0810    4.0740   -1.3270 H   0  0  0  0  0  0  0  0  0  0  0  0
    1.5080    2.2960    3.6770 H   0  0  0  0  0  0  0  0  0  0  0  0
    0.4100    6.8510    2.4620 H   0  0  0  0  0  0  0  0  0  0  0  0
   -1.4170    1.0130    3.8830 H   0  0  0  0  0  0  0  0  0  0  0  0
  1  2  1  0  0  0  0
  2  3  2  0  0  0  0
  3 32  1  0  0  0  0
  3  4  1  0  0  0  0
  4 33  1  0  0  0  0
  4  5  2  0  0  0  0
  5  6  1  0  0  0  0
  6  7  1  0  0  0  0
  7 34  1  0  0  0  0
  7 35  1  0  0  0  0
  7  8  1  0  0  0  0
  8  9  2  0  0  0  0
  9 36  1  0  0  0  0
  9 10  1  0  0  0  0
 10 11  2  0  0  0  0
 11 37  1  0  0  0  0
 11 12  1  0  0  0  0
 12 13  2  0  0  0  0
 13  8  1  0  0  0  0
 13 38  1  0  0  0  0
 12 14  1  0  0  0  0
 14 15  1  0  0  0  0
 14 16  1  0  0  0  0
 14 17  1  0  0  0  0
 10 18  1  0  0  0  0
 18 19  1  0  0  0  0
 18 20  1  0  0  0  0
 18 21  1  0  0  0  0
  5 22  1  0  0  0  0
 22 23  1  0  0  0  0
 23 39  1  0  0  0  0
 23 24  2  0  0  0  0
 24 25  1  0  0  0  0
 25 26  1  0  0  0  0
 26 27  2  0  0  0  0
 26 28  1  0  0  0  0
 28 40  1  0  0  0  0
 28 29  1  0  0  0  0
 29 24  1  0  0  0  0
 29 30  2  0  0  0  0
 22 31  2  0  0  0  0
 31  2  1  0  0  0  0
 31 41  1  0  0  0  0
M  END
>  <LOGBIO>
5.1000

>  <PRED_LOGBIO>
4.9200

>  <XV_RES>
0.1690

>  <WHL_TMPL>
3

>  <ANCH>
18-25;12-13

$$$$
ROW17
  -MTS-   01071502543D 0   0.00000     0.00000     0

 52 55  0  0  0  0  0  0  0  0999 V2000
    1.5100   -2.5600   -3.8750 C   0  0  0  0  0  0  0  0  0  0  0  0
    2.4680   -1.4730   -3.3950 C   0  0  0  0  0  0  0  0  0  0  0  0
    1.6680   -0.3190   -2.7930 C   0  0  0  0  0  0  0  0  0  0  0  0
    2.6260    0.7690   -2.3130 C   0  0  0  0  0  0  0  0  0  0  0  0
    1.8360    1.9100   -1.7180 C   0  0  0  0  0  0  0  0  0  0  0  0
    1.3650    3.0130   -2.4270 O   0  0  0  0  0  0  0  0  0  0  0  0
    0.6810    3.8550   -1.5520 C   0  0  0  0  0  0  0  0  0  0  0  0
    0.0240    5.0760   -1.7440 C   0  0  0  0  0  0  0  0  0  0  0  0
   -0.5910    5.7170   -0.6630 C   0  0  0  0  0  0  0  0  0  0  0  0
   -0.5500    5.1370    0.6110 C   0  0  0  0  0  0  0  0  0  0  0  0
    0.1070    3.9160    0.8030 C   0  0  0  0  0  0  0  0  0  0  0  0
    0.7230    3.2750   -0.2790 C   0  0  0  0  0  0  0  0  0  0  0  0
    1.4820    2.0130   -0.4300 C   0  0  0  0  0  0  0  0  0  0  0  0
    1.7990    1.0240    0.6660 C   0  0  0  0  0  0  0  0  0  0  0  0
    0.5580    0.6940    1.2960 O   0  0  0  0  0  0  0  0  0  0  0  0
    2.3300   -0.2500    0.0550 C   0  0  0  0  0  0  0  0  0  0  0  0
    2.3540   -0.4020   -1.3370 C   0  0  0  0  0  0  0  0  0  0  0  0
    2.8460   -1.5840   -1.9040 C   0  0  0  0  0  0  0  0  0  0  0  0
    3.3130   -2.6140   -1.0790 C   0  0  0  0  0  0  0  0  0  0  0  0
    3.2890   -2.4630    0.3130 C   0  0  0  0  0  0  0  0  0  0  0  0
    2.7970   -1.2810    0.8790 C   0  0  0  0  0  0  0  0  0  0  0  0
    3.8330   -3.8630   -1.6780 C   0  0  0  0  0  0  0  0  0  0  0  0
    4.6480   -4.7160   -0.9220 C   0  0  0  0  0  0  0  0  0  0  0  0
    5.1400   -5.8970   -1.4890 C   0  0  0  0  0  0  0  0  0  0  0  0
    4.8180   -6.2270   -2.8110 C   0  0  0  0  0  0  0  0  0  0  0  0
    5.3000   -7.3840   -3.3650 O   0  0  0  0  0  0  0  0  0  0  0  0
    4.0040   -5.3750   -3.5660 C   0  0  0  0  0  0  0  0  0  0  0  0
    3.5120   -4.1930   -3.0000 C   0  0  0  0  0  0  0  0  0  0  0  0
    0.9240   -2.9250   -3.0340 H   0  0  0  0  0  0  0  0  0  0  0  0
    2.0800   -3.3820   -4.3030 H   0  0  0  0  0  0  0  0  0  0  0  0
    0.8440   -2.1490   -4.6300 H   0  0  0  0  0  0  0  0  0  0  0  0
    3.1340   -1.8850   -2.6400 H   0  0  0  0  0  0  0  0  0  0  0  0
    3.0540   -1.1090   -4.2360 H   0  0  0  0  0  0  0  0  0  0  0  0
    1.0010    0.0930   -3.5490 H   0  0  0  0  0  0  0  0  0  0  0  0
    1.0820   -0.6830   -1.9520 H   0  0  0  0  0  0  0  0  0  0  0  0
    3.2930    0.3580   -1.5570 H   0  0  0  0  0  0  0  0  0  0  0  0
    3.2120    1.1340   -3.1540 H   0  0  0  0  0  0  0  0  0  0  0  0
   -0.0080    5.5230   -2.7270 H   0  0  0  0  0  0  0  0  0  0  0  0
   -1.0980    6.6590   -0.8110 H   0  0  0  0  0  0  0  0  0  0  0  0
   -1.0240    5.6320    1.4450 H   0  0  0  0  0  0  0  0  0  0  0  0
    0.1400    3.4690    1.7850 H   0  0  0  0  0  0  0  0  0  0  0  0
    2.5150    1.4430    1.3700 H   0  0  0  0  0  0  0  0  0  0  0  0
   -0.1410    0.5580    0.6370 H   0  0  0  0  0  0  0  0  0  0  0  0
    1.9930    0.3930   -1.9730 H   0  0  0  0  0  0  0  0  0  0  0  0
    2.8650   -1.7010   -2.9770 H   0  0  0  0  0  0  0  0  0  0  0  0
    3.6500   -3.2580    0.9490 H   0  0  0  0  0  0  0  0  0  0  0  0
    2.7780   -1.1640    1.9530 H   0  0  0  0  0  0  0  0  0  0  0  0
    4.8960   -4.4610    0.0980 H   0  0  0  0  0  0  0  0  0  0  0  0
    5.7680   -6.5550   -0.9060 H   0  0  0  0  0  0  0  0  0  0  0  0
    6.1560   -7.2330   -3.7950 H   0  0  0  0  0  0  0  0  0  0  0  0
    3.7550   -5.6290   -4.5860 H   0  0  0  0  0  0  0  0  0  0  0  0
    2.8830   -3.5360   -3.5830 H   0  0  0  0  0  0  0  0  0  0  0  0
  1 29  1  0  0  0  0
  1 30  1  0  0  0  0
  1 31  1  0  0  0  0
  1  2  1  0  0  0  0
  2 32  1  0  0  0  0
  2 33  1  0  0  0  0
  2  3  1  0  0  0  0
  3 34  1  0  0  0  0
  3 35  1  0  0  0  0
  3  4  1  0  0  0  0
  4 36  1  0  0  0  0
  4 37  1  0  0  0  0
  4  5  1  0  0  0  0
  5  6  1  0  0  0  0
  6  7  1  0  0  0  0
  7  8  2  0  0  0  0
  8 38  1  0  0  0  0
  8  9  1  0  0  0  0
  9 39  1  0  0  0  0
  9 10  2  0  0  0  0
 10 40  1  0  0  0  0
 10 11  1  0  0  0  0
 11 41  1  0  0  0  0
 11 12  2  0  0  0  0
 12  7  1  0  0  0  0
 12 13  1  0  0  0  0
 13  5  2  0  0  0  0
 13 14  1  0  0  0  0
 14 42  1  0  0  0  0
 14 15  1  0  0  0  0
 15 43  1  0  0  0  0
 14 16  1  0  0  0  0
 16 17  2  0  0  0  0
 17 44  1  0  0  0  0
 17 18  1  0  0  0  0
 18 45  1  0  0  0  0
 18 19  2  0  0  0  0
 19 20  1  0  0  0  0
 20 46  1  0  0  0  0
 20 21  2  0  0  0  0
 21 16  1  0  0  0  0
 21 47  1  0  0  0  0
 19 22  1  0  0  0  0
 22 23  2  0  0  0  0
 23 48  1  0  0  0  0
 23 24  1  0  0  0  0
 24 49  1  0  0  0  0
 24 25  2  0  0  0  0
 25 26  1  0  0  0  0
 26 50  1  0  0  0  0
 25 27  1  0  0  0  0
 27 51  1  0  0  0  0
 27 28  2  0  0  0  0
 28 22  1  0  0  0  0
 28 52  1  0  0  0  0
M  END
>  <LOGBIO>
6.6400

>  <PRED_LOGBIO>
5.8700

>  <XV_RES>
1.1050

>  <WHL_TMPL>
3

>  <ANCH>
56-57;36-34

$$$$
ROW18
  -MTS-   01071502543D 0   0.00000     0.00000     0

 39 41  0  0  0  0  0  0  0  0999 V2000
    6.1050    5.6480   -5.5210 C   0  0  0  0  0  0  0  0  0  0  0  0
    5.3260    4.4340   -5.0240 C   0  0  0  0  0  0  0  0  0  0  0  0
    4.4260    4.8360   -3.9880 O   0  0  0  0  0  0  0  0  0  0  0  0
    3.6470    3.8900   -3.4220 C   0  0  0  0  0  0  0  0  0  0  0  0
    3.7230    2.7320   -3.7990 O   0  0  0  0  0  0  0  0  0  0  0  0
    2.7960    4.2200   -2.4550 N   0  0  0  0  0  0  0  0  0  0  0  0
    1.9790    3.2280   -1.8620 C   0  0  0  0  0  0  0  0  0  0  0  0
    0.7160    2.9510   -2.3980 C   0  0  0  0  0  0  0  0  0  0  0  0
   -0.0930    1.9690   -1.8110 C   0  0  0  0  0  0  0  0  0  0  0  0
    0.3630    1.2660   -0.6900 C   0  0  0  0  0  0  0  0  0  0  0  0
    1.6260    1.5440   -0.1540 C   0  0  0  0  0  0  0  0  0  0  0  0
    2.1100    0.8020    1.0310 C   0  0  0  0  0  0  0  0  0  0  0  0
    3.3140    1.0470    1.5640 C   0  0  0  0  0  0  0  0  0  0  0  0
    4.2190    2.0710    0.9940 C   0  0  0  0  0  0  0  0  0  0  0  0
    5.3220    2.2820    1.4970 O   0  0  0  0  0  0  0  0  0  0  0  0
    3.7730    2.8350   -0.1920 C   0  0  0  0  0  0  0  0  0  0  0  0
    4.4880    3.6960   -0.7020 O   0  0  0  0  0  0  0  0  0  0  0  0
    2.4340    2.5250   -0.7410 C   0  0  0  0  0  0  0  0  0  0  0  0
    1.2450   -0.2330    1.6410 C   0  0  0  0  0  0  0  0  0  0  0  0
    1.3270   -1.5600    1.2050 C   0  0  0  0  0  0  0  0  0  0  0  0
    0.5090   -2.5390    1.7820 C   0  0  0  0  0  0  0  0  0  0  0  0
   -0.3910   -2.1900    2.7960 C   0  0  0  0  0  0  0  0  0  0  0  0
   -0.4730   -0.8620    3.2330 C   0  0  0  0  0  0  0  0  0  0  0  0
    0.3450    0.1170    2.6550 C   0  0  0  0  0  0  0  0  0  0  0  0
    6.6710    6.0780   -4.6970 H   0  0  0  0  0  0  0  0  0  0  0  0
    6.7900    5.3420   -6.3090 H   0  0  0  0  0  0  0  0  0  0  0  0
    5.4110    6.3900   -5.9110 H   0  0  0  0  0  0  0  0  0  0  0  0
    6.0200    3.6920   -4.6340 H   0  0  0  0  0  0  0  0  0  0  0  0
    4.7600    4.0040   -5.8480 H   0  0  0  0  0  0  0  0  0  0  0  0
    2.7330    5.1790   -2.1430 H   0  0  0  0  0  0  0  0  0  0  0  0
    0.3650    3.4930   -3.2630 H   0  0  0  0  0  0  0  0  0  0  0  0
   -1.0670    1.7550   -2.2240 H   0  0  0  0  0  0  0  0  0  0  0  0
   -0.2610    0.5090   -0.2370 H   0  0  0  0  0  0  0  0  0  0  0  0
    3.6330    0.4850    2.4300 H   0  0  0  0  0  0  0  0  0  0  0  0
    2.0220   -1.8290    0.4230 H   0  0  0  0  0  0  0  0  0  0  0  0
    0.5720   -3.5630    1.4450 H   0  0  0  0  0  0  0  0  0  0  0  0
   -1.0220   -2.9450    3.2410 H   0  0  0  0  0  0  0  0  0  0  0  0
   -1.1670   -0.5930    4.0160 H   0  0  0  0  0  0  0  0  0  0  0  0
    0.2820    1.1410    2.9910 H   0  0  0  0  0  0  0  0  0  0  0  0
  1 25  1  0  0  0  0
  1 26  1  0  0  0  0
  1 27  1  0  0  0  0
  1  2  1  0  0  0  0
  2 28  1  0  0  0  0
  2 29  1  0  0  0  0
  2  3  1  0  0  0  0
  3  4  1  0  0  0  0
  4  5  2  0  0  0  0
  4  6  1  0  0  0  0
  6 30  1  0  0  0  0
  6  7  1  0  0  0  0
  7  8  2  0  0  0  0
  8 31  1  0  0  0  0
  8  9  1  0  0  0  0
  9 32  1  0  0  0  0
  9 10  2  0  0  0  0
 10 33  1  0  0  0  0
 10 11  1  0  0  0  0
 11 12  1  0  0  0  0
 12 13  2  0  0  0  0
 13 34  1  0  0  0  0
 13 14  1  0  0  0  0
 14 15  2  0  0  0  0
 14 16  1  0  0  0  0
 16 17  2  0  0  0  0
 16 18  1  0  0  0  0
 18  7  1  0  0  0  0
 18 11  2  0  0  0  0
 12 19  1  0  0  0  0
 19 20  2  0  0  0  0
 20 35  1  0  0  0  0
 20 21  1  0  0  0  0
 21 36  1  0  0  0  0
 21 22  2  0  0  0  0
 22 37  1  0  0  0  0
 22 23  1  0  0  0  0
 23 38  1  0  0  0  0
 23 24  2  0  0  0  0
 24 19  1  0  0  0  0
 24 39  1  0  0  0  0
M  END
>  <LOGBIO>
6.1900

>  <PRED_LOGBIO>
5.9900

>  <XV_RES>
0.5290

>  <WHL_TMPL>
1

>  <ANCH>
3-42;29-30

$$$$
ROW19
  -MTS-   01071502543D 0   0.00000     0.00000     0

 81 85  0  0  1  0  0  0  0  0999 V2000
    5.6840    4.8010    4.6850 C   0  0  0  0  0  0  0  0  0  0  0  0
    5.1120    3.6490    3.8640 C   0  0  0  0  0  0  0  0  0  0  0  0
    5.8230    2.3400    4.1920 C   0  0  0  0  0  0  0  0  0  0  0  0
    5.3160    4.0270    2.3850 C   0  0  0  0  0  0  0  0  0  0  0  0
    4.5680    3.0600    1.4490 C   0  0  0  0  0  0  0  0  0  0  0  0
    3.0730    2.9740    1.8060 C   0  0  2  0  0  0  0  0  0  0  0  0
    2.3000    2.0190    0.8770 C   0  0  0  0  0  0  0  0  0  0  0  0
    0.8020    1.9800    1.2340 C   0  0  0  0  0  0  0  0  0  0  0  0
    0.5960    1.6010    2.7130 C   0  0  2  0  0  0  0  0  0  0  0  0
    1.0040    0.1430    2.9030 C   0  0  0  0  0  0  0  0  0  0  0  0
    1.4090    2.4630    3.6490 C   0  0  0  0  0  0  0  0  0  0  0  0
    0.8980    3.0170    4.7580 C   0  0  0  0  0  0  0  0  0  0  0  0
   -0.5400    2.8330    5.1790 C   0  0  0  0  0  0  0  0  0  0  0  0
   -1.2470    1.6790    4.4440 C   0  0  2  0  0  0  0  0  0  0  0  0
   -2.7660    1.7390    4.6940 C   0  0  1  0  0  0  0  0  0  0  0  0
   -3.2650    3.0760    4.1550 C   0  0  0  0  0  0  0  0  0  0  0  0
   -3.0900    1.6980    6.1990 C   0  0  0  0  0  0  0  0  0  0  0  0
   -4.6090    1.7580    6.4490 C   0  0  0  0  0  0  0  0  0  0  0  0
   -5.3500    0.6460    5.6830 C   0  0  2  0  0  0  0  0  0  0  0  0
   -6.7450    0.9370    5.8020 O   0  0  0  0  0  0  0  0  0  0  0  0
   -5.0250    0.6870    4.1780 C   0  0  0  0  0  0  0  0  0  0  0  0
   -5.7160   -0.4720    3.4650 C   0  0  0  0  0  0  0  0  0  0  0  0
   -5.9730    1.0960    5.3020 C   0  0  0  0  0  0  0  0  0  0  0  0
   -3.5070    0.6270    3.9280 C   0  0  2  0  0  0  0  0  0  0  0  0
   -3.1820    0.6680    2.4230 C   0  0  0  0  0  0  0  0  0  0  0  0
   -1.6640    0.6080    2.1730 C   0  0  0  0  0  0  0  0  0  0  0  0
   -0.9220    1.7200    2.9390 C   0  0  1  0  0  0  0  0  0  0  0  0
   -1.3830    3.0660    2.3880 C   0  0  0  0  0  0  0  0  0  0  0  0
    2.8680    2.5970    3.2850 C   0  0  2  0  0  0  0  0  0  0  0  0
    3.6160    3.5630    4.2220 C   0  0  0  0  0  0  0  0  0  0  0  0
    2.4880    4.3530    1.6130 C   0  0  0  0  0  0  0  0  0  0  0  0
    1.3170    4.4800    1.2960 O   0  0  0  0  0  0  0  0  0  0  0  0
    3.2450    5.4210    1.7880 O   0  0  0  0  0  0  0  0  0  0  0  0
    4.9090    5.5460    4.8540 H   0  0  0  0  0  0  0  0  0  0  0  0
    6.0400    4.4240    5.6410 H   0  0  0  0  0  0  0  0  0  0  0  0
    6.5120    5.2560    4.1440 H   0  0  0  0  0  0  0  0  0  0  0  0
    6.8600    2.5440    4.4480 H   0  0  0  0  0  0  0  0  0  0  0  0
    5.7860    1.6810    3.3260 H   0  0  0  0  0  0  0  0  0  0  0  0
    5.3290    1.8590    5.0340 H   0  0  0  0  0  0  0  0  0  0  0  0
    6.3760    3.8940    2.1790 H   0  0  0  0  0  0  0  0  0  0  0  0
    4.9170    5.0270    2.2310 H   0  0  0  0  0  0  0  0  0  0  0  0
    4.9840    2.0720    1.6320 H   0  0  0  0  0  0  0  0  0  0  0  0
    4.6540    3.4380    0.4320 H   0  0  0  0  0  0  0  0  0  0  0  0
    2.6880    1.0220    1.0710 H   0  0  0  0  0  0  0  0  0  0  0  0
    2.3970    2.3840   -0.1430 H   0  0  0  0  0  0  0  0  0  0  0  0
    0.3670    1.1740    0.6470 H   0  0  0  0  0  0  0  0  0  0  0  0
    0.3870    2.9730    1.0750 H   0  0  0  0  0  0  0  0  0  0  0  0
    2.0260    0.0970    3.2720 H   0  0  0  0  0  0  0  0  0  0  0  0
    0.9380   -0.3780    1.9500 H   0  0  0  0  0  0  0  0  0  0  0  0
    0.3370   -0.3290    3.6210 H   0  0  0  0  0  0  0  0  0  0  0  0
    1.5440    3.6210    5.3770 H   0  0  0  0  0  0  0  0  0  0  0  0
   -1.0580    3.7410    4.8790 H   0  0  0  0  0  0  0  0  0  0  0  0
   -0.5570    2.6100    6.2440 H   0  0  0  0  0  0  0  0  0  0  0  0
   -0.8730    0.7400    4.8460 H   0  0  0  0  0  0  0  0  0  0  0  0
   -3.3020    3.8020    4.9640 H   0  0  0  0  0  0  0  0  0  0  0  0
   -2.5880    3.4310    3.3800 H   0  0  0  0  0  0  0  0  0  0  0  0
   -4.2610    2.9490    3.7360 H   0  0  0  0  0  0  0  0  0  0  0  0
   -2.6730    2.6070    6.6270 H   0  0  0  0  0  0  0  0  0  0  0  0
   -2.7160    0.7600    6.6020 H   0  0  0  0  0  0  0  0  0  0  0  0
   -4.9520    2.7010    6.0290 H   0  0  0  0  0  0  0  0  0  0  0  0
   -4.7840    1.6130    7.5130 H   0  0  0  0  0  0  0  0  0  0  0  0
   -5.1010   -0.3280    6.0970 H   0  0  0  0  0  0  0  0  0  0  0  0
   -7.2610    0.4390    5.1480 H   0  0  0  0  0  0  0  0  0  0  0  0
   -6.7960   -0.3590    3.5340 H   0  0  0  0  0  0  0  0  0  0  0  0
   -5.4600   -1.3750    4.0160 H   0  0  0  0  0  0  0  0  0  0  0  0
   -5.3450   -0.4700    2.4420 H   0  0  0  0  0  0  0  0  0  0  0  0
   -5.5190    0.8620    6.2620 H   0  0  0  0  0  0  0  0  0  0  0  0
   -6.1660    2.1650    5.2420 H   0  0  0  0  0  0  0  0  0  0  0  0
   -6.9100    0.5520    5.2020 H   0  0  0  0  0  0  0  0  0  0  0  0
   -3.1510   -0.3260    4.3120 H   0  0  0  0  0  0  0  0  0  0  0  0
   -3.5140    1.6400    2.0640 H   0  0  0  0  0  0  0  0  0  0  0  0
   -3.6390   -0.2010    1.9530 H   0  0  0  0  0  0  0  0  0  0  0  0
   -1.5190    0.8170    1.1140 H   0  0  0  0  0  0  0  0  0  0  0  0
   -1.2980   -0.3520    2.5280 H   0  0  0  0  0  0  0  0  0  0  0  0
   -0.5760    3.7910    2.4810 H   0  0  0  0  0  0  0  0  0  0  0  0
   -2.2470    3.4120    2.9510 H   0  0  0  0  0  0  0  0  0  0  0  0
   -1.6520    2.9570    1.3400 H   0  0  0  0  0  0  0  0  0  0  0  0
    3.3210    1.6170    3.4220 H   0  0  0  0  0  0  0  0  0  0  0  0
    3.2000    4.5510    4.0380 H   0  0  0  0  0  0  0  0  0  0  0  0
    3.5310    3.1860    5.2390 H   0  0  0  0  0  0  0  0  0  0  0  0
    2.6990    6.2050    1.6210 H   0  0  0  0  0  0  0  0  0  0  0  0
  1 34  1  0  0  0  0
  1 35  1  0  0  0  0
  1 36  1  0  0  0  0
  1  2  1  0  0  0  0
  2  3  1  0  0  0  0
  3 37  1  0  0  0  0
  3 38  1  0  0  0  0
  3 39  1  0  0  0  0
  2  4  1  0  0  0  0
  4 40  1  0  0  0  0
  4 41  1  0  0  0  0
  4  5  1  0  0  0  0
  5 42  1  0  0  0  0
  5 43  1  0  0  0  0
  5  6  1  0  0  0  0
  6  7  1  0  0  0  0
  7 44  1  0  0  0  0
  7 45  1  0  0  0  0
  7  8  1  0  0  0  0
  8 46  1  0  0  0  0
  8 47  1  0  0  0  0
  8  9  1  0  0  0  0
  9 10  1  0  0  0  0
 10 48  1  0  0  0  0
 10 49  1  0  0  0  0
 10 50  1  0  0  0  0
  9 11  1  0  0  0  0
 11 12  2  0  0  0  0
 12 51  1  0  0  0  0
 12 13  1  0  0  0  0
 13 52  1  0  0  0  0
 13 53  1  0  0  0  0
 13 14  1  0  0  0  0
 14 54  1  0  0  0  0
 14 15  1  0  0  0  0
 15 16  1  0  0  0  0
 16 55  1  0  0  0  0
 16 56  1  0  0  0  0
 16 57  1  0  0  0  0
 15 17  1  0  0  0  0
 17 58  1  0  0  0  0
 17 59  1  0  0  0  0
 17 18  1  0  0  0  0
 18 60  1  0  0  0  0
 18 61  1  0  0  0  0
 18 19  1  0  0  0  0
 19 62  1  0  0  0  0
 19 20  1  0  0  0  0
 20 63  1  0  0  0  0
 19 21  1  0  0  0  0
 21 22  1  0  0  0  0
 22 64  1  0  0  0  0
 22 65  1  0  0  0  0
 22 66  1  0  0  0  0
 21 23  1  0  0  0  0
 23 67  1  0  0  0  0
 23 68  1  0  0  0  0
 23 69  1  0  0  0  0
 21 24  1  0  0  0  0
 24 15  1  0  0  0  0
 24 70  1  0  0  0  0
 24 25  1  0  0  0  0
 25 71  1  0  0  0  0
 25 72  1  0  0  0  0
 25 26  1  0  0  0  0
 26 73  1  0  0  0  0
 26 74  1  0  0  0  0
 26 27  1  0  0  0  0
 27  9  1  0  0  0  0
 27 14  1  0  0  0  0
 27 28  1  0  0  0  0
 28 75  1  0  0  0  0
 28 76  1  0  0  0  0
 28 77  1  0  0  0  0
 11 29  1  0  0  0  0
 29  6  1  0  0  0  0
 29 78  1  0  0  0  0
 29 30  1  0  0  0  0
 30  2  1  0  0  0  0
 30 79  1  0  0  0  0
 30 80  1  0  0  0  0
  6 31  1  0  0  0  0
 31 32  2  0  0  0  0
 31 33  1  0  0  0  0
 33 81  1  0  0  0  0
M  END
>  <LOGBIO>
5.4100

>  <PRED_LOGBIO>
5.4000

>  <XV_RES>
0.0190

>  <WHL_TMPL>
1

>  <ANCH>
18-23;51-52

$$$$
ROW20
  -MTS-   01071502543D 0   0.00000     0.00000     0

 43 46  0  0  0  0  0  0  0  0999 V2000
    8.2180    3.7870    1.7100 O   0  5  0  0  0  0  0  0  0  0  0  0
    7.1010    3.6180    2.4670 N   0  3  0  0  0  0  0  0  0  0  0  0
    7.1970    3.5160    3.7020 O   0  0  0  0  0  0  0  0  0  0  0  0
    5.8300    3.5580    1.8490 C   0  0  0  0  0  0  0  0  0  0  0  0
    5.0920    4.7320    1.6510 C   0  0  0  0  0  0  0  0  0  0  0  0
    3.8340    4.6730    1.0390 C   0  0  0  0  0  0  0  0  0  0  0  0
    3.3140    3.4410    0.6260 C   0  0  0  0  0  0  0  0  0  0  0  0
    2.0650    3.3050    0.0080 N   0  0  0  0  0  0  0  0  0  0  0  0
    1.6850    2.0880   -0.3350 C   0  0  0  0  0  0  0  0  0  0  0  0
    0.1690    1.6280   -1.1240 S   0  0  0  0  0  0  0  0  0  0  0  0
   -0.9220    1.5080   -0.0860 C   0  0  0  0  0  0  0  0  0  0  0  0
   -1.1020    0.3020    0.6030 C   0  0  0  0  0  0  0  0  0  0  0  0
   -2.1130    0.1900    1.5650 C   0  0  0  0  0  0  0  0  0  0  0  0
   -2.9440    1.2830    1.8380 C   0  0  0  0  0  0  0  0  0  0  0  0
   -4.0340    1.1620    2.8750 C   0  0  0  0  0  0  0  0  0  0  0  0
   -4.8290    2.2080    3.1360 C   0  0  0  0  0  0  0  0  0  0  0  0
   -4.6810    3.5040    2.4370 C   0  0  0  0  0  0  0  0  0  0  0  0
   -3.8110    3.6630    1.5820 O   0  0  0  0  0  0  0  0  0  0  0  0
   -5.5120    4.4920    2.7550 N   0  0  0  0  0  0  0  0  0  0  0  0
   -6.4640    4.3550    3.6740 C   0  0  0  0  0  0  0  0  0  0  0  0
   -7.2060    5.3320    3.9180 O   0  0  0  0  0  0  0  0  0  0  0  0
   -6.6590    3.2240    4.3450 N   0  0  0  0  0  0  0  0  0  0  0  0
   -5.9120    2.1420    4.1430 C   0  0  0  0  0  0  0  0  0  0  0  0
   -6.1170    1.1090    4.7790 O   0  0  0  0  0  0  0  0  0  0  0  0
   -2.7640    2.4880    1.1480 C   0  0  0  0  0  0  0  0  0  0  0  0
   -1.7530    2.6000    0.1860 C   0  0  0  0  0  0  0  0  0  0  0  0
   -1.5720    3.8180   -0.5110 N   0  3  0  0  0  0  0  0  0  0  0  0
   -2.1780    4.0200   -1.5760 O   0  0  0  0  0  0  0  0  0  0  0  0
   -0.7340    4.7670   -0.0150 O   0  5  0  0  0  0  0  0  0  0  0  0
    3.0010    1.0100    0.1540 S   0  0  0  0  0  0  0  0  0  0  0  0
    4.0510    2.2670    0.8240 C   0  0  0  0  0  0  0  0  0  0  0  0
    5.3090    2.3260    1.4360 C   0  0  0  0  0  0  0  0  0  0  0  0
    8.9840    3.8030    2.3050 H   0  0  0  0  0  0  0  0  0  0  0  0
    5.4940    5.6820    1.9700 H   0  0  0  0  0  0  0  0  0  0  0  0
    3.2650    5.5780    0.8860 H   0  0  0  0  0  0  0  0  0  0  0  0
   -0.4610   -0.5410    0.3920 H   0  0  0  0  0  0  0  0  0  0  0  0
   -2.2520   -0.7400    2.0970 H   0  0  0  0  0  0  0  0  0  0  0  0
   -4.1730    0.2320    3.4060 H   0  0  0  0  0  0  0  0  0  0  0  0
   -5.4170    5.3800    2.2820 H   0  0  0  0  0  0  0  0  0  0  0  0
   -7.4000    3.1840    5.0310 H   0  0  0  0  0  0  0  0  0  0  0  0
   -3.4050    3.3310    1.3580 H   0  0  0  0  0  0  0  0  0  0  0  0
   -0.7410    5.5220   -0.6250 H   0  0  0  0  0  0  0  0  0  0  0  0
    5.8780    1.4210    1.5890 H   0  0  0  0  0  0  0  0  0  0  0  0
  1 33  1  0  0  0  0
  1  2  1  0  0  0  0
  2  3  2  0  0  0  0
  2  4  1  0  0  0  0
  4  5  2  0  0  0  0
  5 34  1  0  0  0  0
  5  6  1  0  0  0  0
  6 35  1  0  0  0  0
  6  7  2  0  0  0  0
  7  8  1  0  0  0  0
  8  9  2  0  0  0  0
  9 10  1  0  0  0  0
 10 11  1  0  0  0  0
 11 12  2  0  0  0  0
 12 36  1  0  0  0  0
 12 13  1  0  0  0  0
 13 37  1  0  0  0  0
 13 14  2  0  0  0  0
 14 15  1  0  0  0  0
 15 38  1  0  0  0  0
 15 16  2  0  0  0  0
 16 17  1  0  0  0  0
 17 18  2  0  0  0  0
 17 19  1  0  0  0  0
 19 39  1  0  0  0  0
 19 20  1  0  0  0  0
 20 21  2  0  0  0  0
 20 22  1  0  0  0  0
 22 40  1  0  0  0  0
 22 23  1  0  0  0  0
 23 16  1  0  0  0  0
 23 24  2  0  0  0  0
 14 25  1  0  0  0  0
 25 41  1  0  0  0  0
 25 26  2  0  0  0  0
 26 11  1  0  0  0  0
 26 27  1  0  0  0  0
 27 28  2  0  0  0  0
 27 29  1  0  0  0  0
 29 42  1  0  0  0  0
  9 30  1  0  0  0  0
 30 31  1  0  0  0  0
 31  7  1  0  0  0  0
 31 32  2  0  0  0  0
 32  4  1  0  0  0  0
 32 43  1  0  0  0  0
M  CHG  4   1  -1   2   1  27   1  29  -1
M  END
>  <LOGBIO>
5.3900

>  <PRED_LOGBIO>
5.3800

>  <XV_RES>
0.1990

>  <WHL_TMPL>
3

>  <ANCH>
35-37;33-19

$$$$
ROW22
  -MTS-   01071502543D 0   0.00000     0.00000     0

 47 49  0  0  0  0  0  0  0  0999 V2000
    5.2320    2.7150    0.9320 C   0  0  0  0  0  0  0  0  0  0  0  0
    3.9590    2.2220    0.6410 C   0  0  0  0  0  0  0  0  0  0  0  0
    3.3500    1.2120    1.3960 N   0  0  0  0  0  0  0  0  0  0  0  0
    2.1430    0.8190    1.0340 C   0  0  0  0  0  0  0  0  0  0  0  0
    1.7450    1.8070   -0.3790 S   0  0  0  0  0  0  0  0  0  0  0  0
    3.2660    2.7120   -0.3960 C   0  0  0  0  0  0  0  0  0  0  0  0
    3.6730    3.7920   -1.3690 C   0  0  0  0  0  0  0  0  0  0  0  0
    5.0690    4.3000   -1.0120 C   0  0  0  0  0  0  0  0  0  0  0  0
    5.4760    5.3810   -1.9850 C   0  0  0  0  0  0  0  0  0  0  0  0
    6.1560    5.0430   -3.1610 C   0  0  0  0  0  0  0  0  0  0  0  0
    6.5330    6.0450   -4.0640 C   0  0  0  0  0  0  0  0  0  0  0  0
    6.2310    7.3840   -3.7890 C   0  0  0  0  0  0  0  0  0  0  0  0
    5.5510    7.7220   -2.6130 C   0  0  0  0  0  0  0  0  0  0  0  0
    5.1740    6.7200   -1.7110 C   0  0  0  0  0  0  0  0  0  0  0  0
    5.2250    9.1660   -2.3170 C   0  0  0  0  0  0  0  0  0  0  0  0
    4.0240    9.2350   -1.5440 O   0  0  0  0  0  0  0  0  0  0  0  0
    5.0320    9.9140   -3.6150 C   0  0  0  0  0  0  0  0  0  0  0  0
    5.1480    9.3300   -4.6790 O   0  0  0  0  0  0  0  0  0  0  0  0
    4.7380   11.2010   -3.5970 O   0  0  0  0  0  0  0  0  0  0  0  0
    6.3740    9.7970   -1.5320 C   0  0  0  0  0  0  0  0  0  0  0  0
    7.4910    9.7330   -2.2510 F   0  0  0  0  0  0  0  0  0  0  0  0
    6.0870   11.0690   -1.2710 F   0  0  0  0  0  0  0  0  0  0  0  0
    6.5440    9.1380   -0.3890 F   0  0  0  0  0  0  0  0  0  0  0  0
    1.2450   -0.2330    1.6410 C   0  0  0  0  0  0  0  0  0  0  0  0
    0.3450    0.1170    2.6550 C   0  0  0  0  0  0  0  0  0  0  0  0
   -0.4730   -0.8620    3.2330 C   0  0  0  0  0  0  0  0  0  0  0  0
   -0.3910   -2.1900    2.7960 C   0  0  0  0  0  0  0  0  0  0  0  0
   -1.4080   -3.4060    3.5130 Cl  0  0  0  0  0  0  0  0  0  0  0  0
    0.5090   -2.5390    1.7820 C   0  0  0  0  0  0  0  0  0  0  0  0
    1.3270   -1.5600    1.2050 C   0  0  0  0  0  0  0  0  0  0  0  0
    5.1510    3.6490    1.4840 H   0  0  0  0  0  0  0  0  0  0  0  0
    5.7000    1.9970    1.6020 H   0  0  0  0  0  0  0  0  0  0  0  0
    5.7660    2.8250   -0.0100 H   0  0  0  0  0  0  0  0  0  0  0  0
    2.9630    4.6150   -1.3160 H   0  0  0  0  0  0  0  0  0  0  0  0
    3.6830    3.3860   -2.3790 H   0  0  0  0  0  0  0  0  0  0  0  0
    5.7790    3.4780   -1.0650 H   0  0  0  0  0  0  0  0  0  0  0  0
    5.0600    4.7060   -0.0020 H   0  0  0  0  0  0  0  0  0  0  0  0
    6.3890    4.0100   -3.3730 H   0  0  0  0  0  0  0  0  0  0  0  0
    7.0570    5.7850   -4.9710 H   0  0  0  0  0  0  0  0  0  0  0  0
    6.5220    8.1570   -4.4860 H   0  0  0  0  0  0  0  0  0  0  0  0
    4.6490    6.9800   -0.8030 H   0  0  0  0  0  0  0  0  0  0  0  0
    3.7940   10.1550   -1.3410 H   0  0  0  0  0  0  0  0  0  0  0  0
    4.6530   11.5020   -4.5160 H   0  0  0  0  0  0  0  0  0  0  0  0
    0.2820    1.1410    2.9910 H   0  0  0  0  0  0  0  0  0  0  0  0
   -1.1670   -0.5930    4.0160 H   0  0  0  0  0  0  0  0  0  0  0  0
    0.5720   -3.5630    1.4450 H   0  0  0  0  0  0  0  0  0  0  0  0
    2.0220   -1.8290    0.4230 H   0  0  0  0  0  0  0  0  0  0  0  0
  1 31  1  0  0  0  0
  1 32  1  0  0  0  0
  1 33  1  0  0  0  0
  1  2  1  0  0  0  0
  2  3  1  0  0  0  0
  3  4  2  0  0  0  0
  4  5  1  0  0  0  0
  5  6  1  0  0  0  0
  6  2  2  0  0  0  0
  6  7  1  0  0  0  0
  7 34  1  0  0  0  0
  7 35  1  0  0  0  0
  7  8  1  0  0  0  0
  8 36  1  0  0  0  0
  8 37  1  0  0  0  0
  8  9  1  0  0  0  0
  9 10  2  0  0  0  0
 10 38  1  0  0  0  0
 10 11  1  0  0  0  0
 11 39  1  0  0  0  0
 11 12  2  0  0  0  0
 12 40  1  0  0  0  0
 12 13  1  0  0  0  0
 13 14  2  0  0  0  0
 14  9  1  0  0  0  0
 14 41  1  0  0  0  0
 13 15  1  0  0  0  0
 15 16  1  0  0  0  0
 16 42  1  0  0  0  0
 15 17  1  0  0  0  0
 17 18  2  0  0  0  0
 17 19  1  0  0  0  0
 19 43  1  0  0  0  0
 15 20  1  0  0  0  0
 20 21  1  0  0  0  0
 20 22  1  0  0  0  0
 20 23  1  0  0  0  0
  4 24  1  0  0  0  0
 24 25  2  0  0  0  0
 25 44  1  0  0  0  0
 25 26  1  0  0  0  0
 26 45  1  0  0  0  0
 26 27  2  0  0  0  0
 27 28  1  0  0  0  0
 27 29  1  0  0  0  0
 29 46  1  0  0  0  0
 29 30  2  0  0  0  0
 30 24  1  0  0  0  0
 30 47  1  0  0  0  0
M  END
>  <LOGBIO>
5.4900

>  <PRED_LOGBIO>
5.1600

>  <XV_RES>
0.5790

>  <WHL_TMPL>
1

>  <ANCH>
1-46;8-9

$$$$
ROW23
  -MTS-   01071502543D 0   0.00000     0.00000     0

 82 86  0  0  1  0  0  0  0  0999 V2000
   -0.1510    4.4450    2.6310 C   0  0  0  0  0  0  0  0  0  0  0  0
   -0.5640    3.9530    1.2640 C   0  0  0  0  0  0  0  0  0  0  0  0
    0.3680    3.5980    0.3700 C   0  0  0  0  0  0  0  0  0  0  0  0
    1.8320    3.6900    0.7280 C   0  0  2  0  0  0  0  0  0  0  0  0
    2.3060    2.3650    1.3530 C   0  0  0  0  0  0  0  0  0  0  0  0
    3.2250    2.8840    2.4740 C   0  0  2  0  0  0  0  0  0  0  0  0
    4.5900    2.8240    2.0520 O   0  0  0  0  0  0  0  0  0  0  0  0
    3.0070    2.0670    3.7470 C   0  0  1  0  0  0  0  0  0  0  0  0
    3.2120    0.5850    3.3810 C   0  0  0  0  0  0  0  0  0  0  0  0
    1.8550   -0.1190    3.5680 C   0  0  0  0  0  0  0  0  0  0  0  0
    0.8230    1.0220    3.5060 C   0  0  2  0  0  0  0  0  0  0  0  0
    0.6970    1.3700    2.0250 C   0  0  0  0  0  0  0  0  0  0  0  0
    1.5300    2.2300    4.1480 C   0  0  2  0  0  0  0  0  0  0  0  0
    0.7290    3.5280    3.9380 C   0  0  0  0  0  0  0  0  0  0  0  0
   -0.7180    3.3860    4.4460 C   0  0  0  0  0  0  0  0  0  0  0  0
   -1.4250    2.1790    3.8040 C   0  0  2  0  0  0  0  0  0  0  0  0
   -2.8710    2.0370    4.3120 C   0  0  1  0  0  0  0  0  0  0  0  0
   -2.8040    1.7800    5.8150 C   0  0  0  0  0  0  0  0  0  0  0  0
   -3.6720    3.3350    4.1020 C   0  0  0  0  0  0  0  0  0  0  0  0
   -5.1190    3.1930    4.6100 C   0  0  0  0  0  0  0  0  0  0  0  0
   -5.8260    1.9850    3.9670 C   0  0  2  0  0  0  0  0  0  0  0  0
   -5.8370    2.2280    2.5580 O   0  0  0  0  0  0  0  0  0  0  0  0
   -5.0250    0.6870    4.1780 C   0  0  0  0  0  0  0  0  0  0  0  0
   -5.7160   -0.4720    3.4650 C   0  0  0  0  0  0  0  0  0  0  0  0
   -5.9730    1.0960    5.3020 C   0  0  0  0  0  0  0  0  0  0  0  0
   -3.5780    0.8290    3.6690 C   0  0  2  0  0  0  0  0  0  0  0  0
   -2.7780   -0.4700    3.8800 C   0  0  0  0  0  0  0  0  0  0  0  0
   -1.3310   -0.3280    3.3720 C   0  0  0  0  0  0  0  0  0  0  0  0
   -0.6240    0.8800    4.0140 C   0  0  1  0  0  0  0  0  0  0  0  0
   -0.5570    0.6240    5.5170 C   0  0  0  0  0  0  0  0  0  0  0  0
    2.8240    4.3210    2.7100 C   0  0  0  0  0  0  0  0  0  0  0  0
    3.1500    4.9890    3.6460 O   0  0  0  0  0  0  0  0  0  0  0  0
    2.0360    4.7260    1.6920 O   0  0  0  0  0  0  0  0  0  0  0  0
   -2.0280    3.8610    0.9060 C   0  0  0  0  0  0  0  0  0  0  0  0
    0.4190    3.6690    3.1390 H   0  0  0  0  0  0  0  0  0  0  0  0
   -1.0380    4.6840    3.2140 H   0  0  0  0  0  0  0  0  0  0  0  0
    0.4640    5.3360    2.5250 H   0  0  0  0  0  0  0  0  0  0  0  0
    0.0730    3.2460   -0.6080 H   0  0  0  0  0  0  0  0  0  0  0  0
    2.4040    3.9020   -0.1730 H   0  0  0  0  0  0  0  0  0  0  0  0
    1.4760    1.7830    1.7480 H   0  0  0  0  0  0  0  0  0  0  0  0
    2.8480    1.7500    0.6370 H   0  0  0  0  0  0  0  0  0  0  0  0
    4.7270    3.3430    1.2440 H   0  0  0  0  0  0  0  0  0  0  0  0
    3.6760    2.3780    4.5460 H   0  0  0  0  0  0  0  0  0  0  0  0
    3.8990    0.1640    4.1120 H   0  0  0  0  0  0  0  0  0  0  0  0
    3.5000    0.5190    2.3330 H   0  0  0  0  0  0  0  0  0  0  0  0
    1.8320   -0.5360    4.5730 H   0  0  0  0  0  0  0  0  0  0  0  0
    1.6880   -0.7980    2.7350 H   0  0  0  0  0  0  0  0  0  0  0  0
   -0.2110    0.9240    1.6240 H   0  0  0  0  0  0  0  0  0  0  0  0
    0.6520    2.4510    1.9100 H   0  0  0  0  0  0  0  0  0  0  0  0
    1.5590    0.9830    1.4870 H   0  0  0  0  0  0  0  0  0  0  0  0
    1.5000    2.0440    5.2200 H   0  0  0  0  0  0  0  0  0  0  0  0
    0.6620    3.6760    2.8620 H   0  0  0  0  0  0  0  0  0  0  0  0
    1.2120    4.3220    4.5040 H   0  0  0  0  0  0  0  0  0  0  0  0
   -1.2510    4.2710    4.1040 H   0  0  0  0  0  0  0  0  0  0  0  0
   -0.6870    3.2290    5.5220 H   0  0  0  0  0  0  0  0  0  0  0  0
   -1.4730    2.3610    2.7320 H   0  0  0  0  0  0  0  0  0  0  0  0
   -1.8430    1.3360    6.0640 H   0  0  0  0  0  0  0  0  0  0  0  0
   -3.6030    1.1000    6.1030 H   0  0  0  0  0  0  0  0  0  0  0  0
   -2.9190    2.7210    6.3490 H   0  0  0  0  0  0  0  0  0  0  0  0
   -3.7390    3.4830    3.0260 H   0  0  0  0  0  0  0  0  0  0  0  0
   -3.1890    4.1290    4.6680 H   0  0  0  0  0  0  0  0  0  0  0  0
   -5.6520    4.0780    4.2680 H   0  0  0  0  0  0  0  0  0  0  0  0
   -5.0880    3.0360    5.6860 H   0  0  0  0  0  0  0  0  0  0  0  0
   -6.8310    1.8780    4.3690 H   0  0  0  0  0  0  0  0  0  0  0  0
   -5.9350    1.3990    2.0640 H   0  0  0  0  0  0  0  0  0  0  0  0
   -6.7960   -0.3590    3.5340 H   0  0  0  0  0  0  0  0  0  0  0  0
   -5.4600   -1.3750    4.0160 H   0  0  0  0  0  0  0  0  0  0  0  0
   -5.3450   -0.4700    2.4420 H   0  0  0  0  0  0  0  0  0  0  0  0
   -6.9870    1.1650    4.9140 H   0  0  0  0  0  0  0  0  0  0  0  0
   -5.6690    2.0620    5.6990 H   0  0  0  0  0  0  0  0  0  0  0  0
   -5.9380    0.3510    6.0940 H   0  0  0  0  0  0  0  0  0  0  0  0
   -3.6260    1.0120    2.5980 H   0  0  0  0  0  0  0  0  0  0  0  0
   -3.2490   -1.2250    3.2550 H   0  0  0  0  0  0  0  0  0  0  0  0
   -2.7440   -0.6800    4.9470 H   0  0  0  0  0  0  0  0  0  0  0  0
   -1.4000   -0.1120    2.3080 H   0  0  0  0  0  0  0  0  0  0  0  0
   -0.7840   -1.2280    3.6460 H   0  0  0  0  0  0  0  0  0  0  0  0
   -1.4090    0.0190    5.8200 H   0  0  0  0  0  0  0  0  0  0  0  0
    0.3650    0.0960    5.7540 H   0  0  0  0  0  0  0  0  0  0  0  0
   -0.5790    1.5730    6.0480 H   0  0  0  0  0  0  0  0  0  0  0  0
   -2.2320    4.4970    0.0470 H   0  0  0  0  0  0  0  0  0  0  0  0
   -2.6290    4.1880    1.7510 H   0  0  0  0  0  0  0  0  0  0  0  0
   -2.2770    2.8300    0.6610 H   0  0  0  0  0  0  0  0  0  0  0  0
  1 35  1  0  0  0  0
  1 36  1  0  0  0  0
  1 37  1  0  0  0  0
  1  2  1  0  0  0  0
  2  3  2  0  0  0  0
  3 38  1  0  0  0  0
  3  4  1  0  0  0  0
  4 39  1  0  0  0  0
  4  5  1  0  0  0  0
  5 40  1  0  0  0  0
  5 41  1  0  0  0  0
  5  6  1  0  0  0  0
  6  7  1  0  0  0  0
  7 42  1  0  0  0  0
  6  8  1  0  0  0  0
  8 43  1  0  0  0  0
  8  9  1  0  0  0  0
  9 44  1  0  0  0  0
  9 45  1  0  0  0  0
  9 10  1  0  0  0  0
 10 46  1  0  0  0  0
 10 47  1  0  0  0  0
 10 11  1  0  0  0  0
 11 12  1  0  0  0  0
 12 48  1  0  0  0  0
 12 49  1  0  0  0  0
 12 50  1  0  0  0  0
 11 13  1  0  0  0  0
 13  8  1  0  0  0  0
 13 51  1  0  0  0  0
 13 14  1  0  0  0  0
 14 52  1  0  0  0  0
 14 53  1  0  0  0  0
 14 15  1  0  0  0  0
 15 54  1  0  0  0  0
 15 55  1  0  0  0  0
 15 16  1  0  0  0  0
 16 56  1  0  0  0  0
 16 17  1  0  0  0  0
 17 18  1  0  0  0  0
 18 57  1  0  0  0  0
 18 58  1  0  0  0  0
 18 59  1  0  0  0  0
 17 19  1  0  0  0  0
 19 60  1  0  0  0  0
 19 61  1  0  0  0  0
 19 20  1  0  0  0  0
 20 62  1  0  0  0  0
 20 63  1  0  0  0  0
 20 21  1  0  0  0  0
 21 64  1  0  0  0  0
 21 22  1  0  0  0  0
 22 65  1  0  0  0  0
 21 23  1  0  0  0  0
 23 24  1  0  0  0  0
 24 66  1  0  0  0  0
 24 67  1  0  0  0  0
 24 68  1  0  0  0  0
 23 25  1  0  0  0  0
 25 69  1  0  0  0  0
 25 70  1  0  0  0  0
 25 71  1  0  0  0  0
 23 26  1  0  0  0  0
 26 17  1  0  0  0  0
 26 72  1  0  0  0  0
 26 27  1  0  0  0  0
 27 73  1  0  0  0  0
 27 74  1  0  0  0  0
 27 28  1  0  0  0  0
 28 75  1  0  0  0  0
 28 76  1  0  0  0  0
 28 29  1  0  0  0  0
 29 11  1  0  0  0  0
 29 16  1  0  0  0  0
 29 30  1  0  0  0  0
 30 77  1  0  0  0  0
 30 78  1  0  0  0  0
 30 79  1  0  0  0  0
  6 31  1  0  0  0  0
 31 32  2  0  0  0  0
 31 33  1  0  0  0  0
 33  4  1  0  0  0  0
  2 34  1  0  0  0  0
 34 80  1  0  0  0  0
 34 81  1  0  0  0  0
 34 82  1  0  0  0  0
M  END
>  <LOGBIO>
4.5600

>  <PRED_LOGBIO>
4.8000

>  <XV_RES>
-0.3750

>  <WHL_TMPL>
1

>  <ANCH>
18-23;54-55

$$$$
ROW24
  -MTS-   01071502543D 0   0.00000     0.00000     0

 53 57  0  0  0  0  0  0  0  0999 V2000
    4.7830    4.3280   -1.2370 O   0  0  0  0  0  0  0  0  0  0  0  0
    3.6650    3.7710   -1.3500 C   0  0  0  0  0  0  0  0  0  0  0  0
    2.8840    4.1110   -2.2720 O   0  0  0  0  0  0  0  0  0  0  0  0
    3.3710    2.5900   -0.5760 C   0  0  0  0  0  0  0  0  0  0  0  0
    2.0930    2.1050   -0.8810 C   0  0  0  0  0  0  0  0  0  0  0  0
    1.4270    1.2720    0.0250 C   0  0  0  0  0  0  0  0  0  0  0  0
    2.0370    0.9230    1.2350 C   0  0  0  0  0  0  0  0  0  0  0  0
    3.3150    1.4070    1.5400 C   0  0  0  0  0  0  0  0  0  0  0  0
    3.9820    2.2410    0.6340 C   0  0  0  0  0  0  0  0  0  0  0  0
    5.2320    2.7150    0.9320 O   0  0  0  0  0  0  0  0  0  0  0  0
    1.2450   -0.2330    1.6410 C   0  0  0  0  0  0  0  0  0  0  0  0
   -0.1480   -0.2260    1.6430 O   0  0  0  0  0  0  0  0  0  0  0  0
   -0.5940   -1.3640    2.3110 C   0  0  0  0  0  0  0  0  0  0  0  0
   -2.0100   -1.7330    2.5330 C   0  0  0  0  0  0  0  0  0  0  0  0
   -2.6550   -2.4870    1.6330 C   0  0  0  0  0  0  0  0  0  0  0  0
   -4.3310   -3.0560    1.6710 S   0  0  0  0  0  0  0  0  0  0  0  0
   -4.2750   -3.9340    0.1350 C   0  0  0  0  0  0  0  0  0  0  0  0
   -5.2580   -4.6110   -0.4300 N   0  0  0  0  0  0  0  0  0  0  0  0
   -5.2860   -5.3240   -1.6340 C   0  0  0  0  0  0  0  0  0  0  0  0
   -4.9470   -6.6830   -1.6510 C   0  0  0  0  0  0  0  0  0  0  0  0
   -4.9750   -7.3960   -2.8550 C   0  0  0  0  0  0  0  0  0  0  0  0
   -5.3420   -6.7520   -4.0430 C   0  0  0  0  0  0  0  0  0  0  0  0
   -5.6810   -5.3930   -4.0260 C   0  0  0  0  0  0  0  0  0  0  0  0
   -5.6530   -4.6800   -2.8220 C   0  0  0  0  0  0  0  0  0  0  0  0
   -3.0040   -3.7680   -0.3480 N   0  0  0  0  0  0  0  0  0  0  0  0
   -2.1410   -3.0480    0.3630 C   0  0  0  0  0  0  0  0  0  0  0  0
   -0.9850   -2.8590   -0.0120 O   0  0  0  0  0  0  0  0  0  0  0  0
   -2.6170   -4.3500   -1.5780 C   0  0  0  0  0  0  0  0  0  0  0  0
   -2.1750   -3.5370   -2.6290 C   0  0  0  0  0  0  0  0  0  0  0  0
   -1.7920   -4.1130   -3.8470 C   0  0  0  0  0  0  0  0  0  0  0  0
   -1.8500   -5.5020   -4.0130 C   0  0  0  0  0  0  0  0  0  0  0  0
   -2.2920   -6.3150   -2.9620 C   0  0  0  0  0  0  0  0  0  0  0  0
   -2.6750   -5.7390   -1.7450 C   0  0  0  0  0  0  0  0  0  0  0  0
    0.4700   -2.0680    2.7190 C   0  0  0  0  0  0  0  0  0  0  0  0
    1.6750   -1.3290    2.2810 C   0  0  0  0  0  0  0  0  0  0  0  0
    4.6310    5.2670   -1.0470 H   0  0  0  0  0  0  0  0  0  0  0  0
    1.6220    2.3750   -1.8150 H   0  0  0  0  0  0  0  0  0  0  0  0
    0.4410    0.8980   -0.2100 H   0  0  0  0  0  0  0  0  0  0  0  0
    3.7860    1.1380    2.4740 H   0  0  0  0  0  0  0  0  0  0  0  0
    5.1270    3.5310    1.4450 H   0  0  0  0  0  0  0  0  0  0  0  0
   -2.5230   -1.3950    3.4220 H   0  0  0  0  0  0  0  0  0  0  0  0
   -4.6630   -7.1800   -0.7350 H   0  0  0  0  0  0  0  0  0  0  0  0
   -4.7130   -8.4440   -2.8680 H   0  0  0  0  0  0  0  0  0  0  0  0
   -5.3640   -7.3020   -4.9720 H   0  0  0  0  0  0  0  0  0  0  0  0
   -5.9650   -4.8960   -4.9420 H   0  0  0  0  0  0  0  0  0  0  0  0
   -5.9150   -3.6320   -2.8090 H   0  0  0  0  0  0  0  0  0  0  0  0
   -2.1300   -2.4660   -2.5010 H   0  0  0  0  0  0  0  0  0  0  0  0
   -1.4510   -3.4860   -4.6570 H   0  0  0  0  0  0  0  0  0  0  0  0
   -1.5550   -5.9470   -4.9520 H   0  0  0  0  0  0  0  0  0  0  0  0
   -2.3370   -7.3860   -3.0900 H   0  0  0  0  0  0  0  0  0  0  0  0
   -3.0160   -6.3660   -0.9340 H   0  0  0  0  0  0  0  0  0  0  0  0
    0.4520   -3.0000    3.2650 H   0  0  0  0  0  0  0  0  0  0  0  0
    2.7030   -1.6170    2.4460 H   0  0  0  0  0  0  0  0  0  0  0  0
  1 36  1  0  0  0  0
  1  2  1  0  0  0  0
  2  3  2  0  0  0  0
  2  4  1  0  0  0  0
  4  5  2  0  0  0  0
  5 37  1  0  0  0  0
  5  6  1  0  0  0  0
  6 38  1  0  0  0  0
  6  7  2  0  0  0  0
  7  8  1  0  0  0  0
  8 39  1  0  0  0  0
  8  9  2  0  0  0  0
  9  4  1  0  0  0  0
  9 10  1  0  0  0  0
 10 40  1  0  0  0  0
  7 11  1  0  0  0  0
 11 12  1  0  0  0  0
 12 13  1  0  0  0  0
 13 14  1  0  0  0  0
 14 41  1  0  0  0  0
 14 15  2  0  0  0  0
 15 16  1  0  0  0  0
 16 17  1  0  0  0  0
 17 18  2  0  0  0  0
 18 19  1  0  0  0  0
 19 20  2  0  0  0  0
 20 42  1  0  0  0  0
 20 21  1  0  0  0  0
 21 43  1  0  0  0  0
 21 22  2  0  0  0  0
 22 44  1  0  0  0  0
 22 23  1  0  0  0  0
 23 45  1  0  0  0  0
 23 24  2  0  0  0  0
 24 19  1  0  0  0  0
 24 46  1  0  0  0  0
 17 25  1  0  0  0  0
 25 26  1  0  0  0  0
 26 15  1  0  0  0  0
 26 27  2  0  0  0  0
 25 28  1  0  0  0  0
 28 29  2  0  0  0  0
 29 47  1  0  0  0  0
 29 30  1  0  0  0  0
 30 48  1  0  0  0  0
 30 31  2  0  0  0  0
 31 49  1  0  0  0  0
 31 32  1  0  0  0  0
 32 50  1  0  0  0  0
 32 33  2  0  0  0  0
 33 28  1  0  0  0  0
 33 51  1  0  0  0  0
 13 34  2  0  0  0  0
 34 52  1  0  0  0  0
 34 35  1  0  0  0  0
 35 11  2  0  0  0  0
 35 53  1  0  0  0  0
M  END
>  <LOGBIO>
5.0500

>  <PRED_LOGBIO>
5.3700

>  <XV_RES>
-0.5560

>  <WHL_TMPL>
1

>  <ANCH>
45-50;13-14

$$$$
ROW25
  -MTS-   01071502543D 0   0.00000     0.00000     0

 95100  0  0  1  0  0  0  0  0999 V2000
    5.6840    4.8010    4.6850 C   0  0  0  0  0  0  0  0  0  0  0  0
    5.1120    3.6490    3.8640 C   0  0  0  0  0  0  0  0  0  0  0  0
    5.8230    2.3400    4.1920 C   0  0  0  0  0  0  0  0  0  0  0  0
    5.3160    4.0270    2.3850 C   0  0  0  0  0  0  0  0  0  0  0  0
    4.5680    3.0600    1.4490 C   0  0  0  0  0  0  0  0  0  0  0  0
    3.0730    2.9740    1.8060 C   0  0  2  0  0  0  0  0  0  0  0  0
    2.3000    2.0190    0.8770 C   0  0  0  0  0  0  0  0  0  0  0  0
    0.8020    1.9800    1.2340 C   0  0  0  0  0  0  0  0  0  0  0  0
    0.5960    1.6010    2.7130 C   0  0  2  0  0  0  0  0  0  0  0  0
    1.0040    0.1430    2.9030 C   0  0  0  0  0  0  0  0  0  0  0  0
    1.4090    2.4630    3.6490 C   0  0  0  0  0  0  0  0  0  0  0  0
    0.8980    3.0170    4.7580 C   0  0  0  0  0  0  0  0  0  0  0  0
   -0.5400    2.8330    5.1790 C   0  0  0  0  0  0  0  0  0  0  0  0
   -1.2470    1.6790    4.4440 C   0  0  2  0  0  0  0  0  0  0  0  0
   -2.7660    1.7390    4.6940 C   0  0  1  0  0  0  0  0  0  0  0  0
   -3.2650    3.0760    4.1550 C   0  0  0  0  0  0  0  0  0  0  0  0
   -3.0900    1.6980    6.1990 C   0  0  0  0  0  0  0  0  0  0  0  0
   -4.6090    1.7580    6.4490 C   0  0  0  0  0  0  0  0  0  0  0  0
   -5.3500    0.6460    5.6830 C   0  0  2  0  0  0  0  0  0  0  0  0
   -6.7450    0.9370    5.8020 O   0  0  0  0  0  0  0  0  0  0  0  0
   -5.0250    0.6870    4.1780 C   0  0  0  0  0  0  0  0  0  0  0  0
   -5.7160   -0.4720    3.4650 C   0  0  0  0  0  0  0  0  0  0  0  0
   -5.9730    1.0960    5.3020 C   0  0  0  0  0  0  0  0  0  0  0  0
   -3.5070    0.6270    3.9280 C   0  0  2  0  0  0  0  0  0  0  0  0
   -3.1820    0.6680    2.4230 C   0  0  0  0  0  0  0  0  0  0  0  0
   -1.6640    0.6080    2.1730 C   0  0  0  0  0  0  0  0  0  0  0  0
   -0.9220    1.7200    2.9390 C   0  0  1  0  0  0  0  0  0  0  0  0
   -1.3830    3.0660    2.3880 C   0  0  0  0  0  0  0  0  0  0  0  0
    2.8680    2.5970    3.2850 C   0  0  2  0  0  0  0  0  0  0  0  0
    3.6160    3.5630    4.2220 C   0  0  0  0  0  0  0  0  0  0  0  0
    2.4880    4.3530    1.6130 C   0  0  0  0  0  0  0  0  0  0  0  0
    2.9530    5.1040    0.7560 O   0  0  0  0  0  0  0  0  0  0  0  0
    1.4720    4.7560    2.3700 N   0  0  0  0  0  0  0  0  0  0  0  0
    0.9030    6.0990    2.1820 C   0  0  0  0  0  0  0  0  0  0  0  0
   -0.2310    6.3060    3.1580 C   0  0  0  0  0  0  0  0  0  0  0  0
   -1.5380    5.9570    2.7970 C   0  0  0  0  0  0  0  0  0  0  0  0
   -2.5890    6.1500    3.7020 C   0  0  0  0  0  0  0  0  0  0  0  0
   -2.3320    6.6910    4.9680 C   0  0  0  0  0  0  0  0  0  0  0  0
   -1.0250    7.0400    5.3290 C   0  0  0  0  0  0  0  0  0  0  0  0
    0.0260    6.8470    4.4240 C   0  0  0  0  0  0  0  0  0  0  0  0
    4.9090    5.5460    4.8540 H   0  0  0  0  0  0  0  0  0  0  0  0
    6.0400    4.4240    5.6410 H   0  0  0  0  0  0  0  0  0  0  0  0
    6.5120    5.2560    4.1440 H   0  0  0  0  0  0  0  0  0  0  0  0
    6.8600    2.5440    4.4480 H   0  0  0  0  0  0  0  0  0  0  0  0
    5.7860    1.6810    3.3260 H   0  0  0  0  0  0  0  0  0  0  0  0
    5.3290    1.8590    5.0340 H   0  0  0  0  0  0  0  0  0  0  0  0
    6.3760    3.8940    2.1790 H   0  0  0  0  0  0  0  0  0  0  0  0
    4.9170    5.0270    2.2310 H   0  0  0  0  0  0  0  0  0  0  0  0
    4.9840    2.0720    1.6320 H   0  0  0  0  0  0  0  0  0  0  0  0
    4.6540    3.4380    0.4320 H   0  0  0  0  0  0  0  0  0  0  0  0
    2.6880    1.0220    1.0710 H   0  0  0  0  0  0  0  0  0  0  0  0
    2.3970    2.3840   -0.1430 H   0  0  0  0  0  0  0  0  0  0  0  0
    0.3670    1.1740    0.6470 H   0  0  0  0  0  0  0  0  0  0  0  0
    0.3870    2.9730    1.0750 H   0  0  0  0  0  0  0  0  0  0  0  0
    2.0260    0.0970    3.2720 H   0  0  0  0  0  0  0  0  0  0  0  0
    0.9380   -0.3780    1.9500 H   0  0  0  0  0  0  0  0  0  0  0  0
    0.3370   -0.3290    3.6210 H   0  0  0  0  0  0  0  0  0  0  0  0
    1.5440    3.6210    5.3770 H   0  0  0  0  0  0  0  0  0  0  0  0
   -1.0580    3.7410    4.8790 H   0  0  0  0  0  0  0  0  0  0  0  0
   -0.5570    2.6100    6.2440 H   0  0  0  0  0  0  0  0  0  0  0  0
   -0.8730    0.7400    4.8460 H   0  0  0  0  0  0  0  0  0  0  0  0
   -3.3020    3.8020    4.9640 H   0  0  0  0  0  0  0  0  0  0  0  0
   -2.5880    3.4310    3.3800 H   0  0  0  0  0  0  0  0  0  0  0  0
   -4.2610    2.9490    3.7360 H   0  0  0  0  0  0  0  0  0  0  0  0
   -2.6730    2.6070    6.6270 H   0  0  0  0  0  0  0  0  0  0  0  0
   -2.7160    0.7600    6.6020 H   0  0  0  0  0  0  0  0  0  0  0  0
   -4.9520    2.7010    6.0290 H   0  0  0  0  0  0  0  0  0  0  0  0
   -4.7840    1.6130    7.5130 H   0  0  0  0  0  0  0  0  0  0  0  0
   -5.1010   -0.3280    6.0970 H   0  0  0  0  0  0  0  0  0  0  0  0
   -7.2610    0.4390    5.1480 H   0  0  0  0  0  0  0  0  0  0  0  0
   -6.7960   -0.3590    3.5340 H   0  0  0  0  0  0  0  0  0  0  0  0
   -5.4600   -1.3750    4.0160 H   0  0  0  0  0  0  0  0  0  0  0  0
   -5.3450   -0.4700    2.4420 H   0  0  0  0  0  0  0  0  0  0  0  0
   -5.5190    0.8620    6.2620 H   0  0  0  0  0  0  0  0  0  0  0  0
   -6.1660    2.1650    5.2420 H   0  0  0  0  0  0  0  0  0  0  0  0
   -6.9100    0.5520    5.2020 H   0  0  0  0  0  0  0  0  0  0  0  0
   -3.1510   -0.3260    4.3120 H   0  0  0  0  0  0  0  0  0  0  0  0
   -3.5140    1.6400    2.0640 H   0  0  0  0  0  0  0  0  0  0  0  0
   -3.6390   -0.2010    1.9530 H   0  0  0  0  0  0  0  0  0  0  0  0
   -1.5190    0.8170    1.1140 H   0  0  0  0  0  0  0  0  0  0  0  0
   -1.2980   -0.3520    2.5280 H   0  0  0  0  0  0  0  0  0  0  0  0
   -0.5760    3.7910    2.4810 H   0  0  0  0  0  0  0  0  0  0  0  0
   -2.2470    3.4120    2.9510 H   0  0  0  0  0  0  0  0  0  0  0  0
   -1.6520    2.9570    1.3400 H   0  0  0  0  0  0  0  0  0  0  0  0
    3.3210    1.6170    3.4220 H   0  0  0  0  0  0  0  0  0  0  0  0
    3.2000    4.5510    4.0380 H   0  0  0  0  0  0  0  0  0  0  0  0
    3.5310    3.1860    5.2390 H   0  0  0  0  0  0  0  0  0  0  0  0
    1.0900    4.1400    3.0740 H   0  0  0  0  0  0  0  0  0  0  0  0
    0.5280    6.1950    1.1650 H   0  0  0  0  0  0  0  0  0  0  0  0
    1.6730    6.8470    2.3570 H   0  0  0  0  0  0  0  0  0  0  0  0
   -1.7350    5.5400    1.8210 H   0  0  0  0  0  0  0  0  0  0  0  0
   -3.5970    5.8810    3.4240 H   0  0  0  0  0  0  0  0  0  0  0  0
   -3.1430    6.8390    5.6660 H   0  0  0  0  0  0  0  0  0  0  0  0
   -0.8280    7.4570    6.3050 H   0  0  0  0  0  0  0  0  0  0  0  0
    1.0340    7.1160    4.7020 H   0  0  0  0  0  0  0  0  0  0  0  0
  1 41  1  0  0  0  0
  1 42  1  0  0  0  0
  1 43  1  0  0  0  0
  1  2  1  0  0  0  0
  2  3  1  0  0  0  0
  3 44  1  0  0  0  0
  3 45  1  0  0  0  0
  3 46  1  0  0  0  0
  2  4  1  0  0  0  0
  4 47  1  0  0  0  0
  4 48  1  0  0  0  0
  4  5  1  0  0  0  0
  5 49  1  0  0  0  0
  5 50  1  0  0  0  0
  5  6  1  0  0  0  0
  6  7  1  0  0  0  0
  7 51  1  0  0  0  0
  7 52  1  0  0  0  0
  7  8  1  0  0  0  0
  8 53  1  0  0  0  0
  8 54  1  0  0  0  0
  8  9  1  0  0  0  0
  9 10  1  0  0  0  0
 10 55  1  0  0  0  0
 10 56  1  0  0  0  0
 10 57  1  0  0  0  0
  9 11  1  0  0  0  0
 11 12  2  0  0  0  0
 12 58  1  0  0  0  0
 12 13  1  0  0  0  0
 13 59  1  0  0  0  0
 13 60  1  0  0  0  0
 13 14  1  0  0  0  0
 14 61  1  0  0  0  0
 14 15  1  0  0  0  0
 15 16  1  0  0  0  0
 16 62  1  0  0  0  0
 16 63  1  0  0  0  0
 16 64  1  0  0  0  0
 15 17  1  0  0  0  0
 17 65  1  0  0  0  0
 17 66  1  0  0  0  0
 17 18  1  0  0  0  0
 18 67  1  0  0  0  0
 18 68  1  0  0  0  0
 18 19  1  0  0  0  0
 19 69  1  0  0  0  0
 19 20  1  0  0  0  0
 20 70  1  0  0  0  0
 19 21  1  0  0  0  0
 21 22  1  0  0  0  0
 22 71  1  0  0  0  0
 22 72  1  0  0  0  0
 22 73  1  0  0  0  0
 21 23  1  0  0  0  0
 23 74  1  0  0  0  0
 23 75  1  0  0  0  0
 23 76  1  0  0  0  0
 21 24  1  0  0  0  0
 24 15  1  0  0  0  0
 24 77  1  0  0  0  0
 24 25  1  0  0  0  0
 25 78  1  0  0  0  0
 25 79  1  0  0  0  0
 25 26  1  0  0  0  0
 26 80  1  0  0  0  0
 26 81  1  0  0  0  0
 26 27  1  0  0  0  0
 27  9  1  0  0  0  0
 27 14  1  0  0  0  0
 27 28  1  0  0  0  0
 28 82  1  0  0  0  0
 28 83  1  0  0  0  0
 28 84  1  0  0  0  0
 11 29  1  0  0  0  0
 29  6  1  0  0  0  0
 29 85  1  0  0  0  0
 29 30  1  0  0  0  0
 30  2  1  0  0  0  0
 30 86  1  0  0  0  0
 30 87  1  0  0  0  0
  6 31  1  0  0  0  0
 31 32  2  0  0  0  0
 31 33  1  0  0  0  0
 33 88  1  0  0  0  0
 33 34  1  0  0  0  0
 34 89  1  0  0  0  0
 34 90  1  0  0  0  0
 34 35  1  0  0  0  0
 35 36  2  0  0  0  0
 36 91  1  0  0  0  0
 36 37  1  0  0  0  0
 37 92  1  0  0  0  0
 37 38  2  0  0  0  0
 38 93  1  0  0  0  0
 38 39  1  0  0  0  0
 39 94  1  0  0  0  0
 39 40  2  0  0  0  0
 40 35  1  0  0  0  0
 40 95  1  0  0  0  0
M  END
>  <LOGBIO>
5.0900

>  <PRED_LOGBIO>
5.3300

>  <XV_RES>
-0.3580

>  <WHL_TMPL>
1

>  <ANCH>
18-23;51-52

$$$$
ROW26
  -MTS-   01071502543D 0   0.00000     0.00000     0

 42 45  0  0  1  0  0  0  0  0999 V2000
   -3.5920   -1.4350    8.9030 O   0  0  0  0  0  0  0  0  0  0  0  0
   -2.7250   -1.5020    7.8450 C   0  0  0  0  0  0  0  0  0  0  0  0
   -1.3460   -1.5780    8.0740 C   0  0  0  0  0  0  0  0  0  0  0  0
   -0.4590   -1.6460    6.9930 C   0  0  0  0  0  0  0  0  0  0  0  0
   -0.9510   -1.6390    5.6830 C   0  0  0  0  0  0  0  0  0  0  0  0
   -2.3300   -1.5620    5.4530 C   0  0  0  0  0  0  0  0  0  0  0  0
   -3.2170   -1.4940    6.5340 C   0  0  0  0  0  0  0  0  0  0  0  0
   -4.5660   -1.4200    6.3100 O   0  0  0  0  0  0  0  0  0  0  0  0
    0.0050   -1.7120    4.5160 C   0  0  2  0  0  0  0  0  0  0  0  0
    1.3540   -1.6910    4.9910 O   0  0  0  0  0  0  0  0  0  0  0  0
    2.1230   -1.2590    3.8650 C   0  0  0  0  0  0  0  0  0  0  0  0
    1.2930   -0.1530    3.1890 C   0  0  1  0  0  0  0  0  0  0  0  0
   -0.1490   -0.4610    3.6320 C   0  0  2  0  0  0  0  0  0  0  0  0
   -0.8900   -0.7060    2.3040 C   0  0  0  0  0  0  0  0  0  0  0  0
   -0.1380   -0.0140    1.3040 O   0  0  0  0  0  0  0  0  0  0  0  0
    1.2280   -0.2540    1.6530 C   0  0  2  0  0  0  0  0  0  0  0  0
    2.1200    0.7700    1.1320 C   0  0  0  0  0  0  0  0  0  0  0  0
    1.4260    1.2720    0.0240 C   0  0  0  0  0  0  0  0  0  0  0  0
    2.0110    2.2590   -0.7790 C   0  0  0  0  0  0  0  0  0  0  0  0
    3.2880    2.7430   -0.4740 C   0  0  0  0  0  0  0  0  0  0  0  0
    3.8600    3.7090   -1.2600 O   0  0  0  0  0  0  0  0  0  0  0  0
    3.9820    2.2410    0.6340 C   0  0  0  0  0  0  0  0  0  0  0  0
    5.2320    2.7150    0.9320 O   0  0  0  0  0  0  0  0  0  0  0  0
    3.3970    1.2540    1.4370 C   0  0  0  0  0  0  0  0  0  0  0  0
   -3.7600   -0.5140    9.1570 H   0  0  0  0  0  0  0  0  0  0  0  0
   -0.9660   -1.5840    9.0850 H   0  0  0  0  0  0  0  0  0  0  0  0
    0.6050   -1.7050    7.1700 H   0  0  0  0  0  0  0  0  0  0  0  0
   -2.7100   -1.5560    4.4420 H   0  0  0  0  0  0  0  0  0  0  0  0
   -4.9610   -2.3050    6.2670 H   0  0  0  0  0  0  0  0  0  0  0  0
   -0.1640   -2.6080    3.9230 H   0  0  0  0  0  0  0  0  0  0  0  0
    2.2450   -2.0900    3.1740 H   0  0  0  0  0  0  0  0  0  0  0  0
    3.0650   -0.8410    4.2130 H   0  0  0  0  0  0  0  0  0  0  0  0
    1.6080    0.8380    3.5110 H   0  0  0  0  0  0  0  0  0  0  0  0
   -0.5840    0.3690    4.1850 H   0  0  0  0  0  0  0  0  0  0  0  0
   -0.8880   -1.7710    2.0830 H   0  0  0  0  0  0  0  0  0  0  0  0
   -1.8880   -0.2770    2.3650 H   0  0  0  0  0  0  0  0  0  0  0  0
    1.5220   -1.2520    1.3350 H   0  0  0  0  0  0  0  0  0  0  0  0
    0.4410    0.8980   -0.2110 H   0  0  0  0  0  0  0  0  0  0  0  0
    1.4760    2.6460   -1.6330 H   0  0  0  0  0  0  0  0  0  0  0  0
    3.5990    4.5960   -0.9660 H   0  0  0  0  0  0  0  0  0  0  0  0
    5.1270    3.5310    1.4450 H   0  0  0  0  0  0  0  0  0  0  0  0
    3.9320    0.8670    2.2910 H   0  0  0  0  0  0  0  0  0  0  0  0
  1 25  1  0  0  0  0
  1  2  1  0  0  0  0
  2  3  2  0  0  0  0
  3 26  1  0  0  0  0
  3  4  1  0  0  0  0
  4 27  1  0  0  0  0
  4  5  2  0  0  0  0
  5  6  1  0  0  0  0
  6 28  1  0  0  0  0
  6  7  2  0  0  0  0
  7  2  1  0  0  0  0
  7  8  1  0  0  0  0
  8 29  1  0  0  0  0
  5  9  1  0  0  0  0
  9 30  1  0  0  0  0
  9 10  1  0  0  0  0
 10 11  1  0  0  0  0
 11 31  1  0  0  0  0
 11 32  1  0  0  0  0
 11 12  1  0  0  0  0
 12 33  1  0  0  0  0
 12 13  1  0  0  0  0
 13  9  1  0  0  0  0
 13 34  1  0  0  0  0
 13 14  1  0  0  0  0
 14 35  1  0  0  0  0
 14 36  1  0  0  0  0
 14 15  1  0  0  0  0
 15 16  1  0  0  0  0
 16 12  1  0  0  0  0
 16 37  1  0  0  0  0
 16 17  1  0  0  0  0
 17 18  2  0  0  0  0
 18 38  1  0  0  0  0
 18 19  1  0  0  0  0
 19 39  1  0  0  0  0
 19 20  2  0  0  0  0
 20 21  1  0  0  0  0
 21 40  1  0  0  0  0
 20 22  1  0  0  0  0
 22 23  1  0  0  0  0
 23 41  1  0  0  0  0
 22 24  2  0  0  0  0
 24 17  1  0  0  0  0
 24 42  1  0  0  0  0
M  END
>  <LOGBIO>
4.6600

>  <PRED_LOGBIO>
4.8300

>  <XV_RES>
-0.3950

>  <WHL_TMPL>
1

>  <ANCH>
45-50;38-39

$$$$
ROW27
  -MTS-   01071502543D 0   0.00000     0.00000     0

 64 66  0  0  0  0  0  0  0  0999 V2000
    8.7190    4.7820    2.6560 C   0  0  0  0  0  0  0  0  0  0  0  0
    7.2770    4.2960    2.5440 C   0  0  0  0  0  0  0  0  0  0  0  0
    7.2660    2.8070    2.2030 C   0  0  0  0  0  0  0  0  0  0  0  0
    5.9160    2.1480    2.0520 C   0  0  0  0  0  0  0  0  0  0  0  0
    5.2320    2.7150    0.9320 C   0  0  0  0  0  0  0  0  0  0  0  0
    4.1270    2.3480    0.6460 C   0  0  0  0  0  0  0  0  0  0  0  0
    3.7500    1.3470    1.5480 C   0  0  0  0  0  0  0  0  0  0  0  0
    4.7200    1.1330    2.4920 O   0  0  0  0  0  0  0  0  0  0  0  0
    4.7460    0.2520    3.5410 C   0  0  0  0  0  0  0  0  0  0  0  0
    5.9410    0.3680    4.2600 C   0  0  0  0  0  0  0  0  0  0  0  0
    6.1680   -0.4460    5.3760 C   0  0  0  0  0  0  0  0  0  0  0  0
    7.3380   -0.3320    6.0800 O   0  0  0  0  0  0  0  0  0  0  0  0
    7.3790    0.5940    7.1690 C   0  0  0  0  0  0  0  0  0  0  0  0
    5.2000   -1.3760    5.7730 C   0  0  0  0  0  0  0  0  0  0  0  0
    4.0050   -1.4930    5.0530 C   0  0  0  0  0  0  0  0  0  0  0  0
    2.9820   -2.4760    5.4730 C   0  0  0  0  0  0  0  0  0  0  0  0
    2.1080   -2.1500    6.2740 O   0  0  0  0  0  0  0  0  0  0  0  0
    3.0110   -3.8790    4.9160 C   0  0  0  0  0  0  0  0  0  0  0  0
    1.8540   -4.6850    5.5060 C   0  0  0  0  0  0  0  0  0  0  0  0
    1.8840   -6.1060    4.9430 C   0  0  0  0  0  0  0  0  0  0  0  0
    0.7290   -6.9100    5.5320 C   0  0  0  0  0  0  0  0  0  0  0  0
    3.7780   -0.6780    3.9380 C   0  0  0  0  0  0  0  0  0  0  0  0
    2.4760   -0.9020    3.2690 C   0  0  0  0  0  0  0  0  0  0  0  0
    1.7820   -1.7430    3.7570 O   0  0  0  0  0  0  0  0  0  0  0  0
    1.9690   -0.2830    2.1820 O   0  0  0  0  0  0  0  0  0  0  0  0
    2.5110    0.7090    1.4080 C   0  0  0  0  0  0  0  0  0  0  0  0
    1.6500    1.0730    0.3660 C   0  0  0  0  0  0  0  0  0  0  0  0
    2.0280    2.0750   -0.5360 C   0  0  0  0  0  0  0  0  0  0  0  0
    1.1850    2.4310   -1.5560 O   0  0  0  0  0  0  0  0  0  0  0  0
    3.2660    2.7120   -0.3960 C   0  0  0  0  0  0  0  0  0  0  0  0
    3.6650    3.7710   -1.3500 C   0  0  0  0  0  0  0  0  0  0  0  0
    2.8840    4.1110   -2.2720 O   0  0  0  0  0  0  0  0  0  0  0  0
    4.7830    4.3280   -1.2370 O   0  0  0  0  0  0  0  0  0  0  0  0
    4.7470    5.7290   -0.9530 C   0  0  0  0  0  0  0  0  0  0  0  0
    9.2290    4.2270    3.4400 H   0  0  0  0  0  0  0  0  0  0  0  0
    8.7260    5.8430    2.8990 H   0  0  0  0  0  0  0  0  0  0  0  0
    9.2290    4.6240    1.7080 H   0  0  0  0  0  0  0  0  0  0  0  0
    6.7660    4.4550    3.4920 H   0  0  0  0  0  0  0  0  0  0  0  0
    6.7660    4.8520    1.7600 H   0  0  0  0  0  0  0  0  0  0  0  0
    7.7280    2.3160    3.0570 H   0  0  0  0  0  0  0  0  0  0  0  0
    7.7990    2.6850    1.2620 H   0  0  0  0  0  0  0  0  0  0  0  0
    5.3390    2.4080    2.9370 H   0  0  0  0  0  0  0  0  0  0  0  0
    6.0710    1.0850    1.8810 H   0  0  0  0  0  0  0  0  0  0  0  0
    5.8400    2.4360    0.0740 H   0  0  0  0  0  0  0  0  0  0  0  0
    5.2290    3.7920    1.0890 H   0  0  0  0  0  0  0  0  0  0  0  0
    6.6880    1.0860    3.9550 H   0  0  0  0  0  0  0  0  0  0  0  0
    6.6300    0.3180    7.9080 H   0  0  0  0  0  0  0  0  0  0  0  0
    8.3660    0.5720    7.6270 H   0  0  0  0  0  0  0  0  0  0  0  0
    7.1730    1.5960    6.8000 H   0  0  0  0  0  0  0  0  0  0  0  0
    5.3760   -2.0050    6.6340 H   0  0  0  0  0  0  0  0  0  0  0  0
    2.9120   -3.8420    3.8330 H   0  0  0  0  0  0  0  0  0  0  0  0
    3.9540   -4.3540    5.1780 H   0  0  0  0  0  0  0  0  0  0  0  0
    1.9530   -4.7230    6.5890 H   0  0  0  0  0  0  0  0  0  0  0  0
    0.9110   -4.2110    5.2440 H   0  0  0  0  0  0  0  0  0  0  0  0
    1.7850   -6.0680    3.8600 H   0  0  0  0  0  0  0  0  0  0  0  0
    2.8270   -6.5800    5.2040 H   0  0  0  0  0  0  0  0  0  0  0  0
   -0.2150   -6.4360    5.2700 H   0  0  0  0  0  0  0  0  0  0  0  0
    0.7500   -7.9220    5.1310 H   0  0  0  0  0  0  0  0  0  0  0  0
    0.8280   -6.9480    6.6150 H   0  0  0  0  0  0  0  0  0  0  0  0
    0.6950    0.5810    0.2590 H   0  0  0  0  0  0  0  0  0  0  0  0
    1.3530    1.8970   -2.3480 H   0  0  0  0  0  0  0  0  0  0  0  0
    4.2250    5.8950   -0.0130 H   0  0  0  0  0  0  0  0  0  0  0  0
    5.7630    6.1100   -0.8760 H   0  0  0  0  0  0  0  0  0  0  0  0
    4.2250    6.2480   -1.7540 H   0  0  0  0  0  0  0  0  0  0  0  0
  1 35  1  0  0  0  0
  1 36  1  0  0  0  0
  1 37  1  0  0  0  0
  1  2  1  0  0  0  0
  2 38  1  0  0  0  0
  2 39  1  0  0  0  0
  2  3  1  0  0  0  0
  3 40  1  0  0  0  0
  3 41  1  0  0  0  0
  3  4  1  0  0  0  0
  4 42  1  0  0  0  0
  4 43  1  0  0  0  0
  4  5  1  0  0  0  0
  5 44  1  0  0  0  0
  5 45  1  0  0  0  0
  5  6  1  0  0  0  0
  6  7  2  0  0  0  0
  7  8  1  0  0  0  0
  8  9  1  0  0  0  0
  9 10  2  0  0  0  0
 10 46  1  0  0  0  0
 10 11  1  0  0  0  0
 11 12  1  0  0  0  0
 12 13  1  0  0  0  0
 13 47  1  0  0  0  0
 13 48  1  0  0  0  0
 13 49  1  0  0  0  0
 11 14  2  0  0  0  0
 14 50  1  0  0  0  0
 14 15  1  0  0  0  0
 15 16  1  0  0  0  0
 16 17  2  0  0  0  0
 16 18  1  0  0  0  0
 18 51  1  0  0  0  0
 18 52  1  0  0  0  0
 18 19  1  0  0  0  0
 19 53  1  0  0  0  0
 19 54  1  0  0  0  0
 19 20  1  0  0  0  0
 20 55  1  0  0  0  0
 20 56  1  0  0  0  0
 20 21  1  0  0  0  0
 21 57  1  0  0  0  0
 21 58  1  0  0  0  0
 21 59  1  0  0  0  0
 15 22  2  0  0  0  0
 22  9  1  0  0  0  0
 22 23  1  0  0  0  0
 23 24  2  0  0  0  0
 23 25  1  0  0  0  0
 25 26  1  0  0  0  0
 26  7  1  0  0  0  0
 26 27  2  0  0  0  0
 27 60  1  0  0  0  0
 27 28  1  0  0  0  0
 28 29  1  0  0  0  0
 29 61  1  0  0  0  0
 28 30  2  0  0  0  0
 30  6  1  0  0  0  0
 30 31  1  0  0  0  0
 31 32  2  0  0  0  0
 31 33  1  0  0  0  0
 33 34  1  0  0  0  0
 34 62  1  0  0  0  0
 34 63  1  0  0  0  0
 34 64  1  0  0  0  0
M  END
>  <LOGBIO>
5.5200

>  <PRED_LOGBIO>
5.7800

>  <XV_RES>
-0.0910

>  <WHL_TMPL>
1

>  <ANCH>
46-47;57-58

$$$$
ROW28
  -MTS-   01071502543D 0   0.00000     0.00000     0

 88 92  0  0  1  0  0  0  0  0999 V2000
    5.6840    4.8010    4.6850 C   0  0  0  0  0  0  0  0  0  0  0  0
    5.1120    3.6490    3.8640 C   0  0  0  0  0  0  0  0  0  0  0  0
    5.8230    2.3400    4.1920 C   0  0  0  0  0  0  0  0  0  0  0  0
    5.3160    4.0270    2.3850 C   0  0  0  0  0  0  0  0  0  0  0  0
    4.5680    3.0600    1.4490 C   0  0  0  0  0  0  0  0  0  0  0  0
    3.0730    2.9740    1.8060 C   0  0  2  0  0  0  0  0  0  0  0  0
    2.3000    2.0190    0.8770 C   0  0  0  0  0  0  0  0  0  0  0  0
    0.8020    1.9800    1.2340 C   0  0  0  0  0  0  0  0  0  0  0  0
    0.5960    1.6010    2.7130 C   0  0  2  0  0  0  0  0  0  0  0  0
    1.0040    0.1430    2.9030 C   0  0  0  0  0  0  0  0  0  0  0  0
    1.4090    2.4630    3.6490 C   0  0  0  0  0  0  0  0  0  0  0  0
    0.8980    3.0170    4.7580 C   0  0  0  0  0  0  0  0  0  0  0  0
   -0.5400    2.8330    5.1790 C   0  0  0  0  0  0  0  0  0  0  0  0
   -1.2470    1.6790    4.4440 C   0  0  2  0  0  0  0  0  0  0  0  0
   -2.7660    1.7390    4.6940 C   0  0  1  0  0  0  0  0  0  0  0  0
   -3.2650    3.0760    4.1550 C   0  0  0  0  0  0  0  0  0  0  0  0
   -3.0900    1.6980    6.1990 C   0  0  0  0  0  0  0  0  0  0  0  0
   -4.6090    1.7580    6.4490 C   0  0  0  0  0  0  0  0  0  0  0  0
   -5.3500    0.6460    5.6830 C   0  0  2  0  0  0  0  0  0  0  0  0
   -6.7450    0.9370    5.8020 O   0  0  0  0  0  0  0  0  0  0  0  0
   -5.0250    0.6870    4.1780 C   0  0  0  0  0  0  0  0  0  0  0  0
   -5.7160   -0.4720    3.4650 C   0  0  0  0  0  0  0  0  0  0  0  0
   -5.9730    1.0960    5.3020 C   0  0  0  0  0  0  0  0  0  0  0  0
   -3.5070    0.6270    3.9280 C   0  0  2  0  0  0  0  0  0  0  0  0
   -3.1820    0.6680    2.4230 C   0  0  0  0  0  0  0  0  0  0  0  0
   -1.6640    0.6080    2.1730 C   0  0  0  0  0  0  0  0  0  0  0  0
   -0.9220    1.7200    2.9390 C   0  0  1  0  0  0  0  0  0  0  0  0
   -1.3830    3.0660    2.3880 C   0  0  0  0  0  0  0  0  0  0  0  0
    2.8680    2.5970    3.2850 C   0  0  2  0  0  0  0  0  0  0  0  0
    3.6160    3.5630    4.2220 C   0  0  0  0  0  0  0  0  0  0  0  0
    2.4880    4.3530    1.6130 C   0  0  0  0  0  0  0  0  0  0  0  0
    1.3080    4.4820    1.2940 O   0  0  0  0  0  0  0  0  0  0  0  0
    3.2500    5.4290    1.7890 N   0  0  0  0  0  0  0  0  0  0  0  0
    2.6810    6.7710    1.6010 C   0  0  0  0  0  0  0  0  0  0  0  0
    3.7470    7.8100    1.8590 C   0  0  0  0  0  0  0  0  0  0  0  0
    4.8740    7.4630    2.1700 O   0  0  0  0  0  0  0  0  0  0  0  0
    3.4580    9.0930    1.7480 O   0  0  0  0  0  0  0  0  0  0  0  0
    4.9090    5.5460    4.8540 H   0  0  0  0  0  0  0  0  0  0  0  0
    6.0400    4.4240    5.6410 H   0  0  0  0  0  0  0  0  0  0  0  0
    6.5120    5.2560    4.1440 H   0  0  0  0  0  0  0  0  0  0  0  0
    6.8600    2.5440    4.4480 H   0  0  0  0  0  0  0  0  0  0  0  0
    5.7860    1.6810    3.3260 H   0  0  0  0  0  0  0  0  0  0  0  0
    5.3290    1.8590    5.0340 H   0  0  0  0  0  0  0  0  0  0  0  0
    6.3760    3.8940    2.1790 H   0  0  0  0  0  0  0  0  0  0  0  0
    4.9170    5.0270    2.2310 H   0  0  0  0  0  0  0  0  0  0  0  0
    4.9840    2.0720    1.6320 H   0  0  0  0  0  0  0  0  0  0  0  0
    4.6540    3.4380    0.4320 H   0  0  0  0  0  0  0  0  0  0  0  0
    2.6880    1.0220    1.0710 H   0  0  0  0  0  0  0  0  0  0  0  0
    2.3970    2.3840   -0.1430 H   0  0  0  0  0  0  0  0  0  0  0  0
    0.3670    1.1740    0.6470 H   0  0  0  0  0  0  0  0  0  0  0  0
    0.3870    2.9730    1.0750 H   0  0  0  0  0  0  0  0  0  0  0  0
    2.0260    0.0970    3.2720 H   0  0  0  0  0  0  0  0  0  0  0  0
    0.9380   -0.3780    1.9500 H   0  0  0  0  0  0  0  0  0  0  0  0
    0.3370   -0.3290    3.6210 H   0  0  0  0  0  0  0  0  0  0  0  0
    1.5440    3.6210    5.3770 H   0  0  0  0  0  0  0  0  0  0  0  0
   -1.0580    3.7410    4.8790 H   0  0  0  0  0  0  0  0  0  0  0  0
   -0.5570    2.6100    6.2440 H   0  0  0  0  0  0  0  0  0  0  0  0
   -0.8730    0.7400    4.8460 H   0  0  0  0  0  0  0  0  0  0  0  0
   -3.3020    3.8020    4.9640 H   0  0  0  0  0  0  0  0  0  0  0  0
   -2.5880    3.4310    3.3800 H   0  0  0  0  0  0  0  0  0  0  0  0
   -4.2610    2.9490    3.7360 H   0  0  0  0  0  0  0  0  0  0  0  0
   -2.6730    2.6070    6.6270 H   0  0  0  0  0  0  0  0  0  0  0  0
   -2.7160    0.7600    6.6020 H   0  0  0  0  0  0  0  0  0  0  0  0
   -4.9520    2.7010    6.0290 H   0  0  0  0  0  0  0  0  0  0  0  0
   -4.7840    1.6130    7.5130 H   0  0  0  0  0  0  0  0  0  0  0  0
   -5.1010   -0.3280    6.0970 H   0  0  0  0  0  0  0  0  0  0  0  0
   -7.2610    0.4390    5.1480 H   0  0  0  0  0  0  0  0  0  0  0  0
   -6.7960   -0.3590    3.5340 H   0  0  0  0  0  0  0  0  0  0  0  0
   -5.4600   -1.3750    4.0160 H   0  0  0  0  0  0  0  0  0  0  0  0
   -5.3450   -0.4700    2.4420 H   0  0  0  0  0  0  0  0  0  0  0  0
   -5.5190    0.8620    6.2620 H   0  0  0  0  0  0  0  0  0  0  0  0
   -6.1660    2.1650    5.2420 H   0  0  0  0  0  0  0  0  0  0  0  0
   -6.9100    0.5520    5.2020 H   0  0  0  0  0  0  0  0  0  0  0  0
   -3.1510   -0.3260    4.3120 H   0  0  0  0  0  0  0  0  0  0  0  0
   -3.5140    1.6400    2.0640 H   0  0  0  0  0  0  0  0  0  0  0  0
   -3.6390   -0.2010    1.9530 H   0  0  0  0  0  0  0  0  0  0  0  0
   -1.5190    0.8170    1.1140 H   0  0  0  0  0  0  0  0  0  0  0  0
   -1.2980   -0.3520    2.5280 H   0  0  0  0  0  0  0  0  0  0  0  0
   -0.5760    3.7910    2.4810 H   0  0  0  0  0  0  0  0  0  0  0  0
   -2.2470    3.4120    2.9510 H   0  0  0  0  0  0  0  0  0  0  0  0
   -1.6520    2.9570    1.3400 H   0  0  0  0  0  0  0  0  0  0  0  0
    3.3210    1.6170    3.4220 H   0  0  0  0  0  0  0  0  0  0  0  0
    3.2000    4.5510    4.0380 H   0  0  0  0  0  0  0  0  0  0  0  0
    3.5310    3.1860    5.2390 H   0  0  0  0  0  0  0  0  0  0  0  0
    4.2200    5.3240    2.0520 H   0  0  0  0  0  0  0  0  0  0  0  0
    2.3170    6.8710    0.5810 H   0  0  0  0  0  0  0  0  0  0  0  0
    1.8570    6.9160    2.2970 H   0  0  0  0  0  0  0  0  0  0  0  0
    4.2600    9.6000    1.9500 H   0  0  0  0  0  0  0  0  0  0  0  0
  1 38  1  0  0  0  0
  1 39  1  0  0  0  0
  1 40  1  0  0  0  0
  1  2  1  0  0  0  0
  2  3  1  0  0  0  0
  3 41  1  0  0  0  0
  3 42  1  0  0  0  0
  3 43  1  0  0  0  0
  2  4  1  0  0  0  0
  4 44  1  0  0  0  0
  4 45  1  0  0  0  0
  4  5  1  0  0  0  0
  5 46  1  0  0  0  0
  5 47  1  0  0  0  0
  5  6  1  0  0  0  0
  6  7  1  0  0  0  0
  7 48  1  0  0  0  0
  7 49  1  0  0  0  0
  7  8  1  0  0  0  0
  8 50  1  0  0  0  0
  8 51  1  0  0  0  0
  8  9  1  0  0  0  0
  9 10  1  0  0  0  0
 10 52  1  0  0  0  0
 10 53  1  0  0  0  0
 10 54  1  0  0  0  0
  9 11  1  0  0  0  0
 11 12  2  0  0  0  0
 12 55  1  0  0  0  0
 12 13  1  0  0  0  0
 13 56  1  0  0  0  0
 13 57  1  0  0  0  0
 13 14  1  0  0  0  0
 14 58  1  0  0  0  0
 14 15  1  0  0  0  0
 15 16  1  0  0  0  0
 16 59  1  0  0  0  0
 16 60  1  0  0  0  0
 16 61  1  0  0  0  0
 15 17  1  0  0  0  0
 17 62  1  0  0  0  0
 17 63  1  0  0  0  0
 17 18  1  0  0  0  0
 18 64  1  0  0  0  0
 18 65  1  0  0  0  0
 18 19  1  0  0  0  0
 19 66  1  0  0  0  0
 19 20  1  0  0  0  0
 20 67  1  0  0  0  0
 19 21  1  0  0  0  0
 21 22  1  0  0  0  0
 22 68  1  0  0  0  0
 22 69  1  0  0  0  0
 22 70  1  0  0  0  0
 21 23  1  0  0  0  0
 23 71  1  0  0  0  0
 23 72  1  0  0  0  0
 23 73  1  0  0  0  0
 21 24  1  0  0  0  0
 24 15  1  0  0  0  0
 24 74  1  0  0  0  0
 24 25  1  0  0  0  0
 25 75  1  0  0  0  0
 25 76  1  0  0  0  0
 25 26  1  0  0  0  0
 26 77  1  0  0  0  0
 26 78  1  0  0  0  0
 26 27  1  0  0  0  0
 27  9  1  0  0  0  0
 27 14  1  0  0  0  0
 27 28  1  0  0  0  0
 28 79  1  0  0  0  0
 28 80  1  0  0  0  0
 28 81  1  0  0  0  0
 11 29  1  0  0  0  0
 29  6  1  0  0  0  0
 29 82  1  0  0  0  0
 29 30  1  0  0  0  0
 30  2  1  0  0  0  0
 30 83  1  0  0  0  0
 30 84  1  0  0  0  0
  6 31  1  0  0  0  0
 31 32  2  0  0  0  0
 31 33  1  0  0  0  0
 33 85  1  0  0  0  0
 33 34  1  0  0  0  0
 34 86  1  0  0  0  0
 34 87  1  0  0  0  0
 34 35  1  0  0  0  0
 35 36  2  0  0  0  0
 35 37  1  0  0  0  0
 37 88  1  0  0  0  0
M  END
>  <LOGBIO>
4.8100

>  <PRED_LOGBIO>
5.2000

>  <XV_RES>
-0.5220

>  <WHL_TMPL>
1

>  <ANCH>
18-23;51-52

$$$$
ROW29
  -MTS-   01071502543D 0   0.00000     0.00000     0

 62 65  0  0  0  0  0  0  0  0999 V2000
   -2.1290    9.2840   -6.7620 O   0  0  0  0  0  0  0  0  0  0  0  0
   -1.2460    8.3390   -6.4960 C   0  0  0  0  0  0  0  0  0  0  0  0
   -0.3620    8.0870   -7.2990 O   0  0  0  0  0  0  0  0  0  0  0  0
   -1.3300    7.5700   -5.2000 C   0  0  0  0  0  0  0  0  0  0  0  0
   -0.2720    6.6090   -5.1450 O   0  0  0  0  0  0  0  0  0  0  0  0
   -0.1840    5.8120   -4.0350 C   0  0  0  0  0  0  0  0  0  0  0  0
    0.5780    6.2240   -2.9360 C   0  0  0  0  0  0  0  0  0  0  0  0
    0.6680    5.4080   -1.8010 C   0  0  0  0  0  0  0  0  0  0  0  0
   -0.0040    4.1810   -1.7670 C   0  0  0  0  0  0  0  0  0  0  0  0
   -0.7660    3.7680   -2.8660 C   0  0  0  0  0  0  0  0  0  0  0  0
   -0.8560    4.5840   -4.0010 C   0  0  0  0  0  0  0  0  0  0  0  0
    0.1140    3.1090   -0.2760 S   0  0  0  0  0  0  0  0  0  0  0  0
   -1.0870    2.3460   -0.1410 O   0  0  0  0  0  0  0  0  0  0  0  0
    0.2940    3.9250    0.8850 O   0  0  0  0  0  0  0  0  0  0  0  0
    1.4780    2.0250   -0.4430 N   0  0  0  0  0  0  0  0  0  0  0  0
    2.3150    2.0780   -1.6500 C   0  0  0  0  0  0  0  0  0  0  0  0
    1.7880    3.1430   -2.5820 C   0  0  0  0  0  0  0  0  0  0  0  0
    0.8270    2.8170   -3.5460 C   0  0  0  0  0  0  0  0  0  0  0  0
    0.3390    3.8050   -4.4100 C   0  0  0  0  0  0  0  0  0  0  0  0
    0.8120    5.1190   -4.3090 C   0  0  0  0  0  0  0  0  0  0  0  0
    1.7730    5.4450   -3.3440 C   0  0  0  0  0  0  0  0  0  0  0  0
    2.2610    4.4570   -2.4810 C   0  0  0  0  0  0  0  0  0  0  0  0
    0.2950    6.1630   -5.2220 C   0  0  0  0  0  0  0  0  0  0  0  0
    1.0860    6.8490   -6.0590 C   0  0  0  0  0  0  0  0  0  0  0  0
   -0.0540    7.9300   -6.8760 S   0  0  0  0  0  0  0  0  0  0  0  0
   -1.3840    7.4110   -6.0890 N   0  0  0  0  0  0  0  0  0  0  0  0
   -1.0580    6.5150   -5.2810 N   0  0  0  0  0  0  0  0  0  0  0  0
    1.7990    1.0240    0.6660 C   0  0  0  0  0  0  0  0  0  0  0  0
    2.3300   -0.2500    0.0550 C   0  0  0  0  0  0  0  0  0  0  0  0
    2.3540   -0.4020   -1.3370 C   0  0  0  0  0  0  0  0  0  0  0  0
    2.8460   -1.5840   -1.9040 C   0  0  0  0  0  0  0  0  0  0  0  0
    3.3130   -2.6140   -1.0790 C   0  0  0  0  0  0  0  0  0  0  0  0
    3.7940   -3.7710   -1.6340 O   0  0  0  0  0  0  0  0  0  0  0  0
    2.8620   -4.8200   -1.9120 C   0  0  0  0  0  0  0  0  0  0  0  0
    3.5940   -5.9950   -2.5160 C   0  0  0  0  0  0  0  0  0  0  0  0
    4.8000   -5.9380   -2.6910 O   0  0  0  0  0  0  0  0  0  0  0  0
    2.9280   -7.0830   -2.8540 O   0  0  0  0  0  0  0  0  0  0  0  0
    3.2890   -2.4630    0.3130 C   0  0  0  0  0  0  0  0  0  0  0  0
    3.9240   -3.8610    1.4320 Br  0  0  0  0  0  0  0  0  0  0  0  0
    2.7970   -1.2810    0.8790 C   0  0  0  0  0  0  0  0  0  0  0  0
   -1.9140    9.6590   -7.6300 H   0  0  0  0  0  0  0  0  0  0  0  0
   -1.2370    8.2590   -4.3630 H   0  0  0  0  0  0  0  0  0  0  0  0
   -2.2880    7.0580   -5.1430 H   0  0  0  0  0  0  0  0  0  0  0  0
    1.0960    7.1710   -2.9620 H   0  0  0  0  0  0  0  0  0  0  0  0
    1.2560    5.7260   -0.9530 H   0  0  0  0  0  0  0  0  0  0  0  0
   -1.2840    2.8210   -2.8390 H   0  0  0  0  0  0  0  0  0  0  0  0
   -1.4440    4.2660   -4.8490 H   0  0  0  0  0  0  0  0  0  0  0  0
    2.2890    1.1120   -2.1520 H   0  0  0  0  0  0  0  0  0  0  0  0
    3.3390    2.3140   -1.3720 H   0  0  0  0  0  0  0  0  0  0  0  0
    0.4620    1.8040   -3.6240 H   0  0  0  0  0  0  0  0  0  0  0  0
   -0.4030    3.5540   -5.1530 H   0  0  0  0  0  0  0  0  0  0  0  0
    2.1380    6.4580   -3.2670 H   0  0  0  0  0  0  0  0  0  0  0  0
    3.0030    4.7080   -1.7370 H   0  0  0  0  0  0  0  0  0  0  0  0
    2.1530    6.7640   -6.2000 H   0  0  0  0  0  0  0  0  0  0  0  0
    0.8550    0.7730    1.1450 H   0  0  0  0  0  0  0  0  0  0  0  0
    2.5680    1.4520    1.3050 H   0  0  0  0  0  0  0  0  0  0  0  0
    1.9930    0.3930   -1.9730 H   0  0  0  0  0  0  0  0  0  0  0  0
    2.8650   -1.7010   -2.9770 H   0  0  0  0  0  0  0  0  0  0  0  0
    2.3780   -5.1290   -0.9880 H   0  0  0  0  0  0  0  0  0  0  0  0
    2.1110   -4.4610   -2.6130 H   0  0  0  0  0  0  0  0  0  0  0  0
    3.5610   -7.7200   -3.2200 H   0  0  0  0  0  0  0  0  0  0  0  0
    2.7780   -1.1640    1.9520 H   0  0  0  0  0  0  0  0  0  0  0  0
  1 41  1  0  0  0  0
  1  2  1  0  0  0  0
  2  3  2  0  0  0  0
  2  4  1  0  0  0  0
  4 42  1  0  0  0  0
  4 43  1  0  0  0  0
  4  5  1  0  0  0  0
  5  6  1  0  0  0  0
  6  7  2  0  0  0  0
  7 44  1  0  0  0  0
  7  8  1  0  0  0  0
  8 45  1  0  0  0  0
  8  9  2  0  0  0  0
  9 10  1  0  0  0  0
 10 46  1  0  0  0  0
 10 11  2  0  0  0  0
 11  6  1  0  0  0  0
 11 47  1  0  0  0  0
  9 12  1  0  0  0  0
 12 13  2  0  0  0  0
 12 14  2  0  0  0  0
 12 15  1  0  0  0  0
 15 16  1  0  0  0  0
 16 48  1  0  0  0  0
 16 49  1  0  0  0  0
 16 17  1  0  0  0  0
 17 18  2  0  0  0  0
 18 50  1  0  0  0  0
 18 19  1  0  0  0  0
 19 51  1  0  0  0  0
 19 20  2  0  0  0  0
 20 21  1  0  0  0  0
 21 52  1  0  0  0  0
 21 22  2  0  0  0  0
 22 17  1  0  0  0  0
 22 53  1  0  0  0  0
 20 23  1  0  0  0  0
 23 24  2  0  0  0  0
 24 54  1  0  0  0  0
 24 25  1  0  0  0  0
 25 26  1  0  0  0  0
 26 27  2  0  0  0  0
 27 23  1  0  0  0  0
 15 28  1  0  0  0  0
 28 55  1  0  0  0  0
 28 56  1  0  0  0  0
 28 29  1  0  0  0  0
 29 30  2  0  0  0  0
 30 57  1  0  0  0  0
 30 31  1  0  0  0  0
 31 58  1  0  0  0  0
 31 32  2  0  0  0  0
 32 33  1  0  0  0  0
 33 34  1  0  0  0  0
 34 59  1  0  0  0  0
 34 60  1  0  0  0  0
 34 35  1  0  0  0  0
 35 36  2  0  0  0  0
 35 37  1  0  0  0  0
 37 61  1  0  0  0  0
 32 38  1  0  0  0  0
 38 39  1  0  0  0  0
 38 40  2  0  0  0  0
 40 29  1  0  0  0  0
 40 62  1  0  0  0  0
M  END
>  <LOGBIO>
5.3900

>  <PRED_LOGBIO>
4.5300

>  <XV_RES>
1.0470

>  <WHL_TMPL>
3

>  <ANCH>
51-52;45-61

$$$$
ROW30
  -MTS-   01071502543D 0   0.00000     0.00000     0

 95 98  0  0  1  0  0  0  0  0999 V2000
   -3.1120   -1.7100   -3.3740 C   0  0  0  0  0  0  0  0  0  0  0  0
   -2.1290   -1.1950   -4.4220 C   0  0  0  0  0  0  0  0  0  0  0  0
   -1.8570   -2.2930   -5.4470 C   0  0  0  0  0  0  0  0  0  0  0  0
   -0.8200   -0.7980   -3.7410 C   0  0  0  0  0  0  0  0  0  0  0  0
   -1.0930    0.3000   -2.7150 C   0  0  2  0  0  0  0  0  0  0  0  0
    0.1660    0.6830   -2.0590 N   0  0  0  0  0  0  0  0  0  0  0  0
    0.1690    1.6280   -1.1240 C   0  0  0  0  0  0  0  0  0  0  0  0
   -0.8820    2.1830   -0.8070 O   0  0  0  0  0  0  0  0  0  0  0  0
    1.4780    2.0250   -0.4430 C   0  0  2  0  0  0  0  0  0  0  0  0
    1.7990    1.0240    0.6660 C   0  0  0  0  0  0  0  0  0  0  0  0
    2.3300   -0.2500    0.0550 C   0  0  0  0  0  0  0  0  0  0  0  0
    2.3540   -0.4020   -1.3370 C   0  0  0  0  0  0  0  0  0  0  0  0
    2.8460   -1.5840   -1.9040 C   0  0  0  0  0  0  0  0  0  0  0  0
    3.3130   -2.6140   -1.0790 C   0  0  0  0  0  0  0  0  0  0  0  0
    3.2890   -2.4630    0.3130 C   0  0  0  0  0  0  0  0  0  0  0  0
    2.7970   -1.2810    0.8790 C   0  0  0  0  0  0  0  0  0  0  0  0
    3.8440   -3.8890   -1.6900 C   0  0  0  0  0  0  0  0  0  0  0  0
    4.7420   -4.4320   -0.8730 F   0  0  0  0  0  0  0  0  0  0  0  0
    4.5810   -3.4960   -2.9480 C   0  0  0  0  0  0  0  0  0  0  0  0
    5.7580   -3.7850   -3.0810 O   0  0  0  0  0  0  0  0  0  0  0  0
    3.9510   -2.8380   -3.9030 O   0  0  0  0  0  0  0  0  0  0  0  0
    2.7050   -4.8220   -2.0230 C   0  0  0  0  0  0  0  0  0  0  0  0
    2.9120   -5.8260   -2.6840 O   0  0  0  0  0  0  0  0  0  0  0  0
    1.4840   -4.5520   -1.5980 O   0  0  0  0  0  0  0  0  0  0  0  0
    2.5640    2.0260   -1.4330 N   0  0  0  0  0  0  0  0  0  0  0  0
    3.8010    2.3440   -1.0630 C   0  0  0  0  0  0  0  0  0  0  0  0
    4.0370    2.6360    0.1090 O   0  0  0  0  0  0  0  0  0  0  0  0
    4.9170    2.3450   -2.0800 C   0  0  2  0  0  0  0  0  0  0  0  0
    5.0590    0.9470   -2.6810 C   0  0  0  0  0  0  0  0  0  0  0  0
    6.1880    0.9480   -3.7110 C   0  0  0  0  0  0  0  0  0  0  0  0
    6.3290   -0.4330   -4.3050 C   0  0  0  0  0  0  0  0  0  0  0  0
    5.5920   -1.3330   -3.9380 O   0  0  0  0  0  0  0  0  0  0  0  0
    7.2490   -0.6660   -5.2230 O   0  0  0  0  0  0  0  0  0  0  0  0
    6.1770    2.7260   -1.4250 N   0  0  0  0  0  0  0  0  0  0  0  0
    7.3000    2.7940   -2.1330 C   0  0  0  0  0  0  0  0  0  0  0  0
    7.2860    2.5450   -3.3020 O   0  0  0  0  0  0  0  0  0  0  0  0
    8.4570    3.1450   -1.5320 O   0  0  0  0  0  0  0  0  0  0  0  0
    9.6400    3.2040   -2.3340 C   0  0  0  0  0  0  0  0  0  0  0  0
   10.8250    3.6170   -1.4630 C   0  0  0  0  0  0  0  0  0  0  0  0
   11.8790    4.2850   -2.3140 C   0  0  0  0  0  0  0  0  0  0  0  0
   11.8600    5.4470   -3.0950 C   0  0  0  0  0  0  0  0  0  0  0  0
   13.0080    5.8390   -3.7940 C   0  0  0  0  0  0  0  0  0  0  0  0
   14.1740    5.0690   -3.7130 C   0  0  0  0  0  0  0  0  0  0  0  0
   14.1930    3.9070   -2.9320 C   0  0  0  0  0  0  0  0  0  0  0  0
   13.0450    3.5150   -2.2330 C   0  0  0  0  0  0  0  0  0  0  0  0
   12.8060    2.3500   -1.3530 C   0  0  0  0  0  0  0  0  0  0  0  0
   13.6550    1.3060   -0.9660 C   0  0  0  0  0  0  0  0  0  0  0  0
   13.1850    0.3030   -0.1090 C   0  0  0  0  0  0  0  0  0  0  0  0
   11.8670    0.3440    0.3610 C   0  0  0  0  0  0  0  0  0  0  0  0
   11.0180    1.3880   -0.0260 C   0  0  0  0  0  0  0  0  0  0  0  0
   11.4880    2.3910   -0.8830 C   0  0  0  0  0  0  0  0  0  0  0  0
   -1.6840    1.5040   -3.4100 C   0  0  0  0  0  0  0  0  0  0  0  0
   -1.1040    2.5870   -3.3630 O   0  0  0  0  0  0  0  0  0  0  0  0
   -2.8310    1.3910   -4.0730 N   0  0  0  0  0  0  0  0  0  0  0  0
   -2.6870   -2.5770   -2.8730 H   0  0  0  0  0  0  0  0  0  0  0  0
   -4.0440   -1.9930   -3.8590 H   0  0  0  0  0  0  0  0  0  0  0  0
   -3.3060   -0.9280   -2.6440 H   0  0  0  0  0  0  0  0  0  0  0  0
   -2.5550   -0.3290   -4.9230 H   0  0  0  0  0  0  0  0  0  0  0  0
   -1.4310   -3.1600   -4.9450 H   0  0  0  0  0  0  0  0  0  0  0  0
   -2.7890   -2.5750   -5.9320 H   0  0  0  0  0  0  0  0  0  0  0  0
   -1.1560   -1.9260   -6.1940 H   0  0  0  0  0  0  0  0  0  0  0  0
   -0.3950   -1.6650   -3.2400 H   0  0  0  0  0  0  0  0  0  0  0  0
   -0.1200   -0.4310   -4.4880 H   0  0  0  0  0  0  0  0  0  0  0  0
   -1.7940   -0.0670   -1.9680 H   0  0  0  0  0  0  0  0  0  0  0  0
    1.0290    0.2270   -2.3200 H   0  0  0  0  0  0  0  0  0  0  0  0
    1.3690    3.0170   -0.0090 H   0  0  0  0  0  0  0  0  0  0  0  0
    0.8550    0.7730    1.1450 H   0  0  0  0  0  0  0  0  0  0  0  0
    2.5680    1.4520    1.3050 H   0  0  0  0  0  0  0  0  0  0  0  0
    1.9930    0.3930   -1.9730 H   0  0  0  0  0  0  0  0  0  0  0  0
    2.8650   -1.7010   -2.9770 H   0  0  0  0  0  0  0  0  0  0  0  0
    3.6500   -3.2580    0.9490 H   0  0  0  0  0  0  0  0  0  0  0  0
    2.7780   -1.1640    1.9520 H   0  0  0  0  0  0  0  0  0  0  0  0
    4.5820   -2.6770   -4.6220 H   0  0  0  0  0  0  0  0  0  0  0  0
    0.8960   -5.2580   -1.9080 H   0  0  0  0  0  0  0  0  0  0  0  0
    2.3710    1.7860   -2.3950 H   0  0  0  0  0  0  0  0  0  0  0  0
    4.6880    3.0580   -2.8690 H   0  0  0  0  0  0  0  0  0  0  0  0
    4.1270    0.6650   -3.1660 H   0  0  0  0  0  0  0  0  0  0  0  0
    5.2880    0.2340   -1.8920 H   0  0  0  0  0  0  0  0  0  0  0  0
    7.1210    1.2310   -3.2260 H   0  0  0  0  0  0  0  0  0  0  0  0
    5.9590    1.6610   -4.5000 H   0  0  0  0  0  0  0  0  0  0  0  0
    7.1850   -1.5990   -5.4810 H   0  0  0  0  0  0  0  0  0  0  0  0
    6.1890    2.9370   -0.4370 H   0  0  0  0  0  0  0  0  0  0  0  0
    9.5020    3.9340   -3.1290 H   0  0  0  0  0  0  0  0  0  0  0  0
    9.8320    2.2260   -2.7690 H   0  0  0  0  0  0  0  0  0  0  0  0
   10.5180    4.2860   -0.6620 H   0  0  0  0  0  0  0  0  0  0  0  0
   10.9610    6.0420   -3.1570 H   0  0  0  0  0  0  0  0  0  0  0  0
   12.9940    6.7360   -4.3960 H   0  0  0  0  0  0  0  0  0  0  0  0
   15.0600    5.3710   -4.2520 H   0  0  0  0  0  0  0  0  0  0  0  0
   15.0930    3.3130   -2.8700 H   0  0  0  0  0  0  0  0  0  0  0  0
   14.6710    1.2740   -1.3290 H   0  0  0  0  0  0  0  0  0  0  0  0
   13.8400   -0.5030    0.1900 H   0  0  0  0  0  0  0  0  0  0  0  0
   11.5050   -0.4290    1.0220 H   0  0  0  0  0  0  0  0  0  0  0  0
   10.0020    1.4200    0.3370 H   0  0  0  0  0  0  0  0  0  0  0  0
   -3.3070    0.5020   -4.1120 H   0  0  0  0  0  0  0  0  0  0  0  0
   -3.2260    2.1960   -4.5390 H   0  0  0  0  0  0  0  0  0  0  0  0
  1 55  1  0  0  0  0
  1 56  1  0  0  0  0
  1 57  1  0  0  0  0
  1  2  1  0  0  0  0
  2 58  1  0  0  0  0
  2  3  1  0  0  0  0
  3 59  1  0  0  0  0
  3 60  1  0  0  0  0
  3 61  1  0  0  0  0
  2  4  1  0  0  0  0
  4 62  1  0  0  0  0
  4 63  1  0  0  0  0
  4  5  1  0  0  0  0
  5 64  1  0  0  0  0
  5  6  1  0  0  0  0
  6 65  1  0  0  0  0
  6  7  1  0  0  0  0
  7  8  2  0  0  0  0
  7  9  1  0  0  0  0
  9 66  1  0  0  0  0
  9 10  1  0  0  0  0
 10 67  1  0  0  0  0
 10 68  1  0  0  0  0
 10 11  1  0  0  0  0
 11 12  2  0  0  0  0
 12 69  1  0  0  0  0
 12 13  1  0  0  0  0
 13 70  1  0  0  0  0
 13 14  2  0  0  0  0
 14 15  1  0  0  0  0
 15 71  1  0  0  0  0
 15 16  2  0  0  0  0
 16 11  1  0  0  0  0
 16 72  1  0  0  0  0
 14 17  1  0  0  0  0
 17 18  1  0  0  0  0
 17 19  1  0  0  0  0
 19 20  2  0  0  0  0
 19 21  1  0  0  0  0
 21 73  1  0  0  0  0
 17 22  1  0  0  0  0
 22 23  2  0  0  0  0
 22 24  1  0  0  0  0
 24 74  1  0  0  0  0
  9 25  1  0  0  0  0
 25 75  1  0  0  0  0
 25 26  1  0  0  0  0
 26 27  2  0  0  0  0
 26 28  1  0  0  0  0
 28 76  1  0  0  0  0
 28 29  1  0  0  0  0
 29 77  1  0  0  0  0
 29 78  1  0  0  0  0
 29 30  1  0  0  0  0
 30 79  1  0  0  0  0
 30 80  1  0  0  0  0
 30 31  1  0  0  0  0
 31 32  2  0  0  0  0
 31 33  1  0  0  0  0
 33 81  1  0  0  0  0
 28 34  1  0  0  0  0
 34 82  1  0  0  0  0
 34 35  1  0  0  0  0
 35 36  2  0  0  0  0
 35 37  1  0  0  0  0
 37 38  1  0  0  0  0
 38 83  1  0  0  0  0
 38 84  1  0  0  0  0
 38 39  1  0  0  0  0
 39 85  1  0  0  0  0
 39 40  1  0  0  0  0
 40 41  2  0  0  0  0
 41 86  1  0  0  0  0
 41 42  1  0  0  0  0
 42 87  1  0  0  0  0
 42 43  2  0  0  0  0
 43 88  1  0  0  0  0
 43 44  1  0  0  0  0
 44 89  1  0  0  0  0
 44 45  2  0  0  0  0
 45 40  1  0  0  0  0
 45 46  1  0  0  0  0
 46 47  2  0  0  0  0
 47 90  1  0  0  0  0
 47 48  1  0  0  0  0
 48 91  1  0  0  0  0
 48 49  2  0  0  0  0
 49 92  1  0  0  0  0
 49 50  1  0  0  0  0
 50 93  1  0  0  0  0
 50 51  2  0  0  0  0
 51 39  1  0  0  0  0
 51 46  1  0  0  0  0
  5 52  1  0  0  0  0
 52 53  2  0  0  0  0
 52 54  1  0  0  0  0
 54 94  1  0  0  0  0
 54 95  1  0  0  0  0
M  END
>  <LOGBIO>
6.1500

>  <PRED_LOGBIO>
5.5100

>  <XV_RES>
1.0080

>  <WHL_TMPL>
3

>  <ANCH>
56-57;30-28

$$$$
ROW31
  -MTS-   01071502543D 0   0.00000     0.00000     0

 50 52  0  0  0  0  0  0  0  0999 V2000
   10.4910    5.3500   -4.2470 O   0  0  0  0  0  0  0  0  0  0  0  0
    9.2500    5.3490   -3.7960 C   0  0  0  0  0  0  0  0  0  0  0  0
    8.3690    5.9020   -4.4340 O   0  0  0  0  0  0  0  0  0  0  0  0
    8.9280    4.6770   -2.5180 C   0  0  0  0  0  0  0  0  0  0  0  0
    9.8170    4.1200   -1.8750 O   0  0  0  0  0  0  0  0  0  0  0  0
    7.5370    4.6760   -2.0120 C   0  0  0  0  0  0  0  0  0  0  0  0
    6.6630    3.6420   -2.3700 C   0  0  0  0  0  0  0  0  0  0  0  0
    5.3480    3.6410   -1.8920 C   0  0  0  0  0  0  0  0  0  0  0  0
    4.9060    4.6730   -1.0560 C   0  0  0  0  0  0  0  0  0  0  0  0
    3.6180    4.6720   -0.5880 O   0  0  0  0  0  0  0  0  0  0  0  0
    3.3550    4.0110    0.6520 C   0  0  0  0  0  0  0  0  0  0  0  0
    1.8860    4.1260    0.9830 C   0  0  0  0  0  0  0  0  0  0  0  0
    1.4210    5.2130    1.7330 C   0  0  0  0  0  0  0  0  0  0  0  0
    0.0590    5.3200    2.0400 C   0  0  0  0  0  0  0  0  0  0  0  0
   -0.8370    4.3410    1.5960 C   0  0  0  0  0  0  0  0  0  0  0  0
   -0.3720    3.2550    0.8460 C   0  0  0  0  0  0  0  0  0  0  0  0
    0.9890    3.1470    0.5390 C   0  0  0  0  0  0  0  0  0  0  0  0
    1.4910    1.9750   -0.2700 C   0  0  0  0  0  0  0  0  0  0  0  0
    1.8500    0.9070    0.6100 O   0  0  0  0  0  0  0  0  0  0  0  0
    2.3300   -0.2500    0.0550 C   0  0  0  0  0  0  0  0  0  0  0  0
    2.3540   -0.4020   -1.3370 C   0  0  0  0  0  0  0  0  0  0  0  0
    2.8460   -1.5840   -1.9040 C   0  0  0  0  0  0  0  0  0  0  0  0
    3.3130   -2.6140   -1.0790 C   0  0  0  0  0  0  0  0  0  0  0  0
    3.2890   -2.4630    0.3130 C   0  0  0  0  0  0  0  0  0  0  0  0
    2.7970   -1.2810    0.8790 C   0  0  0  0  0  0  0  0  0  0  0  0
    3.8440   -3.8890   -1.6900 C   0  0  0  0  0  0  0  0  0  0  0  0
    3.8660   -4.0220   -2.9120 O   0  0  0  0  0  0  0  0  0  0  0  0
    4.3380   -4.9780   -0.8180 C   0  0  0  0  0  0  0  0  0  0  0  0
    4.3160   -4.8460    0.3950 O   0  0  0  0  0  0  0  0  0  0  0  0
    4.8020   -6.0920   -1.3520 O   0  0  0  0  0  0  0  0  0  0  0  0
    5.7800    5.7070   -0.6980 C   0  0  0  0  0  0  0  0  0  0  0  0
    7.0950    5.7080   -1.1760 C   0  0  0  0  0  0  0  0  0  0  0  0
   10.5040    5.8330   -5.0880 H   0  0  0  0  0  0  0  0  0  0  0  0
    7.0040    2.8460   -3.0150 H   0  0  0  0  0  0  0  0  0  0  0  0
    4.6730    2.8440   -2.1680 H   0  0  0  0  0  0  0  0  0  0  0  0
    3.9420    4.4740    1.4420 H   0  0  0  0  0  0  0  0  0  0  0  0
    3.6260    2.9600    0.5670 H   0  0  0  0  0  0  0  0  0  0  0  0
    2.1130    5.9680    2.0750 H   0  0  0  0  0  0  0  0  0  0  0  0
   -0.2990    6.1590    2.6190 H   0  0  0  0  0  0  0  0  0  0  0  0
   -1.8880    4.4240    1.8330 H   0  0  0  0  0  0  0  0  0  0  0  0
   -1.0640    2.4990    0.5030 H   0  0  0  0  0  0  0  0  0  0  0  0
    2.3630    2.2790   -0.8460 H   0  0  0  0  0  0  0  0  0  0  0  0
    0.7080    1.6400   -0.9470 H   0  0  0  0  0  0  0  0  0  0  0  0
    1.9930    0.3930   -1.9730 H   0  0  0  0  0  0  0  0  0  0  0  0
    2.8650   -1.7010   -2.9770 H   0  0  0  0  0  0  0  0  0  0  0  0
    3.6500   -3.2580    0.9490 H   0  0  0  0  0  0  0  0  0  0  0  0
    2.7780   -1.1640    1.9520 H   0  0  0  0  0  0  0  0  0  0  0  0
    5.0750   -6.6790   -0.6300 H   0  0  0  0  0  0  0  0  0  0  0  0
    5.4390    6.5030   -0.0530 H   0  0  0  0  0  0  0  0  0  0  0  0
    7.7690    6.5050   -0.9000 H   0  0  0  0  0  0  0  0  0  0  0  0
  1 33  1  0  0  0  0
  1  2  1  0  0  0  0
  2  3  2  0  0  0  0
  2  4  1  0  0  0  0
  4  5  2  0  0  0  0
  4  6  1  0  0  0  0
  6  7  2  0  0  0  0
  7 34  1  0  0  0  0
  7  8  1  0  0  0  0
  8 35  1  0  0  0  0
  8  9  2  0  0  0  0
  9 10  1  0  0  0  0
 10 11  1  0  0  0  0
 11 36  1  0  0  0  0
 11 37  1  0  0  0  0
 11 12  1  0  0  0  0
 12 13  2  0  0  0  0
 13 38  1  0  0  0  0
 13 14  1  0  0  0  0
 14 39  1  0  0  0  0
 14 15  2  0  0  0  0
 15 40  1  0  0  0  0
 15 16  1  0  0  0  0
 16 41  1  0  0  0  0
 16 17  2  0  0  0  0
 17 12  1  0  0  0  0
 17 18  1  0  0  0  0
 18 42  1  0  0  0  0
 18 43  1  0  0  0  0
 18 19  1  0  0  0  0
 19 20  1  0  0  0  0
 20 21  2  0  0  0  0
 21 44  1  0  0  0  0
 21 22  1  0  0  0  0
 22 45  1  0  0  0  0
 22 23  2  0  0  0  0
 23 24  1  0  0  0  0
 24 46  1  0  0  0  0
 24 25  2  0  0  0  0
 25 20  1  0  0  0  0
 25 47  1  0  0  0  0
 23 26  1  0  0  0  0
 26 27  2  0  0  0  0
 26 28  1  0  0  0  0
 28 29  2  0  0  0  0
 28 30  1  0  0  0  0
 30 48  1  0  0  0  0
  9 31  1  0  0  0  0
 31 49  1  0  0  0  0
 31 32  2  0  0  0  0
 32  6  1  0  0  0  0
 32 50  1  0  0  0  0
M  END
>  <LOGBIO>
4.7200

>  <PRED_LOGBIO>
5.0000

>  <XV_RES>
-0.5700

>  <WHL_TMPL>
3

>  <ANCH>
56-57;36-34

$$$$
ROW32
  -MTS-   01071502543D 0   0.00000     0.00000     0

 81 85  0  0  1  0  0  0  0  0999 V2000
    5.6840    4.8010    4.6850 C   0  0  0  0  0  0  0  0  0  0  0  0
    5.1120    3.6490    3.8640 C   0  0  2  0  0  0  0  0  0  0  0  0
    5.3160    4.0270    2.3850 C   0  0  0  0  0  0  0  0  0  0  0  0
    4.5680    3.0600    1.4490 C   0  0  0  0  0  0  0  0  0  0  0  0
    3.0730    2.9740    1.8060 C   0  0  2  0  0  0  0  0  0  0  0  0
    2.3000    2.0190    0.8770 C   0  0  0  0  0  0  0  0  0  0  0  0
    0.8020    1.9800    1.2340 C   0  0  0  0  0  0  0  0  0  0  0  0
    0.5960    1.6010    2.7130 C   0  0  2  0  0  0  0  0  0  0  0  0
    1.0040    0.1430    2.9030 C   0  0  0  0  0  0  0  0  0  0  0  0
    1.4090    2.4630    3.6490 C   0  0  0  0  0  0  0  0  0  0  0  0
    0.8980    3.0170    4.7580 C   0  0  0  0  0  0  0  0  0  0  0  0
   -0.5400    2.8330    5.1790 C   0  0  0  0  0  0  0  0  0  0  0  0
   -1.2470    1.6790    4.4440 C   0  0  2  0  0  0  0  0  0  0  0  0
   -2.7660    1.7390    4.6940 C   0  0  1  0  0  0  0  0  0  0  0  0
   -3.2650    3.0760    4.1550 C   0  0  0  0  0  0  0  0  0  0  0  0
   -3.0900    1.6980    6.1990 C   0  0  0  0  0  0  0  0  0  0  0  0
   -4.6090    1.7580    6.4490 C   0  0  0  0  0  0  0  0  0  0  0  0
   -5.3500    0.6460    5.6830 C   0  0  2  0  0  0  0  0  0  0  0  0
   -6.7450    0.9370    5.8020 O   0  0  0  0  0  0  0  0  0  0  0  0
   -5.0250    0.6870    4.1780 C   0  0  0  0  0  0  0  0  0  0  0  0
   -5.7160   -0.4720    3.4650 C   0  0  0  0  0  0  0  0  0  0  0  0
   -5.9730    1.0960    5.3020 C   0  0  0  0  0  0  0  0  0  0  0  0
   -3.5070    0.6270    3.9280 C   0  0  2  0  0  0  0  0  0  0  0  0
   -3.1820    0.6680    2.4230 C   0  0  0  0  0  0  0  0  0  0  0  0
   -1.6640    0.6080    2.1730 C   0  0  0  0  0  0  0  0  0  0  0  0
   -0.9220    1.7200    2.9390 C   0  0  1  0  0  0  0  0  0  0  0  0
   -1.3830    3.0660    2.3880 C   0  0  0  0  0  0  0  0  0  0  0  0
    2.8680    2.5970    3.2850 C   0  0  2  0  0  0  0  0  0  0  0  0
    3.6160    3.5630    4.2220 C   0  0  1  0  0  0  0  0  0  0  0  0
    3.0320    4.9490    3.9640 C   0  0  0  0  0  0  0  0  0  0  0  0
    2.4880    4.3530    1.6130 C   0  0  0  0  0  0  0  0  0  0  0  0
    1.3170    4.4800    1.2960 O   0  0  0  0  0  0  0  0  0  0  0  0
    3.2450    5.4210    1.7880 O   0  0  0  0  0  0  0  0  0  0  0  0
    4.9090    5.5460    4.8540 H   0  0  0  0  0  0  0  0  0  0  0  0
    6.0400    4.4240    5.6410 H   0  0  0  0  0  0  0  0  0  0  0  0
    6.5120    5.2560    4.1440 H   0  0  0  0  0  0  0  0  0  0  0  0
    5.6190    2.7160    4.0980 H   0  0  0  0  0  0  0  0  0  0  0  0
    6.3760    3.8940    2.1790 H   0  0  0  0  0  0  0  0  0  0  0  0
    4.9170    5.0270    2.2310 H   0  0  0  0  0  0  0  0  0  0  0  0
    4.9840    2.0720    1.6320 H   0  0  0  0  0  0  0  0  0  0  0  0
    4.6540    3.4380    0.4320 H   0  0  0  0  0  0  0  0  0  0  0  0
    2.6880    1.0220    1.0710 H   0  0  0  0  0  0  0  0  0  0  0  0
    2.3970    2.3840   -0.1430 H   0  0  0  0  0  0  0  0  0  0  0  0
    0.3670    1.1740    0.6470 H   0  0  0  0  0  0  0  0  0  0  0  0
    0.3870    2.9730    1.0750 H   0  0  0  0  0  0  0  0  0  0  0  0
    2.0260    0.0970    3.2720 H   0  0  0  0  0  0  0  0  0  0  0  0
    0.9380   -0.3780    1.9500 H   0  0  0  0  0  0  0  0  0  0  0  0
    0.3370   -0.3290    3.6210 H   0  0  0  0  0  0  0  0  0  0  0  0
    1.5440    3.6210    5.3770 H   0  0  0  0  0  0  0  0  0  0  0  0
   -1.0580    3.7410    4.8790 H   0  0  0  0  0  0  0  0  0  0  0  0
   -0.5570    2.6100    6.2440 H   0  0  0  0  0  0  0  0  0  0  0  0
   -0.8730    0.7400    4.8460 H   0  0  0  0  0  0  0  0  0  0  0  0
   -3.3020    3.8020    4.9640 H   0  0  0  0  0  0  0  0  0  0  0  0
   -2.5880    3.4310    3.3800 H   0  0  0  0  0  0  0  0  0  0  0  0
   -4.2610    2.9490    3.7360 H   0  0  0  0  0  0  0  0  0  0  0  0
   -2.6730    2.6070    6.6270 H   0  0  0  0  0  0  0  0  0  0  0  0
   -2.7160    0.7600    6.6020 H   0  0  0  0  0  0  0  0  0  0  0  0
   -4.9520    2.7010    6.0290 H   0  0  0  0  0  0  0  0  0  0  0  0
   -4.7840    1.6130    7.5130 H   0  0  0  0  0  0  0  0  0  0  0  0
   -5.1010   -0.3280    6.0970 H   0  0  0  0  0  0  0  0  0  0  0  0
   -7.2610    0.4390    5.1480 H   0  0  0  0  0  0  0  0  0  0  0  0
   -6.7960   -0.3590    3.5340 H   0  0  0  0  0  0  0  0  0  0  0  0
   -5.4600   -1.3750    4.0160 H   0  0  0  0  0  0  0  0  0  0  0  0
   -5.3450   -0.4700    2.4420 H   0  0  0  0  0  0  0  0  0  0  0  0
   -5.5190    0.8620    6.2620 H   0  0  0  0  0  0  0  0  0  0  0  0
   -6.1660    2.1650    5.2420 H   0  0  0  0  0  0  0  0  0  0  0  0
   -6.9100    0.5520    5.2020 H   0  0  0  0  0  0  0  0  0  0  0  0
   -3.1510   -0.3260    4.3120 H   0  0  0  0  0  0  0  0  0  0  0  0
   -3.5140    1.6400    2.0640 H   0  0  0  0  0  0  0  0  0  0  0  0
   -3.6390   -0.2010    1.9530 H   0  0  0  0  0  0  0  0  0  0  0  0
   -1.5190    0.8170    1.1140 H   0  0  0  0  0  0  0  0  0  0  0  0
   -1.2980   -0.3520    2.5280 H   0  0  0  0  0  0  0  0  0  0  0  0
   -0.5760    3.7910    2.4810 H   0  0  0  0  0  0  0  0  0  0  0  0
   -2.2470    3.4120    2.9510 H   0  0  0  0  0  0  0  0  0  0  0  0
   -1.6520    2.9570    1.3400 H   0  0  0  0  0  0  0  0  0  0  0  0
    3.3210    1.6170    3.4220 H   0  0  0  0  0  0  0  0  0  0  0  0
    3.4840    3.2720    5.2620 H   0  0  0  0  0  0  0  0  0  0  0  0
    2.8420    5.4450    4.9140 H   0  0  0  0  0  0  0  0  0  0  0  0
    2.1000    4.8530    3.4120 H   0  0  0  0  0  0  0  0  0  0  0  0
    3.7390    5.5380    3.3830 H   0  0  0  0  0  0  0  0  0  0  0  0
    2.6990    6.2050    1.6210 H   0  0  0  0  0  0  0  0  0  0  0  0
  1 34  1  0  0  0  0
  1 35  1  0  0  0  0
  1 36  1  0  0  0  0
  1  2  1  0  0  0  0
  2 37  1  0  0  0  0
  2  3  1  0  0  0  0
  3 38  1  0  0  0  0
  3 39  1  0  0  0  0
  3  4  1  0  0  0  0
  4 40  1  0  0  0  0
  4 41  1  0  0  0  0
  4  5  1  0  0  0  0
  5  6  1  0  0  0  0
  6 42  1  0  0  0  0
  6 43  1  0  0  0  0
  6  7  1  0  0  0  0
  7 44  1  0  0  0  0
  7 45  1  0  0  0  0
  7  8  1  0  0  0  0
  8  9  1  0  0  0  0
  9 46  1  0  0  0  0
  9 47  1  0  0  0  0
  9 48  1  0  0  0  0
  8 10  1  0  0  0  0
 10 11  2  0  0  0  0
 11 49  1  0  0  0  0
 11 12  1  0  0  0  0
 12 50  1  0  0  0  0
 12 51  1  0  0  0  0
 12 13  1  0  0  0  0
 13 52  1  0  0  0  0
 13 14  1  0  0  0  0
 14 15  1  0  0  0  0
 15 53  1  0  0  0  0
 15 54  1  0  0  0  0
 15 55  1  0  0  0  0
 14 16  1  0  0  0  0
 16 56  1  0  0  0  0
 16 57  1  0  0  0  0
 16 17  1  0  0  0  0
 17 58  1  0  0  0  0
 17 59  1  0  0  0  0
 17 18  1  0  0  0  0
 18 60  1  0  0  0  0
 18 19  1  0  0  0  0
 19 61  1  0  0  0  0
 18 20  1  0  0  0  0
 20 21  1  0  0  0  0
 21 62  1  0  0  0  0
 21 63  1  0  0  0  0
 21 64  1  0  0  0  0
 20 22  1  0  0  0  0
 22 65  1  0  0  0  0
 22 66  1  0  0  0  0
 22 67  1  0  0  0  0
 20 23  1  0  0  0  0
 23 14  1  0  0  0  0
 23 68  1  0  0  0  0
 23 24  1  0  0  0  0
 24 69  1  0  0  0  0
 24 70  1  0  0  0  0
 24 25  1  0  0  0  0
 25 71  1  0  0  0  0
 25 72  1  0  0  0  0
 25 26  1  0  0  0  0
 26  8  1  0  0  0  0
 26 13  1  0  0  0  0
 26 27  1  0  0  0  0
 27 73  1  0  0  0  0
 27 74  1  0  0  0  0
 27 75  1  0  0  0  0
 10 28  1  0  0  0  0
 28  5  1  0  0  0  0
 28 76  1  0  0  0  0
 28 29  1  0  0  0  0
 29  2  1  0  0  0  0
 29 77  1  0  0  0  0
 29 30  1  0  0  0  0
 30 78  1  0  0  0  0
 30 79  1  0  0  0  0
 30 80  1  0  0  0  0
  5 31  1  0  0  0  0
 31 32  2  0  0  0  0
 31 33  1  0  0  0  0
 33 81  1  0  0  0  0
M  END
>  <LOGBIO>
5.5100

>  <PRED_LOGBIO>
5.1800

>  <XV_RES>
0.3440

>  <WHL_TMPL>
1

>  <ANCH>
18-23;48-49

$$$$
ROW33
  -MTS-   01071502543D 0   0.00000     0.00000     0

 95100  0  0  1  0  0  0  0  0999 V2000
    5.6040    5.0310    4.4100 C   0  0  0  0  0  0  0  0  0  0  0  0
    5.0100    3.9330    3.5330 C   0  0  0  0  0  0  0  0  0  0  0  0
    5.7670    2.6200    3.7130 C   0  0  0  0  0  0  0  0  0  0  0  0
    5.1200    4.4310    2.0800 C   0  0  0  0  0  0  0  0  0  0  0  0
    4.3390    3.5220    1.1120 C   0  0  0  0  0  0  0  0  0  0  0  0
    2.8690    3.3690    1.5460 C   0  0  2  0  0  0  0  0  0  0  0  0
    2.2370    4.7590    1.4970 C   0  0  0  0  0  0  0  0  0  0  0  0
    1.2160    4.8540    2.4930 O   0  0  0  0  0  0  0  0  0  0  0  0
    0.5410    6.0180    2.6010 C   0  0  0  0  0  0  0  0  0  0  0  0
    0.8110    6.9500    1.8610 O   0  0  0  0  0  0  0  0  0  0  0  0
   -0.5250    6.1650    3.6170 C   0  0  0  0  0  0  0  0  0  0  0  0
   -0.2110    6.6340    4.8980 C   0  0  0  0  0  0  0  0  0  0  0  0
   -1.2190    6.7730    5.8590 C   0  0  0  0  0  0  0  0  0  0  0  0
   -2.5420    6.4420    5.5390 C   0  0  0  0  0  0  0  0  0  0  0  0
   -2.8550    5.9730    4.2580 C   0  0  0  0  0  0  0  0  0  0  0  0
   -1.8470    5.8340    3.2970 C   0  0  0  0  0  0  0  0  0  0  0  0
   -2.1790    5.3390    1.9420 C   0  0  0  0  0  0  0  0  0  0  0  0
   -2.4850    6.1260    1.0630 O   0  0  0  0  0  0  0  0  0  0  0  0
   -2.1430    4.0440    1.6860 O   0  0  0  0  0  0  0  0  0  0  0  0
    2.0640    2.4700    0.5880 C   0  0  0  0  0  0  0  0  0  0  0  0
    0.5920    2.3630    1.0250 C   0  0  0  0  0  0  0  0  0  0  0  0
    0.4800    1.8640    2.4780 C   0  0  2  0  0  0  0  0  0  0  0  0
    0.9300    0.4060    2.5260 C   0  0  0  0  0  0  0  0  0  0  0  0
    1.3270    2.6700    3.4330 C   0  0  0  0  0  0  0  0  0  0  0  0
    0.8710    3.1210    4.6090 C   0  0  0  0  0  0  0  0  0  0  0  0
   -0.5360    2.8660    5.0950 C   0  0  0  0  0  0  0  0  0  0  0  0
   -1.2600    1.7560    4.3110 C   0  0  2  0  0  0  0  0  0  0  0  0
   -2.7620    1.7560    4.6500 C   0  0  1  0  0  0  0  0  0  0  0  0
   -3.3260    3.1220    4.2680 C   0  0  0  0  0  0  0  0  0  0  0  0
   -2.9920    1.5580    6.1600 C   0  0  0  0  0  0  0  0  0  0  0  0
   -4.4880    1.5620    6.5230 C   0  0  0  0  0  0  0  0  0  0  0  0
   -5.2650    0.5920    5.6660 C   0  0  0  0  0  0  0  0  0  0  0  0
   -6.0330   -0.2130    6.1420 O   0  0  0  0  0  0  0  0  0  0  0  0
   -5.0250    0.6870    4.1780 C   0  0  0  0  0  0  0  0  0  0  0  0
   -5.7160   -0.4720    3.4650 C   0  0  0  0  0  0  0  0  0  0  0  0
   -5.9730    1.0960    5.3020 C   0  0  0  0  0  0  0  0  0  0  0  0
   -3.5230    0.6900    3.8400 C   0  0  2  0  0  0  0  0  0  0  0  0
   -3.2870    0.8570    2.3280 C   0  0  0  0  0  0  0  0  0  0  0  0
   -1.7850    0.8580    1.9880 C   0  0  0  0  0  0  0  0  0  0  0  0
   -1.0250    1.9240    2.7980 C   0  0  1  0  0  0  0  0  0  0  0  0
   -1.5450    3.2980    2.3840 C   0  0  0  0  0  0  0  0  0  0  0  0
    2.7600    2.8700    2.9990 C   0  0  2  0  0  0  0  0  0  0  0  0
    3.5400    3.7790    3.9660 C   0  0  0  0  0  0  0  0  0  0  0  0
    4.8250    5.7390    4.6820 H   0  0  0  0  0  0  0  0  0  0  0  0
    6.0230    4.5880    5.3110 H   0  0  0  0  0  0  0  0  0  0  0  0
    6.3890    5.5480    3.8610 H   0  0  0  0  0  0  0  0  0  0  0  0
    6.8130    2.8310    3.9260 H   0  0  0  0  0  0  0  0  0  0  0  0
    5.6940    2.0310    2.8010 H   0  0  0  0  0  0  0  0  0  0  0  0
    5.3340    2.0620    4.5410 H   0  0  0  0  0  0  0  0  0  0  0  0
    6.1680    4.3430    1.8040 H   0  0  0  0  0  0  0  0  0  0  0  0
    4.6900    5.4300    2.0290 H   0  0  0  0  0  0  0  0  0  0  0  0
    4.7870    2.5340    1.1920 H   0  0  0  0  0  0  0  0  0  0  0  0
    4.3570    3.9810    0.1260 H   0  0  0  0  0  0  0  0  0  0  0  0
    1.8020    4.9250    0.5140 H   0  0  0  0  0  0  0  0  0  0  0  0
    3.0000    5.5110    1.6870 H   0  0  0  0  0  0  0  0  0  0  0  0
    0.8090    6.8890    5.1450 H   0  0  0  0  0  0  0  0  0  0  0  0
   -0.9770    7.1340    6.8480 H   0  0  0  0  0  0  0  0  0  0  0  0
   -3.3200    6.5490    6.2810 H   0  0  0  0  0  0  0  0  0  0  0  0
   -3.8750    5.7180    4.0110 H   0  0  0  0  0  0  0  0  0  0  0  0
   -2.3880    3.9160    0.7570 H   0  0  0  0  0  0  0  0  0  0  0  0
    2.4850    1.4710    0.6790 H   0  0  0  0  0  0  0  0  0  0  0  0
    2.0940    2.9170   -0.4030 H   0  0  0  0  0  0  0  0  0  0  0  0
    0.1400    1.5950    0.4000 H   0  0  0  0  0  0  0  0  0  0  0  0
    0.1460    3.3540    0.9700 H   0  0  0  0  0  0  0  0  0  0  0  0
    1.9730    0.3580    2.8320 H   0  0  0  0  0  0  0  0  0  0  0  0
    0.8200   -0.0400    1.5400 H   0  0  0  0  0  0  0  0  0  0  0  0
    0.3160   -0.1380    3.2410 H   0  0  0  0  0  0  0  0  0  0  0  0
    1.5380    3.6910    5.2380 H   0  0  0  0  0  0  0  0  0  0  0  0
   -1.0910    3.7820    4.8980 H   0  0  0  0  0  0  0  0  0  0  0  0
   -0.4860    2.5600    6.1380 H   0  0  0  0  0  0  0  0  0  0  0  0
   -0.8430    0.7990    4.6150 H   0  0  0  0  0  0  0  0  0  0  0  0
   -3.3090    3.7770    5.1370 H   0  0  0  0  0  0  0  0  0  0  0  0
   -2.7210    3.5550    3.4750 H   0  0  0  0  0  0  0  0  0  0  0  0
   -4.3510    3.0060    3.9210 H   0  0  0  0  0  0  0  0  0  0  0  0
   -2.5580    2.4270    6.6500 H   0  0  0  0  0  0  0  0  0  0  0  0
   -2.5780    0.5920    6.4420 H   0  0  0  0  0  0  0  0  0  0  0  0
   -4.8610    2.5550    6.2780 H   0  0  0  0  0  0  0  0  0  0  0  0
   -4.5850    1.2580    7.5630 H   0  0  0  0  0  0  0  0  0  0  0  0
   -6.7960   -0.3590    3.5340 H   0  0  0  0  0  0  0  0  0  0  0  0
   -5.4600   -1.3750    4.0160 H   0  0  0  0  0  0  0  0  0  0  0  0
   -5.3450   -0.4700    2.4420 H   0  0  0  0  0  0  0  0  0  0  0  0
   -5.5130    0.8730    6.2630 H   0  0  0  0  0  0  0  0  0  0  0  0
   -6.1750    2.1630    5.2350 H   0  0  0  0  0  0  0  0  0  0  0  0
   -6.9050    0.5430    5.2090 H   0  0  0  0  0  0  0  0  0  0  0  0
   -3.1230   -0.2810    4.1260 H   0  0  0  0  0  0  0  0  0  0  0  0
   -3.6600    1.8460    2.0670 H   0  0  0  0  0  0  0  0  0  0  0  0
   -3.7520    0.0170    1.8160 H   0  0  0  0  0  0  0  0  0  0  0  0
   -1.7070    1.1530    0.9440 H   0  0  0  0  0  0  0  0  0  0  0  0
   -1.3780   -0.1180    2.2440 H   0  0  0  0  0  0  0  0  0  0  0  0
   -0.7510    4.0330    2.4890 H   0  0  0  0  0  0  0  0  0  0  0  0
   -2.3830    3.5750    3.0210 H   0  0  0  0  0  0  0  0  0  0  0  0
   -1.8740    3.2640    1.3470 H   0  0  0  0  0  0  0  0  0  0  0  0
    3.2410    1.8950    3.0310 H   0  0  0  0  0  0  0  0  0  0  0  0
    3.0930    4.7680    3.8860 H   0  0  0  0  0  0  0  0  0  0  0  0
    3.5220    3.3210    4.9530 H   0  0  0  0  0  0  0  0  0  0  0  0
  1 44  1  0  0  0  0
  1 45  1  0  0  0  0
  1 46  1  0  0  0  0
  1  2  1  0  0  0  0
  2  3  1  0  0  0  0
  3 47  1  0  0  0  0
  3 48  1  0  0  0  0
  3 49  1  0  0  0  0
  2  4  1  0  0  0  0
  4 50  1  0  0  0  0
  4 51  1  0  0  0  0
  4  5  1  0  0  0  0
  5 52  1  0  0  0  0
  5 53  1  0  0  0  0
  5  6  1  0  0  0  0
  6  7  1  0  0  0  0
  7 54  1  0  0  0  0
  7 55  1  0  0  0  0
  7  8  1  0  0  0  0
  8  9  1  0  0  0  0
  9 10  2  0  0  0  0
  9 11  1  0  0  0  0
 11 12  2  0  0  0  0
 12 56  1  0  0  0  0
 12 13  1  0  0  0  0
 13 57  1  0  0  0  0
 13 14  2  0  0  0  0
 14 58  1  0  0  0  0
 14 15  1  0  0  0  0
 15 59  1  0  0  0  0
 15 16  2  0  0  0  0
 16 11  1  0  0  0  0
 16 17  1  0  0  0  0
 17 18  2  0  0  0  0
 17 19  1  0  0  0  0
 19 60  1  0  0  0  0
  6 20  1  0  0  0  0
 20 61  1  0  0  0  0
 20 62  1  0  0  0  0
 20 21  1  0  0  0  0
 21 63  1  0  0  0  0
 21 64  1  0  0  0  0
 21 22  1  0  0  0  0
 22 23  1  0  0  0  0
 23 65  1  0  0  0  0
 23 66  1  0  0  0  0
 23 67  1  0  0  0  0
 22 24  1  0  0  0  0
 24 25  2  0  0  0  0
 25 68  1  0  0  0  0
 25 26  1  0  0  0  0
 26 69  1  0  0  0  0
 26 70  1  0  0  0  0
 26 27  1  0  0  0  0
 27 71  1  0  0  0  0
 27 28  1  0  0  0  0
 28 29  1  0  0  0  0
 29 72  1  0  0  0  0
 29 73  1  0  0  0  0
 29 74  1  0  0  0  0
 28 30  1  0  0  0  0
 30 75  1  0  0  0  0
 30 76  1  0  0  0  0
 30 31  1  0  0  0  0
 31 77  1  0  0  0  0
 31 78  1  0  0  0  0
 31 32  1  0  0  0  0
 32 33  2  0  0  0  0
 32 34  1  0  0  0  0
 34 35  1  0  0  0  0
 35 79  1  0  0  0  0
 35 80  1  0  0  0  0
 35 81  1  0  0  0  0
 34 36  1  0  0  0  0
 36 82  1  0  0  0  0
 36 83  1  0  0  0  0
 36 84  1  0  0  0  0
 34 37  1  0  0  0  0
 37 28  1  0  0  0  0
 37 85  1  0  0  0  0
 37 38  1  0  0  0  0
 38 86  1  0  0  0  0
 38 87  1  0  0  0  0
 38 39  1  0  0  0  0
 39 88  1  0  0  0  0
 39 89  1  0  0  0  0
 39 40  1  0  0  0  0
 40 22  1  0  0  0  0
 40 27  1  0  0  0  0
 40 41  1  0  0  0  0
 41 90  1  0  0  0  0
 41 91  1  0  0  0  0
 41 92  1  0  0  0  0
 24 42  1  0  0  0  0
 42  6  1  0  0  0  0
 42 93  1  0  0  0  0
 42 43  1  0  0  0  0
 43  2  1  0  0  0  0
 43 94  1  0  0  0  0
 43 95  1  0  0  0  0
M  END
>  <LOGBIO>
5.5100

>  <PRED_LOGBIO>
5.4100

>  <XV_RES>
0.1590

>  <WHL_TMPL>
1

>  <ANCH>
18-23;69-70

$$$$
ROW35
  -MTS-   01071502543D 0   0.00000     0.00000     0

 59 62  0  0  0  0  0  0  0  0999 V2000
    6.0550   -2.5680    3.3550 C   0  0  0  0  0  0  0  0  0  0  0  0
    5.2670   -1.3250    3.7590 C   0  0  0  0  0  0  0  0  0  0  0  0
    4.7440   -0.6920    2.5880 O   0  0  0  0  0  0  0  0  0  0  0  0
    4.0130    0.4320    2.7490 C   0  0  0  0  0  0  0  0  0  0  0  0
    3.8170    0.8770    3.8680 O   0  0  0  0  0  0  0  0  0  0  0  0
    3.4510    1.1240    1.5680 C   0  0  0  0  0  0  0  0  0  0  0  0
    4.1230    2.0820    0.9160 C   0  0  0  0  0  0  0  0  0  0  0  0
    5.3730    2.5590    1.2110 N   0  0  0  0  0  0  0  0  0  0  0  0
    6.4460    1.9950    0.6660 C   0  0  0  0  0  0  0  0  0  0  0  0
    6.3170    1.0440   -0.1040 O   0  0  0  0  0  0  0  0  0  0  0  0
    7.7970    2.5100    0.9860 C   0  0  0  0  0  0  0  0  0  0  0  0
    8.3630    3.5210    0.2010 C   0  0  0  0  0  0  0  0  0  0  0  0
    9.6410    4.0090    0.5030 C   0  0  0  0  0  0  0  0  0  0  0  0
   10.3510    3.4850    1.5900 C   0  0  0  0  0  0  0  0  0  0  0  0
    9.7840    2.4740    2.3740 C   0  0  0  0  0  0  0  0  0  0  0  0
    8.5070    1.9860    2.0720 C   0  0  0  0  0  0  0  0  0  0  0  0
    7.9070    0.9170    2.9020 C   0  0  0  0  0  0  0  0  0  0  0  0
    7.2320    1.2070    3.8760 O   0  0  0  0  0  0  0  0  0  0  0  0
    8.1040   -0.3500    2.5880 O   0  0  0  0  0  0  0  0  0  0  0  0
    3.0680    2.6060   -0.4050 S   0  0  0  0  0  0  0  0  0  0  0  0
    1.7290    1.5070   -0.0420 C   0  0  0  0  0  0  0  0  0  0  0  0
    2.1100    0.8020    1.0310 C   0  0  0  0  0  0  0  0  0  0  0  0
    1.2450   -0.2330    1.6410 C   0  0  0  0  0  0  0  0  0  0  0  0
    1.3270   -1.5600    1.2050 C   0  0  0  0  0  0  0  0  0  0  0  0
    0.5090   -2.5390    1.7820 C   0  0  0  0  0  0  0  0  0  0  0  0
   -0.3910   -2.1900    2.7960 C   0  0  0  0  0  0  0  0  0  0  0  0
   -0.4730   -0.8620    3.2330 C   0  0  0  0  0  0  0  0  0  0  0  0
    0.3450    0.1170    2.6550 C   0  0  0  0  0  0  0  0  0  0  0  0
   -1.2560   -3.2250    3.4060 C   0  0  0  0  0  0  0  0  0  0  0  0
   -2.1580   -3.9410    2.6110 C   0  0  0  0  0  0  0  0  0  0  0  0
   -2.9760   -4.9200    3.1880 C   0  0  0  0  0  0  0  0  0  0  0  0
   -2.8920   -5.1820    4.5600 C   0  0  0  0  0  0  0  0  0  0  0  0
   -1.9900   -4.4650    5.3560 C   0  0  0  0  0  0  0  0  0  0  0  0
   -1.1720   -3.4870    4.7790 C   0  0  0  0  0  0  0  0  0  0  0  0
   -0.2890   -2.7850    5.5570 O   0  0  0  0  0  0  0  0  0  0  0  0
   -0.7440   -1.5700    6.1590 C   0  0  0  0  0  0  0  0  0  0  0  0
    6.8760   -2.2810    2.7010 H   0  0  0  0  0  0  0  0  0  0  0  0
    6.4530   -3.0500    4.2460 H   0  0  0  0  0  0  0  0  0  0  0  0
    5.3980   -3.2600    2.8310 H   0  0  0  0  0  0  0  0  0  0  0  0
    5.9240   -0.6340    4.2830 H   0  0  0  0  0  0  0  0  0  0  0  0
    4.4460   -1.6130    4.4130 H   0  0  0  0  0  0  0  0  0  0  0  0
    5.4790    3.3400    1.8430 H   0  0  0  0  0  0  0  0  0  0  0  0
    7.8160    3.9250   -0.6380 H   0  0  0  0  0  0  0  0  0  0  0  0
   10.0780    4.7890   -0.1020 H   0  0  0  0  0  0  0  0  0  0  0  0
   11.3360    3.8610    1.8230 H   0  0  0  0  0  0  0  0  0  0  0  0
   10.3320    2.0700    3.2130 H   0  0  0  0  0  0  0  0  0  0  0  0
    7.6380   -0.8960    3.2400 H   0  0  0  0  0  0  0  0  0  0  0  0
    0.7950    1.4230   -0.5780 H   0  0  0  0  0  0  0  0  0  0  0  0
    2.0220   -1.8290    0.4230 H   0  0  0  0  0  0  0  0  0  0  0  0
    0.5720   -3.5630    1.4450 H   0  0  0  0  0  0  0  0  0  0  0  0
   -1.1670   -0.5930    4.0160 H   0  0  0  0  0  0  0  0  0  0  0  0
    0.2820    1.1410    2.9910 H   0  0  0  0  0  0  0  0  0  0  0  0
   -2.2230   -3.7390    1.5520 H   0  0  0  0  0  0  0  0  0  0  0  0
   -3.6720   -5.4730    2.5740 H   0  0  0  0  0  0  0  0  0  0  0  0
   -3.5230   -5.9370    5.0060 H   0  0  0  0  0  0  0  0  0  0  0  0
   -1.9250   -4.6670    6.4150 H   0  0  0  0  0  0  0  0  0  0  0  0
   -1.0500   -0.8730    5.3820 H   0  0  0  0  0  0  0  0  0  0  0  0
    0.0630   -1.1310    6.7430 H   0  0  0  0  0  0  0  0  0  0  0  0
   -1.5890   -1.7820    6.8110 H   0  0  0  0  0  0  0  0  0  0  0  0
  1 37  1  0  0  0  0
  1 38  1  0  0  0  0
  1 39  1  0  0  0  0
  1  2  1  0  0  0  0
  2 40  1  0  0  0  0
  2 41  1  0  0  0  0
  2  3  1  0  0  0  0
  3  4  1  0  0  0  0
  4  5  2  0  0  0  0
  4  6  1  0  0  0  0
  6  7  2  0  0  0  0
  7  8  1  0  0  0  0
  8 42  1  0  0  0  0
  8  9  1  0  0  0  0
  9 10  2  0  0  0  0
  9 11  1  0  0  0  0
 11 12  2  0  0  0  0
 12 43  1  0  0  0  0
 12 13  1  0  0  0  0
 13 44  1  0  0  0  0
 13 14  2  0  0  0  0
 14 45  1  0  0  0  0
 14 15  1  0  0  0  0
 15 46  1  0  0  0  0
 15 16  2  0  0  0  0
 16 11  1  0  0  0  0
 16 17  1  0  0  0  0
 17 18  2  0  0  0  0
 17 19  1  0  0  0  0
 19 47  1  0  0  0  0
  7 20  1  0  0  0  0
 20 21  1  0  0  0  0
 21 48  1  0  0  0  0
 21 22  2  0  0  0  0
 22  6  1  0  0  0  0
 22 23  1  0  0  0  0
 23 24  2  0  0  0  0
 24 49  1  0  0  0  0
 24 25  1  0  0  0  0
 25 50  1  0  0  0  0
 25 26  2  0  0  0  0
 26 27  1  0  0  0  0
 27 51  1  0  0  0  0
 27 28  2  0  0  0  0
 28 23  1  0  0  0  0
 28 52  1  0  0  0  0
 26 29  1  0  0  0  0
 29 30  2  0  0  0  0
 30 53  1  0  0  0  0
 30 31  1  0  0  0  0
 31 54  1  0  0  0  0
 31 32  2  0  0  0  0
 32 55  1  0  0  0  0
 32 33  1  0  0  0  0
 33 56  1  0  0  0  0
 33 34  2  0  0  0  0
 34 29  1  0  0  0  0
 34 35  1  0  0  0  0
 35 36  1  0  0  0  0
 36 57  1  0  0  0  0
 36 58  1  0  0  0  0
 36 59  1  0  0  0  0
M  END
>  <LOGBIO>
5.0700

>  <PRED_LOGBIO>
5.0500

>  <XV_RES>
0.0540

>  <WHL_TMPL>
1

>  <ANCH>
3-4;35-43

$$$$
ROW37
  -MTS-   01071502543D 0   0.00000     0.00000     0

 72 77  0  0  0  0  0  0  0  0999 V2000
   -5.1940    2.0770    8.8420 C   0  0  0  0  0  0  0  0  0  0  0  0
   -4.1540    1.9160    7.7370 C   0  0  0  0  0  0  0  0  0  0  0  0
   -4.1070    0.5480    7.3230 O   0  0  0  0  0  0  0  0  0  0  0  0
   -3.2260    0.2060    6.3310 C   0  0  0  0  0  0  0  0  0  0  0  0
   -1.9250   -0.1920    6.6580 C   0  0  0  0  0  0  0  0  0  0  0  0
   -1.0240   -0.5420    5.6450 C   0  0  0  0  0  0  0  0  0  0  0  0
   -1.4250   -0.4930    4.3040 C   0  0  0  0  0  0  0  0  0  0  0  0
   -2.7270   -0.0940    3.9770 C   0  0  0  0  0  0  0  0  0  0  0  0
   -3.6270    0.2550    4.9910 C   0  0  0  0  0  0  0  0  0  0  0  0
   -0.4730   -0.8620    3.2330 C   0  0  0  0  0  0  0  0  0  0  0  0
    0.3450    0.1170    2.6550 C   0  0  0  0  0  0  0  0  0  0  0  0
    1.2450   -0.2330    1.6410 C   0  0  0  0  0  0  0  0  0  0  0  0
    1.3270   -1.5600    1.2050 C   0  0  0  0  0  0  0  0  0  0  0  0
    0.5090   -2.5390    1.7820 C   0  0  0  0  0  0  0  0  0  0  0  0
   -0.3910   -2.1900    2.7960 C   0  0  0  0  0  0  0  0  0  0  0  0
   -1.1920   -3.1480    3.3610 O   0  0  0  0  0  0  0  0  0  0  0  0
   -2.4720   -3.3860    2.7700 C   0  0  0  0  0  0  0  0  0  0  0  0
   -3.1870   -4.4710    3.5400 C   0  0  0  0  0  0  0  0  0  0  0  0
   -2.6490   -4.9900    4.5040 O   0  0  0  0  0  0  0  0  0  0  0  0
   -4.3930   -4.8570    3.1690 O   0  0  0  0  0  0  0  0  0  0  0  0
    2.1100    0.8020    1.0310 C   0  0  0  0  0  0  0  0  0  0  0  0
    1.6660    1.5120   -0.0910 C   0  0  0  0  0  0  0  0  0  0  0  0
    2.4840    2.4910   -0.6680 C   0  0  0  0  0  0  0  0  0  0  0  0
    3.7460    2.7590   -0.1230 C   0  0  0  0  0  0  0  0  0  0  0  0
    4.1890    2.0490    0.9990 C   0  0  0  0  0  0  0  0  0  0  0  0
    3.3710    1.0700    1.5760 C   0  0  0  0  0  0  0  0  0  0  0  0
    4.6100    3.7940   -0.7330 C   0  0  0  0  0  0  0  0  0  0  0  0
    5.8230    3.5040   -1.2220 C   0  0  0  0  0  0  0  0  0  0  0  0
    6.4920    2.1500   -1.2410 C   0  0  0  0  0  0  0  0  0  0  0  0
    6.1360    1.4310   -2.5210 C   0  0  0  0  0  0  0  0  0  0  0  0
    5.0020    0.6120   -2.5720 C   0  0  0  0  0  0  0  0  0  0  0  0
    4.6720   -0.0540   -3.7580 C   0  0  0  0  0  0  0  0  0  0  0  0
    5.4770    0.0980   -4.8940 C   0  0  0  0  0  0  0  0  0  0  0  0
    6.6110    0.9180   -4.8430 C   0  0  0  0  0  0  0  0  0  0  0  0
    6.9410    1.5840   -3.6570 C   0  0  0  0  0  0  0  0  0  0  0  0
    6.4870    5.0230   -1.8430 S   0  0  0  0  0  0  0  0  0  0  0  0
    5.1140    6.0640   -1.4380 C   0  0  0  0  0  0  0  0  0  0  0  0
    4.8180    7.4240   -1.5890 C   0  0  0  0  0  0  0  0  0  0  0  0
    3.5920    7.9270   -1.1380 C   0  0  0  0  0  0  0  0  0  0  0  0
    2.6620    7.0710   -0.5360 C   0  0  0  0  0  0  0  0  0  0  0  0
    2.9580    5.7110   -0.3850 C   0  0  0  0  0  0  0  0  0  0  0  0
    4.1840    5.2080   -0.8360 C   0  0  0  0  0  0  0  0  0  0  0  0
   -4.9230    1.4500    9.6900 H   0  0  0  0  0  0  0  0  0  0  0  0
   -5.2290    3.1180    9.1580 H   0  0  0  0  0  0  0  0  0  0  0  0
   -6.1700    1.7780    8.4680 H   0  0  0  0  0  0  0  0  0  0  0  0
   -3.1770    2.2140    8.1120 H   0  0  0  0  0  0  0  0  0  0  0  0
   -4.4250    2.5420    6.8900 H   0  0  0  0  0  0  0  0  0  0  0  0
   -1.6150   -0.2300    7.6920 H   0  0  0  0  0  0  0  0  0  0  0  0
   -0.0200   -0.8490    5.8970 H   0  0  0  0  0  0  0  0  0  0  0  0
   -3.0360   -0.0560    2.9430 H   0  0  0  0  0  0  0  0  0  0  0  0
   -4.6310    0.5620    4.7380 H   0  0  0  0  0  0  0  0  0  0  0  0
    0.2820    1.1410    2.9910 H   0  0  0  0  0  0  0  0  0  0  0  0
    2.0220   -1.8290    0.4230 H   0  0  0  0  0  0  0  0  0  0  0  0
    0.5720   -3.5630    1.4450 H   0  0  0  0  0  0  0  0  0  0  0  0
   -3.0610   -2.4720    2.8000 H   0  0  0  0  0  0  0  0  0  0  0  0
   -2.3410   -3.7000    1.7370 H   0  0  0  0  0  0  0  0  0  0  0  0
   -4.6850   -5.5540    3.7780 H   0  0  0  0  0  0  0  0  0  0  0  0
    0.6930    1.3050   -0.5110 H   0  0  0  0  0  0  0  0  0  0  0  0
    2.1420    3.0390   -1.5330 H   0  0  0  0  0  0  0  0  0  0  0  0
    5.1620    2.2560    1.4200 H   0  0  0  0  0  0  0  0  0  0  0  0
    3.7130    0.5220    2.4420 H   0  0  0  0  0  0  0  0  0  0  0  0
    6.1500    1.5650   -0.3900 H   0  0  0  0  0  0  0  0  0  0  0  0
    7.5710    2.2770   -1.1850 H   0  0  0  0  0  0  0  0  0  0  0  0
    4.3810    0.4940   -1.6960 H   0  0  0  0  0  0  0  0  0  0  0  0
    3.7970   -0.6860   -3.7970 H   0  0  0  0  0  0  0  0  0  0  0  0
    5.2220   -0.4160   -5.8090 H   0  0  0  0  0  0  0  0  0  0  0  0
    7.2320    1.0350   -5.7190 H   0  0  0  0  0  0  0  0  0  0  0  0
    7.8160    2.2160   -3.6170 H   0  0  0  0  0  0  0  0  0  0  0  0
    5.5350    8.0840   -2.0530 H   0  0  0  0  0  0  0  0  0  0  0  0
    3.3630    8.9770   -1.2540 H   0  0  0  0  0  0  0  0  0  0  0  0
    1.7160    7.4600   -0.1880 H   0  0  0  0  0  0  0  0  0  0  0  0
    2.2410    5.0510    0.0800 H   0  0  0  0  0  0  0  0  0  0  0  0
  1 43  1  0  0  0  0
  1 44  1  0  0  0  0
  1 45  1  0  0  0  0
  1  2  1  0  0  0  0
  2 46  1  0  0  0  0
  2 47  1  0  0  0  0
  2  3  1  0  0  0  0
  3  4  1  0  0  0  0
  4  5  2  0  0  0  0
  5 48  1  0  0  0  0
  5  6  1  0  0  0  0
  6 49  1  0  0  0  0
  6  7  2  0  0  0  0
  7  8  1  0  0  0  0
  8 50  1  0  0  0  0
  8  9  2  0  0  0  0
  9  4  1  0  0  0  0
  9 51  1  0  0  0  0
  7 10  1  0  0  0  0
 10 11  2  0  0  0  0
 11 52  1  0  0  0  0
 11 12  1  0  0  0  0
 12 13  2  0  0  0  0
 13 53  1  0  0  0  0
 13 14  1  0  0  0  0
 14 54  1  0  0  0  0
 14 15  2  0  0  0  0
 15 10  1  0  0  0  0
 15 16  1  0  0  0  0
 16 17  1  0  0  0  0
 17 55  1  0  0  0  0
 17 56  1  0  0  0  0
 17 18  1  0  0  0  0
 18 19  2  0  0  0  0
 18 20  1  0  0  0  0
 20 57  1  0  0  0  0
 12 21  1  0  0  0  0
 21 22  2  0  0  0  0
 22 58  1  0  0  0  0
 22 23  1  0  0  0  0
 23 59  1  0  0  0  0
 23 24  2  0  0  0  0
 24 25  1  0  0  0  0
 25 60  1  0  0  0  0
 25 26  2  0  0  0  0
 26 21  1  0  0  0  0
 26 61  1  0  0  0  0
 24 27  1  0  0  0  0
 27 28  2  0  0  0  0
 28 29  1  0  0  0  0
 29 62  1  0  0  0  0
 29 63  1  0  0  0  0
 29 30  1  0  0  0  0
 30 31  2  0  0  0  0
 31 64  1  0  0  0  0
 31 32  1  0  0  0  0
 32 65  1  0  0  0  0
 32 33  2  0  0  0  0
 33 66  1  0  0  0  0
 33 34  1  0  0  0  0
 34 67  1  0  0  0  0
 34 35  2  0  0  0  0
 35 30  1  0  0  0  0
 35 68  1  0  0  0  0
 28 36  1  0  0  0  0
 36 37  1  0  0  0  0
 37 38  2  0  0  0  0
 38 69  1  0  0  0  0
 38 39  1  0  0  0  0
 39 70  1  0  0  0  0
 39 40  2  0  0  0  0
 40 71  1  0  0  0  0
 40 41  1  0  0  0  0
 41 72  1  0  0  0  0
 41 42  2  0  0  0  0
 42 27  1  0  0  0  0
 42 37  1  0  0  0  0
M  END
>  <LOGBIO>
7.2800

>  <PRED_LOGBIO>
7.4000

>  <XV_RES>
-0.0510

>  <WHL_TMPL>
1

>  <ANCH>
3-4;22-20

$$$$
ROW38
  -MTS-   01071502543D 0   0.00000     0.00000     0

 98103  0  0  1  0  0  0  0  0999 V2000
    0.3510   -6.0000    7.7470 C   0  0  0  0  0  0  0  0  0  0  0  0
    0.1400   -5.0570    6.5660 C   0  0  1  0  0  0  0  0  0  0  0  0
   -1.0080   -4.2400    6.8080 O   0  0  0  0  0  0  0  0  0  0  0  0
   -0.0760   -5.8750    5.2930 C   0  0  1  0  0  0  0  0  0  0  0  0
    1.1370   -6.7380    5.0380 C   0  0  0  0  0  0  0  0  0  0  0  0
    1.7710   -6.6070    4.0040 O   0  0  0  0  0  0  0  0  0  0  0  0
    1.5100   -7.6330    5.9330 O   0  0  0  0  0  0  0  0  0  0  0  0
   -0.2790   -4.9660    4.1560 N   0  0  0  0  0  0  0  0  0  0  0  0
    0.6830   -4.4480    3.3290 C   0  0  0  0  0  0  0  0  0  0  0  0
    0.0700   -3.6700    2.4270 C   0  0  0  0  0  0  0  0  0  0  0  0
    0.7440   -2.8960    1.3190 C   0  0  0  0  0  0  0  0  0  0  0  0
    1.0920   -1.5920    1.7910 O   0  0  0  0  0  0  0  0  0  0  0  0
    1.7360   -0.8110    0.7810 C   0  0  2  0  0  0  0  0  0  0  0  0
    2.5220   -1.6570   -0.0620 O   0  0  0  0  0  0  0  0  0  0  0  0
    3.2620   -0.8950   -1.0200 C   0  0  2  0  0  0  0  0  0  0  0  0
    4.1730   -1.8180   -1.8270 C   0  0  0  0  0  0  0  0  0  0  0  0
    5.3750   -1.1220   -2.1680 O   0  0  0  0  0  0  0  0  0  0  0  0
    6.2700   -1.9390   -2.9280 C   0  0  0  0  0  0  0  0  0  0  0  0
    7.5160   -1.1510   -3.2550 C   0  0  0  0  0  0  0  0  0  0  0  0
    8.6090   -1.1750   -2.3810 C   0  0  0  0  0  0  0  0  0  0  0  0
    9.7640   -0.4440   -2.6850 C   0  0  0  0  0  0  0  0  0  0  0  0
    9.8260    0.3100   -3.8630 C   0  0  0  0  0  0  0  0  0  0  0  0
    8.7320    0.3340   -4.7370 C   0  0  0  0  0  0  0  0  0  0  0  0
    7.5770   -0.3970   -4.4330 C   0  0  0  0  0  0  0  0  0  0  0  0
    2.3330   -0.1140   -1.9670 C   0  0  2  0  0  0  0  0  0  0  0  0
    3.1230    0.7220   -2.8170 O   0  0  0  0  0  0  0  0  0  0  0  0
    4.3190    1.1660   -2.1690 C   0  0  0  0  0  0  0  0  0  0  0  0
    5.1080    2.0410   -3.1140 C   0  0  0  0  0  0  0  0  0  0  0  0
    6.0600    1.4700   -3.9670 C   0  0  0  0  0  0  0  0  0  0  0  0
    6.7910    2.2820   -4.8420 C   0  0  0  0  0  0  0  0  0  0  0  0
    6.5700    3.6640   -4.8650 C   0  0  0  0  0  0  0  0  0  0  0  0
    5.6170    4.2350   -4.0120 C   0  0  0  0  0  0  0  0  0  0  0  0
    4.8860    3.4230   -3.1360 C   0  0  0  0  0  0  0  0  0  0  0  0
    1.3490    0.7610   -1.1690 C   0  0  2  0  0  0  0  0  0  0  0  0
    0.3360    1.2520   -2.0500 O   0  0  0  0  0  0  0  0  0  0  0  0
   -0.1260    2.5500   -1.6660 C   0  0  0  0  0  0  0  0  0  0  0  0
   -1.1910    3.0120   -2.6320 C   0  0  0  0  0  0  0  0  0  0  0  0
   -2.5360    2.7160   -2.3840 C   0  0  0  0  0  0  0  0  0  0  0  0
   -3.5240    3.1440   -3.2790 C   0  0  0  0  0  0  0  0  0  0  0  0
   -3.1650    3.8680   -4.4230 C   0  0  0  0  0  0  0  0  0  0  0  0
   -1.8190    4.1630   -4.6710 C   0  0  0  0  0  0  0  0  0  0  0  0
   -0.8320    3.7350   -3.7760 C   0  0  0  0  0  0  0  0  0  0  0  0
    0.6850   -0.0230   -0.0220 C   0  0  1  0  0  0  0  0  0  0  0  0
    0.0170    0.8930    0.8490 O   0  0  0  0  0  0  0  0  0  0  0  0
   -1.4130    0.8960    0.8520 C   0  0  0  0  0  0  0  0  0  0  0  0
   -1.9120    1.9280    1.8350 C   0  0  0  0  0  0  0  0  0  0  0  0
   -2.0040    3.2720    1.4530 C   0  0  0  0  0  0  0  0  0  0  0  0
   -2.4660    4.2290    2.3640 C   0  0  0  0  0  0  0  0  0  0  0  0
   -2.8370    3.8420    3.6570 C   0  0  0  0  0  0  0  0  0  0  0  0
   -2.7460    2.4980    4.0390 C   0  0  0  0  0  0  0  0  0  0  0  0
   -2.2830    1.5410    3.1280 C   0  0  0  0  0  0  0  0  0  0  0  0
   -1.3050   -3.6990    2.6920 N   0  0  0  0  0  0  0  0  0  0  0  0
   -1.5390   -4.4320    3.6760 N   0  0  0  0  0  0  0  0  0  0  0  0
   -0.5260   -6.6330    7.8670 H   0  0  0  0  0  0  0  0  0  0  0  0
    0.5050   -5.4180    8.6530 H   0  0  0  0  0  0  0  0  0  0  0  0
    1.2240   -6.6220    7.5630 H   0  0  0  0  0  0  0  0  0  0  0  0
    1.0170   -4.4240    6.4460 H   0  0  0  0  0  0  0  0  0  0  0  0
   -0.8950   -3.7100    7.6130 H   0  0  0  0  0  0  0  0  0  0  0  0
   -0.9530   -6.5080    5.4130 H   0  0  0  0  0  0  0  0  0  0  0  0
    2.2990   -8.0840    5.5950 H   0  0  0  0  0  0  0  0  0  0  0  0
    1.7450   -4.6340    3.3930 H   0  0  0  0  0  0  0  0  0  0  0  0
    0.0640   -2.8060    0.4740 H   0  0  0  0  0  0  0  0  0  0  0  0
    1.6440   -3.4210    1.0060 H   0  0  0  0  0  0  0  0  0  0  0  0
    2.3820   -0.1230    1.3220 H   0  0  0  0  0  0  0  0  0  0  0  0
    3.9330   -0.2080   -0.5080 H   0  0  0  0  0  0  0  0  0  0  0  0
    3.6630   -2.1260   -2.7370 H   0  0  0  0  0  0  0  0  0  0  0  0
    4.4180   -2.6960   -1.2340 H   0  0  0  0  0  0  0  0  0  0  0  0
    5.7840   -2.2490   -3.8500 H   0  0  0  0  0  0  0  0  0  0  0  0
    6.5400   -2.8190   -2.3470 H   0  0  0  0  0  0  0  0  0  0  0  0
    8.5620   -1.7560   -1.4730 H   0  0  0  0  0  0  0  0  0  0  0  0
   10.6080   -0.4620   -2.0110 H   0  0  0  0  0  0  0  0  0  0  0  0
   10.7160    0.8740   -4.0970 H   0  0  0  0  0  0  0  0  0  0  0  0
    8.7800    0.9160   -5.6460 H   0  0  0  0  0  0  0  0  0  0  0  0
    6.7340   -0.3790   -5.1080 H   0  0  0  0  0  0  0  0  0  0  0  0
    1.7710   -0.8180   -2.5780 H   0  0  0  0  0  0  0  0  0  0  0  0
    4.9200    0.3030   -1.8870 H   0  0  0  0  0  0  0  0  0  0  0  0
    4.0600    1.7340   -1.2790 H   0  0  0  0  0  0  0  0  0  0  0  0
    6.2310    0.4040   -3.9490 H   0  0  0  0  0  0  0  0  0  0  0  0
    7.5260    1.8420   -5.5000 H   0  0  0  0  0  0  0  0  0  0  0  0
    7.1340    4.2900   -5.5400 H   0  0  0  0  0  0  0  0  0  0  0  0
    5.4470    5.3010   -4.0300 H   0  0  0  0  0  0  0  0  0  0  0  0
    4.1520    3.8630   -2.4790 H   0  0  0  0  0  0  0  0  0  0  0  0
    1.8850    1.6130   -0.7550 H   0  0  0  0  0  0  0  0  0  0  0  0
    0.7070    3.2500   -1.6820 H   0  0  0  0  0  0  0  0  0  0  0  0
   -0.5420    2.5040   -0.6620 H   0  0  0  0  0  0  0  0  0  0  0  0
   -2.8130    2.1580   -1.5020 H   0  0  0  0  0  0  0  0  0  0  0  0
   -4.5620    2.9160   -3.0880 H   0  0  0  0  0  0  0  0  0  0  0  0
   -3.9270    4.1980   -5.1140 H   0  0  0  0  0  0  0  0  0  0  0  0
   -1.5430    4.7210   -5.5530 H   0  0  0  0  0  0  0  0  0  0  0  0
    0.2060    3.9630   -3.9670 H   0  0  0  0  0  0  0  0  0  0  0  0
   -0.0410   -0.7180   -0.4390 H   0  0  0  0  0  0  0  0  0  0  0  0
   -1.7280   -0.0750    1.2290 H   0  0  0  0  0  0  0  0  0  0  0  0
   -1.7760    1.1630   -0.1380 H   0  0  0  0  0  0  0  0  0  0  0  0
   -1.7170    3.5700    0.4550 H   0  0  0  0  0  0  0  0  0  0  0  0
   -2.5370    5.2650    2.0690 H   0  0  0  0  0  0  0  0  0  0  0  0
   -3.1940    4.5800    4.3600 H   0  0  0  0  0  0  0  0  0  0  0  0
   -3.0320    2.1990    5.0370 H   0  0  0  0  0  0  0  0  0  0  0  0
   -2.2120    0.5040    3.4230 H   0  0  0  0  0  0  0  0  0  0  0  0
  1 54  1  0  0  0  0
  1 55  1  0  0  0  0
  1 56  1  0  0  0  0
  1  2  1  0  0  0  0
  2 57  1  0  0  0  0
  2  3  1  0  0  0  0
  3 58  1  0  0  0  0
  2  4  1  0  0  0  0
  4 59  1  0  0  0  0
  4  5  1  0  0  0  0
  5  6  2  0  0  0  0
  5  7  1  0  0  0  0
  7 60  1  0  0  0  0
  4  8  1  0  0  0  0
  8  9  1  0  0  0  0
  9 61  1  0  0  0  0
  9 10  2  0  0  0  0
 10 11  1  0  0  0  0
 11 62  1  0  0  0  0
 11 63  1  0  0  0  0
 11 12  1  0  0  0  0
 12 13  1  0  0  0  0
 13 64  1  0  0  0  0
 13 14  1  0  0  0  0
 14 15  1  0  0  0  0
 15 65  1  0  0  0  0
 15 16  1  0  0  0  0
 16 66  1  0  0  0  0
 16 67  1  0  0  0  0
 16 17  1  0  0  0  0
 17 18  1  0  0  0  0
 18 68  1  0  0  0  0
 18 69  1  0  0  0  0
 18 19  1  0  0  0  0
 19 20  2  0  0  0  0
 20 70  1  0  0  0  0
 20 21  1  0  0  0  0
 21 71  1  0  0  0  0
 21 22  2  0  0  0  0
 22 72  1  0  0  0  0
 22 23  1  0  0  0  0
 23 73  1  0  0  0  0
 23 24  2  0  0  0  0
 24 19  1  0  0  0  0
 24 74  1  0  0  0  0
 15 25  1  0  0  0  0
 25 75  1  0  0  0  0
 25 26  1  0  0  0  0
 26 27  1  0  0  0  0
 27 76  1  0  0  0  0
 27 77  1  0  0  0  0
 27 28  1  0  0  0  0
 28 29  2  0  0  0  0
 29 78  1  0  0  0  0
 29 30  1  0  0  0  0
 30 79  1  0  0  0  0
 30 31  2  0  0  0  0
 31 80  1  0  0  0  0
 31 32  1  0  0  0  0
 32 81  1  0  0  0  0
 32 33  2  0  0  0  0
 33 28  1  0  0  0  0
 33 82  1  0  0  0  0
 25 34  1  0  0  0  0
 34 83  1  0  0  0  0
 34 35  1  0  0  0  0
 35 36  1  0  0  0  0
 36 84  1  0  0  0  0
 36 85  1  0  0  0  0
 36 37  1  0  0  0  0
 37 38  2  0  0  0  0
 38 86  1  0  0  0  0
 38 39  1  0  0  0  0
 39 87  1  0  0  0  0
 39 40  2  0  0  0  0
 40 88  1  0  0  0  0
 40 41  1  0  0  0  0
 41 89  1  0  0  0  0
 41 42  2  0  0  0  0
 42 37  1  0  0  0  0
 42 90  1  0  0  0  0
 34 43  1  0  0  0  0
 43 13  1  0  0  0  0
 43 91  1  0  0  0  0
 43 44  1  0  0  0  0
 44 45  1  0  0  0  0
 45 92  1  0  0  0  0
 45 93  1  0  0  0  0
 45 46  1  0  0  0  0
 46 47  2  0  0  0  0
 47 94  1  0  0  0  0
 47 48  1  0  0  0  0
 48 95  1  0  0  0  0
 48 49  2  0  0  0  0
 49 96  1  0  0  0  0
 49 50  1  0  0  0  0
 50 97  1  0  0  0  0
 50 51  2  0  0  0  0
 51 46  1  0  0  0  0
 51 98  1  0  0  0  0
 10 52  1  0  0  0  0
 52 53  2  0  0  0  0
 53  8  1  0  0  0  0
M  END
>  <LOGBIO>
4.3700

>  <PRED_LOGBIO>
4.4500

>  <XV_RES>
-0.2160

>  <WHL_TMPL>
2

>  <ANCH>
11-12;82-83

$$$$
ROW40
  -MTS-   01071502543D 0   0.00000     0.00000     0

 52 55  0  0  0  0  0  0  0  0999 V2000
   -5.7320   -3.0120   -6.5450 F   0  0  0  0  0  0  0  0  0  0  0  0
   -5.1230   -2.3810   -5.5190 C   0  0  0  0  0  0  0  0  0  0  0  0
   -3.7820   -2.6550   -5.2250 C   0  0  0  0  0  0  0  0  0  0  0  0
   -3.1500   -2.0000   -4.1610 C   0  0  0  0  0  0  0  0  0  0  0  0
   -3.8600   -1.0720   -3.3900 C   0  0  0  0  0  0  0  0  0  0  0  0
   -3.1790   -0.3660   -2.2420 C   0  0  0  0  0  0  0  0  0  0  0  0
   -2.5800    0.8430   -2.7140 O   0  0  0  0  0  0  0  0  0  0  0  0
   -1.9110    1.6250   -1.8100 C   0  0  0  0  0  0  0  0  0  0  0  0
   -2.5940    2.6260   -1.1090 C   0  0  0  0  0  0  0  0  0  0  0  0
   -1.9110    3.4250   -0.1850 C   0  0  0  0  0  0  0  0  0  0  0  0
   -0.5430    3.2240    0.0390 C   0  0  0  0  0  0  0  0  0  0  0  0
    0.1790    4.0680    1.0160 C   0  0  0  0  0  0  0  0  0  0  0  0
    0.7560    5.2100    0.6170 C   0  0  0  0  0  0  0  0  0  0  0  0
    0.7990    5.9240   -1.0020 S   0  0  0  0  0  0  0  0  0  0  0  0
    1.7410    7.3530   -0.5510 C   0  0  0  0  0  0  0  0  0  0  0  0
    2.1020    8.2630   -1.2960 O   0  0  0  0  0  0  0  0  0  0  0  0
    1.9820    7.2470    0.7520 N   0  0  0  0  0  0  0  0  0  0  0  0
    1.5190    6.1930    1.4180 C   0  0  0  0  0  0  0  0  0  0  0  0
    1.7120    6.0440    2.6240 O   0  0  0  0  0  0  0  0  0  0  0  0
    0.1400    2.2230   -0.6620 C   0  0  0  0  0  0  0  0  0  0  0  0
    1.4780    2.0250   -0.4430 O   0  0  0  0  0  0  0  0  0  0  0  0
    1.7990    1.0240    0.6660 C   0  0  0  0  0  0  0  0  0  0  0  0
    2.3300   -0.2500    0.0550 C   0  0  0  0  0  0  0  0  0  0  0  0
    2.3540   -0.4020   -1.3370 C   0  0  0  0  0  0  0  0  0  0  0  0
    2.8460   -1.5840   -1.9040 C   0  0  0  0  0  0  0  0  0  0  0  0
    3.3130   -2.6140   -1.0790 C   0  0  0  0  0  0  0  0  0  0  0  0
    3.2890   -2.4630    0.3130 C   0  0  0  0  0  0  0  0  0  0  0  0
    2.7970   -1.2810    0.8790 C   0  0  0  0  0  0  0  0  0  0  0  0
    3.8440   -3.8890   -1.6900 C   0  0  0  0  0  0  0  0  0  0  0  0
    2.8950   -4.7300   -2.0930 F   0  0  0  0  0  0  0  0  0  0  0  0
    4.4930   -4.5160   -0.7130 F   0  0  0  0  0  0  0  0  0  0  0  0
    4.6640   -3.5720   -2.6880 F   0  0  0  0  0  0  0  0  0  0  0  0
   -0.5430    1.4230   -1.5860 C   0  0  0  0  0  0  0  0  0  0  0  0
   -5.2010   -0.7980   -3.6840 C   0  0  0  0  0  0  0  0  0  0  0  0
   -5.8320   -1.4520   -4.7480 C   0  0  0  0  0  0  0  0  0  0  0  0
   -3.2340   -3.3710   -5.8200 H   0  0  0  0  0  0  0  0  0  0  0  0
   -2.1160   -2.2120   -3.9340 H   0  0  0  0  0  0  0  0  0  0  0  0
   -3.9130   -0.1310   -1.4740 H   0  0  0  0  0  0  0  0  0  0  0  0
   -2.4100   -1.0120   -1.8240 H   0  0  0  0  0  0  0  0  0  0  0  0
   -3.6490    2.7820   -1.2820 H   0  0  0  0  0  0  0  0  0  0  0  0
   -2.4380    4.1980    0.3550 H   0  0  0  0  0  0  0  0  0  0  0  0
    0.2420    3.7650    2.0500 H   0  0  0  0  0  0  0  0  0  0  0  0
    2.5120    7.9600    1.2320 H   0  0  0  0  0  0  0  0  0  0  0  0
    0.8550    0.7730    1.1450 H   0  0  0  0  0  0  0  0  0  0  0  0
    2.5680    1.4520    1.3050 H   0  0  0  0  0  0  0  0  0  0  0  0
    1.9930    0.3930   -1.9730 H   0  0  0  0  0  0  0  0  0  0  0  0
    2.8650   -1.7010   -2.9780 H   0  0  0  0  0  0  0  0  0  0  0  0
    3.6500   -3.2580    0.9490 H   0  0  0  0  0  0  0  0  0  0  0  0
    2.7780   -1.1640    1.9520 H   0  0  0  0  0  0  0  0  0  0  0  0
   -0.0160    0.6510   -2.1260 H   0  0  0  0  0  0  0  0  0  0  0  0
   -5.7490   -0.0810   -3.0890 H   0  0  0  0  0  0  0  0  0  0  0  0
   -6.8670   -1.2410   -4.9750 H   0  0  0  0  0  0  0  0  0  0  0  0
  1  2  1  0  0  0  0
  2  3  2  0  0  0  0
  3 36  1  0  0  0  0
  3  4  1  0  0  0  0
  4 37  1  0  0  0  0
  4  5  2  0  0  0  0
  5  6  1  0  0  0  0
  6 38  1  0  0  0  0
  6 39  1  0  0  0  0
  6  7  1  0  0  0  0
  7  8  1  0  0  0  0
  8  9  2  0  0  0  0
  9 40  1  0  0  0  0
  9 10  1  0  0  0  0
 10 41  1  0  0  0  0
 10 11  2  0  0  0  0
 11 12  1  0  0  0  0
 12 42  1  0  0  0  0
 12 13  2  0  0  0  0
 13 14  1  0  0  0  0
 14 15  1  0  0  0  0
 15 16  2  0  0  0  0
 15 17  1  0  0  0  0
 17 43  1  0  0  0  0
 17 18  1  0  0  0  0
 18 13  1  0  0  0  0
 18 19  2  0  0  0  0
 11 20  1  0  0  0  0
 20 21  1  0  0  0  0
 21 22  1  0  0  0  0
 22 44  1  0  0  0  0
 22 45  1  0  0  0  0
 22 23  1  0  0  0  0
 23 24  2  0  0  0  0
 24 46  1  0  0  0  0
 24 25  1  0  0  0  0
 25 47  1  0  0  0  0
 25 26  2  0  0  0  0
 26 27  1  0  0  0  0
 27 48  1  0  0  0  0
 27 28  2  0  0  0  0
 28 23  1  0  0  0  0
 28 49  1  0  0  0  0
 26 29  1  0  0  0  0
 29 30  1  0  0  0  0
 29 31  1  0  0  0  0
 29 32  1  0  0  0  0
 20 33  2  0  0  0  0
 33  8  1  0  0  0  0
 33 50  1  0  0  0  0
  5 34  1  0  0  0  0
 34 51  1  0  0  0  0
 34 35  2  0  0  0  0
 35  2  1  0  0  0  0
 35 52  1  0  0  0  0
M  END
>  <LOGBIO>
5.4000

>  <PRED_LOGBIO>
5.1800

>  <XV_RES>
0.2960

>  <WHL_TMPL>
3

>  <ANCH>
56-57;38-36

$$$$
ROW41
  -MTS-   01071502543D 0   0.00000     0.00000     0

 80 84  0  0  1  0  0  0  0  0999 V2000
   -5.7160   -0.4720    3.4650 C   0  0  0  0  0  0  0  0  0  0  0  0
   -5.0250    0.6870    4.1780 C   0  0  0  0  0  0  0  0  0  0  0  0
   -5.9730    1.0960    5.3020 C   0  0  0  0  0  0  0  0  0  0  0  0
   -5.3280    0.6310    5.6870 C   0  0  1  0  0  0  0  0  0  0  0  0
   -6.7150    0.6180    6.0360 O   0  0  0  0  0  0  0  0  0  0  0  0
   -4.5860    1.7420    6.4520 C   0  0  0  0  0  0  0  0  0  0  0  0
   -3.0710    1.6980    6.1800 C   0  0  0  0  0  0  0  0  0  0  0  0
   -2.7680    1.7540    4.6710 C   0  0  1  0  0  0  0  0  0  0  0  0
   -3.2860    3.0910    4.1500 C   0  0  0  0  0  0  0  0  0  0  0  0
   -3.5100    0.6430    3.9060 C   0  0  1  0  0  0  0  0  0  0  0  0
   -3.2070    0.6990    2.3970 C   0  0  0  0  0  0  0  0  0  0  0  0
   -1.6920    0.6540    2.1250 C   0  0  0  0  0  0  0  0  0  0  0  0
   -0.9500    1.7660    2.8900 C   0  0  2  0  0  0  0  0  0  0  0  0
   -1.4660    3.1040    2.3690 C   0  0  0  0  0  0  0  0  0  0  0  0
   -1.2530    1.7100    4.3990 C   0  0  2  0  0  0  0  0  0  0  0  0
   -0.5280    2.7700    5.1930 C   0  0  0  0  0  0  0  0  0  0  0  0
   -0.9780    3.2100    6.2490 O   0  0  0  0  0  0  0  0  0  0  0  0
    0.7530    3.2500    4.6280 C   0  0  0  0  0  0  0  0  0  0  0  0
    1.2820    2.8010    3.4820 C   0  0  0  0  0  0  0  0  0  0  0  0
    2.6820    3.1320    3.0220 C   0  0  2  0  0  0  0  0  0  0  0  0
    3.3050    4.2860    3.8290 C   0  0  0  0  0  0  0  0  0  0  0  0
    4.7460    4.5790    3.3730 C   0  0  2  0  0  0  0  0  0  0  0  0
    5.3490    3.2140    3.0530 C   0  0  0  0  0  0  0  0  0  0  0  0
    4.8130    4.8500    1.8590 C   0  0  0  0  0  0  0  0  0  0  0  0
    4.1900    3.6960    1.0510 C   0  0  0  0  0  0  0  0  0  0  0  0
    2.7490    3.4030    1.5080 C   0  0  1  0  0  0  0  0  0  0  0  0
    1.9530    4.6830    1.2650 C   0  0  0  0  0  0  0  0  0  0  0  0
    2.0990    2.2600    0.7070 C   0  0  0  0  0  0  0  0  0  0  0  0
    0.6460    2.0160    1.1570 C   0  0  0  0  0  0  0  0  0  0  0  0
    0.5750    1.7420    2.6710 C   0  0  1  0  0  0  0  0  0  0  0  0
    1.1340    0.3570    2.9860 C   0  0  0  0  0  0  0  0  0  0  0  0
    4.9070    5.3900    2.1090 C   0  0  0  0  0  0  0  0  0  0  0  0
    3.9210    5.7780    1.5040 O   0  0  0  0  0  0  0  0  0  0  0  0
    6.1140    5.6780    1.6600 O   0  0  0  0  0  0  0  0  0  0  0  0
   -6.7960   -0.3590    3.5340 H   0  0  0  0  0  0  0  0  0  0  0  0
   -5.4600   -0.3870    2.4110 H   0  0  0  0  0  0  0  0  0  0  0  0
   -5.3450   -1.3840    3.9280 H   0  0  0  0  0  0  0  0  0  0  0  0
   -5.4810    1.8240    5.9440 H   0  0  0  0  0  0  0  0  0  0  0  0
   -6.8720    1.5360    4.8760 H   0  0  0  0  0  0  0  0  0  0  0  0
   -6.2410    0.2190    5.8870 H   0  0  0  0  0  0  0  0  0  0  0  0
   -4.9340    1.5580    6.0970 H   0  0  0  0  0  0  0  0  0  0  0  0
   -6.9380   -0.1780    6.5440 H   0  0  0  0  0  0  0  0  0  0  0  0
   -4.7130    1.5230    7.5100 H   0  0  0  0  0  0  0  0  0  0  0  0
   -4.9650    2.7030    6.1090 H   0  0  0  0  0  0  0  0  0  0  0  0
   -2.7250    0.7260    6.5250 H   0  0  0  0  0  0  0  0  0  0  0  0
   -2.6150    2.5660    6.6510 H   0  0  0  0  0  0  0  0  0  0  0  0
   -2.6450    3.8930    4.5090 H   0  0  0  0  0  0  0  0  0  0  0  0
   -3.2830    3.0830    3.0620 H   0  0  0  0  0  0  0  0  0  0  0  0
   -4.3010    3.2510    4.5080 H   0  0  0  0  0  0  0  0  0  0  0  0
   -3.1400   -0.3110    4.2770 H   0  0  0  0  0  0  0  0  0  0  0  0
   -3.5520    1.6710    2.0510 H   0  0  0  0  0  0  0  0  0  0  0  0
   -3.6630   -0.1700    1.9260 H   0  0  0  0  0  0  0  0  0  0  0  0
   -1.5640    0.8730    1.0670 H   0  0  0  0  0  0  0  0  0  0  0  0
   -1.3130   -0.3060    2.4670 H   0  0  0  0  0  0  0  0  0  0  0  0
   -1.7660    2.9960    1.3280 H   0  0  0  0  0  0  0  0  0  0  0  0
   -0.6780    3.8500    2.4430 H   0  0  0  0  0  0  0  0  0  0  0  0
   -2.3220    3.4180    2.9620 H   0  0  0  0  0  0  0  0  0  0  0  0
   -0.8980    0.7450    4.7540 H   0  0  0  0  0  0  0  0  0  0  0  0
    1.2950    4.0080    5.1740 H   0  0  0  0  0  0  0  0  0  0  0  0
    3.2950    2.2530    3.2100 H   0  0  0  0  0  0  0  0  0  0  0  0
    3.3730    3.9390    4.8580 H   0  0  0  0  0  0  0  0  0  0  0  0
    2.7070    5.1800    3.6620 H   0  0  0  0  0  0  0  0  0  0  0  0
    4.5520    2.5100    2.8240 H   0  0  0  0  0  0  0  0  0  0  0  0
    5.9140    2.8570    3.9120 H   0  0  0  0  0  0  0  0  0  0  0  0
    6.0120    3.3030    2.1950 H   0  0  0  0  0  0  0  0  0  0  0  0
    5.8690    4.8720    1.5980 H   0  0  0  0  0  0  0  0  0  0  0  0
    4.2470    5.7560    1.6500 H   0  0  0  0  0  0  0  0  0  0  0  0
    4.7730    2.8080    1.2870 H   0  0  0  0  0  0  0  0  0  0  0  0
    4.1630    3.9900    0.0040 H   0  0  0  0  0  0  0  0  0  0  0  0
    1.7660    4.7960    0.1990 H   0  0  0  0  0  0  0  0  0  0  0  0
    2.5210    5.5370    1.6260 H   0  0  0  0  0  0  0  0  0  0  0  0
    1.0050    4.6260    1.7960 H   0  0  0  0  0  0  0  0  0  0  0  0
    2.6530    1.3570    0.9560 H   0  0  0  0  0  0  0  0  0  0  0  0
    2.0860    2.5440   -0.3430 H   0  0  0  0  0  0  0  0  0  0  0  0
    0.3200    1.1030    0.6630 H   0  0  0  0  0  0  0  0  0  0  0  0
    0.0680    2.9130    0.9450 H   0  0  0  0  0  0  0  0  0  0  0  0
    2.1560    0.4520    3.3460 H   0  0  0  0  0  0  0  0  0  0  0  0
    1.1220   -0.2520    2.0850 H   0  0  0  0  0  0  0  0  0  0  0  0
    0.5220   -0.1150    3.7510 H   0  0  0  0  0  0  0  0  0  0  0  0
    6.0140    6.1990    0.8470 H   0  0  0  0  0  0  0  0  0  0  0  0
  1 35  1  0  0  0  0
  1 36  1  0  0  0  0
  1 37  1  0  0  0  0
  1  2  1  0  0  0  0
  2  3  1  0  0  0  0
  3 38  1  0  0  0  0
  3 39  1  0  0  0  0
  3 40  1  0  0  0  0
  2  4  1  0  0  0  0
  4 41  1  0  0  0  0
  4  5  1  0  0  0  0
  5 42  1  0  0  0  0
  4  6  1  0  0  0  0
  6 43  1  0  0  0  0
  6 44  1  0  0  0  0
  6  7  1  0  0  0  0
  7 45  1  0  0  0  0
  7 46  1  0  0  0  0
  7  8  1  0  0  0  0
  8  9  1  0  0  0  0
  9 47  1  0  0  0  0
  9 48  1  0  0  0  0
  9 49  1  0  0  0  0
  8 10  1  0  0  0  0
 10  2  1  0  0  0  0
 10 50  1  0  0  0  0
 10 11  1  0  0  0  0
 11 51  1  0  0  0  0
 11 52  1  0  0  0  0
 11 12  1  0  0  0  0
 12 53  1  0  0  0  0
 12 54  1  0  0  0  0
 12 13  1  0  0  0  0
 13 14  1  0  0  0  0
 14 55  1  0  0  0  0
 14 56  1  0  0  0  0
 14 57  1  0  0  0  0
 13 15  1  0  0  0  0
 15  8  1  0  0  0  0
 15 58  1  0  0  0  0
 15 16  1  0  0  0  0
 16 17  2  0  0  0  0
 16 18  1  0  0  0  0
 18 59  1  0  0  0  0
 18 19  2  0  0  0  0
 19 20  1  0  0  0  0
 20 60  1  0  0  0  0
 20 21  1  0  0  0  0
 21 61  1  0  0  0  0
 21 62  1  0  0  0  0
 21 22  1  0  0  0  0
 22 23  1  0  0  0  0
 23 63  1  0  0  0  0
 23 64  1  0  0  0  0
 23 65  1  0  0  0  0
 22 24  1  0  0  0  0
 24 66  1  0  0  0  0
 24 67  1  0  0  0  0
 24 25  1  0  0  0  0
 25 68  1  0  0  0  0
 25 69  1  0  0  0  0
 25 26  1  0  0  0  0
 26 20  1  0  0  0  0
 26 27  1  0  0  0  0
 27 70  1  0  0  0  0
 27 71  1  0  0  0  0
 27 72  1  0  0  0  0
 26 28  1  0  0  0  0
 28 73  1  0  0  0  0
 28 74  1  0  0  0  0
 28 29  1  0  0  0  0
 29 75  1  0  0  0  0
 29 76  1  0  0  0  0
 29 30  1  0  0  0  0
 30 13  1  0  0  0  0
 30 19  1  0  0  0  0
 30 31  1  0  0  0  0
 31 77  1  0  0  0  0
 31 78  1  0  0  0  0
 31 79  1  0  0  0  0
 22 32  1  0  0  0  0
 32 33  2  0  0  0  0
 32 34  1  0  0  0  0
 34 80  1  0  0  0  0
M  END
>  <LOGBIO>
4.3400

>  <PRED_LOGBIO>
4.7500

>  <XV_RES>
-0.7730

>  <WHL_TMPL>
1

>  <ANCH>
18-23;5-1

$$$$
ROW42
  -MTS-   01071502543D 0   0.00000     0.00000     0

 63 66  0  0  0  0  0  0  0  0999 V2000
   19.0960    8.4390    5.8220 C   0  0  0  0  0  0  0  0  0  0  0  0
   19.3350    7.2910    4.8440 C   0  0  0  0  0  0  0  0  0  0  0  0
   18.0780    6.7490    4.4300 O   0  0  0  0  0  0  0  0  0  0  0  0
   18.2550    5.5560    3.4170 S   0  0  0  0  0  0  0  0  0  0  0  0
   19.0100    4.5120    4.0370 O   0  0  0  0  0  0  0  0  0  0  0  0
   18.9470    6.0180    2.2540 O   0  0  0  0  0  0  0  0  0  0  0  0
   16.6010    4.9130    2.9320 C   0  0  0  0  0  0  0  0  0  0  0  0
   16.5060    3.8900    2.0710 C   0  0  0  0  0  0  0  0  0  0  0  0
   15.1750    3.3730    1.6810 C   0  0  0  0  0  0  0  0  0  0  0  0
   14.5140    3.9100    0.5710 C   0  0  0  0  0  0  0  0  0  0  0  0
   13.2550    3.4210    0.2010 C   0  0  0  0  0  0  0  0  0  0  0  0
   12.6580    2.3940    0.9430 C   0  0  0  0  0  0  0  0  0  0  0  0
   11.4260    1.9150    0.5810 O   0  0  0  0  0  0  0  0  0  0  0  0
   10.2710    2.5380    1.1480 C   0  0  0  0  0  0  0  0  0  0  0  0
    9.0110    1.8560    0.6160 C   0  0  0  0  0  0  0  0  0  0  0  0
    7.7770    2.5220    1.2220 C   0  0  0  0  0  0  0  0  0  0  0  0
    6.5170    1.8400    0.6900 C   0  0  0  0  0  0  0  0  0  0  0  0
    5.3300    2.4810    1.2730 N   0  0  0  0  0  0  0  0  0  0  0  0
    4.0780    2.0350    0.9400 C   0  0  0  0  0  0  0  0  0  0  0  0
    3.3770    1.0970    1.5490 N   0  0  0  0  0  0  0  0  0  0  0  0
    2.1100    0.8020    1.0310 C   0  0  0  0  0  0  0  0  0  0  0  0
    1.7170    1.5000   -0.0430 C   0  0  0  0  0  0  0  0  0  0  0  0
    3.0620    2.5950   -0.3970 S   0  0  0  0  0  0  0  0  0  0  0  0
    1.2450   -0.2330    1.6410 C   0  0  0  0  0  0  0  0  0  0  0  0
    1.3270   -1.5610    1.2050 C   0  0  0  0  0  0  0  0  0  0  0  0
    0.5090   -2.5390    1.7820 C   0  0  0  0  0  0  0  0  0  0  0  0
   -0.3910   -2.1900    2.7960 C   0  0  0  0  0  0  0  0  0  0  0  0
   -0.4730   -0.8620    3.2320 C   0  0  0  0  0  0  0  0  0  0  0  0
   -1.3730   -0.5130    4.2460 C   0  0  0  0  0  0  0  0  0  0  0  0
   -1.4550    0.8150    4.6820 C   0  0  0  0  0  0  0  0  0  0  0  0
   -0.6370    1.7930    4.1050 C   0  0  0  0  0  0  0  0  0  0  0  0
    0.2630    1.4440    3.0910 C   0  0  0  0  0  0  0  0  0  0  0  0
    0.3450    0.1160    2.6550 C   0  0  0  0  0  0  0  0  0  0  0  0
   13.3200    1.8570    2.0530 C   0  0  0  0  0  0  0  0  0  0  0  0
   14.5780    2.3460    2.4220 C   0  0  0  0  0  0  0  0  0  0  0  0
   18.5100    9.2140    5.3340 H   0  0  0  0  0  0  0  0  0  0  0  0
   20.0530    8.8510    6.1370 H   0  0  0  0  0  0  0  0  0  0  0  0
   18.5570    8.0680    6.6910 H   0  0  0  0  0  0  0  0  0  0  0  0
   19.8740    7.6610    3.9750 H   0  0  0  0  0  0  0  0  0  0  0  0
   19.9220    6.5150    5.3320 H   0  0  0  0  0  0  0  0  0  0  0  0
   15.7070    5.3600    3.3410 H   0  0  0  0  0  0  0  0  0  0  0  0
   17.4000    3.4430    1.6630 H   0  0  0  0  0  0  0  0  0  0  0  0
   14.9740    4.7020   -0.0010 H   0  0  0  0  0  0  0  0  0  0  0  0
   12.7440    3.8350   -0.6550 H   0  0  0  0  0  0  0  0  0  0  0  0
   10.3040    2.4460    2.2320 H   0  0  0  0  0  0  0  0  0  0  0  0
   10.2560    3.5910    0.8750 H   0  0  0  0  0  0  0  0  0  0  0  0
    8.9790    1.9490   -0.4670 H   0  0  0  0  0  0  0  0  0  0  0  0
    9.0260    0.8030    0.8900 H   0  0  0  0  0  0  0  0  0  0  0  0
    7.8100    2.4290    2.3060 H   0  0  0  0  0  0  0  0  0  0  0  0
    7.7620    3.5750    0.9490 H   0  0  0  0  0  0  0  0  0  0  0  0
    6.4850    1.9330   -0.3930 H   0  0  0  0  0  0  0  0  0  0  0  0
    6.5320    0.7870    0.9640 H   0  0  0  0  0  0  0  0  0  0  0  0
    5.4360    3.2500    1.9190 H   0  0  0  0  0  0  0  0  0  0  0  0
    0.7820    1.4140   -0.5770 H   0  0  0  0  0  0  0  0  0  0  0  0
    2.0210   -1.8300    0.4230 H   0  0  0  0  0  0  0  0  0  0  0  0
    0.5720   -3.5630    1.4460 H   0  0  0  0  0  0  0  0  0  0  0  0
   -1.0220   -2.9450    3.2410 H   0  0  0  0  0  0  0  0  0  0  0  0
   -2.0040   -1.2670    4.6910 H   0  0  0  0  0  0  0  0  0  0  0  0
   -2.1500    1.0850    5.4640 H   0  0  0  0  0  0  0  0  0  0  0  0
   -0.7010    2.8180    4.4410 H   0  0  0  0  0  0  0  0  0  0  0  0
    0.8940    2.1990    2.6450 H   0  0  0  0  0  0  0  0  0  0  0  0
   12.8590    1.0650    2.6250 H   0  0  0  0  0  0  0  0  0  0  0  0
   15.0890    1.9310    3.2790 H   0  0  0  0  0  0  0  0  0  0  0  0
  1 36  1  0  0  0  0
  1 37  1  0  0  0  0
  1 38  1  0  0  0  0
  1  2  1  0  0  0  0
  2 39  1  0  0  0  0
  2 40  1  0  0  0  0
  2  3  1  0  0  0  0
  3  4  1  0  0  0  0
  4  5  2  0  0  0  0
  4  6  2  0  0  0  0
  4  7  1  0  0  0  0
  7 41  1  0  0  0  0
  7  8  2  0  0  0  0
  8 42  1  0  0  0  0
  8  9  1  0  0  0  0
  9 10  2  0  0  0  0
 10 43  1  0  0  0  0
 10 11  1  0  0  0  0
 11 44  1  0  0  0  0
 11 12  2  0  0  0  0
 12 13  1  0  0  0  0
 13 14  1  0  0  0  0
 14 45  1  0  0  0  0
 14 46  1  0  0  0  0
 14 15  1  0  0  0  0
 15 47  1  0  0  0  0
 15 48  1  0  0  0  0
 15 16  1  0  0  0  0
 16 49  1  0  0  0  0
 16 50  1  0  0  0  0
 16 17  1  0  0  0  0
 17 51  1  0  0  0  0
 17 52  1  0  0  0  0
 17 18  1  0  0  0  0
 18 53  1  0  0  0  0
 18 19  1  0  0  0  0
 19 20  2  0  0  0  0
 20 21  1  0  0  0  0
 21 22  2  0  0  0  0
 22 54  1  0  0  0  0
 22 23  1  0  0  0  0
 23 19  1  0  0  0  0
 21 24  1  0  0  0  0
 24 25  2  0  0  0  0
 25 55  1  0  0  0  0
 25 26  1  0  0  0  0
 26 56  1  0  0  0  0
 26 27  2  0  0  0  0
 27 57  1  0  0  0  0
 27 28  1  0  0  0  0
 28 29  1  0  0  0  0
 29 58  1  0  0  0  0
 29 30  2  0  0  0  0
 30 59  1  0  0  0  0
 30 31  1  0  0  0  0
 31 60  1  0  0  0  0
 31 32  2  0  0  0  0
 32 61  1  0  0  0  0
 32 33  1  0  0  0  0
 33 24  1  0  0  0  0
 33 28  2  0  0  0  0
 12 34  1  0  0  0  0
 34 62  1  0  0  0  0
 34 35  2  0  0  0  0
 35  9  1  0  0  0  0
 35 63  1  0  0  0  0
M  END
>  <LOGBIO>
5.6200

>  <PRED_LOGBIO>
5.0200

>  <XV_RES>
0.8630

>  <WHL_TMPL>
1

>  <ANCH>
3-42;43-44

$$$$
ROW44
  -MTS-   01071502543D 0   0.00000     0.00000     0

 53 55  0  0  0  0  0  0  0  0999 V2000
    1.8300    5.7430    4.1940 C   0  0  0  0  0  0  0  0  0  0  0  0
    2.6340    5.3670    2.9520 C   0  0  0  0  0  0  0  0  0  0  0  0
    3.3970    4.1030    3.3380 C   0  0  0  0  0  0  0  0  0  0  0  0
    3.6380    6.4790    2.6600 C   0  0  0  0  0  0  0  0  0  0  0  0
    1.9340    5.0330    1.8480 C   0  0  0  0  0  0  0  0  0  0  0  0
    2.0640    3.7530    1.2970 C   0  0  0  0  0  0  0  0  0  0  0  0
    1.3370    3.4060    0.1510 C   0  0  0  0  0  0  0  0  0  0  0  0
    0.4800    4.3410   -0.4430 C   0  0  0  0  0  0  0  0  0  0  0  0
    0.3500    5.6210    0.1080 C   0  0  0  0  0  0  0  0  0  0  0  0
    1.0770    5.9670    1.2530 C   0  0  0  0  0  0  0  0  0  0  0  0
    0.9520    7.2020    1.7840 O   0  0  0  0  0  0  0  0  0  0  0  0
   -0.5740    6.6290   -0.5330 C   0  0  0  0  0  0  0  0  0  0  0  0
   -0.0390    8.0370   -0.2900 C   0  0  0  0  0  0  0  0  0  0  0  0
   -1.9670    6.5020    0.0790 C   0  0  0  0  0  0  0  0  0  0  0  0
   -0.6520    6.3650   -2.0340 C   0  0  0  0  0  0  0  0  0  0  0  0
    1.4750    2.0520   -0.4310 C   0  0  0  0  0  0  0  0  0  0  0  0
    2.3280    1.1820    0.1270 C   0  0  0  0  0  0  0  0  0  0  0  0
    2.5050   -0.1840   -0.4150 C   0  0  0  0  0  0  0  0  0  0  0  0
    3.2930   -0.9690    0.1110 O   0  0  0  0  0  0  0  0  0  0  0  0
    1.7170   -0.5880   -1.6010 C   0  0  0  0  0  0  0  0  0  0  0  0
    1.8290   -1.7120   -2.0880 O   0  0  0  0  0  0  0  0  0  0  0  0
    0.7900    0.4110   -2.1780 C   0  0  0  0  0  0  0  0  0  0  0  0
    0.0290    0.0630   -3.3000 C   0  0  0  0  0  0  0  0  0  0  0  0
   -0.8540    0.9930   -3.8620 C   0  0  0  0  0  0  0  0  0  0  0  0
   -0.9760    2.2710   -3.3010 C   0  0  0  0  0  0  0  0  0  0  0  0
   -0.2140    2.6180   -2.1790 C   0  0  0  0  0  0  0  0  0  0  0  0
    0.6690    1.6880   -1.6170 C   0  0  0  0  0  0  0  0  0  0  0  0
    1.2030    6.6040    3.9730 H   0  0  0  0  0  0  0  0  0  0  0  0
    2.5120    5.9880    5.0060 H   0  0  0  0  0  0  0  0  0  0  0  0
    1.2030    4.9030    4.4880 H   0  0  0  0  0  0  0  0  0  0  0  0
    4.0530    3.8120    2.5210 H   0  0  0  0  0  0  0  0  0  0  0  0
    3.9910    4.2960    4.2290 H   0  0  0  0  0  0  0  0  0  0  0  0
    2.6910    3.3000    3.5400 H   0  0  0  0  0  0  0  0  0  0  0  0
    4.3370    6.1450    1.8960 H   0  0  0  0  0  0  0  0  0  0  0  0
    4.1830    6.7220    3.5690 H   0  0  0  0  0  0  0  0  0  0  0  0
    3.1090    7.3610    2.3070 H   0  0  0  0  0  0  0  0  0  0  0  0
    2.7250    3.0330    1.7560 H   0  0  0  0  0  0  0  0  0  0  0  0
   -0.0810    4.0740   -1.3270 H   0  0  0  0  0  0  0  0  0  0  0  0
    0.0050    7.3970    1.8680 H   0  0  0  0  0  0  0  0  0  0  0  0
    0.0170    8.2240    0.7800 H   0  0  0  0  0  0  0  0  0  0  0  0
   -0.7050    8.7630   -0.7520 H   0  0  0  0  0  0  0  0  0  0  0  0
    0.9540    8.1270   -0.7260 H   0  0  0  0  0  0  0  0  0  0  0  0
   -1.9110    6.6900    1.1490 H   0  0  0  0  0  0  0  0  0  0  0  0
   -2.6330    7.2280   -0.3830 H   0  0  0  0  0  0  0  0  0  0  0  0
   -2.3490    5.4980   -0.0940 H   0  0  0  0  0  0  0  0  0  0  0  0
    0.3410    6.4550   -2.4700 H   0  0  0  0  0  0  0  0  0  0  0  0
   -1.3180    7.0910   -2.4950 H   0  0  0  0  0  0  0  0  0  0  0  0
   -1.0340    5.3610   -2.2060 H   0  0  0  0  0  0  0  0  0  0  0  0
    2.8990    1.4850    0.9920 H   0  0  0  0  0  0  0  0  0  0  0  0
    0.1220   -0.9220   -3.7320 H   0  0  0  0  0  0  0  0  0  0  0  0
   -1.4420    0.7250   -4.7280 H   0  0  0  0  0  0  0  0  0  0  0  0
   -1.6570    2.9880   -3.7350 H   0  0  0  0  0  0  0  0  0  0  0  0
   -0.3080    3.6030   -1.7470 H   0  0  0  0  0  0  0  0  0  0  0  0
  1 28  1  0  0  0  0
  1 29  1  0  0  0  0
  1 30  1  0  0  0  0
  1  2  1  0  0  0  0
  2  3  1  0  0  0  0
  3 31  1  0  0  0  0
  3 32  1  0  0  0  0
  3 33  1  0  0  0  0
  2  4  1  0  0  0  0
  4 34  1  0  0  0  0
  4 35  1  0  0  0  0
  4 36  1  0  0  0  0
  2  5  1  0  0  0  0
  5  6  2  0  0  0  0
  6 37  1  0  0  0  0
  6  7  1  0  0  0  0
  7  8  2  0  0  0  0
  8 38  1  0  0  0  0
  8  9  1  0  0  0  0
  9 10  2  0  0  0  0
 10  5  1  0  0  0  0
 10 11  1  0  0  0  0
 11 39  1  0  0  0  0
  9 12  1  0  0  0  0
 12 13  1  0  0  0  0
 13 40  1  0  0  0  0
 13 41  1  0  0  0  0
 13 42  1  0  0  0  0
 12 14  1  0  0  0  0
 14 43  1  0  0  0  0
 14 44  1  0  0  0  0
 14 45  1  0  0  0  0
 12 15  1  0  0  0  0
 15 46  1  0  0  0  0
 15 47  1  0  0  0  0
 15 48  1  0  0  0  0
  7 16  1  0  0  0  0
 16 17  2  0  0  0  0
 17 49  1  0  0  0  0
 17 18  1  0  0  0  0
 18 19  2  0  0  0  0
 18 20  1  0  0  0  0
 20 21  2  0  0  0  0
 20 22  1  0  0  0  0
 22 23  1  0  0  0  0
 23 50  1  0  0  0  0
 23 24  2  0  0  0  0
 24 51  1  0  0  0  0
 24 25  1  0  0  0  0
 25 52  1  0  0  0  0
 25 26  2  0  0  0  0
 26 53  1  0  0  0  0
 26 27  1  0  0  0  0
 27 16  1  0  0  0  0
 27 22  2  0  0  0  0
M  END
>  <LOGBIO>
5.2400

>  <PRED_LOGBIO>
5.5600

>  <XV_RES>
-0.2660

>  <WHL_TMPL>
3

>  <ANCH>
18-25;17-15

$$$$
ROW45
  -MTS-   01071502543D 0   0.00000     0.00000     0

 48 51  0  0  0  0  0  0  0  0999 V2000
    3.3500   -0.1710   -4.5800 C   0  0  0  0  0  0  0  0  0  0  0  0
    2.8470    0.2950   -3.2170 C   0  0  0  0  0  0  0  0  0  0  0  0
    1.9870    1.5320   -3.4590 C   0  0  0  0  0  0  0  0  0  0  0  0
    4.0380    0.6510   -2.3080 C   0  0  0  0  0  0  0  0  0  0  0  0
    3.5970    0.9680   -0.9000 C   0  0  0  0  0  0  0  0  0  0  0  0
    2.4730    0.4370   -0.4000 C   0  0  0  0  0  0  0  0  0  0  0  0
    2.1270    0.8230    1.0190 C   0  0  0  0  0  0  0  0  0  0  0  0
    3.3950    0.9780    1.8250 C   0  0  0  0  0  0  0  0  0  0  0  0
    4.4550    1.4710    1.1710 C   0  0  0  0  0  0  0  0  0  0  0  0
    4.3780    1.8110   -0.1540 N   0  0  0  0  0  0  0  0  0  0  0  0
    5.7340    1.6520    1.8940 C   0  0  0  0  0  0  0  0  0  0  0  0
    6.3710    0.5500    2.4750 C   0  0  0  0  0  0  0  0  0  0  0  0
    7.5810    0.7220    3.1590 C   0  0  0  0  0  0  0  0  0  0  0  0
    8.1530    1.9950    3.2610 C   0  0  0  0  0  0  0  0  0  0  0  0
    7.5150    3.0980    2.6790 C   0  0  0  0  0  0  0  0  0  0  0  0
    6.3060    2.9260    1.9960 C   0  0  0  0  0  0  0  0  0  0  0  0
    1.2450   -0.2330    1.6410 C   0  0  0  0  0  0  0  0  0  0  0  0
    1.3270   -1.5600    1.2050 C   0  0  0  0  0  0  0  0  0  0  0  0
    0.5090   -2.5390    1.7820 C   0  0  0  0  0  0  0  0  0  0  0  0
   -0.3910   -2.1900    2.7960 C   0  0  0  0  0  0  0  0  0  0  0  0
   -1.1800   -3.1340    3.3530 F   0  0  0  0  0  0  0  0  0  0  0  0
   -0.4730   -0.8620    3.2330 C   0  0  0  0  0  0  0  0  0  0  0  0
    0.3450    0.1170    2.6550 C   0  0  0  0  0  0  0  0  0  0  0  0
    1.5830   -0.4790   -1.1480 C   0  0  0  0  0  0  0  0  0  0  0  0
    0.5600   -0.9430   -0.6480 O   0  0  0  0  0  0  0  0  0  0  0  0
    2.0030   -0.8130   -2.5600 C   0  0  0  0  0  0  0  0  0  0  0  0
    4.3030    0.3060   -4.7970 H   0  0  0  0  0  0  0  0  0  0  0  0
    2.6260    0.0990   -5.3460 H   0  0  0  0  0  0  0  0  0  0  0  0
    3.4800   -1.2510   -4.5680 H   0  0  0  0  0  0  0  0  0  0  0  0
    0.9560    1.2300   -3.6290 H   0  0  0  0  0  0  0  0  0  0  0  0
    2.0360    2.1840   -2.5890 H   0  0  0  0  0  0  0  0  0  0  0  0
    2.3570    2.0650   -4.3320 H   0  0  0  0  0  0  0  0  0  0  0  0
    4.7390   -0.1810   -2.2900 H   0  0  0  0  0  0  0  0  0  0  0  0
    4.5670    1.5060   -2.7240 H   0  0  0  0  0  0  0  0  0  0  0  0
    1.5660    1.7540    1.0250 H   0  0  0  0  0  0  0  0  0  0  0  0
    3.4440    0.7060    2.8690 H   0  0  0  0  0  0  0  0  0  0  0  0
    5.3090    1.8310   -0.5450 H   0  0  0  0  0  0  0  0  0  0  0  0
    5.9300   -0.4330    2.3960 H   0  0  0  0  0  0  0  0  0  0  0  0
    8.0730   -0.1290    3.6070 H   0  0  0  0  0  0  0  0  0  0  0  0
    9.0860    2.1280    3.7880 H   0  0  0  0  0  0  0  0  0  0  0  0
    7.9560    4.0800    2.7580 H   0  0  0  0  0  0  0  0  0  0  0  0
    5.8140    3.7760    1.5470 H   0  0  0  0  0  0  0  0  0  0  0  0
    2.0220   -1.8290    0.4230 H   0  0  0  0  0  0  0  0  0  0  0  0
    0.5720   -3.5630    1.4450 H   0  0  0  0  0  0  0  0  0  0  0  0
   -1.1670   -0.5930    4.0160 H   0  0  0  0  0  0  0  0  0  0  0  0
    0.2820    1.1410    2.9910 H   0  0  0  0  0  0  0  0  0  0  0  0
    2.5670   -1.7420   -2.5580 H   0  0  0  0  0  0  0  0  0  0  0  0
    1.1170   -0.9970   -3.1640 H   0  0  0  0  0  0  0  0  0  0  0  0
  1 27  1  0  0  0  0
  1 28  1  0  0  0  0
  1 29  1  0  0  0  0
  1  2  1  0  0  0  0
  2  3  1  0  0  0  0
  3 30  1  0  0  0  0
  3 31  1  0  0  0  0
  3 32  1  0  0  0  0
  2  4  1  0  0  0  0
  4 33  1  0  0  0  0
  4 34  1  0  0  0  0
  4  5  1  0  0  0  0
  5  6  2  0  0  0  0
  6  7  1  0  0  0  0
  7 35  1  0  0  0  0
  7  8  1  0  0  0  0
  8 36  1  0  0  0  0
  8  9  2  0  0  0  0
  9 10  1  0  0  0  0
 10  5  1  0  0  0  0
 10 37  1  0  0  0  0
  9 11  1  0  0  0  0
 11 12  2  0  0  0  0
 12 38  1  0  0  0  0
 12 13  1  0  0  0  0
 13 39  1  0  0  0  0
 13 14  2  0  0  0  0
 14 40  1  0  0  0  0
 14 15  1  0  0  0  0
 15 41  1  0  0  0  0
 15 16  2  0  0  0  0
 16 11  1  0  0  0  0
 16 42  1  0  0  0  0
  7 17  1  0  0  0  0
 17 18  2  0  0  0  0
 18 43  1  0  0  0  0
 18 19  1  0  0  0  0
 19 44  1  0  0  0  0
 19 20  2  0  0  0  0
 20 21  1  0  0  0  0
 20 22  1  0  0  0  0
 22 45  1  0  0  0  0
 22 23  2  0  0  0  0
 23 17  1  0  0  0  0
 23 46  1  0  0  0  0
  6 24  1  0  0  0  0
 24 25  2  0  0  0  0
 24 26  1  0  0  0  0
 26  2  1  0  0  0  0
 26 47  1  0  0  0  0
 26 48  1  0  0  0  0
M  END
>  <LOGBIO>
5.5400

>  <PRED_LOGBIO>
4.9400

>  <XV_RES>
0.8600

>  <WHL_TMPL>
1

>  <ANCH>
3-42;33-34

$$$$
ROW46
  -MTS-   01071502543D 0   0.00000     0.00000     0

 77 81  0  0  1  0  0  0  0  0999 V2000
    0.1170   -4.3970    8.1920 C   0  0  0  0  0  0  0  0  0  0  0  0
   -0.8430   -3.7100    9.1340 C   0  0  0  0  0  0  0  0  0  0  0  0
   -0.9300   -2.3730    9.1440 C   0  0  0  0  0  0  0  0  0  0  0  0
   -0.0690   -1.5530    8.2130 C   0  0  2  0  0  0  0  0  0  0  0  0
   -0.8030   -1.3280    6.8780 C   0  0  0  0  0  0  0  0  0  0  0  0
    0.3560   -1.4920    5.8770 C   0  0  2  0  0  0  0  0  0  0  0  0
    0.8420   -0.2070    5.4800 O   0  0  0  0  0  0  0  0  0  0  0  0
   -0.1110   -2.3000    4.6680 C   0  0  1  0  0  0  0  0  0  0  0  0
    1.0110   -2.2660    3.6140 C   0  0  0  0  0  0  0  0  0  0  0  0
    0.7050   -1.0940    2.6640 C   0  0  0  0  0  0  0  0  0  0  0  0
   -0.5990   -0.4410    3.1610 C   0  0  2  0  0  0  0  0  0  0  0  0
   -1.2740   -1.5350    4.0080 C   0  0  2  0  0  0  0  0  0  0  0  0
   -2.4720   -0.9760    4.7990 C   0  0  0  0  0  0  0  0  0  0  0  0
   -3.4830   -0.2790    3.8700 C   0  0  0  0  0  0  0  0  0  0  0  0
   -2.8080    0.8150    3.0230 C   0  0  1  0  0  0  0  0  0  0  0  0
   -1.6100    0.2560    2.2320 C   0  0  2  0  0  0  0  0  0  0  0  0
   -2.1690   -0.8270    1.3140 C   0  0  0  0  0  0  0  0  0  0  0  0
   -0.9350    1.3510    1.3850 C   0  0  0  0  0  0  0  0  0  0  0  0
   -1.9460    2.0480    0.4560 C   0  0  0  0  0  0  0  0  0  0  0  0
   -3.1440    2.6070    1.2460 C   0  0  1  0  0  0  0  0  0  0  0  0
   -4.1530    3.3070    0.3170 C   0  0  0  0  0  0  0  0  0  0  0  0
   -4.6560    2.2380   -0.6500 C   0  0  0  0  0  0  0  0  0  0  0  0
   -3.4810    4.4480   -0.4410 C   0  0  0  0  0  0  0  0  0  0  0  0
   -5.3640    3.7980    1.0720 C   0  0  0  0  0  0  0  0  0  0  0  0
   -5.7780    4.9290    0.9560 O   0  0  0  0  0  0  0  0  0  0  0  0
   -6.0280    2.7920    1.9820 C   0  0  0  0  0  0  0  0  0  0  0  0
   -4.9990    2.0950    2.8930 C   0  0  0  0  0  0  0  0  0  0  0  0
   -3.8190    1.5130    2.0940 C   0  0  2  0  0  0  0  0  0  0  0  0
   -4.3970    0.4310    1.1860 C   0  0  0  0  0  0  0  0  0  0  0  0
    1.4380   -2.2460    6.6130 C   0  0  0  0  0  0  0  0  0  0  0  0
    2.3950   -2.7550    6.1100 O   0  0  0  0  0  0  0  0  0  0  0  0
    1.1480   -2.2500    7.9310 O   0  0  0  0  0  0  0  0  0  0  0  0
   -1.7040   -4.5290   10.0650 C   0  0  0  0  0  0  0  0  0  0  0  0
   -0.1380   -4.1430    7.1660 H   0  0  0  0  0  0  0  0  0  0  0  0
    0.0480   -5.4750    8.3270 H   0  0  0  0  0  0  0  0  0  0  0  0
    1.1320   -4.0690    8.4050 H   0  0  0  0  0  0  0  0  0  0  0  0
   -1.6160   -1.8810    9.8170 H   0  0  0  0  0  0  0  0  0  0  0  0
    0.1500   -0.5970    8.6830 H   0  0  0  0  0  0  0  0  0  0  0  0
   -1.5850   -2.0660    6.7160 H   0  0  0  0  0  0  0  0  0  0  0  0
   -1.2490   -0.3370    6.8230 H   0  0  0  0  0  0  0  0  0  0  0  0
    1.1380    0.3050    6.2490 H   0  0  0  0  0  0  0  0  0  0  0  0
   -0.3910   -3.3170    4.9350 H   0  0  0  0  0  0  0  0  0  0  0  0
    0.9370   -3.1830    3.0320 H   0  0  0  0  0  0  0  0  0  0  0  0
    1.9570   -2.0730    4.1160 H   0  0  0  0  0  0  0  0  0  0  0  0
    0.5010   -1.5180    1.6830 H   0  0  0  0  0  0  0  0  0  0  0  0
    1.5100   -0.3660    2.7330 H   0  0  0  0  0  0  0  0  0  0  0  0
   -0.2860    0.3210    3.8710 H   0  0  0  0  0  0  0  0  0  0  0  0
   -1.7040   -2.2300    3.2900 H   0  0  0  0  0  0  0  0  0  0  0  0
   -2.0730   -0.2040    5.4530 H   0  0  0  0  0  0  0  0  0  0  0  0
   -2.9760   -1.8080    5.2870 H   0  0  0  0  0  0  0  0  0  0  0  0
   -4.1930    0.2300    4.5180 H   0  0  0  0  0  0  0  0  0  0  0  0
   -3.8960   -1.0260    3.1950 H   0  0  0  0  0  0  0  0  0  0  0  0
   -2.4230    1.5670    3.7080 H   0  0  0  0  0  0  0  0  0  0  0  0
   -3.2180   -0.6250    1.1120 H   0  0  0  0  0  0  0  0  0  0  0  0
   -1.6130   -0.8310    0.3790 H   0  0  0  0  0  0  0  0  0  0  0  0
   -2.0730   -1.7970    1.7980 H   0  0  0  0  0  0  0  0  0  0  0  0
   -0.2240    0.8410    0.7370 H   0  0  0  0  0  0  0  0  0  0  0  0
   -0.5210    2.0970    2.0600 H   0  0  0  0  0  0  0  0  0  0  0  0
   -2.3440    1.2760   -0.1980 H   0  0  0  0  0  0  0  0  0  0  0  0
   -1.4420    2.8800   -0.0320 H   0  0  0  0  0  0  0  0  0  0  0  0
   -2.7590    3.3580    1.9320 H   0  0  0  0  0  0  0  0  0  0  0  0
   -4.0830    2.2870   -1.5740 H   0  0  0  0  0  0  0  0  0  0  0  0
   -4.5340    1.2550   -0.2000 H   0  0  0  0  0  0  0  0  0  0  0  0
   -5.7080    2.4110   -0.8660 H   0  0  0  0  0  0  0  0  0  0  0  0
   -2.4490    4.1810   -0.6600 H   0  0  0  0  0  0  0  0  0  0  0  0
   -3.5010    5.3490    0.1690 H   0  0  0  0  0  0  0  0  0  0  0  0
   -4.0140    4.6290   -1.3720 H   0  0  0  0  0  0  0  0  0  0  0  0
   -6.4380    2.0180    1.3370 H   0  0  0  0  0  0  0  0  0  0  0  0
   -6.7400    3.3160    2.6150 H   0  0  0  0  0  0  0  0  0  0  0  0
   -5.5140    1.2460    3.3380 H   0  0  0  0  0  0  0  0  0  0  0  0
   -4.6060    2.8350    3.5870 H   0  0  0  0  0  0  0  0  0  0  0  0
   -5.4840    0.4650    1.2140 H   0  0  0  0  0  0  0  0  0  0  0  0
   -4.1030   -0.5250    1.6140 H   0  0  0  0  0  0  0  0  0  0  0  0
   -3.9840    0.6070    0.1950 H   0  0  0  0  0  0  0  0  0  0  0  0
   -1.4830   -4.2590   11.0960 H   0  0  0  0  0  0  0  0  0  0  0  0
   -1.4960   -5.5870    9.9150 H   0  0  0  0  0  0  0  0  0  0  0  0
   -2.7530   -4.3330    9.8560 H   0  0  0  0  0  0  0  0  0  0  0  0
  1 34  1  0  0  0  0
  1 35  1  0  0  0  0
  1 36  1  0  0  0  0
  1  2  1  0  0  0  0
  2  3  2  0  0  0  0
  3 37  1  0  0  0  0
  3  4  1  0  0  0  0
  4 38  1  0  0  0  0
  4  5  1  0  0  0  0
  5 39  1  0  0  0  0
  5 40  1  0  0  0  0
  5  6  1  0  0  0  0
  6  7  1  0  0  0  0
  7 41  1  0  0  0  0
  6  8  1  0  0  0  0
  8 42  1  0  0  0  0
  8  9  1  0  0  0  0
  9 43  1  0  0  0  0
  9 44  1  0  0  0  0
  9 10  1  0  0  0  0
 10 45  1  0  0  0  0
 10 46  1  0  0  0  0
 10 11  1  0  0  0  0
 11 47  1  0  0  0  0
 11 12  1  0  0  0  0
 12  8  1  0  0  0  0
 12 48  1  0  0  0  0
 12 13  1  0  0  0  0
 13 49  1  0  0  0  0
 13 50  1  0  0  0  0
 13 14  1  0  0  0  0
 14 51  1  0  0  0  0
 14 52  1  0  0  0  0
 14 15  1  0  0  0  0
 15 53  1  0  0  0  0
 15 16  1  0  0  0  0
 16 11  1  0  0  0  0
 16 17  1  0  0  0  0
 17 54  1  0  0  0  0
 17 55  1  0  0  0  0
 17 56  1  0  0  0  0
 16 18  1  0  0  0  0
 18 57  1  0  0  0  0
 18 58  1  0  0  0  0
 18 19  1  0  0  0  0
 19 59  1  0  0  0  0
 19 60  1  0  0  0  0
 19 20  1  0  0  0  0
 20 61  1  0  0  0  0
 20 21  1  0  0  0  0
 21 22  1  0  0  0  0
 22 62  1  0  0  0  0
 22 63  1  0  0  0  0
 22 64  1  0  0  0  0
 21 23  1  0  0  0  0
 23 65  1  0  0  0  0
 23 66  1  0  0  0  0
 23 67  1  0  0  0  0
 21 24  1  0  0  0  0
 24 25  2  0  0  0  0
 24 26  1  0  0  0  0
 26 68  1  0  0  0  0
 26 69  1  0  0  0  0
 26 27  1  0  0  0  0
 27 70  1  0  0  0  0
 27 71  1  0  0  0  0
 27 28  1  0  0  0  0
 28 15  1  0  0  0  0
 28 20  1  0  0  0  0
 28 29  1  0  0  0  0
 29 72  1  0  0  0  0
 29 73  1  0  0  0  0
 29 74  1  0  0  0  0
  6 30  1  0  0  0  0
 30 31  2  0  0  0  0
 30 32  1  0  0  0  0
 32  4  1  0  0  0  0
  2 33  1  0  0  0  0
 33 75  1  0  0  0  0
 33 76  1  0  0  0  0
 33 77  1  0  0  0  0
M  END
>  <LOGBIO>
4.8800

>  <PRED_LOGBIO>
4.6700

>  <XV_RES>
0.2200

>  <WHL_TMPL>
1

>  <ANCH>
14-34;66-67

$$$$
ROW48
  -MTS-   01071502543D 0   0.00000     0.00000     0

 65 69  0  0  0  0  0  0  0  0999 V2000
   -8.3590   -1.0040   -5.4110 O   0  0  0  0  0  0  0  0  0  0  0  0
   -7.9540   -1.7690   -6.4080 C   0  0  0  0  0  0  0  0  0  0  0  0
   -8.7640   -2.2110   -7.2050 O   0  0  0  0  0  0  0  0  0  0  0  0
   -6.5170   -2.0900   -6.5580 C   0  0  0  0  0  0  0  0  0  0  0  0
   -5.9850   -3.2250   -5.9340 C   0  0  0  0  0  0  0  0  0  0  0  0
   -4.6250   -3.5280   -6.0760 C   0  0  0  0  0  0  0  0  0  0  0  0
   -3.7990   -2.6970   -6.8420 C   0  0  0  0  0  0  0  0  0  0  0  0
   -2.3320   -3.0250   -6.9950 C   0  0  0  0  0  0  0  0  0  0  0  0
   -1.5710   -2.3780   -5.9170 N   0  0  0  0  0  0  0  0  0  0  0  0
   -1.0650   -1.1150   -6.0790 C   0  0  0  0  0  0  0  0  0  0  0  0
   -1.1770   -0.3450   -7.1450 N   0  0  0  0  0  0  0  0  0  0  0  0
   -1.8150   -0.5840   -8.3680 C   0  0  0  0  0  0  0  0  0  0  0  0
   -3.1610   -0.2360   -8.5340 C   0  0  0  0  0  0  0  0  0  0  0  0
   -3.8000   -0.4760   -9.7570 C   0  0  0  0  0  0  0  0  0  0  0  0
   -3.0930   -1.0630  -10.8130 C   0  0  0  0  0  0  0  0  0  0  0  0
   -1.7470   -1.4110  -10.6460 C   0  0  0  0  0  0  0  0  0  0  0  0
   -1.1090   -1.1720   -9.4240 C   0  0  0  0  0  0  0  0  0  0  0  0
   -3.7820   -1.3210  -12.1310 C   0  0  0  0  0  0  0  0  0  0  0  0
   -4.7320   -0.4100  -12.3210 F   0  0  0  0  0  0  0  0  0  0  0  0
   -4.3280   -2.5340  -12.1160 F   0  0  0  0  0  0  0  0  0  0  0  0
   -2.8930   -1.2480  -13.1180 F   0  0  0  0  0  0  0  0  0  0  0  0
   -0.2330   -0.7260   -4.5660 S   0  0  0  0  0  0  0  0  0  0  0  0
   -0.5790   -2.2590   -3.7520 C   0  0  0  0  0  0  0  0  0  0  0  0
   -0.2220   -2.6480   -2.5200 C   0  0  0  0  0  0  0  0  0  0  0  0
    0.5660   -1.7400   -1.6560 C   0  0  0  0  0  0  0  0  0  0  0  0
    1.9650   -1.7790   -1.6920 C   0  0  0  0  0  0  0  0  0  0  0  0
    2.7100   -0.9200   -0.8750 C   0  0  0  0  0  0  0  0  0  0  0  0
    2.0560   -0.0230   -0.0220 C   0  0  0  0  0  0  0  0  0  0  0  0
    0.6570    0.0150    0.0140 C   0  0  0  0  0  0  0  0  0  0  0  0
    0.0170    0.8930    0.8490 O   0  0  0  0  0  0  0  0  0  0  0  0
   -1.4130    0.8960    0.8520 C   0  0  0  0  0  0  0  0  0  0  0  0
   -1.9120    1.9280    1.8350 C   0  0  0  0  0  0  0  0  0  0  0  0
   -3.0700    1.6810    2.5820 C   0  0  0  0  0  0  0  0  0  0  0  0
   -3.5330    2.6370    3.4930 C   0  0  0  0  0  0  0  0  0  0  0  0
   -2.8370    3.8410    3.6580 C   0  0  0  0  0  0  0  0  0  0  0  0
   -1.6790    4.0890    2.9110 C   0  0  0  0  0  0  0  0  0  0  0  0
   -1.2170    3.1320    1.9990 C   0  0  0  0  0  0  0  0  0  0  0  0
   -0.0880   -0.8430   -0.8030 C   0  0  0  0  0  0  0  0  0  0  0  0
   -1.3580   -3.0060   -4.7640 C   0  0  0  0  0  0  0  0  0  0  0  0
   -1.7830   -4.1410   -4.5530 O   0  0  0  0  0  0  0  0  0  0  0  0
   -4.3310   -1.5630   -7.4650 C   0  0  0  0  0  0  0  0  0  0  0  0
   -5.6900   -1.2590   -7.3230 C   0  0  0  0  0  0  0  0  0  0  0  0
   -9.3220   -0.9080   -5.4790 H   0  0  0  0  0  0  0  0  0  0  0  0
   -6.6220   -3.8660   -5.3440 H   0  0  0  0  0  0  0  0  0  0  0  0
   -4.2150   -4.4040   -5.5960 H   0  0  0  0  0  0  0  0  0  0  0  0
   -2.1940   -4.1030   -6.9400 H   0  0  0  0  0  0  0  0  0  0  0  0
   -1.9780   -2.6620   -7.9570 H   0  0  0  0  0  0  0  0  0  0  0  0
   -3.7060    0.2170   -7.7200 H   0  0  0  0  0  0  0  0  0  0  0  0
   -4.8380   -0.2070   -9.8850 H   0  0  0  0  0  0  0  0  0  0  0  0
   -1.2020   -1.8650  -11.4610 H   0  0  0  0  0  0  0  0  0  0  0  0
   -0.0700   -1.4400   -9.2950 H   0  0  0  0  0  0  0  0  0  0  0  0
   -0.5100   -3.6240   -2.1570 H   0  0  0  0  0  0  0  0  0  0  0  0
    2.4690   -2.4710   -2.3500 H   0  0  0  0  0  0  0  0  0  0  0  0
    3.7890   -0.9500   -0.9030 H   0  0  0  0  0  0  0  0  0  0  0  0
    2.6310    0.6390    0.6080 H   0  0  0  0  0  0  0  0  0  0  0  0
   -1.7280   -0.0750    1.2290 H   0  0  0  0  0  0  0  0  0  0  0  0
   -1.7760    1.1630   -0.1380 H   0  0  0  0  0  0  0  0  0  0  0  0
   -3.6060    0.7520    2.4550 H   0  0  0  0  0  0  0  0  0  0  0  0
   -4.4260    2.4470    4.0700 H   0  0  0  0  0  0  0  0  0  0  0  0
   -3.1940    4.5800    4.3610 H   0  0  0  0  0  0  0  0  0  0  0  0
   -1.1430    5.0170    3.0370 H   0  0  0  0  0  0  0  0  0  0  0  0
   -0.3240    3.3230    1.4230 H   0  0  0  0  0  0  0  0  0  0  0  0
   -1.1680   -0.8140   -0.7750 H   0  0  0  0  0  0  0  0  0  0  0  0
   -3.6930   -0.9210   -8.0550 H   0  0  0  0  0  0  0  0  0  0  0  0
   -6.1010   -0.3840   -7.8040 H   0  0  0  0  0  0  0  0  0  0  0  0
  1 43  1  0  0  0  0
  1  2  1  0  0  0  0
  2  3  2  0  0  0  0
  2  4  1  0  0  0  0
  4  5  2  0  0  0  0
  5 44  1  0  0  0  0
  5  6  1  0  0  0  0
  6 45  1  0  0  0  0
  6  7  2  0  0  0  0
  7  8  1  0  0  0  0
  8 46  1  0  0  0  0
  8 47  1  0  0  0  0
  8  9  1  0  0  0  0
  9 10  1  0  0  0  0
 10 11  2  0  0  0  0
 11 12  1  0  0  0  0
 12 13  2  0  0  0  0
 13 48  1  0  0  0  0
 13 14  1  0  0  0  0
 14 49  1  0  0  0  0
 14 15  2  0  0  0  0
 15 16  1  0  0  0  0
 16 50  1  0  0  0  0
 16 17  2  0  0  0  0
 17 12  1  0  0  0  0
 17 51  1  0  0  0  0
 15 18  1  0  0  0  0
 18 19  1  0  0  0  0
 18 20  1  0  0  0  0
 18 21  1  0  0  0  0
 10 22  1  0  0  0  0
 22 23  1  0  0  0  0
 23 24  2  0  0  0  0
 24 52  1  0  0  0  0
 24 25  1  0  0  0  0
 25 26  2  0  0  0  0
 26 53  1  0  0  0  0
 26 27  1  0  0  0  0
 27 54  1  0  0  0  0
 27 28  2  0  0  0  0
 28 55  1  0  0  0  0
 28 29  1  0  0  0  0
 29 30  1  0  0  0  0
 30 31  1  0  0  0  0
 31 56  1  0  0  0  0
 31 57  1  0  0  0  0
 31 32  1  0  0  0  0
 32 33  2  0  0  0  0
 33 58  1  0  0  0  0
 33 34  1  0  0  0  0
 34 59  1  0  0  0  0
 34 35  2  0  0  0  0
 35 60  1  0  0  0  0
 35 36  1  0  0  0  0
 36 61  1  0  0  0  0
 36 37  2  0  0  0  0
 37 32  1  0  0  0  0
 37 62  1  0  0  0  0
 29 38  2  0  0  0  0
 38 25  1  0  0  0  0
 38 63  1  0  0  0  0
 23 39  1  0  0  0  0
 39  9  1  0  0  0  0
 39 40  2  0  0  0  0
  7 41  1  0  0  0  0
 41 64  1  0  0  0  0
 41 42  2  0  0  0  0
 42  4  1  0  0  0  0
 42 65  1  0  0  0  0
M  END
>  <LOGBIO>
5.2500

>  <PRED_LOGBIO>
5.3000

>  <XV_RES>
-0.2070

>  <WHL_TMPL>
2

>  <ANCH>
11-12;43-44

$$$$
ROW49
  -MTS-   01071502543D 0   0.00000     0.00000     0

 81 85  0  0  1  0  0  0  0  0999 V2000
    5.6840    4.8010    4.6850 C   0  0  0  0  0  0  0  0  0  0  0  0
    5.1120    3.6490    3.8640 C   0  0  2  0  0  0  0  0  0  0  0  0
    5.3160    4.0270    2.3850 C   0  0  0  0  0  0  0  0  0  0  0  0
    4.5680    3.0600    1.4490 C   0  0  0  0  0  0  0  0  0  0  0  0
    3.0730    2.9740    1.8060 C   0  0  2  0  0  0  0  0  0  0  0  0
    2.3000    2.0190    0.8770 C   0  0  0  0  0  0  0  0  0  0  0  0
    0.8020    1.9800    1.2340 C   0  0  0  0  0  0  0  0  0  0  0  0
    0.5960    1.6010    2.7130 C   0  0  2  0  0  0  0  0  0  0  0  0
    1.0040    0.1430    2.9030 C   0  0  0  0  0  0  0  0  0  0  0  0
    1.4090    2.4630    3.6490 C   0  0  0  0  0  0  0  0  0  0  0  0
    0.8980    3.0170    4.7580 C   0  0  0  0  0  0  0  0  0  0  0  0
   -0.5400    2.8330    5.1790 C   0  0  0  0  0  0  0  0  0  0  0  0
   -1.2470    1.6790    4.4440 C   0  0  2  0  0  0  0  0  0  0  0  0
   -2.7660    1.7390    4.6940 C   0  0  1  0  0  0  0  0  0  0  0  0
   -3.2650    3.0760    4.1550 C   0  0  0  0  0  0  0  0  0  0  0  0
   -3.0900    1.6980    6.1990 C   0  0  0  0  0  0  0  0  0  0  0  0
   -4.6090    1.7580    6.4490 C   0  0  0  0  0  0  0  0  0  0  0  0
   -5.3500    0.6460    5.6830 C   0  0  2  0  0  0  0  0  0  0  0  0
   -6.7450    0.9370    5.8020 O   0  0  0  0  0  0  0  0  0  0  0  0
   -5.0250    0.6870    4.1780 C   0  0  0  0  0  0  0  0  0  0  0  0
   -5.7160   -0.4720    3.4650 C   0  0  0  0  0  0  0  0  0  0  0  0
   -5.9730    1.0960    5.3020 C   0  0  0  0  0  0  0  0  0  0  0  0
   -3.5070    0.6270    3.9280 C   0  0  2  0  0  0  0  0  0  0  0  0
   -3.1820    0.6680    2.4230 C   0  0  0  0  0  0  0  0  0  0  0  0
   -1.6640    0.6080    2.1730 C   0  0  0  0  0  0  0  0  0  0  0  0
   -0.9220    1.7200    2.9390 C   0  0  1  0  0  0  0  0  0  0  0  0
   -1.3830    3.0660    2.3880 C   0  0  0  0  0  0  0  0  0  0  0  0
    2.8680    2.5970    3.2850 C   0  0  2  0  0  0  0  0  0  0  0  0
    3.6160    3.5630    4.2220 C   0  0  1  0  0  0  0  0  0  0  0  0
    3.0320    4.9490    3.9640 C   0  0  0  0  0  0  0  0  0  0  0  0
    2.4880    4.3530    1.6130 C   0  0  0  0  0  0  0  0  0  0  0  0
    1.3170    4.4800    1.2960 O   0  0  0  0  0  0  0  0  0  0  0  0
    3.2450    5.4210    1.7880 O   0  0  0  0  0  0  0  0  0  0  0  0
    4.9090    5.5460    4.8540 H   0  0  0  0  0  0  0  0  0  0  0  0
    6.0400    4.4240    5.6410 H   0  0  0  0  0  0  0  0  0  0  0  0
    6.5120    5.2560    4.1440 H   0  0  0  0  0  0  0  0  0  0  0  0
    5.6190    2.7160    4.0980 H   0  0  0  0  0  0  0  0  0  0  0  0
    6.3760    3.8940    2.1790 H   0  0  0  0  0  0  0  0  0  0  0  0
    4.9170    5.0270    2.2310 H   0  0  0  0  0  0  0  0  0  0  0  0
    4.9840    2.0720    1.6320 H   0  0  0  0  0  0  0  0  0  0  0  0
    4.6540    3.4380    0.4320 H   0  0  0  0  0  0  0  0  0  0  0  0
    2.6880    1.0220    1.0710 H   0  0  0  0  0  0  0  0  0  0  0  0
    2.3970    2.3840   -0.1430 H   0  0  0  0  0  0  0  0  0  0  0  0
    0.3670    1.1740    0.6470 H   0  0  0  0  0  0  0  0  0  0  0  0
    0.3870    2.9730    1.0750 H   0  0  0  0  0  0  0  0  0  0  0  0
    2.0260    0.0970    3.2720 H   0  0  0  0  0  0  0  0  0  0  0  0
    0.9380   -0.3780    1.9500 H   0  0  0  0  0  0  0  0  0  0  0  0
    0.3370   -0.3290    3.6210 H   0  0  0  0  0  0  0  0  0  0  0  0
    1.5440    3.6210    5.3770 H   0  0  0  0  0  0  0  0  0  0  0  0
   -1.0580    3.7410    4.8790 H   0  0  0  0  0  0  0  0  0  0  0  0
   -0.5570    2.6100    6.2440 H   0  0  0  0  0  0  0  0  0  0  0  0
   -0.8730    0.7400    4.8460 H   0  0  0  0  0  0  0  0  0  0  0  0
   -3.3020    3.8020    4.9640 H   0  0  0  0  0  0  0  0  0  0  0  0
   -2.5880    3.4310    3.3800 H   0  0  0  0  0  0  0  0  0  0  0  0
   -4.2610    2.9490    3.7360 H   0  0  0  0  0  0  0  0  0  0  0  0
   -2.6730    2.6070    6.6270 H   0  0  0  0  0  0  0  0  0  0  0  0
   -2.7160    0.7600    6.6020 H   0  0  0  0  0  0  0  0  0  0  0  0
   -4.9520    2.7010    6.0290 H   0  0  0  0  0  0  0  0  0  0  0  0
   -4.7840    1.6130    7.5130 H   0  0  0  0  0  0  0  0  0  0  0  0
   -5.1010   -0.3280    6.0970 H   0  0  0  0  0  0  0  0  0  0  0  0
   -7.2610    0.4390    5.1480 H   0  0  0  0  0  0  0  0  0  0  0  0
   -6.7960   -0.3590    3.5340 H   0  0  0  0  0  0  0  0  0  0  0  0
   -5.4600   -1.3750    4.0160 H   0  0  0  0  0  0  0  0  0  0  0  0
   -5.3450   -0.4700    2.4420 H   0  0  0  0  0  0  0  0  0  0  0  0
   -5.5190    0.8620    6.2620 H   0  0  0  0  0  0  0  0  0  0  0  0
   -6.1660    2.1650    5.2420 H   0  0  0  0  0  0  0  0  0  0  0  0
   -6.9100    0.5520    5.2020 H   0  0  0  0  0  0  0  0  0  0  0  0
   -3.1510   -0.3260    4.3120 H   0  0  0  0  0  0  0  0  0  0  0  0
   -3.5140    1.6400    2.0640 H   0  0  0  0  0  0  0  0  0  0  0  0
   -3.6390   -0.2010    1.9530 H   0  0  0  0  0  0  0  0  0  0  0  0
   -1.5190    0.8170    1.1140 H   0  0  0  0  0  0  0  0  0  0  0  0
   -1.2980   -0.3520    2.5280 H   0  0  0  0  0  0  0  0  0  0  0  0
   -0.5760    3.7910    2.4810 H   0  0  0  0  0  0  0  0  0  0  0  0
   -2.2470    3.4120    2.9510 H   0  0  0  0  0  0  0  0  0  0  0  0
   -1.6520    2.9570    1.3400 H   0  0  0  0  0  0  0  0  0  0  0  0
    3.3210    1.6170    3.4220 H   0  0  0  0  0  0  0  0  0  0  0  0
    3.4840    3.2720    5.2620 H   0  0  0  0  0  0  0  0  0  0  0  0
    2.8420    5.4450    4.9140 H   0  0  0  0  0  0  0  0  0  0  0  0
    2.1000    4.8530    3.4120 H   0  0  0  0  0  0  0  0  0  0  0  0
    3.7390    5.5380    3.3830 H   0  0  0  0  0  0  0  0  0  0  0  0
    2.6990    6.2050    1.6210 H   0  0  0  0  0  0  0  0  0  0  0  0
  1 34  1  0  0  0  0
  1 35  1  0  0  0  0
  1 36  1  0  0  0  0
  1  2  1  0  0  0  0
  2 37  1  0  0  0  0
  2  3  1  0  0  0  0
  3 38  1  0  0  0  0
  3 39  1  0  0  0  0
  3  4  1  0  0  0  0
  4 40  1  0  0  0  0
  4 41  1  0  0  0  0
  4  5  1  0  0  0  0
  5  6  1  0  0  0  0
  6 42  1  0  0  0  0
  6 43  1  0  0  0  0
  6  7  1  0  0  0  0
  7 44  1  0  0  0  0
  7 45  1  0  0  0  0
  7  8  1  0  0  0  0
  8  9  1  0  0  0  0
  9 46  1  0  0  0  0
  9 47  1  0  0  0  0
  9 48  1  0  0  0  0
  8 10  1  0  0  0  0
 10 11  2  0  0  0  0
 11 49  1  0  0  0  0
 11 12  1  0  0  0  0
 12 50  1  0  0  0  0
 12 51  1  0  0  0  0
 12 13  1  0  0  0  0
 13 52  1  0  0  0  0
 13 14  1  0  0  0  0
 14 15  1  0  0  0  0
 15 53  1  0  0  0  0
 15 54  1  0  0  0  0
 15 55  1  0  0  0  0
 14 16  1  0  0  0  0
 16 56  1  0  0  0  0
 16 57  1  0  0  0  0
 16 17  1  0  0  0  0
 17 58  1  0  0  0  0
 17 59  1  0  0  0  0
 17 18  1  0  0  0  0
 18 60  1  0  0  0  0
 18 19  1  0  0  0  0
 19 61  1  0  0  0  0
 18 20  1  0  0  0  0
 20 21  1  0  0  0  0
 21 62  1  0  0  0  0
 21 63  1  0  0  0  0
 21 64  1  0  0  0  0
 20 22  1  0  0  0  0
 22 65  1  0  0  0  0
 22 66  1  0  0  0  0
 22 67  1  0  0  0  0
 20 23  1  0  0  0  0
 23 14  1  0  0  0  0
 23 68  1  0  0  0  0
 23 24  1  0  0  0  0
 24 69  1  0  0  0  0
 24 70  1  0  0  0  0
 24 25  1  0  0  0  0
 25 71  1  0  0  0  0
 25 72  1  0  0  0  0
 25 26  1  0  0  0  0
 26  8  1  0  0  0  0
 26 13  1  0  0  0  0
 26 27  1  0  0  0  0
 27 73  1  0  0  0  0
 27 74  1  0  0  0  0
 27 75  1  0  0  0  0
 10 28  1  0  0  0  0
 28  5  1  0  0  0  0
 28 76  1  0  0  0  0
 28 29  1  0  0  0  0
 29  2  1  0  0  0  0
 29 77  1  0  0  0  0
 29 30  1  0  0  0  0
 30 78  1  0  0  0  0
 30 79  1  0  0  0  0
 30 80  1  0  0  0  0
  5 31  1  0  0  0  0
 31 32  2  0  0  0  0
 31 33  1  0  0  0  0
 33 81  1  0  0  0  0
M  END
>  <LOGBIO>
5.5100

>  <PRED_LOGBIO>
5.1800

>  <XV_RES>
0.3440

>  <WHL_TMPL>
1

>  <ANCH>
18-23;48-49

$$$$
ROW50
  -MTS-   01071502543D 0   0.00000     0.00000     0

 35 37  0  0  0  0  0  0  0  0999 V2000
    6.9130    3.3810   -0.8220 C   0  0  0  0  0  0  0  0  0  0  0  0
    5.7280    4.0790   -0.3050 N   0  0  0  0  0  0  0  0  0  0  0  0
    4.4400    3.7300   -0.7740 C   0  0  0  0  0  0  0  0  0  0  0  0
    3.9190    4.3490   -1.8430 N   0  0  0  0  0  0  0  0  0  0  0  0
    2.7000    4.0270   -2.2970 C   0  0  0  0  0  0  0  0  0  0  0  0
    2.1840    4.6940   -3.4170 N   0  0  0  0  0  0  0  0  0  0  0  0
    1.9650    3.0790   -1.6990 N   0  0  0  0  0  0  0  0  0  0  0  0
    2.4280    2.4230   -0.6270 C   0  0  0  0  0  0  0  0  0  0  0  0
    1.6790    1.4780   -0.0420 N   0  0  0  0  0  0  0  0  0  0  0  0
    2.1100    0.8020    1.0310 C   0  0  0  0  0  0  0  0  0  0  0  0
    3.3700    1.0640    1.5820 C   0  0  0  0  0  0  0  0  0  0  0  0
    4.1770    2.0460    0.9940 C   0  0  0  0  0  0  0  0  0  0  0  0
    3.6980    2.7350   -0.1270 C   0  0  0  0  0  0  0  0  0  0  0  0
    1.2450   -0.2330    1.6410 C   0  0  0  0  0  0  0  0  0  0  0  0
    1.3270   -1.5600    1.2050 C   0  0  0  0  0  0  0  0  0  0  0  0
    0.5090   -2.5390    1.7820 C   0  0  0  0  0  0  0  0  0  0  0  0
   -0.3910   -2.1900    2.7960 C   0  0  0  0  0  0  0  0  0  0  0  0
   -0.4730   -0.8620    3.2330 C   0  0  0  0  0  0  0  0  0  0  0  0
    0.3450    0.1170    2.6550 C   0  0  0  0  0  0  0  0  0  0  0  0
    0.2560    1.5490    3.1250 C   0  0  0  0  0  0  0  0  0  0  0  0
    6.9780    3.5250   -1.8990 H   0  0  0  0  0  0  0  0  0  0  0  0
    7.8070    3.7820   -0.3490 H   0  0  0  0  0  0  0  0  0  0  0  0
    6.8320    2.3180   -0.6030 H   0  0  0  0  0  0  0  0  0  0  0  0
    5.8330    4.8090    0.3860 H   0  0  0  0  0  0  0  0  0  0  0  0
    2.3530    4.3300   -4.3440 H   0  0  0  0  0  0  0  0  0  0  0  0
    1.6440    5.5390   -3.2980 H   0  0  0  0  0  0  0  0  0  0  0  0
    3.7150    0.5180    2.4470 H   0  0  0  0  0  0  0  0  0  0  0  0
    5.1530    2.2680    1.3990 H   0  0  0  0  0  0  0  0  0  0  0  0
    2.0220   -1.8290    0.4230 H   0  0  0  0  0  0  0  0  0  0  0  0
    0.5720   -3.5630    1.4450 H   0  0  0  0  0  0  0  0  0  0  0  0
   -1.0220   -2.9450    3.2410 H   0  0  0  0  0  0  0  0  0  0  0  0
   -1.1670   -0.5930    4.0160 H   0  0  0  0  0  0  0  0  0  0  0  0
   -0.0330    1.5700    4.1740 H   0  0  0  0  0  0  0  0  0  0  0  0
   -0.4860    2.0800    2.5330 H   0  0  0  0  0  0  0  0  0  0  0  0
    1.2250    2.0300    3.0070 H   0  0  0  0  0  0  0  0  0  0  0  0
  1 21  1  0  0  0  0
  1 22  1  0  0  0  0
  1 23  1  0  0  0  0
  1  2  1  0  0  0  0
  2 24  1  0  0  0  0
  2  3  1  0  0  0  0
  3  4  2  0  0  0  0
  4  5  1  0  0  0  0
  5  6  1  0  0  0  0
  6 25  1  0  0  0  0
  6 26  1  0  0  0  0
  5  7  2  0  0  0  0
  7  8  1  0  0  0  0
  8  9  1  0  0  0  0
  9 10  2  0  0  0  0
 10 11  1  0  0  0  0
 11 27  1  0  0  0  0
 11 12  2  0  0  0  0
 12 28  1  0  0  0  0
 12 13  1  0  0  0  0
 13  3  1  0  0  0  0
 13  8  2  0  0  0  0
 10 14  1  0  0  0  0
 14 15  2  0  0  0  0
 15 29  1  0  0  0  0
 15 16  1  0  0  0  0
 16 30  1  0  0  0  0
 16 17  2  0  0  0  0
 17 31  1  0  0  0  0
 17 18  1  0  0  0  0
 18 32  1  0  0  0  0
 18 19  2  0  0  0  0
 19 14  1  0  0  0  0
 19 20  1  0  0  0  0
 20 33  1  0  0  0  0
 20 34  1  0  0  0  0
 20 35  1  0  0  0  0
M  END
>  <LOGBIO>
5.7800

>  <PRED_LOGBIO>
6.1300

>  <XV_RES>
-0.3480

>  <WHL_TMPL>
1

>  <ANCH>
3-42;22-23

$$$$
ROW51
  -MTS-   01071502543D 0   0.00000     0.00000     0

 58 60  0  0  1  0  0  0  0  0999 V2000
    6.0180   -0.6320   -4.2910 C   0  0  0  0  0  0  0  0  0  0  0  0
    5.9310    0.7260   -3.6380 C   0  0  0  0  0  0  0  0  0  0  0  0
    6.7090    1.6190   -3.9700 O   0  0  0  0  0  0  0  0  0  0  0  0
    5.0130    0.9580   -2.7030 N   0  0  0  0  0  0  0  0  0  0  0  0
    4.9280    2.2800   -2.0680 C   0  0  1  0  0  0  0  0  0  0  0  0
    6.2510    2.5970   -1.3720 C   0  0  0  0  0  0  0  0  0  0  0  0
    7.3670    2.5980   -2.3890 C   0  0  0  0  0  0  0  0  0  0  0  0
    8.0640    1.4150   -2.6640 C   0  0  0  0  0  0  0  0  0  0  0  0
    9.0990    1.4160   -3.6070 C   0  0  0  0  0  0  0  0  0  0  0  0
    9.4370    2.6000   -4.2750 C   0  0  0  0  0  0  0  0  0  0  0  0
    8.7400    3.7820   -4.0000 C   0  0  0  0  0  0  0  0  0  0  0  0
    7.7050    3.7810   -3.0570 C   0  0  0  0  0  0  0  0  0  0  0  0
    3.8120    2.2790   -1.0500 C   0  0  0  0  0  0  0  0  0  0  0  0
    4.0580    2.5120    0.1320 O   0  0  0  0  0  0  0  0  0  0  0  0
    2.5640    2.0260   -1.4330 N   0  0  0  0  0  0  0  0  0  0  0  0
    1.4780    2.0250   -0.4430 C   0  0  1  0  0  0  0  0  0  0  0  0
    1.7990    1.0240    0.6660 C   0  0  0  0  0  0  0  0  0  0  0  0
    2.3300   -0.2500    0.0550 C   0  0  0  0  0  0  0  0  0  0  0  0
    2.3540   -0.4020   -1.3370 C   0  0  0  0  0  0  0  0  0  0  0  0
    2.8460   -1.5840   -1.9040 C   0  0  0  0  0  0  0  0  0  0  0  0
    3.3130   -2.6140   -1.0790 C   0  0  0  0  0  0  0  0  0  0  0  0
    3.2890   -2.4630    0.3130 C   0  0  0  0  0  0  0  0  0  0  0  0
    2.7970   -1.2810    0.8790 C   0  0  0  0  0  0  0  0  0  0  0  0
    3.8330   -3.8630   -1.6780 C   0  0  0  0  0  0  0  0  0  0  0  0
    4.4800   -4.0140   -2.8420 C   0  0  0  0  0  0  0  0  0  0  0  0
    4.8850   -5.3950   -3.1850 C   0  0  0  0  0  0  0  0  0  0  0  0
    5.4840   -5.6450   -4.2300 O   0  0  0  0  0  0  0  0  0  0  0  0
    4.5760   -6.3560   -2.3190 N   0  0  0  0  0  0  0  0  0  0  0  0
    3.7420   -5.5700   -0.9970 S   0  0  0  0  0  0  0  0  0  0  0  0
    4.4100   -5.7150    0.2600 O   0  0  0  0  0  0  0  0  0  0  0  0
    2.4020   -6.0360   -0.8150 O   0  0  0  0  0  0  0  0  0  0  0  0
    0.1690    1.6280   -1.1240 C   0  0  0  0  0  0  0  0  0  0  0  0
   -0.8700    1.5650   -0.4690 O   0  0  0  0  0  0  0  0  0  0  0  0
    0.1540    1.3500   -2.4250 N   0  0  0  0  0  0  0  0  0  0  0  0
    5.0760   -0.8580   -4.7860 H   0  0  0  0  0  0  0  0  0  0  0  0
    6.8220   -0.6310   -5.0240 H   0  0  0  0  0  0  0  0  0  0  0  0
    6.2190   -1.3870   -3.5330 H   0  0  0  0  0  0  0  0  0  0  0  0
    4.3740    0.2240   -2.4300 H   0  0  0  0  0  0  0  0  0  0  0  0
    4.7280    3.0350   -2.8250 H   0  0  0  0  0  0  0  0  0  0  0  0
    6.1890    3.5760   -0.9010 H   0  0  0  0  0  0  0  0  0  0  0  0
    6.4520    1.8420   -0.6140 H   0  0  0  0  0  0  0  0  0  0  0  0
    7.8040    0.5020   -2.1490 H   0  0  0  0  0  0  0  0  0  0  0  0
    9.6370    0.5040   -3.8200 H   0  0  0  0  0  0  0  0  0  0  0  0
   10.2350    2.6000   -5.0030 H   0  0  0  0  0  0  0  0  0  0  0  0
    9.0000    4.6950   -4.5150 H   0  0  0  0  0  0  0  0  0  0  0  0
    7.1670    4.6930   -2.8440 H   0  0  0  0  0  0  0  0  0  0  0  0
    2.3620    1.8340   -2.4040 H   0  0  0  0  0  0  0  0  0  0  0  0
    1.3690    3.0170   -0.0090 H   0  0  0  0  0  0  0  0  0  0  0  0
    0.8550    0.7730    1.1450 H   0  0  0  0  0  0  0  0  0  0  0  0
    2.5680    1.4520    1.3050 H   0  0  0  0  0  0  0  0  0  0  0  0
    1.9930    0.3930   -1.9730 H   0  0  0  0  0  0  0  0  0  0  0  0
    2.8650   -1.7010   -2.9770 H   0  0  0  0  0  0  0  0  0  0  0  0
    3.6500   -3.2580    0.9490 H   0  0  0  0  0  0  0  0  0  0  0  0
    2.7780   -1.1640    1.9530 H   0  0  0  0  0  0  0  0  0  0  0  0
    4.6940   -3.1770   -3.4900 H   0  0  0  0  0  0  0  0  0  0  0  0
    4.7800   -7.3410   -2.4080 H   0  0  0  0  0  0  0  0  0  0  0  0
    1.0070    1.4020   -2.9620 H   0  0  0  0  0  0  0  0  0  0  0  0
   -0.7120    1.0880   -2.8750 H   0  0  0  0  0  0  0  0  0  0  0  0
  1 35  1  0  0  0  0
  1 36  1  0  0  0  0
  1 37  1  0  0  0  0
  1  2  1  0  0  0  0
  2  3  2  0  0  0  0
  2  4  1  0  0  0  0
  4 38  1  0  0  0  0
  4  5  1  0  0  0  0
  5 39  1  0  0  0  0
  5  6  1  0  0  0  0
  6 40  1  0  0  0  0
  6 41  1  0  0  0  0
  6  7  1  0  0  0  0
  7  8  2  0  0  0  0
  8 42  1  0  0  0  0
  8  9  1  0  0  0  0
  9 43  1  0  0  0  0
  9 10  2  0  0  0  0
 10 44  1  0  0  0  0
 10 11  1  0  0  0  0
 11 45  1  0  0  0  0
 11 12  2  0  0  0  0
 12  7  1  0  0  0  0
 12 46  1  0  0  0  0
  5 13  1  0  0  0  0
 13 14  2  0  0  0  0
 13 15  1  0  0  0  0
 15 47  1  0  0  0  0
 15 16  1  0  0  0  0
 16 48  1  0  0  0  0
 16 17  1  0  0  0  0
 17 49  1  0  0  0  0
 17 50  1  0  0  0  0
 17 18  1  0  0  0  0
 18 19  2  0  0  0  0
 19 51  1  0  0  0  0
 19 20  1  0  0  0  0
 20 52  1  0  0  0  0
 20 21  2  0  0  0  0
 21 22  1  0  0  0  0
 22 53  1  0  0  0  0
 22 23  2  0  0  0  0
 23 18  1  0  0  0  0
 23 54  1  0  0  0  0
 21 24  1  0  0  0  0
 24 25  2  0  0  0  0
 25 55  1  0  0  0  0
 25 26  1  0  0  0  0
 26 27  2  0  0  0  0
 26 28  1  0  0  0  0
 28 56  1  0  0  0  0
 28 29  1  0  0  0  0
 29 24  1  0  0  0  0
 29 30  2  0  0  0  0
 29 31  2  0  0  0  0
 16 32  1  0  0  0  0
 32 33  2  0  0  0  0
 32 34  1  0  0  0  0
 34 57  1  0  0  0  0
 34 58  1  0  0  0  0
M  END
>  <LOGBIO>
5.5200

>  <PRED_LOGBIO>
5.3400

>  <XV_RES>
0.0450

>  <WHL_TMPL>
3

>  <ANCH>
56-57;39-37

$$$$
ROW52
  -MTS-   01071502543D 0   0.00000     0.00000     0

 48 51  0  0  0  0  0  0  0  0999 V2000
    3.9490    8.7830   -5.1450 C   0  0  0  0  0  0  0  0  0  0  0  0
    4.1720    8.1140   -3.7910 C   0  0  0  0  0  0  0  0  0  0  0  0
    5.2340    8.9840   -3.1240 C   0  0  0  0  0  0  0  0  0  0  0  0
    2.9640    8.1530   -3.0270 O   0  0  0  0  0  0  0  0  0  0  0  0
    3.1360    7.4940   -1.7700 C   0  0  0  0  0  0  0  0  0  0  0  0
    3.5330    6.0480   -1.9490 C   0  0  0  0  0  0  0  0  0  0  0  0
    3.1900    5.0860   -1.1120 N   0  0  0  0  0  0  0  0  0  0  0  0
    3.6470    3.7240   -1.3080 N   0  0  0  0  0  0  0  0  0  0  0  0
    4.4490    3.4180   -2.3760 C   0  0  0  0  0  0  0  0  0  0  0  0
    4.8310    4.3480   -3.2610 C   0  0  0  0  0  0  0  0  0  0  0  0
    5.6800    3.9720   -4.3750 C   0  0  0  0  0  0  0  0  0  0  0  0
    6.3590    3.6710   -5.2660 N   0  0  0  0  0  0  0  0  0  0  0  0
    4.3970    5.7550   -3.1150 C   0  0  0  0  0  0  0  0  0  0  0  0
    4.7090    6.7170   -3.9930 C   0  0  0  0  0  0  0  0  0  0  0  0
    4.8700    2.1250   -2.5440 N   0  0  0  0  0  0  0  0  0  0  0  0
    3.3980    2.5360   -0.6040 C   0  0  0  0  0  0  0  0  0  0  0  0
    2.1200    2.0510   -0.9080 C   0  0  0  0  0  0  0  0  0  0  0  0
    1.4260    1.2720    0.0250 C   0  0  0  0  0  0  0  0  0  0  0  0
    2.0100    0.9770    1.2630 C   0  0  0  0  0  0  0  0  0  0  0  0
    3.2880    1.4610    1.5670 C   0  0  0  0  0  0  0  0  0  0  0  0
    3.9820    2.2410    0.6340 C   0  0  0  0  0  0  0  0  0  0  0  0
    5.2320    2.7150    0.9320 O   0  0  0  0  0  0  0  0  0  0  0  0
    5.8870    2.1720    2.0050 C   0  0  0  0  0  0  0  0  0  0  0  0
    7.1880    1.6770    1.8540 C   0  0  0  0  0  0  0  0  0  0  0  0
    7.8580    1.1220    2.9510 C   0  0  0  0  0  0  0  0  0  0  0  0
    7.2270    1.0610    4.1990 C   0  0  0  0  0  0  0  0  0  0  0  0
    5.9260    1.5560    4.3500 C   0  0  0  0  0  0  0  0  0  0  0  0
    5.2560    2.1110    3.2540 C   0  0  0  0  0  0  0  0  0  0  0  0
    4.6000    8.3250   -5.8870 H   0  0  0  0  0  0  0  0  0  0  0  0
    4.1780    9.8440   -5.0670 H   0  0  0  0  0  0  0  0  0  0  0  0
    2.9110    8.6570   -5.4450 H   0  0  0  0  0  0  0  0  0  0  0  0
    4.7510    9.8030   -2.5940 H   0  0  0  0  0  0  0  0  0  0  0  0
    5.8050    8.3830   -2.4200 H   0  0  0  0  0  0  0  0  0  0  0  0
    5.9020    9.3870   -3.8830 H   0  0  0  0  0  0  0  0  0  0  0  0
    3.9000    8.0100   -1.1930 H   0  0  0  0  0  0  0  0  0  0  0  0
    2.2090    7.5480   -1.2040 H   0  0  0  0  0  0  0  0  0  0  0  0
    5.3400    6.4950   -4.8410 H   0  0  0  0  0  0  0  0  0  0  0  0
    5.7700    2.1210   -3.0010 H   0  0  0  0  0  0  0  0  0  0  0  0
    4.2020    1.6240   -3.1110 H   0  0  0  0  0  0  0  0  0  0  0  0
    1.6700    2.2790   -1.8630 H   0  0  0  0  0  0  0  0  0  0  0  0
    0.4410    0.8980   -0.2100 H   0  0  0  0  0  0  0  0  0  0  0  0
    1.4750    0.3750    1.9820 H   0  0  0  0  0  0  0  0  0  0  0  0
    3.7380    1.2340    2.5220 H   0  0  0  0  0  0  0  0  0  0  0  0
    7.6750    1.7240    0.8910 H   0  0  0  0  0  0  0  0  0  0  0  0
    8.8620    0.7400    2.8340 H   0  0  0  0  0  0  0  0  0  0  0  0
    7.7440    0.6330    5.0450 H   0  0  0  0  0  0  0  0  0  0  0  0
    5.4390    1.5090    5.3130 H   0  0  0  0  0  0  0  0  0  0  0  0
    4.2530    2.4930    3.3700 H   0  0  0  0  0  0  0  0  0  0  0  0
  1 29  1  0  0  0  0
  1 30  1  0  0  0  0
  1 31  1  0  0  0  0
  1  2  1  0  0  0  0
  2  3  1  0  0  0  0
  3 32  1  0  0  0  0
  3 33  1  0  0  0  0
  3 34  1  0  0  0  0
  2  4  1  0  0  0  0
  4  5  1  0  0  0  0
  5 35  1  0  0  0  0
  5 36  1  0  0  0  0
  5  6  1  0  0  0  0
  6  7  2  0  0  0  0
  7  8  1  0  0  0  0
  8  9  1  0  0  0  0
  9 10  2  0  0  0  0
 10 11  1  0  0  0  0
 11 12  3  0  0  0  0
 10 13  1  0  0  0  0
 13  6  1  0  0  0  0
 13 14  2  0  0  0  0
 14  2  1  0  0  0  0
 14 37  1  0  0  0  0
  9 15  1  0  0  0  0
 15 38  1  0  0  0  0
 15 39  1  0  0  0  0
  8 16  1  0  0  0  0
 16 17  2  0  0  0  0
 17 40  1  0  0  0  0
 17 18  1  0  0  0  0
 18 41  1  0  0  0  0
 18 19  2  0  0  0  0
 19 42  1  0  0  0  0
 19 20  1  0  0  0  0
 20 43  1  0  0  0  0
 20 21  2  0  0  0  0
 21 16  1  0  0  0  0
 21 22  1  0  0  0  0
 22 23  1  0  0  0  0
 23 24  2  0  0  0  0
 24 44  1  0  0  0  0
 24 25  1  0  0  0  0
 25 45  1  0  0  0  0
 25 26  2  0  0  0  0
 26 46  1  0  0  0  0
 26 27  1  0  0  0  0
 27 47  1  0  0  0  0
 27 28  2  0  0  0  0
 28 23  1  0  0  0  0
 28 48  1  0  0  0  0
M  END
>  <LOGBIO>
4.8000

>  <PRED_LOGBIO>
4.5000

>  <XV_RES>
0.3400

>  <WHL_TMPL>
1

>  <ANCH>
45-50;36-37

$$$$
ROW54
  -MTS-   01071502543D 0   0.00000     0.00000     0

 38 40  0  0  0  0  0  0  0  0999 V2000
    2.9270    0.6260   -1.6980 C   0  0  0  0  0  0  0  0  0  0  0  0
    3.7840    0.1830   -0.5160 C   0  0  0  0  0  0  0  0  0  0  0  0
    4.8860    1.2100   -0.2740 C   0  0  0  0  0  0  0  0  0  0  0  0
    2.9210    0.0700    0.7170 C   0  0  0  0  0  0  0  0  0  0  0  0
    1.8500    0.8660    0.8420 C   0  0  0  0  0  0  0  0  0  0  0  0
    1.4780    2.0250   -0.4430 S   0  0  0  0  0  0  0  0  0  0  0  0
    1.3370    3.4060    0.1510 C   0  0  0  0  0  0  0  0  0  0  0  0
    0.4800    4.3410   -0.4430 C   0  0  0  0  0  0  0  0  0  0  0  0
    0.3500    5.6210    0.1080 C   0  0  0  0  0  0  0  0  0  0  0  0
    1.0770    5.9670    1.2530 C   0  0  0  0  0  0  0  0  0  0  0  0
    0.9520    7.2020    1.7840 F   0  0  0  0  0  0  0  0  0  0  0  0
    1.9340    5.0330    1.8480 C   0  0  0  0  0  0  0  0  0  0  0  0
    2.0640    3.7530    1.2970 C   0  0  0  0  0  0  0  0  0  0  0  0
    0.9710    0.7950    2.0300 C   0  0  0  0  0  0  0  0  0  0  0  0
   -0.1410    1.6390    2.1330 C   0  0  0  0  0  0  0  0  0  0  0  0
   -0.9700    1.5700    3.2590 C   0  0  0  0  0  0  0  0  0  0  0  0
   -0.6870    0.6570    4.2820 C   0  0  0  0  0  0  0  0  0  0  0  0
    0.4250   -0.1870    4.1790 C   0  0  0  0  0  0  0  0  0  0  0  0
    1.2540   -0.1180    3.0540 C   0  0  0  0  0  0  0  0  0  0  0  0
    2.4250   -1.0190    2.9660 C   0  0  0  0  0  0  0  0  0  0  0  0
    2.6790   -1.8240    3.8610 O   0  0  0  0  0  0  0  0  0  0  0  0
    3.2780   -0.9170    1.7610 C   0  0  0  0  0  0  0  0  0  0  0  0
    4.2650   -1.6390    1.6290 O   0  0  0  0  0  0  0  0  0  0  0  0
    2.4790    1.5930   -1.4790 H   0  0  0  0  0  0  0  0  0  0  0  0
    3.5490    0.7080   -2.5870 H   0  0  0  0  0  0  0  0  0  0  0  0
    2.1410   -0.1060   -1.8710 H   0  0  0  0  0  0  0  0  0  0  0  0
    4.2320   -0.7840   -0.7360 H   0  0  0  0  0  0  0  0  0  0  0  0
    4.4380    2.1770   -0.0550 H   0  0  0  0  0  0  0  0  0  0  0  0
    5.5080    1.2920   -1.1630 H   0  0  0  0  0  0  0  0  0  0  0  0
    5.4970    0.8940    0.5690 H   0  0  0  0  0  0  0  0  0  0  0  0
   -0.0810    4.0740   -1.3270 H   0  0  0  0  0  0  0  0  0  0  0  0
   -0.3110    6.3420   -0.3500 H   0  0  0  0  0  0  0  0  0  0  0  0
    2.4940    5.3000    2.7320 H   0  0  0  0  0  0  0  0  0  0  0  0
    2.7250    3.0330    1.7560 H   0  0  0  0  0  0  0  0  0  0  0  0
   -0.3590    2.3430    1.3440 H   0  0  0  0  0  0  0  0  0  0  0  0
   -1.8290    2.2210    3.3380 H   0  0  0  0  0  0  0  0  0  0  0  0
   -1.3270    0.6040    5.1510 H   0  0  0  0  0  0  0  0  0  0  0  0
    0.6430   -0.8910    4.9690 H   0  0  0  0  0  0  0  0  0  0  0  0
  1 24  1  0  0  0  0
  1 25  1  0  0  0  0
  1 26  1  0  0  0  0
  1  2  1  0  0  0  0
  2 27  1  0  0  0  0
  2  3  1  0  0  0  0
  3 28  1  0  0  0  0
  3 29  1  0  0  0  0
  3 30  1  0  0  0  0
  2  4  1  0  0  0  0
  4  5  2  0  0  0  0
  5  6  1  0  0  0  0
  6  7  1  0  0  0  0
  7  8  2  0  0  0  0
  8 31  1  0  0  0  0
  8  9  1  0  0  0  0
  9 32  1  0  0  0  0
  9 10  2  0  0  0  0
 10 11  1  0  0  0  0
 10 12  1  0  0  0  0
 12 33  1  0  0  0  0
 12 13  2  0  0  0  0
 13  7  1  0  0  0  0
 13 34  1  0  0  0  0
  5 14  1  0  0  0  0
 14 15  1  0  0  0  0
 15 35  1  0  0  0  0
 15 16  2  0  0  0  0
 16 36  1  0  0  0  0
 16 17  1  0  0  0  0
 17 37  1  0  0  0  0
 17 18  2  0  0  0  0
 18 38  1  0  0  0  0
 18 19  1  0  0  0  0
 19 14  2  0  0  0  0
 19 20  1  0  0  0  0
 20 21  2  0  0  0  0
 20 22  1  0  0  0  0
 22  4  1  0  0  0  0
 22 23  2  0  0  0  0
M  END
>  <LOGBIO>
5.1400

>  <PRED_LOGBIO>
5.4200

>  <XV_RES>
-0.2470

>  <WHL_TMPL>
3

>  <ANCH>
23-28;19-20

$$$$
ROW55
  -MTS-   01071502543D 0   0.00000     0.00000     0

 56 61  0  0  1  0  0  0  0  0999 V2000
    4.9470   -4.9310   -5.0220 O   0  0  0  0  0  0  0  0  0  0  0  0
    4.2650   -4.7650   -4.0120 C   0  0  0  0  0  0  0  0  0  0  0  0
    4.5550   -3.6510   -3.0350 C   0  0  0  0  0  0  0  0  0  0  0  0
    3.8440   -3.8890   -1.6900 C   0  0  1  0  0  0  0  0  0  0  0  0
    3.3130   -2.6140   -1.0790 C   0  0  0  0  0  0  0  0  0  0  0  0
    2.8460   -1.5840   -1.9040 C   0  0  0  0  0  0  0  0  0  0  0  0
    2.3540   -0.4020   -1.3370 C   0  0  0  0  0  0  0  0  0  0  0  0
    2.3300   -0.2500    0.0550 C   0  0  0  0  0  0  0  0  0  0  0  0
    1.7990    1.0240    0.6660 C   0  0  0  0  0  0  0  0  0  0  0  0
    1.4780    2.0250   -0.4430 C   0  0  2  0  0  0  0  0  0  0  0  0
    0.1690    1.6280   -1.1240 N   0  0  0  0  0  0  0  0  0  0  0  0
   -0.3230    2.3830   -2.1560 C   0  0  0  0  0  0  0  0  0  0  0  0
   -1.1450    3.4120   -2.0660 N   0  0  0  0  0  0  0  0  0  0  0  0
   -1.5230    4.0430   -3.2570 C   0  0  0  0  0  0  0  0  0  0  0  0
   -2.3880    5.1430   -3.3010 C   0  0  0  0  0  0  0  0  0  0  0  0
   -2.7210    5.7220   -4.5310 C   0  0  0  0  0  0  0  0  0  0  0  0
   -2.1890    5.2020   -5.7170 C   0  0  0  0  0  0  0  0  0  0  0  0
   -1.3230    4.1030   -5.6730 C   0  0  0  0  0  0  0  0  0  0  0  0
   -0.9910    3.5230   -4.4430 C   0  0  0  0  0  0  0  0  0  0  0  0
    0.0150    2.1790   -3.8810 S   0  0  0  0  0  0  0  0  0  0  0  0
    1.3370    3.4060    0.1510 C   0  0  0  0  0  0  0  0  0  0  0  0
    0.5600    4.3600   -0.3270 N   0  0  0  0  0  0  0  0  0  0  0  0
    0.6810    5.5020    0.4750 C   0  0  0  0  0  0  0  0  0  0  0  0
    0.0950    6.7720    0.4250 C   0  0  0  0  0  0  0  0  0  0  0  0
    0.4210    7.7320    1.3910 C   0  0  0  0  0  0  0  0  0  0  0  0
    1.3320    7.4200    2.4070 C   0  0  0  0  0  0  0  0  0  0  0  0
    1.9180    6.1500    2.4570 C   0  0  0  0  0  0  0  0  0  0  0  0
    1.5930    5.1910    1.4910 C   0  0  0  0  0  0  0  0  0  0  0  0
    1.9970    3.8530    1.2660 N   0  0  0  0  0  0  0  0  0  0  0  0
    2.7970   -1.2810    0.8790 C   0  0  0  0  0  0  0  0  0  0  0  0
    3.2890   -2.4630    0.3130 C   0  0  0  0  0  0  0  0  0  0  0  0
    2.5250   -5.0060   -2.2260 S   0  0  0  0  0  0  0  0  0  0  0  0
    2.2870   -6.0700   -1.3000 O   0  0  0  0  0  0  0  0  0  0  0  0
    1.2740   -4.3400   -2.4150 O   0  0  0  0  0  0  0  0  0  0  0  0
    3.2360   -5.5580   -3.7270 N   0  0  0  0  0  0  0  0  0  0  0  0
    4.2240   -2.7040   -3.4560 H   0  0  0  0  0  0  0  0  0  0  0  0
    5.6280   -3.5830   -2.8700 H   0  0  0  0  0  0  0  0  0  0  0  0
    4.4970   -4.3380   -0.9450 H   0  0  0  0  0  0  0  0  0  0  0  0
    2.8650   -1.7010   -2.9770 H   0  0  0  0  0  0  0  0  0  0  0  0
    1.9930    0.3930   -1.9730 H   0  0  0  0  0  0  0  0  0  0  0  0
    2.6090    1.4530    1.2520 H   0  0  0  0  0  0  0  0  0  0  0  0
    0.8800    0.7970    1.2030 H   0  0  0  0  0  0  0  0  0  0  0  0
    2.2820    2.0220   -1.1760 H   0  0  0  0  0  0  0  0  0  0  0  0
   -0.3340    0.8090   -0.8140 H   0  0  0  0  0  0  0  0  0  0  0  0
   -2.7990    5.5440   -2.3860 H   0  0  0  0  0  0  0  0  0  0  0  0
   -3.3880    6.5710   -4.5650 H   0  0  0  0  0  0  0  0  0  0  0  0
   -2.4460    5.6500   -6.6660 H   0  0  0  0  0  0  0  0  0  0  0  0
   -0.9130    3.7010   -6.5880 H   0  0  0  0  0  0  0  0  0  0  0  0
   -0.6080    7.0120   -0.3590 H   0  0  0  0  0  0  0  0  0  0  0  0
   -0.0310    8.7120    1.3520 H   0  0  0  0  0  0  0  0  0  0  0  0
    1.5830    8.1610    3.1530 H   0  0  0  0  0  0  0  0  0  0  0  0
    2.6210    5.9100    3.2410 H   0  0  0  0  0  0  0  0  0  0  0  0
    2.6510    3.3250    1.8240 H   0  0  0  0  0  0  0  0  0  0  0  0
    2.7780   -1.1640    1.9520 H   0  0  0  0  0  0  0  0  0  0  0  0
    3.6500   -3.2580    0.9490 H   0  0  0  0  0  0  0  0  0  0  0  0
    2.9200   -6.3420   -4.2810 H   0  0  0  0  0  0  0  0  0  0  0  0
  1  2  2  0  0  0  0
  2  3  1  0  0  0  0
  3 36  1  0  0  0  0
  3 37  1  0  0  0  0
  3  4  1  0  0  0  0
  4 38  1  0  0  0  0
  4  5  1  0  0  0  0
  5  6  2  0  0  0  0
  6 39  1  0  0  0  0
  6  7  1  0  0  0  0
  7 40  1  0  0  0  0
  7  8  2  0  0  0  0
  8  9  1  0  0  0  0
  9 41  1  0  0  0  0
  9 42  1  0  0  0  0
  9 10  1  0  0  0  0
 10 43  1  0  0  0  0
 10 11  1  0  0  0  0
 11 44  1  0  0  0  0
 11 12  1  0  0  0  0
 12 13  2  0  0  0  0
 13 14  1  0  0  0  0
 14 15  2  0  0  0  0
 15 45  1  0  0  0  0
 15 16  1  0  0  0  0
 16 46  1  0  0  0  0
 16 17  2  0  0  0  0
 17 47  1  0  0  0  0
 17 18  1  0  0  0  0
 18 48  1  0  0  0  0
 18 19  2  0  0  0  0
 19 14  1  0  0  0  0
 19 20  1  0  0  0  0
 20 12  1  0  0  0  0
 10 21  1  0  0  0  0
 21 22  2  0  0  0  0
 22 23  1  0  0  0  0
 23 24  2  0  0  0  0
 24 49  1  0  0  0  0
 24 25  1  0  0  0  0
 25 50  1  0  0  0  0
 25 26  2  0  0  0  0
 26 51  1  0  0  0  0
 26 27  1  0  0  0  0
 27 52  1  0  0  0  0
 27 28  2  0  0  0  0
 28 23  1  0  0  0  0
 28 29  1  0  0  0  0
 29 21  1  0  0  0  0
 29 53  1  0  0  0  0
  8 30  1  0  0  0  0
 30 54  1  0  0  0  0
 30 31  2  0  0  0  0
 31  5  1  0  0  0  0
 31 55  1  0  0  0  0
  4 32  1  0  0  0  0
 32 33  2  0  0  0  0
 32 34  2  0  0  0  0
 32 35  1  0  0  0  0
 35  2  1  0  0  0  0
 35 56  1  0  0  0  0
M  END
>  <LOGBIO>
6.5700

>  <PRED_LOGBIO>
6.1200

>  <XV_RES>
0.4970

>  <WHL_TMPL>
3

>  <ANCH>
56-57;8-9

$$$$
ROW56
  -MTS-   01071502543D 0   0.00000     0.00000     0

 61 63  0  0  0  0  0  0  0  0999 V2000
   19.0960    8.4390    5.8220 C   0  0  0  0  0  0  0  0  0  0  0  0
   19.3350    7.2910    4.8440 C   0  0  0  0  0  0  0  0  0  0  0  0
   18.0780    6.7490    4.4300 O   0  0  0  0  0  0  0  0  0  0  0  0
   18.2550    5.5560    3.4170 S   0  0  0  0  0  0  0  0  0  0  0  0
   19.0100    4.5120    4.0370 O   0  0  0  0  0  0  0  0  0  0  0  0
   18.9470    6.0180    2.2540 O   0  0  0  0  0  0  0  0  0  0  0  0
   16.6010    4.9130    2.9320 C   0  0  0  0  0  0  0  0  0  0  0  0
   16.5060    3.8900    2.0710 C   0  0  0  0  0  0  0  0  0  0  0  0
   15.1750    3.3730    1.6810 C   0  0  0  0  0  0  0  0  0  0  0  0
   14.5140    3.9100    0.5710 C   0  0  0  0  0  0  0  0  0  0  0  0
   13.2550    3.4210    0.2010 C   0  0  0  0  0  0  0  0  0  0  0  0
   12.6580    2.3940    0.9430 C   0  0  0  0  0  0  0  0  0  0  0  0
   11.4260    1.9150    0.5810 O   0  0  0  0  0  0  0  0  0  0  0  0
   10.2710    2.5380    1.1480 C   0  0  0  0  0  0  0  0  0  0  0  0
    9.0110    1.8560    0.6160 C   0  0  0  0  0  0  0  0  0  0  0  0
    7.7770    2.5220    1.2220 C   0  0  0  0  0  0  0  0  0  0  0  0
    6.5170    1.8400    0.6900 C   0  0  0  0  0  0  0  0  0  0  0  0
    5.3300    2.4810    1.2730 N   0  0  0  0  0  0  0  0  0  0  0  0
    4.0780    2.0350    0.9400 C   0  0  0  0  0  0  0  0  0  0  0  0
    3.3770    1.0970    1.5490 N   0  0  0  0  0  0  0  0  0  0  0  0
    2.1100    0.8020    1.0310 C   0  0  0  0  0  0  0  0  0  0  0  0
    1.7170    1.5000   -0.0430 C   0  0  0  0  0  0  0  0  0  0  0  0
    3.0620    2.5950   -0.3970 S   0  0  0  0  0  0  0  0  0  0  0  0
    1.2450   -0.2330    1.6410 C   0  0  0  0  0  0  0  0  0  0  0  0
    1.3270   -1.5600    1.2050 C   0  0  0  0  0  0  0  0  0  0  0  0
    0.5090   -2.5390    1.7820 C   0  0  0  0  0  0  0  0  0  0  0  0
   -0.3910   -2.1900    2.7960 C   0  0  0  0  0  0  0  0  0  0  0  0
   -0.4730   -0.8620    3.2330 C   0  0  0  0  0  0  0  0  0  0  0  0
   -1.3830   -0.5090    4.2570 O   0  0  0  0  0  0  0  0  0  0  0  0
   -2.6720   -0.1340    3.6600 C   0  0  0  0  0  0  0  0  0  0  0  0
    0.3450    0.1170    2.6550 C   0  0  0  0  0  0  0  0  0  0  0  0
   13.3200    1.8570    2.0530 C   0  0  0  0  0  0  0  0  0  0  0  0
   14.5780    2.3460    2.4220 C   0  0  0  0  0  0  0  0  0  0  0  0
   18.5100    9.2140    5.3340 H   0  0  0  0  0  0  0  0  0  0  0  0
   20.0530    8.8510    6.1370 H   0  0  0  0  0  0  0  0  0  0  0  0
   18.5570    8.0680    6.6910 H   0  0  0  0  0  0  0  0  0  0  0  0
   19.8740    7.6610    3.9750 H   0  0  0  0  0  0  0  0  0  0  0  0
   19.9220    6.5150    5.3320 H   0  0  0  0  0  0  0  0  0  0  0  0
   15.7070    5.3600    3.3410 H   0  0  0  0  0  0  0  0  0  0  0  0
   17.4000    3.4430    1.6630 H   0  0  0  0  0  0  0  0  0  0  0  0
   14.9740    4.7020   -0.0010 H   0  0  0  0  0  0  0  0  0  0  0  0
   12.7440    3.8350   -0.6550 H   0  0  0  0  0  0  0  0  0  0  0  0
   10.3040    2.4460    2.2320 H   0  0  0  0  0  0  0  0  0  0  0  0
   10.2560    3.5910    0.8750 H   0  0  0  0  0  0  0  0  0  0  0  0
    8.9790    1.9490   -0.4670 H   0  0  0  0  0  0  0  0  0  0  0  0
    9.0260    0.8030    0.8900 H   0  0  0  0  0  0  0  0  0  0  0  0
    7.8100    2.4290    2.3060 H   0  0  0  0  0  0  0  0  0  0  0  0
    7.7620    3.5750    0.9490 H   0  0  0  0  0  0  0  0  0  0  0  0
    6.4850    1.9330   -0.3930 H   0  0  0  0  0  0  0  0  0  0  0  0
    6.5320    0.7870    0.9640 H   0  0  0  0  0  0  0  0  0  0  0  0
    5.4360    3.2500    1.9190 H   0  0  0  0  0  0  0  0  0  0  0  0
    0.7820    1.4140   -0.5770 H   0  0  0  0  0  0  0  0  0  0  0  0
    2.0220   -1.8290    0.4230 H   0  0  0  0  0  0  0  0  0  0  0  0
    0.5720   -3.5630    1.4450 H   0  0  0  0  0  0  0  0  0  0  0  0
   -1.0220   -2.9450    3.2410 H   0  0  0  0  0  0  0  0  0  0  0  0
   -3.4880   -0.5170    4.2690 H   0  0  0  0  0  0  0  0  0  0  0  0
   -2.7320   -0.6440    2.7010 H   0  0  0  0  0  0  0  0  0  0  0  0
   -2.6760    0.9500    3.5700 H   0  0  0  0  0  0  0  0  0  0  0  0
    0.2820    1.1410    2.9910 H   0  0  0  0  0  0  0  0  0  0  0  0
   12.8590    1.0650    2.6250 H   0  0  0  0  0  0  0  0  0  0  0  0
   15.0890    1.9310    3.2790 H   0  0  0  0  0  0  0  0  0  0  0  0
  1 34  1  0  0  0  0
  1 35  1  0  0  0  0
  1 36  1  0  0  0  0
  1  2  1  0  0  0  0
  2 37  1  0  0  0  0
  2 38  1  0  0  0  0
  2  3  1  0  0  0  0
  3  4  1  0  0  0  0
  4  5  2  0  0  0  0
  4  6  2  0  0  0  0
  4  7  1  0  0  0  0
  7 39  1  0  0  0  0
  7  8  2  0  0  0  0
  8 40  1  0  0  0  0
  8  9  1  0  0  0  0
  9 10  2  0  0  0  0
 10 41  1  0  0  0  0
 10 11  1  0  0  0  0
 11 42  1  0  0  0  0
 11 12  2  0  0  0  0
 12 13  1  0  0  0  0
 13 14  1  0  0  0  0
 14 43  1  0  0  0  0
 14 44  1  0  0  0  0
 14 15  1  0  0  0  0
 15 45  1  0  0  0  0
 15 46  1  0  0  0  0
 15 16  1  0  0  0  0
 16 47  1  0  0  0  0
 16 48  1  0  0  0  0
 16 17  1  0  0  0  0
 17 49  1  0  0  0  0
 17 50  1  0  0  0  0
 17 18  1  0  0  0  0
 18 51  1  0  0  0  0
 18 19  1  0  0  0  0
 19 20  2  0  0  0  0
 20 21  1  0  0  0  0
 21 22  2  0  0  0  0
 22 52  1  0  0  0  0
 22 23  1  0  0  0  0
 23 19  1  0  0  0  0
 21 24  1  0  0  0  0
 24 25  2  0  0  0  0
 25 53  1  0  0  0  0
 25 26  1  0  0  0  0
 26 54  1  0  0  0  0
 26 27  2  0  0  0  0
 27 55  1  0  0  0  0
 27 28  1  0  0  0  0
 28 29  1  0  0  0  0
 29 30  1  0  0  0  0
 30 56  1  0  0  0  0
 30 57  1  0  0  0  0
 30 58  1  0  0  0  0
 28 31  2  0  0  0  0
 31 24  1  0  0  0  0
 31 59  1  0  0  0  0
 12 32  1  0  0  0  0
 32 60  1  0  0  0  0
 32 33  2  0  0  0  0
 33  9  1  0  0  0  0
 33 61  1  0  0  0  0
M  END
>  <LOGBIO>
5.7000

>  <PRED_LOGBIO>
5.5800

>  <XV_RES>
0.1940

>  <WHL_TMPL>
1

>  <ANCH>
3-42;43-44

$$$$
ROW57
  -MTS-   01071502543D 0   0.00000     0.00000     0

 48 51  0  0  0  0  0  0  0  0999 V2000
   -1.6290   -4.3010    5.4860 C   0  0  0  0  0  0  0  0  0  0  0  0
   -1.5280   -2.9330    4.8190 C   0  0  0  0  0  0  0  0  0  0  0  0
   -2.9530   -2.3890    4.8840 C   0  0  0  0  0  0  0  0  0  0  0  0
   -0.6530   -2.0900    5.5720 O   0  0  0  0  0  0  0  0  0  0  0  0
   -0.5090   -0.8140    4.9420 C   0  0  0  0  0  0  0  0  0  0  0  0
    0.0500   -0.9430    3.5450 C   0  0  0  0  0  0  0  0  0  0  0  0
    0.8220   -0.0330    2.9800 N   0  0  0  0  0  0  0  0  0  0  0  0
    1.2830   -0.1870    1.6140 N   0  0  0  0  0  0  0  0  0  0  0  0
    0.9190   -1.2910    0.8880 C   0  0  0  0  0  0  0  0  0  0  0  0
    0.1380   -2.2490    1.4050 C   0  0  0  0  0  0  0  0  0  0  0  0
   -0.2190   -3.3970    0.5940 C   0  0  0  0  0  0  0  0  0  0  0  0
   -0.5050   -4.3160   -0.0540 N   0  0  0  0  0  0  0  0  0  0  0  0
   -0.3650   -2.1480    2.7930 C   0  0  0  0  0  0  0  0  0  0  0  0
   -1.1090   -3.0960    3.3780 C   0  0  0  0  0  0  0  0  0  0  0  0
    1.3660   -1.4170   -0.4010 N   0  0  0  0  0  0  0  0  0  0  0  0
    2.0640    0.8710    1.2050 C   0  0  0  0  0  0  0  0  0  0  0  0
    1.4260    1.2720    0.0250 C   0  0  0  0  0  0  0  0  0  0  0  0
    2.0660    2.1580   -0.8510 C   0  0  0  0  0  0  0  0  0  0  0  0
    3.3440    2.6420   -0.5460 C   0  0  0  0  0  0  0  0  0  0  0  0
    3.9820    2.2410    0.6340 C   0  0  0  0  0  0  0  0  0  0  0  0
    5.2320    2.7150    0.9320 O   0  0  0  0  0  0  0  0  0  0  0  0
    5.8870    2.1720    2.0050 C   0  0  0  0  0  0  0  0  0  0  0  0
    7.1720    1.6400    1.8450 C   0  0  0  0  0  0  0  0  0  0  0  0
    7.8420    1.0840    2.9410 C   0  0  0  0  0  0  0  0  0  0  0  0
    7.2270    1.0610    4.1990 C   0  0  0  0  0  0  0  0  0  0  0  0
    5.9420    1.5930    4.3590 C   0  0  0  0  0  0  0  0  0  0  0  0
    5.2720    2.1490    3.2630 C   0  0  0  0  0  0  0  0  0  0  0  0
    3.3420    1.3550    1.5090 C   0  0  0  0  0  0  0  0  0  0  0  0
   -1.8120   -5.0610    4.7290 H   0  0  0  0  0  0  0  0  0  0  0  0
   -2.4500   -4.2970    6.2010 H   0  0  0  0  0  0  0  0  0  0  0  0
   -0.6980   -4.5210    6.0040 H   0  0  0  0  0  0  0  0  0  0  0  0
   -3.1000   -1.8710    5.8290 H   0  0  0  0  0  0  0  0  0  0  0  0
   -3.1140   -1.6950    4.0610 H   0  0  0  0  0  0  0  0  0  0  0  0
   -3.6590   -3.2120    4.8070 H   0  0  0  0  0  0  0  0  0  0  0  0
   -1.4770   -0.3200    4.9020 H   0  0  0  0  0  0  0  0  0  0  0  0
    0.1510   -0.1890    5.5400 H   0  0  0  0  0  0  0  0  0  0  0  0
   -1.4070   -3.9730    2.8210 H   0  0  0  0  0  0  0  0  0  0  0  0
    0.6890   -1.9360   -0.9420 H   0  0  0  0  0  0  0  0  0  0  0  0
    2.2480   -1.9090   -0.4050 H   0  0  0  0  0  0  0  0  0  0  0  0
    0.4410    0.8980   -0.2100 H   0  0  0  0  0  0  0  0  0  0  0  0
    1.5740    2.4670   -1.7610 H   0  0  0  0  0  0  0  0  0  0  0  0
    3.8380    3.3250   -1.2210 H   0  0  0  0  0  0  0  0  0  0  0  0
    7.6470    1.6570    0.8750 H   0  0  0  0  0  0  0  0  0  0  0  0
    8.8330    0.6740    2.8180 H   0  0  0  0  0  0  0  0  0  0  0  0
    7.7440    0.6330    5.0450 H   0  0  0  0  0  0  0  0  0  0  0  0
    5.4680    1.5750    5.3300 H   0  0  0  0  0  0  0  0  0  0  0  0
    4.2810    2.5590    3.3870 H   0  0  0  0  0  0  0  0  0  0  0  0
    3.8340    1.0460    2.4200 H   0  0  0  0  0  0  0  0  0  0  0  0
  1 29  1  0  0  0  0
  1 30  1  0  0  0  0
  1 31  1  0  0  0  0
  1  2  1  0  0  0  0
  2  3  1  0  0  0  0
  3 32  1  0  0  0  0
  3 33  1  0  0  0  0
  3 34  1  0  0  0  0
  2  4  1  0  0  0  0
  4  5  1  0  0  0  0
  5 35  1  0  0  0  0
  5 36  1  0  0  0  0
  5  6  1  0  0  0  0
  6  7  2  0  0  0  0
  7  8  1  0  0  0  0
  8  9  1  0  0  0  0
  9 10  2  0  0  0  0
 10 11  1  0  0  0  0
 11 12  3  0  0  0  0
 10 13  1  0  0  0  0
 13  6  1  0  0  0  0
 13 14  2  0  0  0  0
 14  2  1  0  0  0  0
 14 37  1  0  0  0  0
  9 15  1  0  0  0  0
 15 38  1  0  0  0  0
 15 39  1  0  0  0  0
  8 16  1  0  0  0  0
 16 17  2  0  0  0  0
 17 40  1  0  0  0  0
 17 18  1  0  0  0  0
 18 41  1  0  0  0  0
 18 19  2  0  0  0  0
 19 42  1  0  0  0  0
 19 20  1  0  0  0  0
 20 21  1  0  0  0  0
 21 22  1  0  0  0  0
 22 23  2  0  0  0  0
 23 43  1  0  0  0  0
 23 24  1  0  0  0  0
 24 44  1  0  0  0  0
 24 25  2  0  0  0  0
 25 45  1  0  0  0  0
 25 26  1  0  0  0  0
 26 46  1  0  0  0  0
 26 27  2  0  0  0  0
 27 22  1  0  0  0  0
 27 47  1  0  0  0  0
 20 28  2  0  0  0  0
 28 16  1  0  0  0  0
 28 48  1  0  0  0  0
M  END
>  <LOGBIO>
5.4100

>  <PRED_LOGBIO>
5.4200

>  <XV_RES>
0.0060

>  <WHL_TMPL>
1

>  <ANCH>
45-50;34-35

$$$$
ROW58
  -MTS-   01071502543D 0   0.00000     0.00000     0

 40 42  0  0  0  0  0  0  0  0999 V2000
   -4.4790    0.3340    9.7440 C   0  0  0  0  0  0  0  0  0  0  0  0
   -3.4890    0.8000    8.6810 C   0  0  0  0  0  0  0  0  0  0  0  0
   -3.4220    2.3110    8.8800 C   0  0  0  0  0  0  0  0  0  0  0  0
   -2.2040    0.2220    8.9290 O   0  0  0  0  0  0  0  0  0  0  0  0
   -1.2680    0.6100    7.9200 C   0  0  0  0  0  0  0  0  0  0  0  0
   -1.7200    0.1780    6.5460 C   0  0  0  0  0  0  0  0  0  0  0  0
   -0.8910   -0.1550    5.5740 N   0  0  0  0  0  0  0  0  0  0  0  0
   -1.3830   -0.5090    4.2570 N   0  0  0  0  0  0  0  0  0  0  0  0
   -2.7300   -0.5020    4.0050 C   0  0  0  0  0  0  0  0  0  0  0  0
   -3.6230   -0.1740    4.9480 C   0  0  0  0  0  0  0  0  0  0  0  0
   -5.0380   -0.1810    4.6290 C   0  0  0  0  0  0  0  0  0  0  0  0
   -6.1690   -0.1870    4.3750 N   0  0  0  0  0  0  0  0  0  0  0  0
   -3.1820    0.1970    6.3110 C   0  0  0  0  0  0  0  0  0  0  0  0
   -4.0300    0.4880    7.3060 C   0  0  0  0  0  0  0  0  0  0  0  0
   -3.1750   -0.8400    2.7540 N   0  0  0  0  0  0  0  0  0  0  0  0
   -0.4730   -0.8620    3.2330 C   0  0  0  0  0  0  0  0  0  0  0  0
   -0.3910   -2.1900    2.7960 C   0  0  0  0  0  0  0  0  0  0  0  0
    0.5090   -2.5390    1.7820 C   0  0  0  0  0  0  0  0  0  0  0  0
    1.3270   -1.5600    1.2050 C   0  0  0  0  0  0  0  0  0  0  0  0
    1.2450   -0.2330    1.6410 C   0  0  0  0  0  0  0  0  0  0  0  0
    0.3450    0.1170    2.6550 C   0  0  0  0  0  0  0  0  0  0  0  0
    0.2620    1.4590    3.0960 N   0  3  0  0  0  0  0  0  0  0  0  0
   -0.5310    2.2440    2.5500 O   0  0  0  0  0  0  0  0  0  0  0  0
    1.0500    1.8900    4.1160 O   0  5  0  0  0  0  0  0  0  0  0  0
   -5.4790    0.3000    9.3170 H   0  0  0  0  0  0  0  0  0  0  0  0
   -4.4650    1.0290   10.5810 H   0  0  0  0  0  0  0  0  0  0  0  0
   -4.1990   -0.6580   10.0910 H   0  0  0  0  0  0  0  0  0  0  0  0
   -2.6670    2.5460    9.6270 H   0  0  0  0  0  0  0  0  0  0  0  0
   -3.1610    2.7900    7.9380 H   0  0  0  0  0  0  0  0  0  0  0  0
   -4.3910    2.6760    9.2160 H   0  0  0  0  0  0  0  0  0  0  0  0
   -1.1450    1.6910    7.9380 H   0  0  0  0  0  0  0  0  0  0  0  0
   -0.2980    0.1680    8.1380 H   0  0  0  0  0  0  0  0  0  0  0  0
   -5.0950    0.5000    7.1260 H   0  0  0  0  0  0  0  0  0  0  0  0
   -4.0350   -0.3480    2.5580 H   0  0  0  0  0  0  0  0  0  0  0  0
   -3.3390   -1.8350    2.7120 H   0  0  0  0  0  0  0  0  0  0  0  0
   -1.0220   -2.9450    3.2410 H   0  0  0  0  0  0  0  0  0  0  0  0
    0.5720   -3.5630    1.4450 H   0  0  0  0  0  0  0  0  0  0  0  0
    2.0220   -1.8290    0.4230 H   0  0  0  0  0  0  0  0  0  0  0  0
    1.8760    0.5220    1.1950 H   0  0  0  0  0  0  0  0  0  0  0  0
    0.8530    2.8260    4.2730 H   0  0  0  0  0  0  0  0  0  0  0  0
  1 25  1  0  0  0  0
  1 26  1  0  0  0  0
  1 27  1  0  0  0  0
  1  2  1  0  0  0  0
  2  3  1  0  0  0  0
  3 28  1  0  0  0  0
  3 29  1  0  0  0  0
  3 30  1  0  0  0  0
  2  4  1  0  0  0  0
  4  5  1  0  0  0  0
  5 31  1  0  0  0  0
  5 32  1  0  0  0  0
  5  6  1  0  0  0  0
  6  7  2  0  0  0  0
  7  8  1  0  0  0  0
  8  9  1  0  0  0  0
  9 10  2  0  0  0  0
 10 11  1  0  0  0  0
 11 12  3  0  0  0  0
 10 13  1  0  0  0  0
 13  6  1  0  0  0  0
 13 14  2  0  0  0  0
 14  2  1  0  0  0  0
 14 33  1  0  0  0  0
  9 15  1  0  0  0  0
 15 34  1  0  0  0  0
 15 35  1  0  0  0  0
  8 16  1  0  0  0  0
 16 17  2  0  0  0  0
 17 36  1  0  0  0  0
 17 18  1  0  0  0  0
 18 37  1  0  0  0  0
 18 19  2  0  0  0  0
 19 38  1  0  0  0  0
 19 20  1  0  0  0  0
 20 39  1  0  0  0  0
 20 21  2  0  0  0  0
 21 16  1  0  0  0  0
 21 22  1  0  0  0  0
 22 23  2  0  0  0  0
 22 24  1  0  0  0  0
 24 40  1  0  0  0  0
M  CHG  2  22   1  24  -1
M  END
>  <LOGBIO>
4.7600

>  <PRED_LOGBIO>
4.6500

>  <XV_RES>
-0.3320

>  <WHL_TMPL>
1

>  <ANCH>
6-38;27-28

$$$$
ROW59
  -MTS-   01071502543D 0   0.00000     0.00000     0

 29 30  0  0  0  0  0  0  0  0999 V2000
    2.4770   -5.0530   -1.9430 N   0  0  0  0  0  0  0  0  0  0  0  0
    3.8440   -3.8890   -1.6900 S   0  0  0  0  0  0  0  0  0  0  0  0
    4.7420   -4.4320   -0.8730 O   0  0  0  0  0  0  0  0  0  0  0  0
    4.4160   -3.6160   -2.8590 O   0  0  0  0  0  0  0  0  0  0  0  0
    3.3130   -2.6140   -1.0790 C   0  0  0  0  0  0  0  0  0  0  0  0
    2.8460   -1.5840   -1.9040 C   0  0  0  0  0  0  0  0  0  0  0  0
    2.3540   -0.4020   -1.3370 C   0  0  0  0  0  0  0  0  0  0  0  0
    2.3300   -0.2500    0.0550 C   0  0  0  0  0  0  0  0  0  0  0  0
    2.7970   -1.2810    0.8790 C   0  0  0  0  0  0  0  0  0  0  0  0
    3.2890   -2.4630    0.3130 C   0  0  0  0  0  0  0  0  0  0  0  0
    1.7990    1.0240    0.6660 C   0  0  0  0  0  0  0  0  0  0  0  0
    1.3990    1.9030   -0.0380 O   0  0  0  0  0  0  0  0  0  0  0  0
    1.7760    1.1710    2.0080 O   0  0  0  0  0  0  0  0  0  0  0  0
    1.2640    2.3950    2.5410 C   0  0  0  0  0  0  0  0  0  0  0  0
   -0.2530    2.3160    2.7920 C   0  0  0  0  0  0  0  0  0  0  0  0
   -0.8740    3.5690    3.9580 S   0  0  0  0  0  0  0  0  0  0  0  0
    0.9300    3.9930    4.8110 S   0  0  0  0  0  0  0  0  0  0  0  0
    1.8680    2.7120    3.9220 C   0  0  0  0  0  0  0  0  0  0  0  0
    2.6670   -5.9950   -2.2550 H   0  0  0  0  0  0  0  0  0  0  0  0
    1.5260   -4.7600   -1.7720 H   0  0  0  0  0  0  0  0  0  0  0  0
    2.8650   -1.7010   -2.9770 H   0  0  0  0  0  0  0  0  0  0  0  0
    1.9930    0.3930   -1.9730 H   0  0  0  0  0  0  0  0  0  0  0  0
    2.7780   -1.1640    1.9520 H   0  0  0  0  0  0  0  0  0  0  0  0
    3.6500   -3.2580    0.9490 H   0  0  0  0  0  0  0  0  0  0  0  0
    1.5110    3.1600    1.8080 H   0  0  0  0  0  0  0  0  0  0  0  0
   -0.5010    1.3260    3.1680 H   0  0  0  0  0  0  0  0  0  0  0  0
   -0.7770    2.4210    1.8450 H   0  0  0  0  0  0  0  0  0  0  0  0
    1.8960    1.8050    4.5220 H   0  0  0  0  0  0  0  0  0  0  0  0
    2.8980    3.0390    3.8000 H   0  0  0  0  0  0  0  0  0  0  0  0
  1 19  1  0  0  0  0
  1 20  1  0  0  0  0
  1  2  1  0  0  0  0
  2  3  2  0  0  0  0
  2  4  2  0  0  0  0
  2  5  1  0  0  0  0
  5  6  2  0  0  0  0
  6 21  1  0  0  0  0
  6  7  1  0  0  0  0
  7 22  1  0  0  0  0
  7  8  2  0  0  0  0
  8  9  1  0  0  0  0
  9 23  1  0  0  0  0
  9 10  2  0  0  0  0
 10  5  1  0  0  0  0
 10 24  1  0  0  0  0
  8 11  1  0  0  0  0
 11 12  2  0  0  0  0
 11 13  1  0  0  0  0
 13 14  1  0  0  0  0
 14 25  1  0  0  0  0
 14 15  1  0  0  0  0
 15 26  1  0  0  0  0
 15 27  1  0  0  0  0
 15 16  1  0  0  0  0
 16 17  1  0  0  0  0
 17 18  1  0  0  0  0
 18 14  1  0  0  0  0
 18 28  1  0  0  0  0
 18 29  1  0  0  0  0
M  END
>  <LOGBIO>
4.6000

>  <PRED_LOGBIO>
4.9600

>  <XV_RES>
-0.4490

>  <WHL_TMPL>
3

>  <ANCH>
51-59;12-10

$$$$
ROW61
  -MTS-   01071502543D 0   0.00000     0.00000     0

 58 61  0  0  1  0  0  0  0  0999 V2000
    8.1550    1.9410    2.0850 C   0  0  0  0  0  0  0  0  0  0  0  0
    7.8370    0.5050    1.7430 C   0  0  0  0  0  0  0  0  0  0  0  0
    6.7040    0.2060    1.0930 C   0  0  0  0  0  0  0  0  0  0  0  0
    5.7450    1.3050    0.7040 C   0  0  0  0  0  0  0  0  0  0  0  0
    4.5570    0.7070   -0.0110 C   0  0  0  0  0  0  0  0  0  0  0  0
    4.5810    0.5550   -1.4030 C   0  0  0  0  0  0  0  0  0  0  0  0
    5.6820    0.9490   -2.1160 O   0  0  0  0  0  0  0  0  0  0  0  0
    3.4790    0.0010   -2.0650 C   0  0  0  0  0  0  0  0  0  0  0  0
    2.3540   -0.4020   -1.3360 C   0  0  0  0  0  0  0  0  0  0  0  0
    2.3300   -0.2500    0.0550 C   0  0  0  0  0  0  0  0  0  0  0  0
    1.1240   -0.6870    0.7930 C   0  0  0  0  0  0  0  0  0  0  0  0
    0.1490   -1.1750    0.2230 O   0  0  0  0  0  0  0  0  0  0  0  0
    1.1650   -0.4940    2.2900 C   0  0  0  0  0  0  0  0  0  0  0  0
    2.1110    0.6700    2.6410 C   0  0  2  0  0  0  0  0  0  0  0  0
    3.4080    0.4530    2.0790 O   0  0  0  0  0  0  0  0  0  0  0  0
    3.4310    0.3050    0.7180 C   0  0  0  0  0  0  0  0  0  0  0  0
    2.2830    0.6460    4.1410 C   0  0  0  0  0  0  0  0  0  0  0  0
    3.5510    0.4370    4.6970 C   0  0  0  0  0  0  0  0  0  0  0  0
    3.7110    0.4150    6.0870 C   0  0  0  0  0  0  0  0  0  0  0  0
    2.6020    0.6010    6.9220 C   0  0  0  0  0  0  0  0  0  0  0  0
    2.8550    0.5630    8.2680 O   0  0  0  0  0  0  0  0  0  0  0  0
    1.9180    1.2990    9.0590 C   0  0  0  0  0  0  0  0  0  0  0  0
    2.2440    1.1200   10.5390 C   0  0  0  0  0  0  0  0  0  0  0  0
    2.0450    2.7910    8.7630 C   0  0  0  0  0  0  0  0  0  0  0  0
    0.4800    0.8270    8.7760 C   0  0  0  0  0  0  0  0  0  0  0  0
   -0.4320    1.6050    9.5560 O   0  0  0  0  0  0  0  0  0  0  0  0
    0.1510    1.0080    7.2830 C   0  0  0  0  0  0  0  0  0  0  0  0
    1.3340    0.8090    6.3670 C   0  0  0  0  0  0  0  0  0  0  0  0
    1.1750    0.8310    4.9760 C   0  0  0  0  0  0  0  0  0  0  0  0
    8.7960   -0.5950    2.1330 C   0  0  0  0  0  0  0  0  0  0  0  0
    7.3720    2.3430    2.7240 H   0  0  0  0  0  0  0  0  0  0  0  0
    9.1080    1.9860    2.6080 H   0  0  0  0  0  0  0  0  0  0  0  0
    8.2140    2.5270    1.1710 H   0  0  0  0  0  0  0  0  0  0  0  0
    6.4760   -0.8210    0.8490 H   0  0  0  0  0  0  0  0  0  0  0  0
    5.4060    1.8250    1.5980 H   0  0  0  0  0  0  0  0  0  0  0  0
    6.2480    2.0090    0.0440 H   0  0  0  0  0  0  0  0  0  0  0  0
    5.7670    1.9160   -2.1180 H   0  0  0  0  0  0  0  0  0  0  0  0
    3.4980   -0.1160   -3.1390 H   0  0  0  0  0  0  0  0  0  0  0  0
    1.5040   -0.8300   -1.8480 H   0  0  0  0  0  0  0  0  0  0  0  0
    1.6090   -1.3950    2.7090 H   0  0  0  0  0  0  0  0  0  0  0  0
    0.1660   -0.2400    2.6370 H   0  0  0  0  0  0  0  0  0  0  0  0
    1.6810    1.6160    2.3180 H   0  0  0  0  0  0  0  0  0  0  0  0
    4.4060    0.2940    4.0530 H   0  0  0  0  0  0  0  0  0  0  0  0
    4.6890    0.2540    6.5160 H   0  0  0  0  0  0  0  0  0  0  0  0
    2.7000    0.1450   10.6940 H   0  0  0  0  0  0  0  0  0  0  0  0
    2.9360    1.8990   10.8540 H   0  0  0  0  0  0  0  0  0  0  0  0
    1.3290    1.1900   11.1230 H   0  0  0  0  0  0  0  0  0  0  0  0
    1.7780    3.3600    9.6510 H   0  0  0  0  0  0  0  0  0  0  0  0
    1.3760    3.0570    7.9470 H   0  0  0  0  0  0  0  0  0  0  0  0
    3.0700    3.0180    8.4810 H   0  0  0  0  0  0  0  0  0  0  0  0
    0.3900   -0.2250    9.0380 H   0  0  0  0  0  0  0  0  0  0  0  0
   -1.2210    1.0900    9.7850 H   0  0  0  0  0  0  0  0  0  0  0  0
   -0.6360    0.3100    7.0040 H   0  0  0  0  0  0  0  0  0  0  0  0
   -0.2580    2.0040    7.1260 H   0  0  0  0  0  0  0  0  0  0  0  0
    0.1970    0.9920    4.5470 H   0  0  0  0  0  0  0  0  0  0  0  0
    9.1350   -1.1140    1.2390 H   0  0  0  0  0  0  0  0  0  0  0  0
    9.6520   -0.1630    2.6480 H   0  0  0  0  0  0  0  0  0  0  0  0
    8.2920   -1.2980    2.7920 H   0  0  0  0  0  0  0  0  0  0  0  0
  1 31  1  0  0  0  0
  1 32  1  0  0  0  0
  1 33  1  0  0  0  0
  1  2  1  0  0  0  0
  2  3  2  0  0  0  0
  3 34  1  0  0  0  0
  3  4  1  0  0  0  0
  4 35  1  0  0  0  0
  4 36  1  0  0  0  0
  4  5  1  0  0  0  0
  5  6  2  0  0  0  0
  6  7  1  0  0  0  0
  7 37  1  0  0  0  0
  6  8  1  0  0  0  0
  8 38  1  0  0  0  0
  8  9  2  0  0  0  0
  9 39  1  0  0  0  0
  9 10  1  0  0  0  0
 10 11  1  0  0  0  0
 11 12  2  0  0  0  0
 11 13  1  0  0  0  0
 13 40  1  0  0  0  0
 13 41  1  0  0  0  0
 13 14  1  0  0  0  0
 14 42  1  0  0  0  0
 14 15  1  0  0  0  0
 15 16  1  0  0  0  0
 16  5  1  0  0  0  0
 16 10  2  0  0  0  0
 14 17  1  0  0  0  0
 17 18  1  0  0  0  0
 18 43  1  0  0  0  0
 18 19  2  0  0  0  0
 19 44  1  0  0  0  0
 19 20  1  0  0  0  0
 20 21  1  0  0  0  0
 21 22  1  0  0  0  0
 22 23  1  0  0  0  0
 23 45  1  0  0  0  0
 23 46  1  0  0  0  0
 23 47  1  0  0  0  0
 22 24  1  0  0  0  0
 24 48  1  0  0  0  0
 24 49  1  0  0  0  0
 24 50  1  0  0  0  0
 22 25  1  0  0  0  0
 25 51  1  0  0  0  0
 25 26  1  0  0  0  0
 26 52  1  0  0  0  0
 25 27  1  0  0  0  0
 27 53  1  0  0  0  0
 27 54  1  0  0  0  0
 27 28  1  0  0  0  0
 28 20  2  0  0  0  0
 28 29  1  0  0  0  0
 29 17  2  0  0  0  0
 29 55  1  0  0  0  0
  2 30  1  0  0  0  0
 30 56  1  0  0  0  0
 30 57  1  0  0  0  0
 30 58  1  0  0  0  0
M  END
>  <LOGBIO>
4.2800

>  <PRED_LOGBIO>
4.6300

>  <XV_RES>
-0.9600

>  <WHL_TMPL>
3

>  <ANCH>
51-59;19-17

$$$$
ROW62
  -MTS-   01071502543D 0   0.00000     0.00000     0

 47 50  0  0  0  0  0  0  0  0999 V2000
    6.7860   -1.3710    5.9330 N   0  0  0  0  0  0  0  0  0  0  0  0
    6.6430   -0.6650    4.7300 C   0  0  0  0  0  0  0  0  0  0  0  0
    7.1340   -1.1870    3.5980 N   0  0  0  0  0  0  0  0  0  0  0  0
    7.0130   -0.5370    2.4320 C   0  0  0  0  0  0  0  0  0  0  0  0
    7.5320   -1.0940    1.2550 N   0  0  0  0  0  0  0  0  0  0  0  0
    6.3650    0.7040    2.4000 C   0  0  0  0  0  0  0  0  0  0  0  0
    6.2090    1.4070    1.2710 N   0  0  0  0  0  0  0  0  0  0  0  0
    5.5800    2.5900    1.2930 C   0  0  0  0  0  0  0  0  0  0  0  0
    5.4140    3.3690    0.0100 C   0  0  0  0  0  0  0  0  0  0  0  0
    4.1510    2.9830   -0.6370 N   0  0  0  0  0  0  0  0  0  0  0  0
    3.8700    1.5680   -0.3590 C   0  0  0  0  0  0  0  0  0  0  0  0
    2.5130    1.1390   -0.9460 C   0  0  0  0  0  0  0  0  0  0  0  0
    1.4280    2.0100   -0.4690 N   0  0  0  0  0  0  0  0  0  0  0  0
    0.1690    1.6280   -1.1240 C   0  0  0  0  0  0  0  0  0  0  0  0
   -0.9220    1.5080   -0.0860 C   0  0  0  0  0  0  0  0  0  0  0  0
   -1.1020    0.3020    0.6030 C   0  0  0  0  0  0  0  0  0  0  0  0
   -2.1130    0.1900    1.5650 C   0  0  0  0  0  0  0  0  0  0  0  0
   -2.9440    1.2830    1.8380 C   0  0  0  0  0  0  0  0  0  0  0  0
   -2.7640    2.4880    1.1480 C   0  0  0  0  0  0  0  0  0  0  0  0
   -1.7530    2.6000    0.1860 C   0  0  0  0  0  0  0  0  0  0  0  0
    1.7150    3.4240   -0.7480 C   0  0  0  0  0  0  0  0  0  0  0  0
    3.0690    3.8570   -0.1590 C   0  0  0  0  0  0  0  0  0  0  0  0
    5.0970    3.0920    2.4380 N   0  0  0  0  0  0  0  0  0  0  0  0
    5.2390    2.4060    3.5910 N   0  0  0  0  0  0  0  0  0  0  0  0
    5.8630    1.2200    3.6010 C   0  0  0  0  0  0  0  0  0  0  0  0
    6.0170    0.5200    4.7330 N   0  0  0  0  0  0  0  0  0  0  0  0
    6.0750   -2.0280    6.2200 H   0  0  0  0  0  0  0  0  0  0  0  0
    7.6010   -1.2230    6.5110 H   0  0  0  0  0  0  0  0  0  0  0  0
    6.9560   -1.6970    0.6850 H   0  0  0  0  0  0  0  0  0  0  0  0
    8.4820   -0.8920    0.9760 H   0  0  0  0  0  0  0  0  0  0  0  0
    6.2440    3.1500   -0.6570 H   0  0  0  0  0  0  0  0  0  0  0  0
    5.3970    4.4340    0.2320 H   0  0  0  0  0  0  0  0  0  0  0  0
    3.8670    1.4030    0.7170 H   0  0  0  0  0  0  0  0  0  0  0  0
    4.6590    0.9510   -0.7850 H   0  0  0  0  0  0  0  0  0  0  0  0
    2.5580    1.1810   -2.0320 H   0  0  0  0  0  0  0  0  0  0  0  0
    2.3020    0.1110   -0.6610 H   0  0  0  0  0  0  0  0  0  0  0  0
    0.3190    0.6330   -1.5380 H   0  0  0  0  0  0  0  0  0  0  0  0
   -0.1120    2.4050   -1.8320 H   0  0  0  0  0  0  0  0  0  0  0  0
   -0.4610   -0.5410    0.3920 H   0  0  0  0  0  0  0  0  0  0  0  0
   -2.2520   -0.7400    2.0970 H   0  0  0  0  0  0  0  0  0  0  0  0
   -3.7240    1.1970    2.5800 H   0  0  0  0  0  0  0  0  0  0  0  0
   -3.4050    3.3310    1.3580 H   0  0  0  0  0  0  0  0  0  0  0  0
   -1.6150    3.5290   -0.3460 H   0  0  0  0  0  0  0  0  0  0  0  0
    1.7190    3.5880   -1.8240 H   0  0  0  0  0  0  0  0  0  0  0  0
    0.9240    4.0440   -0.3290 H   0  0  0  0  0  0  0  0  0  0  0  0
    3.0220    3.8150    0.9270 H   0  0  0  0  0  0  0  0  0  0  0  0
    3.2800    4.8840   -0.4490 H   0  0  0  0  0  0  0  0  0  0  0  0
  1 27  1  0  0  0  0
  1 28  1  0  0  0  0
  1  2  1  0  0  0  0
  2  3  2  0  0  0  0
  3  4  1  0  0  0  0
  4  5  1  0  0  0  0
  5 29  1  0  0  0  0
  5 30  1  0  0  0  0
  4  6  2  0  0  0  0
  6  7  1  0  0  0  0
  7  8  2  0  0  0  0
  8  9  1  0  0  0  0
  9 31  1  0  0  0  0
  9 32  1  0  0  0  0
  9 10  1  0  0  0  0
 10 11  1  0  0  0  0
 11 33  1  0  0  0  0
 11 34  1  0  0  0  0
 11 12  1  0  0  0  0
 12 35  1  0  0  0  0
 12 36  1  0  0  0  0
 12 13  1  0  0  0  0
 13 14  1  0  0  0  0
 14 37  1  0  0  0  0
 14 38  1  0  0  0  0
 14 15  1  0  0  0  0
 15 16  2  0  0  0  0
 16 39  1  0  0  0  0
 16 17  1  0  0  0  0
 17 40  1  0  0  0  0
 17 18  2  0  0  0  0
 18 41  1  0  0  0  0
 18 19  1  0  0  0  0
 19 42  1  0  0  0  0
 19 20  2  0  0  0  0
 20 15  1  0  0  0  0
 20 43  1  0  0  0  0
 13 21  1  0  0  0  0
 21 44  1  0  0  0  0
 21 45  1  0  0  0  0
 21 22  1  0  0  0  0
 22 10  1  0  0  0  0
 22 46  1  0  0  0  0
 22 47  1  0  0  0  0
  8 23  1  0  0  0  0
 23 24  2  0  0  0  0
 24 25  1  0  0  0  0
 25  6  1  0  0  0  0
 25 26  2  0  0  0  0
 26  2  1  0  0  0  0
M  END
>  <LOGBIO>
4.0100

>  <PRED_LOGBIO>
4.8300

>  <XV_RES>
-1.2380

>  <WHL_TMPL>
3

>  <ANCH>
32-40;27-28

$$$$
ROW63
  -MTS-   01071502543D 0   0.00000     0.00000     0

101106  0  0  1  0  0  0  0  0999 V2000
    5.6840    4.8010    4.6850 C   0  0  0  0  0  0  0  0  0  0  0  0
    5.1120    3.6490    3.8640 C   0  0  0  0  0  0  0  0  0  0  0  0
    5.8230    2.3400    4.1920 C   0  0  0  0  0  0  0  0  0  0  0  0
    5.3160    4.0270    2.3850 C   0  0  0  0  0  0  0  0  0  0  0  0
    4.5680    3.0600    1.4490 C   0  0  0  0  0  0  0  0  0  0  0  0
    3.0730    2.9740    1.8060 C   0  0  2  0  0  0  0  0  0  0  0  0
    2.4810    4.3700    1.6110 C   0  0  0  0  0  0  0  0  0  0  0  0
    1.3480    4.5770    2.5870 C   0  0  0  0  0  0  0  0  0  0  0  0
    1.0410    3.6820    3.3720 O   0  0  0  0  0  0  0  0  0  0  0  0
    0.6820    5.7280    2.5980 N   0  0  0  0  0  0  0  0  0  0  0  0
   -0.4220    5.9300    3.5480 C   0  0  0  0  0  0  0  0  0  0  0  0
   -1.0130    7.3250    3.3520 C   0  0  0  0  0  0  0  0  0  0  0  0
   -2.1460    7.5330    4.3280 C   0  0  0  0  0  0  0  0  0  0  0  0
   -2.0390    8.0390    5.5650 C   0  0  0  0  0  0  0  0  0  0  0  0
   -3.3210    8.0590    6.1270 N   0  0  0  0  0  0  0  0  0  0  0  0
   -4.1640    7.5740    5.2350 C   0  0  0  0  0  0  0  0  0  0  0  0
   -3.4650    7.2370    4.1060 N   0  0  0  0  0  0  0  0  0  0  0  0
    0.0990    5.7970    4.9590 C   0  0  0  0  0  0  0  0  0  0  0  0
    1.2790    5.5560    5.1540 O   0  0  0  0  0  0  0  0  0  0  0  0
   -0.7230    5.9410    5.9820 O   0  0  0  0  0  0  0  0  0  0  0  0
    2.3000    2.0190    0.8770 C   0  0  0  0  0  0  0  0  0  0  0  0
    0.8020    1.9800    1.2340 C   0  0  0  0  0  0  0  0  0  0  0  0
    0.5960    1.6010    2.7130 C   0  0  2  0  0  0  0  0  0  0  0  0
    1.0040    0.1430    2.9030 C   0  0  0  0  0  0  0  0  0  0  0  0
    1.4090    2.4630    3.6490 C   0  0  0  0  0  0  0  0  0  0  0  0
    0.8980    3.0170    4.7580 C   0  0  0  0  0  0  0  0  0  0  0  0
   -0.5400    2.8330    5.1790 C   0  0  0  0  0  0  0  0  0  0  0  0
   -1.2470    1.6790    4.4440 C   0  0  2  0  0  0  0  0  0  0  0  0
   -2.7660    1.7390    4.6940 C   0  0  1  0  0  0  0  0  0  0  0  0
   -3.2650    3.0760    4.1550 C   0  0  0  0  0  0  0  0  0  0  0  0
   -3.0900    1.6980    6.1990 C   0  0  0  0  0  0  0  0  0  0  0  0
   -4.6090    1.7580    6.4490 C   0  0  0  0  0  0  0  0  0  0  0  0
   -5.3500    0.6460    5.6830 C   0  0  2  0  0  0  0  0  0  0  0  0
   -6.7450    0.9370    5.8020 O   0  0  0  0  0  0  0  0  0  0  0  0
   -5.0250    0.6870    4.1780 C   0  0  0  0  0  0  0  0  0  0  0  0
   -5.7160   -0.4720    3.4650 C   0  0  0  0  0  0  0  0  0  0  0  0
   -5.9730    1.0960    5.3020 C   0  0  0  0  0  0  0  0  0  0  0  0
   -3.5070    0.6270    3.9280 C   0  0  2  0  0  0  0  0  0  0  0  0
   -3.1820    0.6680    2.4230 C   0  0  0  0  0  0  0  0  0  0  0  0
   -1.6640    0.6080    2.1730 C   0  0  0  0  0  0  0  0  0  0  0  0
   -0.9220    1.7200    2.9390 C   0  0  1  0  0  0  0  0  0  0  0  0
   -1.3830    3.0660    2.3880 C   0  0  0  0  0  0  0  0  0  0  0  0
    2.8680    2.5970    3.2850 C   0  0  2  0  0  0  0  0  0  0  0  0
    3.6160    3.5630    4.2220 C   0  0  0  0  0  0  0  0  0  0  0  0
    4.9090    5.5460    4.8540 H   0  0  0  0  0  0  0  0  0  0  0  0
    6.0400    4.4240    5.6410 H   0  0  0  0  0  0  0  0  0  0  0  0
    6.5120    5.2560    4.1440 H   0  0  0  0  0  0  0  0  0  0  0  0
    6.8600    2.5440    4.4480 H   0  0  0  0  0  0  0  0  0  0  0  0
    5.7860    1.6810    3.3260 H   0  0  0  0  0  0  0  0  0  0  0  0
    5.3290    1.8590    5.0340 H   0  0  0  0  0  0  0  0  0  0  0  0
    6.3760    3.8940    2.1790 H   0  0  0  0  0  0  0  0  0  0  0  0
    4.9170    5.0270    2.2310 H   0  0  0  0  0  0  0  0  0  0  0  0
    4.9840    2.0720    1.6320 H   0  0  0  0  0  0  0  0  0  0  0  0
    4.6540    3.4380    0.4320 H   0  0  0  0  0  0  0  0  0  0  0  0
    2.1070    4.4660    0.5940 H   0  0  0  0  0  0  0  0  0  0  0  0
    3.2520    5.1180    1.7860 H   0  0  0  0  0  0  0  0  0  0  0  0
    0.9340    6.4630    1.9530 H   0  0  0  0  0  0  0  0  0  0  0  0
   -1.1920    5.1820    3.3730 H   0  0  0  0  0  0  0  0  0  0  0  0
   -1.3880    7.4220    2.3360 H   0  0  0  0  0  0  0  0  0  0  0  0
   -0.2420    8.0730    3.5270 H   0  0  0  0  0  0  0  0  0  0  0  0
   -1.1290    8.3710    6.0410 H   0  0  0  0  0  0  0  0  0  0  0  0
   -5.2290    7.4600    5.3730 H   0  0  0  0  0  0  0  0  0  0  0  0
   -3.8530    6.8420    3.2620 H   0  0  0  0  0  0  0  0  0  0  0  0
   -0.2110    5.8210    6.7970 H   0  0  0  0  0  0  0  0  0  0  0  0
    2.6880    1.0220    1.0710 H   0  0  0  0  0  0  0  0  0  0  0  0
    2.3970    2.3840   -0.1430 H   0  0  0  0  0  0  0  0  0  0  0  0
    0.3670    1.1740    0.6470 H   0  0  0  0  0  0  0  0  0  0  0  0
    0.3870    2.9730    1.0750 H   0  0  0  0  0  0  0  0  0  0  0  0
    2.0260    0.0970    3.2720 H   0  0  0  0  0  0  0  0  0  0  0  0
    0.9380   -0.3780    1.9500 H   0  0  0  0  0  0  0  0  0  0  0  0
    0.3370   -0.3290    3.6210 H   0  0  0  0  0  0  0  0  0  0  0  0
    1.5440    3.6210    5.3770 H   0  0  0  0  0  0  0  0  0  0  0  0
   -1.0580    3.7410    4.8790 H   0  0  0  0  0  0  0  0  0  0  0  0
   -0.5570    2.6100    6.2440 H   0  0  0  0  0  0  0  0  0  0  0  0
   -0.8730    0.7400    4.8460 H   0  0  0  0  0  0  0  0  0  0  0  0
   -3.3020    3.8020    4.9640 H   0  0  0  0  0  0  0  0  0  0  0  0
   -2.5880    3.4310    3.3800 H   0  0  0  0  0  0  0  0  0  0  0  0
   -4.2610    2.9490    3.7360 H   0  0  0  0  0  0  0  0  0  0  0  0
   -2.6730    2.6070    6.6270 H   0  0  0  0  0  0  0  0  0  0  0  0
   -2.7160    0.7600    6.6020 H   0  0  0  0  0  0  0  0  0  0  0  0
   -4.9520    2.7010    6.0290 H   0  0  0  0  0  0  0  0  0  0  0  0
   -4.7840    1.6130    7.5130 H   0  0  0  0  0  0  0  0  0  0  0  0
   -5.1010   -0.3280    6.0970 H   0  0  0  0  0  0  0  0  0  0  0  0
   -7.2610    0.4390    5.1480 H   0  0  0  0  0  0  0  0  0  0  0  0
   -6.7960   -0.3590    3.5340 H   0  0  0  0  0  0  0  0  0  0  0  0
   -5.4600   -1.3750    4.0160 H   0  0  0  0  0  0  0  0  0  0  0  0
   -5.3450   -0.4700    2.4420 H   0  0  0  0  0  0  0  0  0  0  0  0
   -5.5190    0.8620    6.2620 H   0  0  0  0  0  0  0  0  0  0  0  0
   -6.1660    2.1650    5.2420 H   0  0  0  0  0  0  0  0  0  0  0  0
   -6.9100    0.5520    5.2020 H   0  0  0  0  0  0  0  0  0  0  0  0
   -3.1510   -0.3260    4.3120 H   0  0  0  0  0  0  0  0  0  0  0  0
   -3.5140    1.6400    2.0640 H   0  0  0  0  0  0  0  0  0  0  0  0
   -3.6390   -0.2010    1.9530 H   0  0  0  0  0  0  0  0  0  0  0  0
   -1.5190    0.8170    1.1140 H   0  0  0  0  0  0  0  0  0  0  0  0
   -1.2980   -0.3520    2.5280 H   0  0  0  0  0  0  0  0  0  0  0  0
   -0.5760    3.7910    2.4810 H   0  0  0  0  0  0  0  0  0  0  0  0
   -2.2470    3.4120    2.9510 H   0  0  0  0  0  0  0  0  0  0  0  0
   -1.6520    2.9570    1.3400 H   0  0  0  0  0  0  0  0  0  0  0  0
    3.3210    1.6170    3.4220 H   0  0  0  0  0  0  0  0  0  0  0  0
    3.2000    4.5510    4.0380 H   0  0  0  0  0  0  0  0  0  0  0  0
    3.5310    3.1860    5.2390 H   0  0  0  0  0  0  0  0  0  0  0  0
  1 45  1  0  0  0  0
  1 46  1  0  0  0  0
  1 47  1  0  0  0  0
  1  2  1  0  0  0  0
  2  3  1  0  0  0  0
  3 48  1  0  0  0  0
  3 49  1  0  0  0  0
  3 50  1  0  0  0  0
  2  4  1  0  0  0  0
  4 51  1  0  0  0  0
  4 52  1  0  0  0  0
  4  5  1  0  0  0  0
  5 53  1  0  0  0  0
  5 54  1  0  0  0  0
  5  6  1  0  0  0  0
  6  7  1  0  0  0  0
  7 55  1  0  0  0  0
  7 56  1  0  0  0  0
  7  8  1  0  0  0  0
  8  9  2  0  0  0  0
  8 10  1  0  0  0  0
 10 57  1  0  0  0  0
 10 11  1  0  0  0  0
 11 58  1  0  0  0  0
 11 12  1  0  0  0  0
 12 59  1  0  0  0  0
 12 60  1  0  0  0  0
 12 13  1  0  0  0  0
 13 14  2  0  0  0  0
 14 61  1  0  0  0  0
 14 15  1  0  0  0  0
 15 16  2  0  0  0  0
 16 62  1  0  0  0  0
 16 17  1  0  0  0  0
 17 13  1  0  0  0  0
 17 63  1  0  0  0  0
 11 18  1  0  0  0  0
 18 19  2  0  0  0  0
 18 20  1  0  0  0  0
 20 64  1  0  0  0  0
  6 21  1  0  0  0  0
 21 65  1  0  0  0  0
 21 66  1  0  0  0  0
 21 22  1  0  0  0  0
 22 67  1  0  0  0  0
 22 68  1  0  0  0  0
 22 23  1  0  0  0  0
 23 24  1  0  0  0  0
 24 69  1  0  0  0  0
 24 70  1  0  0  0  0
 24 71  1  0  0  0  0
 23 25  1  0  0  0  0
 25 26  2  0  0  0  0
 26 72  1  0  0  0  0
 26 27  1  0  0  0  0
 27 73  1  0  0  0  0
 27 74  1  0  0  0  0
 27 28  1  0  0  0  0
 28 75  1  0  0  0  0
 28 29  1  0  0  0  0
 29 30  1  0  0  0  0
 30 76  1  0  0  0  0
 30 77  1  0  0  0  0
 30 78  1  0  0  0  0
 29 31  1  0  0  0  0
 31 79  1  0  0  0  0
 31 80  1  0  0  0  0
 31 32  1  0  0  0  0
 32 81  1  0  0  0  0
 32 82  1  0  0  0  0
 32 33  1  0  0  0  0
 33 83  1  0  0  0  0
 33 34  1  0  0  0  0
 34 84  1  0  0  0  0
 33 35  1  0  0  0  0
 35 36  1  0  0  0  0
 36 85  1  0  0  0  0
 36 86  1  0  0  0  0
 36 87  1  0  0  0  0
 35 37  1  0  0  0  0
 37 88  1  0  0  0  0
 37 89  1  0  0  0  0
 37 90  1  0  0  0  0
 35 38  1  0  0  0  0
 38 29  1  0  0  0  0
 38 91  1  0  0  0  0
 38 39  1  0  0  0  0
 39 92  1  0  0  0  0
 39 93  1  0  0  0  0
 39 40  1  0  0  0  0
 40 94  1  0  0  0  0
 40 95  1  0  0  0  0
 40 41  1  0  0  0  0
 41 23  1  0  0  0  0
 41 28  1  0  0  0  0
 41 42  1  0  0  0  0
 42 96  1  0  0  0  0
 42 97  1  0  0  0  0
 42 98  1  0  0  0  0
 25 43  1  0  0  0  0
 43  6  1  0  0  0  0
 43 99  1  0  0  0  0
 43 44  1  0  0  0  0
 44  2  1  0  0  0  0
 44100  1  0  0  0  0
 44101  1  0  0  0  0
M  END
>  <LOGBIO>
5.3400

>  <PRED_LOGBIO>
5.6000

>  <XV_RES>
-0.4090

>  <WHL_TMPL>
1

>  <ANCH>
18-23;75-76

$$$$
ROW64
  -MTS-   01071502543D 0   0.00000     0.00000     0

 74 79  0  0  0  0  0  0  0  0999 V2000
   -6.6920    0.4520    3.1630 O   0  0  0  0  0  0  0  0  0  0  0  0
   -5.5440    0.5300    2.0950 P   0  0  0  0  0  0  0  0  0  0  0  0
   -5.9440    1.4250    1.0130 O   0  0  0  0  0  0  0  0  0  0  0  0
   -5.2710   -0.9030    1.5140 O   0  0  0  0  0  0  0  0  0  0  0  0
   -4.0340    1.1620    2.8750 C   0  0  0  0  0  0  0  0  0  0  0  0
   -4.2770    2.3580    3.4050 F   0  0  0  0  0  0  0  0  0  0  0  0
   -3.6450    0.3240    3.8320 F   0  0  0  0  0  0  0  0  0  0  0  0
   -2.9440    1.2830    1.8380 C   0  0  0  0  0  0  0  0  0  0  0  0
   -2.7640    2.4880    1.1480 C   0  0  0  0  0  0  0  0  0  0  0  0
   -1.7530    2.6000    0.1860 C   0  0  0  0  0  0  0  0  0  0  0  0
   -0.9220    1.5080   -0.0860 C   0  0  0  0  0  0  0  0  0  0  0  0
    0.1690    1.6280   -1.1240 C   0  0  0  0  0  0  0  0  0  0  0  0
    1.4780    2.0250   -0.4430 C   0  0  0  0  0  0  0  0  0  0  0  0
    1.7990    1.0240    0.6660 C   0  0  0  0  0  0  0  0  0  0  0  0
    2.3300   -0.2500    0.0550 C   0  0  0  0  0  0  0  0  0  0  0  0
    2.7970   -1.2810    0.8790 C   0  0  0  0  0  0  0  0  0  0  0  0
    3.2890   -2.4630    0.3130 C   0  0  0  0  0  0  0  0  0  0  0  0
    3.3130   -2.6140   -1.0790 C   0  0  0  0  0  0  0  0  0  0  0  0
    2.8460   -1.5840   -1.9040 C   0  0  0  0  0  0  0  0  0  0  0  0
    2.3540   -0.4020   -1.3370 C   0  0  0  0  0  0  0  0  0  0  0  0
    3.8440   -3.8890   -1.6900 C   0  0  0  0  0  0  0  0  0  0  0  0
    4.7420   -4.4320   -0.8730 F   0  0  0  0  0  0  0  0  0  0  0  0
    4.4160   -3.6160   -2.8590 F   0  0  0  0  0  0  0  0  0  0  0  0
    2.4770   -5.0530   -1.9430 P   0  0  0  0  0  0  0  0  0  0  0  0
    1.8190   -5.3160   -0.6670 O   0  0  0  0  0  0  0  0  0  0  0  0
    3.0350   -6.3970   -2.5310 O   0  0  0  0  0  0  0  0  0  0  0  0
    1.4410   -4.4330   -2.9470 O   0  0  0  0  0  0  0  0  0  0  0  0
    1.3370    3.4060    0.1510 C   0  0  0  0  0  0  0  0  0  0  0  0
    0.4780    4.3360   -0.4480 C   0  0  0  0  0  0  0  0  0  0  0  0
    0.3580    5.6120    0.1140 C   0  0  0  0  0  0  0  0  0  0  0  0
    1.1000    5.9230    1.2590 C   0  0  0  0  0  0  0  0  0  0  0  0
    1.0120    7.1860    1.8560 C   0  0  0  0  0  0  0  0  0  0  0  0
    1.7640    7.4730    3.0020 C   0  0  0  0  0  0  0  0  0  0  0  0
    2.6040    6.4960    3.5500 C   0  0  0  0  0  0  0  0  0  0  0  0
    2.6920    5.2330    2.9530 C   0  0  0  0  0  0  0  0  0  0  0  0
    1.9400    4.9460    1.8080 C   0  0  0  0  0  0  0  0  0  0  0  0
    2.0350    3.7330    1.2480 N   0  0  0  0  0  0  0  0  0  0  0  0
    2.5640    2.0260   -1.4330 N   0  0  0  0  0  0  0  0  0  0  0  0
    2.4630    2.3350   -2.8460 N   0  0  0  0  0  0  0  0  0  0  0  0
    3.5880    2.2350   -3.3810 N   0  0  0  0  0  0  0  0  0  0  0  0
    4.5620    1.8610   -2.4470 C   0  0  0  0  0  0  0  0  0  0  0  0
    5.9380    1.6280   -2.5600 C   0  0  0  0  0  0  0  0  0  0  0  0
    6.6800    1.2570   -1.4310 C   0  0  0  0  0  0  0  0  0  0  0  0
    6.0450    1.1210   -0.1910 C   0  0  0  0  0  0  0  0  0  0  0  0
    4.6700    1.3550   -0.0790 C   0  0  0  0  0  0  0  0  0  0  0  0
    3.9280    1.7250   -1.2070 C   0  0  0  0  0  0  0  0  0  0  0  0
   -1.1020    0.3020    0.6030 C   0  0  0  0  0  0  0  0  0  0  0  0
   -2.1130    0.1900    1.5650 C   0  0  0  0  0  0  0  0  0  0  0  0
   -7.5400    0.4860    2.6930 H   0  0  0  0  0  0  0  0  0  0  0  0
   -6.1280   -1.3240    1.3430 H   0  0  0  0  0  0  0  0  0  0  0  0
   -3.4050    3.3310    1.3580 H   0  0  0  0  0  0  0  0  0  0  0  0
   -1.6150    3.5300   -0.3460 H   0  0  0  0  0  0  0  0  0  0  0  0
   -0.1080    2.4530   -1.7770 H   0  0  0  0  0  0  0  0  0  0  0  0
    0.3070    0.6590   -1.5990 H   0  0  0  0  0  0  0  0  0  0  0  0
    0.8550    0.7730    1.1450 H   0  0  0  0  0  0  0  0  0  0  0  0
    2.5680    1.4520    1.3050 H   0  0  0  0  0  0  0  0  0  0  0  0
    2.7780   -1.1640    1.9530 H   0  0  0  0  0  0  0  0  0  0  0  0
    3.6500   -3.2580    0.9490 H   0  0  0  0  0  0  0  0  0  0  0  0
    2.8650   -1.7010   -2.9770 H   0  0  0  0  0  0  0  0  0  0  0  0
    1.9930    0.3930   -1.9730 H   0  0  0  0  0  0  0  0  0  0  0  0
    2.2790   -6.9530   -2.7740 H   0  0  0  0  0  0  0  0  0  0  0  0
    0.5500   -4.6350   -2.6200 H   0  0  0  0  0  0  0  0  0  0  0  0
   -0.0830    4.0710   -1.3310 H   0  0  0  0  0  0  0  0  0  0  0  0
   -0.2980    6.3470   -0.3300 H   0  0  0  0  0  0  0  0  0  0  0  0
    0.3640    7.9390    1.4330 H   0  0  0  0  0  0  0  0  0  0  0  0
    1.6960    8.4470    3.4620 H   0  0  0  0  0  0  0  0  0  0  0  0
    3.1850    6.7180    4.4340 H   0  0  0  0  0  0  0  0  0  0  0  0
    3.3400    4.4800    3.3760 H   0  0  0  0  0  0  0  0  0  0  0  0
    6.4270    1.7340   -3.5170 H   0  0  0  0  0  0  0  0  0  0  0  0
    7.7410    1.0760   -1.5170 H   0  0  0  0  0  0  0  0  0  0  0  0
    6.6170    0.8350    0.6800 H   0  0  0  0  0  0  0  0  0  0  0  0
    4.1810    1.2500    0.8780 H   0  0  0  0  0  0  0  0  0  0  0  0
   -0.4610   -0.5410    0.3920 H   0  0  0  0  0  0  0  0  0  0  0  0
   -2.2520   -0.7400    2.0970 H   0  0  0  0  0  0  0  0  0  0  0  0
  1 49  1  0  0  0  0
  1  2  1  0  0  0  0
  2  3  2  0  0  0  0
  2  4  1  0  0  0  0
  4 50  1  0  0  0  0
  2  5  1  0  0  0  0
  5  6  1  0  0  0  0
  5  7  1  0  0  0  0
  5  8  1  0  0  0  0
  8  9  2  0  0  0  0
  9 51  1  0  0  0  0
  9 10  1  0  0  0  0
 10 52  1  0  0  0  0
 10 11  2  0  0  0  0
 11 12  1  0  0  0  0
 12 53  1  0  0  0  0
 12 54  1  0  0  0  0
 12 13  1  0  0  0  0
 13 14  1  0  0  0  0
 14 55  1  0  0  0  0
 14 56  1  0  0  0  0
 14 15  1  0  0  0  0
 15 16  2  0  0  0  0
 16 57  1  0  0  0  0
 16 17  1  0  0  0  0
 17 58  1  0  0  0  0
 17 18  2  0  0  0  0
 18 19  1  0  0  0  0
 19 59  1  0  0  0  0
 19 20  2  0  0  0  0
 20 15  1  0  0  0  0
 20 60  1  0  0  0  0
 18 21  1  0  0  0  0
 21 22  1  0  0  0  0
 21 23  1  0  0  0  0
 21 24  1  0  0  0  0
 24 25  2  0  0  0  0
 24 26  1  0  0  0  0
 26 61  1  0  0  0  0
 24 27  1  0  0  0  0
 27 62  1  0  0  0  0
 13 28  1  0  0  0  0
 28 29  2  0  0  0  0
 29 63  1  0  0  0  0
 29 30  1  0  0  0  0
 30 64  1  0  0  0  0
 30 31  2  0  0  0  0
 31 32  1  0  0  0  0
 32 65  1  0  0  0  0
 32 33  2  0  0  0  0
 33 66  1  0  0  0  0
 33 34  1  0  0  0  0
 34 67  1  0  0  0  0
 34 35  2  0  0  0  0
 35 68  1  0  0  0  0
 35 36  1  0  0  0  0
 36 31  1  0  0  0  0
 36 37  2  0  0  0  0
 37 28  1  0  0  0  0
 13 38  1  0  0  0  0
 38 39  1  0  0  0  0
 39 40  2  0  0  0  0
 40 41  1  0  0  0  0
 41 42  2  0  0  0  0
 42 69  1  0  0  0  0
 42 43  1  0  0  0  0
 43 70  1  0  0  0  0
 43 44  2  0  0  0  0
 44 71  1  0  0  0  0
 44 45  1  0  0  0  0
 45 72  1  0  0  0  0
 45 46  2  0  0  0  0
 46 38  1  0  0  0  0
 46 41  1  0  0  0  0
 11 47  1  0  0  0  0
 47 73  1  0  0  0  0
 47 48  2  0  0  0  0
 48  8  1  0  0  0  0
 48 74  1  0  0  0  0
M  END
>  <LOGBIO>
7.7000

>  <PRED_LOGBIO>
6.9000

>  <XV_RES>
0.9520

>  <WHL_TMPL>
3

>  <ANCH>
62-66;36-40

$$$$
ROW65
  -MTS-   01071502543D 0   0.00000     0.00000     0

 31 33  0  0  0  0  0  0  0  0999 V2000
    3.8140    2.2670   -0.1630 N   0  0  0  0  0  0  0  0  0  0  0  0
    2.7120    1.5550   -0.5570 C   0  0  0  0  0  0  0  0  0  0  0  0
    2.8780    0.3320   -1.0800 C   0  0  0  0  0  0  0  0  0  0  0  0
    4.2150   -0.2120   -1.2190 C   0  0  0  0  0  0  0  0  0  0  0  0
    5.2840   -0.6480   -1.3300 N   0  0  0  0  0  0  0  0  0  0  0  0
    1.7130   -0.4680   -1.5170 C   0  0  0  0  0  0  0  0  0  0  0  0
    2.0690   -1.7190   -1.8380 C   0  0  0  0  0  0  0  0  0  0  0  0
    1.1250   -2.7650   -2.3820 C   0  0  0  0  0  0  0  0  0  0  0  0
   -0.3650   -1.9540   -3.0390 S   0  0  0  0  0  0  0  0  0  0  0  0
   -0.7850   -0.5210   -1.9980 C   0  0  0  0  0  0  0  0  0  0  0  0
    0.3880    0.1670   -1.3370 C   0  0  0  0  0  0  0  0  0  0  0  0
    0.2900    1.3750   -0.8160 N   0  0  0  0  0  0  0  0  0  0  0  0
    1.4690    2.1120   -0.4060 N   0  0  0  0  0  0  0  0  0  0  0  0
    1.3370    3.4060    0.1510 C   0  0  0  0  0  0  0  0  0  0  0  0
    0.4800    4.3410   -0.4430 C   0  0  0  0  0  0  0  0  0  0  0  0
    0.3500    5.6210    0.1080 C   0  0  0  0  0  0  0  0  0  0  0  0
    1.0770    5.9670    1.2530 C   0  0  0  0  0  0  0  0  0  0  0  0
    0.9520    7.2020    1.7840 F   0  0  0  0  0  0  0  0  0  0  0  0
    1.9340    5.0330    1.8480 C   0  0  0  0  0  0  0  0  0  0  0  0
    2.0640    3.7530    1.2970 C   0  0  0  0  0  0  0  0  0  0  0  0
    4.6030    2.0100   -0.7380 H   0  0  0  0  0  0  0  0  0  0  0  0
    4.0200    2.0610    0.8040 H   0  0  0  0  0  0  0  0  0  0  0  0
    3.1030   -2.0000   -1.6970 H   0  0  0  0  0  0  0  0  0  0  0  0
    0.8440   -3.4500   -1.5840 H   0  0  0  0  0  0  0  0  0  0  0  0
    1.6180   -3.3190   -3.1780 H   0  0  0  0  0  0  0  0  0  0  0  0
   -1.4830   -0.8410   -1.2270 H   0  0  0  0  0  0  0  0  0  0  0  0
   -1.3230    0.2060   -2.6040 H   0  0  0  0  0  0  0  0  0  0  0  0
   -0.0810    4.0740   -1.3270 H   0  0  0  0  0  0  0  0  0  0  0  0
   -0.3110    6.3420   -0.3500 H   0  0  0  0  0  0  0  0  0  0  0  0
    2.4940    5.3000    2.7320 H   0  0  0  0  0  0  0  0  0  0  0  0
    2.7250    3.0330    1.7560 H   0  0  0  0  0  0  0  0  0  0  0  0
  1 21  1  0  0  0  0
  1 22  1  0  0  0  0
  1  2  1  0  0  0  0
  2  3  2  0  0  0  0
  3  4  1  0  0  0  0
  4  5  3  0  0  0  0
  3  6  1  0  0  0  0
  6  7  2  0  0  0  0
  7 23  1  0  0  0  0
  7  8  1  0  0  0  0
  8 24  1  0  0  0  0
  8 25  1  0  0  0  0
  8  9  1  0  0  0  0
  9 10  1  0  0  0  0
 10 26  1  0  0  0  0
 10 27  1  0  0  0  0
 10 11  1  0  0  0  0
 11  6  1  0  0  0  0
 11 12  2  0  0  0  0
 12 13  1  0  0  0  0
 13  2  1  0  0  0  0
 13 14  1  0  0  0  0
 14 15  2  0  0  0  0
 15 28  1  0  0  0  0
 15 16  1  0  0  0  0
 16 29  1  0  0  0  0
 16 17  2  0  0  0  0
 17 18  1  0  0  0  0
 17 19  1  0  0  0  0
 19 30  1  0  0  0  0
 19 20  2  0  0  0  0
 20 14  1  0  0  0  0
 20 31  1  0  0  0  0
M  END
>  <LOGBIO>
5.7000

>  <PRED_LOGBIO>
5.2300

>  <XV_RES>
0.7780

>  <WHL_TMPL>
3

>  <ANCH>
23-28;26-27

$$$$
ROW66
  -MTS-   01071502543D 0   0.00000     0.00000     0

 82 87  0  0  1  0  0  0  0  0999 V2000
    3.2320   -1.1500    3.4740 C   0  0  0  0  0  0  0  0  0  0  0  0
    2.4420   -2.3830    3.0470 C   0  0  0  0  0  0  0  0  0  0  0  0
    2.9470   -3.6310    3.7660 C   0  0  0  0  0  0  0  0  0  0  0  0
    2.6330   -2.5150    1.5250 C   0  0  0  0  0  0  0  0  0  0  0  0
    2.0970   -1.2780    0.7810 C   0  0  0  0  0  0  0  0  0  0  0  0
    0.6270   -0.9970    1.1420 C   0  0  2  0  0  0  0  0  0  0  0  0
    0.0620    0.2290    0.4000 C   0  0  0  0  0  0  0  0  0  0  0  0
   -1.4190    0.4620    0.7500 C   0  0  0  0  0  0  0  0  0  0  0  0
   -1.6150    0.5970    2.2710 C   0  0  2  0  0  0  0  0  0  0  0  0
   -0.9730    1.9040    2.7290 C   0  0  0  0  0  0  0  0  0  0  0  0
   -0.9930   -0.5480    3.0350 C   0  0  0  0  0  0  0  0  0  0  0  0
   -1.6300   -1.1970    4.0190 C   0  0  0  0  0  0  0  0  0  0  0  0
   -3.0310   -0.8450    4.4610 C   0  0  0  0  0  0  0  0  0  0  0  0
   -3.5100    0.5280    3.9540 C   0  0  2  0  0  0  0  0  0  0  0  0
   -5.0250    0.6870    4.1780 C   0  0  1  0  0  0  0  0  0  0  0  0
   -5.7160   -0.4720    3.4650 C   0  0  0  0  0  0  0  0  0  0  0  0
   -5.3380    0.5740    5.6820 C   0  0  0  0  0  0  0  0  0  0  0  0
   -6.7480    0.9800    6.0360 C   0  0  0  0  0  0  0  0  0  0  0  0
   -7.2350    0.6330    7.2350 N   0  0  0  0  0  0  0  0  0  0  0  0
   -8.4790    0.9650    7.6050 C   0  0  0  0  0  0  0  0  0  0  0  0
   -9.2790    1.6910    6.7140 C   0  0  0  0  0  0  0  0  0  0  0  0
   -8.8000    2.0430    5.5130 N   0  0  0  0  0  0  0  0  0  0  0  0
   -7.5550    1.7060    5.1510 C   0  0  0  0  0  0  0  0  0  0  0  0
   -7.0670    2.1290    3.7860 C   0  0  0  0  0  0  0  0  0  0  0  0
   -7.4050    3.6120    3.6610 C   0  0  0  0  0  0  0  0  0  0  0  0
   -7.7680    1.3290    2.6920 C   0  0  0  0  0  0  0  0  0  0  0  0
   -5.5390    2.0290    3.6230 C   0  0  2  0  0  0  0  0  0  0  0  0
   -5.1670    2.2040    2.1390 C   0  0  0  0  0  0  0  0  0  0  0  0
   -3.6520    2.0450    1.9150 C   0  0  0  0  0  0  0  0  0  0  0  0
   -3.1380    0.7030    2.4700 C   0  0  1  0  0  0  0  0  0  0  0  0
   -3.7550   -0.4780    1.7270 C   0  0  0  0  0  0  0  0  0  0  0  0
    0.4350   -0.8650    2.6640 C   0  0  2  0  0  0  0  0  0  0  0  0
    0.9720   -2.1030    3.4080 C   0  0  0  0  0  0  0  0  0  0  0  0
   -0.1770   -2.1950    0.6950 C   0  0  0  0  0  0  0  0  0  0  0  0
   -1.1840   -2.5160    1.3040 O   0  0  0  0  0  0  0  0  0  0  0  0
    0.2100   -2.8960   -0.3550 O   0  0  0  0  0  0  0  0  0  0  0  0
    4.0950   -1.0280    2.8230 H   0  0  0  0  0  0  0  0  0  0  0  0
    3.5680   -1.2720    4.5020 H   0  0  0  0  0  0  0  0  0  0  0  0
    2.5970   -0.2690    3.4030 H   0  0  0  0  0  0  0  0  0  0  0  0
    2.4230   -3.7410    4.7140 H   0  0  0  0  0  0  0  0  0  0  0  0
    2.7630   -4.5060    3.1470 H   0  0  0  0  0  0  0  0  0  0  0  0
    4.0150   -3.5360    3.9510 H   0  0  0  0  0  0  0  0  0  0  0  0
    2.0160   -3.3540    1.2100 H   0  0  0  0  0  0  0  0  0  0  0  0
    3.6990   -2.5990    1.3220 H   0  0  0  0  0  0  0  0  0  0  0  0
    2.1110   -1.5280   -0.2780 H   0  0  0  0  0  0  0  0  0  0  0  0
    2.6910   -0.4170    1.0800 H   0  0  0  0  0  0  0  0  0  0  0  0
    0.0930   -0.0130   -0.6600 H   0  0  0  0  0  0  0  0  0  0  0  0
    0.6280    1.1050    0.7120 H   0  0  0  0  0  0  0  0  0  0  0  0
   -1.9520   -0.4380    0.4490 H   0  0  0  0  0  0  0  0  0  0  0  0
   -1.7380    1.3910    0.2810 H   0  0  0  0  0  0  0  0  0  0  0  0
   -1.6710    2.7240    2.5740 H   0  0  0  0  0  0  0  0  0  0  0  0
   -0.7230    1.8340    3.7860 H   0  0  0  0  0  0  0  0  0  0  0  0
   -0.0670    2.0840    2.1540 H   0  0  0  0  0  0  0  0  0  0  0  0
   -1.1190   -2.0060    4.5190 H   0  0  0  0  0  0  0  0  0  0  0  0
   -2.9900   -0.7650    5.5450 H   0  0  0  0  0  0  0  0  0  0  0  0
   -3.7090   -1.6000    4.0690 H   0  0  0  0  0  0  0  0  0  0  0  0
   -2.9980    1.2990    4.5270 H   0  0  0  0  0  0  0  0  0  0  0  0
   -6.7960   -0.3590    3.5340 H   0  0  0  0  0  0  0  0  0  0  0  0
   -5.4600   -1.3750    4.0160 H   0  0  0  0  0  0  0  0  0  0  0  0
   -5.3450   -0.4700    2.4420 H   0  0  0  0  0  0  0  0  0  0  0  0
   -4.6870    1.2920    6.1770 H   0  0  0  0  0  0  0  0  0  0  0  0
   -5.2010   -0.4660    5.9730 H   0  0  0  0  0  0  0  0  0  0  0  0
   -8.8590    0.6780    8.5740 H   0  0  0  0  0  0  0  0  0  0  0  0
  -10.2850    1.9680    6.9960 H   0  0  0  0  0  0  0  0  0  0  0  0
   -7.4050    4.0680    4.6490 H   0  0  0  0  0  0  0  0  0  0  0  0
   -8.3880    3.7230    3.2100 H   0  0  0  0  0  0  0  0  0  0  0  0
   -6.6610    4.1020    3.0360 H   0  0  0  0  0  0  0  0  0  0  0  0
   -7.3430    1.5880    1.7240 H   0  0  0  0  0  0  0  0  0  0  0  0
   -7.6300    0.2650    2.8750 H   0  0  0  0  0  0  0  0  0  0  0  0
   -8.8310    1.5630    2.6960 H   0  0  0  0  0  0  0  0  0  0  0  0
   -5.0780    2.8350    4.1910 H   0  0  0  0  0  0  0  0  0  0  0  0
   -5.4090    3.2330    1.8820 H   0  0  0  0  0  0  0  0  0  0  0  0
   -5.6780    1.4320    1.5670 H   0  0  0  0  0  0  0  0  0  0  0  0
   -3.1720    2.8240    2.5040 H   0  0  0  0  0  0  0  0  0  0  0  0
   -3.4620    2.0650    0.8440 H   0  0  0  0  0  0  0  0  0  0  0  0
   -4.7030   -0.1740    1.2870 H   0  0  0  0  0  0  0  0  0  0  0  0
   -3.0790   -0.8040    0.9400 H   0  0  0  0  0  0  0  0  0  0  0  0
   -3.9240   -1.2970    2.4230 H   0  0  0  0  0  0  0  0  0  0  0  0
    1.0430   -0.0210    2.9830 H   0  0  0  0  0  0  0  0  0  0  0  0
    0.9580   -1.8530    4.4670 H   0  0  0  0  0  0  0  0  0  0  0  0
    0.3780   -2.9640    3.1090 H   0  0  0  0  0  0  0  0  0  0  0  0
   -0.4250   -3.6170   -0.4850 H   0  0  0  0  0  0  0  0  0  0  0  0
  1 37  1  0  0  0  0
  1 38  1  0  0  0  0
  1 39  1  0  0  0  0
  1  2  1  0  0  0  0
  2  3  1  0  0  0  0
  3 40  1  0  0  0  0
  3 41  1  0  0  0  0
  3 42  1  0  0  0  0
  2  4  1  0  0  0  0
  4 43  1  0  0  0  0
  4 44  1  0  0  0  0
  4  5  1  0  0  0  0
  5 45  1  0  0  0  0
  5 46  1  0  0  0  0
  5  6  1  0  0  0  0
  6  7  1  0  0  0  0
  7 47  1  0  0  0  0
  7 48  1  0  0  0  0
  7  8  1  0  0  0  0
  8 49  1  0  0  0  0
  8 50  1  0  0  0  0
  8  9  1  0  0  0  0
  9 10  1  0  0  0  0
 10 51  1  0  0  0  0
 10 52  1  0  0  0  0
 10 53  1  0  0  0  0
  9 11  1  0  0  0  0
 11 12  2  0  0  0  0
 12 54  1  0  0  0  0
 12 13  1  0  0  0  0
 13 55  1  0  0  0  0
 13 56  1  0  0  0  0
 13 14  1  0  0  0  0
 14 57  1  0  0  0  0
 14 15  1  0  0  0  0
 15 16  1  0  0  0  0
 16 58  1  0  0  0  0
 16 59  1  0  0  0  0
 16 60  1  0  0  0  0
 15 17  1  0  0  0  0
 17 61  1  0  0  0  0
 17 62  1  0  0  0  0
 17 18  1  0  0  0  0
 18 19  1  0  0  0  0
 19 20  2  0  0  0  0
 20 63  1  0  0  0  0
 20 21  1  0  0  0  0
 21 64  1  0  0  0  0
 21 22  2  0  0  0  0
 22 23  1  0  0  0  0
 23 18  2  0  0  0  0
 23 24  1  0  0  0  0
 24 25  1  0  0  0  0
 25 65  1  0  0  0  0
 25 66  1  0  0  0  0
 25 67  1  0  0  0  0
 24 26  1  0  0  0  0
 26 68  1  0  0  0  0
 26 69  1  0  0  0  0
 26 70  1  0  0  0  0
 24 27  1  0  0  0  0
 27 15  1  0  0  0  0
 27 71  1  0  0  0  0
 27 28  1  0  0  0  0
 28 72  1  0  0  0  0
 28 73  1  0  0  0  0
 28 29  1  0  0  0  0
 29 74  1  0  0  0  0
 29 75  1  0  0  0  0
 29 30  1  0  0  0  0
 30  9  1  0  0  0  0
 30 14  1  0  0  0  0
 30 31  1  0  0  0  0
 31 76  1  0  0  0  0
 31 77  1  0  0  0  0
 31 78  1  0  0  0  0
 11 32  1  0  0  0  0
 32  6  1  0  0  0  0
 32 79  1  0  0  0  0
 32 33  1  0  0  0  0
 33  2  1  0  0  0  0
 33 80  1  0  0  0  0
 33 81  1  0  0  0  0
  6 34  1  0  0  0  0
 34 35  2  0  0  0  0
 34 36  1  0  0  0  0
 36 82  1  0  0  0  0
M  END
>  <LOGBIO>
5.7500

>  <PRED_LOGBIO>
5.8500

>  <XV_RES>
-0.0150

>  <WHL_TMPL>
1

>  <ANCH>
18-23;36-37

$$$$
ROW67
  -MTS-   01071502543D 0   0.00000     0.00000     0

 64 69  0  0  0  0  0  0  0  0999 V2000
    3.6400    1.2880   -1.2330 O   0  0  0  0  0  0  0  0  0  0  0  0
    2.5640    2.0260   -1.4330 C   0  0  0  0  0  0  0  0  0  0  0  0
    2.4710    2.7090   -2.4390 O   0  0  0  0  0  0  0  0  0  0  0  0
    1.4780    2.0250   -0.4430 C   0  0  0  0  0  0  0  0  0  0  0  0
    0.1690    1.6280   -1.1240 C   0  0  0  0  0  0  0  0  0  0  0  0
   -0.9220    1.5080   -0.0860 C   0  0  0  0  0  0  0  0  0  0  0  0
   -1.7530    2.6000    0.1860 C   0  0  0  0  0  0  0  0  0  0  0  0
   -2.7640    2.4880    1.1480 C   0  0  0  0  0  0  0  0  0  0  0  0
   -2.9440    1.2830    1.8380 C   0  0  0  0  0  0  0  0  0  0  0  0
   -2.1130    0.1900    1.5650 C   0  0  0  0  0  0  0  0  0  0  0  0
   -1.1020    0.3020    0.6030 C   0  0  0  0  0  0  0  0  0  0  0  0
    1.7990    1.0240    0.6660 O   0  0  0  0  0  0  0  0  0  0  0  0
    0.7000    0.4760    1.2730 C   0  0  0  0  0  0  0  0  0  0  0  0
    0.1390   -0.7050    0.7720 C   0  0  0  0  0  0  0  0  0  0  0  0
   -0.9840   -1.2650    1.3920 C   0  0  0  0  0  0  0  0  0  0  0  0
   -1.5450   -0.6450    2.5150 C   0  0  0  0  0  0  0  0  0  0  0  0
   -0.9840    0.5350    3.0170 C   0  0  0  0  0  0  0  0  0  0  0  0
    0.1390    1.0960    2.3960 C   0  0  0  0  0  0  0  0  0  0  0  0
   -2.7320   -1.2370    3.1710 C   0  0  0  0  0  0  0  0  0  0  0  0
   -3.9210   -1.4030    2.4500 C   0  0  0  0  0  0  0  0  0  0  0  0
   -5.0440   -1.9640    3.0710 C   0  0  0  0  0  0  0  0  0  0  0  0
   -4.9780   -2.3580    4.4130 C   0  0  0  0  0  0  0  0  0  0  0  0
   -3.7890   -2.1920    5.1340 C   0  0  0  0  0  0  0  0  0  0  0  0
   -2.6660   -1.6320    4.5130 C   0  0  0  0  0  0  0  0  0  0  0  0
   -6.1650   -2.9500    5.0690 C   0  0  0  0  0  0  0  0  0  0  0  0
   -7.3210   -2.2820    5.1780 C   0  0  0  0  0  0  0  0  0  0  0  0
   -7.6090   -0.8850    4.6810 C   0  0  0  0  0  0  0  0  0  0  0  0
   -8.1300   -0.9520    3.2650 C   0  0  0  0  0  0  0  0  0  0  0  0
   -9.3860   -1.0610    2.8750 N   0  0  0  0  0  0  0  0  0  0  0  0
   -9.6380   -1.1050    1.4990 C   0  0  0  0  0  0  0  0  0  0  0  0
   -8.5800   -1.0340    0.6800 C   0  0  0  0  0  0  0  0  0  0  0  0
   -7.1890   -0.9030    1.7670 S   0  0  0  0  0  0  0  0  0  0  0  0
   -8.4430   -3.3610    6.0190 S   0  0  0  0  0  0  0  0  0  0  0  0
   -7.3430   -4.7310    6.2290 C   0  0  0  0  0  0  0  0  0  0  0  0
   -7.4370   -6.0040    6.8030 C   0  0  0  0  0  0  0  0  0  0  0  0
   -6.3300   -6.8610    6.7920 C   0  0  0  0  0  0  0  0  0  0  0  0
   -5.1290   -6.4450    6.2060 C   0  0  0  0  0  0  0  0  0  0  0  0
   -5.0340   -5.1720    5.6310 C   0  0  0  0  0  0  0  0  0  0  0  0
   -6.1410   -4.3150    5.6430 C   0  0  0  0  0  0  0  0  0  0  0  0
    4.2370    1.4190   -1.9860 H   0  0  0  0  0  0  0  0  0  0  0  0
    1.3690    3.0170   -0.0090 H   0  0  0  0  0  0  0  0  0  0  0  0
    0.3190    0.6330   -1.5380 H   0  0  0  0  0  0  0  0  0  0  0  0
   -0.1040    2.4100   -1.8290 H   0  0  0  0  0  0  0  0  0  0  0  0
   -1.6150    3.5300   -0.3460 H   0  0  0  0  0  0  0  0  0  0  0  0
   -3.4050    3.3310    1.3580 H   0  0  0  0  0  0  0  0  0  0  0  0
   -3.7240    1.1970    2.5800 H   0  0  0  0  0  0  0  0  0  0  0  0
   -2.2520   -0.7400    2.0970 H   0  0  0  0  0  0  0  0  0  0  0  0
   -0.4610   -0.5410    0.3920 H   0  0  0  0  0  0  0  0  0  0  0  0
    0.5720   -1.1830   -0.0950 H   0  0  0  0  0  0  0  0  0  0  0  0
   -1.4170   -2.1750    1.0050 H   0  0  0  0  0  0  0  0  0  0  0  0
   -1.4170    1.0130    3.8830 H   0  0  0  0  0  0  0  0  0  0  0  0
    0.5720    2.0060    2.7830 H   0  0  0  0  0  0  0  0  0  0  0  0
   -3.9720   -1.0990    1.4150 H   0  0  0  0  0  0  0  0  0  0  0  0
   -5.9600   -2.0920    2.5150 H   0  0  0  0  0  0  0  0  0  0  0  0
   -3.7380   -2.4960    6.1690 H   0  0  0  0  0  0  0  0  0  0  0  0
   -1.7490   -1.5040    5.0690 H   0  0  0  0  0  0  0  0  0  0  0  0
   -8.3550   -0.4190    5.3200 H   0  0  0  0  0  0  0  0  0  0  0  0
   -6.6940   -0.2970    4.7030 H   0  0  0  0  0  0  0  0  0  0  0  0
  -10.6430   -1.1930    1.1130 H   0  0  0  0  0  0  0  0  0  0  0  0
   -8.5760   -1.0530   -0.4000 H   0  0  0  0  0  0  0  0  0  0  0  0
   -8.3640   -6.3250    7.2560 H   0  0  0  0  0  0  0  0  0  0  0  0
   -6.4030   -7.8430    7.2350 H   0  0  0  0  0  0  0  0  0  0  0  0
   -4.2750   -7.1060    6.1970 H   0  0  0  0  0  0  0  0  0  0  0  0
   -4.1080   -4.8500    5.1790 H   0  0  0  0  0  0  0  0  0  0  0  0
  1 40  1  0  0  0  0
  1  2  1  0  0  0  0
  2  3  2  0  0  0  0
  2  4  1  0  0  0  0
  4 41  1  0  0  0  0
  4  5  1  0  0  0  0
  5 42  1  0  0  0  0
  5 43  1  0  0  0  0
  5  6  1  0  0  0  0
  6  7  2  0  0  0  0
  7 44  1  0  0  0  0
  7  8  1  0  0  0  0
  8 45  1  0  0  0  0
  8  9  2  0  0  0  0
  9 46  1  0  0  0  0
  9 10  1  0  0  0  0
 10 47  1  0  0  0  0
 10 11  2  0  0  0  0
 11  6  1  0  0  0  0
 11 48  1  0  0  0  0
  4 12  1  0  0  0  0
 12 13  1  0  0  0  0
 13 14  2  0  0  0  0
 14 49  1  0  0  0  0
 14 15  1  0  0  0  0
 15 50  1  0  0  0  0
 15 16  2  0  0  0  0
 16 17  1  0  0  0  0
 17 51  1  0  0  0  0
 17 18  2  0  0  0  0
 18 13  1  0  0  0  0
 18 52  1  0  0  0  0
 16 19  1  0  0  0  0
 19 20  2  0  0  0  0
 20 53  1  0  0  0  0
 20 21  1  0  0  0  0
 21 54  1  0  0  0  0
 21 22  2  0  0  0  0
 22 23  1  0  0  0  0
 23 55  1  0  0  0  0
 23 24  2  0  0  0  0
 24 19  1  0  0  0  0
 24 56  1  0  0  0  0
 22 25  1  0  0  0  0
 25 26  2  0  0  0  0
 26 27  1  0  0  0  0
 27 57  1  0  0  0  0
 27 58  1  0  0  0  0
 27 28  1  0  0  0  0
 28 29  2  0  0  0  0
 29 30  1  0  0  0  0
 30 59  1  0  0  0  0
 30 31  2  0  0  0  0
 31 60  1  0  0  0  0
 31 32  1  0  0  0  0
 32 28  1  0  0  0  0
 26 33  1  0  0  0  0
 33 34  1  0  0  0  0
 34 35  2  0  0  0  0
 35 61  1  0  0  0  0
 35 36  1  0  0  0  0
 36 62  1  0  0  0  0
 36 37  2  0  0  0  0
 37 63  1  0  0  0  0
 37 38  1  0  0  0  0
 38 64  1  0  0  0  0
 38 39  2  0  0  0  0
 39 25  1  0  0  0  0
 39 34  1  0  0  0  0
M  END
>  <LOGBIO>
5.9400

>  <PRED_LOGBIO>
5.8600

>  <XV_RES>
0.0050

>  <WHL_TMPL>
3

>  <ANCH>
29-32;7-10

$$$$
ROW68
  -MTS-   01071502543D 0   0.00000     0.00000     0

 59 63  0  0  0  0  0  0  0  0999 V2000
    2.5700    1.6110    1.5330 O   0  0  0  0  0  0  0  0  0  0  0  0
    2.9710    0.7500    0.7140 C   0  0  0  0  0  0  0  0  0  0  0  0
    4.2010    0.5710    0.5430 O   0  0  0  0  0  0  0  0  0  0  0  0
    1.9930   -0.0550   -0.0520 C   0  0  0  0  0  0  0  0  0  0  0  0
    0.6210    0.1450    0.1380 C   0  0  0  0  0  0  0  0  0  0  0  0
   -0.3040   -0.6160   -0.5860 C   0  0  0  0  0  0  0  0  0  0  0  0
    0.1430   -1.5770   -1.5010 C   0  0  0  0  0  0  0  0  0  0  0  0
   -0.8540   -2.3980   -2.2820 C   0  0  0  0  0  0  0  0  0  0  0  0
   -1.1790   -3.6200   -1.5310 N   0  0  0  0  0  0  0  0  0  0  0  0
   -2.2170   -3.6370   -0.6380 C   0  0  0  0  0  0  0  0  0  0  0  0
   -3.0240   -2.6360   -0.3380 N   0  0  0  0  0  0  0  0  0  0  0  0
   -4.0980   -2.5810    0.5580 C   0  0  0  0  0  0  0  0  0  0  0  0
   -3.8800   -2.2110    1.8910 C   0  0  0  0  0  0  0  0  0  0  0  0
   -4.9540   -2.1560    2.7870 C   0  0  0  0  0  0  0  0  0  0  0  0
   -6.2460   -2.4710    2.3510 C   0  0  0  0  0  0  0  0  0  0  0  0
   -6.4640   -2.8420    1.0180 C   0  0  0  0  0  0  0  0  0  0  0  0
   -5.3900   -2.8970    0.1220 C   0  0  0  0  0  0  0  0  0  0  0  0
   -2.2570   -5.2750    0.0310 S   0  0  0  0  0  0  0  0  0  0  0  0
   -0.8850   -5.9000   -0.8970 C   0  0  0  0  0  0  0  0  0  0  0  0
   -0.3540   -7.1300   -0.8740 C   0  0  0  0  0  0  0  0  0  0  0  0
   -0.9240   -8.1660    0.0150 C   0  0  0  0  0  0  0  0  0  0  0  0
   -1.9490   -9.0000   -0.4490 C   0  0  0  0  0  0  0  0  0  0  0  0
   -2.4890   -9.9800    0.3920 C   0  0  0  0  0  0  0  0  0  0  0  0
   -2.0040  -10.1270    1.6970 C   0  0  0  0  0  0  0  0  0  0  0  0
   -2.5320  -11.0870    2.5200 O   0  0  0  0  0  0  0  0  0  0  0  0
   -1.9560  -12.3300    2.5110 C   0  0  0  0  0  0  0  0  0  0  0  0
   -2.4180  -13.3080    1.6220 C   0  0  0  0  0  0  0  0  0  0  0  0
   -1.8290  -14.5790    1.6120 C   0  0  0  0  0  0  0  0  0  0  0  0
   -0.7800  -14.8710    2.4920 C   0  0  0  0  0  0  0  0  0  0  0  0
   -0.3190  -13.8930    3.3810 C   0  0  0  0  0  0  0  0  0  0  0  0
   -0.9070  -12.6220    3.3900 C   0  0  0  0  0  0  0  0  0  0  0  0
   -0.9790   -9.2940    2.1610 C   0  0  0  0  0  0  0  0  0  0  0  0
   -0.4390   -8.3140    1.3200 C   0  0  0  0  0  0  0  0  0  0  0  0
   -0.4700   -4.7320   -1.7050 C   0  0  0  0  0  0  0  0  0  0  0  0
    0.4750   -4.7860   -2.4910 O   0  0  0  0  0  0  0  0  0  0  0  0
    1.5160   -1.7770   -1.6900 C   0  0  0  0  0  0  0  0  0  0  0  0
    2.4410   -1.0160   -0.9660 C   0  0  0  0  0  0  0  0  0  0  0  0
    1.6000    1.6020    1.5250 H   0  0  0  0  0  0  0  0  0  0  0  0
    0.2750    0.8870    0.8430 H   0  0  0  0  0  0  0  0  0  0  0  0
   -1.3630   -0.4620   -0.4400 H   0  0  0  0  0  0  0  0  0  0  0  0
   -0.4270   -2.6680   -3.2460 H   0  0  0  0  0  0  0  0  0  0  0  0
   -1.7610   -1.8170   -2.4370 H   0  0  0  0  0  0  0  0  0  0  0  0
   -2.8830   -1.9670    2.2270 H   0  0  0  0  0  0  0  0  0  0  0  0
   -4.7860   -1.8700    3.8150 H   0  0  0  0  0  0  0  0  0  0  0  0
   -7.0750   -2.4290    3.0420 H   0  0  0  0  0  0  0  0  0  0  0  0
   -7.4610   -3.0860    0.6820 H   0  0  0  0  0  0  0  0  0  0  0  0
   -5.5580   -3.1830   -0.9050 H   0  0  0  0  0  0  0  0  0  0  0  0
    0.4910   -7.3650   -1.5050 H   0  0  0  0  0  0  0  0  0  0  0  0
   -2.3240   -8.8860   -1.4560 H   0  0  0  0  0  0  0  0  0  0  0  0
   -3.2800  -10.6230    0.0340 H   0  0  0  0  0  0  0  0  0  0  0  0
   -3.2270  -13.0830    0.9430 H   0  0  0  0  0  0  0  0  0  0  0  0
   -2.1850  -15.3330    0.9270 H   0  0  0  0  0  0  0  0  0  0  0  0
   -0.3270  -15.8510    2.4850 H   0  0  0  0  0  0  0  0  0  0  0  0
    0.4900  -14.1180    4.0590 H   0  0  0  0  0  0  0  0  0  0  0  0
   -0.5510  -11.8670    4.0760 H   0  0  0  0  0  0  0  0  0  0  0  0
   -0.6040   -9.4080    3.1670 H   0  0  0  0  0  0  0  0  0  0  0  0
    0.3520   -7.6710    1.6770 H   0  0  0  0  0  0  0  0  0  0  0  0
    1.8610   -2.5190   -2.3960 H   0  0  0  0  0  0  0  0  0  0  0  0
    3.5000   -1.1700   -1.1120 H   0  0  0  0  0  0  0  0  0  0  0  0
  1 38  1  0  0  0  0
  1  2  1  0  0  0  0
  2  3  2  0  0  0  0
  2  4  1  0  0  0  0
  4  5  2  0  0  0  0
  5 39  1  0  0  0  0
  5  6  1  0  0  0  0
  6 40  1  0  0  0  0
  6  7  2  0  0  0  0
  7  8  1  0  0  0  0
  8 41  1  0  0  0  0
  8 42  1  0  0  0  0
  8  9  1  0  0  0  0
  9 10  1  0  0  0  0
 10 11  2  0  0  0  0
 11 12  1  0  0  0  0
 12 13  2  0  0  0  0
 13 43  1  0  0  0  0
 13 14  1  0  0  0  0
 14 44  1  0  0  0  0
 14 15  2  0  0  0  0
 15 45  1  0  0  0  0
 15 16  1  0  0  0  0
 16 46  1  0  0  0  0
 16 17  2  0  0  0  0
 17 12  1  0  0  0  0
 17 47  1  0  0  0  0
 10 18  1  0  0  0  0
 18 19  1  0  0  0  0
 19 20  2  0  0  0  0
 20 48  1  0  0  0  0
 20 21  1  0  0  0  0
 21 22  2  0  0  0  0
 22 49  1  0  0  0  0
 22 23  1  0  0  0  0
 23 50  1  0  0  0  0
 23 24  2  0  0  0  0
 24 25  1  0  0  0  0
 25 26  1  0  0  0  0
 26 27  2  0  0  0  0
 27 51  1  0  0  0  0
 27 28  1  0  0  0  0
 28 52  1  0  0  0  0
 28 29  2  0  0  0  0
 29 53  1  0  0  0  0
 29 30  1  0  0  0  0
 30 54  1  0  0  0  0
 30 31  2  0  0  0  0
 31 26  1  0  0  0  0
 31 55  1  0  0  0  0
 24 32  1  0  0  0  0
 32 56  1  0  0  0  0
 32 33  2  0  0  0  0
 33 21  1  0  0  0  0
 33 57  1  0  0  0  0
 19 34  1  0  0  0  0
 34  9  1  0  0  0  0
 34 35  2  0  0  0  0
  7 36  1  0  0  0  0
 36 58  1  0  0  0  0
 36 37  2  0  0  0  0
 37  4  1  0  0  0  0
 37 59  1  0  0  0  0
M  END
>  <LOGBIO>
5.9600

>  <PRED_LOGBIO>
5.5600

>  <XV_RES>
0.7580

>  <WHL_TMPL>
2

>  <ANCH>
8-10;3-1

$$$$
ROW70
  -MTS-   01071502543D 0   0.00000     0.00000     0

 48 50  0  0  0  0  0  0  0  0999 V2000
    3.0350   -6.3970   -2.5310 O   0  0  0  0  0  0  0  0  0  0  0  0
    2.4770   -5.0530   -1.9430 P   0  0  0  0  0  0  0  0  0  0  0  0
    1.8190   -5.3160   -0.6670 O   0  0  0  0  0  0  0  0  0  0  0  0
    1.4410   -4.4330   -2.9470 O   0  0  0  0  0  0  0  0  0  0  0  0
    3.8440   -3.8890   -1.6900 C   0  0  0  0  0  0  0  0  0  0  0  0
    4.7420   -4.4320   -0.8730 F   0  0  0  0  0  0  0  0  0  0  0  0
    4.4160   -3.6160   -2.8590 F   0  0  0  0  0  0  0  0  0  0  0  0
    3.3130   -2.6140   -1.0790 C   0  0  0  0  0  0  0  0  0  0  0  0
    3.2890   -2.4630    0.3130 C   0  0  0  0  0  0  0  0  0  0  0  0
    2.7970   -1.2810    0.8790 C   0  0  0  0  0  0  0  0  0  0  0  0
    2.3300   -0.2500    0.0550 C   0  0  0  0  0  0  0  0  0  0  0  0
    1.7990    1.0240    0.6660 C   0  0  0  0  0  0  0  0  0  0  0  0
    1.4780    2.0250   -0.4430 C   0  0  0  0  0  0  0  0  0  0  0  0
    0.1690    1.6280   -1.1240 C   0  0  0  0  0  0  0  0  0  0  0  0
   -0.4430    0.6300   -0.7460 O   0  0  0  0  0  0  0  0  0  0  0  0
   -0.3620    2.4440   -2.2390 C   0  0  0  0  0  0  0  0  0  0  0  0
    0.0040    2.1510   -3.5570 C   0  0  0  0  0  0  0  0  0  0  0  0
   -0.4990    2.9230   -4.6120 C   0  0  0  0  0  0  0  0  0  0  0  0
   -1.3680    3.9880   -4.3470 C   0  0  0  0  0  0  0  0  0  0  0  0
   -1.7350    4.2810   -3.0280 C   0  0  0  0  0  0  0  0  0  0  0  0
   -1.2320    3.5090   -1.9740 C   0  0  0  0  0  0  0  0  0  0  0  0
    1.3370    3.4060    0.1510 C   0  0  0  0  0  0  0  0  0  0  0  0
    2.0640    3.7530    1.2970 C   0  0  0  0  0  0  0  0  0  0  0  0
    1.9340    5.0330    1.8480 C   0  0  0  0  0  0  0  0  0  0  0  0
    1.0770    5.9670    1.2530 C   0  0  0  0  0  0  0  0  0  0  0  0
    0.3500    5.6210    0.1080 C   0  0  0  0  0  0  0  0  0  0  0  0
    0.4800    4.3410   -0.4430 C   0  0  0  0  0  0  0  0  0  0  0  0
    2.3540   -0.4020   -1.3370 C   0  0  0  0  0  0  0  0  0  0  0  0
    2.8460   -1.5840   -1.9040 C   0  0  0  0  0  0  0  0  0  0  0  0
    2.8800   -1.7900   -3.7930 Br  0  0  0  0  0  0  0  0  0  0  0  0
    2.2790   -6.9530   -2.7740 H   0  0  0  0  0  0  0  0  0  0  0  0
    0.5510   -4.6350   -2.6200 H   0  0  0  0  0  0  0  0  0  0  0  0
    3.6500   -3.2580    0.9490 H   0  0  0  0  0  0  0  0  0  0  0  0
    2.7780   -1.1640    1.9520 H   0  0  0  0  0  0  0  0  0  0  0  0
    2.6090    1.4530    1.2520 H   0  0  0  0  0  0  0  0  0  0  0  0
    0.8800    0.7970    1.2030 H   0  0  0  0  0  0  0  0  0  0  0  0
    2.2820    2.0220   -1.1760 H   0  0  0  0  0  0  0  0  0  0  0  0
    0.6750    1.3290   -3.7620 H   0  0  0  0  0  0  0  0  0  0  0  0
   -0.2160    2.6960   -5.6290 H   0  0  0  0  0  0  0  0  0  0  0  0
   -1.7560    4.5830   -5.1600 H   0  0  0  0  0  0  0  0  0  0  0  0
   -2.4050    5.1020   -2.8240 H   0  0  0  0  0  0  0  0  0  0  0  0
   -1.5150    3.7350   -0.9560 H   0  0  0  0  0  0  0  0  0  0  0  0
    2.7250    3.0330    1.7560 H   0  0  0  0  0  0  0  0  0  0  0  0
    2.4940    5.3000    2.7320 H   0  0  0  0  0  0  0  0  0  0  0  0
    0.9770    6.9550    1.6780 H   0  0  0  0  0  0  0  0  0  0  0  0
   -0.3110    6.3420   -0.3500 H   0  0  0  0  0  0  0  0  0  0  0  0
   -0.0810    4.0740   -1.3270 H   0  0  0  0  0  0  0  0  0  0  0  0
    1.9930    0.3930   -1.9730 H   0  0  0  0  0  0  0  0  0  0  0  0
  1 31  1  0  0  0  0
  1  2  1  0  0  0  0
  2  3  2  0  0  0  0
  2  4  1  0  0  0  0
  4 32  1  0  0  0  0
  2  5  1  0  0  0  0
  5  6  1  0  0  0  0
  5  7  1  0  0  0  0
  5  8  1  0  0  0  0
  8  9  2  0  0  0  0
  9 33  1  0  0  0  0
  9 10  1  0  0  0  0
 10 34  1  0  0  0  0
 10 11  2  0  0  0  0
 11 12  1  0  0  0  0
 12 35  1  0  0  0  0
 12 36  1  0  0  0  0
 12 13  1  0  0  0  0
 13 37  1  0  0  0  0
 13 14  1  0  0  0  0
 14 15  2  0  0  0  0
 14 16  1  0  0  0  0
 16 17  2  0  0  0  0
 17 38  1  0  0  0  0
 17 18  1  0  0  0  0
 18 39  1  0  0  0  0
 18 19  2  0  0  0  0
 19 40  1  0  0  0  0
 19 20  1  0  0  0  0
 20 41  1  0  0  0  0
 20 21  2  0  0  0  0
 21 16  1  0  0  0  0
 21 42  1  0  0  0  0
 13 22  1  0  0  0  0
 22 23  2  0  0  0  0
 23 43  1  0  0  0  0
 23 24  1  0  0  0  0
 24 44  1  0  0  0  0
 24 25  2  0  0  0  0
 25 45  1  0  0  0  0
 25 26  1  0  0  0  0
 26 46  1  0  0  0  0
 26 27  2  0  0  0  0
 27 22  1  0  0  0  0
 27 47  1  0  0  0  0
 11 28  1  0  0  0  0
 28 48  1  0  0  0  0
 28 29  2  0  0  0  0
 29  8  1  0  0  0  0
 29 30  1  0  0  0  0
M  END
>  <LOGBIO>
6.9200

>  <PRED_LOGBIO>
6.1900

>  <XV_RES>
0.8840

>  <WHL_TMPL>
3

>  <ANCH>
18-25;34-35

$$$$
ROW71
  -MTS-   01071502543D 0   0.00000     0.00000     0

 60 64  0  0  0  0  0  0  0  0999 V2000
   -1.2600    2.2290   -4.6280 C   0  0  0  0  0  0  0  0  0  0  0  0
   -2.4460    1.8320   -3.7820 C   0  0  0  0  0  0  0  0  0  0  0  0
   -3.5600    1.2280   -4.3780 C   0  0  0  0  0  0  0  0  0  0  0  0
   -4.6600    0.8590   -3.5940 C   0  0  0  0  0  0  0  0  0  0  0  0
   -4.6460    1.0950   -2.2140 C   0  0  0  0  0  0  0  0  0  0  0  0
   -3.5320    1.7000   -1.6180 C   0  0  0  0  0  0  0  0  0  0  0  0
   -2.4320    2.0680   -2.4020 C   0  0  0  0  0  0  0  0  0  0  0  0
   -0.9690    2.8620   -1.6200 S   0  0  0  0  0  0  0  0  0  0  0  0
   -1.3880    3.6110   -0.4760 O   0  0  0  0  0  0  0  0  0  0  0  0
   -0.3420    3.7380   -2.5600 O   0  0  0  0  0  0  0  0  0  0  0  0
    0.1690    1.6280   -1.1240 N   0  0  0  0  0  0  0  0  0  0  0  0
    1.4780    2.0250   -0.4430 C   0  0  0  0  0  0  0  0  0  0  0  0
    1.7990    1.0240    0.6660 C   0  0  0  0  0  0  0  0  0  0  0  0
    2.3300   -0.2500    0.0550 C   0  0  0  0  0  0  0  0  0  0  0  0
    2.3540   -0.4020   -1.3370 C   0  0  0  0  0  0  0  0  0  0  0  0
    2.8460   -1.5840   -1.9040 C   0  0  0  0  0  0  0  0  0  0  0  0
    3.3130   -2.6140   -1.0790 C   0  0  0  0  0  0  0  0  0  0  0  0
    3.2890   -2.4630    0.3130 C   0  0  0  0  0  0  0  0  0  0  0  0
    2.7970   -1.2810    0.8790 C   0  0  0  0  0  0  0  0  0  0  0  0
    3.8440   -3.8890   -1.6900 C   0  0  0  0  0  0  0  0  0  0  0  0
    5.2490   -4.2530   -1.1750 C   0  0  0  0  0  0  0  0  0  0  0  0
    6.1030   -4.8300   -2.2780 C   0  0  0  0  0  0  0  0  0  0  0  0
    7.1380   -5.4500   -2.0340 O   0  0  0  0  0  0  0  0  0  0  0  0
    5.6840   -4.6360   -3.5240 N   0  0  0  0  0  0  0  0  0  0  0  0
    4.1930   -3.7220   -3.4580 S   0  0  0  0  0  0  0  0  0  0  0  0
    3.1640   -4.2760   -4.2820 O   0  0  0  0  0  0  0  0  0  0  0  0
    4.3560   -2.3610   -3.8660 O   0  0  0  0  0  0  0  0  0  0  0  0
    1.3370    3.4060    0.1510 C   0  0  0  0  0  0  0  0  0  0  0  0
    0.5600    4.3600   -0.3270 N   0  0  0  0  0  0  0  0  0  0  0  0
    0.6810    5.5020    0.4740 C   0  0  0  0  0  0  0  0  0  0  0  0
    0.0950    6.7720    0.4240 C   0  0  0  0  0  0  0  0  0  0  0  0
    0.4210    7.7320    1.3910 C   0  0  0  0  0  0  0  0  0  0  0  0
    1.3320    7.4210    2.4070 C   0  0  0  0  0  0  0  0  0  0  0  0
    1.9180    6.1500    2.4570 C   0  0  0  0  0  0  0  0  0  0  0  0
    1.5920    5.1910    1.4910 C   0  0  0  0  0  0  0  0  0  0  0  0
    1.9960    3.8530    1.2650 N   0  0  0  0  0  0  0  0  0  0  0  0
   -0.7720    3.0940   -4.1840 H   0  0  0  0  0  0  0  0  0  0  0  0
   -0.5560    1.4010   -4.6770 H   0  0  0  0  0  0  0  0  0  0  0  0
   -1.5980    2.4780   -5.6320 H   0  0  0  0  0  0  0  0  0  0  0  0
   -3.5710    1.0450   -5.4420 H   0  0  0  0  0  0  0  0  0  0  0  0
   -5.5190    0.3930   -4.0530 H   0  0  0  0  0  0  0  0  0  0  0  0
   -5.4940    0.8110   -1.6090 H   0  0  0  0  0  0  0  0  0  0  0  0
   -3.5210    1.8820   -0.5540 H   0  0  0  0  0  0  0  0  0  0  0  0
   -0.0400    0.6540   -1.2880 H   0  0  0  0  0  0  0  0  0  0  0  0
    2.2820    2.0220   -1.1760 H   0  0  0  0  0  0  0  0  0  0  0  0
    0.8550    0.7730    1.1450 H   0  0  0  0  0  0  0  0  0  0  0  0
    2.5680    1.4520    1.3050 H   0  0  0  0  0  0  0  0  0  0  0  0
    1.9930    0.3930   -1.9730 H   0  0  0  0  0  0  0  0  0  0  0  0
    2.8650   -1.7010   -2.9770 H   0  0  0  0  0  0  0  0  0  0  0  0
    3.6500   -3.2580    0.9490 H   0  0  0  0  0  0  0  0  0  0  0  0
    2.7780   -1.1640    1.9530 H   0  0  0  0  0  0  0  0  0  0  0  0
    3.1070   -4.6610   -1.4790 H   0  0  0  0  0  0  0  0  0  0  0  0
    5.7280   -3.3630   -0.7720 H   0  0  0  0  0  0  0  0  0  0  0  0
    5.1610   -4.9770   -0.3670 H   0  0  0  0  0  0  0  0  0  0  0  0
    6.1440   -4.9590   -4.3630 H   0  0  0  0  0  0  0  0  0  0  0  0
   -0.6080    7.0120   -0.3600 H   0  0  0  0  0  0  0  0  0  0  0  0
   -0.0310    8.7120    1.3520 H   0  0  0  0  0  0  0  0  0  0  0  0
    1.5830    8.1610    3.1520 H   0  0  0  0  0  0  0  0  0  0  0  0
    2.6210    5.9100    3.2410 H   0  0  0  0  0  0  0  0  0  0  0  0
    2.6510    3.3250    1.8240 H   0  0  0  0  0  0  0  0  0  0  0  0
  1 37  1  0  0  0  0
  1 38  1  0  0  0  0
  1 39  1  0  0  0  0
  1  2  1  0  0  0  0
  2  3  2  0  0  0  0
  3 40  1  0  0  0  0
  3  4  1  0  0  0  0
  4 41  1  0  0  0  0
  4  5  2  0  0  0  0
  5 42  1  0  0  0  0
  5  6  1  0  0  0  0
  6 43  1  0  0  0  0
  6  7  2  0  0  0  0
  7  2  1  0  0  0  0
  7  8  1  0  0  0  0
  8  9  2  0  0  0  0
  8 10  2  0  0  0  0
  8 11  1  0  0  0  0
 11 44  1  0  0  0  0
 11 12  1  0  0  0  0
 12 45  1  0  0  0  0
 12 13  1  0  0  0  0
 13 46  1  0  0  0  0
 13 47  1  0  0  0  0
 13 14  1  0  0  0  0
 14 15  2  0  0  0  0
 15 48  1  0  0  0  0
 15 16  1  0  0  0  0
 16 49  1  0  0  0  0
 16 17  2  0  0  0  0
 17 18  1  0  0  0  0
 18 50  1  0  0  0  0
 18 19  2  0  0  0  0
 19 14  1  0  0  0  0
 19 51  1  0  0  0  0
 17 20  1  0  0  0  0
 20 52  1  0  0  0  0
 20 21  1  0  0  0  0
 21 53  1  0  0  0  0
 21 54  1  0  0  0  0
 21 22  1  0  0  0  0
 22 23  2  0  0  0  0
 22 24  1  0  0  0  0
 24 55  1  0  0  0  0
 24 25  1  0  0  0  0
 25 20  1  0  0  0  0
 25 26  2  0  0  0  0
 25 27  2  0  0  0  0
 12 28  1  0  0  0  0
 28 29  2  0  0  0  0
 29 30  1  0  0  0  0
 30 31  2  0  0  0  0
 31 56  1  0  0  0  0
 31 32  1  0  0  0  0
 32 57  1  0  0  0  0
 32 33  2  0  0  0  0
 33 58  1  0  0  0  0
 33 34  1  0  0  0  0
 34 59  1  0  0  0  0
 34 35  2  0  0  0  0
 35 30  1  0  0  0  0
 35 36  1  0  0  0  0
 36 28  1  0  0  0  0
 36 60  1  0  0  0  0
M  END
>  <LOGBIO>
6.5200

>  <PRED_LOGBIO>
6.9800

>  <XV_RES>
-0.5660

>  <WHL_TMPL>
3

>  <ANCH>
56-57;30-28

$$$$
ROW72
  -MTS-   01071502543D 0   0.00000     0.00000     0

 68 72  0  0  0  0  0  0  0  0999 V2000
    7.6190    3.7070    1.4020 O   0  0  0  0  0  0  0  0  0  0  0  0
    7.2660    2.8070    2.2030 C   0  0  0  0  0  0  0  0  0  0  0  0
    8.0360    2.4560    3.1310 O   0  0  0  0  0  0  0  0  0  0  0  0
    5.9160    2.1480    2.0520 C   0  0  0  0  0  0  0  0  0  0  0  0
    5.2320    2.7150    0.9320 O   0  0  0  0  0  0  0  0  0  0  0  0
    3.9820    2.2410    0.6340 C   0  0  0  0  0  0  0  0  0  0  0  0
    3.2750    2.7670   -0.4540 C   0  0  0  0  0  0  0  0  0  0  0  0
    1.9970    2.2830   -0.7580 C   0  0  0  0  0  0  0  0  0  0  0  0
    1.4260    1.2720    0.0250 C   0  0  0  0  0  0  0  0  0  0  0  0
    2.1340    0.7460    1.1120 C   0  0  0  0  0  0  0  0  0  0  0  0
    3.4110    1.2300    1.4170 C   0  0  0  0  0  0  0  0  0  0  0  0
   -0.2530    0.6350   -0.3760 S   0  0  0  0  0  0  0  0  0  0  0  0
   -1.0260    1.6770   -0.9770 O   0  0  0  0  0  0  0  0  0  0  0  0
   -0.8950    0.1970    0.8240 O   0  0  0  0  0  0  0  0  0  0  0  0
   -0.1170   -0.7080   -1.4890 N   0  0  0  0  0  0  0  0  0  0  0  0
    1.2070   -1.1510   -1.9490 C   0  0  0  0  0  0  0  0  0  0  0  0
    1.0470   -2.3170   -2.8950 C   0  0  0  0  0  0  0  0  0  0  0  0
    1.0420   -3.6250   -2.3980 C   0  0  0  0  0  0  0  0  0  0  0  0
    0.8940   -4.7060   -3.2760 C   0  0  0  0  0  0  0  0  0  0  0  0
    0.7520   -4.4790   -4.6500 C   0  0  0  0  0  0  0  0  0  0  0  0
    0.7570   -3.1700   -5.1460 C   0  0  0  0  0  0  0  0  0  0  0  0
    0.9050   -2.0890   -4.2690 C   0  0  0  0  0  0  0  0  0  0  0  0
    0.5950   -5.6210   -5.5770 C   0  0  0  0  0  0  0  0  0  0  0  0
   -0.4820   -5.7790   -6.3580 C   0  0  0  0  0  0  0  0  0  0  0  0
   -0.1220   -7.2790   -7.2250 S   0  0  0  0  0  0  0  0  0  0  0  0
    1.3250   -7.5450   -6.5230 N   0  0  0  0  0  0  0  0  0  0  0  0
    1.5610   -6.6260   -5.7100 N   0  0  0  0  0  0  0  0  0  0  0  0
   -1.3270   -1.3940   -1.9640 C   0  0  0  0  0  0  0  0  0  0  0  0
   -0.9380   -2.5070   -2.9070 C   0  0  0  0  0  0  0  0  0  0  0  0
   -0.6910   -3.7890   -2.4010 C   0  0  0  0  0  0  0  0  0  0  0  0
   -0.3310   -4.8110   -3.2880 C   0  0  0  0  0  0  0  0  0  0  0  0
   -0.2290   -4.5190   -4.6530 C   0  0  0  0  0  0  0  0  0  0  0  0
    0.1280   -5.5100   -5.5750 C   0  0  0  0  0  0  0  0  0  0  0  0
    0.2240   -5.1980   -6.9360 C   0  0  0  0  0  0  0  0  0  0  0  0
    0.5690   -6.1530   -7.8260 F   0  0  0  0  0  0  0  0  0  0  0  0
   -0.0360   -3.8940   -7.3760 C   0  0  0  0  0  0  0  0  0  0  0  0
   -0.3930   -2.9030   -6.4540 C   0  0  0  0  0  0  0  0  0  0  0  0
   -0.4900   -3.2160   -5.0920 C   0  0  0  0  0  0  0  0  0  0  0  0
   -0.8320   -2.2590   -4.2190 N   0  0  0  0  0  0  0  0  0  0  0  0
    0.0680   -3.5570   -8.8440 C   0  0  0  0  0  0  0  0  0  0  0  0
   -0.2300   -4.6330   -9.5680 F   0  0  0  0  0  0  0  0  0  0  0  0
   -0.7830   -2.5770   -9.1350 F   0  0  0  0  0  0  0  0  0  0  0  0
    1.7580   -3.0220   -9.2230 P   0  0  0  0  0  0  0  0  0  0  0  0
    2.6920   -4.0980   -8.9030 O   0  0  0  0  0  0  0  0  0  0  0  0
    1.8660   -2.6720  -10.7500 O   0  0  0  0  0  0  0  0  0  0  0  0
    2.1090   -1.7530   -8.3690 O   0  0  0  0  0  0  0  0  0  0  0  0
    6.8170    4.1150    1.0390 H   0  0  0  0  0  0  0  0  0  0  0  0
    5.3390    2.4080    2.9370 H   0  0  0  0  0  0  0  0  0  0  0  0
    6.0710    1.0850    1.8810 H   0  0  0  0  0  0  0  0  0  0  0  0
    3.7150    3.5470   -1.0580 H   0  0  0  0  0  0  0  0  0  0  0  0
    1.4520    2.6880   -1.5980 H   0  0  0  0  0  0  0  0  0  0  0  0
    1.6930   -0.0340    1.7160 H   0  0  0  0  0  0  0  0  0  0  0  0
    3.9570    0.8250    2.2560 H   0  0  0  0  0  0  0  0  0  0  0  0
    1.8050   -1.4570   -1.0930 H   0  0  0  0  0  0  0  0  0  0  0  0
    1.7040   -0.3310   -2.4640 H   0  0  0  0  0  0  0  0  0  0  0  0
    1.1510   -3.8010   -1.3390 H   0  0  0  0  0  0  0  0  0  0  0  0
    0.8890   -5.7160   -2.8920 H   0  0  0  0  0  0  0  0  0  0  0  0
    0.6480   -2.9940   -6.2060 H   0  0  0  0  0  0  0  0  0  0  0  0
    0.9100   -1.0790   -4.6520 H   0  0  0  0  0  0  0  0  0  0  0  0
   -1.3540   -5.1470   -6.4380 H   0  0  0  0  0  0  0  0  0  0  0  0
   -1.9660   -0.6840   -2.4850 H   0  0  0  0  0  0  0  0  0  0  0  0
   -1.8660   -1.8100   -1.1150 H   0  0  0  0  0  0  0  0  0  0  0  0
   -0.7770   -3.9870   -1.3430 H   0  0  0  0  0  0  0  0  0  0  0  0
   -0.1350   -5.8090   -2.9240 H   0  0  0  0  0  0  0  0  0  0  0  0
    0.3290   -6.5160   -5.2360 H   0  0  0  0  0  0  0  0  0  0  0  0
   -0.5950   -1.8980   -6.7920 H   0  0  0  0  0  0  0  0  0  0  0  0
    2.7760   -2.3890  -10.9290 H   0  0  0  0  0  0  0  0  0  0  0  0
    3.0160   -1.4860   -8.5880 H   0  0  0  0  0  0  0  0  0  0  0  0
  1 47  1  0  0  0  0
  1  2  1  0  0  0  0
  2  3  2  0  0  0  0
  2  4  1  0  0  0  0
  4 48  1  0  0  0  0
  4 49  1  0  0  0  0
  4  5  1  0  0  0  0
  5  6  1  0  0  0  0
  6  7  2  0  0  0  0
  7 50  1  0  0  0  0
  7  8  1  0  0  0  0
  8 51  1  0  0  0  0
  8  9  2  0  0  0  0
  9 10  1  0  0  0  0
 10 52  1  0  0  0  0
 10 11  2  0  0  0  0
 11  6  1  0  0  0  0
 11 53  1  0  0  0  0
  9 12  1  0  0  0  0
 12 13  2  0  0  0  0
 12 14  2  0  0  0  0
 12 15  1  0  0  0  0
 15 16  1  0  0  0  0
 16 54  1  0  0  0  0
 16 55  1  0  0  0  0
 16 17  1  0  0  0  0
 17 18  2  0  0  0  0
 18 56  1  0  0  0  0
 18 19  1  0  0  0  0
 19 57  1  0  0  0  0
 19 20  2  0  0  0  0
 20 21  1  0  0  0  0
 21 58  1  0  0  0  0
 21 22  2  0  0  0  0
 22 17  1  0  0  0  0
 22 59  1  0  0  0  0
 20 23  1  0  0  0  0
 23 24  2  0  0  0  0
 24 60  1  0  0  0  0
 24 25  1  0  0  0  0
 25 26  1  0  0  0  0
 26 27  2  0  0  0  0
 27 23  1  0  0  0  0
 15 28  1  0  0  0  0
 28 61  1  0  0  0  0
 28 62  1  0  0  0  0
 28 29  1  0  0  0  0
 29 30  2  0  0  0  0
 30 63  1  0  0  0  0
 30 31  1  0  0  0  0
 31 64  1  0  0  0  0
 31 32  2  0  0  0  0
 32 33  1  0  0  0  0
 33 65  1  0  0  0  0
 33 34  2  0  0  0  0
 34 35  1  0  0  0  0
 34 36  1  0  0  0  0
 36 37  2  0  0  0  0
 37 66  1  0  0  0  0
 37 38  1  0  0  0  0
 38 32  1  0  0  0  0
 38 39  2  0  0  0  0
 39 29  1  0  0  0  0
 36 40  1  0  0  0  0
 40 41  1  0  0  0  0
 40 42  1  0  0  0  0
 40 43  1  0  0  0  0
 43 44  2  0  0  0  0
 43 45  1  0  0  0  0
 45 67  1  0  0  0  0
 43 46  1  0  0  0  0
 46 68  1  0  0  0  0
M  END
>  <LOGBIO>
7.9600

>  <PRED_LOGBIO>
7.9900

>  <XV_RES>
0.0380

>  <WHL_TMPL>
1

>  <ANCH>
54-56;3-1

$$$$
ROW73
  -MTS-   01071502543D 0   0.00000     0.00000     0

 68 72  0  0  0  0  0  0  0  0999 V2000
    7.6190    3.7070    1.4020 O   0  0  0  0  0  0  0  0  0  0  0  0
    7.2660    2.8070    2.2030 C   0  0  0  0  0  0  0  0  0  0  0  0
    8.0360    2.4560    3.1310 O   0  0  0  0  0  0  0  0  0  0  0  0
    5.9160    2.1480    2.0520 C   0  0  0  0  0  0  0  0  0  0  0  0
    5.2320    2.7150    0.9320 O   0  0  0  0  0  0  0  0  0  0  0  0
    3.9820    2.2410    0.6340 C   0  0  0  0  0  0  0  0  0  0  0  0
    3.2750    2.7670   -0.4540 C   0  0  0  0  0  0  0  0  0  0  0  0
    1.9970    2.2830   -0.7580 C   0  0  0  0  0  0  0  0  0  0  0  0
    1.4260    1.2720    0.0250 C   0  0  0  0  0  0  0  0  0  0  0  0
    2.1340    0.7460    1.1120 C   0  0  0  0  0  0  0  0  0  0  0  0
    3.4110    1.2300    1.4170 C   0  0  0  0  0  0  0  0  0  0  0  0
   -0.2530    0.6350   -0.3760 S   0  0  0  0  0  0  0  0  0  0  0  0
   -1.0260    1.6770   -0.9770 O   0  0  0  0  0  0  0  0  0  0  0  0
   -0.8950    0.1970    0.8240 O   0  0  0  0  0  0  0  0  0  0  0  0
   -0.1170   -0.7080   -1.4890 N   0  0  0  0  0  0  0  0  0  0  0  0
    1.2070   -1.1510   -1.9490 C   0  0  0  0  0  0  0  0  0  0  0  0
    1.0470   -2.3170   -2.8950 C   0  0  0  0  0  0  0  0  0  0  0  0
    1.0420   -3.6250   -2.3980 C   0  0  0  0  0  0  0  0  0  0  0  0
    0.8940   -4.7060   -3.2760 C   0  0  0  0  0  0  0  0  0  0  0  0
    0.7520   -4.4790   -4.6500 C   0  0  0  0  0  0  0  0  0  0  0  0
    0.7570   -3.1700   -5.1460 C   0  0  0  0  0  0  0  0  0  0  0  0
    0.9050   -2.0890   -4.2690 C   0  0  0  0  0  0  0  0  0  0  0  0
    0.5950   -5.6210   -5.5770 C   0  0  0  0  0  0  0  0  0  0  0  0
   -0.4820   -5.7790   -6.3580 C   0  0  0  0  0  0  0  0  0  0  0  0
   -0.1220   -7.2790   -7.2250 S   0  0  0  0  0  0  0  0  0  0  0  0
    1.3250   -7.5450   -6.5230 N   0  0  0  0  0  0  0  0  0  0  0  0
    1.5610   -6.6260   -5.7100 N   0  0  0  0  0  0  0  0  0  0  0  0
   -1.3270   -1.3940   -1.9640 C   0  0  0  0  0  0  0  0  0  0  0  0
   -0.9380   -2.5070   -2.9070 C   0  0  0  0  0  0  0  0  0  0  0  0
   -0.6910   -3.7890   -2.4010 C   0  0  0  0  0  0  0  0  0  0  0  0
   -0.3310   -4.8110   -3.2880 C   0  0  0  0  0  0  0  0  0  0  0  0
   -0.2290   -4.5190   -4.6530 C   0  0  0  0  0  0  0  0  0  0  0  0
    0.1280   -5.5100   -5.5750 C   0  0  0  0  0  0  0  0  0  0  0  0
    0.2240   -5.1980   -6.9360 C   0  0  0  0  0  0  0  0  0  0  0  0
    0.7090   -6.5430   -8.1880 Br  0  0  0  0  0  0  0  0  0  0  0  0
   -0.0360   -3.8940   -7.3760 C   0  0  0  0  0  0  0  0  0  0  0  0
   -0.3930   -2.9030   -6.4540 C   0  0  0  0  0  0  0  0  0  0  0  0
   -0.4900   -3.2160   -5.0920 C   0  0  0  0  0  0  0  0  0  0  0  0
   -0.8320   -2.2590   -4.2190 N   0  0  0  0  0  0  0  0  0  0  0  0
    0.0680   -3.5570   -8.8440 C   0  0  0  0  0  0  0  0  0  0  0  0
   -0.2300   -4.6330   -9.5680 F   0  0  0  0  0  0  0  0  0  0  0  0
   -0.7830   -2.5770   -9.1350 F   0  0  0  0  0  0  0  0  0  0  0  0
    1.7580   -3.0220   -9.2230 P   0  0  0  0  0  0  0  0  0  0  0  0
    2.6920   -4.0980   -8.9030 O   0  0  0  0  0  0  0  0  0  0  0  0
    1.8660   -2.6720  -10.7500 O   0  0  0  0  0  0  0  0  0  0  0  0
    2.1090   -1.7530   -8.3690 O   0  0  0  0  0  0  0  0  0  0  0  0
    6.8170    4.1150    1.0390 H   0  0  0  0  0  0  0  0  0  0  0  0
    5.3390    2.4080    2.9370 H   0  0  0  0  0  0  0  0  0  0  0  0
    6.0710    1.0850    1.8810 H   0  0  0  0  0  0  0  0  0  0  0  0
    3.7150    3.5470   -1.0580 H   0  0  0  0  0  0  0  0  0  0  0  0
    1.4520    2.6880   -1.5980 H   0  0  0  0  0  0  0  0  0  0  0  0
    1.6930   -0.0340    1.7160 H   0  0  0  0  0  0  0  0  0  0  0  0
    3.9570    0.8250    2.2560 H   0  0  0  0  0  0  0  0  0  0  0  0
    1.8050   -1.4570   -1.0930 H   0  0  0  0  0  0  0  0  0  0  0  0
    1.7040   -0.3310   -2.4640 H   0  0  0  0  0  0  0  0  0  0  0  0
    1.1510   -3.8010   -1.3390 H   0  0  0  0  0  0  0  0  0  0  0  0
    0.8890   -5.7160   -2.8920 H   0  0  0  0  0  0  0  0  0  0  0  0
    0.6480   -2.9940   -6.2060 H   0  0  0  0  0  0  0  0  0  0  0  0
    0.9100   -1.0790   -4.6520 H   0  0  0  0  0  0  0  0  0  0  0  0
   -1.3540   -5.1470   -6.4380 H   0  0  0  0  0  0  0  0  0  0  0  0
   -1.9660   -0.6840   -2.4850 H   0  0  0  0  0  0  0  0  0  0  0  0
   -1.8660   -1.8100   -1.1150 H   0  0  0  0  0  0  0  0  0  0  0  0
   -0.7770   -3.9870   -1.3430 H   0  0  0  0  0  0  0  0  0  0  0  0
   -0.1350   -5.8090   -2.9240 H   0  0  0  0  0  0  0  0  0  0  0  0
    0.3290   -6.5160   -5.2360 H   0  0  0  0  0  0  0  0  0  0  0  0
   -0.5950   -1.8980   -6.7920 H   0  0  0  0  0  0  0  0  0  0  0  0
    2.7760   -2.3890  -10.9290 H   0  0  0  0  0  0  0  0  0  0  0  0
    3.0160   -1.4860   -8.5880 H   0  0  0  0  0  0  0  0  0  0  0  0
  1 47  1  0  0  0  0
  1  2  1  0  0  0  0
  2  3  2  0  0  0  0
  2  4  1  0  0  0  0
  4 48  1  0  0  0  0
  4 49  1  0  0  0  0
  4  5  1  0  0  0  0
  5  6  1  0  0  0  0
  6  7  2  0  0  0  0
  7 50  1  0  0  0  0
  7  8  1  0  0  0  0
  8 51  1  0  0  0  0
  8  9  2  0  0  0  0
  9 10  1  0  0  0  0
 10 52  1  0  0  0  0
 10 11  2  0  0  0  0
 11  6  1  0  0  0  0
 11 53  1  0  0  0  0
  9 12  1  0  0  0  0
 12 13  2  0  0  0  0
 12 14  2  0  0  0  0
 12 15  1  0  0  0  0
 15 16  1  0  0  0  0
 16 54  1  0  0  0  0
 16 55  1  0  0  0  0
 16 17  1  0  0  0  0
 17 18  2  0  0  0  0
 18 56  1  0  0  0  0
 18 19  1  0  0  0  0
 19 57  1  0  0  0  0
 19 20  2  0  0  0  0
 20 21  1  0  0  0  0
 21 58  1  0  0  0  0
 21 22  2  0  0  0  0
 22 17  1  0  0  0  0
 22 59  1  0  0  0  0
 20 23  1  0  0  0  0
 23 24  2  0  0  0  0
 24 60  1  0  0  0  0
 24 25  1  0  0  0  0
 25 26  1  0  0  0  0
 26 27  2  0  0  0  0
 27 23  1  0  0  0  0
 15 28  1  0  0  0  0
 28 61  1  0  0  0  0
 28 62  1  0  0  0  0
 28 29  1  0  0  0  0
 29 30  2  0  0  0  0
 30 63  1  0  0  0  0
 30 31  1  0  0  0  0
 31 64  1  0  0  0  0
 31 32  2  0  0  0  0
 32 33  1  0  0  0  0
 33 65  1  0  0  0  0
 33 34  2  0  0  0  0
 34 35  1  0  0  0  0
 34 36  1  0  0  0  0
 36 37  2  0  0  0  0
 37 66  1  0  0  0  0
 37 38  1  0  0  0  0
 38 32  1  0  0  0  0
 38 39  2  0  0  0  0
 39 29  1  0  0  0  0
 36 40  1  0  0  0  0
 40 41  1  0  0  0  0
 40 42  1  0  0  0  0
 40 43  1  0  0  0  0
 43 44  2  0  0  0  0
 43 45  1  0  0  0  0
 45 67  1  0  0  0  0
 43 46  1  0  0  0  0
 46 68  1  0  0  0  0
M  END
>  <LOGBIO>
7.7400

>  <PRED_LOGBIO>
7.9800

>  <XV_RES>
-0.2430

>  <WHL_TMPL>
1

>  <ANCH>
54-56;3-1

$$$$
ROW75
  -MTS-   01071502543D 0   0.00000     0.00000     0

 77 81  0  0  1  0  0  0  0  0999 V2000
    4.6070    2.5730    4.1530 C   0  0  0  0  0  0  0  0  0  0  0  0
    5.5150    2.6470    2.9290 C   0  0  0  0  0  0  0  0  0  0  0  0
    5.5990    4.0920    2.4450 C   0  0  0  0  0  0  0  0  0  0  0  0
    4.9440    1.7690    1.8170 C   0  0  2  0  0  0  0  0  0  0  0  0
    4.6600    2.6720    0.6020 C   0  0  0  0  0  0  0  0  0  0  0  0
    3.3030    3.2800    0.8680 C   0  0  0  0  0  0  0  0  0  0  0  0
    2.8530    4.2710    0.3370 O   0  0  0  0  0  0  0  0  0  0  0  0
    2.6050    2.4390    1.9090 C   0  0  2  0  0  0  0  0  0  0  0  0
    1.1360    1.9760    1.8870 C   0  0  1  0  0  0  0  0  0  0  0  0
    0.9760    0.9470    0.7720 C   0  0  0  0  0  0  0  0  0  0  0  0
    0.2010    3.1620    1.5870 C   0  0  0  0  0  0  0  0  0  0  0  0
   -1.2580    2.8590    1.8330 C   0  0  0  0  0  0  0  0  0  0  0  0
   -1.6700    1.7990    2.5410 C   0  0  0  0  0  0  0  0  0  0  0  0
   -0.7180    0.8040    3.1600 C   0  0  1  0  0  0  0  0  0  0  0  0
   -1.2340    0.1730    4.4650 C   0  0  1  0  0  0  0  0  0  0  0  0
   -1.3110    1.2270    5.4280 O   0  0  0  0  0  0  0  0  0  0  0  0
   -2.6690   -0.3490    4.2650 C   0  0  0  0  0  0  0  0  0  0  0  0
   -3.5740    0.7510    3.7640 C   0  0  0  0  0  0  0  0  0  0  0  0
   -3.0860    1.7090    2.9650 C   0  0  0  0  0  0  0  0  0  0  0  0
   -3.9370    2.8200    2.3990 C   0  0  0  0  0  0  0  0  0  0  0  0
   -5.4480    2.5460    2.5140 C   0  0  0  0  0  0  0  0  0  0  0  0
   -5.7920    1.9950    3.9110 C   0  0  2  0  0  0  0  0  0  0  0  0
   -7.1810    1.6560    3.8850 O   0  0  0  0  0  0  0  0  0  0  0  0
   -5.0250    0.6870    4.1780 C   0  0  0  0  0  0  0  0  0  0  0  0
   -5.9730    1.0960    5.3020 C   0  0  0  0  0  0  0  0  0  0  0  0
   -5.7160   -0.4720    3.4650 C   0  0  0  0  0  0  0  0  0  0  0  0
    0.7360    1.3110    3.2170 C   0  0  1  0  0  0  0  0  0  0  0  0
    0.8290    2.3610    4.3200 C   0  0  0  0  0  0  0  0  0  0  0  0
    1.6860    0.1530    3.5770 C   0  0  0  0  0  0  0  0  0  0  0  0
    3.1540    0.6160    3.5980 C   0  0  0  0  0  0  0  0  0  0  0  0
    3.5550    1.2810    2.2680 C   0  0  1  0  0  0  0  0  0  0  0  0
    3.2090    0.2150    1.2300 C   0  0  0  0  0  0  0  0  0  0  0  0
    4.0330    0.3890    0.0750 O   0  0  0  0  0  0  0  0  0  0  0  0
    3.6120    2.9250    3.8880 H   0  0  0  0  0  0  0  0  0  0  0  0
    5.0140    3.1980    4.9450 H   0  0  0  0  0  0  0  0  0  0  0  0
    4.5470    1.5430    4.4990 H   0  0  0  0  0  0  0  0  0  0  0  0
    6.5100    2.2960    3.1940 H   0  0  0  0  0  0  0  0  0  0  0  0
    4.6040    4.4440    2.1800 H   0  0  0  0  0  0  0  0  0  0  0  0
    6.0060    4.7170    3.2370 H   0  0  0  0  0  0  0  0  0  0  0  0
    6.2470    4.1450    1.5720 H   0  0  0  0  0  0  0  0  0  0  0  0
    5.6050    0.9430    1.5650 H   0  0  0  0  0  0  0  0  0  0  0  0
    4.5690    2.0310   -0.2720 H   0  0  0  0  0  0  0  0  0  0  0  0
    5.4070    3.4620    0.5670 H   0  0  0  0  0  0  0  0  0  0  0  0
    2.6450    3.0660    2.7970 H   0  0  0  0  0  0  0  0  0  0  0  0
   -0.0360    0.9970    0.3750 H   0  0  0  0  0  0  0  0  0  0  0  0
    1.6880    1.1600   -0.0230 H   0  0  0  0  0  0  0  0  0  0  0  0
    1.1620   -0.0490    1.1680 H   0  0  0  0  0  0  0  0  0  0  0  0
    0.2900    3.3480    0.5180 H   0  0  0  0  0  0  0  0  0  0  0  0
    0.4910    3.9870    2.2350 H   0  0  0  0  0  0  0  0  0  0  0  0
   -2.0000    3.5260    1.4220 H   0  0  0  0  0  0  0  0  0  0  0  0
   -0.6870   -0.0230    2.4540 H   0  0  0  0  0  0  0  0  0  0  0  0
   -0.5760   -0.6310    4.7870 H   0  0  0  0  0  0  0  0  0  0  0  0
   -1.0430    2.0740    5.0390 H   0  0  0  0  0  0  0  0  0  0  0  0
   -3.0370   -0.6270    5.2500 H   0  0  0  0  0  0  0  0  0  0  0  0
   -2.6420   -1.1420    3.5200 H   0  0  0  0  0  0  0  0  0  0  0  0
   -3.7190    2.8520    1.3340 H   0  0  0  0  0  0  0  0  0  0  0  0
   -3.7200    3.7310    2.9540 H   0  0  0  0  0  0  0  0  0  0  0  0
   -5.6740    1.7530    1.8040 H   0  0  0  0  0  0  0  0  0  0  0  0
   -5.9790    3.4860    2.3770 H   0  0  0  0  0  0  0  0  0  0  0  0
   -5.5640    2.7330    4.6780 H   0  0  0  0  0  0  0  0  0  0  0  0
   -7.4950    1.4120    4.7690 H   0  0  0  0  0  0  0  0  0  0  0  0
   -6.1040    0.2620    5.9880 H   0  0  0  0  0  0  0  0  0  0  0  0
   -6.9370    1.3730    4.8800 H   0  0  0  0  0  0  0  0  0  0  0  0
   -5.5540    1.9450    5.8390 H   0  0  0  0  0  0  0  0  0  0  0  0
   -6.7960   -0.3590    3.5340 H   0  0  0  0  0  0  0  0  0  0  0  0
   -5.4600   -1.3750    4.0160 H   0  0  0  0  0  0  0  0  0  0  0  0
   -5.3450   -0.4700    2.4420 H   0  0  0  0  0  0  0  0  0  0  0  0
    1.6010    3.0850    4.0670 H   0  0  0  0  0  0  0  0  0  0  0  0
    1.0800    1.8780    5.2620 H   0  0  0  0  0  0  0  0  0  0  0  0
   -0.1280    2.8710    4.4180 H   0  0  0  0  0  0  0  0  0  0  0  0
    1.6050   -0.5710    2.7690 H   0  0  0  0  0  0  0  0  0  0  0  0
    1.4270   -0.2030    4.5710 H   0  0  0  0  0  0  0  0  0  0  0  0
    3.7580   -0.2840    3.6840 H   0  0  0  0  0  0  0  0  0  0  0  0
    3.2680    1.3500    4.3930 H   0  0  0  0  0  0  0  0  0  0  0  0
    2.1630    0.3100    0.9470 H   0  0  0  0  0  0  0  0  0  0  0  0
    3.3810   -0.7730    1.6530 H   0  0  0  0  0  0  0  0  0  0  0  0
    3.8310   -0.2780   -0.6000 H   0  0  0  0  0  0  0  0  0  0  0  0
  1 34  1  0  0  0  0
  1 35  1  0  0  0  0
  1 36  1  0  0  0  0
  1  2  1  0  0  0  0
  2 37  1  0  0  0  0
  2  3  1  0  0  0  0
  3 38  1  0  0  0  0
  3 39  1  0  0  0  0
  3 40  1  0  0  0  0
  2  4  1  0  0  0  0
  4 41  1  0  0  0  0
  4  5  1  0  0  0  0
  5 42  1  0  0  0  0
  5 43  1  0  0  0  0
  5  6  1  0  0  0  0
  6  7  2  0  0  0  0
  6  8  1  0  0  0  0
  8 44  1  0  0  0  0
  8  9  1  0  0  0  0
  9 10  1  0  0  0  0
 10 45  1  0  0  0  0
 10 46  1  0  0  0  0
 10 47  1  0  0  0  0
  9 11  1  0  0  0  0
 11 48  1  0  0  0  0
 11 49  1  0  0  0  0
 11 12  1  0  0  0  0
 12 50  1  0  0  0  0
 12 13  2  0  0  0  0
 13 14  1  0  0  0  0
 14 51  1  0  0  0  0
 14 15  1  0  0  0  0
 15 52  1  0  0  0  0
 15 16  1  0  0  0  0
 16 53  1  0  0  0  0
 15 17  1  0  0  0  0
 17 54  1  0  0  0  0
 17 55  1  0  0  0  0
 17 18  1  0  0  0  0
 18 19  2  0  0  0  0
 19 13  1  0  0  0  0
 19 20  1  0  0  0  0
 20 56  1  0  0  0  0
 20 57  1  0  0  0  0
 20 21  1  0  0  0  0
 21 58  1  0  0  0  0
 21 59  1  0  0  0  0
 21 22  1  0  0  0  0
 22 60  1  0  0  0  0
 22 23  1  0  0  0  0
 23 61  1  0  0  0  0
 22 24  1  0  0  0  0
 24 18  1  0  0  0  0
 24 25  1  0  0  0  0
 25 62  1  0  0  0  0
 25 63  1  0  0  0  0
 25 64  1  0  0  0  0
 24 26  1  0  0  0  0
 26 65  1  0  0  0  0
 26 66  1  0  0  0  0
 26 67  1  0  0  0  0
 14 27  1  0  0  0  0
 27  9  1  0  0  0  0
 27 28  1  0  0  0  0
 28 68  1  0  0  0  0
 28 69  1  0  0  0  0
 28 70  1  0  0  0  0
 27 29  1  0  0  0  0
 29 71  1  0  0  0  0
 29 72  1  0  0  0  0
 29 30  1  0  0  0  0
 30 73  1  0  0  0  0
 30 74  1  0  0  0  0
 30 31  1  0  0  0  0
 31  4  1  0  0  0  0
 31  8  1  0  0  0  0
 31 32  1  0  0  0  0
 32 75  1  0  0  0  0
 32 76  1  0  0  0  0
 32 33  1  0  0  0  0
 33 77  1  0  0  0  0
M  END
>  <LOGBIO>
5.1700

>  <PRED_LOGBIO>
5.0600

>  <XV_RES>
0.1620

>  <WHL_TMPL>
1

>  <ANCH>
18-23;52-57

$$$$
ROW76
  -MTS-   01071502543D 0   0.00000     0.00000     0

 45 46  0  0  0  0  0  0  0  0999 V2000
    0.7110    5.3210   -3.8880 C   0  0  0  0  0  0  0  0  0  0  0  0
    1.5270    6.2920   -3.0390 C   0  0  0  0  0  0  0  0  0  0  0  0
    1.8700    7.5270   -3.8660 C   0  0  0  0  0  0  0  0  0  0  0  0
    2.8160    5.6100   -2.5820 C   0  0  0  0  0  0  0  0  0  0  0  0
    2.4940    4.4530   -1.8070 O   0  0  0  0  0  0  0  0  0  0  0  0
    3.6650    3.7710   -1.3500 C   0  0  0  0  0  0  0  0  0  0  0  0
    3.4260    2.5890   -0.5580 C   0  0  0  0  0  0  0  0  0  0  0  0
    2.0660    2.3560   -0.7940 C   0  0  0  0  0  0  0  0  0  0  0  0
    1.3360    1.5360    0.0740 C   0  0  0  0  0  0  0  0  0  0  0  0
    0.0050    1.3080   -0.1580 O   0  0  0  0  0  0  0  0  0  0  0  0
    1.9650    0.9490    1.1780 C   0  0  0  0  0  0  0  0  0  0  0  0
    1.2500    0.1470    2.0280 O   0  0  0  0  0  0  0  0  0  0  0  0
    3.3250    1.1820    1.4140 C   0  0  0  0  0  0  0  0  0  0  0  0
    4.1790    0.3860    2.9130 Br  0  0  0  0  0  0  0  0  0  0  0  0
    4.0560    2.0020    0.5460 C   0  0  0  0  0  0  0  0  0  0  0  0
    5.2320    2.7150    0.9320 C   0  0  0  0  0  0  0  0  0  0  0  0
    5.9540    2.1160    2.1150 C   0  0  0  0  0  0  0  0  0  0  0  0
    7.3410    1.9300    2.0670 C   0  0  0  0  0  0  0  0  0  0  0  0
    8.0110    1.3750    3.1640 C   0  0  0  0  0  0  0  0  0  0  0  0
    9.3680    1.1930    3.1180 O   0  0  0  0  0  0  0  0  0  0  0  0
    7.2940    1.0060    4.3090 C   0  0  0  0  0  0  0  0  0  0  0  0
    7.9500    0.4620    5.3820 O   0  0  0  0  0  0  0  0  0  0  0  0
    5.9070    1.1920    4.3560 C   0  0  0  0  0  0  0  0  0  0  0  0
    4.9340    0.6910    5.9090 Br  0  0  0  0  0  0  0  0  0  0  0  0
    5.2380    1.7470    3.2590 C   0  0  0  0  0  0  0  0  0  0  0  0
    3.3550    2.0000    3.3240 Br  0  0  0  0  0  0  0  0  0  0  0  0
    1.2930    5.0250   -4.7590 H   0  0  0  0  0  0  0  0  0  0  0  0
   -0.2060    5.8070   -4.2130 H   0  0  0  0  0  0  0  0  0  0  0  0
    0.4660    4.4410   -3.2980 H   0  0  0  0  0  0  0  0  0  0  0  0
    0.9460    6.5890   -2.1680 H   0  0  0  0  0  0  0  0  0  0  0  0
    2.4520    7.2310   -4.7370 H   0  0  0  0  0  0  0  0  0  0  0  0
    0.9530    8.0130   -4.1910 H   0  0  0  0  0  0  0  0  0  0  0  0
    2.4520    8.2190   -3.2610 H   0  0  0  0  0  0  0  0  0  0  0  0
    3.3970    5.3130   -3.4530 H   0  0  0  0  0  0  0  0  0  0  0  0
    3.3970    6.3020   -1.9760 H   0  0  0  0  0  0  0  0  0  0  0  0
    4.1670    4.4700   -0.6840 H   0  0  0  0  0  0  0  0  0  0  0  0
    4.2510    3.4820   -2.2200 H   0  0  0  0  0  0  0  0  0  0  0  0
    1.5810    2.8090   -1.6460 H   0  0  0  0  0  0  0  0  0  0  0  0
   -0.5440    1.9720    0.2880 H   0  0  0  0  0  0  0  0  0  0  0  0
    0.5950    0.6620    2.5240 H   0  0  0  0  0  0  0  0  0  0  0  0
    4.8910    3.6950    1.2590 H   0  0  0  0  0  0  0  0  0  0  0  0
    5.9240    2.7270    0.0930 H   0  0  0  0  0  0  0  0  0  0  0  0
    7.8940    2.2150    1.1840 H   0  0  0  0  0  0  0  0  0  0  0  0
    9.8350    1.9750    3.4500 H   0  0  0  0  0  0  0  0  0  0  0  0
    7.9930   -0.5040    5.3100 H   0  0  0  0  0  0  0  0  0  0  0  0
  1 27  1  0  0  0  0
  1 28  1  0  0  0  0
  1 29  1  0  0  0  0
  1  2  1  0  0  0  0
  2 30  1  0  0  0  0
  2  3  1  0  0  0  0
  3 31  1  0  0  0  0
  3 32  1  0  0  0  0
  3 33  1  0  0  0  0
  2  4  1  0  0  0  0
  4 34  1  0  0  0  0
  4 35  1  0  0  0  0
  4  5  1  0  0  0  0
  5  6  1  0  0  0  0
  6 36  1  0  0  0  0
  6 37  1  0  0  0  0
  6  7  1  0  0  0  0
  7  8  2  0  0  0  0
  8 38  1  0  0  0  0
  8  9  1  0  0  0  0
  9 10  1  0  0  0  0
 10 39  1  0  0  0  0
  9 11  2  0  0  0  0
 11 12  1  0  0  0  0
 12 40  1  0  0  0  0
 11 13  1  0  0  0  0
 13 14  1  0  0  0  0
 13 15  2  0  0  0  0
 15  7  1  0  0  0  0
 15 16  1  0  0  0  0
 16 41  1  0  0  0  0
 16 42  1  0  0  0  0
 16 17  1  0  0  0  0
 17 18  2  0  0  0  0
 18 43  1  0  0  0  0
 18 19  1  0  0  0  0
 19 20  1  0  0  0  0
 20 44  1  0  0  0  0
 19 21  2  0  0  0  0
 21 22  1  0  0  0  0
 22 45  1  0  0  0  0
 21 23  1  0  0  0  0
 23 24  1  0  0  0  0
 23 25  2  0  0  0  0
 25 17  1  0  0  0  0
 25 26  1  0  0  0  0
M  END
>  <LOGBIO>
5.8200

>  <PRED_LOGBIO>
5.2300

>  <XV_RES>
0.9740

>  <WHL_TMPL>
1

>  <ANCH>
44-57;27-28

$$$$
ROW77
  -MTS-   01071502543D 0   0.00000     0.00000     0

 62 62  0  0  1  0  0  0  0  0999 V2000
   19.6940    8.8500    2.9720 C   0  0  0  0  0  0  0  0  0  0  0  0
   18.3080    8.5790    3.5510 C   0  0  0  0  0  0  0  0  0  0  0  0
   17.5020    7.7310    2.5670 C   0  0  0  0  0  0  0  0  0  0  0  0
   16.1140    7.4600    3.1460 C   0  0  0  0  0  0  0  0  0  0  0  0
   15.3090    6.6120    2.1630 C   0  0  0  0  0  0  0  0  0  0  0  0
   13.9210    6.3410    2.7420 C   0  0  0  0  0  0  0  0  0  0  0  0
   13.1150    5.4930    1.7590 C   0  0  0  0  0  0  0  0  0  0  0  0
   11.7280    5.2220    2.3380 C   0  0  0  0  0  0  0  0  0  0  0  0
   10.9220    4.3740    1.3540 C   0  0  0  0  0  0  0  0  0  0  0  0
    9.5340    4.1030    1.9340 C   0  0  0  0  0  0  0  0  0  0  0  0
    8.7290    3.2560    0.9500 C   0  0  0  0  0  0  0  0  0  0  0  0
    7.3410    2.9840    1.5290 C   0  0  0  0  0  0  0  0  0  0  0  0
    6.5360    2.1370    0.5460 C   0  0  0  0  0  0  0  0  0  0  0  0
    5.1480    1.8650    1.1250 C   0  0  0  0  0  0  0  0  0  0  0  0
    4.3420    1.0180    0.1410 C   0  0  0  0  0  0  0  0  0  0  0  0
    2.9710    0.7500    0.7140 C   0  0  0  0  0  0  0  0  0  0  0  0
    2.6660    1.2000    1.8170 O   0  0  0  0  0  0  0  0  0  0  0  0
    1.9940   -0.0550   -0.0520 C   0  0  0  0  0  0  0  0  0  0  0  0
    0.6570    0.0150    0.0140 C   0  0  0  0  0  0  0  0  0  0  0  0
    0.0170    0.8930    0.8490 O   0  0  0  0  0  0  0  0  0  0  0  0
    0.0510   -0.8750   -0.8330 O   0  0  0  0  0  0  0  0  0  0  0  0
    1.0460   -1.6200   -1.5410 C   0  0  2  0  0  0  0  0  0  0  0  0
    0.9330   -1.2550   -3.0200 C   0  0  0  0  0  0  0  0  0  0  0  0
    1.9990   -1.8720   -3.7460 O   0  0  0  0  0  0  0  0  0  0  0  0
    2.3690   -1.0920   -1.0390 C   0  0  0  0  0  0  0  0  0  0  0  0
    3.4990   -1.4440   -1.3730 O   0  0  0  0  0  0  0  0  0  0  0  0
   19.5950    9.3840    2.0290 H   0  0  0  0  0  0  0  0  0  0  0  0
   20.2670    9.4530    3.6730 H   0  0  0  0  0  0  0  0  0  0  0  0
   20.2070    7.9050    2.8030 H   0  0  0  0  0  0  0  0  0  0  0  0
   17.7950    9.5230    3.7210 H   0  0  0  0  0  0  0  0  0  0  0  0
   18.4060    8.0450    4.4940 H   0  0  0  0  0  0  0  0  0  0  0  0
   18.0150    6.7870    2.3980 H   0  0  0  0  0  0  0  0  0  0  0  0
   17.4040    8.2650    1.6240 H   0  0  0  0  0  0  0  0  0  0  0  0
   15.6010    8.4040    3.3160 H   0  0  0  0  0  0  0  0  0  0  0  0
   16.2130    6.9260    4.0890 H   0  0  0  0  0  0  0  0  0  0  0  0
   15.8220    5.6680    1.9930 H   0  0  0  0  0  0  0  0  0  0  0  0
   15.2100    7.1460    1.2200 H   0  0  0  0  0  0  0  0  0  0  0  0
   13.4080    7.2850    2.9120 H   0  0  0  0  0  0  0  0  0  0  0  0
   14.0200    5.8070    3.6850 H   0  0  0  0  0  0  0  0  0  0  0  0
   13.6290    4.5490    1.5890 H   0  0  0  0  0  0  0  0  0  0  0  0
   13.0170    6.0270    0.8160 H   0  0  0  0  0  0  0  0  0  0  0  0
   11.2150    6.1660    2.5080 H   0  0  0  0  0  0  0  0  0  0  0  0
   11.8260    4.6880    3.2810 H   0  0  0  0  0  0  0  0  0  0  0  0
   11.4350    3.4300    1.1850 H   0  0  0  0  0  0  0  0  0  0  0  0
   10.8240    4.9080    0.4120 H   0  0  0  0  0  0  0  0  0  0  0  0
    9.0210    5.0480    2.1030 H   0  0  0  0  0  0  0  0  0  0  0  0
    9.6330    3.5690    2.8760 H   0  0  0  0  0  0  0  0  0  0  0  0
    9.2420    2.3110    0.7800 H   0  0  0  0  0  0  0  0  0  0  0  0
    8.6300    3.7890    0.0070 H   0  0  0  0  0  0  0  0  0  0  0  0
    6.8280    3.9290    1.6990 H   0  0  0  0  0  0  0  0  0  0  0  0
    7.4400    2.4510    2.4720 H   0  0  0  0  0  0  0  0  0  0  0  0
    7.0490    1.1920    0.3760 H   0  0  0  0  0  0  0  0  0  0  0  0
    6.4370    2.6710   -0.3970 H   0  0  0  0  0  0  0  0  0  0  0  0
    4.6350    2.8100    1.2950 H   0  0  0  0  0  0  0  0  0  0  0  0
    5.2460    1.3320    2.0680 H   0  0  0  0  0  0  0  0  0  0  0  0
    4.8550    0.0740   -0.0280 H   0  0  0  0  0  0  0  0  0  0  0  0
    4.2440    1.5520   -0.8010 H   0  0  0  0  0  0  0  0  0  0  0  0
   -0.9380    0.7720    0.7340 H   0  0  0  0  0  0  0  0  0  0  0  0
    0.9590   -2.6930   -1.3900 H   0  0  0  0  0  0  0  0  0  0  0  0
   -0.0210   -1.6060   -3.4090 H   0  0  0  0  0  0  0  0  0  0  0  0
    0.9950   -0.1750   -3.1330 H   0  0  0  0  0  0  0  0  0  0  0  0
    1.9480   -1.6550   -4.6900 H   0  0  0  0  0  0  0  0  0  0  0  0
  1 27  1  0  0  0  0
  1 28  1  0  0  0  0
  1 29  1  0  0  0  0
  1  2  1  0  0  0  0
  2 30  1  0  0  0  0
  2 31  1  0  0  0  0
  2  3  1  0  0  0  0
  3 32  1  0  0  0  0
  3 33  1  0  0  0  0
  3  4  1  0  0  0  0
  4 34  1  0  0  0  0
  4 35  1  0  0  0  0
  4  5  1  0  0  0  0
  5 36  1  0  0  0  0
  5 37  1  0  0  0  0
  5  6  1  0  0  0  0
  6 38  1  0  0  0  0
  6 39  1  0  0  0  0
  6  7  1  0  0  0  0
  7 40  1  0  0  0  0
  7 41  1  0  0  0  0
  7  8  1  0  0  0  0
  8 42  1  0  0  0  0
  8 43  1  0  0  0  0
  8  9  1  0  0  0  0
  9 44  1  0  0  0  0
  9 45  1  0  0  0  0
  9 10  1  0  0  0  0
 10 46  1  0  0  0  0
 10 47  1  0  0  0  0
 10 11  1  0  0  0  0
 11 48  1  0  0  0  0
 11 49  1  0  0  0  0
 11 12  1  0  0  0  0
 12 50  1  0  0  0  0
 12 51  1  0  0  0  0
 12 13  1  0  0  0  0
 13 52  1  0  0  0  0
 13 53  1  0  0  0  0
 13 14  1  0  0  0  0
 14 54  1  0  0  0  0
 14 55  1  0  0  0  0
 14 15  1  0  0  0  0
 15 56  1  0  0  0  0
 15 57  1  0  0  0  0
 15 16  1  0  0  0  0
 16 17  2  0  0  0  0
 16 18  1  0  0  0  0
 18 19  2  0  0  0  0
 19 20  1  0  0  0  0
 20 58  1  0  0  0  0
 19 21  1  0  0  0  0
 21 22  1  0  0  0  0
 22 59  1  0  0  0  0
 22 23  1  0  0  0  0
 23 60  1  0  0  0  0
 23 61  1  0  0  0  0
 23 24  1  0  0  0  0
 24 62  1  0  0  0  0
 22 25  1  0  0  0  0
 25 18  1  0  0  0  0
 25 26  2  0  0  0  0
M  END
>  <LOGBIO>
5.3300

>  <PRED_LOGBIO>
5.1600

>  <XV_RES>
0.1490

>  <WHL_TMPL>
2

>  <ANCH>
5-6;50-49

$$$$
ROW78
  -MTS-   01071502543D 0   0.00000     0.00000     0

 50 53  0  0  0  0  0  0  0  0999 V2000
    5.4280    9.8110   -4.1560 O   0  5  0  0  0  0  0  0  0  0  0  0
    5.0600    9.3990   -2.9140 N   0  3  0  0  0  0  0  0  0  0  0  0
    5.2730    8.2280   -2.5590 O   0  0  0  0  0  0  0  0  0  0  0  0
[truncated: 6,926,988 more chars]
