# Supplementary material for: Template CoMFA Generates Single 3D-QSAR Models that, for Twelve of Twelve Biological Targets, Predict All ChEMBL-Tabulated Affinities
Source: PLoS One. 2015 Jun 12;10(6):e0129307. doi: 10.1371/journal.pone.0129307 (PMC4466312; doi:10.1371/journal.pone.0129307)
Supplement: S12 Text — The zip file contains, in. sdf format, the aligned structures, from the A, B, C, D, and F protocols, of all templates and training sets for the ptp1b target. The content of each file is evident from its name. (ZIP) [file pone.0129307.s013.zip › ptp1b_F_trng.sdf]

ROW1
  -MTS-   01071502573D 0   0.00000     0.00000     0

 19 19  0  0  0  0  0  0  0  0999 V2000
    4.7260   -3.4780    0.3370 O   0  0  0  0  0  0  0  0  0  0  0  0
    4.4740   -3.2530   -0.8840 C   0  0  0  0  0  0  0  0  0  0  0  0
    3.3490   -3.1360   -1.4530 O   0  0  0  0  0  0  0  0  0  0  0  0
    5.6990   -3.0310   -1.7840 C   0  0  0  0  0  0  0  0  0  0  0  0
    6.3460   -1.8050   -1.4000 O   0  0  0  0  0  0  0  0  0  0  0  0
    5.6700   -0.7240   -1.8620 C   0  0  0  0  0  0  0  0  0  0  0  0
    4.8490    0.1150   -1.0560 C   0  0  0  0  0  0  0  0  0  0  0  0
    4.5980   -0.2170    0.7950 Br  0  0  0  0  0  0  0  0  0  0  0  0
    4.2550    1.1400   -1.7620 C   0  0  0  0  0  0  0  0  0  0  0  0
    3.3520    2.2020   -1.3140 Br  0  0  0  0  0  0  0  0  0  0  0  0
    4.7270    1.0930   -3.4130 S   0  0  0  0  0  0  0  0  0  0  0  0
    5.7270   -0.2740   -3.1640 C   0  0  0  0  0  0  0  0  0  0  0  0
    6.5320   -0.8620   -4.2500 C   0  0  0  0  0  0  0  0  0  0  0  0
    5.9150   -1.2200   -5.2990 O   0  0  0  0  0  0  0  0  0  0  0  0
    7.7760   -0.9920   -4.0210 O   0  0  0  0  0  0  0  0  0  0  0  0
    3.8810   -3.5640    0.8050 H   0  0  0  0  0  0  0  0  0  0  0  0
    5.3260   -2.8880   -2.7960 H   0  0  0  0  0  0  0  0  0  0  0  0
    6.3830   -3.8640   -1.6380 H   0  0  0  0  0  0  0  0  0  0  0  0
    7.8770   -1.4680   -3.1820 H   0  0  0  0  0  0  0  0  0  0  0  0
  1 16  1  0  0  0  0
  1  2  1  0  0  0  0
  2  3  2  0  0  0  0
  2  4  1  0  0  0  0
  4 17  1  0  0  0  0
  4 18  1  0  0  0  0
  4  5  1  0  0  0  0
  5  6  1  0  0  0  0
  6  7  1  0  0  0  0
  7  8  1  0  0  0  0
  7  9  2  0  0  0  0
  9 10  1  0  0  0  0
  9 11  1  0  0  0  0
 11 12  1  0  0  0  0
 12  6  2  0  0  0  0
 12 13  1  0  0  0  0
 13 14  2  0  0  0  0
 13 15  1  0  0  0  0
 15 19  1  0  0  0  0
M  END
>  <LOGBIO>
4.5400

>  <PRED_LOGBIO>
5.3800

>  <XV_RES>
-0.9110

>  <WHL_TMPL>
1

>  <ANCH>
54-56;3-1

$$$$
ROW2
  -MTS-   01071502573D 0   0.00000     0.00000     0

 37 39  0  0  0  0  0  0  0  0999 V2000
    0.4440    5.5750   -0.5550 Cl  0  0  0  0  0  0  0  0  0  0  0  0
    1.5410    4.2650   -0.7510 C   0  0  0  0  0  0  0  0  0  0  0  0
    1.0590    3.0440   -1.0190 C   0  0  0  0  0  0  0  0  0  0  0  0
   -0.2950    2.8660   -1.1300 N   0  0  0  0  0  0  0  0  0  0  0  0
   -1.0410    2.4450    0.0640 C   0  0  0  0  0  0  0  0  0  0  0  0
   -0.7170    0.9890    0.4340 C   0  0  0  0  0  0  0  0  0  0  0  0
   -1.5090    0.4730    1.5600 N   0  0  0  0  0  0  0  0  0  0  0  0
   -0.6160    0.1590    2.6840 C   0  0  0  0  0  0  0  0  0  0  0  0
   -1.4200   -0.2330    3.9380 C   0  0  0  0  0  0  0  0  0  0  0  0
   -2.3730    0.7760    4.2830 O   0  0  0  0  0  0  0  0  0  0  0  0
   -3.2810    1.0380    3.2100 C   0  0  0  0  0  0  0  0  0  0  0  0
   -2.5250    1.4650    1.9390 C   0  0  0  0  0  0  0  0  0  0  0  0
    1.9600    1.8830   -1.1970 C   0  0  0  0  0  0  0  0  0  0  0  0
    1.5110    0.7650   -1.4430 O   0  0  0  0  0  0  0  0  0  0  0  0
    3.4170    2.1090   -1.0710 C   0  0  0  0  0  0  0  0  0  0  0  0
    4.3180    1.0490   -1.2290 C   0  0  0  0  0  0  0  0  0  0  0  0
    5.6370    1.2590   -1.1140 N   0  0  0  0  0  0  0  0  0  0  0  0
    6.1290    2.4860   -0.8440 N   0  0  0  0  0  0  0  0  0  0  0  0
    5.3160    3.5400   -0.6820 C   0  0  0  0  0  0  0  0  0  0  0  0
    3.9290    3.3820   -0.7910 C   0  0  0  0  0  0  0  0  0  0  0  0
    2.9940    4.5160   -0.6200 C   0  0  0  0  0  0  0  0  0  0  0  0
    3.4160    5.6440   -0.3740 O   0  0  0  0  0  0  0  0  0  0  0  0
   -0.7680    3.0200   -2.0090 H   0  0  0  0  0  0  0  0  0  0  0  0
   -2.0940    2.4660   -0.2080 H   0  0  0  0  0  0  0  0  0  0  0  0
   -0.7530    3.0780    0.9010 H   0  0  0  0  0  0  0  0  0  0  0  0
    0.3160    0.9920    0.7750 H   0  0  0  0  0  0  0  0  0  0  0  0
   -0.9180    0.3740   -0.4400 H   0  0  0  0  0  0  0  0  0  0  0  0
    0.0030    1.0260    2.9070 H   0  0  0  0  0  0  0  0  0  0  0  0
    0.0430   -0.6600    2.4050 H   0  0  0  0  0  0  0  0  0  0  0  0
   -1.9360   -1.1730    3.7570 H   0  0  0  0  0  0  0  0  0  0  0  0
   -0.7370   -0.3870    4.7710 H   0  0  0  0  0  0  0  0  0  0  0  0
   -3.8650    0.1450    3.0020 H   0  0  0  0  0  0  0  0  0  0  0  0
   -3.9700    1.8280    3.5050 H   0  0  0  0  0  0  0  0  0  0  0  0
   -2.0470    2.4270    2.1080 H   0  0  0  0  0  0  0  0  0  0  0  0
   -3.2340    1.5880    1.1230 H   0  0  0  0  0  0  0  0  0  0  0  0
    3.9490    0.0580   -1.4460 H   0  0  0  0  0  0  0  0  0  0  0  0
    5.7320    4.5130   -0.4670 H   0  0  0  0  0  0  0  0  0  0  0  0
  1  2  1  0  0  0  0
  2  3  2  0  0  0  0
  3  4  1  0  0  0  0
  4 23  1  0  0  0  0
  4  5  1  0  0  0  0
  5 24  1  0  0  0  0
  5 25  1  0  0  0  0
  5  6  1  0  0  0  0
  6 26  1  0  0  0  0
  6 27  1  0  0  0  0
  6  7  1  0  0  0  0
  7  8  1  0  0  0  0
  8 28  1  0  0  0  0
  8 29  1  0  0  0  0
  8  9  1  0  0  0  0
  9 30  1  0  0  0  0
  9 31  1  0  0  0  0
  9 10  1  0  0  0  0
 10 11  1  0  0  0  0
 11 32  1  0  0  0  0
 11 33  1  0  0  0  0
 11 12  1  0  0  0  0
 12  7  1  0  0  0  0
 12 34  1  0  0  0  0
 12 35  1  0  0  0  0
  3 13  1  0  0  0  0
 13 14  2  0  0  0  0
 13 15  1  0  0  0  0
 15 16  1  0  0  0  0
 16 36  1  0  0  0  0
 16 17  2  0  0  0  0
 17 18  1  0  0  0  0
 18 19  2  0  0  0  0
 19 37  1  0  0  0  0
 19 20  1  0  0  0  0
 20 15  2  0  0  0  0
 20 21  1  0  0  0  0
 21  2  1  0  0  0  0
 21 22  2  0  0  0  0
M  END
>  <LOGBIO>
5.0100

>  <PRED_LOGBIO>
5.6500

>  <XV_RES>
-0.8470

>  <WHL_TMPL>
1

>  <ANCH>
6-7;3-4

$$$$
ROW3
  -MTS-   01071502573D 0   0.00000     0.00000     0

 60 62  0  0  1  0  0  0  0  0999 V2000
   -2.1950   -2.2970    6.8420 C   0  0  0  0  0  0  0  0  0  0  0  0
   -2.4590   -1.2870    5.7520 C   0  0  0  0  0  0  0  0  0  0  0  0
   -3.3140   -0.4180    5.9130 O   0  0  0  0  0  0  0  0  0  0  0  0
   -1.7660   -1.3370    4.6170 N   0  0  0  0  0  0  0  0  0  0  0  0
   -2.0230   -0.3530    3.5560 C   0  0  1  0  0  0  0  0  0  0  0  0
   -3.4790   -0.4590    3.1040 C   0  0  0  0  0  0  0  0  0  0  0  0
   -4.3900   -0.1840    4.2760 C   0  0  0  0  0  0  0  0  0  0  0  0
   -4.8130    1.1240    4.5430 C   0  0  0  0  0  0  0  0  0  0  0  0
   -5.6580    1.3790    5.6290 C   0  0  0  0  0  0  0  0  0  0  0  0
   -6.0800    0.3260    6.4490 C   0  0  0  0  0  0  0  0  0  0  0  0
   -5.6580   -0.9820    6.1830 C   0  0  0  0  0  0  0  0  0  0  0  0
   -4.8130   -1.2370    5.0970 C   0  0  0  0  0  0  0  0  0  0  0  0
   -1.1110   -0.6280    2.3840 C   0  0  0  0  0  0  0  0  0  0  0  0
   -1.5890   -0.8870    1.2800 O   0  0  0  0  0  0  0  0  0  0  0  0
    0.2090   -0.5900    2.5450 N   0  0  0  0  0  0  0  0  0  0  0  0
    1.0960   -0.8580    1.4040 C   0  0  1  0  0  0  0  0  0  0  0  0
    2.5520   -0.7520    1.8550 C   0  0  0  0  0  0  0  0  0  0  0  0
    3.6210   -0.9990    0.8020 C   0  0  0  0  0  0  0  0  0  0  0  0
    4.7840   -0.2310    0.6900 C   0  0  0  0  0  0  0  0  0  0  0  0
    5.7400   -0.5130   -0.2920 C   0  0  0  0  0  0  0  0  0  0  0  0
    5.5700   -1.5890   -1.1680 C   0  0  0  0  0  0  0  0  0  0  0  0
    4.4280   -2.3840   -1.0420 C   0  0  0  0  0  0  0  0  0  0  0  0
    3.4740   -2.0980   -0.0620 C   0  0  0  0  0  0  0  0  0  0  0  0
    6.5790   -1.8680   -2.2560 C   0  0  1  0  0  0  0  0  0  0  0  0
    7.3980   -0.6210   -2.6390 C   0  0  0  0  0  0  0  0  0  0  0  0
    7.6550   -0.5700   -4.1260 C   0  0  0  0  0  0  0  0  0  0  0  0
    8.5190    0.1610   -4.6070 O   0  0  0  0  0  0  0  0  0  0  0  0
    6.9010   -1.3550   -4.8910 N   0  0  0  0  0  0  0  0  0  0  0  0
    5.8020   -2.2330   -3.8500 S   0  0  0  0  0  0  0  0  0  0  0  0
    5.7590   -3.6320   -4.1400 O   0  0  0  0  0  0  0  0  0  0  0  0
    4.4560   -1.7560   -3.9350 O   0  0  0  0  0  0  0  0  0  0  0  0
    0.8320    0.1530    0.3130 C   0  0  0  0  0  0  0  0  0  0  0  0
    1.7360    0.8950   -0.0690 O   0  0  0  0  0  0  0  0  0  0  0  0
   -0.3770    0.2410   -0.2340 N   0  0  0  0  0  0  0  0  0  0  0  0
   -1.1580   -2.2220    7.1640 H   0  0  0  0  0  0  0  0  0  0  0  0
   -2.8520   -2.0990    7.6870 H   0  0  0  0  0  0  0  0  0  0  0  0
   -2.3850   -3.2990    6.4620 H   0  0  0  0  0  0  0  0  0  0  0  0
   -1.0640   -2.0510    4.4850 H   0  0  0  0  0  0  0  0  0  0  0  0
   -1.8330    0.6490    3.9360 H   0  0  0  0  0  0  0  0  0  0  0  0
   -3.6690    0.2690    2.3190 H   0  0  0  0  0  0  0  0  0  0  0  0
   -3.6680   -1.4600    2.7240 H   0  0  0  0  0  0  0  0  0  0  0  0
   -4.4870    1.9360    3.9100 H   0  0  0  0  0  0  0  0  0  0  0  0
   -5.9840    2.3880    5.8350 H   0  0  0  0  0  0  0  0  0  0  0  0
   -6.7320    0.5220    7.2880 H   0  0  0  0  0  0  0  0  0  0  0  0
   -5.9840   -1.7940    6.8160 H   0  0  0  0  0  0  0  0  0  0  0  0
   -4.4870   -2.2460    4.8910 H   0  0  0  0  0  0  0  0  0  0  0  0
    0.6010   -0.3780    3.4510 H   0  0  0  0  0  0  0  0  0  0  0  0
    0.9060   -1.8590    1.0240 H   0  0  0  0  0  0  0  0  0  0  0  0
    2.6820   -1.5490    2.5840 H   0  0  0  0  0  0  0  0  0  0  0  0
    2.7010    0.2530    2.2430 H   0  0  0  0  0  0  0  0  0  0  0  0
    4.9470    0.5910    1.3710 H   0  0  0  0  0  0  0  0  0  0  0  0
    6.6200    0.1080   -0.3740 H   0  0  0  0  0  0  0  0  0  0  0  0
    4.2820   -3.2240   -1.7050 H   0  0  0  0  0  0  0  0  0  0  0  0
    2.6060   -2.7340    0.0340 H   0  0  0  0  0  0  0  0  0  0  0  0
    7.2010   -2.6850   -1.8970 H   0  0  0  0  0  0  0  0  0  0  0  0
    6.8600    0.2730   -2.3330 H   0  0  0  0  0  0  0  0  0  0  0  0
    8.3480   -0.6360   -2.1070 H   0  0  0  0  0  0  0  0  0  0  0  0
    6.9540   -1.4310   -5.8970 H   0  0  0  0  0  0  0  0  0  0  0  0
   -1.1180   -0.3690    0.0800 H   0  0  0  0  0  0  0  0  0  0  0  0
   -0.5530    0.9170   -0.9630 H   0  0  0  0  0  0  0  0  0  0  0  0
  1 35  1  0  0  0  0
  1 36  1  0  0  0  0
  1 37  1  0  0  0  0
  1  2  1  0  0  0  0
  2  3  2  0  0  0  0
  2  4  1  0  0  0  0
  4 38  1  0  0  0  0
  4  5  1  0  0  0  0
  5 39  1  0  0  0  0
  5  6  1  0  0  0  0
  6 40  1  0  0  0  0
  6 41  1  0  0  0  0
  6  7  1  0  0  0  0
  7  8  2  0  0  0  0
  8 42  1  0  0  0  0
  8  9  1  0  0  0  0
  9 43  1  0  0  0  0
  9 10  2  0  0  0  0
 10 44  1  0  0  0  0
 10 11  1  0  0  0  0
 11 45  1  0  0  0  0
 11 12  2  0  0  0  0
 12  7  1  0  0  0  0
 12 46  1  0  0  0  0
  5 13  1  0  0  0  0
 13 14  2  0  0  0  0
 13 15  1  0  0  0  0
 15 47  1  0  0  0  0
 15 16  1  0  0  0  0
 16 48  1  0  0  0  0
 16 17  1  0  0  0  0
 17 49  1  0  0  0  0
 17 50  1  0  0  0  0
 17 18  1  0  0  0  0
 18 19  2  0  0  0  0
 19 51  1  0  0  0  0
 19 20  1  0  0  0  0
 20 52  1  0  0  0  0
 20 21  2  0  0  0  0
 21 22  1  0  0  0  0
 22 53  1  0  0  0  0
 22 23  2  0  0  0  0
 23 18  1  0  0  0  0
 23 54  1  0  0  0  0
 21 24  1  0  0  0  0
 24 55  1  0  0  0  0
 24 25  1  0  0  0  0
 25 56  1  0  0  0  0
 25 57  1  0  0  0  0
 25 26  1  0  0  0  0
 26 27  2  0  0  0  0
 26 28  1  0  0  0  0
 28 58  1  0  0  0  0
 28 29  1  0  0  0  0
 29 24  1  0  0  0  0
 29 30  2  0  0  0  0
 29 31  2  0  0  0  0
 16 32  1  0  0  0  0
 32 33  2  0  0  0  0
 32 34  1  0  0  0  0
 34 59  1  0  0  0  0
 34 60  1  0  0  0  0
M  END
>  <LOGBIO>
4.8000

>  <PRED_LOGBIO>
5.5400

>  <XV_RES>
-1.1880

>  <WHL_TMPL>
3

>  <ANCH>
56-57;39-37

$$$$
ROW4
  -MTS-   01071502573D 0   0.00000     0.00000     0

 48 50  0  0  1  0  0  0  0  0999 V2000
    0.2860    1.0400   -8.3210 C   0  0  0  0  0  0  0  0  0  0  0  0
   -1.0820    1.5130   -7.8370 C   0  0  0  0  0  0  0  0  0  0  0  0
   -1.9440    1.6930   -9.0830 C   0  0  0  0  0  0  0  0  0  0  0  0
   -1.8280    0.3790   -6.6240 S   0  0  0  0  0  0  0  0  0  0  0  0
   -2.6240    1.3220   -5.2860 C   0  0  0  0  0  0  0  0  0  0  0  0
   -2.3410    2.7960   -5.6330 C   0  0  0  0  0  0  0  0  0  0  0  0
   -2.0360    3.5750   -4.3540 C   0  0  0  0  0  0  0  0  0  0  0  0
   -1.2650    2.6800   -3.3840 C   0  0  0  0  0  0  0  0  0  0  0  0
   -0.9630    3.4500   -2.1210 C   0  0  0  0  0  0  0  0  0  0  0  0
   -1.3360    4.6160   -2.0070 O   0  0  0  0  0  0  0  0  0  0  0  0
   -0.2950    2.8660   -1.1300 N   0  0  0  0  0  0  0  0  0  0  0  0
    1.1030    3.0500   -1.0150 C   0  0  0  0  0  0  0  0  0  0  0  0
    1.6120    4.2510   -0.5080 C   0  0  0  0  0  0  0  0  0  0  0  0
    2.9960    4.4330   -0.3950 C   0  0  0  0  0  0  0  0  0  0  0  0
    3.8700    3.4130   -0.7880 C   0  0  0  0  0  0  0  0  0  0  0  0
    5.3630    3.6070   -0.6670 C   0  0  0  0  0  0  0  0  0  0  0  0
    6.1560    2.3030   -0.8770 C   0  0  2  0  0  0  0  0  0  0  0  0
    5.6330    1.5750   -1.9910 O   0  0  0  0  0  0  0  0  0  0  0  0
    4.3080    1.1140   -1.7190 C   0  0  0  0  0  0  0  0  0  0  0  0
    3.3610    2.2120   -1.2950 C   0  0  0  0  0  0  0  0  0  0  0  0
    1.9780    2.0300   -1.4090 C   0  0  0  0  0  0  0  0  0  0  0  0
    5.1490    2.9190    0.0650 C   0  0  0  0  0  0  0  0  0  0  0  0
    4.2820    3.6600   -0.3690 O   0  0  0  0  0  0  0  0  0  0  0  0
    5.2070    2.6560    1.3570 O   0  0  0  0  0  0  0  0  0  0  0  0
   -0.9850    3.0220   -6.8250 S   0  0  0  0  0  0  0  0  0  0  0  0
    0.1760    0.5310   -9.2770 H   0  0  0  0  0  0  0  0  0  0  0  0
    0.7120    0.3550   -7.5920 H   0  0  0  0  0  0  0  0  0  0  0  0
    0.9450    1.8980   -8.4420 H   0  0  0  0  0  0  0  0  0  0  0  0
   -2.7210    2.4280   -8.8830 H   0  0  0  0  0  0  0  0  0  0  0  0
   -1.3230    2.0370   -9.9070 H   0  0  0  0  0  0  0  0  0  0  0  0
   -2.4030    0.7430   -9.3470 H   0  0  0  0  0  0  0  0  0  0  0  0
   -2.2040    1.0590   -4.3180 H   0  0  0  0  0  0  0  0  0  0  0  0
   -3.6930    1.1250   -5.2500 H   0  0  0  0  0  0  0  0  0  0  0  0
   -3.2470    3.2610   -6.0160 H   0  0  0  0  0  0  0  0  0  0  0  0
   -1.4360    4.4490   -4.5960 H   0  0  0  0  0  0  0  0  0  0  0  0
   -2.9690    3.8910   -3.8910 H   0  0  0  0  0  0  0  0  0  0  0  0
   -1.8650    1.8060   -3.1420 H   0  0  0  0  0  0  0  0  0  0  0  0
   -0.3320    2.3630   -3.8470 H   0  0  0  0  0  0  0  0  0  0  0  0
   -0.7860    2.2920   -0.4590 H   0  0  0  0  0  0  0  0  0  0  0  0
    0.9370    5.0380   -0.2050 H   0  0  0  0  0  0  0  0  0  0  0  0
    3.3880    5.3600   -0.0040 H   0  0  0  0  0  0  0  0  0  0  0  0
    5.5440    3.9060    0.3630 H   0  0  0  0  0  0  0  0  0  0  0  0
    5.6780    4.3160   -1.4290 H   0  0  0  0  0  0  0  0  0  0  0  0
    6.6910    3.1450   -1.3120 H   0  0  0  0  0  0  0  0  0  0  0  0
    4.3940    0.4480   -0.8620 H   0  0  0  0  0  0  0  0  0  0  0  0
    3.9040    0.6560   -2.6190 H   0  0  0  0  0  0  0  0  0  0  0  0
    1.5850    1.1030   -1.8000 H   0  0  0  0  0  0  0  0  0  0  0  0
    4.4860    3.1370    1.7930 H   0  0  0  0  0  0  0  0  0  0  0  0
  1 26  1  0  0  0  0
  1 27  1  0  0  0  0
  1 28  1  0  0  0  0
  1  2  1  0  0  0  0
  2  3  1  0  0  0  0
  3 29  1  0  0  0  0
  3 30  1  0  0  0  0
  3 31  1  0  0  0  0
  2  4  1  0  0  0  0
  4  5  1  0  0  0  0
  5 32  1  0  0  0  0
  5 33  1  0  0  0  0
  5  6  1  0  0  0  0
  6 34  1  0  0  0  0
  6  7  1  0  0  0  0
  7 35  1  0  0  0  0
  7 36  1  0  0  0  0
  7  8  1  0  0  0  0
  8 37  1  0  0  0  0
  8 38  1  0  0  0  0
  8  9  1  0  0  0  0
  9 10  2  0  0  0  0
  9 11  1  0  0  0  0
 11 39  1  0  0  0  0
 11 12  1  0  0  0  0
 12 13  1  0  0  0  0
 13 40  1  0  0  0  0
 13 14  2  0  0  0  0
 14 41  1  0  0  0  0
 14 15  1  0  0  0  0
 15 16  1  0  0  0  0
 16 42  1  0  0  0  0
 16 43  1  0  0  0  0
 16 17  1  0  0  0  0
 17 44  1  0  0  0  0
 17 18  1  0  0  0  0
 18 19  1  0  0  0  0
 19 45  1  0  0  0  0
 19 46  1  0  0  0  0
 19 20  1  0  0  0  0
 20 15  2  0  0  0  0
 20 21  1  0  0  0  0
 21 12  2  0  0  0  0
 21 47  1  0  0  0  0
 17 22  1  0  0  0  0
 22 23  2  0  0  0  0
 22 24  1  0  0  0  0
 24 48  1  0  0  0  0
  6 25  1  0  0  0  0
 25  2  1  0  0  0  0
M  END
>  <LOGBIO>
6.4500

>  <PRED_LOGBIO>
6.3400

>  <XV_RES>
0.3090

>  <WHL_TMPL>
1

>  <ANCH>
6-7;26-24

$$$$
ROW5
  -MTS-   01071502573D 0   0.00000     0.00000     0

 98103  0  0  1  0  0  0  0  0999 V2000
   -6.5560   -3.0440   10.0410 C   0  0  0  0  0  0  0  0  0  0  0  0
   -6.7580   -3.1760    8.5340 C   0  0  0  0  0  0  0  0  0  0  0  0
   -6.1140   -1.9840    7.8270 C   0  0  0  0  0  0  0  0  0  0  0  0
   -6.3170   -2.1160    6.3190 C   0  0  0  0  0  0  0  0  0  0  0  0
   -5.6730   -0.9240    5.6120 C   0  0  0  0  0  0  0  0  0  0  0  0
   -5.8730   -1.0550    4.1210 C   0  0  0  0  0  0  0  0  0  0  0  0
   -6.4810   -2.0210    3.6640 O   0  0  0  0  0  0  0  0  0  0  0  0
   -5.3930   -0.1240    3.3020 N   0  0  0  0  0  0  0  0  0  0  0  0
   -6.0890    1.0680    2.8570 N   0  0  0  0  0  0  0  0  0  0  0  0
   -5.2840    1.7350    2.0580 C   0  0  0  0  0  0  0  0  0  0  0  0
   -4.0170    0.9750    1.9610 C   0  0  0  0  0  0  0  0  0  0  0  0
   -2.7610    1.2850    1.1830 C   0  0  0  0  0  0  0  0  0  0  0  0
   -1.5450    0.4520    1.6280 C   0  0  1  0  0  0  0  0  0  0  0  0
   -1.0470    1.0340    2.9480 C   0  0  0  0  0  0  0  0  0  0  0  0
   -1.9450   -1.0220    1.8190 C   0  0  1  0  0  0  0  0  0  0  0  0
   -0.7340   -1.8890    2.2110 C   0  0  0  0  0  0  0  0  0  0  0  0
    0.4140   -1.7440    1.1940 C   0  0  0  0  0  0  0  0  0  0  0  0
    0.8140   -0.2700    1.0020 C   0  0  2  0  0  0  0  0  0  0  0  0
    1.3610    0.2500    2.3290 C   0  0  0  0  0  0  0  0  0  0  0  0
   -0.3970    0.5970    0.6110 C   0  0  2  0  0  0  0  0  0  0  0  0
    0.0280    2.0710    0.4830 C   0  0  0  0  0  0  0  0  0  0  0  0
    1.3260    2.2630   -0.2640 C   0  0  0  0  0  0  0  0  0  0  0  0
    2.1820    1.2610   -0.5050 C   0  0  0  0  0  0  0  0  0  0  0  0
    3.4360    1.4610   -1.3220 C   0  0  2  0  0  0  0  0  0  0  0  0
    3.6800    2.9430   -1.6640 C   0  0  0  0  0  0  0  0  0  0  0  0
    4.9390    3.1200   -2.5330 C   0  0  0  0  0  0  0  0  0  0  0  0
    5.2100    4.6200   -2.5960 C   0  0  0  0  0  0  0  0  0  0  0  0
    4.7190    2.5450   -3.9290 C   0  0  0  0  0  0  0  0  0  0  0  0
    6.1750    2.4840   -1.8690 C   0  0  0  0  0  0  0  0  0  0  0  0
    5.9310    1.0030   -1.5260 C   0  0  0  0  0  0  0  0  0  0  0  0
    4.6710    0.8260   -0.6580 C   0  0  2  0  0  0  0  0  0  0  0  0
    4.4110   -0.6470   -0.2910 C   0  0  0  0  0  0  0  0  0  0  0  0
    3.1700   -0.7900    0.6090 C   0  0  0  0  0  0  0  0  0  0  0  0
    1.9310   -0.1580   -0.0520 C   0  0  1  0  0  0  0  0  0  0  0  0
    1.5430   -1.0020   -1.2620 C   0  0  0  0  0  0  0  0  0  0  0  0
    4.9140    1.5690    0.6340 C   0  0  0  0  0  0  0  0  0  0  0  0
    3.9770    2.0720    1.2330 O   0  0  0  0  0  0  0  0  0  0  0  0
    6.1380    1.6760    1.1140 O   0  0  0  0  0  0  0  0  0  0  0  0
   -3.0550   -1.1460    2.8800 C   0  0  0  0  0  0  0  0  0  0  0  0
   -2.3890   -0.8500    4.2200 C   0  0  0  0  0  0  0  0  0  0  0  0
   -3.6370   -2.5570    2.8730 C   0  0  0  0  0  0  0  0  0  0  0  0
   -4.1500   -0.1180    2.7240 C   0  0  0  0  0  0  0  0  0  0  0  0
   -7.0170   -2.1230   10.3900 H   0  0  0  0  0  0  0  0  0  0  0  0
   -7.0140   -3.8930   10.5440 H   0  0  0  0  0  0  0  0  0  0  0  0
   -5.4910   -3.0230   10.2630 H   0  0  0  0  0  0  0  0  0  0  0  0
   -7.8230   -3.1970    8.3120 H   0  0  0  0  0  0  0  0  0  0  0  0
   -6.2960   -4.0970    8.1850 H   0  0  0  0  0  0  0  0  0  0  0  0
   -5.0490   -1.9630    8.0500 H   0  0  0  0  0  0  0  0  0  0  0  0
   -6.5760   -1.0630    8.1760 H   0  0  0  0  0  0  0  0  0  0  0  0
   -7.3820   -2.1370    6.0960 H   0  0  0  0  0  0  0  0  0  0  0  0
   -5.8550   -3.0370    5.9700 H   0  0  0  0  0  0  0  0  0  0  0  0
   -4.6080   -0.9030    5.8340 H   0  0  0  0  0  0  0  0  0  0  0  0
   -6.1350   -0.0030    5.9610 H   0  0  0  0  0  0  0  0  0  0  0  0
   -5.5070    2.6680    1.5620 H   0  0  0  0  0  0  0  0  0  0  0  0
   -2.5150    2.3200    1.4120 H   0  0  0  0  0  0  0  0  0  0  0  0
   -2.9490    1.0660    0.1340 H   0  0  0  0  0  0  0  0  0  0  0  0
   -1.8930    1.3100    3.5740 H   0  0  0  0  0  0  0  0  0  0  0  0
   -0.5240    1.9570    2.7050 H   0  0  0  0  0  0  0  0  0  0  0  0
   -0.4060    0.2770    3.3940 H   0  0  0  0  0  0  0  0  0  0  0  0
   -2.3360   -1.3930    0.8740 H   0  0  0  0  0  0  0  0  0  0  0  0
   -1.0660   -2.9230    2.1530 H   0  0  0  0  0  0  0  0  0  0  0  0
   -0.3730   -1.5520    3.1800 H   0  0  0  0  0  0  0  0  0  0  0  0
    0.0200   -2.0820    0.2370 H   0  0  0  0  0  0  0  0  0  0  0  0
    1.2770   -2.2850    1.5760 H   0  0  0  0  0  0  0  0  0  0  0  0
    1.7800   -0.5780    2.8980 H   0  0  0  0  0  0  0  0  0  0  0  0
    2.1370    0.9880    2.1380 H   0  0  0  0  0  0  0  0  0  0  0  0
    0.5550    0.7090    2.8980 H   0  0  0  0  0  0  0  0  0  0  0  0
   -0.7570    0.2600   -0.3590 H   0  0  0  0  0  0  0  0  0  0  0  0
    0.2140    2.4170    1.4970 H   0  0  0  0  0  0  0  0  0  0  0  0
   -0.7560    2.5970   -0.0580 H   0  0  0  0  0  0  0  0  0  0  0  0
    1.5750    3.2520   -0.6210 H   0  0  0  0  0  0  0  0  0  0  0  0
    3.2870    0.9430   -2.2660 H   0  0  0  0  0  0  0  0  0  0  0  0
    3.8840    3.4460   -0.7210 H   0  0  0  0  0  0  0  0  0  0  0  0
    2.8240    3.3070   -2.2280 H   0  0  0  0  0  0  0  0  0  0  0  0
    5.6910    4.8620   -3.5410 H   0  0  0  0  0  0  0  0  0  0  0  0
    5.8620    4.9060   -1.7730 H   0  0  0  0  0  0  0  0  0  0  0  0
    4.2690    5.1620   -2.5190 H   0  0  0  0  0  0  0  0  0  0  0  0
    4.0160    1.7170   -3.8730 H   0  0  0  0  0  0  0  0  0  0  0  0
    4.3190    3.3180   -4.5800 H   0  0  0  0  0  0  0  0  0  0  0  0
    5.6670    2.1890   -4.3280 H   0  0  0  0  0  0  0  0  0  0  0  0
    6.3120    2.9990   -0.9200 H   0  0  0  0  0  0  0  0  0  0  0  0
    7.0040    2.5390   -2.5710 H   0  0  0  0  0  0  0  0  0  0  0  0
    6.7720    0.6870   -0.9130 H   0  0  0  0  0  0  0  0  0  0  0  0
    5.7820    0.4590   -2.4560 H   0  0  0  0  0  0  0  0  0  0  0  0
    5.2620   -0.9690    0.3060 H   0  0  0  0  0  0  0  0  0  0  0  0
    4.2310   -1.2000   -1.2100 H   0  0  0  0  0  0  0  0  0  0  0  0
    3.3710   -0.2080    1.5060 H   0  0  0  0  0  0  0  0  0  0  0  0
    2.9750   -1.8500    0.7550 H   0  0  0  0  0  0  0  0  0  0  0  0
    0.9310   -1.8420   -0.9370 H   0  0  0  0  0  0  0  0  0  0  0  0
    0.9780   -0.3920   -1.9640 H   0  0  0  0  0  0  0  0  0  0  0  0
    2.4420   -1.3750   -1.7480 H   0  0  0  0  0  0  0  0  0  0  0  0
    6.0930    2.1820    1.9410 H   0  0  0  0  0  0  0  0  0  0  0  0
   -3.1540   -0.6700    4.9730 H   0  0  0  0  0  0  0  0  0  0  0  0
   -1.7600    0.0320    4.1250 H   0  0  0  0  0  0  0  0  0  0  0  0
   -1.7790   -1.7000    4.5180 H   0  0  0  0  0  0  0  0  0  0  0  0
   -3.0000   -3.2140    3.4630 H   0  0  0  0  0  0  0  0  0  0  0  0
   -4.6360   -2.5390    3.3030 H   0  0  0  0  0  0  0  0  0  0  0  0
   -3.6880   -2.9240    1.8500 H   0  0  0  0  0  0  0  0  0  0  0  0
  1 43  1  0  0  0  0
  1 44  1  0  0  0  0
  1 45  1  0  0  0  0
  1  2  1  0  0  0  0
  2 46  1  0  0  0  0
  2 47  1  0  0  0  0
  2  3  1  0  0  0  0
  3 48  1  0  0  0  0
  3 49  1  0  0  0  0
  3  4  1  0  0  0  0
  4 50  1  0  0  0  0
  4 51  1  0  0  0  0
  4  5  1  0  0  0  0
  5 52  1  0  0  0  0
  5 53  1  0  0  0  0
  5  6  1  0  0  0  0
  6  7  2  0  0  0  0
  6  8  1  0  0  0  0
  8  9  1  0  0  0  0
  9 10  2  0  0  0  0
 10 54  1  0  0  0  0
 10 11  1  0  0  0  0
 11 12  1  0  0  0  0
 12 55  1  0  0  0  0
 12 56  1  0  0  0  0
 12 13  1  0  0  0  0
 13 14  1  0  0  0  0
 14 57  1  0  0  0  0
 14 58  1  0  0  0  0
 14 59  1  0  0  0  0
 13 15  1  0  0  0  0
 15 60  1  0  0  0  0
 15 16  1  0  0  0  0
 16 61  1  0  0  0  0
 16 62  1  0  0  0  0
 16 17  1  0  0  0  0
 17 63  1  0  0  0  0
 17 64  1  0  0  0  0
 17 18  1  0  0  0  0
 18 19  1  0  0  0  0
 19 65  1  0  0  0  0
 19 66  1  0  0  0  0
 19 67  1  0  0  0  0
 18 20  1  0  0  0  0
 20 13  1  0  0  0  0
 20 68  1  0  0  0  0
 20 21  1  0  0  0  0
 21 69  1  0  0  0  0
 21 70  1  0  0  0  0
 21 22  1  0  0  0  0
 22 71  1  0  0  0  0
 22 23  2  0  0  0  0
 23 24  1  0  0  0  0
 24 72  1  0  0  0  0
 24 25  1  0  0  0  0
 25 73  1  0  0  0  0
 25 74  1  0  0  0  0
 25 26  1  0  0  0  0
 26 27  1  0  0  0  0
 27 75  1  0  0  0  0
 27 76  1  0  0  0  0
 27 77  1  0  0  0  0
 26 28  1  0  0  0  0
 28 78  1  0  0  0  0
 28 79  1  0  0  0  0
 28 80  1  0  0  0  0
 26 29  1  0  0  0  0
 29 81  1  0  0  0  0
 29 82  1  0  0  0  0
 29 30  1  0  0  0  0
 30 83  1  0  0  0  0
 30 84  1  0  0  0  0
 30 31  1  0  0  0  0
 31 24  1  0  0  0  0
 31 32  1  0  0  0  0
 32 85  1  0  0  0  0
 32 86  1  0  0  0  0
 32 33  1  0  0  0  0
 33 87  1  0  0  0  0
 33 88  1  0  0  0  0
 33 34  1  0  0  0  0
 34 18  1  0  0  0  0
 34 23  1  0  0  0  0
 34 35  1  0  0  0  0
 35 89  1  0  0  0  0
 35 90  1  0  0  0  0
 35 91  1  0  0  0  0
 31 36  1  0  0  0  0
 36 37  2  0  0  0  0
 36 38  1  0  0  0  0
 38 92  1  0  0  0  0
 15 39  1  0  0  0  0
 39 40  1  0  0  0  0
 40 93  1  0  0  0  0
 40 94  1  0  0  0  0
 40 95  1  0  0  0  0
 39 41  1  0  0  0  0
 41 96  1  0  0  0  0
 41 97  1  0  0  0  0
 41 98  1  0  0  0  0
 39 42  1  0  0  0  0
 42  8  1  0  0  0  0
 42 11  2  0  0  0  0
M  END
>  <LOGBIO>
5.7600

>  <PRED_LOGBIO>
5.0900

>  <XV_RES>
1.0850

>  <WHL_TMPL>
1

>  <ANCH>
14-34;27-28

$$$$
ROW6
  -MTS-   01071502573D 0   0.00000     0.00000     0

 41 43  0  0  0  0  0  0  0  0999 V2000
    0.0990    5.2720   -1.3680 F   0  0  0  0  0  0  0  0  0  0  0  0
   -0.4700    4.2800   -0.6890 C   0  0  0  0  0  0  0  0  0  0  0  0
   -1.4070    4.7730    0.1160 F   0  0  0  0  0  0  0  0  0  0  0  0
   -1.0240    3.4210   -1.5400 F   0  0  0  0  0  0  0  0  0  0  0  0
    0.5770    3.5680    0.1340 C   0  0  0  0  0  0  0  0  0  0  0  0
    0.4410    2.2070    0.4220 C   0  0  0  0  0  0  0  0  0  0  0  0
    1.4050    1.5110    1.1930 C   0  0  0  0  0  0  0  0  0  0  0  0
    1.2100   -0.0120    1.4790 C   0  0  0  0  0  0  0  0  0  0  0  0
   -0.1470   -0.4540    1.5620 O   0  0  0  0  0  0  0  0  0  0  0  0
   -0.3780   -1.7810    1.8110 C   0  0  0  0  0  0  0  0  0  0  0  0
   -0.4950   -2.2360    3.1300 C   0  0  0  0  0  0  0  0  0  0  0  0
   -0.7310   -3.5920    3.3850 C   0  0  0  0  0  0  0  0  0  0  0  0
   -0.8480   -4.4940    2.3200 C   0  0  0  0  0  0  0  0  0  0  0  0
   -1.1680   -6.3350    2.6660 Br  0  0  0  0  0  0  0  0  0  0  0  0
   -0.7310   -4.0390    1.0010 C   0  0  0  0  0  0  0  0  0  0  0  0
   -0.4950   -2.6830    0.7470 C   0  0  0  0  0  0  0  0  0  0  0  0
   -0.3710   -2.2030   -0.6470 C   0  0  0  0  0  0  0  0  0  0  0  0
    0.8290   -2.1770   -1.2430 C   0  0  0  0  0  0  0  0  0  0  0  0
    2.4020   -2.6570   -0.5880 S   0  0  0  0  0  0  0  0  0  0  0  0
    3.3340   -2.2800   -2.0450 C   0  0  0  0  0  0  0  0  0  0  0  0
    4.5470   -2.4140   -2.2000 O   0  0  0  0  0  0  0  0  0  0  0  0
    2.4620   -1.8230   -2.9400 N   0  0  0  0  0  0  0  0  0  0  0  0
    1.1750   -1.7390   -2.6140 C   0  0  0  0  0  0  0  0  0  0  0  0
    0.3270   -1.3240   -3.4010 O   0  0  0  0  0  0  0  0  0  0  0  0
    2.5130    2.2450    1.6570 C   0  0  0  0  0  0  0  0  0  0  0  0
    2.6400    3.6030    1.3640 C   0  0  0  0  0  0  0  0  0  0  0  0
    1.6810    4.2600    0.6100 C   0  0  0  0  0  0  0  0  0  0  0  0
    3.7080    4.2720    1.8200 C   0  0  0  0  0  0  0  0  0  0  0  0
    3.4030    5.3420    2.5490 F   0  0  0  0  0  0  0  0  0  0  0  0
    4.3340    4.7350    0.7410 F   0  0  0  0  0  0  0  0  0  0  0  0
    4.5050    3.4560    2.5040 F   0  0  0  0  0  0  0  0  0  0  0  0
   -0.4200    1.6730    0.0480 H   0  0  0  0  0  0  0  0  0  0  0  0
    1.6300   -0.1780    2.4690 H   0  0  0  0  0  0  0  0  0  0  0  0
    1.7040   -0.5530    0.6750 H   0  0  0  0  0  0  0  0  0  0  0  0
   -0.4050   -1.5400    3.9510 H   0  0  0  0  0  0  0  0  0  0  0  0
   -0.8210   -3.9430    4.4020 H   0  0  0  0  0  0  0  0  0  0  0  0
   -0.8210   -4.7350    0.1800 H   0  0  0  0  0  0  0  0  0  0  0  0
   -1.2480   -1.8730   -1.1850 H   0  0  0  0  0  0  0  0  0  0  0  0
    2.7740   -1.5430   -3.8590 H   0  0  0  0  0  0  0  0  0  0  0  0
    3.2720    1.7520    2.2460 H   0  0  0  0  0  0  0  0  0  0  0  0
    1.7930    5.3120    0.3930 H   0  0  0  0  0  0  0  0  0  0  0  0
  1  2  1  0  0  0  0
  2  3  1  0  0  0  0
  2  4  1  0  0  0  0
  2  5  1  0  0  0  0
  5  6  2  0  0  0  0
  6 32  1  0  0  0  0
  6  7  1  0  0  0  0
  7  8  1  0  0  0  0
  8 33  1  0  0  0  0
  8 34  1  0  0  0  0
  8  9  1  0  0  0  0
  9 10  1  0  0  0  0
 10 11  2  0  0  0  0
 11 35  1  0  0  0  0
 11 12  1  0  0  0  0
 12 36  1  0  0  0  0
 12 13  2  0  0  0  0
 13 14  1  0  0  0  0
 13 15  1  0  0  0  0
 15 37  1  0  0  0  0
 15 16  2  0  0  0  0
 16 10  1  0  0  0  0
 16 17  1  0  0  0  0
 17 38  1  0  0  0  0
 17 18  2  0  0  0  0
 18 19  1  0  0  0  0
 19 20  1  0  0  0  0
 20 21  2  0  0  0  0
 20 22  1  0  0  0  0
 22 39  1  0  0  0  0
 22 23  1  0  0  0  0
 23 18  1  0  0  0  0
 23 24  2  0  0  0  0
  7 25  2  0  0  0  0
 25 40  1  0  0  0  0
 25 26  1  0  0  0  0
 26 27  2  0  0  0  0
 27  5  1  0  0  0  0
 27 41  1  0  0  0  0
 26 28  1  0  0  0  0
 28 29  1  0  0  0  0
 28 30  1  0  0  0  0
 28 31  1  0  0  0  0
M  END
>  <LOGBIO>
5.3000

>  <PRED_LOGBIO>
5.4000

>  <XV_RES>
-0.1040

>  <WHL_TMPL>
3

>  <ANCH>
18-25;8-33

$$$$
ROW7
  -MTS-   01071502573D 0   0.00000     0.00000     0

104109  0  0  1  0  0  0  0  0999 V2000
    4.2850   -1.6710   -6.6580 C   0  0  0  0  0  0  0  0  0  0  0  0
    4.4360   -0.6700   -5.5170 C   0  0  0  0  0  0  0  0  0  0  0  0
    4.9010    0.6860   -6.0380 C   0  0  0  0  0  0  0  0  0  0  0  0
    5.4730   -1.2690   -4.5490 C   0  0  0  0  0  0  0  0  0  0  0  0
    5.5420   -0.4720   -3.2330 C   0  0  0  0  0  0  0  0  0  0  0  0
    4.1560   -0.3560   -2.5720 C   0  0  2  0  0  0  0  0  0  0  0  0
    3.6960   -1.7750   -2.2390 C   0  0  0  0  0  0  0  0  0  0  0  0
    2.5700   -2.1690   -3.1640 C   0  0  0  0  0  0  0  0  0  0  0  0
    2.1710   -1.3800   -4.0180 O   0  0  0  0  0  0  0  0  0  0  0  0
    2.0100   -3.3710   -3.0560 N   0  0  0  0  0  0  0  0  0  0  0  0
    0.9140   -3.7550   -3.9570 C   0  0  0  0  0  0  0  0  0  0  0  0
    0.4550   -5.1740   -3.6230 C   0  0  0  0  0  0  0  0  0  0  0  0
   -0.6710   -5.5690   -4.5490 C   0  0  0  0  0  0  0  0  0  0  0  0
   -1.9980   -5.3050   -4.1890 C   0  0  0  0  0  0  0  0  0  0  0  0
   -3.0420   -5.6710   -5.0470 C   0  0  0  0  0  0  0  0  0  0  0  0
   -2.7590   -6.3010   -6.2650 C   0  0  0  0  0  0  0  0  0  0  0  0
   -1.4320   -6.5640   -6.6250 C   0  0  0  0  0  0  0  0  0  0  0  0
   -1.0800   -7.3460   -8.1390 Cl  0  0  0  0  0  0  0  0  0  0  0  0
   -0.3880   -6.1980   -5.7670 C   0  0  0  0  0  0  0  0  0  0  0  0
    1.3970   -3.7060   -5.3860 C   0  0  0  0  0  0  0  0  0  0  0  0
    2.5480   -3.3810   -5.6310 O   0  0  0  0  0  0  0  0  0  0  0  0
    0.5750   -4.0140   -6.3720 O   0  0  0  0  0  0  0  0  0  0  0  0
    4.2000    0.4300   -1.2480 C   0  0  0  0  0  0  0  0  0  0  0  0
    2.8090    0.4990   -0.5910 C   0  0  0  0  0  0  0  0  0  0  0  0
    1.7700    1.0990   -1.5580 C   0  0  2  0  0  0  0  0  0  0  0  0
    2.0940    2.5750   -1.7640 C   0  0  0  0  0  0  0  0  0  0  0  0
    1.7600    0.4060   -2.8990 C   0  0  0  0  0  0  0  0  0  0  0  0
    0.6330    0.0230   -3.5140 C   0  0  0  0  0  0  0  0  0  0  0  0
   -0.7390    0.2450   -2.9240 C   0  0  0  0  0  0  0  0  0  0  0  0
   -0.7460    1.2590   -1.7640 C   0  0  2  0  0  0  0  0  0  0  0  0
   -2.0970    1.2130   -1.0250 C   0  0  1  0  0  0  0  0  0  0  0  0
   -2.2680   -0.2000   -0.4750 C   0  0  0  0  0  0  0  0  0  0  0  0
   -3.2720    1.4810   -1.9820 C   0  0  0  0  0  0  0  0  0  0  0  0
   -4.6230    1.4360   -1.2430 C   0  0  0  0  0  0  0  0  0  0  0  0
   -4.6410    2.4020   -0.0440 C   0  0  2  0  0  0  0  0  0  0  0  0
   -5.8330    2.1100    0.6900 O   0  0  0  0  0  0  0  0  0  0  0  0
   -3.4650    2.1340    0.9130 C   0  0  0  0  0  0  0  0  0  0  0  0
   -3.4730    3.1570    2.0460 C   0  0  0  0  0  0  0  0  0  0  0  0
   -4.8940    2.0500    0.3720 C   0  0  0  0  0  0  0  0  0  0  0  0
   -2.1150    2.1800    0.1740 C   0  0  2  0  0  0  0  0  0  0  0  0
   -0.9390    1.9120    1.1320 C   0  0  0  0  0  0  0  0  0  0  0  0
    0.4110    1.9580    0.3920 C   0  0  0  0  0  0  0  0  0  0  0  0
    0.4300    0.9910   -0.8070 C   0  0  1  0  0  0  0  0  0  0  0  0
    0.2950   -0.4320   -0.2730 C   0  0  0  0  0  0  0  0  0  0  0  0
    3.1180    0.2420   -3.5390 C   0  0  2  0  0  0  0  0  0  0  0  0
    3.0500   -0.5550   -4.8550 C   0  0  0  0  0  0  0  0  0  0  0  0
    3.5110   -2.3930   -6.4070 H   0  0  0  0  0  0  0  0  0  0  0  0
    4.0070   -1.1440   -7.5690 H   0  0  0  0  0  0  0  0  0  0  0  0
    5.2290   -2.1900   -6.8130 H   0  0  0  0  0  0  0  0  0  0  0  0
    5.5400    0.5420   -6.9060 H   0  0  0  0  0  0  0  0  0  0  0  0
    5.4590    1.2020   -5.2590 H   0  0  0  0  0  0  0  0  0  0  0  0
    4.0360    1.2830   -6.3200 H   0  0  0  0  0  0  0  0  0  0  0  0
    6.4430   -1.1520   -5.0290 H   0  0  0  0  0  0  0  0  0  0  0  0
    5.1720   -2.2870   -4.3150 H   0  0  0  0  0  0  0  0  0  0  0  0
    5.8380    0.5400   -3.5030 H   0  0  0  0  0  0  0  0  0  0  0  0
    6.2020   -1.0010   -2.5490 H   0  0  0  0  0  0  0  0  0  0  0  0
    3.3480   -1.8100   -1.2080 H   0  0  0  0  0  0  0  0  0  0  0  0
    4.5280   -2.4650   -2.3640 H   0  0  0  0  0  0  0  0  0  0  0  0
    2.3380   -4.0190   -2.3540 H   0  0  0  0  0  0  0  0  0  0  0  0
    0.0830   -3.0650   -3.8310 H   0  0  0  0  0  0  0  0  0  0  0  0
    0.1060   -5.2100   -2.5930 H   0  0  0  0  0  0  0  0  0  0  0  0
    1.2860   -5.8640   -3.7490 H   0  0  0  0  0  0  0  0  0  0  0  0
   -2.2170   -4.8200   -3.2500 H   0  0  0  0  0  0  0  0  0  0  0  0
   -4.0660   -5.4680   -4.7700 H   0  0  0  0  0  0  0  0  0  0  0  0
   -3.5640   -6.5830   -6.9280 H   0  0  0  0  0  0  0  0  0  0  0  0
    0.6360   -6.4010   -6.0440 H   0  0  0  0  0  0  0  0  0  0  0  0
    1.0610   -3.9250   -7.2070 H   0  0  0  0  0  0  0  0  0  0  0  0
    4.4680    1.4520   -1.5070 H   0  0  0  0  0  0  0  0  0  0  0  0
    4.8720   -0.0870   -0.5670 H   0  0  0  0  0  0  0  0  0  0  0  0
    2.8950    1.1970    0.2390 H   0  0  0  0  0  0  0  0  0  0  0  0
    2.4980   -0.5130   -0.3420 H   0  0  0  0  0  0  0  0  0  0  0  0
    2.6730    2.6950   -2.6780 H   0  0  0  0  0  0  0  0  0  0  0  0
    2.6710    2.9420   -0.9180 H   0  0  0  0  0  0  0  0  0  0  0  0
    1.1690    3.1420   -1.8450 H   0  0  0  0  0  0  0  0  0  0  0  0
    0.7090   -0.4670   -4.4730 H   0  0  0  0  0  0  0  0  0  0  0  0
   -1.0360   -0.7070   -2.4900 H   0  0  0  0  0  0  0  0  0  0  0  0
   -1.3880    0.6300   -3.7070 H   0  0  0  0  0  0  0  0  0  0  0  0
   -0.6230    2.2550   -2.1840 H   0  0  0  0  0  0  0  0  0  0  0  0
   -2.7880   -0.1560    0.4800 H   0  0  0  0  0  0  0  0  0  0  0  0
   -2.8490   -0.7940   -1.1770 H   0  0  0  0  0  0  0  0  0  0  0  0
   -1.2910   -0.6560   -0.3350 H   0  0  0  0  0  0  0  0  0  0  0  0
   -3.2840    0.6560   -2.6920 H   0  0  0  0  0  0  0  0  0  0  0  0
   -3.1490    2.4770   -2.4030 H   0  0  0  0  0  0  0  0  0  0  0  0
   -4.7120    0.4330   -0.8300 H   0  0  0  0  0  0  0  0  0  0  0  0
   -5.4020    1.7410   -1.9380 H   0  0  0  0  0  0  0  0  0  0  0  0
   -4.6190    3.4330   -0.3900 H   0  0  0  0  0  0  0  0  0  0  0  0
   -6.3910    1.4780    0.2100 H   0  0  0  0  0  0  0  0  0  0  0  0
   -4.4980    3.4020    2.3180 H   0  0  0  0  0  0  0  0  0  0  0  0
   -3.0290    4.0670    1.6480 H   0  0  0  0  0  0  0  0  0  0  0  0
   -2.9020    2.7160    2.8610 H   0  0  0  0  0  0  0  0  0  0  0  0
   -5.5840    1.9290    1.2040 H   0  0  0  0  0  0  0  0  0  0  0  0
   -5.1290    2.9660   -0.1650 H   0  0  0  0  0  0  0  0  0  0  0  0
   -4.9860    1.2010   -0.3020 H   0  0  0  0  0  0  0  0  0  0  0  0
   -1.9930    3.1870   -0.2180 H   0  0  0  0  0  0  0  0  0  0  0  0
   -1.0590    0.8910    1.4870 H   0  0  0  0  0  0  0  0  0  0  0  0
   -0.9360    2.6900    1.8930 H   0  0  0  0  0  0  0  0  0  0  0  0
    1.1570    1.5900    1.0940 H   0  0  0  0  0  0  0  0  0  0  0  0
    0.5590    2.9680    0.0170 H   0  0  0  0  0  0  0  0  0  0  0  0
    0.7220   -0.4870    0.7260 H   0  0  0  0  0  0  0  0  0  0  0  0
    0.8240   -1.1180   -0.9320 H   0  0  0  0  0  0  0  0  0  0  0  0
   -0.7570   -0.7060   -0.2330 H   0  0  0  0  0  0  0  0  0  0  0  0
    3.4710    1.2390   -3.7970 H   0  0  0  0  0  0  0  0  0  0  0  0
    2.7540   -1.5660   -4.5850 H   0  0  0  0  0  0  0  0  0  0  0  0
    2.3890   -0.0260   -5.5390 H   0  0  0  0  0  0  0  0  0  0  0  0
  1 47  1  0  0  0  0
  1 48  1  0  0  0  0
  1 49  1  0  0  0  0
  1  2  1  0  0  0  0
  2  3  1  0  0  0  0
  3 50  1  0  0  0  0
  3 51  1  0  0  0  0
  3 52  1  0  0  0  0
  2  4  1  0  0  0  0
  4 53  1  0  0  0  0
  4 54  1  0  0  0  0
  4  5  1  0  0  0  0
  5 55  1  0  0  0  0
  5 56  1  0  0  0  0
  5  6  1  0  0  0  0
  6  7  1  0  0  0  0
  7 57  1  0  0  0  0
  7 58  1  0  0  0  0
  7  8  1  0  0  0  0
  8  9  2  0  0  0  0
  8 10  1  0  0  0  0
 10 59  1  0  0  0  0
 10 11  1  0  0  0  0
 11 60  1  0  0  0  0
 11 12  1  0  0  0  0
 12 61  1  0  0  0  0
 12 62  1  0  0  0  0
 12 13  1  0  0  0  0
 13 14  2  0  0  0  0
 14 63  1  0  0  0  0
 14 15  1  0  0  0  0
 15 64  1  0  0  0  0
 15 16  2  0  0  0  0
 16 65  1  0  0  0  0
 16 17  1  0  0  0  0
 17 18  1  0  0  0  0
 17 19  2  0  0  0  0
 19 13  1  0  0  0  0
 19 66  1  0  0  0  0
 11 20  1  0  0  0  0
 20 21  2  0  0  0  0
 20 22  1  0  0  0  0
 22 67  1  0  0  0  0
  6 23  1  0  0  0  0
 23 68  1  0  0  0  0
 23 69  1  0  0  0  0
 23 24  1  0  0  0  0
 24 70  1  0  0  0  0
 24 71  1  0  0  0  0
 24 25  1  0  0  0  0
 25 26  1  0  0  0  0
 26 72  1  0  0  0  0
 26 73  1  0  0  0  0
 26 74  1  0  0  0  0
 25 27  1  0  0  0  0
 27 28  2  0  0  0  0
 28 75  1  0  0  0  0
 28 29  1  0  0  0  0
 29 76  1  0  0  0  0
 29 77  1  0  0  0  0
 29 30  1  0  0  0  0
 30 78  1  0  0  0  0
 30 31  1  0  0  0  0
 31 32  1  0  0  0  0
 32 79  1  0  0  0  0
 32 80  1  0  0  0  0
 32 81  1  0  0  0  0
 31 33  1  0  0  0  0
 33 82  1  0  0  0  0
 33 83  1  0  0  0  0
 33 34  1  0  0  0  0
 34 84  1  0  0  0  0
 34 85  1  0  0  0  0
 34 35  1  0  0  0  0
 35 86  1  0  0  0  0
 35 36  1  0  0  0  0
 36 87  1  0  0  0  0
 35 37  1  0  0  0  0
 37 38  1  0  0  0  0
 38 88  1  0  0  0  0
 38 89  1  0  0  0  0
 38 90  1  0  0  0  0
 37 39  1  0  0  0  0
 39 91  1  0  0  0  0
 39 92  1  0  0  0  0
 39 93  1  0  0  0  0
 37 40  1  0  0  0  0
 40 31  1  0  0  0  0
 40 94  1  0  0  0  0
 40 41  1  0  0  0  0
 41 95  1  0  0  0  0
 41 96  1  0  0  0  0
 41 42  1  0  0  0  0
 42 97  1  0  0  0  0
 42 98  1  0  0  0  0
 42 43  1  0  0  0  0
 43 25  1  0  0  0  0
 43 30  1  0  0  0  0
 43 44  1  0  0  0  0
 44 99  1  0  0  0  0
 44100  1  0  0  0  0
 44101  1  0  0  0  0
 27 45  1  0  0  0  0
 45  6  1  0  0  0  0
 45102  1  0  0  0  0
 45 46  1  0  0  0  0
 46  2  1  0  0  0  0
 46103  1  0  0  0  0
 46104  1  0  0  0  0
M  END
>  <LOGBIO>
6.2900

>  <PRED_LOGBIO>
6.3700

>  <XV_RES>
-0.0880

>  <WHL_TMPL>
1

>  <ANCH>
18-23;78-79

$$$$
ROW8
  -MTS-   01071502573D 0   0.00000     0.00000     0

 98102  0  0  1  0  0  0  0  0999 V2000
   -3.4730    3.1570    2.0460 C   0  0  0  0  0  0  0  0  0  0  0  0
   -3.4650    2.1250    0.9030 C   0  0  0  0  0  0  0  0  0  0  0  0
   -4.9120    2.0490    0.3650 C   0  0  0  0  0  0  0  0  0  0  0  0
   -2.5420    2.5870   -0.2430 C   0  0  0  0  0  0  0  0  0  0  0  0
   -1.0410    2.4450    0.0640 C   0  0  0  0  0  0  0  0  0  0  0  0
   -0.6850    2.0080    1.1180 O   0  0  0  0  0  0  0  0  0  0  0  0
   -0.1260    2.8140   -0.8570 O   0  0  0  0  0  0  0  0  0  0  0  0
    1.2570    2.6640   -0.5270 C   0  0  1  0  0  0  0  0  0  0  0  0
    2.0660    3.7760   -1.2200 C   0  0  0  0  0  0  0  0  0  0  0  0
    3.5790    3.5980   -0.9920 C   0  0  0  0  0  0  0  0  0  0  0  0
    4.0540    2.2000   -1.4280 C   0  0  1  0  0  0  0  0  0  0  0  0
    3.8440    2.1340   -2.9380 C   0  0  0  0  0  0  0  0  0  0  0  0
    3.2450    1.0880   -0.7350 C   0  0  1  0  0  0  0  0  0  0  0  0
    3.7200   -0.3100   -1.1720 C   0  0  0  0  0  0  0  0  0  0  0  0
    5.2320   -0.4880   -0.9430 C   0  0  0  0  0  0  0  0  0  0  0  0
    6.0410    0.6230   -1.6370 C   0  0  2  0  0  0  0  0  0  0  0  0
    5.8410    0.4490   -3.1390 C   0  0  0  0  0  0  0  0  0  0  0  0
    5.5660    2.0220   -1.2000 C   0  0  2  0  0  0  0  0  0  0  0  0
    6.3570    3.1080   -1.9530 C   0  0  0  0  0  0  0  0  0  0  0  0
    7.8410    2.8370   -2.0210 C   0  0  0  0  0  0  0  0  0  0  0  0
    8.3740    1.6370   -1.7500 C   0  0  0  0  0  0  0  0  0  0  0  0
    9.8670    1.4100   -1.7490 C   0  0  2  0  0  0  0  0  0  0  0  0
   10.6460    2.6370   -2.2600 C   0  0  0  0  0  0  0  0  0  0  0  0
   12.1660    2.3990   -2.2100 C   0  0  0  0  0  0  0  0  0  0  0  0
   12.9000    3.6040   -2.7930 C   0  0  0  0  0  0  0  0  0  0  0  0
   12.6310    2.3030   -0.7600 C   0  0  0  0  0  0  0  0  0  0  0  0
   12.5620    1.1220   -2.9740 C   0  0  0  0  0  0  0  0  0  0  0  0
   11.7840   -0.1040   -2.4630 C   0  0  0  0  0  0  0  0  0  0  0  0
   10.2630    0.1330   -2.5130 C   0  0  2  0  0  0  0  0  0  0  0  0
    9.4600   -1.0840   -2.0180 C   0  0  0  0  0  0  0  0  0  0  0  0
    7.9440   -0.8330   -2.1150 C   0  0  0  0  0  0  0  0  0  0  0  0
    7.5440    0.4420   -1.3500 C   0  0  1  0  0  0  0  0  0  0  0  0
    7.7030    0.1700    0.1430 C   0  0  0  0  0  0  0  0  0  0  0  0
    9.9220    0.2800   -3.9770 C   0  0  0  0  0  0  0  0  0  0  0  0
   10.5910   -0.2940   -4.8190 O   0  0  0  0  0  0  0  0  0  0  0  0
    8.9000    1.0310   -4.3440 O   0  0  0  0  0  0  0  0  0  0  0  0
    1.7320    1.2660   -0.9640 C   0  0  0  0  0  0  0  0  0  0  0  0
    0.9610    0.1930   -0.2010 C   0  0  0  0  0  0  0  0  0  0  0  0
    1.3980    1.0390   -2.4350 C   0  0  0  0  0  0  0  0  0  0  0  0
   -3.0580    0.7120    1.3900 C   0  0  0  0  0  0  0  0  0  0  0  0
   -3.0060   -0.2150    0.5980 O   0  0  0  0  0  0  0  0  0  0  0  0
   -2.7680    0.5100    2.6620 O   0  0  0  0  0  0  0  0  0  0  0  0
   -4.4980    3.4020    2.3170 H   0  0  0  0  0  0  0  0  0  0  0  0
   -3.0290    2.6680    2.9110 H   0  0  0  0  0  0  0  0  0  0  0  0
   -2.9020    4.0120    1.6910 H   0  0  0  0  0  0  0  0  0  0  0  0
   -5.6190    2.1650    1.1840 H   0  0  0  0  0  0  0  0  0  0  0  0
   -5.0480    1.0420   -0.0250 H   0  0  0  0  0  0  0  0  0  0  0  0
   -4.9970    2.8240   -0.3940 H   0  0  0  0  0  0  0  0  0  0  0  0
   -2.7210    3.6540   -0.3560 H   0  0  0  0  0  0  0  0  0  0  0  0
   -2.7630    1.9760   -1.1160 H   0  0  0  0  0  0  0  0  0  0  0  0
    1.3710    2.7590    0.5510 H   0  0  0  0  0  0  0  0  0  0  0  0
    1.8580    3.7630   -2.2880 H   0  0  0  0  0  0  0  0  0  0  0  0
    1.7540    4.7450   -0.8360 H   0  0  0  0  0  0  0  0  0  0  0  0
    3.8060    3.7440    0.0620 H   0  0  0  0  0  0  0  0  0  0  0  0
    4.1220    4.3560   -1.5530 H   0  0  0  0  0  0  0  0  0  0  0  0
    3.6530    1.1050   -3.2340 H   0  0  0  0  0  0  0  0  0  0  0  0
    2.9930    2.7540   -3.2130 H   0  0  0  0  0  0  0  0  0  0  0  0
    4.7360    2.4980   -3.4450 H   0  0  0  0  0  0  0  0  0  0  0  0
    3.4250    1.1740    0.3350 H   0  0  0  0  0  0  0  0  0  0  0  0
    3.4940   -0.4570   -2.2260 H   0  0  0  0  0  0  0  0  0  0  0  0
    3.1780   -1.0690   -0.6110 H   0  0  0  0  0  0  0  0  0  0  0  0
    5.4420   -0.4750    0.1250 H   0  0  0  0  0  0  0  0  0  0  0  0
    5.5460   -1.4570   -1.3270 H   0  0  0  0  0  0  0  0  0  0  0  0
    6.7260    0.8010   -3.6660 H   0  0  0  0  0  0  0  0  0  0  0  0
    4.9760    1.0270   -3.4590 H   0  0  0  0  0  0  0  0  0  0  0  0
    5.6780   -0.6030   -3.3640 H   0  0  0  0  0  0  0  0  0  0  0  0
    5.7650    2.1320   -0.1360 H   0  0  0  0  0  0  0  0  0  0  0  0
    5.9640    3.2010   -2.9630 H   0  0  0  0  0  0  0  0  0  0  0  0
    6.1910    4.0690   -1.4720 H   0  0  0  0  0  0  0  0  0  0  0  0
    8.5010    3.6440   -2.3000 H   0  0  0  0  0  0  0  0  0  0  0  0
   10.1660    1.2600   -0.7130 H   0  0  0  0  0  0  0  0  0  0  0  0
   10.3470    2.8550   -3.2830 H   0  0  0  0  0  0  0  0  0  0  0  0
   10.3950    3.5040   -1.6520 H   0  0  0  0  0  0  0  0  0  0  0  0
   12.2790    4.0750   -3.5510 H   0  0  0  0  0  0  0  0  0  0  0  0
   13.1110    4.3180   -2.0000 H   0  0  0  0  0  0  0  0  0  0  0  0
   13.8350    3.2750   -3.2440 H   0  0  0  0  0  0  0  0  0  0  0  0
   13.6560    2.6610   -0.6830 H   0  0  0  0  0  0  0  0  0  0  0  0
   12.5840    1.2670   -0.4320 H   0  0  0  0  0  0  0  0  0  0  0  0
   11.9850    2.9120   -0.1310 H   0  0  0  0  0  0  0  0  0  0  0  0
   12.3650    1.2590   -4.0360 H   0  0  0  0  0  0  0  0  0  0  0  0
   13.6300    0.9470   -2.8590 H   0  0  0  0  0  0  0  0  0  0  0  0
   12.0820   -0.3220   -1.4400 H   0  0  0  0  0  0  0  0  0  0  0  0
   12.0340   -0.9710   -3.0700 H   0  0  0  0  0  0  0  0  0  0  0  0
    9.7260   -1.2980   -0.9840 H   0  0  0  0  0  0  0  0  0  0  0  0
    9.7220   -1.9570   -2.6130 H   0  0  0  0  0  0  0  0  0  0  0  0
    7.6600   -0.7320   -3.1610 H   0  0  0  0  0  0  0  0  0  0  0  0
    7.4080   -1.6860   -1.7030 H   0  0  0  0  0  0  0  0  0  0  0  0
    8.6650    0.5500    0.4800 H   0  0  0  0  0  0  0  0  0  0  0  0
    7.6520   -0.9010    0.3240 H   0  0  0  0  0  0  0  0  0  0  0  0
    6.9050    0.6690    0.6890 H   0  0  0  0  0  0  0  0  0  0  0  0
    8.8400    1.0020   -5.3120 H   0  0  0  0  0  0  0  0  0  0  0  0
    1.5880   -0.6880   -0.0800 H   0  0  0  0  0  0  0  0  0  0  0  0
    0.0650   -0.0740   -0.7580 H   0  0  0  0  0  0  0  0  0  0  0  0
    0.6790    0.5750    0.7780 H   0  0  0  0  0  0  0  0  0  0  0  0
    0.5020    1.5990   -2.6940 H   0  0  0  0  0  0  0  0  0  0  0  0
    2.2280    1.3770   -3.0520 H   0  0  0  0  0  0  0  0  0  0  0  0
    1.2260   -0.0210   -2.6090 H   0  0  0  0  0  0  0  0  0  0  0  0
   -2.5390   -0.4260    2.7720 H   0  0  0  0  0  0  0  0  0  0  0  0
  1 43  1  0  0  0  0
  1 44  1  0  0  0  0
  1 45  1  0  0  0  0
  1  2  1  0  0  0  0
  2  3  1  0  0  0  0
  3 46  1  0  0  0  0
  3 47  1  0  0  0  0
  3 48  1  0  0  0  0
  2  4  1  0  0  0  0
  4 49  1  0  0  0  0
  4 50  1  0  0  0  0
  4  5  1  0  0  0  0
  5  6  2  0  0  0  0
  5  7  1  0  0  0  0
  7  8  1  0  0  0  0
  8 51  1  0  0  0  0
  8  9  1  0  0  0  0
  9 52  1  0  0  0  0
  9 53  1  0  0  0  0
  9 10  1  0  0  0  0
 10 54  1  0  0  0  0
 10 55  1  0  0  0  0
 10 11  1  0  0  0  0
 11 12  1  0  0  0  0
 12 56  1  0  0  0  0
 12 57  1  0  0  0  0
 12 58  1  0  0  0  0
 11 13  1  0  0  0  0
 13 59  1  0  0  0  0
 13 14  1  0  0  0  0
 14 60  1  0  0  0  0
 14 61  1  0  0  0  0
 14 15  1  0  0  0  0
 15 62  1  0  0  0  0
 15 63  1  0  0  0  0
 15 16  1  0  0  0  0
 16 17  1  0  0  0  0
 17 64  1  0  0  0  0
 17 65  1  0  0  0  0
 17 66  1  0  0  0  0
 16 18  1  0  0  0  0
 18 11  1  0  0  0  0
 18 67  1  0  0  0  0
 18 19  1  0  0  0  0
 19 68  1  0  0  0  0
 19 69  1  0  0  0  0
 19 20  1  0  0  0  0
 20 70  1  0  0  0  0
 20 21  2  0  0  0  0
 21 22  1  0  0  0  0
 22 71  1  0  0  0  0
 22 23  1  0  0  0  0
 23 72  1  0  0  0  0
 23 73  1  0  0  0  0
 23 24  1  0  0  0  0
 24 25  1  0  0  0  0
 25 74  1  0  0  0  0
 25 75  1  0  0  0  0
 25 76  1  0  0  0  0
 24 26  1  0  0  0  0
 26 77  1  0  0  0  0
 26 78  1  0  0  0  0
 26 79  1  0  0  0  0
 24 27  1  0  0  0  0
 27 80  1  0  0  0  0
 27 81  1  0  0  0  0
 27 28  1  0  0  0  0
 28 82  1  0  0  0  0
 28 83  1  0  0  0  0
 28 29  1  0  0  0  0
 29 22  1  0  0  0  0
 29 30  1  0  0  0  0
 30 84  1  0  0  0  0
 30 85  1  0  0  0  0
 30 31  1  0  0  0  0
 31 86  1  0  0  0  0
 31 87  1  0  0  0  0
 31 32  1  0  0  0  0
 32 16  1  0  0  0  0
 32 21  1  0  0  0  0
 32 33  1  0  0  0  0
 33 88  1  0  0  0  0
 33 89  1  0  0  0  0
 33 90  1  0  0  0  0
 29 34  1  0  0  0  0
 34 35  2  0  0  0  0
 34 36  1  0  0  0  0
 36 91  1  0  0  0  0
 13 37  1  0  0  0  0
 37  8  1  0  0  0  0
 37 38  1  0  0  0  0
 38 92  1  0  0  0  0
 38 93  1  0  0  0  0
 38 94  1  0  0  0  0
 37 39  1  0  0  0  0
 39 95  1  0  0  0  0
 39 96  1  0  0  0  0
 39 97  1  0  0  0  0
  2 40  1  0  0  0  0
 40 41  2  0  0  0  0
 40 42  1  0  0  0  0
 42 98  1  0  0  0  0
M  END
>  <LOGBIO>
5.6300

>  <PRED_LOGBIO>
5.6400

>  <XV_RES>
-0.1490

>  <WHL_TMPL>
1

>  <ANCH>
18-23;5-1

$$$$
ROW9
  -MTS-   01071502573D 0   0.00000     0.00000     0

 86 90  0  0  1  0  0  0  0  0999 V2000
   -3.4730    3.1570    2.0460 C   0  0  0  0  0  0  0  0  0  0  0  0
   -3.4650    2.1340    0.9130 C   0  0  0  0  0  0  0  0  0  0  0  0
   -4.8940    2.0500    0.3720 C   0  0  0  0  0  0  0  0  0  0  0  0
   -3.9750    0.7760    1.4290 C   0  0  0  0  0  0  0  0  0  0  0  0
   -3.9100   -0.3030    0.3320 C   0  0  0  0  0  0  0  0  0  0  0  0
   -2.4930   -0.4210   -0.2600 C   0  0  2  0  0  0  0  0  0  0  0  0
   -2.4000   -1.5000   -1.3540 C   0  0  0  0  0  0  0  0  0  0  0  0
   -0.9660   -1.6210   -1.9020 C   0  0  0  0  0  0  0  0  0  0  0  0
   -0.4560   -0.2630   -2.4190 C   0  0  2  0  0  0  0  0  0  0  0  0
   -1.2420    0.1070   -3.6740 C   0  0  0  0  0  0  0  0  0  0  0  0
   -0.6120    0.8400   -1.4000 C   0  0  0  0  0  0  0  0  0  0  0  0
    0.3640    1.7120   -1.1140 C   0  0  0  0  0  0  0  0  0  0  0  0
    1.7170    1.6770   -1.7830 C   0  0  0  0  0  0  0  0  0  0  0  0
    1.7450    0.8100   -3.0560 C   0  0  2  0  0  0  0  0  0  0  0  0
    3.1980    0.5770   -3.5100 C   0  0  1  0  0  0  0  0  0  0  0  0
    3.9200   -0.1470   -2.3780 C   0  0  0  0  0  0  0  0  0  0  0  0
    3.9340    1.9090   -3.7490 C   0  0  0  0  0  0  0  0  0  0  0  0
    5.3870    1.6760   -4.2040 C   0  0  0  0  0  0  0  0  0  0  0  0
    5.4490    0.7680   -5.4460 C   0  0  2  0  0  0  0  0  0  0  0  0
    4.6090    1.9070   -5.6500 O   0  0  0  0  0  0  0  0  0  0  0  0
    4.0170    2.0500   -6.8540 C   0  0  0  0  0  0  0  0  0  0  0  0
    4.2050    1.2210   -7.7290 O   0  0  0  0  0  0  0  0  0  0  0  0
    3.1390    3.2130   -7.1130 C   0  0  0  0  0  0  0  0  0  0  0  0
    2.9500    4.0420   -6.2390 O   0  0  0  0  0  0  0  0  0  0  0  0
    2.5590    3.3530   -8.2910 O   0  0  0  0  0  0  0  0  0  0  0  0
    4.7130   -0.5640   -5.2070 C   0  0  0  0  0  0  0  0  0  0  0  0
    5.4240   -1.2450   -4.0420 C   0  0  0  0  0  0  0  0  0  0  0  0
    4.7550   -1.4370   -6.4580 C   0  0  0  0  0  0  0  0  0  0  0  0
    3.2600   -0.3310   -4.7520 C   0  0  2  0  0  0  0  0  0  0  0  0
    2.5250   -1.6630   -4.5140 C   0  0  0  0  0  0  0  0  0  0  0  0
    1.0720   -1.4300   -4.0590 C   0  0  0  0  0  0  0  0  0  0  0  0
    1.0090   -0.5220   -2.8170 C   0  0  1  0  0  0  0  0  0  0  0  0
    1.6960   -1.2450   -1.6630 C   0  0  0  0  0  0  0  0  0  0  0  0
   -1.9830    0.9380   -0.7750 C   0  0  2  0  0  0  0  0  0  0  0  0
   -2.0480    2.0170    0.3220 C   0  0  0  0  0  0  0  0  0  0  0  0
   -1.5760   -0.8440    0.8620 C   0  0  0  0  0  0  0  0  0  0  0  0
   -1.0230   -0.0010    1.5500 O   0  0  0  0  0  0  0  0  0  0  0  0
   -1.3710   -2.1260    1.1000 O   0  0  0  0  0  0  0  0  0  0  0  0
   -4.4980    3.4020    2.3170 H   0  0  0  0  0  0  0  0  0  0  0  0
   -3.0290    2.6680    2.9110 H   0  0  0  0  0  0  0  0  0  0  0  0
   -2.9020    4.0120    1.6910 H   0  0  0  0  0  0  0  0  0  0  0  0
   -5.2150    1.0110    0.3400 H   0  0  0  0  0  0  0  0  0  0  0  0
   -4.9300    2.4720   -0.6300 H   0  0  0  0  0  0  0  0  0  0  0  0
   -5.5540    2.6140    1.0270 H   0  0  0  0  0  0  0  0  0  0  0  0
   -5.0280    0.9120    1.6630 H   0  0  0  0  0  0  0  0  0  0  0  0
   -3.3360    0.4630    2.2520 H   0  0  0  0  0  0  0  0  0  0  0  0
   -4.5520    0.0430   -0.4760 H   0  0  0  0  0  0  0  0  0  0  0  0
   -4.1720   -1.2590    0.7790 H   0  0  0  0  0  0  0  0  0  0  0  0
   -3.0170   -1.1520   -2.1810 H   0  0  0  0  0  0  0  0  0  0  0  0
   -2.6780   -2.4560   -0.9140 H   0  0  0  0  0  0  0  0  0  0  0  0
   -1.0220   -2.2780   -2.7670 H   0  0  0  0  0  0  0  0  0  0  0  0
   -0.3170   -1.9430   -1.0910 H   0  0  0  0  0  0  0  0  0  0  0  0
   -1.5890   -0.8010   -4.1650 H   0  0  0  0  0  0  0  0  0  0  0  0
   -0.6000    0.6640   -4.3530 H   0  0  0  0  0  0  0  0  0  0  0  0
   -2.0980    0.7190   -3.3980 H   0  0  0  0  0  0  0  0  0  0  0  0
    0.1750    2.4740   -0.3720 H   0  0  0  0  0  0  0  0  0  0  0  0
    2.3880    1.1920   -1.0760 H   0  0  0  0  0  0  0  0  0  0  0  0
    1.9840    2.6930   -2.0660 H   0  0  0  0  0  0  0  0  0  0  0  0
    1.2250    1.3490   -3.8450 H   0  0  0  0  0  0  0  0  0  0  0  0
    3.4810    0.1410   -1.4250 H   0  0  0  0  0  0  0  0  0  0  0  0
    3.8210   -1.2220   -2.5130 H   0  0  0  0  0  0  0  0  0  0  0  0
    4.9740    0.1230   -2.3880 H   0  0  0  0  0  0  0  0  0  0  0  0
    3.9910    2.4050   -2.7820 H   0  0  0  0  0  0  0  0  0  0  0  0
    3.4130    2.4490   -4.5370 H   0  0  0  0  0  0  0  0  0  0  0  0
    5.8750    1.1300   -3.4000 H   0  0  0  0  0  0  0  0  0  0  0  0
    5.8200    2.6390   -4.4650 H   0  0  0  0  0  0  0  0  0  0  0  0
    5.9920    0.9680   -4.5240 H   0  0  0  0  0  0  0  0  0  0  0  0
    2.0290    4.1650   -8.2700 H   0  0  0  0  0  0  0  0  0  0  0  0
    6.4780   -0.9720   -4.0500 H   0  0  0  0  0  0  0  0  0  0  0  0
    5.3290   -2.3250   -4.1400 H   0  0  0  0  0  0  0  0  0  0  0  0
    4.9740   -0.9250   -3.1050 H   0  0  0  0  0  0  0  0  0  0  0  0
    3.9030   -2.1130   -6.4570 H   0  0  0  0  0  0  0  0  0  0  0  0
    4.7160   -0.8050   -7.3430 H   0  0  0  0  0  0  0  0  0  0  0  0
    5.6770   -2.0150   -6.4660 H   0  0  0  0  0  0  0  0  0  0  0  0
    2.7450    0.1850   -5.5600 H   0  0  0  0  0  0  0  0  0  0  0  0
    3.0320   -2.1480   -3.6830 H   0  0  0  0  0  0  0  0  0  0  0  0
    2.5030   -2.2120   -5.4530 H   0  0  0  0  0  0  0  0  0  0  0  0
    0.6890   -2.4000   -3.7490 H   0  0  0  0  0  0  0  0  0  0  0  0
    0.5370   -0.9370   -4.8680 H   0  0  0  0  0  0  0  0  0  0  0  0
    2.7520   -0.9850   -1.6480 H   0  0  0  0  0  0  0  0  0  0  0  0
    1.5890   -2.3200   -1.7940 H   0  0  0  0  0  0  0  0  0  0  0  0
    1.2360   -0.9470   -0.7230 H   0  0  0  0  0  0  0  0  0  0  0  0
   -2.6690    1.2500   -1.5600 H   0  0  0  0  0  0  0  0  0  0  0  0
   -1.4070    1.6710    1.1300 H   0  0  0  0  0  0  0  0  0  0  0  0
   -1.7860    2.9730   -0.1250 H   0  0  0  0  0  0  0  0  0  0  0  0
   -0.7600   -2.1990    1.8500 H   0  0  0  0  0  0  0  0  0  0  0  0
  1 39  1  0  0  0  0
  1 40  1  0  0  0  0
  1 41  1  0  0  0  0
  1  2  1  0  0  0  0
  2  3  1  0  0  0  0
  3 42  1  0  0  0  0
  3 43  1  0  0  0  0
  3 44  1  0  0  0  0
  2  4  1  0  0  0  0
  4 45  1  0  0  0  0
  4 46  1  0  0  0  0
  4  5  1  0  0  0  0
  5 47  1  0  0  0  0
  5 48  1  0  0  0  0
  5  6  1  0  0  0  0
  6  7  1  0  0  0  0
  7 49  1  0  0  0  0
  7 50  1  0  0  0  0
  7  8  1  0  0  0  0
  8 51  1  0  0  0  0
  8 52  1  0  0  0  0
  8  9  1  0  0  0  0
  9 10  1  0  0  0  0
 10 53  1  0  0  0  0
 10 54  1  0  0  0  0
 10 55  1  0  0  0  0
  9 11  1  0  0  0  0
 11 12  2  0  0  0  0
 12 56  1  0  0  0  0
 12 13  1  0  0  0  0
 13 57  1  0  0  0  0
 13 58  1  0  0  0  0
 13 14  1  0  0  0  0
 14 59  1  0  0  0  0
 14 15  1  0  0  0  0
 15 16  1  0  0  0  0
 16 60  1  0  0  0  0
 16 61  1  0  0  0  0
 16 62  1  0  0  0  0
 15 17  1  0  0  0  0
 17 63  1  0  0  0  0
 17 64  1  0  0  0  0
 17 18  1  0  0  0  0
 18 65  1  0  0  0  0
 18 66  1  0  0  0  0
 18 19  1  0  0  0  0
 19 67  1  0  0  0  0
 19 20  1  0  0  0  0
 20 21  1  0  0  0  0
 21 22  2  0  0  0  0
 21 23  1  0  0  0  0
 23 24  2  0  0  0  0
 23 25  1  0  0  0  0
 25 68  1  0  0  0  0
 19 26  1  0  0  0  0
 26 27  1  0  0  0  0
 27 69  1  0  0  0  0
 27 70  1  0  0  0  0
 27 71  1  0  0  0  0
 26 28  1  0  0  0  0
 28 72  1  0  0  0  0
 28 73  1  0  0  0  0
 28 74  1  0  0  0  0
 26 29  1  0  0  0  0
 29 15  1  0  0  0  0
 29 75  1  0  0  0  0
 29 30  1  0  0  0  0
 30 76  1  0  0  0  0
 30 77  1  0  0  0  0
 30 31  1  0  0  0  0
 31 78  1  0  0  0  0
 31 79  1  0  0  0  0
 31 32  1  0  0  0  0
 32  9  1  0  0  0  0
 32 14  1  0  0  0  0
 32 33  1  0  0  0  0
 33 80  1  0  0  0  0
 33 81  1  0  0  0  0
 33 82  1  0  0  0  0
 11 34  1  0  0  0  0
 34  6  1  0  0  0  0
 34 83  1  0  0  0  0
 34 35  1  0  0  0  0
 35  2  1  0  0  0  0
 35 84  1  0  0  0  0
 35 85  1  0  0  0  0
  6 36  1  0  0  0  0
 36 37  2  0  0  0  0
 36 38  1  0  0  0  0
 38 86  1  0  0  0  0
M  END
>  <LOGBIO>
5.5400

>  <PRED_LOGBIO>
5.3200

>  <XV_RES>
0.2650

>  <WHL_TMPL>
1

>  <ANCH>
18-23;5-1

$$$$
ROW10
  -MTS-   01071502573D 0   0.00000     0.00000     0

 82 86  0  0  1  0  0  0  0  0999 V2000
    4.2850   -1.6710   -6.6580 C   0  0  0  0  0  0  0  0  0  0  0  0
    4.4360   -0.6700   -5.5170 C   0  0  2  0  0  0  0  0  0  0  0  0
    5.4730   -1.2690   -4.5490 C   0  0  0  0  0  0  0  0  0  0  0  0
    5.5420   -0.4720   -3.2330 C   0  0  0  0  0  0  0  0  0  0  0  0
    4.1560   -0.3560   -2.5720 C   0  0  2  0  0  0  0  0  0  0  0  0
    4.2000    0.4300   -1.2480 C   0  0  0  0  0  0  0  0  0  0  0  0
    2.8090    0.4990   -0.5910 C   0  0  0  0  0  0  0  0  0  0  0  0
    1.7700    1.0990   -1.5580 C   0  0  2  0  0  0  0  0  0  0  0  0
    2.0940    2.5750   -1.7640 C   0  0  0  0  0  0  0  0  0  0  0  0
    1.7600    0.4060   -2.8990 C   0  0  0  0  0  0  0  0  0  0  0  0
    0.6330    0.0230   -3.5140 C   0  0  0  0  0  0  0  0  0  0  0  0
   -0.7390    0.2450   -2.9240 C   0  0  0  0  0  0  0  0  0  0  0  0
   -0.7460    1.2590   -1.7640 C   0  0  2  0  0  0  0  0  0  0  0  0
   -2.0970    1.2130   -1.0250 C   0  0  1  0  0  0  0  0  0  0  0  0
   -2.2680   -0.2000   -0.4750 C   0  0  0  0  0  0  0  0  0  0  0  0
   -3.2720    1.4810   -1.9820 C   0  0  0  0  0  0  0  0  0  0  0  0
   -4.6230    1.4360   -1.2430 C   0  0  1  0  0  0  0  0  0  0  0  0
   -4.7400    0.1180   -0.7000 O   0  0  0  0  0  0  0  0  0  0  0  0
   -4.6410    2.4020   -0.0440 C   0  0  2  0  0  0  0  0  0  0  0  0
   -5.8330    2.1100    0.6900 O   0  0  0  0  0  0  0  0  0  0  0  0
   -3.4650    2.1340    0.9130 C   0  0  0  0  0  0  0  0  0  0  0  0
   -3.4730    3.1570    2.0460 C   0  0  0  0  0  0  0  0  0  0  0  0
   -4.8940    2.0500    0.3720 C   0  0  0  0  0  0  0  0  0  0  0  0
   -2.1150    2.1800    0.1740 C   0  0  2  0  0  0  0  0  0  0  0  0
   -0.9390    1.9120    1.1320 C   0  0  0  0  0  0  0  0  0  0  0  0
    0.4110    1.9580    0.3920 C   0  0  0  0  0  0  0  0  0  0  0  0
    0.4300    0.9910   -0.8070 C   0  0  1  0  0  0  0  0  0  0  0  0
    0.2950   -0.4320   -0.2730 C   0  0  0  0  0  0  0  0  0  0  0  0
    3.1180    0.2420   -3.5390 C   0  0  2  0  0  0  0  0  0  0  0  0
    3.0500   -0.5550   -4.8550 C   0  0  1  0  0  0  0  0  0  0  0  0
    2.6350   -1.9740   -4.4770 C   0  0  0  0  0  0  0  0  0  0  0  0
    3.7020   -1.7580   -2.2420 C   0  0  0  0  0  0  0  0  0  0  0  0
    4.2410   -2.3780   -1.3410 O   0  0  0  0  0  0  0  0  0  0  0  0
    2.7210   -2.3130   -2.9300 O   0  0  0  0  0  0  0  0  0  0  0  0
    3.5110   -2.3930   -6.4070 H   0  0  0  0  0  0  0  0  0  0  0  0
    4.0070   -1.1440   -7.5690 H   0  0  0  0  0  0  0  0  0  0  0  0
    5.2290   -2.1900   -6.8130 H   0  0  0  0  0  0  0  0  0  0  0  0
    4.7670    0.2970   -5.8880 H   0  0  0  0  0  0  0  0  0  0  0  0
    6.4430   -1.1520   -5.0290 H   0  0  0  0  0  0  0  0  0  0  0  0
    5.1720   -2.2870   -4.3150 H   0  0  0  0  0  0  0  0  0  0  0  0
    5.8380    0.5400   -3.5030 H   0  0  0  0  0  0  0  0  0  0  0  0
    6.2020   -1.0010   -2.5490 H   0  0  0  0  0  0  0  0  0  0  0  0
    4.4680    1.4520   -1.5070 H   0  0  0  0  0  0  0  0  0  0  0  0
    4.8720   -0.0870   -0.5670 H   0  0  0  0  0  0  0  0  0  0  0  0
    2.8950    1.1970    0.2390 H   0  0  0  0  0  0  0  0  0  0  0  0
    2.4980   -0.5130   -0.3420 H   0  0  0  0  0  0  0  0  0  0  0  0
    2.6730    2.6950   -2.6780 H   0  0  0  0  0  0  0  0  0  0  0  0
    2.6710    2.9420   -0.9180 H   0  0  0  0  0  0  0  0  0  0  0  0
    1.1690    3.1420   -1.8450 H   0  0  0  0  0  0  0  0  0  0  0  0
    0.7090   -0.4670   -4.4730 H   0  0  0  0  0  0  0  0  0  0  0  0
   -1.0360   -0.7070   -2.4900 H   0  0  0  0  0  0  0  0  0  0  0  0
   -1.3880    0.6300   -3.7070 H   0  0  0  0  0  0  0  0  0  0  0  0
   -0.6230    2.2550   -2.1840 H   0  0  0  0  0  0  0  0  0  0  0  0
   -2.7880   -0.1560    0.4800 H   0  0  0  0  0  0  0  0  0  0  0  0
   -2.8490   -0.7940   -1.1770 H   0  0  0  0  0  0  0  0  0  0  0  0
   -1.2910   -0.6560   -0.3350 H   0  0  0  0  0  0  0  0  0  0  0  0
   -3.2840    0.6560   -2.6920 H   0  0  0  0  0  0  0  0  0  0  0  0
   -3.1490    2.4770   -2.4030 H   0  0  0  0  0  0  0  0  0  0  0  0
   -5.4360    1.6670   -1.9270 H   0  0  0  0  0  0  0  0  0  0  0  0
   -5.0650    0.1460    0.2140 H   0  0  0  0  0  0  0  0  0  0  0  0
   -4.6190    3.4330   -0.3900 H   0  0  0  0  0  0  0  0  0  0  0  0
   -6.3910    1.4780    0.2100 H   0  0  0  0  0  0  0  0  0  0  0  0
   -4.4980    3.4020    2.3180 H   0  0  0  0  0  0  0  0  0  0  0  0
   -3.0290    4.0670    1.6480 H   0  0  0  0  0  0  0  0  0  0  0  0
   -2.9020    2.7160    2.8610 H   0  0  0  0  0  0  0  0  0  0  0  0
   -5.5840    1.9290    1.2040 H   0  0  0  0  0  0  0  0  0  0  0  0
   -5.1290    2.9660   -0.1650 H   0  0  0  0  0  0  0  0  0  0  0  0
   -4.9860    1.2010   -0.3020 H   0  0  0  0  0  0  0  0  0  0  0  0
   -1.9930    3.1870   -0.2180 H   0  0  0  0  0  0  0  0  0  0  0  0
   -1.0590    0.8910    1.4870 H   0  0  0  0  0  0  0  0  0  0  0  0
   -0.9360    2.6900    1.8930 H   0  0  0  0  0  0  0  0  0  0  0  0
    1.1570    1.5900    1.0940 H   0  0  0  0  0  0  0  0  0  0  0  0
    0.5590    2.9680    0.0170 H   0  0  0  0  0  0  0  0  0  0  0  0
    0.7220   -0.4870    0.7260 H   0  0  0  0  0  0  0  0  0  0  0  0
    0.8240   -1.1180   -0.9320 H   0  0  0  0  0  0  0  0  0  0  0  0
   -0.7570   -0.7060   -0.2330 H   0  0  0  0  0  0  0  0  0  0  0  0
    3.4710    1.2390   -3.7970 H   0  0  0  0  0  0  0  0  0  0  0  0
    2.3310   -0.1080   -5.5400 H   0  0  0  0  0  0  0  0  0  0  0  0
    2.5210   -2.0430   -3.3970 H   0  0  0  0  0  0  0  0  0  0  0  0
    3.3980   -2.6750   -4.8070 H   0  0  0  0  0  0  0  0  0  0  0  0
    1.6890   -2.2150   -4.9570 H   0  0  0  0  0  0  0  0  0  0  0  0
    2.5730   -3.2040   -2.5760 H   0  0  0  0  0  0  0  0  0  0  0  0
  1 35  1  0  0  0  0
  1 36  1  0  0  0  0
  1 37  1  0  0  0  0
  1  2  1  0  0  0  0
  2 38  1  0  0  0  0
  2  3  1  0  0  0  0
  3 39  1  0  0  0  0
  3 40  1  0  0  0  0
  3  4  1  0  0  0  0
  4 41  1  0  0  0  0
  4 42  1  0  0  0  0
  4  5  1  0  0  0  0
  5  6  1  0  0  0  0
  6 43  1  0  0  0  0
  6 44  1  0  0  0  0
  6  7  1  0  0  0  0
  7 45  1  0  0  0  0
  7 46  1  0  0  0  0
  7  8  1  0  0  0  0
  8  9  1  0  0  0  0
  9 47  1  0  0  0  0
  9 48  1  0  0  0  0
  9 49  1  0  0  0  0
  8 10  1  0  0  0  0
 10 11  2  0  0  0  0
 11 50  1  0  0  0  0
 11 12  1  0  0  0  0
 12 51  1  0  0  0  0
 12 52  1  0  0  0  0
 12 13  1  0  0  0  0
 13 53  1  0  0  0  0
 13 14  1  0  0  0  0
 14 15  1  0  0  0  0
 15 54  1  0  0  0  0
 15 55  1  0  0  0  0
 15 56  1  0  0  0  0
 14 16  1  0  0  0  0
 16 57  1  0  0  0  0
 16 58  1  0  0  0  0
 16 17  1  0  0  0  0
 17 59  1  0  0  0  0
 17 18  1  0  0  0  0
 18 60  1  0  0  0  0
 17 19  1  0  0  0  0
 19 61  1  0  0  0  0
 19 20  1  0  0  0  0
 20 62  1  0  0  0  0
 19 21  1  0  0  0  0
 21 22  1  0  0  0  0
 22 63  1  0  0  0  0
 22 64  1  0  0  0  0
 22 65  1  0  0  0  0
 21 23  1  0  0  0  0
 23 66  1  0  0  0  0
 23 67  1  0  0  0  0
 23 68  1  0  0  0  0
 21 24  1  0  0  0  0
 24 14  1  0  0  0  0
 24 69  1  0  0  0  0
 24 25  1  0  0  0  0
 25 70  1  0  0  0  0
 25 71  1  0  0  0  0
 25 26  1  0  0  0  0
 26 72  1  0  0  0  0
 26 73  1  0  0  0  0
 26 27  1  0  0  0  0
 27  8  1  0  0  0  0
 27 13  1  0  0  0  0
 27 28  1  0  0  0  0
 28 74  1  0  0  0  0
 28 75  1  0  0  0  0
 28 76  1  0  0  0  0
 10 29  1  0  0  0  0
 29  5  1  0  0  0  0
 29 77  1  0  0  0  0
 29 30  1  0  0  0  0
 30  2  1  0  0  0  0
 30 78  1  0  0  0  0
 30 31  1  0  0  0  0
 31 79  1  0  0  0  0
 31 80  1  0  0  0  0
 31 81  1  0  0  0  0
  5 32  1  0  0  0  0
 32 33  2  0  0  0  0
 32 34  1  0  0  0  0
 34 82  1  0  0  0  0
M  END
>  <LOGBIO>
5.2600

>  <PRED_LOGBIO>
5.2900

>  <XV_RES>
-0.0390

>  <WHL_TMPL>
1

>  <ANCH>
18-23;49-50

$$$$
ROW11
  -MTS-   01071502573D 0   0.00000     0.00000     0

 45 48  0  0  0  0  0  0  0  0999 V2000
    5.5660    0.6780    2.7980 C   0  0  0  0  0  0  0  0  0  0  0  0
    4.8970    0.8890    1.5510 O   0  0  0  0  0  0  0  0  0  0  0  0
    4.7540   -0.1820    0.7090 C   0  0  0  0  0  0  0  0  0  0  0  0
    5.7410   -0.4600   -0.2440 C   0  0  0  0  0  0  0  0  0  0  0  0
    6.9710    0.3460   -0.4150 C   0  0  0  0  0  0  0  0  0  0  0  0
    7.6310    0.2960   -1.5800 C   0  0  0  0  0  0  0  0  0  0  0  0
    7.0990   -0.6460   -2.6330 C   0  0  0  0  0  0  0  0  0  0  0  0
    6.1010    0.3850   -3.1510 C   0  0  0  0  0  0  0  0  0  0  0  0
    7.8520    0.0580   -1.5080 C   0  0  0  0  0  0  0  0  0  0  0  0
    6.5590   -1.8300   -2.0380 O   0  0  0  0  0  0  0  0  0  0  0  0
    5.5950   -1.5550   -1.1040 C   0  0  0  0  0  0  0  0  0  0  0  0
    4.4620   -2.3710   -1.0120 C   0  0  0  0  0  0  0  0  0  0  0  0
    3.4750   -2.0940   -0.0580 C   0  0  0  0  0  0  0  0  0  0  0  0
    3.6210   -0.9990    0.8020 C   0  0  0  0  0  0  0  0  0  0  0  0
    2.5810   -0.7590    1.8270 C   0  0  0  0  0  0  0  0  0  0  0  0
    1.3290   -0.4120    1.5920 N   0  0  0  0  0  0  0  0  0  0  0  0
    0.5860   -0.2580    2.7690 O   0  0  0  0  0  0  0  0  0  0  0  0
    1.3170   -0.8660    3.8360 C   0  0  0  0  0  0  0  0  0  0  0  0
    2.7680   -0.8680    3.3210 C   0  0  0  0  0  0  0  0  0  0  0  0
    1.1780   -0.0950    5.1270 C   0  0  0  0  0  0  0  0  0  0  0  0
    1.5150    1.2630    5.1640 C   0  0  0  0  0  0  0  0  0  0  0  0
    1.3810    1.9660    6.3670 C   0  0  0  0  0  0  0  0  0  0  0  0
    0.9120    1.2880    7.4990 C   0  0  0  0  0  0  0  0  0  0  0  0
    0.5920   -0.0710    7.3930 C   0  0  0  0  0  0  0  0  0  0  0  0
    0.7320   -0.7160    6.2270 N   0  0  0  0  0  0  0  0  0  0  0  0
    6.5790    0.3280    2.6120 H   0  0  0  0  0  0  0  0  0  0  0  0
    5.6020    1.6130    3.3530 H   0  0  0  0  0  0  0  0  0  0  0  0
    5.0250   -0.0670    3.3780 H   0  0  0  0  0  0  0  0  0  0  0  0
    7.3320    0.9680    0.3910 H   0  0  0  0  0  0  0  0  0  0  0  0
    8.5060    0.9030   -1.7580 H   0  0  0  0  0  0  0  0  0  0  0  0
    6.6080    1.0750   -3.8230 H   0  0  0  0  0  0  0  0  0  0  0  0
    5.6820    0.9370   -2.3130 H   0  0  0  0  0  0  0  0  0  0  0  0
    5.3010   -0.1220   -3.6880 H   0  0  0  0  0  0  0  0  0  0  0  0
    8.3190    0.9610   -1.8940 H   0  0  0  0  0  0  0  0  0  0  0  0
    7.1550    0.3200   -0.7140 H   0  0  0  0  0  0  0  0  0  0  0  0
    8.6180   -0.6070   -1.1130 H   0  0  0  0  0  0  0  0  0  0  0  0
    4.3490   -3.2160   -1.6760 H   0  0  0  0  0  0  0  0  0  0  0  0
    2.6000   -2.7230    0.0130 H   0  0  0  0  0  0  0  0  0  0  0  0
    0.9610   -1.8720    4.0510 H   0  0  0  0  0  0  0  0  0  0  0  0
    3.3340   -0.0260    3.7160 H   0  0  0  0  0  0  0  0  0  0  0  0
    3.2890   -1.7840    3.5930 H   0  0  0  0  0  0  0  0  0  0  0  0
    1.8740    1.7620    4.2760 H   0  0  0  0  0  0  0  0  0  0  0  0
    1.6350    3.0140    6.4210 H   0  0  0  0  0  0  0  0  0  0  0  0
    0.7990    1.8060    8.4400 H   0  0  0  0  0  0  0  0  0  0  0  0
    0.2300   -0.6040    8.2600 H   0  0  0  0  0  0  0  0  0  0  0  0
  1 26  1  0  0  0  0
  1 27  1  0  0  0  0
  1 28  1  0  0  0  0
  1  2  1  0  0  0  0
  2  3  1  0  0  0  0
  3  4  1  0  0  0  0
  4  5  1  0  0  0  0
  5 29  1  0  0  0  0
  5  6  2  0  0  0  0
  6 30  1  0  0  0  0
  6  7  1  0  0  0  0
  7  8  1  0  0  0  0
  8 31  1  0  0  0  0
  8 32  1  0  0  0  0
  8 33  1  0  0  0  0
  7  9  1  0  0  0  0
  9 34  1  0  0  0  0
  9 35  1  0  0  0  0
  9 36  1  0  0  0  0
  7 10  1  0  0  0  0
 10 11  1  0  0  0  0
 11  4  2  0  0  0  0
 11 12  1  0  0  0  0
 12 37  1  0  0  0  0
 12 13  2  0  0  0  0
 13 38  1  0  0  0  0
 13 14  1  0  0  0  0
 14  3  2  0  0  0  0
 14 15  1  0  0  0  0
 15 16  2  0  0  0  0
 16 17  1  0  0  0  0
 17 18  1  0  0  0  0
 18 39  1  0  0  0  0
 18 19  1  0  0  0  0
 19 15  1  0  0  0  0
 19 40  1  0  0  0  0
 19 41  1  0  0  0  0
 18 20  1  0  0  0  0
 20 21  2  0  0  0  0
 21 42  1  0  0  0  0
 21 22  1  0  0  0  0
 22 43  1  0  0  0  0
 22 23  2  0  0  0  0
 23 44  1  0  0  0  0
 23 24  1  0  0  0  0
 24 45  1  0  0  0  0
 24 25  2  0  0  0  0
 25 20  1  0  0  0  0
M  END
>  <LOGBIO>
4.0600

>  <PRED_LOGBIO>
4.6100

>  <XV_RES>
-0.9250

>  <WHL_TMPL>
3

>  <ANCH>
51-52;27-25

$$$$
ROW12
  -MTS-   01071502573D 0   0.00000     0.00000     0

 56 59  0  0  0  0  0  0  0  0999 V2000
   -3.6410   10.7520   -2.2920 C   0  0  0  0  0  0  0  0  0  0  0  0
   -2.4540    9.9580   -1.8000 C   0  0  0  0  0  0  0  0  0  0  0  0
   -1.6120    9.3180   -2.7170 C   0  0  0  0  0  0  0  0  0  0  0  0
   -0.5120    8.5820   -2.2610 C   0  0  0  0  0  0  0  0  0  0  0  0
   -0.2540    8.4870   -0.8890 C   0  0  0  0  0  0  0  0  0  0  0  0
   -1.0960    9.1270    0.0280 C   0  0  0  0  0  0  0  0  0  0  0  0
   -2.1960    9.8630   -0.4280 C   0  0  0  0  0  0  0  0  0  0  0  0
    0.9100    7.7090   -0.4070 C   0  0  0  0  0  0  0  0  0  0  0  0
    2.0000    8.2600   -0.2600 O   0  0  0  0  0  0  0  0  0  0  0  0
    0.7620    6.2680   -0.1020 C   0  0  0  0  0  0  0  0  0  0  0  0
    1.8150    5.5640    0.3340 C   0  0  0  0  0  0  0  0  0  0  0  0
    1.6810    4.2600    0.6100 C   0  0  0  0  0  0  0  0  0  0  0  0
    2.6400    3.6030    1.3640 C   0  0  0  0  0  0  0  0  0  0  0  0
    2.5130    2.2450    1.6570 C   0  0  0  0  0  0  0  0  0  0  0  0
    1.4050    1.5110    1.1930 C   0  0  0  0  0  0  0  0  0  0  0  0
    0.4410    2.2070    0.4220 C   0  0  0  0  0  0  0  0  0  0  0  0
    0.5770    3.5680    0.1340 C   0  0  0  0  0  0  0  0  0  0  0  0
    1.2100   -0.0120    1.4790 C   0  0  0  0  0  0  0  0  0  0  0  0
    2.0470   -0.6260    2.1380 O   0  0  0  0  0  0  0  0  0  0  0  0
    0.1380   -0.6450    1.0100 N   0  0  0  0  0  0  0  0  0  0  0  0
   -0.0380   -2.0250    1.2690 C   0  0  0  0  0  0  0  0  0  0  0  0
   -0.7290   -2.4390    2.4140 C   0  0  0  0  0  0  0  0  0  0  0  0
   -0.9040   -3.8040    2.6700 C   0  0  0  0  0  0  0  0  0  0  0  0
   -0.3880   -4.7550    1.7820 C   0  0  0  0  0  0  0  0  0  0  0  0
    0.3030   -4.3410    0.6370 C   0  0  0  0  0  0  0  0  0  0  0  0
    0.4780   -2.9750    0.3800 C   0  0  0  0  0  0  0  0  0  0  0  0
   -0.6180   -6.5490    2.1190 S   0  0  0  0  0  0  0  0  0  0  0  0
    0.4830   -7.2820    1.5730 O   0  0  0  0  0  0  0  0  0  0  0  0
   -0.6800   -6.7650    3.5310 O   0  0  0  0  0  0  0  0  0  0  0  0
   -2.1070   -7.0960    1.3790 N   0  0  0  0  0  0  0  0  0  0  0  0
   -2.4890   -8.4060    1.4970 C   0  0  0  0  0  0  0  0  0  0  0  0
   -3.2350   -8.9430    2.4450 N   0  0  0  0  0  0  0  0  0  0  0  0
   -3.5020  -10.3150    2.3630 C   0  0  0  0  0  0  0  0  0  0  0  0
   -2.9760  -10.9790    1.3250 C   0  0  0  0  0  0  0  0  0  0  0  0
   -2.0920   -9.7470    0.4130 S   0  0  0  0  0  0  0  0  0  0  0  0
   -4.0040   10.3220   -3.2230 H   0  0  0  0  0  0  0  0  0  0  0  0
   -3.3420   11.7840   -2.4610 H   0  0  0  0  0  0  0  0  0  0  0  0
   -4.4320   10.7210   -1.5460 H   0  0  0  0  0  0  0  0  0  0  0  0
   -1.8110    9.3920   -3.7760 H   0  0  0  0  0  0  0  0  0  0  0  0
    0.1380    8.0880   -2.9690 H   0  0  0  0  0  0  0  0  0  0  0  0
   -0.8970    9.0530    1.0870 H   0  0  0  0  0  0  0  0  0  0  0  0
   -2.8460   10.3560    0.2800 H   0  0  0  0  0  0  0  0  0  0  0  0
   -0.1950    5.7840   -0.2310 H   0  0  0  0  0  0  0  0  0  0  0  0
    2.7720    6.0480    0.4630 H   0  0  0  0  0  0  0  0  0  0  0  0
    3.4970    4.1490    1.7300 H   0  0  0  0  0  0  0  0  0  0  0  0
    3.2720    1.7520    2.2460 H   0  0  0  0  0  0  0  0  0  0  0  0
   -0.4200    1.6730    0.0480 H   0  0  0  0  0  0  0  0  0  0  0  0
   -0.1720    4.0770   -0.4550 H   0  0  0  0  0  0  0  0  0  0  0  0
   -0.5490   -0.1410    0.4690 H   0  0  0  0  0  0  0  0  0  0  0  0
   -1.1270   -1.7060    3.0990 H   0  0  0  0  0  0  0  0  0  0  0  0
   -1.4370   -4.1240    3.5540 H   0  0  0  0  0  0  0  0  0  0  0  0
    0.7010   -5.0740   -0.0490 H   0  0  0  0  0  0  0  0  0  0  0  0
    1.0110   -2.6560   -0.5030 H   0  0  0  0  0  0  0  0  0  0  0  0
   -2.6830   -6.4450    0.8650 H   0  0  0  0  0  0  0  0  0  0  0  0
   -4.1050  -10.8160    3.1050 H   0  0  0  0  0  0  0  0  0  0  0  0
   -3.0720  -12.0300    1.0960 H   0  0  0  0  0  0  0  0  0  0  0  0
  1 36  1  0  0  0  0
  1 37  1  0  0  0  0
  1 38  1  0  0  0  0
  1  2  1  0  0  0  0
  2  3  2  0  0  0  0
  3 39  1  0  0  0  0
  3  4  1  0  0  0  0
  4 40  1  0  0  0  0
  4  5  2  0  0  0  0
  5  6  1  0  0  0  0
  6 41  1  0  0  0  0
  6  7  2  0  0  0  0
  7  2  1  0  0  0  0
  7 42  1  0  0  0  0
  5  8  1  0  0  0  0
  8  9  2  0  0  0  0
  8 10  1  0  0  0  0
 10 43  1  0  0  0  0
 10 11  2  0  0  0  0
 11 44  1  0  0  0  0
 11 12  1  0  0  0  0
 12 13  2  0  0  0  0
 13 45  1  0  0  0  0
 13 14  1  0  0  0  0
 14 46  1  0  0  0  0
 14 15  2  0  0  0  0
 15 16  1  0  0  0  0
 16 47  1  0  0  0  0
 16 17  2  0  0  0  0
 17 12  1  0  0  0  0
 17 48  1  0  0  0  0
 15 18  1  0  0  0  0
 18 19  2  0  0  0  0
 18 20  1  0  0  0  0
 20 49  1  0  0  0  0
 20 21  1  0  0  0  0
 21 22  2  0  0  0  0
 22 50  1  0  0  0  0
 22 23  1  0  0  0  0
 23 51  1  0  0  0  0
 23 24  2  0  0  0  0
 24 25  1  0  0  0  0
 25 52  1  0  0  0  0
 25 26  2  0  0  0  0
 26 21  1  0  0  0  0
 26 53  1  0  0  0  0
 24 27  1  0  0  0  0
 27 28  2  0  0  0  0
 27 29  2  0  0  0  0
 27 30  1  0  0  0  0
 30 54  1  0  0  0  0
 30 31  1  0  0  0  0
 31 32  2  0  0  0  0
 32 33  1  0  0  0  0
 33 55  1  0  0  0  0
 33 34  2  0  0  0  0
 34 56  1  0  0  0  0
 34 35  1  0  0  0  0
 35 31  1  0  0  0  0
M  END
>  <LOGBIO>
5.0800

>  <PRED_LOGBIO>
5.6200

>  <XV_RES>
-0.7050

>  <WHL_TMPL>
3

>  <ANCH>
18-25;26-24

$$$$
ROW13
  -MTS-   01071502573D 0   0.00000     0.00000     0

 65 69  0  0  0  0  0  0  0  0999 V2000
    5.5210    2.2810    8.4490 O   0  0  0  0  0  0  0  0  0  0  0  0
    5.0570    3.5120    8.3480 C   0  0  0  0  0  0  0  0  0  0  0  0
    4.7800    4.1440    9.3540 O   0  0  0  0  0  0  0  0  0  0  0  0
    4.8720    4.1260    7.0140 C   0  0  0  0  0  0  0  0  0  0  0  0
    5.9170    4.8470    6.4250 C   0  0  0  0  0  0  0  0  0  0  0  0
    5.7420    5.4280    5.1630 C   0  0  0  0  0  0  0  0  0  0  0  0
    4.5220    5.2870    4.4910 C   0  0  0  0  0  0  0  0  0  0  0  0
    4.3330    5.9140    3.1300 C   0  0  0  0  0  0  0  0  0  0  0  0
    4.7360    4.9560    2.0890 N   0  0  0  0  0  0  0  0  0  0  0  0
    6.0280    4.9190    1.6350 C   0  0  0  0  0  0  0  0  0  0  0  0
    7.0310    5.6790    2.0310 N   0  0  0  0  0  0  0  0  0  0  0  0
    7.0670    6.7000    2.9880 C   0  0  0  0  0  0  0  0  0  0  0  0
    6.8070    8.0230    2.6110 C   0  0  0  0  0  0  0  0  0  0  0  0
    6.8420    9.0430    3.5690 C   0  0  0  0  0  0  0  0  0  0  0  0
    7.1380    8.7410    4.9040 C   0  0  0  0  0  0  0  0  0  0  0  0
    7.3980    7.4180    5.2810 C   0  0  0  0  0  0  0  0  0  0  0  0
    7.3620    6.3970    4.3230 C   0  0  0  0  0  0  0  0  0  0  0  0
    6.0750    3.6440    0.4080 S   0  0  0  0  0  0  0  0  0  0  0  0
    4.3690    3.1890    0.5300 C   0  0  0  0  0  0  0  0  0  0  0  0
    3.7070    2.2450   -0.1520 C   0  0  0  0  0  0  0  0  0  0  0  0
    4.4160    1.4260   -1.1600 C   0  0  0  0  0  0  0  0  0  0  0  0
    4.4730    1.8510   -2.4920 C   0  0  0  0  0  0  0  0  0  0  0  0
    5.1440    1.0760   -3.4460 C   0  0  0  0  0  0  0  0  0  0  0  0
    5.7570   -0.1240   -3.0670 C   0  0  0  0  0  0  0  0  0  0  0  0
    5.7000   -0.5500   -1.7350 C   0  0  0  0  0  0  0  0  0  0  0  0
    6.3000   -1.7240   -1.3640 O   0  0  0  0  0  0  0  0  0  0  0  0
    5.6560   -2.9420   -1.7280 C   0  0  0  0  0  0  0  0  0  0  0  0
    4.3310   -3.1740   -0.9810 C   0  0  0  0  0  0  0  0  0  0  0  0
    3.0400   -3.1720   -1.7640 C   0  0  0  0  0  0  0  0  0  0  0  0
    2.8960   -2.3300   -2.8740 C   0  0  0  0  0  0  0  0  0  0  0  0
    1.6990   -2.3280   -3.6000 C   0  0  0  0  0  0  0  0  0  0  0  0
    0.6460   -3.1670   -3.2170 C   0  0  0  0  0  0  0  0  0  0  0  0
    0.7900   -4.0080   -2.1070 C   0  0  0  0  0  0  0  0  0  0  0  0
    1.9870   -4.0110   -1.3810 C   0  0  0  0  0  0  0  0  0  0  0  0
    5.0290    0.2250   -0.7810 C   0  0  0  0  0  0  0  0  0  0  0  0
    3.8530    4.1070    1.5700 C   0  0  0  0  0  0  0  0  0  0  0  0
    2.6780    4.0870    1.9320 O   0  0  0  0  0  0  0  0  0  0  0  0
    3.4770    4.5660    5.0800 C   0  0  0  0  0  0  0  0  0  0  0  0
    3.6520    3.9850    6.3420 C   0  0  0  0  0  0  0  0  0  0  0  0
    5.5730    2.0560    9.3910 H   0  0  0  0  0  0  0  0  0  0  0  0
    6.8580    4.9550    6.9430 H   0  0  0  0  0  0  0  0  0  0  0  0
    6.5480    5.9840    4.7080 H   0  0  0  0  0  0  0  0  0  0  0  0
    3.2870    6.1780    2.9940 H   0  0  0  0  0  0  0  0  0  0  0  0
    4.9460    6.8090    3.0540 H   0  0  0  0  0  0  0  0  0  0  0  0
    6.5790    8.2560    1.5820 H   0  0  0  0  0  0  0  0  0  0  0  0
    6.6420   10.0640    3.2780 H   0  0  0  0  0  0  0  0  0  0  0  0
    7.1650    9.5280    5.6430 H   0  0  0  0  0  0  0  0  0  0  0  0
    7.6260    7.1850    6.3100 H   0  0  0  0  0  0  0  0  0  0  0  0
    7.5630    5.3770    4.6140 H   0  0  0  0  0  0  0  0  0  0  0  0
    2.6560    2.0810    0.0350 H   0  0  0  0  0  0  0  0  0  0  0  0
    4.0000    2.7760   -2.7850 H   0  0  0  0  0  0  0  0  0  0  0  0
    5.1880    1.4040   -4.4740 H   0  0  0  0  0  0  0  0  0  0  0  0
    6.2750   -0.7220   -3.8030 H   0  0  0  0  0  0  0  0  0  0  0  0
    6.3230   -3.7400   -1.4090 H   0  0  0  0  0  0  0  0  0  0  0  0
    5.4330   -2.9210   -2.7930 H   0  0  0  0  0  0  0  0  0  0  0  0
    4.2440   -2.3280   -0.3030 H   0  0  0  0  0  0  0  0  0  0  0  0
    4.4090   -4.1400   -0.4870 H   0  0  0  0  0  0  0  0  0  0  0  0
    3.7090   -1.6830   -3.1700 H   0  0  0  0  0  0  0  0  0  0  0  0
    1.5890   -1.6790   -4.4570 H   0  0  0  0  0  0  0  0  0  0  0  0
   -0.2770   -3.1650   -3.7770 H   0  0  0  0  0  0  0  0  0  0  0  0
   -0.0220   -4.6560   -1.8110 H   0  0  0  0  0  0  0  0  0  0  0  0
    2.0980   -4.6600   -0.5250 H   0  0  0  0  0  0  0  0  0  0  0  0
    4.9850   -0.1030    0.2470 H   0  0  0  0  0  0  0  0  0  0  0  0
    2.5360    4.4580    4.5610 H   0  0  0  0  0  0  0  0  0  0  0  0
    2.8460    3.4290    6.7970 H   0  0  0  0  0  0  0  0  0  0  0  0
  1 40  1  0  0  0  0
  1  2  1  0  0  0  0
  2  3  2  0  0  0  0
  2  4  1  0  0  0  0
  4  5  2  0  0  0  0
  5 41  1  0  0  0  0
  5  6  1  0  0  0  0
  6 42  1  0  0  0  0
  6  7  2  0  0  0  0
  7  8  1  0  0  0  0
  8 43  1  0  0  0  0
  8 44  1  0  0  0  0
  8  9  1  0  0  0  0
  9 10  1  0  0  0  0
 10 11  2  0  0  0  0
 11 12  1  0  0  0  0
 12 13  2  0  0  0  0
 13 45  1  0  0  0  0
 13 14  1  0  0  0  0
 14 46  1  0  0  0  0
 14 15  2  0  0  0  0
 15 47  1  0  0  0  0
 15 16  1  0  0  0  0
 16 48  1  0  0  0  0
 16 17  2  0  0  0  0
 17 12  1  0  0  0  0
 17 49  1  0  0  0  0
 10 18  1  0  0  0  0
 18 19  1  0  0  0  0
 19 20  2  0  0  0  0
 20 50  1  0  0  0  0
 20 21  1  0  0  0  0
 21 22  2  0  0  0  0
 22 51  1  0  0  0  0
 22 23  1  0  0  0  0
 23 52  1  0  0  0  0
 23 24  2  0  0  0  0
 24 53  1  0  0  0  0
 24 25  1  0  0  0  0
 25 26  1  0  0  0  0
 26 27  1  0  0  0  0
 27 54  1  0  0  0  0
 27 55  1  0  0  0  0
 27 28  1  0  0  0  0
 28 56  1  0  0  0  0
 28 57  1  0  0  0  0
 28 29  1  0  0  0  0
 29 30  2  0  0  0  0
 30 58  1  0  0  0  0
 30 31  1  0  0  0  0
 31 59  1  0  0  0  0
 31 32  2  0  0  0  0
 32 60  1  0  0  0  0
 32 33  1  0  0  0  0
 33 61  1  0  0  0  0
 33 34  2  0  0  0  0
 34 29  1  0  0  0  0
 34 62  1  0  0  0  0
 25 35  2  0  0  0  0
 35 21  1  0  0  0  0
 35 63  1  0  0  0  0
 19 36  1  0  0  0  0
 36  9  1  0  0  0  0
 36 37  2  0  0  0  0
  7 38  1  0  0  0  0
 38 64  1  0  0  0  0
 38 39  2  0  0  0  0
 39  4  1  0  0  0  0
 39 65  1  0  0  0  0
M  END
>  <LOGBIO>
5.3400

>  <PRED_LOGBIO>
5.6300

>  <XV_RES>
-0.4900

>  <WHL_TMPL>
2

>  <ANCH>
11-12;40-41

$$$$
ROW15
  -MTS-   01071502573D 0   0.00000     0.00000     0

 83 89  0  0  0  0  0  0  0  0999 V2000
    6.6720   -5.0020    3.5200 C   0  0  0  0  0  0  0  0  0  0  0  0
    7.5080   -4.6660    2.4090 O   0  0  0  0  0  0  0  0  0  0  0  0
    7.0460   -3.7370    1.5140 C   0  0  0  0  0  0  0  0  0  0  0  0
    6.2970   -4.1470    0.4050 C   0  0  0  0  0  0  0  0  0  0  0  0
    5.8250   -3.1980   -0.5100 C   0  0  0  0  0  0  0  0  0  0  0  0
    6.1000   -1.8390   -0.3140 C   0  0  0  0  0  0  0  0  0  0  0  0
    6.8490   -1.4300    0.7960 C   0  0  0  0  0  0  0  0  0  0  0  0
    7.3210   -2.3790    1.7100 C   0  0  0  0  0  0  0  0  0  0  0  0
    5.6010   -0.8360   -1.2810 C   0  0  0  0  0  0  0  0  0  0  0  0
    5.9920   -0.9020   -2.6230 C   0  0  0  0  0  0  0  0  0  0  0  0
    5.5190    0.0470   -3.5380 C   0  0  0  0  0  0  0  0  0  0  0  0
    4.6560    1.0620   -3.1100 C   0  0  0  0  0  0  0  0  0  0  0  0
    4.2650    1.1290   -1.7670 C   0  0  0  0  0  0  0  0  0  0  0  0
    4.7370    0.1790   -0.8520 C   0  0  0  0  0  0  0  0  0  0  0  0
    4.3550    0.2450    0.4610 O   0  0  0  0  0  0  0  0  0  0  0  0
    3.1740   -0.4620    0.8530 C   0  0  0  0  0  0  0  0  0  0  0  0
    2.9330   -0.2600    2.3290 C   0  0  0  0  0  0  0  0  0  0  0  0
    3.7020    0.4250    2.9850 O   0  0  0  0  0  0  0  0  0  0  0  0
    1.8920   -0.8240    2.9120 O   0  0  0  0  0  0  0  0  0  0  0  0
    3.3520    2.2020   -1.3140 C   0  0  0  0  0  0  0  0  0  0  0  0
    3.8570    3.3920   -0.7750 C   0  0  0  0  0  0  0  0  0  0  0  0
    2.9880    4.4010   -0.3600 C   0  0  0  0  0  0  0  0  0  0  0  0
    1.6080    4.2280   -0.4820 C   0  0  0  0  0  0  0  0  0  0  0  0
    0.7600    5.2240   -0.0740 O   0  0  0  0  0  0  0  0  0  0  0  0
    0.3840    6.2180   -1.0300 C   0  0  0  0  0  0  0  0  0  0  0  0
    1.0830    3.0470   -1.0170 C   0  0  0  0  0  0  0  0  0  0  0  0
    1.9640    2.0420   -1.4300 C   0  0  0  0  0  0  0  0  0  0  0  0
    5.9320   -0.0230   -4.9570 C   0  0  0  0  0  0  0  0  0  0  0  0
    6.6190    1.0480   -5.5400 C   0  0  0  0  0  0  0  0  0  0  0  0
    7.0100    0.9820   -6.8830 C   0  0  0  0  0  0  0  0  0  0  0  0
    6.7140   -0.1560   -7.6430 C   0  0  0  0  0  0  0  0  0  0  0  0
    6.0270   -1.2280   -7.0600 C   0  0  0  0  0  0  0  0  0  0  0  0
    5.6360   -1.1610   -5.7170 C   0  0  0  0  0  0  0  0  0  0  0  0
    7.1270   -0.2260   -9.0620 C   0  0  0  0  0  0  0  0  0  0  0  0
    8.4130   -0.1450   -9.4300 C   0  0  0  0  0  0  0  0  0  0  0  0
    9.6060    0.0230   -8.5190 C   0  0  0  0  0  0  0  0  0  0  0  0
   10.1230   -1.3350   -8.1100 C   0  0  0  0  0  0  0  0  0  0  0  0
    9.6260   -1.9560   -6.9580 C   0  0  0  0  0  0  0  0  0  0  0  0
   10.1050   -3.2160   -6.5790 C   0  0  0  0  0  0  0  0  0  0  0  0
   11.0810   -3.8550   -7.3530 C   0  0  0  0  0  0  0  0  0  0  0  0
   11.5780   -3.2340   -8.5050 C   0  0  0  0  0  0  0  0  0  0  0  0
   11.0990   -1.9740   -8.8840 C   0  0  0  0  0  0  0  0  0  0  0  0
    8.4360   -0.2740  -11.1950 S   0  0  0  0  0  0  0  0  0  0  0  0
    6.6910   -0.4400  -11.4430 C   0  0  0  0  0  0  0  0  0  0  0  0
    5.8540   -0.5930  -12.5540 C   0  0  0  0  0  0  0  0  0  0  0  0
    4.4690   -0.6970  -12.3790 C   0  0  0  0  0  0  0  0  0  0  0  0
    3.9210   -0.6480  -11.0920 C   0  0  0  0  0  0  0  0  0  0  0  0
    4.7580   -0.4950   -9.9800 C   0  0  0  0  0  0  0  0  0  0  0  0
    6.1430   -0.3910  -10.1550 C   0  0  0  0  0  0  0  0  0  0  0  0
    6.4800   -4.1100    4.1120 H   0  0  0  0  0  0  0  0  0  0  0  0
    7.1710   -5.7460    4.1370 H   0  0  0  0  0  0  0  0  0  0  0  0
    5.7300   -5.4050    3.1560 H   0  0  0  0  0  0  0  0  0  0  0  0
    6.0840   -5.1950    0.2540 H   0  0  0  0  0  0  0  0  0  0  0  0
    5.2470   -3.5130   -1.3660 H   0  0  0  0  0  0  0  0  0  0  0  0
    7.0620   -0.3820    0.9470 H   0  0  0  0  0  0  0  0  0  0  0  0
    7.8990   -2.0630    2.5660 H   0  0  0  0  0  0  0  0  0  0  0  0
    6.6580   -1.6860   -2.9540 H   0  0  0  0  0  0  0  0  0  0  0  0
    4.2910    1.7940   -3.8150 H   0  0  0  0  0  0  0  0  0  0  0  0
    2.3230   -0.0830    0.2910 H   0  0  0  0  0  0  0  0  0  0  0  0
    3.3020   -1.5220    0.6480 H   0  0  0  0  0  0  0  0  0  0  0  0
    1.9060   -0.5820    3.8510 H   0  0  0  0  0  0  0  0  0  0  0  0
    4.9240    3.5290   -0.6800 H   0  0  0  0  0  0  0  0  0  0  0  0
    3.3830    5.3160    0.0560 H   0  0  0  0  0  0  0  0  0  0  0  0
   -0.1220    5.7430   -1.8680 H   0  0  0  0  0  0  0  0  0  0  0  0
   -0.2870    6.9360   -0.5620 H   0  0  0  0  0  0  0  0  0  0  0  0
    1.2730    6.7330   -1.3870 H   0  0  0  0  0  0  0  0  0  0  0  0
    0.0150    2.9130   -1.1100 H   0  0  0  0  0  0  0  0  0  0  0  0
    1.5680    1.1270   -1.8450 H   0  0  0  0  0  0  0  0  0  0  0  0
    6.8480    1.9260   -4.9540 H   0  0  0  0  0  0  0  0  0  0  0  0
    7.5400    1.8080   -7.3320 H   0  0  0  0  0  0  0  0  0  0  0  0
    5.7980   -2.1060   -7.6460 H   0  0  0  0  0  0  0  0  0  0  0  0
    5.1060   -1.9880   -5.2670 H   0  0  0  0  0  0  0  0  0  0  0  0
    9.3090    0.5800   -7.6320 H   0  0  0  0  0  0  0  0  0  0  0  0
   10.3890    0.5670   -9.0440 H   0  0  0  0  0  0  0  0  0  0  0  0
    8.8730   -1.4630   -6.3610 H   0  0  0  0  0  0  0  0  0  0  0  0
    9.7220   -3.6940   -5.6900 H   0  0  0  0  0  0  0  0  0  0  0  0
   11.4510   -4.8260   -7.0610 H   0  0  0  0  0  0  0  0  0  0  0  0
   12.3310   -3.7270   -9.1020 H   0  0  0  0  0  0  0  0  0  0  0  0
   11.4820   -1.4960   -9.7730 H   0  0  0  0  0  0  0  0  0  0  0  0
    6.2770   -0.6310  -13.5470 H   0  0  0  0  0  0  0  0  0  0  0  0
    3.8240   -0.8150  -13.2370 H   0  0  0  0  0  0  0  0  0  0  0  0
    2.8530   -0.7280  -10.9560 H   0  0  0  0  0  0  0  0  0  0  0  0
    4.3350   -0.4570   -8.9870 H   0  0  0  0  0  0  0  0  0  0  0  0
  1 50  1  0  0  0  0
  1 51  1  0  0  0  0
  1 52  1  0  0  0  0
  1  2  1  0  0  0  0
  2  3  1  0  0  0  0
  3  4  2  0  0  0  0
  4 53  1  0  0  0  0
  4  5  1  0  0  0  0
  5 54  1  0  0  0  0
  5  6  2  0  0  0  0
  6  7  1  0  0  0  0
  7 55  1  0  0  0  0
  7  8  2  0  0  0  0
  8  3  1  0  0  0  0
  8 56  1  0  0  0  0
  6  9  1  0  0  0  0
  9 10  2  0  0  0  0
 10 57  1  0  0  0  0
 10 11  1  0  0  0  0
 11 12  2  0  0  0  0
 12 58  1  0  0  0  0
 12 13  1  0  0  0  0
 13 14  2  0  0  0  0
 14  9  1  0  0  0  0
 14 15  1  0  0  0  0
 15 16  1  0  0  0  0
 16 59  1  0  0  0  0
 16 60  1  0  0  0  0
 16 17  1  0  0  0  0
 17 18  2  0  0  0  0
 17 19  1  0  0  0  0
 19 61  1  0  0  0  0
 13 20  1  0  0  0  0
 20 21  2  0  0  0  0
 21 62  1  0  0  0  0
 21 22  1  0  0  0  0
 22 63  1  0  0  0  0
 22 23  2  0  0  0  0
 23 24  1  0  0  0  0
 24 25  1  0  0  0  0
 25 64  1  0  0  0  0
 25 65  1  0  0  0  0
 25 66  1  0  0  0  0
 23 26  1  0  0  0  0
 26 67  1  0  0  0  0
 26 27  2  0  0  0  0
 27 20  1  0  0  0  0
 27 68  1  0  0  0  0
 11 28  1  0  0  0  0
 28 29  2  0  0  0  0
 29 69  1  0  0  0  0
 29 30  1  0  0  0  0
 30 70  1  0  0  0  0
 30 31  2  0  0  0  0
 31 32  1  0  0  0  0
 32 71  1  0  0  0  0
 32 33  2  0  0  0  0
 33 28  1  0  0  0  0
 33 72  1  0  0  0  0
 31 34  1  0  0  0  0
 34 35  2  0  0  0  0
 35 36  1  0  0  0  0
 36 73  1  0  0  0  0
 36 74  1  0  0  0  0
 36 37  1  0  0  0  0
 37 38  2  0  0  0  0
 38 75  1  0  0  0  0
 38 39  1  0  0  0  0
 39 76  1  0  0  0  0
 39 40  2  0  0  0  0
 40 77  1  0  0  0  0
 40 41  1  0  0  0  0
 41 78  1  0  0  0  0
 41 42  2  0  0  0  0
 42 37  1  0  0  0  0
 42 79  1  0  0  0  0
 35 43  1  0  0  0  0
 43 44  1  0  0  0  0
 44 45  2  0  0  0  0
 45 80  1  0  0  0  0
 45 46  1  0  0  0  0
 46 81  1  0  0  0  0
 46 47  2  0  0  0  0
 47 82  1  0  0  0  0
 47 48  1  0  0  0  0
 48 83  1  0  0  0  0
 48 49  2  0  0  0  0
 49 34  1  0  0  0  0
 49 44  1  0  0  0  0
M  END
>  <LOGBIO>
7.6000

>  <PRED_LOGBIO>
7.3700

>  <XV_RES>
0.4810

>  <WHL_TMPL>
1

>  <ANCH>
3-42;32-33

$$$$
ROW16
  -MTS-   01071502573D 0   0.00000     0.00000     0

 41 43  0  0  0  0  0  0  0  0999 V2000
   -1.0750   -5.8020    2.5660 F   0  0  0  0  0  0  0  0  0  0  0  0
   -0.8480   -4.4940    2.3210 C   0  0  0  0  0  0  0  0  0  0  0  0
   -0.7310   -3.5920    3.3850 C   0  0  0  0  0  0  0  0  0  0  0  0
   -0.4950   -2.2360    3.1300 C   0  0  0  0  0  0  0  0  0  0  0  0
   -0.3780   -1.7810    1.8110 C   0  0  0  0  0  0  0  0  0  0  0  0
   -0.1470   -0.4540    1.5620 O   0  0  0  0  0  0  0  0  0  0  0  0
    1.2100   -0.0120    1.4790 C   0  0  0  0  0  0  0  0  0  0  0  0
    1.4050    1.5110    1.1930 C   0  0  0  0  0  0  0  0  0  0  0  0
    2.5130    2.2450    1.6570 C   0  0  0  0  0  0  0  0  0  0  0  0
    2.6400    3.6030    1.3640 C   0  0  0  0  0  0  0  0  0  0  0  0
    1.6810    4.2600    0.6100 C   0  0  0  0  0  0  0  0  0  0  0  0
    0.5770    3.5680    0.1340 C   0  0  0  0  0  0  0  0  0  0  0  0
    0.4410    2.2070    0.4220 C   0  0  0  0  0  0  0  0  0  0  0  0
   -0.4700    4.2800   -0.6890 C   0  0  0  0  0  0  0  0  0  0  0  0
    0.0990    5.2720   -1.3680 F   0  0  0  0  0  0  0  0  0  0  0  0
   -1.4070    4.7730    0.1160 F   0  0  0  0  0  0  0  0  0  0  0  0
   -1.0240    3.4210   -1.5400 F   0  0  0  0  0  0  0  0  0  0  0  0
    3.7080    4.2720    1.8200 C   0  0  0  0  0  0  0  0  0  0  0  0
    3.4030    5.3420    2.5490 F   0  0  0  0  0  0  0  0  0  0  0  0
    4.3340    4.7350    0.7410 F   0  0  0  0  0  0  0  0  0  0  0  0
    4.5050    3.4560    2.5040 F   0  0  0  0  0  0  0  0  0  0  0  0
   -0.4950   -2.6830    0.7470 C   0  0  0  0  0  0  0  0  0  0  0  0
   -0.3710   -2.2030   -0.6470 C   0  0  0  0  0  0  0  0  0  0  0  0
    0.8290   -2.1770   -1.2430 C   0  0  0  0  0  0  0  0  0  0  0  0
    2.4020   -2.6570   -0.5880 S   0  0  0  0  0  0  0  0  0  0  0  0
    3.3340   -2.2800   -2.0450 C   0  0  0  0  0  0  0  0  0  0  0  0
    4.5470   -2.4140   -2.2000 O   0  0  0  0  0  0  0  0  0  0  0  0
    2.4620   -1.8230   -2.9400 N   0  0  0  0  0  0  0  0  0  0  0  0
    1.1750   -1.7390   -2.6130 C   0  0  0  0  0  0  0  0  0  0  0  0
    0.3270   -1.3240   -3.4010 O   0  0  0  0  0  0  0  0  0  0  0  0
   -0.7310   -4.0390    1.0020 C   0  0  0  0  0  0  0  0  0  0  0  0
   -0.8220   -3.9430    4.4020 H   0  0  0  0  0  0  0  0  0  0  0  0
   -0.4050   -1.5400    3.9510 H   0  0  0  0  0  0  0  0  0  0  0  0
    1.6300   -0.5250    0.6170 H   0  0  0  0  0  0  0  0  0  0  0  0
    1.7040   -0.2250    2.4250 H   0  0  0  0  0  0  0  0  0  0  0  0
    3.2720    1.7520    2.2460 H   0  0  0  0  0  0  0  0  0  0  0  0
    1.7930    5.3120    0.3930 H   0  0  0  0  0  0  0  0  0  0  0  0
   -0.4200    1.6730    0.0480 H   0  0  0  0  0  0  0  0  0  0  0  0
   -1.2480   -1.8730   -1.1850 H   0  0  0  0  0  0  0  0  0  0  0  0
    2.7740   -1.5430   -3.8580 H   0  0  0  0  0  0  0  0  0  0  0  0
   -0.8210   -4.7350    0.1810 H   0  0  0  0  0  0  0  0  0  0  0  0
  1  2  1  0  0  0  0
  2  3  2  0  0  0  0
  3 32  1  0  0  0  0
  3  4  1  0  0  0  0
  4 33  1  0  0  0  0
  4  5  2  0  0  0  0
  5  6  1  0  0  0  0
  6  7  1  0  0  0  0
  7 34  1  0  0  0  0
  7 35  1  0  0  0  0
  7  8  1  0  0  0  0
  8  9  2  0  0  0  0
  9 36  1  0  0  0  0
  9 10  1  0  0  0  0
 10 11  2  0  0  0  0
 11 37  1  0  0  0  0
 11 12  1  0  0  0  0
 12 13  2  0  0  0  0
 13  8  1  0  0  0  0
 13 38  1  0  0  0  0
 12 14  1  0  0  0  0
 14 15  1  0  0  0  0
 14 16  1  0  0  0  0
 14 17  1  0  0  0  0
 10 18  1  0  0  0  0
 18 19  1  0  0  0  0
 18 20  1  0  0  0  0
 18 21  1  0  0  0  0
  5 22  1  0  0  0  0
 22 23  1  0  0  0  0
 23 39  1  0  0  0  0
 23 24  2  0  0  0  0
 24 25  1  0  0  0  0
 25 26  1  0  0  0  0
 26 27  2  0  0  0  0
 26 28  1  0  0  0  0
 28 40  1  0  0  0  0
 28 29  1  0  0  0  0
 29 24  1  0  0  0  0
 29 30  2  0  0  0  0
 22 31  2  0  0  0  0
 31  2  1  0  0  0  0
 31 41  1  0  0  0  0
M  END
>  <LOGBIO>
5.1000

>  <PRED_LOGBIO>
5.2500

>  <XV_RES>
-0.1740

>  <WHL_TMPL>
3

>  <ANCH>
18-25;12-13

$$$$
ROW17
  -MTS-   01071502573D 0   0.00000     0.00000     0

 52 55  0  0  0  0  0  0  0  0999 V2000
    2.4790    3.3450   -2.2390 C   0  0  0  0  0  0  0  0  0  0  0  0
    1.8820    3.1770   -0.8450 C   0  0  0  0  0  0  0  0  0  0  0  0
    1.4180    1.7330   -0.6600 C   0  0  0  0  0  0  0  0  0  0  0  0
    0.8190    1.5650    0.7360 C   0  0  0  0  0  0  0  0  0  0  0  0
    0.3610    0.1370    0.9180 C   0  0  0  0  0  0  0  0  0  0  0  0
   -0.9100   -0.3410    0.6080 O   0  0  0  0  0  0  0  0  0  0  0  0
   -0.9670   -1.7000    0.9070 C   0  0  0  0  0  0  0  0  0  0  0  0
   -1.9920   -2.6460    0.7880 C   0  0  0  0  0  0  0  0  0  0  0  0
   -1.7680   -3.9730    1.1740 C   0  0  0  0  0  0  0  0  0  0  0  0
   -0.5190   -4.3540    1.6790 C   0  0  0  0  0  0  0  0  0  0  0  0
    0.5060   -3.4080    1.7980 C   0  0  0  0  0  0  0  0  0  0  0  0
    0.2820   -2.0810    1.4120 C   0  0  0  0  0  0  0  0  0  0  0  0
    1.1150   -0.8580    1.4020 C   0  0  0  0  0  0  0  0  0  0  0  0
    2.5520   -0.7520    1.8550 C   0  0  0  0  0  0  0  0  0  0  0  0
    2.7210   -1.7990    2.8140 O   0  0  0  0  0  0  0  0  0  0  0  0
    3.6210   -0.9990    0.8020 C   0  0  0  0  0  0  0  0  0  0  0  0
    4.7840   -0.2310    0.6900 C   0  0  0  0  0  0  0  0  0  0  0  0
    5.7400   -0.5130   -0.2920 C   0  0  0  0  0  0  0  0  0  0  0  0
    5.5700   -1.5890   -1.1680 C   0  0  0  0  0  0  0  0  0  0  0  0
    4.4280   -2.3840   -1.0420 C   0  0  0  0  0  0  0  0  0  0  0  0
    3.4740   -2.0980   -0.0620 C   0  0  0  0  0  0  0  0  0  0  0  0
    6.5590   -1.8620   -2.2350 C   0  0  0  0  0  0  0  0  0  0  0  0
    7.7970   -2.4310   -1.9130 C   0  0  0  0  0  0  0  0  0  0  0  0
    8.7320   -2.6890   -2.9220 C   0  0  0  0  0  0  0  0  0  0  0  0
    8.4300   -2.3790   -4.2530 C   0  0  0  0  0  0  0  0  0  0  0  0
    9.3450   -2.6320   -5.2400 O   0  0  0  0  0  0  0  0  0  0  0  0
    7.1910   -1.8110   -4.5750 C   0  0  0  0  0  0  0  0  0  0  0  0
    6.2560   -1.5530   -3.5660 C   0  0  0  0  0  0  0  0  0  0  0  0
    1.7260    3.1080   -2.9870 H   0  0  0  0  0  0  0  0  0  0  0  0
    2.8090    4.3740   -2.3700 H   0  0  0  0  0  0  0  0  0  0  0  0
    3.3280    2.6740   -2.3530 H   0  0  0  0  0  0  0  0  0  0  0  0
    1.0330    3.8480   -0.7310 H   0  0  0  0  0  0  0  0  0  0  0  0
    2.6350    3.4140   -0.0960 H   0  0  0  0  0  0  0  0  0  0  0  0
    2.2660    1.0620   -0.7740 H   0  0  0  0  0  0  0  0  0  0  0  0
    0.6650    1.4950   -1.4090 H   0  0  0  0  0  0  0  0  0  0  0  0
   -0.0300    2.2350    0.8490 H   0  0  0  0  0  0  0  0  0  0  0  0
    1.5720    1.8020    1.4840 H   0  0  0  0  0  0  0  0  0  0  0  0
   -2.9560   -2.3530    0.3990 H   0  0  0  0  0  0  0  0  0  0  0  0
   -2.5590   -4.7030    1.0830 H   0  0  0  0  0  0  0  0  0  0  0  0
   -0.3460   -5.3780    1.9770 H   0  0  0  0  0  0  0  0  0  0  0  0
    1.4700   -3.7020    2.1870 H   0  0  0  0  0  0  0  0  0  0  0  0
    2.7170    0.2200    2.3150 H   0  0  0  0  0  0  0  0  0  0  0  0
    2.0740   -1.7210    3.5320 H   0  0  0  0  0  0  0  0  0  0  0  0
    4.9470    0.5910    1.3710 H   0  0  0  0  0  0  0  0  0  0  0  0
    6.6200    0.1080   -0.3740 H   0  0  0  0  0  0  0  0  0  0  0  0
    4.2820   -3.2240   -1.7050 H   0  0  0  0  0  0  0  0  0  0  0  0
    2.6060   -2.7340    0.0340 H   0  0  0  0  0  0  0  0  0  0  0  0
    8.0310   -2.6690   -0.8850 H   0  0  0  0  0  0  0  0  0  0  0  0
    9.6880   -3.1270   -2.6730 H   0  0  0  0  0  0  0  0  0  0  0  0
    9.2270   -3.5240   -5.6040 H   0  0  0  0  0  0  0  0  0  0  0  0
    6.9580   -1.5720   -5.6020 H   0  0  0  0  0  0  0  0  0  0  0  0
    5.3010   -1.1140   -3.8150 H   0  0  0  0  0  0  0  0  0  0  0  0
  1 29  1  0  0  0  0
  1 30  1  0  0  0  0
  1 31  1  0  0  0  0
  1  2  1  0  0  0  0
  2 32  1  0  0  0  0
  2 33  1  0  0  0  0
  2  3  1  0  0  0  0
  3 34  1  0  0  0  0
  3 35  1  0  0  0  0
  3  4  1  0  0  0  0
  4 36  1  0  0  0  0
  4 37  1  0  0  0  0
  4  5  1  0  0  0  0
  5  6  1  0  0  0  0
  6  7  1  0  0  0  0
  7  8  2  0  0  0  0
  8 38  1  0  0  0  0
  8  9  1  0  0  0  0
  9 39  1  0  0  0  0
  9 10  2  0  0  0  0
 10 40  1  0  0  0  0
 10 11  1  0  0  0  0
 11 41  1  0  0  0  0
 11 12  2  0  0  0  0
 12  7  1  0  0  0  0
 12 13  1  0  0  0  0
 13  5  2  0  0  0  0
 13 14  1  0  0  0  0
 14 42  1  0  0  0  0
 14 15  1  0  0  0  0
 15 43  1  0  0  0  0
 14 16  1  0  0  0  0
 16 17  2  0  0  0  0
 17 44  1  0  0  0  0
 17 18  1  0  0  0  0
 18 45  1  0  0  0  0
 18 19  2  0  0  0  0
 19 20  1  0  0  0  0
 20 46  1  0  0  0  0
 20 21  2  0  0  0  0
 21 16  1  0  0  0  0
 21 47  1  0  0  0  0
 19 22  1  0  0  0  0
 22 23  2  0  0  0  0
 23 48  1  0  0  0  0
 23 24  1  0  0  0  0
 24 49  1  0  0  0  0
 24 25  2  0  0  0  0
 25 26  1  0  0  0  0
 26 50  1  0  0  0  0
 25 27  1  0  0  0  0
 27 51  1  0  0  0  0
 27 28  2  0  0  0  0
 28 22  1  0  0  0  0
 28 52  1  0  0  0  0
M  END
>  <LOGBIO>
6.6400

>  <PRED_LOGBIO>
6.1300

>  <XV_RES>
0.7280

>  <WHL_TMPL>
3

>  <ANCH>
56-57;36-34

$$$$
ROW18
  -MTS-   01071502573D 0   0.00000     0.00000     0

 39 41  0  0  0  0  0  0  0  0999 V2000
    7.6510   -5.3200   -7.1820 C   0  0  0  0  0  0  0  0  0  0  0  0
    6.5430   -4.3630   -6.7520 C   0  0  0  0  0  0  0  0  0  0  0  0
    7.1220   -3.1410   -6.2870 O   0  0  0  0  0  0  0  0  0  0  0  0
    6.2900   -2.1670   -5.8620 C   0  0  0  0  0  0  0  0  0  0  0  0
    5.0830   -2.3440   -5.8810 O   0  0  0  0  0  0  0  0  0  0  0  0
    6.7860   -1.0140   -5.4220 N   0  0  0  0  0  0  0  0  0  0  0  0
    5.9140    0.0070   -4.9760 C   0  0  0  0  0  0  0  0  0  0  0  0
    5.4350    0.9620   -5.8800 C   0  0  0  0  0  0  0  0  0  0  0  0
    4.5720    1.9730   -5.4390 C   0  0  0  0  0  0  0  0  0  0  0  0
    4.1880    2.0280   -4.0940 C   0  0  0  0  0  0  0  0  0  0  0  0
    4.6680    1.0730   -3.1900 C   0  0  0  0  0  0  0  0  0  0  0  0
    4.2650    1.1290   -1.7670 C   0  0  0  0  0  0  0  0  0  0  0  0
    4.7090    0.2270   -0.8800 C   0  0  0  0  0  0  0  0  0  0  0  0
    5.6230   -0.8660   -1.2790 C   0  0  0  0  0  0  0  0  0  0  0  0
    6.0200   -1.6840   -0.4500 O   0  0  0  0  0  0  0  0  0  0  0  0
    6.0500   -0.9580   -2.6930 C   0  0  0  0  0  0  0  0  0  0  0  0
    6.8090   -1.8480   -3.0740 O   0  0  0  0  0  0  0  0  0  0  0  0
    5.5310    0.0620   -3.6310 C   0  0  0  0  0  0  0  0  0  0  0  0
    3.3520    2.2020   -1.3140 C   0  0  0  0  0  0  0  0  0  0  0  0
    3.8570    3.3920   -0.7750 C   0  0  0  0  0  0  0  0  0  0  0  0
    2.9880    4.4010   -0.3600 C   0  0  0  0  0  0  0  0  0  0  0  0
    1.6080    4.2280   -0.4820 C   0  0  0  0  0  0  0  0  0  0  0  0
    1.0830    3.0470   -1.0170 C   0  0  0  0  0  0  0  0  0  0  0  0
    1.9640    2.0420   -1.4300 C   0  0  0  0  0  0  0  0  0  0  0  0
    8.3020   -5.5260   -6.3350 H   0  0  0  0  0  0  0  0  0  0  0  0
    7.2100   -6.2500   -7.5350 H   0  0  0  0  0  0  0  0  0  0  0  0
    8.2310   -4.8670   -7.9830 H   0  0  0  0  0  0  0  0  0  0  0  0
    5.9630   -4.8170   -5.9510 H   0  0  0  0  0  0  0  0  0  0  0  0
    5.8920   -4.1580   -7.5990 H   0  0  0  0  0  0  0  0  0  0  0  0
    7.7850   -0.8670   -5.4060 H   0  0  0  0  0  0  0  0  0  0  0  0
    5.7300    0.9200   -6.9180 H   0  0  0  0  0  0  0  0  0  0  0  0
    4.2020    2.7090   -6.1370 H   0  0  0  0  0  0  0  0  0  0  0  0
    3.5230    2.8070   -3.7540 H   0  0  0  0  0  0  0  0  0  0  0  0
    4.3920    0.3010    0.1500 H   0  0  0  0  0  0  0  0  0  0  0  0
    4.9240    3.5290   -0.6800 H   0  0  0  0  0  0  0  0  0  0  0  0
    3.3830    5.3160    0.0560 H   0  0  0  0  0  0  0  0  0  0  0  0
    0.9400    5.0130   -0.1600 H   0  0  0  0  0  0  0  0  0  0  0  0
    0.0150    2.9130   -1.1100 H   0  0  0  0  0  0  0  0  0  0  0  0
    1.5680    1.1270   -1.8450 H   0  0  0  0  0  0  0  0  0  0  0  0
  1 25  1  0  0  0  0
  1 26  1  0  0  0  0
  1 27  1  0  0  0  0
  1  2  1  0  0  0  0
  2 28  1  0  0  0  0
  2 29  1  0  0  0  0
  2  3  1  0  0  0  0
  3  4  1  0  0  0  0
  4  5  2  0  0  0  0
  4  6  1  0  0  0  0
  6 30  1  0  0  0  0
  6  7  1  0  0  0  0
  7  8  2  0  0  0  0
  8 31  1  0  0  0  0
  8  9  1  0  0  0  0
  9 32  1  0  0  0  0
  9 10  2  0  0  0  0
 10 33  1  0  0  0  0
 10 11  1  0  0  0  0
 11 12  1  0  0  0  0
 12 13  2  0  0  0  0
 13 34  1  0  0  0  0
 13 14  1  0  0  0  0
 14 15  2  0  0  0  0
 14 16  1  0  0  0  0
 16 17  2  0  0  0  0
 16 18  1  0  0  0  0
 18  7  1  0  0  0  0
 18 11  2  0  0  0  0
 12 19  1  0  0  0  0
 19 20  2  0  0  0  0
 20 35  1  0  0  0  0
 20 21  1  0  0  0  0
 21 36  1  0  0  0  0
 21 22  2  0  0  0  0
 22 37  1  0  0  0  0
 22 23  1  0  0  0  0
 23 38  1  0  0  0  0
 23 24  2  0  0  0  0
 24 19  1  0  0  0  0
 24 39  1  0  0  0  0
M  END
>  <LOGBIO>
6.1900

>  <PRED_LOGBIO>
5.3200

>  <XV_RES>
1.0640

>  <WHL_TMPL>
1

>  <ANCH>
3-42;29-30

$$$$
ROW19
  -MTS-   01071502573D 0   0.00000     0.00000     0

 81 85  0  0  1  0  0  0  0  0999 V2000
    4.2850   -1.6710   -6.6580 C   0  0  0  0  0  0  0  0  0  0  0  0
    4.4360   -0.6700   -5.5170 C   0  0  0  0  0  0  0  0  0  0  0  0
    4.9010    0.6860   -6.0380 C   0  0  0  0  0  0  0  0  0  0  0  0
    5.4730   -1.2690   -4.5490 C   0  0  0  0  0  0  0  0  0  0  0  0
    5.5420   -0.4720   -3.2330 C   0  0  0  0  0  0  0  0  0  0  0  0
    4.1560   -0.3560   -2.5720 C   0  0  2  0  0  0  0  0  0  0  0  0
    4.2000    0.4300   -1.2480 C   0  0  0  0  0  0  0  0  0  0  0  0
    2.8090    0.4990   -0.5910 C   0  0  0  0  0  0  0  0  0  0  0  0
    1.7700    1.0990   -1.5580 C   0  0  2  0  0  0  0  0  0  0  0  0
    2.0940    2.5750   -1.7640 C   0  0  0  0  0  0  0  0  0  0  0  0
    1.7600    0.4060   -2.8990 C   0  0  0  0  0  0  0  0  0  0  0  0
    0.6330    0.0230   -3.5140 C   0  0  0  0  0  0  0  0  0  0  0  0
   -0.7390    0.2450   -2.9240 C   0  0  0  0  0  0  0  0  0  0  0  0
   -0.7460    1.2590   -1.7640 C   0  0  2  0  0  0  0  0  0  0  0  0
   -2.0970    1.2130   -1.0250 C   0  0  1  0  0  0  0  0  0  0  0  0
   -2.2680   -0.2000   -0.4750 C   0  0  0  0  0  0  0  0  0  0  0  0
   -3.2720    1.4810   -1.9820 C   0  0  0  0  0  0  0  0  0  0  0  0
   -4.6230    1.4360   -1.2430 C   0  0  0  0  0  0  0  0  0  0  0  0
   -4.6410    2.4020   -0.0440 C   0  0  2  0  0  0  0  0  0  0  0  0
   -5.8330    2.1100    0.6900 O   0  0  0  0  0  0  0  0  0  0  0  0
   -3.4650    2.1340    0.9130 C   0  0  0  0  0  0  0  0  0  0  0  0
   -3.4730    3.1570    2.0460 C   0  0  0  0  0  0  0  0  0  0  0  0
   -4.8940    2.0500    0.3720 C   0  0  0  0  0  0  0  0  0  0  0  0
   -2.1150    2.1800    0.1740 C   0  0  2  0  0  0  0  0  0  0  0  0
   -0.9390    1.9120    1.1320 C   0  0  0  0  0  0  0  0  0  0  0  0
    0.4110    1.9580    0.3920 C   0  0  0  0  0  0  0  0  0  0  0  0
    0.4300    0.9910   -0.8070 C   0  0  1  0  0  0  0  0  0  0  0  0
    0.2950   -0.4320   -0.2730 C   0  0  0  0  0  0  0  0  0  0  0  0
    3.1180    0.2420   -3.5390 C   0  0  2  0  0  0  0  0  0  0  0  0
    3.0500   -0.5550   -4.8550 C   0  0  0  0  0  0  0  0  0  0  0  0
    3.7020   -1.7580   -2.2420 C   0  0  0  0  0  0  0  0  0  0  0  0
    4.2410   -2.3780   -1.3410 O   0  0  0  0  0  0  0  0  0  0  0  0
    2.7210   -2.3130   -2.9300 O   0  0  0  0  0  0  0  0  0  0  0  0
    3.5110   -2.3930   -6.4070 H   0  0  0  0  0  0  0  0  0  0  0  0
    4.0070   -1.1440   -7.5690 H   0  0  0  0  0  0  0  0  0  0  0  0
    5.2290   -2.1900   -6.8130 H   0  0  0  0  0  0  0  0  0  0  0  0
    5.5400    0.5420   -6.9060 H   0  0  0  0  0  0  0  0  0  0  0  0
    5.4590    1.2020   -5.2590 H   0  0  0  0  0  0  0  0  0  0  0  0
    4.0360    1.2830   -6.3200 H   0  0  0  0  0  0  0  0  0  0  0  0
    6.4430   -1.1520   -5.0290 H   0  0  0  0  0  0  0  0  0  0  0  0
    5.1720   -2.2870   -4.3150 H   0  0  0  0  0  0  0  0  0  0  0  0
    5.8380    0.5400   -3.5030 H   0  0  0  0  0  0  0  0  0  0  0  0
    6.2020   -1.0010   -2.5490 H   0  0  0  0  0  0  0  0  0  0  0  0
    4.4680    1.4520   -1.5070 H   0  0  0  0  0  0  0  0  0  0  0  0
    4.8720   -0.0870   -0.5670 H   0  0  0  0  0  0  0  0  0  0  0  0
    2.8950    1.1970    0.2390 H   0  0  0  0  0  0  0  0  0  0  0  0
    2.4980   -0.5130   -0.3420 H   0  0  0  0  0  0  0  0  0  0  0  0
    2.6730    2.6950   -2.6780 H   0  0  0  0  0  0  0  0  0  0  0  0
    2.6710    2.9420   -0.9180 H   0  0  0  0  0  0  0  0  0  0  0  0
    1.1690    3.1420   -1.8450 H   0  0  0  0  0  0  0  0  0  0  0  0
    0.7090   -0.4670   -4.4730 H   0  0  0  0  0  0  0  0  0  0  0  0
   -1.0360   -0.7070   -2.4900 H   0  0  0  0  0  0  0  0  0  0  0  0
   -1.3880    0.6300   -3.7070 H   0  0  0  0  0  0  0  0  0  0  0  0
   -0.6230    2.2550   -2.1840 H   0  0  0  0  0  0  0  0  0  0  0  0
   -2.7880   -0.1560    0.4800 H   0  0  0  0  0  0  0  0  0  0  0  0
   -2.8490   -0.7940   -1.1770 H   0  0  0  0  0  0  0  0  0  0  0  0
   -1.2910   -0.6560   -0.3350 H   0  0  0  0  0  0  0  0  0  0  0  0
   -3.2840    0.6560   -2.6920 H   0  0  0  0  0  0  0  0  0  0  0  0
   -3.1490    2.4770   -2.4030 H   0  0  0  0  0  0  0  0  0  0  0  0
   -4.7120    0.4330   -0.8300 H   0  0  0  0  0  0  0  0  0  0  0  0
   -5.4020    1.7410   -1.9380 H   0  0  0  0  0  0  0  0  0  0  0  0
   -4.6190    3.4330   -0.3900 H   0  0  0  0  0  0  0  0  0  0  0  0
   -6.3910    1.4780    0.2100 H   0  0  0  0  0  0  0  0  0  0  0  0
   -4.4980    3.4020    2.3180 H   0  0  0  0  0  0  0  0  0  0  0  0
   -3.0290    4.0670    1.6480 H   0  0  0  0  0  0  0  0  0  0  0  0
   -2.9020    2.7160    2.8610 H   0  0  0  0  0  0  0  0  0  0  0  0
   -5.5840    1.9290    1.2040 H   0  0  0  0  0  0  0  0  0  0  0  0
   -5.1290    2.9660   -0.1650 H   0  0  0  0  0  0  0  0  0  0  0  0
   -4.9860    1.2010   -0.3020 H   0  0  0  0  0  0  0  0  0  0  0  0
   -1.9930    3.1870   -0.2180 H   0  0  0  0  0  0  0  0  0  0  0  0
   -1.0590    0.8910    1.4870 H   0  0  0  0  0  0  0  0  0  0  0  0
   -0.9360    2.6900    1.8930 H   0  0  0  0  0  0  0  0  0  0  0  0
    1.1570    1.5900    1.0940 H   0  0  0  0  0  0  0  0  0  0  0  0
    0.5590    2.9680    0.0170 H   0  0  0  0  0  0  0  0  0  0  0  0
    0.7220   -0.4870    0.7260 H   0  0  0  0  0  0  0  0  0  0  0  0
    0.8240   -1.1180   -0.9320 H   0  0  0  0  0  0  0  0  0  0  0  0
   -0.7570   -0.7060   -0.2330 H   0  0  0  0  0  0  0  0  0  0  0  0
    3.4710    1.2390   -3.7970 H   0  0  0  0  0  0  0  0  0  0  0  0
    2.7540   -1.5660   -4.5850 H   0  0  0  0  0  0  0  0  0  0  0  0
    2.3890   -0.0260   -5.5390 H   0  0  0  0  0  0  0  0  0  0  0  0
    2.5730   -3.2040   -2.5760 H   0  0  0  0  0  0  0  0  0  0  0  0
  1 34  1  0  0  0  0
  1 35  1  0  0  0  0
  1 36  1  0  0  0  0
  1  2  1  0  0  0  0
  2  3  1  0  0  0  0
  3 37  1  0  0  0  0
  3 38  1  0  0  0  0
  3 39  1  0  0  0  0
  2  4  1  0  0  0  0
  4 40  1  0  0  0  0
  4 41  1  0  0  0  0
  4  5  1  0  0  0  0
  5 42  1  0  0  0  0
  5 43  1  0  0  0  0
  5  6  1  0  0  0  0
  6  7  1  0  0  0  0
  7 44  1  0  0  0  0
  7 45  1  0  0  0  0
  7  8  1  0  0  0  0
  8 46  1  0  0  0  0
  8 47  1  0  0  0  0
  8  9  1  0  0  0  0
  9 10  1  0  0  0  0
 10 48  1  0  0  0  0
 10 49  1  0  0  0  0
 10 50  1  0  0  0  0
  9 11  1  0  0  0  0
 11 12  2  0  0  0  0
 12 51  1  0  0  0  0
 12 13  1  0  0  0  0
 13 52  1  0  0  0  0
 13 53  1  0  0  0  0
 13 14  1  0  0  0  0
 14 54  1  0  0  0  0
 14 15  1  0  0  0  0
 15 16  1  0  0  0  0
 16 55  1  0  0  0  0
 16 56  1  0  0  0  0
 16 57  1  0  0  0  0
 15 17  1  0  0  0  0
 17 58  1  0  0  0  0
 17 59  1  0  0  0  0
 17 18  1  0  0  0  0
 18 60  1  0  0  0  0
 18 61  1  0  0  0  0
 18 19  1  0  0  0  0
 19 62  1  0  0  0  0
 19 20  1  0  0  0  0
 20 63  1  0  0  0  0
 19 21  1  0  0  0  0
 21 22  1  0  0  0  0
 22 64  1  0  0  0  0
 22 65  1  0  0  0  0
 22 66  1  0  0  0  0
 21 23  1  0  0  0  0
 23 67  1  0  0  0  0
 23 68  1  0  0  0  0
 23 69  1  0  0  0  0
 21 24  1  0  0  0  0
 24 15  1  0  0  0  0
 24 70  1  0  0  0  0
 24 25  1  0  0  0  0
 25 71  1  0  0  0  0
 25 72  1  0  0  0  0
 25 26  1  0  0  0  0
 26 73  1  0  0  0  0
 26 74  1  0  0  0  0
 26 27  1  0  0  0  0
 27  9  1  0  0  0  0
 27 14  1  0  0  0  0
 27 28  1  0  0  0  0
 28 75  1  0  0  0  0
 28 76  1  0  0  0  0
 28 77  1  0  0  0  0
 11 29  1  0  0  0  0
 29  6  1  0  0  0  0
 29 78  1  0  0  0  0
 29 30  1  0  0  0  0
 30  2  1  0  0  0  0
 30 79  1  0  0  0  0
 30 80  1  0  0  0  0
  6 31  1  0  0  0  0
 31 32  2  0  0  0  0
 31 33  1  0  0  0  0
 33 81  1  0  0  0  0
M  END
>  <LOGBIO>
5.4100

>  <PRED_LOGBIO>
5.2800

>  <XV_RES>
0.1340

>  <WHL_TMPL>
1

>  <ANCH>
18-23;51-52

$$$$
ROW20
  -MTS-   01071502573D 0   0.00000     0.00000     0

 43 46  0  0  0  0  0  0  0  0999 V2000
   -5.6170   -1.2480   -1.3860 O   0  5  0  0  0  0  0  0  0  0  0  0
   -5.2610   -1.0960   -0.0820 N   0  3  0  0  0  0  0  0  0  0  0  0
   -6.1110   -0.7580    0.7580 O   0  0  0  0  0  0  0  0  0  0  0  0
   -3.9220   -1.3230    0.3170 C   0  0  0  0  0  0  0  0  0  0  0  0
   -3.5200   -2.6010    0.7210 C   0  0  0  0  0  0  0  0  0  0  0  0
   -2.1950   -2.8260    1.1150 C   0  0  0  0  0  0  0  0  0  0  0  0
   -1.2740   -1.7720    1.1060 C   0  0  0  0  0  0  0  0  0  0  0  0
    0.0650   -1.9210    1.4870 N   0  0  0  0  0  0  0  0  0  0  0  0
    0.8350   -0.8510    1.4350 C   0  0  0  0  0  0  0  0  0  0  0  0
    2.5520   -0.7520    1.8550 S   0  0  0  0  0  0  0  0  0  0  0  0
    3.6210   -0.9990    0.8020 C   0  0  0  0  0  0  0  0  0  0  0  0
    4.7840   -0.2310    0.6900 C   0  0  0  0  0  0  0  0  0  0  0  0
    5.7400   -0.5130   -0.2920 C   0  0  0  0  0  0  0  0  0  0  0  0
    5.5700   -1.5890   -1.1680 C   0  0  0  0  0  0  0  0  0  0  0  0
    6.5720   -1.8660   -2.2490 C   0  0  0  0  0  0  0  0  0  0  0  0
    6.3920   -2.9020   -3.0800 C   0  0  0  0  0  0  0  0  0  0  0  0
    7.3510   -3.2190   -4.1620 C   0  0  0  0  0  0  0  0  0  0  0  0
    8.3560   -2.5310   -4.3350 O   0  0  0  0  0  0  0  0  0  0  0  0
    7.0980   -4.2660   -4.9430 N   0  0  0  0  0  0  0  0  0  0  0  0
    6.0210   -5.0300   -4.7840 C   0  0  0  0  0  0  0  0  0  0  0  0
    5.8540   -5.9970   -5.5590 O   0  0  0  0  0  0  0  0  0  0  0  0
    5.1160   -4.8100   -3.8350 N   0  0  0  0  0  0  0  0  0  0  0  0
    5.2230   -3.8030   -2.9730 C   0  0  0  0  0  0  0  0  0  0  0  0
    4.3690   -3.6240   -2.1060 O   0  0  0  0  0  0  0  0  0  0  0  0
    4.4280   -2.3840   -1.0420 C   0  0  0  0  0  0  0  0  0  0  0  0
    3.4740   -2.0980   -0.0620 C   0  0  0  0  0  0  0  0  0  0  0  0
    2.3370   -2.9310    0.0630 N   0  3  0  0  0  0  0  0  0  0  0  0
    1.3070   -2.6760   -0.5810 O   0  0  0  0  0  0  0  0  0  0  0  0
    2.3730   -4.0110    0.8890 O   0  5  0  0  0  0  0  0  0  0  0  0
   -0.1980    0.4660    0.8590 S   0  0  0  0  0  0  0  0  0  0  0  0
   -1.6770   -0.4930    0.7020 C   0  0  0  0  0  0  0  0  0  0  0  0
   -3.0010   -0.2690    0.3080 C   0  0  0  0  0  0  0  0  0  0  0  0
   -6.5640   -1.0510   -1.4630 H   0  0  0  0  0  0  0  0  0  0  0  0
   -4.2300   -3.4140    0.7280 H   0  0  0  0  0  0  0  0  0  0  0  0
   -1.8840   -3.8120    1.4270 H   0  0  0  0  0  0  0  0  0  0  0  0
    4.9470    0.5910    1.3710 H   0  0  0  0  0  0  0  0  0  0  0  0
    6.6200    0.1080   -0.3740 H   0  0  0  0  0  0  0  0  0  0  0  0
    7.4380   -1.2300   -2.3580 H   0  0  0  0  0  0  0  0  0  0  0  0
    7.7470   -4.4880   -5.6840 H   0  0  0  0  0  0  0  0  0  0  0  0
    4.3200   -5.4280   -3.7670 H   0  0  0  0  0  0  0  0  0  0  0  0
    4.2820   -3.2240   -1.7050 H   0  0  0  0  0  0  0  0  0  0  0  0
    1.5120   -4.4540    0.8420 H   0  0  0  0  0  0  0  0  0  0  0  0
   -3.3120    0.7170   -0.0040 H   0  0  0  0  0  0  0  0  0  0  0  0
  1 33  1  0  0  0  0
  1  2  1  0  0  0  0
  2  3  2  0  0  0  0
  2  4  1  0  0  0  0
  4  5  2  0  0  0  0
  5 34  1  0  0  0  0
  5  6  1  0  0  0  0
  6 35  1  0  0  0  0
  6  7  2  0  0  0  0
  7  8  1  0  0  0  0
  8  9  2  0  0  0  0
  9 10  1  0  0  0  0
 10 11  1  0  0  0  0
 11 12  2  0  0  0  0
 12 36  1  0  0  0  0
 12 13  1  0  0  0  0
 13 37  1  0  0  0  0
 13 14  2  0  0  0  0
 14 15  1  0  0  0  0
 15 38  1  0  0  0  0
 15 16  2  0  0  0  0
 16 17  1  0  0  0  0
 17 18  2  0  0  0  0
 17 19  1  0  0  0  0
 19 39  1  0  0  0  0
 19 20  1  0  0  0  0
 20 21  2  0  0  0  0
 20 22  1  0  0  0  0
 22 40  1  0  0  0  0
 22 23  1  0  0  0  0
 23 16  1  0  0  0  0
 23 24  2  0  0  0  0
 14 25  1  0  0  0  0
 25 41  1  0  0  0  0
 25 26  2  0  0  0  0
 26 11  1  0  0  0  0
 26 27  1  0  0  0  0
 27 28  2  0  0  0  0
 27 29  1  0  0  0  0
 29 42  1  0  0  0  0
  9 30  1  0  0  0  0
 30 31  1  0  0  0  0
 31  7  1  0  0  0  0
 31 32  2  0  0  0  0
 32  4  1  0  0  0  0
 32 43  1  0  0  0  0
M  CHG  4   1  -1   2   1  27   1  29  -1
M  END
>  <LOGBIO>
5.3900

>  <PRED_LOGBIO>
6.3900

>  <XV_RES>
-0.4720

>  <WHL_TMPL>
3

>  <ANCH>
54-56;33-19

$$$$
ROW22
  -MTS-   01071502573D 0   0.00000     0.00000     0

 47 49  0  0  0  0  0  0  0  0999 V2000
    6.3460   -1.8050   -1.4000 C   0  0  0  0  0  0  0  0  0  0  0  0
    5.6120   -0.6110   -1.8560 C   0  0  0  0  0  0  0  0  0  0  0  0
    4.7550    0.2070   -1.1120 N   0  0  0  0  0  0  0  0  0  0  0  0
    4.1570    1.2020   -1.7410 C   0  0  0  0  0  0  0  0  0  0  0  0
    4.7270    1.0930   -3.4130 S   0  0  0  0  0  0  0  0  0  0  0  0
    5.7610   -0.3200   -3.1560 C   0  0  0  0  0  0  0  0  0  0  0  0
    6.5520   -0.8760   -4.2760 C   0  0  0  0  0  0  0  0  0  0  0  0
    8.0310   -0.9840   -3.9090 C   0  0  0  0  0  0  0  0  0  0  0  0
    8.8000   -1.5540   -5.0770 C   0  0  0  0  0  0  0  0  0  0  0  0
    9.3430   -0.6980   -6.0420 C   0  0  0  0  0  0  0  0  0  0  0  0
   10.0550   -1.2260   -7.1250 C   0  0  0  0  0  0  0  0  0  0  0  0
   10.2250   -2.6110   -7.2420 C   0  0  0  0  0  0  0  0  0  0  0  0
    9.6820   -3.4670   -6.2770 C   0  0  0  0  0  0  0  0  0  0  0  0
    8.9690   -2.9390   -5.1940 C   0  0  0  0  0  0  0  0  0  0  0  0
    9.8650   -4.9610   -6.4040 C   0  0  0  0  0  0  0  0  0  0  0  0
   11.0980   -5.2350   -7.0740 O   0  0  0  0  0  0  0  0  0  0  0  0
    9.8900   -5.5830   -5.0280 C   0  0  0  0  0  0  0  0  0  0  0  0
    9.7710   -4.8800   -4.0380 O   0  0  0  0  0  0  0  0  0  0  0  0
   10.0420   -6.8880   -4.8970 O   0  0  0  0  0  0  0  0  0  0  0  0
    8.7070   -5.5490   -7.2080 C   0  0  0  0  0  0  0  0  0  0  0  0
    7.5600   -5.2940   -6.5850 F   0  0  0  0  0  0  0  0  0  0  0  0
    8.8680   -6.8650   -7.3190 F   0  0  0  0  0  0  0  0  0  0  0  0
    8.6850   -5.0010   -8.4190 F   0  0  0  0  0  0  0  0  0  0  0  0
    3.3520    2.2020   -1.3140 C   0  0  0  0  0  0  0  0  0  0  0  0
    1.9640    2.0420   -1.4300 C   0  0  0  0  0  0  0  0  0  0  0  0
    1.0830    3.0470   -1.0170 C   0  0  0  0  0  0  0  0  0  0  0  0
    1.6080    4.2280   -0.4820 C   0  0  0  0  0  0  0  0  0  0  0  0
    0.5310    5.4930    0.0360 Cl  0  0  0  0  0  0  0  0  0  0  0  0
    2.9880    4.4010   -0.3600 C   0  0  0  0  0  0  0  0  0  0  0  0
    3.8570    3.3920   -0.7750 C   0  0  0  0  0  0  0  0  0  0  0  0
    5.6440   -2.5810   -1.1030 H   0  0  0  0  0  0  0  0  0  0  0  0
    6.8880   -2.1870   -2.2630 H   0  0  0  0  0  0  0  0  0  0  0  0
    6.9990   -1.4850   -0.5910 H   0  0  0  0  0  0  0  0  0  0  0  0
    6.4400   -0.2350   -5.1480 H   0  0  0  0  0  0  0  0  0  0  0  0
    6.1610   -1.8660   -4.5020 H   0  0  0  0  0  0  0  0  0  0  0  0
    8.1440   -1.6380   -3.0470 H   0  0  0  0  0  0  0  0  0  0  0  0
    8.4170    0.0040   -3.6680 H   0  0  0  0  0  0  0  0  0  0  0  0
    9.2120    0.3710   -5.9520 H   0  0  0  0  0  0  0  0  0  0  0  0
   10.4740   -0.5660   -7.8700 H   0  0  0  0  0  0  0  0  0  0  0  0
   10.7750   -3.0190   -8.0780 H   0  0  0  0  0  0  0  0  0  0  0  0
    8.5500   -3.5990   -4.4490 H   0  0  0  0  0  0  0  0  0  0  0  0
   11.2380   -6.1900   -7.1670 H   0  0  0  0  0  0  0  0  0  0  0  0
   10.0330   -7.0970   -3.9500 H   0  0  0  0  0  0  0  0  0  0  0  0
    1.5680    1.1270   -1.8450 H   0  0  0  0  0  0  0  0  0  0  0  0
    0.0150    2.9130   -1.1100 H   0  0  0  0  0  0  0  0  0  0  0  0
    3.3830    5.3160    0.0560 H   0  0  0  0  0  0  0  0  0  0  0  0
    4.9240    3.5290   -0.6800 H   0  0  0  0  0  0  0  0  0  0  0  0
  1 31  1  0  0  0  0
  1 32  1  0  0  0  0
  1 33  1  0  0  0  0
  1  2  1  0  0  0  0
  2  3  1  0  0  0  0
  3  4  2  0  0  0  0
  4  5  1  0  0  0  0
  5  6  1  0  0  0  0
  6  2  2  0  0  0  0
  6  7  1  0  0  0  0
  7 34  1  0  0  0  0
  7 35  1  0  0  0  0
  7  8  1  0  0  0  0
  8 36  1  0  0  0  0
  8 37  1  0  0  0  0
  8  9  1  0  0  0  0
  9 10  2  0  0  0  0
 10 38  1  0  0  0  0
 10 11  1  0  0  0  0
 11 39  1  0  0  0  0
 11 12  2  0  0  0  0
 12 40  1  0  0  0  0
 12 13  1  0  0  0  0
 13 14  2  0  0  0  0
 14  9  1  0  0  0  0
 14 41  1  0  0  0  0
 13 15  1  0  0  0  0
 15 16  1  0  0  0  0
 16 42  1  0  0  0  0
 15 17  1  0  0  0  0
 17 18  2  0  0  0  0
 17 19  1  0  0  0  0
 19 43  1  0  0  0  0
 15 20  1  0  0  0  0
 20 21  1  0  0  0  0
 20 22  1  0  0  0  0
 20 23  1  0  0  0  0
  4 24  1  0  0  0  0
 24 25  2  0  0  0  0
 25 44  1  0  0  0  0
 25 26  1  0  0  0  0
 26 45  1  0  0  0  0
 26 27  2  0  0  0  0
 27 28  1  0  0  0  0
 27 29  1  0  0  0  0
 29 46  1  0  0  0  0
 29 30  2  0  0  0  0
 30 24  1  0  0  0  0
 30 47  1  0  0  0  0
M  END
>  <LOGBIO>
5.4900

>  <PRED_LOGBIO>
5.2200

>  <XV_RES>
0.3490

>  <WHL_TMPL>
1

>  <ANCH>
1-46;8-9

$$$$
ROW23
  -MTS-   01071502573D 0   0.00000     0.00000     0

 82 86  0  0  1  0  0  0  0  0999 V2000
    6.1160    2.7500   -1.5510 C   0  0  0  0  0  0  0  0  0  0  0  0
    5.5680    1.3820   -1.8800 C   0  0  0  0  0  0  0  0  0  0  0  0
    4.2550    1.1400   -1.7620 C   0  0  0  0  0  0  0  0  0  0  0  0
    3.3240    2.2350   -1.3000 C   0  0  2  0  0  0  0  0  0  0  0  0
    1.8660    1.8590   -1.6250 C   0  0  0  0  0  0  0  0  0  0  0  0
    1.1490    2.3530   -0.3550 C   0  0  2  0  0  0  0  0  0  0  0  0
    0.4720    3.5920   -0.5800 O   0  0  0  0  0  0  0  0  0  0  0  0
    0.1850    1.2520    0.0850 C   0  0  1  0  0  0  0  0  0  0  0  0
    0.7950    0.4550    1.2530 C   0  0  0  0  0  0  0  0  0  0  0  0
   -0.1560    0.6120    2.4540 C   0  0  0  0  0  0  0  0  0  0  0  0
   -1.5020    1.0150    1.8230 C   0  0  2  0  0  0  0  0  0  0  0  0
   -2.1260   -0.2990    1.3630 C   0  0  0  0  0  0  0  0  0  0  0  0
   -1.1250    1.8750    0.6030 C   0  0  2  0  0  0  0  0  0  0  0  0
   -2.3470    2.1520   -0.2910 C   0  0  0  0  0  0  0  0  0  0  0  0
   -3.4990    2.7860    0.5110 C   0  0  0  0  0  0  0  0  0  0  0  0
   -3.8770    1.9260    1.7310 C   0  0  2  0  0  0  0  0  0  0  0  0
   -5.0290    2.5600    2.5320 C   0  0  1  0  0  0  0  0  0  0  0  0
   -4.5240    3.9240    2.9920 C   0  0  0  0  0  0  0  0  0  0  0  0
   -6.2520    2.8360    1.6380 C   0  0  0  0  0  0  0  0  0  0  0  0
   -7.4040    3.4700    2.4390 C   0  0  0  0  0  0  0  0  0  0  0  0
   -7.7810    2.6100    3.6590 C   0  0  2  0  0  0  0  0  0  0  0  0
   -8.7780    3.2920    4.4250 O   0  0  0  0  0  0  0  0  0  0  0  0
   -6.5590    2.3330    4.5540 C   0  0  0  0  0  0  0  0  0  0  0  0
   -6.9550    1.4180    5.7090 C   0  0  0  0  0  0  0  0  0  0  0  0
   -6.0870    3.6300    5.2060 C   0  0  0  0  0  0  0  0  0  0  0  0
   -5.4070    1.6990    3.7520 C   0  0  2  0  0  0  0  0  0  0  0  0
   -4.1840    1.4230    4.6460 C   0  0  0  0  0  0  0  0  0  0  0  0
   -3.0320    0.7890    3.8450 C   0  0  0  0  0  0  0  0  0  0  0  0
   -2.6540    1.6490    2.6250 C   0  0  1  0  0  0  0  0  0  0  0  0
   -2.1090    2.9600    3.1840 C   0  0  0  0  0  0  0  0  0  0  0  0
    2.2160    2.4740    0.7060 C   0  0  0  0  0  0  0  0  0  0  0  0
    2.0200    2.6110    1.8770 O   0  0  0  0  0  0  0  0  0  0  0  0
    3.4280    2.4010    0.1160 O   0  0  0  0  0  0  0  0  0  0  0  0
    6.4990    0.2870   -2.3420 C   0  0  0  0  0  0  0  0  0  0  0  0
    5.8970    2.9880   -0.5120 H   0  0  0  0  0  0  0  0  0  0  0  0
    7.1930    2.7560   -1.7050 H   0  0  0  0  0  0  0  0  0  0  0  0
    5.6520    3.4920   -2.1980 H   0  0  0  0  0  0  0  0  0  0  0  0
    3.8630    0.1620   -1.9970 H   0  0  0  0  0  0  0  0  0  0  0  0
    3.5740    3.1620   -1.8120 H   0  0  0  0  0  0  0  0  0  0  0  0
    1.7890    0.7750   -1.6670 H   0  0  0  0  0  0  0  0  0  0  0  0
    1.5250    2.4340   -2.4830 H   0  0  0  0  0  0  0  0  0  0  0  0
    0.1920    3.9930    0.2580 H   0  0  0  0  0  0  0  0  0  0  0  0
   -0.0250    0.5860   -0.7490 H   0  0  0  0  0  0  0  0  0  0  0  0
    0.8600   -0.5960    0.9800 H   0  0  0  0  0  0  0  0  0  0  0  0
    1.7680    0.8710    1.5070 H   0  0  0  0  0  0  0  0  0  0  0  0
    0.2010    1.3770    3.1410 H   0  0  0  0  0  0  0  0  0  0  0  0
   -0.2460   -0.3190    3.0090 H   0  0  0  0  0  0  0  0  0  0  0  0
   -2.6400   -0.1450    0.4160 H   0  0  0  0  0  0  0  0  0  0  0  0
   -1.3460   -1.0460    1.2340 H   0  0  0  0  0  0  0  0  0  0  0  0
   -2.8390   -0.6440    2.1100 H   0  0  0  0  0  0  0  0  0  0  0  0
   -0.8410    2.8440    1.0110 H   0  0  0  0  0  0  0  0  0  0  0  0
   -2.6880    1.2200   -0.7380 H   0  0  0  0  0  0  0  0  0  0  0  0
   -2.0610    2.8190   -1.1010 H   0  0  0  0  0  0  0  0  0  0  0  0
   -3.2050    3.7780    0.8450 H   0  0  0  0  0  0  0  0  0  0  0  0
   -4.3690    2.9010   -0.1330 H   0  0  0  0  0  0  0  0  0  0  0  0
   -4.2300    0.9670    1.3560 H   0  0  0  0  0  0  0  0  0  0  0  0
   -4.9980    4.1880    3.9350 H   0  0  0  0  0  0  0  0  0  0  0  0
   -4.7680    4.6730    2.2410 H   0  0  0  0  0  0  0  0  0  0  0  0
   -3.4450    3.8850    3.1260 H   0  0  0  0  0  0  0  0  0  0  0  0
   -6.5910    1.9040    1.1910 H   0  0  0  0  0  0  0  0  0  0  0  0
   -5.9640    3.5030    0.8280 H   0  0  0  0  0  0  0  0  0  0  0  0
   -7.1090    4.4630    2.7730 H   0  0  0  0  0  0  0  0  0  0  0  0
   -8.2720    3.5860    1.7940 H   0  0  0  0  0  0  0  0  0  0  0  0
   -8.1940    1.6640    3.3150 H   0  0  0  0  0  0  0  0  0  0  0  0
   -9.6700    3.0550    4.1260 H   0  0  0  0  0  0  0  0  0  0  0  0
   -6.7660    0.3830    5.4320 H   0  0  0  0  0  0  0  0  0  0  0  0
   -6.3680    1.6710    6.5890 H   0  0  0  0  0  0  0  0  0  0  0  0
   -8.0130    1.5480    5.9280 H   0  0  0  0  0  0  0  0  0  0  0  0
   -6.6360    3.7910    6.1310 H   0  0  0  0  0  0  0  0  0  0  0  0
   -6.2650    4.4620    4.5290 H   0  0  0  0  0  0  0  0  0  0  0  0
   -5.0230    3.5600    5.4230 H   0  0  0  0  0  0  0  0  0  0  0  0
   -5.7600    0.7410    3.3780 H   0  0  0  0  0  0  0  0  0  0  0  0
   -3.8430    2.3540    5.0930 H   0  0  0  0  0  0  0  0  0  0  0  0
   -4.4710    0.7550    5.4570 H   0  0  0  0  0  0  0  0  0  0  0  0
   -3.3260   -0.2040    3.5100 H   0  0  0  0  0  0  0  0  0  0  0  0
   -2.1620    0.6730    4.4890 H   0  0  0  0  0  0  0  0  0  0  0  0
   -1.0380    2.8650    3.3520 H   0  0  0  0  0  0  0  0  0  0  0  0
   -2.2950    3.7630    2.4740 H   0  0  0  0  0  0  0  0  0  0  0  0
   -2.6050    3.1860    4.1260 H   0  0  0  0  0  0  0  0  0  0  0  0
    6.2030   -0.0460   -3.3340 H   0  0  0  0  0  0  0  0  0  0  0  0
    7.5170    0.6680   -2.3760 H   0  0  0  0  0  0  0  0  0  0  0  0
    6.4470   -0.5490   -1.6480 H   0  0  0  0  0  0  0  0  0  0  0  0
  1 35  1  0  0  0  0
  1 36  1  0  0  0  0
  1 37  1  0  0  0  0
  1  2  1  0  0  0  0
  2  3  2  0  0  0  0
  3 38  1  0  0  0  0
  3  4  1  0  0  0  0
  4 39  1  0  0  0  0
  4  5  1  0  0  0  0
  5 40  1  0  0  0  0
  5 41  1  0  0  0  0
  5  6  1  0  0  0  0
  6  7  1  0  0  0  0
  7 42  1  0  0  0  0
  6  8  1  0  0  0  0
  8 43  1  0  0  0  0
  8  9  1  0  0  0  0
  9 44  1  0  0  0  0
  9 45  1  0  0  0  0
  9 10  1  0  0  0  0
 10 46  1  0  0  0  0
 10 47  1  0  0  0  0
 10 11  1  0  0  0  0
 11 12  1  0  0  0  0
 12 48  1  0  0  0  0
 12 49  1  0  0  0  0
 12 50  1  0  0  0  0
 11 13  1  0  0  0  0
 13  8  1  0  0  0  0
 13 51  1  0  0  0  0
 13 14  1  0  0  0  0
 14 52  1  0  0  0  0
 14 53  1  0  0  0  0
 14 15  1  0  0  0  0
 15 54  1  0  0  0  0
 15 55  1  0  0  0  0
 15 16  1  0  0  0  0
 16 56  1  0  0  0  0
 16 17  1  0  0  0  0
 17 18  1  0  0  0  0
 18 57  1  0  0  0  0
 18 58  1  0  0  0  0
 18 59  1  0  0  0  0
 17 19  1  0  0  0  0
 19 60  1  0  0  0  0
 19 61  1  0  0  0  0
 19 20  1  0  0  0  0
 20 62  1  0  0  0  0
 20 63  1  0  0  0  0
 20 21  1  0  0  0  0
 21 64  1  0  0  0  0
 21 22  1  0  0  0  0
 22 65  1  0  0  0  0
 21 23  1  0  0  0  0
 23 24  1  0  0  0  0
 24 66  1  0  0  0  0
 24 67  1  0  0  0  0
 24 68  1  0  0  0  0
 23 25  1  0  0  0  0
 25 69  1  0  0  0  0
 25 70  1  0  0  0  0
 25 71  1  0  0  0  0
 23 26  1  0  0  0  0
 26 17  1  0  0  0  0
 26 72  1  0  0  0  0
 26 27  1  0  0  0  0
 27 73  1  0  0  0  0
 27 74  1  0  0  0  0
 27 28  1  0  0  0  0
 28 75  1  0  0  0  0
 28 76  1  0  0  0  0
 28 29  1  0  0  0  0
 29 11  1  0  0  0  0
 29 16  1  0  0  0  0
 29 30  1  0  0  0  0
 30 77  1  0  0  0  0
 30 78  1  0  0  0  0
 30 79  1  0  0  0  0
  6 31  1  0  0  0  0
 31 32  2  0  0  0  0
 31 33  1  0  0  0  0
 33  4  1  0  0  0  0
  2 34  1  0  0  0  0
 34 80  1  0  0  0  0
 34 81  1  0  0  0  0
 34 82  1  0  0  0  0
M  END
>  <LOGBIO>
4.5600

>  <PRED_LOGBIO>
5.3200

>  <XV_RES>
-1.2680

>  <WHL_TMPL>
1

>  <ANCH>
2-3;6-8

$$$$
ROW24
  -MTS-   01071502573D 0   0.00000     0.00000     0

 53 57  0  0  0  0  0  0  0  0999 V2000
    7.7760   -0.9920   -4.0210 O   0  0  0  0  0  0  0  0  0  0  0  0
    6.5320   -0.8620   -4.2500 C   0  0  0  0  0  0  0  0  0  0  0  0
    5.9150   -1.2200   -5.2990 O   0  0  0  0  0  0  0  0  0  0  0  0
    5.9350   -0.2120   -3.1450 C   0  0  0  0  0  0  0  0  0  0  0  0
    5.2370    0.9040   -3.6220 C   0  0  0  0  0  0  0  0  0  0  0  0
    4.2670    1.5190   -2.8210 C   0  0  0  0  0  0  0  0  0  0  0  0
    3.9960    1.0180   -1.5420 C   0  0  0  0  0  0  0  0  0  0  0  0
    4.6940   -0.0980   -1.0650 C   0  0  0  0  0  0  0  0  0  0  0  0
    5.6630   -0.7130   -1.8670 C   0  0  0  0  0  0  0  0  0  0  0  0
    6.3460   -1.8050   -1.4000 O   0  0  0  0  0  0  0  0  0  0  0  0
    3.3420    2.2130   -1.3090 C   0  0  0  0  0  0  0  0  0  0  0  0
    3.3940    3.5450   -1.7140 O   0  0  0  0  0  0  0  0  0  0  0  0
    2.3740    4.2430   -1.0710 C   0  0  0  0  0  0  0  0  0  0  0  0
    2.0840    5.6860   -1.2280 C   0  0  0  0  0  0  0  0  0  0  0  0
    1.2350    6.0990   -2.1780 C   0  0  0  0  0  0  0  0  0  0  0  0
    0.7310    7.7520   -2.5610 S   0  0  0  0  0  0  0  0  0  0  0  0
   -0.3500    7.3240   -3.8950 C   0  0  0  0  0  0  0  0  0  0  0  0
   -1.0660    8.1510   -4.6350 N   0  0  0  0  0  0  0  0  0  0  0  0
   -1.9370    7.8850   -5.6990 C   0  0  0  0  0  0  0  0  0  0  0  0
   -3.2950    7.6520   -5.4500 C   0  0  0  0  0  0  0  0  0  0  0  0
   -4.1650    7.3870   -6.5140 C   0  0  0  0  0  0  0  0  0  0  0  0
   -3.6780    7.3550   -7.8260 C   0  0  0  0  0  0  0  0  0  0  0  0
   -2.3200    7.5880   -8.0750 C   0  0  0  0  0  0  0  0  0  0  0  0
   -1.4500    7.8530   -7.0110 C   0  0  0  0  0  0  0  0  0  0  0  0
   -0.2930    5.9600   -4.0040 N   0  0  0  0  0  0  0  0  0  0  0  0
    0.4900    5.2870   -3.1650 C   0  0  0  0  0  0  0  0  0  0  0  0
    0.5880    4.0610   -3.2070 O   0  0  0  0  0  0  0  0  0  0  0  0
   -1.0510    5.2800   -4.9870 C   0  0  0  0  0  0  0  0  0  0  0  0
   -0.4050    4.5020   -5.9540 C   0  0  0  0  0  0  0  0  0  0  0  0
   -1.1540    3.8300   -6.9270 C   0  0  0  0  0  0  0  0  0  0  0  0
   -2.5500    3.9370   -6.9320 C   0  0  0  0  0  0  0  0  0  0  0  0
   -3.1960    4.7150   -5.9650 C   0  0  0  0  0  0  0  0  0  0  0  0
   -2.4470    5.3870   -4.9920 C   0  0  0  0  0  0  0  0  0  0  0  0
    1.6980    3.3910   -0.2880 C   0  0  0  0  0  0  0  0  0  0  0  0
    2.3310    2.0620   -0.4430 C   0  0  0  0  0  0  0  0  0  0  0  0
    7.8770   -1.4680   -3.1820 H   0  0  0  0  0  0  0  0  0  0  0  0
    5.4460    1.2910   -4.6090 H   0  0  0  0  0  0  0  0  0  0  0  0
    3.7290    2.3800   -3.1890 H   0  0  0  0  0  0  0  0  0  0  0  0
    4.4840   -0.4850   -0.0790 H   0  0  0  0  0  0  0  0  0  0  0  0
    5.6950   -2.4660   -1.1170 H   0  0  0  0  0  0  0  0  0  0  0  0
    2.5570    6.4050   -0.5760 H   0  0  0  0  0  0  0  0  0  0  0  0
   -3.6700    7.6770   -4.4380 H   0  0  0  0  0  0  0  0  0  0  0  0
   -5.2130    7.2070   -6.3220 H   0  0  0  0  0  0  0  0  0  0  0  0
   -4.3500    7.1500   -8.6460 H   0  0  0  0  0  0  0  0  0  0  0  0
   -1.9450    7.5630   -9.0870 H   0  0  0  0  0  0  0  0  0  0  0  0
   -0.4020    8.0330   -7.2030 H   0  0  0  0  0  0  0  0  0  0  0  0
    0.6720    4.4190   -5.9500 H   0  0  0  0  0  0  0  0  0  0  0  0
   -0.6560    3.2290   -7.6740 H   0  0  0  0  0  0  0  0  0  0  0  0
   -3.1290    3.4180   -7.6830 H   0  0  0  0  0  0  0  0  0  0  0  0
   -4.2730    4.7980   -5.9690 H   0  0  0  0  0  0  0  0  0  0  0  0
   -2.9450    5.9880   -4.2460 H   0  0  0  0  0  0  0  0  0  0  0  0
    0.8510    3.6300    0.3380 H   0  0  0  0  0  0  0  0  0  0  0  0
    2.0350    1.1470    0.0480 H   0  0  0  0  0  0  0  0  0  0  0  0
  1 36  1  0  0  0  0
  1  2  1  0  0  0  0
  2  3  2  0  0  0  0
  2  4  1  0  0  0  0
  4  5  2  0  0  0  0
  5 37  1  0  0  0  0
  5  6  1  0  0  0  0
  6 38  1  0  0  0  0
  6  7  2  0  0  0  0
  7  8  1  0  0  0  0
  8 39  1  0  0  0  0
  8  9  2  0  0  0  0
  9  4  1  0  0  0  0
  9 10  1  0  0  0  0
 10 40  1  0  0  0  0
  7 11  1  0  0  0  0
 11 12  1  0  0  0  0
 12 13  1  0  0  0  0
 13 14  1  0  0  0  0
 14 41  1  0  0  0  0
 14 15  2  0  0  0  0
 15 16  1  0  0  0  0
 16 17  1  0  0  0  0
 17 18  2  0  0  0  0
 18 19  1  0  0  0  0
 19 20  2  0  0  0  0
 20 42  1  0  0  0  0
 20 21  1  0  0  0  0
 21 43  1  0  0  0  0
 21 22  2  0  0  0  0
 22 44  1  0  0  0  0
 22 23  1  0  0  0  0
 23 45  1  0  0  0  0
 23 24  2  0  0  0  0
 24 19  1  0  0  0  0
 24 46  1  0  0  0  0
 17 25  1  0  0  0  0
 25 26  1  0  0  0  0
 26 15  1  0  0  0  0
 26 27  2  0  0  0  0
 25 28  1  0  0  0  0
 28 29  2  0  0  0  0
 29 47  1  0  0  0  0
 29 30  1  0  0  0  0
 30 48  1  0  0  0  0
 30 31  2  0  0  0  0
 31 49  1  0  0  0  0
 31 32  1  0  0  0  0
 32 50  1  0  0  0  0
 32 33  2  0  0  0  0
 33 28  1  0  0  0  0
 33 51  1  0  0  0  0
 13 34  2  0  0  0  0
 34 52  1  0  0  0  0
 34 35  1  0  0  0  0
 35 11  2  0  0  0  0
 35 53  1  0  0  0  0
M  END
>  <LOGBIO>
5.0500

>  <PRED_LOGBIO>
5.1000

>  <XV_RES>
-0.3220

>  <WHL_TMPL>
1

>  <ANCH>
45-50;13-14

$$$$
ROW25
  -MTS-   01071502573D 0   0.00000     0.00000     0

 95100  0  0  1  0  0  0  0  0999 V2000
    4.2850   -1.6710   -6.6580 C   0  0  0  0  0  0  0  0  0  0  0  0
    4.4360   -0.6700   -5.5170 C   0  0  0  0  0  0  0  0  0  0  0  0
    4.9010    0.6860   -6.0380 C   0  0  0  0  0  0  0  0  0  0  0  0
    5.4730   -1.2690   -4.5490 C   0  0  0  0  0  0  0  0  0  0  0  0
    5.5420   -0.4720   -3.2330 C   0  0  0  0  0  0  0  0  0  0  0  0
    4.1560   -0.3560   -2.5720 C   0  0  2  0  0  0  0  0  0  0  0  0
    4.2000    0.4300   -1.2480 C   0  0  0  0  0  0  0  0  0  0  0  0
    2.8090    0.4990   -0.5910 C   0  0  0  0  0  0  0  0  0  0  0  0
    1.7700    1.0990   -1.5580 C   0  0  2  0  0  0  0  0  0  0  0  0
    2.0940    2.5750   -1.7640 C   0  0  0  0  0  0  0  0  0  0  0  0
    1.7600    0.4060   -2.8990 C   0  0  0  0  0  0  0  0  0  0  0  0
    0.6330    0.0230   -3.5140 C   0  0  0  0  0  0  0  0  0  0  0  0
   -0.7390    0.2450   -2.9240 C   0  0  0  0  0  0  0  0  0  0  0  0
   -0.7460    1.2590   -1.7640 C   0  0  2  0  0  0  0  0  0  0  0  0
   -2.0970    1.2130   -1.0250 C   0  0  1  0  0  0  0  0  0  0  0  0
   -2.2680   -0.2000   -0.4750 C   0  0  0  0  0  0  0  0  0  0  0  0
   -3.2720    1.4810   -1.9820 C   0  0  0  0  0  0  0  0  0  0  0  0
   -4.6230    1.4360   -1.2430 C   0  0  0  0  0  0  0  0  0  0  0  0
   -4.6410    2.4020   -0.0440 C   0  0  2  0  0  0  0  0  0  0  0  0
   -5.8330    2.1100    0.6900 O   0  0  0  0  0  0  0  0  0  0  0  0
   -3.4650    2.1340    0.9130 C   0  0  0  0  0  0  0  0  0  0  0  0
   -3.4730    3.1570    2.0460 C   0  0  0  0  0  0  0  0  0  0  0  0
   -4.8940    2.0500    0.3720 C   0  0  0  0  0  0  0  0  0  0  0  0
   -2.1150    2.1800    0.1740 C   0  0  2  0  0  0  0  0  0  0  0  0
   -0.9390    1.9120    1.1320 C   0  0  0  0  0  0  0  0  0  0  0  0
    0.4110    1.9580    0.3920 C   0  0  0  0  0  0  0  0  0  0  0  0
    0.4300    0.9910   -0.8070 C   0  0  1  0  0  0  0  0  0  0  0  0
    0.2950   -0.4320   -0.2730 C   0  0  0  0  0  0  0  0  0  0  0  0
    3.1180    0.2420   -3.5390 C   0  0  2  0  0  0  0  0  0  0  0  0
    3.0500   -0.5550   -4.8550 C   0  0  0  0  0  0  0  0  0  0  0  0
    3.7020   -1.7580   -2.2420 C   0  0  0  0  0  0  0  0  0  0  0  0
    4.2450   -2.3830   -1.3330 O   0  0  0  0  0  0  0  0  0  0  0  0
    2.7130   -2.3170   -2.9350 N   0  0  0  0  0  0  0  0  0  0  0  0
    2.2710   -3.6810   -2.6140 C   0  0  0  0  0  0  0  0  0  0  0  0
    1.1450   -4.0760   -3.5400 C   0  0  0  0  0  0  0  0  0  0  0  0
    1.4280   -4.7060   -4.7580 C   0  0  0  0  0  0  0  0  0  0  0  0
    0.3840   -5.0720   -5.6160 C   0  0  0  0  0  0  0  0  0  0  0  0
   -0.9430   -4.8080   -5.2570 C   0  0  0  0  0  0  0  0  0  0  0  0
   -1.2260   -4.1790   -4.0390 C   0  0  0  0  0  0  0  0  0  0  0  0
   -0.1820   -3.8130   -3.1800 C   0  0  0  0  0  0  0  0  0  0  0  0
    3.5110   -2.3930   -6.4070 H   0  0  0  0  0  0  0  0  0  0  0  0
    4.0070   -1.1440   -7.5690 H   0  0  0  0  0  0  0  0  0  0  0  0
    5.2290   -2.1900   -6.8130 H   0  0  0  0  0  0  0  0  0  0  0  0
    5.5400    0.5420   -6.9060 H   0  0  0  0  0  0  0  0  0  0  0  0
    5.4590    1.2020   -5.2590 H   0  0  0  0  0  0  0  0  0  0  0  0
    4.0360    1.2830   -6.3200 H   0  0  0  0  0  0  0  0  0  0  0  0
    6.4430   -1.1520   -5.0290 H   0  0  0  0  0  0  0  0  0  0  0  0
    5.1720   -2.2870   -4.3150 H   0  0  0  0  0  0  0  0  0  0  0  0
    5.8380    0.5400   -3.5030 H   0  0  0  0  0  0  0  0  0  0  0  0
    6.2020   -1.0010   -2.5490 H   0  0  0  0  0  0  0  0  0  0  0  0
    4.4680    1.4520   -1.5070 H   0  0  0  0  0  0  0  0  0  0  0  0
    4.8720   -0.0870   -0.5670 H   0  0  0  0  0  0  0  0  0  0  0  0
    2.8950    1.1970    0.2390 H   0  0  0  0  0  0  0  0  0  0  0  0
    2.4980   -0.5130   -0.3420 H   0  0  0  0  0  0  0  0  0  0  0  0
    2.6730    2.6950   -2.6780 H   0  0  0  0  0  0  0  0  0  0  0  0
    2.6710    2.9420   -0.9180 H   0  0  0  0  0  0  0  0  0  0  0  0
    1.1690    3.1420   -1.8450 H   0  0  0  0  0  0  0  0  0  0  0  0
    0.7090   -0.4670   -4.4730 H   0  0  0  0  0  0  0  0  0  0  0  0
   -1.0360   -0.7070   -2.4900 H   0  0  0  0  0  0  0  0  0  0  0  0
   -1.3880    0.6300   -3.7070 H   0  0  0  0  0  0  0  0  0  0  0  0
   -0.6230    2.2550   -2.1840 H   0  0  0  0  0  0  0  0  0  0  0  0
   -2.7880   -0.1560    0.4800 H   0  0  0  0  0  0  0  0  0  0  0  0
   -2.8490   -0.7940   -1.1770 H   0  0  0  0  0  0  0  0  0  0  0  0
   -1.2910   -0.6560   -0.3350 H   0  0  0  0  0  0  0  0  0  0  0  0
   -3.2840    0.6560   -2.6920 H   0  0  0  0  0  0  0  0  0  0  0  0
   -3.1490    2.4770   -2.4030 H   0  0  0  0  0  0  0  0  0  0  0  0
   -4.7120    0.4330   -0.8300 H   0  0  0  0  0  0  0  0  0  0  0  0
   -5.4020    1.7410   -1.9380 H   0  0  0  0  0  0  0  0  0  0  0  0
   -4.6190    3.4330   -0.3900 H   0  0  0  0  0  0  0  0  0  0  0  0
   -6.3910    1.4780    0.2100 H   0  0  0  0  0  0  0  0  0  0  0  0
   -4.4980    3.4020    2.3180 H   0  0  0  0  0  0  0  0  0  0  0  0
   -3.0290    4.0670    1.6480 H   0  0  0  0  0  0  0  0  0  0  0  0
   -2.9020    2.7160    2.8610 H   0  0  0  0  0  0  0  0  0  0  0  0
   -5.5840    1.9290    1.2040 H   0  0  0  0  0  0  0  0  0  0  0  0
   -5.1290    2.9660   -0.1650 H   0  0  0  0  0  0  0  0  0  0  0  0
   -4.9860    1.2010   -0.3020 H   0  0  0  0  0  0  0  0  0  0  0  0
   -1.9930    3.1870   -0.2180 H   0  0  0  0  0  0  0  0  0  0  0  0
   -1.0590    0.8910    1.4870 H   0  0  0  0  0  0  0  0  0  0  0  0
   -0.9360    2.6900    1.8930 H   0  0  0  0  0  0  0  0  0  0  0  0
    1.1570    1.5900    1.0940 H   0  0  0  0  0  0  0  0  0  0  0  0
    0.5590    2.9680    0.0170 H   0  0  0  0  0  0  0  0  0  0  0  0
    0.7220   -0.4870    0.7260 H   0  0  0  0  0  0  0  0  0  0  0  0
    0.8240   -1.1180   -0.9320 H   0  0  0  0  0  0  0  0  0  0  0  0
   -0.7570   -0.7060   -0.2330 H   0  0  0  0  0  0  0  0  0  0  0  0
    3.4710    1.2390   -3.7970 H   0  0  0  0  0  0  0  0  0  0  0  0
    2.7540   -1.5660   -4.5850 H   0  0  0  0  0  0  0  0  0  0  0  0
    2.3890   -0.0260   -5.5390 H   0  0  0  0  0  0  0  0  0  0  0  0
    2.2660   -1.8030   -3.6810 H   0  0  0  0  0  0  0  0  0  0  0  0
    1.9230   -3.7170   -1.5840 H   0  0  0  0  0  0  0  0  0  0  0  0
    3.1020   -4.3710   -2.7400 H   0  0  0  0  0  0  0  0  0  0  0  0
    2.4520   -4.9090   -5.0350 H   0  0  0  0  0  0  0  0  0  0  0  0
    0.6030   -5.5570   -6.5560 H   0  0  0  0  0  0  0  0  0  0  0  0
   -1.7480   -5.0900   -5.9190 H   0  0  0  0  0  0  0  0  0  0  0  0
   -2.2500   -3.9750   -3.7610 H   0  0  0  0  0  0  0  0  0  0  0  0
   -0.4010   -3.3270   -2.2410 H   0  0  0  0  0  0  0  0  0  0  0  0
  1 41  1  0  0  0  0
  1 42  1  0  0  0  0
  1 43  1  0  0  0  0
  1  2  1  0  0  0  0
  2  3  1  0  0  0  0
  3 44  1  0  0  0  0
  3 45  1  0  0  0  0
  3 46  1  0  0  0  0
  2  4  1  0  0  0  0
  4 47  1  0  0  0  0
  4 48  1  0  0  0  0
  4  5  1  0  0  0  0
  5 49  1  0  0  0  0
  5 50  1  0  0  0  0
  5  6  1  0  0  0  0
  6  7  1  0  0  0  0
  7 51  1  0  0  0  0
  7 52  1  0  0  0  0
  7  8  1  0  0  0  0
  8 53  1  0  0  0  0
  8 54  1  0  0  0  0
  8  9  1  0  0  0  0
  9 10  1  0  0  0  0
 10 55  1  0  0  0  0
 10 56  1  0  0  0  0
 10 57  1  0  0  0  0
  9 11  1  0  0  0  0
 11 12  2  0  0  0  0
 12 58  1  0  0  0  0
 12 13  1  0  0  0  0
 13 59  1  0  0  0  0
 13 60  1  0  0  0  0
 13 14  1  0  0  0  0
 14 61  1  0  0  0  0
 14 15  1  0  0  0  0
 15 16  1  0  0  0  0
 16 62  1  0  0  0  0
 16 63  1  0  0  0  0
 16 64  1  0  0  0  0
 15 17  1  0  0  0  0
 17 65  1  0  0  0  0
 17 66  1  0  0  0  0
 17 18  1  0  0  0  0
 18 67  1  0  0  0  0
 18 68  1  0  0  0  0
 18 19  1  0  0  0  0
 19 69  1  0  0  0  0
 19 20  1  0  0  0  0
 20 70  1  0  0  0  0
 19 21  1  0  0  0  0
 21 22  1  0  0  0  0
 22 71  1  0  0  0  0
 22 72  1  0  0  0  0
 22 73  1  0  0  0  0
 21 23  1  0  0  0  0
 23 74  1  0  0  0  0
 23 75  1  0  0  0  0
 23 76  1  0  0  0  0
 21 24  1  0  0  0  0
 24 15  1  0  0  0  0
 24 77  1  0  0  0  0
 24 25  1  0  0  0  0
 25 78  1  0  0  0  0
 25 79  1  0  0  0  0
 25 26  1  0  0  0  0
 26 80  1  0  0  0  0
 26 81  1  0  0  0  0
 26 27  1  0  0  0  0
 27  9  1  0  0  0  0
 27 14  1  0  0  0  0
 27 28  1  0  0  0  0
 28 82  1  0  0  0  0
 28 83  1  0  0  0  0
 28 84  1  0  0  0  0
 11 29  1  0  0  0  0
 29  6  1  0  0  0  0
 29 85  1  0  0  0  0
 29 30  1  0  0  0  0
 30  2  1  0  0  0  0
 30 86  1  0  0  0  0
 30 87  1  0  0  0  0
  6 31  1  0  0  0  0
 31 32  2  0  0  0  0
 31 33  1  0  0  0  0
 33 88  1  0  0  0  0
 33 34  1  0  0  0  0
 34 89  1  0  0  0  0
 34 90  1  0  0  0  0
 34 35  1  0  0  0  0
 35 36  2  0  0  0  0
 36 91  1  0  0  0  0
 36 37  1  0  0  0  0
 37 92  1  0  0  0  0
 37 38  2  0  0  0  0
 38 93  1  0  0  0  0
 38 39  1  0  0  0  0
 39 94  1  0  0  0  0
 39 40  2  0  0  0  0
 40 35  1  0  0  0  0
 40 95  1  0  0  0  0
M  END
>  <LOGBIO>
5.0900

>  <PRED_LOGBIO>
5.2900

>  <XV_RES>
-0.3010

>  <WHL_TMPL>
1

>  <ANCH>
18-23;51-52

$$$$
ROW26
  -MTS-   01071502573D 0   0.00000     0.00000     0

 42 45  0  0  1  0  0  0  0  0999 V2000
    3.3050    8.9900    4.3180 O   0  0  0  0  0  0  0  0  0  0  0  0
    3.0660    7.8640    3.5750 C   0  0  0  0  0  0  0  0  0  0  0  0
    2.9770    6.6160    4.2040 C   0  0  0  0  0  0  0  0  0  0  0  0
    2.7320    5.4660    3.4450 C   0  0  0  0  0  0  0  0  0  0  0  0
    2.5760    5.5630    2.0570 C   0  0  0  0  0  0  0  0  0  0  0  0
    2.6650    6.8110    1.4280 C   0  0  0  0  0  0  0  0  0  0  0  0
    2.9090    7.9610    2.1870 C   0  0  0  0  0  0  0  0  0  0  0  0
    2.9960    9.1820    1.5720 O   0  0  0  0  0  0  0  0  0  0  0  0
    2.3120    4.3220    1.2380 C   0  0  2  0  0  0  0  0  0  0  0  0
    2.3550    3.1660    2.0790 O   0  0  0  0  0  0  0  0  0  0  0  0
    2.6030    2.0800    1.1820 C   0  0  0  0  0  0  0  0  0  0  0  0
    3.6320    2.6030    0.1630 C   0  0  1  0  0  0  0  0  0  0  0  0
    3.4350    4.1290    0.2010 C   0  0  2  0  0  0  0  0  0  0  0  0
    3.0340    4.4770   -1.2440 C   0  0  0  0  0  0  0  0  0  0  0  0
    3.5570    3.4250   -2.0590 O   0  0  0  0  0  0  0  0  0  0  0  0
    3.3240    2.2350   -1.3000 C   0  0  2  0  0  0  0  0  0  0  0  0
    4.3310    1.2690   -1.4450 C   0  0  0  0  0  0  0  0  0  0  0  0
    4.2670    1.5190   -2.8210 C   0  0  0  0  0  0  0  0  0  0  0  0
    4.9010    0.6530   -3.7200 C   0  0  0  0  0  0  0  0  0  0  0  0
    5.5990   -0.4630   -3.2430 C   0  0  0  0  0  0  0  0  0  0  0  0
    6.2200   -1.3100   -4.1230 O   0  0  0  0  0  0  0  0  0  0  0  0
    5.6630   -0.7130   -1.8670 C   0  0  0  0  0  0  0  0  0  0  0  0
    6.3460   -1.8050   -1.4000 O   0  0  0  0  0  0  0  0  0  0  0  0
    5.0290    0.1530   -0.9680 C   0  0  0  0  0  0  0  0  0  0  0  0
    4.2570    9.1580    4.3980 H   0  0  0  0  0  0  0  0  0  0  0  0
    3.0980    6.5410    5.2740 H   0  0  0  0  0  0  0  0  0  0  0  0
    2.6640    4.5030    3.9300 H   0  0  0  0  0  0  0  0  0  0  0  0
    2.5440    6.8850    0.3580 H   0  0  0  0  0  0  0  0  0  0  0  0
    2.1270    9.6100    1.5240 H   0  0  0  0  0  0  0  0  0  0  0  0
    1.3490    4.3780    0.7350 H   0  0  0  0  0  0  0  0  0  0  0  0
    1.6810    1.8250    0.6630 H   0  0  0  0  0  0  0  0  0  0  0  0
    3.0350    1.2490    1.7350 H   0  0  0  0  0  0  0  0  0  0  0  0
    4.6470    2.3240    0.4400 H   0  0  0  0  0  0  0  0  0  0  0  0
    4.3460    4.6440    0.4990 H   0  0  0  0  0  0  0  0  0  0  0  0
    1.9490    4.4870   -1.3240 H   0  0  0  0  0  0  0  0  0  0  0  0
    3.4990    5.4180   -1.5300 H   0  0  0  0  0  0  0  0  0  0  0  0
    2.2820    1.9340   -1.3940 H   0  0  0  0  0  0  0  0  0  0  0  0
    3.7290    2.3800   -3.1890 H   0  0  0  0  0  0  0  0  0  0  0  0
    4.8520    0.8460   -4.7810 H   0  0  0  0  0  0  0  0  0  0  0  0
    7.1520   -1.0700   -4.2380 H   0  0  0  0  0  0  0  0  0  0  0  0
    5.6950   -2.4660   -1.1170 H   0  0  0  0  0  0  0  0  0  0  0  0
    5.0780   -0.0400    0.0940 H   0  0  0  0  0  0  0  0  0  0  0  0
  1 25  1  0  0  0  0
  1  2  1  0  0  0  0
  2  3  2  0  0  0  0
  3 26  1  0  0  0  0
  3  4  1  0  0  0  0
  4 27  1  0  0  0  0
  4  5  2  0  0  0  0
  5  6  1  0  0  0  0
  6 28  1  0  0  0  0
  6  7  2  0  0  0  0
  7  2  1  0  0  0  0
  7  8  1  0  0  0  0
  8 29  1  0  0  0  0
  5  9  1  0  0  0  0
  9 30  1  0  0  0  0
  9 10  1  0  0  0  0
 10 11  1  0  0  0  0
 11 31  1  0  0  0  0
 11 32  1  0  0  0  0
 11 12  1  0  0  0  0
 12 33  1  0  0  0  0
 12 13  1  0  0  0  0
 13  9  1  0  0  0  0
 13 34  1  0  0  0  0
 13 14  1  0  0  0  0
 14 35  1  0  0  0  0
 14 36  1  0  0  0  0
 14 15  1  0  0  0  0
 15 16  1  0  0  0  0
 16 12  1  0  0  0  0
 16 37  1  0  0  0  0
 16 17  1  0  0  0  0
 17 18  2  0  0  0  0
 18 38  1  0  0  0  0
 18 19  1  0  0  0  0
 19 39  1  0  0  0  0
 19 20  2  0  0  0  0
 20 21  1  0  0  0  0
 21 40  1  0  0  0  0
 20 22  1  0  0  0  0
 22 23  1  0  0  0  0
 23 41  1  0  0  0  0
 22 24  2  0  0  0  0
 24 17  1  0  0  0  0
 24 42  1  0  0  0  0
M  END
>  <LOGBIO>
4.6600

>  <PRED_LOGBIO>
4.7100

>  <XV_RES>
-0.1740

>  <WHL_TMPL>
1

>  <ANCH>
45-50;38-39

$$$$
ROW27
  -MTS-   01071502573D 0   0.00000     0.00000     0

 64 66  0  0  0  0  0  0  0  0999 V2000
    2.1100   -3.3150   -0.5800 C   0  0  0  0  0  0  0  0  0  0  0  0
    3.3490   -3.1360   -1.4530 C   0  0  0  0  0  0  0  0  0  0  0  0
    4.4740   -3.2530   -0.8840 C   0  0  0  0  0  0  0  0  0  0  0  0
    5.6990   -3.0310   -1.7840 C   0  0  0  0  0  0  0  0  0  0  0  0
    6.3460   -1.8050   -1.4000 C   0  0  0  0  0  0  0  0  0  0  0  0
    5.7580   -0.8350   -1.8790 C   0  0  0  0  0  0  0  0  0  0  0  0
    4.9940   -0.2770   -0.8470 C   0  0  0  0  0  0  0  0  0  0  0  0
    5.1600   -0.9650    0.3260 O   0  0  0  0  0  0  0  0  0  0  0  0
    4.6000   -0.7480    1.5570 C   0  0  0  0  0  0  0  0  0  0  0  0
    5.0490   -1.6980    2.4830 C   0  0  0  0  0  0  0  0  0  0  0  0
    4.5940   -1.6540    3.8070 C   0  0  0  0  0  0  0  0  0  0  0  0
    5.0330   -2.5830    4.7130 O   0  0  0  0  0  0  0  0  0  0  0  0
    6.2130   -2.2830    5.4630 C   0  0  0  0  0  0  0  0  0  0  0  0
    3.6910   -0.6610    4.2040 C   0  0  0  0  0  0  0  0  0  0  0  0
    3.2420    0.2880    3.2780 C   0  0  0  0  0  0  0  0  0  0  0  0
    2.2870    1.3380    3.6980 C   0  0  0  0  0  0  0  0  0  0  0  0
    2.7040    2.4110    4.1320 O   0  0  0  0  0  0  0  0  0  0  0  0
    0.8010    1.0910    3.5960 C   0  0  0  0  0  0  0  0  0  0  0  0
    0.0440    2.3240    4.0900 C   0  0  0  0  0  0  0  0  0  0  0  0
   -1.4590    2.0740    3.9860 C   0  0  0  0  0  0  0  0  0  0  0  0
   -2.2150    3.3050    4.4800 C   0  0  0  0  0  0  0  0  0  0  0  0
    3.6960    0.2440    1.9550 C   0  0  0  0  0  0  0  0  0  0  0  0
    3.1450    1.3040    1.0810 C   0  0  0  0  0  0  0  0  0  0  0  0
    2.3840    2.0630    1.6040 O   0  0  0  0  0  0  0  0  0  0  0  0
    3.3850    1.5280   -0.2290 O   0  0  0  0  0  0  0  0  0  0  0  0
    4.1950    0.8450   -1.0970 C   0  0  0  0  0  0  0  0  0  0  0  0
    4.1600    1.4090   -2.3780 C   0  0  0  0  0  0  0  0  0  0  0  0
    4.9250    0.8500   -3.4090 C   0  0  0  0  0  0  0  0  0  0  0  0
    4.8910    1.4020   -4.6630 O   0  0  0  0  0  0  0  0  0  0  0  0
    5.7240   -0.2720   -3.1600 C   0  0  0  0  0  0  0  0  0  0  0  0
    6.5320   -0.8620   -4.2500 C   0  0  0  0  0  0  0  0  0  0  0  0
    5.9150   -1.2200   -5.2990 O   0  0  0  0  0  0  0  0  0  0  0  0
    7.7760   -0.9920   -4.0210 O   0  0  0  0  0  0  0  0  0  0  0  0
    8.1110   -1.6780   -2.8120 C   0  0  0  0  0  0  0  0  0  0  0  0
    2.1150   -4.3120   -0.1440 H   0  0  0  0  0  0  0  0  0  0  0  0
    1.2170   -3.1900   -1.1890 H   0  0  0  0  0  0  0  0  0  0  0  0
    2.1150   -2.5720    0.2140 H   0  0  0  0  0  0  0  0  0  0  0  0
    3.3090   -2.1040   -1.7950 H   0  0  0  0  0  0  0  0  0  0  0  0
    3.2650   -3.8610   -2.2600 H   0  0  0  0  0  0  0  0  0  0  0  0
    4.5320   -4.2920   -0.5670 H   0  0  0  0  0  0  0  0  0  0  0  0
    4.5570   -2.5410   -0.0660 H   0  0  0  0  0  0  0  0  0  0  0  0
    5.3260   -2.8880   -2.7960 H   0  0  0  0  0  0  0  0  0  0  0  0
    6.3840   -3.8640   -1.6380 H   0  0  0  0  0  0  0  0  0  0  0  0
    7.3350   -1.8220   -1.8530 H   0  0  0  0  0  0  0  0  0  0  0  0
    6.3570   -1.7580   -0.3130 H   0  0  0  0  0  0  0  0  0  0  0  0
    5.7450   -2.4640    2.1770 H   0  0  0  0  0  0  0  0  0  0  0  0
    6.0540   -1.3760    6.0430 H   0  0  0  0  0  0  0  0  0  0  0  0
    6.4350   -3.1090    6.1360 H   0  0  0  0  0  0  0  0  0  0  0  0
    7.0490   -2.1360    4.7820 H   0  0  0  0  0  0  0  0  0  0  0  0
    3.3400   -0.6270    5.2250 H   0  0  0  0  0  0  0  0  0  0  0  0
    0.5360    0.8960    2.5590 H   0  0  0  0  0  0  0  0  0  0  0  0
    0.5320    0.2320    4.2070 H   0  0  0  0  0  0  0  0  0  0  0  0
    0.3090    2.5200    5.1270 H   0  0  0  0  0  0  0  0  0  0  0  0
    0.3130    3.1830    3.4790 H   0  0  0  0  0  0  0  0  0  0  0  0
   -1.7240    1.8780    2.9490 H   0  0  0  0  0  0  0  0  0  0  0  0
   -1.7280    1.2150    4.5970 H   0  0  0  0  0  0  0  0  0  0  0  0
   -1.9460    4.1640    3.8690 H   0  0  0  0  0  0  0  0  0  0  0  0
   -3.2850    3.1270    4.4060 H   0  0  0  0  0  0  0  0  0  0  0  0
   -1.9500    3.5010    5.5170 H   0  0  0  0  0  0  0  0  0  0  0  0
    3.5440    2.2740   -2.5710 H   0  0  0  0  0  0  0  0  0  0  0  0
    4.1910    1.0000   -5.2010 H   0  0  0  0  0  0  0  0  0  0  0  0
    7.6970   -2.6840   -2.8390 H   0  0  0  0  0  0  0  0  0  0  0  0
    9.1930   -1.7340   -2.7140 H   0  0  0  0  0  0  0  0  0  0  0  0
    7.6970   -1.1390   -1.9620 H   0  0  0  0  0  0  0  0  0  0  0  0
  1 35  1  0  0  0  0
  1 36  1  0  0  0  0
  1 37  1  0  0  0  0
  1  2  1  0  0  0  0
  2 38  1  0  0  0  0
  2 39  1  0  0  0  0
  2  3  1  0  0  0  0
  3 40  1  0  0  0  0
  3 41  1  0  0  0  0
  3  4  1  0  0  0  0
  4 42  1  0  0  0  0
  4 43  1  0  0  0  0
  4  5  1  0  0  0  0
  5 44  1  0  0  0  0
  5 45  1  0  0  0  0
  5  6  1  0  0  0  0
  6  7  2  0  0  0  0
  7  8  1  0  0  0  0
  8  9  1  0  0  0  0
  9 10  2  0  0  0  0
 10 46  1  0  0  0  0
 10 11  1  0  0  0  0
 11 12  1  0  0  0  0
 12 13  1  0  0  0  0
 13 47  1  0  0  0  0
 13 48  1  0  0  0  0
 13 49  1  0  0  0  0
 11 14  2  0  0  0  0
 14 50  1  0  0  0  0
 14 15  1  0  0  0  0
 15 16  1  0  0  0  0
 16 17  2  0  0  0  0
 16 18  1  0  0  0  0
 18 51  1  0  0  0  0
 18 52  1  0  0  0  0
 18 19  1  0  0  0  0
 19 53  1  0  0  0  0
 19 54  1  0  0  0  0
 19 20  1  0  0  0  0
 20 55  1  0  0  0  0
 20 56  1  0  0  0  0
 20 21  1  0  0  0  0
 21 57  1  0  0  0  0
 21 58  1  0  0  0  0
 21 59  1  0  0  0  0
 15 22  2  0  0  0  0
 22  9  1  0  0  0  0
 22 23  1  0  0  0  0
 23 24  2  0  0  0  0
 23 25  1  0  0  0  0
 25 26  1  0  0  0  0
 26  7  1  0  0  0  0
 26 27  2  0  0  0  0
 27 60  1  0  0  0  0
 27 28  1  0  0  0  0
 28 29  1  0  0  0  0
 29 61  1  0  0  0  0
 28 30  2  0  0  0  0
 30  6  1  0  0  0  0
 30 31  1  0  0  0  0
 31 32  2  0  0  0  0
 31 33  1  0  0  0  0
 33 34  1  0  0  0  0
 34 62  1  0  0  0  0
 34 63  1  0  0  0  0
 34 64  1  0  0  0  0
M  END
>  <LOGBIO>
5.5200

>  <PRED_LOGBIO>
6.0100

>  <XV_RES>
-0.6570

>  <WHL_TMPL>
1

>  <ANCH>
46-47;57-58

$$$$
ROW28
  -MTS-   01071502573D 0   0.00000     0.00000     0

 88 92  0  0  1  0  0  0  0  0999 V2000
    4.2850   -1.6710   -6.6580 C   0  0  0  0  0  0  0  0  0  0  0  0
    4.4360   -0.6700   -5.5170 C   0  0  0  0  0  0  0  0  0  0  0  0
    4.9010    0.6860   -6.0380 C   0  0  0  0  0  0  0  0  0  0  0  0
    5.4730   -1.2690   -4.5490 C   0  0  0  0  0  0  0  0  0  0  0  0
    5.5420   -0.4720   -3.2330 C   0  0  0  0  0  0  0  0  0  0  0  0
    4.1560   -0.3560   -2.5720 C   0  0  2  0  0  0  0  0  0  0  0  0
    4.2000    0.4300   -1.2480 C   0  0  0  0  0  0  0  0  0  0  0  0
    2.8090    0.4990   -0.5910 C   0  0  0  0  0  0  0  0  0  0  0  0
    1.7700    1.0990   -1.5580 C   0  0  2  0  0  0  0  0  0  0  0  0
    2.0940    2.5750   -1.7640 C   0  0  0  0  0  0  0  0  0  0  0  0
    1.7600    0.4060   -2.8990 C   0  0  0  0  0  0  0  0  0  0  0  0
    0.6330    0.0230   -3.5140 C   0  0  0  0  0  0  0  0  0  0  0  0
   -0.7390    0.2450   -2.9240 C   0  0  0  0  0  0  0  0  0  0  0  0
   -0.7460    1.2590   -1.7640 C   0  0  2  0  0  0  0  0  0  0  0  0
   -2.0970    1.2130   -1.0250 C   0  0  1  0  0  0  0  0  0  0  0  0
   -2.2680   -0.2000   -0.4750 C   0  0  0  0  0  0  0  0  0  0  0  0
   -3.2720    1.4810   -1.9820 C   0  0  0  0  0  0  0  0  0  0  0  0
   -4.6230    1.4360   -1.2430 C   0  0  0  0  0  0  0  0  0  0  0  0
   -4.6410    2.4020   -0.0440 C   0  0  2  0  0  0  0  0  0  0  0  0
   -5.8330    2.1100    0.6900 O   0  0  0  0  0  0  0  0  0  0  0  0
   -3.4650    2.1340    0.9130 C   0  0  0  0  0  0  0  0  0  0  0  0
   -3.4730    3.1570    2.0460 C   0  0  0  0  0  0  0  0  0  0  0  0
   -4.8940    2.0500    0.3720 C   0  0  0  0  0  0  0  0  0  0  0  0
   -2.1150    2.1800    0.1740 C   0  0  2  0  0  0  0  0  0  0  0  0
   -0.9390    1.9120    1.1320 C   0  0  0  0  0  0  0  0  0  0  0  0
    0.4110    1.9580    0.3920 C   0  0  0  0  0  0  0  0  0  0  0  0
    0.4300    0.9910   -0.8070 C   0  0  1  0  0  0  0  0  0  0  0  0
    0.2950   -0.4320   -0.2730 C   0  0  0  0  0  0  0  0  0  0  0  0
    3.1180    0.2420   -3.5390 C   0  0  2  0  0  0  0  0  0  0  0  0
    3.0500   -0.5550   -4.8550 C   0  0  0  0  0  0  0  0  0  0  0  0
    3.7020   -1.7580   -2.2420 C   0  0  0  0  0  0  0  0  0  0  0  0
    4.2450   -2.3830   -1.3330 O   0  0  0  0  0  0  0  0  0  0  0  0
    2.7130   -2.3170   -2.9350 N   0  0  0  0  0  0  0  0  0  0  0  0
    2.2710   -3.6810   -2.6140 C   0  0  0  0  0  0  0  0  0  0  0  0
    1.1450   -4.0760   -3.5400 C   0  0  0  0  0  0  0  0  0  0  0  0
    0.7490   -3.2930   -4.3880 O   0  0  0  0  0  0  0  0  0  0  0  0
    0.5890   -5.2690   -3.4320 O   0  0  0  0  0  0  0  0  0  0  0  0
    3.5110   -2.3930   -6.4070 H   0  0  0  0  0  0  0  0  0  0  0  0
    4.0070   -1.1440   -7.5690 H   0  0  0  0  0  0  0  0  0  0  0  0
    5.2290   -2.1900   -6.8130 H   0  0  0  0  0  0  0  0  0  0  0  0
    5.5400    0.5420   -6.9060 H   0  0  0  0  0  0  0  0  0  0  0  0
    5.4590    1.2020   -5.2590 H   0  0  0  0  0  0  0  0  0  0  0  0
    4.0360    1.2830   -6.3200 H   0  0  0  0  0  0  0  0  0  0  0  0
    6.4430   -1.1520   -5.0290 H   0  0  0  0  0  0  0  0  0  0  0  0
    5.1720   -2.2870   -4.3150 H   0  0  0  0  0  0  0  0  0  0  0  0
    5.8380    0.5400   -3.5030 H   0  0  0  0  0  0  0  0  0  0  0  0
    6.2020   -1.0010   -2.5490 H   0  0  0  0  0  0  0  0  0  0  0  0
    4.4680    1.4520   -1.5070 H   0  0  0  0  0  0  0  0  0  0  0  0
    4.8720   -0.0870   -0.5670 H   0  0  0  0  0  0  0  0  0  0  0  0
    2.8950    1.1970    0.2390 H   0  0  0  0  0  0  0  0  0  0  0  0
    2.4980   -0.5130   -0.3420 H   0  0  0  0  0  0  0  0  0  0  0  0
    2.6730    2.6950   -2.6780 H   0  0  0  0  0  0  0  0  0  0  0  0
    2.6710    2.9420   -0.9180 H   0  0  0  0  0  0  0  0  0  0  0  0
    1.1690    3.1420   -1.8450 H   0  0  0  0  0  0  0  0  0  0  0  0
    0.7090   -0.4670   -4.4730 H   0  0  0  0  0  0  0  0  0  0  0  0
   -1.0360   -0.7070   -2.4900 H   0  0  0  0  0  0  0  0  0  0  0  0
   -1.3880    0.6300   -3.7070 H   0  0  0  0  0  0  0  0  0  0  0  0
   -0.6230    2.2550   -2.1840 H   0  0  0  0  0  0  0  0  0  0  0  0
   -2.7880   -0.1560    0.4800 H   0  0  0  0  0  0  0  0  0  0  0  0
   -2.8490   -0.7940   -1.1770 H   0  0  0  0  0  0  0  0  0  0  0  0
   -1.2910   -0.6560   -0.3350 H   0  0  0  0  0  0  0  0  0  0  0  0
   -3.2840    0.6560   -2.6920 H   0  0  0  0  0  0  0  0  0  0  0  0
   -3.1490    2.4770   -2.4030 H   0  0  0  0  0  0  0  0  0  0  0  0
   -4.7120    0.4330   -0.8300 H   0  0  0  0  0  0  0  0  0  0  0  0
   -5.4020    1.7410   -1.9380 H   0  0  0  0  0  0  0  0  0  0  0  0
   -4.6190    3.4330   -0.3900 H   0  0  0  0  0  0  0  0  0  0  0  0
   -6.3910    1.4780    0.2100 H   0  0  0  0  0  0  0  0  0  0  0  0
   -4.4980    3.4020    2.3180 H   0  0  0  0  0  0  0  0  0  0  0  0
   -3.0290    4.0670    1.6480 H   0  0  0  0  0  0  0  0  0  0  0  0
   -2.9020    2.7160    2.8610 H   0  0  0  0  0  0  0  0  0  0  0  0
   -5.5840    1.9290    1.2040 H   0  0  0  0  0  0  0  0  0  0  0  0
   -5.1290    2.9660   -0.1650 H   0  0  0  0  0  0  0  0  0  0  0  0
   -4.9860    1.2010   -0.3020 H   0  0  0  0  0  0  0  0  0  0  0  0
   -1.9930    3.1870   -0.2180 H   0  0  0  0  0  0  0  0  0  0  0  0
   -1.0590    0.8910    1.4870 H   0  0  0  0  0  0  0  0  0  0  0  0
   -0.9360    2.6900    1.8930 H   0  0  0  0  0  0  0  0  0  0  0  0
    1.1570    1.5900    1.0940 H   0  0  0  0  0  0  0  0  0  0  0  0
    0.5590    2.9680    0.0170 H   0  0  0  0  0  0  0  0  0  0  0  0
    0.7220   -0.4870    0.7260 H   0  0  0  0  0  0  0  0  0  0  0  0
    0.8240   -1.1180   -0.9320 H   0  0  0  0  0  0  0  0  0  0  0  0
   -0.7570   -0.7060   -0.2330 H   0  0  0  0  0  0  0  0  0  0  0  0
    3.4710    1.2390   -3.7970 H   0  0  0  0  0  0  0  0  0  0  0  0
    2.7540   -1.5660   -4.5850 H   0  0  0  0  0  0  0  0  0  0  0  0
    2.3890   -0.0260   -5.5390 H   0  0  0  0  0  0  0  0  0  0  0  0
    2.2660   -1.8030   -3.6810 H   0  0  0  0  0  0  0  0  0  0  0  0
    3.1020   -4.3710   -2.7400 H   0  0  0  0  0  0  0  0  0  0  0  0
    1.9230   -3.7170   -1.5840 H   0  0  0  0  0  0  0  0  0  0  0  0
   -0.1070   -5.3370   -4.1040 H   0  0  0  0  0  0  0  0  0  0  0  0
  1 38  1  0  0  0  0
  1 39  1  0  0  0  0
  1 40  1  0  0  0  0
  1  2  1  0  0  0  0
  2  3  1  0  0  0  0
  3 41  1  0  0  0  0
  3 42  1  0  0  0  0
  3 43  1  0  0  0  0
  2  4  1  0  0  0  0
  4 44  1  0  0  0  0
  4 45  1  0  0  0  0
  4  5  1  0  0  0  0
  5 46  1  0  0  0  0
  5 47  1  0  0  0  0
  5  6  1  0  0  0  0
  6  7  1  0  0  0  0
  7 48  1  0  0  0  0
  7 49  1  0  0  0  0
  7  8  1  0  0  0  0
  8 50  1  0  0  0  0
  8 51  1  0  0  0  0
  8  9  1  0  0  0  0
  9 10  1  0  0  0  0
 10 52  1  0  0  0  0
 10 53  1  0  0  0  0
 10 54  1  0  0  0  0
  9 11  1  0  0  0  0
 11 12  2  0  0  0  0
 12 55  1  0  0  0  0
 12 13  1  0  0  0  0
 13 56  1  0  0  0  0
 13 57  1  0  0  0  0
 13 14  1  0  0  0  0
 14 58  1  0  0  0  0
 14 15  1  0  0  0  0
 15 16  1  0  0  0  0
 16 59  1  0  0  0  0
 16 60  1  0  0  0  0
 16 61  1  0  0  0  0
 15 17  1  0  0  0  0
 17 62  1  0  0  0  0
 17 63  1  0  0  0  0
 17 18  1  0  0  0  0
 18 64  1  0  0  0  0
 18 65  1  0  0  0  0
 18 19  1  0  0  0  0
 19 66  1  0  0  0  0
 19 20  1  0  0  0  0
 20 67  1  0  0  0  0
 19 21  1  0  0  0  0
 21 22  1  0  0  0  0
 22 68  1  0  0  0  0
 22 69  1  0  0  0  0
 22 70  1  0  0  0  0
 21 23  1  0  0  0  0
 23 71  1  0  0  0  0
 23 72  1  0  0  0  0
 23 73  1  0  0  0  0
 21 24  1  0  0  0  0
 24 15  1  0  0  0  0
 24 74  1  0  0  0  0
 24 25  1  0  0  0  0
 25 75  1  0  0  0  0
 25 76  1  0  0  0  0
 25 26  1  0  0  0  0
 26 77  1  0  0  0  0
 26 78  1  0  0  0  0
 26 27  1  0  0  0  0
 27  9  1  0  0  0  0
 27 14  1  0  0  0  0
 27 28  1  0  0  0  0
 28 79  1  0  0  0  0
 28 80  1  0  0  0  0
 28 81  1  0  0  0  0
 11 29  1  0  0  0  0
 29  6  1  0  0  0  0
 29 82  1  0  0  0  0
 29 30  1  0  0  0  0
 30  2  1  0  0  0  0
 30 83  1  0  0  0  0
 30 84  1  0  0  0  0
  6 31  1  0  0  0  0
 31 32  2  0  0  0  0
 31 33  1  0  0  0  0
 33 85  1  0  0  0  0
 33 34  1  0  0  0  0
 34 86  1  0  0  0  0
 34 87  1  0  0  0  0
 34 35  1  0  0  0  0
 35 36  2  0  0  0  0
 35 37  1  0  0  0  0
 37 88  1  0  0  0  0
M  END
>  <LOGBIO>
4.8100

>  <PRED_LOGBIO>
5.2200

>  <XV_RES>
-0.4970

>  <WHL_TMPL>
1

>  <ANCH>
18-23;51-52

$$$$
ROW29
  -MTS-   01071502573D 0   0.00000     0.00000     0

 62 65  0  0  0  0  0  0  0  0999 V2000
   -9.0230   -1.1790    0.0340 O   0  0  0  0  0  0  0  0  0  0  0  0
   -7.8020   -1.2940   -0.4560 C   0  0  0  0  0  0  0  0  0  0  0  0
   -7.6410   -1.5700   -1.6330 O   0  0  0  0  0  0  0  0  0  0  0  0
   -6.6060   -1.0840    0.4410 C   0  0  0  0  0  0  0  0  0  0  0  0
   -5.4060   -1.2610   -0.3160 O   0  0  0  0  0  0  0  0  0  0  0  0
   -4.2080   -1.1090    0.3320 C   0  0  0  0  0  0  0  0  0  0  0  0
   -3.5970    0.1490    0.3870 C   0  0  0  0  0  0  0  0  0  0  0  0
   -2.3730    0.3040    1.0490 C   0  0  0  0  0  0  0  0  0  0  0  0
   -1.7610   -0.7980    1.6570 C   0  0  0  0  0  0  0  0  0  0  0  0
   -2.3730   -2.0570    1.6030 C   0  0  0  0  0  0  0  0  0  0  0  0
   -3.5970   -2.2120    0.9400 C   0  0  0  0  0  0  0  0  0  0  0  0
   -0.1530   -0.5940    2.5280 S   0  0  0  0  0  0  0  0  0  0  0  0
   -0.0640   -1.5430    3.5930 O   0  0  0  0  0  0  0  0  0  0  0  0
   -0.0640    0.7300    3.0600 O   0  0  0  0  0  0  0  0  0  0  0  0
    1.1580   -0.8590    1.4000 N   0  0  0  0  0  0  0  0  0  0  0  0
    0.8660   -1.1880   -0.0030 C   0  0  0  0  0  0  0  0  0  0  0  0
   -0.6290   -1.2360   -0.2080 C   0  0  0  0  0  0  0  0  0  0  0  0
   -1.3220   -0.0780   -0.5800 C   0  0  0  0  0  0  0  0  0  0  0  0
   -2.7080   -0.1230   -0.7700 C   0  0  0  0  0  0  0  0  0  0  0  0
   -3.4010   -1.3250   -0.5880 C   0  0  0  0  0  0  0  0  0  0  0  0
   -2.7080   -2.4830   -0.2160 C   0  0  0  0  0  0  0  0  0  0  0  0
   -1.3220   -2.4390   -0.0260 C   0  0  0  0  0  0  0  0  0  0  0  0
   -4.8670   -1.3730   -0.7890 C   0  0  0  0  0  0  0  0  0  0  0  0
   -5.4480   -2.1650   -1.7000 C   0  0  0  0  0  0  0  0  0  0  0  0
   -7.1690   -1.8060   -1.4900 S   0  0  0  0  0  0  0  0  0  0  0  0
   -6.9770   -0.7130   -0.2960 N   0  0  0  0  0  0  0  0  0  0  0  0
   -5.7590   -0.5930   -0.0430 N   0  0  0  0  0  0  0  0  0  0  0  0
    2.5520   -0.7520    1.8550 C   0  0  0  0  0  0  0  0  0  0  0  0
    3.6210   -0.9990    0.8020 C   0  0  0  0  0  0  0  0  0  0  0  0
    4.7840   -0.2310    0.6900 C   0  0  0  0  0  0  0  0  0  0  0  0
    5.7400   -0.5130   -0.2920 C   0  0  0  0  0  0  0  0  0  0  0  0
    5.5700   -1.5890   -1.1680 C   0  0  0  0  0  0  0  0  0  0  0  0
    6.5050   -1.8590   -2.1320 O   0  0  0  0  0  0  0  0  0  0  0  0
    6.3600   -1.2230   -3.4050 C   0  0  0  0  0  0  0  0  0  0  0  0
    7.4870   -1.6540   -4.3130 C   0  0  0  0  0  0  0  0  0  0  0  0
    8.3350   -2.4320   -3.9080 O   0  0  0  0  0  0  0  0  0  0  0  0
    7.5550   -1.1880   -5.5470 O   0  0  0  0  0  0  0  0  0  0  0  0
    4.4280   -2.3840   -1.0420 C   0  0  0  0  0  0  0  0  0  0  0  0
    4.1710   -3.8610   -2.2090 Br  0  0  0  0  0  0  0  0  0  0  0  0
    3.4740   -2.0980   -0.0620 C   0  0  0  0  0  0  0  0  0  0  0  0
   -9.6510   -1.3480   -0.6860 H   0  0  0  0  0  0  0  0  0  0  0  0
   -6.6320   -0.0750    0.8490 H   0  0  0  0  0  0  0  0  0  0  0  0
   -6.6320   -1.8050    1.2550 H   0  0  0  0  0  0  0  0  0  0  0  0
   -4.0690    0.9990   -0.0820 H   0  0  0  0  0  0  0  0  0  0  0  0
   -1.9010    1.2750    1.0910 H   0  0  0  0  0  0  0  0  0  0  0  0
   -1.9010   -2.9070    2.0720 H   0  0  0  0  0  0  0  0  0  0  0  0
   -4.0690   -3.1820    0.8990 H   0  0  0  0  0  0  0  0  0  0  0  0
    1.2970   -2.1570   -0.2450 H   0  0  0  0  0  0  0  0  0  0  0  0
    1.2970   -0.4270   -0.6510 H   0  0  0  0  0  0  0  0  0  0  0  0
   -0.7870    0.8500   -0.7200 H   0  0  0  0  0  0  0  0  0  0  0  0
   -3.2430    0.7710   -1.0570 H   0  0  0  0  0  0  0  0  0  0  0  0
   -3.2430   -3.4110   -0.0760 H   0  0  0  0  0  0  0  0  0  0  0  0
   -0.7870   -3.3320    0.2610 H   0  0  0  0  0  0  0  0  0  0  0  0
   -4.9830   -2.8520   -2.3900 H   0  0  0  0  0  0  0  0  0  0  0  0
    2.6780   -1.5480    2.5850 H   0  0  0  0  0  0  0  0  0  0  0  0
    2.7040    0.2520    2.2450 H   0  0  0  0  0  0  0  0  0  0  0  0
    4.9470    0.5910    1.3710 H   0  0  0  0  0  0  0  0  0  0  0  0
    6.6200    0.1080   -0.3740 H   0  0  0  0  0  0  0  0  0  0  0  0
    5.4080   -1.5100   -3.8470 H   0  0  0  0  0  0  0  0  0  0  0  0
    6.3900   -0.1440   -3.2760 H   0  0  0  0  0  0  0  0  0  0  0  0
    8.3380   -1.5740   -5.9700 H   0  0  0  0  0  0  0  0  0  0  0  0
    2.6060   -2.7340    0.0340 H   0  0  0  0  0  0  0  0  0  0  0  0
  1 41  1  0  0  0  0
  1  2  1  0  0  0  0
  2  3  2  0  0  0  0
  2  4  1  0  0  0  0
  4 42  1  0  0  0  0
  4 43  1  0  0  0  0
  4  5  1  0  0  0  0
  5  6  1  0  0  0  0
  6  7  2  0  0  0  0
  7 44  1  0  0  0  0
  7  8  1  0  0  0  0
  8 45  1  0  0  0  0
  8  9  2  0  0  0  0
  9 10  1  0  0  0  0
 10 46  1  0  0  0  0
 10 11  2  0  0  0  0
 11  6  1  0  0  0  0
 11 47  1  0  0  0  0
  9 12  1  0  0  0  0
 12 13  2  0  0  0  0
 12 14  2  0  0  0  0
 12 15  1  0  0  0  0
 15 16  1  0  0  0  0
 16 48  1  0  0  0  0
 16 49  1  0  0  0  0
 16 17  1  0  0  0  0
 17 18  2  0  0  0  0
 18 50  1  0  0  0  0
 18 19  1  0  0  0  0
 19 51  1  0  0  0  0
 19 20  2  0  0  0  0
 20 21  1  0  0  0  0
 21 52  1  0  0  0  0
 21 22  2  0  0  0  0
 22 17  1  0  0  0  0
 22 53  1  0  0  0  0
 20 23  1  0  0  0  0
 23 24  2  0  0  0  0
 24 54  1  0  0  0  0
 24 25  1  0  0  0  0
 25 26  1  0  0  0  0
 26 27  2  0  0  0  0
 27 23  1  0  0  0  0
 15 28  1  0  0  0  0
 28 55  1  0  0  0  0
 28 56  1  0  0  0  0
 28 29  1  0  0  0  0
 29 30  2  0  0  0  0
 30 57  1  0  0  0  0
 30 31  1  0  0  0  0
 31 58  1  0  0  0  0
 31 32  2  0  0  0  0
 32 33  1  0  0  0  0
 33 34  1  0  0  0  0
 34 59  1  0  0  0  0
 34 60  1  0  0  0  0
 34 35  1  0  0  0  0
 35 36  2  0  0  0  0
 35 37  1  0  0  0  0
 37 61  1  0  0  0  0
 32 38  1  0  0  0  0
 38 39  1  0  0  0  0
 38 40  2  0  0  0  0
 40 29  1  0  0  0  0
 40 62  1  0  0  0  0
M  END
>  <LOGBIO>
5.3900

>  <PRED_LOGBIO>
4.8100

>  <XV_RES>
0.6890

>  <WHL_TMPL>
3

>  <ANCH>
51-52;45-61

$$$$
ROW30
  -MTS-   01071502573D 0   0.00000     0.00000     0

 95 98  0  0  1  0  0  0  0  0999 V2000
   -2.0900    3.5460   -2.3180 C   0  0  0  0  0  0  0  0  0  0  0  0
   -2.3560    2.1410   -2.8510 C   0  0  0  0  0  0  0  0  0  0  0  0
   -3.8100    2.0350   -3.3010 C   0  0  0  0  0  0  0  0  0  0  0  0
   -2.0890    1.1180   -1.7470 C   0  0  0  0  0  0  0  0  0  0  0  0
   -0.6330    1.2240   -1.2960 C   0  0  2  0  0  0  0  0  0  0  0  0
   -0.3770    0.2410   -0.2340 N   0  0  0  0  0  0  0  0  0  0  0  0
    0.8320    0.1530    0.3130 C   0  0  0  0  0  0  0  0  0  0  0  0
    1.7360    0.8950   -0.0690 O   0  0  0  0  0  0  0  0  0  0  0  0
    1.0960   -0.8580    1.4040 C   0  0  2  0  0  0  0  0  0  0  0  0
    2.5520   -0.7520    1.8550 C   0  0  0  0  0  0  0  0  0  0  0  0
    3.6210   -0.9990    0.8020 C   0  0  0  0  0  0  0  0  0  0  0  0
    4.7840   -0.2310    0.6900 C   0  0  0  0  0  0  0  0  0  0  0  0
    5.7400   -0.5130   -0.2920 C   0  0  0  0  0  0  0  0  0  0  0  0
    5.5700   -1.5890   -1.1680 C   0  0  0  0  0  0  0  0  0  0  0  0
    4.4280   -2.3840   -1.0420 C   0  0  0  0  0  0  0  0  0  0  0  0
    3.4740   -2.0980   -0.0620 C   0  0  0  0  0  0  0  0  0  0  0  0
    6.5720   -1.8660   -2.2490 C   0  0  0  0  0  0  0  0  0  0  0  0
    6.6030   -3.1680   -2.6470 F   0  0  0  0  0  0  0  0  0  0  0  0
    7.9250   -1.5890   -1.6390 C   0  0  0  0  0  0  0  0  0  0  0  0
    8.6240   -2.5140   -1.2590 O   0  0  0  0  0  0  0  0  0  0  0  0
    8.3510   -0.3460   -1.5150 O   0  0  0  0  0  0  0  0  0  0  0  0
    6.3400   -0.9300   -3.4110 C   0  0  0  0  0  0  0  0  0  0  0  0
    6.7830   -1.2050   -4.5140 O   0  0  0  0  0  0  0  0  0  0  0  0
    5.6570    0.1860   -3.2330 O   0  0  0  0  0  0  0  0  0  0  0  0
    0.2090   -0.5900    2.5450 N   0  0  0  0  0  0  0  0  0  0  0  0
   -1.1110   -0.6280    2.3840 C   0  0  0  0  0  0  0  0  0  0  0  0
   -1.5890   -0.8870    1.2800 O   0  0  0  0  0  0  0  0  0  0  0  0
   -2.0230   -0.3530    3.5550 C   0  0  2  0  0  0  0  0  0  0  0  0
   -1.7560   -1.3760    4.6590 C   0  0  0  0  0  0  0  0  0  0  0  0
   -2.6780   -1.0980    5.8450 C   0  0  0  0  0  0  0  0  0  0  0  0
   -2.4150   -2.1080    6.9360 C   0  0  0  0  0  0  0  0  0  0  0  0
   -1.5670   -2.9700    6.7760 O   0  0  0  0  0  0  0  0  0  0  0  0
   -3.1020   -2.0590    8.0610 O   0  0  0  0  0  0  0  0  0  0  0  0
   -3.4230   -0.4550    3.1210 N   0  0  0  0  0  0  0  0  0  0  0  0
   -4.4070   -0.2510    3.9930 C   0  0  0  0  0  0  0  0  0  0  0  0
   -4.1510    0.0160    5.1300 O   0  0  0  0  0  0  0  0  0  0  0  0
   -5.6930   -0.3440    3.5940 O   0  0  0  0  0  0  0  0  0  0  0  0
   -6.7160   -0.1160    4.5670 C   0  0  0  0  0  0  0  0  0  0  0  0
   -8.0870   -0.2700    3.9110 C   0  0  0  0  0  0  0  0  0  0  0  0
   -9.1120   -0.6630    4.9480 C   0  0  0  0  0  0  0  0  0  0  0  0
   -9.2250   -1.7800    5.7830 C   0  0  0  0  0  0  0  0  0  0  0  0
  -10.3040   -1.8860    6.6690 C   0  0  0  0  0  0  0  0  0  0  0  0
  -11.2700   -0.8740    6.7190 C   0  0  0  0  0  0  0  0  0  0  0  0
  -11.1570    0.2430    5.8840 C   0  0  0  0  0  0  0  0  0  0  0  0
  -10.0780    0.3490    4.9980 C   0  0  0  0  0  0  0  0  0  0  0  0
   -9.7320    1.4100    4.0260 C   0  0  0  0  0  0  0  0  0  0  0  0
  -10.3810    2.6100    3.7110 C   0  0  0  0  0  0  0  0  0  0  0  0
   -9.8460    3.4600    2.7360 C   0  0  0  0  0  0  0  0  0  0  0  0
   -8.6610    3.1110    2.0760 C   0  0  0  0  0  0  0  0  0  0  0  0
   -8.0120    1.9110    2.3910 C   0  0  0  0  0  0  0  0  0  0  0  0
   -8.5480    1.0610    3.3660 C   0  0  0  0  0  0  0  0  0  0  0  0
    0.2780    0.9500   -2.4680 C   0  0  0  0  0  0  0  0  0  0  0  0
    1.0740    0.0130   -2.4210 O   0  0  0  0  0  0  0  0  0  0  0  0
    0.2200    1.7200   -3.5500 N   0  0  0  0  0  0  0  0  0  0  0  0
   -2.7460    3.7440   -1.4730 H   0  0  0  0  0  0  0  0  0  0  0  0
   -2.2800    4.2740   -3.1030 H   0  0  0  0  0  0  0  0  0  0  0  0
   -1.0530    3.6210   -1.9960 H   0  0  0  0  0  0  0  0  0  0  0  0
   -1.6990    1.9430   -3.6950 H   0  0  0  0  0  0  0  0  0  0  0  0
   -4.4670    2.2330   -2.4570 H   0  0  0  0  0  0  0  0  0  0  0  0
   -4.0000    2.7640   -4.0870 H   0  0  0  0  0  0  0  0  0  0  0  0
   -4.0000    1.0340   -3.6810 H   0  0  0  0  0  0  0  0  0  0  0  0
   -2.7460    1.3170   -0.9030 H   0  0  0  0  0  0  0  0  0  0  0  0
   -2.2790    0.1170   -2.1270 H   0  0  0  0  0  0  0  0  0  0  0  0
   -0.4430    2.2260   -0.9160 H   0  0  0  0  0  0  0  0  0  0  0  0
   -1.1190   -0.3690    0.0800 H   0  0  0  0  0  0  0  0  0  0  0  0
    0.9060   -1.8590    1.0240 H   0  0  0  0  0  0  0  0  0  0  0  0
    2.6820   -1.5490    2.5840 H   0  0  0  0  0  0  0  0  0  0  0  0
    2.7010    0.2530    2.2430 H   0  0  0  0  0  0  0  0  0  0  0  0
    4.9470    0.5910    1.3710 H   0  0  0  0  0  0  0  0  0  0  0  0
    6.6200    0.1080   -0.3740 H   0  0  0  0  0  0  0  0  0  0  0  0
    4.2820   -3.2240   -1.7050 H   0  0  0  0  0  0  0  0  0  0  0  0
    2.6060   -2.7340    0.0340 H   0  0  0  0  0  0  0  0  0  0  0  0
    9.2300   -0.3690   -1.1060 H   0  0  0  0  0  0  0  0  0  0  0  0
    5.6140    0.6500   -4.0840 H   0  0  0  0  0  0  0  0  0  0  0  0
    0.6010   -0.3780    3.4510 H   0  0  0  0  0  0  0  0  0  0  0  0
   -1.8330    0.6480    3.9360 H   0  0  0  0  0  0  0  0  0  0  0  0
   -0.7190   -1.3000    4.9810 H   0  0  0  0  0  0  0  0  0  0  0  0
   -1.9460   -2.3770    4.2790 H   0  0  0  0  0  0  0  0  0  0  0  0
   -3.7150   -1.1730    5.5230 H   0  0  0  0  0  0  0  0  0  0  0  0
   -2.4890   -0.0960    6.2250 H   0  0  0  0  0  0  0  0  0  0  0  0
   -2.7950   -2.7800    8.6320 H   0  0  0  0  0  0  0  0  0  0  0  0
   -3.6390   -0.6800    2.1610 H   0  0  0  0  0  0  0  0  0  0  0  0
   -6.6170    0.8910    4.9680 H   0  0  0  0  0  0  0  0  0  0  0  0
   -6.6170   -0.8390    5.3740 H   0  0  0  0  0  0  0  0  0  0  0  0
   -8.0660   -1.0090    3.1130 H   0  0  0  0  0  0  0  0  0  0  0  0
   -8.4790   -2.5610    5.7440 H   0  0  0  0  0  0  0  0  0  0  0  0
  -10.3910   -2.7490    7.3130 H   0  0  0  0  0  0  0  0  0  0  0  0
  -12.1020   -0.9560    7.4030 H   0  0  0  0  0  0  0  0  0  0  0  0
  -11.9020    1.0240    5.9230 H   0  0  0  0  0  0  0  0  0  0  0  0
  -11.2940    2.8790    4.2200 H   0  0  0  0  0  0  0  0  0  0  0  0
  -10.3460    4.3860    2.4930 H   0  0  0  0  0  0  0  0  0  0  0  0
   -8.2480    3.7670    1.3240 H   0  0  0  0  0  0  0  0  0  0  0  0
   -7.0990    1.6420    1.8820 H   0  0  0  0  0  0  0  0  0  0  0  0
   -0.4330    2.4890   -3.5880 H   0  0  0  0  0  0  0  0  0  0  0  0
    0.8300    1.5370   -4.3340 H   0  0  0  0  0  0  0  0  0  0  0  0
  1 55  1  0  0  0  0
  1 56  1  0  0  0  0
  1 57  1  0  0  0  0
  1  2  1  0  0  0  0
  2 58  1  0  0  0  0
  2  3  1  0  0  0  0
  3 59  1  0  0  0  0
  3 60  1  0  0  0  0
  3 61  1  0  0  0  0
  2  4  1  0  0  0  0
  4 62  1  0  0  0  0
  4 63  1  0  0  0  0
  4  5  1  0  0  0  0
  5 64  1  0  0  0  0
  5  6  1  0  0  0  0
  6 65  1  0  0  0  0
  6  7  1  0  0  0  0
  7  8  2  0  0  0  0
  7  9  1  0  0  0  0
  9 66  1  0  0  0  0
  9 10  1  0  0  0  0
 10 67  1  0  0  0  0
 10 68  1  0  0  0  0
 10 11  1  0  0  0  0
 11 12  2  0  0  0  0
 12 69  1  0  0  0  0
 12 13  1  0  0  0  0
 13 70  1  0  0  0  0
 13 14  2  0  0  0  0
 14 15  1  0  0  0  0
 15 71  1  0  0  0  0
 15 16  2  0  0  0  0
 16 11  1  0  0  0  0
 16 72  1  0  0  0  0
 14 17  1  0  0  0  0
 17 18  1  0  0  0  0
 17 19  1  0  0  0  0
 19 20  2  0  0  0  0
 19 21  1  0  0  0  0
 21 73  1  0  0  0  0
 17 22  1  0  0  0  0
 22 23  2  0  0  0  0
 22 24  1  0  0  0  0
 24 74  1  0  0  0  0
  9 25  1  0  0  0  0
 25 75  1  0  0  0  0
 25 26  1  0  0  0  0
 26 27  2  0  0  0  0
 26 28  1  0  0  0  0
 28 76  1  0  0  0  0
 28 29  1  0  0  0  0
 29 77  1  0  0  0  0
 29 78  1  0  0  0  0
 29 30  1  0  0  0  0
 30 79  1  0  0  0  0
 30 80  1  0  0  0  0
 30 31  1  0  0  0  0
 31 32  2  0  0  0  0
 31 33  1  0  0  0  0
 33 81  1  0  0  0  0
 28 34  1  0  0  0  0
 34 82  1  0  0  0  0
 34 35  1  0  0  0  0
 35 36  2  0  0  0  0
 35 37  1  0  0  0  0
 37 38  1  0  0  0  0
 38 83  1  0  0  0  0
 38 84  1  0  0  0  0
 38 39  1  0  0  0  0
 39 85  1  0  0  0  0
 39 40  1  0  0  0  0
 40 41  2  0  0  0  0
 41 86  1  0  0  0  0
 41 42  1  0  0  0  0
 42 87  1  0  0  0  0
 42 43  2  0  0  0  0
 43 88  1  0  0  0  0
 43 44  1  0  0  0  0
 44 89  1  0  0  0  0
 44 45  2  0  0  0  0
 45 40  1  0  0  0  0
 45 46  1  0  0  0  0
 46 47  2  0  0  0  0
 47 90  1  0  0  0  0
 47 48  1  0  0  0  0
 48 91  1  0  0  0  0
 48 49  2  0  0  0  0
 49 92  1  0  0  0  0
 49 50  1  0  0  0  0
 50 93  1  0  0  0  0
 50 51  2  0  0  0  0
 51 39  1  0  0  0  0
 51 46  1  0  0  0  0
  5 52  1  0  0  0  0
 52 53  2  0  0  0  0
 52 54  1  0  0  0  0
 54 94  1  0  0  0  0
 54 95  1  0  0  0  0
M  END
>  <LOGBIO>
6.1500

>  <PRED_LOGBIO>
6.5400

>  <XV_RES>
-1.1600

>  <WHL_TMPL>
3

>  <ANCH>
56-57;30-28

$$$$
ROW31
  -MTS-   01071502573D 0   0.00000     0.00000     0

 50 52  0  0  0  0  0  0  0  0999 V2000
    4.6740    9.5080   -1.4270 O   0  0  0  0  0  0  0  0  0  0  0  0
    3.9040    8.5290   -0.9890 C   0  0  0  0  0  0  0  0  0  0  0  0
    2.7560    8.4300   -1.3890 O   0  0  0  0  0  0  0  0  0  0  0  0
    4.4340    7.5510   -0.0120 C   0  0  0  0  0  0  0  0  0  0  0  0
    5.5910    7.6510    0.3910 O   0  0  0  0  0  0  0  0  0  0  0  0
    3.5710    6.4540    0.4790 C   0  0  0  0  0  0  0  0  0  0  0  0
    3.5410    5.2300   -0.2000 C   0  0  0  0  0  0  0  0  0  0  0  0
    2.7240    4.1920    0.2650 C   0  0  0  0  0  0  0  0  0  0  0  0
    1.9380    4.3780    1.4080 C   0  0  0  0  0  0  0  0  0  0  0  0
    1.1390    3.3620    1.8620 O   0  0  0  0  0  0  0  0  0  0  0  0
    1.6940    2.4410    2.8050 C   0  0  0  0  0  0  0  0  0  0  0  0
    0.6560    1.4090    3.1730 C   0  0  0  0  0  0  0  0  0  0  0  0
   -0.2040    1.6350    4.2540 C   0  0  0  0  0  0  0  0  0  0  0  0
   -1.1670    0.6780    4.5950 C   0  0  0  0  0  0  0  0  0  0  0  0
   -1.2710   -0.5060    3.8540 C   0  0  0  0  0  0  0  0  0  0  0  0
   -0.4110   -0.7320    2.7730 C   0  0  0  0  0  0  0  0  0  0  0  0
    0.5520    0.2250    2.4320 C   0  0  0  0  0  0  0  0  0  0  0  0
    1.4800   -0.0190    1.2660 C   0  0  0  0  0  0  0  0  0  0  0  0
    2.6560   -0.6900    1.7240 O   0  0  0  0  0  0  0  0  0  0  0  0
    3.6210   -0.9990    0.8020 C   0  0  0  0  0  0  0  0  0  0  0  0
    4.7840   -0.2310    0.6900 C   0  0  0  0  0  0  0  0  0  0  0  0
    5.7400   -0.5130   -0.2920 C   0  0  0  0  0  0  0  0  0  0  0  0
    5.5700   -1.5890   -1.1680 C   0  0  0  0  0  0  0  0  0  0  0  0
    4.4280   -2.3840   -1.0420 C   0  0  0  0  0  0  0  0  0  0  0  0
    3.4740   -2.0980   -0.0620 C   0  0  0  0  0  0  0  0  0  0  0  0
    6.5720   -1.8660   -2.2490 C   0  0  0  0  0  0  0  0  0  0  0  0
    7.5590   -1.1420   -2.3730 O   0  0  0  0  0  0  0  0  0  0  0  0
    6.3740   -3.0100   -3.1660 C   0  0  0  0  0  0  0  0  0  0  0  0
    5.3950   -3.7280   -3.0430 O   0  0  0  0  0  0  0  0  0  0  0  0
    7.2560   -3.2540   -4.1180 O   0  0  0  0  0  0  0  0  0  0  0  0
    1.9680    5.6020    2.0870 C   0  0  0  0  0  0  0  0  0  0  0  0
    2.7840    6.6400    1.6220 C   0  0  0  0  0  0  0  0  0  0  0  0
    4.1570   10.0390   -2.0520 H   0  0  0  0  0  0  0  0  0  0  0  0
    4.1470    5.0860   -1.0820 H   0  0  0  0  0  0  0  0  0  0  0  0
    2.7010    3.2470   -0.2590 H   0  0  0  0  0  0  0  0  0  0  0  0
    2.0030    2.9800    3.6990 H   0  0  0  0  0  0  0  0  0  0  0  0
    2.5570    1.9460    2.3640 H   0  0  0  0  0  0  0  0  0  0  0  0
   -0.1240    2.5480    4.8250 H   0  0  0  0  0  0  0  0  0  0  0  0
   -1.8300    0.8520    5.4290 H   0  0  0  0  0  0  0  0  0  0  0  0
   -2.0130   -1.2440    4.1170 H   0  0  0  0  0  0  0  0  0  0  0  0
   -0.4910   -1.6450    2.2010 H   0  0  0  0  0  0  0  0  0  0  0  0
    1.7570    0.9330    0.8170 H   0  0  0  0  0  0  0  0  0  0  0  0
    0.9750   -0.6350    0.5240 H   0  0  0  0  0  0  0  0  0  0  0  0
    4.9470    0.5910    1.3710 H   0  0  0  0  0  0  0  0  0  0  0  0
    6.6200    0.1080   -0.3740 H   0  0  0  0  0  0  0  0  0  0  0  0
    4.2820   -3.2240   -1.7050 H   0  0  0  0  0  0  0  0  0  0  0  0
    2.6060   -2.7340    0.0340 H   0  0  0  0  0  0  0  0  0  0  0  0
    6.9570   -4.0350   -4.6100 H   0  0  0  0  0  0  0  0  0  0  0  0
    1.3610    5.7450    2.9680 H   0  0  0  0  0  0  0  0  0  0  0  0
    2.8070    7.5840    2.1460 H   0  0  0  0  0  0  0  0  0  0  0  0
  1 33  1  0  0  0  0
  1  2  1  0  0  0  0
  2  3  2  0  0  0  0
  2  4  1  0  0  0  0
  4  5  2  0  0  0  0
  4  6  1  0  0  0  0
  6  7  2  0  0  0  0
  7 34  1  0  0  0  0
  7  8  1  0  0  0  0
  8 35  1  0  0  0  0
  8  9  2  0  0  0  0
  9 10  1  0  0  0  0
 10 11  1  0  0  0  0
 11 36  1  0  0  0  0
 11 37  1  0  0  0  0
 11 12  1  0  0  0  0
 12 13  2  0  0  0  0
 13 38  1  0  0  0  0
 13 14  1  0  0  0  0
 14 39  1  0  0  0  0
 14 15  2  0  0  0  0
 15 40  1  0  0  0  0
 15 16  1  0  0  0  0
 16 41  1  0  0  0  0
 16 17  2  0  0  0  0
 17 12  1  0  0  0  0
 17 18  1  0  0  0  0
 18 42  1  0  0  0  0
 18 43  1  0  0  0  0
 18 19  1  0  0  0  0
 19 20  1  0  0  0  0
 20 21  2  0  0  0  0
 21 44  1  0  0  0  0
 21 22  1  0  0  0  0
 22 45  1  0  0  0  0
 22 23  2  0  0  0  0
 23 24  1  0  0  0  0
 24 46  1  0  0  0  0
 24 25  2  0  0  0  0
 25 20  1  0  0  0  0
 25 47  1  0  0  0  0
 23 26  1  0  0  0  0
 26 27  2  0  0  0  0
 26 28  1  0  0  0  0
 28 29  2  0  0  0  0
 28 30  1  0  0  0  0
 30 48  1  0  0  0  0
  9 31  1  0  0  0  0
 31 49  1  0  0  0  0
 31 32  2  0  0  0  0
 32  6  1  0  0  0  0
 32 50  1  0  0  0  0
M  END
>  <LOGBIO>
4.7200

>  <PRED_LOGBIO>
5.3100

>  <XV_RES>
-0.9810

>  <WHL_TMPL>
3

>  <ANCH>
56-57;36-34

$$$$
ROW32
  -MTS-   01071502573D 0   0.00000     0.00000     0

 81 85  0  0  1  0  0  0  0  0999 V2000
    4.2850   -1.6710   -6.6580 C   0  0  0  0  0  0  0  0  0  0  0  0
    4.4360   -0.6700   -5.5170 C   0  0  2  0  0  0  0  0  0  0  0  0
    5.4730   -1.2690   -4.5490 C   0  0  0  0  0  0  0  0  0  0  0  0
    5.5420   -0.4720   -3.2330 C   0  0  0  0  0  0  0  0  0  0  0  0
    4.1560   -0.3560   -2.5720 C   0  0  2  0  0  0  0  0  0  0  0  0
    4.2000    0.4300   -1.2480 C   0  0  0  0  0  0  0  0  0  0  0  0
    2.8090    0.4990   -0.5910 C   0  0  0  0  0  0  0  0  0  0  0  0
    1.7700    1.0990   -1.5580 C   0  0  2  0  0  0  0  0  0  0  0  0
    2.0940    2.5750   -1.7640 C   0  0  0  0  0  0  0  0  0  0  0  0
    1.7600    0.4060   -2.8990 C   0  0  0  0  0  0  0  0  0  0  0  0
    0.6330    0.0230   -3.5140 C   0  0  0  0  0  0  0  0  0  0  0  0
   -0.7390    0.2450   -2.9240 C   0  0  0  0  0  0  0  0  0  0  0  0
   -0.7460    1.2590   -1.7640 C   0  0  2  0  0  0  0  0  0  0  0  0
   -2.0970    1.2130   -1.0250 C   0  0  1  0  0  0  0  0  0  0  0  0
   -2.2680   -0.2000   -0.4750 C   0  0  0  0  0  0  0  0  0  0  0  0
   -3.2720    1.4810   -1.9820 C   0  0  0  0  0  0  0  0  0  0  0  0
   -4.6230    1.4360   -1.2430 C   0  0  0  0  0  0  0  0  0  0  0  0
   -4.6410    2.4020   -0.0440 C   0  0  2  0  0  0  0  0  0  0  0  0
   -5.8330    2.1100    0.6900 O   0  0  0  0  0  0  0  0  0  0  0  0
   -3.4650    2.1340    0.9130 C   0  0  0  0  0  0  0  0  0  0  0  0
   -3.4730    3.1570    2.0460 C   0  0  0  0  0  0  0  0  0  0  0  0
   -4.8940    2.0500    0.3720 C   0  0  0  0  0  0  0  0  0  0  0  0
   -2.1150    2.1800    0.1740 C   0  0  2  0  0  0  0  0  0  0  0  0
   -0.9390    1.9120    1.1320 C   0  0  0  0  0  0  0  0  0  0  0  0
    0.4110    1.9580    0.3920 C   0  0  0  0  0  0  0  0  0  0  0  0
    0.4300    0.9910   -0.8070 C   0  0  1  0  0  0  0  0  0  0  0  0
    0.2950   -0.4320   -0.2730 C   0  0  0  0  0  0  0  0  0  0  0  0
    3.1180    0.2420   -3.5390 C   0  0  2  0  0  0  0  0  0  0  0  0
    3.0500   -0.5550   -4.8550 C   0  0  1  0  0  0  0  0  0  0  0  0
    2.6350   -1.9740   -4.4770 C   0  0  0  0  0  0  0  0  0  0  0  0
    3.7020   -1.7580   -2.2420 C   0  0  0  0  0  0  0  0  0  0  0  0
    4.2410   -2.3780   -1.3410 O   0  0  0  0  0  0  0  0  0  0  0  0
    2.7210   -2.3130   -2.9300 O   0  0  0  0  0  0  0  0  0  0  0  0
    3.5110   -2.3930   -6.4070 H   0  0  0  0  0  0  0  0  0  0  0  0
    4.0070   -1.1440   -7.5690 H   0  0  0  0  0  0  0  0  0  0  0  0
    5.2290   -2.1900   -6.8130 H   0  0  0  0  0  0  0  0  0  0  0  0
    4.7670    0.2970   -5.8880 H   0  0  0  0  0  0  0  0  0  0  0  0
    6.4430   -1.1520   -5.0290 H   0  0  0  0  0  0  0  0  0  0  0  0
    5.1720   -2.2870   -4.3150 H   0  0  0  0  0  0  0  0  0  0  0  0
    5.8380    0.5400   -3.5030 H   0  0  0  0  0  0  0  0  0  0  0  0
    6.2020   -1.0010   -2.5490 H   0  0  0  0  0  0  0  0  0  0  0  0
    4.4680    1.4520   -1.5070 H   0  0  0  0  0  0  0  0  0  0  0  0
    4.8720   -0.0870   -0.5670 H   0  0  0  0  0  0  0  0  0  0  0  0
    2.8950    1.1970    0.2390 H   0  0  0  0  0  0  0  0  0  0  0  0
    2.4980   -0.5130   -0.3420 H   0  0  0  0  0  0  0  0  0  0  0  0
    2.6730    2.6950   -2.6780 H   0  0  0  0  0  0  0  0  0  0  0  0
    2.6710    2.9420   -0.9180 H   0  0  0  0  0  0  0  0  0  0  0  0
    1.1690    3.1420   -1.8450 H   0  0  0  0  0  0  0  0  0  0  0  0
    0.7090   -0.4670   -4.4730 H   0  0  0  0  0  0  0  0  0  0  0  0
   -1.0360   -0.7070   -2.4900 H   0  0  0  0  0  0  0  0  0  0  0  0
   -1.3880    0.6300   -3.7070 H   0  0  0  0  0  0  0  0  0  0  0  0
   -0.6230    2.2550   -2.1840 H   0  0  0  0  0  0  0  0  0  0  0  0
   -2.7880   -0.1560    0.4800 H   0  0  0  0  0  0  0  0  0  0  0  0
   -2.8490   -0.7940   -1.1770 H   0  0  0  0  0  0  0  0  0  0  0  0
   -1.2910   -0.6560   -0.3350 H   0  0  0  0  0  0  0  0  0  0  0  0
   -3.2840    0.6560   -2.6920 H   0  0  0  0  0  0  0  0  0  0  0  0
   -3.1490    2.4770   -2.4030 H   0  0  0  0  0  0  0  0  0  0  0  0
   -4.7120    0.4330   -0.8300 H   0  0  0  0  0  0  0  0  0  0  0  0
   -5.4020    1.7410   -1.9380 H   0  0  0  0  0  0  0  0  0  0  0  0
   -4.6190    3.4330   -0.3900 H   0  0  0  0  0  0  0  0  0  0  0  0
   -6.3910    1.4780    0.2100 H   0  0  0  0  0  0  0  0  0  0  0  0
   -4.4980    3.4020    2.3180 H   0  0  0  0  0  0  0  0  0  0  0  0
   -3.0290    4.0670    1.6480 H   0  0  0  0  0  0  0  0  0  0  0  0
   -2.9020    2.7160    2.8610 H   0  0  0  0  0  0  0  0  0  0  0  0
   -5.5840    1.9290    1.2040 H   0  0  0  0  0  0  0  0  0  0  0  0
   -5.1290    2.9660   -0.1650 H   0  0  0  0  0  0  0  0  0  0  0  0
   -4.9860    1.2010   -0.3020 H   0  0  0  0  0  0  0  0  0  0  0  0
   -1.9930    3.1870   -0.2180 H   0  0  0  0  0  0  0  0  0  0  0  0
   -1.0590    0.8910    1.4870 H   0  0  0  0  0  0  0  0  0  0  0  0
   -0.9360    2.6900    1.8930 H   0  0  0  0  0  0  0  0  0  0  0  0
    1.1570    1.5900    1.0940 H   0  0  0  0  0  0  0  0  0  0  0  0
    0.5590    2.9680    0.0170 H   0  0  0  0  0  0  0  0  0  0  0  0
    0.7220   -0.4870    0.7260 H   0  0  0  0  0  0  0  0  0  0  0  0
    0.8240   -1.1180   -0.9320 H   0  0  0  0  0  0  0  0  0  0  0  0
   -0.7570   -0.7060   -0.2330 H   0  0  0  0  0  0  0  0  0  0  0  0
    3.4710    1.2390   -3.7970 H   0  0  0  0  0  0  0  0  0  0  0  0
    2.3310   -0.1080   -5.5400 H   0  0  0  0  0  0  0  0  0  0  0  0
    2.5210   -2.0430   -3.3970 H   0  0  0  0  0  0  0  0  0  0  0  0
    3.3980   -2.6750   -4.8070 H   0  0  0  0  0  0  0  0  0  0  0  0
    1.6890   -2.2150   -4.9570 H   0  0  0  0  0  0  0  0  0  0  0  0
    2.5730   -3.2040   -2.5760 H   0  0  0  0  0  0  0  0  0  0  0  0
  1 34  1  0  0  0  0
  1 35  1  0  0  0  0
  1 36  1  0  0  0  0
  1  2  1  0  0  0  0
  2 37  1  0  0  0  0
  2  3  1  0  0  0  0
  3 38  1  0  0  0  0
  3 39  1  0  0  0  0
  3  4  1  0  0  0  0
  4 40  1  0  0  0  0
  4 41  1  0  0  0  0
  4  5  1  0  0  0  0
  5  6  1  0  0  0  0
  6 42  1  0  0  0  0
  6 43  1  0  0  0  0
  6  7  1  0  0  0  0
  7 44  1  0  0  0  0
  7 45  1  0  0  0  0
  7  8  1  0  0  0  0
  8  9  1  0  0  0  0
  9 46  1  0  0  0  0
  9 47  1  0  0  0  0
  9 48  1  0  0  0  0
  8 10  1  0  0  0  0
 10 11  2  0  0  0  0
 11 49  1  0  0  0  0
 11 12  1  0  0  0  0
 12 50  1  0  0  0  0
 12 51  1  0  0  0  0
 12 13  1  0  0  0  0
 13 52  1  0  0  0  0
 13 14  1  0  0  0  0
 14 15  1  0  0  0  0
 15 53  1  0  0  0  0
 15 54  1  0  0  0  0
 15 55  1  0  0  0  0
 14 16  1  0  0  0  0
 16 56  1  0  0  0  0
 16 57  1  0  0  0  0
 16 17  1  0  0  0  0
 17 58  1  0  0  0  0
 17 59  1  0  0  0  0
 17 18  1  0  0  0  0
 18 60  1  0  0  0  0
 18 19  1  0  0  0  0
 19 61  1  0  0  0  0
 18 20  1  0  0  0  0
 20 21  1  0  0  0  0
 21 62  1  0  0  0  0
 21 63  1  0  0  0  0
 21 64  1  0  0  0  0
 20 22  1  0  0  0  0
 22 65  1  0  0  0  0
 22 66  1  0  0  0  0
 22 67  1  0  0  0  0
 20 23  1  0  0  0  0
 23 14  1  0  0  0  0
 23 68  1  0  0  0  0
 23 24  1  0  0  0  0
 24 69  1  0  0  0  0
 24 70  1  0  0  0  0
 24 25  1  0  0  0  0
 25 71  1  0  0  0  0
 25 72  1  0  0  0  0
 25 26  1  0  0  0  0
 26  8  1  0  0  0  0
 26 13  1  0  0  0  0
 26 27  1  0  0  0  0
 27 73  1  0  0  0  0
 27 74  1  0  0  0  0
 27 75  1  0  0  0  0
 10 28  1  0  0  0  0
 28  5  1  0  0  0  0
 28 76  1  0  0  0  0
 28 29  1  0  0  0  0
 29  2  1  0  0  0  0
 29 77  1  0  0  0  0
 29 30  1  0  0  0  0
 30 78  1  0  0  0  0
 30 79  1  0  0  0  0
 30 80  1  0  0  0  0
  5 31  1  0  0  0  0
 31 32  2  0  0  0  0
 31 33  1  0  0  0  0
 33 81  1  0  0  0  0
M  END
>  <LOGBIO>
5.5100

>  <PRED_LOGBIO>
5.2300

>  <XV_RES>
0.2930

>  <WHL_TMPL>
1

>  <ANCH>
18-23;48-49

$$$$
ROW33
  -MTS-   01071502573D 0   0.00000     0.00000     0

 95100  0  0  1  0  0  0  0  0999 V2000
    4.3720   -1.9420   -6.4260 C   0  0  0  0  0  0  0  0  0  0  0  0
    4.5360   -1.0030   -5.2350 C   0  0  0  0  0  0  0  0  0  0  0  0
    5.1280    0.3340   -5.6700 C   0  0  0  0  0  0  0  0  0  0  0  0
    5.4730   -1.7180   -4.2440 C   0  0  0  0  0  0  0  0  0  0  0  0
    5.5300   -0.9840   -2.8920 C   0  0  0  0  0  0  0  0  0  0  0  0
    4.1240   -0.7900   -2.2960 C   0  0  2  0  0  0  0  0  0  0  0  0
    3.5420   -2.1810   -2.0510 C   0  0  0  0  0  0  0  0  0  0  0  0
    2.4280   -2.3930   -2.9210 O   0  0  0  0  0  0  0  0  0  0  0  0
    1.7810   -3.5760   -2.8470 C   0  0  0  0  0  0  0  0  0  0  0  0
    2.1530   -4.4250   -2.0540 O   0  0  0  0  0  0  0  0  0  0  0  0
    0.6210   -3.8420   -3.7270 C   0  0  0  0  0  0  0  0  0  0  0  0
   -0.6710   -3.5080   -3.3020 C   0  0  0  0  0  0  0  0  0  0  0  0
   -1.7680   -3.7600   -4.1350 C   0  0  0  0  0  0  0  0  0  0  0  0
   -1.5730   -4.3450   -5.3920 C   0  0  0  0  0  0  0  0  0  0  0  0
   -0.2810   -4.6780   -5.8160 C   0  0  0  0  0  0  0  0  0  0  0  0
    0.8160   -4.4260   -4.9840 C   0  0  0  0  0  0  0  0  0  0  0  0
    2.1820   -4.7790   -5.4320 C   0  0  0  0  0  0  0  0  0  0  0  0
    2.8510   -3.9650   -6.0470 O   0  0  0  0  0  0  0  0  0  0  0  0
    2.6760   -5.9740   -5.1670 O   0  0  0  0  0  0  0  0  0  0  0  0
    4.1550   -0.0640   -0.9380 C   0  0  0  0  0  0  0  0  0  0  0  0
    2.7400    0.0850   -0.3490 C   0  0  0  0  0  0  0  0  0  0  0  0
    1.8010    0.8010   -1.3380 C   0  0  2  0  0  0  0  0  0  0  0  0
    2.2450    2.2560   -1.4620 C   0  0  0  0  0  0  0  0  0  0  0  0
    1.8120    0.1670   -2.7090 C   0  0  0  0  0  0  0  0  0  0  0  0
    0.6940   -0.1040   -3.3950 C   0  0  0  0  0  0  0  0  0  0  0  0
   -0.6870    0.1990   -2.8660 C   0  0  0  0  0  0  0  0  0  0  0  0
   -0.6810    1.1620   -1.6640 C   0  0  2  0  0  0  0  0  0  0  0  0
   -2.0680    1.1890   -0.9960 C   0  0  1  0  0  0  0  0  0  0  0  0
   -2.3900   -0.2280   -0.5300 C   0  0  0  0  0  0  0  0  0  0  0  0
   -3.1600    1.6150   -1.9950 C   0  0  0  0  0  0  0  0  0  0  0  0
   -4.5580    1.6420   -1.3490 C   0  0  0  0  0  0  0  0  0  0  0  0
   -4.5590    2.4550   -0.0770 C   0  0  0  0  0  0  0  0  0  0  0  0
   -5.3880    3.3100    0.1370 O   0  0  0  0  0  0  0  0  0  0  0  0
   -3.4650    2.1340    0.9130 C   0  0  0  0  0  0  0  0  0  0  0  0
   -3.4730    3.1570    2.0460 C   0  0  0  0  0  0  0  0  0  0  0  0
   -4.8940    2.0500    0.3720 C   0  0  0  0  0  0  0  0  0  0  0  0
   -2.0790    2.1050    0.2430 C   0  0  2  0  0  0  0  0  0  0  0  0
   -0.9790    1.7080    1.2450 C   0  0  0  0  0  0  0  0  0  0  0  0
    0.4080    1.6810    0.5770 C   0  0  0  0  0  0  0  0  0  0  0  0
    0.4190    0.7660   -0.6610 C   0  0  1  0  0  0  0  0  0  0  0  0
    0.1500   -0.6640   -0.2000 C   0  0  0  0  0  0  0  0  0  0  0  0
    3.1860   -0.0740   -3.2870 C   0  0  2  0  0  0  0  0  0  0  0  0
    3.1290   -0.8090   -4.6390 C   0  0  0  0  0  0  0  0  0  0  0  0
    3.5340   -2.6120   -6.2470 H   0  0  0  0  0  0  0  0  0  0  0  0
    4.1840   -1.3580   -7.3250 H   0  0  0  0  0  0  0  0  0  0  0  0
    5.2820   -2.5250   -6.5560 H   0  0  0  0  0  0  0  0  0  0  0  0
    5.8000    0.1770   -6.5110 H   0  0  0  0  0  0  0  0  0  0  0  0
    5.6800    0.7730   -4.8420 H   0  0  0  0  0  0  0  0  0  0  0  0
    4.3260    1.0060   -5.9680 H   0  0  0  0  0  0  0  0  0  0  0  0
    6.4730   -1.6570   -4.6690 H   0  0  0  0  0  0  0  0  0  0  0  0
    5.0840   -2.7200   -4.0710 H   0  0  0  0  0  0  0  0  0  0  0  0
    5.9150    0.0120   -3.1010 H   0  0  0  0  0  0  0  0  0  0  0  0
    6.1120   -1.5890   -2.2000 H   0  0  0  0  0  0  0  0  0  0  0  0
    3.2150   -2.2600   -1.0160 H   0  0  0  0  0  0  0  0  0  0  0  0
    4.3040   -2.9330   -2.2480 H   0  0  0  0  0  0  0  0  0  0  0  0
   -0.8210   -3.0570   -2.3330 H   0  0  0  0  0  0  0  0  0  0  0  0
   -2.7640   -3.5030   -3.8080 H   0  0  0  0  0  0  0  0  0  0  0  0
   -2.4190   -4.5390   -6.0340 H   0  0  0  0  0  0  0  0  0  0  0  0
   -0.1310   -5.1290   -6.7860 H   0  0  0  0  0  0  0  0  0  0  0  0
    3.5720   -6.0160   -5.5370 H   0  0  0  0  0  0  0  0  0  0  0  0
    4.5120    0.9440   -1.1370 H   0  0  0  0  0  0  0  0  0  0  0  0
    4.7500   -0.6590   -0.2480 H   0  0  0  0  0  0  0  0  0  0  0  0
    2.8330    0.7390    0.5150 H   0  0  0  0  0  0  0  0  0  0  0  0
    2.3420   -0.9110   -0.1620 H   0  0  0  0  0  0  0  0  0  0  0  0
    2.8790    2.3680   -2.3390 H   0  0  0  0  0  0  0  0  0  0  0  0
    2.8020    2.5420   -0.5720 H   0  0  0  0  0  0  0  0  0  0  0  0
    1.3700    2.8940   -1.5630 H   0  0  0  0  0  0  0  0  0  0  0  0
    0.7840   -0.5580   -4.3710 H   0  0  0  0  0  0  0  0  0  0  0  0
   -1.0770   -0.7450   -2.4910 H   0  0  0  0  0  0  0  0  0  0  0  0
   -1.2630    0.6650   -3.6630 H   0  0  0  0  0  0  0  0  0  0  0  0
   -0.4610    2.1620   -2.0310 H   0  0  0  0  0  0  0  0  0  0  0  0
   -2.8060   -0.1940    0.4740 H   0  0  0  0  0  0  0  0  0  0  0  0
   -3.1130   -0.6770   -1.2080 H   0  0  0  0  0  0  0  0  0  0  0  0
   -1.4790   -0.8230   -0.5260 H   0  0  0  0  0  0  0  0  0  0  0  0
   -3.1920    0.8400   -2.7580 H   0  0  0  0  0  0  0  0  0  0  0  0
   -2.9280    2.6200   -2.3430 H   0  0  0  0  0  0  0  0  0  0  0  0
   -4.7810    0.6180   -1.0600 H   0  0  0  0  0  0  0  0  0  0  0  0
   -5.2470    2.1020   -2.0540 H   0  0  0  0  0  0  0  0  0  0  0  0
   -4.4980    3.4020    2.3170 H   0  0  0  0  0  0  0  0  0  0  0  0
   -3.0290    4.0670    1.6480 H   0  0  0  0  0  0  0  0  0  0  0  0
   -2.9020    2.7160    2.8610 H   0  0  0  0  0  0  0  0  0  0  0  0
   -5.5850    1.9410    1.2050 H   0  0  0  0  0  0  0  0  0  0  0  0
   -5.1250    2.9610   -0.1750 H   0  0  0  0  0  0  0  0  0  0  0  0
   -4.9890    1.1940   -0.2920 H   0  0  0  0  0  0  0  0  0  0  0  0
   -1.8610    3.1150   -0.0970 H   0  0  0  0  0  0  0  0  0  0  0  0
   -1.1940    0.6860    1.5480 H   0  0  0  0  0  0  0  0  0  0  0  0
   -0.9590    2.4510    2.0400 H   0  0  0  0  0  0  0  0  0  0  0  0
    1.0860    1.2290    1.2980 H   0  0  0  0  0  0  0  0  0  0  0  0
    0.6510    2.6910    0.2560 H   0  0  0  0  0  0  0  0  0  0  0  0
    0.5190   -0.7920    0.8160 H   0  0  0  0  0  0  0  0  0  0  0  0
    0.6610   -1.3600   -0.8610 H   0  0  0  0  0  0  0  0  0  0  0  0
   -0.9200   -0.8580   -0.2250 H   0  0  0  0  0  0  0  0  0  0  0  0
    3.6250    0.9020   -3.4810 H   0  0  0  0  0  0  0  0  0  0  0  0
    2.7450   -1.8050   -4.4300 H   0  0  0  0  0  0  0  0  0  0  0  0
    2.5470   -0.2040   -5.3310 H   0  0  0  0  0  0  0  0  0  0  0  0
  1 44  1  0  0  0  0
  1 45  1  0  0  0  0
  1 46  1  0  0  0  0
  1  2  1  0  0  0  0
  2  3  1  0  0  0  0
  3 47  1  0  0  0  0
  3 48  1  0  0  0  0
  3 49  1  0  0  0  0
  2  4  1  0  0  0  0
  4 50  1  0  0  0  0
  4 51  1  0  0  0  0
  4  5  1  0  0  0  0
  5 52  1  0  0  0  0
  5 53  1  0  0  0  0
  5  6  1  0  0  0  0
  6  7  1  0  0  0  0
  7 54  1  0  0  0  0
  7 55  1  0  0  0  0
  7  8  1  0  0  0  0
  8  9  1  0  0  0  0
  9 10  2  0  0  0  0
  9 11  1  0  0  0  0
 11 12  2  0  0  0  0
 12 56  1  0  0  0  0
 12 13  1  0  0  0  0
 13 57  1  0  0  0  0
 13 14  2  0  0  0  0
 14 58  1  0  0  0  0
 14 15  1  0  0  0  0
 15 59  1  0  0  0  0
 15 16  2  0  0  0  0
 16 11  1  0  0  0  0
 16 17  1  0  0  0  0
 17 18  2  0  0  0  0
 17 19  1  0  0  0  0
 19 60  1  0  0  0  0
  6 20  1  0  0  0  0
 20 61  1  0  0  0  0
 20 62  1  0  0  0  0
 20 21  1  0  0  0  0
 21 63  1  0  0  0  0
 21 64  1  0  0  0  0
 21 22  1  0  0  0  0
 22 23  1  0  0  0  0
 23 65  1  0  0  0  0
 23 66  1  0  0  0  0
 23 67  1  0  0  0  0
 22 24  1  0  0  0  0
 24 25  2  0  0  0  0
 25 68  1  0  0  0  0
 25 26  1  0  0  0  0
 26 69  1  0  0  0  0
 26 70  1  0  0  0  0
 26 27  1  0  0  0  0
 27 71  1  0  0  0  0
 27 28  1  0  0  0  0
 28 29  1  0  0  0  0
 29 72  1  0  0  0  0
 29 73  1  0  0  0  0
 29 74  1  0  0  0  0
 28 30  1  0  0  0  0
 30 75  1  0  0  0  0
 30 76  1  0  0  0  0
 30 31  1  0  0  0  0
 31 77  1  0  0  0  0
 31 78  1  0  0  0  0
 31 32  1  0  0  0  0
 32 33  2  0  0  0  0
 32 34  1  0  0  0  0
 34 35  1  0  0  0  0
 35 79  1  0  0  0  0
 35 80  1  0  0  0  0
 35 81  1  0  0  0  0
 34 36  1  0  0  0  0
 36 82  1  0  0  0  0
 36 83  1  0  0  0  0
 36 84  1  0  0  0  0
 34 37  1  0  0  0  0
 37 28  1  0  0  0  0
 37 85  1  0  0  0  0
 37 38  1  0  0  0  0
 38 86  1  0  0  0  0
 38 87  1  0  0  0  0
 38 39  1  0  0  0  0
 39 88  1  0  0  0  0
 39 89  1  0  0  0  0
 39 40  1  0  0  0  0
 40 22  1  0  0  0  0
 40 27  1  0  0  0  0
 40 41  1  0  0  0  0
 41 90  1  0  0  0  0
 41 91  1  0  0  0  0
 41 92  1  0  0  0  0
 24 42  1  0  0  0  0
 42  6  1  0  0  0  0
 42 93  1  0  0  0  0
 42 43  1  0  0  0  0
 43  2  1  0  0  0  0
 43 94  1  0  0  0  0
 43 95  1  0  0  0  0
M  END
>  <LOGBIO>
5.5100

>  <PRED_LOGBIO>
5.7800

>  <XV_RES>
-0.3690

>  <WHL_TMPL>
1

>  <ANCH>
18-23;69-70

$$$$
ROW35
  -MTS-   01071502573D 0   0.00000     0.00000     0

 59 62  0  0  0  0  0  0  0  0999 V2000
    5.4720    5.1590   -5.5910 C   0  0  0  0  0  0  0  0  0  0  0  0
    4.5210    3.9700   -5.4810 C   0  0  0  0  0  0  0  0  0  0  0  0
    4.9860    3.0810   -4.4620 O   0  0  0  0  0  0  0  0  0  0  0  0
    4.2680    1.9640   -4.2190 C   0  0  0  0  0  0  0  0  0  0  0  0
    3.2550    1.7390   -4.8610 O   0  0  0  0  0  0  0  0  0  0  0  0
    4.7080    1.0130   -3.1740 C   0  0  0  0  0  0  0  0  0  0  0  0
    5.5350   -0.0070   -3.4410 C   0  0  0  0  0  0  0  0  0  0  0  0
    6.0820   -0.3280   -4.6560 N   0  0  0  0  0  0  0  0  0  0  0  0
    7.2530    0.1890   -5.0150 C   0  0  0  0  0  0  0  0  0  0  0  0
    7.8450    0.9560   -4.2560 O   0  0  0  0  0  0  0  0  0  0  0  0
    7.8450   -0.1580   -6.3260 C   0  0  0  0  0  0  0  0  0  0  0  0
    7.5530    0.6200   -7.4530 C   0  0  0  0  0  0  0  0  0  0  0  0
    8.1130    0.2920   -8.6940 C   0  0  0  0  0  0  0  0  0  0  0  0
    8.9630   -0.8140   -8.8080 C   0  0  0  0  0  0  0  0  0  0  0  0
    9.2550   -1.5920   -7.6810 C   0  0  0  0  0  0  0  0  0  0  0  0
    8.6950   -1.2640   -6.4400 C   0  0  0  0  0  0  0  0  0  0  0  0
    9.0040   -2.0860   -5.2490 C   0  0  0  0  0  0  0  0  0  0  0  0
    9.9610   -1.8080   -4.5460 O   0  0  0  0  0  0  0  0  0  0  0  0
    8.2420   -3.1210   -4.9460 O   0  0  0  0  0  0  0  0  0  0  0  0
    5.7750   -0.8560   -1.9070 S   0  0  0  0  0  0  0  0  0  0  0  0
    4.7430    0.1980   -0.9290 C   0  0  0  0  0  0  0  0  0  0  0  0
    4.2650    1.1290   -1.7670 C   0  0  0  0  0  0  0  0  0  0  0  0
    3.3520    2.2020   -1.3140 C   0  0  0  0  0  0  0  0  0  0  0  0
    3.8570    3.3920   -0.7750 C   0  0  0  0  0  0  0  0  0  0  0  0
    2.9880    4.4010   -0.3600 C   0  0  0  0  0  0  0  0  0  0  0  0
    1.6080    4.2280   -0.4820 C   0  0  0  0  0  0  0  0  0  0  0  0
    1.0830    3.0470   -1.0170 C   0  0  0  0  0  0  0  0  0  0  0  0
    1.9640    2.0420   -1.4300 C   0  0  0  0  0  0  0  0  0  0  0  0
    0.6920    5.3040   -0.0410 C   0  0  0  0  0  0  0  0  0  0  0  0
    0.7670    6.5720   -0.6300 C   0  0  0  0  0  0  0  0  0  0  0  0
   -0.0990    7.5900   -0.2130 C   0  0  0  0  0  0  0  0  0  0  0  0
   -1.0400    7.3400    0.7920 C   0  0  0  0  0  0  0  0  0  0  0  0
   -1.1150    6.0720    1.3810 C   0  0  0  0  0  0  0  0  0  0  0  0
   -0.2490    5.0540    0.9640 C   0  0  0  0  0  0  0  0  0  0  0  0
   -0.3220    3.8130    1.5410 O   0  0  0  0  0  0  0  0  0  0  0  0
    0.4810    3.5610    2.6970 C   0  0  0  0  0  0  0  0  0  0  0  0
    6.4680    4.8040   -5.8460 H   0  0  0  0  0  0  0  0  0  0  0  0
    5.1180    5.8350   -6.3660 H   0  0  0  0  0  0  0  0  0  0  0  0
    5.5070    5.6850   -4.6390 H   0  0  0  0  0  0  0  0  0  0  0  0
    4.4860    3.4440   -6.4330 H   0  0  0  0  0  0  0  0  0  0  0  0
    3.5250    4.3250   -5.2260 H   0  0  0  0  0  0  0  0  0  0  0  0
    5.5960   -0.9580   -5.2780 H   0  0  0  0  0  0  0  0  0  0  0  0
    6.8970    1.4730   -7.3650 H   0  0  0  0  0  0  0  0  0  0  0  0
    7.8880    0.8920   -9.5630 H   0  0  0  0  0  0  0  0  0  0  0  0
    9.3950   -1.0670   -9.7650 H   0  0  0  0  0  0  0  0  0  0  0  0
    9.9110   -2.4450   -7.7690 H   0  0  0  0  0  0  0  0  0  0  0  0
    8.5980   -3.5300   -4.1420 H   0  0  0  0  0  0  0  0  0  0  0  0
    4.5400    0.1100    0.1280 H   0  0  0  0  0  0  0  0  0  0  0  0
    4.9240    3.5290   -0.6800 H   0  0  0  0  0  0  0  0  0  0  0  0
    3.3830    5.3160    0.0560 H   0  0  0  0  0  0  0  0  0  0  0  0
    0.0150    2.9130   -1.1100 H   0  0  0  0  0  0  0  0  0  0  0  0
    1.5680    1.1270   -1.8450 H   0  0  0  0  0  0  0  0  0  0  0  0
    1.4930    6.7650   -1.4060 H   0  0  0  0  0  0  0  0  0  0  0  0
   -0.0410    8.5680   -0.6680 H   0  0  0  0  0  0  0  0  0  0  0  0
   -1.7080    8.1250    1.1140 H   0  0  0  0  0  0  0  0  0  0  0  0
   -1.8410    5.8790    2.1570 H   0  0  0  0  0  0  0  0  0  0  0  0
    0.2060    4.2570    3.4870 H   0  0  0  0  0  0  0  0  0  0  0  0
    0.3160    2.5410    3.0380 H   0  0  0  0  0  0  0  0  0  0  0  0
    1.5310    3.6940    2.4450 H   0  0  0  0  0  0  0  0  0  0  0  0
  1 37  1  0  0  0  0
  1 38  1  0  0  0  0
  1 39  1  0  0  0  0
  1  2  1  0  0  0  0
  2 40  1  0  0  0  0
  2 41  1  0  0  0  0
  2  3  1  0  0  0  0
  3  4  1  0  0  0  0
  4  5  2  0  0  0  0
  4  6  1  0  0  0  0
  6  7  2  0  0  0  0
  7  8  1  0  0  0  0
  8 42  1  0  0  0  0
  8  9  1  0  0  0  0
  9 10  2  0  0  0  0
  9 11  1  0  0  0  0
 11 12  2  0  0  0  0
 12 43  1  0  0  0  0
 12 13  1  0  0  0  0
 13 44  1  0  0  0  0
 13 14  2  0  0  0  0
 14 45  1  0  0  0  0
 14 15  1  0  0  0  0
 15 46  1  0  0  0  0
 15 16  2  0  0  0  0
 16 11  1  0  0  0  0
 16 17  1  0  0  0  0
 17 18  2  0  0  0  0
 17 19  1  0  0  0  0
 19 47  1  0  0  0  0
  7 20  1  0  0  0  0
 20 21  1  0  0  0  0
 21 48  1  0  0  0  0
 21 22  2  0  0  0  0
 22  6  1  0  0  0  0
 22 23  1  0  0  0  0
 23 24  2  0  0  0  0
 24 49  1  0  0  0  0
 24 25  1  0  0  0  0
 25 50  1  0  0  0  0
 25 26  2  0  0  0  0
 26 27  1  0  0  0  0
 27 51  1  0  0  0  0
 27 28  2  0  0  0  0
 28 23  1  0  0  0  0
 28 52  1  0  0  0  0
 26 29  1  0  0  0  0
 29 30  2  0  0  0  0
 30 53  1  0  0  0  0
 30 31  1  0  0  0  0
 31 54  1  0  0  0  0
 31 32  2  0  0  0  0
 32 55  1  0  0  0  0
 32 33  1  0  0  0  0
 33 56  1  0  0  0  0
 33 34  2  0  0  0  0
 34 29  1  0  0  0  0
 34 35  1  0  0  0  0
 35 36  1  0  0  0  0
 36 57  1  0  0  0  0
 36 58  1  0  0  0  0
 36 59  1  0  0  0  0
M  END
>  <LOGBIO>
5.0700

>  <PRED_LOGBIO>
4.6800

>  <XV_RES>
0.3920

>  <WHL_TMPL>
1

>  <ANCH>
3-4;35-43

$$$$
ROW37
  -MTS-   01071502573D 0   0.00000     0.00000     0

 72 77  0  0  0  0  0  0  0  0999 V2000
   -6.5270    1.0050   -1.5690 C   0  0  0  0  0  0  0  0  0  0  0  0
   -5.0080    0.9770   -1.4290 C   0  0  0  0  0  0  0  0  0  0  0  0
   -4.5000    2.3140   -1.4750 O   0  0  0  0  0  0  0  0  0  0  0  0
   -3.1470    2.4910   -1.3640 C   0  0  0  0  0  0  0  0  0  0  0  0
   -2.5640    2.6650   -0.1030 C   0  0  0  0  0  0  0  0  0  0  0  0
   -1.1810    2.8470    0.0110 C   0  0  0  0  0  0  0  0  0  0  0  0
   -0.3800    2.8550   -1.1370 C   0  0  0  0  0  0  0  0  0  0  0  0
   -0.9620    2.6810   -2.3980 C   0  0  0  0  0  0  0  0  0  0  0  0
   -2.3450    2.5000   -2.5120 C   0  0  0  0  0  0  0  0  0  0  0  0
    1.0830    3.0470   -1.0170 C   0  0  0  0  0  0  0  0  0  0  0  0
    1.9640    2.0420   -1.4300 C   0  0  0  0  0  0  0  0  0  0  0  0
    3.3520    2.2020   -1.3140 C   0  0  0  0  0  0  0  0  0  0  0  0
    3.8570    3.3920   -0.7750 C   0  0  0  0  0  0  0  0  0  0  0  0
    2.9880    4.4010   -0.3600 C   0  0  0  0  0  0  0  0  0  0  0  0
    1.6080    4.2280   -0.4820 C   0  0  0  0  0  0  0  0  0  0  0  0
    0.7600    5.2240   -0.0740 O   0  0  0  0  0  0  0  0  0  0  0  0
    0.3060    5.2060    1.2820 C   0  0  0  0  0  0  0  0  0  0  0  0
   -0.6110    6.3810    1.5210 C   0  0  0  0  0  0  0  0  0  0  0  0
   -0.8520    7.1610    0.6150 O   0  0  0  0  0  0  0  0  0  0  0  0
   -1.1510    6.5650    2.7120 O   0  0  0  0  0  0  0  0  0  0  0  0
    4.2650    1.1290   -1.7670 C   0  0  0  0  0  0  0  0  0  0  0  0
    4.6560    1.0620   -3.1100 C   0  0  0  0  0  0  0  0  0  0  0  0
    5.5190    0.0470   -3.5380 C   0  0  0  0  0  0  0  0  0  0  0  0
    5.9910   -0.9020   -2.6240 C   0  0  0  0  0  0  0  0  0  0  0  0
    5.6010   -0.8360   -1.2810 C   0  0  0  0  0  0  0  0  0  0  0  0
    4.7370    0.1800   -0.8530 C   0  0  0  0  0  0  0  0  0  0  0  0
    6.9040   -1.9760   -3.0760 C   0  0  0  0  0  0  0  0  0  0  0  0
    8.1350   -2.1200   -2.5660 C   0  0  0  0  0  0  0  0  0  0  0  0
    8.7780   -1.2670   -1.5000 C   0  0  0  0  0  0  0  0  0  0  0  0
    8.4750   -1.8470   -0.1390 C   0  0  0  0  0  0  0  0  0  0  0  0
    9.3380   -2.7930    0.4270 C   0  0  0  0  0  0  0  0  0  0  0  0
    9.0560   -3.3310    1.6880 C   0  0  0  0  0  0  0  0  0  0  0  0
    7.9110   -2.9230    2.3830 C   0  0  0  0  0  0  0  0  0  0  0  0
    7.0480   -1.9780    1.8170 C   0  0  0  0  0  0  0  0  0  0  0  0
    7.3300   -1.4400    0.5560 C   0  0  0  0  0  0  0  0  0  0  0  0
    8.8560   -3.5110   -3.3910 S   0  0  0  0  0  0  0  0  0  0  0  0
    7.4830   -3.9040   -4.4370 C   0  0  0  0  0  0  0  0  0  0  0  0
    7.2200   -4.8760   -5.4090 C   0  0  0  0  0  0  0  0  0  0  0  0
    5.9820   -4.8940   -6.0630 C   0  0  0  0  0  0  0  0  0  0  0  0
    5.0080   -3.9400   -5.7450 C   0  0  0  0  0  0  0  0  0  0  0  0
    5.2710   -2.9680   -4.7720 C   0  0  0  0  0  0  0  0  0  0  0  0
    6.5090   -2.9500   -4.1180 C   0  0  0  0  0  0  0  0  0  0  0  0
   -6.7950    1.4630   -2.5190 H   0  0  0  0  0  0  0  0  0  0  0  0
   -6.9130   -0.0110   -1.5350 H   0  0  0  0  0  0  0  0  0  0  0  0
   -6.9560    1.5840   -0.7540 H   0  0  0  0  0  0  0  0  0  0  0  0
   -4.5790    0.3990   -2.2440 H   0  0  0  0  0  0  0  0  0  0  0  0
   -4.7400    0.5200   -0.4790 H   0  0  0  0  0  0  0  0  0  0  0  0
   -3.1830    2.6590    0.7830 H   0  0  0  0  0  0  0  0  0  0  0  0
   -0.7320    2.9810    0.9840 H   0  0  0  0  0  0  0  0  0  0  0  0
   -0.3430    2.6870   -3.2840 H   0  0  0  0  0  0  0  0  0  0  0  0
   -2.7940    2.3660   -3.4850 H   0  0  0  0  0  0  0  0  0  0  0  0
    1.5680    1.1270   -1.8450 H   0  0  0  0  0  0  0  0  0  0  0  0
    4.9240    3.5290   -0.6800 H   0  0  0  0  0  0  0  0  0  0  0  0
    3.3830    5.3160    0.0560 H   0  0  0  0  0  0  0  0  0  0  0  0
   -0.2330    4.2800    1.4710 H   0  0  0  0  0  0  0  0  0  0  0  0
    1.1610    5.2700    1.9510 H   0  0  0  0  0  0  0  0  0  0  0  0
   -1.7030    7.3610    2.6710 H   0  0  0  0  0  0  0  0  0  0  0  0
    4.2910    1.7940   -3.8150 H   0  0  0  0  0  0  0  0  0  0  0  0
    5.8200   -0.0040   -4.5740 H   0  0  0  0  0  0  0  0  0  0  0  0
    5.9650   -1.5680   -0.5760 H   0  0  0  0  0  0  0  0  0  0  0  0
    4.4360    0.2310    0.1830 H   0  0  0  0  0  0  0  0  0  0  0  0
    9.8550   -1.2460   -1.6530 H   0  0  0  0  0  0  0  0  0  0  0  0
    8.3840   -0.2540   -1.5590 H   0  0  0  0  0  0  0  0  0  0  0  0
   10.2210   -3.1070   -0.1090 H   0  0  0  0  0  0  0  0  0  0  0  0
    9.7220   -4.0600    2.1250 H   0  0  0  0  0  0  0  0  0  0  0  0
    7.6940   -3.3380    3.3570 H   0  0  0  0  0  0  0  0  0  0  0  0
    6.1650   -1.6630    2.3530 H   0  0  0  0  0  0  0  0  0  0  0  0
    6.6640   -0.7100    0.1190 H   0  0  0  0  0  0  0  0  0  0  0  0
    7.9710   -5.6120   -5.6550 H   0  0  0  0  0  0  0  0  0  0  0  0
    5.7780   -5.6440   -6.8130 H   0  0  0  0  0  0  0  0  0  0  0  0
    4.0530   -3.9540   -6.2490 H   0  0  0  0  0  0  0  0  0  0  0  0
    4.5200   -2.2320   -4.5270 H   0  0  0  0  0  0  0  0  0  0  0  0
  1 43  1  0  0  0  0
  1 44  1  0  0  0  0
  1 45  1  0  0  0  0
  1  2  1  0  0  0  0
  2 46  1  0  0  0  0
  2 47  1  0  0  0  0
  2  3  1  0  0  0  0
  3  4  1  0  0  0  0
  4  5  2  0  0  0  0
  5 48  1  0  0  0  0
  5  6  1  0  0  0  0
  6 49  1  0  0  0  0
  6  7  2  0  0  0  0
  7  8  1  0  0  0  0
  8 50  1  0  0  0  0
  8  9  2  0  0  0  0
  9  4  1  0  0  0  0
  9 51  1  0  0  0  0
  7 10  1  0  0  0  0
 10 11  2  0  0  0  0
 11 52  1  0  0  0  0
 11 12  1  0  0  0  0
 12 13  2  0  0  0  0
 13 53  1  0  0  0  0
 13 14  1  0  0  0  0
 14 54  1  0  0  0  0
 14 15  2  0  0  0  0
 15 10  1  0  0  0  0
 15 16  1  0  0  0  0
 16 17  1  0  0  0  0
 17 55  1  0  0  0  0
 17 56  1  0  0  0  0
 17 18  1  0  0  0  0
 18 19  2  0  0  0  0
 18 20  1  0  0  0  0
 20 57  1  0  0  0  0
 12 21  1  0  0  0  0
 21 22  2  0  0  0  0
 22 58  1  0  0  0  0
 22 23  1  0  0  0  0
 23 59  1  0  0  0  0
 23 24  2  0  0  0  0
 24 25  1  0  0  0  0
 25 60  1  0  0  0  0
 25 26  2  0  0  0  0
 26 21  1  0  0  0  0
 26 61  1  0  0  0  0
 24 27  1  0  0  0  0
 27 28  2  0  0  0  0
 28 29  1  0  0  0  0
 29 62  1  0  0  0  0
 29 63  1  0  0  0  0
 29 30  1  0  0  0  0
 30 31  2  0  0  0  0
 31 64  1  0  0  0  0
 31 32  1  0  0  0  0
 32 65  1  0  0  0  0
 32 33  2  0  0  0  0
 33 66  1  0  0  0  0
 33 34  1  0  0  0  0
 34 67  1  0  0  0  0
 34 35  2  0  0  0  0
 35 30  1  0  0  0  0
 35 68  1  0  0  0  0
 28 36  1  0  0  0  0
 36 37  1  0  0  0  0
 37 38  2  0  0  0  0
 38 69  1  0  0  0  0
 38 39  1  0  0  0  0
 39 70  1  0  0  0  0
 39 40  2  0  0  0  0
 40 71  1  0  0  0  0
 40 41  1  0  0  0  0
 41 72  1  0  0  0  0
 41 42  2  0  0  0  0
 42 27  1  0  0  0  0
 42 37  1  0  0  0  0
M  END
>  <LOGBIO>
7.2800

>  <PRED_LOGBIO>
7.1300

>  <XV_RES>
0.2070

>  <WHL_TMPL>
1

>  <ANCH>
3-4;22-20

$$$$
ROW38
  -MTS-   01071502573D 0   0.00000     0.00000     0

 98103  0  0  1  0  0  0  0  0999 V2000
    6.2380    1.5740    7.8190 C   0  0  0  0  0  0  0  0  0  0  0  0
    6.4120    1.2180    6.3460 C   0  0  1  0  0  0  0  0  0  0  0  0
    7.5240    0.3310    6.1980 O   0  0  0  0  0  0  0  0  0  0  0  0
    6.6650    2.4910    5.5400 C   0  0  1  0  0  0  0  0  0  0  0  0
    5.4910    3.4270    5.6960 C   0  0  0  0  0  0  0  0  0  0  0  0
    4.8540    3.7750    4.7150 O   0  0  0  0  0  0  0  0  0  0  0  0
    5.1530    3.8690    6.8930 O   0  0  0  0  0  0  0  0  0  0  0  0
    6.8330    2.1470    4.1210 N   0  0  0  0  0  0  0  0  0  0  0  0
    5.8530    2.0700    3.1670 C   0  0  0  0  0  0  0  0  0  0  0  0
    6.4350    1.7270    2.0100 C   0  0  0  0  0  0  0  0  0  0  0  0
    5.7320    1.5280    0.6880 C   0  0  0  0  0  0  0  0  0  0  0  0
    5.3280    0.1620    0.5650 O   0  0  0  0  0  0  0  0  0  0  0  0
    4.6540   -0.0880   -0.6720 C   0  0  2  0  0  0  0  0  0  0  0  0
    3.9060    1.0670   -1.0620 O   0  0  0  0  0  0  0  0  0  0  0  0
    3.1380    0.8160   -2.2410 C   0  0  2  0  0  0  0  0  0  0  0  0
    2.2680    2.0300   -2.5640 C   0  0  0  0  0  0  0  0  0  0  0  0
    2.9900    2.9190   -3.4210 O   0  0  0  0  0  0  0  0  0  0  0  0
    2.2240    4.0780   -3.7580 C   0  0  0  0  0  0  0  0  0  0  0  0
    3.0370    4.9740   -4.6610 C   0  0  0  0  0  0  0  0  0  0  0  0
    2.9710    4.8140   -6.0500 C   0  0  0  0  0  0  0  0  0  0  0  0
    3.7260    5.6450   -6.8870 C   0  0  0  0  0  0  0  0  0  0  0  0
    4.5460    6.6360   -6.3350 C   0  0  0  0  0  0  0  0  0  0  0  0
    4.6120    6.7960   -4.9460 C   0  0  0  0  0  0  0  0  0  0  0  0
    3.8580    5.9650   -4.1090 C   0  0  0  0  0  0  0  0  0  0  0  0
    4.0360    0.4780   -3.4460 C   0  0  2  0  0  0  0  0  0  0  0  0
    3.2130    0.1160   -4.5580 O   0  0  0  0  0  0  0  0  0  0  0  0
    1.9980   -0.5140   -4.1430 C   0  0  0  0  0  0  0  0  0  0  0  0
    1.1760   -0.8710   -5.3580 C   0  0  0  0  0  0  0  0  0  0  0  0
    0.2510    0.0450   -5.8720 C   0  0  0  0  0  0  0  0  0  0  0  0
   -0.5110   -0.2860   -6.9980 C   0  0  0  0  0  0  0  0  0  0  0  0
   -0.3480   -1.5340   -7.6120 C   0  0  0  0  0  0  0  0  0  0  0  0
    0.5770   -2.4500   -7.0980 C   0  0  0  0  0  0  0  0  0  0  0  0
    1.3390   -2.1190   -5.9720 C   0  0  0  0  0  0  0  0  0  0  0  0
    4.9800   -0.6920   -3.1120 C   0  0  2  0  0  0  0  0  0  0  0  0
    5.9740   -0.7990   -4.1340 O   0  0  0  0  0  0  0  0  0  0  0  0
    6.3800   -2.1540   -4.3470 C   0  0  0  0  0  0  0  0  0  0  0  0
    7.4270   -2.2000   -5.4340 C   0  0  0  0  0  0  0  0  0  0  0  0
    8.7830   -2.0920   -5.1050 C   0  0  0  0  0  0  0  0  0  0  0  0
    9.7540   -2.1350   -6.1130 C   0  0  0  0  0  0  0  0  0  0  0  0
    9.3680   -2.2870   -7.4500 C   0  0  0  0  0  0  0  0  0  0  0  0
    8.0120   -2.3950   -7.7790 C   0  0  0  0  0  0  0  0  0  0  0  0
    7.0410   -2.3520   -6.7720 C   0  0  0  0  0  0  0  0  0  0  0  0
    5.6730   -0.4980   -1.7510 C   0  0  1  0  0  0  0  0  0  0  0  0
    6.3000   -1.7240   -1.3640 O   0  0  0  0  0  0  0  0  0  0  0  0
    5.6560   -2.9420   -1.7280 C   0  0  0  0  0  0  0  0  0  0  0  0
    4.3560   -3.1700   -0.9950 C   0  0  0  0  0  0  0  0  0  0  0  0
    3.2670   -2.3190   -1.2200 C   0  0  0  0  0  0  0  0  0  0  0  0
    2.0610   -2.5300   -0.5400 C   0  0  0  0  0  0  0  0  0  0  0  0
    1.9440   -3.5920    0.3640 C   0  0  0  0  0  0  0  0  0  0  0  0
    3.0330   -4.4430    0.5890 C   0  0  0  0  0  0  0  0  0  0  0  0
    4.2390   -4.2320   -0.0900 C   0  0  0  0  0  0  0  0  0  0  0  0
    7.8080    1.5870    2.2400 N   0  0  0  0  0  0  0  0  0  0  0  0
    8.0710    1.8200    3.4400 N   0  0  0  0  0  0  0  0  0  0  0  0
    7.1400    2.0610    8.1840 H   0  0  0  0  0  0  0  0  0  0  0  0
    6.0570    0.6680    8.3930 H   0  0  0  0  0  0  0  0  0  0  0  0
    5.3910    2.2490    7.9310 H   0  0  0  0  0  0  0  0  0  0  0  0
    5.5090    0.7310    5.9810 H   0  0  0  0  0  0  0  0  0  0  0  0
    7.3860   -0.4860    6.7020 H   0  0  0  0  0  0  0  0  0  0  0  0
    7.5670    2.9770    5.9040 H   0  0  0  0  0  0  0  0  0  0  0  0
    4.3840    4.4520    6.7910 H   0  0  0  0  0  0  0  0  0  0  0  0
    4.7990    2.2520    3.3200 H   0  0  0  0  0  0  0  0  0  0  0  0
    6.4100    1.7800   -0.1250 H   0  0  0  0  0  0  0  0  0  0  0  0
    4.8560    2.1710    0.6430 H   0  0  0  0  0  0  0  0  0  0  0  0
    3.9780   -0.9160   -0.4670 H   0  0  0  0  0  0  0  0  0  0  0  0
    2.4370    0.0030   -2.0610 H   0  0  0  0  0  0  0  0  0  0  0  0
    2.0090    2.5460   -1.6420 H   0  0  0  0  0  0  0  0  0  0  0  0
    1.3600    1.7030   -3.0640 H   0  0  0  0  0  0  0  0  0  0  0  0
    1.9640    4.6180   -2.8500 H   0  0  0  0  0  0  0  0  0  0  0  0
    1.3150    3.7750   -4.2720 H   0  0  0  0  0  0  0  0  0  0  0  0
    2.3390    4.0500   -6.4760 H   0  0  0  0  0  0  0  0  0  0  0  0
    3.6750    5.5220   -7.9590 H   0  0  0  0  0  0  0  0  0  0  0  0
    5.1280    7.2770   -6.9810 H   0  0  0  0  0  0  0  0  0  0  0  0
    5.2450    7.5610   -4.5200 H   0  0  0  0  0  0  0  0  0  0  0  0
    3.9090    6.0890   -3.0370 H   0  0  0  0  0  0  0  0  0  0  0  0
    4.6280    1.3520   -3.7060 H   0  0  0  0  0  0  0  0  0  0  0  0
    1.4340    0.1680   -3.5110 H   0  0  0  0  0  0  0  0  0  0  0  0
    2.2310   -1.4180   -3.5840 H   0  0  0  0  0  0  0  0  0  0  0  0
    0.1250    1.0080   -5.3980 H   0  0  0  0  0  0  0  0  0  0  0  0
   -1.2250    0.4210   -7.3940 H   0  0  0  0  0  0  0  0  0  0  0  0
   -0.9360   -1.7890   -8.4810 H   0  0  0  0  0  0  0  0  0  0  0  0
    0.7030   -3.4130   -7.5720 H   0  0  0  0  0  0  0  0  0  0  0  0
    2.0530   -2.8260   -5.5760 H   0  0  0  0  0  0  0  0  0  0  0  0
    4.4080   -1.6170   -3.0920 H   0  0  0  0  0  0  0  0  0  0  0  0
    5.5190   -2.7470   -4.6470 H   0  0  0  0  0  0  0  0  0  0  0  0
    6.7950   -2.5570   -3.4260 H   0  0  0  0  0  0  0  0  0  0  0  0
    9.0810   -1.9750   -4.0730 H   0  0  0  0  0  0  0  0  0  0  0  0
   10.8000   -2.0510   -5.8590 H   0  0  0  0  0  0  0  0  0  0  0  0
   10.1170   -2.3200   -8.2270 H   0  0  0  0  0  0  0  0  0  0  0  0
    7.7140   -2.5120   -8.8110 H   0  0  0  0  0  0  0  0  0  0  0  0
    5.9950   -2.4360   -7.0260 H   0  0  0  0  0  0  0  0  0  0  0  0
    6.4290    0.2790   -1.8430 H   0  0  0  0  0  0  0  0  0  0  0  0
    6.3230   -3.7400   -1.4090 H   0  0  0  0  0  0  0  0  0  0  0  0
    5.4380   -2.9200   -2.7940 H   0  0  0  0  0  0  0  0  0  0  0  0
    3.3570   -1.4990   -1.9180 H   0  0  0  0  0  0  0  0  0  0  0  0
    1.2220   -1.8730   -0.7140 H   0  0  0  0  0  0  0  0  0  0  0  0
    1.0140   -3.7540    0.8890 H   0  0  0  0  0  0  0  0  0  0  0  0
    2.9430   -5.2620    1.2870 H   0  0  0  0  0  0  0  0  0  0  0  0
    5.0790   -4.8880    0.0830 H   0  0  0  0  0  0  0  0  0  0  0  0
  1 54  1  0  0  0  0
  1 55  1  0  0  0  0
  1 56  1  0  0  0  0
  1  2  1  0  0  0  0
  2 57  1  0  0  0  0
  2  3  1  0  0  0  0
  3 58  1  0  0  0  0
  2  4  1  0  0  0  0
  4 59  1  0  0  0  0
  4  5  1  0  0  0  0
  5  6  2  0  0  0  0
  5  7  1  0  0  0  0
  7 60  1  0  0  0  0
  4  8  1  0  0  0  0
  8  9  1  0  0  0  0
  9 61  1  0  0  0  0
  9 10  2  0  0  0  0
 10 11  1  0  0  0  0
 11 62  1  0  0  0  0
 11 63  1  0  0  0  0
 11 12  1  0  0  0  0
 12 13  1  0  0  0  0
 13 64  1  0  0  0  0
 13 14  1  0  0  0  0
 14 15  1  0  0  0  0
 15 65  1  0  0  0  0
 15 16  1  0  0  0  0
 16 66  1  0  0  0  0
 16 67  1  0  0  0  0
 16 17  1  0  0  0  0
 17 18  1  0  0  0  0
 18 68  1  0  0  0  0
 18 69  1  0  0  0  0
 18 19  1  0  0  0  0
 19 20  2  0  0  0  0
 20 70  1  0  0  0  0
 20 21  1  0  0  0  0
 21 71  1  0  0  0  0
 21 22  2  0  0  0  0
 22 72  1  0  0  0  0
 22 23  1  0  0  0  0
 23 73  1  0  0  0  0
 23 24  2  0  0  0  0
 24 19  1  0  0  0  0
 24 74  1  0  0  0  0
 15 25  1  0  0  0  0
 25 75  1  0  0  0  0
 25 26  1  0  0  0  0
 26 27  1  0  0  0  0
 27 76  1  0  0  0  0
 27 77  1  0  0  0  0
 27 28  1  0  0  0  0
 28 29  2  0  0  0  0
 29 78  1  0  0  0  0
 29 30  1  0  0  0  0
 30 79  1  0  0  0  0
 30 31  2  0  0  0  0
 31 80  1  0  0  0  0
 31 32  1  0  0  0  0
 32 81  1  0  0  0  0
 32 33  2  0  0  0  0
 33 28  1  0  0  0  0
 33 82  1  0  0  0  0
 25 34  1  0  0  0  0
 34 83  1  0  0  0  0
 34 35  1  0  0  0  0
 35 36  1  0  0  0  0
 36 84  1  0  0  0  0
 36 85  1  0  0  0  0
 36 37  1  0  0  0  0
 37 38  2  0  0  0  0
 38 86  1  0  0  0  0
 38 39  1  0  0  0  0
 39 87  1  0  0  0  0
 39 40  2  0  0  0  0
 40 88  1  0  0  0  0
 40 41  1  0  0  0  0
 41 89  1  0  0  0  0
 41 42  2  0  0  0  0
 42 37  1  0  0  0  0
 42 90  1  0  0  0  0
 34 43  1  0  0  0  0
 43 13  1  0  0  0  0
 43 91  1  0  0  0  0
 43 44  1  0  0  0  0
 44 45  1  0  0  0  0
 45 92  1  0  0  0  0
 45 93  1  0  0  0  0
 45 46  1  0  0  0  0
 46 47  2  0  0  0  0
 47 94  1  0  0  0  0
 47 48  1  0  0  0  0
 48 95  1  0  0  0  0
 48 49  2  0  0  0  0
 49 96  1  0  0  0  0
 49 50  1  0  0  0  0
 50 97  1  0  0  0  0
 50 51  2  0  0  0  0
 51 46  1  0  0  0  0
 51 98  1  0  0  0  0
 10 52  1  0  0  0  0
 52 53  2  0  0  0  0
 53  8  1  0  0  0  0
M  END
>  <LOGBIO>
4.3700

>  <PRED_LOGBIO>
4.2600

>  <XV_RES>
0.0960

>  <WHL_TMPL>
2

>  <ANCH>
11-12;82-83

$$$$
ROW40
  -MTS-   01071502573D 0   0.00000     0.00000     0

 52 55  0  0  0  0  0  0  0  0999 V2000
   -4.4330    7.8220    4.1320 F   0  0  0  0  0  0  0  0  0  0  0  0
   -4.0790    6.5590    3.8120 C   0  0  0  0  0  0  0  0  0  0  0  0
   -3.1260    6.3320    2.8120 C   0  0  0  0  0  0  0  0  0  0  0  0
   -2.7590    5.0220    2.4790 C   0  0  0  0  0  0  0  0  0  0  0  0
   -3.3460    3.9400    3.1470 C   0  0  0  0  0  0  0  0  0  0  0  0
   -2.9510    2.5280    2.7880 C   0  0  0  0  0  0  0  0  0  0  0  0
   -1.8460    2.1210    3.6000 O   0  0  0  0  0  0  0  0  0  0  0  0
   -1.3430    0.8600    3.4180 C   0  0  0  0  0  0  0  0  0  0  0  0
   -1.8570   -0.2120    4.1580 C   0  0  0  0  0  0  0  0  0  0  0  0
   -1.3440   -1.5010    3.9710 C   0  0  0  0  0  0  0  0  0  0  0  0
   -0.3170   -1.7180    3.0450 C   0  0  0  0  0  0  0  0  0  0  0  0
    0.2260   -3.0810    2.8480 C   0  0  0  0  0  0  0  0  0  0  0  0
    1.2600   -3.5040    3.5870 C   0  0  0  0  0  0  0  0  0  0  0  0
    2.1480   -2.6380    4.8500 S   0  0  0  0  0  0  0  0  0  0  0  0
    3.2760   -3.9510    5.2200 C   0  0  0  0  0  0  0  0  0  0  0  0
    4.1750   -3.9350    6.0590 O   0  0  0  0  0  0  0  0  0  0  0  0
    2.9580   -4.9570    4.4100 N   0  0  0  0  0  0  0  0  0  0  0  0
    1.9510   -4.8120    3.5540 C   0  0  0  0  0  0  0  0  0  0  0  0
    1.6140   -5.7100    2.7830 O   0  0  0  0  0  0  0  0  0  0  0  0
    0.1970   -0.6470    2.3050 C   0  0  0  0  0  0  0  0  0  0  0  0
    1.2010   -0.8590    1.3980 O   0  0  0  0  0  0  0  0  0  0  0  0
    2.5520   -0.7520    1.8550 C   0  0  0  0  0  0  0  0  0  0  0  0
    3.6210   -0.9990    0.8020 C   0  0  0  0  0  0  0  0  0  0  0  0
    4.7840   -0.2310    0.6900 C   0  0  0  0  0  0  0  0  0  0  0  0
    5.7400   -0.5130   -0.2920 C   0  0  0  0  0  0  0  0  0  0  0  0
    5.5700   -1.5890   -1.1680 C   0  0  0  0  0  0  0  0  0  0  0  0
    4.4280   -2.3840   -1.0420 C   0  0  0  0  0  0  0  0  0  0  0  0
    3.4740   -2.0980   -0.0620 C   0  0  0  0  0  0  0  0  0  0  0  0
    6.5720   -1.8660   -2.2490 C   0  0  0  0  0  0  0  0  0  0  0  0
    6.0280   -2.1670   -3.4250 F   0  0  0  0  0  0  0  0  0  0  0  0
    7.2290   -2.9560   -1.8640 F   0  0  0  0  0  0  0  0  0  0  0  0
    7.3900   -0.8220   -2.3510 F   0  0  0  0  0  0  0  0  0  0  0  0
   -0.3170    0.6430    2.4910 C   0  0  0  0  0  0  0  0  0  0  0  0
   -4.2990    4.1680    4.1460 C   0  0  0  0  0  0  0  0  0  0  0  0
   -4.6660    5.4770    4.4790 C   0  0  0  0  0  0  0  0  0  0  0  0
   -2.6740    7.1660    2.2970 H   0  0  0  0  0  0  0  0  0  0  0  0
   -2.0240    4.8470    1.7080 H   0  0  0  0  0  0  0  0  0  0  0  0
   -2.6640    2.4870    1.7390 H   0  0  0  0  0  0  0  0  0  0  0  0
   -3.7920    1.8600    2.9600 H   0  0  0  0  0  0  0  0  0  0  0  0
   -2.6490   -0.0440    4.8720 H   0  0  0  0  0  0  0  0  0  0  0  0
   -1.7400   -2.3280    4.5420 H   0  0  0  0  0  0  0  0  0  0  0  0
   -0.2120   -3.7350    2.1080 H   0  0  0  0  0  0  0  0  0  0  0  0
    3.4770   -5.8230    4.4460 H   0  0  0  0  0  0  0  0  0  0  0  0
    2.6750   -1.5480    2.5860 H   0  0  0  0  0  0  0  0  0  0  0  0
    2.7060    0.2520    2.2460 H   0  0  0  0  0  0  0  0  0  0  0  0
    4.9470    0.5910    1.3710 H   0  0  0  0  0  0  0  0  0  0  0  0
    6.6200    0.1080   -0.3740 H   0  0  0  0  0  0  0  0  0  0  0  0
    4.2820   -3.2240   -1.7050 H   0  0  0  0  0  0  0  0  0  0  0  0
    2.6060   -2.7340    0.0340 H   0  0  0  0  0  0  0  0  0  0  0  0
    0.0790    1.4690    1.9200 H   0  0  0  0  0  0  0  0  0  0  0  0
   -4.7520    3.3330    4.6610 H   0  0  0  0  0  0  0  0  0  0  0  0
   -5.4010    5.6530    5.2500 H   0  0  0  0  0  0  0  0  0  0  0  0
  1  2  1  0  0  0  0
  2  3  2  0  0  0  0
  3 36  1  0  0  0  0
  3  4  1  0  0  0  0
  4 37  1  0  0  0  0
  4  5  2  0  0  0  0
  5  6  1  0  0  0  0
  6 38  1  0  0  0  0
  6 39  1  0  0  0  0
  6  7  1  0  0  0  0
  7  8  1  0  0  0  0
  8  9  2  0  0  0  0
  9 40  1  0  0  0  0
  9 10  1  0  0  0  0
 10 41  1  0  0  0  0
 10 11  2  0  0  0  0
 11 12  1  0  0  0  0
 12 42  1  0  0  0  0
 12 13  2  0  0  0  0
 13 14  1  0  0  0  0
 14 15  1  0  0  0  0
 15 16  2  0  0  0  0
 15 17  1  0  0  0  0
 17 43  1  0  0  0  0
 17 18  1  0  0  0  0
 18 13  1  0  0  0  0
 18 19  2  0  0  0  0
 11 20  1  0  0  0  0
 20 21  1  0  0  0  0
 21 22  1  0  0  0  0
 22 44  1  0  0  0  0
 22 45  1  0  0  0  0
 22 23  1  0  0  0  0
 23 24  2  0  0  0  0
 24 46  1  0  0  0  0
 24 25  1  0  0  0  0
 25 47  1  0  0  0  0
 25 26  2  0  0  0  0
 26 27  1  0  0  0  0
 27 48  1  0  0  0  0
 27 28  2  0  0  0  0
 28 23  1  0  0  0  0
 28 49  1  0  0  0  0
 26 29  1  0  0  0  0
 29 30  1  0  0  0  0
 29 31  1  0  0  0  0
 29 32  1  0  0  0  0
 20 33  2  0  0  0  0
 33  8  1  0  0  0  0
 33 50  1  0  0  0  0
  5 34  1  0  0  0  0
 34 51  1  0  0  0  0
 34 35  2  0  0  0  0
 35  2  1  0  0  0  0
 35 52  1  0  0  0  0
M  END
>  <LOGBIO>
5.4000

>  <PRED_LOGBIO>
5.0600

>  <XV_RES>
0.5120

>  <WHL_TMPL>
3

>  <ANCH>
56-57;38-36

$$$$
ROW41
  -MTS-   01071502573D 0   0.00000     0.00000     0

 80 84  0  0  1  0  0  0  0  0999 V2000
   -3.4730    3.1570    2.0460 C   0  0  0  0  0  0  0  0  0  0  0  0
   -3.4650    2.1340    0.9130 C   0  0  0  0  0  0  0  0  0  0  0  0
   -4.8940    2.0500    0.3720 C   0  0  0  0  0  0  0  0  0  0  0  0
   -4.6250    2.4180   -0.0590 C   0  0  1  0  0  0  0  0  0  0  0  0
   -5.9380    2.2590    0.4860 O   0  0  0  0  0  0  0  0  0  0  0  0
   -4.6050    1.4520   -1.2570 C   0  0  0  0  0  0  0  0  0  0  0  0
   -3.2450    1.4790   -1.9800 C   0  0  0  0  0  0  0  0  0  0  0  0
   -2.0850    1.1950   -1.0080 C   0  0  1  0  0  0  0  0  0  0  0  0
   -2.2830   -0.2160   -0.4600 C   0  0  0  0  0  0  0  0  0  0  0  0
   -2.1050    2.1610    0.1910 C   0  0  1  0  0  0  0  0  0  0  0  0
   -0.9450    1.8770    1.1630 C   0  0  0  0  0  0  0  0  0  0  0  0
    0.4140    1.9040    0.4410 C   0  0  0  0  0  0  0  0  0  0  0  0
    0.4350    0.9380   -0.7580 C   0  0  2  0  0  0  0  0  0  0  0  0
    0.2380   -0.4730   -0.2110 C   0  0  0  0  0  0  0  0  0  0  0  0
   -0.7260    1.2220   -1.7300 C   0  0  2  0  0  0  0  0  0  0  0  0
   -0.7330    0.3100   -2.9330 C   0  0  0  0  0  0  0  0  0  0  0  0
   -1.7720    0.0310   -3.5300 O   0  0  0  0  0  0  0  0  0  0  0  0
    0.5790   -0.2300   -3.3540 C   0  0  0  0  0  0  0  0  0  0  0  0
    1.7360    0.0440   -2.7350 C   0  0  0  0  0  0  0  0  0  0  0  0
    3.0890   -0.3300   -3.2910 C   0  0  2  0  0  0  0  0  0  0  0  0
    2.9860   -1.3350   -4.4540 C   0  0  0  0  0  0  0  0  0  0  0  0
    4.3730   -1.6700   -5.0330 C   0  0  2  0  0  0  0  0  0  0  0  0
    5.0160   -2.6080   -4.0140 C   0  0  0  0  0  0  0  0  0  0  0  0
    5.3340   -2.1720   -3.9390 C   0  0  0  0  0  0  0  0  0  0  0  0
    5.4370   -1.1680   -2.7760 C   0  0  0  0  0  0  0  0  0  0  0  0
    4.0500   -0.8320   -2.1970 C   0  0  1  0  0  0  0  0  0  0  0  0
    3.4680   -2.1460   -1.6840 C   0  0  0  0  0  0  0  0  0  0  0  0
    4.1260    0.1620   -1.0240 C   0  0  0  0  0  0  0  0  0  0  0  0
    2.7300    0.4490   -0.4400 C   0  0  0  0  0  0  0  0  0  0  0  0
    1.7670    0.9530   -1.5300 C   0  0  1  0  0  0  0  0  0  0  0  0
    2.1270    2.3790   -1.9380 C   0  0  0  0  0  0  0  0  0  0  0  0
    4.3990   -2.4280   -6.3390 C   0  0  0  0  0  0  0  0  0  0  0  0
    3.7910   -3.4800   -6.4460 O   0  0  0  0  0  0  0  0  0  0  0  0
    5.0780   -1.9510   -7.3650 O   0  0  0  0  0  0  0  0  0  0  0  0
   -4.4980    3.4020    2.3170 H   0  0  0  0  0  0  0  0  0  0  0  0
   -3.0290    2.6680    2.9110 H   0  0  0  0  0  0  0  0  0  0  0  0
   -2.9020    4.0120    1.6910 H   0  0  0  0  0  0  0  0  0  0  0  0
   -5.4840    2.8550    0.8040 H   0  0  0  0  0  0  0  0  0  0  0  0
   -4.8830    2.1480   -0.7120 H   0  0  0  0  0  0  0  0  0  0  0  0
   -5.3320    1.0920    0.6450 H   0  0  0  0  0  0  0  0  0  0  0  0
   -4.5410    1.6650   -0.8390 H   0  0  0  0  0  0  0  0  0  0  0  0
   -6.0070    1.4330    0.9890 H   0  0  0  0  0  0  0  0  0  0  0  0
   -5.3370    1.8300   -1.9680 H   0  0  0  0  0  0  0  0  0  0  0  0
   -4.7720    0.4440   -0.8840 H   0  0  0  0  0  0  0  0  0  0  0  0
   -3.1060    2.4980   -2.3330 H   0  0  0  0  0  0  0  0  0  0  0  0
   -3.2490    0.7020   -2.7410 H   0  0  0  0  0  0  0  0  0  0  0  0
   -3.3070   -0.3280   -0.1080 H   0  0  0  0  0  0  0  0  0  0  0  0
   -2.0890   -0.9410   -1.2470 H   0  0  0  0  0  0  0  0  0  0  0  0
   -1.5950   -0.3840    0.3660 H   0  0  0  0  0  0  0  0  0  0  0  0
   -1.9640    3.1670   -0.1990 H   0  0  0  0  0  0  0  0  0  0  0  0
   -1.0840    0.8580    1.5160 H   0  0  0  0  0  0  0  0  0  0  0  0
   -0.9420    2.6550    1.9250 H   0  0  0  0  0  0  0  0  0  0  0  0
    1.1460    1.5270    1.1510 H   0  0  0  0  0  0  0  0  0  0  0  0
    0.5810    2.9130    0.0670 H   0  0  0  0  0  0  0  0  0  0  0  0
    0.7480   -1.1860   -0.8560 H   0  0  0  0  0  0  0  0  0  0  0  0
   -0.8240   -0.7060   -0.1810 H   0  0  0  0  0  0  0  0  0  0  0  0
    0.6520   -0.5340    0.7930 H   0  0  0  0  0  0  0  0  0  0  0  0
   -0.5860    2.2360   -2.0980 H   0  0  0  0  0  0  0  0  0  0  0  0
    0.6060   -0.8850   -4.2120 H   0  0  0  0  0  0  0  0  0  0  0  0
    3.5280    0.5770   -3.7000 H   0  0  0  0  0  0  0  0  0  0  0  0
    2.4370   -0.8310   -5.2460 H   0  0  0  0  0  0  0  0  0  0  0  0
    2.5450   -2.2540   -4.0720 H   0  0  0  0  0  0  0  0  0  0  0  0
    5.0920   -3.6070   -4.4390 H   0  0  0  0  0  0  0  0  0  0  0  0
    4.4030   -2.6420   -3.1160 H   0  0  0  0  0  0  0  0  0  0  0  0
    6.0090   -2.2430   -3.7630 H   0  0  0  0  0  0  0  0  0  0  0  0
    6.3210   -2.2160   -4.3940 H   0  0  0  0  0  0  0  0  0  0  0  0
    4.9430   -3.1080   -3.5460 H   0  0  0  0  0  0  0  0  0  0  0  0
    5.8220   -0.2440   -3.2020 H   0  0  0  0  0  0  0  0  0  0  0  0
    6.0340   -1.6200   -1.9870 H   0  0  0  0  0  0  0  0  0  0  0  0
    3.2710   -2.8080   -2.5250 H   0  0  0  0  0  0  0  0  0  0  0  0
    2.5400   -1.9500   -1.1520 H   0  0  0  0  0  0  0  0  0  0  0  0
    4.1800   -2.6190   -1.0110 H   0  0  0  0  0  0  0  0  0  0  0  0
    4.4830    1.1020   -1.4400 H   0  0  0  0  0  0  0  0  0  0  0  0
    4.7380   -0.2810   -0.2410 H   0  0  0  0  0  0  0  0  0  0  0  0
    2.8540    1.2690    0.2650 H   0  0  0  0  0  0  0  0  0  0  0  0
    2.3320   -0.4800   -0.0350 H   0  0  0  0  0  0  0  0  0  0  0  0
    2.7000    2.3580   -2.8620 H   0  0  0  0  0  0  0  0  0  0  0  0
    2.7220    2.8410   -1.1530 H   0  0  0  0  0  0  0  0  0  0  0  0
    1.2160    2.9540   -2.0880 H   0  0  0  0  0  0  0  0  0  0  0  0
    4.9770   -2.5690   -8.1050 H   0  0  0  0  0  0  0  0  0  0  0  0
  1 35  1  0  0  0  0
  1 36  1  0  0  0  0
  1 37  1  0  0  0  0
  1  2  1  0  0  0  0
  2  3  1  0  0  0  0
  3 38  1  0  0  0  0
  3 39  1  0  0  0  0
  3 40  1  0  0  0  0
  2  4  1  0  0  0  0
  4 41  1  0  0  0  0
  4  5  1  0  0  0  0
  5 42  1  0  0  0  0
  4  6  1  0  0  0  0
  6 43  1  0  0  0  0
  6 44  1  0  0  0  0
  6  7  1  0  0  0  0
  7 45  1  0  0  0  0
  7 46  1  0  0  0  0
  7  8  1  0  0  0  0
  8  9  1  0  0  0  0
  9 47  1  0  0  0  0
  9 48  1  0  0  0  0
  9 49  1  0  0  0  0
  8 10  1  0  0  0  0
 10  2  1  0  0  0  0
 10 50  1  0  0  0  0
 10 11  1  0  0  0  0
 11 51  1  0  0  0  0
 11 52  1  0  0  0  0
 11 12  1  0  0  0  0
 12 53  1  0  0  0  0
 12 54  1  0  0  0  0
 12 13  1  0  0  0  0
 13 14  1  0  0  0  0
 14 55  1  0  0  0  0
 14 56  1  0  0  0  0
 14 57  1  0  0  0  0
 13 15  1  0  0  0  0
 15  8  1  0  0  0  0
 15 58  1  0  0  0  0
 15 16  1  0  0  0  0
 16 17  2  0  0  0  0
 16 18  1  0  0  0  0
 18 59  1  0  0  0  0
 18 19  2  0  0  0  0
 19 20  1  0  0  0  0
 20 60  1  0  0  0  0
 20 21  1  0  0  0  0
 21 61  1  0  0  0  0
 21 62  1  0  0  0  0
 21 22  1  0  0  0  0
 22 23  1  0  0  0  0
 23 63  1  0  0  0  0
 23 64  1  0  0  0  0
 23 65  1  0  0  0  0
 22 24  1  0  0  0  0
 24 66  1  0  0  0  0
 24 67  1  0  0  0  0
 24 25  1  0  0  0  0
 25 68  1  0  0  0  0
 25 69  1  0  0  0  0
 25 26  1  0  0  0  0
 26 20  1  0  0  0  0
 26 27  1  0  0  0  0
 27 70  1  0  0  0  0
 27 71  1  0  0  0  0
 27 72  1  0  0  0  0
 26 28  1  0  0  0  0
 28 73  1  0  0  0  0
 28 74  1  0  0  0  0
 28 29  1  0  0  0  0
 29 75  1  0  0  0  0
 29 76  1  0  0  0  0
 29 30  1  0  0  0  0
 30 13  1  0  0  0  0
 30 19  1  0  0  0  0
 30 31  1  0  0  0  0
 31 77  1  0  0  0  0
 31 78  1  0  0  0  0
 31 79  1  0  0  0  0
 22 32  1  0  0  0  0
 32 33  2  0  0  0  0
 32 34  1  0  0  0  0
 34 80  1  0  0  0  0
M  END
>  <LOGBIO>
4.3400

>  <PRED_LOGBIO>
4.5600

>  <XV_RES>
-0.4470

>  <WHL_TMPL>
1

>  <ANCH>
18-23;5-1

$$$$
ROW42
  -MTS-   01071502573D 0   0.00000     0.00000     0

 63 66  0  0  0  0  0  0  0  0999 V2000
    7.4900  -17.9020    5.7800 C   0  0  0  0  0  0  0  0  0  0  0  0
    8.4110  -16.6860    5.8230 C   0  0  0  0  0  0  0  0  0  0  0  0
    7.8020  -15.6010    5.1170 O   0  0  0  0  0  0  0  0  0  0  0  0
    8.7050  -14.3110    5.1240 S   0  0  0  0  0  0  0  0  0  0  0  0
    8.9300  -13.8950    6.4740 O   0  0  0  0  0  0  0  0  0  0  0  0
    9.9580  -14.6030    4.5000 O   0  0  0  0  0  0  0  0  0  0  0  0
    7.8580  -12.9640    4.2000 C   0  0  0  0  0  0  0  0  0  0  0  0
    8.4440  -11.7660    4.0750 C   0  0  0  0  0  0  0  0  0  0  0  0
    7.7630  -10.6830    3.3320 C   0  0  0  0  0  0  0  0  0  0  0  0
    6.9070   -9.8030    4.0050 C   0  0  0  0  0  0  0  0  0  0  0  0
    6.2620   -8.7780    3.3020 C   0  0  0  0  0  0  0  0  0  0  0  0
    6.4740   -8.6330    1.9250 C   0  0  0  0  0  0  0  0  0  0  0  0
    5.8430   -7.6310    1.2370 O   0  0  0  0  0  0  0  0  0  0  0  0
    6.5070   -6.3690    1.1300 C   0  0  0  0  0  0  0  0  0  0  0  0
    5.6370   -5.4010    0.3300 C   0  0  0  0  0  0  0  0  0  0  0  0
    6.3470   -4.0530    0.2160 C   0  0  0  0  0  0  0  0  0  0  0  0
    5.4760   -3.0850   -0.5850 C   0  0  0  0  0  0  0  0  0  0  0  0
    6.1590   -1.7880   -0.6950 N   0  0  0  0  0  0  0  0  0  0  0  0
    5.5660   -0.7570   -1.3740 C   0  0  0  0  0  0  0  0  0  0  0  0
    4.7570    0.1630   -0.8810 N   0  0  0  0  0  0  0  0  0  0  0  0
    4.2650    1.1290   -1.7670 C   0  0  0  0  0  0  0  0  0  0  0  0
    4.6590    1.0350   -3.0440 C   0  0  0  0  0  0  0  0  0  0  0  0
    5.7220   -0.3790   -3.0960 S   0  0  0  0  0  0  0  0  0  0  0  0
    3.3520    2.2020   -1.3140 C   0  0  0  0  0  0  0  0  0  0  0  0
    3.8570    3.3910   -0.7750 C   0  0  0  0  0  0  0  0  0  0  0  0
    2.9790    4.4000   -0.3610 C   0  0  0  0  0  0  0  0  0  0  0  0
    1.5960    4.2200   -0.4860 C   0  0  0  0  0  0  0  0  0  0  0  0
    1.0910    3.0300   -1.0240 C   0  0  0  0  0  0  0  0  0  0  0  0
   -0.2910    2.8490   -1.1490 C   0  0  0  0  0  0  0  0  0  0  0  0
   -0.7960    1.6600   -1.6880 C   0  0  0  0  0  0  0  0  0  0  0  0
    0.0820    0.6510   -2.1020 C   0  0  0  0  0  0  0  0  0  0  0  0
    1.4650    0.8320   -1.9770 C   0  0  0  0  0  0  0  0  0  0  0  0
    1.9690    2.0210   -1.4380 C   0  0  0  0  0  0  0  0  0  0  0  0
    7.3300   -9.5130    1.2520 C   0  0  0  0  0  0  0  0  0  0  0  0
    7.9740  -10.5380    1.9560 C   0  0  0  0  0  0  0  0  0  0  0  0
    7.3210  -18.1920    4.7450 H   0  0  0  0  0  0  0  0  0  0  0  0
    7.9530  -18.7270    6.3170 H   0  0  0  0  0  0  0  0  0  0  0  0
    6.5390  -17.6540    6.2470 H   0  0  0  0  0  0  0  0  0  0  0  0
    9.3620  -16.9340    5.3570 H   0  0  0  0  0  0  0  0  0  0  0  0
    8.5800  -16.3950    6.8580 H   0  0  0  0  0  0  0  0  0  0  0  0
    6.8880  -13.1400    3.7580 H   0  0  0  0  0  0  0  0  0  0  0  0
    9.4140  -11.5900    4.5170 H   0  0  0  0  0  0  0  0  0  0  0  0
    6.7440   -9.9150    5.0670 H   0  0  0  0  0  0  0  0  0  0  0  0
    5.6020   -8.0990    3.8210 H   0  0  0  0  0  0  0  0  0  0  0  0
    6.6790   -5.9640    2.1250 H   0  0  0  0  0  0  0  0  0  0  0  0
    7.4610   -6.5030    0.6240 H   0  0  0  0  0  0  0  0  0  0  0  0
    5.4650   -5.8060   -0.6650 H   0  0  0  0  0  0  0  0  0  0  0  0
    4.6830   -5.2670    0.8360 H   0  0  0  0  0  0  0  0  0  0  0  0
    6.5180   -3.6480    1.2110 H   0  0  0  0  0  0  0  0  0  0  0  0
    7.3000   -4.1870   -0.2910 H   0  0  0  0  0  0  0  0  0  0  0  0
    5.3050   -3.4900   -1.5800 H   0  0  0  0  0  0  0  0  0  0  0  0
    4.5230   -2.9510   -0.0790 H   0  0  0  0  0  0  0  0  0  0  0  0
    7.0660   -1.6570   -0.2690 H   0  0  0  0  0  0  0  0  0  0  0  0
    4.3870    1.6830   -3.8650 H   0  0  0  0  0  0  0  0  0  0  0  0
    4.9230    3.5310   -0.6790 H   0  0  0  0  0  0  0  0  0  0  0  0
    3.3680    5.3180    0.0550 H   0  0  0  0  0  0  0  0  0  0  0  0
    0.9190    4.9980   -0.1660 H   0  0  0  0  0  0  0  0  0  0  0  0
   -0.9680    3.6280   -0.8290 H   0  0  0  0  0  0  0  0  0  0  0  0
   -1.8630    1.5210   -1.7840 H   0  0  0  0  0  0  0  0  0  0  0  0
   -0.3080   -0.2660   -2.5170 H   0  0  0  0  0  0  0  0  0  0  0  0
    2.1420    0.0540   -2.2970 H   0  0  0  0  0  0  0  0  0  0  0  0
    7.4930   -9.4020    0.1910 H   0  0  0  0  0  0  0  0  0  0  0  0
    8.6350  -11.2170    1.4360 H   0  0  0  0  0  0  0  0  0  0  0  0
  1 36  1  0  0  0  0
  1 37  1  0  0  0  0
  1 38  1  0  0  0  0
  1  2  1  0  0  0  0
  2 39  1  0  0  0  0
  2 40  1  0  0  0  0
  2  3  1  0  0  0  0
  3  4  1  0  0  0  0
  4  5  2  0  0  0  0
  4  6  2  0  0  0  0
  4  7  1  0  0  0  0
  7 41  1  0  0  0  0
  7  8  2  0  0  0  0
  8 42  1  0  0  0  0
  8  9  1  0  0  0  0
  9 10  2  0  0  0  0
 10 43  1  0  0  0  0
 10 11  1  0  0  0  0
 11 44  1  0  0  0  0
 11 12  2  0  0  0  0
 12 13  1  0  0  0  0
 13 14  1  0  0  0  0
 14 45  1  0  0  0  0
 14 46  1  0  0  0  0
 14 15  1  0  0  0  0
 15 47  1  0  0  0  0
 15 48  1  0  0  0  0
 15 16  1  0  0  0  0
 16 49  1  0  0  0  0
 16 50  1  0  0  0  0
 16 17  1  0  0  0  0
 17 51  1  0  0  0  0
 17 52  1  0  0  0  0
 17 18  1  0  0  0  0
 18 53  1  0  0  0  0
 18 19  1  0  0  0  0
 19 20  2  0  0  0  0
 20 21  1  0  0  0  0
 21 22  2  0  0  0  0
 22 54  1  0  0  0  0
 22 23  1  0  0  0  0
 23 19  1  0  0  0  0
 21 24  1  0  0  0  0
 24 25  2  0  0  0  0
 25 55  1  0  0  0  0
 25 26  1  0  0  0  0
 26 56  1  0  0  0  0
 26 27  2  0  0  0  0
 27 57  1  0  0  0  0
 27 28  1  0  0  0  0
 28 29  1  0  0  0  0
 29 58  1  0  0  0  0
 29 30  2  0  0  0  0
 30 59  1  0  0  0  0
 30 31  1  0  0  0  0
 31 60  1  0  0  0  0
 31 32  2  0  0  0  0
 32 61  1  0  0  0  0
 32 33  1  0  0  0  0
 33 24  1  0  0  0  0
 33 28  2  0  0  0  0
 12 34  1  0  0  0  0
 34 62  1  0  0  0  0
 34 35  2  0  0  0  0
 35  9  1  0  0  0  0
 35 63  1  0  0  0  0
M  END
>  <LOGBIO>
5.6200

>  <PRED_LOGBIO>
5.4700

>  <XV_RES>
0.2190

>  <WHL_TMPL>
1

>  <ANCH>
3-42;43-44

$$$$
ROW44
  -MTS-   01071502573D 0   0.00000     0.00000     0

 53 55  0  0  0  0  0  0  0  0999 V2000
    3.4380    5.5130    2.6660 C   0  0  0  0  0  0  0  0  0  0  0  0
    3.7080    4.2720    1.8200 C   0  0  0  0  0  0  0  0  0  0  0  0
    4.4190    3.2980    2.7560 C   0  0  0  0  0  0  0  0  0  0  0  0
    4.6590    4.6470    0.6870 C   0  0  0  0  0  0  0  0  0  0  0  0
    2.6400    3.6030    1.3640 C   0  0  0  0  0  0  0  0  0  0  0  0
    2.5130    2.2450    1.6570 C   0  0  0  0  0  0  0  0  0  0  0  0
    1.4050    1.5110    1.1930 C   0  0  0  0  0  0  0  0  0  0  0  0
    0.4410    2.2070    0.4220 C   0  0  0  0  0  0  0  0  0  0  0  0
    0.5770    3.5680    0.1340 C   0  0  0  0  0  0  0  0  0  0  0  0
    1.6810    4.2600    0.6100 C   0  0  0  0  0  0  0  0  0  0  0  0
    1.8150    5.5640    0.3340 O   0  0  0  0  0  0  0  0  0  0  0  0
   -0.4700    4.2800   -0.6890 C   0  0  0  0  0  0  0  0  0  0  0  0
    0.1830    5.4180   -1.4680 C   0  0  0  0  0  0  0  0  0  0  0  0
   -1.5450    4.8460    0.2340 C   0  0  0  0  0  0  0  0  0  0  0  0
   -1.1060    3.2940   -1.6660 C   0  0  0  0  0  0  0  0  0  0  0  0
    1.2200    0.0680    1.4640 C   0  0  0  0  0  0  0  0  0  0  0  0
    0.1850   -0.5770    0.9090 C   0  0  0  0  0  0  0  0  0  0  0  0
   -0.0470   -2.0190    1.1470 C   0  0  0  0  0  0  0  0  0  0  0  0
   -1.0030   -2.5930    0.6280 O   0  0  0  0  0  0  0  0  0  0  0  0
    0.8930   -2.7580    2.0190 C   0  0  0  0  0  0  0  0  0  0  0  0
    0.7430   -3.9570    2.2470 O   0  0  0  0  0  0  0  0  0  0  0  0
    2.0190   -1.9990    2.6070 C   0  0  0  0  0  0  0  0  0  0  0  0
    2.9290   -2.6650    3.4370 C   0  0  0  0  0  0  0  0  0  0  0  0
    4.0010   -1.9660    4.0030 C   0  0  0  0  0  0  0  0  0  0  0  0
    4.1650   -0.6010    3.7390 C   0  0  0  0  0  0  0  0  0  0  0  0
    3.2560    0.0650    2.9080 C   0  0  0  0  0  0  0  0  0  0  0  0
    2.1830   -0.6340    2.3420 C   0  0  0  0  0  0  0  0  0  0  0  0
    2.8690    6.2330    2.0820 H   0  0  0  0  0  0  0  0  0  0  0  0
    4.3830    5.9580    2.9690 H   0  0  0  0  0  0  0  0  0  0  0  0
    2.8690    5.2330    3.5500 H   0  0  0  0  0  0  0  0  0  0  0  0
    4.7100    2.4090    2.2010 H   0  0  0  0  0  0  0  0  0  0  0  0
    5.3050    3.7750    3.1690 H   0  0  0  0  0  0  0  0  0  0  0  0
    3.7470    3.0170    3.5640 H   0  0  0  0  0  0  0  0  0  0  0  0
    5.0050    3.7440    0.1900 H   0  0  0  0  0  0  0  0  0  0  0  0
    5.5120    5.1870    1.0930 H   0  0  0  0  0  0  0  0  0  0  0  0
    4.1380    5.2780   -0.0300 H   0  0  0  0  0  0  0  0  0  0  0  0
    3.2720    1.7520    2.2460 H   0  0  0  0  0  0  0  0  0  0  0  0
   -0.4200    1.6730    0.0480 H   0  0  0  0  0  0  0  0  0  0  0  0
    0.9270    5.9450    0.2530 H   0  0  0  0  0  0  0  0  0  0  0  0
    0.6360    6.1210   -0.7710 H   0  0  0  0  0  0  0  0  0  0  0  0
   -0.5720    5.9310   -2.0610 H   0  0  0  0  0  0  0  0  0  0  0  0
    0.9490    5.0150   -2.1260 H   0  0  0  0  0  0  0  0  0  0  0  0
   -1.0920    5.5480    0.9310 H   0  0  0  0  0  0  0  0  0  0  0  0
   -2.2990    5.3580   -0.3590 H   0  0  0  0  0  0  0  0  0  0  0  0
   -2.0100    4.0340    0.7900 H   0  0  0  0  0  0  0  0  0  0  0  0
   -0.3390    2.8910   -2.3240 H   0  0  0  0  0  0  0  0  0  0  0  0
   -1.8600    3.8070   -2.2590 H   0  0  0  0  0  0  0  0  0  0  0  0
   -1.5710    2.4830   -1.1100 H   0  0  0  0  0  0  0  0  0  0  0  0
   -0.4970   -0.0310    0.2740 H   0  0  0  0  0  0  0  0  0  0  0  0
    2.8030   -3.7180    3.6410 H   0  0  0  0  0  0  0  0  0  0  0  0
    4.7030   -2.4790    4.6440 H   0  0  0  0  0  0  0  0  0  0  0  0
    4.9930   -0.0610    4.1760 H   0  0  0  0  0  0  0  0  0  0  0  0
    3.3820    1.1180    2.7050 H   0  0  0  0  0  0  0  0  0  0  0  0
  1 28  1  0  0  0  0
  1 29  1  0  0  0  0
  1 30  1  0  0  0  0
  1  2  1  0  0  0  0
  2  3  1  0  0  0  0
  3 31  1  0  0  0  0
  3 32  1  0  0  0  0
  3 33  1  0  0  0  0
  2  4  1  0  0  0  0
  4 34  1  0  0  0  0
  4 35  1  0  0  0  0
  4 36  1  0  0  0  0
  2  5  1  0  0  0  0
  5  6  2  0  0  0  0
  6 37  1  0  0  0  0
  6  7  1  0  0  0  0
  7  8  2  0  0  0  0
  8 38  1  0  0  0  0
  8  9  1  0  0  0  0
  9 10  2  0  0  0  0
 10  5  1  0  0  0  0
 10 11  1  0  0  0  0
 11 39  1  0  0  0  0
  9 12  1  0  0  0  0
 12 13  1  0  0  0  0
 13 40  1  0  0  0  0
 13 41  1  0  0  0  0
 13 42  1  0  0  0  0
 12 14  1  0  0  0  0
 14 43  1  0  0  0  0
 14 44  1  0  0  0  0
 14 45  1  0  0  0  0
 12 15  1  0  0  0  0
 15 46  1  0  0  0  0
 15 47  1  0  0  0  0
 15 48  1  0  0  0  0
  7 16  1  0  0  0  0
 16 17  2  0  0  0  0
 17 49  1  0  0  0  0
 17 18  1  0  0  0  0
 18 19  2  0  0  0  0
 18 20  1  0  0  0  0
 20 21  2  0  0  0  0
 20 22  1  0  0  0  0
 22 23  1  0  0  0  0
 23 50  1  0  0  0  0
 23 24  2  0  0  0  0
 24 51  1  0  0  0  0
 24 25  1  0  0  0  0
 25 52  1  0  0  0  0
 25 26  2  0  0  0  0
 26 53  1  0  0  0  0
 26 27  1  0  0  0  0
 27 16  1  0  0  0  0
 27 22  2  0  0  0  0
M  END
>  <LOGBIO>
5.2400

>  <PRED_LOGBIO>
5.0400

>  <XV_RES>
0.2960

>  <WHL_TMPL>
3

>  <ANCH>
18-25;17-15

$$$$
ROW45
  -MTS-   01071502573D 0   0.00000     0.00000     0

 48 51  0  0  0  0  0  0  0  0999 V2000
    1.7480   -2.7750   -5.2880 C   0  0  0  0  0  0  0  0  0  0  0  0
    2.5390   -1.6570   -4.6140 C   0  0  0  0  0  0  0  0  0  0  0  0
    3.4620   -1.0630   -5.6740 C   0  0  0  0  0  0  0  0  0  0  0  0
    3.3700   -2.2270   -3.4510 C   0  0  0  0  0  0  0  0  0  0  0  0
    4.0480   -1.1370   -2.6560 C   0  0  0  0  0  0  0  0  0  0  0  0
    3.5230    0.0950   -2.6000 C   0  0  0  0  0  0  0  0  0  0  0  0
    4.2830    1.1070   -1.7760 C   0  0  0  0  0  0  0  0  0  0  0  0
    4.9080    0.4230   -0.5840 C   0  0  0  0  0  0  0  0  0  0  0  0
    5.3370   -0.8320   -0.7790 C   0  0  0  0  0  0  0  0  0  0  0  0
    5.2090   -1.4450   -1.9970 N   0  0  0  0  0  0  0  0  0  0  0  0
    5.9610   -1.5680    0.3420 C   0  0  0  0  0  0  0  0  0  0  0  0
    7.1200   -1.0690    0.9490 C   0  0  0  0  0  0  0  0  0  0  0  0
    7.7110   -1.7660    2.0100 C   0  0  0  0  0  0  0  0  0  0  0  0
    7.1420   -2.9620    2.4640 C   0  0  0  0  0  0  0  0  0  0  0  0
    5.9840   -3.4610    1.8580 C   0  0  0  0  0  0  0  0  0  0  0  0
    5.3930   -2.7640    0.7970 C   0  0  0  0  0  0  0  0  0  0  0  0
    3.3520    2.2020   -1.3140 C   0  0  0  0  0  0  0  0  0  0  0  0
    3.8570    3.3920   -0.7750 C   0  0  0  0  0  0  0  0  0  0  0  0
    2.9880    4.4010   -0.3600 C   0  0  0  0  0  0  0  0  0  0  0  0
    1.6080    4.2280   -0.4820 C   0  0  0  0  0  0  0  0  0  0  0  0
    0.7730    5.2090   -0.0800 F   0  0  0  0  0  0  0  0  0  0  0  0
    1.0830    3.0470   -1.0170 C   0  0  0  0  0  0  0  0  0  0  0  0
    1.9640    2.0420   -1.4300 C   0  0  0  0  0  0  0  0  0  0  0  0
    2.2740    0.4970   -3.2850 C   0  0  0  0  0  0  0  0  0  0  0  0
    1.8290    1.6410   -3.2060 O   0  0  0  0  0  0  0  0  0  0  0  0
    1.5770   -0.5760   -4.0870 C   0  0  0  0  0  0  0  0  0  0  0  0
    2.2860   -3.7140   -5.1810 H   0  0  0  0  0  0  0  0  0  0  0  0
    1.6260   -2.5460   -6.3450 H   0  0  0  0  0  0  0  0  0  0  0  0
    0.7700   -2.8610   -4.8200 H   0  0  0  0  0  0  0  0  0  0  0  0
    2.9480   -0.2550   -6.1910 H   0  0  0  0  0  0  0  0  0  0  0  0
    4.3590   -0.6740   -5.1970 H   0  0  0  0  0  0  0  0  0  0  0  0
    3.7370   -1.8350   -6.3890 H   0  0  0  0  0  0  0  0  0  0  0  0
    2.7240   -2.8060   -2.7940 H   0  0  0  0  0  0  0  0  0  0  0  0
    4.1210   -2.9090   -3.8440 H   0  0  0  0  0  0  0  0  0  0  0  0
    5.0550    1.5770   -2.3820 H   0  0  0  0  0  0  0  0  0  0  0  0
    5.0040    0.9170    0.3720 H   0  0  0  0  0  0  0  0  0  0  0  0
    5.2610   -2.4460   -1.8710 H   0  0  0  0  0  0  0  0  0  0  0  0
    7.5580   -0.1460    0.5990 H   0  0  0  0  0  0  0  0  0  0  0  0
    8.6050   -1.3810    2.4780 H   0  0  0  0  0  0  0  0  0  0  0  0
    7.5980   -3.5000    3.2830 H   0  0  0  0  0  0  0  0  0  0  0  0
    5.5450   -4.3840    2.2080 H   0  0  0  0  0  0  0  0  0  0  0  0
    4.4990   -3.1490    0.3290 H   0  0  0  0  0  0  0  0  0  0  0  0
    4.9240    3.5290   -0.6800 H   0  0  0  0  0  0  0  0  0  0  0  0
    3.3830    5.3160    0.0560 H   0  0  0  0  0  0  0  0  0  0  0  0
    0.0150    2.9130   -1.1100 H   0  0  0  0  0  0  0  0  0  0  0  0
    1.5680    1.1270   -1.8450 H   0  0  0  0  0  0  0  0  0  0  0  0
    0.8110   -1.0440   -3.4730 H   0  0  0  0  0  0  0  0  0  0  0  0
    1.0560   -0.1170   -4.9250 H   0  0  0  0  0  0  0  0  0  0  0  0
  1 27  1  0  0  0  0
  1 28  1  0  0  0  0
  1 29  1  0  0  0  0
  1  2  1  0  0  0  0
  2  3  1  0  0  0  0
  3 30  1  0  0  0  0
  3 31  1  0  0  0  0
  3 32  1  0  0  0  0
  2  4  1  0  0  0  0
  4 33  1  0  0  0  0
  4 34  1  0  0  0  0
  4  5  1  0  0  0  0
  5  6  2  0  0  0  0
  6  7  1  0  0  0  0
  7 35  1  0  0  0  0
  7  8  1  0  0  0  0
  8 36  1  0  0  0  0
  8  9  2  0  0  0  0
  9 10  1  0  0  0  0
 10  5  1  0  0  0  0
 10 37  1  0  0  0  0
  9 11  1  0  0  0  0
 11 12  2  0  0  0  0
 12 38  1  0  0  0  0
 12 13  1  0  0  0  0
 13 39  1  0  0  0  0
 13 14  2  0  0  0  0
 14 40  1  0  0  0  0
 14 15  1  0  0  0  0
 15 41  1  0  0  0  0
 15 16  2  0  0  0  0
 16 11  1  0  0  0  0
 16 42  1  0  0  0  0
  7 17  1  0  0  0  0
 17 18  2  0  0  0  0
 18 43  1  0  0  0  0
 18 19  1  0  0  0  0
 19 44  1  0  0  0  0
 19 20  2  0  0  0  0
 20 21  1  0  0  0  0
 20 22  1  0  0  0  0
 22 45  1  0  0  0  0
 22 23  2  0  0  0  0
 23 17  1  0  0  0  0
 23 46  1  0  0  0  0
  6 24  1  0  0  0  0
 24 25  2  0  0  0  0
 24 26  1  0  0  0  0
 26  2  1  0  0  0  0
 26 47  1  0  0  0  0
 26 48  1  0  0  0  0
M  END
>  <LOGBIO>
5.5400

>  <PRED_LOGBIO>
5.4900

>  <XV_RES>
-0.0090

>  <WHL_TMPL>
1

>  <ANCH>
3-42;33-34

$$$$
ROW46
  -MTS-   01071502573D 0   0.00000     0.00000     0

 77 81  0  0  1  0  0  0  0  0999 V2000
   -2.2390    2.4970   -1.5500 C   0  0  0  0  0  0  0  0  0  0  0  0
   -1.9950    1.2740   -2.4020 C   0  0  0  0  0  0  0  0  0  0  0  0
   -1.2580    1.3700   -3.5170 C   0  0  0  0  0  0  0  0  0  0  0  0
   -0.6720    2.7010   -3.9220 C   0  0  2  0  0  0  0  0  0  0  0  0
    0.7260    2.8720   -3.3000 C   0  0  0  0  0  0  0  0  0  0  0  0
    0.6870    4.3590   -2.9020 C   0  0  2  0  0  0  0  0  0  0  0  0
    1.3610    5.1450   -3.8890 O   0  0  0  0  0  0  0  0  0  0  0  0
    1.3210    4.5460   -1.5250 C   0  0  1  0  0  0  0  0  0  0  0  0
    2.7090    3.8790   -1.5490 C   0  0  0  0  0  0  0  0  0  0  0  0
    2.5300    2.4430   -1.0210 C   0  0  0  0  0  0  0  0  0  0  0  0
    1.0360    2.2690   -0.6880 C   0  0  2  0  0  0  0  0  0  0  0  0
    0.5140    3.7080   -0.5160 C   0  0  2  0  0  0  0  0  0  0  0  0
   -1.0230    3.7420   -0.4290 C   0  0  0  0  0  0  0  0  0  0  0  0
   -1.5450    2.8170    0.6860 C   0  0  0  0  0  0  0  0  0  0  0  0
   -1.0230    1.3780    0.5140 C   0  0  1  0  0  0  0  0  0  0  0  0
    0.5140    1.3440    0.4260 C   0  0  2  0  0  0  0  0  0  0  0  0
    1.0320    1.9190    1.7410 C   0  0  0  0  0  0  0  0  0  0  0  0
    1.0370   -0.0950    0.2540 C   0  0  0  0  0  0  0  0  0  0  0  0
    0.5150   -1.0210    1.3690 C   0  0  0  0  0  0  0  0  0  0  0  0
   -1.0220   -0.9860    1.4560 C   0  0  1  0  0  0  0  0  0  0  0  0
   -1.5430   -1.9150    2.5690 C   0  0  0  0  0  0  0  0  0  0  0  0
   -0.9630   -1.3820    3.8760 C   0  0  0  0  0  0  0  0  0  0  0  0
   -1.0910   -3.3510    2.3230 C   0  0  0  0  0  0  0  0  0  0  0  0
   -3.0440   -1.8360    2.7080 C   0  0  0  0  0  0  0  0  0  0  0  0
   -3.7380   -2.8260    2.7400 O   0  0  0  0  0  0  0  0  0  0  0  0
   -3.6270   -0.4460    2.8040 C   0  0  0  0  0  0  0  0  0  0  0  0
   -3.0830    0.4680    1.6900 C   0  0  0  0  0  0  0  0  0  0  0  0
   -1.5450    0.4520    1.6280 C   0  0  2  0  0  0  0  0  0  0  0  0
   -1.0470    1.0340    2.9480 C   0  0  0  0  0  0  0  0  0  0  0  0
   -0.7730    4.7390   -2.8520 C   0  0  0  0  0  0  0  0  0  0  0  0
   -1.2160    5.7380   -2.3680 O   0  0  0  0  0  0  0  0  0  0  0  0
   -1.4980    3.7650   -3.4430 O   0  0  0  0  0  0  0  0  0  0  0  0
   -2.5810   -0.0570   -1.9960 C   0  0  0  0  0  0  0  0  0  0  0  0
   -1.2860    2.8930   -1.2030 H   0  0  0  0  0  0  0  0  0  0  0  0
   -2.8530    2.2260   -0.6940 H   0  0  0  0  0  0  0  0  0  0  0  0
   -2.7520    3.2530   -2.1400 H   0  0  0  0  0  0  0  0  0  0  0  0
   -1.0830    0.4950   -4.1260 H   0  0  0  0  0  0  0  0  0  0  0  0
   -0.6040    2.7420   -5.0070 H   0  0  0  0  0  0  0  0  0  0  0  0
    0.8680    2.2250   -2.4370 H   0  0  0  0  0  0  0  0  0  0  0  0
    1.5170    2.6660   -4.0180 H   0  0  0  0  0  0  0  0  0  0  0  0
    0.9580    5.0260   -4.7630 H   0  0  0  0  0  0  0  0  0  0  0  0
    1.3760    5.5930   -1.2350 H   0  0  0  0  0  0  0  0  0  0  0  0
    3.3350    4.4100   -0.8350 H   0  0  0  0  0  0  0  0  0  0  0  0
    3.0590    3.8340   -2.5780 H   0  0  0  0  0  0  0  0  0  0  0  0
    3.0810    2.3710   -0.0860 H   0  0  0  0  0  0  0  0  0  0  0  0
    2.7970    1.7440   -1.8100 H   0  0  0  0  0  0  0  0  0  0  0  0
    0.5770    1.9040   -1.6040 H   0  0  0  0  0  0  0  0  0  0  0  0
    0.8640    4.0240    0.4650 H   0  0  0  0  0  0  0  0  0  0  0  0
   -1.3920    3.3320   -1.3660 H   0  0  0  0  0  0  0  0  0  0  0  0
   -1.3280    4.7610   -0.1960 H   0  0  0  0  0  0  0  0  0  0  0  0
   -2.6240    2.7680    0.5630 H   0  0  0  0  0  0  0  0  0  0  0  0
   -1.1860    3.1970    1.6400 H   0  0  0  0  0  0  0  0  0  0  0  0
   -1.4110    1.0020   -0.4310 H   0  0  0  0  0  0  0  0  0  0  0  0
    0.2060    2.0260    2.4410 H   0  0  0  0  0  0  0  0  0  0  0  0
    1.7800    1.2490    2.1610 H   0  0  0  0  0  0  0  0  0  0  0  0
    1.4810    2.8940    1.5590 H   0  0  0  0  0  0  0  0  0  0  0  0
    2.1160   -0.0460    0.3780 H   0  0  0  0  0  0  0  0  0  0  0  0
    0.6780   -0.4750   -0.7000 H   0  0  0  0  0  0  0  0  0  0  0  0
    0.8840   -0.6100    2.3060 H   0  0  0  0  0  0  0  0  0  0  0  0
    0.8190   -2.0390    1.1360 H   0  0  0  0  0  0  0  0  0  0  0  0
   -1.4100   -1.3620    0.5110 H   0  0  0  0  0  0  0  0  0  0  0  0
   -0.2490   -2.0990    4.2750 H   0  0  0  0  0  0  0  0  0  0  0  0
   -0.4620   -0.4340    3.6910 H   0  0  0  0  0  0  0  0  0  0  0  0
   -1.7670   -1.2330    4.5950 H   0  0  0  0  0  0  0  0  0  0  0  0
   -1.7890   -4.0370    2.7980 H   0  0  0  0  0  0  0  0  0  0  0  0
   -0.0980   -3.4960    2.7430 H   0  0  0  0  0  0  0  0  0  0  0  0
   -1.0640   -3.5450    1.2530 H   0  0  0  0  0  0  0  0  0  0  0  0
   -3.2710   -0.0290    3.7440 H   0  0  0  0  0  0  0  0  0  0  0  0
   -4.7060   -0.5150    2.6880 H   0  0  0  0  0  0  0  0  0  0  0  0
   -3.3660    1.4820    1.9650 H   0  0  0  0  0  0  0  0  0  0  0  0
   -3.4640    0.1050    0.7380 H   0  0  0  0  0  0  0  0  0  0  0  0
   -1.8930    1.3100    3.5740 H   0  0  0  0  0  0  0  0  0  0  0  0
   -0.5240    1.9570    2.7050 H   0  0  0  0  0  0  0  0  0  0  0  0
   -0.4060    0.2770    3.3940 H   0  0  0  0  0  0  0  0  0  0  0  0
   -3.2430   -0.4160   -2.7810 H   0  0  0  0  0  0  0  0  0  0  0  0
   -3.1430    0.0600   -1.0720 H   0  0  0  0  0  0  0  0  0  0  0  0
   -1.7780   -0.7760   -1.8430 H   0  0  0  0  0  0  0  0  0  0  0  0
  1 34  1  0  0  0  0
  1 35  1  0  0  0  0
  1 36  1  0  0  0  0
  1  2  1  0  0  0  0
  2  3  2  0  0  0  0
  3 37  1  0  0  0  0
  3  4  1  0  0  0  0
  4 38  1  0  0  0  0
  4  5  1  0  0  0  0
  5 39  1  0  0  0  0
  5 40  1  0  0  0  0
  5  6  1  0  0  0  0
  6  7  1  0  0  0  0
  7 41  1  0  0  0  0
  6  8  1  0  0  0  0
  8 42  1  0  0  0  0
  8  9  1  0  0  0  0
  9 43  1  0  0  0  0
  9 44  1  0  0  0  0
  9 10  1  0  0  0  0
 10 45  1  0  0  0  0
 10 46  1  0  0  0  0
 10 11  1  0  0  0  0
 11 47  1  0  0  0  0
 11 12  1  0  0  0  0
 12  8  1  0  0  0  0
 12 48  1  0  0  0  0
 12 13  1  0  0  0  0
 13 49  1  0  0  0  0
 13 50  1  0  0  0  0
 13 14  1  0  0  0  0
 14 51  1  0  0  0  0
 14 52  1  0  0  0  0
 14 15  1  0  0  0  0
 15 53  1  0  0  0  0
 15 16  1  0  0  0  0
 16 11  1  0  0  0  0
 16 17  1  0  0  0  0
 17 54  1  0  0  0  0
 17 55  1  0  0  0  0
 17 56  1  0  0  0  0
 16 18  1  0  0  0  0
 18 57  1  0  0  0  0
 18 58  1  0  0  0  0
 18 19  1  0  0  0  0
 19 59  1  0  0  0  0
 19 60  1  0  0  0  0
 19 20  1  0  0  0  0
 20 61  1  0  0  0  0
 20 21  1  0  0  0  0
 21 22  1  0  0  0  0
 22 62  1  0  0  0  0
 22 63  1  0  0  0  0
 22 64  1  0  0  0  0
 21 23  1  0  0  0  0
 23 65  1  0  0  0  0
 23 66  1  0  0  0  0
 23 67  1  0  0  0  0
 21 24  1  0  0  0  0
 24 25  2  0  0  0  0
 24 26  1  0  0  0  0
 26 68  1  0  0  0  0
 26 69  1  0  0  0  0
 26 27  1  0  0  0  0
 27 70  1  0  0  0  0
 27 71  1  0  0  0  0
 27 28  1  0  0  0  0
 28 15  1  0  0  0  0
 28 20  1  0  0  0  0
 28 29  1  0  0  0  0
 29 72  1  0  0  0  0
 29 73  1  0  0  0  0
 29 74  1  0  0  0  0
  6 30  1  0  0  0  0
 30 31  2  0  0  0  0
 30 32  1  0  0  0  0
 32  4  1  0  0  0  0
  2 33  1  0  0  0  0
 33 75  1  0  0  0  0
 33 76  1  0  0  0  0
 33 77  1  0  0  0  0
M  END
>  <LOGBIO>
4.8800

>  <PRED_LOGBIO>
4.8600

>  <XV_RES>
0.0120

>  <WHL_TMPL>
1

>  <ANCH>
14-34;66-67

$$$$
ROW48
  -MTS-   01071502573D 0   0.00000     0.00000     0

 65 69  0  0  0  0  0  0  0  0999 V2000
    5.5210    2.2810    8.4490 O   0  0  0  0  0  0  0  0  0  0  0  0
    5.0570    3.5120    8.3480 C   0  0  0  0  0  0  0  0  0  0  0  0
    4.7800    4.1440    9.3540 O   0  0  0  0  0  0  0  0  0  0  0  0
    4.8720    4.1260    7.0140 C   0  0  0  0  0  0  0  0  0  0  0  0
    5.9170    4.8470    6.4250 C   0  0  0  0  0  0  0  0  0  0  0  0
    5.7420    5.4280    5.1630 C   0  0  0  0  0  0  0  0  0  0  0  0
    4.5220    5.2870    4.4910 C   0  0  0  0  0  0  0  0  0  0  0  0
    4.3330    5.9140    3.1300 C   0  0  0  0  0  0  0  0  0  0  0  0
    4.7360    4.9560    2.0890 N   0  0  0  0  0  0  0  0  0  0  0  0
    6.0280    4.9190    1.6350 C   0  0  0  0  0  0  0  0  0  0  0  0
    7.0310    5.6790    2.0310 N   0  0  0  0  0  0  0  0  0  0  0  0
    7.0670    6.7000    2.9880 C   0  0  0  0  0  0  0  0  0  0  0  0
    6.8070    8.0230    2.6110 C   0  0  0  0  0  0  0  0  0  0  0  0
    6.8420    9.0430    3.5690 C   0  0  0  0  0  0  0  0  0  0  0  0
    7.1380    8.7410    4.9040 C   0  0  0  0  0  0  0  0  0  0  0  0
    7.3980    7.4180    5.2810 C   0  0  0  0  0  0  0  0  0  0  0  0
    7.3620    6.3970    4.3230 C   0  0  0  0  0  0  0  0  0  0  0  0
    7.1760    9.8420    5.9370 C   0  0  0  0  0  0  0  0  0  0  0  0
    6.8260    9.3500    7.1220 F   0  0  0  0  0  0  0  0  0  0  0  0
    8.4070   10.3390    6.0090 F   0  0  0  0  0  0  0  0  0  0  0  0
    6.3280   10.8060    5.5890 F   0  0  0  0  0  0  0  0  0  0  0  0
    6.0750    3.6440    0.4080 S   0  0  0  0  0  0  0  0  0  0  0  0
    4.3690    3.1890    0.5300 C   0  0  0  0  0  0  0  0  0  0  0  0
    3.7070    2.2450   -0.1520 C   0  0  0  0  0  0  0  0  0  0  0  0
    4.4160    1.4260   -1.1600 C   0  0  0  0  0  0  0  0  0  0  0  0
    4.4730    1.8510   -2.4920 C   0  0  0  0  0  0  0  0  0  0  0  0
    5.1440    1.0760   -3.4460 C   0  0  0  0  0  0  0  0  0  0  0  0
    5.7570   -0.1240   -3.0670 C   0  0  0  0  0  0  0  0  0  0  0  0
    5.7000   -0.5500   -1.7350 C   0  0  0  0  0  0  0  0  0  0  0  0
    6.3000   -1.7240   -1.3640 O   0  0  0  0  0  0  0  0  0  0  0  0
    5.6560   -2.9420   -1.7280 C   0  0  0  0  0  0  0  0  0  0  0  0
    4.3560   -3.1700   -0.9950 C   0  0  0  0  0  0  0  0  0  0  0  0
    3.8060   -4.4560   -0.9270 C   0  0  0  0  0  0  0  0  0  0  0  0
    2.6010   -4.6670   -0.2470 C   0  0  0  0  0  0  0  0  0  0  0  0
    1.9440   -3.5920    0.3640 C   0  0  0  0  0  0  0  0  0  0  0  0
    2.4940   -2.3060    0.2960 C   0  0  0  0  0  0  0  0  0  0  0  0
    3.6990   -2.0950   -0.3830 C   0  0  0  0  0  0  0  0  0  0  0  0
    5.0290    0.2250   -0.7810 C   0  0  0  0  0  0  0  0  0  0  0  0
    3.8530    4.1070    1.5700 C   0  0  0  0  0  0  0  0  0  0  0  0
    2.6780    4.0870    1.9320 O   0  0  0  0  0  0  0  0  0  0  0  0
    3.4770    4.5660    5.0800 C   0  0  0  0  0  0  0  0  0  0  0  0
    3.6520    3.9850    6.3420 C   0  0  0  0  0  0  0  0  0  0  0  0
    5.5730    2.0560    9.3910 H   0  0  0  0  0  0  0  0  0  0  0  0
    6.8580    4.9550    6.9430 H   0  0  0  0  0  0  0  0  0  0  0  0
    6.5480    5.9840    4.7080 H   0  0  0  0  0  0  0  0  0  0  0  0
    3.2870    6.1780    2.9940 H   0  0  0  0  0  0  0  0  0  0  0  0
    4.9460    6.8090    3.0540 H   0  0  0  0  0  0  0  0  0  0  0  0
    6.5790    8.2560    1.5820 H   0  0  0  0  0  0  0  0  0  0  0  0
    6.6420   10.0640    3.2780 H   0  0  0  0  0  0  0  0  0  0  0  0
    7.6260    7.1850    6.3100 H   0  0  0  0  0  0  0  0  0  0  0  0
    7.5630    5.3770    4.6140 H   0  0  0  0  0  0  0  0  0  0  0  0
    2.6560    2.0810    0.0350 H   0  0  0  0  0  0  0  0  0  0  0  0
    4.0000    2.7760   -2.7850 H   0  0  0  0  0  0  0  0  0  0  0  0
    5.1880    1.4040   -4.4740 H   0  0  0  0  0  0  0  0  0  0  0  0
    6.2750   -0.7220   -3.8030 H   0  0  0  0  0  0  0  0  0  0  0  0
    6.3230   -3.7400   -1.4090 H   0  0  0  0  0  0  0  0  0  0  0  0
    5.4380   -2.9210   -2.7940 H   0  0  0  0  0  0  0  0  0  0  0  0
    4.3130   -5.2850   -1.3990 H   0  0  0  0  0  0  0  0  0  0  0  0
    2.1770   -5.6590   -0.1950 H   0  0  0  0  0  0  0  0  0  0  0  0
    1.0140   -3.7550    0.8890 H   0  0  0  0  0  0  0  0  0  0  0  0
    1.9880   -1.4770    0.7680 H   0  0  0  0  0  0  0  0  0  0  0  0
    4.1230   -1.1030   -0.4360 H   0  0  0  0  0  0  0  0  0  0  0  0
    4.9850   -0.1030    0.2470 H   0  0  0  0  0  0  0  0  0  0  0  0
    2.5360    4.4580    4.5610 H   0  0  0  0  0  0  0  0  0  0  0  0
    2.8460    3.4290    6.7970 H   0  0  0  0  0  0  0  0  0  0  0  0
  1 43  1  0  0  0  0
  1  2  1  0  0  0  0
  2  3  2  0  0  0  0
  2  4  1  0  0  0  0
  4  5  2  0  0  0  0
  5 44  1  0  0  0  0
  5  6  1  0  0  0  0
  6 45  1  0  0  0  0
  6  7  2  0  0  0  0
  7  8  1  0  0  0  0
  8 46  1  0  0  0  0
  8 47  1  0  0  0  0
  8  9  1  0  0  0  0
  9 10  1  0  0  0  0
 10 11  2  0  0  0  0
 11 12  1  0  0  0  0
 12 13  2  0  0  0  0
 13 48  1  0  0  0  0
 13 14  1  0  0  0  0
 14 49  1  0  0  0  0
 14 15  2  0  0  0  0
 15 16  1  0  0  0  0
 16 50  1  0  0  0  0
 16 17  2  0  0  0  0
 17 12  1  0  0  0  0
 17 51  1  0  0  0  0
 15 18  1  0  0  0  0
 18 19  1  0  0  0  0
 18 20  1  0  0  0  0
 18 21  1  0  0  0  0
 10 22  1  0  0  0  0
 22 23  1  0  0  0  0
 23 24  2  0  0  0  0
 24 52  1  0  0  0  0
 24 25  1  0  0  0  0
 25 26  2  0  0  0  0
 26 53  1  0  0  0  0
 26 27  1  0  0  0  0
 27 54  1  0  0  0  0
 27 28  2  0  0  0  0
 28 55  1  0  0  0  0
 28 29  1  0  0  0  0
 29 30  1  0  0  0  0
 30 31  1  0  0  0  0
 31 56  1  0  0  0  0
 31 57  1  0  0  0  0
 31 32  1  0  0  0  0
 32 33  2  0  0  0  0
 33 58  1  0  0  0  0
 33 34  1  0  0  0  0
 34 59  1  0  0  0  0
 34 35  2  0  0  0  0
 35 60  1  0  0  0  0
 35 36  1  0  0  0  0
 36 61  1  0  0  0  0
 36 37  2  0  0  0  0
 37 32  1  0  0  0  0
 37 62  1  0  0  0  0
 29 38  2  0  0  0  0
 38 25  1  0  0  0  0
 38 63  1  0  0  0  0
 23 39  1  0  0  0  0
 39  9  1  0  0  0  0
 39 40  2  0  0  0  0
  7 41  1  0  0  0  0
 41 64  1  0  0  0  0
 41 42  2  0  0  0  0
 42  4  1  0  0  0  0
 42 65  1  0  0  0  0
M  END
>  <LOGBIO>
5.2500

>  <PRED_LOGBIO>
4.9900

>  <XV_RES>
0.3210

>  <WHL_TMPL>
2

>  <ANCH>
11-12;43-44

$$$$
ROW49
  -MTS-   01071502573D 0   0.00000     0.00000     0

 81 85  0  0  1  0  0  0  0  0999 V2000
    4.2850   -1.6710   -6.6580 C   0  0  0  0  0  0  0  0  0  0  0  0
    4.4360   -0.6700   -5.5170 C   0  0  2  0  0  0  0  0  0  0  0  0
    5.4730   -1.2690   -4.5490 C   0  0  0  0  0  0  0  0  0  0  0  0
    5.5420   -0.4720   -3.2330 C   0  0  0  0  0  0  0  0  0  0  0  0
    4.1560   -0.3560   -2.5720 C   0  0  2  0  0  0  0  0  0  0  0  0
    4.2000    0.4300   -1.2480 C   0  0  0  0  0  0  0  0  0  0  0  0
    2.8090    0.4990   -0.5910 C   0  0  0  0  0  0  0  0  0  0  0  0
    1.7700    1.0990   -1.5580 C   0  0  2  0  0  0  0  0  0  0  0  0
    2.0940    2.5750   -1.7640 C   0  0  0  0  0  0  0  0  0  0  0  0
    1.7600    0.4060   -2.8990 C   0  0  0  0  0  0  0  0  0  0  0  0
    0.6330    0.0230   -3.5140 C   0  0  0  0  0  0  0  0  0  0  0  0
   -0.7390    0.2450   -2.9240 C   0  0  0  0  0  0  0  0  0  0  0  0
   -0.7460    1.2590   -1.7640 C   0  0  2  0  0  0  0  0  0  0  0  0
   -2.0970    1.2130   -1.0250 C   0  0  1  0  0  0  0  0  0  0  0  0
   -2.2680   -0.2000   -0.4750 C   0  0  0  0  0  0  0  0  0  0  0  0
   -3.2720    1.4810   -1.9820 C   0  0  0  0  0  0  0  0  0  0  0  0
   -4.6230    1.4360   -1.2430 C   0  0  0  0  0  0  0  0  0  0  0  0
   -4.6410    2.4020   -0.0440 C   0  0  2  0  0  0  0  0  0  0  0  0
   -5.8330    2.1100    0.6900 O   0  0  0  0  0  0  0  0  0  0  0  0
   -3.4650    2.1340    0.9130 C   0  0  0  0  0  0  0  0  0  0  0  0
   -3.4730    3.1570    2.0460 C   0  0  0  0  0  0  0  0  0  0  0  0
   -4.8940    2.0500    0.3720 C   0  0  0  0  0  0  0  0  0  0  0  0
   -2.1150    2.1800    0.1740 C   0  0  2  0  0  0  0  0  0  0  0  0
   -0.9390    1.9120    1.1320 C   0  0  0  0  0  0  0  0  0  0  0  0
    0.4110    1.9580    0.3920 C   0  0  0  0  0  0  0  0  0  0  0  0
    0.4300    0.9910   -0.8070 C   0  0  1  0  0  0  0  0  0  0  0  0
    0.2950   -0.4320   -0.2730 C   0  0  0  0  0  0  0  0  0  0  0  0
    3.1180    0.2420   -3.5390 C   0  0  2  0  0  0  0  0  0  0  0  0
    3.0500   -0.5550   -4.8550 C   0  0  1  0  0  0  0  0  0  0  0  0
    2.6350   -1.9740   -4.4770 C   0  0  0  0  0  0  0  0  0  0  0  0
    3.7020   -1.7580   -2.2420 C   0  0  0  0  0  0  0  0  0  0  0  0
    4.2410   -2.3780   -1.3410 O   0  0  0  0  0  0  0  0  0  0  0  0
    2.7210   -2.3130   -2.9300 O   0  0  0  0  0  0  0  0  0  0  0  0
    3.5110   -2.3930   -6.4070 H   0  0  0  0  0  0  0  0  0  0  0  0
    4.0070   -1.1440   -7.5690 H   0  0  0  0  0  0  0  0  0  0  0  0
    5.2290   -2.1900   -6.8130 H   0  0  0  0  0  0  0  0  0  0  0  0
    4.7670    0.2970   -5.8880 H   0  0  0  0  0  0  0  0  0  0  0  0
    6.4430   -1.1520   -5.0290 H   0  0  0  0  0  0  0  0  0  0  0  0
    5.1720   -2.2870   -4.3150 H   0  0  0  0  0  0  0  0  0  0  0  0
    5.8380    0.5400   -3.5030 H   0  0  0  0  0  0  0  0  0  0  0  0
    6.2020   -1.0010   -2.5490 H   0  0  0  0  0  0  0  0  0  0  0  0
    4.4680    1.4520   -1.5070 H   0  0  0  0  0  0  0  0  0  0  0  0
    4.8720   -0.0870   -0.5670 H   0  0  0  0  0  0  0  0  0  0  0  0
    2.8950    1.1970    0.2390 H   0  0  0  0  0  0  0  0  0  0  0  0
    2.4980   -0.5130   -0.3420 H   0  0  0  0  0  0  0  0  0  0  0  0
    2.6730    2.6950   -2.6780 H   0  0  0  0  0  0  0  0  0  0  0  0
    2.6710    2.9420   -0.9180 H   0  0  0  0  0  0  0  0  0  0  0  0
    1.1690    3.1420   -1.8450 H   0  0  0  0  0  0  0  0  0  0  0  0
    0.7090   -0.4670   -4.4730 H   0  0  0  0  0  0  0  0  0  0  0  0
   -1.0360   -0.7070   -2.4900 H   0  0  0  0  0  0  0  0  0  0  0  0
   -1.3880    0.6300   -3.7070 H   0  0  0  0  0  0  0  0  0  0  0  0
   -0.6230    2.2550   -2.1840 H   0  0  0  0  0  0  0  0  0  0  0  0
   -2.7880   -0.1560    0.4800 H   0  0  0  0  0  0  0  0  0  0  0  0
   -2.8490   -0.7940   -1.1770 H   0  0  0  0  0  0  0  0  0  0  0  0
   -1.2910   -0.6560   -0.3350 H   0  0  0  0  0  0  0  0  0  0  0  0
   -3.2840    0.6560   -2.6920 H   0  0  0  0  0  0  0  0  0  0  0  0
   -3.1490    2.4770   -2.4030 H   0  0  0  0  0  0  0  0  0  0  0  0
   -4.7120    0.4330   -0.8300 H   0  0  0  0  0  0  0  0  0  0  0  0
   -5.4020    1.7410   -1.9380 H   0  0  0  0  0  0  0  0  0  0  0  0
   -4.6190    3.4330   -0.3900 H   0  0  0  0  0  0  0  0  0  0  0  0
   -6.3910    1.4780    0.2100 H   0  0  0  0  0  0  0  0  0  0  0  0
   -4.4980    3.4020    2.3180 H   0  0  0  0  0  0  0  0  0  0  0  0
   -3.0290    4.0670    1.6480 H   0  0  0  0  0  0  0  0  0  0  0  0
   -2.9020    2.7160    2.8610 H   0  0  0  0  0  0  0  0  0  0  0  0
   -5.5840    1.9290    1.2040 H   0  0  0  0  0  0  0  0  0  0  0  0
   -5.1290    2.9660   -0.1650 H   0  0  0  0  0  0  0  0  0  0  0  0
   -4.9860    1.2010   -0.3020 H   0  0  0  0  0  0  0  0  0  0  0  0
   -1.9930    3.1870   -0.2180 H   0  0  0  0  0  0  0  0  0  0  0  0
   -1.0590    0.8910    1.4870 H   0  0  0  0  0  0  0  0  0  0  0  0
   -0.9360    2.6900    1.8930 H   0  0  0  0  0  0  0  0  0  0  0  0
    1.1570    1.5900    1.0940 H   0  0  0  0  0  0  0  0  0  0  0  0
    0.5590    2.9680    0.0170 H   0  0  0  0  0  0  0  0  0  0  0  0
    0.7220   -0.4870    0.7260 H   0  0  0  0  0  0  0  0  0  0  0  0
    0.8240   -1.1180   -0.9320 H   0  0  0  0  0  0  0  0  0  0  0  0
   -0.7570   -0.7060   -0.2330 H   0  0  0  0  0  0  0  0  0  0  0  0
    3.4710    1.2390   -3.7970 H   0  0  0  0  0  0  0  0  0  0  0  0
    2.3310   -0.1080   -5.5400 H   0  0  0  0  0  0  0  0  0  0  0  0
    2.5210   -2.0430   -3.3970 H   0  0  0  0  0  0  0  0  0  0  0  0
    3.3980   -2.6750   -4.8070 H   0  0  0  0  0  0  0  0  0  0  0  0
    1.6890   -2.2150   -4.9570 H   0  0  0  0  0  0  0  0  0  0  0  0
    2.5730   -3.2040   -2.5760 H   0  0  0  0  0  0  0  0  0  0  0  0
  1 34  1  0  0  0  0
  1 35  1  0  0  0  0
  1 36  1  0  0  0  0
  1  2  1  0  0  0  0
  2 37  1  0  0  0  0
  2  3  1  0  0  0  0
  3 38  1  0  0  0  0
  3 39  1  0  0  0  0
  3  4  1  0  0  0  0
  4 40  1  0  0  0  0
  4 41  1  0  0  0  0
  4  5  1  0  0  0  0
  5  6  1  0  0  0  0
  6 42  1  0  0  0  0
  6 43  1  0  0  0  0
  6  7  1  0  0  0  0
  7 44  1  0  0  0  0
  7 45  1  0  0  0  0
  7  8  1  0  0  0  0
  8  9  1  0  0  0  0
  9 46  1  0  0  0  0
  9 47  1  0  0  0  0
  9 48  1  0  0  0  0
  8 10  1  0  0  0  0
 10 11  2  0  0  0  0
 11 49  1  0  0  0  0
 11 12  1  0  0  0  0
 12 50  1  0  0  0  0
 12 51  1  0  0  0  0
 12 13  1  0  0  0  0
 13 52  1  0  0  0  0
 13 14  1  0  0  0  0
 14 15  1  0  0  0  0
 15 53  1  0  0  0  0
 15 54  1  0  0  0  0
 15 55  1  0  0  0  0
 14 16  1  0  0  0  0
 16 56  1  0  0  0  0
 16 57  1  0  0  0  0
 16 17  1  0  0  0  0
 17 58  1  0  0  0  0
 17 59  1  0  0  0  0
 17 18  1  0  0  0  0
 18 60  1  0  0  0  0
 18 19  1  0  0  0  0
 19 61  1  0  0  0  0
 18 20  1  0  0  0  0
 20 21  1  0  0  0  0
 21 62  1  0  0  0  0
 21 63  1  0  0  0  0
 21 64  1  0  0  0  0
 20 22  1  0  0  0  0
 22 65  1  0  0  0  0
 22 66  1  0  0  0  0
 22 67  1  0  0  0  0
 20 23  1  0  0  0  0
 23 14  1  0  0  0  0
 23 68  1  0  0  0  0
 23 24  1  0  0  0  0
 24 69  1  0  0  0  0
 24 70  1  0  0  0  0
 24 25  1  0  0  0  0
 25 71  1  0  0  0  0
 25 72  1  0  0  0  0
 25 26  1  0  0  0  0
 26  8  1  0  0  0  0
 26 13  1  0  0  0  0
 26 27  1  0  0  0  0
 27 73  1  0  0  0  0
 27 74  1  0  0  0  0
 27 75  1  0  0  0  0
 10 28  1  0  0  0  0
 28  5  1  0  0  0  0
 28 76  1  0  0  0  0
 28 29  1  0  0  0  0
 29  2  1  0  0  0  0
 29 77  1  0  0  0  0
 29 30  1  0  0  0  0
 30 78  1  0  0  0  0
 30 79  1  0  0  0  0
 30 80  1  0  0  0  0
  5 31  1  0  0  0  0
 31 32  2  0  0  0  0
 31 33  1  0  0  0  0
 33 81  1  0  0  0  0
M  END
>  <LOGBIO>
5.5100

>  <PRED_LOGBIO>
5.2300

>  <XV_RES>
0.2930

>  <WHL_TMPL>
1

>  <ANCH>
18-23;48-49

$$$$
ROW50
  -MTS-   01071502573D 0   0.00000     0.00000     0

 35 37  0  0  0  0  0  0  0  0999 V2000
    6.6320   -4.1070   -2.1460 C   0  0  0  0  0  0  0  0  0  0  0  0
    7.3560   -2.8400   -2.3270 N   0  0  0  0  0  0  0  0  0  0  0  0
    6.8210   -1.8330   -3.1650 C   0  0  0  0  0  0  0  0  0  0  0  0
    7.1310   -1.8040   -4.4690 N   0  0  0  0  0  0  0  0  0  0  0  0
    6.6310   -0.8560   -5.2730 C   0  0  0  0  0  0  0  0  0  0  0  0
    6.9750   -0.8540   -6.6320 N   0  0  0  0  0  0  0  0  0  0  0  0
    5.8080    0.0900   -4.8010 N   0  0  0  0  0  0  0  0  0  0  0  0
    5.4590    0.1170   -3.5070 C   0  0  0  0  0  0  0  0  0  0  0  0
    4.6350    1.0710   -3.0530 N   0  0  0  0  0  0  0  0  0  0  0  0
    4.2650    1.1290   -1.7670 C   0  0  0  0  0  0  0  0  0  0  0  0
    4.7330    0.1830   -0.8470 C   0  0  0  0  0  0  0  0  0  0  0  0
    5.5960   -0.8270   -1.2900 C   0  0  0  0  0  0  0  0  0  0  0  0
    5.9640   -0.8590   -2.6400 C   0  0  0  0  0  0  0  0  0  0  0  0
    3.3520    2.2020   -1.3140 C   0  0  0  0  0  0  0  0  0  0  0  0
    3.8570    3.3920   -0.7750 C   0  0  0  0  0  0  0  0  0  0  0  0
    2.9880    4.4010   -0.3600 C   0  0  0  0  0  0  0  0  0  0  0  0
    1.6080    4.2280   -0.4820 C   0  0  0  0  0  0  0  0  0  0  0  0
    1.0830    3.0470   -1.0170 C   0  0  0  0  0  0  0  0  0  0  0  0
    1.9640    2.0420   -1.4300 C   0  0  0  0  0  0  0  0  0  0  0  0
    1.4110    0.7630   -2.0110 C   0  0  0  0  0  0  0  0  0  0  0  0
    6.5180   -4.6000   -3.1090 H   0  0  0  0  0  0  0  0  0  0  0  0
    7.1930   -4.7520   -1.4730 H   0  0  0  0  0  0  0  0  0  0  0  0
    5.6500   -3.9070   -1.7230 H   0  0  0  0  0  0  0  0  0  0  0  0
    8.2350   -2.6880   -1.8530 H   0  0  0  0  0  0  0  0  0  0  0  0
    6.4110   -1.3640   -7.2960 H   0  0  0  0  0  0  0  0  0  0  0  0
    7.7870   -0.3420   -6.9470 H   0  0  0  0  0  0  0  0  0  0  0  0
    4.4330    0.2320    0.1900 H   0  0  0  0  0  0  0  0  0  0  0  0
    5.9720   -1.5680   -0.6010 H   0  0  0  0  0  0  0  0  0  0  0  0
    4.9240    3.5290   -0.6800 H   0  0  0  0  0  0  0  0  0  0  0  0
    3.3830    5.3160    0.0560 H   0  0  0  0  0  0  0  0  0  0  0  0
    0.9400    5.0130   -0.1600 H   0  0  0  0  0  0  0  0  0  0  0  0
    0.0150    2.9130   -1.1100 H   0  0  0  0  0  0  0  0  0  0  0  0
    0.4670    0.9700   -2.5110 H   0  0  0  0  0  0  0  0  0  0  0  0
    1.2470    0.0430   -1.2120 H   0  0  0  0  0  0  0  0  0  0  0  0
    2.1190    0.3540   -2.7280 H   0  0  0  0  0  0  0  0  0  0  0  0
  1 21  1  0  0  0  0
  1 22  1  0  0  0  0
  1 23  1  0  0  0  0
  1  2  1  0  0  0  0
  2 24  1  0  0  0  0
  2  3  1  0  0  0  0
  3  4  2  0  0  0  0
  4  5  1  0  0  0  0
  5  6  1  0  0  0  0
  6 25  1  0  0  0  0
  6 26  1  0  0  0  0
  5  7  2  0  0  0  0
  7  8  1  0  0  0  0
  8  9  1  0  0  0  0
  9 10  2  0  0  0  0
 10 11  1  0  0  0  0
 11 27  1  0  0  0  0
 11 12  2  0  0  0  0
 12 28  1  0  0  0  0
 12 13  1  0  0  0  0
 13  3  1  0  0  0  0
 13  8  2  0  0  0  0
 10 14  1  0  0  0  0
 14 15  2  0  0  0  0
 15 29  1  0  0  0  0
 15 16  1  0  0  0  0
 16 30  1  0  0  0  0
 16 17  2  0  0  0  0
 17 31  1  0  0  0  0
 17 18  1  0  0  0  0
 18 32  1  0  0  0  0
 18 19  2  0  0  0  0
 19 14  1  0  0  0  0
 19 20  1  0  0  0  0
 20 33  1  0  0  0  0
 20 34  1  0  0  0  0
 20 35  1  0  0  0  0
M  END
>  <LOGBIO>
5.7800

>  <PRED_LOGBIO>
5.7100

>  <XV_RES>
0.1340

>  <WHL_TMPL>
1

>  <ANCH>
3-42;22-23

$$$$
ROW51
  -MTS-   01071502573D 0   0.00000     0.00000     0

 58 60  0  0  1  0  0  0  0  0999 V2000
   -2.1950   -2.2970    6.8420 C   0  0  0  0  0  0  0  0  0  0  0  0
   -2.4590   -1.2870    5.7520 C   0  0  0  0  0  0  0  0  0  0  0  0
   -3.3140   -0.4180    5.9130 O   0  0  0  0  0  0  0  0  0  0  0  0
   -1.7660   -1.3370    4.6170 N   0  0  0  0  0  0  0  0  0  0  0  0
   -2.0230   -0.3530    3.5560 C   0  0  1  0  0  0  0  0  0  0  0  0
   -3.4790   -0.4590    3.1040 C   0  0  0  0  0  0  0  0  0  0  0  0
   -4.3900   -0.1840    4.2760 C   0  0  0  0  0  0  0  0  0  0  0  0
   -4.8130    1.1240    4.5430 C   0  0  0  0  0  0  0  0  0  0  0  0
   -5.6580    1.3790    5.6290 C   0  0  0  0  0  0  0  0  0  0  0  0
   -6.0800    0.3260    6.4490 C   0  0  0  0  0  0  0  0  0  0  0  0
   -5.6580   -0.9820    6.1830 C   0  0  0  0  0  0  0  0  0  0  0  0
   -4.8130   -1.2370    5.0970 C   0  0  0  0  0  0  0  0  0  0  0  0
   -1.1110   -0.6280    2.3840 C   0  0  0  0  0  0  0  0  0  0  0  0
   -1.5890   -0.8870    1.2800 O   0  0  0  0  0  0  0  0  0  0  0  0
    0.2090   -0.5900    2.5450 N   0  0  0  0  0  0  0  0  0  0  0  0
    1.0960   -0.8580    1.4040 C   0  0  1  0  0  0  0  0  0  0  0  0
    2.5520   -0.7520    1.8550 C   0  0  0  0  0  0  0  0  0  0  0  0
    3.6210   -0.9990    0.8020 C   0  0  0  0  0  0  0  0  0  0  0  0
    4.7840   -0.2310    0.6900 C   0  0  0  0  0  0  0  0  0  0  0  0
    5.7400   -0.5130   -0.2920 C   0  0  0  0  0  0  0  0  0  0  0  0
    5.5700   -1.5890   -1.1680 C   0  0  0  0  0  0  0  0  0  0  0  0
    4.4280   -2.3840   -1.0420 C   0  0  0  0  0  0  0  0  0  0  0  0
    3.4740   -2.0980   -0.0620 C   0  0  0  0  0  0  0  0  0  0  0  0
    6.5590   -1.8620   -2.2350 C   0  0  0  0  0  0  0  0  0  0  0  0
    7.0080   -1.0240   -3.1780 C   0  0  0  0  0  0  0  0  0  0  0  0
    8.0050   -1.5800   -4.1200 C   0  0  0  0  0  0  0  0  0  0  0  0
    8.4820   -0.8960   -5.0240 O   0  0  0  0  0  0  0  0  0  0  0  0
    8.3640   -2.8490   -3.9500 N   0  0  0  0  0  0  0  0  0  0  0  0
    7.4560   -3.4330   -2.5730 S   0  0  0  0  0  0  0  0  0  0  0  0
    8.2840   -3.8560   -1.4870 O   0  0  0  0  0  0  0  0  0  0  0  0
    6.5880   -4.5240   -2.8880 O   0  0  0  0  0  0  0  0  0  0  0  0
    0.8320    0.1530    0.3130 C   0  0  0  0  0  0  0  0  0  0  0  0
    1.7360    0.8950   -0.0690 O   0  0  0  0  0  0  0  0  0  0  0  0
   -0.3770    0.2410   -0.2340 N   0  0  0  0  0  0  0  0  0  0  0  0
   -1.1580   -2.2220    7.1640 H   0  0  0  0  0  0  0  0  0  0  0  0
   -2.8520   -2.0990    7.6870 H   0  0  0  0  0  0  0  0  0  0  0  0
   -2.3850   -3.2990    6.4620 H   0  0  0  0  0  0  0  0  0  0  0  0
   -1.0640   -2.0510    4.4850 H   0  0  0  0  0  0  0  0  0  0  0  0
   -1.8330    0.6490    3.9360 H   0  0  0  0  0  0  0  0  0  0  0  0
   -3.6690    0.2690    2.3190 H   0  0  0  0  0  0  0  0  0  0  0  0
   -3.6680   -1.4600    2.7240 H   0  0  0  0  0  0  0  0  0  0  0  0
   -4.4870    1.9360    3.9100 H   0  0  0  0  0  0  0  0  0  0  0  0
   -5.9840    2.3880    5.8350 H   0  0  0  0  0  0  0  0  0  0  0  0
   -6.7320    0.5220    7.2880 H   0  0  0  0  0  0  0  0  0  0  0  0
   -5.9840   -1.7940    6.8160 H   0  0  0  0  0  0  0  0  0  0  0  0
   -4.4870   -2.2460    4.8910 H   0  0  0  0  0  0  0  0  0  0  0  0
    0.6010   -0.3780    3.4510 H   0  0  0  0  0  0  0  0  0  0  0  0
    0.9060   -1.8590    1.0240 H   0  0  0  0  0  0  0  0  0  0  0  0
    2.6820   -1.5490    2.5840 H   0  0  0  0  0  0  0  0  0  0  0  0
    2.7010    0.2530    2.2430 H   0  0  0  0  0  0  0  0  0  0  0  0
    4.9470    0.5910    1.3710 H   0  0  0  0  0  0  0  0  0  0  0  0
    6.6200    0.1080   -0.3740 H   0  0  0  0  0  0  0  0  0  0  0  0
    4.2820   -3.2240   -1.7050 H   0  0  0  0  0  0  0  0  0  0  0  0
    2.6060   -2.7340    0.0340 H   0  0  0  0  0  0  0  0  0  0  0  0
    6.6630   -0.0020   -3.2480 H   0  0  0  0  0  0  0  0  0  0  0  0
    9.0280   -3.3710   -4.5050 H   0  0  0  0  0  0  0  0  0  0  0  0
   -1.1180   -0.3690    0.0800 H   0  0  0  0  0  0  0  0  0  0  0  0
   -0.5530    0.9170   -0.9630 H   0  0  0  0  0  0  0  0  0  0  0  0
  1 35  1  0  0  0  0
  1 36  1  0  0  0  0
  1 37  1  0  0  0  0
  1  2  1  0  0  0  0
  2  3  2  0  0  0  0
  2  4  1  0  0  0  0
  4 38  1  0  0  0  0
  4  5  1  0  0  0  0
  5 39  1  0  0  0  0
  5  6  1  0  0  0  0
  6 40  1  0  0  0  0
  6 41  1  0  0  0  0
  6  7  1  0  0  0  0
  7  8  2  0  0  0  0
  8 42  1  0  0  0  0
  8  9  1  0  0  0  0
  9 43  1  0  0  0  0
  9 10  2  0  0  0  0
 10 44  1  0  0  0  0
 10 11  1  0  0  0  0
 11 45  1  0  0  0  0
 11 12  2  0  0  0  0
 12  7  1  0  0  0  0
 12 46  1  0  0  0  0
  5 13  1  0  0  0  0
 13 14  2  0  0  0  0
 13 15  1  0  0  0  0
 15 47  1  0  0  0  0
 15 16  1  0  0  0  0
 16 48  1  0  0  0  0
 16 17  1  0  0  0  0
 17 49  1  0  0  0  0
 17 50  1  0  0  0  0
 17 18  1  0  0  0  0
 18 19  2  0  0  0  0
 19 51  1  0  0  0  0
 19 20  1  0  0  0  0
 20 52  1  0  0  0  0
 20 21  2  0  0  0  0
 21 22  1  0  0  0  0
 22 53  1  0  0  0  0
 22 23  2  0  0  0  0
 23 18  1  0  0  0  0
 23 54  1  0  0  0  0
 21 24  1  0  0  0  0
 24 25  2  0  0  0  0
 25 55  1  0  0  0  0
 25 26  1  0  0  0  0
 26 27  2  0  0  0  0
 26 28  1  0  0  0  0
 28 56  1  0  0  0  0
 28 29  1  0  0  0  0
 29 24  1  0  0  0  0
 29 30  2  0  0  0  0
 29 31  2  0  0  0  0
 16 32  1  0  0  0  0
 32 33  2  0  0  0  0
 32 34  1  0  0  0  0
 34 57  1  0  0  0  0
 34 58  1  0  0  0  0
M  END
>  <LOGBIO>
5.5200

>  <PRED_LOGBIO>
5.6400

>  <XV_RES>
-0.2010

>  <WHL_TMPL>
3

>  <ANCH>
56-57;39-37

$$$$
ROW52
  -MTS-   01071502573D 0   0.00000     0.00000     0

 48 51  0  0  0  0  0  0  0  0999 V2000
   10.3550   -1.9210   -9.1430 C   0  0  0  0  0  0  0  0  0  0  0  0
   10.1020   -1.8020   -7.6420 C   0  0  0  0  0  0  0  0  0  0  0  0
   11.2420   -2.6000   -7.0150 C   0  0  0  0  0  0  0  0  0  0  0  0
   10.1940   -0.4320   -7.2440 O   0  0  0  0  0  0  0  0  0  0  0  0
    9.9180   -0.2890   -5.8480 C   0  0  0  0  0  0  0  0  0  0  0  0
    8.5370   -0.7890   -5.4990 C   0  0  0  0  0  0  0  0  0  0  0  0
    7.7980   -0.2800   -4.5310 N   0  0  0  0  0  0  0  0  0  0  0  0
    6.5000   -0.8380   -4.2060 N   0  0  0  0  0  0  0  0  0  0  0  0
    6.0210   -1.9130   -4.9090 C   0  0  0  0  0  0  0  0  0  0  0  0
    6.7230   -2.4750   -5.9030 C   0  0  0  0  0  0  0  0  0  0  0  0
    6.1710   -3.6110   -6.6160 C   0  0  0  0  0  0  0  0  0  0  0  0
    5.7310   -4.5190   -7.1870 N   0  0  0  0  0  0  0  0  0  0  0  0
    8.0540   -1.9490   -6.2800 C   0  0  0  0  0  0  0  0  0  0  0  0
    8.7790   -2.4400   -7.2940 C   0  0  0  0  0  0  0  0  0  0  0  0
    4.7920   -2.4260   -4.5880 N   0  0  0  0  0  0  0  0  0  0  0  0
    5.8870   -0.2510   -3.1690 C   0  0  0  0  0  0  0  0  0  0  0  0
    5.1890    0.8650   -3.6460 C   0  0  0  0  0  0  0  0  0  0  0  0
    4.2670    1.5190   -2.8210 C   0  0  0  0  0  0  0  0  0  0  0  0
    4.0430    1.0570   -1.5180 C   0  0  0  0  0  0  0  0  0  0  0  0
    4.7410   -0.0590   -1.0410 C   0  0  0  0  0  0  0  0  0  0  0  0
    5.6630   -0.7130   -1.8670 C   0  0  0  0  0  0  0  0  0  0  0  0
    6.3460   -1.8050   -1.4000 O   0  0  0  0  0  0  0  0  0  0  0  0
    5.7300   -2.9730   -1.7660 C   0  0  0  0  0  0  0  0  0  0  0  0
    6.4480   -4.1750   -1.7600 C   0  0  0  0  0  0  0  0  0  0  0  0
    5.8180   -5.3680   -2.1340 C   0  0  0  0  0  0  0  0  0  0  0  0
    4.4700   -5.3590   -2.5130 C   0  0  0  0  0  0  0  0  0  0  0  0
    3.7520   -4.1570   -2.5180 C   0  0  0  0  0  0  0  0  0  0  0  0
    4.3820   -2.9640   -2.1450 C   0  0  0  0  0  0  0  0  0  0  0  0
    9.8000   -2.7700   -9.5370 H   0  0  0  0  0  0  0  0  0  0  0  0
   11.4180   -2.0690   -9.3210 H   0  0  0  0  0  0  0  0  0  0  0  0
   10.0270   -1.0100   -9.6390 H   0  0  0  0  0  0  0  0  0  0  0  0
   12.1060   -1.9530   -6.8800 H   0  0  0  0  0  0  0  0  0  0  0  0
   10.9240   -2.9880   -6.0500 H   0  0  0  0  0  0  0  0  0  0  0  0
   11.5070   -3.4280   -7.6690 H   0  0  0  0  0  0  0  0  0  0  0  0
   10.6600   -0.8420   -5.2750 H   0  0  0  0  0  0  0  0  0  0  0  0
   10.0060    0.7590   -5.5670 H   0  0  0  0  0  0  0  0  0  0  0  0
    8.4190   -3.2870   -7.8590 H   0  0  0  0  0  0  0  0  0  0  0  0
    4.7780   -3.4150   -4.7890 H   0  0  0  0  0  0  0  0  0  0  0  0
    4.0800   -1.9610   -5.1320 H   0  0  0  0  0  0  0  0  0  0  0  0
    5.3620    1.2210   -4.6510 H   0  0  0  0  0  0  0  0  0  0  0  0
    3.7290    2.3800   -3.1890 H   0  0  0  0  0  0  0  0  0  0  0  0
    3.3320    1.5620   -0.8810 H   0  0  0  0  0  0  0  0  0  0  0  0
    4.5680   -0.4150   -0.0360 H   0  0  0  0  0  0  0  0  0  0  0  0
    7.4870   -4.1810   -1.4680 H   0  0  0  0  0  0  0  0  0  0  0  0
    6.3720   -6.2950   -2.1300 H   0  0  0  0  0  0  0  0  0  0  0  0
    3.9850   -6.2800   -2.8010 H   0  0  0  0  0  0  0  0  0  0  0  0
    2.7130   -4.1510   -2.8110 H   0  0  0  0  0  0  0  0  0  0  0  0
    3.8280   -2.0370   -2.1490 H   0  0  0  0  0  0  0  0  0  0  0  0
  1 29  1  0  0  0  0
  1 30  1  0  0  0  0
  1 31  1  0  0  0  0
  1  2  1  0  0  0  0
  2  3  1  0  0  0  0
  3 32  1  0  0  0  0
  3 33  1  0  0  0  0
  3 34  1  0  0  0  0
  2  4  1  0  0  0  0
  4  5  1  0  0  0  0
  5 35  1  0  0  0  0
  5 36  1  0  0  0  0
  5  6  1  0  0  0  0
  6  7  2  0  0  0  0
  7  8  1  0  0  0  0
  8  9  1  0  0  0  0
  9 10  2  0  0  0  0
 10 11  1  0  0  0  0
 11 12  3  0  0  0  0
 10 13  1  0  0  0  0
 13  6  1  0  0  0  0
 13 14  2  0  0  0  0
 14  2  1  0  0  0  0
 14 37  1  0  0  0  0
  9 15  1  0  0  0  0
 15 38  1  0  0  0  0
 15 39  1  0  0  0  0
  8 16  1  0  0  0  0
 16 17  2  0  0  0  0
 17 40  1  0  0  0  0
 17 18  1  0  0  0  0
 18 41  1  0  0  0  0
 18 19  2  0  0  0  0
 19 42  1  0  0  0  0
 19 20  1  0  0  0  0
 20 43  1  0  0  0  0
 20 21  2  0  0  0  0
 21 16  1  0  0  0  0
 21 22  1  0  0  0  0
 22 23  1  0  0  0  0
 23 24  2  0  0  0  0
 24 44  1  0  0  0  0
 24 25  1  0  0  0  0
 25 45  1  0  0  0  0
 25 26  2  0  0  0  0
 26 46  1  0  0  0  0
 26 27  1  0  0  0  0
 27 47  1  0  0  0  0
 27 28  2  0  0  0  0
 28 23  1  0  0  0  0
 28 48  1  0  0  0  0
M  END
>  <LOGBIO>
4.8000

>  <PRED_LOGBIO>
5.2600

>  <XV_RES>
-0.6600

>  <WHL_TMPL>
1

>  <ANCH>
45-50;36-37

$$$$
ROW54
  -MTS-   01071502573D 0   0.00000     0.00000     0

 38 40  0  0  0  0  0  0  0  0999 V2000
    1.5230   -1.1500   -0.5790 C   0  0  0  0  0  0  0  0  0  0  0  0
    3.0470   -1.1850   -0.5120 C   0  0  0  0  0  0  0  0  0  0  0  0
    3.6100    0.1170   -1.0760 C   0  0  0  0  0  0  0  0  0  0  0  0
    3.4840   -1.3420    0.9240 C   0  0  0  0  0  0  0  0  0  0  0  0
    2.7150   -0.8420    1.9010 C   0  0  0  0  0  0  0  0  0  0  0  0
    1.2100   -0.0120    1.4790 S   0  0  0  0  0  0  0  0  0  0  0  0
    1.4050    1.5110    1.1930 C   0  0  0  0  0  0  0  0  0  0  0  0
    0.4410    2.2070    0.4220 C   0  0  0  0  0  0  0  0  0  0  0  0
    0.5770    3.5680    0.1340 C   0  0  0  0  0  0  0  0  0  0  0  0
    1.6810    4.2600    0.6100 C   0  0  0  0  0  0  0  0  0  0  0  0
    1.8150    5.5640    0.3340 F   0  0  0  0  0  0  0  0  0  0  0  0
    2.6400    3.6030    1.3640 C   0  0  0  0  0  0  0  0  0  0  0  0
    2.5130    2.2450    1.6570 C   0  0  0  0  0  0  0  0  0  0  0  0
    3.0980   -0.9690    3.3250 C   0  0  0  0  0  0  0  0  0  0  0  0
    2.2750   -0.4370    4.3240 C   0  0  0  0  0  0  0  0  0  0  0  0
    2.6390   -0.5580    5.6700 C   0  0  0  0  0  0  0  0  0  0  0  0
    3.8280   -1.2130    6.0170 C   0  0  0  0  0  0  0  0  0  0  0  0
    4.6510   -1.7450    5.0180 C   0  0  0  0  0  0  0  0  0  0  0  0
    4.2860   -1.6230    3.6720 C   0  0  0  0  0  0  0  0  0  0  0  0
    5.1720   -2.1940    2.6320 C   0  0  0  0  0  0  0  0  0  0  0  0
    6.2170   -2.7700    2.9300 O   0  0  0  0  0  0  0  0  0  0  0  0
    4.7530   -2.0450    1.2210 C   0  0  0  0  0  0  0  0  0  0  0  0
    5.4450   -2.4980    0.3110 O   0  0  0  0  0  0  0  0  0  0  0  0
    1.1530   -0.3110    0.0060 H   0  0  0  0  0  0  0  0  0  0  0  0
    1.2080   -1.0370   -1.6150 H   0  0  0  0  0  0  0  0  0  0  0  0
    1.1210   -2.0780   -0.1770 H   0  0  0  0  0  0  0  0  0  0  0  0
    3.4170   -2.0240   -1.0980 H   0  0  0  0  0  0  0  0  0  0  0  0
    3.2410    0.9560   -0.4900 H   0  0  0  0  0  0  0  0  0  0  0  0
    3.2950    0.2300   -2.1110 H   0  0  0  0  0  0  0  0  0  0  0  0
    4.6970    0.0920   -1.0280 H   0  0  0  0  0  0  0  0  0  0  0  0
   -0.4200    1.6730    0.0480 H   0  0  0  0  0  0  0  0  0  0  0  0
   -0.1720    4.0770   -0.4550 H   0  0  0  0  0  0  0  0  0  0  0  0
    3.4970    4.1490    1.7300 H   0  0  0  0  0  0  0  0  0  0  0  0
    3.2720    1.7520    2.2460 H   0  0  0  0  0  0  0  0  0  0  0  0
    1.3580    0.0680    4.0560 H   0  0  0  0  0  0  0  0  0  0  0  0
    2.0040   -0.1480    6.4410 H   0  0  0  0  0  0  0  0  0  0  0  0
    4.1090   -1.3070    7.0550 H   0  0  0  0  0  0  0  0  0  0  0  0
    5.5670   -2.2500    5.2850 H   0  0  0  0  0  0  0  0  0  0  0  0
  1 24  1  0  0  0  0
  1 25  1  0  0  0  0
  1 26  1  0  0  0  0
  1  2  1  0  0  0  0
  2 27  1  0  0  0  0
  2  3  1  0  0  0  0
  3 28  1  0  0  0  0
  3 29  1  0  0  0  0
  3 30  1  0  0  0  0
  2  4  1  0  0  0  0
  4  5  2  0  0  0  0
  5  6  1  0  0  0  0
  6  7  1  0  0  0  0
  7  8  2  0  0  0  0
  8 31  1  0  0  0  0
  8  9  1  0  0  0  0
  9 32  1  0  0  0  0
  9 10  2  0  0  0  0
 10 11  1  0  0  0  0
 10 12  1  0  0  0  0
 12 33  1  0  0  0  0
 12 13  2  0  0  0  0
 13  7  1  0  0  0  0
 13 34  1  0  0  0  0
  5 14  1  0  0  0  0
 14 15  1  0  0  0  0
 15 35  1  0  0  0  0
 15 16  2  0  0  0  0
 16 36  1  0  0  0  0
 16 17  1  0  0  0  0
 17 37  1  0  0  0  0
 17 18  2  0  0  0  0
 18 38  1  0  0  0  0
 18 19  1  0  0  0  0
 19 14  2  0  0  0  0
 19 20  1  0  0  0  0
 20 21  2  0  0  0  0
 20 22  1  0  0  0  0
 22  4  1  0  0  0  0
 22 23  2  0  0  0  0
M  END
>  <LOGBIO>
5.1400

>  <PRED_LOGBIO>
4.8100

>  <XV_RES>
0.3720

>  <WHL_TMPL>
3

>  <ANCH>
23-28;19-20

$$$$
ROW55
  -MTS-   01071502573D 0   0.00000     0.00000     0

 56 61  0  0  1  0  0  0  0  0999 V2000
    7.5430   -0.2630   -5.4020 O   0  0  0  0  0  0  0  0  0  0  0  0
    7.0330   -1.0280   -4.5850 C   0  0  0  0  0  0  0  0  0  0  0  0
    6.8560   -0.6360   -3.1380 C   0  0  0  0  0  0  0  0  0  0  0  0
    6.5790   -1.8680   -2.2560 C   0  0  1  0  0  0  0  0  0  0  0  0
    5.5700   -1.5890   -1.1680 C   0  0  0  0  0  0  0  0  0  0  0  0
    5.7400   -0.5130   -0.2920 C   0  0  0  0  0  0  0  0  0  0  0  0
    4.7840   -0.2310    0.6900 C   0  0  0  0  0  0  0  0  0  0  0  0
    3.6210   -0.9990    0.8020 C   0  0  0  0  0  0  0  0  0  0  0  0
    2.5520   -0.7520    1.8550 C   0  0  0  0  0  0  0  0  0  0  0  0
    1.0960   -0.8580    1.4040 C   0  0  2  0  0  0  0  0  0  0  0  0
    0.2090   -0.5900    2.5450 N   0  0  0  0  0  0  0  0  0  0  0  0
   -1.1510   -0.6290    2.3790 C   0  0  0  0  0  0  0  0  0  0  0  0
   -1.9390   -1.6780    2.5240 N   0  0  0  0  0  0  0  0  0  0  0  0
   -3.3090   -1.4910    2.3040 C   0  0  0  0  0  0  0  0  0  0  0  0
   -4.2520   -2.5190    2.4230 C   0  0  0  0  0  0  0  0  0  0  0  0
   -5.6070   -2.2570    2.1880 C   0  0  0  0  0  0  0  0  0  0  0  0
   -6.0190   -0.9670    1.8320 C   0  0  0  0  0  0  0  0  0  0  0  0
   -5.0760    0.0610    1.7120 C   0  0  0  0  0  0  0  0  0  0  0  0
   -3.7210   -0.2010    1.9480 C   0  0  0  0  0  0  0  0  0  0  0  0
   -2.2080    0.7170    1.9270 S   0  0  0  0  0  0  0  0  0  0  0  0
    0.8320    0.1530    0.3130 C   0  0  0  0  0  0  0  0  0  0  0  0
    0.4160    1.3900    0.5120 N   0  0  0  0  0  0  0  0  0  0  0  0
    0.2800    2.0370   -0.7230 C   0  0  0  0  0  0  0  0  0  0  0  0
   -0.1200    3.3280   -1.0870 C   0  0  0  0  0  0  0  0  0  0  0  0
   -0.1570    3.6940   -2.4380 C   0  0  0  0  0  0  0  0  0  0  0  0
    0.2060    2.7690   -3.4240 C   0  0  0  0  0  0  0  0  0  0  0  0
    0.6060    1.4780   -3.0600 C   0  0  0  0  0  0  0  0  0  0  0  0
    0.6430    1.1120   -1.7090 C   0  0  0  0  0  0  0  0  0  0  0  0
    0.9900   -0.0790   -1.0280 N   0  0  0  0  0  0  0  0  0  0  0  0
    3.4740   -2.0980   -0.0620 C   0  0  0  0  0  0  0  0  0  0  0  0
    4.4280   -2.3840   -1.0420 C   0  0  0  0  0  0  0  0  0  0  0  0
    5.9530   -3.0150   -3.5090 S   0  0  0  0  0  0  0  0  0  0  0  0
    6.4340   -4.3490   -3.3310 O   0  0  0  0  0  0  0  0  0  0  0  0
    4.5260   -3.0930   -3.5280 O   0  0  0  0  0  0  0  0  0  0  0  0
    6.6110   -2.2400   -4.9340 N   0  0  0  0  0  0  0  0  0  0  0  0
    6.0290    0.0650   -3.0500 H   0  0  0  0  0  0  0  0  0  0  0  0
    7.7550   -0.1340   -2.7850 H   0  0  0  0  0  0  0  0  0  0  0  0
    7.4730   -2.2370   -1.7590 H   0  0  0  0  0  0  0  0  0  0  0  0
    6.6200    0.1080   -0.3740 H   0  0  0  0  0  0  0  0  0  0  0  0
    4.9470    0.5910    1.3710 H   0  0  0  0  0  0  0  0  0  0  0  0
    2.6820    0.2860    2.1540 H   0  0  0  0  0  0  0  0  0  0  0  0
    2.7010   -1.4800    2.6500 H   0  0  0  0  0  0  0  0  0  0  0  0
    0.9060   -1.8590    1.0240 H   0  0  0  0  0  0  0  0  0  0  0  0
    0.6010   -0.3780    3.4510 H   0  0  0  0  0  0  0  0  0  0  0  0
   -3.9340   -3.5140    2.6980 H   0  0  0  0  0  0  0  0  0  0  0  0
   -6.3340   -3.0500    2.2800 H   0  0  0  0  0  0  0  0  0  0  0  0
   -7.0640   -0.7650    1.6510 H   0  0  0  0  0  0  0  0  0  0  0  0
   -5.3940    1.0560    1.4380 H   0  0  0  0  0  0  0  0  0  0  0  0
   -0.3990    4.0410   -0.3260 H   0  0  0  0  0  0  0  0  0  0  0  0
   -0.4650    4.6910   -2.7180 H   0  0  0  0  0  0  0  0  0  0  0  0
    0.1770    3.0520   -4.4660 H   0  0  0  0  0  0  0  0  0  0  0  0
    0.8850    0.7650   -3.8210 H   0  0  0  0  0  0  0  0  0  0  0  0
    1.2980   -0.9420   -1.4530 H   0  0  0  0  0  0  0  0  0  0  0  0
    2.6060   -2.7340    0.0340 H   0  0  0  0  0  0  0  0  0  0  0  0
    4.2820   -3.2240   -1.7050 H   0  0  0  0  0  0  0  0  0  0  0  0
    6.6600   -2.6420   -5.8590 H   0  0  0  0  0  0  0  0  0  0  0  0
  1  2  2  0  0  0  0
  2  3  1  0  0  0  0
  3 36  1  0  0  0  0
  3 37  1  0  0  0  0
  3  4  1  0  0  0  0
  4 38  1  0  0  0  0
  4  5  1  0  0  0  0
  5  6  2  0  0  0  0
  6 39  1  0  0  0  0
  6  7  1  0  0  0  0
  7 40  1  0  0  0  0
  7  8  2  0  0  0  0
  8  9  1  0  0  0  0
  9 41  1  0  0  0  0
  9 42  1  0  0  0  0
  9 10  1  0  0  0  0
 10 43  1  0  0  0  0
 10 11  1  0  0  0  0
 11 44  1  0  0  0  0
 11 12  1  0  0  0  0
 12 13  2  0  0  0  0
 13 14  1  0  0  0  0
 14 15  2  0  0  0  0
 15 45  1  0  0  0  0
 15 16  1  0  0  0  0
 16 46  1  0  0  0  0
 16 17  2  0  0  0  0
 17 47  1  0  0  0  0
 17 18  1  0  0  0  0
 18 48  1  0  0  0  0
 18 19  2  0  0  0  0
 19 14  1  0  0  0  0
 19 20  1  0  0  0  0
 20 12  1  0  0  0  0
 10 21  1  0  0  0  0
 21 22  2  0  0  0  0
 22 23  1  0  0  0  0
 23 24  2  0  0  0  0
 24 49  1  0  0  0  0
 24 25  1  0  0  0  0
 25 50  1  0  0  0  0
 25 26  2  0  0  0  0
 26 51  1  0  0  0  0
 26 27  1  0  0  0  0
 27 52  1  0  0  0  0
 27 28  2  0  0  0  0
 28 23  1  0  0  0  0
 28 29  1  0  0  0  0
 29 21  1  0  0  0  0
 29 53  1  0  0  0  0
  8 30  1  0  0  0  0
 30 54  1  0  0  0  0
 30 31  2  0  0  0  0
 31  5  1  0  0  0  0
 31 55  1  0  0  0  0
  4 32  1  0  0  0  0
 32 33  2  0  0  0  0
 32 34  2  0  0  0  0
 32 35  1  0  0  0  0
 35  2  1  0  0  0  0
 35 56  1  0  0  0  0
M  END
>  <LOGBIO>
6.5700

>  <PRED_LOGBIO>
6.3400

>  <XV_RES>
0.2420

>  <WHL_TMPL>
3

>  <ANCH>
56-57;8-9

$$$$
ROW56
  -MTS-   01071502573D 0   0.00000     0.00000     0

 61 63  0  0  0  0  0  0  0  0999 V2000
    7.4900  -17.9020    5.7800 C   0  0  0  0  0  0  0  0  0  0  0  0
    8.4110  -16.6860    5.8230 C   0  0  0  0  0  0  0  0  0  0  0  0
    7.8020  -15.6010    5.1170 O   0  0  0  0  0  0  0  0  0  0  0  0
    8.7050  -14.3110    5.1240 S   0  0  0  0  0  0  0  0  0  0  0  0
    8.9300  -13.8950    6.4740 O   0  0  0  0  0  0  0  0  0  0  0  0
    9.9580  -14.6030    4.5000 O   0  0  0  0  0  0  0  0  0  0  0  0
    7.8580  -12.9640    4.2000 C   0  0  0  0  0  0  0  0  0  0  0  0
    8.4440  -11.7660    4.0750 C   0  0  0  0  0  0  0  0  0  0  0  0
    7.7630  -10.6830    3.3320 C   0  0  0  0  0  0  0  0  0  0  0  0
    6.9070   -9.8030    4.0050 C   0  0  0  0  0  0  0  0  0  0  0  0
    6.2620   -8.7780    3.3020 C   0  0  0  0  0  0  0  0  0  0  0  0
    6.4740   -8.6330    1.9250 C   0  0  0  0  0  0  0  0  0  0  0  0
    5.8430   -7.6310    1.2370 O   0  0  0  0  0  0  0  0  0  0  0  0
    6.5070   -6.3690    1.1300 C   0  0  0  0  0  0  0  0  0  0  0  0
    5.6370   -5.4010    0.3300 C   0  0  0  0  0  0  0  0  0  0  0  0
    6.3470   -4.0530    0.2160 C   0  0  0  0  0  0  0  0  0  0  0  0
    5.4760   -3.0850   -0.5850 C   0  0  0  0  0  0  0  0  0  0  0  0
    6.1590   -1.7880   -0.6950 N   0  0  0  0  0  0  0  0  0  0  0  0
    5.5660   -0.7570   -1.3740 C   0  0  0  0  0  0  0  0  0  0  0  0
    4.7570    0.1630   -0.8810 N   0  0  0  0  0  0  0  0  0  0  0  0
    4.2650    1.1290   -1.7670 C   0  0  0  0  0  0  0  0  0  0  0  0
    4.6590    1.0350   -3.0440 C   0  0  0  0  0  0  0  0  0  0  0  0
    5.7220   -0.3790   -3.0960 S   0  0  0  0  0  0  0  0  0  0  0  0
    3.3520    2.2020   -1.3140 C   0  0  0  0  0  0  0  0  0  0  0  0
    3.8570    3.3920   -0.7750 C   0  0  0  0  0  0  0  0  0  0  0  0
    2.9880    4.4010   -0.3600 C   0  0  0  0  0  0  0  0  0  0  0  0
    1.6080    4.2280   -0.4820 C   0  0  0  0  0  0  0  0  0  0  0  0
    1.0830    3.0470   -1.0170 C   0  0  0  0  0  0  0  0  0  0  0  0
   -0.2950    2.8660   -1.1300 O   0  0  0  0  0  0  0  0  0  0  0  0
   -1.0410    2.4450    0.0640 C   0  0  0  0  0  0  0  0  0  0  0  0
    1.9640    2.0420   -1.4300 C   0  0  0  0  0  0  0  0  0  0  0  0
    7.3300   -9.5130    1.2520 C   0  0  0  0  0  0  0  0  0  0  0  0
    7.9740  -10.5380    1.9560 C   0  0  0  0  0  0  0  0  0  0  0  0
    7.3210  -18.1920    4.7450 H   0  0  0  0  0  0  0  0  0  0  0  0
    7.9530  -18.7270    6.3170 H   0  0  0  0  0  0  0  0  0  0  0  0
    6.5390  -17.6540    6.2470 H   0  0  0  0  0  0  0  0  0  0  0  0
    9.3620  -16.9340    5.3570 H   0  0  0  0  0  0  0  0  0  0  0  0
    8.5800  -16.3950    6.8580 H   0  0  0  0  0  0  0  0  0  0  0  0
    6.8880  -13.1400    3.7580 H   0  0  0  0  0  0  0  0  0  0  0  0
    9.4140  -11.5900    4.5170 H   0  0  0  0  0  0  0  0  0  0  0  0
    6.7440   -9.9150    5.0670 H   0  0  0  0  0  0  0  0  0  0  0  0
    5.6020   -8.0990    3.8210 H   0  0  0  0  0  0  0  0  0  0  0  0
    6.6790   -5.9640    2.1250 H   0  0  0  0  0  0  0  0  0  0  0  0
    7.4610   -6.5030    0.6240 H   0  0  0  0  0  0  0  0  0  0  0  0
    5.4650   -5.8060   -0.6650 H   0  0  0  0  0  0  0  0  0  0  0  0
    4.6830   -5.2670    0.8360 H   0  0  0  0  0  0  0  0  0  0  0  0
    6.5180   -3.6480    1.2110 H   0  0  0  0  0  0  0  0  0  0  0  0
    7.3000   -4.1870   -0.2910 H   0  0  0  0  0  0  0  0  0  0  0  0
    5.3050   -3.4900   -1.5800 H   0  0  0  0  0  0  0  0  0  0  0  0
    4.5230   -2.9510   -0.0790 H   0  0  0  0  0  0  0  0  0  0  0  0
    7.0660   -1.6570   -0.2690 H   0  0  0  0  0  0  0  0  0  0  0  0
    4.3870    1.6830   -3.8650 H   0  0  0  0  0  0  0  0  0  0  0  0
    4.9240    3.5290   -0.6800 H   0  0  0  0  0  0  0  0  0  0  0  0
    3.3830    5.3160    0.0560 H   0  0  0  0  0  0  0  0  0  0  0  0
    0.9400    5.0130   -0.1600 H   0  0  0  0  0  0  0  0  0  0  0  0
   -2.1110    2.5110   -0.1240 H   0  0  0  0  0  0  0  0  0  0  0  0
   -0.8160    3.1690    0.8440 H   0  0  0  0  0  0  0  0  0  0  0  0
   -0.7100    1.4370    0.3060 H   0  0  0  0  0  0  0  0  0  0  0  0
    1.5680    1.1270   -1.8450 H   0  0  0  0  0  0  0  0  0  0  0  0
    7.4930   -9.4020    0.1910 H   0  0  0  0  0  0  0  0  0  0  0  0
    8.6350  -11.2170    1.4360 H   0  0  0  0  0  0  0  0  0  0  0  0
  1 34  1  0  0  0  0
  1 35  1  0  0  0  0
  1 36  1  0  0  0  0
  1  2  1  0  0  0  0
  2 37  1  0  0  0  0
  2 38  1  0  0  0  0
  2  3  1  0  0  0  0
  3  4  1  0  0  0  0
  4  5  2  0  0  0  0
  4  6  2  0  0  0  0
  4  7  1  0  0  0  0
  7 39  1  0  0  0  0
  7  8  2  0  0  0  0
  8 40  1  0  0  0  0
  8  9  1  0  0  0  0
  9 10  2  0  0  0  0
 10 41  1  0  0  0  0
 10 11  1  0  0  0  0
 11 42  1  0  0  0  0
 11 12  2  0  0  0  0
 12 13  1  0  0  0  0
 13 14  1  0  0  0  0
 14 43  1  0  0  0  0
 14 44  1  0  0  0  0
 14 15  1  0  0  0  0
 15 45  1  0  0  0  0
 15 46  1  0  0  0  0
 15 16  1  0  0  0  0
 16 47  1  0  0  0  0
 16 48  1  0  0  0  0
 16 17  1  0  0  0  0
 17 49  1  0  0  0  0
 17 50  1  0  0  0  0
 17 18  1  0  0  0  0
 18 51  1  0  0  0  0
 18 19  1  0  0  0  0
 19 20  2  0  0  0  0
 20 21  1  0  0  0  0
 21 22  2  0  0  0  0
 22 52  1  0  0  0  0
 22 23  1  0  0  0  0
 23 19  1  0  0  0  0
 21 24  1  0  0  0  0
 24 25  2  0  0  0  0
 25 53  1  0  0  0  0
 25 26  1  0  0  0  0
 26 54  1  0  0  0  0
 26 27  2  0  0  0  0
 27 55  1  0  0  0  0
 27 28  1  0  0  0  0
 28 29  1  0  0  0  0
 29 30  1  0  0  0  0
 30 56  1  0  0  0  0
 30 57  1  0  0  0  0
 30 58  1  0  0  0  0
 28 31  2  0  0  0  0
 31 24  1  0  0  0  0
 31 59  1  0  0  0  0
 12 32  1  0  0  0  0
 32 60  1  0  0  0  0
 32 33  2  0  0  0  0
 33  9  1  0  0  0  0
 33 61  1  0  0  0  0
M  END
>  <LOGBIO>
5.7000

>  <PRED_LOGBIO>
5.5700

>  <XV_RES>
0.2300

>  <WHL_TMPL>
1

>  <ANCH>
3-42;43-44

$$$$
ROW57
  -MTS-   01071502573D 0   0.00000     0.00000     0

 48 51  0  0  0  0  0  0  0  0999 V2000
   -0.0650    6.3430    1.9980 C   0  0  0  0  0  0  0  0  0  0  0  0
    1.1950    5.9600    1.2270 C   0  0  0  0  0  0  0  0  0  0  0  0
    1.7890    7.3020    0.8070 C   0  0  0  0  0  0  0  0  0  0  0  0
    2.1050    5.2790    2.0940 O   0  0  0  0  0  0  0  0  0  0  0  0
    3.2770    4.8710    1.3830 C   0  0  0  0  0  0  0  0  0  0  0  0
    2.9390    3.9490    0.2360 C   0  0  0  0  0  0  0  0  0  0  0  0
    3.7370    2.9850   -0.1860 N   0  0  0  0  0  0  0  0  0  0  0  0
    3.3820    2.1660   -1.3290 N   0  0  0  0  0  0  0  0  0  0  0  0
    2.2020    2.3860   -1.9890 C   0  0  0  0  0  0  0  0  0  0  0  0
    1.3500    3.3470   -1.6100 C   0  0  0  0  0  0  0  0  0  0  0  0
    0.1130    3.5400   -2.3430 C   0  0  0  0  0  0  0  0  0  0  0  0
   -0.8760    3.6930   -2.9290 N   0  0  0  0  0  0  0  0  0  0  0  0
    1.6560    4.2160   -0.4520 C   0  0  0  0  0  0  0  0  0  0  0  0
    0.8220    5.1610    0.0020 C   0  0  0  0  0  0  0  0  0  0  0  0
    1.8850    1.6010   -3.0670 N   0  0  0  0  0  0  0  0  0  0  0  0
    3.9510    0.9780   -1.5690 C   0  0  0  0  0  0  0  0  0  0  0  0
    4.2670    1.5190   -2.8210 C   0  0  0  0  0  0  0  0  0  0  0  0
    5.2820    0.9440   -3.5950 C   0  0  0  0  0  0  0  0  0  0  0  0
    5.9800   -0.1720   -3.1180 C   0  0  0  0  0  0  0  0  0  0  0  0
    5.6630   -0.7130   -1.8670 C   0  0  0  0  0  0  0  0  0  0  0  0
    6.3460   -1.8050   -1.4000 O   0  0  0  0  0  0  0  0  0  0  0  0
    5.7300   -2.9730   -1.7660 C   0  0  0  0  0  0  0  0  0  0  0  0
    6.4580   -4.1680   -1.8000 C   0  0  0  0  0  0  0  0  0  0  0  0
    5.8290   -5.3610   -2.1740 C   0  0  0  0  0  0  0  0  0  0  0  0
    4.4700   -5.3590   -2.5130 C   0  0  0  0  0  0  0  0  0  0  0  0
    3.7420   -4.1640   -2.4790 C   0  0  0  0  0  0  0  0  0  0  0  0
    4.3720   -2.9710   -2.1050 C   0  0  0  0  0  0  0  0  0  0  0  0
    4.6480   -0.1380   -1.0920 C   0  0  0  0  0  0  0  0  0  0  0  0
   -0.9150    6.3560    1.3190 H   0  0  0  0  0  0  0  0  0  0  0  0
    0.0640    7.3310    2.4360 H   0  0  0  0  0  0  0  0  0  0  0  0
   -0.2420    5.6160    2.7880 H   0  0  0  0  0  0  0  0  0  0  0  0
    2.4360    7.6760    1.5980 H   0  0  0  0  0  0  0  0  0  0  0  0
    2.3680    7.1730   -0.1040 H   0  0  0  0  0  0  0  0  0  0  0  0
    0.9860    8.0140    0.6290 H   0  0  0  0  0  0  0  0  0  0  0  0
    3.7920    5.7500    1.0020 H   0  0  0  0  0  0  0  0  0  0  0  0
    3.9570    4.3660    2.0660 H   0  0  0  0  0  0  0  0  0  0  0  0
   -0.1130    5.3490   -0.5060 H   0  0  0  0  0  0  0  0  0  0  0  0
    1.3200    2.1310   -3.7140 H   0  0  0  0  0  0  0  0  0  0  0  0
    1.3690    0.7920   -2.7530 H   0  0  0  0  0  0  0  0  0  0  0  0
    3.7290    2.3800   -3.1880 H   0  0  0  0  0  0  0  0  0  0  0  0
    5.5260    1.3620   -4.5610 H   0  0  0  0  0  0  0  0  0  0  0  0
    6.7620   -0.6150   -3.7160 H   0  0  0  0  0  0  0  0  0  0  0  0
    7.5060   -4.1690   -1.5390 H   0  0  0  0  0  0  0  0  0  0  0  0
    6.3910   -6.2830   -2.2010 H   0  0  0  0  0  0  0  0  0  0  0  0
    3.9850   -6.2800   -2.8010 H   0  0  0  0  0  0  0  0  0  0  0  0
    2.6940   -4.1630   -2.7400 H   0  0  0  0  0  0  0  0  0  0  0  0
    3.8090   -2.0490   -2.0780 H   0  0  0  0  0  0  0  0  0  0  0  0
    4.4040   -0.5560   -0.1260 H   0  0  0  0  0  0  0  0  0  0  0  0
  1 29  1  0  0  0  0
  1 30  1  0  0  0  0
  1 31  1  0  0  0  0
  1  2  1  0  0  0  0
  2  3  1  0  0  0  0
  3 32  1  0  0  0  0
  3 33  1  0  0  0  0
  3 34  1  0  0  0  0
  2  4  1  0  0  0  0
  4  5  1  0  0  0  0
  5 35  1  0  0  0  0
  5 36  1  0  0  0  0
  5  6  1  0  0  0  0
  6  7  2  0  0  0  0
  7  8  1  0  0  0  0
  8  9  1  0  0  0  0
  9 10  2  0  0  0  0
 10 11  1  0  0  0  0
 11 12  3  0  0  0  0
 10 13  1  0  0  0  0
 13  6  1  0  0  0  0
 13 14  2  0  0  0  0
 14  2  1  0  0  0  0
 14 37  1  0  0  0  0
  9 15  1  0  0  0  0
 15 38  1  0  0  0  0
 15 39  1  0  0  0  0
  8 16  1  0  0  0  0
 16 17  2  0  0  0  0
 17 40  1  0  0  0  0
 17 18  1  0  0  0  0
 18 41  1  0  0  0  0
 18 19  2  0  0  0  0
 19 42  1  0  0  0  0
 19 20  1  0  0  0  0
 20 21  1  0  0  0  0
 21 22  1  0  0  0  0
 22 23  2  0  0  0  0
 23 43  1  0  0  0  0
 23 24  1  0  0  0  0
 24 44  1  0  0  0  0
 24 25  2  0  0  0  0
 25 45  1  0  0  0  0
 25 26  1  0  0  0  0
 26 46  1  0  0  0  0
 26 27  2  0  0  0  0
 27 22  1  0  0  0  0
 27 47  1  0  0  0  0
 20 28  2  0  0  0  0
 28 16  1  0  0  0  0
 28 48  1  0  0  0  0
M  END
>  <LOGBIO>
5.4100

>  <PRED_LOGBIO>
5.3600

>  <XV_RES>
0.0710

>  <WHL_TMPL>
1

>  <ANCH>
45-50;34-35

$$$$
ROW58
  -MTS-   01071502573D 0   0.00000     0.00000     0

 40 42  0  0  0  0  0  0  0  0999 V2000
   -6.4910    1.7120   -0.1620 C   0  0  0  0  0  0  0  0  0  0  0  0
   -5.3040    2.6680   -0.2420 C   0  0  0  0  0  0  0  0  0  0  0  0
   -5.9460    4.0290   -0.4900 C   0  0  0  0  0  0  0  0  0  0  0  0
   -4.6080    2.6810    1.0070 O   0  0  0  0  0  0  0  0  0  0  0  0
   -3.4650    3.5380    0.9440 C   0  0  0  0  0  0  0  0  0  0  0  0
   -2.4970    3.0970   -0.1280 C   0  0  0  0  0  0  0  0  0  0  0  0
   -1.1900    3.2580   -0.0450 N   0  0  0  0  0  0  0  0  0  0  0  0
   -0.3150    2.8630   -1.1320 N   0  0  0  0  0  0  0  0  0  0  0  0
   -0.8430    2.3120   -2.2700 C   0  0  0  0  0  0  0  0  0  0  0  0
   -2.1610    2.1220   -2.4160 C   0  0  0  0  0  0  0  0  0  0  0  0
   -2.6690    1.5350   -3.6410 C   0  0  0  0  0  0  0  0  0  0  0  0
   -3.0760    1.0650   -4.6200 N   0  0  0  0  0  0  0  0  0  0  0  0
   -3.1040    2.5050   -1.3420 C   0  0  0  0  0  0  0  0  0  0  0  0
   -4.4260    2.2960   -1.4130 C   0  0  0  0  0  0  0  0  0  0  0  0
    0.0000    1.9460   -3.2850 N   0  0  0  0  0  0  0  0  0  0  0  0
    1.0830    3.0470   -1.0170 C   0  0  0  0  0  0  0  0  0  0  0  0
    1.6080    4.2280   -0.4820 C   0  0  0  0  0  0  0  0  0  0  0  0
    2.9880    4.4010   -0.3600 C   0  0  0  0  0  0  0  0  0  0  0  0
    3.8570    3.3920   -0.7750 C   0  0  0  0  0  0  0  0  0  0  0  0
    3.3520    2.2020   -1.3140 C   0  0  0  0  0  0  0  0  0  0  0  0
    1.9640    2.0420   -1.4300 C   0  0  0  0  0  0  0  0  0  0  0  0
    1.4450    0.8430   -1.9740 N   0  3  0  0  0  0  0  0  0  0  0  0
    1.1850   -0.1160   -1.2290 O   0  0  0  0  0  0  0  0  0  0  0  0
    1.2320    0.7410   -3.3130 O   0  5  0  0  0  0  0  0  0  0  0  0
   -6.6850    1.2920   -1.1470 H   0  0  0  0  0  0  0  0  0  0  0  0
   -7.3700    2.2540    0.1810 H   0  0  0  0  0  0  0  0  0  0  0  0
   -6.2640    0.9100    0.5360 H   0  0  0  0  0  0  0  0  0  0  0  0
   -6.2000    4.4900    0.4620 H   0  0  0  0  0  0  0  0  0  0  0  0
   -5.2480    4.6680   -1.0270 H   0  0  0  0  0  0  0  0  0  0  0  0
   -6.8490    3.9010   -1.0830 H   0  0  0  0  0  0  0  0  0  0  0  0
   -3.7880    4.5570    0.7430 H   0  0  0  0  0  0  0  0  0  0  0  0
   -2.9610    3.5400    1.9080 H   0  0  0  0  0  0  0  0  0  0  0  0
   -4.8600    1.8630   -2.3020 H   0  0  0  0  0  0  0  0  0  0  0  0
   -0.4800    2.0330   -4.1690 H   0  0  0  0  0  0  0  0  0  0  0  0
    0.2910    0.9870   -3.1530 H   0  0  0  0  0  0  0  0  0  0  0  0
    0.9400    5.0130   -0.1600 H   0  0  0  0  0  0  0  0  0  0  0  0
    3.3830    5.3160    0.0560 H   0  0  0  0  0  0  0  0  0  0  0  0
    4.9240    3.5290   -0.6800 H   0  0  0  0  0  0  0  0  0  0  0  0
    4.0220    1.4190   -1.6360 H   0  0  0  0  0  0  0  0  0  0  0  0
    0.8780   -0.1440   -3.4940 H   0  0  0  0  0  0  0  0  0  0  0  0
  1 25  1  0  0  0  0
  1 26  1  0  0  0  0
  1 27  1  0  0  0  0
  1  2  1  0  0  0  0
  2  3  1  0  0  0  0
  3 28  1  0  0  0  0
  3 29  1  0  0  0  0
  3 30  1  0  0  0  0
  2  4  1  0  0  0  0
  4  5  1  0  0  0  0
  5 31  1  0  0  0  0
  5 32  1  0  0  0  0
  5  6  1  0  0  0  0
  6  7  2  0  0  0  0
  7  8  1  0  0  0  0
  8  9  1  0  0  0  0
  9 10  2  0  0  0  0
 10 11  1  0  0  0  0
 11 12  3  0  0  0  0
 10 13  1  0  0  0  0
 13  6  1  0  0  0  0
 13 14  2  0  0  0  0
 14  2  1  0  0  0  0
 14 33  1  0  0  0  0
  9 15  1  0  0  0  0
 15 34  1  0  0  0  0
 15 35  1  0  0  0  0
  8 16  1  0  0  0  0
 16 17  2  0  0  0  0
 17 36  1  0  0  0  0
 17 18  1  0  0  0  0
 18 37  1  0  0  0  0
 18 19  2  0  0  0  0
 19 38  1  0  0  0  0
 19 20  1  0  0  0  0
 20 39  1  0  0  0  0
 20 21  2  0  0  0  0
 21 16  1  0  0  0  0
 21 22  1  0  0  0  0
 22 23  2  0  0  0  0
 22 24  1  0  0  0  0
 24 40  1  0  0  0  0
M  CHG  2  22   1  24  -1
M  END
>  <LOGBIO>
4.7600

>  <PRED_LOGBIO>
5.5300

>  <XV_RES>
-1.0030

>  <WHL_TMPL>
1

>  <ANCH>
6-38;27-28

$$$$
ROW59
  -MTS-   01071502573D 0   0.00000     0.00000     0

 29 30  0  0  0  0  0  0  0  0999 V2000
    6.3480   -1.0250   -3.8150 N   0  0  0  0  0  0  0  0  0  0  0  0
    6.5720   -1.8660   -2.2490 S   0  0  0  0  0  0  0  0  0  0  0  0
    6.6030   -3.1680   -2.6470 O   0  0  0  0  0  0  0  0  0  0  0  0
    7.8510   -1.5340   -1.9230 O   0  0  0  0  0  0  0  0  0  0  0  0
    5.5700   -1.5890   -1.1680 C   0  0  0  0  0  0  0  0  0  0  0  0
    5.7400   -0.5130   -0.2920 C   0  0  0  0  0  0  0  0  0  0  0  0
    4.7840   -0.2310    0.6900 C   0  0  0  0  0  0  0  0  0  0  0  0
    3.6210   -0.9990    0.8020 C   0  0  0  0  0  0  0  0  0  0  0  0
    3.4740   -2.0980   -0.0620 C   0  0  0  0  0  0  0  0  0  0  0  0
    4.4280   -2.3840   -1.0420 C   0  0  0  0  0  0  0  0  0  0  0  0
    2.5520   -0.7520    1.8550 C   0  0  0  0  0  0  0  0  0  0  0  0
    2.6830    0.1370    2.6430 O   0  0  0  0  0  0  0  0  0  0  0  0
    1.4550   -1.5370    1.9000 O   0  0  0  0  0  0  0  0  0  0  0  0
    0.4770   -1.2670    2.9080 C   0  0  0  0  0  0  0  0  0  0  0  0
   -0.3220   -2.5300    3.2790 C   0  0  0  0  0  0  0  0  0  0  0  0
   -1.9100   -2.1850    4.0990 S   0  0  0  0  0  0  0  0  0  0  0  0
   -2.0620   -0.2460    3.4810 S   0  0  0  0  0  0  0  0  0  0  0  0
   -0.5870   -0.2690    2.4160 C   0  0  0  0  0  0  0  0  0  0  0  0
    7.1320   -0.9040   -4.4400 H   0  0  0  0  0  0  0  0  0  0  0  0
    5.4370   -0.6720   -4.0730 H   0  0  0  0  0  0  0  0  0  0  0  0
    6.6200    0.1080   -0.3740 H   0  0  0  0  0  0  0  0  0  0  0  0
    4.9470    0.5910    1.3710 H   0  0  0  0  0  0  0  0  0  0  0  0
    2.6060   -2.7340    0.0340 H   0  0  0  0  0  0  0  0  0  0  0  0
    4.2820   -3.2240   -1.7050 H   0  0  0  0  0  0  0  0  0  0  0  0
    1.0320   -0.8770    3.7580 H   0  0  0  0  0  0  0  0  0  0  0  0
   -0.5050   -3.1130    2.3790 H   0  0  0  0  0  0  0  0  0  0  0  0
    0.2850   -3.1570    3.9290 H   0  0  0  0  0  0  0  0  0  0  0  0
   -0.8810   -0.5230    1.3990 H   0  0  0  0  0  0  0  0  0  0  0  0
   -0.1570    0.7300    2.3760 H   0  0  0  0  0  0  0  0  0  0  0  0
  1 19  1  0  0  0  0
  1 20  1  0  0  0  0
  1  2  1  0  0  0  0
  2  3  2  0  0  0  0
  2  4  2  0  0  0  0
  2  5  1  0  0  0  0
  5  6  2  0  0  0  0
  6 21  1  0  0  0  0
  6  7  1  0  0  0  0
  7 22  1  0  0  0  0
  7  8  2  0  0  0  0
  8  9  1  0  0  0  0
  9 23  1  0  0  0  0
  9 10  2  0  0  0  0
 10  5  1  0  0  0  0
 10 24  1  0  0  0  0
  8 11  1  0  0  0  0
 11 12  2  0  0  0  0
 11 13  1  0  0  0  0
 13 14  1  0  0  0  0
 14 25  1  0  0  0  0
 14 15  1  0  0  0  0
 15 26  1  0  0  0  0
 15 27  1  0  0  0  0
 15 16  1  0  0  0  0
 16 17  1  0  0  0  0
 17 18  1  0  0  0  0
 18 14  1  0  0  0  0
 18 28  1  0  0  0  0
 18 29  1  0  0  0  0
M  END
>  <LOGBIO>
4.6000

>  <PRED_LOGBIO>
4.8600

>  <XV_RES>
-0.3540

>  <WHL_TMPL>
3

>  <ANCH>
51-59;12-10

$$$$
ROW61
  -MTS-   01071502573D 0   0.00000     0.00000     0

 58 61  0  0  1  0  0  0  0  0999 V2000
    9.0170    5.1120   -1.7650 C   0  0  0  0  0  0  0  0  0  0  0  0
    9.1440    4.0720   -0.6780 C   0  0  0  0  0  0  0  0  0  0  0  0
    8.7620    2.8090   -0.9120 C   0  0  0  0  0  0  0  0  0  0  0  0
    8.2060    2.4260   -2.2630 C   0  0  0  0  0  0  0  0  0  0  0  0
    7.8550    0.9580   -2.2650 C   0  0  0  0  0  0  0  0  0  0  0  0
    8.8100    0.0100   -2.6510 C   0  0  0  0  0  0  0  0  0  0  0  0
   10.0640    0.4160   -3.0270 O   0  0  0  0  0  0  0  0  0  0  0  0
    8.4850   -1.3510   -2.6530 C   0  0  0  0  0  0  0  0  0  0  0  0
    7.2040   -1.7660   -2.2690 C   0  0  0  0  0  0  0  0  0  0  0  0
    6.2490   -0.8180   -1.8830 C   0  0  0  0  0  0  0  0  0  0  0  0
    4.9050   -1.2930   -1.4830 C   0  0  0  0  0  0  0  0  0  0  0  0
    4.6060   -2.4860   -1.4800 O   0  0  0  0  0  0  0  0  0  0  0  0
    3.9240   -0.2180   -1.0780 C   0  0  0  0  0  0  0  0  0  0  0  0
    4.2830    1.1070   -1.7760 C   0  0  2  0  0  0  0  0  0  0  0  0
    5.6390    1.4700   -1.5030 O   0  0  0  0  0  0  0  0  0  0  0  0
    6.5740    0.5430   -1.8810 C   0  0  0  0  0  0  0  0  0  0  0  0
    3.3520    2.2020   -1.3140 C   0  0  0  0  0  0  0  0  0  0  0  0
    3.8780    3.3830   -0.7780 C   0  0  0  0  0  0  0  0  0  0  0  0
    3.0180    4.4050   -0.3570 C   0  0  0  0  0  0  0  0  0  0  0  0
    1.6320    4.2450   -0.4730 C   0  0  0  0  0  0  0  0  0  0  0  0
    0.8710    5.2970   -0.0360 O   0  0  0  0  0  0  0  0  0  0  0  0
   -0.4120    5.3890   -0.6620 C   0  0  0  0  0  0  0  0  0  0  0  0
   -0.1540    5.5630   -2.1560 C   0  0  0  0  0  0  0  0  0  0  0  0
   -1.2310    6.5560   -0.1190 C   0  0  0  0  0  0  0  0  0  0  0  0
   -1.1900    4.0690   -0.5030 C   0  0  0  0  0  0  0  0  0  0  0  0
   -2.3870    4.2040   -1.2720 O   0  0  0  0  0  0  0  0  0  0  0  0
   -0.3910    2.9090   -1.1260 C   0  0  0  0  0  0  0  0  0  0  0  0
    1.1060    3.0640   -1.0090 C   0  0  0  0  0  0  0  0  0  0  0  0
    1.9660    2.0420   -1.4300 C   0  0  0  0  0  0  0  0  0  0  0  0
    9.7000    4.4540    0.6730 C   0  0  0  0  0  0  0  0  0  0  0  0
    7.9740    5.2030   -2.0600 H   0  0  0  0  0  0  0  0  0  0  0  0
    9.3740    6.0710   -1.3930 H   0  0  0  0  0  0  0  0  0  0  0  0
    9.6130    4.8130   -2.6250 H   0  0  0  0  0  0  0  0  0  0  0  0
    8.8530    2.0640   -0.1350 H   0  0  0  0  0  0  0  0  0  0  0  0
    7.3120    3.0130   -2.4660 H   0  0  0  0  0  0  0  0  0  0  0  0
    8.9510    2.6220   -3.0310 H   0  0  0  0  0  0  0  0  0  0  0  0
   10.6620    0.4510   -2.2640 H   0  0  0  0  0  0  0  0  0  0  0  0
    9.2230   -2.0820   -2.9520 H   0  0  0  0  0  0  0  0  0  0  0  0
    6.9540   -2.8160   -2.2710 H   0  0  0  0  0  0  0  0  0  0  0  0
    3.9610   -0.0820    0.0000 H   0  0  0  0  0  0  0  0  0  0  0  0
    2.9190   -0.5180   -1.3650 H   0  0  0  0  0  0  0  0  0  0  0  0
    4.1320    1.0150   -2.8500 H   0  0  0  0  0  0  0  0  0  0  0  0
    4.9470    3.5070   -0.6880 H   0  0  0  0  0  0  0  0  0  0  0  0
    3.4240    5.3160    0.0570 H   0  0  0  0  0  0  0  0  0  0  0  0
   -0.0740    4.5850   -2.6260 H   0  0  0  0  0  0  0  0  0  0  0  0
   -0.9780    6.1150   -2.6040 H   0  0  0  0  0  0  0  0  0  0  0  0
    0.7730    6.1130   -2.3020 H   0  0  0  0  0  0  0  0  0  0  0  0
   -0.9800    7.4610   -0.6680 H   0  0  0  0  0  0  0  0  0  0  0  0
   -1.0050    6.6980    0.9360 H   0  0  0  0  0  0  0  0  0  0  0  0
   -2.2910    6.3420   -0.2380 H   0  0  0  0  0  0  0  0  0  0  0  0
   -1.3950    3.8710    0.5470 H   0  0  0  0  0  0  0  0  0  0  0  0
   -2.3490    4.9890   -1.8400 H   0  0  0  0  0  0  0  0  0  0  0  0
   -0.6100    2.9380   -2.1920 H   0  0  0  0  0  0  0  0  0  0  0  0
   -0.6790    1.9940   -0.6120 H   0  0  0  0  0  0  0  0  0  0  0  0
    1.5600    1.1310   -1.8440 H   0  0  0  0  0  0  0  0  0  0  0  0
   10.5940    3.8680    0.8760 H   0  0  0  0  0  0  0  0  0  0  0  0
    9.9530    5.5130    0.6740 H   0  0  0  0  0  0  0  0  0  0  0  0
    8.9550    4.2580    1.4410 H   0  0  0  0  0  0  0  0  0  0  0  0
  1 31  1  0  0  0  0
  1 32  1  0  0  0  0
  1 33  1  0  0  0  0
  1  2  1  0  0  0  0
  2  3  2  0  0  0  0
  3 34  1  0  0  0  0
  3  4  1  0  0  0  0
  4 35  1  0  0  0  0
  4 36  1  0  0  0  0
  4  5  1  0  0  0  0
  5  6  2  0  0  0  0
  6  7  1  0  0  0  0
  7 37  1  0  0  0  0
  6  8  1  0  0  0  0
  8 38  1  0  0  0  0
  8  9  2  0  0  0  0
  9 39  1  0  0  0  0
  9 10  1  0  0  0  0
 10 11  1  0  0  0  0
 11 12  2  0  0  0  0
 11 13  1  0  0  0  0
 13 40  1  0  0  0  0
 13 41  1  0  0  0  0
 13 14  1  0  0  0  0
 14 42  1  0  0  0  0
 14 15  1  0  0  0  0
 15 16  1  0  0  0  0
 16  5  1  0  0  0  0
 16 10  2  0  0  0  0
 14 17  1  0  0  0  0
 17 18  1  0  0  0  0
 18 43  1  0  0  0  0
 18 19  2  0  0  0  0
 19 44  1  0  0  0  0
 19 20  1  0  0  0  0
 20 21  1  0  0  0  0
 21 22  1  0  0  0  0
 22 23  1  0  0  0  0
 23 45  1  0  0  0  0
 23 46  1  0  0  0  0
 23 47  1  0  0  0  0
 22 24  1  0  0  0  0
 24 48  1  0  0  0  0
 24 49  1  0  0  0  0
 24 50  1  0  0  0  0
 22 25  1  0  0  0  0
 25 51  1  0  0  0  0
 25 26  1  0  0  0  0
 26 52  1  0  0  0  0
 25 27  1  0  0  0  0
 27 53  1  0  0  0  0
 27 54  1  0  0  0  0
 27 28  1  0  0  0  0
 28 20  2  0  0  0  0
 28 29  1  0  0  0  0
 29 17  2  0  0  0  0
 29 55  1  0  0  0  0
  2 30  1  0  0  0  0
 30 56  1  0  0  0  0
 30 57  1  0  0  0  0
 30 58  1  0  0  0  0
M  END
>  <LOGBIO>
4.2800

>  <PRED_LOGBIO>
4.7300

>  <XV_RES>
-1.0240

>  <WHL_TMPL>
1

>  <ANCH>
3-4;29-53

$$$$
ROW62
  -MTS-   01071502573D 0   0.00000     0.00000     0

 47 50  0  0  0  0  0  0  0  0999 V2000
   -6.8140   -6.9080    9.3190 N   0  0  0  0  0  0  0  0  0  0  0  0
   -6.0700   -6.6130    8.1670 C   0  0  0  0  0  0  0  0  0  0  0  0
   -6.7080   -6.4060    7.0070 N   0  0  0  0  0  0  0  0  0  0  0  0
   -6.0260   -6.1220    5.8890 C   0  0  0  0  0  0  0  0  0  0  0  0
   -6.7060   -5.9080    4.6820 N   0  0  0  0  0  0  0  0  0  0  0  0
   -4.6290   -6.0400    5.9370 C   0  0  0  0  0  0  0  0  0  0  0  0
   -3.8860   -5.7600    4.8590 N   0  0  0  0  0  0  0  0  0  0  0  0
   -2.5510   -5.6940    4.9570 C   0  0  0  0  0  0  0  0  0  0  0  0
   -1.7290   -5.3770    3.7300 C   0  0  0  0  0  0  0  0  0  0  0  0
   -1.5520   -3.9220    3.6220 N   0  0  0  0  0  0  0  0  0  0  0  0
   -0.3330   -3.5220    4.3400 C   0  0  0  0  0  0  0  0  0  0  0  0
   -0.0580   -2.0150    4.1830 C   0  0  0  0  0  0  0  0  0  0  0  0
   -0.0020   -1.6290    2.7660 N   0  0  0  0  0  0  0  0  0  0  0  0
    0.1670   -0.1730    2.6610 C   0  0  0  0  0  0  0  0  0  0  0  0
   -1.1100    0.6450    2.6020 C   0  0  0  0  0  0  0  0  0  0  0  0
   -1.1120    1.9730    3.0510 C   0  0  0  0  0  0  0  0  0  0  0  0
   -2.2740    2.7470    3.0050 C   0  0  0  0  0  0  0  0  0  0  0  0
   -3.4680    2.2040    2.5200 C   0  0  0  0  0  0  0  0  0  0  0  0
   -3.4810    0.8670    2.1060 C   0  0  0  0  0  0  0  0  0  0  0  0
   -2.3160    0.0950    2.1520 C   0  0  0  0  0  0  0  0  0  0  0  0
   -1.2220   -2.0320    2.0520 C   0  0  0  0  0  0  0  0  0  0  0  0
   -1.4970   -3.5390    2.2040 C   0  0  0  0  0  0  0  0  0  0  0  0
   -1.9350   -5.9040    6.1280 N   0  0  0  0  0  0  0  0  0  0  0  0
   -2.6580   -6.1880    7.2320 N   0  0  0  0  0  0  0  0  0  0  0  0
   -3.9940   -6.2620    7.1650 C   0  0  0  0  0  0  0  0  0  0  0  0
   -4.7350   -6.5420    8.2460 N   0  0  0  0  0  0  0  0  0  0  0  0
   -7.0250   -7.8680    9.5510 H   0  0  0  0  0  0  0  0  0  0  0  0
   -7.1370   -6.1610    9.9160 H   0  0  0  0  0  0  0  0  0  0  0  0
   -7.0070   -4.9770    4.4300 H   0  0  0  0  0  0  0  0  0  0  0  0
   -6.8950   -6.6840    4.0640 H   0  0  0  0  0  0  0  0  0  0  0  0
   -2.2420   -5.7470    2.8450 H   0  0  0  0  0  0  0  0  0  0  0  0
   -0.7560   -5.8560    3.8120 H   0  0  0  0  0  0  0  0  0  0  0  0
    0.5150   -4.0860    3.9570 H   0  0  0  0  0  0  0  0  0  0  0  0
   -0.4390   -3.7630    5.3960 H   0  0  0  0  0  0  0  0  0  0  0  0
   -0.8430   -1.4500    4.6810 H   0  0  0  0  0  0  0  0  0  0  0  0
    0.8860   -1.7670    4.6640 H   0  0  0  0  0  0  0  0  0  0  0  0
    0.6590   -0.0080    1.7040 H   0  0  0  0  0  0  0  0  0  0  0  0
    0.7320    0.1650    3.5280 H   0  0  0  0  0  0  0  0  0  0  0  0
   -0.2010    2.4040    3.4390 H   0  0  0  0  0  0  0  0  0  0  0  0
   -2.2500    3.7710    3.3460 H   0  0  0  0  0  0  0  0  0  0  0  0
   -4.3640    2.8050    2.4660 H   0  0  0  0  0  0  0  0  0  0  0  0
   -4.4000    0.4270    1.7470 H   0  0  0  0  0  0  0  0  0  0  0  0
   -2.3470   -0.9370    1.8370 H   0  0  0  0  0  0  0  0  0  0  0  0
   -2.0700   -1.4690    2.4370 H   0  0  0  0  0  0  0  0  0  0  0  0
   -1.1220   -1.7880    0.9970 H   0  0  0  0  0  0  0  0  0  0  0  0
   -0.7110   -4.1030    1.7060 H   0  0  0  0  0  0  0  0  0  0  0  0
   -2.4440   -3.7850    1.7280 H   0  0  0  0  0  0  0  0  0  0  0  0
  1 27  1  0  0  0  0
  1 28  1  0  0  0  0
  1  2  1  0  0  0  0
  2  3  2  0  0  0  0
  3  4  1  0  0  0  0
  4  5  1  0  0  0  0
  5 29  1  0  0  0  0
  5 30  1  0  0  0  0
  4  6  2  0  0  0  0
  6  7  1  0  0  0  0
  7  8  2  0  0  0  0
  8  9  1  0  0  0  0
  9 31  1  0  0  0  0
  9 32  1  0  0  0  0
  9 10  1  0  0  0  0
 10 11  1  0  0  0  0
 11 33  1  0  0  0  0
 11 34  1  0  0  0  0
 11 12  1  0  0  0  0
 12 35  1  0  0  0  0
 12 36  1  0  0  0  0
 12 13  1  0  0  0  0
 13 14  1  0  0  0  0
 14 37  1  0  0  0  0
 14 38  1  0  0  0  0
 14 15  1  0  0  0  0
 15 16  2  0  0  0  0
 16 39  1  0  0  0  0
 16 17  1  0  0  0  0
 17 40  1  0  0  0  0
 17 18  2  0  0  0  0
 18 41  1  0  0  0  0
 18 19  1  0  0  0  0
 19 42  1  0  0  0  0
 19 20  2  0  0  0  0
 20 15  1  0  0  0  0
 20 43  1  0  0  0  0
 13 21  1  0  0  0  0
 21 44  1  0  0  0  0
 21 45  1  0  0  0  0
 21 22  1  0  0  0  0
 22 10  1  0  0  0  0
 22 46  1  0  0  0  0
 22 47  1  0  0  0  0
  8 23  1  0  0  0  0
 23 24  2  0  0  0  0
 24 25  1  0  0  0  0
 25  6  1  0  0  0  0
 25 26  2  0  0  0  0
 26  2  1  0  0  0  0
M  END
>  <LOGBIO>
4.0100

>  <PRED_LOGBIO>
4.5700

>  <XV_RES>
-1.2320

>  <WHL_TMPL>
3

>  <ANCH>
32-40;27-28

$$$$
ROW63
  -MTS-   01071502573D 0   0.00000     0.00000     0

101106  0  0  1  0  0  0  0  0999 V2000
    4.2850   -1.6710   -6.6580 C   0  0  0  0  0  0  0  0  0  0  0  0
    4.4360   -0.6700   -5.5170 C   0  0  0  0  0  0  0  0  0  0  0  0
    4.9010    0.6860   -6.0380 C   0  0  0  0  0  0  0  0  0  0  0  0
    5.4730   -1.2690   -4.5490 C   0  0  0  0  0  0  0  0  0  0  0  0
    5.5420   -0.4720   -3.2330 C   0  0  0  0  0  0  0  0  0  0  0  0
    4.1560   -0.3560   -2.5720 C   0  0  2  0  0  0  0  0  0  0  0  0
    3.6960   -1.7750   -2.2390 C   0  0  0  0  0  0  0  0  0  0  0  0
    2.5700   -2.1690   -3.1640 C   0  0  0  0  0  0  0  0  0  0  0  0
    2.1710   -1.3800   -4.0180 O   0  0  0  0  0  0  0  0  0  0  0  0
    2.0100   -3.3710   -3.0560 N   0  0  0  0  0  0  0  0  0  0  0  0
    0.9140   -3.7550   -3.9570 C   0  0  0  0  0  0  0  0  0  0  0  0
    0.4550   -5.1740   -3.6230 C   0  0  0  0  0  0  0  0  0  0  0  0
   -0.6710   -5.5690   -4.5490 C   0  0  0  0  0  0  0  0  0  0  0  0
   -1.9790   -5.3760   -4.3270 C   0  0  0  0  0  0  0  0  0  0  0  0
   -2.6760   -5.8850   -5.4290 N   0  0  0  0  0  0  0  0  0  0  0  0
   -1.7920   -6.3690   -6.2810 C   0  0  0  0  0  0  0  0  0  0  0  0
   -0.5360   -6.1870   -5.7640 N   0  0  0  0  0  0  0  0  0  0  0  0
    1.3970   -3.7060   -5.3860 C   0  0  0  0  0  0  0  0  0  0  0  0
    2.5480   -3.3810   -5.6310 O   0  0  0  0  0  0  0  0  0  0  0  0
    0.5750   -4.0140   -6.3720 O   0  0  0  0  0  0  0  0  0  0  0  0
    4.2000    0.4300   -1.2480 C   0  0  0  0  0  0  0  0  0  0  0  0
    2.8090    0.4990   -0.5910 C   0  0  0  0  0  0  0  0  0  0  0  0
    1.7700    1.0990   -1.5580 C   0  0  2  0  0  0  0  0  0  0  0  0
    2.0940    2.5750   -1.7640 C   0  0  0  0  0  0  0  0  0  0  0  0
    1.7600    0.4060   -2.8990 C   0  0  0  0  0  0  0  0  0  0  0  0
    0.6330    0.0230   -3.5140 C   0  0  0  0  0  0  0  0  0  0  0  0
   -0.7390    0.2450   -2.9240 C   0  0  0  0  0  0  0  0  0  0  0  0
   -0.7460    1.2590   -1.7640 C   0  0  2  0  0  0  0  0  0  0  0  0
   -2.0970    1.2130   -1.0250 C   0  0  1  0  0  0  0  0  0  0  0  0
   -2.2680   -0.2000   -0.4750 C   0  0  0  0  0  0  0  0  0  0  0  0
   -3.2720    1.4810   -1.9820 C   0  0  0  0  0  0  0  0  0  0  0  0
   -4.6230    1.4360   -1.2430 C   0  0  0  0  0  0  0  0  0  0  0  0
   -4.6410    2.4020   -0.0440 C   0  0  2  0  0  0  0  0  0  0  0  0
   -5.8330    2.1100    0.6900 O   0  0  0  0  0  0  0  0  0  0  0  0
   -3.4650    2.1340    0.9130 C   0  0  0  0  0  0  0  0  0  0  0  0
   -3.4730    3.1570    2.0460 C   0  0  0  0  0  0  0  0  0  0  0  0
   -4.8940    2.0500    0.3720 C   0  0  0  0  0  0  0  0  0  0  0  0
   -2.1150    2.1800    0.1740 C   0  0  2  0  0  0  0  0  0  0  0  0
   -0.9390    1.9120    1.1320 C   0  0  0  0  0  0  0  0  0  0  0  0
    0.4110    1.9580    0.3920 C   0  0  0  0  0  0  0  0  0  0  0  0
    0.4300    0.9910   -0.8070 C   0  0  1  0  0  0  0  0  0  0  0  0
    0.2950   -0.4320   -0.2730 C   0  0  0  0  0  0  0  0  0  0  0  0
    3.1180    0.2420   -3.5390 C   0  0  2  0  0  0  0  0  0  0  0  0
    3.0500   -0.5550   -4.8550 C   0  0  0  0  0  0  0  0  0  0  0  0
    3.5110   -2.3930   -6.4070 H   0  0  0  0  0  0  0  0  0  0  0  0
    4.0070   -1.1440   -7.5690 H   0  0  0  0  0  0  0  0  0  0  0  0
    5.2290   -2.1900   -6.8130 H   0  0  0  0  0  0  0  0  0  0  0  0
    5.5400    0.5420   -6.9060 H   0  0  0  0  0  0  0  0  0  0  0  0
    5.4590    1.2020   -5.2590 H   0  0  0  0  0  0  0  0  0  0  0  0
    4.0360    1.2830   -6.3200 H   0  0  0  0  0  0  0  0  0  0  0  0
    6.4430   -1.1520   -5.0290 H   0  0  0  0  0  0  0  0  0  0  0  0
    5.1720   -2.2870   -4.3150 H   0  0  0  0  0  0  0  0  0  0  0  0
    5.8380    0.5400   -3.5030 H   0  0  0  0  0  0  0  0  0  0  0  0
    6.2020   -1.0010   -2.5490 H   0  0  0  0  0  0  0  0  0  0  0  0
    3.3480   -1.8100   -1.2080 H   0  0  0  0  0  0  0  0  0  0  0  0
    4.5280   -2.4650   -2.3640 H   0  0  0  0  0  0  0  0  0  0  0  0
    2.3380   -4.0190   -2.3540 H   0  0  0  0  0  0  0  0  0  0  0  0
    0.0830   -3.0650   -3.8310 H   0  0  0  0  0  0  0  0  0  0  0  0
    0.1060   -5.2100   -2.5930 H   0  0  0  0  0  0  0  0  0  0  0  0
    1.2860   -5.8640   -3.7490 H   0  0  0  0  0  0  0  0  0  0  0  0
   -2.4150   -4.9110   -3.4560 H   0  0  0  0  0  0  0  0  0  0  0  0
   -2.0200   -6.8310   -7.2300 H   0  0  0  0  0  0  0  0  0  0  0  0
    0.3330   -6.4600   -6.2000 H   0  0  0  0  0  0  0  0  0  0  0  0
    1.0610   -3.9250   -7.2070 H   0  0  0  0  0  0  0  0  0  0  0  0
    4.4680    1.4520   -1.5070 H   0  0  0  0  0  0  0  0  0  0  0  0
    4.8720   -0.0870   -0.5670 H   0  0  0  0  0  0  0  0  0  0  0  0
    2.8950    1.1970    0.2390 H   0  0  0  0  0  0  0  0  0  0  0  0
    2.4980   -0.5130   -0.3420 H   0  0  0  0  0  0  0  0  0  0  0  0
    2.6730    2.6950   -2.6780 H   0  0  0  0  0  0  0  0  0  0  0  0
    2.6710    2.9420   -0.9180 H   0  0  0  0  0  0  0  0  0  0  0  0
    1.1690    3.1420   -1.8450 H   0  0  0  0  0  0  0  0  0  0  0  0
    0.7090   -0.4670   -4.4730 H   0  0  0  0  0  0  0  0  0  0  0  0
   -1.0360   -0.7070   -2.4900 H   0  0  0  0  0  0  0  0  0  0  0  0
   -1.3880    0.6300   -3.7070 H   0  0  0  0  0  0  0  0  0  0  0  0
   -0.6230    2.2550   -2.1840 H   0  0  0  0  0  0  0  0  0  0  0  0
   -2.7880   -0.1560    0.4800 H   0  0  0  0  0  0  0  0  0  0  0  0
   -2.8490   -0.7940   -1.1770 H   0  0  0  0  0  0  0  0  0  0  0  0
   -1.2910   -0.6560   -0.3350 H   0  0  0  0  0  0  0  0  0  0  0  0
   -3.2840    0.6560   -2.6920 H   0  0  0  0  0  0  0  0  0  0  0  0
   -3.1490    2.4770   -2.4030 H   0  0  0  0  0  0  0  0  0  0  0  0
   -4.7120    0.4330   -0.8300 H   0  0  0  0  0  0  0  0  0  0  0  0
   -5.4020    1.7410   -1.9380 H   0  0  0  0  0  0  0  0  0  0  0  0
   -4.6190    3.4330   -0.3900 H   0  0  0  0  0  0  0  0  0  0  0  0
   -6.3910    1.4780    0.2100 H   0  0  0  0  0  0  0  0  0  0  0  0
   -4.4980    3.4020    2.3180 H   0  0  0  0  0  0  0  0  0  0  0  0
   -3.0290    4.0670    1.6480 H   0  0  0  0  0  0  0  0  0  0  0  0
   -2.9020    2.7160    2.8610 H   0  0  0  0  0  0  0  0  0  0  0  0
   -5.5840    1.9290    1.2040 H   0  0  0  0  0  0  0  0  0  0  0  0
   -5.1290    2.9660   -0.1650 H   0  0  0  0  0  0  0  0  0  0  0  0
   -4.9860    1.2010   -0.3020 H   0  0  0  0  0  0  0  0  0  0  0  0
   -1.9930    3.1870   -0.2180 H   0  0  0  0  0  0  0  0  0  0  0  0
   -1.0590    0.8910    1.4870 H   0  0  0  0  0  0  0  0  0  0  0  0
   -0.9360    2.6900    1.8930 H   0  0  0  0  0  0  0  0  0  0  0  0
    1.1570    1.5900    1.0940 H   0  0  0  0  0  0  0  0  0  0  0  0
    0.5590    2.9680    0.0170 H   0  0  0  0  0  0  0  0  0  0  0  0
    0.7220   -0.4870    0.7260 H   0  0  0  0  0  0  0  0  0  0  0  0
    0.8240   -1.1180   -0.9320 H   0  0  0  0  0  0  0  0  0  0  0  0
   -0.7570   -0.7060   -0.2330 H   0  0  0  0  0  0  0  0  0  0  0  0
    3.4710    1.2390   -3.7970 H   0  0  0  0  0  0  0  0  0  0  0  0
    2.7540   -1.5660   -4.5850 H   0  0  0  0  0  0  0  0  0  0  0  0
    2.3890   -0.0260   -5.5390 H   0  0  0  0  0  0  0  0  0  0  0  0
  1 45  1  0  0  0  0
  1 46  1  0  0  0  0
  1 47  1  0  0  0  0
  1  2  1  0  0  0  0
  2  3  1  0  0  0  0
  3 48  1  0  0  0  0
  3 49  1  0  0  0  0
  3 50  1  0  0  0  0
  2  4  1  0  0  0  0
  4 51  1  0  0  0  0
  4 52  1  0  0  0  0
  4  5  1  0  0  0  0
  5 53  1  0  0  0  0
  5 54  1  0  0  0  0
  5  6  1  0  0  0  0
  6  7  1  0  0  0  0
  7 55  1  0  0  0  0
  7 56  1  0  0  0  0
  7  8  1  0  0  0  0
  8  9  2  0  0  0  0
  8 10  1  0  0  0  0
 10 57  1  0  0  0  0
 10 11  1  0  0  0  0
 11 58  1  0  0  0  0
 11 12  1  0  0  0  0
 12 59  1  0  0  0  0
 12 60  1  0  0  0  0
 12 13  1  0  0  0  0
 13 14  2  0  0  0  0
 14 61  1  0  0  0  0
 14 15  1  0  0  0  0
 15 16  2  0  0  0  0
 16 62  1  0  0  0  0
 16 17  1  0  0  0  0
 17 13  1  0  0  0  0
 17 63  1  0  0  0  0
 11 18  1  0  0  0  0
 18 19  2  0  0  0  0
 18 20  1  0  0  0  0
 20 64  1  0  0  0  0
  6 21  1  0  0  0  0
 21 65  1  0  0  0  0
 21 66  1  0  0  0  0
 21 22  1  0  0  0  0
 22 67  1  0  0  0  0
 22 68  1  0  0  0  0
 22 23  1  0  0  0  0
 23 24  1  0  0  0  0
 24 69  1  0  0  0  0
 24 70  1  0  0  0  0
 24 71  1  0  0  0  0
 23 25  1  0  0  0  0
 25 26  2  0  0  0  0
 26 72  1  0  0  0  0
 26 27  1  0  0  0  0
 27 73  1  0  0  0  0
 27 74  1  0  0  0  0
 27 28  1  0  0  0  0
 28 75  1  0  0  0  0
 28 29  1  0  0  0  0
 29 30  1  0  0  0  0
 30 76  1  0  0  0  0
 30 77  1  0  0  0  0
 30 78  1  0  0  0  0
 29 31  1  0  0  0  0
 31 79  1  0  0  0  0
 31 80  1  0  0  0  0
 31 32  1  0  0  0  0
 32 81  1  0  0  0  0
 32 82  1  0  0  0  0
 32 33  1  0  0  0  0
 33 83  1  0  0  0  0
 33 34  1  0  0  0  0
 34 84  1  0  0  0  0
 33 35  1  0  0  0  0
 35 36  1  0  0  0  0
 36 85  1  0  0  0  0
 36 86  1  0  0  0  0
 36 87  1  0  0  0  0
 35 37  1  0  0  0  0
 37 88  1  0  0  0  0
 37 89  1  0  0  0  0
 37 90  1  0  0  0  0
 35 38  1  0  0  0  0
 38 29  1  0  0  0  0
 38 91  1  0  0  0  0
 38 39  1  0  0  0  0
 39 92  1  0  0  0  0
 39 93  1  0  0  0  0
 39 40  1  0  0  0  0
 40 94  1  0  0  0  0
 40 95  1  0  0  0  0
 40 41  1  0  0  0  0
 41 23  1  0  0  0  0
 41 28  1  0  0  0  0
 41 42  1  0  0  0  0
 42 96  1  0  0  0  0
 42 97  1  0  0  0  0
 42 98  1  0  0  0  0
 25 43  1  0  0  0  0
 43  6  1  0  0  0  0
 43 99  1  0  0  0  0
 43 44  1  0  0  0  0
 44  2  1  0  0  0  0
 44100  1  0  0  0  0
 44101  1  0  0  0  0
M  END
>  <LOGBIO>
5.3400

>  <PRED_LOGBIO>
5.9600

>  <XV_RES>
-0.7940

>  <WHL_TMPL>
1

>  <ANCH>
18-23;75-76

$$$$
ROW64
  -MTS-   01071502573D 0   0.00000     0.00000     0

 74 79  0  0  0  0  0  0  0  0999 V2000
   -6.1920    0.7920    2.8260 O   0  0  0  0  0  0  0  0  0  0  0  0
   -6.4660   -0.6530    2.2780 P   0  0  0  0  0  0  0  0  0  0  0  0
   -6.2110   -1.6300    3.3320 O   0  0  0  0  0  0  0  0  0  0  0  0
   -7.9620   -0.7620    1.8140 O   0  0  0  0  0  0  0  0  0  0  0  0
   -5.3720   -0.9830    0.8700 C   0  0  0  0  0  0  0  0  0  0  0  0
   -5.6040   -0.0930   -0.0900 F   0  0  0  0  0  0  0  0  0  0  0  0
   -5.6040   -2.2070    0.4060 F   0  0  0  0  0  0  0  0  0  0  0  0
   -3.9330   -0.8780    1.3160 C   0  0  0  0  0  0  0  0  0  0  0  0
   -3.2660    0.3500    1.2460 C   0  0  0  0  0  0  0  0  0  0  0  0
   -1.9320    0.4470    1.6600 C   0  0  0  0  0  0  0  0  0  0  0  0
   -1.2650   -0.6840    2.1440 C   0  0  0  0  0  0  0  0  0  0  0  0
    0.1740   -0.5800    2.5900 C   0  0  0  0  0  0  0  0  0  0  0  0
    1.0960   -0.8580    1.4040 C   0  0  0  0  0  0  0  0  0  0  0  0
    2.5520   -0.7520    1.8550 C   0  0  0  0  0  0  0  0  0  0  0  0
    3.6210   -0.9990    0.8020 C   0  0  0  0  0  0  0  0  0  0  0  0
    3.4740   -2.0980   -0.0620 C   0  0  0  0  0  0  0  0  0  0  0  0
    4.4280   -2.3840   -1.0420 C   0  0  0  0  0  0  0  0  0  0  0  0
    5.5700   -1.5890   -1.1680 C   0  0  0  0  0  0  0  0  0  0  0  0
    5.7400   -0.5130   -0.2920 C   0  0  0  0  0  0  0  0  0  0  0  0
    4.7840   -0.2310    0.6900 C   0  0  0  0  0  0  0  0  0  0  0  0
    6.5720   -1.8660   -2.2490 C   0  0  0  0  0  0  0  0  0  0  0  0
    6.6030   -3.1680   -2.6470 F   0  0  0  0  0  0  0  0  0  0  0  0
    7.8510   -1.5340   -1.9230 F   0  0  0  0  0  0  0  0  0  0  0  0
    6.3480   -1.0250   -3.8150 P   0  0  0  0  0  0  0  0  0  0  0  0
    5.3160   -1.5740   -4.7530 O   0  0  0  0  0  0  0  0  0  0  0  0
    7.7930   -0.9100   -4.5250 O   0  0  0  0  0  0  0  0  0  0  0  0
    6.0600    0.5260   -3.4740 O   0  0  0  0  0  0  0  0  0  0  0  0
    0.8320    0.1530    0.3130 C   0  0  0  0  0  0  0  0  0  0  0  0
    0.3920    1.4380    0.6490 C   0  0  0  0  0  0  0  0  0  0  0  0
    0.1510    2.3650   -0.3720 C   0  0  0  0  0  0  0  0  0  0  0  0
    0.3590    1.9790   -1.7020 C   0  0  0  0  0  0  0  0  0  0  0  0
    0.1320    2.8710   -2.7570 C   0  0  0  0  0  0  0  0  0  0  0  0
    0.3460    2.4610   -4.0780 C   0  0  0  0  0  0  0  0  0  0  0  0
    0.7880    1.1590   -4.3450 C   0  0  0  0  0  0  0  0  0  0  0  0
    1.0150    0.2670   -3.2900 C   0  0  0  0  0  0  0  0  0  0  0  0
    0.8000    0.6770   -1.9680 C   0  0  0  0  0  0  0  0  0  0  0  0
    1.0220   -0.1880   -0.9690 N   0  0  0  0  0  0  0  0  0  0  0  0
    0.8390   -2.2110    0.8900 N   0  0  0  0  0  0  0  0  0  0  0  0
    0.3830   -3.3630    1.6430 N   0  0  0  0  0  0  0  0  0  0  0  0
    0.2740   -4.3470    0.8800 N   0  0  0  0  0  0  0  0  0  0  0  0
    0.6250   -4.0150   -0.4340 C   0  0  0  0  0  0  0  0  0  0  0  0
    0.6650   -4.7580   -1.6190 C   0  0  0  0  0  0  0  0  0  0  0  0
    1.0660   -4.1490   -2.8140 C   0  0  0  0  0  0  0  0  0  0  0  0
    1.4270   -2.7960   -2.8240 C   0  0  0  0  0  0  0  0  0  0  0  0
    1.3870   -2.0530   -1.6380 C   0  0  0  0  0  0  0  0  0  0  0  0
    0.9860   -2.6630   -0.4430 C   0  0  0  0  0  0  0  0  0  0  0  0
   -1.9320   -1.9130    2.2140 C   0  0  0  0  0  0  0  0  0  0  0  0
   -3.2660   -2.0100    1.8000 C   0  0  0  0  0  0  0  0  0  0  0  0
   -6.7880    0.9460    3.5760 H   0  0  0  0  0  0  0  0  0  0  0  0
   -8.5280   -0.5820    2.5810 H   0  0  0  0  0  0  0  0  0  0  0  0
   -3.7810    1.2240    0.8730 H   0  0  0  0  0  0  0  0  0  0  0  0
   -1.4180    1.3950    1.6060 H   0  0  0  0  0  0  0  0  0  0  0  0
    0.3640   -1.3080    3.3750 H   0  0  0  0  0  0  0  0  0  0  0  0
    0.3640    0.4220    2.9700 H   0  0  0  0  0  0  0  0  0  0  0  0
    2.6820   -1.5490    2.5840 H   0  0  0  0  0  0  0  0  0  0  0  0
    2.7010    0.2530    2.2430 H   0  0  0  0  0  0  0  0  0  0  0  0
    2.6060   -2.7340    0.0340 H   0  0  0  0  0  0  0  0  0  0  0  0
    4.2820   -3.2240   -1.7050 H   0  0  0  0  0  0  0  0  0  0  0  0
    6.6200    0.1080   -0.3740 H   0  0  0  0  0  0  0  0  0  0  0  0
    4.9470    0.5910    1.3710 H   0  0  0  0  0  0  0  0  0  0  0  0
    7.6490   -0.7570   -5.4720 H   0  0  0  0  0  0  0  0  0  0  0  0
    5.0990    0.6520   -3.4460 H   0  0  0  0  0  0  0  0  0  0  0  0
    0.2390    1.7120    1.6830 H   0  0  0  0  0  0  0  0  0  0  0  0
   -0.1890    3.3630   -0.1380 H   0  0  0  0  0  0  0  0  0  0  0  0
   -0.2090    3.8750   -2.5520 H   0  0  0  0  0  0  0  0  0  0  0  0
    0.1710    3.1490   -4.8920 H   0  0  0  0  0  0  0  0  0  0  0  0
    0.9540    0.8430   -5.3640 H   0  0  0  0  0  0  0  0  0  0  0  0
    1.3560   -0.7370   -3.4950 H   0  0  0  0  0  0  0  0  0  0  0  0
    0.3860   -5.8020   -1.6120 H   0  0  0  0  0  0  0  0  0  0  0  0
    1.0960   -4.7220   -3.7290 H   0  0  0  0  0  0  0  0  0  0  0  0
    1.7360   -2.3260   -3.7450 H   0  0  0  0  0  0  0  0  0  0  0  0
    1.6650   -1.0100   -1.6450 H   0  0  0  0  0  0  0  0  0  0  0  0
   -1.4180   -2.7860    2.5870 H   0  0  0  0  0  0  0  0  0  0  0  0
   -3.7810   -2.9580    1.8540 H   0  0  0  0  0  0  0  0  0  0  0  0
  1 49  1  0  0  0  0
  1  2  1  0  0  0  0
  2  3  2  0  0  0  0
  2  4  1  0  0  0  0
  4 50  1  0  0  0  0
  2  5  1  0  0  0  0
  5  6  1  0  0  0  0
  5  7  1  0  0  0  0
  5  8  1  0  0  0  0
  8  9  2  0  0  0  0
  9 51  1  0  0  0  0
  9 10  1  0  0  0  0
 10 52  1  0  0  0  0
 10 11  2  0  0  0  0
 11 12  1  0  0  0  0
 12 53  1  0  0  0  0
 12 54  1  0  0  0  0
 12 13  1  0  0  0  0
 13 14  1  0  0  0  0
 14 55  1  0  0  0  0
 14 56  1  0  0  0  0
 14 15  1  0  0  0  0
 15 16  2  0  0  0  0
 16 57  1  0  0  0  0
 16 17  1  0  0  0  0
 17 58  1  0  0  0  0
 17 18  2  0  0  0  0
 18 19  1  0  0  0  0
 19 59  1  0  0  0  0
 19 20  2  0  0  0  0
 20 15  1  0  0  0  0
 20 60  1  0  0  0  0
 18 21  1  0  0  0  0
 21 22  1  0  0  0  0
 21 23  1  0  0  0  0
 21 24  1  0  0  0  0
 24 25  2  0  0  0  0
 24 26  1  0  0  0  0
 26 61  1  0  0  0  0
 24 27  1  0  0  0  0
 27 62  1  0  0  0  0
 13 28  1  0  0  0  0
 28 29  2  0  0  0  0
 29 63  1  0  0  0  0
 29 30  1  0  0  0  0
 30 64  1  0  0  0  0
 30 31  2  0  0  0  0
 31 32  1  0  0  0  0
 32 65  1  0  0  0  0
 32 33  2  0  0  0  0
 33 66  1  0  0  0  0
 33 34  1  0  0  0  0
 34 67  1  0  0  0  0
 34 35  2  0  0  0  0
 35 68  1  0  0  0  0
 35 36  1  0  0  0  0
 36 31  1  0  0  0  0
 36 37  2  0  0  0  0
 37 28  1  0  0  0  0
 13 38  1  0  0  0  0
 38 39  1  0  0  0  0
 39 40  2  0  0  0  0
 40 41  1  0  0  0  0
 41 42  2  0  0  0  0
 42 69  1  0  0  0  0
 42 43  1  0  0  0  0
 43 70  1  0  0  0  0
 43 44  2  0  0  0  0
 44 71  1  0  0  0  0
 44 45  1  0  0  0  0
 45 72  1  0  0  0  0
 45 46  2  0  0  0  0
 46 38  1  0  0  0  0
 46 41  1  0  0  0  0
 11 47  1  0  0  0  0
 47 73  1  0  0  0  0
 47 48  2  0  0  0  0
 48  8  1  0  0  0  0
 48 74  1  0  0  0  0
M  END
>  <LOGBIO>
7.7000

>  <PRED_LOGBIO>
7.3900

>  <XV_RES>
0.3910

>  <WHL_TMPL>
3

>  <ANCH>
62-66;36-40

$$$$
ROW65
  -MTS-   01071502573D 0   0.00000     0.00000     0

 31 33  0  0  0  0  0  0  0  0999 V2000
   -1.0690    0.4480    1.7200 N   0  0  0  0  0  0  0  0  0  0  0  0
    0.0190   -0.3840    1.7460 C   0  0  0  0  0  0  0  0  0  0  0  0
   -0.1600   -1.6820    2.0260 C   0  0  0  0  0  0  0  0  0  0  0  0
   -1.4950   -2.1800    2.2960 C   0  0  0  0  0  0  0  0  0  0  0  0
   -2.5630   -2.5790    2.5110 N   0  0  0  0  0  0  0  0  0  0  0  0
    0.9900   -2.6120    2.0640 C   0  0  0  0  0  0  0  0  0  0  0  0
    0.5880   -3.8850    2.1790 C   0  0  0  0  0  0  0  0  0  0  0  0
    1.5180   -5.0680    2.3100 C   0  0  0  0  0  0  0  0  0  0  0  0
    3.1630   -4.4910    2.8320 S   0  0  0  0  0  0  0  0  0  0  0  0
    3.5190   -2.8870    2.0510 C   0  0  0  0  0  0  0  0  0  0  0  0
    2.3140   -2.0170    1.7760 C   0  0  0  0  0  0  0  0  0  0  0  0
    2.4250   -0.7290    1.5070 N   0  0  0  0  0  0  0  0  0  0  0  0
    1.2600    0.1340    1.4850 N   0  0  0  0  0  0  0  0  0  0  0  0
    1.4050    1.5110    1.1930 C   0  0  0  0  0  0  0  0  0  0  0  0
    0.4410    2.2070    0.4220 C   0  0  0  0  0  0  0  0  0  0  0  0
    0.5770    3.5680    0.1340 C   0  0  0  0  0  0  0  0  0  0  0  0
    1.6810    4.2600    0.6100 C   0  0  0  0  0  0  0  0  0  0  0  0
    1.8150    5.5640    0.3340 F   0  0  0  0  0  0  0  0  0  0  0  0
    2.6400    3.6030    1.3640 C   0  0  0  0  0  0  0  0  0  0  0  0
    2.5130    2.2450    1.6570 C   0  0  0  0  0  0  0  0  0  0  0  0
   -1.7680    0.1090    2.3660 H   0  0  0  0  0  0  0  0  0  0  0  0
   -1.4550    0.4690    0.7870 H   0  0  0  0  0  0  0  0  0  0  0  0
   -0.4750   -4.0790    2.1790 H   0  0  0  0  0  0  0  0  0  0  0  0
    1.5980   -5.5740    1.3500 H   0  0  0  0  0  0  0  0  0  0  0  0
    1.1230   -5.7590    3.0520 H   0  0  0  0  0  0  0  0  0  0  0  0
    4.0450   -3.0620    1.1140 H   0  0  0  0  0  0  0  0  0  0  0  0
    4.2130   -2.3360    2.6830 H   0  0  0  0  0  0  0  0  0  0  0  0
   -0.4200    1.6730    0.0480 H   0  0  0  0  0  0  0  0  0  0  0  0
   -0.1720    4.0770   -0.4550 H   0  0  0  0  0  0  0  0  0  0  0  0
    3.4970    4.1490    1.7300 H   0  0  0  0  0  0  0  0  0  0  0  0
    3.2720    1.7520    2.2460 H   0  0  0  0  0  0  0  0  0  0  0  0
  1 21  1  0  0  0  0
  1 22  1  0  0  0  0
  1  2  1  0  0  0  0
  2  3  2  0  0  0  0
  3  4  1  0  0  0  0
  4  5  3  0  0  0  0
  3  6  1  0  0  0  0
  6  7  2  0  0  0  0
  7 23  1  0  0  0  0
  7  8  1  0  0  0  0
  8 24  1  0  0  0  0
  8 25  1  0  0  0  0
  8  9  1  0  0  0  0
  9 10  1  0  0  0  0
 10 26  1  0  0  0  0
 10 27  1  0  0  0  0
 10 11  1  0  0  0  0
 11  6  1  0  0  0  0
 11 12  2  0  0  0  0
 12 13  1  0  0  0  0
 13  2  1  0  0  0  0
 13 14  1  0  0  0  0
 14 15  2  0  0  0  0
 15 28  1  0  0  0  0
 15 16  1  0  0  0  0
 16 29  1  0  0  0  0
 16 17  2  0  0  0  0
 17 18  1  0  0  0  0
 17 19  1  0  0  0  0
 19 30  1  0  0  0  0
 19 20  2  0  0  0  0
 20 14  1  0  0  0  0
 20 31  1  0  0  0  0
M  END
>  <LOGBIO>
5.7000

>  <PRED_LOGBIO>
5.3800

>  <XV_RES>
0.5590

>  <WHL_TMPL>
3

>  <ANCH>
23-28;26-27

$$$$
ROW66
  -MTS-   01071502573D 0   0.00000     0.00000     0

 82 87  0  0  1  0  0  0  0  0999 V2000
    2.9810    4.6320   -4.0120 C   0  0  0  0  0  0  0  0  0  0  0  0
    2.7030    5.7460   -3.0070 C   0  0  0  0  0  0  0  0  0  0  0  0
    2.5680    7.0940   -3.7090 C   0  0  0  0  0  0  0  0  0  0  0  0
    3.8940    5.7560   -2.0310 C   0  0  0  0  0  0  0  0  0  0  0  0
    4.0240    4.4130   -1.2880 C   0  0  0  0  0  0  0  0  0  0  0  0
    2.7130    4.0360   -0.5730 C   0  0  2  0  0  0  0  0  0  0  0  0
    2.8210    2.7020    0.1880 C   0  0  0  0  0  0  0  0  0  0  0  0
    1.5100    2.3690    0.9250 C   0  0  0  0  0  0  0  0  0  0  0  0
    0.3160    2.3560   -0.0490 C   0  0  2  0  0  0  0  0  0  0  0  0
    0.4660    1.1590   -0.9840 C   0  0  0  0  0  0  0  0  0  0  0  0
    0.2350    3.6170   -0.8760 C   0  0  0  0  0  0  0  0  0  0  0  0
   -0.9070    4.2920   -1.0610 C   0  0  0  0  0  0  0  0  0  0  0  0
   -2.2230    3.8580   -0.4620 C   0  0  0  0  0  0  0  0  0  0  0  0
   -2.2160    2.4070    0.0540 C   0  0  2  0  0  0  0  0  0  0  0  0
   -3.4650    2.1340    0.9130 C   0  0  1  0  0  0  0  0  0  0  0  0
   -3.4730    3.1570    2.0460 C   0  0  0  0  0  0  0  0  0  0  0  0
   -4.7310    2.3550    0.0650 C   0  0  0  0  0  0  0  0  0  0  0  0
   -5.9940    1.8580    0.7270 C   0  0  0  0  0  0  0  0  0  0  0  0
   -7.1750    2.2680    0.2460 N   0  0  0  0  0  0  0  0  0  0  0  0
   -8.3290    1.8600    0.7920 C   0  0  0  0  0  0  0  0  0  0  0  0
   -8.2900    0.9870    1.8860 C   0  0  0  0  0  0  0  0  0  0  0  0
   -7.1120    0.5720    2.3730 N   0  0  0  0  0  0  0  0  0  0  0  0
   -5.9630    0.9850    1.8210 C   0  0  0  0  0  0  0  0  0  0  0  0
   -4.6650    0.4850    2.4110 C   0  0  0  0  0  0  0  0  0  0  0  0
   -4.8200   -1.0270    2.5420 C   0  0  0  0  0  0  0  0  0  0  0  0
   -4.4160    1.1160    3.7780 C   0  0  0  0  0  0  0  0  0  0  0  0
   -3.4500    0.7070    1.4920 C   0  0  2  0  0  0  0  0  0  0  0  0
   -2.1540    0.4320    2.2780 C   0  0  0  0  0  0  0  0  0  0  0  0
   -0.9060    0.7050    1.4190 C   0  0  0  0  0  0  0  0  0  0  0  0
   -0.9210    2.1320    0.8400 C   0  0  1  0  0  0  0  0  0  0  0  0
   -0.8540    3.1170    2.0040 C   0  0  0  0  0  0  0  0  0  0  0  0
    1.5230    4.0260   -1.5490 C   0  0  2  0  0  0  0  0  0  0  0  0
    1.3930    5.3690   -2.2920 C   0  0  0  0  0  0  0  0  0  0  0  0
    2.4390    5.1380    0.4220 C   0  0  0  0  0  0  0  0  0  0  0  0
    1.7180    4.9260    1.3830 O   0  0  0  0  0  0  0  0  0  0  0  0
    2.9790    6.3300    0.2520 O   0  0  0  0  0  0  0  0  0  0  0  0
    4.0550    4.5300   -4.1530 H   0  0  0  0  0  0  0  0  0  0  0  0
    2.5120    4.8770   -4.9630 H   0  0  0  0  0  0  0  0  0  0  0  0
    2.5740    3.6960   -3.6370 H   0  0  0  0  0  0  0  0  0  0  0  0
    1.5350    7.2420   -4.0140 H   0  0  0  0  0  0  0  0  0  0  0  0
    2.8620    7.8900   -3.0270 H   0  0  0  0  0  0  0  0  0  0  0  0
    3.2120    7.1130   -4.5860 H   0  0  0  0  0  0  0  0  0  0  0  0
    3.6640    6.5030   -1.2740 H   0  0  0  0  0  0  0  0  0  0  0  0
    4.8040    5.9160   -2.6050 H   0  0  0  0  0  0  0  0  0  0  0  0
    4.7660    4.5660   -0.5070 H   0  0  0  0  0  0  0  0  0  0  0  0
    4.2480    3.6400   -2.0190 H   0  0  0  0  0  0  0  0  0  0  0  0
    3.5760    2.8470    0.9580 H   0  0  0  0  0  0  0  0  0  0  0  0
    3.0150    1.9120   -0.5340 H   0  0  0  0  0  0  0  0  0  0  0  0
    1.3310    3.1870    1.6200 H   0  0  0  0  0  0  0  0  0  0  0  0
    1.6060    1.3770    1.3600 H   0  0  0  0  0  0  0  0  0  0  0  0
    0.0700    0.2690   -0.4990 H   0  0  0  0  0  0  0  0  0  0  0  0
   -0.0850    1.3470   -1.9030 H   0  0  0  0  0  0  0  0  0  0  0  0
    1.5180    1.0090   -1.2150 H   0  0  0  0  0  0  0  0  0  0  0  0
   -0.8860    5.1870   -1.6670 H   0  0  0  0  0  0  0  0  0  0  0  0
   -2.9440    3.8810   -1.2760 H   0  0  0  0  0  0  0  0  0  0  0  0
   -2.4440    4.5100    0.3810 H   0  0  0  0  0  0  0  0  0  0  0  0
   -2.2420    1.7400   -0.8050 H   0  0  0  0  0  0  0  0  0  0  0  0
   -4.4980    3.4020    2.3170 H   0  0  0  0  0  0  0  0  0  0  0  0
   -3.0290    4.0670    1.6480 H   0  0  0  0  0  0  0  0  0  0  0  0
   -2.9020    2.7160    2.8610 H   0  0  0  0  0  0  0  0  0  0  0  0
   -4.6020    1.7470   -0.8280 H   0  0  0  0  0  0  0  0  0  0  0  0
   -4.8360    3.4250   -0.1050 H   0  0  0  0  0  0  0  0  0  0  0  0
   -9.2750    2.1990    0.3950 H   0  0  0  0  0  0  0  0  0  0  0  0
   -9.2100    0.6480    2.3390 H   0  0  0  0  0  0  0  0  0  0  0  0
   -5.0760   -1.2770    3.5700 H   0  0  0  0  0  0  0  0  0  0  0  0
   -3.8840   -1.5120    2.2730 H   0  0  0  0  0  0  0  0  0  0  0  0
   -5.6110   -1.3700    1.8780 H   0  0  0  0  0  0  0  0  0  0  0  0
   -3.8070    0.4470    4.3810 H   0  0  0  0  0  0  0  0  0  0  0  0
   -3.8970    2.0640    3.6500 H   0  0  0  0  0  0  0  0  0  0  0  0
   -5.3680    1.2890    4.2760 H   0  0  0  0  0  0  0  0  0  0  0  0
   -3.5090    0.0010    0.6670 H   0  0  0  0  0  0  0  0  0  0  0  0
   -2.1490   -0.6340    2.4960 H   0  0  0  0  0  0  0  0  0  0  0  0
   -2.1290    1.0990    3.1360 H   0  0  0  0  0  0  0  0  0  0  0  0
   -0.9650    0.0290    0.5680 H   0  0  0  0  0  0  0  0  0  0  0  0
   -0.0280    0.6040    2.0530 H   0  0  0  0  0  0  0  0  0  0  0  0
   -1.3600    4.0390    1.7290 H   0  0  0  0  0  0  0  0  0  0  0  0
   -1.3400    2.6820    2.8750 H   0  0  0  0  0  0  0  0  0  0  0  0
    0.1870    3.3300    2.2390 H   0  0  0  0  0  0  0  0  0  0  0  0
    1.7420    3.2720   -2.3020 H   0  0  0  0  0  0  0  0  0  0  0  0
    0.6510    5.2160   -3.0730 H   0  0  0  0  0  0  0  0  0  0  0  0
    1.1690    6.1420   -1.5610 H   0  0  0  0  0  0  0  0  0  0  0  0
    2.6900    6.8970    0.9830 H   0  0  0  0  0  0  0  0  0  0  0  0
  1 37  1  0  0  0  0
  1 38  1  0  0  0  0
  1 39  1  0  0  0  0
  1  2  1  0  0  0  0
  2  3  1  0  0  0  0
  3 40  1  0  0  0  0
  3 41  1  0  0  0  0
  3 42  1  0  0  0  0
  2  4  1  0  0  0  0
  4 43  1  0  0  0  0
  4 44  1  0  0  0  0
  4  5  1  0  0  0  0
  5 45  1  0  0  0  0
  5 46  1  0  0  0  0
  5  6  1  0  0  0  0
  6  7  1  0  0  0  0
  7 47  1  0  0  0  0
  7 48  1  0  0  0  0
  7  8  1  0  0  0  0
  8 49  1  0  0  0  0
  8 50  1  0  0  0  0
  8  9  1  0  0  0  0
  9 10  1  0  0  0  0
 10 51  1  0  0  0  0
 10 52  1  0  0  0  0
 10 53  1  0  0  0  0
  9 11  1  0  0  0  0
 11 12  2  0  0  0  0
 12 54  1  0  0  0  0
 12 13  1  0  0  0  0
 13 55  1  0  0  0  0
 13 56  1  0  0  0  0
 13 14  1  0  0  0  0
 14 57  1  0  0  0  0
 14 15  1  0  0  0  0
 15 16  1  0  0  0  0
 16 58  1  0  0  0  0
 16 59  1  0  0  0  0
 16 60  1  0  0  0  0
 15 17  1  0  0  0  0
 17 61  1  0  0  0  0
 17 62  1  0  0  0  0
 17 18  1  0  0  0  0
 18 19  1  0  0  0  0
 19 20  2  0  0  0  0
 20 63  1  0  0  0  0
 20 21  1  0  0  0  0
 21 64  1  0  0  0  0
 21 22  2  0  0  0  0
 22 23  1  0  0  0  0
 23 18  2  0  0  0  0
 23 24  1  0  0  0  0
 24 25  1  0  0  0  0
 25 65  1  0  0  0  0
 25 66  1  0  0  0  0
 25 67  1  0  0  0  0
 24 26  1  0  0  0  0
 26 68  1  0  0  0  0
 26 69  1  0  0  0  0
 26 70  1  0  0  0  0
 24 27  1  0  0  0  0
 27 15  1  0  0  0  0
 27 71  1  0  0  0  0
 27 28  1  0  0  0  0
 28 72  1  0  0  0  0
 28 73  1  0  0  0  0
 28 29  1  0  0  0  0
 29 74  1  0  0  0  0
 29 75  1  0  0  0  0
 29 30  1  0  0  0  0
 30  9  1  0  0  0  0
 30 14  1  0  0  0  0
 30 31  1  0  0  0  0
 31 76  1  0  0  0  0
 31 77  1  0  0  0  0
 31 78  1  0  0  0  0
 11 32  1  0  0  0  0
 32  6  1  0  0  0  0
 32 79  1  0  0  0  0
 32 33  1  0  0  0  0
 33  2  1  0  0  0  0
 33 80  1  0  0  0  0
 33 81  1  0  0  0  0
  6 34  1  0  0  0  0
 34 35  2  0  0  0  0
 34 36  1  0  0  0  0
 36 82  1  0  0  0  0
M  END
>  <LOGBIO>
5.7500

>  <PRED_LOGBIO>
5.0600

>  <XV_RES>
0.8980

>  <WHL_TMPL>
1

>  <ANCH>
18-23;36-37

$$$$
ROW67
  -MTS-   01071502573D 0   0.00000     0.00000     0

 64 69  0  0  0  0  0  0  0  0999 V2000
    0.4260   -1.8890    0.1500 O   0  0  0  0  0  0  0  0  0  0  0  0
    0.6650   -0.5930    0.2270 C   0  0  0  0  0  0  0  0  0  0  0  0
    0.4380    0.1270   -0.7310 O   0  0  0  0  0  0  0  0  0  0  0  0
    1.2100   -0.0120    1.4790 C   0  0  0  0  0  0  0  0  0  0  0  0
    0.1670   -0.1730    2.6610 C   0  0  0  0  0  0  0  0  0  0  0  0
   -1.1100    0.6450    2.6020 C   0  0  0  0  0  0  0  0  0  0  0  0
   -2.3160    0.0950    2.1520 C   0  0  0  0  0  0  0  0  0  0  0  0
   -3.4810    0.8670    2.1060 C   0  0  0  0  0  0  0  0  0  0  0  0
   -3.4680    2.2040    2.5200 C   0  0  0  0  0  0  0  0  0  0  0  0
   -2.2740    2.7470    3.0050 C   0  0  0  0  0  0  0  0  0  0  0  0
   -1.1120    1.9730    3.0510 C   0  0  0  0  0  0  0  0  0  0  0  0
    1.3530    1.3920    1.2490 O   0  0  0  0  0  0  0  0  0  0  0  0
    2.3870    1.8120    0.4540 C   0  0  0  0  0  0  0  0  0  0  0  0
    3.6300    2.1130    1.0230 C   0  0  0  0  0  0  0  0  0  0  0  0
    4.6860    2.5420    0.2100 C   0  0  0  0  0  0  0  0  0  0  0  0
    4.4990    2.6690   -1.1710 C   0  0  0  0  0  0  0  0  0  0  0  0
    3.2560    2.3680   -1.7400 C   0  0  0  0  0  0  0  0  0  0  0  0
    2.2000    1.9390   -0.9280 C   0  0  0  0  0  0  0  0  0  0  0  0
    5.6160    3.1220   -2.0300 C   0  0  0  0  0  0  0  0  0  0  0  0
    6.1990    4.3770   -1.8160 C   0  0  0  0  0  0  0  0  0  0  0  0
    7.2560    4.8060   -2.6290 C   0  0  0  0  0  0  0  0  0  0  0  0
    7.7290    3.9800   -3.6550 C   0  0  0  0  0  0  0  0  0  0  0  0
    7.1460    2.7250   -3.8690 C   0  0  0  0  0  0  0  0  0  0  0  0
    6.0890    2.2970   -3.0570 C   0  0  0  0  0  0  0  0  0  0  0  0
    8.8460    4.4330   -4.5140 C   0  0  0  0  0  0  0  0  0  0  0  0
   10.0510    4.7320   -4.0100 C   0  0  0  0  0  0  0  0  0  0  0  0
   10.4660    4.6640   -2.5600 C   0  0  0  0  0  0  0  0  0  0  0  0
   11.0150    3.2910   -2.2560 C   0  0  0  0  0  0  0  0  0  0  0  0
   12.2680    2.8860   -2.3550 N   0  0  0  0  0  0  0  0  0  0  0  0
   12.5490    1.5560   -2.0190 C   0  0  0  0  0  0  0  0  0  0  0  0
   11.5210    0.7950   -1.6210 C   0  0  0  0  0  0  0  0  0  0  0  0
   10.1190    1.8730   -1.6910 S   0  0  0  0  0  0  0  0  0  0  0  0
   11.0580    5.2200   -5.3810 S   0  0  0  0  0  0  0  0  0  0  0  0
    9.8420    5.0200   -6.6510 C   0  0  0  0  0  0  0  0  0  0  0  0
    9.8150    5.1970   -8.0400 C   0  0  0  0  0  0  0  0  0  0  0  0
    8.6410    4.9370   -8.7560 C   0  0  0  0  0  0  0  0  0  0  0  0
    7.4930    4.4990   -8.0840 C   0  0  0  0  0  0  0  0  0  0  0  0
    7.5200    4.3220   -6.6950 C   0  0  0  0  0  0  0  0  0  0  0  0
    8.6940    4.5830   -5.9790 C   0  0  0  0  0  0  0  0  0  0  0  0
    0.0770   -2.0770   -0.7350 H   0  0  0  0  0  0  0  0  0  0  0  0
    2.1530   -0.4800    1.7530 H   0  0  0  0  0  0  0  0  0  0  0  0
    0.6890    0.1860    3.5460 H   0  0  0  0  0  0  0  0  0  0  0  0
   -0.1160   -1.2230    2.6900 H   0  0  0  0  0  0  0  0  0  0  0  0
   -2.3470   -0.9370    1.8370 H   0  0  0  0  0  0  0  0  0  0  0  0
   -4.4000    0.4270    1.7470 H   0  0  0  0  0  0  0  0  0  0  0  0
   -4.3640    2.8050    2.4660 H   0  0  0  0  0  0  0  0  0  0  0  0
   -2.2500    3.7710    3.3460 H   0  0  0  0  0  0  0  0  0  0  0  0
   -0.2010    2.4040    3.4390 H   0  0  0  0  0  0  0  0  0  0  0  0
    3.7740    2.0150    2.0890 H   0  0  0  0  0  0  0  0  0  0  0  0
    5.6450    2.7740    0.6490 H   0  0  0  0  0  0  0  0  0  0  0  0
    3.1120    2.4660   -2.8060 H   0  0  0  0  0  0  0  0  0  0  0  0
    1.2410    1.7070   -1.3670 H   0  0  0  0  0  0  0  0  0  0  0  0
    5.8340    5.0140   -1.0240 H   0  0  0  0  0  0  0  0  0  0  0  0
    7.7060    5.7740   -2.4630 H   0  0  0  0  0  0  0  0  0  0  0  0
    7.5110    2.0880   -4.6620 H   0  0  0  0  0  0  0  0  0  0  0  0
    5.6390    1.3290   -3.2220 H   0  0  0  0  0  0  0  0  0  0  0  0
    9.6040    4.8580   -1.9260 H   0  0  0  0  0  0  0  0  0  0  0  0
   11.2330    5.4120   -2.3670 H   0  0  0  0  0  0  0  0  0  0  0  0
   13.5520    1.1610   -2.0780 H   0  0  0  0  0  0  0  0  0  0  0  0
   11.5420   -0.2430   -1.3240 H   0  0  0  0  0  0  0  0  0  0  0  0
   10.7000    5.5350   -8.5580 H   0  0  0  0  0  0  0  0  0  0  0  0
    8.6200    5.0730   -9.8270 H   0  0  0  0  0  0  0  0  0  0  0  0
    6.5880    4.2980   -8.6370 H   0  0  0  0  0  0  0  0  0  0  0  0
    6.6350    3.9840   -6.1770 H   0  0  0  0  0  0  0  0  0  0  0  0
  1 40  1  0  0  0  0
  1  2  1  0  0  0  0
  2  3  2  0  0  0  0
  2  4  1  0  0  0  0
  4 41  1  0  0  0  0
  4  5  1  0  0  0  0
  5 42  1  0  0  0  0
  5 43  1  0  0  0  0
  5  6  1  0  0  0  0
  6  7  2  0  0  0  0
  7 44  1  0  0  0  0
  7  8  1  0  0  0  0
  8 45  1  0  0  0  0
  8  9  2  0  0  0  0
  9 46  1  0  0  0  0
  9 10  1  0  0  0  0
 10 47  1  0  0  0  0
 10 11  2  0  0  0  0
 11  6  1  0  0  0  0
 11 48  1  0  0  0  0
  4 12  1  0  0  0  0
 12 13  1  0  0  0  0
 13 14  2  0  0  0  0
 14 49  1  0  0  0  0
 14 15  1  0  0  0  0
 15 50  1  0  0  0  0
 15 16  2  0  0  0  0
 16 17  1  0  0  0  0
 17 51  1  0  0  0  0
 17 18  2  0  0  0  0
 18 13  1  0  0  0  0
 18 52  1  0  0  0  0
 16 19  1  0  0  0  0
 19 20  2  0  0  0  0
 20 53  1  0  0  0  0
 20 21  1  0  0  0  0
 21 54  1  0  0  0  0
 21 22  2  0  0  0  0
 22 23  1  0  0  0  0
 23 55  1  0  0  0  0
 23 24  2  0  0  0  0
 24 19  1  0  0  0  0
 24 56  1  0  0  0  0
 22 25  1  0  0  0  0
 25 26  2  0  0  0  0
 26 27  1  0  0  0  0
 27 57  1  0  0  0  0
 27 58  1  0  0  0  0
 27 28  1  0  0  0  0
 28 29  2  0  0  0  0
 29 30  1  0  0  0  0
 30 59  1  0  0  0  0
 30 31  2  0  0  0  0
 31 60  1  0  0  0  0
 31 32  1  0  0  0  0
 32 28  1  0  0  0  0
 26 33  1  0  0  0  0
 33 34  1  0  0  0  0
 34 35  2  0  0  0  0
 35 61  1  0  0  0  0
 35 36  1  0  0  0  0
 36 62  1  0  0  0  0
 36 37  2  0  0  0  0
 37 63  1  0  0  0  0
 37 38  1  0  0  0  0
 38 64  1  0  0  0  0
 38 39  2  0  0  0  0
 39 25  1  0  0  0  0
 39 34  1  0  0  0  0
M  END
>  <LOGBIO>
5.9400

>  <PRED_LOGBIO>
5.6900

>  <XV_RES>
0.3580

>  <WHL_TMPL>
3

>  <ANCH>
29-32;7-10

$$$$
ROW68
  -MTS-   01071502573D 0   0.00000     0.00000     0

 59 63  0  0  0  0  0  0  0  0999 V2000
    5.7490   -1.2580   -5.1900 O   0  0  0  0  0  0  0  0  0  0  0  0
    6.4460   -0.8550   -4.2110 C   0  0  0  0  0  0  0  0  0  0  0  0
    7.7080   -1.0070   -4.1190 O   0  0  0  0  0  0  0  0  0  0  0  0
    5.7830   -0.1600   -3.0850 C   0  0  0  0  0  0  0  0  0  0  0  0
    5.1240    1.0560   -3.3040 C   0  0  0  0  0  0  0  0  0  0  0  0
    4.4960    1.7130   -2.2400 C   0  0  0  0  0  0  0  0  0  0  0  0
    4.5270    1.1550   -0.9560 C   0  0  0  0  0  0  0  0  0  0  0  0
    3.8500    1.8650    0.1920 C   0  0  0  0  0  0  0  0  0  0  0  0
    2.4560    1.4100    0.2960 N   0  0  0  0  0  0  0  0  0  0  0  0
    2.1280    0.3320    1.0750 C   0  0  0  0  0  0  0  0  0  0  0  0
    2.9500   -0.4070    1.7960 N   0  0  0  0  0  0  0  0  0  0  0  0
    2.6880   -1.5150    2.6100 C   0  0  0  0  0  0  0  0  0  0  0  0
    2.7270   -2.8060    2.0700 C   0  0  0  0  0  0  0  0  0  0  0  0
    2.4650   -3.9140    2.8840 C   0  0  0  0  0  0  0  0  0  0  0  0
    2.1630   -3.7320    4.2390 C   0  0  0  0  0  0  0  0  0  0  0  0
    2.1240   -2.4410    4.7790 C   0  0  0  0  0  0  0  0  0  0  0  0
    2.3870   -1.3330    3.9650 C   0  0  0  0  0  0  0  0  0  0  0  0
    0.3770    0.1320    0.9160 S   0  0  0  0  0  0  0  0  0  0  0  0
    0.1220    1.4920   -0.1870 C   0  0  0  0  0  0  0  0  0  0  0  0
   -1.0250    1.9240   -0.7280 C   0  0  0  0  0  0  0  0  0  0  0  0
   -2.2960    1.2320   -0.4180 C   0  0  0  0  0  0  0  0  0  0  0  0
   -3.0670    1.6410    0.6760 C   0  0  0  0  0  0  0  0  0  0  0  0
   -4.2690    0.9870    0.9700 C   0  0  0  0  0  0  0  0  0  0  0  0
   -4.7010   -0.0770    0.1680 C   0  0  0  0  0  0  0  0  0  0  0  0
   -5.8770   -0.7180    0.4550 O   0  0  0  0  0  0  0  0  0  0  0  0
   -5.8330   -1.7950    1.3000 C   0  0  0  0  0  0  0  0  0  0  0  0
   -5.6410   -3.0820    0.7840 C   0  0  0  0  0  0  0  0  0  0  0  0
   -5.5960   -4.1830    1.6480 C   0  0  0  0  0  0  0  0  0  0  0  0
   -5.7440   -3.9970    3.0280 C   0  0  0  0  0  0  0  0  0  0  0  0
   -5.9360   -2.7100    3.5440 C   0  0  0  0  0  0  0  0  0  0  0  0
   -5.9810   -1.6090    2.6800 C   0  0  0  0  0  0  0  0  0  0  0  0
   -3.9290   -0.4870   -0.9260 C   0  0  0  0  0  0  0  0  0  0  0  0
   -2.7270    0.1680   -1.2200 C   0  0  0  0  0  0  0  0  0  0  0  0
    1.4870    2.0370   -0.3650 C   0  0  0  0  0  0  0  0  0  0  0  0
    1.7120    3.0110   -1.0820 O   0  0  0  0  0  0  0  0  0  0  0  0
    5.1860   -0.0610   -0.7370 C   0  0  0  0  0  0  0  0  0  0  0  0
    5.8140   -0.7180   -1.8020 C   0  0  0  0  0  0  0  0  0  0  0  0
    4.8140   -1.1600   -4.9510 H   0  0  0  0  0  0  0  0  0  0  0  0
    5.1000    1.4860   -4.2940 H   0  0  0  0  0  0  0  0  0  0  0  0
    3.9880    2.6510   -2.4080 H   0  0  0  0  0  0  0  0  0  0  0  0
    3.8690    2.9380    0.0170 H   0  0  0  0  0  0  0  0  0  0  0  0
    4.3750    1.6380    1.1180 H   0  0  0  0  0  0  0  0  0  0  0  0
    2.9590   -2.9470    1.0240 H   0  0  0  0  0  0  0  0  0  0  0  0
    2.4950   -4.9100    2.4670 H   0  0  0  0  0  0  0  0  0  0  0  0
    1.9610   -4.5870    4.8670 H   0  0  0  0  0  0  0  0  0  0  0  0
    1.8920   -2.3000    5.8250 H   0  0  0  0  0  0  0  0  0  0  0  0
    2.3570   -0.3370    4.3830 H   0  0  0  0  0  0  0  0  0  0  0  0
   -1.0220    2.7770   -1.3910 H   0  0  0  0  0  0  0  0  0  0  0  0
   -2.7340    2.4620    1.2940 H   0  0  0  0  0  0  0  0  0  0  0  0
   -4.8640    1.3030    1.8140 H   0  0  0  0  0  0  0  0  0  0  0  0
   -5.5270   -3.2260   -0.2800 H   0  0  0  0  0  0  0  0  0  0  0  0
   -5.4480   -5.1760    1.2500 H   0  0  0  0  0  0  0  0  0  0  0  0
   -5.7090   -4.8460    3.6940 H   0  0  0  0  0  0  0  0  0  0  0  0
   -6.0500   -2.5660    4.6080 H   0  0  0  0  0  0  0  0  0  0  0  0
   -6.1290   -0.6160    3.0780 H   0  0  0  0  0  0  0  0  0  0  0  0
   -4.2620   -1.3070   -1.5440 H   0  0  0  0  0  0  0  0  0  0  0  0
   -2.1320   -0.1480   -2.0640 H   0  0  0  0  0  0  0  0  0  0  0  0
    5.2100   -0.4910    0.2530 H   0  0  0  0  0  0  0  0  0  0  0  0
    6.3220   -1.6560   -1.6330 H   0  0  0  0  0  0  0  0  0  0  0  0
  1 38  1  0  0  0  0
  1  2  1  0  0  0  0
  2  3  2  0  0  0  0
  2  4  1  0  0  0  0
  4  5  2  0  0  0  0
  5 39  1  0  0  0  0
  5  6  1  0  0  0  0
  6 40  1  0  0  0  0
  6  7  2  0  0  0  0
  7  8  1  0  0  0  0
  8 41  1  0  0  0  0
  8 42  1  0  0  0  0
  8  9  1  0  0  0  0
  9 10  1  0  0  0  0
 10 11  2  0  0  0  0
 11 12  1  0  0  0  0
 12 13  2  0  0  0  0
 13 43  1  0  0  0  0
 13 14  1  0  0  0  0
 14 44  1  0  0  0  0
 14 15  2  0  0  0  0
 15 45  1  0  0  0  0
 15 16  1  0  0  0  0
 16 46  1  0  0  0  0
 16 17  2  0  0  0  0
 17 12  1  0  0  0  0
 17 47  1  0  0  0  0
 10 18  1  0  0  0  0
 18 19  1  0  0  0  0
 19 20  2  0  0  0  0
 20 48  1  0  0  0  0
 20 21  1  0  0  0  0
 21 22  2  0  0  0  0
 22 49  1  0  0  0  0
 22 23  1  0  0  0  0
 23 50  1  0  0  0  0
 23 24  2  0  0  0  0
 24 25  1  0  0  0  0
 25 26  1  0  0  0  0
 26 27  2  0  0  0  0
 27 51  1  0  0  0  0
 27 28  1  0  0  0  0
 28 52  1  0  0  0  0
 28 29  2  0  0  0  0
 29 53  1  0  0  0  0
 29 30  1  0  0  0  0
 30 54  1  0  0  0  0
 30 31  2  0  0  0  0
 31 26  1  0  0  0  0
 31 55  1  0  0  0  0
 24 32  1  0  0  0  0
 32 56  1  0  0  0  0
 32 33  2  0  0  0  0
 33 21  1  0  0  0  0
 33 57  1  0  0  0  0
 19 34  1  0  0  0  0
 34  9  1  0  0  0  0
 34 35  2  0  0  0  0
  7 36  1  0  0  0  0
 36 58  1  0  0  0  0
 36 37  2  0  0  0  0
 37  4  1  0  0  0  0
 37 59  1  0  0  0  0
M  END
>  <LOGBIO>
5.9600

>  <PRED_LOGBIO>
5.9800

>  <XV_RES>
0.1880

>  <WHL_TMPL>
2

>  <ANCH>
8-10;3-1

$$$$
ROW70
  -MTS-   01071502573D 0   0.00000     0.00000     0

 48 50  0  0  0  0  0  0  0  0999 V2000
   -0.4030   -6.3830    3.2780 O   0  0  0  0  0  0  0  0  0  0  0  0
    0.2880   -6.3240    4.6860 P   0  0  0  0  0  0  0  0  0  0  0  0
   -0.3550   -5.2990    5.5020 O   0  0  0  0  0  0  0  0  0  0  0  0
    0.1510   -7.7190    5.3950 O   0  0  0  0  0  0  0  0  0  0  0  0
    2.0440   -5.9210    4.4810 C   0  0  0  0  0  0  0  0  0  0  0  0
    2.6300   -6.8550    3.7380 F   0  0  0  0  0  0  0  0  0  0  0  0
    2.6300   -5.8710    5.6740 F   0  0  0  0  0  0  0  0  0  0  0  0
    2.1760   -4.5800    3.8000 C   0  0  0  0  0  0  0  0  0  0  0  0
    2.2370   -4.5070    2.4030 C   0  0  0  0  0  0  0  0  0  0  0  0
    2.3590   -3.2640    1.7710 C   0  0  0  0  0  0  0  0  0  0  0  0
    2.4200   -2.0930    2.5360 C   0  0  0  0  0  0  0  0  0  0  0  0
    2.5520   -0.7520    1.8550 C   0  0  0  0  0  0  0  0  0  0  0  0
    1.2100   -0.0120    1.4790 C   0  0  0  0  0  0  0  0  0  0  0  0
    0.1670   -0.1730    2.6610 C   0  0  0  0  0  0  0  0  0  0  0  0
    0.3860   -0.9380    3.5990 O   0  0  0  0  0  0  0  0  0  0  0  0
   -1.1100    0.6450    2.6020 C   0  0  0  0  0  0  0  0  0  0  0  0
   -2.3160    0.0950    2.1520 C   0  0  0  0  0  0  0  0  0  0  0  0
   -3.4810    0.8670    2.1060 C   0  0  0  0  0  0  0  0  0  0  0  0
   -3.4680    2.2040    2.5200 C   0  0  0  0  0  0  0  0  0  0  0  0
   -2.2740    2.7470    3.0050 C   0  0  0  0  0  0  0  0  0  0  0  0
   -1.1120    1.9730    3.0510 C   0  0  0  0  0  0  0  0  0  0  0  0
    1.4050    1.5110    1.1930 C   0  0  0  0  0  0  0  0  0  0  0  0
    2.5130    2.2450    1.6570 C   0  0  0  0  0  0  0  0  0  0  0  0
    2.6400    3.6030    1.3640 C   0  0  0  0  0  0  0  0  0  0  0  0
    1.6810    4.2600    0.6100 C   0  0  0  0  0  0  0  0  0  0  0  0
    0.5770    3.5680    0.1340 C   0  0  0  0  0  0  0  0  0  0  0  0
    0.4410    2.2070    0.4220 C   0  0  0  0  0  0  0  0  0  0  0  0
    2.3590   -2.1660    3.9330 C   0  0  0  0  0  0  0  0  0  0  0  0
    2.2370   -3.4090    4.5650 C   0  0  0  0  0  0  0  0  0  0  0  0
    2.1540   -3.5070    6.4600 Br  0  0  0  0  0  0  0  0  0  0  0  0
   -1.3390   -6.5990    3.4120 H   0  0  0  0  0  0  0  0  0  0  0  0
   -0.7940   -7.9130    5.4930 H   0  0  0  0  0  0  0  0  0  0  0  0
    2.1900   -5.4100    1.8130 H   0  0  0  0  0  0  0  0  0  0  0  0
    2.4060   -3.2080    0.6940 H   0  0  0  0  0  0  0  0  0  0  0  0
    3.0380   -0.9610    0.9050 H   0  0  0  0  0  0  0  0  0  0  0  0
    3.1040   -0.0920    2.5210 H   0  0  0  0  0  0  0  0  0  0  0  0
    0.7950   -0.4820    0.5900 H   0  0  0  0  0  0  0  0  0  0  0  0
   -2.3470   -0.9370    1.8370 H   0  0  0  0  0  0  0  0  0  0  0  0
   -4.4000    0.4270    1.7470 H   0  0  0  0  0  0  0  0  0  0  0  0
   -4.3640    2.8050    2.4660 H   0  0  0  0  0  0  0  0  0  0  0  0
   -2.2500    3.7710    3.3460 H   0  0  0  0  0  0  0  0  0  0  0  0
   -0.2010    2.4040    3.4390 H   0  0  0  0  0  0  0  0  0  0  0  0
    3.2720    1.7520    2.2460 H   0  0  0  0  0  0  0  0  0  0  0  0
    3.4970    4.1490    1.7300 H   0  0  0  0  0  0  0  0  0  0  0  0
    1.7930    5.3120    0.3930 H   0  0  0  0  0  0  0  0  0  0  0  0
   -0.1720    4.0770   -0.4550 H   0  0  0  0  0  0  0  0  0  0  0  0
   -0.4200    1.6730    0.0480 H   0  0  0  0  0  0  0  0  0  0  0  0
    2.4060   -1.2620    4.5230 H   0  0  0  0  0  0  0  0  0  0  0  0
  1 31  1  0  0  0  0
  1  2  1  0  0  0  0
  2  3  2  0  0  0  0
  2  4  1  0  0  0  0
  4 32  1  0  0  0  0
  2  5  1  0  0  0  0
  5  6  1  0  0  0  0
  5  7  1  0  0  0  0
  5  8  1  0  0  0  0
  8  9  2  0  0  0  0
  9 33  1  0  0  0  0
  9 10  1  0  0  0  0
 10 34  1  0  0  0  0
 10 11  2  0  0  0  0
 11 12  1  0  0  0  0
 12 35  1  0  0  0  0
 12 36  1  0  0  0  0
 12 13  1  0  0  0  0
 13 37  1  0  0  0  0
 13 14  1  0  0  0  0
 14 15  2  0  0  0  0
 14 16  1  0  0  0  0
 16 17  2  0  0  0  0
 17 38  1  0  0  0  0
 17 18  1  0  0  0  0
 18 39  1  0  0  0  0
 18 19  2  0  0  0  0
 19 40  1  0  0  0  0
 19 20  1  0  0  0  0
 20 41  1  0  0  0  0
 20 21  2  0  0  0  0
 21 16  1  0  0  0  0
 21 42  1  0  0  0  0
 13 22  1  0  0  0  0
 22 23  2  0  0  0  0
 23 43  1  0  0  0  0
 23 24  1  0  0  0  0
 24 44  1  0  0  0  0
 24 25  2  0  0  0  0
 25 45  1  0  0  0  0
 25 26  1  0  0  0  0
 26 46  1  0  0  0  0
 26 27  2  0  0  0  0
 27 22  1  0  0  0  0
 27 47  1  0  0  0  0
 11 28  1  0  0  0  0
 28 48  1  0  0  0  0
 28 29  2  0  0  0  0
 29  8  1  0  0  0  0
 29 30  1  0  0  0  0
M  END
>  <LOGBIO>
6.9200

>  <PRED_LOGBIO>
5.8500

>  <XV_RES>
1.4360

>  <WHL_TMPL>
3

>  <ANCH>
18-25;34-35

$$$$
ROW71
  -MTS-   01071502573D 0   0.00000     0.00000     0

 60 64  0  0  0  0  0  0  0  0999 V2000
   -2.3270    2.1780    3.3110 C   0  0  0  0  0  0  0  0  0  0  0  0
   -2.6650    1.0590    4.2670 C   0  0  0  0  0  0  0  0  0  0  0  0
   -3.2930    1.3450    5.4850 C   0  0  0  0  0  0  0  0  0  0  0  0
   -3.6060    0.3070    6.3710 C   0  0  0  0  0  0  0  0  0  0  0  0
   -3.2930   -1.0160    6.0390 C   0  0  0  0  0  0  0  0  0  0  0  0
   -2.6650   -1.3020    4.8200 C   0  0  0  0  0  0  0  0  0  0  0  0
   -2.3520   -0.2640    3.9340 C   0  0  0  0  0  0  0  0  0  0  0  0
   -1.5280   -0.6400    2.3330 S   0  0  0  0  0  0  0  0  0  0  0  0
   -1.9170    0.3310    1.3570 O   0  0  0  0  0  0  0  0  0  0  0  0
   -1.9170   -1.9430    1.8900 O   0  0  0  0  0  0  0  0  0  0  0  0
    0.2090   -0.5900    2.5440 N   0  0  0  0  0  0  0  0  0  0  0  0
    1.0960   -0.8580    1.4040 C   0  0  0  0  0  0  0  0  0  0  0  0
    2.5520   -0.7520    1.8550 C   0  0  0  0  0  0  0  0  0  0  0  0
    3.6210   -0.9990    0.8020 C   0  0  0  0  0  0  0  0  0  0  0  0
    4.7840   -0.2310    0.6900 C   0  0  0  0  0  0  0  0  0  0  0  0
    5.7400   -0.5130   -0.2920 C   0  0  0  0  0  0  0  0  0  0  0  0
    5.5700   -1.5890   -1.1680 C   0  0  0  0  0  0  0  0  0  0  0  0
    4.4280   -2.3840   -1.0420 C   0  0  0  0  0  0  0  0  0  0  0  0
    3.4740   -2.0980   -0.0620 C   0  0  0  0  0  0  0  0  0  0  0  0
    6.5790   -1.8680   -2.2560 C   0  0  0  0  0  0  0  0  0  0  0  0
    8.0310   -1.6780   -1.7810 C   0  0  0  0  0  0  0  0  0  0  0  0
    8.8830   -1.0570   -2.8620 C   0  0  0  0  0  0  0  0  0  0  0  0
   10.1120   -1.0850   -2.8100 O   0  0  0  0  0  0  0  0  0  0  0  0
    8.2410   -0.4790   -3.8730 N   0  0  0  0  0  0  0  0  0  0  0  0
    6.5220   -0.6440   -3.5890 S   0  0  0  0  0  0  0  0  0  0  0  0
    5.8110   -1.1080   -4.7390 O   0  0  0  0  0  0  0  0  0  0  0  0
    5.9040    0.5820   -3.1920 O   0  0  0  0  0  0  0  0  0  0  0  0
    0.8330    0.1530    0.3130 C   0  0  0  0  0  0  0  0  0  0  0  0
    0.4160    1.3890    0.5110 N   0  0  0  0  0  0  0  0  0  0  0  0
    0.2800    2.0360   -0.7230 C   0  0  0  0  0  0  0  0  0  0  0  0
   -0.1200    3.3280   -1.0870 C   0  0  0  0  0  0  0  0  0  0  0  0
   -0.1570    3.6940   -2.4380 C   0  0  0  0  0  0  0  0  0  0  0  0
    0.2060    2.7690   -3.4240 C   0  0  0  0  0  0  0  0  0  0  0  0
    0.6060    1.4780   -3.0600 C   0  0  0  0  0  0  0  0  0  0  0  0
    0.6430    1.1110   -1.7090 C   0  0  0  0  0  0  0  0  0  0  0  0
    0.9900   -0.0790   -1.0280 N   0  0  0  0  0  0  0  0  0  0  0  0
   -2.1320    3.0890    3.8730 H   0  0  0  0  0  0  0  0  0  0  0  0
   -3.1630    2.3420    2.6340 H   0  0  0  0  0  0  0  0  0  0  0  0
   -1.4430    1.9100    2.7370 H   0  0  0  0  0  0  0  0  0  0  0  0
   -3.5340    2.3660    5.7420 H   0  0  0  0  0  0  0  0  0  0  0  0
   -4.0900    0.5280    7.3120 H   0  0  0  0  0  0  0  0  0  0  0  0
   -3.5350   -1.8160    6.7230 H   0  0  0  0  0  0  0  0  0  0  0  0
   -2.4240   -2.3230    4.5640 H   0  0  0  0  0  0  0  0  0  0  0  0
    0.6010   -0.3780    3.4510 H   0  0  0  0  0  0  0  0  0  0  0  0
    0.9060   -1.8590    1.0240 H   0  0  0  0  0  0  0  0  0  0  0  0
    2.6820   -1.5490    2.5840 H   0  0  0  0  0  0  0  0  0  0  0  0
    2.7010    0.2530    2.2430 H   0  0  0  0  0  0  0  0  0  0  0  0
    4.9470    0.5910    1.3710 H   0  0  0  0  0  0  0  0  0  0  0  0
    6.6200    0.1080   -0.3740 H   0  0  0  0  0  0  0  0  0  0  0  0
    4.2820   -3.2240   -1.7050 H   0  0  0  0  0  0  0  0  0  0  0  0
    2.6060   -2.7340    0.0340 H   0  0  0  0  0  0  0  0  0  0  0  0
    6.3820   -2.8790   -2.6070 H   0  0  0  0  0  0  0  0  0  0  0  0
    8.0430   -1.0400   -0.9000 H   0  0  0  0  0  0  0  0  0  0  0  0
    8.4490   -2.6420   -1.4990 H   0  0  0  0  0  0  0  0  0  0  0  0
    8.6700   -0.0240   -4.6660 H   0  0  0  0  0  0  0  0  0  0  0  0
   -0.3990    4.0410   -0.3260 H   0  0  0  0  0  0  0  0  0  0  0  0
   -0.4650    4.6900   -2.7190 H   0  0  0  0  0  0  0  0  0  0  0  0
    0.1770    3.0520   -4.4660 H   0  0  0  0  0  0  0  0  0  0  0  0
    0.8860    0.7640   -3.8210 H   0  0  0  0  0  0  0  0  0  0  0  0
    1.2980   -0.9420   -1.4530 H   0  0  0  0  0  0  0  0  0  0  0  0
  1 37  1  0  0  0  0
  1 38  1  0  0  0  0
  1 39  1  0  0  0  0
  1  2  1  0  0  0  0
  2  3  2  0  0  0  0
  3 40  1  0  0  0  0
  3  4  1  0  0  0  0
  4 41  1  0  0  0  0
  4  5  2  0  0  0  0
  5 42  1  0  0  0  0
  5  6  1  0  0  0  0
  6 43  1  0  0  0  0
  6  7  2  0  0  0  0
  7  2  1  0  0  0  0
  7  8  1  0  0  0  0
  8  9  2  0  0  0  0
  8 10  2  0  0  0  0
  8 11  1  0  0  0  0
 11 44  1  0  0  0  0
 11 12  1  0  0  0  0
 12 45  1  0  0  0  0
 12 13  1  0  0  0  0
 13 46  1  0  0  0  0
 13 47  1  0  0  0  0
 13 14  1  0  0  0  0
 14 15  2  0  0  0  0
 15 48  1  0  0  0  0
 15 16  1  0  0  0  0
 16 49  1  0  0  0  0
 16 17  2  0  0  0  0
 17 18  1  0  0  0  0
 18 50  1  0  0  0  0
 18 19  2  0  0  0  0
 19 14  1  0  0  0  0
 19 51  1  0  0  0  0
 17 20  1  0  0  0  0
 20 52  1  0  0  0  0
 20 21  1  0  0  0  0
 21 53  1  0  0  0  0
 21 54  1  0  0  0  0
 21 22  1  0  0  0  0
 22 23  2  0  0  0  0
 22 24  1  0  0  0  0
 24 55  1  0  0  0  0
 24 25  1  0  0  0  0
 25 20  1  0  0  0  0
 25 26  2  0  0  0  0
 25 27  2  0  0  0  0
 12 28  1  0  0  0  0
 28 29  2  0  0  0  0
 29 30  1  0  0  0  0
 30 31  2  0  0  0  0
 31 56  1  0  0  0  0
 31 32  1  0  0  0  0
 32 57  1  0  0  0  0
 32 33  2  0  0  0  0
 33 58  1  0  0  0  0
 33 34  1  0  0  0  0
 34 59  1  0  0  0  0
 34 35  2  0  0  0  0
 35 30  1  0  0  0  0
 35 36  1  0  0  0  0
 36 28  1  0  0  0  0
 36 60  1  0  0  0  0
M  END
>  <LOGBIO>
6.5200

>  <PRED_LOGBIO>
6.9900

>  <XV_RES>
-0.5470

>  <WHL_TMPL>
3

>  <ANCH>
56-57;30-28

$$$$
ROW72
  -MTS-   01071502573D 0   0.00000     0.00000     0

 68 72  0  0  0  0  0  0  0  0999 V2000
    4.7260   -3.4780    0.3370 O   0  0  0  0  0  0  0  0  0  0  0  0
    4.4740   -3.2530   -0.8840 C   0  0  0  0  0  0  0  0  0  0  0  0
    3.3490   -3.1360   -1.4530 O   0  0  0  0  0  0  0  0  0  0  0  0
    5.6990   -3.0310   -1.7840 C   0  0  0  0  0  0  0  0  0  0  0  0
    6.3460   -1.8050   -1.4000 O   0  0  0  0  0  0  0  0  0  0  0  0
    5.6630   -0.7130   -1.8670 C   0  0  0  0  0  0  0  0  0  0  0  0
    5.7660   -0.3460   -3.2140 C   0  0  0  0  0  0  0  0  0  0  0  0
    5.0680    0.7700   -3.6910 C   0  0  0  0  0  0  0  0  0  0  0  0
    4.2670    1.5190   -2.8210 C   0  0  0  0  0  0  0  0  0  0  0  0
    4.1640    1.1520   -1.4740 C   0  0  0  0  0  0  0  0  0  0  0  0
    4.8620    0.0360   -0.9970 C   0  0  0  0  0  0  0  0  0  0  0  0
    3.3500    2.9860   -3.4480 S   0  0  0  0  0  0  0  0  0  0  0  0
    4.0760    3.5750   -4.5300 O   0  0  0  0  0  0  0  0  0  0  0  0
    3.2050    3.9430   -2.3950 O   0  0  0  0  0  0  0  0  0  0  0  0
    1.7680    2.4890   -4.0070 N   0  0  0  0  0  0  0  0  0  0  0  0
    1.3700    1.0760   -3.9260 C   0  0  0  0  0  0  0  0  0  0  0  0
   -0.0300    0.9160   -4.4690 C   0  0  0  0  0  0  0  0  0  0  0  0
   -0.2270    0.6500   -5.8300 C   0  0  0  0  0  0  0  0  0  0  0  0
   -1.5240    0.5020   -6.3330 C   0  0  0  0  0  0  0  0  0  0  0  0
   -2.6250    0.6190   -5.4770 C   0  0  0  0  0  0  0  0  0  0  0  0
   -2.4280    0.8840   -4.1160 C   0  0  0  0  0  0  0  0  0  0  0  0
   -1.1310    1.0330   -3.6130 C   0  0  0  0  0  0  0  0  0  0  0  0
   -3.9970    0.4610   -6.0090 C   0  0  0  0  0  0  0  0  0  0  0  0
   -4.4980    1.2540   -6.9660 C   0  0  0  0  0  0  0  0  0  0  0  0
   -6.1320    0.6110   -7.1910 S   0  0  0  0  0  0  0  0  0  0  0  0
   -6.0130   -0.5690   -6.0740 N   0  0  0  0  0  0  0  0  0  0  0  0
   -4.8770   -0.5280   -5.5540 N   0  0  0  0  0  0  0  0  0  0  0  0
    0.8380    3.4850   -4.5580 C   0  0  0  0  0  0  0  0  0  0  0  0
   -0.4470    2.8020   -4.9650 C   0  0  0  0  0  0  0  0  0  0  0  0
   -1.4900    2.6810   -4.0390 C   0  0  0  0  0  0  0  0  0  0  0  0
   -2.6750    2.0460   -4.4300 C   0  0  0  0  0  0  0  0  0  0  0  0
   -2.7800    1.5520   -5.7360 C   0  0  0  0  0  0  0  0  0  0  0  0
   -3.9460    0.9110   -6.1700 C   0  0  0  0  0  0  0  0  0  0  0  0
   -4.0300    0.4240   -7.4800 C   0  0  0  0  0  0  0  0  0  0  0  0
   -5.1550   -0.1950   -7.8990 F   0  0  0  0  0  0  0  0  0  0  0  0
   -2.9490    0.5780   -8.3560 C   0  0  0  0  0  0  0  0  0  0  0  0
   -1.7830    1.2200   -7.9210 C   0  0  0  0  0  0  0  0  0  0  0  0
   -1.6980    1.7070   -6.6120 C   0  0  0  0  0  0  0  0  0  0  0  0
   -0.5770    2.3190   -6.2080 N   0  0  0  0  0  0  0  0  0  0  0  0
   -3.0400    0.0530   -9.7680 C   0  0  0  0  0  0  0  0  0  0  0  0
   -4.3060    0.0930  -10.1750 F   0  0  0  0  0  0  0  0  0  0  0  0
   -2.2930    0.8060  -10.5700 F   0  0  0  0  0  0  0  0  0  0  0  0
   -2.4430   -1.6590   -9.8160 P   0  0  0  0  0  0  0  0  0  0  0  0
   -3.2640   -2.4850   -8.9360 O   0  0  0  0  0  0  0  0  0  0  0  0
   -2.5380   -2.2050  -11.2850 O   0  0  0  0  0  0  0  0  0  0  0  0
   -0.9490   -1.7060   -9.3360 O   0  0  0  0  0  0  0  0  0  0  0  0
    3.8810   -3.5640    0.8050 H   0  0  0  0  0  0  0  0  0  0  0  0
    5.3260   -2.8880   -2.7960 H   0  0  0  0  0  0  0  0  0  0  0  0
    6.3840   -3.8640   -1.6380 H   0  0  0  0  0  0  0  0  0  0  0  0
    6.3840   -0.9240   -3.8850 H   0  0  0  0  0  0  0  0  0  0  0  0
    5.1480    1.0530   -4.7300 H   0  0  0  0  0  0  0  0  0  0  0  0
    3.5460    1.7300   -0.8020 H   0  0  0  0  0  0  0  0  0  0  0  0
    4.7820   -0.2470    0.0430 H   0  0  0  0  0  0  0  0  0  0  0  0
    1.3960    0.7510   -2.8880 H   0  0  0  0  0  0  0  0  0  0  0  0
    2.0580    0.4710   -4.5130 H   0  0  0  0  0  0  0  0  0  0  0  0
    0.6230    0.5600   -6.4910 H   0  0  0  0  0  0  0  0  0  0  0  0
   -1.6760    0.2970   -7.3830 H   0  0  0  0  0  0  0  0  0  0  0  0
   -3.2780    0.9740   -3.4550 H   0  0  0  0  0  0  0  0  0  0  0  0
   -0.9790    1.2370   -2.5630 H   0  0  0  0  0  0  0  0  0  0  0  0
   -4.0230    2.0800   -7.4740 H   0  0  0  0  0  0  0  0  0  0  0  0
    1.2870    3.9590   -5.4280 H   0  0  0  0  0  0  0  0  0  0  0  0
    0.6250    4.2390   -3.8040 H   0  0  0  0  0  0  0  0  0  0  0  0
   -1.3820    3.0720   -3.0380 H   0  0  0  0  0  0  0  0  0  0  0  0
   -3.4950    1.9400   -3.7360 H   0  0  0  0  0  0  0  0  0  0  0  0
   -4.7800    0.7910   -5.4950 H   0  0  0  0  0  0  0  0  0  0  0  0
   -0.9490    1.3390   -8.5970 H   0  0  0  0  0  0  0  0  0  0  0  0
   -2.2150   -3.1190  -11.2870 H   0  0  0  0  0  0  0  0  0  0  0  0
   -0.6530   -2.6280   -9.3700 H   0  0  0  0  0  0  0  0  0  0  0  0
  1 47  1  0  0  0  0
  1  2  1  0  0  0  0
  2  3  2  0  0  0  0
  2  4  1  0  0  0  0
  4 48  1  0  0  0  0
  4 49  1  0  0  0  0
  4  5  1  0  0  0  0
  5  6  1  0  0  0  0
  6  7  2  0  0  0  0
  7 50  1  0  0  0  0
  7  8  1  0  0  0  0
  8 51  1  0  0  0  0
  8  9  2  0  0  0  0
  9 10  1  0  0  0  0
 10 52  1  0  0  0  0
 10 11  2  0  0  0  0
 11  6  1  0  0  0  0
 11 53  1  0  0  0  0
  9 12  1  0  0  0  0
 12 13  2  0  0  0  0
 12 14  2  0  0  0  0
 12 15  1  0  0  0  0
 15 16  1  0  0  0  0
 16 54  1  0  0  0  0
 16 55  1  0  0  0  0
 16 17  1  0  0  0  0
 17 18  2  0  0  0  0
 18 56  1  0  0  0  0
 18 19  1  0  0  0  0
 19 57  1  0  0  0  0
 19 20  2  0  0  0  0
 20 21  1  0  0  0  0
 21 58  1  0  0  0  0
 21 22  2  0  0  0  0
 22 17  1  0  0  0  0
 22 59  1  0  0  0  0
 20 23  1  0  0  0  0
 23 24  2  0  0  0  0
 24 60  1  0  0  0  0
 24 25  1  0  0  0  0
 25 26  1  0  0  0  0
 26 27  2  0  0  0  0
 27 23  1  0  0  0  0
 15 28  1  0  0  0  0
 28 61  1  0  0  0  0
 28 62  1  0  0  0  0
 28 29  1  0  0  0  0
 29 30  2  0  0  0  0
 30 63  1  0  0  0  0
 30 31  1  0  0  0  0
 31 64  1  0  0  0  0
 31 32  2  0  0  0  0
 32 33  1  0  0  0  0
 33 65  1  0  0  0  0
 33 34  2  0  0  0  0
 34 35  1  0  0  0  0
 34 36  1  0  0  0  0
 36 37  2  0  0  0  0
 37 66  1  0  0  0  0
 37 38  1  0  0  0  0
 38 32  1  0  0  0  0
 38 39  2  0  0  0  0
 39 29  1  0  0  0  0
 36 40  1  0  0  0  0
 40 41  1  0  0  0  0
 40 42  1  0  0  0  0
 40 43  1  0  0  0  0
 43 44  2  0  0  0  0
 43 45  1  0  0  0  0
 45 67  1  0  0  0  0
 43 46  1  0  0  0  0
 46 68  1  0  0  0  0
M  END
>  <LOGBIO>
7.9600

>  <PRED_LOGBIO>
7.8300

>  <XV_RES>
0.1220

>  <WHL_TMPL>
1

>  <ANCH>
54-56;3-1

$$$$
ROW73
  -MTS-   01071502573D 0   0.00000     0.00000     0

 68 72  0  0  0  0  0  0  0  0999 V2000
    4.7260   -3.4780    0.3370 O   0  0  0  0  0  0  0  0  0  0  0  0
    4.4740   -3.2530   -0.8840 C   0  0  0  0  0  0  0  0  0  0  0  0
    3.3490   -3.1360   -1.4530 O   0  0  0  0  0  0  0  0  0  0  0  0
    5.6990   -3.0310   -1.7840 C   0  0  0  0  0  0  0  0  0  0  0  0
    6.3460   -1.8050   -1.4000 O   0  0  0  0  0  0  0  0  0  0  0  0
    5.6630   -0.7130   -1.8670 C   0  0  0  0  0  0  0  0  0  0  0  0
    5.7660   -0.3460   -3.2140 C   0  0  0  0  0  0  0  0  0  0  0  0
    5.0680    0.7700   -3.6910 C   0  0  0  0  0  0  0  0  0  0  0  0
    4.2670    1.5190   -2.8210 C   0  0  0  0  0  0  0  0  0  0  0  0
    4.1640    1.1520   -1.4740 C   0  0  0  0  0  0  0  0  0  0  0  0
    4.8620    0.0360   -0.9970 C   0  0  0  0  0  0  0  0  0  0  0  0
    3.3500    2.9860   -3.4480 S   0  0  0  0  0  0  0  0  0  0  0  0
    4.0760    3.5750   -4.5300 O   0  0  0  0  0  0  0  0  0  0  0  0
    3.2050    3.9430   -2.3950 O   0  0  0  0  0  0  0  0  0  0  0  0
    1.7680    2.4890   -4.0070 N   0  0  0  0  0  0  0  0  0  0  0  0
    1.3700    1.0760   -3.9260 C   0  0  0  0  0  0  0  0  0  0  0  0
   -0.0300    0.9160   -4.4690 C   0  0  0  0  0  0  0  0  0  0  0  0
   -0.2270    0.6500   -5.8300 C   0  0  0  0  0  0  0  0  0  0  0  0
   -1.5240    0.5020   -6.3330 C   0  0  0  0  0  0  0  0  0  0  0  0
   -2.6250    0.6190   -5.4770 C   0  0  0  0  0  0  0  0  0  0  0  0
   -2.4280    0.8840   -4.1160 C   0  0  0  0  0  0  0  0  0  0  0  0
   -1.1310    1.0330   -3.6130 C   0  0  0  0  0  0  0  0  0  0  0  0
   -3.9970    0.4610   -6.0090 C   0  0  0  0  0  0  0  0  0  0  0  0
   -4.4980    1.2540   -6.9660 C   0  0  0  0  0  0  0  0  0  0  0  0
   -6.1320    0.6110   -7.1910 S   0  0  0  0  0  0  0  0  0  0  0  0
   -6.0130   -0.5690   -6.0740 N   0  0  0  0  0  0  0  0  0  0  0  0
   -4.8770   -0.5280   -5.5540 N   0  0  0  0  0  0  0  0  0  0  0  0
    0.8380    3.4850   -4.5580 C   0  0  0  0  0  0  0  0  0  0  0  0
   -0.4470    2.8020   -4.9650 C   0  0  0  0  0  0  0  0  0  0  0  0
   -1.4900    2.6810   -4.0390 C   0  0  0  0  0  0  0  0  0  0  0  0
   -2.6750    2.0460   -4.4300 C   0  0  0  0  0  0  0  0  0  0  0  0
   -2.7800    1.5520   -5.7360 C   0  0  0  0  0  0  0  0  0  0  0  0
   -3.9460    0.9110   -6.1700 C   0  0  0  0  0  0  0  0  0  0  0  0
   -4.0300    0.4240   -7.4800 C   0  0  0  0  0  0  0  0  0  0  0  0
   -5.6130   -0.4470   -8.0690 Br  0  0  0  0  0  0  0  0  0  0  0  0
   -2.9490    0.5780   -8.3560 C   0  0  0  0  0  0  0  0  0  0  0  0
   -1.7830    1.2200   -7.9210 C   0  0  0  0  0  0  0  0  0  0  0  0
   -1.6980    1.7070   -6.6120 C   0  0  0  0  0  0  0  0  0  0  0  0
   -0.5770    2.3190   -6.2080 N   0  0  0  0  0  0  0  0  0  0  0  0
   -3.0400    0.0530   -9.7680 C   0  0  0  0  0  0  0  0  0  0  0  0
   -4.3060    0.0930  -10.1750 F   0  0  0  0  0  0  0  0  0  0  0  0
   -2.2930    0.8060  -10.5700 F   0  0  0  0  0  0  0  0  0  0  0  0
   -2.4430   -1.6590   -9.8160 P   0  0  0  0  0  0  0  0  0  0  0  0
   -3.2640   -2.4850   -8.9360 O   0  0  0  0  0  0  0  0  0  0  0  0
   -2.5380   -2.2050  -11.2850 O   0  0  0  0  0  0  0  0  0  0  0  0
   -0.9490   -1.7060   -9.3360 O   0  0  0  0  0  0  0  0  0  0  0  0
    3.8810   -3.5640    0.8050 H   0  0  0  0  0  0  0  0  0  0  0  0
    5.3260   -2.8880   -2.7960 H   0  0  0  0  0  0  0  0  0  0  0  0
    6.3840   -3.8640   -1.6380 H   0  0  0  0  0  0  0  0  0  0  0  0
    6.3840   -0.9240   -3.8850 H   0  0  0  0  0  0  0  0  0  0  0  0
    5.1480    1.0530   -4.7300 H   0  0  0  0  0  0  0  0  0  0  0  0
    3.5460    1.7300   -0.8020 H   0  0  0  0  0  0  0  0  0  0  0  0
    4.7820   -0.2470    0.0430 H   0  0  0  0  0  0  0  0  0  0  0  0
    1.3960    0.7510   -2.8880 H   0  0  0  0  0  0  0  0  0  0  0  0
    2.0580    0.4710   -4.5130 H   0  0  0  0  0  0  0  0  0  0  0  0
    0.6230    0.5600   -6.4910 H   0  0  0  0  0  0  0  0  0  0  0  0
   -1.6760    0.2970   -7.3830 H   0  0  0  0  0  0  0  0  0  0  0  0
   -3.2780    0.9740   -3.4550 H   0  0  0  0  0  0  0  0  0  0  0  0
   -0.9790    1.2370   -2.5630 H   0  0  0  0  0  0  0  0  0  0  0  0
   -4.0230    2.0800   -7.4740 H   0  0  0  0  0  0  0  0  0  0  0  0
    1.2870    3.9590   -5.4280 H   0  0  0  0  0  0  0  0  0  0  0  0
    0.6250    4.2390   -3.8040 H   0  0  0  0  0  0  0  0  0  0  0  0
   -1.3820    3.0720   -3.0380 H   0  0  0  0  0  0  0  0  0  0  0  0
   -3.4950    1.9400   -3.7360 H   0  0  0  0  0  0  0  0  0  0  0  0
   -4.7800    0.7910   -5.4950 H   0  0  0  0  0  0  0  0  0  0  0  0
   -0.9490    1.3390   -8.5970 H   0  0  0  0  0  0  0  0  0  0  0  0
   -2.2150   -3.1190  -11.2870 H   0  0  0  0  0  0  0  0  0  0  0  0
   -0.6530   -2.6280   -9.3700 H   0  0  0  0  0  0  0  0  0  0  0  0
  1 47  1  0  0  0  0
  1  2  1  0  0  0  0
  2  3  2  0  0  0  0
  2  4  1  0  0  0  0
  4 48  1  0  0  0  0
  4 49  1  0  0  0  0
  4  5  1  0  0  0  0
  5  6  1  0  0  0  0
  6  7  2  0  0  0  0
  7 50  1  0  0  0  0
  7  8  1  0  0  0  0
  8 51  1  0  0  0  0
  8  9  2  0  0  0  0
  9 10  1  0  0  0  0
 10 52  1  0  0  0  0
 10 11  2  0  0  0  0
 11  6  1  0  0  0  0
 11 53  1  0  0  0  0
  9 12  1  0  0  0  0
 12 13  2  0  0  0  0
 12 14  2  0  0  0  0
 12 15  1  0  0  0  0
 15 16  1  0  0  0  0
 16 54  1  0  0  0  0
 16 55  1  0  0  0  0
 16 17  1  0  0  0  0
 17 18  2  0  0  0  0
 18 56  1  0  0  0  0
 18 19  1  0  0  0  0
 19 57  1  0  0  0  0
 19 20  2  0  0  0  0
 20 21  1  0  0  0  0
 21 58  1  0  0  0  0
 21 22  2  0  0  0  0
 22 17  1  0  0  0  0
 22 59  1  0  0  0  0
 20 23  1  0  0  0  0
 23 24  2  0  0  0  0
 24 60  1  0  0  0  0
 24 25  1  0  0  0  0
 25 26  1  0  0  0  0
 26 27  2  0  0  0  0
 27 23  1  0  0  0  0
 15 28  1  0  0  0  0
 28 61  1  0  0  0  0
 28 62  1  0  0  0  0
 28 29  1  0  0  0  0
 29 30  2  0  0  0  0
 30 63  1  0  0  0  0
 30 31  1  0  0  0  0
 31 64  1  0  0  0  0
 31 32  2  0  0  0  0
 32 33  1  0  0  0  0
 33 65  1  0  0  0  0
 33 34  2  0  0  0  0
 34 35  1  0  0  0  0
 34 36  1  0  0  0  0
 36 37  2  0  0  0  0
 37 66  1  0  0  0  0
 37 38  1  0  0  0  0
 38 32  1  0  0  0  0
 38 39  2  0  0  0  0
 39 29  1  0  0  0  0
 36 40  1  0  0  0  0
 40 41  1  0  0  0  0
 40 42  1  0  0  0  0
 40 43  1  0  0  0  0
 43 44  2  0  0  0  0
 43 45  1  0  0  0  0
 45 67  1  0  0  0  0
 43 46  1  0  0  0  0
 46 68  1  0  0  0  0
M  END
>  <LOGBIO>
7.7400

>  <PRED_LOGBIO>
7.8500

>  <XV_RES>
-0.2080

>  <WHL_TMPL>
1

>  <ANCH>
54-56;3-1

$$$$
ROW75
  -MTS-   01071502573D 0   0.00000     0.00000     0

 77 81  0  0  1  0  0  0  0  0999 V2000
    6.1420   -0.9410   -5.7040 C   0  0  0  0  0  0  0  0  0  0  0  0
    6.4460   -0.8550   -4.2110 C   0  0  0  0  0  0  0  0  0  0  0  0
    7.7080   -1.0070   -4.1190 C   0  0  0  0  0  0  0  0  0  0  0  0
    5.5690   -1.9260   -3.5630 C   0  0  2  0  0  0  0  0  0  0  0  0
    4.0710   -1.6330   -3.7630 C   0  0  0  0  0  0  0  0  0  0  0  0
    3.3950   -2.9830   -3.7440 C   0  0  0  0  0  0  0  0  0  0  0  0
    2.2210   -3.1860   -3.5370 O   0  0  0  0  0  0  0  0  0  0  0  0
    4.4430   -4.0380   -4.0080 C   0  0  2  0  0  0  0  0  0  0  0  0
    4.3140   -5.2500   -4.9500 C   0  0  1  0  0  0  0  0  0  0  0  0
    4.2590   -4.7040   -6.3740 C   0  0  0  0  0  0  0  0  0  0  0  0
    2.9960   -6.0010   -4.6850 C   0  0  0  0  0  0  0  0  0  0  0  0
    2.9270   -7.3530   -5.3540 C   0  0  0  0  0  0  0  0  0  0  0  0
    4.0060   -7.9760   -5.8490 C   0  0  0  0  0  0  0  0  0  0  0  0
    5.3940   -7.3860   -5.7850 C   0  0  1  0  0  0  0  0  0  0  0  0
    6.5140   -8.4360   -5.6730 C   0  0  1  0  0  0  0  0  0  0  0  0
    7.7780   -7.7960   -5.8700 O   0  0  0  0  0  0  0  0  0  0  0  0
    6.3250   -9.5240   -6.7470 C   0  0  0  0  0  0  0  0  0  0  0  0
    4.9500  -10.1410   -6.6480 C   0  0  0  0  0  0  0  0  0  0  0  0
    3.9100   -9.3980   -6.2470 C   0  0  0  0  0  0  0  0  0  0  0  0
    2.5020   -9.9380   -6.1550 C   0  0  0  0  0  0  0  0  0  0  0  0
    2.3130  -11.2710   -6.9030 C   0  0  0  0  0  0  0  0  0  0  0  0
    3.4860  -12.2250   -6.6090 C   0  0  2  0  0  0  0  0  0  0  0  0
    3.2880  -13.4470   -7.3250 O   0  0  0  0  0  0  0  0  0  0  0  0
    4.8190  -11.5910   -7.0480 C   0  0  0  0  0  0  0  0  0  0  0  0
    5.9850  -12.3920   -6.4770 C   0  0  0  0  0  0  0  0  0  0  0  0
    4.9840  -11.7270   -8.5590 C   0  0  0  0  0  0  0  0  0  0  0  0
    5.5090   -6.2090   -4.7990 C   0  0  1  0  0  0  0  0  0  0  0  0
    5.5320   -6.7980   -3.3910 C   0  0  0  0  0  0  0  0  0  0  0  0
    6.8490   -5.4770   -5.0030 C   0  0  0  0  0  0  0  0  0  0  0  0
    6.9770   -4.2650   -4.0610 C   0  0  0  0  0  0  0  0  0  0  0  0
    5.7820   -3.3060   -4.2120 C   0  0  1  0  0  0  0  0  0  0  0  0
    5.9580   -2.9380   -5.6840 C   0  0  0  0  0  0  0  0  0  0  0  0
    7.3430   -2.7060   -5.9550 O   0  0  0  0  0  0  0  0  0  0  0  0
    6.6580   -1.7980   -6.1310 H   0  0  0  0  0  0  0  0  0  0  0  0
    6.4810   -0.0310   -6.1960 H   0  0  0  0  0  0  0  0  0  0  0  0
    5.0700   -1.0540   -5.8500 H   0  0  0  0  0  0  0  0  0  0  0  0
    6.1220    0.1190   -3.8500 H   0  0  0  0  0  0  0  0  0  0  0  0
    7.9330   -1.9180   -3.5680 H   0  0  0  0  0  0  0  0  0  0  0  0
    8.0790   -0.1790   -3.5190 H   0  0  0  0  0  0  0  0  0  0  0  0
    8.1350   -1.0150   -5.1200 H   0  0  0  0  0  0  0  0  0  0  0  0
    5.8420   -1.9280   -2.5100 H   0  0  0  0  0  0  0  0  0  0  0  0
    3.9230   -1.1720   -4.7380 H   0  0  0  0  0  0  0  0  0  0  0  0
    3.7070   -1.0380   -2.9270 H   0  0  0  0  0  0  0  0  0  0  0  0
    4.5710   -4.5040   -3.0340 H   0  0  0  0  0  0  0  0  0  0  0  0
    3.8030   -3.7170   -6.3660 H   0  0  0  0  0  0  0  0  0  0  0  0
    5.2680   -4.6340   -6.7750 H   0  0  0  0  0  0  0  0  0  0  0  0
    3.6670   -5.3730   -6.9960 H   0  0  0  0  0  0  0  0  0  0  0  0
    2.8650   -6.1250   -3.6120 H   0  0  0  0  0  0  0  0  0  0  0  0
    2.1620   -5.3910   -5.0250 H   0  0  0  0  0  0  0  0  0  0  0  0
    1.9660   -7.8390   -5.4370 H   0  0  0  0  0  0  0  0  0  0  0  0
    5.5450   -6.9340   -6.7630 H   0  0  0  0  0  0  0  0  0  0  0  0
    6.4770   -8.8950   -4.6880 H   0  0  0  0  0  0  0  0  0  0  0  0
    8.1440   -7.4830   -5.0280 H   0  0  0  0  0  0  0  0  0  0  0  0
    6.4550   -9.0850   -7.7340 H   0  0  0  0  0  0  0  0  0  0  0  0
    7.0800  -10.2960   -6.6160 H   0  0  0  0  0  0  0  0  0  0  0  0
    1.8080   -9.2010   -6.5530 H   0  0  0  0  0  0  0  0  0  0  0  0
    2.2350  -10.0710   -5.1090 H   0  0  0  0  0  0  0  0  0  0  0  0
    2.2580  -11.0820   -7.9730 H   0  0  0  0  0  0  0  0  0  0  0  0
    1.3810  -11.7340   -6.5870 H   0  0  0  0  0  0  0  0  0  0  0  0
    3.5220  -12.4300   -5.5420 H   0  0  0  0  0  0  0  0  0  0  0  0
    3.6720  -14.1970   -6.8450 H   0  0  0  0  0  0  0  0  0  0  0  0
    6.2080  -13.2290   -7.1370 H   0  0  0  0  0  0  0  0  0  0  0  0
    5.7190  -12.7680   -5.4920 H   0  0  0  0  0  0  0  0  0  0  0  0
    6.8610  -11.7510   -6.3960 H   0  0  0  0  0  0  0  0  0  0  0  0
    4.6340  -10.8190   -9.0460 H   0  0  0  0  0  0  0  0  0  0  0  0
    6.0340  -11.8840   -8.7970 H   0  0  0  0  0  0  0  0  0  0  0  0
    4.4010  -12.5750   -8.9130 H   0  0  0  0  0  0  0  0  0  0  0  0
    6.5600   -7.0120   -3.1040 H   0  0  0  0  0  0  0  0  0  0  0  0
    4.9510   -7.7170   -3.3730 H   0  0  0  0  0  0  0  0  0  0  0  0
    5.1020   -6.0830   -2.6920 H   0  0  0  0  0  0  0  0  0  0  0  0
    6.9250   -5.1440   -6.0350 H   0  0  0  0  0  0  0  0  0  0  0  0
    7.6690   -6.1680   -4.8190 H   0  0  0  0  0  0  0  0  0  0  0  0
    7.0360   -4.6120   -3.0310 H   0  0  0  0  0  0  0  0  0  0  0  0
    7.9000   -3.7330   -4.2810 H   0  0  0  0  0  0  0  0  0  0  0  0
    5.3910   -2.0360   -5.9030 H   0  0  0  0  0  0  0  0  0  0  0  0
    5.5980   -3.7530   -6.3080 H   0  0  0  0  0  0  0  0  0  0  0  0
    7.4810   -2.4700   -6.8860 H   0  0  0  0  0  0  0  0  0  0  0  0
  1 34  1  0  0  0  0
  1 35  1  0  0  0  0
  1 36  1  0  0  0  0
  1  2  1  0  0  0  0
  2 37  1  0  0  0  0
  2  3  1  0  0  0  0
  3 38  1  0  0  0  0
  3 39  1  0  0  0  0
  3 40  1  0  0  0  0
  2  4  1  0  0  0  0
  4 41  1  0  0  0  0
  4  5  1  0  0  0  0
  5 42  1  0  0  0  0
  5 43  1  0  0  0  0
  5  6  1  0  0  0  0
  6  7  2  0  0  0  0
  6  8  1  0  0  0  0
  8 44  1  0  0  0  0
  8  9  1  0  0  0  0
  9 10  1  0  0  0  0
 10 45  1  0  0  0  0
 10 46  1  0  0  0  0
 10 47  1  0  0  0  0
  9 11  1  0  0  0  0
 11 48  1  0  0  0  0
 11 49  1  0  0  0  0
 11 12  1  0  0  0  0
 12 50  1  0  0  0  0
 12 13  2  0  0  0  0
 13 14  1  0  0  0  0
 14 51  1  0  0  0  0
 14 15  1  0  0  0  0
 15 52  1  0  0  0  0
 15 16  1  0  0  0  0
 16 53  1  0  0  0  0
 15 17  1  0  0  0  0
 17 54  1  0  0  0  0
 17 55  1  0  0  0  0
 17 18  1  0  0  0  0
 18 19  2  0  0  0  0
 19 13  1  0  0  0  0
 19 20  1  0  0  0  0
 20 56  1  0  0  0  0
 20 57  1  0  0  0  0
 20 21  1  0  0  0  0
 21 58  1  0  0  0  0
 21 59  1  0  0  0  0
 21 22  1  0  0  0  0
 22 60  1  0  0  0  0
 22 23  1  0  0  0  0
 23 61  1  0  0  0  0
 22 24  1  0  0  0  0
 24 18  1  0  0  0  0
 24 25  1  0  0  0  0
 25 62  1  0  0  0  0
 25 63  1  0  0  0  0
 25 64  1  0  0  0  0
 24 26  1  0  0  0  0
 26 65  1  0  0  0  0
 26 66  1  0  0  0  0
 26 67  1  0  0  0  0
 14 27  1  0  0  0  0
 27  9  1  0  0  0  0
 27 28  1  0  0  0  0
 28 68  1  0  0  0  0
 28 69  1  0  0  0  0
 28 70  1  0  0  0  0
 27 29  1  0  0  0  0
 29 71  1  0  0  0  0
 29 72  1  0  0  0  0
 29 30  1  0  0  0  0
 30 73  1  0  0  0  0
 30 74  1  0  0  0  0
 30 31  1  0  0  0  0
 31  4  1  0  0  0  0
 31  8  1  0  0  0  0
 31 32  1  0  0  0  0
 32 75  1  0  0  0  0
 32 76  1  0  0  0  0
 32 33  1  0  0  0  0
 33 77  1  0  0  0  0
M  END
>  <LOGBIO>
5.1700

>  <PRED_LOGBIO>
5.1700

>  <XV_RES>
-0.1130

>  <WHL_TMPL>
2

>  <ANCH>
8-9;5-7

$$$$
ROW76
  -MTS-   01071502573D 0   0.00000     0.00000     0

 45 46  0  0  0  0  0  0  0  0999 V2000
   10.2110   -2.5120   -3.8660 C   0  0  0  0  0  0  0  0  0  0  0  0
    9.6310   -1.7560   -2.6750 C   0  0  0  0  0  0  0  0  0  0  0  0
    9.9880   -2.4890   -1.3850 C   0  0  0  0  0  0  0  0  0  0  0  0
    8.1110   -1.6780   -2.8120 C   0  0  0  0  0  0  0  0  0  0  0  0
    7.7760   -0.9920   -4.0210 O   0  0  0  0  0  0  0  0  0  0  0  0
    6.5320   -0.8620   -4.2500 C   0  0  0  0  0  0  0  0  0  0  0  0
    6.0700   -0.2790   -3.1170 C   0  0  0  0  0  0  0  0  0  0  0  0
    5.2200    0.6060   -3.7900 C   0  0  0  0  0  0  0  0  0  0  0  0
    4.1850    1.2450   -3.0980 C   0  0  0  0  0  0  0  0  0  0  0  0
    3.3530    2.1120   -3.7580 O   0  0  0  0  0  0  0  0  0  0  0  0
    3.9990    1.0010   -1.7330 C   0  0  0  0  0  0  0  0  0  0  0  0
    2.9860    1.6270   -1.0560 O   0  0  0  0  0  0  0  0  0  0  0  0
    4.8490    0.1150   -1.0590 C   0  0  0  0  0  0  0  0  0  0  0  0
    4.5980   -0.2170    0.7950 Br  0  0  0  0  0  0  0  0  0  0  0  0
    5.8840   -0.5240   -1.7510 C   0  0  0  0  0  0  0  0  0  0  0  0
    6.3460   -1.8050   -1.4000 C   0  0  0  0  0  0  0  0  0  0  0  0
    5.6670   -3.0920   -1.8030 C   0  0  0  0  0  0  0  0  0  0  0  0
    6.2550   -4.3230   -1.4880 C   0  0  0  0  0  0  0  0  0  0  0  0
    5.6260   -5.5160   -1.8620 C   0  0  0  0  0  0  0  0  0  0  0  0
    6.2020   -6.7200   -1.5540 O   0  0  0  0  0  0  0  0  0  0  0  0
    4.4070   -5.4780   -2.5510 C   0  0  0  0  0  0  0  0  0  0  0  0
    3.7910   -6.6460   -2.9160 O   0  0  0  0  0  0  0  0  0  0  0  0
    3.8190   -4.2480   -2.8650 C   0  0  0  0  0  0  0  0  0  0  0  0
    2.1650   -4.1970   -3.8000 Br  0  0  0  0  0  0  0  0  0  0  0  0
    4.4480   -3.0550   -2.4920 C   0  0  0  0  0  0  0  0  0  0  0  0
    3.6500   -1.3840   -2.9190 Br  0  0  0  0  0  0  0  0  0  0  0  0
    9.7970   -3.5180   -3.8940 H   0  0  0  0  0  0  0  0  0  0  0  0
   11.2930   -2.5680   -3.7690 H   0  0  0  0  0  0  0  0  0  0  0  0
    9.9560   -1.9900   -4.7860 H   0  0  0  0  0  0  0  0  0  0  0  0
   10.0440   -0.7500   -2.6470 H   0  0  0  0  0  0  0  0  0  0  0  0
    9.5740   -3.4940   -1.4120 H   0  0  0  0  0  0  0  0  0  0  0  0
   11.0700   -2.5440   -1.2870 H   0  0  0  0  0  0  0  0  0  0  0  0
    9.5740   -1.9490   -0.5350 H   0  0  0  0  0  0  0  0  0  0  0  0
    7.6970   -2.6840   -2.8390 H   0  0  0  0  0  0  0  0  0  0  0  0
    7.6970   -1.1390   -1.9620 H   0  0  0  0  0  0  0  0  0  0  0  0
    6.0960   -1.8560   -4.3220 H   0  0  0  0  0  0  0  0  0  0  0  0
    6.3510   -0.2120   -5.1040 H   0  0  0  0  0  0  0  0  0  0  0  0
    5.3630    0.7950   -4.8440 H   0  0  0  0  0  0  0  0  0  0  0  0
    3.6980    3.0170   -3.7270 H   0  0  0  0  0  0  0  0  0  0  0  0
    3.1780    2.5700   -0.9370 H   0  0  0  0  0  0  0  0  0  0  0  0
    6.2790   -1.8110   -0.3140 H   0  0  0  0  0  0  0  0  0  0  0  0
    7.3720   -1.8850   -1.7530 H   0  0  0  0  0  0  0  0  0  0  0  0
    7.1950   -4.3510   -0.9570 H   0  0  0  0  0  0  0  0  0  0  0  0
    5.9020   -7.0370   -0.6880 H   0  0  0  0  0  0  0  0  0  0  0  0
    4.0810   -6.9310   -3.7970 H   0  0  0  0  0  0  0  0  0  0  0  0
  1 27  1  0  0  0  0
  1 28  1  0  0  0  0
  1 29  1  0  0  0  0
  1  2  1  0  0  0  0
  2 30  1  0  0  0  0
  2  3  1  0  0  0  0
  3 31  1  0  0  0  0
  3 32  1  0  0  0  0
  3 33  1  0  0  0  0
  2  4  1  0  0  0  0
  4 34  1  0  0  0  0
  4 35  1  0  0  0  0
  4  5  1  0  0  0  0
  5  6  1  0  0  0  0
  6 36  1  0  0  0  0
  6 37  1  0  0  0  0
  6  7  1  0  0  0  0
  7  8  2  0  0  0  0
  8 38  1  0  0  0  0
  8  9  1  0  0  0  0
  9 10  1  0  0  0  0
 10 39  1  0  0  0  0
  9 11  2  0  0  0  0
 11 12  1  0  0  0  0
 12 40  1  0  0  0  0
 11 13  1  0  0  0  0
 13 14  1  0  0  0  0
 13 15  2  0  0  0  0
 15  7  1  0  0  0  0
 15 16  1  0  0  0  0
 16 41  1  0  0  0  0
 16 42  1  0  0  0  0
 16 17  1  0  0  0  0
 17 18  2  0  0  0  0
 18 43  1  0  0  0  0
 18 19  1  0  0  0  0
 19 20  1  0  0  0  0
 20 44  1  0  0  0  0
 19 21  2  0  0  0  0
 21 22  1  0  0  0  0
 22 45  1  0  0  0  0
 21 23  1  0  0  0  0
 23 24  1  0  0  0  0
 23 25  2  0  0  0  0
 25 17  1  0  0  0  0
 25 26  1  0  0  0  0
M  END
>  <LOGBIO>
5.8200

>  <PRED_LOGBIO>
5.2800

>  <XV_RES>
0.7420

>  <WHL_TMPL>
1

>  <ANCH>
44-57;27-28

$$$$
ROW77
  -MTS-   01071502573D 0   0.00000     0.00000     0

 62 62  0  0  1  0  0  0  0  0999 V2000
   20.4250   -3.2550  -16.4000 C   0  0  0  0  0  0  0  0  0  0  0  0
   19.0460   -3.7000  -15.9210 C   0  0  0  0  0  0  0  0  0  0  0  0
   18.6230   -2.8480  -14.7240 C   0  0  0  0  0  0  0  0  0  0  0  0
   17.2420   -3.2930  -14.2450 C   0  0  0  0  0  0  0  0  0  0  0  0
   16.8200   -2.4410  -13.0490 C   0  0  0  0  0  0  0  0  0  0  0  0
   15.4390   -2.8860  -12.5690 C   0  0  0  0  0  0  0  0  0  0  0  0
   15.0160   -2.0340  -11.3730 C   0  0  0  0  0  0  0  0  0  0  0  0
   13.6350   -2.4790  -10.8940 C   0  0  0  0  0  0  0  0  0  0  0  0
   13.2130   -1.6270   -9.6970 C   0  0  0  0  0  0  0  0  0  0  0  0
   11.8320   -2.0720   -9.2180 C   0  0  0  0  0  0  0  0  0  0  0  0
   11.4090   -1.2210   -8.0220 C   0  0  0  0  0  0  0  0  0  0  0  0
   10.0280   -1.6650   -7.5420 C   0  0  0  0  0  0  0  0  0  0  0  0
    9.6060   -0.8140   -6.3460 C   0  0  0  0  0  0  0  0  0  0  0  0
    8.2250   -1.2580   -5.8670 C   0  0  0  0  0  0  0  0  0  0  0  0
    7.8020   -0.4070   -4.6700 C   0  0  0  0  0  0  0  0  0  0  0  0
    6.4380   -0.8460   -4.1970 C   0  0  0  0  0  0  0  0  0  0  0  0
    5.8680   -1.7860   -4.7490 O   0  0  0  0  0  0  0  0  0  0  0  0
    5.7710   -0.1680   -3.0160 C   0  0  0  0  0  0  0  0  0  0  0  0
    5.7010   -0.5520   -1.7340 C   0  0  0  0  0  0  0  0  0  0  0  0
    6.3000   -1.7240   -1.3640 O   0  0  0  0  0  0  0  0  0  0  0  0
    5.0030    0.3420   -0.9650 O   0  0  0  0  0  0  0  0  0  0  0  0
    4.5550    1.4300   -1.7770 C   0  0  2  0  0  0  0  0  0  0  0  0
    5.2710    2.6920   -1.2980 C   0  0  0  0  0  0  0  0  0  0  0  0
    6.4080    2.9390   -2.1290 O   0  0  0  0  0  0  0  0  0  0  0  0
    5.0560    1.1190   -3.1680 C   0  0  0  0  0  0  0  0  0  0  0  0
    4.9030    1.7830   -4.1920 O   0  0  0  0  0  0  0  0  0  0  0  0
   21.1460   -3.3790  -15.5940 H   0  0  0  0  0  0  0  0  0  0  0  0
   20.7260   -3.8620  -17.2510 H   0  0  0  0  0  0  0  0  0  0  0  0
   20.3870   -2.2090  -16.6950 H   0  0  0  0  0  0  0  0  0  0  0  0
   19.0840   -4.7460  -15.6260 H   0  0  0  0  0  0  0  0  0  0  0  0
   18.3250   -3.5760  -16.7260 H   0  0  0  0  0  0  0  0  0  0  0  0
   18.5850   -1.8020  -15.0200 H   0  0  0  0  0  0  0  0  0  0  0  0
   19.3440   -2.9720  -13.9190 H   0  0  0  0  0  0  0  0  0  0  0  0
   17.2800   -4.3390  -13.9500 H   0  0  0  0  0  0  0  0  0  0  0  0
   16.5210   -3.1690  -15.0510 H   0  0  0  0  0  0  0  0  0  0  0  0
   16.7820   -1.3950  -13.3440 H   0  0  0  0  0  0  0  0  0  0  0  0
   17.5400   -2.5650  -12.2430 H   0  0  0  0  0  0  0  0  0  0  0  0
   15.4770   -3.9320  -12.2740 H   0  0  0  0  0  0  0  0  0  0  0  0
   14.7180   -2.7620  -13.3750 H   0  0  0  0  0  0  0  0  0  0  0  0
   14.9780   -0.9880  -11.6680 H   0  0  0  0  0  0  0  0  0  0  0  0
   15.7370   -2.1580  -10.5670 H   0  0  0  0  0  0  0  0  0  0  0  0
   13.6730   -3.5250  -10.5990 H   0  0  0  0  0  0  0  0  0  0  0  0
   12.9140   -2.3550  -11.6990 H   0  0  0  0  0  0  0  0  0  0  0  0
   13.1750   -0.5810   -9.9920 H   0  0  0  0  0  0  0  0  0  0  0  0
   13.9330   -1.7510   -8.8920 H   0  0  0  0  0  0  0  0  0  0  0  0
   11.8700   -3.1180   -8.9230 H   0  0  0  0  0  0  0  0  0  0  0  0
   11.1110   -1.9480  -10.0240 H   0  0  0  0  0  0  0  0  0  0  0  0
   11.3710   -0.1740   -8.3170 H   0  0  0  0  0  0  0  0  0  0  0  0
   12.1300   -1.3440   -7.2160 H   0  0  0  0  0  0  0  0  0  0  0  0
   10.0660   -2.7120   -7.2470 H   0  0  0  0  0  0  0  0  0  0  0  0
    9.3080   -1.5410   -8.3480 H   0  0  0  0  0  0  0  0  0  0  0  0
    9.5680    0.2330   -6.6410 H   0  0  0  0  0  0  0  0  0  0  0  0
   10.3260   -0.9370   -5.5400 H   0  0  0  0  0  0  0  0  0  0  0  0
    8.2630   -2.3050   -5.5720 H   0  0  0  0  0  0  0  0  0  0  0  0
    7.5040   -1.1350   -6.6720 H   0  0  0  0  0  0  0  0  0  0  0  0
    7.7640    0.6400   -4.9650 H   0  0  0  0  0  0  0  0  0  0  0  0
    8.5230   -0.5300   -3.8650 H   0  0  0  0  0  0  0  0  0  0  0  0
    5.6010   -2.3650   -1.1620 H   0  0  0  0  0  0  0  0  0  0  0  0
    3.4750    1.5550   -1.7580 H   0  0  0  0  0  0  0  0  0  0  0  0
    4.5900    3.5380   -1.3540 H   0  0  0  0  0  0  0  0  0  0  0  0
    5.5970    2.5550   -0.2690 H   0  0  0  0  0  0  0  0  0  0  0  0
    6.8800    3.7380   -1.8430 H   0  0  0  0  0  0  0  0  0  0  0  0
  1 27  1  0  0  0  0
  1 28  1  0  0  0  0
  1 29  1  0  0  0  0
  1  2  1  0  0  0  0
  2 30  1  0  0  0  0
  2 31  1  0  0  0  0
  2  3  1  0  0  0  0
  3 32  1  0  0  0  0
  3 33  1  0  0  0  0
  3  4  1  0  0  0  0
  4 34  1  0  0  0  0
  4 35  1  0  0  0  0
  4  5  1  0  0  0  0
  5 36  1  0  0  0  0
  5 37  1  0  0  0  0
  5  6  1  0  0  0  0
  6 38  1  0  0  0  0
  6 39  1  0  0  0  0
  6  7  1  0  0  0  0
  7 40  1  0  0  0  0
  7 41  1  0  0  0  0
  7  8  1  0  0  0  0
  8 42  1  0  0  0  0
  8 43  1  0  0  0  0
  8  9  1  0  0  0  0
  9 44  1  0  0  0  0
  9 45  1  0  0  0  0
  9 10  1  0  0  0  0
 10 46  1  0  0  0  0
 10 47  1  0  0  0  0
 10 11  1  0  0  0  0
 11 48  1  0  0  0  0
 11 49  1  0  0  0  0
 11 12  1  0  0  0  0
 12 50  1  0  0  0  0
 12 51  1  0  0  0  0
 12 13  1  0  0  0  0
 13 52  1  0  0  0  0
 13 53  1  0  0  0  0
 13 14  1  0  0  0  0
 14 54  1  0  0  0  0
 14 55  1  0  0  0  0
 14 15  1  0  0  0  0
 15 56  1  0  0  0  0
 15 57  1  0  0  0  0
 15 16  1  0  0  0  0
 16 17  2  0  0  0  0
 16 18  1  0  0  0  0
 18 19  2  0  0  0  0
 19 20  1  0  0  0  0
 20 58  1  0  0  0  0
 19 21  1  0  0  0  0
 21 22  1  0  0  0  0
 22 59  1  0  0  0  0
 22 23  1  0  0  0  0
 23 60  1  0  0  0  0
 23 61  1  0  0  0  0
 23 24  1  0  0  0  0
 24 62  1  0  0  0  0
 22 25  1  0  0  0  0
 25 18  1  0  0  0  0
 25 26  2  0  0  0  0
M  END
>  <LOGBIO>
5.3300

>  <PRED_LOGBIO>
5.3700

>  <XV_RES>
-0.0750

>  <WHL_TMPL>
2

>  <ANCH>
5-6;50-49

$$$$
ROW78
  -MTS-   01071502573D 0   0.00000     0.00000     0

 50 53  0  0  0  0  0  0  0  0999 V2000
   -4.5880    3.7480   -4.5810 O   0  5  0  0  0  0  0  0  0  0  0  0
   -3.8060    4.0860   -3.5210 N   0  3  0  0  0  0  0  0  0  0  0  0
   -2.6810    3.5750   -3.3910 O   0  0  0  0  0  0  0  0  0  0  0  0
[truncated: 6,926,975 more chars]
