# Supplementary material for: Template CoMFA Generates Single 3D-QSAR Models that, for Twelve of Twelve Biological Targets, Predict All ChEMBL-Tabulated Affinities
Source: PLoS One. 2015 Jun 12;10(6):e0129307. doi: 10.1371/journal.pone.0129307 (PMC4466312; doi:10.1371/journal.pone.0129307)
Supplement: S13 Text — The zip file contains, for each target, the template, training set, and prediction set, as “2D” structures, in. sdf format. (ZIP) [file pone.0129307.s014.zip]

Archive with 34 entries (34 files):
- ptp1b_trng.sdf
- bace_pred.sdf
- bace_tmpl.sdf
- bace_tmpl33.sdf
- bace_trng.sdf
- cdk2_pred.sdf
- cdk2_tmpl.sdf
- cdk2_trng.sdf
- chk1_pred.sdf
- chk1_tmpl33.sdf
- chk1_trng.sdf
- COX2_pred.sdf
- COX2_tmpl33.sdf
- COX2_trng.sdf
- cyp3a4_pred.sdf
- cyp3a4_tmpl33.sdf
- cyp3a4_trng.sdf
- D2A_pred.sdf
- D2A_tmpl33.sdf
- D2A_trng.sdf
- ER_pred.sdf
- ER_tmpl33.sdf
- ER_trng.sdf
- facXa_pred.sdf
- facXa_tmpl33.sdf
- facXa_trng.sdf
- GABAa_pred.sdf
- GABAa_tmpl33.sdf
- GABAa_trng.sdf
- HERG_pred.sdf
- HERG_tmpl33.sdf
- HERG_trng.sdf
- ptp1b_pred.sdf
- ptp1b_tmpl33.sdf
