# Supplementary material for: Template CoMFA Generates Single 3D-QSAR Models that, for Twelve of Twelve Biological Targets, Predict All ChEMBL-Tabulated Affinities
Source: PLoS One. 2015 Jun 12;10(6):e0129307. doi: 10.1371/journal.pone.0129307 (PMC4466312; doi:10.1371/journal.pone.0129307)
Supplement: S13 Text — The zip file contains, for each target, the template, training set, and prediction set, as “2D” structures, in. sdf format. (ZIP) [file pone.0129307.s014.zip › ptp1b_trng.sdf]

ZINC00001022
  -MTS-   02131516462D 0   0.00000     0.00000     0

 18 19  0  0  0  0  0  0  0  0999 V2000
    8.3132    1.9978    0.0000 N   0  0  0  0  0  0  0  0  0  0  0  0
    7.4477    1.4969    0.0000 S   0  0  0  0  0  0  0  0  0  0  0  0
    7.9485    0.6314    0.0000 O   0  0  0  0  0  0  0  0  0  0  0  0
    6.9468    2.3625    0.0000 O   0  0  0  0  0  0  0  0  0  0  0  0
    6.5821    0.9961    0.0000 C   0  0  0  0  0  0  0  0  0  0  0  0
    5.7121    1.4961    0.0000 C   0  0  0  0  0  0  0  0  0  0  0  0
    4.8521    0.9961    0.0000 C   0  0  0  0  0  0  0  0  0  0  0  0
    4.8521   -0.0039    0.0000 C   0  0  0  0  0  0  0  0  0  0  0  0
    3.9854   -0.5026    0.0000 N   0  0  0  0  0  0  0  0  0  0  0  0
    3.1201   -0.0013    0.0000 C   0  0  0  0  0  0  0  0  0  0  0  0
    2.2533   -0.5000    0.0000 C   0  0  0  0  0  0  0  0  0  0  0  0
    1.3846    0.0022    0.0000 C   0  0  0  0  0  0  0  0  0  0  0  0
    0.5233   -0.4957    0.0000 C   0  0  0  0  0  0  0  0  0  0  0  0
    0.5208   -1.4956    0.0000 C   0  0  0  0  0  0  0  0  0  0  0  0
    1.3796   -1.9978    0.0000 C   0  0  0  0  0  0  0  0  0  0  0  0
    2.2508   -1.5000    0.0000 C   0  0  0  0  0  0  0  0  0  0  0  0
    5.7121   -0.5039    0.0000 C   0  0  0  0  0  0  0  0  0  0  0  0
    6.5821   -0.0039    0.0000 C   0  0  0  0  0  0  0  0  0  0  0  0
  1  2  1  0  0  0  0
  2  3  2  0  0  0  0
  2  4  2  0  0  0  0
  2  5  1  0  0  0  0
  5  6  2  0  0  0  0
  6  7  1  0  0  0  0
  7  8  2  0  0  0  0
  8  9  1  0  0  0  0
  9 10  1  0  0  0  0
 10 11  1  0  0  0  0
 11 12  2  0  0  0  0
 12 13  1  0  0  0  0
 13 14  2  0  0  0  0
 14 15  1  0  0  0  0
 15 16  2  0  0  0  0
 16 11  1  0  0  0  0
  8 17  1  0  0  0  0
 17 18  2  0  0  0  0
 18  5  1  0  0  0  0
M  END
>  <EXTREG>  (ZINC00001022)
ZINC00001022

>  <LOGBIO>
2.5000

$$$$
ZINC00002051
  -MTS-   02131516462D 0   0.00000     0.00000     0

 13 13  0  0  0  0  0  0  0  0999 V2000
    5.7154    0.3000    0.0000 C   0  0  0  0  0  0  0  0  0  0  0  0
    4.8456    0.8005    0.0000 C   0  0  0  0  0  0  0  0  0  0  0  0
    4.8436    1.8005    0.0000 O   0  0  0  0  0  0  0  0  0  0  0  0
    3.9854    0.3009    0.0000 N   0  0  0  0  0  0  0  0  0  0  0  0
    3.1156    0.8013    0.0000 C   0  0  0  0  0  0  0  0  0  0  0  0
    3.1151    1.7960    0.0000 O   0  0  0  0  0  0  0  0  0  0  0  0
    2.2501    0.3004    0.0000 C   0  0  0  0  0  0  0  0  0  0  0  0
    1.3801    0.8004    0.0000 C   0  0  0  0  0  0  0  0  0  0  0  0
    0.5201    0.3004    0.0000 C   0  0  0  0  0  0  0  0  0  0  0  0
    0.5201   -0.6996    0.0000 C   0  0  0  0  0  0  0  0  0  0  0  0
    1.3801   -1.1996    0.0000 C   0  0  0  0  0  0  0  0  0  0  0  0
    2.2501   -0.6996    0.0000 C   0  0  0  0  0  0  0  0  0  0  0  0
    3.1156   -1.2005    0.0000 O   0  0  0  0  0  0  0  0  0  0  0  0
  1  2  1  0  0  0  0
  2  3  2  0  0  0  0
  2  4  1  0  0  0  0
  4  5  1  0  0  0  0
  5  6  2  0  0  0  0
  5  7  1  0  0  0  0
  7  8  2  0  0  0  0
  8  9  1  0  0  0  0
  9 10  2  0  0  0  0
 10 11  1  0  0  0  0
 11 12  2  0  0  0  0
 12  7  1  0  0  0  0
 12 13  1  0  0  0  0
M  END
>  <EXTREG>  (ZINC00002051)
ZINC00002051

>  <LOGBIO>
2.5000

$$$$
ZINC00006065
  -MTS-   02131516462D 0   0.00000     0.00000     0

 11 12  0  0  0  0  0  0  0  0999 V2000
    4.0750   -1.2316    0.0000 C   0  0  0  0  0  0  0  0  0  0  0  0
    3.4865   -0.4231    0.0000 N   0  0  0  0  0  0  0  0  0  0  0  0
    3.7965    0.5369    0.0000 N   0  0  0  0  0  0  0  0  0  0  0  0
    2.9865    1.1169    0.0000 C   0  0  0  0  0  0  0  0  0  0  0  0
    2.1765    0.5369    0.0000 C   0  0  0  0  0  0  0  0  0  0  0  0
    1.1973    0.7396    0.0000 C   0  0  0  0  0  0  0  0  0  0  0  0
    0.8852    1.6897    0.0000 O   0  0  0  0  0  0  0  0  0  0  0  0
    0.5291   -0.0043    0.0000 C   0  0  0  0  0  0  0  0  0  0  0  0
    0.8422   -0.9577    0.0000 C   0  0  0  0  0  0  0  0  0  0  0  0
    1.8161   -1.1604    0.0000 C   0  0  0  0  0  0  0  0  0  0  0  0
    2.4865   -0.4231    0.0000 C   0  0  0  0  0  0  0  0  0  0  0  0
  1  2  1  0  0  0  0
  2  3  1  0  0  0  0
  3  4  2  0  0  0  0
  4  5  1  0  0  0  0
  5  6  1  0  0  0  0
  6  7  2  0  0  0  0
  6  8  1  0  0  0  0
  8  9  1  0  0  0  0
  9 10  1  0  0  0  0
 10 11  1  0  0  0  0
 11  2  1  0  0  0  0
 11  5  2  0  0  0  0
M  END
>  <EXTREG>  (ZINC00006065)
ZINC00006065

>  <LOGBIO>
2.5000

$$$$
ZINC00010405
  -MTS-   02131516462D 0   0.00000     0.00000     0

 15 16  0  0  0  0  0  0  0  0999 V2000
    4.9440    0.1431    0.0000 O   0  0  0  0  0  0  0  0  0  0  0  0
    4.3555    0.9516    0.0000 C   0  0  0  0  0  0  0  0  0  0  0  0
    4.6655    1.9116    0.0000 C   0  0  0  0  0  0  0  0  0  0  0  0
    3.8555    2.4916    0.0000 C   0  0  0  0  0  0  0  0  0  0  0  0
    3.0455    1.9116    0.0000 C   0  0  0  0  0  0  0  0  0  0  0  0
    3.3555    0.9516    0.0000 N   0  0  0  0  0  0  0  0  0  0  0  0
    2.7670    0.1431    0.0000 S   0  0  0  0  0  0  0  0  0  0  0  0
    3.5755   -0.4454    0.0000 O   0  0  0  0  0  0  0  0  0  0  0  0
    1.9585    0.7316    0.0000 O   0  0  0  0  0  0  0  0  0  0  0  0
    2.1785   -0.6654    0.0000 C   0  0  0  0  0  0  0  0  0  0  0  0
    1.1805   -0.5606    0.0000 C   0  0  0  0  0  0  0  0  0  0  0  0
    0.5967   -1.3660    0.0000 C   0  0  0  0  0  0  0  0  0  0  0  0
    1.0017   -2.2803    0.0000 C   0  0  0  0  0  0  0  0  0  0  0  0
    1.9905   -2.3892    0.0000 C   0  0  0  0  0  0  0  0  0  0  0  0
    2.5835   -1.5797    0.0000 C   0  0  0  0  0  0  0  0  0  0  0  0
  1  2  2  0  0  0  0
  2  3  1  0  0  0  0
  3  4  1  0  0  0  0
  4  5  1  0  0  0  0
  5  6  1  0  0  0  0
  6  2  1  0  0  0  0
  6  7  1  0  0  0  0
  7  8  2  0  0  0  0
  7  9  2  0  0  0  0
  7 10  1  0  0  0  0
 10 11  2  0  0  0  0
 11 12  1  0  0  0  0
 12 13  2  0  0  0  0
 13 14  1  0  0  0  0
 14 15  2  0  0  0  0
 15 10  1  0  0  0  0
M  END
>  <EXTREG>  (ZINC00010405)
ZINC00010405

>  <LOGBIO>
2.5000

$$$$
ZINC00021790
  -MTS-   02131516462D 0   0.00000     0.00000     0

 14 14  0  0  0  0  0  0  0  0999 V2000
    5.7215   -0.8419    0.0000 C   0  0  0  0  0  0  0  0  0  0  0  0
    4.8517   -0.3415    0.0000 C   0  0  0  0  0  0  0  0  0  0  0  0
    4.8512    0.6533    0.0000 O   0  0  0  0  0  0  0  0  0  0  0  0
    3.9815    1.1537    0.0000 C   0  0  0  0  0  0  0  0  0  0  0  0
    3.9810    2.1485    0.0000 O   0  0  0  0  0  0  0  0  0  0  0  0
    3.1159    0.6528    0.0000 C   0  0  0  0  0  0  0  0  0  0  0  0
    2.2459    1.1528    0.0000 C   0  0  0  0  0  0  0  0  0  0  0  0
    1.3859    0.6528    0.0000 C   0  0  0  0  0  0  0  0  0  0  0  0
    0.5192    1.1515    0.0000 O   0  0  0  0  0  0  0  0  0  0  0  0
    1.3859   -0.3472    0.0000 C   0  0  0  0  0  0  0  0  0  0  0  0
    0.5192   -0.8459    0.0000 O   0  0  0  0  0  0  0  0  0  0  0  0
    2.2459   -0.8472    0.0000 C   0  0  0  0  0  0  0  0  0  0  0  0
    2.2434   -1.8472    0.0000 O   0  0  0  0  0  0  0  0  0  0  0  0
    3.1159   -0.3472    0.0000 C   0  0  0  0  0  0  0  0  0  0  0  0
  1  2  1  0  0  0  0
  2  3  1  0  0  0  0
  3  4  1  0  0  0  0
  4  5  2  0  0  0  0
  4  6  1  0  0  0  0
  6  7  2  0  0  0  0
  7  8  1  0  0  0  0
  8  9  1  0  0  0  0
  8 10  2  0  0  0  0
 10 11  1  0  0  0  0
 10 12  1  0  0  0  0
 12 13  1  0  0  0  0
 12 14  2  0  0  0  0
 14  6  1  0  0  0  0
M  END
>  <EXTREG>  (ZINC00021790)
ZINC00021790

>  <LOGBIO>
2.5000

$$$$
ZINC00028265
  -MTS-   02131516462D 0   0.00000     0.00000     0

 25 27  0  0  0  0  0  0  0  0999 V2000
    4.2308   -4.6221    0.0000 C   0  0  0  0  0  0  0  0  0  0  0  0
    4.7238   -3.7521    0.0000 C   0  0  0  0  0  0  0  0  0  0  0  0
    5.7272   -3.7430    0.0000 C   0  0  0  0  0  0  0  0  0  0  0  0
    6.2159   -2.8765    0.0000 C   0  0  0  0  0  0  0  0  0  0  0  0
    7.2159   -2.8680    0.0000 C   0  0  0  0  0  0  0  0  0  0  0  0
    5.7098   -2.0140    0.0000 C   0  0  0  0  0  0  0  0  0  0  0  0
    4.7150   -2.0180    0.0000 C   0  0  0  0  0  0  0  0  0  0  0  0
    4.2111   -1.1543    0.0000 C   0  0  0  0  0  0  0  0  0  0  0  0
    3.0077   -1.1598    0.0000 N   0  3  0  0  0  0  0  0  0  0  0  0
    2.0693   -1.5054    0.0000 C   0  0  0  0  0  0  0  0  0  0  0  0
    3.1854   -2.1438    0.0000 C   0  0  0  0  0  0  0  0  0  0  0  0
    2.5073   -0.3000    0.0000 C   0  0  0  0  0  0  0  0  0  0  0  0
    1.5038   -0.3046    0.0000 C   0  0  0  0  0  0  0  0  0  0  0  0
    1.0034    0.5552    0.0000 C   0  0  0  0  0  0  0  0  0  0  0  0
    0.0000    0.5507    0.0000 O   0  0  0  0  0  0  0  0  0  0  0  0
    1.4999    1.4232    0.0000 C   0  0  0  0  0  0  0  0  0  0  0  0
    2.5034    1.4283    0.0000 C   0  0  0  0  0  0  0  0  0  0  0  0
    2.9955    2.2928    0.0000 C   0  0  0  0  0  0  0  0  0  0  0  0
    2.4955    3.1573    0.0000 C   0  0  0  0  0  0  0  0  0  0  0  0
    2.8055    4.1173    0.0000 O   0  0  0  0  0  0  0  0  0  0  0  0
    1.9955    4.6973    0.0000 C   0  0  0  0  0  0  0  0  0  0  0  0
    1.1855    4.1173    0.0000 O   0  0  0  0  0  0  0  0  0  0  0  0
    1.4955    3.1573    0.0000 C   0  0  0  0  0  0  0  0  0  0  0  0
    0.9973    2.2877    0.0000 C   0  0  0  0  0  0  0  0  0  0  0  0
    4.2177   -2.8896    0.0000 C   0  0  0  0  0  0  0  0  0  0  0  0
  1  2  1  0  0  0  0
  2  3  2  0  0  0  0
  3  4  1  0  0  0  0
  4  5  1  0  0  0  0
  4  6  2  0  0  0  0
  6  7  1  0  0  0  0
  7  8  1  0  0  0  0
  8  9  1  0  0  0  0
  9 10  1  0  0  0  0
  9 11  1  0  0  0  0
  9 12  1  0  0  0  0
 12 13  1  0  0  0  0
 13 14  1  0  0  0  0
 14 15  2  0  0  0  0
 14 16  1  0  0  0  0
 16 17  2  0  0  0  0
 17 18  1  0  0  0  0
 18 19  2  0  0  0  0
 19 20  1  0  0  0  0
 20 21  1  0  0  0  0
 21 22  1  0  0  0  0
 22 23  1  0  0  0  0
 23 19  1  0  0  0  0
 23 24  2  0  0  0  0
 24 16  1  0  0  0  0
  7 25  2  0  0  0  0
 25  2  1  0  0  0  0
M  CHG  1   9   1
M  END
>  <EXTREG>  (ZINC00028265)
ZINC00028265

>  <LOGBIO>
2.5000

$$$$
ZINC00029269
  -MTS-   02131516462D 0   0.00000     0.00000     0

 20 21  0  0  0  0  0  0  0  0999 V2000
    3.9811    3.6196    0.0000 F   0  0  0  0  0  0  0  0  0  0  0  0
    3.1156    3.1187    0.0000 C   0  0  0  0  0  0  0  0  0  0  0  0
    3.6165    2.2532    0.0000 F   0  0  0  0  0  0  0  0  0  0  0  0
    2.6147    3.9843    0.0000 F   0  0  0  0  0  0  0  0  0  0  0  0
    2.2501    2.6179    0.0000 C   0  0  0  0  0  0  0  0  0  0  0  0
    1.3801    3.1179    0.0000 C   0  0  0  0  0  0  0  0  0  0  0  0
    0.5201    2.6179    0.0000 C   0  0  0  0  0  0  0  0  0  0  0  0
    0.5201    1.6179    0.0000 C   0  0  0  0  0  0  0  0  0  0  0  0
    1.3801    1.1179    0.0000 C   0  0  0  0  0  0  0  0  0  0  0  0
    2.2501    1.6179    0.0000 C   0  0  0  0  0  0  0  0  0  0  0  0
    3.1156    1.1170    0.0000 N   0  0  0  0  0  0  0  0  0  0  0  0
    3.1146    0.1136    0.0000 C   0  0  0  0  0  0  0  0  0  0  0  0
    3.9761   -0.3838    0.0000 O   0  0  0  0  0  0  0  0  0  0  0  0
    2.2483   -0.3860    0.0000 C   0  0  0  0  0  0  0  0  0  0  0  0
    2.2479   -1.3860    0.0000 C   0  0  0  0  0  0  0  0  0  0  0  0
    3.1162   -1.8890    0.0000 C   0  0  0  0  0  0  0  0  0  0  0  0
    3.1137   -2.8838    0.0000 C   0  0  0  0  0  0  0  0  0  0  0  0
    2.2479   -3.3843    0.0000 C   0  0  0  0  0  0  0  0  0  0  0  0
    1.3846   -2.8899    0.0000 C   0  0  0  0  0  0  0  0  0  0  0  0
    1.3821   -1.8865    0.0000 C   0  0  0  0  0  0  0  0  0  0  0  0
  1  2  1  0  0  0  0
  2  3  1  0  0  0  0
  2  4  1  0  0  0  0
  2  5  1  0  0  0  0
  5  6  2  0  0  0  0
  6  7  1  0  0  0  0
  7  8  2  0  0  0  0
  8  9  1  0  0  0  0
  9 10  2  0  0  0  0
 10  5  1  0  0  0  0
 10 11  1  0  0  0  0
 11 12  1  0  0  0  0
 12 13  2  0  0  0  0
 12 14  1  0  0  0  0
 14 15  1  0  0  0  0
 15 16  2  0  0  0  0
 16 17  1  0  0  0  0
 17 18  2  0  0  0  0
 18 19  1  0  0  0  0
 19 20  2  0  0  0  0
 20 15  1  0  0  0  0
M  END
>  <EXTREG>  (ZINC00029269)
ZINC00029269

>  <LOGBIO>
2.5000

$$$$
ZINC00031314
  -MTS-   02131516462D 0   0.00000     0.00000     0

 14 14  0  0  0  0  0  0  0  0999 V2000
    2.5930    2.2380    0.0000 C   0  0  0  0  0  0  0  0  0  0  0  0
    3.4628    1.7376    0.0000 O   0  0  0  0  0  0  0  0  0  0  0  0
    3.4632    0.7428    0.0000 C   0  0  0  0  0  0  0  0  0  0  0  0
    4.3330    0.2424    0.0000 O   0  0  0  0  0  0  0  0  0  0  0  0
    2.5977    0.2419    0.0000 C   0  0  0  0  0  0  0  0  0  0  0  0
    1.7277    0.7419    0.0000 C   0  0  0  0  0  0  0  0  0  0  0  0
    0.8677    0.2419    0.0000 C   0  0  0  0  0  0  0  0  0  0  0  0
    0.8677   -0.7581    0.0000 C   0  0  0  0  0  0  0  0  0  0  0  0
    0.0009   -1.2567    0.0000 O   0  0  0  0  0  0  0  0  0  0  0  0
    1.7277   -1.2581    0.0000 C   0  0  0  0  0  0  0  0  0  0  0  0
    2.5977   -0.7581    0.0000 C   0  0  0  0  0  0  0  0  0  0  0  0
    1.7252   -2.2581    0.0000 N   0  3  0  0  0  0  0  0  0  0  0  0
    0.8552   -2.7581    0.0000 O   0  5  0  0  0  0  0  0  0  0  0  0
    2.5852   -2.7581    0.0000 O   0  0  0  0  0  0  0  0  0  0  0  0
  1  2  1  0  0  0  0
  2  3  1  0  0  0  0
  3  4  2  0  0  0  0
  3  5  1  0  0  0  0
  5  6  2  0  0  0  0
  6  7  1  0  0  0  0
  7  8  2  0  0  0  0
  8  9  1  0  0  0  0
  8 10  1  0  0  0  0
 10 11  2  0  0  0  0
 11  5  1  0  0  0  0
 10 12  1  0  0  0  0
 12 13  1  0  0  0  0
 12 14  2  0  0  0  0
M  CHG  2  12   1  13  -1
M  END
>  <EXTREG>  (ZINC00031314)
ZINC00031314

>  <LOGBIO>
2.5000

$$$$
ZINC00033322
  -MTS-   02131516462D 0   0.00000     0.00000     0

 22 23  0  0  0  0  0  0  0  0999 V2000
    4.8497    3.5004    0.0000 C   0  0  0  0  0  0  0  0  0  0  0  0
    4.8507    2.5004    0.0000 O   0  0  0  0  0  0  0  0  0  0  0  0
    3.9852    1.9995    0.0000 C   0  0  0  0  0  0  0  0  0  0  0  0
    3.1152    2.4995    0.0000 C   0  0  0  0  0  0  0  0  0  0  0  0
    2.2552    1.9995    0.0000 C   0  0  0  0  0  0  0  0  0  0  0  0
    2.2552    0.9995    0.0000 C   0  0  0  0  0  0  0  0  0  0  0  0
    3.1152    0.4995    0.0000 C   0  0  0  0  0  0  0  0  0  0  0  0
    3.9852    0.9995    0.0000 C   0  0  0  0  0  0  0  0  0  0  0  0
    4.8507    0.4987    0.0000 S   0  0  0  0  0  0  0  0  0  0  0  0
    5.3516    1.3642    0.0000 O   0  0  0  0  0  0  0  0  0  0  0  0
    4.3499   -0.3669    0.0000 O   0  0  0  0  0  0  0  0  0  0  0  0
    5.7163   -0.0022    0.0000 N   0  0  0  0  0  0  0  0  0  0  0  0
    5.7152   -1.1022    0.0000 C   0  0  0  0  0  0  0  0  0  0  0  0
    4.8462   -1.6039    0.0000 C   0  0  0  0  0  0  0  0  0  0  0  0
    4.8472   -2.5987    0.0000 C   0  0  0  0  0  0  0  0  0  0  0  0
    5.7122   -3.1004    0.0000 C   0  0  0  0  0  0  0  0  0  0  0  0
    5.7087   -4.1004    0.0000 F   0  0  0  0  0  0  0  0  0  0  0  0
    6.5762   -2.6073    0.0000 C   0  0  0  0  0  0  0  0  0  0  0  0
    6.5802   -1.6039    0.0000 C   0  0  0  0  0  0  0  0  0  0  0  0
    1.3884    0.5008    0.0000 C   0  0  0  0  0  0  0  0  0  0  0  0
    0.5199    1.0034    0.0000 O   0  0  0  0  0  0  0  0  0  0  0  0
    1.3864   -0.4939    0.0000 O   0  0  0  0  0  0  0  0  0  0  0  0
  1  2  1  0  0  0  0
  2  3  1  0  0  0  0
  3  4  2  0  0  0  0
  4  5  1  0  0  0  0
  5  6  2  0  0  0  0
  6  7  1  0  0  0  0
  7  8  2  0  0  0  0
  8  3  1  0  0  0  0
  8  9  1  0  0  0  0
  9 10  2  0  0  0  0
  9 11  2  0  0  0  0
  9 12  1  0  0  0  0
 12 13  1  0  0  0  0
 13 14  2  0  0  0  0
 14 15  1  0  0  0  0
 15 16  2  0  0  0  0
 16 17  1  0  0  0  0
 16 18  1  0  0  0  0
 18 19  2  0  0  0  0
 19 13  1  0  0  0  0
  6 20  1  0  0  0  0
 20 21  1  0  0  0  0
 20 22  2  0  0  0  0
M  END
>  <EXTREG>  (ZINC00033322)
ZINC00033322

>  <LOGBIO>
2.5000

$$$$
ZINC00033798
  -MTS-   02131516462D 0   0.00000     0.00000     0

 24 26  0  0  1  0  0  0  0  0999 V2000
    3.2833   -1.5520    0.0000 Cl  0  0  0  0  0  0  0  0  0  0  0  0
    2.7628   -1.8505    0.0000 C   0  0  0  0  0  0  0  0  0  0  0  0
    2.7588   -2.8539    0.0000 C   0  0  0  0  0  0  0  0  0  0  0  0
    1.8948   -3.3470    0.0000 C   0  0  0  0  0  0  0  0  0  0  0  0
    1.0298   -2.8453    0.0000 C   0  0  0  0  0  0  0  0  0  0  0  0
    1.0287   -1.8505    0.0000 C   0  0  0  0  0  0  0  0  0  0  0  0
    0.1625   -1.3509    0.0000 Cl  0  0  0  0  0  0  0  0  0  0  0  0
    1.8978   -1.3487    0.0000 C   0  0  0  0  0  0  0  0  0  0  0  0
    1.8989   -0.1487    0.0000 C   0  0  0  0  0  0  0  0  0  0  0  0
    2.7655    0.3504    0.0000 N   0  0  0  0  0  0  0  0  0  0  0  0
    3.6345   -0.1513    0.0000 C   0  0  0  0  0  0  0  0  0  0  0  0
    4.4955    0.3470    0.0000 C   0  0  0  0  0  0  0  0  0  0  0  0
    4.4974    1.3470    0.0000 C   0  0  0  0  0  0  0  0  0  0  0  0
    5.3684    1.8452    0.0000 C   0  0  0  0  0  0  0  0  0  0  0  0
    5.3704    2.8452    0.0000 C   0  0  0  0  0  0  0  0  0  0  0  0
    4.5014    3.3470    0.0000 C   0  0  0  0  0  0  0  0  0  0  0  0
    3.6404    2.8487    0.0000 C   0  0  0  0  0  0  0  0  0  0  0  0
    3.6384    1.8487    0.0000 C   0  0  0  0  0  0  0  0  0  0  0  0
    2.7674    1.3504    0.0000 C   0  0  2  0  0  0  0  0  0  0  0  0
    1.7300    1.9535    0.0000 C   0  0  0  0  0  0  0  0  0  0  0  0
    0.8595    1.4543    0.0000 N   0  3  0  0  0  0  0  0  0  0  0  0
    0.0000    1.9552    0.0000 O   0  5  0  0  0  0  0  0  0  0  0  0
    0.8574    0.8543    0.0000 O   0  0  0  0  0  0  0  0  0  0  0  0
    2.7695    1.9504    0.0000 H   0  0  0  0  0  0  0  0  0  0  0  0
  1  2  1  0  0  0  0
  2  3  2  0  0  0  0
  3  4  1  0  0  0  0
  4  5  2  0  0  0  0
  5  6  1  0  0  0  0
  6  7  1  0  0  0  0
  6  8  2  0  0  0  0
  8  2  1  0  0  0  0
  8  9  1  0  0  0  0
  9 10  1  0  0  0  0
 10 11  1  0  0  0  0
 11 12  2  0  0  0  0
 12 13  1  0  0  0  0
 13 14  1  0  0  0  0
 14 15  2  0  0  0  0
 15 16  1  0  0  0  0
 16 17  2  0  0  0  0
 17 18  1  0  0  0  0
 18 13  2  0  0  0  0
 18 19  1  0  0  0  0
 19 24  1  6  0  0  0
 19 10  1  0  0  0  0
 19 20  1  1  0  0  0
 20 21  1  0  0  0  0
 21 22  1  0  0  0  0
 21 23  2  0  0  0  0
M  CHG  2  21   1  22  -1
M  END
>  <EXTREG>  (ZINC00033798)
ZINC00033798

>  <LOGBIO>
2.5000

$$$$
ZINC00034238
  -MTS-   02131516462D 0   0.00000     0.00000     0

 18 20  0  0  1  0  0  0  0  0999 V2000
    2.1171   -3.0058    0.0000 C   0  0  0  0  0  0  0  0  0  0  0  0
    3.1171   -2.9986    0.0000 O   0  0  0  0  0  0  0  0  0  0  0  0
    3.6108   -2.1290    0.0000 C   0  0  0  0  0  0  0  0  0  0  0  0
    4.6142   -2.1190    0.0000 C   0  0  0  0  0  0  0  0  0  0  0  0
    5.1021   -1.2520    0.0000 C   0  0  0  0  0  0  0  0  0  0  0  0
    4.5951   -0.3900    0.0000 C   0  0  0  0  0  0  0  0  0  0  0  0
    3.5982   -0.3988    0.0000 C   0  0  0  0  0  0  0  0  0  0  0  0
    3.0982    0.4657    0.0000 C   0  0  0  0  0  0  0  0  0  0  0  0
    3.4082    1.4257    0.0000 S   0  0  0  0  0  0  0  0  0  0  0  0
    2.5982    2.0057    0.0000 C   0  0  2  0  0  0  0  0  0  0  0  0
    2.5982    3.0057    0.0000 C   0  0  0  0  0  0  0  0  0  0  0  0
    1.7882    1.4257    0.0000 C   0  0  0  0  0  0  0  0  0  0  0  0
    2.0982    0.4657    0.0000 C   0  0  0  0  0  0  0  0  0  0  0  0
    1.6000   -0.4038    0.0000 C   0  0  0  0  0  0  0  0  0  0  0  0
    0.6000   -0.4070    0.0000 C   0  0  0  0  0  0  0  0  0  0  0  0
    2.1026   -1.2683    0.0000 N   0  0  0  0  0  0  0  0  0  0  0  0
    3.1060   -1.2633    0.0000 C   0  0  0  0  0  0  0  0  0  0  0  0
    3.1319    2.2800    0.0000 H   0  0  0  0  0  0  0  0  0  0  0  0
  1  2  1  0  0  0  0
  2  3  1  0  0  0  0
  3  4  2  0  0  0  0
  4  5  1  0  0  0  0
  5  6  2  0  0  0  0
  6  7  1  0  0  0  0
  7  8  1  0  0  0  0
  8  9  1  0  0  0  0
  9 10  1  0  0  0  0
 10 18  1  6  0  0  0
 10 11  1  1  0  0  0
 10 12  1  0  0  0  0
 12 13  1  0  0  0  0
 13  8  2  0  0  0  0
 13 14  1  0  0  0  0
 14 15  1  0  0  0  0
 14 16  2  0  0  0  0
 16 17  1  0  0  0  0
 17  3  1  0  0  0  0
 17  7  2  0  0  0  0
M  END
>  <EXTREG>  (ZINC00034238)
ZINC00034238

>  <LOGBIO>
2.5000

$$$$
ZINC00035122
  -MTS-   02131516462D 0   0.00000     0.00000     0

 16 16  0  0  0  0  0  0  0  0999 V2000
    3.7738   -1.6454    0.0000 C   0  0  0  0  0  0  0  0  0  0  0  0
    4.7719   -1.5412    0.0000 C   0  0  0  0  0  0  0  0  0  0  0  0
    5.7422   -1.7831    0.0000 C   0  0  0  0  0  0  0  0  0  0  0  0
    4.7018   -2.5387    0.0000 C   0  0  0  0  0  0  0  0  0  0  0  0
    5.1761   -0.6322    0.0000 N   0  0  0  0  0  0  0  0  0  0  0  0
    4.5852    0.1787    0.0000 C   0  0  0  0  0  0  0  0  0  0  0  0
    4.9894    1.0877    0.0000 O   0  0  0  0  0  0  0  0  0  0  0  0
    3.5907    0.0733    0.0000 C   0  0  0  0  0  0  0  0  0  0  0  0
    3.0022    0.8818    0.0000 N   0  0  0  0  0  0  0  0  0  0  0  0
    3.3122    1.8418    0.0000 C   0  0  0  0  0  0  0  0  0  0  0  0
    2.5022    2.4218    0.0000 N   0  0  0  0  0  0  0  0  0  0  0  0
    1.6922    1.8418    0.0000 C   0  0  0  0  0  0  0  0  0  0  0  0
    2.0022    0.8818    0.0000 N   0  0  0  0  0  0  0  0  0  0  0  0
    0.7425    2.1549    0.0000 N   0  3  0  0  0  0  0  0  0  0  0  0
    0.5376    3.1372    0.0000 O   0  5  0  0  0  0  0  0  0  0  0  0
    0.0000    1.4929    0.0000 O   0  0  0  0  0  0  0  0  0  0  0  0
  1  2  1  0  0  0  0
  2  3  1  0  0  0  0
  2  4  1  0  0  0  0
  2  5  1  0  0  0  0
  5  6  1  0  0  0  0
  6  7  2  0  0  0  0
  6  8  1  0  0  0  0
  8  9  1  0  0  0  0
  9 10  1  0  0  0  0
 10 11  2  0  0  0  0
 11 12  1  0  0  0  0
 12 13  2  0  0  0  0
 13  9  1  0  0  0  0
 12 14  1  0  0  0  0
 14 15  1  0  0  0  0
 14 16  2  0  0  0  0
M  CHG  2  14   1  15  -1
M  END
>  <EXTREG>  (ZINC00035122)
ZINC00035122

>  <LOGBIO>
2.5000

$$$$
ZINC00036419
  -MTS-   02131516462D 0   0.00000     0.00000     0

 17 18  0  0  1  0  0  0  0  0999 V2000
    4.9082   -2.1648    0.0000 C   0  0  0  0  0  0  0  0  0  0  0  0
    5.3150   -1.2475    0.0000 C   0  0  0  0  0  0  0  0  0  0  0  0
    6.3043   -1.1432    0.0000 C   0  0  0  0  0  0  0  0  0  0  0  0
    4.7265   -0.4390    0.0000 C   0  0  1  0  0  0  0  0  0  0  0  0
    5.0365    0.5210    0.0000 N   0  0  0  0  0  0  0  0  0  0  0  0
    4.2265    1.1010    0.0000 C   0  0  0  0  0  0  0  0  0  0  0  0
    4.2265    2.1010    0.0000 O   0  0  0  0  0  0  0  0  0  0  0  0
    3.4165    0.5210    0.0000 N   0  0  0  0  0  0  0  0  0  0  0  0
    3.7265   -0.4390    0.0000 C   0  0  0  0  0  0  0  0  0  0  0  0
    3.1379   -1.2475    0.0000 O   0  0  0  0  0  0  0  0  0  0  0  0
    2.4668    0.8341    0.0000 C   0  0  0  0  0  0  0  0  0  0  0  0
    2.2614    1.8163    0.0000 C   0  0  0  0  0  0  0  0  0  0  0  0
    1.3161    2.1259    0.0000 C   0  0  0  0  0  0  0  0  0  0  0  0
    0.5693    1.4608    0.0000 C   0  0  0  0  0  0  0  0  0  0  0  0
    0.7680    0.4860    0.0000 C   0  0  0  0  0  0  0  0  0  0  0  0
    1.7201    0.1690    0.0000 C   0  0  0  0  0  0  0  0  0  0  0  0
    5.3190   -0.3444    0.0000 H   0  0  0  0  0  0  0  0  0  0  0  0
  1  2  1  0  0  0  0
  2  3  1  0  0  0  0
  4  2  1  6  0  0  0
  4 17  1  1  0  0  0
  4  5  1  0  0  0  0
  5  6  1  0  0  0  0
  6  7  2  0  0  0  0
  6  8  1  0  0  0  0
  8  9  1  0  0  0  0
  9  4  1  0  0  0  0
  9 10  2  0  0  0  0
  8 11  1  0  0  0  0
 11 12  2  0  0  0  0
 12 13  1  0  0  0  0
 13 14  2  0  0  0  0
 14 15  1  0  0  0  0
 15 16  2  0  0  0  0
 16 11  1  0  0  0  0
M  END
>  <EXTREG>  (ZINC00036419)
ZINC00036419

>  <LOGBIO>
2.5000

$$$$
ZINC00037186
  -MTS-   02131516462D 0   0.00000     0.00000     0

 18 19  0  0  0  0  0  0  0  0999 V2000
    6.6691   -1.6241    0.0000 C   0  0  0  0  0  0  0  0  0  0  0  0
    6.0806   -0.8157    0.0000 N   0  0  0  0  0  0  0  0  0  0  0  0
    6.3906    0.1443    0.0000 C   0  0  0  0  0  0  0  0  0  0  0  0
    5.5806    0.7243    0.0000 C   0  0  0  0  0  0  0  0  0  0  0  0
    4.7706    0.1443    0.0000 C   0  0  0  0  0  0  0  0  0  0  0  0
    5.0806   -0.8157    0.0000 N   0  0  0  0  0  0  0  0  0  0  0  0
    3.8209    0.4575    0.0000 C   0  0  0  0  0  0  0  0  0  0  0  0
    3.6172    1.4366    0.0000 O   0  0  0  0  0  0  0  0  0  0  0  0
    3.0748   -0.2084    0.0000 N   0  0  0  0  0  0  0  0  0  0  0  0
    2.0888    0.0048    0.0000 N   0  0  0  0  0  0  0  0  0  0  0  0
    1.5921   -0.8588    0.0000 C   0  0  0  0  0  0  0  0  0  0  0  0
    0.5970   -0.9581    0.0000 C   0  0  0  0  0  0  0  0  0  0  0  0
    2.2497   -1.6072    0.0000 C   0  0  0  0  0  0  0  0  0  0  0  0
    3.1741   -1.2034    0.0000 C   0  0  0  0  0  0  0  0  0  0  0  0
    4.0371   -1.7088    0.0000 C   0  0  0  0  0  0  0  0  0  0  0  0
    5.5806    1.7243    0.0000 N   0  3  0  0  0  0  0  0  0  0  0  0
    6.4493    2.2265    0.0000 O   0  5  0  0  0  0  0  0  0  0  0  0
    4.7193    2.2222    0.0000 O   0  0  0  0  0  0  0  0  0  0  0  0
  1  2  1  0  0  0  0
  2  3  1  0  0  0  0
  3  4  2  0  0  0  0
  4  5  1  0  0  0  0
  5  6  2  0  0  0  0
  6  2  1  0  0  0  0
  5  7  1  0  0  0  0
  7  8  2  0  0  0  0
  7  9  1  0  0  0  0
  9 10  1  0  0  0  0
 10 11  2  0  0  0  0
 11 12  1  0  0  0  0
 11 13  1  0  0  0  0
 13 14  2  0  0  0  0
 14  9  1  0  0  0  0
 14 15  1  0  0  0  0
  4 16  1  0  0  0  0
 16 17  1  0  0  0  0
 16 18  2  0  0  0  0
M  CHG  2  16   1  17  -1
M  END
>  <EXTREG>  (ZINC00037186)
ZINC00037186

>  <LOGBIO>
2.5000

$$$$
ZINC00038028
  -MTS-   02131516462D 0   0.00000     0.00000     0

 11 11  0  0  0  0  0  0  0  0999 V2000
    4.3330    0.3026    0.0000 C   0  0  0  0  0  0  0  0  0  0  0  0
    3.4632    0.8030    0.0000 C   0  0  0  0  0  0  0  0  0  0  0  0
    3.4628    1.7978    0.0000 O   0  0  0  0  0  0  0  0  0  0  0  0
    2.5977    0.3022    0.0000 C   0  0  0  0  0  0  0  0  0  0  0  0
    1.7277    0.8022    0.0000 C   0  0  0  0  0  0  0  0  0  0  0  0
    0.8677    0.3022    0.0000 C   0  0  0  0  0  0  0  0  0  0  0  0
    0.8677   -0.6978    0.0000 C   0  0  0  0  0  0  0  0  0  0  0  0
    0.0009   -1.1965    0.0000 O   0  0  0  0  0  0  0  0  0  0  0  0
    1.7277   -1.1978    0.0000 C   0  0  0  0  0  0  0  0  0  0  0  0
    2.5977   -0.6978    0.0000 C   0  0  0  0  0  0  0  0  0  0  0  0
    3.4632   -1.1987    0.0000 O   0  0  0  0  0  0  0  0  0  0  0  0
  1  2  1  0  0  0  0
  2  3  2  0  0  0  0
  2  4  1  0  0  0  0
  4  5  2  0  0  0  0
  5  6  1  0  0  0  0
  6  7  2  0  0  0  0
  7  8  1  0  0  0  0
  7  9  1  0  0  0  0
  9 10  2  0  0  0  0
 10  4  1  0  0  0  0
 10 11  1  0  0  0  0
M  END
>  <EXTREG>  (ZINC00038028)
ZINC00038028

>  <LOGBIO>
2.5000

$$$$
ZINC00039741
  -MTS-   02131516462D 0   0.00000     0.00000     0

 14 15  0  0  0  0  0  0  0  0999 V2000
    5.8456   -1.1519    0.0000 N   0  0  0  0  0  0  0  0  0  0  0  0
    5.2571   -0.3434    0.0000 C   0  0  0  0  0  0  0  0  0  0  0  0
    5.5671    0.6166    0.0000 N   0  0  0  0  0  0  0  0  0  0  0  0
    4.7571    1.1966    0.0000 N   0  0  0  0  0  0  0  0  0  0  0  0
    3.9471    0.6166    0.0000 C   0  0  0  0  0  0  0  0  0  0  0  0
    4.2571   -0.3434    0.0000 N   0  0  0  0  0  0  0  0  0  0  0  0
    2.9974    0.9298    0.0000 C   0  0  0  0  0  0  0  0  0  0  0  0
    2.7938    1.9088    0.0000 O   0  0  0  0  0  0  0  0  0  0  0  0
    2.2514    0.2639    0.0000 N   0  0  0  0  0  0  0  0  0  0  0  0
    1.2981    0.5772    0.0000 C   0  0  0  0  0  0  0  0  0  0  0  0
    0.5573   -0.0868    0.0000 C   0  0  0  0  0  0  0  0  0  0  0  0
    0.7600   -1.0660    0.0000 C   0  0  0  0  0  0  0  0  0  0  0  0
    1.7034   -1.3813    0.0000 C   0  0  0  0  0  0  0  0  0  0  0  0
    2.4541   -0.7154    0.0000 C   0  0  0  0  0  0  0  0  0  0  0  0
  1  2  1  0  0  0  0
  2  3  1  0  0  0  0
  3  4  1  0  0  0  0
  4  5  2  0  0  0  0
  5  6  1  0  0  0  0
  6  2  2  0  0  0  0
  5  7  1  0  0  0  0
  7  8  2  0  0  0  0
  7  9  1  0  0  0  0
  9 10  1  0  0  0  0
 10 11  1  0  0  0  0
 11 12  1  0  0  0  0
 12 13  1  0  0  0  0
 13 14  1  0  0  0  0
 14  9  1  0  0  0  0
M  END
>  <EXTREG>  (ZINC00039741)
ZINC00039741

>  <LOGBIO>
2.5000

$$$$
ZINC00040300
  -MTS-   02131516462D 0   0.00000     0.00000     0

 18 18  0  0  0  0  0  0  0  0999 V2000
    6.9199    2.7021    0.0000 O   0  0  0  0  0  0  0  0  0  0  0  0
    6.0524    2.1978    0.0000 C   0  0  0  0  0  0  0  0  0  0  0  0
    5.1846    2.6947    0.0000 O   0  0  0  0  0  0  0  0  0  0  0  0
    6.0564    1.2030    0.0000 C   0  0  0  0  0  0  0  0  0  0  0  0
    5.1889    0.6987    0.0000 C   0  0  0  0  0  0  0  0  0  0  0  0
    5.1929   -0.2961    0.0000 C   0  0  0  0  0  0  0  0  0  0  0  0
    4.3254   -0.8004    0.0000 C   0  0  0  0  0  0  0  0  0  0  0  0
    4.3244   -1.8038    0.0000 O   0  0  0  0  0  0  0  0  0  0  0  0
    3.4588   -0.3013    0.0000 N   0  0  0  0  0  0  0  0  0  0  0  0
    2.5933   -0.8021    0.0000 C   0  0  0  0  0  0  0  0  0  0  0  0
    2.5933   -1.8056    0.0000 C   0  0  0  0  0  0  0  0  0  0  0  0
    1.7313   -2.3021    0.0000 C   0  0  0  0  0  0  0  0  0  0  0  0
    1.7318   -3.3021    0.0000 F   0  0  0  0  0  0  0  0  0  0  0  0
    0.8643   -1.8038    0.0000 C   0  0  0  0  0  0  0  0  0  0  0  0
    0.0000   -2.3068    0.0000 F   0  0  0  0  0  0  0  0  0  0  0  0
    0.8593   -0.8090    0.0000 C   0  0  0  0  0  0  0  0  0  0  0  0
    1.7263   -0.3038    0.0000 C   0  0  0  0  0  0  0  0  0  0  0  0
    1.7233    0.6962    0.0000 F   0  0  0  0  0  0  0  0  0  0  0  0
  1  2  1  0  0  0  0
  2  3  2  0  0  0  0
  2  4  1  0  0  0  0
  4  5  1  0  0  0  0
  5  6  1  0  0  0  0
  6  7  1  0  0  0  0
  7  8  2  0  0  0  0
  7  9  1  0  0  0  0
  9 10  1  0  0  0  0
 10 11  2  0  0  0  0
 11 12  1  0  0  0  0
 12 13  1  0  0  0  0
 12 14  2  0  0  0  0
 14 15  1  0  0  0  0
 14 16  1  0  0  0  0
 16 17  2  0  0  0  0
 17 10  1  0  0  0  0
 17 18  1  0  0  0  0
M  END
>  <EXTREG>  (ZINC00040300)
ZINC00040300

>  <LOGBIO>
2.5000

$$$$
ZINC00041118
  -MTS-   02131516462D 0   0.00000     0.00000     0

 17 20  0  0  0  0  0  0  0  0999 V2000
    4.1331   -2.0688    0.0000 O   0  0  0  0  0  0  0  0  0  0  0  0
    3.5446   -1.2603    0.0000 C   0  0  0  0  0  0  0  0  0  0  0  0
    3.8546   -0.3003    0.0000 N   0  0  0  0  0  0  0  0  0  0  0  0
    4.6636    0.3024    0.0000 C   0  0  0  0  0  0  0  0  0  0  0  0
    5.6472    0.1108    0.0000 C   0  0  0  0  0  0  0  0  0  0  0  0
    6.3038    0.8651    0.0000 C   0  0  0  0  0  0  0  0  0  0  0  0
    5.9758    1.8135    0.0000 C   0  0  0  0  0  0  0  0  0  0  0  0
    4.9988    2.0009    0.0000 C   0  0  0  0  0  0  0  0  0  0  0  0
    4.3415    1.2491    0.0000 C   0  0  0  0  0  0  0  0  0  0  0  0
    3.3328    1.2333    0.0000 N   0  0  0  0  0  0  0  0  0  0  0  0
    3.0446    0.2797    0.0000 C   0  0  0  0  0  0  0  0  0  0  0  0
    2.2346   -0.3003    0.0000 C   0  0  0  0  0  0  0  0  0  0  0  0
    1.2554   -0.0976    0.0000 C   0  0  0  0  0  0  0  0  0  0  0  0
    0.5872   -0.8416    0.0000 C   0  0  0  0  0  0  0  0  0  0  0  0
    0.9003   -1.7949    0.0000 C   0  0  0  0  0  0  0  0  0  0  0  0
    1.8742   -1.9976    0.0000 C   0  0  0  0  0  0  0  0  0  0  0  0
    2.5446   -1.2603    0.0000 C   0  0  0  0  0  0  0  0  0  0  0  0
  1  2  2  0  0  0  0
  2  3  1  0  0  0  0
  3  4  1  0  0  0  0
  4  5  2  0  0  0  0
  5  6  1  0  0  0  0
  6  7  2  0  0  0  0
  7  8  1  0  0  0  0
  8  9  2  0  0  0  0
  9  4  1  0  0  0  0
  9 10  1  0  0  0  0
 10 11  2  0  0  0  0
 11  3  1  0  0  0  0
 11 12  1  0  0  0  0
 12 13  2  0  0  0  0
 13 14  1  0  0  0  0
 14 15  2  0  0  0  0
 15 16  1  0  0  0  0
 16 17  2  0  0  0  0
 17  2  1  0  0  0  0
 17 12  1  0  0  0  0
M  END
>  <EXTREG>  (ZINC00041118)
ZINC00041118

>  <LOGBIO>
2.5000

$$$$
ZINC00041600
  -MTS-   02131516462D 0   0.00000     0.00000     0

 16 17  0  0  1  0  0  0  0  0999 V2000
    0.5627   -0.7248    0.0000 C   0  0  0  0  0  0  0  0  0  0  0  0
    1.5006   -0.3779    0.0000 C   0  0  0  0  0  0  0  0  0  0  0  0
    1.6801   -1.3617    0.0000 C   0  0  0  0  0  0  0  0  0  0  0  0
    2.5041   -0.3714    0.0000 C   0  0  0  0  0  0  0  0  0  0  0  0
    2.9949    0.4939    0.0000 C   0  0  1  0  0  0  0  0  0  0  0  0
    3.4954    1.3596    0.0000 C   0  0  0  0  0  0  0  0  0  0  0  0
    4.4954    1.3612    0.0000 C   0  0  0  0  0  0  0  0  0  0  0  0
    4.9967    0.4919    0.0000 C   0  0  0  0  0  0  0  0  0  0  0  0
    4.4980   -0.3688    0.0000 N   0  0  0  0  0  0  0  0  0  0  0  0
    4.9980   -1.2349    0.0000 C   0  0  0  0  0  0  0  0  0  0  0  0
    5.9980   -1.2349    0.0000 C   0  0  0  0  0  0  0  0  0  0  0  0
    6.9980   -1.2349    0.0000 C   0  0  0  0  0  0  0  0  0  0  0  0
    3.4980   -0.3704    0.0000 C   0  0  0  0  0  0  0  0  0  0  0  0
    2.4910    1.3576    0.0000 C   0  0  0  0  0  0  0  0  0  0  0  0
    1.4962    1.3561    0.0000 C   0  0  0  0  0  0  0  0  0  0  0  0
    0.9967    0.4858    0.0000 O   0  0  0  0  0  0  0  0  0  0  0  0
  1  2  1  0  0  0  0
  2  3  1  0  0  0  0
  2  4  1  0  0  0  0
  5  4  1  1  0  0  0
  5  6  1  0  0  0  0
  6  7  1  0  0  0  0
  7  8  1  0  0  0  0
  8  9  1  0  0  0  0
  9 10  1  0  0  0  0
 10 11  1  0  0  0  0
 11 12  3  0  0  0  0
  9 13  1  0  0  0  0
 13  5  1  0  0  0  0
  5 14  1  0  0  0  0
 14 15  1  0  0  0  0
 15 16  1  0  0  0  0
 16  2  1  0  0  0  0
M  END
>  <EXTREG>  (ZINC00041600)
ZINC00041600

>  <LOGBIO>
2.5000

$$$$
ZINC00043854
  -MTS-   02131516462D 0   0.00000     0.00000     0

 12 12  0  0  0  0  0  0  0  0999 V2000
    4.8446    1.3185    0.0000 S   0  0  0  0  0  0  0  0  0  0  0  0
    3.9754    1.8198    0.0000 C   0  0  0  0  0  0  0  0  0  0  0  0
    3.1146    1.3211    0.0000 C   0  0  0  0  0  0  0  0  0  0  0  0
    2.2454    1.8224    0.0000 O   0  0  0  0  0  0  0  0  0  0  0  0
    3.1156    0.3211    0.0000 N   0  0  0  0  0  0  0  0  0  0  0  0
    2.2501   -0.1797    0.0000 C   0  0  0  0  0  0  0  0  0  0  0  0
    1.3801    0.3203    0.0000 C   0  0  0  0  0  0  0  0  0  0  0  0
    0.5201   -0.1797    0.0000 C   0  0  0  0  0  0  0  0  0  0  0  0
    0.5201   -1.1797    0.0000 C   0  0  0  0  0  0  0  0  0  0  0  0
    1.3801   -1.6797    0.0000 C   0  0  0  0  0  0  0  0  0  0  0  0
    2.2501   -1.1797    0.0000 C   0  0  0  0  0  0  0  0  0  0  0  0
    3.1156   -1.6806    0.0000 Cl  0  0  0  0  0  0  0  0  0  0  0  0
  1  2  1  0  0  0  0
  2  3  1  0  0  0  0
  3  4  2  0  0  0  0
  3  5  1  0  0  0  0
  5  6  1  0  0  0  0
  6  7  2  0  0  0  0
  7  8  1  0  0  0  0
  8  9  2  0  0  0  0
  9 10  1  0  0  0  0
 10 11  2  0  0  0  0
 11  6  1  0  0  0  0
 11 12  1  0  0  0  0
M  END
>  <EXTREG>  (ZINC00043854)
ZINC00043854

>  <LOGBIO>
2.5000

$$$$
ZINC00044758
  -MTS-   02131516462D 0   0.00000     0.00000     0

 23 25  0  0  0  0  0  0  0  0999 V2000
    5.0261    2.7986    0.0000 C   0  0  0  0  0  0  0  0  0  0  0  0
    4.1605    2.2978    0.0000 C   0  0  0  0  0  0  0  0  0  0  0  0
    3.2905    2.7978    0.0000 C   0  0  0  0  0  0  0  0  0  0  0  0
    2.4305    2.2978    0.0000 C   0  0  0  0  0  0  0  0  0  0  0  0
    2.0866    3.2368    0.0000 C   0  0  0  0  0  0  0  0  0  0  0  0
    1.4459    2.1231    0.0000 C   0  0  0  0  0  0  0  0  0  0  0  0
    2.4305    1.2978    0.0000 N   0  0  0  0  0  0  0  0  0  0  0  0
    1.3904    0.6993    0.0000 C   0  0  0  0  0  0  0  0  0  0  0  0
    1.3889   -0.3007    0.0000 C   0  0  0  0  0  0  0  0  0  0  0  0
    0.5196   -0.8019    0.0000 C   0  0  0  0  0  0  0  0  0  0  0  0
    0.5201   -1.7967    0.0000 C   0  0  0  0  0  0  0  0  0  0  0  0
    1.3849   -2.2989    0.0000 C   0  0  0  0  0  0  0  0  0  0  0  0
    2.2492   -1.8063    0.0000 C   0  0  0  0  0  0  0  0  0  0  0  0
    2.2537   -0.8028    0.0000 C   0  0  0  0  0  0  0  0  0  0  0  0
    1.3809   -3.2989    0.0000 N   0  3  0  0  0  0  0  0  0  0  0  0
    0.5101   -3.7975    0.0000 O   0  5  0  0  0  0  0  0  0  0  0  0
    2.2401   -3.8002    0.0000 O   0  0  0  0  0  0  0  0  0  0  0  0
    3.2905    0.7978    0.0000 C   0  0  0  0  0  0  0  0  0  0  0  0
    3.2934   -0.2035    0.0000 C   0  0  0  0  0  0  0  0  0  0  0  0
    4.1599   -0.7026    0.0000 C   0  0  0  0  0  0  0  0  0  0  0  0
    5.0274   -0.1983    0.0000 C   0  0  0  0  0  0  0  0  0  0  0  0
    5.0233    0.7965    0.0000 C   0  0  0  0  0  0  0  0  0  0  0  0
    4.1605    1.2978    0.0000 C   0  0  0  0  0  0  0  0  0  0  0  0
  1  2  1  0  0  0  0
  2  3  2  0  0  0  0
  3  4  1  0  0  0  0
  4  5  1  0  0  0  0
  4  6  1  0  0  0  0
  4  7  1  0  0  0  0
  7  8  1  0  0  0  0
  8  9  1  0  0  0  0
  9 10  2  0  0  0  0
 10 11  1  0  0  0  0
 11 12  2  0  0  0  0
 12 13  1  0  0  0  0
 13 14  2  0  0  0  0
 14  9  1  0  0  0  0
 12 15  1  0  0  0  0
 15 16  1  0  0  0  0
 15 17  2  0  0  0  0
  7 18  1  0  0  0  0
 18 19  1  0  0  0  0
 19 20  2  0  0  0  0
 20 21  1  0  0  0  0
 21 22  2  0  0  0  0
 22 23  1  0  0  0  0
 23  2  1  0  0  0  0
 23 18  2  0  0  0  0
M  CHG  2  15   1  16  -1
M  END
>  <EXTREG>  (ZINC00044758)
ZINC00044758

>  <LOGBIO>
2.5000

$$$$
ZINC00045288
  -MTS-   02131516462D 0   0.00000     0.00000     0

 21 24  0  0  0  0  0  0  0  0999 V2000
    5.1409    2.8123    0.0000 C   0  0  0  0  0  0  0  0  0  0  0  0
    4.6417    1.9458    0.0000 C   0  0  0  0  0  0  0  0  0  0  0  0
    3.6382    1.9440    0.0000 C   0  0  0  0  0  0  0  0  0  0  0  0
    3.1433    1.0810    0.0000 C   0  0  0  0  0  0  0  0  0  0  0  0
    2.1433    1.0808    0.0000 N   0  0  0  0  0  0  0  0  0  0  0  0
    1.5494    1.8963    0.0000 C   0  0  0  0  0  0  0  0  0  0  0  0
    0.6039    1.5825    0.0000 C   0  0  0  0  0  0  0  0  0  0  0  0
    0.5963    0.5863    0.0000 C   0  0  0  0  0  0  0  0  0  0  0  0
    1.5550    0.2722    0.0000 C   0  0  0  0  0  0  0  0  0  0  0  0
    3.6406    0.2150    0.0000 N   0  0  0  0  0  0  0  0  0  0  0  0
    3.3276   -0.7441    0.0000 C   0  0  0  0  0  0  0  0  0  0  0  0
    2.4134   -1.1570    0.0000 C   0  0  0  0  0  0  0  0  0  0  0  0
    2.3156   -2.1522    0.0000 C   0  0  0  0  0  0  0  0  0  0  0  0
    3.1325   -2.7349    0.0000 C   0  0  0  0  0  0  0  0  0  0  0  0
    4.0373   -2.3214    0.0000 C   0  0  0  0  0  0  0  0  0  0  0  0
    4.1357   -1.3266    0.0000 C   0  0  0  0  0  0  0  0  0  0  0  0
    4.9475   -0.7492    0.0000 N   0  0  0  0  0  0  0  0  0  0  0  0
    4.6406    0.2118    0.0000 C   0  0  0  0  0  0  0  0  0  0  0  0
    5.1415    1.0797    0.0000 C   0  0  0  0  0  0  0  0  0  0  0  0
    6.1415    1.0797    0.0000 C   0  0  0  0  0  0  0  0  0  0  0  0
    7.1415    1.0797    0.0000 N   0  0  0  0  0  0  0  0  0  0  0  0
  1  2  1  0  0  0  0
  2  3  1  0  0  0  0
  3  4  2  0  0  0  0
  4  5  1  0  0  0  0
  5  6  1  0  0  0  0
  6  7  1  0  0  0  0
  7  8  1  0  0  0  0
  8  9  1  0  0  0  0
  9  5  1  0  0  0  0
  4 10  1  0  0  0  0
 10 11  1  0  0  0  0
 11 12  2  0  0  0  0
 12 13  1  0  0  0  0
 13 14  2  0  0  0  0
 14 15  1  0  0  0  0
 15 16  2  0  0  0  0
 16 11  1  0  0  0  0
 16 17  1  0  0  0  0
 17 18  2  0  0  0  0
 18 10  1  0  0  0  0
 18 19  1  0  0  0  0
 19  2  2  0  0  0  0
 19 20  1  0  0  0  0
 20 21  3  0  0  0  0
M  END
>  <EXTREG>  (ZINC00045288)
ZINC00045288

>  <LOGBIO>
2.5000

$$$$
ZINC00045861
  -MTS-   02131516462D 0   0.00000     0.00000     0

 22 24  0  0  0  0  0  0  0  0999 V2000
    7.2780   -2.7684    0.0000 F   0  0  0  0  0  0  0  0  0  0  0  0
    6.2838   -2.8763    0.0000 C   0  0  0  0  0  0  0  0  0  0  0  0
    6.3918   -3.8704    0.0000 F   0  0  0  0  0  0  0  0  0  0  0  0
    6.1759   -1.8821    0.0000 F   0  0  0  0  0  0  0  0  0  0  0  0
    5.2897   -2.9842    0.0000 O   0  0  0  0  0  0  0  0  0  0  0  0
    4.6401   -2.0965    0.0000 C   0  0  0  0  0  0  0  0  0  0  0  0
    5.0442   -1.1780    0.0000 C   0  0  0  0  0  0  0  0  0  0  0  0
    4.4551   -0.3764    0.0000 C   0  0  0  0  0  0  0  0  0  0  0  0
    3.4608   -0.4833    0.0000 C   0  0  0  0  0  0  0  0  0  0  0  0
    3.0557   -1.3919    0.0000 C   0  0  0  0  0  0  0  0  0  0  0  0
    3.6458   -2.2034    0.0000 C   0  0  0  0  0  0  0  0  0  0  0  0
    2.8723    0.3251    0.0000 N   0  0  0  0  0  0  0  0  0  0  0  0
    3.1823    1.2851    0.0000 C   0  0  0  0  0  0  0  0  0  0  0  0
    4.1320    1.5983    0.0000 O   0  0  0  0  0  0  0  0  0  0  0  0
    2.3723    1.8651    0.0000 C   0  0  0  0  0  0  0  0  0  0  0  0
    2.2727    2.8633    0.0000 C   0  0  0  0  0  0  0  0  0  0  0  0
    1.3607    3.2735    0.0000 C   0  0  0  0  0  0  0  0  0  0  0  0
    0.5478    2.6853    0.0000 C   0  0  0  0  0  0  0  0  0  0  0  0
    0.6509    1.6958    0.0000 C   0  0  0  0  0  0  0  0  0  0  0  0
    1.5623    1.2851    0.0000 C   0  0  0  0  0  0  0  0  0  0  0  0
    1.8723    0.3251    0.0000 C   0  0  0  0  0  0  0  0  0  0  0  0
    1.2838   -0.4833    0.0000 O   0  0  0  0  0  0  0  0  0  0  0  0
  1  2  1  0  0  0  0
  2  3  1  0  0  0  0
  2  4  1  0  0  0  0
  2  5  1  0  0  0  0
  5  6  1  0  0  0  0
  6  7  2  0  0  0  0
  7  8  1  0  0  0  0
  8  9  2  0  0  0  0
  9 10  1  0  0  0  0
 10 11  2  0  0  0  0
 11  6  1  0  0  0  0
  9 12  1  0  0  0  0
 12 13  1  0  0  0  0
 13 14  2  0  0  0  0
 13 15  1  0  0  0  0
 15 16  2  0  0  0  0
 16 17  1  0  0  0  0
 17 18  2  0  0  0  0
 18 19  1  0  0  0  0
 19 20  2  0  0  0  0
 20 15  1  0  0  0  0
 20 21  1  0  0  0  0
 21 12  1  0  0  0  0
 21 22  2  0  0  0  0
M  END
>  <EXTREG>  (ZINC00045861)
ZINC00045861

>  <LOGBIO>
2.5000

$$$$
ZINC00047352
  -MTS-   02131516462D 0   0.00000     0.00000     0

 22 25  0  0  0  0  0  0  0  0999 V2000
    4.7143   -2.2194    0.0000 C   0  0  0  0  0  0  0  0  0  0  0  0
    5.1170   -1.3041    0.0000 C   0  0  0  0  0  0  0  0  0  0  0  0
    6.1144   -1.1939    0.0000 C   0  0  0  0  0  0  0  0  0  0  0  0
    6.5131   -0.2825    0.0000 C   0  0  0  0  0  0  0  0  0  0  0  0
    5.9226    0.5245    0.0000 C   0  0  0  0  0  0  0  0  0  0  0  0
    4.9333    0.4202    0.0000 C   0  0  0  0  0  0  0  0  0  0  0  0
    4.5265   -0.4971    0.0000 C   0  0  0  0  0  0  0  0  0  0  0  0
    4.3448    1.2286    0.0000 C   0  0  0  0  0  0  0  0  0  0  0  0
    4.6548    2.1886    0.0000 N   0  0  0  0  0  0  0  0  0  0  0  0
    3.8448    2.7686    0.0000 N   0  0  0  0  0  0  0  0  0  0  0  0
    3.0348    2.1886    0.0000 C   0  0  0  0  0  0  0  0  0  0  0  0
    2.0279    2.1794    0.0000 S   0  0  0  0  0  0  0  0  0  0  0  0
    1.7237    1.2267    0.0000 C   0  0  0  0  0  0  0  0  0  0  0  0
    0.8160    0.8072    0.0000 C   0  0  0  0  0  0  0  0  0  0  0  0
    0.0000    1.3853    0.0000 O   0  0  0  0  0  0  0  0  0  0  0  0
    0.7214   -0.1883    0.0000 C   0  0  0  0  0  0  0  0  0  0  0  0
    1.5401   -0.7684    0.0000 C   0  0  0  0  0  0  0  0  0  0  0  0
    0.8294   -1.4718    0.0000 C   0  0  0  0  0  0  0  0  0  0  0  0
    2.1097   -1.5903    0.0000 C   0  0  0  0  0  0  0  0  0  0  0  0
    2.4436   -0.3520    0.0000 C   0  0  0  0  0  0  0  0  0  0  0  0
    2.5439    0.6394    0.0000 C   0  0  0  0  0  0  0  0  0  0  0  0
    3.3448    1.2286    0.0000 N   0  0  0  0  0  0  0  0  0  0  0  0
  1  2  1  0  0  0  0
  2  3  2  0  0  0  0
  3  4  1  0  0  0  0
  4  5  2  0  0  0  0
  5  6  1  0  0  0  0
  6  7  2  0  0  0  0
  7  2  1  0  0  0  0
  6  8  1  0  0  0  0
  8  9  2  0  0  0  0
  9 10  1  0  0  0  0
 10 11  2  0  0  0  0
 11 12  1  0  0  0  0
 12 13  1  0  0  0  0
 13 14  1  0  0  0  0
 14 15  2  0  0  0  0
 14 16  1  0  0  0  0
 16 17  1  0  0  0  0
 17 18  1  0  0  0  0
 17 19  1  0  0  0  0
 17 20  1  0  0  0  0
 20 21  1  0  0  0  0
 21 13  2  0  0  0  0
 21 22  1  0  0  0  0
 22  8  1  0  0  0  0
 22 11  1  0  0  0  0
M  END
>  <EXTREG>  (ZINC00047352)
ZINC00047352

>  <LOGBIO>
2.5000

$$$$
ZINC00048881
  -MTS-   02131516462D 0   0.00000     0.00000     0

 23 25  0  0  1  0  0  0  0  0999 V2000
    7.4644   -2.9484    0.0000 C   0  0  0  0  0  0  0  0  0  0  0  0
    6.8738   -2.1414    0.0000 N   0  0  0  0  0  0  0  0  0  0  0  0
    7.2779   -1.2229    0.0000 C   0  0  0  0  0  0  0  0  0  0  0  0
    6.6888   -0.4213    0.0000 C   0  0  0  0  0  0  0  0  0  0  0  0
    5.6945   -0.5282    0.0000 N   0  0  0  0  0  0  0  0  0  0  0  0
    5.2894   -1.4368    0.0000 C   0  0  0  0  0  0  0  0  0  0  0  0
    5.8795   -2.2483    0.0000 C   0  0  0  0  0  0  0  0  0  0  0  0
    5.1060    0.2803    0.0000 C   0  0  2  0  0  0  0  0  0  0  0  0
    5.4160    1.2403    0.0000 C   0  0  0  0  0  0  0  0  0  0  0  0
    4.6060    1.8203    0.0000 C   0  0  0  0  0  0  0  0  0  0  0  0
    4.6060    2.8203    0.0000 O   0  0  0  0  0  0  0  0  0  0  0  0
    3.7960    1.2403    0.0000 N   0  0  0  0  0  0  0  0  0  0  0  0
    4.1060    0.2803    0.0000 C   0  0  0  0  0  0  0  0  0  0  0  0
    3.5175   -0.5282    0.0000 O   0  0  0  0  0  0  0  0  0  0  0  0
    2.8463    1.5534    0.0000 C   0  0  0  0  0  0  0  0  0  0  0  0
    2.6410    2.5356    0.0000 C   0  0  0  0  0  0  0  0  0  0  0  0
    1.6956    2.8452    0.0000 C   0  0  0  0  0  0  0  0  0  0  0  0
    0.9489    2.1801    0.0000 C   0  0  0  0  0  0  0  0  0  0  0  0
    0.0000    2.4956    0.0000 Cl  0  0  0  0  0  0  0  0  0  0  0  0
    1.1476    1.2053    0.0000 C   0  0  0  0  0  0  0  0  0  0  0  0
    2.0996    0.8883    0.0000 C   0  0  0  0  0  0  0  0  0  0  0  0
    2.3013   -0.0912    0.0000 Cl  0  0  0  0  0  0  0  0  0  0  0  0
    5.6985    0.3749    0.0000 H   0  0  0  0  0  0  0  0  0  0  0  0
  1  2  1  0  0  0  0
  2  3  1  0  0  0  0
  3  4  1  0  0  0  0
  4  5  1  0  0  0  0
  5  6  1  0  0  0  0
  6  7  1  0  0  0  0
  7  2  1  0  0  0  0
  8  5  1  1  0  0  0
  8 23  1  6  0  0  0
  8  9  1  0  0  0  0
  9 10  1  0  0  0  0
 10 11  2  0  0  0  0
 10 12  1  0  0  0  0
 12 13  1  0  0  0  0
 13  8  1  0  0  0  0
 13 14  2  0  0  0  0
 12 15  1  0  0  0  0
 15 16  2  0  0  0  0
 16 17  1  0  0  0  0
 17 18  2  0  0  0  0
 18 19  1  0  0  0  0
 18 20  1  0  0  0  0
 20 21  2  0  0  0  0
 21 15  1  0  0  0  0
 21 22  1  0  0  0  0
M  END
>  <EXTREG>  (ZINC00048881)
ZINC00048881

>  <LOGBIO>
2.5000

$$$$
ZINC00049483
  -MTS-   02131516462D 0   0.00000     0.00000     0

 18 18  0  0  1  0  0  0  0  0999 V2000
    0.5640    1.5428    0.0000 C   0  0  0  0  0  0  0  0  0  0  0  0
    1.5071    1.2002    0.0000 C   0  0  0  0  0  0  0  0  0  0  0  0
    2.2731    1.8431    0.0000 O   0  0  0  0  0  0  0  0  0  0  0  0
    1.6795    0.2205    0.0000 O   0  0  0  0  0  0  0  0  0  0  0  0
    2.8107   -0.1903    0.0000 C   0  0  1  0  0  0  0  0  0  0  0  0
    2.9840    0.7945    0.0000 C   0  0  0  0  0  0  0  0  0  0  0  0
    3.8107   -0.1903    0.0000 C   0  0  0  0  0  0  0  0  0  0  0  0
    4.8107   -0.1903    0.0000 C   0  0  0  0  0  0  0  0  0  0  0  0
    5.8107   -0.1903    0.0000 C   0  0  0  0  0  0  0  0  0  0  0  0
    6.3107    0.6757    0.0000 N   0  0  0  0  0  0  0  0  0  0  0  0
    7.3139    0.7821    0.0000 C   0  0  0  0  0  0  0  0  0  0  0  0
    7.5152    1.7578    0.0000 C   0  0  0  0  0  0  0  0  0  0  0  0
    6.6563    2.2626    0.0000 C   0  0  0  0  0  0  0  0  0  0  0  0
    5.9048    1.5896    0.0000 C   0  0  0  0  0  0  0  0  0  0  0  0
    2.9831   -1.1701    0.0000 C   0  0  0  0  0  0  0  0  0  0  0  0
    3.9263   -1.5126    0.0000 C   0  0  0  0  0  0  0  0  0  0  0  0
    1.9831   -1.1701    0.0000 C   0  0  0  0  0  0  0  0  0  0  0  0
    2.8098   -2.1549    0.0000 C   0  0  0  0  0  0  0  0  0  0  0  0
  1  2  1  0  0  0  0
  2  3  2  0  0  0  0
  2  4  1  0  0  0  0
  5  4  1  1  0  0  0
  5  6  1  6  0  0  0
  5  7  1  0  0  0  0
  7  8  3  0  0  0  0
  8  9  1  0  0  0  0
  9 10  1  0  0  0  0
 10 11  1  0  0  0  0
 11 12  1  0  0  0  0
 12 13  1  0  0  0  0
 13 14  1  0  0  0  0
 14 10  1  0  0  0  0
  5 15  1  0  0  0  0
 15 16  1  0  0  0  0
 15 17  1  0  0  0  0
 15 18  1  0  0  0  0
M  END
>  <EXTREG>  (ZINC00049483)
ZINC00049483

>  <LOGBIO>
2.5000

$$$$
ZINC00050215
  -MTS-   02131516462D 0   0.00000     0.00000     0

 23 26  0  0  0  0  0  0  0  0999 V2000
    4.9659   -2.6371    0.0000 F   0  0  0  0  0  0  0  0  0  0  0  0
    5.4634   -1.7696    0.0000 C   0  0  0  0  0  0  0  0  0  0  0  0
    6.4668   -1.7656    0.0000 C   0  0  0  0  0  0  0  0  0  0  0  0
    6.9599   -0.9016    0.0000 C   0  0  0  0  0  0  0  0  0  0  0  0
    6.4582   -0.0366    0.0000 C   0  0  0  0  0  0  0  0  0  0  0  0
    5.4634   -0.0356    0.0000 C   0  0  0  0  0  0  0  0  0  0  0  0
    4.9616   -0.9046    0.0000 C   0  0  0  0  0  0  0  0  0  0  0  0
    3.9616   -0.9056    0.0000 N   0  0  0  0  0  0  0  0  0  0  0  0
    3.4608   -0.0400    0.0000 C   0  0  0  0  0  0  0  0  0  0  0  0
    3.9608    0.8300    0.0000 N   0  0  0  0  0  0  0  0  0  0  0  0
    3.4608    1.6900    0.0000 C   0  0  0  0  0  0  0  0  0  0  0  0
    3.7708    2.6500    0.0000 N   0  0  0  0  0  0  0  0  0  0  0  0
    2.9608    3.2300    0.0000 O   0  0  0  0  0  0  0  0  0  0  0  0
    2.1508    2.6500    0.0000 N   0  0  0  0  0  0  0  0  0  0  0  0
    2.4608    1.6900    0.0000 C   0  0  0  0  0  0  0  0  0  0  0  0
    1.9608    0.8300    0.0000 N   0  0  0  0  0  0  0  0  0  0  0  0
    2.4608   -0.0400    0.0000 C   0  0  0  0  0  0  0  0  0  0  0  0
    1.9599   -0.9056    0.0000 N   0  0  0  0  0  0  0  0  0  0  0  0
    0.9565   -0.9056    0.0000 C   0  0  0  0  0  0  0  0  0  0  0  0
    0.4600   -1.7676    0.0000 C   0  0  0  0  0  0  0  0  0  0  0  0
    0.9583   -2.6346    0.0000 O   0  0  0  0  0  0  0  0  0  0  0  0
    1.9531   -2.6396    0.0000 C   0  0  0  0  0  0  0  0  0  0  0  0
    2.4582   -1.7726    0.0000 C   0  0  0  0  0  0  0  0  0  0  0  0
  1  2  1  0  0  0  0
  2  3  2  0  0  0  0
  3  4  1  0  0  0  0
  4  5  2  0  0  0  0
  5  6  1  0  0  0  0
  6  7  2  0  0  0  0
  7  2  1  0  0  0  0
  7  8  1  0  0  0  0
  8  9  1  0  0  0  0
  9 10  2  0  0  0  0
 10 11  1  0  0  0  0
 11 12  2  0  0  0  0
 12 13  1  0  0  0  0
 13 14  1  0  0  0  0
 14 15  2  0  0  0  0
 15 11  1  0  0  0  0
 15 16  1  0  0  0  0
 16 17  2  0  0  0  0
 17  9  1  0  0  0  0
 17 18  1  0  0  0  0
 18 19  1  0  0  0  0
 19 20  1  0  0  0  0
 20 21  1  0  0  0  0
 21 22  1  0  0  0  0
 22 23  1  0  0  0  0
 23 18  1  0  0  0  0
M  END
>  <EXTREG>  (ZINC00050215)
ZINC00050215

>  <LOGBIO>
2.5000

$$$$
ZINC00050676
  -MTS-   02131516462D 0   0.00000     0.00000     0

 24 26  0  0  1  0  0  0  0  0999 V2000
    6.7784   -2.2410    0.0000 C   0  0  0  0  0  0  0  0  0  0  0  0
    5.7935   -2.0680    0.0000 N   0  3  0  0  0  0  0  0  0  0  0  0
    4.9235   -1.5680    0.0000 C   0  0  0  0  0  0  0  0  0  0  0  0
    4.0635   -2.0680    0.0000 C   0  0  0  0  0  0  0  0  0  0  0  0
    4.0635   -3.0680    0.0000 O   0  0  0  0  0  0  0  0  0  0  0  0
    4.9235   -3.5680    0.0000 C   0  0  0  0  0  0  0  0  0  0  0  0
    5.7935   -3.0680    0.0000 C   0  0  0  0  0  0  0  0  0  0  0  0
    6.1343   -1.1278    0.0000 C   0  0  0  0  0  0  0  0  0  0  0  0
    5.3617   -0.2096    0.0000 C   0  0  2  0  0  0  0  0  0  0  0  0
    5.7027    0.7341    0.0000 C   0  0  0  0  0  0  0  0  0  0  0  0
    5.0607    1.4940    0.0000 O   0  0  0  0  0  0  0  0  0  0  0  0
    4.0760    1.3200    0.0000 C   0  0  1  0  0  0  0  0  0  0  0  0
    3.7332    0.3862    0.0000 C   0  0  0  0  0  0  0  0  0  0  0  0
    4.3770   -0.3836    0.0000 O   0  0  0  0  0  0  0  0  0  0  0  0
    3.3057    2.2402    0.0000 C   0  0  0  0  0  0  0  0  0  0  0  0
    2.3207    2.0677    0.0000 N   0  3  0  0  0  0  0  0  0  0  0  0
    2.6610    1.1274    0.0000 C   0  0  0  0  0  0  0  0  0  0  0  0
    1.4505    1.5682    0.0000 C   0  0  0  0  0  0  0  0  0  0  0  0
    0.5907    2.0686    0.0000 C   0  0  0  0  0  0  0  0  0  0  0  0
    0.5912    3.0686    0.0000 O   0  0  0  0  0  0  0  0  0  0  0  0
    1.4515    3.5682    0.0000 C   0  0  0  0  0  0  0  0  0  0  0  0
    2.3212    3.0677    0.0000 C   0  0  0  0  0  0  0  0  0  0  0  0
    4.2814    1.8838    0.0000 H   0  0  0  0  0  0  0  0  0  0  0  0
    5.9524   -0.1043    0.0000 H   0  0  0  0  0  0  0  0  0  0  0  0
  1  2  1  0  0  0  0
  2  3  1  0  0  0  0
  3  4  1  0  0  0  0
  4  5  1  0  0  0  0
  5  6  1  0  0  0  0
  6  7  1  0  0  0  0
  7  2  1  0  0  0  0
  2  8  1  0  0  0  0
  9  8  1  1  0  0  0
  9 24  1  6  0  0  0
  9 10  1  0  0  0  0
 10 11  1  0  0  0  0
 11 12  1  0  0  0  0
 12 23  1  6  0  0  0
 12 13  1  0  0  0  0
 13 14  1  0  0  0  0
 14  9  1  0  0  0  0
 12 15  1  1  0  0  0
 15 16  1  0  0  0  0
 16 17  1  0  0  0  0
 16 18  1  0  0  0  0
 18 19  1  0  0  0  0
 19 20  1  0  0  0  0
 20 21  1  0  0  0  0
 21 22  1  0  0  0  0
 22 16  1  0  0  0  0
M  CHG  2   2   1  16   1
M  END
>  <EXTREG>  (ZINC00050676)
ZINC00050676

>  <LOGBIO>
2.5000

$$$$
ZINC00051155
  -MTS-   02131516462D 0   0.00000     0.00000     0

 14 14  0  0  1  0  0  0  0  0999 V2000
    5.1062   -1.8181    0.0000 C   0  0  0  0  0  0  0  0  0  0  0  0
    4.2969   -1.2308    0.0000 C   0  0  0  0  0  0  0  0  0  0  0  0
    4.4008   -0.2362    0.0000 C   0  0  2  0  0  0  0  0  0  0  0  0
    5.3792   -0.4430    0.0000 C   0  0  0  0  0  0  0  0  0  0  0  0
    4.7108    0.7238    0.0000 O   0  0  0  0  0  0  0  0  0  0  0  0
    3.9008    1.3038    0.0000 C   0  0  0  0  0  0  0  0  0  0  0  0
    3.9008    2.3038    0.0000 O   0  0  0  0  0  0  0  0  0  0  0  0
    3.0908    0.7238    0.0000 N   0  0  0  0  0  0  0  0  0  0  0  0
    2.1411    1.0369    0.0000 C   0  0  0  0  0  0  0  0  0  0  0  0
    1.3925    0.3687    0.0000 C   0  0  0  0  0  0  0  0  0  0  0  0
    0.4481    0.6812    0.0000 O   0  0  0  0  0  0  0  0  0  0  0  0
    3.4008   -0.2362    0.0000 C   0  0  1  0  0  0  0  0  0  0  0  0
    2.4224   -0.4430    0.0000 C   0  0  0  0  0  0  0  0  0  0  0  0
    3.5047   -1.2308    0.0000 O   0  0  0  0  0  0  0  0  0  0  0  0
  1  2  1  0  0  0  0
  3  2  1  1  0  0  0
  3  4  1  6  0  0  0
  3  5  1  0  0  0  0
  5  6  1  0  0  0  0
  6  7  2  0  0  0  0
  6  8  1  0  0  0  0
  8  9  1  0  0  0  0
  9 10  1  0  0  0  0
 10 11  1  0  0  0  0
  8 12  1  0  0  0  0
 12  3  1  0  0  0  0
 12 13  1  6  0  0  0
 12 14  1  1  0  0  0
M  END
>  <EXTREG>  (ZINC00051155)
ZINC00051155

>  <LOGBIO>
2.5000

$$$$
ZINC00051810
  -MTS-   02131516462D 0   0.00000     0.00000     0

 12 14  0  0  0  0  0  0  0  0999 V2000
    2.5852   -1.2622    0.0000 C   0  0  0  0  0  0  0  0  0  0  0  0
    3.0852   -0.3922    0.0000 C   0  0  0  0  0  0  0  0  0  0  0  0
    2.5852    0.4678    0.0000 C   0  0  0  0  0  0  0  0  0  0  0  0
    2.8952    1.4278    0.0000 N   0  0  0  0  0  0  0  0  0  0  0  0
    2.0852    2.0078    0.0000 O   0  0  0  0  0  0  0  0  0  0  0  0
    1.2752    1.4278    0.0000 N   0  0  0  0  0  0  0  0  0  0  0  0
    1.5852    0.4678    0.0000 C   0  0  0  0  0  0  0  0  0  0  0  0
    1.0852   -0.3922    0.0000 C   0  0  0  0  0  0  0  0  0  0  0  0
    0.0993   -0.6033    0.0000 N   0  0  0  0  0  0  0  0  0  0  0  0
    0.0000   -1.5945    0.0000 O   0  0  0  0  0  0  0  0  0  0  0  0
    0.9065   -2.0078    0.0000 N   0  0  0  0  0  0  0  0  0  0  0  0
    1.5852   -1.2622    0.0000 C   0  0  0  0  0  0  0  0  0  0  0  0
  1  2  1  0  0  0  0
  2  3  1  0  0  0  0
  3  4  2  0  0  0  0
  4  5  1  0  0  0  0
  5  6  1  0  0  0  0
  6  7  2  0  0  0  0
  7  3  1  0  0  0  0
  7  8  1  0  0  0  0
  8  9  2  0  0  0  0
  9 10  1  0  0  0  0
 10 11  1  0  0  0  0
 11 12  2  0  0  0  0
 12  1  1  0  0  0  0
 12  8  1  0  0  0  0
M  END
>  <EXTREG>  (ZINC00051810)
ZINC00051810

>  <LOGBIO>
2.5000

$$$$
ZINC00052280
  -MTS-   02131516462D 0   0.00000     0.00000     0

 13 13  0  0  0  0  0  0  0  0999 V2000
    5.7765    0.6437    0.0000 C   0  0  0  0  0  0  0  0  0  0  0  0
    5.0798   -0.0785    0.0000 C   0  0  0  0  0  0  0  0  0  0  0  0
    5.3555   -1.0398    0.0000 O   0  0  0  0  0  0  0  0  0  0  0  0
    4.1147    0.1626    0.0000 C   0  0  0  0  0  0  0  0  0  0  0  0
    3.4180   -0.5596    0.0000 C   0  0  0  0  0  0  0  0  0  0  0  0
    3.6938   -1.5154    0.0000 C   0  0  0  0  0  0  0  0  0  0  0  0
    2.5198   -0.9991    0.0000 C   0  0  0  0  0  0  0  0  0  0  0  0
    2.8295    0.2489    0.0000 N   0  0  0  0  0  0  0  0  0  0  0  0
    3.1395    1.2089    0.0000 N   0  0  0  0  0  0  0  0  0  0  0  0
    2.3295    1.7889    0.0000 N   0  0  0  0  0  0  0  0  0  0  0  0
    1.5195    1.2089    0.0000 C   0  0  0  0  0  0  0  0  0  0  0  0
    0.5698    1.5221    0.0000 C   0  0  0  0  0  0  0  0  0  0  0  0
    1.8295    0.2489    0.0000 N   0  0  0  0  0  0  0  0  0  0  0  0
  1  2  1  0  0  0  0
  2  3  2  0  0  0  0
  2  4  1  0  0  0  0
  4  5  1  0  0  0  0
  5  6  1  0  0  0  0
  5  7  1  0  0  0  0
  5  8  1  0  0  0  0
  8  9  1  0  0  0  0
  9 10  2  0  0  0  0
 10 11  1  0  0  0  0
 11 12  1  0  0  0  0
 11 13  2  0  0  0  0
 13  8  1  0  0  0  0
M  END
>  <EXTREG>  (ZINC00052280)
ZINC00052280

>  <LOGBIO>
2.5000

$$$$
ZINC00052798
  -MTS-   02131516462D 0   0.00000     0.00000     0

 14 15  0  0  1  0  0  0  0  0999 V2000
    2.3270   -2.3320    0.0000 C   0  0  0  0  0  0  0  0  0  0  0  0
    2.5000   -1.3471    0.0000 C   0  0  0  0  0  0  0  0  0  0  0  0
    3.4401   -1.6878    0.0000 C   0  0  0  0  0  0  0  0  0  0  0  0
    3.0000   -0.4771    0.0000 C   0  0  0  0  0  0  0  0  0  0  0  0
    2.5000    0.3829    0.0000 C   0  0  2  0  0  0  0  0  0  0  0  0
    3.4943    0.4899    0.0000 C   0  0  0  0  0  0  0  0  0  0  0  0
    2.8100    1.3429    0.0000 O   0  0  0  0  0  0  0  0  0  0  0  0
    2.0000    1.9229    0.0000 C   0  0  0  0  0  0  0  0  0  0  0  0
    2.0000    2.9229    0.0000 O   0  0  0  0  0  0  0  0  0  0  0  0
    1.1900    1.3429    0.0000 C   0  0  0  0  0  0  0  0  0  0  0  0
    1.5000    0.3829    0.0000 N   0  0  0  0  0  0  0  0  0  0  0  0
    1.0000   -0.4771    0.0000 C   0  0  0  0  0  0  0  0  0  0  0  0
    0.0000   -0.4746    0.0000 S   0  0  0  0  0  0  0  0  0  0  0  0
    1.5000   -1.3471    0.0000 N   0  0  0  0  0  0  0  0  0  0  0  0
  1  2  1  0  0  0  0
  2  3  1  0  0  0  0
  2  4  1  0  0  0  0
  4  5  1  0  0  0  0
  5  6  1  6  0  0  0
  5  7  1  0  0  0  0
  7  8  1  0  0  0  0
  8  9  2  0  0  0  0
  8 10  1  0  0  0  0
 10 11  1  0  0  0  0
 11  5  1  0  0  0  0
 11 12  1  0  0  0  0
 12 13  2  0  0  0  0
 12 14  1  0  0  0  0
 14  2  1  0  0  0  0
M  END
>  <EXTREG>  (ZINC00052798)
ZINC00052798

>  <LOGBIO>
2.5000

$$$$
ZINC00053264
  -MTS-   02131516462D 0   0.00000     0.00000     0

 23 25  0  0  0  0  0  0  0  0999 V2000
    3.6260    3.0509    0.0000 C   0  0  0  0  0  0  0  0  0  0  0  0
    3.6282    2.0509    0.0000 N   0  0  0  0  0  0  0  0  0  0  0  0
    2.7612    1.5457    0.0000 C   0  0  0  0  0  0  0  0  0  0  0  0
    1.8929    2.0418    0.0000 O   0  0  0  0  0  0  0  0  0  0  0  0
    2.7662    0.5509    0.0000 N   0  0  0  0  0  0  0  0  0  0  0  0
    1.7290   -0.0527    0.0000 C   0  0  0  0  0  0  0  0  0  0  0  0
    1.7325   -1.0527    0.0000 C   0  0  0  0  0  0  0  0  0  0  0  0
    2.6028   -1.5522    0.0000 C   0  0  0  0  0  0  0  0  0  0  0  0
    2.6042   -2.5470    0.0000 C   0  0  0  0  0  0  0  0  0  0  0  0
    1.7405   -3.0509    0.0000 C   0  0  0  0  0  0  0  0  0  0  0  0
    0.8752   -2.5600    0.0000 C   0  0  0  0  0  0  0  0  0  0  0  0
    0.8688   -1.5566    0.0000 C   0  0  0  0  0  0  0  0  0  0  0  0
    0.0000   -1.0613    0.0000 F   0  0  0  0  0  0  0  0  0  0  0  0
    3.6332    0.0527    0.0000 C   0  0  0  0  0  0  0  0  0  0  0  0
    3.6339   -0.5473    0.0000 O   0  0  0  0  0  0  0  0  0  0  0  0
    4.4952    0.5509    0.0000 C   0  0  0  0  0  0  0  0  0  0  0  0
    5.4552    0.2409    0.0000 N   0  0  0  0  0  0  0  0  0  0  0  0
    5.7684   -0.7088    0.0000 C   0  0  0  0  0  0  0  0  0  0  0  0
    6.0352    1.0509    0.0000 C   0  0  0  0  0  0  0  0  0  0  0  0
    5.4552    1.8609    0.0000 N   0  0  0  0  0  0  0  0  0  0  0  0
    4.4952    1.5509    0.0000 C   0  0  0  0  0  0  0  0  0  0  0  0
    7.0352    1.0509    0.0000 C   0  0  0  0  0  0  0  0  0  0  0  0
    8.0352    1.0509    0.0000 N   0  0  0  0  0  0  0  0  0  0  0  0
  1  2  1  0  0  0  0
  2  3  1  0  0  0  0
  3  4  2  0  0  0  0
  3  5  1  0  0  0  0
  5  6  1  0  0  0  0
  6  7  1  0  0  0  0
  7  8  2  0  0  0  0
  8  9  1  0  0  0  0
  9 10  2  0  0  0  0
 10 11  1  0  0  0  0
 11 12  2  0  0  0  0
 12  7  1  0  0  0  0
 12 13  1  0  0  0  0
  5 14  1  0  0  0  0
 14 15  2  0  0  0  0
 14 16  1  0  0  0  0
 16 17  1  0  0  0  0
 17 18  1  0  0  0  0
 17 19  1  0  0  0  0
 19 20  2  0  0  0  0
 20 21  1  0  0  0  0
 21  2  1  0  0  0  0
 21 16  2  0  0  0  0
 19 22  1  0  0  0  0
 22 23  3  0  0  0  0
M  END
>  <EXTREG>  (ZINC00053264)
ZINC00053264

>  <LOGBIO>
2.5000

$$$$
ZINC00054344
  -MTS-   02131516462D 0   0.00000     0.00000     0

 19 20  0  0  0  0  0  0  0  0999 V2000
    5.2039    2.4982    0.0000 C   0  0  0  0  0  0  0  0  0  0  0  0
    4.3383    1.9974    0.0000 C   0  0  0  0  0  0  0  0  0  0  0  0
    3.4683    2.4974    0.0000 C   0  0  0  0  0  0  0  0  0  0  0  0
    2.6083    1.9974    0.0000 C   0  0  0  0  0  0  0  0  0  0  0  0
    1.7416    2.4961    0.0000 Cl  0  0  0  0  0  0  0  0  0  0  0  0
    2.6083    0.9974    0.0000 N   0  0  0  0  0  0  0  0  0  0  0  0
    3.4683    0.4974    0.0000 C   0  0  0  0  0  0  0  0  0  0  0  0
    3.4658   -0.5026    0.0000 O   0  0  0  0  0  0  0  0  0  0  0  0
    2.5986   -1.0005    0.0000 C   0  0  0  0  0  0  0  0  0  0  0  0
    2.5951   -2.0039    0.0000 C   0  0  0  0  0  0  0  0  0  0  0  0
    1.7313   -2.4974    0.0000 C   0  0  0  0  0  0  0  0  0  0  0  0
    0.8660   -1.9961    0.0000 C   0  0  0  0  0  0  0  0  0  0  0  0
    0.0000   -2.4961    0.0000 Cl  0  0  0  0  0  0  0  0  0  0  0  0
    0.8645   -1.0013    0.0000 C   0  0  0  0  0  0  0  0  0  0  0  0
    1.7333   -0.4991    0.0000 C   0  0  0  0  0  0  0  0  0  0  0  0
    4.3383    0.9974    0.0000 C   0  0  0  0  0  0  0  0  0  0  0  0
    5.2039    0.4965    0.0000 C   0  0  0  0  0  0  0  0  0  0  0  0
    5.2034   -0.5069    0.0000 N   0  0  0  0  0  0  0  0  0  0  0  0
    6.0661    0.9926    0.0000 O   0  0  0  0  0  0  0  0  0  0  0  0
  1  2  1  0  0  0  0
  2  3  2  0  0  0  0
  3  4  1  0  0  0  0
  4  5  1  0  0  0  0
  4  6  2  0  0  0  0
  6  7  1  0  0  0  0
  7  8  1  0  0  0  0
  8  9  1  0  0  0  0
  9 10  2  0  0  0  0
 10 11  1  0  0  0  0
 11 12  2  0  0  0  0
 12 13  1  0  0  0  0
 12 14  1  0  0  0  0
 14 15  2  0  0  0  0
 15  9  1  0  0  0  0
  7 16  2  0  0  0  0
 16  2  1  0  0  0  0
 16 17  1  0  0  0  0
 17 18  1  0  0  0  0
 17 19  2  0  0  0  0
M  END
>  <EXTREG>  (ZINC00054344)
ZINC00054344

>  <LOGBIO>
2.5000

$$$$
ZINC00054564
  -MTS-   02131516462D 0   0.00000     0.00000     0

 18 20  0  0  0  0  0  0  0  0999 V2000
    1.6146   -2.1405    0.0000 C   0  0  0  0  0  0  0  0  0  0  0  0
    2.3788   -1.4956    0.0000 C   0  0  0  0  0  0  0  0  0  0  0  0
    1.6117   -0.8540    0.0000 C   0  0  0  0  0  0  0  0  0  0  0  0
    2.8840   -2.3626    0.0000 C   0  0  0  0  0  0  0  0  0  0  0  0
    3.8788   -2.3576    0.0000 C   0  0  0  0  0  0  0  0  0  0  0  0
    4.3770   -1.4906    0.0000 C   0  0  0  0  0  0  0  0  0  0  0  0
    5.3770   -1.4894    0.0000 O   0  0  0  0  0  0  0  0  0  0  0  0
    3.8788   -0.6286    0.0000 C   0  0  0  0  0  0  0  0  0  0  0  0
    4.1888    0.3314    0.0000 N   0  0  0  0  0  0  0  0  0  0  0  0
    3.3788    0.9114    0.0000 N   0  0  0  0  0  0  0  0  0  0  0  0
    2.5688    0.3314    0.0000 N   0  0  0  0  0  0  0  0  0  0  0  0
    1.6191    0.6446    0.0000 C   0  0  0  0  0  0  0  0  0  0  0  0
    0.7999    0.0559    0.0000 N   0  0  0  0  0  0  0  0  0  0  0  0
    0.0000    0.6498    0.0000 O   0  0  0  0  0  0  0  0  0  0  0  0
    0.3046    1.5984    0.0000 N   0  0  0  0  0  0  0  0  0  0  0  0
    1.3134    1.5967    0.0000 C   0  0  0  0  0  0  0  0  0  0  0  0
    1.9032    2.4042    0.0000 N   0  0  0  0  0  0  0  0  0  0  0  0
    2.8788   -0.6286    0.0000 C   0  0  0  0  0  0  0  0  0  0  0  0
  1  2  1  0  0  0  0
  2  3  1  0  0  0  0
  2  4  1  0  0  0  0
  4  5  1  0  0  0  0
  5  6  1  0  0  0  0
  6  7  2  0  0  0  0
  6  8  1  0  0  0  0
  8  9  1  0  0  0  0
  9 10  2  0  0  0  0
 10 11  1  0  0  0  0
 11 12  1  0  0  0  0
 12 13  2  0  0  0  0
 13 14  1  0  0  0  0
 14 15  1  0  0  0  0
 15 16  2  0  0  0  0
 16 12  1  0  0  0  0
 16 17  1  0  0  0  0
 11 18  1  0  0  0  0
 18  2  1  0  0  0  0
 18  8  2  0  0  0  0
M  END
>  <EXTREG>  (ZINC00054564)
ZINC00054564

>  <LOGBIO>
2.5000

$$$$
ZINC00054712
  -MTS-   02131516462D 0   0.00000     0.00000     0

 17 18  0  0  0  0  0  0  0  0999 V2000
    3.9821    2.0025    0.0000 O   0  0  0  0  0  0  0  0  0  0  0  0
    3.1156    2.5017    0.0000 C   0  0  0  0  0  0  0  0  0  0  0  0
    2.2501    2.0008    0.0000 C   0  0  0  0  0  0  0  0  0  0  0  0
    1.3801    2.5008    0.0000 C   0  0  0  0  0  0  0  0  0  0  0  0
    0.5201    2.0008    0.0000 C   0  0  0  0  0  0  0  0  0  0  0  0
    0.5201    1.0008    0.0000 C   0  0  0  0  0  0  0  0  0  0  0  0
    1.3801    0.5008    0.0000 C   0  0  0  0  0  0  0  0  0  0  0  0
    2.2501    1.0008    0.0000 C   0  0  0  0  0  0  0  0  0  0  0  0
    3.1156    0.5000    0.0000 C   0  0  0  0  0  0  0  0  0  0  0  0
    3.1146   -0.5000    0.0000 N   0  0  0  0  0  0  0  0  0  0  0  0
    3.9801   -1.0009    0.0000 C   0  0  0  0  0  0  0  0  0  0  0  0
    3.9801   -2.0043    0.0000 C   0  0  0  0  0  0  0  0  0  0  0  0
    4.8422   -2.5008    0.0000 C   0  0  0  0  0  0  0  0  0  0  0  0
    5.7092   -2.0025    0.0000 C   0  0  0  0  0  0  0  0  0  0  0  0
    6.5735   -2.5056    0.0000 F   0  0  0  0  0  0  0  0  0  0  0  0
    5.7142   -1.0078    0.0000 C   0  0  0  0  0  0  0  0  0  0  0  0
    4.8472   -0.5026    0.0000 C   0  0  0  0  0  0  0  0  0  0  0  0
  1  2  1  0  0  0  0
  2  3  1  0  0  0  0
  3  4  2  0  0  0  0
  4  5  1  0  0  0  0
  5  6  2  0  0  0  0
  6  7  1  0  0  0  0
  7  8  2  0  0  0  0
  8  3  1  0  0  0  0
  8  9  1  0  0  0  0
  9 10  1  0  0  0  0
 10 11  1  0  0  0  0
 11 12  2  0  0  0  0
 12 13  1  0  0  0  0
 13 14  2  0  0  0  0
 14 15  1  0  0  0  0
 14 16  1  0  0  0  0
 16 17  2  0  0  0  0
 17 11  1  0  0  0  0
M  END
>  <EXTREG>  (ZINC00054712)
ZINC00054712

>  <LOGBIO>
2.5000

$$$$
ZINC00056540
  -MTS-   02131516462D 0   0.00000     0.00000     0

 17 18  0  0  0  0  0  0  0  0999 V2000
    5.0330    2.2881    0.0000 C   0  0  0  0  0  0  0  0  0  0  0  0
    5.9031    1.7882    0.0000 C   0  0  0  0  0  0  0  0  0  0  0  0
    5.9040    0.7934    0.0000 O   0  0  0  0  0  0  0  0  0  0  0  0
    5.0385    0.2925    0.0000 C   0  0  0  0  0  0  0  0  0  0  0  0
    4.1685    0.7925    0.0000 C   0  0  0  0  0  0  0  0  0  0  0  0
    3.3085    0.2925    0.0000 C   0  0  0  0  0  0  0  0  0  0  0  0
    2.4390    0.7907    0.0000 O   0  0  0  0  0  0  0  0  0  0  0  0
    1.5745    0.2881    0.0000 C   0  0  0  0  0  0  0  0  0  0  0  0
    1.2290    1.2265    0.0000 C   0  0  0  0  0  0  0  0  0  0  0  0
    0.5904    0.1102    0.0000 C   0  0  0  0  0  0  0  0  0  0  0  0
    1.5795   -0.7153    0.0000 C   0  0  0  0  0  0  0  0  0  0  0  0
    2.4440   -1.2075    0.0000 C   0  0  0  0  0  0  0  0  0  0  0  0
    3.3085   -0.7075    0.0000 C   0  0  0  0  0  0  0  0  0  0  0  0
    4.1685   -1.2075    0.0000 C   0  0  0  0  0  0  0  0  0  0  0  0
    5.0385   -0.7075    0.0000 C   0  0  0  0  0  0  0  0  0  0  0  0
    5.9040   -1.2083    0.0000 O   0  0  0  0  0  0  0  0  0  0  0  0
    5.9030   -2.2083    0.0000 C   0  0  0  0  0  0  0  0  0  0  0  0
  1  2  1  0  0  0  0
  2  3  1  0  0  0  0
  3  4  1  0  0  0  0
  4  5  2  0  0  0  0
  5  6  1  0  0  0  0
  6  7  1  0  0  0  0
  7  8  1  0  0  0  0
  8  9  1  0  0  0  0
  8 10  1  0  0  0  0
  8 11  1  0  0  0  0
 11 12  2  0  0  0  0
 12 13  1  0  0  0  0
 13  6  2  0  0  0  0
 13 14  1  0  0  0  0
 14 15  2  0  0  0  0
 15  4  1  0  0  0  0
 15 16  1  0  0  0  0
 16 17  1  0  0  0  0
M  END
>  <EXTREG>  (ZINC00056540)
ZINC00056540

>  <LOGBIO>
2.5000

$$$$
ZINC00056812
  -MTS-   02131516462D 0   0.00000     0.00000     0

 14 14  0  0  0  0  0  0  0  0999 V2000
    5.1889    1.3006    0.0000 F   0  0  0  0  0  0  0  0  0  0  0  0
    4.3233    0.7998    0.0000 C   0  0  0  0  0  0  0  0  0  0  0  0
    4.8242   -0.0657    0.0000 F   0  0  0  0  0  0  0  0  0  0  0  0
    3.8225    1.6653    0.0000 F   0  0  0  0  0  0  0  0  0  0  0  0
    3.4578    0.2989    0.0000 C   0  0  0  0  0  0  0  0  0  0  0  0
    2.5878    0.7989    0.0000 C   0  0  0  0  0  0  0  0  0  0  0  0
    1.7278    0.2989    0.0000 C   0  0  0  0  0  0  0  0  0  0  0  0
    1.7278   -0.7011    0.0000 C   0  0  0  0  0  0  0  0  0  0  0  0
    2.5878   -1.2011    0.0000 C   0  0  0  0  0  0  0  0  0  0  0  0
    3.4578   -0.7011    0.0000 C   0  0  0  0  0  0  0  0  0  0  0  0
    4.3233   -1.2019    0.0000 Br  0  0  0  0  0  0  0  0  0  0  0  0
    0.8610    0.7976    0.0000 N   0  3  0  0  0  0  0  0  0  0  0  0
    0.8590    1.8011    0.0000 O   0  5  0  0  0  0  0  0  0  0  0  0
    0.0000    0.2994    0.0000 O   0  0  0  0  0  0  0  0  0  0  0  0
  1  2  1  0  0  0  0
  2  3  1  0  0  0  0
  2  4  1  0  0  0  0
  2  5  1  0  0  0  0
  5  6  2  0  0  0  0
  6  7  1  0  0  0  0
  7  8  2  0  0  0  0
  8  9  1  0  0  0  0
  9 10  2  0  0  0  0
 10  5  1  0  0  0  0
 10 11  1  0  0  0  0
  7 12  1  0  0  0  0
 12 13  1  0  0  0  0
 12 14  2  0  0  0  0
M  CHG  2  12   1  13  -1
M  END
>  <EXTREG>  (ZINC00056812)
ZINC00056812

>  <LOGBIO>
2.5000

$$$$
ZINC00057055
  -MTS-   02131516462D 0   0.00000     0.00000     0

 11 11  0  0  0  0  0  0  0  0999 V2000
    3.9824    1.5009    0.0000 C   0  0  0  0  0  0  0  0  0  0  0  0
    3.1169    1.0000    0.0000 C   0  0  0  0  0  0  0  0  0  0  0  0
    2.2469    1.5000    0.0000 C   0  0  0  0  0  0  0  0  0  0  0  0
    1.3869    1.0000    0.0000 C   0  0  0  0  0  0  0  0  0  0  0  0
    0.5201    1.4987    0.0000 C   0  0  0  0  0  0  0  0  0  0  0  0
    1.3869   -0.0000    0.0000 C   0  0  0  0  0  0  0  0  0  0  0  0
    0.5201   -0.4987    0.0000 Br  0  0  0  0  0  0  0  0  0  0  0  0
    2.2469   -0.5000    0.0000 C   0  0  0  0  0  0  0  0  0  0  0  0
    2.2443   -1.5000    0.0000 C   0  0  0  0  0  0  0  0  0  0  0  0
    3.1169   -0.0000    0.0000 C   0  0  0  0  0  0  0  0  0  0  0  0
    3.9824   -0.5009    0.0000 N   0  0  0  0  0  0  0  0  0  0  0  0
  1  2  1  0  0  0  0
  2  3  2  0  0  0  0
  3  4  1  0  0  0  0
  4  5  1  0  0  0  0
  4  6  2  0  0  0  0
  6  7  1  0  0  0  0
  6  8  1  0  0  0  0
  8  9  1  0  0  0  0
  8 10  2  0  0  0  0
 10  2  1  0  0  0  0
 10 11  1  0  0  0  0
M  END
>  <EXTREG>  (ZINC00057055)
ZINC00057055

>  <LOGBIO>
2.5000

$$$$
ZINC00057197
  -MTS-   02131516462D 0   0.00000     0.00000     0

 15 15  0  0  0  0  0  0  0  0999 V2000
    3.1147    2.0928    0.0000 C   0  0  0  0  0  0  0  0  0  0  0  0
    3.6344    1.7930    0.0000 C   0  0  0  0  0  0  0  0  0  0  0  0
    4.4952    2.2917    0.0000 O   0  0  0  0  0  0  0  0  0  0  0  0
    3.6354    0.7930    0.0000 O   0  0  0  0  0  0  0  0  0  0  0  0
    2.5968    0.1920    0.0000 C   0  0  0  0  0  0  0  0  0  0  0  0
    1.7268    0.6920    0.0000 C   0  0  0  0  0  0  0  0  0  0  0  0
    1.7243    1.6920    0.0000 Br  0  0  0  0  0  0  0  0  0  0  0  0
    0.8668    0.1920    0.0000 C   0  0  0  0  0  0  0  0  0  0  0  0
    0.8668   -0.8080    0.0000 C   0  0  0  0  0  0  0  0  0  0  0  0
    0.0000   -1.3067    0.0000 Br  0  0  0  0  0  0  0  0  0  0  0  0
    1.7268   -1.3080    0.0000 C   0  0  0  0  0  0  0  0  0  0  0  0
    2.5968   -0.8080    0.0000 C   0  0  0  0  0  0  0  0  0  0  0  0
    3.4623   -1.3089    0.0000 C   0  0  0  0  0  0  0  0  0  0  0  0
    3.4618   -2.3123    0.0000 O   0  0  0  0  0  0  0  0  0  0  0  0
    4.3246   -0.8128    0.0000 O   0  0  0  0  0  0  0  0  0  0  0  0
  1  2  1  0  0  0  0
  2  3  2  0  0  0  0
  2  4  1  0  0  0  0
  4  5  1  0  0  0  0
  5  6  2  0  0  0  0
  6  7  1  0  0  0  0
  6  8  1  0  0  0  0
  8  9  2  0  0  0  0
  9 10  1  0  0  0  0
  9 11  1  0  0  0  0
 11 12  2  0  0  0  0
 12  5  1  0  0  0  0
 12 13  1  0  0  0  0
 13 14  1  0  0  0  0
 13 15  2  0  0  0  0
M  END
>  <EXTREG>  (ZINC00057197)
ZINC00057197

>  <LOGBIO>
2.5000

$$$$
ZINC00058087
  -MTS-   02131516462D 0   0.00000     0.00000     0

 13 14  0  0  0  0  0  0  0  0999 V2000
    4.3311    1.6811    0.0000 Cl  0  0  0  0  0  0  0  0  0  0  0  0
    3.4655    1.1803    0.0000 C   0  0  0  0  0  0  0  0  0  0  0  0
    2.5955    1.6803    0.0000 C   0  0  0  0  0  0  0  0  0  0  0  0
    1.7355    1.1803    0.0000 C   0  0  0  0  0  0  0  0  0  0  0  0
    1.7355    0.1803    0.0000 C   0  0  0  0  0  0  0  0  0  0  0  0
    0.8655   -0.3197    0.0000 O   0  0  0  0  0  0  0  0  0  0  0  0
    0.8655   -1.3197    0.0000 C   0  0  0  0  0  0  0  0  0  0  0  0
    0.0000   -1.8206    0.0000 O   0  0  0  0  0  0  0  0  0  0  0  0
    1.7355   -1.8197    0.0000 C   0  0  0  0  0  0  0  0  0  0  0  0
    2.5955   -1.3197    0.0000 C   0  0  0  0  0  0  0  0  0  0  0  0
    3.4623   -1.8184    0.0000 O   0  0  0  0  0  0  0  0  0  0  0  0
    2.5955   -0.3197    0.0000 C   0  0  0  0  0  0  0  0  0  0  0  0
    3.4655    0.1803    0.0000 C   0  0  0  0  0  0  0  0  0  0  0  0
  1  2  1  0  0  0  0
  2  3  1  0  0  0  0
  3  4  2  0  0  0  0
  4  5  1  0  0  0  0
  5  6  1  0  0  0  0
  6  7  1  0  0  0  0
  7  8  2  0  0  0  0
  7  9  1  0  0  0  0
  9 10  1  0  0  0  0
 10 11  2  0  0  0  0
 10 12  1  0  0  0  0
 12  5  2  0  0  0  0
 12 13  1  0  0  0  0
 13  2  2  0  0  0  0
M  END
>  <EXTREG>  (ZINC00058087)
ZINC00058087

>  <LOGBIO>
2.5000

$$$$
ZINC00058316
  -MTS-   02131516462D 0   0.00000     0.00000     0

 19 20  0  0  0  0  0  0  0  0999 V2000
    6.0279    1.8683    0.0000 C   0  0  0  0  0  0  0  0  0  0  0  0
    5.0279    1.8663    0.0000 S   0  0  0  0  0  0  0  0  0  0  0  0
    4.5296    0.9993    0.0000 C   0  0  0  0  0  0  0  0  0  0  0  0
    3.5262    0.9963    0.0000 N   0  0  0  0  0  0  0  0  0  0  0  0
    3.0322    0.1328    0.0000 C   0  0  0  0  0  0  0  0  0  0  0  0
    3.5331   -0.7327    0.0000 C   0  0  0  0  0  0  0  0  0  0  0  0
    4.5279   -0.7347    0.0000 C   0  0  0  0  0  0  0  0  0  0  0  0
    5.0305    0.1338    0.0000 C   0  0  0  0  0  0  0  0  0  0  0  0
    6.0305    0.1338    0.0000 C   0  0  0  0  0  0  0  0  0  0  0  0
    7.0305    0.1338    0.0000 N   0  0  0  0  0  0  0  0  0  0  0  0
    5.0266   -1.6015    0.0000 C   0  0  0  0  0  0  0  0  0  0  0  0
    5.8934   -1.1028    0.0000 F   0  0  0  0  0  0  0  0  0  0  0  0
    4.1598   -2.1002    0.0000 F   0  0  0  0  0  0  0  0  0  0  0  0
    5.5253   -2.4683    0.0000 F   0  0  0  0  0  0  0  0  0  0  0  0
    2.0322    0.1303    0.0000 C   0  0  0  0  0  0  0  0  0  0  0  0
    1.4365    0.9444    0.0000 S   0  0  0  0  0  0  0  0  0  0  0  0
    0.4917    0.6285    0.0000 C   0  0  0  0  0  0  0  0  0  0  0  0
    0.4864   -0.3677    0.0000 C   0  0  0  0  0  0  0  0  0  0  0  0
    1.4458   -0.6796    0.0000 C   0  0  0  0  0  0  0  0  0  0  0  0
  1  2  1  0  0  0  0
  2  3  1  0  0  0  0
  3  4  1  0  0  0  0
  4  5  2  0  0  0  0
  5  6  1  0  0  0  0
  6  7  2  0  0  0  0
  7  8  1  0  0  0  0
  8  3  2  0  0  0  0
  8  9  1  0  0  0  0
  9 10  3  0  0  0  0
  7 11  1  0  0  0  0
 11 12  1  0  0  0  0
 11 13  1  0  0  0  0
 11 14  1  0  0  0  0
  5 15  1  0  0  0  0
 15 16  1  0  0  0  0
 16 17  1  0  0  0  0
 17 18  2  0  0  0  0
 18 19  1  0  0  0  0
 19 15  2  0  0  0  0
M  END
>  <EXTREG>  (ZINC00058316)
ZINC00058316

>  <LOGBIO>
2.5000

$$$$
ZINC00058514
  -MTS-   02131516462D 0   0.00000     0.00000     0

 19 21  0  0  0  0  0  0  0  0999 V2000
    5.0675   -0.2140    0.0000 N   0  0  0  0  0  0  0  0  0  0  0  0
    4.4790    0.5944    0.0000 C   0  0  0  0  0  0  0  0  0  0  0  0
    4.7890    1.5544    0.0000 N   0  0  0  0  0  0  0  0  0  0  0  0
    5.7387    1.8676    0.0000 C   0  0  0  0  0  0  0  0  0  0  0  0
    5.9431    2.8500    0.0000 C   0  0  0  0  0  0  0  0  0  0  0  0
    6.8881    3.1605    0.0000 C   0  0  0  0  0  0  0  0  0  0  0  0
    3.9790    2.1344    0.0000 C   0  0  0  0  0  0  0  0  0  0  0  0
    3.9790    3.1344    0.0000 S   0  0  0  0  0  0  0  0  0  0  0  0
    3.1690    1.5544    0.0000 S   0  0  0  0  0  0  0  0  0  0  0  0
    3.4790    0.5944    0.0000 C   0  0  0  0  0  0  0  0  0  0  0  0
    2.8905   -0.2140    0.0000 C   0  0  0  0  0  0  0  0  0  0  0  0
    1.8817   -0.2140    0.0000 N   0  0  0  0  0  0  0  0  0  0  0  0
    1.5787   -1.1631    0.0000 C   0  0  0  0  0  0  0  0  0  0  0  0
    0.6594   -1.5646    0.0000 C   0  0  0  0  0  0  0  0  0  0  0  0
    0.5493   -2.5585    0.0000 C   0  0  0  0  0  0  0  0  0  0  0  0
    1.3589   -3.1513    0.0000 C   0  0  0  0  0  0  0  0  0  0  0  0
    2.2687   -2.7491    0.0000 C   0  0  0  0  0  0  0  0  0  0  0  0
    2.3795   -1.7557    0.0000 C   0  0  0  0  0  0  0  0  0  0  0  0
    3.1978   -1.1657    0.0000 N   0  0  0  0  0  0  0  0  0  0  0  0
  1  2  1  0  0  0  0
  2  3  1  0  0  0  0
  3  4  1  0  0  0  0
  4  5  1  0  0  0  0
  5  6  2  0  0  0  0
  3  7  1  0  0  0  0
  7  8  2  0  0  0  0
  7  9  1  0  0  0  0
  9 10  1  0  0  0  0
 10  2  2  0  0  0  0
 10 11  1  0  0  0  0
 11 12  1  0  0  0  0
 12 13  1  0  0  0  0
 13 14  2  0  0  0  0
 14 15  1  0  0  0  0
 15 16  2  0  0  0  0
 16 17  1  0  0  0  0
 17 18  2  0  0  0  0
 18 13  1  0  0  0  0
 18 19  1  0  0  0  0
 19 11  2  0  0  0  0
M  END
>  <EXTREG>  (ZINC00058514)
ZINC00058514

>  <LOGBIO>
2.5000

$$$$
ZINC00062959
  -MTS-   02131516462D 0   0.00000     0.00000     0

 17 18  0  0  0  0  0  0  0  0999 V2000
    0.5205    0.4566    0.0000 C   0  0  0  0  0  0  0  0  0  0  0  0
    1.3910   -0.0426    0.0000 C   0  0  0  0  0  0  0  0  0  0  0  0
    2.2505    0.4583    0.0000 C   0  0  0  0  0  0  0  0  0  0  0  0
    3.1185   -0.0382    0.0000 C   0  0  0  0  0  0  0  0  0  0  0  0
    3.1236   -1.0417    0.0000 C   0  0  0  0  0  0  0  0  0  0  0  0
    2.2603   -1.5464    0.0000 C   0  0  0  0  0  0  0  0  0  0  0  0
    3.9881   -1.5338    0.0000 N   0  0  0  0  0  0  0  0  0  0  0  0
    4.8526   -1.0338    0.0000 C   0  0  0  0  0  0  0  0  0  0  0  0
    5.8126   -1.3438    0.0000 S   0  0  0  0  0  0  0  0  0  0  0  0
    6.3926   -0.5338    0.0000 C   0  0  0  0  0  0  0  0  0  0  0  0
    7.3926   -0.5338    0.0000 C   0  0  0  0  0  0  0  0  0  0  0  0
    8.3926   -0.5338    0.0000 N   0  0  0  0  0  0  0  0  0  0  0  0
    5.8126    0.2762    0.0000 C   0  0  0  0  0  0  0  0  0  0  0  0
    6.1257    1.2259    0.0000 N   0  0  0  0  0  0  0  0  0  0  0  0
    4.8526   -0.0338    0.0000 C   0  0  0  0  0  0  0  0  0  0  0  0
    3.9830    0.4644    0.0000 C   0  0  0  0  0  0  0  0  0  0  0  0
    3.9799    1.4644    0.0000 C   0  0  0  0  0  0  0  0  0  0  0  0
  1  2  1  0  0  0  0
  2  3  2  0  0  0  0
  3  4  1  0  0  0  0
  4  5  2  0  0  0  0
  5  6  1  0  0  0  0
  5  7  1  0  0  0  0
  7  8  2  0  0  0  0
  8  9  1  0  0  0  0
  9 10  1  0  0  0  0
 10 11  1  0  0  0  0
 11 12  3  0  0  0  0
 10 13  2  0  0  0  0
 13 14  1  0  0  0  0
 13 15  1  0  0  0  0
 15  8  1  0  0  0  0
 15 16  2  0  0  0  0
 16  4  1  0  0  0  0
 16 17  1  0  0  0  0
M  END
>  <EXTREG>  (ZINC00062959)
ZINC00062959

>  <LOGBIO>
2.5000

$$$$
ZINC00064039
  -MTS-   02131516462D 0   0.00000     0.00000     0

 22 24  0  0  0  0  0  0  0  0999 V2000
    0.0000   -0.8045    0.0000 Cl  0  0  0  0  0  0  0  0  0  0  0  0
    0.8665   -1.3036    0.0000 C   0  0  0  0  0  0  0  0  0  0  0  0
    0.8685   -2.3071    0.0000 C   0  0  0  0  0  0  0  0  0  0  0  0
    1.7315   -2.8019    0.0000 C   0  0  0  0  0  0  0  0  0  0  0  0
    2.5975   -2.3019    0.0000 C   0  0  0  0  0  0  0  0  0  0  0  0
    2.6006   -1.3071    0.0000 C   0  0  0  0  0  0  0  0  0  0  0  0
    1.7325   -0.8036    0.0000 C   0  0  0  0  0  0  0  0  0  0  0  0
    1.7335    0.1964    0.0000 C   0  0  0  0  0  0  0  0  0  0  0  0
    1.2142    0.4969    0.0000 O   0  0  0  0  0  0  0  0  0  0  0  0
    2.7734    0.7953    0.0000 C   0  0  0  0  0  0  0  0  0  0  0  0
    3.6424    0.2936    0.0000 C   0  0  0  0  0  0  0  0  0  0  0  0
    4.5034    0.7919    0.0000 C   0  0  0  0  0  0  0  0  0  0  0  0
    5.3719    0.2920    0.0000 O   0  0  0  0  0  0  0  0  0  0  0  0
    6.2374    0.7929    0.0000 C   0  0  0  0  0  0  0  0  0  0  0  0
    6.2344    1.7963    0.0000 C   0  0  0  0  0  0  0  0  0  0  0  0
    5.3708    2.2902    0.0000 O   0  0  0  0  0  0  0  0  0  0  0  0
    4.5053    1.7919    0.0000 C   0  0  0  0  0  0  0  0  0  0  0  0
    3.6463    2.2936    0.0000 C   0  0  0  0  0  0  0  0  0  0  0  0
    2.7753    1.7953    0.0000 C   0  0  0  0  0  0  0  0  0  0  0  0
    1.7379    2.3984    0.0000 N   0  3  0  0  0  0  0  0  0  0  0  0
    1.7404    3.4019    0.0000 O   0  5  0  0  0  0  0  0  0  0  0  0
    0.8747    1.9040    0.0000 O   0  0  0  0  0  0  0  0  0  0  0  0
  1  2  1  0  0  0  0
  2  3  2  0  0  0  0
  3  4  1  0  0  0  0
  4  5  2  0  0  0  0
  5  6  1  0  0  0  0
  6  7  2  0  0  0  0
  7  2  1  0  0  0  0
  7  8  1  0  0  0  0
  8  9  2  0  0  0  0
  8 10  1  0  0  0  0
 10 11  2  0  0  0  0
 11 12  1  0  0  0  0
 12 13  1  0  0  0  0
 13 14  1  0  0  0  0
 14 15  1  0  0  0  0
 15 16  1  0  0  0  0
 16 17  1  0  0  0  0
 17 12  2  0  0  0  0
 17 18  1  0  0  0  0
 18 19  2  0  0  0  0
 19 10  1  0  0  0  0
 19 20  1  0  0  0  0
 20 21  1  0  0  0  0
 20 22  2  0  0  0  0
M  CHG  2  20   1  21  -1
M  END
>  <EXTREG>  (ZINC00064039)
ZINC00064039

>  <LOGBIO>
2.5000

$$$$
ZINC00065317
  -MTS-   02131516462D 0   0.00000     0.00000     0

 14 15  0  0  0  0  0  0  0  0999 V2000
    4.8529    0.2483    0.0000 O   0  0  0  0  0  0  0  0  0  0  0  0
    4.8514    1.2517    0.0000 C   0  0  0  0  0  0  0  0  0  0  0  0
    5.7126    1.7495    0.0000 O   0  0  0  0  0  0  0  0  0  0  0  0
    3.9848    1.7509    0.0000 C   0  0  0  0  0  0  0  0  0  0  0  0
    3.1193    1.2500    0.0000 C   0  0  0  0  0  0  0  0  0  0  0  0
    2.2493    1.7500    0.0000 C   0  0  0  0  0  0  0  0  0  0  0  0
    1.3893    1.2500    0.0000 C   0  0  0  0  0  0  0  0  0  0  0  0
    1.3893    0.2500    0.0000 C   0  0  0  0  0  0  0  0  0  0  0  0
    0.5193   -0.2500    0.0000 C   0  0  0  0  0  0  0  0  0  0  0  0
    0.5193   -1.2500    0.0000 C   0  0  0  0  0  0  0  0  0  0  0  0
    1.3893   -1.7500    0.0000 C   0  0  0  0  0  0  0  0  0  0  0  0
    2.2493   -1.2500    0.0000 C   0  0  0  0  0  0  0  0  0  0  0  0
    2.2493   -0.2500    0.0000 C   0  0  0  0  0  0  0  0  0  0  0  0
    3.1193    0.2500    0.0000 C   0  0  0  0  0  0  0  0  0  0  0  0
  1  2  1  0  0  0  0
  2  3  2  0  0  0  0
  2  4  1  0  0  0  0
  4  5  1  0  0  0  0
  5  6  2  0  0  0  0
  6  7  1  0  0  0  0
  7  8  2  0  0  0  0
  8  9  1  0  0  0  0
  9 10  2  0  0  0  0
 10 11  1  0  0  0  0
 11 12  2  0  0  0  0
 12 13  1  0  0  0  0
 13  8  1  0  0  0  0
 13 14  2  0  0  0  0
 14  5  1  0  0  0  0
M  END
>  <EXTREG>  (ZINC00065317)
ZINC00065317

>  <LOGBIO>
2.5000

$$$$
ZINC00065845
  -MTS-   02131516462D 0   0.00000     0.00000     0

 24 26  0  0  1  0  0  0  0  0999 V2000
    3.9821    2.7586    0.0000 C   0  0  0  0  0  0  0  0  0  0  0  0
    3.1156    3.2578    0.0000 O   0  0  0  0  0  0  0  0  0  0  0  0
    2.2501    2.7569    0.0000 C   0  0  0  0  0  0  0  0  0  0  0  0
    1.3801    3.2569    0.0000 C   0  0  0  0  0  0  0  0  0  0  0  0
    0.5201    2.7569    0.0000 C   0  0  0  0  0  0  0  0  0  0  0  0
    0.5201    1.7569    0.0000 C   0  0  0  0  0  0  0  0  0  0  0  0
    1.3801    1.2569    0.0000 C   0  0  0  0  0  0  0  0  0  0  0  0
    1.3776    0.2569    0.0000 N   0  0  0  0  0  0  0  0  0  0  0  0
    2.2453   -0.2470    0.0000 C   0  0  0  0  0  0  0  0  0  0  0  0
    2.2418   -1.2418    0.0000 O   0  0  0  0  0  0  0  0  0  0  0  0
    3.1128    0.2504    0.0000 C   0  0  0  0  0  0  0  0  0  0  0  0
    3.9774   -0.2522    0.0000 C   0  0  2  0  0  0  0  0  0  0  0  0
    3.9753   -1.2557    0.0000 N   0  0  0  0  0  0  0  0  0  0  0  0
    4.8363   -1.7539    0.0000 C   0  0  0  0  0  0  0  0  0  0  0  0
    4.8356   -2.7561    0.0000 C   0  0  0  0  0  0  0  0  0  0  0  0
    5.7011   -3.2569    0.0000 C   0  0  0  0  0  0  0  0  0  0  0  0
    6.5697   -2.7543    0.0000 C   0  0  0  0  0  0  0  0  0  0  0  0
    6.5676   -1.7595    0.0000 C   0  0  0  0  0  0  0  0  0  0  0  0
    5.7044   -1.2574    0.0000 C   0  0  0  0  0  0  0  0  0  0  0  0
    5.7114   -0.2626    0.0000 N   0  0  0  0  0  0  0  0  0  0  0  0
    4.8454    0.2443    0.0000 C   0  0  0  0  0  0  0  0  0  0  0  0
    4.8504    1.2443    0.0000 O   0  0  0  0  0  0  0  0  0  0  0  0
    2.2501    1.7569    0.0000 C   0  0  0  0  0  0  0  0  0  0  0  0
    3.4570   -0.5509    0.0000 H   0  0  0  0  0  0  0  0  0  0  0  0
  1  2  1  0  0  0  0
  2  3  1  0  0  0  0
  3  4  2  0  0  0  0
  4  5  1  0  0  0  0
  5  6  2  0  0  0  0
  6  7  1  0  0  0  0
  7  8  1  0  0  0  0
  8  9  1  0  0  0  0
  9 10  2  0  0  0  0
  9 11  1  0  0  0  0
 12 11  1  1  0  0  0
 12 24  1  6  0  0  0
 12 13  1  0  0  0  0
 13 14  1  0  0  0  0
 14 15  1  0  0  0  0
 15 16  2  0  0  0  0
 16 17  1  0  0  0  0
 17 18  2  0  0  0  0
 18 19  1  0  0  0  0
 19 14  2  0  0  0  0
 19 20  1  0  0  0  0
 20 21  1  0  0  0  0
 21 12  1  0  0  0  0
 21 22  2  0  0  0  0
  7 23  2  0  0  0  0
 23  3  1  0  0  0  0
M  END
>  <EXTREG>  (ZINC00065845)
ZINC00065845

>  <LOGBIO>
2.5000

$$$$
ZINC00067011
  -MTS-   02131516462D 0   0.00000     0.00000     0

 24 27  0  0  0  0  0  0  0  0999 V2000
    7.1073   -3.1044    0.0000 C   0  0  0  0  0  0  0  0  0  0  0  0
    6.6043   -2.2401    0.0000 C   0  0  0  0  0  0  0  0  0  0  0  0
    7.1021   -1.3688    0.0000 C   0  0  0  0  0  0  0  0  0  0  0  0
    6.5999   -0.5101    0.0000 C   0  0  0  0  0  0  0  0  0  0  0  0
    5.5999   -0.5126    0.0000 N   0  0  0  0  0  0  0  0  0  0  0  0
    5.1021   -1.3739    0.0000 C   0  0  0  0  0  0  0  0  0  0  0  0
    5.6043   -2.2426    0.0000 C   0  0  0  0  0  0  0  0  0  0  0  0
    5.0991    0.3529    0.0000 C   0  0  0  0  0  0  0  0  0  0  0  0
    5.5991    1.2229    0.0000 N   0  0  0  0  0  0  0  0  0  0  0  0
    5.0991    2.0829    0.0000 C   0  0  0  0  0  0  0  0  0  0  0  0
    5.4091    3.0429    0.0000 N   0  0  0  0  0  0  0  0  0  0  0  0
    4.5991    3.6229    0.0000 O   0  0  0  0  0  0  0  0  0  0  0  0
    3.7891    3.0429    0.0000 N   0  0  0  0  0  0  0  0  0  0  0  0
    4.0991    2.0829    0.0000 C   0  0  0  0  0  0  0  0  0  0  0  0
    3.5991    1.2229    0.0000 N   0  0  0  0  0  0  0  0  0  0  0  0
    4.0991    0.3529    0.0000 C   0  0  0  0  0  0  0  0  0  0  0  0
    3.5982   -0.5126    0.0000 N   0  0  0  0  0  0  0  0  0  0  0  0
    2.5982   -0.5116    0.0000 C   0  0  0  0  0  0  0  0  0  0  0  0
    2.0948   -1.3796    0.0000 C   0  0  0  0  0  0  0  0  0  0  0  0
    1.1000   -1.3766    0.0000 C   0  0  0  0  0  0  0  0  0  0  0  0
    0.6000   -0.5106    0.0000 C   0  0  0  0  0  0  0  0  0  0  0  0
    1.0948    0.3524    0.0000 C   0  0  0  0  0  0  0  0  0  0  0  0
    0.5926    1.2172    0.0000 Cl  0  0  0  0  0  0  0  0  0  0  0  0
    2.0982    0.3544    0.0000 C   0  0  0  0  0  0  0  0  0  0  0  0
  1  2  1  0  0  0  0
  2  3  1  0  0  0  0
  3  4  1  0  0  0  0
  4  5  1  0  0  0  0
  5  6  1  0  0  0  0
  6  7  1  0  0  0  0
  7  2  1  0  0  0  0
  5  8  1  0  0  0  0
  8  9  2  0  0  0  0
  9 10  1  0  0  0  0
 10 11  2  0  0  0  0
 11 12  1  0  0  0  0
 12 13  1  0  0  0  0
 13 14  2  0  0  0  0
 14 10  1  0  0  0  0
 14 15  1  0  0  0  0
 15 16  2  0  0  0  0
 16  8  1  0  0  0  0
 16 17  1  0  0  0  0
 17 18  1  0  0  0  0
 18 19  2  0  0  0  0
 19 20  1  0  0  0  0
 20 21  2  0  0  0  0
 21 22  1  0  0  0  0
 22 23  1  0  0  0  0
 22 24  2  0  0  0  0
 24 18  1  0  0  0  0
M  END
>  <EXTREG>  (ZINC00067011)
ZINC00067011

>  <LOGBIO>
2.5000

$$$$
ZINC00068533
  -MTS-   02131516462D 0   0.00000     0.00000     0

 16 16  0  0  0  0  0  0  0  0999 V2000
    3.6096   -3.4614    0.0000 C   0  0  0  0  0  0  0  0  0  0  0  0
    3.1070   -2.5929    0.0000 O   0  0  0  0  0  0  0  0  0  0  0  0
    3.6044   -1.7314    0.0000 C   0  0  0  0  0  0  0  0  0  0  0  0
    4.6044   -1.7309    0.0000 O   0  0  0  0  0  0  0  0  0  0  0  0
    3.1017   -0.8629    0.0000 C   0  0  0  0  0  0  0  0  0  0  0  0
    3.5991   -0.0014    0.0000 N   0  0  0  0  0  0  0  0  0  0  0  0
    4.5991   -0.0014    0.0000 C   0  0  0  0  0  0  0  0  0  0  0  0
    5.5991   -0.0014    0.0000 N   0  0  0  0  0  0  0  0  0  0  0  0
    3.0991    0.8646    0.0000 C   0  0  0  0  0  0  0  0  0  0  0  0
    3.6000    1.7341    0.0000 N   0  0  0  0  0  0  0  0  0  0  0  0
    3.1008    2.5946    0.0000 C   0  0  0  0  0  0  0  0  0  0  0  0
    3.6004    3.4609    0.0000 C   0  0  0  0  0  0  0  0  0  0  0  0
    2.1008    2.5956    0.0000 C   0  0  0  0  0  0  0  0  0  0  0  0
    1.6000    1.7361    0.0000 C   0  0  0  0  0  0  0  0  0  0  0  0
    0.6000    1.7396    0.0000 C   0  0  0  0  0  0  0  0  0  0  0  0
    2.0991    0.8656    0.0000 N   0  0  0  0  0  0  0  0  0  0  0  0
  1  2  1  0  0  0  0
  2  3  1  0  0  0  0
  3  4  2  0  0  0  0
  3  5  1  0  0  0  0
  5  6  1  0  0  0  0
  6  7  1  0  0  0  0
  7  8  3  0  0  0  0
  6  9  1  0  0  0  0
  9 10  2  0  0  0  0
 10 11  1  0  0  0  0
 11 12  1  0  0  0  0
 11 13  2  0  0  0  0
 13 14  1  0  0  0  0
 14 15  1  0  0  0  0
 14 16  2  0  0  0  0
 16  9  1  0  0  0  0
M  END
>  <EXTREG>  (ZINC00068533)
ZINC00068533

>  <LOGBIO>
2.5000

$$$$
ZINC00069213
  -MTS-   02131516462D 0   0.00000     0.00000     0

 13 14  0  0  0  0  0  0  0  0999 V2000
    3.6539   -1.3174    0.0000 C   0  0  0  0  0  0  0  0  0  0  0  0
    4.0598   -0.4034    0.0000 S   0  0  0  0  0  0  0  0  0  0  0  0
    3.4713    0.4050    0.0000 C   0  0  0  0  0  0  0  0  0  0  0  0
    3.7813    1.3650    0.0000 N   0  0  0  0  0  0  0  0  0  0  0  0
    2.9713    1.9450    0.0000 N   0  0  0  0  0  0  0  0  0  0  0  0
    2.1613    1.3650    0.0000 C   0  0  0  0  0  0  0  0  0  0  0  0
    1.2116    1.6782    0.0000 N   0  0  0  0  0  0  0  0  0  0  0  0
    2.4713    0.4050    0.0000 C   0  0  0  0  0  0  0  0  0  0  0  0
    1.8828   -0.4034    0.0000 C   0  0  0  0  0  0  0  0  0  0  0  0
    0.8740   -0.4034    0.0000 S   0  0  0  0  0  0  0  0  0  0  0  0
    0.5710   -1.3525    0.0000 C   0  0  0  0  0  0  0  0  0  0  0  0
    1.3718   -1.9451    0.0000 C   0  0  0  0  0  0  0  0  0  0  0  0
    2.1901   -1.3551    0.0000 C   0  0  0  0  0  0  0  0  0  0  0  0
  1  2  1  0  0  0  0
  2  3  1  0  0  0  0
  3  4  2  0  0  0  0
  4  5  1  0  0  0  0
  5  6  1  0  0  0  0
  6  7  1  0  0  0  0
  6  8  2  0  0  0  0
  8  3  1  0  0  0  0
  8  9  1  0  0  0  0
  9 10  1  0  0  0  0
 10 11  1  0  0  0  0
 11 12  2  0  0  0  0
 12 13  1  0  0  0  0
 13  9  2  0  0  0  0
M  END
>  <EXTREG>  (ZINC00069213)
ZINC00069213

>  <LOGBIO>
2.5000

$$$$
ZINC00070841
  -MTS-   02131516462D 0   0.00000     0.00000     0

 18 19  0  0  0  0  0  0  0  0999 V2000
    2.2446    1.2689    0.0000 O   0  0  0  0  0  0  0  0  0  0  0  0
    3.1146    0.7689    0.0000 C   0  0  0  0  0  0  0  0  0  0  0  0
    3.1156   -0.2259    0.0000 O   0  0  0  0  0  0  0  0  0  0  0  0
    2.2501   -0.7267    0.0000 C   0  0  0  0  0  0  0  0  0  0  0  0
    1.3801   -0.2267    0.0000 C   0  0  0  0  0  0  0  0  0  0  0  0
    0.5201   -0.7267    0.0000 C   0  0  0  0  0  0  0  0  0  0  0  0
    0.5201   -1.7267    0.0000 C   0  0  0  0  0  0  0  0  0  0  0  0
    1.3801   -2.2267    0.0000 C   0  0  0  0  0  0  0  0  0  0  0  0
    2.2501   -1.7267    0.0000 C   0  0  0  0  0  0  0  0  0  0  0  0
    3.1156   -2.2276    0.0000 N   0  3  0  0  0  0  0  0  0  0  0  0
    3.1151   -3.2310    0.0000 O   0  5  0  0  0  0  0  0  0  0  0  0
    3.9779   -1.7315    0.0000 O   0  0  0  0  0  0  0  0  0  0  0  0
    3.9799    1.2702    0.0000 C   0  0  0  0  0  0  0  0  0  0  0  0
    4.8501    0.7707    0.0000 C   0  0  0  0  0  0  0  0  0  0  0  0
    5.7099    1.2711    0.0000 C   0  0  0  0  0  0  0  0  0  0  0  0
    5.7094    2.2711    0.0000 C   0  0  0  0  0  0  0  0  0  0  0  0
    4.8491    2.7707    0.0000 C   0  0  0  0  0  0  0  0  0  0  0  0
    3.9794    2.2702    0.0000 C   0  0  0  0  0  0  0  0  0  0  0  0
  1  2  2  0  0  0  0
  2  3  1  0  0  0  0
  3  4  1  0  0  0  0
  4  5  2  0  0  0  0
  5  6  1  0  0  0  0
  6  7  2  0  0  0  0
  7  8  1  0  0  0  0
  8  9  2  0  0  0  0
  9  4  1  0  0  0  0
  9 10  1  0  0  0  0
 10 11  1  0  0  0  0
 10 12  2  0  0  0  0
  2 13  1  0  0  0  0
 13 14  1  0  0  0  0
 14 15  1  0  0  0  0
 15 16  1  0  0  0  0
 16 17  1  0  0  0  0
 17 18  1  0  0  0  0
 18 13  1  0  0  0  0
M  CHG  2  10   1  11  -1
M  END
>  <EXTREG>  (ZINC00070841)
ZINC00070841

>  <LOGBIO>
2.5000

$$$$
ZINC00073327
  -MTS-   02131516462D 0   0.00000     0.00000     0

 21 24  0  0  0  0  0  0  0  0999 V2000
    2.6522   -1.5617    0.0000 C   0  0  0  0  0  0  0  0  0  0  0  0
    3.4164   -0.9168    0.0000 C   0  0  0  0  0  0  0  0  0  0  0  0
    2.6493   -0.2753    0.0000 C   0  0  0  0  0  0  0  0  0  0  0  0
    3.9216   -1.7838    0.0000 C   0  0  0  0  0  0  0  0  0  0  0  0
    4.9163   -1.7788    0.0000 C   0  0  0  0  0  0  0  0  0  0  0  0
    5.4220   -2.6440    0.0000 C   0  0  0  0  0  0  0  0  0  0  0  0
    6.4220   -2.6390    0.0000 C   0  0  0  0  0  0  0  0  0  0  0  0
    6.9176   -1.7665    0.0000 C   0  0  0  0  0  0  0  0  0  0  0  0
    6.4133   -0.9091    0.0000 C   0  0  0  0  0  0  0  0  0  0  0  0
    5.4146   -0.9118    0.0000 C   0  0  0  0  0  0  0  0  0  0  0  0
    4.9164   -0.0498    0.0000 C   0  0  0  0  0  0  0  0  0  0  0  0
    5.2264    0.9102    0.0000 N   0  0  0  0  0  0  0  0  0  0  0  0
    4.4164    1.4902    0.0000 N   0  0  0  0  0  0  0  0  0  0  0  0
    3.6064    0.9102    0.0000 C   0  0  0  0  0  0  0  0  0  0  0  0
    3.9164   -0.0498    0.0000 N   0  0  0  0  0  0  0  0  0  0  0  0
    2.4668    1.2860    0.0000 C   0  0  0  0  0  0  0  0  0  0  0  0
    2.2614    2.2682    0.0000 C   0  0  0  0  0  0  0  0  0  0  0  0
    1.3161    2.5778    0.0000 C   0  0  0  0  0  0  0  0  0  0  0  0
    0.5693    1.9127    0.0000 C   0  0  0  0  0  0  0  0  0  0  0  0
    0.7680    0.9379    0.0000 C   0  0  0  0  0  0  0  0  0  0  0  0
    1.7201    0.6209    0.0000 C   0  0  0  0  0  0  0  0  0  0  0  0
  1  2  1  0  0  0  0
  2  3  1  0  0  0  0
  2  4  1  0  0  0  0
  4  5  1  0  0  0  0
  5  6  1  0  0  0  0
  6  7  2  0  0  0  0
  7  8  1  0  0  0  0
  8  9  2  0  0  0  0
  9 10  1  0  0  0  0
 10  5  2  0  0  0  0
 10 11  1  0  0  0  0
 11 12  2  0  0  0  0
 12 13  1  0  0  0  0
 13 14  2  0  0  0  0
 14 15  1  0  0  0  0
 15  2  1  0  0  0  0
 15 11  1  0  0  0  0
 14 16  1  0  0  0  0
 16 17  2  0  0  0  0
 17 18  1  0  0  0  0
 18 19  2  0  0  0  0
 19 20  1  0  0  0  0
 20 21  2  0  0  0  0
 21 16  1  0  0  0  0
M  END
>  <EXTREG>  (ZINC00073327)
ZINC00073327

>  <LOGBIO>
2.5000

$$$$
ZINC00073659
  -MTS-   02131516462D 0   0.00000     0.00000     0

 12 13  0  0  0  0  0  0  0  0999 V2000
    2.2285   -2.4755    0.0000 N   0  0  0  0  0  0  0  0  0  0  0  0
    2.6312   -1.5602    0.0000 C   0  0  0  0  0  0  0  0  0  0  0  0
    3.6286   -1.4499    0.0000 C   0  0  0  0  0  0  0  0  0  0  0  0
    4.0273   -0.5386    0.0000 C   0  0  0  0  0  0  0  0  0  0  0  0
    3.4368    0.2684    0.0000 C   0  0  0  0  0  0  0  0  0  0  0  0
    2.4475    0.1641    0.0000 C   0  0  0  0  0  0  0  0  0  0  0  0
    2.0407   -0.7532    0.0000 C   0  0  0  0  0  0  0  0  0  0  0  0
    1.8590    0.9726    0.0000 C   0  0  0  0  0  0  0  0  0  0  0  0
    2.1690    1.9326    0.0000 N   0  0  0  0  0  0  0  0  0  0  0  0
    1.3590    2.5126    0.0000 C   0  0  0  0  0  0  0  0  0  0  0  0
    0.5490    1.9326    0.0000 C   0  0  0  0  0  0  0  0  0  0  0  0
    0.8590    0.9726    0.0000 N   0  0  0  0  0  0  0  0  0  0  0  0
  1  2  1  0  0  0  0
  2  3  2  0  0  0  0
  3  4  1  0  0  0  0
  4  5  2  0  0  0  0
  5  6  1  0  0  0  0
  6  7  2  0  0  0  0
  7  2  1  0  0  0  0
  6  8  1  0  0  0  0
  8  9  1  0  0  0  0
  9 10  1  0  0  0  0
 10 11  1  0  0  0  0
 11 12  1  0  0  0  0
 12  8  2  0  0  0  0
M  END
>  <EXTREG>  (ZINC00073659)
ZINC00073659

>  <LOGBIO>
2.5000

$$$$
ZINC00074436
  -MTS-   02131516462D 0   0.00000     0.00000     0

 18 19  0  0  0  0  0  0  0  0999 V2000
    6.9296    2.2384    0.0000 C   0  0  0  0  0  0  0  0  0  0  0  0
    6.0641    1.7375    0.0000 N   0  0  0  0  0  0  0  0  0  0  0  0
    5.1941    2.2375    0.0000 C   0  0  0  0  0  0  0  0  0  0  0  0
    4.3341    1.7375    0.0000 C   0  0  0  0  0  0  0  0  0  0  0  0
    4.3341    0.7375    0.0000 N   0  0  0  0  0  0  0  0  0  0  0  0
    5.1941    0.2375    0.0000 C   0  0  0  0  0  0  0  0  0  0  0  0
    6.0641    0.7375    0.0000 C   0  0  0  0  0  0  0  0  0  0  0  0
    3.4673    0.2388    0.0000 S   0  0  0  0  0  0  0  0  0  0  0  0
    3.9660   -0.6280    0.0000 O   0  0  0  0  0  0  0  0  0  0  0  0
    2.9686    1.1056    0.0000 O   0  0  0  0  0  0  0  0  0  0  0  0
    2.6005   -0.2599    0.0000 C   0  0  0  0  0  0  0  0  0  0  0  0
    1.7318    0.2423    0.0000 C   0  0  0  0  0  0  0  0  0  0  0  0
    0.8705   -0.2555    0.0000 C   0  0  0  0  0  0  0  0  0  0  0  0
    0.8680   -1.2555    0.0000 C   0  0  0  0  0  0  0  0  0  0  0  0
    0.0000   -1.7521    0.0000 F   0  0  0  0  0  0  0  0  0  0  0  0
    1.7268   -1.7577    0.0000 C   0  0  0  0  0  0  0  0  0  0  0  0
    1.7218   -2.7577    0.0000 Cl  0  0  0  0  0  0  0  0  0  0  0  0
    2.5980   -1.2599    0.0000 C   0  0  0  0  0  0  0  0  0  0  0  0
  1  2  1  0  0  0  0
  2  3  1  0  0  0  0
  3  4  1  0  0  0  0
  4  5  1  0  0  0  0
  5  6  1  0  0  0  0
  6  7  1  0  0  0  0
  7  2  1  0  0  0  0
  5  8  1  0  0  0  0
  8  9  2  0  0  0  0
  8 10  2  0  0  0  0
  8 11  1  0  0  0  0
 11 12  2  0  0  0  0
 12 13  1  0  0  0  0
 13 14  2  0  0  0  0
 14 15  1  0  0  0  0
 14 16  1  0  0  0  0
 16 17  1  0  0  0  0
 16 18  2  0  0  0  0
 18 11  1  0  0  0  0
M  END
>  <EXTREG>  (ZINC00074436)
ZINC00074436

>  <LOGBIO>
2.5000

$$$$
ZINC00074760
  -MTS-   02131516462D 0   0.00000     0.00000     0

 16 16  0  0  0  0  0  0  0  0999 V2000
    6.5776    0.2486    0.0000 C   0  0  0  0  0  0  0  0  0  0  0  0
    5.7087    0.7504    0.0000 C   0  0  0  0  0  0  0  0  0  0  0  0
    5.7082    1.7504    0.0000 C   0  0  0  0  0  0  0  0  0  0  0  0
    4.8476    0.2522    0.0000 C   0  0  0  0  0  0  0  0  0  0  0  0
    3.9811    0.7513    0.0000 N   0  0  0  0  0  0  0  0  0  0  0  0
    3.1156    0.2504    0.0000 S   0  0  0  0  0  0  0  0  0  0  0  0
    3.6165   -0.6151    0.0000 O   0  0  0  0  0  0  0  0  0  0  0  0
    2.6147    1.1160    0.0000 O   0  0  0  0  0  0  0  0  0  0  0  0
    2.2501   -0.2504    0.0000 C   0  0  0  0  0  0  0  0  0  0  0  0
    1.3801    0.2496    0.0000 C   0  0  0  0  0  0  0  0  0  0  0  0
    1.3776    1.2496    0.0000 Cl  0  0  0  0  0  0  0  0  0  0  0  0
    0.5201   -0.2504    0.0000 C   0  0  0  0  0  0  0  0  0  0  0  0
    0.5201   -1.2504    0.0000 C   0  0  0  0  0  0  0  0  0  0  0  0
    1.3801   -1.7504    0.0000 C   0  0  0  0  0  0  0  0  0  0  0  0
    2.2501   -1.2504    0.0000 C   0  0  0  0  0  0  0  0  0  0  0  0
    3.1156   -1.7513    0.0000 Cl  0  0  0  0  0  0  0  0  0  0  0  0
  1  2  1  0  0  0  0
  2  3  1  0  0  0  0
  2  4  1  0  0  0  0
  4  5  1  0  0  0  0
  5  6  1  0  0  0  0
  6  7  2  0  0  0  0
  6  8  2  0  0  0  0
  6  9  1  0  0  0  0
  9 10  2  0  0  0  0
 10 11  1  0  0  0  0
 10 12  1  0  0  0  0
 12 13  2  0  0  0  0
 13 14  1  0  0  0  0
 14 15  2  0  0  0  0
 15  9  1  0  0  0  0
 15 16  1  0  0  0  0
M  END
>  <EXTREG>  (ZINC00074760)
ZINC00074760

>  <LOGBIO>
2.5000

$$$$
ZINC00076051
  -MTS-   02131516462D 0   0.00000     0.00000     0

 16 16  0  0  0  0  0  0  0  0999 V2000
    1.8753    2.4247    0.0000 C   0  0  0  0  0  0  0  0  0  0  0  0
    2.8788    2.4261    0.0000 C   0  0  0  0  0  0  0  0  0  0  0  0
    3.3740    3.2889    0.0000 O   0  0  0  0  0  0  0  0  0  0  0  0
    3.3805    1.5611    0.0000 N   0  0  0  0  0  0  0  0  0  0  0  0
    2.8822    0.6941    0.0000 C   0  0  0  0  0  0  0  0  0  0  0  0
    1.8787    0.6911    0.0000 C   0  0  0  0  0  0  0  0  0  0  0  0
    1.3848   -0.1724    0.0000 C   0  0  0  0  0  0  0  0  0  0  0  0
    1.8857   -1.0379    0.0000 C   0  0  0  0  0  0  0  0  0  0  0  0
    2.8805   -1.0399    0.0000 C   0  0  0  0  0  0  0  0  0  0  0  0
    3.3830   -0.1714    0.0000 C   0  0  0  0  0  0  0  0  0  0  0  0
    4.3830   -0.1714    0.0000 C   0  0  0  0  0  0  0  0  0  0  0  0
    5.3830   -0.1714    0.0000 N   0  0  0  0  0  0  0  0  0  0  0  0
    1.3852   -1.9037    0.0000 C   0  0  0  0  0  0  0  0  0  0  0  0
    2.2510   -2.4041    0.0000 C   0  0  0  0  0  0  0  0  0  0  0  0
    0.5195   -1.4032    0.0000 C   0  0  0  0  0  0  0  0  0  0  0  0
    0.8848   -2.7694    0.0000 C   0  0  0  0  0  0  0  0  0  0  0  0
  1  2  1  0  0  0  0
  2  3  2  0  0  0  0
  2  4  1  0  0  0  0
  4  5  1  0  0  0  0
  5  6  2  0  0  0  0
  6  7  1  0  0  0  0
  7  8  2  0  0  0  0
  8  9  1  0  0  0  0
  9 10  2  0  0  0  0
 10  5  1  0  0  0  0
 10 11  1  0  0  0  0
 11 12  3  0  0  0  0
  8 13  1  0  0  0  0
 13 14  1  0  0  0  0
 13 15  1  0  0  0  0
 13 16  1  0  0  0  0
M  END
>  <EXTREG>  (ZINC00076051)
ZINC00076051

>  <LOGBIO>
2.5000

$$$$
ZINC00076280
  -MTS-   02131516462D 0   0.00000     0.00000     0

 18 18  0  0  1  0  0  0  0  0999 V2000
    1.0303   -2.5951    0.0000 C   0  0  0  0  0  0  0  0  0  0  0  0
    0.5281   -1.7264    0.0000 C   0  0  0  0  0  0  0  0  0  0  0  0
    1.0260   -0.8651    0.0000 C   0  0  1  0  0  0  0  0  0  0  0  0
    0.5238    0.0036    0.0000 O   0  0  0  0  0  0  0  0  0  0  0  0
    1.0216    0.8649    0.0000 C   0  0  0  0  0  0  0  0  0  0  0  0
    0.5195    1.7336    0.0000 C   0  0  0  0  0  0  0  0  0  0  0  0
    2.0216    0.8649    0.0000 O   0  0  0  0  0  0  0  0  0  0  0  0
    2.0260   -0.8651    0.0000 C   0  0  0  0  0  0  0  0  0  0  0  0
    3.0260   -0.8651    0.0000 C   0  0  0  0  0  0  0  0  0  0  0  0
    4.0260   -0.8651    0.0000 C   0  0  0  0  0  0  0  0  0  0  0  0
    4.5260    0.0009    0.0000 N   0  0  0  0  0  0  0  0  0  0  0  0
    5.5294    0.0019    0.0000 C   0  0  0  0  0  0  0  0  0  0  0  0
    6.0250    0.8644    0.0000 C   0  0  0  0  0  0  0  0  0  0  0  0
    5.5259    1.7309    0.0000 N   0  0  0  0  0  0  0  0  0  0  0  0
    6.0281    2.5957    0.0000 C   0  0  0  0  0  0  0  0  0  0  0  0
    4.5311    1.7349    0.0000 C   0  0  0  0  0  0  0  0  0  0  0  0
    4.0268    0.8674    0.0000 C   0  0  0  0  0  0  0  0  0  0  0  0
    1.3258   -1.3848    0.0000 H   0  0  0  0  0  0  0  0  0  0  0  0
  1  2  1  0  0  0  0
  3  2  1  1  0  0  0
  3 18  1  6  0  0  0
  3  4  1  0  0  0  0
  4  5  1  0  0  0  0
  5  6  1  0  0  0  0
  5  7  2  0  0  0  0
  3  8  1  0  0  0  0
  8  9  3  0  0  0  0
  9 10  1  0  0  0  0
 10 11  1  0  0  0  0
 11 12  1  0  0  0  0
 12 13  1  0  0  0  0
 13 14  1  0  0  0  0
 14 15  1  0  0  0  0
 14 16  1  0  0  0  0
 16 17  1  0  0  0  0
 17 11  1  0  0  0  0
M  END
>  <EXTREG>  (ZINC00076280)
ZINC00076280

>  <LOGBIO>
2.5000

$$$$
ZINC00076829
  -MTS-   02131516462D 0   0.00000     0.00000     0

 14 15  0  0  0  0  0  0  0  0999 V2000
    5.6428   -0.0519    0.0000 O   0  0  0  0  0  0  0  0  0  0  0  0
    5.0543    0.7566    0.0000 C   0  0  0  0  0  0  0  0  0  0  0  0
    5.3643    1.7166    0.0000 C   0  0  0  0  0  0  0  0  0  0  0  0
    4.5543    2.2966    0.0000 N   0  0  0  0  0  0  0  0  0  0  0  0
    3.7443    1.7166    0.0000 C   0  0  0  0  0  0  0  0  0  0  0  0
    2.7946    2.0297    0.0000 S   0  0  0  0  0  0  0  0  0  0  0  0
    4.0543    0.7566    0.0000 N   0  0  0  0  0  0  0  0  0  0  0  0
    3.4658   -0.0519    0.0000 C   0  0  0  0  0  0  0  0  0  0  0  0
    2.4713    0.0535    0.0000 C   0  0  0  0  0  0  0  0  0  0  0  0
    1.8828   -0.7550    0.0000 C   0  0  0  0  0  0  0  0  0  0  0  0
    0.8740   -0.7550    0.0000 C   0  0  0  0  0  0  0  0  0  0  0  0
    0.5710   -1.7040    0.0000 N   0  0  0  0  0  0  0  0  0  0  0  0
    1.3718   -2.2966    0.0000 C   0  0  0  0  0  0  0  0  0  0  0  0
    2.1901   -1.7066    0.0000 N   0  0  0  0  0  0  0  0  0  0  0  0
  1  2  2  0  0  0  0
  2  3  1  0  0  0  0
  3  4  1  0  0  0  0
  4  5  1  0  0  0  0
  5  6  2  0  0  0  0
  5  7  1  0  0  0  0
  7  2  1  0  0  0  0
  7  8  1  0  0  0  0
  8  9  1  0  0  0  0
  9 10  1  0  0  0  0
 10 11  2  0  0  0  0
 11 12  1  0  0  0  0
 12 13  1  0  0  0  0
 13 14  2  0  0  0  0
 14 10  1  0  0  0  0
M  END
>  <EXTREG>  (ZINC00076829)
ZINC00076829

>  <LOGBIO>
2.5000

$$$$
ZINC00077976
  -MTS-   02131516462D 0   0.00000     0.00000     0

 26 29  0  0  0  0  0  0  0  0999 V2000
    0.8886    1.4529    0.0000 O   0  0  0  0  0  0  0  0  0  0  0  0
    0.8707    0.4497    0.0000 C   0  0  0  0  0  0  0  0  0  0  0  0
    0.0000   -0.0314    0.0000 O   0  0  0  0  0  0  0  0  0  0  0  0
    1.7274   -0.0661    0.0000 C   0  0  0  0  0  0  0  0  0  0  0  0
    1.7100   -1.0694    0.0000 C   0  0  0  0  0  0  0  0  0  0  0  0
    2.5633   -1.5808    0.0000 C   0  0  0  0  0  0  0  0  0  0  0  0
    3.4388   -1.0977    0.0000 C   0  0  0  0  0  0  0  0  0  0  0  0
    4.2943   -1.6156    0.0000 Cl  0  0  0  0  0  0  0  0  0  0  0  0
    3.4611   -0.1031    0.0000 C   0  0  0  0  0  0  0  0  0  0  0  0
    2.6030    0.4170    0.0000 C   0  0  0  0  0  0  0  0  0  0  0  0
    4.3378    0.3778    0.0000 N   0  0  0  0  0  0  0  0  0  0  0  0
    5.2506   -0.0517    0.0000 C   0  0  0  0  0  0  0  0  0  0  0  0
    5.4318   -1.0352    0.0000 O   0  0  0  0  0  0  0  0  0  0  0  0
    5.9377    0.6616    0.0000 C   0  0  1  0  0  0  0  0  0  0  0  0
    6.9477    0.3216    0.0000 C   0  0  1  0  0  0  0  0  0  0  0  0
    6.4077   -0.6484    0.0000 C   0  0  0  0  0  0  0  0  0  0  0  0
    6.5577    1.2516    0.0000 C   0  0  2  0  0  0  0  0  0  0  0  0
    7.3577    1.6016    0.0000 C   0  0  0  0  0  0  0  0  0  0  0  0
    7.8677    0.9016    0.0000 C   0  0  0  0  0  0  0  0  0  0  0  0
    5.4477    1.5716    0.0000 C   0  0  1  0  0  0  0  0  0  0  0  0
    4.4650    1.3697    0.0000 C   0  0  0  0  0  0  0  0  0  0  0  0
    3.7318    2.0498    0.0000 O   0  0  0  0  0  0  0  0  0  0  0  0
    5.4712    2.1711    0.0000 H   0  0  0  0  0  0  0  0  0  0  0  0
    6.5183    1.8503    0.0000 H   0  0  0  0  0  0  0  0  0  0  0  0
    7.3834   -0.0910    0.0000 H   0  0  0  0  0  0  0  0  0  0  0  0
    6.0802    0.0787    0.0000 H   0  0  0  0  0  0  0  0  0  0  0  0
  1  2  1  0  0  0  0
  2  3  2  0  0  0  0
  2  4  1  0  0  0  0
  4  5  2  0  0  0  0
  5  6  1  0  0  0  0
  6  7  2  0  0  0  0
  7  8  1  0  0  0  0
  7  9  1  0  0  0  0
  9 10  2  0  0  0  0
 10  4  1  0  0  0  0
  9 11  1  0  0  0  0
 11 12  1  0  0  0  0
 12 13  2  0  0  0  0
 14 12  1  6  0  0  0
 14 26  1  1  0  0  0
 14 15  1  0  0  0  0
 15 25  1  1  0  0  0
 15 16  1  6  0  0  0
 16 17  1  0  0  0  0
 17 24  1  6  0  0  0
 17 18  1  1  0  0  0
 18 19  2  0  0  0  0
 19 15  1  0  0  0  0
 17 20  1  0  0  0  0
 20 23  1  1  0  0  0
 20 14  1  0  0  0  0
 20 21  1  6  0  0  0
 21 11  1  0  0  0  0
 21 22  2  0  0  0  0
M  END
>  <EXTREG>  (ZINC00077976)
ZINC00077976

>  <LOGBIO>
2.5000

$$$$
ZINC00078343
  -MTS-   02131516462D 0   0.00000     0.00000     0

 25 28  0  0  0  0  0  0  0  0999 V2000
    3.9763   -3.6686    0.0000 C   0  0  0  0  0  0  0  0  0  0  0  0
    4.3831   -2.7513    0.0000 C   0  0  0  0  0  0  0  0  0  0  0  0
    5.3724   -2.6469    0.0000 O   0  0  0  0  0  0  0  0  0  0  0  0
    5.7793   -1.7297    0.0000 C   0  0  0  0  0  0  0  0  0  0  0  0
    6.7686   -1.6253    0.0000 O   0  0  0  0  0  0  0  0  0  0  0  0
    5.1907   -0.9212    0.0000 C   0  0  0  0  0  0  0  0  0  0  0  0
    5.5007    0.0388    0.0000 C   0  0  0  0  0  0  0  0  0  0  0  0
    6.4504    0.3520    0.0000 N   0  0  0  0  0  0  0  0  0  0  0  0
    4.6907    0.6188    0.0000 N   0  0  0  0  0  0  0  0  0  0  0  0
    4.6907    1.6188    0.0000 C   0  0  0  0  0  0  0  0  0  0  0  0
    5.5592    2.1214    0.0000 C   0  0  0  0  0  0  0  0  0  0  0  0
    5.5572    3.1162    0.0000 C   0  0  0  0  0  0  0  0  0  0  0  0
    4.6917    3.6170    0.0000 C   0  0  0  0  0  0  0  0  0  0  0  0
    3.8282    3.1231    0.0000 C   0  0  0  0  0  0  0  0  0  0  0  0
    3.8252    2.1197    0.0000 C   0  0  0  0  0  0  0  0  0  0  0  0
    3.8807    0.0388    0.0000 C   0  0  0  0  0  0  0  0  0  0  0  0
    2.9015    0.2415    0.0000 N   0  0  0  0  0  0  0  0  0  0  0  0
    2.2333   -0.5024    0.0000 C   0  0  0  0  0  0  0  0  0  0  0  0
    1.2523   -0.3021    0.0000 C   0  0  0  0  0  0  0  0  0  0  0  0
    0.5878   -1.0494    0.0000 C   0  0  0  0  0  0  0  0  0  0  0  0
    0.9057   -2.0011    0.0000 C   0  0  0  0  0  0  0  0  0  0  0  0
    1.8806   -2.1989    0.0000 C   0  0  0  0  0  0  0  0  0  0  0  0
    2.5464   -1.4558    0.0000 C   0  0  0  0  0  0  0  0  0  0  0  0
    3.5204   -1.6585    0.0000 N   0  0  0  0  0  0  0  0  0  0  0  0
    4.1907   -0.9212    0.0000 C   0  0  0  0  0  0  0  0  0  0  0  0
  1  2  1  0  0  0  0
  2  3  1  0  0  0  0
  3  4  1  0  0  0  0
  4  5  2  0  0  0  0
  4  6  1  0  0  0  0
  6  7  2  0  0  0  0
  7  8  1  0  0  0  0
  7  9  1  0  0  0  0
  9 10  1  0  0  0  0
 10 11  2  0  0  0  0
 11 12  1  0  0  0  0
 12 13  2  0  0  0  0
 13 14  1  0  0  0  0
 14 15  2  0  0  0  0
 15 10  1  0  0  0  0
  9 16  1  0  0  0  0
 16 17  1  0  0  0  0
 17 18  2  0  0  0  0
 18 19  1  0  0  0  0
 19 20  2  0  0  0  0
 20 21  1  0  0  0  0
 21 22  2  0  0  0  0
 22 23  1  0  0  0  0
 23 18  1  0  0  0  0
 23 24  2  0  0  0  0
 24 25  1  0  0  0  0
 25  6  1  0  0  0  0
 25 16  2  0  0  0  0
M  END
>  <EXTREG>  (ZINC00078343)
ZINC00078343

>  <LOGBIO>
2.5000

$$$$
ZINC00078561
  -MTS-   02131516462D 0   0.00000     0.00000     0

 23 26  0  0  0  0  0  0  0  0999 V2000
    3.8662   -3.0481    0.0000 F   0  0  0  0  0  0  0  0  0  0  0  0
    4.2690   -2.1327    0.0000 C   0  0  0  0  0  0  0  0  0  0  0  0
    3.3536   -1.7300    0.0000 F   0  0  0  0  0  0  0  0  0  0  0  0
    5.1843   -2.5355    0.0000 F   0  0  0  0  0  0  0  0  0  0  0  0
    4.6717   -1.2174    0.0000 C   0  0  0  0  0  0  0  0  0  0  0  0
    5.6690   -1.1072    0.0000 C   0  0  0  0  0  0  0  0  0  0  0  0
    6.0678   -0.1958    0.0000 C   0  0  0  0  0  0  0  0  0  0  0  0
    5.4773    0.6112    0.0000 C   0  0  0  0  0  0  0  0  0  0  0  0
    4.4880    0.5069    0.0000 C   0  0  0  0  0  0  0  0  0  0  0  0
    4.0811   -0.4104    0.0000 C   0  0  0  0  0  0  0  0  0  0  0  0
    3.8994    1.3153    0.0000 C   0  0  0  0  0  0  0  0  0  0  0  0
    4.2094    2.2753    0.0000 N   0  0  0  0  0  0  0  0  0  0  0  0
    3.3994    2.8553    0.0000 N   0  0  0  0  0  0  0  0  0  0  0  0
    2.5894    2.2753    0.0000 C   0  0  0  0  0  0  0  0  0  0  0  0
    1.6102    2.4780    0.0000 C   0  0  0  0  0  0  0  0  0  0  0  0
    0.9420    1.7341    0.0000 C   0  0  0  0  0  0  0  0  0  0  0  0
    1.2551    0.7808    0.0000 C   0  0  0  0  0  0  0  0  0  0  0  0
    0.5877    0.0315    0.0000 C   0  0  0  0  0  0  0  0  0  0  0  0
    0.9036   -0.9173    0.0000 C   0  0  0  0  0  0  0  0  0  0  0  0
    1.8870   -1.1168    0.0000 C   0  0  0  0  0  0  0  0  0  0  0  0
    2.5450   -0.3707    0.0000 C   0  0  0  0  0  0  0  0  0  0  0  0
    2.2291    0.5781    0.0000 C   0  0  0  0  0  0  0  0  0  0  0  0
    2.8994    1.3153    0.0000 N   0  0  0  0  0  0  0  0  0  0  0  0
  1  2  1  0  0  0  0
  2  3  1  0  0  0  0
  2  4  1  0  0  0  0
  2  5  1  0  0  0  0
  5  6  2  0  0  0  0
  6  7  1  0  0  0  0
  7  8  2  0  0  0  0
  8  9  1  0  0  0  0
  9 10  2  0  0  0  0
 10  5  1  0  0  0  0
  9 11  1  0  0  0  0
 11 12  2  0  0  0  0
 12 13  1  0  0  0  0
 13 14  2  0  0  0  0
 14 15  1  0  0  0  0
 15 16  2  0  0  0  0
 16 17  1  0  0  0  0
 17 18  1  0  0  0  0
 18 19  2  0  0  0  0
 19 20  1  0  0  0  0
 20 21  2  0  0  0  0
 21 22  1  0  0  0  0
 22 17  2  0  0  0  0
 22 23  1  0  0  0  0
 23 11  1  0  0  0  0
 23 14  1  0  0  0  0
M  END
>  <EXTREG>  (ZINC00078561)
ZINC00078561

>  <LOGBIO>
2.5000

$$$$
ZINC00078926
  -MTS-   02131516462D 0   0.00000     0.00000     0

 25 28  0  0  0  0  0  0  0  0999 V2000
    1.0852   -0.4579    0.0000 C   0  0  0  0  0  0  0  0  0  0  0  0
    0.5904   -1.3269    0.0000 O   0  0  0  0  0  0  0  0  0  0  0  0
    1.0956   -2.1900    0.0000 C   0  0  0  0  0  0  0  0  0  0  0  0
    0.6000   -3.0625    0.0000 C   0  0  0  0  0  0  0  0  0  0  0  0
    1.1043   -3.9199    0.0000 C   0  0  0  0  0  0  0  0  0  0  0  0
    2.1043   -3.9149    0.0000 C   0  0  0  0  0  0  0  0  0  0  0  0
    2.6000   -3.0524    0.0000 C   0  0  0  0  0  0  0  0  0  0  0  0
    2.0956   -2.1849    0.0000 C   0  0  0  0  0  0  0  0  0  0  0  0
    2.5921   -1.3169    0.0000 C   0  0  0  0  0  0  0  0  0  0  0  0
    3.5921   -1.3129    0.0000 N   0  0  0  0  0  0  0  0  0  0  0  0
    4.0886   -0.4449    0.0000 C   0  0  0  0  0  0  0  0  0  0  0  0
    5.0921   -0.4398    0.0000 C   0  0  0  0  0  0  0  0  0  0  0  0
    5.5842    0.4247    0.0000 C   0  0  0  0  0  0  0  0  0  0  0  0
    5.0842    1.2892    0.0000 C   0  0  0  0  0  0  0  0  0  0  0  0
    5.3942    2.2492    0.0000 N   0  0  0  0  0  0  0  0  0  0  0  0
    4.5842    2.8292    0.0000 N   0  0  0  0  0  0  0  0  0  0  0  0
    3.7742    2.2492    0.0000 C   0  0  0  0  0  0  0  0  0  0  0  0
    4.0842    1.2892    0.0000 N   0  0  0  0  0  0  0  0  0  0  0  0
    3.5860    0.4196    0.0000 N   0  0  0  0  0  0  0  0  0  0  0  0
    2.8245    2.5623    0.0000 C   0  0  0  0  0  0  0  0  0  0  0  0
    2.6192    3.5445    0.0000 C   0  0  0  0  0  0  0  0  0  0  0  0
    1.6738    3.8541    0.0000 C   0  0  0  0  0  0  0  0  0  0  0  0
    0.9271    3.1890    0.0000 C   0  0  0  0  0  0  0  0  0  0  0  0
    1.1258    2.2142    0.0000 C   0  0  0  0  0  0  0  0  0  0  0  0
    2.0778    1.8972    0.0000 C   0  0  0  0  0  0  0  0  0  0  0  0
  1  2  1  0  0  0  0
  2  3  1  0  0  0  0
  3  4  2  0  0  0  0
  4  5  1  0  0  0  0
  5  6  2  0  0  0  0
  6  7  1  0  0  0  0
  7  8  2  0  0  0  0
  8  3  1  0  0  0  0
  8  9  1  0  0  0  0
  9 10  1  0  0  0  0
 10 11  1  0  0  0  0
 11 12  1  0  0  0  0
 12 13  2  0  0  0  0
 13 14  1  0  0  0  0
 14 15  2  0  0  0  0
 15 16  1  0  0  0  0
 16 17  2  0  0  0  0
 17 18  1  0  0  0  0
 18 14  1  0  0  0  0
 18 19  1  0  0  0  0
 19 11  2  0  0  0  0
 17 20  1  0  0  0  0
 20 21  2  0  0  0  0
 21 22  1  0  0  0  0
 22 23  2  0  0  0  0
 23 24  1  0  0  0  0
 24 25  2  0  0  0  0
 25 20  1  0  0  0  0
M  END
>  <EXTREG>  (ZINC00078926)
ZINC00078926

>  <LOGBIO>
2.5000

$$$$
ZINC00079560
  -MTS-   02131516462D 0   0.00000     0.00000     0

 22 23  0  0  1  0  0  0  0  0999 V2000
    5.5507   -2.8405    0.0000 C   0  0  0  0  0  0  0  0  0  0  0  0
    4.5529   -2.9468    0.0000 C   0  0  0  0  0  0  0  0  0  0  0  0
    3.9679   -2.1422    0.0000 C   0  0  2  0  0  0  0  0  0  0  0  0
    2.9701   -2.2485    0.0000 C   0  0  0  0  0  0  0  0  0  0  0  0
    4.3738   -1.2283    0.0000 N   0  0  0  0  0  0  0  0  0  0  0  0
    3.7853   -0.4198    0.0000 C   0  0  0  0  0  0  0  0  0  0  0  0
    4.0953    0.5402    0.0000 N   0  0  0  0  0  0  0  0  0  0  0  0
    3.2853    1.1202    0.0000 C   0  0  0  0  0  0  0  0  0  0  0  0
    3.1857    2.1183    0.0000 N   0  0  0  0  0  0  0  0  0  0  0  0
    3.9973    2.7024    0.0000 C   0  0  0  0  0  0  0  0  0  0  0  0
    2.2737    2.5286    0.0000 C   0  0  0  0  0  0  0  0  0  0  0  0
    2.1720    3.5234    0.0000 O   0  0  0  0  0  0  0  0  0  0  0  0
    1.4608    1.9403    0.0000 N   0  0  0  0  0  0  0  0  0  0  0  0
    0.5478    2.3483    0.0000 C   0  0  0  0  0  0  0  0  0  0  0  0
    1.5639    0.9509    0.0000 C   0  0  0  0  0  0  0  0  0  0  0  0
    0.7533    0.3652    0.0000 O   0  0  0  0  0  0  0  0  0  0  0  0
    2.4753    0.5402    0.0000 C   0  0  0  0  0  0  0  0  0  0  0  0
    2.7853   -0.4198    0.0000 N   0  0  0  0  0  0  0  0  0  0  0  0
    2.1968   -1.2283    0.0000 C   0  0  0  0  0  0  0  0  0  0  0  0
    1.1989   -1.1225    0.0000 C   0  0  0  0  0  0  0  0  0  0  0  0
    0.6143   -1.9274    0.0000 C   0  0  0  0  0  0  0  0  0  0  0  0
    4.5646   -2.0791    0.0000 H   0  0  0  0  0  0  0  0  0  0  0  0
  1  2  1  0  0  0  0
  3  2  1  6  0  0  0
  3 22  1  1  0  0  0
  3  4  1  0  0  0  0
  3  5  1  0  0  0  0
  5  6  1  0  0  0  0
  6  7  2  0  0  0  0
  7  8  1  0  0  0  0
  8  9  1  0  0  0  0
  9 10  1  0  0  0  0
  9 11  1  0  0  0  0
 11 12  2  0  0  0  0
 11 13  1  0  0  0  0
 13 14  1  0  0  0  0
 13 15  1  0  0  0  0
 15 16  2  0  0  0  0
 15 17  1  0  0  0  0
 17  8  2  0  0  0  0
 17 18  1  0  0  0  0
 18  6  1  0  0  0  0
 18 19  1  0  0  0  0
 19 20  1  0  0  0  0
 20 21  2  0  0  0  0
M  END
>  <EXTREG>  (ZINC00079560)
ZINC00079560

>  <LOGBIO>
2.5000

$$$$
ZINC00079931
  -MTS-   02131516462D 0   0.00000     0.00000     0

 19 21  0  0  0  0  0  0  0  0999 V2000
    1.3374   -3.3228    0.0000 C   0  0  0  0  0  0  0  0  0  0  0  0
    1.8339   -2.4548    0.0000 N   0  0  0  0  0  0  0  0  0  0  0  0
    2.8374   -2.4498    0.0000 C   0  0  0  0  0  0  0  0  0  0  0  0
    3.3422   -3.3130    0.0000 O   0  0  0  0  0  0  0  0  0  0  0  0
    3.3295   -1.5853    0.0000 N   0  0  0  0  0  0  0  0  0  0  0  0
    4.3295   -1.5819    0.0000 C   0  0  0  0  0  0  0  0  0  0  0  0
    2.8295   -0.7208    0.0000 C   0  0  0  0  0  0  0  0  0  0  0  0
    3.1395    0.2392    0.0000 N   0  0  0  0  0  0  0  0  0  0  0  0
    2.3295    0.8192    0.0000 C   0  0  0  0  0  0  0  0  0  0  0  0
    2.3295    1.8192    0.0000 N   0  0  0  0  0  0  0  0  0  0  0  0
    3.1451    2.4129    0.0000 C   0  0  0  0  0  0  0  0  0  0  0  0
    2.8316    3.3586    0.0000 C   0  0  0  0  0  0  0  0  0  0  0  0
    1.8354    3.3663    0.0000 N   0  0  0  0  0  0  0  0  0  0  0  0
    1.5210    2.4078    0.0000 C   0  0  0  0  0  0  0  0  0  0  0  0
    1.5195    0.2392    0.0000 N   0  0  0  0  0  0  0  0  0  0  0  0
    0.5698    0.5524    0.0000 C   0  0  0  0  0  0  0  0  0  0  0  0
    1.8295   -0.7208    0.0000 C   0  0  0  0  0  0  0  0  0  0  0  0
    1.3313   -1.5903    0.0000 C   0  0  0  0  0  0  0  0  0  0  0  0
    0.3313   -1.5935    0.0000 O   0  0  0  0  0  0  0  0  0  0  0  0
  1  2  1  0  0  0  0
  2  3  1  0  0  0  0
  3  4  2  0  0  0  0
  3  5  1  0  0  0  0
  5  6  1  0  0  0  0
  5  7  1  0  0  0  0
  7  8  1  0  0  0  0
  8  9  2  0  0  0  0
  9 10  1  0  0  0  0
 10 11  1  0  0  0  0
 11 12  2  0  0  0  0
 12 13  1  0  0  0  0
 13 14  2  0  0  0  0
 14 10  1  0  0  0  0
  9 15  1  0  0  0  0
 15 16  1  0  0  0  0
 15 17  1  0  0  0  0
 17  7  2  0  0  0  0
 17 18  1  0  0  0  0
 18  2  1  0  0  0  0
 18 19  2  0  0  0  0
M  END
>  <EXTREG>  (ZINC00079931)
ZINC00079931

>  <LOGBIO>
2.5000

$$$$
ZINC00080950
  -MTS-   02131516462D 0   0.00000     0.00000     0

 23 24  0  0  0  0  0  0  0  0999 V2000
    6.9890   -2.1801    0.0000 C   0  0  0  0  0  0  0  0  0  0  0  0
    7.4903   -1.3148    0.0000 S   0  0  0  0  0  0  0  0  0  0  0  0
    6.9916   -0.4480    0.0000 C   0  0  0  0  0  0  0  0  0  0  0  0
    7.4938    0.4207    0.0000 C   0  0  0  0  0  0  0  0  0  0  0  0
    8.4938    0.4207    0.0000 C   0  0  0  0  0  0  0  0  0  0  0  0
    9.4938    0.4207    0.0000 N   0  0  0  0  0  0  0  0  0  0  0  0
    6.9959    1.2820    0.0000 C   0  0  0  0  0  0  0  0  0  0  0  0
    7.4968    2.1475    0.0000 N   0  0  0  0  0  0  0  0  0  0  0  0
    5.9959    1.2845    0.0000 N   0  0  0  0  0  0  0  0  0  0  0  0
    5.4938    0.4257    0.0000 C   0  0  0  0  0  0  0  0  0  0  0  0
    4.4938    0.4308    0.0000 S   0  0  0  0  0  0  0  0  0  0  0  0
    3.9982    1.2993    0.0000 C   0  0  0  0  0  0  0  0  0  0  0  0
    2.9982    1.3043    0.0000 C   0  0  0  0  0  0  0  0  0  0  0  0
    2.4999    2.1753    0.0000 C   0  0  0  0  0  0  0  0  0  0  0  0
    1.5052    2.1783    0.0000 C   0  0  0  0  0  0  0  0  0  0  0  0
    1.0000    1.3152    0.0000 C   0  0  0  0  0  0  0  0  0  0  0  0
    0.0000    1.3228    0.0000 F   0  0  0  0  0  0  0  0  0  0  0  0
    1.4896    0.4493    0.0000 C   0  0  0  0  0  0  0  0  0  0  0  0
    0.9822   -0.4125    0.0000 F   0  0  0  0  0  0  0  0  0  0  0  0
    2.4930    0.4413    0.0000 C   0  0  0  0  0  0  0  0  0  0  0  0
    5.9916   -0.4455    0.0000 C   0  0  0  0  0  0  0  0  0  0  0  0
    5.4886   -1.3098    0.0000 C   0  0  0  0  0  0  0  0  0  0  0  0
    4.9856   -2.1740    0.0000 N   0  0  0  0  0  0  0  0  0  0  0  0
  1  2  1  0  0  0  0
  2  3  1  0  0  0  0
  3  4  2  0  0  0  0
  4  5  1  0  0  0  0
  5  6  3  0  0  0  0
  4  7  1  0  0  0  0
  7  8  1  0  0  0  0
  7  9  2  0  0  0  0
  9 10  1  0  0  0  0
 10 11  1  0  0  0  0
 11 12  1  0  0  0  0
 12 13  1  0  0  0  0
 13 14  2  0  0  0  0
 14 15  1  0  0  0  0
 15 16  2  0  0  0  0
 16 17  1  0  0  0  0
 16 18  1  0  0  0  0
 18 19  1  0  0  0  0
 18 20  2  0  0  0  0
 20 13  1  0  0  0  0
 10 21  2  0  0  0  0
 21  3  1  0  0  0  0
 21 22  1  0  0  0  0
 22 23  3  0  0  0  0
M  END
>  <EXTREG>  (ZINC00080950)
ZINC00080950

>  <LOGBIO>
2.5000

$$$$
ZINC00081124
  -MTS-   02131516462D 0   0.00000     0.00000     0

 13 13  0  0  0  0  0  0  0  0999 V2000
    5.1964    1.4879    0.0000 C   0  0  0  0  0  0  0  0  0  0  0  0
    4.3308    0.9871    0.0000 S   0  0  0  0  0  0  0  0  0  0  0  0
    4.8317    0.1215    0.0000 O   0  0  0  0  0  0  0  0  0  0  0  0
    3.8300    1.8526    0.0000 O   0  0  0  0  0  0  0  0  0  0  0  0
    3.4653    0.4862    0.0000 C   0  0  0  0  0  0  0  0  0  0  0  0
    2.5953    0.9862    0.0000 C   0  0  0  0  0  0  0  0  0  0  0  0
    1.7353    0.4862    0.0000 C   0  0  0  0  0  0  0  0  0  0  0  0
    1.7353   -0.5138    0.0000 C   0  0  0  0  0  0  0  0  0  0  0  0
    2.5953   -1.0138    0.0000 C   0  0  0  0  0  0  0  0  0  0  0  0
    3.4653   -0.5138    0.0000 C   0  0  0  0  0  0  0  0  0  0  0  0
    0.8685   -1.0125    0.0000 N   0  3  0  0  0  0  0  0  0  0  0  0
    0.0000   -0.5099    0.0000 O   0  5  0  0  0  0  0  0  0  0  0  0
    0.8665   -2.0073    0.0000 O   0  0  0  0  0  0  0  0  0  0  0  0
  1  2  1  0  0  0  0
  2  3  2  0  0  0  0
  2  4  2  0  0  0  0
  2  5  1  0  0  0  0
  5  6  2  0  0  0  0
  6  7  1  0  0  0  0
  7  8  2  0  0  0  0
  8  9  1  0  0  0  0
  9 10  2  0  0  0  0
 10  5  1  0  0  0  0
  8 11  1  0  0  0  0
 11 12  1  0  0  0  0
 11 13  2  0  0  0  0
M  CHG  2  11   1  12  -1
M  END
>  <EXTREG>  (ZINC00081124)
ZINC00081124

>  <LOGBIO>
2.5000

$$$$
ZINC00082191
  -MTS-   02131516462D 0   0.00000     0.00000     0

 18 20  0  0  0  0  0  0  0  0999 V2000
    4.8546    0.7688    0.0000 C   0  0  0  0  0  0  0  0  0  0  0  0
    4.2660    1.5773    0.0000 C   0  0  0  0  0  0  0  0  0  0  0  0
    4.5760    2.5373    0.0000 C   0  0  0  0  0  0  0  0  0  0  0  0
    3.7660    3.1173    0.0000 S   0  0  0  0  0  0  0  0  0  0  0  0
    2.9560    2.5373    0.0000 C   0  0  0  0  0  0  0  0  0  0  0  0
    1.9768    2.7400    0.0000 N   0  0  0  0  0  0  0  0  0  0  0  0
    1.3086    1.9960    0.0000 C   0  0  0  0  0  0  0  0  0  0  0  0
    1.6217    1.0427    0.0000 N   0  0  0  0  0  0  0  0  0  0  0  0
    2.5957    0.8400    0.0000 C   0  0  0  0  0  0  0  0  0  0  0  0
    2.9044   -0.1111    0.0000 S   0  0  0  0  0  0  0  0  0  0  0  0
    2.2350   -0.8541    0.0000 C   0  0  0  0  0  0  0  0  0  0  0  0
    2.5439   -1.8088    0.0000 C   0  0  0  0  0  0  0  0  0  0  0  0
    1.8765   -2.5465    0.0000 C   0  0  0  0  0  0  0  0  0  0  0  0
    0.8982   -2.3393    0.0000 C   0  0  0  0  0  0  0  0  0  0  0  0
    0.2307   -3.0839    0.0000 Cl  0  0  0  0  0  0  0  0  0  0  0  0
    0.5873   -1.3943    0.0000 C   0  0  0  0  0  0  0  0  0  0  0  0
    1.2567   -0.6468    0.0000 C   0  0  0  0  0  0  0  0  0  0  0  0
    3.2660    1.5773    0.0000 C   0  0  0  0  0  0  0  0  0  0  0  0
  1  2  1  0  0  0  0
  2  3  2  0  0  0  0
  3  4  1  0  0  0  0
  4  5  1  0  0  0  0
  5  6  1  0  0  0  0
  6  7  2  0  0  0  0
  7  8  1  0  0  0  0
  8  9  2  0  0  0  0
  9 10  1  0  0  0  0
 10 11  1  0  0  0  0
 11 12  2  0  0  0  0
 12 13  1  0  0  0  0
 13 14  2  0  0  0  0
 14 15  1  0  0  0  0
 14 16  1  0  0  0  0
 16 17  2  0  0  0  0
 17 11  1  0  0  0  0
  9 18  1  0  0  0  0
 18  2  1  0  0  0  0
 18  5  2  0  0  0  0
M  END
>  <EXTREG>  (ZINC00082191)
ZINC00082191

>  <LOGBIO>
2.5000

$$$$
ZINC00082755
  -MTS-   02131516462D 0   0.00000     0.00000     0

 21 22  0  0  0  0  0  0  0  0999 V2000
    8.1379    1.8491    0.0000 N   0  0  0  0  0  0  0  0  0  0  0  0
    7.2723    1.3482    0.0000 C   0  0  0  0  0  0  0  0  0  0  0  0
    6.4023    1.8482    0.0000 N   0  0  0  0  0  0  0  0  0  0  0  0
    5.5423    1.3482    0.0000 C   0  0  0  0  0  0  0  0  0  0  0  0
    5.5423    0.3482    0.0000 C   0  0  0  0  0  0  0  0  0  0  0  0
    4.3289   -0.3500    0.0000 C   0  0  0  0  0  0  0  0  0  0  0  0
    4.3268   -1.3534    0.0000 O   0  0  0  0  0  0  0  0  0  0  0  0
    3.4678    0.1483    0.0000 N   0  0  0  0  0  0  0  0  0  0  0  0
    2.6013   -0.3508    0.0000 C   0  0  0  0  0  0  0  0  0  0  0  0
    2.5993   -1.3543    0.0000 C   0  0  0  0  0  0  0  0  0  0  0  0
    1.7363   -1.8491    0.0000 C   0  0  0  0  0  0  0  0  0  0  0  0
    0.8703   -1.3491    0.0000 C   0  0  0  0  0  0  0  0  0  0  0  0
    0.8673   -0.3543    0.0000 C   0  0  0  0  0  0  0  0  0  0  0  0
    0.0000    0.1435    0.0000 F   0  0  0  0  0  0  0  0  0  0  0  0
    1.7353    0.1492    0.0000 C   0  0  0  0  0  0  0  0  0  0  0  0
    6.4023   -0.1518    0.0000 C   0  0  0  0  0  0  0  0  0  0  0  0
    7.2723    0.3482    0.0000 N   0  0  0  0  0  0  0  0  0  0  0  0
    6.3998   -1.1518    0.0000 C   0  0  0  0  0  0  0  0  0  0  0  0
    7.3998   -1.1543    0.0000 F   0  0  0  0  0  0  0  0  0  0  0  0
    5.3998   -1.1493    0.0000 F   0  0  0  0  0  0  0  0  0  0  0  0
    6.3973   -2.1518    0.0000 F   0  0  0  0  0  0  0  0  0  0  0  0
  1  2  1  0  0  0  0
  2  3  2  0  0  0  0
  3  4  1  0  0  0  0
  4  5  2  0  0  0  0
  5  6  1  0  0  0  0
  6  7  2  0  0  0  0
  6  8  1  0  0  0  0
  8  9  1  0  0  0  0
  9 10  2  0  0  0  0
 10 11  1  0  0  0  0
 11 12  2  0  0  0  0
 12 13  1  0  0  0  0
 13 14  1  0  0  0  0
 13 15  2  0  0  0  0
 15  9  1  0  0  0  0
  5 16  1  0  0  0  0
 16 17  2  0  0  0  0
 17  2  1  0  0  0  0
 16 18  1  0  0  0  0
 18 19  1  0  0  0  0
 18 20  1  0  0  0  0
 18 21  1  0  0  0  0
M  END
>  <EXTREG>  (ZINC00082755)
ZINC00082755

>  <LOGBIO>
2.5000

$$$$
ZINC00082952
  -MTS-   02131516462D 0   0.00000     0.00000     0

 23 25  0  0  0  0  0  0  0  0999 V2000
    7.4679    0.4482    0.0000 C   0  0  0  0  0  0  0  0  0  0  0  0
    7.0610   -0.4690    0.0000 O   0  0  0  0  0  0  0  0  0  0  0  0
    6.0718   -0.5734    0.0000 C   0  0  0  0  0  0  0  0  0  0  0  0
    5.6649   -1.4907    0.0000 O   0  0  0  0  0  0  0  0  0  0  0  0
    5.4832    0.2351    0.0000 C   0  0  0  0  0  0  0  0  0  0  0  0
    5.7932    1.1951    0.0000 C   0  0  0  0  0  0  0  0  0  0  0  0
    4.9832    1.7751    0.0000 S   0  0  0  0  0  0  0  0  0  0  0  0
    4.1732    1.1951    0.0000 C   0  0  0  0  0  0  0  0  0  0  0  0
    3.1940    1.3978    0.0000 C   0  0  0  0  0  0  0  0  0  0  0  0
    2.5258    0.6538    0.0000 C   0  0  0  0  0  0  0  0  0  0  0  0
    2.8389   -0.2995    0.0000 C   0  0  0  0  0  0  0  0  0  0  0  0
    3.8129   -0.5022    0.0000 N   0  0  0  0  0  0  0  0  0  0  0  0
    4.4832    0.2351    0.0000 C   0  0  0  0  0  0  0  0  0  0  0  0
    2.1726   -1.0451    0.0000 N   0  0  0  0  0  0  0  0  0  0  0  0
    1.1901   -0.8411    0.0000 C   0  0  0  0  0  0  0  0  0  0  0  0
    0.5287   -1.5842    0.0000 C   0  0  0  0  0  0  0  0  0  0  0  0
    0.8403   -2.5344    0.0000 N   0  0  0  0  0  0  0  0  0  0  0  0
    1.8133   -2.7416    0.0000 C   0  0  0  0  0  0  0  0  0  0  0  0
    2.4842   -1.9953    0.0000 C   0  0  0  0  0  0  0  0  0  0  0  0
    2.8819    2.3478    0.0000 C   0  0  0  0  0  0  0  0  0  0  0  0
    1.9319    2.0357    0.0000 F   0  0  0  0  0  0  0  0  0  0  0  0
    3.8320    2.6600    0.0000 F   0  0  0  0  0  0  0  0  0  0  0  0
    2.5698    3.2979    0.0000 F   0  0  0  0  0  0  0  0  0  0  0  0
  1  2  1  0  0  0  0
  2  3  1  0  0  0  0
  3  4  2  0  0  0  0
  3  5  1  0  0  0  0
  5  6  2  0  0  0  0
  6  7  1  0  0  0  0
  7  8  1  0  0  0  0
  8  9  2  0  0  0  0
  9 10  1  0  0  0  0
 10 11  2  0  0  0  0
 11 12  1  0  0  0  0
 12 13  2  0  0  0  0
 13  5  1  0  0  0  0
 13  8  1  0  0  0  0
 11 14  1  0  0  0  0
 14 15  1  0  0  0  0
 15 16  1  0  0  0  0
 16 17  1  0  0  0  0
 17 18  1  0  0  0  0
 18 19  1  0  0  0  0
 19 14  1  0  0  0  0
  9 20  1  0  0  0  0
 20 21  1  0  0  0  0
 20 22  1  0  0  0  0
 20 23  1  0  0  0  0
M  END
>  <EXTREG>  (ZINC00082952)
ZINC00082952

>  <LOGBIO>
2.5000

$$$$
ZINC00083367
  -MTS-   02131516462D 0   0.00000     0.00000     0

 18 20  0  0  0  0  0  0  0  0999 V2000
    5.9384    0.8231    0.0000 C   0  0  0  0  0  0  0  0  0  0  0  0
    5.3499    1.6316    0.0000 N   0  0  0  0  0  0  0  0  0  0  0  0
    5.6599    2.5916    0.0000 C   0  0  0  0  0  0  0  0  0  0  0  0
    4.8499    3.1716    0.0000 N   0  0  0  0  0  0  0  0  0  0  0  0
    4.0399    2.5916    0.0000 N   0  0  0  0  0  0  0  0  0  0  0  0
    4.3499    1.6316    0.0000 C   0  0  0  0  0  0  0  0  0  0  0  0
    3.7614    0.8231    0.0000 S   0  0  0  0  0  0  0  0  0  0  0  0
    2.7670    0.9285    0.0000 C   0  0  0  0  0  0  0  0  0  0  0  0
    2.1785    0.1201    0.0000 C   0  0  0  0  0  0  0  0  0  0  0  0
    1.1805    0.2249    0.0000 C   0  0  0  0  0  0  0  0  0  0  0  0
    0.5967   -0.5806    0.0000 C   0  0  0  0  0  0  0  0  0  0  0  0
    1.0017   -1.4949    0.0000 C   0  0  0  0  0  0  0  0  0  0  0  0
    1.9905   -1.6038    0.0000 C   0  0  0  0  0  0  0  0  0  0  0  0
    2.3986   -2.5181    0.0000 C   0  0  0  0  0  0  0  0  0  0  0  0
    3.3930   -2.6235    0.0000 C   0  0  0  0  0  0  0  0  0  0  0  0
    3.9819   -1.8110    0.0000 C   0  0  0  0  0  0  0  0  0  0  0  0
    3.5753   -0.9031    0.0000 C   0  0  0  0  0  0  0  0  0  0  0  0
    2.5835   -0.7943    0.0000 C   0  0  0  0  0  0  0  0  0  0  0  0
  1  2  1  0  0  0  0
  2  3  1  0  0  0  0
  3  4  2  0  0  0  0
  4  5  1  0  0  0  0
  5  6  2  0  0  0  0
  6  2  1  0  0  0  0
  6  7  1  0  0  0  0
  7  8  1  0  0  0  0
  8  9  1  0  0  0  0
  9 10  2  0  0  0  0
 10 11  1  0  0  0  0
 11 12  2  0  0  0  0
 12 13  1  0  0  0  0
 13 14  1  0  0  0  0
 14 15  2  0  0  0  0
 15 16  1  0  0  0  0
 16 17  2  0  0  0  0
 17 18  1  0  0  0  0
 18  9  1  0  0  0  0
 18 13  2  0  0  0  0
M  END
>  <EXTREG>  (ZINC00083367)
ZINC00083367

>  <LOGBIO>
2.5000

$$$$
ZINC00083992
  -MTS-   02131516462D 0   0.00000     0.00000     0

 25 27  0  0  1  0  0  0  0  0999 V2000
    2.3972   -1.4194    0.0000 Cl  0  0  0  0  0  0  0  0  0  0  0  0
    1.9936   -2.3343    0.0000 C   0  0  0  0  0  0  0  0  0  0  0  0
    0.9961   -2.4436    0.0000 C   0  0  0  0  0  0  0  0  0  0  0  0
    0.5965   -3.3545    0.0000 C   0  0  0  0  0  0  0  0  0  0  0  0
    1.1862   -4.1621    0.0000 C   0  0  0  0  0  0  0  0  0  0  0  0
    2.1756   -4.0587    0.0000 C   0  0  0  0  0  0  0  0  0  0  0  0
    2.5833   -3.1419    0.0000 C   0  0  0  0  0  0  0  0  0  0  0  0
    3.5777   -3.0359    0.0000 C   0  0  0  0  0  0  0  0  0  0  0  0
    3.9845   -2.1187    0.0000 C   0  0  0  0  0  0  0  0  0  0  0  0
    4.9738   -2.0143    0.0000 N   0  0  0  0  0  0  0  0  0  0  0  0
    5.3807   -1.0970    0.0000 C   0  0  0  0  0  0  0  0  0  0  0  0
    6.3700   -0.9927    0.0000 O   0  0  0  0  0  0  0  0  0  0  0  0
    4.7921   -0.2885    0.0000 C   0  0  2  0  0  0  0  0  0  0  0  0
    5.1021    0.6715    0.0000 C   0  0  0  0  0  0  0  0  0  0  0  0
    4.2921    1.2515    0.0000 N   0  0  0  0  0  0  0  0  0  0  0  0
    4.2921    2.2515    0.0000 C   0  0  0  0  0  0  0  0  0  0  0  0
    5.1606    2.7541    0.0000 C   0  0  0  0  0  0  0  0  0  0  0  0
    5.1586    3.7488    0.0000 C   0  0  0  0  0  0  0  0  0  0  0  0
    4.2931    4.2497    0.0000 C   0  0  0  0  0  0  0  0  0  0  0  0
    3.4296    3.7558    0.0000 C   0  0  0  0  0  0  0  0  0  0  0  0
    3.4266    2.7523    0.0000 C   0  0  0  0  0  0  0  0  0  0  0  0
    3.4821    0.6715    0.0000 C   0  0  0  0  0  0  0  0  0  0  0  0
    2.5324    0.9846    0.0000 O   0  0  0  0  0  0  0  0  0  0  0  0
    3.7921   -0.2885    0.0000 C   0  0  0  0  0  0  0  0  0  0  0  0
    5.3846   -0.1939    0.0000 H   0  0  0  0  0  0  0  0  0  0  0  0
  1  2  1  0  0  0  0
  2  3  2  0  0  0  0
  3  4  1  0  0  0  0
  4  5  2  0  0  0  0
  5  6  1  0  0  0  0
  6  7  2  0  0  0  0
  7  2  1  0  0  0  0
  7  8  1  0  0  0  0
  8  9  1  0  0  0  0
  9 10  1  0  0  0  0
 10 11  1  0  0  0  0
 11 12  2  0  0  0  0
 13 11  1  1  0  0  0
 13 25  1  6  0  0  0
 13 14  1  0  0  0  0
 14 15  1  0  0  0  0
 15 16  1  0  0  0  0
 16 17  1  0  0  0  0
 17 18  1  0  0  0  0
 18 19  1  0  0  0  0
 19 20  1  0  0  0  0
 20 21  1  0  0  0  0
 21 16  1  0  0  0  0
 15 22  1  0  0  0  0
 22 23  2  0  0  0  0
 22 24  1  0  0  0  0
 24 13  1  0  0  0  0
M  END
>  <EXTREG>  (ZINC00083992)
ZINC00083992

>  <LOGBIO>
2.5000

$$$$
ZINC00084224
  -MTS-   02131516462D 0   0.00000     0.00000     0

 19 21  0  0  0  0  0  0  0  0999 V2000
    5.5008   -2.2406    0.0000 C   0  0  0  0  0  0  0  0  0  0  0  0
    5.9999   -1.3741    0.0000 N   0  0  0  0  0  0  0  0  0  0  0  0
    5.4991   -0.5085    0.0000 C   0  0  0  0  0  0  0  0  0  0  0  0
    5.9991    0.3615    0.0000 N   0  0  0  0  0  0  0  0  0  0  0  0
    5.4991    1.2215    0.0000 C   0  0  0  0  0  0  0  0  0  0  0  0
    5.8091    2.1815    0.0000 N   0  0  0  0  0  0  0  0  0  0  0  0
    4.9991    2.7615    0.0000 O   0  0  0  0  0  0  0  0  0  0  0  0
    4.1891    2.1815    0.0000 N   0  0  0  0  0  0  0  0  0  0  0  0
    4.4991    1.2215    0.0000 C   0  0  0  0  0  0  0  0  0  0  0  0
    3.9991    0.3615    0.0000 N   0  0  0  0  0  0  0  0  0  0  0  0
    4.4991   -0.5085    0.0000 C   0  0  0  0  0  0  0  0  0  0  0  0
    3.9982   -1.3741    0.0000 N   0  0  0  0  0  0  0  0  0  0  0  0
    2.9982   -1.3731    0.0000 C   0  0  0  0  0  0  0  0  0  0  0  0
    2.4948   -2.2411    0.0000 C   0  0  0  0  0  0  0  0  0  0  0  0
    1.5000   -2.2381    0.0000 C   0  0  0  0  0  0  0  0  0  0  0  0
    1.0000   -1.3721    0.0000 C   0  0  0  0  0  0  0  0  0  0  0  0
    0.0000   -1.3736    0.0000 Cl  0  0  0  0  0  0  0  0  0  0  0  0
    1.4948   -0.5090    0.0000 C   0  0  0  0  0  0  0  0  0  0  0  0
    2.4982   -0.5071    0.0000 C   0  0  0  0  0  0  0  0  0  0  0  0
  1  2  1  0  0  0  0
  2  3  1  0  0  0  0
  3  4  2  0  0  0  0
  4  5  1  0  0  0  0
  5  6  2  0  0  0  0
  6  7  1  0  0  0  0
  7  8  1  0  0  0  0
  8  9  2  0  0  0  0
  9  5  1  0  0  0  0
  9 10  1  0  0  0  0
 10 11  2  0  0  0  0
 11  3  1  0  0  0  0
 11 12  1  0  0  0  0
 12 13  1  0  0  0  0
 13 14  2  0  0  0  0
 14 15  1  0  0  0  0
 15 16  2  0  0  0  0
 16 17  1  0  0  0  0
 16 18  1  0  0  0  0
 18 19  2  0  0  0  0
 19 13  1  0  0  0  0
M  END
>  <EXTREG>  (ZINC00084224)
ZINC00084224

>  <LOGBIO>
2.5000

$$$$
ZINC00085658
  -MTS-   02131516462D 0   0.00000     0.00000     0

 11 12  0  0  0  0  0  0  0  0999 V2000
    0.6061   -2.2944    0.0000 Cl  0  0  0  0  0  0  0  0  0  0  0  0
    1.1026   -1.4264    0.0000 C   0  0  0  0  0  0  0  0  0  0  0  0
    2.1060   -1.4214    0.0000 C   0  0  0  0  0  0  0  0  0  0  0  0
    2.5982   -0.5569    0.0000 C   0  0  0  0  0  0  0  0  0  0  0  0
    2.0982    0.3076    0.0000 C   0  0  0  0  0  0  0  0  0  0  0  0
    2.4082    1.2676    0.0000 C   0  0  0  0  0  0  0  0  0  0  0  0
    3.3579    1.5808    0.0000 O   0  0  0  0  0  0  0  0  0  0  0  0
    1.5982    1.8476    0.0000 C   0  0  0  0  0  0  0  0  0  0  0  0
    0.7882    1.2676    0.0000 C   0  0  0  0  0  0  0  0  0  0  0  0
    1.0982    0.3076    0.0000 C   0  0  0  0  0  0  0  0  0  0  0  0
    0.6000   -0.5619    0.0000 C   0  0  0  0  0  0  0  0  0  0  0  0
  1  2  1  0  0  0  0
  2  3  2  0  0  0  0
  3  4  1  0  0  0  0
  4  5  2  0  0  0  0
  5  6  1  0  0  0  0
  6  7  2  0  0  0  0
  6  8  1  0  0  0  0
  8  9  1  0  0  0  0
  9 10  1  0  0  0  0
 10  5  1  0  0  0  0
 10 11  2  0  0  0  0
 11  2  1  0  0  0  0
M  END
>  <EXTREG>  (ZINC00085658)
ZINC00085658

>  <LOGBIO>
2.5000

$$$$
ZINC00085964
  -MTS-   02131516462D 0   0.00000     0.00000     0

 23 25  0  0  1  0  0  0  0  0999 V2000
    5.0254   -0.7472    0.0000 C   0  0  0  0  0  0  0  0  0  0  0  0
    5.0245   -0.1472    0.0000 C   0  0  0  0  0  0  0  0  0  0  0  0
    5.8858    0.3506    0.0000 O   0  0  0  0  0  0  0  0  0  0  0  0
    4.1580    0.3519    0.0000 O   0  0  0  0  0  0  0  0  0  0  0  0
    3.1193   -0.2491    0.0000 C   0  0  2  0  0  0  0  0  0  0  0  0
    2.2493    0.2509    0.0000 C   0  0  2  0  0  0  0  0  0  0  0  0
    1.3893   -0.2491    0.0000 O   0  0  0  0  0  0  0  0  0  0  0  0
    1.3893   -1.2491    0.0000 C   0  0  0  0  0  0  0  0  0  0  0  0
    0.5193   -1.7491    0.0000 C   0  0  0  0  0  0  0  0  0  0  0  0
    0.5193   -2.7491    0.0000 C   0  0  0  0  0  0  0  0  0  0  0  0
    1.3893   -3.2491    0.0000 C   0  0  0  0  0  0  0  0  0  0  0  0
    2.2493   -2.7491    0.0000 C   0  0  0  0  0  0  0  0  0  0  0  0
    2.2493   -1.7491    0.0000 C   0  0  0  0  0  0  0  0  0  0  0  0
    3.1193   -1.2491    0.0000 C   0  0  0  0  0  0  0  0  0  0  0  0
    3.9848   -1.7500    0.0000 O   0  0  0  0  0  0  0  0  0  0  0  0
    2.2468    1.2509    0.0000 C   0  0  0  0  0  0  0  0  0  0  0  0
    3.1141    1.7556    0.0000 C   0  0  0  0  0  0  0  0  0  0  0  0
    3.1095    2.7504    0.0000 C   0  0  0  0  0  0  0  0  0  0  0  0
    2.2428    3.2491    0.0000 C   0  0  0  0  0  0  0  0  0  0  0  0
    1.3805    2.7530    0.0000 C   0  0  0  0  0  0  0  0  0  0  0  0
    1.3800    1.7496    0.0000 C   0  0  0  0  0  0  0  0  0  0  0  0
    2.7683    0.5521    0.0000 H   0  0  0  0  0  0  0  0  0  0  0  0
    3.6391   -0.5489    0.0000 H   0  0  0  0  0  0  0  0  0  0  0  0
  1  2  1  0  0  0  0
  2  3  2  0  0  0  0
  2  4  1  0  0  0  0
  5  4  1  1  0  0  0
  5 23  1  6  0  0  0
  5  6  1  0  0  0  0
  6 22  1  1  0  0  0
  6  7  1  0  0  0  0
  7  8  1  0  0  0  0
  8  9  1  0  0  0  0
  9 10  2  0  0  0  0
 10 11  1  0  0  0  0
 11 12  2  0  0  0  0
 12 13  1  0  0  0  0
 13  8  2  0  0  0  0
 13 14  1  0  0  0  0
 14  5  1  0  0  0  0
 14 15  2  0  0  0  0
  6 16  1  6  0  0  0
 16 17  2  0  0  0  0
 17 18  1  0  0  0  0
 18 19  2  0  0  0  0
 19 20  1  0  0  0  0
 20 21  2  0  0  0  0
 21 16  1  0  0  0  0
M  END
>  <EXTREG>  (ZINC00085964)
ZINC00085964

>  <LOGBIO>
2.5000

$$$$
ZINC00086483
  -MTS-   02131516462D 0   0.00000     0.00000     0

 12 13  0  0  0  0  0  0  0  0999 V2000
    4.8504    0.6509    0.0000 C   0  0  0  0  0  0  0  0  0  0  0  0
    3.9849    0.1501    0.0000 C   0  0  0  0  0  0  0  0  0  0  0  0
    3.1149    0.6501    0.0000 C   0  0  0  0  0  0  0  0  0  0  0  0
    2.2549    0.1501    0.0000 C   0  0  0  0  0  0  0  0  0  0  0  0
    1.3853    0.6483    0.0000 C   0  0  0  0  0  0  0  0  0  0  0  0
    1.3822    1.6483    0.0000 N   0  0  0  0  0  0  0  0  0  0  0  0
    0.5208    0.1457    0.0000 C   0  0  0  0  0  0  0  0  0  0  0  0
    0.5258   -0.8578    0.0000 C   0  0  0  0  0  0  0  0  0  0  0  0
    1.3904   -1.3499    0.0000 C   0  0  0  0  0  0  0  0  0  0  0  0
    2.2549   -0.8499    0.0000 C   0  0  0  0  0  0  0  0  0  0  0  0
    3.1149   -1.3499    0.0000 N   0  0  0  0  0  0  0  0  0  0  0  0
    3.9849   -0.8499    0.0000 N   0  0  0  0  0  0  0  0  0  0  0  0
  1  2  1  0  0  0  0
  2  3  2  0  0  0  0
  3  4  1  0  0  0  0
  4  5  1  0  0  0  0
  5  6  1  0  0  0  0
  5  7  2  0  0  0  0
  7  8  1  0  0  0  0
  8  9  2  0  0  0  0
  9 10  1  0  0  0  0
 10  4  2  0  0  0  0
 10 11  1  0  0  0  0
 11 12  2  0  0  0  0
 12  2  1  0  0  0  0
M  END
>  <EXTREG>  (ZINC00086483)
ZINC00086483

>  <LOGBIO>
2.5000

$$$$
ZINC00086491
  -MTS-   02131516462D 0   0.00000     0.00000     0

 27 30  0  0  1  0  0  0  0  0999 V2000
    8.8978    0.2550    0.0000 C   0  0  0  0  0  0  0  0  0  0  0  0
    8.3072    1.0620    0.0000 O   0  0  0  0  0  0  0  0  0  0  0  0
    7.3131    0.9541    0.0000 C   0  0  0  0  0  0  0  0  0  0  0  0
    6.7197    1.7633    0.0000 C   0  0  0  0  0  0  0  0  0  0  0  0
    5.7309    1.6539    0.0000 C   0  0  0  0  0  0  0  0  0  0  0  0
    5.3264    0.7394    0.0000 C   0  0  0  0  0  0  0  0  0  0  0  0
    5.9107   -0.0658    0.0000 C   0  0  0  0  0  0  0  0  0  0  0  0
    6.9086    0.0395    0.0000 C   0  0  0  0  0  0  0  0  0  0  0  0
    4.1331    0.6129    0.0000 C   0  0  1  0  0  0  0  0  0  0  0  0
    3.6460   -0.4838    0.0000 N   0  0  0  0  0  0  0  0  0  0  0  0
    4.2345   -1.2923    0.0000 C   0  0  0  0  0  0  0  0  0  0  0  0
    3.8281   -2.2098    0.0000 C   0  0  0  0  0  0  0  0  0  0  0  0
    4.4152   -3.0129    0.0000 C   0  0  0  0  0  0  0  0  0  0  0  0
    5.4098   -2.9084    0.0000 C   0  0  0  0  0  0  0  0  0  0  0  0
    5.8172   -2.0009    0.0000 C   0  0  0  0  0  0  0  0  0  0  0  0
    5.2291   -1.1879    0.0000 N   0  0  0  0  0  0  0  0  0  0  0  0
    3.5446    1.4213    0.0000 C   0  0  0  0  0  0  0  0  0  0  0  0
    3.8546    2.3813    0.0000 C   0  0  0  0  0  0  0  0  0  0  0  0
    4.8043    2.6945    0.0000 C   0  0  0  0  0  0  0  0  0  0  0  0
    3.0446    2.9613    0.0000 N   0  0  0  0  0  0  0  0  0  0  0  0
    2.2346    2.3813    0.0000 C   0  0  0  0  0  0  0  0  0  0  0  0
    1.2554    2.5840    0.0000 C   0  0  0  0  0  0  0  0  0  0  0  0
    0.5872    1.8401    0.0000 C   0  0  0  0  0  0  0  0  0  0  0  0
    0.9003    0.8868    0.0000 C   0  0  0  0  0  0  0  0  0  0  0  0
    1.8742    0.6841    0.0000 C   0  0  0  0  0  0  0  0  0  0  0  0
    2.5446    1.4213    0.0000 C   0  0  0  0  0  0  0  0  0  0  0  0
    3.5365    0.5496    0.0000 H   0  0  0  0  0  0  0  0  0  0  0  0
  1  2  1  0  0  0  0
  2  3  1  0  0  0  0
  3  4  2  0  0  0  0
  4  5  1  0  0  0  0
  5  6  2  0  0  0  0
  6  7  1  0  0  0  0
  7  8  2  0  0  0  0
  8  3  1  0  0  0  0
  6  9  1  0  0  0  0
  9 27  1  6  0  0  0
  9 10  1  1  0  0  0
 10 11  1  0  0  0  0
 11 12  2  0  0  0  0
 12 13  1  0  0  0  0
 13 14  2  0  0  0  0
 14 15  1  0  0  0  0
 15 16  2  0  0  0  0
 16 11  1  0  0  0  0
  9 17  1  0  0  0  0
 17 18  2  0  0  0  0
 18 19  1  0  0  0  0
 18 20  1  0  0  0  0
 20 21  1  0  0  0  0
 21 22  2  0  0  0  0
 22 23  1  0  0  0  0
 23 24  2  0  0  0  0
 24 25  1  0  0  0  0
 25 26  2  0  0  0  0
 26 17  1  0  0  0  0
 26 21  1  0  0  0  0
M  END
>  <EXTREG>  (ZINC00086491)
ZINC00086491

>  <LOGBIO>
2.5000

$$$$
ZINC00087214
  -MTS-   02131516462D 0   0.00000     0.00000     0

 19 22  0  0  1  0  0  0  0  0999 V2000
    7.6719    0.8364    0.0000 C   0  0  0  0  0  0  0  0  0  0  0  0
    6.6933    0.6306    0.0000 C   0  0  1  0  0  0  0  0  0  0  0  0
    6.3802   -0.3227    0.0000 C   0  0  0  0  0  0  0  0  0  0  0  0
    5.4063   -0.5254    0.0000 C   0  0  0  0  0  0  0  0  0  0  0  0
    4.7359    0.2119    0.0000 C   0  0  0  0  0  0  0  0  0  0  0  0
    5.0459    1.1719    0.0000 C   0  0  0  0  0  0  0  0  0  0  0  0
    6.0251    1.3746    0.0000 C   0  0  0  0  0  0  0  0  0  0  0  0
    4.2359    1.7519    0.0000 S   0  0  0  0  0  0  0  0  0  0  0  0
    3.4259    1.1719    0.0000 C   0  0  0  0  0  0  0  0  0  0  0  0
    2.4467    1.3746    0.0000 N   0  0  0  0  0  0  0  0  0  0  0  0
    1.7785    0.6306    0.0000 C   0  0  0  0  0  0  0  0  0  0  0  0
    2.0916   -0.3227    0.0000 N   0  0  0  0  0  0  0  0  0  0  0  0
    1.5900   -1.1989    0.0000 C   0  0  0  0  0  0  0  0  0  0  0  0
    0.5962   -1.3107    0.0000 C   0  0  0  0  0  0  0  0  0  0  0  0
    2.2648   -1.9318    0.0000 N   0  0  0  0  0  0  0  0  0  0  0  0
    3.1760   -1.5290    0.0000 N   0  0  0  0  0  0  0  0  0  0  0  0
    3.0655   -0.5254    0.0000 C   0  0  0  0  0  0  0  0  0  0  0  0
    3.7359    0.2119    0.0000 C   0  0  0  0  0  0  0  0  0  0  0  0
    7.0936    0.1836    0.0000 H   0  0  0  0  0  0  0  0  0  0  0  0
  2  1  1  1  0  0  0
  2 19  1  6  0  0  0
  2  3  1  0  0  0  0
  3  4  1  0  0  0  0
  4  5  1  0  0  0  0
  5  6  2  0  0  0  0
  6  7  1  0  0  0  0
  7  2  1  0  0  0  0
  6  8  1  0  0  0  0
  8  9  1  0  0  0  0
  9 10  1  0  0  0  0
 10 11  2  0  0  0  0
 11 12  1  0  0  0  0
 12 13  1  0  0  0  0
 13 14  1  0  0  0  0
 13 15  2  0  0  0  0
 15 16  1  0  0  0  0
 16 17  2  0  0  0  0
 17 12  1  0  0  0  0
 17 18  1  0  0  0  0
 18  5  1  0  0  0  0
 18  9  2  0  0  0  0
M  END
>  <EXTREG>  (ZINC00087214)
ZINC00087214

>  <LOGBIO>
2.5000

$$$$
ZINC00088992
  -MTS-   02131516462D 0   0.00000     0.00000     0

 25 29  0  0  0  0  0  0  0  0999 V2000
    6.6970   -2.1851    0.0000 C   0  0  0  0  0  0  0  0  0  0  0  0
    6.1085   -1.3767    0.0000 C   0  0  0  0  0  0  0  0  0  0  0  0
    6.4185   -0.4167    0.0000 N   0  0  0  0  0  0  0  0  0  0  0  0
    5.6085    0.1633    0.0000 N   0  0  0  0  0  0  0  0  0  0  0  0
    4.7985   -0.4167    0.0000 C   0  0  0  0  0  0  0  0  0  0  0  0
    5.1085   -1.3767    0.0000 N   0  0  0  0  0  0  0  0  0  0  0  0
    4.4327   -2.1138    0.0000 C   0  0  0  0  0  0  0  0  0  0  0  0
    4.7346   -3.0694    0.0000 C   0  0  0  0  0  0  0  0  0  0  0  0
    4.0597   -3.8072    0.0000 C   0  0  0  0  0  0  0  0  0  0  0  0
    3.0803   -3.5889    0.0000 C   0  0  0  0  0  0  0  0  0  0  0  0
    2.7832   -2.6395    0.0000 C   0  0  0  0  0  0  0  0  0  0  0  0
    3.4556   -1.9011    0.0000 C   0  0  0  0  0  0  0  0  0  0  0  0
    3.1520   -0.9447    0.0000 N   0  0  0  0  0  0  0  0  0  0  0  0
    3.8235   -0.2107    0.0000 C   0  0  0  0  0  0  0  0  0  0  0  0
    3.5176    0.7414    0.0000 O   0  0  0  0  0  0  0  0  0  0  0  0
    2.5402    0.9525    0.0000 C   0  0  0  0  0  0  0  0  0  0  0  0
    1.8655    0.2097    0.0000 C   0  0  0  0  0  0  0  0  0  0  0  0
    0.8936    0.4218    0.0000 C   0  0  0  0  0  0  0  0  0  0  0  0
    0.5868    1.3735    0.0000 C   0  0  0  0  0  0  0  0  0  0  0  0
    1.2519    2.1133    0.0000 C   0  0  0  0  0  0  0  0  0  0  0  0
    0.9474    3.0671    0.0000 C   0  0  0  0  0  0  0  0  0  0  0  0
    1.6190    3.8080    0.0000 C   0  0  0  0  0  0  0  0  0  0  0  0
    2.5994    3.5941    0.0000 C   0  0  0  0  0  0  0  0  0  0  0  0
    2.9008    2.6461    0.0000 C   0  0  0  0  0  0  0  0  0  0  0  0
    2.2334    1.9043    0.0000 C   0  0  0  0  0  0  0  0  0  0  0  0
  1  2  1  0  0  0  0
  2  3  2  0  0  0  0
  3  4  1  0  0  0  0
  4  5  2  0  0  0  0
  5  6  1  0  0  0  0
  6  2  1  0  0  0  0
  6  7  1  0  0  0  0
  7  8  1  0  0  0  0
  8  9  2  0  0  0  0
  9 10  1  0  0  0  0
 10 11  2  0  0  0  0
 11 12  1  0  0  0  0
 12  7  2  0  0  0  0
 12 13  1  0  0  0  0
 13 14  2  0  0  0  0
 14  5  1  0  0  0  0
 14 15  1  0  0  0  0
 15 16  1  0  0  0  0
 16 17  2  0  0  0  0
 17 18  1  0  0  0  0
 18 19  2  0  0  0  0
 19 20  1  0  0  0  0
 20 21  1  0  0  0  0
 21 22  2  0  0  0  0
 22 23  1  0  0  0  0
 23 24  2  0  0  0  0
 24 25  1  0  0  0  0
 25 16  1  0  0  0  0
 25 20  2  0  0  0  0
M  END
>  <EXTREG>  (ZINC00088992)
ZINC00088992

>  <LOGBIO>
2.5000

$$$$
ZINC00089878
  -MTS-   02131516462D 0   0.00000     0.00000     0

 25 28  0  0  1  0  0  0  0  0999 V2000
    9.1839   -1.4264    0.0000 C   0  0  0  0  0  0  0  0  0  0  0  0
    8.3139   -0.9264    0.0000 C   0  0  0  0  0  0  0  0  0  0  0  0
    7.4539   -1.4264    0.0000 C   0  0  2  0  0  0  0  0  0  0  0  0
    7.4539   -2.4264    0.0000 C   0  0  0  0  0  0  0  0  0  0  0  0
    8.3139   -2.9264    0.0000 C   0  0  0  0  0  0  0  0  0  0  0  0
    9.1839   -2.4264    0.0000 C   0  0  0  0  0  0  0  0  0  0  0  0
    6.5871   -0.9277    0.0000 C   0  0  0  0  0  0  0  0  0  0  0  0
    6.5846    0.0757    0.0000 O   0  0  0  0  0  0  0  0  0  0  0  0
    5.7213    0.5701    0.0000 C   0  0  0  0  0  0  0  0  0  0  0  0
    4.8556    0.0696    0.0000 C   0  0  0  0  0  0  0  0  0  0  0  0
    4.8531   -0.9252    0.0000 C   0  0  0  0  0  0  0  0  0  0  0  0
    5.7214   -1.4281    0.0000 O   0  0  0  0  0  0  0  0  0  0  0  0
    3.9903   -0.4317    0.0000 C   0  0  0  0  0  0  0  0  0  0  0  0
    3.1225    0.0652    0.0000 O   0  0  0  0  0  0  0  0  0  0  0  0
    3.1209    1.0687    0.0000 C   0  0  0  0  0  0  0  0  0  0  0  0
    3.9822    1.5665    0.0000 O   0  0  0  0  0  0  0  0  0  0  0  0
    4.8500    1.0696    0.0000 C   0  0  0  0  0  0  0  0  0  0  0  0
    2.2544    1.5678    0.0000 C   0  0  2  0  0  0  0  0  0  0  0  0
    2.2523    2.5712    0.0000 C   0  0  0  0  0  0  0  0  0  0  0  0
    1.3893    3.0660    0.0000 C   0  0  0  0  0  0  0  0  0  0  0  0
    0.5233    2.5659    0.0000 C   0  0  0  0  0  0  0  0  0  0  0  0
    0.5203    1.5711    0.0000 C   0  0  0  0  0  0  0  0  0  0  0  0
    1.3884    1.0677    0.0000 C   0  0  0  0  0  0  0  0  0  0  0  0
    2.7735    1.8686    0.0000 H   0  0  0  0  0  0  0  0  0  0  0  0
    7.4525   -0.8264    0.0000 H   0  0  0  0  0  0  0  0  0  0  0  0
  1  2  1  0  0  0  0
  2  3  1  0  0  0  0
  3 25  1  1  0  0  0
  3  4  1  0  0  0  0
  4  5  1  0  0  0  0
  5  6  2  0  0  0  0
  6  1  1  0  0  0  0
  3  7  1  6  0  0  0
  7  8  1  0  0  0  0
  8  9  1  0  0  0  0
  9 10  1  0  0  0  0
 10 11  1  0  0  0  0
 11 12  1  0  0  0  0
 12  7  1  0  0  0  0
 10 13  1  0  0  0  0
 13 14  1  0  0  0  0
 14 15  1  0  0  0  0
 15 16  1  0  0  0  0
 16 17  1  0  0  0  0
 17 10  1  0  0  0  0
 18 15  1  1  0  0  0
 18 24  1  6  0  0  0
 18 19  1  0  0  0  0
 19 20  1  0  0  0  0
 20 21  1  0  0  0  0
 21 22  2  0  0  0  0
 22 23  1  0  0  0  0
 23 18  1  0  0  0  0
M  END
>  <EXTREG>  (ZINC00089878)
ZINC00089878

>  <LOGBIO>
2.5000

$$$$
ZINC00091136
  -MTS-   02131516462D 0   0.00000     0.00000     0

 17 17  0  0  0  0  0  0  0  0999 V2000
    6.5742    1.7519    0.0000 C   0  0  0  0  0  0  0  0  0  0  0  0
    6.5757    0.7485    0.0000 O   0  0  0  0  0  0  0  0  0  0  0  0
    5.7144    0.2507    0.0000 C   0  0  0  0  0  0  0  0  0  0  0  0
    5.7159   -0.7528    0.0000 O   0  0  0  0  0  0  0  0  0  0  0  0
    4.8479    0.7498    0.0000 C   0  0  0  0  0  0  0  0  0  0  0  0
    3.9824    0.2490    0.0000 S   0  0  0  0  0  0  0  0  0  0  0  0
    4.4832   -0.6166    0.0000 O   0  0  0  0  0  0  0  0  0  0  0  0
    3.4815    1.1145    0.0000 O   0  0  0  0  0  0  0  0  0  0  0  0
    3.1169   -0.2519    0.0000 C   0  0  0  0  0  0  0  0  0  0  0  0
    2.2469    0.2481    0.0000 C   0  0  0  0  0  0  0  0  0  0  0  0
    1.3869   -0.2519    0.0000 C   0  0  0  0  0  0  0  0  0  0  0  0
    0.5201    0.2468    0.0000 C   0  0  0  0  0  0  0  0  0  0  0  0
    1.3869   -1.2519    0.0000 C   0  0  0  0  0  0  0  0  0  0  0  0
    0.5201   -1.7506    0.0000 Cl  0  0  0  0  0  0  0  0  0  0  0  0
    2.2469   -1.7519    0.0000 C   0  0  0  0  0  0  0  0  0  0  0  0
    3.1169   -1.2519    0.0000 C   0  0  0  0  0  0  0  0  0  0  0  0
    3.9824   -1.7528    0.0000 Cl  0  0  0  0  0  0  0  0  0  0  0  0
  1  2  1  0  0  0  0
  2  3  1  0  0  0  0
  3  4  2  0  0  0  0
  3  5  1  0  0  0  0
  5  6  1  0  0  0  0
  6  7  2  0  0  0  0
  6  8  2  0  0  0  0
  6  9  1  0  0  0  0
  9 10  2  0  0  0  0
 10 11  1  0  0  0  0
 11 12  1  0  0  0  0
 11 13  2  0  0  0  0
 13 14  1  0  0  0  0
 13 15  1  0  0  0  0
 15 16  2  0  0  0  0
 16  9  1  0  0  0  0
 16 17  1  0  0  0  0
M  END
>  <EXTREG>  (ZINC00091136)
ZINC00091136

>  <LOGBIO>
2.5000

$$$$
ZINC00091679
  -MTS-   02131516462D 0   0.00000     0.00000     0

 19 21  0  0  1  0  0  0  0  0999 V2000
    8.1084   -0.6223    0.0000 Cl  0  0  0  0  0  0  0  0  0  0  0  0
    7.1142   -0.7302    0.0000 C   0  0  0  0  0  0  0  0  0  0  0  0
    6.5208    0.0790    0.0000 C   0  0  0  0  0  0  0  0  0  0  0  0
    5.5321   -0.0304    0.0000 C   0  0  0  0  0  0  0  0  0  0  0  0
    5.1275   -0.9449    0.0000 C   0  0  0  0  0  0  0  0  0  0  0  0
    4.1331   -1.0503    0.0000 N   0  0  0  0  0  0  0  0  0  0  0  0
    3.5446   -0.2418    0.0000 C   0  0  2  0  0  0  0  0  0  0  0  0
    3.8546    0.7182    0.0000 O   0  0  0  0  0  0  0  0  0  0  0  0
    3.0446    1.2982    0.0000 C   0  0  0  0  0  0  0  0  0  0  0  0
    3.0446    2.2982    0.0000 O   0  0  0  0  0  0  0  0  0  0  0  0
    2.2346    0.7182    0.0000 C   0  0  0  0  0  0  0  0  0  0  0  0
    1.2554    0.9209    0.0000 C   0  0  0  0  0  0  0  0  0  0  0  0
    0.5872    0.1769    0.0000 C   0  0  0  0  0  0  0  0  0  0  0  0
    0.9003   -0.7764    0.0000 C   0  0  0  0  0  0  0  0  0  0  0  0
    1.8742   -0.9791    0.0000 C   0  0  0  0  0  0  0  0  0  0  0  0
    2.5446   -0.2418    0.0000 C   0  0  0  0  0  0  0  0  0  0  0  0
    5.7118   -1.7501    0.0000 C   0  0  0  0  0  0  0  0  0  0  0  0
    6.7097   -1.6447    0.0000 C   0  0  0  0  0  0  0  0  0  0  0  0
    4.1371   -0.1472    0.0000 H   0  0  0  0  0  0  0  0  0  0  0  0
  1  2  1  0  0  0  0
  2  3  2  0  0  0  0
  3  4  1  0  0  0  0
  4  5  2  0  0  0  0
  5  6  1  0  0  0  0
  7  6  1  1  0  0  0
  7 19  1  6  0  0  0
  7  8  1  0  0  0  0
  8  9  1  0  0  0  0
  9 10  2  0  0  0  0
  9 11  1  0  0  0  0
 11 12  2  0  0  0  0
 12 13  1  0  0  0  0
 13 14  2  0  0  0  0
 14 15  1  0  0  0  0
 15 16  2  0  0  0  0
 16  7  1  0  0  0  0
 16 11  1  0  0  0  0
  5 17  1  0  0  0  0
 17 18  2  0  0  0  0
 18  2  1  0  0  0  0
M  END
>  <EXTREG>  (ZINC00091679)
ZINC00091679

>  <LOGBIO>
2.5000

$$$$
ZINC00091727
  -MTS-   02131516462D 0   0.00000     0.00000     0

 20 22  0  0  1  0  0  0  0  0999 V2000
    8.1084   -0.5449    0.0000 F   0  0  0  0  0  0  0  0  0  0  0  0
    7.1142   -0.6528    0.0000 C   0  0  0  0  0  0  0  0  0  0  0  0
    6.5208    0.1564    0.0000 C   0  0  0  0  0  0  0  0  0  0  0  0
    5.5321    0.0470    0.0000 C   0  0  0  0  0  0  0  0  0  0  0  0
    5.1275   -0.8675    0.0000 C   0  0  0  0  0  0  0  0  0  0  0  0
    4.1331   -0.9730    0.0000 N   0  0  0  0  0  0  0  0  0  0  0  0
    3.5446   -0.1645    0.0000 C   0  0  1  0  0  0  0  0  0  0  0  0
    3.8546    0.7955    0.0000 O   0  0  0  0  0  0  0  0  0  0  0  0
    3.0446    1.3755    0.0000 C   0  0  0  0  0  0  0  0  0  0  0  0
    3.0446    2.3755    0.0000 O   0  0  0  0  0  0  0  0  0  0  0  0
    2.2346    0.7955    0.0000 C   0  0  0  0  0  0  0  0  0  0  0  0
    1.2554    0.9982    0.0000 C   0  0  0  0  0  0  0  0  0  0  0  0
    0.5872    0.2543    0.0000 C   0  0  0  0  0  0  0  0  0  0  0  0
    0.9003   -0.6991    0.0000 C   0  0  0  0  0  0  0  0  0  0  0  0
    1.8742   -0.9018    0.0000 C   0  0  0  0  0  0  0  0  0  0  0  0
    2.5446   -0.1645    0.0000 C   0  0  0  0  0  0  0  0  0  0  0  0
    5.7118   -1.6727    0.0000 C   0  0  0  0  0  0  0  0  0  0  0  0
    6.7097   -1.5674    0.0000 C   0  0  0  0  0  0  0  0  0  0  0  0
    7.2986   -2.3755    0.0000 F   0  0  0  0  0  0  0  0  0  0  0  0
    4.1371   -0.0698    0.0000 H   0  0  0  0  0  0  0  0  0  0  0  0
  1  2  1  0  0  0  0
  2  3  2  0  0  0  0
  3  4  1  0  0  0  0
  4  5  2  0  0  0  0
  5  6  1  0  0  0  0
  7  6  1  6  0  0  0
  7 20  1  1  0  0  0
  7  8  1  0  0  0  0
  8  9  1  0  0  0  0
  9 10  2  0  0  0  0
  9 11  1  0  0  0  0
 11 12  2  0  0  0  0
 12 13  1  0  0  0  0
 13 14  2  0  0  0  0
 14 15  1  0  0  0  0
 15 16  2  0  0  0  0
 16  7  1  0  0  0  0
 16 11  1  0  0  0  0
  5 17  1  0  0  0  0
 17 18  2  0  0  0  0
 18  2  1  0  0  0  0
 18 19  1  0  0  0  0
M  END
>  <EXTREG>  (ZINC00091727)
ZINC00091727

>  <LOGBIO>
2.5000

$$$$
ZINC00092006
  -MTS-   02131516462D 0   0.00000     0.00000     0

 24 26  0  0  0  0  0  0  0  0999 V2000
    4.7049   -3.1821    0.0000 C   0  0  0  0  0  0  0  0  0  0  0  0
    5.1117   -2.2648    0.0000 C   0  0  0  0  0  0  0  0  0  0  0  0
    6.1010   -2.1604    0.0000 C   0  0  0  0  0  0  0  0  0  0  0  0
    4.5232   -1.4563    0.0000 N   0  0  0  0  0  0  0  0  0  0  0  0
    4.8332   -0.4963    0.0000 C   0  0  0  0  0  0  0  0  0  0  0  0
    5.7829   -0.1832    0.0000 O   0  0  0  0  0  0  0  0  0  0  0  0
    5.9865    0.7959    0.0000 C   0  0  0  0  0  0  0  0  0  0  0  0
    6.9392    1.1111    0.0000 C   0  0  0  0  0  0  0  0  0  0  0  0
    7.1398    2.0854    0.0000 C   0  0  0  0  0  0  0  0  0  0  0  0
    6.3944    2.7520    0.0000 C   0  0  0  0  0  0  0  0  0  0  0  0
    6.6005    3.7306    0.0000 F   0  0  0  0  0  0  0  0  0  0  0  0
    5.4484    2.4443    0.0000 C   0  0  0  0  0  0  0  0  0  0  0  0
    5.2411    1.4625    0.0000 C   0  0  0  0  0  0  0  0  0  0  0  0
    4.0232    0.0837    0.0000 N   0  0  0  0  0  0  0  0  0  0  0  0
    3.2132   -0.4963    0.0000 C   0  0  0  0  0  0  0  0  0  0  0  0
    2.2340   -0.2936    0.0000 C   0  0  0  0  0  0  0  0  0  0  0  0
    1.9219    0.6564    0.0000 O   0  0  0  0  0  0  0  0  0  0  0  0
    1.5658   -1.0376    0.0000 N   0  0  0  0  0  0  0  0  0  0  0  0
    0.5872   -0.8318    0.0000 C   0  0  0  0  0  0  0  0  0  0  0  0
    1.8789   -1.9909    0.0000 C   0  0  0  0  0  0  0  0  0  0  0  0
    1.2125   -2.7365    0.0000 O   0  0  0  0  0  0  0  0  0  0  0  0
    2.8528   -2.1936    0.0000 N   0  0  0  0  0  0  0  0  0  0  0  0
    3.1615   -3.1448    0.0000 C   0  0  0  0  0  0  0  0  0  0  0  0
    3.5232   -1.4563    0.0000 C   0  0  0  0  0  0  0  0  0  0  0  0
  1  2  1  0  0  0  0
  2  3  1  0  0  0  0
  2  4  1  0  0  0  0
  4  5  1  0  0  0  0
  5  6  1  0  0  0  0
  6  7  1  0  0  0  0
  7  8  2  0  0  0  0
  8  9  1  0  0  0  0
  9 10  2  0  0  0  0
 10 11  1  0  0  0  0
 10 12  1  0  0  0  0
 12 13  2  0  0  0  0
 13  7  1  0  0  0  0
  5 14  2  0  0  0  0
 14 15  1  0  0  0  0
 15 16  1  0  0  0  0
 16 17  2  0  0  0  0
 16 18  1  0  0  0  0
 18 19  1  0  0  0  0
 18 20  1  0  0  0  0
 20 21  2  0  0  0  0
 20 22  1  0  0  0  0
 22 23  1  0  0  0  0
 22 24  1  0  0  0  0
 24  4  1  0  0  0  0
 24 15  2  0  0  0  0
M  END
>  <EXTREG>  (ZINC00092006)
ZINC00092006

>  <LOGBIO>
2.5000

$$$$
ZINC00093142
  -MTS-   02131516462D 0   0.00000     0.00000     0

 15 15  0  0  0  0  0  0  0  0999 V2000
    3.4613    2.2095    0.0000 C   0  0  0  0  0  0  0  0  0  0  0  0
    3.4623    1.2095    0.0000 O   0  0  0  0  0  0  0  0  0  0  0  0
    2.5968    0.7087    0.0000 C   0  0  0  0  0  0  0  0  0  0  0  0
    1.7268    1.2087    0.0000 C   0  0  0  0  0  0  0  0  0  0  0  0
    1.7243    2.2087    0.0000 Cl  0  0  0  0  0  0  0  0  0  0  0  0
    0.8668    0.7087    0.0000 C   0  0  0  0  0  0  0  0  0  0  0  0
    0.8668   -0.2913    0.0000 C   0  0  0  0  0  0  0  0  0  0  0  0
    0.0000   -0.7900    0.0000 Br  0  0  0  0  0  0  0  0  0  0  0  0
    1.7268   -0.7913    0.0000 C   0  0  0  0  0  0  0  0  0  0  0  0
    1.7243   -1.7913    0.0000 O   0  0  0  0  0  0  0  0  0  0  0  0
    0.8570   -2.2892    0.0000 C   0  0  0  0  0  0  0  0  0  0  0  0
    2.5968   -0.2913    0.0000 C   0  0  0  0  0  0  0  0  0  0  0  0
    3.4623   -0.7922    0.0000 C   0  0  0  0  0  0  0  0  0  0  0  0
    3.4618   -1.7956    0.0000 N   0  0  0  0  0  0  0  0  0  0  0  0
    4.3246   -0.2961    0.0000 O   0  0  0  0  0  0  0  0  0  0  0  0
  1  2  1  0  0  0  0
  2  3  1  0  0  0  0
  3  4  2  0  0  0  0
  4  5  1  0  0  0  0
  4  6  1  0  0  0  0
  6  7  2  0  0  0  0
  7  8  1  0  0  0  0
  7  9  1  0  0  0  0
  9 10  1  0  0  0  0
 10 11  1  0  0  0  0
  9 12  2  0  0  0  0
 12  3  1  0  0  0  0
 12 13  1  0  0  0  0
 13 14  1  0  0  0  0
 13 15  2  0  0  0  0
M  END
>  <EXTREG>  (ZINC00093142)
ZINC00093142

>  <LOGBIO>
2.5000

$$$$
ZINC00093383
  -MTS-   02131516462D 0   0.00000     0.00000     0

 17 19  0  0  0  0  0  0  0  0999 V2000
    5.1864   -1.9663    0.0000 C   0  0  0  0  0  0  0  0  0  0  0  0
    4.5979   -1.1578    0.0000 N   0  0  0  0  0  0  0  0  0  0  0  0
    4.9079   -0.1978    0.0000 C   0  0  0  0  0  0  0  0  0  0  0  0
    5.8576    0.1153    0.0000 O   0  0  0  0  0  0  0  0  0  0  0  0
    4.0979    0.3822    0.0000 C   0  0  0  0  0  0  0  0  0  0  0  0
    3.9983    1.3803    0.0000 C   0  0  0  0  0  0  0  0  0  0  0  0
    4.8100    1.9644    0.0000 C   0  0  0  0  0  0  0  0  0  0  0  0
    3.0863    1.7906    0.0000 N   0  0  0  0  0  0  0  0  0  0  0  0
    2.2734    1.2023    0.0000 C   0  0  0  0  0  0  0  0  0  0  0  0
    1.3566    1.6102    0.0000 C   0  0  0  0  0  0  0  0  0  0  0  0
    0.5489    1.0207    0.0000 C   0  0  0  0  0  0  0  0  0  0  0  0
    0.6579    0.0232    0.0000 C   0  0  0  0  0  0  0  0  0  0  0  0
    1.5688   -0.3767    0.0000 C   0  0  0  0  0  0  0  0  0  0  0  0
    2.3766    0.2129    0.0000 C   0  0  0  0  0  0  0  0  0  0  0  0
    3.2879   -0.1978    0.0000 C   0  0  0  0  0  0  0  0  0  0  0  0
    3.5979   -1.1578    0.0000 C   0  0  0  0  0  0  0  0  0  0  0  0
    3.0094   -1.9663    0.0000 O   0  0  0  0  0  0  0  0  0  0  0  0
  1  2  1  0  0  0  0
  2  3  1  0  0  0  0
  3  4  2  0  0  0  0
  3  5  1  0  0  0  0
  5  6  2  0  0  0  0
  6  7  1  0  0  0  0
  6  8  1  0  0  0  0
  8  9  2  0  0  0  0
  9 10  1  0  0  0  0
 10 11  2  0  0  0  0
 11 12  1  0  0  0  0
 12 13  2  0  0  0  0
 13 14  1  0  0  0  0
 14  9  1  0  0  0  0
 14 15  2  0  0  0  0
 15  5  1  0  0  0  0
 15 16  1  0  0  0  0
 16  2  1  0  0  0  0
 16 17  2  0  0  0  0
M  END
>  <EXTREG>  (ZINC00093383)
ZINC00093383

>  <LOGBIO>
2.5000

$$$$
ZINC00094372
  -MTS-   02131516462D 0   0.00000     0.00000     0

 22 25  0  0  0  0  0  0  0  0999 V2000
    2.2756    2.7913    0.0000 F   0  0  0  0  0  0  0  0  0  0  0  0
    1.9264    1.8542    0.0000 C   0  0  0  0  0  0  0  0  0  0  0  0
    0.9371    1.6865    0.0000 C   0  0  0  0  0  0  0  0  0  0  0  0
    0.5916    0.7537    0.0000 C   0  0  0  0  0  0  0  0  0  0  0  0
    1.2278   -0.0179    0.0000 C   0  0  0  0  0  0  0  0  0  0  0  0
    2.2094    0.1434    0.0000 C   0  0  0  0  0  0  0  0  0  0  0  0
    2.5626    1.0827    0.0000 C   0  0  0  0  0  0  0  0  0  0  0  0
    3.5490    1.2469    0.0000 C   0  0  0  0  0  0  0  0  0  0  0  0
    4.1844    0.4747    0.0000 N   0  0  0  0  0  0  0  0  0  0  0  0
    4.0144   -0.4083    0.0000 C   0  0  0  0  0  0  0  0  0  0  0  0
    3.2394   -0.8543    0.0000 C   0  0  0  0  0  0  0  0  0  0  0  0
    3.2394   -1.7453    0.0000 C   0  0  0  0  0  0  0  0  0  0  0  0
    4.0144   -2.1913    0.0000 C   0  0  0  0  0  0  0  0  0  0  0  0
    4.7844   -1.7453    0.0000 C   0  0  0  0  0  0  0  0  0  0  0  0
    5.5544   -2.1913    0.0000 C   0  0  0  0  0  0  0  0  0  0  0  0
    6.3254   -1.7453    0.0000 C   0  0  0  0  0  0  0  0  0  0  0  0
    6.3254   -0.8543    0.0000 C   0  0  0  0  0  0  0  0  0  0  0  0
    5.5544   -0.4083    0.0000 C   0  0  0  0  0  0  0  0  0  0  0  0
    4.7844   -0.8543    0.0000 C   0  0  0  0  0  0  0  0  0  0  0  0
    5.3174    0.4707    0.0000 S   0  0  0  0  0  0  0  0  0  0  0  0
    5.2321    1.4671    0.0000 O   0  0  0  0  0  0  0  0  0  0  0  0
    6.3022    0.6442    0.0000 O   0  0  0  0  0  0  0  0  0  0  0  0
  1  2  1  0  0  0  0
  2  3  2  0  0  0  0
  3  4  1  0  0  0  0
  4  5  2  0  0  0  0
  5  6  1  0  0  0  0
  6  7  2  0  0  0  0
  7  2  1  0  0  0  0
  7  8  1  0  0  0  0
  8  9  1  0  0  0  0
  9 10  1  0  0  0  0
 10 11  2  0  0  0  0
 11 12  1  0  0  0  0
 12 13  2  0  0  0  0
 13 14  1  0  0  0  0
 14 15  1  0  0  0  0
 15 16  2  0  0  0  0
 16 17  1  0  0  0  0
 17 18  2  0  0  0  0
 18 19  1  0  0  0  0
 19 10  1  0  0  0  0
 19 14  2  0  0  0  0
 18 20  1  0  0  0  0
 20  9  1  0  0  0  0
 20 21  2  0  0  0  0
 20 22  2  0  0  0  0
M  END
>  <EXTREG>  (ZINC00094372)
ZINC00094372

>  <LOGBIO>
2.5000

$$$$
ZINC00095979
  -MTS-   02131516462D 0   0.00000     0.00000     0

 26 29  0  0  1  0  0  0  0  0999 V2000
    5.5532   -3.5986    0.0000 O   0  0  0  0  0  0  0  0  0  0  0  0
    5.8620   -2.6438    0.0000 C   0  0  0  0  0  0  0  0  0  0  0  0
    6.8350   -2.4367    0.0000 O   0  0  0  0  0  0  0  0  0  0  0  0
    5.1922   -1.9012    0.0000 C   0  0  2  0  0  0  0  0  0  0  0  0
    4.2107   -2.1097    0.0000 C   0  0  0  0  0  0  0  0  0  0  0  0
    3.5446   -1.3738    0.0000 C   0  0  0  0  0  0  0  0  0  0  0  0
    3.8546   -0.4138    0.0000 C   0  0  0  0  0  0  0  0  0  0  0  0
    3.0446    0.1662    0.0000 N   0  0  0  0  0  0  0  0  0  0  0  0
    2.2346   -0.4138    0.0000 C   0  0  0  0  0  0  0  0  0  0  0  0
    1.2554   -0.2111    0.0000 C   0  0  0  0  0  0  0  0  0  0  0  0
    0.5872   -0.9550    0.0000 C   0  0  0  0  0  0  0  0  0  0  0  0
    0.9003   -1.9084    0.0000 C   0  0  0  0  0  0  0  0  0  0  0  0
    1.8742   -2.1111    0.0000 C   0  0  0  0  0  0  0  0  0  0  0  0
    2.5446   -1.3738    0.0000 C   0  0  0  0  0  0  0  0  0  0  0  0
    4.8253   -0.2064    0.0000 C   0  0  1  0  0  0  0  0  0  0  0  0
    5.4995   -0.9496    0.0000 N   0  0  0  0  0  0  0  0  0  0  0  0
    5.1320    0.7453    0.0000 C   0  0  0  0  0  0  0  0  0  0  0  0
    6.1128    0.9573    0.0000 C   0  0  0  0  0  0  0  0  0  0  0  0
    6.4160    1.9048    0.0000 C   0  0  0  0  0  0  0  0  0  0  0  0
    5.7458    2.6470    0.0000 C   0  0  0  0  0  0  0  0  0  0  0  0
    6.0550    3.5980    0.0000 O   0  0  0  0  0  0  0  0  0  0  0  0
    4.7725    2.4417    0.0000 C   0  0  0  0  0  0  0  0  0  0  0  0
    4.1041    3.1856    0.0000 O   0  0  0  0  0  0  0  0  0  0  0  0
    4.4618    1.4875    0.0000 C   0  0  0  0  0  0  0  0  0  0  0  0
    5.4118   -0.0799    0.0000 H   0  0  0  0  0  0  0  0  0  0  0  0
    5.0070   -2.4719    0.0000 H   0  0  0  0  0  0  0  0  0  0  0  0
  1  2  1  0  0  0  0
  2  3  2  0  0  0  0
  4  2  1  6  0  0  0
  4 26  1  1  0  0  0
  4  5  1  0  0  0  0
  5  6  1  0  0  0  0
  6  7  2  0  0  0  0
  7  8  1  0  0  0  0
  8  9  1  0  0  0  0
  9 10  2  0  0  0  0
 10 11  1  0  0  0  0
 11 12  2  0  0  0  0
 12 13  1  0  0  0  0
 13 14  2  0  0  0  0
 14  6  1  0  0  0  0
 14  9  1  0  0  0  0
  7 15  1  0  0  0  0
 15 25  1  1  0  0  0
 15 16  1  0  0  0  0
 16  4  1  0  0  0  0
 15 17  1  6  0  0  0
 17 18  2  0  0  0  0
 18 19  1  0  0  0  0
 19 20  2  0  0  0  0
 20 21  1  0  0  0  0
 20 22  1  0  0  0  0
 22 23  1  0  0  0  0
 22 24  2  0  0  0  0
 24 17  1  0  0  0  0
M  END
>  <EXTREG>  (ZINC00095979)
ZINC00095979

>  <LOGBIO>
2.5000

$$$$
ZINC00096069
  -MTS-   02131516462D 0   0.00000     0.00000     0

 17 17  0  0  0  0  0  0  0  0999 V2000
    6.9035   -0.5082    0.0000 C   0  0  0  0  0  0  0  0  0  0  0  0
    6.4967   -1.4255    0.0000 O   0  0  0  0  0  0  0  0  0  0  0  0
    5.5074   -1.5298    0.0000 C   0  0  0  0  0  0  0  0  0  0  0  0
    5.1006   -2.4471    0.0000 O   0  0  0  0  0  0  0  0  0  0  0  0
    4.9189   -0.7214    0.0000 C   0  0  0  0  0  0  0  0  0  0  0  0
    5.2289    0.2386    0.0000 S   0  0  0  0  0  0  0  0  0  0  0  0
    4.4189    0.8186    0.0000 C   0  0  0  0  0  0  0  0  0  0  0  0
    3.6089    0.2386    0.0000 C   0  0  0  0  0  0  0  0  0  0  0  0
    3.9189   -0.7214    0.0000 C   0  0  0  0  0  0  0  0  0  0  0  0
    3.3303   -1.5298    0.0000 N   0  0  0  0  0  0  0  0  0  0  0  0
    2.6592    0.5518    0.0000 S   0  0  0  0  0  0  0  0  0  0  0  0
    2.3460   -0.3979    0.0000 O   0  0  0  0  0  0  0  0  0  0  0  0
    2.9723    1.5015    0.0000 O   0  0  0  0  0  0  0  0  0  0  0  0
    1.5195    0.9276    0.0000 C   0  0  0  0  0  0  0  0  0  0  0  0
    1.2064   -0.0221    0.0000 C   0  0  0  0  0  0  0  0  0  0  0  0
    1.8327    1.8773    0.0000 C   0  0  0  0  0  0  0  0  0  0  0  0
    0.5698    1.2408    0.0000 C   0  0  0  0  0  0  0  0  0  0  0  0
  1  2  1  0  0  0  0
  2  3  1  0  0  0  0
  3  4  2  0  0  0  0
  3  5  1  0  0  0  0
  5  6  1  0  0  0  0
  6  7  1  0  0  0  0
  7  8  2  0  0  0  0
  8  9  1  0  0  0  0
  9  5  2  0  0  0  0
  9 10  1  0  0  0  0
  8 11  1  0  0  0  0
 11 12  2  0  0  0  0
 11 13  2  0  0  0  0
 11 14  1  0  0  0  0
 14 15  1  0  0  0  0
 14 16  1  0  0  0  0
 14 17  1  0  0  0  0
M  END
>  <EXTREG>  (ZINC00096069)
ZINC00096069

>  <LOGBIO>
2.5000

$$$$
ZINC00097004
  -MTS-   02131516462D 0   0.00000     0.00000     0

 25 28  0  0  0  0  0  0  0  0999 V2000
    2.7694    2.3516    0.0000 C   0  0  0  0  0  0  0  0  0  0  0  0
    2.2501    2.0511    0.0000 C   0  0  0  0  0  0  0  0  0  0  0  0
    1.3801    2.5511    0.0000 C   0  0  0  0  0  0  0  0  0  0  0  0
    0.5201    2.0511    0.0000 C   0  0  0  0  0  0  0  0  0  0  0  0
    0.5201    1.0511    0.0000 C   0  0  0  0  0  0  0  0  0  0  0  0
    1.3801    0.5511    0.0000 C   0  0  0  0  0  0  0  0  0  0  0  0
    2.2501    1.0511    0.0000 C   0  0  0  0  0  0  0  0  0  0  0  0
    3.2887    0.4501    0.0000 N   0  0  0  0  0  0  0  0  0  0  0  0
    3.2887   -0.5534    0.0000 C   0  0  0  0  0  0  0  0  0  0  0  0
    2.4229   -1.0538    0.0000 O   0  0  0  0  0  0  0  0  0  0  0  0
    4.1507   -1.0499    0.0000 C   0  0  0  0  0  0  0  0  0  0  0  0
    4.1521   -2.0520    0.0000 C   0  0  0  0  0  0  0  0  0  0  0  0
    5.0186   -2.5511    0.0000 C   0  0  0  0  0  0  0  0  0  0  0  0
    5.8861   -2.0467    0.0000 C   0  0  0  0  0  0  0  0  0  0  0  0
    5.8820   -1.0520    0.0000 C   0  0  0  0  0  0  0  0  0  0  0  0
    6.7514   -0.5578    0.0000 C   0  0  0  0  0  0  0  0  0  0  0  0
    6.7554    0.4422    0.0000 C   0  0  0  0  0  0  0  0  0  0  0  0
    5.8874    0.9456    0.0000 C   0  0  0  0  0  0  0  0  0  0  0  0
    5.0227    0.4432    0.0000 C   0  0  0  0  0  0  0  0  0  0  0  0
    4.1557    0.9484    0.0000 C   0  0  0  0  0  0  0  0  0  0  0  0
    4.1587    1.9484    0.0000 O   0  0  0  0  0  0  0  0  0  0  0  0
    5.0177   -0.5516    0.0000 C   0  0  0  0  0  0  0  0  0  0  0  0
    7.6148   -1.0624    0.0000 C   0  0  0  0  0  0  0  0  0  0  0  0
    7.6099   -2.0659    0.0000 O   0  0  0  0  0  0  0  0  0  0  0  0
    8.4792   -0.5701    0.0000 O   0  0  0  0  0  0  0  0  0  0  0  0
  1  2  1  0  0  0  0
  2  3  2  0  0  0  0
  3  4  1  0  0  0  0
  4  5  2  0  0  0  0
  5  6  1  0  0  0  0
  6  7  2  0  0  0  0
  7  2  1  0  0  0  0
  7  8  1  0  0  0  0
  8  9  1  0  0  0  0
  9 10  2  0  0  0  0
  9 11  1  0  0  0  0
 11 12  1  0  0  0  0
 12 13  2  0  0  0  0
 13 14  1  0  0  0  0
 14 15  2  0  0  0  0
 15 16  1  0  0  0  0
 16 17  2  0  0  0  0
 17 18  1  0  0  0  0
 18 19  2  0  0  0  0
 19 20  1  0  0  0  0
 20  8  1  0  0  0  0
 20 21  2  0  0  0  0
 19 22  1  0  0  0  0
 22 11  2  0  0  0  0
 22 15  1  0  0  0  0
 16 23  1  0  0  0  0
 23 24  1  0  0  0  0
 23 25  2  0  0  0  0
M  END
>  <EXTREG>  (ZINC00097004)
ZINC00097004

>  <LOGBIO>
2.5000

$$$$
ZINC00097646
  -MTS-   02131516462D 0   0.00000     0.00000     0

 18 18  0  0  1  0  0  0  0  0999 V2000
    6.0540    1.6521    0.0000 C   0  0  0  0  0  0  0  0  0  0  0  0
    6.0555    0.6486    0.0000 C   0  0  0  0  0  0  0  0  0  0  0  0
    6.9221    0.1495    0.0000 C   0  0  0  0  0  0  0  0  0  0  0  0
    5.1943    0.1508    0.0000 C   0  0  1  0  0  0  0  0  0  0  0  0
    3.9811    0.8496    0.0000 N   0  0  0  0  0  0  0  0  0  0  0  0
    3.1156    0.3488    0.0000 S   0  0  0  0  0  0  0  0  0  0  0  0
    3.6165   -0.5167    0.0000 O   0  0  0  0  0  0  0  0  0  0  0  0
    2.6147    1.2143    0.0000 O   0  0  0  0  0  0  0  0  0  0  0  0
    2.2501   -0.1521    0.0000 C   0  0  0  0  0  0  0  0  0  0  0  0
    1.3801    0.3479    0.0000 C   0  0  0  0  0  0  0  0  0  0  0  0
    0.5201   -0.1521    0.0000 C   0  0  0  0  0  0  0  0  0  0  0  0
    0.5201   -1.1521    0.0000 C   0  0  0  0  0  0  0  0  0  0  0  0
    1.3801   -1.6521    0.0000 C   0  0  0  0  0  0  0  0  0  0  0  0
    2.2501   -1.1521    0.0000 C   0  0  0  0  0  0  0  0  0  0  0  0
    5.1961   -1.0526    0.0000 C   0  0  0  0  0  0  0  0  0  0  0  0
    4.3348   -1.5504    0.0000 O   0  0  0  0  0  0  0  0  0  0  0  0
    6.0626   -1.5517    0.0000 O   0  0  0  0  0  0  0  0  0  0  0  0
    5.1938    0.7508    0.0000 H   0  0  0  0  0  0  0  0  0  0  0  0
  1  2  1  0  0  0  0
  2  3  1  0  0  0  0
  4  2  1  6  0  0  0
  4 18  1  1  0  0  0
  4  5  1  0  0  0  0
  5  6  1  0  0  0  0
  6  7  2  0  0  0  0
  6  8  2  0  0  0  0
  6  9  1  0  0  0  0
  9 10  2  0  0  0  0
 10 11  1  0  0  0  0
 11 12  2  0  0  0  0
 12 13  1  0  0  0  0
 13 14  2  0  0  0  0
 14  9  1  0  0  0  0
  4 15  1  0  0  0  0
 15 16  1  0  0  0  0
 15 17  2  0  0  0  0
M  END
>  <EXTREG>  (ZINC00097646)
ZINC00097646

>  <LOGBIO>
2.5000

$$$$
ZINC00098132
  -MTS-   02131516462D 0   0.00000     0.00000     0

 26 29  0  0  0  0  0  0  0  0999 V2000
    5.3694   -0.1484    0.0000 O   0  0  0  0  0  0  0  0  0  0  0  0
    4.8501   -0.4489    0.0000 C   0  0  0  0  0  0  0  0  0  0  0  0
    3.9801    0.0511    0.0000 N   0  0  0  0  0  0  0  0  0  0  0  0
    3.9766    1.4511    0.0000 C   0  0  0  0  0  0  0  0  0  0  0  0
    3.1068    1.9515    0.0000 C   0  0  0  0  0  0  0  0  0  0  0  0
    3.1064    2.9463    0.0000 C   0  0  0  0  0  0  0  0  0  0  0  0
    3.9706    3.4493    0.0000 C   0  0  0  0  0  0  0  0  0  0  0  0
    4.8354    2.9575    0.0000 C   0  0  0  0  0  0  0  0  0  0  0  0
    4.8409    1.9541    0.0000 C   0  0  0  0  0  0  0  0  0  0  0  0
    5.7091    1.4580    0.0000 N   0  3  0  0  0  0  0  0  0  0  0  0
    5.7121    0.8580    0.0000 O   0  5  0  0  0  0  0  0  0  0  0  0
    6.5687    1.9588    0.0000 O   0  0  0  0  0  0  0  0  0  0  0  0
    3.1201   -0.4489    0.0000 C   0  0  0  0  0  0  0  0  0  0  0  0
    3.1201   -1.4489    0.0000 N   0  0  0  0  0  0  0  0  0  0  0  0
    3.9801   -1.9489    0.0000 C   0  0  0  0  0  0  0  0  0  0  0  0
    3.9829   -2.9502    0.0000 C   0  0  0  0  0  0  0  0  0  0  0  0
    4.8495   -3.4493    0.0000 C   0  0  0  0  0  0  0  0  0  0  0  0
    5.7169   -2.9449    0.0000 C   0  0  0  0  0  0  0  0  0  0  0  0
    5.7129   -1.9502    0.0000 C   0  0  0  0  0  0  0  0  0  0  0  0
    4.8501   -1.4489    0.0000 C   0  0  0  0  0  0  0  0  0  0  0  0
    2.2533    0.0498    0.0000 C   0  0  0  0  0  0  0  0  0  0  0  0
    1.3846   -0.4524    0.0000 C   0  0  0  0  0  0  0  0  0  0  0  0
    0.5233    0.0454    0.0000 C   0  0  0  0  0  0  0  0  0  0  0  0
    0.5208    1.0454    0.0000 C   0  0  0  0  0  0  0  0  0  0  0  0
    1.3796    1.5476    0.0000 C   0  0  0  0  0  0  0  0  0  0  0  0
    2.2508    1.0498    0.0000 C   0  0  0  0  0  0  0  0  0  0  0  0
  1  2  2  0  0  0  0
  2  3  1  0  0  0  0
  3  4  1  0  0  0  0
  4  5  2  0  0  0  0
  5  6  1  0  0  0  0
  6  7  2  0  0  0  0
  7  8  1  0  0  0  0
  8  9  2  0  0  0  0
  9  4  1  0  0  0  0
  9 10  1  0  0  0  0
 10 11  1  0  0  0  0
 10 12  2  0  0  0  0
  3 13  1  0  0  0  0
 13 14  2  0  0  0  0
 14 15  1  0  0  0  0
 15 16  1  0  0  0  0
 16 17  2  0  0  0  0
 17 18  1  0  0  0  0
 18 19  2  0  0  0  0
 19 20  1  0  0  0  0
 20  2  1  0  0  0  0
 20 15  2  0  0  0  0
 13 21  1  0  0  0  0
 21 22  2  0  0  0  0
 22 23  1  0  0  0  0
 23 24  2  0  0  0  0
 24 25  1  0  0  0  0
 25 26  2  0  0  0  0
 26 21  1  0  0  0  0
M  CHG  2  10   1  11  -1
M  END
>  <EXTREG>  (ZINC00098132)
ZINC00098132

>  <LOGBIO>
2.5000

$$$$
ZINC00099283
  -MTS-   02131516462D 0   0.00000     0.00000     0

 18 20  0  0  0  0  0  0  0  0999 V2000
    5.7549   -1.3683    0.0000 C   0  0  0  0  0  0  0  0  0  0  0  0
    5.1664   -0.5598    0.0000 C   0  0  0  0  0  0  0  0  0  0  0  0
    5.4764    0.4002    0.0000 N   0  0  0  0  0  0  0  0  0  0  0  0
    4.6664    0.9802    0.0000 C   0  0  0  0  0  0  0  0  0  0  0  0
    4.5668    1.9783    0.0000 C   0  0  0  0  0  0  0  0  0  0  0  0
    3.6548    2.3886    0.0000 C   0  0  0  0  0  0  0  0  0  0  0  0
    2.8419    1.8003    0.0000 C   0  0  0  0  0  0  0  0  0  0  0  0
    2.9451    0.8109    0.0000 C   0  0  0  0  0  0  0  0  0  0  0  0
    3.8564    0.4002    0.0000 C   0  0  0  0  0  0  0  0  0  0  0  0
    4.1664   -0.5598    0.0000 N   0  0  0  0  0  0  0  0  0  0  0  0
    3.5779   -1.3683    0.0000 C   0  0  0  0  0  0  0  0  0  0  0  0
    2.5835   -1.2629    0.0000 C   0  0  0  0  0  0  0  0  0  0  0  0
    2.1753   -0.3462    0.0000 C   0  0  0  0  0  0  0  0  0  0  0  0
    1.1858   -0.2433    0.0000 C   0  0  0  0  0  0  0  0  0  0  0  0
    0.5965   -1.0512    0.0000 C   0  0  0  0  0  0  0  0  0  0  0  0
    0.9966   -1.9620    0.0000 C   0  0  0  0  0  0  0  0  0  0  0  0
    1.9942   -2.0708    0.0000 C   0  0  0  0  0  0  0  0  0  0  0  0
    2.3983   -2.9855    0.0000 Cl  0  0  0  0  0  0  0  0  0  0  0  0
  1  2  1  0  0  0  0
  2  3  2  0  0  0  0
  3  4  1  0  0  0  0
  4  5  2  0  0  0  0
  5  6  1  0  0  0  0
  6  7  2  0  0  0  0
  7  8  1  0  0  0  0
  8  9  2  0  0  0  0
  9  4  1  0  0  0  0
  9 10  1  0  0  0  0
 10  2  1  0  0  0  0
 10 11  1  0  0  0  0
 11 12  1  0  0  0  0
 12 13  2  0  0  0  0
 13 14  1  0  0  0  0
 14 15  2  0  0  0  0
 15 16  1  0  0  0  0
 16 17  2  0  0  0  0
 17 12  1  0  0  0  0
 17 18  1  0  0  0  0
M  END
>  <EXTREG>  (ZINC00099283)
ZINC00099283

>  <LOGBIO>
2.5000

$$$$
ZINC00100155
  -MTS-   02131516462D 0   0.00000     0.00000     0

 19 21  0  0  1  0  0  0  0  0999 V2000
    5.3128   -2.4828    0.0000 Cl  0  0  0  0  0  0  0  0  0  0  0  0
    5.7169   -1.5681    0.0000 C   0  0  0  0  0  0  0  0  0  0  0  0
    6.7144   -1.4594    0.0000 C   0  0  0  0  0  0  0  0  0  0  0  0
    7.1145   -0.5486    0.0000 C   0  0  0  0  0  0  0  0  0  0  0  0
    6.5252    0.2593    0.0000 C   0  0  0  0  0  0  0  0  0  0  0  0
    5.5358    0.1564    0.0000 C   0  0  0  0  0  0  0  0  0  0  0  0
    5.1275   -0.7602    0.0000 C   0  0  0  0  0  0  0  0  0  0  0  0
    4.1331   -0.8656    0.0000 N   0  0  0  0  0  0  0  0  0  0  0  0
    3.5446   -0.0572    0.0000 C   0  0  2  0  0  0  0  0  0  0  0  0
    3.8546    0.9028    0.0000 O   0  0  0  0  0  0  0  0  0  0  0  0
    3.0446    1.4828    0.0000 C   0  0  0  0  0  0  0  0  0  0  0  0
    3.0446    2.4828    0.0000 O   0  0  0  0  0  0  0  0  0  0  0  0
    2.2346    0.9028    0.0000 C   0  0  0  0  0  0  0  0  0  0  0  0
    1.2554    1.1055    0.0000 C   0  0  0  0  0  0  0  0  0  0  0  0
    0.5872    0.3616    0.0000 C   0  0  0  0  0  0  0  0  0  0  0  0
    0.9003   -0.5918    0.0000 C   0  0  0  0  0  0  0  0  0  0  0  0
    1.8742   -0.7944    0.0000 C   0  0  0  0  0  0  0  0  0  0  0  0
    2.5446   -0.0572    0.0000 C   0  0  0  0  0  0  0  0  0  0  0  0
    4.1371    0.0375    0.0000 H   0  0  0  0  0  0  0  0  0  0  0  0
  1  2  1  0  0  0  0
  2  3  2  0  0  0  0
  3  4  1  0  0  0  0
  4  5  2  0  0  0  0
  5  6  1  0  0  0  0
  6  7  2  0  0  0  0
  7  2  1  0  0  0  0
  7  8  1  0  0  0  0
  9  8  1  1  0  0  0
  9 19  1  6  0  0  0
  9 10  1  0  0  0  0
 10 11  1  0  0  0  0
 11 12  2  0  0  0  0
 11 13  1  0  0  0  0
 13 14  2  0  0  0  0
 14 15  1  0  0  0  0
 15 16  2  0  0  0  0
 16 17  1  0  0  0  0
 17 18  2  0  0  0  0
 18  9  1  0  0  0  0
 18 13  1  0  0  0  0
M  END
>  <EXTREG>  (ZINC00100155)
ZINC00100155

>  <LOGBIO>
2.5000

$$$$
ZINC00100979
  -MTS-   02131516462D 0   0.00000     0.00000     0

 23 23  0  0  0  0  0  0  0  0999 V2000
    7.7902    3.2021    0.0000 O   0  0  0  0  0  0  0  0  0  0  0  0
    6.9226    2.6978    0.0000 C   0  0  0  0  0  0  0  0  0  0  0  0
    6.0549    3.1948    0.0000 O   0  0  0  0  0  0  0  0  0  0  0  0
    6.9266    1.7030    0.0000 C   0  0  0  0  0  0  0  0  0  0  0  0
    6.0591    1.1987    0.0000 C   0  0  0  0  0  0  0  0  0  0  0  0
    6.0631    0.2039    0.0000 C   0  0  0  0  0  0  0  0  0  0  0  0
    5.1956   -0.3004    0.0000 C   0  0  0  0  0  0  0  0  0  0  0  0
    5.1946   -1.3038    0.0000 O   0  0  0  0  0  0  0  0  0  0  0  0
    4.3291    0.1988    0.0000 N   0  0  0  0  0  0  0  0  0  0  0  0
    3.4636   -0.3021    0.0000 C   0  0  0  0  0  0  0  0  0  0  0  0
    2.5936    0.1979    0.0000 C   0  0  0  0  0  0  0  0  0  0  0  0
    1.7336   -0.3021    0.0000 C   0  0  0  0  0  0  0  0  0  0  0  0
    1.7336   -1.3021    0.0000 C   0  0  0  0  0  0  0  0  0  0  0  0
    2.5936   -1.8021    0.0000 C   0  0  0  0  0  0  0  0  0  0  0  0
    3.4636   -1.3021    0.0000 C   0  0  0  0  0  0  0  0  0  0  0  0
    2.5911   -2.8021    0.0000 C   0  0  0  0  0  0  0  0  0  0  0  0
    3.5911   -2.8046    0.0000 F   0  0  0  0  0  0  0  0  0  0  0  0
    1.5911   -2.7996    0.0000 F   0  0  0  0  0  0  0  0  0  0  0  0
    2.5886   -3.8021    0.0000 F   0  0  0  0  0  0  0  0  0  0  0  0
    0.8668    0.1966    0.0000 C   0  0  0  0  0  0  0  0  0  0  0  0
    0.3681   -0.6702    0.0000 F   0  0  0  0  0  0  0  0  0  0  0  0
    1.3655    1.0634    0.0000 F   0  0  0  0  0  0  0  0  0  0  0  0
    0.0000    0.6953    0.0000 F   0  0  0  0  0  0  0  0  0  0  0  0
  1  2  1  0  0  0  0
  2  3  2  0  0  0  0
  2  4  1  0  0  0  0
  4  5  1  0  0  0  0
  5  6  1  0  0  0  0
  6  7  1  0  0  0  0
  7  8  2  0  0  0  0
  7  9  1  0  0  0  0
  9 10  1  0  0  0  0
 10 11  2  0  0  0  0
 11 12  1  0  0  0  0
 12 13  2  0  0  0  0
 13 14  1  0  0  0  0
 14 15  2  0  0  0  0
 15 10  1  0  0  0  0
 14 16  1  0  0  0  0
 16 17  1  0  0  0  0
 16 18  1  0  0  0  0
 16 19  1  0  0  0  0
 12 20  1  0  0  0  0
 20 21  1  0  0  0  0
 20 22  1  0  0  0  0
 20 23  1  0  0  0  0
M  END
>  <EXTREG>  (ZINC00100979)
ZINC00100979

>  <LOGBIO>
2.5000

$$$$
ZINC00101040
  -MTS-   02131516462D 0   0.00000     0.00000     0

 26 30  0  0  0  0  0  0  0  0999 V2000
    7.3148    1.2116    0.0000 O   0  0  0  0  0  0  0  0  0  0  0  0
    6.9065    0.2950    0.0000 C   0  0  0  0  0  0  0  0  0  0  0  0
    7.2596   -0.1901    0.0000 O   0  0  0  0  0  0  0  0  0  0  0  0
    5.7131    0.1691    0.0000 C   0  0  0  0  0  0  0  0  0  0  0  0
    5.1222    0.9801    0.0000 C   0  0  0  0  0  0  0  0  0  0  0  0
    4.1331    0.8737    0.0000 C   0  0  0  0  0  0  0  0  0  0  0  0
    3.7258   -0.0396    0.0000 N   0  0  0  0  0  0  0  0  0  0  0  0
    4.3076   -0.8465    0.0000 C   0  0  0  0  0  0  0  0  0  0  0  0
    3.9024   -1.7621    0.0000 C   0  0  0  0  0  0  0  0  0  0  0  0
    4.4905   -2.5709    0.0000 C   0  0  0  0  0  0  0  0  0  0  0  0
    5.4882   -2.4636    0.0000 C   0  0  0  0  0  0  0  0  0  0  0  0
    6.0817   -3.2727    0.0000 C   0  0  0  0  0  0  0  0  0  0  0  0
    7.0755   -3.1617    0.0000 C   0  0  0  0  0  0  0  0  0  0  0  0
    7.4758   -2.2416    0.0000 C   0  0  0  0  0  0  0  0  0  0  0  0
    6.8835   -1.4424    0.0000 C   0  0  0  0  0  0  0  0  0  0  0  0
    5.8897   -1.5534    0.0000 C   0  0  0  0  0  0  0  0  0  0  0  0
    5.3058   -0.7442    0.0000 C   0  0  0  0  0  0  0  0  0  0  0  0
    3.5446    1.6822    0.0000 C   0  0  0  0  0  0  0  0  0  0  0  0
    3.8546    2.6422    0.0000 C   0  0  0  0  0  0  0  0  0  0  0  0
    3.0446    3.2222    0.0000 N   0  0  0  0  0  0  0  0  0  0  0  0
    2.2346    2.6422    0.0000 C   0  0  0  0  0  0  0  0  0  0  0  0
    1.2554    2.8449    0.0000 C   0  0  0  0  0  0  0  0  0  0  0  0
    0.5872    2.1009    0.0000 C   0  0  0  0  0  0  0  0  0  0  0  0
    0.9003    1.1476    0.0000 C   0  0  0  0  0  0  0  0  0  0  0  0
    1.8742    0.9449    0.0000 C   0  0  0  0  0  0  0  0  0  0  0  0
    2.5446    1.6822    0.0000 C   0  0  0  0  0  0  0  0  0  0  0  0
  1  2  1  0  0  0  0
  2  3  2  0  0  0  0
  2  4  1  0  0  0  0
  4  5  2  0  0  0  0
  5  6  1  0  0  0  0
  6  7  2  0  0  0  0
  7  8  1  0  0  0  0
  8  9  1  0  0  0  0
  9 10  2  0  0  0  0
 10 11  1  0  0  0  0
 11 12  1  0  0  0  0
 12 13  2  0  0  0  0
 13 14  1  0  0  0  0
 14 15  2  0  0  0  0
 15 16  1  0  0  0  0
 16 11  2  0  0  0  0
 16 17  1  0  0  0  0
 17  4  1  0  0  0  0
 17  8  2  0  0  0  0
  6 18  1  0  0  0  0
 18 19  2  0  0  0  0
 19 20  1  0  0  0  0
 20 21  1  0  0  0  0
 21 22  2  0  0  0  0
 22 23  1  0  0  0  0
 23 24  2  0  0  0  0
 24 25  1  0  0  0  0
 25 26  2  0  0  0  0
 26 18  1  0  0  0  0
 26 21  1  0  0  0  0
M  END
>  <EXTREG>  (ZINC00101040)
ZINC00101040

>  <LOGBIO>
2.5000

$$$$
ZINC00101683
  -MTS-   02131516462D 0   0.00000     0.00000     0

 22 23  0  0  1  0  0  0  0  0999 V2000
    3.9829    2.1008    0.0000 C   0  0  0  0  0  0  0  0  0  0  0  0
    3.9824    1.1008    0.0000 C   0  0  1  0  0  0  0  0  0  0  0  0
    3.1208    0.6034    0.0000 C   0  0  1  0  0  0  0  0  0  0  0  0
    3.1220   -0.6000    0.0000 S   0  0  0  0  0  0  0  0  0  0  0  0
    2.2565   -1.1009    0.0000 C   0  0  0  0  0  0  0  0  0  0  0  0
    1.3865   -0.6009    0.0000 C   0  0  0  0  0  0  0  0  0  0  0  0
    0.5265   -1.1009    0.0000 C   0  0  0  0  0  0  0  0  0  0  0  0
    0.5265   -2.1009    0.0000 C   0  0  0  0  0  0  0  0  0  0  0  0
    1.3865   -2.6009    0.0000 C   0  0  0  0  0  0  0  0  0  0  0  0
    2.2565   -2.1009    0.0000 C   0  0  0  0  0  0  0  0  0  0  0  0
    3.1220   -2.6017    0.0000 N   0  0  0  0  0  0  0  0  0  0  0  0
    2.2546    1.1030    0.0000 C   0  0  0  0  0  0  0  0  0  0  0  0
    2.2531    2.1065    0.0000 C   0  0  0  0  0  0  0  0  0  0  0  0
    1.3903    2.6017    0.0000 C   0  0  0  0  0  0  0  0  0  0  0  0
    0.5241    2.1022    0.0000 C   0  0  0  0  0  0  0  0  0  0  0  0
    0.5205    1.1074    0.0000 C   0  0  0  0  0  0  0  0  0  0  0  0
    1.3883    0.6035    0.0000 C   0  0  0  0  0  0  0  0  0  0  0  0
    4.8508    0.5981    0.0000 N   0  3  0  0  0  0  0  0  0  0  0  0
    5.7123    1.0954    0.0000 O   0  5  0  0  0  0  0  0  0  0  0  0
    4.8502   -0.4019    0.0000 O   0  0  0  0  0  0  0  0  0  0  0  0
    3.1207    1.2034    0.0000 H   0  0  0  0  0  0  0  0  0  0  0  0
    3.4628    1.4010    0.0000 H   0  0  0  0  0  0  0  0  0  0  0  0
  2  1  1  6  0  0  0
  2 22  1  1  0  0  0
  2  3  1  0  0  0  0
  3 21  1  6  0  0  0
  3  4  1  6  0  0  0
  4  5  1  0  0  0  0
  5  6  2  0  0  0  0
  6  7  1  0  0  0  0
  7  8  2  0  0  0  0
  8  9  1  0  0  0  0
  9 10  2  0  0  0  0
 10  5  1  0  0  0  0
 10 11  1  0  0  0  0
  3 12  1  0  0  0  0
 12 13  2  0  0  0  0
 13 14  1  0  0  0  0
 14 15  2  0  0  0  0
 15 16  1  0  0  0  0
 16 17  2  0  0  0  0
 17 12  1  0  0  0  0
  2 18  1  0  0  0  0
 18 19  1  0  0  0  0
 18 20  2  0  0  0  0
M  CHG  2  18   1  19  -1
M  END
>  <EXTREG>  (ZINC00101683)
ZINC00101683

>  <LOGBIO>
2.5000

$$$$
ZINC00102587
  -MTS-   02131516462D 0   0.00000     0.00000     0

 21 23  0  0  0  0  0  0  0  0999 V2000
    6.0869   -3.3441    0.0000 O   0  5  0  0  0  0  0  0  0  0  0  0
    6.4914   -2.4258    0.0000 N   0  3  0  0  0  0  0  0  0  0  0  0
    7.4805   -2.3189    0.0000 O   0  0  0  0  0  0  0  0  0  0  0  0
    5.9009   -1.6188    0.0000 C   0  0  0  0  0  0  0  0  0  0  0  0
    6.3050   -0.7003    0.0000 C   0  0  0  0  0  0  0  0  0  0  0  0
    5.7159    0.1013    0.0000 C   0  0  0  0  0  0  0  0  0  0  0  0
    4.7216   -0.0056    0.0000 C   0  0  0  0  0  0  0  0  0  0  0  0
    4.3165   -0.9142    0.0000 C   0  0  0  0  0  0  0  0  0  0  0  0
    4.9066   -1.7257    0.0000 C   0  0  0  0  0  0  0  0  0  0  0  0
    4.1331    0.8029    0.0000 S   0  0  0  0  0  0  0  0  0  0  0  0
    3.3246    0.2143    0.0000 O   0  0  0  0  0  0  0  0  0  0  0  0
    4.9416    1.3914    0.0000 O   0  0  0  0  0  0  0  0  0  0  0  0
    3.5446    1.6113    0.0000 N   0  0  0  0  0  0  0  0  0  0  0  0
    3.8546    2.5713    0.0000 C   0  0  0  0  0  0  0  0  0  0  0  0
    3.0446    3.1513    0.0000 N   0  0  0  0  0  0  0  0  0  0  0  0
    2.2346    2.5713    0.0000 C   0  0  0  0  0  0  0  0  0  0  0  0
    1.2554    2.7740    0.0000 C   0  0  0  0  0  0  0  0  0  0  0  0
    0.5872    2.0301    0.0000 C   0  0  0  0  0  0  0  0  0  0  0  0
    0.9003    1.0768    0.0000 C   0  0  0  0  0  0  0  0  0  0  0  0
    1.8742    0.8741    0.0000 C   0  0  0  0  0  0  0  0  0  0  0  0
    2.5446    1.6113    0.0000 C   0  0  0  0  0  0  0  0  0  0  0  0
  1  2  1  0  0  0  0
  2  3  2  0  0  0  0
  2  4  1  0  0  0  0
  4  5  2  0  0  0  0
  5  6  1  0  0  0  0
  6  7  2  0  0  0  0
  7  8  1  0  0  0  0
  8  9  2  0  0  0  0
  9  4  1  0  0  0  0
  7 10  1  0  0  0  0
 10 11  2  0  0  0  0
 10 12  2  0  0  0  0
 10 13  1  0  0  0  0
 13 14  1  0  0  0  0
 14 15  2  0  0  0  0
 15 16  1  0  0  0  0
 16 17  2  0  0  0  0
 17 18  1  0  0  0  0
 18 19  2  0  0  0  0
 19 20  1  0  0  0  0
 20 21  2  0  0  0  0
 21 13  1  0  0  0  0
 21 16  1  0  0  0  0
M  CHG  2   1  -1   2   1
M  END
>  <EXTREG>  (ZINC00102587)
ZINC00102587

>  <LOGBIO>
2.5000

$$$$
ZINC00103330
  -MTS-   02131516462D 0   0.00000     0.00000     0

 18 19  0  0  0  0  0  0  0  0999 V2000
    2.2446    0.5467    0.0000 O   0  0  0  0  0  0  0  0  0  0  0  0
    3.1146    0.0467    0.0000 C   0  0  0  0  0  0  0  0  0  0  0  0
    3.1156   -0.9481    0.0000 N   0  0  0  0  0  0  0  0  0  0  0  0
    2.2501   -1.4489    0.0000 C   0  0  0  0  0  0  0  0  0  0  0  0
    1.3801   -0.9489    0.0000 C   0  0  0  0  0  0  0  0  0  0  0  0
    0.5201   -1.4489    0.0000 C   0  0  0  0  0  0  0  0  0  0  0  0
    0.5201   -2.4489    0.0000 C   0  0  0  0  0  0  0  0  0  0  0  0
    1.3801   -2.9489    0.0000 C   0  0  0  0  0  0  0  0  0  0  0  0
    2.2501   -2.4489    0.0000 C   0  0  0  0  0  0  0  0  0  0  0  0
    3.9799    0.5480    0.0000 C   0  0  0  0  0  0  0  0  0  0  0  0
    4.8501    0.0485    0.0000 C   0  0  0  0  0  0  0  0  0  0  0  0
    5.7099    0.5489    0.0000 C   0  0  0  0  0  0  0  0  0  0  0  0
    5.7094    1.5489    0.0000 C   0  0  0  0  0  0  0  0  0  0  0  0
    4.8491    2.0485    0.0000 C   0  0  0  0  0  0  0  0  0  0  0  0
    3.9794    1.5480    0.0000 C   0  0  0  0  0  0  0  0  0  0  0  0
    4.8511    3.0485    0.0000 N   0  3  0  0  0  0  0  0  0  0  0  0
    5.7208    3.5489    0.0000 O   0  5  0  0  0  0  0  0  0  0  0  0
    3.9908    3.5480    0.0000 O   0  0  0  0  0  0  0  0  0  0  0  0
  1  2  2  0  0  0  0
  2  3  1  0  0  0  0
  3  4  1  0  0  0  0
  4  5  2  0  0  0  0
  5  6  1  0  0  0  0
  6  7  2  0  0  0  0
  7  8  1  0  0  0  0
  8  9  2  0  0  0  0
  9  4  1  0  0  0  0
  2 10  1  0  0  0  0
 10 11  2  0  0  0  0
 11 12  1  0  0  0  0
 12 13  2  0  0  0  0
 13 14  1  0  0  0  0
 14 15  2  0  0  0  0
 15 10  1  0  0  0  0
 14 16  1  0  0  0  0
 16 17  1  0  0  0  0
 16 18  2  0  0  0  0
M  CHG  2  16   1  17  -1
M  END
>  <EXTREG>  (ZINC00103330)
ZINC00103330

>  <LOGBIO>
2.5000

$$$$
ZINC00103926
  -MTS-   02131516462D 0   0.00000     0.00000     0

 23 27  0  0  0  0  0  0  0  0999 V2000
    5.1188   -2.8671    0.0000 N   0  0  0  0  0  0  0  0  0  0  0  0
    5.4288   -1.9071    0.0000 C   0  0  0  0  0  0  0  0  0  0  0  0
    4.6188   -1.3271    0.0000 C   0  0  0  0  0  0  0  0  0  0  0  0
    4.6188   -0.3271    0.0000 C   0  0  0  0  0  0  0  0  0  0  0  0
    5.4344    0.2666    0.0000 S   0  0  0  0  0  0  0  0  0  0  0  0
    5.1209    1.2122    0.0000 C   0  0  0  0  0  0  0  0  0  0  0  0
    4.1247    1.2200    0.0000 C   0  0  0  0  0  0  0  0  0  0  0  0
    3.8103    0.2614    0.0000 N   0  0  0  0  0  0  0  0  0  0  0  0
    3.5412    2.0321    0.0000 C   0  0  0  0  0  0  0  0  0  0  0  0
    3.8571    2.9901    0.0000 C   0  0  0  0  0  0  0  0  0  0  0  0
    3.0507    3.5751    0.0000 N   0  0  0  0  0  0  0  0  0  0  0  0
    2.2371    3.0001    0.0000 C   0  0  0  0  0  0  0  0  0  0  0  0
    1.2592    3.2089    0.0000 C   0  0  0  0  0  0  0  0  0  0  0  0
    0.5864    2.4691    0.0000 C   0  0  0  0  0  0  0  0  0  0  0  0
    0.8936    1.5138    0.0000 C   0  0  0  0  0  0  0  0  0  0  0  0
    1.8663    1.3051    0.0000 C   0  0  0  0  0  0  0  0  0  0  0  0
    2.5412    2.0382    0.0000 C   0  0  0  0  0  0  0  0  0  0  0  0
    3.8088   -1.9071    0.0000 C   0  0  0  0  0  0  0  0  0  0  0  0
    2.8296   -1.7044    0.0000 C   0  0  0  0  0  0  0  0  0  0  0  0
    2.1614   -2.4484    0.0000 C   0  0  0  0  0  0  0  0  0  0  0  0
    2.4745   -3.4017    0.0000 C   0  0  0  0  0  0  0  0  0  0  0  0
    3.4485   -3.6044    0.0000 C   0  0  0  0  0  0  0  0  0  0  0  0
    4.1188   -2.8671    0.0000 C   0  0  0  0  0  0  0  0  0  0  0  0
  1  2  1  0  0  0  0
  2  3  2  0  0  0  0
  3  4  1  0  0  0  0
  4  5  1  0  0  0  0
  5  6  1  0  0  0  0
  6  7  2  0  0  0  0
  7  8  1  0  0  0  0
  8  4  2  0  0  0  0
  7  9  1  0  0  0  0
  9 10  2  0  0  0  0
 10 11  1  0  0  0  0
 11 12  1  0  0  0  0
 12 13  2  0  0  0  0
 13 14  1  0  0  0  0
 14 15  2  0  0  0  0
 15 16  1  0  0  0  0
 16 17  2  0  0  0  0
 17  9  1  0  0  0  0
 17 12  1  0  0  0  0
  3 18  1  0  0  0  0
 18 19  2  0  0  0  0
 19 20  1  0  0  0  0
 20 21  2  0  0  0  0
 21 22  1  0  0  0  0
 22 23  2  0  0  0  0
 23  1  1  0  0  0  0
 23 18  1  0  0  0  0
M  END
>  <EXTREG>  (ZINC00103926)
ZINC00103926

>  <LOGBIO>
2.5000

$$$$
ZINC00104864
  -MTS-   02131516462D 0   0.00000     0.00000     0

 18 19  0  0  1  0  0  0  0  0999 V2000
    6.7591   -2.6077    0.0000 Cl  0  0  0  0  0  0  0  0  0  0  0  0
    6.1686   -1.8007    0.0000 C   0  0  0  0  0  0  0  0  0  0  0  0
    6.5727   -0.8822    0.0000 C   0  0  0  0  0  0  0  0  0  0  0  0
    5.9836   -0.0806    0.0000 C   0  0  0  0  0  0  0  0  0  0  0  0
    4.9893   -0.1876    0.0000 C   0  0  0  0  0  0  0  0  0  0  0  0
    4.5841   -1.0961    0.0000 C   0  0  0  0  0  0  0  0  0  0  0  0
    5.1743   -1.9077    0.0000 C   0  0  0  0  0  0  0  0  0  0  0  0
    4.4008    0.6209    0.0000 N   0  0  0  0  0  0  0  0  0  0  0  0
    4.7108    1.5809    0.0000 C   0  0  0  0  0  0  0  0  0  0  0  0
    5.6605    1.8941    0.0000 O   0  0  0  0  0  0  0  0  0  0  0  0
    3.9008    2.1609    0.0000 C   0  0  0  0  0  0  0  0  0  0  0  0
    3.0908    1.5809    0.0000 C   0  0  1  0  0  0  0  0  0  0  0  0
    2.1411    1.8941    0.0000 C   0  0  0  0  0  0  0  0  0  0  0  0
    1.3925    1.2259    0.0000 C   0  0  0  0  0  0  0  0  0  0  0  0
    0.4481    1.5384    0.0000 C   0  0  0  0  0  0  0  0  0  0  0  0
    3.4008    0.6209    0.0000 C   0  0  0  0  0  0  0  0  0  0  0  0
    2.8123   -0.1876    0.0000 O   0  0  0  0  0  0  0  0  0  0  0  0
    3.0003    2.1740    0.0000 H   0  0  0  0  0  0  0  0  0  0  0  0
  1  2  1  0  0  0  0
  2  3  2  0  0  0  0
  3  4  1  0  0  0  0
  4  5  2  0  0  0  0
  5  6  1  0  0  0  0
  6  7  2  0  0  0  0
  7  2  1  0  0  0  0
  5  8  1  0  0  0  0
  8  9  1  0  0  0  0
  9 10  2  0  0  0  0
  9 11  1  0  0  0  0
 11 12  1  0  0  0  0
 12 18  1  1  0  0  0
 12 13  1  6  0  0  0
 13 14  1  0  0  0  0
 14 15  2  0  0  0  0
 12 16  1  0  0  0  0
 16  8  1  0  0  0  0
 16 17  2  0  0  0  0
M  END
>  <EXTREG>  (ZINC00104864)
ZINC00104864

>  <LOGBIO>
2.5000

$$$$
ZINC00105200
  -MTS-   02131516462D 0   0.00000     0.00000     0

 16 17  0  0  0  0  0  0  0  0999 V2000
    4.8527    2.6993    0.0000 F   0  0  0  0  0  0  0  0  0  0  0  0
    3.9872    2.1985    0.0000 C   0  0  0  0  0  0  0  0  0  0  0  0
    3.1172    2.6985    0.0000 C   0  0  0  0  0  0  0  0  0  0  0  0
    2.2572    2.1985    0.0000 C   0  0  0  0  0  0  0  0  0  0  0  0
    2.2572    1.1985    0.0000 C   0  0  0  0  0  0  0  0  0  0  0  0
    3.1172    0.6985    0.0000 C   0  0  0  0  0  0  0  0  0  0  0  0
    3.9872    1.1985    0.0000 C   0  0  0  0  0  0  0  0  0  0  0  0
    1.3904    0.6998    0.0000 C   0  0  0  0  0  0  0  0  0  0  0  0
    0.5251    1.2011    0.0000 O   0  0  0  0  0  0  0  0  0  0  0  0
    1.3889   -0.3002    0.0000 C   0  0  0  0  0  0  0  0  0  0  0  0
    0.5196   -0.8015    0.0000 C   0  0  0  0  0  0  0  0  0  0  0  0
    0.5201   -1.7963    0.0000 C   0  0  0  0  0  0  0  0  0  0  0  0
    1.3849   -2.2985    0.0000 C   0  0  0  0  0  0  0  0  0  0  0  0
    1.3809   -3.2984    0.0000 F   0  0  0  0  0  0  0  0  0  0  0  0
    2.2492   -1.8058    0.0000 C   0  0  0  0  0  0  0  0  0  0  0  0
    2.2537   -0.8024    0.0000 C   0  0  0  0  0  0  0  0  0  0  0  0
  1  2  1  0  0  0  0
  2  3  2  0  0  0  0
  3  4  1  0  0  0  0
  4  5  2  0  0  0  0
  5  6  1  0  0  0  0
  6  7  2  0  0  0  0
  7  2  1  0  0  0  0
  5  8  1  0  0  0  0
  8  9  2  0  0  0  0
  8 10  1  0  0  0  0
 10 11  2  0  0  0  0
 11 12  1  0  0  0  0
 12 13  2  0  0  0  0
 13 14  1  0  0  0  0
 13 15  1  0  0  0  0
 15 16  2  0  0  0  0
 16 10  1  0  0  0  0
M  END
>  <EXTREG>  (ZINC00105200)
ZINC00105200

>  <LOGBIO>
2.5000

$$$$
ZINC00105845
  -MTS-   02131516462D 0   0.00000     0.00000     0

 22 24  0  0  0  0  0  0  0  0999 V2000
    2.9183   -2.4238    0.0000 C   0  0  0  0  0  0  0  0  0  0  0  0
    3.3224   -1.5091    0.0000 O   0  0  0  0  0  0  0  0  0  0  0  0
    4.3166   -1.4017    0.0000 C   0  0  0  0  0  0  0  0  0  0  0  0
    4.9096   -2.2112    0.0000 C   0  0  0  0  0  0  0  0  0  0  0  0
    5.8984   -2.1023    0.0000 C   0  0  0  0  0  0  0  0  0  0  0  0
    6.3034   -1.1880    0.0000 C   0  0  0  0  0  0  0  0  0  0  0  0
    7.2979   -1.0831    0.0000 C   0  0  0  0  0  0  0  0  0  0  0  0
    5.7196   -0.3825    0.0000 C   0  0  0  0  0  0  0  0  0  0  0  0
    4.7216   -0.4873    0.0000 C   0  0  0  0  0  0  0  0  0  0  0  0
    4.1331    0.3211    0.0000 S   0  0  0  0  0  0  0  0  0  0  0  0
    3.3246   -0.2674    0.0000 O   0  0  0  0  0  0  0  0  0  0  0  0
    4.9416    0.9097    0.0000 O   0  0  0  0  0  0  0  0  0  0  0  0
    3.5446    1.1296    0.0000 N   0  0  0  0  0  0  0  0  0  0  0  0
    3.8546    2.0896    0.0000 C   0  0  0  0  0  0  0  0  0  0  0  0
    4.8043    2.4028    0.0000 C   0  0  0  0  0  0  0  0  0  0  0  0
    3.0446    2.6696    0.0000 N   0  0  0  0  0  0  0  0  0  0  0  0
    2.2346    2.0896    0.0000 C   0  0  0  0  0  0  0  0  0  0  0  0
    1.2554    2.2923    0.0000 C   0  0  0  0  0  0  0  0  0  0  0  0
    0.5872    1.5484    0.0000 C   0  0  0  0  0  0  0  0  0  0  0  0
    0.9003    0.5950    0.0000 C   0  0  0  0  0  0  0  0  0  0  0  0
    1.8742    0.3923    0.0000 C   0  0  0  0  0  0  0  0  0  0  0  0
    2.5446    1.1296    0.0000 C   0  0  0  0  0  0  0  0  0  0  0  0
  1  2  1  0  0  0  0
  2  3  1  0  0  0  0
  3  4  2  0  0  0  0
  4  5  1  0  0  0  0
  5  6  2  0  0  0  0
  6  7  1  0  0  0  0
  6  8  1  0  0  0  0
  8  9  2  0  0  0  0
  9  3  1  0  0  0  0
  9 10  1  0  0  0  0
 10 11  2  0  0  0  0
 10 12  2  0  0  0  0
 10 13  1  0  0  0  0
 13 14  1  0  0  0  0
 14 15  1  0  0  0  0
 14 16  2  0  0  0  0
 16 17  1  0  0  0  0
 17 18  2  0  0  0  0
 18 19  1  0  0  0  0
 19 20  2  0  0  0  0
 20 21  1  0  0  0  0
 21 22  2  0  0  0  0
 22 13  1  0  0  0  0
 22 17  1  0  0  0  0
M  END
>  <EXTREG>  (ZINC00105845)
ZINC00105845

>  <LOGBIO>
2.5000

$$$$
ZINC00106136
  -MTS-   02131516462D 0   0.00000     0.00000     0

 21 23  0  0  0  0  0  0  0  0999 V2000
    9.0350   -0.6282    0.0000 Cl  0  0  0  0  0  0  0  0  0  0  0  0
    8.0413   -0.7396    0.0000 C   0  0  0  0  0  0  0  0  0  0  0  0
    7.4450    0.0674    0.0000 C   0  0  0  0  0  0  0  0  0  0  0  0
    6.4567   -0.0454    0.0000 C   0  0  0  0  0  0  0  0  0  0  0  0
    6.0554   -0.9614    0.0000 C   0  0  0  0  0  0  0  0  0  0  0  0
    5.0613   -1.0704    0.0000 C   0  0  0  0  0  0  0  0  0  0  0  0
    4.6573   -1.9889    0.0000 S   0  0  0  0  0  0  0  0  0  0  0  0
    3.6683   -2.0962    0.0000 C   0  0  0  0  0  0  0  0  0  0  0  0
    3.0778   -1.2892    0.0000 C   0  0  0  0  0  0  0  0  0  0  0  0
    3.4819   -0.3707    0.0000 C   0  0  0  0  0  0  0  0  0  0  0  0
    2.8928    0.4309    0.0000 C   0  0  0  0  0  0  0  0  0  0  0  0
    1.8985    0.3239    0.0000 C   0  0  0  0  0  0  0  0  0  0  0  0
    1.4933   -0.5846    0.0000 C   0  0  0  0  0  0  0  0  0  0  0  0
    2.0835   -1.3962    0.0000 C   0  0  0  0  0  0  0  0  0  0  0  0
    1.3100    1.1324    0.0000 C   0  0  0  0  0  0  0  0  0  0  0  0
    1.6200    2.0924    0.0000 C   0  0  0  0  0  0  0  0  0  0  0  0
    0.8100    2.6724    0.0000 S   0  0  0  0  0  0  0  0  0  0  0  0
    0.0000    2.0924    0.0000 N   0  0  0  0  0  0  0  0  0  0  0  0
    0.3100    1.1324    0.0000 N   0  0  0  0  0  0  0  0  0  0  0  0
    6.6425   -1.7645    0.0000 C   0  0  0  0  0  0  0  0  0  0  0  0
    7.6400   -1.6556    0.0000 C   0  0  0  0  0  0  0  0  0  0  0  0
  1  2  1  0  0  0  0
  2  3  2  0  0  0  0
  3  4  1  0  0  0  0
  4  5  2  0  0  0  0
  5  6  1  0  0  0  0
  6  7  1  0  0  0  0
  7  8  1  0  0  0  0
  8  9  1  0  0  0  0
  9 10  2  0  0  0  0
 10 11  1  0  0  0  0
 11 12  2  0  0  0  0
 12 13  1  0  0  0  0
 13 14  2  0  0  0  0
 14  9  1  0  0  0  0
 12 15  1  0  0  0  0
 15 16  2  0  0  0  0
 16 17  1  0  0  0  0
 17 18  1  0  0  0  0
 18 19  2  0  0  0  0
 19 15  1  0  0  0  0
  5 20  1  0  0  0  0
 20 21  2  0  0  0  0
 21  2  1  0  0  0  0
M  END
>  <EXTREG>  (ZINC00106136)
ZINC00106136

>  <LOGBIO>
2.5000

$$$$
ZINC00106435
  -MTS-   02131516462D 0   0.00000     0.00000     0

 16 16  0  0  1  0  0  0  0  0999 V2000
    0.5966   -1.8637    0.0000 C   0  0  0  0  0  0  0  0  0  0  0  0
    1.5944   -1.7574    0.0000 C   0  0  0  0  0  0  0  0  0  0  0  0
    1.9480   -2.2421    0.0000 O   0  0  0  0  0  0  0  0  0  0  0  0
    1.9968   -0.8476    0.0000 O   0  0  0  0  0  0  0  0  0  0  0  0
    3.1935   -0.7201    0.0000 C   0  0  2  0  0  0  0  0  0  0  0  0
    3.5994    0.1938    0.0000 C   0  0  0  0  0  0  0  0  0  0  0  0
    3.0108    1.0023    0.0000 N   0  0  0  0  0  0  0  0  0  0  0  0
    3.3208    1.9623    0.0000 C   0  0  0  0  0  0  0  0  0  0  0  0
    2.5108    2.5423    0.0000 C   0  0  0  0  0  0  0  0  0  0  0  0
    1.7008    1.9623    0.0000 C   0  0  0  0  0  0  0  0  0  0  0  0
    2.0108    1.0023    0.0000 C   0  0  0  0  0  0  0  0  0  0  0  0
    3.7785   -1.5247    0.0000 C   0  0  0  0  0  0  0  0  0  0  0  0
    3.3697   -2.4411    0.0000 C   0  0  0  0  0  0  0  0  0  0  0  0
    4.4731   -0.8053    0.0000 C   0  0  0  0  0  0  0  0  0  0  0  0
    4.6073   -2.0842    0.0000 C   0  0  0  0  0  0  0  0  0  0  0  0
    2.8402   -0.2351    0.0000 H   0  0  0  0  0  0  0  0  0  0  0  0
  1  2  1  0  0  0  0
  2  3  2  0  0  0  0
  2  4  1  0  0  0  0
  5  4  1  6  0  0  0
  5 16  1  1  0  0  0
  5  6  1  0  0  0  0
  6  7  1  0  0  0  0
  7  8  1  0  0  0  0
  8  9  1  0  0  0  0
  9 10  1  0  0  0  0
 10 11  1  0  0  0  0
 11  7  1  0  0  0  0
  5 12  1  0  0  0  0
 12 13  1  0  0  0  0
 12 14  1  0  0  0  0
 12 15  1  0  0  0  0
M  END
>  <EXTREG>  (ZINC00106435)
ZINC00106435

>  <LOGBIO>
2.5000

$$$$
ZINC00107283
  -MTS-   02131516462D 0   0.00000     0.00000     0

 17 19  0  0  1  0  0  0  0  0999 V2000
    6.5067   -1.6226    0.0000 N   0  0  0  0  0  0  0  0  0  0  0  0
    5.9182   -0.8141    0.0000 C   0  0  0  0  0  0  0  0  0  0  0  0
    6.2282    0.1459    0.0000 S   0  0  0  0  0  0  0  0  0  0  0  0
    5.4182    0.7259    0.0000 C   0  0  0  0  0  0  0  0  0  0  0  0
    5.1082    1.6859    0.0000 C   0  0  0  0  0  0  0  0  0  0  0  0
    4.1082    1.6859    0.0000 S   0  0  0  0  0  0  0  0  0  0  0  0
    3.7982    0.7259    0.0000 C   0  0  1  0  0  0  0  0  0  0  0  0
    4.6082    0.1459    0.0000 N   0  0  0  0  0  0  0  0  0  0  0  0
    4.9182   -0.8141    0.0000 N   0  0  0  0  0  0  0  0  0  0  0  0
    2.8485    0.4127    0.0000 C   0  0  0  0  0  0  0  0  0  0  0  0
    2.0992    1.0802    0.0000 C   0  0  0  0  0  0  0  0  0  0  0  0
    1.1551    0.7667    0.0000 C   0  0  0  0  0  0  0  0  0  0  0  0
    0.9505   -0.2121    0.0000 C   0  0  0  0  0  0  0  0  0  0  0  0
    0.0000   -0.5229    0.0000 F   0  0  0  0  0  0  0  0  0  0  0  0
    1.6900   -0.8775    0.0000 C   0  0  0  0  0  0  0  0  0  0  0  0
    2.6439   -0.5661    0.0000 C   0  0  0  0  0  0  0  0  0  0  0  0
    3.3726    1.1488    0.0000 H   0  0  0  0  0  0  0  0  0  0  0  0
  1  2  1  0  0  0  0
  2  3  1  0  0  0  0
  3  4  1  0  0  0  0
  4  5  2  0  0  0  0
  5  6  1  0  0  0  0
  6  7  1  0  0  0  0
  7 17  1  6  0  0  0
  7  8  1  0  0  0  0
  8  4  1  0  0  0  0
  8  9  1  0  0  0  0
  9  2  2  0  0  0  0
  7 10  1  1  0  0  0
 10 11  2  0  0  0  0
 11 12  1  0  0  0  0
 12 13  2  0  0  0  0
 13 14  1  0  0  0  0
 13 15  1  0  0  0  0
 15 16  2  0  0  0  0
 16 10  1  0  0  0  0
M  END
>  <EXTREG>  (ZINC00107283)
ZINC00107283

>  <LOGBIO>
2.5000

$$$$
ZINC00107964
  -MTS-   02131516462D 0   0.00000     0.00000     0

 15 16  0  0  0  0  0  0  0  0999 V2000
    3.9487   -1.0719    0.0000 O   0  0  0  0  0  0  0  0  0  0  0  0
    4.3555   -0.1547    0.0000 C   0  0  0  0  0  0  0  0  0  0  0  0
    5.3448   -0.0503    0.0000 O   0  0  0  0  0  0  0  0  0  0  0  0
    3.7670    0.6538    0.0000 C   0  0  0  0  0  0  0  0  0  0  0  0
    4.0770    1.6138    0.0000 N   0  0  0  0  0  0  0  0  0  0  0  0
    3.2670    2.1938    0.0000 C   0  0  0  0  0  0  0  0  0  0  0  0
    2.4570    1.6138    0.0000 O   0  0  0  0  0  0  0  0  0  0  0  0
    2.7670    0.6538    0.0000 C   0  0  0  0  0  0  0  0  0  0  0  0
    2.1785   -0.1547    0.0000 C   0  0  0  0  0  0  0  0  0  0  0  0
    1.1805   -0.0499    0.0000 C   0  0  0  0  0  0  0  0  0  0  0  0
    0.5967   -0.8553    0.0000 C   0  0  0  0  0  0  0  0  0  0  0  0
    1.0017   -1.7696    0.0000 C   0  0  0  0  0  0  0  0  0  0  0  0
    1.9905   -1.8785    0.0000 C   0  0  0  0  0  0  0  0  0  0  0  0
    2.3932   -2.7938    0.0000 Cl  0  0  0  0  0  0  0  0  0  0  0  0
    2.5835   -1.0690    0.0000 C   0  0  0  0  0  0  0  0  0  0  0  0
  1  2  1  0  0  0  0
  2  3  2  0  0  0  0
  2  4  1  0  0  0  0
  4  5  1  0  0  0  0
  5  6  2  0  0  0  0
  6  7  1  0  0  0  0
  7  8  1  0  0  0  0
  8  4  2  0  0  0  0
  8  9  1  0  0  0  0
  9 10  2  0  0  0  0
 10 11  1  0  0  0  0
 11 12  2  0  0  0  0
 12 13  1  0  0  0  0
 13 14  1  0  0  0  0
 13 15  2  0  0  0  0
 15  9  1  0  0  0  0
M  END
>  <EXTREG>  (ZINC00107964)
ZINC00107964

>  <LOGBIO>
2.5000

$$$$
ZINC00108058
  -MTS-   02131516462D 0   0.00000     0.00000     0

 13 14  0  0  0  0  0  0  0  0999 V2000
    5.6945   -1.7379    0.0000 C   0  0  0  0  0  0  0  0  0  0  0  0
    5.1060   -0.9294    0.0000 C   0  0  0  0  0  0  0  0  0  0  0  0
    5.4160    0.0306    0.0000 N   0  0  0  0  0  0  0  0  0  0  0  0
    4.6060    0.6106    0.0000 S   0  0  0  0  0  0  0  0  0  0  0  0
    3.7960    0.0306    0.0000 C   0  0  0  0  0  0  0  0  0  0  0  0
    4.1060   -0.9294    0.0000 N   0  0  0  0  0  0  0  0  0  0  0  0
    2.8463    0.3438    0.0000 C   0  0  0  0  0  0  0  0  0  0  0  0
    2.6410    1.3260    0.0000 C   0  0  0  0  0  0  0  0  0  0  0  0
    1.6956    1.6356    0.0000 C   0  0  0  0  0  0  0  0  0  0  0  0
    0.9489    0.9704    0.0000 C   0  0  0  0  0  0  0  0  0  0  0  0
    0.0000    1.2860    0.0000 Cl  0  0  0  0  0  0  0  0  0  0  0  0
    1.1476   -0.0043    0.0000 C   0  0  0  0  0  0  0  0  0  0  0  0
    2.0996   -0.3214    0.0000 C   0  0  0  0  0  0  0  0  0  0  0  0
  1  2  1  0  0  0  0
  2  3  2  0  0  0  0
  3  4  1  0  0  0  0
  4  5  1  0  0  0  0
  5  6  2  0  0  0  0
  6  2  1  0  0  0  0
  5  7  1  0  0  0  0
  7  8  2  0  0  0  0
  8  9  1  0  0  0  0
  9 10  2  0  0  0  0
 10 11  1  0  0  0  0
 10 12  1  0  0  0  0
 12 13  2  0  0  0  0
 13  7  1  0  0  0  0
M  END
>  <EXTREG>  (ZINC00108058)
ZINC00108058

>  <LOGBIO>
2.5000

$$$$
ZINC00108210
  -MTS-   02131516462D 0   0.00000     0.00000     0

 11 12  0  0  0  0  0  0  0  0999 V2000
    2.4683   -2.6864    0.0000 Br  0  0  0  0  0  0  0  0  0  0  0  0
    1.8798   -1.8780    0.0000 C   0  0  0  0  0  0  0  0  0  0  0  0
    2.1898   -0.9180    0.0000 S   0  0  0  0  0  0  0  0  0  0  0  0
    1.3798   -0.3380    0.0000 C   0  0  0  0  0  0  0  0  0  0  0  0
    0.5698   -0.9180    0.0000 C   0  0  0  0  0  0  0  0  0  0  0  0
    0.8798   -1.8780    0.0000 C   0  0  0  0  0  0  0  0  0  0  0  0
    1.3798    0.6620    0.0000 C   0  0  0  0  0  0  0  0  0  0  0  0
    2.1954    1.2557    0.0000 C   0  0  0  0  0  0  0  0  0  0  0  0
    1.8819    2.2014    0.0000 C   0  0  0  0  0  0  0  0  0  0  0  0
    0.8857    2.2091    0.0000 O   0  0  0  0  0  0  0  0  0  0  0  0
    0.5713    1.2506    0.0000 N   0  0  0  0  0  0  0  0  0  0  0  0
  1  2  1  0  0  0  0
  2  3  1  0  0  0  0
  3  4  1  0  0  0  0
  4  5  2  0  0  0  0
  5  6  1  0  0  0  0
  6  2  2  0  0  0  0
  4  7  1  0  0  0  0
  7  8  1  0  0  0  0
  8  9  2  0  0  0  0
  9 10  1  0  0  0  0
 10 11  1  0  0  0  0
 11  7  2  0  0  0  0
M  END
>  <EXTREG>  (ZINC00108210)
ZINC00108210

>  <LOGBIO>
2.5000

$$$$
ZINC00109406
  -MTS-   02131516462D 0   0.00000     0.00000     0

 18 20  0  0  1  0  0  0  0  0999 V2000
    3.1406   -3.4647    0.0000 C   0  0  0  0  0  0  0  0  0  0  0  0
    2.5521   -2.6562    0.0000 C   0  0  2  0  0  0  0  0  0  0  0  0
    2.8621   -1.6962    0.0000 C   0  0  0  0  0  0  0  0  0  0  0  0
    2.0521   -1.1162    0.0000 N   0  0  0  0  0  0  0  0  0  0  0  0
    1.2421   -1.6962    0.0000 C   0  0  0  0  0  0  0  0  0  0  0  0
    1.5521   -2.6562    0.0000 S   0  0  0  0  0  0  0  0  0  0  0  0
    0.4331   -1.0935    0.0000 N   0  0  0  0  0  0  0  0  0  0  0  0
    0.7552   -0.1468    0.0000 N   0  0  0  0  0  0  0  0  0  0  0  0
    1.7639   -0.1626    0.0000 C   0  0  0  0  0  0  0  0  0  0  0  0
    2.3663    0.6357    0.0000 C   0  0  0  0  0  0  0  0  0  0  0  0
    3.3588    0.5131    0.0000 O   0  0  0  0  0  0  0  0  0  0  0  0
    1.9762    1.5564    0.0000 C   0  0  0  0  0  0  0  0  0  0  0  0
    2.5799    2.3580    0.0000 C   0  0  0  0  0  0  0  0  0  0  0  0
    2.1900    3.2732    0.0000 C   0  0  0  0  0  0  0  0  0  0  0  0
    1.1976    3.3967    0.0000 C   0  0  0  0  0  0  0  0  0  0  0  0
    0.5952    2.6051    0.0000 C   0  0  0  0  0  0  0  0  0  0  0  0
    0.9839    1.6800    0.0000 C   0  0  0  0  0  0  0  0  0  0  0  0
    3.1446   -2.5615    0.0000 H   0  0  0  0  0  0  0  0  0  0  0  0
  2  1  1  1  0  0  0
  2 18  1  6  0  0  0
  2  3  1  0  0  0  0
  3  4  1  0  0  0  0
  4  5  1  0  0  0  0
  5  6  1  0  0  0  0
  6  2  1  0  0  0  0
  5  7  2  0  0  0  0
  7  8  1  0  0  0  0
  8  9  2  0  0  0  0
  9  4  1  0  0  0  0
  9 10  1  0  0  0  0
 10 11  2  0  0  0  0
 10 12  1  0  0  0  0
 12 13  2  0  0  0  0
 13 14  1  0  0  0  0
 14 15  2  0  0  0  0
 15 16  1  0  0  0  0
 16 17  2  0  0  0  0
 17 12  1  0  0  0  0
M  END
>  <EXTREG>  (ZINC00109406)
ZINC00109406

>  <LOGBIO>
2.5000

$$$$
ZINC00110548
  -MTS-   02131516462D 0   0.00000     0.00000     0

 23 25  0  0  1  0  0  0  0  0999 V2000
    9.1025   -0.3317    0.0000 F   0  0  0  0  0  0  0  0  0  0  0  0
    8.1084   -0.4396    0.0000 C   0  0  0  0  0  0  0  0  0  0  0  0
    8.2163   -1.4337    0.0000 F   0  0  0  0  0  0  0  0  0  0  0  0
    8.0004    0.5546    0.0000 F   0  0  0  0  0  0  0  0  0  0  0  0
    7.1142   -0.5475    0.0000 C   0  0  0  0  0  0  0  0  0  0  0  0
    6.5208    0.2617    0.0000 C   0  0  0  0  0  0  0  0  0  0  0  0
    5.5321    0.1523    0.0000 C   0  0  0  0  0  0  0  0  0  0  0  0
    5.1275   -0.7622    0.0000 C   0  0  0  0  0  0  0  0  0  0  0  0
    4.1331   -0.8676    0.0000 N   0  0  0  0  0  0  0  0  0  0  0  0
    3.5446   -0.0591    0.0000 C   0  0  2  0  0  0  0  0  0  0  0  0
    3.8546    0.9009    0.0000 O   0  0  0  0  0  0  0  0  0  0  0  0
    3.0446    1.4809    0.0000 C   0  0  0  0  0  0  0  0  0  0  0  0
    3.0446    2.4809    0.0000 O   0  0  0  0  0  0  0  0  0  0  0  0
    2.2346    0.9009    0.0000 C   0  0  0  0  0  0  0  0  0  0  0  0
    1.2554    1.1036    0.0000 C   0  0  0  0  0  0  0  0  0  0  0  0
    0.5872    0.3596    0.0000 C   0  0  0  0  0  0  0  0  0  0  0  0
    0.9003   -0.5937    0.0000 C   0  0  0  0  0  0  0  0  0  0  0  0
    1.8742   -0.7964    0.0000 C   0  0  0  0  0  0  0  0  0  0  0  0
    2.5446   -0.0591    0.0000 C   0  0  0  0  0  0  0  0  0  0  0  0
    5.7118   -1.5673    0.0000 C   0  0  0  0  0  0  0  0  0  0  0  0
    5.3050   -2.4809    0.0000 Cl  0  0  0  0  0  0  0  0  0  0  0  0
    6.7097   -1.4620    0.0000 C   0  0  0  0  0  0  0  0  0  0  0  0
    4.1371    0.0355    0.0000 H   0  0  0  0  0  0  0  0  0  0  0  0
  1  2  1  0  0  0  0
  2  3  1  0  0  0  0
  2  4  1  0  0  0  0
  2  5  1  0  0  0  0
  5  6  2  0  0  0  0
  6  7  1  0  0  0  0
  7  8  2  0  0  0  0
  8  9  1  0  0  0  0
 10  9  1  1  0  0  0
 10 23  1  6  0  0  0
 10 11  1  0  0  0  0
 11 12  1  0  0  0  0
 12 13  2  0  0  0  0
 12 14  1  0  0  0  0
 14 15  2  0  0  0  0
 15 16  1  0  0  0  0
 16 17  2  0  0  0  0
 17 18  1  0  0  0  0
 18 19  2  0  0  0  0
 19 10  1  0  0  0  0
 19 14  1  0  0  0  0
  8 20  1  0  0  0  0
 20 21  1  0  0  0  0
 20 22  2  0  0  0  0
 22  5  1  0  0  0  0
M  END
>  <EXTREG>  (ZINC00110548)
ZINC00110548

>  <LOGBIO>
2.5000

$$$$
ZINC00111072
  -MTS-   02131516462D 0   0.00000     0.00000     0

 20 22  0  0  1  0  0  0  0  0999 V2000
    8.2438    2.6098    0.0000 O   0  0  0  0  0  0  0  0  0  0  0  0
    7.8393    1.6953    0.0000 C   0  0  0  0  0  0  0  0  0  0  0  0
    6.8532    1.4823    0.0000 C   0  0  0  0  0  0  0  0  0  0  0  0
    6.7574    0.4907    0.0000 C   0  0  2  0  0  0  0  0  0  0  0  0
    7.6653    0.0806    0.0000 C   0  0  0  0  0  0  0  0  0  0  0  0
    8.3406    0.8300    0.0000 N   0  0  0  0  0  0  0  0  0  0  0  0
    5.8921   -0.0106    0.0000 C   0  0  0  0  0  0  0  0  0  0  0  0
    5.0219    0.4889    0.0000 C   0  0  0  0  0  0  0  0  0  0  0  0
    4.1621   -0.0116    0.0000 C   0  0  0  0  0  0  0  0  0  0  0  0
    4.1627   -1.0116    0.0000 C   0  0  0  0  0  0  0  0  0  0  0  0
    5.0229   -1.5111    0.0000 C   0  0  0  0  0  0  0  0  0  0  0  0
    5.8927   -1.0106    0.0000 C   0  0  0  0  0  0  0  0  0  0  0  0
    3.2961   -1.5107    0.0000 S   0  0  0  0  0  0  0  0  0  0  0  0
    3.7953   -2.3772    0.0000 O   0  0  0  0  0  0  0  0  0  0  0  0
    2.7970   -0.6442    0.0000 O   0  0  0  0  0  0  0  0  0  0  0  0
    2.4296   -2.0098    0.0000 N   0  0  0  0  0  0  0  0  0  0  0  0
    1.5641   -1.5090    0.0000 C   0  0  0  0  0  0  0  0  0  0  0  0
    1.0641   -0.6390    0.0000 C   0  0  0  0  0  0  0  0  0  0  0  0
    0.5641   -1.5090    0.0000 C   0  0  0  0  0  0  0  0  0  0  0  0
    6.2526    0.8149    0.0000 H   0  0  0  0  0  0  0  0  0  0  0  0
  1  2  2  0  0  0  0
  2  3  1  0  0  0  0
  3  4  1  0  0  0  0
  4 20  1  1  0  0  0
  4  5  1  0  0  0  0
  5  6  1  0  0  0  0
  6  2  1  0  0  0  0
  4  7  1  6  0  0  0
  7  8  2  0  0  0  0
  8  9  1  0  0  0  0
  9 10  2  0  0  0  0
 10 11  1  0  0  0  0
 11 12  2  0  0  0  0
 12  7  1  0  0  0  0
 10 13  1  0  0  0  0
 13 14  2  0  0  0  0
 13 15  2  0  0  0  0
 13 16  1  0  0  0  0
 16 17  1  0  0  0  0
 17 18  1  0  0  0  0
 18 19  1  0  0  0  0
 19 17  1  0  0  0  0
M  END
>  <EXTREG>  (ZINC00111072)
ZINC00111072

>  <LOGBIO>
2.5000

$$$$
ZINC00111830
  -MTS-   02131516462D 0   0.00000     0.00000     0

 14 14  0  0  0  0  0  0  0  0999 V2000
    5.0910    2.1515    0.0000 C   0  0  0  0  0  0  0  0  0  0  0  0
    4.2255    1.6506    0.0000 C   0  0  0  0  0  0  0  0  0  0  0  0
    3.3555    2.1506    0.0000 C   0  0  0  0  0  0  0  0  0  0  0  0
    2.4955    1.6506    0.0000 C   0  0  0  0  0  0  0  0  0  0  0  0
    1.6287    2.1493    0.0000 C   0  0  0  0  0  0  0  0  0  0  0  0
    2.4955    0.6506    0.0000 C   0  0  0  0  0  0  0  0  0  0  0  0
    1.4554    0.0522    0.0000 N   0  0  0  0  0  0  0  0  0  0  0  0
    1.4539   -0.9512    0.0000 C   0  0  0  0  0  0  0  0  0  0  0  0
    1.9729   -1.2523    0.0000 O   0  0  0  0  0  0  0  0  0  0  0  0
    0.5911   -1.4464    0.0000 C   0  0  0  0  0  0  0  0  0  0  0  0
    0.5896   -2.4499    0.0000 S   0  0  0  0  0  0  0  0  0  0  0  0
    3.3555    0.1506    0.0000 C   0  0  0  0  0  0  0  0  0  0  0  0
    3.3530   -0.8494    0.0000 Cl  0  0  0  0  0  0  0  0  0  0  0  0
    4.2255    0.6506    0.0000 C   0  0  0  0  0  0  0  0  0  0  0  0
  1  2  1  0  0  0  0
  2  3  2  0  0  0  0
  3  4  1  0  0  0  0
  4  5  1  0  0  0  0
  4  6  2  0  0  0  0
  6  7  1  0  0  0  0
  7  8  1  0  0  0  0
  8  9  2  0  0  0  0
  8 10  1  0  0  0  0
 10 11  1  0  0  0  0
  6 12  1  0  0  0  0
 12 13  1  0  0  0  0
 12 14  2  0  0  0  0
 14  2  1  0  0  0  0
M  END
>  <EXTREG>  (ZINC00111830)
ZINC00111830

>  <LOGBIO>
2.5000

$$$$
ZINC00112604
  -MTS-   02131516462D 0   0.00000     0.00000     0

 15 15  0  0  0  0  0  0  0  0999 V2000
    6.5860    0.4498    0.0000 C   0  0  0  0  0  0  0  0  0  0  0  0
    5.7163    0.9502    0.0000 N   0  0  0  0  0  0  0  0  0  0  0  0
    5.7158    1.9450    0.0000 C   0  0  0  0  0  0  0  0  0  0  0  0
    4.8507    0.4493    0.0000 S   0  0  0  0  0  0  0  0  0  0  0  0
    5.3516   -0.4162    0.0000 O   0  0  0  0  0  0  0  0  0  0  0  0
    4.3499    1.3149    0.0000 O   0  0  0  0  0  0  0  0  0  0  0  0
    3.9852   -0.0515    0.0000 C   0  0  0  0  0  0  0  0  0  0  0  0
    3.1152    0.4485    0.0000 C   0  0  0  0  0  0  0  0  0  0  0  0
    2.2552   -0.0515    0.0000 C   0  0  0  0  0  0  0  0  0  0  0  0
    2.2552   -1.0515    0.0000 C   0  0  0  0  0  0  0  0  0  0  0  0
    3.1152   -1.5515    0.0000 C   0  0  0  0  0  0  0  0  0  0  0  0
    3.9852   -1.0515    0.0000 C   0  0  0  0  0  0  0  0  0  0  0  0
    1.3884   -1.5502    0.0000 C   0  0  0  0  0  0  0  0  0  0  0  0
    0.5199   -1.0476    0.0000 O   0  0  0  0  0  0  0  0  0  0  0  0
    1.3864   -2.5450    0.0000 O   0  0  0  0  0  0  0  0  0  0  0  0
  1  2  1  0  0  0  0
  2  3  1  0  0  0  0
  2  4  1  0  0  0  0
  4  5  2  0  0  0  0
  4  6  2  0  0  0  0
  4  7  1  0  0  0  0
  7  8  2  0  0  0  0
  8  9  1  0  0  0  0
  9 10  2  0  0  0  0
 10 11  1  0  0  0  0
 11 12  2  0  0  0  0
 12  7  1  0  0  0  0
 10 13  1  0  0  0  0
 13 14  1  0  0  0  0
 13 15  2  0  0  0  0
M  END
>  <EXTREG>  (ZINC00112604)
ZINC00112604

>  <LOGBIO>
2.5000

$$$$
ZINC00112713
  -MTS-   02131516462D 0   0.00000     0.00000     0

 19 21  0  0  0  0  0  0  0  0999 V2000
    3.8280   -2.5103    0.0000 N   0  0  0  0  0  0  0  0  0  0  0  0
    4.8222   -2.4029    0.0000 C   0  0  0  0  0  0  0  0  0  0  0  0
    5.4152   -3.2124    0.0000 C   0  0  0  0  0  0  0  0  0  0  0  0
    6.4040   -3.1035    0.0000 C   0  0  0  0  0  0  0  0  0  0  0  0
    6.8090   -2.1892    0.0000 C   0  0  0  0  0  0  0  0  0  0  0  0
    6.2252   -1.3838    0.0000 C   0  0  0  0  0  0  0  0  0  0  0  0
    5.2272   -1.4886    0.0000 C   0  0  0  0  0  0  0  0  0  0  0  0
    4.6387   -0.6801    0.0000 S   0  0  0  0  0  0  0  0  0  0  0  0
    5.0446    0.2338    0.0000 C   0  0  0  0  0  0  0  0  0  0  0  0
    4.4561    1.0423    0.0000 C   0  0  0  0  0  0  0  0  0  0  0  0
    4.7661    2.0023    0.0000 N   0  0  0  0  0  0  0  0  0  0  0  0
    3.9561    2.5823    0.0000 O   0  0  0  0  0  0  0  0  0  0  0  0
    3.1461    2.0023    0.0000 C   0  0  0  0  0  0  0  0  0  0  0  0
    3.4561    1.0423    0.0000 N   0  0  0  0  0  0  0  0  0  0  0  0
    2.1964    2.3155    0.0000 C   0  0  0  0  0  0  0  0  0  0  0  0
    1.8880    3.2760    0.0000 S   0  0  0  0  0  0  0  0  0  0  0  0
    0.8918    3.2743    0.0000 C   0  0  0  0  0  0  0  0  0  0  0  0
    0.5724    2.3307    0.0000 C   0  0  0  0  0  0  0  0  0  0  0  0
    1.3843    1.7319    0.0000 C   0  0  0  0  0  0  0  0  0  0  0  0
  1  2  1  0  0  0  0
  2  3  2  0  0  0  0
  3  4  1  0  0  0  0
  4  5  2  0  0  0  0
  5  6  1  0  0  0  0
  6  7  2  0  0  0  0
  7  2  1  0  0  0  0
  7  8  1  0  0  0  0
  8  9  1  0  0  0  0
  9 10  1  0  0  0  0
 10 11  2  0  0  0  0
 11 12  1  0  0  0  0
 12 13  1  0  0  0  0
 13 14  2  0  0  0  0
 14 10  1  0  0  0  0
 13 15  1  0  0  0  0
 15 16  1  0  0  0  0
 16 17  1  0  0  0  0
 17 18  2  0  0  0  0
 18 19  1  0  0  0  0
 19 15  2  0  0  0  0
M  END
>  <EXTREG>  (ZINC00112713)
ZINC00112713

>  <LOGBIO>
2.5000

$$$$
ZINC00113682
  -MTS-   02131516462D 0   0.00000     0.00000     0

 24 27  0  0  1  0  0  0  0  0999 V2000
    0.6104   -3.3739    0.0000 Cl  0  0  0  0  0  0  0  0  0  0  0  0
    1.1048   -2.5047    0.0000 C   0  0  0  0  0  0  0  0  0  0  0  0
    2.1082   -2.4971    0.0000 C   0  0  0  0  0  0  0  0  0  0  0  0
    2.5982   -1.6314    0.0000 C   0  0  0  0  0  0  0  0  0  0  0  0
    2.0934   -0.7681    0.0000 C   0  0  0  0  0  0  0  0  0  0  0  0
    1.0986   -0.7706    0.0000 C   0  0  0  0  0  0  0  0  0  0  0  0
    0.6000   -1.6414    0.0000 C   0  0  0  0  0  0  0  0  0  0  0  0
    2.5899    0.0999    0.0000 C   0  0  2  0  0  0  0  0  0  0  0  0
    3.5934    0.1049    0.0000 C   0  0  0  0  0  0  0  0  0  0  0  0
    4.0855    0.9694    0.0000 C   0  0  1  0  0  0  0  0  0  0  0  0
    3.5855    1.8339    0.0000 N   0  0  0  0  0  0  0  0  0  0  0  0
    3.8955    2.7939    0.0000 N   0  0  0  0  0  0  0  0  0  0  0  0
    3.0855    3.3739    0.0000 N   0  0  0  0  0  0  0  0  0  0  0  0
    2.2755    2.7939    0.0000 N   0  0  0  0  0  0  0  0  0  0  0  0
    2.5855    1.8339    0.0000 C   0  0  0  0  0  0  0  0  0  0  0  0
    2.0873    0.9644    0.0000 N   0  0  0  0  0  0  0  0  0  0  0  0
    5.0855    0.9728    0.0000 C   0  0  0  0  0  0  0  0  0  0  0  0
    5.5911    0.1060    0.0000 C   0  0  0  0  0  0  0  0  0  0  0  0
    6.5858    0.1115    0.0000 C   0  0  0  0  0  0  0  0  0  0  0  0
    7.0837    0.9787    0.0000 C   0  0  0  0  0  0  0  0  0  0  0  0
    6.5869    1.8405    0.0000 C   0  0  0  0  0  0  0  0  0  0  0  0
    5.5834    1.8401    0.0000 C   0  0  0  0  0  0  0  0  0  0  0  0
    4.3880    0.4512    0.0000 H   0  0  0  0  0  0  0  0  0  0  0  0
    2.8923   -0.4184    0.0000 H   0  0  0  0  0  0  0  0  0  0  0  0
  1  2  1  0  0  0  0
  2  3  2  0  0  0  0
  3  4  1  0  0  0  0
  4  5  2  0  0  0  0
  5  6  1  0  0  0  0
  6  7  2  0  0  0  0
  7  2  1  0  0  0  0
  8  5  1  1  0  0  0
  8 24  1  6  0  0  0
  8  9  1  0  0  0  0
  9 10  1  0  0  0  0
 10 23  1  6  0  0  0
 10 11  1  0  0  0  0
 11 12  1  0  0  0  0
 12 13  2  0  0  0  0
 13 14  1  0  0  0  0
 14 15  2  0  0  0  0
 15 11  1  0  0  0  0
 15 16  1  0  0  0  0
 16  8  1  0  0  0  0
 10 17  1  1  0  0  0
 17 18  2  0  0  0  0
 18 19  1  0  0  0  0
 19 20  2  0  0  0  0
 20 21  1  0  0  0  0
 21 22  2  0  0  0  0
 22 17  1  0  0  0  0
M  END
>  <EXTREG>  (ZINC00113682)
ZINC00113682

>  <LOGBIO>
2.5000

$$$$
ZINC00113765
  -MTS-   02131516462D 0   0.00000     0.00000     0

 15 15  0  0  1  0  0  0  0  0999 V2000
    4.1561   -0.3993    0.0000 N   0  0  0  0  0  0  0  0  0  0  0  0
    4.1552    0.2007    0.0000 C   0  0  1  0  0  0  0  0  0  0  0  0
    3.2887    0.6999    0.0000 C   0  0  0  0  0  0  0  0  0  0  0  0
    2.2501    0.0988    0.0000 C   0  0  0  0  0  0  0  0  0  0  0  0
    1.3801    0.5988    0.0000 C   0  0  0  0  0  0  0  0  0  0  0  0
    1.3776    1.5988    0.0000 F   0  0  0  0  0  0  0  0  0  0  0  0
    0.5201    0.0988    0.0000 C   0  0  0  0  0  0  0  0  0  0  0  0
    0.5201   -0.9012    0.0000 C   0  0  0  0  0  0  0  0  0  0  0  0
    1.3801   -1.4012    0.0000 C   0  0  0  0  0  0  0  0  0  0  0  0
    2.2501   -0.9012    0.0000 C   0  0  0  0  0  0  0  0  0  0  0  0
    3.1156   -1.4020    0.0000 F   0  0  0  0  0  0  0  0  0  0  0  0
    5.0165    0.6985    0.0000 C   0  0  0  0  0  0  0  0  0  0  0  0
    5.0150    1.7020    0.0000 O   0  0  0  0  0  0  0  0  0  0  0  0
    5.8830    0.1994    0.0000 O   0  0  0  0  0  0  0  0  0  0  0  0
    3.6360   -0.0999    0.0000 H   0  0  0  0  0  0  0  0  0  0  0  0
  2  1  1  1  0  0  0
  2 15  1  6  0  0  0
  2  3  1  0  0  0  0
  3  4  1  0  0  0  0
  4  5  2  0  0  0  0
  5  6  1  0  0  0  0
  5  7  1  0  0  0  0
  7  8  2  0  0  0  0
  8  9  1  0  0  0  0
  9 10  2  0  0  0  0
 10  4  1  0  0  0  0
 10 11  1  0  0  0  0
  2 12  1  0  0  0  0
 12 13  1  0  0  0  0
 12 14  2  0  0  0  0
M  END
>  <EXTREG>  (ZINC00113765)
ZINC00113765

>  <LOGBIO>
2.5000

$$$$
ZINC00113928
  -MTS-   02131516462D 0   0.00000     0.00000     0

 20 21  0  0  0  0  0  0  0  0999 V2000
    1.6923    3.9214    0.0000 C   0  0  0  0  0  0  0  0  0  0  0  0
    0.9451    3.2516    0.0000 C   0  0  0  0  0  0  0  0  0  0  0  0
    0.0000    3.5621    0.0000 O   0  0  0  0  0  0  0  0  0  0  0  0
    1.1503    2.2729    0.0000 N   0  0  0  0  0  0  0  0  0  0  0  0
    2.1006    1.9613    0.0000 C   0  0  0  0  0  0  0  0  0  0  0  0
    2.9188    2.5513    0.0000 N   0  0  0  0  0  0  0  0  0  0  0  0
    3.7197    1.9587    0.0000 O   0  0  0  0  0  0  0  0  0  0  0  0
    3.4167    1.0097    0.0000 N   0  0  0  0  0  0  0  0  0  0  0  0
    2.4079    1.0097    0.0000 C   0  0  0  0  0  0  0  0  0  0  0  0
    1.8193    0.2012    0.0000 N   0  0  0  0  0  0  0  0  0  0  0  0
    2.2252   -0.7127    0.0000 S   0  0  0  0  0  0  0  0  0  0  0  0
    3.1392   -0.3068    0.0000 O   0  0  0  0  0  0  0  0  0  0  0  0
    1.3113   -1.1186    0.0000 O   0  0  0  0  0  0  0  0  0  0  0  0
    2.6312   -1.6266    0.0000 C   0  0  0  0  0  0  0  0  0  0  0  0
    2.0414   -2.4385    0.0000 C   0  0  0  0  0  0  0  0  0  0  0  0
    2.4471   -3.3468    0.0000 C   0  0  0  0  0  0  0  0  0  0  0  0
    3.4414   -3.4532    0.0000 C   0  0  0  0  0  0  0  0  0  0  0  0
    3.8450   -4.3682    0.0000 Cl  0  0  0  0  0  0  0  0  0  0  0  0
    4.0301   -2.6513    0.0000 C   0  0  0  0  0  0  0  0  0  0  0  0
    3.6255   -1.7331    0.0000 C   0  0  0  0  0  0  0  0  0  0  0  0
  1  2  1  0  0  0  0
  2  3  2  0  0  0  0
  2  4  1  0  0  0  0
  4  5  1  0  0  0  0
  5  6  2  0  0  0  0
  6  7  1  0  0  0  0
  7  8  1  0  0  0  0
  8  9  2  0  0  0  0
  9  5  1  0  0  0  0
  9 10  1  0  0  0  0
 10 11  1  0  0  0  0
 11 12  2  0  0  0  0
 11 13  2  0  0  0  0
 11 14  1  0  0  0  0
 14 15  2  0  0  0  0
 15 16  1  0  0  0  0
 16 17  2  0  0  0  0
 17 18  1  0  0  0  0
 17 19  1  0  0  0  0
 19 20  2  0  0  0  0
 20 14  1  0  0  0  0
M  END
>  <EXTREG>  (ZINC00113928)
ZINC00113928

>  <LOGBIO>
2.5000

$$$$
ZINC00114495
  -MTS-   02131516462D 0   0.00000     0.00000     0

 17 18  0  0  0  0  0  0  0  0999 V2000
    3.1146    3.4857    0.0000 C   0  0  0  0  0  0  0  0  0  0  0  0
    3.1156    2.4857    0.0000 O   0  0  0  0  0  0  0  0  0  0  0  0
    2.2501    1.9849    0.0000 C   0  0  0  0  0  0  0  0  0  0  0  0
    1.3801    2.4849    0.0000 C   0  0  0  0  0  0  0  0  0  0  0  0
    0.5201    1.9849    0.0000 C   0  0  0  0  0  0  0  0  0  0  0  0
    0.5201    0.9849    0.0000 C   0  0  0  0  0  0  0  0  0  0  0  0
    1.3801    0.4849    0.0000 C   0  0  0  0  0  0  0  0  0  0  0  0
    1.3776   -0.5151    0.0000 N   0  0  0  0  0  0  0  0  0  0  0  0
    2.2453   -1.0190    0.0000 C   0  0  0  0  0  0  0  0  0  0  0  0
    3.1075   -0.5229    0.0000 O   0  0  0  0  0  0  0  0  0  0  0  0
    2.2433   -2.0190    0.0000 C   0  0  0  0  0  0  0  0  0  0  0  0
    3.1108   -2.5233    0.0000 S   0  0  0  0  0  0  0  0  0  0  0  0
    3.1068   -3.5181    0.0000 C   0  0  0  0  0  0  0  0  0  0  0  0
    2.2403   -4.0172    0.0000 S   0  0  0  0  0  0  0  0  0  0  0  0
    1.3778   -3.5216    0.0000 C   0  0  0  0  0  0  0  0  0  0  0  0
    1.3768   -2.5181    0.0000 S   0  0  0  0  0  0  0  0  0  0  0  0
    2.2501    0.9849    0.0000 C   0  0  0  0  0  0  0  0  0  0  0  0
  1  2  1  0  0  0  0
  2  3  1  0  0  0  0
  3  4  2  0  0  0  0
  4  5  1  0  0  0  0
  5  6  2  0  0  0  0
  6  7  1  0  0  0  0
  7  8  1  0  0  0  0
  8  9  1  0  0  0  0
  9 10  2  0  0  0  0
  9 11  1  0  0  0  0
 11 12  1  0  0  0  0
 12 13  1  0  0  0  0
 13 14  1  0  0  0  0
 14 15  1  0  0  0  0
 15 16  1  0  0  0  0
 16 11  1  0  0  0  0
  7 17  2  0  0  0  0
 17  3  1  0  0  0  0
M  END
>  <EXTREG>  (ZINC00114495)
ZINC00114495

>  <LOGBIO>
2.5000

$$$$
ZINC00114715
  -MTS-   02131516462D 0   0.00000     0.00000     0

 21 23  0  0  0  0  0  0  0  0999 V2000
    1.1669   -3.9745    0.0000 C   0  0  0  0  0  0  0  0  0  0  0  0
    1.7554   -3.1660    0.0000 N   0  0  0  0  0  0  0  0  0  0  0  0
    1.4454   -2.2060    0.0000 N   0  0  0  0  0  0  0  0  0  0  0  0
    2.2554   -1.6260    0.0000 C   0  0  0  0  0  0  0  0  0  0  0  0
    2.2554   -0.6260    0.0000 N   0  0  0  0  0  0  0  0  0  0  0  0
    1.3864   -0.1243    0.0000 C   0  0  0  0  0  0  0  0  0  0  0  0
    0.5254   -0.6226    0.0000 O   0  0  0  0  0  0  0  0  0  0  0  0
    1.3858    0.8757    0.0000 C   0  0  0  0  0  0  0  0  0  0  0  0
    2.2541    1.3788    0.0000 C   0  0  0  0  0  0  0  0  0  0  0  0
    2.2515    2.3736    0.0000 C   0  0  0  0  0  0  0  0  0  0  0  0
    1.3858    2.8740    0.0000 C   0  0  0  0  0  0  0  0  0  0  0  0
    1.3877    3.8740    0.0000 C   0  0  0  0  0  0  0  0  0  0  0  0
    0.5225    2.3796    0.0000 C   0  0  0  0  0  0  0  0  0  0  0  0
    0.5201    1.3761    0.0000 C   0  0  0  0  0  0  0  0  0  0  0  0
    3.0654   -2.2060    0.0000 C   0  0  0  0  0  0  0  0  0  0  0  0
    4.0446   -2.0033    0.0000 C   0  0  0  0  0  0  0  0  0  0  0  0
    4.3567   -1.0532    0.0000 F   0  0  0  0  0  0  0  0  0  0  0  0
    4.7128   -2.7472    0.0000 C   0  0  0  0  0  0  0  0  0  0  0  0
    4.3997   -3.7006    0.0000 C   0  0  0  0  0  0  0  0  0  0  0  0
    3.4258   -3.9033    0.0000 C   0  0  0  0  0  0  0  0  0  0  0  0
    2.7554   -3.1660    0.0000 C   0  0  0  0  0  0  0  0  0  0  0  0
  1  2  1  0  0  0  0
  2  3  1  0  0  0  0
  3  4  2  0  0  0  0
  4  5  1  0  0  0  0
  5  6  1  0  0  0  0
  6  7  2  0  0  0  0
  6  8  1  0  0  0  0
  8  9  2  0  0  0  0
  9 10  1  0  0  0  0
 10 11  2  0  0  0  0
 11 12  1  0  0  0  0
 11 13  1  0  0  0  0
 13 14  2  0  0  0  0
 14  8  1  0  0  0  0
  4 15  1  0  0  0  0
 15 16  2  0  0  0  0
 16 17  1  0  0  0  0
 16 18  1  0  0  0  0
 18 19  2  0  0  0  0
 19 20  1  0  0  0  0
 20 21  2  0  0  0  0
 21  2  1  0  0  0  0
 21 15  1  0  0  0  0
M  END
>  <EXTREG>  (ZINC00114715)
ZINC00114715

>  <LOGBIO>
2.5000

$$$$
ZINC00114810
  -MTS-   02131516462D 0   0.00000     0.00000     0

 15 15  0  0  0  0  0  0  0  0999 V2000
    3.8047   -2.5629    0.0000 C   0  0  0  0  0  0  0  0  0  0  0  0
    4.2115   -1.6456    0.0000 N   0  0  0  0  0  0  0  0  0  0  0  0
    5.2008   -1.5412    0.0000 C   0  0  0  0  0  0  0  0  0  0  0  0
    3.6230   -0.8371    0.0000 S   0  0  0  0  0  0  0  0  0  0  0  0
    2.8145   -1.4256    0.0000 O   0  0  0  0  0  0  0  0  0  0  0  0
    4.4315   -0.2486    0.0000 O   0  0  0  0  0  0  0  0  0  0  0  0
    3.0345   -0.0286    0.0000 C   0  0  0  0  0  0  0  0  0  0  0  0
    3.3445    0.9314    0.0000 O   0  0  0  0  0  0  0  0  0  0  0  0
    2.5345    1.5114    0.0000 C   0  0  0  0  0  0  0  0  0  0  0  0
    2.5345    2.5114    0.0000 C   0  0  0  0  0  0  0  0  0  0  0  0
    1.7245    0.9314    0.0000 C   0  0  0  0  0  0  0  0  0  0  0  0
    2.0345   -0.0286    0.0000 C   0  0  0  0  0  0  0  0  0  0  0  0
    0.7748    1.2445    0.0000 C   0  0  0  0  0  0  0  0  0  0  0  0
    0.5699    2.2268    0.0000 O   0  0  0  0  0  0  0  0  0  0  0  0
    0.0323    0.5825    0.0000 O   0  0  0  0  0  0  0  0  0  0  0  0
  1  2  1  0  0  0  0
  2  3  1  0  0  0  0
  2  4  1  0  0  0  0
  4  5  2  0  0  0  0
  4  6  2  0  0  0  0
  4  7  1  0  0  0  0
  7  8  1  0  0  0  0
  8  9  1  0  0  0  0
  9 10  1  0  0  0  0
  9 11  2  0  0  0  0
 11 12  1  0  0  0  0
 12  7  2  0  0  0  0
 11 13  1  0  0  0  0
 13 14  1  0  0  0  0
 13 15  2  0  0  0  0
M  END
>  <EXTREG>  (ZINC00114810)
ZINC00114810

>  <LOGBIO>
2.5000

$$$$
ZINC00114882
  -MTS-   02131516462D 0   0.00000     0.00000     0

 15 16  0  0  0  0  0  0  0  0999 V2000
    1.7249   -3.0192    0.0000 C   0  0  0  0  0  0  0  0  0  0  0  0
    1.2214   -2.1552    0.0000 S   0  0  0  0  0  0  0  0  0  0  0  0
    0.3574   -2.6587    0.0000 O   0  0  0  0  0  0  0  0  0  0  0  0
    2.0854   -1.6518    0.0000 O   0  0  0  0  0  0  0  0  0  0  0  0
    0.7179   -1.2912    0.0000 N   0  0  0  0  0  0  0  0  0  0  0  0
    1.2641   -0.3364    0.0000 C   0  0  0  0  0  0  0  0  0  0  0  0
    2.2675   -0.3314    0.0000 C   0  0  0  0  0  0  0  0  0  0  0  0
    2.7597    0.5331    0.0000 C   0  0  0  0  0  0  0  0  0  0  0  0
    2.2597    1.3976    0.0000 C   0  0  0  0  0  0  0  0  0  0  0  0
    2.5697    2.3576    0.0000 N   0  0  0  0  0  0  0  0  0  0  0  0
    1.7597    2.9376    0.0000 C   0  0  0  0  0  0  0  0  0  0  0  0
    0.9497    2.3576    0.0000 C   0  0  0  0  0  0  0  0  0  0  0  0
    0.0000    2.6708    0.0000 Cl  0  0  0  0  0  0  0  0  0  0  0  0
    1.2597    1.3976    0.0000 C   0  0  0  0  0  0  0  0  0  0  0  0
    0.7615    0.5281    0.0000 C   0  0  0  0  0  0  0  0  0  0  0  0
  1  2  1  0  0  0  0
  2  3  2  0  0  0  0
  2  4  2  0  0  0  0
  2  5  1  0  0  0  0
  5  6  1  0  0  0  0
  6  7  2  0  0  0  0
  7  8  1  0  0  0  0
  8  9  2  0  0  0  0
  9 10  1  0  0  0  0
 10 11  1  0  0  0  0
 11 12  2  0  0  0  0
 12 13  1  0  0  0  0
 12 14  1  0  0  0  0
 14  9  1  0  0  0  0
 14 15  2  0  0  0  0
 15  6  1  0  0  0  0
M  END
>  <EXTREG>  (ZINC00114882)
ZINC00114882

>  <LOGBIO>
2.5000

$$$$
ZINC00116098
  -MTS-   02131516462D 0   0.00000     0.00000     0

 23 24  0  0  1  0  0  0  0  0999 V2000
    7.5360    2.3513    0.0000 C   0  0  0  0  0  0  0  0  0  0  0  0
    6.6705    1.8504    0.0000 C   0  0  0  0  0  0  0  0  0  0  0  0
    5.8005    2.3504    0.0000 C   0  0  0  0  0  0  0  0  0  0  0  0
    4.9405    1.8504    0.0000 C   0  0  0  0  0  0  0  0  0  0  0  0
    4.9405    0.8504    0.0000 C   0  0  0  0  0  0  0  0  0  0  0  0
    5.8005    0.3504    0.0000 C   0  0  0  0  0  0  0  0  0  0  0  0
    6.6705    0.8504    0.0000 C   0  0  0  0  0  0  0  0  0  0  0  0
    4.0737    0.3517    0.0000 S   0  0  0  0  0  0  0  0  0  0  0  0
    4.5724   -0.5150    0.0000 O   0  0  0  0  0  0  0  0  0  0  0  0
    3.5750    1.2185    0.0000 O   0  0  0  0  0  0  0  0  0  0  0  0
    3.2069   -0.1470    0.0000 C   0  0  1  0  0  0  0  0  0  0  0  0
    3.2054   -1.1470    0.0000 C   0  0  0  0  0  0  0  0  0  0  0  0
    4.0662   -1.6456    0.0000 C   0  0  0  0  0  0  0  0  0  0  0  0
    4.0636   -2.6491    0.0000 C   0  0  0  0  0  0  0  0  0  0  0  0
    2.2551    0.4045    0.0000 C   0  0  0  0  0  0  0  0  0  0  0  0
    2.2557    1.4079    0.0000 C   0  0  0  0  0  0  0  0  0  0  0  0
    1.3939    1.9049    0.0000 C   0  0  0  0  0  0  0  0  0  0  0  0
    1.3949    2.9049    0.0000 Cl  0  0  0  0  0  0  0  0  0  0  0  0
    0.5266    1.4070    0.0000 C   0  0  0  0  0  0  0  0  0  0  0  0
    0.5211    0.4123    0.0000 C   0  0  0  0  0  0  0  0  0  0  0  0
    1.3879   -0.0933    0.0000 C   0  0  0  0  0  0  0  0  0  0  0  0
    1.3844   -1.0933    0.0000 N   0  0  0  0  0  0  0  0  0  0  0  0
    3.7261   -0.4477    0.0000 H   0  0  0  0  0  0  0  0  0  0  0  0
  1  2  1  0  0  0  0
  2  3  2  0  0  0  0
  3  4  1  0  0  0  0
  4  5  2  0  0  0  0
  5  6  1  0  0  0  0
  6  7  2  0  0  0  0
  7  2  1  0  0  0  0
  5  8  1  0  0  0  0
  8  9  2  0  0  0  0
  8 10  2  0  0  0  0
  8 11  1  0  0  0  0
 11 23  1  6  0  0  0
 11 12  1  1  0  0  0
 12 13  1  0  0  0  0
 13 14  2  0  0  0  0
 11 15  1  0  0  0  0
 15 16  2  0  0  0  0
 16 17  1  0  0  0  0
 17 18  1  0  0  0  0
 17 19  2  0  0  0  0
 19 20  1  0  0  0  0
 20 21  2  0  0  0  0
 21 15  1  0  0  0  0
 21 22  1  0  0  0  0
M  END
>  <EXTREG>  (ZINC00116098)
ZINC00116098

>  <LOGBIO>
2.5000

$$$$
ZINC00116154
  -MTS-   02131516462D 0   0.00000     0.00000     0

 15 17  0  0  0  0  0  0  0  0999 V2000
    0.6000   -2.7641    0.0000 N   0  0  0  0  0  0  0  0  0  0  0  0
    1.0965   -1.8961    0.0000 C   0  0  0  0  0  0  0  0  0  0  0  0
    2.0999   -1.8911    0.0000 S   0  0  0  0  0  0  0  0  0  0  0  0
    2.5921   -1.0266    0.0000 C   0  0  0  0  0  0  0  0  0  0  0  0
    3.5921   -1.0232    0.0000 O   0  0  0  0  0  0  0  0  0  0  0  0
    2.0921   -0.1621    0.0000 C   0  0  0  0  0  0  0  0  0  0  0  0
    2.4021    0.7979    0.0000 C   0  0  0  0  0  0  0  0  0  0  0  0
    3.3149    1.2138    0.0000 C   0  0  0  0  0  0  0  0  0  0  0  0
    3.4096    2.2093    0.0000 C   0  0  0  0  0  0  0  0  0  0  0  0
    2.5908    2.7894    0.0000 C   0  0  0  0  0  0  0  0  0  0  0  0
    1.6873    2.3730    0.0000 C   0  0  0  0  0  0  0  0  0  0  0  0
    1.5921    1.3779    0.0000 C   0  0  0  0  0  0  0  0  0  0  0  0
    0.7821    0.7979    0.0000 S   0  0  0  0  0  0  0  0  0  0  0  0
    1.0921   -0.1621    0.0000 C   0  0  0  0  0  0  0  0  0  0  0  0
    0.5939   -1.0316    0.0000 N   0  0  0  0  0  0  0  0  0  0  0  0
  1  2  1  0  0  0  0
  2  3  1  0  0  0  0
  3  4  1  0  0  0  0
  4  5  2  0  0  0  0
  4  6  1  0  0  0  0
  6  7  1  0  0  0  0
  7  8  1  0  0  0  0
  8  9  1  0  0  0  0
  9 10  1  0  0  0  0
 10 11  1  0  0  0  0
 11 12  1  0  0  0  0
 12  7  2  0  0  0  0
 12 13  1  0  0  0  0
 13 14  1  0  0  0  0
 14  6  2  0  0  0  0
 14 15  1  0  0  0  0
 15  2  2  0  0  0  0
M  END
>  <EXTREG>  (ZINC00116154)
ZINC00116154

>  <LOGBIO>
2.5000

$$$$
ZINC00117074
  -MTS-   02131516462D 0   0.00000     0.00000     0

 19 21  0  0  0  0  0  0  0  0999 V2000
    5.8890    2.6000    0.0000 S   0  0  0  0  0  0  0  0  0  0  0  0
    5.0235    2.0991    0.0000 C   0  0  0  0  0  0  0  0  0  0  0  0
    4.1535    2.5991    0.0000 N   0  0  0  0  0  0  0  0  0  0  0  0
    3.2935    2.0991    0.0000 N   0  0  0  0  0  0  0  0  0  0  0  0
    3.2935    1.0991    0.0000 C   0  0  0  0  0  0  0  0  0  0  0  0
    2.2533    0.5007    0.0000 C   0  0  0  0  0  0  0  0  0  0  0  0
    1.3846    1.0029    0.0000 C   0  0  0  0  0  0  0  0  0  0  0  0
    0.5233    0.5050    0.0000 C   0  0  0  0  0  0  0  0  0  0  0  0
    0.5208   -0.4950    0.0000 C   0  0  0  0  0  0  0  0  0  0  0  0
    1.3796   -0.9971    0.0000 C   0  0  0  0  0  0  0  0  0  0  0  0
    2.2508   -0.4993    0.0000 C   0  0  0  0  0  0  0  0  0  0  0  0
    4.1535    0.5991    0.0000 C   0  0  0  0  0  0  0  0  0  0  0  0
    5.0235    1.0991    0.0000 N   0  0  0  0  0  0  0  0  0  0  0  0
    4.1504   -0.6009    0.0000 C   0  0  0  0  0  0  0  0  0  0  0  0
    5.0177   -1.1056    0.0000 C   0  0  0  0  0  0  0  0  0  0  0  0
    5.0132   -2.1004    0.0000 C   0  0  0  0  0  0  0  0  0  0  0  0
    4.1464   -2.5991    0.0000 C   0  0  0  0  0  0  0  0  0  0  0  0
    3.2841   -2.1030    0.0000 C   0  0  0  0  0  0  0  0  0  0  0  0
    3.2837   -1.0996    0.0000 C   0  0  0  0  0  0  0  0  0  0  0  0
  1  2  2  0  0  0  0
  2  3  1  0  0  0  0
  3  4  1  0  0  0  0
  4  5  2  0  0  0  0
  5  6  1  0  0  0  0
  6  7  2  0  0  0  0
  7  8  1  0  0  0  0
  8  9  2  0  0  0  0
  9 10  1  0  0  0  0
 10 11  2  0  0  0  0
 11  6  1  0  0  0  0
  5 12  1  0  0  0  0
 12 13  2  0  0  0  0
 13  2  1  0  0  0  0
 12 14  1  0  0  0  0
 14 15  2  0  0  0  0
 15 16  1  0  0  0  0
 16 17  2  0  0  0  0
 17 18  1  0  0  0  0
 18 19  2  0  0  0  0
 19 14  1  0  0  0  0
M  END
>  <EXTREG>  (ZINC00117074)
ZINC00117074

>  <LOGBIO>
2.5000

$$$$
ZINC00118639
  -MTS-   02131516462D 0   0.00000     0.00000     0

 17 19  0  0  0  0  0  0  0  0999 V2000
    4.8947   -3.1467    0.0000 C   0  0  0  0  0  0  0  0  0  0  0  0
    5.2965   -2.2272    0.0000 C   0  0  0  0  0  0  0  0  0  0  0  0
    4.7054   -1.4271    0.0000 C   0  0  0  0  0  0  0  0  0  0  0  0
    3.7114   -1.5365    0.0000 N   0  0  0  0  0  0  0  0  0  0  0  0
    3.3085   -2.4460    0.0000 C   0  0  0  0  0  0  0  0  0  0  0  0
    3.9007   -3.2561    0.0000 C   0  0  0  0  0  0  0  0  0  0  0  0
    3.1209   -0.7295    0.0000 C   0  0  0  0  0  0  0  0  0  0  0  0
    3.5250    0.1890    0.0000 C   0  0  0  0  0  0  0  0  0  0  0  0
    2.9359    0.9906    0.0000 C   0  0  0  0  0  0  0  0  0  0  0  0
    1.9416    0.8837    0.0000 C   0  0  0  0  0  0  0  0  0  0  0  0
    1.5365   -0.0249    0.0000 N   0  0  0  0  0  0  0  0  0  0  0  0
    2.1266   -0.8364    0.0000 N   0  0  0  0  0  0  0  0  0  0  0  0
    1.3531    1.6921    0.0000 N   0  0  0  0  0  0  0  0  0  0  0  0
    1.6631    2.6521    0.0000 C   0  0  0  0  0  0  0  0  0  0  0  0
    0.8531    3.2321    0.0000 C   0  0  0  0  0  0  0  0  0  0  0  0
    0.0431    2.6521    0.0000 N   0  0  0  0  0  0  0  0  0  0  0  0
    0.3531    1.6921    0.0000 C   0  0  0  0  0  0  0  0  0  0  0  0
  1  2  1  0  0  0  0
  2  3  1  0  0  0  0
  3  4  1  0  0  0  0
  4  5  1  0  0  0  0
  5  6  1  0  0  0  0
  6  1  1  0  0  0  0
  4  7  1  0  0  0  0
  7  8  2  0  0  0  0
  8  9  1  0  0  0  0
  9 10  2  0  0  0  0
 10 11  1  0  0  0  0
 11 12  2  0  0  0  0
 12  7  1  0  0  0  0
 10 13  1  0  0  0  0
 13 14  1  0  0  0  0
 14 15  2  0  0  0  0
 15 16  1  0  0  0  0
 16 17  2  0  0  0  0
 17 13  1  0  0  0  0
M  END
>  <EXTREG>  (ZINC00118639)
ZINC00118639

>  <LOGBIO>
2.5000

$$$$
ZINC00118801
  -MTS-   02131516462D 0   0.00000     0.00000     0

 22 23  0  0  1  0  0  0  0  0999 V2000
    6.2352   -0.7972    0.0000 C   0  0  0  0  0  0  0  0  0  0  0  0
    5.3654   -0.2968    0.0000 C   0  0  0  0  0  0  0  0  0  0  0  0
    4.5052   -0.7964    0.0000 O   0  0  0  0  0  0  0  0  0  0  0  0
    3.6354   -0.2960    0.0000 C   0  0  0  0  0  0  0  0  0  0  0  0
    3.6351    0.3040    0.0000 O   0  0  0  0  0  0  0  0  0  0  0  0
    2.5968   -0.8970    0.0000 C   0  0  1  0  0  0  0  0  0  0  0  0
    1.7268   -0.3970    0.0000 C   0  0  1  0  0  0  0  0  0  0  0  0
    0.8668   -0.8970    0.0000 N   0  0  0  0  0  0  0  0  0  0  0  0
    0.8668   -1.8970    0.0000 C   0  0  0  0  0  0  0  0  0  0  0  0
    0.0000   -2.3957    0.0000 S   0  0  0  0  0  0  0  0  0  0  0  0
    1.7268   -2.3970    0.0000 N   0  0  0  0  0  0  0  0  0  0  0  0
    2.5968   -1.8970    0.0000 C   0  0  1  0  0  0  0  0  0  0  0  0
    2.9376   -2.8371    0.0000 C   0  0  0  0  0  0  0  0  0  0  0  0
    3.5817   -1.7240    0.0000 O   0  0  0  0  0  0  0  0  0  0  0  0
    1.7238    0.8030    0.0000 C   0  0  0  0  0  0  0  0  0  0  0  0
    2.5910    1.3078    0.0000 C   0  0  0  0  0  0  0  0  0  0  0  0
    2.5865    2.3025    0.0000 C   0  0  0  0  0  0  0  0  0  0  0  0
    1.7197    2.8012    0.0000 C   0  0  0  0  0  0  0  0  0  0  0  0
    0.8575    2.3051    0.0000 C   0  0  0  0  0  0  0  0  0  0  0  0
    0.8570    1.3017    0.0000 C   0  0  0  0  0  0  0  0  0  0  0  0
    2.2457   -0.0958    0.0000 H   0  0  0  0  0  0  0  0  0  0  0  0
    3.1165   -1.1967    0.0000 H   0  0  0  0  0  0  0  0  0  0  0  0
  1  2  1  0  0  0  0
  2  3  1  0  0  0  0
  3  4  1  0  0  0  0
  4  5  2  0  0  0  0
  6  4  1  6  0  0  0
  6 22  1  1  0  0  0
  6  7  1  0  0  0  0
  7 21  1  6  0  0  0
  7  8  1  0  0  0  0
  8  9  1  0  0  0  0
  9 10  2  0  0  0  0
  9 11  1  0  0  0  0
 11 12  1  0  0  0  0
 12  6  1  0  0  0  0
 12 13  1  6  0  0  0
 12 14  1  1  0  0  0
  7 15  1  1  0  0  0
 15 16  2  0  0  0  0
 16 17  1  0  0  0  0
 17 18  2  0  0  0  0
 18 19  1  0  0  0  0
 19 20  2  0  0  0  0
 20 15  1  0  0  0  0
M  END
>  <EXTREG>  (ZINC00118801)
ZINC00118801

>  <LOGBIO>
2.5000

$$$$
ZINC00119433
  -MTS-   02131516462D 0   0.00000     0.00000     0

 13 14  0  0  0  0  0  0  0  0999 V2000
    0.6061   -3.2092    0.0000 C   0  0  0  0  0  0  0  0  0  0  0  0
    1.1026   -2.3411    0.0000 C   0  0  0  0  0  0  0  0  0  0  0  0
    2.1060   -2.3361    0.0000 C   0  0  0  0  0  0  0  0  0  0  0  0
    2.5982   -1.4716    0.0000 C   0  0  0  0  0  0  0  0  0  0  0  0
    2.0982   -0.6071    0.0000 C   0  0  0  0  0  0  0  0  0  0  0  0
    2.4082    0.3529    0.0000 N   0  0  0  0  0  0  0  0  0  0  0  0
    1.5982    0.9329    0.0000 C   0  0  0  0  0  0  0  0  0  0  0  0
    1.5982    1.9329    0.0000 C   0  0  0  0  0  0  0  0  0  0  0  0
    0.7292    2.4346    0.0000 C   0  0  0  0  0  0  0  0  0  0  0  0
    0.7302    3.4294    0.0000 N   0  0  0  0  0  0  0  0  0  0  0  0
    0.7882    0.3529    0.0000 C   0  0  0  0  0  0  0  0  0  0  0  0
    1.0982   -0.6071    0.0000 C   0  0  0  0  0  0  0  0  0  0  0  0
    0.6000   -1.4766    0.0000 C   0  0  0  0  0  0  0  0  0  0  0  0
  1  2  1  0  0  0  0
  2  3  2  0  0  0  0
  3  4  1  0  0  0  0
  4  5  2  0  0  0  0
  5  6  1  0  0  0  0
  6  7  1  0  0  0  0
  7  8  1  0  0  0  0
  8  9  1  0  0  0  0
  9 10  1  0  0  0  0
  7 11  2  0  0  0  0
 11 12  1  0  0  0  0
 12  5  1  0  0  0  0
 12 13  2  0  0  0  0
 13  2  1  0  0  0  0
M  END
>  <EXTREG>  (ZINC00119433)
ZINC00119433

>  <LOGBIO>
2.5000

$$$$
ZINC00119703
  -MTS-   02131516462D 0   0.00000     0.00000     0

 20 23  0  0  0  0  0  0  0  0999 V2000
    3.7665    1.8334    0.0000 S   0  0  0  0  0  0  0  0  0  0  0  0
    4.0765    2.7934    0.0000 C   0  0  0  0  0  0  0  0  0  0  0  0
    3.2665    3.3734    0.0000 C   0  0  0  0  0  0  0  0  0  0  0  0
    2.4565    2.7934    0.0000 C   0  0  0  0  0  0  0  0  0  0  0  0
    2.7665    1.8334    0.0000 C   0  0  0  0  0  0  0  0  0  0  0  0
    2.1780    1.0249    0.0000 C   0  0  0  0  0  0  0  0  0  0  0  0
    1.1799    1.1289    0.0000 C   0  0  0  0  0  0  0  0  0  0  0  0
    0.5967    0.3231    0.0000 C   0  0  0  0  0  0  0  0  0  0  0  0
    1.0024   -0.5910    0.0000 N   0  0  0  0  0  0  0  0  0  0  0  0
    1.9923   -0.6977    0.0000 C   0  0  0  0  0  0  0  0  0  0  0  0
    2.5842   -1.5146    0.0000 C   0  0  0  0  0  0  0  0  0  0  0  0
    3.5305   -1.2032    0.0000 C   0  0  0  0  0  0  0  0  0  0  0  0
    3.5405   -0.2070    0.0000 N   0  0  0  0  0  0  0  0  0  0  0  0
    2.5826    0.1095    0.0000 N   0  0  0  0  0  0  0  0  0  0  0  0
    4.3377   -1.7935    0.0000 C   0  0  0  0  0  0  0  0  0  0  0  0
    4.2307   -2.7912    0.0000 C   0  0  0  0  0  0  0  0  0  0  0  0
    5.0348   -3.3768    0.0000 C   0  0  0  0  0  0  0  0  0  0  0  0
    5.9501   -2.9739    0.0000 C   0  0  0  0  0  0  0  0  0  0  0  0
    6.0611   -1.9853    0.0000 C   0  0  0  0  0  0  0  0  0  0  0  0
    5.2529   -1.3905    0.0000 C   0  0  0  0  0  0  0  0  0  0  0  0
  1  2  1  0  0  0  0
  2  3  2  0  0  0  0
  3  4  1  0  0  0  0
  4  5  2  0  0  0  0
  5  1  1  0  0  0  0
  5  6  1  0  0  0  0
  6  7  2  0  0  0  0
  7  8  1  0  0  0  0
  8  9  2  0  0  0  0
  9 10  1  0  0  0  0
 10 11  2  0  0  0  0
 11 12  1  0  0  0  0
 12 13  2  0  0  0  0
 13 14  1  0  0  0  0
 14  6  1  0  0  0  0
 14 10  1  0  0  0  0
 12 15  1  0  0  0  0
 15 16  2  0  0  0  0
 16 17  1  0  0  0  0
 17 18  2  0  0  0  0
 18 19  1  0  0  0  0
 19 20  2  0  0  0  0
 20 15  1  0  0  0  0
M  END
>  <EXTREG>  (ZINC00119703)
ZINC00119703

>  <LOGBIO>
2.5000

$$$$
ZINC00120452
  -MTS-   02131516462D 0   0.00000     0.00000     0

 20 21  0  0  0  0  0  0  0  0999 V2000
    0.8592   -4.6186    0.0000 C   0  0  0  0  0  0  0  0  0  0  0  0
    1.2660   -3.7013    0.0000 C   0  0  0  0  0  0  0  0  0  0  0  0
    2.2553   -3.5969    0.0000 O   0  0  0  0  0  0  0  0  0  0  0  0
    2.6621   -2.6797    0.0000 C   0  0  0  0  0  0  0  0  0  0  0  0
    3.6514   -2.5753    0.0000 O   0  0  0  0  0  0  0  0  0  0  0  0
    2.0736   -1.8712    0.0000 C   0  0  0  0  0  0  0  0  0  0  0  0
    2.3836   -0.9112    0.0000 S   0  0  0  0  0  0  0  0  0  0  0  0
    1.5736   -0.3312    0.0000 C   0  0  0  0  0  0  0  0  0  0  0  0
    1.5736    0.6688    0.0000 S   0  0  0  0  0  0  0  0  0  0  0  0
    2.4396    1.1688    0.0000 C   0  0  0  0  0  0  0  0  0  0  0  0
    2.4396    2.1688    0.0000 C   0  0  0  0  0  0  0  0  0  0  0  0
    3.3081    2.6714    0.0000 C   0  0  0  0  0  0  0  0  0  0  0  0
    3.3061    3.6662    0.0000 C   0  0  0  0  0  0  0  0  0  0  0  0
    2.4406    4.1670    0.0000 C   0  0  0  0  0  0  0  0  0  0  0  0
    2.4431    5.1670    0.0000 Cl  0  0  0  0  0  0  0  0  0  0  0  0
    1.5771    3.6731    0.0000 C   0  0  0  0  0  0  0  0  0  0  0  0
    1.5741    2.6697    0.0000 C   0  0  0  0  0  0  0  0  0  0  0  0
    0.7636   -0.9112    0.0000 N   0  0  0  0  0  0  0  0  0  0  0  0
    1.0736   -1.8712    0.0000 C   0  0  0  0  0  0  0  0  0  0  0  0
    0.4851   -2.6797    0.0000 C   0  0  0  0  0  0  0  0  0  0  0  0
  1  2  1  0  0  0  0
  2  3  1  0  0  0  0
  3  4  1  0  0  0  0
  4  5  2  0  0  0  0
  4  6  1  0  0  0  0
  6  7  1  0  0  0  0
  7  8  1  0  0  0  0
  8  9  1  0  0  0  0
  9 10  1  0  0  0  0
 10 11  1  0  0  0  0
 11 12  2  0  0  0  0
 12 13  1  0  0  0  0
 13 14  2  0  0  0  0
 14 15  1  0  0  0  0
 14 16  1  0  0  0  0
 16 17  2  0  0  0  0
 17 11  1  0  0  0  0
  8 18  2  0  0  0  0
 18 19  1  0  0  0  0
 19  6  2  0  0  0  0
 19 20  1  0  0  0  0
M  END
>  <EXTREG>  (ZINC00120452)
ZINC00120452

>  <LOGBIO>
2.5000

$$$$
ZINC00120527
  -MTS-   02131516462D 0   0.00000     0.00000     0

 19 21  0  0  0  0  0  0  0  0999 V2000
    6.5781    2.0708    0.0000 C   0  0  0  0  0  0  0  0  0  0  0  0
    5.7116    2.5700    0.0000 C   0  0  0  0  0  0  0  0  0  0  0  0
    4.8461    2.0691    0.0000 N   0  0  0  0  0  0  0  0  0  0  0  0
    3.9761    2.5691    0.0000 C   0  0  0  0  0  0  0  0  0  0  0  0
    3.1161    2.0691    0.0000 C   0  0  0  0  0  0  0  0  0  0  0  0
    3.1161    1.0691    0.0000 N   0  0  0  0  0  0  0  0  0  0  0  0
    3.9761    0.5691    0.0000 C   0  0  0  0  0  0  0  0  0  0  0  0
    4.8461    1.0691    0.0000 C   0  0  0  0  0  0  0  0  0  0  0  0
    2.2493    0.5704    0.0000 C   0  0  0  0  0  0  0  0  0  0  0  0
    1.3806    1.0726    0.0000 N   0  0  0  0  0  0  0  0  0  0  0  0
    0.5193    0.5747    0.0000 C   0  0  0  0  0  0  0  0  0  0  0  0
    0.5168   -0.4253    0.0000 N   0  0  0  0  0  0  0  0  0  0  0  0
    1.3756   -0.9274    0.0000 C   0  0  0  0  0  0  0  0  0  0  0  0
    1.3759   -1.9287    0.0000 C   0  0  0  0  0  0  0  0  0  0  0  0
    2.2412   -2.4300    0.0000 C   0  0  0  0  0  0  0  0  0  0  0  0
    3.1099   -1.9278    0.0000 C   0  0  0  0  0  0  0  0  0  0  0  0
    3.9765   -2.4269    0.0000 C   0  0  0  0  0  0  0  0  0  0  0  0
    3.1083   -0.9330    0.0000 C   0  0  0  0  0  0  0  0  0  0  0  0
    2.2468   -0.4296    0.0000 C   0  0  0  0  0  0  0  0  0  0  0  0
  1  2  1  0  0  0  0
  2  3  1  0  0  0  0
  3  4  1  0  0  0  0
  4  5  1  0  0  0  0
  5  6  1  0  0  0  0
  6  7  1  0  0  0  0
  7  8  1  0  0  0  0
  8  3  1  0  0  0  0
  6  9  1  0  0  0  0
  9 10  2  0  0  0  0
 10 11  1  0  0  0  0
 11 12  2  0  0  0  0
 12 13  1  0  0  0  0
 13 14  1  0  0  0  0
 14 15  2  0  0  0  0
 15 16  1  0  0  0  0
 16 17  1  0  0  0  0
 16 18  2  0  0  0  0
 18 19  1  0  0  0  0
 19  9  1  0  0  0  0
 19 13  2  0  0  0  0
M  END
>  <EXTREG>  (ZINC00120527)
ZINC00120527

>  <LOGBIO>
2.5000

$$$$
ZINC00121142
  -MTS-   02131516462D 0   0.00000     0.00000     0

 20 21  0  0  0  0  0  0  0  0999 V2000
    8.9018   -2.5498    0.0000 C   0  0  0  0  0  0  0  0  0  0  0  0
    7.9039   -2.6555    0.0000 C   0  0  0  0  0  0  0  0  0  0  0  0
    7.3193   -1.8507    0.0000 O   0  0  0  0  0  0  0  0  0  0  0  0
    6.3215   -1.9565    0.0000 C   0  0  0  0  0  0  0  0  0  0  0  0
    5.9151   -2.8702    0.0000 O   0  0  0  0  0  0  0  0  0  0  0  0
    5.7369   -1.1516    0.0000 C   0  0  0  0  0  0  0  0  0  0  0  0
    4.7390   -1.2574    0.0000 S   0  0  0  0  0  0  0  0  0  0  0  0
    4.1505   -0.4489    0.0000 C   0  0  0  0  0  0  0  0  0  0  0  0
    4.4605    0.5111    0.0000 N   0  0  0  0  0  0  0  0  0  0  0  0
    3.6505    1.0911    0.0000 C   0  0  0  0  0  0  0  0  0  0  0  0
    3.5509    2.0892    0.0000 C   0  0  0  0  0  0  0  0  0  0  0  0
    2.6389    2.4995    0.0000 C   0  0  0  0  0  0  0  0  0  0  0  0
    1.8260    1.9112    0.0000 C   0  0  0  0  0  0  0  0  0  0  0  0
    1.9291    0.9218    0.0000 C   0  0  0  0  0  0  0  0  0  0  0  0
    2.8405    0.5111    0.0000 C   0  0  0  0  0  0  0  0  0  0  0  0
    3.1505   -0.4489    0.0000 N   0  0  0  0  0  0  0  0  0  0  0  0
    0.9130    2.3192    0.0000 C   0  0  0  0  0  0  0  0  0  0  0  0
    0.5050    1.4062    0.0000 F   0  0  0  0  0  0  0  0  0  0  0  0
    1.3210    3.2322    0.0000 F   0  0  0  0  0  0  0  0  0  0  0  0
    0.0000    2.7272    0.0000 F   0  0  0  0  0  0  0  0  0  0  0  0
  1  2  1  0  0  0  0
  2  3  1  0  0  0  0
  3  4  1  0  0  0  0
  4  5  2  0  0  0  0
  4  6  1  0  0  0  0
  6  7  1  0  0  0  0
  7  8  1  0  0  0  0
  8  9  1  0  0  0  0
  9 10  1  0  0  0  0
 10 11  2  0  0  0  0
 11 12  1  0  0  0  0
 12 13  2  0  0  0  0
 13 14  1  0  0  0  0
 14 15  2  0  0  0  0
 15 10  1  0  0  0  0
 15 16  1  0  0  0  0
 16  8  2  0  0  0  0
 13 17  1  0  0  0  0
 17 18  1  0  0  0  0
 17 19  1  0  0  0  0
 17 20  1  0  0  0  0
M  END
>  <EXTREG>  (ZINC00121142)
ZINC00121142

>  <LOGBIO>
2.5000

$$$$
ZINC00121299
  -MTS-   02131516462D 0   0.00000     0.00000     0

 16 18  0  0  0  0  0  0  0  0999 V2000
    4.0598   -1.6206    0.0000 C   0  0  0  0  0  0  0  0  0  0  0  0
    3.4713   -0.8121    0.0000 C   0  0  0  0  0  0  0  0  0  0  0  0
    3.7813    0.1479    0.0000 N   0  0  0  0  0  0  0  0  0  0  0  0
    2.9713    0.7279    0.0000 C   0  0  0  0  0  0  0  0  0  0  0  0
    2.1613    0.1479    0.0000 S   0  0  0  0  0  0  0  0  0  0  0  0
    2.4713   -0.8121    0.0000 C   0  0  0  0  0  0  0  0  0  0  0  0
    1.8828   -1.6206    0.0000 C   0  0  0  0  0  0  0  0  0  0  0  0
    0.8740   -1.6206    0.0000 C   0  0  0  0  0  0  0  0  0  0  0  0
    0.5710   -2.5697    0.0000 C   0  0  0  0  0  0  0  0  0  0  0  0
    1.3718   -3.1622    0.0000 N   0  0  0  0  0  0  0  0  0  0  0  0
    2.1901   -2.5722    0.0000 N   0  0  0  0  0  0  0  0  0  0  0  0
    2.9713    1.7279    0.0000 C   0  0  0  0  0  0  0  0  0  0  0  0
    3.7869    2.3216    0.0000 S   0  0  0  0  0  0  0  0  0  0  0  0
    3.4734    3.2672    0.0000 C   0  0  0  0  0  0  0  0  0  0  0  0
    2.4772    3.2750    0.0000 C   0  0  0  0  0  0  0  0  0  0  0  0
    2.1628    2.3164    0.0000 C   0  0  0  0  0  0  0  0  0  0  0  0
  1  2  1  0  0  0  0
  2  3  1  0  0  0  0
  3  4  2  0  0  0  0
  4  5  1  0  0  0  0
  5  6  1  0  0  0  0
  6  2  2  0  0  0  0
  6  7  1  0  0  0  0
  7  8  1  0  0  0  0
  8  9  2  0  0  0  0
  9 10  1  0  0  0  0
 10 11  1  0  0  0  0
 11  7  2  0  0  0  0
  4 12  1  0  0  0  0
 12 13  1  0  0  0  0
 13 14  1  0  0  0  0
 14 15  2  0  0  0  0
 15 16  1  0  0  0  0
 16 12  2  0  0  0  0
M  END
>  <EXTREG>  (ZINC00121299)
ZINC00121299

>  <LOGBIO>
2.5000

$$$$
ZINC00121460
  -MTS-   02131516462D 0   0.00000     0.00000     0

 21 23  0  0  0  0  0  0  0  0999 V2000
    7.2967   -3.3090    0.0000 C   0  0  0  0  0  0  0  0  0  0  0  0
    6.7082   -2.5005    0.0000 C   0  0  0  0  0  0  0  0  0  0  0  0
    7.0182   -1.5405    0.0000 O   0  0  0  0  0  0  0  0  0  0  0  0
    6.2082   -0.9605    0.0000 N   0  0  0  0  0  0  0  0  0  0  0  0
    5.3982   -1.5405    0.0000 C   0  0  0  0  0  0  0  0  0  0  0  0
    5.7082   -2.5005    0.0000 C   0  0  0  0  0  0  0  0  0  0  0  0
    4.4485   -1.2273    0.0000 C   0  0  0  0  0  0  0  0  0  0  0  0
    4.1400   -0.2668    0.0000 O   0  0  0  0  0  0  0  0  0  0  0  0
    3.1438   -0.2685    0.0000 C   0  0  0  0  0  0  0  0  0  0  0  0
    2.8244   -1.2121    0.0000 N   0  0  0  0  0  0  0  0  0  0  0  0
    3.6364   -1.8109    0.0000 N   0  0  0  0  0  0  0  0  0  0  0  0
    2.5603    0.5436    0.0000 C   0  0  0  0  0  0  0  0  0  0  0  0
    2.9723    1.4586    0.0000 C   0  0  0  0  0  0  0  0  0  0  0  0
    2.3902    2.2653    0.0000 C   0  0  0  0  0  0  0  0  0  0  0  0
    1.3950    2.1670    0.0000 C   0  0  0  0  0  0  0  0  0  0  0  0
    0.9820    1.2620    0.0000 C   0  0  0  0  0  0  0  0  0  0  0  0
    1.5651    0.4453    0.0000 C   0  0  0  0  0  0  0  0  0  0  0  0
    0.8136    2.9805    0.0000 C   0  0  0  0  0  0  0  0  0  0  0  0
    0.0000    2.3990    0.0000 F   0  0  0  0  0  0  0  0  0  0  0  0
    1.6271    3.5620    0.0000 F   0  0  0  0  0  0  0  0  0  0  0  0
    0.2321    3.7941    0.0000 F   0  0  0  0  0  0  0  0  0  0  0  0
  1  2  1  0  0  0  0
  2  3  1  0  0  0  0
  3  4  1  0  0  0  0
  4  5  2  0  0  0  0
  5  6  1  0  0  0  0
  6  2  2  0  0  0  0
  5  7  1  0  0  0  0
  7  8  1  0  0  0  0
  8  9  1  0  0  0  0
  9 10  2  0  0  0  0
 10 11  1  0  0  0  0
 11  7  2  0  0  0  0
  9 12  1  0  0  0  0
 12 13  2  0  0  0  0
 13 14  1  0  0  0  0
 14 15  2  0  0  0  0
 15 16  1  0  0  0  0
 16 17  2  0  0  0  0
 17 12  1  0  0  0  0
 15 18  1  0  0  0  0
 18 19  1  0  0  0  0
 18 20  1  0  0  0  0
 18 21  1  0  0  0  0
M  END
>  <EXTREG>  (ZINC00121460)
ZINC00121460

>  <LOGBIO>
2.5000

$$$$
ZINC00122002
  -MTS-   02131516462D 0   0.00000     0.00000     0

 22 24  0  0  0  0  0  0  0  0999 V2000
    4.9992   -3.8727    0.0000 F   0  0  0  0  0  0  0  0  0  0  0  0
    5.4010   -2.9570    0.0000 C   0  0  0  0  0  0  0  0  0  0  0  0
    4.4853   -2.5552    0.0000 F   0  0  0  0  0  0  0  0  0  0  0  0
    6.3167   -3.3588    0.0000 F   0  0  0  0  0  0  0  0  0  0  0  0
    5.8028   -2.0412    0.0000 C   0  0  0  0  0  0  0  0  0  0  0  0
    6.8001   -1.9300    0.0000 C   0  0  0  0  0  0  0  0  0  0  0  0
    7.1979   -1.0182    0.0000 C   0  0  0  0  0  0  0  0  0  0  0  0
    6.6066   -0.2118    0.0000 C   0  0  0  0  0  0  0  0  0  0  0  0
    5.6174   -0.3171    0.0000 N   0  0  0  0  0  0  0  0  0  0  0  0
    5.2115   -1.2348    0.0000 C   0  0  0  0  0  0  0  0  0  0  0  0
    4.2173   -1.3427    0.0000 O   0  0  0  0  0  0  0  0  0  0  0  0
    3.6268   -0.5357    0.0000 C   0  0  0  0  0  0  0  0  0  0  0  0
    4.0309    0.3827    0.0000 C   0  0  0  0  0  0  0  0  0  0  0  0
    3.4418    1.1843    0.0000 C   0  0  0  0  0  0  0  0  0  0  0  0
    2.4475    1.0774    0.0000 C   0  0  0  0  0  0  0  0  0  0  0  0
    2.0423    0.1689    0.0000 C   0  0  0  0  0  0  0  0  0  0  0  0
    2.6325   -0.6427    0.0000 C   0  0  0  0  0  0  0  0  0  0  0  0
    1.8590    1.8859    0.0000 C   0  0  0  0  0  0  0  0  0  0  0  0
    2.1690    2.8459    0.0000 S   0  0  0  0  0  0  0  0  0  0  0  0
    1.3590    3.4259    0.0000 C   0  0  0  0  0  0  0  0  0  0  0  0
    0.5490    2.8459    0.0000 C   0  0  0  0  0  0  0  0  0  0  0  0
    0.8590    1.8859    0.0000 N   0  0  0  0  0  0  0  0  0  0  0  0
  1  2  1  0  0  0  0
  2  3  1  0  0  0  0
  2  4  1  0  0  0  0
  2  5  1  0  0  0  0
  5  6  2  0  0  0  0
  6  7  1  0  0  0  0
  7  8  2  0  0  0  0
  8  9  1  0  0  0  0
  9 10  2  0  0  0  0
 10  5  1  0  0  0  0
 10 11  1  0  0  0  0
 11 12  1  0  0  0  0
 12 13  2  0  0  0  0
 13 14  1  0  0  0  0
 14 15  2  0  0  0  0
 15 16  1  0  0  0  0
 16 17  2  0  0  0  0
 17 12  1  0  0  0  0
 15 18  1  0  0  0  0
 18 19  1  0  0  0  0
 19 20  1  0  0  0  0
 20 21  1  0  0  0  0
 21 22  1  0  0  0  0
 22 18  2  0  0  0  0
M  END
>  <EXTREG>  (ZINC00122002)
ZINC00122002

>  <LOGBIO>
2.5000

$$$$
ZINC00123217
  -MTS-   02131516462D 0   0.00000     0.00000     0

 23 24  0  0  0  0  0  0  0  0999 V2000
    4.9379    0.4984    0.0000 C   0  0  0  0  0  0  0  0  0  0  0  0
    4.3494    1.3069    0.0000 N   0  0  0  0  0  0  0  0  0  0  0  0
    4.6594    2.2669    0.0000 N   0  0  0  0  0  0  0  0  0  0  0  0
    3.8494    2.8469    0.0000 C   0  0  0  0  0  0  0  0  0  0  0  0
    3.8494    3.8469    0.0000 C   0  0  0  0  0  0  0  0  0  0  0  0
    3.0394    2.2669    0.0000 C   0  0  0  0  0  0  0  0  0  0  0  0
    3.3494    1.3069    0.0000 C   0  0  0  0  0  0  0  0  0  0  0  0
    2.7609    0.4984    0.0000 C   0  0  0  0  0  0  0  0  0  0  0  0
    1.7630    0.6037    0.0000 O   0  0  0  0  0  0  0  0  0  0  0  0
    3.1642   -0.4110    0.0000 S   0  0  0  0  0  0  0  0  0  0  0  0
    2.5753   -1.2191    0.0000 C   0  0  0  0  0  0  0  0  0  0  0  0
    1.5774   -1.1138    0.0000 C   0  0  0  0  0  0  0  0  0  0  0  0
    0.9931   -1.9190    0.0000 C   0  0  0  0  0  0  0  0  0  0  0  0
    1.3977   -2.8335    0.0000 C   0  0  0  0  0  0  0  0  0  0  0  0
    2.3864   -2.9429    0.0000 C   0  0  0  0  0  0  0  0  0  0  0  0
    2.9798   -2.1337    0.0000 N   0  0  0  0  0  0  0  0  0  0  0  0
    0.8067   -3.6402    0.0000 C   0  0  0  0  0  0  0  0  0  0  0  0
    1.6134   -4.2312    0.0000 F   0  0  0  0  0  0  0  0  0  0  0  0
    0.0000   -3.0492    0.0000 F   0  0  0  0  0  0  0  0  0  0  0  0
    0.2157   -4.4469    0.0000 F   0  0  0  0  0  0  0  0  0  0  0  0
    2.0897    2.5800    0.0000 N   0  3  0  0  0  0  0  0  0  0  0  0
    1.8849    3.5624    0.0000 O   0  5  0  0  0  0  0  0  0  0  0  0
    1.3472    1.9180    0.0000 O   0  0  0  0  0  0  0  0  0  0  0  0
  1  2  1  0  0  0  0
  2  3  1  0  0  0  0
  3  4  2  0  0  0  0
  4  5  1  0  0  0  0
  4  6  1  0  0  0  0
  6  7  2  0  0  0  0
  7  2  1  0  0  0  0
  7  8  1  0  0  0  0
  8  9  2  0  0  0  0
  8 10  1  0  0  0  0
 10 11  1  0  0  0  0
 11 12  2  0  0  0  0
 12 13  1  0  0  0  0
 13 14  2  0  0  0  0
 14 15  1  0  0  0  0
 15 16  2  0  0  0  0
 16 11  1  0  0  0  0
 14 17  1  0  0  0  0
 17 18  1  0  0  0  0
 17 19  1  0  0  0  0
 17 20  1  0  0  0  0
  6 21  1  0  0  0  0
 21 22  1  0  0  0  0
 21 23  2  0  0  0  0
M  CHG  2  21   1  22  -1
M  END
>  <EXTREG>  (ZINC00123217)
ZINC00123217

>  <LOGBIO>
2.5000

$$$$
ZINC00123763
  -MTS-   02131516462D 0   0.00000     0.00000     0

 24 26  0  0  0  0  0  0  0  0999 V2000
    2.3531   -4.5955    0.0000 C   0  0  0  0  0  0  0  0  0  0  0  0
    2.7627   -3.6795    0.0000 C   0  0  0  0  0  0  0  0  0  0  0  0
    3.7523   -3.5780    0.0000 O   0  0  0  0  0  0  0  0  0  0  0  0
    2.1766   -2.8692    0.0000 C   0  0  0  0  0  0  0  0  0  0  0  0
    1.1783   -2.9711    0.0000 C   0  0  0  0  0  0  0  0  0  0  0  0
    0.5969   -2.1639    0.0000 C   0  0  0  0  0  0  0  0  0  0  0  0
    1.0046   -1.2508    0.0000 C   0  0  0  0  0  0  0  0  0  0  0  0
    1.9937   -1.1449    0.0000 C   0  0  0  0  0  0  0  0  0  0  0  0
    2.3992   -0.2307    0.0000 N   0  0  0  0  0  0  0  0  0  0  0  0
    3.3969   -0.1244    0.0000 C   0  0  0  0  0  0  0  0  0  0  0  0
    3.9820   -0.9290    0.0000 O   0  0  0  0  0  0  0  0  0  0  0  0
    3.8029    0.7895    0.0000 C   0  0  0  0  0  0  0  0  0  0  0  0
    3.2143    1.5980    0.0000 N   0  0  0  0  0  0  0  0  0  0  0  0
    3.5243    2.5580    0.0000 C   0  0  0  0  0  0  0  0  0  0  0  0
    4.4740    2.8711    0.0000 O   0  0  0  0  0  0  0  0  0  0  0  0
    2.7143    3.1380    0.0000 C   0  0  0  0  0  0  0  0  0  0  0  0
    2.6147    4.1361    0.0000 C   0  0  0  0  0  0  0  0  0  0  0  0
    1.7027    4.5464    0.0000 C   0  0  0  0  0  0  0  0  0  0  0  0
    0.8898    3.9581    0.0000 C   0  0  0  0  0  0  0  0  0  0  0  0
    0.9930    2.9687    0.0000 C   0  0  0  0  0  0  0  0  0  0  0  0
    1.9043    2.5580    0.0000 C   0  0  0  0  0  0  0  0  0  0  0  0
    2.2143    1.5980    0.0000 C   0  0  0  0  0  0  0  0  0  0  0  0
    1.6258    0.7895    0.0000 O   0  0  0  0  0  0  0  0  0  0  0  0
    2.5843   -1.9561    0.0000 C   0  0  0  0  0  0  0  0  0  0  0  0
  1  2  1  0  0  0  0
  2  3  2  0  0  0  0
  2  4  1  0  0  0  0
  4  5  2  0  0  0  0
  5  6  1  0  0  0  0
  6  7  2  0  0  0  0
  7  8  1  0  0  0  0
  8  9  1  0  0  0  0
  9 10  1  0  0  0  0
 10 11  2  0  0  0  0
 10 12  1  0  0  0  0
 12 13  1  0  0  0  0
 13 14  1  0  0  0  0
 14 15  2  0  0  0  0
 14 16  1  0  0  0  0
 16 17  2  0  0  0  0
 17 18  1  0  0  0  0
 18 19  2  0  0  0  0
 19 20  1  0  0  0  0
 20 21  2  0  0  0  0
 21 16  1  0  0  0  0
 21 22  1  0  0  0  0
 22 13  1  0  0  0  0
 22 23  2  0  0  0  0
  8 24  2  0  0  0  0
 24  4  1  0  0  0  0
M  END
>  <EXTREG>  (ZINC00123763)
ZINC00123763

>  <LOGBIO>
2.5000

$$$$
ZINC00124966
  -MTS-   02131516462D 0   0.00000     0.00000     0

 14 15  0  0  0  0  0  0  0  0999 V2000
    3.7272   -2.3668    0.0000 C   0  0  0  0  0  0  0  0  0  0  0  0
    4.1331   -1.4529    0.0000 C   0  0  0  0  0  0  0  0  0  0  0  0
    3.5446   -0.6444    0.0000 N   0  0  0  0  0  0  0  0  0  0  0  0
    3.8546    0.3156    0.0000 C   0  0  0  0  0  0  0  0  0  0  0  0
    4.8043    0.6287    0.0000 O   0  0  0  0  0  0  0  0  0  0  0  0
    3.0446    0.8956    0.0000 N   0  0  0  0  0  0  0  0  0  0  0  0
    3.0446    1.8956    0.0000 C   0  0  0  0  0  0  0  0  0  0  0  0
    3.9106    2.3956    0.0000 C   0  0  0  0  0  0  0  0  0  0  0  0
    2.2346    0.3156    0.0000 C   0  0  0  0  0  0  0  0  0  0  0  0
    1.2554    0.5183    0.0000 C   0  0  0  0  0  0  0  0  0  0  0  0
    0.5872   -0.2257    0.0000 C   0  0  0  0  0  0  0  0  0  0  0  0
    0.9003   -1.1790    0.0000 C   0  0  0  0  0  0  0  0  0  0  0  0
    1.8742   -1.3817    0.0000 C   0  0  0  0  0  0  0  0  0  0  0  0
    2.5446   -0.6444    0.0000 C   0  0  0  0  0  0  0  0  0  0  0  0
  1  2  1  0  0  0  0
  2  3  1  0  0  0  0
  3  4  1  0  0  0  0
  4  5  2  0  0  0  0
  4  6  1  0  0  0  0
  6  7  1  0  0  0  0
  7  8  1  0  0  0  0
  6  9  1  0  0  0  0
  9 10  2  0  0  0  0
 10 11  1  0  0  0  0
 11 12  2  0  0  0  0
 12 13  1  0  0  0  0
 13 14  2  0  0  0  0
 14  3  1  0  0  0  0
 14  9  1  0  0  0  0
M  END
>  <EXTREG>  (ZINC00124966)
ZINC00124966

>  <LOGBIO>
2.5000

$$$$
ZINC00125465
  -MTS-   02131516462D 0   0.00000     0.00000     0

 18 19  0  0  1  0  0  0  0  0999 V2000
    2.2721   -2.8793    0.0000 C   0  0  0  0  0  0  0  0  0  0  0  0
    2.6789   -1.9620    0.0000 C   0  0  0  0  0  0  0  0  0  0  0  0
    3.6682   -1.8576    0.0000 O   0  0  0  0  0  0  0  0  0  0  0  0
    4.0750   -0.9404    0.0000 C   0  0  0  0  0  0  0  0  0  0  0  0
    5.0643   -0.8360    0.0000 O   0  0  0  0  0  0  0  0  0  0  0  0
    3.4865   -0.1319    0.0000 C   0  0  0  0  0  0  0  0  0  0  0  0
    3.7965    0.8281    0.0000 S   0  0  0  0  0  0  0  0  0  0  0  0
    2.9865    1.4081    0.0000 C   0  0  0  0  0  0  0  0  0  0  0  0
    2.9865    2.4081    0.0000 S   0  0  0  0  0  0  0  0  0  0  0  0
    3.8525    2.9081    0.0000 C   0  0  0  0  0  0  0  0  0  0  0  0
    2.1765    0.8281    0.0000 C   0  0  0  0  0  0  0  0  0  0  0  0
    1.1973    1.0308    0.0000 C   0  0  2  0  0  0  0  0  0  0  0  0
    0.8852    1.9809    0.0000 O   0  0  0  0  0  0  0  0  0  0  0  0
    0.5291    0.2869    0.0000 C   0  0  0  0  0  0  0  0  0  0  0  0
    0.8422   -0.6665    0.0000 C   0  0  0  0  0  0  0  0  0  0  0  0
    1.8161   -0.8692    0.0000 C   0  0  0  0  0  0  0  0  0  0  0  0
    2.4865   -0.1319    0.0000 C   0  0  0  0  0  0  0  0  0  0  0  0
    0.6101    1.1543    0.0000 H   0  0  0  0  0  0  0  0  0  0  0  0
  1  2  1  0  0  0  0
  2  3  1  0  0  0  0
  3  4  1  0  0  0  0
  4  5  2  0  0  0  0
  4  6  1  0  0  0  0
  6  7  1  0  0  0  0
  7  8  1  0  0  0  0
  8  9  1  0  0  0  0
  9 10  1  0  0  0  0
  8 11  2  0  0  0  0
 11 12  1  0  0  0  0
 12 18  1  6  0  0  0
 12 13  1  1  0  0  0
 12 14  1  0  0  0  0
 14 15  1  0  0  0  0
 15 16  1  0  0  0  0
 16 17  1  0  0  0  0
 17  6  2  0  0  0  0
 17 11  1  0  0  0  0
M  END
>  <EXTREG>  (ZINC00125465)
ZINC00125465

>  <LOGBIO>
2.5000

$$$$
ZINC00125944
  -MTS-   02131516462D 0   0.00000     0.00000     0

 16 19  0  0  0  0  0  0  0  0999 V2000
    3.9849    1.2509    0.0000 C   0  0  0  0  0  0  0  0  0  0  0  0
    3.1149    1.7509    0.0000 C   0  0  0  0  0  0  0  0  0  0  0  0
    2.2549    1.2509    0.0000 N   0  3  0  0  0  0  0  0  0  0  0  0
    1.3853    1.7491    0.0000 C   0  0  0  0  0  0  0  0  0  0  0  0
    0.5208    1.2465    0.0000 C   0  0  0  0  0  0  0  0  0  0  0  0
    0.5258    0.2431    0.0000 C   0  0  0  0  0  0  0  0  0  0  0  0
    1.3904   -0.2491    0.0000 C   0  0  0  0  0  0  0  0  0  0  0  0
    1.3830   -1.2490    0.0000 C   0  0  0  0  0  0  0  0  0  0  0  0
    2.2489   -1.7491    0.0000 C   0  0  0  0  0  0  0  0  0  0  0  0
    3.1114   -1.2430    0.0000 C   0  0  0  0  0  0  0  0  0  0  0  0
    3.9784   -1.7481    0.0000 C   0  0  0  0  0  0  0  0  0  0  0  0
    4.8454   -1.2499    0.0000 C   0  0  0  0  0  0  0  0  0  0  0  0
    4.8454   -0.2464    0.0000 C   0  0  0  0  0  0  0  0  0  0  0  0
    3.9849    0.2509    0.0000 N   0  3  0  0  0  0  0  0  0  0  0  0
    3.1149   -0.2491    0.0000 C   0  0  0  0  0  0  0  0  0  0  0  0
    2.2549    0.2509    0.0000 C   0  0  0  0  0  0  0  0  0  0  0  0
  1  2  1  0  0  0  0
  2  3  1  0  0  0  0
  3  4  1  0  0  0  0
  4  5  2  0  0  0  0
  5  6  1  0  0  0  0
  6  7  2  0  0  0  0
  7  8  1  0  0  0  0
  8  9  2  0  0  0  0
  9 10  1  0  0  0  0
 10 11  1  0  0  0  0
 11 12  2  0  0  0  0
 12 13  1  0  0  0  0
 13 14  2  0  0  0  0
 14  1  1  0  0  0  0
 14 15  1  0  0  0  0
 15 10  2  0  0  0  0
 15 16  1  0  0  0  0
 16  3  2  0  0  0  0
 16  7  1  0  0  0  0
M  CHG  2   3   1  14   1
M  END
>  <EXTREG>  (ZINC00125944)
ZINC00125944

>  <LOGBIO>
2.5000

$$$$
ZINC00126198
  -MTS-   02131516462D 0   0.00000     0.00000     0

 13 14  0  0  0  0  0  0  0  0999 V2000
    1.2553   -2.5503    0.0000 C   0  0  0  0  0  0  0  0  0  0  0  0
    2.2493   -2.4414    0.0000 S   0  0  0  0  0  0  0  0  0  0  0  0
    2.6521   -1.5261    0.0000 C   0  0  0  0  0  0  0  0  0  0  0  0
    3.6494   -1.4158    0.0000 N   0  0  0  0  0  0  0  0  0  0  0  0
    4.0482   -0.5044    0.0000 C   0  0  0  0  0  0  0  0  0  0  0  0
    3.4576    0.3026    0.0000 C   0  0  0  0  0  0  0  0  0  0  0  0
    2.4683    0.1982    0.0000 C   0  0  0  0  0  0  0  0  0  0  0  0
    2.0615   -0.7190    0.0000 N   0  0  0  0  0  0  0  0  0  0  0  0
    1.8798    1.0067    0.0000 C   0  0  0  0  0  0  0  0  0  0  0  0
    2.1898    1.9667    0.0000 S   0  0  0  0  0  0  0  0  0  0  0  0
    1.3798    2.5467    0.0000 C   0  0  0  0  0  0  0  0  0  0  0  0
    0.5698    1.9667    0.0000 C   0  0  0  0  0  0  0  0  0  0  0  0
    0.8798    1.0067    0.0000 C   0  0  0  0  0  0  0  0  0  0  0  0
  1  2  1  0  0  0  0
  2  3  1  0  0  0  0
  3  4  2  0  0  0  0
  4  5  1  0  0  0  0
  5  6  2  0  0  0  0
  6  7  1  0  0  0  0
  7  8  2  0  0  0  0
  8  3  1  0  0  0  0
  7  9  1  0  0  0  0
  9 10  1  0  0  0  0
 10 11  1  0  0  0  0
 11 12  2  0  0  0  0
 12 13  1  0  0  0  0
 13  9  2  0  0  0  0
M  END
>  <EXTREG>  (ZINC00126198)
ZINC00126198

>  <LOGBIO>
2.5000

$$$$
ZINC00126697
  -MTS-   02131516462D 0   0.00000     0.00000     0

 18 19  0  0  0  0  0  0  0  0999 V2000
    4.8648    3.2504    0.0000 C   0  0  0  0  0  0  0  0  0  0  0  0
    3.9983    3.7495    0.0000 S   0  0  0  0  0  0  0  0  0  0  0  0
    3.1327    3.2487    0.0000 C   0  0  0  0  0  0  0  0  0  0  0  0
    2.2627    3.7487    0.0000 N   0  0  0  0  0  0  0  0  0  0  0  0
    1.4027    3.2487    0.0000 C   0  0  0  0  0  0  0  0  0  0  0  0
    0.5359    3.7474    0.0000 N   0  0  0  0  0  0  0  0  0  0  0  0
    1.4027    2.2487    0.0000 N   0  0  0  0  0  0  0  0  0  0  0  0
    2.2627    1.7487    0.0000 C   0  0  0  0  0  0  0  0  0  0  0  0
    2.2602    0.7487    0.0000 C   0  0  0  0  0  0  0  0  0  0  0  0
    1.3929    0.2508    0.0000 S   0  0  0  0  0  0  0  0  0  0  0  0
    1.3904   -0.7492    0.0000 C   0  0  0  0  0  0  0  0  0  0  0  0
    0.5207   -1.2496    0.0000 C   0  0  0  0  0  0  0  0  0  0  0  0
    0.5202   -2.2443    0.0000 C   0  0  0  0  0  0  0  0  0  0  0  0
    1.3845   -2.7474    0.0000 C   0  0  0  0  0  0  0  0  0  0  0  0
    1.3795   -3.7474    0.0000 C   0  0  0  0  0  0  0  0  0  0  0  0
    2.2492   -2.2556    0.0000 C   0  0  0  0  0  0  0  0  0  0  0  0
    2.2547   -1.2522    0.0000 C   0  0  0  0  0  0  0  0  0  0  0  0
    3.1327    2.2487    0.0000 N   0  0  0  0  0  0  0  0  0  0  0  0
  1  2  1  0  0  0  0
  2  3  1  0  0  0  0
  3  4  2  0  0  0  0
  4  5  1  0  0  0  0
  5  6  1  0  0  0  0
  5  7  2  0  0  0  0
  7  8  1  0  0  0  0
  8  9  1  0  0  0  0
  9 10  1  0  0  0  0
 10 11  1  0  0  0  0
 11 12  2  0  0  0  0
 12 13  1  0  0  0  0
 13 14  2  0  0  0  0
 14 15  1  0  0  0  0
 14 16  1  0  0  0  0
 16 17  2  0  0  0  0
 17 11  1  0  0  0  0
  8 18  2  0  0  0  0
 18  3  1  0  0  0  0
M  END
>  <EXTREG>  (ZINC00126697)
ZINC00126697

>  <LOGBIO>
2.5000

$$$$
ZINC00127061
  -MTS-   02131516462D 0   0.00000     0.00000     0

 18 20  0  0  0  0  0  0  0  0999 V2000
    8.1084   -0.2186    0.0000 Cl  0  0  0  0  0  0  0  0  0  0  0  0
    7.1142   -0.3266    0.0000 C   0  0  0  0  0  0  0  0  0  0  0  0
    6.5208    0.4826    0.0000 C   0  0  0  0  0  0  0  0  0  0  0  0
    5.5321    0.3733    0.0000 C   0  0  0  0  0  0  0  0  0  0  0  0
    5.1275   -0.5413    0.0000 C   0  0  0  0  0  0  0  0  0  0  0  0
    4.1331   -0.6467    0.0000 C   0  0  0  0  0  0  0  0  0  0  0  0
    3.5446    0.1618    0.0000 N   0  0  0  0  0  0  0  0  0  0  0  0
    3.8546    1.1218    0.0000 C   0  0  0  0  0  0  0  0  0  0  0  0
    4.8043    1.4350    0.0000 O   0  0  0  0  0  0  0  0  0  0  0  0
    3.0446    1.7018    0.0000 O   0  0  0  0  0  0  0  0  0  0  0  0
    2.2346    1.1218    0.0000 C   0  0  0  0  0  0  0  0  0  0  0  0
    1.2554    1.3245    0.0000 C   0  0  0  0  0  0  0  0  0  0  0  0
    0.5872    0.5805    0.0000 C   0  0  0  0  0  0  0  0  0  0  0  0
    0.9003   -0.3728    0.0000 C   0  0  0  0  0  0  0  0  0  0  0  0
    1.8742   -0.5755    0.0000 N   0  0  0  0  0  0  0  0  0  0  0  0
    2.5446    0.1618    0.0000 C   0  0  0  0  0  0  0  0  0  0  0  0
    5.7118   -1.3464    0.0000 C   0  0  0  0  0  0  0  0  0  0  0  0
    6.7097   -1.2411    0.0000 C   0  0  0  0  0  0  0  0  0  0  0  0
  1  2  1  0  0  0  0
  2  3  2  0  0  0  0
  3  4  1  0  0  0  0
  4  5  2  0  0  0  0
  5  6  1  0  0  0  0
  6  7  1  0  0  0  0
  7  8  1  0  0  0  0
  8  9  2  0  0  0  0
  8 10  1  0  0  0  0
 10 11  1  0  0  0  0
 11 12  2  0  0  0  0
 12 13  1  0  0  0  0
 13 14  2  0  0  0  0
 14 15  1  0  0  0  0
 15 16  2  0  0  0  0
 16  7  1  0  0  0  0
 16 11  1  0  0  0  0
  5 17  1  0  0  0  0
 17 18  2  0  0  0  0
 18  2  1  0  0  0  0
M  END
>  <EXTREG>  (ZINC00127061)
ZINC00127061

>  <LOGBIO>
2.5000

$$$$
ZINC00127617
  -MTS-   02131516462D 0   0.00000     0.00000     0

 20 23  0  0  0  0  0  0  0  0999 V2000
    4.8699   -1.5244    0.0000 O   0  0  0  0  0  0  0  0  0  0  0  0
    4.3705   -0.6541    0.0000 C   0  0  0  0  0  0  0  0  0  0  0  0
    4.8711    0.2056    0.0000 O   0  0  0  0  0  0  0  0  0  0  0  0
    3.3705   -0.6509    0.0000 C   0  0  0  0  0  0  0  0  0  0  0  0
    2.8723    0.2186    0.0000 C   0  0  0  0  0  0  0  0  0  0  0  0
    3.1823    1.1786    0.0000 C   0  0  0  0  0  0  0  0  0  0  0  0
    2.3723    1.7586    0.0000 C   0  0  0  0  0  0  0  0  0  0  0  0
    2.2727    2.7567    0.0000 C   0  0  0  0  0  0  0  0  0  0  0  0
    1.3607    3.1670    0.0000 C   0  0  0  0  0  0  0  0  0  0  0  0
    0.5478    2.5787    0.0000 C   0  0  0  0  0  0  0  0  0  0  0  0
    0.6509    1.5893    0.0000 C   0  0  0  0  0  0  0  0  0  0  0  0
    1.5623    1.1786    0.0000 C   0  0  0  0  0  0  0  0  0  0  0  0
    1.8723    0.2186    0.0000 C   0  0  0  0  0  0  0  0  0  0  0  0
    1.3723   -0.6459    0.0000 N   0  0  0  0  0  0  0  0  0  0  0  0
    1.8645   -1.5104    0.0000 C   0  0  0  0  0  0  0  0  0  0  0  0
    1.3636   -2.3774    0.0000 C   0  0  0  0  0  0  0  0  0  0  0  0
    1.8619   -3.2444    0.0000 C   0  0  0  0  0  0  0  0  0  0  0  0
    2.8654   -3.2444    0.0000 C   0  0  0  0  0  0  0  0  0  0  0  0
    3.3618   -2.3824    0.0000 C   0  0  0  0  0  0  0  0  0  0  0  0
    2.8679   -1.5154    0.0000 C   0  0  0  0  0  0  0  0  0  0  0  0
  1  2  1  0  0  0  0
  2  3  2  0  0  0  0
  2  4  1  0  0  0  0
  4  5  2  0  0  0  0
  5  6  1  0  0  0  0
  6  7  1  0  0  0  0
  7  8  2  0  0  0  0
  8  9  1  0  0  0  0
  9 10  2  0  0  0  0
 10 11  1  0  0  0  0
 11 12  2  0  0  0  0
 12  7  1  0  0  0  0
 12 13  1  0  0  0  0
 13  5  1  0  0  0  0
 13 14  2  0  0  0  0
 14 15  1  0  0  0  0
 15 16  1  0  0  0  0
 16 17  2  0  0  0  0
 17 18  1  0  0  0  0
 18 19  2  0  0  0  0
 19 20  1  0  0  0  0
 20  4  1  0  0  0  0
 20 15  2  0  0  0  0
M  END
>  <EXTREG>  (ZINC00127617)
ZINC00127617

>  <LOGBIO>
2.5000

$$$$
ZINC00127855
  -MTS-   02131516462D 0   0.00000     0.00000     0

 17 19  0  0  0  0  0  0  0  0999 V2000
    3.4180    1.0293    0.0000 C   0  0  0  0  0  0  0  0  0  0  0  0
    2.8295    1.8378    0.0000 C   0  0  0  0  0  0  0  0  0  0  0  0
    3.1395    2.7978    0.0000 N   0  0  0  0  0  0  0  0  0  0  0  0
    2.3295    3.3778    0.0000 N   0  0  0  0  0  0  0  0  0  0  0  0
    1.5195    2.7978    0.0000 C   0  0  0  0  0  0  0  0  0  0  0  0
    0.5698    3.1110    0.0000 C   0  0  0  0  0  0  0  0  0  0  0  0
    1.8295    1.8378    0.0000 C   0  0  0  0  0  0  0  0  0  0  0  0
    1.2410    1.0293    0.0000 S   0  0  0  0  0  0  0  0  0  0  0  0
    1.6469    0.1154    0.0000 C   0  0  0  0  0  0  0  0  0  0  0  0
    1.1425   -0.7582    0.0000 S   0  0  0  0  0  0  0  0  0  0  0  0
    1.8129   -1.4952    0.0000 C   0  0  0  0  0  0  0  0  0  0  0  0
    1.7010   -2.4920    0.0000 C   0  0  0  0  0  0  0  0  0  0  0  0
    2.5067   -3.0844    0.0000 C   0  0  0  0  0  0  0  0  0  0  0  0
    3.4249   -2.6796    0.0000 C   0  0  0  0  0  0  0  0  0  0  0  0
    3.5315   -1.6906    0.0000 C   0  0  0  0  0  0  0  0  0  0  0  0
    2.7265   -1.0979    0.0000 C   0  0  0  0  0  0  0  0  0  0  0  0
    2.6247   -0.0943    0.0000 N   0  0  0  0  0  0  0  0  0  0  0  0
  1  2  1  0  0  0  0
  2  3  1  0  0  0  0
  3  4  1  0  0  0  0
  4  5  2  0  0  0  0
  5  6  1  0  0  0  0
  5  7  1  0  0  0  0
  7  2  2  0  0  0  0
  7  8  1  0  0  0  0
  8  9  1  0  0  0  0
  9 10  1  0  0  0  0
 10 11  1  0  0  0  0
 11 12  2  0  0  0  0
 12 13  1  0  0  0  0
 13 14  2  0  0  0  0
 14 15  1  0  0  0  0
 15 16  2  0  0  0  0
 16 11  1  0  0  0  0
 16 17  1  0  0  0  0
 17  9  2  0  0  0  0
M  END
>  <EXTREG>  (ZINC00127855)
ZINC00127855

>  <LOGBIO>
2.5000

$$$$
ZINC00127993
  -MTS-   02131516462D 0   0.00000     0.00000     0

 23 24  0  0  0  0  0  0  0  0999 V2000
    5.8107    2.6848    0.0000 O   0  0  0  0  0  0  0  0  0  0  0  0
    4.9409    3.1852    0.0000 C   0  0  0  0  0  0  0  0  0  0  0  0
    4.9404    4.1799    0.0000 O   0  0  0  0  0  0  0  0  0  0  0  0
    4.0754    2.6843    0.0000 C   0  0  0  0  0  0  0  0  0  0  0  0
    3.2054    3.1843    0.0000 C   0  0  0  0  0  0  0  0  0  0  0  0
    2.3454    2.6843    0.0000 C   0  0  0  0  0  0  0  0  0  0  0  0
    2.3454    1.6843    0.0000 C   0  0  0  0  0  0  0  0  0  0  0  0
    1.3919    1.1357    0.0000 N   0  0  0  0  0  0  0  0  0  0  0  0
    1.3904    0.1357    0.0000 S   0  0  0  0  0  0  0  0  0  0  0  0
    2.3904    0.1342    0.0000 O   0  0  0  0  0  0  0  0  0  0  0  0
    0.3904    0.1373    0.0000 O   0  0  0  0  0  0  0  0  0  0  0  0
    1.3889   -0.8643    0.0000 C   0  0  0  0  0  0  0  0  0  0  0  0
    0.5196   -1.3655    0.0000 C   0  0  0  0  0  0  0  0  0  0  0  0
    0.5201   -2.3603    0.0000 C   0  0  0  0  0  0  0  0  0  0  0  0
    1.3849   -2.8625    0.0000 C   0  0  0  0  0  0  0  0  0  0  0  0
    1.3809   -3.8625    0.0000 O   0  0  0  0  0  0  0  0  0  0  0  0
    2.2492   -2.3699    0.0000 C   0  0  0  0  0  0  0  0  0  0  0  0
    2.2537   -1.3664    0.0000 C   0  0  0  0  0  0  0  0  0  0  0  0
    3.1127   -2.8742    0.0000 C   0  0  0  0  0  0  0  0  0  0  0  0
    3.1082   -3.8776    0.0000 O   0  0  0  0  0  0  0  0  0  0  0  0
    3.9769   -2.3816    0.0000 O   0  0  0  0  0  0  0  0  0  0  0  0
    3.2054    1.1843    0.0000 C   0  0  0  0  0  0  0  0  0  0  0  0
    4.0754    1.6843    0.0000 C   0  0  0  0  0  0  0  0  0  0  0  0
  1  2  1  0  0  0  0
  2  3  2  0  0  0  0
  2  4  1  0  0  0  0
  4  5  2  0  0  0  0
  5  6  1  0  0  0  0
  6  7  2  0  0  0  0
  7  8  1  0  0  0  0
  8  9  1  0  0  0  0
  9 10  2  0  0  0  0
  9 11  2  0  0  0  0
  9 12  1  0  0  0  0
 12 13  2  0  0  0  0
 13 14  1  0  0  0  0
 14 15  2  0  0  0  0
 15 16  1  0  0  0  0
 15 17  1  0  0  0  0
 17 18  2  0  0  0  0
 18 12  1  0  0  0  0
 17 19  1  0  0  0  0
 19 20  1  0  0  0  0
 19 21  2  0  0  0  0
  7 22  1  0  0  0  0
 22 23  2  0  0  0  0
 23  4  1  0  0  0  0
M  END
>  <EXTREG>  (ZINC00127993)
ZINC00127993

>  <LOGBIO>
2.5000

$$$$
ZINC00128706
  -MTS-   02131516462D 0   0.00000     0.00000     0

 18 19  0  0  0  0  0  0  0  0999 V2000
    3.8916   -2.6756    0.0000 C   0  0  0  0  0  0  0  0  0  0  0  0
    4.2984   -1.7584    0.0000 C   0  0  0  0  0  0  0  0  0  0  0  0
    5.2877   -1.6540    0.0000 O   0  0  0  0  0  0  0  0  0  0  0  0
    5.6945   -0.7367    0.0000 C   0  0  0  0  0  0  0  0  0  0  0  0
    6.6838   -0.6324    0.0000 O   0  0  0  0  0  0  0  0  0  0  0  0
    5.1060    0.0718    0.0000 C   0  0  0  0  0  0  0  0  0  0  0  0
    5.4160    1.0318    0.0000 N   0  0  0  0  0  0  0  0  0  0  0  0
    4.6060    1.6118    0.0000 N   0  0  0  0  0  0  0  0  0  0  0  0
    3.7960    1.0318    0.0000 N   0  0  0  0  0  0  0  0  0  0  0  0
    4.1060    0.0718    0.0000 C   0  0  0  0  0  0  0  0  0  0  0  0
    3.5175   -0.7367    0.0000 C   0  0  0  0  0  0  0  0  0  0  0  0
    2.8463    1.3449    0.0000 C   0  0  0  0  0  0  0  0  0  0  0  0
    2.6410    2.3271    0.0000 C   0  0  0  0  0  0  0  0  0  0  0  0
    1.6956    2.6367    0.0000 C   0  0  0  0  0  0  0  0  0  0  0  0
    0.9489    1.9716    0.0000 C   0  0  0  0  0  0  0  0  0  0  0  0
    0.0000    2.2871    0.0000 Br  0  0  0  0  0  0  0  0  0  0  0  0
    1.1476    0.9968    0.0000 C   0  0  0  0  0  0  0  0  0  0  0  0
    2.0996    0.6798    0.0000 C   0  0  0  0  0  0  0  0  0  0  0  0
  1  2  1  0  0  0  0
  2  3  1  0  0  0  0
  3  4  1  0  0  0  0
  4  5  2  0  0  0  0
  4  6  1  0  0  0  0
  6  7  1  0  0  0  0
  7  8  2  0  0  0  0
  8  9  1  0  0  0  0
  9 10  1  0  0  0  0
 10  6  2  0  0  0  0
 10 11  1  0  0  0  0
  9 12  1  0  0  0  0
 12 13  2  0  0  0  0
 13 14  1  0  0  0  0
 14 15  2  0  0  0  0
 15 16  1  0  0  0  0
 15 17  1  0  0  0  0
 17 18  2  0  0  0  0
 18 12  1  0  0  0  0
M  END
>  <EXTREG>  (ZINC00128706)
ZINC00128706

>  <LOGBIO>
2.5000

$$$$
ZINC00129670
  -MTS-   02131516462D 0   0.00000     0.00000     0

 22 23  0  0  0  0  0  0  0  0999 V2000
    5.7623   -0.0660    0.0000 O   0  0  0  0  0  0  0  0  0  0  0  0
    6.1056   -1.0089    0.0000 C   0  0  0  0  0  0  0  0  0  0  0  0
    7.0855   -1.1805    0.0000 O   0  0  0  0  0  0  0  0  0  0  0  0
    5.4633   -1.7754    0.0000 C   0  0  0  0  0  0  0  0  0  0  0  0
    4.2814   -1.5678    0.0000 C   0  0  0  0  0  0  0  0  0  0  0  0
    3.4114   -1.0678    0.0000 C   0  0  0  0  0  0  0  0  0  0  0  0
    2.5514   -1.5678    0.0000 C   0  0  0  0  0  0  0  0  0  0  0  0
    2.5514   -2.5678    0.0000 C   0  0  0  0  0  0  0  0  0  0  0  0
    3.4114   -3.0678    0.0000 C   0  0  0  0  0  0  0  0  0  0  0  0
    4.2814   -2.5678    0.0000 C   0  0  0  0  0  0  0  0  0  0  0  0
    4.6222   -0.6276    0.0000 C   0  0  0  0  0  0  0  0  0  0  0  0
    3.8474    0.2933    0.0000 C   0  0  0  0  0  0  0  0  0  0  0  0
    4.1874    1.2281    0.0000 O   0  0  0  0  0  0  0  0  0  0  0  0
    2.8627    0.1188    0.0000 N   0  0  0  0  0  0  0  0  0  0  0  0
    2.2193    0.8844    0.0000 C   0  0  0  0  0  0  0  0  0  0  0  0
    2.5608    1.8279    0.0000 C   0  0  0  0  0  0  0  0  0  0  0  0
    1.9193    2.5881    0.0000 C   0  0  0  0  0  0  0  0  0  0  0  0
    2.2600    3.5283    0.0000 F   0  0  0  0  0  0  0  0  0  0  0  0
    0.9344    2.4147    0.0000 C   0  0  0  0  0  0  0  0  0  0  0  0
    0.5912    1.4810    0.0000 C   0  0  0  0  0  0  0  0  0  0  0  0
    1.2345    0.7109    0.0000 C   0  0  0  0  0  0  0  0  0  0  0  0
    0.8914   -0.2284    0.0000 Cl  0  0  0  0  0  0  0  0  0  0  0  0
  1  2  1  0  0  0  0
  2  3  2  0  0  0  0
  2  4  1  0  0  0  0
  4  5  1  0  0  0  0
  5  6  1  0  0  0  0
  6  7  1  0  0  0  0
  7  8  1  0  0  0  0
  8  9  1  0  0  0  0
  9 10  1  0  0  0  0
 10  5  1  0  0  0  0
  5 11  1  0  0  0  0
 11 12  1  0  0  0  0
 12 13  2  0  0  0  0
 12 14  1  0  0  0  0
 14 15  1  0  0  0  0
 15 16  2  0  0  0  0
 16 17  1  0  0  0  0
 17 18  1  0  0  0  0
 17 19  2  0  0  0  0
 19 20  1  0  0  0  0
 20 21  2  0  0  0  0
 21 15  1  0  0  0  0
 21 22  1  0  0  0  0
M  END
>  <EXTREG>  (ZINC00129670)
ZINC00129670

>  <LOGBIO>
2.5000

$$$$
ZINC00130212
  -MTS-   02131516462D 0   0.00000     0.00000     0

 21 22  0  0  0  0  0  0  0  0999 V2000
    3.9811    3.1713    0.0000 F   0  0  0  0  0  0  0  0  0  0  0  0
    3.1156    2.6704    0.0000 C   0  0  0  0  0  0  0  0  0  0  0  0
    3.6165    1.8049    0.0000 F   0  0  0  0  0  0  0  0  0  0  0  0
    2.6147    3.5360    0.0000 F   0  0  0  0  0  0  0  0  0  0  0  0
    2.2501    2.1696    0.0000 C   0  0  0  0  0  0  0  0  0  0  0  0
    1.3801    2.6696    0.0000 C   0  0  0  0  0  0  0  0  0  0  0  0
    0.5201    2.1696    0.0000 C   0  0  0  0  0  0  0  0  0  0  0  0
    0.5201    1.1696    0.0000 C   0  0  0  0  0  0  0  0  0  0  0  0
    1.3801    0.6696    0.0000 C   0  0  0  0  0  0  0  0  0  0  0  0
    1.3773   -0.4304    0.0000 C   0  0  0  0  0  0  0  0  0  0  0  0
    2.2421   -0.9326    0.0000 S   0  0  0  0  0  0  0  0  0  0  0  0
    2.7443   -0.0678    0.0000 O   0  0  0  0  0  0  0  0  0  0  0  0
    1.7399   -1.7973    0.0000 O   0  0  0  0  0  0  0  0  0  0  0  0
    3.1069   -1.4347    0.0000 C   0  0  0  0  0  0  0  0  0  0  0  0
    3.1053   -2.4382    0.0000 C   0  0  0  0  0  0  0  0  0  0  0  0
    3.9666   -2.9360    0.0000 C   0  0  0  0  0  0  0  0  0  0  0  0
    4.8344   -2.4390    0.0000 C   0  0  0  0  0  0  0  0  0  0  0  0
    5.6979   -2.9433    0.0000 Cl  0  0  0  0  0  0  0  0  0  0  0  0
    4.8409   -1.4442    0.0000 C   0  0  0  0  0  0  0  0  0  0  0  0
    3.9746   -0.9378    0.0000 C   0  0  0  0  0  0  0  0  0  0  0  0
    2.2501    1.1696    0.0000 C   0  0  0  0  0  0  0  0  0  0  0  0
  1  2  1  0  0  0  0
  2  3  1  0  0  0  0
  2  4  1  0  0  0  0
  2  5  1  0  0  0  0
  5  6  2  0  0  0  0
  6  7  1  0  0  0  0
  7  8  2  0  0  0  0
  8  9  1  0  0  0  0
  9 10  1  0  0  0  0
 10 11  1  0  0  0  0
 11 12  2  0  0  0  0
 11 13  2  0  0  0  0
 11 14  1  0  0  0  0
 14 15  2  0  0  0  0
 15 16  1  0  0  0  0
 16 17  2  0  0  0  0
 17 18  1  0  0  0  0
 17 19  1  0  0  0  0
 19 20  2  0  0  0  0
 20 14  1  0  0  0  0
  9 21  2  0  0  0  0
 21  5  1  0  0  0  0
M  END
>  <EXTREG>  (ZINC00130212)
ZINC00130212

>  <LOGBIO>
2.5000

$$$$
ZINC00130671
  -MTS-   02131516462D 0   0.00000     0.00000     0

 22 23  0  0  0  0  0  0  0  0999 V2000
    0.5205   -2.5333    0.0000 C   0  0  0  0  0  0  0  0  0  0  0  0
    1.3880   -2.0358    0.0000 O   0  0  0  0  0  0  0  0  0  0  0  0
    1.3910   -1.0358    0.0000 C   0  0  0  0  0  0  0  0  0  0  0  0
    0.5240   -0.5307    0.0000 C   0  0  0  0  0  0  0  0  0  0  0  0
    0.5290    0.4641    0.0000 C   0  0  0  0  0  0  0  0  0  0  0  0
    1.3960    0.9624    0.0000 C   0  0  0  0  0  0  0  0  0  0  0  0
    2.2580    0.4659    0.0000 C   0  0  0  0  0  0  0  0  0  0  0  0
    2.2580   -0.5376    0.0000 C   0  0  0  0  0  0  0  0  0  0  0  0
    3.1235   -1.0384    0.0000 C   0  0  0  0  0  0  0  0  0  0  0  0
    3.1231   -2.0419    0.0000 O   0  0  0  0  0  0  0  0  0  0  0  0
    3.9858   -0.5423    0.0000 O   0  0  0  0  0  0  0  0  0  0  0  0
    3.9863    0.4611    0.0000 C   0  0  0  0  0  0  0  0  0  0  0  0
    4.8485    0.9572    0.0000 C   0  0  0  0  0  0  0  0  0  0  0  0
    4.8490    1.9607    0.0000 O   0  0  0  0  0  0  0  0  0  0  0  0
    5.7140    0.4564    0.0000 N   0  0  0  0  0  0  0  0  0  0  0  0
    6.5806    0.9555    0.0000 C   0  0  0  0  0  0  0  0  0  0  0  0
    7.4496    0.4538    0.0000 C   0  0  0  0  0  0  0  0  0  0  0  0
    8.3106    0.9521    0.0000 C   0  0  0  0  0  0  0  0  0  0  0  0
    8.3125    1.9521    0.0000 C   0  0  0  0  0  0  0  0  0  0  0  0
    9.1803    2.4490    0.0000 C   0  0  0  0  0  0  0  0  0  0  0  0
    7.4535    2.4538    0.0000 C   0  0  0  0  0  0  0  0  0  0  0  0
    6.5825    1.9555    0.0000 C   0  0  0  0  0  0  0  0  0  0  0  0
  1  2  1  0  0  0  0
  2  3  1  0  0  0  0
  3  4  2  0  0  0  0
  4  5  1  0  0  0  0
  5  6  2  0  0  0  0
  6  7  1  0  0  0  0
  7  8  2  0  0  0  0
  8  3  1  0  0  0  0
  8  9  1  0  0  0  0
  9 10  2  0  0  0  0
  9 11  1  0  0  0  0
 11 12  1  0  0  0  0
 12 13  1  0  0  0  0
 13 14  2  0  0  0  0
 13 15  1  0  0  0  0
 15 16  1  0  0  0  0
 16 17  2  0  0  0  0
 17 18  1  0  0  0  0
 18 19  2  0  0  0  0
 19 20  1  0  0  0  0
 19 21  1  0  0  0  0
 21 22  2  0  0  0  0
 22 16  1  0  0  0  0
M  END
>  <EXTREG>  (ZINC00130671)
ZINC00130671

>  <LOGBIO>
2.5000

$$$$
ZINC00131205
  -MTS-   02131516462D 0   0.00000     0.00000     0

 23 25  0  0  1  0  0  0  0  0999 V2000
    3.2159    4.2770    0.0000 C   0  0  0  0  0  0  0  0  0  0  0  0
    2.3504    3.7761    0.0000 C   0  0  1  0  0  0  0  0  0  0  0  0
    1.4804    4.2761    0.0000 C   0  0  0  0  0  0  0  0  0  0  0  0
    0.6204    3.7761    0.0000 C   0  0  0  0  0  0  0  0  0  0  0  0
    0.6204    2.7761    0.0000 C   0  0  0  0  0  0  0  0  0  0  0  0
    1.4804    2.2761    0.0000 N   0  0  0  0  0  0  0  0  0  0  0  0
    2.3504    2.7761    0.0000 C   0  0  0  0  0  0  0  0  0  0  0  0
    1.4779    1.2761    0.0000 S   0  0  0  0  0  0  0  0  0  0  0  0
    2.4779    1.2736    0.0000 O   0  0  0  0  0  0  0  0  0  0  0  0
    0.4779    1.2786    0.0000 O   0  0  0  0  0  0  0  0  0  0  0  0
    1.4754    0.2761    0.0000 C   0  0  0  0  0  0  0  0  0  0  0  0
    0.6056   -0.2243    0.0000 C   0  0  0  0  0  0  0  0  0  0  0  0
    0.6052   -1.2191    0.0000 C   0  0  0  0  0  0  0  0  0  0  0  0
    1.4694   -1.7221    0.0000 C   0  0  0  0  0  0  0  0  0  0  0  0
    2.3342   -1.2303    0.0000 N   0  0  0  0  0  0  0  0  0  0  0  0
    2.3397   -0.2269    0.0000 C   0  0  0  0  0  0  0  0  0  0  0  0
    1.4644   -2.7221    0.0000 N   0  0  0  0  0  0  0  0  0  0  0  0
    0.5934   -3.2203    0.0000 C   0  0  0  0  0  0  0  0  0  0  0  0
    0.5905   -4.2151    0.0000 C   0  0  0  0  0  0  0  0  0  0  0  0
    1.4535   -4.7203    0.0000 O   0  0  0  0  0  0  0  0  0  0  0  0
    2.3194   -4.2307    0.0000 C   0  0  0  0  0  0  0  0  0  0  0  0
    2.3274   -3.2273    0.0000 C   0  0  0  0  0  0  0  0  0  0  0  0
    2.3495    4.3761    0.0000 H   0  0  0  0  0  0  0  0  0  0  0  0
  2  1  1  6  0  0  0
  2 23  1  1  0  0  0
  2  3  1  0  0  0  0
  3  4  1  0  0  0  0
  4  5  1  0  0  0  0
  5  6  1  0  0  0  0
  6  7  1  0  0  0  0
  7  2  1  0  0  0  0
  6  8  1  0  0  0  0
  8  9  2  0  0  0  0
  8 10  2  0  0  0  0
  8 11  1  0  0  0  0
 11 12  2  0  0  0  0
 12 13  1  0  0  0  0
 13 14  2  0  0  0  0
 14 15  1  0  0  0  0
 15 16  2  0  0  0  0
 16 11  1  0  0  0  0
 14 17  1  0  0  0  0
 17 18  1  0  0  0  0
 18 19  1  0  0  0  0
 19 20  1  0  0  0  0
 20 21  1  0  0  0  0
 21 22  1  0  0  0  0
 22 17  1  0  0  0  0
M  END
>  <EXTREG>  (ZINC00131205)
ZINC00131205

>  <LOGBIO>
2.5000

$$$$
ZINC00132284
  -MTS-   02131516462D 0   0.00000     0.00000     0

 17 19  0  0  0  0  0  0  0  0999 V2000
    0.5189   -1.4496    0.0000 C   0  0  0  0  0  0  0  0  0  0  0  0
    1.0209   -2.3145    0.0000 S   0  0  0  0  0  0  0  0  0  0  0  0
    2.0209   -2.3123    0.0000 C   0  0  0  0  0  0  0  0  0  0  0  0
    2.5260   -3.1793    0.0000 N   0  0  0  0  0  0  0  0  0  0  0  0
    3.5208   -3.1744    0.0000 C   0  0  0  0  0  0  0  0  0  0  0  0
    4.0191   -2.3073    0.0000 N   0  0  0  0  0  0  0  0  0  0  0  0
    3.5209   -1.4453    0.0000 C   0  0  0  0  0  0  0  0  0  0  0  0
    3.8309   -0.4853    0.0000 S   0  0  0  0  0  0  0  0  0  0  0  0
    3.0209    0.0947    0.0000 C   0  0  0  0  0  0  0  0  0  0  0  0
    2.2109   -0.4853    0.0000 C   0  0  0  0  0  0  0  0  0  0  0  0
    2.5209   -1.4453    0.0000 C   0  0  0  0  0  0  0  0  0  0  0  0
    3.0209    1.0947    0.0000 C   0  0  0  0  0  0  0  0  0  0  0  0
    3.8894    1.5973    0.0000 C   0  0  0  0  0  0  0  0  0  0  0  0
    3.8874    2.5921    0.0000 C   0  0  0  0  0  0  0  0  0  0  0  0
    3.0218    3.0929    0.0000 C   0  0  0  0  0  0  0  0  0  0  0  0
    2.1583    2.5990    0.0000 C   0  0  0  0  0  0  0  0  0  0  0  0
    2.1553    1.5956    0.0000 C   0  0  0  0  0  0  0  0  0  0  0  0
  1  2  1  0  0  0  0
  2  3  1  0  0  0  0
  3  4  1  0  0  0  0
  4  5  2  0  0  0  0
  5  6  1  0  0  0  0
  6  7  2  0  0  0  0
  7  8  1  0  0  0  0
  8  9  1  0  0  0  0
  9 10  2  0  0  0  0
 10 11  1  0  0  0  0
 11  3  2  0  0  0  0
 11  7  1  0  0  0  0
  9 12  1  0  0  0  0
 12 13  2  0  0  0  0
 13 14  1  0  0  0  0
 14 15  2  0  0  0  0
 15 16  1  0  0  0  0
 16 17  2  0  0  0  0
 17 12  1  0  0  0  0
M  END
>  <EXTREG>  (ZINC00132284)
ZINC00132284

>  <LOGBIO>
2.5000

$$$$
ZINC00132347
  -MTS-   02131516462D 0   0.00000     0.00000     0

 13 14  0  0  0  0  0  0  0  0999 V2000
    7.0347   -0.0028    0.0000 N   0  0  0  0  0  0  0  0  0  0  0  0
    6.0347   -0.0028    0.0000 C   0  0  0  0  0  0  0  0  0  0  0  0
    5.0347   -0.0028    0.0000 C   0  0  0  0  0  0  0  0  0  0  0  0
    4.5321    0.8657    0.0000 C   0  0  0  0  0  0  0  0  0  0  0  0
    3.5373    0.8637    0.0000 C   0  0  0  0  0  0  0  0  0  0  0  0
    3.0365   -0.0019    0.0000 C   0  0  0  0  0  0  0  0  0  0  0  0
    3.5304   -0.8654    0.0000 C   0  0  0  0  0  0  0  0  0  0  0  0
    4.5338   -0.8683    0.0000 C   0  0  0  0  0  0  0  0  0  0  0  0
    2.0365    0.0006    0.0000 N   0  0  0  0  0  0  0  0  0  0  0  0
    1.4448    0.8177    0.0000 C   0  0  0  0  0  0  0  0  0  0  0  0
    0.4984    0.5066    0.0000 C   0  0  0  0  0  0  0  0  0  0  0  0
    0.4881   -0.4896    0.0000 C   0  0  0  0  0  0  0  0  0  0  0  0
    1.4459   -0.8064    0.0000 C   0  0  0  0  0  0  0  0  0  0  0  0
  1  2  3  0  0  0  0
  2  3  1  0  0  0  0
  3  4  2  0  0  0  0
  4  5  1  0  0  0  0
  5  6  2  0  0  0  0
  6  7  1  0  0  0  0
  7  8  2  0  0  0  0
  8  3  1  0  0  0  0
  6  9  1  0  0  0  0
  9 10  1  0  0  0  0
 10 11  2  0  0  0  0
 11 12  1  0  0  0  0
 12 13  2  0  0  0  0
 13  9  1  0  0  0  0
M  END
>  <EXTREG>  (ZINC00132347)
ZINC00132347

>  <LOGBIO>
2.5000

$$$$
ZINC00132645
  -MTS-   02131516462D 0   0.00000     0.00000     0

 17 18  0  0  0  0  0  0  0  0999 V2000
    6.0654    2.4993    0.0000 Cl  0  0  0  0  0  0  0  0  0  0  0  0
    5.1999    1.9985    0.0000 C   0  0  0  0  0  0  0  0  0  0  0  0
    4.3299    2.4985    0.0000 C   0  0  0  0  0  0  0  0  0  0  0  0
    3.4699    1.9985    0.0000 C   0  0  0  0  0  0  0  0  0  0  0  0
    3.4699    0.9985    0.0000 C   0  0  0  0  0  0  0  0  0  0  0  0
    2.6031    0.4998    0.0000 O   0  0  0  0  0  0  0  0  0  0  0  0
    2.6016   -0.5002    0.0000 C   0  0  0  0  0  0  0  0  0  0  0  0
    3.4693   -1.0041    0.0000 N   0  0  0  0  0  0  0  0  0  0  0  0
    3.4658   -1.9989    0.0000 C   0  0  0  0  0  0  0  0  0  0  0  0
    2.5995   -2.4985    0.0000 C   0  0  0  0  0  0  0  0  0  0  0  0
    1.7368   -2.0032    0.0000 C   0  0  0  0  0  0  0  0  0  0  0  0
    1.7353   -0.9998    0.0000 C   0  0  0  0  0  0  0  0  0  0  0  0
    0.8690   -0.5002    0.0000 N   0  3  0  0  0  0  0  0  0  0  0  0
    0.0000   -1.0019    0.0000 O   0  5  0  0  0  0  0  0  0  0  0  0
    0.8681    0.4946    0.0000 O   0  0  0  0  0  0  0  0  0  0  0  0
    4.3299    0.4985    0.0000 C   0  0  0  0  0  0  0  0  0  0  0  0
    5.1999    0.9985    0.0000 C   0  0  0  0  0  0  0  0  0  0  0  0
  1  2  1  0  0  0  0
  2  3  2  0  0  0  0
  3  4  1  0  0  0  0
  4  5  2  0  0  0  0
  5  6  1  0  0  0  0
  6  7  1  0  0  0  0
  7  8  1  0  0  0  0
  8  9  2  0  0  0  0
  9 10  1  0  0  0  0
 10 11  2  0  0  0  0
 11 12  1  0  0  0  0
 12  7  2  0  0  0  0
 12 13  1  0  0  0  0
 13 14  1  0  0  0  0
 13 15  2  0  0  0  0
  5 16  1  0  0  0  0
 16 17  2  0  0  0  0
 17  2  1  0  0  0  0
M  CHG  2  13   1  14  -1
M  END
>  <EXTREG>  (ZINC00132645)
ZINC00132645

>  <LOGBIO>
2.5000

$$$$
ZINC00133186
  -MTS-   02131516462D 0   0.00000     0.00000     0

 14 15  0  0  0  0  0  0  0  0999 V2000
    3.9848    1.7509    0.0000 C   0  0  0  0  0  0  0  0  0  0  0  0
    3.1193    1.2500    0.0000 C   0  0  0  0  0  0  0  0  0  0  0  0
    2.2493    1.7500    0.0000 C   0  0  0  0  0  0  0  0  0  0  0  0
    1.3893    1.2500    0.0000 C   0  0  0  0  0  0  0  0  0  0  0  0
    1.3893    0.2500    0.0000 C   0  0  0  0  0  0  0  0  0  0  0  0
    0.5193   -0.2500    0.0000 N   0  0  0  0  0  0  0  0  0  0  0  0
    0.5193   -1.2500    0.0000 C   0  0  0  0  0  0  0  0  0  0  0  0
    1.3893   -1.7500    0.0000 C   0  0  0  0  0  0  0  0  0  0  0  0
    2.2493   -1.2500    0.0000 C   0  0  0  0  0  0  0  0  0  0  0  0
    2.2493   -0.2500    0.0000 C   0  0  0  0  0  0  0  0  0  0  0  0
    3.1193    0.2500    0.0000 C   0  0  0  0  0  0  0  0  0  0  0  0
    3.9848   -0.2509    0.0000 N   0  3  0  0  0  0  0  0  0  0  0  0
    3.9844   -1.2543    0.0000 O   0  5  0  0  0  0  0  0  0  0  0  0
    4.8471    0.2452    0.0000 O   0  0  0  0  0  0  0  0  0  0  0  0
  1  2  1  0  0  0  0
  2  3  2  0  0  0  0
  3  4  1  0  0  0  0
  4  5  2  0  0  0  0
  5  6  1  0  0  0  0
  6  7  2  0  0  0  0
  7  8  1  0  0  0  0
  8  9  2  0  0  0  0
  9 10  1  0  0  0  0
 10  5  1  0  0  0  0
 10 11  2  0  0  0  0
 11  2  1  0  0  0  0
 11 12  1  0  0  0  0
 12 13  1  0  0  0  0
 12 14  2  0  0  0  0
M  CHG  2  12   1  13  -1
M  END
>  <EXTREG>  (ZINC00133186)
ZINC00133186

>  <LOGBIO>
2.5000

$$$$
ZINC00133575
  -MTS-   02131516462D 0   0.00000     0.00000     0

 13 14  0  0  1  0  0  0  0  0999 V2000
    3.0540   -2.3931    0.0000 O   0  0  0  0  0  0  0  0  0  0  0  0
    3.4608   -1.4758    0.0000 C   0  0  0  0  0  0  0  0  0  0  0  0
    4.4501   -1.3714    0.0000 O   0  0  0  0  0  0  0  0  0  0  0  0
    2.8723   -0.6673    0.0000 C   0  0  1  0  0  0  0  0  0  0  0  0
    3.1823    0.2927    0.0000 C   0  0  0  0  0  0  0  0  0  0  0  0
    2.3723    0.8727    0.0000 C   0  0  0  0  0  0  0  0  0  0  0  0
    2.2727    1.8708    0.0000 C   0  0  0  0  0  0  0  0  0  0  0  0
    1.3607    2.2811    0.0000 C   0  0  0  0  0  0  0  0  0  0  0  0
    0.5478    1.6928    0.0000 C   0  0  0  0  0  0  0  0  0  0  0  0
    0.6509    0.7034    0.0000 C   0  0  0  0  0  0  0  0  0  0  0  0
    1.5623    0.2927    0.0000 C   0  0  0  0  0  0  0  0  0  0  0  0
    1.8723   -0.6673    0.0000 N   0  0  0  0  0  0  0  0  0  0  0  0
    3.4648   -0.5726    0.0000 H   0  0  0  0  0  0  0  0  0  0  0  0
  1  2  1  0  0  0  0
  2  3  2  0  0  0  0
  4  2  1  6  0  0  0
  4 13  1  1  0  0  0
  4  5  1  0  0  0  0
  5  6  1  0  0  0  0
  6  7  2  0  0  0  0
  7  8  1  0  0  0  0
  8  9  2  0  0  0  0
  9 10  1  0  0  0  0
 10 11  2  0  0  0  0
 11  6  1  0  0  0  0
 11 12  1  0  0  0  0
 12  4  1  0  0  0  0
M  END
>  <EXTREG>  (ZINC00133575)
ZINC00133575

>  <LOGBIO>
2.5000

$$$$
ZINC00133862
  -MTS-   02131516462D 0   0.00000     0.00000     0

 22 23  0  0  1  0  0  0  0  0999 V2000
    6.9297   -3.1220    0.0000 C   0  0  0  0  0  0  0  0  0  0  0  0
    6.5262   -4.0407    0.0000 C   0  0  0  0  0  0  0  0  0  0  0  0
    5.5373   -4.1486    0.0000 O   0  0  0  0  0  0  0  0  0  0  0  0
    4.9463   -3.3419    0.0000 C   0  0  0  0  0  0  0  0  0  0  0  0
    5.3499   -2.4232    0.0000 C   0  0  0  0  0  0  0  0  0  0  0  0
    4.7604   -1.6219    0.0000 C   0  0  0  0  0  0  0  0  0  0  0  0
    3.7662   -1.7294    0.0000 C   0  0  0  0  0  0  0  0  0  0  0  0
    3.1772   -0.9212    0.0000 N   0  0  0  0  0  0  0  0  0  0  0  0
    2.1794   -1.0275    0.0000 C   0  0  0  0  0  0  0  0  0  0  0  0
    1.7735   -1.9414    0.0000 O   0  0  0  0  0  0  0  0  0  0  0  0
    1.5944   -0.2230    0.0000 C   0  0  1  0  0  0  0  0  0  0  0  0
    0.5966   -0.3293    0.0000 C   0  0  0  0  0  0  0  0  0  0  0  0
    2.0003    0.6910    0.0000 S   0  0  0  0  0  0  0  0  0  0  0  0
    1.4118    1.4994    0.0000 C   0  0  0  0  0  0  0  0  0  0  0  0
    1.7218    2.4594    0.0000 S   0  0  0  0  0  0  0  0  0  0  0  0
    0.9118    3.0394    0.0000 C   0  0  0  0  0  0  0  0  0  0  0  0
    0.9118    4.0394    0.0000 C   0  0  0  0  0  0  0  0  0  0  0  0
    0.1018    2.4594    0.0000 N   0  0  0  0  0  0  0  0  0  0  0  0
    0.4118    1.4994    0.0000 N   0  0  0  0  0  0  0  0  0  0  0  0
    3.3615   -2.6381    0.0000 C   0  0  0  0  0  0  0  0  0  0  0  0
    3.9521   -3.4494    0.0000 C   0  0  0  0  0  0  0  0  0  0  0  0
    2.1911   -0.1598    0.0000 H   0  0  0  0  0  0  0  0  0  0  0  0
  1  2  1  0  0  0  0
  2  3  1  0  0  0  0
  3  4  1  0  0  0  0
  4  5  2  0  0  0  0
  5  6  1  0  0  0  0
  6  7  2  0  0  0  0
  7  8  1  0  0  0  0
  8  9  1  0  0  0  0
  9 10  2  0  0  0  0
 11  9  1  1  0  0  0
 11 22  1  6  0  0  0
 11 12  1  0  0  0  0
 11 13  1  0  0  0  0
 13 14  1  0  0  0  0
 14 15  1  0  0  0  0
 15 16  1  0  0  0  0
 16 17  1  0  0  0  0
 16 18  2  0  0  0  0
 18 19  1  0  0  0  0
 19 14  2  0  0  0  0
  7 20  1  0  0  0  0
 20 21  2  0  0  0  0
 21  4  1  0  0  0  0
M  END
>  <EXTREG>  (ZINC00133862)
ZINC00133862

>  <LOGBIO>
2.5000

$$$$
ZINC00134472
  -MTS-   02131516462D 0   0.00000     0.00000     0

 14 15  0  0  0  0  0  0  0  0999 V2000
    3.8088    1.3041    0.0000 O   0  0  0  0  0  0  0  0  0  0  0  0
    3.2887    1.6033    0.0000 C   0  0  0  0  0  0  0  0  0  0  0  0
    3.2882    2.5981    0.0000 O   0  0  0  0  0  0  0  0  0  0  0  0
    2.2501    1.0023    0.0000 C   0  0  0  0  0  0  0  0  0  0  0  0
    1.3801    1.5023    0.0000 C   0  0  0  0  0  0  0  0  0  0  0  0
    0.5201    1.0023    0.0000 C   0  0  0  0  0  0  0  0  0  0  0  0
    0.5201    0.0023    0.0000 C   0  0  0  0  0  0  0  0  0  0  0  0
    1.3801   -0.4977    0.0000 C   0  0  0  0  0  0  0  0  0  0  0  0
    1.3829   -1.4990    0.0000 C   0  0  0  0  0  0  0  0  0  0  0  0
    2.2494   -1.9981    0.0000 C   0  0  0  0  0  0  0  0  0  0  0  0
    3.1169   -1.4937    0.0000 C   0  0  0  0  0  0  0  0  0  0  0  0
    3.1129   -0.4990    0.0000 C   0  0  0  0  0  0  0  0  0  0  0  0
    3.9785    0.0016    0.0000 Br  0  0  0  0  0  0  0  0  0  0  0  0
    2.2501    0.0023    0.0000 C   0  0  0  0  0  0  0  0  0  0  0  0
  1  2  1  0  0  0  0
  2  3  2  0  0  0  0
  2  4  1  0  0  0  0
  4  5  2  0  0  0  0
  5  6  1  0  0  0  0
  6  7  2  0  0  0  0
  7  8  1  0  0  0  0
  8  9  1  0  0  0  0
  9 10  2  0  0  0  0
 10 11  1  0  0  0  0
 11 12  2  0  0  0  0
 12 13  1  0  0  0  0
 12 14  1  0  0  0  0
 14  4  1  0  0  0  0
 14  8  2  0  0  0  0
M  END
>  <EXTREG>  (ZINC00134472)
ZINC00134472

>  <LOGBIO>
2.5000

$$$$
ZINC00134776
  -MTS-   02131516462D 0   0.00000     0.00000     0

 21 23  0  0  1  0  0  0  0  0999 V2000
    0.5201   -2.8174    0.0000 C   0  0  0  0  0  0  0  0  0  0  0  0
    1.0204   -1.9475    0.0000 C   0  0  0  0  0  0  0  0  0  0  0  0
    0.5193   -1.0821    0.0000 C   0  0  0  0  0  0  0  0  0  0  0  0
    2.0152   -1.9469    0.0000 C   0  0  0  0  0  0  0  0  0  0  0  0
    2.5154   -1.0770    0.0000 C   0  0  1  0  0  0  0  0  0  0  0  0
    2.0156   -0.2169    0.0000 C   0  0  0  0  0  0  0  0  0  0  0  0
    3.5154   -1.0748    0.0000 C   0  0  0  0  0  0  0  0  0  0  0  0
    4.0206   -1.9418    0.0000 C   0  0  0  0  0  0  0  0  0  0  0  0
    5.0153   -1.9368    0.0000 C   0  0  0  0  0  0  0  0  0  0  0  0
    5.5184   -2.8011    0.0000 N   0  0  0  0  0  0  0  0  0  0  0  0
    5.5136   -1.0698    0.0000 N   0  0  0  0  0  0  0  0  0  0  0  0
    5.0154   -0.2078    0.0000 C   0  0  0  0  0  0  0  0  0  0  0  0
    5.3254    0.7522    0.0000 N   0  0  0  0  0  0  0  0  0  0  0  0
    4.5154    1.3322    0.0000 C   0  0  0  0  0  0  0  0  0  0  0  0
    4.4158    2.3303    0.0000 C   0  0  0  0  0  0  0  0  0  0  0  0
    3.5038    2.7406    0.0000 C   0  0  0  0  0  0  0  0  0  0  0  0
    2.6909    2.1523    0.0000 C   0  0  0  0  0  0  0  0  0  0  0  0
    2.7940    1.1629    0.0000 C   0  0  0  0  0  0  0  0  0  0  0  0
    3.7054    0.7522    0.0000 C   0  0  0  0  0  0  0  0  0  0  0  0
    4.0154   -0.2078    0.0000 N   0  0  0  0  0  0  0  0  0  0  0  0
    2.8164   -1.5960    0.0000 H   0  0  0  0  0  0  0  0  0  0  0  0
  1  2  1  0  0  0  0
  2  3  1  0  0  0  0
  2  4  1  0  0  0  0
  5  4  1  1  0  0  0
  5 21  1  6  0  0  0
  5  6  1  0  0  0  0
  5  7  1  0  0  0  0
  7  8  2  0  0  0  0
  8  9  1  0  0  0  0
  9 10  1  0  0  0  0
  9 11  2  0  0  0  0
 11 12  1  0  0  0  0
 12 13  2  0  0  0  0
 13 14  1  0  0  0  0
 14 15  2  0  0  0  0
 15 16  1  0  0  0  0
 16 17  2  0  0  0  0
 17 18  1  0  0  0  0
 18 19  2  0  0  0  0
 19 14  1  0  0  0  0
 19 20  1  0  0  0  0
 20  7  1  0  0  0  0
 20 12  1  0  0  0  0
M  END
>  <EXTREG>  (ZINC00134776)
ZINC00134776

>  <LOGBIO>
2.5000

$$$$
ZINC00136014
  -MTS-   02131516462D 0   0.00000     0.00000     0

 16 17  0  0  0  0  0  0  0  0999 V2000
    0.7773   -3.8105    0.0000 F   0  0  0  0  0  0  0  0  0  0  0  0
    1.1850   -2.8974    0.0000 C   0  0  0  0  0  0  0  0  0  0  0  0
    0.5969   -2.0843    0.0000 C   0  0  0  0  0  0  0  0  0  0  0  0
    1.0043   -1.1768    0.0000 C   0  0  0  0  0  0  0  0  0  0  0  0
    1.9988   -1.0724    0.0000 C   0  0  0  0  0  0  0  0  0  0  0  0
    2.4043   -0.1582    0.0000 C   0  0  0  0  0  0  0  0  0  0  0  0
    3.4021   -0.0519    0.0000 C   0  0  0  0  0  0  0  0  0  0  0  0
    3.9871   -0.8565    0.0000 O   0  0  0  0  0  0  0  0  0  0  0  0
    3.8080    0.8620    0.0000 N   0  0  0  0  0  0  0  0  0  0  0  0
    3.2195    1.6705    0.0000 C   0  0  0  0  0  0  0  0  0  0  0  0
    3.5295    2.6305    0.0000 S   0  0  0  0  0  0  0  0  0  0  0  0
    2.7195    3.2105    0.0000 C   0  0  0  0  0  0  0  0  0  0  0  0
    1.9095    2.6305    0.0000 C   0  0  0  0  0  0  0  0  0  0  0  0
    2.2195    1.6705    0.0000 N   0  0  0  0  0  0  0  0  0  0  0  0
    2.5859   -1.8754    0.0000 C   0  0  0  0  0  0  0  0  0  0  0  0
    2.1795   -2.7929    0.0000 C   0  0  0  0  0  0  0  0  0  0  0  0
  1  2  1  0  0  0  0
  2  3  2  0  0  0  0
  3  4  1  0  0  0  0
  4  5  2  0  0  0  0
  5  6  1  0  0  0  0
  6  7  1  0  0  0  0
  7  8  2  0  0  0  0
  7  9  1  0  0  0  0
  9 10  1  0  0  0  0
 10 11  1  0  0  0  0
 11 12  1  0  0  0  0
 12 13  2  0  0  0  0
 13 14  1  0  0  0  0
 14 10  2  0  0  0  0
  5 15  1  0  0  0  0
 15 16  2  0  0  0  0
 16  2  1  0  0  0  0
M  END
>  <EXTREG>  (ZINC00136014)
ZINC00136014

>  <LOGBIO>
2.5000

$$$$
ZINC00136382
  -MTS-   02131516462D 0   0.00000     0.00000     0

 13 13  0  0  1  0  0  0  0  0999 V2000
    2.7656   -2.3859    0.0000 C   0  0  0  0  0  0  0  0  0  0  0  0
    2.1770   -1.5775    0.0000 C   0  0  0  0  0  0  0  0  0  0  0  0
    1.3686   -2.1660    0.0000 C   0  0  0  0  0  0  0  0  0  0  0  0
    2.9855   -0.9889    0.0000 C   0  0  0  0  0  0  0  0  0  0  0  0
    1.5885   -0.7690    0.0000 N   0  0  0  0  0  0  0  0  0  0  0  0
    1.8985    0.1910    0.0000 C   0  0  0  0  0  0  0  0  0  0  0  0
    1.0885    0.7710    0.0000 C   0  0  2  0  0  0  0  0  0  0  0  0
    1.0885    1.7710    0.0000 C   0  0  0  0  0  0  0  0  0  0  0  0
    1.9545    2.2710    0.0000 O   0  0  0  0  0  0  0  0  0  0  0  0
    0.2785    0.1910    0.0000 O   0  0  0  0  0  0  0  0  0  0  0  0
    0.5885   -0.7690    0.0000 C   0  0  0  0  0  0  0  0  0  0  0  0
    0.0000   -1.5775    0.0000 O   0  0  0  0  0  0  0  0  0  0  0  0
    1.6222    1.0453    0.0000 H   0  0  0  0  0  0  0  0  0  0  0  0
  1  2  1  0  0  0  0
  2  3  1  0  0  0  0
  2  4  1  0  0  0  0
  2  5  1  0  0  0  0
  5  6  1  0  0  0  0
  6  7  1  0  0  0  0
  7 13  1  6  0  0  0
  7  8  1  1  0  0  0
  8  9  1  0  0  0  0
  7 10  1  0  0  0  0
 10 11  1  0  0  0  0
 11  5  1  0  0  0  0
 11 12  2  0  0  0  0
M  END
>  <EXTREG>  (ZINC00136382)
ZINC00136382

>  <LOGBIO>
2.5000

$$$$
ZINC00136457
  -MTS-   02131516462D 0   0.00000     0.00000     0

 22 24  0  0  0  0  0  0  0  0999 V2000
    1.8406   -3.7338    0.0000 C   0  0  0  0  0  0  0  0  0  0  0  0
    2.2443   -2.8189    0.0000 O   0  0  0  0  0  0  0  0  0  0  0  0
    3.2384   -2.7110    0.0000 C   0  0  0  0  0  0  0  0  0  0  0  0
    3.8318   -3.5202    0.0000 C   0  0  0  0  0  0  0  0  0  0  0  0
    4.8206   -3.4108    0.0000 C   0  0  0  0  0  0  0  0  0  0  0  0
    5.2251   -2.4963    0.0000 C   0  0  0  0  0  0  0  0  0  0  0  0
    6.2195   -2.3908    0.0000 Cl  0  0  0  0  0  0  0  0  0  0  0  0
    4.6408   -1.6911    0.0000 C   0  0  0  0  0  0  0  0  0  0  0  0
    3.6429   -1.7964    0.0000 C   0  0  0  0  0  0  0  0  0  0  0  0
    3.0540   -0.9883    0.0000 N   0  0  0  0  0  0  0  0  0  0  0  0
    3.4608   -0.0710    0.0000 C   0  0  0  0  0  0  0  0  0  0  0  0
    4.4501    0.0334    0.0000 O   0  0  0  0  0  0  0  0  0  0  0  0
    2.8723    0.7375    0.0000 C   0  0  0  0  0  0  0  0  0  0  0  0
    3.1823    1.6975    0.0000 O   0  0  0  0  0  0  0  0  0  0  0  0
    2.3723    2.2775    0.0000 C   0  0  0  0  0  0  0  0  0  0  0  0
    2.2727    3.2756    0.0000 C   0  0  0  0  0  0  0  0  0  0  0  0
    1.3607    3.6859    0.0000 C   0  0  0  0  0  0  0  0  0  0  0  0
    0.5478    3.0976    0.0000 C   0  0  0  0  0  0  0  0  0  0  0  0
    0.6509    2.1082    0.0000 C   0  0  0  0  0  0  0  0  0  0  0  0
    1.5623    1.6975    0.0000 C   0  0  0  0  0  0  0  0  0  0  0  0
    1.8723    0.7375    0.0000 C   0  0  0  0  0  0  0  0  0  0  0  0
    1.2838   -0.0710    0.0000 C   0  0  0  0  0  0  0  0  0  0  0  0
  1  2  1  0  0  0  0
  2  3  1  0  0  0  0
  3  4  2  0  0  0  0
  4  5  1  0  0  0  0
  5  6  2  0  0  0  0
  6  7  1  0  0  0  0
  6  8  1  0  0  0  0
  8  9  2  0  0  0  0
  9  3  1  0  0  0  0
  9 10  1  0  0  0  0
 10 11  1  0  0  0  0
 11 12  2  0  0  0  0
 11 13  1  0  0  0  0
 13 14  1  0  0  0  0
 14 15  1  0  0  0  0
 15 16  2  0  0  0  0
 16 17  1  0  0  0  0
 17 18  2  0  0  0  0
 18 19  1  0  0  0  0
 19 20  2  0  0  0  0
 20 15  1  0  0  0  0
 20 21  1  0  0  0  0
 21 13  2  0  0  0  0
 21 22  1  0  0  0  0
M  END
>  <EXTREG>  (ZINC00136457)
ZINC00136457

>  <LOGBIO>
2.5000

$$$$
ZINC00138432
  -MTS-   02131516462D 0   0.00000     0.00000     0

 20 21  0  0  1  0  0  0  0  0999 V2000
    5.2896   -2.5151    0.0000 O   0  0  0  0  0  0  0  0  0  0  0  0
    5.6964   -1.5978    0.0000 C   0  0  0  0  0  0  0  0  0  0  0  0
    6.6857   -1.4935    0.0000 O   0  0  0  0  0  0  0  0  0  0  0  0
    5.1079   -0.7893    0.0000 C   0  0  2  0  0  0  0  0  0  0  0  0
    5.4179    0.1707    0.0000 C   0  0  0  0  0  0  0  0  0  0  0  0
    4.6079    0.7507    0.0000 S   0  0  0  0  0  0  0  0  0  0  0  0
    3.7979    0.1707    0.0000 C   0  0  2  0  0  0  0  0  0  0  0  0
    4.1079   -0.7893    0.0000 N   0  0  0  0  0  0  0  0  0  0  0  0
    2.4683    0.6091    0.0000 C   0  0  0  0  0  0  0  0  0  0  0  0
    1.7190   -0.0584    0.0000 C   0  0  0  0  0  0  0  0  0  0  0  0
    0.7749    0.2551    0.0000 C   0  0  0  0  0  0  0  0  0  0  0  0
    0.5703    1.2339    0.0000 C   0  0  0  0  0  0  0  0  0  0  0  0
    1.3098    1.8993    0.0000 C   0  0  0  0  0  0  0  0  0  0  0  0
    2.2637    1.5879    0.0000 C   0  0  0  0  0  0  0  0  0  0  0  0
    3.0084    2.2553    0.0000 C   0  0  0  0  0  0  0  0  0  0  0  0
    3.6758    1.5105    0.0000 F   0  0  0  0  0  0  0  0  0  0  0  0
    2.3411    3.0000    0.0000 F   0  0  0  0  0  0  0  0  0  0  0  0
    3.7532    2.9226    0.0000 F   0  0  0  0  0  0  0  0  0  0  0  0
    3.7074    0.7638    0.0000 H   0  0  0  0  0  0  0  0  0  0  0  0
    5.7004   -0.6947    0.0000 H   0  0  0  0  0  0  0  0  0  0  0  0
  1  2  1  0  0  0  0
  2  3  2  0  0  0  0
  4  2  1  1  0  0  0
  4 20  1  6  0  0  0
  4  5  1  0  0  0  0
  5  6  1  0  0  0  0
  6  7  1  0  0  0  0
  7 19  1  1  0  0  0
  7  8  1  0  0  0  0
  8  4  1  0  0  0  0
  7  9  1  6  0  0  0
  9 10  2  0  0  0  0
 10 11  1  0  0  0  0
 11 12  2  0  0  0  0
 12 13  1  0  0  0  0
 13 14  2  0  0  0  0
 14  9  1  0  0  0  0
 14 15  1  0  0  0  0
 15 16  1  0  0  0  0
 15 17  1  0  0  0  0
 15 18  1  0  0  0  0
M  END
>  <EXTREG>  (ZINC00138432)
ZINC00138432

>  <LOGBIO>
2.5000

$$$$
ZINC00138720
  -MTS-   02131516462D 0   0.00000     0.00000     0

 23 25  0  0  0  0  0  0  0  0999 V2000
    3.4719   -3.5681    0.0000 C   0  0  0  0  0  0  0  0  0  0  0  0
    3.8755   -2.6532    0.0000 O   0  0  0  0  0  0  0  0  0  0  0  0
    3.2849   -1.8462    0.0000 C   0  0  0  0  0  0  0  0  0  0  0  0
    3.6890   -0.9277    0.0000 C   0  0  0  0  0  0  0  0  0  0  0  0
    3.0999   -0.1261    0.0000 C   0  0  0  0  0  0  0  0  0  0  0  0
    2.1057   -0.2330    0.0000 C   0  0  0  0  0  0  0  0  0  0  0  0
    1.7005   -1.1415    0.0000 C   0  0  0  0  0  0  0  0  0  0  0  0
    0.7060   -1.2460    0.0000 O   0  0  0  0  0  0  0  0  0  0  0  0
    2.2907   -1.9531    0.0000 C   0  0  0  0  0  0  0  0  0  0  0  0
    1.5171    0.5755    0.0000 C   0  0  0  0  0  0  0  0  0  0  0  0
    0.5083    0.5755    0.0000 N   0  0  0  0  0  0  0  0  0  0  0  0
    0.2053    1.5245    0.0000 O   0  0  0  0  0  0  0  0  0  0  0  0
    1.0062    2.1171    0.0000 C   0  0  0  0  0  0  0  0  0  0  0  0
    1.8244    1.5271    0.0000 C   0  0  0  0  0  0  0  0  0  0  0  0
    2.9647    1.9010    0.0000 C   0  0  0  0  0  0  0  0  0  0  0  0
    3.2747    2.8610    0.0000 C   0  0  0  0  0  0  0  0  0  0  0  0
    4.2709    2.8577    0.0000 S   0  0  0  0  0  0  0  0  0  0  0  0
    4.5887    1.9136    0.0000 C   0  0  0  0  0  0  0  0  0  0  0  0
    3.7758    1.3162    0.0000 N   0  0  0  0  0  0  0  0  0  0  0  0
    1.0000    3.1171    0.0000 C   0  0  0  0  0  0  0  0  0  0  0  0
    2.0000    3.1232    0.0000 F   0  0  0  0  0  0  0  0  0  0  0  0
    0.0000    3.1109    0.0000 F   0  0  0  0  0  0  0  0  0  0  0  0
    0.9938    4.1170    0.0000 F   0  0  0  0  0  0  0  0  0  0  0  0
  1  2  1  0  0  0  0
  2  3  1  0  0  0  0
  3  4  2  0  0  0  0
  4  5  1  0  0  0  0
  5  6  2  0  0  0  0
  6  7  1  0  0  0  0
  7  8  1  0  0  0  0
  7  9  2  0  0  0  0
  9  3  1  0  0  0  0
  6 10  1  0  0  0  0
 10 11  2  0  0  0  0
 11 12  1  0  0  0  0
 12 13  1  0  0  0  0
 13 14  2  0  0  0  0
 14 10  1  0  0  0  0
 14 15  1  0  0  0  0
 15 16  2  0  0  0  0
 16 17  1  0  0  0  0
 17 18  1  0  0  0  0
 18 19  2  0  0  0  0
 19 15  1  0  0  0  0
 13 20  1  0  0  0  0
 20 21  1  0  0  0  0
 20 22  1  0  0  0  0
 20 23  1  0  0  0  0
M  END
>  <EXTREG>  (ZINC00138720)
ZINC00138720

>  <LOGBIO>
2.5000

$$$$
ZINC00139166
  -MTS-   02131516462D 0   0.00000     0.00000     0

 16 17  0  0  0  0  0  0  0  0999 V2000
    5.1420   -1.1304    0.0000 Cl  0  0  0  0  0  0  0  0  0  0  0  0
    4.6433   -0.2636    0.0000 C   0  0  0  0  0  0  0  0  0  0  0  0
    5.1455    0.6051    0.0000 C   0  0  0  0  0  0  0  0  0  0  0  0
    4.6477    1.4664    0.0000 C   0  0  0  0  0  0  0  0  0  0  0  0
    3.6477    1.4689    0.0000 C   0  0  0  0  0  0  0  0  0  0  0  0
    3.1455    0.6101    0.0000 C   0  0  0  0  0  0  0  0  0  0  0  0
    2.1455    0.6151    0.0000 N   0  0  0  0  0  0  0  0  0  0  0  0
    1.5559    1.4337    0.0000 C   0  0  0  0  0  0  0  0  0  0  0  0
    0.6087    1.1249    0.0000 C   0  0  0  0  0  0  0  0  0  0  0  0
    0.5960    0.1287    0.0000 C   0  0  0  0  0  0  0  0  0  0  0  0
    1.5530   -0.1904    0.0000 C   0  0  0  0  0  0  0  0  0  0  0  0
    3.6433   -0.2611    0.0000 C   0  0  0  0  0  0  0  0  0  0  0  0
    3.1403   -1.1254    0.0000 C   0  0  0  0  0  0  0  0  0  0  0  0
    2.6373   -1.9897    0.0000 N   0  0  0  0  0  0  0  0  0  0  0  0
    6.1455    0.6051    0.0000 C   0  0  0  0  0  0  0  0  0  0  0  0
    7.1455    0.6051    0.0000 N   0  0  0  0  0  0  0  0  0  0  0  0
  1  2  1  0  0  0  0
  2  3  2  0  0  0  0
  3  4  1  0  0  0  0
  4  5  2  0  0  0  0
  5  6  1  0  0  0  0
  6  7  1  0  0  0  0
  7  8  1  0  0  0  0
  8  9  1  0  0  0  0
  9 10  1  0  0  0  0
 10 11  1  0  0  0  0
 11  7  1  0  0  0  0
  6 12  2  0  0  0  0
 12  2  1  0  0  0  0
 12 13  1  0  0  0  0
 13 14  3  0  0  0  0
  3 15  1  0  0  0  0
 15 16  3  0  0  0  0
M  END
>  <EXTREG>  (ZINC00139166)
ZINC00139166

>  <LOGBIO>
2.5000

$$$$
ZINC00140076
  -MTS-   02131516462D 0   0.00000     0.00000     0

 11 11  0  0  0  0  0  0  0  0999 V2000
    3.4706   -0.8275    0.0000 C   0  0  0  0  0  0  0  0  0  0  0  0
    2.8821   -0.0190    0.0000 N   0  0  0  0  0  0  0  0  0  0  0  0
    3.1921    0.9410    0.0000 C   0  0  0  0  0  0  0  0  0  0  0  0
    4.1418    1.2542    0.0000 S   0  0  0  0  0  0  0  0  0  0  0  0
    2.3821    1.5210    0.0000 N   0  0  0  0  0  0  0  0  0  0  0  0
    1.5721    0.9410    0.0000 N   0  0  0  0  0  0  0  0  0  0  0  0
    1.8821   -0.0190    0.0000 C   0  0  0  0  0  0  0  0  0  0  0  0
    1.2936   -0.8275    0.0000 C   0  0  0  0  0  0  0  0  0  0  0  0
    2.1021   -1.4160    0.0000 C   0  0  0  0  0  0  0  0  0  0  0  0
    0.4851   -0.2389    0.0000 C   0  0  0  0  0  0  0  0  0  0  0  0
    0.7051   -1.6359    0.0000 C   0  0  0  0  0  0  0  0  0  0  0  0
  1  2  1  0  0  0  0
  2  3  1  0  0  0  0
  3  4  2  0  0  0  0
  3  5  1  0  0  0  0
  5  6  1  0  0  0  0
  6  7  2  0  0  0  0
  7  2  1  0  0  0  0
  7  8  1  0  0  0  0
  8  9  1  0  0  0  0
  8 10  1  0  0  0  0
  8 11  1  0  0  0  0
M  END
>  <EXTREG>  (ZINC00140076)
ZINC00140076

>  <LOGBIO>
2.5000

$$$$
ZINC00140370
  -MTS-   02131516462D 0   0.00000     0.00000     0

 19 20  0  0  0  0  0  0  0  0999 V2000
    7.5768   -0.1199    0.0000 N   0  0  0  0  0  0  0  0  0  0  0  0
    6.5789   -0.2252    0.0000 C   0  0  0  0  0  0  0  0  0  0  0  0
    6.1756   -1.1346    0.0000 O   0  0  0  0  0  0  0  0  0  0  0  0
    5.8726    0.7450    0.0000 C   0  0  0  0  0  0  0  0  0  0  0  0
    6.1826    1.7050    0.0000 C   0  0  0  0  0  0  0  0  0  0  0  0
    7.1324    2.0181    0.0000 Cl  0  0  0  0  0  0  0  0  0  0  0  0
    5.3726    2.2850    0.0000 N   0  0  0  0  0  0  0  0  0  0  0  0
    4.5626    1.7050    0.0000 S   0  0  0  0  0  0  0  0  0  0  0  0
    4.8726    0.7450    0.0000 C   0  0  0  0  0  0  0  0  0  0  0  0
    4.1664   -0.2252    0.0000 S   0  0  0  0  0  0  0  0  0  0  0  0
    4.9749   -0.8137    0.0000 O   0  0  0  0  0  0  0  0  0  0  0  0
    3.3579    0.3633    0.0000 O   0  0  0  0  0  0  0  0  0  0  0  0
    3.5779   -1.0337    0.0000 C   0  0  0  0  0  0  0  0  0  0  0  0
    2.5835   -0.9283    0.0000 C   0  0  0  0  0  0  0  0  0  0  0  0
    2.1753   -0.0116    0.0000 C   0  0  0  0  0  0  0  0  0  0  0  0
    1.1858    0.0913    0.0000 C   0  0  0  0  0  0  0  0  0  0  0  0
    0.5965   -0.7166    0.0000 C   0  0  0  0  0  0  0  0  0  0  0  0
    0.9966   -1.6274    0.0000 C   0  0  0  0  0  0  0  0  0  0  0  0
    1.9942   -1.7362    0.0000 C   0  0  0  0  0  0  0  0  0  0  0  0
  1  2  1  0  0  0  0
  2  3  2  0  0  0  0
  2  4  1  0  0  0  0
  4  5  1  0  0  0  0
  5  6  1  0  0  0  0
  5  7  2  0  0  0  0
  7  8  1  0  0  0  0
  8  9  1  0  0  0  0
  9  4  2  0  0  0  0
  9 10  1  0  0  0  0
 10 11  2  0  0  0  0
 10 12  2  0  0  0  0
 10 13  1  0  0  0  0
 13 14  1  0  0  0  0
 14 15  2  0  0  0  0
 15 16  1  0  0  0  0
 16 17  2  0  0  0  0
 17 18  1  0  0  0  0
 18 19  2  0  0  0  0
 19 14  1  0  0  0  0
M  END
>  <EXTREG>  (ZINC00140370)
ZINC00140370

>  <LOGBIO>
2.5000

$$$$
ZINC00140739
  -MTS-   02131516462D 0   0.00000     0.00000     0

 13 14  0  0  1  0  0  0  0  0999 V2000
    3.1863    1.7509    0.0000 O   0  0  0  0  0  0  0  0  0  0  0  0
    2.3208    1.2501    0.0000 C   0  0  0  0  0  0  0  0  0  0  0  0
    1.4508    1.7501    0.0000 C   0  0  0  0  0  0  0  0  0  0  0  0
    0.5908    1.2501    0.0000 C   0  0  0  0  0  0  0  0  0  0  0  0
    0.5908    0.2501    0.0000 N   0  0  0  0  0  0  0  0  0  0  0  0
    1.4508   -0.2499    0.0000 C   0  0  2  0  0  0  0  0  0  0  0  0
    1.4536   -1.2512    0.0000 C   0  0  0  0  0  0  0  0  0  0  0  0
    2.3201   -1.7503    0.0000 C   0  0  0  0  0  0  0  0  0  0  0  0
    3.1876   -1.2460    0.0000 C   0  0  0  0  0  0  0  0  0  0  0  0
    3.1836   -0.2512    0.0000 C   0  0  0  0  0  0  0  0  0  0  0  0
    2.3208    0.2501    0.0000 C   0  0  1  0  0  0  0  0  0  0  0  0
    2.8408    0.5494    0.0000 H   0  0  0  0  0  0  0  0  0  0  0  0
    0.9311   -0.5499    0.0000 H   0  0  0  0  0  0  0  0  0  0  0  0
  1  2  2  0  0  0  0
  2  3  1  0  0  0  0
  3  4  1  0  0  0  0
  4  5  1  0  0  0  0
  6  5  1  1  0  0  0
  6 13  1  6  0  0  0
  6  7  1  0  0  0  0
  7  8  1  0  0  0  0
  8  9  1  0  0  0  0
  9 10  1  0  0  0  0
 10 11  1  0  0  0  0
 11 12  1  1  0  0  0
 11  2  1  6  0  0  0
 11  6  1  0  0  0  0
M  END
>  <EXTREG>  (ZINC00140739)
ZINC00140739

>  <LOGBIO>
2.5000

$$$$
ZINC00140985
  -MTS-   02131516462D 0   0.00000     0.00000     0

 16 17  0  0  0  0  0  0  0  0999 V2000
    0.9481   -2.5963    0.0000 C   0  0  0  0  0  0  0  0  0  0  0  0
    1.9481   -2.5968    0.0000 O   0  0  0  0  0  0  0  0  0  0  0  0
    2.4485   -1.7310    0.0000 C   0  0  0  0  0  0  0  0  0  0  0  0
    3.4520   -1.7306    0.0000 N   0  0  0  0  0  0  0  0  0  0  0  0
    3.9480   -0.8683    0.0000 C   0  0  0  0  0  0  0  0  0  0  0  0
    3.4494   -0.0015    0.0000 N   0  0  0  0  0  0  0  0  0  0  0  0
    2.4546    0.0030    0.0000 C   0  0  0  0  0  0  0  0  0  0  0  0
    1.9498   -0.8642    0.0000 N   0  0  0  0  0  0  0  0  0  0  0  0
    1.9581    0.8710    0.0000 N   0  0  0  0  0  0  0  0  0  0  0  0
    2.4624    1.7385    0.0000 C   0  0  0  0  0  0  0  0  0  0  0  0
    1.9667    2.6010    0.0000 C   0  0  0  0  0  0  0  0  0  0  0  0
    0.9667    2.6060    0.0000 C   0  0  0  0  0  0  0  0  0  0  0  0
    0.4624    1.7485    0.0000 C   0  0  0  0  0  0  0  0  0  0  0  0
    0.9581    0.8760    0.0000 C   0  0  0  0  0  0  0  0  0  0  0  0
    4.9480   -0.8683    0.0000 C   0  0  0  0  0  0  0  0  0  0  0  0
    5.9480   -0.8683    0.0000 N   0  0  0  0  0  0  0  0  0  0  0  0
  1  2  1  0  0  0  0
  2  3  1  0  0  0  0
  3  4  2  0  0  0  0
  4  5  1  0  0  0  0
  5  6  2  0  0  0  0
  6  7  1  0  0  0  0
  7  8  2  0  0  0  0
  8  3  1  0  0  0  0
  7  9  1  0  0  0  0
  9 10  1  0  0  0  0
 10 11  1  0  0  0  0
 11 12  1  0  0  0  0
 12 13  1  0  0  0  0
 13 14  1  0  0  0  0
 14  9  1  0  0  0  0
  5 15  1  0  0  0  0
 15 16  3  0  0  0  0
M  END
>  <EXTREG>  (ZINC00140985)
ZINC00140985

>  <LOGBIO>
2.5000

$$$$
ZINC00141028
  -MTS-   02131516462D 0   0.00000     0.00000     0

 21 24  0  0  0  0  0  0  0  0999 V2000
    3.1156    1.7547    0.0000 C   0  0  0  0  0  0  0  0  0  0  0  0
    2.2501    1.2538    0.0000 C   0  0  0  0  0  0  0  0  0  0  0  0
    1.3801    1.7538    0.0000 C   0  0  0  0  0  0  0  0  0  0  0  0
    0.5201    1.2538    0.0000 C   0  0  0  0  0  0  0  0  0  0  0  0
    0.5201    0.2538    0.0000 C   0  0  0  0  0  0  0  0  0  0  0  0
    1.3801   -0.2462    0.0000 C   0  0  0  0  0  0  0  0  0  0  0  0
    2.2501    0.2538    0.0000 C   0  0  0  0  0  0  0  0  0  0  0  0
    3.1156   -0.2470    0.0000 N   0  0  0  0  0  0  0  0  0  0  0  0
    3.1156   -1.2505    0.0000 C   0  0  0  0  0  0  0  0  0  0  0  0
    3.9776   -1.7470    0.0000 O   0  0  0  0  0  0  0  0  0  0  0  0
    4.8446   -1.2487    0.0000 C   0  0  0  0  0  0  0  0  0  0  0  0
    5.7117   -1.7538    0.0000 C   0  0  0  0  0  0  0  0  0  0  0  0
    6.5787   -1.2556    0.0000 C   0  0  0  0  0  0  0  0  0  0  0  0
    6.5787   -0.2521    0.0000 C   0  0  0  0  0  0  0  0  0  0  0  0
    7.4466    0.2514    0.0000 C   0  0  0  0  0  0  0  0  0  0  0  0
    7.4425    1.2514    0.0000 C   0  0  0  0  0  0  0  0  0  0  0  0
    6.5705    1.7479    0.0000 C   0  0  0  0  0  0  0  0  0  0  0  0
    5.7126    1.2444    0.0000 C   0  0  0  0  0  0  0  0  0  0  0  0
    5.7166    0.2444    0.0000 C   0  0  0  0  0  0  0  0  0  0  0  0
    4.8496   -0.2539    0.0000 C   0  0  0  0  0  0  0  0  0  0  0  0
    3.9826    0.2513    0.0000 C   0  0  0  0  0  0  0  0  0  0  0  0
  1  2  1  0  0  0  0
  2  3  2  0  0  0  0
  3  4  1  0  0  0  0
  4  5  2  0  0  0  0
  5  6  1  0  0  0  0
  6  7  2  0  0  0  0
  7  2  1  0  0  0  0
  7  8  1  0  0  0  0
  8  9  1  0  0  0  0
  9 10  1  0  0  0  0
 10 11  1  0  0  0  0
 11 12  1  0  0  0  0
 12 13  2  0  0  0  0
 13 14  1  0  0  0  0
 14 15  1  0  0  0  0
 15 16  2  0  0  0  0
 16 17  1  0  0  0  0
 17 18  2  0  0  0  0
 18 19  1  0  0  0  0
 19 14  2  0  0  0  0
 19 20  1  0  0  0  0
 20 11  2  0  0  0  0
 20 21  1  0  0  0  0
 21  8  1  0  0  0  0
M  END
>  <EXTREG>  (ZINC00141028)
ZINC00141028

>  <LOGBIO>
2.5000

$$$$
ZINC00141884
  -MTS-   02131516462D 0   0.00000     0.00000     0

 17 18  0  0  0  0  0  0  0  0999 V2000
    5.2877   -2.1648    0.0000 C   0  0  0  0  0  0  0  0  0  0  0  0
    5.6945   -1.2475    0.0000 C   0  0  0  0  0  0  0  0  0  0  0  0
    6.6838   -1.1432    0.0000 O   0  0  0  0  0  0  0  0  0  0  0  0
    5.1060   -0.4390    0.0000 C   0  0  0  0  0  0  0  0  0  0  0  0
    5.4160    0.5210    0.0000 N   0  0  0  0  0  0  0  0  0  0  0  0
    4.6060    1.1010    0.0000 N   0  0  0  0  0  0  0  0  0  0  0  0
    3.7960    0.5210    0.0000 N   0  0  0  0  0  0  0  0  0  0  0  0
    4.1060   -0.4390    0.0000 C   0  0  0  0  0  0  0  0  0  0  0  0
    3.5175   -1.2475    0.0000 C   0  0  0  0  0  0  0  0  0  0  0  0
    2.8463    0.8341    0.0000 C   0  0  0  0  0  0  0  0  0  0  0  0
    2.6410    1.8163    0.0000 C   0  0  0  0  0  0  0  0  0  0  0  0
    1.6956    2.1259    0.0000 C   0  0  0  0  0  0  0  0  0  0  0  0
    0.9489    1.4608    0.0000 C   0  0  0  0  0  0  0  0  0  0  0  0
    0.0000    1.7763    0.0000 Cl  0  0  0  0  0  0  0  0  0  0  0  0
    1.1476    0.4860    0.0000 C   0  0  0  0  0  0  0  0  0  0  0  0
    0.3992   -0.1772    0.0000 Cl  0  0  0  0  0  0  0  0  0  0  0  0
    2.0996    0.1690    0.0000 C   0  0  0  0  0  0  0  0  0  0  0  0
  1  2  1  0  0  0  0
  2  3  2  0  0  0  0
  2  4  1  0  0  0  0
  4  5  1  0  0  0  0
  5  6  2  0  0  0  0
  6  7  1  0  0  0  0
  7  8  1  0  0  0  0
  8  4  2  0  0  0  0
  8  9  1  0  0  0  0
  7 10  1  0  0  0  0
 10 11  2  0  0  0  0
 11 12  1  0  0  0  0
 12 13  2  0  0  0  0
 13 14  1  0  0  0  0
 13 15  1  0  0  0  0
 15 16  1  0  0  0  0
 15 17  2  0  0  0  0
 17 10  1  0  0  0  0
M  END
>  <EXTREG>  (ZINC00141884)
ZINC00141884

>  <LOGBIO>
2.5000

$$$$
ZINC00142132
  -MTS-   02131516462D 0   0.00000     0.00000     0

 16 17  0  0  1  0  0  0  0  0999 V2000
    5.7553   -2.8093    0.0000 Br  0  0  0  0  0  0  0  0  0  0  0  0
    5.1668   -2.0008    0.0000 C   0  0  0  0  0  0  0  0  0  0  0  0
    5.4768   -1.0408    0.0000 O   0  0  0  0  0  0  0  0  0  0  0  0
    4.6668   -0.4608    0.0000 C   0  0  0  0  0  0  0  0  0  0  0  0
    3.8568   -1.0408    0.0000 C   0  0  0  0  0  0  0  0  0  0  0  0
    4.1668   -2.0008    0.0000 C   0  0  0  0  0  0  0  0  0  0  0  0
    4.6668    0.5392    0.0000 C   0  0  0  0  0  0  0  0  0  0  0  0
    5.5355    1.0414    0.0000 O   0  0  0  0  0  0  0  0  0  0  0  0
    3.8055    1.0370    0.0000 N   0  0  0  0  0  0  0  0  0  0  0  0
    2.9368    0.5349    0.0000 C   0  0  0  0  0  0  0  0  0  0  0  0
    2.0705    1.0344    0.0000 C   0  0  1  0  0  0  0  0  0  0  0  0
    1.9636    2.0375    0.0000 C   0  0  0  0  0  0  0  0  0  0  0  0
    0.9878    2.2383    0.0000 C   0  0  0  0  0  0  0  0  0  0  0  0
    0.4834    1.3792    0.0000 C   0  0  0  0  0  0  0  0  0  0  0  0
    1.1568    0.6280    0.0000 O   0  0  0  0  0  0  0  0  0  0  0  0
    2.5734    1.3617    0.0000 H   0  0  0  0  0  0  0  0  0  0  0  0
  1  2  1  0  0  0  0
  2  3  1  0  0  0  0
  3  4  1  0  0  0  0
  4  5  2  0  0  0  0
  5  6  1  0  0  0  0
  6  2  2  0  0  0  0
  4  7  1  0  0  0  0
  7  8  2  0  0  0  0
  7  9  1  0  0  0  0
  9 10  1  0  0  0  0
 11 10  1  6  0  0  0
 11 16  1  1  0  0  0
 11 12  1  0  0  0  0
 12 13  1  0  0  0  0
 13 14  1  0  0  0  0
 14 15  1  0  0  0  0
 15 11  1  0  0  0  0
M  END
>  <EXTREG>  (ZINC00142132)
ZINC00142132

>  <LOGBIO>
2.5000

$$$$
ZINC00142578
  -MTS-   02131516462D 0   0.00000     0.00000     0

 18 19  0  0  0  0  0  0  0  0999 V2000
    8.3127    2.4964    0.0000 Cl  0  0  0  0  0  0  0  0  0  0  0  0
    7.4471    1.9956    0.0000 C   0  0  0  0  0  0  0  0  0  0  0  0
    6.5771    2.4956    0.0000 C   0  0  0  0  0  0  0  0  0  0  0  0
    5.7171    1.9956    0.0000 C   0  0  0  0  0  0  0  0  0  0  0  0
    5.7171    0.9956    0.0000 C   0  0  0  0  0  0  0  0  0  0  0  0
    4.8503    0.4969    0.0000 O   0  0  0  0  0  0  0  0  0  0  0  0
    4.8488   -0.5066    0.0000 C   0  0  0  0  0  0  0  0  0  0  0  0
    3.9860   -1.0017    0.0000 C   0  0  0  0  0  0  0  0  0  0  0  0
    3.9845   -2.0052    0.0000 O   0  0  0  0  0  0  0  0  0  0  0  0
    3.1210   -0.5000    0.0000 O   0  0  0  0  0  0  0  0  0  0  0  0
    2.2540   -0.9982    0.0000 C   0  0  0  0  0  0  0  0  0  0  0  0
    1.3855   -0.4956    0.0000 C   0  0  0  0  0  0  0  0  0  0  0  0
    0.5240   -0.9930    0.0000 C   0  0  0  0  0  0  0  0  0  0  0  0
    0.5210   -1.9930    0.0000 C   0  0  0  0  0  0  0  0  0  0  0  0
    1.3795   -2.4956    0.0000 C   0  0  0  0  0  0  0  0  0  0  0  0
    2.2510   -1.9982    0.0000 C   0  0  0  0  0  0  0  0  0  0  0  0
    6.5771    0.4956    0.0000 C   0  0  0  0  0  0  0  0  0  0  0  0
    7.4471    0.9956    0.0000 C   0  0  0  0  0  0  0  0  0  0  0  0
  1  2  1  0  0  0  0
  2  3  2  0  0  0  0
  3  4  1  0  0  0  0
  4  5  2  0  0  0  0
  5  6  1  0  0  0  0
  6  7  1  0  0  0  0
  7  8  1  0  0  0  0
  8  9  2  0  0  0  0
  8 10  1  0  0  0  0
 10 11  1  0  0  0  0
 11 12  2  0  0  0  0
 12 13  1  0  0  0  0
 13 14  2  0  0  0  0
 14 15  1  0  0  0  0
 15 16  2  0  0  0  0
 16 11  1  0  0  0  0
  5 17  1  0  0  0  0
 17 18  2  0  0  0  0
 18  2  1  0  0  0  0
M  END
>  <EXTREG>  (ZINC00142578)
ZINC00142578

>  <LOGBIO>
2.5000

$$$$
ZINC00144719
  -MTS-   02131516462D 0   0.00000     0.00000     0

 18 19  0  0  1  0  0  0  0  0999 V2000
    0.6000   -2.0117    0.0000 C   0  0  0  0  0  0  0  0  0  0  0  0
    1.6034   -2.0071    0.0000 C   0  0  1  0  0  0  0  0  0  0  0  0
    2.0999   -1.1391    0.0000 N   0  0  0  0  0  0  0  0  0  0  0  0
    3.1034   -1.1341    0.0000 C   0  0  0  0  0  0  0  0  0  0  0  0
    3.5955   -0.2696    0.0000 N   0  0  0  0  0  0  0  0  0  0  0  0
    3.0955    0.5949    0.0000 C   0  0  0  0  0  0  0  0  0  0  0  0
    3.4055    1.5549    0.0000 S   0  0  0  0  0  0  0  0  0  0  0  0
    2.5955    2.1349    0.0000 C   0  0  0  0  0  0  0  0  0  0  0  0
    2.5955    3.1349    0.0000 C   0  0  0  0  0  0  0  0  0  0  0  0
    1.7855    1.5549    0.0000 C   0  0  0  0  0  0  0  0  0  0  0  0
    0.8358    1.8681    0.0000 C   0  0  0  0  0  0  0  0  0  0  0  0
    2.0955    0.5949    0.0000 C   0  0  0  0  0  0  0  0  0  0  0  0
    1.5973   -0.2746    0.0000 C   0  0  0  0  0  0  0  0  0  0  0  0
    0.5973   -0.2778    0.0000 O   0  0  0  0  0  0  0  0  0  0  0  0
    2.1038   -2.8669    0.0000 C   0  0  0  0  0  0  0  0  0  0  0  0
    3.1073   -2.8623    0.0000 C   0  0  0  0  0  0  0  0  0  0  0  0
    1.6073   -3.7349    0.0000 O   0  0  0  0  0  0  0  0  0  0  0  0
    1.3012   -1.4888    0.0000 H   0  0  0  0  0  0  0  0  0  0  0  0
  2  1  1  1  0  0  0
  2 18  1  6  0  0  0
  2  3  1  0  0  0  0
  3  4  1  0  0  0  0
  4  5  2  0  0  0  0
  5  6  1  0  0  0  0
  6  7  1  0  0  0  0
  7  8  1  0  0  0  0
  8  9  1  0  0  0  0
  8 10  2  0  0  0  0
 10 11  1  0  0  0  0
 10 12  1  0  0  0  0
 12  6  2  0  0  0  0
 12 13  1  0  0  0  0
 13  3  1  0  0  0  0
 13 14  2  0  0  0  0
  2 15  1  0  0  0  0
 15 16  1  0  0  0  0
 15 17  2  0  0  0  0
M  END
>  <EXTREG>  (ZINC00144719)
ZINC00144719

>  <LOGBIO>
2.5000

$$$$
ZINC00145440
  -MTS-   02131516462D 0   0.00000     0.00000     0

 15 16  0  0  0  0  0  0  0  0999 V2000
    4.3558   -2.7652    0.0000 F   0  0  0  0  0  0  0  0  0  0  0  0
    3.7653   -1.9582    0.0000 C   0  0  0  0  0  0  0  0  0  0  0  0
    4.1694   -1.0397    0.0000 C   0  0  0  0  0  0  0  0  0  0  0  0
    3.5803   -0.2381    0.0000 C   0  0  0  0  0  0  0  0  0  0  0  0
    2.5860   -0.3450    0.0000 C   0  0  0  0  0  0  0  0  0  0  0  0
    1.8798    0.6252    0.0000 N   0  0  0  0  0  0  0  0  0  0  0  0
    2.1898    1.5852    0.0000 C   0  0  0  0  0  0  0  0  0  0  0  0
    1.3798    2.1652    0.0000 C   0  0  0  0  0  0  0  0  0  0  0  0
    0.5698    1.5852    0.0000 C   0  0  0  0  0  0  0  0  0  0  0  0
    0.8798    0.6252    0.0000 C   0  0  0  0  0  0  0  0  0  0  0  0
    2.1809   -1.2536    0.0000 C   0  0  0  0  0  0  0  0  0  0  0  0
    2.7710   -2.0651    0.0000 C   0  0  0  0  0  0  0  0  0  0  0  0
    1.1863   -1.3580    0.0000 N   0  3  0  0  0  0  0  0  0  0  0  0
    0.7776   -2.2744    0.0000 O   0  5  0  0  0  0  0  0  0  0  0  0
    0.8335   -0.8727    0.0000 O   0  0  0  0  0  0  0  0  0  0  0  0
  1  2  1  0  0  0  0
  2  3  2  0  0  0  0
  3  4  1  0  0  0  0
  4  5  2  0  0  0  0
  5  6  1  0  0  0  0
  6  7  1  0  0  0  0
  7  8  2  0  0  0  0
  8  9  1  0  0  0  0
  9 10  2  0  0  0  0
 10  6  1  0  0  0  0
  5 11  1  0  0  0  0
 11 12  2  0  0  0  0
 12  2  1  0  0  0  0
 11 13  1  0  0  0  0
 13 14  1  0  0  0  0
 13 15  2  0  0  0  0
M  CHG  2  13   1  14  -1
M  END
>  <EXTREG>  (ZINC00145440)
ZINC00145440

>  <LOGBIO>
2.5000

$$$$
ZINC00146629
  -MTS-   02131516462D 0   0.00000     0.00000     0

 19 21  0  0  0  0  0  0  0  0999 V2000
    6.5893    0.5691    0.0000 C   0  0  0  0  0  0  0  0  0  0  0  0
    5.7193    1.0691    0.0000 C   0  0  0  0  0  0  0  0  0  0  0  0
    4.8593    0.5691    0.0000 N   0  0  0  0  0  0  0  0  0  0  0  0
    4.8593   -0.4309    0.0000 C   0  0  0  0  0  0  0  0  0  0  0  0
    5.7193   -0.9309    0.0000 C   0  0  0  0  0  0  0  0  0  0  0  0
    6.5893   -0.4309    0.0000 O   0  0  0  0  0  0  0  0  0  0  0  0
    3.9925    1.0678    0.0000 C   0  0  0  0  0  0  0  0  0  0  0  0
    3.9900    2.0712    0.0000 S   0  0  0  0  0  0  0  0  0  0  0  0
    3.1267    2.5656    0.0000 C   0  0  0  0  0  0  0  0  0  0  0  0
    2.2610    2.0651    0.0000 N   0  0  0  0  0  0  0  0  0  0  0  0
    2.2585    1.0703    0.0000 C   0  0  0  0  0  0  0  0  0  0  0  0
    1.3915    0.5720    0.0000 C   0  0  0  0  0  0  0  0  0  0  0  0
    1.3895   -0.4280    0.0000 C   0  0  0  0  0  0  0  0  0  0  0  0
    0.5200   -0.9288    0.0000 C   0  0  0  0  0  0  0  0  0  0  0  0
    0.5201   -1.9236    0.0000 C   0  0  0  0  0  0  0  0  0  0  0  0
    1.3846   -2.4262    0.0000 C   0  0  0  0  0  0  0  0  0  0  0  0
    2.2491   -1.9340    0.0000 C   0  0  0  0  0  0  0  0  0  0  0  0
    2.2540   -0.9305    0.0000 C   0  0  0  0  0  0  0  0  0  0  0  0
    3.1268    0.5673    0.0000 N   0  0  0  0  0  0  0  0  0  0  0  0
  1  2  1  0  0  0  0
  2  3  1  0  0  0  0
  3  4  1  0  0  0  0
  4  5  1  0  0  0  0
  5  6  1  0  0  0  0
  6  1  1  0  0  0  0
  3  7  1  0  0  0  0
  7  8  1  0  0  0  0
  8  9  1  0  0  0  0
  9 10  1  0  0  0  0
 10 11  2  0  0  0  0
 11 12  1  0  0  0  0
 12 13  1  0  0  0  0
 13 14  2  0  0  0  0
 14 15  1  0  0  0  0
 15 16  2  0  0  0  0
 16 17  1  0  0  0  0
 17 18  2  0  0  0  0
 18 13  1  0  0  0  0
 11 19  1  0  0  0  0
 19  7  2  0  0  0  0
M  END
>  <EXTREG>  (ZINC00146629)
ZINC00146629

>  <LOGBIO>
2.5000

$$$$
ZINC00147257
  -MTS-   02131516462D 0   0.00000     0.00000     0

 21 23  0  0  0  0  0  0  0  0999 V2000
    3.4258   -2.8106    0.0000 C   0  0  0  0  0  0  0  0  0  0  0  0
    3.9224   -1.9426    0.0000 C   0  0  0  0  0  0  0  0  0  0  0  0
    4.9258   -1.9376    0.0000 C   0  0  0  0  0  0  0  0  0  0  0  0
    5.4180   -1.0731    0.0000 C   0  0  0  0  0  0  0  0  0  0  0  0
    6.4180   -1.0697    0.0000 C   0  0  0  0  0  0  0  0  0  0  0  0
    4.9179   -0.2086    0.0000 N   0  0  0  0  0  0  0  0  0  0  0  0
    5.2279    0.7514    0.0000 N   0  0  0  0  0  0  0  0  0  0  0  0
    4.4179    1.3314    0.0000 C   0  0  0  0  0  0  0  0  0  0  0  0
    3.6079    0.7514    0.0000 C   0  0  0  0  0  0  0  0  0  0  0  0
    2.4683    1.1272    0.0000 C   0  0  0  0  0  0  0  0  0  0  0  0
    1.7190    0.4598    0.0000 C   0  0  0  0  0  0  0  0  0  0  0  0
    0.7749    0.7732    0.0000 C   0  0  0  0  0  0  0  0  0  0  0  0
    0.5703    1.7521    0.0000 C   0  0  0  0  0  0  0  0  0  0  0  0
    1.3098    2.4175    0.0000 C   0  0  0  0  0  0  0  0  0  0  0  0
    2.2637    2.1061    0.0000 C   0  0  0  0  0  0  0  0  0  0  0  0
    3.9179   -0.2086    0.0000 C   0  0  0  0  0  0  0  0  0  0  0  0
    3.4197   -1.0781    0.0000 N   0  0  0  0  0  0  0  0  0  0  0  0
    4.4179    2.3314    0.0000 C   0  0  0  0  0  0  0  0  0  0  0  0
    3.4179    2.3314    0.0000 F   0  0  0  0  0  0  0  0  0  0  0  0
    5.4179    2.3314    0.0000 F   0  0  0  0  0  0  0  0  0  0  0  0
    4.4179    3.3314    0.0000 F   0  0  0  0  0  0  0  0  0  0  0  0
  1  2  1  0  0  0  0
  2  3  1  0  0  0  0
  3  4  2  0  0  0  0
  4  5  1  0  0  0  0
  4  6  1  0  0  0  0
  6  7  1  0  0  0  0
  7  8  2  0  0  0  0
  8  9  1  0  0  0  0
  9 10  1  0  0  0  0
 10 11  2  0  0  0  0
 11 12  1  0  0  0  0
 12 13  2  0  0  0  0
 13 14  1  0  0  0  0
 14 15  2  0  0  0  0
 15 10  1  0  0  0  0
  9 16  2  0  0  0  0
 16  6  1  0  0  0  0
 16 17  1  0  0  0  0
 17  2  2  0  0  0  0
  8 18  1  0  0  0  0
 18 19  1  0  0  0  0
 18 20  1  0  0  0  0
 18 21  1  0  0  0  0
M  END
>  <EXTREG>  (ZINC00147257)
ZINC00147257

>  <LOGBIO>
2.5000

$$$$
ZINC00149285
  -MTS-   02131516462D 0   0.00000     0.00000     0

 16 18  0  0  0  0  0  0  0  0999 V2000
    0.5483   -1.6882    0.0000 C   0  0  0  0  0  0  0  0  0  0  0  0
    1.4623   -2.0941    0.0000 S   0  0  0  0  0  0  0  0  0  0  0  0
    2.2707   -1.5056    0.0000 C   0  0  0  0  0  0  0  0  0  0  0  0
    3.2307   -1.8156    0.0000 S   0  0  0  0  0  0  0  0  0  0  0  0
    3.8107   -1.0056    0.0000 C   0  0  0  0  0  0  0  0  0  0  0  0
    4.8107   -1.0056    0.0000 C   0  0  0  0  0  0  0  0  0  0  0  0
    5.8107   -1.0056    0.0000 N   0  0  0  0  0  0  0  0  0  0  0  0
    3.2307   -0.1956    0.0000 C   0  0  0  0  0  0  0  0  0  0  0  0
    3.4335    0.7836    0.0000 C   0  0  0  0  0  0  0  0  0  0  0  0
    2.6895    1.4518    0.0000 C   0  0  0  0  0  0  0  0  0  0  0  0
    1.7362    1.1387    0.0000 C   0  0  0  0  0  0  0  0  0  0  0  0
    0.8600    1.6403    0.0000 C   0  0  0  0  0  0  0  0  0  0  0  0
    0.1271    0.9655    0.0000 O   0  0  0  0  0  0  0  0  0  0  0  0
    0.5299    0.0543    0.0000 N   0  0  0  0  0  0  0  0  0  0  0  0
    1.5335    0.1648    0.0000 C   0  0  0  0  0  0  0  0  0  0  0  0
    2.2707   -0.5056    0.0000 C   0  0  0  0  0  0  0  0  0  0  0  0
  1  2  1  0  0  0  0
  2  3  1  0  0  0  0
  3  4  1  0  0  0  0
  4  5  1  0  0  0  0
  5  6  1  0  0  0  0
  6  7  3  0  0  0  0
  5  8  2  0  0  0  0
  8  9  1  0  0  0  0
  9 10  1  0  0  0  0
 10 11  1  0  0  0  0
 11 12  2  0  0  0  0
 12 13  1  0  0  0  0
 13 14  1  0  0  0  0
 14 15  2  0  0  0  0
 15 11  1  0  0  0  0
 15 16  1  0  0  0  0
 16  3  2  0  0  0  0
 16  8  1  0  0  0  0
M  END
>  <EXTREG>  (ZINC00149285)
ZINC00149285

>  <LOGBIO>
2.5000

$$$$
ZINC00149611
  -MTS-   02131516462D 0   0.00000     0.00000     0

 19 21  0  0  0  0  0  0  0  0999 V2000
    5.1844    2.6699    0.0000 C   0  0  0  0  0  0  0  0  0  0  0  0
    4.2066    2.4602    0.0000 S   0  0  0  0  0  0  0  0  0  0  0  0
    3.8993    1.5086    0.0000 C   0  0  0  0  0  0  0  0  0  0  0  0
    2.9407    1.1942    0.0000 S   0  0  0  0  0  0  0  0  0  0  0  0
    2.9485    0.1980    0.0000 C   0  0  0  0  0  0  0  0  0  0  0  0
    2.1400   -0.3905    0.0000 C   0  0  0  0  0  0  0  0  0  0  0  0
    1.1800   -0.0805    0.0000 C   0  0  0  0  0  0  0  0  0  0  0  0
    0.6000   -0.8905    0.0000 C   0  0  0  0  0  0  0  0  0  0  0  0
    1.1800   -1.7005    0.0000 O   0  0  0  0  0  0  0  0  0  0  0  0
    2.1400   -1.3905    0.0000 N   0  0  0  0  0  0  0  0  0  0  0  0
    3.8941   -0.1155    0.0000 C   0  0  0  0  0  0  0  0  0  0  0  0
    4.1998   -1.0676    0.0000 C   0  0  0  0  0  0  0  0  0  0  0  0
    3.6048   -1.8822    0.0000 O   0  0  0  0  0  0  0  0  0  0  0  0
    4.1924   -2.6867    0.0000 C   0  0  0  0  0  0  0  0  0  0  0  0
    5.1433   -2.3896    0.0000 C   0  0  0  0  0  0  0  0  0  0  0  0
    5.1495   -1.3808    0.0000 C   0  0  0  0  0  0  0  0  0  0  0  0
    4.4878    0.7001    0.0000 C   0  0  0  0  0  0  0  0  0  0  0  0
    5.4878    0.7001    0.0000 C   0  0  0  0  0  0  0  0  0  0  0  0
    6.4878    0.7001    0.0000 N   0  0  0  0  0  0  0  0  0  0  0  0
  1  2  1  0  0  0  0
  2  3  1  0  0  0  0
  3  4  1  0  0  0  0
  4  5  1  0  0  0  0
  5  6  1  0  0  0  0
  6  7  1  0  0  0  0
  7  8  2  0  0  0  0
  8  9  1  0  0  0  0
  9 10  1  0  0  0  0
 10  6  2  0  0  0  0
  5 11  2  0  0  0  0
 11 12  1  0  0  0  0
 12 13  1  0  0  0  0
 13 14  1  0  0  0  0
 14 15  2  0  0  0  0
 15 16  1  0  0  0  0
 16 12  2  0  0  0  0
 11 17  1  0  0  0  0
 17  3  2  0  0  0  0
 17 18  1  0  0  0  0
 18 19  3  0  0  0  0
M  END
>  <EXTREG>  (ZINC00149611)
ZINC00149611

>  <LOGBIO>
2.5000

$$$$
ZINC00150143
  -MTS-   02131516462D 0   0.00000     0.00000     0

 19 21  0  0  0  0  0  0  0  0999 V2000
    7.4644   -2.9484    0.0000 C   0  0  0  0  0  0  0  0  0  0  0  0
    6.8738   -2.1414    0.0000 C   0  0  0  0  0  0  0  0  0  0  0  0
    7.2779   -1.2229    0.0000 C   0  0  0  0  0  0  0  0  0  0  0  0
    6.6888   -0.4213    0.0000 C   0  0  0  0  0  0  0  0  0  0  0  0
    5.6945   -0.5282    0.0000 C   0  0  0  0  0  0  0  0  0  0  0  0
    5.2894   -1.4368    0.0000 C   0  0  0  0  0  0  0  0  0  0  0  0
    5.8795   -2.2483    0.0000 C   0  0  0  0  0  0  0  0  0  0  0  0
    5.1060    0.2803    0.0000 N   0  0  0  0  0  0  0  0  0  0  0  0
    5.4160    1.2403    0.0000 N   0  0  0  0  0  0  0  0  0  0  0  0
    4.6060    1.8203    0.0000 N   0  0  0  0  0  0  0  0  0  0  0  0
    3.7960    1.2403    0.0000 C   0  0  0  0  0  0  0  0  0  0  0  0
    4.1060    0.2803    0.0000 N   0  0  0  0  0  0  0  0  0  0  0  0
    2.8463    1.5534    0.0000 C   0  0  0  0  0  0  0  0  0  0  0  0
    2.6410    2.5356    0.0000 C   0  0  0  0  0  0  0  0  0  0  0  0
    1.6956    2.8452    0.0000 C   0  0  0  0  0  0  0  0  0  0  0  0
    0.9489    2.1801    0.0000 C   0  0  0  0  0  0  0  0  0  0  0  0
    0.0000    2.4956    0.0000 Cl  0  0  0  0  0  0  0  0  0  0  0  0
    1.1476    1.2053    0.0000 C   0  0  0  0  0  0  0  0  0  0  0  0
    2.0996    0.8883    0.0000 C   0  0  0  0  0  0  0  0  0  0  0  0
  1  2  1  0  0  0  0
  2  3  2  0  0  0  0
  3  4  1  0  0  0  0
  4  5  2  0  0  0  0
  5  6  1  0  0  0  0
  6  7  2  0  0  0  0
  7  2  1  0  0  0  0
  5  8  1  0  0  0  0
  8  9  1  0  0  0  0
  9 10  2  0  0  0  0
 10 11  1  0  0  0  0
 11 12  2  0  0  0  0
 12  8  1  0  0  0  0
 11 13  1  0  0  0  0
 13 14  2  0  0  0  0
 14 15  1  0  0  0  0
 15 16  2  0  0  0  0
 16 17  1  0  0  0  0
 16 18  1  0  0  0  0
 18 19  2  0  0  0  0
 19 13  1  0  0  0  0
M  END
>  <EXTREG>  (ZINC00150143)
ZINC00150143

>  <LOGBIO>
2.5000

$$$$
ZINC00150619
  -MTS-   02131516462D 0   0.00000     0.00000     0

 15 16  0  0  0  0  0  0  0  0999 V2000
    6.5837    1.9890    0.0000 C   0  0  0  0  0  0  0  0  0  0  0  0
    5.7181    1.4882    0.0000 C   0  0  0  0  0  0  0  0  0  0  0  0
    4.8481    1.9882    0.0000 C   0  0  0  0  0  0  0  0  0  0  0  0
    3.9881    1.4882    0.0000 C   0  0  0  0  0  0  0  0  0  0  0  0
    3.9881    0.4882    0.0000 N   0  0  0  0  0  0  0  0  0  0  0  0
    4.8481   -0.0118    0.0000 C   0  0  0  0  0  0  0  0  0  0  0  0
    5.7181    0.4882    0.0000 C   0  0  0  0  0  0  0  0  0  0  0  0
    3.1213   -0.0105    0.0000 C   0  0  0  0  0  0  0  0  0  0  0  0
    2.2526    0.4916    0.0000 N   0  0  0  0  0  0  0  0  0  0  0  0
    1.3913   -0.0062    0.0000 N   0  0  0  0  0  0  0  0  0  0  0  0
    1.3888   -1.0062    0.0000 C   0  0  0  0  0  0  0  0  0  0  0  0
    0.5208   -1.5027    0.0000 C   0  0  0  0  0  0  0  0  0  0  0  0
    2.2476   -1.5083    0.0000 C   0  0  0  0  0  0  0  0  0  0  0  0
    2.2426   -2.5083    0.0000 O   0  0  0  0  0  0  0  0  0  0  0  0
    3.1188   -1.0105    0.0000 N   0  0  0  0  0  0  0  0  0  0  0  0
  1  2  1  0  0  0  0
  2  3  1  0  0  0  0
  3  4  1  0  0  0  0
  4  5  1  0  0  0  0
  5  6  1  0  0  0  0
  6  7  1  0  0  0  0
  7  2  1  0  0  0  0
  5  8  1  0  0  0  0
  8  9  1  0  0  0  0
  9 10  1  0  0  0  0
 10 11  2  0  0  0  0
 11 12  1  0  0  0  0
 11 13  1  0  0  0  0
 13 14  2  0  0  0  0
 13 15  1  0  0  0  0
 15  8  2  0  0  0  0
M  END
>  <EXTREG>  (ZINC00150619)
ZINC00150619

>  <LOGBIO>
2.5000

$$$$
ZINC00151300
  -MTS-   02131516462D 0   0.00000     0.00000     0

 15 16  0  0  0  0  0  0  0  0999 V2000
    3.8411   -3.2504    0.0000 I   0  0  0  0  0  0  0  0  0  0  0  0
    3.2542   -2.4408    0.0000 C   0  0  0  0  0  0  0  0  0  0  0  0
    2.2560   -2.5436    0.0000 C   0  0  0  0  0  0  0  0  0  0  0  0
    1.6738   -1.7370    0.0000 C   0  0  0  0  0  0  0  0  0  0  0  0
    2.0806   -0.8235    0.0000 C   0  0  0  0  0  0  0  0  0  0  0  0
    1.4917   -0.0153    0.0000 N   0  0  0  0  0  0  0  0  0  0  0  0
    1.8985    0.9020    0.0000 C   0  0  0  0  0  0  0  0  0  0  0  0
    2.8878    1.0063    0.0000 O   0  0  0  0  0  0  0  0  0  0  0  0
    1.3100    1.7104    0.0000 C   0  0  0  0  0  0  0  0  0  0  0  0
    1.6200    2.6704    0.0000 C   0  0  0  0  0  0  0  0  0  0  0  0
    0.8100    3.2504    0.0000 N   0  0  0  0  0  0  0  0  0  0  0  0
    0.0000    2.6704    0.0000 S   0  0  0  0  0  0  0  0  0  0  0  0
    0.3100    1.7104    0.0000 N   0  0  0  0  0  0  0  0  0  0  0  0
    3.0697   -0.7166    0.0000 C   0  0  0  0  0  0  0  0  0  0  0  0
    3.6610   -1.5273    0.0000 C   0  0  0  0  0  0  0  0  0  0  0  0
  1  2  1  0  0  0  0
  2  3  2  0  0  0  0
  3  4  1  0  0  0  0
  4  5  2  0  0  0  0
  5  6  1  0  0  0  0
  6  7  1  0  0  0  0
  7  8  2  0  0  0  0
  7  9  1  0  0  0  0
  9 10  1  0  0  0  0
 10 11  2  0  0  0  0
 11 12  1  0  0  0  0
 12 13  1  0  0  0  0
 13  9  2  0  0  0  0
  5 14  1  0  0  0  0
 14 15  2  0  0  0  0
 15  2  1  0  0  0  0
M  END
>  <EXTREG>  (ZINC00151300)
ZINC00151300

>  <LOGBIO>
2.5000

$$$$
ZINC00152661
  -MTS-   02131516462D 0   0.00000     0.00000     0

 19 20  0  0  0  0  0  0  0  0999 V2000
    3.4623    2.2013    0.0000 O   0  0  0  0  0  0  0  0  0  0  0  0
    2.5968    1.7004    0.0000 C   0  0  0  0  0  0  0  0  0  0  0  0
    1.7268    2.2004    0.0000 C   0  0  0  0  0  0  0  0  0  0  0  0
    0.8668    1.7004    0.0000 C   0  0  0  0  0  0  0  0  0  0  0  0
    0.8668    0.7004    0.0000 C   0  0  0  0  0  0  0  0  0  0  0  0
    0.0000    0.2017    0.0000 Cl  0  0  0  0  0  0  0  0  0  0  0  0
    1.7268    0.2004    0.0000 C   0  0  0  0  0  0  0  0  0  0  0  0
    2.5968    0.7004    0.0000 C   0  0  0  0  0  0  0  0  0  0  0  0
    3.4623    0.1995    0.0000 S   0  0  0  0  0  0  0  0  0  0  0  0
    3.9632    1.0651    0.0000 O   0  0  0  0  0  0  0  0  0  0  0  0
    2.9615   -0.6660    0.0000 O   0  0  0  0  0  0  0  0  0  0  0  0
    4.3278   -0.3013    0.0000 C   0  0  0  0  0  0  0  0  0  0  0  0
    4.3278   -1.3048    0.0000 C   0  0  0  0  0  0  0  0  0  0  0  0
    5.1899   -1.8013    0.0000 C   0  0  0  0  0  0  0  0  0  0  0  0
    5.1894   -2.8013    0.0000 Cl  0  0  0  0  0  0  0  0  0  0  0  0
    6.0569   -1.3030    0.0000 C   0  0  0  0  0  0  0  0  0  0  0  0
    6.0619   -0.3082    0.0000 C   0  0  0  0  0  0  0  0  0  0  0  0
    5.1949    0.1970    0.0000 C   0  0  0  0  0  0  0  0  0  0  0  0
    5.1978    1.1970    0.0000 O   0  0  0  0  0  0  0  0  0  0  0  0
  1  2  1  0  0  0  0
  2  3  2  0  0  0  0
  3  4  1  0  0  0  0
  4  5  2  0  0  0  0
  5  6  1  0  0  0  0
  5  7  1  0  0  0  0
  7  8  2  0  0  0  0
  8  2  1  0  0  0  0
  8  9  1  0  0  0  0
  9 10  2  0  0  0  0
  9 11  2  0  0  0  0
  9 12  1  0  0  0  0
 12 13  2  0  0  0  0
 13 14  1  0  0  0  0
 14 15  1  0  0  0  0
 14 16  2  0  0  0  0
 16 17  1  0  0  0  0
 17 18  2  0  0  0  0
 18 12  1  0  0  0  0
 18 19  1  0  0  0  0
M  END
>  <EXTREG>  (ZINC00152661)
ZINC00152661

>  <LOGBIO>
2.5000

$$$$
ZINC00152803
  -MTS-   02131516462D 0   0.00000     0.00000     0

 11 11  0  0  0  0  0  0  0  0999 V2000
    3.9815    1.2009    0.0000 C   0  0  0  0  0  0  0  0  0  0  0  0
    3.1159    0.7000    0.0000 C   0  0  0  0  0  0  0  0  0  0  0  0
    2.2459    1.2000    0.0000 C   0  0  0  0  0  0  0  0  0  0  0  0
    1.3859    0.7000    0.0000 C   0  0  0  0  0  0  0  0  0  0  0  0
    0.5192    1.1987    0.0000 Br  0  0  0  0  0  0  0  0  0  0  0  0
    1.3859   -0.3000    0.0000 C   0  0  0  0  0  0  0  0  0  0  0  0
    0.5192   -0.7987    0.0000 N   0  0  0  0  0  0  0  0  0  0  0  0
    2.2459   -0.8000    0.0000 C   0  0  0  0  0  0  0  0  0  0  0  0
    2.2434   -1.8000    0.0000 Br  0  0  0  0  0  0  0  0  0  0  0  0
    3.1159   -0.3000    0.0000 C   0  0  0  0  0  0  0  0  0  0  0  0
    3.9815   -0.8009    0.0000 Cl  0  0  0  0  0  0  0  0  0  0  0  0
  1  2  1  0  0  0  0
  2  3  2  0  0  0  0
  3  4  1  0  0  0  0
  4  5  1  0  0  0  0
  4  6  2  0  0  0  0
  6  7  1  0  0  0  0
  6  8  1  0  0  0  0
  8  9  1  0  0  0  0
  8 10  2  0  0  0  0
 10  2  1  0  0  0  0
 10 11  1  0  0  0  0
M  END
>  <EXTREG>  (ZINC00152803)
ZINC00152803

>  <LOGBIO>
2.5000

$$$$
ZINC00153363
  -MTS-   02131516462D 0   0.00000     0.00000     0

 12 12  0  0  0  0  0  0  0  0999 V2000
    3.2002    2.5255    0.0000 F   0  0  0  0  0  0  0  0  0  0  0  0
    3.2012    1.5255    0.0000 C   0  0  0  0  0  0  0  0  0  0  0  0
    4.2012    1.5265    0.0000 F   0  0  0  0  0  0  0  0  0  0  0  0
    2.2012    1.5245    0.0000 F   0  0  0  0  0  0  0  0  0  0  0  0
    3.2022    0.5255    0.0000 O   0  0  0  0  0  0  0  0  0  0  0  0
    2.2501   -0.0255    0.0000 C   0  0  0  0  0  0  0  0  0  0  0  0
    1.3801    0.4745    0.0000 C   0  0  0  0  0  0  0  0  0  0  0  0
    0.5201   -0.0255    0.0000 C   0  0  0  0  0  0  0  0  0  0  0  0
    0.5201   -1.0255    0.0000 C   0  0  0  0  0  0  0  0  0  0  0  0
    1.3801   -1.5255    0.0000 C   0  0  0  0  0  0  0  0  0  0  0  0
    1.3776   -2.5255    0.0000 Cl  0  0  0  0  0  0  0  0  0  0  0  0
    2.2501   -1.0255    0.0000 C   0  0  0  0  0  0  0  0  0  0  0  0
  1  2  1  0  0  0  0
  2  3  1  0  0  0  0
  2  4  1  0  0  0  0
  2  5  1  0  0  0  0
  5  6  1  0  0  0  0
  6  7  2  0  0  0  0
  7  8  1  0  0  0  0
  8  9  2  0  0  0  0
  9 10  1  0  0  0  0
 10 11  1  0  0  0  0
 10 12  2  0  0  0  0
 12  6  1  0  0  0  0
M  END
>  <EXTREG>  (ZINC00153363)
ZINC00153363

>  <LOGBIO>
2.5000

$$$$
ZINC00153727
  -MTS-   02131516462D 0   0.00000     0.00000     0

 12 12  0  0  0  0  0  0  0  0999 V2000
    4.9303    0.7115    0.0000 C   0  0  0  0  0  0  0  0  0  0  0  0
    4.0638    1.2106    0.0000 S   0  0  0  0  0  0  0  0  0  0  0  0
    3.1983    0.7098    0.0000 C   0  0  0  0  0  0  0  0  0  0  0  0
    2.3283    1.2098    0.0000 N   0  0  0  0  0  0  0  0  0  0  0  0
    1.4683    0.7098    0.0000 C   0  0  0  0  0  0  0  0  0  0  0  0
    0.6015    1.2084    0.0000 S   0  0  0  0  0  0  0  0  0  0  0  0
    0.6000    2.2084    0.0000 C   0  0  0  0  0  0  0  0  0  0  0  0
    1.4683   -0.2902    0.0000 N   0  0  0  0  0  0  0  0  0  0  0  0
    2.3283   -0.7902    0.0000 C   0  0  0  0  0  0  0  0  0  0  0  0
    2.3258   -1.7902    0.0000 S   0  0  0  0  0  0  0  0  0  0  0  0
    1.4585   -2.2881    0.0000 C   0  0  0  0  0  0  0  0  0  0  0  0
    3.1983   -0.2902    0.0000 N   0  0  0  0  0  0  0  0  0  0  0  0
  1  2  1  0  0  0  0
  2  3  1  0  0  0  0
  3  4  2  0  0  0  0
  4  5  1  0  0  0  0
  5  6  1  0  0  0  0
  6  7  1  0  0  0  0
  5  8  2  0  0  0  0
  8  9  1  0  0  0  0
  9 10  1  0  0  0  0
 10 11  1  0  0  0  0
  9 12  2  0  0  0  0
 12  3  1  0  0  0  0
M  END
>  <EXTREG>  (ZINC00153727)
ZINC00153727

>  <LOGBIO>
2.5000

$$$$
ZINC00154258
  -MTS-   02131516462D 0   0.00000     0.00000     0

 21 23  0  0  0  0  0  0  0  0999 V2000
    7.4450    1.0022    0.0000 Cl  0  0  0  0  0  0  0  0  0  0  0  0
    6.5794    0.5013    0.0000 C   0  0  0  0  0  0  0  0  0  0  0  0
    5.7094    1.0013    0.0000 C   0  0  0  0  0  0  0  0  0  0  0  0
    4.8494    0.5013    0.0000 C   0  0  0  0  0  0  0  0  0  0  0  0
    4.8494   -0.4987    0.0000 C   0  0  0  0  0  0  0  0  0  0  0  0
    3.9794   -0.9987    0.0000 C   0  0  0  0  0  0  0  0  0  0  0  0
    3.1139   -0.4978    0.0000 O   0  0  0  0  0  0  0  0  0  0  0  0
    2.2444   -0.9987    0.0000 C   0  0  0  0  0  0  0  0  0  0  0  0
    1.3839   -0.4995    0.0000 C   0  0  0  0  0  0  0  0  0  0  0  0
    0.5144   -1.0004    0.0000 O   0  0  0  0  0  0  0  0  0  0  0  0
    1.3854    0.5005    0.0000 C   0  0  0  0  0  0  0  0  0  0  0  0
    2.2547    1.0017    0.0000 C   0  0  0  0  0  0  0  0  0  0  0  0
    2.2542    1.9965    0.0000 C   0  0  0  0  0  0  0  0  0  0  0  0
    1.3894    2.4987    0.0000 C   0  0  0  0  0  0  0  0  0  0  0  0
    0.5252    2.0061    0.0000 C   0  0  0  0  0  0  0  0  0  0  0  0
    0.5207    1.0026    0.0000 C   0  0  0  0  0  0  0  0  0  0  0  0
    3.9794   -1.9987    0.0000 N   0  0  0  0  0  0  0  0  0  0  0  0
    4.8494   -2.4987    0.0000 C   0  0  0  0  0  0  0  0  0  0  0  0
    5.7094   -1.9987    0.0000 N   0  0  0  0  0  0  0  0  0  0  0  0
    5.7094   -0.9987    0.0000 C   0  0  0  0  0  0  0  0  0  0  0  0
    6.5794   -0.4987    0.0000 C   0  0  0  0  0  0  0  0  0  0  0  0
  1  2  1  0  0  0  0
  2  3  2  0  0  0  0
  3  4  1  0  0  0  0
  4  5  2  0  0  0  0
  5  6  1  0  0  0  0
  6  7  1  0  0  0  0
  7  8  1  0  0  0  0
  8  9  1  0  0  0  0
  9 10  2  0  0  0  0
  9 11  1  0  0  0  0
 11 12  2  0  0  0  0
 12 13  1  0  0  0  0
 13 14  2  0  0  0  0
 14 15  1  0  0  0  0
 15 16  2  0  0  0  0
 16 11  1  0  0  0  0
  6 17  2  0  0  0  0
 17 18  1  0  0  0  0
 18 19  2  0  0  0  0
 19 20  1  0  0  0  0
 20  5  1  0  0  0  0
 20 21  2  0  0  0  0
 21  2  1  0  0  0  0
M  END
>  <EXTREG>  (ZINC00154258)
ZINC00154258

>  <LOGBIO>
2.5000

$$$$
ZINC00154347
  -MTS-   02131516462D 0   0.00000     0.00000     0

 20 22  0  0  0  0  0  0  0  0999 V2000
    6.7574    2.8002    0.0000 Cl  0  0  0  0  0  0  0  0  0  0  0  0
    5.8921    2.2989    0.0000 C   0  0  0  0  0  0  0  0  0  0  0  0
    5.0219    2.7985    0.0000 C   0  0  0  0  0  0  0  0  0  0  0  0
    4.1621    2.2980    0.0000 C   0  0  0  0  0  0  0  0  0  0  0  0
    4.1627    1.2980    0.0000 C   0  0  0  0  0  0  0  0  0  0  0  0
    5.0229    0.7985    0.0000 C   0  0  0  0  0  0  0  0  0  0  0  0
    5.8927    1.2989    0.0000 C   0  0  0  0  0  0  0  0  0  0  0  0
    3.2961    0.7989    0.0000 S   0  0  0  0  0  0  0  0  0  0  0  0
    3.7953   -0.0676    0.0000 O   0  0  0  0  0  0  0  0  0  0  0  0
    2.7970    1.6654    0.0000 O   0  0  0  0  0  0  0  0  0  0  0  0
    2.4296    0.2997    0.0000 N   0  0  0  0  0  0  0  0  0  0  0  0
    2.4285   -0.8003    0.0000 C   0  0  0  0  0  0  0  0  0  0  0  0
    3.2965   -1.3037    0.0000 C   0  0  0  0  0  0  0  0  0  0  0  0
    3.2935   -2.2985    0.0000 C   0  0  0  0  0  0  0  0  0  0  0  0
    2.4275   -2.7985    0.0000 N   0  0  0  0  0  0  0  0  0  0  0  0
    1.5645   -2.3037    0.0000 C   0  0  0  0  0  0  0  0  0  0  0  0
    1.5625   -1.3003    0.0000 C   0  0  0  0  0  0  0  0  0  0  0  0
    1.5641    0.8006    0.0000 C   0  0  0  0  0  0  0  0  0  0  0  0
    1.0641    1.6706    0.0000 C   0  0  0  0  0  0  0  0  0  0  0  0
    0.5641    0.8006    0.0000 C   0  0  0  0  0  0  0  0  0  0  0  0
  1  2  1  0  0  0  0
  2  3  2  0  0  0  0
  3  4  1  0  0  0  0
  4  5  2  0  0  0  0
  5  6  1  0  0  0  0
  6  7  2  0  0  0  0
  7  2  1  0  0  0  0
  5  8  1  0  0  0  0
  8  9  2  0  0  0  0
  8 10  2  0  0  0  0
  8 11  1  0  0  0  0
 11 12  1  0  0  0  0
 12 13  1  0  0  0  0
 13 14  1  0  0  0  0
 14 15  1  0  0  0  0
 15 16  1  0  0  0  0
 16 17  1  0  0  0  0
 17 12  1  0  0  0  0
 11 18  1  0  0  0  0
 18 19  1  0  0  0  0
 19 20  1  0  0  0  0
 20 18  1  0  0  0  0
M  END
>  <EXTREG>  (ZINC00154347)
ZINC00154347

>  <LOGBIO>
2.5000

$$$$
ZINC00154426
  -MTS-   02131516462D 0   0.00000     0.00000     0

 14 14  0  0  0  0  0  0  0  0999 V2000
    5.1989    0.4354    0.0000 N   0  0  0  0  0  0  0  0  0  0  0  0
    4.3291    0.9358    0.0000 C   0  0  0  0  0  0  0  0  0  0  0  0
    4.3286    1.9306    0.0000 O   0  0  0  0  0  0  0  0  0  0  0  0
    3.4636    0.4349    0.0000 C   0  0  0  0  0  0  0  0  0  0  0  0
    2.5936    0.9349    0.0000 C   0  0  0  0  0  0  0  0  0  0  0  0
    1.7336    0.4349    0.0000 C   0  0  0  0  0  0  0  0  0  0  0  0
    1.7336   -0.5651    0.0000 C   0  0  0  0  0  0  0  0  0  0  0  0
    2.5936   -1.0651    0.0000 N   0  0  0  0  0  0  0  0  0  0  0  0
    3.4636   -0.5651    0.0000 C   0  0  0  0  0  0  0  0  0  0  0  0
    4.3291   -1.0659    0.0000 Cl  0  0  0  0  0  0  0  0  0  0  0  0
    0.8668   -1.0638    0.0000 C   0  0  0  0  0  0  0  0  0  0  0  0
    1.3655   -1.9306    0.0000 F   0  0  0  0  0  0  0  0  0  0  0  0
    0.3681   -0.1970    0.0000 F   0  0  0  0  0  0  0  0  0  0  0  0
    0.0000   -1.5625    0.0000 F   0  0  0  0  0  0  0  0  0  0  0  0
  1  2  1  0  0  0  0
  2  3  2  0  0  0  0
  2  4  1  0  0  0  0
  4  5  2  0  0  0  0
  5  6  1  0  0  0  0
  6  7  2  0  0  0  0
  7  8  1  0  0  0  0
  8  9  2  0  0  0  0
  9  4  1  0  0  0  0
  9 10  1  0  0  0  0
  7 11  1  0  0  0  0
 11 12  1  0  0  0  0
 11 13  1  0  0  0  0
 11 14  1  0  0  0  0
M  END
>  <EXTREG>  (ZINC00154426)
ZINC00154426

>  <LOGBIO>
2.5000

$$$$
ZINC00154725
  -MTS-   02131516462D 0   0.00000     0.00000     0

 12 12  0  0  0  0  0  0  0  0999 V2000
    3.4623    1.7004    0.0000 N   0  0  0  0  0  0  0  0  0  0  0  0
    2.5968    1.1996    0.0000 C   0  0  0  0  0  0  0  0  0  0  0  0
    1.7268    1.6996    0.0000 C   0  0  0  0  0  0  0  0  0  0  0  0
    0.8668    1.1996    0.0000 C   0  0  0  0  0  0  0  0  0  0  0  0
    0.8668    0.1996    0.0000 C   0  0  0  0  0  0  0  0  0  0  0  0
    0.0000   -0.2991    0.0000 Cl  0  0  0  0  0  0  0  0  0  0  0  0
    1.7268   -0.3004    0.0000 C   0  0  0  0  0  0  0  0  0  0  0  0
    2.5968    0.1996    0.0000 C   0  0  0  0  0  0  0  0  0  0  0  0
    1.7243   -1.3004    0.0000 C   0  0  0  0  0  0  0  0  0  0  0  0
    2.7243   -1.3029    0.0000 F   0  0  0  0  0  0  0  0  0  0  0  0
    0.7243   -1.2979    0.0000 F   0  0  0  0  0  0  0  0  0  0  0  0
    1.7218   -2.3004    0.0000 F   0  0  0  0  0  0  0  0  0  0  0  0
  1  2  1  0  0  0  0
  2  3  2  0  0  0  0
  3  4  1  0  0  0  0
  4  5  2  0  0  0  0
  5  6  1  0  0  0  0
  5  7  1  0  0  0  0
  7  8  2  0  0  0  0
  8  2  1  0  0  0  0
  7  9  1  0  0  0  0
  9 10  1  0  0  0  0
  9 11  1  0  0  0  0
  9 12  1  0  0  0  0
M  END
>  <EXTREG>  (ZINC00154725)
ZINC00154725

>  <LOGBIO>
2.5000

$$$$
ZINC00155597
  -MTS-   02131516462D 0   0.00000     0.00000     0

 19 19  0  0  0  0  0  0  0  0999 V2000
    7.7902    2.6348    0.0000 O   0  0  0  0  0  0  0  0  0  0  0  0
    6.9226    2.1305    0.0000 C   0  0  0  0  0  0  0  0  0  0  0  0
    6.0549    2.6275    0.0000 O   0  0  0  0  0  0  0  0  0  0  0  0
    6.9266    1.1357    0.0000 C   0  0  0  0  0  0  0  0  0  0  0  0
    6.0591    0.6314    0.0000 O   0  0  0  0  0  0  0  0  0  0  0  0
    6.0631   -0.3633    0.0000 C   0  0  0  0  0  0  0  0  0  0  0  0
    5.1956   -0.8676    0.0000 C   0  0  0  0  0  0  0  0  0  0  0  0
    5.1946   -1.8711    0.0000 O   0  0  0  0  0  0  0  0  0  0  0  0
    4.3291   -0.3685    0.0000 N   0  0  0  0  0  0  0  0  0  0  0  0
    3.4636   -0.8694    0.0000 C   0  0  0  0  0  0  0  0  0  0  0  0
    2.5936   -0.3694    0.0000 C   0  0  0  0  0  0  0  0  0  0  0  0
    1.7336   -0.8694    0.0000 C   0  0  0  0  0  0  0  0  0  0  0  0
    1.7336   -1.8694    0.0000 C   0  0  0  0  0  0  0  0  0  0  0  0
    2.5936   -2.3694    0.0000 C   0  0  0  0  0  0  0  0  0  0  0  0
    3.4636   -1.8694    0.0000 N   0  0  0  0  0  0  0  0  0  0  0  0
    0.8668   -2.3680    0.0000 C   0  0  0  0  0  0  0  0  0  0  0  0
    1.3655   -3.2348    0.0000 F   0  0  0  0  0  0  0  0  0  0  0  0
    0.3681   -1.5013    0.0000 F   0  0  0  0  0  0  0  0  0  0  0  0
    0.0000   -2.8667    0.0000 F   0  0  0  0  0  0  0  0  0  0  0  0
  1  2  1  0  0  0  0
  2  3  2  0  0  0  0
  2  4  1  0  0  0  0
  4  5  1  0  0  0  0
  5  6  1  0  0  0  0
  6  7  1  0  0  0  0
  7  8  2  0  0  0  0
  7  9  1  0  0  0  0
  9 10  1  0  0  0  0
 10 11  2  0  0  0  0
 11 12  1  0  0  0  0
 12 13  2  0  0  0  0
 13 14  1  0  0  0  0
 14 15  2  0  0  0  0
 15 10  1  0  0  0  0
 13 16  1  0  0  0  0
 16 17  1  0  0  0  0
 16 18  1  0  0  0  0
 16 19  1  0  0  0  0
M  END
>  <EXTREG>  (ZINC00155597)
ZINC00155597

>  <LOGBIO>
2.5000

$$$$
ZINC00155731
  -MTS-   02131516462D 0   0.00000     0.00000     0

 16 16  0  0  1  0  0  0  0  0999 V2000
    5.0988   -2.4725    0.0000 C   0  0  0  0  0  0  0  0  0  0  0  0
    4.2295   -2.9738    0.0000 O   0  0  0  0  0  0  0  0  0  0  0  0
    3.3688   -2.4751    0.0000 C   0  0  0  0  0  0  0  0  0  0  0  0
    2.4995   -2.9764    0.0000 O   0  0  0  0  0  0  0  0  0  0  0  0
    3.3698   -1.4751    0.0000 C   0  0  0  0  0  0  0  0  0  0  0  0
    2.5042   -0.9743    0.0000 C   0  0  2  0  0  0  0  0  0  0  0  0
    2.0042   -0.1043    0.0000 C   0  0  2  0  0  0  0  0  0  0  0  0
    2.0042    0.8957    0.0000 C   0  0  0  0  0  0  0  0  0  0  0  0
    1.1352    1.3975    0.0000 C   0  0  0  0  0  0  0  0  0  0  0  0
    1.1363    2.3923    0.0000 C   0  0  0  0  0  0  0  0  0  0  0  0
    0.2689    0.8979    0.0000 O   0  0  0  0  0  0  0  0  0  0  0  0
    1.5042   -0.9743    0.0000 C   0  0  0  0  0  0  0  0  0  0  0  0
    0.5641   -0.6335    0.0000 C   0  0  0  0  0  0  0  0  0  0  0  0
    1.3312   -1.9592    0.0000 C   0  0  0  0  0  0  0  0  0  0  0  0
    2.5839    0.0505    0.0000 H   0  0  0  0  0  0  0  0  0  0  0  0
    2.9291   -0.5506    0.0000 H   0  0  0  0  0  0  0  0  0  0  0  0
  1  2  1  0  0  0  0
  2  3  1  0  0  0  0
  3  4  2  0  0  0  0
  3  5  1  0  0  0  0
  6  5  1  1  0  0  0
  6 16  1  6  0  0  0
  6  7  1  0  0  0  0
  7 15  1  6  0  0  0
  7  8  1  1  0  0  0
  8  9  1  0  0  0  0
  9 10  1  0  0  0  0
  9 11  2  0  0  0  0
  7 12  1  0  0  0  0
 12  6  1  0  0  0  0
 12 13  1  0  0  0  0
 12 14  1  0  0  0  0
M  END
>  <EXTREG>  (ZINC00155731)
ZINC00155731

>  <LOGBIO>
2.5000

$$$$
ZINC00155848
  -MTS-   02131516462D 0   0.00000     0.00000     0

 16 17  0  0  1  0  0  0  0  0999 V2000
    2.8482   -1.7369    0.0000 C   0  0  0  0  0  0  0  0  0  0  0  0
    2.2597   -0.9284    0.0000 C   0  0  1  0  0  0  0  0  0  0  0  0
    2.5697    0.0316    0.0000 C   0  0  1  0  0  0  0  0  0  0  0  0
    1.7597    0.6116    0.0000 N   0  0  0  0  0  0  0  0  0  0  0  0
    0.9497    0.0316    0.0000 C   0  0  0  0  0  0  0  0  0  0  0  0
    0.0000    0.3447    0.0000 O   0  0  0  0  0  0  0  0  0  0  0  0
    1.2597   -0.9284    0.0000 N   0  0  0  0  0  0  0  0  0  0  0  0
    0.6712   -1.7369    0.0000 C   0  0  0  0  0  0  0  0  0  0  0  0
    3.5194    0.3447    0.0000 C   0  0  0  0  0  0  0  0  0  0  0  0
    4.2687   -0.3227    0.0000 C   0  0  0  0  0  0  0  0  0  0  0  0
    5.2128   -0.0092    0.0000 C   0  0  0  0  0  0  0  0  0  0  0  0
    5.4174    0.9696    0.0000 C   0  0  0  0  0  0  0  0  0  0  0  0
    4.6779    1.6350    0.0000 C   0  0  0  0  0  0  0  0  0  0  0  0
    3.7240    1.3236    0.0000 C   0  0  0  0  0  0  0  0  0  0  0  0
    2.9953   -0.3914    0.0000 H   0  0  0  0  0  0  0  0  0  0  0  0
    1.9875   -1.4631    0.0000 H   0  0  0  0  0  0  0  0  0  0  0  0
  2  1  1  6  0  0  0
  2 16  1  1  0  0  0
  2  3  1  0  0  0  0
  3 15  1  6  0  0  0
  3  4  1  0  0  0  0
  4  5  1  0  0  0  0
  5  6  2  0  0  0  0
  5  7  1  0  0  0  0
  7  2  1  0  0  0  0
  7  8  1  0  0  0  0
  3  9  1  1  0  0  0
  9 10  2  0  0  0  0
 10 11  1  0  0  0  0
 11 12  2  0  0  0  0
 12 13  1  0  0  0  0
 13 14  2  0  0  0  0
 14  9  1  0  0  0  0
M  END
>  <EXTREG>  (ZINC00155848)
ZINC00155848

>  <LOGBIO>
2.5000

$$$$
ZINC00156118
  -MTS-   02131516462D 0   0.00000     0.00000     0

 13 14  0  0  0  0  0  0  0  0999 V2000
    4.3555   -0.6877    0.0000 C   0  0  0  0  0  0  0  0  0  0  0  0
    3.7670    0.1208    0.0000 C   0  0  0  0  0  0  0  0  0  0  0  0
    4.0770    1.0808    0.0000 C   0  0  0  0  0  0  0  0  0  0  0  0
    3.2670    1.6608    0.0000 C   0  0  0  0  0  0  0  0  0  0  0  0
    3.2670    2.6608    0.0000 N   0  0  0  0  0  0  0  0  0  0  0  0
    2.4570    1.0808    0.0000 N   0  0  0  0  0  0  0  0  0  0  0  0
    2.7670    0.1208    0.0000 N   0  0  0  0  0  0  0  0  0  0  0  0
    2.1785   -0.6877    0.0000 C   0  0  0  0  0  0  0  0  0  0  0  0
    1.1805   -0.5829    0.0000 C   0  0  0  0  0  0  0  0  0  0  0  0
    0.5967   -1.3884    0.0000 C   0  0  0  0  0  0  0  0  0  0  0  0
    1.0017   -2.3027    0.0000 C   0  0  0  0  0  0  0  0  0  0  0  0
    1.9905   -2.4116    0.0000 C   0  0  0  0  0  0  0  0  0  0  0  0
    2.5835   -1.6020    0.0000 C   0  0  0  0  0  0  0  0  0  0  0  0
  1  2  1  0  0  0  0
  2  3  2  0  0  0  0
  3  4  1  0  0  0  0
  4  5  1  0  0  0  0
  4  6  2  0  0  0  0
  6  7  1  0  0  0  0
  7  2  1  0  0  0  0
  7  8  1  0  0  0  0
  8  9  2  0  0  0  0
  9 10  1  0  0  0  0
 10 11  2  0  0  0  0
 11 12  1  0  0  0  0
 12 13  2  0  0  0  0
 13  8  1  0  0  0  0
M  END
>  <EXTREG>  (ZINC00156118)
ZINC00156118

>  <LOGBIO>
2.5000

$$$$
ZINC00156286
  -MTS-   02131516462D 0   0.00000     0.00000     0

 13 13  0  0  0  0  0  0  0  0999 V2000
    5.1956    0.6345    0.0000 C   0  0  0  0  0  0  0  0  0  0  0  0
    4.3291    1.1336    0.0000 S   0  0  0  0  0  0  0  0  0  0  0  0
    3.4636    0.6327    0.0000 C   0  0  0  0  0  0  0  0  0  0  0  0
    2.5936    1.1327    0.0000 C   0  0  0  0  0  0  0  0  0  0  0  0
    1.7336    0.6327    0.0000 C   0  0  0  0  0  0  0  0  0  0  0  0
    1.7336   -0.3673    0.0000 C   0  0  0  0  0  0  0  0  0  0  0  0
    2.5936   -0.8673    0.0000 C   0  0  0  0  0  0  0  0  0  0  0  0
    3.4636   -0.3673    0.0000 C   0  0  0  0  0  0  0  0  0  0  0  0
    4.3291   -0.8681    0.0000 N   0  0  0  0  0  0  0  0  0  0  0  0
    0.8668   -0.8660    0.0000 C   0  0  0  0  0  0  0  0  0  0  0  0
    1.3655   -1.7327    0.0000 F   0  0  0  0  0  0  0  0  0  0  0  0
    0.3681    0.0008    0.0000 F   0  0  0  0  0  0  0  0  0  0  0  0
    0.0000   -1.3646    0.0000 F   0  0  0  0  0  0  0  0  0  0  0  0
  1  2  1  0  0  0  0
  2  3  1  0  0  0  0
  3  4  2  0  0  0  0
  4  5  1  0  0  0  0
  5  6  2  0  0  0  0
  6  7  1  0  0  0  0
  7  8  2  0  0  0  0
  8  3  1  0  0  0  0
  8  9  1  0  0  0  0
  6 10  1  0  0  0  0
 10 11  1  0  0  0  0
 10 12  1  0  0  0  0
 10 13  1  0  0  0  0
M  END
>  <EXTREG>  (ZINC00156286)
ZINC00156286

>  <LOGBIO>
2.5000

$$$$
ZINC00156408
  -MTS-   02131516462D 0   0.00000     0.00000     0

 17 19  0  0  0  0  0  0  0  0999 V2000
    4.6387   -2.2208    0.0000 O   0  0  0  0  0  0  0  0  0  0  0  0
    5.0446   -1.3069    0.0000 C   0  0  0  0  0  0  0  0  0  0  0  0
    4.4561   -0.4984    0.0000 N   0  0  0  0  0  0  0  0  0  0  0  0
    4.7661    0.4616    0.0000 C   0  0  0  0  0  0  0  0  0  0  0  0
    3.9561    1.0416    0.0000 C   0  0  0  0  0  0  0  0  0  0  0  0
    3.1461    0.4616    0.0000 C   0  0  0  0  0  0  0  0  0  0  0  0
    3.4561   -0.4984    0.0000 N   0  0  0  0  0  0  0  0  0  0  0  0
    2.1964    0.7747    0.0000 C   0  0  0  0  0  0  0  0  0  0  0  0
    1.8880    1.7352    0.0000 S   0  0  0  0  0  0  0  0  0  0  0  0
    0.8918    1.7336    0.0000 C   0  0  0  0  0  0  0  0  0  0  0  0
    0.5724    0.7899    0.0000 C   0  0  0  0  0  0  0  0  0  0  0  0
    1.3843    0.1912    0.0000 C   0  0  0  0  0  0  0  0  0  0  0  0
    6.0391   -1.2015    0.0000 C   0  0  0  0  0  0  0  0  0  0  0  0
    6.7155   -1.9500    0.0000 O   0  0  0  0  0  0  0  0  0  0  0  0
    7.6227   -1.5385    0.0000 C   0  0  0  0  0  0  0  0  0  0  0  0
    7.5255   -0.5470    0.0000 C   0  0  0  0  0  0  0  0  0  0  0  0
    6.5391   -0.3355    0.0000 C   0  0  0  0  0  0  0  0  0  0  0  0
  1  2  2  0  0  0  0
  2  3  1  0  0  0  0
  3  4  1  0  0  0  0
  4  5  2  0  0  0  0
  5  6  1  0  0  0  0
  6  7  2  0  0  0  0
  7  3  1  0  0  0  0
  6  8  1  0  0  0  0
  8  9  1  0  0  0  0
  9 10  1  0  0  0  0
 10 11  2  0  0  0  0
 11 12  1  0  0  0  0
 12  8  2  0  0  0  0
  2 13  1  0  0  0  0
 13 14  1  0  0  0  0
 14 15  1  0  0  0  0
 15 16  2  0  0  0  0
 16 17  1  0  0  0  0
 17 13  2  0  0  0  0
M  END
>  <EXTREG>  (ZINC00156408)
ZINC00156408

>  <LOGBIO>
2.5000

$$$$
ZINC00156656
  -MTS-   02131516462D 0   0.00000     0.00000     0

 19 20  0  0  0  0  0  0  0  0999 V2000
    7.7969    2.1930    0.0000 Cl  0  0  0  0  0  0  0  0  0  0  0  0
    6.9313    1.6922    0.0000 C   0  0  0  0  0  0  0  0  0  0  0  0
    6.0613    2.1922    0.0000 C   0  0  0  0  0  0  0  0  0  0  0  0
    5.2013    1.6922    0.0000 C   0  0  0  0  0  0  0  0  0  0  0  0
    5.2013    0.6922    0.0000 C   0  0  0  0  0  0  0  0  0  0  0  0
    6.0613    0.1922    0.0000 C   0  0  0  0  0  0  0  0  0  0  0  0
    6.9313    0.6922    0.0000 C   0  0  0  0  0  0  0  0  0  0  0  0
    4.3346    0.1935    0.0000 S   0  0  0  0  0  0  0  0  0  0  0  0
    4.8332   -0.6733    0.0000 O   0  0  0  0  0  0  0  0  0  0  0  0
    3.8359    1.0603    0.0000 O   0  0  0  0  0  0  0  0  0  0  0  0
    3.4678   -0.3052    0.0000 C   0  0  0  0  0  0  0  0  0  0  0  0
    2.5990    0.1970    0.0000 C   0  0  0  0  0  0  0  0  0  0  0  0
    1.7378   -0.3009    0.0000 C   0  0  0  0  0  0  0  0  0  0  0  0
    1.7353   -1.3009    0.0000 C   0  0  0  0  0  0  0  0  0  0  0  0
    2.5940   -1.8030    0.0000 C   0  0  0  0  0  0  0  0  0  0  0  0
    3.4653   -1.3052    0.0000 C   0  0  0  0  0  0  0  0  0  0  0  0
    0.8672   -1.7974    0.0000 N   0  3  0  0  0  0  0  0  0  0  0  0
    0.0000   -1.2926    0.0000 O   0  5  0  0  0  0  0  0  0  0  0  0
    0.8627   -2.7922    0.0000 O   0  0  0  0  0  0  0  0  0  0  0  0
  1  2  1  0  0  0  0
  2  3  2  0  0  0  0
  3  4  1  0  0  0  0
  4  5  2  0  0  0  0
  5  6  1  0  0  0  0
  6  7  2  0  0  0  0
  7  2  1  0  0  0  0
  5  8  1  0  0  0  0
  8  9  2  0  0  0  0
  8 10  2  0  0  0  0
  8 11  1  0  0  0  0
 11 12  2  0  0  0  0
 12 13  1  0  0  0  0
 13 14  2  0  0  0  0
 14 15  1  0  0  0  0
 15 16  2  0  0  0  0
 16 11  1  0  0  0  0
 14 17  1  0  0  0  0
 17 18  1  0  0  0  0
 17 19  2  0  0  0  0
M  CHG  2  17   1  18  -1
M  END
>  <EXTREG>  (ZINC00156656)
ZINC00156656

>  <LOGBIO>
2.5000

$$$$
ZINC00156898
  -MTS-   02131516462D 0   0.00000     0.00000     0

 15 16  0  0  0  0  0  0  0  0999 V2000
    6.5858    0.3026    0.0000 O   0  0  0  0  0  0  0  0  0  0  0  0
    5.7160    0.8030    0.0000 C   0  0  0  0  0  0  0  0  0  0  0  0
    5.7155    1.7978    0.0000 O   0  0  0  0  0  0  0  0  0  0  0  0
    4.8505    0.3022    0.0000 C   0  0  0  0  0  0  0  0  0  0  0  0
    3.9805    0.8022    0.0000 C   0  0  0  0  0  0  0  0  0  0  0  0
    3.1205    0.3022    0.0000 C   0  0  0  0  0  0  0  0  0  0  0  0
    2.2509    0.8004    0.0000 C   0  0  0  0  0  0  0  0  0  0  0  0
    1.3864    0.2978    0.0000 C   0  0  0  0  0  0  0  0  0  0  0  0
    0.5184    0.7943    0.0000 O   0  0  0  0  0  0  0  0  0  0  0  0
    1.3915   -0.7057    0.0000 C   0  0  0  0  0  0  0  0  0  0  0  0
    2.2560   -1.1978    0.0000 C   0  0  0  0  0  0  0  0  0  0  0  0
    3.1205   -0.6978    0.0000 C   0  0  0  0  0  0  0  0  0  0  0  0
    3.9805   -1.1978    0.0000 C   0  0  0  0  0  0  0  0  0  0  0  0
    4.8505   -0.6978    0.0000 C   0  0  0  0  0  0  0  0  0  0  0  0
    5.7160   -1.1987    0.0000 O   0  0  0  0  0  0  0  0  0  0  0  0
  1  2  1  0  0  0  0
  2  3  2  0  0  0  0
  2  4  1  0  0  0  0
  4  5  2  0  0  0  0
  5  6  1  0  0  0  0
  6  7  1  0  0  0  0
  7  8  2  0  0  0  0
  8  9  1  0  0  0  0
  8 10  1  0  0  0  0
 10 11  2  0  0  0  0
 11 12  1  0  0  0  0
 12  6  2  0  0  0  0
 12 13  1  0  0  0  0
 13 14  2  0  0  0  0
 14  4  1  0  0  0  0
 14 15  1  0  0  0  0
M  END
>  <EXTREG>  (ZINC00156898)
ZINC00156898

>  <LOGBIO>
2.5000

$$$$
ZINC00157082
  -MTS-   02131516462D 0   0.00000     0.00000     0

 10 11  0  0  0  0  0  0  0  0999 V2000
    0.6061   -2.3710    0.0000 Cl  0  0  0  0  0  0  0  0  0  0  0  0
    1.1026   -1.5030    0.0000 C   0  0  0  0  0  0  0  0  0  0  0  0
    2.1060   -1.4980    0.0000 C   0  0  0  0  0  0  0  0  0  0  0  0
    2.5982   -0.6335    0.0000 C   0  0  0  0  0  0  0  0  0  0  0  0
    2.0982    0.2310    0.0000 C   0  0  0  0  0  0  0  0  0  0  0  0
    2.4082    1.1910    0.0000 N   0  0  0  0  0  0  0  0  0  0  0  0
    1.5982    1.7710    0.0000 C   0  0  0  0  0  0  0  0  0  0  0  0
    0.7882    1.1910    0.0000 C   0  0  0  0  0  0  0  0  0  0  0  0
    1.0982    0.2310    0.0000 C   0  0  0  0  0  0  0  0  0  0  0  0
    0.6000   -0.6385    0.0000 C   0  0  0  0  0  0  0  0  0  0  0  0
  1  2  1  0  0  0  0
  2  3  2  0  0  0  0
  3  4  1  0  0  0  0
  4  5  2  0  0  0  0
  5  6  1  0  0  0  0
  6  7  1  0  0  0  0
  7  8  2  0  0  0  0
  8  9  1  0  0  0  0
  9  5  1  0  0  0  0
  9 10  2  0  0  0  0
 10  2  1  0  0  0  0
M  END
>  <EXTREG>  (ZINC00157082)
ZINC00157082

>  <LOGBIO>
2.5000

$$$$
ZINC00157269
  -MTS-   02131516462D 0   0.00000     0.00000     0

 11 12  0  0  0  0  0  0  0  0999 V2000
    0.6061   -2.5710    0.0000 Cl  0  0  0  0  0  0  0  0  0  0  0  0
    1.1026   -1.7030    0.0000 C   0  0  0  0  0  0  0  0  0  0  0  0
    2.1060   -1.6980    0.0000 C   0  0  0  0  0  0  0  0  0  0  0  0
    2.5982   -0.8335    0.0000 C   0  0  0  0  0  0  0  0  0  0  0  0
    2.0982    0.0310    0.0000 C   0  0  0  0  0  0  0  0  0  0  0  0
    2.4082    0.9910    0.0000 C   0  0  0  0  0  0  0  0  0  0  0  0
    1.5982    1.5710    0.0000 C   0  0  0  0  0  0  0  0  0  0  0  0
    1.5982    2.5710    0.0000 O   0  0  0  0  0  0  0  0  0  0  0  0
    0.7882    0.9910    0.0000 N   0  0  0  0  0  0  0  0  0  0  0  0
    1.0982    0.0310    0.0000 C   0  0  0  0  0  0  0  0  0  0  0  0
    0.6000   -0.8385    0.0000 C   0  0  0  0  0  0  0  0  0  0  0  0
  1  2  1  0  0  0  0
  2  3  2  0  0  0  0
  3  4  1  0  0  0  0
  4  5  2  0  0  0  0
  5  6  1  0  0  0  0
  6  7  1  0  0  0  0
  7  8  2  0  0  0  0
  7  9  1  0  0  0  0
  9 10  1  0  0  0  0
 10  5  1  0  0  0  0
 10 11  2  0  0  0  0
 11  2  1  0  0  0  0
M  END
>  <EXTREG>  (ZINC00157269)
ZINC00157269

>  <LOGBIO>
2.5000

$$$$
ZINC00157660
  -MTS-   02131516462D 0   0.00000     0.00000     0

 23 25  0  0  0  0  0  0  0  0999 V2000
    3.1044   -4.0294    0.0000 F   0  0  0  0  0  0  0  0  0  0  0  0
    2.6026   -3.1644    0.0000 C   0  0  0  0  0  0  0  0  0  0  0  0
    3.4676   -2.6627    0.0000 F   0  0  0  0  0  0  0  0  0  0  0  0
    1.7376   -3.6662    0.0000 F   0  0  0  0  0  0  0  0  0  0  0  0
    2.1008   -2.2994    0.0000 C   0  0  0  0  0  0  0  0  0  0  0  0
    1.0974   -2.3005    0.0000 C   0  0  0  0  0  0  0  0  0  0  0  0
    0.6000   -1.4390    0.0000 C   0  0  0  0  0  0  0  0  0  0  0  0
    1.0974   -0.5714    0.0000 C   0  0  0  0  0  0  0  0  0  0  0  0
    2.0921   -0.5654    0.0000 C   0  0  0  0  0  0  0  0  0  0  0  0
    2.5982   -1.4319    0.0000 C   0  0  0  0  0  0  0  0  0  0  0  0
    3.6982   -1.4275    0.0000 N   0  0  0  0  0  0  0  0  0  0  0  0
    4.1947   -0.5594    0.0000 S   0  0  0  0  0  0  0  0  0  0  0  0
    3.3267   -0.0629    0.0000 O   0  0  0  0  0  0  0  0  0  0  0  0
    5.0627   -1.0560    0.0000 O   0  0  0  0  0  0  0  0  0  0  0  0
    4.6912    0.3086    0.0000 C   0  0  0  0  0  0  0  0  0  0  0  0
    5.6947    0.3136    0.0000 C   0  0  0  0  0  0  0  0  0  0  0  0
    6.1868    1.1781    0.0000 C   0  0  0  0  0  0  0  0  0  0  0  0
    5.6868    2.0426    0.0000 C   0  0  0  0  0  0  0  0  0  0  0  0
    5.9968    3.0026    0.0000 O   0  0  0  0  0  0  0  0  0  0  0  0
    5.1868    3.5826    0.0000 C   0  0  0  0  0  0  0  0  0  0  0  0
    4.3768    3.0026    0.0000 C   0  0  0  0  0  0  0  0  0  0  0  0
    4.6868    2.0426    0.0000 C   0  0  0  0  0  0  0  0  0  0  0  0
    4.1886    1.1731    0.0000 C   0  0  0  0  0  0  0  0  0  0  0  0
  1  2  1  0  0  0  0
  2  3  1  0  0  0  0
  2  4  1  0  0  0  0
  2  5  1  0  0  0  0
  5  6  2  0  0  0  0
  6  7  1  0  0  0  0
  7  8  2  0  0  0  0
  8  9  1  0  0  0  0
  9 10  2  0  0  0  0
 10  5  1  0  0  0  0
 10 11  1  0  0  0  0
 11 12  1  0  0  0  0
 12 13  2  0  0  0  0
 12 14  2  0  0  0  0
 12 15  1  0  0  0  0
 15 16  2  0  0  0  0
 16 17  1  0  0  0  0
 17 18  2  0  0  0  0
 18 19  1  0  0  0  0
 19 20  1  0  0  0  0
 20 21  1  0  0  0  0
 21 22  1  0  0  0  0
 22 18  1  0  0  0  0
 22 23  2  0  0  0  0
 23 15  1  0  0  0  0
M  END
>  <EXTREG>  (ZINC00157660)
ZINC00157660

>  <LOGBIO>
2.5000

$$$$
ZINC00158893
  -MTS-   02131516462D 0   0.00000     0.00000     0

 13 14  0  0  0  0  0  0  0  0999 V2000
    7.0205   -0.0028    0.0000 N   0  0  0  0  0  0  0  0  0  0  0  0
    6.0205   -0.0028    0.0000 C   0  0  0  0  0  0  0  0  0  0  0  0
    5.0205   -0.0028    0.0000 C   0  0  0  0  0  0  0  0  0  0  0  0
    4.5179    0.8657    0.0000 C   0  0  0  0  0  0  0  0  0  0  0  0
    3.5231    0.8637    0.0000 C   0  0  0  0  0  0  0  0  0  0  0  0
    3.0223   -0.0019    0.0000 C   0  0  0  0  0  0  0  0  0  0  0  0
    3.5162   -0.8654    0.0000 C   0  0  0  0  0  0  0  0  0  0  0  0
    4.5196   -0.8683    0.0000 C   0  0  0  0  0  0  0  0  0  0  0  0
    2.0223    0.0006    0.0000 N   0  0  0  0  0  0  0  0  0  0  0  0
    1.4306    0.8177    0.0000 C   0  0  0  0  0  0  0  0  0  0  0  0
    0.4842    0.5066    0.0000 C   0  0  0  0  0  0  0  0  0  0  0  0
    0.4739   -0.4896    0.0000 N   0  0  0  0  0  0  0  0  0  0  0  0
    1.4317   -0.8064    0.0000 C   0  0  0  0  0  0  0  0  0  0  0  0
  1  2  3  0  0  0  0
  2  3  1  0  0  0  0
  3  4  2  0  0  0  0
  4  5  1  0  0  0  0
  5  6  2  0  0  0  0
  6  7  1  0  0  0  0
  7  8  2  0  0  0  0
  8  3  1  0  0  0  0
  6  9  1  0  0  0  0
  9 10  1  0  0  0  0
 10 11  2  0  0  0  0
 11 12  1  0  0  0  0
 12 13  2  0  0  0  0
 13  9  1  0  0  0  0
M  END
>  <EXTREG>  (ZINC00158893)
ZINC00158893

>  <LOGBIO>
2.5000

$$$$
ZINC00159402
  -MTS-   02131516462D 0   0.00000     0.00000     0

 10 10  0  0  0  0  0  0  0  0999 V2000
    3.1156    1.3515    0.0000 F   0  0  0  0  0  0  0  0  0  0  0  0
    2.2501    0.8507    0.0000 C   0  0  0  0  0  0  0  0  0  0  0  0
    1.3801    1.3507    0.0000 C   0  0  0  0  0  0  0  0  0  0  0  0
    0.5201    0.8507    0.0000 C   0  0  0  0  0  0  0  0  0  0  0  0
    0.5201   -0.1493    0.0000 C   0  0  0  0  0  0  0  0  0  0  0  0
    1.3801   -0.6493    0.0000 C   0  0  0  0  0  0  0  0  0  0  0  0
    1.3776   -1.6493    0.0000 Cl  0  0  0  0  0  0  0  0  0  0  0  0
    2.2501   -0.1493    0.0000 C   0  0  0  0  0  0  0  0  0  0  0  0
    3.1156   -0.6502    0.0000 C   0  0  0  0  0  0  0  0  0  0  0  0
    3.1146   -1.6502    0.0000 S   0  0  0  0  0  0  0  0  0  0  0  0
  1  2  1  0  0  0  0
  2  3  2  0  0  0  0
  3  4  1  0  0  0  0
  4  5  2  0  0  0  0
  5  6  1  0  0  0  0
  6  7  1  0  0  0  0
  6  8  2  0  0  0  0
  8  2  1  0  0  0  0
  8  9  1  0  0  0  0
  9 10  1  0  0  0  0
M  END
>  <EXTREG>  (ZINC00159402)
ZINC00159402

>  <LOGBIO>
2.5000

$$$$
ZINC00159649
  -MTS-   02131516462D 0   0.00000     0.00000     0

 12 12  0  0  0  0  0  0  0  0999 V2000
    3.2002    2.0255    0.0000 C   0  0  0  0  0  0  0  0  0  0  0  0
    3.2012    1.0255    0.0000 N   0  3  0  0  0  0  0  0  0  0  0  0
    4.2012    1.0265    0.0000 C   0  0  0  0  0  0  0  0  0  0  0  0
    2.2012    1.0245    0.0000 C   0  0  0  0  0  0  0  0  0  0  0  0
    3.2022    0.0255    0.0000 C   0  0  0  0  0  0  0  0  0  0  0  0
    2.2501   -0.5255    0.0000 C   0  0  0  0  0  0  0  0  0  0  0  0
    1.3801   -0.0255    0.0000 N   0  0  0  0  0  0  0  0  0  0  0  0
    0.5201   -0.5255    0.0000 C   0  0  0  0  0  0  0  0  0  0  0  0
    0.5201   -1.5255    0.0000 C   0  0  0  0  0  0  0  0  0  0  0  0
    1.3801   -2.0255    0.0000 C   0  0  0  0  0  0  0  0  0  0  0  0
    2.2501   -1.5255    0.0000 C   0  0  0  0  0  0  0  0  0  0  0  0
    3.1156   -2.0263    0.0000 O   0  0  0  0  0  0  0  0  0  0  0  0
  1  2  1  0  0  0  0
  2  3  1  0  0  0  0
  2  4  1  0  0  0  0
  2  5  1  0  0  0  0
  5  6  1  0  0  0  0
  6  7  1  0  0  0  0
  7  8  2  0  0  0  0
  8  9  1  0  0  0  0
  9 10  2  0  0  0  0
 10 11  1  0  0  0  0
 11  6  2  0  0  0  0
 11 12  1  0  0  0  0
M  CHG  1   2   1
M  END
>  <EXTREG>  (ZINC00159649)
ZINC00159649

>  <LOGBIO>
2.5000

$$$$
ZINC00160829
  -MTS-   02131516462D 0   0.00000     0.00000     0

 16 17  0  0  0  0  0  0  0  0999 V2000
    3.2220   -0.7969    0.0000 O   0  0  0  0  0  0  0  0  0  0  0  0
    4.0304   -0.2084    0.0000 S   0  0  0  0  0  0  0  0  0  0  0  0
    4.8389    0.3801    0.0000 O   0  0  0  0  0  0  0  0  0  0  0  0
    3.4419    0.6001    0.0000 C   0  0  0  0  0  0  0  0  0  0  0  0
    2.4475    0.4946    0.0000 C   0  0  0  0  0  0  0  0  0  0  0  0
    1.8590    1.3031    0.0000 N   0  0  0  0  0  0  0  0  0  0  0  0
    2.1690    2.2631    0.0000 C   0  0  0  0  0  0  0  0  0  0  0  0
    1.3590    2.8431    0.0000 C   0  0  0  0  0  0  0  0  0  0  0  0
    0.5490    2.2631    0.0000 C   0  0  0  0  0  0  0  0  0  0  0  0
    0.8590    1.3031    0.0000 C   0  0  0  0  0  0  0  0  0  0  0  0
    4.6190   -1.0169    0.0000 C   0  0  0  0  0  0  0  0  0  0  0  0
    5.6169   -0.9121    0.0000 C   0  0  0  0  0  0  0  0  0  0  0  0
    6.2007   -1.7176    0.0000 C   0  0  0  0  0  0  0  0  0  0  0  0
    5.7957   -2.6319    0.0000 C   0  0  0  0  0  0  0  0  0  0  0  0
    4.8069   -2.7407    0.0000 C   0  0  0  0  0  0  0  0  0  0  0  0
    4.2140   -1.9312    0.0000 C   0  0  0  0  0  0  0  0  0  0  0  0
  1  2  2  0  0  0  0
  2  3  2  0  0  0  0
  2  4  1  0  0  0  0
  4  5  1  0  0  0  0
  5  6  1  0  0  0  0
  6  7  1  0  0  0  0
  7  8  1  0  0  0  0
  8  9  1  0  0  0  0
  9 10  1  0  0  0  0
 10  6  1  0  0  0  0
  2 11  1  0  0  0  0
 11 12  2  0  0  0  0
 12 13  1  0  0  0  0
 13 14  2  0  0  0  0
 14 15  1  0  0  0  0
 15 16  2  0  0  0  0
 16 11  1  0  0  0  0
M  END
>  <EXTREG>  (ZINC00160829)
ZINC00160829

>  <LOGBIO>
2.5000

$$$$
ZINC00161232
  -MTS-   02131516462D 0   0.00000     0.00000     0

 12 12  0  0  0  0  0  0  0  0999 V2000
    0.0000   -0.6055    0.0000 F   0  0  0  0  0  0  0  0  0  0  0  0
    1.0000   -0.6030    0.0000 C   0  0  0  0  0  0  0  0  0  0  0  0
    1.5048   -1.4703    0.0000 C   0  0  0  0  0  0  0  0  0  0  0  0
    2.4995   -1.4658    0.0000 C   0  0  0  0  0  0  0  0  0  0  0  0
    2.9982   -0.5990    0.0000 C   0  0  0  0  0  0  0  0  0  0  0  0
    3.9982   -0.5990    0.0000 C   0  0  0  0  0  0  0  0  0  0  0  0
    4.9982   -0.5990    0.0000 N   0  0  0  0  0  0  0  0  0  0  0  0
    2.5021    0.2633    0.0000 C   0  0  0  0  0  0  0  0  0  0  0  0
    1.4987    0.2638    0.0000 C   0  0  0  0  0  0  0  0  0  0  0  0
    3.0030    1.1288    0.0000 N   0  3  0  0  0  0  0  0  0  0  0  0
    4.0064    1.1284    0.0000 O   0  5  0  0  0  0  0  0  0  0  0  0
    2.5069    1.9911    0.0000 O   0  0  0  0  0  0  0  0  0  0  0  0
  1  2  1  0  0  0  0
  2  3  2  0  0  0  0
  3  4  1  0  0  0  0
  4  5  2  0  0  0  0
  5  6  1  0  0  0  0
  6  7  3  0  0  0  0
  5  8  1  0  0  0  0
  8  9  2  0  0  0  0
  9  2  1  0  0  0  0
  8 10  1  0  0  0  0
 10 11  1  0  0  0  0
 10 12  2  0  0  0  0
M  CHG  2  10   1  11  -1
M  END
>  <EXTREG>  (ZINC00161232)
ZINC00161232

>  <LOGBIO>
2.5000

$$$$
ZINC00161622
  -MTS-   02131516462D 0   0.00000     0.00000     0

 17 19  0  0  0  0  0  0  0  0999 V2000
    5.8581   -0.7081    0.0000 Cl  0  0  0  0  0  0  0  0  0  0  0  0
    5.2696    0.1004    0.0000 C   0  0  0  0  0  0  0  0  0  0  0  0
    5.5796    1.0604    0.0000 N   0  0  0  0  0  0  0  0  0  0  0  0
    4.7696    1.6404    0.0000 C   0  0  0  0  0  0  0  0  0  0  0  0
    3.9596    1.0604    0.0000 N   0  0  0  0  0  0  0  0  0  0  0  0
    3.0099    1.3736    0.0000 C   0  0  0  0  0  0  0  0  0  0  0  0
    2.2638    0.7077    0.0000 C   0  0  0  0  0  0  0  0  0  0  0  0
    1.3105    1.0210    0.0000 C   0  0  0  0  0  0  0  0  0  0  0  0
    0.5697    0.3571    0.0000 C   0  0  0  0  0  0  0  0  0  0  0  0
    0.7699   -0.6214    0.0000 C   0  0  0  0  0  0  0  0  0  0  0  0
    0.1716   -1.4336    0.0000 N   0  0  0  0  0  0  0  0  0  0  0  0
    0.7560   -2.2404    0.0000 O   0  0  0  0  0  0  0  0  0  0  0  0
    1.7081   -1.9471    0.0000 N   0  0  0  0  0  0  0  0  0  0  0  0
    1.7183   -0.9383    0.0000 C   0  0  0  0  0  0  0  0  0  0  0  0
    2.4665   -0.2715    0.0000 C   0  0  0  0  0  0  0  0  0  0  0  0
    4.2696    0.1004    0.0000 C   0  0  0  0  0  0  0  0  0  0  0  0
    3.6810   -0.7081    0.0000 Cl  0  0  0  0  0  0  0  0  0  0  0  0
  1  2  1  0  0  0  0
  2  3  1  0  0  0  0
  3  4  2  0  0  0  0
  4  5  1  0  0  0  0
  5  6  1  0  0  0  0
  6  7  1  0  0  0  0
  7  8  1  0  0  0  0
  8  9  2  0  0  0  0
  9 10  1  0  0  0  0
 10 11  2  0  0  0  0
 11 12  1  0  0  0  0
 12 13  1  0  0  0  0
 13 14  2  0  0  0  0
 14 10  1  0  0  0  0
 14 15  1  0  0  0  0
 15  7  2  0  0  0  0
  5 16  1  0  0  0  0
 16  2  2  0  0  0  0
 16 17  1  0  0  0  0
M  END
>  <EXTREG>  (ZINC00161622)
ZINC00161622

>  <LOGBIO>
2.5000

$$$$
ZINC00161718
  -MTS-   02131516462D 0   0.00000     0.00000     0

 12 12  0  0  0  0  0  0  0  0999 V2000
    2.0861    2.2067    0.0000 C   0  0  0  0  0  0  0  0  0  0  0  0
    1.5891    1.3389    0.0000 O   0  0  0  0  0  0  0  0  0  0  0  0
    2.0922    0.4747    0.0000 C   0  0  0  0  0  0  0  0  0  0  0  0
    1.5944   -0.3966    0.0000 C   0  0  0  0  0  0  0  0  0  0  0  0
    2.0965   -1.2553    0.0000 C   0  0  0  0  0  0  0  0  0  0  0  0
    1.6000   -2.1234    0.0000 O   0  0  0  0  0  0  0  0  0  0  0  0
    0.6000   -2.1274    0.0000 C   0  0  0  0  0  0  0  0  0  0  0  0
    3.0965   -1.2528    0.0000 C   0  0  0  0  0  0  0  0  0  0  0  0
    3.5943   -0.3916    0.0000 C   0  0  0  0  0  0  0  0  0  0  0  0
    3.0922    0.4772    0.0000 C   0  0  0  0  0  0  0  0  0  0  0  0
    4.5943   -0.3916    0.0000 C   0  0  0  0  0  0  0  0  0  0  0  0
    5.5943   -0.3916    0.0000 N   0  0  0  0  0  0  0  0  0  0  0  0
  1  2  1  0  0  0  0
  2  3  1  0  0  0  0
  3  4  2  0  0  0  0
  4  5  1  0  0  0  0
  5  6  1  0  0  0  0
  6  7  1  0  0  0  0
  5  8  2  0  0  0  0
  8  9  1  0  0  0  0
  9 10  2  0  0  0  0
 10  3  1  0  0  0  0
  9 11  1  0  0  0  0
 11 12  3  0  0  0  0
M  END
>  <EXTREG>  (ZINC00161718)
ZINC00161718

>  <LOGBIO>
2.5000

$$$$
ZINC00162137
  -MTS-   02131516462D 0   0.00000     0.00000     0

 13 13  0  0  0  0  0  0  0  0999 V2000
    5.7231    1.7906    0.0000 C   0  0  0  0  0  0  0  0  0  0  0  0
    4.8543    1.2885    0.0000 C   0  0  0  0  0  0  0  0  0  0  0  0
    4.8558    0.2937    0.0000 O   0  0  0  0  0  0  0  0  0  0  0  0
    3.9870   -0.2084    0.0000 C   0  0  0  0  0  0  0  0  0  0  0  0
    3.9885   -1.2032    0.0000 O   0  0  0  0  0  0  0  0  0  0  0  0
    3.1205    0.2907    0.0000 C   0  0  0  0  0  0  0  0  0  0  0  0
    2.2550   -0.2101    0.0000 C   0  0  0  0  0  0  0  0  0  0  0  0
    2.2550   -1.2136    0.0000 C   0  0  0  0  0  0  0  0  0  0  0  0
    1.3930   -1.7101    0.0000 C   0  0  0  0  0  0  0  0  0  0  0  0
    0.5259   -1.2118    0.0000 C   0  0  0  0  0  0  0  0  0  0  0  0
    0.5210   -0.2170    0.0000 C   0  0  0  0  0  0  0  0  0  0  0  0
    1.3880    0.2881    0.0000 C   0  0  0  0  0  0  0  0  0  0  0  0
    1.3850    1.2881    0.0000 Br  0  0  0  0  0  0  0  0  0  0  0  0
  1  2  1  0  0  0  0
  2  3  1  0  0  0  0
  3  4  1  0  0  0  0
  4  5  2  0  0  0  0
  4  6  1  0  0  0  0
  6  7  1  0  0  0  0
  7  8  2  0  0  0  0
  8  9  1  0  0  0  0
  9 10  2  0  0  0  0
 10 11  1  0  0  0  0
 11 12  2  0  0  0  0
 12  7  1  0  0  0  0
 12 13  1  0  0  0  0
M  END
>  <EXTREG>  (ZINC00162137)
ZINC00162137

>  <LOGBIO>
2.5000

$$$$
ZINC00162470
  -MTS-   02131516462D 0   0.00000     0.00000     0

 11 12  0  0  0  0  0  0  0  0999 V2000
    0.7676   -1.8106    0.0000 C   0  0  0  0  0  0  0  0  0  0  0  0
    1.2641   -0.9426    0.0000 C   0  0  0  0  0  0  0  0  0  0  0  0
    2.2675   -0.9376    0.0000 C   0  0  0  0  0  0  0  0  0  0  0  0
    2.7597   -0.0731    0.0000 C   0  0  0  0  0  0  0  0  0  0  0  0
    2.2597    0.7914    0.0000 C   0  0  0  0  0  0  0  0  0  0  0  0
    2.5697    1.7514    0.0000 N   0  0  0  0  0  0  0  0  0  0  0  0
    1.7597    2.3314    0.0000 O   0  0  0  0  0  0  0  0  0  0  0  0
    0.9497    1.7514    0.0000 N   0  3  0  0  0  0  0  0  0  0  0  0
    0.0000    2.0646    0.0000 O   0  5  0  0  0  0  0  0  0  0  0  0
    1.2597    0.7914    0.0000 C   0  0  0  0  0  0  0  0  0  0  0  0
    0.7615   -0.0781    0.0000 C   0  0  0  0  0  0  0  0  0  0  0  0
  1  2  1  0  0  0  0
  2  3  1  0  0  0  0
  3  4  2  0  0  0  0
  4  5  1  0  0  0  0
  5  6  2  0  0  0  0
  6  7  1  0  0  0  0
  7  8  1  0  0  0  0
  8  9  1  0  0  0  0
  8 10  2  0  0  0  0
 10  5  1  0  0  0  0
 10 11  1  0  0  0  0
 11  2  2  0  0  0  0
M  CHG  2   8   1   9  -1
M  END
>  <EXTREG>  (ZINC00162470)
ZINC00162470

>  <LOGBIO>
2.5000

$$$$
ZINC00162661
  -MTS-   02131516462D 0   0.00000     0.00000     0

 15 15  0  0  0  0  0  0  0  0999 V2000
    6.0691   -1.0598    0.0000 C   0  0  0  0  0  0  0  0  0  0  0  0
    5.1993   -0.5594    0.0000 C   0  0  0  0  0  0  0  0  0  0  0  0
    5.1989    0.4354    0.0000 O   0  0  0  0  0  0  0  0  0  0  0  0
    4.3291    0.9358    0.0000 C   0  0  0  0  0  0  0  0  0  0  0  0
    4.3286    1.9306    0.0000 O   0  0  0  0  0  0  0  0  0  0  0  0
    3.4636    0.4349    0.0000 C   0  0  0  0  0  0  0  0  0  0  0  0
    2.5936    0.9349    0.0000 C   0  0  0  0  0  0  0  0  0  0  0  0
    1.7336    0.4349    0.0000 C   0  0  0  0  0  0  0  0  0  0  0  0
    1.7336   -0.5651    0.0000 C   0  0  0  0  0  0  0  0  0  0  0  0
    2.5936   -1.0651    0.0000 C   0  0  0  0  0  0  0  0  0  0  0  0
    3.4636   -0.5651    0.0000 C   0  0  0  0  0  0  0  0  0  0  0  0
    0.8668   -1.0638    0.0000 C   0  0  0  0  0  0  0  0  0  0  0  0
    1.3655   -1.9306    0.0000 F   0  0  0  0  0  0  0  0  0  0  0  0
    0.3681   -0.1970    0.0000 F   0  0  0  0  0  0  0  0  0  0  0  0
    0.0000   -1.5625    0.0000 F   0  0  0  0  0  0  0  0  0  0  0  0
  1  2  1  0  0  0  0
  2  3  1  0  0  0  0
  3  4  1  0  0  0  0
  4  5  2  0  0  0  0
  4  6  1  0  0  0  0
  6  7  2  0  0  0  0
  7  8  1  0  0  0  0
  8  9  2  0  0  0  0
  9 10  1  0  0  0  0
 10 11  2  0  0  0  0
 11  6  1  0  0  0  0
  9 12  1  0  0  0  0
 12 13  1  0  0  0  0
 12 14  1  0  0  0  0
 12 15  1  0  0  0  0
M  END
>  <EXTREG>  (ZINC00162661)
ZINC00162661

>  <LOGBIO>
2.5000

$$$$
ZINC00162735
  -MTS-   02131516462D 0   0.00000     0.00000     0

 15 16  0  0  0  0  0  0  0  0999 V2000
    5.8583   -0.7299    0.0000 C   0  0  0  0  0  0  0  0  0  0  0  0
    5.2698    0.0785    0.0000 C   0  0  0  0  0  0  0  0  0  0  0  0
    5.5798    1.0385    0.0000 C   0  0  0  0  0  0  0  0  0  0  0  0
    4.7698    1.6185    0.0000 S   0  0  0  0  0  0  0  0  0  0  0  0
    3.9598    1.0385    0.0000 C   0  0  0  0  0  0  0  0  0  0  0  0
    3.0101    1.3517    0.0000 N   0  0  0  0  0  0  0  0  0  0  0  0
    2.2640    0.6858    0.0000 C   0  0  0  0  0  0  0  0  0  0  0  0
    1.3107    0.9991    0.0000 C   0  0  0  0  0  0  0  0  0  0  0  0
    0.5699    0.3352    0.0000 C   0  0  0  0  0  0  0  0  0  0  0  0
    0.7726   -0.6441    0.0000 C   0  0  0  0  0  0  0  0  0  0  0  0
    1.7161   -0.9594    0.0000 C   0  0  0  0  0  0  0  0  0  0  0  0
    1.9163   -1.9391    0.0000 Cl  0  0  0  0  0  0  0  0  0  0  0  0
    2.4667   -0.2934    0.0000 C   0  0  0  0  0  0  0  0  0  0  0  0
    4.2698    0.0785    0.0000 N   0  3  0  0  0  0  0  0  0  0  0  0
    3.6812   -0.7299    0.0000 C   0  0  0  0  0  0  0  0  0  0  0  0
  1  2  1  0  0  0  0
  2  3  2  0  0  0  0
  3  4  1  0  0  0  0
  4  5  1  0  0  0  0
  5  6  1  0  0  0  0
  6  7  1  0  0  0  0
  7  8  2  0  0  0  0
  8  9  1  0  0  0  0
  9 10  2  0  0  0  0
 10 11  1  0  0  0  0
 11 12  1  0  0  0  0
 11 13  2  0  0  0  0
 13  7  1  0  0  0  0
  5 14  2  0  0  0  0
 14  2  1  0  0  0  0
 14 15  1  0  0  0  0
M  CHG  1  14   1
M  END
>  <EXTREG>  (ZINC00162735)
ZINC00162735

>  <LOGBIO>
2.5000

$$$$
ZINC00163375
  -MTS-   02131516462D 0   0.00000     0.00000     0

 23 26  0  0  0  0  0  0  0  0999 V2000
    2.2265   -2.2634    0.0000 Cl  0  0  0  0  0  0  0  0  0  0  0  0
    3.2265   -2.2611    0.0000 C   0  0  0  0  0  0  0  0  0  0  0  0
    3.7316   -3.1282    0.0000 N   0  0  0  0  0  0  0  0  0  0  0  0
    4.7264   -3.1232    0.0000 N   0  0  0  0  0  0  0  0  0  0  0  0
    5.2247   -2.2562    0.0000 C   0  0  0  0  0  0  0  0  0  0  0  0
    4.7265   -1.3941    0.0000 N   0  0  0  0  0  0  0  0  0  0  0  0
    5.0365   -0.4341    0.0000 C   0  0  0  0  0  0  0  0  0  0  0  0
    5.9493   -0.0183    0.0000 C   0  0  0  0  0  0  0  0  0  0  0  0
    6.0439    0.9772    0.0000 C   0  0  0  0  0  0  0  0  0  0  0  0
    5.2252    1.5573    0.0000 C   0  0  0  0  0  0  0  0  0  0  0  0
    4.3217    1.1410    0.0000 C   0  0  0  0  0  0  0  0  0  0  0  0
    4.2265    0.1459    0.0000 C   0  0  0  0  0  0  0  0  0  0  0  0
    3.4165   -0.4341    0.0000 C   0  0  0  0  0  0  0  0  0  0  0  0
    2.4668   -0.1210    0.0000 C   0  0  0  0  0  0  0  0  0  0  0  0
    2.2614    0.8612    0.0000 C   0  0  0  0  0  0  0  0  0  0  0  0
    1.3161    1.1708    0.0000 C   0  0  0  0  0  0  0  0  0  0  0  0
    0.5693    0.5057    0.0000 C   0  0  0  0  0  0  0  0  0  0  0  0
    0.7680   -0.4691    0.0000 C   0  0  0  0  0  0  0  0  0  0  0  0
    1.7201   -0.7861    0.0000 C   0  0  0  0  0  0  0  0  0  0  0  0
    3.7265   -1.3941    0.0000 C   0  0  0  0  0  0  0  0  0  0  0  0
    5.3173    2.5531    0.0000 N   0  3  0  0  0  0  0  0  0  0  0  0
    6.2286    2.9730    0.0000 O   0  5  0  0  0  0  0  0  0  0  0  0
    4.5056    3.1282    0.0000 O   0  0  0  0  0  0  0  0  0  0  0  0
  1  2  1  0  0  0  0
  2  3  2  0  0  0  0
  3  4  1  0  0  0  0
  4  5  2  0  0  0  0
  5  6  1  0  0  0  0
  6  7  1  0  0  0  0
  7  8  2  0  0  0  0
  8  9  1  0  0  0  0
  9 10  2  0  0  0  0
 10 11  1  0  0  0  0
 11 12  2  0  0  0  0
 12  7  1  0  0  0  0
 12 13  1  0  0  0  0
 13 14  1  0  0  0  0
 14 15  2  0  0  0  0
 15 16  1  0  0  0  0
 16 17  2  0  0  0  0
 17 18  1  0  0  0  0
 18 19  2  0  0  0  0
 19 14  1  0  0  0  0
 13 20  2  0  0  0  0
 20  2  1  0  0  0  0
 20  6  1  0  0  0  0
 10 21  1  0  0  0  0
 21 22  1  0  0  0  0
 21 23  2  0  0  0  0
M  CHG  2  21   1  22  -1
M  END
>  <EXTREG>  (ZINC00163375)
ZINC00163375

>  <LOGBIO>
2.5000

$$$$
ZINC00163618
  -MTS-   02131516462D 0   0.00000     0.00000     0

 14 14  0  0  0  0  0  0  0  0999 V2000
    2.4185    2.3381    0.0000 C   0  0  0  0  0  0  0  0  0  0  0  0
    3.2882    1.8377    0.0000 O   0  0  0  0  0  0  0  0  0  0  0  0
    3.2887    0.8429    0.0000 C   0  0  0  0  0  0  0  0  0  0  0  0
    3.8088    0.5437    0.0000 O   0  0  0  0  0  0  0  0  0  0  0  0
    2.2501    0.2419    0.0000 C   0  0  0  0  0  0  0  0  0  0  0  0
    1.3801    0.7419    0.0000 C   0  0  0  0  0  0  0  0  0  0  0  0
    0.5201    0.2419    0.0000 C   0  0  0  0  0  0  0  0  0  0  0  0
    0.5201   -0.7581    0.0000 C   0  0  0  0  0  0  0  0  0  0  0  0
    1.3801   -1.2581    0.0000 C   0  0  0  0  0  0  0  0  0  0  0  0
    1.3776   -2.2581    0.0000 C   0  0  0  0  0  0  0  0  0  0  0  0
    2.2501   -0.7581    0.0000 C   0  0  0  0  0  0  0  0  0  0  0  0
    3.2887   -1.3592    0.0000 N   0  3  0  0  0  0  0  0  0  0  0  0
    3.2882   -2.3626    0.0000 O   0  5  0  0  0  0  0  0  0  0  0  0
    4.1510   -0.8631    0.0000 O   0  0  0  0  0  0  0  0  0  0  0  0
  1  2  1  0  0  0  0
  2  3  1  0  0  0  0
  3  4  2  0  0  0  0
  3  5  1  0  0  0  0
  5  6  2  0  0  0  0
  6  7  1  0  0  0  0
  7  8  2  0  0  0  0
  8  9  1  0  0  0  0
  9 10  1  0  0  0  0
  9 11  2  0  0  0  0
 11  5  1  0  0  0  0
 11 12  1  0  0  0  0
 12 13  1  0  0  0  0
 12 14  2  0  0  0  0
M  CHG  2  12   1  13  -1
M  END
>  <EXTREG>  (ZINC00163618)
ZINC00163618

>  <LOGBIO>
2.5000

$$$$
ZINC00164056
  -MTS-   02131516462D 0   0.00000     0.00000     0

 14 15  0  0  0  0  0  0  0  0999 V2000
    3.4623    1.7508    0.0000 N   0  0  0  0  0  0  0  0  0  0  0  0
    2.5968    1.2500    0.0000 C   0  0  0  0  0  0  0  0  0  0  0  0
    1.7268    1.7500    0.0000 C   0  0  0  0  0  0  0  0  0  0  0  0
    0.8668    1.2500    0.0000 C   0  0  0  0  0  0  0  0  0  0  0  0
    0.0000    1.7487    0.0000 Cl  0  0  0  0  0  0  0  0  0  0  0  0
    0.8668    0.2500    0.0000 N   0  0  0  0  0  0  0  0  0  0  0  0
    1.7268   -0.2500    0.0000 N   0  0  0  0  0  0  0  0  0  0  0  0
    2.5968    0.2500    0.0000 C   0  0  0  0  0  0  0  0  0  0  0  0
    3.4623   -0.2509    0.0000 C   0  0  0  0  0  0  0  0  0  0  0  0
    3.4623   -1.2543    0.0000 C   0  0  0  0  0  0  0  0  0  0  0  0
    4.3243   -1.7508    0.0000 C   0  0  0  0  0  0  0  0  0  0  0  0
    5.1914   -1.2525    0.0000 C   0  0  0  0  0  0  0  0  0  0  0  0
    5.1963   -0.2578    0.0000 C   0  0  0  0  0  0  0  0  0  0  0  0
    4.3293    0.2474    0.0000 C   0  0  0  0  0  0  0  0  0  0  0  0
  1  2  1  0  0  0  0
  2  3  2  0  0  0  0
  3  4  1  0  0  0  0
  4  5  1  0  0  0  0
  4  6  2  0  0  0  0
  6  7  1  0  0  0  0
  7  8  2  0  0  0  0
  8  2  1  0  0  0  0
  8  9  1  0  0  0  0
  9 10  2  0  0  0  0
 10 11  1  0  0  0  0
 11 12  2  0  0  0  0
 12 13  1  0  0  0  0
 13 14  2  0  0  0  0
 14  9  1  0  0  0  0
M  END
>  <EXTREG>  (ZINC00164056)
ZINC00164056

>  <LOGBIO>
2.5000

$$$$
ZINC00165963
  -MTS-   02131516462D 0   0.00000     0.00000     0

 22 24  0  0  0  0  0  0  0  0999 V2000
    4.2948   -3.7576    0.0000 C   0  0  0  0  0  0  0  0  0  0  0  0
    3.7939   -2.8921    0.0000 C   0  0  0  0  0  0  0  0  0  0  0  0
    4.2939   -2.0221    0.0000 C   0  0  0  0  0  0  0  0  0  0  0  0
    3.7939   -1.1621    0.0000 C   0  0  0  0  0  0  0  0  0  0  0  0
    4.1039   -0.2021    0.0000 C   0  0  0  0  0  0  0  0  0  0  0  0
    5.0536    0.1110    0.0000 O   0  0  0  0  0  0  0  0  0  0  0  0
    3.2939    0.3779    0.0000 N   0  0  0  0  0  0  0  0  0  0  0  0
    3.2939    1.5779    0.0000 C   0  0  0  0  0  0  0  0  0  0  0  0
    2.2547    2.1779    0.0000 C   0  0  0  0  0  0  0  0  0  0  0  0
    2.2537    3.1813    0.0000 C   0  0  0  0  0  0  0  0  0  0  0  0
    3.1190    3.6826    0.0000 F   0  0  0  0  0  0  0  0  0  0  0  0
    1.3912    3.6770    0.0000 C   0  0  0  0  0  0  0  0  0  0  0  0
    0.5247    3.1778    0.0000 C   0  0  0  0  0  0  0  0  0  0  0  0
    0.5207    2.1830    0.0000 C   0  0  0  0  0  0  0  0  0  0  0  0
    1.3882    1.6787    0.0000 C   0  0  0  0  0  0  0  0  0  0  0  0
    1.3870    1.0787    0.0000 Cl  0  0  0  0  0  0  0  0  0  0  0  0
    2.4839   -0.2021    0.0000 C   0  0  0  0  0  0  0  0  0  0  0  0
    1.9141   -0.0142    0.0000 O   0  0  0  0  0  0  0  0  0  0  0  0
    2.7939   -1.1621    0.0000 C   0  0  0  0  0  0  0  0  0  0  0  0
    2.2939   -2.0221    0.0000 C   0  0  0  0  0  0  0  0  0  0  0  0
    1.2939   -2.0196    0.0000 Cl  0  0  0  0  0  0  0  0  0  0  0  0
    2.7939   -2.8921    0.0000 N   0  0  0  0  0  0  0  0  0  0  0  0
  1  2  1  0  0  0  0
  2  3  2  0  0  0  0
  3  4  1  0  0  0  0
  4  5  1  0  0  0  0
  5  6  2  0  0  0  0
  5  7  1  0  0  0  0
  7  8  1  0  0  0  0
  8  9  1  0  0  0  0
  9 10  2  0  0  0  0
 10 11  1  0  0  0  0
 10 12  1  0  0  0  0
 12 13  2  0  0  0  0
 13 14  1  0  0  0  0
 14 15  2  0  0  0  0
 15  9  1  0  0  0  0
 15 16  1  0  0  0  0
  7 17  1  0  0  0  0
 17 18  2  0  0  0  0
 17 19  1  0  0  0  0
[truncated: 4,543,534 more chars]
