# Supplementary material for: Template CoMFA Generates Single 3D-QSAR Models that, for Twelve of Twelve Biological Targets, Predict All ChEMBL-Tabulated Affinities
Source: PLoS One. 2015 Jun 12;10(6):e0129307. doi: 10.1371/journal.pone.0129307 (PMC4466312; doi:10.1371/journal.pone.0129307)
Supplement: S13 Text — The zip file contains, for each target, the template, training set, and prediction set, as “2D” structures, in. sdf format. (ZIP) [file pone.0129307.s014.zip › bace_pred.sdf]

ZINC00001239
  -MTS-   02131516202D 0   0.00000     0.00000     0

 12 13  0  0  0  0  0  0  0  0999 V2000
    5.8975   -1.3479    0.0000 N   0  0  0  0  0  0  0  0  0  0  0  0
    5.0302   -0.8501    0.0000 C   0  0  0  0  0  0  0  0  0  0  0  0
    5.0267    0.1534    0.0000 N   0  0  0  0  0  0  0  0  0  0  0  0
    4.1629    0.6468    0.0000 C   0  0  0  0  0  0  0  0  0  0  0  0
    4.1599    1.6468    0.0000 N   0  0  0  0  0  0  0  0  0  0  0  0
    3.2976    0.1455    0.0000 N   0  0  0  0  0  0  0  0  0  0  0  0
    3.2961   -0.8493    0.0000 C   0  0  0  0  0  0  0  0  0  0  0  0
    2.4296   -1.3484    0.0000 N   0  0  0  0  0  0  0  0  0  0  0  0
    1.5641   -0.8475    0.0000 C   0  0  0  0  0  0  0  0  0  0  0  0
    1.0641    0.0225    0.0000 C   0  0  0  0  0  0  0  0  0  0  0  0
    0.5641   -0.8475    0.0000 C   0  0  0  0  0  0  0  0  0  0  0  0
    4.1649   -1.3514    0.0000 N   0  0  0  0  0  0  0  0  0  0  0  0
  1  2  1  0  0  0  0
  2  3  2  0  0  0  0
  3  4  1  0  0  0  0
  4  5  1  0  0  0  0
  4  6  2  0  0  0  0
  6  7  1  0  0  0  0
  7  8  1  0  0  0  0
  8  9  1  0  0  0  0
  9 10  1  0  0  0  0
 10 11  1  0  0  0  0
 11  9  1  0  0  0  0
  7 12  2  0  0  0  0
 12  2  1  0  0  0  0
M  END
>  <EXTREG>  (ZINC00001239)
ZINC00001239

>  <LOGBIO>
2.5000

$$$$
ZINC00001679
  -MTS-   02131516202D 0   0.00000     0.00000     0

 19 21  0  0  0  0  0  0  0  0999 V2000
    4.8504    1.7522    0.0000 C   0  0  0  0  0  0  0  0  0  0  0  0
    3.9849    1.2513    0.0000 C   0  0  0  0  0  0  0  0  0  0  0  0
    3.1149    1.7513    0.0000 N   0  0  0  0  0  0  0  0  0  0  0  0
    2.2549    1.2513    0.0000 C   0  0  0  0  0  0  0  0  0  0  0  0
    1.3853    1.7495    0.0000 C   0  0  0  0  0  0  0  0  0  0  0  0
    0.5208    1.2469    0.0000 C   0  0  0  0  0  0  0  0  0  0  0  0
    0.5258    0.2434    0.0000 C   0  0  0  0  0  0  0  0  0  0  0  0
    1.3904   -0.2487    0.0000 C   0  0  0  0  0  0  0  0  0  0  0  0
    2.2549    0.2513    0.0000 C   0  0  0  0  0  0  0  0  0  0  0  0
    3.1149   -0.2487    0.0000 C   0  0  0  0  0  0  0  0  0  0  0  0
    3.1124   -1.2487    0.0000 O   0  0  0  0  0  0  0  0  0  0  0  0
    3.9849    0.2513    0.0000 N   0  0  0  0  0  0  0  0  0  0  0  0
    4.8504   -0.2496    0.0000 C   0  0  0  0  0  0  0  0  0  0  0  0
    4.8504   -1.2530    0.0000 C   0  0  0  0  0  0  0  0  0  0  0  0
    5.7124   -1.7495    0.0000 C   0  0  0  0  0  0  0  0  0  0  0  0
    6.5794   -1.2512    0.0000 C   0  0  0  0  0  0  0  0  0  0  0  0
    7.4437   -1.7542    0.0000 Cl  0  0  0  0  0  0  0  0  0  0  0  0
    6.5844   -0.2564    0.0000 C   0  0  0  0  0  0  0  0  0  0  0  0
    5.7174    0.2487    0.0000 C   0  0  0  0  0  0  0  0  0  0  0  0
  1  2  1  0  0  0  0
  2  3  2  0  0  0  0
  3  4  1  0  0  0  0
  4  5  1  0  0  0  0
  5  6  2  0  0  0  0
  6  7  1  0  0  0  0
  7  8  2  0  0  0  0
  8  9  1  0  0  0  0
  9  4  2  0  0  0  0
  9 10  1  0  0  0  0
 10 11  2  0  0  0  0
 10 12  1  0  0  0  0
 12  2  1  0  0  0  0
 12 13  1  0  0  0  0
 13 14  2  0  0  0  0
 14 15  1  0  0  0  0
 15 16  2  0  0  0  0
 16 17  1  0  0  0  0
 16 18  1  0  0  0  0
 18 19  2  0  0  0  0
 19 13  1  0  0  0  0
M  END
>  <EXTREG>  (ZINC00001679)
ZINC00001679

>  <LOGBIO>
2.5000

$$$$
ZINC00003416
  -MTS-   02131516202D 0   0.00000     0.00000     0

 18 20  0  0  0  0  0  0  0  0999 V2000
    4.8576   -2.6948    0.0000 C   0  0  0  0  0  0  0  0  0  0  0  0
    5.2616   -1.7801    0.0000 C   0  0  0  0  0  0  0  0  0  0  0  0
    6.2592   -1.6713    0.0000 C   0  0  0  0  0  0  0  0  0  0  0  0
    6.6593   -0.7605    0.0000 C   0  0  0  0  0  0  0  0  0  0  0  0
    6.0700    0.0474    0.0000 C   0  0  0  0  0  0  0  0  0  0  0  0
    5.0805   -0.0555    0.0000 C   0  0  0  0  0  0  0  0  0  0  0  0
    4.4933    0.7539    0.0000 C   0  0  0  0  0  0  0  0  0  0  0  0
    4.6723   -0.9722    0.0000 C   0  0  0  0  0  0  0  0  0  0  0  0
    3.4790   -1.0987    0.0000 N   0  0  0  0  0  0  0  0  0  0  0  0
    2.8905   -0.2902    0.0000 C   0  0  0  0  0  0  0  0  0  0  0  0
    1.8817   -0.2902    0.0000 N   0  0  0  0  0  0  0  0  0  0  0  0
    1.5787    0.6588    0.0000 C   0  0  0  0  0  0  0  0  0  0  0  0
    0.6594    1.0604    0.0000 C   0  0  0  0  0  0  0  0  0  0  0  0
    0.5493    2.0543    0.0000 C   0  0  0  0  0  0  0  0  0  0  0  0
    1.3589    2.6471    0.0000 C   0  0  0  0  0  0  0  0  0  0  0  0
    2.2687    2.2449    0.0000 C   0  0  0  0  0  0  0  0  0  0  0  0
    2.3795    1.2514    0.0000 C   0  0  0  0  0  0  0  0  0  0  0  0
    3.1978    0.6614    0.0000 N   0  0  0  0  0  0  0  0  0  0  0  0
  1  2  1  0  0  0  0
  2  3  2  0  0  0  0
  3  4  1  0  0  0  0
  4  5  2  0  0  0  0
  5  6  1  0  0  0  0
  6  7  1  0  0  0  0
  6  8  2  0  0  0  0
  8  2  1  0  0  0  0
  8  9  1  0  0  0  0
  9 10  1  0  0  0  0
 10 11  1  0  0  0  0
 11 12  1  0  0  0  0
 12 13  2  0  0  0  0
 13 14  1  0  0  0  0
 14 15  2  0  0  0  0
 15 16  1  0  0  0  0
 16 17  2  0  0  0  0
 17 12  1  0  0  0  0
 17 18  1  0  0  0  0
 18 10  2  0  0  0  0
M  END
>  <EXTREG>  (ZINC00003416)
ZINC00003416

>  <LOGBIO>
2.5000

$$$$
ZINC00006923
  -MTS-   02131516202D 0   0.00000     0.00000     0

 25 27  0  0  1  0  0  0  0  0999 V2000
    2.2511    3.3885    0.0000 C   0  0  0  0  0  0  0  0  0  0  0  0
    3.1211    2.8886    0.0000 C   0  0  0  0  0  0  0  0  0  0  0  0
    3.1221    1.8938    0.0000 O   0  0  0  0  0  0  0  0  0  0  0  0
    2.2566    1.3929    0.0000 C   0  0  0  0  0  0  0  0  0  0  0  0
    1.3866    1.8929    0.0000 C   0  0  0  0  0  0  0  0  0  0  0  0
    0.5266    1.3929    0.0000 C   0  0  0  0  0  0  0  0  0  0  0  0
    0.5266    0.3929    0.0000 C   0  0  0  0  0  0  0  0  0  0  0  0
    1.3866   -0.1071    0.0000 C   0  0  0  0  0  0  0  0  0  0  0  0
    2.2566    0.3929    0.0000 C   0  0  0  0  0  0  0  0  0  0  0  0
    3.1221   -0.1079    0.0000 O   0  0  0  0  0  0  0  0  0  0  0  0
    3.1209   -1.3079    0.0000 C   0  0  2  0  0  0  0  0  0  0  0  0
    3.9865   -1.8088    0.0000 C   0  0  2  0  0  0  0  0  0  0  0  0
    3.9865   -2.8122    0.0000 C   0  0  0  0  0  0  0  0  0  0  0  0
    4.8485   -3.3087    0.0000 N   0  0  0  0  0  0  0  0  0  0  0  0
    5.7155   -2.8104    0.0000 C   0  0  0  0  0  0  0  0  0  0  0  0
    5.7205   -1.8157    0.0000 C   0  0  0  0  0  0  0  0  0  0  0  0
    4.8535   -1.3105    0.0000 O   0  0  0  0  0  0  0  0  0  0  0  0
    2.2544   -1.8071    0.0000 C   0  0  0  0  0  0  0  0  0  0  0  0
    2.2524   -2.8105    0.0000 C   0  0  0  0  0  0  0  0  0  0  0  0
    1.3894   -3.3053    0.0000 C   0  0  0  0  0  0  0  0  0  0  0  0
    0.5234   -2.8053    0.0000 C   0  0  0  0  0  0  0  0  0  0  0  0
    0.5204   -1.8105    0.0000 C   0  0  0  0  0  0  0  0  0  0  0  0
    1.3884   -1.3071    0.0000 C   0  0  0  0  0  0  0  0  0  0  0  0
    3.4667   -2.1085    0.0000 H   0  0  0  0  0  0  0  0  0  0  0  0
    3.6408   -1.0085    0.0000 H   0  0  0  0  0  0  0  0  0  0  0  0
  1  2  1  0  0  0  0
  2  3  1  0  0  0  0
  3  4  1  0  0  0  0
  4  5  2  0  0  0  0
  5  6  1  0  0  0  0
  6  7  2  0  0  0  0
  7  8  1  0  0  0  0
  8  9  2  0  0  0  0
  9  4  1  0  0  0  0
  9 10  1  0  0  0  0
 11 10  1  6  0  0  0
 11 25  1  1  0  0  0
 11 12  1  0  0  0  0
 12 24  1  6  0  0  0
 12 13  1  1  0  0  0
 13 14  1  0  0  0  0
 14 15  1  0  0  0  0
 15 16  1  0  0  0  0
 16 17  1  0  0  0  0
 17 12  1  0  0  0  0
 11 18  1  0  0  0  0
 18 19  2  0  0  0  0
 19 20  1  0  0  0  0
 20 21  2  0  0  0  0
 21 22  1  0  0  0  0
 22 23  2  0  0  0  0
 23 18  1  0  0  0  0
M  END
>  <EXTREG>  (ZINC00006923)
ZINC00006923

>  <LOGBIO>
2.5000

$$$$
ZINC00015872
  -MTS-   02131516202D 0   0.00000     0.00000     0

 13 14  0  0  0  0  0  0  0  0999 V2000
    3.1156    1.6813    0.0000 Cl  0  0  0  0  0  0  0  0  0  0  0  0
    2.2501    1.1804    0.0000 C   0  0  0  0  0  0  0  0  0  0  0  0
    1.3801    1.6804    0.0000 C   0  0  0  0  0  0  0  0  0  0  0  0
    0.5201    1.1804    0.0000 C   0  0  0  0  0  0  0  0  0  0  0  0
    0.5201    0.1804    0.0000 C   0  0  0  0  0  0  0  0  0  0  0  0
    1.3801   -0.3196    0.0000 C   0  0  0  0  0  0  0  0  0  0  0  0
    2.2501    0.1804    0.0000 C   0  0  0  0  0  0  0  0  0  0  0  0
    3.1156   -0.3205    0.0000 N   0  0  0  0  0  0  0  0  0  0  0  0
    3.1156   -1.3239    0.0000 C   0  0  0  0  0  0  0  0  0  0  0  0
    3.9776   -1.8204    0.0000 C   0  0  0  0  0  0  0  0  0  0  0  0
    4.8446   -1.3221    0.0000 N   0  0  0  0  0  0  0  0  0  0  0  0
    4.8496   -0.3273    0.0000 C   0  0  0  0  0  0  0  0  0  0  0  0
    3.9826    0.1778    0.0000 C   0  0  0  0  0  0  0  0  0  0  0  0
  1  2  1  0  0  0  0
  2  3  2  0  0  0  0
  3  4  1  0  0  0  0
  4  5  2  0  0  0  0
  5  6  1  0  0  0  0
  6  7  2  0  0  0  0
  7  2  1  0  0  0  0
  7  8  1  0  0  0  0
  8  9  1  0  0  0  0
  9 10  1  0  0  0  0
 10 11  1  0  0  0  0
 11 12  1  0  0  0  0
 12 13  1  0  0  0  0
 13  8  1  0  0  0  0
M  END
>  <EXTREG>  (ZINC00015872)
ZINC00015872

>  <LOGBIO>
2.5000

$$$$
ZINC00023743
  -MTS-   02131516202D 0   0.00000     0.00000     0

 17 19  0  0  0  0  0  0  0  0999 V2000
    6.1436   -3.1449    0.0000 C   0  0  0  0  0  0  0  0  0  0  0  0
    5.5531   -2.3379    0.0000 C   0  0  0  0  0  0  0  0  0  0  0  0
    5.9572   -1.4194    0.0000 C   0  0  0  0  0  0  0  0  0  0  0  0
    5.3681   -0.6178    0.0000 C   0  0  0  0  0  0  0  0  0  0  0  0
    4.3738   -0.7247    0.0000 C   0  0  0  0  0  0  0  0  0  0  0  0
    3.9686   -1.6332    0.0000 C   0  0  0  0  0  0  0  0  0  0  0  0
    4.5588   -2.4448    0.0000 C   0  0  0  0  0  0  0  0  0  0  0  0
    3.7853    0.0838    0.0000 C   0  0  0  0  0  0  0  0  0  0  0  0
    4.0953    1.0438    0.0000 C   0  0  0  0  0  0  0  0  0  0  0  0
    3.2853    1.6238    0.0000 N   0  0  0  0  0  0  0  0  0  0  0  0
    3.1857    2.6219    0.0000 C   0  0  0  0  0  0  0  0  0  0  0  0
    2.2737    3.0322    0.0000 C   0  0  0  0  0  0  0  0  0  0  0  0
    1.4608    2.4439    0.0000 C   0  0  0  0  0  0  0  0  0  0  0  0
    0.5478    2.8519    0.0000 C   0  0  0  0  0  0  0  0  0  0  0  0
    1.5639    1.4545    0.0000 C   0  0  0  0  0  0  0  0  0  0  0  0
    2.4753    1.0438    0.0000 C   0  0  0  0  0  0  0  0  0  0  0  0
    2.7853    0.0838    0.0000 N   0  0  0  0  0  0  0  0  0  0  0  0
  1  2  1  0  0  0  0
  2  3  2  0  0  0  0
  3  4  1  0  0  0  0
  4  5  2  0  0  0  0
  5  6  1  0  0  0  0
  6  7  2  0  0  0  0
  7  2  1  0  0  0  0
  5  8  1  0  0  0  0
  8  9  2  0  0  0  0
  9 10  1  0  0  0  0
 10 11  1  0  0  0  0
 11 12  2  0  0  0  0
 12 13  1  0  0  0  0
 13 14  1  0  0  0  0
 13 15  2  0  0  0  0
 15 16  1  0  0  0  0
 16 10  1  0  0  0  0
 16 17  2  0  0  0  0
 17  8  1  0  0  0  0
M  END
>  <EXTREG>  (ZINC00023743)
ZINC00023743

>  <LOGBIO>
2.5000

$$$$
ZINC00024269
  -MTS-   02131516202D 0   0.00000     0.00000     0

 19 21  0  0  0  0  0  0  0  0999 V2000
    1.0750   -2.8586    0.0000 Cl  0  0  0  0  0  0  0  0  0  0  0  0
    2.0693   -2.7512    0.0000 C   0  0  0  0  0  0  0  0  0  0  0  0
    2.6622   -3.5607    0.0000 C   0  0  0  0  0  0  0  0  0  0  0  0
    3.6510   -3.4518    0.0000 C   0  0  0  0  0  0  0  0  0  0  0  0
    4.0560   -2.5375    0.0000 C   0  0  0  0  0  0  0  0  0  0  0  0
    3.4722   -1.7320    0.0000 C   0  0  0  0  0  0  0  0  0  0  0  0
    2.4743   -1.8368    0.0000 C   0  0  0  0  0  0  0  0  0  0  0  0
    1.8857   -1.0284    0.0000 N   0  0  0  0  0  0  0  0  0  0  0  0
    2.1957   -0.0684    0.0000 N   0  0  0  0  0  0  0  0  0  0  0  0
    1.3857    0.5116    0.0000 C   0  0  0  0  0  0  0  0  0  0  0  0
    0.5757   -0.0684    0.0000 N   0  0  0  0  0  0  0  0  0  0  0  0
    0.8857   -1.0284    0.0000 C   0  0  0  0  0  0  0  0  0  0  0  0
    0.2972   -1.8368    0.0000 O   0  0  0  0  0  0  0  0  0  0  0  0
    1.3857    1.5116    0.0000 C   0  0  0  0  0  0  0  0  0  0  0  0
    2.2542    2.0142    0.0000 C   0  0  0  0  0  0  0  0  0  0  0  0
    2.2522    3.0090    0.0000 C   0  0  0  0  0  0  0  0  0  0  0  0
    1.3867    3.5099    0.0000 C   0  0  0  0  0  0  0  0  0  0  0  0
    0.5232    3.0159    0.0000 C   0  0  0  0  0  0  0  0  0  0  0  0
    0.5202    2.0125    0.0000 C   0  0  0  0  0  0  0  0  0  0  0  0
  1  2  1  0  0  0  0
  2  3  2  0  0  0  0
  3  4  1  0  0  0  0
  4  5  2  0  0  0  0
  5  6  1  0  0  0  0
  6  7  2  0  0  0  0
  7  2  1  0  0  0  0
  7  8  1  0  0  0  0
  8  9  1  0  0  0  0
  9 10  2  0  0  0  0
 10 11  1  0  0  0  0
 11 12  1  0  0  0  0
 12  8  1  0  0  0  0
 12 13  2  0  0  0  0
 10 14  1  0  0  0  0
 14 15  2  0  0  0  0
 15 16  1  0  0  0  0
 16 17  2  0  0  0  0
 17 18  1  0  0  0  0
 18 19  2  0  0  0  0
 19 14  1  0  0  0  0
M  END
>  <EXTREG>  (ZINC00024269)
ZINC00024269

>  <LOGBIO>
2.5000

$$$$
ZINC00027765
  -MTS-   02131516202D 0   0.00000     0.00000     0

 12 13  0  0  0  0  0  0  0  0999 V2000
    5.9986   -1.2785    0.0000 C   0  0  0  0  0  0  0  0  0  0  0  0
    5.4101   -0.4700    0.0000 C   0  0  0  0  0  0  0  0  0  0  0  0
    5.7201    0.4900    0.0000 O   0  0  0  0  0  0  0  0  0  0  0  0
    4.9101    1.0700    0.0000 N   0  0  0  0  0  0  0  0  0  0  0  0
    4.1001    0.4900    0.0000 C   0  0  0  0  0  0  0  0  0  0  0  0
    4.4101   -0.4700    0.0000 N   0  0  0  0  0  0  0  0  0  0  0  0
    3.1504    0.8031    0.0000 C   0  0  0  0  0  0  0  0  0  0  0  0
    2.8420    1.7636    0.0000 N   0  0  0  0  0  0  0  0  0  0  0  0
    1.8457    1.7620    0.0000 O   0  0  0  0  0  0  0  0  0  0  0  0
    1.5264    0.8183    0.0000 C   0  0  0  0  0  0  0  0  0  0  0  0
    0.5724    0.5185    0.0000 C   0  0  0  0  0  0  0  0  0  0  0  0
    2.3383    0.2196    0.0000 N   0  0  0  0  0  0  0  0  0  0  0  0
  1  2  1  0  0  0  0
  2  3  1  0  0  0  0
  3  4  1  0  0  0  0
  4  5  2  0  0  0  0
  5  6  1  0  0  0  0
  6  2  2  0  0  0  0
  5  7  1  0  0  0  0
  7  8  2  0  0  0  0
  8  9  1  0  0  0  0
  9 10  1  0  0  0  0
 10 11  1  0  0  0  0
 10 12  2  0  0  0  0
 12  7  1  0  0  0  0
M  END
>  <EXTREG>  (ZINC00027765)
ZINC00027765

>  <LOGBIO>
2.5000

$$$$
ZINC00029432
  -MTS-   02131516202D 0   0.00000     0.00000     0

 19 20  0  0  1  0  0  0  0  0999 V2000
    7.5186    1.9993    0.0000 C   0  0  0  0  0  0  0  0  0  0  0  0
    6.6521    2.4984    0.0000 O   0  0  0  0  0  0  0  0  0  0  0  0
    5.7866    1.9976    0.0000 C   0  0  0  0  0  0  0  0  0  0  0  0
    4.9166    2.4976    0.0000 C   0  0  0  0  0  0  0  0  0  0  0  0
    4.0566    1.9976    0.0000 C   0  0  0  0  0  0  0  0  0  0  0  0
    4.0566    0.9976    0.0000 C   0  0  0  0  0  0  0  0  0  0  0  0
    4.9166    0.4976    0.0000 C   0  0  0  0  0  0  0  0  0  0  0  0
    5.7866    0.9976    0.0000 C   0  0  0  0  0  0  0  0  0  0  0  0
    3.1898    0.4989    0.0000 S   0  0  0  0  0  0  0  0  0  0  0  0
    3.6885   -0.3679    0.0000 O   0  0  0  0  0  0  0  0  0  0  0  0
    2.6911    1.3657    0.0000 O   0  0  0  0  0  0  0  0  0  0  0  0
    2.3230    0.0002    0.0000 N   0  0  0  0  0  0  0  0  0  0  0  0
    1.4543    0.5024    0.0000 C   0  0  0  0  0  0  0  0  0  0  0  0
    0.5930    0.0045    0.0000 C   0  0  0  0  0  0  0  0  0  0  0  0
    0.5905   -0.9955    0.0000 C   0  0  0  0  0  0  0  0  0  0  0  0
    1.4493   -1.4976    0.0000 C   0  0  2  0  0  0  0  0  0  0  0  0
    1.4443   -2.4976    0.0000 C   0  0  0  0  0  0  0  0  0  0  0  0
    2.3205   -0.9998    0.0000 C   0  0  0  0  0  0  0  0  0  0  0  0
    0.9281   -1.7949    0.0000 H   0  0  0  0  0  0  0  0  0  0  0  0
  1  2  1  0  0  0  0
  2  3  1  0  0  0  0
  3  4  2  0  0  0  0
  4  5  1  0  0  0  0
  5  6  2  0  0  0  0
  6  7  1  0  0  0  0
  7  8  2  0  0  0  0
  8  3  1  0  0  0  0
  6  9  1  0  0  0  0
  9 10  2  0  0  0  0
  9 11  2  0  0  0  0
  9 12  1  0  0  0  0
 12 13  1  0  0  0  0
 13 14  1  0  0  0  0
 14 15  1  0  0  0  0
 15 16  1  0  0  0  0
 16 19  1  6  0  0  0
 16 17  1  1  0  0  0
 16 18  1  0  0  0  0
 18 12  1  0  0  0  0
M  END
>  <EXTREG>  (ZINC00029432)
ZINC00029432

>  <LOGBIO>
2.5000

$$$$
ZINC00029832
  -MTS-   02131516202D 0   0.00000     0.00000     0

 18 19  0  0  0  0  0  0  0  0999 V2000
    2.2012   -0.7251    0.0000 O   0  0  0  0  0  0  0  0  0  0  0  0
    3.2012   -0.7241    0.0000 S   0  0  0  0  0  0  0  0  0  0  0  0
    4.2012   -0.7231    0.0000 O   0  0  0  0  0  0  0  0  0  0  0  0
    3.2022   -1.7241    0.0000 C   0  0  0  0  0  0  0  0  0  0  0  0
    2.2501   -2.2750    0.0000 C   0  0  0  0  0  0  0  0  0  0  0  0
    1.3801   -1.7750    0.0000 C   0  0  0  0  0  0  0  0  0  0  0  0
    0.5201   -2.2750    0.0000 C   0  0  0  0  0  0  0  0  0  0  0  0
    0.5201   -3.2750    0.0000 C   0  0  0  0  0  0  0  0  0  0  0  0
    1.3801   -3.7750    0.0000 C   0  0  0  0  0  0  0  0  0  0  0  0
    2.2501   -3.2750    0.0000 C   0  0  0  0  0  0  0  0  0  0  0  0
    3.2002    0.2759    0.0000 N   0  0  0  0  0  0  0  0  0  0  0  0
    4.0657    0.7768    0.0000 C   0  0  0  0  0  0  0  0  0  0  0  0
    4.0647    1.7768    0.0000 C   0  0  0  0  0  0  0  0  0  0  0  0
    4.9327    2.2802    0.0000 C   0  0  0  0  0  0  0  0  0  0  0  0
    4.9297    3.2750    0.0000 C   0  0  0  0  0  0  0  0  0  0  0  0
    4.0637    3.7750    0.0000 C   0  0  0  0  0  0  0  0  0  0  0  0
    3.2007    3.2802    0.0000 C   0  0  0  0  0  0  0  0  0  0  0  0
    3.1987    2.2768    0.0000 N   0  0  0  0  0  0  0  0  0  0  0  0
  1  2  2  0  0  0  0
  2  3  2  0  0  0  0
  2  4  1  0  0  0  0
  4  5  1  0  0  0  0
  5  6  2  0  0  0  0
  6  7  1  0  0  0  0
  7  8  2  0  0  0  0
  8  9  1  0  0  0  0
  9 10  2  0  0  0  0
 10  5  1  0  0  0  0
  2 11  1  0  0  0  0
 11 12  1  0  0  0  0
 12 13  1  0  0  0  0
 13 14  2  0  0  0  0
 14 15  1  0  0  0  0
 15 16  2  0  0  0  0
 16 17  1  0  0  0  0
 17 18  2  0  0  0  0
 18 13  1  0  0  0  0
M  END
>  <EXTREG>  (ZINC00029832)
ZINC00029832

>  <LOGBIO>
2.5000

$$$$
ZINC00030464
  -MTS-   02131516202D 0   0.00000     0.00000     0

 14 14  0  0  1  0  0  0  0  0999 V2000
    2.8118   -2.8475    0.0000 C   0  0  0  0  0  0  0  0  0  0  0  0
    3.2186   -1.9302    0.0000 N   0  0  0  0  0  0  0  0  0  0  0  0
    4.2079   -1.8259    0.0000 C   0  0  0  0  0  0  0  0  0  0  0  0
    2.6301   -1.1217    0.0000 S   0  0  0  0  0  0  0  0  0  0  0  0
    1.8216   -1.7102    0.0000 O   0  0  0  0  0  0  0  0  0  0  0  0
    3.4386   -0.5332    0.0000 O   0  0  0  0  0  0  0  0  0  0  0  0
    2.0416   -0.3132    0.0000 N   0  0  0  0  0  0  0  0  0  0  0  0
    2.4475    0.6007    0.0000 C   0  0  0  0  0  0  0  0  0  0  0  0
    1.8590    1.4092    0.0000 C   0  0  2  0  0  0  0  0  0  0  0  0
    2.1690    2.3692    0.0000 C   0  0  0  0  0  0  0  0  0  0  0  0
    1.3590    2.9492    0.0000 C   0  0  0  0  0  0  0  0  0  0  0  0
    0.5490    2.3692    0.0000 C   0  0  0  0  0  0  0  0  0  0  0  0
    0.8590    1.4092    0.0000 O   0  0  0  0  0  0  0  0  0  0  0  0
    2.4515    1.5038    0.0000 H   0  0  0  0  0  0  0  0  0  0  0  0
  1  2  1  0  0  0  0
  2  3  1  0  0  0  0
  2  4  1  0  0  0  0
  4  5  2  0  0  0  0
  4  6  2  0  0  0  0
  4  7  1  0  0  0  0
  7  8  1  0  0  0  0
  9  8  1  1  0  0  0
  9 14  1  6  0  0  0
  9 10  1  0  0  0  0
 10 11  1  0  0  0  0
 11 12  1  0  0  0  0
 12 13  1  0  0  0  0
 13  9  1  0  0  0  0
M  END
>  <EXTREG>  (ZINC00030464)
ZINC00030464

>  <LOGBIO>
2.5000

$$$$
ZINC00030543
  -MTS-   02131516202D 0   0.00000     0.00000     0

 19 19  0  0  1  0  0  0  0  0999 V2000
    2.2454    1.0031    0.0000 C   0  0  0  0  0  0  0  0  0  0  0  0
    3.1146    0.5018    0.0000 C   0  0  2  0  0  0  0  0  0  0  0  0
    3.1156   -0.4982    0.0000 O   0  0  0  0  0  0  0  0  0  0  0  0
    2.2501   -0.9990    0.0000 C   0  0  0  0  0  0  0  0  0  0  0  0
    1.3801   -0.4990    0.0000 C   0  0  0  0  0  0  0  0  0  0  0  0
    0.5201   -0.9990    0.0000 C   0  0  0  0  0  0  0  0  0  0  0  0
    0.5201   -1.9990    0.0000 C   0  0  0  0  0  0  0  0  0  0  0  0
    1.3801   -2.4990    0.0000 C   0  0  0  0  0  0  0  0  0  0  0  0
    2.2501   -1.9990    0.0000 C   0  0  0  0  0  0  0  0  0  0  0  0
    3.9754    1.0005    0.0000 C   0  0  0  0  0  0  0  0  0  0  0  0
    3.9744    2.0005    0.0000 O   0  0  0  0  0  0  0  0  0  0  0  0
    4.8446    0.4992    0.0000 N   0  0  0  0  0  0  0  0  0  0  0  0
    4.8440   -0.4956    0.0000 C   0  0  0  0  0  0  0  0  0  0  0  0
    5.7133   -0.9969    0.0000 C   0  0  0  0  0  0  0  0  0  0  0  0
    5.7177   -2.0003    0.0000 C   0  0  0  0  0  0  0  0  0  0  0  0
    5.7107    0.9992    0.0000 C   0  0  0  0  0  0  0  0  0  0  0  0
    5.7107    2.0026    0.0000 C   0  0  0  0  0  0  0  0  0  0  0  0
    6.5728    2.4990    0.0000 C   0  0  0  0  0  0  0  0  0  0  0  0
    2.5952    0.2014    0.0000 H   0  0  0  0  0  0  0  0  0  0  0  0
  2  1  1  1  0  0  0
  2 19  1  6  0  0  0
  2  3  1  0  0  0  0
  3  4  1  0  0  0  0
  4  5  2  0  0  0  0
  5  6  1  0  0  0  0
  6  7  2  0  0  0  0
  7  8  1  0  0  0  0
  8  9  2  0  0  0  0
  9  4  1  0  0  0  0
  2 10  1  0  0  0  0
 10 11  2  0  0  0  0
 10 12  1  0  0  0  0
 12 13  1  0  0  0  0
 13 14  1  0  0  0  0
 14 15  2  0  0  0  0
 12 16  1  0  0  0  0
 16 17  1  0  0  0  0
 17 18  2  0  0  0  0
M  END
>  <EXTREG>  (ZINC00030543)
ZINC00030543

>  <LOGBIO>
2.5000

$$$$
ZINC00031821
  -MTS-   02131516202D 0   0.00000     0.00000     0

 22 23  0  0  1  0  0  0  0  0999 V2000
    4.2299   -0.7844    0.0000 C   0  0  0  0  0  0  0  0  0  0  0  0
    4.4732   -0.2359    0.0000 C   0  0  0  0  0  0  0  0  0  0  0  0
    5.4625   -0.1315    0.0000 O   0  0  0  0  0  0  0  0  0  0  0  0
    3.8847    0.5726    0.0000 N   0  0  0  0  0  0  0  0  0  0  0  0
    4.1947    1.5326    0.0000 C   0  0  2  0  0  0  0  0  0  0  0  0
    3.3847    2.1126    0.0000 C   0  0  0  0  0  0  0  0  0  0  0  0
    2.5747    1.5326    0.0000 S   0  0  0  0  0  0  0  0  0  0  0  0
    2.8847    0.5726    0.0000 C   0  0  2  0  0  0  0  0  0  0  0  0
    2.1785   -0.3976    0.0000 C   0  0  0  0  0  0  0  0  0  0  0  0
    1.1805   -0.2928    0.0000 C   0  0  0  0  0  0  0  0  0  0  0  0
    0.7732    0.6205    0.0000 F   0  0  0  0  0  0  0  0  0  0  0  0
    0.5967   -1.0983    0.0000 C   0  0  0  0  0  0  0  0  0  0  0  0
    1.0017   -2.0126    0.0000 C   0  0  0  0  0  0  0  0  0  0  0  0
    0.4112   -2.8196    0.0000 F   0  0  0  0  0  0  0  0  0  0  0  0
    1.9905   -2.1214    0.0000 C   0  0  0  0  0  0  0  0  0  0  0  0
    2.5835   -1.3119    0.0000 C   0  0  0  0  0  0  0  0  0  0  0  0
    3.1800   -1.3764    0.0000 F   0  0  0  0  0  0  0  0  0  0  0  0
    5.1444    1.8457    0.0000 C   0  0  0  0  0  0  0  0  0  0  0  0
    5.8934    1.1780    0.0000 O   0  0  0  0  0  0  0  0  0  0  0  0
    5.3475    2.8196    0.0000 O   0  0  0  0  0  0  0  0  0  0  0  0
    3.1568    0.0379    0.0000 H   0  0  0  0  0  0  0  0  0  0  0  0
    4.6202    1.1096    0.0000 H   0  0  0  0  0  0  0  0  0  0  0  0
  1  2  1  0  0  0  0
  2  3  2  0  0  0  0
  2  4  1  0  0  0  0
  4  5  1  0  0  0  0
  5 22  1  1  0  0  0
  5  6  1  0  0  0  0
  6  7  1  0  0  0  0
  7  8  1  0  0  0  0
  8 21  1  6  0  0  0
  8  4  1  0  0  0  0
  8  9  1  1  0  0  0
  9 10  2  0  0  0  0
 10 11  1  0  0  0  0
 10 12  1  0  0  0  0
 12 13  2  0  0  0  0
 13 14  1  0  0  0  0
 13 15  1  0  0  0  0
 15 16  2  0  0  0  0
 16  9  1  0  0  0  0
 16 17  1  0  0  0  0
  5 18  1  6  0  0  0
 18 19  1  0  0  0  0
 18 20  2  0  0  0  0
M  END
>  <EXTREG>  (ZINC00031821)
ZINC00031821

>  <LOGBIO>
2.5000

$$$$
ZINC00032521
  -MTS-   02131516202D 0   0.00000     0.00000     0

 19 22  0  0  1  0  0  0  0  0999 V2000
    5.9556   -3.0150    0.0000 S   0  0  0  0  0  0  0  0  0  0  0  0
    5.3671   -2.2065    0.0000 C   0  0  0  0  0  0  0  0  0  0  0  0
    5.6771   -1.2465    0.0000 S   0  0  0  0  0  0  0  0  0  0  0  0
    4.8671   -0.6665    0.0000 C   0  0  0  0  0  0  0  0  0  0  0  0
    4.7674    0.3316    0.0000 S   0  0  0  0  0  0  0  0  0  0  0  0
    3.8555    0.7419    0.0000 C   0  0  2  0  0  0  0  0  0  0  0  0
    3.5424    1.7003    0.0000 C   0  0  0  0  0  0  0  0  0  0  0  0
    2.5462    1.6954    0.0000 C   0  0  0  0  0  0  0  0  0  0  0  0
    1.8803    2.4456    0.0000 C   0  0  0  0  0  0  0  0  0  0  0  0
    0.9010    2.2433    0.0000 C   0  0  0  0  0  0  0  0  0  0  0  0
    0.5873    1.2901    0.0000 C   0  0  0  0  0  0  0  0  0  0  0  0
    1.2509    0.5490    0.0000 C   0  0  0  0  0  0  0  0  0  0  0  0
    2.2300    0.7506    0.0000 C   0  0  0  0  0  0  0  0  0  0  0  0
    3.0426    0.1536    0.0000 C   0  0  1  0  0  0  0  0  0  0  0  0
    3.1457   -0.8358    0.0000 S   0  0  0  0  0  0  0  0  0  0  0  0
    4.0571   -1.2465    0.0000 C   0  0  0  0  0  0  0  0  0  0  0  0
    4.3671   -2.2065    0.0000 S   0  0  0  0  0  0  0  0  0  0  0  0
    2.5220   -0.1448    0.0000 H   0  0  0  0  0  0  0  0  0  0  0  0
    4.3018    1.1429    0.0000 H   0  0  0  0  0  0  0  0  0  0  0  0
  1  2  2  0  0  0  0
  2  3  1  0  0  0  0
  3  4  1  0  0  0  0
  4  5  1  0  0  0  0
  6  5  1  1  0  0  0
  6 19  1  6  0  0  0
  6  7  1  0  0  0  0
  7  8  1  0  0  0  0
  8  9  2  0  0  0  0
  9 10  1  0  0  0  0
 10 11  2  0  0  0  0
 11 12  1  0  0  0  0
 12 13  2  0  0  0  0
 13  8  1  0  0  0  0
 14 13  1  6  0  0  0
 14 18  1  1  0  0  0
 14  6  1  0  0  0  0
 14 15  1  0  0  0  0
 15 16  1  0  0  0  0
 16  4  2  0  0  0  0
 16 17  1  0  0  0  0
 17  2  1  0  0  0  0
M  END
>  <EXTREG>  (ZINC00032521)
ZINC00032521

>  <LOGBIO>
2.5000

$$$$
ZINC00032608
  -MTS-   02131516202D 0   0.00000     0.00000     0

 17 18  0  0  1  0  0  0  0  0999 V2000
    3.8646   -2.4178    0.0000 C   0  0  0  0  0  0  0  0  0  0  0  0
    3.9686   -1.4232    0.0000 C   0  0  0  0  0  0  0  0  0  0  0  0
    4.9470   -1.6300    0.0000 C   0  0  0  0  0  0  0  0  0  0  0  0
    4.2786   -0.4632    0.0000 O   0  0  0  0  0  0  0  0  0  0  0  0
    3.4686    0.1168    0.0000 C   0  0  0  0  0  0  0  0  0  0  0  0
    3.4686    1.1168    0.0000 O   0  0  0  0  0  0  0  0  0  0  0  0
    2.6586   -0.4632    0.0000 N   0  0  0  0  0  0  0  0  0  0  0  0
    1.7089   -0.1501    0.0000 C   0  0  0  0  0  0  0  0  0  0  0  0
    1.5052    0.8290    0.0000 C   0  0  2  0  0  0  0  0  0  0  0  0
    0.5858    1.2441    0.0000 C   0  0  0  0  0  0  0  0  0  0  0  0
    0.7002    2.2338    0.0000 C   0  0  0  0  0  0  0  0  0  0  0  0
    1.6739    2.4443    0.0000 C   0  0  0  0  0  0  0  0  0  0  0  0
    2.1769    1.5698    0.0000 O   0  0  0  0  0  0  0  0  0  0  0  0
    2.9686   -1.4232    0.0000 C   0  0  2  0  0  0  0  0  0  0  0  0
    1.9902   -1.6300    0.0000 C   0  0  0  0  0  0  0  0  0  0  0  0
    3.0725   -2.4178    0.0000 O   0  0  0  0  0  0  0  0  0  0  0  0
    1.0371    0.4536    0.0000 H   0  0  0  0  0  0  0  0  0  0  0  0
  1  2  1  0  0  0  0
  2  3  1  0  0  0  0
  2  4  1  0  0  0  0
  4  5  1  0  0  0  0
  5  6  2  0  0  0  0
  5  7  1  0  0  0  0
  7  8  1  0  0  0  0
  9  8  1  6  0  0  0
  9 17  1  1  0  0  0
  9 10  1  0  0  0  0
 10 11  1  0  0  0  0
 11 12  1  0  0  0  0
 12 13  1  0  0  0  0
 13  9  1  0  0  0  0
  7 14  1  0  0  0  0
 14  2  1  0  0  0  0
 14 15  1  1  0  0  0
 14 16  1  6  0  0  0
M  END
>  <EXTREG>  (ZINC00032608)
ZINC00032608

>  <LOGBIO>
2.5000

$$$$
ZINC00032968
  -MTS-   02131516202D 0   0.00000     0.00000     0

 22 25  0  0  0  0  0  0  0  0999 V2000
    0.3013    2.6259    0.0000 F   0  0  0  0  0  0  0  0  0  0  0  0
    0.9394    1.8559    0.0000 C   0  0  0  0  0  0  0  0  0  0  0  0
    0.5914    0.9148    0.0000 C   0  0  0  0  0  0  0  0  0  0  0  0
    1.2277    0.1501    0.0000 C   0  0  0  0  0  0  0  0  0  0  0  0
    2.2137    0.3168    0.0000 C   0  0  0  0  0  0  0  0  0  0  0  0
    2.5634    1.2481    0.0000 C   0  0  0  0  0  0  0  0  0  0  0  0
    3.5498    1.4123    0.0000 C   0  0  0  0  0  0  0  0  0  0  0  0
    4.1852    0.6401    0.0000 N   0  0  0  0  0  0  0  0  0  0  0  0
    4.0152   -0.2429    0.0000 C   0  0  0  0  0  0  0  0  0  0  0  0
    3.2402   -0.6889    0.0000 C   0  0  0  0  0  0  0  0  0  0  0  0
    3.2402   -1.5799    0.0000 C   0  0  0  0  0  0  0  0  0  0  0  0
    4.0152   -2.0259    0.0000 C   0  0  0  0  0  0  0  0  0  0  0  0
    4.7852   -1.5799    0.0000 C   0  0  0  0  0  0  0  0  0  0  0  0
    5.5552   -2.0259    0.0000 C   0  0  0  0  0  0  0  0  0  0  0  0
    6.3262   -1.5799    0.0000 C   0  0  0  0  0  0  0  0  0  0  0  0
    6.3262   -0.6889    0.0000 C   0  0  0  0  0  0  0  0  0  0  0  0
    5.5552   -0.2429    0.0000 C   0  0  0  0  0  0  0  0  0  0  0  0
    4.7852   -0.6889    0.0000 C   0  0  0  0  0  0  0  0  0  0  0  0
    5.3182    0.6361    0.0000 S   0  0  0  0  0  0  0  0  0  0  0  0
    5.2329    1.6325    0.0000 O   0  0  0  0  0  0  0  0  0  0  0  0
    6.3031    0.8096    0.0000 O   0  0  0  0  0  0  0  0  0  0  0  0
    1.9254    2.0226    0.0000 C   0  0  0  0  0  0  0  0  0  0  0  0
  1  2  1  0  0  0  0
  2  3  2  0  0  0  0
  3  4  1  0  0  0  0
  4  5  2  0  0  0  0
  5  6  1  0  0  0  0
  6  7  1  0  0  0  0
  7  8  1  0  0  0  0
  8  9  1  0  0  0  0
  9 10  2  0  0  0  0
 10 11  1  0  0  0  0
 11 12  2  0  0  0  0
 12 13  1  0  0  0  0
 13 14  1  0  0  0  0
 14 15  2  0  0  0  0
 15 16  1  0  0  0  0
 16 17  2  0  0  0  0
 17 18  1  0  0  0  0
 18  9  1  0  0  0  0
 18 13  2  0  0  0  0
 17 19  1  0  0  0  0
 19  8  1  0  0  0  0
 19 20  2  0  0  0  0
 19 21  2  0  0  0  0
  6 22  2  0  0  0  0
 22  2  1  0  0  0  0
M  END
>  <EXTREG>  (ZINC00032968)
ZINC00032968

>  <LOGBIO>
2.5000

$$$$
ZINC00033460
  -MTS-   02131516202D 0   0.00000     0.00000     0

 20 21  0  0  0  0  0  0  0  0999 V2000
    0.7836   -3.8709    0.0000 F   0  0  0  0  0  0  0  0  0  0  0  0
    1.1868   -2.9557    0.0000 C   0  0  0  0  0  0  0  0  0  0  0  0
    2.1842   -2.8459    0.0000 C   0  0  0  0  0  0  0  0  0  0  0  0
    2.5834   -1.9347    0.0000 C   0  0  0  0  0  0  0  0  0  0  0  0
    1.9932   -1.1275    0.0000 C   0  0  0  0  0  0  0  0  0  0  0  0
    2.3986   -0.2133    0.0000 N   0  0  0  0  0  0  0  0  0  0  0  0
    3.3964   -0.1070    0.0000 C   0  0  0  0  0  0  0  0  0  0  0  0
    3.9814   -0.9116    0.0000 O   0  0  0  0  0  0  0  0  0  0  0  0
    3.8023    0.8069    0.0000 C   0  0  0  0  0  0  0  0  0  0  0  0
    3.2138    1.6154    0.0000 N   0  0  0  0  0  0  0  0  0  0  0  0
    3.5238    2.5754    0.0000 C   0  0  0  0  0  0  0  0  0  0  0  0
    2.7138    3.1554    0.0000 C   0  0  0  0  0  0  0  0  0  0  0  0
    1.9038    2.5754    0.0000 C   0  0  0  0  0  0  0  0  0  0  0  0
    2.2138    1.6154    0.0000 N   0  0  0  0  0  0  0  0  0  0  0  0
    0.9541    2.8885    0.0000 N   0  3  0  0  0  0  0  0  0  0  0  0
    0.7492    3.8709    0.0000 O   0  5  0  0  0  0  0  0  0  0  0  0
    0.2116    2.2265    0.0000 O   0  0  0  0  0  0  0  0  0  0  0  0
    1.0038   -1.2314    0.0000 C   0  0  0  0  0  0  0  0  0  0  0  0
    0.4157   -0.4226    0.0000 F   0  0  0  0  0  0  0  0  0  0  0  0
    0.5966   -2.1484    0.0000 C   0  0  0  0  0  0  0  0  0  0  0  0
  1  2  1  0  0  0  0
  2  3  2  0  0  0  0
  3  4  1  0  0  0  0
  4  5  2  0  0  0  0
  5  6  1  0  0  0  0
  6  7  1  0  0  0  0
  7  8  2  0  0  0  0
  7  9  1  0  0  0  0
  9 10  1  0  0  0  0
 10 11  1  0  0  0  0
 11 12  2  0  0  0  0
 12 13  1  0  0  0  0
 13 14  2  0  0  0  0
 14 10  1  0  0  0  0
 13 15  1  0  0  0  0
 15 16  1  0  0  0  0
 15 17  2  0  0  0  0
  5 18  1  0  0  0  0
 18 19  1  0  0  0  0
 18 20  2  0  0  0  0
 20  2  1  0  0  0  0
M  CHG  2  15   1  16  -1
M  END
>  <EXTREG>  (ZINC00033460)
ZINC00033460

>  <LOGBIO>
2.5000

$$$$
ZINC00034295
  -MTS-   02131516202D 0   0.00000     0.00000     0

 16 17  0  0  1  0  0  0  0  0999 V2000
    0.5640    2.5268    0.0000 C   0  0  0  0  0  0  0  0  0  0  0  0
    1.5071    2.1843    0.0000 C   0  0  1  0  0  0  0  0  0  0  0  0
    1.6804    3.1691    0.0000 O   0  0  0  0  0  0  0  0  0  0  0  0
    1.6795    1.2045    0.0000 C   0  0  0  0  0  0  0  0  0  0  0  0
    2.6227    0.8620    0.0000 C   0  0  0  0  0  0  0  0  0  0  0  0
    2.7970   -0.1227    0.0000 C   0  0  0  0  0  0  0  0  0  0  0  0
    2.0294   -0.7690    0.0000 C   0  0  0  0  0  0  0  0  0  0  0  0
    2.2049   -1.7482    0.0000 C   0  0  0  0  0  0  0  0  0  0  0  0
    3.1425   -2.0922    0.0000 C   0  0  0  0  0  0  0  0  0  0  0  0
    3.5190   -3.0281    0.0000 O   0  0  0  0  0  0  0  0  0  0  0  0
    4.5125   -2.9550    0.0000 C   0  0  0  0  0  0  0  0  0  0  0  0
    4.7634   -1.9909    0.0000 O   0  0  0  0  0  0  0  0  0  0  0  0
    3.9106   -1.4519    0.0000 C   0  0  0  0  0  0  0  0  0  0  0  0
    3.7366   -0.4650    0.0000 C   0  0  0  0  0  0  0  0  0  0  0  0
    2.5071    2.1843    0.0000 C   0  0  0  0  0  0  0  0  0  0  0  0
    3.5071    2.1843    0.0000 C   0  0  0  0  0  0  0  0  0  0  0  0
  2  1  1  6  0  0  0
  2  3  1  1  0  0  0
  2  4  1  0  0  0  0
  4  5  1  0  0  0  0
  5  6  1  0  0  0  0
  6  7  2  0  0  0  0
  7  8  1  0  0  0  0
  8  9  2  0  0  0  0
  9 10  1  0  0  0  0
 10 11  1  0  0  0  0
 11 12  1  0  0  0  0
 12 13  1  0  0  0  0
 13  9  1  0  0  0  0
 13 14  2  0  0  0  0
 14  6  1  0  0  0  0
  2 15  1  0  0  0  0
 15 16  3  0  0  0  0
M  END
>  <EXTREG>  (ZINC00034295)
ZINC00034295

>  <LOGBIO>
2.5000

$$$$
ZINC00034699
  -MTS-   02131516202D 0   0.00000     0.00000     0

 20 22  0  0  0  0  0  0  0  0999 V2000
    7.6059   -1.7982    0.0000 C   0  0  0  0  0  0  0  0  0  0  0  0
    7.0174   -0.9898    0.0000 C   0  0  0  0  0  0  0  0  0  0  0  0
    7.3274   -0.0298    0.0000 S   0  0  0  0  0  0  0  0  0  0  0  0
    6.5174    0.5502    0.0000 C   0  0  0  0  0  0  0  0  0  0  0  0
    6.4177    1.5484    0.0000 N   0  0  0  0  0  0  0  0  0  0  0  0
    5.5058    1.9586    0.0000 C   0  0  0  0  0  0  0  0  0  0  0  0
    4.6929    1.3704    0.0000 N   0  0  0  0  0  0  0  0  0  0  0  0
    4.7960    0.3809    0.0000 C   0  0  0  0  0  0  0  0  0  0  0  0
    3.9854   -0.2047    0.0000 N   0  0  0  0  0  0  0  0  0  0  0  0
    4.0876   -1.2029    0.0000 C   0  0  0  0  0  0  0  0  0  0  0  0
    3.2807   -1.7846    0.0000 C   0  0  0  0  0  0  0  0  0  0  0  0
    2.3686   -1.3745    0.0000 C   0  0  0  0  0  0  0  0  0  0  0  0
    2.2665   -0.3763    0.0000 C   0  0  0  0  0  0  0  0  0  0  0  0
    1.3584    0.0299    0.0000 C   0  0  0  0  0  0  0  0  0  0  0  0
    0.5466   -0.5541    0.0000 C   0  0  0  0  0  0  0  0  0  0  0  0
    0.6429   -1.5442    0.0000 C   0  0  0  0  0  0  0  0  0  0  0  0
    1.5569   -1.9585    0.0000 C   0  0  0  0  0  0  0  0  0  0  0  0
    5.7074   -0.0298    0.0000 C   0  0  0  0  0  0  0  0  0  0  0  0
    6.0174   -0.9898    0.0000 C   0  0  0  0  0  0  0  0  0  0  0  0
    5.4289   -1.7982    0.0000 C   0  0  0  0  0  0  0  0  0  0  0  0
  1  2  1  0  0  0  0
  2  3  1  0  0  0  0
  3  4  1  0  0  0  0
  4  5  1  0  0  0  0
  5  6  2  0  0  0  0
  6  7  1  0  0  0  0
  7  8  2  0  0  0  0
  8  9  1  0  0  0  0
  9 10  1  0  0  0  0
 10 11  1  0  0  0  0
 11 12  1  0  0  0  0
 12 13  2  0  0  0  0
 13 14  1  0  0  0  0
 14 15  2  0  0  0  0
 15 16  1  0  0  0  0
 16 17  2  0  0  0  0
 17 12  1  0  0  0  0
  8 18  1  0  0  0  0
 18  4  2  0  0  0  0
 18 19  1  0  0  0  0
 19  2  2  0  0  0  0
 19 20  1  0  0  0  0
M  END
>  <EXTREG>  (ZINC00034699)
ZINC00034699

>  <LOGBIO>
2.5000

$$$$
ZINC00035145
  -MTS-   02131516202D 0   0.00000     0.00000     0

 16 17  0  0  0  0  0  0  0  0999 V2000
    3.9113   -2.1414    0.0000 O   0  0  0  0  0  0  0  0  0  0  0  0
    4.9091   -2.0351    0.0000 C   0  0  0  0  0  0  0  0  0  0  0  0
    5.4941   -2.8397    0.0000 O   0  0  0  0  0  0  0  0  0  0  0  0
    5.3150   -1.1212    0.0000 C   0  0  0  0  0  0  0  0  0  0  0  0
    4.7265   -0.3127    0.0000 N   0  0  0  0  0  0  0  0  0  0  0  0
    5.0365    0.6473    0.0000 N   0  0  0  0  0  0  0  0  0  0  0  0
    4.2265    1.2273    0.0000 N   0  0  0  0  0  0  0  0  0  0  0  0
    3.4165    0.6473    0.0000 C   0  0  0  0  0  0  0  0  0  0  0  0
    3.7265   -0.3127    0.0000 N   0  0  0  0  0  0  0  0  0  0  0  0
    2.4668    0.9605    0.0000 C   0  0  0  0  0  0  0  0  0  0  0  0
    2.2614    1.9427    0.0000 C   0  0  0  0  0  0  0  0  0  0  0  0
    1.3161    2.2523    0.0000 C   0  0  0  0  0  0  0  0  0  0  0  0
    0.5693    1.5871    0.0000 C   0  0  0  0  0  0  0  0  0  0  0  0
    0.7680    0.6124    0.0000 C   0  0  0  0  0  0  0  0  0  0  0  0
    1.7201    0.2953    0.0000 C   0  0  0  0  0  0  0  0  0  0  0  0
    1.9218   -0.6841    0.0000 F   0  0  0  0  0  0  0  0  0  0  0  0
  1  2  1  0  0  0  0
  2  3  2  0  0  0  0
  2  4  1  0  0  0  0
  4  5  1  0  0  0  0
  5  6  1  0  0  0  0
  6  7  2  0  0  0  0
  7  8  1  0  0  0  0
  8  9  2  0  0  0  0
  9  5  1  0  0  0  0
  8 10  1  0  0  0  0
 10 11  2  0  0  0  0
 11 12  1  0  0  0  0
 12 13  2  0  0  0  0
 13 14  1  0  0  0  0
 14 15  2  0  0  0  0
 15 10  1  0  0  0  0
 15 16  1  0  0  0  0
M  END
>  <EXTREG>  (ZINC00035145)
ZINC00035145

>  <LOGBIO>
2.5000

$$$$
ZINC00035766
  -MTS-   02131516202D 0   0.00000     0.00000     0

 17 17  0  0  1  0  0  0  0  0999 V2000
    6.0661    0.8503    0.0000 N   0  0  0  0  0  0  0  0  0  0  0  0
    5.2006    0.3495    0.0000 C   0  0  1  0  0  0  0  0  0  0  0  0
    5.2011   -0.6453    0.0000 C   0  0  0  0  0  0  0  0  0  0  0  0
    6.0708   -1.1457    0.0000 O   0  0  0  0  0  0  0  0  0  0  0  0
    4.3308    0.8499    0.0000 C   0  0  1  0  0  0  0  0  0  0  0  0
    4.3304    1.8447    0.0000 O   0  0  0  0  0  0  0  0  0  0  0  0
    3.4653    0.3490    0.0000 C   0  0  0  0  0  0  0  0  0  0  0  0
    2.5953    0.8490    0.0000 C   0  0  0  0  0  0  0  0  0  0  0  0
    1.7353    0.3490    0.0000 C   0  0  0  0  0  0  0  0  0  0  0  0
    1.7353   -0.6510    0.0000 C   0  0  0  0  0  0  0  0  0  0  0  0
    2.5953   -1.1510    0.0000 C   0  0  0  0  0  0  0  0  0  0  0  0
    3.4653   -0.6510    0.0000 C   0  0  0  0  0  0  0  0  0  0  0  0
    0.8685   -1.1497    0.0000 N   0  3  0  0  0  0  0  0  0  0  0  0
    0.0000   -0.6471    0.0000 O   0  5  0  0  0  0  0  0  0  0  0  0
    0.8665   -2.1444    0.0000 O   0  0  0  0  0  0  0  0  0  0  0  0
    4.3316    0.2499    0.0000 H   0  0  0  0  0  0  0  0  0  0  0  0
    5.7204    0.0499    0.0000 H   0  0  0  0  0  0  0  0  0  0  0  0
  2  1  1  1  0  0  0
  2 17  1  6  0  0  0
  2  3  1  0  0  0  0
  3  4  1  0  0  0  0
  2  5  1  0  0  0  0
  5 16  1  1  0  0  0
  5  6  1  1  0  0  0
  5  7  1  0  0  0  0
  7  8  2  0  0  0  0
  8  9  1  0  0  0  0
  9 10  2  0  0  0  0
 10 11  1  0  0  0  0
 11 12  2  0  0  0  0
 12  7  1  0  0  0  0
 10 13  1  0  0  0  0
 13 14  1  0  0  0  0
 13 15  2  0  0  0  0
M  CHG  2  13   1  14  -1
M  END
>  <EXTREG>  (ZINC00035766)
ZINC00035766

>  <LOGBIO>
2.5000

$$$$
ZINC00035888
  -MTS-   02131516202D 0   0.00000     0.00000     0

 18 19  0  0  1  0  0  0  0  0999 V2000
    0.4732    1.7258    0.0000 C   0  0  0  0  0  0  0  0  0  0  0  0
    1.2645    2.3429    0.0000 C   0  0  0  0  0  0  0  0  0  0  0  0
    2.1861    1.9684    0.0000 C   0  0  0  0  0  0  0  0  0  0  0  0
    2.9774    2.5854    0.0000 C   0  0  0  0  0  0  0  0  0  0  0  0
    1.6548    1.1212    0.0000 C   0  0  0  0  0  0  0  0  0  0  0  0
    2.9283    1.2983    0.0000 C   0  0  1  0  0  0  0  0  0  0  0  0
    3.8834    1.6062    0.0000 C   0  0  0  0  0  0  0  0  0  0  0  0
    4.6204    0.9381    0.0000 C   0  0  0  0  0  0  0  0  0  0  0  0
    4.4189   -0.0378    0.0000 C   0  0  0  0  0  0  0  0  0  0  0  0
    3.4603   -0.3522    0.0000 C   0  0  0  0  0  0  0  0  0  0  0  0
    2.7201    0.3202    0.0000 C   0  0  0  0  0  0  0  0  0  0  0  0
    3.4681   -1.3484    0.0000 S   0  0  0  0  0  0  0  0  0  0  0  0
    4.4137   -1.6619    0.0000 C   0  0  0  0  0  0  0  0  0  0  0  0
    4.7194   -2.6141    0.0000 N   0  0  0  0  0  0  0  0  0  0  0  0
    5.0074   -0.8463    0.0000 C   0  0  0  0  0  0  0  0  0  0  0  0
    6.0074   -0.8463    0.0000 C   0  0  0  0  0  0  0  0  0  0  0  0
    7.0074   -0.8463    0.0000 N   0  0  0  0  0  0  0  0  0  0  0  0
    3.0541    1.8849    0.0000 H   0  0  0  0  0  0  0  0  0  0  0  0
  1  2  1  0  0  0  0
  2  3  1  0  0  0  0
  3  4  1  0  0  0  0
  3  5  1  0  0  0  0
  6  3  1  1  0  0  0
  6 18  1  6  0  0  0
  6  7  1  0  0  0  0
  7  8  1  0  0  0  0
  8  9  1  0  0  0  0
  9 10  2  0  0  0  0
 10 11  1  0  0  0  0
 11  6  1  0  0  0  0
 10 12  1  0  0  0  0
 12 13  1  0  0  0  0
 13 14  1  0  0  0  0
 13 15  2  0  0  0  0
 15  9  1  0  0  0  0
 15 16  1  0  0  0  0
 16 17  3  0  0  0  0
M  END
>  <EXTREG>  (ZINC00035888)
ZINC00035888

>  <LOGBIO>
2.5000

$$$$
ZINC00036614
  -MTS-   02131516202D 0   0.00000     0.00000     0

 19 20  0  0  0  0  0  0  0  0999 V2000
    8.3110    1.4993    0.0000 C   0  0  0  0  0  0  0  0  0  0  0  0
    7.4445    1.9985    0.0000 O   0  0  0  0  0  0  0  0  0  0  0  0
    6.5790    1.4976    0.0000 C   0  0  0  0  0  0  0  0  0  0  0  0
    5.7090    1.9976    0.0000 C   0  0  0  0  0  0  0  0  0  0  0  0
    4.8490    1.4976    0.0000 C   0  0  0  0  0  0  0  0  0  0  0  0
    4.8490    0.4976    0.0000 C   0  0  0  0  0  0  0  0  0  0  0  0
    5.7090   -0.0024    0.0000 C   0  0  0  0  0  0  0  0  0  0  0  0
    6.5790    0.4976    0.0000 C   0  0  0  0  0  0  0  0  0  0  0  0
    3.9822   -0.0011    0.0000 S   0  0  0  0  0  0  0  0  0  0  0  0
    4.4809   -0.8679    0.0000 O   0  0  0  0  0  0  0  0  0  0  0  0
    3.4835    0.8657    0.0000 O   0  0  0  0  0  0  0  0  0  0  0  0
    3.1154   -0.4998    0.0000 C   0  0  0  0  0  0  0  0  0  0  0  0
    2.2467    0.0024    0.0000 C   0  0  0  0  0  0  0  0  0  0  0  0
    1.3854   -0.4954    0.0000 C   0  0  0  0  0  0  0  0  0  0  0  0
    0.5199    0.0054    0.0000 O   0  0  0  0  0  0  0  0  0  0  0  0
    1.3829   -1.4954    0.0000 C   0  0  0  0  0  0  0  0  0  0  0  0
    2.2417   -1.9976    0.0000 C   0  0  0  0  0  0  0  0  0  0  0  0
    3.1129   -1.4998    0.0000 C   0  0  0  0  0  0  0  0  0  0  0  0
    3.9772   -2.0028    0.0000 O   0  0  0  0  0  0  0  0  0  0  0  0
  1  2  1  0  0  0  0
  2  3  1  0  0  0  0
  3  4  2  0  0  0  0
  4  5  1  0  0  0  0
  5  6  2  0  0  0  0
  6  7  1  0  0  0  0
  7  8  2  0  0  0  0
  8  3  1  0  0  0  0
  6  9  1  0  0  0  0
  9 10  2  0  0  0  0
  9 11  2  0  0  0  0
  9 12  1  0  0  0  0
 12 13  2  0  0  0  0
 13 14  1  0  0  0  0
 14 15  1  0  0  0  0
 14 16  2  0  0  0  0
 16 17  1  0  0  0  0
 17 18  2  0  0  0  0
 18 12  1  0  0  0  0
 18 19  1  0  0  0  0
M  END
>  <EXTREG>  (ZINC00036614)
ZINC00036614

>  <LOGBIO>
2.5000

$$$$
ZINC00036916
  -MTS-   02131516202D 0   0.00000     0.00000     0

 19 21  0  0  1  0  0  0  0  0999 V2000
    0.7519   -1.6545    0.0000 O   0  0  0  0  0  0  0  0  0  0  0  0
    1.7135   -1.9289    0.0000 C   0  0  0  0  0  0  0  0  0  0  0  0
    1.2754   -2.8317    0.0000 C   0  0  0  0  0  0  0  0  0  0  0  0
    1.8341   -3.6547    0.0000 C   0  0  0  0  0  0  0  0  0  0  0  0
    2.8317   -3.5850    0.0000 C   0  0  0  0  0  0  0  0  0  0  0  0
    3.2705   -2.6923    0.0000 C   0  0  0  0  0  0  0  0  0  0  0  0
    2.7111   -1.8592    0.0000 C   0  0  0  0  0  0  0  0  0  0  0  0
    1.8798   -0.3376    0.0000 C   0  0  1  0  0  0  0  0  0  0  0  0
    2.8582   -0.5443    0.0000 O   0  0  0  0  0  0  0  0  0  0  0  0
    2.1898    0.6224    0.0000 C   0  0  0  0  0  0  0  0  0  0  0  0
    1.3798    1.2024    0.0000 C   0  0  2  0  0  0  0  0  0  0  0  0
    0.5698    0.6224    0.0000 N   0  0  0  0  0  0  0  0  0  0  0  0
    0.8798   -0.3376    0.0000 O   0  0  0  0  0  0  0  0  0  0  0  0
    1.3798    2.2024    0.0000 C   0  0  0  0  0  0  0  0  0  0  0  0
    2.1954    2.7961    0.0000 O   0  0  0  0  0  0  0  0  0  0  0  0
    1.8819    3.7417    0.0000 C   0  0  0  0  0  0  0  0  0  0  0  0
    0.8857    3.7495    0.0000 C   0  0  0  0  0  0  0  0  0  0  0  0
    0.5713    2.7909    0.0000 C   0  0  0  0  0  0  0  0  0  0  0  0
    1.9135    1.4766    0.0000 H   0  0  0  0  0  0  0  0  0  0  0  0
  1  2  1  0  0  0  0
  2  3  1  0  0  0  0
  3  4  1  0  0  0  0
  4  5  1  0  0  0  0
  5  6  1  0  0  0  0
  6  7  1  0  0  0  0
  7  2  1  0  0  0  0
  8  2  1  6  0  0  0
  8  9  1  1  0  0  0
  8 10  1  0  0  0  0
 10 11  1  0  0  0  0
 11 19  1  1  0  0  0
 11 12  1  0  0  0  0
 12 13  1  0  0  0  0
 13  8  1  0  0  0  0
 11 14  1  6  0  0  0
 14 15  1  0  0  0  0
 15 16  1  0  0  0  0
 16 17  2  0  0  0  0
 17 18  1  0  0  0  0
 18 14  2  0  0  0  0
M  END
>  <EXTREG>  (ZINC00036916)
ZINC00036916

>  <LOGBIO>
2.5000

$$$$
ZINC00037397
  -MTS-   02131516202D 0   0.00000     0.00000     0

 17 18  0  0  0  0  0  0  0  0999 V2000
    5.7349   -1.6570    0.0000 C   0  0  0  0  0  0  0  0  0  0  0  0
    6.1408   -0.7431    0.0000 C   0  0  0  0  0  0  0  0  0  0  0  0
    5.5523    0.0654    0.0000 N   0  0  0  0  0  0  0  0  0  0  0  0
    5.8623    1.0254    0.0000 N   0  0  0  0  0  0  0  0  0  0  0  0
    5.0523    1.6054    0.0000 C   0  0  0  0  0  0  0  0  0  0  0  0
    4.2423    1.0254    0.0000 C   0  0  0  0  0  0  0  0  0  0  0  0
    4.5523    0.0654    0.0000 C   0  0  0  0  0  0  0  0  0  0  0  0
    3.9637   -0.7431    0.0000 C   0  0  0  0  0  0  0  0  0  0  0  0
    4.3697   -1.6570    0.0000 O   0  0  0  0  0  0  0  0  0  0  0  0
    2.9693   -0.6377    0.0000 N   0  0  0  0  0  0  0  0  0  0  0  0
    2.2929   -1.3861    0.0000 N   0  0  0  0  0  0  0  0  0  0  0  0
    1.3856   -0.9747    0.0000 C   0  0  0  0  0  0  0  0  0  0  0  0
    0.5196   -1.4747    0.0000 C   0  0  0  0  0  0  0  0  0  0  0  0
    1.4829    0.0168    0.0000 C   0  0  0  0  0  0  0  0  0  0  0  0
    0.7369    0.6827    0.0000 Cl  0  0  0  0  0  0  0  0  0  0  0  0
    2.4693    0.2283    0.0000 C   0  0  0  0  0  0  0  0  0  0  0  0
    2.8752    1.1423    0.0000 C   0  0  0  0  0  0  0  0  0  0  0  0
  1  2  1  0  0  0  0
  2  3  1  0  0  0  0
  3  4  1  0  0  0  0
  4  5  2  0  0  0  0
  5  6  1  0  0  0  0
  6  7  2  0  0  0  0
  7  3  1  0  0  0  0
  7  8  1  0  0  0  0
  8  9  2  0  0  0  0
  8 10  1  0  0  0  0
 10 11  1  0  0  0  0
 11 12  2  0  0  0  0
 12 13  1  0  0  0  0
 12 14  1  0  0  0  0
 14 15  1  0  0  0  0
 14 16  2  0  0  0  0
 16 10  1  0  0  0  0
 16 17  1  0  0  0  0
M  END
>  <EXTREG>  (ZINC00037397)
ZINC00037397

>  <LOGBIO>
2.5000

$$$$
ZINC00037804
  -MTS-   02131516202D 0   0.00000     0.00000     0

 17 18  0  0  0  0  0  0  0  0999 V2000
    7.4418    1.7908    0.0000 C   0  0  0  0  0  0  0  0  0  0  0  0
    6.5762    1.2899    0.0000 C   0  0  0  0  0  0  0  0  0  0  0  0
    5.7062    1.7899    0.0000 N   0  0  0  0  0  0  0  0  0  0  0  0
    4.8462    1.2899    0.0000 C   0  0  0  0  0  0  0  0  0  0  0  0
    3.9795    1.7886    0.0000 S   0  0  0  0  0  0  0  0  0  0  0  0
    3.1112    1.2856    0.0000 C   0  0  0  0  0  0  0  0  0  0  0  0
    2.2495    1.7826    0.0000 C   0  0  0  0  0  0  0  0  0  0  0  0
    1.3812    1.2795    0.0000 C   0  0  0  0  0  0  0  0  0  0  0  0
    0.5195    1.7765    0.0000 O   0  0  0  0  0  0  0  0  0  0  0  0
    1.3822    0.2795    0.0000 O   0  0  0  0  0  0  0  0  0  0  0  0
    4.8462    0.2899    0.0000 C   0  0  0  0  0  0  0  0  0  0  0  0
    3.9762   -0.2101    0.0000 C   0  0  0  0  0  0  0  0  0  0  0  0
    3.9762   -1.2101    0.0000 C   0  0  0  0  0  0  0  0  0  0  0  0
    4.8462   -1.7101    0.0000 C   0  0  0  0  0  0  0  0  0  0  0  0
    5.7062   -1.2101    0.0000 C   0  0  0  0  0  0  0  0  0  0  0  0
    5.7062   -0.2101    0.0000 C   0  0  0  0  0  0  0  0  0  0  0  0
    6.5762    0.2899    0.0000 N   0  0  0  0  0  0  0  0  0  0  0  0
  1  2  1  0  0  0  0
  2  3  2  0  0  0  0
  3  4  1  0  0  0  0
  4  5  1  0  0  0  0
  5  6  1  0  0  0  0
  6  7  1  0  0  0  0
  7  8  1  0  0  0  0
  8  9  1  0  0  0  0
  8 10  2  0  0  0  0
  4 11  2  0  0  0  0
 11 12  1  0  0  0  0
 12 13  2  0  0  0  0
 13 14  1  0  0  0  0
 14 15  2  0  0  0  0
 15 16  1  0  0  0  0
 16 11  1  0  0  0  0
 16 17  2  0  0  0  0
 17  2  1  0  0  0  0
M  END
>  <EXTREG>  (ZINC00037804)
ZINC00037804

>  <LOGBIO>
2.5000

$$$$
ZINC00037902
  -MTS-   02131516202D 0   0.00000     0.00000     0

 25 28  0  0  0  0  0  0  0  0999 V2000
    5.7208   -4.3606    0.0000 O   0  5  0  0  0  0  0  0  0  0  0  0
    6.1253   -3.4424    0.0000 N   0  3  0  0  0  0  0  0  0  0  0  0
    7.1143   -3.3355    0.0000 O   0  0  0  0  0  0  0  0  0  0  0  0
    5.5348   -2.6353    0.0000 C   0  0  0  0  0  0  0  0  0  0  0  0
    5.9389   -1.7169    0.0000 C   0  0  0  0  0  0  0  0  0  0  0  0
    5.3498   -0.9153    0.0000 C   0  0  0  0  0  0  0  0  0  0  0  0
    4.3555   -1.0222    0.0000 C   0  0  0  0  0  0  0  0  0  0  0  0
    3.9503   -1.9307    0.0000 C   0  0  0  0  0  0  0  0  0  0  0  0
    4.5405   -2.7423    0.0000 C   0  0  0  0  0  0  0  0  0  0  0  0
    3.7670   -0.2137    0.0000 N   0  0  0  0  0  0  0  0  0  0  0  0
    4.0770    0.7463    0.0000 N   0  0  0  0  0  0  0  0  0  0  0  0
    3.2670    1.3263    0.0000 C   0  0  0  0  0  0  0  0  0  0  0  0
    2.4570    0.7463    0.0000 C   0  0  0  0  0  0  0  0  0  0  0  0
    2.7670   -0.2137    0.0000 C   0  0  0  0  0  0  0  0  0  0  0  0
    2.1785   -1.0222    0.0000 C   0  0  0  0  0  0  0  0  0  0  0  0
    1.1805   -0.9174    0.0000 C   0  0  0  0  0  0  0  0  0  0  0  0
    0.5967   -1.7229    0.0000 C   0  0  0  0  0  0  0  0  0  0  0  0
    1.0017   -2.6372    0.0000 C   0  0  0  0  0  0  0  0  0  0  0  0
    1.9905   -2.7460    0.0000 C   0  0  0  0  0  0  0  0  0  0  0  0
    2.5835   -1.9365    0.0000 C   0  0  0  0  0  0  0  0  0  0  0  0
    3.2670    2.3263    0.0000 C   0  0  0  0  0  0  0  0  0  0  0  0
    4.0826    2.9200    0.0000 O   0  0  0  0  0  0  0  0  0  0  0  0
    3.7690    3.8656    0.0000 C   0  0  0  0  0  0  0  0  0  0  0  0
    2.7728    3.8734    0.0000 C   0  0  0  0  0  0  0  0  0  0  0  0
    2.4585    2.9148    0.0000 C   0  0  0  0  0  0  0  0  0  0  0  0
  1  2  1  0  0  0  0
  2  3  2  0  0  0  0
  2  4  1  0  0  0  0
  4  5  2  0  0  0  0
  5  6  1  0  0  0  0
  6  7  2  0  0  0  0
  7  8  1  0  0  0  0
  8  9  2  0  0  0  0
  9  4  1  0  0  0  0
  7 10  1  0  0  0  0
 10 11  1  0  0  0  0
 11 12  2  0  0  0  0
 12 13  1  0  0  0  0
 13 14  2  0  0  0  0
 14 10  1  0  0  0  0
 14 15  1  0  0  0  0
 15 16  2  0  0  0  0
 16 17  1  0  0  0  0
 17 18  2  0  0  0  0
 18 19  1  0  0  0  0
 19 20  2  0  0  0  0
 20 15  1  0  0  0  0
 12 21  1  0  0  0  0
 21 22  1  0  0  0  0
 22 23  1  0  0  0  0
 23 24  2  0  0  0  0
 24 25  1  0  0  0  0
 25 21  2  0  0  0  0
M  CHG  2   1  -1   2   1
M  END
>  <EXTREG>  (ZINC00037902)
ZINC00037902

>  <LOGBIO>
2.5000

$$$$
ZINC00038999
  -MTS-   02131516202D 0   0.00000     0.00000     0

 19 21  0  0  0  0  0  0  0  0999 V2000
    6.0757   -3.3468    0.0000 Br  0  0  0  0  0  0  0  0  0  0  0  0
    5.4888   -2.5372    0.0000 C   0  0  0  0  0  0  0  0  0  0  0  0
    4.4906   -2.6400    0.0000 C   0  0  0  0  0  0  0  0  0  0  0  0
    3.9084   -1.8334    0.0000 C   0  0  0  0  0  0  0  0  0  0  0  0
    4.3152   -0.9199    0.0000 C   0  0  0  0  0  0  0  0  0  0  0  0
    3.7263   -0.1117    0.0000 C   0  0  0  0  0  0  0  0  0  0  0  0
    4.1331    0.8056    0.0000 C   0  0  0  0  0  0  0  0  0  0  0  0
    5.1224    0.9100    0.0000 O   0  0  0  0  0  0  0  0  0  0  0  0
    3.5446    1.6141    0.0000 N   0  0  0  0  0  0  0  0  0  0  0  0
    3.8546    2.5741    0.0000 N   0  0  0  0  0  0  0  0  0  0  0  0
    3.0446    3.1541    0.0000 N   0  0  0  0  0  0  0  0  0  0  0  0
    2.2346    2.5741    0.0000 C   0  0  0  0  0  0  0  0  0  0  0  0
    1.2554    2.7768    0.0000 C   0  0  0  0  0  0  0  0  0  0  0  0
    0.5872    2.0328    0.0000 C   0  0  0  0  0  0  0  0  0  0  0  0
    0.9003    1.0795    0.0000 C   0  0  0  0  0  0  0  0  0  0  0  0
    1.8742    0.8768    0.0000 C   0  0  0  0  0  0  0  0  0  0  0  0
    2.5446    1.6141    0.0000 C   0  0  0  0  0  0  0  0  0  0  0  0
    5.3043   -0.8130    0.0000 C   0  0  0  0  0  0  0  0  0  0  0  0
    5.8956   -1.6236    0.0000 C   0  0  0  0  0  0  0  0  0  0  0  0
  1  2  1  0  0  0  0
  2  3  2  0  0  0  0
  3  4  1  0  0  0  0
  4  5  2  0  0  0  0
  5  6  1  0  0  0  0
  6  7  1  0  0  0  0
  7  8  2  0  0  0  0
  7  9  1  0  0  0  0
  9 10  1  0  0  0  0
 10 11  2  0  0  0  0
 11 12  1  0  0  0  0
 12 13  2  0  0  0  0
 13 14  1  0  0  0  0
 14 15  2  0  0  0  0
 15 16  1  0  0  0  0
 16 17  2  0  0  0  0
 17  9  1  0  0  0  0
 17 12  1  0  0  0  0
  5 18  1  0  0  0  0
 18 19  2  0  0  0  0
 19  2  1  0  0  0  0
M  END
>  <EXTREG>  (ZINC00038999)
ZINC00038999

>  <LOGBIO>
2.5000

$$$$
ZINC00039566
  -MTS-   02131516202D 0   0.00000     0.00000     0

 12 12  0  0  0  0  0  0  0  0999 V2000
    0.3013   -0.0041    0.0000 N   0  0  0  0  0  0  0  0  0  0  0  0
    1.3013   -0.0016    0.0000 S   0  0  0  0  0  0  0  0  0  0  0  0
    1.2988    0.9984    0.0000 O   0  0  0  0  0  0  0  0  0  0  0  0
    1.3038   -1.0016    0.0000 O   0  0  0  0  0  0  0  0  0  0  0  0
    2.3013    0.0009    0.0000 C   0  0  0  0  0  0  0  0  0  0  0  0
    2.8061   -0.8663    0.0000 C   0  0  0  0  0  0  0  0  0  0  0  0
    3.8008   -0.8618    0.0000 C   0  0  0  0  0  0  0  0  0  0  0  0
    4.2995    0.0050    0.0000 C   0  0  0  0  0  0  0  0  0  0  0  0
    3.8034    0.8672    0.0000 C   0  0  0  0  0  0  0  0  0  0  0  0
    2.8000    0.8677    0.0000 C   0  0  0  0  0  0  0  0  0  0  0  0
    5.2995    0.0050    0.0000 C   0  0  0  0  0  0  0  0  0  0  0  0
    6.2995    0.0050    0.0000 N   0  0  0  0  0  0  0  0  0  0  0  0
  1  2  1  0  0  0  0
  2  3  2  0  0  0  0
  2  4  2  0  0  0  0
  2  5  1  0  0  0  0
  5  6  2  0  0  0  0
  6  7  1  0  0  0  0
  7  8  2  0  0  0  0
  8  9  1  0  0  0  0
  9 10  2  0  0  0  0
 10  5  1  0  0  0  0
  8 11  1  0  0  0  0
 11 12  3  0  0  0  0
M  END
>  <EXTREG>  (ZINC00039566)
ZINC00039566

>  <LOGBIO>
2.5000

$$$$
ZINC00039662
  -MTS-   02131516202D 0   0.00000     0.00000     0

 13 14  0  0  0  0  0  0  0  0999 V2000
    4.0493   -2.3386    0.0000 C   0  0  0  0  0  0  0  0  0  0  0  0
    3.4608   -1.5301    0.0000 S   0  0  0  0  0  0  0  0  0  0  0  0
    2.6523   -2.1186    0.0000 O   0  0  0  0  0  0  0  0  0  0  0  0
    4.2693   -0.9416    0.0000 O   0  0  0  0  0  0  0  0  0  0  0  0
    2.8723   -0.7216    0.0000 C   0  0  0  0  0  0  0  0  0  0  0  0
    3.1823    0.2384    0.0000 S   0  0  0  0  0  0  0  0  0  0  0  0
    2.3723    0.8184    0.0000 C   0  0  0  0  0  0  0  0  0  0  0  0
    2.2727    1.8165    0.0000 C   0  0  0  0  0  0  0  0  0  0  0  0
    1.3607    2.2268    0.0000 C   0  0  0  0  0  0  0  0  0  0  0  0
    0.5478    1.6385    0.0000 C   0  0  0  0  0  0  0  0  0  0  0  0
    0.6509    0.6491    0.0000 C   0  0  0  0  0  0  0  0  0  0  0  0
    1.5623    0.2384    0.0000 C   0  0  0  0  0  0  0  0  0  0  0  0
    1.8723   -0.7216    0.0000 N   0  0  0  0  0  0  0  0  0  0  0  0
  1  2  1  0  0  0  0
  2  3  2  0  0  0  0
  2  4  2  0  0  0  0
  2  5  1  0  0  0  0
  5  6  1  0  0  0  0
  6  7  1  0  0  0  0
  7  8  2  0  0  0  0
  8  9  1  0  0  0  0
  9 10  2  0  0  0  0
 10 11  1  0  0  0  0
 11 12  2  0  0  0  0
 12  7  1  0  0  0  0
 12 13  1  0  0  0  0
 13  5  2  0  0  0  0
M  END
>  <EXTREG>  (ZINC00039662)
ZINC00039662

>  <LOGBIO>
2.5000

$$$$
ZINC00039947
  -MTS-   02131516202D 0   0.00000     0.00000     0

 13 14  0  0  0  0  0  0  0  0999 V2000
    3.5042   -1.7605    0.0000 O   0  0  0  0  0  0  0  0  0  0  0  0
    3.1985   -0.8084    0.0000 C   0  0  0  0  0  0  0  0  0  0  0  0
    3.7935    0.0063    0.0000 C   0  0  0  0  0  0  0  0  0  0  0  0
    4.7935    0.0063    0.0000 C   0  0  0  0  0  0  0  0  0  0  0  0
    5.7935    0.0063    0.0000 N   0  0  0  0  0  0  0  0  0  0  0  0
    3.2059    0.8108    0.0000 C   0  0  0  0  0  0  0  0  0  0  0  0
    3.5191    1.7605    0.0000 O   0  0  0  0  0  0  0  0  0  0  0  0
    2.2550    0.5136    0.0000 C   0  0  0  0  0  0  0  0  0  0  0  0
    1.3886    1.0128    0.0000 C   0  0  0  0  0  0  0  0  0  0  0  0
    0.5210    0.5155    0.0000 C   0  0  0  0  0  0  0  0  0  0  0  0
    0.5198   -0.4880    0.0000 C   0  0  0  0  0  0  0  0  0  0  0  0
    1.3813   -0.9855    0.0000 C   0  0  0  0  0  0  0  0  0  0  0  0
    2.2488   -0.4952    0.0000 C   0  0  0  0  0  0  0  0  0  0  0  0
  1  2  2  0  0  0  0
  2  3  1  0  0  0  0
  3  4  1  0  0  0  0
  4  5  3  0  0  0  0
  3  6  1  0  0  0  0
  6  7  2  0  0  0  0
  6  8  1  0  0  0  0
  8  9  2  0  0  0  0
  9 10  1  0  0  0  0
 10 11  2  0  0  0  0
 11 12  1  0  0  0  0
 12 13  2  0  0  0  0
 13  2  1  0  0  0  0
 13  8  1  0  0  0  0
M  END
>  <EXTREG>  (ZINC00039947)
ZINC00039947

>  <LOGBIO>
2.5000

$$$$
ZINC00040010
  -MTS-   02131516202D 0   0.00000     0.00000     0

 14 15  0  0  1  0  0  0  0  0999 V2000
    4.3311    1.7908    0.0000 C   0  0  0  0  0  0  0  0  0  0  0  0
    3.4655    1.2899    0.0000 C   0  0  1  0  0  0  0  0  0  0  0  0
    2.5955    1.7899    0.0000 C   0  0  0  0  0  0  0  0  0  0  0  0
    1.7355    1.2899    0.0000 C   0  0  0  0  0  0  0  0  0  0  0  0
    0.8687    1.7886    0.0000 O   0  0  0  0  0  0  0  0  0  0  0  0
    1.7355    0.2899    0.0000 C   0  0  0  0  0  0  0  0  0  0  0  0
    0.8655   -0.2101    0.0000 C   0  0  0  0  0  0  0  0  0  0  0  0
    0.8655   -1.2101    0.0000 C   0  0  0  0  0  0  0  0  0  0  0  0
    0.0000   -1.7109    0.0000 Cl  0  0  0  0  0  0  0  0  0  0  0  0
    1.7355   -1.7101    0.0000 C   0  0  0  0  0  0  0  0  0  0  0  0
    2.5955   -1.2101    0.0000 C   0  0  0  0  0  0  0  0  0  0  0  0
    2.5955   -0.2101    0.0000 C   0  0  0  0  0  0  0  0  0  0  0  0
    3.4655    0.2899    0.0000 O   0  0  0  0  0  0  0  0  0  0  0  0
    3.4646    1.8899    0.0000 H   0  0  0  0  0  0  0  0  0  0  0  0
  2  1  1  6  0  0  0
  2 14  1  1  0  0  0
  2  3  1  0  0  0  0
  3  4  1  0  0  0  0
  4  5  2  0  0  0  0
  4  6  1  0  0  0  0
  6  7  1  0  0  0  0
  7  8  2  0  0  0  0
  8  9  1  0  0  0  0
  8 10  1  0  0  0  0
 10 11  2  0  0  0  0
 11 12  1  0  0  0  0
 12  6  2  0  0  0  0
 12 13  1  0  0  0  0
 13  2  1  0  0  0  0
M  END
>  <EXTREG>  (ZINC00040010)
ZINC00040010

>  <LOGBIO>
2.5000

$$$$
ZINC00041259
  -MTS-   02131516202D 0   0.00000     0.00000     0

 19 20  0  0  0  0  0  0  0  0999 V2000
    7.4504    0.0033    0.0000 C   0  0  0  0  0  0  0  0  0  0  0  0
    6.5848   -0.4976    0.0000 C   0  0  0  0  0  0  0  0  0  0  0  0
    5.7148    0.0024    0.0000 C   0  0  0  0  0  0  0  0  0  0  0  0
    4.8548   -0.4976    0.0000 C   0  0  0  0  0  0  0  0  0  0  0  0
    4.8548   -1.4976    0.0000 C   0  0  0  0  0  0  0  0  0  0  0  0
    5.7148   -1.9976    0.0000 C   0  0  0  0  0  0  0  0  0  0  0  0
    6.5848   -1.4976    0.0000 C   0  0  0  0  0  0  0  0  0  0  0  0
    7.4504   -1.9984    0.0000 Cl  0  0  0  0  0  0  0  0  0  0  0  0
    3.9880    0.0011    0.0000 S   0  0  0  0  0  0  0  0  0  0  0  0
    3.4894   -0.8657    0.0000 O   0  0  0  0  0  0  0  0  0  0  0  0
    4.4867    0.8679    0.0000 O   0  0  0  0  0  0  0  0  0  0  0  0
    3.1213    0.4998    0.0000 C   0  0  0  0  0  0  0  0  0  0  0  0
    3.1187    1.5032    0.0000 C   0  0  0  0  0  0  0  0  0  0  0  0
    2.2555    1.9976    0.0000 C   0  0  0  0  0  0  0  0  0  0  0  0
    1.3897    1.4971    0.0000 C   0  0  0  0  0  0  0  0  0  0  0  0
    0.5242    1.9980    0.0000 Cl  0  0  0  0  0  0  0  0  0  0  0  0
    1.3872    0.5023    0.0000 C   0  0  0  0  0  0  0  0  0  0  0  0
    0.5202    0.0041    0.0000 C   0  0  0  0  0  0  0  0  0  0  0  0
    2.2555   -0.0007    0.0000 C   0  0  0  0  0  0  0  0  0  0  0  0
  1  2  1  0  0  0  0
  2  3  2  0  0  0  0
  3  4  1  0  0  0  0
  4  5  2  0  0  0  0
  5  6  1  0  0  0  0
  6  7  2  0  0  0  0
  7  2  1  0  0  0  0
  7  8  1  0  0  0  0
  4  9  1  0  0  0  0
  9 10  2  0  0  0  0
  9 11  2  0  0  0  0
  9 12  1  0  0  0  0
 12 13  2  0  0  0  0
 13 14  1  0  0  0  0
 14 15  2  0  0  0  0
 15 16  1  0  0  0  0
 15 17  1  0  0  0  0
 17 18  1  0  0  0  0
 17 19  2  0  0  0  0
 19 12  1  0  0  0  0
M  END
>  <EXTREG>  (ZINC00041259)
ZINC00041259

>  <LOGBIO>
2.5000

$$$$
ZINC00042873
  -MTS-   02131516202D 0   0.00000     0.00000     0

 22 23  0  0  1  0  0  0  0  0999 V2000
    6.5780    4.0366    0.0000 C   0  0  0  0  0  0  0  0  0  0  0  0
    7.4478    3.5362    0.0000 C   0  0  0  0  0  0  0  0  0  0  0  0
    7.4482    2.5414    0.0000 C   0  0  1  0  0  0  0  0  0  0  0  0
    8.3180    2.0410    0.0000 C   0  0  0  0  0  0  0  0  0  0  0  0
    6.5827    2.0406    0.0000 C   0  0  0  0  0  0  0  0  0  0  0  0
    5.7127    2.5406    0.0000 C   0  0  0  0  0  0  0  0  0  0  0  0
    4.8527    2.0406    0.0000 C   0  0  0  0  0  0  0  0  0  0  0  0
    4.8527    1.0406    0.0000 C   0  0  0  0  0  0  0  0  0  0  0  0
    3.9859    0.5419    0.0000 N   0  0  0  0  0  0  0  0  0  0  0  0
    3.9844   -0.4616    0.0000 C   0  0  0  0  0  0  0  0  0  0  0  0
    4.8494   -0.9633    0.0000 O   0  0  0  0  0  0  0  0  0  0  0  0
    3.1216   -0.9567    0.0000 C   0  0  0  0  0  0  0  0  0  0  0  0
    3.1201   -1.9602    0.0000 S   0  0  0  0  0  0  0  0  0  0  0  0
    2.2533   -2.4589    0.0000 C   0  0  0  0  0  0  0  0  0  0  0  0
    1.3846   -1.9567    0.0000 N   0  0  0  0  0  0  0  0  0  0  0  0
    0.5233   -2.4545    0.0000 C   0  0  0  0  0  0  0  0  0  0  0  0
    0.5208   -3.4545    0.0000 C   0  0  0  0  0  0  0  0  0  0  0  0
    1.3796   -3.9567    0.0000 C   0  0  0  0  0  0  0  0  0  0  0  0
    2.2508   -3.4589    0.0000 N   0  0  0  0  0  0  0  0  0  0  0  0
    5.7127    0.5406    0.0000 C   0  0  0  0  0  0  0  0  0  0  0  0
    6.5827    1.0406    0.0000 C   0  0  0  0  0  0  0  0  0  0  0  0
    6.9284    2.8410    0.0000 H   0  0  0  0  0  0  0  0  0  0  0  0
  1  2  1  0  0  0  0
  3  2  1  1  0  0  0
  3 22  1  6  0  0  0
  3  4  1  0  0  0  0
  3  5  1  0  0  0  0
  5  6  2  0  0  0  0
  6  7  1  0  0  0  0
  7  8  2  0  0  0  0
  8  9  1  0  0  0  0
  9 10  1  0  0  0  0
 10 11  2  0  0  0  0
 10 12  1  0  0  0  0
 12 13  1  0  0  0  0
 13 14  1  0  0  0  0
 14 15  2  0  0  0  0
 15 16  1  0  0  0  0
 16 17  2  0  0  0  0
 17 18  1  0  0  0  0
 18 19  2  0  0  0  0
 19 14  1  0  0  0  0
  8 20  1  0  0  0  0
 20 21  2  0  0  0  0
 21  5  1  0  0  0  0
M  END
>  <EXTREG>  (ZINC00042873)
ZINC00042873

>  <LOGBIO>
2.5000

$$$$
ZINC00043193
  -MTS-   02131516202D 0   0.00000     0.00000     0

 13 14  0  0  0  0  0  0  0  0999 V2000
    2.0624   -1.7474    0.0000 O   0  0  0  0  0  0  0  0  0  0  0  0
    2.4683   -0.8335    0.0000 C   0  0  0  0  0  0  0  0  0  0  0  0
    3.4628   -0.7280    0.0000 N   0  0  0  0  0  0  0  0  0  0  0  0
    4.0541   -1.5387    0.0000 C   0  0  0  0  0  0  0  0  0  0  0  0
    5.0431   -1.4318    0.0000 C   0  0  0  0  0  0  0  0  0  0  0  0
    5.4500   -0.5183    0.0000 C   0  0  0  0  0  0  0  0  0  0  0  0
    4.8677    0.2883    0.0000 C   0  0  0  0  0  0  0  0  0  0  0  0
    3.8696    0.1855    0.0000 C   0  0  0  0  0  0  0  0  0  0  0  0
    1.8798   -0.0250    0.0000 C   0  0  0  0  0  0  0  0  0  0  0  0
    2.1898    0.9350    0.0000 S   0  0  0  0  0  0  0  0  0  0  0  0
    1.3798    1.5150    0.0000 C   0  0  0  0  0  0  0  0  0  0  0  0
    0.5698    0.9350    0.0000 C   0  0  0  0  0  0  0  0  0  0  0  0
    0.8798   -0.0250    0.0000 C   0  0  0  0  0  0  0  0  0  0  0  0
  1  2  2  0  0  0  0
  2  3  1  0  0  0  0
  3  4  1  0  0  0  0
  4  5  1  0  0  0  0
  5  6  1  0  0  0  0
  6  7  1  0  0  0  0
  7  8  1  0  0  0  0
  8  3  1  0  0  0  0
  2  9  1  0  0  0  0
  9 10  1  0  0  0  0
 10 11  1  0  0  0  0
 11 12  2  0  0  0  0
 12 13  1  0  0  0  0
 13  9  2  0  0  0  0
M  END
>  <EXTREG>  (ZINC00043193)
ZINC00043193

>  <LOGBIO>
2.5000

$$$$
ZINC00045414
  -MTS-   02131516202D 0   0.00000     0.00000     0

 19 20  0  0  0  0  0  0  0  0999 V2000
    4.7691    0.6719    0.0000 C   0  0  0  0  0  0  0  0  0  0  0  0
    5.0798   -0.2822    0.0000 C   0  0  0  0  0  0  0  0  0  0  0  0
    6.0532   -0.4874    0.0000 O   0  0  0  0  0  0  0  0  0  0  0  0
    4.4116   -1.0262    0.0000 N   0  0  0  0  0  0  0  0  0  0  0  0
    3.2375   -0.7781    0.0000 C   0  0  0  0  0  0  0  0  0  0  0  0
    3.5475    0.1819    0.0000 O   0  0  0  0  0  0  0  0  0  0  0  0
    2.7375    0.7619    0.0000 C   0  0  0  0  0  0  0  0  0  0  0  0
    2.6379    1.7600    0.0000 C   0  0  0  0  0  0  0  0  0  0  0  0
    1.7259    2.1703    0.0000 C   0  0  0  0  0  0  0  0  0  0  0  0
    1.6242    3.1651    0.0000 Cl  0  0  0  0  0  0  0  0  0  0  0  0
    0.9130    1.5820    0.0000 C   0  0  0  0  0  0  0  0  0  0  0  0
    0.0000    1.9900    0.0000 Cl  0  0  0  0  0  0  0  0  0  0  0  0
    1.0161    0.5926    0.0000 C   0  0  0  0  0  0  0  0  0  0  0  0
    1.9275    0.1819    0.0000 C   0  0  0  0  0  0  0  0  0  0  0  0
    2.2375   -0.7781    0.0000 O   0  0  0  0  0  0  0  0  0  0  0  0
    3.0920   -2.1705    0.0000 C   0  0  0  0  0  0  0  0  0  0  0  0
    4.0866   -2.2745    0.0000 F   0  0  0  0  0  0  0  0  0  0  0  0
    2.0974   -2.0666    0.0000 F   0  0  0  0  0  0  0  0  0  0  0  0
    2.9881   -3.1651    0.0000 F   0  0  0  0  0  0  0  0  0  0  0  0
  1  2  1  0  0  0  0
  2  3  2  0  0  0  0
  2  4  1  0  0  0  0
  4  5  1  0  0  0  0
  5  6  1  0  0  0  0
  6  7  1  0  0  0  0
  7  8  2  0  0  0  0
  8  9  1  0  0  0  0
  9 10  1  0  0  0  0
  9 11  2  0  0  0  0
 11 12  1  0  0  0  0
 11 13  1  0  0  0  0
 13 14  2  0  0  0  0
 14  7  1  0  0  0  0
 14 15  1  0  0  0  0
 15  5  1  0  0  0  0
  5 16  1  0  0  0  0
 16 17  1  0  0  0  0
 16 18  1  0  0  0  0
 16 19  1  0  0  0  0
M  END
>  <EXTREG>  (ZINC00045414)
ZINC00045414

>  <LOGBIO>
2.5000

$$$$
ZINC00046720
  -MTS-   02131516202D 0   0.00000     0.00000     0

 19 20  0  0  0  0  0  0  0  0999 V2000
    5.9899   -3.6592    0.0000 O   0  0  0  0  0  0  0  0  0  0  0  0
    6.3990   -2.7429    0.0000 C   0  0  0  0  0  0  0  0  0  0  0  0
    7.3886   -2.6410    0.0000 O   0  0  0  0  0  0  0  0  0  0  0  0
    5.8125   -1.9330    0.0000 C   0  0  0  0  0  0  0  0  0  0  0  0
    4.8143   -2.0353    0.0000 C   0  0  0  0  0  0  0  0  0  0  0  0
    4.2325   -1.2284    0.0000 C   0  0  0  0  0  0  0  0  0  0  0  0
    4.6398   -0.3151    0.0000 C   0  0  0  0  0  0  0  0  0  0  0  0
    5.6289   -0.2087    0.0000 C   0  0  0  0  0  0  0  0  0  0  0  0
    6.2198   -1.0197    0.0000 C   0  0  0  0  0  0  0  0  0  0  0  0
    4.0513    0.4934    0.0000 S   0  0  0  0  0  0  0  0  0  0  0  0
    4.8598    1.0819    0.0000 O   0  0  0  0  0  0  0  0  0  0  0  0
    3.2428   -0.0951    0.0000 O   0  0  0  0  0  0  0  0  0  0  0  0
    3.4628    1.3019    0.0000 N   0  0  0  0  0  0  0  0  0  0  0  0
    2.4683    1.1965    0.0000 C   0  0  0  0  0  0  0  0  0  0  0  0
    1.8798    2.0050    0.0000 C   0  0  0  0  0  0  0  0  0  0  0  0
    2.1898    2.9650    0.0000 O   0  0  0  0  0  0  0  0  0  0  0  0
    1.3798    3.5450    0.0000 C   0  0  0  0  0  0  0  0  0  0  0  0
    0.5698    2.9650    0.0000 C   0  0  0  0  0  0  0  0  0  0  0  0
    0.8798    2.0050    0.0000 C   0  0  0  0  0  0  0  0  0  0  0  0
  1  2  1  0  0  0  0
  2  3  2  0  0  0  0
  2  4  1  0  0  0  0
  4  5  2  0  0  0  0
  5  6  1  0  0  0  0
  6  7  2  0  0  0  0
  7  8  1  0  0  0  0
  8  9  2  0  0  0  0
  9  4  1  0  0  0  0
  7 10  1  0  0  0  0
 10 11  2  0  0  0  0
 10 12  2  0  0  0  0
 10 13  1  0  0  0  0
 13 14  1  0  0  0  0
 14 15  1  0  0  0  0
 15 16  1  0  0  0  0
 16 17  1  0  0  0  0
 17 18  2  0  0  0  0
 18 19  1  0  0  0  0
 19 15  2  0  0  0  0
M  END
>  <EXTREG>  (ZINC00046720)
ZINC00046720

>  <LOGBIO>
2.5000

$$$$
ZINC00050224
  -MTS-   02131516202D 0   0.00000     0.00000     0

 15 16  0  0  0  0  0  0  0  0999 V2000
    1.8985   -3.6808    0.0000 C   0  0  0  0  0  0  0  0  0  0  0  0
    1.3100   -2.8723    0.0000 C   0  0  0  0  0  0  0  0  0  0  0  0
    1.6200   -1.9123    0.0000 S   0  0  0  0  0  0  0  0  0  0  0  0
    0.8100   -1.3323    0.0000 C   0  0  0  0  0  0  0  0  0  0  0  0
    0.8100   -0.3323    0.0000 S   0  0  0  0  0  0  0  0  0  0  0  0
    1.6760    0.1677    0.0000 C   0  0  0  0  0  0  0  0  0  0  0  0
    1.6760    1.1677    0.0000 C   0  0  0  0  0  0  0  0  0  0  0  0
    2.5445    1.6703    0.0000 C   0  0  0  0  0  0  0  0  0  0  0  0
    2.5425    2.6650    0.0000 C   0  0  0  0  0  0  0  0  0  0  0  0
    1.6770    3.1659    0.0000 C   0  0  0  0  0  0  0  0  0  0  0  0
    1.6795    4.1659    0.0000 F   0  0  0  0  0  0  0  0  0  0  0  0
    0.8135    2.6720    0.0000 C   0  0  0  0  0  0  0  0  0  0  0  0
    0.8105    1.6685    0.0000 C   0  0  0  0  0  0  0  0  0  0  0  0
    0.0000   -1.9123    0.0000 N   0  0  0  0  0  0  0  0  0  0  0  0
    0.3100   -2.8723    0.0000 N   0  0  0  0  0  0  0  0  0  0  0  0
  1  2  1  0  0  0  0
  2  3  1  0  0  0  0
  3  4  1  0  0  0  0
  4  5  1  0  0  0  0
  5  6  1  0  0  0  0
  6  7  1  0  0  0  0
  7  8  2  0  0  0  0
  8  9  1  0  0  0  0
  9 10  2  0  0  0  0
 10 11  1  0  0  0  0
 10 12  1  0  0  0  0
 12 13  2  0  0  0  0
 13  7  1  0  0  0  0
  4 14  2  0  0  0  0
 14 15  1  0  0  0  0
 15  2  2  0  0  0  0
M  END
>  <EXTREG>  (ZINC00050224)
ZINC00050224

>  <LOGBIO>
2.5000

$$$$
ZINC00051190
  -MTS-   02131516202D 0   0.00000     0.00000     0

  8  8  0  0  0  0  0  0  0  0999 V2000
    3.4623    1.0009    0.0000 Br  0  0  0  0  0  0  0  0  0  0  0  0
    2.5968    0.5000    0.0000 C   0  0  0  0  0  0  0  0  0  0  0  0
    1.7268    1.0000    0.0000 C   0  0  0  0  0  0  0  0  0  0  0  0
    0.8668    0.5000    0.0000 C   0  0  0  0  0  0  0  0  0  0  0  0
    0.8668   -0.5000    0.0000 N   0  3  0  0  0  0  0  0  0  0  0  0
    0.0000   -0.9987    0.0000 O   0  5  0  0  0  0  0  0  0  0  0  0
    1.7268   -1.0000    0.0000 C   0  0  0  0  0  0  0  0  0  0  0  0
    2.5968   -0.5000    0.0000 C   0  0  0  0  0  0  0  0  0  0  0  0
  1  2  1  0  0  0  0
  2  3  2  0  0  0  0
  3  4  1  0  0  0  0
  4  5  2  0  0  0  0
  5  6  1  0  0  0  0
  5  7  1  0  0  0  0
  7  8  2  0  0  0  0
  8  2  1  0  0  0  0
M  CHG  2   5   1   6  -1
M  END
>  <EXTREG>  (ZINC00051190)
ZINC00051190

>  <LOGBIO>
2.5000

$$$$
ZINC00051411
  -MTS-   02131516202D 0   0.00000     0.00000     0

 17 18  0  0  0  0  0  0  0  0999 V2000
    4.6168   -3.2715    0.0000 C   0  0  0  0  0  0  0  0  0  0  0  0
    5.0205   -2.3566    0.0000 O   0  0  0  0  0  0  0  0  0  0  0  0
    4.4299   -1.5496    0.0000 C   0  0  0  0  0  0  0  0  0  0  0  0
    4.8340   -0.6311    0.0000 C   0  0  0  0  0  0  0  0  0  0  0  0
    4.2449    0.1705    0.0000 C   0  0  0  0  0  0  0  0  0  0  0  0
    3.2506    0.0635    0.0000 C   0  0  0  0  0  0  0  0  0  0  0  0
    2.8455   -0.8450    0.0000 C   0  0  0  0  0  0  0  0  0  0  0  0
    3.4356   -1.6565    0.0000 C   0  0  0  0  0  0  0  0  0  0  0  0
    2.6621    0.8720    0.0000 S   0  0  0  0  0  0  0  0  0  0  0  0
    1.8536    0.2835    0.0000 O   0  0  0  0  0  0  0  0  0  0  0  0
    3.4706    1.4605    0.0000 O   0  0  0  0  0  0  0  0  0  0  0  0
    2.0736    1.6805    0.0000 N   0  0  0  0  0  0  0  0  0  0  0  0
    2.3836    2.6405    0.0000 C   0  0  0  0  0  0  0  0  0  0  0  0
    1.5736    3.2205    0.0000 C   0  0  0  0  0  0  0  0  0  0  0  0
    0.7636    2.6405    0.0000 N   0  0  0  0  0  0  0  0  0  0  0  0
    1.0736    1.6805    0.0000 C   0  0  0  0  0  0  0  0  0  0  0  0
    0.4851    0.8720    0.0000 C   0  0  0  0  0  0  0  0  0  0  0  0
  1  2  1  0  0  0  0
  2  3  1  0  0  0  0
  3  4  2  0  0  0  0
  4  5  1  0  0  0  0
  5  6  2  0  0  0  0
  6  7  1  0  0  0  0
  7  8  2  0  0  0  0
  8  3  1  0  0  0  0
  6  9  1  0  0  0  0
  9 10  2  0  0  0  0
  9 11  2  0  0  0  0
  9 12  1  0  0  0  0
 12 13  1  0  0  0  0
 13 14  2  0  0  0  0
 14 15  1  0  0  0  0
 15 16  2  0  0  0  0
 16 12  1  0  0  0  0
 16 17  1  0  0  0  0
M  END
>  <EXTREG>  (ZINC00051411)
ZINC00051411

>  <LOGBIO>
2.5000

$$$$
ZINC00051710
  -MTS-   02131516202D 0   0.00000     0.00000     0

 17 18  0  0  0  0  0  0  0  0999 V2000
    6.3314    0.0114    0.0000 C   0  0  0  0  0  0  0  0  0  0  0  0
    5.7429    0.8199    0.0000 N   0  0  0  0  0  0  0  0  0  0  0  0
    6.0529    1.7799    0.0000 C   0  0  0  0  0  0  0  0  0  0  0  0
    5.2429    2.3599    0.0000 C   0  0  0  0  0  0  0  0  0  0  0  0
    4.4329    1.7799    0.0000 N   0  0  0  0  0  0  0  0  0  0  0  0
    4.7429    0.8199    0.0000 C   0  0  0  0  0  0  0  0  0  0  0  0
    4.1543    0.0114    0.0000 S   0  0  0  0  0  0  0  0  0  0  0  0
    4.5616   -0.9056    0.0000 C   0  0  0  0  0  0  0  0  0  0  0  0
    3.9753   -1.7093    0.0000 C   0  0  0  0  0  0  0  0  0  0  0  0
    4.3827   -2.6264    0.0000 O   0  0  0  0  0  0  0  0  0  0  0  0
    2.9810   -1.6034    0.0000 C   0  0  0  0  0  0  0  0  0  0  0  0
    2.5732   -0.6865    0.0000 C   0  0  0  0  0  0  0  0  0  0  0  0
    1.5838   -0.5831    0.0000 C   0  0  0  0  0  0  0  0  0  0  0  0
    0.9941   -1.3907    0.0000 C   0  0  0  0  0  0  0  0  0  0  0  0
    0.0000   -1.2822    0.0000 F   0  0  0  0  0  0  0  0  0  0  0  0
    1.3938   -2.3017    0.0000 C   0  0  0  0  0  0  0  0  0  0  0  0
    2.3912   -2.4109    0.0000 C   0  0  0  0  0  0  0  0  0  0  0  0
  1  2  1  0  0  0  0
  2  3  1  0  0  0  0
  3  4  2  0  0  0  0
  4  5  1  0  0  0  0
  5  6  2  0  0  0  0
  6  2  1  0  0  0  0
  6  7  1  0  0  0  0
  7  8  1  0  0  0  0
  8  9  1  0  0  0  0
  9 10  2  0  0  0  0
  9 11  1  0  0  0  0
 11 12  2  0  0  0  0
 12 13  1  0  0  0  0
 13 14  2  0  0  0  0
 14 15  1  0  0  0  0
 14 16  1  0  0  0  0
 16 17  2  0  0  0  0
 17 11  1  0  0  0  0
M  END
>  <EXTREG>  (ZINC00051710)
ZINC00051710

>  <LOGBIO>
2.5000

$$$$
ZINC00051942
  -MTS-   02131516202D 0   0.00000     0.00000     0

 18 20  0  0  0  0  0  0  0  0999 V2000
    0.5744    0.5275    0.0000 C   0  0  0  0  0  0  0  0  0  0  0  0
    0.8635   -0.4298    0.0000 C   0  0  0  0  0  0  0  0  0  0  0  0
    1.8371   -0.6581    0.0000 N   0  0  0  0  0  0  0  0  0  0  0  0
    2.0543   -1.6305    0.0000 N   0  0  0  0  0  0  0  0  0  0  0  0
    2.9471   -2.0688    0.0000 C   0  0  0  0  0  0  0  0  0  0  0  0
    2.9373   -3.0688    0.0000 C   0  0  0  0  0  0  0  0  0  0  0  0
    3.8549   -1.6452    0.0000 C   0  0  0  0  0  0  0  0  0  0  0  0
    4.0781   -0.6685    0.0000 C   0  0  0  0  0  0  0  0  0  0  0  0
    5.0546   -0.4528    0.0000 C   0  0  0  0  0  0  0  0  0  0  0  0
    3.4667    0.1199    0.0000 N   0  0  0  0  0  0  0  0  0  0  0  0
    3.7767    1.0799    0.0000 C   0  0  0  0  0  0  0  0  0  0  0  0
    4.6895    1.4957    0.0000 C   0  0  0  0  0  0  0  0  0  0  0  0
    4.7842    2.4912    0.0000 C   0  0  0  0  0  0  0  0  0  0  0  0
    3.9654    3.0713    0.0000 C   0  0  0  0  0  0  0  0  0  0  0  0
    3.0620    2.6550    0.0000 C   0  0  0  0  0  0  0  0  0  0  0  0
    2.9667    1.6599    0.0000 C   0  0  0  0  0  0  0  0  0  0  0  0
    2.1567    1.0799    0.0000 N   0  0  0  0  0  0  0  0  0  0  0  0
    2.4667    0.1199    0.0000 C   0  0  0  0  0  0  0  0  0  0  0  0
  1  2  1  0  0  0  0
  2  3  1  0  0  0  0
  3  4  1  0  0  0  0
  4  5  2  0  0  0  0
  5  6  1  0  0  0  0
  5  7  1  0  0  0  0
  7  8  1  0  0  0  0
  8  9  2  0  0  0  0
  8 10  1  0  0  0  0
 10 11  1  0  0  0  0
 11 12  2  0  0  0  0
 12 13  1  0  0  0  0
 13 14  2  0  0  0  0
 14 15  1  0  0  0  0
 15 16  2  0  0  0  0
 16 11  1  0  0  0  0
 16 17  1  0  0  0  0
 17 18  2  0  0  0  0
 18  3  1  0  0  0  0
 18 10  1  0  0  0  0
M  END
>  <EXTREG>  (ZINC00051942)
ZINC00051942

>  <LOGBIO>
2.5000

$$$$
ZINC00052477
  -MTS-   02131516202D 0   0.00000     0.00000     0

 17 18  0  0  1  0  0  0  0  0999 V2000
    1.2275   -2.1435    0.0000 Br  0  0  0  0  0  0  0  0  0  0  0  0
    2.2216   -2.0351    0.0000 C   0  0  0  0  0  0  0  0  0  0  0  0
    2.8154   -2.8440    0.0000 C   0  0  0  0  0  0  0  0  0  0  0  0
    3.8041   -2.7342    0.0000 C   0  0  0  0  0  0  0  0  0  0  0  0
    4.2082   -1.8195    0.0000 C   0  0  0  0  0  0  0  0  0  0  0  0
    3.6236   -1.0146    0.0000 C   0  0  0  0  0  0  0  0  0  0  0  0
    2.6257   -1.1204    0.0000 C   0  0  0  0  0  0  0  0  0  0  0  0
    4.0300   -0.1009    0.0000 C   0  0  0  0  0  0  0  0  0  0  0  0
    5.0278    0.0049    0.0000 O   0  0  0  0  0  0  0  0  0  0  0  0
    3.4454    0.7040    0.0000 O   0  0  0  0  0  0  0  0  0  0  0  0
    2.4475    0.5982    0.0000 C   0  0  0  0  0  0  0  0  0  0  0  0
    1.8590    1.4067    0.0000 C   0  0  2  0  0  0  0  0  0  0  0  0
    2.1690    2.3667    0.0000 C   0  0  0  0  0  0  0  0  0  0  0  0
    1.3590    2.9467    0.0000 C   0  0  0  0  0  0  0  0  0  0  0  0
    0.5490    2.3667    0.0000 C   0  0  0  0  0  0  0  0  0  0  0  0
    0.8590    1.4067    0.0000 O   0  0  0  0  0  0  0  0  0  0  0  0
    2.4515    1.5013    0.0000 H   0  0  0  0  0  0  0  0  0  0  0  0
  1  2  1  0  0  0  0
  2  3  2  0  0  0  0
  3  4  1  0  0  0  0
  4  5  2  0  0  0  0
  5  6  1  0  0  0  0
  6  7  2  0  0  0  0
  7  2  1  0  0  0  0
  6  8  1  0  0  0  0
  8  9  2  0  0  0  0
  8 10  1  0  0  0  0
 10 11  1  0  0  0  0
 12 11  1  1  0  0  0
 12 17  1  6  0  0  0
 12 13  1  0  0  0  0
 13 14  1  0  0  0  0
 14 15  1  0  0  0  0
 15 16  1  0  0  0  0
 16 12  1  0  0  0  0
M  END
>  <EXTREG>  (ZINC00052477)
ZINC00052477

>  <LOGBIO>
2.5000

$$$$
ZINC00052615
  -MTS-   02131516202D 0   0.00000     0.00000     0

 12 13  0  0  0  0  0  0  0  0999 V2000
    0.7676   -2.1118    0.0000 N   0  0  0  0  0  0  0  0  0  0  0  0
    1.2641   -1.2438    0.0000 C   0  0  0  0  0  0  0  0  0  0  0  0
    2.2675   -1.2388    0.0000 C   0  0  0  0  0  0  0  0  0  0  0  0
    2.7597   -0.3743    0.0000 C   0  0  0  0  0  0  0  0  0  0  0  0
    2.2597    0.4902    0.0000 C   0  0  0  0  0  0  0  0  0  0  0  0
    2.5697    1.4502    0.0000 C   0  0  0  0  0  0  0  0  0  0  0  0
    3.5194    1.7634    0.0000 O   0  0  0  0  0  0  0  0  0  0  0  0
    1.7597    2.0302    0.0000 N   0  0  0  0  0  0  0  0  0  0  0  0
    0.9497    1.4502    0.0000 C   0  0  0  0  0  0  0  0  0  0  0  0
    0.0000    1.7634    0.0000 O   0  0  0  0  0  0  0  0  0  0  0  0
    1.2597    0.4902    0.0000 C   0  0  0  0  0  0  0  0  0  0  0  0
    0.7615   -0.3793    0.0000 C   0  0  0  0  0  0  0  0  0  0  0  0
  1  2  1  0  0  0  0
  2  3  2  0  0  0  0
  3  4  1  0  0  0  0
  4  5  2  0  0  0  0
  5  6  1  0  0  0  0
  6  7  2  0  0  0  0
  6  8  1  0  0  0  0
  8  9  1  0  0  0  0
  9 10  2  0  0  0  0
  9 11  1  0  0  0  0
 11  5  1  0  0  0  0
 11 12  2  0  0  0  0
 12  2  1  0  0  0  0
M  END
>  <EXTREG>  (ZINC00052615)
ZINC00052615

>  <LOGBIO>
2.5000

$$$$
ZINC00052762
  -MTS-   02131516202D 0   0.00000     0.00000     0

 22 25  0  0  0  0  0  0  0  0999 V2000
    3.1674    2.0892    0.0000 Br  0  0  0  0  0  0  0  0  0  0  0  0
    2.2875    1.6142    0.0000 C   0  0  0  0  0  0  0  0  0  0  0  0
    1.4326    2.1396    0.0000 C   0  0  0  0  0  0  0  0  0  0  0  0
    0.5582    1.6653    0.0000 C   0  0  0  0  0  0  0  0  0  0  0  0
    0.5287    0.6657    0.0000 C   0  0  0  0  0  0  0  0  0  0  0  0
    1.3735    0.1405    0.0000 C   0  0  0  0  0  0  0  0  0  0  0  0
    1.3415   -0.8590    0.0000 N   0  0  0  0  0  0  0  0  0  0  0  0
    2.1940   -1.3883    0.0000 C   0  0  0  0  0  0  0  0  0  0  0  0
    2.1610   -2.3825    0.0000 O   0  0  0  0  0  0  0  0  0  0  0  0
    3.0758   -0.9168    0.0000 C   0  0  0  0  0  0  0  0  0  0  0  0
    4.0858   -0.9637    0.0000 C   0  0  2  0  0  0  0  0  0  0  0  0
    5.0958   -1.3037    0.0000 C   0  0  1  0  0  0  0  0  0  0  0  0
    6.0158   -0.7237    0.0000 C   0  0  0  0  0  0  0  0  0  0  0  0
    5.5058   -0.0237    0.0000 C   0  0  0  0  0  0  0  0  0  0  0  0
    4.7058   -0.3737    0.0000 C   0  0  2  0  0  0  0  0  0  0  0  0
    4.5558   -2.2737    0.0000 C   0  0  0  0  0  0  0  0  0  0  0  0
    3.5958   -0.0537    0.0000 C   0  0  2  0  0  0  0  0  0  0  0  0
    2.2579    0.6146    0.0000 C   0  0  0  0  0  0  0  0  0  0  0  0
    3.3767    0.5048    0.0000 H   0  0  0  0  0  0  0  0  0  0  0  0
    4.6663    0.2250    0.0000 H   0  0  0  0  0  0  0  0  0  0  0  0
    5.5315   -1.7163    0.0000 H   0  0  0  0  0  0  0  0  0  0  0  0
    3.9751   -1.5534    0.0000 H   0  0  0  0  0  0  0  0  0  0  0  0
  1  2  1  0  0  0  0
  2  3  2  0  0  0  0
  3  4  1  0  0  0  0
  4  5  2  0  0  0  0
  5  6  1  0  0  0  0
  6  7  1  0  0  0  0
  7  8  1  0  0  0  0
  8  9  2  0  0  0  0
  8 10  1  0  0  0  0
 11 10  1  1  0  0  0
 11 22  1  6  0  0  0
 11 12  1  0  0  0  0
 12 21  1  6  0  0  0
 12 13  1  1  0  0  0
 13 14  1  0  0  0  0
 15 14  1  6  0  0  0
 15 20  1  1  0  0  0
 15 16  1  0  0  0  0
 16 12  1  0  0  0  0
 15 17  1  0  0  0  0
 17 19  1  6  0  0  0
 17 10  1  1  0  0  0
 17 11  1  0  0  0  0
  6 18  2  0  0  0  0
 18  2  1  0  0  0  0
M  END
>  <EXTREG>  (ZINC00052762)
ZINC00052762

>  <LOGBIO>
2.5000

$$$$
ZINC00053172
  -MTS-   02131516202D 0   0.00000     0.00000     0

 16 18  0  0  0  0  0  0  0  0999 V2000
    4.9190    1.3190    0.0000 S   0  0  0  0  0  0  0  0  0  0  0  0
    4.0535    0.8181    0.0000 C   0  0  0  0  0  0  0  0  0  0  0  0
    3.1835    1.3181    0.0000 N   0  0  0  0  0  0  0  0  0  0  0  0
    2.3235    0.8181    0.0000 C   0  0  0  0  0  0  0  0  0  0  0  0
    1.4549    0.3225    0.0000 C   0  0  0  0  0  0  0  0  0  0  0  0
    0.5904    0.8251    0.0000 C   0  0  0  0  0  0  0  0  0  0  0  0
    0.5955    1.8285    0.0000 C   0  0  0  0  0  0  0  0  0  0  0  0
    1.4600    2.3207    0.0000 C   0  0  0  0  0  0  0  0  0  0  0  0
    2.3245    1.8181    0.0000 C   0  0  0  0  0  0  0  0  0  0  0  0
    2.3235   -0.1819    0.0000 O   0  0  0  0  0  0  0  0  0  0  0  0
    3.1835   -0.6819    0.0000 C   0  0  0  0  0  0  0  0  0  0  0  0
    3.1863   -1.6832    0.0000 C   0  0  0  0  0  0  0  0  0  0  0  0
    4.0529   -2.1823    0.0000 C   0  0  0  0  0  0  0  0  0  0  0  0
    4.9203   -1.6779    0.0000 C   0  0  0  0  0  0  0  0  0  0  0  0
    4.9163   -0.6832    0.0000 C   0  0  0  0  0  0  0  0  0  0  0  0
    4.0535   -0.1819    0.0000 C   0  0  0  0  0  0  0  0  0  0  0  0
  1  2  2  0  0  0  0
  2  3  1  0  0  0  0
  3  4  1  0  0  0  0
  4  5  1  0  0  0  0
  5  6  1  0  0  0  0
  6  7  1  0  0  0  0
  7  8  1  0  0  0  0
  8  9  1  0  0  0  0
  9  4  1  0  0  0  0
  4 10  1  0  0  0  0
 10 11  1  0  0  0  0
 11 12  1  0  0  0  0
 12 13  2  0  0  0  0
 13 14  1  0  0  0  0
 14 15  2  0  0  0  0
 15 16  1  0  0  0  0
 16  2  1  0  0  0  0
 16 11  2  0  0  0  0
M  END
>  <EXTREG>  (ZINC00053172)
ZINC00053172

>  <LOGBIO>
2.5000

$$$$
ZINC00053392
  -MTS-   02131516202D 0   0.00000     0.00000     0

 19 20  0  0  1  0  0  0  0  0999 V2000
    4.2269   -2.6038    0.0000 C   0  0  0  0  0  0  0  0  0  0  0  0
    3.6384   -1.7953    0.0000 N   0  0  0  0  0  0  0  0  0  0  0  0
    3.9484   -0.8353    0.0000 C   0  0  1  0  0  0  0  0  0  0  0  0
    4.7574   -0.2326    0.0000 N   0  0  0  0  0  0  0  0  0  0  0  0
    4.4353    0.7141    0.0000 C   0  0  0  0  0  0  0  0  0  0  0  0
    5.0111    1.5317    0.0000 O   0  0  0  0  0  0  0  0  0  0  0  0
    3.4266    0.6984    0.0000 N   0  0  0  0  0  0  0  0  0  0  0  0
    2.8242    1.4966    0.0000 C   0  0  0  0  0  0  0  0  0  0  0  0
    1.8283    1.3736    0.0000 C   0  0  0  0  0  0  0  0  0  0  0  0
    1.2299    2.1683    0.0000 C   0  0  0  0  0  0  0  0  0  0  0  0
    0.2340    2.0453    0.0000 O   0  0  0  0  0  0  0  0  0  0  0  0
    1.6205    3.0888    0.0000 O   0  0  0  0  0  0  0  0  0  0  0  0
    3.1384   -0.2553    0.0000 C   0  0  1  0  0  0  0  0  0  0  0  0
    2.3284   -0.8353    0.0000 N   0  0  0  0  0  0  0  0  0  0  0  0
    1.3787   -0.5221    0.0000 C   0  0  0  0  0  0  0  0  0  0  0  0
    2.6384   -1.7953    0.0000 C   0  0  0  0  0  0  0  0  0  0  0  0
    2.0499   -2.6038    0.0000 O   0  0  0  0  0  0  0  0  0  0  0  0
    2.6506    0.0940    0.0000 H   0  0  0  0  0  0  0  0  0  0  0  0
    4.4363   -1.1846    0.0000 H   0  0  0  0  0  0  0  0  0  0  0  0
  1  2  1  0  0  0  0
  3  2  1  6  0  0  0
  3 19  1  1  0  0  0
  3  4  1  0  0  0  0
  4  5  1  0  0  0  0
  5  6  2  0  0  0  0
  5  7  1  0  0  0  0
  7  8  1  0  0  0  0
  8  9  1  0  0  0  0
  9 10  1  0  0  0  0
 10 11  1  0  0  0  0
 10 12  2  0  0  0  0
 13  7  1  6  0  0  0
 13 18  1  1  0  0  0
 13  3  1  0  0  0  0
 13 14  1  0  0  0  0
 14 15  1  0  0  0  0
 14 16  1  0  0  0  0
 16  2  1  0  0  0  0
 16 17  2  0  0  0  0
M  END
>  <EXTREG>  (ZINC00053392)
ZINC00053392

>  <LOGBIO>
2.5000

$$$$
ZINC00053756
  -MTS-   02131516202D 0   0.00000     0.00000     0

 18 20  0  0  0  0  0  0  0  0999 V2000
    4.0912    1.3956    0.0000 N   0  0  0  0  0  0  0  0  0  0  0  0
    3.5027    2.2041    0.0000 C   0  0  0  0  0  0  0  0  0  0  0  0
    3.8127    3.1641    0.0000 N   0  0  0  0  0  0  0  0  0  0  0  0
    3.0027    3.7441    0.0000 O   0  0  0  0  0  0  0  0  0  0  0  0
    2.1927    3.1641    0.0000 N   0  0  0  0  0  0  0  0  0  0  0  0
    2.5027    2.2041    0.0000 C   0  0  0  0  0  0  0  0  0  0  0  0
    1.9142    1.3956    0.0000 C   0  0  0  0  0  0  0  0  0  0  0  0
    0.9054    1.3956    0.0000 N   0  0  0  0  0  0  0  0  0  0  0  0
    0.6023    0.4466    0.0000 O   0  0  0  0  0  0  0  0  0  0  0  0
    1.4032   -0.1460    0.0000 C   0  0  0  0  0  0  0  0  0  0  0  0
    2.2215    0.4440    0.0000 N   0  0  0  0  0  0  0  0  0  0  0  0
    1.3970   -1.1460    0.0000 C   0  0  0  0  0  0  0  0  0  0  0  0
    0.5254   -1.6432    0.0000 C   0  0  0  0  0  0  0  0  0  0  0  0
    0.5213   -2.6380    0.0000 C   0  0  0  0  0  0  0  0  0  0  0  0
    1.3837   -3.1441    0.0000 C   0  0  0  0  0  0  0  0  0  0  0  0
    2.2503   -2.6556    0.0000 C   0  0  0  0  0  0  0  0  0  0  0  0
    2.2594   -1.6522    0.0000 C   0  0  0  0  0  0  0  0  0  0  0  0
    3.1295   -1.1592    0.0000 F   0  0  0  0  0  0  0  0  0  0  0  0
  1  2  1  0  0  0  0
  2  3  2  0  0  0  0
  3  4  1  0  0  0  0
  4  5  1  0  0  0  0
  5  6  2  0  0  0  0
  6  2  1  0  0  0  0
  6  7  1  0  0  0  0
  7  8  2  0  0  0  0
  8  9  1  0  0  0  0
  9 10  1  0  0  0  0
 10 11  2  0  0  0  0
 11  7  1  0  0  0  0
 10 12  1  0  0  0  0
 12 13  2  0  0  0  0
 13 14  1  0  0  0  0
 14 15  2  0  0  0  0
 15 16  1  0  0  0  0
 16 17  2  0  0  0  0
 17 12  1  0  0  0  0
 17 18  1  0  0  0  0
M  END
>  <EXTREG>  (ZINC00053756)
ZINC00053756

>  <LOGBIO>
2.5000

$$$$
ZINC00054459
  -MTS-   02131516202D 0   0.00000     0.00000     0

 23 24  0  0  0  0  0  0  0  0999 V2000
    9.2535    2.0364    0.0000 C   0  0  0  0  0  0  0  0  0  0  0  0
   10.1236    1.5364    0.0000 C   0  0  0  0  0  0  0  0  0  0  0  0
   10.1245    0.5416    0.0000 O   0  0  0  0  0  0  0  0  0  0  0  0
    9.2590    0.0408    0.0000 C   0  0  0  0  0  0  0  0  0  0  0  0
    8.3890    0.5408    0.0000 C   0  0  0  0  0  0  0  0  0  0  0  0
    7.5290    0.0408    0.0000 C   0  0  0  0  0  0  0  0  0  0  0  0
    7.5290   -0.9592    0.0000 C   0  0  0  0  0  0  0  0  0  0  0  0
    8.3890   -1.4592    0.0000 C   0  0  0  0  0  0  0  0  0  0  0  0
    9.2590   -0.9592    0.0000 C   0  0  0  0  0  0  0  0  0  0  0  0
    6.6622   -1.4579    0.0000 S   0  0  0  0  0  0  0  0  0  0  0  0
    7.1609   -2.3247    0.0000 O   0  0  0  0  0  0  0  0  0  0  0  0
    6.1635   -0.5911    0.0000 O   0  0  0  0  0  0  0  0  0  0  0  0
    5.7954   -1.9566    0.0000 N   0  0  0  0  0  0  0  0  0  0  0  0
    4.8437   -1.4052    0.0000 C   0  0  0  0  0  0  0  0  0  0  0  0
    4.8442   -0.4017    0.0000 C   0  0  0  0  0  0  0  0  0  0  0  0
    3.9824    0.0952    0.0000 C   0  0  0  0  0  0  0  0  0  0  0  0
    3.1151   -0.4026    0.0000 C   0  0  0  0  0  0  0  0  0  0  0  0
    2.2511    0.1009    0.0000 C   0  0  0  0  0  0  0  0  0  0  0  0
    1.3801   -0.3973    0.0000 C   0  0  0  0  0  0  0  0  0  0  0  0
    0.5211    0.1044    0.0000 O   0  0  0  0  0  0  0  0  0  0  0  0
    1.3756   -1.3973    0.0000 O   0  0  0  0  0  0  0  0  0  0  0  0
    3.1096   -1.3974    0.0000 C   0  0  0  0  0  0  0  0  0  0  0  0
    3.9764   -1.9030    0.0000 C   0  0  0  0  0  0  0  0  0  0  0  0
  1  2  1  0  0  0  0
  2  3  1  0  0  0  0
  3  4  1  0  0  0  0
  4  5  2  0  0  0  0
  5  6  1  0  0  0  0
  6  7  2  0  0  0  0
  7  8  1  0  0  0  0
  8  9  2  0  0  0  0
  9  4  1  0  0  0  0
  7 10  1  0  0  0  0
 10 11  2  0  0  0  0
 10 12  2  0  0  0  0
 10 13  1  0  0  0  0
 13 14  1  0  0  0  0
 14 15  2  0  0  0  0
 15 16  1  0  0  0  0
 16 17  2  0  0  0  0
 17 18  1  0  0  0  0
 18 19  1  0  0  0  0
 19 20  1  0  0  0  0
 19 21  2  0  0  0  0
 17 22  1  0  0  0  0
 22 23  2  0  0  0  0
 23 14  1  0  0  0  0
M  END
>  <EXTREG>  (ZINC00054459)
ZINC00054459

>  <LOGBIO>
2.5000

$$$$
ZINC00054567
  -MTS-   02131516202D 0   0.00000     0.00000     0

 19 21  0  0  0  0  0  0  0  0999 V2000
    4.8270   -3.5699    0.0000 C   0  0  0  0  0  0  0  0  0  0  0  0
    5.2306   -2.6550    0.0000 O   0  0  0  0  0  0  0  0  0  0  0  0
    4.6401   -1.8480    0.0000 C   0  0  0  0  0  0  0  0  0  0  0  0
    5.0442   -0.9295    0.0000 C   0  0  0  0  0  0  0  0  0  0  0  0
    4.4551   -0.1279    0.0000 C   0  0  0  0  0  0  0  0  0  0  0  0
    3.4608   -0.2349    0.0000 C   0  0  0  0  0  0  0  0  0  0  0  0
    3.0557   -1.1434    0.0000 C   0  0  0  0  0  0  0  0  0  0  0  0
    3.6458   -1.9549    0.0000 C   0  0  0  0  0  0  0  0  0  0  0  0
    2.8723    0.5736    0.0000 C   0  0  0  0  0  0  0  0  0  0  0  0
    3.1823    1.5336    0.0000 C   0  0  0  0  0  0  0  0  0  0  0  0
    4.1320    1.8468    0.0000 O   0  0  0  0  0  0  0  0  0  0  0  0
    2.3723    2.1136    0.0000 C   0  0  0  0  0  0  0  0  0  0  0  0
    2.2727    3.1117    0.0000 C   0  0  0  0  0  0  0  0  0  0  0  0
    1.3607    3.5220    0.0000 C   0  0  0  0  0  0  0  0  0  0  0  0
    0.5478    2.9337    0.0000 C   0  0  0  0  0  0  0  0  0  0  0  0
    0.6509    1.9443    0.0000 C   0  0  0  0  0  0  0  0  0  0  0  0
    1.5623    1.5336    0.0000 C   0  0  0  0  0  0  0  0  0  0  0  0
    1.8723    0.5736    0.0000 C   0  0  0  0  0  0  0  0  0  0  0  0
    1.2838   -0.2349    0.0000 O   0  0  0  0  0  0  0  0  0  0  0  0
  1  2  1  0  0  0  0
  2  3  1  0  0  0  0
  3  4  2  0  0  0  0
  4  5  1  0  0  0  0
  5  6  2  0  0  0  0
  6  7  1  0  0  0  0
  7  8  2  0  0  0  0
  8  3  1  0  0  0  0
  6  9  1  0  0  0  0
  9 10  1  0  0  0  0
 10 11  2  0  0  0  0
 10 12  1  0  0  0  0
 12 13  2  0  0  0  0
 13 14  1  0  0  0  0
 14 15  2  0  0  0  0
 15 16  1  0  0  0  0
 16 17  2  0  0  0  0
 17 12  1  0  0  0  0
 17 18  1  0  0  0  0
 18  9  1  0  0  0  0
 18 19  2  0  0  0  0
M  END
>  <EXTREG>  (ZINC00054567)
ZINC00054567

>  <LOGBIO>
2.5000

$$$$
ZINC00054774
  -MTS-   02131516202D 0   0.00000     0.00000     0

 17 18  0  0  0  0  0  0  0  0999 V2000
    6.5854    2.4954    0.0000 F   0  0  0  0  0  0  0  0  0  0  0  0
    5.7198    1.9945    0.0000 C   0  0  0  0  0  0  0  0  0  0  0  0
    4.8498    2.4945    0.0000 C   0  0  0  0  0  0  0  0  0  0  0  0
    3.9898    1.9945    0.0000 C   0  0  0  0  0  0  0  0  0  0  0  0
    3.9898    0.9945    0.0000 C   0  0  0  0  0  0  0  0  0  0  0  0
    4.8498    0.4945    0.0000 C   0  0  0  0  0  0  0  0  0  0  0  0
    5.7198    0.9945    0.0000 C   0  0  0  0  0  0  0  0  0  0  0  0
    3.1231    0.4958    0.0000 C   0  0  0  0  0  0  0  0  0  0  0  0
    2.2546    0.9984    0.0000 O   0  0  0  0  0  0  0  0  0  0  0  0
    3.1210   -0.4989    0.0000 N   0  0  0  0  0  0  0  0  0  0  0  0
    2.2540   -0.9972    0.0000 C   0  0  0  0  0  0  0  0  0  0  0  0
    1.3855   -0.4945    0.0000 C   0  0  0  0  0  0  0  0  0  0  0  0
    0.5240   -0.9919    0.0000 C   0  0  0  0  0  0  0  0  0  0  0  0
    0.5210   -1.9919    0.0000 C   0  0  0  0  0  0  0  0  0  0  0  0
    1.3795   -2.4945    0.0000 C   0  0  0  0  0  0  0  0  0  0  0  0
    2.2510   -1.9972    0.0000 C   0  0  0  0  0  0  0  0  0  0  0  0
    3.1150   -2.5006    0.0000 I   0  0  0  0  0  0  0  0  0  0  0  0
  1  2  1  0  0  0  0
  2  3  2  0  0  0  0
  3  4  1  0  0  0  0
  4  5  2  0  0  0  0
  5  6  1  0  0  0  0
  6  7  2  0  0  0  0
  7  2  1  0  0  0  0
  5  8  1  0  0  0  0
  8  9  2  0  0  0  0
  8 10  1  0  0  0  0
 10 11  1  0  0  0  0
 11 12  2  0  0  0  0
 12 13  1  0  0  0  0
 13 14  2  0  0  0  0
 14 15  1  0  0  0  0
 15 16  2  0  0  0  0
 16 11  1  0  0  0  0
 16 17  1  0  0  0  0
M  END
>  <EXTREG>  (ZINC00054774)
ZINC00054774

>  <LOGBIO>
2.5000

$$$$
ZINC00055483
  -MTS-   02131516202D 0   0.00000     0.00000     0

 20 22  0  0  0  0  0  0  0  0999 V2000
    3.8395   -4.6426    0.0000 O   0  5  0  0  0  0  0  0  0  0  0  0
    4.2441   -3.7243    0.0000 N   0  3  0  0  0  0  0  0  0  0  0  0
    5.2331   -3.6174    0.0000 O   0  0  0  0  0  0  0  0  0  0  0  0
    3.6535   -2.9173    0.0000 C   0  0  0  0  0  0  0  0  0  0  0  0
    4.0576   -1.9988    0.0000 C   0  0  0  0  0  0  0  0  0  0  0  0
    3.4685   -1.1972    0.0000 C   0  0  0  0  0  0  0  0  0  0  0  0
    2.4743   -1.3041    0.0000 C   0  0  0  0  0  0  0  0  0  0  0  0
    2.0691   -2.2127    0.0000 C   0  0  0  0  0  0  0  0  0  0  0  0
    2.6593   -3.0242    0.0000 C   0  0  0  0  0  0  0  0  0  0  0  0
    1.8857   -0.4956    0.0000 C   0  0  0  0  0  0  0  0  0  0  0  0
    2.1957    0.4644    0.0000 O   0  0  0  0  0  0  0  0  0  0  0  0
    1.3857    1.0444    0.0000 C   0  0  0  0  0  0  0  0  0  0  0  0
    0.5757    0.4644    0.0000 C   0  0  0  0  0  0  0  0  0  0  0  0
    0.8857   -0.4956    0.0000 C   0  0  0  0  0  0  0  0  0  0  0  0
    1.3857    2.0444    0.0000 C   0  0  0  0  0  0  0  0  0  0  0  0
    2.2542    2.5469    0.0000 C   0  0  0  0  0  0  0  0  0  0  0  0
    2.2522    3.5417    0.0000 C   0  0  0  0  0  0  0  0  0  0  0  0
    1.3867    4.0426    0.0000 C   0  0  0  0  0  0  0  0  0  0  0  0
    0.5232    3.5486    0.0000 C   0  0  0  0  0  0  0  0  0  0  0  0
    0.5202    2.5452    0.0000 C   0  0  0  0  0  0  0  0  0  0  0  0
  1  2  1  0  0  0  0
  2  3  2  0  0  0  0
  2  4  1  0  0  0  0
  4  5  2  0  0  0  0
  5  6  1  0  0  0  0
  6  7  2  0  0  0  0
  7  8  1  0  0  0  0
  8  9  2  0  0  0  0
  9  4  1  0  0  0  0
  7 10  1  0  0  0  0
 10 11  1  0  0  0  0
 11 12  1  0  0  0  0
 12 13  2  0  0  0  0
 13 14  1  0  0  0  0
 14 10  2  0  0  0  0
 12 15  1  0  0  0  0
 15 16  2  0  0  0  0
 16 17  1  0  0  0  0
 17 18  2  0  0  0  0
 18 19  1  0  0  0  0
 19 20  2  0  0  0  0
 20 15  1  0  0  0  0
M  CHG  2   1  -1   2   1
M  END
>  <EXTREG>  (ZINC00055483)
ZINC00055483

>  <LOGBIO>
2.5000

$$$$
ZINC00056634
  -MTS-   02131516202D 0   0.00000     0.00000     0

 23 24  0  0  1  0  0  0  0  0999 V2000
    3.9877    2.0017    0.0000 C   0  0  0  0  0  0  0  0  0  0  0  0
    3.1192    1.4991    0.0000 C   0  0  1  0  0  0  0  0  0  0  0  0
    3.1201    0.4991    0.0000 N   0  0  0  0  0  0  0  0  0  0  0  0
    3.9867   -0.0000    0.0000 S   0  0  0  0  0  0  0  0  0  0  0  0
    4.4858    0.8665    0.0000 O   0  0  0  0  0  0  0  0  0  0  0  0
    3.4875   -0.8665    0.0000 O   0  0  0  0  0  0  0  0  0  0  0  0
    4.8532   -0.4991    0.0000 N   0  0  0  0  0  0  0  0  0  0  0  0
    4.8542   -1.4991    0.0000 C   0  0  2  0  0  0  0  0  0  0  0  0
    3.9932   -1.9974    0.0000 C   0  0  0  0  0  0  0  0  0  0  0  0
    5.7207   -1.9983    0.0000 C   0  0  0  0  0  0  0  0  0  0  0  0
    6.5897   -1.4966    0.0000 C   0  0  0  0  0  0  0  0  0  0  0  0
    7.4507   -1.9949    0.0000 C   0  0  0  0  0  0  0  0  0  0  0  0
    7.4527   -2.9949    0.0000 C   0  0  0  0  0  0  0  0  0  0  0  0
    6.5937   -3.4966    0.0000 C   0  0  0  0  0  0  0  0  0  0  0  0
    5.7227   -2.9983    0.0000 C   0  0  0  0  0  0  0  0  0  0  0  0
    2.2526    1.9983    0.0000 C   0  0  0  0  0  0  0  0  0  0  0  0
    1.3836    1.4966    0.0000 C   0  0  0  0  0  0  0  0  0  0  0  0
    0.5226    1.9949    0.0000 C   0  0  0  0  0  0  0  0  0  0  0  0
    0.5207    2.9949    0.0000 C   0  0  0  0  0  0  0  0  0  0  0  0
    1.3797    3.4966    0.0000 C   0  0  0  0  0  0  0  0  0  0  0  0
    2.2507    2.9983    0.0000 C   0  0  0  0  0  0  0  0  0  0  0  0
    4.8548   -2.0991    0.0000 H   0  0  0  0  0  0  0  0  0  0  0  0
    3.1186    2.0991    0.0000 H   0  0  0  0  0  0  0  0  0  0  0  0
  2  1  1  1  0  0  0
  2 23  1  6  0  0  0
  2  3  1  0  0  0  0
  3  4  1  0  0  0  0
  4  5  2  0  0  0  0
  4  6  2  0  0  0  0
  4  7  1  0  0  0  0
  7  8  1  0  0  0  0
  8 22  1  6  0  0  0
  8  9  1  1  0  0  0
  8 10  1  0  0  0  0
 10 11  2  0  0  0  0
 11 12  1  0  0  0  0
 12 13  2  0  0  0  0
 13 14  1  0  0  0  0
 14 15  2  0  0  0  0
 15 10  1  0  0  0  0
  2 16  1  0  0  0  0
 16 17  2  0  0  0  0
 17 18  1  0  0  0  0
 18 19  2  0  0  0  0
 19 20  1  0  0  0  0
 20 21  2  0  0  0  0
 21 16  1  0  0  0  0
M  END
>  <EXTREG>  (ZINC00056634)
ZINC00056634

>  <LOGBIO>
2.5000

$$$$
ZINC00056839
  -MTS-   02131516202D 0   0.00000     0.00000     0

 17 18  0  0  0  0  0  0  0  0999 V2000
    0.5182   -1.4261    0.0000 C   0  0  0  0  0  0  0  0  0  0  0  0
    1.0239   -2.2928    0.0000 C   0  0  0  0  0  0  0  0  0  0  0  0
    0.5295   -3.1561    0.0000 O   0  0  0  0  0  0  0  0  0  0  0  0
    2.0239   -2.2888    0.0000 N   0  0  0  0  0  0  0  0  0  0  0  0
    2.5204   -1.4208    0.0000 C   0  0  0  0  0  0  0  0  0  0  0  0
    3.5239   -1.4158    0.0000 N   0  0  0  0  0  0  0  0  0  0  0  0
    4.0160   -0.5513    0.0000 C   0  0  0  0  0  0  0  0  0  0  0  0
    5.0160   -0.5478    0.0000 O   0  0  0  0  0  0  0  0  0  0  0  0
    3.5160    0.3133    0.0000 C   0  0  0  0  0  0  0  0  0  0  0  0
    3.8260    1.2733    0.0000 N   0  0  0  0  0  0  0  0  0  0  0  0
    3.0160    1.8533    0.0000 C   0  0  0  0  0  0  0  0  0  0  0  0
    2.2060    1.2733    0.0000 N   0  0  0  0  0  0  0  0  0  0  0  0
    1.2563    1.5864    0.0000 C   0  0  0  0  0  0  0  0  0  0  0  0
    1.0514    2.5687    0.0000 C   0  0  0  0  0  0  0  0  0  0  0  0
    0.5138    0.9244    0.0000 O   0  0  0  0  0  0  0  0  0  0  0  0
    2.5160    0.3133    0.0000 C   0  0  0  0  0  0  0  0  0  0  0  0
    2.0178   -0.5563    0.0000 N   0  0  0  0  0  0  0  0  0  0  0  0
  1  2  1  0  0  0  0
  2  3  2  0  0  0  0
  2  4  1  0  0  0  0
  4  5  1  0  0  0  0
  5  6  1  0  0  0  0
  6  7  1  0  0  0  0
  7  8  2  0  0  0  0
  7  9  1  0  0  0  0
  9 10  1  0  0  0  0
 10 11  2  0  0  0  0
 11 12  1  0  0  0  0
 12 13  1  0  0  0  0
 13 14  1  0  0  0  0
 13 15  2  0  0  0  0
 12 16  1  0  0  0  0
 16  9  2  0  0  0  0
 16 17  1  0  0  0  0
 17  5  2  0  0  0  0
M  END
>  <EXTREG>  (ZINC00056839)
ZINC00056839

>  <LOGBIO>
2.5000

$$$$
ZINC00056890
  -MTS-   02131516202D 0   0.00000     0.00000     0

 21 22  0  0  1  0  0  0  0  0999 V2000
    6.7871   -0.8531    0.0000 C   0  0  0  0  0  0  0  0  0  0  0  0
    6.1985   -0.0446    0.0000 C   0  0  0  0  0  0  0  0  0  0  0  0
    5.3900   -0.6331    0.0000 C   0  0  0  0  0  0  0  0  0  0  0  0
    7.0070    0.5439    0.0000 C   0  0  0  0  0  0  0  0  0  0  0  0
    5.6100    0.7639    0.0000 C   0  0  2  0  0  0  0  0  0  0  0  0
    5.9200    1.7239    0.0000 C   0  0  0  0  0  0  0  0  0  0  0  0
    5.1100    2.3039    0.0000 O   0  0  0  0  0  0  0  0  0  0  0  0
    4.3000    1.7239    0.0000 C   0  0  0  0  0  0  0  0  0  0  0  0
    3.3503    2.0370    0.0000 C   0  0  0  0  0  0  0  0  0  0  0  0
    2.6043    1.3711    0.0000 C   0  0  0  0  0  0  0  0  0  0  0  0
    1.6182    1.5843    0.0000 O   0  0  0  0  0  0  0  0  0  0  0  0
    1.1215    0.7207    0.0000 C   0  0  0  0  0  0  0  0  0  0  0  0
    1.7791   -0.0277    0.0000 C   0  0  2  0  0  0  0  0  0  0  0  0
    2.7036    0.3761    0.0000 N   0  0  0  0  0  0  0  0  0  0  0  0
    1.5618   -1.0038    0.0000 C   0  0  0  0  0  0  0  0  0  0  0  0
    2.5379   -1.2211    0.0000 C   0  0  0  0  0  0  0  0  0  0  0  0
    0.5857   -0.7865    0.0000 C   0  0  0  0  0  0  0  0  0  0  0  0
    1.3445   -1.9799    0.0000 C   0  0  0  0  0  0  0  0  0  0  0  0
    4.6100    0.7639    0.0000 N   0  0  0  0  0  0  0  0  0  0  0  0
    1.1979   -0.1767    0.0000 H   0  0  0  0  0  0  0  0  0  0  0  0
    6.2025    0.8585    0.0000 H   0  0  0  0  0  0  0  0  0  0  0  0
  1  2  1  0  0  0  0
  2  3  1  0  0  0  0
  2  4  1  0  0  0  0
  5  2  1  1  0  0  0
  5 21  1  6  0  0  0
  5  6  1  0  0  0  0
  6  7  1  0  0  0  0
  7  8  1  0  0  0  0
  8  9  1  0  0  0  0
  9 10  1  0  0  0  0
 10 11  1  0  0  0  0
 11 12  1  0  0  0  0
 12 13  1  0  0  0  0
 13 20  1  1  0  0  0
 13 14  1  0  0  0  0
 14 10  2  0  0  0  0
 13 15  1  6  0  0  0
 15 16  1  0  0  0  0
 15 17  1  0  0  0  0
 15 18  1  0  0  0  0
  8 19  2  0  0  0  0
 19  5  1  0  0  0  0
M  END
>  <EXTREG>  (ZINC00056890)
ZINC00056890

>  <LOGBIO>
2.5000

$$$$
ZINC00057306
  -MTS-   02131516202D 0   0.00000     0.00000     0

 25 28  0  0  1  0  0  0  0  0999 V2000
    6.5825   -0.2472    0.0000 C   0  0  0  0  0  0  0  0  0  0  0  0
    5.7160    0.2519    0.0000 C   0  0  0  0  0  0  0  0  0  0  0  0
    4.8505   -0.2489    0.0000 N   0  0  0  0  0  0  0  0  0  0  0  0
    3.9805    0.2511    0.0000 C   0  0  1  0  0  0  0  0  0  0  0  0
    3.9780    1.2511    0.0000 C   0  0  0  0  0  0  0  0  0  0  0  0
    4.8452    1.7558    0.0000 C   0  0  0  0  0  0  0  0  0  0  0  0
    4.8407    2.7506    0.0000 C   0  0  0  0  0  0  0  0  0  0  0  0
    3.9739    3.2493    0.0000 C   0  0  0  0  0  0  0  0  0  0  0  0
    3.1117    2.7532    0.0000 C   0  0  0  0  0  0  0  0  0  0  0  0
    3.1112    1.7498    0.0000 C   0  0  0  0  0  0  0  0  0  0  0  0
    3.1205   -0.2489    0.0000 C   0  0  0  0  0  0  0  0  0  0  0  0
    2.2509    0.2493    0.0000 C   0  0  0  0  0  0  0  0  0  0  0  0
    1.3864   -0.2533    0.0000 C   0  0  0  0  0  0  0  0  0  0  0  0
    0.5184    0.2432    0.0000 N   0  0  0  0  0  0  0  0  0  0  0  0
    1.3915   -1.2568    0.0000 C   0  0  0  0  0  0  0  0  0  0  0  0
    2.2560   -1.7489    0.0000 C   0  0  0  0  0  0  0  0  0  0  0  0
    3.1205   -1.2489    0.0000 C   0  0  0  0  0  0  0  0  0  0  0  0
    3.9805   -1.7489    0.0000 C   0  0  0  0  0  0  0  0  0  0  0  0
    3.9833   -2.7502    0.0000 C   0  0  0  0  0  0  0  0  0  0  0  0
    4.8498   -3.2493    0.0000 C   0  0  0  0  0  0  0  0  0  0  0  0
    5.7173   -2.7449    0.0000 C   0  0  0  0  0  0  0  0  0  0  0  0
    6.5851   -3.2419    0.0000 N   0  0  0  0  0  0  0  0  0  0  0  0
    5.7133   -1.7502    0.0000 C   0  0  0  0  0  0  0  0  0  0  0  0
    4.8505   -1.2489    0.0000 C   0  0  0  0  0  0  0  0  0  0  0  0
    4.4994    0.5522    0.0000 H   0  0  0  0  0  0  0  0  0  0  0  0
  1  2  1  0  0  0  0
  2  3  1  0  0  0  0
  3  4  1  0  0  0  0
  4 25  1  1  0  0  0
  4  5  1  6  0  0  0
  5  6  2  0  0  0  0
  6  7  1  0  0  0  0
  7  8  2  0  0  0  0
  8  9  1  0  0  0  0
  9 10  2  0  0  0  0
 10  5  1  0  0  0  0
  4 11  1  0  0  0  0
 11 12  1  0  0  0  0
 12 13  2  0  0  0  0
 13 14  1  0  0  0  0
 13 15  1  0  0  0  0
 15 16  2  0  0  0  0
 16 17  1  0  0  0  0
 17 11  2  0  0  0  0
 17 18  1  0  0  0  0
 18 19  1  0  0  0  0
 19 20  2  0  0  0  0
 20 21  1  0  0  0  0
 21 22  1  0  0  0  0
 21 23  2  0  0  0  0
 23 24  1  0  0  0  0
 24  3  1  0  0  0  0
 24 18  2  0  0  0  0
M  END
>  <EXTREG>  (ZINC00057306)
ZINC00057306

>  <LOGBIO>
2.5000

$$$$
ZINC00057480
  -MTS-   02131516202D 0   0.00000     0.00000     0

 23 24  0  0  1  0  0  0  0  0999 V2000
    3.4565    2.1520    0.0000 C   0  0  0  0  0  0  0  0  0  0  0  0
    4.3228    1.6524    0.0000 C   0  0  2  0  0  0  0  0  0  0  0  0
    4.3238    0.6490    0.0000 N   0  0  0  0  0  0  0  0  0  0  0  0
    3.4622    0.1516    0.0000 C   0  0  0  0  0  0  0  0  0  0  0  0
    3.4632   -0.8518    0.0000 C   0  0  0  0  0  0  0  0  0  0  0  0
    2.5977   -1.3527    0.0000 C   0  0  0  0  0  0  0  0  0  0  0  0
    1.7277   -0.8527    0.0000 C   0  0  0  0  0  0  0  0  0  0  0  0
    0.8677   -1.3527    0.0000 C   0  0  0  0  0  0  0  0  0  0  0  0
    0.8677   -2.3527    0.0000 C   0  0  0  0  0  0  0  0  0  0  0  0
    0.0009   -2.8514    0.0000 O   0  0  0  0  0  0  0  0  0  0  0  0
    1.7277   -2.8527    0.0000 C   0  0  0  0  0  0  0  0  0  0  0  0
    2.5977   -2.3527    0.0000 C   0  0  0  0  0  0  0  0  0  0  0  0
    5.1843    2.1498    0.0000 C   0  0  2  0  0  0  0  0  0  0  0  0
    5.1833    3.1532    0.0000 O   0  0  0  0  0  0  0  0  0  0  0  0
    6.0506    1.6502    0.0000 C   0  0  0  0  0  0  0  0  0  0  0  0
    6.0520    0.6467    0.0000 C   0  0  0  0  0  0  0  0  0  0  0  0
    6.9148    0.1515    0.0000 C   0  0  0  0  0  0  0  0  0  0  0  0
    7.7811    0.6510    0.0000 C   0  0  0  0  0  0  0  0  0  0  0  0
    8.6461    0.1493    0.0000 O   0  0  0  0  0  0  0  0  0  0  0  0
    7.7846    1.6458    0.0000 C   0  0  0  0  0  0  0  0  0  0  0  0
    6.9169    2.1497    0.0000 C   0  0  0  0  0  0  0  0  0  0  0  0
    5.1844    1.5498    0.0000 H   0  0  0  0  0  0  0  0  0  0  0  0
    3.8034    1.3520    0.0000 H   0  0  0  0  0  0  0  0  0  0  0  0
  2  1  1  1  0  0  0
  2 23  1  6  0  0  0
  2  3  1  0  0  0  0
  3  4  1  0  0  0  0
  4  5  1  0  0  0  0
  5  6  1  0  0  0  0
  6  7  2  0  0  0  0
  7  8  1  0  0  0  0
  8  9  2  0  0  0  0
  9 10  1  0  0  0  0
  9 11  1  0  0  0  0
 11 12  2  0  0  0  0
 12  6  1  0  0  0  0
  2 13  1  0  0  0  0
 13 22  1  1  0  0  0
 13 14  1  1  0  0  0
 13 15  1  0  0  0  0
 15 16  2  0  0  0  0
 16 17  1  0  0  0  0
 17 18  2  0  0  0  0
 18 19  1  0  0  0  0
 18 20  1  0  0  0  0
 20 21  2  0  0  0  0
 21 15  1  0  0  0  0
M  END
>  <EXTREG>  (ZINC00057480)
ZINC00057480

>  <LOGBIO>
2.5000

$$$$
ZINC00058190
  -MTS-   02131516202D 0   0.00000     0.00000     0

 13 14  0  0  0  0  0  0  0  0999 V2000
    3.7263   -1.4550    0.0000 C   0  0  0  0  0  0  0  0  0  0  0  0
    4.1331   -0.5377    0.0000 C   0  0  0  0  0  0  0  0  0  0  0  0
    5.1224   -0.4334    0.0000 O   0  0  0  0  0  0  0  0  0  0  0  0
    3.5446    0.2708    0.0000 N   0  0  0  0  0  0  0  0  0  0  0  0
    3.8546    1.2308    0.0000 C   0  0  0  0  0  0  0  0  0  0  0  0
    4.8043    1.5439    0.0000 O   0  0  0  0  0  0  0  0  0  0  0  0
    3.0446    1.8108    0.0000 S   0  0  0  0  0  0  0  0  0  0  0  0
    2.2346    1.2308    0.0000 C   0  0  0  0  0  0  0  0  0  0  0  0
    1.2554    1.4335    0.0000 C   0  0  0  0  0  0  0  0  0  0  0  0
    0.5872    0.6895    0.0000 C   0  0  0  0  0  0  0  0  0  0  0  0
    0.9003   -0.2638    0.0000 C   0  0  0  0  0  0  0  0  0  0  0  0
    1.8742   -0.4665    0.0000 C   0  0  0  0  0  0  0  0  0  0  0  0
    2.5446    0.2708    0.0000 C   0  0  0  0  0  0  0  0  0  0  0  0
  1  2  1  0  0  0  0
  2  3  2  0  0  0  0
  2  4  1  0  0  0  0
  4  5  1  0  0  0  0
  5  6  2  0  0  0  0
  5  7  1  0  0  0  0
  7  8  1  0  0  0  0
  8  9  2  0  0  0  0
  9 10  1  0  0  0  0
 10 11  2  0  0  0  0
 11 12  1  0  0  0  0
 12 13  2  0  0  0  0
 13  4  1  0  0  0  0
 13  8  1  0  0  0  0
M  END
>  <EXTREG>  (ZINC00058190)
ZINC00058190

>  <LOGBIO>
2.5000

$$$$
ZINC00058314
  -MTS-   02131516202D 0   0.00000     0.00000     0

 15 15  0  0  0  0  0  0  0  0999 V2000
    4.5956    1.8683    0.0000 C   0  0  0  0  0  0  0  0  0  0  0  0
    3.5956    1.8663    0.0000 S   0  0  0  0  0  0  0  0  0  0  0  0
    3.0974    0.9993    0.0000 C   0  0  0  0  0  0  0  0  0  0  0  0
    2.0939    0.9963    0.0000 N   0  0  0  0  0  0  0  0  0  0  0  0
    1.6000    0.1328    0.0000 C   0  0  0  0  0  0  0  0  0  0  0  0
    0.6000    0.1303    0.0000 C   0  0  0  0  0  0  0  0  0  0  0  0
    2.1009   -0.7327    0.0000 C   0  0  0  0  0  0  0  0  0  0  0  0
    3.0956   -0.7347    0.0000 C   0  0  0  0  0  0  0  0  0  0  0  0
    3.5982    0.1338    0.0000 C   0  0  0  0  0  0  0  0  0  0  0  0
    4.5982    0.1338    0.0000 C   0  0  0  0  0  0  0  0  0  0  0  0
    5.5982    0.1338    0.0000 N   0  0  0  0  0  0  0  0  0  0  0  0
    3.5943   -1.6015    0.0000 C   0  0  0  0  0  0  0  0  0  0  0  0
    4.4611   -1.1028    0.0000 F   0  0  0  0  0  0  0  0  0  0  0  0
    2.7275   -2.1002    0.0000 F   0  0  0  0  0  0  0  0  0  0  0  0
    4.0930   -2.4683    0.0000 F   0  0  0  0  0  0  0  0  0  0  0  0
  1  2  1  0  0  0  0
  2  3  1  0  0  0  0
  3  4  1  0  0  0  0
  4  5  2  0  0  0  0
  5  6  1  0  0  0  0
  5  7  1  0  0  0  0
  7  8  2  0  0  0  0
  8  9  1  0  0  0  0
  9  3  2  0  0  0  0
  9 10  1  0  0  0  0
 10 11  3  0  0  0  0
  8 12  1  0  0  0  0
 12 13  1  0  0  0  0
 12 14  1  0  0  0  0
 12 15  1  0  0  0  0
M  END
>  <EXTREG>  (ZINC00058314)
ZINC00058314

>  <LOGBIO>
2.5000

$$$$
ZINC00060951
  -MTS-   02131516202D 0   0.00000     0.00000     0

 16 17  0  0  1  0  0  0  0  0999 V2000
    6.5831   -0.0465    0.0000 C   0  0  0  0  0  0  0  0  0  0  0  0
    5.7166    0.4526    0.0000 C   0  0  0  0  0  0  0  0  0  0  0  0
    4.8510   -0.0482    0.0000 C   0  0  0  0  0  0  0  0  0  0  0  0
    3.9810    0.4518    0.0000 C   0  0  0  0  0  0  0  0  0  0  0  0
    3.1210   -0.0482    0.0000 C   0  0  1  0  0  0  0  0  0  0  0  0
    3.1210   -1.0482    0.0000 N   0  0  0  0  0  0  0  0  0  0  0  0
    3.9810   -1.5482    0.0000 C   0  0  0  0  0  0  0  0  0  0  0  0
    3.9785   -2.5482    0.0000 S   0  0  0  0  0  0  0  0  0  0  0  0
    4.8510   -1.0482    0.0000 N   0  0  0  0  0  0  0  0  0  0  0  0
    2.2542    0.4505    0.0000 C   0  0  0  0  0  0  0  0  0  0  0  0
    2.2517    1.4539    0.0000 C   0  0  0  0  0  0  0  0  0  0  0  0
    1.3885    1.9482    0.0000 C   0  0  0  0  0  0  0  0  0  0  0  0
    0.5227    1.4478    0.0000 C   0  0  0  0  0  0  0  0  0  0  0  0
    0.5202    0.4530    0.0000 C   0  0  0  0  0  0  0  0  0  0  0  0
    1.3885   -0.0500    0.0000 C   0  0  0  0  0  0  0  0  0  0  0  0
    3.1197    0.5518    0.0000 H   0  0  0  0  0  0  0  0  0  0  0  0
  1  2  1  0  0  0  0
  2  3  1  0  0  0  0
  3  4  1  0  0  0  0
  4  5  1  0  0  0  0
  5 16  1  6  0  0  0
  5  6  1  0  0  0  0
  6  7  1  0  0  0  0
  7  8  2  0  0  0  0
  7  9  1  0  0  0  0
  9  3  2  0  0  0  0
  5 10  1  1  0  0  0
 10 11  2  0  0  0  0
 11 12  1  0  0  0  0
 12 13  2  0  0  0  0
 13 14  1  0  0  0  0
 14 15  2  0  0  0  0
 15 10  1  0  0  0  0
M  END
>  <EXTREG>  (ZINC00060951)
ZINC00060951

>  <LOGBIO>
2.5000

$$$$
ZINC00062214
  -MTS-   02131516202D 0   0.00000     0.00000     0

 21 22  0  0  0  0  0  0  0  0999 V2000
    0.5968   -3.9475    0.0000 N   0  0  0  0  0  0  0  0  0  0  0  0
    1.0045   -3.0344    0.0000 S   0  0  0  0  0  0  0  0  0  0  0  0
    1.9176   -3.4421    0.0000 O   0  0  0  0  0  0  0  0  0  0  0  0
    0.0914   -2.6267    0.0000 O   0  0  0  0  0  0  0  0  0  0  0  0
    1.4122   -2.1213    0.0000 C   0  0  0  0  0  0  0  0  0  0  0  0
    0.8241   -1.3083    0.0000 C   0  0  0  0  0  0  0  0  0  0  0  0
    1.2315   -0.4008    0.0000 C   0  0  0  0  0  0  0  0  0  0  0  0
    2.2261   -0.2963    0.0000 C   0  0  0  0  0  0  0  0  0  0  0  0
    2.6315    0.6178    0.0000 N   0  0  0  0  0  0  0  0  0  0  0  0
    3.6293    0.7241    0.0000 C   0  0  0  0  0  0  0  0  0  0  0  0
    4.2143   -0.0805    0.0000 O   0  0  0  0  0  0  0  0  0  0  0  0
    4.0352    1.6380    0.0000 C   0  0  0  0  0  0  0  0  0  0  0  0
    3.4467    2.4465    0.0000 N   0  0  0  0  0  0  0  0  0  0  0  0
    3.7567    3.4065    0.0000 C   0  0  0  0  0  0  0  0  0  0  0  0
    4.7064    3.7197    0.0000 O   0  0  0  0  0  0  0  0  0  0  0  0
    2.9467    3.9865    0.0000 C   0  0  0  0  0  0  0  0  0  0  0  0
    2.1367    3.4065    0.0000 C   0  0  0  0  0  0  0  0  0  0  0  0
    2.4467    2.4465    0.0000 C   0  0  0  0  0  0  0  0  0  0  0  0
    1.8582    1.6380    0.0000 O   0  0  0  0  0  0  0  0  0  0  0  0
    2.8131   -1.0994    0.0000 C   0  0  0  0  0  0  0  0  0  0  0  0
    2.4067   -2.0169    0.0000 C   0  0  0  0  0  0  0  0  0  0  0  0
  1  2  1  0  0  0  0
  2  3  2  0  0  0  0
  2  4  2  0  0  0  0
  2  5  1  0  0  0  0
  5  6  2  0  0  0  0
  6  7  1  0  0  0  0
  7  8  2  0  0  0  0
  8  9  1  0  0  0  0
  9 10  1  0  0  0  0
 10 11  2  0  0  0  0
 10 12  1  0  0  0  0
 12 13  1  0  0  0  0
 13 14  1  0  0  0  0
 14 15  2  0  0  0  0
 14 16  1  0  0  0  0
 16 17  1  0  0  0  0
 17 18  1  0  0  0  0
 18 13  1  0  0  0  0
 18 19  2  0  0  0  0
  8 20  1  0  0  0  0
 20 21  2  0  0  0  0
 21  5  1  0  0  0  0
M  END
>  <EXTREG>  (ZINC00062214)
ZINC00062214

>  <LOGBIO>
2.5000

$$$$
ZINC00063164
  -MTS-   02131516202D 0   0.00000     0.00000     0

 17 18  0  0  0  0  0  0  0  0999 V2000
    3.2015    2.9308    0.0000 Cl  0  0  0  0  0  0  0  0  0  0  0  0
    2.3360    2.4300    0.0000 C   0  0  0  0  0  0  0  0  0  0  0  0
    1.4660    2.9300    0.0000 C   0  0  0  0  0  0  0  0  0  0  0  0
    0.6060    2.4300    0.0000 C   0  0  0  0  0  0  0  0  0  0  0  0
    0.6060    1.4300    0.0000 C   0  0  0  0  0  0  0  0  0  0  0  0
    1.4660    0.9300    0.0000 C   0  0  0  0  0  0  0  0  0  0  0  0
    2.3360    1.4300    0.0000 C   0  0  0  0  0  0  0  0  0  0  0  0
    3.2015    0.9291    0.0000 Cl  0  0  0  0  0  0  0  0  0  0  0  0
    1.4635   -0.0700    0.0000 S   0  0  0  0  0  0  0  0  0  0  0  0
    2.4635   -0.0725    0.0000 O   0  0  0  0  0  0  0  0  0  0  0  0
    0.4635   -0.0675    0.0000 O   0  0  0  0  0  0  0  0  0  0  0  0
    1.4610   -1.0700    0.0000 N   0  0  0  0  0  0  0  0  0  0  0  0
    0.5912   -1.5704    0.0000 C   0  0  0  0  0  0  0  0  0  0  0  0
    0.5907   -2.5652    0.0000 C   0  0  0  0  0  0  0  0  0  0  0  0
    1.4550   -3.0682    0.0000 C   0  0  0  0  0  0  0  0  0  0  0  0
    2.3197   -2.5765    0.0000 C   0  0  0  0  0  0  0  0  0  0  0  0
    2.3252   -1.5730    0.0000 C   0  0  0  0  0  0  0  0  0  0  0  0
  1  2  1  0  0  0  0
  2  3  2  0  0  0  0
  3  4  1  0  0  0  0
  4  5  2  0  0  0  0
  5  6  1  0  0  0  0
  6  7  2  0  0  0  0
  7  2  1  0  0  0  0
  7  8  1  0  0  0  0
  6  9  1  0  0  0  0
  9 10  2  0  0  0  0
  9 11  2  0  0  0  0
  9 12  1  0  0  0  0
 12 13  1  0  0  0  0
 13 14  1  0  0  0  0
 14 15  1  0  0  0  0
 15 16  1  0  0  0  0
 16 17  1  0  0  0  0
 17 12  1  0  0  0  0
M  END
>  <EXTREG>  (ZINC00063164)
ZINC00063164

>  <LOGBIO>
2.5000

$$$$
ZINC00063724
  -MTS-   02131516202D 0   0.00000     0.00000     0

 18 19  0  0  0  0  0  0  0  0999 V2000
    1.3850   -1.8962    0.0000 O   0  0  0  0  0  0  0  0  0  0  0  0
    1.3880   -0.8962    0.0000 C   0  0  0  0  0  0  0  0  0  0  0  0
    0.5210   -0.3911    0.0000 C   0  0  0  0  0  0  0  0  0  0  0  0
    0.5259    0.6037    0.0000 C   0  0  0  0  0  0  0  0  0  0  0  0
    1.3930    1.1020    0.0000 C   0  0  0  0  0  0  0  0  0  0  0  0
    2.2550    0.6055    0.0000 N   0  0  0  0  0  0  0  0  0  0  0  0
    2.2550   -0.3979    0.0000 C   0  0  0  0  0  0  0  0  0  0  0  0
    3.1205   -0.8988    0.0000 N   0  0  0  0  0  0  0  0  0  0  0  0
    3.9870   -0.3997    0.0000 S   0  0  0  0  0  0  0  0  0  0  0  0
    3.4879    0.4669    0.0000 O   0  0  0  0  0  0  0  0  0  0  0  0
    4.4862   -1.2662    0.0000 O   0  0  0  0  0  0  0  0  0  0  0  0
    4.8536    0.0995    0.0000 C   0  0  0  0  0  0  0  0  0  0  0  0
    5.7226   -0.4022    0.0000 C   0  0  0  0  0  0  0  0  0  0  0  0
    6.5836    0.0961    0.0000 C   0  0  0  0  0  0  0  0  0  0  0  0
    6.5855    1.0961    0.0000 C   0  0  0  0  0  0  0  0  0  0  0  0
    7.4533    1.5930    0.0000 Cl  0  0  0  0  0  0  0  0  0  0  0  0
    5.7265    1.5978    0.0000 C   0  0  0  0  0  0  0  0  0  0  0  0
    4.8555    1.0995    0.0000 C   0  0  0  0  0  0  0  0  0  0  0  0
  1  2  1  0  0  0  0
  2  3  2  0  0  0  0
  3  4  1  0  0  0  0
  4  5  2  0  0  0  0
  5  6  1  0  0  0  0
  6  7  2  0  0  0  0
  7  2  1  0  0  0  0
  7  8  1  0  0  0  0
  8  9  1  0  0  0  0
  9 10  2  0  0  0  0
  9 11  2  0  0  0  0
  9 12  1  0  0  0  0
 12 13  2  0  0  0  0
 13 14  1  0  0  0  0
 14 15  2  0  0  0  0
 15 16  1  0  0  0  0
 15 17  1  0  0  0  0
 17 18  2  0  0  0  0
 18 12  1  0  0  0  0
M  END
>  <EXTREG>  (ZINC00063724)
ZINC00063724

>  <LOGBIO>
2.5000

$$$$
ZINC00064817
  -MTS-   02131516202D 0   0.00000     0.00000     0

 18 20  0  0  0  0  0  0  0  0999 V2000
    0.6647   -3.3852    0.0000 C   0  0  0  0  0  0  0  0  0  0  0  0
    1.0688   -2.4705    0.0000 O   0  0  0  0  0  0  0  0  0  0  0  0
    2.0630   -2.3631    0.0000 C   0  0  0  0  0  0  0  0  0  0  0  0
    2.6559   -3.1726    0.0000 C   0  0  0  0  0  0  0  0  0  0  0  0
    3.6447   -3.0638    0.0000 C   0  0  0  0  0  0  0  0  0  0  0  0
    4.0497   -2.1494    0.0000 C   0  0  0  0  0  0  0  0  0  0  0  0
    3.4659   -1.3440    0.0000 C   0  0  0  0  0  0  0  0  0  0  0  0
    2.4680   -1.4488    0.0000 C   0  0  0  0  0  0  0  0  0  0  0  0
    1.8795   -0.6403    0.0000 C   0  0  0  0  0  0  0  0  0  0  0  0
    2.1895    0.3197    0.0000 O   0  0  0  0  0  0  0  0  0  0  0  0
    1.3795    0.8997    0.0000 C   0  0  0  0  0  0  0  0  0  0  0  0
    0.5695    0.3197    0.0000 N   0  0  0  0  0  0  0  0  0  0  0  0
    0.8795   -0.6403    0.0000 N   0  0  0  0  0  0  0  0  0  0  0  0
    1.3795    1.8997    0.0000 C   0  0  0  0  0  0  0  0  0  0  0  0
    2.1951    2.4934    0.0000 O   0  0  0  0  0  0  0  0  0  0  0  0
    1.8815    3.4390    0.0000 C   0  0  0  0  0  0  0  0  0  0  0  0
    0.8853    3.4468    0.0000 C   0  0  0  0  0  0  0  0  0  0  0  0
    0.5710    2.4882    0.0000 C   0  0  0  0  0  0  0  0  0  0  0  0
  1  2  1  0  0  0  0
  2  3  1  0  0  0  0
  3  4  2  0  0  0  0
  4  5  1  0  0  0  0
  5  6  2  0  0  0  0
  6  7  1  0  0  0  0
  7  8  2  0  0  0  0
  8  3  1  0  0  0  0
  8  9  1  0  0  0  0
  9 10  1  0  0  0  0
 10 11  1  0  0  0  0
 11 12  2  0  0  0  0
 12 13  1  0  0  0  0
 13  9  2  0  0  0  0
 11 14  1  0  0  0  0
 14 15  1  0  0  0  0
 15 16  1  0  0  0  0
 16 17  2  0  0  0  0
 17 18  1  0  0  0  0
 18 14  2  0  0  0  0
M  END
>  <EXTREG>  (ZINC00064817)
ZINC00064817

>  <LOGBIO>
2.5000

$$$$
ZINC00066214
  -MTS-   02131516202D 0   0.00000     0.00000     0

 14 15  0  0  0  0  0  0  0  0999 V2000
    5.8583   -0.8964    0.0000 N   0  0  0  0  0  0  0  0  0  0  0  0
    5.2698   -0.0880    0.0000 C   0  0  0  0  0  0  0  0  0  0  0  0
    5.5798    0.8720    0.0000 O   0  0  0  0  0  0  0  0  0  0  0  0
    4.7698    1.4520    0.0000 N   0  0  0  0  0  0  0  0  0  0  0  0
    3.9598    0.8720    0.0000 C   0  0  0  0  0  0  0  0  0  0  0  0
    3.0101    1.1852    0.0000 C   0  0  0  0  0  0  0  0  0  0  0  0
    2.2640    0.5193    0.0000 C   0  0  0  0  0  0  0  0  0  0  0  0
    1.3107    0.8326    0.0000 C   0  0  0  0  0  0  0  0  0  0  0  0
    0.5699    0.1687    0.0000 C   0  0  0  0  0  0  0  0  0  0  0  0
    0.7726   -0.8106    0.0000 C   0  0  0  0  0  0  0  0  0  0  0  0
    0.0249   -1.4746    0.0000 F   0  0  0  0  0  0  0  0  0  0  0  0
    1.7161   -1.1259    0.0000 C   0  0  0  0  0  0  0  0  0  0  0  0
    2.4667   -0.4599    0.0000 C   0  0  0  0  0  0  0  0  0  0  0  0
    4.2698   -0.0880    0.0000 N   0  0  0  0  0  0  0  0  0  0  0  0
  1  2  1  0  0  0  0
  2  3  1  0  0  0  0
  3  4  1  0  0  0  0
  4  5  2  0  0  0  0
  5  6  1  0  0  0  0
  6  7  1  0  0  0  0
  7  8  2  0  0  0  0
  8  9  1  0  0  0  0
  9 10  2  0  0  0  0
 10 11  1  0  0  0  0
 10 12  1  0  0  0  0
 12 13  2  0  0  0  0
 13  7  1  0  0  0  0
  5 14  1  0  0  0  0
 14  2  2  0  0  0  0
M  END
>  <EXTREG>  (ZINC00066214)
ZINC00066214

>  <LOGBIO>
2.5000

$$$$
ZINC00067217
  -MTS-   02131516202D 0   0.00000     0.00000     0

 23 26  0  0  1  0  0  0  0  0999 V2000
    4.2173   -3.6021    0.0000 F   0  0  0  0  0  0  0  0  0  0  0  0
    3.6268   -2.7951    0.0000 C   0  0  0  0  0  0  0  0  0  0  0  0
    4.0309   -1.8766    0.0000 C   0  0  0  0  0  0  0  0  0  0  0  0
    3.4418   -1.0750    0.0000 C   0  0  0  0  0  0  0  0  0  0  0  0
    2.4475   -1.1819    0.0000 C   0  0  0  0  0  0  0  0  0  0  0  0
    2.0423   -2.0905    0.0000 C   0  0  0  0  0  0  0  0  0  0  0  0
    2.6325   -2.9020    0.0000 C   0  0  0  0  0  0  0  0  0  0  0  0
    1.8590   -0.3734    0.0000 N   0  0  0  0  0  0  0  0  0  0  0  0
    2.1690    0.5866    0.0000 C   0  0  1  0  0  0  0  0  0  0  0  0
    1.3590    1.1666    0.0000 S   0  0  0  0  0  0  0  0  0  0  0  0
    0.5490    0.5866    0.0000 C   0  0  0  0  0  0  0  0  0  0  0  0
    0.8590   -0.3734    0.0000 C   0  0  0  0  0  0  0  0  0  0  0  0
    0.2705   -1.1819    0.0000 O   0  0  0  0  0  0  0  0  0  0  0  0
    3.1187    0.8997    0.0000 C   0  0  0  0  0  0  0  0  0  0  0  0
    3.8680    0.2323    0.0000 C   0  0  0  0  0  0  0  0  0  0  0  0
    4.8121    0.5457    0.0000 C   0  0  0  0  0  0  0  0  0  0  0  0
    5.0186    1.5228    0.0000 C   0  0  0  0  0  0  0  0  0  0  0  0
    5.8912    2.0291    0.0000 O   0  0  0  0  0  0  0  0  0  0  0  0
    5.6770    3.0021    0.0000 C   0  0  0  0  0  0  0  0  0  0  0  0
    4.6869    3.1127    0.0000 O   0  0  0  0  0  0  0  0  0  0  0  0
    4.2753    2.1917    0.0000 C   0  0  0  0  0  0  0  0  0  0  0  0
    3.3233    1.8786    0.0000 C   0  0  0  0  0  0  0  0  0  0  0  0
    2.5946    0.1636    0.0000 H   0  0  0  0  0  0  0  0  0  0  0  0
  1  2  1  0  0  0  0
  2  3  2  0  0  0  0
  3  4  1  0  0  0  0
  4  5  2  0  0  0  0
  5  6  1  0  0  0  0
  6  7  2  0  0  0  0
  7  2  1  0  0  0  0
  5  8  1  0  0  0  0
  8  9  1  0  0  0  0
  9 23  1  6  0  0  0
  9 10  1  0  0  0  0
 10 11  1  0  0  0  0
 11 12  1  0  0  0  0
 12  8  1  0  0  0  0
 12 13  2  0  0  0  0
  9 14  1  1  0  0  0
 14 15  2  0  0  0  0
 15 16  1  0  0  0  0
 16 17  2  0  0  0  0
 17 18  1  0  0  0  0
 18 19  1  0  0  0  0
 19 20  1  0  0  0  0
 20 21  1  0  0  0  0
 21 17  1  0  0  0  0
 21 22  2  0  0  0  0
 22 14  1  0  0  0  0
M  END
>  <EXTREG>  (ZINC00067217)
ZINC00067217

>  <LOGBIO>
2.5000

$$$$
ZINC00068512
  -MTS-   02131516202D 0   0.00000     0.00000     0

 18 18  0  0  1  0  0  0  0  0999 V2000
    5.0964    3.0364    0.0000 C   0  0  0  0  0  0  0  0  0  0  0  0
    4.5951    2.1671    0.0000 O   0  0  0  0  0  0  0  0  0  0  0  0
    3.6003    2.1676    0.0000 C   0  0  0  0  0  0  0  0  0  0  0  0
    3.1003    3.0337    0.0000 O   0  0  0  0  0  0  0  0  0  0  0  0
    3.0991    1.2984    0.0000 C   0  0  1  0  0  0  0  0  0  0  0  0
    2.1043    1.2989    0.0000 C   0  0  0  0  0  0  0  0  0  0  0  0
    3.5991    0.4323    0.0000 N   0  0  0  0  0  0  0  0  0  0  0  0
    4.5991    0.4323    0.0000 C   0  0  0  0  0  0  0  0  0  0  0  0
    5.5991    0.4323    0.0000 N   0  0  0  0  0  0  0  0  0  0  0  0
    3.0991   -0.4337    0.0000 C   0  0  0  0  0  0  0  0  0  0  0  0
    2.0956   -0.4347    0.0000 N   0  0  0  0  0  0  0  0  0  0  0  0
    1.6000   -1.2972    0.0000 C   0  0  0  0  0  0  0  0  0  0  0  0
    0.6000   -1.2977    0.0000 C   0  0  0  0  0  0  0  0  0  0  0  0
    2.0991   -2.1637    0.0000 C   0  0  0  0  0  0  0  0  0  0  0  0
    3.0939   -2.1677    0.0000 C   0  0  0  0  0  0  0  0  0  0  0  0
    3.5909   -3.0355    0.0000 C   0  0  0  0  0  0  0  0  0  0  0  0
    3.5982   -1.3002    0.0000 N   0  0  0  0  0  0  0  0  0  0  0  0
    3.6991    1.2985    0.0000 H   0  0  0  0  0  0  0  0  0  0  0  0
  1  2  1  0  0  0  0
  2  3  1  0  0  0  0
  3  4  2  0  0  0  0
  5  3  1  6  0  0  0
  5 18  1  1  0  0  0
  5  6  1  0  0  0  0
  5  7  1  0  0  0  0
  7  8  1  0  0  0  0
  8  9  3  0  0  0  0
  7 10  1  0  0  0  0
 10 11  2  0  0  0  0
 11 12  1  0  0  0  0
 12 13  1  0  0  0  0
 12 14  2  0  0  0  0
 14 15  1  0  0  0  0
 15 16  1  0  0  0  0
 15 17  2  0  0  0  0
 17 10  1  0  0  0  0
M  END
>  <EXTREG>  (ZINC00068512)
ZINC00068512

>  <LOGBIO>
2.5000

$$$$
ZINC00069987
  -MTS-   02131516202D 0   0.00000     0.00000     0

 18 20  0  0  0  0  0  0  0  0999 V2000
    1.2554   -3.9604    0.0000 C   0  0  0  0  0  0  0  0  0  0  0  0
    1.7519   -3.0924    0.0000 C   0  0  0  0  0  0  0  0  0  0  0  0
    2.7553   -3.0873    0.0000 C   0  0  0  0  0  0  0  0  0  0  0  0
    3.2475   -2.2228    0.0000 C   0  0  0  0  0  0  0  0  0  0  0  0
    2.7475   -1.3583    0.0000 C   0  0  0  0  0  0  0  0  0  0  0  0
    3.0575   -0.3983    0.0000 N   0  0  0  0  0  0  0  0  0  0  0  0
    2.2475    0.1817    0.0000 C   0  0  0  0  0  0  0  0  0  0  0  0
    1.4375   -0.3983    0.0000 C   0  0  0  0  0  0  0  0  0  0  0  0
    1.7475   -1.3583    0.0000 N   0  0  0  0  0  0  0  0  0  0  0  0
    1.2493   -2.2279    0.0000 C   0  0  0  0  0  0  0  0  0  0  0  0
    2.2475    1.1817    0.0000 C   0  0  0  0  0  0  0  0  0  0  0  0
    3.1160    1.6843    0.0000 C   0  0  0  0  0  0  0  0  0  0  0  0
    3.1140    2.6790    0.0000 C   0  0  0  0  0  0  0  0  0  0  0  0
    2.2484    3.1799    0.0000 C   0  0  0  0  0  0  0  0  0  0  0  0
    2.2509    4.1799    0.0000 O   0  0  0  0  0  0  0  0  0  0  0  0
    1.3849    2.6860    0.0000 C   0  0  0  0  0  0  0  0  0  0  0  0
    0.5207    3.1890    0.0000 O   0  0  0  0  0  0  0  0  0  0  0  0
    1.3820    1.6825    0.0000 C   0  0  0  0  0  0  0  0  0  0  0  0
  1  2  1  0  0  0  0
  2  3  1  0  0  0  0
  3  4  2  0  0  0  0
  4  5  1  0  0  0  0
  5  6  2  0  0  0  0
  6  7  1  0  0  0  0
  7  8  2  0  0  0  0
  8  9  1  0  0  0  0
  9  5  1  0  0  0  0
  9 10  1  0  0  0  0
 10  2  2  0  0  0  0
  7 11  1  0  0  0  0
 11 12  2  0  0  0  0
 12 13  1  0  0  0  0
 13 14  2  0  0  0  0
 14 15  1  0  0  0  0
 14 16  1  0  0  0  0
 16 17  1  0  0  0  0
 16 18  2  0  0  0  0
 18 11  1  0  0  0  0
M  END
>  <EXTREG>  (ZINC00069987)
ZINC00069987

>  <LOGBIO>
2.5000

$$$$
ZINC00071422
  -MTS-   02131516202D 0   0.00000     0.00000     0

 19 22  0  0  1  0  0  0  0  0999 V2000
    5.9556   -3.0150    0.0000 O   0  0  0  0  0  0  0  0  0  0  0  0
    5.3671   -2.2065    0.0000 C   0  0  0  0  0  0  0  0  0  0  0  0
    5.6771   -1.2465    0.0000 S   0  0  0  0  0  0  0  0  0  0  0  0
    4.8671   -0.6665    0.0000 C   0  0  0  0  0  0  0  0  0  0  0  0
    4.7674    0.3316    0.0000 S   0  0  0  0  0  0  0  0  0  0  0  0
    3.8555    0.7419    0.0000 C   0  0  1  0  0  0  0  0  0  0  0  0
    3.5424    1.7003    0.0000 C   0  0  0  0  0  0  0  0  0  0  0  0
    2.5462    1.6954    0.0000 C   0  0  0  0  0  0  0  0  0  0  0  0
    1.8803    2.4456    0.0000 C   0  0  0  0  0  0  0  0  0  0  0  0
    0.9010    2.2433    0.0000 C   0  0  0  0  0  0  0  0  0  0  0  0
    0.5873    1.2901    0.0000 C   0  0  0  0  0  0  0  0  0  0  0  0
    1.2509    0.5490    0.0000 C   0  0  0  0  0  0  0  0  0  0  0  0
    2.2300    0.7506    0.0000 C   0  0  0  0  0  0  0  0  0  0  0  0
    3.0426    0.1536    0.0000 C   0  0  1  0  0  0  0  0  0  0  0  0
    3.1457   -0.8358    0.0000 S   0  0  0  0  0  0  0  0  0  0  0  0
    4.0571   -1.2465    0.0000 C   0  0  0  0  0  0  0  0  0  0  0  0
    4.3671   -2.2065    0.0000 S   0  0  0  0  0  0  0  0  0  0  0  0
    2.5220   -0.1448    0.0000 H   0  0  0  0  0  0  0  0  0  0  0  0
    4.3018    1.1429    0.0000 H   0  0  0  0  0  0  0  0  0  0  0  0
  1  2  2  0  0  0  0
  2  3  1  0  0  0  0
  3  4  1  0  0  0  0
  4  5  1  0  0  0  0
  6  5  1  6  0  0  0
  6 19  1  1  0  0  0
  6  7  1  0  0  0  0
  7  8  1  0  0  0  0
  8  9  2  0  0  0  0
  9 10  1  0  0  0  0
 10 11  2  0  0  0  0
 11 12  1  0  0  0  0
 12 13  2  0  0  0  0
 13  8  1  0  0  0  0
 14 13  1  6  0  0  0
 14 18  1  1  0  0  0
 14  6  1  0  0  0  0
 14 15  1  0  0  0  0
 15 16  1  0  0  0  0
 16  4  2  0  0  0  0
 16 17  1  0  0  0  0
 17  2  1  0  0  0  0
M  END
>  <EXTREG>  (ZINC00071422)
ZINC00071422

>  <LOGBIO>
2.5000

$$$$
ZINC00071687
  -MTS-   02131516202D 0   0.00000     0.00000     0

 15 16  0  0  0  0  0  0  0  0999 V2000
    6.6374    0.1111    0.0000 C   0  0  0  0  0  0  0  0  0  0  0  0
    5.6432    0.0032    0.0000 C   0  0  0  0  0  0  0  0  0  0  0  0
    5.0498    0.8124    0.0000 C   0  0  0  0  0  0  0  0  0  0  0  0
    4.0611    0.7030    0.0000 C   0  0  0  0  0  0  0  0  0  0  0  0
    3.6566   -0.2115    0.0000 C   0  0  0  0  0  0  0  0  0  0  0  0
    2.6621   -0.3170    0.0000 N   0  0  0  0  0  0  0  0  0  0  0  0
    2.0736    0.4915    0.0000 C   0  0  0  0  0  0  0  0  0  0  0  0
    2.3836    1.4515    0.0000 S   0  0  0  0  0  0  0  0  0  0  0  0
    1.5736    2.0315    0.0000 C   0  0  0  0  0  0  0  0  0  0  0  0
    0.7636    1.4515    0.0000 C   0  0  0  0  0  0  0  0  0  0  0  0
    1.0736    0.4915    0.0000 N   0  3  0  0  0  0  0  0  0  0  0  0
    0.4851   -0.3170    0.0000 C   0  0  0  0  0  0  0  0  0  0  0  0
    4.2408   -1.0167    0.0000 C   0  0  0  0  0  0  0  0  0  0  0  0
    3.8340   -1.9302    0.0000 C   0  0  0  0  0  0  0  0  0  0  0  0
    5.2387   -0.9114    0.0000 C   0  0  0  0  0  0  0  0  0  0  0  0
  1  2  1  0  0  0  0
  2  3  2  0  0  0  0
  3  4  1  0  0  0  0
  4  5  2  0  0  0  0
  5  6  1  0  0  0  0
  6  7  1  0  0  0  0
  7  8  1  0  0  0  0
  8  9  1  0  0  0  0
  9 10  1  0  0  0  0
 10 11  1  0  0  0  0
 11  7  2  0  0  0  0
 11 12  1  0  0  0  0
  5 13  1  0  0  0  0
 13 14  1  0  0  0  0
 13 15  2  0  0  0  0
 15  2  1  0  0  0  0
M  CHG  1  11   1
M  END
>  <EXTREG>  (ZINC00071687)
ZINC00071687

>  <LOGBIO>
2.5000

$$$$
ZINC00072325
  -MTS-   02131516202D 0   0.00000     0.00000     0

 15 15  0  0  0  0  0  0  0  0999 V2000
    5.7016    2.6025    0.0000 O   0  0  0  0  0  0  0  0  0  0  0  0
    5.7032    1.5990    0.0000 C   0  0  0  0  0  0  0  0  0  0  0  0
    6.5697    1.0999    0.0000 O   0  0  0  0  0  0  0  0  0  0  0  0
    4.8419    1.1012    0.0000 C   0  0  0  0  0  0  0  0  0  0  0  0
    4.8434    0.0978    0.0000 C   0  0  0  0  0  0  0  0  0  0  0  0
    3.9821   -0.4000    0.0000 C   0  0  0  0  0  0  0  0  0  0  0  0
    3.9836   -1.4034    0.0000 O   0  0  0  0  0  0  0  0  0  0  0  0
    3.1156    0.0992    0.0000 N   0  0  0  0  0  0  0  0  0  0  0  0
    2.2501   -0.4017    0.0000 C   0  0  0  0  0  0  0  0  0  0  0  0
    1.3801    0.0983    0.0000 C   0  0  0  0  0  0  0  0  0  0  0  0
    0.5201   -0.4017    0.0000 C   0  0  0  0  0  0  0  0  0  0  0  0
    0.5201   -1.4017    0.0000 C   0  0  0  0  0  0  0  0  0  0  0  0
    1.3801   -1.9017    0.0000 C   0  0  0  0  0  0  0  0  0  0  0  0
    1.3776   -2.9017    0.0000 F   0  0  0  0  0  0  0  0  0  0  0  0
    2.2501   -1.4017    0.0000 C   0  0  0  0  0  0  0  0  0  0  0  0
  1  2  1  0  0  0  0
  2  3  2  0  0  0  0
  2  4  1  0  0  0  0
  4  5  1  0  0  0  0
  5  6  1  0  0  0  0
  6  7  2  0  0  0  0
  6  8  1  0  0  0  0
  8  9  1  0  0  0  0
  9 10  2  0  0  0  0
 10 11  1  0  0  0  0
 11 12  2  0  0  0  0
 12 13  1  0  0  0  0
 13 14  1  0  0  0  0
 13 15  2  0  0  0  0
 15  9  1  0  0  0  0
M  END
>  <EXTREG>  (ZINC00072325)
ZINC00072325

>  <LOGBIO>
2.5000

$$$$
ZINC00073955
  -MTS-   02131516202D 0   0.00000     0.00000     0

 24 26  0  0  0  0  0  0  0  0999 V2000
    8.4922    2.5907    0.0000 C   0  0  0  0  0  0  0  0  0  0  0  0
    7.6235    2.0886    0.0000 C   0  0  0  0  0  0  0  0  0  0  0  0
    7.6250    1.0938    0.0000 O   0  0  0  0  0  0  0  0  0  0  0  0
    6.7562    0.5917    0.0000 C   0  0  0  0  0  0  0  0  0  0  0  0
    6.7571   -0.0083    0.0000 O   0  0  0  0  0  0  0  0  0  0  0  0
    5.8897    1.0908    0.0000 C   0  0  0  0  0  0  0  0  0  0  0  0
    4.8510    0.4898    0.0000 N   0  0  0  0  0  0  0  0  0  0  0  0
    3.9810    0.9898    0.0000 C   0  0  0  0  0  0  0  0  0  0  0  0
    3.9785    1.9898    0.0000 O   0  0  0  0  0  0  0  0  0  0  0  0
    3.1210    0.4898    0.0000 N   0  0  0  0  0  0  0  0  0  0  0  0
    2.2542    0.9885    0.0000 C   0  0  0  0  0  0  0  0  0  0  0  0
    2.2517    1.9919    0.0000 C   0  0  0  0  0  0  0  0  0  0  0  0
    1.3885    2.4863    0.0000 C   0  0  0  0  0  0  0  0  0  0  0  0
    0.5227    1.9858    0.0000 C   0  0  0  0  0  0  0  0  0  0  0  0
    0.5202    0.9910    0.0000 C   0  0  0  0  0  0  0  0  0  0  0  0
    1.3885    0.4880    0.0000 C   0  0  0  0  0  0  0  0  0  0  0  0
    3.1210   -0.5102    0.0000 C   0  0  0  0  0  0  0  0  0  0  0  0
    2.2510   -1.0102    0.0000 C   0  0  0  0  0  0  0  0  0  0  0  0
    2.2510   -2.0102    0.0000 C   0  0  0  0  0  0  0  0  0  0  0  0
    3.1210   -2.5102    0.0000 C   0  0  0  0  0  0  0  0  0  0  0  0
    3.9810   -2.0102    0.0000 C   0  0  0  0  0  0  0  0  0  0  0  0
    3.9810   -1.0102    0.0000 C   0  0  0  0  0  0  0  0  0  0  0  0
    4.8510   -0.5102    0.0000 C   0  0  0  0  0  0  0  0  0  0  0  0
    5.7166   -1.0111    0.0000 O   0  0  0  0  0  0  0  0  0  0  0  0
  1  2  1  0  0  0  0
  2  3  1  0  0  0  0
  3  4  1  0  0  0  0
  4  5  2  0  0  0  0
  4  6  1  0  0  0  0
  6  7  1  0  0  0  0
  7  8  1  0  0  0  0
  8  9  2  0  0  0  0
  8 10  1  0  0  0  0
 10 11  1  0  0  0  0
 11 12  2  0  0  0  0
 12 13  1  0  0  0  0
 13 14  2  0  0  0  0
 14 15  1  0  0  0  0
 15 16  2  0  0  0  0
 16 11  1  0  0  0  0
 10 17  1  0  0  0  0
 17 18  1  0  0  0  0
 18 19  2  0  0  0  0
 19 20  1  0  0  0  0
 20 21  2  0  0  0  0
 21 22  1  0  0  0  0
 22 17  2  0  0  0  0
 22 23  1  0  0  0  0
 23  7  1  0  0  0  0
 23 24  2  0  0  0  0
M  END
>  <EXTREG>  (ZINC00073955)
ZINC00073955

>  <LOGBIO>
2.5000

$$$$
ZINC00074408
  -MTS-   02131516202D 0   0.00000     0.00000     0

 17 17  0  0  1  0  0  0  0  0999 V2000
    4.8492   -0.6024    0.0000 C   0  0  0  0  0  0  0  0  0  0  0  0
    4.8476    0.4011    0.0000 C   0  0  2  0  0  0  0  0  0  0  0  0
    3.9811    0.9002    0.0000 N   0  0  0  0  0  0  0  0  0  0  0  0
    3.1156    0.3993    0.0000 S   0  0  0  0  0  0  0  0  0  0  0  0
    3.6165   -0.4662    0.0000 O   0  0  0  0  0  0  0  0  0  0  0  0
    2.6147    1.2649    0.0000 O   0  0  0  0  0  0  0  0  0  0  0  0
    2.2501   -0.1015    0.0000 C   0  0  0  0  0  0  0  0  0  0  0  0
    1.3801    0.3985    0.0000 C   0  0  0  0  0  0  0  0  0  0  0  0
    0.5201   -0.1015    0.0000 C   0  0  0  0  0  0  0  0  0  0  0  0
    0.5201   -1.1015    0.0000 C   0  0  0  0  0  0  0  0  0  0  0  0
    1.3801   -1.6015    0.0000 C   0  0  0  0  0  0  0  0  0  0  0  0
    2.2501   -1.1015    0.0000 C   0  0  0  0  0  0  0  0  0  0  0  0
    3.1156   -1.6024    0.0000 F   0  0  0  0  0  0  0  0  0  0  0  0
    5.7089    0.8989    0.0000 C   0  0  0  0  0  0  0  0  0  0  0  0
    5.7074    1.9023    0.0000 O   0  0  0  0  0  0  0  0  0  0  0  0
    6.5754    0.3997    0.0000 O   0  0  0  0  0  0  0  0  0  0  0  0
    4.3284    0.1004    0.0000 H   0  0  0  0  0  0  0  0  0  0  0  0
  2  1  1  6  0  0  0
  2 17  1  1  0  0  0
  2  3  1  0  0  0  0
  3  4  1  0  0  0  0
  4  5  2  0  0  0  0
  4  6  2  0  0  0  0
  4  7  1  0  0  0  0
  7  8  2  0  0  0  0
  8  9  1  0  0  0  0
  9 10  2  0  0  0  0
 10 11  1  0  0  0  0
 11 12  2  0  0  0  0
 12  7  1  0  0  0  0
 12 13  1  0  0  0  0
  2 14  1  0  0  0  0
 14 15  1  0  0  0  0
 14 16  2  0  0  0  0
M  END
>  <EXTREG>  (ZINC00074408)
ZINC00074408

>  <LOGBIO>
2.5000

$$$$
ZINC00074618
  -MTS-   02131516202D 0   0.00000     0.00000     0

 14 14  0  0  0  0  0  0  0  0999 V2000
    4.0974    1.3066    0.0000 C   0  0  0  0  0  0  0  0  0  0  0  0
    3.0939    1.3041    0.0000 N   0  0  0  0  0  0  0  0  0  0  0  0
    2.5953    2.1649    0.0000 C   0  0  0  0  0  0  0  0  0  0  0  0
    2.5956    0.4371    0.0000 S   0  0  0  0  0  0  0  0  0  0  0  0
    3.4627   -0.0612    0.0000 O   0  0  0  0  0  0  0  0  0  0  0  0
    1.7286    0.9354    0.0000 O   0  0  0  0  0  0  0  0  0  0  0  0
    2.0974   -0.4299    0.0000 C   0  0  0  0  0  0  0  0  0  0  0  0
    1.0939   -0.4329    0.0000 C   0  0  0  0  0  0  0  0  0  0  0  0
    0.6000   -1.2964    0.0000 C   0  0  0  0  0  0  0  0  0  0  0  0
    1.1009   -2.1620    0.0000 C   0  0  0  0  0  0  0  0  0  0  0  0
    2.0956   -2.1640    0.0000 C   0  0  0  0  0  0  0  0  0  0  0  0
    2.5982   -1.2955    0.0000 C   0  0  0  0  0  0  0  0  0  0  0  0
    3.5982   -1.2955    0.0000 C   0  0  0  0  0  0  0  0  0  0  0  0
    4.5982   -1.2955    0.0000 N   0  0  0  0  0  0  0  0  0  0  0  0
  1  2  1  0  0  0  0
  2  3  1  0  0  0  0
  2  4  1  0  0  0  0
  4  5  2  0  0  0  0
  4  6  2  0  0  0  0
  4  7  1  0  0  0  0
  7  8  2  0  0  0  0
  8  9  1  0  0  0  0
  9 10  2  0  0  0  0
 10 11  1  0  0  0  0
 11 12  2  0  0  0  0
 12  7  1  0  0  0  0
 12 13  1  0  0  0  0
 13 14  3  0  0  0  0
M  END
>  <EXTREG>  (ZINC00074618)
ZINC00074618

>  <LOGBIO>
2.5000

$$$$
ZINC00074760
  -MTS-   02131516202D 0   0.00000     0.00000     0

 16 16  0  0  0  0  0  0  0  0999 V2000
    6.5776    0.2486    0.0000 C   0  0  0  0  0  0  0  0  0  0  0  0
    5.7087    0.7504    0.0000 C   0  0  0  0  0  0  0  0  0  0  0  0
    5.7082    1.7504    0.0000 C   0  0  0  0  0  0  0  0  0  0  0  0
    4.8476    0.2522    0.0000 C   0  0  0  0  0  0  0  0  0  0  0  0
    3.9811    0.7513    0.0000 N   0  0  0  0  0  0  0  0  0  0  0  0
    3.1156    0.2504    0.0000 S   0  0  0  0  0  0  0  0  0  0  0  0
    3.6165   -0.6151    0.0000 O   0  0  0  0  0  0  0  0  0  0  0  0
    2.6147    1.1160    0.0000 O   0  0  0  0  0  0  0  0  0  0  0  0
    2.2501   -0.2504    0.0000 C   0  0  0  0  0  0  0  0  0  0  0  0
    1.3801    0.2496    0.0000 C   0  0  0  0  0  0  0  0  0  0  0  0
    1.3776    1.2496    0.0000 Cl  0  0  0  0  0  0  0  0  0  0  0  0
    0.5201   -0.2504    0.0000 C   0  0  0  0  0  0  0  0  0  0  0  0
    0.5201   -1.2504    0.0000 C   0  0  0  0  0  0  0  0  0  0  0  0
    1.3801   -1.7504    0.0000 C   0  0  0  0  0  0  0  0  0  0  0  0
    2.2501   -1.2504    0.0000 C   0  0  0  0  0  0  0  0  0  0  0  0
    3.1156   -1.7513    0.0000 Cl  0  0  0  0  0  0  0  0  0  0  0  0
  1  2  1  0  0  0  0
  2  3  1  0  0  0  0
  2  4  1  0  0  0  0
  4  5  1  0  0  0  0
  5  6  1  0  0  0  0
  6  7  2  0  0  0  0
  6  8  2  0  0  0  0
  6  9  1  0  0  0  0
  9 10  2  0  0  0  0
 10 11  1  0  0  0  0
 10 12  1  0  0  0  0
 12 13  2  0  0  0  0
 13 14  1  0  0  0  0
 14 15  2  0  0  0  0
 15  9  1  0  0  0  0
 15 16  1  0  0  0  0
M  END
>  <EXTREG>  (ZINC00074760)
ZINC00074760

>  <LOGBIO>
2.5000

$$$$
ZINC00075168
  -MTS-   02131516202D 0   0.00000     0.00000     0

 23 24  0  0  1  0  0  0  0  0999 V2000
    1.2602   -3.6391    0.0000 C   0  0  0  0  0  0  0  0  0  0  0  0
    2.2543   -3.5312    0.0000 O   0  0  0  0  0  0  0  0  0  0  0  0
    2.6580   -2.6163    0.0000 C   0  0  0  0  0  0  0  0  0  0  0  0
    3.6554   -2.5070    0.0000 C   0  0  0  0  0  0  0  0  0  0  0  0
    4.0551   -1.5960    0.0000 C   0  0  0  0  0  0  0  0  0  0  0  0
    3.4654   -0.7885    0.0000 C   0  0  0  0  0  0  0  0  0  0  0  0
    2.4760   -0.8918    0.0000 C   0  0  0  0  0  0  0  0  0  0  0  0
    2.0682   -1.8087    0.0000 C   0  0  0  0  0  0  0  0  0  0  0  0
    1.0738   -1.9147    0.0000 O   0  0  0  0  0  0  0  0  0  0  0  0
    0.4849   -1.1065    0.0000 C   0  0  0  0  0  0  0  0  0  0  0  0
    3.8713    0.1255    0.0000 C   0  0  1  0  0  0  0  0  0  0  0  0
    4.8691    0.2313    0.0000 C   0  0  0  0  0  0  0  0  0  0  0  0
    5.2720    1.1408    0.0000 N   0  3  0  0  0  0  0  0  0  0  0  0
    6.2698    1.2466    0.0000 O   0  5  0  0  0  0  0  0  0  0  0  0
    4.9186    1.6257    0.0000 O   0  0  0  0  0  0  0  0  0  0  0  0
    3.1650    1.0956    0.0000 N   0  0  0  0  0  0  0  0  0  0  0  0
    3.4750    2.0556    0.0000 N   0  0  0  0  0  0  0  0  0  0  0  0
    2.6650    2.6356    0.0000 C   0  0  0  0  0  0  0  0  0  0  0  0
    2.6650    3.6356    0.0000 C   0  0  0  0  0  0  0  0  0  0  0  0
    1.8550    2.0556    0.0000 C   0  0  0  0  0  0  0  0  0  0  0  0
    2.1650    1.0956    0.0000 C   0  0  0  0  0  0  0  0  0  0  0  0
    1.5765    0.2872    0.0000 C   0  0  0  0  0  0  0  0  0  0  0  0
    4.2244   -0.3596    0.0000 H   0  0  0  0  0  0  0  0  0  0  0  0
  1  2  1  0  0  0  0
  2  3  1  0  0  0  0
  3  4  2  0  0  0  0
  4  5  1  0  0  0  0
  5  6  2  0  0  0  0
  6  7  1  0  0  0  0
  7  8  2  0  0  0  0
  8  3  1  0  0  0  0
  8  9  1  0  0  0  0
  9 10  1  0  0  0  0
  6 11  1  0  0  0  0
 11 23  1  1  0  0  0
 11 12  1  6  0  0  0
 12 13  1  0  0  0  0
 13 14  1  0  0  0  0
 13 15  2  0  0  0  0
 11 16  1  0  0  0  0
 16 17  1  0  0  0  0
 17 18  2  0  0  0  0
 18 19  1  0  0  0  0
 18 20  1  0  0  0  0
 20 21  2  0  0  0  0
 21 16  1  0  0  0  0
 21 22  1  0  0  0  0
M  CHG  2  13   1  14  -1
M  END
>  <EXTREG>  (ZINC00075168)
ZINC00075168

>  <LOGBIO>
2.5000

$$$$
ZINC00075634
  -MTS-   02131516202D 0   0.00000     0.00000     0

 22 24  0  0  1  0  0  0  0  0999 V2000
    7.1221   -2.7409    0.0000 C   0  0  0  0  0  0  0  0  0  0  0  0
    6.5336   -1.9324    0.0000 C   0  0  0  0  0  0  0  0  0  0  0  0
    6.8436   -0.9724    0.0000 S   0  0  0  0  0  0  0  0  0  0  0  0
    6.0336   -0.3924    0.0000 C   0  0  0  0  0  0  0  0  0  0  0  0
    6.0336    0.6076    0.0000 S   0  0  0  0  0  0  0  0  0  0  0  0
    5.1676    1.1076    0.0000 C   0  0  1  0  0  0  0  0  0  0  0  0
    5.0612    2.1108    0.0000 C   0  0  0  0  0  0  0  0  0  0  0  0
    4.0855    2.3121    0.0000 C   0  0  0  0  0  0  0  0  0  0  0  0
    3.6796    3.2260    0.0000 O   0  0  0  0  0  0  0  0  0  0  0  0
    3.5807    1.4532    0.0000 N   0  0  0  0  0  0  0  0  0  0  0  0
    4.2537    0.7017    0.0000 C   0  0  0  0  0  0  0  0  0  0  0  0
    4.0440   -0.2761    0.0000 O   0  0  0  0  0  0  0  0  0  0  0  0
    2.5856    1.3539    0.0000 C   0  0  0  0  0  0  0  0  0  0  0  0
    1.9993    2.1682    0.0000 C   0  0  0  0  0  0  0  0  0  0  0  0
    1.0096    2.0674    0.0000 C   0  0  0  0  0  0  0  0  0  0  0  0
    0.5972    1.1565    0.0000 C   0  0  0  0  0  0  0  0  0  0  0  0
    1.1744    0.3463    0.0000 C   0  0  0  0  0  0  0  0  0  0  0  0
    0.7597   -0.5637    0.0000 C   0  0  0  0  0  0  0  0  0  0  0  0
    2.1732    0.4429    0.0000 C   0  0  0  0  0  0  0  0  0  0  0  0
    5.2236   -0.9724    0.0000 N   0  0  0  0  0  0  0  0  0  0  0  0
    5.5336   -1.9324    0.0000 N   0  0  0  0  0  0  0  0  0  0  0  0
    5.6706    1.4346    0.0000 H   0  0  0  0  0  0  0  0  0  0  0  0
  1  2  1  0  0  0  0
  2  3  1  0  0  0  0
  3  4  1  0  0  0  0
  4  5  1  0  0  0  0
  6  5  1  6  0  0  0
  6 22  1  1  0  0  0
  6  7  1  0  0  0  0
  7  8  1  0  0  0  0
  8  9  2  0  0  0  0
  8 10  1  0  0  0  0
 10 11  1  0  0  0  0
 11  6  1  0  0  0  0
 11 12  2  0  0  0  0
 10 13  1  0  0  0  0
 13 14  2  0  0  0  0
 14 15  1  0  0  0  0
 15 16  2  0  0  0  0
 16 17  1  0  0  0  0
 17 18  1  0  0  0  0
 17 19  2  0  0  0  0
 19 13  1  0  0  0  0
  4 20  2  0  0  0  0
 20 21  1  0  0  0  0
 21  2  2  0  0  0  0
M  END
>  <EXTREG>  (ZINC00075634)
ZINC00075634

>  <LOGBIO>
2.5000

$$$$
ZINC00076600
  -MTS-   02131516202D 0   0.00000     0.00000     0

 21 23  0  0  0  0  0  0  0  0999 V2000
    4.3759   -4.5536    0.0000 C   0  0  0  0  0  0  0  0  0  0  0  0
    4.7818   -3.6397    0.0000 S   0  0  0  0  0  0  0  0  0  0  0  0
    4.1933   -2.8312    0.0000 C   0  0  0  0  0  0  0  0  0  0  0  0
    4.5033   -1.8712    0.0000 S   0  0  0  0  0  0  0  0  0  0  0  0
    3.6933   -1.2912    0.0000 C   0  0  0  0  0  0  0  0  0  0  0  0
    3.5937   -0.2931    0.0000 C   0  0  0  0  0  0  0  0  0  0  0  0
    2.6817    0.1172    0.0000 C   0  0  0  0  0  0  0  0  0  0  0  0
    2.5801    1.1120    0.0000 N   0  0  0  0  0  0  0  0  0  0  0  0
    1.6646    1.5228    0.0000 C   0  0  0  0  0  0  0  0  0  0  0  0
    0.8587    0.9396    0.0000 O   0  0  0  0  0  0  0  0  0  0  0  0
    1.5624    2.5176    0.0000 C   0  0  0  0  0  0  0  0  0  0  0  0
    0.6471    2.9288    0.0000 C   0  0  0  0  0  0  0  0  0  0  0  0
    0.5474    3.9186    0.0000 C   0  0  0  0  0  0  0  0  0  0  0  0
    1.3572    4.5052    0.0000 C   0  0  0  0  0  0  0  0  0  0  0  0
    2.2667    4.1021    0.0000 C   0  0  0  0  0  0  0  0  0  0  0  0
    2.3722    3.1042    0.0000 C   0  0  0  0  0  0  0  0  0  0  0  0
    3.2856    2.6972    0.0000 F   0  0  0  0  0  0  0  0  0  0  0  0
    1.8688   -0.4711    0.0000 C   0  0  0  0  0  0  0  0  0  0  0  0
    1.9720   -1.4605    0.0000 C   0  0  0  0  0  0  0  0  0  0  0  0
    2.8833   -1.8712    0.0000 C   0  0  0  0  0  0  0  0  0  0  0  0
    3.1933   -2.8312    0.0000 N   0  0  0  0  0  0  0  0  0  0  0  0
  1  2  1  0  0  0  0
  2  3  1  0  0  0  0
  3  4  1  0  0  0  0
  4  5  1  0  0  0  0
  5  6  2  0  0  0  0
  6  7  1  0  0  0  0
  7  8  1  0  0  0  0
  8  9  1  0  0  0  0
  9 10  2  0  0  0  0
  9 11  1  0  0  0  0
 11 12  2  0  0  0  0
 12 13  1  0  0  0  0
 13 14  2  0  0  0  0
 14 15  1  0  0  0  0
 15 16  2  0  0  0  0
 16 11  1  0  0  0  0
 16 17  1  0  0  0  0
  7 18  2  0  0  0  0
 18 19  1  0  0  0  0
 19 20  2  0  0  0  0
 20  5  1  0  0  0  0
 20 21  1  0  0  0  0
 21  3  2  0  0  0  0
M  END
>  <EXTREG>  (ZINC00076600)
ZINC00076600

>  <LOGBIO>
2.5000

$$$$
ZINC00076973
  -MTS-   02131516202D 0   0.00000     0.00000     0

 23 25  0  0  0  0  0  0  0  0999 V2000
    2.5495   -3.7326    0.0000 Cl  0  0  0  0  0  0  0  0  0  0  0  0
    2.9536   -2.8179    0.0000 C   0  0  0  0  0  0  0  0  0  0  0  0
    3.9511   -2.7091    0.0000 C   0  0  0  0  0  0  0  0  0  0  0  0
    4.3513   -1.7984    0.0000 C   0  0  0  0  0  0  0  0  0  0  0  0
    3.7619   -0.9905    0.0000 C   0  0  0  0  0  0  0  0  0  0  0  0
    2.7725   -1.0933    0.0000 C   0  0  0  0  0  0  0  0  0  0  0  0
    2.3643   -2.0100    0.0000 C   0  0  0  0  0  0  0  0  0  0  0  0
    4.1683   -0.0768    0.0000 C   0  0  0  0  0  0  0  0  0  0  0  0
    5.1662    0.0290    0.0000 O   0  0  0  0  0  0  0  0  0  0  0  0
    3.4662    0.8899    0.0000 N   0  0  0  0  0  0  0  0  0  0  0  0
    2.4683    0.7841    0.0000 C   0  0  0  0  0  0  0  0  0  0  0  0
    1.8798    1.5926    0.0000 C   0  0  0  0  0  0  0  0  0  0  0  0
    2.1898    2.5526    0.0000 S   0  0  0  0  0  0  0  0  0  0  0  0
    1.3798    3.1326    0.0000 C   0  0  0  0  0  0  0  0  0  0  0  0
    0.5698    2.5526    0.0000 C   0  0  0  0  0  0  0  0  0  0  0  0
    0.8798    1.5926    0.0000 C   0  0  0  0  0  0  0  0  0  0  0  0
    3.9539    1.9864    0.0000 C   0  0  0  0  0  0  0  0  0  0  0  0
    4.9483    2.0913    0.0000 C   0  0  0  0  0  0  0  0  0  0  0  0
    5.3570    3.0077    0.0000 C   0  0  0  0  0  0  0  0  0  0  0  0
    6.3465    3.1101    0.0000 C   0  0  0  0  0  0  0  0  0  0  0  0
    6.9354    2.3019    0.0000 C   0  0  0  0  0  0  0  0  0  0  0  0
    6.5348    1.3913    0.0000 C   0  0  0  0  0  0  0  0  0  0  0  0
    5.5372    1.2831    0.0000 C   0  0  0  0  0  0  0  0  0  0  0  0
  1  2  1  0  0  0  0
  2  3  2  0  0  0  0
  3  4  1  0  0  0  0
  4  5  2  0  0  0  0
  5  6  1  0  0  0  0
  6  7  2  0  0  0  0
  7  2  1  0  0  0  0
  5  8  1  0  0  0  0
  8  9  2  0  0  0  0
  8 10  1  0  0  0  0
 10 11  1  0  0  0  0
 11 12  1  0  0  0  0
 12 13  1  0  0  0  0
 13 14  1  0  0  0  0
 14 15  2  0  0  0  0
 15 16  1  0  0  0  0
 16 12  2  0  0  0  0
 10 17  1  0  0  0  0
 17 18  1  0  0  0  0
 18 19  2  0  0  0  0
 19 20  1  0  0  0  0
 20 21  2  0  0  0  0
 21 22  1  0  0  0  0
 22 23  2  0  0  0  0
 23 18  1  0  0  0  0
M  END
>  <EXTREG>  (ZINC00076973)
ZINC00076973

>  <LOGBIO>
2.5000

$$$$
ZINC00077261
  -MTS-   02131516202D 0   0.00000     0.00000     0

 16 17  0  0  1  0  0  0  0  0999 V2000
    3.0569   -2.2294    0.0000 C   0  0  0  0  0  0  0  0  0  0  0  0
    2.4683   -1.4209    0.0000 C   0  0  0  0  0  0  0  0  0  0  0  0
    1.6599   -2.0095    0.0000 C   0  0  0  0  0  0  0  0  0  0  0  0
    3.2768   -0.8324    0.0000 C   0  0  0  0  0  0  0  0  0  0  0  0
    1.8798   -0.6125    0.0000 N   0  0  0  0  0  0  0  0  0  0  0  0
    2.1898    0.3475    0.0000 C   0  0  2  0  0  0  0  0  0  0  0  0
    2.9988    0.9502    0.0000 N   0  0  0  0  0  0  0  0  0  0  0  0
    2.6767    1.8969    0.0000 C   0  0  0  0  0  0  0  0  0  0  0  0
    3.2525    2.7145    0.0000 O   0  0  0  0  0  0  0  0  0  0  0  0
    1.6680    1.8812    0.0000 N   0  0  0  0  0  0  0  0  0  0  0  0
    1.3798    0.9275    0.0000 C   0  0  2  0  0  0  0  0  0  0  0  0
    0.5698    0.3475    0.0000 N   0  0  0  0  0  0  0  0  0  0  0  0
    0.8798   -0.6125    0.0000 C   0  0  0  0  0  0  0  0  0  0  0  0
    0.2913   -1.4209    0.0000 O   0  0  0  0  0  0  0  0  0  0  0  0
    0.8920    1.2768    0.0000 H   0  0  0  0  0  0  0  0  0  0  0  0
    2.6777   -0.0018    0.0000 H   0  0  0  0  0  0  0  0  0  0  0  0
  1  2  1  0  0  0  0
  2  3  1  0  0  0  0
  2  4  1  0  0  0  0
  2  5  1  0  0  0  0
  6  5  1  1  0  0  0
  6 16  1  6  0  0  0
  6  7  1  0  0  0  0
  7  8  1  0  0  0  0
  8  9  2  0  0  0  0
  8 10  1  0  0  0  0
 11 10  1  1  0  0  0
 11 15  1  6  0  0  0
 11  6  1  0  0  0  0
 11 12  1  0  0  0  0
 12 13  1  0  0  0  0
 13  5  1  0  0  0  0
 13 14  2  0  0  0  0
M  END
>  <EXTREG>  (ZINC00077261)
ZINC00077261

>  <LOGBIO>
2.5000

$$$$
ZINC00078155
  -MTS-   02131516202D 0   0.00000     0.00000     0

 22 24  0  0  0  0  0  0  0  0999 V2000
    3.7338   -2.9517    0.0000 F   0  0  0  0  0  0  0  0  0  0  0  0
    4.1365   -2.0364    0.0000 C   0  0  0  0  0  0  0  0  0  0  0  0
    3.2212   -1.6337    0.0000 F   0  0  0  0  0  0  0  0  0  0  0  0
    5.0518   -2.4391    0.0000 F   0  0  0  0  0  0  0  0  0  0  0  0
    4.5392   -1.1211    0.0000 C   0  0  0  0  0  0  0  0  0  0  0  0
    5.5366   -1.0108    0.0000 C   0  0  0  0  0  0  0  0  0  0  0  0
    5.9353   -0.0994    0.0000 C   0  0  0  0  0  0  0  0  0  0  0  0
    5.3448    0.7076    0.0000 C   0  0  0  0  0  0  0  0  0  0  0  0
    4.3555    0.6032    0.0000 C   0  0  0  0  0  0  0  0  0  0  0  0
    3.9487   -0.3140    0.0000 C   0  0  0  0  0  0  0  0  0  0  0  0
    3.7670    1.4117    0.0000 N   0  0  0  0  0  0  0  0  0  0  0  0
    4.0770    2.3717    0.0000 C   0  0  0  0  0  0  0  0  0  0  0  0
    5.0267    2.6849    0.0000 O   0  0  0  0  0  0  0  0  0  0  0  0
    3.2670    2.9517    0.0000 O   0  0  0  0  0  0  0  0  0  0  0  0
    2.4570    2.3717    0.0000 N   0  0  0  0  0  0  0  0  0  0  0  0
    2.7670    1.4117    0.0000 C   0  0  0  0  0  0  0  0  0  0  0  0
    2.1785    0.6032    0.0000 C   0  0  0  0  0  0  0  0  0  0  0  0
    1.1805    0.7080    0.0000 C   0  0  0  0  0  0  0  0  0  0  0  0
    0.5967   -0.0974    0.0000 C   0  0  0  0  0  0  0  0  0  0  0  0
    1.0017   -1.0117    0.0000 C   0  0  0  0  0  0  0  0  0  0  0  0
    1.9905   -1.1206    0.0000 C   0  0  0  0  0  0  0  0  0  0  0  0
    2.5835   -0.3111    0.0000 C   0  0  0  0  0  0  0  0  0  0  0  0
  1  2  1  0  0  0  0
  2  3  1  0  0  0  0
  2  4  1  0  0  0  0
  2  5  1  0  0  0  0
  5  6  2  0  0  0  0
  6  7  1  0  0  0  0
  7  8  2  0  0  0  0
  8  9  1  0  0  0  0
  9 10  2  0  0  0  0
 10  5  1  0  0  0  0
  9 11  1  0  0  0  0
 11 12  1  0  0  0  0
 12 13  2  0  0  0  0
 12 14  1  0  0  0  0
 14 15  1  0  0  0  0
 15 16  2  0  0  0  0
 16 11  1  0  0  0  0
 16 17  1  0  0  0  0
 17 18  2  0  0  0  0
 18 19  1  0  0  0  0
 19 20  2  0  0  0  0
 20 21  1  0  0  0  0
 21 22  2  0  0  0  0
 22 17  1  0  0  0  0
M  END
>  <EXTREG>  (ZINC00078155)
ZINC00078155

>  <LOGBIO>
2.5000

$$$$
ZINC00078570
  -MTS-   02131516202D 0   0.00000     0.00000     0

 20 22  0  0  0  0  0  0  0  0999 V2000
    3.2456   -1.1558    0.0000 F   0  0  0  0  0  0  0  0  0  0  0  0
    4.2398   -1.0484    0.0000 C   0  0  0  0  0  0  0  0  0  0  0  0
    4.8328   -1.8579    0.0000 C   0  0  0  0  0  0  0  0  0  0  0  0
    5.8216   -1.7491    0.0000 C   0  0  0  0  0  0  0  0  0  0  0  0
    6.2266   -0.8348    0.0000 C   0  0  0  0  0  0  0  0  0  0  0  0
    5.6428   -0.0293    0.0000 C   0  0  0  0  0  0  0  0  0  0  0  0
    4.6448   -0.1341    0.0000 C   0  0  0  0  0  0  0  0  0  0  0  0
    4.0563    0.6744    0.0000 C   0  0  0  0  0  0  0  0  0  0  0  0
    4.3663    1.6344    0.0000 N   0  0  0  0  0  0  0  0  0  0  0  0
    3.5563    2.2144    0.0000 N   0  0  0  0  0  0  0  0  0  0  0  0
    2.7463    1.6344    0.0000 C   0  0  0  0  0  0  0  0  0  0  0  0
    1.7671    1.8371    0.0000 C   0  0  0  0  0  0  0  0  0  0  0  0
    1.0989    1.0931    0.0000 C   0  0  0  0  0  0  0  0  0  0  0  0
    1.4120    0.1398    0.0000 C   0  0  0  0  0  0  0  0  0  0  0  0
    2.3859   -0.0629    0.0000 C   0  0  0  0  0  0  0  0  0  0  0  0
    3.0563    0.6744    0.0000 N   0  0  0  0  0  0  0  0  0  0  0  0
    0.7456   -0.6058    0.0000 C   0  0  0  0  0  0  0  0  0  0  0  0
    1.4913   -1.2722    0.0000 F   0  0  0  0  0  0  0  0  0  0  0  0
    0.0000    0.0605    0.0000 F   0  0  0  0  0  0  0  0  0  0  0  0
    0.0793   -1.3515    0.0000 F   0  0  0  0  0  0  0  0  0  0  0  0
  1  2  1  0  0  0  0
  2  3  2  0  0  0  0
  3  4  1  0  0  0  0
  4  5  2  0  0  0  0
  5  6  1  0  0  0  0
  6  7  2  0  0  0  0
  7  2  1  0  0  0  0
  7  8  1  0  0  0  0
  8  9  2  0  0  0  0
  9 10  1  0  0  0  0
 10 11  2  0  0  0  0
 11 12  1  0  0  0  0
 12 13  2  0  0  0  0
 13 14  1  0  0  0  0
 14 15  2  0  0  0  0
 15 16  1  0  0  0  0
 16  8  1  0  0  0  0
 16 11  1  0  0  0  0
 14 17  1  0  0  0  0
 17 18  1  0  0  0  0
 17 19  1  0  0  0  0
 17 20  1  0  0  0  0
M  END
>  <EXTREG>  (ZINC00078570)
ZINC00078570

>  <LOGBIO>
2.5000

$$$$
ZINC00078890
  -MTS-   02131516202D 0   0.00000     0.00000     0

 23 25  0  0  0  0  0  0  0  0999 V2000
    3.9854    2.8801    0.0000 O   0  0  0  0  0  0  0  0  0  0  0  0
    3.1156    3.3805    0.0000 C   0  0  0  0  0  0  0  0  0  0  0  0
    3.1151    4.3753    0.0000 O   0  0  0  0  0  0  0  0  0  0  0  0
    2.2501    2.8796    0.0000 C   0  0  0  0  0  0  0  0  0  0  0  0
    1.3801    3.3796    0.0000 C   0  0  0  0  0  0  0  0  0  0  0  0
    0.5201    2.8796    0.0000 C   0  0  0  0  0  0  0  0  0  0  0  0
    0.5201    1.8796    0.0000 C   0  0  0  0  0  0  0  0  0  0  0  0
    1.3801    1.3796    0.0000 C   0  0  0  0  0  0  0  0  0  0  0  0
    1.3773    0.2796    0.0000 N   0  0  0  0  0  0  0  0  0  0  0  0
    2.2421   -0.2225    0.0000 S   0  0  0  0  0  0  0  0  0  0  0  0
    1.7399   -1.0873    0.0000 O   0  0  0  0  0  0  0  0  0  0  0  0
    2.7443    0.6422    0.0000 O   0  0  0  0  0  0  0  0  0  0  0  0
    3.1933   -0.7749    0.0000 C   0  0  0  0  0  0  0  0  0  0  0  0
    4.0641   -0.2762    0.0000 C   0  0  0  0  0  0  0  0  0  0  0  0
    4.9233   -0.7775    0.0000 C   0  0  0  0  0  0  0  0  0  0  0  0
    4.9218   -1.7775    0.0000 C   0  0  0  0  0  0  0  0  0  0  0  0
    4.0611   -2.2762    0.0000 C   0  0  0  0  0  0  0  0  0  0  0  0
    4.0567   -3.2775    0.0000 C   0  0  0  0  0  0  0  0  0  0  0  0
    3.1894   -3.7753    0.0000 C   0  0  0  0  0  0  0  0  0  0  0  0
    2.3227   -3.2696    0.0000 C   0  0  0  0  0  0  0  0  0  0  0  0
    2.3283   -2.2749    0.0000 N   0  0  0  0  0  0  0  0  0  0  0  0
    3.1918   -1.7749    0.0000 C   0  0  0  0  0  0  0  0  0  0  0  0
    2.2501    1.8796    0.0000 C   0  0  0  0  0  0  0  0  0  0  0  0
  1  2  1  0  0  0  0
  2  3  2  0  0  0  0
  2  4  1  0  0  0  0
  4  5  2  0  0  0  0
  5  6  1  0  0  0  0
  6  7  2  0  0  0  0
  7  8  1  0  0  0  0
  8  9  1  0  0  0  0
  9 10  1  0  0  0  0
 10 11  2  0  0  0  0
 10 12  2  0  0  0  0
 10 13  1  0  0  0  0
 13 14  2  0  0  0  0
 14 15  1  0  0  0  0
 15 16  2  0  0  0  0
 16 17  1  0  0  0  0
 17 18  1  0  0  0  0
 18 19  2  0  0  0  0
 19 20  1  0  0  0  0
 20 21  2  0  0  0  0
 21 22  1  0  0  0  0
 22 13  1  0  0  0  0
 22 17  2  0  0  0  0
  8 23  2  0  0  0  0
 23  4  1  0  0  0  0
M  END
>  <EXTREG>  (ZINC00078890)
ZINC00078890

>  <LOGBIO>
2.5000

$$$$
ZINC00079921
  -MTS-   02131516202D 0   0.00000     0.00000     0

 12 12  0  0  1  0  0  0  0  0999 V2000
    1.0646   -1.5926    0.0000 C   0  0  0  0  0  0  0  0  0  0  0  0
    2.0624   -1.4863    0.0000 C   0  0  0  0  0  0  0  0  0  0  0  0
    2.6475   -2.2908    0.0000 C   0  0  0  0  0  0  0  0  0  0  0  0
    2.4683   -0.5724    0.0000 C   0  0  0  0  0  0  0  0  0  0  0  0
    1.8798    0.2361    0.0000 C   0  0  1  0  0  0  0  0  0  0  0  0
    2.1898    1.1961    0.0000 N   0  0  0  0  0  0  0  0  0  0  0  0
    1.3798    1.7761    0.0000 C   0  0  0  0  0  0  0  0  0  0  0  0
    1.3798    2.7761    0.0000 O   0  0  0  0  0  0  0  0  0  0  0  0
    0.5698    1.1961    0.0000 N   0  0  0  0  0  0  0  0  0  0  0  0
    0.8798    0.2361    0.0000 C   0  0  0  0  0  0  0  0  0  0  0  0
    0.2913   -0.5724    0.0000 O   0  0  0  0  0  0  0  0  0  0  0  0
    2.4723    0.3308    0.0000 H   0  0  0  0  0  0  0  0  0  0  0  0
  1  2  1  0  0  0  0
  2  3  1  0  0  0  0
  2  4  1  0  0  0  0
  5  4  1  6  0  0  0
  5 12  1  1  0  0  0
  5  6  1  0  0  0  0
  6  7  1  0  0  0  0
  7  8  2  0  0  0  0
  7  9  1  0  0  0  0
  9 10  1  0  0  0  0
 10  5  1  0  0  0  0
 10 11  2  0  0  0  0
M  END
>  <EXTREG>  (ZINC00079921)
ZINC00079921

>  <LOGBIO>
2.5000

$$$$
ZINC00081653
  -MTS-   02131516202D 0   0.00000     0.00000     0

 14 14  0  0  0  0  0  0  0  0999 V2000
    5.1973    1.2528    0.0000 C   0  0  0  0  0  0  0  0  0  0  0  0
    4.3308    1.7520    0.0000 O   0  0  0  0  0  0  0  0  0  0  0  0
    3.4653    1.2511    0.0000 C   0  0  0  0  0  0  0  0  0  0  0  0
    2.5953    1.7511    0.0000 N   0  0  0  0  0  0  0  0  0  0  0  0
    1.7353    1.2511    0.0000 C   0  0  0  0  0  0  0  0  0  0  0  0
    0.8685    1.7498    0.0000 C   0  0  0  0  0  0  0  0  0  0  0  0
    1.7353    0.2511    0.0000 C   0  0  0  0  0  0  0  0  0  0  0  0
    2.5953   -0.2489    0.0000 C   0  0  0  0  0  0  0  0  0  0  0  0
    2.5928   -1.2489    0.0000 O   0  0  0  0  0  0  0  0  0  0  0  0
    3.4576   -1.7510    0.0000 C   0  0  0  0  0  0  0  0  0  0  0  0
    3.4653    0.2511    0.0000 N   0  0  0  0  0  0  0  0  0  0  0  0
    0.8685   -0.2476    0.0000 N   0  3  0  0  0  0  0  0  0  0  0  0
    0.0000    0.2550    0.0000 O   0  5  0  0  0  0  0  0  0  0  0  0
    0.8665   -1.2423    0.0000 O   0  0  0  0  0  0  0  0  0  0  0  0
  1  2  1  0  0  0  0
  2  3  1  0  0  0  0
  3  4  2  0  0  0  0
  4  5  1  0  0  0  0
  5  6  1  0  0  0  0
  5  7  2  0  0  0  0
  7  8  1  0  0  0  0
  8  9  1  0  0  0  0
  9 10  1  0  0  0  0
  8 11  2  0  0  0  0
 11  3  1  0  0  0  0
  7 12  1  0  0  0  0
 12 13  1  0  0  0  0
 12 14  2  0  0  0  0
M  CHG  2  12   1  13  -1
M  END
>  <EXTREG>  (ZINC00081653)
ZINC00081653

>  <LOGBIO>
2.5000

$$$$
ZINC00081773
  -MTS-   02131516202D 0   0.00000     0.00000     0

 20 21  0  0  0  0  0  0  0  0999 V2000
    8.3727    0.4964    0.0000 C   0  0  0  0  0  0  0  0  0  0  0  0
    7.9658   -0.4208    0.0000 O   0  0  0  0  0  0  0  0  0  0  0  0
    6.9765   -0.5252    0.0000 C   0  0  0  0  0  0  0  0  0  0  0  0
    6.5697   -1.4425    0.0000 O   0  0  0  0  0  0  0  0  0  0  0  0
    6.2703    0.4450    0.0000 C   0  0  0  0  0  0  0  0  0  0  0  0
    6.5803    1.4050    0.0000 S   0  0  0  0  0  0  0  0  0  0  0  0
    5.7703    1.9850    0.0000 C   0  0  0  0  0  0  0  0  0  0  0  0
    4.9603    1.4050    0.0000 C   0  0  0  0  0  0  0  0  0  0  0  0
    5.2703    0.4450    0.0000 C   0  0  0  0  0  0  0  0  0  0  0  0
    4.5641   -0.5252    0.0000 S   0  0  0  0  0  0  0  0  0  0  0  0
    5.3726   -1.1137    0.0000 O   0  0  0  0  0  0  0  0  0  0  0  0
    3.7556    0.0633    0.0000 O   0  0  0  0  0  0  0  0  0  0  0  0
    3.9756   -1.3337    0.0000 N   0  0  0  0  0  0  0  0  0  0  0  0
    2.9811   -1.2283    0.0000 C   0  0  0  0  0  0  0  0  0  0  0  0
    2.5729   -0.3116    0.0000 C   0  0  0  0  0  0  0  0  0  0  0  0
    1.5835   -0.2087    0.0000 C   0  0  0  0  0  0  0  0  0  0  0  0
    0.9942   -1.0166    0.0000 C   0  0  0  0  0  0  0  0  0  0  0  0
    0.0000   -0.9087    0.0000 F   0  0  0  0  0  0  0  0  0  0  0  0
    1.3943   -1.9274    0.0000 C   0  0  0  0  0  0  0  0  0  0  0  0
    2.3918   -2.0362    0.0000 C   0  0  0  0  0  0  0  0  0  0  0  0
  1  2  1  0  0  0  0
  2  3  1  0  0  0  0
  3  4  2  0  0  0  0
  3  5  1  0  0  0  0
  5  6  1  0  0  0  0
  6  7  1  0  0  0  0
  7  8  2  0  0  0  0
  8  9  1  0  0  0  0
  9  5  2  0  0  0  0
  9 10  1  0  0  0  0
 10 11  2  0  0  0  0
 10 12  2  0  0  0  0
 10 13  1  0  0  0  0
 13 14  1  0  0  0  0
 14 15  2  0  0  0  0
 15 16  1  0  0  0  0
 16 17  2  0  0  0  0
 17 18  1  0  0  0  0
 17 19  1  0  0  0  0
 19 20  2  0  0  0  0
 20 14  1  0  0  0  0
M  END
>  <EXTREG>  (ZINC00081773)
ZINC00081773

>  <LOGBIO>
2.5000

$$$$
ZINC00082367
  -MTS-   02131516202D 0   0.00000     0.00000     0

 21 22  0  0  1  0  0  0  0  0999 V2000
    6.2464   -1.4955    0.0000 O   0  0  0  0  0  0  0  0  0  0  0  0
    6.2455   -0.8955    0.0000 C   0  0  0  0  0  0  0  0  0  0  0  0
    7.1068   -0.3977    0.0000 O   0  0  0  0  0  0  0  0  0  0  0  0
    5.3790   -0.3963    0.0000 C   0  0  0  0  0  0  0  0  0  0  0  0
    4.3403   -0.9974    0.0000 C   0  0  1  0  0  0  0  0  0  0  0  0
    3.4703   -0.4974    0.0000 N   0  0  0  0  0  0  0  0  0  0  0  0
    2.6103   -0.9974    0.0000 C   0  0  0  0  0  0  0  0  0  0  0  0
    2.6103   -1.9974    0.0000 C   0  0  0  0  0  0  0  0  0  0  0  0
    3.4703   -2.4974    0.0000 N   0  0  0  0  0  0  0  0  0  0  0  0
    4.3403   -1.9974    0.0000 C   0  0  0  0  0  0  0  0  0  0  0  0
    5.2059   -2.4982    0.0000 O   0  0  0  0  0  0  0  0  0  0  0  0
    3.4678    0.5026    0.0000 C   0  0  0  0  0  0  0  0  0  0  0  0
    2.6006    1.0005    0.0000 C   0  0  0  0  0  0  0  0  0  0  0  0
    2.5971    2.0039    0.0000 C   0  0  0  0  0  0  0  0  0  0  0  0
    1.7333    2.4974    0.0000 C   0  0  0  0  0  0  0  0  0  0  0  0
    0.8680    1.9961    0.0000 C   0  0  0  0  0  0  0  0  0  0  0  0
    0.0020    2.4961    0.0000 F   0  0  0  0  0  0  0  0  0  0  0  0
    0.8665    1.0013    0.0000 C   0  0  0  0  0  0  0  0  0  0  0  0
    0.0000    0.5021    0.0000 F   0  0  0  0  0  0  0  0  0  0  0  0
    1.7353    0.4991    0.0000 C   0  0  0  0  0  0  0  0  0  0  0  0
    4.3394   -0.3974    0.0000 H   0  0  0  0  0  0  0  0  0  0  0  0
  1  2  1  0  0  0  0
  2  3  2  0  0  0  0
  2  4  1  0  0  0  0
  5  4  1  6  0  0  0
  5 21  1  1  0  0  0
  5  6  1  0  0  0  0
  6  7  1  0  0  0  0
  7  8  1  0  0  0  0
  8  9  1  0  0  0  0
  9 10  1  0  0  0  0
 10  5  1  0  0  0  0
 10 11  2  0  0  0  0
  6 12  1  0  0  0  0
 12 13  1  0  0  0  0
 13 14  2  0  0  0  0
 14 15  1  0  0  0  0
 15 16  2  0  0  0  0
 16 17  1  0  0  0  0
 16 18  1  0  0  0  0
 18 19  1  0  0  0  0
 18 20  2  0  0  0  0
 20 13  1  0  0  0  0
M  END
>  <EXTREG>  (ZINC00082367)
ZINC00082367

>  <LOGBIO>
2.5000

$$$$
ZINC00082535
  -MTS-   02131516202D 0   0.00000     0.00000     0

 21 24  0  0  0  0  0  0  0  0999 V2000
    1.6745    3.8738    0.0000 F   0  0  0  0  0  0  0  0  0  0  0  0
    2.0586    2.9505    0.0000 C   0  0  0  0  0  0  0  0  0  0  0  0
    1.4497    2.1529    0.0000 C   0  0  0  0  0  0  0  0  0  0  0  0
    1.8337    1.2352    0.0000 C   0  0  0  0  0  0  0  0  0  0  0  0
    2.8252    1.1052    0.0000 C   0  0  0  0  0  0  0  0  0  0  0  0
    3.2069    0.1809    0.0000 C   0  0  0  0  0  0  0  0  0  0  0  0
    2.5974   -0.6118    0.0000 N   0  0  0  0  0  0  0  0  0  0  0  0
    1.4644   -0.6078    0.0000 C   0  0  0  0  0  0  0  0  0  0  0  0
    0.8290    0.1644    0.0000 O   0  0  0  0  0  0  0  0  0  0  0  0
    1.2944   -1.4908    0.0000 C   0  0  0  0  0  0  0  0  0  0  0  0
    0.5194   -1.9368    0.0000 C   0  0  0  0  0  0  0  0  0  0  0  0
    0.5194   -2.8278    0.0000 C   0  0  0  0  0  0  0  0  0  0  0  0
    1.2944   -3.2738    0.0000 C   0  0  0  0  0  0  0  0  0  0  0  0
    2.0644   -2.8278    0.0000 C   0  0  0  0  0  0  0  0  0  0  0  0
    2.8344   -3.2738    0.0000 C   0  0  0  0  0  0  0  0  0  0  0  0
    3.6054   -2.8278    0.0000 C   0  0  0  0  0  0  0  0  0  0  0  0
    3.6054   -1.9368    0.0000 C   0  0  0  0  0  0  0  0  0  0  0  0
    2.8344   -1.4908    0.0000 C   0  0  0  0  0  0  0  0  0  0  0  0
    2.0644   -1.9368    0.0000 C   0  0  0  0  0  0  0  0  0  0  0  0
    3.4327    1.8929    0.0000 C   0  0  0  0  0  0  0  0  0  0  0  0
    3.0501    2.8205    0.0000 C   0  0  0  0  0  0  0  0  0  0  0  0
  1  2  1  0  0  0  0
  2  3  2  0  0  0  0
  3  4  1  0  0  0  0
  4  5  2  0  0  0  0
  5  6  1  0  0  0  0
  6  7  1  0  0  0  0
  7  8  1  0  0  0  0
  8  9  2  0  0  0  0
  8 10  1  0  0  0  0
 10 11  2  0  0  0  0
 11 12  1  0  0  0  0
 12 13  2  0  0  0  0
 13 14  1  0  0  0  0
 14 15  1  0  0  0  0
 15 16  2  0  0  0  0
 16 17  1  0  0  0  0
 17 18  2  0  0  0  0
 18  7  1  0  0  0  0
 18 19  1  0  0  0  0
 19 10  1  0  0  0  0
 19 14  2  0  0  0  0
  5 20  1  0  0  0  0
 20 21  2  0  0  0  0
 21  2  1  0  0  0  0
M  END
>  <EXTREG>  (ZINC00082535)
ZINC00082535

>  <LOGBIO>
2.5000

$$$$
ZINC00083362
  -MTS-   02131516202D 0   0.00000     0.00000     0

 25 28  0  0  0  0  0  0  0  0999 V2000
    0.5252   -0.8505    0.0000 N   0  0  0  0  0  0  0  0  0  0  0  0
    1.3846   -1.3685    0.0000 C   0  0  0  0  0  0  0  0  0  0  0  0
    1.3648   -2.3631    0.0000 O   0  0  0  0  0  0  0  0  0  0  0  0
    2.2601   -0.8854    0.0000 C   0  0  0  0  0  0  0  0  0  0  0  0
    3.1198   -1.4030    0.0000 C   0  0  0  0  0  0  0  0  0  0  0  0
    3.9898   -0.9205    0.0000 C   0  0  0  0  0  0  0  0  0  0  0  0
    4.0101    0.0793    0.0000 C   0  0  0  0  0  0  0  0  0  0  0  0
    3.1604    0.5966    0.0000 C   0  0  0  0  0  0  0  0  0  0  0  0
    2.2804    0.1144    0.0000 C   0  0  0  0  0  0  0  0  0  0  0  0
    4.8868    0.5602    0.0000 N   0  0  0  0  0  0  0  0  0  0  0  0
    5.7996    0.1307    0.0000 C   0  0  0  0  0  0  0  0  0  0  0  0
    5.9808   -0.8528    0.0000 O   0  0  0  0  0  0  0  0  0  0  0  0
    6.4867    0.8440    0.0000 C   0  0  2  0  0  0  0  0  0  0  0  0
    7.4967    0.5040    0.0000 C   0  0  1  0  0  0  0  0  0  0  0  0
    6.9567   -0.4660    0.0000 C   0  0  0  0  0  0  0  0  0  0  0  0
    7.1067    1.4340    0.0000 C   0  0  2  0  0  0  0  0  0  0  0  0
    7.9067    1.7840    0.0000 C   0  0  0  0  0  0  0  0  0  0  0  0
    8.4167    1.0840    0.0000 C   0  0  0  0  0  0  0  0  0  0  0  0
    5.9967    1.7540    0.0000 C   0  0  2  0  0  0  0  0  0  0  0  0
    5.0140    1.5521    0.0000 C   0  0  0  0  0  0  0  0  0  0  0  0
    4.2808    2.2322    0.0000 O   0  0  0  0  0  0  0  0  0  0  0  0
    6.0202    2.3535    0.0000 H   0  0  0  0  0  0  0  0  0  0  0  0
    7.0673    2.0327    0.0000 H   0  0  0  0  0  0  0  0  0  0  0  0
    7.9324    0.0914    0.0000 H   0  0  0  0  0  0  0  0  0  0  0  0
    6.6292    0.2611    0.0000 H   0  0  0  0  0  0  0  0  0  0  0  0
  1  2  1  0  0  0  0
  2  3  2  0  0  0  0
  2  4  1  0  0  0  0
  4  5  2  0  0  0  0
  5  6  1  0  0  0  0
  6  7  2  0  0  0  0
  7  8  1  0  0  0  0
  8  9  2  0  0  0  0
  9  4  1  0  0  0  0
  7 10  1  0  0  0  0
 10 11  1  0  0  0  0
 11 12  2  0  0  0  0
 13 11  1  1  0  0  0
 13 25  1  6  0  0  0
 13 14  1  0  0  0  0
 14 24  1  1  0  0  0
 14 15  1  6  0  0  0
 15 16  1  0  0  0  0
 16 23  1  6  0  0  0
 16 17  1  1  0  0  0
 17 18  2  0  0  0  0
 18 14  1  0  0  0  0
 16 19  1  0  0  0  0
 19 22  1  6  0  0  0
 19 13  1  0  0  0  0
 19 20  1  1  0  0  0
 20 10  1  0  0  0  0
 20 21  2  0  0  0  0
M  END
>  <EXTREG>  (ZINC00083362)
ZINC00083362

>  <LOGBIO>
2.5000

$$$$
ZINC00083760
  -MTS-   02131516202D 0   0.00000     0.00000     0

 26 30  0  0  0  0  0  0  0  0999 V2000
    7.1421    0.2110    0.0000 N   0  0  0  0  0  0  0  0  0  0  0  0
    6.1421    0.2110    0.0000 C   0  0  0  0  0  0  0  0  0  0  0  0
    5.1421    0.2110    0.0000 C   0  0  0  0  0  0  0  0  0  0  0  0
    4.6388    1.0791    0.0000 C   0  0  0  0  0  0  0  0  0  0  0  0
    3.6441    1.0764    0.0000 C   0  0  0  0  0  0  0  0  0  0  0  0
    3.1439    0.2105    0.0000 C   0  0  0  0  0  0  0  0  0  0  0  0
    2.1439    0.2115    0.0000 N   0  0  0  0  0  0  0  0  0  0  0  0
    1.5510    1.0277    0.0000 C   0  0  0  0  0  0  0  0  0  0  0  0
    0.6050    0.7151    0.0000 C   0  0  0  0  0  0  0  0  0  0  0  0
    0.5963   -0.2811    0.0000 C   0  0  0  0  0  0  0  0  0  0  0  0
    1.5545   -0.5964    0.0000 C   0  0  0  0  0  0  0  0  0  0  0  0
    3.6401   -0.6527    0.0000 N   0  0  0  0  0  0  0  0  0  0  0  0
    3.3280   -1.6120    0.0000 C   0  0  0  0  0  0  0  0  0  0  0  0
    2.4143   -2.0258    0.0000 C   0  0  0  0  0  0  0  0  0  0  0  0
    2.3174   -3.0211    0.0000 C   0  0  0  0  0  0  0  0  0  0  0  0
    3.1349   -3.6030    0.0000 C   0  0  0  0  0  0  0  0  0  0  0  0
    4.0393   -3.1887    0.0000 C   0  0  0  0  0  0  0  0  0  0  0  0
    4.1367   -2.1938    0.0000 C   0  0  0  0  0  0  0  0  0  0  0  0
    4.9480   -1.6156    0.0000 N   0  0  0  0  0  0  0  0  0  0  0  0
    4.6401   -0.6549    0.0000 C   0  0  0  0  0  0  0  0  0  0  0  0
    5.1369    1.9463    0.0000 C   0  0  0  0  0  0  0  0  0  0  0  0
    6.1403    1.9496    0.0000 C   0  0  0  0  0  0  0  0  0  0  0  0
    6.6340    2.8132    0.0000 C   0  0  0  0  0  0  0  0  0  0  0  0
    6.1329    3.6786    0.0000 C   0  0  0  0  0  0  0  0  0  0  0  0
    5.1381    3.6803    0.0000 C   0  0  0  0  0  0  0  0  0  0  0  0
    4.6358    2.8117    0.0000 C   0  0  0  0  0  0  0  0  0  0  0  0
  1  2  3  0  0  0  0
  2  3  1  0  0  0  0
  3  4  2  0  0  0  0
  4  5  1  0  0  0  0
  5  6  2  0  0  0  0
  6  7  1  0  0  0  0
  7  8  1  0  0  0  0
  8  9  1  0  0  0  0
  9 10  1  0  0  0  0
 10 11  1  0  0  0  0
 11  7  1  0  0  0  0
  6 12  1  0  0  0  0
 12 13  1  0  0  0  0
 13 14  2  0  0  0  0
 14 15  1  0  0  0  0
 15 16  2  0  0  0  0
 16 17  1  0  0  0  0
 17 18  2  0  0  0  0
 18 13  1  0  0  0  0
 18 19  1  0  0  0  0
 19 20  2  0  0  0  0
 20  3  1  0  0  0  0
 20 12  1  0  0  0  0
  4 21  1  0  0  0  0
 21 22  2  0  0  0  0
 22 23  1  0  0  0  0
 23 24  2  0  0  0  0
 24 25  1  0  0  0  0
 25 26  2  0  0  0  0
 26 21  1  0  0  0  0
M  END
>  <EXTREG>  (ZINC00083760)
ZINC00083760

>  <LOGBIO>
2.5000

$$$$
ZINC00085332
  -MTS-   02131516202D 0   0.00000     0.00000     0

 14 15  0  0  1  0  0  0  0  0999 V2000
    2.0624   -2.2505    0.0000 C   0  0  0  0  0  0  0  0  0  0  0  0
    2.4683   -1.3366    0.0000 C   0  0  0  0  0  0  0  0  0  0  0  0
    1.8798   -0.5281    0.0000 N   0  0  0  0  0  0  0  0  0  0  0  0
    2.1898    0.4319    0.0000 C   0  0  1  0  0  0  0  0  0  0  0  0
    2.9988    1.0346    0.0000 N   0  0  0  0  0  0  0  0  0  0  0  0
    2.6767    1.9813    0.0000 C   0  0  0  0  0  0  0  0  0  0  0  0
    3.2525    2.7989    0.0000 O   0  0  0  0  0  0  0  0  0  0  0  0
    1.6680    1.9655    0.0000 N   0  0  0  0  0  0  0  0  0  0  0  0
    1.3798    1.0119    0.0000 C   0  0  1  0  0  0  0  0  0  0  0  0
    0.5698    0.4319    0.0000 N   0  0  0  0  0  0  0  0  0  0  0  0
    0.8798   -0.5281    0.0000 C   0  0  0  0  0  0  0  0  0  0  0  0
    0.2913   -1.3366    0.0000 O   0  0  0  0  0  0  0  0  0  0  0  0
    0.8920    1.3612    0.0000 H   0  0  0  0  0  0  0  0  0  0  0  0
    2.6777    0.0826    0.0000 H   0  0  0  0  0  0  0  0  0  0  0  0
  1  2  1  0  0  0  0
  2  3  1  0  0  0  0
  4  3  1  6  0  0  0
  4 14  1  1  0  0  0
  4  5  1  0  0  0  0
  5  6  1  0  0  0  0
  6  7  2  0  0  0  0
  6  8  1  0  0  0  0
  9  8  1  6  0  0  0
  9 13  1  1  0  0  0
  9  4  1  0  0  0  0
  9 10  1  0  0  0  0
 10 11  1  0  0  0  0
 11  3  1  0  0  0  0
 11 12  2  0  0  0  0
M  END
>  <EXTREG>  (ZINC00085332)
ZINC00085332

>  <LOGBIO>
2.5000

$$$$
ZINC00085663
  -MTS-   02131516202D 0   0.00000     0.00000     0

 12 13  0  0  0  0  0  0  0  0999 V2000
    4.3311    1.7509    0.0000 C   0  0  0  0  0  0  0  0  0  0  0  0
    3.4655    1.2500    0.0000 C   0  0  0  0  0  0  0  0  0  0  0  0
    2.5955    1.7500    0.0000 C   0  0  0  0  0  0  0  0  0  0  0  0
    1.7355    1.2500    0.0000 C   0  0  0  0  0  0  0  0  0  0  0  0
    1.7355    0.2500    0.0000 C   0  0  0  0  0  0  0  0  0  0  0  0
    0.8655   -0.2500    0.0000 C   0  0  0  0  0  0  0  0  0  0  0  0
    0.8655   -1.2500    0.0000 C   0  0  0  0  0  0  0  0  0  0  0  0
    0.0000   -1.7509    0.0000 Cl  0  0  0  0  0  0  0  0  0  0  0  0
    1.7355   -1.7500    0.0000 C   0  0  0  0  0  0  0  0  0  0  0  0
    2.5955   -1.2500    0.0000 C   0  0  0  0  0  0  0  0  0  0  0  0
    2.5955   -0.2500    0.0000 C   0  0  0  0  0  0  0  0  0  0  0  0
    3.4655    0.2500    0.0000 N   0  0  0  0  0  0  0  0  0  0  0  0
  1  2  1  0  0  0  0
  2  3  2  0  0  0  0
  3  4  1  0  0  0  0
  4  5  2  0  0  0  0
  5  6  1  0  0  0  0
  6  7  2  0  0  0  0
  7  8  1  0  0  0  0
  7  9  1  0  0  0  0
  9 10  2  0  0  0  0
 10 11  1  0  0  0  0
 11  5  1  0  0  0  0
 11 12  2  0  0  0  0
 12  2  1  0  0  0  0
M  END
>  <EXTREG>  (ZINC00085663)
ZINC00085663

>  <LOGBIO>
2.5000

$$$$
ZINC00085699
  -MTS-   02131516202D 0   0.00000     0.00000     0

 18 20  0  0  1  0  0  0  0  0999 V2000
    0.5145   -1.3096    0.0000 C   0  0  0  0  0  0  0  0  0  0  0  0
    1.0290   -0.4521    0.0000 C   0  0  2  0  0  0  0  0  0  0  0  0
    1.0290   -0.0721    0.0000 O   0  0  0  0  0  0  0  0  0  0  0  0
    1.7790    0.5479    0.0000 C   0  0  2  0  0  0  0  0  0  0  0  0
    2.1176   -0.3931    0.0000 C   0  0  0  0  0  0  0  0  0  0  0  0
    1.2290    1.2379    0.0000 O   0  0  0  0  0  0  0  0  0  0  0  0
    1.7790   -0.0521    0.0000 C   0  0  1  0  0  0  0  0  0  0  0  0
    2.7790   -0.2521    0.0000 C   0  0  2  0  0  0  0  0  0  0  0  0
    2.6308   -1.2411    0.0000 C   0  0  0  0  0  0  0  0  0  0  0  0
    3.7740   -0.3521    0.0000 O   0  0  0  0  0  0  0  0  0  0  0  0
    3.7740    0.6479    0.0000 C   0  0  1  0  0  0  0  0  0  0  0  0
    4.4448    1.3895    0.0000 C   0  0  0  0  0  0  0  0  0  0  0  0
    2.7790    0.5479    0.0000 C   0  0  1  0  0  0  0  0  0  0  0  0
    3.5290    0.1479    0.0000 O   0  0  0  0  0  0  0  0  0  0  0  0
    2.7490    1.1471    0.0000 H   0  0  0  0  0  0  0  0  0  0  0  0
    4.3339    0.4322    0.0000 H   0  0  0  0  0  0  0  0  0  0  0  0
    1.8664   -0.6457    0.0000 H   0  0  0  0  0  0  0  0  0  0  0  0
    0.4508   -0.2920    0.0000 H   0  0  0  0  0  0  0  0  0  0  0  0
  2  1  1  6  0  0  0
  2 18  1  1  0  0  0
  2  3  1  0  0  0  0
  3  4  1  0  0  0  0
  4  5  1  1  0  0  0
  4  6  1  0  0  0  0
  6  7  1  0  0  0  0
  7 17  1  6  0  0  0
  7  2  1  1  0  0  0
  7  8  1  0  0  0  0
  8  9  1  6  0  0  0
  8 10  1  0  0  0  0
 10 11  1  0  0  0  0
 11 16  1  1  0  0  0
 11 12  1  6  0  0  0
 11 13  1  0  0  0  0
 13 15  1  6  0  0  0
 13  4  1  1  0  0  0
 13 14  1  0  0  0  0
 14  8  1  0  0  0  0
M  END
>  <EXTREG>  (ZINC00085699)
ZINC00085699

>  <LOGBIO>
2.5000

$$$$
ZINC00086832
  -MTS-   02131516202D 0   0.00000     0.00000     0

 22 24  0  0  0  0  0  0  0  0999 V2000
    7.2780   -2.7684    0.0000 F   0  0  0  0  0  0  0  0  0  0  0  0
    6.2838   -2.8763    0.0000 C   0  0  0  0  0  0  0  0  0  0  0  0
    6.3918   -3.8704    0.0000 F   0  0  0  0  0  0  0  0  0  0  0  0
    6.1759   -1.8821    0.0000 F   0  0  0  0  0  0  0  0  0  0  0  0
    5.2897   -2.9842    0.0000 O   0  0  0  0  0  0  0  0  0  0  0  0
    4.6401   -2.0965    0.0000 C   0  0  0  0  0  0  0  0  0  0  0  0
    5.0442   -1.1780    0.0000 C   0  0  0  0  0  0  0  0  0  0  0  0
    4.4551   -0.3764    0.0000 C   0  0  0  0  0  0  0  0  0  0  0  0
    3.4608   -0.4833    0.0000 C   0  0  0  0  0  0  0  0  0  0  0  0
    3.0557   -1.3919    0.0000 C   0  0  0  0  0  0  0  0  0  0  0  0
    3.6458   -2.2034    0.0000 C   0  0  0  0  0  0  0  0  0  0  0  0
    2.8723    0.3251    0.0000 N   0  0  0  0  0  0  0  0  0  0  0  0
    3.1823    1.2851    0.0000 C   0  0  0  0  0  0  0  0  0  0  0  0
    4.1320    1.5983    0.0000 O   0  0  0  0  0  0  0  0  0  0  0  0
    2.3723    1.8651    0.0000 C   0  0  0  0  0  0  0  0  0  0  0  0
    2.2727    2.8633    0.0000 C   0  0  0  0  0  0  0  0  0  0  0  0
    1.3607    3.2735    0.0000 C   0  0  0  0  0  0  0  0  0  0  0  0
    0.5478    2.6853    0.0000 C   0  0  0  0  0  0  0  0  0  0  0  0
    0.6509    1.6958    0.0000 N   0  0  0  0  0  0  0  0  0  0  0  0
    1.5623    1.2851    0.0000 C   0  0  0  0  0  0  0  0  0  0  0  0
    1.8723    0.3251    0.0000 C   0  0  0  0  0  0  0  0  0  0  0  0
    1.2838   -0.4833    0.0000 O   0  0  0  0  0  0  0  0  0  0  0  0
  1  2  1  0  0  0  0
  2  3  1  0  0  0  0
  2  4  1  0  0  0  0
  2  5  1  0  0  0  0
  5  6  1  0  0  0  0
  6  7  2  0  0  0  0
  7  8  1  0  0  0  0
  8  9  2  0  0  0  0
  9 10  1  0  0  0  0
 10 11  2  0  0  0  0
 11  6  1  0  0  0  0
  9 12  1  0  0  0  0
 12 13  1  0  0  0  0
 13 14  2  0  0  0  0
 13 15  1  0  0  0  0
 15 16  2  0  0  0  0
 16 17  1  0  0  0  0
 17 18  2  0  0  0  0
 18 19  1  0  0  0  0
 19 20  2  0  0  0  0
 20 15  1  0  0  0  0
 20 21  1  0  0  0  0
 21 12  1  0  0  0  0
 21 22  2  0  0  0  0
M  END
>  <EXTREG>  (ZINC00086832)
ZINC00086832

>  <LOGBIO>
2.5000

$$$$
ZINC00087181
  -MTS-   02131516202D 0   0.00000     0.00000     0

 16 18  0  0  0  0  0  0  0  0999 V2000
    4.1226   -2.2349    0.0000 C   0  0  0  0  0  0  0  0  0  0  0  0
    3.6139   -1.3739    0.0000 C   0  0  0  0  0  0  0  0  0  0  0  0
    4.1060   -0.4994    0.0000 C   0  0  0  0  0  0  0  0  0  0  0  0
    3.5982    0.3560    0.0000 C   0  0  0  0  0  0  0  0  0  0  0  0
    4.0890    1.2273    0.0000 C   0  0  0  0  0  0  0  0  0  0  0  0
    2.5982    0.3469    0.0000 C   0  0  0  0  0  0  0  0  0  0  0  0
    2.0982    1.2114    0.0000 N   0  0  0  0  0  0  0  0  0  0  0  0
    2.4082    2.1714    0.0000 N   0  0  0  0  0  0  0  0  0  0  0  0
    1.5982    2.7514    0.0000 N   0  0  0  0  0  0  0  0  0  0  0  0
    0.7882    2.1714    0.0000 N   0  0  0  0  0  0  0  0  0  0  0  0
    1.0982    1.2114    0.0000 C   0  0  0  0  0  0  0  0  0  0  0  0
    0.6000    0.3419    0.0000 C   0  0  0  0  0  0  0  0  0  0  0  0
    1.1026   -0.5226    0.0000 C   0  0  0  0  0  0  0  0  0  0  0  0
    0.6061   -1.3906    0.0000 C   0  0  0  0  0  0  0  0  0  0  0  0
    2.1060   -0.5176    0.0000 C   0  0  0  0  0  0  0  0  0  0  0  0
    2.6139   -1.3830    0.0000 C   0  0  0  0  0  0  0  0  0  0  0  0
  1  2  1  0  0  0  0
  2  3  1  0  0  0  0
  3  4  2  0  0  0  0
  4  5  1  0  0  0  0
  4  6  1  0  0  0  0
  6  7  1  0  0  0  0
  7  8  1  0  0  0  0
  8  9  2  0  0  0  0
  9 10  1  0  0  0  0
 10 11  2  0  0  0  0
 11  7  1  0  0  0  0
 11 12  1  0  0  0  0
 12 13  2  0  0  0  0
 13 14  1  0  0  0  0
 13 15  1  0  0  0  0
 15  6  2  0  0  0  0
 15 16  1  0  0  0  0
 16  2  2  0  0  0  0
M  END
>  <EXTREG>  (ZINC00087181)
ZINC00087181

>  <LOGBIO>
2.5000

$$$$
ZINC00087603
  -MTS-   02131516202D 0   0.00000     0.00000     0

 26 27  0  0  1  0  0  0  0  0999 V2000
    5.7192   -0.8537    0.0000 O   0  0  0  0  0  0  0  0  0  0  0  0
    4.8527   -0.3545    0.0000 C   0  0  0  0  0  0  0  0  0  0  0  0
    3.9872   -0.8554    0.0000 C   0  0  2  0  0  0  0  0  0  0  0  0
    3.1172   -0.3554    0.0000 O   0  0  0  0  0  0  0  0  0  0  0  0
    2.2572   -0.8554    0.0000 C   0  0  2  0  0  0  0  0  0  0  0  0
    1.3904   -0.3567    0.0000 N   0  0  0  0  0  0  0  0  0  0  0  0
    1.3889    0.6433    0.0000 C   0  0  0  0  0  0  0  0  0  0  0  0
    0.5196    1.1446    0.0000 C   0  0  0  0  0  0  0  0  0  0  0  0
    0.5201    2.1394    0.0000 C   0  0  0  0  0  0  0  0  0  0  0  0
    1.3849    2.6415    0.0000 C   0  0  0  0  0  0  0  0  0  0  0  0
    2.2492    2.1489    0.0000 C   0  0  0  0  0  0  0  0  0  0  0  0
    2.2537    1.1455    0.0000 C   0  0  0  0  0  0  0  0  0  0  0  0
    3.1127    2.6532    0.0000 N   0  3  0  0  0  0  0  0  0  0  0  0
    3.1082    3.6567    0.0000 O   0  5  0  0  0  0  0  0  0  0  0  0
    3.9769    2.1606    0.0000 O   0  0  0  0  0  0  0  0  0  0  0  0
    2.2572   -1.8554    0.0000 C   0  0  1  0  0  0  0  0  0  0  0  0
    1.3904   -2.3541    0.0000 O   0  0  0  0  0  0  0  0  0  0  0  0
    3.1172   -2.3554    0.0000 C   0  0  2  0  0  0  0  0  0  0  0  0
    3.1147   -3.3554    0.0000 O   0  0  0  0  0  0  0  0  0  0  0  0
    3.9872   -1.8554    0.0000 C   0  0  1  0  0  0  0  0  0  0  0  0
    4.8527   -2.3562    0.0000 O   0  0  0  0  0  0  0  0  0  0  0  0
    4.5069   -1.5556    0.0000 H   0  0  0  0  0  0  0  0  0  0  0  0
    2.5967   -2.6539    0.0000 H   0  0  0  0  0  0  0  0  0  0  0  0
    2.2558   -2.4554    0.0000 H   0  0  0  0  0  0  0  0  0  0  0  0
    2.2558   -0.2554    0.0000 H   0  0  0  0  0  0  0  0  0  0  0  0
    3.9863   -0.2554    0.0000 H   0  0  0  0  0  0  0  0  0  0  0  0
  1  2  1  0  0  0  0
  3  2  1  1  0  0  0
  3 26  1  6  0  0  0
  3  4  1  0  0  0  0
  4  5  1  0  0  0  0
  5 25  1  6  0  0  0
  5  6  1  1  0  0  0
  6  7  1  0  0  0  0
  7  8  2  0  0  0  0
  8  9  1  0  0  0  0
  9 10  2  0  0  0  0
 10 11  1  0  0  0  0
 11 12  2  0  0  0  0
 12  7  1  0  0  0  0
 11 13  1  0  0  0  0
 13 14  1  0  0  0  0
 13 15  2  0  0  0  0
  5 16  1  0  0  0  0
 16 24  1  1  0  0  0
 16 17  1  6  0  0  0
 16 18  1  0  0  0  0
 18 23  1  6  0  0  0
 18 19  1  1  0  0  0
 18 20  1  0  0  0  0
 20 22  1  1  0  0  0
 20  3  1  0  0  0  0
 20 21  1  6  0  0  0
M  CHG  2  13   1  14  -1
M  END
>  <EXTREG>  (ZINC00087603)
ZINC00087603

>  <LOGBIO>
2.5000

$$$$
ZINC00088657
  -MTS-   02131516202D 0   0.00000     0.00000     0

 27 28  0  0  1  0  0  0  0  0999 V2000
    5.6920   -3.4257    0.0000 O   0  0  0  0  0  0  0  0  0  0  0  0
    5.1002   -2.6154    0.0000 C   0  0  0  0  0  0  0  0  0  0  0  0
    5.5035   -1.7060    0.0000 C   0  0  1  0  0  0  0  0  0  0  0  0
    6.4978   -1.5996    0.0000 O   0  0  0  0  0  0  0  0  0  0  0  0
    4.9117   -0.8957    0.0000 C   0  0  1  0  0  0  0  0  0  0  0  0
    3.9174   -1.0022    0.0000 O   0  0  0  0  0  0  0  0  0  0  0  0
    5.3150    0.0137    0.0000 C   0  0  2  0  0  0  0  0  0  0  0  0
    6.3129    0.1189    0.0000 O   0  0  0  0  0  0  0  0  0  0  0  0
    4.7265    0.8221    0.0000 C   0  0  1  0  0  0  0  0  0  0  0  0
    5.0365    1.7821    0.0000 N   0  0  0  0  0  0  0  0  0  0  0  0
    4.2265    2.3621    0.0000 C   0  0  0  0  0  0  0  0  0  0  0  0
    4.2265    3.3621    0.0000 S   0  0  0  0  0  0  0  0  0  0  0  0
    3.4165    1.7821    0.0000 N   0  0  0  0  0  0  0  0  0  0  0  0
    3.7265    0.8221    0.0000 C   0  0  1  0  0  0  0  0  0  0  0  0
    3.1379    0.0137    0.0000 O   0  0  0  0  0  0  0  0  0  0  0  0
    2.4668    2.0953    0.0000 C   0  0  0  0  0  0  0  0  0  0  0  0
    2.2614    3.0775    0.0000 C   0  0  0  0  0  0  0  0  0  0  0  0
    1.3161    3.3871    0.0000 C   0  0  0  0  0  0  0  0  0  0  0  0
    0.5693    2.7220    0.0000 C   0  0  0  0  0  0  0  0  0  0  0  0
    0.7680    1.7472    0.0000 C   0  0  0  0  0  0  0  0  0  0  0  0
    1.7201    1.4302    0.0000 C   0  0  0  0  0  0  0  0  0  0  0  0
    1.9218    0.4507    0.0000 Cl  0  0  0  0  0  0  0  0  0  0  0  0
    3.9986    0.2874    0.0000 H   0  0  0  0  0  0  0  0  0  0  0  0
    5.3190    0.9168    0.0000 H   0  0  0  0  0  0  0  0  0  0  0  0
    4.7183   -0.0498    0.0000 H   0  0  0  0  0  0  0  0  0  0  0  0
    4.6688   -1.4444    0.0000 H   0  0  0  0  0  0  0  0  0  0  0  0
    5.8570   -2.1909    0.0000 H   0  0  0  0  0  0  0  0  0  0  0  0
  1  2  1  0  0  0  0
  2  3  1  0  0  0  0
  3 27  1  1  0  0  0
  3  4  1  6  0  0  0
  3  5  1  0  0  0  0
  5 26  1  6  0  0  0
  5  6  1  1  0  0  0
  5  7  1  0  0  0  0
  7 25  1  6  0  0  0
  7  8  1  6  0  0  0
  7  9  1  0  0  0  0
  9 24  1  1  0  0  0
  9 10  1  6  0  0  0
 10 11  1  0  0  0  0
 11 12  2  0  0  0  0
 11 13  1  0  0  0  0
 13 14  1  0  0  0  0
 14 23  1  1  0  0  0
 14  9  1  0  0  0  0
 14 15  1  6  0  0  0
 13 16  1  0  0  0  0
 16 17  2  0  0  0  0
 17 18  1  0  0  0  0
 18 19  2  0  0  0  0
 19 20  1  0  0  0  0
 20 21  2  0  0  0  0
 21 16  1  0  0  0  0
 21 22  1  0  0  0  0
M  END
>  <EXTREG>  (ZINC00088657)
ZINC00088657

>  <LOGBIO>
2.5000

$$$$
ZINC00089599
  -MTS-   02131516202D 0   0.00000     0.00000     0

 18 19  0  0  1  0  0  0  0  0999 V2000
    3.1863    2.5403    0.0000 C   0  0  0  0  0  0  0  0  0  0  0  0
    2.3208    2.0394    0.0000 C   0  0  2  0  0  0  0  0  0  0  0  0
    1.4508    2.5394    0.0000 C   0  0  0  0  0  0  0  0  0  0  0  0
    0.5908    2.0394    0.0000 C   0  0  0  0  0  0  0  0  0  0  0  0
    0.5908    1.0394    0.0000 C   0  0  0  0  0  0  0  0  0  0  0  0
    1.4508    0.5394    0.0000 C   0  0  0  0  0  0  0  0  0  0  0  0
    2.3208    1.0394    0.0000 N   0  0  0  0  0  0  0  0  0  0  0  0
    3.1863    0.5386    0.0000 C   0  0  0  0  0  0  0  0  0  0  0  0
    4.0528    1.0377    0.0000 O   0  0  0  0  0  0  0  0  0  0  0  0
    3.1853   -0.4614    0.0000 C   0  0  0  0  0  0  0  0  0  0  0  0
    2.3163   -0.9631    0.0000 C   0  0  0  0  0  0  0  0  0  0  0  0
    2.3174   -1.9579    0.0000 C   0  0  0  0  0  0  0  0  0  0  0  0
    3.1824   -2.4596    0.0000 C   0  0  0  0  0  0  0  0  0  0  0  0
    4.0464   -1.9666    0.0000 C   0  0  0  0  0  0  0  0  0  0  0  0
    4.9102   -2.4704    0.0000 F   0  0  0  0  0  0  0  0  0  0  0  0
    4.0504   -0.9631    0.0000 C   0  0  0  0  0  0  0  0  0  0  0  0
    4.9179   -0.4657    0.0000 F   0  0  0  0  0  0  0  0  0  0  0  0
    2.3199    2.6394    0.0000 H   0  0  0  0  0  0  0  0  0  0  0  0
  2  1  1  1  0  0  0
  2 18  1  6  0  0  0
  2  3  1  0  0  0  0
  3  4  1  0  0  0  0
  4  5  1  0  0  0  0
  5  6  1  0  0  0  0
  6  7  1  0  0  0  0
  7  2  1  0  0  0  0
  7  8  1  0  0  0  0
  8  9  2  0  0  0  0
  8 10  1  0  0  0  0
 10 11  2  0  0  0  0
 11 12  1  0  0  0  0
 12 13  2  0  0  0  0
 13 14  1  0  0  0  0
 14 15  1  0  0  0  0
 14 16  2  0  0  0  0
 16 10  1  0  0  0  0
 16 17  1  0  0  0  0
M  END
>  <EXTREG>  (ZINC00089599)
ZINC00089599

>  <LOGBIO>
2.5000

$$$$
ZINC00090196
  -MTS-   02131516202D 0   0.00000     0.00000     0

 16 17  0  0  0  0  0  0  0  0999 V2000
    4.1698   -1.4931    0.0000 C   0  0  0  0  0  0  0  0  0  0  0  0
    3.7630   -2.4104    0.0000 O   0  0  0  0  0  0  0  0  0  0  0  0
    2.7737   -2.5147    0.0000 C   0  0  0  0  0  0  0  0  0  0  0  0
    2.3669   -3.4320    0.0000 O   0  0  0  0  0  0  0  0  0  0  0  0
    2.1852   -1.7062    0.0000 C   0  0  0  0  0  0  0  0  0  0  0  0
    2.4952   -0.7462    0.0000 C   0  0  0  0  0  0  0  0  0  0  0  0
    1.6852   -0.1662    0.0000 C   0  0  0  0  0  0  0  0  0  0  0  0
    0.8752   -0.7462    0.0000 S   0  0  0  0  0  0  0  0  0  0  0  0
    1.1852   -1.7062    0.0000 C   0  0  0  0  0  0  0  0  0  0  0  0
    0.5967   -2.5147    0.0000 N   0  0  0  0  0  0  0  0  0  0  0  0
    1.6852    0.8338    0.0000 C   0  0  0  0  0  0  0  0  0  0  0  0
    2.5537    1.3364    0.0000 C   0  0  0  0  0  0  0  0  0  0  0  0
    2.5517    2.3311    0.0000 C   0  0  0  0  0  0  0  0  0  0  0  0
    1.6861    2.8320    0.0000 C   0  0  0  0  0  0  0  0  0  0  0  0
    0.8226    2.3381    0.0000 C   0  0  0  0  0  0  0  0  0  0  0  0
    0.8196    1.3346    0.0000 C   0  0  0  0  0  0  0  0  0  0  0  0
  1  2  1  0  0  0  0
  2  3  1  0  0  0  0
  3  4  2  0  0  0  0
  3  5  1  0  0  0  0
  5  6  1  0  0  0  0
  6  7  2  0  0  0  0
  7  8  1  0  0  0  0
  8  9  1  0  0  0  0
  9  5  2  0  0  0  0
  9 10  1  0  0  0  0
  7 11  1  0  0  0  0
 11 12  2  0  0  0  0
 12 13  1  0  0  0  0
 13 14  2  0  0  0  0
 14 15  1  0  0  0  0
 15 16  2  0  0  0  0
 16 11  1  0  0  0  0
M  END
>  <EXTREG>  (ZINC00090196)
ZINC00090196

>  <LOGBIO>
2.5000

$$$$
ZINC00090389
  -MTS-   02131516202D 0   0.00000     0.00000     0

 23 26  0  0  1  0  0  0  0  0999 V2000
    0.0000    0.4472    0.0000 Cl  0  0  0  0  0  0  0  0  0  0  0  0
    1.0000    0.4469    0.0000 C   0  0  0  0  0  0  0  0  0  0  0  0
    1.5028    1.3153    0.0000 C   0  0  0  0  0  0  0  0  0  0  0  0
    2.4976    1.3130    0.0000 C   0  0  0  0  0  0  0  0  0  0  0  0
    2.9982    0.4473    0.0000 C   0  0  0  0  0  0  0  0  0  0  0  0
    3.9982    0.4496    0.0000 C   0  0  1  0  0  0  0  0  0  0  0  0
    4.5034   -0.4175    0.0000 C   0  0  0  0  0  0  0  0  0  0  0  0
    5.4982   -0.4125    0.0000 C   0  0  0  0  0  0  0  0  0  0  0  0
    5.9964    0.4545    0.0000 N   0  0  0  0  0  0  0  0  0  0  0  0
    5.4982    1.3166    0.0000 C   0  0  0  0  0  0  0  0  0  0  0  0
    5.8082    2.2766    0.0000 N   0  0  0  0  0  0  0  0  0  0  0  0
    4.9982    2.8566    0.0000 C   0  0  0  0  0  0  0  0  0  0  0  0
    4.1882    2.2766    0.0000 N   0  0  0  0  0  0  0  0  0  0  0  0
    4.4982    1.3166    0.0000 N   0  0  0  0  0  0  0  0  0  0  0  0
    6.0012   -1.2767    0.0000 C   0  0  0  0  0  0  0  0  0  0  0  0
    5.5949   -2.2001    0.0000 O   0  0  0  0  0  0  0  0  0  0  0  0
    6.3416   -2.8597    0.0000 C   0  0  0  0  0  0  0  0  0  0  0  0
    7.2065   -2.3653    0.0000 C   0  0  0  0  0  0  0  0  0  0  0  0
    6.9960   -1.3787    0.0000 C   0  0  0  0  0  0  0  0  0  0  0  0
    2.5041   -0.4160    0.0000 C   0  0  0  0  0  0  0  0  0  0  0  0
    3.0068   -1.2804    0.0000 Cl  0  0  0  0  0  0  0  0  0  0  0  0
    1.5006   -0.4187    0.0000 C   0  0  0  0  0  0  0  0  0  0  0  0
    3.6998   -0.0710    0.0000 H   0  0  0  0  0  0  0  0  0  0  0  0
  1  2  1  0  0  0  0
  2  3  2  0  0  0  0
  3  4  1  0  0  0  0
  4  5  2  0  0  0  0
  6  5  1  6  0  0  0
  6 23  1  1  0  0  0
  6  7  1  0  0  0  0
  7  8  1  0  0  0  0
  8  9  2  0  0  0  0
  9 10  1  0  0  0  0
 10 11  2  0  0  0  0
 11 12  1  0  0  0  0
 12 13  2  0  0  0  0
 13 14  1  0  0  0  0
 14  6  1  0  0  0  0
 14 10  1  0  0  0  0
  8 15  1  0  0  0  0
 15 16  1  0  0  0  0
 16 17  1  0  0  0  0
 17 18  2  0  0  0  0
 18 19  1  0  0  0  0
 19 15  2  0  0  0  0
  5 20  1  0  0  0  0
 20 21  1  0  0  0  0
 20 22  2  0  0  0  0
 22  2  1  0  0  0  0
M  END
>  <EXTREG>  (ZINC00090389)
ZINC00090389

>  <LOGBIO>
2.5000

$$$$
ZINC00090554
  -MTS-   02131516202D 0   0.00000     0.00000     0

 22 23  0  0  0  0  0  0  0  0999 V2000
    6.9319    2.7002    0.0000 C   0  0  0  0  0  0  0  0  0  0  0  0
    6.0654    3.1993    0.0000 S   0  0  0  0  0  0  0  0  0  0  0  0
    5.1999    2.6985    0.0000 C   0  0  0  0  0  0  0  0  0  0  0  0
    4.3299    3.1985    0.0000 C   0  0  0  0  0  0  0  0  0  0  0  0
    3.4699    2.6985    0.0000 C   0  0  0  0  0  0  0  0  0  0  0  0
    3.4699    1.6985    0.0000 C   0  0  0  0  0  0  0  0  0  0  0  0
    2.6031    1.1998    0.0000 O   0  0  0  0  0  0  0  0  0  0  0  0
    2.6016    0.1998    0.0000 C   0  0  0  0  0  0  0  0  0  0  0  0
    3.4693   -0.3041    0.0000 C   0  0  0  0  0  0  0  0  0  0  0  0
    3.4658   -1.2989    0.0000 C   0  0  0  0  0  0  0  0  0  0  0  0
    2.5995   -1.7985    0.0000 C   0  0  0  0  0  0  0  0  0  0  0  0
    1.7368   -1.3032    0.0000 C   0  0  0  0  0  0  0  0  0  0  0  0
    1.7353   -0.2998    0.0000 C   0  0  0  0  0  0  0  0  0  0  0  0
    0.8690    0.1998    0.0000 N   0  3  0  0  0  0  0  0  0  0  0  0
    0.0000   -0.3019    0.0000 O   0  5  0  0  0  0  0  0  0  0  0  0
    0.8681    1.1946    0.0000 O   0  0  0  0  0  0  0  0  0  0  0  0
    2.6005   -2.7985    0.0000 C   0  0  0  0  0  0  0  0  0  0  0  0
    1.6005   -2.7994    0.0000 F   0  0  0  0  0  0  0  0  0  0  0  0
    3.6005   -2.7975    0.0000 F   0  0  0  0  0  0  0  0  0  0  0  0
    2.6015   -3.7985    0.0000 F   0  0  0  0  0  0  0  0  0  0  0  0
    4.3299    1.1985    0.0000 C   0  0  0  0  0  0  0  0  0  0  0  0
    5.1999    1.6985    0.0000 C   0  0  0  0  0  0  0  0  0  0  0  0
  1  2  1  0  0  0  0
  2  3  1  0  0  0  0
  3  4  2  0  0  0  0
  4  5  1  0  0  0  0
  5  6  2  0  0  0  0
  6  7  1  0  0  0  0
  7  8  1  0  0  0  0
  8  9  2  0  0  0  0
  9 10  1  0  0  0  0
 10 11  2  0  0  0  0
 11 12  1  0  0  0  0
 12 13  2  0  0  0  0
 13  8  1  0  0  0  0
 13 14  1  0  0  0  0
 14 15  1  0  0  0  0
 14 16  2  0  0  0  0
 11 17  1  0  0  0  0
 17 18  1  0  0  0  0
 17 19  1  0  0  0  0
 17 20  1  0  0  0  0
  6 21  1  0  0  0  0
 21 22  2  0  0  0  0
 22  3  1  0  0  0  0
M  CHG  2  14   1  15  -1
M  END
>  <EXTREG>  (ZINC00090554)
ZINC00090554

>  <LOGBIO>
2.5000

$$$$
ZINC00090949
  -MTS-   02131516202D 0   0.00000     0.00000     0

 21 22  0  0  0  0  0  0  0  0999 V2000
    3.9824    3.9510    0.0000 C   0  0  0  0  0  0  0  0  0  0  0  0
    3.1169    3.4502    0.0000 C   0  0  0  0  0  0  0  0  0  0  0  0
    2.2469    3.9502    0.0000 C   0  0  0  0  0  0  0  0  0  0  0  0
    1.3869    3.4502    0.0000 C   0  0  0  0  0  0  0  0  0  0  0  0
    1.3869    2.4502    0.0000 C   0  0  0  0  0  0  0  0  0  0  0  0
    0.5201    1.9515    0.0000 C   0  0  0  0  0  0  0  0  0  0  0  0
    2.2469    1.9502    0.0000 C   0  0  0  0  0  0  0  0  0  0  0  0
    3.1169    2.4502    0.0000 C   0  0  0  0  0  0  0  0  0  0  0  0
    2.2443    0.9502    0.0000 S   0  0  0  0  0  0  0  0  0  0  0  0
    3.2443    0.9477    0.0000 O   0  0  0  0  0  0  0  0  0  0  0  0
    1.2443    0.9527    0.0000 O   0  0  0  0  0  0  0  0  0  0  0  0
    2.2418   -0.0498    0.0000 N   0  0  0  0  0  0  0  0  0  0  0  0
    3.1066   -0.5520    0.0000 C   0  0  0  0  0  0  0  0  0  0  0  0
    3.9694   -0.0567    0.0000 O   0  0  0  0  0  0  0  0  0  0  0  0
    3.1041   -1.5520    0.0000 C   0  0  0  0  0  0  0  0  0  0  0  0
    2.2343   -2.0524    0.0000 C   0  0  0  0  0  0  0  0  0  0  0  0
    2.2339   -3.0472    0.0000 C   0  0  0  0  0  0  0  0  0  0  0  0
    3.0981   -3.5502    0.0000 C   0  0  0  0  0  0  0  0  0  0  0  0
    3.0931   -4.5502    0.0000 Cl  0  0  0  0  0  0  0  0  0  0  0  0
    3.9629   -3.0584    0.0000 C   0  0  0  0  0  0  0  0  0  0  0  0
    3.9684   -2.0550    0.0000 C   0  0  0  0  0  0  0  0  0  0  0  0
  1  2  1  0  0  0  0
  2  3  2  0  0  0  0
  3  4  1  0  0  0  0
  4  5  2  0  0  0  0
  5  6  1  0  0  0  0
  5  7  1  0  0  0  0
  7  8  2  0  0  0  0
  8  2  1  0  0  0  0
  7  9  1  0  0  0  0
  9 10  2  0  0  0  0
  9 11  2  0  0  0  0
  9 12  1  0  0  0  0
 12 13  1  0  0  0  0
 13 14  2  0  0  0  0
 13 15  1  0  0  0  0
 15 16  2  0  0  0  0
 16 17  1  0  0  0  0
 17 18  2  0  0  0  0
 18 19  1  0  0  0  0
 18 20  1  0  0  0  0
 20 21  2  0  0  0  0
 21 15  1  0  0  0  0
M  END
>  <EXTREG>  (ZINC00090949)
ZINC00090949

>  <LOGBIO>
2.5000

$$$$
ZINC00091140
  -MTS-   02131516202D 0   0.00000     0.00000     0

 18 18  0  0  1  0  0  0  0  0999 V2000
    6.4007    1.8025    0.0000 O   0  0  0  0  0  0  0  0  0  0  0  0
    6.4022    0.7990    0.0000 C   0  0  0  0  0  0  0  0  0  0  0  0
    5.5410    0.3012    0.0000 C   0  0  2  0  0  0  0  0  0  0  0  0
    4.3278    1.0000    0.0000 N   0  0  0  0  0  0  0  0  0  0  0  0
    3.4623    0.4992    0.0000 S   0  0  0  0  0  0  0  0  0  0  0  0
    3.9632   -0.3664    0.0000 O   0  0  0  0  0  0  0  0  0  0  0  0
    2.9615    1.3647    0.0000 O   0  0  0  0  0  0  0  0  0  0  0  0
    2.5968   -0.0017    0.0000 C   0  0  0  0  0  0  0  0  0  0  0  0
    1.7268    0.4983    0.0000 C   0  0  0  0  0  0  0  0  0  0  0  0
    0.8668   -0.0017    0.0000 C   0  0  0  0  0  0  0  0  0  0  0  0
    0.8668   -1.0017    0.0000 C   0  0  0  0  0  0  0  0  0  0  0  0
    0.0000   -1.5004    0.0000 F   0  0  0  0  0  0  0  0  0  0  0  0
    1.7268   -1.5017    0.0000 C   0  0  0  0  0  0  0  0  0  0  0  0
    2.5968   -1.0017    0.0000 C   0  0  0  0  0  0  0  0  0  0  0  0
    5.5428   -0.9022    0.0000 C   0  0  0  0  0  0  0  0  0  0  0  0
    4.6815   -1.4000    0.0000 O   0  0  0  0  0  0  0  0  0  0  0  0
    6.4093   -1.4014    0.0000 O   0  0  0  0  0  0  0  0  0  0  0  0
    5.5405    0.9012    0.0000 H   0  0  0  0  0  0  0  0  0  0  0  0
  1  2  1  0  0  0  0
  3  2  1  1  0  0  0
  3 18  1  6  0  0  0
  3  4  1  0  0  0  0
  4  5  1  0  0  0  0
  5  6  2  0  0  0  0
  5  7  2  0  0  0  0
  5  8  1  0  0  0  0
  8  9  2  0  0  0  0
  9 10  1  0  0  0  0
 10 11  2  0  0  0  0
 11 12  1  0  0  0  0
 11 13  1  0  0  0  0
 13 14  2  0  0  0  0
 14  8  1  0  0  0  0
  3 15  1  0  0  0  0
 15 16  1  0  0  0  0
 15 17  2  0  0  0  0
M  END
>  <EXTREG>  (ZINC00091140)
ZINC00091140

>  <LOGBIO>
2.5000

$$$$
ZINC00091687
  -MTS-   02131516202D 0   0.00000     0.00000     0

 22 24  0  0  1  0  0  0  0  0999 V2000
    4.9087   -2.9402    0.0000 F   0  0  0  0  0  0  0  0  0  0  0  0
    5.3128   -2.0255    0.0000 C   0  0  0  0  0  0  0  0  0  0  0  0
    4.3980   -1.6214    0.0000 F   0  0  0  0  0  0  0  0  0  0  0  0
    6.2275   -2.4296    0.0000 F   0  0  0  0  0  0  0  0  0  0  0  0
    5.7169   -1.1108    0.0000 C   0  0  0  0  0  0  0  0  0  0  0  0
    6.7144   -1.0020    0.0000 C   0  0  0  0  0  0  0  0  0  0  0  0
    7.1145   -0.0912    0.0000 C   0  0  0  0  0  0  0  0  0  0  0  0
    6.5252    0.7167    0.0000 C   0  0  0  0  0  0  0  0  0  0  0  0
    5.5358    0.6138    0.0000 C   0  0  0  0  0  0  0  0  0  0  0  0
    5.1275   -0.3029    0.0000 C   0  0  0  0  0  0  0  0  0  0  0  0
    4.1331   -0.4083    0.0000 N   0  0  0  0  0  0  0  0  0  0  0  0
    3.5446    0.4002    0.0000 C   0  0  1  0  0  0  0  0  0  0  0  0
    3.8546    1.3602    0.0000 O   0  0  0  0  0  0  0  0  0  0  0  0
    3.0446    1.9402    0.0000 C   0  0  0  0  0  0  0  0  0  0  0  0
    3.0446    2.9402    0.0000 O   0  0  0  0  0  0  0  0  0  0  0  0
    2.2346    1.3602    0.0000 C   0  0  0  0  0  0  0  0  0  0  0  0
    1.2554    1.5629    0.0000 C   0  0  0  0  0  0  0  0  0  0  0  0
    0.5872    0.8189    0.0000 C   0  0  0  0  0  0  0  0  0  0  0  0
    0.9003   -0.1344    0.0000 C   0  0  0  0  0  0  0  0  0  0  0  0
    1.8742   -0.3371    0.0000 C   0  0  0  0  0  0  0  0  0  0  0  0
    2.5446    0.4002    0.0000 C   0  0  0  0  0  0  0  0  0  0  0  0
    4.1371    0.4949    0.0000 H   0  0  0  0  0  0  0  0  0  0  0  0
  1  2  1  0  0  0  0
  2  3  1  0  0  0  0
  2  4  1  0  0  0  0
  2  5  1  0  0  0  0
  5  6  2  0  0  0  0
  6  7  1  0  0  0  0
  7  8  2  0  0  0  0
  8  9  1  0  0  0  0
  9 10  2  0  0  0  0
 10  5  1  0  0  0  0
 10 11  1  0  0  0  0
 12 11  1  6  0  0  0
 12 22  1  1  0  0  0
 12 13  1  0  0  0  0
 13 14  1  0  0  0  0
 14 15  2  0  0  0  0
 14 16  1  0  0  0  0
 16 17  2  0  0  0  0
 17 18  1  0  0  0  0
 18 19  2  0  0  0  0
 19 20  1  0  0  0  0
 20 21  2  0  0  0  0
 21 12  1  0  0  0  0
 21 16  1  0  0  0  0
M  END
>  <EXTREG>  (ZINC00091687)
ZINC00091687

>  <LOGBIO>
2.5000

$$$$
ZINC00091872
  -MTS-   02131516202D 0   0.00000     0.00000     0

 15 15  0  0  1  0  0  0  0  0999 V2000
    1.4418   -1.9883    0.0000 C   0  0  0  0  0  0  0  0  0  0  0  0
    2.3431   -1.5473    0.0000 C   0  0  0  0  0  0  0  0  0  0  0  0
    3.0374   -0.8275    0.0000 C   0  0  0  0  0  0  0  0  0  0  0  0
    3.1679   -2.1034    0.0000 C   0  0  0  0  0  0  0  0  0  0  0  0
    4.0693   -1.6624    0.0000 O   0  0  0  0  0  0  0  0  0  0  0  0
    1.7546   -0.7388    0.0000 C   0  0  0  0  0  0  0  0  0  0  0  0
    2.0646    0.2212    0.0000 C   0  0  0  0  0  0  0  0  0  0  0  0
    1.2546    0.8012    0.0000 C   0  0  2  0  0  0  0  0  0  0  0  0
    0.5872    1.5459    0.0000 O   0  0  0  0  0  0  0  0  0  0  0  0
    0.4446    0.2212    0.0000 O   0  0  0  0  0  0  0  0  0  0  0  0
    0.7546   -0.7388    0.0000 N   0  0  0  0  0  0  0  0  0  0  0  0
    2.1890    1.8438    0.0000 C   0  0  0  0  0  0  0  0  0  0  0  0
    1.4443    2.5112    0.0000 F   0  0  0  0  0  0  0  0  0  0  0  0
    2.9337    1.1764    0.0000 F   0  0  0  0  0  0  0  0  0  0  0  0
    2.8564    2.5885    0.0000 F   0  0  0  0  0  0  0  0  0  0  0  0
  1  2  1  0  0  0  0
  2  3  1  0  0  0  0
  2  4  1  0  0  0  0
  4  5  1  0  0  0  0
  2  6  1  0  0  0  0
  6  7  1  0  0  0  0
  7  8  1  0  0  0  0
  8  9  1  1  0  0  0
  8 10  1  0  0  0  0
 10 11  1  0  0  0  0
 11  6  2  0  0  0  0
  8 12  1  0  0  0  0
 12 13  1  0  0  0  0
 12 14  1  0  0  0  0
 12 15  1  0  0  0  0
M  END
>  <EXTREG>  (ZINC00091872)
ZINC00091872

>  <LOGBIO>
2.5000

$$$$
ZINC00092929
  -MTS-   02131516202D 0   0.00000     0.00000     0

 15 15  0  0  0  0  0  0  0  0999 V2000
    3.4589    1.9239    0.0000 C   0  0  0  0  0  0  0  0  0  0  0  0
    4.3281    1.4226    0.0000 C   0  0  0  0  0  0  0  0  0  0  0  0
    5.1889    1.9213    0.0000 O   0  0  0  0  0  0  0  0  0  0  0  0
    4.3291    0.4226    0.0000 N   0  0  0  0  0  0  0  0  0  0  0  0
    3.4636   -0.0782    0.0000 C   0  0  0  0  0  0  0  0  0  0  0  0
    2.5936    0.4218    0.0000 C   0  0  0  0  0  0  0  0  0  0  0  0
    1.7336   -0.0782    0.0000 C   0  0  0  0  0  0  0  0  0  0  0  0
    1.7336   -1.0782    0.0000 C   0  0  0  0  0  0  0  0  0  0  0  0
    2.5936   -1.5782    0.0000 C   0  0  0  0  0  0  0  0  0  0  0  0
    3.4636   -1.0782    0.0000 C   0  0  0  0  0  0  0  0  0  0  0  0
    4.3291   -1.5791    0.0000 Br  0  0  0  0  0  0  0  0  0  0  0  0
    0.8668   -1.5769    0.0000 C   0  0  0  0  0  0  0  0  0  0  0  0
    1.3655   -2.4437    0.0000 F   0  0  0  0  0  0  0  0  0  0  0  0
    0.3681   -0.7101    0.0000 F   0  0  0  0  0  0  0  0  0  0  0  0
    0.0000   -2.0756    0.0000 F   0  0  0  0  0  0  0  0  0  0  0  0
  1  2  1  0  0  0  0
  2  3  2  0  0  0  0
  2  4  1  0  0  0  0
  4  5  1  0  0  0  0
  5  6  2  0  0  0  0
  6  7  1  0  0  0  0
  7  8  2  0  0  0  0
  8  9  1  0  0  0  0
  9 10  2  0  0  0  0
 10  5  1  0  0  0  0
 10 11  1  0  0  0  0
  8 12  1  0  0  0  0
 12 13  1  0  0  0  0
 12 14  1  0  0  0  0
 12 15  1  0  0  0  0
M  END
>  <EXTREG>  (ZINC00092929)
ZINC00092929

>  <LOGBIO>
2.5000

$$$$
ZINC00093131
  -MTS-   02131516202D 0   0.00000     0.00000     0

 17 17  0  0  0  0  0  0  0  0999 V2000
    4.5032    2.2100    0.0000 C   0  0  0  0  0  0  0  0  0  0  0  0
    4.5042    1.2100    0.0000 O   0  0  0  0  0  0  0  0  0  0  0  0
    3.6386    0.7091    0.0000 C   0  0  0  0  0  0  0  0  0  0  0  0
    2.7686    1.2091    0.0000 C   0  0  0  0  0  0  0  0  0  0  0  0
    2.7661    2.2091    0.0000 Br  0  0  0  0  0  0  0  0  0  0  0  0
    1.9086    0.7091    0.0000 C   0  0  0  0  0  0  0  0  0  0  0  0
    1.9086   -0.2909    0.0000 C   0  0  0  0  0  0  0  0  0  0  0  0
    2.7686   -0.7909    0.0000 C   0  0  0  0  0  0  0  0  0  0  0  0
    2.7656   -1.9909    0.0000 O   0  0  0  0  0  0  0  0  0  0  0  0
    2.2453   -2.2896    0.0000 C   0  0  0  0  0  0  0  0  0  0  0  0
    3.6386   -0.2909    0.0000 C   0  0  0  0  0  0  0  0  0  0  0  0
    4.5042   -0.7918    0.0000 C   0  0  0  0  0  0  0  0  0  0  0  0
    4.5037   -1.7952    0.0000 N   0  0  0  0  0  0  0  0  0  0  0  0
    5.3664   -0.2957    0.0000 O   0  0  0  0  0  0  0  0  0  0  0  0
    0.8685   -0.8893    0.0000 N   0  3  0  0  0  0  0  0  0  0  0  0
    0.0000   -0.3867    0.0000 O   0  5  0  0  0  0  0  0  0  0  0  0
    0.8665   -1.8841    0.0000 O   0  0  0  0  0  0  0  0  0  0  0  0
  1  2  1  0  0  0  0
  2  3  1  0  0  0  0
  3  4  2  0  0  0  0
  4  5  1  0  0  0  0
  4  6  1  0  0  0  0
  6  7  2  0  0  0  0
  7  8  1  0  0  0  0
  8  9  1  0  0  0  0
  9 10  1  0  0  0  0
  8 11  2  0  0  0  0
 11  3  1  0  0  0  0
 11 12  1  0  0  0  0
 12 13  1  0  0  0  0
 12 14  2  0  0  0  0
  7 15  1  0  0  0  0
 15 16  1  0  0  0  0
 15 17  2  0  0  0  0
M  CHG  2  15   1  16  -1
M  END
>  <EXTREG>  (ZINC00093131)
ZINC00093131

>  <LOGBIO>
2.5000

$$$$
ZINC00093595
  -MTS-   02131516202D 0   0.00000     0.00000     0

 15 16  0  0  0  0  0  0  0  0999 V2000
    3.2002    2.7757    0.0000 C   0  0  0  0  0  0  0  0  0  0  0  0
    3.2012    1.7757    0.0000 S   0  0  0  0  0  0  0  0  0  0  0  0
    4.2012    1.7767    0.0000 O   0  0  0  0  0  0  0  0  0  0  0  0
    2.2012    1.7747    0.0000 O   0  0  0  0  0  0  0  0  0  0  0  0
    3.2022    0.7757    0.0000 N   0  0  0  0  0  0  0  0  0  0  0  0
    2.2501    0.2247    0.0000 C   0  0  0  0  0  0  0  0  0  0  0  0
    1.3801    0.7247    0.0000 C   0  0  0  0  0  0  0  0  0  0  0  0
    0.5201    0.2247    0.0000 C   0  0  0  0  0  0  0  0  0  0  0  0
    0.5201   -0.7753    0.0000 C   0  0  0  0  0  0  0  0  0  0  0  0
    1.3801   -1.2753    0.0000 C   0  0  0  0  0  0  0  0  0  0  0  0
    1.3829   -2.2766    0.0000 C   0  0  0  0  0  0  0  0  0  0  0  0
    2.2494   -2.7757    0.0000 C   0  0  0  0  0  0  0  0  0  0  0  0
    3.1169   -2.2713    0.0000 C   0  0  0  0  0  0  0  0  0  0  0  0
    3.1129   -1.2765    0.0000 C   0  0  0  0  0  0  0  0  0  0  0  0
    2.2501   -0.7753    0.0000 C   0  0  0  0  0  0  0  0  0  0  0  0
  1  2  1  0  0  0  0
  2  3  2  0  0  0  0
  2  4  2  0  0  0  0
  2  5  1  0  0  0  0
  5  6  1  0  0  0  0
  6  7  2  0  0  0  0
  7  8  1  0  0  0  0
  8  9  2  0  0  0  0
  9 10  1  0  0  0  0
 10 11  1  0  0  0  0
 11 12  2  0  0  0  0
 12 13  1  0  0  0  0
 13 14  2  0  0  0  0
 14 15  1  0  0  0  0
 15  6  1  0  0  0  0
 15 10  2  0  0  0  0
M  END
>  <EXTREG>  (ZINC00093595)
ZINC00093595

>  <LOGBIO>
2.5000

$$$$
ZINC00094270
  -MTS-   02131516202D 0   0.00000     0.00000     0

 23 24  0  0  0  0  0  0  0  0999 V2000
    7.4513   -0.4976    0.0000 C   0  0  0  0  0  0  0  0  0  0  0  0
    6.5848    0.0015    0.0000 O   0  0  0  0  0  0  0  0  0  0  0  0
    5.7192   -0.4993    0.0000 C   0  0  0  0  0  0  0  0  0  0  0  0
    4.8492    0.0007    0.0000 C   0  0  0  0  0  0  0  0  0  0  0  0
    3.9892   -0.4993    0.0000 C   0  0  0  0  0  0  0  0  0  0  0  0
    3.1224   -0.0006    0.0000 N   0  0  0  0  0  0  0  0  0  0  0  0
    3.1209    1.0028    0.0000 C   0  0  0  0  0  0  0  0  0  0  0  0
    3.9822    1.5006    0.0000 O   0  0  0  0  0  0  0  0  0  0  0  0
    2.2544    1.5020    0.0000 C   0  0  0  0  0  0  0  0  0  0  0  0
    2.2524    2.5054    0.0000 C   0  0  0  0  0  0  0  0  0  0  0  0
    1.3894    3.0002    0.0000 C   0  0  0  0  0  0  0  0  0  0  0  0
    0.5234    2.5002    0.0000 C   0  0  0  0  0  0  0  0  0  0  0  0
    0.5204    1.5054    0.0000 C   0  0  0  0  0  0  0  0  0  0  0  0
    1.3884    1.0020    0.0000 C   0  0  0  0  0  0  0  0  0  0  0  0
    1.3874    0.0020    0.0000 F   0  0  0  0  0  0  0  0  0  0  0  0
    3.9892   -1.4993    0.0000 C   0  0  0  0  0  0  0  0  0  0  0  0
    4.8492   -1.9993    0.0000 C   0  0  0  0  0  0  0  0  0  0  0  0
    5.7192   -1.4993    0.0000 C   0  0  0  0  0  0  0  0  0  0  0  0
    6.5848   -2.0002    0.0000 O   0  0  0  0  0  0  0  0  0  0  0  0
    6.5838   -3.0002    0.0000 C   0  0  0  0  0  0  0  0  0  0  0  0
    3.1224   -1.9980    0.0000 C   0  0  0  0  0  0  0  0  0  0  0  0
    3.1204   -3.0014    0.0000 O   0  0  0  0  0  0  0  0  0  0  0  0
    2.2614   -1.4998    0.0000 O   0  0  0  0  0  0  0  0  0  0  0  0
  1  2  1  0  0  0  0
  2  3  1  0  0  0  0
  3  4  2  0  0  0  0
  4  5  1  0  0  0  0
  5  6  1  0  0  0  0
  6  7  1  0  0  0  0
  7  8  2  0  0  0  0
  7  9  1  0  0  0  0
  9 10  2  0  0  0  0
 10 11  1  0  0  0  0
 11 12  2  0  0  0  0
 12 13  1  0  0  0  0
 13 14  2  0  0  0  0
 14  9  1  0  0  0  0
 14 15  1  0  0  0  0
  5 16  2  0  0  0  0
 16 17  1  0  0  0  0
 17 18  2  0  0  0  0
 18  3  1  0  0  0  0
 18 19  1  0  0  0  0
 19 20  1  0  0  0  0
 16 21  1  0  0  0  0
 21 22  1  0  0  0  0
 21 23  2  0  0  0  0
M  END
>  <EXTREG>  (ZINC00094270)
ZINC00094270

>  <LOGBIO>
2.5000

$$$$
ZINC00094743
  -MTS-   02131516202D 0   0.00000     0.00000     0

 20 23  0  0  0  0  0  0  0  0999 V2000
    0.0000   -0.0948    0.0000 Br  0  0  0  0  0  0  0  0  0  0  0  0
    1.0000   -0.0900    0.0000 C   0  0  0  0  0  0  0  0  0  0  0  0
    1.5067   -0.9561    0.0000 C   0  0  0  0  0  0  0  0  0  0  0  0
    2.5014   -0.9494    0.0000 C   0  0  0  0  0  0  0  0  0  0  0  0
    2.9982   -0.0815    0.0000 C   0  0  0  0  0  0  0  0  0  0  0  0
    2.5002    0.7796    0.0000 C   0  0  0  0  0  0  0  0  0  0  0  0
    1.4967    0.7779    0.0000 C   0  0  0  0  0  0  0  0  0  0  0  0
    3.9982   -0.0793    0.0000 C   0  0  0  0  0  0  0  0  0  0  0  0
    4.5034   -0.9463    0.0000 N   0  0  0  0  0  0  0  0  0  0  0  0
    5.4981   -0.9413    0.0000 C   0  0  0  0  0  0  0  0  0  0  0  0
    6.0038   -1.8066    0.0000 C   0  0  0  0  0  0  0  0  0  0  0  0
    7.0038   -1.8015    0.0000 C   0  0  0  0  0  0  0  0  0  0  0  0
    7.4994   -0.9291    0.0000 C   0  0  0  0  0  0  0  0  0  0  0  0
    6.9951   -0.0716    0.0000 C   0  0  0  0  0  0  0  0  0  0  0  0
    5.9964   -0.0743    0.0000 C   0  0  0  0  0  0  0  0  0  0  0  0
    5.4982    0.7877    0.0000 C   0  0  0  0  0  0  0  0  0  0  0  0
    5.8082    1.7477    0.0000 N   0  0  0  0  0  0  0  0  0  0  0  0
    4.9982    2.3277    0.0000 N   0  0  0  0  0  0  0  0  0  0  0  0
    4.1882    1.7477    0.0000 C   0  0  0  0  0  0  0  0  0  0  0  0
    4.4982    0.7877    0.0000 N   0  0  0  0  0  0  0  0  0  0  0  0
  1  2  1  0  0  0  0
  2  3  2  0  0  0  0
  3  4  1  0  0  0  0
  4  5  2  0  0  0  0
  5  6  1  0  0  0  0
  6  7  2  0  0  0  0
  7  2  1  0  0  0  0
  5  8  1  0  0  0  0
  8  9  2  0  0  0  0
  9 10  1  0  0  0  0
 10 11  1  0  0  0  0
 11 12  2  0  0  0  0
 12 13  1  0  0  0  0
 13 14  2  0  0  0  0
 14 15  1  0  0  0  0
 15 10  2  0  0  0  0
 15 16  1  0  0  0  0
 16 17  2  0  0  0  0
 17 18  1  0  0  0  0
 18 19  2  0  0  0  0
 19 20  1  0  0  0  0
 20  8  1  0  0  0  0
 20 16  1  0  0  0  0
M  END
>  <EXTREG>  (ZINC00094743)
ZINC00094743

>  <LOGBIO>
2.5000

$$$$
ZINC00096193
  -MTS-   02131516202D 0   0.00000     0.00000     0

 20 21  0  0  0  0  0  0  0  0999 V2000
    6.3844    0.1911    0.0000 C   0  0  0  0  0  0  0  0  0  0  0  0
    5.9776   -0.7262    0.0000 O   0  0  0  0  0  0  0  0  0  0  0  0
    4.9883   -0.8306    0.0000 C   0  0  0  0  0  0  0  0  0  0  0  0
    4.5814   -1.7479    0.0000 O   0  0  0  0  0  0  0  0  0  0  0  0
    4.3998   -0.0221    0.0000 C   0  0  0  0  0  0  0  0  0  0  0  0
    4.7098    0.9379    0.0000 S   0  0  0  0  0  0  0  0  0  0  0  0
    3.8998    1.5179    0.0000 C   0  0  0  0  0  0  0  0  0  0  0  0
    3.0898    0.9379    0.0000 C   0  0  0  0  0  0  0  0  0  0  0  0
    3.3998   -0.0221    0.0000 C   0  0  0  0  0  0  0  0  0  0  0  0
    2.6935   -0.9923    0.0000 N   0  0  0  0  0  0  0  0  0  0  0  0
    1.6847   -0.9923    0.0000 C   0  0  0  0  0  0  0  0  0  0  0  0
    1.3817   -1.9413    0.0000 C   0  0  0  0  0  0  0  0  0  0  0  0
    2.1825   -2.5339    0.0000 C   0  0  0  0  0  0  0  0  0  0  0  0
    3.0008   -1.9439    0.0000 C   0  0  0  0  0  0  0  0  0  0  0  0
    2.1401    1.2511    0.0000 S   0  0  0  0  0  0  0  0  0  0  0  0
    1.8269    0.3014    0.0000 O   0  0  0  0  0  0  0  0  0  0  0  0
    2.4532    2.2008    0.0000 O   0  0  0  0  0  0  0  0  0  0  0  0
    1.1904    1.5642    0.0000 C   0  0  0  0  0  0  0  0  0  0  0  0
    0.9855    2.5465    0.0000 C   0  0  0  0  0  0  0  0  0  0  0  0
    0.4478    0.9022    0.0000 C   0  0  0  0  0  0  0  0  0  0  0  0
  1  2  1  0  0  0  0
  2  3  1  0  0  0  0
  3  4  2  0  0  0  0
  3  5  1  0  0  0  0
  5  6  1  0  0  0  0
  6  7  1  0  0  0  0
  7  8  2  0  0  0  0
  8  9  1  0  0  0  0
  9  5  2  0  0  0  0
  9 10  1  0  0  0  0
 10 11  1  0  0  0  0
 11 12  2  0  0  0  0
 12 13  1  0  0  0  0
 13 14  2  0  0  0  0
 14 10  1  0  0  0  0
  8 15  1  0  0  0  0
 15 16  2  0  0  0  0
 15 17  2  0  0  0  0
 15 18  1  0  0  0  0
 18 19  1  0  0  0  0
 18 20  1  0  0  0  0
M  END
>  <EXTREG>  (ZINC00096193)
ZINC00096193

>  <LOGBIO>
2.5000

$$$$
ZINC00097657
  -MTS-   02131516202D 0   0.00000     0.00000     0

 22 24  0  0  0  0  0  0  0  0999 V2000
    1.1886   -2.5981    0.0000 C   0  0  0  0  0  0  0  0  0  0  0  0
    1.6942   -3.4649    0.0000 C   0  0  0  0  0  0  0  0  0  0  0  0
    1.1999   -4.3281    0.0000 O   0  0  0  0  0  0  0  0  0  0  0  0
    2.6942   -3.4608    0.0000 O   0  0  0  0  0  0  0  0  0  0  0  0
    3.1907   -2.5928    0.0000 C   0  0  0  0  0  0  0  0  0  0  0  0
    4.1942   -2.5878    0.0000 C   0  0  0  0  0  0  0  0  0  0  0  0
    4.6863   -1.7233    0.0000 C   0  0  0  0  0  0  0  0  0  0  0  0
    4.1863   -0.8588    0.0000 C   0  0  0  0  0  0  0  0  0  0  0  0
    4.4963    0.1012    0.0000 O   0  0  0  0  0  0  0  0  0  0  0  0
    3.6863    0.6812    0.0000 C   0  0  0  0  0  0  0  0  0  0  0  0
    2.8763    0.1012    0.0000 C   0  0  0  0  0  0  0  0  0  0  0  0
    1.9266    0.4144    0.0000 C   0  0  0  0  0  0  0  0  0  0  0  0
    1.1806   -0.2515    0.0000 O   0  0  0  0  0  0  0  0  0  0  0  0
    1.7230    1.3934    0.0000 C   0  0  0  0  0  0  0  0  0  0  0  0
    0.7703    1.7086    0.0000 C   0  0  0  0  0  0  0  0  0  0  0  0
    0.5697    2.6830    0.0000 C   0  0  0  0  0  0  0  0  0  0  0  0
    1.3151    3.3496    0.0000 C   0  0  0  0  0  0  0  0  0  0  0  0
    1.1090    4.3281    0.0000 F   0  0  0  0  0  0  0  0  0  0  0  0
    2.2611    3.0419    0.0000 C   0  0  0  0  0  0  0  0  0  0  0  0
    2.4684    2.0600    0.0000 C   0  0  0  0  0  0  0  0  0  0  0  0
    3.1863   -0.8588    0.0000 C   0  0  0  0  0  0  0  0  0  0  0  0
    2.6881   -1.7283    0.0000 C   0  0  0  0  0  0  0  0  0  0  0  0
  1  2  1  0  0  0  0
  2  3  2  0  0  0  0
  2  4  1  0  0  0  0
  4  5  1  0  0  0  0
  5  6  2  0  0  0  0
  6  7  1  0  0  0  0
  7  8  2  0  0  0  0
  8  9  1  0  0  0  0
  9 10  1  0  0  0  0
 10 11  2  0  0  0  0
 11 12  1  0  0  0  0
 12 13  2  0  0  0  0
 12 14  1  0  0  0  0
 14 15  2  0  0  0  0
 15 16  1  0  0  0  0
 16 17  2  0  0  0  0
 17 18  1  0  0  0  0
 17 19  1  0  0  0  0
 19 20  2  0  0  0  0
 20 14  1  0  0  0  0
 11 21  1  0  0  0  0
 21  8  1  0  0  0  0
 21 22  2  0  0  0  0
 22  5  1  0  0  0  0
M  END
>  <EXTREG>  (ZINC00097657)
ZINC00097657

>  <LOGBIO>
2.5000

$$$$
ZINC00098179
  -MTS-   02131516202D 0   0.00000     0.00000     0

 12 13  0  0  0  0  0  0  0  0999 V2000
    3.4608   -2.1769    0.0000 O   0  0  0  0  0  0  0  0  0  0  0  0
    2.8723   -1.3684    0.0000 N   0  0  0  0  0  0  0  0  0  0  0  0
    3.1823   -0.4084    0.0000 C   0  0  0  0  0  0  0  0  0  0  0  0
    4.1320   -0.0952    0.0000 O   0  0  0  0  0  0  0  0  0  0  0  0
    2.3723    0.1716    0.0000 C   0  0  0  0  0  0  0  0  0  0  0  0
    2.2727    1.1697    0.0000 C   0  0  0  0  0  0  0  0  0  0  0  0
    1.3607    1.5800    0.0000 C   0  0  0  0  0  0  0  0  0  0  0  0
    0.5478    0.9917    0.0000 C   0  0  0  0  0  0  0  0  0  0  0  0
    0.6509    0.0023    0.0000 C   0  0  0  0  0  0  0  0  0  0  0  0
    1.5623   -0.4084    0.0000 C   0  0  0  0  0  0  0  0  0  0  0  0
    1.8723   -1.3684    0.0000 C   0  0  0  0  0  0  0  0  0  0  0  0
    1.2838   -2.1769    0.0000 O   0  0  0  0  0  0  0  0  0  0  0  0
  1  2  1  0  0  0  0
  2  3  1  0  0  0  0
  3  4  2  0  0  0  0
  3  5  1  0  0  0  0
  5  6  2  0  0  0  0
  6  7  1  0  0  0  0
  7  8  2  0  0  0  0
  8  9  1  0  0  0  0
  9 10  2  0  0  0  0
 10  5  1  0  0  0  0
 10 11  1  0  0  0  0
 11  2  1  0  0  0  0
 11 12  2  0  0  0  0
M  END
>  <EXTREG>  (ZINC00098179)
ZINC00098179

>  <LOGBIO>
2.5000

$$$$
ZINC00098659
  -MTS-   02131516202D 0   0.00000     0.00000     0

 26 30  0  0  1  0  0  0  0  0999 V2000
   11.2454    0.9667    0.0000 C   0  0  0  0  0  0  0  0  0  0  0  0
   10.2668    0.7609    0.0000 C   0  0  1  0  0  0  0  0  0  0  0  0
    9.9536   -0.1924    0.0000 C   0  0  0  0  0  0  0  0  0  0  0  0
    8.9797   -0.3951    0.0000 C   0  0  0  0  0  0  0  0  0  0  0  0
    8.3093    0.3422    0.0000 C   0  0  0  0  0  0  0  0  0  0  0  0
    8.6193    1.3022    0.0000 C   0  0  0  0  0  0  0  0  0  0  0  0
    9.5985    1.5049    0.0000 C   0  0  0  0  0  0  0  0  0  0  0  0
    7.8093    1.8822    0.0000 S   0  0  0  0  0  0  0  0  0  0  0  0
    6.9993    1.3022    0.0000 C   0  0  0  0  0  0  0  0  0  0  0  0
    6.0201    1.5049    0.0000 N   0  0  0  0  0  0  0  0  0  0  0  0
    5.3519    0.7609    0.0000 C   0  0  0  0  0  0  0  0  0  0  0  0
    5.6650   -0.1924    0.0000 N   0  0  0  0  0  0  0  0  0  0  0  0
    5.1634   -1.0686    0.0000 C   0  0  0  0  0  0  0  0  0  0  0  0
    4.1696   -1.1804    0.0000 C   0  0  0  0  0  0  0  0  0  0  0  0
    3.5759   -0.3758    0.0000 C   0  0  0  0  0  0  0  0  0  0  0  0
    2.5822   -0.4876    0.0000 C   0  0  0  0  0  0  0  0  0  0  0  0
    1.9856    0.3192    0.0000 C   0  0  0  0  0  0  0  0  0  0  0  0
    0.9973    0.2059    0.0000 C   0  0  0  0  0  0  0  0  0  0  0  0
    0.5964   -0.7102    0.0000 C   0  0  0  0  0  0  0  0  0  0  0  0
    1.1838   -1.5130    0.0000 C   0  0  0  0  0  0  0  0  0  0  0  0
    2.1813   -1.4037    0.0000 C   0  0  0  0  0  0  0  0  0  0  0  0
    5.8382   -1.8014    0.0000 N   0  0  0  0  0  0  0  0  0  0  0  0
    6.7494   -1.3986    0.0000 N   0  0  0  0  0  0  0  0  0  0  0  0
    6.6389   -0.3951    0.0000 C   0  0  0  0  0  0  0  0  0  0  0  0
    7.3093    0.3422    0.0000 C   0  0  0  0  0  0  0  0  0  0  0  0
   10.6670    0.3140    0.0000 H   0  0  0  0  0  0  0  0  0  0  0  0
  2  1  1  1  0  0  0
  2 26  1  6  0  0  0
  2  3  1  0  0  0  0
  3  4  1  0  0  0  0
  4  5  1  0  0  0  0
  5  6  2  0  0  0  0
  6  7  1  0  0  0  0
  7  2  1  0  0  0  0
  6  8  1  0  0  0  0
  8  9  1  0  0  0  0
  9 10  1  0  0  0  0
 10 11  2  0  0  0  0
 11 12  1  0  0  0  0
 12 13  1  0  0  0  0
 13 14  1  0  0  0  0
 14 15  1  0  0  0  0
 15 16  1  0  0  0  0
 16 17  2  0  0  0  0
 17 18  1  0  0  0  0
 18 19  2  0  0  0  0
 19 20  1  0  0  0  0
 20 21  2  0  0  0  0
 21 16  1  0  0  0  0
 13 22  2  0  0  0  0
 22 23  1  0  0  0  0
 23 24  2  0  0  0  0
 24 12  1  0  0  0  0
 24 25  1  0  0  0  0
 25  5  1  0  0  0  0
 25  9  2  0  0  0  0
M  END
>  <EXTREG>  (ZINC00098659)
ZINC00098659

>  <LOGBIO>
2.5000

$$$$
ZINC00099005
  -MTS-   02131516202D 0   0.00000     0.00000     0

 20 22  0  0  0  0  0  0  0  0999 V2000
    6.6237   -2.1154    0.0000 C   0  0  0  0  0  0  0  0  0  0  0  0
    6.2196   -3.0339    0.0000 C   0  0  0  0  0  0  0  0  0  0  0  0
    5.2306   -3.1413    0.0000 O   0  0  0  0  0  0  0  0  0  0  0  0
    4.6401   -2.3343    0.0000 C   0  0  0  0  0  0  0  0  0  0  0  0
    5.0442   -1.4158    0.0000 C   0  0  0  0  0  0  0  0  0  0  0  0
    4.4551   -0.6142    0.0000 C   0  0  0  0  0  0  0  0  0  0  0  0
    3.4608   -0.7211    0.0000 C   0  0  0  0  0  0  0  0  0  0  0  0
    3.0557   -1.6297    0.0000 C   0  0  0  0  0  0  0  0  0  0  0  0
    3.6458   -2.4412    0.0000 C   0  0  0  0  0  0  0  0  0  0  0  0
    2.8723    0.0873    0.0000 N   0  0  0  0  0  0  0  0  0  0  0  0
    3.1823    1.0473    0.0000 C   0  0  0  0  0  0  0  0  0  0  0  0
    4.1320    1.3605    0.0000 O   0  0  0  0  0  0  0  0  0  0  0  0
    2.3723    1.6273    0.0000 C   0  0  0  0  0  0  0  0  0  0  0  0
    2.2727    2.6255    0.0000 C   0  0  0  0  0  0  0  0  0  0  0  0
    1.3607    3.0357    0.0000 C   0  0  0  0  0  0  0  0  0  0  0  0
    0.5478    2.4475    0.0000 C   0  0  0  0  0  0  0  0  0  0  0  0
    0.6509    1.4580    0.0000 C   0  0  0  0  0  0  0  0  0  0  0  0
    1.5623    1.0473    0.0000 C   0  0  0  0  0  0  0  0  0  0  0  0
    1.8723    0.0873    0.0000 C   0  0  0  0  0  0  0  0  0  0  0  0
    1.2838   -0.7211    0.0000 O   0  0  0  0  0  0  0  0  0  0  0  0
  1  2  1  0  0  0  0
  2  3  1  0  0  0  0
  3  4  1  0  0  0  0
  4  5  2  0  0  0  0
  5  6  1  0  0  0  0
  6  7  2  0  0  0  0
  7  8  1  0  0  0  0
  8  9  2  0  0  0  0
  9  4  1  0  0  0  0
  7 10  1  0  0  0  0
 10 11  1  0  0  0  0
 11 12  2  0  0  0  0
 11 13  1  0  0  0  0
 13 14  2  0  0  0  0
 14 15  1  0  0  0  0
 15 16  2  0  0  0  0
 16 17  1  0  0  0  0
 17 18  2  0  0  0  0
 18 13  1  0  0  0  0
 18 19  1  0  0  0  0
 19 10  1  0  0  0  0
 19 20  2  0  0  0  0
M  END
>  <EXTREG>  (ZINC00099005)
ZINC00099005

>  <LOGBIO>
2.5000

$$$$
ZINC00099190
  -MTS-   02131516202D 0   0.00000     0.00000     0

 21 23  0  0  1  0  0  0  0  0999 V2000
    4.3126   -1.9118    0.0000 Cl  0  0  0  0  0  0  0  0  0  0  0  0
    5.3068   -1.8039    0.0000 C   0  0  0  0  0  0  0  0  0  0  0  0
    5.9001   -2.6131    0.0000 C   0  0  0  0  0  0  0  0  0  0  0  0
    6.8889   -2.5037    0.0000 C   0  0  0  0  0  0  0  0  0  0  0  0
    7.2934   -1.5892    0.0000 C   0  0  0  0  0  0  0  0  0  0  0  0
    6.7092   -0.7840    0.0000 C   0  0  0  0  0  0  0  0  0  0  0  0
    5.7113   -0.8894    0.0000 C   0  0  0  0  0  0  0  0  0  0  0  0
    5.1224   -0.0812    0.0000 C   0  0  0  0  0  0  0  0  0  0  0  0
    5.5287    0.8363    0.0000 O   0  0  0  0  0  0  0  0  0  0  0  0
    4.1331   -0.1861    0.0000 C   0  0  0  0  0  0  0  0  0  0  0  0
    3.5446    0.6224    0.0000 C   0  0  2  0  0  0  0  0  0  0  0  0
    3.8546    1.5824    0.0000 O   0  0  0  0  0  0  0  0  0  0  0  0
    3.0446    2.1624    0.0000 C   0  0  0  0  0  0  0  0  0  0  0  0
    3.0446    3.1624    0.0000 O   0  0  0  0  0  0  0  0  0  0  0  0
    2.2346    1.5824    0.0000 C   0  0  0  0  0  0  0  0  0  0  0  0
    1.2554    1.7851    0.0000 C   0  0  0  0  0  0  0  0  0  0  0  0
    0.5872    1.0412    0.0000 C   0  0  0  0  0  0  0  0  0  0  0  0
    0.9003    0.0878    0.0000 C   0  0  0  0  0  0  0  0  0  0  0  0
    1.8742   -0.1149    0.0000 C   0  0  0  0  0  0  0  0  0  0  0  0
    2.5446    0.6224    0.0000 C   0  0  0  0  0  0  0  0  0  0  0  0
    4.1371    0.7171    0.0000 H   0  0  0  0  0  0  0  0  0  0  0  0
  1  2  1  0  0  0  0
  2  3  2  0  0  0  0
  3  4  1  0  0  0  0
  4  5  2  0  0  0  0
  5  6  1  0  0  0  0
  6  7  2  0  0  0  0
  7  2  1  0  0  0  0
  7  8  1  0  0  0  0
  8  9  2  0  0  0  0
  8 10  1  0  0  0  0
 11 10  1  1  0  0  0
 11 21  1  6  0  0  0
 11 12  1  0  0  0  0
 12 13  1  0  0  0  0
 13 14  2  0  0  0  0
 13 15  1  0  0  0  0
 15 16  2  0  0  0  0
 16 17  1  0  0  0  0
 17 18  2  0  0  0  0
 18 19  1  0  0  0  0
 19 20  2  0  0  0  0
 20 11  1  0  0  0  0
 20 15  1  0  0  0  0
M  END
>  <EXTREG>  (ZINC00099190)
ZINC00099190

>  <LOGBIO>
2.5000

$$$$
ZINC00099948
  -MTS-   02131516202D 0   0.00000     0.00000     0

 17 17  0  0  0  0  0  0  0  0999 V2000
    6.2352   -0.6486    0.0000 O   0  0  0  0  0  0  0  0  0  0  0  0
    5.3654   -0.1482    0.0000 C   0  0  0  0  0  0  0  0  0  0  0  0
    5.3634    0.8518    0.0000 O   0  0  0  0  0  0  0  0  0  0  0  0
    4.5052   -0.6478    0.0000 C   0  0  0  0  0  0  0  0  0  0  0  0
    3.6354   -0.1474    0.0000 C   0  0  0  0  0  0  0  0  0  0  0  0
    3.6349    1.0474    0.0000 C   0  0  0  0  0  0  0  0  0  0  0  0
    2.7651    1.5478    0.0000 C   0  0  0  0  0  0  0  0  0  0  0  0
    2.7596    2.5512    0.0000 O   0  0  0  0  0  0  0  0  0  0  0  0
    1.9008    1.0448    0.0000 O   0  0  0  0  0  0  0  0  0  0  0  0
    2.5968   -0.7484    0.0000 C   0  0  0  0  0  0  0  0  0  0  0  0
    1.7268   -0.2484    0.0000 C   0  0  0  0  0  0  0  0  0  0  0  0
    0.8668   -0.7484    0.0000 C   0  0  0  0  0  0  0  0  0  0  0  0
    0.8668   -1.7484    0.0000 C   0  0  0  0  0  0  0  0  0  0  0  0
    0.0000   -2.2471    0.0000 Cl  0  0  0  0  0  0  0  0  0  0  0  0
    1.7268   -2.2484    0.0000 C   0  0  0  0  0  0  0  0  0  0  0  0
    2.5968   -1.7484    0.0000 C   0  0  0  0  0  0  0  0  0  0  0  0
    3.4623   -2.2493    0.0000 Cl  0  0  0  0  0  0  0  0  0  0  0  0
  1  2  1  0  0  0  0
  2  3  2  0  0  0  0
  2  4  1  0  0  0  0
  4  5  1  0  0  0  0
  5  6  1  0  0  0  0
  6  7  1  0  0  0  0
  7  8  1  0  0  0  0
  7  9  2  0  0  0  0
  5 10  1  0  0  0  0
 10 11  2  0  0  0  0
 11 12  1  0  0  0  0
 12 13  2  0  0  0  0
 13 14  1  0  0  0  0
 13 15  1  0  0  0  0
 15 16  2  0  0  0  0
 16 10  1  0  0  0  0
 16 17  1  0  0  0  0
M  END
>  <EXTREG>  (ZINC00099948)
ZINC00099948

>  <LOGBIO>
2.5000

$$$$
ZINC00100783
  -MTS-   02131516202D 0   0.00000     0.00000     0

 18 20  0  0  0  0  0  0  0  0999 V2000
    2.8401    1.6539    0.0000 O   0  0  0  0  0  0  0  0  0  0  0  0
    2.3208    1.3533    0.0000 C   0  0  0  0  0  0  0  0  0  0  0  0
    1.4508    1.8533    0.0000 C   0  0  0  0  0  0  0  0  0  0  0  0
    0.5908    1.3533    0.0000 S   0  0  0  0  0  0  0  0  0  0  0  0
    0.5908    0.3533    0.0000 C   0  0  0  0  0  0  0  0  0  0  0  0
    1.4508   -0.1467    0.0000 C   0  0  0  0  0  0  0  0  0  0  0  0
    1.4483   -1.1467    0.0000 O   0  0  0  0  0  0  0  0  0  0  0  0
    2.3208    0.3533    0.0000 N   0  0  0  0  0  0  0  0  0  0  0  0
    3.3594   -0.2477    0.0000 C   0  0  0  0  0  0  0  0  0  0  0  0
    3.3594   -1.2511    0.0000 C   0  0  0  0  0  0  0  0  0  0  0  0
    4.2214   -1.7476    0.0000 C   0  0  0  0  0  0  0  0  0  0  0  0
    5.0885   -1.2493    0.0000 C   0  0  0  0  0  0  0  0  0  0  0  0
    5.0934   -0.2546    0.0000 C   0  0  0  0  0  0  0  0  0  0  0  0
    5.9602    0.2468    0.0000 C   0  0  0  0  0  0  0  0  0  0  0  0
    5.9611    1.2468    0.0000 C   0  0  0  0  0  0  0  0  0  0  0  0
    5.0916    1.7476    0.0000 C   0  0  0  0  0  0  0  0  0  0  0  0
    4.2311    1.2484    0.0000 C   0  0  0  0  0  0  0  0  0  0  0  0
    4.2264    0.2506    0.0000 C   0  0  0  0  0  0  0  0  0  0  0  0
  1  2  2  0  0  0  0
  2  3  1  0  0  0  0
  3  4  1  0  0  0  0
  4  5  1  0  0  0  0
  5  6  1  0  0  0  0
  6  7  2  0  0  0  0
  6  8  1  0  0  0  0
  8  2  1  0  0  0  0
  8  9  1  0  0  0  0
  9 10  2  0  0  0  0
 10 11  1  0  0  0  0
 11 12  2  0  0  0  0
 12 13  1  0  0  0  0
 13 14  1  0  0  0  0
 14 15  2  0  0  0  0
 15 16  1  0  0  0  0
 16 17  2  0  0  0  0
 17 18  1  0  0  0  0
 18  9  1  0  0  0  0
 18 13  2  0  0  0  0
M  END
>  <EXTREG>  (ZINC00100783)
ZINC00100783

>  <LOGBIO>
2.5000

$$$$
ZINC00101129
  -MTS-   02131516202D 0   0.00000     0.00000     0

 11 12  0  0  0  0  0  0  0  0999 V2000
    3.4608   -1.9343    0.0000 C   0  0  0  0  0  0  0  0  0  0  0  0
    2.8723   -1.1259    0.0000 C   0  0  0  0  0  0  0  0  0  0  0  0
    3.1823   -0.1659    0.0000 S   0  0  0  0  0  0  0  0  0  0  0  0
    2.3723    0.4141    0.0000 C   0  0  0  0  0  0  0  0  0  0  0  0
    2.2727    1.4123    0.0000 C   0  0  0  0  0  0  0  0  0  0  0  0
    1.3607    1.8225    0.0000 C   0  0  0  0  0  0  0  0  0  0  0  0
    0.5478    1.2343    0.0000 C   0  0  0  0  0  0  0  0  0  0  0  0
    0.6509    0.2448    0.0000 C   0  0  0  0  0  0  0  0  0  0  0  0
    1.5623   -0.1659    0.0000 C   0  0  0  0  0  0  0  0  0  0  0  0
    1.8723   -1.1259    0.0000 N   0  3  0  0  0  0  0  0  0  0  0  0
    1.2838   -1.9343    0.0000 C   0  0  0  0  0  0  0  0  0  0  0  0
  1  2  1  0  0  0  0
  2  3  1  0  0  0  0
  3  4  1  0  0  0  0
  4  5  2  0  0  0  0
  5  6  1  0  0  0  0
  6  7  2  0  0  0  0
  7  8  1  0  0  0  0
  8  9  2  0  0  0  0
  9  4  1  0  0  0  0
  9 10  1  0  0  0  0
 10  2  2  0  0  0  0
 10 11  1  0  0  0  0
M  CHG  1  10   1
M  END
>  <EXTREG>  (ZINC00101129)
ZINC00101129

>  <LOGBIO>
2.5000

$$$$
ZINC00101952
  -MTS-   02131516202D 0   0.00000     0.00000     0

 20 22  0  0  1  0  0  0  0  0999 V2000
    3.1156    1.9513    0.0000 F   0  0  0  0  0  0  0  0  0  0  0  0
    2.2501    1.4504    0.0000 C   0  0  0  0  0  0  0  0  0  0  0  0
    1.3801    1.9504    0.0000 C   0  0  0  0  0  0  0  0  0  0  0  0
    0.5201    1.4504    0.0000 C   0  0  0  0  0  0  0  0  0  0  0  0
    0.5201    0.4504    0.0000 C   0  0  0  0  0  0  0  0  0  0  0  0
    1.3801   -0.0496    0.0000 C   0  0  0  0  0  0  0  0  0  0  0  0
    1.3776   -1.0496    0.0000 Cl  0  0  0  0  0  0  0  0  0  0  0  0
    2.2501    0.4504    0.0000 C   0  0  0  0  0  0  0  0  0  0  0  0
    3.1156   -0.0505    0.0000 C   0  0  1  0  0  0  0  0  0  0  0  0
    3.1156   -1.0539    0.0000 N   0  0  0  0  0  0  0  0  0  0  0  0
    3.9776   -1.5504    0.0000 C   0  0  0  0  0  0  0  0  0  0  0  0
    3.9772   -2.5504    0.0000 O   0  0  0  0  0  0  0  0  0  0  0  0
    4.8446   -1.0521    0.0000 C   0  0  0  0  0  0  0  0  0  0  0  0
    5.7117   -1.5573    0.0000 C   0  0  0  0  0  0  0  0  0  0  0  0
    6.5787   -1.0590    0.0000 C   0  0  0  0  0  0  0  0  0  0  0  0
    6.5787   -0.0555    0.0000 C   0  0  0  0  0  0  0  0  0  0  0  0
    5.7166    0.4409    0.0000 C   0  0  0  0  0  0  0  0  0  0  0  0
    4.8496   -0.0573    0.0000 C   0  0  0  0  0  0  0  0  0  0  0  0
    3.9826    0.4478    0.0000 N   0  0  0  0  0  0  0  0  0  0  0  0
    2.5958   -0.3502    0.0000 H   0  0  0  0  0  0  0  0  0  0  0  0
  1  2  1  0  0  0  0
  2  3  2  0  0  0  0
  3  4  1  0  0  0  0
  4  5  2  0  0  0  0
  5  6  1  0  0  0  0
  6  7  1  0  0  0  0
  6  8  2  0  0  0  0
  8  2  1  0  0  0  0
  9  8  1  6  0  0  0
  9 20  1  1  0  0  0
  9 10  1  0  0  0  0
 10 11  1  0  0  0  0
 11 12  2  0  0  0  0
 11 13  1  0  0  0  0
 13 14  1  0  0  0  0
 14 15  2  0  0  0  0
 15 16  1  0  0  0  0
 16 17  2  0  0  0  0
 17 18  1  0  0  0  0
 18 13  2  0  0  0  0
 18 19  1  0  0  0  0
 19  9  1  0  0  0  0
M  END
>  <EXTREG>  (ZINC00101952)
ZINC00101952

>  <LOGBIO>
2.5000

$$$$
ZINC00103131
  -MTS-   02131516202D 0   0.00000     0.00000     0

 20 22  0  0  0  0  0  0  0  0999 V2000
    6.7494   -2.8517    0.0000 F   0  0  0  0  0  0  0  0  0  0  0  0
    6.1581   -2.0453    0.0000 C   0  0  0  0  0  0  0  0  0  0  0  0
    6.5613   -1.1264    0.0000 N   0  0  0  0  0  0  0  0  0  0  0  0
    5.9714   -0.3254    0.0000 C   0  0  0  0  0  0  0  0  0  0  0  0
    6.3736    0.5901    0.0000 F   0  0  0  0  0  0  0  0  0  0  0  0
    4.9772   -0.4333    0.0000 C   0  0  0  0  0  0  0  0  0  0  0  0
    4.6236    0.0514    0.0000 F   0  0  0  0  0  0  0  0  0  0  0  0
    4.5730   -1.3423    0.0000 C   0  0  0  0  0  0  0  0  0  0  0  0
    3.5785   -1.4477    0.0000 S   0  0  0  0  0  0  0  0  0  0  0  0
    2.8723   -0.4775    0.0000 C   0  0  0  0  0  0  0  0  0  0  0  0
    3.1823    0.4825    0.0000 S   0  0  0  0  0  0  0  0  0  0  0  0
    2.3723    1.0625    0.0000 C   0  0  0  0  0  0  0  0  0  0  0  0
    2.2727    2.0606    0.0000 C   0  0  0  0  0  0  0  0  0  0  0  0
    1.3607    2.4709    0.0000 C   0  0  0  0  0  0  0  0  0  0  0  0
    0.5478    1.8826    0.0000 C   0  0  0  0  0  0  0  0  0  0  0  0
    0.6509    0.8932    0.0000 C   0  0  0  0  0  0  0  0  0  0  0  0
    1.5623    0.4825    0.0000 C   0  0  0  0  0  0  0  0  0  0  0  0
    1.8723   -0.4775    0.0000 N   0  0  0  0  0  0  0  0  0  0  0  0
    5.1639   -2.1532    0.0000 C   0  0  0  0  0  0  0  0  0  0  0  0
    4.7594   -3.0678    0.0000 F   0  0  0  0  0  0  0  0  0  0  0  0
  1  2  1  0  0  0  0
  2  3  1  0  0  0  0
  3  4  2  0  0  0  0
  4  5  1  0  0  0  0
  4  6  1  0  0  0  0
  6  7  1  0  0  0  0
  6  8  2  0  0  0  0
  8  9  1  0  0  0  0
  9 10  1  0  0  0  0
 10 11  1  0  0  0  0
 11 12  1  0  0  0  0
 12 13  2  0  0  0  0
 13 14  1  0  0  0  0
 14 15  2  0  0  0  0
 15 16  1  0  0  0  0
 16 17  2  0  0  0  0
 17 12  1  0  0  0  0
 17 18  1  0  0  0  0
 18 10  2  0  0  0  0
  8 19  1  0  0  0  0
 19  2  2  0  0  0  0
 19 20  1  0  0  0  0
M  END
>  <EXTREG>  (ZINC00103131)
ZINC00103131

>  <LOGBIO>
2.5000

$$$$
ZINC00105050
  -MTS-   02131516202D 0   0.00000     0.00000     0

 21 23  0  0  0  0  0  0  0  0999 V2000
    7.2961   -1.1157    0.0000 C   0  0  0  0  0  0  0  0  0  0  0  0
    6.3016   -1.2207    0.0000 C   0  0  0  0  0  0  0  0  0  0  0  0
    5.7107   -0.4097    0.0000 C   0  0  0  0  0  0  0  0  0  0  0  0
    4.7216   -0.5160    0.0000 C   0  0  0  0  0  0  0  0  0  0  0  0
    4.3143   -1.4293    0.0000 C   0  0  0  0  0  0  0  0  0  0  0  0
    4.8961   -2.2363    0.0000 C   0  0  0  0  0  0  0  0  0  0  0  0
    5.8943   -2.1340    0.0000 C   0  0  0  0  0  0  0  0  0  0  0  0
    6.4808   -2.9439    0.0000 Cl  0  0  0  0  0  0  0  0  0  0  0  0
    4.1331    0.2924    0.0000 S   0  0  0  0  0  0  0  0  0  0  0  0
    3.3246   -0.2961    0.0000 O   0  0  0  0  0  0  0  0  0  0  0  0
    4.9416    0.8810    0.0000 O   0  0  0  0  0  0  0  0  0  0  0  0
    3.5446    1.1009    0.0000 N   0  0  0  0  0  0  0  0  0  0  0  0
    3.8546    2.0609    0.0000 C   0  0  0  0  0  0  0  0  0  0  0  0
    4.8043    2.3741    0.0000 C   0  0  0  0  0  0  0  0  0  0  0  0
    3.0446    2.6409    0.0000 N   0  0  0  0  0  0  0  0  0  0  0  0
    2.2346    2.0609    0.0000 C   0  0  0  0  0  0  0  0  0  0  0  0
    1.2554    2.2636    0.0000 C   0  0  0  0  0  0  0  0  0  0  0  0
    0.5872    1.5197    0.0000 C   0  0  0  0  0  0  0  0  0  0  0  0
    0.9003    0.5663    0.0000 C   0  0  0  0  0  0  0  0  0  0  0  0
    1.8742    0.3636    0.0000 C   0  0  0  0  0  0  0  0  0  0  0  0
    2.5446    1.1009    0.0000 C   0  0  0  0  0  0  0  0  0  0  0  0
  1  2  1  0  0  0  0
  2  3  2  0  0  0  0
  3  4  1  0  0  0  0
  4  5  2  0  0  0  0
  5  6  1  0  0  0  0
  6  7  2  0  0  0  0
  7  2  1  0  0  0  0
  7  8  1  0  0  0  0
  4  9  1  0  0  0  0
  9 10  2  0  0  0  0
  9 11  2  0  0  0  0
  9 12  1  0  0  0  0
 12 13  1  0  0  0  0
 13 14  1  0  0  0  0
 13 15  2  0  0  0  0
 15 16  1  0  0  0  0
 16 17  2  0  0  0  0
 17 18  1  0  0  0  0
 18 19  2  0  0  0  0
 19 20  1  0  0  0  0
 20 21  2  0  0  0  0
 21 12  1  0  0  0  0
 21 16  1  0  0  0  0
M  END
>  <EXTREG>  (ZINC00105050)
ZINC00105050

>  <LOGBIO>
2.5000

$$$$
ZINC00105144
  -MTS-   02131516202D 0   0.00000     0.00000     0

 19 21  0  0  0  0  0  0  0  0999 V2000
    6.3842   -1.6029    0.0000 C   0  0  0  0  0  0  0  0  0  0  0  0
    5.7956   -0.7944    0.0000 N   0  0  0  0  0  0  0  0  0  0  0  0
    6.1056    0.1656    0.0000 C   0  0  0  0  0  0  0  0  0  0  0  0
    7.0553    0.4788    0.0000 C   0  0  0  0  0  0  0  0  0  0  0  0
    5.2956    0.7456    0.0000 C   0  0  0  0  0  0  0  0  0  0  0  0
    5.2956    1.7456    0.0000 C   0  0  0  0  0  0  0  0  0  0  0  0
    4.4856    0.1656    0.0000 C   0  0  0  0  0  0  0  0  0  0  0  0
    4.7956   -0.7944    0.0000 C   0  0  0  0  0  0  0  0  0  0  0  0
    4.1199   -1.5315    0.0000 C   0  0  0  0  0  0  0  0  0  0  0  0
    3.1428   -1.3188    0.0000 C   0  0  0  0  0  0  0  0  0  0  0  0
    2.4693   -2.0581    0.0000 C   0  0  0  0  0  0  0  0  0  0  0  0
    2.8392   -0.3624    0.0000 C   0  0  0  0  0  0  0  0  0  0  0  0
    1.8596   -0.1450    0.0000 N   0  0  0  0  0  0  0  0  0  0  0  0
    1.5610    0.8093    0.0000 C   0  0  0  0  0  0  0  0  0  0  0  0
    0.5854    1.0288    0.0000 C   0  0  0  0  0  0  0  0  0  0  0  0
    2.2420    1.5463    0.0000 C   0  0  0  0  0  0  0  0  0  0  0  0
    3.2120    1.3260    0.0000 C   0  0  0  0  0  0  0  0  0  0  0  0
    3.8903    2.0607    0.0000 C   0  0  0  0  0  0  0  0  0  0  0  0
    3.5107    0.3716    0.0000 C   0  0  0  0  0  0  0  0  0  0  0  0
  1  2  1  0  0  0  0
  2  3  1  0  0  0  0
  3  4  1  0  0  0  0
  3  5  2  0  0  0  0
  5  6  1  0  0  0  0
  5  7  1  0  0  0  0
  7  8  2  0  0  0  0
  8  2  1  0  0  0  0
  8  9  1  0  0  0  0
  9 10  2  0  0  0  0
 10 11  1  0  0  0  0
 10 12  1  0  0  0  0
 12 13  1  0  0  0  0
 13 14  2  0  0  0  0
 14 15  1  0  0  0  0
 14 16  1  0  0  0  0
 16 17  2  0  0  0  0
 17 18  1  0  0  0  0
 17 19  1  0  0  0  0
 19  7  1  0  0  0  0
 19 12  2  0  0  0  0
M  END
>  <EXTREG>  (ZINC00105144)
ZINC00105144

>  <LOGBIO>
2.5000

$$$$
ZINC00105194
  -MTS-   02131516202D 0   0.00000     0.00000     0

 22 24  0  0  0  0  0  0  0  0999 V2000
    3.1156    2.5115    0.0000 C   0  0  0  0  0  0  0  0  0  0  0  0
    2.2501    2.0106    0.0000 C   0  0  0  0  0  0  0  0  0  0  0  0
    1.3801    2.5106    0.0000 C   0  0  0  0  0  0  0  0  0  0  0  0
    0.5201    2.0106    0.0000 C   0  0  0  0  0  0  0  0  0  0  0  0
    0.5201    1.0106    0.0000 C   0  0  0  0  0  0  0  0  0  0  0  0
    1.3801    0.5106    0.0000 C   0  0  0  0  0  0  0  0  0  0  0  0
    1.3776   -0.4894    0.0000 N   0  0  0  0  0  0  0  0  0  0  0  0
    2.2453   -0.9933    0.0000 C   0  0  0  0  0  0  0  0  0  0  0  0
    2.2418   -1.9881    0.0000 O   0  0  0  0  0  0  0  0  0  0  0  0
    3.1128   -0.4959    0.0000 C   0  0  0  0  0  0  0  0  0  0  0  0
    3.9774   -0.9985    0.0000 N   0  0  0  0  0  0  0  0  0  0  0  0
    3.9753   -2.0020    0.0000 C   0  0  0  0  0  0  0  0  0  0  0  0
    4.8363   -2.5002    0.0000 N   0  0  0  0  0  0  0  0  0  0  0  0
    5.7044   -2.0037    0.0000 C   0  0  0  0  0  0  0  0  0  0  0  0
    6.5703   -2.5106    0.0000 C   0  0  0  0  0  0  0  0  0  0  0  0
    7.4384   -2.0141    0.0000 C   0  0  0  0  0  0  0  0  0  0  0  0
    7.4404   -1.0107    0.0000 C   0  0  0  0  0  0  0  0  0  0  0  0
    6.5794   -0.5124    0.0000 C   0  0  0  0  0  0  0  0  0  0  0  0
    5.7114   -1.0089    0.0000 C   0  0  0  0  0  0  0  0  0  0  0  0
    4.8454   -0.5020    0.0000 C   0  0  0  0  0  0  0  0  0  0  0  0
    4.8504    0.4980    0.0000 O   0  0  0  0  0  0  0  0  0  0  0  0
    2.2501    1.0106    0.0000 C   0  0  0  0  0  0  0  0  0  0  0  0
  1  2  1  0  0  0  0
  2  3  2  0  0  0  0
  3  4  1  0  0  0  0
  4  5  2  0  0  0  0
  5  6  1  0  0  0  0
  6  7  1  0  0  0  0
  7  8  1  0  0  0  0
  8  9  2  0  0  0  0
  8 10  1  0  0  0  0
 10 11  1  0  0  0  0
 11 12  1  0  0  0  0
 12 13  2  0  0  0  0
 13 14  1  0  0  0  0
 14 15  1  0  0  0  0
 15 16  2  0  0  0  0
 16 17  1  0  0  0  0
 17 18  2  0  0  0  0
 18 19  1  0  0  0  0
 19 14  2  0  0  0  0
 19 20  1  0  0  0  0
 20 11  1  0  0  0  0
 20 21  2  0  0  0  0
  6 22  2  0  0  0  0
 22  2  1  0  0  0  0
M  END
>  <EXTREG>  (ZINC00105194)
ZINC00105194

>  <LOGBIO>
2.5000

$$$$
ZINC00105284
  -MTS-   02131516202D 0   0.00000     0.00000     0

 19 21  0  0  0  0  0  0  0  0999 V2000
    5.8890    2.5995    0.0000 N   0  0  0  0  0  0  0  0  0  0  0  0
    5.0235    2.0987    0.0000 C   0  0  0  0  0  0  0  0  0  0  0  0
    4.1535    2.5987    0.0000 N   0  0  0  0  0  0  0  0  0  0  0  0
    3.2935    2.0987    0.0000 N   0  0  0  0  0  0  0  0  0  0  0  0
    3.2935    1.0987    0.0000 C   0  0  0  0  0  0  0  0  0  0  0  0
    2.2533    0.5003    0.0000 C   0  0  0  0  0  0  0  0  0  0  0  0
    1.3846    1.0024    0.0000 C   0  0  0  0  0  0  0  0  0  0  0  0
    0.5233    0.5046    0.0000 C   0  0  0  0  0  0  0  0  0  0  0  0
    0.5208   -0.4954    0.0000 C   0  0  0  0  0  0  0  0  0  0  0  0
    1.3796   -0.9976    0.0000 C   0  0  0  0  0  0  0  0  0  0  0  0
    2.2508   -0.4997    0.0000 C   0  0  0  0  0  0  0  0  0  0  0  0
    4.1535    0.5987    0.0000 C   0  0  0  0  0  0  0  0  0  0  0  0
    5.0235    1.0987    0.0000 N   0  0  0  0  0  0  0  0  0  0  0  0
    4.1504   -0.6013    0.0000 C   0  0  0  0  0  0  0  0  0  0  0  0
    5.0177   -1.1061    0.0000 C   0  0  0  0  0  0  0  0  0  0  0  0
    5.0132   -2.1008    0.0000 C   0  0  0  0  0  0  0  0  0  0  0  0
    4.1464   -2.5995    0.0000 C   0  0  0  0  0  0  0  0  0  0  0  0
    3.2841   -2.1034    0.0000 C   0  0  0  0  0  0  0  0  0  0  0  0
    3.2837   -1.1000    0.0000 C   0  0  0  0  0  0  0  0  0  0  0  0
  1  2  1  0  0  0  0
  2  3  2  0  0  0  0
  3  4  1  0  0  0  0
  4  5  2  0  0  0  0
  5  6  1  0  0  0  0
  6  7  2  0  0  0  0
  7  8  1  0  0  0  0
  8  9  2  0  0  0  0
  9 10  1  0  0  0  0
 10 11  2  0  0  0  0
 11  6  1  0  0  0  0
  5 12  1  0  0  0  0
 12 13  2  0  0  0  0
 13  2  1  0  0  0  0
 12 14  1  0  0  0  0
 14 15  2  0  0  0  0
 15 16  1  0  0  0  0
 16 17  2  0  0  0  0
 17 18  1  0  0  0  0
 18 19  2  0  0  0  0
 19 14  1  0  0  0  0
M  END
>  <EXTREG>  (ZINC00105284)
ZINC00105284

>  <LOGBIO>
2.5000

$$$$
ZINC00106080
  -MTS-   02131516202D 0   0.00000     0.00000     0

 11 12  0  0  0  0  0  0  0  0999 V2000
    1.8857   -2.5691    0.0000 S   0  0  0  0  0  0  0  0  0  0  0  0
    2.1957   -1.6091    0.0000 C   0  0  0  0  0  0  0  0  0  0  0  0
    1.3857   -1.0291    0.0000 C   0  0  0  0  0  0  0  0  0  0  0  0
    0.5757   -1.6091    0.0000 N   0  0  0  0  0  0  0  0  0  0  0  0
    0.8857   -2.5691    0.0000 N   0  0  0  0  0  0  0  0  0  0  0  0
    1.3857   -0.0291    0.0000 C   0  0  0  0  0  0  0  0  0  0  0  0
    2.2542    0.4735    0.0000 C   0  0  0  0  0  0  0  0  0  0  0  0
    2.2522    1.4683    0.0000 C   0  0  0  0  0  0  0  0  0  0  0  0
    1.3867    1.9691    0.0000 C   0  0  0  0  0  0  0  0  0  0  0  0
    0.5232    1.4752    0.0000 C   0  0  0  0  0  0  0  0  0  0  0  0
    0.5202    0.4717    0.0000 C   0  0  0  0  0  0  0  0  0  0  0  0
  1  2  1  0  0  0  0
  2  3  2  0  0  0  0
  3  4  1  0  0  0  0
  4  5  2  0  0  0  0
  5  1  1  0  0  0  0
  3  6  1  0  0  0  0
  6  7  2  0  0  0  0
  7  8  1  0  0  0  0
  8  9  2  0  0  0  0
  9 10  1  0  0  0  0
 10 11  2  0  0  0  0
 11  6  1  0  0  0  0
M  END
>  <EXTREG>  (ZINC00106080)
ZINC00106080

>  <LOGBIO>
2.5000

$$$$
ZINC00108273
  -MTS-   02131516202D 0   0.00000     0.00000     0

 17 17  0  0  1  0  0  0  0  0999 V2000
    4.7043   -2.2506    0.0000 C   0  0  0  0  0  0  0  0  0  0  0  0
    5.1103   -1.3367    0.0000 C   0  0  0  0  0  0  0  0  0  0  0  0
    4.5217   -0.5282    0.0000 C   0  0  0  0  0  0  0  0  0  0  0  0
    4.8317    0.4318    0.0000 C   0  0  0  0  0  0  0  0  0  0  0  0
    4.0217    1.0118    0.0000 C   0  0  1  0  0  0  0  0  0  0  0  0
    3.3543    1.7564    0.0000 O   0  0  0  0  0  0  0  0  0  0  0  0
    3.2117    0.4318    0.0000 N   0  0  0  0  0  0  0  0  0  0  0  0
    3.5217   -0.5282    0.0000 N   0  0  0  0  0  0  0  0  0  0  0  0
    2.2620    0.7449    0.0000 C   0  0  0  0  0  0  0  0  0  0  0  0
    2.0572    1.7272    0.0000 O   0  0  0  0  0  0  0  0  0  0  0  0
    1.5195    0.0829    0.0000 C   0  0  0  0  0  0  0  0  0  0  0  0
    1.7244   -0.8994    0.0000 C   0  0  0  0  0  0  0  0  0  0  0  0
    0.5698    0.3960    0.0000 C   0  0  0  0  0  0  0  0  0  0  0  0
    4.9561    2.0543    0.0000 C   0  0  0  0  0  0  0  0  0  0  0  0
    4.2114    2.7217    0.0000 F   0  0  0  0  0  0  0  0  0  0  0  0
    5.7008    1.3869    0.0000 F   0  0  0  0  0  0  0  0  0  0  0  0
    5.6235    2.7990    0.0000 F   0  0  0  0  0  0  0  0  0  0  0  0
  1  2  1  0  0  0  0
  2  3  1  0  0  0  0
  3  4  1  0  0  0  0
  4  5  1  0  0  0  0
  5  6  1  6  0  0  0
  5  7  1  0  0  0  0
  7  8  1  0  0  0  0
  8  3  2  0  0  0  0
  7  9  1  0  0  0  0
  9 10  2  0  0  0  0
  9 11  1  0  0  0  0
 11 12  1  0  0  0  0
 11 13  1  0  0  0  0
  5 14  1  0  0  0  0
 14 15  1  0  0  0  0
 14 16  1  0  0  0  0
 14 17  1  0  0  0  0
M  END
>  <EXTREG>  (ZINC00108273)
ZINC00108273

>  <LOGBIO>
2.5000

$$$$
ZINC00108504
  -MTS-   02131516202D 0   0.00000     0.00000     0

 20 21  0  0  1  0  0  0  0  0999 V2000
    3.5298   -3.3578    0.0000 C   0  0  0  0  0  0  0  0  0  0  0  0
    3.9367   -2.4405    0.0000 C   0  0  0  0  0  0  0  0  0  0  0  0
    4.9260   -2.3361    0.0000 O   0  0  0  0  0  0  0  0  0  0  0  0
    3.3482   -1.6320    0.0000 N   0  0  0  0  0  0  0  0  0  0  0  0
    3.6582   -0.6720    0.0000 N   0  0  0  0  0  0  0  0  0  0  0  0
    2.8482   -0.0920    0.0000 C   0  0  0  0  0  0  0  0  0  0  0  0
    2.0382   -0.6720    0.0000 C   0  0  0  0  0  0  0  0  0  0  0  0
    2.3482   -1.6320    0.0000 C   0  0  2  0  0  0  0  0  0  0  0  0
    2.4521   -2.6266    0.0000 O   0  0  0  0  0  0  0  0  0  0  0  0
    0.9784   -1.9214    0.0000 C   0  0  0  0  0  0  0  0  0  0  0  0
    1.1851   -2.8998    0.0000 F   0  0  0  0  0  0  0  0  0  0  0  0
    0.7717   -0.9430    0.0000 F   0  0  0  0  0  0  0  0  0  0  0  0
    0.0000   -2.1281    0.0000 F   0  0  0  0  0  0  0  0  0  0  0  0
    2.8482    0.9080    0.0000 C   0  0  0  0  0  0  0  0  0  0  0  0
    3.7167    1.4106    0.0000 C   0  0  0  0  0  0  0  0  0  0  0  0
    3.7146    2.4054    0.0000 C   0  0  0  0  0  0  0  0  0  0  0  0
    2.8491    2.9062    0.0000 C   0  0  0  0  0  0  0  0  0  0  0  0
    2.8516    3.9062    0.0000 F   0  0  0  0  0  0  0  0  0  0  0  0
    1.9856    2.4123    0.0000 C   0  0  0  0  0  0  0  0  0  0  0  0
    1.9826    1.4089    0.0000 C   0  0  0  0  0  0  0  0  0  0  0  0
  1  2  1  0  0  0  0
  2  3  2  0  0  0  0
  2  4  1  0  0  0  0
  4  5  1  0  0  0  0
  5  6  2  0  0  0  0
  6  7  1  0  0  0  0
  7  8  1  0  0  0  0
  8  4  1  0  0  0  0
  8  9  1  1  0  0  0
  8 10  1  0  0  0  0
 10 11  1  0  0  0  0
 10 12  1  0  0  0  0
 10 13  1  0  0  0  0
  6 14  1  0  0  0  0
 14 15  2  0  0  0  0
 15 16  1  0  0  0  0
 16 17  2  0  0  0  0
 17 18  1  0  0  0  0
 17 19  1  0  0  0  0
 19 20  2  0  0  0  0
 20 14  1  0  0  0  0
M  END
>  <EXTREG>  (ZINC00108504)
ZINC00108504

>  <LOGBIO>
2.5000

$$$$
ZINC00110014
  -MTS-   02131516202D 0   0.00000     0.00000     0

 25 27  0  0  1  0  0  0  0  0999 V2000
    5.7101    0.8943    0.0000 C   0  0  0  0  0  0  0  0  0  0  0  0
    4.7157    0.7889    0.0000 C   0  0  0  0  0  0  0  0  0  0  0  0
    4.1272    1.5974    0.0000 C   0  0  0  0  0  0  0  0  0  0  0  0
    4.4372    2.5574    0.0000 N   0  0  0  0  0  0  0  0  0  0  0  0
    3.6272    3.1374    0.0000 C   0  0  0  0  0  0  0  0  0  0  0  0
    3.5275    4.1355    0.0000 C   0  0  0  0  0  0  0  0  0  0  0  0
    2.6156    4.5458    0.0000 C   0  0  0  0  0  0  0  0  0  0  0  0
    1.8027    3.9575    0.0000 C   0  0  0  0  0  0  0  0  0  0  0  0
    1.9058    2.9681    0.0000 C   0  0  0  0  0  0  0  0  0  0  0  0
    2.8172    2.5574    0.0000 C   0  0  0  0  0  0  0  0  0  0  0  0
    3.1272    1.5974    0.0000 N   0  0  0  0  0  0  0  0  0  0  0  0
    2.5387    0.7889    0.0000 C   0  0  0  0  0  0  0  0  0  0  0  0
    2.9460   -0.1282    0.0000 C   0  0  1  0  0  0  0  0  0  0  0  0
    3.9403   -0.2341    0.0000 O   0  0  0  0  0  0  0  0  0  0  0  0
    2.3597   -0.9318    0.0000 C   0  0  0  0  0  0  0  0  0  0  0  0
    2.7670   -1.8489    0.0000 O   0  0  0  0  0  0  0  0  0  0  0  0
    2.1785   -2.6574    0.0000 C   0  0  0  0  0  0  0  0  0  0  0  0
    1.1805   -2.5526    0.0000 C   0  0  0  0  0  0  0  0  0  0  0  0
    0.5967   -3.3580    0.0000 C   0  0  0  0  0  0  0  0  0  0  0  0
    1.0017   -4.2724    0.0000 C   0  0  0  0  0  0  0  0  0  0  0  0
    1.9905   -4.3812    0.0000 C   0  0  0  0  0  0  0  0  0  0  0  0
    2.5835   -3.5717    0.0000 C   0  0  0  0  0  0  0  0  0  0  0  0
    3.5777   -3.6791    0.0000 O   0  0  0  0  0  0  0  0  0  0  0  0
    3.9818   -4.5938    0.0000 C   0  0  0  0  0  0  0  0  0  0  0  0
    3.2992    0.3568    0.0000 H   0  0  0  0  0  0  0  0  0  0  0  0
  1  2  1  0  0  0  0
  2  3  1  0  0  0  0
  3  4  2  0  0  0  0
  4  5  1  0  0  0  0
  5  6  2  0  0  0  0
  6  7  1  0  0  0  0
  7  8  2  0  0  0  0
  8  9  1  0  0  0  0
  9 10  2  0  0  0  0
 10  5  1  0  0  0  0
 10 11  1  0  0  0  0
 11  3  1  0  0  0  0
 11 12  1  0  0  0  0
 12 13  1  0  0  0  0
 13 25  1  6  0  0  0
 13 14  1  1  0  0  0
 13 15  1  0  0  0  0
 15 16  1  0  0  0  0
 16 17  1  0  0  0  0
 17 18  2  0  0  0  0
 18 19  1  0  0  0  0
 19 20  2  0  0  0  0
 20 21  1  0  0  0  0
 21 22  2  0  0  0  0
 22 17  1  0  0  0  0
 22 23  1  0  0  0  0
 23 24  1  0  0  0  0
M  END
>  <EXTREG>  (ZINC00110014)
ZINC00110014

>  <LOGBIO>
2.5000

$$$$
ZINC00110736
  -MTS-   02131516202D 0   0.00000     0.00000     0

 17 18  0  0  0  0  0  0  0  0999 V2000
    6.2932   -2.4434    0.0000 F   0  0  0  0  0  0  0  0  0  0  0  0
    5.2956   -2.5517    0.0000 C   0  0  0  0  0  0  0  0  0  0  0  0
    5.5742   -3.5121    0.0000 F   0  0  0  0  0  0  0  0  0  0  0  0
    4.3980   -2.9925    0.0000 F   0  0  0  0  0  0  0  0  0  0  0  0
    4.7090   -1.7483    0.0000 C   0  0  0  0  0  0  0  0  0  0  0  0
    3.7114   -1.8565    0.0000 O   0  0  0  0  0  0  0  0  0  0  0  0
    3.1209   -1.0495    0.0000 C   0  0  0  0  0  0  0  0  0  0  0  0
    3.5250   -0.1311    0.0000 C   0  0  0  0  0  0  0  0  0  0  0  0
    2.9359    0.6705    0.0000 C   0  0  0  0  0  0  0  0  0  0  0  0
    1.9416    0.5636    0.0000 C   0  0  0  0  0  0  0  0  0  0  0  0
    1.5365   -0.3449    0.0000 N   0  0  0  0  0  0  0  0  0  0  0  0
    2.1266   -1.1565    0.0000 N   0  0  0  0  0  0  0  0  0  0  0  0
    1.3531    1.3721    0.0000 N   0  0  0  0  0  0  0  0  0  0  0  0
    1.6631    2.3321    0.0000 C   0  0  0  0  0  0  0  0  0  0  0  0
    0.8531    2.9121    0.0000 C   0  0  0  0  0  0  0  0  0  0  0  0
    0.0431    2.3321    0.0000 N   0  0  0  0  0  0  0  0  0  0  0  0
    0.3531    1.3721    0.0000 C   0  0  0  0  0  0  0  0  0  0  0  0
  1  2  1  0  0  0  0
  2  3  1  0  0  0  0
  2  4  1  0  0  0  0
  2  5  1  0  0  0  0
  5  6  1  0  0  0  0
  6  7  1  0  0  0  0
  7  8  2  0  0  0  0
  8  9  1  0  0  0  0
  9 10  2  0  0  0  0
 10 11  1  0  0  0  0
 11 12  2  0  0  0  0
 12  7  1  0  0  0  0
 10 13  1  0  0  0  0
 13 14  1  0  0  0  0
 14 15  2  0  0  0  0
 15 16  1  0  0  0  0
 16 17  2  0  0  0  0
 17 13  1  0  0  0  0
M  END
>  <EXTREG>  (ZINC00110736)
ZINC00110736

>  <LOGBIO>
2.5000

$$$$
ZINC00111006
  -MTS-   02131516202D 0   0.00000     0.00000     0

 10 11  0  0  0  0  0  0  0  0999 V2000
    4.4561   -1.1168    0.0000 N   0  0  0  0  0  0  0  0  0  0  0  0
    4.7661   -0.1568    0.0000 N   0  0  0  0  0  0  0  0  0  0  0  0
    3.9561    0.4232    0.0000 N   0  0  0  0  0  0  0  0  0  0  0  0
    3.1461   -0.1568    0.0000 C   0  0  0  0  0  0  0  0  0  0  0  0
    3.4561   -1.1168    0.0000 N   0  0  0  0  0  0  0  0  0  0  0  0
    2.1964    0.1563    0.0000 C   0  0  0  0  0  0  0  0  0  0  0  0
    1.8880    1.1168    0.0000 C   0  0  0  0  0  0  0  0  0  0  0  0
    0.8918    1.1152    0.0000 S   0  0  0  0  0  0  0  0  0  0  0  0
    0.5724    0.1715    0.0000 C   0  0  0  0  0  0  0  0  0  0  0  0
    1.3843   -0.4272    0.0000 C   0  0  0  0  0  0  0  0  0  0  0  0
  1  2  1  0  0  0  0
  2  3  2  0  0  0  0
  3  4  1  0  0  0  0
  4  5  2  0  0  0  0
  5  1  1  0  0  0  0
  4  6  1  0  0  0  0
  6  7  2  0  0  0  0
  7  8  1  0  0  0  0
  8  9  1  0  0  0  0
  9 10  2  0  0  0  0
 10  6  1  0  0  0  0
M  END
>  <EXTREG>  (ZINC00111006)
ZINC00111006

>  <LOGBIO>
2.5000

$$$$
ZINC00111494
  -MTS-   02131516202D 0   0.00000     0.00000     0

 18 19  0  0  0  0  0  0  0  0999 V2000
    0.0000   -0.0111    0.0000 Cl  0  0  0  0  0  0  0  0  0  0  0  0
    1.0000   -0.0061    0.0000 C   0  0  0  0  0  0  0  0  0  0  0  0
    1.5069   -0.8721    0.0000 C   0  0  0  0  0  0  0  0  0  0  0  0
    2.5017   -0.8650    0.0000 C   0  0  0  0  0  0  0  0  0  0  0  0
    2.9982    0.0030    0.0000 C   0  0  0  0  0  0  0  0  0  0  0  0
    2.4999    0.8640    0.0000 C   0  0  0  0  0  0  0  0  0  0  0  0
    1.4965    0.8620    0.0000 C   0  0  0  0  0  0  0  0  0  0  0  0
    3.9982    0.0055    0.0000 S   0  0  0  0  0  0  0  0  0  0  0  0
    3.9957    1.0055    0.0000 O   0  0  0  0  0  0  0  0  0  0  0  0
    4.0007   -0.9945    0.0000 O   0  0  0  0  0  0  0  0  0  0  0  0
    4.9982    0.0080    0.0000 C   0  0  0  0  0  0  0  0  0  0  0  0
    5.5029   -0.8593    0.0000 C   0  0  0  0  0  0  0  0  0  0  0  0
    6.4977   -0.8547    0.0000 C   0  0  0  0  0  0  0  0  0  0  0  0
    6.9964    0.0120    0.0000 C   0  0  0  0  0  0  0  0  0  0  0  0
    6.5003    0.8743    0.0000 C   0  0  0  0  0  0  0  0  0  0  0  0
    5.4969    0.8748    0.0000 N   0  0  0  0  0  0  0  0  0  0  0  0
    7.9964    0.0120    0.0000 C   0  0  0  0  0  0  0  0  0  0  0  0
    8.9964    0.0120    0.0000 N   0  0  0  0  0  0  0  0  0  0  0  0
  1  2  1  0  0  0  0
  2  3  2  0  0  0  0
  3  4  1  0  0  0  0
  4  5  2  0  0  0  0
  5  6  1  0  0  0  0
  6  7  2  0  0  0  0
  7  2  1  0  0  0  0
  5  8  1  0  0  0  0
  8  9  2  0  0  0  0
  8 10  2  0  0  0  0
  8 11  1  0  0  0  0
 11 12  2  0  0  0  0
 12 13  1  0  0  0  0
 13 14  2  0  0  0  0
 14 15  1  0  0  0  0
 15 16  2  0  0  0  0
 16 11  1  0  0  0  0
 14 17  1  0  0  0  0
 17 18  3  0  0  0  0
M  END
>  <EXTREG>  (ZINC00111494)
ZINC00111494

>  <LOGBIO>
2.5000

$$$$
ZINC00111979
  -MTS-   02131516202D 0   0.00000     0.00000     0

 18 19  0  0  1  0  0  0  0  0999 V2000
    4.3655    0.6763    0.0000 C   0  0  0  0  0  0  0  0  0  0  0  0
    3.4662    0.2388    0.0000 C   0  0  0  0  0  0  0  0  0  0  0  0
    3.1909    1.2001    0.0000 C   0  0  0  0  0  0  0  0  0  0  0  0
    2.4683    0.1335    0.0000 C   0  0  1  0  0  0  0  0  0  0  0  0
    2.0650   -0.7758    0.0000 O   0  0  0  0  0  0  0  0  0  0  0  0
    2.6515   -1.5858    0.0000 C   0  0  0  0  0  0  0  0  0  0  0  0
    2.2419   -2.4981    0.0000 O   0  0  0  0  0  0  0  0  0  0  0  0
    3.6413   -1.4864    0.0000 C   0  0  0  0  0  0  0  0  0  0  0  0
    3.5673   -2.4836    0.0000 C   0  0  0  0  0  0  0  0  0  0  0  0
    4.6107   -1.7321    0.0000 C   0  0  0  0  0  0  0  0  0  0  0  0
    4.0527   -0.5712    0.0000 C   0  0  0  0  0  0  0  0  0  0  0  0
    5.0475   -0.4692    0.0000 O   0  0  0  0  0  0  0  0  0  0  0  0
    1.8798    0.9420    0.0000 C   0  0  0  0  0  0  0  0  0  0  0  0
    2.1898    1.9020    0.0000 O   0  0  0  0  0  0  0  0  0  0  0  0
    1.3798    2.4820    0.0000 C   0  0  0  0  0  0  0  0  0  0  0  0
    0.5698    1.9020    0.0000 C   0  0  0  0  0  0  0  0  0  0  0  0
    0.8798    0.9420    0.0000 C   0  0  0  0  0  0  0  0  0  0  0  0
    2.7120    0.6818    0.0000 H   0  0  0  0  0  0  0  0  0  0  0  0
  1  2  1  0  0  0  0
  2  3  1  0  0  0  0
  2  4  1  0  0  0  0
  4 18  1  6  0  0  0
  4  5  1  0  0  0  0
  5  6  1  0  0  0  0
  6  7  2  0  0  0  0
  6  8  1  0  0  0  0
  8  9  1  0  0  0  0
  8 10  1  0  0  0  0
  8 11  1  0  0  0  0
 11  2  1  0  0  0  0
 11 12  2  0  0  0  0
  4 13  1  1  0  0  0
 13 14  1  0  0  0  0
 14 15  1  0  0  0  0
 15 16  2  0  0  0  0
 16 17  1  0  0  0  0
 17 13  2  0  0  0  0
M  END
>  <EXTREG>  (ZINC00111979)
ZINC00111979

>  <LOGBIO>
2.5000

$$$$
ZINC00112609
  -MTS-   02131516202D 0   0.00000     0.00000     0

 13 13  0  0  1  0  0  0  0  0999 V2000
    5.0486   -1.4611    0.0000 O   0  0  0  0  0  0  0  0  0  0  0  0
    4.0508   -1.5669    0.0000 C   0  0  0  0  0  0  0  0  0  0  0  0
    3.6444   -2.4806    0.0000 O   0  0  0  0  0  0  0  0  0  0  0  0
    3.4662   -0.7621    0.0000 C   0  0  0  0  0  0  0  0  0  0  0  0
    2.4683   -0.8678    0.0000 C   0  0  0  0  0  0  0  0  0  0  0  0
    1.8798   -0.0594    0.0000 C   0  0  2  0  0  0  0  0  0  0  0  0
    2.1898    0.9006    0.0000 N   0  0  0  0  0  0  0  0  0  0  0  0
    1.3798    1.4806    0.0000 C   0  0  0  0  0  0  0  0  0  0  0  0
    1.3798    2.4806    0.0000 O   0  0  0  0  0  0  0  0  0  0  0  0
    0.5698    0.9006    0.0000 N   0  0  0  0  0  0  0  0  0  0  0  0
    0.8798   -0.0594    0.0000 C   0  0  0  0  0  0  0  0  0  0  0  0
    0.2913   -0.8678    0.0000 O   0  0  0  0  0  0  0  0  0  0  0  0
    2.4723    0.0353    0.0000 H   0  0  0  0  0  0  0  0  0  0  0  0
  1  2  1  0  0  0  0
  2  3  2  0  0  0  0
  2  4  1  0  0  0  0
  4  5  1  0  0  0  0
  6  5  1  1  0  0  0
  6 13  1  6  0  0  0
  6  7  1  0  0  0  0
  7  8  1  0  0  0  0
  8  9  2  0  0  0  0
  8 10  1  0  0  0  0
 10 11  1  0  0  0  0
 11  6  1  0  0  0  0
 11 12  2  0  0  0  0
M  END
>  <EXTREG>  (ZINC00112609)
ZINC00112609

>  <LOGBIO>
2.5000

$$$$
ZINC00113153
  -MTS-   02131516202D 0   0.00000     0.00000     0

 21 22  0  0  0  0  0  0  0  0999 V2000
    4.7755    0.9184    0.0000 C   0  0  0  0  0  0  0  0  0  0  0  0
    4.1869    1.7269    0.0000 C   0  0  0  0  0  0  0  0  0  0  0  0
    4.4969    2.6869    0.0000 N   0  0  0  0  0  0  0  0  0  0  0  0
    3.6869    3.2669    0.0000 N   0  0  0  0  0  0  0  0  0  0  0  0
    2.8769    2.6869    0.0000 S   0  0  0  0  0  0  0  0  0  0  0  0
    3.1869    1.7269    0.0000 C   0  0  0  0  0  0  0  0  0  0  0  0
    2.5984    0.9184    0.0000 C   0  0  0  0  0  0  0  0  0  0  0  0
    2.0018    0.9817    0.0000 O   0  0  0  0  0  0  0  0  0  0  0  0
    3.0855   -0.1783    0.0000 N   0  0  0  0  0  0  0  0  0  0  0  0
    4.0719   -0.3898    0.0000 N   0  0  0  0  0  0  0  0  0  0  0  0
    4.1692   -1.3813    0.0000 C   0  0  0  0  0  0  0  0  0  0  0  0
    3.2619   -1.7928    0.0000 C   0  0  0  0  0  0  0  0  0  0  0  0
    2.5855   -1.0443    0.0000 C   0  0  0  0  0  0  0  0  0  0  0  0
    1.5911   -1.1497    0.0000 C   0  0  0  0  0  0  0  0  0  0  0  0
    1.4857   -0.1553    0.0000 C   0  0  0  0  0  0  0  0  0  0  0  0
    1.6965   -2.1441    0.0000 C   0  0  0  0  0  0  0  0  0  0  0  0
    0.5967   -1.2551    0.0000 C   0  0  0  0  0  0  0  0  0  0  0  0
    5.0352   -1.8813    0.0000 C   0  0  0  0  0  0  0  0  0  0  0  0
    4.5352   -2.7473    0.0000 C   0  0  0  0  0  0  0  0  0  0  0  0
    5.5352   -1.0153    0.0000 C   0  0  0  0  0  0  0  0  0  0  0  0
    5.9012   -2.3813    0.0000 C   0  0  0  0  0  0  0  0  0  0  0  0
  1  2  1  0  0  0  0
  2  3  1  0  0  0  0
  3  4  2  0  0  0  0
  4  5  1  0  0  0  0
  5  6  1  0  0  0  0
  6  2  2  0  0  0  0
  6  7  1  0  0  0  0
  7  8  2  0  0  0  0
  7  9  1  0  0  0  0
  9 10  1  0  0  0  0
 10 11  2  0  0  0  0
 11 12  1  0  0  0  0
 12 13  2  0  0  0  0
 13  9  1  0  0  0  0
 13 14  1  0  0  0  0
 14 15  1  0  0  0  0
 14 16  1  0  0  0  0
 14 17  1  0  0  0  0
 11 18  1  0  0  0  0
 18 19  1  0  0  0  0
 18 20  1  0  0  0  0
 18 21  1  0  0  0  0
M  END
>  <EXTREG>  (ZINC00113153)
ZINC00113153

>  <LOGBIO>
2.5000

$$$$
ZINC00113708
  -MTS-   02131516202D 0   0.00000     0.00000     0

 25 28  0  0  1  0  0  0  0  0999 V2000
    0.0000    0.7827    0.0000 Cl  0  0  0  0  0  0  0  0  0  0  0  0
    1.0000    0.7824    0.0000 C   0  0  0  0  0  0  0  0  0  0  0  0
    1.5028    1.6508    0.0000 C   0  0  0  0  0  0  0  0  0  0  0  0
    2.4976    1.6485    0.0000 C   0  0  0  0  0  0  0  0  0  0  0  0
    2.9982    0.7828    0.0000 C   0  0  0  0  0  0  0  0  0  0  0  0
    3.9982    0.7851    0.0000 C   0  0  2  0  0  0  0  0  0  0  0  0
    4.5034   -0.0820    0.0000 C   0  0  0  0  0  0  0  0  0  0  0  0
    5.4982   -0.0770    0.0000 C   0  0  2  0  0  0  0  0  0  0  0  0
    5.9964    0.7900    0.0000 N   0  0  0  0  0  0  0  0  0  0  0  0
    5.4982    1.6521    0.0000 C   0  0  0  0  0  0  0  0  0  0  0  0
    5.8082    2.6121    0.0000 N   0  0  0  0  0  0  0  0  0  0  0  0
    4.9982    3.1921    0.0000 N   0  0  0  0  0  0  0  0  0  0  0  0
    4.1882    2.6121    0.0000 N   0  0  0  0  0  0  0  0  0  0  0  0
    4.4982    1.6521    0.0000 N   0  0  0  0  0  0  0  0  0  0  0  0
    6.0012   -0.9413    0.0000 C   0  0  0  0  0  0  0  0  0  0  0  0
    5.5034   -1.8125    0.0000 C   0  0  0  0  0  0  0  0  0  0  0  0
    6.0055   -2.6712    0.0000 C   0  0  0  0  0  0  0  0  0  0  0  0
    7.0055   -2.6687    0.0000 C   0  0  0  0  0  0  0  0  0  0  0  0
    7.5034   -1.8075    0.0000 C   0  0  0  0  0  0  0  0  0  0  0  0
    7.0012   -0.9387    0.0000 C   0  0  0  0  0  0  0  0  0  0  0  0
    2.5041   -0.0805    0.0000 C   0  0  0  0  0  0  0  0  0  0  0  0
    3.0068   -0.9450    0.0000 Cl  0  0  0  0  0  0  0  0  0  0  0  0
    1.5006   -0.0832    0.0000 C   0  0  0  0  0  0  0  0  0  0  0  0
    5.2004   -0.5979    0.0000 H   0  0  0  0  0  0  0  0  0  0  0  0
    3.6998    0.2645    0.0000 H   0  0  0  0  0  0  0  0  0  0  0  0
  1  2  1  0  0  0  0
  2  3  2  0  0  0  0
  3  4  1  0  0  0  0
  4  5  2  0  0  0  0
  6  5  1  1  0  0  0
  6 25  1  6  0  0  0
  6  7  1  0  0  0  0
  7  8  1  0  0  0  0
  8 24  1  1  0  0  0
  8  9  1  0  0  0  0
  9 10  1  0  0  0  0
 10 11  2  0  0  0  0
 11 12  1  0  0  0  0
 12 13  2  0  0  0  0
 13 14  1  0  0  0  0
 14  6  1  0  0  0  0
 14 10  1  0  0  0  0
  8 15  1  6  0  0  0
 15 16  2  0  0  0  0
 16 17  1  0  0  0  0
 17 18  2  0  0  0  0
 18 19  1  0  0  0  0
 19 20  2  0  0  0  0
 20 15  1  0  0  0  0
  5 21  1  0  0  0  0
 21 22  1  0  0  0  0
 21 23  2  0  0  0  0
 23  2  1  0  0  0  0
M  END
>  <EXTREG>  (ZINC00113708)
ZINC00113708

>  <LOGBIO>
2.5000

$$$$
ZINC00113892
  -MTS-   02131516202D 0   0.00000     0.00000     0

 19 20  0  0  0  0  0  0  0  0999 V2000
    2.1870   -0.2075    0.0000 O   0  0  0  0  0  0  0  0  0  0  0  0
    3.1848   -0.1012    0.0000 C   0  0  0  0  0  0  0  0  0  0  0  0
    3.5907    0.8127    0.0000 C   0  0  0  0  0  0  0  0  0  0  0  0
    3.0022    1.6212    0.0000 N   0  0  0  0  0  0  0  0  0  0  0  0
    3.3122    2.5812    0.0000 C   0  0  0  0  0  0  0  0  0  0  0  0
    2.5022    3.1612    0.0000 N   0  0  0  0  0  0  0  0  0  0  0  0
    1.6922    2.5812    0.0000 C   0  0  0  0  0  0  0  0  0  0  0  0
    2.0022    1.6212    0.0000 N   0  0  0  0  0  0  0  0  0  0  0  0
    0.7425    2.8944    0.0000 N   0  3  0  0  0  0  0  0  0  0  0  0
    0.5376    3.8767    0.0000 O   0  5  0  0  0  0  0  0  0  0  0  0
    0.0000    2.2323    0.0000 O   0  0  0  0  0  0  0  0  0  0  0  0
    3.7699   -0.9058    0.0000 O   0  0  0  0  0  0  0  0  0  0  0  0
    4.7676   -0.7995    0.0000 C   0  0  0  0  0  0  0  0  0  0  0  0
    5.3566   -1.6076    0.0000 C   0  0  0  0  0  0  0  0  0  0  0  0
    4.9507   -2.5253    0.0000 C   0  0  0  0  0  0  0  0  0  0  0  0
    5.5382   -3.3281    0.0000 C   0  0  0  0  0  0  0  0  0  0  0  0
    6.5327   -3.2231    0.0000 C   0  0  0  0  0  0  0  0  0  0  0  0
    6.9396   -2.3154    0.0000 C   0  0  0  0  0  0  0  0  0  0  0  0
    6.3511   -1.5027    0.0000 C   0  0  0  0  0  0  0  0  0  0  0  0
  1  2  2  0  0  0  0
  2  3  1  0  0  0  0
  3  4  1  0  0  0  0
  4  5  1  0  0  0  0
  5  6  2  0  0  0  0
  6  7  1  0  0  0  0
  7  8  2  0  0  0  0
  8  4  1  0  0  0  0
  7  9  1  0  0  0  0
  9 10  1  0  0  0  0
  9 11  2  0  0  0  0
  2 12  1  0  0  0  0
 12 13  1  0  0  0  0
 13 14  1  0  0  0  0
 14 15  2  0  0  0  0
 15 16  1  0  0  0  0
 16 17  2  0  0  0  0
 17 18  1  0  0  0  0
 18 19  2  0  0  0  0
 19 14  1  0  0  0  0
M  CHG  2   9   1  10  -1
M  END
>  <EXTREG>  (ZINC00113892)
ZINC00113892

>  <LOGBIO>
2.5000

$$$$
ZINC00115837
  -MTS-   02131516202D 0   0.00000     0.00000     0

 22 24  0  0  0  0  0  0  0  0999 V2000
    3.4081   -4.9128    0.0000 C   0  0  0  0  0  0  0  0  0  0  0  0
    2.8195   -4.1043    0.0000 C   0  0  0  0  0  0  0  0  0  0  0  0
    3.1295   -3.1443    0.0000 S   0  0  0  0  0  0  0  0  0  0  0  0
    2.3195   -2.5643    0.0000 C   0  0  0  0  0  0  0  0  0  0  0  0
    2.3195   -1.5643    0.0000 S   0  0  0  0  0  0  0  0  0  0  0  0
    3.1856   -1.0643    0.0000 C   0  0  0  0  0  0  0  0  0  0  0  0
    3.1856   -0.0643    0.0000 C   0  0  0  0  0  0  0  0  0  0  0  0
    4.0541    0.4383    0.0000 C   0  0  0  0  0  0  0  0  0  0  0  0
    4.0520    1.4330    0.0000 C   0  0  0  0  0  0  0  0  0  0  0  0
    3.1865    1.9339    0.0000 C   0  0  0  0  0  0  0  0  0  0  0  0
    2.3230    1.4400    0.0000 C   0  0  0  0  0  0  0  0  0  0  0  0
    2.3200    0.4365    0.0000 C   0  0  0  0  0  0  0  0  0  0  0  0
    3.1890    2.9339    0.0000 C   0  0  0  0  0  0  0  0  0  0  0  0
    4.0563    3.4317    0.0000 O   0  0  0  0  0  0  0  0  0  0  0  0
    2.3242    3.4361    0.0000 N   0  0  0  0  0  0  0  0  0  0  0  0
    2.3258    4.4395    0.0000 C   0  0  0  0  0  0  0  0  0  0  0  0
    1.4645    4.9373    0.0000 C   0  0  0  0  0  0  0  0  0  0  0  0
    0.5967    4.4403    0.0000 O   0  0  0  0  0  0  0  0  0  0  0  0
    0.5902    3.4456    0.0000 C   0  0  0  0  0  0  0  0  0  0  0  0
    1.4565    2.9391    0.0000 C   0  0  0  0  0  0  0  0  0  0  0  0
    1.5095   -3.1443    0.0000 N   0  0  0  0  0  0  0  0  0  0  0  0
    1.8195   -4.1043    0.0000 N   0  0  0  0  0  0  0  0  0  0  0  0
  1  2  1  0  0  0  0
  2  3  1  0  0  0  0
  3  4  1  0  0  0  0
  4  5  1  0  0  0  0
  5  6  1  0  0  0  0
  6  7  1  0  0  0  0
  7  8  2  0  0  0  0
  8  9  1  0  0  0  0
  9 10  2  0  0  0  0
 10 11  1  0  0  0  0
 11 12  2  0  0  0  0
 12  7  1  0  0  0  0
 10 13  1  0  0  0  0
 13 14  2  0  0  0  0
 13 15  1  0  0  0  0
 15 16  1  0  0  0  0
 16 17  1  0  0  0  0
 17 18  1  0  0  0  0
 18 19  1  0  0  0  0
 19 20  1  0  0  0  0
 20 15  1  0  0  0  0
  4 21  2  0  0  0  0
 21 22  1  0  0  0  0
 22  2  2  0  0  0  0
M  END
>  <EXTREG>  (ZINC00115837)
ZINC00115837

>  <LOGBIO>
2.5000

$$$$
ZINC00117094
  -MTS-   02131516202D 0   0.00000     0.00000     0

 21 23  0  0  0  0  0  0  0  0999 V2000
    7.3861   -0.7358    0.0000 C   0  0  0  0  0  0  0  0  0  0  0  0
    6.7976    0.0727    0.0000 N   0  0  0  0  0  0  0  0  0  0  0  0
    7.1076    1.0327    0.0000 N   0  0  0  0  0  0  0  0  0  0  0  0
    6.2976    1.6127    0.0000 C   0  0  0  0  0  0  0  0  0  0  0  0
    5.4876    1.0327    0.0000 C   0  0  0  0  0  0  0  0  0  0  0  0
    4.5379    1.3459    0.0000 C   0  0  0  0  0  0  0  0  0  0  0  0
    4.3330    2.3282    0.0000 O   0  0  0  0  0  0  0  0  0  0  0  0
    3.7954    0.6839    0.0000 S   0  0  0  0  0  0  0  0  0  0  0  0
    2.8458    0.9975    0.0000 C   0  0  0  0  0  0  0  0  0  0  0  0
    2.6410    1.9798    0.0000 C   0  0  0  0  0  0  0  0  0  0  0  0
    1.6958    2.2899    0.0000 C   0  0  0  0  0  0  0  0  0  0  0  0
    0.9487    1.6252    0.0000 C   0  0  0  0  0  0  0  0  0  0  0  0
    0.0000    1.9412    0.0000 Cl  0  0  0  0  0  0  0  0  0  0  0  0
    1.1469    0.6503    0.0000 C   0  0  0  0  0  0  0  0  0  0  0  0
    2.0988    0.3328    0.0000 C   0  0  0  0  0  0  0  0  0  0  0  0
    5.7976    0.0727    0.0000 C   0  0  0  0  0  0  0  0  0  0  0  0
    5.2091   -0.7358    0.0000 N   0  0  0  0  0  0  0  0  0  0  0  0
    4.2003   -0.7358    0.0000 C   0  0  0  0  0  0  0  0  0  0  0  0
    3.8972   -1.6848    0.0000 C   0  0  0  0  0  0  0  0  0  0  0  0
    4.6981   -2.2774    0.0000 C   0  0  0  0  0  0  0  0  0  0  0  0
    5.5164   -1.6874    0.0000 C   0  0  0  0  0  0  0  0  0  0  0  0
  1  2  1  0  0  0  0
  2  3  1  0  0  0  0
  3  4  2  0  0  0  0
  4  5  1  0  0  0  0
  5  6  1  0  0  0  0
  6  7  2  0  0  0  0
  6  8  1  0  0  0  0
  8  9  1  0  0  0  0
  9 10  2  0  0  0  0
 10 11  1  0  0  0  0
 11 12  2  0  0  0  0
 12 13  1  0  0  0  0
 12 14  1  0  0  0  0
 14 15  2  0  0  0  0
 15  9  1  0  0  0  0
  5 16  2  0  0  0  0
 16  2  1  0  0  0  0
 16 17  1  0  0  0  0
 17 18  1  0  0  0  0
 18 19  2  0  0  0  0
 19 20  1  0  0  0  0
 20 21  2  0  0  0  0
 21 17  1  0  0  0  0
M  END
>  <EXTREG>  (ZINC00117094)
ZINC00117094

>  <LOGBIO>
2.5000

$$$$
ZINC00117792
  -MTS-   02131516202D 0   0.00000     0.00000     0

 16 18  0  0  0  0  0  0  0  0999 V2000
    4.0389   -3.6254    0.0000 Cl  0  0  0  0  0  0  0  0  0  0  0  0
    3.4504   -2.8169    0.0000 C   0  0  0  0  0  0  0  0  0  0  0  0
    3.7604   -1.8569    0.0000 S   0  0  0  0  0  0  0  0  0  0  0  0
    2.9504   -1.2769    0.0000 C   0  0  0  0  0  0  0  0  0  0  0  0
    2.1404   -1.8569    0.0000 C   0  0  0  0  0  0  0  0  0  0  0  0
    2.4504   -2.8169    0.0000 C   0  0  0  0  0  0  0  0  0  0  0  0
    2.9504   -0.2769    0.0000 C   0  0  0  0  0  0  0  0  0  0  0  0
    3.7660    0.3168    0.0000 C   0  0  0  0  0  0  0  0  0  0  0  0
    3.4524    1.2624    0.0000 S   0  0  0  0  0  0  0  0  0  0  0  0
    2.4562    1.2702    0.0000 C   0  0  0  0  0  0  0  0  0  0  0  0
    2.1419    0.3116    0.0000 N   0  0  0  0  0  0  0  0  0  0  0  0
    1.8727    2.0823    0.0000 C   0  0  0  0  0  0  0  0  0  0  0  0
    2.1886    3.0404    0.0000 C   0  0  0  0  0  0  0  0  0  0  0  0
    1.3822    3.6254    0.0000 S   0  0  0  0  0  0  0  0  0  0  0  0
    0.5687    3.0504    0.0000 C   0  0  0  0  0  0  0  0  0  0  0  0
    0.8727    2.0885    0.0000 C   0  0  0  0  0  0  0  0  0  0  0  0
  1  2  1  0  0  0  0
  2  3  1  0  0  0  0
  3  4  1  0  0  0  0
  4  5  2  0  0  0  0
  5  6  1  0  0  0  0
  6  2  2  0  0  0  0
  4  7  1  0  0  0  0
  7  8  2  0  0  0  0
  8  9  1  0  0  0  0
  9 10  1  0  0  0  0
 10 11  2  0  0  0  0
 11  7  1  0  0  0  0
 10 12  1  0  0  0  0
 12 13  2  0  0  0  0
 13 14  1  0  0  0  0
 14 15  1  0  0  0  0
 15 16  2  0  0  0  0
 16 12  1  0  0  0  0
M  END
>  <EXTREG>  (ZINC00117792)
ZINC00117792

>  <LOGBIO>
2.5000

$$$$
ZINC00119336
  -MTS-   02131516202D 0   0.00000     0.00000     0

 21 23  0  0  0  0  0  0  0  0999 V2000
    5.9631    0.7807    0.0000 C   0  0  0  0  0  0  0  0  0  0  0  0
    5.6100    1.2658    0.0000 C   0  0  0  0  0  0  0  0  0  0  0  0
    5.9200    2.2258    0.0000 C   0  0  0  0  0  0  0  0  0  0  0  0
    5.1100    2.8058    0.0000 C   0  0  0  0  0  0  0  0  0  0  0  0
    4.3000    2.2258    0.0000 C   0  0  0  0  0  0  0  0  0  0  0  0
    3.3503    2.5389    0.0000 C   0  0  0  0  0  0  0  0  0  0  0  0
    4.6100    1.2658    0.0000 N   0  0  0  0  0  0  0  0  0  0  0  0
    3.7860    0.1339    0.0000 C   0  0  0  0  0  0  0  0  0  0  0  0
    2.7772    0.1339    0.0000 N   0  0  0  0  0  0  0  0  0  0  0  0
    2.4742   -0.8151    0.0000 N   0  0  0  0  0  0  0  0  0  0  0  0
    3.2750   -1.4077    0.0000 C   0  0  0  0  0  0  0  0  0  0  0  0
    3.3830   -2.4018    0.0000 C   0  0  0  0  0  0  0  0  0  0  0  0
    4.2963   -2.8091    0.0000 C   0  0  0  0  0  0  0  0  0  0  0  0
    5.1073   -2.2182    0.0000 C   0  0  0  0  0  0  0  0  0  0  0  0
    5.0009   -1.2291    0.0000 C   0  0  0  0  0  0  0  0  0  0  0  0
    5.8112   -0.6430    0.0000 F   0  0  0  0  0  0  0  0  0  0  0  0
    4.0933   -0.8177    0.0000 C   0  0  0  0  0  0  0  0  0  0  0  0
    1.5226   -1.1224    0.0000 S   0  0  0  0  0  0  0  0  0  0  0  0
    0.5710   -1.4297    0.0000 C   0  0  0  0  0  0  0  0  0  0  0  0
    1.8299   -2.0740    0.0000 O   0  0  0  0  0  0  0  0  0  0  0  0
    1.2153   -0.1708    0.0000 O   0  0  0  0  0  0  0  0  0  0  0  0
  1  2  1  0  0  0  0
  2  3  2  0  0  0  0
  3  4  1  0  0  0  0
  4  5  2  0  0  0  0
  5  6  1  0  0  0  0
  5  7  1  0  0  0  0
  7  2  1  0  0  0  0
  7  8  1  0  0  0  0
  8  9  2  0  0  0  0
  9 10  1  0  0  0  0
 10 11  1  0  0  0  0
 11 12  2  0  0  0  0
 12 13  1  0  0  0  0
 13 14  2  0  0  0  0
 14 15  1  0  0  0  0
 15 16  1  0  0  0  0
 15 17  2  0  0  0  0
 17  8  1  0  0  0  0
 17 11  1  0  0  0  0
 10 18  1  0  0  0  0
 18 19  1  0  0  0  0
 18 20  2  0  0  0  0
 18 21  2  0  0  0  0
M  END
>  <EXTREG>  (ZINC00119336)
ZINC00119336

>  <LOGBIO>
2.5000

$$$$
ZINC00120371
  -MTS-   02131516202D 0   0.00000     0.00000     0

 12 12  0  0  0  0  0  0  0  0999 V2000
    3.5907   -1.6859    0.0000 C   0  0  0  0  0  0  0  0  0  0  0  0
    3.0022   -0.8775    0.0000 N   0  0  0  0  0  0  0  0  0  0  0  0
    3.3122    0.0825    0.0000 N   0  0  0  0  0  0  0  0  0  0  0  0
    2.5022    0.6625    0.0000 C   0  0  0  0  0  0  0  0  0  0  0  0
    2.5022    1.6625    0.0000 C   0  0  0  0  0  0  0  0  0  0  0  0
    1.6922    0.0825    0.0000 C   0  0  0  0  0  0  0  0  0  0  0  0
    2.0022   -0.8775    0.0000 C   0  0  0  0  0  0  0  0  0  0  0  0
    1.4137   -1.6859    0.0000 C   0  0  0  0  0  0  0  0  0  0  0  0
    0.4193   -1.5805    0.0000 O   0  0  0  0  0  0  0  0  0  0  0  0
    0.7425    0.3957    0.0000 N   0  3  0  0  0  0  0  0  0  0  0  0
    0.5376    1.3780    0.0000 O   0  5  0  0  0  0  0  0  0  0  0  0
    0.0000   -0.2663    0.0000 O   0  0  0  0  0  0  0  0  0  0  0  0
  1  2  1  0  0  0  0
  2  3  1  0  0  0  0
  3  4  2  0  0  0  0
  4  5  1  0  0  0  0
  4  6  1  0  0  0  0
  6  7  2  0  0  0  0
  7  2  1  0  0  0  0
  7  8  1  0  0  0  0
  8  9  1  0  0  0  0
  6 10  1  0  0  0  0
 10 11  1  0  0  0  0
 10 12  2  0  0  0  0
M  CHG  2  10   1  11  -1
M  END
>  <EXTREG>  (ZINC00120371)
ZINC00120371

>  <LOGBIO>
2.5000

$$$$
ZINC00120543
  -MTS-   02131516202D 0   0.00000     0.00000     0

 17 19  0  0  0  0  0  0  0  0999 V2000
    5.4358   -1.6375    0.0000 C   0  0  0  0  0  0  0  0  0  0  0  0
    5.8399   -0.7190    0.0000 C   0  0  0  0  0  0  0  0  0  0  0  0
    5.2508    0.0826    0.0000 C   0  0  0  0  0  0  0  0  0  0  0  0
    4.2565   -0.0243    0.0000 C   0  0  0  0  0  0  0  0  0  0  0  0
    3.8514   -0.9329    0.0000 C   0  0  0  0  0  0  0  0  0  0  0  0
    4.4415   -1.7444    0.0000 C   0  0  0  0  0  0  0  0  0  0  0  0
    3.6680    0.7842    0.0000 N   0  0  0  0  0  0  0  0  0  0  0  0
    3.9780    1.7442    0.0000 C   0  0  0  0  0  0  0  0  0  0  0  0
    3.1680    2.3242    0.0000 N   0  0  0  0  0  0  0  0  0  0  0  0
    2.3580    1.7442    0.0000 C   0  0  0  0  0  0  0  0  0  0  0  0
    2.6680    0.7842    0.0000 C   0  0  0  0  0  0  0  0  0  0  0  0
    2.0795   -0.0243    0.0000 C   0  0  0  0  0  0  0  0  0  0  0  0
    1.0815    0.0805    0.0000 C   0  0  0  0  0  0  0  0  0  0  0  0
    0.4977   -0.7250    0.0000 C   0  0  0  0  0  0  0  0  0  0  0  0
    0.9027   -1.6393    0.0000 C   0  0  0  0  0  0  0  0  0  0  0  0
    1.8915   -1.7482    0.0000 C   0  0  0  0  0  0  0  0  0  0  0  0
    2.4845   -0.9386    0.0000 C   0  0  0  0  0  0  0  0  0  0  0  0
  1  2  1  0  0  0  0
  2  3  1  0  0  0  0
  3  4  1  0  0  0  0
  4  5  1  0  0  0  0
  5  6  1  0  0  0  0
  6  1  1  0  0  0  0
  4  7  1  0  0  0  0
  7  8  1  0  0  0  0
  8  9  2  0  0  0  0
  9 10  1  0  0  0  0
 10 11  2  0  0  0  0
 11  7  1  0  0  0  0
 11 12  1  0  0  0  0
 12 13  1  0  0  0  0
 13 14  1  0  0  0  0
 14 15  1  0  0  0  0
 15 16  1  0  0  0  0
 16 17  1  0  0  0  0
 17 12  1  0  0  0  0
M  END
>  <EXTREG>  (ZINC00120543)
ZINC00120543

>  <LOGBIO>
2.5000

$$$$
ZINC00121152
  -MTS-   02131516202D 0   0.00000     0.00000     0

 23 24  0  0  0  0  0  0  0  0999 V2000
    4.9379    0.4984    0.0000 C   0  0  0  0  0  0  0  0  0  0  0  0
    4.3494    1.3069    0.0000 N   0  0  0  0  0  0  0  0  0  0  0  0
    4.6594    2.2669    0.0000 N   0  0  0  0  0  0  0  0  0  0  0  0
    3.8494    2.8469    0.0000 C   0  0  0  0  0  0  0  0  0  0  0  0
    3.8494    3.8469    0.0000 C   0  0  0  0  0  0  0  0  0  0  0  0
    3.0394    2.2669    0.0000 C   0  0  0  0  0  0  0  0  0  0  0  0
    3.3494    1.3069    0.0000 C   0  0  0  0  0  0  0  0  0  0  0  0
    2.7609    0.4984    0.0000 C   0  0  0  0  0  0  0  0  0  0  0  0
    1.7630    0.6037    0.0000 O   0  0  0  0  0  0  0  0  0  0  0  0
    3.1642   -0.4110    0.0000 S   0  0  0  0  0  0  0  0  0  0  0  0
    2.5753   -1.2191    0.0000 C   0  0  0  0  0  0  0  0  0  0  0  0
    1.5774   -1.1138    0.0000 C   0  0  0  0  0  0  0  0  0  0  0  0
    0.9931   -1.9190    0.0000 C   0  0  0  0  0  0  0  0  0  0  0  0
    1.3977   -2.8335    0.0000 C   0  0  0  0  0  0  0  0  0  0  0  0
    2.3864   -2.9429    0.0000 C   0  0  0  0  0  0  0  0  0  0  0  0
    2.9798   -2.1337    0.0000 C   0  0  0  0  0  0  0  0  0  0  0  0
    0.8067   -3.6402    0.0000 C   0  0  0  0  0  0  0  0  0  0  0  0
    1.6134   -4.2312    0.0000 F   0  0  0  0  0  0  0  0  0  0  0  0
    0.0000   -3.0492    0.0000 F   0  0  0  0  0  0  0  0  0  0  0  0
    0.2157   -4.4469    0.0000 F   0  0  0  0  0  0  0  0  0  0  0  0
    2.0897    2.5800    0.0000 N   0  3  0  0  0  0  0  0  0  0  0  0
    1.8849    3.5624    0.0000 O   0  5  0  0  0  0  0  0  0  0  0  0
    1.3472    1.9180    0.0000 O   0  0  0  0  0  0  0  0  0  0  0  0
  1  2  1  0  0  0  0
  2  3  1  0  0  0  0
  3  4  2  0  0  0  0
  4  5  1  0  0  0  0
  4  6  1  0  0  0  0
  6  7  2  0  0  0  0
  7  2  1  0  0  0  0
  7  8  1  0  0  0  0
  8  9  2  0  0  0  0
  8 10  1  0  0  0  0
 10 11  1  0  0  0  0
 11 12  2  0  0  0  0
 12 13  1  0  0  0  0
 13 14  2  0  0  0  0
 14 15  1  0  0  0  0
 15 16  2  0  0  0  0
 16 11  1  0  0  0  0
 14 17  1  0  0  0  0
 17 18  1  0  0  0  0
 17 19  1  0  0  0  0
 17 20  1  0  0  0  0
  6 21  1  0  0  0  0
 21 22  1  0  0  0  0
 21 23  2  0  0  0  0
M  CHG  2  21   1  22  -1
M  END
>  <EXTREG>  (ZINC00121152)
ZINC00121152

>  <LOGBIO>
2.5000

$$$$
ZINC00122126
  -MTS-   02131516202D 0   0.00000     0.00000     0

 18 19  0  0  0  0  0  0  0  0999 V2000
    0.8681   -3.9115    0.0000 C   0  0  0  0  0  0  0  0  0  0  0  0
    1.8621   -3.8026    0.0000 O   0  0  0  0  0  0  0  0  0  0  0  0
    2.2648   -2.8873    0.0000 C   0  0  0  0  0  0  0  0  0  0  0  0
    3.2622   -2.7770    0.0000 C   0  0  0  0  0  0  0  0  0  0  0  0
    3.6610   -1.8656    0.0000 C   0  0  0  0  0  0  0  0  0  0  0  0
    4.6550   -1.7562    0.0000 Br  0  0  0  0  0  0  0  0  0  0  0  0
    3.0704   -1.0586    0.0000 C   0  0  0  0  0  0  0  0  0  0  0  0
    2.0811   -1.1630    0.0000 C   0  0  0  0  0  0  0  0  0  0  0  0
    1.4926   -0.3545    0.0000 C   0  0  0  0  0  0  0  0  0  0  0  0
    1.8985    0.5594    0.0000 N   0  0  0  0  0  0  0  0  0  0  0  0
    1.3100    1.3679    0.0000 C   0  0  0  0  0  0  0  0  0  0  0  0
    1.6200    2.3279    0.0000 C   0  0  0  0  0  0  0  0  0  0  0  0
    0.8100    2.9079    0.0000 C   0  0  0  0  0  0  0  0  0  0  0  0
    0.8100    3.9079    0.0000 C   0  0  0  0  0  0  0  0  0  0  0  0
    0.0000    2.3279    0.0000 O   0  0  0  0  0  0  0  0  0  0  0  0
    0.3100    1.3679    0.0000 N   0  0  0  0  0  0  0  0  0  0  0  0
    1.6743   -2.0802    0.0000 C   0  0  0  0  0  0  0  0  0  0  0  0
    0.6800   -2.1872    0.0000 O   0  0  0  0  0  0  0  0  0  0  0  0
  1  2  1  0  0  0  0
  2  3  1  0  0  0  0
  3  4  2  0  0  0  0
  4  5  1  0  0  0  0
  5  6  1  0  0  0  0
  5  7  2  0  0  0  0
  7  8  1  0  0  0  0
  8  9  1  0  0  0  0
  9 10  1  0  0  0  0
 10 11  1  0  0  0  0
 11 12  1  0  0  0  0
 12 13  2  0  0  0  0
 13 14  1  0  0  0  0
 13 15  1  0  0  0  0
 15 16  1  0  0  0  0
 16 11  2  0  0  0  0
  8 17  2  0  0  0  0
 17  3  1  0  0  0  0
 17 18  1  0  0  0  0
M  END
>  <EXTREG>  (ZINC00122126)
ZINC00122126

>  <LOGBIO>
2.5000

$$$$
ZINC00124080
  -MTS-   02131516202D 0   0.00000     0.00000     0

 23 26  0  0  1  0  0  0  0  0999 V2000
    1.3850   -1.0479    0.0000 Cl  0  0  0  0  0  0  0  0  0  0  0  0
    1.3880   -0.0479    0.0000 C   0  0  0  0  0  0  0  0  0  0  0  0
    0.5210    0.4573    0.0000 C   0  0  0  0  0  0  0  0  0  0  0  0
    0.5259    1.4521    0.0000 C   0  0  0  0  0  0  0  0  0  0  0  0
    1.3930    1.9504    0.0000 C   0  0  0  0  0  0  0  0  0  0  0  0
    2.2550    1.4539    0.0000 C   0  0  0  0  0  0  0  0  0  0  0  0
    2.2550    0.4504    0.0000 C   0  0  0  0  0  0  0  0  0  0  0  0
    3.1205   -0.0504    0.0000 C   0  0  2  0  0  0  0  0  0  0  0  0
    3.1205   -1.0539    0.0000 C   0  0  0  0  0  0  0  0  0  0  0  0
    3.9825   -1.5504    0.0000 C   0  0  0  0  0  0  0  0  0  0  0  0
    3.9821   -2.5504    0.0000 O   0  0  0  0  0  0  0  0  0  0  0  0
    4.8496   -1.0521    0.0000 N   0  0  0  0  0  0  0  0  0  0  0  0
    4.8545   -0.0573    0.0000 C   0  0  0  0  0  0  0  0  0  0  0  0
    3.9875    0.4479    0.0000 C   0  0  0  0  0  0  0  0  0  0  0  0
    3.9963    1.4491    0.0000 C   0  0  0  0  0  0  0  0  0  0  0  0
    4.8658    1.9430    0.0000 C   0  0  0  0  0  0  0  0  0  0  0  0
    5.7303    1.4335    0.0000 C   0  0  0  0  0  0  0  0  0  0  0  0
    6.6048    1.9256    0.0000 C   0  0  0  0  0  0  0  0  0  0  0  0
    7.4642    1.4144    0.0000 C   0  0  0  0  0  0  0  0  0  0  0  0
    7.4491    0.4110    0.0000 C   0  0  0  0  0  0  0  0  0  0  0  0
    6.5797   -0.0724    0.0000 C   0  0  0  0  0  0  0  0  0  0  0  0
    5.7203    0.4388    0.0000 C   0  0  0  0  0  0  0  0  0  0  0  0
    2.6007   -0.3502    0.0000 H   0  0  0  0  0  0  0  0  0  0  0  0
  1  2  1  0  0  0  0
  2  3  2  0  0  0  0
  3  4  1  0  0  0  0
  4  5  2  0  0  0  0
  5  6  1  0  0  0  0
  6  7  2  0  0  0  0
  7  2  1  0  0  0  0
  8  7  1  1  0  0  0
  8 23  1  6  0  0  0
  8  9  1  0  0  0  0
  9 10  1  0  0  0  0
 10 11  2  0  0  0  0
 10 12  1  0  0  0  0
 12 13  1  0  0  0  0
 13 14  2  0  0  0  0
 14  8  1  0  0  0  0
 14 15  1  0  0  0  0
 15 16  2  0  0  0  0
 16 17  1  0  0  0  0
 17 18  1  0  0  0  0
 18 19  2  0  0  0  0
 19 20  1  0  0  0  0
 20 21  2  0  0  0  0
 21 22  1  0  0  0  0
 22 13  1  0  0  0  0
 22 17  2  0  0  0  0
M  END
>  <EXTREG>  (ZINC00124080)
ZINC00124080

>  <LOGBIO>
2.5000

$$$$
ZINC00124386
  -MTS-   02131516202D 0   0.00000     0.00000     0

 17 19  0  0  0  0  0  0  0  0999 V2000
    0.5208   -3.6097    0.0000 C   0  0  0  0  0  0  0  0  0  0  0  0
    1.0173   -2.7417    0.0000 C   0  0  0  0  0  0  0  0  0  0  0  0
    2.0208   -2.7367    0.0000 C   0  0  0  0  0  0  0  0  0  0  0  0
    2.5129   -1.8722    0.0000 C   0  0  0  0  0  0  0  0  0  0  0  0
    3.5129   -1.8688    0.0000 C   0  0  0  0  0  0  0  0  0  0  0  0
    2.0129   -1.0077    0.0000 N   0  0  0  0  0  0  0  0  0  0  0  0
    2.3229   -0.0477    0.0000 N   0  0  0  0  0  0  0  0  0  0  0  0
    1.5129    0.5323    0.0000 C   0  0  0  0  0  0  0  0  0  0  0  0
    0.7029   -0.0477    0.0000 N   0  0  0  0  0  0  0  0  0  0  0  0
    1.0129   -1.0077    0.0000 C   0  0  0  0  0  0  0  0  0  0  0  0
    0.5147   -1.8772    0.0000 N   0  0  0  0  0  0  0  0  0  0  0  0
    1.5129    1.5323    0.0000 C   0  0  0  0  0  0  0  0  0  0  0  0
    2.3814    2.0349    0.0000 C   0  0  0  0  0  0  0  0  0  0  0  0
    2.3794    3.0297    0.0000 C   0  0  0  0  0  0  0  0  0  0  0  0
    1.5139    3.5306    0.0000 C   0  0  0  0  0  0  0  0  0  0  0  0
    0.6504    3.0366    0.0000 C   0  0  0  0  0  0  0  0  0  0  0  0
    0.6474    2.0332    0.0000 C   0  0  0  0  0  0  0  0  0  0  0  0
  1  2  1  0  0  0  0
  2  3  1  0  0  0  0
  3  4  2  0  0  0  0
  4  5  1  0  0  0  0
  4  6  1  0  0  0  0
  6  7  1  0  0  0  0
  7  8  2  0  0  0  0
  8  9  1  0  0  0  0
  9 10  2  0  0  0  0
 10  6  1  0  0  0  0
 10 11  1  0  0  0  0
 11  2  2  0  0  0  0
  8 12  1  0  0  0  0
 12 13  2  0  0  0  0
 13 14  1  0  0  0  0
 14 15  2  0  0  0  0
 15 16  1  0  0  0  0
 16 17  2  0  0  0  0
 17 12  1  0  0  0  0
M  END
>  <EXTREG>  (ZINC00124386)
ZINC00124386

>  <LOGBIO>
2.5000

$$$$
ZINC00124685
  -MTS-   02131516202D 0   0.00000     0.00000     0

 19 20  0  0  1  0  0  0  0  0999 V2000
    2.0278   -3.2425    0.0000 C   0  0  0  0  0  0  0  0  0  0  0  0
    2.2564   -2.2654    0.0000 C   0  0  0  0  0  0  0  0  0  0  0  0
    3.2088   -1.9783    0.0000 O   0  0  0  0  0  0  0  0  0  0  0  0
    3.4374   -1.0013    0.0000 C   0  0  0  0  0  0  0  0  0  0  0  0
    4.0119   -0.8281    0.0000 O   0  0  0  0  0  0  0  0  0  0  0  0
    2.7084   -0.3168    0.0000 C   0  0  0  0  0  0  0  0  0  0  0  0
    3.0280    1.0463    0.0000 C   0  0  1  0  0  0  0  0  0  0  0  0
    4.0004    1.2635    0.0000 C   0  0  0  0  0  0  0  0  0  0  0  0
    4.6191    0.4779    0.0000 O   0  0  0  0  0  0  0  0  0  0  0  0
    4.4388    2.1563    0.0000 C   0  0  0  0  0  0  0  0  0  0  0  0
    4.0151    3.0641    0.0000 C   0  0  0  0  0  0  0  0  0  0  0  0
    3.0385    3.2873    0.0000 C   0  0  0  0  0  0  0  0  0  0  0  0
    2.2501    2.6759    0.0000 C   0  0  0  0  0  0  0  0  0  0  0  0
    1.3801    3.1759    0.0000 C   0  0  0  0  0  0  0  0  0  0  0  0
    0.5201    2.6759    0.0000 C   0  0  0  0  0  0  0  0  0  0  0  0
    0.5201    1.6759    0.0000 C   0  0  0  0  0  0  0  0  0  0  0  0
    1.3801    1.1759    0.0000 C   0  0  0  0  0  0  0  0  0  0  0  0
    2.2501    1.6759    0.0000 C   0  0  0  0  0  0  0  0  0  0  0  0
    3.4500    0.6198    0.0000 H   0  0  0  0  0  0  0  0  0  0  0  0
  1  2  1  0  0  0  0
  2  3  1  0  0  0  0
  3  4  1  0  0  0  0
  4  5  2  0  0  0  0
  4  6  1  0  0  0  0
  7  6  1  6  0  0  0
  7 19  1  1  0  0  0
  7  8  1  0  0  0  0
  8  9  2  0  0  0  0
  8 10  1  0  0  0  0
 10 11  1  0  0  0  0
 11 12  1  0  0  0  0
 12 13  1  0  0  0  0
 13 14  2  0  0  0  0
 14 15  1  0  0  0  0
 15 16  2  0  0  0  0
 16 17  1  0  0  0  0
 17 18  2  0  0  0  0
 18  7  1  0  0  0  0
 18 13  1  0  0  0  0
M  END
>  <EXTREG>  (ZINC00124685)
ZINC00124685

>  <LOGBIO>
2.5000

$$$$
ZINC00125743
  -MTS-   02131516202D 0   0.00000     0.00000     0

 14 15  0  0  0  0  0  0  0  0999 V2000
    5.6945   -1.7379    0.0000 C   0  0  0  0  0  0  0  0  0  0  0  0
    5.1060   -0.9294    0.0000 C   0  0  0  0  0  0  0  0  0  0  0  0
    5.4160    0.0306    0.0000 C   0  0  0  0  0  0  0  0  0  0  0  0
    4.6060    0.6106    0.0000 C   0  0  0  0  0  0  0  0  0  0  0  0
    4.6060    1.6106    0.0000 C   0  0  0  0  0  0  0  0  0  0  0  0
    3.7960    0.0306    0.0000 N   0  0  0  0  0  0  0  0  0  0  0  0
    4.1060   -0.9294    0.0000 N   0  0  0  0  0  0  0  0  0  0  0  0
    2.8463    0.3438    0.0000 C   0  0  0  0  0  0  0  0  0  0  0  0
    2.6410    1.3260    0.0000 C   0  0  0  0  0  0  0  0  0  0  0  0
    1.6956    1.6356    0.0000 C   0  0  0  0  0  0  0  0  0  0  0  0
    0.9489    0.9704    0.0000 C   0  0  0  0  0  0  0  0  0  0  0  0
    0.0000    1.2860    0.0000 Cl  0  0  0  0  0  0  0  0  0  0  0  0
    1.1476   -0.0043    0.0000 N   0  0  0  0  0  0  0  0  0  0  0  0
    2.0996   -0.3214    0.0000 N   0  0  0  0  0  0  0  0  0  0  0  0
  1  2  1  0  0  0  0
  2  3  1  0  0  0  0
  3  4  2  0  0  0  0
  4  5  1  0  0  0  0
  4  6  1  0  0  0  0
  6  7  1  0  0  0  0
  7  2  2  0  0  0  0
  6  8  1  0  0  0  0
  8  9  2  0  0  0  0
  9 10  1  0  0  0  0
 10 11  2  0  0  0  0
 11 12  1  0  0  0  0
 11 13  1  0  0  0  0
 13 14  2  0  0  0  0
 14  8  1  0  0  0  0
M  END
>  <EXTREG>  (ZINC00125743)
ZINC00125743

>  <LOGBIO>
2.5000

$$$$
ZINC00127085
  -MTS-   02131516202D 0   0.00000     0.00000     0

 19 20  0  0  0  0  0  0  0  0999 V2000
    4.9588    1.0559    0.0000 C   0  0  0  0  0  0  0  0  0  0  0  0
    4.3703    1.8644    0.0000 N   0  0  0  0  0  0  0  0  0  0  0  0
    4.6803    2.8244    0.0000 C   0  0  0  0  0  0  0  0  0  0  0  0
    5.6300    3.1376    0.0000 S   0  0  0  0  0  0  0  0  0  0  0  0
    3.8703    3.4044    0.0000 N   0  0  0  0  0  0  0  0  0  0  0  0
    3.0603    2.8244    0.0000 N   0  0  0  0  0  0  0  0  0  0  0  0
    3.3703    1.8644    0.0000 C   0  0  0  0  0  0  0  0  0  0  0  0
    2.7817    1.0559    0.0000 C   0  0  0  0  0  0  0  0  0  0  0  0
    1.7838    1.1607    0.0000 C   0  0  0  0  0  0  0  0  0  0  0  0
    1.2000    0.3553    0.0000 C   0  0  0  0  0  0  0  0  0  0  0  0
    1.6050   -0.5591    0.0000 C   0  0  0  0  0  0  0  0  0  0  0  0
    1.0144   -1.3661    0.0000 O   0  0  0  0  0  0  0  0  0  0  0  0
    1.4194   -2.2841    0.0000 C   0  0  0  0  0  0  0  0  0  0  0  0
    0.8311   -3.0863    0.0000 C   0  0  0  0  0  0  0  0  0  0  0  0
    1.2361   -4.0044    0.0000 F   0  0  0  0  0  0  0  0  0  0  0  0
    0.0000   -3.6424    0.0000 F   0  0  0  0  0  0  0  0  0  0  0  0
    0.1394   -2.3641    0.0000 F   0  0  0  0  0  0  0  0  0  0  0  0
    2.5938   -0.6679    0.0000 N   0  0  0  0  0  0  0  0  0  0  0  0
    3.1867    0.1416    0.0000 C   0  0  0  0  0  0  0  0  0  0  0  0
  1  2  1  0  0  0  0
  2  3  1  0  0  0  0
  3  4  2  0  0  0  0
  3  5  1  0  0  0  0
  5  6  1  0  0  0  0
  6  7  2  0  0  0  0
  7  2  1  0  0  0  0
  7  8  1  0  0  0  0
  8  9  2  0  0  0  0
  9 10  1  0  0  0  0
 10 11  2  0  0  0  0
 11 12  1  0  0  0  0
 12 13  1  0  0  0  0
 13 14  1  0  0  0  0
 14 15  1  0  0  0  0
 14 16  1  0  0  0  0
 14 17  1  0  0  0  0
 11 18  1  0  0  0  0
 18 19  2  0  0  0  0
 19  8  1  0  0  0  0
M  END
>  <EXTREG>  (ZINC00127085)
ZINC00127085

>  <LOGBIO>
2.5000

$$$$
ZINC00127428
  -MTS-   02131516202D 0   0.00000     0.00000     0

 19 21  0  0  0  0  0  0  0  0999 V2000
    4.9557    2.5255    0.0000 C   0  0  0  0  0  0  0  0  0  0  0  0
    3.9557    2.5235    0.0000 S   0  0  0  0  0  0  0  0  0  0  0  0
    3.4574    1.6565    0.0000 C   0  0  0  0  0  0  0  0  0  0  0  0
    2.4540    1.6535    0.0000 N   0  0  0  0  0  0  0  0  0  0  0  0
    1.9601    0.7900    0.0000 C   0  0  0  0  0  0  0  0  0  0  0  0
    0.9579    0.7857    0.0000 C   0  0  0  0  0  0  0  0  0  0  0  0
    0.4614   -0.0823    0.0000 C   0  0  0  0  0  0  0  0  0  0  0  0
    0.9684   -0.9483    0.0000 C   0  0  0  0  0  0  0  0  0  0  0  0
    1.9631   -0.9413    0.0000 C   0  0  0  0  0  0  0  0  0  0  0  0
    2.4609   -0.0755    0.0000 C   0  0  0  0  0  0  0  0  0  0  0  0
    3.4557   -0.0775    0.0000 C   0  0  0  0  0  0  0  0  0  0  0  0
    3.9544   -0.9443    0.0000 C   0  0  0  0  0  0  0  0  0  0  0  0
    3.5435   -1.8657    0.0000 S   0  0  0  0  0  0  0  0  0  0  0  0
    4.2869   -2.5289    0.0000 C   0  0  0  0  0  0  0  0  0  0  0  0
    5.1542   -2.0389    0.0000 C   0  0  0  0  0  0  0  0  0  0  0  0
    4.9487   -1.0512    0.0000 C   0  0  0  0  0  0  0  0  0  0  0  0
    3.9583    0.7910    0.0000 C   0  0  0  0  0  0  0  0  0  0  0  0
    4.9583    0.7910    0.0000 C   0  0  0  0  0  0  0  0  0  0  0  0
    5.9583    0.7910    0.0000 N   0  0  0  0  0  0  0  0  0  0  0  0
  1  2  1  0  0  0  0
  2  3  1  0  0  0  0
  3  4  2  0  0  0  0
  4  5  1  0  0  0  0
  5  6  1  0  0  0  0
  6  7  1  0  0  0  0
  7  8  1  0  0  0  0
  8  9  1  0  0  0  0
  9 10  1  0  0  0  0
 10  5  2  0  0  0  0
 10 11  1  0  0  0  0
 11 12  1  0  0  0  0
 12 13  1  0  0  0  0
 13 14  1  0  0  0  0
 14 15  2  0  0  0  0
 15 16  1  0  0  0  0
 16 12  2  0  0  0  0
 11 17  2  0  0  0  0
 17  3  1  0  0  0  0
 17 18  1  0  0  0  0
 18 19  3  0  0  0  0
M  END
>  <EXTREG>  (ZINC00127428)
ZINC00127428

>  <LOGBIO>
2.5000

$$$$
ZINC00127641
  -MTS-   02131516202D 0   0.00000     0.00000     0

 19 20  0  0  0  0  0  0  0  0999 V2000
    3.7979   -3.5797    0.0000 C   0  0  0  0  0  0  0  0  0  0  0  0
    3.2094   -2.7712    0.0000 C   0  0  0  0  0  0  0  0  0  0  0  0
    3.5194   -1.8112    0.0000 S   0  0  0  0  0  0  0  0  0  0  0  0
    2.7094   -1.2312    0.0000 C   0  0  0  0  0  0  0  0  0  0  0  0
    2.7094   -0.0312    0.0000 C   0  0  0  0  0  0  0  0  0  0  0  0
    3.5781    0.4709    0.0000 O   0  0  0  0  0  0  0  0  0  0  0  0
    1.8482    0.4666    0.0000 S   0  0  0  0  0  0  0  0  0  0  0  0
    1.8487    1.4666    0.0000 C   0  0  0  0  0  0  0  0  0  0  0  0
    2.7175    1.9687    0.0000 C   0  0  0  0  0  0  0  0  0  0  0  0
    2.7159    2.9635    0.0000 C   0  0  0  0  0  0  0  0  0  0  0  0
    1.8507    3.4648    0.0000 C   0  0  0  0  0  0  0  0  0  0  0  0
    0.9869    2.9713    0.0000 C   0  0  0  0  0  0  0  0  0  0  0  0
    0.9834    1.9679    0.0000 C   0  0  0  0  0  0  0  0  0  0  0  0
    1.8994   -1.8112    0.0000 C   0  0  0  0  0  0  0  0  0  0  0  0
    2.2094   -2.7712    0.0000 N   0  0  0  0  0  0  0  0  0  0  0  0
    0.9497   -1.4981    0.0000 C   0  0  0  0  0  0  0  0  0  0  0  0
    0.6365   -2.4478    0.0000 F   0  0  0  0  0  0  0  0  0  0  0  0
    1.2629   -0.5484    0.0000 F   0  0  0  0  0  0  0  0  0  0  0  0
    0.0000   -1.1849    0.0000 F   0  0  0  0  0  0  0  0  0  0  0  0
  1  2  1  0  0  0  0
  2  3  1  0  0  0  0
  3  4  1  0  0  0  0
  4  5  1  0  0  0  0
  5  6  2  0  0  0  0
  5  7  1  0  0  0  0
  7  8  1  0  0  0  0
  8  9  2  0  0  0  0
  9 10  1  0  0  0  0
 10 11  2  0  0  0  0
 11 12  1  0  0  0  0
 12 13  2  0  0  0  0
 13  8  1  0  0  0  0
  4 14  2  0  0  0  0
 14 15  1  0  0  0  0
 15  2  2  0  0  0  0
 14 16  1  0  0  0  0
 16 17  1  0  0  0  0
 16 18  1  0  0  0  0
 16 19  1  0  0  0  0
M  END
>  <EXTREG>  (ZINC00127641)
ZINC00127641

>  <LOGBIO>
2.5000

$$$$
ZINC00127973
  -MTS-   02131516202D 0   0.00000     0.00000     0

 20 21  0  0  1  0  0  0  0  0999 V2000
    5.4206    0.3808    0.0000 C   0  0  0  0  0  0  0  0  0  0  0  0
    4.4262    0.2754    0.0000 C   0  0  0  0  0  0  0  0  0  0  0  0
    3.8377    1.0839    0.0000 N   0  0  0  0  0  0  0  0  0  0  0  0
    4.1477    2.0439    0.0000 C   0  0  0  0  0  0  0  0  0  0  0  0
    3.3377    2.6239    0.0000 C   0  0  0  0  0  0  0  0  0  0  0  0
    2.5277    2.0439    0.0000 N   0  0  0  0  0  0  0  0  0  0  0  0
    2.8377    1.0839    0.0000 C   0  0  0  0  0  0  0  0  0  0  0  0
    2.2491    0.2754    0.0000 C   0  0  2  0  0  0  0  0  0  0  0  0
    1.2547    0.3808    0.0000 O   0  0  0  0  0  0  0  0  0  0  0  0
    2.6551   -0.6385    0.0000 C   0  0  0  0  0  0  0  0  0  0  0  0
    3.6528   -0.7453    0.0000 C   0  0  0  0  0  0  0  0  0  0  0  0
    4.0547   -1.6553    0.0000 C   0  0  0  0  0  0  0  0  0  0  0  0
    5.0491   -1.7612    0.0000 O   0  0  0  0  0  0  0  0  0  0  0  0
    5.4545   -2.6754    0.0000 C   0  0  0  0  0  0  0  0  0  0  0  0
    3.4670   -2.4644    0.0000 C   0  0  0  0  0  0  0  0  0  0  0  0
    2.4774   -2.3635    0.0000 C   0  0  0  0  0  0  0  0  0  0  0  0
    2.0673   -1.4476    0.0000 C   0  0  0  0  0  0  0  0  0  0  0  0
    1.0727   -1.3442    0.0000 O   0  0  0  0  0  0  0  0  0  0  0  0
    0.4858   -2.1538    0.0000 C   0  0  0  0  0  0  0  0  0  0  0  0
    2.0056    0.8237    0.0000 H   0  0  0  0  0  0  0  0  0  0  0  0
  1  2  1  0  0  0  0
  2  3  1  0  0  0  0
  3  4  1  0  0  0  0
  4  5  2  0  0  0  0
  5  6  1  0  0  0  0
  6  7  2  0  0  0  0
  7  3  1  0  0  0  0
  7  8  1  0  0  0  0
  8 20  1  6  0  0  0
  8  9  1  1  0  0  0
  8 10  1  0  0  0  0
 10 11  2  0  0  0  0
 11 12  1  0  0  0  0
 12 13  1  0  0  0  0
 13 14  1  0  0  0  0
 12 15  2  0  0  0  0
 15 16  1  0  0  0  0
 16 17  2  0  0  0  0
 17 10  1  0  0  0  0
 17 18  1  0  0  0  0
 18 19  1  0  0  0  0
M  END
>  <EXTREG>  (ZINC00127973)
ZINC00127973

>  <LOGBIO>
2.5000

$$$$
ZINC00128898
  -MTS-   02131516202D 0   0.00000     0.00000     0

 17 17  0  0  0  0  0  0  0  0999 V2000
    5.7205    1.2361    0.0000 O   0  0  0  0  0  0  0  0  0  0  0  0
    4.8507    1.7365    0.0000 C   0  0  0  0  0  0  0  0  0  0  0  0
    4.8503    2.7313    0.0000 O   0  0  0  0  0  0  0  0  0  0  0  0
    3.9852    1.2356    0.0000 C   0  0  0  0  0  0  0  0  0  0  0  0
    3.1152    1.7356    0.0000 C   0  0  0  0  0  0  0  0  0  0  0  0
    2.2552    1.2356    0.0000 C   0  0  0  0  0  0  0  0  0  0  0  0
    2.2552    0.2356    0.0000 C   0  0  0  0  0  0  0  0  0  0  0  0
    1.3884   -0.2630    0.0000 C   0  0  0  0  0  0  0  0  0  0  0  0
    0.5199    0.2395    0.0000 O   0  0  0  0  0  0  0  0  0  0  0  0
    1.3864   -1.2578    0.0000 O   0  0  0  0  0  0  0  0  0  0  0  0
    3.1152   -0.2644    0.0000 C   0  0  0  0  0  0  0  0  0  0  0  0
    3.1124   -1.3644    0.0000 O   0  0  0  0  0  0  0  0  0  0  0  0
    3.9772   -1.8665    0.0000 C   0  0  0  0  0  0  0  0  0  0  0  0
    4.4794   -1.0017    0.0000 F   0  0  0  0  0  0  0  0  0  0  0  0
    3.4751   -2.7313    0.0000 F   0  0  0  0  0  0  0  0  0  0  0  0
    4.8420   -2.3687    0.0000 F   0  0  0  0  0  0  0  0  0  0  0  0
    3.9852    0.2356    0.0000 C   0  0  0  0  0  0  0  0  0  0  0  0
  1  2  1  0  0  0  0
  2  3  2  0  0  0  0
  2  4  1  0  0  0  0
  4  5  2  0  0  0  0
  5  6  1  0  0  0  0
  6  7  2  0  0  0  0
  7  8  1  0  0  0  0
  8  9  1  0  0  0  0
  8 10  2  0  0  0  0
  7 11  1  0  0  0  0
 11 12  1  0  0  0  0
 12 13  1  0  0  0  0
 13 14  1  0  0  0  0
 13 15  1  0  0  0  0
 13 16  1  0  0  0  0
 11 17  2  0  0  0  0
 17  4  1  0  0  0  0
M  END
>  <EXTREG>  (ZINC00128898)
ZINC00128898

>  <LOGBIO>
2.5000

$$$$
ZINC00128950
  -MTS-   02131516202D 0   0.00000     0.00000     0

 15 15  0  0  0  0  0  0  0  0999 V2000
    6.0661    0.4498    0.0000 C   0  0  0  0  0  0  0  0  0  0  0  0
    5.1964    0.9502    0.0000 N   0  0  0  0  0  0  0  0  0  0  0  0
    5.1959    1.9450    0.0000 C   0  0  0  0  0  0  0  0  0  0  0  0
    4.3308    0.4493    0.0000 S   0  0  0  0  0  0  0  0  0  0  0  0
    4.8317   -0.4162    0.0000 O   0  0  0  0  0  0  0  0  0  0  0  0
    3.8300    1.3149    0.0000 O   0  0  0  0  0  0  0  0  0  0  0  0
    3.4653   -0.0515    0.0000 C   0  0  0  0  0  0  0  0  0  0  0  0
    2.5953    0.4485    0.0000 C   0  0  0  0  0  0  0  0  0  0  0  0
    1.7353   -0.0515    0.0000 C   0  0  0  0  0  0  0  0  0  0  0  0
    1.7353   -1.0515    0.0000 C   0  0  0  0  0  0  0  0  0  0  0  0
    2.5953   -1.5515    0.0000 C   0  0  0  0  0  0  0  0  0  0  0  0
    3.4653   -1.0515    0.0000 C   0  0  0  0  0  0  0  0  0  0  0  0
    0.8685   -1.5502    0.0000 N   0  3  0  0  0  0  0  0  0  0  0  0
    0.0000   -1.0476    0.0000 O   0  5  0  0  0  0  0  0  0  0  0  0
    0.8665   -2.5450    0.0000 O   0  0  0  0  0  0  0  0  0  0  0  0
  1  2  1  0  0  0  0
  2  3  1  0  0  0  0
  2  4  1  0  0  0  0
  4  5  2  0  0  0  0
  4  6  2  0  0  0  0
  4  7  1  0  0  0  0
  7  8  2  0  0  0  0
  8  9  1  0  0  0  0
  9 10  2  0  0  0  0
 10 11  1  0  0  0  0
 11 12  2  0  0  0  0
 12  7  1  0  0  0  0
 10 13  1  0  0  0  0
 13 14  1  0  0  0  0
 13 15  2  0  0  0  0
M  CHG  2  13   1  14  -1
M  END
>  <EXTREG>  (ZINC00128950)
ZINC00128950

>  <LOGBIO>
2.5000

$$$$
ZINC00129226
  -MTS-   02131516202D 0   0.00000     0.00000     0

 17 18  0  0  0  0  0  0  0  0999 V2000
    4.0023   -3.7347    0.0000 C   0  0  0  0  0  0  0  0  0  0  0  0
    4.4109   -2.8182    0.0000 C   0  0  0  0  0  0  0  0  0  0  0  0
    5.4004   -2.7158    0.0000 C   0  0  0  0  0  0  0  0  0  0  0  0
    3.8240   -2.0086    0.0000 C   0  0  0  0  0  0  0  0  0  0  0  0
    2.8259   -2.1114    0.0000 C   0  0  0  0  0  0  0  0  0  0  0  0
    2.2436   -1.3048    0.0000 C   0  0  0  0  0  0  0  0  0  0  0  0
    2.6505   -0.3913    0.0000 C   0  0  0  0  0  0  0  0  0  0  0  0
    2.0615    0.4169    0.0000 O   0  0  0  0  0  0  0  0  0  0  0  0
    2.4683    1.3342    0.0000 C   0  0  0  0  0  0  0  0  0  0  0  0
    3.4576    1.4385    0.0000 O   0  0  0  0  0  0  0  0  0  0  0  0
    1.8798    2.1427    0.0000 C   0  0  0  0  0  0  0  0  0  0  0  0
    2.1898    3.1027    0.0000 O   0  0  0  0  0  0  0  0  0  0  0  0
    1.3798    3.6827    0.0000 C   0  0  0  0  0  0  0  0  0  0  0  0
    0.5698    3.1027    0.0000 C   0  0  0  0  0  0  0  0  0  0  0  0
    0.8798    2.1427    0.0000 C   0  0  0  0  0  0  0  0  0  0  0  0
    3.6395   -0.2844    0.0000 C   0  0  0  0  0  0  0  0  0  0  0  0
    4.2308   -1.0951    0.0000 C   0  0  0  0  0  0  0  0  0  0  0  0
  1  2  1  0  0  0  0
  2  3  1  0  0  0  0
  2  4  1  0  0  0  0
  4  5  2  0  0  0  0
  5  6  1  0  0  0  0
  6  7  2  0  0  0  0
  7  8  1  0  0  0  0
  8  9  1  0  0  0  0
  9 10  2  0  0  0  0
  9 11  1  0  0  0  0
 11 12  1  0  0  0  0
 12 13  1  0  0  0  0
 13 14  2  0  0  0  0
 14 15  1  0  0  0  0
 15 11  2  0  0  0  0
  7 16  1  0  0  0  0
 16 17  2  0  0  0  0
 17  4  1  0  0  0  0
M  END
>  <EXTREG>  (ZINC00129226)
ZINC00129226

>  <LOGBIO>
2.5000

$$$$
ZINC00130002
  -MTS-   02131516202D 0   0.00000     0.00000     0

 22 24  0  0  1  0  0  0  0  0999 V2000
    4.7824   -1.4317    0.0000 O   0  0  0  0  0  0  0  0  0  0  0  0
    3.7846   -1.5375    0.0000 C   0  0  0  0  0  0  0  0  0  0  0  0
    3.3782   -2.4512    0.0000 O   0  0  0  0  0  0  0  0  0  0  0  0
    3.2000   -0.7326    0.0000 C   0  0  1  0  0  0  0  0  0  0  0  0
    2.0032   -0.8595    0.0000 C   0  0  0  0  0  0  0  0  0  0  0  0
    1.5973   -1.7734    0.0000 C   0  0  0  0  0  0  0  0  0  0  0  0
    2.1017   -2.6470    0.0000 C   0  0  0  0  0  0  0  0  0  0  0  0
    1.4314   -3.3840    0.0000 N   0  0  0  0  0  0  0  0  0  0  0  0
    0.5178   -2.9867    0.0000 C   0  0  0  0  0  0  0  0  0  0  0  0
    0.6196   -1.9831    0.0000 N   0  0  0  0  0  0  0  0  0  0  0  0
    3.6064    0.1811    0.0000 N   0  0  0  0  0  0  0  0  0  0  0  0
    4.5929    0.3921    0.0000 C   0  0  0  0  0  0  0  0  0  0  0  0
    5.3386   -0.2741    0.0000 O   0  0  0  0  0  0  0  0  0  0  0  0
    4.6907    1.3836    0.0000 C   0  0  0  0  0  0  0  0  0  0  0  0
    5.5056    1.9685    0.0000 C   0  0  0  0  0  0  0  0  0  0  0  0
    5.4054    2.9635    0.0000 C   0  0  0  0  0  0  0  0  0  0  0  0
    4.4897    3.3738    0.0000 C   0  0  0  0  0  0  0  0  0  0  0  0
    3.6841    2.7902    0.0000 C   0  0  0  0  0  0  0  0  0  0  0  0
    3.7836    1.7955    0.0000 C   0  0  0  0  0  0  0  0  0  0  0  0
    3.1068    1.0474    0.0000 C   0  0  0  0  0  0  0  0  0  0  0  0
    2.1124    1.1534    0.0000 O   0  0  0  0  0  0  0  0  0  0  0  0
    3.7967   -0.6698    0.0000 H   0  0  0  0  0  0  0  0  0  0  0  0
  1  2  1  0  0  0  0
  2  3  2  0  0  0  0
  4  2  1  1  0  0  0
  4 22  1  6  0  0  0
  4  5  1  0  0  0  0
  5  6  1  0  0  0  0
  6  7  2  0  0  0  0
  7  8  1  0  0  0  0
  8  9  1  0  0  0  0
  9 10  2  0  0  0  0
 10  6  1  0  0  0  0
  4 11  1  0  0  0  0
 11 12  1  0  0  0  0
 12 13  2  0  0  0  0
 12 14  1  0  0  0  0
 14 15  2  0  0  0  0
 15 16  1  0  0  0  0
 16 17  2  0  0  0  0
 17 18  1  0  0  0  0
 18 19  2  0  0  0  0
 19 14  1  0  0  0  0
 19 20  1  0  0  0  0
 20 11  1  0  0  0  0
 20 21  2  0  0  0  0
M  END
>  <EXTREG>  (ZINC00130002)
ZINC00130002

>  <LOGBIO>
2.5000

$$$$
ZINC00130833
  -MTS-   02131516202D 0   0.00000     0.00000     0

 15 16  0  0  0  0  0  0  0  0999 V2000
    3.1017   -3.0005    0.0000 F   0  0  0  0  0  0  0  0  0  0  0  0
    2.6009   -2.1350    0.0000 C   0  0  0  0  0  0  0  0  0  0  0  0
    1.7353   -2.6359    0.0000 F   0  0  0  0  0  0  0  0  0  0  0  0
    3.4664   -1.6341    0.0000 F   0  0  0  0  0  0  0  0  0  0  0  0
    2.1000   -1.2695    0.0000 C   0  0  0  0  0  0  0  0  0  0  0  0
    2.6000   -0.3995    0.0000 C   0  0  0  0  0  0  0  0  0  0  0  0
    2.1000    0.4605    0.0000 C   0  0  0  0  0  0  0  0  0  0  0  0
    2.4100    1.4205    0.0000 N   0  0  0  0  0  0  0  0  0  0  0  0
    1.6000    2.0005    0.0000 C   0  0  0  0  0  0  0  0  0  0  0  0
    1.6000    3.0005    0.0000 S   0  0  0  0  0  0  0  0  0  0  0  0
    0.7900    1.4205    0.0000 N   0  0  0  0  0  0  0  0  0  0  0  0
    1.1000    0.4605    0.0000 C   0  0  0  0  0  0  0  0  0  0  0  0
    0.6000   -0.3995    0.0000 C   0  0  0  0  0  0  0  0  0  0  0  0
    1.1000   -1.2695    0.0000 C   0  0  0  0  0  0  0  0  0  0  0  0
    0.5991   -2.1350    0.0000 Cl  0  0  0  0  0  0  0  0  0  0  0  0
  1  2  1  0  0  0  0
  2  3  1  0  0  0  0
  2  4  1  0  0  0  0
  2  5  1  0  0  0  0
  5  6  2  0  0  0  0
  6  7  1  0  0  0  0
  7  8  1  0  0  0  0
  8  9  1  0  0  0  0
  9 10  2  0  0  0  0
  9 11  1  0  0  0  0
 11 12  1  0  0  0  0
 12  7  2  0  0  0  0
 12 13  1  0  0  0  0
 13 14  2  0  0  0  0
 14  5  1  0  0  0  0
 14 15  1  0  0  0  0
M  END
>  <EXTREG>  (ZINC00130833)
ZINC00130833

>  <LOGBIO>
2.5000

$$$$
ZINC00130921
  -MTS-   02131516202D 0   0.00000     0.00000     0

 19 20  0  0  0  0  0  0  0  0999 V2000
    4.3374    3.2388    0.0000 O   0  0  0  0  0  0  0  0  0  0  0  0
    3.4693    2.7423    0.0000 C   0  0  0  0  0  0  0  0  0  0  0  0
    3.4643    1.7389    0.0000 C   0  0  0  0  0  0  0  0  0  0  0  0
    2.5998    1.2467    0.0000 C   0  0  0  0  0  0  0  0  0  0  0  0
    1.7353    1.7493    0.0000 C   0  0  0  0  0  0  0  0  0  0  0  0
    1.7353    2.7441    0.0000 C   0  0  0  0  0  0  0  0  0  0  0  0
    0.8695    3.2446    0.0000 O   0  0  0  0  0  0  0  0  0  0  0  0
    2.6048    3.2449    0.0000 C   0  0  0  0  0  0  0  0  0  0  0  0
    0.8685    1.2507    0.0000 C   0  0  0  0  0  0  0  0  0  0  0  0
    0.0000    1.7532    0.0000 O   0  0  0  0  0  0  0  0  0  0  0  0
    0.8665    0.2559    0.0000 C   0  0  0  0  0  0  0  0  0  0  0  0
    1.7350   -0.2467    0.0000 O   0  0  0  0  0  0  0  0  0  0  0  0
    1.7340   -1.2467    0.0000 C   0  0  0  0  0  0  0  0  0  0  0  0
    0.8650   -1.7484    0.0000 C   0  0  0  0  0  0  0  0  0  0  0  0
    0.8660   -2.7432    0.0000 C   0  0  0  0  0  0  0  0  0  0  0  0
    1.7311   -3.2449    0.0000 C   0  0  0  0  0  0  0  0  0  0  0  0
    2.5951   -2.7519    0.0000 C   0  0  0  0  0  0  0  0  0  0  0  0
    2.5990   -1.7484    0.0000 C   0  0  0  0  0  0  0  0  0  0  0  0
    3.4665   -1.2510    0.0000 Cl  0  0  0  0  0  0  0  0  0  0  0  0
  1  2  1  0  0  0  0
  2  3  2  0  0  0  0
  3  4  1  0  0  0  0
  4  5  2  0  0  0  0
  5  6  1  0  0  0  0
  6  7  1  0  0  0  0
  6  8  2  0  0  0  0
  8  2  1  0  0  0  0
  5  9  1  0  0  0  0
  9 10  2  0  0  0  0
  9 11  1  0  0  0  0
 11 12  1  0  0  0  0
 12 13  1  0  0  0  0
 13 14  2  0  0  0  0
 14 15  1  0  0  0  0
 15 16  2  0  0  0  0
 16 17  1  0  0  0  0
 17 18  2  0  0  0  0
 18 13  1  0  0  0  0
 18 19  1  0  0  0  0
M  END
>  <EXTREG>  (ZINC00130921)
ZINC00130921

>  <LOGBIO>
2.5000

$$$$
ZINC00131594
  -MTS-   02131516202D 0   0.00000     0.00000     0

 20 22  0  0  0  0  0  0  0  0999 V2000
    7.6249   -0.3643    0.0000 O   0  0  0  0  0  0  0  0  0  0  0  0
    6.6271   -0.4701    0.0000 C   0  0  0  0  0  0  0  0  0  0  0  0
    6.0425    0.3348    0.0000 N   0  0  0  0  0  0  0  0  0  0  0  0
    5.0446    0.2290    0.0000 C   0  0  0  0  0  0  0  0  0  0  0  0
    4.4561    1.0375    0.0000 C   0  0  0  0  0  0  0  0  0  0  0  0
    4.7661    1.9975    0.0000 C   0  0  0  0  0  0  0  0  0  0  0  0
    3.9561    2.5775    0.0000 S   0  0  0  0  0  0  0  0  0  0  0  0
    3.1461    1.9975    0.0000 C   0  0  0  0  0  0  0  0  0  0  0  0
    3.4561    1.0375    0.0000 N   0  0  0  0  0  0  0  0  0  0  0  0
    2.1964    2.3106    0.0000 C   0  0  0  0  0  0  0  0  0  0  0  0
    1.8880    3.2712    0.0000 S   0  0  0  0  0  0  0  0  0  0  0  0
    0.8918    3.2695    0.0000 C   0  0  0  0  0  0  0  0  0  0  0  0
    0.5724    2.3259    0.0000 C   0  0  0  0  0  0  0  0  0  0  0  0
    1.3843    1.7271    0.0000 C   0  0  0  0  0  0  0  0  0  0  0  0
    6.2207   -1.3838    0.0000 C   0  0  0  0  0  0  0  0  0  0  0  0
    5.2229   -1.4900    0.0000 C   0  0  0  0  0  0  0  0  0  0  0  0
    4.8205   -2.3998    0.0000 C   0  0  0  0  0  0  0  0  0  0  0  0
    5.4078   -3.2092    0.0000 C   0  0  0  0  0  0  0  0  0  0  0  0
    6.3975   -3.1088    0.0000 C   0  0  0  0  0  0  0  0  0  0  0  0
    6.8080   -2.1932    0.0000 C   0  0  0  0  0  0  0  0  0  0  0  0
  1  2  2  0  0  0  0
  2  3  1  0  0  0  0
  3  4  1  0  0  0  0
  4  5  1  0  0  0  0
  5  6  2  0  0  0  0
  6  7  1  0  0  0  0
  7  8  1  0  0  0  0
  8  9  2  0  0  0  0
  9  5  1  0  0  0  0
  8 10  1  0  0  0  0
 10 11  1  0  0  0  0
 11 12  1  0  0  0  0
 12 13  2  0  0  0  0
 13 14  1  0  0  0  0
 14 10  2  0  0  0  0
  2 15  1  0  0  0  0
 15 16  2  0  0  0  0
 16 17  1  0  0  0  0
 17 18  2  0  0  0  0
 18 19  1  0  0  0  0
 19 20  2  0  0  0  0
 20 15  1  0  0  0  0
M  END
>  <EXTREG>  (ZINC00131594)
ZINC00131594

>  <LOGBIO>
2.5000

$$$$
ZINC00131915
  -MTS-   02131516202D 0   0.00000     0.00000     0

 14 15  0  0  0  0  0  0  0  0999 V2000
    0.5189   -0.2282    0.0000 C   0  0  0  0  0  0  0  0  0  0  0  0
    1.0209   -1.0931    0.0000 O   0  0  0  0  0  0  0  0  0  0  0  0
    2.0209   -1.0909    0.0000 C   0  0  0  0  0  0  0  0  0  0  0  0
    2.5260   -1.9579    0.0000 C   0  0  0  0  0  0  0  0  0  0  0  0
    3.5208   -1.9529    0.0000 C   0  0  0  0  0  0  0  0  0  0  0  0
    4.0238   -2.8172    0.0000 C   0  0  0  0  0  0  0  0  0  0  0  0
    4.0191   -1.0859    0.0000 N   0  0  0  0  0  0  0  0  0  0  0  0
    3.5209   -0.2239    0.0000 C   0  0  0  0  0  0  0  0  0  0  0  0
    3.8309    0.7361    0.0000 N   0  0  0  0  0  0  0  0  0  0  0  0
    3.0209    1.3161    0.0000 C   0  0  0  0  0  0  0  0  0  0  0  0
    3.0209    2.3161    0.0000 S   0  0  0  0  0  0  0  0  0  0  0  0
    3.8869    2.8161    0.0000 C   0  0  0  0  0  0  0  0  0  0  0  0
    2.2109    0.7361    0.0000 N   0  0  0  0  0  0  0  0  0  0  0  0
    2.5209   -0.2239    0.0000 N   0  0  0  0  0  0  0  0  0  0  0  0
  1  2  1  0  0  0  0
  2  3  1  0  0  0  0
  3  4  2  0  0  0  0
  4  5  1  0  0  0  0
  5  6  1  0  0  0  0
  5  7  2  0  0  0  0
  7  8  1  0  0  0  0
  8  9  2  0  0  0  0
  9 10  1  0  0  0  0
 10 11  1  0  0  0  0
 11 12  1  0  0  0  0
 10 13  2  0  0  0  0
 13 14  1  0  0  0  0
 14  3  1  0  0  0  0
 14  8  1  0  0  0  0
M  END
>  <EXTREG>  (ZINC00131915)
ZINC00131915

>  <LOGBIO>
2.5000

$$$$
ZINC00131997
  -MTS-   02131516202D 0   0.00000     0.00000     0

 17 18  0  0  0  0  0  0  0  0999 V2000
    3.9854    2.0022    0.0000 N   0  0  0  0  0  0  0  0  0  0  0  0
    3.1156    2.5026    0.0000 C   0  0  0  0  0  0  0  0  0  0  0  0
    3.1151    3.4974    0.0000 O   0  0  0  0  0  0  0  0  0  0  0  0
    2.2501    2.0017    0.0000 C   0  0  0  0  0  0  0  0  0  0  0  0
    1.3801    2.5017    0.0000 C   0  0  0  0  0  0  0  0  0  0  0  0
    0.5201    2.0017    0.0000 C   0  0  0  0  0  0  0  0  0  0  0  0
    0.5201    1.0017    0.0000 C   0  0  0  0  0  0  0  0  0  0  0  0
    1.3801    0.5017    0.0000 N   0  0  0  0  0  0  0  0  0  0  0  0
    2.2501    1.0017    0.0000 C   0  0  0  0  0  0  0  0  0  0  0  0
    3.1156    0.5009    0.0000 O   0  0  0  0  0  0  0  0  0  0  0  0
    3.1146   -0.4991    0.0000 C   0  0  0  0  0  0  0  0  0  0  0  0
    3.9826   -1.0026    0.0000 C   0  0  0  0  0  0  0  0  0  0  0  0
    3.9796   -1.9974    0.0000 C   0  0  0  0  0  0  0  0  0  0  0  0
    3.1136   -2.4974    0.0000 C   0  0  0  0  0  0  0  0  0  0  0  0
    3.1151   -3.4974    0.0000 Cl  0  0  0  0  0  0  0  0  0  0  0  0
    2.2506   -2.0026    0.0000 C   0  0  0  0  0  0  0  0  0  0  0  0
    2.2486   -0.9991    0.0000 C   0  0  0  0  0  0  0  0  0  0  0  0
  1  2  1  0  0  0  0
  2  3  2  0  0  0  0
  2  4  1  0  0  0  0
  4  5  2  0  0  0  0
  5  6  1  0  0  0  0
  6  7  2  0  0  0  0
  7  8  1  0  0  0  0
  8  9  2  0  0  0  0
  9  4  1  0  0  0  0
  9 10  1  0  0  0  0
 10 11  1  0  0  0  0
 11 12  2  0  0  0  0
 12 13  1  0  0  0  0
 13 14  2  0  0  0  0
 14 15  1  0  0  0  0
 14 16  1  0  0  0  0
 16 17  2  0  0  0  0
 17 11  1  0  0  0  0
M  END
>  <EXTREG>  (ZINC00131997)
ZINC00131997

>  <LOGBIO>
2.5000

$$$$
ZINC00132552
  -MTS-   02131516202D 0   0.00000     0.00000     0

 14 15  0  0  0  0  0  0  0  0999 V2000
    3.9802    1.7880    0.0000 C   0  0  0  0  0  0  0  0  0  0  0  0
    4.8499    1.2876    0.0000 O   0  0  0  0  0  0  0  0  0  0  0  0
    4.8504    0.2928    0.0000 C   0  0  0  0  0  0  0  0  0  0  0  0
    5.7202   -0.2076    0.0000 O   0  0  0  0  0  0  0  0  0  0  0  0
    3.9849   -0.2081    0.0000 C   0  0  0  0  0  0  0  0  0  0  0  0
    3.1149    0.2919    0.0000 C   0  0  0  0  0  0  0  0  0  0  0  0
    2.2549   -0.2081    0.0000 C   0  0  0  0  0  0  0  0  0  0  0  0
    1.3853    0.2902    0.0000 C   0  0  0  0  0  0  0  0  0  0  0  0
    0.5208   -0.2125    0.0000 C   0  0  0  0  0  0  0  0  0  0  0  0
    0.5258   -1.2159    0.0000 C   0  0  0  0  0  0  0  0  0  0  0  0
    1.3904   -1.7081    0.0000 C   0  0  0  0  0  0  0  0  0  0  0  0
    2.2549   -1.2081    0.0000 C   0  0  0  0  0  0  0  0  0  0  0  0
    3.1149   -1.7081    0.0000 C   0  0  0  0  0  0  0  0  0  0  0  0
    3.9849   -1.2081    0.0000 N   0  0  0  0  0  0  0  0  0  0  0  0
  1  2  1  0  0  0  0
  2  3  1  0  0  0  0
  3  4  2  0  0  0  0
  3  5  1  0  0  0  0
  5  6  2  0  0  0  0
  6  7  1  0  0  0  0
  7  8  1  0  0  0  0
  8  9  2  0  0  0  0
  9 10  1  0  0  0  0
 10 11  2  0  0  0  0
 11 12  1  0  0  0  0
 12  7  2  0  0  0  0
 12 13  1  0  0  0  0
 13 14  2  0  0  0  0
 14  5  1  0  0  0  0
M  END
>  <EXTREG>  (ZINC00132552)
ZINC00132552

>  <LOGBIO>
2.5000

$$$$
ZINC00133260
  -MTS-   02131516202D 0   0.00000     0.00000     0

 22 23  0  0  1  0  0  0  0  0999 V2000
    5.1974   -1.4222    0.0000 C   0  0  0  0  0  0  0  0  0  0  0  0
    4.1974   -1.4203    0.0000 C   0  0  0  0  0  0  0  0  0  0  0  0
    3.6931   -2.2878    0.0000 C   0  0  0  0  0  0  0  0  0  0  0  0
    2.6983   -2.2838    0.0000 C   0  0  0  0  0  0  0  0  0  0  0  0
    2.1991   -1.4173    0.0000 C   0  0  0  0  0  0  0  0  0  0  0  0
    2.6948   -0.5547    0.0000 C   0  0  0  0  0  0  0  0  0  0  0  0
    3.6982   -0.5537    0.0000 C   0  0  0  0  0  0  0  0  0  0  0  0
    4.1982    0.3123    0.0000 C   0  0  2  0  0  0  0  0  0  0  0  0
    5.1982    0.3123    0.0000 C   0  0  0  0  0  0  0  0  0  0  0  0
    6.1982    0.3123    0.0000 N   0  0  0  0  0  0  0  0  0  0  0  0
    3.5982    1.3515    0.0000 C   0  0  2  0  0  0  0  0  0  0  0  0
    4.0982    2.2175    0.0000 C   0  0  0  0  0  0  0  0  0  0  0  0
    5.0982    2.2175    0.0000 C   0  0  0  0  0  0  0  0  0  0  0  0
    6.0982    2.2175    0.0000 N   0  0  0  0  0  0  0  0  0  0  0  0
    2.5982    1.3515    0.0000 C   0  0  0  0  0  0  0  0  0  0  0  0
    2.0956    0.4830    0.0000 C   0  0  0  0  0  0  0  0  0  0  0  0
    1.1009    0.4850    0.0000 C   0  0  0  0  0  0  0  0  0  0  0  0
    0.6000    1.3506    0.0000 C   0  0  0  0  0  0  0  0  0  0  0  0
    1.0939    2.2141    0.0000 C   0  0  0  0  0  0  0  0  0  0  0  0
    2.0974    2.2170    0.0000 C   0  0  0  0  0  0  0  0  0  0  0  0
    4.1982    1.3515    0.0000 H   0  0  0  0  0  0  0  0  0  0  0  0
    4.4982   -0.2073    0.0000 H   0  0  0  0  0  0  0  0  0  0  0  0
  1  2  1  0  0  0  0
  2  3  2  0  0  0  0
  3  4  1  0  0  0  0
  4  5  2  0  0  0  0
  5  6  1  0  0  0  0
  6  7  2  0  0  0  0
  7  2  1  0  0  0  0
  7  8  1  0  0  0  0
  8 22  1  6  0  0  0
  8  9  1  1  0  0  0
  9 10  3  0  0  0  0
  8 11  1  0  0  0  0
 11 21  1  6  0  0  0
 11 12  1  1  0  0  0
 12 13  1  0  0  0  0
 13 14  3  0  0  0  0
 11 15  1  0  0  0  0
 15 16  2  0  0  0  0
 16 17  1  0  0  0  0
 17 18  2  0  0  0  0
 18 19  1  0  0  0  0
 19 20  2  0  0  0  0
 20 15  1  0  0  0  0
M  END
>  <EXTREG>  (ZINC00133260)
ZINC00133260

>  <LOGBIO>
2.5000

$$$$
ZINC00133495
  -MTS-   02131516202D 0   0.00000     0.00000     0

 21 22  0  0  0  0  0  0  0  0999 V2000
    3.9846    1.3030    0.0000 C   0  0  0  0  0  0  0  0  0  0  0  0
    3.4653    1.0025    0.0000 C   0  0  0  0  0  0  0  0  0  0  0  0
    2.5953    1.5025    0.0000 C   0  0  0  0  0  0  0  0  0  0  0  0
    1.7353    1.0025    0.0000 C   0  0  0  0  0  0  0  0  0  0  0  0
    1.7353    0.0025    0.0000 C   0  0  0  0  0  0  0  0  0  0  0  0
    2.5953   -0.4975    0.0000 C   0  0  0  0  0  0  0  0  0  0  0  0
    2.5928   -1.4975    0.0000 C   0  0  0  0  0  0  0  0  0  0  0  0
    3.4653    0.0025    0.0000 C   0  0  0  0  0  0  0  0  0  0  0  0
    4.5039   -0.5986    0.0000 N   0  0  0  0  0  0  0  0  0  0  0  0
    5.3704   -0.0994    0.0000 C   0  0  0  0  0  0  0  0  0  0  0  0
    5.3724    0.9040    0.0000 C   0  0  0  0  0  0  0  0  0  0  0  0
    6.2354    1.3988    0.0000 C   0  0  0  0  0  0  0  0  0  0  0  0
    7.1015    0.8988    0.0000 C   0  0  0  0  0  0  0  0  0  0  0  0
    7.1045   -0.0960    0.0000 C   0  0  0  0  0  0  0  0  0  0  0  0
    6.2365   -0.5994    0.0000 C   0  0  0  0  0  0  0  0  0  0  0  0
    6.2375   -1.5994    0.0000 C   0  0  0  0  0  0  0  0  0  0  0  0
    5.3692   -2.1025    0.0000 O   0  0  0  0  0  0  0  0  0  0  0  0
    7.0992   -2.0964    0.0000 O   0  0  0  0  0  0  0  0  0  0  0  0
    0.8685   -0.4962    0.0000 N   0  3  0  0  0  0  0  0  0  0  0  0
    0.0000    0.0064    0.0000 O   0  5  0  0  0  0  0  0  0  0  0  0
    0.8665   -1.4910    0.0000 O   0  0  0  0  0  0  0  0  0  0  0  0
  1  2  1  0  0  0  0
  2  3  2  0  0  0  0
  3  4  1  0  0  0  0
  4  5  2  0  0  0  0
  5  6  1  0  0  0  0
  6  7  1  0  0  0  0
  6  8  2  0  0  0  0
  8  2  1  0  0  0  0
  8  9  1  0  0  0  0
  9 10  1  0  0  0  0
 10 11  2  0  0  0  0
 11 12  1  0  0  0  0
 12 13  2  0  0  0  0
 13 14  1  0  0  0  0
 14 15  2  0  0  0  0
 15 10  1  0  0  0  0
 15 16  1  0  0  0  0
 16 17  1  0  0  0  0
 16 18  2  0  0  0  0
  5 19  1  0  0  0  0
 19 20  1  0  0  0  0
 19 21  2  0  0  0  0
M  CHG  2  19   1  20  -1
M  END
>  <EXTREG>  (ZINC00133495)
ZINC00133495

>  <LOGBIO>
2.5000

$$$$
ZINC00134475
  -MTS-   02131516202D 0   0.00000     0.00000     0

 17 18  0  0  0  0  0  0  0  0999 V2000
    3.9821    2.0013    0.0000 O   0  0  0  0  0  0  0  0  0  0  0  0
    3.1156    2.5004    0.0000 C   0  0  0  0  0  0  0  0  0  0  0  0
    2.2501    1.9995    0.0000 C   0  0  0  0  0  0  0  0  0  0  0  0
    1.3801    2.4995    0.0000 C   0  0  0  0  0  0  0  0  0  0  0  0
    0.5201    1.9995    0.0000 C   0  0  0  0  0  0  0  0  0  0  0  0
    0.5201    0.9995    0.0000 C   0  0  0  0  0  0  0  0  0  0  0  0
    1.3801    0.4995    0.0000 C   0  0  0  0  0  0  0  0  0  0  0  0
    2.2501    0.9995    0.0000 C   0  0  0  0  0  0  0  0  0  0  0  0
    3.1156    0.4987    0.0000 S   0  0  0  0  0  0  0  0  0  0  0  0
    3.1146   -0.5013    0.0000 C   0  0  0  0  0  0  0  0  0  0  0  0
    2.2456   -1.0030    0.0000 C   0  0  0  0  0  0  0  0  0  0  0  0
    2.2466   -1.9978    0.0000 C   0  0  0  0  0  0  0  0  0  0  0  0
    3.1117   -2.4995    0.0000 C   0  0  0  0  0  0  0  0  0  0  0  0
    3.9757   -2.0065    0.0000 C   0  0  0  0  0  0  0  0  0  0  0  0
    3.9796   -1.0030    0.0000 C   0  0  0  0  0  0  0  0  0  0  0  0
    4.8471   -0.5056    0.0000 C   0  0  0  0  0  0  0  0  0  0  0  0
    4.8501    0.4944    0.0000 O   0  0  0  0  0  0  0  0  0  0  0  0
  1  2  1  0  0  0  0
  2  3  1  0  0  0  0
  3  4  2  0  0  0  0
  4  5  1  0  0  0  0
  5  6  2  0  0  0  0
  6  7  1  0  0  0  0
  7  8  2  0  0  0  0
  8  3  1  0  0  0  0
  8  9  1  0  0  0  0
  9 10  1  0  0  0  0
 10 11  2  0  0  0  0
 11 12  1  0  0  0  0
 12 13  2  0  0  0  0
 13 14  1  0  0  0  0
 14 15  2  0  0  0  0
 15 10  1  0  0  0  0
 15 16  1  0  0  0  0
 16 17  1  0  0  0  0
M  END
>  <EXTREG>  (ZINC00134475)
ZINC00134475

>  <LOGBIO>
2.5000

$$$$
ZINC00136315
  -MTS-   02131516202D 0   0.00000     0.00000     0

 12 12  0  0  0  0  0  0  0  0999 V2000
    4.3321    0.3026    0.0000 C   0  0  0  0  0  0  0  0  0  0  0  0
    3.4623    0.8030    0.0000 C   0  0  0  0  0  0  0  0  0  0  0  0
    3.4618    1.7978    0.0000 O   0  0  0  0  0  0  0  0  0  0  0  0
    2.5968    0.3022    0.0000 C   0  0  0  0  0  0  0  0  0  0  0  0
    1.7268    0.8022    0.0000 C   0  0  0  0  0  0  0  0  0  0  0  0
    0.8668    0.3022    0.0000 C   0  0  0  0  0  0  0  0  0  0  0  0
    0.0000    0.8009    0.0000 F   0  0  0  0  0  0  0  0  0  0  0  0
    0.8668   -0.6978    0.0000 C   0  0  0  0  0  0  0  0  0  0  0  0
    0.0000   -1.1965    0.0000 Cl  0  0  0  0  0  0  0  0  0  0  0  0
    1.7268   -1.1978    0.0000 C   0  0  0  0  0  0  0  0  0  0  0  0
    2.5968   -0.6978    0.0000 C   0  0  0  0  0  0  0  0  0  0  0  0
    3.4623   -1.1987    0.0000 Cl  0  0  0  0  0  0  0  0  0  0  0  0
  1  2  1  0  0  0  0
  2  3  2  0  0  0  0
  2  4  1  0  0  0  0
  4  5  2  0  0  0  0
  5  6  1  0  0  0  0
  6  7  1  0  0  0  0
  6  8  2  0  0  0  0
  8  9  1  0  0  0  0
  8 10  1  0  0  0  0
 10 11  2  0  0  0  0
 11  4  1  0  0  0  0
 11 12  1  0  0  0  0
M  END
>  <EXTREG>  (ZINC00136315)
ZINC00136315

>  <LOGBIO>
2.5000

$$$$
ZINC00137207
  -MTS-   02131516202D 0   0.00000     0.00000     0

 18 18  0  0  0  0  0  0  0  0999 V2000
    6.5757    1.7010    0.0000 C   0  0  0  0  0  0  0  0  0  0  0  0
    5.7065    2.2024    0.0000 O   0  0  0  0  0  0  0  0  0  0  0  0
    4.8457    1.7037    0.0000 C   0  0  0  0  0  0  0  0  0  0  0  0
    3.9765    2.2050    0.0000 O   0  0  0  0  0  0  0  0  0  0  0  0
    4.8467    0.7037    0.0000 C   0  0  0  0  0  0  0  0  0  0  0  0
    3.9812    0.2028    0.0000 C   0  0  0  0  0  0  0  0  0  0  0  0
    3.1112    0.7028    0.0000 C   0  0  0  0  0  0  0  0  0  0  0  0
    2.2512    0.2028    0.0000 C   0  0  0  0  0  0  0  0  0  0  0  0
    1.3844    0.7015    0.0000 O   0  0  0  0  0  0  0  0  0  0  0  0
    1.3829    1.7015    0.0000 C   0  0  0  0  0  0  0  0  0  0  0  0
    2.2512   -0.7972    0.0000 C   0  0  0  0  0  0  0  0  0  0  0  0
    1.3844   -1.2959    0.0000 O   0  0  0  0  0  0  0  0  0  0  0  0
    0.5192   -0.7946    0.0000 C   0  0  0  0  0  0  0  0  0  0  0  0
    3.1112   -1.2972    0.0000 C   0  0  0  0  0  0  0  0  0  0  0  0
    3.9812   -0.7972    0.0000 C   0  0  0  0  0  0  0  0  0  0  0  0
    4.8467   -1.2980    0.0000 N   0  3  0  0  0  0  0  0  0  0  0  0
    4.8463   -2.3015    0.0000 O   0  5  0  0  0  0  0  0  0  0  0  0
    5.7090   -0.8020    0.0000 O   0  0  0  0  0  0  0  0  0  0  0  0
  1  2  1  0  0  0  0
  2  3  1  0  0  0  0
  3  4  2  0  0  0  0
  3  5  1  0  0  0  0
  5  6  1  0  0  0  0
  6  7  2  0  0  0  0
  7  8  1  0  0  0  0
  8  9  1  0  0  0  0
  9 10  1  0  0  0  0
  8 11  2  0  0  0  0
 11 12  1  0  0  0  0
 12 13  1  0  0  0  0
 11 14  1  0  0  0  0
 14 15  2  0  0  0  0
 15  6  1  0  0  0  0
 15 16  1  0  0  0  0
 16 17  1  0  0  0  0
 16 18  2  0  0  0  0
M  CHG  2  16   1  17  -1
M  END
>  <EXTREG>  (ZINC00137207)
ZINC00137207

>  <LOGBIO>
2.5000

$$$$
ZINC00137834
  -MTS-   02131516202D 0   0.00000     0.00000     0

 16 16  0  0  0  0  0  0  0  0999 V2000
    4.8419    2.7525    0.0000 C   0  0  0  0  0  0  0  0  0  0  0  0
    4.8429    1.7491    0.0000 C   0  0  0  0  0  0  0  0  0  0  0  0
    5.7092    1.2495    0.0000 O   0  0  0  0  0  0  0  0  0  0  0  0
    3.9814    1.2518    0.0000 O   0  0  0  0  0  0  0  0  0  0  0  0
    3.9824    0.2483    0.0000 C   0  0  0  0  0  0  0  0  0  0  0  0
    3.1169   -0.2525    0.0000 C   0  0  0  0  0  0  0  0  0  0  0  0
    2.2469    0.2475    0.0000 C   0  0  0  0  0  0  0  0  0  0  0  0
    2.2443    1.2475    0.0000 C   0  0  0  0  0  0  0  0  0  0  0  0
    1.3869   -0.2525    0.0000 C   0  0  0  0  0  0  0  0  0  0  0  0
    0.5201    0.2461    0.0000 C   0  0  0  0  0  0  0  0  0  0  0  0
    1.3869   -1.2525    0.0000 C   0  0  0  0  0  0  0  0  0  0  0  0
    0.5201   -1.7512    0.0000 C   0  0  0  0  0  0  0  0  0  0  0  0
    2.2469   -1.7525    0.0000 C   0  0  0  0  0  0  0  0  0  0  0  0
    2.2443   -2.7525    0.0000 C   0  0  0  0  0  0  0  0  0  0  0  0
    3.1169   -1.2525    0.0000 C   0  0  0  0  0  0  0  0  0  0  0  0
    3.9824   -1.7534    0.0000 C   0  0  0  0  0  0  0  0  0  0  0  0
  1  2  1  0  0  0  0
  2  3  2  0  0  0  0
  2  4  1  0  0  0  0
  4  5  1  0  0  0  0
  5  6  1  0  0  0  0
  6  7  2  0  0  0  0
  7  8  1  0  0  0  0
  7  9  1  0  0  0  0
  9 10  1  0  0  0  0
  9 11  2  0  0  0  0
 11 12  1  0  0  0  0
 11 13  1  0  0  0  0
 13 14  1  0  0  0  0
 13 15  2  0  0  0  0
 15  6  1  0  0  0  0
 15 16  1  0  0  0  0
M  END
>  <EXTREG>  (ZINC00137834)
ZINC00137834

>  <LOGBIO>
2.5000

$$$$
ZINC00138291
  -MTS-   02131516202D 0   0.00000     0.00000     0

 21 22  0  0  0  0  0  0  0  0999 V2000
    3.9854    1.8035    0.0000 O   0  0  0  0  0  0  0  0  0  0  0  0
    3.1156    2.3039    0.0000 C   0  0  0  0  0  0  0  0  0  0  0  0
    3.1151    3.2986    0.0000 O   0  0  0  0  0  0  0  0  0  0  0  0
    2.2501    1.8030    0.0000 C   0  0  0  0  0  0  0  0  0  0  0  0
    1.3801    2.3030    0.0000 C   0  0  0  0  0  0  0  0  0  0  0  0
    0.5201    1.8030    0.0000 C   0  0  0  0  0  0  0  0  0  0  0  0
    0.5201    0.8030    0.0000 C   0  0  0  0  0  0  0  0  0  0  0  0
    1.3801    0.3030    0.0000 C   0  0  0  0  0  0  0  0  0  0  0  0
    2.2501    0.8030    0.0000 C   0  0  0  0  0  0  0  0  0  0  0  0
    3.1156    0.3021    0.0000 S   0  0  0  0  0  0  0  0  0  0  0  0
    3.1146   -0.6979    0.0000 C   0  0  0  0  0  0  0  0  0  0  0  0
    3.9801   -1.1987    0.0000 C   0  0  0  0  0  0  0  0  0  0  0  0
    3.9801   -2.2022    0.0000 C   0  0  0  0  0  0  0  0  0  0  0  0
    4.8422   -2.6986    0.0000 C   0  0  0  0  0  0  0  0  0  0  0  0
    5.7092   -2.2004    0.0000 C   0  0  0  0  0  0  0  0  0  0  0  0
    5.7142   -1.2056    0.0000 C   0  0  0  0  0  0  0  0  0  0  0  0
    4.8472   -0.7004    0.0000 C   0  0  0  0  0  0  0  0  0  0  0  0
    6.5824   -0.7095    0.0000 C   0  0  0  0  0  0  0  0  0  0  0  0
    6.0863    0.1588    0.0000 F   0  0  0  0  0  0  0  0  0  0  0  0
    7.0785   -1.5777    0.0000 F   0  0  0  0  0  0  0  0  0  0  0  0
    7.4507   -0.2134    0.0000 F   0  0  0  0  0  0  0  0  0  0  0  0
  1  2  1  0  0  0  0
  2  3  2  0  0  0  0
  2  4  1  0  0  0  0
  4  5  2  0  0  0  0
  5  6  1  0  0  0  0
  6  7  2  0  0  0  0
  7  8  1  0  0  0  0
  8  9  2  0  0  0  0
  9  4  1  0  0  0  0
  9 10  1  0  0  0  0
 10 11  1  0  0  0  0
 11 12  1  0  0  0  0
 12 13  2  0  0  0  0
 13 14  1  0  0  0  0
 14 15  2  0  0  0  0
 15 16  1  0  0  0  0
 16 17  2  0  0  0  0
 17 12  1  0  0  0  0
 16 18  1  0  0  0  0
 18 19  1  0  0  0  0
 18 20  1  0  0  0  0
 18 21  1  0  0  0  0
M  END
>  <EXTREG>  (ZINC00138291)
ZINC00138291

>  <LOGBIO>
2.5000

$$$$
ZINC00138621
  -MTS-   02131516202D 0   0.00000     0.00000     0

 12 13  0  0  0  0  0  0  0  0999 V2000
    4.2381   -2.6843    0.0000 I   0  0  0  0  0  0  0  0  0  0  0  0
    3.6476   -1.8773    0.0000 C   0  0  0  0  0  0  0  0  0  0  0  0
    4.0517   -0.9588    0.0000 C   0  0  0  0  0  0  0  0  0  0  0  0
    3.4626   -0.1572    0.0000 C   0  0  0  0  0  0  0  0  0  0  0  0
    2.4683   -0.2642    0.0000 C   0  0  0  0  0  0  0  0  0  0  0  0
    2.0632   -1.1727    0.0000 C   0  0  0  0  0  0  0  0  0  0  0  0
    2.6533   -1.9842    0.0000 C   0  0  0  0  0  0  0  0  0  0  0  0
    1.8798    0.5443    0.0000 N   0  0  0  0  0  0  0  0  0  0  0  0
    2.1898    1.5043    0.0000 C   0  0  0  0  0  0  0  0  0  0  0  0
    1.3798    2.0843    0.0000 C   0  0  0  0  0  0  0  0  0  0  0  0
    0.5698    1.5043    0.0000 C   0  0  0  0  0  0  0  0  0  0  0  0
    0.8798    0.5443    0.0000 C   0  0  0  0  0  0  0  0  0  0  0  0
  1  2  1  0  0  0  0
  2  3  2  0  0  0  0
  3  4  1  0  0  0  0
  4  5  2  0  0  0  0
  5  6  1  0  0  0  0
  6  7  2  0  0  0  0
  7  2  1  0  0  0  0
  5  8  1  0  0  0  0
  8  9  1  0  0  0  0
  9 10  2  0  0  0  0
 10 11  1  0  0  0  0
 11 12  2  0  0  0  0
 12  8  1  0  0  0  0
M  END
>  <EXTREG>  (ZINC00138621)
ZINC00138621

>  <LOGBIO>
2.5000

$$$$
ZINC00138727
  -MTS-   02131516202D 0   0.00000     0.00000     0

 16 17  0  0  0  0  0  0  0  0999 V2000
    5.6752   -1.4235    0.0000 C   0  0  0  0  0  0  0  0  0  0  0  0
    5.2684   -2.3408    0.0000 O   0  0  0  0  0  0  0  0  0  0  0  0
    4.2791   -2.4452    0.0000 C   0  0  0  0  0  0  0  0  0  0  0  0
    3.8723   -3.3624    0.0000 O   0  0  0  0  0  0  0  0  0  0  0  0
    3.6906   -1.6367    0.0000 C   0  0  0  0  0  0  0  0  0  0  0  0
    4.0006   -0.6767    0.0000 O   0  0  0  0  0  0  0  0  0  0  0  0
    3.1906   -0.0967    0.0000 C   0  0  0  0  0  0  0  0  0  0  0  0
    3.1906    0.9033    0.0000 C   0  0  0  0  0  0  0  0  0  0  0  0
    2.3245    1.4033    0.0000 N   0  0  0  0  0  0  0  0  0  0  0  0
    2.3235    2.4068    0.0000 C   0  0  0  0  0  0  0  0  0  0  0  0
    1.4610    2.9024    0.0000 C   0  0  0  0  0  0  0  0  0  0  0  0
    0.5945    2.4033    0.0000 O   0  0  0  0  0  0  0  0  0  0  0  0
    0.5905    1.4085    0.0000 C   0  0  0  0  0  0  0  0  0  0  0  0
    1.4580    0.9042    0.0000 C   0  0  0  0  0  0  0  0  0  0  0  0
    2.3806   -0.6767    0.0000 C   0  0  0  0  0  0  0  0  0  0  0  0
    2.6906   -1.6367    0.0000 C   0  0  0  0  0  0  0  0  0  0  0  0
  1  2  1  0  0  0  0
  2  3  1  0  0  0  0
  3  4  2  0  0  0  0
  3  5  1  0  0  0  0
  5  6  1  0  0  0  0
  6  7  1  0  0  0  0
  7  8  1  0  0  0  0
  8  9  1  0  0  0  0
  9 10  1  0  0  0  0
 10 11  1  0  0  0  0
 11 12  1  0  0  0  0
 12 13  1  0  0  0  0
 13 14  1  0  0  0  0
 14  9  1  0  0  0  0
  7 15  2  0  0  0  0
 15 16  1  0  0  0  0
 16  5  2  0  0  0  0
M  END
>  <EXTREG>  (ZINC00138727)
ZINC00138727

>  <LOGBIO>
2.5000

$$$$
ZINC00139524
  -MTS-   02131516202D 0   0.00000     0.00000     0

 17 18  0  0  0  0  0  0  0  0999 V2000
    5.2928    1.7186    0.0000 C   0  0  0  0  0  0  0  0  0  0  0  0
    4.3150    1.5089    0.0000 C   0  0  0  0  0  0  0  0  0  0  0  0
    3.5635    2.1819    0.0000 O   0  0  0  0  0  0  0  0  0  0  0  0
    2.7046    1.6770    0.0000 N   0  0  0  0  0  0  0  0  0  0  0  0
    2.9059    0.7013    0.0000 C   0  0  0  0  0  0  0  0  0  0  0  0
    3.9091    0.5950    0.0000 C   0  0  0  0  0  0  0  0  0  0  0  0
    4.4091   -0.2711    0.0000 C   0  0  0  0  0  0  0  0  0  0  0  0
    5.4091   -0.2711    0.0000 C   0  0  0  0  0  0  0  0  0  0  0  0
    6.4091   -0.2711    0.0000 N   0  0  0  0  0  0  0  0  0  0  0  0
    2.2342   -0.0395    0.0000 C   0  0  0  0  0  0  0  0  0  0  0  0
    1.2532    0.1715    0.0000 C   0  0  0  0  0  0  0  0  0  0  0  0
    0.9460    1.1232    0.0000 Cl  0  0  0  0  0  0  0  0  0  0  0  0
    0.5865   -0.5668    0.0000 C   0  0  0  0  0  0  0  0  0  0  0  0
    0.8913   -1.5192    0.0000 C   0  0  0  0  0  0  0  0  0  0  0  0
    1.8628   -1.7333    0.0000 C   0  0  0  0  0  0  0  0  0  0  0  0
    2.5390   -0.9919    0.0000 C   0  0  0  0  0  0  0  0  0  0  0  0
    3.5160   -1.2052    0.0000 Cl  0  0  0  0  0  0  0  0  0  0  0  0
  1  2  1  0  0  0  0
  2  3  1  0  0  0  0
  3  4  1  0  0  0  0
  4  5  2  0  0  0  0
  5  6  1  0  0  0  0
  6  2  2  0  0  0  0
  6  7  1  0  0  0  0
  7  8  1  0  0  0  0
  8  9  3  0  0  0  0
  5 10  1  0  0  0  0
 10 11  2  0  0  0  0
 11 12  1  0  0  0  0
 11 13  1  0  0  0  0
 13 14  2  0  0  0  0
 14 15  1  0  0  0  0
 15 16  2  0  0  0  0
 16 10  1  0  0  0  0
 16 17  1  0  0  0  0
M  END
>  <EXTREG>  (ZINC00139524)
ZINC00139524

>  <LOGBIO>
2.5000

$$$$
ZINC00139850
  -MTS-   02131516202D 0   0.00000     0.00000     0

 20 23  0  0  1  0  0  0  0  0999 V2000
    3.1827   -0.3182    0.0000 C   0  0  0  0  0  0  0  0  0  0  0  0
    3.4254    0.2305    0.0000 C   0  0  1  0  0  0  0  0  0  0  0  0
    3.7354    1.1905    0.0000 N   0  0  0  0  0  0  0  0  0  0  0  0
    4.7146    1.3932    0.0000 C   0  0  0  0  0  0  0  0  0  0  0  0
    5.3829    0.6492    0.0000 C   0  0  0  0  0  0  0  0  0  0  0  0
    5.0697   -0.3041    0.0000 C   0  0  0  0  0  0  0  0  0  0  0  0
    5.7372   -1.0534    0.0000 C   0  0  0  0  0  0  0  0  0  0  0  0
    5.4213   -2.0021    0.0000 C   0  0  0  0  0  0  0  0  0  0  0  0
    4.4379   -2.2017    0.0000 C   0  0  0  0  0  0  0  0  0  0  0  0
    3.7799   -1.4556    0.0000 C   0  0  0  0  0  0  0  0  0  0  0  0
    4.0958   -0.5068    0.0000 C   0  0  0  0  0  0  0  0  0  0  0  0
    2.9254    1.7705    0.0000 C   0  0  0  0  0  0  0  0  0  0  0  0
    2.9254    2.7705    0.0000 O   0  0  0  0  0  0  0  0  0  0  0  0
    2.1154    1.1905    0.0000 O   0  0  0  0  0  0  0  0  0  0  0  0
    2.4254    0.2305    0.0000 C   0  0  0  0  0  0  0  0  0  0  0  0
    2.4848   -1.1690    0.0000 C   0  0  0  0  0  0  0  0  0  0  0  0
    1.9012   -1.9810    0.0000 C   0  0  0  0  0  0  0  0  0  0  0  0
    0.9029   -1.8793    0.0000 C   0  0  0  0  0  0  0  0  0  0  0  0
    0.4964   -0.9714    0.0000 C   0  0  0  0  0  0  0  0  0  0  0  0
    1.0800   -0.1593    0.0000 C   0  0  0  0  0  0  0  0  0  0  0  0
  2  1  1  1  0  0  0
  2  3  1  0  0  0  0
  3  4  1  0  0  0  0
  4  5  1  0  0  0  0
  5  6  1  0  0  0  0
  6  7  1  0  0  0  0
  7  8  2  0  0  0  0
  8  9  1  0  0  0  0
  9 10  2  0  0  0  0
 10 11  1  0  0  0  0
 11  2  1  0  0  0  0
 11  6  2  0  0  0  0
  3 12  1  0  0  0  0
 12 13  2  0  0  0  0
 12 14  1  0  0  0  0
 14 15  1  0  0  0  0
 15  2  1  0  0  0  0
 15 16  1  0  0  0  0
 16 17  1  0  0  0  0
 17 18  1  0  0  0  0
 18 19  1  0  0  0  0
 19 20  1  0  0  0  0
 20 15  1  0  0  0  0
M  END
>  <EXTREG>  (ZINC00139850)
ZINC00139850

>  <LOGBIO>
2.5000

$$$$
ZINC00140880
  -MTS-   02131516202D 0   0.00000     0.00000     0

 18 19  0  0  0  0  0  0  0  0999 V2000
    2.2541    3.8236    0.0000 C   0  0  0  0  0  0  0  0  0  0  0  0
    1.7528    2.9544    0.0000 C   0  0  0  0  0  0  0  0  0  0  0  0
    0.7580    2.9549    0.0000 O   0  0  0  0  0  0  0  0  0  0  0  0
    2.2528    2.0883    0.0000 C   0  0  0  0  0  0  0  0  0  0  0  0
    3.2528    2.0883    0.0000 C   0  0  0  0  0  0  0  0  0  0  0  0
    4.2528    2.0883    0.0000 N   0  0  0  0  0  0  0  0  0  0  0  0
    1.7528    1.2223    0.0000 C   0  0  0  0  0  0  0  0  0  0  0  0
    0.7496    1.1159    0.0000 S   0  0  0  0  0  0  0  0  0  0  0  0
    0.5483    0.1402    0.0000 C   0  0  0  0  0  0  0  0  0  0  0  0
    1.4072   -0.3646    0.0000 C   0  0  0  0  0  0  0  0  0  0  0  0
    2.1587    0.3084    0.0000 N   0  0  0  0  0  0  0  0  0  0  0  0
    1.5065   -1.3597    0.0000 C   0  0  0  0  0  0  0  0  0  0  0  0
    0.6922   -1.9460    0.0000 C   0  0  0  0  0  0  0  0  0  0  0  0
    0.7930   -2.9357    0.0000 C   0  0  0  0  0  0  0  0  0  0  0  0
    1.7040   -3.3481    0.0000 C   0  0  0  0  0  0  0  0  0  0  0  0
    1.8008   -4.3434    0.0000 F   0  0  0  0  0  0  0  0  0  0  0  0
    2.5141   -2.7709    0.0000 C   0  0  0  0  0  0  0  0  0  0  0  0
    2.4175   -1.7721    0.0000 C   0  0  0  0  0  0  0  0  0  0  0  0
  1  2  1  0  0  0  0
  2  3  2  0  0  0  0
  2  4  1  0  0  0  0
  4  5  1  0  0  0  0
  5  6  3  0  0  0  0
  4  7  1  0  0  0  0
  7  8  1  0  0  0  0
  8  9  1  0  0  0  0
  9 10  2  0  0  0  0
 10 11  1  0  0  0  0
 11  7  2  0  0  0  0
 10 12  1  0  0  0  0
 12 13  2  0  0  0  0
 13 14  1  0  0  0  0
 14 15  2  0  0  0  0
 15 16  1  0  0  0  0
 15 17  1  0  0  0  0
 17 18  2  0  0  0  0
 18 12  1  0  0  0  0
M  END
>  <EXTREG>  (ZINC00140880)
ZINC00140880

>  <LOGBIO>
2.5000

$$$$
ZINC00141849
  -MTS-   02131516202D 0   0.00000     0.00000     0

 13 13  0  0  0  0  0  0  0  0999 V2000
    3.9854    1.0526    0.0000 O   0  0  0  0  0  0  0  0  0  0  0  0
    3.1156    1.5530    0.0000 C   0  0  0  0  0  0  0  0  0  0  0  0
    3.1151    2.5478    0.0000 O   0  0  0  0  0  0  0  0  0  0  0  0
    2.2501    1.0522    0.0000 C   0  0  0  0  0  0  0  0  0  0  0  0
    1.3801    1.5522    0.0000 C   0  0  0  0  0  0  0  0  0  0  0  0
    0.5201    1.0522    0.0000 C   0  0  0  0  0  0  0  0  0  0  0  0
    0.5201    0.0522    0.0000 C   0  0  0  0  0  0  0  0  0  0  0  0
    1.3801   -0.4478    0.0000 C   0  0  0  0  0  0  0  0  0  0  0  0
    1.3776   -1.4478    0.0000 C   0  0  0  0  0  0  0  0  0  0  0  0
    0.5076   -1.9478    0.0000 O   0  0  0  0  0  0  0  0  0  0  0  0
    2.2376   -1.9478    0.0000 O   0  0  0  0  0  0  0  0  0  0  0  0
    2.2501    0.0522    0.0000 C   0  0  0  0  0  0  0  0  0  0  0  0
    3.1156   -0.4487    0.0000 F   0  0  0  0  0  0  0  0  0  0  0  0
  1  2  1  0  0  0  0
  2  3  2  0  0  0  0
  2  4  1  0  0  0  0
  4  5  2  0  0  0  0
  5  6  1  0  0  0  0
  6  7  2  0  0  0  0
  7  8  1  0  0  0  0
  8  9  1  0  0  0  0
  9 10  1  0  0  0  0
  9 11  2  0  0  0  0
  8 12  2  0  0  0  0
 12  4  1  0  0  0  0
 12 13  1  0  0  0  0
M  END
>  <EXTREG>  (ZINC00141849)
ZINC00141849

>  <LOGBIO>
2.5000

$$$$
ZINC00141977
  -MTS-   02131516202D 0   0.00000     0.00000     0

 20 22  0  0  0  0  0  0  0  0999 V2000
    4.0598   -0.9086    0.0000 C   0  0  0  0  0  0  0  0  0  0  0  0
    3.4713   -0.1002    0.0000 C   0  0  0  0  0  0  0  0  0  0  0  0
    3.7813    0.8598    0.0000 N   0  0  0  0  0  0  0  0  0  0  0  0
    2.9713    1.4398    0.0000 N   0  0  0  0  0  0  0  0  0  0  0  0
    2.1613    0.8598    0.0000 C   0  0  0  0  0  0  0  0  0  0  0  0
    2.4713   -0.1002    0.0000 C   0  0  0  0  0  0  0  0  0  0  0  0
    1.8828   -0.9086    0.0000 C   0  0  0  0  0  0  0  0  0  0  0  0
    0.8740   -0.9086    0.0000 C   0  0  0  0  0  0  0  0  0  0  0  0
    0.5710   -1.8577    0.0000 C   0  0  0  0  0  0  0  0  0  0  0  0
    1.3718   -2.4503    0.0000 N   0  0  0  0  0  0  0  0  0  0  0  0
    2.1901   -1.8603    0.0000 N   0  0  0  0  0  0  0  0  0  0  0  0
    4.7310    1.1730    0.0000 C   0  0  0  0  0  0  0  0  0  0  0  0
    5.4803    0.5056    0.0000 C   0  0  0  0  0  0  0  0  0  0  0  0
    5.2781   -0.4738    0.0000 Cl  0  0  0  0  0  0  0  0  0  0  0  0
    6.4244    0.8190    0.0000 C   0  0  0  0  0  0  0  0  0  0  0  0
    6.6290    1.7979    0.0000 C   0  0  0  0  0  0  0  0  0  0  0  0
    7.5795    2.1086    0.0000 Cl  0  0  0  0  0  0  0  0  0  0  0  0
    5.8895    2.4632    0.0000 C   0  0  0  0  0  0  0  0  0  0  0  0
    4.9356    2.1518    0.0000 C   0  0  0  0  0  0  0  0  0  0  0  0
    4.1909    2.8192    0.0000 Cl  0  0  0  0  0  0  0  0  0  0  0  0
  1  2  1  0  0  0  0
  2  3  1  0  0  0  0
  3  4  1  0  0  0  0
  4  5  2  0  0  0  0
  5  6  1  0  0  0  0
  6  2  2  0  0  0  0
  6  7  1  0  0  0  0
  7  8  1  0  0  0  0
  8  9  2  0  0  0  0
  9 10  1  0  0  0  0
 10 11  1  0  0  0  0
 11  7  2  0  0  0  0
  3 12  1  0  0  0  0
 12 13  2  0  0  0  0
 13 14  1  0  0  0  0
 13 15  1  0  0  0  0
 15 16  2  0  0  0  0
 16 17  1  0  0  0  0
 16 18  1  0  0  0  0
 18 19  2  0  0  0  0
 19 12  1  0  0  0  0
 19 20  1  0  0  0  0
M  END
>  <EXTREG>  (ZINC00141977)
ZINC00141977

>  <LOGBIO>
2.5000

$$$$
ZINC00142244
  -MTS-   02131516202D 0   0.00000     0.00000     0

 18 19  0  0  0  0  0  0  0  0999 V2000
    5.2877   -2.1648    0.0000 C   0  0  0  0  0  0  0  0  0  0  0  0
    5.6945   -1.2475    0.0000 C   0  0  0  0  0  0  0  0  0  0  0  0
    6.6838   -1.1432    0.0000 O   0  0  0  0  0  0  0  0  0  0  0  0
    5.1060   -0.4390    0.0000 C   0  0  0  0  0  0  0  0  0  0  0  0
    5.4160    0.5210    0.0000 C   0  0  0  0  0  0  0  0  0  0  0  0
    4.6060    1.1010    0.0000 N   0  0  0  0  0  0  0  0  0  0  0  0
    3.7960    0.5210    0.0000 N   0  0  0  0  0  0  0  0  0  0  0  0
    4.1060   -0.4390    0.0000 C   0  0  0  0  0  0  0  0  0  0  0  0
    3.5175   -1.2475    0.0000 C   0  0  0  0  0  0  0  0  0  0  0  0
    2.8463    0.8341    0.0000 C   0  0  0  0  0  0  0  0  0  0  0  0
    2.6410    1.8163    0.0000 C   0  0  0  0  0  0  0  0  0  0  0  0
    1.6956    2.1259    0.0000 C   0  0  0  0  0  0  0  0  0  0  0  0
    0.9489    1.4608    0.0000 C   0  0  0  0  0  0  0  0  0  0  0  0
    0.0000    1.7763    0.0000 Cl  0  0  0  0  0  0  0  0  0  0  0  0
    1.1476    0.4860    0.0000 C   0  0  0  0  0  0  0  0  0  0  0  0
    0.3992   -0.1772    0.0000 Cl  0  0  0  0  0  0  0  0  0  0  0  0
    2.0996    0.1690    0.0000 C   0  0  0  0  0  0  0  0  0  0  0  0
    2.3013   -0.8105    0.0000 Cl  0  0  0  0  0  0  0  0  0  0  0  0
  1  2  1  0  0  0  0
  2  3  2  0  0  0  0
  2  4  1  0  0  0  0
  4  5  1  0  0  0  0
  5  6  2  0  0  0  0
  6  7  1  0  0  0  0
  7  8  1  0  0  0  0
  8  4  2  0  0  0  0
  8  9  1  0  0  0  0
  7 10  1  0  0  0  0
 10 11  2  0  0  0  0
 11 12  1  0  0  0  0
 12 13  2  0  0  0  0
 13 14  1  0  0  0  0
 13 15  1  0  0  0  0
 15 16  1  0  0  0  0
 15 17  2  0  0  0  0
 17 10  1  0  0  0  0
 17 18  1  0  0  0  0
M  END
>  <EXTREG>  (ZINC00142244)
ZINC00142244

>  <LOGBIO>
2.5000

$$$$
ZINC00142909
  -MTS-   02131516202D 0   0.00000     0.00000     0

 16 17  0  0  0  0  0  0  0  0999 V2000
    3.1156    1.7541    0.0000 C   0  0  0  0  0  0  0  0  0  0  0  0
    2.2501    1.2532    0.0000 C   0  0  0  0  0  0  0  0  0  0  0  0
    1.3801    1.7532    0.0000 C   0  0  0  0  0  0  0  0  0  0  0  0
    0.5201    1.2532    0.0000 C   0  0  0  0  0  0  0  0  0  0  0  0
    0.5201    0.2532    0.0000 C   0  0  0  0  0  0  0  0  0  0  0  0
    1.3801   -0.2468    0.0000 C   0  0  0  0  0  0  0  0  0  0  0  0
    2.2501    0.2532    0.0000 C   0  0  0  0  0  0  0  0  0  0  0  0
    3.1156   -0.2476    0.0000 C   0  0  0  0  0  0  0  0  0  0  0  0
    3.1151   -1.2511    0.0000 O   0  0  0  0  0  0  0  0  0  0  0  0
    3.9779    0.2485    0.0000 N   0  0  0  0  0  0  0  0  0  0  0  0
    4.8431   -0.2528    0.0000 C   0  0  0  0  0  0  0  0  0  0  0  0
    4.8426   -1.2563    0.0000 C   0  0  0  0  0  0  0  0  0  0  0  0
    5.7044   -1.7532    0.0000 C   0  0  0  0  0  0  0  0  0  0  0  0
    6.5716   -1.2554    0.0000 C   0  0  0  0  0  0  0  0  0  0  0  0
    6.5772   -0.2606    0.0000 C   0  0  0  0  0  0  0  0  0  0  0  0
    5.7104    0.2450    0.0000 C   0  0  0  0  0  0  0  0  0  0  0  0
  1  2  1  0  0  0  0
  2  3  2  0  0  0  0
  3  4  1  0  0  0  0
  4  5  2  0  0  0  0
  5  6  1  0  0  0  0
  6  7  2  0  0  0  0
  7  2  1  0  0  0  0
  7  8  1  0  0  0  0
  8  9  2  0  0  0  0
  8 10  1  0  0  0  0
 10 11  1  0  0  0  0
 11 12  2  0  0  0  0
 12 13  1  0  0  0  0
 13 14  2  0  0  0  0
 14 15  1  0  0  0  0
 15 16  2  0  0  0  0
 16 11  1  0  0  0  0
M  END
>  <EXTREG>  (ZINC00142909)
ZINC00142909

>  <LOGBIO>
2.5000

$$$$
ZINC00143167
  -MTS-   02131516202D 0   0.00000     0.00000     0

 11 11  0  0  0  0  0  0  0  0999 V2000
    2.7091    1.6781    0.0000 C   0  0  0  0  0  0  0  0  0  0  0  0
    3.5792    1.1781    0.0000 C   0  0  0  0  0  0  0  0  0  0  0  0
    3.5802    0.1833    0.0000 C   0  0  0  0  0  0  0  0  0  0  0  0
    2.7146   -0.3175    0.0000 N   0  0  0  0  0  0  0  0  0  0  0  0
    1.8446    0.1825    0.0000 C   0  0  0  0  0  0  0  0  0  0  0  0
    0.9846   -0.3175    0.0000 C   0  0  0  0  0  0  0  0  0  0  0  0
    0.9846   -1.3175    0.0000 S   0  0  0  0  0  0  0  0  0  0  0  0
    0.6407   -2.2565    0.0000 O   0  0  0  0  0  0  0  0  0  0  0  0
    0.0000   -1.1429    0.0000 O   0  0  0  0  0  0  0  0  0  0  0  0
    1.8446   -1.8175    0.0000 C   0  0  0  0  0  0  0  0  0  0  0  0
    2.7146   -1.3175    0.0000 C   0  0  0  0  0  0  0  0  0  0  0  0
  1  2  2  0  0  0  0
  2  3  1  0  0  0  0
  3  4  1  0  0  0  0
  4  5  1  0  0  0  0
  5  6  1  0  0  0  0
  6  7  1  0  0  0  0
  7  8  2  0  0  0  0
  7  9  2  0  0  0  0
  7 10  1  0  0  0  0
 10 11  1  0  0  0  0
 11  4  1  0  0  0  0
M  END
>  <EXTREG>  (ZINC00143167)
ZINC00143167

>  <LOGBIO>
2.5000

$$$$
ZINC00143618
  -MTS-   02131516202D 0   0.00000     0.00000     0

 22 25  0  0  0  0  0  0  0  0999 V2000
    5.1863    3.0034    0.0000 N   0  0  0  0  0  0  0  0  0  0  0  0
    4.8791    2.0518    0.0000 C   0  0  0  0  0  0  0  0  0  0  0  0
    3.9205    1.7375    0.0000 N   0  0  0  0  0  0  0  0  0  0  0  0
    3.1084    2.3210    0.0000 C   0  0  0  0  0  0  0  0  0  0  0  0
    2.1970    1.9094    0.0000 C   0  0  0  0  0  0  0  0  0  0  0  0
    1.3202    2.4084    0.0000 O   0  0  0  0  0  0  0  0  0  0  0  0
    0.5874    1.7335    0.0000 C   0  0  0  0  0  0  0  0  0  0  0  0
    0.9903    0.8224    0.0000 C   0  0  0  0  0  0  0  0  0  0  0  0
    1.9933    0.9304    0.0000 C   0  0  0  0  0  0  0  0  0  0  0  0
    3.9282    0.7412    0.0000 C   0  0  0  0  0  0  0  0  0  0  0  0
    3.1799    0.0733    0.0000 N   0  0  0  0  0  0  0  0  0  0  0  0
    3.3849   -0.9055    0.0000 C   0  0  0  0  0  0  0  0  0  0  0  0
    2.6434   -1.5783    0.0000 C   0  0  0  0  0  0  0  0  0  0  0  0
    2.8533   -2.5560    0.0000 C   0  0  0  0  0  0  0  0  0  0  0  0
    3.8089   -2.8623    0.0000 C   0  0  0  0  0  0  0  0  0  0  0  0
    4.5447   -2.1929    0.0000 C   0  0  0  0  0  0  0  0  0  0  0  0
    4.3390   -1.2165    0.0000 C   0  0  0  0  0  0  0  0  0  0  0  0
    5.0782   -0.5508    0.0000 N   0  0  0  0  0  0  0  0  0  0  0  0
    4.8739    0.4277    0.0000 C   0  0  0  0  0  0  0  0  0  0  0  0
    5.4676    1.2433    0.0000 C   0  0  0  0  0  0  0  0  0  0  0  0
    6.4676    1.2433    0.0000 C   0  0  0  0  0  0  0  0  0  0  0  0
    7.4676    1.2433    0.0000 N   0  0  0  0  0  0  0  0  0  0  0  0
  1  2  1  0  0  0  0
  2  3  1  0  0  0  0
  3  4  1  0  0  0  0
  4  5  1  0  0  0  0
  5  6  1  0  0  0  0
  6  7  1  0  0  0  0
  7  8  2  0  0  0  0
  8  9  1  0  0  0  0
  9  5  2  0  0  0  0
  3 10  1  0  0  0  0
 10 11  1  0  0  0  0
 11 12  2  0  0  0  0
 12 13  1  0  0  0  0
 13 14  2  0  0  0  0
 14 15  1  0  0  0  0
 15 16  2  0  0  0  0
 16 17  1  0  0  0  0
 17 12  1  0  0  0  0
 17 18  2  0  0  0  0
 18 19  1  0  0  0  0
 19 10  2  0  0  0  0
 19 20  1  0  0  0  0
 20  2  2  0  0  0  0
 20 21  1  0  0  0  0
 21 22  3  0  0  0  0
M  END
>  <EXTREG>  (ZINC00143618)
ZINC00143618

>  <LOGBIO>
2.5000

$$$$
ZINC00144189
  -MTS-   02131516202D 0   0.00000     0.00000     0

 13 13  0  0  0  0  0  0  0  0999 V2000
    0.6000   -1.7281    0.0000 C   0  0  0  0  0  0  0  0  0  0  0  0
    1.6000   -1.7286    0.0000 O   0  0  0  0  0  0  0  0  0  0  0  0
    2.1005   -0.8629    0.0000 C   0  0  0  0  0  0  0  0  0  0  0  0
    3.1039   -0.8624    0.0000 C   0  0  0  0  0  0  0  0  0  0  0  0
    3.6000   -0.0001    0.0000 C   0  0  0  0  0  0  0  0  0  0  0  0
    4.6000   -0.0001    0.0000 C   0  0  0  0  0  0  0  0  0  0  0  0
    5.6000   -0.0001    0.0000 N   0  0  0  0  0  0  0  0  0  0  0  0
    3.1013    0.8666    0.0000 C   0  0  0  0  0  0  0  0  0  0  0  0
    3.6039    1.7311    0.0000 O   0  0  0  0  0  0  0  0  0  0  0  0
    4.6039    1.7281    0.0000 C   0  0  0  0  0  0  0  0  0  0  0  0
    2.1065    0.8712    0.0000 C   0  0  0  0  0  0  0  0  0  0  0  0
    1.6018    0.0039    0.0000 C   0  0  0  0  0  0  0  0  0  0  0  0
    0.6018    0.0064    0.0000 Cl  0  0  0  0  0  0  0  0  0  0  0  0
  1  2  1  0  0  0  0
  2  3  1  0  0  0  0
  3  4  2  0  0  0  0
  4  5  1  0  0  0  0
  5  6  1  0  0  0  0
  6  7  3  0  0  0  0
  5  8  2  0  0  0  0
  8  9  1  0  0  0  0
  9 10  1  0  0  0  0
  8 11  1  0  0  0  0
 11 12  2  0  0  0  0
 12  3  1  0  0  0  0
 12 13  1  0  0  0  0
M  END
>  <EXTREG>  (ZINC00144189)
ZINC00144189

>  <LOGBIO>
2.5000

$$$$
ZINC00146818
  -MTS-   02131516202D 0   0.00000     0.00000     0

 25 27  0  0  0  0  0  0  0  0999 V2000
    8.3217    3.9895    0.0000 Cl  0  0  0  0  0  0  0  0  0  0  0  0
    7.4562    3.4887    0.0000 C   0  0  0  0  0  0  0  0  0  0  0  0
    6.5862    3.9887    0.0000 C   0  0  0  0  0  0  0  0  0  0  0  0
    5.7262    3.4887    0.0000 C   0  0  0  0  0  0  0  0  0  0  0  0
    5.7262    2.4887    0.0000 C   0  0  0  0  0  0  0  0  0  0  0  0
    6.5862    1.9887    0.0000 C   0  0  0  0  0  0  0  0  0  0  0  0
    7.4562    2.4887    0.0000 C   0  0  0  0  0  0  0  0  0  0  0  0
    4.8594    1.9900    0.0000 C   0  0  0  0  0  0  0  0  0  0  0  0
    3.9909    2.4926    0.0000 O   0  0  0  0  0  0  0  0  0  0  0  0
    4.8574    0.9952    0.0000 N   0  0  0  0  0  0  0  0  0  0  0  0
    5.7259    0.4926    0.0000 C   0  0  0  0  0  0  0  0  0  0  0  0
    5.7239   -0.5022    0.0000 C   0  0  0  0  0  0  0  0  0  0  0  0
    6.5924   -1.0048    0.0000 O   0  0  0  0  0  0  0  0  0  0  0  0
    4.8571   -1.0009    0.0000 C   0  0  0  0  0  0  0  0  0  0  0  0
    3.9883   -0.4987    0.0000 C   0  0  0  0  0  0  0  0  0  0  0  0
    3.1271   -0.9965    0.0000 C   0  0  0  0  0  0  0  0  0  0  0  0
    3.1246   -1.9965    0.0000 C   0  0  0  0  0  0  0  0  0  0  0  0
    3.9833   -2.4987    0.0000 C   0  0  0  0  0  0  0  0  0  0  0  0
    4.8546   -2.0009    0.0000 C   0  0  0  0  0  0  0  0  0  0  0  0
    2.2565   -2.4930    0.0000 C   0  0  0  0  0  0  0  0  0  0  0  0
    1.3891   -1.9887    0.0000 C   0  0  0  0  0  0  0  0  0  0  0  0
    0.5266   -2.4844    0.0000 C   0  0  0  0  0  0  0  0  0  0  0  0
    0.5216   -3.4844    0.0000 C   0  0  0  0  0  0  0  0  0  0  0  0
    1.3790   -3.9887    0.0000 C   0  0  0  0  0  0  0  0  0  0  0  0
    2.2515   -3.4930    0.0000 C   0  0  0  0  0  0  0  0  0  0  0  0
  1  2  1  0  0  0  0
  2  3  2  0  0  0  0
  3  4  1  0  0  0  0
  4  5  2  0  0  0  0
  5  6  1  0  0  0  0
  6  7  2  0  0  0  0
  7  2  1  0  0  0  0
  5  8  1  0  0  0  0
  8  9  2  0  0  0  0
  8 10  1  0  0  0  0
 10 11  1  0  0  0  0
 11 12  1  0  0  0  0
 12 13  2  0  0  0  0
 12 14  1  0  0  0  0
 14 15  2  0  0  0  0
 15 16  1  0  0  0  0
 16 17  2  0  0  0  0
 17 18  1  0  0  0  0
 18 19  2  0  0  0  0
 19 14  1  0  0  0  0
 17 20  1  0  0  0  0
 20 21  2  0  0  0  0
 21 22  1  0  0  0  0
 22 23  2  0  0  0  0
 23 24  1  0  0  0  0
 24 25  2  0  0  0  0
 25 20  1  0  0  0  0
M  END
>  <EXTREG>  (ZINC00146818)
ZINC00146818

>  <LOGBIO>
2.5000

$$$$
ZINC00147694
  -MTS-   02131516202D 0   0.00000     0.00000     0

 21 23  0  0  0  0  0  0  0  0999 V2000
    3.5907    0.1128    0.0000 C   0  0  0  0  0  0  0  0  0  0  0  0
    3.0022    0.9212    0.0000 N   0  0  0  0  0  0  0  0  0  0  0  0
    3.3122    1.8812    0.0000 C   0  0  0  0  0  0  0  0  0  0  0  0
    2.5022    2.4612    0.0000 N   0  0  0  0  0  0  0  0  0  0  0  0
    1.6922    1.8812    0.0000 C   0  0  0  0  0  0  0  0  0  0  0  0
    2.0022    0.9212    0.0000 C   0  0  0  0  0  0  0  0  0  0  0  0
    1.4137    0.1128    0.0000 S   0  0  0  0  0  0  0  0  0  0  0  0
    1.8196   -0.8012    0.0000 C   0  0  0  0  0  0  0  0  0  0  0  0
    1.2299   -1.6130    0.0000 N   0  0  0  0  0  0  0  0  0  0  0  0
    1.6355   -2.5213    0.0000 C   0  0  0  0  0  0  0  0  0  0  0  0
    2.6298   -2.6277    0.0000 C   0  0  0  0  0  0  0  0  0  0  0  0
    3.2185   -1.8258    0.0000 C   0  0  0  0  0  0  0  0  0  0  0  0
    2.8139   -0.9076    0.0000 N   0  0  0  0  0  0  0  0  0  0  0  0
    4.2126   -1.9347    0.0000 C   0  0  0  0  0  0  0  0  0  0  0  0
    4.7139   -2.8102    0.0000 S   0  0  0  0  0  0  0  0  0  0  0  0
    5.6880   -2.6015    0.0000 C   0  0  0  0  0  0  0  0  0  0  0  0
    5.8043   -1.6120    0.0000 C   0  0  0  0  0  0  0  0  0  0  0  0
    4.8856   -1.1952    0.0000 C   0  0  0  0  0  0  0  0  0  0  0  0
    0.7425    2.1944    0.0000 N   0  3  0  0  0  0  0  0  0  0  0  0
    0.5376    3.1767    0.0000 O   0  5  0  0  0  0  0  0  0  0  0  0
    0.0000    1.5324    0.0000 O   0  0  0  0  0  0  0  0  0  0  0  0
  1  2  1  0  0  0  0
  2  3  1  0  0  0  0
  3  4  2  0  0  0  0
  4  5  1  0  0  0  0
  5  6  2  0  0  0  0
  6  2  1  0  0  0  0
  6  7  1  0  0  0  0
  7  8  1  0  0  0  0
  8  9  2  0  0  0  0
  9 10  1  0  0  0  0
 10 11  2  0  0  0  0
 11 12  1  0  0  0  0
 12 13  2  0  0  0  0
 13  8  1  0  0  0  0
 12 14  1  0  0  0  0
 14 15  1  0  0  0  0
 15 16  1  0  0  0  0
 16 17  2  0  0  0  0
 17 18  1  0  0  0  0
 18 14  2  0  0  0  0
  5 19  1  0  0  0  0
 19 20  1  0  0  0  0
 19 21  2  0  0  0  0
M  CHG  2  19   1  20  -1
M  END
>  <EXTREG>  (ZINC00147694)
ZINC00147694

>  <LOGBIO>
2.5000

$$$$
ZINC00148747
  -MTS-   02131516202D 0   0.00000     0.00000     0

 18 20  0  0  1  0  0  0  0  0999 V2000
    0.6000   -3.2731    0.0000 C   0  0  0  0  0  0  0  0  0  0  0  0
    1.6000   -3.2691    0.0000 C   0  0  0  0  0  0  0  0  0  0  0  0
    2.0965   -2.4011    0.0000 N   0  0  0  0  0  0  0  0  0  0  0  0
    3.0999   -2.3960    0.0000 N   0  0  0  0  0  0  0  0  0  0  0  0
    3.5921   -1.5315    0.0000 N   0  0  0  0  0  0  0  0  0  0  0  0
    3.0921   -0.6670    0.0000 C   0  0  0  0  0  0  0  0  0  0  0  0
    3.4021    0.2930    0.0000 S   0  0  0  0  0  0  0  0  0  0  0  0
    2.5921    0.8730    0.0000 C   0  0  0  0  0  0  0  0  0  0  0  0
    2.4924    1.8711    0.0000 C   0  0  0  0  0  0  0  0  0  0  0  0
    1.5805    2.2814    0.0000 C   0  0  1  0  0  0  0  0  0  0  0  0
    1.4788    3.2762    0.0000 C   0  0  0  0  0  0  0  0  0  0  0  0
    0.7676    1.6931    0.0000 C   0  0  0  0  0  0  0  0  0  0  0  0
    0.8707    0.7037    0.0000 C   0  0  0  0  0  0  0  0  0  0  0  0
    1.7821    0.2930    0.0000 C   0  0  0  0  0  0  0  0  0  0  0  0
    2.0921   -0.6670    0.0000 C   0  0  0  0  0  0  0  0  0  0  0  0
    1.5939   -1.5365    0.0000 C   0  0  0  0  0  0  0  0  0  0  0  0
    0.5939   -1.5397    0.0000 O   0  0  0  0  0  0  0  0  0  0  0  0
    2.0671    2.6324    0.0000 H   0  0  0  0  0  0  0  0  0  0  0  0
  1  2  1  0  0  0  0
  2  3  1  0  0  0  0
  3  4  1  0  0  0  0
  4  5  2  0  0  0  0
  5  6  1  0  0  0  0
  6  7  1  0  0  0  0
  7  8  1  0  0  0  0
  8  9  1  0  0  0  0
  9 10  1  0  0  0  0
 10 18  1  1  0  0  0
 10 11  1  6  0  0  0
 10 12  1  0  0  0  0
 12 13  1  0  0  0  0
 13 14  1  0  0  0  0
 14  8  2  0  0  0  0
 14 15  1  0  0  0  0
 15  6  2  0  0  0  0
 15 16  1  0  0  0  0
 16  3  1  0  0  0  0
 16 17  2  0  0  0  0
M  END
>  <EXTREG>  (ZINC00148747)
ZINC00148747

>  <LOGBIO>
2.5000

$$$$
ZINC00149839
  -MTS-   02131516202D 0   0.00000     0.00000     0

 20 21  0  0  0  0  0  0  0  0999 V2000
    3.5907    0.7532    0.0000 C   0  0  0  0  0  0  0  0  0  0  0  0
    3.0022    1.5617    0.0000 N   0  0  0  0  0  0  0  0  0  0  0  0
    3.3122    2.5217    0.0000 C   0  0  0  0  0  0  0  0  0  0  0  0
    2.5022    3.1017    0.0000 N   0  0  0  0  0  0  0  0  0  0  0  0
    1.6922    2.5217    0.0000 C   0  0  0  0  0  0  0  0  0  0  0  0
    2.0022    1.5617    0.0000 C   0  0  0  0  0  0  0  0  0  0  0  0
    1.4137    0.7532    0.0000 S   0  0  0  0  0  0  0  0  0  0  0  0
    1.8196   -0.1607    0.0000 C   0  0  0  0  0  0  0  0  0  0  0  0
    1.2299   -0.9726    0.0000 C   0  0  0  0  0  0  0  0  0  0  0  0
    1.6355   -1.8809    0.0000 C   0  0  0  0  0  0  0  0  0  0  0  0
    2.6298   -1.9873    0.0000 C   0  0  0  0  0  0  0  0  0  0  0  0
    3.2185   -1.1854    0.0000 C   0  0  0  0  0  0  0  0  0  0  0  0
    2.8139   -0.2671    0.0000 N   0  0  0  0  0  0  0  0  0  0  0  0
    3.0334   -2.9022    0.0000 C   0  0  0  0  0  0  0  0  0  0  0  0
    3.9484   -2.4986    0.0000 F   0  0  0  0  0  0  0  0  0  0  0  0
    2.1185   -3.3058    0.0000 F   0  0  0  0  0  0  0  0  0  0  0  0
    3.4371   -3.8172    0.0000 F   0  0  0  0  0  0  0  0  0  0  0  0
    0.7425    2.8348    0.0000 N   0  3  0  0  0  0  0  0  0  0  0  0
    0.5376    3.8172    0.0000 O   0  5  0  0  0  0  0  0  0  0  0  0
    0.0000    2.1728    0.0000 O   0  0  0  0  0  0  0  0  0  0  0  0
  1  2  1  0  0  0  0
  2  3  1  0  0  0  0
  3  4  2  0  0  0  0
  4  5  1  0  0  0  0
  5  6  2  0  0  0  0
  6  2  1  0  0  0  0
  6  7  1  0  0  0  0
  7  8  1  0  0  0  0
  8  9  2  0  0  0  0
  9 10  1  0  0  0  0
 10 11  2  0  0  0  0
 11 12  1  0  0  0  0
 12 13  2  0  0  0  0
 13  8  1  0  0  0  0
 11 14  1  0  0  0  0
 14 15  1  0  0  0  0
 14 16  1  0  0  0  0
 14 17  1  0  0  0  0
  5 18  1  0  0  0  0
 18 19  1  0  0  0  0
 18 20  2  0  0  0  0
M  CHG  2  18   1  19  -1
M  END
>  <EXTREG>  (ZINC00149839)
ZINC00149839

>  <LOGBIO>
2.5000

$$$$
ZINC00150362
  -MTS-   02131516202D 0   0.00000     0.00000     0

 14 15  0  0  0  0  0  0  0  0999 V2000
    3.4623    2.5697    0.0000 O   0  0  0  0  0  0  0  0  0  0  0  0
    2.5968    2.0688    0.0000 C   0  0  0  0  0  0  0  0  0  0  0  0
    1.7268    2.5688    0.0000 C   0  0  0  0  0  0  0  0  0  0  0  0
    0.8668    2.0688    0.0000 C   0  0  0  0  0  0  0  0  0  0  0  0
    0.8668    1.0688    0.0000 C   0  0  0  0  0  0  0  0  0  0  0  0
    0.0000    0.5702    0.0000 O   0  0  0  0  0  0  0  0  0  0  0  0
    1.7268    0.5688    0.0000 N   0  0  0  0  0  0  0  0  0  0  0  0
    2.5968    1.0688    0.0000 N   0  0  0  0  0  0  0  0  0  0  0  0
    1.7243   -0.4312    0.0000 C   0  0  0  0  0  0  0  0  0  0  0  0
    0.8545   -0.9316    0.0000 C   0  0  0  0  0  0  0  0  0  0  0  0
    0.8540   -1.9263    0.0000 C   0  0  0  0  0  0  0  0  0  0  0  0
    1.7183   -2.4294    0.0000 C   0  0  0  0  0  0  0  0  0  0  0  0
    2.5831   -1.9376    0.0000 C   0  0  0  0  0  0  0  0  0  0  0  0
    2.5885   -0.9342    0.0000 C   0  0  0  0  0  0  0  0  0  0  0  0
  1  2  2  0  0  0  0
  2  3  1  0  0  0  0
  3  4  1  0  0  0  0
  4  5  1  0  0  0  0
  5  6  2  0  0  0  0
  5  7  1  0  0  0  0
  7  8  1  0  0  0  0
  8  2  1  0  0  0  0
  7  9  1  0  0  0  0
  9 10  2  0  0  0  0
 10 11  1  0  0  0  0
 11 12  2  0  0  0  0
 12 13  1  0  0  0  0
 13 14  2  0  0  0  0
 14  9  1  0  0  0  0
M  END
>  <EXTREG>  (ZINC00150362)
ZINC00150362

>  <LOGBIO>
2.5000

$$$$
ZINC00151727
  -MTS-   02131516202D 0   0.00000     0.00000     0

 17 19  0  0  0  0  0  0  0  0999 V2000
    3.0009   -3.8669    0.0000 Cl  0  0  0  0  0  0  0  0  0  0  0  0
    2.5000   -3.0013    0.0000 C   0  0  0  0  0  0  0  0  0  0  0  0
    3.0000   -2.1313    0.0000 C   0  0  0  0  0  0  0  0  0  0  0  0
    2.5000   -1.2713    0.0000 N   0  0  0  0  0  0  0  0  0  0  0  0
    2.8100   -0.3113    0.0000 C   0  0  0  0  0  0  0  0  0  0  0  0
    2.0000    0.2687    0.0000 C   0  0  0  0  0  0  0  0  0  0  0  0
    1.1900   -0.3113    0.0000 N   0  0  0  0  0  0  0  0  0  0  0  0
    1.5000   -1.2713    0.0000 C   0  0  0  0  0  0  0  0  0  0  0  0
    1.0000   -2.1313    0.0000 C   0  0  0  0  0  0  0  0  0  0  0  0
    0.0000   -2.1288    0.0000 Cl  0  0  0  0  0  0  0  0  0  0  0  0
    1.5000   -3.0013    0.0000 C   0  0  0  0  0  0  0  0  0  0  0  0
    2.0000    1.2687    0.0000 C   0  0  0  0  0  0  0  0  0  0  0  0
    2.8685    1.7712    0.0000 C   0  0  0  0  0  0  0  0  0  0  0  0
    2.8665    2.7660    0.0000 C   0  0  0  0  0  0  0  0  0  0  0  0
    2.0010    3.2669    0.0000 C   0  0  0  0  0  0  0  0  0  0  0  0
    1.1374    2.7730    0.0000 C   0  0  0  0  0  0  0  0  0  0  0  0
    1.1345    1.7695    0.0000 C   0  0  0  0  0  0  0  0  0  0  0  0
  1  2  1  0  0  0  0
  2  3  2  0  0  0  0
  3  4  1  0  0  0  0
  4  5  1  0  0  0  0
  5  6  2  0  0  0  0
  6  7  1  0  0  0  0
  7  8  2  0  0  0  0
  8  4  1  0  0  0  0
  8  9  1  0  0  0  0
  9 10  1  0  0  0  0
  9 11  2  0  0  0  0
 11  2  1  0  0  0  0
  6 12  1  0  0  0  0
 12 13  2  0  0  0  0
 13 14  1  0  0  0  0
 14 15  2  0  0  0  0
 15 16  1  0  0  0  0
 16 17  2  0  0  0  0
 17 12  1  0  0  0  0
M  END
>  <EXTREG>  (ZINC00151727)
ZINC00151727

>  <LOGBIO>
2.5000

$$$$
ZINC00152576
  -MTS-   02131516202D 0   0.00000     0.00000     0

 11 11  0  0  0  0  0  0  0  0999 V2000
    4.3321    0.3031    0.0000 N   0  0  0  0  0  0  0  0  0  0  0  0
    3.4623    0.8035    0.0000 C   0  0  0  0  0  0  0  0  0  0  0  0
    3.4618    1.7983    0.0000 O   0  0  0  0  0  0  0  0  0  0  0  0
    2.5968    0.3026    0.0000 C   0  0  0  0  0  0  0  0  0  0  0  0
    1.7268    0.8026    0.0000 C   0  0  0  0  0  0  0  0  0  0  0  0
    0.8668    0.3026    0.0000 C   0  0  0  0  0  0  0  0  0  0  0  0
    0.0000    0.8013    0.0000 Cl  0  0  0  0  0  0  0  0  0  0  0  0
    0.8668   -0.6974    0.0000 C   0  0  0  0  0  0  0  0  0  0  0  0
    1.7268   -1.1974    0.0000 C   0  0  0  0  0  0  0  0  0  0  0  0
    2.5968   -0.6974    0.0000 C   0  0  0  0  0  0  0  0  0  0  0  0
    3.4623   -1.1983    0.0000 N   0  0  0  0  0  0  0  0  0  0  0  0
  1  2  1  0  0  0  0
  2  3  2  0  0  0  0
  2  4  1  0  0  0  0
  4  5  2  0  0  0  0
  5  6  1  0  0  0  0
  6  7  1  0  0  0  0
  6  8  2  0  0  0  0
  8  9  1  0  0  0  0
  9 10  2  0  0  0  0
 10  4  1  0  0  0  0
 10 11  1  0  0  0  0
M  END
>  <EXTREG>  (ZINC00152576)
ZINC00152576

>  <LOGBIO>
2.5000

$$$$
ZINC00152796
  -MTS-   02131516202D 0   0.00000     0.00000     0

 15 16  0  0  1  0  0  0  0  0999 V2000
    5.0220   -0.4074    0.0000 C   0  0  0  0  0  0  0  0  0  0  0  0
    4.0275   -0.5123    0.0000 C   0  0  1  0  0  0  0  0  0  0  0  0
    3.4366    0.2987    0.0000 C   0  0  0  0  0  0  0  0  0  0  0  0
    2.4475    0.1923    0.0000 N   0  0  0  0  0  0  0  0  0  0  0  0
    2.0402   -0.7210    0.0000 C   0  0  0  0  0  0  0  0  0  0  0  0
    2.6220   -1.5279    0.0000 C   0  0  2  0  0  0  0  0  0  0  0  0
    2.2124   -2.4402    0.0000 C   0  0  0  0  0  0  0  0  0  0  0  0
    3.6202   -1.4256    0.0000 O   0  0  0  0  0  0  0  0  0  0  0  0
    1.8590    1.0008    0.0000 C   0  0  0  0  0  0  0  0  0  0  0  0
    2.1690    1.9608    0.0000 N   0  0  0  0  0  0  0  0  0  0  0  0
    1.3590    2.5408    0.0000 C   0  0  0  0  0  0  0  0  0  0  0  0
    0.5490    1.9608    0.0000 C   0  0  0  0  0  0  0  0  0  0  0  0
    0.8590    1.0008    0.0000 N   0  0  0  0  0  0  0  0  0  0  0  0
    2.0251   -1.5886    0.0000 H   0  0  0  0  0  0  0  0  0  0  0  0
    4.2711    0.0360    0.0000 H   0  0  0  0  0  0  0  0  0  0  0  0
  2  1  1  6  0  0  0
  2 15  1  1  0  0  0
  2  3  1  0  0  0  0
  3  4  1  0  0  0  0
  4  5  1  0  0  0  0
  5  6  1  0  0  0  0
  6 14  1  6  0  0  0
  6  7  1  1  0  0  0
  6  8  1  0  0  0  0
  8  2  1  0  0  0  0
  4  9  1  0  0  0  0
  9 10  1  0  0  0  0
 10 11  1  0  0  0  0
 11 12  1  0  0  0  0
 12 13  1  0  0  0  0
 13  9  2  0  0  0  0
M  END
>  <EXTREG>  (ZINC00152796)
ZINC00152796

>  <LOGBIO>
2.5000

$$$$
ZINC00153310
  -MTS-   02131516202D 0   0.00000     0.00000     0

 12 12  0  0  0  0  0  0  0  0999 V2000
    4.8517    2.5371    0.0000 C   0  0  0  0  0  0  0  0  0  0  0  0
    3.9827    2.0354    0.0000 O   0  0  0  0  0  0  0  0  0  0  0  0
    3.9837    1.0406    0.0000 C   0  0  0  0  0  0  0  0  0  0  0  0
    4.8499    0.5410    0.0000 O   0  0  0  0  0  0  0  0  0  0  0  0
    3.1146    0.5389    0.0000 C   0  0  0  0  0  0  0  0  0  0  0  0
    3.1156   -0.4558    0.0000 S   0  0  0  0  0  0  0  0  0  0  0  0
    2.2501   -0.9567    0.0000 C   0  0  0  0  0  0  0  0  0  0  0  0
    1.3801   -0.4567    0.0000 C   0  0  0  0  0  0  0  0  0  0  0  0
    0.5201   -0.9567    0.0000 C   0  0  0  0  0  0  0  0  0  0  0  0
    0.5201   -1.9567    0.0000 C   0  0  0  0  0  0  0  0  0  0  0  0
    1.3801   -2.4567    0.0000 C   0  0  0  0  0  0  0  0  0  0  0  0
    2.2501   -1.9567    0.0000 C   0  0  0  0  0  0  0  0  0  0  0  0
  1  2  1  0  0  0  0
  2  3  1  0  0  0  0
  3  4  2  0  0  0  0
  3  5  1  0  0  0  0
  5  6  1  0  0  0  0
  6  7  1  0  0  0  0
  7  8  2  0  0  0  0
  8  9  1  0  0  0  0
  9 10  2  0  0  0  0
 10 11  1  0  0  0  0
 11 12  2  0  0  0  0
 12  7  1  0  0  0  0
M  END
>  <EXTREG>  (ZINC00153310)
ZINC00153310

>  <LOGBIO>
2.5000

$$$$
ZINC00153742
  -MTS-   02131516202D 0   0.00000     0.00000     0

 14 14  0  0  0  0  0  0  0  0999 V2000
    3.4606    2.1386    0.0000 C   0  0  0  0  0  0  0  0  0  0  0  0
    4.3304    1.6382    0.0000 O   0  0  0  0  0  0  0  0  0  0  0  0
    4.3308    0.6434    0.0000 C   0  0  0  0  0  0  0  0  0  0  0  0
    5.2006    0.1430    0.0000 O   0  0  0  0  0  0  0  0  0  0  0  0
    3.4653    0.1426    0.0000 C   0  0  0  0  0  0  0  0  0  0  0  0
    2.5953    0.6426    0.0000 C   0  0  0  0  0  0  0  0  0  0  0  0
    1.7353    0.1426    0.0000 C   0  0  0  0  0  0  0  0  0  0  0  0
    1.7353   -0.8574    0.0000 C   0  0  0  0  0  0  0  0  0  0  0  0
    2.5953   -1.3574    0.0000 C   0  0  0  0  0  0  0  0  0  0  0  0
    2.5928   -2.3574    0.0000 O   0  0  0  0  0  0  0  0  0  0  0  0
    3.4653   -0.8574    0.0000 C   0  0  0  0  0  0  0  0  0  0  0  0
    0.8685   -1.3561    0.0000 N   0  3  0  0  0  0  0  0  0  0  0  0
    0.0000   -0.8535    0.0000 O   0  5  0  0  0  0  0  0  0  0  0  0
    0.8665   -2.3509    0.0000 O   0  0  0  0  0  0  0  0  0  0  0  0
  1  2  1  0  0  0  0
  2  3  1  0  0  0  0
  3  4  2  0  0  0  0
  3  5  1  0  0  0  0
  5  6  2  0  0  0  0
  6  7  1  0  0  0  0
  7  8  2  0  0  0  0
  8  9  1  0  0  0  0
  9 10  1  0  0  0  0
  9 11  2  0  0  0  0
 11  5  1  0  0  0  0
  8 12  1  0  0  0  0
 12 13  1  0  0  0  0
 12 14  2  0  0  0  0
M  CHG  2  12   1  13  -1
M  END
>  <EXTREG>  (ZINC00153742)
ZINC00153742

>  <LOGBIO>
2.5000

$$$$
ZINC00154025
  -MTS-   02131516202D 0   0.00000     0.00000     0

 22 24  0  0  0  0  0  0  0  0999 V2000
    7.4011   -3.8995    0.0000 C   0  0  0  0  0  0  0  0  0  0  0  0
    6.8101   -3.0928    0.0000 C   0  0  0  0  0  0  0  0  0  0  0  0
    6.0034   -3.6837    0.0000 C   0  0  0  0  0  0  0  0  0  0  0  0
    7.6168   -2.5018    0.0000 C   0  0  0  0  0  0  0  0  0  0  0  0
    6.2191   -2.2861    0.0000 C   0  0  0  0  0  0  0  0  0  0  0  0
    6.6227   -1.3674    0.0000 C   0  0  0  0  0  0  0  0  0  0  0  0
    6.0332   -0.5661    0.0000 C   0  0  0  0  0  0  0  0  0  0  0  0
    5.0390   -0.6736    0.0000 C   0  0  0  0  0  0  0  0  0  0  0  0
    4.6343   -1.5823    0.0000 C   0  0  0  0  0  0  0  0  0  0  0  0
    5.2249   -2.3935    0.0000 C   0  0  0  0  0  0  0  0  0  0  0  0
    4.4501    0.1346    0.0000 C   0  0  0  0  0  0  0  0  0  0  0  0
    4.8564    1.0521    0.0000 O   0  0  0  0  0  0  0  0  0  0  0  0
    3.4608    0.0297    0.0000 C   0  0  0  0  0  0  0  0  0  0  0  0
    2.8723    0.8382    0.0000 C   0  0  0  0  0  0  0  0  0  0  0  0
    3.1823    1.7982    0.0000 O   0  0  0  0  0  0  0  0  0  0  0  0
    2.3723    2.3782    0.0000 C   0  0  0  0  0  0  0  0  0  0  0  0
    2.2727    3.3763    0.0000 C   0  0  0  0  0  0  0  0  0  0  0  0
    1.3607    3.7866    0.0000 C   0  0  0  0  0  0  0  0  0  0  0  0
    0.5478    3.1983    0.0000 C   0  0  0  0  0  0  0  0  0  0  0  0
    0.6509    2.2089    0.0000 C   0  0  0  0  0  0  0  0  0  0  0  0
    1.5623    1.7982    0.0000 C   0  0  0  0  0  0  0  0  0  0  0  0
    1.8723    0.8382    0.0000 N   0  0  0  0  0  0  0  0  0  0  0  0
  1  2  1  0  0  0  0
  2  3  1  0  0  0  0
  2  4  1  0  0  0  0
  2  5  1  0  0  0  0
  5  6  2  0  0  0  0
  6  7  1  0  0  0  0
  7  8  2  0  0  0  0
  8  9  1  0  0  0  0
  9 10  2  0  0  0  0
 10  5  1  0  0  0  0
  8 11  1  0  0  0  0
 11 12  2  0  0  0  0
 11 13  1  0  0  0  0
 13 14  1  0  0  0  0
 14 15  1  0  0  0  0
 15 16  1  0  0  0  0
 16 17  2  0  0  0  0
 17 18  1  0  0  0  0
 18 19  2  0  0  0  0
 19 20  1  0  0  0  0
 20 21  2  0  0  0  0
 21 16  1  0  0  0  0
 21 22  1  0  0  0  0
 22 14  2  0  0  0  0
M  END
>  <EXTREG>  (ZINC00154025)
ZINC00154025

>  <LOGBIO>
2.5000

$$$$
ZINC00154132
  -MTS-   02131516202D 0   0.00000     0.00000     0

 17 18  0  0  0  0  0  0  0  0999 V2000
    6.6489    1.9702    0.0000 C   0  0  0  0  0  0  0  0  0  0  0  0
    5.7833    1.4693    0.0000 S   0  0  0  0  0  0  0  0  0  0  0  0
    6.2842    0.6038    0.0000 O   0  0  0  0  0  0  0  0  0  0  0  0
    5.2825    2.3349    0.0000 O   0  0  0  0  0  0  0  0  0  0  0  0
    4.9178    0.9685    0.0000 C   0  0  0  0  0  0  0  0  0  0  0  0
    4.0478    1.4685    0.0000 C   0  0  0  0  0  0  0  0  0  0  0  0
    3.1878    0.9685    0.0000 C   0  0  0  0  0  0  0  0  0  0  0  0
    3.1878   -0.0315    0.0000 C   0  0  0  0  0  0  0  0  0  0  0  0
    2.3210   -0.5302    0.0000 N   0  0  0  0  0  0  0  0  0  0  0  0
    1.4523   -0.0280    0.0000 C   0  0  0  0  0  0  0  0  0  0  0  0
    0.5910   -0.5259    0.0000 C   0  0  0  0  0  0  0  0  0  0  0  0
    0.5885   -1.5259    0.0000 N   0  0  0  0  0  0  0  0  0  0  0  0
    1.4473   -2.0280    0.0000 C   0  0  0  0  0  0  0  0  0  0  0  0
    2.3185   -1.5302    0.0000 C   0  0  0  0  0  0  0  0  0  0  0  0
    4.0478   -0.5315    0.0000 C   0  0  0  0  0  0  0  0  0  0  0  0
    4.0453   -1.5315    0.0000 Cl  0  0  0  0  0  0  0  0  0  0  0  0
    4.9178   -0.0315    0.0000 C   0  0  0  0  0  0  0  0  0  0  0  0
  1  2  1  0  0  0  0
  2  3  2  0  0  0  0
  2  4  2  0  0  0  0
  2  5  1  0  0  0  0
  5  6  2  0  0  0  0
  6  7  1  0  0  0  0
  7  8  2  0  0  0  0
  8  9  1  0  0  0  0
  9 10  1  0  0  0  0
 10 11  1  0  0  0  0
 11 12  1  0  0  0  0
 12 13  1  0  0  0  0
 13 14  1  0  0  0  0
 14  9  1  0  0  0  0
  8 15  1  0  0  0  0
 15 16  1  0  0  0  0
 15 17  2  0  0  0  0
 17  5  1  0  0  0  0
M  END
>  <EXTREG>  (ZINC00154132)
ZINC00154132

>  <LOGBIO>
2.5000

$$$$
ZINC00154150
  -MTS-   02131516202D 0   0.00000     0.00000     0

 16 17  0  0  0  0  0  0  0  0999 V2000
    6.6489    1.9702    0.0000 C   0  0  0  0  0  0  0  0  0  0  0  0
    5.7833    1.4693    0.0000 S   0  0  0  0  0  0  0  0  0  0  0  0
    6.2842    0.6038    0.0000 O   0  0  0  0  0  0  0  0  0  0  0  0
    5.2825    2.3349    0.0000 O   0  0  0  0  0  0  0  0  0  0  0  0
    4.9178    0.9685    0.0000 C   0  0  0  0  0  0  0  0  0  0  0  0
    4.0478    1.4685    0.0000 C   0  0  0  0  0  0  0  0  0  0  0  0
    3.1878    0.9685    0.0000 C   0  0  0  0  0  0  0  0  0  0  0  0
    3.1878   -0.0315    0.0000 C   0  0  0  0  0  0  0  0  0  0  0  0
    4.0478   -0.5315    0.0000 C   0  0  0  0  0  0  0  0  0  0  0  0
    4.9178   -0.0315    0.0000 C   0  0  0  0  0  0  0  0  0  0  0  0
    2.3210   -0.5302    0.0000 N   0  0  0  0  0  0  0  0  0  0  0  0
    1.4523   -0.0280    0.0000 C   0  0  0  0  0  0  0  0  0  0  0  0
    0.5910   -0.5259    0.0000 C   0  0  0  0  0  0  0  0  0  0  0  0
    0.5885   -1.5259    0.0000 N   0  0  0  0  0  0  0  0  0  0  0  0
    1.4473   -2.0280    0.0000 C   0  0  0  0  0  0  0  0  0  0  0  0
    2.3185   -1.5302    0.0000 C   0  0  0  0  0  0  0  0  0  0  0  0
  1  2  1  0  0  0  0
  2  3  2  0  0  0  0
  2  4  2  0  0  0  0
  2  5  1  0  0  0  0
  5  6  2  0  0  0  0
  6  7  1  0  0  0  0
  7  8  2  0  0  0  0
  8  9  1  0  0  0  0
  9 10  2  0  0  0  0
 10  5  1  0  0  0  0
  8 11  1  0  0  0  0
 11 12  1  0  0  0  0
 12 13  1  0  0  0  0
 13 14  1  0  0  0  0
 14 15  1  0  0  0  0
 15 16  1  0  0  0  0
 16 11  1  0  0  0  0
M  END
>  <EXTREG>  (ZINC00154150)
ZINC00154150

>  <LOGBIO>
2.5000

$$$$
ZINC00154632
  -MTS-   02131516202D 0   0.00000     0.00000     0

 12 12  0  0  0  0  0  0  0  0999 V2000
    4.3228    2.2525    0.0000 C   0  0  0  0  0  0  0  0  0  0  0  0
    4.3238    1.2491    0.0000 C   0  0  0  0  0  0  0  0  0  0  0  0
    5.1900    0.7495    0.0000 O   0  0  0  0  0  0  0  0  0  0  0  0
    3.4622    0.7518    0.0000 C   0  0  0  0  0  0  0  0  0  0  0  0
    3.4632   -0.2517    0.0000 C   0  0  0  0  0  0  0  0  0  0  0  0
    2.5977   -0.7525    0.0000 C   0  0  0  0  0  0  0  0  0  0  0  0
    1.7277   -0.2525    0.0000 C   0  0  0  0  0  0  0  0  0  0  0  0
    0.8677   -0.7525    0.0000 C   0  0  0  0  0  0  0  0  0  0  0  0
    0.8677   -1.7525    0.0000 C   0  0  0  0  0  0  0  0  0  0  0  0
    0.0009   -2.2512    0.0000 O   0  0  0  0  0  0  0  0  0  0  0  0
    1.7277   -2.2525    0.0000 C   0  0  0  0  0  0  0  0  0  0  0  0
    2.5977   -1.7525    0.0000 C   0  0  0  0  0  0  0  0  0  0  0  0
  1  2  1  0  0  0  0
  2  3  2  0  0  0  0
  2  4  1  0  0  0  0
  4  5  1  0  0  0  0
  5  6  1  0  0  0  0
  6  7  2  0  0  0  0
  7  8  1  0  0  0  0
  8  9  2  0  0  0  0
  9 10  1  0  0  0  0
  9 11  1  0  0  0  0
 11 12  2  0  0  0  0
 12  6  1  0  0  0  0
M  END
>  <EXTREG>  (ZINC00154632)
ZINC00154632

>  <LOGBIO>
2.5000

$$$$
ZINC00154801
  -MTS-   02131516202D 0   0.00000     0.00000     0

 22 23  0  0  0  0  0  0  0  0999 V2000
    9.0429   -3.5446    0.0000 O   0  0  0  0  0  0  0  0  0  0  0  0
    8.4508   -2.7345    0.0000 C   0  0  0  0  0  0  0  0  0  0  0  0
    8.8544   -1.8196    0.0000 O   0  0  0  0  0  0  0  0  0  0  0  0
    7.4619   -2.8424    0.0000 C   0  0  0  0  0  0  0  0  0  0  0  0
    6.8697   -2.0323    0.0000 S   0  0  0  0  0  0  0  0  0  0  0  0
    5.8808   -2.1402    0.0000 C   0  0  0  0  0  0  0  0  0  0  0  0
    5.2886   -1.3301    0.0000 C   0  0  0  0  0  0  0  0  0  0  0  0
    4.2906   -1.4339    0.0000 O   0  0  0  0  0  0  0  0  0  0  0  0
    5.6945   -0.4162    0.0000 N   0  0  0  0  0  0  0  0  0  0  0  0
    5.1060    0.3923    0.0000 C   0  0  0  0  0  0  0  0  0  0  0  0
    5.4160    1.3523    0.0000 S   0  0  0  0  0  0  0  0  0  0  0  0
    4.6060    1.9323    0.0000 C   0  0  0  0  0  0  0  0  0  0  0  0
    3.7960    1.3523    0.0000 C   0  0  0  0  0  0  0  0  0  0  0  0
    4.1060    0.3923    0.0000 N   0  0  0  0  0  0  0  0  0  0  0  0
    2.8463    1.6655    0.0000 C   0  0  0  0  0  0  0  0  0  0  0  0
    2.6410    2.6477    0.0000 C   0  0  0  0  0  0  0  0  0  0  0  0
    1.6956    2.9573    0.0000 C   0  0  0  0  0  0  0  0  0  0  0  0
    0.9489    2.2921    0.0000 C   0  0  0  0  0  0  0  0  0  0  0  0
    0.0000    2.6077    0.0000 F   0  0  0  0  0  0  0  0  0  0  0  0
    1.1476    1.3174    0.0000 C   0  0  0  0  0  0  0  0  0  0  0  0
    0.3992    0.6541    0.0000 F   0  0  0  0  0  0  0  0  0  0  0  0
    2.0996    1.0003    0.0000 C   0  0  0  0  0  0  0  0  0  0  0  0
  1  2  1  0  0  0  0
  2  3  2  0  0  0  0
  2  4  1  0  0  0  0
  4  5  1  0  0  0  0
  5  6  1  0  0  0  0
  6  7  1  0  0  0  0
  7  8  2  0  0  0  0
  7  9  1  0  0  0  0
  9 10  1  0  0  0  0
 10 11  1  0  0  0  0
 11 12  1  0  0  0  0
 12 13  2  0  0  0  0
 13 14  1  0  0  0  0
 14 10  2  0  0  0  0
 13 15  1  0  0  0  0
 15 16  2  0  0  0  0
 16 17  1  0  0  0  0
 17 18  2  0  0  0  0
 18 19  1  0  0  0  0
 18 20  1  0  0  0  0
 20 21  1  0  0  0  0
 20 22  2  0  0  0  0
 22 15  1  0  0  0  0
M  END
>  <EXTREG>  (ZINC00154801)
ZINC00154801

>  <LOGBIO>
2.5000

$$$$
ZINC00154952
  -MTS-   02131516202D 0   0.00000     0.00000     0

 22 23  0  0  0  0  0  0  0  0999 V2000
    3.0329   -0.3136    0.0000 C   0  0  0  0  0  0  0  0  0  0  0  0
    2.4443    0.4949    0.0000 N   0  0  0  0  0  0  0  0  0  0  0  0
    2.7543    1.4549    0.0000 N   0  0  0  0  0  0  0  0  0  0  0  0
    1.9443    2.0349    0.0000 C   0  0  0  0  0  0  0  0  0  0  0  0
    1.1343    1.4549    0.0000 C   0  0  0  0  0  0  0  0  0  0  0  0
    1.4443    0.4949    0.0000 C   0  0  0  0  0  0  0  0  0  0  0  0
    0.8558   -0.3136    0.0000 N   0  0  0  0  0  0  0  0  0  0  0  0
    1.2631   -1.2307    0.0000 C   0  0  0  0  0  0  0  0  0  0  0  0
    2.2575   -1.3366    0.0000 O   0  0  0  0  0  0  0  0  0  0  0  0
    0.6768   -2.0343    0.0000 C   0  0  0  0  0  0  0  0  0  0  0  0
    1.0841   -2.9514    0.0000 S   0  0  0  0  0  0  0  0  0  0  0  0
    0.4978   -3.7550    0.0000 C   0  0  0  0  0  0  0  0  0  0  0  0
    0.9051   -4.6721    0.0000 C   0  0  0  0  0  0  0  0  0  0  0  0
    0.3178   -5.4857    0.0000 O   0  0  0  0  0  0  0  0  0  0  0  0
    1.8998   -4.7756    0.0000 O   0  0  0  0  0  0  0  0  0  0  0  0
    1.9443    3.0349    0.0000 C   0  0  0  0  0  0  0  0  0  0  0  0
    2.8128    3.5375    0.0000 C   0  0  0  0  0  0  0  0  0  0  0  0
    2.8108    4.5322    0.0000 C   0  0  0  0  0  0  0  0  0  0  0  0
    1.9453    5.0331    0.0000 C   0  0  0  0  0  0  0  0  0  0  0  0
    1.9478    6.0331    0.0000 Cl  0  0  0  0  0  0  0  0  0  0  0  0
    1.0818    4.5392    0.0000 C   0  0  0  0  0  0  0  0  0  0  0  0
    1.0788    3.5357    0.0000 C   0  0  0  0  0  0  0  0  0  0  0  0
  1  2  1  0  0  0  0
  2  3  1  0  0  0  0
  3  4  2  0  0  0  0
  4  5  1  0  0  0  0
  5  6  2  0  0  0  0
  6  2  1  0  0  0  0
  6  7  1  0  0  0  0
  7  8  1  0  0  0  0
  8  9  2  0  0  0  0
  8 10  1  0  0  0  0
 10 11  1  0  0  0  0
 11 12  1  0  0  0  0
 12 13  1  0  0  0  0
 13 14  1  0  0  0  0
 13 15  2  0  0  0  0
  4 16  1  0  0  0  0
 16 17  2  0  0  0  0
 17 18  1  0  0  0  0
 18 19  2  0  0  0  0
 19 20  1  0  0  0  0
 19 21  1  0  0  0  0
 21 22  2  0  0  0  0
 22 16  1  0  0  0  0
M  END
>  <EXTREG>  (ZINC00154952)
ZINC00154952

>  <LOGBIO>
2.5000

$$$$
ZINC00155282
  -MTS-   02131516202D 0   0.00000     0.00000     0

 10 10  0  0  0  0  0  0  0  0999 V2000
    0.0000   -0.1744    0.0000 F   0  0  0  0  0  0  0  0  0  0  0  0
    1.0000   -0.1719    0.0000 C   0  0  0  0  0  0  0  0  0  0  0  0
    1.5048   -1.0391    0.0000 C   0  0  0  0  0  0  0  0  0  0  0  0
    2.4995   -1.0346    0.0000 C   0  0  0  0  0  0  0  0  0  0  0  0
    2.9982   -0.1678    0.0000 C   0  0  0  0  0  0  0  0  0  0  0  0
    3.9982   -0.1678    0.0000 C   0  0  0  0  0  0  0  0  0  0  0  0
    4.9982   -0.1678    0.0000 N   0  0  0  0  0  0  0  0  0  0  0  0
    2.5021    0.6944    0.0000 C   0  0  0  0  0  0  0  0  0  0  0  0
    3.0030    1.5600    0.0000 Cl  0  0  0  0  0  0  0  0  0  0  0  0
    1.4987    0.6949    0.0000 C   0  0  0  0  0  0  0  0  0  0  0  0
  1  2  1  0  0  0  0
  2  3  2  0  0  0  0
  3  4  1  0  0  0  0
  4  5  2  0  0  0  0
  5  6  1  0  0  0  0
  6  7  3  0  0  0  0
  5  8  1  0  0  0  0
  8  9  1  0  0  0  0
  8 10  2  0  0  0  0
 10  2  1  0  0  0  0
M  END
>  <EXTREG>  (ZINC00155282)
ZINC00155282

>  <LOGBIO>
2.5000

$$$$
ZINC00155580
  -MTS-   02131516202D 0   0.00000     0.00000     0

 11 12  0  0  0  0  0  0  0  0999 V2000
    3.1156    1.7510    0.0000 S   0  0  0  0  0  0  0  0  0  0  0  0
    2.2501    1.2502    0.0000 C   0  0  0  0  0  0  0  0  0  0  0  0
    1.3801    1.7502    0.0000 N   0  0  0  0  0  0  0  0  0  0  0  0
    0.5201    1.2502    0.0000 C   0  0  0  0  0  0  0  0  0  0  0  0
    0.5201    0.2502    0.0000 N   0  0  0  0  0  0  0  0  0  0  0  0
    1.3801   -0.2498    0.0000 C   0  0  0  0  0  0  0  0  0  0  0  0
    1.3829   -1.2511    0.0000 C   0  0  0  0  0  0  0  0  0  0  0  0
    2.2494   -1.7502    0.0000 C   0  0  0  0  0  0  0  0  0  0  0  0
    3.1169   -1.2458    0.0000 C   0  0  0  0  0  0  0  0  0  0  0  0
    3.1129   -0.2511    0.0000 C   0  0  0  0  0  0  0  0  0  0  0  0
    2.2501    0.2502    0.0000 C   0  0  0  0  0  0  0  0  0  0  0  0
  1  2  2  0  0  0  0
  2  3  1  0  0  0  0
  3  4  1  0  0  0  0
  4  5  2  0  0  0  0
  5  6  1  0  0  0  0
  6  7  1  0  0  0  0
  7  8  2  0  0  0  0
  8  9  1  0  0  0  0
  9 10  2  0  0  0  0
 10 11  1  0  0  0  0
 11  2  1  0  0  0  0
 11  6  2  0  0  0  0
M  END
>  <EXTREG>  (ZINC00155580)
ZINC00155580

>  <LOGBIO>
2.5000

$$$$
ZINC00155929
  -MTS-   02131516202D 0   0.00000     0.00000     0

 15 15  0  0  1  0  0  0  0  0999 V2000
    1.5595   -2.2744    0.0000 C   0  0  0  0  0  0  0  0  0  0  0  0
    1.9663   -1.3571    0.0000 O   0  0  0  0  0  0  0  0  0  0  0  0
    2.9556   -1.2527    0.0000 C   0  0  0  0  0  0  0  0  0  0  0  0
    3.5442   -2.0612    0.0000 O   0  0  0  0  0  0  0  0  0  0  0  0
    3.3625   -0.3354    0.0000 C   0  0  1  0  0  0  0  0  0  0  0  0
    4.3518   -0.2311    0.0000 O   0  0  0  0  0  0  0  0  0  0  0  0
    2.7739    0.4730    0.0000 C   0  0  2  0  0  0  0  0  0  0  0  0
    3.0839    1.4330    0.0000 C   0  0  0  0  0  0  0  0  0  0  0  0
    2.2739    2.0130    0.0000 O   0  0  0  0  0  0  0  0  0  0  0  0
    1.4639    1.4330    0.0000 C   0  0  0  0  0  0  0  0  0  0  0  0
    0.9685    2.3017    0.0000 C   0  0  0  0  0  0  0  0  0  0  0  0
    0.5490    1.0295    0.0000 C   0  0  0  0  0  0  0  0  0  0  0  0
    1.7739    0.4730    0.0000 O   0  0  0  0  0  0  0  0  0  0  0  0
    3.3664    0.5677    0.0000 H   0  0  0  0  0  0  0  0  0  0  0  0
    2.7658   -0.3989    0.0000 H   0  0  0  0  0  0  0  0  0  0  0  0
  1  2  1  0  0  0  0
  2  3  1  0  0  0  0
  3  4  2  0  0  0  0
  5  3  1  6  0  0  0
  5 15  1  1  0  0  0
  5  6  1  0  0  0  0
  5  7  1  0  0  0  0
  7 14  1  6  0  0  0
  7  8  1  1  0  0  0
  8  9  1  0  0  0  0
  9 10  1  0  0  0  0
 10 11  1  0  0  0  0
 10 12  1  0  0  0  0
 10 13  1  0  0  0  0
 13  7  1  0  0  0  0
M  END
>  <EXTREG>  (ZINC00155929)
ZINC00155929

>  <LOGBIO>
2.5000

$$$$
ZINC00156112
  -MTS-   02131516202D 0   0.00000     0.00000     0

 19 21  0  0  0  0  0  0  0  0999 V2000
    1.0061   -3.6341    0.0000 C   0  0  0  0  0  0  0  0  0  0  0  0
    1.5026   -2.7660    0.0000 N   0  0  0  0  0  0  0  0  0  0  0  0
    2.5060   -2.7610    0.0000 C   0  0  0  0  0  0  0  0  0  0  0  0
    2.9982   -1.8965    0.0000 N   0  0  0  0  0  0  0  0  0  0  0  0
    2.4982   -1.0320    0.0000 C   0  0  0  0  0  0  0  0  0  0  0  0
    2.8082   -0.0720    0.0000 N   0  0  0  0  0  0  0  0  0  0  0  0
    3.7579    0.2412    0.0000 C   0  0  0  0  0  0  0  0  0  0  0  0
    3.9615    1.2202    0.0000 C   0  0  0  0  0  0  0  0  0  0  0  0
    4.9142    1.5354    0.0000 C   0  0  0  0  0  0  0  0  0  0  0  0
    5.1148    2.5097    0.0000 C   0  0  0  0  0  0  0  0  0  0  0  0
    4.3694    3.1764    0.0000 C   0  0  0  0  0  0  0  0  0  0  0  0
    4.5755    4.1549    0.0000 Cl  0  0  0  0  0  0  0  0  0  0  0  0
    3.4234    2.8686    0.0000 C   0  0  0  0  0  0  0  0  0  0  0  0
    3.2162    1.8868    0.0000 C   0  0  0  0  0  0  0  0  0  0  0  0
    1.9982    0.5080    0.0000 N   0  0  0  0  0  0  0  0  0  0  0  0
    1.1882   -0.0720    0.0000 N   0  0  0  0  0  0  0  0  0  0  0  0
    1.4982   -1.0320    0.0000 C   0  0  0  0  0  0  0  0  0  0  0  0
    1.0000   -1.9015    0.0000 C   0  0  0  0  0  0  0  0  0  0  0  0
    0.0000   -1.9047    0.0000 O   0  0  0  0  0  0  0  0  0  0  0  0
  1  2  1  0  0  0  0
  2  3  1  0  0  0  0
  3  4  2  0  0  0  0
  4  5  1  0  0  0  0
  5  6  1  0  0  0  0
  6  7  1  0  0  0  0
  7  8  1  0  0  0  0
  8  9  2  0  0  0  0
  9 10  1  0  0  0  0
 10 11  2  0  0  0  0
 11 12  1  0  0  0  0
 11 13  1  0  0  0  0
 13 14  2  0  0  0  0
 14  8  1  0  0  0  0
  6 15  1  0  0  0  0
 15 16  2  0  0  0  0
 16 17  1  0  0  0  0
 17  5  2  0  0  0  0
 17 18  1  0  0  0  0
 18  2  1  0  0  0  0
 18 19  2  0  0  0  0
M  END
>  <EXTREG>  (ZINC00156112)
ZINC00156112

>  <LOGBIO>
2.5000

$$$$
ZINC00156274
  -MTS-   02131516202D 0   0.00000     0.00000     0

 11 11  0  0  0  0  0  0  0  0999 V2000
    3.9854    0.3005    0.0000 O   0  0  0  0  0  0  0  0  0  0  0  0
    3.1156    0.8009    0.0000 C   0  0  0  0  0  0  0  0  0  0  0  0
    3.1151    1.7956    0.0000 O   0  0  0  0  0  0  0  0  0  0  0  0
    2.2501    0.3000    0.0000 C   0  0  0  0  0  0  0  0  0  0  0  0
    1.3801    0.8000    0.0000 C   0  0  0  0  0  0  0  0  0  0  0  0
    1.3776    1.8000    0.0000 F   0  0  0  0  0  0  0  0  0  0  0  0
    0.5201    0.3000    0.0000 C   0  0  0  0  0  0  0  0  0  0  0  0
    0.5201   -0.7000    0.0000 C   0  0  0  0  0  0  0  0  0  0  0  0
    1.3801   -1.2000    0.0000 C   0  0  0  0  0  0  0  0  0  0  0  0
    2.2501   -0.7000    0.0000 C   0  0  0  0  0  0  0  0  0  0  0  0
    3.1156   -1.2009    0.0000 Cl  0  0  0  0  0  0  0  0  0  0  0  0
  1  2  1  0  0  0  0
  2  3  2  0  0  0  0
  2  4  1  0  0  0  0
  4  5  2  0  0  0  0
  5  6  1  0  0  0  0
  5  7  1  0  0  0  0
  7  8  2  0  0  0  0
  8  9  1  0  0  0  0
  9 10  2  0  0  0  0
 10  4  1  0  0  0  0
 10 11  1  0  0  0  0
M  END
>  <EXTREG>  (ZINC00156274)
ZINC00156274

>  <LOGBIO>
2.5000

$$$$
ZINC00156365
  -MTS-   02131516202D 0   0.00000     0.00000     0

 15 15  0  0  0  0  0  0  0  0999 V2000
    5.8885    0.6019    0.0000 C   0  0  0  0  0  0  0  0  0  0  0  0
    5.0187    1.1023    0.0000 C   0  0  0  0  0  0  0  0  0  0  0  0
    5.0167    2.1023    0.0000 C   0  0  0  0  0  0  0  0  0  0  0  0
    4.1585    0.6028    0.0000 O   0  0  0  0  0  0  0  0  0  0  0  0
    3.2887    1.1032    0.0000 C   0  0  0  0  0  0  0  0  0  0  0  0
    3.2882    2.0979    0.0000 O   0  0  0  0  0  0  0  0  0  0  0  0
    2.2501    0.5021    0.0000 C   0  0  0  0  0  0  0  0  0  0  0  0
    1.3801    1.0021    0.0000 N   0  0  0  0  0  0  0  0  0  0  0  0
    0.5201    0.5021    0.0000 C   0  0  0  0  0  0  0  0  0  0  0  0
    0.5201   -0.4979    0.0000 C   0  0  0  0  0  0  0  0  0  0  0  0
    1.3801   -0.9979    0.0000 C   0  0  0  0  0  0  0  0  0  0  0  0
    2.2501   -0.4979    0.0000 C   0  0  0  0  0  0  0  0  0  0  0  0
    3.2887   -1.0989    0.0000 C   0  0  0  0  0  0  0  0  0  0  0  0
    3.2882   -2.1023    0.0000 C   0  0  0  0  0  0  0  0  0  0  0  0
    3.8088   -0.7997    0.0000 O   0  0  0  0  0  0  0  0  0  0  0  0
  1  2  1  0  0  0  0
  2  3  1  0  0  0  0
  2  4  1  0  0  0  0
  4  5  1  0  0  0  0
  5  6  2  0  0  0  0
  5  7  1  0  0  0  0
  7  8  1  0  0  0  0
  8  9  2  0  0  0  0
  9 10  1  0  0  0  0
 10 11  2  0  0  0  0
 11 12  1  0  0  0  0
 12  7  2  0  0  0  0
 12 13  1  0  0  0  0
 13 14  1  0  0  0  0
 13 15  2  0  0  0  0
M  END
>  <EXTREG>  (ZINC00156365)
ZINC00156365

>  <LOGBIO>
2.5000

$$$$
ZINC00156434
  -MTS-   02131516202D 0   0.00000     0.00000     0

 23 25  0  0  0  0  0  0  0  0999 V2000
    2.0753   -0.8467    0.0000 O   0  0  0  0  0  0  0  0  0  0  0  0
    3.0731   -0.7404    0.0000 C   0  0  0  0  0  0  0  0  0  0  0  0
    3.4790    0.1736    0.0000 C   0  0  0  0  0  0  0  0  0  0  0  0
    2.8905    0.9820    0.0000 N   0  0  0  0  0  0  0  0  0  0  0  0
    1.8817    0.9820    0.0000 C   0  0  0  0  0  0  0  0  0  0  0  0
    1.2918    0.1745    0.0000 O   0  0  0  0  0  0  0  0  0  0  0  0
    1.5787    1.9311    0.0000 C   0  0  0  0  0  0  0  0  0  0  0  0
    0.6594    2.3326    0.0000 C   0  0  0  0  0  0  0  0  0  0  0  0
    0.5493    3.3265    0.0000 C   0  0  0  0  0  0  0  0  0  0  0  0
    1.3589    3.9193    0.0000 C   0  0  0  0  0  0  0  0  0  0  0  0
    2.2687    3.5171    0.0000 C   0  0  0  0  0  0  0  0  0  0  0  0
    2.3795    2.5237    0.0000 C   0  0  0  0  0  0  0  0  0  0  0  0
    3.1978    1.9337    0.0000 S   0  0  0  0  0  0  0  0  0  0  0  0
    4.1123    1.5291    0.0000 O   0  0  0  0  0  0  0  0  0  0  0  0
    3.6952    2.8012    0.0000 O   0  0  0  0  0  0  0  0  0  0  0  0
    3.6581   -1.5449    0.0000 N   0  0  0  0  0  0  0  0  0  0  0  0
    4.6559   -1.4386    0.0000 C   0  0  0  0  0  0  0  0  0  0  0  0
    5.2449   -2.2468    0.0000 C   0  0  0  0  0  0  0  0  0  0  0  0
    4.8390   -3.1645    0.0000 C   0  0  0  0  0  0  0  0  0  0  0  0
    5.4265   -3.9672    0.0000 C   0  0  0  0  0  0  0  0  0  0  0  0
    6.4209   -3.8623    0.0000 C   0  0  0  0  0  0  0  0  0  0  0  0
    6.8279   -2.9545    0.0000 C   0  0  0  0  0  0  0  0  0  0  0  0
    6.2394   -2.1418    0.0000 C   0  0  0  0  0  0  0  0  0  0  0  0
  1  2  2  0  0  0  0
  2  3  1  0  0  0  0
  3  4  1  0  0  0  0
  4  5  1  0  0  0  0
  5  6  2  0  0  0  0
  5  7  1  0  0  0  0
  7  8  2  0  0  0  0
  8  9  1  0  0  0  0
  9 10  2  0  0  0  0
 10 11  1  0  0  0  0
 11 12  2  0  0  0  0
 12  7  1  0  0  0  0
 12 13  1  0  0  0  0
 13  4  1  0  0  0  0
 13 14  2  0  0  0  0
 13 15  2  0  0  0  0
  2 16  1  0  0  0  0
 16 17  1  0  0  0  0
 17 18  1  0  0  0  0
 18 19  2  0  0  0  0
 19 20  1  0  0  0  0
 20 21  2  0  0  0  0
 21 22  1  0  0  0  0
 22 23  2  0  0  0  0
 23 18  1  0  0  0  0
M  END
>  <EXTREG>  (ZINC00156434)
ZINC00156434

>  <LOGBIO>
2.5000

$$$$
ZINC00156517
  -MTS-   02131516202D 0   0.00000     0.00000     0

 12 12  0  0  0  0  0  0  0  0999 V2000
    3.1146    2.2123    0.0000 C   0  0  0  0  0  0  0  0  0  0  0  0
    3.1156    1.2123    0.0000 O   0  0  0  0  0  0  0  0  0  0  0  0
    2.2501    0.7114    0.0000 C   0  0  0  0  0  0  0  0  0  0  0  0
    1.3801    1.2114    0.0000 N   0  0  0  0  0  0  0  0  0  0  0  0
    0.5201    0.7114    0.0000 C   0  0  0  0  0  0  0  0  0  0  0  0
    0.5201   -0.2886    0.0000 C   0  0  0  0  0  0  0  0  0  0  0  0
    1.3801   -0.7886    0.0000 N   0  0  0  0  0  0  0  0  0  0  0  0
    2.2501   -0.2886    0.0000 C   0  0  0  0  0  0  0  0  0  0  0  0
    3.1156   -0.7895    0.0000 C   0  0  0  0  0  0  0  0  0  0  0  0
    3.1146   -1.7929    0.0000 C   0  0  0  0  0  0  0  0  0  0  0  0
    3.9761   -2.2902    0.0000 C   0  0  0  0  0  0  0  0  0  0  0  0
    2.2483   -2.2925    0.0000 C   0  0  0  0  0  0  0  0  0  0  0  0
  1  2  1  0  0  0  0
  2  3  1  0  0  0  0
  3  4  1  0  0  0  0
  4  5  2  0  0  0  0
  5  6  1  0  0  0  0
  6  7  2  0  0  0  0
  7  8  1  0  0  0  0
  8  3  2  0  0  0  0
  8  9  1  0  0  0  0
  9 10  1  0  0  0  0
 10 11  1  0  0  0  0
 10 12  1  0  0  0  0
M  END
>  <EXTREG>  (ZINC00156517)
ZINC00156517

>  <LOGBIO>
2.5000

$$$$
ZINC00156768
  -MTS-   02131516202D 0   0.00000     0.00000     0

 12 11  0  0  1  0  0  0  0  0999 V2000
    0.5202   -0.5316    0.0000 C   0  0  0  0  0  0  0  0  0  0  0  0
    1.3902   -0.0316    0.0000 O   0  0  0  0  0  0  0  0  0  0  0  0
    2.2502   -0.5316    0.0000 C   0  0  0  0  0  0  0  0  0  0  0  0
    2.2477   -1.5316    0.0000 O   0  0  0  0  0  0  0  0  0  0  0  0
    3.1202   -0.0316    0.0000 C   0  0  1  0  0  0  0  0  0  0  0  0
    3.1227    0.9683    0.0000 C   0  0  0  0  0  0  0  0  0  0  0  0
    2.2579    1.4705    0.0000 S   0  0  0  0  0  0  0  0  0  0  0  0
    3.9802   -0.5316    0.0000 N   0  0  0  0  0  0  0  0  0  0  0  0
    4.8502   -0.0316    0.0000 C   0  0  0  0  0  0  0  0  0  0  0  0
    5.7202   -0.5316    0.0000 C   0  0  0  0  0  0  0  0  0  0  0  0
    4.8502    0.9684    0.0000 O   0  0  0  0  0  0  0  0  0  0  0  0
    2.6013    0.2695    0.0000 H   0  0  0  0  0  0  0  0  0  0  0  0
  1  2  1  0  0  0  0
  2  3  1  0  0  0  0
  3  4  2  0  0  0  0
  3  5  1  0  0  0  0
  5 12  1  6  0  0  0
  5  6  1  1  0  0  0
  6  7  1  0  0  0  0
  5  8  1  0  0  0  0
  8  9  1  0  0  0  0
  9 10  1  0  0  0  0
  9 11  2  0  0  0  0
M  END
>  <EXTREG>  (ZINC00156768)
ZINC00156768

>  <LOGBIO>
2.5000

$$$$
ZINC00157433
  -MTS-   02131516202D 0   0.00000     0.00000     0

 14 14  0  0  0  0  0  0  0  0999 V2000
    0.5204   -1.4739    0.0000 C   0  0  0  0  0  0  0  0  0  0  0  0
    1.0182   -0.6066    0.0000 O   0  0  0  0  0  0  0  0  0  0  0  0
    2.0182   -0.6041    0.0000 C   0  0  0  0  0  0  0  0  0  0  0  0
    2.5229   -1.4713    0.0000 C   0  0  0  0  0  0  0  0  0  0  0  0
    3.5177   -1.4668    0.0000 C   0  0  0  0  0  0  0  0  0  0  0  0
    4.0164   -0.6000    0.0000 C   0  0  0  0  0  0  0  0  0  0  0  0
    3.5203    0.2622    0.0000 C   0  0  0  0  0  0  0  0  0  0  0  0
    2.5169    0.2627    0.0000 C   0  0  0  0  0  0  0  0  0  0  0  0
    2.0164    1.1285    0.0000 C   0  0  0  0  0  0  0  0  0  0  0  0
    1.1507    0.6280    0.0000 F   0  0  0  0  0  0  0  0  0  0  0  0
    2.8822    1.6289    0.0000 F   0  0  0  0  0  0  0  0  0  0  0  0
    1.5160    1.9942    0.0000 F   0  0  0  0  0  0  0  0  0  0  0  0
    5.0164   -0.6000    0.0000 C   0  0  0  0  0  0  0  0  0  0  0  0
    6.0164   -0.6000    0.0000 N   0  0  0  0  0  0  0  0  0  0  0  0
  1  2  1  0  0  0  0
  2  3  1  0  0  0  0
  3  4  2  0  0  0  0
  4  5  1  0  0  0  0
  5  6  2  0  0  0  0
  6  7  1  0  0  0  0
  7  8  2  0  0  0  0
  8  3  1  0  0  0  0
  8  9  1  0  0  0  0
  9 10  1  0  0  0  0
  9 11  1  0  0  0  0
  9 12  1  0  0  0  0
  6 13  1  0  0  0  0
 13 14  3  0  0  0  0
M  END
>  <EXTREG>  (ZINC00157433)
ZINC00157433

>  <LOGBIO>
2.5000

$$$$
ZINC00157609
  -MTS-   02131516202D 0   0.00000     0.00000     0

  9  9  0  0  0  0  0  0  0  0999 V2000
    3.4623    1.2004    0.0000 N   0  0  0  0  0  0  0  0  0  0  0  0
    2.5968    0.6996    0.0000 C   0  0  0  0  0  0  0  0  0  0  0  0
    1.7268    1.1996    0.0000 C   0  0  0  0  0  0  0  0  0  0  0  0
    0.8668    0.6996    0.0000 C   0  0  0  0  0  0  0  0  0  0  0  0
    0.0000    1.1983    0.0000 Cl  0  0  0  0  0  0  0  0  0  0  0  0
    0.8668   -0.3004    0.0000 C   0  0  0  0  0  0  0  0  0  0  0  0
    1.7268   -0.8004    0.0000 C   0  0  0  0  0  0  0  0  0  0  0  0
    1.7243   -1.8004    0.0000 Cl  0  0  0  0  0  0  0  0  0  0  0  0
    2.5968   -0.3004    0.0000 C   0  0  0  0  0  0  0  0  0  0  0  0
  1  2  1  0  0  0  0
  2  3  2  0  0  0  0
  3  4  1  0  0  0  0
  4  5  1  0  0  0  0
  4  6  2  0  0  0  0
  6  7  1  0  0  0  0
  7  8  1  0  0  0  0
  7  9  2  0  0  0  0
  9  2  1  0  0  0  0
M  END
>  <EXTREG>  (ZINC00157609)
ZINC00157609

>  <LOGBIO>
2.5000

$$$$
ZINC00157686
  -MTS-   02131516202D 0   0.00000     0.00000     0

 16 16  0  0  0  0  0  0  0  0999 V2000
    6.5759   -2.6385    0.0000 C   0  0  0  0  0  0  0  0  0  0  0  0
    5.9862   -1.8266    0.0000 O   0  0  0  0  0  0  0  0  0  0  0  0
    4.9970   -1.9315    0.0000 C   0  0  0  0  0  0  0  0  0  0  0  0
    4.5906   -2.8452    0.0000 O   0  0  0  0  0  0  0  0  0  0  0  0
    4.4073   -1.1196    0.0000 C   0  0  0  0  0  0  0  0  0  0  0  0
    3.4180   -1.2245    0.0000 O   0  0  0  0  0  0  0  0  0  0  0  0
    2.8295   -0.4160    0.0000 C   0  0  0  0  0  0  0  0  0  0  0  0
    3.1395    0.5440    0.0000 C   0  0  0  0  0  0  0  0  0  0  0  0
    2.3295    1.1240    0.0000 C   0  0  0  0  0  0  0  0  0  0  0  0
    1.5195    0.5440    0.0000 N   0  0  0  0  0  0  0  0  0  0  0  0
    0.5698    0.8571    0.0000 C   0  0  0  0  0  0  0  0  0  0  0  0
    1.8295   -0.4160    0.0000 N   0  0  0  0  0  0  0  0  0  0  0  0
    2.3295    2.1240    0.0000 C   0  0  0  0  0  0  0  0  0  0  0  0
    1.3295    2.1240    0.0000 F   0  0  0  0  0  0  0  0  0  0  0  0
    3.3295    2.1240    0.0000 F   0  0  0  0  0  0  0  0  0  0  0  0
    2.3295    3.1240    0.0000 F   0  0  0  0  0  0  0  0  0  0  0  0
  1  2  1  0  0  0  0
  2  3  1  0  0  0  0
  3  4  2  0  0  0  0
  3  5  1  0  0  0  0
  5  6  1  0  0  0  0
  6  7  1  0  0  0  0
  7  8  1  0  0  0  0
  8  9  2  0  0  0  0
  9 10  1  0  0  0  0
 10 11  1  0  0  0  0
 10 12  1  0  0  0  0
 12  7  2  0  0  0  0
  9 13  1  0  0  0  0
 13 14  1  0  0  0  0
 13 15  1  0  0  0  0
 13 16  1  0  0  0  0
M  END
>  <EXTREG>  (ZINC00157686)
ZINC00157686

>  <LOGBIO>
2.5000

$$$$
ZINC00157750
  -MTS-   02131516202D 0   0.00000     0.00000     0

 19 19  0  0  0  0  0  0  0  0999 V2000
    6.5773    2.1089    0.0000 C   0  0  0  0  0  0  0  0  0  0  0  0
    5.7118    1.6080    0.0000 C   0  0  0  0  0  0  0  0  0  0  0  0
    6.2126    0.7425    0.0000 C   0  0  0  0  0  0  0  0  0  0  0  0
    5.2109    2.4735    0.0000 C   0  0  0  0  0  0  0  0  0  0  0  0
    4.8462    1.1071    0.0000 C   0  0  0  0  0  0  0  0  0  0  0  0
    3.9762    1.6071    0.0000 C   0  0  0  0  0  0  0  0  0  0  0  0
    3.1162    1.1071    0.0000 C   0  0  0  0  0  0  0  0  0  0  0  0
    2.2495    1.6058    0.0000 C   0  0  0  0  0  0  0  0  0  0  0  0
    1.3812    1.1028    0.0000 C   0  0  0  0  0  0  0  0  0  0  0  0
    0.5195    1.5998    0.0000 O   0  0  0  0  0  0  0  0  0  0  0  0
    1.3822    0.1028    0.0000 O   0  0  0  0  0  0  0  0  0  0  0  0
    3.1162    0.1071    0.0000 C   0  0  0  0  0  0  0  0  0  0  0  0
    3.9762   -0.3929    0.0000 C   0  0  0  0  0  0  0  0  0  0  0  0
    4.8462    0.1071    0.0000 C   0  0  0  0  0  0  0  0  0  0  0  0
    5.7118   -0.3937    0.0000 O   0  0  0  0  0  0  0  0  0  0  0  0
    3.9737   -1.3929    0.0000 C   0  0  0  0  0  0  0  0  0  0  0  0
    4.9737   -1.3954    0.0000 C   0  0  0  0  0  0  0  0  0  0  0  0
    2.9737   -1.3903    0.0000 C   0  0  0  0  0  0  0  0  0  0  0  0
    3.9712   -2.3929    0.0000 C   0  0  0  0  0  0  0  0  0  0  0  0
  1  2  1  0  0  0  0
  2  3  1  0  0  0  0
  2  4  1  0  0  0  0
  2  5  1  0  0  0  0
  5  6  2  0  0  0  0
  6  7  1  0  0  0  0
  7  8  1  0  0  0  0
  8  9  1  0  0  0  0
  9 10  1  0  0  0  0
  9 11  2  0  0  0  0
  7 12  2  0  0  0  0
 12 13  1  0  0  0  0
 13 14  2  0  0  0  0
 14  5  1  0  0  0  0
 14 15  1  0  0  0  0
 13 16  1  0  0  0  0
 16 17  1  0  0  0  0
 16 18  1  0  0  0  0
 16 19  1  0  0  0  0
M  END
>  <EXTREG>  (ZINC00157750)
ZINC00157750

>  <LOGBIO>
2.5000

$$$$
ZINC00158313
  -MTS-   02131516202D 0   0.00000     0.00000     0

 14 15  0  0  0  0  0  0  0  0999 V2000
    4.8527    2.4993    0.0000 C   0  0  0  0  0  0  0  0  0  0  0  0
    3.9872    1.9985    0.0000 N   0  3  0  0  0  0  0  0  0  0  0  0
    3.1172    2.4985    0.0000 C   0  0  0  0  0  0  0  0  0  0  0  0
    2.2572    1.9985    0.0000 C   0  0  0  0  0  0  0  0  0  0  0  0
    2.2572    0.9985    0.0000 C   0  0  0  0  0  0  0  0  0  0  0  0
    1.3904    0.4998    0.0000 S   0  0  0  0  0  0  0  0  0  0  0  0
    1.3889   -0.5002    0.0000 C   0  0  0  0  0  0  0  0  0  0  0  0
    0.5196   -1.0015    0.0000 C   0  0  0  0  0  0  0  0  0  0  0  0
    0.5201   -1.9963    0.0000 C   0  0  0  0  0  0  0  0  0  0  0  0
    1.3849   -2.4985    0.0000 C   0  0  0  0  0  0  0  0  0  0  0  0
    2.2492   -2.0058    0.0000 C   0  0  0  0  0  0  0  0  0  0  0  0
    2.2537   -1.0024    0.0000 C   0  0  0  0  0  0  0  0  0  0  0  0
    3.1172    0.4985    0.0000 C   0  0  0  0  0  0  0  0  0  0  0  0
    3.9872    0.9985    0.0000 C   0  0  0  0  0  0  0  0  0  0  0  0
  1  2  1  0  0  0  0
  2  3  2  0  0  0  0
  3  4  1  0  0  0  0
  4  5  2  0  0  0  0
  5  6  1  0  0  0  0
  6  7  1  0  0  0  0
  7  8  2  0  0  0  0
  8  9  1  0  0  0  0
  9 10  2  0  0  0  0
 10 11  1  0  0  0  0
 11 12  2  0  0  0  0
 12  7  1  0  0  0  0
  5 13  1  0  0  0  0
 13 14  2  0  0  0  0
 14  2  1  0  0  0  0
M  CHG  1   2   1
M  END
>  <EXTREG>  (ZINC00158313)
ZINC00158313

>  <LOGBIO>
2.5000

$$$$
ZINC00158610
  -MTS-   02131516202D 0   0.00000     0.00000     0

 11 12  0  0  0  0  0  0  0  0999 V2000
    3.1156    1.4510    0.0000 Br  0  0  0  0  0  0  0  0  0  0  0  0
    2.2501    0.9502    0.0000 C   0  0  0  0  0  0  0  0  0  0  0  0
    1.3801    1.4502    0.0000 C   0  0  0  0  0  0  0  0  0  0  0  0
    0.5201    0.9502    0.0000 C   0  0  0  0  0  0  0  0  0  0  0  0
    0.5201   -0.0498    0.0000 C   0  0  0  0  0  0  0  0  0  0  0  0
    1.3801   -0.5498    0.0000 C   0  0  0  0  0  0  0  0  0  0  0  0
    1.3829   -1.5511    0.0000 C   0  0  0  0  0  0  0  0  0  0  0  0
    2.2494   -2.0502    0.0000 N   0  0  0  0  0  0  0  0  0  0  0  0
    3.1169   -1.5458    0.0000 C   0  0  0  0  0  0  0  0  0  0  0  0
    3.1129   -0.5511    0.0000 C   0  0  0  0  0  0  0  0  0  0  0  0
    2.2501   -0.0498    0.0000 C   0  0  0  0  0  0  0  0  0  0  0  0
  1  2  1  0  0  0  0
  2  3  2  0  0  0  0
  3  4  1  0  0  0  0
  4  5  2  0  0  0  0
  5  6  1  0  0  0  0
  6  7  1  0  0  0  0
  7  8  2  0  0  0  0
  8  9  1  0  0  0  0
  9 10  2  0  0  0  0
 10 11  1  0  0  0  0
 11  2  1  0  0  0  0
 11  6  2  0  0  0  0
M  END
>  <EXTREG>  (ZINC00158610)
ZINC00158610

>  <LOGBIO>
2.5000

$$$$
ZINC00158839
  -MTS-   02131516202D 0   0.00000     0.00000     0

 12 13  0  0  0  0  0  0  0  0999 V2000
    3.6683   -2.3843    0.0000 Br  0  0  0  0  0  0  0  0  0  0  0  0
    3.0778   -1.5773    0.0000 C   0  0  0  0  0  0  0  0  0  0  0  0
    3.4819   -0.6588    0.0000 C   0  0  0  0  0  0  0  0  0  0  0  0
    2.8928    0.1428    0.0000 C   0  0  0  0  0  0  0  0  0  0  0  0
    1.8985    0.0358    0.0000 C   0  0  0  0  0  0  0  0  0  0  0  0
    1.4933   -0.8727    0.0000 C   0  0  0  0  0  0  0  0  0  0  0  0
    2.0835   -1.6842    0.0000 C   0  0  0  0  0  0  0  0  0  0  0  0
    1.3100    0.8443    0.0000 C   0  0  0  0  0  0  0  0  0  0  0  0
    1.6200    1.8043    0.0000 C   0  0  0  0  0  0  0  0  0  0  0  0
    0.8100    2.3843    0.0000 S   0  0  0  0  0  0  0  0  0  0  0  0
    0.0000    1.8043    0.0000 N   0  0  0  0  0  0  0  0  0  0  0  0
    0.3100    0.8443    0.0000 N   0  0  0  0  0  0  0  0  0  0  0  0
  1  2  1  0  0  0  0
  2  3  2  0  0  0  0
  3  4  1  0  0  0  0
  4  5  2  0  0  0  0
  5  6  1  0  0  0  0
  6  7  2  0  0  0  0
  7  2  1  0  0  0  0
  5  8  1  0  0  0  0
  8  9  2  0  0  0  0
  9 10  1  0  0  0  0
 10 11  1  0  0  0  0
 11 12  2  0  0  0  0
 12  8  1  0  0  0  0
M  END
>  <EXTREG>  (ZINC00158839)
ZINC00158839

>  <LOGBIO>
2.5000

$$$$
ZINC00159246
  -MTS-   02131516202D 0   0.00000     0.00000     0

 24 27  0  0  0  0  0  0  0  0999 V2000
    4.2688   -2.4248    0.0000 C   0  0  0  0  0  0  0  0  0  0  0  0
    4.6756   -1.5075    0.0000 C   0  0  0  0  0  0  0  0  0  0  0  0
    5.6649   -1.4032    0.0000 O   0  0  0  0  0  0  0  0  0  0  0  0
    6.0718   -0.4859    0.0000 C   0  0  0  0  0  0  0  0  0  0  0  0
    7.0610   -0.3815    0.0000 O   0  0  0  0  0  0  0  0  0  0  0  0
    5.4832    0.3226    0.0000 C   0  0  0  0  0  0  0  0  0  0  0  0
    5.7932    1.2826    0.0000 N   0  0  0  0  0  0  0  0  0  0  0  0
    4.9832    1.8626    0.0000 N   0  0  0  0  0  0  0  0  0  0  0  0
    4.1732    1.2826    0.0000 N   0  0  0  0  0  0  0  0  0  0  0  0
    3.1940    1.4853    0.0000 C   0  0  0  0  0  0  0  0  0  0  0  0
    2.8800    2.4370    0.0000 C   0  0  0  0  0  0  0  0  0  0  0  0
    1.9010    2.6407    0.0000 C   0  0  0  0  0  0  0  0  0  0  0  0
    1.2342    1.8909    0.0000 C   0  0  0  0  0  0  0  0  0  0  0  0
    1.5485    0.9470    0.0000 C   0  0  0  0  0  0  0  0  0  0  0  0
    2.5258    0.7413    0.0000 C   0  0  0  0  0  0  0  0  0  0  0  0
    2.8389   -0.2120    0.0000 C   0  0  0  0  0  0  0  0  0  0  0  0
    3.8129   -0.4147    0.0000 N   0  0  0  0  0  0  0  0  0  0  0  0
    4.4832    0.3226    0.0000 C   0  0  0  0  0  0  0  0  0  0  0  0
    2.1726   -0.9576    0.0000 N   0  0  0  0  0  0  0  0  0  0  0  0
    1.1901   -0.7536    0.0000 C   0  0  0  0  0  0  0  0  0  0  0  0
    0.5287   -1.4967    0.0000 C   0  0  0  0  0  0  0  0  0  0  0  0
    0.8403   -2.4469    0.0000 O   0  0  0  0  0  0  0  0  0  0  0  0
    1.8133   -2.6541    0.0000 C   0  0  0  0  0  0  0  0  0  0  0  0
    2.4842   -1.9079    0.0000 C   0  0  0  0  0  0  0  0  0  0  0  0
  1  2  1  0  0  0  0
  2  3  1  0  0  0  0
  3  4  1  0  0  0  0
  4  5  2  0  0  0  0
  4  6  1  0  0  0  0
  6  7  1  0  0  0  0
  7  8  2  0  0  0  0
  8  9  1  0  0  0  0
  9 10  1  0  0  0  0
 10 11  1  0  0  0  0
 11 12  2  0  0  0  0
 12 13  1  0  0  0  0
 13 14  2  0  0  0  0
 14 15  1  0  0  0  0
 15 10  2  0  0  0  0
 15 16  1  0  0  0  0
 16 17  2  0  0  0  0
 17 18  1  0  0  0  0
 18  6  2  0  0  0  0
 18  9  1  0  0  0  0
 16 19  1  0  0  0  0
 19 20  1  0  0  0  0
 20 21  1  0  0  0  0
 21 22  1  0  0  0  0
 22 23  1  0  0  0  0
 23 24  1  0  0  0  0
 24 19  1  0  0  0  0
M  END
>  <EXTREG>  (ZINC00159246)
ZINC00159246

>  <LOGBIO>
2.5000

$$$$
ZINC00159714
  -MTS-   02131516202D 0   0.00000     0.00000     0

 15 16  0  0  0  0  0  0  0  0999 V2000
    6.4683   -2.3840    0.0000 C   0  0  0  0  0  0  0  0  0  0  0  0
    5.8798   -1.5755    0.0000 C   0  0  0  0  0  0  0  0  0  0  0  0
    6.1898   -0.6155    0.0000 S   0  0  0  0  0  0  0  0  0  0  0  0
    5.3798   -0.0355    0.0000 C   0  0  0  0  0  0  0  0  0  0  0  0
    4.5698   -0.6155    0.0000 C   0  0  0  0  0  0  0  0  0  0  0  0
    3.6201   -0.3023    0.0000 C   0  0  0  0  0  0  0  0  0  0  0  0
    3.4165    0.6767    0.0000 S   0  0  0  0  0  0  0  0  0  0  0  0
    2.4668    0.9899    0.0000 C   0  0  0  0  0  0  0  0  0  0  0  0
    2.2614    1.9721    0.0000 C   0  0  0  0  0  0  0  0  0  0  0  0
    1.3161    2.2817    0.0000 C   0  0  0  0  0  0  0  0  0  0  0  0
    0.5693    1.6165    0.0000 C   0  0  0  0  0  0  0  0  0  0  0  0
    0.7680    0.6418    0.0000 C   0  0  0  0  0  0  0  0  0  0  0  0
    1.7201    0.3247    0.0000 N   0  3  0  0  0  0  0  0  0  0  0  0
    1.9218   -0.6547    0.0000 O   0  5  0  0  0  0  0  0  0  0  0  0
    4.8798   -1.5755    0.0000 N   0  0  0  0  0  0  0  0  0  0  0  0
  1  2  1  0  0  0  0
  2  3  1  0  0  0  0
  3  4  1  0  0  0  0
  4  5  2  0  0  0  0
  5  6  1  0  0  0  0
  6  7  1  0  0  0  0
  7  8  1  0  0  0  0
  8  9  2  0  0  0  0
  9 10  1  0  0  0  0
 10 11  2  0  0  0  0
 11 12  1  0  0  0  0
 12 13  2  0  0  0  0
 13  8  1  0  0  0  0
 13 14  1  0  0  0  0
  5 15  1  0  0  0  0
 15  2  2  0  0  0  0
M  CHG  2  13   1  14  -1
M  END
[truncated: 4,627,980 more chars]
