# Supplementary material for: Template CoMFA Generates Single 3D-QSAR Models that, for Twelve of Twelve Biological Targets, Predict All ChEMBL-Tabulated Affinities
Source: PLoS One. 2015 Jun 12;10(6):e0129307. doi: 10.1371/journal.pone.0129307 (PMC4466312; doi:10.1371/journal.pone.0129307)
Supplement: S13 Text — The zip file contains, for each target, the template, training set, and prediction set, as “2D” structures, in. sdf format. (ZIP) [file pone.0129307.s014.zip › bace_tmpl33.sdf]

ZINC00003946
  -MTS-   02131516183D 0   0.00000     0.00000     0

 14 16  0  0  0  0  0  0  0  0999 V2000
    2.2110    1.5840   -0.9440 O   0  0  0  0  0  0  0  0  0  0  0  0
    2.1930    0.6920   -0.0690 C   0  0  0  0  0  0  0  0  0  0  0  0
    3.2660    0.1310    0.4810 N   0  0  0  0  0  0  0  0  0  0  0  0
    2.7770   -0.8440    1.4360 N   0  0  0  0  0  0  0  0  0  0  0  0
    1.4590   -0.7900    1.3840 C   0  0  0  0  0  0  0  0  0  0  0  0
    0.4620   -1.6000    2.1780 C   0  0  0  0  0  0  0  0  0  0  0  0
   -1.2760   -1.2140    1.8000 S   0  0  0  0  0  0  0  0  0  0  0  0
   -1.4260    0.0450    0.5650 C   0  0  0  0  0  0  0  0  0  0  0  0
   -2.6350    0.5490    0.0710 C   0  0  0  0  0  0  0  0  0  0  0  0
   -2.6280    1.5480   -0.9100 C   0  0  0  0  0  0  0  0  0  0  0  0
   -1.4120    2.0440   -1.3950 C   0  0  0  0  0  0  0  0  0  0  0  0
   -0.2030    1.5400   -0.9010 C   0  0  0  0  0  0  0  0  0  0  0  0
   -0.2100    0.5400    0.0790 C   0  0  0  0  0  0  0  0  0  0  0  0
    1.0970    0.1530    0.4580 N   0  0  0  0  0  0  0  0  0  0  0  0
  1  2  2  0  0  0  0
  2  3  1  0  0  0  0
  3  4  1  0  0  0  0
  4  5  2  0  0  0  0
  5  6  1  0  0  0  0
  6  7  1  0  0  0  0
  7  8  1  0  0  0  0
  8  9  1  0  0  0  0
  9 10  2  0  0  0  0
 10 11  1  0  0  0  0
 11 12  2  0  0  0  0
 12 13  1  0  0  0  0
 13  8  2  0  0  0  0
 13 14  1  0  0  0  0
 14  2  1  0  0  0  0
 14  5  1  0  0  0  0
M  END
$$$$
ZINC00033163
  -MTS-   02131516183D 0   0.00000     0.00000     0

 20 22  0  0  0  0  0  0  0  0999 V2000
   -4.9710    0.2760   -0.5890 C   0  0  0  0  0  0  0  0  0  0  0  0
   -3.5030    0.2840   -0.2370 C   0  0  0  0  0  0  0  0  0  0  0  0
   -3.0940    1.0330    0.6000 O   0  0  0  0  0  0  0  0  0  0  0  0
   -2.6530   -0.5540   -0.8670 O   0  0  0  0  0  0  0  0  0  0  0  0
   -1.3390   -0.5130   -0.5170 N   0  0  0  0  0  0  0  0  0  0  0  0
   -0.5310    0.3190   -1.1680 C   0  0  0  0  0  0  0  0  0  0  0  0
   -0.9700    1.0330   -2.0670 O   0  0  0  0  0  0  0  0  0  0  0  0
    0.9020    0.3770   -0.8010 C   0  0  0  0  0  0  0  0  0  0  0  0
    1.7780    1.2420   -1.4670 C   0  0  0  0  0  0  0  0  0  0  0  0
    3.1300    1.2830   -1.1070 C   0  0  0  0  0  0  0  0  0  0  0  0
    3.6060    0.4600   -0.0790 C   0  0  0  0  0  0  0  0  0  0  0  0
    2.7300   -0.4050    0.5870 C   0  0  0  0  0  0  0  0  0  0  0  0
    3.2060   -1.2290    1.6150 C   0  0  0  0  0  0  0  0  0  0  0  0
    5.0410   -1.1720    2.1040 Br  0  0  0  0  0  0  0  0  0  0  0  0
    2.3300   -2.0940    2.2810 C   0  0  0  0  0  0  0  0  0  0  0  0
    0.9780   -2.1350    1.9200 C   0  0  0  0  0  0  0  0  0  0  0  0
    0.5020   -1.3120    0.8930 C   0  0  0  0  0  0  0  0  0  0  0  0
   -0.9140   -1.3060    0.4620 C   0  0  0  0  0  0  0  0  0  0  0  0
   -1.7160   -2.0520    1.0230 O   0  0  0  0  0  0  0  0  0  0  0  0
    1.3780   -0.4470    0.2260 C   0  0  0  0  0  0  0  0  0  0  0  0
  1  2  1  0  0  0  0
  2  3  2  0  0  0  0
  2  4  1  0  0  0  0
  4  5  1  0  0  0  0
  5  6  1  0  0  0  0
  6  7  2  0  0  0  0
  6  8  1  0  0  0  0
  8  9  1  0  0  0  0
  9 10  2  0  0  0  0
 10 11  1  0  0  0  0
 11 12  2  0  0  0  0
 12 13  1  0  0  0  0
 13 14  1  0  0  0  0
 13 15  2  0  0  0  0
 15 16  1  0  0  0  0
 16 17  2  0  0  0  0
 17 18  1  0  0  0  0
 18  5  1  0  0  0  0
 18 19  2  0  0  0  0
 17 20  1  0  0  0  0
 20  8  2  0  0  0  0
 20 12  1  0  0  0  0
M  END
$$$$
ZINC00116010
  -MTS-   02131516183D 0   0.00000     0.00000     0

 18 19  0  0  0  0  0  0  0  0999 V2000
   -3.3060    1.9620    3.1540 C   0  0  0  0  0  0  0  0  0  0  0  0
   -3.1560    1.1400    1.9930 O   0  0  0  0  0  0  0  0  0  0  0  0
   -2.0120    1.2750    1.2520 C   0  0  0  0  0  0  0  0  0  0  0  0
   -1.0320    2.1960    1.6400 C   0  0  0  0  0  0  0  0  0  0  0  0
    0.1380    2.3340    0.8830 C   0  0  0  0  0  0  0  0  0  0  0  0
    0.3280    1.5500   -0.2610 C   0  0  0  0  0  0  0  0  0  0  0  0
    1.5890    1.6990   -1.0780 C   0  0  0  0  0  0  0  0  0  0  0  0
    2.6390    0.7450   -0.5590 C   0  0  0  0  0  0  0  0  0  0  0  0
    3.5320    0.9940    0.3810 N   0  0  0  0  0  0  0  0  0  0  0  0
    4.3190   -0.1490    0.5680 C   0  0  0  0  0  0  0  0  0  0  0  0
    5.6070   -0.3050    1.6820 S   0  0  0  0  0  0  0  0  0  0  0  0
    3.8820   -1.1200   -0.2930 N   0  0  0  0  0  0  0  0  0  0  0  0
    2.8650   -0.6470   -1.0080 C   0  0  0  0  0  0  0  0  0  0  0  0
    2.2330   -1.2500   -1.8740 O   0  0  0  0  0  0  0  0  0  0  0  0
   -0.6530    0.6290   -0.6490 C   0  0  0  0  0  0  0  0  0  0  0  0
   -1.8220    0.4920    0.1070 C   0  0  0  0  0  0  0  0  0  0  0  0
   -2.7820   -0.4100   -0.2720 O   0  0  0  0  0  0  0  0  0  0  0  0
   -2.5440   -1.1880   -1.4480 C   0  0  0  0  0  0  0  0  0  0  0  0
  1  2  1  0  0  0  0
  2  3  1  0  0  0  0
  3  4  2  0  0  0  0
  4  5  1  0  0  0  0
  5  6  2  0  0  0  0
  6  7  1  0  0  0  0
  7  8  1  0  0  0  0
  8  9  2  0  0  0  0
  9 10  1  0  0  0  0
 10 11  2  0  0  0  0
 10 12  1  0  0  0  0
 12 13  1  0  0  0  0
 13  8  1  0  0  0  0
 13 14  2  0  0  0  0
  6 15  1  0  0  0  0
 15 16  2  0  0  0  0
 16  3  1  0  0  0  0
 16 17  1  0  0  0  0
 17 18  1  0  0  0  0
M  END
$$$$
ZINC00204624
  -MTS-   02131516183D 0   0.00000     0.00000     0

 19 21  0  0  1  0  0  0  0  0999 V2000
    2.3530    1.8170    0.5740 C   0  0  0  0  0  0  0  0  0  0  0  0
    2.0920    0.3280    0.7830 C   0  0  0  0  0  0  0  0  0  0  0  0
    2.2410    0.0460    2.2760 C   0  0  0  0  0  0  0  0  0  0  0  0
    2.9790   -0.5730   -0.0960 C   0  0  1  0  0  0  0  0  0  0  0  0
    4.4490   -0.2210    0.1130 C   0  0  0  0  0  0  0  0  0  0  0  0
    2.3910   -1.8940    0.4330 C   0  0  0  0  0  0  0  0  0  0  0  0
    0.8940   -1.5970    0.6390 C   0  0  0  0  0  0  0  0  0  0  0  0
    0.7350   -0.1250    0.2130 C   0  0  2  0  0  0  0  0  0  0  0  0
    1.0140   -0.0520   -1.1880 O   0  0  0  0  0  0  0  0  0  0  0  0
    2.3220   -0.2880   -1.4250 C   0  0  0  0  0  0  0  0  0  0  0  0
    2.8710   -0.2730   -2.5140 O   0  0  0  0  0  0  0  0  0  0  0  0
   -0.3740    0.7320    0.7750 C   0  0  0  0  0  0  0  0  0  0  0  0
   -0.1120    1.6350    1.5680 O   0  0  0  0  0  0  0  0  0  0  0  0
   -1.6340    0.5100    0.4120 N   0  0  0  0  0  0  0  0  0  0  0  0
   -2.7580    1.3090    0.9230 C   0  0  0  0  0  0  0  0  0  0  0  0
   -3.9590    0.4300    1.3200 C   0  0  0  0  0  0  0  0  0  0  0  0
   -4.3190   -0.4660    0.2650 O   0  0  0  0  0  0  0  0  0  0  0  0
   -3.2460   -1.3500   -0.0700 C   0  0  0  0  0  0  0  0  0  0  0  0
   -2.0120   -0.5520   -0.5310 C   0  0  0  0  0  0  0  0  0  0  0  0
  1  2  1  0  0  0  0
  2  3  1  0  0  0  0
  2  4  1  0  0  0  0
  4  5  1  0  0  0  0
  4  6  1  0  0  0  0
  6  7  1  0  0  0  0
  7  8  1  0  0  0  0
  8  2  1  0  0  0  0
  8  9  1  0  0  0  0
  9 10  1  0  0  0  0
 10  4  1  0  0  0  0
 10 11  2  0  0  0  0
  8 12  1  0  0  0  0
 12 13  2  0  0  0  0
 12 14  1  0  0  0  0
 14 15  1  0  0  0  0
 15 16  1  0  0  0  0
 16 17  1  0  0  0  0
 17 18  1  0  0  0  0
 18 19  1  0  0  0  0
 19 14  1  0  0  0  0
M  END
$$$$
ZINC00217523
  -MTS-   02131516183D 0   0.00000     0.00000     0

 19 21  0  0  1  0  0  0  0  0999 V2000
    1.8620   -1.7770    0.7510 C   0  0  0  0  0  0  0  0  0  0  0  0
    1.8740   -0.3990    1.4060 C   0  0  0  0  0  0  0  0  0  0  0  0
    2.0440    0.6610    0.3440 C   0  0  0  0  0  0  0  0  0  0  0  0
    3.3270    1.0830   -0.0240 C   0  0  0  0  0  0  0  0  0  0  0  0
    3.4850    2.0660   -1.0080 C   0  0  0  0  0  0  0  0  0  0  0  0
    2.3600    2.6270   -1.6240 C   0  0  0  0  0  0  0  0  0  0  0  0
    1.0770    2.2050   -1.2560 C   0  0  0  0  0  0  0  0  0  0  0  0
    0.9190    1.2220   -0.2720 C   0  0  0  0  0  0  0  0  0  0  0  0
   -0.3780    0.7950    0.1000 N   0  0  0  0  0  0  0  0  0  0  0  0
   -1.0280   -0.2110   -0.4770 C   0  0  0  0  0  0  0  0  0  0  0  0
   -0.6190   -0.9120   -1.4010 O   0  0  0  0  0  0  0  0  0  0  0  0
   -2.3650   -0.3300    0.2160 C   0  0  1  0  0  0  0  0  0  0  0  0
   -3.5730   -0.0640   -0.7020 C   0  0  0  0  0  0  0  0  0  0  0  0
   -4.4180    0.9590    0.0790 C   0  0  0  0  0  0  0  0  0  0  0  0
   -3.3990    1.7110    0.9560 C   0  0  0  0  0  0  0  0  0  0  0  0
   -2.3300    0.7380    1.2250 N   0  0  0  0  0  0  0  0  0  0  0  0
   -1.1200    1.3670    1.1000 C   0  0  0  0  0  0  0  0  0  0  0  0
   -0.6050    2.6850    2.0600 S   0  0  0  0  0  0  0  0  0  0  0  0
   -2.4630   -1.3070    0.6850 H   0  0  0  0  0  0  0  0  0  0  0  0
  1  2  1  0  0  0  0
  2  3  1  0  0  0  0
  3  4  2  0  0  0  0
  4  5  1  0  0  0  0
  5  6  2  0  0  0  0
  6  7  1  0  0  0  0
  7  8  2  0  0  0  0
  8  3  1  0  0  0  0
  8  9  1  0  0  0  0
  9 10  1  0  0  0  0
 10 11  2  0  0  0  0
 10 12  1  0  0  0  0
 19 12  1  0  0  0  0
 12 13  1  0  0  0  0
 13 14  1  0  0  0  0
 14 15  1  0  0  0  0
 15 16  1  0  0  0  0
 16 12  1  0  0  0  0
 16 17  1  0  0  0  0
 17  9  1  0  0  0  0
 17 18  2  0  0  0  0
M  END
$$$$
ZINC00248536
  -MTS-   02131516183D 0   0.00000     0.00000     0

 18 20  0  0  0  0  0  0  0  0999 V2000
    5.5220    1.1640    1.3140 F   0  0  0  0  0  0  0  0  0  0  0  0
    4.2340    0.9070    1.0030 C   0  0  0  0  0  0  0  0  0  0  0  0
    3.2320    1.0960    1.9620 C   0  0  0  0  0  0  0  0  0  0  0  0
    1.8960    0.8300    1.6390 C   0  0  0  0  0  0  0  0  0  0  0  0
    1.5620    0.3760    0.3580 C   0  0  0  0  0  0  0  0  0  0  0  0
    2.5640    0.1870   -0.6010 C   0  0  0  0  0  0  0  0  0  0  0  0
    3.9000    0.4530   -0.2790 C   0  0  0  0  0  0  0  0  0  0  0  0
    0.2110    0.1070    0.0320 N   0  0  0  0  0  0  0  0  0  0  0  0
   -0.2780   -1.1130    0.2360 C   0  0  0  0  0  0  0  0  0  0  0  0
    0.4700   -1.9940    0.7120 O   0  0  0  0  0  0  0  0  0  0  0  0
   -1.5390   -1.4230   -0.0510 N   0  0  0  0  0  0  0  0  0  0  0  0
   -2.3850   -0.4800   -0.5740 C   0  0  0  0  0  0  0  0  0  0  0  0
   -3.7990   -0.7500   -0.9180 C   0  0  0  0  0  0  0  0  0  0  0  0
   -4.4880    0.2830   -1.4200 C   0  0  0  0  0  0  0  0  0  0  0  0
   -3.3450    1.6340   -1.4660 S   0  0  0  0  0  0  0  0  0  0  0  0
   -1.9520    0.7670   -0.8020 C   0  0  0  0  0  0  0  0  0  0  0  0
   -0.5430    1.0790   -0.4720 C   0  0  0  0  0  0  0  0  0  0  0  0
   -0.0840    2.2050   -0.6580 O   0  0  0  0  0  0  0  0  0  0  0  0
  1  2  1  0  0  0  0
  2  3  2  0  0  0  0
  3  4  1  0  0  0  0
  4  5  2  0  0  0  0
  5  6  1  0  0  0  0
  6  7  2  0  0  0  0
  7  2  1  0  0  0  0
  5  8  1  0  0  0  0
  8  9  1  0  0  0  0
  9 10  2  0  0  0  0
  9 11  1  0  0  0  0
 11 12  1  0  0  0  0
 12 13  1  0  0  0  0
 13 14  2  0  0  0  0
 14 15  1  0  0  0  0
 15 16  1  0  0  0  0
 16 12  2  0  0  0  0
 16 17  1  0  0  0  0
 17  8  1  0  0  0  0
 17 18  2  0  0  0  0
M  END
$$$$
ZINC00333565
  -MTS-   02131516183D 0   0.00000     0.00000     0

 17 19  0  0  0  0  0  0  0  0999 V2000
    0.3590   -1.8490   -2.5300 O   0  0  0  0  0  0  0  0  0  0  0  0
    0.2800   -1.4310   -1.3760 C   0  0  0  0  0  0  0  0  0  0  0  0
   -0.6730   -1.8820   -0.5650 N   0  0  0  0  0  0  0  0  0  0  0  0
   -0.8260   -1.4820    0.6940 C   0  0  0  0  0  0  0  0  0  0  0  0
   -0.5610   -2.1180    1.7130 O   0  0  0  0  0  0  0  0  0  0  0  0
   -1.3810   -0.1130    0.6140 C   0  0  0  0  0  0  0  0  0  0  0  0
   -2.7200    0.1220    0.9520 C   0  0  0  0  0  0  0  0  0  0  0  0
   -3.2440    1.4180    0.8760 C   0  0  0  0  0  0  0  0  0  0  0  0
   -2.4290    2.4790    0.4620 C   0  0  0  0  0  0  0  0  0  0  0  0
   -1.0910    2.2440    0.1240 C   0  0  0  0  0  0  0  0  0  0  0  0
   -0.5670    0.9480    0.2000 C   0  0  0  0  0  0  0  0  0  0  0  0
    0.8470    0.6970   -0.1560 C   0  0  0  0  0  0  0  0  0  0  0  0
    1.7980    1.6290    0.2760 C   0  0  0  0  0  0  0  0  0  0  0  0
    3.1530    1.4320   -0.0130 C   0  0  0  0  0  0  0  0  0  0  0  0
    3.5580    0.3030   -0.7350 C   0  0  0  0  0  0  0  0  0  0  0  0
    2.6070   -0.6290   -1.1670 C   0  0  0  0  0  0  0  0  0  0  0  0
    1.2520   -0.4320   -0.8780 C   0  0  0  0  0  0  0  0  0  0  0  0
  1  2  2  0  0  0  0
  2  3  1  0  0  0  0
  3  4  1  0  0  0  0
  4  5  2  0  0  0  0
  4  6  1  0  0  0  0
  6  7  2  0  0  0  0
  7  8  1  0  0  0  0
  8  9  2  0  0  0  0
  9 10  1  0  0  0  0
 10 11  2  0  0  0  0
 11  6  1  0  0  0  0
 11 12  1  0  0  0  0
 12 13  2  0  0  0  0
 13 14  1  0  0  0  0
 14 15  2  0  0  0  0
 15 16  1  0  0  0  0
 16 17  2  0  0  0  0
 17  2  1  0  0  0  0
 17 12  1  0  0  0  0
M  END
$$$$
ZINC00376129
  -MTS-   02131516183D 0   0.00000     0.00000     0

 20 22  0  0  0  0  0  0  0  0999 V2000
    4.5650   -1.1690   -1.4560 C   0  0  0  0  0  0  0  0  0  0  0  0
    3.4920   -0.1060   -1.4590 C   0  0  0  0  0  0  0  0  0  0  0  0
    2.5310    0.1620   -2.5510 C   0  0  0  0  0  0  0  0  0  0  0  0
    1.7530    1.1800   -2.1570 C   0  0  0  0  0  0  0  0  0  0  0  0
    0.6310    1.7840   -2.9670 C   0  0  0  0  0  0  0  0  0  0  0  0
    2.1340    1.5870   -0.9060 N   0  0  0  0  0  0  0  0  0  0  0  0
    1.5270    2.6770   -0.1270 C   0  0  0  0  0  0  0  0  0  0  0  0
    0.4040    2.1260    0.7180 C   0  0  0  0  0  0  0  0  0  0  0  0
   -0.9290    2.0270    0.3280 O   0  0  0  0  0  0  0  0  0  0  0  0
   -1.6550    1.4710    1.3790 C   0  0  0  0  0  0  0  0  0  0  0  0
   -0.8210    1.2250    2.3980 C   0  0  0  0  0  0  0  0  0  0  0  0
    0.5280    1.6540    1.9660 C   0  0  0  0  0  0  0  0  0  0  0  0
   -3.1090    1.1970    1.3710 C   0  0  0  0  0  0  0  0  0  0  0  0
   -3.8990    2.0570    1.7550 O   0  0  0  0  0  0  0  0  0  0  0  0
   -3.5610    0.0190    0.9490 N   0  0  0  0  0  0  0  0  0  0  0  0
   -4.8740   -0.3670    0.8880 C   0  0  0  0  0  0  0  0  0  0  0  0
   -4.9510   -1.6170    0.4120 C   0  0  0  0  0  0  0  0  0  0  0  0
   -3.5680   -2.0710    0.1450 C   0  0  0  0  0  0  0  0  0  0  0  0
   -2.7530   -1.0850    0.4690 N   0  0  0  0  0  0  0  0  0  0  0  0
    3.2420    0.7510   -0.4870 N   0  0  0  0  0  0  0  0  0  0  0  0
  1  2  1  0  0  0  0
  2  3  1  0  0  0  0
  3  4  2  0  0  0  0
  4  5  1  0  0  0  0
  4  6  1  0  0  0  0
  6  7  1  0  0  0  0
  7  8  1  0  0  0  0
  8  9  1  0  0  0  0
  9 10  1  0  0  0  0
 10 11  2  0  0  0  0
 11 12  1  0  0  0  0
 12  8  2  0  0  0  0
 10 13  1  0  0  0  0
 13 14  2  0  0  0  0
 13 15  1  0  0  0  0
 15 16  1  0  0  0  0
 16 17  2  0  0  0  0
 17 18  1  0  0  0  0
 18 19  2  0  0  0  0
 19 15  1  0  0  0  0
  6 20  1  0  0  0  0
 20  2  2  0  0  0  0
M  END
$$$$
ZINC00387066
  -MTS-   02131516183D 0   0.00000     0.00000     0

 19 21  0  0  0  0  0  0  0  0999 V2000
    6.0740    0.3910    2.5010 Cl  0  0  0  0  0  0  0  0  0  0  0  0
    4.7270    0.8630    1.5050 C   0  0  0  0  0  0  0  0  0  0  0  0
    3.7690    1.7540    2.0000 C   0  0  0  0  0  0  0  0  0  0  0  0
    2.6860    2.1340    1.1990 C   0  0  0  0  0  0  0  0  0  0  0  0
    2.5610    1.6210   -0.0980 C   0  0  0  0  0  0  0  0  0  0  0  0
    1.4660    2.0050   -0.9080 N   0  0  0  0  0  0  0  0  0  0  0  0
    0.2660    1.2550   -0.8780 C   0  0  0  0  0  0  0  0  0  0  0  0
   -0.7440    1.5860    0.0330 C   0  0  0  0  0  0  0  0  0  0  0  0
   -1.9200    0.8260    0.0400 C   0  0  0  0  0  0  0  0  0  0  0  0
   -2.0380   -0.2360   -0.8650 C   0  0  0  0  0  0  0  0  0  0  0  0
   -1.0370   -0.5060   -1.7140 N   0  0  0  0  0  0  0  0  0  0  0  0
    0.0980    0.2270   -1.7210 N   0  0  0  0  0  0  0  0  0  0  0  0
   -3.2130   -1.0230   -0.8830 N   0  0  0  0  0  0  0  0  0  0  0  0
   -4.4570   -0.6270   -0.4670 C   0  0  0  0  0  0  0  0  0  0  0  0
   -5.2990   -1.6540   -0.6440 C   0  0  0  0  0  0  0  0  0  0  0  0
   -4.5630   -2.7150   -1.1830 N   0  0  0  0  0  0  0  0  0  0  0  0
   -3.3110   -2.3180   -1.3200 C   0  0  0  0  0  0  0  0  0  0  0  0
    3.5190    0.7290   -0.5930 C   0  0  0  0  0  0  0  0  0  0  0  0
    4.6030    0.3500    0.2080 C   0  0  0  0  0  0  0  0  0  0  0  0
  1  2  1  0  0  0  0
  2  3  2  0  0  0  0
  3  4  1  0  0  0  0
  4  5  2  0  0  0  0
  5  6  1  0  0  0  0
  6  7  1  0  0  0  0
  7  8  2  0  0  0  0
  8  9  1  0  0  0  0
  9 10  2  0  0  0  0
 10 11  1  0  0  0  0
 11 12  2  0  0  0  0
 12  7  1  0  0  0  0
 10 13  1  0  0  0  0
 13 14  1  0  0  0  0
 14 15  2  0  0  0  0
 15 16  1  0  0  0  0
 16 17  2  0  0  0  0
 17 13  1  0  0  0  0
  5 18  1  0  0  0  0
 18 19  2  0  0  0  0
 19  2  1  0  0  0  0
M  END
$$$$
ZINC00883979
  -MTS-   02131516183D 0   0.00000     0.00000     0

 28 30  0  0  1  0  0  0  0  0999 V2000
   -6.5920   -1.4240    0.5350 C   0  0  0  0  0  0  0  0  0  0  0  0
   -5.1410   -1.8870    0.4570 C   0  0  0  0  0  0  0  0  0  0  0  0
   -4.3800   -0.9470   -0.3070 O   0  0  0  0  0  0  0  0  0  0  0  0
   -3.0650   -1.1910   -0.4840 C   0  0  0  0  0  0  0  0  0  0  0  0
   -2.5590   -2.1900    0.0000 O   0  0  0  0  0  0  0  0  0  0  0  0
   -2.2360   -0.2470   -1.2670 C   0  0  0  0  0  0  0  0  0  0  0  0
   -2.6970    0.6040   -2.3860 C   0  0  0  0  0  0  0  0  0  0  0  0
   -1.6600    1.2950   -2.8120 N   0  0  0  0  0  0  0  0  0  0  0  0
   -0.5130    0.9290   -2.0050 N   0  0  0  0  0  0  0  0  0  0  0  0
    0.8830    1.3870   -2.0440 C   0  0  1  0  0  0  0  0  0  0  0  0
    1.8210    0.5900   -1.1180 C   0  0  0  0  0  0  0  0  0  0  0  0
    1.0820    0.1810    0.1690 C   0  0  2  0  0  0  0  0  0  0  0  0
   -0.1250   -0.5930   -0.1530 N   0  0  0  0  0  0  0  0  0  0  0  0
   -0.9300   -0.0050   -1.0930 C   0  0  0  0  0  0  0  0  0  0  0  0
    1.9970   -0.6330    1.0530 C   0  0  0  0  0  0  0  0  0  0  0  0
    2.3240   -0.1730    2.3340 C   0  0  0  0  0  0  0  0  0  0  0  0
    3.1720   -0.9280    3.1530 C   0  0  0  0  0  0  0  0  0  0  0  0
    3.6920   -2.1430    2.6920 C   0  0  0  0  0  0  0  0  0  0  0  0
    3.3650   -2.6030    1.4110 C   0  0  0  0  0  0  0  0  0  0  0  0
    3.8740   -3.7920    0.9590 O   0  0  0  0  0  0  0  0  0  0  0  0
    4.7360   -4.5280    1.8310 C   0  0  0  0  0  0  0  0  0  0  0  0
    2.5170   -1.8480    0.5910 C   0  0  0  0  0  0  0  0  0  0  0  0
    0.9480    2.8710   -1.6870 C   0  0  0  0  0  0  0  0  0  0  0  0
    2.2050    3.2950   -1.7810 F   0  0  0  0  0  0  0  0  0  0  0  0
    0.1830    3.5630   -2.5260 F   0  0  0  0  0  0  0  0  0  0  0  0
    0.5130    3.0470   -0.4430 F   0  0  0  0  0  0  0  0  0  0  0  0
    0.8140    1.0670    0.7410 H   0  0  0  0  0  0  0  0  0  0  0  0
    1.2540    1.3440   -3.0660 H   0  0  0  0  0  0  0  0  0  0  0  0
  1  2  1  0  0  0  0
  2  3  1  0  0  0  0
  3  4  1  0  0  0  0
  4  5  2  0  0  0  0
  4  6  1  0  0  0  0
  6  7  1  0  0  0  0
  7  8  2  0  0  0  0
  8  9  1  0  0  0  0
  9 10  1  0  0  0  0
 28 10  1  0  0  0  0
 10 11  1  0  0  0  0
 11 12  1  0  0  0  0
 27 12  1  0  0  0  0
 12 13  1  0  0  0  0
 13 14  1  0  0  0  0
 14  6  2  0  0  0  0
 14  9  1  0  0  0  0
 12 15  1  0  0  0  0
 15 16  2  0  0  0  0
 16 17  1  0  0  0  0
 17 18  2  0  0  0  0
 18 19  1  0  0  0  0
 19 20  1  0  0  0  0
 20 21  1  0  0  0  0
 19 22  2  0  0  0  0
 22 15  1  0  0  0  0
 10 23  1  0  0  0  0
 23 24  1  0  0  0  0
 23 25  1  0  0  0  0
 23 26  1  0  0  0  0
M  END
$$$$
ZINC00903166
  -MTS-   02131516183D 0   0.00000     0.00000     0

 30 33  0  0  1  0  0  0  0  0999 V2000
    2.3850   -0.3760   -2.0790 C   0  0  0  0  0  0  0  0  0  0  0  0
    2.5710    1.1530   -2.3140 C   0  0  1  0  0  0  0  0  0  0  0  0
    3.1320    1.4790   -3.7250 C   0  0  0  0  0  0  0  0  0  0  0  0
    4.6350    1.1290   -3.8420 C   0  0  0  0  0  0  0  0  0  0  0  0
    5.4250    1.8490   -2.7230 C   0  0  0  0  0  0  0  0  0  0  0  0
    4.8970    1.4590   -1.3100 C   0  0  2  0  0  0  0  0  0  0  0  0
    5.8540    2.0990   -0.2540 C   0  0  0  0  0  0  0  0  0  0  0  0
    3.4410    1.7360   -1.2770 N   0  0  0  0  0  0  0  0  0  0  0  0
    2.8940    2.4490   -0.2400 C   0  0  0  0  0  0  0  0  0  0  0  0
    3.5420    2.8090    0.7320 O   0  0  0  0  0  0  0  0  0  0  0  0
    1.4340    2.8530   -0.1720 C   0  0  0  0  0  0  0  0  0  0  0  0
    0.4070    1.3880    0.1630 S   0  0  0  0  0  0  0  0  0  0  0  0
   -1.1840    2.1920    0.2590 C   0  0  0  0  0  0  0  0  0  0  0  0
   -1.3400    3.4520    0.1570 N   0  0  0  0  0  0  0  0  0  0  0  0
   -2.7530    3.6450    0.1710 N   0  0  0  0  0  0  0  0  0  0  0  0
   -3.2070    2.4640    0.2780 C   0  0  0  0  0  0  0  0  0  0  0  0
   -2.3030    1.5470    0.3970 N   0  0  0  0  0  0  0  0  0  0  0  0
   -2.5870    0.2250    0.5230 C   0  0  0  0  0  0  0  0  0  0  0  0
   -1.7220   -0.7500    1.0440 C   0  0  0  0  0  0  0  0  0  0  0  0
   -0.7660   -0.4560    2.2040 C   0  0  0  0  0  0  0  0  0  0  0  0
   -1.8130   -2.0490    0.5250 C   0  0  0  0  0  0  0  0  0  0  0  0
   -0.6320   -3.0260    0.6020 C   0  0  0  0  0  0  0  0  0  0  0  0
   -3.0150   -2.4430   -0.0740 C   0  0  0  0  0  0  0  0  0  0  0  0
   -4.0800   -1.5430   -0.1660 C   0  0  0  0  0  0  0  0  0  0  0  0
   -3.8650   -0.1990    0.1480 C   0  0  0  0  0  0  0  0  0  0  0  0
   -4.9730    0.8300    0.1260 C   0  0  0  0  0  0  0  0  0  0  0  0
   -4.6460    2.1280    0.2240 C   0  0  0  0  0  0  0  0  0  0  0  0
   -5.6960    3.2110    0.2530 C   0  0  0  0  0  0  0  0  0  0  0  0
    5.0210    0.3720   -1.1810 H   0  0  0  0  0  0  0  0  0  0  0  0
    1.5480    1.5610   -2.3330 H   0  0  0  0  0  0  0  0  0  0  0  0
  1  2  1  0  0  0  0
 30  2  1  0  0  0  0
  2  3  1  0  0  0  0
  3  4  1  0  0  0  0
  4  5  1  0  0  0  0
  5  6  1  0  0  0  0
 29  6  1  0  0  0  0
  6  7  1  0  0  0  0
  6  8  1  0  0  0  0
  8  2  1  0  0  0  0
  8  9  1  0  0  0  0
  9 10  2  0  0  0  0
  9 11  1  0  0  0  0
 11 12  1  0  0  0  0
 12 13  1  0  0  0  0
 13 14  2  0  0  0  0
 14 15  1  0  0  0  0
 15 16  2  0  0  0  0
 16 17  1  0  0  0  0
 17 13  1  0  0  0  0
 17 18  1  0  0  0  0
 18 19  1  0  0  0  0
 19 20  1  0  0  0  0
 19 21  2  0  0  0  0
 21 22  1  0  0  0  0
 21 23  1  0  0  0  0
 23 24  2  0  0  0  0
 24 25  1  0  0  0  0
 25 18  2  0  0  0  0
 25 26  1  0  0  0  0
 26 27  2  0  0  0  0
 27 16  1  0  0  0  0
 27 28  1  0  0  0  0
M  END
$$$$
ZINC00974393
  -MTS-   02131516183D 0   0.00000     0.00000     0

 21 23  0  0  1  0  0  0  0  0999 V2000
    4.6180    4.1320    0.0000 C   0  0  0  0  0  0  0  0  0  0  0  0
    6.0350    3.6250    0.0000 C   0  0  0  0  0  0  0  0  0  0  0  0
    6.3010    2.1570    0.0000 C   0  0  0  0  0  0  0  0  0  0  0  0
    5.1570    1.1870    0.0000 N   0  0  0  0  0  0  0  0  0  0  0  0
    3.6870    1.5450    0.0000 N   0  0  0  0  0  0  0  0  0  0  0  0
    2.9080    0.2700    0.0000 N   0  0  0  0  0  0  0  0  0  0  0  0
    3.8650   -0.8780    0.0000 N   0  0  0  0  0  0  0  0  0  0  0  0
    3.5010   -2.3330    0.0000 C   0  0  2  0  0  0  0  0  0  0  0  0
    4.6260   -2.9330    0.0000 C   0  0  0  0  0  0  0  0  0  0  0  0
    3.5010   -3.5330    0.0000 C   0  0  0  0  0  0  0  0  0  0  0  0
    3.7200   -5.0170    0.0000 O   0  0  0  0  0  0  0  0  0  0  0  0
    2.0010   -3.2330    0.0000 C   0  0  2  0  0  0  0  0  0  0  0  0
    0.8760   -3.8330    0.0000 O   0  0  0  0  0  0  0  0  0  0  0  0
    0.8760   -3.2630    0.0000 C   0  0  0  0  0  0  0  0  0  0  0  0
    2.0010   -2.3330    0.0000 C   0  0  1  0  0  0  0  0  0  0  0  0
    1.1760   -1.2980    0.0000 O   0  0  0  0  0  0  0  0  0  0  0  0
    5.2670   -0.3090    0.0000 C   0  0  0  0  0  0  0  0  0  0  0  0
    6.5410   -1.1000    0.0000 S   0  0  0  0  0  0  0  0  0  0  0  0
    2.3060   -3.1800    0.0000 H   0  0  0  0  0  0  0  0  0  0  0  0
    2.1320   -4.1240    0.0000 H   0  0  0  0  0  0  0  0  0  0  0  0
    4.3240   -1.9680    0.0000 H   0  0  0  0  0  0  0  0  0  0  0  0
  1  2  2  0  0  0  0
  2  3  1  0  0  0  0
  3  4  1  0  0  0  0
  4  5  1  0  0  0  0
  5  6  2  0  0  0  0
  6  7  1  0  0  0  0
  7  8  1  0  0  0  0
 21  8  1  0  0  0  0
  8  9  1  0  0  0  0
  9 10  1  0  0  0  0
 10 11  2  0  0  0  0
 10 12  1  0  0  0  0
 20 12  1  0  0  0  0
 12 13  1  0  0  0  0
 13 14  1  0  0  0  0
 14 15  1  0  0  0  0
 19 15  1  0  0  0  0
 15  8  1  0  0  0  0
 15 16  1  0  0  0  0
 16 12  1  0  0  0  0
  7 17  1  0  0  0  0
 17  4  1  0  0  0  0
 17 18  2  0  0  0  0
M  END
$$$$
ZINC01037372
  -MTS-   02131516183D 0   0.00000     0.00000     0

 23 25  0  0  0  0  0  0  0  0999 V2000
    8.8520   -1.5280   -1.0940 F   0  0  0  0  0  0  0  0  0  0  0  0
    7.5610   -1.1360   -1.1540 C   0  0  0  0  0  0  0  0  0  0  0  0
    6.6630   -1.8120   -1.9890 C   0  0  0  0  0  0  0  0  0  0  0  0
    5.3250   -1.4060   -2.0510 C   0  0  0  0  0  0  0  0  0  0  0  0
    4.8850   -0.3240   -1.2780 C   0  0  0  0  0  0  0  0  0  0  0  0
    3.1930    0.1900   -1.3570 S   0  0  0  0  0  0  0  0  0  0  0  0
    2.2280   -0.7070   -0.1010 C   0  0  0  0  0  0  0  0  0  0  0  0
    0.7840   -0.2690   -0.1680 C   0  0  0  0  0  0  0  0  0  0  0  0
    0.4350    0.5750   -0.9920 O   0  0  0  0  0  0  0  0  0  0  0  0
   -0.1100   -0.7960    0.6630 N   0  0  0  0  0  0  0  0  0  0  0  0
   -1.4630   -0.3860    0.6010 C   0  0  0  0  0  0  0  0  0  0  0  0
   -1.9030    0.6960    1.3730 C   0  0  0  0  0  0  0  0  0  0  0  0
   -3.2410    1.1020    1.3110 C   0  0  0  0  0  0  0  0  0  0  0  0
   -4.1390    0.4270    0.4760 C   0  0  0  0  0  0  0  0  0  0  0  0
   -3.7000   -0.6550   -0.2960 C   0  0  0  0  0  0  0  0  0  0  0  0
   -2.3610   -1.0610   -0.2340 C   0  0  0  0  0  0  0  0  0  0  0  0
   -5.5830    0.8650    0.4090 C   0  0  0  0  0  0  0  0  0  0  0  0
   -6.3890    0.8820    2.0410 S   0  0  0  0  0  0  0  0  0  0  0  0
   -7.4510    2.3510    2.2050 C   0  0  0  0  0  0  0  0  0  0  0  0
   -7.2510    3.1210    0.8860 C   0  0  0  0  0  0  0  0  0  0  0  0
   -5.7650    2.6200   -0.0370 S   0  0  0  0  0  0  0  0  0  0  0  0
    5.7830    0.3520   -0.4440 C   0  0  0  0  0  0  0  0  0  0  0  0
    7.1220   -0.0550   -0.3820 C   0  0  0  0  0  0  0  0  0  0  0  0
  1  2  1  0  0  0  0
  2  3  2  0  0  0  0
  3  4  1  0  0  0  0
  4  5  2  0  0  0  0
  5  6  1  0  0  0  0
  6  7  1  0  0  0  0
  7  8  1  0  0  0  0
  8  9  2  0  0  0  0
  8 10  1  0  0  0  0
 10 11  1  0  0  0  0
 11 12  2  0  0  0  0
 12 13  1  0  0  0  0
 13 14  2  0  0  0  0
 14 15  1  0  0  0  0
 15 16  2  0  0  0  0
 16 11  1  0  0  0  0
 14 17  1  0  0  0  0
 17 18  1  0  0  0  0
 18 19  1  0  0  0  0
 19 20  1  0  0  0  0
 20 21  1  0  0  0  0
 21 17  1  0  0  0  0
  5 22  1  0  0  0  0
 22 23  2  0  0  0  0
 23  2  1  0  0  0  0
M  END
$$$$
ZINC01119507
  -MTS-   02131516183D 0   0.00000     0.00000     0

 28 31  0  0  1  0  0  0  0  0999 V2000
   -5.7030   -3.2190   -0.2020 C   0  0  0  0  0  0  0  0  0  0  0  0
   -4.5060   -2.8150   -1.0280 C   0  0  0  0  0  0  0  0  0  0  0  0
   -4.4490   -3.1480   -2.3870 C   0  0  0  0  0  0  0  0  0  0  0  0
   -3.3380   -2.7740   -3.1530 C   0  0  0  0  0  0  0  0  0  0  0  0
   -2.2850   -2.0670   -2.5610 C   0  0  0  0  0  0  0  0  0  0  0  0
   -2.3420   -1.7340   -1.2020 C   0  0  0  0  0  0  0  0  0  0  0  0
   -3.4520   -2.1090   -0.4360 C   0  0  0  0  0  0  0  0  0  0  0  0
   -1.2770   -1.0200   -0.6030 N   0  0  0  0  0  0  0  0  0  0  0  0
   -1.1800    0.4440   -0.5220 C   0  0  1  0  0  0  0  0  0  0  0  0
   -1.4300    1.7570   -1.2870 C   0  0  0  0  0  0  0  0  0  0  0  0
   -0.6950    3.1020   -0.3240 S   0  0  0  0  0  0  0  0  0  0  0  0
   -1.6680    3.9540    0.2860 O   0  0  0  0  0  0  0  0  0  0  0  0
    0.1660    3.9420   -1.0970 O   0  0  0  0  0  0  0  0  0  0  0  0
    0.1960    2.0700    0.8660 C   0  0  0  0  0  0  0  0  0  0  0  0
    0.1520    0.6750    0.2150 C   0  0  1  0  0  0  0  0  0  0  0  0
    0.6500   -0.6860    0.4620 N   0  0  0  0  0  0  0  0  0  0  0  0
   -0.2120   -1.5720   -0.0290 C   0  0  0  0  0  0  0  0  0  0  0  0
   -0.0370   -2.8080    0.0430 O   0  0  0  0  0  0  0  0  0  0  0  0
    1.8610   -1.0040    1.1210 C   0  0  0  0  0  0  0  0  0  0  0  0
    3.0430   -1.1410    0.3840 C   0  0  0  0  0  0  0  0  0  0  0  0
    4.2420   -1.4560    1.0360 C   0  0  0  0  0  0  0  0  0  0  0  0
    4.2570   -1.6350    2.4250 C   0  0  0  0  0  0  0  0  0  0  0  0
    5.7460   -2.0260    3.2350 Cl  0  0  0  0  0  0  0  0  0  0  0  0
    3.0740   -1.4980    3.1610 C   0  0  0  0  0  0  0  0  0  0  0  0
    3.0930   -1.7200    4.8870 Cl  0  0  0  0  0  0  0  0  0  0  0  0
    1.8760   -1.1830    2.5090 C   0  0  0  0  0  0  0  0  0  0  0  0
    0.7620    0.9040   -0.6570 H   0  0  0  0  0  0  0  0  0  0  0  0
   -1.8580    0.6120    0.3130 H   0  0  0  0  0  0  0  0  0  0  0  0
  1  2  1  0  0  0  0
  2  3  2  0  0  0  0
  3  4  1  0  0  0  0
  4  5  2  0  0  0  0
  5  6  1  0  0  0  0
  6  7  2  0  0  0  0
  7  2  1  0  0  0  0
  6  8  1  0  0  0  0
  8  9  1  0  0  0  0
 28  9  1  0  0  0  0
  9 10  1  0  0  0  0
 10 11  1  0  0  0  0
 11 12  2  0  0  0  0
 11 13  2  0  0  0  0
 11 14  1  0  0  0  0
 14 15  1  0  0  0  0
 27 15  1  0  0  0  0
 15  9  1  0  0  0  0
 15 16  1  0  0  0  0
 16 17  1  0  0  0  0
 17  8  1  0  0  0  0
 17 18  2  0  0  0  0
 16 19  1  0  0  0  0
 19 20  2  0  0  0  0
 20 21  1  0  0  0  0
 21 22  2  0  0  0  0
 22 23  1  0  0  0  0
 22 24  1  0  0  0  0
 24 25  1  0  0  0  0
 24 26  2  0  0  0  0
 26 19  1  0  0  0  0
M  END
$$$$
ZINC01405670
  -MTS-   02131516183D 0   0.00000     0.00000     0

 23 25  0  0  0  0  0  0  0  0999 V2000
   -3.4400    3.0770   -1.3460 F   0  0  0  0  0  0  0  0  0  0  0  0
   -2.8430    1.8890   -1.3180 C   0  0  0  0  0  0  0  0  0  0  0  0
   -3.0050    1.2830   -2.4900 F   0  0  0  0  0  0  0  0  0  0  0  0
   -1.5440    2.0520   -1.0790 F   0  0  0  0  0  0  0  0  0  0  0  0
   -3.4540    1.0440   -0.2250 C   0  0  0  0  0  0  0  0  0  0  0  0
   -4.6380    1.4550    0.3970 C   0  0  0  0  0  0  0  0  0  0  0  0
   -5.2050    0.6720    1.4100 C   0  0  0  0  0  0  0  0  0  0  0  0
   -4.5860   -0.5220    1.8000 C   0  0  0  0  0  0  0  0  0  0  0  0
   -3.4020   -0.9330    1.1770 C   0  0  0  0  0  0  0  0  0  0  0  0
   -2.8350   -0.1500    0.1650 C   0  0  0  0  0  0  0  0  0  0  0  0
   -1.5580   -0.5930   -0.5070 C   0  0  0  0  0  0  0  0  0  0  0  0
   -0.4090    0.0380    0.1590 N   0  0  0  0  0  0  0  0  0  0  0  0
    0.9050   -0.2260   -0.2940 C   0  0  0  0  0  0  0  0  0  0  0  0
    1.2000   -1.4050   -0.8580 N   0  0  0  0  0  0  0  0  0  0  0  0
    2.4390   -1.6710   -1.2930 C   0  0  0  0  0  0  0  0  0  0  0  0
    3.4200   -0.7650   -1.1770 N   0  0  0  0  0  0  0  0  0  0  0  0
    3.1890    0.4330   -0.6230 C   0  0  0  0  0  0  0  0  0  0  0  0
    4.2210    1.3720   -0.5080 C   0  0  0  0  0  0  0  0  0  0  0  0
    3.9700    2.6210    0.0720 C   0  0  0  0  0  0  0  0  0  0  0  0
    5.2540    3.7870    0.2150 Cl  0  0  0  0  0  0  0  0  0  0  0  0
    2.6870    2.9310    0.5370 C   0  0  0  0  0  0  0  0  0  0  0  0
    1.6540    1.9930    0.4220 C   0  0  0  0  0  0  0  0  0  0  0  0
    1.9050    0.7440   -0.1580 C   0  0  0  0  0  0  0  0  0  0  0  0
  1  2  1  0  0  0  0
  2  3  1  0  0  0  0
  2  4  1  0  0  0  0
  2  5  1  0  0  0  0
  5  6  2  0  0  0  0
  6  7  1  0  0  0  0
  7  8  2  0  0  0  0
  8  9  1  0  0  0  0
  9 10  2  0  0  0  0
 10  5  1  0  0  0  0
 10 11  1  0  0  0  0
 11 12  1  0  0  0  0
 12 13  1  0  0  0  0
 13 14  2  0  0  0  0
 14 15  1  0  0  0  0
 15 16  2  0  0  0  0
 16 17  1  0  0  0  0
 17 18  1  0  0  0  0
 18 19  2  0  0  0  0
 19 20  1  0  0  0  0
 19 21  1  0  0  0  0
 21 22  2  0  0  0  0
 22 23  1  0  0  0  0
 23 13  1  0  0  0  0
 23 17  2  0  0  0  0
M  END
$$$$
ZINC01664977
  -MTS-   02131516183D 0   0.00000     0.00000     0

 29 32  0  0  0  0  0  0  0  0999 V2000
    8.3360    1.0850    1.0040 C   0  0  0  0  0  0  0  0  0  0  0  0
    8.0430    0.0730   -0.0770 C   0  0  0  0  0  0  0  0  0  0  0  0
    9.0320   -0.2620   -1.0090 C   0  0  0  0  0  0  0  0  0  0  0  0
    8.7600   -1.2010   -2.0120 C   0  0  0  0  0  0  0  0  0  0  0  0
    7.4990   -1.8050   -2.0810 C   0  0  0  0  0  0  0  0  0  0  0  0
    6.5100   -1.4700   -1.1480 C   0  0  0  0  0  0  0  0  0  0  0  0
    6.7820   -0.5310   -0.1460 C   0  0  0  0  0  0  0  0  0  0  0  0
    5.2350   -2.0810   -1.2190 N   0  0  0  0  0  0  0  0  0  0  0  0
    4.9850   -2.8360    0.0170 C   0  0  0  0  0  0  0  0  0  0  0  0
    3.5720   -3.4500    0.0230 C   0  0  0  0  0  0  0  0  0  0  0  0
    2.5450   -2.4220   -0.2010 N   0  0  0  0  0  0  0  0  0  0  0  0
    1.2230   -3.0600   -0.2820 C   0  0  0  0  0  0  0  0  0  0  0  0
    0.1520   -1.9900   -0.4860 C   0  0  0  0  0  0  0  0  0  0  0  0
   -1.2210   -2.6530   -0.5710 C   0  0  0  0  0  0  0  0  0  0  0  0
   -2.2520   -1.6230   -0.7670 N   0  0  0  0  0  0  0  0  0  0  0  0
   -3.5700   -2.2640   -0.8810 C   0  0  0  0  0  0  0  0  0  0  0  0
   -4.6930   -1.2180   -1.0030 C   0  0  0  0  0  0  0  0  0  0  0  0
   -4.6520   -0.2610    0.1120 N   0  0  0  0  0  0  0  0  0  0  0  0
   -3.3320    0.3760    0.2230 C   0  0  0  0  0  0  0  0  0  0  0  0
   -2.2070   -0.6670    0.3490 C   0  0  0  0  0  0  0  0  0  0  0  0
   -5.6390    0.7340   -0.0840 C   0  0  0  0  0  0  0  0  0  0  0  0
   -5.5860    1.5600   -1.2130 C   0  0  0  0  0  0  0  0  0  0  0  0
   -6.5630    2.5440   -1.4070 C   0  0  0  0  0  0  0  0  0  0  0  0
   -7.5920    2.7030   -0.4710 C   0  0  0  0  0  0  0  0  0  0  0  0
   -7.6440    1.8770    0.6590 C   0  0  0  0  0  0  0  0  0  0  0  0
   -8.7540    2.0490    1.6680 C   0  0  0  0  0  0  0  0  0  0  0  0
   -6.6680    0.8930    0.8520 C   0  0  0  0  0  0  0  0  0  0  0  0
    2.8010   -1.6690   -1.4370 C   0  0  0  0  0  0  0  0  0  0  0  0
    4.2100   -1.0510   -1.4440 C   0  0  0  0  0  0  0  0  0  0  0  0
  1  2  1  0  0  0  0
  2  3  2  0  0  0  0
  3  4  1  0  0  0  0
  4  5  2  0  0  0  0
  5  6  1  0  0  0  0
  6  7  2  0  0  0  0
  7  2  1  0  0  0  0
  6  8  1  0  0  0  0
  8  9  1  0  0  0  0
  9 10  1  0  0  0  0
 10 11  1  0  0  0  0
 11 12  1  0  0  0  0
 12 13  1  0  0  0  0
 13 14  1  0  0  0  0
 14 15  1  0  0  0  0
 15 16  1  0  0  0  0
 16 17  1  0  0  0  0
 17 18  1  0  0  0  0
 18 19  1  0  0  0  0
 19 20  1  0  0  0  0
 20 15  1  0  0  0  0
 18 21  1  0  0  0  0
 21 22  2  0  0  0  0
 22 23  1  0  0  0  0
 23 24  2  0  0  0  0
 24 25  1  0  0  0  0
 25 26  1  0  0  0  0
 25 27  2  0  0  0  0
 27 21  1  0  0  0  0
 11 28  1  0  0  0  0
 28 29  1  0  0  0  0
 29  8  1  0  0  0  0
M  END
$$$$
ZINC01672681
  -MTS-   02131516183D 0   0.00000     0.00000     0

 21 22  0  0  1  0  0  0  0  0999 V2000
    0.8600   -2.3720    0.3370 C   0  0  0  0  0  0  0  0  0  0  0  0
    0.2060   -1.1200    0.5550 O   0  0  0  0  0  0  0  0  0  0  0  0
    0.1330   -0.2550   -0.4790 C   0  0  0  0  0  0  0  0  0  0  0  0
    0.6060   -0.5580   -1.5620 O   0  0  0  0  0  0  0  0  0  0  0  0
   -0.5330    1.0870   -0.2950 C   0  0  2  0  0  0  0  0  0  0  0  0
    0.1370    2.1180   -1.2020 C   0  0  1  0  0  0  0  0  0  0  0  0
    0.1730    1.6220   -2.5430 O   0  0  0  0  0  0  0  0  0  0  0  0
    1.5460    2.3700   -0.7210 C   0  0  0  0  0  0  0  0  0  0  0  0
    2.6290    1.7820   -1.3860 C   0  0  0  0  0  0  0  0  0  0  0  0
    3.9350    2.0160   -0.9400 C   0  0  0  0  0  0  0  0  0  0  0  0
    4.1590    2.8390    0.1710 C   0  0  0  0  0  0  0  0  0  0  0  0
    3.0760    3.4270    0.8350 C   0  0  0  0  0  0  0  0  0  0  0  0
    1.7700    3.1930    0.3890 C   0  0  0  0  0  0  0  0  0  0  0  0
   -1.9960    0.9760   -0.6550 C   0  0  0  0  0  0  0  0  0  0  0  0
   -2.4120    0.0430   -1.6110 C   0  0  0  0  0  0  0  0  0  0  0  0
   -3.7680   -0.0600   -1.9450 C   0  0  0  0  0  0  0  0  0  0  0  0
   -4.7070    0.7710   -1.3220 C   0  0  0  0  0  0  0  0  0  0  0  0
   -4.2910    1.7040   -0.3650 C   0  0  0  0  0  0  0  0  0  0  0  0
   -2.9350    1.8070   -0.0320 C   0  0  0  0  0  0  0  0  0  0  0  0
   -0.4270    3.0480   -1.1740 H   0  0  0  0  0  0  0  0  0  0  0  0
   -0.4380    1.4010    0.7420 H   0  0  0  0  0  0  0  0  0  0  0  0
  1  2  1  0  0  0  0
  2  3  1  0  0  0  0
  3  4  2  0  0  0  0
  3  5  1  0  0  0  0
 21  5  1  0  0  0  0
  5  6  1  0  0  0  0
 20  6  1  0  0  0  0
  6  7  1  0  0  0  0
  6  8  1  0  0  0  0
  8  9  2  0  0  0  0
  9 10  1  0  0  0  0
 10 11  2  0  0  0  0
 11 12  1  0  0  0  0
 12 13  2  0  0  0  0
 13  8  1  0  0  0  0
  5 14  1  0  0  0  0
 14 15  2  0  0  0  0
 15 16  1  0  0  0  0
 16 17  2  0  0  0  0
 17 18  1  0  0  0  0
 18 19  2  0  0  0  0
 19 14  1  0  0  0  0
M  END
$$$$
ZINC01672771
  -MTS-   02131516183D 0   0.00000     0.00000     0

 16 17  0  0  1  0  0  0  0  0999 V2000
    6.0000    0.4970   -1.6040 Cl  0  0  0  0  0  0  0  0  0  0  0  0
    4.3520    0.5660   -1.0500 C   0  0  0  0  0  0  0  0  0  0  0  0
    3.4410    1.4280   -1.6720 C   0  0  0  0  0  0  0  0  0  0  0  0
    2.1140    1.4840   -1.2260 C   0  0  0  0  0  0  0  0  0  0  0  0
    1.7000    0.6780   -0.1600 C   0  0  0  0  0  0  0  0  0  0  0  0
    0.4020    0.7320    0.2760 O   0  0  0  0  0  0  0  0  0  0  0  0
   -0.5450   -0.1560   -0.3230 C   0  0  0  0  0  0  0  0  0  0  0  0
   -1.9210    0.0690    0.3040 C   0  0  1  0  0  0  0  0  0  0  0  0
   -1.8680   -0.2410    1.8120 C   0  0  0  0  0  0  0  0  0  0  0  0
   -3.5840   -0.5390    2.3380 S   0  0  0  0  0  0  0  0  0  0  0  0
   -4.3140   -1.2440    0.8880 C   0  0  0  0  0  0  0  0  0  0  0  0
   -5.8700   -1.9430    0.7690 S   0  0  0  0  0  0  0  0  0  0  0  0
   -3.1270   -1.0880   -0.4160 S   0  0  0  0  0  0  0  0  0  0  0  0
    2.6110   -0.1840    0.4620 C   0  0  0  0  0  0  0  0  0  0  0  0
    3.9370   -0.2400    0.0160 C   0  0  0  0  0  0  0  0  0  0  0  0
   -2.2500    1.0940    0.1470 H   0  0  0  0  0  0  0  0  0  0  0  0
  1  2  1  0  0  0  0
  2  3  2  0  0  0  0
  3  4  1  0  0  0  0
  4  5  2  0  0  0  0
  5  6  1  0  0  0  0
  6  7  1  0  0  0  0
  7  8  1  0  0  0  0
 16  8  1  0  0  0  0
  8  9  1  0  0  0  0
  9 10  1  0  0  0  0
 10 11  1  0  0  0  0
 11 12  2  0  0  0  0
 11 13  1  0  0  0  0
 13  8  1  0  0  0  0
  5 14  1  0  0  0  0
 14 15  2  0  0  0  0
 15  2  1  0  0  0  0
M  END
$$$$
ZINC01686411
  -MTS-   02131516183D 0   0.00000     0.00000     0

 28 32  0  0  0  0  0  0  0  0999 V2000
    5.4510    0.8410    1.3850 C   0  0  0  0  0  0  0  0  0  0  0  0
    4.4440    1.1360    2.3120 C   0  0  0  0  0  0  0  0  0  0  0  0
    3.1000    1.0820    1.9260 C   0  0  0  0  0  0  0  0  0  0  0  0
    2.7610    0.7340    0.6130 C   0  0  0  0  0  0  0  0  0  0  0  0
    3.7680    0.4390   -0.3140 C   0  0  0  0  0  0  0  0  0  0  0  0
    5.1130    0.4930    0.0720 C   0  0  0  0  0  0  0  0  0  0  0  0
    1.3400    0.6770    0.2060 C   0  0  0  0  0  0  0  0  0  0  0  0
    0.7070   -0.3940    0.3240 O   0  3  0  0  0  0  0  0  0  0  0  0
   -0.6320   -0.5420   -0.0330 C   0  0  0  0  0  0  0  0  0  0  0  0
   -1.2870   -1.8570    0.1490 C   0  0  0  0  0  0  0  0  0  0  0  0
   -1.2620   -2.8000   -0.8860 C   0  0  0  0  0  0  0  0  0  0  0  0
   -1.8820   -4.0430   -0.7140 C   0  0  0  0  0  0  0  0  0  0  0  0
   -2.5260   -4.3440    0.4920 C   0  0  0  0  0  0  0  0  0  0  0  0
   -2.5500   -3.4010    1.5270 C   0  0  0  0  0  0  0  0  0  0  0  0
   -1.9310   -2.1570    1.3550 C   0  0  0  0  0  0  0  0  0  0  0  0
   -1.3400    0.4780   -0.5370 C   0  0  0  0  0  0  0  0  0  0  0  0
   -2.7620    0.3060   -0.9120 C   0  0  0  0  0  0  0  0  0  0  0  0
   -3.1000   -0.0960   -2.2090 C   0  0  0  0  0  0  0  0  0  0  0  0
   -4.4440   -0.2580   -2.5640 C   0  0  0  0  0  0  0  0  0  0  0  0
   -5.4510   -0.0180   -1.6210 C   0  0  0  0  0  0  0  0  0  0  0  0
   -5.1130    0.3840   -0.3230 C   0  0  0  0  0  0  0  0  0  0  0  0
   -3.7680    0.5460    0.0310 C   0  0  0  0  0  0  0  0  0  0  0  0
   -0.6590    1.7800   -0.7070 C   0  0  0  0  0  0  0  0  0  0  0  0
   -1.3340    2.8910   -1.2270 C   0  0  0  0  0  0  0  0  0  0  0  0
   -0.6630    4.1110   -1.3770 C   0  0  0  0  0  0  0  0  0  0  0  0
    0.6820    4.2200   -1.0060 C   0  0  0  0  0  0  0  0  0  0  0  0
    1.3570    3.1090   -0.4870 C   0  0  0  0  0  0  0  0  0  0  0  0
    0.6870    1.8890   -0.3370 C   0  0  0  0  0  0  0  0  0  0  0  0
  1  2  2  0  0  0  0
  2  3  1  0  0  0  0
  3  4  2  0  0  0  0
  4  5  1  0  0  0  0
  5  6  2  0  0  0  0
  6  1  1  0  0  0  0
  4  7  1  0  0  0  0
  7  8  2  0  0  0  0
  8  9  1  0  0  0  0
  9 10  1  0  0  0  0
 10 11  2  0  0  0  0
 11 12  1  0  0  0  0
 12 13  2  0  0  0  0
 13 14  1  0  0  0  0
 14 15  2  0  0  0  0
 15 10  1  0  0  0  0
  9 16  2  0  0  0  0
 16 17  1  0  0  0  0
 17 18  2  0  0  0  0
 18 19  1  0  0  0  0
 19 20  2  0  0  0  0
 20 21  1  0  0  0  0
 21 22  2  0  0  0  0
 22 17  1  0  0  0  0
 16 23  1  0  0  0  0
 23 24  1  0  0  0  0
 24 25  2  0  0  0  0
 25 26  1  0  0  0  0
 26 27  2  0  0  0  0
 27 28  1  0  0  0  0
 28  7  1  0  0  0  0
 28 23  2  0  0  0  0
M  CHG  1   8   1
M  END
$$$$
ZINC01696541
  -MTS-   02131516183D 0   0.00000     0.00000     0

 19 19  0  0  0  0  0  0  0  0999 V2000
   -4.7550   -3.3650    0.3640 C   0  0  0  0  0  0  0  0  0  0  0  0
   -3.3590   -2.9740   -0.0580 C   0  0  0  0  0  0  0  0  0  0  0  0
   -2.2580   -3.3760    0.7090 C   0  0  0  0  0  0  0  0  0  0  0  0
   -0.9640   -3.0140    0.3180 C   0  0  0  0  0  0  0  0  0  0  0  0
    0.1140   -3.4070    1.0680 O   0  0  0  0  0  0  0  0  0  0  0  0
   -0.7690   -2.2500   -0.8390 C   0  0  0  0  0  0  0  0  0  0  0  0
    0.6270   -1.8590   -1.2610 C   0  0  0  0  0  0  0  0  0  0  0  0
    1.0160   -0.6170   -0.5780 N   0  0  0  0  0  0  0  0  0  0  0  0
    0.3790    0.5280   -1.2440 C   0  0  0  0  0  0  0  0  0  0  0  0
    0.9250    1.8280   -0.6540 C   0  0  0  0  0  0  0  0  0  0  0  0
    0.2150    2.9630   -1.2370 C   0  0  0  0  0  0  0  0  0  0  0  0
   -0.3500    3.8640   -1.7000 N   0  0  0  0  0  0  0  0  0  0  0  0
    2.4770   -0.4650   -0.6310 C   0  0  0  0  0  0  0  0  0  0  0  0
    2.9110   -0.2200   -2.0750 C   0  0  0  0  0  0  0  0  0  0  0  0
    4.3400   -0.4870   -2.2060 C   0  0  0  0  0  0  0  0  0  0  0  0
    5.4760   -0.7000   -2.3100 N   0  0  0  0  0  0  0  0  0  0  0  0
   -1.8700   -1.8480   -1.6060 C   0  0  0  0  0  0  0  0  0  0  0  0
   -3.1650   -2.2110   -1.2150 C   0  0  0  0  0  0  0  0  0  0  0  0
   -4.3520   -1.7780   -2.0420 C   0  0  0  0  0  0  0  0  0  0  0  0
  1  2  1  0  0  0  0
  2  3  2  0  0  0  0
  3  4  1  0  0  0  0
  4  5  1  0  0  0  0
  4  6  2  0  0  0  0
  6  7  1  0  0  0  0
  7  8  1  0  0  0  0
  8  9  1  0  0  0  0
  9 10  1  0  0  0  0
 10 11  1  0  0  0  0
 11 12  3  0  0  0  0
  8 13  1  0  0  0  0
 13 14  1  0  0  0  0
 14 15  1  0  0  0  0
 15 16  3  0  0  0  0
  6 17  1  0  0  0  0
 17 18  2  0  0  0  0
 18  2  1  0  0  0  0
 18 19  1  0  0  0  0
M  END
$$$$
ZINC01727346
  -MTS-   02131516183D 0   0.00000     0.00000     0

 14 14  0  0  0  0  0  0  0  0999 V2000
    1.9610    1.9150   -1.4080 C   0  0  0  0  0  0  0  0  0  0  0  0
    1.3340    0.9280   -0.4540 C   0  0  0  0  0  0  0  0  0  0  0  0
    2.1190    0.3020    0.5220 C   0  0  0  0  0  0  0  0  0  0  0  0
    1.5370   -0.6140    1.4070 C   0  0  0  0  0  0  0  0  0  0  0  0
    2.3840   -1.2900    2.4590 C   0  0  0  0  0  0  0  0  0  0  0  0
    0.1700   -0.9040    1.3160 C   0  0  0  0  0  0  0  0  0  0  0  0
   -0.4570   -1.8910    2.2700 C   0  0  0  0  0  0  0  0  0  0  0  0
   -0.6150   -0.2770    0.3410 C   0  0  0  0  0  0  0  0  0  0  0  0
   -0.0330    0.6380   -0.5440 C   0  0  0  0  0  0  0  0  0  0  0  0
   -0.8800    1.3140   -1.5960 C   0  0  0  0  0  0  0  0  0  0  0  0
   -2.4110   -0.6580    0.2220 S   0  0  0  0  0  0  0  0  0  0  0  0
   -3.2450    0.5950    0.6870 O   0  0  0  0  0  0  0  0  0  0  0  0
   -2.7180   -1.7740    1.0610 O   0  0  0  0  0  0  0  0  0  0  0  0
   -2.7420   -0.9750   -1.1330 O   0  0  0  0  0  0  0  0  0  0  0  0
  1  2  1  0  0  0  0
  2  3  2  0  0  0  0
  3  4  1  0  0  0  0
  4  5  1  0  0  0  0
  4  6  2  0  0  0  0
  6  7  1  0  0  0  0
  6  8  1  0  0  0  0
  8  9  2  0  0  0  0
  9  2  1  0  0  0  0
  9 10  1  0  0  0  0
  8 11  1  0  0  0  0
 11 12  1  0  0  0  0
 11 13  2  0  0  0  0
 11 14  2  0  0  0  0
M  END
$$$$
ZINC02248069
  -MTS-   02131516183D 0   0.00000     0.00000     0

 22 23  0  0  1  0  0  0  0  0999 V2000
    1.8000   -2.9440    1.5910 O   0  0  0  0  0  0  0  0  0  0  0  0
    1.5110   -2.2650    0.4970 C   0  0  0  0  0  0  0  0  0  0  0  0
    0.4920   -2.5150   -0.1260 O   0  0  0  0  0  0  0  0  0  0  0  0
    2.4410   -1.1760    0.0160 C   0  0  0  0  0  0  0  0  0  0  0  0
    1.6630   -0.1880   -0.8510 C   0  0  1  0  0  0  0  0  0  0  0  0
    2.4680    1.0250   -1.0540 N   0  0  0  0  0  0  0  0  0  0  0  0
    3.5700    0.7320   -1.9820 C   0  0  0  0  0  0  0  0  0  0  0  0
    4.3430    2.0130   -2.3480 C   0  0  0  0  0  0  0  0  0  0  0  0
    3.4680    3.0190   -2.8640 O   0  0  0  0  0  0  0  0  0  0  0  0
    2.4300    3.3500   -1.9370 C   0  0  0  0  0  0  0  0  0  0  0  0
    1.6080    2.1030   -1.5610 C   0  0  0  0  0  0  0  0  0  0  0  0
    0.3700    0.1760   -0.1620 C   0  0  0  0  0  0  0  0  0  0  0  0
    0.3640    0.4250    1.0060 O   0  0  0  0  0  0  0  0  0  0  0  0
   -0.7810    0.2210   -0.8670 O   0  0  0  0  0  0  0  0  0  0  0  0
   -1.9890    0.5170   -0.1620 C   0  0  0  0  0  0  0  0  0  0  0  0
   -3.1520    0.5850   -1.1500 C   0  0  1  0  0  0  0  0  0  0  0  0
   -4.4500    0.9510   -0.4060 C   0  0  0  0  0  0  0  0  0  0  0  0
   -5.5000    0.2270   -1.2690 C   0  0  0  0  0  0  0  0  0  0  0  0
   -4.7430   -0.7660   -2.1700 C   0  0  0  0  0  0  0  0  0  0  0  0
   -3.3920   -0.7110   -1.7070 O   0  0  0  0  0  0  0  0  0  0  0  0
   -2.9700    1.3010   -1.9480 H   0  0  0  0  0  0  0  0  0  0  0  0
    1.4450   -0.6440   -1.8150 H   0  0  0  0  0  0  0  0  0  0  0  0
  1  2  1  0  0  0  0
  2  3  2  0  0  0  0
  2  4  1  0  0  0  0
  4  5  1  0  0  0  0
 22  5  1  0  0  0  0
  5  6  1  0  0  0  0
  6  7  1  0  0  0  0
  7  8  1  0  0  0  0
  8  9  1  0  0  0  0
  9 10  1  0  0  0  0
 10 11  1  0  0  0  0
 11  6  1  0  0  0  0
  5 12  1  0  0  0  0
 12 13  2  0  0  0  0
 12 14  1  0  0  0  0
 14 15  1  0  0  0  0
 15 16  1  0  0  0  0
 21 16  1  0  0  0  0
 16 17  1  0  0  0  0
 17 18  1  0  0  0  0
 18 19  1  0  0  0  0
 19 20  1  0  0  0  0
 20 16  1  0  0  0  0
M  END
$$$$
ZINC02535832
  -MTS-   02131516183D 0   0.00000     0.00000     0

 24 27  0  0  1  0  0  0  0  0999 V2000
    2.8830    1.7900    3.1270 O   0  0  0  0  0  0  0  0  0  0  0  0
    1.7630    1.0780    2.5920 C   0  0  1  0  0  0  0  0  0  0  0  0
    0.6500    0.8960    3.6410 C   0  0  0  0  0  0  0  0  0  0  0  0
   -0.6930    1.0630    2.9070 C   0  0  0  0  0  0  0  0  0  0  0  0
   -0.3670    1.3450    1.4280 C   0  0  1  0  0  0  0  0  0  0  0  0
    1.0850    1.8560    1.4500 C   0  0  2  0  0  0  0  0  0  0  0  0
    1.4130    2.1380   -0.0280 C   0  0  0  0  0  0  0  0  0  0  0  0
    0.0700    2.3070   -0.7620 C   0  0  0  0  0  0  0  0  0  0  0  0
   -1.0440    2.1240    0.2850 C   0  0  2  0  0  0  0  0  0  0  0  0
   -1.5610    3.3790    0.7340 O   0  0  0  0  0  0  0  0  0  0  0  0
   -2.2260    1.3740   -0.2800 C   0  0  0  0  0  0  0  0  0  0  0  0
   -3.0060    0.5650    0.5540 C   0  0  0  0  0  0  0  0  0  0  0  0
   -4.1020   -0.1310    0.0300 C   0  0  0  0  0  0  0  0  0  0  0  0
   -4.4180   -0.0160   -1.3300 C   0  0  0  0  0  0  0  0  0  0  0  0
   -3.6380    0.7930   -2.1640 C   0  0  0  0  0  0  0  0  0  0  0  0
   -2.5420    1.4880   -1.6390 C   0  0  0  0  0  0  0  0  0  0  0  0
    2.3100   -0.2480    2.1190 C   0  0  0  0  0  0  0  0  0  0  0  0
    1.4670   -1.3630    2.0380 C   0  0  0  0  0  0  0  0  0  0  0  0
    1.9740   -2.5920    1.5990 C   0  0  0  0  0  0  0  0  0  0  0  0
    3.3230   -2.7060    1.2420 C   0  0  0  0  0  0  0  0  0  0  0  0
    4.1650   -1.5910    1.3240 C   0  0  0  0  0  0  0  0  0  0  0  0
    3.6590   -0.3620    1.7630 C   0  0  0  0  0  0  0  0  0  0  0  0
    0.9810    2.8550    1.8680 H   0  0  0  0  0  0  0  0  0  0  0  0
   -0.2650    0.3460    1.0100 H   0  0  0  0  0  0  0  0  0  0  0  0
  1  2  1  0  0  0  0
  2  3  1  0  0  0  0
  3  4  1  0  0  0  0
  4  5  1  0  0  0  0
 24  5  1  0  0  0  0
  5  6  1  0  0  0  0
 23  6  1  0  0  0  0
  6  2  1  0  0  0  0
  6  7  1  0  0  0  0
  7  8  1  0  0  0  0
  8  9  1  0  0  0  0
  9  5  1  0  0  0  0
  9 10  1  0  0  0  0
  9 11  1  0  0  0  0
 11 12  2  0  0  0  0
 12 13  1  0  0  0  0
 13 14  2  0  0  0  0
 14 15  1  0  0  0  0
 15 16  2  0  0  0  0
 16 11  1  0  0  0  0
  2 17  1  0  0  0  0
 17 18  2  0  0  0  0
 18 19  1  0  0  0  0
 19 20  2  0  0  0  0
 20 21  1  0  0  0  0
 21 22  2  0  0  0  0
 22 17  1  0  0  0  0
M  END
$$$$
ZINC02758672
  -MTS-   02131516183D 0   0.00000     0.00000     0

 21 22  0  0  0  0  0  0  0  0999 V2000
    5.4060    0.1720   -0.8470 C   0  0  0  0  0  0  0  0  0  0  0  0
    4.6390   -0.7820    0.0640 C   0  0  0  0  0  0  0  0  0  0  0  0
    3.2160   -0.9100   -0.4240 C   0  0  0  0  0  0  0  0  0  0  0  0
    2.8480   -1.8430   -1.3120 C   0  0  0  0  0  0  0  0  0  0  0  0
    3.7300   -2.8850   -1.9580 C   0  0  0  0  0  0  0  0  0  0  0  0
    1.1140   -1.6030   -1.5730 S   0  0  0  0  0  0  0  0  0  0  0  0
    0.9200   -0.2340   -0.4670 C   0  0  0  0  0  0  0  0  0  0  0  0
   -0.2330    0.4540   -0.1940 N   0  0  0  0  0  0  0  0  0  0  0  0
   -1.0230    0.0580    0.8010 C   0  0  0  0  0  0  0  0  0  0  0  0
   -0.7190   -0.9240    1.4750 O   0  0  0  0  0  0  0  0  0  0  0  0
   -2.2690    0.8010    1.0960 C   0  0  0  0  0  0  0  0  0  0  0  0
   -2.6150    1.9200    0.3290 C   0  0  0  0  0  0  0  0  0  0  0  0
   -3.7930    2.6230    0.6080 C   0  0  0  0  0  0  0  0  0  0  0  0
   -4.1270    3.7010   -0.1320 F   0  0  0  0  0  0  0  0  0  0  0  0
   -4.6250    2.2070    1.6550 C   0  0  0  0  0  0  0  0  0  0  0  0
   -4.2780    1.0880    2.4220 C   0  0  0  0  0  0  0  0  0  0  0  0
   -3.1000    0.3860    2.1430 C   0  0  0  0  0  0  0  0  0  0  0  0
   -2.7660   -0.6930    2.8820 F   0  0  0  0  0  0  0  0  0  0  0  0
    2.1370   -0.0120    0.0460 C   0  0  0  0  0  0  0  0  0  0  0  0
    2.3840    1.0460    1.0070 C   0  0  0  0  0  0  0  0  0  0  0  0
    2.5810    1.8920    1.7760 N   0  0  0  0  0  0  0  0  0  0  0  0
  1  2  1  0  0  0  0
  2  3  1  0  0  0  0
  3  4  2  0  0  0  0
  4  5  1  0  0  0  0
  4  6  1  0  0  0  0
  6  7  1  0  0  0  0
  7  8  1  0  0  0  0
  8  9  1  0  0  0  0
  9 10  2  0  0  0  0
  9 11  1  0  0  0  0
 11 12  2  0  0  0  0
 12 13  1  0  0  0  0
 13 14  1  0  0  0  0
 13 15  2  0  0  0  0
 15 16  1  0  0  0  0
 16 17  2  0  0  0  0
 17 11  1  0  0  0  0
 17 18  1  0  0  0  0
  7 19  2  0  0  0  0
 19  3  1  0  0  0  0
 19 20  1  0  0  0  0
 20 21  3  0  0  0  0
M  END
$$$$
ZINC02849400
  -MTS-   02131516183D 0   0.00000     0.00000     0

 28 30  0  0  0  0  0  0  0  0999 V2000
   -8.1310   -3.8510   -0.2070 C   0  0  0  0  0  0  0  0  0  0  0  0
   -6.9430   -4.0540    0.5630 O   0  0  0  0  0  0  0  0  0  0  0  0
   -6.1520   -2.9660    0.8230 C   0  0  0  0  0  0  0  0  0  0  0  0
   -4.9790   -3.1170    1.5720 C   0  0  0  0  0  0  0  0  0  0  0  0
   -4.1710   -2.0050    1.8390 C   0  0  0  0  0  0  0  0  0  0  0  0
   -4.5350   -0.7430    1.3550 C   0  0  0  0  0  0  0  0  0  0  0  0
   -3.6630    0.4560    1.6420 C   0  0  0  0  0  0  0  0  0  0  0  0
   -2.6400    0.6090    0.5420 C   0  0  0  0  0  0  0  0  0  0  0  0
   -1.3720    0.0320    0.5260 O   0  0  0  0  0  0  0  0  0  0  0  0
   -0.7510    0.4190   -0.6580 C   0  0  0  0  0  0  0  0  0  0  0  0
    0.8800   -0.0450   -1.1680 S   0  0  0  0  0  0  0  0  0  0  0  0
    2.0790    1.1790   -0.5550 C   0  0  0  0  0  0  0  0  0  0  0  0
    3.4690    0.7830   -0.9900 C   0  0  0  0  0  0  0  0  0  0  0  0
    3.6390   -0.2370   -1.6560 O   0  0  0  0  0  0  0  0  0  0  0  0
    4.5120    1.5370   -0.6520 N   0  0  0  0  0  0  0  0  0  0  0  0
    5.8150    1.1660   -1.0600 C   0  0  0  0  0  0  0  0  0  0  0  0
    6.3240    1.6260   -2.2800 C   0  0  0  0  0  0  0  0  0  0  0  0
    5.5720    2.4230   -3.0680 F   0  0  0  0  0  0  0  0  0  0  0  0
    7.6140    1.2590   -2.6830 C   0  0  0  0  0  0  0  0  0  0  0  0
    8.3940    0.4320   -1.8660 C   0  0  0  0  0  0  0  0  0  0  0  0
    9.6370    0.0780   -2.2550 F   0  0  0  0  0  0  0  0  0  0  0  0
    7.8850   -0.0270   -0.6450 C   0  0  0  0  0  0  0  0  0  0  0  0
    6.5950    0.3400   -0.2420 C   0  0  0  0  0  0  0  0  0  0  0  0
    5.9040   -0.2840    1.4140 Br  0  0  0  0  0  0  0  0  0  0  0  0
   -1.5790    1.1890   -1.3380 N   0  0  0  0  0  0  0  0  0  0  0  0
   -2.7990    1.3120   -0.5630 N   0  0  0  0  0  0  0  0  0  0  0  0
   -5.7080   -0.5920    0.6060 C   0  0  0  0  0  0  0  0  0  0  0  0
   -6.5160   -1.7040    0.3400 C   0  0  0  0  0  0  0  0  0  0  0  0
  1  2  1  0  0  0  0
  2  3  1  0  0  0  0
  3  4  2  0  0  0  0
  4  5  1  0  0  0  0
  5  6  2  0  0  0  0
  6  7  1  0  0  0  0
  7  8  1  0  0  0  0
  8  9  1  0  0  0  0
  9 10  1  0  0  0  0
 10 11  1  0  0  0  0
 11 12  1  0  0  0  0
 12 13  1  0  0  0  0
 13 14  2  0  0  0  0
 13 15  1  0  0  0  0
 15 16  1  0  0  0  0
 16 17  2  0  0  0  0
 17 18  1  0  0  0  0
 17 19  1  0  0  0  0
 19 20  2  0  0  0  0
 20 21  1  0  0  0  0
 20 22  1  0  0  0  0
 22 23  2  0  0  0  0
 23 16  1  0  0  0  0
 23 24  1  0  0  0  0
 10 25  2  0  0  0  0
 25 26  1  0  0  0  0
 26  8  2  0  0  0  0
  6 27  1  0  0  0  0
 27 28  2  0  0  0  0
 28  3  1  0  0  0  0
M  END
$$$$
ZINC03172710
  -MTS-   02131516183D 0   0.00000     0.00000     0

 19 20  0  0  0  0  0  0  0  0999 V2000
   -3.3240    0.4550   -4.0060 C   0  0  0  0  0  0  0  0  0  0  0  0
   -3.6540    0.6240   -2.5250 C   0  0  0  0  0  0  0  0  0  0  0  0
   -2.3870    0.7910   -1.7480 N   0  3  0  0  0  0  0  0  0  0  0  0
   -2.7130    0.9970   -0.3040 C   0  0  0  0  0  0  0  0  0  0  0  0
   -3.8330    2.0250   -0.1760 C   0  0  0  0  0  0  0  0  0  0  0  0
   -1.5440   -0.4340   -1.9000 C   0  0  0  0  0  0  0  0  0  0  0  0
   -2.2950   -1.6010   -1.4440 C   0  0  0  0  0  0  0  0  0  0  0  0
   -2.9120   -2.5590   -1.0690 C   0  0  0  0  0  0  0  0  0  0  0  0
   -1.6390    1.9780   -2.2650 C   0  0  0  0  0  0  0  0  0  0  0  0
   -0.4410    2.2390   -1.3840 C   0  0  0  0  0  0  0  0  0  0  0  0
   -0.5790    3.0100   -0.2240 C   0  0  0  0  0  0  0  0  0  0  0  0
    0.5320    3.2530    0.5920 C   0  0  0  0  0  0  0  0  0  0  0  0
    1.7820    2.7240    0.2490 C   0  0  0  0  0  0  0  0  0  0  0  0
    1.9200    1.9520   -0.9110 C   0  0  0  0  0  0  0  0  0  0  0  0
    3.1700    1.4230   -1.2550 C   0  0  0  0  0  0  0  0  0  0  0  0
    3.3090    0.6520   -2.4150 C   0  0  0  0  0  0  0  0  0  0  0  0
    2.1980    0.4100   -3.2310 C   0  0  0  0  0  0  0  0  0  0  0  0
    0.9480    0.9390   -2.8880 C   0  0  0  0  0  0  0  0  0  0  0  0
    0.8090    1.7100   -1.7280 C   0  0  0  0  0  0  0  0  0  0  0  0
  1  2  1  0  0  0  0
  2  3  1  0  0  0  0
  3  4  1  0  0  0  0
  4  5  1  0  0  0  0
  3  6  1  0  0  0  0
  6  7  1  0  0  0  0
  7  8  3  0  0  0  0
  3  9  1  0  0  0  0
  9 10  1  0  0  0  0
 10 11  2  0  0  0  0
 11 12  1  0  0  0  0
 12 13  2  0  0  0  0
 13 14  1  0  0  0  0
 14 15  1  0  0  0  0
 15 16  2  0  0  0  0
 16 17  1  0  0  0  0
 17 18  2  0  0  0  0
 18 19  1  0  0  0  0
 19 10  1  0  0  0  0
 19 14  2  0  0  0  0
M  CHG  1   3   1
M  END
$$$$
ZINC03209414
  -MTS-   02131516183D 0   0.00000     0.00000     0

 15 14  0  0  0  0  0  0  0  0999 V2000
    4.3100    0.7260    2.5300 C   0  0  0  0  0  0  0  0  0  0  0  0
    3.5890    0.3550    1.2380 C   0  0  0  0  0  0  0  0  0  0  0  0
    3.9820   -1.0600    0.8240 C   0  0  0  0  0  0  0  0  0  0  0  0
    3.9820    1.3350    0.1370 C   0  0  0  0  0  0  0  0  0  0  0  0
    2.0960    0.4180    1.4580 C   0  0  0  0  0  0  0  0  0  0  0  0
    1.6570    0.7290    2.5420 O   0  0  0  0  0  0  0  0  0  0  0  0
    1.1510    0.0930    0.3260 C   0  0  0  0  0  0  0  0  0  0  0  0
   -0.2360    0.2270    0.7920 N   0  0  0  0  0  0  0  0  0  0  0  0
   -1.1560   -0.0890   -0.3100 C   0  0  0  0  0  0  0  0  0  0  0  0
   -2.5810    0.0480    0.1690 C   0  0  0  0  0  0  0  0  0  0  0  0
   -2.8070    0.3760    1.3120 O   0  0  0  0  0  0  0  0  0  0  0  0
   -3.7260   -0.2230   -0.7780 C   0  0  0  0  0  0  0  0  0  0  0  0
   -5.0500   -0.0140   -0.0490 C   0  0  0  0  0  0  0  0  0  0  0  0
   -3.6420    0.7330   -1.9650 C   0  0  0  0  0  0  0  0  0  0  0  0
   -3.6420   -1.6630   -1.2780 C   0  0  0  0  0  0  0  0  0  0  0  0
  1  2  1  0  0  0  0
  2  3  1  0  0  0  0
  2  4  1  0  0  0  0
  2  5  1  0  0  0  0
  5  6  2  0  0  0  0
  5  7  1  0  0  0  0
  7  8  1  0  0  0  0
  8  9  1  0  0  0  0
  9 10  1  0  0  0  0
 10 11  2  0  0  0  0
 10 12  1  0  0  0  0
 12 13  1  0  0  0  0
 12 14  1  0  0  0  0
 12 15  1  0  0  0  0
M  END
$$$$
ZINC03356661
  -MTS-   02131516183D 0   0.00000     0.00000     0

 26 29  0  0  1  0  0  0  0  0999 V2000
    2.3680    3.3700    0.6470 C   0  0  0  0  0  0  0  0  0  0  0  0
    2.8410    1.9400    0.8880 C   0  0  2  0  0  0  0  0  0  0  0  0
    4.3700    1.8600    0.7280 C   0  0  0  0  0  0  0  0  0  0  0  0
    4.8780    1.4150    2.0800 C   0  0  0  0  0  0  0  0  0  0  0  0
    6.1740    1.1680    2.5480 C   0  0  0  0  0  0  0  0  0  0  0  0
    6.3740    0.7570    3.8710 C   0  0  0  0  0  0  0  0  0  0  0  0
    5.2770    0.5940    4.7270 C   0  0  0  0  0  0  0  0  0  0  0  0
    3.9810    0.8410    4.2580 C   0  0  0  0  0  0  0  0  0  0  0  0
    3.7810    1.2520    2.9350 C   0  0  0  0  0  0  0  0  0  0  0  0
    2.5640    1.5490    2.2780 N   0  0  0  0  0  0  0  0  0  0  0  0
    1.3570    1.4840    2.8320 C   0  0  0  0  0  0  0  0  0  0  0  0
    1.2310    1.6080    4.0490 O   0  0  0  0  0  0  0  0  0  0  0  0
    0.1400    1.2590    1.9660 C   0  0  0  0  0  0  0  0  0  0  0  0
   -1.1090    0.3270    2.9060 S   0  0  0  0  0  0  0  0  0  0  0  0
   -2.5120    0.0140    1.8730 C   0  0  0  0  0  0  0  0  0  0  0  0
   -2.6950   -1.0610    1.1300 N   0  0  0  0  0  0  0  0  0  0  0  0
   -3.9690   -0.8970    0.4570 N   0  0  0  0  0  0  0  0  0  0  0  0
   -4.6720   -1.6740   -0.4260 C   0  0  0  0  0  0  0  0  0  0  0  0
   -4.0930   -3.0000   -0.8570 C   0  0  0  0  0  0  0  0  0  0  0  0
   -5.8580   -1.2920   -0.9180 C   0  0  0  0  0  0  0  0  0  0  0  0
   -6.3920    0.0150   -0.4720 C   0  0  0  0  0  0  0  0  0  0  0  0
   -7.7230    0.5040   -0.9880 C   0  0  0  0  0  0  0  0  0  0  0  0
   -5.7010    0.7510    0.3790 N   0  0  0  0  0  0  0  0  0  0  0  0
   -4.4650    0.3110    0.8680 C   0  0  0  0  0  0  0  0  0  0  0  0
   -3.6110    0.8650    1.7100 N   0  0  0  0  0  0  0  0  0  0  0  0
    2.3600    1.2420    0.2050 H   0  0  0  0  0  0  0  0  0  0  0  0
  1  2  1  0  0  0  0
 26  2  1  0  0  0  0
  2  3  1  0  0  0  0
  3  4  1  0  0  0  0
  4  5  2  0  0  0  0
  5  6  1  0  0  0  0
  6  7  2  0  0  0  0
  7  8  1  0  0  0  0
  8  9  2  0  0  0  0
  9  4  1  0  0  0  0
  9 10  1  0  0  0  0
 10  2  1  0  0  0  0
 10 11  1  0  0  0  0
 11 12  2  0  0  0  0
 11 13  1  0  0  0  0
 13 14  1  0  0  0  0
 14 15  1  0  0  0  0
 15 16  2  0  0  0  0
 16 17  1  0  0  0  0
 17 18  1  0  0  0  0
 18 19  1  0  0  0  0
 18 20  2  0  0  0  0
 20 21  1  0  0  0  0
 21 22  1  0  0  0  0
 21 23  2  0  0  0  0
 23 24  1  0  0  0  0
 24 17  1  0  0  0  0
 24 25  2  0  0  0  0
 25 15  1  0  0  0  0
M  END
$$$$
ZINC03448247
  -MTS-   02131516183D 0   0.00000     0.00000     0

 28 31  0  0  0  0  0  0  0  0999 V2000
    1.8220    0.2240   -0.4390 O   0  0  0  0  0  0  0  0  0  0  0  0
    0.9520    0.9410   -0.9320 C   0  0  0  0  0  0  0  0  0  0  0  0
    1.2610    2.1600   -1.3640 N   0  0  0  0  0  0  0  0  0  0  0  0
    2.5900    2.6330   -1.2560 C   0  0  0  0  0  0  0  0  0  0  0  0
    2.9980    3.3190   -0.1060 C   0  0  0  0  0  0  0  0  0  0  0  0
    4.3130    3.7870    0.0010 C   0  0  0  0  0  0  0  0  0  0  0  0
    5.2200    3.5690   -1.0430 C   0  0  0  0  0  0  0  0  0  0  0  0
    4.8130    2.8840   -2.1930 C   0  0  0  0  0  0  0  0  0  0  0  0
    3.4980    2.4160   -2.2990 C   0  0  0  0  0  0  0  0  0  0  0  0
    5.7520    2.6580   -3.2740 C   0  0  0  0  0  0  0  0  0  0  0  0
    6.5040    2.4780   -4.1390 N   0  0  0  0  0  0  0  0  0  0  0  0
   -0.4380    0.4460   -1.0440 C   0  0  0  0  0  0  0  0  0  0  0  0
   -1.4460    1.2970   -0.9920 N   0  0  0  0  0  0  0  0  0  0  0  0
   -2.8210    0.8510   -1.0990 N   0  0  0  0  0  0  0  0  0  0  0  0
   -3.1150   -0.4370   -1.2540 C   0  0  0  0  0  0  0  0  0  0  0  0
   -4.2870   -0.7980   -1.3430 O   0  0  0  0  0  0  0  0  0  0  0  0
   -2.0220   -1.4330   -1.3190 C   0  0  0  0  0  0  0  0  0  0  0  0
   -2.3050   -2.7950   -1.4820 C   0  0  0  0  0  0  0  0  0  0  0  0
   -1.2600   -3.7250   -1.5410 C   0  0  0  0  0  0  0  0  0  0  0  0
    0.0680   -3.2930   -1.4380 C   0  0  0  0  0  0  0  0  0  0  0  0
    0.3510   -1.9310   -1.2750 C   0  0  0  0  0  0  0  0  0  0  0  0
   -0.6940   -1.0020   -1.2160 C   0  0  0  0  0  0  0  0  0  0  0  0
   -3.8680    1.8010   -1.0370 C   0  0  0  0  0  0  0  0  0  0  0  0
   -4.4360    2.1370    0.1980 C   0  0  0  0  0  0  0  0  0  0  0  0
   -5.4720    3.0770    0.2590 C   0  0  0  0  0  0  0  0  0  0  0  0
   -5.9400    3.6810   -0.9150 C   0  0  0  0  0  0  0  0  0  0  0  0
   -5.3720    3.3440   -2.1490 C   0  0  0  0  0  0  0  0  0  0  0  0
   -4.3360    2.4040   -2.2100 C   0  0  0  0  0  0  0  0  0  0  0  0
  1  2  2  0  0  0  0
  2  3  1  0  0  0  0
  3  4  1  0  0  0  0
  4  5  2  0  0  0  0
  5  6  1  0  0  0  0
  6  7  2  0  0  0  0
  7  8  1  0  0  0  0
  8  9  2  0  0  0  0
  9  4  1  0  0  0  0
  8 10  1  0  0  0  0
 10 11  3  0  0  0  0
  2 12  1  0  0  0  0
 12 13  2  0  0  0  0
 13 14  1  0  0  0  0
 14 15  1  0  0  0  0
 15 16  2  0  0  0  0
 15 17  1  0  0  0  0
 17 18  1  0  0  0  0
 18 19  2  0  0  0  0
 19 20  1  0  0  0  0
 20 21  2  0  0  0  0
 21 22  1  0  0  0  0
 22 12  1  0  0  0  0
 22 17  2  0  0  0  0
 14 23  1  0  0  0  0
 23 24  2  0  0  0  0
 24 25  1  0  0  0  0
 25 26  2  0  0  0  0
 26 27  1  0  0  0  0
 27 28  2  0  0  0  0
 28 23  1  0  0  0  0
M  END
$$$$
ZINC03845749
  -MTS-   02131516183D 0   0.00000     0.00000     0

 21 22  0  0  1  0  0  0  0  0999 V2000
    0.9510    2.6190   -1.1460 C   0  0  0  0  0  0  0  0  0  0  0  0
    0.9980    1.2280   -1.7720 C   0  0  2  0  0  0  0  0  0  0  0  0
    0.4830    0.1830   -0.7650 C   0  0  1  0  0  0  0  0  0  0  0  0
   -1.0360    0.3160   -0.5530 C   0  0  0  0  0  0  0  0  0  0  0  0
   -1.7990    0.2180   -1.8880 C   0  0  1  0  0  0  0  0  0  0  0  0
   -1.2860    1.2640   -2.8960 C   0  0  0  0  0  0  0  0  0  0  0  0
    0.2140    1.2190   -3.0620 C   0  0  0  0  0  0  0  0  0  0  0  0
    0.7480    1.1800   -4.1480 O   0  0  0  0  0  0  0  0  0  0  0  0
   -3.2780    0.4120   -1.6520 C   0  0  0  0  0  0  0  0  0  0  0  0
   -4.2480   -0.6930   -1.9960 C   0  0  0  0  0  0  0  0  0  0  0  0
   -3.6850    1.4520   -1.1880 O   0  0  0  0  0  0  0  0  0  0  0  0
    1.2110    0.3410    0.5690 C   0  0  0  0  0  0  0  0  0  0  0  0
    1.9680   -0.9270    0.8840 C   0  0  0  0  0  0  0  0  0  0  0  0
    3.2890   -1.0800    0.4480 C   0  0  0  0  0  0  0  0  0  0  0  0
    3.9910   -2.2560    0.7390 C   0  0  0  0  0  0  0  0  0  0  0  0
    3.3710   -3.2790    1.4660 C   0  0  0  0  0  0  0  0  0  0  0  0
    2.0490   -3.1260    1.9020 C   0  0  0  0  0  0  0  0  0  0  0  0
    1.3480   -1.9500    1.6110 C   0  0  0  0  0  0  0  0  0  0  0  0
   -1.6930   -0.7810   -2.3040 H   0  0  0  0  0  0  0  0  0  0  0  0
    0.7230   -0.8190   -1.1140 H   0  0  0  0  0  0  0  0  0  0  0  0
    2.0520    1.0550   -1.9780 H   0  0  0  0  0  0  0  0  0  0  0  0
  1  2  1  0  0  0  0
 21  2  1  0  0  0  0
  2  3  1  0  0  0  0
 20  3  1  0  0  0  0
  3  4  1  0  0  0  0
  4  5  1  0  0  0  0
 19  5  1  0  0  0  0
  5  6  1  0  0  0  0
  6  7  1  0  0  0  0
  7  2  1  0  0  0  0
  7  8  2  0  0  0  0
  5  9  1  0  0  0  0
  9 10  1  0  0  0  0
  9 11  2  0  0  0  0
  3 12  1  0  0  0  0
 12 13  1  0  0  0  0
 13 14  2  0  0  0  0
 14 15  1  0  0  0  0
 15 16  2  0  0  0  0
 16 17  1  0  0  0  0
 17 18  2  0  0  0  0
 18 13  1  0  0  0  0
M  END
$$$$
