# Supplementary material for: Template CoMFA Generates Single 3D-QSAR Models that, for Twelve of Twelve Biological Targets, Predict All ChEMBL-Tabulated Affinities
Source: PLoS One. 2015 Jun 12;10(6):e0129307. doi: 10.1371/journal.pone.0129307 (PMC4466312; doi:10.1371/journal.pone.0129307)
Supplement: S13 Text — The zip file contains, for each target, the template, training set, and prediction set, as “2D” structures, in. sdf format. (ZIP) [file pone.0129307.s014.zip › bace_trng.sdf]

ZINC00001228
  -MTS-   02131516202D 0   0.00000     0.00000     0

 21 23  0  0  0  0  0  0  0  0999 V2000
    6.5827    2.6978    0.0000 C   0  0  0  0  0  0  0  0  0  0  0  0
    5.7172    2.1969    0.0000 N   0  0  0  0  0  0  0  0  0  0  0  0
    4.8472    2.6969    0.0000 C   0  0  0  0  0  0  0  0  0  0  0  0
    3.9872    2.1969    0.0000 C   0  0  0  0  0  0  0  0  0  0  0  0
    3.9872    1.1969    0.0000 C   0  0  0  0  0  0  0  0  0  0  0  0
    4.8472    0.6969    0.0000 C   0  0  0  0  0  0  0  0  0  0  0  0
    5.7172    1.1969    0.0000 C   0  0  0  0  0  0  0  0  0  0  0  0
    3.1204    0.6983    0.0000 C   0  0  0  0  0  0  0  0  0  0  0  0
    3.1189   -0.3017    0.0000 C   0  0  0  0  0  0  0  0  0  0  0  0
    2.2496   -0.8030    0.0000 C   0  0  0  0  0  0  0  0  0  0  0  0
    2.2501   -1.7978    0.0000 C   0  0  0  0  0  0  0  0  0  0  0  0
    3.1149   -2.3000    0.0000 C   0  0  0  0  0  0  0  0  0  0  0  0
    3.1109   -3.3000    0.0000 Cl  0  0  0  0  0  0  0  0  0  0  0  0
    3.9792   -1.8073    0.0000 C   0  0  0  0  0  0  0  0  0  0  0  0
    3.9837   -0.8039    0.0000 C   0  0  0  0  0  0  0  0  0  0  0  0
    2.2551    1.1996    0.0000 C   0  0  0  0  0  0  0  0  0  0  0  0
    2.2557    2.2030    0.0000 C   0  0  0  0  0  0  0  0  0  0  0  0
    1.3939    2.7000    0.0000 C   0  0  0  0  0  0  0  0  0  0  0  0
    0.5266    2.2021    0.0000 C   0  0  0  0  0  0  0  0  0  0  0  0
    0.5211    1.2074    0.0000 C   0  0  0  0  0  0  0  0  0  0  0  0
    1.3879    0.7017    0.0000 N   0  0  0  0  0  0  0  0  0  0  0  0
  1  2  1  0  0  0  0
  2  3  1  0  0  0  0
  3  4  1  0  0  0  0
  4  5  1  0  0  0  0
  5  6  1  0  0  0  0
  6  7  1  0  0  0  0
  7  2  1  0  0  0  0
  5  8  2  0  0  0  0
  8  9  1  0  0  0  0
  9 10  2  0  0  0  0
 10 11  1  0  0  0  0
 11 12  2  0  0  0  0
 12 13  1  0  0  0  0
 12 14  1  0  0  0  0
 14 15  2  0  0  0  0
 15  9  1  0  0  0  0
  8 16  1  0  0  0  0
 16 17  2  0  0  0  0
 17 18  1  0  0  0  0
 18 19  2  0  0  0  0
 19 20  1  0  0  0  0
 20 21  2  0  0  0  0
 21 16  1  0  0  0  0
M  END
>  <EXTREG>  (ZINC00001228)
ZINC00001228

>  <LOGBIO>
2.5000

$$$$
ZINC00001447
  -MTS-   02131516202D 0   0.00000     0.00000     0

 14 15  0  0  0  0  0  0  0  0999 V2000
    3.9824    1.5509    0.0000 C   0  0  0  0  0  0  0  0  0  0  0  0
    3.1169    1.0500    0.0000 N   0  0  0  0  0  0  0  0  0  0  0  0
    2.2469    1.5500    0.0000 C   0  0  0  0  0  0  0  0  0  0  0  0
    2.2443    2.5500    0.0000 O   0  0  0  0  0  0  0  0  0  0  0  0
    1.3869    1.0500    0.0000 N   0  0  0  0  0  0  0  0  0  0  0  0
    0.5201    1.5487    0.0000 C   0  0  0  0  0  0  0  0  0  0  0  0
    1.3869    0.0500    0.0000 C   0  0  0  0  0  0  0  0  0  0  0  0
    0.5169   -0.4500    0.0000 N   0  0  0  0  0  0  0  0  0  0  0  0
    0.5169   -1.4500    0.0000 N   0  0  0  0  0  0  0  0  0  0  0  0
    1.3869   -1.9500    0.0000 C   0  0  0  0  0  0  0  0  0  0  0  0
    2.2469   -1.4500    0.0000 N   0  0  0  0  0  0  0  0  0  0  0  0
    2.2469   -0.4500    0.0000 C   0  0  0  0  0  0  0  0  0  0  0  0
    3.1169    0.0500    0.0000 C   0  0  0  0  0  0  0  0  0  0  0  0
    3.9824   -0.4509    0.0000 O   0  0  0  0  0  0  0  0  0  0  0  0
  1  2  1  0  0  0  0
  2  3  1  0  0  0  0
  3  4  2  0  0  0  0
  3  5  1  0  0  0  0
  5  6  1  0  0  0  0
  5  7  1  0  0  0  0
  7  8  1  0  0  0  0
  8  9  2  0  0  0  0
  9 10  1  0  0  0  0
 10 11  2  0  0  0  0
 11 12  1  0  0  0  0
 12  7  2  0  0  0  0
 12 13  1  0  0  0  0
 13  2  1  0  0  0  0
 13 14  2  0  0  0  0
M  END
>  <EXTREG>  (ZINC00001447)
ZINC00001447

>  <LOGBIO>
2.5000

$$$$
ZINC00001906
  -MTS-   02131516202D 0   0.00000     0.00000     0

 12 12  0  0  0  0  0  0  0  0999 V2000
    5.7167    0.8524    0.0000 C   0  0  0  0  0  0  0  0  0  0  0  0
    4.8501    1.3515    0.0000 O   0  0  0  0  0  0  0  0  0  0  0  0
    3.9846    0.8506    0.0000 C   0  0  0  0  0  0  0  0  0  0  0  0
    3.1146    1.3506    0.0000 C   0  0  0  0  0  0  0  0  0  0  0  0
    2.2546    0.8506    0.0000 C   0  0  0  0  0  0  0  0  0  0  0  0
    2.2546   -0.1494    0.0000 C   0  0  0  0  0  0  0  0  0  0  0  0
    1.3878   -0.6480    0.0000 C   0  0  0  0  0  0  0  0  0  0  0  0
    0.5193   -0.1455    0.0000 C   0  0  0  0  0  0  0  0  0  0  0  0
    1.3858   -1.6428    0.0000 O   0  0  0  0  0  0  0  0  0  0  0  0
    3.1146   -0.6494    0.0000 C   0  0  0  0  0  0  0  0  0  0  0  0
    3.1121   -1.6493    0.0000 O   0  0  0  0  0  0  0  0  0  0  0  0
    3.9846   -0.1494    0.0000 C   0  0  0  0  0  0  0  0  0  0  0  0
  1  2  1  0  0  0  0
  2  3  1  0  0  0  0
  3  4  2  0  0  0  0
  4  5  1  0  0  0  0
  5  6  2  0  0  0  0
  6  7  1  0  0  0  0
  7  8  1  0  0  0  0
  7  9  2  0  0  0  0
  6 10  1  0  0  0  0
 10 11  1  0  0  0  0
 10 12  2  0  0  0  0
 12  3  1  0  0  0  0
M  END
>  <EXTREG>  (ZINC00001906)
ZINC00001906

>  <LOGBIO>
2.5000

$$$$
ZINC00005349
  -MTS-   02131516202D 0   0.00000     0.00000     0

 22 24  0  0  0  0  0  0  0  0999 V2000
    6.4804   -1.6764    0.0000 C   0  0  0  0  0  0  0  0  0  0  0  0
    6.0741   -2.5938    0.0000 C   0  0  0  0  0  0  0  0  0  0  0  0
    5.0848   -2.6987    0.0000 C   0  0  0  0  0  0  0  0  0  0  0  0
    4.4963   -1.8902    0.0000 C   0  0  0  0  0  0  0  0  0  0  0  0
    4.8063   -0.9302    0.0000 C   0  0  0  0  0  0  0  0  0  0  0  0
    5.7560   -0.6171    0.0000 O   0  0  0  0  0  0  0  0  0  0  0  0
    3.9963   -0.3502    0.0000 N   0  0  0  0  0  0  0  0  0  0  0  0
    3.1863   -0.9302    0.0000 N   0  0  0  0  0  0  0  0  0  0  0  0
    3.4963   -1.8902    0.0000 C   0  0  0  0  0  0  0  0  0  0  0  0
    2.9078   -2.6987    0.0000 O   0  0  0  0  0  0  0  0  0  0  0  0
    2.2735   -0.5144    0.0000 C   0  0  0  0  0  0  0  0  0  0  0  0
    2.1788    0.4811    0.0000 N   0  0  0  0  0  0  0  0  0  0  0  0
    2.9976    1.0612    0.0000 C   0  0  0  0  0  0  0  0  0  0  0  0
    2.9067    2.0605    0.0000 C   0  0  0  0  0  0  0  0  0  0  0  0
    3.7250    2.6353    0.0000 C   0  0  0  0  0  0  0  0  0  0  0  0
    4.6342    2.2108    0.0000 C   0  0  0  0  0  0  0  0  0  0  0  0
    5.4540    2.7835    0.0000 C   0  0  0  0  0  0  0  0  0  0  0  0
    4.7194    1.2196    0.0000 C   0  0  0  0  0  0  0  0  0  0  0  0
    3.9011    0.6448    0.0000 C   0  0  0  0  0  0  0  0  0  0  0  0
    1.4591   -1.0947    0.0000 N   0  0  0  0  0  0  0  0  0  0  0  0
    0.5460   -0.6786    0.0000 C   0  0  0  0  0  0  0  0  0  0  0  0
    1.5534   -2.0850    0.0000 C   0  0  0  0  0  0  0  0  0  0  0  0
  1  2  1  0  0  0  0
  2  3  1  0  0  0  0
  3  4  1  0  0  0  0
  4  5  1  0  0  0  0
  5  6  2  0  0  0  0
  5  7  1  0  0  0  0
  7  8  1  0  0  0  0
  8  9  1  0  0  0  0
  9  4  1  0  0  0  0
  9 10  2  0  0  0  0
  8 11  1  0  0  0  0
 11 12  2  0  0  0  0
 12 13  1  0  0  0  0
 13 14  1  0  0  0  0
 14 15  2  0  0  0  0
 15 16  1  0  0  0  0
 16 17  1  0  0  0  0
 16 18  2  0  0  0  0
 18 19  1  0  0  0  0
 19  7  1  0  0  0  0
 19 13  2  0  0  0  0
 11 20  1  0  0  0  0
 20 21  1  0  0  0  0
 20 22  1  0  0  0  0
M  END
>  <EXTREG>  (ZINC00005349)
ZINC00005349

>  <LOGBIO>
2.5000

$$$$
ZINC00010405
  -MTS-   02131516202D 0   0.00000     0.00000     0

 15 16  0  0  0  0  0  0  0  0999 V2000
    4.9440    0.1431    0.0000 O   0  0  0  0  0  0  0  0  0  0  0  0
    4.3555    0.9516    0.0000 C   0  0  0  0  0  0  0  0  0  0  0  0
    4.6655    1.9116    0.0000 C   0  0  0  0  0  0  0  0  0  0  0  0
    3.8555    2.4916    0.0000 C   0  0  0  0  0  0  0  0  0  0  0  0
    3.0455    1.9116    0.0000 C   0  0  0  0  0  0  0  0  0  0  0  0
    3.3555    0.9516    0.0000 N   0  0  0  0  0  0  0  0  0  0  0  0
    2.7670    0.1431    0.0000 S   0  0  0  0  0  0  0  0  0  0  0  0
    3.5755   -0.4454    0.0000 O   0  0  0  0  0  0  0  0  0  0  0  0
    1.9585    0.7316    0.0000 O   0  0  0  0  0  0  0  0  0  0  0  0
    2.1785   -0.6654    0.0000 C   0  0  0  0  0  0  0  0  0  0  0  0
    1.1805   -0.5606    0.0000 C   0  0  0  0  0  0  0  0  0  0  0  0
    0.5967   -1.3660    0.0000 C   0  0  0  0  0  0  0  0  0  0  0  0
    1.0017   -2.2803    0.0000 C   0  0  0  0  0  0  0  0  0  0  0  0
    1.9905   -2.3892    0.0000 C   0  0  0  0  0  0  0  0  0  0  0  0
    2.5835   -1.5797    0.0000 C   0  0  0  0  0  0  0  0  0  0  0  0
  1  2  2  0  0  0  0
  2  3  1  0  0  0  0
  3  4  1  0  0  0  0
  4  5  1  0  0  0  0
  5  6  1  0  0  0  0
  6  2  1  0  0  0  0
  6  7  1  0  0  0  0
  7  8  2  0  0  0  0
  7  9  2  0  0  0  0
  7 10  1  0  0  0  0
 10 11  2  0  0  0  0
 11 12  1  0  0  0  0
 12 13  2  0  0  0  0
 13 14  1  0  0  0  0
 14 15  2  0  0  0  0
 15 10  1  0  0  0  0
M  END
>  <EXTREG>  (ZINC00010405)
ZINC00010405

>  <LOGBIO>
2.5000

$$$$
ZINC00021359
  -MTS-   02131516202D 0   0.00000     0.00000     0

 19 20  0  0  0  0  0  0  0  0999 V2000
    5.1017   -2.7409    0.0000 C   0  0  0  0  0  0  0  0  0  0  0  0
    4.6008   -1.8753    0.0000 C   0  0  0  0  0  0  0  0  0  0  0  0
    3.7353   -2.3762    0.0000 C   0  0  0  0  0  0  0  0  0  0  0  0
    5.4664   -1.3745    0.0000 C   0  0  0  0  0  0  0  0  0  0  0  0
    4.1000   -1.0098    0.0000 C   0  0  0  0  0  0  0  0  0  0  0  0
    4.6000   -0.1398    0.0000 C   0  0  0  0  0  0  0  0  0  0  0  0
    4.1000    0.7202    0.0000 C   0  0  0  0  0  0  0  0  0  0  0  0
    4.4100    1.6802    0.0000 O   0  0  0  0  0  0  0  0  0  0  0  0
    3.6000    2.2602    0.0000 C   0  0  0  0  0  0  0  0  0  0  0  0
    3.6000    3.2602    0.0000 O   0  0  0  0  0  0  0  0  0  0  0  0
    2.7900    1.6802    0.0000 C   0  0  0  0  0  0  0  0  0  0  0  0
    3.1000    0.7202    0.0000 C   0  0  0  0  0  0  0  0  0  0  0  0
    2.6000   -0.1398    0.0000 C   0  0  0  0  0  0  0  0  0  0  0  0
    3.1000   -1.0098    0.0000 C   0  0  0  0  0  0  0  0  0  0  0  0
    2.5991   -1.8753    0.0000 O   0  0  0  0  0  0  0  0  0  0  0  0
    1.6000   -0.1373    0.0000 C   0  0  0  0  0  0  0  0  0  0  0  0
    1.5975   -1.1373    0.0000 C   0  0  0  0  0  0  0  0  0  0  0  0
    1.6025    0.8627    0.0000 C   0  0  0  0  0  0  0  0  0  0  0  0
    0.6000   -0.1348    0.0000 C   0  0  0  0  0  0  0  0  0  0  0  0
  1  2  1  0  0  0  0
  2  3  1  0  0  0  0
  2  4  1  0  0  0  0
  2  5  1  0  0  0  0
  5  6  2  0  0  0  0
  6  7  1  0  0  0  0
  7  8  1  0  0  0  0
  8  9  1  0  0  0  0
  9 10  2  0  0  0  0
  9 11  1  0  0  0  0
 11 12  1  0  0  0  0
 12  7  2  0  0  0  0
 12 13  1  0  0  0  0
 13 14  2  0  0  0  0
 14  5  1  0  0  0  0
 14 15  1  0  0  0  0
 13 16  1  0  0  0  0
 16 17  1  0  0  0  0
 16 18  1  0  0  0  0
 16 19  1  0  0  0  0
M  END
>  <EXTREG>  (ZINC00021359)
ZINC00021359

>  <LOGBIO>
2.5000

$$$$
ZINC00024218
  -MTS-   02131516202D 0   0.00000     0.00000     0

 16 18  0  0  0  0  0  0  0  0999 V2000
    4.8504    1.7513    0.0000 O   0  0  0  0  0  0  0  0  0  0  0  0
    3.9849    1.2504    0.0000 C   0  0  0  0  0  0  0  0  0  0  0  0
    3.1149    1.7504    0.0000 C   0  0  0  0  0  0  0  0  0  0  0  0
    2.2549    1.2504    0.0000 C   0  0  0  0  0  0  0  0  0  0  0  0
    1.3853    1.7486    0.0000 C   0  0  0  0  0  0  0  0  0  0  0  0
    0.5208    1.2460    0.0000 C   0  0  0  0  0  0  0  0  0  0  0  0
    0.5258    0.2426    0.0000 C   0  0  0  0  0  0  0  0  0  0  0  0
    1.3904   -0.2496    0.0000 C   0  0  0  0  0  0  0  0  0  0  0  0
    1.3856   -1.2496    0.0000 C   0  0  0  0  0  0  0  0  0  0  0  0
    0.5179   -1.7467    0.0000 O   0  0  0  0  0  0  0  0  0  0  0  0
    2.2506   -1.7513    0.0000 N   0  0  0  0  0  0  0  0  0  0  0  0
    3.1196   -1.2496    0.0000 C   0  0  0  0  0  0  0  0  0  0  0  0
    3.9868   -1.7475    0.0000 O   0  0  0  0  0  0  0  0  0  0  0  0
    3.1149   -0.2496    0.0000 C   0  0  0  0  0  0  0  0  0  0  0  0
    3.9849    0.2504    0.0000 C   0  0  0  0  0  0  0  0  0  0  0  0
    2.2549    0.2504    0.0000 C   0  0  0  0  0  0  0  0  0  0  0  0
  1  2  1  0  0  0  0
  2  3  2  0  0  0  0
  3  4  1  0  0  0  0
  4  5  2  0  0  0  0
  5  6  1  0  0  0  0
  6  7  2  0  0  0  0
  7  8  1  0  0  0  0
  8  9  1  0  0  0  0
  9 10  2  0  0  0  0
  9 11  1  0  0  0  0
 11 12  1  0  0  0  0
 12 13  2  0  0  0  0
 12 14  1  0  0  0  0
 14 15  2  0  0  0  0
 15  2  1  0  0  0  0
 14 16  1  0  0  0  0
 16  4  1  0  0  0  0
 16  8  2  0  0  0  0
M  END
>  <EXTREG>  (ZINC00024218)
ZINC00024218

>  <LOGBIO>
2.5000

$$$$
ZINC00025480
  -MTS-   02131516202D 0   0.00000     0.00000     0

 20 21  0  0  0  0  0  0  0  0999 V2000
    6.4073    0.2238    0.0000 C   0  0  0  0  0  0  0  0  0  0  0  0
    6.0628    1.1663    0.0000 C   0  0  0  0  0  0  0  0  0  0  0  0
    5.4196    1.9319    0.0000 C   0  0  0  0  0  0  0  0  0  0  0  0
    5.1973    0.6654    0.0000 N   0  0  0  0  0  0  0  0  0  0  0  0
    4.3273    1.1654    0.0000 C   0  0  0  0  0  0  0  0  0  0  0  0
    3.4673    0.6654    0.0000 C   0  0  0  0  0  0  0  0  0  0  0  0
    3.4673   -0.3346    0.0000 N   0  0  0  0  0  0  0  0  0  0  0  0
    4.3273   -0.8346    0.0000 C   0  0  0  0  0  0  0  0  0  0  0  0
    5.1973   -0.3346    0.0000 C   0  0  0  0  0  0  0  0  0  0  0  0
    2.6005   -0.8333    0.0000 C   0  0  0  0  0  0  0  0  0  0  0  0
    1.7318   -0.3311    0.0000 C   0  0  0  0  0  0  0  0  0  0  0  0
    0.8705   -0.8290    0.0000 C   0  0  0  0  0  0  0  0  0  0  0  0
    0.8680   -1.8290    0.0000 C   0  0  0  0  0  0  0  0  0  0  0  0
    0.0000   -2.3255    0.0000 Cl  0  0  0  0  0  0  0  0  0  0  0  0
    1.7268   -2.3311    0.0000 C   0  0  0  0  0  0  0  0  0  0  0  0
    1.7218   -3.3311    0.0000 Cl  0  0  0  0  0  0  0  0  0  0  0  0
    2.5980   -1.8333    0.0000 C   0  0  0  0  0  0  0  0  0  0  0  0
    6.7021    1.9285    0.0000 C   0  0  0  0  0  0  0  0  0  0  0  0
    6.3576    2.8710    0.0000 N   0  0  0  0  0  0  0  0  0  0  0  0
    7.6870    1.7556    0.0000 O   0  0  0  0  0  0  0  0  0  0  0  0
  1  2  1  0  0  0  0
  2  3  1  0  0  0  0
  2  4  1  0  0  0  0
  4  5  1  0  0  0  0
  5  6  1  0  0  0  0
  6  7  1  0  0  0  0
  7  8  1  0  0  0  0
  8  9  1  0  0  0  0
  9  4  1  0  0  0  0
  7 10  1  0  0  0  0
 10 11  2  0  0  0  0
 11 12  1  0  0  0  0
 12 13  2  0  0  0  0
 13 14  1  0  0  0  0
 13 15  1  0  0  0  0
 15 16  1  0  0  0  0
 15 17  2  0  0  0  0
 17 10  1  0  0  0  0
  2 18  1  0  0  0  0
 18 19  1  0  0  0  0
 18 20  2  0  0  0  0
M  END
>  <EXTREG>  (ZINC00025480)
ZINC00025480

>  <LOGBIO>
2.5000

$$$$
ZINC00028249
  -MTS-   02131516202D 0   0.00000     0.00000     0

 20 22  0  0  0  0  0  0  0  0999 V2000
    4.8517   -0.5050    0.0000 C   0  0  0  0  0  0  0  0  0  0  0  0
    3.9861   -1.0058    0.0000 C   0  0  0  0  0  0  0  0  0  0  0  0
    3.1161   -0.5058    0.0000 C   0  0  0  0  0  0  0  0  0  0  0  0
    2.2561   -1.0058    0.0000 C   0  0  0  0  0  0  0  0  0  0  0  0
    2.2561   -2.0058    0.0000 C   0  0  0  0  0  0  0  0  0  0  0  0
    3.1161   -2.5058    0.0000 C   0  0  0  0  0  0  0  0  0  0  0  0
    3.9861   -2.0058    0.0000 C   0  0  0  0  0  0  0  0  0  0  0  0
    4.8507    0.4950    0.0000 C   0  0  0  0  0  0  0  0  0  0  0  0
    5.7187    0.9985    0.0000 C   0  0  0  0  0  0  0  0  0  0  0  0
    5.7157    1.9932    0.0000 C   0  0  0  0  0  0  0  0  0  0  0  0
    4.8497    2.4932    0.0000 C   0  0  0  0  0  0  0  0  0  0  0  0
    3.9866    1.9985    0.0000 N   0  3  0  0  0  0  0  0  0  0  0  0
    3.1219    2.5006    0.0000 C   0  0  0  0  0  0  0  0  0  0  0  0
    2.2546    2.0028    0.0000 C   0  0  0  0  0  0  0  0  0  0  0  0
    1.3863    2.5058    0.0000 C   0  0  0  0  0  0  0  0  0  0  0  0
    0.5246    2.0088    0.0000 C   0  0  0  0  0  0  0  0  0  0  0  0
    0.5211    1.0089    0.0000 C   0  0  0  0  0  0  0  0  0  0  0  0
    1.3794    0.5058    0.0000 C   0  0  0  0  0  0  0  0  0  0  0  0
    2.2511    1.0028    0.0000 N   0  0  0  0  0  0  0  0  0  0  0  0
    3.9847    0.9950    0.0000 C   0  0  0  0  0  0  0  0  0  0  0  0
  1  2  1  0  0  0  0
  2  3  2  0  0  0  0
  3  4  1  0  0  0  0
  4  5  2  0  0  0  0
  5  6  1  0  0  0  0
  6  7  2  0  0  0  0
  7  2  1  0  0  0  0
  1  8  1  0  0  0  0
  8  9  2  0  0  0  0
  9 10  1  0  0  0  0
 10 11  2  0  0  0  0
 11 12  1  0  0  0  0
 12 13  1  0  0  0  0
 13 14  1  0  0  0  0
 14 15  2  0  0  0  0
 15 16  1  0  0  0  0
 16 17  2  0  0  0  0
 17 18  1  0  0  0  0
 18 19  2  0  0  0  0
 19 14  1  0  0  0  0
 12 20  2  0  0  0  0
 20  8  1  0  0  0  0
M  CHG  1  12   1
M  END
>  <EXTREG>  (ZINC00028249)
ZINC00028249

>  <LOGBIO>
2.5000

$$$$
ZINC00029433
  -MTS-   02131516202D 0   0.00000     0.00000     0

 19 20  0  0  1  0  0  0  0  0999 V2000
    7.5186    1.9993    0.0000 C   0  0  0  0  0  0  0  0  0  0  0  0
    6.6521    2.4984    0.0000 O   0  0  0  0  0  0  0  0  0  0  0  0
    5.7866    1.9976    0.0000 C   0  0  0  0  0  0  0  0  0  0  0  0
    4.9166    2.4976    0.0000 C   0  0  0  0  0  0  0  0  0  0  0  0
    4.0566    1.9976    0.0000 C   0  0  0  0  0  0  0  0  0  0  0  0
    4.0566    0.9976    0.0000 C   0  0  0  0  0  0  0  0  0  0  0  0
    4.9166    0.4976    0.0000 C   0  0  0  0  0  0  0  0  0  0  0  0
    5.7866    0.9976    0.0000 C   0  0  0  0  0  0  0  0  0  0  0  0
    3.1898    0.4989    0.0000 S   0  0  0  0  0  0  0  0  0  0  0  0
    3.6885   -0.3679    0.0000 O   0  0  0  0  0  0  0  0  0  0  0  0
    2.6911    1.3657    0.0000 O   0  0  0  0  0  0  0  0  0  0  0  0
    2.3230    0.0002    0.0000 N   0  0  0  0  0  0  0  0  0  0  0  0
    1.4543    0.5024    0.0000 C   0  0  0  0  0  0  0  0  0  0  0  0
    0.5930    0.0045    0.0000 C   0  0  0  0  0  0  0  0  0  0  0  0
    0.5905   -0.9955    0.0000 C   0  0  0  0  0  0  0  0  0  0  0  0
    1.4493   -1.4976    0.0000 C   0  0  1  0  0  0  0  0  0  0  0  0
    1.4443   -2.4976    0.0000 C   0  0  0  0  0  0  0  0  0  0  0  0
    2.3205   -0.9998    0.0000 C   0  0  0  0  0  0  0  0  0  0  0  0
    0.9281   -1.7949    0.0000 H   0  0  0  0  0  0  0  0  0  0  0  0
  1  2  1  0  0  0  0
  2  3  1  0  0  0  0
  3  4  2  0  0  0  0
  4  5  1  0  0  0  0
  5  6  2  0  0  0  0
  6  7  1  0  0  0  0
  7  8  2  0  0  0  0
  8  3  1  0  0  0  0
  6  9  1  0  0  0  0
  9 10  2  0  0  0  0
  9 11  2  0  0  0  0
  9 12  1  0  0  0  0
 12 13  1  0  0  0  0
 13 14  1  0  0  0  0
 14 15  1  0  0  0  0
 15 16  1  0  0  0  0
 16 19  1  1  0  0  0
 16 17  1  6  0  0  0
 16 18  1  0  0  0  0
 18 12  1  0  0  0  0
M  END
>  <EXTREG>  (ZINC00029433)
ZINC00029433

>  <LOGBIO>
2.5000

$$$$
ZINC00030096
  -MTS-   02131516202D 0   0.00000     0.00000     0

 20 21  0  0  1  0  0  0  0  0999 V2000
    5.3829   -3.1464    0.0000 C   0  0  0  0  0  0  0  0  0  0  0  0
    5.7920   -2.2302    0.0000 C   0  0  0  0  0  0  0  0  0  0  0  0
    6.7816   -2.1283    0.0000 O   0  0  0  0  0  0  0  0  0  0  0  0
    5.2056   -1.4202    0.0000 O   0  0  0  0  0  0  0  0  0  0  0  0
    4.2109   -1.5232    0.0000 C   0  0  0  0  0  0  0  0  0  0  0  0
    3.8004   -2.4388    0.0000 C   0  0  0  0  0  0  0  0  0  0  0  0
    2.8106   -2.5392    0.0000 C   0  0  0  0  0  0  0  0  0  0  0  0
    2.2234   -1.7298    0.0000 C   0  0  0  0  0  0  0  0  0  0  0  0
    2.6258   -0.8200    0.0000 C   0  0  0  0  0  0  0  0  0  0  0  0
    3.6236   -0.7138    0.0000 C   0  0  0  0  0  0  0  0  0  0  0  0
    4.0300    0.1999    0.0000 C   0  0  0  0  0  0  0  0  0  0  0  0
    5.0278    0.3057    0.0000 O   0  0  0  0  0  0  0  0  0  0  0  0
    3.4454    1.0048    0.0000 N   0  0  0  0  0  0  0  0  0  0  0  0
    2.4475    0.8990    0.0000 C   0  0  0  0  0  0  0  0  0  0  0  0
    1.8590    1.7075    0.0000 C   0  0  2  0  0  0  0  0  0  0  0  0
    2.1690    2.6675    0.0000 C   0  0  0  0  0  0  0  0  0  0  0  0
    1.3590    3.2475    0.0000 C   0  0  0  0  0  0  0  0  0  0  0  0
    0.5490    2.6675    0.0000 C   0  0  0  0  0  0  0  0  0  0  0  0
    0.8590    1.7075    0.0000 O   0  0  0  0  0  0  0  0  0  0  0  0
    2.4515    1.8022    0.0000 H   0  0  0  0  0  0  0  0  0  0  0  0
  1  2  1  0  0  0  0
  2  3  2  0  0  0  0
  2  4  1  0  0  0  0
  4  5  1  0  0  0  0
  5  6  2  0  0  0  0
  6  7  1  0  0  0  0
  7  8  2  0  0  0  0
  8  9  1  0  0  0  0
  9 10  2  0  0  0  0
 10  5  1  0  0  0  0
 10 11  1  0  0  0  0
 11 12  2  0  0  0  0
 11 13  1  0  0  0  0
 13 14  1  0  0  0  0
 15 14  1  1  0  0  0
 15 20  1  6  0  0  0
 15 16  1  0  0  0  0
 16 17  1  0  0  0  0
 17 18  1  0  0  0  0
 18 19  1  0  0  0  0
 19 15  1  0  0  0  0
M  END
>  <EXTREG>  (ZINC00030096)
ZINC00030096

>  <LOGBIO>
2.5000

$$$$
ZINC00030541
  -MTS-   02131516202D 0   0.00000     0.00000     0

 17 17  0  0  0  0  0  0  0  0999 V2000
    6.5776    2.8542    0.0000 Br  0  0  0  0  0  0  0  0  0  0  0  0
    5.7121    2.3534    0.0000 C   0  0  0  0  0  0  0  0  0  0  0  0
    4.8421    2.8534    0.0000 C   0  0  0  0  0  0  0  0  0  0  0  0
    3.9821    2.3534    0.0000 C   0  0  0  0  0  0  0  0  0  0  0  0
    3.9821    1.3534    0.0000 C   0  0  0  0  0  0  0  0  0  0  0  0
    3.1153    0.8547    0.0000 C   0  0  0  0  0  0  0  0  0  0  0  0
    3.1138   -0.1488    0.0000 C   0  0  0  0  0  0  0  0  0  0  0  0
    3.9751   -0.6466    0.0000 O   0  0  0  0  0  0  0  0  0  0  0  0
    2.2473   -0.6479    0.0000 N   0  0  0  0  0  0  0  0  0  0  0  0
    2.2457   -1.6513    0.0000 C   0  0  0  0  0  0  0  0  0  0  0  0
    3.1070   -2.1491    0.0000 C   0  0  0  0  0  0  0  0  0  0  0  0
    3.1055   -3.1526    0.0000 C   0  0  0  0  0  0  0  0  0  0  0  0
    1.3860   -0.1501    0.0000 C   0  0  0  0  0  0  0  0  0  0  0  0
    1.3875    0.8533    0.0000 C   0  0  0  0  0  0  0  0  0  0  0  0
    0.5213    1.3598    0.0000 C   0  0  0  0  0  0  0  0  0  0  0  0
    4.8421    0.8534    0.0000 C   0  0  0  0  0  0  0  0  0  0  0  0
    5.7121    1.3534    0.0000 C   0  0  0  0  0  0  0  0  0  0  0  0
  1  2  1  0  0  0  0
  2  3  2  0  0  0  0
  3  4  1  0  0  0  0
  4  5  2  0  0  0  0
  5  6  1  0  0  0  0
  6  7  1  0  0  0  0
  7  8  2  0  0  0  0
  7  9  1  0  0  0  0
  9 10  1  0  0  0  0
 10 11  1  0  0  0  0
 11 12  2  0  0  0  0
  9 13  1  0  0  0  0
 13 14  1  0  0  0  0
 14 15  2  0  0  0  0
  5 16  1  0  0  0  0
 16 17  2  0  0  0  0
 17  2  1  0  0  0  0
M  END
>  <EXTREG>  (ZINC00030541)
ZINC00030541

>  <LOGBIO>
2.5000

$$$$
ZINC00031320
  -MTS-   02131516202D 0   0.00000     0.00000     0

 14 15  0  0  0  0  0  0  0  0999 V2000
    3.1146    2.5380    0.0000 C   0  0  0  0  0  0  0  0  0  0  0  0
    3.9844    2.0376    0.0000 O   0  0  0  0  0  0  0  0  0  0  0  0
    3.9848    1.0428    0.0000 C   0  0  0  0  0  0  0  0  0  0  0  0
    4.8546    0.5424    0.0000 O   0  0  0  0  0  0  0  0  0  0  0  0
    3.1193    0.5419    0.0000 C   0  0  0  0  0  0  0  0  0  0  0  0
    2.2493    1.0419    0.0000 C   0  0  0  0  0  0  0  0  0  0  0  0
    1.3893    0.5419    0.0000 C   0  0  0  0  0  0  0  0  0  0  0  0
    1.3893   -0.4581    0.0000 C   0  0  0  0  0  0  0  0  0  0  0  0
    0.5193   -0.9581    0.0000 C   0  0  0  0  0  0  0  0  0  0  0  0
    0.5193   -1.9581    0.0000 C   0  0  0  0  0  0  0  0  0  0  0  0
    1.3893   -2.4581    0.0000 C   0  0  0  0  0  0  0  0  0  0  0  0
    2.2493   -1.9581    0.0000 C   0  0  0  0  0  0  0  0  0  0  0  0
    2.2493   -0.9581    0.0000 C   0  0  0  0  0  0  0  0  0  0  0  0
    3.1193   -0.4581    0.0000 N   0  0  0  0  0  0  0  0  0  0  0  0
  1  2  1  0  0  0  0
  2  3  1  0  0  0  0
  3  4  2  0  0  0  0
  3  5  1  0  0  0  0
  5  6  2  0  0  0  0
  6  7  1  0  0  0  0
  7  8  2  0  0  0  0
  8  9  1  0  0  0  0
  9 10  2  0  0  0  0
 10 11  1  0  0  0  0
 11 12  2  0  0  0  0
 12 13  1  0  0  0  0
 13  8  1  0  0  0  0
 13 14  2  0  0  0  0
 14  5  1  0  0  0  0
M  END
>  <EXTREG>  (ZINC00031320)
ZINC00031320

>  <LOGBIO>
2.5000

$$$$
ZINC00032380
  -MTS-   02131516202D 0   0.00000     0.00000     0

 17 19  0  0  1  0  0  0  0  0999 V2000
    5.0428   -0.0774    0.0000 O   0  0  0  0  0  0  0  0  0  0  0  0
    4.0483   -0.1823    0.0000 C   0  0  0  0  0  0  0  0  0  0  0  0
    3.4574    0.6287    0.0000 N   0  0  0  0  0  0  0  0  0  0  0  0
    2.4683    0.5223    0.0000 C   0  0  1  0  0  0  0  0  0  0  0  0
    2.0610   -0.3910    0.0000 O   0  0  0  0  0  0  0  0  0  0  0  0
    2.6428   -1.1979    0.0000 C   0  0  0  0  0  0  0  0  0  0  0  0
    2.2376   -2.1135    0.0000 C   0  0  0  0  0  0  0  0  0  0  0  0
    2.8257   -2.9223    0.0000 C   0  0  0  0  0  0  0  0  0  0  0  0
    3.8234   -2.8150    0.0000 C   0  0  0  0  0  0  0  0  0  0  0  0
    4.2249   -1.9048    0.0000 C   0  0  0  0  0  0  0  0  0  0  0  0
    3.6411   -1.0956    0.0000 C   0  0  0  0  0  0  0  0  0  0  0  0
    1.8798    1.3308    0.0000 C   0  0  0  0  0  0  0  0  0  0  0  0
    2.1898    2.2908    0.0000 S   0  0  0  0  0  0  0  0  0  0  0  0
    1.3798    2.8708    0.0000 C   0  0  0  0  0  0  0  0  0  0  0  0
    0.5698    2.2908    0.0000 C   0  0  0  0  0  0  0  0  0  0  0  0
    0.8798    1.3308    0.0000 C   0  0  0  0  0  0  0  0  0  0  0  0
    2.7115    1.0708    0.0000 H   0  0  0  0  0  0  0  0  0  0  0  0
  1  2  2  0  0  0  0
  2  3  1  0  0  0  0
  3  4  1  0  0  0  0
  4 17  1  6  0  0  0
  4  5  1  0  0  0  0
  5  6  1  0  0  0  0
  6  7  1  0  0  0  0
  7  8  2  0  0  0  0
  8  9  1  0  0  0  0
  9 10  2  0  0  0  0
 10 11  1  0  0  0  0
 11  2  1  0  0  0  0
 11  6  2  0  0  0  0
  4 12  1  1  0  0  0
 12 13  1  0  0  0  0
 13 14  1  0  0  0  0
 14 15  2  0  0  0  0
 15 16  1  0  0  0  0
 16 12  2  0  0  0  0
M  END
>  <EXTREG>  (ZINC00032380)
ZINC00032380

>  <LOGBIO>
2.5000

$$$$
ZINC00032571
  -MTS-   02131516202D 0   0.00000     0.00000     0

 19 20  0  0  1  0  0  0  0  0999 V2000
    5.7592   -2.2651    0.0000 C   0  0  0  0  0  0  0  0  0  0  0  0
    5.8631   -1.2705    0.0000 C   0  0  0  0  0  0  0  0  0  0  0  0
    6.8415   -1.4772    0.0000 C   0  0  0  0  0  0  0  0  0  0  0  0
    6.1731   -0.3105    0.0000 O   0  0  0  0  0  0  0  0  0  0  0  0
    5.3631    0.2695    0.0000 C   0  0  0  0  0  0  0  0  0  0  0  0
    5.3631    1.2695    0.0000 O   0  0  0  0  0  0  0  0  0  0  0  0
    4.5531   -0.3105    0.0000 N   0  0  0  0  0  0  0  0  0  0  0  0
    3.6034    0.0027    0.0000 C   0  0  0  0  0  0  0  0  0  0  0  0
    2.8548   -0.6655    0.0000 C   0  0  0  0  0  0  0  0  0  0  0  0
    1.9103   -0.3530    0.0000 C   0  0  0  0  0  0  0  0  0  0  0  0
    1.7077    0.6263    0.0000 N   0  0  0  0  0  0  0  0  0  0  0  0
    2.4564    1.2944    0.0000 C   0  0  0  0  0  0  0  0  0  0  0  0
    2.2528    2.2681    0.0000 C   0  0  0  0  0  0  0  0  0  0  0  0
    1.3038    2.5832    0.0000 O   0  0  0  0  0  0  0  0  0  0  0  0
    0.5583    1.9246    0.0000 C   0  0  0  0  0  0  0  0  0  0  0  0
    0.7586    0.9413    0.0000 C   0  0  0  0  0  0  0  0  0  0  0  0
    4.8631   -1.2705    0.0000 C   0  0  2  0  0  0  0  0  0  0  0  0
    3.8847   -1.4772    0.0000 C   0  0  0  0  0  0  0  0  0  0  0  0
    4.9670   -2.2651    0.0000 O   0  0  0  0  0  0  0  0  0  0  0  0
  1  2  1  0  0  0  0
  2  3  1  0  0  0  0
  2  4  1  0  0  0  0
  4  5  1  0  0  0  0
  5  6  2  0  0  0  0
  5  7  1  0  0  0  0
  7  8  1  0  0  0  0
  8  9  1  0  0  0  0
  9 10  1  0  0  0  0
 10 11  1  0  0  0  0
 11 12  1  0  0  0  0
 12 13  1  0  0  0  0
 13 14  1  0  0  0  0
 14 15  1  0  0  0  0
 15 16  1  0  0  0  0
 16 11  1  0  0  0  0
  7 17  1  0  0  0  0
 17  2  1  0  0  0  0
 17 18  1  1  0  0  0
 17 19  1  6  0  0  0
M  END
>  <EXTREG>  (ZINC00032571)
ZINC00032571

>  <LOGBIO>
2.5000

$$$$
ZINC00032764
  -MTS-   02131516202D 0   0.00000     0.00000     0

 21 22  0  0  1  0  0  0  0  0999 V2000
    4.5352   -0.7253    0.0000 N   0  0  0  0  0  0  0  0  0  0  0  0
    4.9420    0.1919    0.0000 C   0  0  1  0  0  0  0  0  0  0  0  0
    5.9313    0.2963    0.0000 C   0  0  0  0  0  0  0  0  0  0  0  0
    6.5205   -0.5159    0.0000 C   0  0  0  0  0  0  0  0  0  0  0  0
    7.5098   -0.4115    0.0000 O   0  0  0  0  0  0  0  0  0  0  0  0
    6.1137   -1.4294    0.0000 O   0  0  0  0  0  0  0  0  0  0  0  0
    4.3535    1.0004    0.0000 C   0  0  0  0  0  0  0  0  0  0  0  0
    4.6635    1.9604    0.0000 C   0  0  0  0  0  0  0  0  0  0  0  0
    3.8535    2.5404    0.0000 C   0  0  0  0  0  0  0  0  0  0  0  0
    3.0435    1.9604    0.0000 C   0  0  0  0  0  0  0  0  0  0  0  0
    3.3535    1.0004    0.0000 N   0  0  0  0  0  0  0  0  0  0  0  0
    2.7649    0.1919    0.0000 C   0  0  0  0  0  0  0  0  0  0  0  0
    1.7670    0.2967    0.0000 C   0  0  0  0  0  0  0  0  0  0  0  0
    1.1832   -0.5087    0.0000 C   0  0  0  0  0  0  0  0  0  0  0  0
    1.5882   -1.4230    0.0000 C   0  0  0  0  0  0  0  0  0  0  0  0
    2.5770   -1.5319    0.0000 C   0  0  0  0  0  0  0  0  0  0  0  0
    3.1699   -0.7224    0.0000 C   0  0  0  0  0  0  0  0  0  0  0  0
    0.9976   -2.2300    0.0000 N   0  3  0  0  0  0  0  0  0  0  0  0
    0.0000   -2.1223    0.0000 O   0  5  0  0  0  0  0  0  0  0  0  0
    1.3987   -3.1404    0.0000 O   0  0  0  0  0  0  0  0  0  0  0  0
    4.3453    0.1285    0.0000 H   0  0  0  0  0  0  0  0  0  0  0  0
  2  1  1  6  0  0  0
  2 21  1  1  0  0  0
  2  3  1  0  0  0  0
  3  4  1  0  0  0  0
  4  5  1  0  0  0  0
  4  6  2  0  0  0  0
  2  7  1  0  0  0  0
  7  8  2  0  0  0  0
  8  9  1  0  0  0  0
  9 10  2  0  0  0  0
 10 11  1  0  0  0  0
 11  7  1  0  0  0  0
 11 12  1  0  0  0  0
 12 13  2  0  0  0  0
 13 14  1  0  0  0  0
 14 15  2  0  0  0  0
 15 16  1  0  0  0  0
 16 17  2  0  0  0  0
 17 12  1  0  0  0  0
 15 18  1  0  0  0  0
 18 19  1  0  0  0  0
 18 20  2  0  0  0  0
M  CHG  2  18   1  19  -1
M  END
>  <EXTREG>  (ZINC00032764)
ZINC00032764

>  <LOGBIO>
2.5000

$$$$
ZINC00033128
  -MTS-   02131516202D 0   0.00000     0.00000     0

 14 15  0  0  0  0  0  0  0  0999 V2000
    0.5208   -2.1106    0.0000 C   0  0  0  0  0  0  0  0  0  0  0  0
    1.0173   -1.2426    0.0000 C   0  0  0  0  0  0  0  0  0  0  0  0
    2.0208   -1.2376    0.0000 C   0  0  0  0  0  0  0  0  0  0  0  0
    2.5129   -0.3731    0.0000 C   0  0  0  0  0  0  0  0  0  0  0  0
    2.0129    0.4914    0.0000 N   0  0  0  0  0  0  0  0  0  0  0  0
    2.3229    1.4514    0.0000 N   0  0  0  0  0  0  0  0  0  0  0  0
    1.5129    2.0314    0.0000 C   0  0  0  0  0  0  0  0  0  0  0  0
    0.7029    1.4514    0.0000 N   0  0  0  0  0  0  0  0  0  0  0  0
    1.0129    0.4914    0.0000 C   0  0  0  0  0  0  0  0  0  0  0  0
    0.5147   -0.3781    0.0000 N   0  0  0  0  0  0  0  0  0  0  0  0
    3.5129   -0.3697    0.0000 C   0  0  0  0  0  0  0  0  0  0  0  0
    3.5095    0.6303    0.0000 F   0  0  0  0  0  0  0  0  0  0  0  0
    3.5163   -1.3696    0.0000 F   0  0  0  0  0  0  0  0  0  0  0  0
    4.5129   -0.3662    0.0000 F   0  0  0  0  0  0  0  0  0  0  0  0
  1  2  1  0  0  0  0
  2  3  1  0  0  0  0
  3  4  2  0  0  0  0
  4  5  1  0  0  0  0
  5  6  1  0  0  0  0
  6  7  2  0  0  0  0
  7  8  1  0  0  0  0
  8  9  2  0  0  0  0
  9  5  1  0  0  0  0
  9 10  1  0  0  0  0
 10  2  2  0  0  0  0
  4 11  1  0  0  0  0
 11 12  1  0  0  0  0
 11 13  1  0  0  0  0
 11 14  1  0  0  0  0
M  END
>  <EXTREG>  (ZINC00033128)
ZINC00033128

>  <LOGBIO>
2.5000

$$$$
ZINC00033526
  -MTS-   02131516202D 0   0.00000     0.00000     0

 24 27  0  0  1  0  0  0  0  0999 V2000
    5.2727    0.3605    0.0000 C   0  0  0  0  0  0  0  0  0  0  0  0
    4.7728   -0.5095    0.0000 C   0  0  1  0  0  0  0  0  0  0  0  0
    3.7780   -0.5105    0.0000 N   0  0  0  0  0  0  0  0  0  0  0  0
    3.2771    0.3550    0.0000 C   0  0  0  0  0  0  0  0  0  0  0  0
    3.7771    1.2250    0.0000 N   0  0  0  0  0  0  0  0  0  0  0  0
    3.2771    2.0850    0.0000 C   0  0  0  0  0  0  0  0  0  0  0  0
    3.5871    3.0450    0.0000 N   0  0  0  0  0  0  0  0  0  0  0  0
    2.7771    3.6250    0.0000 O   0  0  0  0  0  0  0  0  0  0  0  0
    1.9671    3.0450    0.0000 N   0  0  0  0  0  0  0  0  0  0  0  0
    2.2771    2.0850    0.0000 C   0  0  0  0  0  0  0  0  0  0  0  0
    1.7771    1.2250    0.0000 N   0  0  0  0  0  0  0  0  0  0  0  0
    2.2771    0.3550    0.0000 C   0  0  0  0  0  0  0  0  0  0  0  0
    1.7763   -0.5105    0.0000 N   0  0  0  0  0  0  0  0  0  0  0  0
    0.7730   -0.6159    0.0000 C   0  0  0  0  0  0  0  0  0  0  0  0
    0.5707   -1.5914    0.0000 C   0  0  0  0  0  0  0  0  0  0  0  0
    1.4291   -2.0971    0.0000 C   0  0  0  0  0  0  0  0  0  0  0  0
    2.1813   -1.4248    0.0000 C   0  0  0  0  0  0  0  0  0  0  0  0
    5.2741   -1.3748    0.0000 C   0  0  0  0  0  0  0  0  0  0  0  0
    4.7745   -2.2451    0.0000 C   0  0  0  0  0  0  0  0  0  0  0  0
    5.2750   -3.1048    0.0000 C   0  0  0  0  0  0  0  0  0  0  0  0
    6.2750   -3.1043    0.0000 C   0  0  0  0  0  0  0  0  0  0  0  0
    6.7745   -2.2440    0.0000 C   0  0  0  0  0  0  0  0  0  0  0  0
    6.2741   -1.3743    0.0000 C   0  0  0  0  0  0  0  0  0  0  0  0
    5.3728   -0.5085    0.0000 H   0  0  0  0  0  0  0  0  0  0  0  0
  2  1  1  6  0  0  0
  2 24  1  1  0  0  0
  2  3  1  0  0  0  0
  3  4  1  0  0  0  0
  4  5  2  0  0  0  0
  5  6  1  0  0  0  0
  6  7  2  0  0  0  0
  7  8  1  0  0  0  0
  8  9  1  0  0  0  0
  9 10  2  0  0  0  0
 10  6  1  0  0  0  0
 10 11  1  0  0  0  0
 11 12  2  0  0  0  0
 12  4  1  0  0  0  0
 12 13  1  0  0  0  0
 13 14  1  0  0  0  0
 14 15  1  0  0  0  0
 15 16  1  0  0  0  0
 16 17  1  0  0  0  0
 17 13  1  0  0  0  0
  2 18  1  0  0  0  0
 18 19  2  0  0  0  0
 19 20  1  0  0  0  0
 20 21  2  0  0  0  0
 21 22  1  0  0  0  0
 22 23  2  0  0  0  0
 23 18  1  0  0  0  0
M  END
>  <EXTREG>  (ZINC00033526)
ZINC00033526

>  <LOGBIO>
2.5000

$$$$
ZINC00034439
  -MTS-   02131516202D 0   0.00000     0.00000     0

 23 25  0  0  1  0  0  0  0  0999 V2000
    6.7609   -1.4236    0.0000 C   0  0  0  0  0  0  0  0  0  0  0  0
    5.9318   -0.8644    0.0000 C   0  0  0  0  0  0  0  0  0  0  0  0
    6.6260   -0.1446    0.0000 C   0  0  0  0  0  0  0  0  0  0  0  0
    5.3409   -0.0535    0.0000 C   0  0  0  0  0  0  0  0  0  0  0  0
    4.3518   -0.1598    0.0000 C   0  0  0  0  0  0  0  0  0  0  0  0
    3.9445   -1.0731    0.0000 C   0  0  0  0  0  0  0  0  0  0  0  0
    4.5263   -1.8800    0.0000 C   0  0  0  0  0  0  0  0  0  0  0  0
    3.6261   -2.3155    0.0000 C   0  0  0  0  0  0  0  0  0  0  0  0
    4.7991   -2.8421    0.0000 C   0  0  0  0  0  0  0  0  0  0  0  0
    5.5245   -1.7777    0.0000 N   0  0  0  0  0  0  0  0  0  0  0  0
    3.7633    0.6487    0.0000 N   0  0  0  0  0  0  0  0  0  0  0  0
    4.0733    1.6087    0.0000 C   0  0  0  0  0  0  0  0  0  0  0  0
    5.0230    1.9218    0.0000 O   0  0  0  0  0  0  0  0  0  0  0  0
    3.2633    2.1887    0.0000 O   0  0  0  0  0  0  0  0  0  0  0  0
    2.4550    1.5999    0.0000 C   0  0  0  0  0  0  0  0  0  0  0  0
    1.7041    0.9343    0.0000 C   0  0  0  0  0  0  0  0  0  0  0  0
    0.7561    1.2526    0.0000 C   0  0  0  0  0  0  0  0  0  0  0  0
    0.5590    2.2365    0.0000 C   0  0  0  0  0  0  0  0  0  0  0  0
    1.3067    2.8927    0.0000 C   0  0  0  0  0  0  0  0  0  0  0  0
    2.2547    2.5744    0.0000 C   0  0  0  0  0  0  0  0  0  0  0  0
    2.7633    0.6487    0.0000 C   0  0  2  0  0  0  0  0  0  0  0  0
    2.8676   -0.3459    0.0000 C   0  0  0  0  0  0  0  0  0  0  0  0
    1.7851    0.4412    0.0000 O   0  0  0  0  0  0  0  0  0  0  0  0
  1  2  1  0  0  0  0
  2  3  1  0  0  0  0
  2  4  1  0  0  0  0
  4  5  1  0  0  0  0
  5  6  1  0  0  0  0
  6  7  1  0  0  0  0
  7  8  1  0  0  0  0
  7  9  1  0  0  0  0
  7 10  1  0  0  0  0
 10  2  1  0  0  0  0
  5 11  1  0  0  0  0
 11 12  1  0  0  0  0
 12 13  2  0  0  0  0
 12 14  1  0  0  0  0
 14 15  1  0  0  0  0
 15 16  1  0  0  0  0
 16 17  1  0  0  0  0
 17 18  1  0  0  0  0
 18 19  1  0  0  0  0
 19 20  1  0  0  0  0
 20 15  1  0  0  0  0
 15 21  1  0  0  0  0
 21 11  1  0  0  0  0
 21 22  1  1  0  0  0
 21 23  1  6  0  0  0
M  END
>  <EXTREG>  (ZINC00034439)
ZINC00034439

>  <LOGBIO>
2.5000

$$$$
ZINC00034791
  -MTS-   02131516202D 0   0.00000     0.00000     0

 21 24  0  0  0  0  0  0  0  0999 V2000
    1.1048   -4.4776    0.0000 C   0  0  0  0  0  0  0  0  0  0  0  0
    2.1082   -4.4701    0.0000 C   0  0  0  0  0  0  0  0  0  0  0  0
    2.5982   -3.6043    0.0000 C   0  0  0  0  0  0  0  0  0  0  0  0
    2.0934   -2.7411    0.0000 C   0  0  0  0  0  0  0  0  0  0  0  0
    1.0986   -2.7436    0.0000 C   0  0  0  0  0  0  0  0  0  0  0  0
    0.6000   -3.6144    0.0000 C   0  0  0  0  0  0  0  0  0  0  0  0
    2.5899   -1.8731    0.0000 C   0  0  0  0  0  0  0  0  0  0  0  0
    3.5934   -1.8680    0.0000 C   0  0  0  0  0  0  0  0  0  0  0  0
    4.0855   -1.0035    0.0000 N   0  0  0  0  0  0  0  0  0  0  0  0
    3.5855   -0.1390    0.0000 C   0  0  0  0  0  0  0  0  0  0  0  0
    3.8955    0.8210    0.0000 N   0  0  0  0  0  0  0  0  0  0  0  0
    3.0855    1.4010    0.0000 C   0  0  0  0  0  0  0  0  0  0  0  0
    2.2755    0.8210    0.0000 C   0  0  0  0  0  0  0  0  0  0  0  0
    2.5855   -0.1390    0.0000 N   0  0  0  0  0  0  0  0  0  0  0  0
    2.0873   -1.0086    0.0000 N   0  0  0  0  0  0  0  0  0  0  0  0
    3.0855    2.4010    0.0000 C   0  0  0  0  0  0  0  0  0  0  0  0
    3.9540    2.9035    0.0000 C   0  0  0  0  0  0  0  0  0  0  0  0
    3.9520    3.8983    0.0000 C   0  0  0  0  0  0  0  0  0  0  0  0
    3.0865    4.3992    0.0000 C   0  0  0  0  0  0  0  0  0  0  0  0
    2.2230    3.9053    0.0000 C   0  0  0  0  0  0  0  0  0  0  0  0
    2.2200    2.9018    0.0000 C   0  0  0  0  0  0  0  0  0  0  0  0
  1  2  2  0  0  0  0
  2  3  1  0  0  0  0
  3  4  2  0  0  0  0
  4  5  1  0  0  0  0
  5  6  2  0  0  0  0
  6  1  1  0  0  0  0
  4  7  1  0  0  0  0
  7  8  1  0  0  0  0
  8  9  2  0  0  0  0
  9 10  1  0  0  0  0
 10 11  2  0  0  0  0
 11 12  1  0  0  0  0
 12 13  2  0  0  0  0
 13 14  1  0  0  0  0
 14 10  1  0  0  0  0
 14 15  1  0  0  0  0
 15  7  2  0  0  0  0
 12 16  1  0  0  0  0
 16 17  2  0  0  0  0
 17 18  1  0  0  0  0
 18 19  2  0  0  0  0
 19 20  1  0  0  0  0
 20 21  2  0  0  0  0
 21 16  1  0  0  0  0
M  END
>  <EXTREG>  (ZINC00034791)
ZINC00034791

>  <LOGBIO>
2.5000

$$$$
ZINC00035758
  -MTS-   02131516202D 0   0.00000     0.00000     0

 24 26  0  0  0  0  0  0  0  0999 V2000
    4.8969   -1.2624    0.0000 C   0  0  0  0  0  0  0  0  0  0  0  0
    5.3038   -0.3451    0.0000 C   0  0  0  0  0  0  0  0  0  0  0  0
    6.2931   -0.2408    0.0000 O   0  0  0  0  0  0  0  0  0  0  0  0
    6.6999    0.6765    0.0000 C   0  0  0  0  0  0  0  0  0  0  0  0
    7.6892    0.7809    0.0000 O   0  0  0  0  0  0  0  0  0  0  0  0
    6.1114    1.4850    0.0000 C   0  0  0  0  0  0  0  0  0  0  0  0
    6.4214    2.4450    0.0000 C   0  0  0  0  0  0  0  0  0  0  0  0
    5.6114    3.0250    0.0000 N   0  0  0  0  0  0  0  0  0  0  0  0
    4.8014    2.4450    0.0000 N   0  0  0  0  0  0  0  0  0  0  0  0
    3.8222    2.6477    0.0000 C   0  0  0  0  0  0  0  0  0  0  0  0
    3.5100    3.5977    0.0000 C   0  0  0  0  0  0  0  0  0  0  0  0
    3.1539    1.9037    0.0000 C   0  0  0  0  0  0  0  0  0  0  0  0
    3.4671    0.9504    0.0000 C   0  0  0  0  0  0  0  0  0  0  0  0
    4.4410    0.7477    0.0000 N   0  0  0  0  0  0  0  0  0  0  0  0
    5.1114    1.4850    0.0000 C   0  0  0  0  0  0  0  0  0  0  0  0
    2.8007    0.2048    0.0000 C   0  0  0  0  0  0  0  0  0  0  0  0
    1.8182    0.4088    0.0000 C   0  0  0  0  0  0  0  0  0  0  0  0
    1.1568   -0.3343    0.0000 C   0  0  0  0  0  0  0  0  0  0  0  0
    1.4685   -1.2845    0.0000 C   0  0  0  0  0  0  0  0  0  0  0  0
    0.8002   -2.0285    0.0000 O   0  0  0  0  0  0  0  0  0  0  0  0
    1.1115   -2.9824    0.0000 C   0  0  0  0  0  0  0  0  0  0  0  0
    0.4460   -3.7218    0.0000 C   0  0  0  0  0  0  0  0  0  0  0  0
    2.4414   -1.4916    0.0000 C   0  0  0  0  0  0  0  0  0  0  0  0
    3.1123   -0.7454    0.0000 C   0  0  0  0  0  0  0  0  0  0  0  0
  1  2  1  0  0  0  0
  2  3  1  0  0  0  0
  3  4  1  0  0  0  0
  4  5  2  0  0  0  0
  4  6  1  0  0  0  0
  6  7  1  0  0  0  0
  7  8  2  0  0  0  0
  8  9  1  0  0  0  0
  9 10  1  0  0  0  0
 10 11  1  0  0  0  0
 10 12  2  0  0  0  0
 12 13  1  0  0  0  0
 13 14  2  0  0  0  0
 14 15  1  0  0  0  0
 15  6  2  0  0  0  0
 15  9  1  0  0  0  0
 13 16  1  0  0  0  0
 16 17  2  0  0  0  0
 17 18  1  0  0  0  0
 18 19  2  0  0  0  0
 19 20  1  0  0  0  0
 20 21  1  0  0  0  0
 21 22  1  0  0  0  0
 19 23  1  0  0  0  0
 23 24  2  0  0  0  0
 24 16  1  0  0  0  0
M  END
>  <EXTREG>  (ZINC00035758)
ZINC00035758

>  <LOGBIO>
2.5000

$$$$
ZINC00035858
  -MTS-   02131516202D 0   0.00000     0.00000     0

 14 14  0  0  0  0  0  0  0  0999 V2000
    1.9652   -2.0298    0.0000 C   0  0  0  0  0  0  0  0  0  0  0  0
    2.3720   -1.1125    0.0000 C   0  0  0  0  0  0  0  0  0  0  0  0
    3.3613   -1.0081    0.0000 O   0  0  0  0  0  0  0  0  0  0  0  0
    3.7681   -0.0908    0.0000 C   0  0  0  0  0  0  0  0  0  0  0  0
    4.7574    0.0135    0.0000 O   0  0  0  0  0  0  0  0  0  0  0  0
    3.1796    0.7176    0.0000 C   0  0  0  0  0  0  0  0  0  0  0  0
    3.4896    1.6776    0.0000 C   0  0  0  0  0  0  0  0  0  0  0  0
    4.4393    1.9908    0.0000 N   0  0  0  0  0  0  0  0  0  0  0  0
    2.6796    2.2576    0.0000 S   0  0  0  0  0  0  0  0  0  0  0  0
    1.8696    1.6776    0.0000 C   0  0  0  0  0  0  0  0  0  0  0  0
    0.9199    1.9908    0.0000 C   0  0  0  0  0  0  0  0  0  0  0  0
    2.1796    0.7176    0.0000 C   0  0  0  0  0  0  0  0  0  0  0  0
    1.5911   -0.0908    0.0000 C   0  0  0  0  0  0  0  0  0  0  0  0
    0.5967    0.0146    0.0000 C   0  0  0  0  0  0  0  0  0  0  0  0
  1  2  1  0  0  0  0
  2  3  1  0  0  0  0
  3  4  1  0  0  0  0
  4  5  2  0  0  0  0
  4  6  1  0  0  0  0
  6  7  2  0  0  0  0
  7  8  1  0  0  0  0
  7  9  1  0  0  0  0
  9 10  1  0  0  0  0
 10 11  1  0  0  0  0
 10 12  2  0  0  0  0
 12  6  1  0  0  0  0
 12 13  1  0  0  0  0
 13 14  1  0  0  0  0
M  END
>  <EXTREG>  (ZINC00035858)
ZINC00035858

>  <LOGBIO>
2.5000

$$$$
ZINC00036417
  -MTS-   02131516202D 0   0.00000     0.00000     0

 20 22  0  0  1  0  0  0  0  0999 V2000
    2.5923   -2.7375    0.0000 C   0  0  0  0  0  0  0  0  0  0  0  0
    3.4615   -2.2361    0.0000 C   0  0  0  0  0  0  0  0  0  0  0  0
    4.3223   -2.7348    0.0000 O   0  0  0  0  0  0  0  0  0  0  0  0
    3.4628   -0.8361    0.0000 C   0  0  1  0  0  0  0  0  0  0  0  0
    4.3299   -0.3379    0.0000 C   0  0  2  0  0  0  0  0  0  0  0  0
    0.8668    0.6638    0.0000 N   0  0  0  0  0  0  0  0  0  0  0  0
    0.8668   -0.3362    0.0000 C   0  0  0  0  0  0  0  0  0  0  0  0
    0.0000   -0.8349    0.0000 S   0  0  0  0  0  0  0  0  0  0  0  0
    1.7268   -0.8362    0.0000 N   0  0  0  0  0  0  0  0  0  0  0  0
    2.5968   -0.3362    0.0000 C   0  0  2  0  0  0  0  0  0  0  0  0
    2.5958   -1.3362    0.0000 C   0  0  0  0  0  0  0  0  0  0  0  0
    2.6008    0.6638    0.0000 O   0  0  0  0  0  0  0  0  0  0  0  0
    3.4678    1.1621    0.0000 C   0  0  0  0  0  0  0  0  0  0  0  0
    3.4766    2.1633    0.0000 C   0  0  0  0  0  0  0  0  0  0  0  0
    4.3461    2.6573    0.0000 C   0  0  0  0  0  0  0  0  0  0  0  0
    5.2106    2.1478    0.0000 C   0  0  0  0  0  0  0  0  0  0  0  0
    5.2006    1.1530    0.0000 C   0  0  0  0  0  0  0  0  0  0  0  0
    4.3348    0.6569    0.0000 C   0  0  0  0  0  0  0  0  0  0  0  0
    4.8484   -0.6397    0.0000 H   0  0  0  0  0  0  0  0  0  0  0  0
    3.9820   -1.1369    0.0000 H   0  0  0  0  0  0  0  0  0  0  0  0
  1  2  1  0  0  0  0
  2  3  2  0  0  0  0
  4  2  1  6  0  0  0
  4 20  1  1  0  0  0
  4  5  1  0  0  0  0
  5 19  1  1  0  0  0
  5  6  1  0  0  0  0
  6  7  1  0  0  0  0
  7  8  2  0  0  0  0
  7  9  1  0  0  0  0
  9 10  1  0  0  0  0
 10  4  1  0  0  0  0
 10 11  1  6  0  0  0
 10 12  1  0  0  0  0
 12 13  1  0  0  0  0
 13 14  1  0  0  0  0
 14 15  2  0  0  0  0
 15 16  1  0  0  0  0
 16 17  2  0  0  0  0
 17 18  1  0  0  0  0
  5 18  1  6  0  0  0
 18 13  2  0  0  0  0
M  END
>  <EXTREG>  (ZINC00036417)
ZINC00036417

>  <LOGBIO>
2.5000

$$$$
ZINC00036890
  -MTS-   02131516202D 0   0.00000     0.00000     0

 20 21  0  0  1  0  0  0  0  0999 V2000
    6.8195   -0.8831    0.0000 C   0  0  0  0  0  0  0  0  0  0  0  0
    5.9862   -0.3304    0.0000 C   0  0  0  0  0  0  0  0  0  0  0  0
    6.6747    0.3948    0.0000 C   0  0  0  0  0  0  0  0  0  0  0  0
    5.3890    0.4760    0.0000 C   0  0  0  0  0  0  0  0  0  0  0  0
    4.4008    0.3620    0.0000 C   0  0  0  0  0  0  0  0  0  0  0  0
    4.0005   -0.5544    0.0000 C   0  0  0  0  0  0  0  0  0  0  0  0
    4.5886   -1.3568    0.0000 C   0  0  0  0  0  0  0  0  0  0  0  0
    3.6917   -1.7992    0.0000 C   0  0  0  0  0  0  0  0  0  0  0  0
    4.8688   -2.3168    0.0000 C   0  0  0  0  0  0  0  0  0  0  0  0
    5.5859   -1.2468    0.0000 N   0  0  0  0  0  0  0  0  0  0  0  0
    4.7108    1.3127    0.0000 O   0  0  0  0  0  0  0  0  0  0  0  0
    3.9008    1.8927    0.0000 C   0  0  0  0  0  0  0  0  0  0  0  0
    3.9008    2.8927    0.0000 O   0  0  0  0  0  0  0  0  0  0  0  0
    3.0908    1.3127    0.0000 N   0  0  0  0  0  0  0  0  0  0  0  0
    2.1411    1.6259    0.0000 C   0  0  0  0  0  0  0  0  0  0  0  0
    1.3925    0.9577    0.0000 C   0  0  0  0  0  0  0  0  0  0  0  0
    0.4481    1.2702    0.0000 O   0  0  0  0  0  0  0  0  0  0  0  0
    3.4008    0.3527    0.0000 C   0  0  2  0  0  0  0  0  0  0  0  0
    2.4230    0.1430    0.0000 C   0  0  0  0  0  0  0  0  0  0  0  0
    3.5109   -0.6412    0.0000 O   0  0  0  0  0  0  0  0  0  0  0  0
  1  2  1  0  0  0  0
  2  3  1  0  0  0  0
  2  4  1  0  0  0  0
  4  5  1  0  0  0  0
  5  6  1  0  0  0  0
  6  7  1  0  0  0  0
  7  8  1  0  0  0  0
  7  9  1  0  0  0  0
  7 10  1  0  0  0  0
 10  2  1  0  0  0  0
  5 11  1  0  0  0  0
 11 12  1  0  0  0  0
 12 13  2  0  0  0  0
 12 14  1  0  0  0  0
 14 15  1  0  0  0  0
 15 16  1  0  0  0  0
 16 17  1  0  0  0  0
 14 18  1  0  0  0  0
 18  5  1  0  0  0  0
 18 19  1  1  0  0  0
 18 20  1  6  0  0  0
M  END
>  <EXTREG>  (ZINC00036890)
ZINC00036890

>  <LOGBIO>
2.5000

$$$$
ZINC00037297
  -MTS-   02131516202D 0   0.00000     0.00000     0

 17 18  0  0  0  0  0  0  0  0999 V2000
    6.9242    1.5024    0.0000 C   0  0  0  0  0  0  0  0  0  0  0  0
    6.0586    1.0015    0.0000 C   0  0  0  0  0  0  0  0  0  0  0  0
    5.1886    1.5015    0.0000 C   0  0  0  0  0  0  0  0  0  0  0  0
    4.3286    1.0015    0.0000 C   0  0  0  0  0  0  0  0  0  0  0  0
    3.4619    1.5002    0.0000 S   0  0  0  0  0  0  0  0  0  0  0  0
    2.5966    0.9989    0.0000 C   0  0  0  0  0  0  0  0  0  0  0  0
    1.7263    1.4985    0.0000 C   0  0  0  0  0  0  0  0  0  0  0  0
    0.8666    0.9980    0.0000 C   0  0  0  0  0  0  0  0  0  0  0  0
    0.8671   -0.0020    0.0000 C   0  0  0  0  0  0  0  0  0  0  0  0
    0.0006   -0.5011    0.0000 O   0  0  0  0  0  0  0  0  0  0  0  0
    1.7274   -0.5015    0.0000 C   0  0  0  0  0  0  0  0  0  0  0  0
    1.7254   -1.5015    0.0000 C   0  0  0  0  0  0  0  0  0  0  0  0
    2.5971   -0.0011    0.0000 C   0  0  0  0  0  0  0  0  0  0  0  0
    4.3286    0.0015    0.0000 C   0  0  0  0  0  0  0  0  0  0  0  0
    5.1886   -0.4985    0.0000 C   0  0  0  0  0  0  0  0  0  0  0  0
    6.0586    0.0015    0.0000 C   0  0  0  0  0  0  0  0  0  0  0  0
    6.9242   -0.4993    0.0000 O   0  0  0  0  0  0  0  0  0  0  0  0
  1  2  1  0  0  0  0
  2  3  2  0  0  0  0
  3  4  1  0  0  0  0
  4  5  1  0  0  0  0
  5  6  1  0  0  0  0
  6  7  2  0  0  0  0
  7  8  1  0  0  0  0
  8  9  2  0  0  0  0
  9 10  1  0  0  0  0
  9 11  1  0  0  0  0
 11 12  1  0  0  0  0
 11 13  2  0  0  0  0
 13  6  1  0  0  0  0
  4 14  2  0  0  0  0
 14 15  1  0  0  0  0
 15 16  2  0  0  0  0
 16  2  1  0  0  0  0
 16 17  1  0  0  0  0
M  END
>  <EXTREG>  (ZINC00037297)
ZINC00037297

>  <LOGBIO>
2.5000

$$$$
ZINC00037604
  -MTS-   02131516202D 0   0.00000     0.00000     0

 25 27  0  0  1  0  0  0  0  0999 V2000
    5.0583   -0.5250    0.0000 C   0  0  0  0  0  0  0  0  0  0  0  0
    4.6524   -1.4427    0.0000 C   0  0  2  0  0  0  0  0  0  0  0  0
    3.6632   -1.5481    0.0000 N   0  0  0  0  0  0  0  0  0  0  0  0
    3.0731   -0.7365    0.0000 C   0  0  0  0  0  0  0  0  0  0  0  0
    2.0839   -0.8419    0.0000 O   0  0  0  0  0  0  0  0  0  0  0  0
    3.4790    0.1774    0.0000 C   0  0  0  0  0  0  0  0  0  0  0  0
    2.8905    0.9859    0.0000 N   0  0  0  0  0  0  0  0  0  0  0  0
    1.8817    0.9859    0.0000 C   0  0  0  0  0  0  0  0  0  0  0  0
    1.2918    0.1783    0.0000 O   0  0  0  0  0  0  0  0  0  0  0  0
    1.5787    1.9349    0.0000 C   0  0  0  0  0  0  0  0  0  0  0  0
    0.6594    2.3364    0.0000 C   0  0  0  0  0  0  0  0  0  0  0  0
    0.5493    3.3303    0.0000 C   0  0  0  0  0  0  0  0  0  0  0  0
    1.3589    3.9232    0.0000 C   0  0  0  0  0  0  0  0  0  0  0  0
    2.2687    3.5210    0.0000 C   0  0  0  0  0  0  0  0  0  0  0  0
    2.3795    2.5275    0.0000 C   0  0  0  0  0  0  0  0  0  0  0  0
    3.1978    1.9375    0.0000 S   0  0  0  0  0  0  0  0  0  0  0  0
    4.1123    1.5329    0.0000 O   0  0  0  0  0  0  0  0  0  0  0  0
    3.6952    2.8050    0.0000 O   0  0  0  0  0  0  0  0  0  0  0  0
    5.2418   -2.2506    0.0000 C   0  0  0  0  0  0  0  0  0  0  0  0
    4.8363   -3.1685    0.0000 C   0  0  0  0  0  0  0  0  0  0  0  0
    5.4243   -3.9709    0.0000 C   0  0  0  0  0  0  0  0  0  0  0  0
    6.4187   -3.8654    0.0000 C   0  0  0  0  0  0  0  0  0  0  0  0
    6.8252   -2.9575    0.0000 C   0  0  0  0  0  0  0  0  0  0  0  0
    6.2362   -2.1451    0.0000 C   0  0  0  0  0  0  0  0  0  0  0  0
    5.2490   -1.3787    0.0000 H   0  0  0  0  0  0  0  0  0  0  0  0
  2  1  1  1  0  0  0
  2 25  1  6  0  0  0
  2  3  1  0  0  0  0
  3  4  1  0  0  0  0
  4  5  2  0  0  0  0
  4  6  1  0  0  0  0
  6  7  1  0  0  0  0
  7  8  1  0  0  0  0
  8  9  2  0  0  0  0
  8 10  1  0  0  0  0
 10 11  2  0  0  0  0
 11 12  1  0  0  0  0
 12 13  2  0  0  0  0
 13 14  1  0  0  0  0
 14 15  2  0  0  0  0
 15 10  1  0  0  0  0
 15 16  1  0  0  0  0
 16  7  1  0  0  0  0
 16 17  2  0  0  0  0
 16 18  2  0  0  0  0
  2 19  1  0  0  0  0
 19 20  2  0  0  0  0
 20 21  1  0  0  0  0
 21 22  2  0  0  0  0
 22 23  1  0  0  0  0
 23 24  2  0  0  0  0
 24 19  1  0  0  0  0
M  END
>  <EXTREG>  (ZINC00037604)
ZINC00037604

>  <LOGBIO>
2.5000

$$$$
ZINC00037809
  -MTS-   02131516202D 0   0.00000     0.00000     0

 23 25  0  0  0  0  0  0  0  0999 V2000
    8.3559   -0.3199    0.0000 C   0  0  0  0  0  0  0  0  0  0  0  0
    7.3619   -0.4288    0.0000 C   0  0  0  0  0  0  0  0  0  0  0  0
    6.7676    0.3798    0.0000 C   0  0  0  0  0  0  0  0  0  0  0  0
    5.7790    0.2693    0.0000 C   0  0  0  0  0  0  0  0  0  0  0  0
    5.3754   -0.6456    0.0000 C   0  0  0  0  0  0  0  0  0  0  0  0
    4.3811   -0.7521    0.0000 O   0  0  0  0  0  0  0  0  0  0  0  0
    3.9748   -1.6696    0.0000 C   0  0  0  0  0  0  0  0  0  0  0  0
    2.9855   -1.7744    0.0000 C   0  0  0  0  0  0  0  0  0  0  0  0
    2.3970   -0.9660    0.0000 N   0  0  0  0  0  0  0  0  0  0  0  0
    2.7070   -0.0060    0.0000 C   0  0  0  0  0  0  0  0  0  0  0  0
    3.6198    0.4099    0.0000 C   0  0  0  0  0  0  0  0  0  0  0  0
    3.7145    1.4054    0.0000 C   0  0  0  0  0  0  0  0  0  0  0  0
    2.8957    1.9855    0.0000 C   0  0  0  0  0  0  0  0  0  0  0  0
    1.9922    1.5691    0.0000 C   0  0  0  0  0  0  0  0  0  0  0  0
    1.8970    0.5740    0.0000 C   0  0  0  0  0  0  0  0  0  0  0  0
    1.0870   -0.0060    0.0000 N   0  0  0  0  0  0  0  0  0  0  0  0
    1.3970   -0.9660    0.0000 C   0  0  0  0  0  0  0  0  0  0  0  0
    0.8085   -1.7744    0.0000 C   0  0  0  0  0  0  0  0  0  0  0  0
    1.6170   -2.3630    0.0000 F   0  0  0  0  0  0  0  0  0  0  0  0
    0.0000   -1.1859    0.0000 F   0  0  0  0  0  0  0  0  0  0  0  0
    0.2200   -2.5829    0.0000 F   0  0  0  0  0  0  0  0  0  0  0  0
    5.9605   -1.4501    0.0000 C   0  0  0  0  0  0  0  0  0  0  0  0
    6.9583   -1.3438    0.0000 C   0  0  0  0  0  0  0  0  0  0  0  0
  1  2  1  0  0  0  0
  2  3  2  0  0  0  0
  3  4  1  0  0  0  0
  4  5  2  0  0  0  0
  5  6  1  0  0  0  0
  6  7  1  0  0  0  0
  7  8  1  0  0  0  0
  8  9  1  0  0  0  0
  9 10  1  0  0  0  0
 10 11  2  0  0  0  0
 11 12  1  0  0  0  0
 12 13  2  0  0  0  0
 13 14  1  0  0  0  0
 14 15  2  0  0  0  0
 15 10  1  0  0  0  0
 15 16  1  0  0  0  0
 16 17  2  0  0  0  0
 17  9  1  0  0  0  0
 17 18  1  0  0  0  0
 18 19  1  0  0  0  0
 18 20  1  0  0  0  0
 18 21  1  0  0  0  0
  5 22  1  0  0  0  0
 22 23  2  0  0  0  0
 23  2  1  0  0  0  0
M  END
>  <EXTREG>  (ZINC00037809)
ZINC00037809

>  <LOGBIO>
2.5000

$$$$
ZINC00038074
  -MTS-   02131516202D 0   0.00000     0.00000     0

 21 24  0  0  1  0  0  0  0  0999 V2000
    3.3223   -0.2450    0.0000 O   0  0  0  0  0  0  0  0  0  0  0  0
    2.8637    0.1419    0.0000 C   0  0  0  0  0  0  0  0  0  0  0  0
    3.8954    1.3648    0.0000 C   0  0  2  0  0  0  0  0  0  0  0  0
    3.4054    2.2748    0.0000 C   0  0  0  0  0  0  0  0  0  0  0  0
    4.5154    1.9548    0.0000 N   0  0  0  0  0  0  0  0  0  0  0  0
    5.3154    2.3048    0.0000 C   0  0  0  0  0  0  0  0  0  0  0  0
    5.8254    1.6048    0.0000 C   0  0  0  0  0  0  0  0  0  0  0  0
    4.9054    1.0248    0.0000 C   0  0  0  0  0  0  0  0  0  0  0  0
    4.8254   -0.5252    0.0000 C   0  0  0  0  0  0  0  0  0  0  0  0
    4.3654    0.1848    0.0000 C   0  0  0  0  0  0  0  0  0  0  0  0
    2.0899   -0.7753    0.0000 C   0  0  0  0  0  0  0  0  0  0  0  0
    1.0836   -0.7032    0.0000 S   0  0  0  0  0  0  0  0  0  0  0  0
    0.7135   -1.6281    0.0000 C   0  0  0  0  0  0  0  0  0  0  0  0
    1.4700   -2.2765    0.0000 C   0  0  0  0  0  0  0  0  0  0  0  0
    2.3283   -1.7465    0.0000 C   0  0  0  0  0  0  0  0  0  0  0  0
    2.0993    0.7867    0.0000 C   0  0  0  0  0  0  0  0  0  0  0  0
    2.1715    1.7929    0.0000 S   0  0  0  0  0  0  0  0  0  0  0  0
    1.2465    2.1630    0.0000 C   0  0  0  0  0  0  0  0  0  0  0  0
    0.5982    1.4066    0.0000 C   0  0  0  0  0  0  0  0  0  0  0  0
    1.1282    0.5482    0.0000 C   0  0  0  0  0  0  0  0  0  0  0  0
    3.2986    1.4267    0.0000 H   0  0  0  0  0  0  0  0  0  0  0  0
  1  2  1  0  0  0  0
  3  2  1  6  0  0  0
  3 21  1  1  0  0  0
  3  4  1  0  0  0  0
  4  5  1  0  0  0  0
  5  6  1  0  0  0  0
  6  7  1  0  0  0  0
  7  8  1  0  0  0  0
  8  3  1  0  0  0  0
  8  9  1  0  0  0  0
  9 10  1  0  0  0  0
 10  5  1  0  0  0  0
  2 11  1  0  0  0  0
 11 12  1  0  0  0  0
 12 13  1  0  0  0  0
 13 14  2  0  0  0  0
 14 15  1  0  0  0  0
 15 11  2  0  0  0  0
  2 16  1  0  0  0  0
 16 17  1  0  0  0  0
 17 18  1  0  0  0  0
 18 19  2  0  0  0  0
 19 20  1  0  0  0  0
 20 16  2  0  0  0  0
M  END
>  <EXTREG>  (ZINC00038074)
ZINC00038074

>  <LOGBIO>
2.5000

$$$$
ZINC00039110
  -MTS-   02131516202D 0   0.00000     0.00000     0

 16 17  0  0  1  0  0  0  0  0999 V2000
    1.4596   -2.1102    0.0000 C   0  0  0  0  0  0  0  0  0  0  0  0
    2.4144   -1.8130    0.0000 C   0  0  0  0  0  0  0  0  0  0  0  0
    3.0450   -2.5892    0.0000 C   0  0  0  0  0  0  0  0  0  0  0  0
    2.9544   -0.8430    0.0000 C   0  0  2  0  0  0  0  0  0  0  0  0
    1.9444   -0.5030    0.0000 C   0  0  0  0  0  0  0  0  0  0  0  0
    1.4544    0.4070    0.0000 C   0  0  0  0  0  0  0  0  0  0  0  0
    2.5644    0.0870    0.0000 C   0  0  2  0  0  0  0  0  0  0  0  0
    2.4723    1.4839    0.0000 C   0  0  0  0  0  0  0  0  0  0  0  0
    1.3958    2.0142    0.0000 S   0  0  0  0  0  0  0  0  0  0  0  0
    0.4987    2.4561    0.0000 N   0  0  0  0  0  0  0  0  0  0  0  0
    1.1307    1.4760    0.0000 O   0  0  0  0  0  0  0  0  0  0  0  0
    1.8377    2.9113    0.0000 O   0  0  0  0  0  0  0  0  0  0  0  0
    3.3644    0.4370    0.0000 C   0  0  0  0  0  0  0  0  0  0  0  0
    3.6257    1.4022    0.0000 O   0  0  0  0  0  0  0  0  0  0  0  0
    3.8744   -0.2630    0.0000 C   0  0  0  0  0  0  0  0  0  0  0  0
    3.3901   -1.2556    0.0000 H   0  0  0  0  0  0  0  0  0  0  0  0
  1  2  1  0  0  0  0
  2  3  1  0  0  0  0
  4  2  1  6  0  0  0
  4 16  1  1  0  0  0
  4  5  1  0  0  0  0
  5  6  1  0  0  0  0
  6  7  1  0  0  0  0
  7  2  1  0  0  0  0
  7  8  1  6  0  0  0
  8  9  1  0  0  0  0
  9 10  1  0  0  0  0
  9 11  2  0  0  0  0
  9 12  2  0  0  0  0
  7 13  1  0  0  0  0
 13 14  2  0  0  0  0
 13 15  1  0  0  0  0
 15  4  1  0  0  0  0
M  END
>  <EXTREG>  (ZINC00039110)
ZINC00039110

>  <LOGBIO>
2.5000

$$$$
ZINC00039650
  -MTS-   02131516202D 0   0.00000     0.00000     0

 14 14  0  0  0  0  0  0  0  0999 V2000
    2.2454    2.7480    0.0000 O   0  0  0  0  0  0  0  0  0  0  0  0
    3.1151    2.2476    0.0000 N   0  0  0  0  0  0  0  0  0  0  0  0
    3.1156    1.2528    0.0000 C   0  0  0  0  0  0  0  0  0  0  0  0
    3.9854    0.7524    0.0000 O   0  0  0  0  0  0  0  0  0  0  0  0
    2.2501    0.7520    0.0000 C   0  0  0  0  0  0  0  0  0  0  0  0
    1.3801    1.2520    0.0000 C   0  0  0  0  0  0  0  0  0  0  0  0
    0.5201    0.7520    0.0000 C   0  0  0  0  0  0  0  0  0  0  0  0
    0.5201   -0.2480    0.0000 C   0  0  0  0  0  0  0  0  0  0  0  0
    1.3801   -0.7480    0.0000 C   0  0  0  0  0  0  0  0  0  0  0  0
    2.2501   -0.2480    0.0000 C   0  0  0  0  0  0  0  0  0  0  0  0
    1.3776   -1.7480    0.0000 C   0  0  0  0  0  0  0  0  0  0  0  0
    2.3776   -1.7505    0.0000 F   0  0  0  0  0  0  0  0  0  0  0  0
    0.3776   -1.7455    0.0000 F   0  0  0  0  0  0  0  0  0  0  0  0
    1.3751   -2.7480    0.0000 F   0  0  0  0  0  0  0  0  0  0  0  0
  1  2  1  0  0  0  0
  2  3  1  0  0  0  0
  3  4  2  0  0  0  0
  3  5  1  0  0  0  0
  5  6  2  0  0  0  0
  6  7  1  0  0  0  0
  7  8  2  0  0  0  0
  8  9  1  0  0  0  0
  9 10  2  0  0  0  0
 10  5  1  0  0  0  0
  9 11  1  0  0  0  0
 11 12  1  0  0  0  0
 11 13  1  0  0  0  0
 11 14  1  0  0  0  0
M  END
>  <EXTREG>  (ZINC00039650)
ZINC00039650

>  <LOGBIO>
2.5000

$$$$
ZINC00039689
  -MTS-   02131516202D 0   0.00000     0.00000     0

 11 12  0  0  0  0  0  0  0  0999 V2000
    4.1331   -1.0848    0.0000 C   0  0  0  0  0  0  0  0  0  0  0  0
    3.5446   -0.2763    0.0000 N   0  3  0  0  0  0  0  0  0  0  0  0
    3.8546    0.6837    0.0000 C   0  0  0  0  0  0  0  0  0  0  0  0
    4.8043    0.9969    0.0000 N   0  0  0  0  0  0  0  0  0  0  0  0
    3.0446    1.2637    0.0000 S   0  0  0  0  0  0  0  0  0  0  0  0
    2.2346    0.6837    0.0000 C   0  0  0  0  0  0  0  0  0  0  0  0
    1.2554    0.8864    0.0000 C   0  0  0  0  0  0  0  0  0  0  0  0
    0.5872    0.1424    0.0000 C   0  0  0  0  0  0  0  0  0  0  0  0
    0.9003   -0.8109    0.0000 C   0  0  0  0  0  0  0  0  0  0  0  0
    1.8742   -1.0136    0.0000 C   0  0  0  0  0  0  0  0  0  0  0  0
    2.5446   -0.2763    0.0000 C   0  0  0  0  0  0  0  0  0  0  0  0
  1  2  1  0  0  0  0
  2  3  2  0  0  0  0
  3  4  1  0  0  0  0
  3  5  1  0  0  0  0
  5  6  1  0  0  0  0
  6  7  2  0  0  0  0
  7  8  1  0  0  0  0
  8  9  2  0  0  0  0
  9 10  1  0  0  0  0
 10 11  2  0  0  0  0
 11  2  1  0  0  0  0
 11  6  1  0  0  0  0
M  CHG  1   2   1
M  END
>  <EXTREG>  (ZINC00039689)
ZINC00039689

>  <LOGBIO>
2.5000

$$$$
ZINC00039977
  -MTS-   02131516202D 0   0.00000     0.00000     0

 15 16  0  0  0  0  0  0  0  0999 V2000
    0.9113   -1.7487    0.0000 O   0  0  0  0  0  0  0  0  0  0  0  0
    1.5830   -1.0079    0.0000 C   0  0  0  0  0  0  0  0  0  0  0  0
    2.5860   -1.1159    0.0000 N   0  0  0  0  0  0  0  0  0  0  0  0
    3.0860   -1.9819    0.0000 C   0  0  0  0  0  0  0  0  0  0  0  0
    4.0860   -1.9819    0.0000 C   0  0  0  0  0  0  0  0  0  0  0  0
    5.0860   -1.9819    0.0000 C   0  0  0  0  0  0  0  0  0  0  0  0
    2.9889   -0.2048    0.0000 S   0  0  0  0  0  0  0  0  0  0  0  0
    3.5821    0.6003    0.0000 O   0  0  0  0  0  0  0  0  0  0  0  0
    3.8539   -0.7065    0.0000 O   0  0  0  0  0  0  0  0  0  0  0  0
    2.2561    0.4701    0.0000 C   0  0  0  0  0  0  0  0  0  0  0  0
    2.2552    1.4701    0.0000 C   0  0  0  0  0  0  0  0  0  0  0  0
    1.3907    1.9728    0.0000 C   0  0  0  0  0  0  0  0  0  0  0  0
    0.5211    1.4721    0.0000 C   0  0  0  0  0  0  0  0  0  0  0  0
    0.5210    0.4773    0.0000 C   0  0  0  0  0  0  0  0  0  0  0  0
    1.3794   -0.0289    0.0000 C   0  0  0  0  0  0  0  0  0  0  0  0
  1  2  2  0  0  0  0
  2  3  1  0  0  0  0
  3  4  1  0  0  0  0
  4  5  1  0  0  0  0
  5  6  3  0  0  0  0
  3  7  1  0  0  0  0
  7  8  2  0  0  0  0
  7  9  2  0  0  0  0
  7 10  1  0  0  0  0
 10 11  2  0  0  0  0
 11 12  1  0  0  0  0
 12 13  2  0  0  0  0
 13 14  1  0  0  0  0
 14 15  2  0  0  0  0
 15  2  1  0  0  0  0
 15 10  1  0  0  0  0
M  END
>  <EXTREG>  (ZINC00039977)
ZINC00039977

>  <LOGBIO>
2.5000

$$$$
ZINC00040302
  -MTS-   02131516202D 0   0.00000     0.00000     0

 16 17  0  0  0  0  0  0  0  0999 V2000
    3.8033   -3.1566    0.0000 C   0  0  0  0  0  0  0  0  0  0  0  0
    4.2092   -2.2427    0.0000 S   0  0  0  0  0  0  0  0  0  0  0  0
    3.6207   -1.4342    0.0000 C   0  0  0  0  0  0  0  0  0  0  0  0
    3.9307   -0.4742    0.0000 S   0  0  0  0  0  0  0  0  0  0  0  0
    3.1207    0.1058    0.0000 C   0  0  0  0  0  0  0  0  0  0  0  0
    2.3107   -0.4742    0.0000 C   0  0  0  0  0  0  0  0  0  0  0  0
    1.3610   -0.1610    0.0000 N   0  0  0  0  0  0  0  0  0  0  0  0
    2.6207   -1.4342    0.0000 N   0  0  0  0  0  0  0  0  0  0  0  0
    3.1207    1.1058    0.0000 C   0  0  0  0  0  0  0  0  0  0  0  0
    3.9867    1.6058    0.0000 O   0  0  0  0  0  0  0  0  0  0  0  0
    2.2547    1.6058    0.0000 C   0  0  0  0  0  0  0  0  0  0  0  0
    2.2537    2.6093    0.0000 C   0  0  0  0  0  0  0  0  0  0  0  0
    1.3912    3.1049    0.0000 C   0  0  0  0  0  0  0  0  0  0  0  0
    0.5247    2.6058    0.0000 C   0  0  0  0  0  0  0  0  0  0  0  0
    0.5207    1.6110    0.0000 C   0  0  0  0  0  0  0  0  0  0  0  0
    1.3882    1.1067    0.0000 C   0  0  0  0  0  0  0  0  0  0  0  0
  1  2  1  0  0  0  0
  2  3  1  0  0  0  0
  3  4  1  0  0  0  0
  4  5  1  0  0  0  0
  5  6  2  0  0  0  0
  6  7  1  0  0  0  0
  6  8  1  0  0  0  0
  8  3  2  0  0  0  0
  5  9  1  0  0  0  0
  9 10  2  0  0  0  0
  9 11  1  0  0  0  0
 11 12  2  0  0  0  0
 12 13  1  0  0  0  0
 13 14  2  0  0  0  0
 14 15  1  0  0  0  0
 15 16  2  0  0  0  0
 16 11  1  0  0  0  0
M  END
>  <EXTREG>  (ZINC00040302)
ZINC00040302

>  <LOGBIO>
2.5000

$$$$
ZINC00042495
  -MTS-   02131516202D 0   0.00000     0.00000     0

 20 21  0  0  1  0  0  0  0  0999 V2000
    0.5638    1.9412    0.0000 C   0  0  0  0  0  0  0  0  0  0  0  0
    0.9060    1.0015    0.0000 O   0  0  0  0  0  0  0  0  0  0  0  0
    1.8908    0.8281    0.0000 C   0  0  0  0  0  0  0  0  0  0  0  0
    2.2351   -0.1145    0.0000 C   0  0  0  0  0  0  0  0  0  0  0  0
    3.2152   -0.2850    0.0000 C   0  0  0  0  0  0  0  0  0  0  0  0
    3.8586    0.4805    0.0000 C   0  0  0  0  0  0  0  0  0  0  0  0
    3.5219    1.4166    0.0000 C   0  0  0  0  0  0  0  0  0  0  0  0
    2.5342    1.5936    0.0000 C   0  0  0  0  0  0  0  0  0  0  0  0
    4.8430    0.3046    0.0000 C   0  0  2  0  0  0  0  0  0  0  0  0
    5.6095   -0.3429    0.0000 C   0  0  1  0  0  0  0  0  0  0  0  0
    5.9503   -1.2831    0.0000 C   0  0  0  0  0  0  0  0  0  0  0  0
    5.3047   -2.0512    0.0000 N   0  0  0  0  0  0  0  0  0  0  0  0
    6.9297   -1.4576    0.0000 O   0  0  0  0  0  0  0  0  0  0  0  0
    5.7831    0.6454    0.0000 C   0  0  0  0  0  0  0  0  0  0  0  0
    6.7831    0.6454    0.0000 C   0  0  0  0  0  0  0  0  0  0  0  0
    7.7831    0.6454    0.0000 N   0  0  0  0  0  0  0  0  0  0  0  0
    5.6101    1.6303    0.0000 C   0  0  0  0  0  0  0  0  0  0  0  0
    5.4371    2.6152    0.0000 N   0  0  0  0  0  0  0  0  0  0  0  0
    5.1173   -0.6859    0.0000 H   0  0  0  0  0  0  0  0  0  0  0  0
    4.5879   -0.2385    0.0000 H   0  0  0  0  0  0  0  0  0  0  0  0
  1  2  1  0  0  0  0
  2  3  1  0  0  0  0
  3  4  2  0  0  0  0
  4  5  1  0  0  0  0
  5  6  2  0  0  0  0
  6  7  1  0  0  0  0
  7  8  2  0  0  0  0
  8  3  1  0  0  0  0
  9  6  1  1  0  0  0
  9 20  1  6  0  0  0
  9 10  1  0  0  0  0
 10 19  1  1  0  0  0
 10 11  1  6  0  0  0
 11 12  1  0  0  0  0
 11 13  2  0  0  0  0
 10 14  1  0  0  0  0
 14  9  1  0  0  0  0
 14 15  1  0  0  0  0
 15 16  3  0  0  0  0
 14 17  1  0  0  0  0
 17 18  3  0  0  0  0
M  END
>  <EXTREG>  (ZINC00042495)
ZINC00042495

>  <LOGBIO>
2.5000

$$$$
ZINC00042907
  -MTS-   02131516202D 0   0.00000     0.00000     0

 19 20  0  0  0  0  0  0  0  0999 V2000
    4.1535    3.2026    0.0000 C   0  0  0  0  0  0  0  0  0  0  0  0
    4.1536    2.1991    0.0000 C   0  0  0  0  0  0  0  0  0  0  0  0
    3.2916    1.7026    0.0000 C   0  0  0  0  0  0  0  0  0  0  0  0
    3.2916    0.6991    0.0000 N   0  0  0  0  0  0  0  0  0  0  0  0
    2.4296    0.2026    0.0000 C   0  0  0  0  0  0  0  0  0  0  0  0
    1.5641    0.7035    0.0000 C   0  0  0  0  0  0  0  0  0  0  0  0
    1.0641    1.5735    0.0000 C   0  0  0  0  0  0  0  0  0  0  0  0
    0.5641    0.7035    0.0000 C   0  0  0  0  0  0  0  0  0  0  0  0
    4.1574    0.1987    0.0000 C   0  0  0  0  0  0  0  0  0  0  0  0
    4.1569   -0.8013    0.0000 C   0  0  0  0  0  0  0  0  0  0  0  0
    5.0252   -1.3043    0.0000 C   0  0  0  0  0  0  0  0  0  0  0  0
    5.0227   -2.2990    0.0000 C   0  0  0  0  0  0  0  0  0  0  0  0
    4.1570   -2.7995    0.0000 C   0  0  0  0  0  0  0  0  0  0  0  0
    4.1590   -3.7995    0.0000 Cl  0  0  0  0  0  0  0  0  0  0  0  0
    3.2937   -2.3052    0.0000 C   0  0  0  0  0  0  0  0  0  0  0  0
    3.2912   -1.3017    0.0000 C   0  0  0  0  0  0  0  0  0  0  0  0
    2.4292   -2.8078    0.0000 N   0  3  0  0  0  0  0  0  0  0  0  0
    1.5584   -2.3091    0.0000 O   0  5  0  0  0  0  0  0  0  0  0  0
    2.4317   -3.8026    0.0000 O   0  0  0  0  0  0  0  0  0  0  0  0
  1  2  1  0  0  0  0
  2  3  1  0  0  0  0
  3  4  1  0  0  0  0
  4  5  1  0  0  0  0
  5  6  1  0  0  0  0
  6  7  1  0  0  0  0
  7  8  1  0  0  0  0
  8  6  1  0  0  0  0
  4  9  1  0  0  0  0
  9 10  1  0  0  0  0
 10 11  2  0  0  0  0
 11 12  1  0  0  0  0
 12 13  2  0  0  0  0
 13 14  1  0  0  0  0
 13 15  1  0  0  0  0
 15 16  2  0  0  0  0
 16 10  1  0  0  0  0
 15 17  1  0  0  0  0
 17 18  1  0  0  0  0
 17 19  2  0  0  0  0
M  CHG  2  17   1  18  -1
M  END
>  <EXTREG>  (ZINC00042907)
ZINC00042907

>  <LOGBIO>
2.5000

$$$$
ZINC00043472
  -MTS-   02131516202D 0   0.00000     0.00000     0

 14 16  0  0  0  0  0  0  0  0999 V2000
    3.9849    1.2511    0.0000 C   0  0  0  0  0  0  0  0  0  0  0  0
    3.1149    1.7511    0.0000 C   0  0  0  0  0  0  0  0  0  0  0  0
    2.2549    1.2511    0.0000 N   0  3  0  0  0  0  0  0  0  0  0  0
    1.3853    1.7493    0.0000 C   0  0  0  0  0  0  0  0  0  0  0  0
    0.5208    1.2467    0.0000 C   0  0  0  0  0  0  0  0  0  0  0  0
    0.5258    0.2432    0.0000 C   0  0  0  0  0  0  0  0  0  0  0  0
    1.3904   -0.2489    0.0000 C   0  0  0  0  0  0  0  0  0  0  0  0
    2.2549    0.2511    0.0000 C   0  0  0  0  0  0  0  0  0  0  0  0
    3.1149   -0.2489    0.0000 C   0  0  0  0  0  0  0  0  0  0  0  0
    3.1177   -1.2502    0.0000 C   0  0  0  0  0  0  0  0  0  0  0  0
    3.9842   -1.7493    0.0000 C   0  0  0  0  0  0  0  0  0  0  0  0
    4.8517   -1.2449    0.0000 C   0  0  0  0  0  0  0  0  0  0  0  0
    4.8477   -0.2502    0.0000 C   0  0  0  0  0  0  0  0  0  0  0  0
    3.9849    0.2511    0.0000 N   0  3  0  0  0  0  0  0  0  0  0  0
  1  2  1  0  0  0  0
  2  3  1  0  0  0  0
  3  4  1  0  0  0  0
  4  5  2  0  0  0  0
  5  6  1  0  0  0  0
  6  7  2  0  0  0  0
  7  8  1  0  0  0  0
  8  3  2  0  0  0  0
  8  9  1  0  0  0  0
  9 10  1  0  0  0  0
 10 11  2  0  0  0  0
 11 12  1  0  0  0  0
 12 13  2  0  0  0  0
 13 14  1  0  0  0  0
 14  1  1  0  0  0  0
 14  9  2  0  0  0  0
M  CHG  2   3   1  14   1
M  END
>  <EXTREG>  (ZINC00043472)
ZINC00043472

>  <LOGBIO>
2.5000

$$$$
ZINC00045604
  -MTS-   02131516202D 0   0.00000     0.00000     0

 25 29  0  0  0  0  0  0  0  0999 V2000
    7.0682    0.6095    0.0000 N   0  0  0  0  0  0  0  0  0  0  0  0
    6.0682    0.6095    0.0000 C   0  0  0  0  0  0  0  0  0  0  0  0
    5.0682    0.6095    0.0000 C   0  0  0  0  0  0  0  0  0  0  0  0
    4.5649    1.4777    0.0000 C   0  0  0  0  0  0  0  0  0  0  0  0
    5.0633    2.3486    0.0000 C   0  0  0  0  0  0  0  0  0  0  0  0
    4.5583    3.2117    0.0000 C   0  0  0  0  0  0  0  0  0  0  0  0
    3.5549    3.2039    0.0000 C   0  0  0  0  0  0  0  0  0  0  0  0
    3.0651    2.3380    0.0000 C   0  0  0  0  0  0  0  0  0  0  0  0
    3.5701    1.4749    0.0000 C   0  0  0  0  0  0  0  0  0  0  0  0
    3.0699    0.6090    0.0000 C   0  0  0  0  0  0  0  0  0  0  0  0
    2.0699    0.6100    0.0000 N   0  0  0  0  0  0  0  0  0  0  0  0
    1.5682    1.4790    0.0000 C   0  0  0  0  0  0  0  0  0  0  0  0
    0.5734    1.4780    0.0000 C   0  0  0  0  0  0  0  0  0  0  0  0
    0.0717    0.6130    0.0000 O   0  0  0  0  0  0  0  0  0  0  0  0
    0.5648   -0.2510    0.0000 C   0  0  0  0  0  0  0  0  0  0  0  0
    1.5682   -0.2550    0.0000 C   0  0  0  0  0  0  0  0  0  0  0  0
    3.5662   -0.2542    0.0000 N   0  0  0  0  0  0  0  0  0  0  0  0
    3.2541   -1.2135    0.0000 C   0  0  0  0  0  0  0  0  0  0  0  0
    2.3403   -1.6273    0.0000 C   0  0  0  0  0  0  0  0  0  0  0  0
    2.2435   -2.6226    0.0000 C   0  0  0  0  0  0  0  0  0  0  0  0
    3.0610   -3.2045    0.0000 C   0  0  0  0  0  0  0  0  0  0  0  0
    3.9653   -2.7901    0.0000 C   0  0  0  0  0  0  0  0  0  0  0  0
    4.0628   -1.7953    0.0000 C   0  0  0  0  0  0  0  0  0  0  0  0
    4.8741   -1.2171    0.0000 N   0  0  0  0  0  0  0  0  0  0  0  0
    4.5662   -0.2564    0.0000 C   0  0  0  0  0  0  0  0  0  0  0  0
  1  2  3  0  0  0  0
  2  3  1  0  0  0  0
  3  4  2  0  0  0  0
  4  5  1  0  0  0  0
  5  6  1  0  0  0  0
  6  7  1  0  0  0  0
  7  8  1  0  0  0  0
  8  9  1  0  0  0  0
  9  4  1  0  0  0  0
  9 10  2  0  0  0  0
 10 11  1  0  0  0  0
 11 12  1  0  0  0  0
 12 13  1  0  0  0  0
 13 14  1  0  0  0  0
 14 15  1  0  0  0  0
 15 16  1  0  0  0  0
 16 11  1  0  0  0  0
 10 17  1  0  0  0  0
 17 18  1  0  0  0  0
 18 19  2  0  0  0  0
 19 20  1  0  0  0  0
 20 21  2  0  0  0  0
 21 22  1  0  0  0  0
 22 23  2  0  0  0  0
 23 18  1  0  0  0  0
 23 24  1  0  0  0  0
 24 25  2  0  0  0  0
 25  3  1  0  0  0  0
 25 17  1  0  0  0  0
M  END
>  <EXTREG>  (ZINC00045604)
ZINC00045604

>  <LOGBIO>
2.5000

$$$$
ZINC00050025
  -MTS-   02131516202D 0   0.00000     0.00000     0

 15 17  0  0  0  0  0  0  0  0999 V2000
    2.6650    1.1325    0.0000 N   0  0  0  0  0  0  0  0  0  0  0  0
    3.4051    0.4601    0.0000 C   0  0  0  0  0  0  0  0  0  0  0  0
    3.2961   -0.5428    0.0000 C   0  0  0  0  0  0  0  0  0  0  0  0
    4.2069   -0.9466    0.0000 O   0  0  0  0  0  0  0  0  0  0  0  0
    4.8825   -0.2145    0.0000 C   0  0  0  0  0  0  0  0  0  0  0  0
    5.8825   -0.2145    0.0000 C   0  0  0  0  0  0  0  0  0  0  0  0
    6.3861    0.6495    0.0000 C   0  0  0  0  0  0  0  0  0  0  0  0
    5.8862    1.5195    0.0000 C   0  0  0  0  0  0  0  0  0  0  0  0
    4.8914    1.5206    0.0000 C   0  0  0  0  0  0  0  0  0  0  0  0
    4.3844    0.6628    0.0000 C   0  0  0  0  0  0  0  0  0  0  0  0
    2.4296   -1.0419    0.0000 C   0  0  0  0  0  0  0  0  0  0  0  0
    2.4286   -2.0419    0.0000 O   0  0  0  0  0  0  0  0  0  0  0  0
    1.5641   -0.5411    0.0000 C   0  0  0  0  0  0  0  0  0  0  0  0
    1.0641    0.3289    0.0000 C   0  0  0  0  0  0  0  0  0  0  0  0
    0.5641   -0.5411    0.0000 C   0  0  0  0  0  0  0  0  0  0  0  0
  1  2  1  0  0  0  0
  2  3  2  0  0  0  0
  3  4  1  0  0  0  0
  4  5  1  0  0  0  0
  5  6  2  0  0  0  0
  6  7  1  0  0  0  0
  7  8  2  0  0  0  0
  8  9  1  0  0  0  0
  9 10  2  0  0  0  0
 10  2  1  0  0  0  0
 10  5  1  0  0  0  0
  3 11  1  0  0  0  0
 11 12  2  0  0  0  0
 11 13  1  0  0  0  0
 13 14  1  0  0  0  0
 14 15  1  0  0  0  0
 15 13  1  0  0  0  0
M  END
>  <EXTREG>  (ZINC00050025)
ZINC00050025

>  <LOGBIO>
2.5000

$$$$
ZINC00051138
  -MTS-   02131516202D 0   0.00000     0.00000     0

 13 14  0  0  0  0  0  0  0  0999 V2000
    4.6180   -2.3843    0.0000 F   0  0  0  0  0  0  0  0  0  0  0  0
    4.0275   -1.5773    0.0000 C   0  0  0  0  0  0  0  0  0  0  0  0
    4.4316   -0.6588    0.0000 C   0  0  0  0  0  0  0  0  0  0  0  0
    3.8425    0.1428    0.0000 C   0  0  0  0  0  0  0  0  0  0  0  0
    2.8482    0.0358    0.0000 C   0  0  0  0  0  0  0  0  0  0  0  0
    2.4431   -0.8727    0.0000 C   0  0  0  0  0  0  0  0  0  0  0  0
    3.0332   -1.6842    0.0000 C   0  0  0  0  0  0  0  0  0  0  0  0
    2.2597    0.8443    0.0000 N   0  3  0  0  0  0  0  0  0  0  0  0
    2.5697    1.8043    0.0000 N   0  0  0  0  0  0  0  0  0  0  0  0
    1.7597    2.3843    0.0000 O   0  0  0  0  0  0  0  0  0  0  0  0
    0.9497    1.8043    0.0000 C   0  0  0  0  0  0  0  0  0  0  0  0
    0.0000    2.1175    0.0000 O   0  0  0  0  0  0  0  0  0  0  0  0
    1.2597    0.8443    0.0000 N   0  0  0  0  0  0  0  0  0  0  0  0
  1  2  1  0  0  0  0
  2  3  2  0  0  0  0
  3  4  1  0  0  0  0
  4  5  2  0  0  0  0
  5  6  1  0  0  0  0
  6  7  2  0  0  0  0
  7  2  1  0  0  0  0
  5  8  1  0  0  0  0
  8  9  1  0  0  0  0
  9 10  1  0  0  0  0
 10 11  1  0  0  0  0
 11 12  2  0  0  0  0
 11 13  1  0  0  0  0
 13  8  2  0  0  0  0
M  CHG  1   8   1
M  END
>  <EXTREG>  (ZINC00051138)
ZINC00051138

>  <LOGBIO>
2.5000

$$$$
ZINC00051388
  -MTS-   02131516202D 0   0.00000     0.00000     0

 19 20  0  0  1  0  0  0  0  0999 V2000
    0.5907    2.1680    0.0000 N   0  0  0  0  0  0  0  0  0  0  0  0
    0.9322    1.2244    0.0000 C   0  0  0  0  0  0  0  0  0  0  0  0
    0.2906    0.4642    0.0000 O   0  0  0  0  0  0  0  0  0  0  0  0
    1.9166    1.0485    0.0000 C   0  0  2  0  0  0  0  0  0  0  0  0
    2.6832    0.4010    0.0000 C   0  0  1  0  0  0  0  0  0  0  0  0
    3.0239   -0.5392    0.0000 C   0  0  0  0  0  0  0  0  0  0  0  0
    2.3787   -1.3077    0.0000 C   0  0  0  0  0  0  0  0  0  0  0  0
    2.7196   -2.2422    0.0000 C   0  0  0  0  0  0  0  0  0  0  0  0
    3.7040   -2.4181    0.0000 C   0  0  0  0  0  0  0  0  0  0  0  0
    4.0424   -3.3591    0.0000 Cl  0  0  0  0  0  0  0  0  0  0  0  0
    4.3475   -1.6595    0.0000 C   0  0  0  0  0  0  0  0  0  0  0  0
    4.0083   -0.7151    0.0000 C   0  0  0  0  0  0  0  0  0  0  0  0
    2.8568    1.3893    0.0000 C   0  0  0  0  0  0  0  0  0  0  0  0
    3.8568    1.3893    0.0000 C   0  0  0  0  0  0  0  0  0  0  0  0
    4.8568    1.3893    0.0000 N   0  0  0  0  0  0  0  0  0  0  0  0
    2.6838    2.3742    0.0000 C   0  0  0  0  0  0  0  0  0  0  0  0
    2.5108    3.3591    0.0000 N   0  0  0  0  0  0  0  0  0  0  0  0
    2.1909    0.0580    0.0000 H   0  0  0  0  0  0  0  0  0  0  0  0
    1.6615    0.5054    0.0000 H   0  0  0  0  0  0  0  0  0  0  0  0
  1  2  1  0  0  0  0
  2  3  2  0  0  0  0
  4  2  1  1  0  0  0
  4 19  1  6  0  0  0
  4  5  1  0  0  0  0
  5 18  1  1  0  0  0
  5  6  1  6  0  0  0
  6  7  2  0  0  0  0
  7  8  1  0  0  0  0
  8  9  2  0  0  0  0
  9 10  1  0  0  0  0
  9 11  1  0  0  0  0
 11 12  2  0  0  0  0
 12  6  1  0  0  0  0
  5 13  1  0  0  0  0
 13  4  1  0  0  0  0
 13 14  1  0  0  0  0
 14 15  3  0  0  0  0
 13 16  1  0  0  0  0
 16 17  3  0  0  0  0
M  END
>  <EXTREG>  (ZINC00051388)
ZINC00051388

>  <LOGBIO>
2.5000

$$$$
ZINC00051587
  -MTS-   02131516202D 0   0.00000     0.00000     0

 14 14  0  0  0  0  0  0  0  0999 V2000
    5.1889    1.1512    0.0000 N   0  0  0  0  0  0  0  0  0  0  0  0
    4.3233    0.6503    0.0000 S   0  0  0  0  0  0  0  0  0  0  0  0
    4.8242   -0.2152    0.0000 O   0  0  0  0  0  0  0  0  0  0  0  0
    3.8225    1.5159    0.0000 O   0  0  0  0  0  0  0  0  0  0  0  0
    3.4578    0.1495    0.0000 C   0  0  0  0  0  0  0  0  0  0  0  0
    2.5878    0.6495    0.0000 C   0  0  0  0  0  0  0  0  0  0  0  0
    1.7278    0.1495    0.0000 C   0  0  0  0  0  0  0  0  0  0  0  0
    1.7278   -0.8505    0.0000 C   0  0  0  0  0  0  0  0  0  0  0  0
    2.5878   -1.3505    0.0000 C   0  0  0  0  0  0  0  0  0  0  0  0
    3.4578   -0.8505    0.0000 C   0  0  0  0  0  0  0  0  0  0  0  0
    4.3233   -1.3514    0.0000 F   0  0  0  0  0  0  0  0  0  0  0  0
    0.8610    0.6482    0.0000 C   0  0  0  0  0  0  0  0  0  0  0  0
    0.8590    1.6516    0.0000 O   0  0  0  0  0  0  0  0  0  0  0  0
    0.0000    0.1499    0.0000 O   0  0  0  0  0  0  0  0  0  0  0  0
  1  2  1  0  0  0  0
  2  3  2  0  0  0  0
  2  4  2  0  0  0  0
  2  5  1  0  0  0  0
  5  6  2  0  0  0  0
  6  7  1  0  0  0  0
  7  8  2  0  0  0  0
  8  9  1  0  0  0  0
  9 10  2  0  0  0  0
 10  5  1  0  0  0  0
 10 11  1  0  0  0  0
  7 12  1  0  0  0  0
 12 13  1  0  0  0  0
 12 14  2  0  0  0  0
M  END
>  <EXTREG>  (ZINC00051587)
ZINC00051587

>  <LOGBIO>
2.5000

$$$$
ZINC00051797
  -MTS-   02131516202D 0   0.00000     0.00000     0

 14 15  0  0  0  0  0  0  0  0999 V2000
    3.9459   -1.9724    0.0000 C   0  0  0  0  0  0  0  0  0  0  0  0
    4.3518   -1.0585    0.0000 C   0  0  0  0  0  0  0  0  0  0  0  0
    3.7633   -0.2500    0.0000 N   0  0  0  0  0  0  0  0  0  0  0  0
    4.0733    0.7100    0.0000 C   0  0  0  0  0  0  0  0  0  0  0  0
    5.0230    1.0232    0.0000 O   0  0  0  0  0  0  0  0  0  0  0  0
    3.2633    1.2900    0.0000 O   0  0  0  0  0  0  0  0  0  0  0  0
    2.4550    0.7013    0.0000 C   0  0  0  0  0  0  0  0  0  0  0  0
    1.7041    0.0357    0.0000 C   0  0  0  0  0  0  0  0  0  0  0  0
    0.7561    0.3540    0.0000 C   0  0  0  0  0  0  0  0  0  0  0  0
    0.5590    1.3379    0.0000 C   0  0  0  0  0  0  0  0  0  0  0  0
    1.3067    1.9940    0.0000 C   0  0  0  0  0  0  0  0  0  0  0  0
    2.2547    1.6757    0.0000 C   0  0  0  0  0  0  0  0  0  0  0  0
    2.7633   -0.2500    0.0000 C   0  0  0  0  0  0  0  0  0  0  0  0
    2.1752   -1.0588    0.0000 C   0  0  0  0  0  0  0  0  0  0  0  0
  1  2  1  0  0  0  0
  2  3  1  0  0  0  0
  3  4  1  0  0  0  0
  4  5  2  0  0  0  0
  4  6  1  0  0  0  0
  6  7  1  0  0  0  0
  7  8  1  0  0  0  0
  8  9  1  0  0  0  0
  9 10  1  0  0  0  0
 10 11  1  0  0  0  0
 11 12  1  0  0  0  0
 12  7  1  0  0  0  0
  7 13  1  0  0  0  0
 13  3  1  0  0  0  0
 13 14  2  0  0  0  0
M  END
>  <EXTREG>  (ZINC00051797)
ZINC00051797

>  <LOGBIO>
2.5000

$$$$
ZINC00052332
  -MTS-   02131516202D 0   0.00000     0.00000     0

 26 29  0  0  1  0  0  0  0  0999 V2000
    1.2459    3.0132    0.0000 C   0  0  0  0  0  0  0  0  0  0  0  0
    1.9489    2.2972    0.0000 N   0  0  0  0  0  0  0  0  0  0  0  0
    2.9173    2.5467    0.0000 C   0  0  0  0  0  0  0  0  0  0  0  0
    1.6817    1.3390    0.0000 C   0  0  0  0  0  0  0  0  0  0  0  0
    2.3848    0.6230    0.0000 C   0  0  0  0  0  0  0  0  0  0  0  0
    3.3477    0.8728    0.0000 O   0  0  0  0  0  0  0  0  0  0  0  0
    4.4711   -0.2713    0.0000 C   0  0  0  0  0  0  0  0  0  0  0  0
    5.4437   -0.0243    0.0000 O   0  0  0  0  0  0  0  0  0  0  0  0
    4.1477   -1.4269    0.0000 C   0  0  1  0  0  0  0  0  0  0  0  0
    4.4263   -2.4222    0.0000 C   0  0  0  0  0  0  0  0  0  0  0  0
    3.4134   -1.8666    0.0000 C   0  0  0  0  0  0  0  0  0  0  0  0
    2.5562   -2.0327    0.0000 C   0  0  0  0  0  0  0  0  0  0  0  0
    1.9828   -2.8968    0.0000 C   0  0  0  0  0  0  0  0  0  0  0  0
    0.9897   -2.7791    0.0000 C   0  0  0  0  0  0  0  0  0  0  0  0
    0.5956   -1.8562    0.0000 C   0  0  0  0  0  0  0  0  0  0  0  0
    1.1934   -1.0611    0.0000 C   0  0  0  0  0  0  0  0  0  0  0  0
    2.2121   -1.2379    0.0000 C   0  0  0  0  0  0  0  0  0  0  0  0
    3.2368   -0.8737    0.0000 C   0  0  0  0  0  0  0  0  0  0  0  0
    3.6547    0.6210    0.0000 C   0  0  0  0  0  0  0  0  0  0  0  0
    4.2711    1.4619    0.0000 C   0  0  0  0  0  0  0  0  0  0  0  0
    5.2562    1.2899    0.0000 C   0  0  0  0  0  0  0  0  0  0  0  0
    5.5992    0.3469    0.0000 C   0  0  0  0  0  0  0  0  0  0  0  0
    4.9588   -0.4143    0.0000 C   0  0  0  0  0  0  0  0  0  0  0  0
    3.9479   -0.1726    0.0000 C   0  0  0  0  0  0  0  0  0  0  0  0
    5.3477   -1.4269    0.0000 C   0  0  0  0  0  0  0  0  0  0  0  0
    6.3477   -1.4269    0.0000 N   0  0  0  0  0  0  0  0  0  0  0  0
  1  2  1  0  0  0  0
  2  3  1  0  0  0  0
  2  4  1  0  0  0  0
  4  5  1  0  0  0  0
  5  6  1  0  0  0  0
  6  7  1  0  0  0  0
  7  8  2  0  0  0  0
  9  7  1  1  0  0  0
  9 10  1  0  0  0  0
 10 11  1  0  0  0  0
 11 12  1  0  0  0  0
 12 13  1  0  0  0  0
 13 14  2  0  0  0  0
 14 15  1  0  0  0  0
 15 16  2  0  0  0  0
 16 17  1  0  0  0  0
 17 12  2  0  0  0  0
 17 18  1  0  0  0  0
 18  9  1  0  0  0  0
 18 19  1  0  0  0  0
 19 20  1  0  0  0  0
 20 21  2  0  0  0  0
 21 22  1  0  0  0  0
 22 23  2  0  0  0  0
 23 24  1  0  0  0  0
 24 11  1  0  0  0  0
 24 19  2  0  0  0  0
  9 25  1  6  0  0  0
 25 26  3  0  0  0  0
M  END
>  <EXTREG>  (ZINC00052332)
ZINC00052332

>  <LOGBIO>
2.5000

$$$$
ZINC00052565
  -MTS-   02131516202D 0   0.00000     0.00000     0

 21 23  0  0  1  0  0  0  0  0999 V2000
    3.9487   -2.3210    0.0000 C   0  0  0  0  0  0  0  0  0  0  0  0
    4.3555   -1.4037    0.0000 C   0  0  0  0  0  0  0  0  0  0  0  0
    5.3448   -1.2994    0.0000 O   0  0  0  0  0  0  0  0  0  0  0  0
    3.7670   -0.5952    0.0000 N   0  0  0  0  0  0  0  0  0  0  0  0
    4.0770    0.3648    0.0000 N   0  0  0  0  0  0  0  0  0  0  0  0
    3.2670    0.9448    0.0000 C   0  0  0  0  0  0  0  0  0  0  0  0
    3.1673    1.9429    0.0000 C   0  0  0  0  0  0  0  0  0  0  0  0
    2.2554    2.3532    0.0000 C   0  0  0  0  0  0  0  0  0  0  0  0
    2.8172    3.1804    0.0000 C   0  0  0  0  0  0  0  0  0  0  0  0
    1.5378    3.0497    0.0000 C   0  0  0  0  0  0  0  0  0  0  0  0
    1.4425    1.7649    0.0000 O   0  0  0  0  0  0  0  0  0  0  0  0
    1.5456    0.7755    0.0000 C   0  0  0  0  0  0  0  0  0  0  0  0
    2.4570    0.3648    0.0000 C   0  0  0  0  0  0  0  0  0  0  0  0
    2.7670   -0.5952    0.0000 C   0  0  1  0  0  0  0  0  0  0  0  0
    2.1785   -1.4037    0.0000 C   0  0  0  0  0  0  0  0  0  0  0  0
    1.1805   -1.2989    0.0000 C   0  0  0  0  0  0  0  0  0  0  0  0
    0.5967   -2.1044    0.0000 C   0  0  0  0  0  0  0  0  0  0  0  0
    1.0017   -3.0187    0.0000 C   0  0  0  0  0  0  0  0  0  0  0  0
    1.9905   -3.1275    0.0000 C   0  0  0  0  0  0  0  0  0  0  0  0
    2.5835   -2.3180    0.0000 C   0  0  0  0  0  0  0  0  0  0  0  0
    3.0391   -1.1300    0.0000 H   0  0  0  0  0  0  0  0  0  0  0  0
  1  2  1  0  0  0  0
  2  3  2  0  0  0  0
  2  4  1  0  0  0  0
  4  5  1  0  0  0  0
  5  6  1  0  0  0  0
  6  7  1  0  0  0  0
  7  8  1  0  0  0  0
  8  9  1  0  0  0  0
  8 10  1  0  0  0  0
  8 11  1  0  0  0  0
 11 12  1  0  0  0  0
 12 13  1  0  0  0  0
 13  6  2  0  0  0  0
 13 14  1  0  0  0  0
 14 21  1  1  0  0  0
 14  4  1  0  0  0  0
 14 15  1  6  0  0  0
 15 16  2  0  0  0  0
 16 17  1  0  0  0  0
 17 18  2  0  0  0  0
 18 19  1  0  0  0  0
 19 20  2  0  0  0  0
 20 15  1  0  0  0  0
M  END
>  <EXTREG>  (ZINC00052565)
ZINC00052565

>  <LOGBIO>
2.5000

$$$$
ZINC00052652
  -MTS-   02131516202D 0   0.00000     0.00000     0

 21 21  0  0  1  0  0  0  0  0999 V2000
    2.0715    1.7522    0.0000 C   0  0  0  0  0  0  0  0  0  0  0  0
    3.0146    1.4097    0.0000 C   0  0  0  0  0  0  0  0  0  0  0  0
    3.7806    2.0526    0.0000 O   0  0  0  0  0  0  0  0  0  0  0  0
    3.1870    0.4299    0.0000 C   0  0  2  0  0  0  0  0  0  0  0  0
    2.2679   -0.3416    0.0000 C   0  0  0  0  0  0  0  0  0  0  0  0
    1.3246    0.0005    0.0000 C   0  0  0  0  0  0  0  0  0  0  0  0
    0.5640   -0.6406    0.0000 C   0  0  0  0  0  0  0  0  0  0  0  0
    0.7368   -1.6256    0.0000 C   0  0  0  0  0  0  0  0  0  0  0  0
    1.6703   -1.9694    0.0000 C   0  0  0  0  0  0  0  0  0  0  0  0
    2.4408   -1.3265    0.0000 C   0  0  0  0  0  0  0  0  0  0  0  0
    4.5062   -0.0492    0.0000 C   0  0  0  0  0  0  0  0  0  0  0  0
    5.2731   -0.6909    0.0000 C   0  0  0  0  0  0  0  0  0  0  0  0
    6.0401   -1.3326    0.0000 N   0  0  0  0  0  0  0  0  0  0  0  0
    4.0071   -0.9157    0.0000 C   0  0  0  0  0  0  0  0  0  0  0  0
    3.7076   -1.4356    0.0000 N   0  0  0  0  0  0  0  0  0  0  0  0
    5.2671    0.5916    0.0000 C   0  0  0  0  0  0  0  0  0  0  0  0
    5.0917    1.5761    0.0000 C   0  0  0  0  0  0  0  0  0  0  0  0
    4.9164    2.5606    0.0000 N   0  0  0  0  0  0  0  0  0  0  0  0
    6.2074    0.2512    0.0000 C   0  0  0  0  0  0  0  0  0  0  0  0
    7.1477   -0.0892    0.0000 N   0  0  0  0  0  0  0  0  0  0  0  0
    2.6232    0.6352    0.0000 H   0  0  0  0  0  0  0  0  0  0  0  0
  1  2  1  0  0  0  0
  2  3  2  0  0  0  0
  4  2  1  1  0  0  0
  4 21  1  6  0  0  0
  4  5  1  0  0  0  0
  5  6  2  0  0  0  0
  6  7  1  0  0  0  0
  7  8  2  0  0  0  0
  8  9  1  0  0  0  0
  9 10  2  0  0  0  0
 10  5  1  0  0  0  0
  4 11  1  0  0  0  0
 11 12  1  0  0  0  0
 12 13  3  0  0  0  0
 11 14  1  0  0  0  0
 14 15  3  0  0  0  0
 11 16  1  0  0  0  0
 16 17  1  0  0  0  0
 17 18  3  0  0  0  0
 16 19  1  0  0  0  0
 19 20  3  0  0  0  0
M  END
>  <EXTREG>  (ZINC00052652)
ZINC00052652

>  <LOGBIO>
2.5000

$$$$
ZINC00053165
  -MTS-   02131516202D 0   0.00000     0.00000     0

 14 15  0  0  0  0  0  0  0  0999 V2000
    4.3321    1.0528    0.0000 N   0  0  0  0  0  0  0  0  0  0  0  0
    3.4623    1.5532    0.0000 C   0  0  0  0  0  0  0  0  0  0  0  0
    3.4618    2.5480    0.0000 O   0  0  0  0  0  0  0  0  0  0  0  0
    2.5968    1.0524    0.0000 C   0  0  0  0  0  0  0  0  0  0  0  0
    1.7268    1.5524    0.0000 C   0  0  0  0  0  0  0  0  0  0  0  0
    0.8668    1.0524    0.0000 C   0  0  0  0  0  0  0  0  0  0  0  0
    0.0000    1.5511    0.0000 Cl  0  0  0  0  0  0  0  0  0  0  0  0
    0.8668    0.0524    0.0000 N   0  0  0  0  0  0  0  0  0  0  0  0
    1.7268   -0.4476    0.0000 C   0  0  0  0  0  0  0  0  0  0  0  0
    1.7296   -1.4489    0.0000 C   0  0  0  0  0  0  0  0  0  0  0  0
    2.5961   -1.9480    0.0000 C   0  0  0  0  0  0  0  0  0  0  0  0
    3.4636   -1.4437    0.0000 C   0  0  0  0  0  0  0  0  0  0  0  0
    3.4596   -0.4489    0.0000 C   0  0  0  0  0  0  0  0  0  0  0  0
    2.5968    0.0524    0.0000 C   0  0  0  0  0  0  0  0  0  0  0  0
  1  2  1  0  0  0  0
  2  3  2  0  0  0  0
  2  4  1  0  0  0  0
  4  5  2  0  0  0  0
  5  6  1  0  0  0  0
  6  7  1  0  0  0  0
  6  8  2  0  0  0  0
  8  9  1  0  0  0  0
  9 10  1  0  0  0  0
 10 11  2  0  0  0  0
 11 12  1  0  0  0  0
 12 13  2  0  0  0  0
 13 14  1  0  0  0  0
 14  4  1  0  0  0  0
 14  9  2  0  0  0  0
M  END
>  <EXTREG>  (ZINC00053165)
ZINC00053165

>  <LOGBIO>
2.5000

$$$$
ZINC00053215
  -MTS-   02131516202D 0   0.00000     0.00000     0

 17 18  0  0  0  0  0  0  0  0999 V2000
    6.6538    0.0730    0.0000 C   0  0  0  0  0  0  0  0  0  0  0  0
    5.7883   -0.4279    0.0000 C   0  0  0  0  0  0  0  0  0  0  0  0
    4.9183    0.0721    0.0000 C   0  0  0  0  0  0  0  0  0  0  0  0
    4.0583   -0.4279    0.0000 C   0  0  0  0  0  0  0  0  0  0  0  0
    4.0583   -1.4279    0.0000 C   0  0  0  0  0  0  0  0  0  0  0  0
    4.9183   -1.9279    0.0000 C   0  0  0  0  0  0  0  0  0  0  0  0
    5.7883   -1.4279    0.0000 C   0  0  0  0  0  0  0  0  0  0  0  0
    6.6538   -1.9287    0.0000 Cl  0  0  0  0  0  0  0  0  0  0  0  0
    3.1915    0.0708    0.0000 S   0  0  0  0  0  0  0  0  0  0  0  0
    2.6928   -0.7960    0.0000 O   0  0  0  0  0  0  0  0  0  0  0  0
    3.6902    0.9376    0.0000 O   0  0  0  0  0  0  0  0  0  0  0  0
    2.3247    0.5695    0.0000 N   0  0  0  0  0  0  0  0  0  0  0  0
    2.3222    1.5729    0.0000 C   0  0  0  0  0  0  0  0  0  0  0  0
    1.4589    2.0673    0.0000 C   0  0  0  0  0  0  0  0  0  0  0  0
    0.5932    1.5668    0.0000 O   0  0  0  0  0  0  0  0  0  0  0  0
    0.5907    0.5720    0.0000 C   0  0  0  0  0  0  0  0  0  0  0  0
    1.4589    0.0690    0.0000 C   0  0  0  0  0  0  0  0  0  0  0  0
  1  2  1  0  0  0  0
  2  3  2  0  0  0  0
  3  4  1  0  0  0  0
  4  5  2  0  0  0  0
  5  6  1  0  0  0  0
  6  7  2  0  0  0  0
  7  2  1  0  0  0  0
  7  8  1  0  0  0  0
  4  9  1  0  0  0  0
  9 10  2  0  0  0  0
  9 11  2  0  0  0  0
  9 12  1  0  0  0  0
 12 13  1  0  0  0  0
 13 14  1  0  0  0  0
 14 15  1  0  0  0  0
 15 16  1  0  0  0  0
 16 17  1  0  0  0  0
 17 12  1  0  0  0  0
M  END
>  <EXTREG>  (ZINC00053215)
ZINC00053215

>  <LOGBIO>
2.5000

$$$$
ZINC00053726
  -MTS-   02131516202D 0   0.00000     0.00000     0

 19 20  0  0  1  0  0  0  0  0999 V2000
    5.2877   -2.1966    0.0000 O   0  0  0  0  0  0  0  0  0  0  0  0
    5.6945   -1.2793    0.0000 C   0  0  0  0  0  0  0  0  0  0  0  0
    6.6838   -1.1750    0.0000 O   0  0  0  0  0  0  0  0  0  0  0  0
    5.1060   -0.4708    0.0000 C   0  0  2  0  0  0  0  0  0  0  0  0
    5.4160    0.4892    0.0000 C   0  0  0  0  0  0  0  0  0  0  0  0
    4.6060    1.0692    0.0000 S   0  0  0  0  0  0  0  0  0  0  0  0
    3.7960    0.4892    0.0000 C   0  0  1  0  0  0  0  0  0  0  0  0
    4.1060   -0.4708    0.0000 N   0  0  0  0  0  0  0  0  0  0  0  0
    2.8463    0.8023    0.0000 C   0  0  0  0  0  0  0  0  0  0  0  0
    2.6410    1.7845    0.0000 C   0  0  0  0  0  0  0  0  0  0  0  0
    3.3861    2.4516    0.0000 F   0  0  0  0  0  0  0  0  0  0  0  0
    1.6956    2.0941    0.0000 C   0  0  0  0  0  0  0  0  0  0  0  0
    0.9489    1.4290    0.0000 C   0  0  0  0  0  0  0  0  0  0  0  0
    0.0000    1.7445    0.0000 F   0  0  0  0  0  0  0  0  0  0  0  0
    1.1476    0.4542    0.0000 C   0  0  0  0  0  0  0  0  0  0  0  0
    2.0996    0.1372    0.0000 C   0  0  0  0  0  0  0  0  0  0  0  0
    2.3013   -0.8423    0.0000 F   0  0  0  0  0  0  0  0  0  0  0  0
    3.7055    1.0823    0.0000 H   0  0  0  0  0  0  0  0  0  0  0  0
    5.6985   -0.3762    0.0000 H   0  0  0  0  0  0  0  0  0  0  0  0
  1  2  1  0  0  0  0
  2  3  2  0  0  0  0
  4  2  1  1  0  0  0
  4 19  1  6  0  0  0
  4  5  1  0  0  0  0
  5  6  1  0  0  0  0
  6  7  1  0  0  0  0
  7 18  1  6  0  0  0
  7  8  1  0  0  0  0
  8  4  1  0  0  0  0
  7  9  1  1  0  0  0
  9 10  2  0  0  0  0
 10 11  1  0  0  0  0
 10 12  1  0  0  0  0
 12 13  2  0  0  0  0
 13 14  1  0  0  0  0
 13 15  1  0  0  0  0
 15 16  2  0  0  0  0
 16  9  1  0  0  0  0
 16 17  1  0  0  0  0
M  END
>  <EXTREG>  (ZINC00053726)
ZINC00053726

>  <LOGBIO>
2.5000

$$$$
ZINC00054307
  -MTS-   02131516202D 0   0.00000     0.00000     0

 25 27  0  0  1  0  0  0  0  0999 V2000
    4.0242   -4.0836    0.0000 O   0  0  0  0  0  0  0  0  0  0  0  0
    4.4311   -3.1663    0.0000 C   0  0  0  0  0  0  0  0  0  0  0  0
    5.4204   -3.0619    0.0000 O   0  0  0  0  0  0  0  0  0  0  0  0
    3.8425   -2.3578    0.0000 C   0  0  0  0  0  0  0  0  0  0  0  0
    4.1525   -1.3978    0.0000 C   0  0  0  0  0  0  0  0  0  0  0  0
    3.3425   -0.8178    0.0000 C   0  0  0  0  0  0  0  0  0  0  0  0
    3.2429    0.1803    0.0000 N   0  0  0  0  0  0  0  0  0  0  0  0
    2.3309    0.5906    0.0000 C   0  0  1  0  0  0  0  0  0  0  0  0
    1.5180    0.0023    0.0000 C   0  0  0  0  0  0  0  0  0  0  0  0
    1.6212   -0.9871    0.0000 C   0  0  1  0  0  0  0  0  0  0  0  0
    2.5325   -1.3978    0.0000 N   0  0  0  0  0  0  0  0  0  0  0  0
    2.8425   -2.3578    0.0000 N   0  0  0  0  0  0  0  0  0  0  0  0
    0.8106   -1.5727    0.0000 C   0  0  0  0  0  0  0  0  0  0  0  0
    1.3962   -2.3833    0.0000 F   0  0  0  0  0  0  0  0  0  0  0  0
    0.2250   -0.7621    0.0000 F   0  0  0  0  0  0  0  0  0  0  0  0
    0.0000   -2.1583    0.0000 F   0  0  0  0  0  0  0  0  0  0  0  0
    2.2293    1.5854    0.0000 C   0  0  0  0  0  0  0  0  0  0  0  0
    3.0422    2.1737    0.0000 C   0  0  0  0  0  0  0  0  0  0  0  0
    2.9391    3.1631    0.0000 C   0  0  0  0  0  0  0  0  0  0  0  0
    2.0271    3.5734    0.0000 C   0  0  0  0  0  0  0  0  0  0  0  0
    1.9279    4.5685    0.0000 F   0  0  0  0  0  0  0  0  0  0  0  0
    1.2183    2.9942    0.0000 C   0  0  0  0  0  0  0  0  0  0  0  0
    1.3173    1.9957    0.0000 C   0  0  0  0  0  0  0  0  0  0  0  0
    1.0735   -0.7421    0.0000 H   0  0  0  0  0  0  0  0  0  0  0  0
    2.8175    0.9416    0.0000 H   0  0  0  0  0  0  0  0  0  0  0  0
  1  2  1  0  0  0  0
  2  3  2  0  0  0  0
  2  4  1  0  0  0  0
  4  5  1  0  0  0  0
  5  6  2  0  0  0  0
  6  7  1  0  0  0  0
  7  8  1  0  0  0  0
  8 25  1  6  0  0  0
  8  9  1  0  0  0  0
  9 10  1  0  0  0  0
 10 24  1  6  0  0  0
 10 11  1  0  0  0  0
 11  6  1  0  0  0  0
 11 12  1  0  0  0  0
 12  4  2  0  0  0  0
 10 13  1  1  0  0  0
 13 14  1  0  0  0  0
 13 15  1  0  0  0  0
 13 16  1  0  0  0  0
  8 17  1  1  0  0  0
 17 18  2  0  0  0  0
 18 19  1  0  0  0  0
 19 20  2  0  0  0  0
 20 21  1  0  0  0  0
 20 22  1  0  0  0  0
 22 23  2  0  0  0  0
 23 17  1  0  0  0  0
M  END
>  <EXTREG>  (ZINC00054307)
ZINC00054307

>  <LOGBIO>
2.5000

$$$$
ZINC00054548
  -MTS-   02131516202D 0   0.00000     0.00000     0

 21 22  0  0  0  0  0  0  0  0999 V2000
    0.6000    1.1215    0.0000 C   0  0  0  0  0  0  0  0  0  0  0  0
    1.6000    1.1240    0.0000 C   0  0  0  0  0  0  0  0  0  0  0  0
    2.1048    0.2567    0.0000 N   0  0  0  0  0  0  0  0  0  0  0  0
    3.0995    0.2613    0.0000 C   0  0  0  0  0  0  0  0  0  0  0  0
    3.6021   -0.6033    0.0000 O   0  0  0  0  0  0  0  0  0  0  0  0
    3.1048   -1.4708    0.0000 C   0  0  0  0  0  0  0  0  0  0  0  0
    3.6083   -2.3388    0.0000 C   0  0  0  0  0  0  0  0  0  0  0  0
    3.1117   -3.2008    0.0000 C   0  0  0  0  0  0  0  0  0  0  0  0
    2.1117   -3.2048    0.0000 C   0  0  0  0  0  0  0  0  0  0  0  0
    1.6083   -2.3468    0.0000 C   0  0  0  0  0  0  0  0  0  0  0  0
    0.6083   -2.3533    0.0000 N   0  0  0  0  0  0  0  0  0  0  0  0
    2.1048   -1.4748    0.0000 C   0  0  0  0  0  0  0  0  0  0  0  0
    3.5982    1.1280    0.0000 C   0  0  0  0  0  0  0  0  0  0  0  0
    4.5982    1.1280    0.0000 C   0  0  0  0  0  0  0  0  0  0  0  0
    5.5982    1.1280    0.0000 N   0  0  0  0  0  0  0  0  0  0  0  0
    3.1021    1.9903    0.0000 C   0  0  0  0  0  0  0  0  0  0  0  0
    3.6030    2.8558    0.0000 C   0  0  0  0  0  0  0  0  0  0  0  0
    2.0987    1.9908    0.0000 C   0  0  0  0  0  0  0  0  0  0  0  0
    1.5982    2.8565    0.0000 N   0  3  0  0  0  0  0  0  0  0  0  0
    2.0990    3.7261    0.0000 O   0  5  0  0  0  0  0  0  0  0  0  0
    0.6034    2.8565    0.0000 O   0  0  0  0  0  0  0  0  0  0  0  0
  1  2  1  0  0  0  0
  2  3  1  0  0  0  0
  3  4  2  0  0  0  0
  4  5  1  0  0  0  0
  5  6  1  0  0  0  0
  6  7  2  0  0  0  0
  7  8  1  0  0  0  0
  8  9  2  0  0  0  0
  9 10  1  0  0  0  0
 10 11  1  0  0  0  0
 10 12  2  0  0  0  0
 12  6  1  0  0  0  0
  4 13  1  0  0  0  0
 13 14  1  0  0  0  0
 14 15  3  0  0  0  0
 13 16  2  0  0  0  0
 16 17  1  0  0  0  0
 16 18  1  0  0  0  0
 18  2  2  0  0  0  0
 18 19  1  0  0  0  0
 19 20  1  0  0  0  0
 19 21  2  0  0  0  0
M  CHG  2  19   1  20  -1
M  END
>  <EXTREG>  (ZINC00054548)
ZINC00054548

>  <LOGBIO>
2.5000

$$$$
ZINC00054712
  -MTS-   02131516202D 0   0.00000     0.00000     0

 17 18  0  0  0  0  0  0  0  0999 V2000
    3.9821    2.0025    0.0000 O   0  0  0  0  0  0  0  0  0  0  0  0
    3.1156    2.5017    0.0000 C   0  0  0  0  0  0  0  0  0  0  0  0
    2.2501    2.0008    0.0000 C   0  0  0  0  0  0  0  0  0  0  0  0
    1.3801    2.5008    0.0000 C   0  0  0  0  0  0  0  0  0  0  0  0
    0.5201    2.0008    0.0000 C   0  0  0  0  0  0  0  0  0  0  0  0
    0.5201    1.0008    0.0000 C   0  0  0  0  0  0  0  0  0  0  0  0
    1.3801    0.5008    0.0000 C   0  0  0  0  0  0  0  0  0  0  0  0
    2.2501    1.0008    0.0000 C   0  0  0  0  0  0  0  0  0  0  0  0
    3.1156    0.5000    0.0000 C   0  0  0  0  0  0  0  0  0  0  0  0
    3.1146   -0.5000    0.0000 N   0  0  0  0  0  0  0  0  0  0  0  0
    3.9801   -1.0009    0.0000 C   0  0  0  0  0  0  0  0  0  0  0  0
    3.9801   -2.0043    0.0000 C   0  0  0  0  0  0  0  0  0  0  0  0
    4.8422   -2.5008    0.0000 C   0  0  0  0  0  0  0  0  0  0  0  0
    5.7092   -2.0025    0.0000 C   0  0  0  0  0  0  0  0  0  0  0  0
    6.5735   -2.5056    0.0000 F   0  0  0  0  0  0  0  0  0  0  0  0
    5.7142   -1.0078    0.0000 C   0  0  0  0  0  0  0  0  0  0  0  0
    4.8472   -0.5026    0.0000 C   0  0  0  0  0  0  0  0  0  0  0  0
  1  2  1  0  0  0  0
  2  3  1  0  0  0  0
  3  4  2  0  0  0  0
  4  5  1  0  0  0  0
  5  6  2  0  0  0  0
  6  7  1  0  0  0  0
  7  8  2  0  0  0  0
  8  3  1  0  0  0  0
  8  9  1  0  0  0  0
  9 10  1  0  0  0  0
 10 11  1  0  0  0  0
 11 12  2  0  0  0  0
 12 13  1  0  0  0  0
 13 14  2  0  0  0  0
 14 15  1  0  0  0  0
 14 16  1  0  0  0  0
 16 17  2  0  0  0  0
 17 11  1  0  0  0  0
M  END
>  <EXTREG>  (ZINC00054712)
ZINC00054712

>  <LOGBIO>
2.5000

$$$$
ZINC00055477
  -MTS-   02131516202D 0   0.00000     0.00000     0

 16 17  0  0  0  0  0  0  0  0999 V2000
    3.4623    1.7935    0.0000 C   0  0  0  0  0  0  0  0  0  0  0  0
    2.5968    1.2927    0.0000 C   0  0  0  0  0  0  0  0  0  0  0  0
    1.7268    1.7927    0.0000 C   0  0  0  0  0  0  0  0  0  0  0  0
    0.8668    1.2927    0.0000 C   0  0  0  0  0  0  0  0  0  0  0  0
    0.0000    1.7914    0.0000 O   0  0  0  0  0  0  0  0  0  0  0  0
    0.8668    0.2927    0.0000 N   0  0  0  0  0  0  0  0  0  0  0  0
    1.7268   -0.2073    0.0000 N   0  0  0  0  0  0  0  0  0  0  0  0
    2.5968    0.2927    0.0000 C   0  0  0  0  0  0  0  0  0  0  0  0
    3.4623   -0.2082    0.0000 C   0  0  0  0  0  0  0  0  0  0  0  0
    3.4623   -1.2116    0.0000 C   0  0  0  0  0  0  0  0  0  0  0  0
    4.3243   -1.7081    0.0000 C   0  0  0  0  0  0  0  0  0  0  0  0
    5.1914   -1.2098    0.0000 C   0  0  0  0  0  0  0  0  0  0  0  0
    6.0556   -1.7129    0.0000 N   0  0  0  0  0  0  0  0  0  0  0  0
    5.1963   -0.2151    0.0000 C   0  0  0  0  0  0  0  0  0  0  0  0
    6.0646    0.2811    0.0000 N   0  0  0  0  0  0  0  0  0  0  0  0
    4.3293    0.2901    0.0000 C   0  0  0  0  0  0  0  0  0  0  0  0
  1  2  1  0  0  0  0
  2  3  1  0  0  0  0
  3  4  1  0  0  0  0
  4  5  2  0  0  0  0
  4  6  1  0  0  0  0
  6  7  1  0  0  0  0
  7  8  1  0  0  0  0
  8  2  2  0  0  0  0
  8  9  1  0  0  0  0
  9 10  2  0  0  0  0
 10 11  1  0  0  0  0
 11 12  2  0  0  0  0
 12 13  1  0  0  0  0
 12 14  1  0  0  0  0
 14 15  1  0  0  0  0
 14 16  2  0  0  0  0
 16  9  1  0  0  0  0
M  END
>  <EXTREG>  (ZINC00055477)
ZINC00055477

>  <LOGBIO>
2.5000

$$$$
ZINC00056527
  -MTS-   02131516202D 0   0.00000     0.00000     0

 18 19  0  0  0  0  0  0  0  0999 V2000
    3.8088    2.3035    0.0000 O   0  0  0  0  0  0  0  0  0  0  0  0
    3.2887    2.6027    0.0000 C   0  0  0  0  0  0  0  0  0  0  0  0
    3.2882    3.5975    0.0000 O   0  0  0  0  0  0  0  0  0  0  0  0
    2.2501    2.0017    0.0000 C   0  0  0  0  0  0  0  0  0  0  0  0
    1.3801    2.5017    0.0000 C   0  0  0  0  0  0  0  0  0  0  0  0
    0.5201    2.0017    0.0000 C   0  0  0  0  0  0  0  0  0  0  0  0
    0.5201    1.0017    0.0000 C   0  0  0  0  0  0  0  0  0  0  0  0
    1.3801    0.5017    0.0000 C   0  0  0  0  0  0  0  0  0  0  0  0
    2.2501    1.0017    0.0000 C   0  0  0  0  0  0  0  0  0  0  0  0
    3.2887    0.4007    0.0000 C   0  0  0  0  0  0  0  0  0  0  0  0
    4.1552    0.8998    0.0000 O   0  0  0  0  0  0  0  0  0  0  0  0
    3.2877   -0.5993    0.0000 C   0  0  0  0  0  0  0  0  0  0  0  0
    4.1557   -1.1028    0.0000 C   0  0  0  0  0  0  0  0  0  0  0  0
    4.1527   -2.0975    0.0000 C   0  0  0  0  0  0  0  0  0  0  0  0
    3.2867   -2.5975    0.0000 C   0  0  0  0  0  0  0  0  0  0  0  0
    3.2882   -3.5975    0.0000 Cl  0  0  0  0  0  0  0  0  0  0  0  0
    2.4237   -2.1028    0.0000 C   0  0  0  0  0  0  0  0  0  0  0  0
    2.4217   -1.0993    0.0000 C   0  0  0  0  0  0  0  0  0  0  0  0
  1  2  1  0  0  0  0
  2  3  2  0  0  0  0
  2  4  1  0  0  0  0
  4  5  2  0  0  0  0
  5  6  1  0  0  0  0
  6  7  2  0  0  0  0
  7  8  1  0  0  0  0
  8  9  2  0  0  0  0
  9  4  1  0  0  0  0
  9 10  1  0  0  0  0
 10 11  2  0  0  0  0
 10 12  1  0  0  0  0
 12 13  2  0  0  0  0
 13 14  1  0  0  0  0
 14 15  2  0  0  0  0
 15 16  1  0  0  0  0
 15 17  1  0  0  0  0
 17 18  2  0  0  0  0
 18 12  1  0  0  0  0
M  END
>  <EXTREG>  (ZINC00056527)
ZINC00056527

>  <LOGBIO>
2.5000

$$$$
ZINC00056739
  -MTS-   02131516202D 0   0.00000     0.00000     0

 13 13  0  0  0  0  0  0  0  0999 V2000
    4.3321    0.3511    0.0000 O   0  0  0  0  0  0  0  0  0  0  0  0
    3.4623    0.8515    0.0000 C   0  0  0  0  0  0  0  0  0  0  0  0
    3.4618    1.8463    0.0000 O   0  0  0  0  0  0  0  0  0  0  0  0
    2.5968    0.3507    0.0000 C   0  0  0  0  0  0  0  0  0  0  0  0
    1.7268    0.8507    0.0000 C   0  0  0  0  0  0  0  0  0  0  0  0
    1.7243    1.8506    0.0000 O   0  0  0  0  0  0  0  0  0  0  0  0
    0.8668    0.3507    0.0000 C   0  0  0  0  0  0  0  0  0  0  0  0
    0.0000    0.8493    0.0000 Cl  0  0  0  0  0  0  0  0  0  0  0  0
    0.8668   -0.6493    0.0000 C   0  0  0  0  0  0  0  0  0  0  0  0
    1.7268   -1.1493    0.0000 C   0  0  0  0  0  0  0  0  0  0  0  0
    1.7243   -2.1493    0.0000 Cl  0  0  0  0  0  0  0  0  0  0  0  0
    2.5968   -0.6493    0.0000 C   0  0  0  0  0  0  0  0  0  0  0  0
    3.4623   -1.1502    0.0000 Cl  0  0  0  0  0  0  0  0  0  0  0  0
  1  2  1  0  0  0  0
  2  3  2  0  0  0  0
  2  4  1  0  0  0  0
  4  5  2  0  0  0  0
  5  6  1  0  0  0  0
  5  7  1  0  0  0  0
  7  8  1  0  0  0  0
  7  9  2  0  0  0  0
  9 10  1  0  0  0  0
 10 11  1  0  0  0  0
 10 12  2  0  0  0  0
 12  4  1  0  0  0  0
 12 13  1  0  0  0  0
M  END
>  <EXTREG>  (ZINC00056739)
ZINC00056739

>  <LOGBIO>
2.5000

$$$$
ZINC00056843
  -MTS-   02131516202D 0   0.00000     0.00000     0

 12 12  0  0  0  0  0  0  0  0999 V2000
    2.5921    1.7912    0.0000 C   0  0  0  0  0  0  0  0  0  0  0  0
    3.4613    1.2899    0.0000 C   0  0  0  0  0  0  0  0  0  0  0  0
    4.3221    1.7886    0.0000 O   0  0  0  0  0  0  0  0  0  0  0  0
    3.4623    0.2899    0.0000 N   0  0  0  0  0  0  0  0  0  0  0  0
    2.5968   -0.2110    0.0000 C   0  0  0  0  0  0  0  0  0  0  0  0
    1.7268    0.2890    0.0000 C   0  0  0  0  0  0  0  0  0  0  0  0
    0.8668   -0.2110    0.0000 C   0  0  0  0  0  0  0  0  0  0  0  0
    0.8668   -1.2110    0.0000 C   0  0  0  0  0  0  0  0  0  0  0  0
    0.0000   -1.7097    0.0000 F   0  0  0  0  0  0  0  0  0  0  0  0
    1.7268   -1.7110    0.0000 C   0  0  0  0  0  0  0  0  0  0  0  0
    2.5968   -1.2110    0.0000 C   0  0  0  0  0  0  0  0  0  0  0  0
    3.4623   -1.7118    0.0000 Br  0  0  0  0  0  0  0  0  0  0  0  0
  1  2  1  0  0  0  0
  2  3  2  0  0  0  0
  2  4  1  0  0  0  0
  4  5  1  0  0  0  0
  5  6  2  0  0  0  0
  6  7  1  0  0  0  0
  7  8  2  0  0  0  0
  8  9  1  0  0  0  0
  8 10  1  0  0  0  0
 10 11  2  0  0  0  0
 11  5  1  0  0  0  0
 11 12  1  0  0  0  0
M  END
>  <EXTREG>  (ZINC00056843)
ZINC00056843

>  <LOGBIO>
2.5000

$$$$
ZINC00057072
  -MTS-   02131516202D 0   0.00000     0.00000     0

 21 23  0  0  1  0  0  0  0  0999 V2000
    3.9752    2.5525    0.0000 O   0  0  0  0  0  0  0  0  0  0  0  0
    3.9761    1.5491    0.0000 C   0  0  0  0  0  0  0  0  0  0  0  0
    3.1146    1.0518    0.0000 O   0  0  0  0  0  0  0  0  0  0  0  0
    3.1156    0.0483    0.0000 C   0  0  0  0  0  0  0  0  0  0  0  0
    2.2501   -0.4525    0.0000 C   0  0  0  0  0  0  0  0  0  0  0  0
    1.3801    0.0475    0.0000 C   0  0  0  0  0  0  0  0  0  0  0  0
    0.5201   -0.4525    0.0000 C   0  0  0  0  0  0  0  0  0  0  0  0
    0.5201   -1.4525    0.0000 C   0  0  0  0  0  0  0  0  0  0  0  0
    1.3801   -1.9525    0.0000 C   0  0  0  0  0  0  0  0  0  0  0  0
    2.2501   -1.4525    0.0000 C   0  0  0  0  0  0  0  0  0  0  0  0
    4.8424    1.0495    0.0000 C   0  0  2  0  0  0  0  0  0  0  0  0
    4.8439    0.0461    0.0000 C   0  0  0  0  0  0  0  0  0  0  0  0
    5.7066   -0.4492    0.0000 C   0  0  0  0  0  0  0  0  0  0  0  0
    5.7094   -1.4513    0.0000 C   0  0  0  0  0  0  0  0  0  0  0  0
    6.5767   -1.9491    0.0000 C   0  0  0  0  0  0  0  0  0  0  0  0
    7.4434   -1.4435    0.0000 C   0  0  0  0  0  0  0  0  0  0  0  0
    7.4379   -0.4488    0.0000 C   0  0  0  0  0  0  0  0  0  0  0  0
    6.5729    0.0504    0.0000 C   0  0  0  0  0  0  0  0  0  0  0  0
    6.5764    1.0452    0.0000 C   0  0  0  0  0  0  0  0  0  0  0  0
    5.7087    1.5490    0.0000 N   0  0  0  0  0  0  0  0  0  0  0  0
    4.3231    0.7490    0.0000 H   0  0  0  0  0  0  0  0  0  0  0  0
  1  2  2  0  0  0  0
  2  3  1  0  0  0  0
  3  4  1  0  0  0  0
  4  5  1  0  0  0  0
  5  6  2  0  0  0  0
  6  7  1  0  0  0  0
  7  8  2  0  0  0  0
  8  9  1  0  0  0  0
  9 10  2  0  0  0  0
 10  5  1  0  0  0  0
 11  2  1  1  0  0  0
 11 21  1  6  0  0  0
 11 12  1  0  0  0  0
 12 13  1  0  0  0  0
 13 14  1  0  0  0  0
 14 15  2  0  0  0  0
 15 16  1  0  0  0  0
 16 17  2  0  0  0  0
 17 18  1  0  0  0  0
 18 13  2  0  0  0  0
 18 19  1  0  0  0  0
 19 20  1  0  0  0  0
 20 11  1  0  0  0  0
M  END
>  <EXTREG>  (ZINC00057072)
ZINC00057072

>  <LOGBIO>
2.5000

$$$$
ZINC00057358
  -MTS-   02131516202D 0   0.00000     0.00000     0

 16 17  0  0  0  0  0  0  0  0999 V2000
    2.9087   -2.1106    0.0000 C   0  0  0  0  0  0  0  0  0  0  0  0
    3.4052   -1.2426    0.0000 N   0  0  0  0  0  0  0  0  0  0  0  0
    4.4086   -1.2376    0.0000 C   0  0  0  0  0  0  0  0  0  0  0  0
    4.9134   -2.1008    0.0000 O   0  0  0  0  0  0  0  0  0  0  0  0
    4.9008   -0.3731    0.0000 N   0  0  0  0  0  0  0  0  0  0  0  0
    5.9008   -0.3697    0.0000 C   0  0  0  0  0  0  0  0  0  0  0  0
    4.4008    0.4914    0.0000 C   0  0  0  0  0  0  0  0  0  0  0  0
    4.7108    1.4514    0.0000 N   0  0  0  0  0  0  0  0  0  0  0  0
    3.9008    2.0314    0.0000 C   0  0  0  0  0  0  0  0  0  0  0  0
    3.0908    1.4514    0.0000 N   0  0  0  0  0  0  0  0  0  0  0  0
    2.1411    1.7646    0.0000 C   0  0  0  0  0  0  0  0  0  0  0  0
    1.3925    1.0964    0.0000 C   0  0  0  0  0  0  0  0  0  0  0  0
    0.4481    1.4089    0.0000 O   0  0  0  0  0  0  0  0  0  0  0  0
    3.4008    0.4914    0.0000 C   0  0  0  0  0  0  0  0  0  0  0  0
    2.9026   -0.3781    0.0000 C   0  0  0  0  0  0  0  0  0  0  0  0
    1.9026   -0.3813    0.0000 O   0  0  0  0  0  0  0  0  0  0  0  0
  1  2  1  0  0  0  0
  2  3  1  0  0  0  0
  3  4  2  0  0  0  0
  3  5  1  0  0  0  0
  5  6  1  0  0  0  0
  5  7  1  0  0  0  0
  7  8  1  0  0  0  0
  8  9  2  0  0  0  0
  9 10  1  0  0  0  0
 10 11  1  0  0  0  0
 11 12  1  0  0  0  0
 12 13  1  0  0  0  0
 10 14  1  0  0  0  0
 14  7  2  0  0  0  0
 14 15  1  0  0  0  0
 15  2  1  0  0  0  0
 15 16  2  0  0  0  0
M  END
>  <EXTREG>  (ZINC00057358)
ZINC00057358

>  <LOGBIO>
2.5000

$$$$
ZINC00058022
  -MTS-   02131516202D 0   0.00000     0.00000     0

 13 14  0  0  0  0  0  0  0  0999 V2000
    4.3311    1.6811    0.0000 F   0  0  0  0  0  0  0  0  0  0  0  0
    3.4655    1.1803    0.0000 C   0  0  0  0  0  0  0  0  0  0  0  0
    2.5955    1.6803    0.0000 C   0  0  0  0  0  0  0  0  0  0  0  0
    1.7355    1.1803    0.0000 C   0  0  0  0  0  0  0  0  0  0  0  0
    1.7355    0.1803    0.0000 C   0  0  0  0  0  0  0  0  0  0  0  0
    0.8655   -0.3197    0.0000 O   0  0  0  0  0  0  0  0  0  0  0  0
    0.8655   -1.3197    0.0000 C   0  0  0  0  0  0  0  0  0  0  0  0
    0.0000   -1.8206    0.0000 O   0  0  0  0  0  0  0  0  0  0  0  0
    1.7355   -1.8197    0.0000 C   0  0  0  0  0  0  0  0  0  0  0  0
    2.5955   -1.3197    0.0000 C   0  0  0  0  0  0  0  0  0  0  0  0
    3.4623   -1.8184    0.0000 O   0  0  0  0  0  0  0  0  0  0  0  0
    2.5955   -0.3197    0.0000 C   0  0  0  0  0  0  0  0  0  0  0  0
    3.4655    0.1803    0.0000 C   0  0  0  0  0  0  0  0  0  0  0  0
  1  2  1  0  0  0  0
  2  3  1  0  0  0  0
  3  4  2  0  0  0  0
  4  5  1  0  0  0  0
  5  6  1  0  0  0  0
  6  7  1  0  0  0  0
  7  8  2  0  0  0  0
  7  9  1  0  0  0  0
  9 10  1  0  0  0  0
 10 11  2  0  0  0  0
 10 12  1  0  0  0  0
 12  5  2  0  0  0  0
 12 13  1  0  0  0  0
 13  2  2  0  0  0  0
M  END
>  <EXTREG>  (ZINC00058022)
ZINC00058022

>  <LOGBIO>
2.5000

$$$$
ZINC00058302
  -MTS-   02131516202D 0   0.00000     0.00000     0

 22 26  0  0  1  0  0  0  0  0999 V2000
    3.9530   -3.1543    0.0000 O   0  0  0  0  0  0  0  0  0  0  0  0
    3.6393   -2.2048    0.0000 C   0  0  1  0  0  0  0  0  0  0  0  0
    2.6653   -2.0023    0.0000 C   0  0  0  0  0  0  0  0  0  0  0  0
    2.3420   -1.0560    0.0000 C   0  0  1  0  0  0  0  0  0  0  0  0
    1.3420   -0.8560    0.0000 C   0  0  2  0  0  0  0  0  0  0  0  0
    0.5920   -1.2560    0.0000 C   0  0  0  0  0  0  0  0  0  0  0  0
    0.5920   -0.8760    0.0000 O   0  0  0  0  0  0  0  0  0  0  0  0
    1.3420   -0.2560    0.0000 C   0  0  1  0  0  0  0  0  0  0  0  0
    0.7920    0.4340    0.0000 O   0  0  0  0  0  0  0  0  0  0  0  0
    3.0044   -0.3069    0.0000 N   0  0  0  0  0  0  0  0  0  0  0  0
    3.9931   -0.5073    0.0000 C   0  0  0  0  0  0  0  0  0  0  0  0
    4.3066   -1.4555    0.0000 N   0  0  0  0  0  0  0  0  0  0  0  0
    4.4786    0.3627    0.0000 N   0  0  0  0  0  0  0  0  0  0  0  0
    3.8115    1.1025    0.0000 C   0  0  0  0  0  0  0  0  0  0  0  0
    3.9031    2.0983    0.0000 C   0  0  0  0  0  0  0  0  0  0  0  0
    3.0889    2.6789    0.0000 C   0  0  0  0  0  0  0  0  0  0  0  0
    2.1767    2.2608    0.0000 C   0  0  0  0  0  0  0  0  0  0  0  0
    2.0845    1.2703    0.0000 C   0  0  0  0  0  0  0  0  0  0  0  0
    2.8923    0.6868    0.0000 C   0  0  0  0  0  0  0  0  0  0  0  0
    1.7727    0.1617    0.0000 H   0  0  0  0  0  0  0  0  0  0  0  0
    1.4295   -1.4496    0.0000 H   0  0  0  0  0  0  0  0  0  0  0  0
    1.9466   -1.5073    0.0000 H   0  0  0  0  0  0  0  0  0  0  0  0
  2  1  1  1  0  0  0
  2  3  1  0  0  0  0
  4  3  1  1  0  0  0
  4 22  1  6  0  0  0
  4  5  1  0  0  0  0
  5 21  1  1  0  0  0
  5  6  1  6  0  0  0
  6  7  1  0  0  0  0
  7  8  1  0  0  0  0
  8 20  1  6  0  0  0
  8  2  1  0  0  0  0
  8  9  1  1  0  0  0
  9  5  1  0  0  0  0
  4 10  1  0  0  0  0
 10 11  1  0  0  0  0
 11 12  1  0  0  0  0
 12  2  1  0  0  0  0
 11 13  2  0  0  0  0
 13 14  1  0  0  0  0
 14 15  2  0  0  0  0
 15 16  1  0  0  0  0
 16 17  2  0  0  0  0
 17 18  1  0  0  0  0
 18 19  2  0  0  0  0
 19 10  1  0  0  0  0
 19 14  1  0  0  0  0
M  END
>  <EXTREG>  (ZINC00058302)
ZINC00058302

>  <LOGBIO>
2.5000

$$$$
ZINC00060681
  -MTS-   02131516202D 0   0.00000     0.00000     0

 13 13  0  0  0  0  0  0  0  0999 V2000
    6.0581    1.7521    0.0000 C   0  0  0  0  0  0  0  0  0  0  0  0
    5.1916    2.2512    0.0000 O   0  0  0  0  0  0  0  0  0  0  0  0
    4.3261    1.7504    0.0000 C   0  0  0  0  0  0  0  0  0  0  0  0
    3.4561    2.2504    0.0000 C   0  0  0  0  0  0  0  0  0  0  0  0
    2.5961    1.7504    0.0000 C   0  0  0  0  0  0  0  0  0  0  0  0
    2.5961    0.7504    0.0000 C   0  0  0  0  0  0  0  0  0  0  0  0
    1.7293    0.2517    0.0000 C   0  0  0  0  0  0  0  0  0  0  0  0
    1.7278   -0.7518    0.0000 N   0  0  0  0  0  0  0  0  0  0  0  0
    0.8650   -1.2469    0.0000 C   0  0  0  0  0  0  0  0  0  0  0  0
    0.8635   -2.2504    0.0000 C   0  0  0  0  0  0  0  0  0  0  0  0
    0.0000   -0.7452    0.0000 O   0  0  0  0  0  0  0  0  0  0  0  0
    3.4561    0.2504    0.0000 C   0  0  0  0  0  0  0  0  0  0  0  0
    4.3261    0.7504    0.0000 C   0  0  0  0  0  0  0  0  0  0  0  0
  1  2  1  0  0  0  0
  2  3  1  0  0  0  0
  3  4  2  0  0  0  0
  4  5  1  0  0  0  0
  5  6  2  0  0  0  0
  6  7  1  0  0  0  0
  7  8  1  0  0  0  0
  8  9  1  0  0  0  0
  9 10  1  0  0  0  0
  9 11  2  0  0  0  0
  6 12  1  0  0  0  0
 12 13  2  0  0  0  0
 13  3  1  0  0  0  0
M  END
>  <EXTREG>  (ZINC00060681)
ZINC00060681

>  <LOGBIO>
2.5000

$$$$
ZINC00062060
  -MTS-   02131516202D 0   0.00000     0.00000     0

 14 15  0  0  0  0  0  0  0  0999 V2000
    4.8515    1.2519    0.0000 C   0  0  0  0  0  0  0  0  0  0  0  0
    3.9850    1.7510    0.0000 S   0  0  0  0  0  0  0  0  0  0  0  0
    3.1194    1.2502    0.0000 C   0  0  0  0  0  0  0  0  0  0  0  0
    2.2494    1.7502    0.0000 C   0  0  0  0  0  0  0  0  0  0  0  0
    1.3894    1.2502    0.0000 C   0  0  0  0  0  0  0  0  0  0  0  0
    1.3894    0.2502    0.0000 C   0  0  0  0  0  0  0  0  0  0  0  0
    2.2494   -0.2498    0.0000 C   0  0  0  0  0  0  0  0  0  0  0  0
    2.2522   -1.2511    0.0000 C   0  0  0  0  0  0  0  0  0  0  0  0
    1.3872   -1.7528    0.0000 S   0  0  0  0  0  0  0  0  0  0  0  0
    0.5202   -1.2544    0.0000 C   0  0  0  0  0  0  0  0  0  0  0  0
    3.1188   -1.7502    0.0000 C   0  0  0  0  0  0  0  0  0  0  0  0
    3.9863   -1.2458    0.0000 C   0  0  0  0  0  0  0  0  0  0  0  0
    3.9822   -0.2511    0.0000 C   0  0  0  0  0  0  0  0  0  0  0  0
    3.1194    0.2502    0.0000 C   0  0  0  0  0  0  0  0  0  0  0  0
  1  2  1  0  0  0  0
  2  3  1  0  0  0  0
  3  4  2  0  0  0  0
  4  5  1  0  0  0  0
  5  6  2  0  0  0  0
  6  7  1  0  0  0  0
  7  8  1  0  0  0  0
  8  9  1  0  0  0  0
  9 10  1  0  0  0  0
  8 11  2  0  0  0  0
 11 12  1  0  0  0  0
 12 13  2  0  0  0  0
 13 14  1  0  0  0  0
 14  3  1  0  0  0  0
 14  7  2  0  0  0  0
M  END
>  <EXTREG>  (ZINC00062060)
ZINC00062060

>  <LOGBIO>
2.5000

$$$$
ZINC00062823
  -MTS-   02131516202D 0   0.00000     0.00000     0

 18 19  0  0  1  0  0  0  0  0999 V2000
    6.3808   -2.1243    0.0000 C   0  0  0  0  0  0  0  0  0  0  0  0
    5.5715   -1.5370    0.0000 C   0  0  0  0  0  0  0  0  0  0  0  0
    5.6754   -0.5424    0.0000 C   0  0  2  0  0  0  0  0  0  0  0  0
    6.6538   -0.7491    0.0000 C   0  0  0  0  0  0  0  0  0  0  0  0
    5.9854    0.4176    0.0000 O   0  0  0  0  0  0  0  0  0  0  0  0
    5.1754    0.9976    0.0000 C   0  0  0  0  0  0  0  0  0  0  0  0
    5.1754    1.9976    0.0000 O   0  0  0  0  0  0  0  0  0  0  0  0
    4.3654    0.4176    0.0000 N   0  0  0  0  0  0  0  0  0  0  0  0
    3.4157    0.7307    0.0000 C   0  0  0  0  0  0  0  0  0  0  0  0
    3.2104    1.7130    0.0000 C   0  0  0  0  0  0  0  0  0  0  0  0
    2.2650    2.0226    0.0000 C   0  0  0  0  0  0  0  0  0  0  0  0
    1.5183    1.3574    0.0000 C   0  0  0  0  0  0  0  0  0  0  0  0
    0.5693    1.6729    0.0000 C   0  0  0  0  0  0  0  0  0  0  0  0
    1.7169    0.3827    0.0000 C   0  0  0  0  0  0  0  0  0  0  0  0
    2.6690    0.0656    0.0000 C   0  0  0  0  0  0  0  0  0  0  0  0
    4.6754   -0.5424    0.0000 C   0  0  2  0  0  0  0  0  0  0  0  0
    3.6970   -0.7491    0.0000 C   0  0  0  0  0  0  0  0  0  0  0  0
    4.7793   -1.5370    0.0000 O   0  0  0  0  0  0  0  0  0  0  0  0
  1  2  1  0  0  0  0
  3  2  1  1  0  0  0
  3  4  1  6  0  0  0
  3  5  1  0  0  0  0
  5  6  1  0  0  0  0
  6  7  2  0  0  0  0
  6  8  1  0  0  0  0
  8  9  1  0  0  0  0
  9 10  2  0  0  0  0
 10 11  1  0  0  0  0
 11 12  2  0  0  0  0
 12 13  1  0  0  0  0
 12 14  1  0  0  0  0
 14 15  2  0  0  0  0
 15  9  1  0  0  0  0
  8 16  1  0  0  0  0
 16  3  1  0  0  0  0
 16 17  1  1  0  0  0
 16 18  1  6  0  0  0
M  END
>  <EXTREG>  (ZINC00062823)
ZINC00062823

>  <LOGBIO>
2.5000

$$$$
ZINC00063617
  -MTS-   02131516202D 0   0.00000     0.00000     0

 16 17  0  0  0  0  0  0  0  0999 V2000
    3.6683   -1.8752    0.0000 C   0  0  0  0  0  0  0  0  0  0  0  0
    3.0778   -1.0681    0.0000 C   0  0  0  0  0  0  0  0  0  0  0  0
    3.4819   -0.1497    0.0000 C   0  0  0  0  0  0  0  0  0  0  0  0
    4.4759   -0.0402    0.0000 Cl  0  0  0  0  0  0  0  0  0  0  0  0
    2.8928    0.6519    0.0000 C   0  0  0  0  0  0  0  0  0  0  0  0
    1.8985    0.5450    0.0000 C   0  0  0  0  0  0  0  0  0  0  0  0
    1.4933   -0.3635    0.0000 C   0  0  0  0  0  0  0  0  0  0  0  0
    2.0835   -1.1751    0.0000 C   0  0  0  0  0  0  0  0  0  0  0  0
    1.6781   -2.0892    0.0000 N   0  3  0  0  0  0  0  0  0  0  0  0
    0.6803   -2.1960    0.0000 O   0  5  0  0  0  0  0  0  0  0  0  0
    2.2635   -2.8935    0.0000 O   0  0  0  0  0  0  0  0  0  0  0  0
    1.3100    1.3535    0.0000 N   0  0  0  0  0  0  0  0  0  0  0  0
    1.6200    2.3135    0.0000 C   0  0  0  0  0  0  0  0  0  0  0  0
    0.8100    2.8935    0.0000 N   0  0  0  0  0  0  0  0  0  0  0  0
    0.0000    2.3135    0.0000 N   0  0  0  0  0  0  0  0  0  0  0  0
    0.3100    1.3535    0.0000 N   0  0  0  0  0  0  0  0  0  0  0  0
  1  2  1  0  0  0  0
  2  3  2  0  0  0  0
  3  4  1  0  0  0  0
  3  5  1  0  0  0  0
  5  6  2  0  0  0  0
  6  7  1  0  0  0  0
  7  8  2  0  0  0  0
  8  2  1  0  0  0  0
  8  9  1  0  0  0  0
  9 10  1  0  0  0  0
  9 11  2  0  0  0  0
  6 12  1  0  0  0  0
 12 13  1  0  0  0  0
 13 14  2  0  0  0  0
 14 15  1  0  0  0  0
 15 16  2  0  0  0  0
 16 12  1  0  0  0  0
M  CHG  2   9   1  10  -1
M  END
>  <EXTREG>  (ZINC00063617)
ZINC00063617

>  <LOGBIO>
2.5000

$$$$
ZINC00064000
  -MTS-   02131516202D 0   0.00000     0.00000     0

 19 21  0  0  0  0  0  0  0  0999 V2000
    6.6603   -0.7169    0.0000 F   0  0  0  0  0  0  0  0  0  0  0  0
    6.0718    0.0916    0.0000 C   0  0  0  0  0  0  0  0  0  0  0  0
    5.2633   -0.4969    0.0000 F   0  0  0  0  0  0  0  0  0  0  0  0
    6.8802    0.6801    0.0000 F   0  0  0  0  0  0  0  0  0  0  0  0
    5.4832    0.9001    0.0000 C   0  0  0  0  0  0  0  0  0  0  0  0
    5.7932    1.8601    0.0000 N   0  0  0  0  0  0  0  0  0  0  0  0
    4.9832    2.4401    0.0000 N   0  0  0  0  0  0  0  0  0  0  0  0
    4.1732    1.8601    0.0000 C   0  0  0  0  0  0  0  0  0  0  0  0
    3.1940    2.0628    0.0000 C   0  0  0  0  0  0  0  0  0  0  0  0
    2.5258    1.3189    0.0000 C   0  0  0  0  0  0  0  0  0  0  0  0
    2.8389    0.3655    0.0000 C   0  0  0  0  0  0  0  0  0  0  0  0
    3.8129    0.1628    0.0000 N   0  0  0  0  0  0  0  0  0  0  0  0
    4.4832    0.9001    0.0000 N   0  0  0  0  0  0  0  0  0  0  0  0
    2.1726   -0.3801    0.0000 N   0  0  0  0  0  0  0  0  0  0  0  0
    1.1901   -0.1761    0.0000 C   0  0  0  0  0  0  0  0  0  0  0  0
    0.5287   -0.9192    0.0000 C   0  0  0  0  0  0  0  0  0  0  0  0
    0.8403   -1.8694    0.0000 O   0  0  0  0  0  0  0  0  0  0  0  0
    1.8133   -2.0765    0.0000 C   0  0  0  0  0  0  0  0  0  0  0  0
    2.4842   -1.3303    0.0000 C   0  0  0  0  0  0  0  0  0  0  0  0
  1  2  1  0  0  0  0
  2  3  1  0  0  0  0
  2  4  1  0  0  0  0
  2  5  1  0  0  0  0
  5  6  2  0  0  0  0
  6  7  1  0  0  0  0
  7  8  2  0  0  0  0
  8  9  1  0  0  0  0
  9 10  2  0  0  0  0
 10 11  1  0  0  0  0
 11 12  2  0  0  0  0
 12 13  1  0  0  0  0
 13  5  1  0  0  0  0
 13  8  1  0  0  0  0
 11 14  1  0  0  0  0
 14 15  1  0  0  0  0
 15 16  1  0  0  0  0
 16 17  1  0  0  0  0
 17 18  1  0  0  0  0
 18 19  1  0  0  0  0
 19 14  1  0  0  0  0
M  END
>  <EXTREG>  (ZINC00064000)
ZINC00064000

>  <LOGBIO>
2.5000

$$$$
ZINC00066204
  -MTS-   02131516202D 0   0.00000     0.00000     0

 16 17  0  0  0  0  0  0  0  0999 V2000
    4.5137    1.5058    0.0000 F   0  0  0  0  0  0  0  0  0  0  0  0
    4.1060    0.5927    0.0000 C   0  0  0  0  0  0  0  0  0  0  0  0
    3.1929    1.0004    0.0000 F   0  0  0  0  0  0  0  0  0  0  0  0
    5.0191    0.1850    0.0000 F   0  0  0  0  0  0  0  0  0  0  0  0
    3.6983   -0.3204    0.0000 C   0  0  0  0  0  0  0  0  0  0  0  0
    4.2864   -1.1334    0.0000 C   0  0  0  0  0  0  0  0  0  0  0  0
    3.8790   -2.0409    0.0000 C   0  0  0  0  0  0  0  0  0  0  0  0
    2.8844   -2.1454    0.0000 C   0  0  0  0  0  0  0  0  0  0  0  0
    2.2973   -1.3423    0.0000 N   0  0  0  0  0  0  0  0  0  0  0  0
    2.7037   -0.4248    0.0000 C   0  0  0  0  0  0  0  0  0  0  0  0
    1.8798    0.7070    0.0000 N   0  0  0  0  0  0  0  0  0  0  0  0
    2.1898    1.6670    0.0000 C   0  0  0  0  0  0  0  0  0  0  0  0
    1.3798    2.2470    0.0000 C   0  0  0  0  0  0  0  0  0  0  0  0
    0.5698    1.6670    0.0000 N   0  0  0  0  0  0  0  0  0  0  0  0
    0.8798    0.7070    0.0000 C   0  0  0  0  0  0  0  0  0  0  0  0
    0.2913   -0.1014    0.0000 S   0  0  0  0  0  0  0  0  0  0  0  0
  1  2  1  0  0  0  0
  2  3  1  0  0  0  0
  2  4  1  0  0  0  0
  2  5  1  0  0  0  0
  5  6  2  0  0  0  0
  6  7  1  0  0  0  0
  7  8  2  0  0  0  0
  8  9  1  0  0  0  0
  9 10  2  0  0  0  0
 10  5  1  0  0  0  0
 10 11  1  0  0  0  0
 11 12  1  0  0  0  0
 12 13  1  0  0  0  0
 13 14  1  0  0  0  0
 14 15  1  0  0  0  0
 15 11  1  0  0  0  0
 15 16  2  0  0  0  0
M  END
>  <EXTREG>  (ZINC00066204)
ZINC00066204

>  <LOGBIO>
2.5000

$$$$
ZINC00066643
  -MTS-   02131516202D 0   0.00000     0.00000     0

 19 20  0  0  0  0  0  0  0  0999 V2000
    6.5854    1.7509    0.0000 N   0  0  0  0  0  0  0  0  0  0  0  0
    5.7156    2.2513    0.0000 C   0  0  0  0  0  0  0  0  0  0  0  0
    5.7152    3.2461    0.0000 O   0  0  0  0  0  0  0  0  0  0  0  0
    4.8501    1.7504    0.0000 C   0  0  0  0  0  0  0  0  0  0  0  0
    3.9801    2.2504    0.0000 C   0  0  0  0  0  0  0  0  0  0  0  0
    3.1201    1.7504    0.0000 C   0  0  0  0  0  0  0  0  0  0  0  0
    3.1201    0.7504    0.0000 N   0  0  0  0  0  0  0  0  0  0  0  0
    3.9801    0.2504    0.0000 C   0  0  0  0  0  0  0  0  0  0  0  0
    4.8501    0.7504    0.0000 C   0  0  0  0  0  0  0  0  0  0  0  0
    2.2533    0.2517    0.0000 C   0  0  0  0  0  0  0  0  0  0  0  0
    1.3846    0.7539    0.0000 N   0  0  0  0  0  0  0  0  0  0  0  0
    0.5233    0.2561    0.0000 C   0  0  0  0  0  0  0  0  0  0  0  0
    0.5208   -0.7439    0.0000 C   0  0  0  0  0  0  0  0  0  0  0  0
    1.3796   -1.2461    0.0000 C   0  0  0  0  0  0  0  0  0  0  0  0
    2.2508   -0.7483    0.0000 N   0  0  0  0  0  0  0  0  0  0  0  0
    1.3746   -2.2461    0.0000 C   0  0  0  0  0  0  0  0  0  0  0  0
    2.3745   -2.2511    0.0000 F   0  0  0  0  0  0  0  0  0  0  0  0
    0.3746   -2.2411    0.0000 F   0  0  0  0  0  0  0  0  0  0  0  0
    1.3695   -3.2461    0.0000 F   0  0  0  0  0  0  0  0  0  0  0  0
  1  2  1  0  0  0  0
  2  3  2  0  0  0  0
  2  4  1  0  0  0  0
  4  5  1  0  0  0  0
  5  6  1  0  0  0  0
  6  7  1  0  0  0  0
  7  8  1  0  0  0  0
  8  9  1  0  0  0  0
  9  4  1  0  0  0  0
  7 10  1  0  0  0  0
 10 11  2  0  0  0  0
 11 12  1  0  0  0  0
 12 13  2  0  0  0  0
 13 14  1  0  0  0  0
 14 15  2  0  0  0  0
 15 10  1  0  0  0  0
 14 16  1  0  0  0  0
 16 17  1  0  0  0  0
 16 18  1  0  0  0  0
 16 19  1  0  0  0  0
M  END
>  <EXTREG>  (ZINC00066643)
ZINC00066643

>  <LOGBIO>
2.5000

$$$$
ZINC00068319
  -MTS-   02131516202D 0   0.00000     0.00000     0

 25 29  0  0  0  0  0  0  0  0999 V2000
    4.1331   -0.0994    0.0000 S   0  0  0  0  0  0  0  0  0  0  0  0
    3.5446    0.7091    0.0000 C   0  0  0  0  0  0  0  0  0  0  0  0
    3.8546    1.6691    0.0000 C   0  0  0  0  0  0  0  0  0  0  0  0
    4.7674    2.0849    0.0000 C   0  0  0  0  0  0  0  0  0  0  0  0
    4.8621    3.0805    0.0000 C   0  0  0  0  0  0  0  0  0  0  0  0
    4.0433    3.6606    0.0000 C   0  0  0  0  0  0  0  0  0  0  0  0
    3.1398    3.2442    0.0000 C   0  0  0  0  0  0  0  0  0  0  0  0
    3.0446    2.2491    0.0000 C   0  0  0  0  0  0  0  0  0  0  0  0
    2.2346    1.6691    0.0000 C   0  0  0  0  0  0  0  0  0  0  0  0
    1.2554    1.8718    0.0000 C   0  0  0  0  0  0  0  0  0  0  0  0
    0.5872    1.1279    0.0000 C   0  0  0  0  0  0  0  0  0  0  0  0
    0.9003    0.1745    0.0000 C   0  0  0  0  0  0  0  0  0  0  0  0
    1.8742   -0.0282    0.0000 C   0  0  0  0  0  0  0  0  0  0  0  0
    2.5446    0.7091    0.0000 C   0  0  0  0  0  0  0  0  0  0  0  0
    5.1275    0.0061    0.0000 C   0  0  0  0  0  0  0  0  0  0  0  0
    5.6319    0.8797    0.0000 N   0  0  0  0  0  0  0  0  0  0  0  0
    6.6053    0.6676    0.0000 N   0  0  0  0  0  0  0  0  0  0  0  0
    6.7181   -0.3222    0.0000 N   0  0  0  0  0  0  0  0  0  0  0  0
    5.7980   -0.7359    0.0000 N   0  0  0  0  0  0  0  0  0  0  0  0
    5.5928   -1.7146    0.0000 C   0  0  0  0  0  0  0  0  0  0  0  0
    6.3396   -2.3847    0.0000 C   0  0  0  0  0  0  0  0  0  0  0  0
    6.1335   -3.3579    0.0000 C   0  0  0  0  0  0  0  0  0  0  0  0
    5.1836   -3.6705    0.0000 C   0  0  0  0  0  0  0  0  0  0  0  0
    4.4398   -3.0098    0.0000 C   0  0  0  0  0  0  0  0  0  0  0  0
    4.6429   -2.0271    0.0000 C   0  0  0  0  0  0  0  0  0  0  0  0
  1  2  1  0  0  0  0
  2  3  1  0  0  0  0
  3  4  2  0  0  0  0
  4  5  1  0  0  0  0
  5  6  2  0  0  0  0
  6  7  1  0  0  0  0
  7  8  2  0  0  0  0
  8  3  1  0  0  0  0
  8  9  1  0  0  0  0
  9 10  2  0  0  0  0
 10 11  1  0  0  0  0
 11 12  2  0  0  0  0
 12 13  1  0  0  0  0
 13 14  2  0  0  0  0
 14  2  1  0  0  0  0
 14  9  1  0  0  0  0
  1 15  1  0  0  0  0
 15 16  2  0  0  0  0
 16 17  1  0  0  0  0
 17 18  2  0  0  0  0
 18 19  1  0  0  0  0
 19 15  1  0  0  0  0
 19 20  1  0  0  0  0
 20 21  2  0  0  0  0
 21 22  1  0  0  0  0
 22 23  2  0  0  0  0
 23 24  1  0  0  0  0
 24 25  2  0  0  0  0
 25 20  1  0  0  0  0
M  END
>  <EXTREG>  (ZINC00068319)
ZINC00068319

>  <LOGBIO>
2.5000

$$$$
ZINC00068839
  -MTS-   02131516202D 0   0.00000     0.00000     0

 24 26  0  0  0  0  0  0  0  0999 V2000
    3.1156    2.5110    0.0000 F   0  0  0  0  0  0  0  0  0  0  0  0
    2.2501    2.0102    0.0000 C   0  0  0  0  0  0  0  0  0  0  0  0
    1.3801    2.5102    0.0000 C   0  0  0  0  0  0  0  0  0  0  0  0
    0.5201    2.0102    0.0000 C   0  0  0  0  0  0  0  0  0  0  0  0
    0.5201    1.0102    0.0000 C   0  0  0  0  0  0  0  0  0  0  0  0
    1.3801    0.5102    0.0000 C   0  0  0  0  0  0  0  0  0  0  0  0
    1.3776   -0.4898    0.0000 C   0  0  0  0  0  0  0  0  0  0  0  0
    2.2423   -0.9920    0.0000 N   0  0  0  0  0  0  0  0  0  0  0  0
    2.2408   -1.9954    0.0000 C   0  0  0  0  0  0  0  0  0  0  0  0
    3.1021   -2.4932    0.0000 C   0  0  0  0  0  0  0  0  0  0  0  0
    3.9699   -1.9963    0.0000 N   0  0  0  0  0  0  0  0  0  0  0  0
    3.9764   -1.0015    0.0000 C   0  0  0  0  0  0  0  0  0  0  0  0
    3.1101   -0.4950    0.0000 C   0  0  0  0  0  0  0  0  0  0  0  0
    4.8334   -2.5006    0.0000 C   0  0  0  0  0  0  0  0  0  0  0  0
    5.7019   -2.0049    0.0000 C   0  0  0  0  0  0  0  0  0  0  0  0
    6.5689   -2.5102    0.0000 C   0  0  0  0  0  0  0  0  0  0  0  0
    7.4319   -2.0153    0.0000 C   0  0  0  0  0  0  0  0  0  0  0  0
    7.4379   -1.0153    0.0000 C   0  0  0  0  0  0  0  0  0  0  0  0
    6.5809   -0.5102    0.0000 C   0  0  0  0  0  0  0  0  0  0  0  0
    5.7079   -1.0050    0.0000 C   0  0  0  0  0  0  0  0  0  0  0  0
    8.3076   -0.5219    0.0000 N   0  3  0  0  0  0  0  0  0  0  0  0
    9.1731   -1.0297    0.0000 O   0  5  0  0  0  0  0  0  0  0  0  0
    8.3156    0.4729    0.0000 O   0  0  0  0  0  0  0  0  0  0  0  0
    2.2501    1.0102    0.0000 C   0  0  0  0  0  0  0  0  0  0  0  0
  1  2  1  0  0  0  0
  2  3  2  0  0  0  0
  3  4  1  0  0  0  0
  4  5  2  0  0  0  0
  5  6  1  0  0  0  0
  6  7  1  0  0  0  0
  7  8  1  0  0  0  0
  8  9  1  0  0  0  0
  9 10  1  0  0  0  0
 10 11  1  0  0  0  0
 11 12  1  0  0  0  0
 12 13  1  0  0  0  0
 13  8  1  0  0  0  0
 11 14  1  0  0  0  0
 14 15  1  0  0  0  0
 15 16  2  0  0  0  0
 16 17  1  0  0  0  0
 17 18  2  0  0  0  0
 18 19  1  0  0  0  0
 19 20  2  0  0  0  0
 20 15  1  0  0  0  0
 18 21  1  0  0  0  0
 21 22  1  0  0  0  0
 21 23  2  0  0  0  0
  6 24  2  0  0  0  0
 24  2  1  0  0  0  0
M  CHG  2  21   1  22  -1
M  END
>  <EXTREG>  (ZINC00068839)
ZINC00068839

>  <LOGBIO>
2.5000

$$$$
ZINC00070079
  -MTS-   02131516202D 0   0.00000     0.00000     0

 22 23  0  0  1  0  0  0  0  0999 V2000
    5.6101   -1.9141    0.0000 C   0  0  0  0  0  0  0  0  0  0  0  0
    5.0220   -1.1053    0.0000 O   0  0  0  0  0  0  0  0  0  0  0  0
    4.0275   -1.2102    0.0000 C   0  0  0  0  0  0  0  0  0  0  0  0
    3.4366   -0.3992    0.0000 C   0  0  0  0  0  0  0  0  0  0  0  0
    2.4475   -0.5056    0.0000 C   0  0  0  0  0  0  0  0  0  0  0  0
    2.0402   -1.4189    0.0000 C   0  0  0  0  0  0  0  0  0  0  0  0
    2.6220   -2.2258    0.0000 C   0  0  0  0  0  0  0  0  0  0  0  0
    3.6202   -2.1235    0.0000 C   0  0  0  0  0  0  0  0  0  0  0  0
    4.2067   -2.9335    0.0000 O   0  0  0  0  0  0  0  0  0  0  0  0
    2.2124   -3.1381    0.0000 N   0  3  0  0  0  0  0  0  0  0  0  0
    1.2142   -3.2404    0.0000 O   0  5  0  0  0  0  0  0  0  0  0  0
    2.7942   -3.9450    0.0000 O   0  0  0  0  0  0  0  0  0  0  0  0
    1.8590    0.3029    0.0000 C   0  0  1  0  0  0  0  0  0  0  0  0
    2.1690    1.2629    0.0000 N   0  0  0  0  0  0  0  0  0  0  0  0
    1.3590    1.8429    0.0000 C   0  0  2  0  0  0  0  0  0  0  0  0
    0.5490    1.2629    0.0000 C   0  0  0  0  0  0  0  0  0  0  0  0
    0.8590    0.3029    0.0000 S   0  0  0  0  0  0  0  0  0  0  0  0
    1.3590    2.8429    0.0000 C   0  0  0  0  0  0  0  0  0  0  0  0
    2.2277    3.3450    0.0000 O   0  0  0  0  0  0  0  0  0  0  0  0
    0.4977    3.3407    0.0000 O   0  0  0  0  0  0  0  0  0  0  0  0
    1.8926    2.1171    0.0000 H   0  0  0  0  0  0  0  0  0  0  0  0
    2.4515    0.3975    0.0000 H   0  0  0  0  0  0  0  0  0  0  0  0
  1  2  1  0  0  0  0
  2  3  1  0  0  0  0
  3  4  2  0  0  0  0
  4  5  1  0  0  0  0
  5  6  2  0  0  0  0
  6  7  1  0  0  0  0
  7  8  2  0  0  0  0
  8  3  1  0  0  0  0
  8  9  1  0  0  0  0
  7 10  1  0  0  0  0
 10 11  1  0  0  0  0
 10 12  2  0  0  0  0
 13  5  1  6  0  0  0
 13 22  1  1  0  0  0
 13 14  1  0  0  0  0
 14 15  1  0  0  0  0
 15 21  1  1  0  0  0
 15 16  1  0  0  0  0
 16 17  1  0  0  0  0
 17 13  1  0  0  0  0
 15 18  1  6  0  0  0
 18 19  1  0  0  0  0
 18 20  2  0  0  0  0
M  CHG  2  10   1  11  -1
M  END
>  <EXTREG>  (ZINC00070079)
ZINC00070079

>  <LOGBIO>
2.5000

$$$$
ZINC00071465
  -MTS-   02131516202D 0   0.00000     0.00000     0

 14 14  0  0  1  0  0  0  0  0999 V2000
    1.3751    2.5356    0.0000 C   0  0  0  0  0  0  0  0  0  0  0  0
    2.2449    2.0352    0.0000 C   0  0  0  0  0  0  0  0  0  0  0  0
    2.2454    1.0404    0.0000 O   0  0  0  0  0  0  0  0  0  0  0  0
    3.1151    0.5400    0.0000 C   0  0  0  0  0  0  0  0  0  0  0  0
    3.9807    1.0408    0.0000 O   0  0  0  0  0  0  0  0  0  0  0  0
    3.1156   -0.4548    0.0000 C   0  0  2  0  0  0  0  0  0  0  0  0
    3.9854   -0.9552    0.0000 N   0  0  0  0  0  0  0  0  0  0  0  0
    2.2501   -0.9557    0.0000 C   0  0  0  0  0  0  0  0  0  0  0  0
    1.3801   -0.4557    0.0000 C   0  0  0  0  0  0  0  0  0  0  0  0
    0.5201   -0.9557    0.0000 C   0  0  0  0  0  0  0  0  0  0  0  0
    0.5201   -1.9557    0.0000 C   0  0  0  0  0  0  0  0  0  0  0  0
    1.3801   -2.4557    0.0000 C   0  0  0  0  0  0  0  0  0  0  0  0
    2.2501   -1.9557    0.0000 C   0  0  0  0  0  0  0  0  0  0  0  0
    2.5958   -0.1552    0.0000 H   0  0  0  0  0  0  0  0  0  0  0  0
  1  2  1  0  0  0  0
  2  3  1  0  0  0  0
  3  4  1  0  0  0  0
  4  5  2  0  0  0  0
  6  4  1  6  0  0  0
  6 14  1  1  0  0  0
  6  7  1  0  0  0  0
  6  8  1  0  0  0  0
  8  9  2  0  0  0  0
  9 10  1  0  0  0  0
 10 11  2  0  0  0  0
 11 12  1  0  0  0  0
 12 13  2  0  0  0  0
 13  8  1  0  0  0  0
M  END
>  <EXTREG>  (ZINC00071465)
ZINC00071465

>  <LOGBIO>
2.5000

$$$$
ZINC00072182
  -MTS-   02131516202D 0   0.00000     0.00000     0

 15 16  0  0  0  0  0  0  0  0999 V2000
    5.6392   -2.3763    0.0000 F   0  0  0  0  0  0  0  0  0  0  0  0
    5.0479   -1.5698    0.0000 C   0  0  0  0  0  0  0  0  0  0  0  0
    5.4511   -0.6510    0.0000 C   0  0  0  0  0  0  0  0  0  0  0  0
    4.8612    0.1501    0.0000 C   0  0  0  0  0  0  0  0  0  0  0  0
    3.8670    0.0421    0.0000 C   0  0  0  0  0  0  0  0  0  0  0  0
    3.4628   -0.8668    0.0000 C   0  0  0  0  0  0  0  0  0  0  0  0
    2.4683   -0.9722    0.0000 C   0  0  0  0  0  0  0  0  0  0  0  0
    1.8798   -0.1637    0.0000 C   0  0  0  0  0  0  0  0  0  0  0  0
    2.1898    0.7963    0.0000 N   0  0  0  0  0  0  0  0  0  0  0  0
    1.3798    1.3763    0.0000 C   0  0  0  0  0  0  0  0  0  0  0  0
    1.3798    2.3763    0.0000 O   0  0  0  0  0  0  0  0  0  0  0  0
    0.5698    0.7963    0.0000 N   0  0  0  0  0  0  0  0  0  0  0  0
    0.8798   -0.1637    0.0000 C   0  0  0  0  0  0  0  0  0  0  0  0
    0.2913   -0.9722    0.0000 O   0  0  0  0  0  0  0  0  0  0  0  0
    4.0537   -1.6778    0.0000 C   0  0  0  0  0  0  0  0  0  0  0  0
  1  2  1  0  0  0  0
  2  3  2  0  0  0  0
  3  4  1  0  0  0  0
  4  5  2  0  0  0  0
  5  6  1  0  0  0  0
  6  7  1  0  0  0  0
  7  8  1  0  0  0  0
  8  9  2  0  0  0  0
  9 10  1  0  0  0  0
 10 11  2  0  0  0  0
 10 12  1  0  0  0  0
 12 13  1  0  0  0  0
 13  8  1  0  0  0  0
 13 14  2  0  0  0  0
  6 15  2  0  0  0  0
 15  2  1  0  0  0  0
M  END
>  <EXTREG>  (ZINC00072182)
ZINC00072182

>  <LOGBIO>
2.5000

$$$$
ZINC00073723
  -MTS-   02131516202D 0   0.00000     0.00000     0

 15 16  0  0  0  0  0  0  0  0999 V2000
    6.7134   -1.0575    0.0000 O   0  0  0  0  0  0  0  0  0  0  0  0
    5.7156   -1.1633    0.0000 C   0  0  0  0  0  0  0  0  0  0  0  0
    5.3092   -2.0770    0.0000 O   0  0  0  0  0  0  0  0  0  0  0  0
    5.1310   -0.3584    0.0000 C   0  0  0  0  0  0  0  0  0  0  0  0
    4.1331   -0.4642    0.0000 C   0  0  0  0  0  0  0  0  0  0  0  0
    3.5446    0.3443    0.0000 N   0  0  0  0  0  0  0  0  0  0  0  0
    3.8546    1.3043    0.0000 C   0  0  0  0  0  0  0  0  0  0  0  0
    4.8043    1.6174    0.0000 S   0  0  0  0  0  0  0  0  0  0  0  0
    3.0446    1.8843    0.0000 O   0  0  0  0  0  0  0  0  0  0  0  0
    2.2346    1.3043    0.0000 C   0  0  0  0  0  0  0  0  0  0  0  0
    1.2554    1.5070    0.0000 C   0  0  0  0  0  0  0  0  0  0  0  0
    0.5872    0.7630    0.0000 C   0  0  0  0  0  0  0  0  0  0  0  0
    0.9003   -0.1903    0.0000 C   0  0  0  0  0  0  0  0  0  0  0  0
    1.8742   -0.3930    0.0000 C   0  0  0  0  0  0  0  0  0  0  0  0
    2.5446    0.3443    0.0000 C   0  0  0  0  0  0  0  0  0  0  0  0
  1  2  1  0  0  0  0
  2  3  2  0  0  0  0
  2  4  1  0  0  0  0
  4  5  1  0  0  0  0
  5  6  1  0  0  0  0
  6  7  1  0  0  0  0
  7  8  2  0  0  0  0
  7  9  1  0  0  0  0
  9 10  1  0  0  0  0
 10 11  2  0  0  0  0
 11 12  1  0  0  0  0
 12 13  2  0  0  0  0
 13 14  1  0  0  0  0
 14 15  2  0  0  0  0
 15  6  1  0  0  0  0
 15 10  1  0  0  0  0
M  END
>  <EXTREG>  (ZINC00073723)
ZINC00073723

>  <LOGBIO>
2.5000

$$$$
ZINC00074332
  -MTS-   02131516202D 0   0.00000     0.00000     0

 18 18  0  0  1  0  0  0  0  0999 V2000
    5.4185   -0.1285    0.0000 C   0  0  0  0  0  0  0  0  0  0  0  0
    5.4170    0.8749    0.0000 C   0  0  2  0  0  0  0  0  0  0  0  0
    4.5505    1.3741    0.0000 O   0  0  0  0  0  0  0  0  0  0  0  0
    3.6850    0.8732    0.0000 C   0  0  0  0  0  0  0  0  0  0  0  0
    2.8150    1.3732    0.0000 C   0  0  0  0  0  0  0  0  0  0  0  0
    1.9550    0.8732    0.0000 C   0  0  0  0  0  0  0  0  0  0  0  0
    1.9550   -0.1268    0.0000 C   0  0  0  0  0  0  0  0  0  0  0  0
    1.0015   -0.6754    0.0000 O   0  0  0  0  0  0  0  0  0  0  0  0
    1.0000   -1.6754    0.0000 C   0  0  0  0  0  0  0  0  0  0  0  0
    2.0000   -1.6769    0.0000 F   0  0  0  0  0  0  0  0  0  0  0  0
    0.0000   -1.6738    0.0000 F   0  0  0  0  0  0  0  0  0  0  0  0
    0.9985   -2.6754    0.0000 F   0  0  0  0  0  0  0  0  0  0  0  0
    2.8150   -0.6268    0.0000 C   0  0  0  0  0  0  0  0  0  0  0  0
    3.6850   -0.1268    0.0000 C   0  0  0  0  0  0  0  0  0  0  0  0
    6.2783    1.3727    0.0000 C   0  0  0  0  0  0  0  0  0  0  0  0
    6.2768    2.3761    0.0000 O   0  0  0  0  0  0  0  0  0  0  0  0
    7.1448    0.8736    0.0000 O   0  0  0  0  0  0  0  0  0  0  0  0
    4.8978    0.5743    0.0000 H   0  0  0  0  0  0  0  0  0  0  0  0
  2  1  1  6  0  0  0
  2 18  1  1  0  0  0
  2  3  1  0  0  0  0
  3  4  1  0  0  0  0
  4  5  2  0  0  0  0
  5  6  1  0  0  0  0
  6  7  2  0  0  0  0
  7  8  1  0  0  0  0
  8  9  1  0  0  0  0
  9 10  1  0  0  0  0
  9 11  1  0  0  0  0
  9 12  1  0  0  0  0
  7 13  1  0  0  0  0
 13 14  2  0  0  0  0
 14  4  1  0  0  0  0
  2 15  1  0  0  0  0
 15 16  1  0  0  0  0
 15 17  2  0  0  0  0
M  END
>  <EXTREG>  (ZINC00074332)
ZINC00074332

>  <LOGBIO>
2.5000

$$$$
ZINC00074474
  -MTS-   02131516202D 0   0.00000     0.00000     0

 23 24  0  0  0  0  0  0  0  0999 V2000
    5.8107    2.4636    0.0000 O   0  0  0  0  0  0  0  0  0  0  0  0
    4.9409    2.9640    0.0000 C   0  0  0  0  0  0  0  0  0  0  0  0
    4.9404    3.9588    0.0000 O   0  0  0  0  0  0  0  0  0  0  0  0
    4.0754    2.4632    0.0000 C   0  0  0  0  0  0  0  0  0  0  0  0
    3.2054    2.9632    0.0000 C   0  0  0  0  0  0  0  0  0  0  0  0
    2.3454    2.4632    0.0000 C   0  0  0  0  0  0  0  0  0  0  0  0
    2.3454    1.4632    0.0000 C   0  0  0  0  0  0  0  0  0  0  0  0
    1.3919    0.9146    0.0000 N   0  0  0  0  0  0  0  0  0  0  0  0
    1.3904   -0.0854    0.0000 S   0  0  0  0  0  0  0  0  0  0  0  0
    2.3904   -0.0869    0.0000 O   0  0  0  0  0  0  0  0  0  0  0  0
    0.3904   -0.0839    0.0000 O   0  0  0  0  0  0  0  0  0  0  0  0
    1.3889   -1.0854    0.0000 C   0  0  0  0  0  0  0  0  0  0  0  0
    0.5196   -1.5866    0.0000 C   0  0  0  0  0  0  0  0  0  0  0  0
    0.5201   -2.5814    0.0000 C   0  0  0  0  0  0  0  0  0  0  0  0
    1.3849   -3.0836    0.0000 C   0  0  0  0  0  0  0  0  0  0  0  0
    2.2492   -2.5910    0.0000 C   0  0  0  0  0  0  0  0  0  0  0  0
    2.2537   -1.5875    0.0000 C   0  0  0  0  0  0  0  0  0  0  0  0
    3.1127   -3.0953    0.0000 C   0  0  0  0  0  0  0  0  0  0  0  0
    3.6170   -2.2318    0.0000 F   0  0  0  0  0  0  0  0  0  0  0  0
    2.6083   -3.9588    0.0000 F   0  0  0  0  0  0  0  0  0  0  0  0
    3.9762   -3.5996    0.0000 F   0  0  0  0  0  0  0  0  0  0  0  0
    3.2054    0.9632    0.0000 C   0  0  0  0  0  0  0  0  0  0  0  0
    4.0754    1.4632    0.0000 C   0  0  0  0  0  0  0  0  0  0  0  0
  1  2  1  0  0  0  0
  2  3  2  0  0  0  0
  2  4  1  0  0  0  0
  4  5  2  0  0  0  0
  5  6  1  0  0  0  0
  6  7  2  0  0  0  0
  7  8  1  0  0  0  0
  8  9  1  0  0  0  0
  9 10  2  0  0  0  0
  9 11  2  0  0  0  0
  9 12  1  0  0  0  0
 12 13  2  0  0  0  0
 13 14  1  0  0  0  0
 14 15  2  0  0  0  0
 15 16  1  0  0  0  0
 16 17  2  0  0  0  0
 17 12  1  0  0  0  0
 16 18  1  0  0  0  0
 18 19  1  0  0  0  0
 18 20  1  0  0  0  0
 18 21  1  0  0  0  0
  7 22  1  0  0  0  0
 22 23  2  0  0  0  0
 23  4  1  0  0  0  0
M  END
>  <EXTREG>  (ZINC00074474)
ZINC00074474

>  <LOGBIO>
2.5000

$$$$
ZINC00074714
  -MTS-   02131516202D 0   0.00000     0.00000     0

 23 24  0  0  0  0  0  0  0  0999 V2000
    3.9811    3.3256    0.0000 F   0  0  0  0  0  0  0  0  0  0  0  0
    3.1156    2.8248    0.0000 C   0  0  0  0  0  0  0  0  0  0  0  0
    2.6147    3.6903    0.0000 F   0  0  0  0  0  0  0  0  0  0  0  0
    3.6165    1.9592    0.0000 F   0  0  0  0  0  0  0  0  0  0  0  0
    2.2501    2.3239    0.0000 C   0  0  0  0  0  0  0  0  0  0  0  0
    1.3801    2.8239    0.0000 C   0  0  0  0  0  0  0  0  0  0  0  0
    0.5201    2.3239    0.0000 C   0  0  0  0  0  0  0  0  0  0  0  0
    0.5201    1.3239    0.0000 C   0  0  0  0  0  0  0  0  0  0  0  0
    1.3801    0.8239    0.0000 C   0  0  0  0  0  0  0  0  0  0  0  0
    2.2501    1.3239    0.0000 C   0  0  0  0  0  0  0  0  0  0  0  0
    3.1156    0.8230    0.0000 S   0  0  0  0  0  0  0  0  0  0  0  0
    3.6165    1.6886    0.0000 O   0  0  0  0  0  0  0  0  0  0  0  0
    2.6147   -0.0425    0.0000 O   0  0  0  0  0  0  0  0  0  0  0  0
    3.9811    0.3222    0.0000 N   0  0  0  0  0  0  0  0  0  0  0  0
    3.9801   -0.6778    0.0000 C   0  0  0  0  0  0  0  0  0  0  0  0
    3.1111   -1.1795    0.0000 C   0  0  0  0  0  0  0  0  0  0  0  0
    3.1122   -2.1743    0.0000 C   0  0  0  0  0  0  0  0  0  0  0  0
    3.9772   -2.6760    0.0000 C   0  0  0  0  0  0  0  0  0  0  0  0
    4.8412   -2.1830    0.0000 C   0  0  0  0  0  0  0  0  0  0  0  0
    4.8452   -1.1795    0.0000 C   0  0  0  0  0  0  0  0  0  0  0  0
    5.7050   -2.6868    0.0000 N   0  3  0  0  0  0  0  0  0  0  0  0
    5.7010   -3.6903    0.0000 O   0  5  0  0  0  0  0  0  0  0  0  0
    6.5690   -2.1938    0.0000 O   0  0  0  0  0  0  0  0  0  0  0  0
  1  2  1  0  0  0  0
  2  3  1  0  0  0  0
  2  4  1  0  0  0  0
  2  5  1  0  0  0  0
  5  6  2  0  0  0  0
  6  7  1  0  0  0  0
  7  8  2  0  0  0  0
  8  9  1  0  0  0  0
  9 10  2  0  0  0  0
 10  5  1  0  0  0  0
 10 11  1  0  0  0  0
 11 12  2  0  0  0  0
 11 13  2  0  0  0  0
 11 14  1  0  0  0  0
 14 15  1  0  0  0  0
 15 16  2  0  0  0  0
 16 17  1  0  0  0  0
 17 18  2  0  0  0  0
 18 19  1  0  0  0  0
 19 20  2  0  0  0  0
 20 15  1  0  0  0  0
 19 21  1  0  0  0  0
 21 22  1  0  0  0  0
 21 23  2  0  0  0  0
M  CHG  2  21   1  22  -1
M  END
>  <EXTREG>  (ZINC00074714)
ZINC00074714

>  <LOGBIO>
2.5000

$$$$
ZINC00074828
  -MTS-   02131516202D 0   0.00000     0.00000     0

 22 23  0  0  0  0  0  0  0  0999 V2000
    6.6970    3.2950    0.0000 F   0  0  0  0  0  0  0  0  0  0  0  0
    6.1957    2.4298    0.0000 C   0  0  0  0  0  0  0  0  0  0  0  0
    5.3304    2.9311    0.0000 F   0  0  0  0  0  0  0  0  0  0  0  0
    7.0610    1.9285    0.0000 F   0  0  0  0  0  0  0  0  0  0  0  0
    5.6944    1.5645    0.0000 C   0  0  0  0  0  0  0  0  0  0  0  0
    6.1939    0.6942    0.0000 C   0  0  0  0  0  0  0  0  0  0  0  0
    5.6935   -0.1655    0.0000 C   0  0  0  0  0  0  0  0  0  0  0  0
    4.6935   -0.1650    0.0000 C   0  0  0  0  0  0  0  0  0  0  0  0
    4.1939    0.6953    0.0000 C   0  0  0  0  0  0  0  0  0  0  0  0
    3.0939    0.6931    0.0000 N   0  0  0  0  0  0  0  0  0  0  0  0
    2.5956   -0.1739    0.0000 S   0  0  0  0  0  0  0  0  0  0  0  0
    3.4627   -0.6722    0.0000 O   0  0  0  0  0  0  0  0  0  0  0  0
    1.7286    0.3244    0.0000 O   0  0  0  0  0  0  0  0  0  0  0  0
    2.0974   -1.0409    0.0000 C   0  0  0  0  0  0  0  0  0  0  0  0
    1.0939   -1.0439    0.0000 C   0  0  0  0  0  0  0  0  0  0  0  0
    0.6000   -1.9074    0.0000 C   0  0  0  0  0  0  0  0  0  0  0  0
    1.1009   -2.7729    0.0000 C   0  0  0  0  0  0  0  0  0  0  0  0
    2.0956   -2.7750    0.0000 C   0  0  0  0  0  0  0  0  0  0  0  0
    2.5982   -1.9065    0.0000 C   0  0  0  0  0  0  0  0  0  0  0  0
    3.5982   -1.9065    0.0000 C   0  0  0  0  0  0  0  0  0  0  0  0
    4.5982   -1.9065    0.0000 N   0  0  0  0  0  0  0  0  0  0  0  0
    4.6944    1.5650    0.0000 C   0  0  0  0  0  0  0  0  0  0  0  0
  1  2  1  0  0  0  0
  2  3  1  0  0  0  0
  2  4  1  0  0  0  0
  2  5  1  0  0  0  0
  5  6  2  0  0  0  0
  6  7  1  0  0  0  0
  7  8  2  0  0  0  0
  8  9  1  0  0  0  0
  9 10  1  0  0  0  0
 10 11  1  0  0  0  0
 11 12  2  0  0  0  0
 11 13  2  0  0  0  0
 11 14  1  0  0  0  0
 14 15  2  0  0  0  0
 15 16  1  0  0  0  0
 16 17  2  0  0  0  0
 17 18  1  0  0  0  0
 18 19  2  0  0  0  0
 19 14  1  0  0  0  0
 19 20  1  0  0  0  0
 20 21  3  0  0  0  0
  9 22  2  0  0  0  0
 22  5  1  0  0  0  0
M  END
>  <EXTREG>  (ZINC00074828)
ZINC00074828

>  <LOGBIO>
2.5000

$$$$
ZINC00075423
  -MTS-   02131516202D 0   0.00000     0.00000     0

 24 25  0  0  1  0  0  0  0  0999 V2000
    3.4613    3.0132    0.0000 C   0  0  0  0  0  0  0  0  0  0  0  0
    3.4623    2.0132    0.0000 O   0  0  0  0  0  0  0  0  0  0  0  0
    2.5968    1.5123    0.0000 C   0  0  0  0  0  0  0  0  0  0  0  0
    1.7268    2.0123    0.0000 C   0  0  0  0  0  0  0  0  0  0  0  0
    1.7243    3.0123    0.0000 Cl  0  0  0  0  0  0  0  0  0  0  0  0
    0.8668    1.5123    0.0000 C   0  0  0  0  0  0  0  0  0  0  0  0
    0.8668    0.5123    0.0000 C   0  0  0  0  0  0  0  0  0  0  0  0
    0.0000    0.0136    0.0000 Cl  0  0  0  0  0  0  0  0  0  0  0  0
    1.7268    0.0123    0.0000 C   0  0  0  0  0  0  0  0  0  0  0  0
    1.7243   -0.9877    0.0000 O   0  0  0  0  0  0  0  0  0  0  0  0
    0.8570   -1.4855    0.0000 C   0  0  0  0  0  0  0  0  0  0  0  0
    2.5968    0.5123    0.0000 C   0  0  0  0  0  0  0  0  0  0  0  0
    3.6354   -0.0887    0.0000 C   0  0  0  0  0  0  0  0  0  0  0  0
    4.5019    0.4104    0.0000 O   0  0  0  0  0  0  0  0  0  0  0  0
    3.6344   -1.0887    0.0000 N   0  0  0  0  0  0  0  0  0  0  0  0
    4.5024   -1.5921    0.0000 C   0  0  0  0  0  0  0  0  0  0  0  0
    4.4994   -2.5869    0.0000 C   0  0  1  0  0  0  0  0  0  0  0  0
    5.3647   -3.0882    0.0000 C   0  0  0  0  0  0  0  0  0  0  0  0
    3.6334   -3.0869    0.0000 O   0  0  0  0  0  0  0  0  0  0  0  0
    2.7704   -2.5921    0.0000 C   0  0  2  0  0  0  0  0  0  0  0  0
    1.9056   -3.0943    0.0000 C   0  0  0  0  0  0  0  0  0  0  0  0
    2.7684   -1.5887    0.0000 C   0  0  0  0  0  0  0  0  0  0  0  0
    2.7720   -3.1921    0.0000 H   0  0  0  0  0  0  0  0  0  0  0  0
    5.0197   -2.2881    0.0000 H   0  0  0  0  0  0  0  0  0  0  0  0
  1  2  1  0  0  0  0
  2  3  1  0  0  0  0
  3  4  2  0  0  0  0
  4  5  1  0  0  0  0
  4  6  1  0  0  0  0
  6  7  2  0  0  0  0
  7  8  1  0  0  0  0
  7  9  1  0  0  0  0
  9 10  1  0  0  0  0
 10 11  1  0  0  0  0
  9 12  2  0  0  0  0
 12  3  1  0  0  0  0
 12 13  1  0  0  0  0
 13 14  2  0  0  0  0
 13 15  1  0  0  0  0
 15 16  1  0  0  0  0
 16 17  1  0  0  0  0
 17 24  1  6  0  0  0
 17 18  1  1  0  0  0
 17 19  1  0  0  0  0
 19 20  1  0  0  0  0
 20 23  1  1  0  0  0
 20 21  1  6  0  0  0
 20 22  1  0  0  0  0
 22 15  1  0  0  0  0
M  END
>  <EXTREG>  (ZINC00075423)
ZINC00075423

>  <LOGBIO>
2.5000

$$$$
ZINC00076291
  -MTS-   02131516202D 0   0.00000     0.00000     0

 17 18  0  0  0  0  0  0  0  0999 V2000
    0.0000    0.4193    0.0000 Cl  0  0  0  0  0  0  0  0  0  0  0  0
    1.0000    0.4243    0.0000 C   0  0  0  0  0  0  0  0  0  0  0  0
    1.5069   -0.4417    0.0000 C   0  0  0  0  0  0  0  0  0  0  0  0
    2.5017   -0.4347    0.0000 C   0  0  0  0  0  0  0  0  0  0  0  0
    2.9982    0.4334    0.0000 C   0  0  0  0  0  0  0  0  0  0  0  0
    3.9982    0.4359    0.0000 C   0  0  0  0  0  0  0  0  0  0  0  0
    4.5004   -0.4289    0.0000 O   0  0  0  0  0  0  0  0  0  0  0  0
    5.5004   -0.4264    0.0000 C   0  0  0  0  0  0  0  0  0  0  0  0
    6.0051   -1.2936    0.0000 C   0  0  0  0  0  0  0  0  0  0  0  0
    6.9999   -1.2891    0.0000 C   0  0  0  0  0  0  0  0  0  0  0  0
    7.4986   -0.4223    0.0000 C   0  0  0  0  0  0  0  0  0  0  0  0
    7.0025    0.4399    0.0000 C   0  0  0  0  0  0  0  0  0  0  0  0
    5.9990    0.4404    0.0000 C   0  0  0  0  0  0  0  0  0  0  0  0
    8.4986   -0.4223    0.0000 C   0  0  0  0  0  0  0  0  0  0  0  0
    9.4986   -0.4223    0.0000 N   0  0  0  0  0  0  0  0  0  0  0  0
    2.4999    1.2944    0.0000 C   0  0  0  0  0  0  0  0  0  0  0  0
    1.4965    1.2923    0.0000 C   0  0  0  0  0  0  0  0  0  0  0  0
  1  2  1  0  0  0  0
  2  3  2  0  0  0  0
  3  4  1  0  0  0  0
  4  5  2  0  0  0  0
  5  6  1  0  0  0  0
  6  7  1  0  0  0  0
  7  8  1  0  0  0  0
  8  9  2  0  0  0  0
  9 10  1  0  0  0  0
 10 11  2  0  0  0  0
 11 12  1  0  0  0  0
 12 13  2  0  0  0  0
 13  8  1  0  0  0  0
 11 14  1  0  0  0  0
 14 15  3  0  0  0  0
  5 16  1  0  0  0  0
 16 17  2  0  0  0  0
 17  2  1  0  0  0  0
M  END
>  <EXTREG>  (ZINC00076291)
ZINC00076291

>  <LOGBIO>
2.5000

$$$$
ZINC00076847
  -MTS-   02131516202D 0   0.00000     0.00000     0

 17 18  0  0  0  0  0  0  0  0999 V2000
    2.9576    0.7585    0.0000 O   0  0  0  0  0  0  0  0  0  0  0  0
    2.3691    1.5670    0.0000 C   0  0  0  0  0  0  0  0  0  0  0  0
    2.6791    2.5270    0.0000 C   0  0  0  0  0  0  0  0  0  0  0  0
    1.8691    3.1070    0.0000 N   0  0  0  0  0  0  0  0  0  0  0  0
    1.0591    2.5270    0.0000 C   0  0  0  0  0  0  0  0  0  0  0  0
    0.1094    2.8402    0.0000 S   0  0  0  0  0  0  0  0  0  0  0  0
    1.3691    1.5670    0.0000 N   0  0  0  0  0  0  0  0  0  0  0  0
    0.7806    0.7585    0.0000 C   0  0  0  0  0  0  0  0  0  0  0  0
    1.1865   -0.1554    0.0000 C   0  0  0  0  0  0  0  0  0  0  0  0
    0.5968   -0.9672    0.0000 C   0  0  0  0  0  0  0  0  0  0  0  0
    1.0024   -1.8756    0.0000 C   0  0  0  0  0  0  0  0  0  0  0  0
    1.9967   -1.9820    0.0000 C   0  0  0  0  0  0  0  0  0  0  0  0
    2.5854   -1.1801    0.0000 C   0  0  0  0  0  0  0  0  0  0  0  0
    2.1808   -0.2618    0.0000 C   0  0  0  0  0  0  0  0  0  0  0  0
    2.4003   -2.8969    0.0000 N   0  3  0  0  0  0  0  0  0  0  0  0
    1.8082   -3.7070    0.0000 O   0  5  0  0  0  0  0  0  0  0  0  0
    3.3893   -3.0048    0.0000 O   0  0  0  0  0  0  0  0  0  0  0  0
  1  2  2  0  0  0  0
  2  3  1  0  0  0  0
  3  4  1  0  0  0  0
  4  5  1  0  0  0  0
  5  6  2  0  0  0  0
  5  7  1  0  0  0  0
  7  2  1  0  0  0  0
  7  8  1  0  0  0  0
  8  9  1  0  0  0  0
  9 10  2  0  0  0  0
 10 11  1  0  0  0  0
 11 12  2  0  0  0  0
 12 13  1  0  0  0  0
 13 14  2  0  0  0  0
 14  9  1  0  0  0  0
 12 15  1  0  0  0  0
 15 16  1  0  0  0  0
 15 17  2  0  0  0  0
M  CHG  2  15   1  16  -1
M  END
>  <EXTREG>  (ZINC00076847)
ZINC00076847

>  <LOGBIO>
2.5000

$$$$
ZINC00077041
  -MTS-   02131516202D 0   0.00000     0.00000     0

 10 10  0  0  0  0  0  0  0  0999 V2000
    2.0615   -1.5820    0.0000 C   0  0  0  0  0  0  0  0  0  0  0  0
    2.4683   -0.6648    0.0000 C   0  0  0  0  0  0  0  0  0  0  0  0
    3.4576   -0.5604    0.0000 C   0  0  0  0  0  0  0  0  0  0  0  0
    1.8798    0.1437    0.0000 N   0  0  0  0  0  0  0  0  0  0  0  0
    2.1898    1.1037    0.0000 C   0  0  0  0  0  0  0  0  0  0  0  0
    3.1395    1.4169    0.0000 O   0  0  0  0  0  0  0  0  0  0  0  0
    1.3798    1.6837    0.0000 C   0  0  0  0  0  0  0  0  0  0  0  0
    0.5698    1.1037    0.0000 N   0  0  0  0  0  0  0  0  0  0  0  0
    0.8798    0.1437    0.0000 C   0  0  0  0  0  0  0  0  0  0  0  0
    0.2913   -0.6648    0.0000 S   0  0  0  0  0  0  0  0  0  0  0  0
  1  2  1  0  0  0  0
  2  3  1  0  0  0  0
  2  4  1  0  0  0  0
  4  5  1  0  0  0  0
  5  6  2  0  0  0  0
  5  7  1  0  0  0  0
  7  8  1  0  0  0  0
  8  9  1  0  0  0  0
  9  4  1  0  0  0  0
  9 10  2  0  0  0  0
M  END
>  <EXTREG>  (ZINC00077041)
ZINC00077041

>  <LOGBIO>
2.5000

$$$$
ZINC00077575
  -MTS-   02131516202D 0   0.00000     0.00000     0

 15 15  0  0  0  0  0  0  0  0999 V2000
    6.0638   -1.9907    0.0000 C   0  0  0  0  0  0  0  0  0  0  0  0
    5.1953   -1.4881    0.0000 O   0  0  0  0  0  0  0  0  0  0  0  0
    5.1973   -0.4934    0.0000 C   0  0  0  0  0  0  0  0  0  0  0  0
    6.0641    0.0053    0.0000 O   0  0  0  0  0  0  0  0  0  0  0  0
    4.3288    0.0092    0.0000 C   0  0  0  0  0  0  0  0  0  0  0  0
    4.3308    1.0040    0.0000 N   0  0  0  0  0  0  0  0  0  0  0  0
    3.4623    1.5066    0.0000 C   0  0  0  0  0  0  0  0  0  0  0  0
    3.4593    2.5100    0.0000 O   0  0  0  0  0  0  0  0  0  0  0  0
    2.5968    1.0057    0.0000 C   0  0  0  0  0  0  0  0  0  0  0  0
    1.7268    1.5057    0.0000 C   0  0  0  0  0  0  0  0  0  0  0  0
    0.8668    1.0057    0.0000 C   0  0  0  0  0  0  0  0  0  0  0  0
    0.8668    0.0057    0.0000 C   0  0  0  0  0  0  0  0  0  0  0  0
    0.0000   -0.4929    0.0000 F   0  0  0  0  0  0  0  0  0  0  0  0
    1.7268   -0.4943    0.0000 C   0  0  0  0  0  0  0  0  0  0  0  0
    2.5968    0.0057    0.0000 C   0  0  0  0  0  0  0  0  0  0  0  0
  1  2  1  0  0  0  0
  2  3  1  0  0  0  0
  3  4  2  0  0  0  0
  3  5  1  0  0  0  0
  5  6  1  0  0  0  0
  6  7  1  0  0  0  0
  7  8  2  0  0  0  0
  7  9  1  0  0  0  0
  9 10  2  0  0  0  0
 10 11  1  0  0  0  0
 11 12  2  0  0  0  0
 12 13  1  0  0  0  0
 12 14  1  0  0  0  0
 14 15  2  0  0  0  0
 15  9  1  0  0  0  0
M  END
>  <EXTREG>  (ZINC00077575)
ZINC00077575

>  <LOGBIO>
2.5000

$$$$
ZINC00078388
  -MTS-   02131516202D 0   0.00000     0.00000     0

 20 23  0  0  0  0  0  0  0  0999 V2000
    6.2578   -2.4807    0.0000 F   0  0  0  0  0  0  0  0  0  0  0  0
    5.6672   -1.6737    0.0000 C   0  0  0  0  0  0  0  0  0  0  0  0
    6.0713   -0.7552    0.0000 C   0  0  0  0  0  0  0  0  0  0  0  0
    5.4822    0.0464    0.0000 C   0  0  0  0  0  0  0  0  0  0  0  0
    4.4880   -0.0605    0.0000 C   0  0  0  0  0  0  0  0  0  0  0  0
    4.0828   -0.9691    0.0000 C   0  0  0  0  0  0  0  0  0  0  0  0
    4.6730   -1.7806    0.0000 C   0  0  0  0  0  0  0  0  0  0  0  0
    3.8994    0.7480    0.0000 C   0  0  0  0  0  0  0  0  0  0  0  0
    4.2094    1.7080    0.0000 N   0  0  0  0  0  0  0  0  0  0  0  0
    3.3994    2.2880    0.0000 N   0  0  0  0  0  0  0  0  0  0  0  0
    2.5894    1.7080    0.0000 C   0  0  0  0  0  0  0  0  0  0  0  0
    1.6102    1.9107    0.0000 C   0  0  0  0  0  0  0  0  0  0  0  0
    0.9420    1.1667    0.0000 C   0  0  0  0  0  0  0  0  0  0  0  0
    1.2551    0.2134    0.0000 C   0  0  0  0  0  0  0  0  0  0  0  0
    0.5877   -0.5359    0.0000 C   0  0  0  0  0  0  0  0  0  0  0  0
    0.9036   -1.4847    0.0000 C   0  0  0  0  0  0  0  0  0  0  0  0
    1.8870   -1.6842    0.0000 C   0  0  0  0  0  0  0  0  0  0  0  0
    2.5450   -0.9381    0.0000 C   0  0  0  0  0  0  0  0  0  0  0  0
    2.2291    0.0107    0.0000 C   0  0  0  0  0  0  0  0  0  0  0  0
    2.8994    0.7480    0.0000 N   0  0  0  0  0  0  0  0  0  0  0  0
  1  2  1  0  0  0  0
  2  3  2  0  0  0  0
  3  4  1  0  0  0  0
  4  5  2  0  0  0  0
  5  6  1  0  0  0  0
  6  7  2  0  0  0  0
  7  2  1  0  0  0  0
  5  8  1  0  0  0  0
  8  9  2  0  0  0  0
  9 10  1  0  0  0  0
 10 11  2  0  0  0  0
 11 12  1  0  0  0  0
 12 13  2  0  0  0  0
 13 14  1  0  0  0  0
 14 15  1  0  0  0  0
 15 16  2  0  0  0  0
 16 17  1  0  0  0  0
 17 18  2  0  0  0  0
 18 19  1  0  0  0  0
 19 14  2  0  0  0  0
 19 20  1  0  0  0  0
 20  8  1  0  0  0  0
 20 11  1  0  0  0  0
M  END
>  <EXTREG>  (ZINC00078388)
ZINC00078388

>  <LOGBIO>
2.5000

$$$$
ZINC00078637
  -MTS-   02131516202D 0   0.00000     0.00000     0

 20 21  0  0  0  0  0  0  0  0999 V2000
    3.1221   -1.2564    0.0000 O   0  0  0  0  0  0  0  0  0  0  0  0
    2.2541   -1.7529    0.0000 C   0  0  0  0  0  0  0  0  0  0  0  0
    2.2491   -2.7563    0.0000 C   0  0  0  0  0  0  0  0  0  0  0  0
    1.3846   -3.2485    0.0000 C   0  0  0  0  0  0  0  0  0  0  0  0
    0.5201   -2.7458    0.0000 C   0  0  0  0  0  0  0  0  0  0  0  0
    0.5201   -1.7511    0.0000 C   0  0  0  0  0  0  0  0  0  0  0  0
    1.3896   -1.2502    0.0000 C   0  0  0  0  0  0  0  0  0  0  0  0
    1.3916   -0.2503    0.0000 C   0  0  0  0  0  0  0  0  0  0  0  0
    0.5239    0.2537    0.0000 O   0  0  0  0  0  0  0  0  0  0  0  0
    2.2539    0.2458    0.0000 C   0  0  0  0  0  0  0  0  0  0  0  0
    2.2544    1.2493    0.0000 C   0  0  0  0  0  0  0  0  0  0  0  0
    1.3926    1.7462    0.0000 O   0  0  0  0  0  0  0  0  0  0  0  0
    3.1204    1.7493    0.0000 C   0  0  0  0  0  0  0  0  0  0  0  0
    3.1213    2.7528    0.0000 C   0  0  0  0  0  0  0  0  0  0  0  0
    2.2560    3.2540    0.0000 F   0  0  0  0  0  0  0  0  0  0  0  0
    3.9838    3.2485    0.0000 C   0  0  0  0  0  0  0  0  0  0  0  0
    4.8503    2.7494    0.0000 C   0  0  0  0  0  0  0  0  0  0  0  0
    4.8544    1.7546    0.0000 C   0  0  0  0  0  0  0  0  0  0  0  0
    3.9869    1.2502    0.0000 C   0  0  0  0  0  0  0  0  0  0  0  0
    3.9890    0.2502    0.0000 Cl  0  0  0  0  0  0  0  0  0  0  0  0
  1  2  1  0  0  0  0
  2  3  2  0  0  0  0
  3  4  1  0  0  0  0
  4  5  2  0  0  0  0
  5  6  1  0  0  0  0
  6  7  2  0  0  0  0
  7  2  1  0  0  0  0
  7  8  1  0  0  0  0
  8  9  2  0  0  0  0
  8 10  1  0  0  0  0
 10 11  1  0  0  0  0
 11 12  2  0  0  0  0
 11 13  1  0  0  0  0
 13 14  2  0  0  0  0
 14 15  1  0  0  0  0
 14 16  1  0  0  0  0
 16 17  2  0  0  0  0
 17 18  1  0  0  0  0
 18 19  2  0  0  0  0
 19 13  1  0  0  0  0
 19 20  1  0  0  0  0
M  END
>  <EXTREG>  (ZINC00078637)
ZINC00078637

>  <LOGBIO>
2.5000

$$$$
ZINC00079742
  -MTS-   02131516202D 0   0.00000     0.00000     0

 19 20  0  0  0  0  0  0  0  0999 V2000
    8.1625   -2.1851    0.0000 C   0  0  0  0  0  0  0  0  0  0  0  0
    7.5740   -1.3766    0.0000 C   0  0  0  0  0  0  0  0  0  0  0  0
    7.8840   -0.4166    0.0000 C   0  0  0  0  0  0  0  0  0  0  0  0
    7.0740    0.1634    0.0000 C   0  0  0  0  0  0  0  0  0  0  0  0
    6.2640   -0.4166    0.0000 N   0  0  0  0  0  0  0  0  0  0  0  0
    6.5740   -1.3766    0.0000 N   0  0  0  0  0  0  0  0  0  0  0  0
    5.3143   -0.1034    0.0000 S   0  0  0  0  0  0  0  0  0  0  0  0
    5.0011   -1.0531    0.0000 O   0  0  0  0  0  0  0  0  0  0  0  0
    5.6275    0.8463    0.0000 O   0  0  0  0  0  0  0  0  0  0  0  0
    4.3646    0.2097    0.0000 C   0  0  0  0  0  0  0  0  0  0  0  0
    4.1593    1.1919    0.0000 C   0  0  0  0  0  0  0  0  0  0  0  0
    3.2139    1.5015    0.0000 C   0  0  0  0  0  0  0  0  0  0  0  0
    2.4672    0.8364    0.0000 C   0  0  0  0  0  0  0  0  0  0  0  0
    2.6658   -0.1384    0.0000 C   0  0  0  0  0  0  0  0  0  0  0  0
    3.6179   -0.4554    0.0000 C   0  0  0  0  0  0  0  0  0  0  0  0
    1.5183    1.1519    0.0000 C   0  0  0  0  0  0  0  0  0  0  0  0
    1.2027    0.2030    0.0000 C   0  0  0  0  0  0  0  0  0  0  0  0
    1.8338    2.1008    0.0000 C   0  0  0  0  0  0  0  0  0  0  0  0
    0.5693    1.4675    0.0000 C   0  0  0  0  0  0  0  0  0  0  0  0
  1  2  1  0  0  0  0
  2  3  1  0  0  0  0
  3  4  2  0  0  0  0
  4  5  1  0  0  0  0
  5  6  1  0  0  0  0
  6  2  2  0  0  0  0
  5  7  1  0  0  0  0
  7  8  2  0  0  0  0
  7  9  2  0  0  0  0
  7 10  1  0  0  0  0
 10 11  2  0  0  0  0
 11 12  1  0  0  0  0
 12 13  2  0  0  0  0
 13 14  1  0  0  0  0
 14 15  2  0  0  0  0
 15 10  1  0  0  0  0
 13 16  1  0  0  0  0
 16 17  1  0  0  0  0
 16 18  1  0  0  0  0
 16 19  1  0  0  0  0
M  END
>  <EXTREG>  (ZINC00079742)
ZINC00079742

>  <LOGBIO>
2.5000

$$$$
ZINC00080497
  -MTS-   02131516202D 0   0.00000     0.00000     0

 15 15  0  0  0  0  0  0  0  0999 V2000
    6.7664   -2.7963    0.0000 C   0  0  0  0  0  0  0  0  0  0  0  0
    6.1743   -1.9862    0.0000 C   0  0  0  0  0  0  0  0  0  0  0  0
    5.1854   -2.0941    0.0000 O   0  0  0  0  0  0  0  0  0  0  0  0
    4.5932   -1.2840    0.0000 C   0  0  0  0  0  0  0  0  0  0  0  0
    4.9968   -0.3690    0.0000 O   0  0  0  0  0  0  0  0  0  0  0  0
    3.6043   -1.3918    0.0000 C   0  0  0  0  0  0  0  0  0  0  0  0
    3.0121   -0.5817    0.0000 C   0  0  0  0  0  0  0  0  0  0  0  0
    2.0141   -0.6856    0.0000 O   0  0  0  0  0  0  0  0  0  0  0  0
    3.4180    0.3322    0.0000 N   0  0  0  0  0  0  0  0  0  0  0  0
    2.8295    1.1407    0.0000 C   0  0  0  0  0  0  0  0  0  0  0  0
    3.1395    2.1007    0.0000 C   0  0  0  0  0  0  0  0  0  0  0  0
    2.3295    2.6807    0.0000 C   0  0  0  0  0  0  0  0  0  0  0  0
    1.5195    2.1007    0.0000 N   0  0  0  0  0  0  0  0  0  0  0  0
    0.5698    2.4138    0.0000 C   0  0  0  0  0  0  0  0  0  0  0  0
    1.8295    1.1407    0.0000 N   0  0  0  0  0  0  0  0  0  0  0  0
  1  2  1  0  0  0  0
  2  3  1  0  0  0  0
  3  4  1  0  0  0  0
  4  5  2  0  0  0  0
  4  6  1  0  0  0  0
  6  7  1  0  0  0  0
  7  8  2  0  0  0  0
  7  9  1  0  0  0  0
  9 10  1  0  0  0  0
 10 11  1  0  0  0  0
 11 12  2  0  0  0  0
 12 13  1  0  0  0  0
 13 14  1  0  0  0  0
 13 15  1  0  0  0  0
 15 10  2  0  0  0  0
M  END
>  <EXTREG>  (ZINC00080497)
ZINC00080497

>  <LOGBIO>
2.5000

$$$$
ZINC00081661
  -MTS-   02131516202D 0   0.00000     0.00000     0

 16 16  0  0  0  0  0  0  0  0999 V2000
    2.7157   -4.0893    0.0000 C   0  0  0  0  0  0  0  0  0  0  0  0
    3.1248   -3.1731    0.0000 C   0  0  0  0  0  0  0  0  0  0  0  0
    2.5401   -2.3682    0.0000 O   0  0  0  0  0  0  0  0  0  0  0  0
    2.9493   -1.4520    0.0000 C   0  0  0  0  0  0  0  0  0  0  0  0
    3.9438   -1.3480    0.0000 O   0  0  0  0  0  0  0  0  0  0  0  0
    2.3646   -0.6472    0.0000 C   0  0  0  0  0  0  0  0  0  0  0  0
    2.7737    0.2691    0.0000 C   0  0  0  0  0  0  0  0  0  0  0  0
    3.7713    0.3768    0.0000 O   0  0  0  0  0  0  0  0  0  0  0  0
    2.1852    1.0776    0.0000 C   0  0  0  0  0  0  0  0  0  0  0  0
    2.4952    2.0376    0.0000 S   0  0  0  0  0  0  0  0  0  0  0  0
    1.6852    2.6176    0.0000 C   0  0  0  0  0  0  0  0  0  0  0  0
    1.6852    3.6176    0.0000 S   0  0  0  0  0  0  0  0  0  0  0  0
    2.5512    4.1176    0.0000 C   0  0  0  0  0  0  0  0  0  0  0  0
    0.8752    2.0376    0.0000 N   0  0  0  0  0  0  0  0  0  0  0  0
    1.1852    1.0776    0.0000 C   0  0  0  0  0  0  0  0  0  0  0  0
    0.5967    0.2691    0.0000 N   0  0  0  0  0  0  0  0  0  0  0  0
  1  2  1  0  0  0  0
  2  3  1  0  0  0  0
  3  4  1  0  0  0  0
  4  5  2  0  0  0  0
  4  6  1  0  0  0  0
  6  7  1  0  0  0  0
  7  8  2  0  0  0  0
  7  9  1  0  0  0  0
  9 10  1  0  0  0  0
 10 11  1  0  0  0  0
 11 12  1  0  0  0  0
 12 13  1  0  0  0  0
 11 14  2  0  0  0  0
 14 15  1  0  0  0  0
 15  9  2  0  0  0  0
 15 16  1  0  0  0  0
M  END
>  <EXTREG>  (ZINC00081661)
ZINC00081661

>  <LOGBIO>
2.5000

$$$$
ZINC00082310
  -MTS-   02131516202D 0   0.00000     0.00000     0

 25 28  0  0  0  0  0  0  0  0999 V2000
    0.6000   -2.6306    0.0000 C   0  0  0  0  0  0  0  0  0  0  0  0
    1.6000   -2.6284    0.0000 C   0  0  0  0  0  0  0  0  0  0  0  0
    2.1052   -3.4954    0.0000 N   0  0  0  0  0  0  0  0  0  0  0  0
    3.0999   -3.4904    0.0000 C   0  0  0  0  0  0  0  0  0  0  0  0
    3.6056   -4.3557    0.0000 C   0  0  0  0  0  0  0  0  0  0  0  0
    4.6056   -4.3507    0.0000 C   0  0  0  0  0  0  0  0  0  0  0  0
    5.1012   -3.4782    0.0000 C   0  0  0  0  0  0  0  0  0  0  0  0
    4.5969   -2.6207    0.0000 C   0  0  0  0  0  0  0  0  0  0  0  0
    3.5982   -2.6234    0.0000 C   0  0  0  0  0  0  0  0  0  0  0  0
    3.1000   -1.7614    0.0000 C   0  0  0  0  0  0  0  0  0  0  0  0
    3.4100   -0.8014    0.0000 C   0  0  0  0  0  0  0  0  0  0  0  0
    4.3597   -0.4882    0.0000 O   0  0  0  0  0  0  0  0  0  0  0  0
    2.6000   -0.2214    0.0000 N   0  0  0  0  0  0  0  0  0  0  0  0
    2.6000    0.7786    0.0000 C   0  0  0  0  0  0  0  0  0  0  0  0
    3.4685    1.2812    0.0000 C   0  0  0  0  0  0  0  0  0  0  0  0
    3.4665    2.2760    0.0000 C   0  0  0  0  0  0  0  0  0  0  0  0
    2.6010    2.7768    0.0000 C   0  0  0  0  0  0  0  0  0  0  0  0
    1.7375    2.2829    0.0000 C   0  0  0  0  0  0  0  0  0  0  0  0
    1.7345    1.2795    0.0000 C   0  0  0  0  0  0  0  0  0  0  0  0
    2.6035    3.7768    0.0000 C   0  0  0  0  0  0  0  0  0  0  0  0
    3.4735    4.2768    0.0000 O   0  0  0  0  0  0  0  0  0  0  0  0
    1.7435    4.2768    0.0000 O   0  0  0  0  0  0  0  0  0  0  0  0
    1.7900   -0.8014    0.0000 C   0  0  0  0  0  0  0  0  0  0  0  0
    0.8403   -0.4882    0.0000 O   0  0  0  0  0  0  0  0  0  0  0  0
    2.1000   -1.7614    0.0000 C   0  0  0  0  0  0  0  0  0  0  0  0
  1  2  1  0  0  0  0
  2  3  1  0  0  0  0
  3  4  2  0  0  0  0
  4  5  1  0  0  0  0
  5  6  2  0  0  0  0
  6  7  1  0  0  0  0
  7  8  2  0  0  0  0
  8  9  1  0  0  0  0
  9  4  1  0  0  0  0
  9 10  2  0  0  0  0
 10 11  1  0  0  0  0
 11 12  2  0  0  0  0
 11 13  1  0  0  0  0
 13 14  1  0  0  0  0
 14 15  2  0  0  0  0
 15 16  1  0  0  0  0
 16 17  2  0  0  0  0
 17 18  1  0  0  0  0
 18 19  2  0  0  0  0
 19 14  1  0  0  0  0
 17 20  1  0  0  0  0
 20 21  1  0  0  0  0
 20 22  2  0  0  0  0
 13 23  1  0  0  0  0
 23 24  2  0  0  0  0
 23 25  1  0  0  0  0
 25  2  2  0  0  0  0
 25 10  1  0  0  0  0
M  END
>  <EXTREG>  (ZINC00082310)
ZINC00082310

>  <LOGBIO>
2.5000

$$$$
ZINC00082513
  -MTS-   02131516202D 0   0.00000     0.00000     0

 24 26  0  0  1  0  0  0  0  0999 V2000
    8.5609    1.7288    0.0000 C   0  0  0  0  0  0  0  0  0  0  0  0
    7.6944    2.2280    0.0000 O   0  0  0  0  0  0  0  0  0  0  0  0
    6.8289    1.7271    0.0000 C   0  0  0  0  0  0  0  0  0  0  0  0
    5.9589    2.2271    0.0000 C   0  0  0  0  0  0  0  0  0  0  0  0
    5.0989    1.7271    0.0000 C   0  0  0  0  0  0  0  0  0  0  0  0
    5.0989    0.7271    0.0000 C   0  0  0  0  0  0  0  0  0  0  0  0
    5.9589    0.2271    0.0000 C   0  0  0  0  0  0  0  0  0  0  0  0
    6.8289    0.7271    0.0000 C   0  0  0  0  0  0  0  0  0  0  0  0
    4.0587    0.1287    0.0000 C   0  0  2  0  0  0  0  0  0  0  0  0
    3.1900    0.6309    0.0000 O   0  0  0  0  0  0  0  0  0  0  0  0
    2.3287    0.1330    0.0000 C   0  0  0  0  0  0  0  0  0  0  0  0
    1.4632    0.6339    0.0000 O   0  0  0  0  0  0  0  0  0  0  0  0
    2.3262   -0.8670    0.0000 C   0  0  0  0  0  0  0  0  0  0  0  0
    2.3247   -1.8670    0.0000 C   0  0  0  0  0  0  0  0  0  0  0  0
    1.4589   -2.3674    0.0000 C   0  0  0  0  0  0  0  0  0  0  0  0
    0.5907   -1.8644    0.0000 C   0  0  0  0  0  0  0  0  0  0  0  0
    0.5932   -0.8697    0.0000 C   0  0  0  0  0  0  0  0  0  0  0  0
    1.4589   -0.3692    0.0000 C   0  0  0  0  0  0  0  0  0  0  0  0
    3.1850   -1.3691    0.0000 C   0  0  0  0  0  0  0  0  0  0  0  0
    3.1800   -2.3691    0.0000 O   0  0  0  0  0  0  0  0  0  0  0  0
    4.0562   -0.8713    0.0000 C   0  0  0  0  0  0  0  0  0  0  0  0
    4.3946   -1.8123    0.0000 C   0  0  0  0  0  0  0  0  0  0  0  0
    5.0416   -0.7008    0.0000 C   0  0  0  0  0  0  0  0  0  0  0  0
    4.0593    0.7287    0.0000 H   0  0  0  0  0  0  0  0  0  0  0  0
  1  2  1  0  0  0  0
  2  3  1  0  0  0  0
  3  4  2  0  0  0  0
  4  5  1  0  0  0  0
  5  6  2  0  0  0  0
  6  7  1  0  0  0  0
  7  8  2  0  0  0  0
  8  3  1  0  0  0  0
  9  6  1  1  0  0  0
  9 24  1  6  0  0  0
  9 10  1  0  0  0  0
 10 11  1  0  0  0  0
 11 12  2  0  0  0  0
 11 13  1  0  0  0  0
 13 14  1  0  0  0  0
 14 15  1  0  0  0  0
 15 16  1  0  0  0  0
 16 17  1  0  0  0  0
 17 18  1  0  0  0  0
 18 13  1  0  0  0  0
 13 19  1  0  0  0  0
 19 20  2  0  0  0  0
 19 21  1  0  0  0  0
 21  9  1  0  0  0  0
 21 22  1  0  0  0  0
 21 23  1  0  0  0  0
M  END
>  <EXTREG>  (ZINC00082513)
ZINC00082513

>  <LOGBIO>
2.5000

$$$$
ZINC00082810
  -MTS-   02131516202D 0   0.00000     0.00000     0

 15 16  0  0  0  0  0  0  0  0999 V2000
    4.0598    0.2268    0.0000 C   0  0  0  0  0  0  0  0  0  0  0  0
    3.7067    0.7119    0.0000 C   0  0  0  0  0  0  0  0  0  0  0  0
    4.0167    1.6719    0.0000 C   0  0  0  0  0  0  0  0  0  0  0  0
    3.2067    2.2519    0.0000 C   0  0  0  0  0  0  0  0  0  0  0  0
    2.3967    1.6719    0.0000 C   0  0  0  0  0  0  0  0  0  0  0  0
    1.4470    1.9850    0.0000 C   0  0  0  0  0  0  0  0  0  0  0  0
    2.7067    0.7119    0.0000 N   0  0  0  0  0  0  0  0  0  0  0  0
    1.8828   -0.4200    0.0000 C   0  0  0  0  0  0  0  0  0  0  0  0
    0.8740   -0.4200    0.0000 C   0  0  0  0  0  0  0  0  0  0  0  0
    0.5710   -1.3691    0.0000 C   0  0  0  0  0  0  0  0  0  0  0  0
    1.3718   -1.9616    0.0000 S   0  0  0  0  0  0  0  0  0  0  0  0
    2.1901   -1.3716    0.0000 C   0  0  0  0  0  0  0  0  0  0  0  0
    3.1403   -1.6832    0.0000 C   0  0  0  0  0  0  0  0  0  0  0  0
    3.3468   -2.6652    0.0000 O   0  0  0  0  0  0  0  0  0  0  0  0
    3.8817   -1.0200    0.0000 O   0  0  0  0  0  0  0  0  0  0  0  0
  1  2  1  0  0  0  0
  2  3  2  0  0  0  0
  3  4  1  0  0  0  0
  4  5  2  0  0  0  0
  5  6  1  0  0  0  0
  5  7  1  0  0  0  0
  7  2  1  0  0  0  0
  7  8  1  0  0  0  0
  8  9  1  0  0  0  0
  9 10  2  0  0  0  0
 10 11  1  0  0  0  0
 11 12  1  0  0  0  0
 12  8  2  0  0  0  0
 12 13  1  0  0  0  0
 13 14  1  0  0  0  0
 13 15  2  0  0  0  0
M  END
>  <EXTREG>  (ZINC00082810)
ZINC00082810

>  <LOGBIO>
2.5000

$$$$
ZINC00083728
  -MTS-   02131516202D 0   0.00000     0.00000     0

 12 12  0  0  0  0  0  0  0  0999 V2000
    5.7133    0.5017    0.0000 C   0  0  0  0  0  0  0  0  0  0  0  0
    4.8467    1.0009    0.0000 O   0  0  0  0  0  0  0  0  0  0  0  0
    3.9812    0.5000    0.0000 C   0  0  0  0  0  0  0  0  0  0  0  0
    3.1112    1.0000    0.0000 C   0  0  0  0  0  0  0  0  0  0  0  0
    2.2512    0.5000    0.0000 C   0  0  0  0  0  0  0  0  0  0  0  0
    1.3844    0.9987    0.0000 I   0  0  0  0  0  0  0  0  0  0  0  0
    2.2512   -0.5000    0.0000 C   0  0  0  0  0  0  0  0  0  0  0  0
    1.3844   -0.9987    0.0000 O   0  0  0  0  0  0  0  0  0  0  0  0
    0.5192   -0.4974    0.0000 C   0  0  0  0  0  0  0  0  0  0  0  0
    3.1112   -1.0000    0.0000 C   0  0  0  0  0  0  0  0  0  0  0  0
    3.9812   -0.5000    0.0000 C   0  0  0  0  0  0  0  0  0  0  0  0
    4.8467   -1.0009    0.0000 C   0  0  0  0  0  0  0  0  0  0  0  0
  1  2  1  0  0  0  0
  2  3  1  0  0  0  0
  3  4  2  0  0  0  0
  4  5  1  0  0  0  0
  5  6  1  0  0  0  0
  5  7  2  0  0  0  0
  7  8  1  0  0  0  0
  8  9  1  0  0  0  0
  7 10  1  0  0  0  0
 10 11  2  0  0  0  0
 11  3  1  0  0  0  0
 11 12  1  0  0  0  0
M  END
>  <EXTREG>  (ZINC00083728)
ZINC00083728

>  <LOGBIO>
2.5000

$$$$
ZINC00083898
  -MTS-   02131516202D 0   0.00000     0.00000     0

 17 18  0  0  0  0  0  0  0  0999 V2000
    5.4737    2.1341    0.0000 C   0  0  0  0  0  0  0  0  0  0  0  0
    4.4926    1.9232    0.0000 N   0  0  0  0  0  0  0  0  0  0  0  0
    3.8260    2.6616    0.0000 C   0  0  0  0  0  0  0  0  0  0  0  0
    4.1853    0.9716    0.0000 C   0  0  0  0  0  0  0  0  0  0  0  0
    3.2268    0.6573    0.0000 O   0  0  0  0  0  0  0  0  0  0  0  0
    3.2345   -0.3390    0.0000 C   0  0  0  0  0  0  0  0  0  0  0  0
    4.1802   -0.6525    0.0000 N   0  0  0  0  0  0  0  0  0  0  0  0
    4.7739    0.1631    0.0000 C   0  0  0  0  0  0  0  0  0  0  0  0
    5.7739    0.1631    0.0000 C   0  0  0  0  0  0  0  0  0  0  0  0
    6.7739    0.1631    0.0000 N   0  0  0  0  0  0  0  0  0  0  0  0
    2.4260   -0.9275    0.0000 C   0  0  0  0  0  0  0  0  0  0  0  0
    1.5086   -0.5211    0.0000 C   0  0  0  0  0  0  0  0  0  0  0  0
    0.7055   -1.1082    0.0000 C   0  0  0  0  0  0  0  0  0  0  0  0
    0.8100   -2.1027    0.0000 C   0  0  0  0  0  0  0  0  0  0  0  0
    0.0000   -2.6892    0.0000 F   0  0  0  0  0  0  0  0  0  0  0  0
    1.7175   -2.5101    0.0000 C   0  0  0  0  0  0  0  0  0  0  0  0
    2.5305   -1.9220    0.0000 C   0  0  0  0  0  0  0  0  0  0  0  0
  1  2  1  0  0  0  0
  2  3  1  0  0  0  0
  2  4  1  0  0  0  0
  4  5  1  0  0  0  0
  5  6  1  0  0  0  0
  6  7  2  0  0  0  0
  7  8  1  0  0  0  0
  8  4  2  0  0  0  0
  8  9  1  0  0  0  0
  9 10  3  0  0  0  0
  6 11  1  0  0  0  0
 11 12  2  0  0  0  0
 12 13  1  0  0  0  0
 13 14  2  0  0  0  0
 14 15  1  0  0  0  0
 14 16  1  0  0  0  0
 16 17  2  0  0  0  0
 17 11  1  0  0  0  0
M  END
>  <EXTREG>  (ZINC00083898)
ZINC00083898

>  <LOGBIO>
2.5000

$$$$
ZINC00085334
  -MTS-   02131516202D 0   0.00000     0.00000     0

 14 15  0  0  1  0  0  0  0  0999 V2000
    2.0624   -2.2505    0.0000 C   0  0  0  0  0  0  0  0  0  0  0  0
    2.4683   -1.3366    0.0000 C   0  0  0  0  0  0  0  0  0  0  0  0
    1.8798   -0.5281    0.0000 N   0  0  0  0  0  0  0  0  0  0  0  0
    2.1898    0.4319    0.0000 C   0  0  2  0  0  0  0  0  0  0  0  0
    2.9988    1.0346    0.0000 N   0  0  0  0  0  0  0  0  0  0  0  0
    2.6767    1.9813    0.0000 C   0  0  0  0  0  0  0  0  0  0  0  0
    3.2525    2.7989    0.0000 O   0  0  0  0  0  0  0  0  0  0  0  0
    1.6680    1.9655    0.0000 N   0  0  0  0  0  0  0  0  0  0  0  0
    1.3798    1.0119    0.0000 C   0  0  2  0  0  0  0  0  0  0  0  0
    0.5698    0.4319    0.0000 N   0  0  0  0  0  0  0  0  0  0  0  0
    0.8798   -0.5281    0.0000 C   0  0  0  0  0  0  0  0  0  0  0  0
    0.2913   -1.3366    0.0000 O   0  0  0  0  0  0  0  0  0  0  0  0
    0.8920    1.3612    0.0000 H   0  0  0  0  0  0  0  0  0  0  0  0
    2.6777    0.0826    0.0000 H   0  0  0  0  0  0  0  0  0  0  0  0
  1  2  1  0  0  0  0
  2  3  1  0  0  0  0
  4  3  1  1  0  0  0
  4 14  1  6  0  0  0
  4  5  1  0  0  0  0
  5  6  1  0  0  0  0
  6  7  2  0  0  0  0
  6  8  1  0  0  0  0
  9  8  1  1  0  0  0
  9 13  1  6  0  0  0
  9  4  1  0  0  0  0
  9 10  1  0  0  0  0
 10 11  1  0  0  0  0
 11  3  1  0  0  0  0
 11 12  2  0  0  0  0
M  END
>  <EXTREG>  (ZINC00085334)
ZINC00085334

>  <LOGBIO>
2.5000

$$$$
ZINC00085692
  -MTS-   02131516202D 0   0.00000     0.00000     0

 25 29  0  0  0  0  0  0  0  0999 V2000
    7.4576    0.6095    0.0000 N   0  0  0  0  0  0  0  0  0  0  0  0
    6.4576    0.6095    0.0000 C   0  0  0  0  0  0  0  0  0  0  0  0
    5.4576    0.6095    0.0000 C   0  0  0  0  0  0  0  0  0  0  0  0
    4.9544    1.4777    0.0000 C   0  0  0  0  0  0  0  0  0  0  0  0
    5.4528    2.3486    0.0000 C   0  0  0  0  0  0  0  0  0  0  0  0
    4.9478    3.2117    0.0000 C   0  0  0  0  0  0  0  0  0  0  0  0
    3.9443    3.2039    0.0000 C   0  0  0  0  0  0  0  0  0  0  0  0
    3.4546    2.3380    0.0000 C   0  0  0  0  0  0  0  0  0  0  0  0
    3.9596    1.4749    0.0000 C   0  0  0  0  0  0  0  0  0  0  0  0
    3.4594    0.6090    0.0000 C   0  0  0  0  0  0  0  0  0  0  0  0
    2.4594    0.6100    0.0000 N   0  0  0  0  0  0  0  0  0  0  0  0
    1.9577    1.4790    0.0000 C   0  0  0  0  0  0  0  0  0  0  0  0
    0.9629    1.4780    0.0000 C   0  0  0  0  0  0  0  0  0  0  0  0
    0.4612    0.6130    0.0000 C   0  0  0  0  0  0  0  0  0  0  0  0
    0.9542   -0.2510    0.0000 C   0  0  0  0  0  0  0  0  0  0  0  0
    1.9577   -0.2550    0.0000 C   0  0  0  0  0  0  0  0  0  0  0  0
    3.9557   -0.2542    0.0000 N   0  0  0  0  0  0  0  0  0  0  0  0
    3.6436   -1.2135    0.0000 C   0  0  0  0  0  0  0  0  0  0  0  0
    2.7298   -1.6273    0.0000 C   0  0  0  0  0  0  0  0  0  0  0  0
    2.6329   -2.6226    0.0000 C   0  0  0  0  0  0  0  0  0  0  0  0
    3.4504   -3.2045    0.0000 C   0  0  0  0  0  0  0  0  0  0  0  0
    4.3548   -2.7901    0.0000 C   0  0  0  0  0  0  0  0  0  0  0  0
    4.4523   -1.7953    0.0000 C   0  0  0  0  0  0  0  0  0  0  0  0
    5.2635   -1.2171    0.0000 N   0  0  0  0  0  0  0  0  0  0  0  0
    4.9557   -0.2564    0.0000 C   0  0  0  0  0  0  0  0  0  0  0  0
  1  2  3  0  0  0  0
  2  3  1  0  0  0  0
  3  4  2  0  0  0  0
  4  5  1  0  0  0  0
  5  6  1  0  0  0  0
  6  7  1  0  0  0  0
  7  8  1  0  0  0  0
  8  9  1  0  0  0  0
  9  4  1  0  0  0  0
  9 10  2  0  0  0  0
 10 11  1  0  0  0  0
 11 12  1  0  0  0  0
 12 13  1  0  0  0  0
 13 14  1  0  0  0  0
 14 15  1  0  0  0  0
 15 16  1  0  0  0  0
 16 11  1  0  0  0  0
 10 17  1  0  0  0  0
 17 18  1  0  0  0  0
 18 19  2  0  0  0  0
 19 20  1  0  0  0  0
 20 21  2  0  0  0  0
 21 22  1  0  0  0  0
 22 23  2  0  0  0  0
 23 18  1  0  0  0  0
 23 24  1  0  0  0  0
 24 25  2  0  0  0  0
 25  3  1  0  0  0  0
 25 17  1  0  0  0  0
M  END
>  <EXTREG>  (ZINC00085692)
ZINC00085692

>  <LOGBIO>
2.5000

$$$$
ZINC00086635
  -MTS-   02131516202D 0   0.00000     0.00000     0

 18 20  0  0  1  0  0  0  0  0999 V2000
    0.6805   -2.6906    0.0000 C   0  0  0  0  0  0  0  0  0  0  0  0
    1.2284   -2.4460    0.0000 C   0  0  0  0  0  0  0  0  0  0  0  0
    2.0332   -3.0306    0.0000 C   0  0  0  0  0  0  0  0  0  0  0  0
    1.3531   -1.2525    0.0000 C   0  0  1  0  0  0  0  0  0  0  0  0
    2.3315   -1.4592    0.0000 C   0  0  0  0  0  0  0  0  0  0  0  0
    1.6631   -0.2925    0.0000 N   0  0  0  0  0  0  0  0  0  0  0  0
    2.4721    0.3103    0.0000 C   0  0  0  0  0  0  0  0  0  0  0  0
    3.4271    0.0135    0.0000 O   0  0  0  0  0  0  0  0  0  0  0  0
    2.1500    1.2570    0.0000 C   0  0  0  0  0  0  0  0  0  0  0  0
    2.6301    2.1341    0.0000 C   0  0  0  0  0  0  0  0  0  0  0  0
    2.1141    2.9906    0.0000 C   0  0  0  0  0  0  0  0  0  0  0  0
    1.1108    2.9699    0.0000 C   0  0  0  0  0  0  0  0  0  0  0  0
    0.6322    2.0979    0.0000 C   0  0  0  0  0  0  0  0  0  0  0  0
    1.1413    1.2412    0.0000 C   0  0  0  0  0  0  0  0  0  0  0  0
    0.8531    0.2875    0.0000 C   0  0  0  0  0  0  0  0  0  0  0  0
    0.0431   -0.2925    0.0000 N   0  0  0  0  0  0  0  0  0  0  0  0
    0.3531   -1.2525    0.0000 C   0  0  0  0  0  0  0  0  0  0  0  0
    0.0000   -1.7375    0.0000 O   0  0  0  0  0  0  0  0  0  0  0  0
  1  2  1  0  0  0  0
  2  3  1  0  0  0  0
  4  2  1  6  0  0  0
  4  5  1  1  0  0  0
  4  6  1  0  0  0  0
  6  7  1  0  0  0  0
  7  8  2  0  0  0  0
  7  9  1  0  0  0  0
  9 10  2  0  0  0  0
 10 11  1  0  0  0  0
 11 12  2  0  0  0  0
 12 13  1  0  0  0  0
 13 14  2  0  0  0  0
 14  9  1  0  0  0  0
 14 15  1  0  0  0  0
 15  6  1  0  0  0  0
 15 16  2  0  0  0  0
 16 17  1  0  0  0  0
 17  4  1  0  0  0  0
 17 18  2  0  0  0  0
M  END
>  <EXTREG>  (ZINC00086635)
ZINC00086635

>  <LOGBIO>
2.5000

$$$$
ZINC00086942
  -MTS-   02131516202D 0   0.00000     0.00000     0

 17 19  0  0  0  0  0  0  0  0999 V2000
    0.0000   -2.8769    0.0000 O   0  5  0  0  0  0  0  0  0  0  0  0
    1.0034   -2.8723    0.0000 N   0  3  0  0  0  0  0  0  0  0  0  0
    1.5038   -3.7321    0.0000 O   0  0  0  0  0  0  0  0  0  0  0  0
    1.4999   -2.0043    0.0000 C   0  0  0  0  0  0  0  0  0  0  0  0
    2.5034   -1.9992    0.0000 C   0  0  0  0  0  0  0  0  0  0  0  0
    2.9955   -1.1347    0.0000 C   0  0  0  0  0  0  0  0  0  0  0  0
    2.4955   -0.2702    0.0000 C   0  0  0  0  0  0  0  0  0  0  0  0
    2.8055    0.6898    0.0000 O   0  0  0  0  0  0  0  0  0  0  0  0
    1.9955    1.2698    0.0000 C   0  0  0  0  0  0  0  0  0  0  0  0
    1.1305    1.7715    0.0000 C   0  0  0  0  0  0  0  0  0  0  0  0
    1.1305    2.7715    0.0000 C   0  0  0  0  0  0  0  0  0  0  0  0
    2.0005    3.2715    0.0000 C   0  0  0  0  0  0  0  0  0  0  0  0
    2.8605    2.7715    0.0000 C   0  0  0  0  0  0  0  0  0  0  0  0
    2.8605    1.7715    0.0000 C   0  0  0  0  0  0  0  0  0  0  0  0
    1.1855    0.6898    0.0000 O   0  0  0  0  0  0  0  0  0  0  0  0
    1.4955   -0.2702    0.0000 C   0  0  0  0  0  0  0  0  0  0  0  0
    0.9973   -1.1398    0.0000 C   0  0  0  0  0  0  0  0  0  0  0  0
  1  2  1  0  0  0  0
  2  3  2  0  0  0  0
  2  4  1  0  0  0  0
  4  5  2  0  0  0  0
  5  6  1  0  0  0  0
  6  7  2  0  0  0  0
  7  8  1  0  0  0  0
  8  9  1  0  0  0  0
  9 10  1  0  0  0  0
 10 11  1  0  0  0  0
 11 12  1  0  0  0  0
 12 13  1  0  0  0  0
 13 14  1  0  0  0  0
 14  9  1  0  0  0  0
  9 15  1  0  0  0  0
 15 16  1  0  0  0  0
 16  7  1  0  0  0  0
 16 17  2  0  0  0  0
 17  4  1  0  0  0  0
M  CHG  2   1  -1   2   1
M  END
>  <EXTREG>  (ZINC00086942)
ZINC00086942

>  <LOGBIO>
2.5000

$$$$
ZINC00087340
  -MTS-   02131516202D 0   0.00000     0.00000     0

 21 22  0  0  1  0  0  0  0  0999 V2000
    4.3364   -0.6834    0.0000 C   0  0  0  0  0  0  0  0  0  0  0  0
    3.4699   -0.1842    0.0000 C   0  0  0  0  0  0  0  0  0  0  0  0
    2.6043   -0.6851    0.0000 C   0  0  2  0  0  0  0  0  0  0  0  0
    1.7343   -0.1851    0.0000 C   0  0  2  0  0  0  0  0  0  0  0  0
    0.8743   -0.6851    0.0000 O   0  0  0  0  0  0  0  0  0  0  0  0
    0.8743   -1.6851    0.0000 C   0  0  0  0  0  0  0  0  0  0  0  0
    0.0076   -2.1838    0.0000 O   0  0  0  0  0  0  0  0  0  0  0  0
    1.7343   -2.1851    0.0000 C   0  0  0  0  0  0  0  0  0  0  0  0
    1.0895   -2.9494    0.0000 C   0  0  0  0  0  0  0  0  0  0  0  0
    2.3753   -2.9526    0.0000 C   0  0  0  0  0  0  0  0  0  0  0  0
    2.6043   -1.6851    0.0000 C   0  0  0  0  0  0  0  0  0  0  0  0
    3.4699   -2.1859    0.0000 O   0  0  0  0  0  0  0  0  0  0  0  0
    1.7318    0.8149    0.0000 C   0  0  0  0  0  0  0  0  0  0  0  0
    2.5991    1.3197    0.0000 C   0  0  0  0  0  0  0  0  0  0  0  0
    2.5946    2.3145    0.0000 C   0  0  0  0  0  0  0  0  0  0  0  0
    1.7278    2.8131    0.0000 C   0  0  0  0  0  0  0  0  0  0  0  0
    0.8655    2.3171    0.0000 C   0  0  0  0  0  0  0  0  0  0  0  0
    0.0000    2.8179    0.0000 Br  0  0  0  0  0  0  0  0  0  0  0  0
    0.8651    1.3136    0.0000 C   0  0  0  0  0  0  0  0  0  0  0  0
    2.2533    0.1161    0.0000 H   0  0  0  0  0  0  0  0  0  0  0  0
    3.1241   -0.9848    0.0000 H   0  0  0  0  0  0  0  0  0  0  0  0
  1  2  1  0  0  0  0
  3  2  1  1  0  0  0
  3 21  1  6  0  0  0
  3  4  1  0  0  0  0
  4 20  1  1  0  0  0
  4  5  1  0  0  0  0
  5  6  1  0  0  0  0
  6  7  2  0  0  0  0
  6  8  1  0  0  0  0
  8  9  1  0  0  0  0
  8 10  1  0  0  0  0
  8 11  1  0  0  0  0
 11  3  1  0  0  0  0
 11 12  2  0  0  0  0
  4 13  1  6  0  0  0
 13 14  2  0  0  0  0
 14 15  1  0  0  0  0
 15 16  2  0  0  0  0
 16 17  1  0  0  0  0
 17 18  1  0  0  0  0
 17 19  2  0  0  0  0
 19 13  1  0  0  0  0
M  END
>  <EXTREG>  (ZINC00087340)
ZINC00087340

>  <LOGBIO>
2.5000

$$$$
ZINC00087771
  -MTS-   02131516202D 0   0.00000     0.00000     0

 20 22  0  0  0  0  0  0  0  0999 V2000
    7.4392    1.7591    0.0000 Cl  0  0  0  0  0  0  0  0  0  0  0  0
    6.5737    1.2583    0.0000 C   0  0  0  0  0  0  0  0  0  0  0  0
    5.7037    1.7583    0.0000 C   0  0  0  0  0  0  0  0  0  0  0  0
    4.8437    1.2583    0.0000 C   0  0  0  0  0  0  0  0  0  0  0  0
    3.9741    1.7565    0.0000 N   0  0  0  0  0  0  0  0  0  0  0  0
    3.1096    1.2539    0.0000 C   0  0  0  0  0  0  0  0  0  0  0  0
    2.2416    1.7504    0.0000 O   0  0  0  0  0  0  0  0  0  0  0  0
    3.1147    0.2504    0.0000 C   0  0  0  0  0  0  0  0  0  0  0  0
    3.9792   -0.2417    0.0000 C   0  0  0  0  0  0  0  0  0  0  0  0
    3.9826   -1.2417    0.0000 O   0  0  0  0  0  0  0  0  0  0  0  0
    4.8437    0.2583    0.0000 C   0  0  0  0  0  0  0  0  0  0  0  0
    5.7037   -0.2417    0.0000 C   0  0  0  0  0  0  0  0  0  0  0  0
    6.5737    0.2583    0.0000 C   0  0  0  0  0  0  0  0  0  0  0  0
    7.4392   -0.2426    0.0000 Cl  0  0  0  0  0  0  0  0  0  0  0  0
    2.2514   -0.2543    0.0000 C   0  0  0  0  0  0  0  0  0  0  0  0
    1.3791    0.2417    0.0000 C   0  0  0  0  0  0  0  0  0  0  0  0
    0.5214   -0.2622    0.0000 C   0  0  0  0  0  0  0  0  0  0  0  0
    0.5260   -1.2622    0.0000 C   0  0  0  0  0  0  0  0  0  0  0  0
    1.3882   -1.7583    0.0000 C   0  0  0  0  0  0  0  0  0  0  0  0
    2.2559   -1.2543    0.0000 C   0  0  0  0  0  0  0  0  0  0  0  0
  1  2  1  0  0  0  0
  2  3  2  0  0  0  0
  3  4  1  0  0  0  0
  4  5  1  0  0  0  0
  5  6  1  0  0  0  0
  6  7  2  0  0  0  0
  6  8  1  0  0  0  0
  8  9  1  0  0  0  0
  9 10  2  0  0  0  0
  9 11  1  0  0  0  0
 11  4  2  0  0  0  0
 11 12  1  0  0  0  0
 12 13  2  0  0  0  0
 13  2  1  0  0  0  0
 13 14  1  0  0  0  0
  8 15  1  0  0  0  0
 15 16  2  0  0  0  0
 16 17  1  0  0  0  0
 17 18  2  0  0  0  0
 18 19  1  0  0  0  0
 19 20  2  0  0  0  0
 20 15  1  0  0  0  0
M  END
>  <EXTREG>  (ZINC00087771)
ZINC00087771

>  <LOGBIO>
2.5000

$$$$
ZINC00088989
  -MTS-   02131516202D 0   0.00000     0.00000     0

 18 20  0  0  0  0  0  0  0  0999 V2000
    2.0980   -1.9642    0.0000 C   0  0  0  0  0  0  0  0  0  0  0  0
    1.5948   -1.0960    0.0000 C   0  0  0  0  0  0  0  0  0  0  0  0
    0.6000   -1.0988    0.0000 C   0  0  0  0  0  0  0  0  0  0  0  0
    2.0929   -0.2289    0.0000 N   0  0  0  0  0  0  0  0  0  0  0  0
    3.0928   -0.2267    0.0000 C   0  0  0  0  0  0  0  0  0  0  0  0
    3.5980   -1.0937    0.0000 N   0  0  0  0  0  0  0  0  0  0  0  0
    4.5928   -1.0887    0.0000 C   0  0  0  0  0  0  0  0  0  0  0  0
    5.0984   -1.9539    0.0000 C   0  0  0  0  0  0  0  0  0  0  0  0
    6.0984   -1.9489    0.0000 C   0  0  0  0  0  0  0  0  0  0  0  0
    6.5941   -1.0764    0.0000 C   0  0  0  0  0  0  0  0  0  0  0  0
    6.0898   -0.2190    0.0000 C   0  0  0  0  0  0  0  0  0  0  0  0
    5.0911   -0.2217    0.0000 C   0  0  0  0  0  0  0  0  0  0  0  0
    4.5929    0.6403    0.0000 N   0  0  0  0  0  0  0  0  0  0  0  0
    4.9029    1.6003    0.0000 C   0  0  0  0  0  0  0  0  0  0  0  0
    5.8526    1.9135    0.0000 C   0  0  0  0  0  0  0  0  0  0  0  0
    4.0929    2.1803    0.0000 N   0  0  0  0  0  0  0  0  0  0  0  0
    3.2829    1.6003    0.0000 N   0  0  0  0  0  0  0  0  0  0  0  0
    3.5929    0.6403    0.0000 C   0  0  0  0  0  0  0  0  0  0  0  0
  1  2  1  0  0  0  0
  2  3  1  0  0  0  0
  2  4  1  0  0  0  0
  4  5  1  0  0  0  0
  5  6  2  0  0  0  0
  6  7  1  0  0  0  0
  7  8  1  0  0  0  0
  8  9  2  0  0  0  0
  9 10  1  0  0  0  0
 10 11  2  0  0  0  0
 11 12  1  0  0  0  0
 12  7  2  0  0  0  0
 12 13  1  0  0  0  0
 13 14  1  0  0  0  0
 14 15  1  0  0  0  0
 14 16  2  0  0  0  0
 16 17  1  0  0  0  0
 17 18  2  0  0  0  0
 18  5  1  0  0  0  0
 18 13  1  0  0  0  0
M  END
>  <EXTREG>  (ZINC00088989)
ZINC00088989

>  <LOGBIO>
2.5000

$$$$
ZINC00090161
  -MTS-   02131516202D 0   0.00000     0.00000     0

 21 23  0  0  1  0  0  0  0  0999 V2000
    7.4480    0.2526    0.0000 C   0  0  0  0  0  0  0  0  0  0  0  0
    6.5824   -0.2482    0.0000 C   0  0  1  0  0  0  0  0  0  0  0  0
    5.7124    0.2518    0.0000 C   0  0  0  0  0  0  0  0  0  0  0  0
    4.8524   -0.2482    0.0000 N   0  0  0  0  0  0  0  0  0  0  0  0
    4.8524   -1.2482    0.0000 C   0  0  0  0  0  0  0  0  0  0  0  0
    5.7124   -1.7482    0.0000 C   0  0  2  0  0  0  0  0  0  0  0  0
    5.7099   -2.7482    0.0000 C   0  0  0  0  0  0  0  0  0  0  0  0
    6.5824   -1.2482    0.0000 O   0  0  0  0  0  0  0  0  0  0  0  0
    3.9857    0.2505    0.0000 C   0  0  0  0  0  0  0  0  0  0  0  0
    3.9831    1.2539    0.0000 C   0  0  0  0  0  0  0  0  0  0  0  0
    3.1199    1.7482    0.0000 C   0  0  0  0  0  0  0  0  0  0  0  0
    3.1178    2.7482    0.0000 C   0  0  0  0  0  0  0  0  0  0  0  0
    2.2541    1.2478    0.0000 C   0  0  0  0  0  0  0  0  0  0  0  0
    1.3858    1.7508    0.0000 C   0  0  0  0  0  0  0  0  0  0  0  0
    0.5201    1.2503    0.0000 C   0  0  0  0  0  0  0  0  0  0  0  0
    0.5226    0.2469    0.0000 C   0  0  0  0  0  0  0  0  0  0  0  0
    1.3859   -0.2475    0.0000 C   0  0  0  0  0  0  0  0  0  0  0  0
    2.2516    0.2530    0.0000 C   0  0  0  0  0  0  0  0  0  0  0  0
    3.1199   -0.2500    0.0000 N   0  0  0  0  0  0  0  0  0  0  0  0
    5.1920   -2.0468    0.0000 H   0  0  0  0  0  0  0  0  0  0  0  0
    6.5815    0.3518    0.0000 H   0  0  0  0  0  0  0  0  0  0  0  0
  2  1  1  6  0  0  0
  2 21  1  1  0  0  0
  2  3  1  0  0  0  0
  3  4  1  0  0  0  0
  4  5  1  0  0  0  0
  5  6  1  0  0  0  0
  6 20  1  6  0  0  0
  6  7  1  1  0  0  0
  6  8  1  0  0  0  0
  8  2  1  0  0  0  0
  4  9  1  0  0  0  0
  9 10  2  0  0  0  0
 10 11  1  0  0  0  0
 11 12  1  0  0  0  0
 11 13  2  0  0  0  0
 13 14  1  0  0  0  0
 14 15  2  0  0  0  0
 15 16  1  0  0  0  0
 16 17  2  0  0  0  0
 17 18  1  0  0  0  0
 18 13  1  0  0  0  0
 18 19  2  0  0  0  0
 19  9  1  0  0  0  0
M  END
>  <EXTREG>  (ZINC00090161)
ZINC00090161

>  <LOGBIO>
2.5000

$$$$
ZINC00090237
  -MTS-   02131516202D 0   0.00000     0.00000     0

 22 24  0  0  0  0  0  0  0  0999 V2000
    5.2404   -2.4688    0.0000 N   0  0  0  0  0  0  0  0  0  0  0  0
    5.6472   -1.5515    0.0000 C   0  0  0  0  0  0  0  0  0  0  0  0
    6.6365   -1.4471    0.0000 O   0  0  0  0  0  0  0  0  0  0  0  0
    5.0587   -0.7430    0.0000 C   0  0  0  0  0  0  0  0  0  0  0  0
    5.3687    0.2170    0.0000 C   0  0  0  0  0  0  0  0  0  0  0  0
    4.5587    0.7970    0.0000 C   0  0  0  0  0  0  0  0  0  0  0  0
    3.7487    0.2170    0.0000 S   0  0  0  0  0  0  0  0  0  0  0  0
    4.0587   -0.7430    0.0000 C   0  0  0  0  0  0  0  0  0  0  0  0
    3.4702   -1.5515    0.0000 N   0  0  0  0  0  0  0  0  0  0  0  0
    2.4723   -1.4457    0.0000 C   0  0  0  0  0  0  0  0  0  0  0  0
    2.0695   -0.5361    0.0000 O   0  0  0  0  0  0  0  0  0  0  0  0
    1.8834   -2.2539    0.0000 C   0  0  0  0  0  0  0  0  0  0  0  0
    0.8746   -2.2533    0.0000 S   0  0  0  0  0  0  0  0  0  0  0  0
    0.5711   -3.2022    0.0000 C   0  0  0  0  0  0  0  0  0  0  0  0
    1.3716   -3.7952    0.0000 C   0  0  0  0  0  0  0  0  0  0  0  0
    2.1902   -3.2057    0.0000 C   0  0  0  0  0  0  0  0  0  0  0  0
    4.5587    1.7970    0.0000 C   0  0  0  0  0  0  0  0  0  0  0  0
    5.4272    2.2996    0.0000 C   0  0  0  0  0  0  0  0  0  0  0  0
    5.4252    3.2944    0.0000 C   0  0  0  0  0  0  0  0  0  0  0  0
    4.5597    3.7952    0.0000 C   0  0  0  0  0  0  0  0  0  0  0  0
    3.6962    3.3013    0.0000 C   0  0  0  0  0  0  0  0  0  0  0  0
    3.6932    2.2978    0.0000 C   0  0  0  0  0  0  0  0  0  0  0  0
  1  2  1  0  0  0  0
  2  3  2  0  0  0  0
  2  4  1  0  0  0  0
  4  5  1  0  0  0  0
  5  6  2  0  0  0  0
  6  7  1  0  0  0  0
  7  8  1  0  0  0  0
  8  4  2  0  0  0  0
  8  9  1  0  0  0  0
  9 10  1  0  0  0  0
 10 11  2  0  0  0  0
 10 12  1  0  0  0  0
 12 13  1  0  0  0  0
 13 14  1  0  0  0  0
 14 15  2  0  0  0  0
 15 16  1  0  0  0  0
 16 12  2  0  0  0  0
  6 17  1  0  0  0  0
 17 18  2  0  0  0  0
 18 19  1  0  0  0  0
 19 20  2  0  0  0  0
 20 21  1  0  0  0  0
 21 22  2  0  0  0  0
 22 17  1  0  0  0  0
M  END
>  <EXTREG>  (ZINC00090237)
ZINC00090237

>  <LOGBIO>
2.5000

$$$$
ZINC00090395
  -MTS-   02131516202D 0   0.00000     0.00000     0

 22 25  0  0  1  0  0  0  0  0999 V2000
    0.0000    0.4341    0.0000 Cl  0  0  0  0  0  0  0  0  0  0  0  0
    1.0000    0.4388    0.0000 C   0  0  0  0  0  0  0  0  0  0  0  0
    1.5067   -0.4273    0.0000 C   0  0  0  0  0  0  0  0  0  0  0  0
    2.5014   -0.4206    0.0000 C   0  0  0  0  0  0  0  0  0  0  0  0
    2.9982    0.4473    0.0000 C   0  0  0  0  0  0  0  0  0  0  0  0
    2.5002    1.3085    0.0000 C   0  0  0  0  0  0  0  0  0  0  0  0
    1.4967    1.3067    0.0000 C   0  0  0  0  0  0  0  0  0  0  0  0
    3.9982    0.4496    0.0000 C   0  0  2  0  0  0  0  0  0  0  0  0
    4.5034   -0.4175    0.0000 C   0  0  0  0  0  0  0  0  0  0  0  0
    5.4981   -0.4125    0.0000 C   0  0  0  0  0  0  0  0  0  0  0  0
    5.9964    0.4545    0.0000 N   0  0  0  0  0  0  0  0  0  0  0  0
    5.4982    1.3166    0.0000 C   0  0  0  0  0  0  0  0  0  0  0  0
    5.8082    2.2766    0.0000 N   0  0  0  0  0  0  0  0  0  0  0  0
    4.9982    2.8566    0.0000 C   0  0  0  0  0  0  0  0  0  0  0  0
    4.1882    2.2766    0.0000 N   0  0  0  0  0  0  0  0  0  0  0  0
    4.4982    1.3166    0.0000 N   0  0  0  0  0  0  0  0  0  0  0  0
    6.0012   -1.2767    0.0000 C   0  0  0  0  0  0  0  0  0  0  0  0
    5.5949   -2.2001    0.0000 O   0  0  0  0  0  0  0  0  0  0  0  0
    6.3415   -2.8597    0.0000 C   0  0  0  0  0  0  0  0  0  0  0  0
    7.2064   -2.3653    0.0000 C   0  0  0  0  0  0  0  0  0  0  0  0
    6.9959   -1.3787    0.0000 C   0  0  0  0  0  0  0  0  0  0  0  0
    3.6998   -0.0710    0.0000 H   0  0  0  0  0  0  0  0  0  0  0  0
  1  2  1  0  0  0  0
  2  3  2  0  0  0  0
  3  4  1  0  0  0  0
  4  5  2  0  0  0  0
  5  6  1  0  0  0  0
  6  7  2  0  0  0  0
  7  2  1  0  0  0  0
  8  5  1  1  0  0  0
  8 22  1  6  0  0  0
  8  9  1  0  0  0  0
  9 10  1  0  0  0  0
 10 11  2  0  0  0  0
 11 12  1  0  0  0  0
 12 13  2  0  0  0  0
 13 14  1  0  0  0  0
 14 15  2  0  0  0  0
 15 16  1  0  0  0  0
 16  8  1  0  0  0  0
 16 12  1  0  0  0  0
 10 17  1  0  0  0  0
 17 18  1  0  0  0  0
 18 19  1  0  0  0  0
 19 20  2  0  0  0  0
 20 21  1  0  0  0  0
 21 17  2  0  0  0  0
M  END
>  <EXTREG>  (ZINC00090395)
ZINC00090395

>  <LOGBIO>
2.5000

$$$$
ZINC00090916
  -MTS-   02131516202D 0   0.00000     0.00000     0

 15 15  0  0  1  0  0  0  0  0999 V2000
    1.0065    2.1997    0.0000 C   0  0  0  0  0  0  0  0  0  0  0  0
    1.5061    1.3334    0.0000 C   0  0  1  0  0  0  0  0  0  0  0  0
    1.0047    0.4642    0.0000 C   0  0  0  0  0  0  0  0  0  0  0  0
    1.5034   -0.3966    0.0000 N   0  0  0  0  0  0  0  0  0  0  0  0
    2.5034   -0.3981    0.0000 C   0  0  0  0  0  0  0  0  0  0  0  0
    3.0047    0.4612    0.0000 C   0  0  2  0  0  0  0  0  0  0  0  0
    4.0047    0.4571    0.0000 C   0  0  0  0  0  0  0  0  0  0  0  0
    2.5061    1.3319    0.0000 O   0  0  0  0  0  0  0  0  0  0  0  0
    1.0034   -1.2626    0.0000 C   0  0  0  0  0  0  0  0  0  0  0  0
    0.0000   -1.2626    0.0000 O   0  0  0  0  0  0  0  0  0  0  0  0
    1.5034   -2.1286    0.0000 C   0  0  0  0  0  0  0  0  0  0  0  0
    2.5034   -2.1286    0.0000 C   0  0  0  0  0  0  0  0  0  0  0  0
    3.5034   -2.1286    0.0000 N   0  0  0  0  0  0  0  0  0  0  0  0
    3.3025   -0.0597    0.0000 H   0  0  0  0  0  0  0  0  0  0  0  0
    0.9061    1.3335    0.0000 H   0  0  0  0  0  0  0  0  0  0  0  0
  2  1  1  6  0  0  0
  2 15  1  1  0  0  0
  2  3  1  0  0  0  0
  3  4  1  0  0  0  0
  4  5  1  0  0  0  0
  5  6  1  0  0  0  0
  6 14  1  6  0  0  0
  6  7  1  1  0  0  0
  6  8  1  0  0  0  0
  8  2  1  0  0  0  0
  4  9  1  0  0  0  0
  9 10  2  0  0  0  0
  9 11  1  0  0  0  0
 11 12  1  0  0  0  0
 12 13  3  0  0  0  0
M  END
>  <EXTREG>  (ZINC00090916)
ZINC00090916

>  <LOGBIO>
2.5000

$$$$
ZINC00091095
  -MTS-   02131516202D 0   0.00000     0.00000     0

 18 19  0  0  0  0  0  0  0  0999 V2000
    3.1749    1.1604    0.0000 N   0  0  0  0  0  0  0  0  0  0  0  0
    2.5864    1.9688    0.0000 C   0  0  0  0  0  0  0  0  0  0  0  0
    2.8964    2.9288    0.0000 N   0  0  0  0  0  0  0  0  0  0  0  0
    2.0864    3.5088    0.0000 N   0  0  0  0  0  0  0  0  0  0  0  0
    1.2764    2.9288    0.0000 C   0  0  0  0  0  0  0  0  0  0  0  0
    1.5864    1.9688    0.0000 N   0  0  0  0  0  0  0  0  0  0  0  0
    0.9979    1.1604    0.0000 C   0  0  0  0  0  0  0  0  0  0  0  0
    0.0000    1.2656    0.0000 O   0  0  0  0  0  0  0  0  0  0  0  0
    1.4012    0.2510    0.0000 C   0  0  0  0  0  0  0  0  0  0  0  0
    2.3991    0.1457    0.0000 O   0  0  0  0  0  0  0  0  0  0  0  0
    2.8055   -0.7680    0.0000 C   0  0  0  0  0  0  0  0  0  0  0  0
    2.2162   -1.5801    0.0000 C   0  0  0  0  0  0  0  0  0  0  0  0
    2.6223   -2.4882    0.0000 C   0  0  0  0  0  0  0  0  0  0  0  0
    3.6167   -2.5941    0.0000 C   0  0  0  0  0  0  0  0  0  0  0  0
    4.0208   -3.5088    0.0000 Br  0  0  0  0  0  0  0  0  0  0  0  0
    4.2050   -1.7919    0.0000 C   0  0  0  0  0  0  0  0  0  0  0  0
    3.7999   -0.8739    0.0000 C   0  0  0  0  0  0  0  0  0  0  0  0
    4.3896   -0.0662    0.0000 Cl  0  0  0  0  0  0  0  0  0  0  0  0
  1  2  1  0  0  0  0
  2  3  2  0  0  0  0
  3  4  1  0  0  0  0
  4  5  2  0  0  0  0
  5  6  1  0  0  0  0
  6  2  1  0  0  0  0
  6  7  1  0  0  0  0
  7  8  2  0  0  0  0
  7  9  1  0  0  0  0
  9 10  1  0  0  0  0
 10 11  1  0  0  0  0
 11 12  2  0  0  0  0
 12 13  1  0  0  0  0
 13 14  2  0  0  0  0
 14 15  1  0  0  0  0
 14 16  1  0  0  0  0
 16 17  2  0  0  0  0
 17 11  1  0  0  0  0
 17 18  1  0  0  0  0
M  END
>  <EXTREG>  (ZINC00091095)
ZINC00091095

>  <LOGBIO>
2.5000

$$$$
ZINC00091186
  -MTS-   02131516202D 0   0.00000     0.00000     0

 20 21  0  0  0  0  0  0  0  0999 V2000
    0.6883   -1.0790    0.0000 C   0  0  0  0  0  0  0  0  0  0  0  0
    1.5541   -0.5786    0.0000 O   0  0  0  0  0  0  0  0  0  0  0  0
    2.4204   -1.0782    0.0000 C   0  0  0  0  0  0  0  0  0  0  0  0
    2.4218   -2.0816    0.0000 C   0  0  0  0  0  0  0  0  0  0  0  0
    3.2846   -2.5768    0.0000 C   0  0  0  0  0  0  0  0  0  0  0  0
    4.1509   -2.0773    0.0000 C   0  0  0  0  0  0  0  0  0  0  0  0
    4.1544   -1.0825    0.0000 C   0  0  0  0  0  0  0  0  0  0  0  0
    5.1954   -0.4857    0.0000 O   0  0  0  0  0  0  0  0  0  0  0  0
    5.7141   -0.7872    0.0000 C   0  0  0  0  0  0  0  0  0  0  0  0
    3.2866   -0.5786    0.0000 C   0  0  0  0  0  0  0  0  0  0  0  0
    3.2882    0.4214    0.0000 C   0  0  0  0  0  0  0  0  0  0  0  0
    4.1577    0.9222    0.0000 O   0  0  0  0  0  0  0  0  0  0  0  0
    2.4277    0.9205    0.0000 N   0  0  0  0  0  0  0  0  0  0  0  0
    2.4308    1.9240    0.0000 C   0  0  0  0  0  0  0  0  0  0  0  0
    1.5663    2.4266    0.0000 C   0  0  0  0  0  0  0  0  0  0  0  0
    0.5628    2.4287    0.0000 C   0  0  0  0  0  0  0  0  0  0  0  0
    1.0698    3.2947    0.0000 C   0  0  0  0  0  0  0  0  0  0  0  0
    5.1889   -2.6794    0.0000 N   0  3  0  0  0  0  0  0  0  0  0  0
    5.1873   -3.6828    0.0000 O   0  5  0  0  0  0  0  0  0  0  0  0
    6.0516   -2.1842    0.0000 O   0  0  0  0  0  0  0  0  0  0  0  0
  1  2  1  0  0  0  0
  2  3  1  0  0  0  0
  3  4  2  0  0  0  0
  4  5  1  0  0  0  0
  5  6  2  0  0  0  0
  6  7  1  0  0  0  0
  7  8  1  0  0  0  0
  8  9  1  0  0  0  0
  7 10  2  0  0  0  0
 10  3  1  0  0  0  0
 10 11  1  0  0  0  0
 11 12  2  0  0  0  0
 11 13  1  0  0  0  0
 13 14  1  0  0  0  0
 14 15  1  0  0  0  0
 15 16  1  0  0  0  0
 16 17  1  0  0  0  0
 17 15  1  0  0  0  0
  6 18  1  0  0  0  0
 18 19  1  0  0  0  0
 18 20  2  0  0  0  0
M  CHG  2  18   1  19  -1
M  END
>  <EXTREG>  (ZINC00091186)
ZINC00091186

>  <LOGBIO>
2.5000

$$$$
ZINC00091866
  -MTS-   02131516202D 0   0.00000     0.00000     0

 25 28  0  0  0  0  0  0  0  0999 V2000
    0.6000   -0.6570    0.0000 C   0  0  0  0  0  0  0  0  0  0  0  0
    1.6000   -0.6535    0.0000 C   0  0  0  0  0  0  0  0  0  0  0  0
    2.1056   -1.5202    0.0000 C   0  0  0  0  0  0  0  0  0  0  0  0
    3.1004   -1.5147    0.0000 C   0  0  0  0  0  0  0  0  0  0  0  0
    3.5982   -0.6474    0.0000 N   0  0  0  0  0  0  0  0  0  0  0  0
    3.1012    0.2144    0.0000 C   0  0  0  0  0  0  0  0  0  0  0  0
    2.0978    0.2138    0.0000 C   0  0  0  0  0  0  0  0  0  0  0  0
    4.5982   -0.6464    0.0000 C   0  0  0  0  0  0  0  0  0  0  0  0
    5.1023   -1.5140    0.0000 C   0  0  0  0  0  0  0  0  0  0  0  0
    6.0971   -1.5102    0.0000 C   0  0  0  0  0  0  0  0  0  0  0  0
    6.5991   -2.3751    0.0000 C   0  0  0  0  0  0  0  0  0  0  0  0
    6.0998   -3.2455    0.0000 C   0  0  0  0  0  0  0  0  0  0  0  0
    7.5938   -2.3734    0.0000 C   0  0  0  0  0  0  0  0  0  0  0  0
    6.5964   -0.6438    0.0000 C   0  0  0  0  0  0  0  0  0  0  0  0
    7.5964   -0.6438    0.0000 C   0  0  0  0  0  0  0  0  0  0  0  0
    8.5964   -0.6438    0.0000 N   0  0  0  0  0  0  0  0  0  0  0  0
    6.0993    0.2188    0.0000 C   0  0  0  0  0  0  0  0  0  0  0  0
    6.4104    1.1784    0.0000 N   0  0  0  0  0  0  0  0  0  0  0  0
    5.6011    1.7594    0.0000 C   0  0  0  0  0  0  0  0  0  0  0  0
    5.5027    2.7576    0.0000 C   0  0  0  0  0  0  0  0  0  0  0  0
    4.5912    3.1690    0.0000 C   0  0  0  0  0  0  0  0  0  0  0  0
    3.7776    2.5817    0.0000 C   0  0  0  0  0  0  0  0  0  0  0  0
    3.8796    1.5922    0.0000 C   0  0  0  0  0  0  0  0  0  0  0  0
    4.7904    1.1804    0.0000 C   0  0  0  0  0  0  0  0  0  0  0  0
    5.0993    0.2200    0.0000 N   0  0  0  0  0  0  0  0  0  0  0  0
  1  2  1  0  0  0  0
  2  3  1  0  0  0  0
  3  4  1  0  0  0  0
  4  5  1  0  0  0  0
  5  6  1  0  0  0  0
  6  7  1  0  0  0  0
  7  2  1  0  0  0  0
  5  8  1  0  0  0  0
  8  9  2  0  0  0  0
  9 10  1  0  0  0  0
 10 11  1  0  0  0  0
 11 12  1  0  0  0  0
 11 13  1  0  0  0  0
 10 14  2  0  0  0  0
 14 15  1  0  0  0  0
 15 16  3  0  0  0  0
 14 17  1  0  0  0  0
 17 18  2  0  0  0  0
 18 19  1  0  0  0  0
 19 20  2  0  0  0  0
 20 21  1  0  0  0  0
 21 22  2  0  0  0  0
 22 23  1  0  0  0  0
 23 24  2  0  0  0  0
 24 19  1  0  0  0  0
 24 25  1  0  0  0  0
 25  8  1  0  0  0  0
 25 17  1  0  0  0  0
M  END
>  <EXTREG>  (ZINC00091866)
ZINC00091866

>  <LOGBIO>
2.5000

$$$$
ZINC00092276
  -MTS-   02131516202D 0   0.00000     0.00000     0

 21 22  0  0  0  0  0  0  0  0999 V2000
    7.4482    3.4538    0.0000 F   0  0  0  0  0  0  0  0  0  0  0  0
    6.5827    2.9530    0.0000 C   0  0  0  0  0  0  0  0  0  0  0  0
    5.7127    3.4530    0.0000 C   0  0  0  0  0  0  0  0  0  0  0  0
    4.8527    2.9530    0.0000 C   0  0  0  0  0  0  0  0  0  0  0  0
    4.8527    1.9530    0.0000 C   0  0  0  0  0  0  0  0  0  0  0  0
    3.9859    1.4543    0.0000 N   0  0  0  0  0  0  0  0  0  0  0  0
    3.9844    0.4508    0.0000 C   0  0  0  0  0  0  0  0  0  0  0  0
    4.8494   -0.0509    0.0000 O   0  0  0  0  0  0  0  0  0  0  0  0
    3.1216   -0.0444    0.0000 C   0  0  0  0  0  0  0  0  0  0  0  0
    3.1201   -1.0478    0.0000 O   0  0  0  0  0  0  0  0  0  0  0  0
    2.2533   -1.5465    0.0000 C   0  0  0  0  0  0  0  0  0  0  0  0
    1.3846   -1.0443    0.0000 C   0  0  0  0  0  0  0  0  0  0  0  0
    0.5233   -1.5422    0.0000 C   0  0  0  0  0  0  0  0  0  0  0  0
    0.5208   -2.5422    0.0000 C   0  0  0  0  0  0  0  0  0  0  0  0
    1.3796   -3.0443    0.0000 C   0  0  0  0  0  0  0  0  0  0  0  0
    2.2508   -2.5465    0.0000 C   0  0  0  0  0  0  0  0  0  0  0  0
    3.1151   -3.0495    0.0000 N   0  3  0  0  0  0  0  0  0  0  0  0
    3.1121   -4.0530    0.0000 O   0  5  0  0  0  0  0  0  0  0  0  0
    3.9786   -2.5556    0.0000 O   0  0  0  0  0  0  0  0  0  0  0  0
    5.7127    1.4530    0.0000 C   0  0  0  0  0  0  0  0  0  0  0  0
    6.5827    1.9530    0.0000 C   0  0  0  0  0  0  0  0  0  0  0  0
  1  2  1  0  0  0  0
  2  3  2  0  0  0  0
  3  4  1  0  0  0  0
  4  5  2  0  0  0  0
  5  6  1  0  0  0  0
  6  7  1  0  0  0  0
  7  8  2  0  0  0  0
  7  9  1  0  0  0  0
  9 10  1  0  0  0  0
 10 11  1  0  0  0  0
 11 12  2  0  0  0  0
 12 13  1  0  0  0  0
 13 14  2  0  0  0  0
 14 15  1  0  0  0  0
 15 16  2  0  0  0  0
 16 11  1  0  0  0  0
 16 17  1  0  0  0  0
 17 18  1  0  0  0  0
 17 19  2  0  0  0  0
  5 20  1  0  0  0  0
 20 21  2  0  0  0  0
 21  2  1  0  0  0  0
M  CHG  2  17   1  18  -1
M  END
>  <EXTREG>  (ZINC00092276)
ZINC00092276

>  <LOGBIO>
2.5000

$$$$
ZINC00093029
  -MTS-   02131516202D 0   0.00000     0.00000     0

 13 14  0  0  0  0  0  0  0  0999 V2000
    3.9679   -2.3916    0.0000 C   0  0  0  0  0  0  0  0  0  0  0  0
    4.3738   -1.4777    0.0000 S   0  0  0  0  0  0  0  0  0  0  0  0
    3.7853   -0.6692    0.0000 C   0  0  0  0  0  0  0  0  0  0  0  0
    4.0953    0.2908    0.0000 N   0  0  0  0  0  0  0  0  0  0  0  0
    3.2853    0.8708    0.0000 N   0  0  0  0  0  0  0  0  0  0  0  0
    3.1857    1.8689    0.0000 C   0  0  0  0  0  0  0  0  0  0  0  0
    3.9973    2.4530    0.0000 C   0  0  0  0  0  0  0  0  0  0  0  0
    2.2737    2.2792    0.0000 C   0  0  0  0  0  0  0  0  0  0  0  0
    1.4608    1.6909    0.0000 C   0  0  0  0  0  0  0  0  0  0  0  0
    0.5478    2.0989    0.0000 C   0  0  0  0  0  0  0  0  0  0  0  0
    1.5639    0.7015    0.0000 N   0  0  0  0  0  0  0  0  0  0  0  0
    2.4753    0.2908    0.0000 C   0  0  0  0  0  0  0  0  0  0  0  0
    2.7853   -0.6692    0.0000 N   0  0  0  0  0  0  0  0  0  0  0  0
  1  2  1  0  0  0  0
  2  3  1  0  0  0  0
  3  4  2  0  0  0  0
  4  5  1  0  0  0  0
  5  6  1  0  0  0  0
  6  7  1  0  0  0  0
  6  8  2  0  0  0  0
  8  9  1  0  0  0  0
  9 10  1  0  0  0  0
  9 11  2  0  0  0  0
 11 12  1  0  0  0  0
 12  5  1  0  0  0  0
 12 13  2  0  0  0  0
 13  3  1  0  0  0  0
M  END
>  <EXTREG>  (ZINC00093029)
ZINC00093029

>  <LOGBIO>
2.5000

$$$$
ZINC00093305
  -MTS-   02131516202D 0   0.00000     0.00000     0

 23 25  0  0  1  0  0  0  0  0999 V2000
    2.1545   -3.3104    0.0000 C   0  0  0  0  0  0  0  0  0  0  0  0
    2.5624   -2.3974    0.0000 O   0  0  0  0  0  0  0  0  0  0  0  0
    3.5570   -2.2941    0.0000 C   0  0  0  0  0  0  0  0  0  0  0  0
    4.1467   -3.1060    0.0000 C   0  0  0  0  0  0  0  0  0  0  0  0
    5.1359   -3.0013    0.0000 C   0  0  0  0  0  0  0  0  0  0  0  0
    5.5447   -2.0886    0.0000 C   0  0  0  0  0  0  0  0  0  0  0  0
    4.9642   -1.2808    0.0000 C   0  0  0  0  0  0  0  0  0  0  0  0
    3.9658   -1.3815    0.0000 C   0  0  0  0  0  0  0  0  0  0  0  0
    3.3806   -0.5706    0.0000 N   0  0  0  0  0  0  0  0  0  0  0  0
    3.7917    0.3448    0.0000 C   0  0  0  0  0  0  0  0  0  0  0  0
    4.7815    0.4446    0.0000 O   0  0  0  0  0  0  0  0  0  0  0  0
    3.0900    1.3183    0.0000 C   0  0  2  0  0  0  0  0  0  0  0  0
    3.4000    2.2783    0.0000 C   0  0  0  0  0  0  0  0  0  0  0  0
    2.5900    2.8583    0.0000 C   0  0  0  0  0  0  0  0  0  0  0  0
    2.5900    3.8583    0.0000 O   0  0  0  0  0  0  0  0  0  0  0  0
    1.7800    2.2783    0.0000 O   0  0  0  0  0  0  0  0  0  0  0  0
    2.0900    1.3275    0.0000 C   0  0  0  0  0  0  0  0  0  0  0  0
    2.4870    0.4060    0.0000 C   0  0  0  0  0  0  0  0  0  0  0  0
    1.8879   -0.3947    0.0000 C   0  0  0  0  0  0  0  0  0  0  0  0
    0.8918   -0.2738    0.0000 C   0  0  0  0  0  0  0  0  0  0  0  0
    0.5028    0.6418    0.0000 C   0  0  0  0  0  0  0  0  0  0  0  0
    1.1019    1.4425    0.0000 C   0  0  0  0  0  0  0  0  0  0  0  0
    3.6827    1.4116    0.0000 H   0  0  0  0  0  0  0  0  0  0  0  0
  1  2  1  0  0  0  0
  2  3  1  0  0  0  0
  3  4  2  0  0  0  0
  4  5  1  0  0  0  0
  5  6  2  0  0  0  0
  6  7  1  0  0  0  0
  7  8  2  0  0  0  0
  8  3  1  0  0  0  0
  8  9  1  0  0  0  0
  9 10  1  0  0  0  0
 10 11  2  0  0  0  0
 12 10  1  1  0  0  0
 12 23  1  6  0  0  0
 12 13  1  0  0  0  0
 13 14  1  0  0  0  0
 14 15  2  0  0  0  0
 14 16  1  0  0  0  0
 16 17  1  0  0  0  0
 17 12  1  0  0  0  0
 17 18  1  0  0  0  0
 18 19  1  0  0  0  0
 19 20  1  0  0  0  0
 20 21  1  0  0  0  0
 21 22  1  0  0  0  0
 22 17  1  0  0  0  0
M  END
>  <EXTREG>  (ZINC00093305)
ZINC00093305

>  <LOGBIO>
2.5000

$$$$
ZINC00094014
  -MTS-   02131516202D 0   0.00000     0.00000     0

 19 20  0  0  0  0  0  0  0  0999 V2000
    7.2023    1.0971    0.0000 C   0  0  0  0  0  0  0  0  0  0  0  0
    7.7953    0.2877    0.0000 O   0  0  0  0  0  0  0  0  0  0  0  0
    7.3933   -0.6223    0.0000 C   0  0  0  0  0  0  0  0  0  0  0  0
    7.9863   -1.4318    0.0000 O   0  0  0  0  0  0  0  0  0  0  0  0
    6.3991   -0.7302    0.0000 C   0  0  0  0  0  0  0  0  0  0  0  0
    5.8057    0.0790    0.0000 C   0  0  0  0  0  0  0  0  0  0  0  0
    4.8170   -0.0304    0.0000 C   0  0  0  0  0  0  0  0  0  0  0  0
    4.4125   -0.9449    0.0000 C   0  0  0  0  0  0  0  0  0  0  0  0
    3.4180   -1.0503    0.0000 C   0  0  0  0  0  0  0  0  0  0  0  0
    2.8295   -0.2418    0.0000 C   0  0  0  0  0  0  0  0  0  0  0  0
    3.1395    0.7182    0.0000 N   0  0  0  0  0  0  0  0  0  0  0  0
    2.3295    1.2982    0.0000 C   0  0  0  0  0  0  0  0  0  0  0  0
    2.3295    2.2982    0.0000 S   0  0  0  0  0  0  0  0  0  0  0  0
    1.5195    0.7182    0.0000 N   0  0  0  0  0  0  0  0  0  0  0  0
    0.5698    1.0313    0.0000 C   0  0  0  0  0  0  0  0  0  0  0  0
    1.8295   -0.2418    0.0000 C   0  0  0  0  0  0  0  0  0  0  0  0
    1.2410   -1.0503    0.0000 O   0  0  0  0  0  0  0  0  0  0  0  0
    4.9967   -1.7501    0.0000 C   0  0  0  0  0  0  0  0  0  0  0  0
    5.9946   -1.6447    0.0000 C   0  0  0  0  0  0  0  0  0  0  0  0
  1  2  1  0  0  0  0
  2  3  1  0  0  0  0
  3  4  2  0  0  0  0
  3  5  1  0  0  0  0
  5  6  2  0  0  0  0
  6  7  1  0  0  0  0
  7  8  2  0  0  0  0
  8  9  1  0  0  0  0
  9 10  1  0  0  0  0
 10 11  2  0  0  0  0
 11 12  1  0  0  0  0
 12 13  2  0  0  0  0
 12 14  1  0  0  0  0
 14 15  1  0  0  0  0
 14 16  1  0  0  0  0
 16 10  1  0  0  0  0
 16 17  2  0  0  0  0
  8 18  1  0  0  0  0
 18 19  2  0  0  0  0
 19  5  1  0  0  0  0
M  END
>  <EXTREG>  (ZINC00094014)
ZINC00094014

>  <LOGBIO>
2.5000

$$$$
ZINC00094521
  -MTS-   02131516202D 0   0.00000     0.00000     0

 24 27  0  0  1  0  0  0  0  0999 V2000
    4.4741   -2.9897    0.0000 C   0  0  0  0  0  0  0  0  0  0  0  0
    4.5781   -1.9951    0.0000 C   0  0  0  0  0  0  0  0  0  0  0  0
    5.5565   -2.2018    0.0000 C   0  0  0  0  0  0  0  0  0  0  0  0
    4.8881   -1.0351    0.0000 C   0  0  0  0  0  0  0  0  0  0  0  0
    4.0781   -0.4551    0.0000 N   0  0  0  0  0  0  0  0  0  0  0  0
    3.7681    0.5049    0.0000 C   0  0  1  0  0  0  0  0  0  0  0  0
    2.7681    0.5049    0.0000 N   0  0  0  0  0  0  0  0  0  0  0  0
    2.4581   -0.4551    0.0000 C   0  0  0  0  0  0  0  0  0  0  0  0
    1.5084   -0.7682    0.0000 S   0  0  0  0  0  0  0  0  0  0  0  0
    3.2681   -1.0351    0.0000 N   0  0  0  0  0  0  0  0  0  0  0  0
    3.5781   -1.9951    0.0000 C   0  0  0  0  0  0  0  0  0  0  0  0
    2.1795    1.3134    0.0000 C   0  0  0  0  0  0  0  0  0  0  0  0
    2.5859    2.2309    0.0000 C   0  0  0  0  0  0  0  0  0  0  0  0
    1.9988    3.0339    0.0000 C   0  0  0  0  0  0  0  0  0  0  0  0
    1.0043    2.9295    0.0000 C   0  0  0  0  0  0  0  0  0  0  0  0
    0.5969    2.0220    0.0000 C   0  0  0  0  0  0  0  0  0  0  0  0
    1.1850    1.2090    0.0000 C   0  0  0  0  0  0  0  0  0  0  0  0
    4.3566    1.3134    0.0000 C   0  0  0  0  0  0  0  0  0  0  0  0
    5.3545    1.2086    0.0000 C   0  0  0  0  0  0  0  0  0  0  0  0
    5.9383    2.0141    0.0000 C   0  0  0  0  0  0  0  0  0  0  0  0
    5.5333    2.9284    0.0000 C   0  0  0  0  0  0  0  0  0  0  0  0
    4.5445    3.0372    0.0000 C   0  0  0  0  0  0  0  0  0  0  0  0
    3.9516    2.2277    0.0000 C   0  0  0  0  0  0  0  0  0  0  0  0
    4.3605    0.4102    0.0000 H   0  0  0  0  0  0  0  0  0  0  0  0
  1  2  1  0  0  0  0
  2  3  1  0  0  0  0
  2  4  1  0  0  0  0
  4  5  1  0  0  0  0
  5  6  1  0  0  0  0
  6 24  1  6  0  0  0
  6  7  1  0  0  0  0
  7  8  1  0  0  0  0
  8  9  2  0  0  0  0
  8 10  1  0  0  0  0
 10  5  1  0  0  0  0
 10 11  1  0  0  0  0
 11  2  1  0  0  0  0
  7 12  1  0  0  0  0
 12 13  2  0  0  0  0
 13 14  1  0  0  0  0
 14 15  2  0  0  0  0
 15 16  1  0  0  0  0
 16 17  2  0  0  0  0
 17 12  1  0  0  0  0
  6 18  1  1  0  0  0
 18 19  2  0  0  0  0
 19 20  1  0  0  0  0
 20 21  2  0  0  0  0
 21 22  1  0  0  0  0
 22 23  2  0  0  0  0
 23 18  1  0  0  0  0
M  END
>  <EXTREG>  (ZINC00094521)
ZINC00094521

>  <LOGBIO>
2.5000

$$$$
ZINC00096136
  -MTS-   02131516202D 0   0.00000     0.00000     0

 14 14  0  0  0  0  0  0  0  0999 V2000
    4.8489    1.4517    0.0000 C   0  0  0  0  0  0  0  0  0  0  0  0
    3.9824    1.9509    0.0000 S   0  0  0  0  0  0  0  0  0  0  0  0
    3.1169    1.4500    0.0000 C   0  0  0  0  0  0  0  0  0  0  0  0
    2.2469    1.9500    0.0000 C   0  0  0  0  0  0  0  0  0  0  0  0
    1.3869    1.4500    0.0000 C   0  0  0  0  0  0  0  0  0  0  0  0
    0.5201    1.9487    0.0000 C   0  0  0  0  0  0  0  0  0  0  0  0
    1.3869    0.4500    0.0000 N   0  0  0  0  0  0  0  0  0  0  0  0
    2.2469   -0.0500    0.0000 C   0  0  0  0  0  0  0  0  0  0  0  0
    3.1169    0.4500    0.0000 N   0  0  0  0  0  0  0  0  0  0  0  0
    2.2443   -1.0500    0.0000 N   0  0  0  0  0  0  0  0  0  0  0  0
    1.3743   -1.5500    0.0000 C   0  0  0  0  0  0  0  0  0  0  0  0
    3.1043   -1.5500    0.0000 C   0  0  0  0  0  0  0  0  0  0  0  0
    3.9743   -1.0500    0.0000 C   0  0  0  0  0  0  0  0  0  0  0  0
    3.1018   -2.5500    0.0000 O   0  0  0  0  0  0  0  0  0  0  0  0
  1  2  1  0  0  0  0
  2  3  1  0  0  0  0
  3  4  2  0  0  0  0
  4  5  1  0  0  0  0
  5  6  1  0  0  0  0
  5  7  2  0  0  0  0
  7  8  1  0  0  0  0
  8  9  2  0  0  0  0
  9  3  1  0  0  0  0
  8 10  1  0  0  0  0
 10 11  1  0  0  0  0
 10 12  1  0  0  0  0
 12 13  1  0  0  0  0
 12 14  2  0  0  0  0
M  END
>  <EXTREG>  (ZINC00096136)
ZINC00096136

>  <LOGBIO>
2.5000

$$$$
ZINC00096480
  -MTS-   02131516202D 0   0.00000     0.00000     0

 14 15  0  0  0  0  0  0  0  0999 V2000
    4.4208   -3.5455    0.0000 Cl  0  0  0  0  0  0  0  0  0  0  0  0
    3.8302   -2.7385    0.0000 C   0  0  0  0  0  0  0  0  0  0  0  0
    4.2343   -1.8200    0.0000 C   0  0  0  0  0  0  0  0  0  0  0  0
    3.6452   -1.0184    0.0000 C   0  0  0  0  0  0  0  0  0  0  0  0
    2.6509   -1.1254    0.0000 C   0  0  0  0  0  0  0  0  0  0  0  0
    2.0624   -0.3169    0.0000 C   0  0  0  0  0  0  0  0  0  0  0  0
    2.4683    0.5970    0.0000 S   0  0  0  0  0  0  0  0  0  0  0  0
    1.8798    1.4055    0.0000 C   0  0  0  0  0  0  0  0  0  0  0  0
    2.1898    2.3655    0.0000 S   0  0  0  0  0  0  0  0  0  0  0  0
    1.3798    2.9455    0.0000 C   0  0  0  0  0  0  0  0  0  0  0  0
    0.5698    2.3655    0.0000 C   0  0  0  0  0  0  0  0  0  0  0  0
    0.8798    1.4055    0.0000 C   0  0  0  0  0  0  0  0  0  0  0  0
    2.2458   -2.0339    0.0000 C   0  0  0  0  0  0  0  0  0  0  0  0
    2.8359   -2.8454    0.0000 C   0  0  0  0  0  0  0  0  0  0  0  0
  1  2  1  0  0  0  0
  2  3  2  0  0  0  0
  3  4  1  0  0  0  0
  4  5  2  0  0  0  0
  5  6  1  0  0  0  0
  6  7  1  0  0  0  0
  7  8  1  0  0  0  0
  8  9  1  0  0  0  0
  9 10  1  0  0  0  0
 10 11  2  0  0  0  0
 11 12  1  0  0  0  0
 12  8  2  0  0  0  0
  5 13  1  0  0  0  0
 13 14  2  0  0  0  0
 14  2  1  0  0  0  0
M  END
>  <EXTREG>  (ZINC00096480)
ZINC00096480

>  <LOGBIO>
2.5000

$$$$
ZINC00097776
  -MTS-   02131516202D 0   0.00000     0.00000     0

 18 20  0  0  0  0  0  0  0  0999 V2000
    5.4993   -2.5673    0.0000 C   0  0  0  0  0  0  0  0  0  0  0  0
    5.9029   -1.6524    0.0000 O   0  0  0  0  0  0  0  0  0  0  0  0
    5.3124   -0.8454    0.0000 C   0  0  0  0  0  0  0  0  0  0  0  0
    5.7165    0.0731    0.0000 C   0  0  0  0  0  0  0  0  0  0  0  0
    5.1274    0.8747    0.0000 C   0  0  0  0  0  0  0  0  0  0  0  0
    4.1331    0.7678    0.0000 C   0  0  0  0  0  0  0  0  0  0  0  0
    3.7279   -0.1408    0.0000 C   0  0  0  0  0  0  0  0  0  0  0  0
    4.3181   -0.9523    0.0000 C   0  0  0  0  0  0  0  0  0  0  0  0
    3.5446    1.5763    0.0000 C   0  0  0  0  0  0  0  0  0  0  0  0
    3.8546    2.5363    0.0000 C   0  0  0  0  0  0  0  0  0  0  0  0
    3.0446    3.1163    0.0000 S   0  0  0  0  0  0  0  0  0  0  0  0
    2.2346    2.5363    0.0000 C   0  0  0  0  0  0  0  0  0  0  0  0
    1.2554    2.7390    0.0000 N   0  0  0  0  0  0  0  0  0  0  0  0
    0.5872    1.9950    0.0000 C   0  0  0  0  0  0  0  0  0  0  0  0
    0.9003    1.0417    0.0000 N   0  0  0  0  0  0  0  0  0  0  0  0
    1.8742    0.8390    0.0000 C   0  0  0  0  0  0  0  0  0  0  0  0
    2.1829   -0.1122    0.0000 Cl  0  0  0  0  0  0  0  0  0  0  0  0
    2.5446    1.5763    0.0000 C   0  0  0  0  0  0  0  0  0  0  0  0
  1  2  1  0  0  0  0
  2  3  1  0  0  0  0
  3  4  2  0  0  0  0
  4  5  1  0  0  0  0
  5  6  2  0  0  0  0
  6  7  1  0  0  0  0
  7  8  2  0  0  0  0
  8  3  1  0  0  0  0
  6  9  1  0  0  0  0
  9 10  2  0  0  0  0
 10 11  1  0  0  0  0
 11 12  1  0  0  0  0
 12 13  1  0  0  0  0
 13 14  2  0  0  0  0
 14 15  1  0  0  0  0
 15 16  2  0  0  0  0
 16 17  1  0  0  0  0
 16 18  1  0  0  0  0
 18  9  1  0  0  0  0
 18 12  2  0  0  0  0
M  END
>  <EXTREG>  (ZINC00097776)
ZINC00097776

>  <LOGBIO>
2.5000

$$$$
ZINC00098608
  -MTS-   02131516202D 0   0.00000     0.00000     0

 21 24  0  0  1  0  0  0  0  0999 V2000
    7.2108   -1.4585    0.0000 C   0  0  0  0  0  0  0  0  0  0  0  0
    6.8045   -2.3759    0.0000 C   0  0  0  0  0  0  0  0  0  0  0  0
    5.8152   -2.4808    0.0000 C   0  0  0  0  0  0  0  0  0  0  0  0
    5.2267   -1.6723    0.0000 C   0  0  0  0  0  0  0  0  0  0  0  0
    5.5367   -0.7123    0.0000 N   0  0  0  0  0  0  0  0  0  0  0  0
    4.7267   -0.1323    0.0000 N   0  0  0  0  0  0  0  0  0  0  0  0
    3.9167   -0.7123    0.0000 C   0  0  0  0  0  0  0  0  0  0  0  0
    4.2267   -1.6723    0.0000 N   0  0  0  0  0  0  0  0  0  0  0  0
    3.5510   -2.4095    0.0000 C   0  0  0  0  0  0  0  0  0  0  0  0
    2.5738   -2.1968    0.0000 N   0  0  0  0  0  0  0  0  0  0  0  0
    2.2703   -1.2404    0.0000 C   0  0  0  0  0  0  0  0  0  0  0  0
    1.3509   -0.8231    0.0000 S   0  0  0  0  0  0  0  0  0  0  0  0
    1.4697    0.1661    0.0000 C   0  0  0  0  0  0  0  0  0  0  0  0
    0.8005    0.9133    0.0000 C   0  0  0  0  0  0  0  0  0  0  0  0
    1.1133    1.8631    0.0000 C   0  0  2  0  0  0  0  0  0  0  0  0
    0.4479    2.6096    0.0000 C   0  0  0  0  0  0  0  0  0  0  0  0
    2.0960    2.0658    0.0000 C   0  0  0  0  0  0  0  0  0  0  0  0
    2.7565    1.3219    0.0000 C   0  0  0  0  0  0  0  0  0  0  0  0
    2.4444    0.3722    0.0000 C   0  0  0  0  0  0  0  0  0  0  0  0
    2.9417   -0.5064    0.0000 C   0  0  0  0  0  0  0  0  0  0  0  0
    0.5259    1.7410    0.0000 H   0  0  0  0  0  0  0  0  0  0  0  0
  1  2  1  0  0  0  0
  2  3  1  0  0  0  0
  3  4  1  0  0  0  0
  4  5  2  0  0  0  0
  5  6  1  0  0  0  0
  6  7  2  0  0  0  0
  7  8  1  0  0  0  0
  8  4  1  0  0  0  0
  8  9  1  0  0  0  0
  9 10  2  0  0  0  0
 10 11  1  0  0  0  0
 11 12  1  0  0  0  0
 12 13  1  0  0  0  0
 13 14  1  0  0  0  0
 14 15  1  0  0  0  0
 15 21  1  1  0  0  0
 15 16  1  6  0  0  0
 15 17  1  0  0  0  0
 17 18  1  0  0  0  0
 18 19  1  0  0  0  0
 19 13  2  0  0  0  0
 19 20  1  0  0  0  0
 20  7  1  0  0  0  0
 20 11  2  0  0  0  0
M  END
>  <EXTREG>  (ZINC00098608)
ZINC00098608

>  <LOGBIO>
2.5000

$$$$
ZINC00098967
  -MTS-   02131516202D 0   0.00000     0.00000     0

 18 19  0  0  1  0  0  0  0  0999 V2000
    3.6530   -1.3742    0.0000 C   0  0  0  0  0  0  0  0  0  0  0  0
    4.0598   -0.4569    0.0000 C   0  0  0  0  0  0  0  0  0  0  0  0
    5.0491   -0.3526    0.0000 O   0  0  0  0  0  0  0  0  0  0  0  0
    3.4713    0.3515    0.0000 N   0  0  0  0  0  0  0  0  0  0  0  0
    3.7813    1.3115    0.0000 C   0  0  2  0  0  0  0  0  0  0  0  0
    2.9713    1.8915    0.0000 C   0  0  0  0  0  0  0  0  0  0  0  0
    2.1613    1.3115    0.0000 S   0  0  0  0  0  0  0  0  0  0  0  0
    2.4713    0.3515    0.0000 C   0  0  2  0  0  0  0  0  0  0  0  0
    1.8828   -0.4569    0.0000 C   0  0  0  0  0  0  0  0  0  0  0  0
    0.8740   -0.4569    0.0000 S   0  0  0  0  0  0  0  0  0  0  0  0
    0.5710   -1.4060    0.0000 C   0  0  0  0  0  0  0  0  0  0  0  0
    1.3718   -1.9986    0.0000 C   0  0  0  0  0  0  0  0  0  0  0  0
    2.1901   -1.4086    0.0000 C   0  0  0  0  0  0  0  0  0  0  0  0
    4.7310    1.6247    0.0000 C   0  0  0  0  0  0  0  0  0  0  0  0
    5.4800    0.9569    0.0000 O   0  0  0  0  0  0  0  0  0  0  0  0
    4.9341    2.5985    0.0000 O   0  0  0  0  0  0  0  0  0  0  0  0
    2.7435   -0.1832    0.0000 H   0  0  0  0  0  0  0  0  0  0  0  0
    4.2069    0.8886    0.0000 H   0  0  0  0  0  0  0  0  0  0  0  0
  1  2  1  0  0  0  0
  2  3  2  0  0  0  0
  2  4  1  0  0  0  0
  4  5  1  0  0  0  0
  5 18  1  1  0  0  0
  5  6  1  0  0  0  0
  6  7  1  0  0  0  0
  7  8  1  0  0  0  0
  8 17  1  6  0  0  0
  8  4  1  0  0  0  0
  8  9  1  1  0  0  0
  9 10  1  0  0  0  0
 10 11  1  0  0  0  0
 11 12  2  0  0  0  0
 12 13  1  0  0  0  0
 13  9  2  0  0  0  0
  5 14  1  6  0  0  0
 14 15  1  0  0  0  0
 14 16  2  0  0  0  0
M  END
>  <EXTREG>  (ZINC00098967)
ZINC00098967

>  <LOGBIO>
2.5000

$$$$
ZINC00099053
  -MTS-   02131516202D 0   0.00000     0.00000     0

 18 19  0  0  1  0  0  0  0  0999 V2000
    0.6654   -1.6266    0.0000 C   0  0  0  0  0  0  0  0  0  0  0  0
    1.0722   -0.7093    0.0000 C   0  0  0  0  0  0  0  0  0  0  0  0
    2.0615   -0.6049    0.0000 C   0  0  0  0  0  0  0  0  0  0  0  0
    2.4683    0.3123    0.0000 C   0  0  2  0  0  0  0  0  0  0  0  0
    1.8798    1.1208    0.0000 N   0  0  0  0  0  0  0  0  0  0  0  0
    2.1898    2.0808    0.0000 C   0  0  0  0  0  0  0  0  0  0  0  0
    1.3798    2.6608    0.0000 N   0  0  0  0  0  0  0  0  0  0  0  0
    0.5698    2.0808    0.0000 C   0  0  0  0  0  0  0  0  0  0  0  0
    0.8798    1.1208    0.0000 N   0  0  0  0  0  0  0  0  0  0  0  0
    3.4576    0.4167    0.0000 C   0  0  0  0  0  0  0  0  0  0  0  0
    3.8645    1.3340    0.0000 O   0  0  0  0  0  0  0  0  0  0  0  0
    4.0462   -0.3918    0.0000 C   0  0  0  0  0  0  0  0  0  0  0  0
    3.6398   -1.3093    0.0000 C   0  0  0  0  0  0  0  0  0  0  0  0
    4.2268   -2.1123    0.0000 C   0  0  0  0  0  0  0  0  0  0  0  0
    5.2214   -2.0079    0.0000 C   0  0  0  0  0  0  0  0  0  0  0  0
    5.6288   -1.1004    0.0000 C   0  0  0  0  0  0  0  0  0  0  0  0
    5.0407   -0.2874    0.0000 C   0  0  0  0  0  0  0  0  0  0  0  0
    1.8717    0.2489    0.0000 H   0  0  0  0  0  0  0  0  0  0  0  0
  1  2  1  0  0  0  0
  2  3  1  0  0  0  0
  4  3  1  6  0  0  0
  4 18  1  1  0  0  0
  4  5  1  0  0  0  0
  5  6  1  0  0  0  0
  6  7  2  0  0  0  0
  7  8  1  0  0  0  0
  8  9  2  0  0  0  0
  9  5  1  0  0  0  0
  4 10  1  0  0  0  0
 10 11  2  0  0  0  0
 10 12  1  0  0  0  0
 12 13  2  0  0  0  0
 13 14  1  0  0  0  0
 14 15  2  0  0  0  0
 15 16  1  0  0  0  0
 16 17  2  0  0  0  0
 17 12  1  0  0  0  0
M  END
>  <EXTREG>  (ZINC00099053)
ZINC00099053

>  <LOGBIO>
2.5000

$$$$
ZINC00099915
  -MTS-   02131516202D 0   0.00000     0.00000     0

 16 17  0  0  0  0  0  0  0  0999 V2000
    4.2872    1.1600    0.0000 C   0  0  0  0  0  0  0  0  0  0  0  0
    4.8778    0.3487    0.0000 O   0  0  0  0  0  0  0  0  0  0  0  0
    4.4730   -0.5600    0.0000 C   0  0  0  0  0  0  0  0  0  0  0  0
    5.0636   -1.3713    0.0000 O   0  0  0  0  0  0  0  0  0  0  0  0
    3.4785   -0.6649    0.0000 C   0  0  0  0  0  0  0  0  0  0  0  0
    2.8876    0.1461    0.0000 C   0  0  0  0  0  0  0  0  0  0  0  0
    1.8985    0.0397    0.0000 C   0  0  0  0  0  0  0  0  0  0  0  0
    1.4912   -0.8736    0.0000 C   0  0  0  0  0  0  0  0  0  0  0  0
    2.0730   -1.6805    0.0000 C   0  0  0  0  0  0  0  0  0  0  0  0
    3.0712   -1.5782    0.0000 C   0  0  0  0  0  0  0  0  0  0  0  0
    3.6577   -2.3882    0.0000 Cl  0  0  0  0  0  0  0  0  0  0  0  0
    1.3100    0.8482    0.0000 N   0  0  0  0  0  0  0  0  0  0  0  0
    1.6200    1.8082    0.0000 C   0  0  0  0  0  0  0  0  0  0  0  0
    0.8100    2.3882    0.0000 N   0  0  0  0  0  0  0  0  0  0  0  0
    0.0000    1.8082    0.0000 N   0  0  0  0  0  0  0  0  0  0  0  0
    0.3100    0.8482    0.0000 N   0  0  0  0  0  0  0  0  0  0  0  0
  1  2  1  0  0  0  0
  2  3  1  0  0  0  0
  3  4  2  0  0  0  0
  3  5  1  0  0  0  0
  5  6  2  0  0  0  0
  6  7  1  0  0  0  0
  7  8  2  0  0  0  0
  8  9  1  0  0  0  0
  9 10  2  0  0  0  0
 10  5  1  0  0  0  0
 10 11  1  0  0  0  0
  7 12  1  0  0  0  0
 12 13  1  0  0  0  0
 13 14  2  0  0  0  0
 14 15  1  0  0  0  0
 15 16  2  0  0  0  0
 16 12  1  0  0  0  0
M  END
>  <EXTREG>  (ZINC00099915)
ZINC00099915

>  <LOGBIO>
2.5000

$$$$
ZINC00100134
  -MTS-   02131516202D 0   0.00000     0.00000     0

 13 14  0  0  0  0  0  0  0  0999 V2000
    6.2639   -1.7379    0.0000 C   0  0  0  0  0  0  0  0  0  0  0  0
    5.6754   -0.9294    0.0000 C   0  0  0  0  0  0  0  0  0  0  0  0
    5.9854    0.0306    0.0000 O   0  0  0  0  0  0  0  0  0  0  0  0
    5.1754    0.6106    0.0000 N   0  0  0  0  0  0  0  0  0  0  0  0
    4.3654    0.0306    0.0000 C   0  0  0  0  0  0  0  0  0  0  0  0
    4.6754   -0.9294    0.0000 N   0  0  0  0  0  0  0  0  0  0  0  0
    3.4157    0.3438    0.0000 C   0  0  0  0  0  0  0  0  0  0  0  0
    3.2104    1.3260    0.0000 C   0  0  0  0  0  0  0  0  0  0  0  0
    2.2650    1.6356    0.0000 C   0  0  0  0  0  0  0  0  0  0  0  0
    1.5183    0.9704    0.0000 C   0  0  0  0  0  0  0  0  0  0  0  0
    0.5693    1.2860    0.0000 C   0  0  0  0  0  0  0  0  0  0  0  0
    1.7169   -0.0043    0.0000 C   0  0  0  0  0  0  0  0  0  0  0  0
    2.6690   -0.3214    0.0000 C   0  0  0  0  0  0  0  0  0  0  0  0
  1  2  1  0  0  0  0
  2  3  1  0  0  0  0
  3  4  1  0  0  0  0
  4  5  2  0  0  0  0
  5  6  1  0  0  0  0
  6  2  2  0  0  0  0
  5  7  1  0  0  0  0
  7  8  2  0  0  0  0
  8  9  1  0  0  0  0
  9 10  2  0  0  0  0
 10 11  1  0  0  0  0
 10 12  1  0  0  0  0
 12 13  2  0  0  0  0
 13  7  1  0  0  0  0
M  END
>  <EXTREG>  (ZINC00100134)
ZINC00100134

>  <LOGBIO>
2.5000

$$$$
ZINC00100867
  -MTS-   02131516202D 0   0.00000     0.00000     0

 16 16  0  0  0  0  0  0  0  0999 V2000
    6.9234    2.5021    0.0000 O   0  0  0  0  0  0  0  0  0  0  0  0
    6.0559    1.9978    0.0000 C   0  0  0  0  0  0  0  0  0  0  0  0
    5.1881    2.4948    0.0000 O   0  0  0  0  0  0  0  0  0  0  0  0
    6.0599    1.0030    0.0000 C   0  0  0  0  0  0  0  0  0  0  0  0
    5.1923    0.4987    0.0000 S   0  0  0  0  0  0  0  0  0  0  0  0
    5.1963   -0.4961    0.0000 C   0  0  0  0  0  0  0  0  0  0  0  0
    4.3288   -1.0004    0.0000 C   0  0  0  0  0  0  0  0  0  0  0  0
    4.3278   -2.0038    0.0000 O   0  0  0  0  0  0  0  0  0  0  0  0
    3.4623   -0.5012    0.0000 N   0  0  0  0  0  0  0  0  0  0  0  0
    2.5968   -1.0021    0.0000 C   0  0  0  0  0  0  0  0  0  0  0  0
    1.7268   -0.5021    0.0000 C   0  0  0  0  0  0  0  0  0  0  0  0
    0.8668   -1.0021    0.0000 C   0  0  0  0  0  0  0  0  0  0  0  0
    0.8668   -2.0021    0.0000 C   0  0  0  0  0  0  0  0  0  0  0  0
    0.0000   -2.5008    0.0000 Br  0  0  0  0  0  0  0  0  0  0  0  0
    1.7268   -2.5021    0.0000 C   0  0  0  0  0  0  0  0  0  0  0  0
    2.5968   -2.0021    0.0000 C   0  0  0  0  0  0  0  0  0  0  0  0
  1  2  1  0  0  0  0
  2  3  2  0  0  0  0
  2  4  1  0  0  0  0
  4  5  1  0  0  0  0
  5  6  1  0  0  0  0
  6  7  1  0  0  0  0
  7  8  2  0  0  0  0
  7  9  1  0  0  0  0
  9 10  1  0  0  0  0
 10 11  2  0  0  0  0
 11 12  1  0  0  0  0
 12 13  2  0  0  0  0
 13 14  1  0  0  0  0
 13 15  1  0  0  0  0
 15 16  2  0  0  0  0
 16 10  1  0  0  0  0
M  END
>  <EXTREG>  (ZINC00100867)
ZINC00100867

>  <LOGBIO>
2.5000

$$$$
ZINC00101657
  -MTS-   02131516202D 0   0.00000     0.00000     0

 20 21  0  0  1  0  0  0  0  0999 V2000
    6.2366   -2.2026    0.0000 O   0  0  0  0  0  0  0  0  0  0  0  0
    6.6435   -1.2853    0.0000 C   0  0  0  0  0  0  0  0  0  0  0  0
    7.6328   -1.1809    0.0000 O   0  0  0  0  0  0  0  0  0  0  0  0
    6.0549   -0.4768    0.0000 C   0  0  1  0  0  0  0  0  0  0  0  0
    6.3649    0.4832    0.0000 C   0  0  0  0  0  0  0  0  0  0  0  0
    5.5549    1.0632    0.0000 S   0  0  0  0  0  0  0  0  0  0  0  0
    4.7449    0.4832    0.0000 C   0  0  1  0  0  0  0  0  0  0  0  0
    5.0549   -0.4768    0.0000 N   0  0  0  0  0  0  0  0  0  0  0  0
    3.7952    0.7964    0.0000 C   0  0  0  0  0  0  0  0  0  0  0  0
    3.5899    1.7786    0.0000 C   0  0  0  0  0  0  0  0  0  0  0  0
    2.6445    2.0882    0.0000 C   0  0  0  0  0  0  0  0  0  0  0  0
    1.8978    1.4230    0.0000 C   0  0  0  0  0  0  0  0  0  0  0  0
    2.0965    0.4483    0.0000 C   0  0  0  0  0  0  0  0  0  0  0  0
    3.0485    0.1312    0.0000 C   0  0  0  0  0  0  0  0  0  0  0  0
    0.9489    1.7386    0.0000 C   0  0  0  0  0  0  0  0  0  0  0  0
    0.6334    0.7896    0.0000 F   0  0  0  0  0  0  0  0  0  0  0  0
    1.2644    2.6875    0.0000 F   0  0  0  0  0  0  0  0  0  0  0  0
    0.0000    2.0541    0.0000 F   0  0  0  0  0  0  0  0  0  0  0  0
    4.6544    1.0763    0.0000 H   0  0  0  0  0  0  0  0  0  0  0  0
    6.6474   -0.3821    0.0000 H   0  0  0  0  0  0  0  0  0  0  0  0
  1  2  1  0  0  0  0
  2  3  2  0  0  0  0
  4  2  1  6  0  0  0
  4 20  1  1  0  0  0
  4  5  1  0  0  0  0
  5  6  1  0  0  0  0
  6  7  1  0  0  0  0
  7 19  1  6  0  0  0
  7  8  1  0  0  0  0
  8  4  1  0  0  0  0
  7  9  1  1  0  0  0
  9 10  2  0  0  0  0
 10 11  1  0  0  0  0
 11 12  2  0  0  0  0
 12 13  1  0  0  0  0
 13 14  2  0  0  0  0
 14  9  1  0  0  0  0
 12 15  1  0  0  0  0
 15 16  1  0  0  0  0
 15 17  1  0  0  0  0
 15 18  1  0  0  0  0
M  END
>  <EXTREG>  (ZINC00101657)
ZINC00101657

>  <LOGBIO>
2.5000

$$$$
ZINC00102606
  -MTS-   02131516202D 0   0.00000     0.00000     0

 26 28  0  0  1  0  0  0  0  0999 V2000
    2.5890    3.3852    0.0000 C   0  0  0  0  0  0  0  0  0  0  0  0
    3.4591    2.8853    0.0000 C   0  0  0  0  0  0  0  0  0  0  0  0
    3.4600    1.8905    0.0000 C   0  0  0  0  0  0  0  0  0  0  0  0
    2.5948    1.3892    0.0000 O   0  0  0  0  0  0  0  0  0  0  0  0
    4.3301    1.3905    0.0000 N   0  0  0  0  0  0  0  0  0  0  0  0
    4.3311    0.3958    0.0000 C   0  0  1  0  0  0  0  0  0  0  0  0
    3.1193   -0.3054    0.0000 C   0  0  0  0  0  0  0  0  0  0  0  0
    2.2493    0.1946    0.0000 C   0  0  0  0  0  0  0  0  0  0  0  0
    1.3893   -0.3054    0.0000 C   0  0  0  0  0  0  0  0  0  0  0  0
    1.3893   -1.3054    0.0000 C   0  0  0  0  0  0  0  0  0  0  0  0
    0.5193   -1.8054    0.0000 C   0  0  0  0  0  0  0  0  0  0  0  0
    0.5193   -2.8054    0.0000 C   0  0  0  0  0  0  0  0  0  0  0  0
    1.3893   -3.3054    0.0000 C   0  0  0  0  0  0  0  0  0  0  0  0
    2.2493   -2.8054    0.0000 N   0  0  0  0  0  0  0  0  0  0  0  0
    2.2493   -1.8054    0.0000 C   0  0  0  0  0  0  0  0  0  0  0  0
    3.1193   -1.3054    0.0000 C   0  0  0  0  0  0  0  0  0  0  0  0
    3.9848   -1.8063    0.0000 O   0  0  0  0  0  0  0  0  0  0  0  0
    5.1976   -0.1034    0.0000 C   0  0  0  0  0  0  0  0  0  0  0  0
    5.1996   -1.1068    0.0000 C   0  0  0  0  0  0  0  0  0  0  0  0
    6.0626   -1.6016    0.0000 C   0  0  0  0  0  0  0  0  0  0  0  0
    6.9286   -1.1016    0.0000 C   0  0  0  0  0  0  0  0  0  0  0  0
    6.9316   -0.1068    0.0000 C   0  0  0  0  0  0  0  0  0  0  0  0
    6.0636    0.3966    0.0000 C   0  0  0  0  0  0  0  0  0  0  0  0
    6.0646    1.3966    0.0000 O   0  0  0  0  0  0  0  0  0  0  0  0
    6.9311    1.8958    0.0000 C   0  0  0  0  0  0  0  0  0  0  0  0
    4.8504    0.6963    0.0000 H   0  0  0  0  0  0  0  0  0  0  0  0
  1  2  1  0  0  0  0
  2  3  1  0  0  0  0
  3  4  2  0  0  0  0
  3  5  1  0  0  0  0
  6  5  1  6  0  0  0
  6 26  1  1  0  0  0
  6  7  1  0  0  0  0
  7  8  2  0  0  0  0
  8  9  1  0  0  0  0
  9 10  2  0  0  0  0
 10 11  1  0  0  0  0
 11 12  2  0  0  0  0
 12 13  1  0  0  0  0
 13 14  2  0  0  0  0
 14 15  1  0  0  0  0
 15 10  1  0  0  0  0
 15 16  2  0  0  0  0
 16  7  1  0  0  0  0
 16 17  1  0  0  0  0
  6 18  1  0  0  0  0
 18 19  2  0  0  0  0
 19 20  1  0  0  0  0
 20 21  2  0  0  0  0
 21 22  1  0  0  0  0
 22 23  2  0  0  0  0
 23 18  1  0  0  0  0
 23 24  1  0  0  0  0
 24 25  1  0  0  0  0
M  END
>  <EXTREG>  (ZINC00102606)
ZINC00102606

>  <LOGBIO>
2.5000

$$$$
ZINC00103633
  -MTS-   02131516202D 0   0.00000     0.00000     0

 15 17  0  0  0  0  0  0  0  0999 V2000
    4.5569   -1.0152    0.0000 N   0  0  0  0  0  0  0  0  0  0  0  0
    3.5569   -1.0152    0.0000 C   0  0  0  0  0  0  0  0  0  0  0  0
    2.5569   -1.0152    0.0000 C   0  0  0  0  0  0  0  0  0  0  0  0
    1.8569    0.1972    0.0000 C   0  0  0  0  0  0  0  0  0  0  0  0
    3.2092    0.5596    0.0000 C   0  0  0  0  0  0  0  0  0  0  0  0
    4.1751    0.8184    0.0000 N   0  0  0  0  0  0  0  0  0  0  0  0
    1.8569    1.1447    0.0000 C   0  0  0  0  0  0  0  0  0  0  0  0
    2.1822    0.2255    0.0000 C   0  0  0  0  0  0  0  0  0  0  0  0
    1.4751   -0.4816    0.0000 C   0  0  0  0  0  0  0  0  0  0  0  0
    0.8387    0.1548    0.0000 C   0  0  0  0  0  0  0  0  0  0  0  0
    0.6336    0.8265    0.0000 C   0  0  0  0  0  0  0  0  0  0  0  0
    1.1427    1.3074    0.0000 C   0  0  0  0  0  0  0  0  0  0  0  0
    0.5700    0.0699    0.0000 C   0  0  0  0  0  0  0  0  0  0  0  0
    1.1498   -0.5099    0.0000 C   0  0  0  0  0  0  0  0  0  0  0  0
    1.4114   -1.4786    0.0000 C   0  0  0  0  0  0  0  0  0  0  0  0
  1  2  3  0  0  0  0
  2  3  1  0  0  0  0
  3  4  1  0  0  0  0
  4  5  1  0  0  0  0
  5  6  3  0  0  0  0
  4  7  1  0  0  0  0
  7  8  1  0  0  0  0
  8  9  1  0  0  0  0
  9 10  1  0  0  0  0
 10 11  1  0  0  0  0
 11 12  1  0  0  0  0
 12  7  1  0  0  0  0
 11 13  1  0  0  0  0
 13 14  1  0  0  0  0
 14  4  1  0  0  0  0
 14 15  1  0  0  0  0
 15  9  1  0  0  0  0
M  END
>  <EXTREG>  (ZINC00103633)
ZINC00103633

>  <LOGBIO>
2.5000

$$$$
ZINC00105090
  -MTS-   02131516202D 0   0.00000     0.00000     0

 23 25  0  0  1  0  0  0  0  0999 V2000
    5.8688   -1.0826    0.0000 O   0  0  0  0  0  0  0  0  0  0  0  0
    5.4619   -1.9999    0.0000 C   0  0  0  0  0  0  0  0  0  0  0  0
    4.4727   -2.1043    0.0000 C   0  0  2  0  0  0  0  0  0  0  0  0
    4.0658   -3.0215    0.0000 O   0  0  0  0  0  0  0  0  0  0  0  0
    3.8841   -1.2958    0.0000 C   0  0  2  0  0  0  0  0  0  0  0  0
    4.1941   -0.3358    0.0000 O   0  0  0  0  0  0  0  0  0  0  0  0
    3.3841    0.2442    0.0000 C   0  0  1  0  0  0  0  0  0  0  0  0
    3.0741    1.2042    0.0000 O   0  0  0  0  0  0  0  0  0  0  0  0
    2.0741    1.2042    0.0000 C   0  0  0  0  0  0  0  0  0  0  0  0
    1.0789    1.1068    0.0000 C   0  0  0  0  0  0  0  0  0  0  0  0
    0.4953    1.9188    0.0000 C   0  0  0  0  0  0  0  0  0  0  0  0
    0.9099    2.8326    0.0000 C   0  0  0  0  0  0  0  0  0  0  0  0
    1.9000    2.9285    0.0000 C   0  0  0  0  0  0  0  0  0  0  0  0
    2.4837    2.1165    0.0000 C   0  0  0  0  0  0  0  0  0  0  0  0
    1.7641    0.2442    0.0000 O   0  0  0  0  0  0  0  0  0  0  0  0
    2.5741   -0.3358    0.0000 C   0  0  1  0  0  0  0  0  0  0  0  0
    2.8841   -1.2958    0.0000 C   0  0  2  0  0  0  0  0  0  0  0  0
    2.2956   -2.1043    0.0000 O   0  0  0  0  0  0  0  0  0  0  0  0
    3.1563   -1.8305    0.0000 H   0  0  0  0  0  0  0  0  0  0  0  0
    2.0896   -0.6897    0.0000 H   0  0  0  0  0  0  0  0  0  0  0  0
    3.8686    0.5981    0.0000 H   0  0  0  0  0  0  0  0  0  0  0  0
    4.4766   -1.2011    0.0000 H   0  0  0  0  0  0  0  0  0  0  0  0
    4.7163   -1.5560    0.0000 H   0  0  0  0  0  0  0  0  0  0  0  0
  1  2  1  0  0  0  0
  3  2  1  6  0  0  0
  3 23  1  1  0  0  0
  3  4  1  0  0  0  0
  3  5  1  0  0  0  0
  5 22  1  6  0  0  0
  5  6  1  1  0  0  0
  7  6  1  6  0  0  0
  7 21  1  1  0  0  0
  7  8  1  0  0  0  0
  8  9  1  0  0  0  0
  9 10  1  0  0  0  0
 10 11  1  0  0  0  0
 11 12  1  0  0  0  0
 12 13  1  0  0  0  0
 13 14  1  0  0  0  0
 14  9  1  0  0  0  0
  9 15  1  0  0  0  0
 16 15  1  6  0  0  0
 16 20  1  1  0  0  0
 16  7  1  0  0  0  0
 16 17  1  0  0  0  0
 17 19  1  6  0  0  0
 17  5  1  0  0  0  0
 17 18  1  1  0  0  0
M  END
>  <EXTREG>  (ZINC00105090)
ZINC00105090

>  <LOGBIO>
2.5000

$$$$
ZINC00105192
  -MTS-   02131516202D 0   0.00000     0.00000     0

 18 19  0  0  1  0  0  0  0  0999 V2000
    5.3405    2.3203    0.0000 C   0  0  0  0  0  0  0  0  0  0  0  0
    4.9342    1.4029    0.0000 C   0  0  0  0  0  0  0  0  0  0  0  0
    5.5231    0.5947    0.0000 O   0  0  0  0  0  0  0  0  0  0  0  0
    3.9449    1.2980    0.0000 O   0  0  0  0  0  0  0  0  0  0  0  0
    3.4576    0.1976    0.0000 C   0  0  1  0  0  0  0  0  0  0  0  0
    2.4683    0.0927    0.0000 C   0  0  0  0  0  0  0  0  0  0  0  0
    1.8798    0.9012    0.0000 N   0  0  0  0  0  0  0  0  0  0  0  0
    2.1898    1.8612    0.0000 C   0  0  0  0  0  0  0  0  0  0  0  0
    1.3798    2.4412    0.0000 C   0  0  0  0  0  0  0  0  0  0  0  0
    0.5698    1.8612    0.0000 C   0  0  0  0  0  0  0  0  0  0  0  0
    0.8798    0.9012    0.0000 N   0  0  0  0  0  0  0  0  0  0  0  0
    4.1643   -0.7722    0.0000 C   0  0  0  0  0  0  0  0  0  0  0  0
    3.7584   -1.6899    0.0000 C   0  0  0  0  0  0  0  0  0  0  0  0
    4.3459   -2.4926    0.0000 C   0  0  0  0  0  0  0  0  0  0  0  0
    5.3404   -2.3877    0.0000 C   0  0  0  0  0  0  0  0  0  0  0  0
    5.7473   -1.4799    0.0000 C   0  0  0  0  0  0  0  0  0  0  0  0
    5.1588   -0.6672    0.0000 C   0  0  0  0  0  0  0  0  0  0  0  0
    4.0542    0.2614    0.0000 H   0  0  0  0  0  0  0  0  0  0  0  0
  1  2  1  0  0  0  0
  2  3  2  0  0  0  0
  2  4  1  0  0  0  0
  5  4  1  6  0  0  0
  5 18  1  1  0  0  0
  5  6  1  0  0  0  0
  6  7  1  0  0  0  0
  7  8  1  0  0  0  0
  8  9  2  0  0  0  0
  9 10  1  0  0  0  0
 10 11  2  0  0  0  0
 11  7  1  0  0  0  0
  5 12  1  0  0  0  0
 12 13  2  0  0  0  0
 13 14  1  0  0  0  0
 14 15  2  0  0  0  0
 15 16  1  0  0  0  0
 16 17  2  0  0  0  0
 17 12  1  0  0  0  0
M  END
>  <EXTREG>  (ZINC00105192)
ZINC00105192

>  <LOGBIO>
2.5000

$$$$
ZINC00105223
  -MTS-   02131516202D 0   0.00000     0.00000     0

 21 22  0  0  1  0  0  0  0  0999 V2000
    4.8357    2.7542    0.0000 O   0  0  0  0  0  0  0  0  0  0  0  0
    4.8367    1.7507    0.0000 C   0  0  0  0  0  0  0  0  0  0  0  0
    5.7029    1.2512    0.0000 O   0  0  0  0  0  0  0  0  0  0  0  0
    3.9752    1.2534    0.0000 C   0  0  2  0  0  0  0  0  0  0  0  0
    3.9761    0.2500    0.0000 C   0  0  0  0  0  0  0  0  0  0  0  0
    4.8424   -0.2496    0.0000 O   0  0  0  0  0  0  0  0  0  0  0  0
    3.1146   -0.2474    0.0000 O   0  0  0  0  0  0  0  0  0  0  0  0
    3.1156   -1.2508    0.0000 C   0  0  0  0  0  0  0  0  0  0  0  0
    2.2501   -1.7517    0.0000 C   0  0  0  0  0  0  0  0  0  0  0  0
    1.3801   -1.2517    0.0000 C   0  0  0  0  0  0  0  0  0  0  0  0
    0.5201   -1.7517    0.0000 C   0  0  0  0  0  0  0  0  0  0  0  0
    0.5201   -2.7517    0.0000 C   0  0  0  0  0  0  0  0  0  0  0  0
    1.3801   -3.2517    0.0000 C   0  0  0  0  0  0  0  0  0  0  0  0
    2.2501   -2.7517    0.0000 C   0  0  0  0  0  0  0  0  0  0  0  0
    3.1089    1.7530    0.0000 C   0  0  0  0  0  0  0  0  0  0  0  0
    3.1074    2.7564    0.0000 C   0  0  0  0  0  0  0  0  0  0  0  0
    2.2447    3.2517    0.0000 C   0  0  0  0  0  0  0  0  0  0  0  0
    1.3784    2.7521    0.0000 C   0  0  0  0  0  0  0  0  0  0  0  0
    1.3749    1.7574    0.0000 C   0  0  0  0  0  0  0  0  0  0  0  0
    2.2426    1.2535    0.0000 C   0  0  0  0  0  0  0  0  0  0  0  0
    3.9750    1.8534    0.0000 H   0  0  0  0  0  0  0  0  0  0  0  0
  1  2  1  0  0  0  0
  2  3  2  0  0  0  0
  4  2  1  6  0  0  0
  4 21  1  1  0  0  0
  4  5  1  0  0  0  0
  5  6  2  0  0  0  0
  5  7  1  0  0  0  0
  7  8  1  0  0  0  0
  8  9  1  0  0  0  0
  9 10  2  0  0  0  0
 10 11  1  0  0  0  0
 11 12  2  0  0  0  0
 12 13  1  0  0  0  0
 13 14  2  0  0  0  0
 14  9  1  0  0  0  0
  4 15  1  0  0  0  0
 15 16  2  0  0  0  0
 16 17  1  0  0  0  0
 17 18  2  0  0  0  0
 18 19  1  0  0  0  0
 19 20  2  0  0  0  0
 20 15  1  0  0  0  0
M  END
>  <EXTREG>  (ZINC00105223)
ZINC00105223

>  <LOGBIO>
2.5000

$$$$
ZINC00105859
  -MTS-   02131516202D 0   0.00000     0.00000     0

 15 17  0  0  1  0  0  0  0  0999 V2000
    2.7075   -2.8738    0.0000 C   0  0  0  0  0  0  0  0  0  0  0  0
    2.1190   -2.0653    0.0000 C   0  0  2  0  0  0  0  0  0  0  0  0
    2.4290   -1.1053    0.0000 C   0  0  0  0  0  0  0  0  0  0  0  0
    1.6190   -0.5253    0.0000 N   0  0  0  0  0  0  0  0  0  0  0  0
    0.8090   -1.1053    0.0000 C   0  0  0  0  0  0  0  0  0  0  0  0
    1.1190   -2.0653    0.0000 S   0  0  0  0  0  0  0  0  0  0  0  0
    0.0000   -0.5026    0.0000 N   0  0  0  0  0  0  0  0  0  0  0  0
    0.3221    0.4441    0.0000 N   0  0  0  0  0  0  0  0  0  0  0  0
    1.3308    0.4283    0.0000 C   0  0  0  0  0  0  0  0  0  0  0  0
    1.9332    1.2265    0.0000 C   0  0  0  0  0  0  0  0  0  0  0  0
    2.9418    1.2091    0.0000 S   0  0  0  0  0  0  0  0  0  0  0  0
    3.2612    2.1528    0.0000 C   0  0  0  0  0  0  0  0  0  0  0  0
    2.4707    2.7591    0.0000 C   0  0  0  0  0  0  0  0  0  0  0  0
    1.6424    2.1833    0.0000 C   0  0  0  0  0  0  0  0  0  0  0  0
    2.7115   -1.9707    0.0000 H   0  0  0  0  0  0  0  0  0  0  0  0
  2  1  1  1  0  0  0
  2 15  1  6  0  0  0
  2  3  1  0  0  0  0
  3  4  1  0  0  0  0
  4  5  1  0  0  0  0
  5  6  1  0  0  0  0
  6  2  1  0  0  0  0
  5  7  2  0  0  0  0
  7  8  1  0  0  0  0
  8  9  2  0  0  0  0
  9  4  1  0  0  0  0
  9 10  1  0  0  0  0
 10 11  1  0  0  0  0
 11 12  1  0  0  0  0
 12 13  2  0  0  0  0
 13 14  1  0  0  0  0
 14 10  2  0  0  0  0
M  END
>  <EXTREG>  (ZINC00105859)
ZINC00105859

>  <LOGBIO>
2.5000

$$$$
ZINC00106136
  -MTS-   02131516202D 0   0.00000     0.00000     0

 21 23  0  0  0  0  0  0  0  0999 V2000
    9.0350   -0.6282    0.0000 Cl  0  0  0  0  0  0  0  0  0  0  0  0
    8.0413   -0.7396    0.0000 C   0  0  0  0  0  0  0  0  0  0  0  0
    7.4450    0.0674    0.0000 C   0  0  0  0  0  0  0  0  0  0  0  0
    6.4567   -0.0454    0.0000 C   0  0  0  0  0  0  0  0  0  0  0  0
    6.0554   -0.9614    0.0000 C   0  0  0  0  0  0  0  0  0  0  0  0
    5.0613   -1.0704    0.0000 C   0  0  0  0  0  0  0  0  0  0  0  0
    4.6573   -1.9889    0.0000 S   0  0  0  0  0  0  0  0  0  0  0  0
    3.6683   -2.0962    0.0000 C   0  0  0  0  0  0  0  0  0  0  0  0
    3.0778   -1.2892    0.0000 C   0  0  0  0  0  0  0  0  0  0  0  0
    3.4819   -0.3707    0.0000 C   0  0  0  0  0  0  0  0  0  0  0  0
    2.8928    0.4309    0.0000 C   0  0  0  0  0  0  0  0  0  0  0  0
    1.8985    0.3239    0.0000 C   0  0  0  0  0  0  0  0  0  0  0  0
    1.4933   -0.5846    0.0000 C   0  0  0  0  0  0  0  0  0  0  0  0
    2.0835   -1.3962    0.0000 C   0  0  0  0  0  0  0  0  0  0  0  0
    1.3100    1.1324    0.0000 C   0  0  0  0  0  0  0  0  0  0  0  0
    1.6200    2.0924    0.0000 C   0  0  0  0  0  0  0  0  0  0  0  0
    0.8100    2.6724    0.0000 S   0  0  0  0  0  0  0  0  0  0  0  0
    0.0000    2.0924    0.0000 N   0  0  0  0  0  0  0  0  0  0  0  0
    0.3100    1.1324    0.0000 N   0  0  0  0  0  0  0  0  0  0  0  0
    6.6425   -1.7645    0.0000 C   0  0  0  0  0  0  0  0  0  0  0  0
    7.6400   -1.6556    0.0000 C   0  0  0  0  0  0  0  0  0  0  0  0
  1  2  1  0  0  0  0
  2  3  2  0  0  0  0
  3  4  1  0  0  0  0
  4  5  2  0  0  0  0
  5  6  1  0  0  0  0
  6  7  1  0  0  0  0
  7  8  1  0  0  0  0
  8  9  1  0  0  0  0
  9 10  2  0  0  0  0
 10 11  1  0  0  0  0
 11 12  2  0  0  0  0
 12 13  1  0  0  0  0
 13 14  2  0  0  0  0
 14  9  1  0  0  0  0
 12 15  1  0  0  0  0
 15 16  2  0  0  0  0
 16 17  1  0  0  0  0
 17 18  1  0  0  0  0
 18 19  2  0  0  0  0
 19 15  1  0  0  0  0
  5 20  1  0  0  0  0
 20 21  2  0  0  0  0
 21  2  1  0  0  0  0
M  END
>  <EXTREG>  (ZINC00106136)
ZINC00106136

>  <LOGBIO>
2.5000

$$$$
ZINC00108345
  -MTS-   02131516202D 0   0.00000     0.00000     0

 16 16  0  0  1  0  0  0  0  0999 V2000
    5.3328   -0.3580    0.0000 C   0  0  0  0  0  0  0  0  0  0  0  0
    4.9260   -1.2753    0.0000 C   0  0  0  0  0  0  0  0  0  0  0  0
    5.5145   -2.0838    0.0000 C   0  0  0  0  0  0  0  0  0  0  0  0
    3.9367   -1.3796    0.0000 C   0  0  0  0  0  0  0  0  0  0  0  0
    3.5298   -2.2969    0.0000 O   0  0  0  0  0  0  0  0  0  0  0  0
    3.3482   -0.5712    0.0000 N   0  0  0  0  0  0  0  0  0  0  0  0
    3.6582    0.3888    0.0000 N   0  0  0  0  0  0  0  0  0  0  0  0
    2.8482    0.9688    0.0000 C   0  0  0  0  0  0  0  0  0  0  0  0
    2.8482    1.9688    0.0000 C   0  0  0  0  0  0  0  0  0  0  0  0
    2.0382    0.3888    0.0000 C   0  0  0  0  0  0  0  0  0  0  0  0
    2.3482   -0.5712    0.0000 C   0  0  2  0  0  0  0  0  0  0  0  0
    2.4521   -1.5657    0.0000 O   0  0  0  0  0  0  0  0  0  0  0  0
    0.9784   -0.8606    0.0000 C   0  0  0  0  0  0  0  0  0  0  0  0
    1.1851   -1.8390    0.0000 F   0  0  0  0  0  0  0  0  0  0  0  0
    0.7717    0.1178    0.0000 F   0  0  0  0  0  0  0  0  0  0  0  0
    0.0000   -1.0673    0.0000 F   0  0  0  0  0  0  0  0  0  0  0  0
  1  2  1  0  0  0  0
  2  3  1  0  0  0  0
  2  4  1  0  0  0  0
  4  5  2  0  0  0  0
  4  6  1  0  0  0  0
  6  7  1  0  0  0  0
  7  8  2  0  0  0  0
  8  9  1  0  0  0  0
  8 10  1  0  0  0  0
 10 11  1  0  0  0  0
 11  6  1  0  0  0  0
 11 12  1  1  0  0  0
 11 13  1  0  0  0  0
 13 14  1  0  0  0  0
 13 15  1  0  0  0  0
 13 16  1  0  0  0  0
M  END
>  <EXTREG>  (ZINC00108345)
ZINC00108345

>  <LOGBIO>
2.5000

$$$$
ZINC00109513
  -MTS-   02131516202D 0   0.00000     0.00000     0

 25 28  0  0  1  0  0  0  0  0999 V2000
    2.4182   -2.6212    0.0000 F   0  0  0  0  0  0  0  0  0  0  0  0
    2.1310   -1.6633    0.0000 C   0  0  0  0  0  0  0  0  0  0  0  0
    2.7057   -1.4910    0.0000 F   0  0  0  0  0  0  0  0  0  0  0  0
    1.1731   -1.9505    0.0000 F   0  0  0  0  0  0  0  0  0  0  0  0
    1.8438   -0.7054    0.0000 C   0  0  0  0  0  0  0  0  0  0  0  0
    0.8676   -0.4735    0.0000 C   0  0  0  0  0  0  0  0  0  0  0  0
    0.5838    0.4800    0.0000 C   0  0  0  0  0  0  0  0  0  0  0  0
    1.2690    1.2083    0.0000 C   0  0  0  0  0  0  0  0  0  0  0  0
    2.2380    0.9832    0.0000 C   0  0  0  0  0  0  0  0  0  0  0  0
    2.5290    0.0229    0.0000 C   0  0  0  0  0  0  0  0  0  0  0  0
    3.8921   -0.2967    0.0000 C   0  0  2  0  0  0  0  0  0  0  0  0
    4.1093   -1.2692    0.0000 N   0  0  0  0  0  0  0  0  0  0  0  0
    5.0021   -1.7075    0.0000 C   0  0  0  0  0  0  0  0  0  0  0  0
    5.9099   -1.2838    0.0000 C   0  0  0  0  0  0  0  0  0  0  0  0
    6.6469   -1.9642    0.0000 C   0  0  0  0  0  0  0  0  0  0  0  0
    7.5966   -1.6684    0.0000 C   0  0  0  0  0  0  0  0  0  0  0  0
    7.8195   -0.6936    0.0000 C   0  0  0  0  0  0  0  0  0  0  0  0
    7.0925   -0.0145    0.0000 C   0  0  0  0  0  0  0  0  0  0  0  0
    6.1331   -0.3072    0.0000 C   0  0  0  0  0  0  0  0  0  0  0  0
    5.5217    0.4812    0.0000 N   0  0  0  0  0  0  0  0  0  0  0  0
    5.8317    1.4412    0.0000 C   0  0  0  0  0  0  0  0  0  0  0  0
    5.0217    2.0212    0.0000 C   0  0  0  0  0  0  0  0  0  0  0  0
    4.2117    1.4412    0.0000 C   0  0  0  0  0  0  0  0  0  0  0  0
    4.5217    0.4812    0.0000 C   0  0  0  0  0  0  0  0  0  0  0  0
    3.4656   -0.7188    0.0000 H   0  0  0  0  0  0  0  0  0  0  0  0
  1  2  1  0  0  0  0
  2  3  1  0  0  0  0
  2  4  1  0  0  0  0
  2  5  1  0  0  0  0
  5  6  2  0  0  0  0
  6  7  1  0  0  0  0
  7  8  2  0  0  0  0
  8  9  1  0  0  0  0
  9 10  2  0  0  0  0
 10  5  1  0  0  0  0
 11 10  1  1  0  0  0
 11 25  1  6  0  0  0
 11 12  1  0  0  0  0
 12 13  1  0  0  0  0
 13 14  1  0  0  0  0
 14 15  2  0  0  0  0
 15 16  1  0  0  0  0
 16 17  2  0  0  0  0
 17 18  1  0  0  0  0
 18 19  2  0  0  0  0
 19 14  1  0  0  0  0
 19 20  1  0  0  0  0
 20 21  1  0  0  0  0
 21 22  2  0  0  0  0
 22 23  1  0  0  0  0
 23 24  2  0  0  0  0
 24 11  1  0  0  0  0
 24 20  1  0  0  0  0
M  END
>  <EXTREG>  (ZINC00109513)
ZINC00109513

>  <LOGBIO>
2.5000

$$$$
ZINC00110693
  -MTS-   02131516202D 0   0.00000     0.00000     0

 24 25  0  0  1  0  0  0  0  0999 V2000
    7.7534   -3.8073    0.0000 C   0  0  0  0  0  0  0  0  0  0  0  0
    7.8588   -2.8094    0.0000 C   0  0  0  0  0  0  0  0  0  0  0  0
    8.7723   -2.4026    0.0000 C   0  0  0  0  0  0  0  0  0  0  0  0
    7.0536   -2.2252    0.0000 C   0  0  0  0  0  0  0  0  0  0  0  0
    7.1589   -1.2273    0.0000 C   0  0  0  0  0  0  0  0  0  0  0  0
    6.3538   -0.6430    0.0000 C   0  0  0  0  0  0  0  0  0  0  0  0
    6.4577    0.3515    0.0000 C   0  0  1  0  0  0  0  0  0  0  0  0
    7.4361    0.1448    0.0000 C   0  0  0  0  0  0  0  0  0  0  0  0
    6.7677    1.3115    0.0000 O   0  0  0  0  0  0  0  0  0  0  0  0
    5.9577    1.8915    0.0000 C   0  0  0  0  0  0  0  0  0  0  0  0
    5.9577    2.8915    0.0000 O   0  0  0  0  0  0  0  0  0  0  0  0
    5.1477    1.3115    0.0000 N   0  0  0  0  0  0  0  0  0  0  0  0
    4.1980    1.6247    0.0000 C   0  0  0  0  0  0  0  0  0  0  0  0
    3.4494    0.9565    0.0000 C   0  0  0  0  0  0  0  0  0  0  0  0
    2.5050    1.2690    0.0000 C   0  0  0  0  0  0  0  0  0  0  0  0
    2.3023    2.2483    0.0000 N   0  0  0  0  0  0  0  0  0  0  0  0
    2.9807    2.9949    0.0000 C   0  0  0  0  0  0  0  0  0  0  0  0
    2.4821    3.8574    0.0000 C   0  0  0  0  0  0  0  0  0  0  0  0
    1.5050    3.6632    0.0000 N   0  0  0  0  0  0  0  0  0  0  0  0
    1.3914    2.6608    0.0000 C   0  0  0  0  0  0  0  0  0  0  0  0
    0.5218    2.1671    0.0000 C   0  0  0  0  0  0  0  0  0  0  0  0
    5.4577    0.3515    0.0000 C   0  0  2  0  0  0  0  0  0  0  0  0
    4.4793    0.1448    0.0000 C   0  0  0  0  0  0  0  0  0  0  0  0
    5.5616   -0.6430    0.0000 O   0  0  0  0  0  0  0  0  0  0  0  0
  1  2  1  0  0  0  0
  2  3  1  0  0  0  0
  2  4  2  0  0  0  0
  4  5  1  0  0  0  0
  5  6  1  0  0  0  0
  7  6  1  6  0  0  0
  7  8  1  1  0  0  0
  7  9  1  0  0  0  0
  9 10  1  0  0  0  0
 10 11  2  0  0  0  0
 10 12  1  0  0  0  0
 12 13  1  0  0  0  0
 13 14  1  0  0  0  0
 14 15  1  0  0  0  0
 15 16  1  0  0  0  0
 16 17  1  0  0  0  0
 17 18  2  0  0  0  0
 18 19  1  0  0  0  0
 19 20  2  0  0  0  0
 20 16  1  0  0  0  0
 20 21  1  0  0  0  0
 12 22  1  0  0  0  0
 22  7  1  0  0  0  0
 22 23  1  1  0  0  0
 22 24  1  6  0  0  0
M  END
>  <EXTREG>  (ZINC00110693)
ZINC00110693

>  <LOGBIO>
2.5000

$$$$
ZINC00110954
  -MTS-   02131516202D 0   0.00000     0.00000     0

 17 18  0  0  0  0  0  0  0  0999 V2000
    1.3850   -1.9776    0.0000 Cl  0  0  0  0  0  0  0  0  0  0  0  0
    1.3880   -0.9776    0.0000 C   0  0  0  0  0  0  0  0  0  0  0  0
    0.5210   -0.4725    0.0000 C   0  0  0  0  0  0  0  0  0  0  0  0
    0.5259    0.5223    0.0000 C   0  0  0  0  0  0  0  0  0  0  0  0
    1.3930    1.0206    0.0000 C   0  0  0  0  0  0  0  0  0  0  0  0
    2.2550    0.5241    0.0000 C   0  0  0  0  0  0  0  0  0  0  0  0
    2.2550   -0.4794    0.0000 C   0  0  0  0  0  0  0  0  0  0  0  0
    3.1205   -0.9802    0.0000 C   0  0  0  0  0  0  0  0  0  0  0  0
    3.9870   -0.4811    0.0000 S   0  0  0  0  0  0  0  0  0  0  0  0
    3.4879    0.3855    0.0000 O   0  0  0  0  0  0  0  0  0  0  0  0
    4.4862   -1.3476    0.0000 O   0  0  0  0  0  0  0  0  0  0  0  0
    4.8536    0.0181    0.0000 N   0  0  0  0  0  0  0  0  0  0  0  0
    5.7226   -0.4836    0.0000 C   0  0  0  0  0  0  0  0  0  0  0  0
    6.5836    0.0146    0.0000 C   0  0  0  0  0  0  0  0  0  0  0  0
    6.5855    1.0146    0.0000 C   0  0  0  0  0  0  0  0  0  0  0  0
    5.7265    1.5163    0.0000 C   0  0  0  0  0  0  0  0  0  0  0  0
    4.8555    1.0181    0.0000 C   0  0  0  0  0  0  0  0  0  0  0  0
  1  2  1  0  0  0  0
  2  3  2  0  0  0  0
  3  4  1  0  0  0  0
  4  5  2  0  0  0  0
  5  6  1  0  0  0  0
  6  7  2  0  0  0  0
  7  2  1  0  0  0  0
  7  8  1  0  0  0  0
  8  9  1  0  0  0  0
  9 10  2  0  0  0  0
  9 11  2  0  0  0  0
  9 12  1  0  0  0  0
 12 13  1  0  0  0  0
 13 14  1  0  0  0  0
 14 15  1  0  0  0  0
 15 16  1  0  0  0  0
 16 17  1  0  0  0  0
 17 12  1  0  0  0  0
M  END
>  <EXTREG>  (ZINC00110954)
ZINC00110954

>  <LOGBIO>
2.5000

$$$$
ZINC00111045
  -MTS-   02131516202D 0   0.00000     0.00000     0

 19 20  0  0  0  0  0  0  0  0999 V2000
    4.2310   -3.1578    0.0000 C   0  0  0  0  0  0  0  0  0  0  0  0
    4.6378   -2.2405    0.0000 C   0  0  0  0  0  0  0  0  0  0  0  0
    5.6271   -2.1361    0.0000 O   0  0  0  0  0  0  0  0  0  0  0  0
    4.0493   -1.4320    0.0000 C   0  0  0  0  0  0  0  0  0  0  0  0
    4.3593   -0.4720    0.0000 O   0  0  0  0  0  0  0  0  0  0  0  0
    3.5493    0.1080    0.0000 C   0  0  0  0  0  0  0  0  0  0  0  0
    2.7393   -0.4720    0.0000 C   0  0  0  0  0  0  0  0  0  0  0  0
    3.0493   -1.4320    0.0000 C   0  0  0  0  0  0  0  0  0  0  0  0
    3.5493    1.1080    0.0000 C   0  0  0  0  0  0  0  0  0  0  0  0
    4.4178    1.6106    0.0000 C   0  0  0  0  0  0  0  0  0  0  0  0
    4.4158    2.6054    0.0000 C   0  0  0  0  0  0  0  0  0  0  0  0
    3.5503    3.1062    0.0000 C   0  0  0  0  0  0  0  0  0  0  0  0
    2.6868    2.6123    0.0000 C   0  0  0  0  0  0  0  0  0  0  0  0
    2.6838    1.6089    0.0000 C   0  0  0  0  0  0  0  0  0  0  0  0
    1.7301    1.0608    0.0000 O   0  0  0  0  0  0  0  0  0  0  0  0
    0.8650    1.5625    0.0000 C   0  0  0  0  0  0  0  0  0  0  0  0
    1.3667    2.4275    0.0000 F   0  0  0  0  0  0  0  0  0  0  0  0
    0.3633    0.6974    0.0000 F   0  0  0  0  0  0  0  0  0  0  0  0
    0.0000    2.0642    0.0000 F   0  0  0  0  0  0  0  0  0  0  0  0
  1  2  1  0  0  0  0
  2  3  2  0  0  0  0
  2  4  1  0  0  0  0
  4  5  1  0  0  0  0
  5  6  1  0  0  0  0
  6  7  2  0  0  0  0
  7  8  1  0  0  0  0
  8  4  2  0  0  0  0
  6  9  1  0  0  0  0
  9 10  2  0  0  0  0
 10 11  1  0  0  0  0
 11 12  2  0  0  0  0
 12 13  1  0  0  0  0
 13 14  2  0  0  0  0
 14  9  1  0  0  0  0
 14 15  1  0  0  0  0
 15 16  1  0  0  0  0
 16 17  1  0  0  0  0
 16 18  1  0  0  0  0
 16 19  1  0  0  0  0
M  END
>  <EXTREG>  (ZINC00111045)
ZINC00111045

>  <LOGBIO>
2.5000

$$$$
ZINC00111725
  -MTS-   02131516202D 0   0.00000     0.00000     0

 15 17  0  0  0  0  0  0  0  0999 V2000
    3.9848    1.5517    0.0000 C   0  0  0  0  0  0  0  0  0  0  0  0
    3.1193    1.0509    0.0000 N   0  0  0  0  0  0  0  0  0  0  0  0
    2.2493    1.5509    0.0000 C   0  0  0  0  0  0  0  0  0  0  0  0
    2.2468    2.5509    0.0000 O   0  0  0  0  0  0  0  0  0  0  0  0
    1.3893    1.0509    0.0000 N   0  0  0  0  0  0  0  0  0  0  0  0
    1.3893    0.0509    0.0000 C   0  0  0  0  0  0  0  0  0  0  0  0
    0.5193   -0.4491    0.0000 C   0  0  0  0  0  0  0  0  0  0  0  0
    0.5193   -1.4491    0.0000 C   0  0  0  0  0  0  0  0  0  0  0  0
    1.3893   -1.9491    0.0000 C   0  0  0  0  0  0  0  0  0  0  0  0
    2.2493   -1.4491    0.0000 C   0  0  0  0  0  0  0  0  0  0  0  0
    3.1143   -1.9509    0.0000 C   0  0  0  0  0  0  0  0  0  0  0  0
    3.9824   -1.4543    0.0000 C   0  0  0  0  0  0  0  0  0  0  0  0
    3.9843   -0.4509    0.0000 C   0  0  0  0  0  0  0  0  0  0  0  0
    3.1193    0.0509    0.0000 C   0  0  0  0  0  0  0  0  0  0  0  0
    2.2493   -0.4491    0.0000 C   0  0  0  0  0  0  0  0  0  0  0  0
  1  2  1  0  0  0  0
  2  3  1  0  0  0  0
  3  4  2  0  0  0  0
  3  5  1  0  0  0  0
  5  6  1  0  0  0  0
  6  7  1  0  0  0  0
  7  8  2  0  0  0  0
  8  9  1  0  0  0  0
  9 10  2  0  0  0  0
 10 11  1  0  0  0  0
 11 12  2  0  0  0  0
 12 13  1  0  0  0  0
 13 14  2  0  0  0  0
 14  2  1  0  0  0  0
 14 15  1  0  0  0  0
 15  6  2  0  0  0  0
 15 10  1  0  0  0  0
M  END
>  <EXTREG>  (ZINC00111725)
ZINC00111725

>  <LOGBIO>
2.5000

$$$$
ZINC00112583
  -MTS-   02131516202D 0   0.00000     0.00000     0

 19 20  0  0  1  0  0  0  0  0999 V2000
    3.2720   -3.3958    0.0000 O   0  0  0  0  0  0  0  0  0  0  0  0
    3.6788   -2.4785    0.0000 C   0  0  0  0  0  0  0  0  0  0  0  0
    4.6681   -2.3742    0.0000 O   0  0  0  0  0  0  0  0  0  0  0  0
    3.0903   -1.6700    0.0000 C   0  0  2  0  0  0  0  0  0  0  0  0
    3.4003   -0.7100    0.0000 C   0  0  0  0  0  0  0  0  0  0  0  0
    2.5903   -0.1300    0.0000 N   0  0  0  0  0  0  0  0  0  0  0  0
    1.7803   -0.7100    0.0000 C   0  0  0  0  0  0  0  0  0  0  0  0
    0.8306   -0.3969    0.0000 O   0  0  0  0  0  0  0  0  0  0  0  0
    2.0903   -1.6700    0.0000 C   0  0  0  0  0  0  0  0  0  0  0  0
    2.5903    0.8700    0.0000 C   0  0  0  0  0  0  0  0  0  0  0  0
    3.4588    1.3725    0.0000 C   0  0  0  0  0  0  0  0  0  0  0  0
    3.4568    2.3673    0.0000 C   0  0  0  0  0  0  0  0  0  0  0  0
    2.5913    2.8682    0.0000 C   0  0  0  0  0  0  0  0  0  0  0  0
    1.7278    2.3742    0.0000 C   0  0  0  0  0  0  0  0  0  0  0  0
    1.7248    1.3708    0.0000 C   0  0  0  0  0  0  0  0  0  0  0  0
    0.8635    2.8773    0.0000 N   0  3  0  0  0  0  0  0  0  0  0  0
    0.8665    3.8807    0.0000 O   0  5  0  0  0  0  0  0  0  0  0  0
    0.0000    2.3833    0.0000 O   0  0  0  0  0  0  0  0  0  0  0  0
    3.6828   -1.5754    0.0000 H   0  0  0  0  0  0  0  0  0  0  0  0
  1  2  1  0  0  0  0
  2  3  2  0  0  0  0
  4  2  1  1  0  0  0
  4 19  1  6  0  0  0
  4  5  1  0  0  0  0
  5  6  1  0  0  0  0
  6  7  1  0  0  0  0
  7  8  2  0  0  0  0
  7  9  1  0  0  0  0
  9  4  1  0  0  0  0
  6 10  1  0  0  0  0
 10 11  2  0  0  0  0
 11 12  1  0  0  0  0
 12 13  2  0  0  0  0
 13 14  1  0  0  0  0
 14 15  2  0  0  0  0
 15 10  1  0  0  0  0
 14 16  1  0  0  0  0
 16 17  1  0  0  0  0
 16 18  2  0  0  0  0
M  CHG  2  16   1  17  -1
M  END
>  <EXTREG>  (ZINC00112583)
ZINC00112583

>  <LOGBIO>
2.5000

$$$$
ZINC00113047
  -MTS-   02131516202D 0   0.00000     0.00000     0

 12 13  0  0  0  0  0  0  0  0999 V2000
    5.4262   -1.7639    0.0000 Br  0  0  0  0  0  0  0  0  0  0  0  0
    4.8377   -0.9554    0.0000 C   0  0  0  0  0  0  0  0  0  0  0  0
    5.1477    0.0046    0.0000 C   0  0  0  0  0  0  0  0  0  0  0  0
    4.3377    0.5846    0.0000 S   0  0  0  0  0  0  0  0  0  0  0  0
    3.5277    0.0046    0.0000 C   0  0  0  0  0  0  0  0  0  0  0  0
    3.8377   -0.9554    0.0000 C   0  0  0  0  0  0  0  0  0  0  0  0
    2.5780    0.3178    0.0000 C   0  0  0  0  0  0  0  0  0  0  0  0
    2.2696    1.2783    0.0000 S   0  0  0  0  0  0  0  0  0  0  0  0
    1.2733    1.2766    0.0000 C   0  0  0  0  0  0  0  0  0  0  0  0
    0.9540    0.3330    0.0000 C   0  0  0  0  0  0  0  0  0  0  0  0
    0.0000    0.0331    0.0000 Br  0  0  0  0  0  0  0  0  0  0  0  0
    1.7659   -0.2658    0.0000 C   0  0  0  0  0  0  0  0  0  0  0  0
  1  2  1  0  0  0  0
  2  3  2  0  0  0  0
  3  4  1  0  0  0  0
  4  5  1  0  0  0  0
  5  6  2  0  0  0  0
  6  2  1  0  0  0  0
  5  7  1  0  0  0  0
  7  8  1  0  0  0  0
  8  9  1  0  0  0  0
  9 10  2  0  0  0  0
 10 11  1  0  0  0  0
 10 12  1  0  0  0  0
 12  7  2  0  0  0  0
M  END
>  <EXTREG>  (ZINC00113047)
ZINC00113047

>  <LOGBIO>
2.5000

$$$$
ZINC00113353
  -MTS-   02131516202D 0   0.00000     0.00000     0

 16 17  0  0  0  0  0  0  0  0999 V2000
    3.5278   -2.7187    0.0000 C   0  0  0  0  0  0  0  0  0  0  0  0
    2.9393   -1.9102    0.0000 C   0  0  0  0  0  0  0  0  0  0  0  0
    3.2493   -0.9502    0.0000 O   0  0  0  0  0  0  0  0  0  0  0  0
    2.4393   -0.3702    0.0000 C   0  0  0  0  0  0  0  0  0  0  0  0
    1.6293   -0.9502    0.0000 C   0  0  0  0  0  0  0  0  0  0  0  0
    1.9393   -1.9102    0.0000 C   0  0  0  0  0  0  0  0  0  0  0  0
    1.3508   -2.7187    0.0000 C   0  0  0  0  0  0  0  0  0  0  0  0
    0.3529   -2.6134    0.0000 O   0  0  0  0  0  0  0  0  0  0  0  0
    1.7541   -3.6280    0.0000 O   0  0  0  0  0  0  0  0  0  0  0  0
    2.4393    0.6298    0.0000 C   0  0  0  0  0  0  0  0  0  0  0  0
    3.3078    1.1324    0.0000 C   0  0  0  0  0  0  0  0  0  0  0  0
    3.3058    2.1272    0.0000 C   0  0  0  0  0  0  0  0  0  0  0  0
    2.4402    2.6280    0.0000 C   0  0  0  0  0  0  0  0  0  0  0  0
    2.4427    3.6280    0.0000 Cl  0  0  0  0  0  0  0  0  0  0  0  0
    1.5767    2.1341    0.0000 C   0  0  0  0  0  0  0  0  0  0  0  0
    1.5738    1.1307    0.0000 C   0  0  0  0  0  0  0  0  0  0  0  0
  1  2  1  0  0  0  0
  2  3  1  0  0  0  0
  3  4  1  0  0  0  0
  4  5  2  0  0  0  0
  5  6  1  0  0  0  0
  6  2  2  0  0  0  0
  6  7  1  0  0  0  0
  7  8  1  0  0  0  0
  7  9  2  0  0  0  0
  4 10  1  0  0  0  0
 10 11  2  0  0  0  0
 11 12  1  0  0  0  0
 12 13  2  0  0  0  0
 13 14  1  0  0  0  0
 13 15  1  0  0  0  0
 15 16  2  0  0  0  0
 16 10  1  0  0  0  0
M  END
>  <EXTREG>  (ZINC00113353)
ZINC00113353

>  <LOGBIO>
2.5000

$$$$
ZINC00113769
  -MTS-   02131516202D 0   0.00000     0.00000     0

 15 15  0  0  1  0  0  0  0  0999 V2000
    4.1561   -0.3993    0.0000 N   0  0  0  0  0  0  0  0  0  0  0  0
    4.1552    0.2007    0.0000 C   0  0  2  0  0  0  0  0  0  0  0  0
    3.2887    0.6999    0.0000 C   0  0  0  0  0  0  0  0  0  0  0  0
    2.2501    0.0988    0.0000 C   0  0  0  0  0  0  0  0  0  0  0  0
    1.3801    0.5988    0.0000 C   0  0  0  0  0  0  0  0  0  0  0  0
    1.3776    1.5988    0.0000 F   0  0  0  0  0  0  0  0  0  0  0  0
    0.5201    0.0988    0.0000 C   0  0  0  0  0  0  0  0  0  0  0  0
    0.5201   -0.9012    0.0000 C   0  0  0  0  0  0  0  0  0  0  0  0
    1.3801   -1.4012    0.0000 C   0  0  0  0  0  0  0  0  0  0  0  0
    2.2501   -0.9012    0.0000 C   0  0  0  0  0  0  0  0  0  0  0  0
    3.1156   -1.4020    0.0000 F   0  0  0  0  0  0  0  0  0  0  0  0
    5.0165    0.6985    0.0000 C   0  0  0  0  0  0  0  0  0  0  0  0
    5.0150    1.7020    0.0000 O   0  0  0  0  0  0  0  0  0  0  0  0
    5.8830    0.1994    0.0000 O   0  0  0  0  0  0  0  0  0  0  0  0
    3.6360   -0.0999    0.0000 H   0  0  0  0  0  0  0  0  0  0  0  0
  2  1  1  6  0  0  0
  2 15  1  1  0  0  0
  2  3  1  0  0  0  0
  3  4  1  0  0  0  0
  4  5  2  0  0  0  0
  5  6  1  0  0  0  0
  5  7  1  0  0  0  0
  7  8  2  0  0  0  0
  8  9  1  0  0  0  0
  9 10  2  0  0  0  0
 10  4  1  0  0  0  0
 10 11  1  0  0  0  0
  2 12  1  0  0  0  0
 12 13  1  0  0  0  0
 12 14  2  0  0  0  0
M  END
>  <EXTREG>  (ZINC00113769)
ZINC00113769

>  <LOGBIO>
2.5000

$$$$
ZINC00114843
  -MTS-   02131516202D 0   0.00000     0.00000     0

 21 23  0  0  1  0  0  0  0  0999 V2000
    4.1331   -1.2960    0.0000 C   0  0  0  0  0  0  0  0  0  0  0  0
    3.5446   -0.4875    0.0000 C   0  0  0  0  0  0  0  0  0  0  0  0
    3.8546    0.4725    0.0000 C   0  0  0  0  0  0  0  0  0  0  0  0
    3.0446    1.0525    0.0000 S   0  0  0  0  0  0  0  0  0  0  0  0
    2.2346    0.4725    0.0000 C   0  0  0  0  0  0  0  0  0  0  0  0
    1.2554    0.6752    0.0000 C   0  0  0  0  0  0  0  0  0  0  0  0
    0.5872   -0.0687    0.0000 C   0  0  0  0  0  0  0  0  0  0  0  0
    0.9003   -1.0221    0.0000 C   0  0  0  0  0  0  0  0  0  0  0  0
    0.2339   -1.7677    0.0000 Cl  0  0  0  0  0  0  0  0  0  0  0  0
    1.8742   -1.2248    0.0000 C   0  0  0  0  0  0  0  0  0  0  0  0
    2.5446   -0.4875    0.0000 C   0  0  0  0  0  0  0  0  0  0  0  0
    4.8043    0.7857    0.0000 C   0  0  0  0  0  0  0  0  0  0  0  0
    5.6235    0.1970    0.0000 C   0  0  0  0  0  0  0  0  0  0  0  0
    6.4234    0.7909    0.0000 C   0  0  2  0  0  0  0  0  0  0  0  0
    7.3365    1.1987    0.0000 O   0  0  0  0  0  0  0  0  0  0  0  0
    6.1188    1.7394    0.0000 O   0  0  0  0  0  0  0  0  0  0  0  0
    5.1100    1.7378    0.0000 N   0  0  0  0  0  0  0  0  0  0  0  0
    7.1304   -0.4175    0.0000 C   0  0  0  0  0  0  0  0  0  0  0  0
    7.9935    0.0875    0.0000 F   0  0  0  0  0  0  0  0  0  0  0  0
    6.2672   -0.9225    0.0000 F   0  0  0  0  0  0  0  0  0  0  0  0
    7.6354   -1.2806    0.0000 F   0  0  0  0  0  0  0  0  0  0  0  0
  1  2  1  0  0  0  0
  2  3  2  0  0  0  0
  3  4  1  0  0  0  0
  4  5  1  0  0  0  0
  5  6  2  0  0  0  0
  6  7  1  0  0  0  0
  7  8  2  0  0  0  0
  8  9  1  0  0  0  0
  8 10  1  0  0  0  0
 10 11  2  0  0  0  0
 11  2  1  0  0  0  0
 11  5  1  0  0  0  0
  3 12  1  0  0  0  0
 12 13  1  0  0  0  0
 13 14  1  0  0  0  0
 14 15  1  1  0  0  0
 14 16  1  0  0  0  0
 16 17  1  0  0  0  0
 17 12  2  0  0  0  0
 14 18  1  0  0  0  0
 18 19  1  0  0  0  0
 18 20  1  0  0  0  0
 18 21  1  0  0  0  0
M  END
>  <EXTREG>  (ZINC00114843)
ZINC00114843

>  <LOGBIO>
2.5000

$$$$
ZINC00116776
  -MTS-   02131516202D 0   0.00000     0.00000     0

 18 19  0  0  0  0  0  0  0  0999 V2000
    0.5701    3.0355    0.0000 C   0  0  0  0  0  0  0  0  0  0  0  0
    1.5203    2.7239    0.0000 N   0  0  0  0  0  0  0  0  0  0  0  0
    2.3386    3.3139    0.0000 N   0  0  0  0  0  0  0  0  0  0  0  0
    3.1395    2.7213    0.0000 C   0  0  0  0  0  0  0  0  0  0  0  0
    2.8364    1.7722    0.0000 C   0  0  0  0  0  0  0  0  0  0  0  0
    1.8276    1.7722    0.0000 C   0  0  0  0  0  0  0  0  0  0  0  0
    1.2391    0.9638    0.0000 N   0  0  0  0  0  0  0  0  0  0  0  0
    1.6450    0.0498    0.0000 S   0  0  0  0  0  0  0  0  0  0  0  0
    2.5589    0.4558    0.0000 O   0  0  0  0  0  0  0  0  0  0  0  0
    0.7311   -0.3561    0.0000 O   0  0  0  0  0  0  0  0  0  0  0  0
    2.0509   -0.8641    0.0000 C   0  0  0  0  0  0  0  0  0  0  0  0
    1.4612   -1.6759    0.0000 C   0  0  0  0  0  0  0  0  0  0  0  0
    1.8668   -2.5842    0.0000 C   0  0  0  0  0  0  0  0  0  0  0  0
    2.8612   -2.6907    0.0000 C   0  0  0  0  0  0  0  0  0  0  0  0
    3.2648   -3.6056    0.0000 F   0  0  0  0  0  0  0  0  0  0  0  0
    3.4498   -1.8888    0.0000 C   0  0  0  0  0  0  0  0  0  0  0  0
    3.0453   -0.9705    0.0000 C   0  0  0  0  0  0  0  0  0  0  0  0
    3.6354   -0.1632    0.0000 Cl  0  0  0  0  0  0  0  0  0  0  0  0
  1  2  1  0  0  0  0
  2  3  1  0  0  0  0
  3  4  2  0  0  0  0
  4  5  1  0  0  0  0
  5  6  2  0  0  0  0
  6  2  1  0  0  0  0
  6  7  1  0  0  0  0
  7  8  1  0  0  0  0
  8  9  2  0  0  0  0
  8 10  2  0  0  0  0
  8 11  1  0  0  0  0
 11 12  2  0  0  0  0
 12 13  1  0  0  0  0
 13 14  2  0  0  0  0
 14 15  1  0  0  0  0
 14 16  1  0  0  0  0
 16 17  2  0  0  0  0
 17 11  1  0  0  0  0
 17 18  1  0  0  0  0
M  END
>  <EXTREG>  (ZINC00116776)
ZINC00116776

>  <LOGBIO>
2.5000

$$$$
ZINC00117680
  -MTS-   02131516202D 0   0.00000     0.00000     0

 17 19  0  0  0  0  0  0  0  0999 V2000
    4.3417   -3.9881    0.0000 Br  0  0  0  0  0  0  0  0  0  0  0  0
    3.7532   -3.1797    0.0000 C   0  0  0  0  0  0  0  0  0  0  0  0
    4.0632   -2.2197    0.0000 O   0  0  0  0  0  0  0  0  0  0  0  0
    3.2532   -1.6397    0.0000 C   0  0  0  0  0  0  0  0  0  0  0  0
    2.4432   -2.2197    0.0000 C   0  0  0  0  0  0  0  0  0  0  0  0
    2.7532   -3.1797    0.0000 C   0  0  0  0  0  0  0  0  0  0  0  0
    3.2532   -0.6397    0.0000 C   0  0  0  0  0  0  0  0  0  0  0  0
    4.0688   -0.0459    0.0000 N   0  0  0  0  0  0  0  0  0  0  0  0
    3.7552    0.8997    0.0000 O   0  0  0  0  0  0  0  0  0  0  0  0
    2.7590    0.9075    0.0000 C   0  0  0  0  0  0  0  0  0  0  0  0
    2.4447   -0.0511    0.0000 N   0  0  0  0  0  0  0  0  0  0  0  0
    2.1755    1.7196    0.0000 C   0  0  0  0  0  0  0  0  0  0  0  0
    2.5876    2.6345    0.0000 C   0  0  0  0  0  0  0  0  0  0  0  0
    2.0054    3.4412    0.0000 C   0  0  0  0  0  0  0  0  0  0  0  0
    1.0103    3.3429    0.0000 C   0  0  0  0  0  0  0  0  0  0  0  0
    0.5972    2.4379    0.0000 C   0  0  0  0  0  0  0  0  0  0  0  0
    1.1803    1.6212    0.0000 N   0  0  0  0  0  0  0  0  0  0  0  0
  1  2  1  0  0  0  0
  2  3  1  0  0  0  0
  3  4  1  0  0  0  0
  4  5  2  0  0  0  0
  5  6  1  0  0  0  0
  6  2  2  0  0  0  0
  4  7  1  0  0  0  0
  7  8  2  0  0  0  0
  8  9  1  0  0  0  0
  9 10  1  0  0  0  0
 10 11  2  0  0  0  0
 11  7  1  0  0  0  0
 10 12  1  0  0  0  0
 12 13  2  0  0  0  0
 13 14  1  0  0  0  0
 14 15  2  0  0  0  0
 15 16  1  0  0  0  0
 16 17  2  0  0  0  0
 17 12  1  0  0  0  0
M  END
>  <EXTREG>  (ZINC00117680)
ZINC00117680

>  <LOGBIO>
2.5000

$$$$
ZINC00118236
  -MTS-   02131516202D 0   0.00000     0.00000     0

 16 18  0  0  0  0  0  0  0  0999 V2000
    7.0926   -1.9383    0.0000 C   0  0  0  0  0  0  0  0  0  0  0  0
    6.5041   -1.1298    0.0000 C   0  0  0  0  0  0  0  0  0  0  0  0
    6.8141   -0.1698    0.0000 S   0  0  0  0  0  0  0  0  0  0  0  0
    6.0041    0.4102    0.0000 C   0  0  0  0  0  0  0  0  0  0  0  0
    5.1941   -0.1698    0.0000 C   0  0  0  0  0  0  0  0  0  0  0  0
    5.5041   -1.1298    0.0000 N   0  0  0  0  0  0  0  0  0  0  0  0
    4.2444    0.1433    0.0000 C   0  0  0  0  0  0  0  0  0  0  0  0
    3.9360    1.1038    0.0000 O   0  0  0  0  0  0  0  0  0  0  0  0
    2.9398    1.1022    0.0000 C   0  0  0  0  0  0  0  0  0  0  0  0
    2.2764    1.8546    0.0000 C   0  0  0  0  0  0  0  0  0  0  0  0
    1.2964    1.6557    0.0000 C   0  0  0  0  0  0  0  0  0  0  0  0
    0.9795    0.7036    0.0000 C   0  0  0  0  0  0  0  0  0  0  0  0
    0.0000    0.5022    0.0000 Cl  0  0  0  0  0  0  0  0  0  0  0  0
    1.6406   -0.0397    0.0000 C   0  0  0  0  0  0  0  0  0  0  0  0
    2.6204    0.1585    0.0000 C   0  0  0  0  0  0  0  0  0  0  0  0
    3.4323   -0.4402    0.0000 C   0  0  0  0  0  0  0  0  0  0  0  0
  1  2  1  0  0  0  0
  2  3  1  0  0  0  0
  3  4  1  0  0  0  0
  4  5  2  0  0  0  0
  5  6  1  0  0  0  0
  6  2  2  0  0  0  0
  5  7  1  0  0  0  0
  7  8  1  0  0  0  0
  8  9  1  0  0  0  0
  9 10  2  0  0  0  0
 10 11  1  0  0  0  0
 11 12  2  0  0  0  0
 12 13  1  0  0  0  0
 12 14  1  0  0  0  0
 14 15  2  0  0  0  0
 15  9  1  0  0  0  0
 15 16  1  0  0  0  0
 16  7  2  0  0  0  0
M  END
>  <EXTREG>  (ZINC00118236)
ZINC00118236

>  <LOGBIO>
2.5000

$$$$
ZINC00119825
  -MTS-   02131516202D 0   0.00000     0.00000     0

 23 27  0  0  1  0  0  0  0  0999 V2000
    4.9917   -1.5803    0.0000 C   0  0  0  0  0  0  0  0  0  0  0  0
    4.1512   -2.1221    0.0000 C   0  0  0  0  0  0  0  0  0  0  0  0
    2.9059   -1.4824    0.0000 C   0  0  2  0  0  0  0  0  0  0  0  0
    3.0030   -2.4777    0.0000 C   0  0  0  0  0  0  0  0  0  0  0  0
    2.1379   -2.9794    0.0000 C   0  0  0  0  0  0  0  0  0  0  0  0
    1.2689   -2.4777    0.0000 C   0  0  0  0  0  0  0  0  0  0  0  0
    1.3659   -1.4824    0.0000 N   0  0  0  0  0  0  0  0  0  0  0  0
    0.5909   -1.0364    0.0000 C   0  0  0  0  0  0  0  0  0  0  0  0
    0.5909   -0.1454    0.0000 C   0  0  0  0  0  0  0  0  0  0  0  0
    1.3659    0.3006    0.0000 C   0  0  0  0  0  0  0  0  0  0  0  0
    1.5359    1.1836    0.0000 C   0  0  0  0  0  0  0  0  0  0  0  0
    1.1073    2.0547    0.0000 C   0  0  0  0  0  0  0  0  0  0  0  0
    1.6130    2.9174    0.0000 C   0  0  0  0  0  0  0  0  0  0  0  0
    2.6164    2.9088    0.0000 C   0  0  0  0  0  0  0  0  0  0  0  0
    3.1055    2.0426    0.0000 C   0  0  0  0  0  0  0  0  0  0  0  0
    2.6689    1.1796    0.0000 C   0  0  0  0  0  0  0  0  0  0  0  0
    2.9059    0.3006    0.0000 N   0  0  0  0  0  0  0  0  0  0  0  0
    3.6769   -0.1454    0.0000 C   0  0  0  0  0  0  0  0  0  0  0  0
    4.5432    0.3543    0.0000 O   0  0  0  0  0  0  0  0  0  0  0  0
    3.6769   -1.0364    0.0000 C   0  0  0  0  0  0  0  0  0  0  0  0
    2.1359   -0.1454    0.0000 C   0  0  0  0  0  0  0  0  0  0  0  0
    2.1359   -1.0364    0.0000 C   0  0  2  0  0  0  0  0  0  0  0  0
    2.6558   -0.7367    0.0000 H   0  0  0  0  0  0  0  0  0  0  0  0
  1  2  1  0  0  0  0
  3  2  1  1  0  0  0
  3  4  1  0  0  0  0
  4  5  1  0  0  0  0
  5  6  1  0  0  0  0
  6  7  1  0  0  0  0
  7  8  1  0  0  0  0
  8  9  1  0  0  0  0
  9 10  1  0  0  0  0
 10 11  1  0  0  0  0
 11 12  2  0  0  0  0
 12 13  1  0  0  0  0
 13 14  2  0  0  0  0
 14 15  1  0  0  0  0
 15 16  2  0  0  0  0
 16 11  1  0  0  0  0
 16 17  1  0  0  0  0
 17 18  1  0  0  0  0
 18 19  2  0  0  0  0
 18 20  1  0  0  0  0
 20  3  1  0  0  0  0
 17 21  1  0  0  0  0
 21 10  2  0  0  0  0
 22 21  1  6  0  0  0
 22 23  1  1  0  0  0
 22  3  1  0  0  0  0
 22  7  1  0  0  0  0
M  END
>  <EXTREG>  (ZINC00119825)
ZINC00119825

>  <LOGBIO>
2.5000

$$$$
ZINC00120464
  -MTS-   02131516202D 0   0.00000     0.00000     0

 16 18  0  0  0  0  0  0  0  0999 V2000
    4.8504    1.2510    0.0000 C   0  0  0  0  0  0  0  0  0  0  0  0
    3.9849    0.7502    0.0000 C   0  0  0  0  0  0  0  0  0  0  0  0
    3.1149    1.2502    0.0000 C   0  0  0  0  0  0  0  0  0  0  0  0
    3.1124    2.2502    0.0000 C   0  0  0  0  0  0  0  0  0  0  0  0
    2.2549    0.7502    0.0000 C   0  0  0  0  0  0  0  0  0  0  0  0
    1.3853    1.2484    0.0000 C   0  0  0  0  0  0  0  0  0  0  0  0
    0.5208    0.7458    0.0000 C   0  0  0  0  0  0  0  0  0  0  0  0
    0.5258   -0.2577    0.0000 C   0  0  0  0  0  0  0  0  0  0  0  0
    1.3904   -0.7498    0.0000 N   0  0  0  0  0  0  0  0  0  0  0  0
    2.2549   -0.2498    0.0000 C   0  0  0  0  0  0  0  0  0  0  0  0
    3.1149   -0.7498    0.0000 C   0  0  0  0  0  0  0  0  0  0  0  0
    3.1177   -1.7511    0.0000 N   0  0  0  0  0  0  0  0  0  0  0  0
    3.9842   -2.2502    0.0000 C   0  0  0  0  0  0  0  0  0  0  0  0
    4.8517   -1.7458    0.0000 C   0  0  0  0  0  0  0  0  0  0  0  0
    4.8477   -0.7511    0.0000 C   0  0  0  0  0  0  0  0  0  0  0  0
    3.9849   -0.2498    0.0000 C   0  0  0  0  0  0  0  0  0  0  0  0
  1  2  1  0  0  0  0
  2  3  2  0  0  0  0
  3  4  1  0  0  0  0
  3  5  1  0  0  0  0
  5  6  1  0  0  0  0
  6  7  2  0  0  0  0
  7  8  1  0  0  0  0
  8  9  2  0  0  0  0
  9 10  1  0  0  0  0
 10  5  2  0  0  0  0
 10 11  1  0  0  0  0
 11 12  1  0  0  0  0
 12 13  2  0  0  0  0
 13 14  1  0  0  0  0
 14 15  2  0  0  0  0
 15 16  1  0  0  0  0
 16  2  1  0  0  0  0
 16 11  2  0  0  0  0
M  END
>  <EXTREG>  (ZINC00120464)
ZINC00120464

>  <LOGBIO>
2.5000

$$$$
ZINC00121082
  -MTS-   02131516202D 0   0.00000     0.00000     0

 15 16  0  0  1  0  0  0  0  0999 V2000
    4.3321    0.6830    0.0000 C   0  0  0  0  0  0  0  0  0  0  0  0
    3.4623    1.1834    0.0000 C   0  0  0  0  0  0  0  0  0  0  0  0
    3.4618    2.1782    0.0000 C   0  0  0  0  0  0  0  0  0  0  0  0
    2.5968    0.6825    0.0000 C   0  0  0  0  0  0  0  0  0  0  0  0
    1.7268    1.1825    0.0000 N   0  0  0  0  0  0  0  0  0  0  0  0
    0.8668    0.6825    0.0000 C   0  0  0  0  0  0  0  0  0  0  0  0
    0.0000    1.1812    0.0000 O   0  0  0  0  0  0  0  0  0  0  0  0
    0.8668   -0.3175    0.0000 N   0  0  0  0  0  0  0  0  0  0  0  0
    1.7268   -0.8175    0.0000 C   0  0  1  0  0  0  0  0  0  0  0  0
    1.7296   -1.8188    0.0000 C   0  0  0  0  0  0  0  0  0  0  0  0
    2.5961   -2.3179    0.0000 C   0  0  0  0  0  0  0  0  0  0  0  0
    3.4636   -1.8135    0.0000 C   0  0  0  0  0  0  0  0  0  0  0  0
    3.4596   -0.8187    0.0000 C   0  0  0  0  0  0  0  0  0  0  0  0
    2.5968   -0.3175    0.0000 C   0  0  0  0  0  0  0  0  0  0  0  0
    1.2071   -1.1174    0.0000 H   0  0  0  0  0  0  0  0  0  0  0  0
  1  2  1  0  0  0  0
  2  3  1  0  0  0  0
  2  4  1  0  0  0  0
  4  5  1  0  0  0  0
  5  6  1  0  0  0  0
  6  7  2  0  0  0  0
  6  8  1  0  0  0  0
  9  8  1  6  0  0  0
  9 15  1  1  0  0  0
  9 10  1  0  0  0  0
 10 11  1  0  0  0  0
 11 12  1  0  0  0  0
 12 13  1  0  0  0  0
 13 14  1  0  0  0  0
 14  4  2  0  0  0  0
 14  9  1  0  0  0  0
M  END
>  <EXTREG>  (ZINC00121082)
ZINC00121082

>  <LOGBIO>
2.5000

$$$$
ZINC00121385
  -MTS-   02131516202D 0   0.00000     0.00000     0

 16 17  0  0  0  0  0  0  0  0999 V2000
    5.2877   -2.1966    0.0000 N   0  0  0  0  0  0  0  0  0  0  0  0
    5.6945   -1.2793    0.0000 C   0  0  0  0  0  0  0  0  0  0  0  0
    6.6838   -1.1750    0.0000 O   0  0  0  0  0  0  0  0  0  0  0  0
    5.1060   -0.4708    0.0000 C   0  0  0  0  0  0  0  0  0  0  0  0
    5.4160    0.4892    0.0000 C   0  0  0  0  0  0  0  0  0  0  0  0
    4.6060    1.0692    0.0000 S   0  0  0  0  0  0  0  0  0  0  0  0
    3.7960    0.4892    0.0000 C   0  0  0  0  0  0  0  0  0  0  0  0
    4.1060   -0.4708    0.0000 N   0  0  0  0  0  0  0  0  0  0  0  0
    2.8463    0.8023    0.0000 C   0  0  0  0  0  0  0  0  0  0  0  0
    2.6410    1.7845    0.0000 C   0  0  0  0  0  0  0  0  0  0  0  0
    1.6956    2.0941    0.0000 C   0  0  0  0  0  0  0  0  0  0  0  0
    0.9489    1.4290    0.0000 C   0  0  0  0  0  0  0  0  0  0  0  0
    0.0000    1.7445    0.0000 F   0  0  0  0  0  0  0  0  0  0  0  0
    1.1476    0.4542    0.0000 C   0  0  0  0  0  0  0  0  0  0  0  0
    2.0996    0.1372    0.0000 C   0  0  0  0  0  0  0  0  0  0  0  0
    2.3013   -0.8423    0.0000 F   0  0  0  0  0  0  0  0  0  0  0  0
  1  2  1  0  0  0  0
  2  3  2  0  0  0  0
  2  4  1  0  0  0  0
  4  5  2  0  0  0  0
  5  6  1  0  0  0  0
  6  7  1  0  0  0  0
  7  8  2  0  0  0  0
  8  4  1  0  0  0  0
  7  9  1  0  0  0  0
  9 10  2  0  0  0  0
 10 11  1  0  0  0  0
 11 12  2  0  0  0  0
 12 13  1  0  0  0  0
 12 14  1  0  0  0  0
 14 15  2  0  0  0  0
 15  9  1  0  0  0  0
 15 16  1  0  0  0  0
M  END
>  <EXTREG>  (ZINC00121385)
ZINC00121385

>  <LOGBIO>
2.5000

$$$$
ZINC00122239
  -MTS-   02131516202D 0   0.00000     0.00000     0

 14 15  0  0  0  0  0  0  0  0999 V2000
    2.7294   -1.4316    0.0000 C   0  0  0  0  0  0  0  0  0  0  0  0
    3.7272   -1.3253    0.0000 C   0  0  0  0  0  0  0  0  0  0  0  0
    4.3122   -2.1299    0.0000 O   0  0  0  0  0  0  0  0  0  0  0  0
    4.1331   -0.4114    0.0000 C   0  0  0  0  0  0  0  0  0  0  0  0
    3.5446    0.3971    0.0000 N   0  0  0  0  0  0  0  0  0  0  0  0
    3.8546    1.3571    0.0000 C   0  0  0  0  0  0  0  0  0  0  0  0
    4.8043    1.6703    0.0000 O   0  0  0  0  0  0  0  0  0  0  0  0
    3.0446    1.9371    0.0000 O   0  0  0  0  0  0  0  0  0  0  0  0
    2.2346    1.3571    0.0000 C   0  0  0  0  0  0  0  0  0  0  0  0
    1.2554    1.5598    0.0000 C   0  0  0  0  0  0  0  0  0  0  0  0
    0.5872    0.8159    0.0000 C   0  0  0  0  0  0  0  0  0  0  0  0
    0.9003   -0.1375    0.0000 C   0  0  0  0  0  0  0  0  0  0  0  0
    1.8742   -0.3402    0.0000 C   0  0  0  0  0  0  0  0  0  0  0  0
    2.5446    0.3971    0.0000 C   0  0  0  0  0  0  0  0  0  0  0  0
  1  2  1  0  0  0  0
  2  3  2  0  0  0  0
  2  4  1  0  0  0  0
  4  5  1  0  0  0  0
  5  6  1  0  0  0  0
  6  7  2  0  0  0  0
  6  8  1  0  0  0  0
  8  9  1  0  0  0  0
  9 10  2  0  0  0  0
 10 11  1  0  0  0  0
 11 12  2  0  0  0  0
 12 13  1  0  0  0  0
 13 14  2  0  0  0  0
 14  5  1  0  0  0  0
 14  9  1  0  0  0  0
M  END
>  <EXTREG>  (ZINC00122239)
ZINC00122239

>  <LOGBIO>
2.5000

$$$$
ZINC00124284
  -MTS-   02131516202D 0   0.00000     0.00000     0

 21 23  0  0  0  0  0  0  0  0999 V2000
    3.1715   -0.8181    0.0000 C   0  0  0  0  0  0  0  0  0  0  0  0
    2.5829   -0.0096    0.0000 C   0  0  0  0  0  0  0  0  0  0  0  0
    2.8929    0.9504    0.0000 N   0  0  0  0  0  0  0  0  0  0  0  0
    3.7019    1.5531    0.0000 N   0  0  0  0  0  0  0  0  0  0  0  0
    3.3798    2.4998    0.0000 C   0  0  0  0  0  0  0  0  0  0  0  0
    2.3711    2.4840    0.0000 N   0  0  0  0  0  0  0  0  0  0  0  0
    2.0829    1.5304    0.0000 C   0  0  0  0  0  0  0  0  0  0  0  0
    1.2729    0.9504    0.0000 S   0  0  0  0  0  0  0  0  0  0  0  0
    1.5829   -0.0096    0.0000 C   0  0  0  0  0  0  0  0  0  0  0  0
    0.9944   -0.8181    0.0000 C   0  0  0  0  0  0  0  0  0  0  0  0
    0.0000   -0.7127    0.0000 O   0  0  0  0  0  0  0  0  0  0  0  0
    1.4003   -1.7320    0.0000 N   0  0  0  0  0  0  0  0  0  0  0  0
    0.8106   -2.5439    0.0000 C   0  0  0  0  0  0  0  0  0  0  0  0
    1.2162   -3.4522    0.0000 C   0  0  0  0  0  0  0  0  0  0  0  0
    2.2106   -3.5586    0.0000 C   0  0  0  0  0  0  0  0  0  0  0  0
    2.7992   -2.7567    0.0000 C   0  0  0  0  0  0  0  0  0  0  0  0
    2.3947   -1.8385    0.0000 C   0  0  0  0  0  0  0  0  0  0  0  0
    3.9556    3.3173    0.0000 C   0  0  0  0  0  0  0  0  0  0  0  0
    3.1381    3.8932    0.0000 F   0  0  0  0  0  0  0  0  0  0  0  0
    4.7732    2.7415    0.0000 F   0  0  0  0  0  0  0  0  0  0  0  0
    4.5314    4.1349    0.0000 F   0  0  0  0  0  0  0  0  0  0  0  0
  1  2  1  0  0  0  0
  2  3  1  0  0  0  0
  3  4  1  0  0  0  0
  4  5  2  0  0  0  0
  5  6  1  0  0  0  0
  6  7  2  0  0  0  0
  7  3  1  0  0  0  0
  7  8  1  0  0  0  0
  8  9  1  0  0  0  0
  9  2  2  0  0  0  0
  9 10  1  0  0  0  0
 10 11  2  0  0  0  0
 10 12  1  0  0  0  0
 12 13  1  0  0  0  0
 13 14  1  0  0  0  0
 14 15  1  0  0  0  0
 15 16  1  0  0  0  0
 16 17  1  0  0  0  0
 17 12  1  0  0  0  0
  5 18  1  0  0  0  0
 18 19  1  0  0  0  0
 18 20  1  0  0  0  0
 18 21  1  0  0  0  0
M  END
>  <EXTREG>  (ZINC00124284)
ZINC00124284

>  <LOGBIO>
2.5000

$$$$
ZINC00124606
  -MTS-   02131516202D 0   0.00000     0.00000     0

 16 17  0  0  0  0  0  0  0  0999 V2000
    5.2886   -2.1632    0.0000 C   0  0  0  0  0  0  0  0  0  0  0  0
    5.6945   -1.2493    0.0000 S   0  0  0  0  0  0  0  0  0  0  0  0
    5.1060   -0.4408    0.0000 C   0  0  0  0  0  0  0  0  0  0  0  0
    5.4160    0.5192    0.0000 N   0  0  0  0  0  0  0  0  0  0  0  0
    4.6060    1.0992    0.0000 N   0  0  0  0  0  0  0  0  0  0  0  0
    3.7960    0.5192    0.0000 C   0  0  0  0  0  0  0  0  0  0  0  0
    4.1060   -0.4408    0.0000 N   0  0  0  0  0  0  0  0  0  0  0  0
    3.5175   -1.2493    0.0000 C   0  0  0  0  0  0  0  0  0  0  0  0
    2.8463    0.8324    0.0000 C   0  0  0  0  0  0  0  0  0  0  0  0
    2.6410    1.8146    0.0000 C   0  0  0  0  0  0  0  0  0  0  0  0
    1.6956    2.1242    0.0000 C   0  0  0  0  0  0  0  0  0  0  0  0
    0.9489    1.4590    0.0000 C   0  0  0  0  0  0  0  0  0  0  0  0
    0.0000    1.7746    0.0000 Cl  0  0  0  0  0  0  0  0  0  0  0  0
    1.1476    0.4843    0.0000 C   0  0  0  0  0  0  0  0  0  0  0  0
    2.0996    0.1672    0.0000 C   0  0  0  0  0  0  0  0  0  0  0  0
    2.3013   -0.8122    0.0000 Cl  0  0  0  0  0  0  0  0  0  0  0  0
  1  2  1  0  0  0  0
  2  3  1  0  0  0  0
  3  4  2  0  0  0  0
  4  5  1  0  0  0  0
  5  6  2  0  0  0  0
  6  7  1  0  0  0  0
  7  3  1  0  0  0  0
  7  8  1  0  0  0  0
  6  9  1  0  0  0  0
  9 10  2  0  0  0  0
 10 11  1  0  0  0  0
 11 12  2  0  0  0  0
 12 13  1  0  0  0  0
 12 14  1  0  0  0  0
 14 15  2  0  0  0  0
 15  9  1  0  0  0  0
 15 16  1  0  0  0  0
M  END
>  <EXTREG>  (ZINC00124606)
ZINC00124606

>  <LOGBIO>
2.5000

$$$$
ZINC00124966
  -MTS-   02131516202D 0   0.00000     0.00000     0

 14 15  0  0  0  0  0  0  0  0999 V2000
    3.7272   -2.3668    0.0000 C   0  0  0  0  0  0  0  0  0  0  0  0
    4.1331   -1.4529    0.0000 C   0  0  0  0  0  0  0  0  0  0  0  0
    3.5446   -0.6444    0.0000 N   0  0  0  0  0  0  0  0  0  0  0  0
    3.8546    0.3156    0.0000 C   0  0  0  0  0  0  0  0  0  0  0  0
    4.8043    0.6287    0.0000 O   0  0  0  0  0  0  0  0  0  0  0  0
    3.0446    0.8956    0.0000 N   0  0  0  0  0  0  0  0  0  0  0  0
    3.0446    1.8956    0.0000 C   0  0  0  0  0  0  0  0  0  0  0  0
    3.9106    2.3956    0.0000 C   0  0  0  0  0  0  0  0  0  0  0  0
    2.2346    0.3156    0.0000 C   0  0  0  0  0  0  0  0  0  0  0  0
    1.2554    0.5183    0.0000 C   0  0  0  0  0  0  0  0  0  0  0  0
    0.5872   -0.2257    0.0000 C   0  0  0  0  0  0  0  0  0  0  0  0
    0.9003   -1.1790    0.0000 C   0  0  0  0  0  0  0  0  0  0  0  0
    1.8742   -1.3817    0.0000 C   0  0  0  0  0  0  0  0  0  0  0  0
    2.5446   -0.6444    0.0000 C   0  0  0  0  0  0  0  0  0  0  0  0
  1  2  1  0  0  0  0
  2  3  1  0  0  0  0
  3  4  1  0  0  0  0
  4  5  2  0  0  0  0
  4  6  1  0  0  0  0
  6  7  1  0  0  0  0
  7  8  1  0  0  0  0
  6  9  1  0  0  0  0
  9 10  2  0  0  0  0
 10 11  1  0  0  0  0
 11 12  2  0  0  0  0
 12 13  1  0  0  0  0
 13 14  2  0  0  0  0
 14  3  1  0  0  0  0
 14  9  1  0  0  0  0
M  END
>  <EXTREG>  (ZINC00124966)
ZINC00124966

>  <LOGBIO>
2.5000

$$$$
ZINC00126546
  -MTS-   02131516202D 0   0.00000     0.00000     0

 11 11  0  0  0  0  0  0  0  0999 V2000
    3.2395   -2.4971    0.0000 C   0  0  0  0  0  0  0  0  0  0  0  0
    2.6509   -1.6887    0.0000 S   0  0  0  0  0  0  0  0  0  0  0  0
    1.8425   -2.2772    0.0000 O   0  0  0  0  0  0  0  0  0  0  0  0
    3.4594   -1.1001    0.0000 O   0  0  0  0  0  0  0  0  0  0  0  0
    2.0624   -0.8802    0.0000 N   0  0  0  0  0  0  0  0  0  0  0  0
    2.4683    0.0337    0.0000 C   0  0  0  0  0  0  0  0  0  0  0  0
    1.8798    0.8422    0.0000 C   0  0  0  0  0  0  0  0  0  0  0  0
    2.1898    1.8022    0.0000 S   0  0  0  0  0  0  0  0  0  0  0  0
    1.3798    2.3822    0.0000 C   0  0  0  0  0  0  0  0  0  0  0  0
    0.5698    1.8022    0.0000 C   0  0  0  0  0  0  0  0  0  0  0  0
    0.8798    0.8422    0.0000 C   0  0  0  0  0  0  0  0  0  0  0  0
  1  2  1  0  0  0  0
  2  3  2  0  0  0  0
  2  4  2  0  0  0  0
  2  5  1  0  0  0  0
  5  6  1  0  0  0  0
  6  7  1  0  0  0  0
  7  8  1  0  0  0  0
  8  9  1  0  0  0  0
  9 10  2  0  0  0  0
 10 11  1  0  0  0  0
 11  7  2  0  0  0  0
M  END
>  <EXTREG>  (ZINC00126546)
ZINC00126546

>  <LOGBIO>
2.5000

$$$$
ZINC00127123
  -MTS-   02131516202D 0   0.00000     0.00000     0

 18 19  0  0  0  0  0  0  0  0999 V2000
    6.8199   -2.6434    0.0000 F   0  0  0  0  0  0  0  0  0  0  0  0
    5.8223   -2.7517    0.0000 C   0  0  0  0  0  0  0  0  0  0  0  0
    6.1009   -3.7121    0.0000 F   0  0  0  0  0  0  0  0  0  0  0  0
    4.9247   -3.1925    0.0000 F   0  0  0  0  0  0  0  0  0  0  0  0
    5.2357   -1.9483    0.0000 C   0  0  0  0  0  0  0  0  0  0  0  0
    4.2381   -2.0565    0.0000 O   0  0  0  0  0  0  0  0  0  0  0  0
    3.6476   -1.2495    0.0000 C   0  0  0  0  0  0  0  0  0  0  0  0
    4.0517   -0.3311    0.0000 C   0  0  0  0  0  0  0  0  0  0  0  0
    3.4626    0.4705    0.0000 C   0  0  0  0  0  0  0  0  0  0  0  0
    2.4683    0.3636    0.0000 C   0  0  0  0  0  0  0  0  0  0  0  0
    2.0632   -0.5449    0.0000 C   0  0  0  0  0  0  0  0  0  0  0  0
    2.6533   -1.3565    0.0000 N   0  0  0  0  0  0  0  0  0  0  0  0
    1.8798    1.1721    0.0000 C   0  0  0  0  0  0  0  0  0  0  0  0
    2.1898    2.1321    0.0000 O   0  0  0  0  0  0  0  0  0  0  0  0
    1.3798    2.7121    0.0000 C   0  0  0  0  0  0  0  0  0  0  0  0
    1.3798    3.7121    0.0000 S   0  0  0  0  0  0  0  0  0  0  0  0
    0.5698    2.1321    0.0000 N   0  0  0  0  0  0  0  0  0  0  0  0
    0.8798    1.1721    0.0000 N   0  0  0  0  0  0  0  0  0  0  0  0
  1  2  1  0  0  0  0
  2  3  1  0  0  0  0
  2  4  1  0  0  0  0
  2  5  1  0  0  0  0
  5  6  1  0  0  0  0
  6  7  1  0  0  0  0
  7  8  2  0  0  0  0
  8  9  1  0  0  0  0
  9 10  2  0  0  0  0
 10 11  1  0  0  0  0
 11 12  2  0  0  0  0
 12  7  1  0  0  0  0
 10 13  1  0  0  0  0
 13 14  1  0  0  0  0
 14 15  1  0  0  0  0
 15 16  2  0  0  0  0
 15 17  1  0  0  0  0
 17 18  1  0  0  0  0
 18 13  2  0  0  0  0
M  END
>  <EXTREG>  (ZINC00127123)
ZINC00127123

>  <LOGBIO>
2.5000

$$$$
ZINC00127561
  -MTS-   02131516202D 0   0.00000     0.00000     0

 21 22  0  0  0  0  0  0  0  0999 V2000
    8.6471    1.9512    0.0000 C   0  0  0  0  0  0  0  0  0  0  0  0
    7.7816    1.4504    0.0000 C   0  0  0  0  0  0  0  0  0  0  0  0
    6.9116    1.9504    0.0000 C   0  0  0  0  0  0  0  0  0  0  0  0
    6.0516    1.4504    0.0000 C   0  0  0  0  0  0  0  0  0  0  0  0
    6.0516    0.4504    0.0000 C   0  0  0  0  0  0  0  0  0  0  0  0
    5.1848   -0.0483    0.0000 S   0  0  0  0  0  0  0  0  0  0  0  0
    5.1833   -1.0518    0.0000 C   0  0  0  0  0  0  0  0  0  0  0  0
    4.3205   -1.5469    0.0000 C   0  0  0  0  0  0  0  0  0  0  0  0
    4.3190   -2.5504    0.0000 O   0  0  0  0  0  0  0  0  0  0  0  0
    3.4555   -1.0452    0.0000 N   0  0  0  0  0  0  0  0  0  0  0  0
    3.4565   -0.0417    0.0000 C   0  0  0  0  0  0  0  0  0  0  0  0
    2.5950    0.4557    0.0000 C   0  0  0  0  0  0  0  0  0  0  0  0
    1.7275   -0.0417    0.0000 C   0  0  0  0  0  0  0  0  0  0  0  0
    1.7215   -1.0365    0.0000 C   0  0  0  0  0  0  0  0  0  0  0  0
    2.5879   -1.5425    0.0000 C   0  0  0  0  0  0  0  0  0  0  0  0
    0.8637    0.4622    0.0000 C   0  0  0  0  0  0  0  0  0  0  0  0
    0.3598   -0.4015    0.0000 F   0  0  0  0  0  0  0  0  0  0  0  0
    1.3677    1.3260    0.0000 F   0  0  0  0  0  0  0  0  0  0  0  0
    0.0000    0.9661    0.0000 F   0  0  0  0  0  0  0  0  0  0  0  0
    6.9116   -0.0496    0.0000 C   0  0  0  0  0  0  0  0  0  0  0  0
    7.7816    0.4504    0.0000 C   0  0  0  0  0  0  0  0  0  0  0  0
  1  2  1  0  0  0  0
  2  3  2  0  0  0  0
  3  4  1  0  0  0  0
  4  5  2  0  0  0  0
  5  6  1  0  0  0  0
  6  7  1  0  0  0  0
  7  8  1  0  0  0  0
  8  9  2  0  0  0  0
  8 10  1  0  0  0  0
 10 11  1  0  0  0  0
 11 12  1  0  0  0  0
 12 13  1  0  0  0  0
 13 14  1  0  0  0  0
 14 15  1  0  0  0  0
 15 10  1  0  0  0  0
 13 16  1  0  0  0  0
 16 17  1  0  0  0  0
 16 18  1  0  0  0  0
 16 19  1  0  0  0  0
  5 20  1  0  0  0  0
 20 21  2  0  0  0  0
 21  2  1  0  0  0  0
M  END
>  <EXTREG>  (ZINC00127561)
ZINC00127561

>  <LOGBIO>
2.5000

$$$$
ZINC00127917
  -MTS-   02131516202D 0   0.00000     0.00000     0

 18 20  0  0  0  0  0  0  0  0999 V2000
    4.7058   -0.2990    0.0000 C   0  0  0  0  0  0  0  0  0  0  0  0
    5.1117    0.6149    0.0000 C   0  0  0  0  0  0  0  0  0  0  0  0
    4.5232    1.4234    0.0000 C   0  0  0  0  0  0  0  0  0  0  0  0
    4.8332    2.3834    0.0000 N   0  0  0  0  0  0  0  0  0  0  0  0
    4.0232    2.9634    0.0000 N   0  0  0  0  0  0  0  0  0  0  0  0
    3.2132    2.3834    0.0000 C   0  0  0  0  0  0  0  0  0  0  0  0
    2.2340    2.5861    0.0000 C   0  0  0  0  0  0  0  0  0  0  0  0
    1.5658    1.8422    0.0000 C   0  0  0  0  0  0  0  0  0  0  0  0
    0.5872    2.0479    0.0000 C   0  0  0  0  0  0  0  0  0  0  0  0
    1.8789    0.8888    0.0000 C   0  0  0  0  0  0  0  0  0  0  0  0
    1.2114    0.1396    0.0000 C   0  0  0  0  0  0  0  0  0  0  0  0
    1.5273   -0.8092    0.0000 C   0  0  0  0  0  0  0  0  0  0  0  0
    2.5107   -1.0087    0.0000 C   0  0  0  0  0  0  0  0  0  0  0  0
    2.8290   -1.9567    0.0000 O   0  0  0  0  0  0  0  0  0  0  0  0
    2.1672   -2.7064    0.0000 C   0  0  0  0  0  0  0  0  0  0  0  0
    3.1687   -0.2626    0.0000 C   0  0  0  0  0  0  0  0  0  0  0  0
    2.8528    0.6861    0.0000 C   0  0  0  0  0  0  0  0  0  0  0  0
    3.5232    1.4234    0.0000 N   0  0  0  0  0  0  0  0  0  0  0  0
  1  2  1  0  0  0  0
  2  3  1  0  0  0  0
  3  4  2  0  0  0  0
  4  5  1  0  0  0  0
  5  6  2  0  0  0  0
  6  7  1  0  0  0  0
  7  8  2  0  0  0  0
  8  9  1  0  0  0  0
  8 10  1  0  0  0  0
 10 11  1  0  0  0  0
 11 12  2  0  0  0  0
 12 13  1  0  0  0  0
 13 14  1  0  0  0  0
 14 15  1  0  0  0  0
 13 16  2  0  0  0  0
 16 17  1  0  0  0  0
 17 10  2  0  0  0  0
 17 18  1  0  0  0  0
 18  3  1  0  0  0  0
 18  6  1  0  0  0  0
M  END
>  <EXTREG>  (ZINC00127917)
ZINC00127917

>  <LOGBIO>
2.5000

$$$$
ZINC00128535
  -MTS-   02131516202D 0   0.00000     0.00000     0

 17 18  0  0  0  0  0  0  0  0999 V2000
    3.1156    1.7541    0.0000 C   0  0  0  0  0  0  0  0  0  0  0  0
    2.2501    1.2532    0.0000 C   0  0  0  0  0  0  0  0  0  0  0  0
    1.3801    1.7532    0.0000 C   0  0  0  0  0  0  0  0  0  0  0  0
    0.5201    1.2532    0.0000 C   0  0  0  0  0  0  0  0  0  0  0  0
    0.5201    0.2532    0.0000 C   0  0  0  0  0  0  0  0  0  0  0  0
    1.3801   -0.2468    0.0000 C   0  0  0  0  0  0  0  0  0  0  0  0
    2.2501    0.2532    0.0000 C   0  0  0  0  0  0  0  0  0  0  0  0
    3.1156   -0.2476    0.0000 C   0  0  0  0  0  0  0  0  0  0  0  0
    3.1151   -1.2511    0.0000 O   0  0  0  0  0  0  0  0  0  0  0  0
    3.9779    0.2485    0.0000 N   0  0  0  0  0  0  0  0  0  0  0  0
    4.8431   -0.2528    0.0000 C   0  0  0  0  0  0  0  0  0  0  0  0
    4.8426   -1.2563    0.0000 C   0  0  0  0  0  0  0  0  0  0  0  0
    5.7044   -1.7532    0.0000 C   0  0  0  0  0  0  0  0  0  0  0  0
    6.5716   -1.2554    0.0000 C   0  0  0  0  0  0  0  0  0  0  0  0
    7.4357   -1.7589    0.0000 F   0  0  0  0  0  0  0  0  0  0  0  0
    6.5772   -0.2606    0.0000 C   0  0  0  0  0  0  0  0  0  0  0  0
    5.7104    0.2450    0.0000 C   0  0  0  0  0  0  0  0  0  0  0  0
  1  2  1  0  0  0  0
  2  3  2  0  0  0  0
  3  4  1  0  0  0  0
  4  5  2  0  0  0  0
  5  6  1  0  0  0  0
  6  7  2  0  0  0  0
  7  2  1  0  0  0  0
  7  8  1  0  0  0  0
  8  9  2  0  0  0  0
  8 10  1  0  0  0  0
 10 11  1  0  0  0  0
 11 12  2  0  0  0  0
 12 13  1  0  0  0  0
 13 14  2  0  0  0  0
 14 15  1  0  0  0  0
 14 16  1  0  0  0  0
 16 17  2  0  0  0  0
 17 11  1  0  0  0  0
M  END
>  <EXTREG>  (ZINC00128535)
ZINC00128535

>  <LOGBIO>
2.5000

$$$$
ZINC00128903
  -MTS-   02131516202D 0   0.00000     0.00000     0

 13 13  0  0  0  0  0  0  0  0999 V2000
    4.8533    2.5365    0.0000 C   0  0  0  0  0  0  0  0  0  0  0  0
    3.9840    2.0353    0.0000 O   0  0  0  0  0  0  0  0  0  0  0  0
    3.9844    1.0405    0.0000 C   0  0  0  0  0  0  0  0  0  0  0  0
    4.8504    0.5405    0.0000 O   0  0  0  0  0  0  0  0  0  0  0  0
    3.1151    0.5393    0.0000 C   0  0  0  0  0  0  0  0  0  0  0  0
    3.1156   -0.4555    0.0000 S   0  0  0  0  0  0  0  0  0  0  0  0
    3.9854   -0.9559    0.0000 O   0  0  0  0  0  0  0  0  0  0  0  0
    2.2501   -0.9563    0.0000 C   0  0  0  0  0  0  0  0  0  0  0  0
    1.3801   -0.4563    0.0000 C   0  0  0  0  0  0  0  0  0  0  0  0
    0.5201   -0.9563    0.0000 C   0  0  0  0  0  0  0  0  0  0  0  0
    0.5201   -1.9563    0.0000 C   0  0  0  0  0  0  0  0  0  0  0  0
    1.3801   -2.4563    0.0000 C   0  0  0  0  0  0  0  0  0  0  0  0
    2.2501   -1.9563    0.0000 C   0  0  0  0  0  0  0  0  0  0  0  0
  1  2  1  0  0  0  0
  2  3  1  0  0  0  0
  3  4  2  0  0  0  0
  3  5  1  0  0  0  0
  5  6  1  0  0  0  0
  6  7  2  0  0  0  0
  6  8  1  0  0  0  0
  8  9  2  0  0  0  0
  9 10  1  0  0  0  0
 10 11  2  0  0  0  0
 11 12  1  0  0  0  0
 12 13  2  0  0  0  0
 13  8  1  0  0  0  0
M  END
>  <EXTREG>  (ZINC00128903)
ZINC00128903

>  <LOGBIO>
2.5000

$$$$
ZINC00129126
  -MTS-   02131516202D 0   0.00000     0.00000     0

 15 15  0  0  1  0  0  0  0  0999 V2000
    3.8612   -3.0511    0.0000 C   0  0  0  0  0  0  0  0  0  0  0  0
    3.9665   -2.0532    0.0000 C   0  0  0  0  0  0  0  0  0  0  0  0
    4.8800   -1.6464    0.0000 C   0  0  0  0  0  0  0  0  0  0  0  0
    3.1613   -1.4689    0.0000 C   0  0  0  0  0  0  0  0  0  0  0  0
    3.2667   -0.4710    0.0000 C   0  0  0  0  0  0  0  0  0  0  0  0
    2.4615    0.1132    0.0000 C   0  0  0  0  0  0  0  0  0  0  0  0
    2.5654    1.1078    0.0000 C   0  0  2  0  0  0  0  0  0  0  0  0
    3.5438    0.9010    0.0000 C   0  0  0  0  0  0  0  0  0  0  0  0
    2.8754    2.0678    0.0000 O   0  0  0  0  0  0  0  0  0  0  0  0
    2.0654    2.6478    0.0000 C   0  0  0  0  0  0  0  0  0  0  0  0
    2.0654    3.6478    0.0000 O   0  0  0  0  0  0  0  0  0  0  0  0
    1.2554    2.0678    0.0000 N   0  0  0  0  0  0  0  0  0  0  0  0
    1.5654    1.1078    0.0000 C   0  0  2  0  0  0  0  0  0  0  0  0
    0.5870    0.9010    0.0000 C   0  0  0  0  0  0  0  0  0  0  0  0
    1.6694    0.1132    0.0000 O   0  0  0  0  0  0  0  0  0  0  0  0
  1  2  1  0  0  0  0
  2  3  1  0  0  0  0
  2  4  2  0  0  0  0
  4  5  1  0  0  0  0
  5  6  1  0  0  0  0
  7  6  1  1  0  0  0
  7  8  1  6  0  0  0
  7  9  1  0  0  0  0
  9 10  1  0  0  0  0
 10 11  2  0  0  0  0
 10 12  1  0  0  0  0
 12 13  1  0  0  0  0
 13  7  1  0  0  0  0
 13 14  1  1  0  0  0
 13 15  1  6  0  0  0
M  END
>  <EXTREG>  (ZINC00129126)
ZINC00129126

>  <LOGBIO>
2.5000

$$$$
ZINC00129602
  -MTS-   02131516202D 0   0.00000     0.00000     0

 22 25  0  0  0  0  0  0  0  0999 V2000
    6.5820    0.3573    0.0000 O   0  0  0  0  0  0  0  0  0  0  0  0
    6.1757   -0.5602    0.0000 C   0  0  0  0  0  0  0  0  0  0  0  0
    5.1864   -0.6651    0.0000 C   0  0  0  0  0  0  0  0  0  0  0  0
    4.5979    0.1434    0.0000 N   0  0  0  0  0  0  0  0  0  0  0  0
    4.9079    1.1034    0.0000 N   0  0  0  0  0  0  0  0  0  0  0  0
    4.0979    1.6834    0.0000 C   0  0  0  0  0  0  0  0  0  0  0  0
    3.9983    2.6815    0.0000 C   0  0  0  0  0  0  0  0  0  0  0  0
    3.0863    3.0918    0.0000 S   0  0  0  0  0  0  0  0  0  0  0  0
    2.2734    2.5035    0.0000 C   0  0  0  0  0  0  0  0  0  0  0  0
    1.3566    2.9115    0.0000 C   0  0  0  0  0  0  0  0  0  0  0  0
    0.5489    2.3219    0.0000 C   0  0  0  0  0  0  0  0  0  0  0  0
    0.6579    1.3244    0.0000 C   0  0  0  0  0  0  0  0  0  0  0  0
    1.5688    0.9245    0.0000 C   0  0  0  0  0  0  0  0  0  0  0  0
    2.3766    1.5141    0.0000 C   0  0  0  0  0  0  0  0  0  0  0  0
    3.2879    1.1034    0.0000 N   0  0  0  0  0  0  0  0  0  0  0  0
    3.5979    0.1434    0.0000 C   0  0  0  0  0  0  0  0  0  0  0  0
    3.0094   -0.6651    0.0000 O   0  0  0  0  0  0  0  0  0  0  0  0
    6.7646   -1.3684    0.0000 C   0  0  0  0  0  0  0  0  0  0  0  0
    6.4551   -2.3285    0.0000 S   0  0  0  0  0  0  0  0  0  0  0  0
    7.2654   -2.9081    0.0000 C   0  0  0  0  0  0  0  0  0  0  0  0
    8.0751   -2.3277    0.0000 C   0  0  0  0  0  0  0  0  0  0  0  0
    7.7646   -1.3679    0.0000 C   0  0  0  0  0  0  0  0  0  0  0  0
  1  2  2  0  0  0  0
  2  3  1  0  0  0  0
  3  4  1  0  0  0  0
  4  5  1  0  0  0  0
  5  6  2  0  0  0  0
  6  7  1  0  0  0  0
  7  8  1  0  0  0  0
  8  9  1  0  0  0  0
  9 10  1  0  0  0  0
 10 11  2  0  0  0  0
 11 12  1  0  0  0  0
 12 13  2  0  0  0  0
 13 14  1  0  0  0  0
 14  9  2  0  0  0  0
 14 15  1  0  0  0  0
 15  6  1  0  0  0  0
 15 16  1  0  0  0  0
 16  4  1  0  0  0  0
 16 17  2  0  0  0  0
  2 18  1  0  0  0  0
 18 19  1  0  0  0  0
 19 20  1  0  0  0  0
 20 21  2  0  0  0  0
 21 22  1  0  0  0  0
 22 18  2  0  0  0  0
M  END
>  <EXTREG>  (ZINC00129602)
ZINC00129602

>  <LOGBIO>
2.5000

$$$$
ZINC00130110
  -MTS-   02131516202D 0   0.00000     0.00000     0

 24 26  0  0  0  0  0  0  0  0999 V2000
    4.4812   -0.8084    0.0000 O   0  0  0  0  0  0  0  0  0  0  0  0
    3.9799    0.0569    0.0000 S   0  0  0  0  0  0  0  0  0  0  0  0
    3.4786    0.9222    0.0000 O   0  0  0  0  0  0  0  0  0  0  0  0
    3.1146   -0.4444    0.0000 N   0  0  0  0  0  0  0  0  0  0  0  0
    3.1156   -1.4479    0.0000 C   0  0  0  0  0  0  0  0  0  0  0  0
    2.2501   -1.9487    0.0000 C   0  0  0  0  0  0  0  0  0  0  0  0
    1.3801   -1.4487    0.0000 C   0  0  0  0  0  0  0  0  0  0  0  0
    0.5201   -1.9487    0.0000 C   0  0  0  0  0  0  0  0  0  0  0  0
    0.5201   -2.9487    0.0000 C   0  0  0  0  0  0  0  0  0  0  0  0
    1.3801   -3.4487    0.0000 C   0  0  0  0  0  0  0  0  0  0  0  0
    2.2501   -2.9487    0.0000 N   0  0  0  0  0  0  0  0  0  0  0  0
    1.9053    0.2505    0.0000 C   0  0  0  0  0  0  0  0  0  0  0  0
    1.9028    1.4505    0.0000 C   0  0  0  0  0  0  0  0  0  0  0  0
    2.7703    1.9549    0.0000 C   0  0  0  0  0  0  0  0  0  0  0  0
    2.7662    2.9496    0.0000 C   0  0  0  0  0  0  0  0  0  0  0  0
    1.8997    3.4487    0.0000 C   0  0  0  0  0  0  0  0  0  0  0  0
    1.0372    2.9530    0.0000 C   0  0  0  0  0  0  0  0  0  0  0  0
    1.0363    1.9496    0.0000 N   0  0  0  0  0  0  0  0  0  0  0  0
    4.8451    0.5582    0.0000 C   0  0  0  0  0  0  0  0  0  0  0  0
    4.8446    1.5616    0.0000 C   0  0  0  0  0  0  0  0  0  0  0  0
    5.7064    2.0586    0.0000 C   0  0  0  0  0  0  0  0  0  0  0  0
    6.5737    1.5608    0.0000 C   0  0  0  0  0  0  0  0  0  0  0  0
    6.5792    0.5660    0.0000 C   0  0  0  0  0  0  0  0  0  0  0  0
    5.7124    0.0604    0.0000 C   0  0  0  0  0  0  0  0  0  0  0  0
  1  2  2  0  0  0  0
  2  3  2  0  0  0  0
  2  4  1  0  0  0  0
  4  5  1  0  0  0  0
  5  6  1  0  0  0  0
  6  7  2  0  0  0  0
  7  8  1  0  0  0  0
  8  9  2  0  0  0  0
  9 10  1  0  0  0  0
 10 11  2  0  0  0  0
 11  6  1  0  0  0  0
  4 12  1  0  0  0  0
 12 13  1  0  0  0  0
 13 14  2  0  0  0  0
 14 15  1  0  0  0  0
 15 16  2  0  0  0  0
 16 17  1  0  0  0  0
 17 18  2  0  0  0  0
 18 13  1  0  0  0  0
  2 19  1  0  0  0  0
 19 20  2  0  0  0  0
 20 21  1  0  0  0  0
 21 22  2  0  0  0  0
 22 23  1  0  0  0  0
 23 24  2  0  0  0  0
 24 19  1  0  0  0  0
M  END
>  <EXTREG>  (ZINC00130110)
ZINC00130110

>  <LOGBIO>
2.5000

$$$$
ZINC00130860
  -MTS-   02131516202D 0   0.00000     0.00000     0

 16 17  0  0  0  0  0  0  0  0999 V2000
    6.3237    0.8283    0.0000 C   0  0  0  0  0  0  0  0  0  0  0  0
    5.3295    0.7204    0.0000 C   0  0  0  0  0  0  0  0  0  0  0  0
    4.7361    1.5296    0.0000 C   0  0  0  0  0  0  0  0  0  0  0  0
    3.7474    1.4202    0.0000 C   0  0  0  0  0  0  0  0  0  0  0  0
    3.1564    2.2269    0.0000 C   0  0  0  0  0  0  0  0  0  0  0  0
    3.3428    0.5057    0.0000 C   0  0  0  0  0  0  0  0  0  0  0  0
    2.3484    0.4003    0.0000 N   0  0  0  0  0  0  0  0  0  0  0  0
    1.9425   -0.5137    0.0000 C   0  0  0  0  0  0  0  0  0  0  0  0
    2.4469   -1.3873    0.0000 N   0  0  0  0  0  0  0  0  0  0  0  0
    1.7765   -2.1243    0.0000 N   0  0  0  0  0  0  0  0  0  0  0  0
    0.8629   -1.7270    0.0000 C   0  0  0  0  0  0  0  0  0  0  0  0
    0.0000   -2.2323    0.0000 O   0  0  0  0  0  0  0  0  0  0  0  0
    0.9647   -0.7233    0.0000 N   0  0  0  0  0  0  0  0  0  0  0  0
    3.9271   -0.2995    0.0000 C   0  0  0  0  0  0  0  0  0  0  0  0
    4.9250   -0.1941    0.0000 C   0  0  0  0  0  0  0  0  0  0  0  0
    5.5139   -1.0023    0.0000 C   0  0  0  0  0  0  0  0  0  0  0  0
  1  2  1  0  0  0  0
  2  3  2  0  0  0  0
  3  4  1  0  0  0  0
  4  5  1  0  0  0  0
  4  6  2  0  0  0  0
  6  7  1  0  0  0  0
  7  8  1  0  0  0  0
  8  9  1  0  0  0  0
  9 10  1  0  0  0  0
 10 11  1  0  0  0  0
 11 12  2  0  0  0  0
 11 13  1  0  0  0  0
 13  8  2  0  0  0  0
  6 14  1  0  0  0  0
 14 15  2  0  0  0  0
 15  2  1  0  0  0  0
 15 16  1  0  0  0  0
M  END
>  <EXTREG>  (ZINC00130860)
ZINC00130860

>  <LOGBIO>
2.5000

$$$$
ZINC00131582
  -MTS-   02131516202D 0   0.00000     0.00000     0

 19 21  0  0  0  0  0  0  0  0999 V2000
    7.6249   -0.4498    0.0000 O   0  0  0  0  0  0  0  0  0  0  0  0
    6.6271   -0.5556    0.0000 C   0  0  0  0  0  0  0  0  0  0  0  0
    6.0425    0.2492    0.0000 N   0  0  0  0  0  0  0  0  0  0  0  0
    5.0446    0.1435    0.0000 C   0  0  0  0  0  0  0  0  0  0  0  0
    4.4561    0.9519    0.0000 C   0  0  0  0  0  0  0  0  0  0  0  0
    4.7661    1.9119    0.0000 C   0  0  0  0  0  0  0  0  0  0  0  0
    3.9561    2.4919    0.0000 S   0  0  0  0  0  0  0  0  0  0  0  0
    3.1461    1.9119    0.0000 C   0  0  0  0  0  0  0  0  0  0  0  0
    3.4561    0.9519    0.0000 N   0  0  0  0  0  0  0  0  0  0  0  0
    2.1964    2.2251    0.0000 C   0  0  0  0  0  0  0  0  0  0  0  0
    1.8880    3.1856    0.0000 S   0  0  0  0  0  0  0  0  0  0  0  0
    0.8918    3.1840    0.0000 C   0  0  0  0  0  0  0  0  0  0  0  0
    0.5724    2.2403    0.0000 C   0  0  0  0  0  0  0  0  0  0  0  0
    1.3843    1.6416    0.0000 C   0  0  0  0  0  0  0  0  0  0  0  0
    6.2207   -1.4693    0.0000 C   0  0  0  0  0  0  0  0  0  0  0  0
    5.2342   -1.6804    0.0000 O   0  0  0  0  0  0  0  0  0  0  0  0
    5.1364   -2.6718    0.0000 N   0  0  0  0  0  0  0  0  0  0  0  0
    6.0435   -3.0837    0.0000 C   0  0  0  0  0  0  0  0  0  0  0  0
    6.7203   -2.3356    0.0000 C   0  0  0  0  0  0  0  0  0  0  0  0
  1  2  2  0  0  0  0
  2  3  1  0  0  0  0
  3  4  1  0  0  0  0
  4  5  1  0  0  0  0
  5  6  2  0  0  0  0
  6  7  1  0  0  0  0
  7  8  1  0  0  0  0
  8  9  2  0  0  0  0
  9  5  1  0  0  0  0
  8 10  1  0  0  0  0
 10 11  1  0  0  0  0
 11 12  1  0  0  0  0
 12 13  2  0  0  0  0
 13 14  1  0  0  0  0
 14 10  2  0  0  0  0
  2 15  1  0  0  0  0
 15 16  1  0  0  0  0
 16 17  1  0  0  0  0
 17 18  2  0  0  0  0
 18 19  1  0  0  0  0
 19 15  2  0  0  0  0
M  END
>  <EXTREG>  (ZINC00131582)
ZINC00131582

>  <LOGBIO>
2.5000

$$$$
ZINC00131651
  -MTS-   02131516202D 0   0.00000     0.00000     0

 15 16  0  0  0  0  0  0  0  0999 V2000
    2.0615   -1.8195    0.0000 O   0  0  0  0  0  0  0  0  0  0  0  0
    2.4683   -0.9022    0.0000 C   0  0  0  0  0  0  0  0  0  0  0  0
    3.4576   -0.7979    0.0000 N   0  0  0  0  0  0  0  0  0  0  0  0
    3.8645    0.1194    0.0000 C   0  0  0  0  0  0  0  0  0  0  0  0
    4.8588    0.2254    0.0000 C   0  0  0  0  0  0  0  0  0  0  0  0
    5.4506   -0.5850    0.0000 C   0  0  0  0  0  0  0  0  0  0  0  0
    6.4396   -0.4776    0.0000 C   0  0  0  0  0  0  0  0  0  0  0  0
    6.8459    0.4361    0.0000 N   0  0  0  0  0  0  0  0  0  0  0  0
    6.2633    1.2424    0.0000 C   0  0  0  0  0  0  0  0  0  0  0  0
    5.2652    1.1391    0.0000 C   0  0  0  0  0  0  0  0  0  0  0  0
    1.8798   -0.0937    0.0000 C   0  0  0  0  0  0  0  0  0  0  0  0
    2.1898    0.8663    0.0000 O   0  0  0  0  0  0  0  0  0  0  0  0
    1.3798    1.4463    0.0000 N   0  0  0  0  0  0  0  0  0  0  0  0
    0.5698    0.8663    0.0000 C   0  0  0  0  0  0  0  0  0  0  0  0
    0.8798   -0.0937    0.0000 C   0  0  0  0  0  0  0  0  0  0  0  0
  1  2  2  0  0  0  0
  2  3  1  0  0  0  0
  3  4  1  0  0  0  0
  4  5  1  0  0  0  0
  5  6  1  0  0  0  0
  6  7  1  0  0  0  0
  7  8  1  0  0  0  0
  8  9  1  0  0  0  0
  9 10  1  0  0  0  0
 10  5  1  0  0  0  0
  2 11  1  0  0  0  0
 11 12  1  0  0  0  0
 12 13  1  0  0  0  0
 13 14  2  0  0  0  0
 14 15  1  0  0  0  0
 15 11  2  0  0  0  0
M  END
>  <EXTREG>  (ZINC00131651)
ZINC00131651

>  <LOGBIO>
2.5000

$$$$
ZINC00131994
  -MTS-   02131516202D 0   0.00000     0.00000     0

 24 26  0  0  0  0  0  0  0  0999 V2000
    0.5208   -1.2159    0.0000 C   0  0  0  0  0  0  0  0  0  0  0  0
    1.0173   -0.3479    0.0000 C   0  0  0  0  0  0  0  0  0  0  0  0
    2.0208   -0.3428    0.0000 C   0  0  0  0  0  0  0  0  0  0  0  0
    2.5129    0.5217    0.0000 C   0  0  0  0  0  0  0  0  0  0  0  0
    3.5129    0.5251    0.0000 O   0  0  0  0  0  0  0  0  0  0  0  0
    4.0117    1.3958    0.0000 C   0  0  0  0  0  0  0  0  0  0  0  0
    5.0065    1.3982    0.0000 C   0  0  0  0  0  0  0  0  0  0  0  0
    5.5052    2.2689    0.0000 O   0  0  0  0  0  0  0  0  0  0  0  0
    5.5090    0.5336    0.0000 C   0  0  0  0  0  0  0  0  0  0  0  0
    5.0106   -0.3374    0.0000 C   0  0  0  0  0  0  0  0  0  0  0  0
    5.5122   -1.1964    0.0000 C   0  0  0  0  0  0  0  0  0  0  0  0
    6.5122   -1.1945    0.0000 C   0  0  0  0  0  0  0  0  0  0  0  0
    7.0106   -0.3336    0.0000 C   0  0  0  0  0  0  0  0  0  0  0  0
    6.5090    0.5355    0.0000 C   0  0  0  0  0  0  0  0  0  0  0  0
    7.0126   -2.0603    0.0000 C   0  0  0  0  0  0  0  0  0  0  0  0
    7.8784   -1.5600    0.0000 F   0  0  0  0  0  0  0  0  0  0  0  0
    6.1467   -2.5607    0.0000 F   0  0  0  0  0  0  0  0  0  0  0  0
    7.5129   -2.9262    0.0000 F   0  0  0  0  0  0  0  0  0  0  0  0
    2.0129    1.3862    0.0000 N   0  0  0  0  0  0  0  0  0  0  0  0
    2.3229    2.3462    0.0000 C   0  0  0  0  0  0  0  0  0  0  0  0
    1.5129    2.9262    0.0000 N   0  0  0  0  0  0  0  0  0  0  0  0
    0.7029    2.3462    0.0000 N   0  0  0  0  0  0  0  0  0  0  0  0
    1.0129    1.3862    0.0000 C   0  0  0  0  0  0  0  0  0  0  0  0
    0.5147    0.5166    0.0000 N   0  0  0  0  0  0  0  0  0  0  0  0
  1  2  1  0  0  0  0
  2  3  1  0  0  0  0
  3  4  2  0  0  0  0
  4  5  1  0  0  0  0
  5  6  1  0  0  0  0
  6  7  1  0  0  0  0
  7  8  2  0  0  0  0
  7  9  1  0  0  0  0
  9 10  2  0  0  0  0
 10 11  1  0  0  0  0
 11 12  2  0  0  0  0
 12 13  1  0  0  0  0
 13 14  2  0  0  0  0
 14  9  1  0  0  0  0
 12 15  1  0  0  0  0
 15 16  1  0  0  0  0
 15 17  1  0  0  0  0
 15 18  1  0  0  0  0
  4 19  1  0  0  0  0
 19 20  1  0  0  0  0
 20 21  2  0  0  0  0
 21 22  1  0  0  0  0
 22 23  2  0  0  0  0
 23 19  1  0  0  0  0
 23 24  1  0  0  0  0
 24  2  2  0  0  0  0
M  END
>  <EXTREG>  (ZINC00131994)
ZINC00131994

>  <LOGBIO>
2.5000

$$$$
ZINC00132169
  -MTS-   02131516202D 0   0.00000     0.00000     0

 21 22  0  0  0  0  0  0  0  0999 V2000
    4.5991    2.7753    0.0000 C   0  0  0  0  0  0  0  0  0  0  0  0
    3.5956    2.7728    0.0000 N   0  0  0  0  0  0  0  0  0  0  0  0
    3.0970    3.6336    0.0000 C   0  0  0  0  0  0  0  0  0  0  0  0
    3.0974    1.9058    0.0000 C   0  0  0  0  0  0  0  0  0  0  0  0
    2.0939    1.9028    0.0000 N   0  0  0  0  0  0  0  0  0  0  0  0
    1.6000    1.0393    0.0000 C   0  0  0  0  0  0  0  0  0  0  0  0
    0.6000    1.0368    0.0000 C   0  0  0  0  0  0  0  0  0  0  0  0
    2.1009    0.1738    0.0000 N   0  0  0  0  0  0  0  0  0  0  0  0
    3.0956    0.1718    0.0000 C   0  0  0  0  0  0  0  0  0  0  0  0
    3.5943   -0.6950    0.0000 N   0  0  0  0  0  0  0  0  0  0  0  0
    3.0930   -1.5603    0.0000 C   0  0  0  0  0  0  0  0  0  0  0  0
    2.0896   -1.5597    0.0000 C   0  0  0  0  0  0  0  0  0  0  0  0
    1.5926   -2.4215    0.0000 C   0  0  0  0  0  0  0  0  0  0  0  0
    2.0905   -3.2888    0.0000 C   0  0  0  0  0  0  0  0  0  0  0  0
    1.5870   -4.1528    0.0000 Cl  0  0  0  0  0  0  0  0  0  0  0  0
    3.0852   -3.2943    0.0000 C   0  0  0  0  0  0  0  0  0  0  0  0
    3.5908   -2.4275    0.0000 C   0  0  0  0  0  0  0  0  0  0  0  0
    4.5908   -2.4310    0.0000 Cl  0  0  0  0  0  0  0  0  0  0  0  0
    3.5982    1.0403    0.0000 C   0  0  0  0  0  0  0  0  0  0  0  0
    4.5982    1.0403    0.0000 C   0  0  0  0  0  0  0  0  0  0  0  0
    5.5982    1.0403    0.0000 N   0  0  0  0  0  0  0  0  0  0  0  0
  1  2  1  0  0  0  0
  2  3  1  0  0  0  0
  2  4  1  0  0  0  0
  4  5  1  0  0  0  0
  5  6  2  0  0  0  0
  6  7  1  0  0  0  0
  6  8  1  0  0  0  0
  8  9  2  0  0  0  0
  9 10  1  0  0  0  0
 10 11  1  0  0  0  0
 11 12  2  0  0  0  0
 12 13  1  0  0  0  0
 13 14  2  0  0  0  0
 14 15  1  0  0  0  0
 14 16  1  0  0  0  0
 16 17  2  0  0  0  0
 17 11  1  0  0  0  0
 17 18  1  0  0  0  0
  9 19  1  0  0  0  0
 19  4  2  0  0  0  0
 19 20  1  0  0  0  0
 20 21  3  0  0  0  0
M  END
>  <EXTREG>  (ZINC00132169)
ZINC00132169

>  <LOGBIO>
2.5000

$$$$
ZINC00133076
  -MTS-   02131516202D 0   0.00000     0.00000     0

 22 24  0  0  0  0  0  0  0  0999 V2000
    1.2501   -3.0335    0.0000 F   0  0  0  0  0  0  0  0  0  0  0  0
    2.2443   -2.9255    0.0000 C   0  0  0  0  0  0  0  0  0  0  0  0
    2.1363   -1.9314    0.0000 F   0  0  0  0  0  0  0  0  0  0  0  0
    2.3522   -3.9197    0.0000 F   0  0  0  0  0  0  0  0  0  0  0  0
    3.2384   -2.8176    0.0000 C   0  0  0  0  0  0  0  0  0  0  0  0
    3.8318   -3.6268    0.0000 C   0  0  0  0  0  0  0  0  0  0  0  0
    4.8206   -3.5174    0.0000 C   0  0  0  0  0  0  0  0  0  0  0  0
    5.2251   -2.6029    0.0000 C   0  0  0  0  0  0  0  0  0  0  0  0
    4.6408   -1.7978    0.0000 C   0  0  0  0  0  0  0  0  0  0  0  0
    3.6429   -1.9031    0.0000 C   0  0  0  0  0  0  0  0  0  0  0  0
    3.0540   -1.0949    0.0000 N   0  0  0  0  0  0  0  0  0  0  0  0
    3.4608   -0.1776    0.0000 C   0  0  0  0  0  0  0  0  0  0  0  0
    4.4501   -0.0733    0.0000 O   0  0  0  0  0  0  0  0  0  0  0  0
    2.8723    0.6308    0.0000 C   0  0  0  0  0  0  0  0  0  0  0  0
    3.1823    1.5908    0.0000 O   0  0  0  0  0  0  0  0  0  0  0  0
    2.3723    2.1708    0.0000 C   0  0  0  0  0  0  0  0  0  0  0  0
    2.2727    3.1690    0.0000 C   0  0  0  0  0  0  0  0  0  0  0  0
    1.3607    3.5792    0.0000 C   0  0  0  0  0  0  0  0  0  0  0  0
    0.5478    2.9910    0.0000 C   0  0  0  0  0  0  0  0  0  0  0  0
    0.6509    2.0015    0.0000 C   0  0  0  0  0  0  0  0  0  0  0  0
    1.5623    1.5908    0.0000 C   0  0  0  0  0  0  0  0  0  0  0  0
    1.8723    0.6308    0.0000 C   0  0  0  0  0  0  0  0  0  0  0  0
  1  2  1  0  0  0  0
  2  3  1  0  0  0  0
  2  4  1  0  0  0  0
  2  5  1  0  0  0  0
  5  6  2  0  0  0  0
  6  7  1  0  0  0  0
  7  8  2  0  0  0  0
  8  9  1  0  0  0  0
  9 10  2  0  0  0  0
 10  5  1  0  0  0  0
 10 11  1  0  0  0  0
 11 12  1  0  0  0  0
 12 13  2  0  0  0  0
 12 14  1  0  0  0  0
 14 15  1  0  0  0  0
 15 16  1  0  0  0  0
 16 17  2  0  0  0  0
 17 18  1  0  0  0  0
 18 19  2  0  0  0  0
 19 20  1  0  0  0  0
 20 21  2  0  0  0  0
 21 16  1  0  0  0  0
 21 22  1  0  0  0  0
 22 14  2  0  0  0  0
M  END
>  <EXTREG>  (ZINC00133076)
ZINC00133076

>  <LOGBIO>
2.5000

$$$$
ZINC00133468
  -MTS-   02131516202D 0   0.00000     0.00000     0

 14 14  0  0  0  0  0  0  0  0999 V2000
    0.5186   -0.1782    0.0000 C   0  0  0  0  0  0  0  0  0  0  0  0
    1.0216   -1.0425    0.0000 O   0  0  0  0  0  0  0  0  0  0  0  0
    2.0216   -1.0390    0.0000 C   0  0  0  0  0  0  0  0  0  0  0  0
    2.5272   -1.9058    0.0000 C   0  0  0  0  0  0  0  0  0  0  0  0
    3.5220   -1.9003    0.0000 C   0  0  0  0  0  0  0  0  0  0  0  0
    4.0198   -1.0330    0.0000 C   0  0  0  0  0  0  0  0  0  0  0  0
    3.5229   -0.1712    0.0000 C   0  0  0  0  0  0  0  0  0  0  0  0
    2.5194   -0.1717    0.0000 C   0  0  0  0  0  0  0  0  0  0  0  0
    4.0229    0.6948    0.0000 C   0  0  0  0  0  0  0  0  0  0  0  0
    5.0229    0.6948    0.0000 C   0  0  0  0  0  0  0  0  0  0  0  0
    6.0229    0.6948    0.0000 N   0  0  0  0  0  0  0  0  0  0  0  0
    3.5229    1.5608    0.0000 C   0  0  0  0  0  0  0  0  0  0  0  0
    2.5281    1.5608    0.0000 C   0  0  0  0  0  0  0  0  0  0  0  0
    4.0229    2.4269    0.0000 O   0  0  0  0  0  0  0  0  0  0  0  0
  1  2  1  0  0  0  0
  2  3  1  0  0  0  0
  3  4  2  0  0  0  0
  4  5  1  0  0  0  0
  5  6  2  0  0  0  0
  6  7  1  0  0  0  0
  7  8  2  0  0  0  0
  8  3  1  0  0  0  0
  7  9  1  0  0  0  0
  9 10  1  0  0  0  0
 10 11  3  0  0  0  0
  9 12  1  0  0  0  0
 12 13  1  0  0  0  0
 12 14  2  0  0  0  0
M  END
>  <EXTREG>  (ZINC00133468)
ZINC00133468

>  <LOGBIO>
2.5000

$$$$
ZINC00134330
  -MTS-   02131516202D 0   0.00000     0.00000     0

 21 24  0  0  0  0  0  0  0  0999 V2000
    4.1016   -1.9429    0.0000 O   0  0  0  0  0  0  0  0  0  0  0  0
    3.6008   -1.0774    0.0000 C   0  0  0  0  0  0  0  0  0  0  0  0
    4.1008   -0.2074    0.0000 N   0  0  0  0  0  0  0  0  0  0  0  0
    3.6008    0.6526    0.0000 C   0  0  0  0  0  0  0  0  0  0  0  0
    3.9108    1.6126    0.0000 S   0  0  0  0  0  0  0  0  0  0  0  0
    3.1008    2.1926    0.0000 C   0  0  0  0  0  0  0  0  0  0  0  0
    3.0012    3.1907    0.0000 C   0  0  0  0  0  0  0  0  0  0  0  0
    2.0892    3.6010    0.0000 C   0  0  0  0  0  0  0  0  0  0  0  0
    1.2763    3.0127    0.0000 C   0  0  0  0  0  0  0  0  0  0  0  0
    1.3794    2.0233    0.0000 C   0  0  0  0  0  0  0  0  0  0  0  0
    2.2908    1.6126    0.0000 C   0  0  0  0  0  0  0  0  0  0  0  0
    2.6008    0.6526    0.0000 N   0  0  0  0  0  0  0  0  0  0  0  0
    2.1008   -0.2074    0.0000 C   0  0  0  0  0  0  0  0  0  0  0  0
    1.1008   -0.2049    0.0000 O   0  0  0  0  0  0  0  0  0  0  0  0
    2.6008   -1.0774    0.0000 N   0  0  0  0  0  0  0  0  0  0  0  0
    2.0999   -1.9429    0.0000 C   0  0  0  0  0  0  0  0  0  0  0  0
    1.0965   -1.9429    0.0000 C   0  0  0  0  0  0  0  0  0  0  0  0
    0.6000   -2.8049    0.0000 C   0  0  0  0  0  0  0  0  0  0  0  0
    1.0983   -3.6720    0.0000 C   0  0  0  0  0  0  0  0  0  0  0  0
    2.0931   -3.6769    0.0000 C   0  0  0  0  0  0  0  0  0  0  0  0
    2.5982   -2.8099    0.0000 C   0  0  0  0  0  0  0  0  0  0  0  0
  1  2  2  0  0  0  0
  2  3  1  0  0  0  0
  3  4  2  0  0  0  0
  4  5  1  0  0  0  0
  5  6  1  0  0  0  0
  6  7  2  0  0  0  0
  7  8  1  0  0  0  0
  8  9  2  0  0  0  0
  9 10  1  0  0  0  0
 10 11  2  0  0  0  0
 11  6  1  0  0  0  0
 11 12  1  0  0  0  0
 12  4  1  0  0  0  0
 12 13  1  0  0  0  0
 13 14  2  0  0  0  0
 13 15  1  0  0  0  0
 15  2  1  0  0  0  0
 15 16  1  0  0  0  0
 16 17  2  0  0  0  0
 17 18  1  0  0  0  0
 18 19  2  0  0  0  0
 19 20  1  0  0  0  0
 20 21  2  0  0  0  0
 21 16  1  0  0  0  0
M  END
>  <EXTREG>  (ZINC00134330)
ZINC00134330

>  <LOGBIO>
2.5000

$$$$
ZINC00134881
  -MTS-   02131516202D 0   0.00000     0.00000     0

 16 17  0  0  0  0  0  0  0  0999 V2000
    3.6357    1.2540    0.0000 O   0  0  0  0  0  0  0  0  0  0  0  0
    3.1156    1.5532    0.0000 C   0  0  0  0  0  0  0  0  0  0  0  0
    3.1151    2.5480    0.0000 O   0  0  0  0  0  0  0  0  0  0  0  0
    2.2501    1.0524    0.0000 C   0  0  0  0  0  0  0  0  0  0  0  0
    1.3801    1.5524    0.0000 C   0  0  0  0  0  0  0  0  0  0  0  0
    0.5201    1.0524    0.0000 C   0  0  0  0  0  0  0  0  0  0  0  0
    0.5201    0.0524    0.0000 C   0  0  0  0  0  0  0  0  0  0  0  0
    1.3801   -0.4476    0.0000 C   0  0  0  0  0  0  0  0  0  0  0  0
    1.3829   -1.4489    0.0000 C   0  0  0  0  0  0  0  0  0  0  0  0
    2.2494   -1.9480    0.0000 C   0  0  0  0  0  0  0  0  0  0  0  0
    3.1169   -1.4437    0.0000 C   0  0  0  0  0  0  0  0  0  0  0  0
    3.1129   -0.4489    0.0000 C   0  0  0  0  0  0  0  0  0  0  0  0
    3.9785    0.0517    0.0000 C   0  0  0  0  0  0  0  0  0  0  0  0
    4.8482   -0.4490    0.0000 O   0  0  0  0  0  0  0  0  0  0  0  0
    3.9784    0.6517    0.0000 O   0  0  0  0  0  0  0  0  0  0  0  0
    2.2501    0.0524    0.0000 C   0  0  0  0  0  0  0  0  0  0  0  0
  1  2  1  0  0  0  0
  2  3  2  0  0  0  0
  2  4  1  0  0  0  0
  4  5  2  0  0  0  0
  5  6  1  0  0  0  0
  6  7  2  0  0  0  0
  7  8  1  0  0  0  0
  8  9  1  0  0  0  0
  9 10  2  0  0  0  0
 10 11  1  0  0  0  0
 11 12  2  0  0  0  0
 12 13  1  0  0  0  0
 13 14  1  0  0  0  0
 13 15  2  0  0  0  0
 12 16  1  0  0  0  0
 16  4  1  0  0  0  0
 16  8  2  0  0  0  0
M  END
>  <EXTREG>  (ZINC00134881)
ZINC00134881

>  <LOGBIO>
2.5000

$$$$
ZINC00136687
  -MTS-   02131516202D 0   0.00000     0.00000     0

 14 15  0  0  0  0  0  0  0  0999 V2000
    3.9821   -0.9978    0.0000 O   0  0  0  0  0  0  0  0  0  0  0  0
    3.1156   -0.4987    0.0000 C   0  0  0  0  0  0  0  0  0  0  0  0
    2.2501   -0.9995    0.0000 C   0  0  0  0  0  0  0  0  0  0  0  0
    1.3801   -0.4995    0.0000 C   0  0  0  0  0  0  0  0  0  0  0  0
    0.5201   -0.9995    0.0000 C   0  0  0  0  0  0  0  0  0  0  0  0
    0.5201   -1.9995    0.0000 C   0  0  0  0  0  0  0  0  0  0  0  0
    1.3801   -2.4995    0.0000 C   0  0  0  0  0  0  0  0  0  0  0  0
    2.2501   -1.9995    0.0000 C   0  0  0  0  0  0  0  0  0  0  0  0
    3.1146    0.5013    0.0000 C   0  0  0  0  0  0  0  0  0  0  0  0
    3.9826    1.0048    0.0000 C   0  0  0  0  0  0  0  0  0  0  0  0
    3.9796    1.9995    0.0000 C   0  0  0  0  0  0  0  0  0  0  0  0
    3.1136    2.4995    0.0000 C   0  0  0  0  0  0  0  0  0  0  0  0
    2.2506    2.0048    0.0000 N   0  0  0  0  0  0  0  0  0  0  0  0
    2.2486    1.0013    0.0000 C   0  0  0  0  0  0  0  0  0  0  0  0
  1  2  2  0  0  0  0
  2  3  1  0  0  0  0
  3  4  2  0  0  0  0
  4  5  1  0  0  0  0
  5  6  2  0  0  0  0
  6  7  1  0  0  0  0
  7  8  2  0  0  0  0
  8  3  1  0  0  0  0
  2  9  1  0  0  0  0
  9 10  2  0  0  0  0
 10 11  1  0  0  0  0
 11 12  2  0  0  0  0
 12 13  1  0  0  0  0
 13 14  2  0  0  0  0
 14  9  1  0  0  0  0
M  END
>  <EXTREG>  (ZINC00136687)
ZINC00136687

>  <LOGBIO>
2.5000

$$$$
ZINC00137237
  -MTS-   02131516202D 0   0.00000     0.00000     0

 18 20  0  0  1  0  0  0  0  0999 V2000
    2.0616   -2.0621    0.0000 O   0  0  0  0  0  0  0  0  0  0  0  0
    3.0558   -1.9547    0.0000 C   0  0  0  0  0  0  0  0  0  0  0  0
    3.6488   -2.7642    0.0000 C   0  0  0  0  0  0  0  0  0  0  0  0
    4.6376   -2.6553    0.0000 C   0  0  0  0  0  0  0  0  0  0  0  0
    5.0426   -1.7410    0.0000 C   0  0  0  0  0  0  0  0  0  0  0  0
    6.0371   -1.6361    0.0000 Br  0  0  0  0  0  0  0  0  0  0  0  0
    4.4588   -0.9356    0.0000 C   0  0  0  0  0  0  0  0  0  0  0  0
    3.4608   -1.0404    0.0000 C   0  0  0  0  0  0  0  0  0  0  0  0
    2.8723   -0.2319    0.0000 C   0  0  1  0  0  0  0  0  0  0  0  0
    3.1823    0.7281    0.0000 N   0  0  0  0  0  0  0  0  0  0  0  0
    2.3723    1.3081    0.0000 C   0  0  0  0  0  0  0  0  0  0  0  0
    2.2727    2.3062    0.0000 C   0  0  0  0  0  0  0  0  0  0  0  0
    1.3607    2.7165    0.0000 C   0  0  0  0  0  0  0  0  0  0  0  0
    0.5478    2.1282    0.0000 C   0  0  0  0  0  0  0  0  0  0  0  0
    0.6509    1.1388    0.0000 C   0  0  0  0  0  0  0  0  0  0  0  0
    1.5623    0.7281    0.0000 C   0  0  0  0  0  0  0  0  0  0  0  0
    1.8723   -0.2319    0.0000 S   0  0  0  0  0  0  0  0  0  0  0  0
    3.4648   -0.1372    0.0000 H   0  0  0  0  0  0  0  0  0  0  0  0
  1  2  1  0  0  0  0
  2  3  2  0  0  0  0
  3  4  1  0  0  0  0
  4  5  2  0  0  0  0
  5  6  1  0  0  0  0
  5  7  1  0  0  0  0
  7  8  2  0  0  0  0
  8  2  1  0  0  0  0
  9  8  1  6  0  0  0
  9 18  1  1  0  0  0
  9 10  1  0  0  0  0
 10 11  1  0  0  0  0
 11 12  2  0  0  0  0
 12 13  1  0  0  0  0
 13 14  2  0  0  0  0
 14 15  1  0  0  0  0
 15 16  2  0  0  0  0
 16 11  1  0  0  0  0
 16 17  1  0  0  0  0
 17  9  1  0  0  0  0
M  END
>  <EXTREG>  (ZINC00137237)
ZINC00137237

>  <LOGBIO>
2.5000

$$$$
ZINC00138282
  -MTS-   02131516202D 0   0.00000     0.00000     0

 13 13  0  0  0  0  0  0  0  0999 V2000
    5.1913    1.3185    0.0000 C   0  0  0  0  0  0  0  0  0  0  0  0
    4.3221    1.8198    0.0000 C   0  0  0  0  0  0  0  0  0  0  0  0
    3.4613    1.3211    0.0000 C   0  0  0  0  0  0  0  0  0  0  0  0
    2.5921    1.8224    0.0000 O   0  0  0  0  0  0  0  0  0  0  0  0
    3.4623    0.3211    0.0000 O   0  0  0  0  0  0  0  0  0  0  0  0
    2.5968   -0.1797    0.0000 C   0  0  0  0  0  0  0  0  0  0  0  0
    1.7268    0.3203    0.0000 C   0  0  0  0  0  0  0  0  0  0  0  0
    0.8668   -0.1797    0.0000 C   0  0  0  0  0  0  0  0  0  0  0  0
    0.8668   -1.1797    0.0000 C   0  0  0  0  0  0  0  0  0  0  0  0
    0.0000   -1.6784    0.0000 Cl  0  0  0  0  0  0  0  0  0  0  0  0
    1.7268   -1.6797    0.0000 C   0  0  0  0  0  0  0  0  0  0  0  0
    2.5968   -1.1797    0.0000 C   0  0  0  0  0  0  0  0  0  0  0  0
    3.4623   -1.6806    0.0000 C   0  0  0  0  0  0  0  0  0  0  0  0
  1  2  1  0  0  0  0
  2  3  1  0  0  0  0
  3  4  2  0  0  0  0
  3  5  1  0  0  0  0
  5  6  1  0  0  0  0
  6  7  2  0  0  0  0
  7  8  1  0  0  0  0
  8  9  2  0  0  0  0
  9 10  1  0  0  0  0
  9 11  1  0  0  0  0
 11 12  2  0  0  0  0
 12  6  1  0  0  0  0
 12 13  1  0  0  0  0
M  END
>  <EXTREG>  (ZINC00138282)
ZINC00138282

>  <LOGBIO>
2.5000

$$$$
ZINC00138305
  -MTS-   02131516202D 0   0.00000     0.00000     0

 21 22  0  0  0  0  0  0  0  0999 V2000
    0.0061    2.9615    0.0000 F   0  0  0  0  0  0  0  0  0  0  0  0
    0.8701    2.4580    0.0000 C   0  0  0  0  0  0  0  0  0  0  0  0
    1.7416    2.9554    0.0000 C   0  0  0  0  0  0  0  0  0  0  0  0
    2.6001    2.4528    0.0000 C   0  0  0  0  0  0  0  0  0  0  0  0
    2.5970    1.4528    0.0000 C   0  0  0  0  0  0  0  0  0  0  0  0
    3.4623    0.9515    0.0000 N   0  0  0  0  0  0  0  0  0  0  0  0
    3.4608   -0.0519    0.0000 C   0  0  0  0  0  0  0  0  0  0  0  0
    2.5980   -0.5471    0.0000 O   0  0  0  0  0  0  0  0  0  0  0  0
    4.3258   -0.5537    0.0000 C   0  0  0  0  0  0  0  0  0  0  0  0
    4.3247   -1.5571    0.0000 C   0  0  0  0  0  0  0  0  0  0  0  0
    5.1862   -2.0545    0.0000 C   0  0  0  0  0  0  0  0  0  0  0  0
    6.0538   -1.5572    0.0000 C   0  0  0  0  0  0  0  0  0  0  0  0
    6.0598   -0.5624    0.0000 C   0  0  0  0  0  0  0  0  0  0  0  0
    5.1933   -0.0563    0.0000 C   0  0  0  0  0  0  0  0  0  0  0  0
    5.1973    0.9437    0.0000 Cl  0  0  0  0  0  0  0  0  0  0  0  0
    5.1847   -3.0545    0.0000 N   0  3  0  0  0  0  0  0  0  0  0  0
    4.3152   -3.5554    0.0000 O   0  5  0  0  0  0  0  0  0  0  0  0
    6.0452   -3.5537    0.0000 O   0  0  0  0  0  0  0  0  0  0  0  0
    1.7355    0.9554    0.0000 C   0  0  0  0  0  0  0  0  0  0  0  0
    0.8670    1.4581    0.0000 C   0  0  0  0  0  0  0  0  0  0  0  0
    0.0000    0.9598    0.0000 Cl  0  0  0  0  0  0  0  0  0  0  0  0
  1  2  1  0  0  0  0
  2  3  2  0  0  0  0
  3  4  1  0  0  0  0
  4  5  2  0  0  0  0
  5  6  1  0  0  0  0
  6  7  1  0  0  0  0
  7  8  2  0  0  0  0
  7  9  1  0  0  0  0
  9 10  2  0  0  0  0
 10 11  1  0  0  0  0
 11 12  2  0  0  0  0
 12 13  1  0  0  0  0
 13 14  2  0  0  0  0
 14  9  1  0  0  0  0
 14 15  1  0  0  0  0
 11 16  1  0  0  0  0
 16 17  1  0  0  0  0
 16 18  2  0  0  0  0
  5 19  1  0  0  0  0
 19 20  2  0  0  0  0
 20  2  1  0  0  0  0
 20 21  1  0  0  0  0
M  CHG  2  16   1  17  -1
M  END
>  <EXTREG>  (ZINC00138305)
ZINC00138305

>  <LOGBIO>
2.5000

$$$$
ZINC00138720
  -MTS-   02131516202D 0   0.00000     0.00000     0

 23 25  0  0  0  0  0  0  0  0999 V2000
    3.4719   -3.5681    0.0000 C   0  0  0  0  0  0  0  0  0  0  0  0
    3.8755   -2.6532    0.0000 O   0  0  0  0  0  0  0  0  0  0  0  0
    3.2849   -1.8462    0.0000 C   0  0  0  0  0  0  0  0  0  0  0  0
    3.6890   -0.9277    0.0000 C   0  0  0  0  0  0  0  0  0  0  0  0
    3.0999   -0.1261    0.0000 C   0  0  0  0  0  0  0  0  0  0  0  0
    2.1057   -0.2330    0.0000 C   0  0  0  0  0  0  0  0  0  0  0  0
    1.7005   -1.1415    0.0000 C   0  0  0  0  0  0  0  0  0  0  0  0
    0.7060   -1.2460    0.0000 O   0  0  0  0  0  0  0  0  0  0  0  0
    2.2907   -1.9531    0.0000 C   0  0  0  0  0  0  0  0  0  0  0  0
    1.5171    0.5755    0.0000 C   0  0  0  0  0  0  0  0  0  0  0  0
    0.5083    0.5755    0.0000 N   0  0  0  0  0  0  0  0  0  0  0  0
    0.2053    1.5245    0.0000 O   0  0  0  0  0  0  0  0  0  0  0  0
    1.0062    2.1171    0.0000 C   0  0  0  0  0  0  0  0  0  0  0  0
    1.8244    1.5271    0.0000 C   0  0  0  0  0  0  0  0  0  0  0  0
    2.9647    1.9010    0.0000 C   0  0  0  0  0  0  0  0  0  0  0  0
    3.2747    2.8610    0.0000 C   0  0  0  0  0  0  0  0  0  0  0  0
    4.2709    2.8577    0.0000 S   0  0  0  0  0  0  0  0  0  0  0  0
    4.5887    1.9136    0.0000 C   0  0  0  0  0  0  0  0  0  0  0  0
    3.7758    1.3162    0.0000 N   0  0  0  0  0  0  0  0  0  0  0  0
    1.0000    3.1171    0.0000 C   0  0  0  0  0  0  0  0  0  0  0  0
    2.0000    3.1232    0.0000 F   0  0  0  0  0  0  0  0  0  0  0  0
    0.0000    3.1109    0.0000 F   0  0  0  0  0  0  0  0  0  0  0  0
    0.9938    4.1170    0.0000 F   0  0  0  0  0  0  0  0  0  0  0  0
  1  2  1  0  0  0  0
  2  3  1  0  0  0  0
  3  4  2  0  0  0  0
  4  5  1  0  0  0  0
  5  6  2  0  0  0  0
  6  7  1  0  0  0  0
  7  8  1  0  0  0  0
  7  9  2  0  0  0  0
  9  3  1  0  0  0  0
  6 10  1  0  0  0  0
 10 11  2  0  0  0  0
 11 12  1  0  0  0  0
 12 13  1  0  0  0  0
 13 14  2  0  0  0  0
 14 10  1  0  0  0  0
 14 15  1  0  0  0  0
 15 16  2  0  0  0  0
 16 17  1  0  0  0  0
 17 18  1  0  0  0  0
 18 19  2  0  0  0  0
 19 15  1  0  0  0  0
 13 20  1  0  0  0  0
 20 21  1  0  0  0  0
 20 22  1  0  0  0  0
 20 23  1  0  0  0  0
M  END
>  <EXTREG>  (ZINC00138720)
ZINC00138720

>  <LOGBIO>
2.5000

$$$$
ZINC00139098
  -MTS-   02131516202D 0   0.00000     0.00000     0

 19 20  0  0  0  0  0  0  0  0999 V2000
    0.5178    2.7623    0.0000 C   0  0  0  0  0  0  0  0  0  0  0  0
    1.3808    2.2571    0.0000 C   0  0  0  0  0  0  0  0  0  0  0  0
    2.2533    2.7528    0.0000 C   0  0  0  0  0  0  0  0  0  0  0  0
    3.1108    2.2485    0.0000 C   0  0  0  0  0  0  0  0  0  0  0  0
    3.1058    1.2485    0.0000 C   0  0  0  0  0  0  0  0  0  0  0  0
    2.2433    0.7528    0.0000 C   0  0  0  0  0  0  0  0  0  0  0  0
    2.2408   -0.2472    0.0000 C   0  0  0  0  0  0  0  0  0  0  0  0
    3.1056   -0.7494    0.0000 S   0  0  0  0  0  0  0  0  0  0  0  0
    3.6077    0.1154    0.0000 O   0  0  0  0  0  0  0  0  0  0  0  0
    2.6034   -1.6141    0.0000 O   0  0  0  0  0  0  0  0  0  0  0  0
    3.9703   -1.2515    0.0000 C   0  0  0  0  0  0  0  0  0  0  0  0
    3.9688   -2.2550    0.0000 C   0  0  0  0  0  0  0  0  0  0  0  0
    4.8301   -2.7528    0.0000 C   0  0  0  0  0  0  0  0  0  0  0  0
    5.6979   -2.2558    0.0000 C   0  0  0  0  0  0  0  0  0  0  0  0
    6.5614   -2.7601    0.0000 Cl  0  0  0  0  0  0  0  0  0  0  0  0
    5.7043   -1.2610    0.0000 C   0  0  0  0  0  0  0  0  0  0  0  0
    4.8381   -0.7546    0.0000 C   0  0  0  0  0  0  0  0  0  0  0  0
    1.3758    1.2572    0.0000 C   0  0  0  0  0  0  0  0  0  0  0  0
    0.5078    0.7606    0.0000 F   0  0  0  0  0  0  0  0  0  0  0  0
  1  2  1  0  0  0  0
  2  3  2  0  0  0  0
  3  4  1  0  0  0  0
  4  5  2  0  0  0  0
  5  6  1  0  0  0  0
  6  7  1  0  0  0  0
  7  8  1  0  0  0  0
  8  9  2  0  0  0  0
  8 10  2  0  0  0  0
  8 11  1  0  0  0  0
 11 12  2  0  0  0  0
 12 13  1  0  0  0  0
 13 14  2  0  0  0  0
 14 15  1  0  0  0  0
 14 16  1  0  0  0  0
 16 17  2  0  0  0  0
 17 11  1  0  0  0  0
  6 18  2  0  0  0  0
 18  2  1  0  0  0  0
 18 19  1  0  0  0  0
M  END
>  <EXTREG>  (ZINC00139098)
ZINC00139098

>  <LOGBIO>
2.5000

$$$$
ZINC00139597
  -MTS-   02131516202D 0   0.00000     0.00000     0

 17 17  0  0  0  0  0  0  0  0999 V2000
    3.5876    2.6353    0.0000 O   0  0  0  0  0  0  0  0  0  0  0  0
    4.0906    1.7670    0.0000 C   0  0  0  0  0  0  0  0  0  0  0  0
    3.5935    0.9053    0.0000 C   0  0  0  0  0  0  0  0  0  0  0  0
    4.0965    0.0371    0.0000 N   0  0  0  0  0  0  0  0  0  0  0  0
    5.0913    0.0395    0.0000 C   0  0  0  0  0  0  0  0  0  0  0  0
    5.5943   -0.8287    0.0000 C   0  0  0  0  0  0  0  0  0  0  0  0
    6.5977   -0.8312    0.0000 O   0  0  0  0  0  0  0  0  0  0  0  0
    3.5982   -0.8300    0.0000 C   0  0  0  0  0  0  0  0  0  0  0  0
    2.5982   -0.8319    0.0000 C   0  0  0  0  0  0  0  0  0  0  0  0
    2.0939    0.0356    0.0000 C   0  0  0  0  0  0  0  0  0  0  0  0
    1.0991    0.0316    0.0000 C   0  0  0  0  0  0  0  0  0  0  0  0
    0.6000   -0.8349    0.0000 C   0  0  0  0  0  0  0  0  0  0  0  0
    1.0956   -1.6975    0.0000 C   0  0  0  0  0  0  0  0  0  0  0  0
    2.0991   -1.6985    0.0000 C   0  0  0  0  0  0  0  0  0  0  0  0
    2.5991   -2.5645    0.0000 C   0  0  0  0  0  0  0  0  0  0  0  0
    3.5991   -2.5645    0.0000 C   0  0  0  0  0  0  0  0  0  0  0  0
    4.5991   -2.5645    0.0000 N   0  0  0  0  0  0  0  0  0  0  0  0
  1  2  1  0  0  0  0
  2  3  1  0  0  0  0
  3  4  1  0  0  0  0
  4  5  1  0  0  0  0
  5  6  1  0  0  0  0
  6  7  1  0  0  0  0
  4  8  1  0  0  0  0
  8  9  1  0  0  0  0
  9 10  2  0  0  0  0
 10 11  1  0  0  0  0
 11 12  2  0  0  0  0
 12 13  1  0  0  0  0
 13 14  2  0  0  0  0
 14  9  1  0  0  0  0
 14 15  1  0  0  0  0
 15 16  1  0  0  0  0
 16 17  3  0  0  0  0
M  END
>  <EXTREG>  (ZINC00139597)
ZINC00139597

>  <LOGBIO>
2.5000

$$$$
ZINC00139939
  -MTS-   02131516202D 0   0.00000     0.00000     0

 19 20  0  0  0  0  0  0  0  0999 V2000
    7.4513    2.0015    0.0000 C   0  0  0  0  0  0  0  0  0  0  0  0
    6.5848    2.5006    0.0000 O   0  0  0  0  0  0  0  0  0  0  0  0
    5.7192    1.9997    0.0000 C   0  0  0  0  0  0  0  0  0  0  0  0
    4.8492    2.4997    0.0000 C   0  0  0  0  0  0  0  0  0  0  0  0
    3.9892    1.9997    0.0000 C   0  0  0  0  0  0  0  0  0  0  0  0
    3.9892    0.9997    0.0000 C   0  0  0  0  0  0  0  0  0  0  0  0
    3.1224    0.5011    0.0000 O   0  0  0  0  0  0  0  0  0  0  0  0
    3.1209   -0.5024    0.0000 C   0  0  0  0  0  0  0  0  0  0  0  0
    3.9822   -1.0002    0.0000 O   0  0  0  0  0  0  0  0  0  0  0  0
    2.2544   -1.0015    0.0000 C   0  0  0  0  0  0  0  0  0  0  0  0
    2.2524   -2.0050    0.0000 C   0  0  0  0  0  0  0  0  0  0  0  0
    3.1172   -2.5071    0.0000 Cl  0  0  0  0  0  0  0  0  0  0  0  0
    1.3894   -2.4997    0.0000 C   0  0  0  0  0  0  0  0  0  0  0  0
    0.5234   -1.9997    0.0000 C   0  0  0  0  0  0  0  0  0  0  0  0
    0.5204   -1.0050    0.0000 C   0  0  0  0  0  0  0  0  0  0  0  0
    1.3884   -0.5015    0.0000 C   0  0  0  0  0  0  0  0  0  0  0  0
    1.3874    0.4985    0.0000 Cl  0  0  0  0  0  0  0  0  0  0  0  0
    4.8492    0.4997    0.0000 C   0  0  0  0  0  0  0  0  0  0  0  0
    5.7192    0.9997    0.0000 C   0  0  0  0  0  0  0  0  0  0  0  0
  1  2  1  0  0  0  0
  2  3  1  0  0  0  0
  3  4  2  0  0  0  0
  4  5  1  0  0  0  0
  5  6  2  0  0  0  0
  6  7  1  0  0  0  0
  7  8  1  0  0  0  0
  8  9  2  0  0  0  0
  8 10  1  0  0  0  0
 10 11  2  0  0  0  0
 11 12  1  0  0  0  0
 11 13  1  0  0  0  0
 13 14  2  0  0  0  0
 14 15  1  0  0  0  0
 15 16  2  0  0  0  0
 16 10  1  0  0  0  0
 16 17  1  0  0  0  0
  6 18  1  0  0  0  0
 18 19  2  0  0  0  0
 19  3  1  0  0  0  0
M  END
>  <EXTREG>  (ZINC00139939)
ZINC00139939

>  <LOGBIO>
2.5000

$$$$
ZINC00140945
  -MTS-   02131516202D 0   0.00000     0.00000     0

 15 16  0  0  0  0  0  0  0  0999 V2000
    1.9087   -2.0730    0.0000 C   0  0  0  0  0  0  0  0  0  0  0  0
    2.9087   -2.0690    0.0000 O   0  0  0  0  0  0  0  0  0  0  0  0
    3.4052   -1.2010    0.0000 C   0  0  0  0  0  0  0  0  0  0  0  0
    4.4086   -1.1960    0.0000 C   0  0  0  0  0  0  0  0  0  0  0  0
    4.9008   -0.3315    0.0000 C   0  0  0  0  0  0  0  0  0  0  0  0
    5.9008   -0.3281    0.0000 Cl  0  0  0  0  0  0  0  0  0  0  0  0
    4.4008    0.5330    0.0000 C   0  0  0  0  0  0  0  0  0  0  0  0
    4.7108    1.4930    0.0000 N   0  0  0  0  0  0  0  0  0  0  0  0
    3.9008    2.0730    0.0000 C   0  0  0  0  0  0  0  0  0  0  0  0
    3.0908    1.4930    0.0000 C   0  0  0  0  0  0  0  0  0  0  0  0
    2.1411    1.8062    0.0000 C   0  0  0  0  0  0  0  0  0  0  0  0
    1.3925    1.1380    0.0000 C   0  0  0  0  0  0  0  0  0  0  0  0
    0.4481    1.4505    0.0000 N   0  0  0  0  0  0  0  0  0  0  0  0
    3.4008    0.5330    0.0000 C   0  0  0  0  0  0  0  0  0  0  0  0
    2.9026   -0.3365    0.0000 C   0  0  0  0  0  0  0  0  0  0  0  0
  1  2  1  0  0  0  0
  2  3  1  0  0  0  0
  3  4  2  0  0  0  0
  4  5  1  0  0  0  0
  5  6  1  0  0  0  0
  5  7  2  0  0  0  0
  7  8  1  0  0  0  0
  8  9  1  0  0  0  0
  9 10  2  0  0  0  0
 10 11  1  0  0  0  0
 11 12  1  0  0  0  0
 12 13  1  0  0  0  0
 10 14  1  0  0  0  0
 14  7  1  0  0  0  0
 14 15  2  0  0  0  0
 15  3  1  0  0  0  0
M  END
>  <EXTREG>  (ZINC00140945)
ZINC00140945

>  <LOGBIO>
2.5000

$$$$
ZINC00141945
  -MTS-   02131516202D 0   0.00000     0.00000     0

 24 25  0  0  1  0  0  0  0  0999 V2000
    3.5227    1.7345    0.0000 C   0  0  0  0  0  0  0  0  0  0  0  0
    4.5262    1.7359    0.0000 C   0  0  1  0  0  0  0  0  0  0  0  0
    5.0279    0.8709    0.0000 S   0  0  0  0  0  0  0  0  0  0  0  0
    4.5296    0.0039    0.0000 C   0  0  0  0  0  0  0  0  0  0  0  0
    3.5262    0.0009    0.0000 N   0  0  0  0  0  0  0  0  0  0  0  0
    3.0322   -0.8626    0.0000 C   0  0  0  0  0  0  0  0  0  0  0  0
    3.5331   -1.7281    0.0000 C   0  0  0  0  0  0  0  0  0  0  0  0
    4.5279   -1.7302    0.0000 C   0  0  0  0  0  0  0  0  0  0  0  0
    5.0305   -0.8616    0.0000 C   0  0  0  0  0  0  0  0  0  0  0  0
    6.0305   -0.8616    0.0000 C   0  0  0  0  0  0  0  0  0  0  0  0
    7.0305   -0.8616    0.0000 N   0  0  0  0  0  0  0  0  0  0  0  0
    5.0266   -2.5969    0.0000 C   0  0  0  0  0  0  0  0  0  0  0  0
    5.8934   -2.0982    0.0000 F   0  0  0  0  0  0  0  0  0  0  0  0
    4.1598   -3.0956    0.0000 F   0  0  0  0  0  0  0  0  0  0  0  0
    5.5253   -3.4637    0.0000 F   0  0  0  0  0  0  0  0  0  0  0  0
    2.0322   -0.8651    0.0000 C   0  0  0  0  0  0  0  0  0  0  0  0
    1.4365   -0.0510    0.0000 O   0  0  0  0  0  0  0  0  0  0  0  0
    0.4917   -0.3669    0.0000 C   0  0  0  0  0  0  0  0  0  0  0  0
    0.4864   -1.3631    0.0000 C   0  0  0  0  0  0  0  0  0  0  0  0
    1.4458   -1.6751    0.0000 C   0  0  0  0  0  0  0  0  0  0  0  0
    5.0214    2.5987    0.0000 C   0  0  0  0  0  0  0  0  0  0  0  0
    6.0249    2.6001    0.0000 C   0  0  0  0  0  0  0  0  0  0  0  0
    4.5197    3.4637    0.0000 O   0  0  0  0  0  0  0  0  0  0  0  0
    4.2271    1.2158    0.0000 H   0  0  0  0  0  0  0  0  0  0  0  0
  2  1  1  6  0  0  0
  2 24  1  1  0  0  0
  2  3  1  0  0  0  0
  3  4  1  0  0  0  0
  4  5  1  0  0  0  0
  5  6  2  0  0  0  0
  6  7  1  0  0  0  0
  7  8  2  0  0  0  0
  8  9  1  0  0  0  0
  9  4  2  0  0  0  0
  9 10  1  0  0  0  0
 10 11  3  0  0  0  0
  8 12  1  0  0  0  0
 12 13  1  0  0  0  0
 12 14  1  0  0  0  0
 12 15  1  0  0  0  0
  6 16  1  0  0  0  0
 16 17  1  0  0  0  0
 17 18  1  0  0  0  0
 18 19  2  0  0  0  0
 19 20  1  0  0  0  0
 20 16  2  0  0  0  0
  2 21  1  0  0  0  0
 21 22  1  0  0  0  0
 21 23  2  0  0  0  0
M  END
>  <EXTREG>  (ZINC00141945)
ZINC00141945

>  <LOGBIO>
2.5000

$$$$
ZINC00142201
  -MTS-   02131516202D 0   0.00000     0.00000     0

 16 17  0  0  0  0  0  0  0  0999 V2000
    3.9444   -2.1309    0.0000 C   0  0  0  0  0  0  0  0  0  0  0  0
    3.0784   -2.6378    0.0000 O   0  0  0  0  0  0  0  0  0  0  0  0
    2.2144   -2.1446    0.0000 C   0  0  0  0  0  0  0  0  0  0  0  0
    1.3484   -2.6515    0.0000 O   0  0  0  0  0  0  0  0  0  0  0  0
    2.2090   -1.1447    0.0000 C   0  0  0  0  0  0  0  0  0  0  0  0
    3.0213   -0.5465    0.0000 S   0  0  0  0  0  0  0  0  0  0  0  0
    2.7026    0.3974    0.0000 C   0  0  0  0  0  0  0  0  0  0  0  0
    3.2048    1.2657    0.0000 C   0  0  0  0  0  0  0  0  0  0  0  0
    2.7042    2.1314    0.0000 C   0  0  0  0  0  0  0  0  0  0  0  0
    1.7007    2.1288    0.0000 C   0  0  0  0  0  0  0  0  0  0  0  0
    1.2065    1.2654    0.0000 C   0  0  0  0  0  0  0  0  0  0  0  0
    1.7064    0.3997    0.0000 C   0  0  0  0  0  0  0  0  0  0  0  0
    1.3973   -0.5606    0.0000 C   0  0  0  0  0  0  0  0  0  0  0  0
    0.4473   -0.8730    0.0000 N   0  0  0  0  0  0  0  0  0  0  0  0
    4.2048    1.2657    0.0000 C   0  0  0  0  0  0  0  0  0  0  0  0
    5.2048    1.2657    0.0000 N   0  0  0  0  0  0  0  0  0  0  0  0
  1  2  1  0  0  0  0
  2  3  1  0  0  0  0
  3  4  2  0  0  0  0
  3  5  1  0  0  0  0
  5  6  1  0  0  0  0
  6  7  1  0  0  0  0
  7  8  2  0  0  0  0
  8  9  1  0  0  0  0
  9 10  2  0  0  0  0
 10 11  1  0  0  0  0
 11 12  2  0  0  0  0
 12  7  1  0  0  0  0
 12 13  1  0  0  0  0
 13  5  2  0  0  0  0
 13 14  1  0  0  0  0
  8 15  1  0  0  0  0
 15 16  3  0  0  0  0
M  END
>  <EXTREG>  (ZINC00142201)
ZINC00142201

>  <LOGBIO>
2.5000

$$$$
ZINC00142861
  -MTS-   02131516202D 0   0.00000     0.00000     0

 23 25  0  0  1  0  0  0  0  0999 V2000
    4.4206   -2.1102    0.0000 C   0  0  0  0  0  0  0  0  0  0  0  0
    5.3754   -1.8130    0.0000 C   0  0  0  0  0  0  0  0  0  0  0  0
    6.0060   -2.5892    0.0000 C   0  0  0  0  0  0  0  0  0  0  0  0
    5.9154   -0.8430    0.0000 C   0  0  1  0  0  0  0  0  0  0  0  0
    4.9054   -0.5030    0.0000 C   0  0  0  0  0  0  0  0  0  0  0  0
    4.4154    0.4070    0.0000 C   0  0  0  0  0  0  0  0  0  0  0  0
    5.5254    0.0870    0.0000 C   0  0  1  0  0  0  0  0  0  0  0  0
    5.4333    1.4839    0.0000 C   0  0  0  0  0  0  0  0  0  0  0  0
    4.3568    2.0142    0.0000 S   0  0  0  0  0  0  0  0  0  0  0  0
    4.0917    1.4760    0.0000 O   0  0  0  0  0  0  0  0  0  0  0  0
    4.7987    2.9113    0.0000 O   0  0  0  0  0  0  0  0  0  0  0  0
    3.4598    2.4561    0.0000 N   0  0  0  0  0  0  0  0  0  0  0  0
    2.6285    1.9002    0.0000 C   0  0  0  0  0  0  0  0  0  0  0  0
    2.6936    0.8989    0.0000 C   0  0  0  0  0  0  0  0  0  0  0  0
    1.8656    0.3476    0.0000 C   0  0  0  0  0  0  0  0  0  0  0  0
    0.9681    0.7886    0.0000 C   0  0  0  0  0  0  0  0  0  0  0  0
    0.8986    1.7809    0.0000 C   0  0  0  0  0  0  0  0  0  0  0  0
    0.0000    2.2197    0.0000 F   0  0  0  0  0  0  0  0  0  0  0  0
    1.7310    2.3413    0.0000 C   0  0  0  0  0  0  0  0  0  0  0  0
    6.3254    0.4370    0.0000 C   0  0  0  0  0  0  0  0  0  0  0  0
    6.5867    1.4022    0.0000 O   0  0  0  0  0  0  0  0  0  0  0  0
    6.8354   -0.2630    0.0000 C   0  0  0  0  0  0  0  0  0  0  0  0
    6.3511   -1.2556    0.0000 H   0  0  0  0  0  0  0  0  0  0  0  0
  1  2  1  0  0  0  0
  2  3  1  0  0  0  0
  4  2  1  1  0  0  0
  4 23  1  6  0  0  0
  4  5  1  0  0  0  0
  5  6  1  0  0  0  0
  6  7  1  0  0  0  0
  7  2  1  0  0  0  0
  7  8  1  1  0  0  0
  8  9  1  0  0  0  0
  9 10  2  0  0  0  0
  9 11  2  0  0  0  0
  9 12  1  0  0  0  0
 12 13  1  0  0  0  0
 13 14  2  0  0  0  0
 14 15  1  0  0  0  0
 15 16  2  0  0  0  0
 16 17  1  0  0  0  0
 17 18  1  0  0  0  0
 17 19  2  0  0  0  0
 19 13  1  0  0  0  0
  7 20  1  0  0  0  0
 20 21  2  0  0  0  0
 20 22  1  0  0  0  0
 22  4  1  0  0  0  0
M  END
>  <EXTREG>  (ZINC00142861)
ZINC00142861

>  <LOGBIO>
2.5000

$$$$
ZINC00143093
  -MTS-   02131516202D 0   0.00000     0.00000     0

 23 25  0  0  1  0  0  0  0  0999 V2000
    4.2824   -2.1102    0.0000 C   0  0  0  0  0  0  0  0  0  0  0  0
    5.2372   -1.8130    0.0000 C   0  0  0  0  0  0  0  0  0  0  0  0
    5.8678   -2.5892    0.0000 C   0  0  0  0  0  0  0  0  0  0  0  0
    5.7772   -0.8430    0.0000 C   0  0  1  0  0  0  0  0  0  0  0  0
    4.7672   -0.5030    0.0000 C   0  0  0  0  0  0  0  0  0  0  0  0
    4.2772    0.4070    0.0000 C   0  0  0  0  0  0  0  0  0  0  0  0
    5.3872    0.0870    0.0000 C   0  0  1  0  0  0  0  0  0  0  0  0
    5.2951    1.4839    0.0000 C   0  0  0  0  0  0  0  0  0  0  0  0
    4.2186    2.0142    0.0000 S   0  0  0  0  0  0  0  0  0  0  0  0
    3.9535    1.4760    0.0000 O   0  0  0  0  0  0  0  0  0  0  0  0
    4.6605    2.9113    0.0000 O   0  0  0  0  0  0  0  0  0  0  0  0
    3.3216    2.4561    0.0000 N   0  0  0  0  0  0  0  0  0  0  0  0
    2.4903    1.9002    0.0000 C   0  0  0  0  0  0  0  0  0  0  0  0
    2.5554    0.8989    0.0000 C   0  0  0  0  0  0  0  0  0  0  0  0
    1.7273    0.3476    0.0000 C   0  0  0  0  0  0  0  0  0  0  0  0
    0.8298    0.7886    0.0000 C   0  0  0  0  0  0  0  0  0  0  0  0
    0.0000    0.2306    0.0000 F   0  0  0  0  0  0  0  0  0  0  0  0
    0.7604    1.7809    0.0000 C   0  0  0  0  0  0  0  0  0  0  0  0
    1.5928    2.3413    0.0000 C   0  0  0  0  0  0  0  0  0  0  0  0
    6.1872    0.4370    0.0000 C   0  0  0  0  0  0  0  0  0  0  0  0
    6.4485    1.4022    0.0000 O   0  0  0  0  0  0  0  0  0  0  0  0
    6.6972   -0.2630    0.0000 C   0  0  0  0  0  0  0  0  0  0  0  0
    6.2129   -1.2556    0.0000 H   0  0  0  0  0  0  0  0  0  0  0  0
  1  2  1  0  0  0  0
  2  3  1  0  0  0  0
  4  2  1  1  0  0  0
  4 23  1  6  0  0  0
  4  5  1  0  0  0  0
  5  6  1  0  0  0  0
  6  7  1  0  0  0  0
  7  2  1  0  0  0  0
  7  8  1  1  0  0  0
  8  9  1  0  0  0  0
  9 10  2  0  0  0  0
  9 11  2  0  0  0  0
  9 12  1  0  0  0  0
 12 13  1  0  0  0  0
 13 14  2  0  0  0  0
 14 15  1  0  0  0  0
 15 16  2  0  0  0  0
 16 17  1  0  0  0  0
 16 18  1  0  0  0  0
 18 19  2  0  0  0  0
 19 13  1  0  0  0  0
  7 20  1  0  0  0  0
 20 21  2  0  0  0  0
 20 22  1  0  0  0  0
 22  4  1  0  0  0  0
M  END
>  <EXTREG>  (ZINC00143093)
ZINC00143093

>  <LOGBIO>
2.5000

$$$$
ZINC00143202
  -MTS-   02131516202D 0   0.00000     0.00000     0

 17 18  0  0  0  0  0  0  0  0999 V2000
    4.9305    2.5746    0.0000 F   0  0  0  0  0  0  0  0  0  0  0  0
    4.0625    2.0781    0.0000 C   0  0  0  0  0  0  0  0  0  0  0  0
    4.0574    1.0747    0.0000 C   0  0  0  0  0  0  0  0  0  0  0  0
    3.1929    0.5825    0.0000 C   0  0  0  0  0  0  0  0  0  0  0  0
    2.3284    1.0851    0.0000 C   0  0  0  0  0  0  0  0  0  0  0  0
    1.4617    0.5864    0.0000 C   0  0  0  0  0  0  0  0  0  0  0  0
    1.4601   -0.4136    0.0000 N   0  0  0  0  0  0  0  0  0  0  0  0
    0.5909   -0.9148    0.0000 C   0  0  0  0  0  0  0  0  0  0  0  0
    0.5914   -1.9096    0.0000 C   0  0  0  0  0  0  0  0  0  0  0  0
    1.4562   -2.4118    0.0000 S   0  0  0  0  0  0  0  0  0  0  0  0
    2.0955   -3.1807    0.0000 O   0  0  0  0  0  0  0  0  0  0  0  0
    0.8107   -3.1756    0.0000 O   0  0  0  0  0  0  0  0  0  0  0  0
    2.3204   -1.9192    0.0000 C   0  0  0  0  0  0  0  0  0  0  0  0
    2.3249   -0.9157    0.0000 C   0  0  0  0  0  0  0  0  0  0  0  0
    2.3284    2.0799    0.0000 C   0  0  0  0  0  0  0  0  0  0  0  0
    1.4627    2.5804    0.0000 F   0  0  0  0  0  0  0  0  0  0  0  0
    3.1980    2.5807    0.0000 C   0  0  0  0  0  0  0  0  0  0  0  0
  1  2  1  0  0  0  0
  2  3  2  0  0  0  0
  3  4  1  0  0  0  0
  4  5  2  0  0  0  0
  5  6  1  0  0  0  0
  6  7  1  0  0  0  0
  7  8  1  0  0  0  0
  8  9  1  0  0  0  0
  9 10  1  0  0  0  0
 10 11  2  0  0  0  0
 10 12  2  0  0  0  0
 10 13  1  0  0  0  0
 13 14  1  0  0  0  0
 14  7  1  0  0  0  0
  5 15  1  0  0  0  0
 15 16  1  0  0  0  0
 15 17  2  0  0  0  0
 17  2  1  0  0  0  0
M  END
>  <EXTREG>  (ZINC00143202)
ZINC00143202

>  <LOGBIO>
2.5000

$$$$
ZINC00144002
  -MTS-   02131516202D 0   0.00000     0.00000     0

 17 18  0  0  0  0  0  0  0  0999 V2000
    7.4469    1.9512    0.0000 I   0  0  0  0  0  0  0  0  0  0  0  0
    6.5814    1.4504    0.0000 C   0  0  0  0  0  0  0  0  0  0  0  0
    5.7114    1.9504    0.0000 C   0  0  0  0  0  0  0  0  0  0  0  0
    4.8514    1.4504    0.0000 C   0  0  0  0  0  0  0  0  0  0  0  0
    4.8514    0.4504    0.0000 C   0  0  0  0  0  0  0  0  0  0  0  0
    3.9846   -0.0483    0.0000 O   0  0  0  0  0  0  0  0  0  0  0  0
    3.9831   -1.0518    0.0000 C   0  0  0  0  0  0  0  0  0  0  0  0
    3.1203   -1.5469    0.0000 C   0  0  0  0  0  0  0  0  0  0  0  0
    3.1188   -2.5504    0.0000 O   0  0  0  0  0  0  0  0  0  0  0  0
    2.2553   -1.0452    0.0000 C   0  0  0  0  0  0  0  0  0  0  0  0
    2.2563   -0.0417    0.0000 C   0  0  0  0  0  0  0  0  0  0  0  0
    1.3948    0.4557    0.0000 C   0  0  0  0  0  0  0  0  0  0  0  0
    0.5273   -0.0417    0.0000 C   0  0  0  0  0  0  0  0  0  0  0  0
    0.5213   -1.0365    0.0000 C   0  0  0  0  0  0  0  0  0  0  0  0
    1.3878   -1.5425    0.0000 C   0  0  0  0  0  0  0  0  0  0  0  0
    5.7114   -0.0496    0.0000 C   0  0  0  0  0  0  0  0  0  0  0  0
    6.5814    0.4504    0.0000 C   0  0  0  0  0  0  0  0  0  0  0  0
  1  2  1  0  0  0  0
  2  3  2  0  0  0  0
  3  4  1  0  0  0  0
  4  5  2  0  0  0  0
  5  6  1  0  0  0  0
  6  7  1  0  0  0  0
  7  8  1  0  0  0  0
  8  9  2  0  0  0  0
  8 10  1  0  0  0  0
 10 11  2  0  0  0  0
 11 12  1  0  0  0  0
 12 13  2  0  0  0  0
 13 14  1  0  0  0  0
 14 15  2  0  0  0  0
 15 10  1  0  0  0  0
  5 16  1  0  0  0  0
 16 17  2  0  0  0  0
 17  2  1  0  0  0  0
M  END
>  <EXTREG>  (ZINC00144002)
ZINC00144002

>  <LOGBIO>
2.5000

$$$$
ZINC00144407
  -MTS-   02131516202D 0   0.00000     0.00000     0

 12 13  0  0  0  0  0  0  0  0999 V2000
    4.2381   -2.3843    0.0000 Cl  0  0  0  0  0  0  0  0  0  0  0  0
    3.6476   -1.5773    0.0000 C   0  0  0  0  0  0  0  0  0  0  0  0
    4.0517   -0.6588    0.0000 C   0  0  0  0  0  0  0  0  0  0  0  0
    3.4626    0.1428    0.0000 C   0  0  0  0  0  0  0  0  0  0  0  0
    2.4683    0.0358    0.0000 C   0  0  0  0  0  0  0  0  0  0  0  0
    2.0632   -0.8727    0.0000 C   0  0  0  0  0  0  0  0  0  0  0  0
    2.6533   -1.6842    0.0000 C   0  0  0  0  0  0  0  0  0  0  0  0
    1.8798    0.8443    0.0000 C   0  0  0  0  0  0  0  0  0  0  0  0
    2.1898    1.8043    0.0000 N   0  0  0  0  0  0  0  0  0  0  0  0
    1.3798    2.3843    0.0000 O   0  0  0  0  0  0  0  0  0  0  0  0
    0.5698    1.8043    0.0000 C   0  0  0  0  0  0  0  0  0  0  0  0
    0.8798    0.8443    0.0000 N   0  0  0  0  0  0  0  0  0  0  0  0
  1  2  1  0  0  0  0
  2  3  2  0  0  0  0
  3  4  1  0  0  0  0
  4  5  2  0  0  0  0
  5  6  1  0  0  0  0
  6  7  2  0  0  0  0
  7  2  1  0  0  0  0
  5  8  1  0  0  0  0
  8  9  2  0  0  0  0
  9 10  1  0  0  0  0
 10 11  1  0  0  0  0
 11 12  2  0  0  0  0
 12  8  1  0  0  0  0
M  END
>  <EXTREG>  (ZINC00144407)
ZINC00144407

>  <LOGBIO>
2.5000

$$$$
ZINC00147572
  -MTS-   02131516202D 0   0.00000     0.00000     0

 18 19  0  0  0  0  0  0  0  0999 V2000
    3.8088    2.1018    0.0000 O   0  0  0  0  0  0  0  0  0  0  0  0
    3.2887    2.4010    0.0000 C   0  0  0  0  0  0  0  0  0  0  0  0
    3.2882    3.3958    0.0000 O   0  0  0  0  0  0  0  0  0  0  0  0
    2.2501    1.8000    0.0000 C   0  0  0  0  0  0  0  0  0  0  0  0
    1.3801    2.3000    0.0000 N   0  0  0  0  0  0  0  0  0  0  0  0
    0.5201    1.8000    0.0000 C   0  0  0  0  0  0  0  0  0  0  0  0
    0.5201    0.8000    0.0000 C   0  0  0  0  0  0  0  0  0  0  0  0
    1.3801    0.3000    0.0000 N   0  0  0  0  0  0  0  0  0  0  0  0
    2.2501    0.8000    0.0000 C   0  0  0  0  0  0  0  0  0  0  0  0
    3.2887    0.1989    0.0000 C   0  0  0  0  0  0  0  0  0  0  0  0
    4.1585    0.6993    0.0000 O   0  0  0  0  0  0  0  0  0  0  0  0
    3.2882   -0.7958    0.0000 N   0  0  0  0  0  0  0  0  0  0  0  0
    4.1540   -1.2962    0.0000 C   0  0  0  0  0  0  0  0  0  0  0  0
    5.0238   -0.7958    0.0000 C   0  0  0  0  0  0  0  0  0  0  0  0
    5.8840   -1.2953    0.0000 C   0  0  0  0  0  0  0  0  0  0  0  0
    5.8846   -2.2953    0.0000 C   0  0  0  0  0  0  0  0  0  0  0  0
    5.0248   -2.7958    0.0000 C   0  0  0  0  0  0  0  0  0  0  0  0
    4.1546   -2.2962    0.0000 C   0  0  0  0  0  0  0  0  0  0  0  0
  1  2  1  0  0  0  0
  2  3  2  0  0  0  0
  2  4  1  0  0  0  0
  4  5  1  0  0  0  0
  5  6  2  0  0  0  0
  6  7  1  0  0  0  0
  7  8  2  0  0  0  0
  8  9  1  0  0  0  0
  9  4  2  0  0  0  0
  9 10  1  0  0  0  0
 10 11  2  0  0  0  0
 10 12  1  0  0  0  0
 12 13  1  0  0  0  0
 13 14  2  0  0  0  0
 14 15  1  0  0  0  0
 15 16  2  0  0  0  0
 16 17  1  0  0  0  0
 17 18  2  0  0  0  0
 18 13  1  0  0  0  0
M  END
>  <EXTREG>  (ZINC00147572)
ZINC00147572

>  <LOGBIO>
2.5000

$$$$
ZINC00147856
  -MTS-   02131516202D 0   0.00000     0.00000     0

 23 23  0  0  0  0  0  0  0  0999 V2000
    5.1953    3.5187    0.0000 C   0  0  0  0  0  0  0  0  0  0  0  0
    4.3287    4.0179    0.0000 C   0  0  0  0  0  0  0  0  0  0  0  0
    3.4632    3.5170    0.0000 S   0  0  0  0  0  0  0  0  0  0  0  0
    3.9641    2.6515    0.0000 O   0  0  0  0  0  0  0  0  0  0  0  0
    2.9624    4.3825    0.0000 O   0  0  0  0  0  0  0  0  0  0  0  0
    2.5977    3.0161    0.0000 C   0  0  0  0  0  0  0  0  0  0  0  0
    1.7277    3.5161    0.0000 C   0  0  0  0  0  0  0  0  0  0  0  0
    0.8677    3.0161    0.0000 C   0  0  0  0  0  0  0  0  0  0  0  0
    0.8677    2.0161    0.0000 C   0  0  0  0  0  0  0  0  0  0  0  0
    0.0009    1.5175    0.0000 O   0  0  0  0  0  0  0  0  0  0  0  0
    1.7277    1.5161    0.0000 C   0  0  0  0  0  0  0  0  0  0  0  0
    1.7252    0.5161    0.0000 N   0  0  0  0  0  0  0  0  0  0  0  0
    2.5929    0.0123    0.0000 C   0  0  0  0  0  0  0  0  0  0  0  0
    3.4605    0.5096    0.0000 O   0  0  0  0  0  0  0  0  0  0  0  0
    2.5887   -1.1825    0.0000 C   0  0  0  0  0  0  0  0  0  0  0  0
    3.4564   -1.6864    0.0000 C   0  0  0  0  0  0  0  0  0  0  0  0
    4.4407   -1.8632    0.0000 C   0  0  0  0  0  0  0  0  0  0  0  0
    3.8011   -0.7477    0.0000 C   0  0  0  0  0  0  0  0  0  0  0  0
    3.4529   -2.6812    0.0000 C   0  0  0  0  0  0  0  0  0  0  0  0
    2.5816   -3.1789    0.0000 C   0  0  0  0  0  0  0  0  0  0  0  0
    2.5730   -4.1823    0.0000 O   0  0  0  0  0  0  0  0  0  0  0  0
    1.7189   -2.6732    0.0000 O   0  0  0  0  0  0  0  0  0  0  0  0
    2.5977    2.0161    0.0000 C   0  0  0  0  0  0  0  0  0  0  0  0
  1  2  1  0  0  0  0
  2  3  1  0  0  0  0
  3  4  2  0  0  0  0
  3  5  2  0  0  0  0
  3  6  1  0  0  0  0
  6  7  2  0  0  0  0
  7  8  1  0  0  0  0
  8  9  2  0  0  0  0
  9 10  1  0  0  0  0
  9 11  1  0  0  0  0
 11 12  1  0  0  0  0
 12 13  1  0  0  0  0
 13 14  2  0  0  0  0
 13 15  1  0  0  0  0
 15 16  1  0  0  0  0
 16 17  1  0  0  0  0
 16 18  1  0  0  0  0
 16 19  1  0  0  0  0
 19 20  1  0  0  0  0
 20 21  1  0  0  0  0
 20 22  2  0  0  0  0
 11 23  2  0  0  0  0
 23  6  1  0  0  0  0
M  END
>  <EXTREG>  (ZINC00147856)
ZINC00147856

>  <LOGBIO>
2.5000

$$$$
ZINC00149474
  -MTS-   02131516202D 0   0.00000     0.00000     0

 19 20  0  0  0  0  0  0  0  0999 V2000
    4.5101    3.0033    0.0000 C   0  0  0  0  0  0  0  0  0  0  0  0
    3.5323    2.7936    0.0000 S   0  0  0  0  0  0  0  0  0  0  0  0
    3.2250    1.8420    0.0000 C   0  0  0  0  0  0  0  0  0  0  0  0
    2.2665    1.5276    0.0000 S   0  0  0  0  0  0  0  0  0  0  0  0
    2.2742    0.5314    0.0000 C   0  0  0  0  0  0  0  0  0  0  0  0
    1.4658   -0.0571    0.0000 C   0  0  0  0  0  0  0  0  0  0  0  0
    0.5485    0.3497    0.0000 C   0  0  0  0  0  0  0  0  0  0  0  0
    1.5701   -1.0464    0.0000 O   0  0  0  0  0  0  0  0  0  0  0  0
    3.2199    0.2179    0.0000 C   0  0  0  0  0  0  0  0  0  0  0  0
    3.5256   -0.7342    0.0000 C   0  0  0  0  0  0  0  0  0  0  0  0
    2.8523   -1.4783    0.0000 C   0  0  0  0  0  0  0  0  0  0  0  0
    3.1584   -2.4248    0.0000 C   0  0  0  0  0  0  0  0  0  0  0  0
    4.1356   -2.6371    0.0000 C   0  0  0  0  0  0  0  0  0  0  0  0
    4.4390   -3.5899    0.0000 Cl  0  0  0  0  0  0  0  0  0  0  0  0
    4.8067   -1.9028    0.0000 C   0  0  0  0  0  0  0  0  0  0  0  0
    4.5028   -0.9465    0.0000 C   0  0  0  0  0  0  0  0  0  0  0  0
    3.8136    1.0335    0.0000 C   0  0  0  0  0  0  0  0  0  0  0  0
    4.8136    1.0335    0.0000 C   0  0  0  0  0  0  0  0  0  0  0  0
    5.8136    1.0335    0.0000 N   0  0  0  0  0  0  0  0  0  0  0  0
  1  2  1  0  0  0  0
  2  3  1  0  0  0  0
  3  4  1  0  0  0  0
  4  5  1  0  0  0  0
  5  6  1  0  0  0  0
  6  7  1  0  0  0  0
  6  8  2  0  0  0  0
  5  9  2  0  0  0  0
  9 10  1  0  0  0  0
 10 11  2  0  0  0  0
 11 12  1  0  0  0  0
 12 13  2  0  0  0  0
 13 14  1  0  0  0  0
 13 15  1  0  0  0  0
 15 16  2  0  0  0  0
 16 10  1  0  0  0  0
  9 17  1  0  0  0  0
 17  3  2  0  0  0  0
 17 18  1  0  0  0  0
 18 19  3  0  0  0  0
M  END
>  <EXTREG>  (ZINC00149474)
ZINC00149474

>  <LOGBIO>
2.5000

$$$$
ZINC00150202
  -MTS-   02131516202D 0   0.00000     0.00000     0

 20 21  0  0  0  0  0  0  0  0999 V2000
    6.5824    2.1332    0.0000 C   0  0  0  0  0  0  0  0  0  0  0  0
    5.7169    1.6323    0.0000 C   0  0  0  0  0  0  0  0  0  0  0  0
    4.8469    2.1323    0.0000 C   0  0  0  0  0  0  0  0  0  0  0  0
    3.9869    1.6323    0.0000 C   0  0  0  0  0  0  0  0  0  0  0  0
    3.9869    0.6323    0.0000 C   0  0  0  0  0  0  0  0  0  0  0  0
    4.8469    0.1323    0.0000 C   0  0  0  0  0  0  0  0  0  0  0  0
    5.7169    0.6323    0.0000 C   0  0  0  0  0  0  0  0  0  0  0  0
    3.1201    0.1336    0.0000 S   0  0  0  0  0  0  0  0  0  0  0  0
    3.6188   -0.7331    0.0000 O   0  0  0  0  0  0  0  0  0  0  0  0
    2.6214    1.0004    0.0000 O   0  0  0  0  0  0  0  0  0  0  0  0
    2.2533   -0.3650    0.0000 C   0  0  0  0  0  0  0  0  0  0  0  0
    1.3846    0.1371    0.0000 C   0  0  0  0  0  0  0  0  0  0  0  0
    0.5233   -0.3607    0.0000 C   0  0  0  0  0  0  0  0  0  0  0  0
    0.5208   -1.3607    0.0000 C   0  0  0  0  0  0  0  0  0  0  0  0
    1.3796   -1.8629    0.0000 C   0  0  0  0  0  0  0  0  0  0  0  0
    2.2508   -1.3650    0.0000 C   0  0  0  0  0  0  0  0  0  0  0  0
    3.1151   -1.8681    0.0000 C   0  0  0  0  0  0  0  0  0  0  0  0
    2.6121   -2.7323    0.0000 F   0  0  0  0  0  0  0  0  0  0  0  0
    3.6181   -1.0038    0.0000 F   0  0  0  0  0  0  0  0  0  0  0  0
    3.9794   -2.3711    0.0000 F   0  0  0  0  0  0  0  0  0  0  0  0
  1  2  1  0  0  0  0
  2  3  2  0  0  0  0
  3  4  1  0  0  0  0
  4  5  2  0  0  0  0
  5  6  1  0  0  0  0
  6  7  2  0  0  0  0
  7  2  1  0  0  0  0
  5  8  1  0  0  0  0
  8  9  2  0  0  0  0
  8 10  2  0  0  0  0
  8 11  1  0  0  0  0
 11 12  2  0  0  0  0
 12 13  1  0  0  0  0
 13 14  2  0  0  0  0
 14 15  1  0  0  0  0
 15 16  2  0  0  0  0
 16 11  1  0  0  0  0
 16 17  1  0  0  0  0
 17 18  1  0  0  0  0
 17 19  1  0  0  0  0
 17 20  1  0  0  0  0
M  END
>  <EXTREG>  (ZINC00150202)
ZINC00150202

>  <LOGBIO>
2.5000

$$$$
ZINC00151260
  -MTS-   02131516202D 0   0.00000     0.00000     0

 10 10  0  0  0  0  0  0  0  0999 V2000
    4.3233    0.7998    0.0000 Cl  0  0  0  0  0  0  0  0  0  0  0  0
    3.4578    0.2989    0.0000 C   0  0  0  0  0  0  0  0  0  0  0  0
    2.5878    0.7989    0.0000 C   0  0  0  0  0  0  0  0  0  0  0  0
    1.7278    0.2989    0.0000 C   0  0  0  0  0  0  0  0  0  0  0  0
    1.7278   -0.7011    0.0000 C   0  0  0  0  0  0  0  0  0  0  0  0
    2.5878   -1.2011    0.0000 C   0  0  0  0  0  0  0  0  0  0  0  0
    3.4578   -0.7011    0.0000 N   0  0  0  0  0  0  0  0  0  0  0  0
    0.8610    0.7976    0.0000 N   0  3  0  0  0  0  0  0  0  0  0  0
    0.8590    1.8011    0.0000 O   0  5  0  0  0  0  0  0  0  0  0  0
    0.0000    0.2994    0.0000 O   0  0  0  0  0  0  0  0  0  0  0  0
  1  2  1  0  0  0  0
  2  3  2  0  0  0  0
  3  4  1  0  0  0  0
  4  5  2  0  0  0  0
  5  6  1  0  0  0  0
  6  7  2  0  0  0  0
  7  2  1  0  0  0  0
  4  8  1  0  0  0  0
  8  9  1  0  0  0  0
  8 10  2  0  0  0  0
M  CHG  2   8   1   9  -1
M  END
>  <EXTREG>  (ZINC00151260)
ZINC00151260

>  <LOGBIO>
2.5000

$$$$
ZINC00152380
  -MTS-   02131516202D 0   0.00000     0.00000     0

 15 16  0  0  0  0  0  0  0  0999 V2000
    3.1156    1.2009    0.0000 F   0  0  0  0  0  0  0  0  0  0  0  0
    2.2501    0.7000    0.0000 C   0  0  0  0  0  0  0  0  0  0  0  0
    1.3801    1.2000    0.0000 C   0  0  0  0  0  0  0  0  0  0  0  0
    0.5201    0.7000    0.0000 C   0  0  0  0  0  0  0  0  0  0  0  0
    0.5201   -0.3000    0.0000 C   0  0  0  0  0  0  0  0  0  0  0  0
    1.3801   -0.8000    0.0000 C   0  0  0  0  0  0  0  0  0  0  0  0
    1.3776   -1.8000    0.0000 Cl  0  0  0  0  0  0  0  0  0  0  0  0
    2.2501   -0.3000    0.0000 C   0  0  0  0  0  0  0  0  0  0  0  0
    3.2887   -0.9010    0.0000 C   0  0  0  0  0  0  0  0  0  0  0  0
    4.3285   -0.3021    0.0000 N   0  0  0  0  0  0  0  0  0  0  0  0
    5.1975   -0.8038    0.0000 C   0  0  0  0  0  0  0  0  0  0  0  0
    6.0585   -0.3055    0.0000 C   0  0  0  0  0  0  0  0  0  0  0  0
    6.0605    0.6945    0.0000 N   0  0  0  0  0  0  0  0  0  0  0  0
    5.2015    1.1962    0.0000 C   0  0  0  0  0  0  0  0  0  0  0  0
    4.3305    0.6979    0.0000 C   0  0  0  0  0  0  0  0  0  0  0  0
  1  2  1  0  0  0  0
  2  3  2  0  0  0  0
  3  4  1  0  0  0  0
  4  5  2  0  0  0  0
  5  6  1  0  0  0  0
  6  7  1  0  0  0  0
  6  8  2  0  0  0  0
  8  2  1  0  0  0  0
  8  9  1  0  0  0  0
  9 10  1  0  0  0  0
 10 11  1  0  0  0  0
 11 12  1  0  0  0  0
 12 13  1  0  0  0  0
 13 14  1  0  0  0  0
 14 15  1  0  0  0  0
 15 10  1  0  0  0  0
M  END
>  <EXTREG>  (ZINC00152380)
ZINC00152380

>  <LOGBIO>
2.5000

$$$$
ZINC00152669
  -MTS-   02131516202D 0   0.00000     0.00000     0

 21 22  0  0  0  0  0  0  0  0999 V2000
    4.6018   -3.1264    0.0000 C   0  0  0  0  0  0  0  0  0  0  0  0
    5.0114   -2.2104    0.0000 O   0  0  0  0  0  0  0  0  0  0  0  0
    4.4271   -1.4053    0.0000 C   0  0  0  0  0  0  0  0  0  0  0  0
    4.8367   -0.4892    0.0000 O   0  0  0  0  0  0  0  0  0  0  0  0
    3.4325   -1.5087    0.0000 C   0  0  0  0  0  0  0  0  0  0  0  0
    3.0224   -2.4246    0.0000 C   0  0  0  0  0  0  0  0  0  0  0  0
    2.0328   -2.5255    0.0000 C   0  0  0  0  0  0  0  0  0  0  0  0
    1.4451   -1.7164    0.0000 C   0  0  0  0  0  0  0  0  0  0  0  0
    1.8470   -0.8065    0.0000 C   0  0  0  0  0  0  0  0  0  0  0  0
    2.8447   -0.6997    0.0000 C   0  0  0  0  0  0  0  0  0  0  0  0
    3.2506    0.2142    0.0000 N   0  0  0  0  0  0  0  0  0  0  0  0
    2.6621    1.0227    0.0000 S   0  0  0  0  0  0  0  0  0  0  0  0
    1.8536    0.4342    0.0000 O   0  0  0  0  0  0  0  0  0  0  0  0
    3.4706    1.6112    0.0000 O   0  0  0  0  0  0  0  0  0  0  0  0
    2.0736    1.8312    0.0000 C   0  0  0  0  0  0  0  0  0  0  0  0
    2.3836    2.7912    0.0000 C   0  0  0  0  0  0  0  0  0  0  0  0
    3.3333    3.1044    0.0000 C   0  0  0  0  0  0  0  0  0  0  0  0
    1.5736    3.3712    0.0000 O   0  0  0  0  0  0  0  0  0  0  0  0
    0.7636    2.7912    0.0000 N   0  0  0  0  0  0  0  0  0  0  0  0
    1.0736    1.8312    0.0000 C   0  0  0  0  0  0  0  0  0  0  0  0
    0.4851    1.0227    0.0000 C   0  0  0  0  0  0  0  0  0  0  0  0
  1  2  1  0  0  0  0
  2  3  1  0  0  0  0
  3  4  2  0  0  0  0
  3  5  1  0  0  0  0
  5  6  2  0  0  0  0
  6  7  1  0  0  0  0
  7  8  2  0  0  0  0
  8  9  1  0  0  0  0
  9 10  2  0  0  0  0
 10  5  1  0  0  0  0
 10 11  1  0  0  0  0
 11 12  1  0  0  0  0
 12 13  2  0  0  0  0
 12 14  2  0  0  0  0
 12 15  1  0  0  0  0
 15 16  2  0  0  0  0
 16 17  1  0  0  0  0
 16 18  1  0  0  0  0
 18 19  1  0  0  0  0
 19 20  2  0  0  0  0
 20 15  1  0  0  0  0
 20 21  1  0  0  0  0
M  END
>  <EXTREG>  (ZINC00152669)
ZINC00152669

>  <LOGBIO>
2.5000

$$$$
ZINC00153198
  -MTS-   02131516202D 0   0.00000     0.00000     0

 21 23  0  0  0  0  0  0  0  0999 V2000
    7.4520    1.7509    0.0000 Cl  0  0  0  0  0  0  0  0  0  0  0  0
    6.5865    1.2500    0.0000 C   0  0  0  0  0  0  0  0  0  0  0  0
    5.7165    1.7500    0.0000 C   0  0  0  0  0  0  0  0  0  0  0  0
    4.8565    1.2500    0.0000 C   0  0  0  0  0  0  0  0  0  0  0  0
    4.8565    0.2500    0.0000 C   0  0  0  0  0  0  0  0  0  0  0  0
    3.9865   -0.2500    0.0000 C   0  0  0  0  0  0  0  0  0  0  0  0
    3.1209    0.2509    0.0000 O   0  0  0  0  0  0  0  0  0  0  0  0
    2.2544   -0.2483    0.0000 C   0  0  0  0  0  0  0  0  0  0  0  0
    2.2524   -1.2517    0.0000 N   0  0  0  0  0  0  0  0  0  0  0  0
    1.3894   -1.7465    0.0000 C   0  0  0  0  0  0  0  0  0  0  0  0
    0.5234   -1.2465    0.0000 C   0  0  0  0  0  0  0  0  0  0  0  0
    0.5204   -0.2517    0.0000 C   0  0  0  0  0  0  0  0  0  0  0  0
    1.3884    0.2517    0.0000 C   0  0  0  0  0  0  0  0  0  0  0  0
    1.3874    1.2517    0.0000 N   0  3  0  0  0  0  0  0  0  0  0  0
    0.5181    1.7530    0.0000 O   0  5  0  0  0  0  0  0  0  0  0  0
    2.2481    1.7504    0.0000 O   0  0  0  0  0  0  0  0  0  0  0  0
    3.9865   -1.2500    0.0000 N   0  0  0  0  0  0  0  0  0  0  0  0
    4.8565   -1.7500    0.0000 C   0  0  0  0  0  0  0  0  0  0  0  0
    5.7165   -1.2500    0.0000 N   0  0  0  0  0  0  0  0  0  0  0  0
    5.7165   -0.2500    0.0000 C   0  0  0  0  0  0  0  0  0  0  0  0
    6.5865    0.2500    0.0000 C   0  0  0  0  0  0  0  0  0  0  0  0
  1  2  1  0  0  0  0
  2  3  2  0  0  0  0
  3  4  1  0  0  0  0
  4  5  2  0  0  0  0
  5  6  1  0  0  0  0
  6  7  1  0  0  0  0
  7  8  1  0  0  0  0
  8  9  1  0  0  0  0
  9 10  2  0  0  0  0
 10 11  1  0  0  0  0
 11 12  2  0  0  0  0
 12 13  1  0  0  0  0
 13  8  2  0  0  0  0
 13 14  1  0  0  0  0
 14 15  1  0  0  0  0
 14 16  2  0  0  0  0
  6 17  2  0  0  0  0
 17 18  1  0  0  0  0
 18 19  2  0  0  0  0
 19 20  1  0  0  0  0
 20  5  1  0  0  0  0
 20 21  2  0  0  0  0
 21  2  1  0  0  0  0
M  CHG  2  14   1  15  -1
M  END
>  <EXTREG>  (ZINC00153198)
ZINC00153198

>  <LOGBIO>
2.5000

$$$$
ZINC00153497
  -MTS-   02131516202D 0   0.00000     0.00000     0

 13 13  0  0  0  0  0  0  0  0999 V2000
    5.7189    0.5114    0.0000 C   0  0  0  0  0  0  0  0  0  0  0  0
    4.8492    1.0118    0.0000 C   0  0  0  0  0  0  0  0  0  0  0  0
    4.8487    2.0065    0.0000 O   0  0  0  0  0  0  0  0  0  0  0  0
    3.9836    0.5109    0.0000 C   0  0  0  0  0  0  0  0  0  0  0  0
    3.1136    1.0109    0.0000 C   0  0  0  0  0  0  0  0  0  0  0  0
    2.2536    0.5109    0.0000 C   0  0  0  0  0  0  0  0  0  0  0  0
    2.2536   -0.4891    0.0000 C   0  0  0  0  0  0  0  0  0  0  0  0
    3.1136   -0.9891    0.0000 C   0  0  0  0  0  0  0  0  0  0  0  0
    3.9836   -0.4891    0.0000 C   0  0  0  0  0  0  0  0  0  0  0  0
    1.3869   -0.9878    0.0000 S   0  0  0  0  0  0  0  0  0  0  0  0
    0.5201   -1.4865    0.0000 C   0  0  0  0  0  0  0  0  0  0  0  0
    1.8855   -1.8546    0.0000 O   0  0  0  0  0  0  0  0  0  0  0  0
    0.8882   -0.1210    0.0000 O   0  0  0  0  0  0  0  0  0  0  0  0
  1  2  1  0  0  0  0
  2  3  2  0  0  0  0
  2  4  1  0  0  0  0
  4  5  2  0  0  0  0
  5  6  1  0  0  0  0
  6  7  2  0  0  0  0
  7  8  1  0  0  0  0
  8  9  2  0  0  0  0
  9  4  1  0  0  0  0
  7 10  1  0  0  0  0
 10 11  1  0  0  0  0
 10 12  2  0  0  0  0
 10 13  2  0  0  0  0
M  END
>  <EXTREG>  (ZINC00153497)
ZINC00153497

>  <LOGBIO>
2.5000

$$$$
ZINC00153880
  -MTS-   02131516202D 0   0.00000     0.00000     0

 20 22  0  0  0  0  0  0  0  0999 V2000
    5.9875   -3.8130    0.0000 F   0  0  0  0  0  0  0  0  0  0  0  0
    5.3961   -3.0067    0.0000 C   0  0  0  0  0  0  0  0  0  0  0  0
    5.7991   -2.0877    0.0000 C   0  0  0  0  0  0  0  0  0  0  0  0
    5.2091   -1.2868    0.0000 C   0  0  0  0  0  0  0  0  0  0  0  0
    4.2149   -1.3949    0.0000 C   0  0  0  0  0  0  0  0  0  0  0  0
    3.8108   -2.3039    0.0000 C   0  0  0  0  0  0  0  0  0  0  0  0
    4.4019   -3.1147    0.0000 C   0  0  0  0  0  0  0  0  0  0  0  0
    3.6255   -0.5871    0.0000 S   0  0  0  0  0  0  0  0  0  0  0  0
    2.8177   -1.1765    0.0000 O   0  0  0  0  0  0  0  0  0  0  0  0
    4.4333    0.0024    0.0000 O   0  0  0  0  0  0  0  0  0  0  0  0
    3.0360    0.2207    0.0000 N   0  0  0  0  0  0  0  0  0  0  0  0
    3.4414    1.1387    0.0000 C   0  0  0  0  0  0  0  0  0  0  0  0
    2.8533    1.9411    0.0000 C   0  0  0  0  0  0  0  0  0  0  0  0
    1.8589    1.8355    0.0000 C   0  0  0  0  0  0  0  0  0  0  0  0
    1.4525    0.9275    0.0000 C   0  0  0  0  0  0  0  0  0  0  0  0
    2.0416    0.1151    0.0000 C   0  0  0  0  0  0  0  0  0  0  0  0
    2.1690    2.7862    0.0000 O   0  0  0  0  0  0  0  0  0  0  0  0
    1.3590    3.3662    0.0000 C   0  0  0  0  0  0  0  0  0  0  0  0
    0.5490    2.7862    0.0000 C   0  0  0  0  0  0  0  0  0  0  0  0
    0.8590    1.8262    0.0000 O   0  0  0  0  0  0  0  0  0  0  0  0
  1  2  1  0  0  0  0
  2  3  2  0  0  0  0
  3  4  1  0  0  0  0
  4  5  2  0  0  0  0
  5  6  1  0  0  0  0
  6  7  2  0  0  0  0
  7  2  1  0  0  0  0
  5  8  1  0  0  0  0
  8  9  2  0  0  0  0
  8 10  2  0  0  0  0
  8 11  1  0  0  0  0
 11 12  1  0  0  0  0
 12 13  1  0  0  0  0
 13 14  1  0  0  0  0
 14 15  1  0  0  0  0
 15 16  1  0  0  0  0
 16 11  1  0  0  0  0
 14 17  1  0  0  0  0
 17 18  1  0  0  0  0
 18 19  1  0  0  0  0
 19 20  1  0  0  0  0
 20 14  1  0  0  0  0
M  END
>  <EXTREG>  (ZINC00153880)
ZINC00153880

>  <LOGBIO>
2.5000

$$$$
ZINC00154117
  -MTS-   02131516202D 0   0.00000     0.00000     0

 17 18  0  0  0  0  0  0  0  0999 V2000
    4.3278    2.0718    0.0000 C   0  0  0  0  0  0  0  0  0  0  0  0
    3.4623    1.5709    0.0000 S   0  0  0  0  0  0  0  0  0  0  0  0
    3.9632    0.7054    0.0000 O   0  0  0  0  0  0  0  0  0  0  0  0
    2.9615    2.4364    0.0000 O   0  0  0  0  0  0  0  0  0  0  0  0
    2.5968    1.0701    0.0000 C   0  0  0  0  0  0  0  0  0  0  0  0
    1.7268    1.5701    0.0000 C   0  0  0  0  0  0  0  0  0  0  0  0
    0.8668    1.0701    0.0000 C   0  0  0  0  0  0  0  0  0  0  0  0
    0.0000    1.5687    0.0000 Cl  0  0  0  0  0  0  0  0  0  0  0  0
    0.8668    0.0701    0.0000 C   0  0  0  0  0  0  0  0  0  0  0  0
    1.7268   -0.4299    0.0000 C   0  0  0  0  0  0  0  0  0  0  0  0
    2.5968    0.0701    0.0000 C   0  0  0  0  0  0  0  0  0  0  0  0
    3.8085   -0.6311    0.0000 N   0  0  0  0  0  0  0  0  0  0  0  0
    3.8085   -1.6346    0.0000 C   0  0  0  0  0  0  0  0  0  0  0  0
    4.6706   -2.1311    0.0000 C   0  0  0  0  0  0  0  0  0  0  0  0
    5.5376   -1.6328    0.0000 N   0  0  0  0  0  0  0  0  0  0  0  0
    5.5426   -0.6380    0.0000 C   0  0  0  0  0  0  0  0  0  0  0  0
    4.6755   -0.1329    0.0000 C   0  0  0  0  0  0  0  0  0  0  0  0
  1  2  1  0  0  0  0
  2  3  2  0  0  0  0
  2  4  2  0  0  0  0
  2  5  1  0  0  0  0
  5  6  2  0  0  0  0
  6  7  1  0  0  0  0
  7  8  1  0  0  0  0
  7  9  2  0  0  0  0
  9 10  1  0  0  0  0
 10 11  2  0  0  0  0
 11  5  1  0  0  0  0
 11 12  1  0  0  0  0
 12 13  1  0  0  0  0
 13 14  1  0  0  0  0
 14 15  1  0  0  0  0
 15 16  1  0  0  0  0
 16 17  1  0  0  0  0
 17 12  1  0  0  0  0
M  END
>  <EXTREG>  (ZINC00154117)
ZINC00154117

>  <LOGBIO>
2.5000

$$$$
ZINC00154136
  -MTS-   02131516202D 0   0.00000     0.00000     0

 15 15  0  0  0  0  0  0  0  0999 V2000
    4.3308    1.2114    0.0000 C   0  0  0  0  0  0  0  0  0  0  0  0
    3.4653    0.7105    0.0000 C   0  0  0  0  0  0  0  0  0  0  0  0
    2.5953    1.2105    0.0000 C   0  0  0  0  0  0  0  0  0  0  0  0
    1.7353    0.7105    0.0000 C   0  0  0  0  0  0  0  0  0  0  0  0
    0.8685    1.2092    0.0000 F   0  0  0  0  0  0  0  0  0  0  0  0
    1.7353   -0.2895    0.0000 C   0  0  0  0  0  0  0  0  0  0  0  0
    2.5953   -0.7895    0.0000 C   0  0  0  0  0  0  0  0  0  0  0  0
    3.4653   -0.2895    0.0000 C   0  0  0  0  0  0  0  0  0  0  0  0
    4.3308   -0.7903    0.0000 S   0  0  0  0  0  0  0  0  0  0  0  0
    5.1964   -1.2912    0.0000 C   0  0  0  0  0  0  0  0  0  0  0  0
    4.8317    0.0752    0.0000 O   0  0  0  0  0  0  0  0  0  0  0  0
    3.8300   -1.6559    0.0000 O   0  0  0  0  0  0  0  0  0  0  0  0
    0.8685   -0.7882    0.0000 N   0  3  0  0  0  0  0  0  0  0  0  0
    0.0000   -0.2856    0.0000 O   0  5  0  0  0  0  0  0  0  0  0  0
    0.8665   -1.7830    0.0000 O   0  0  0  0  0  0  0  0  0  0  0  0
  1  2  1  0  0  0  0
  2  3  2  0  0  0  0
  3  4  1  0  0  0  0
  4  5  1  0  0  0  0
  4  6  2  0  0  0  0
  6  7  1  0  0  0  0
  7  8  2  0  0  0  0
  8  2  1  0  0  0  0
  8  9  1  0  0  0  0
  9 10  1  0  0  0  0
  9 11  2  0  0  0  0
  9 12  2  0  0  0  0
  6 13  1  0  0  0  0
 13 14  1  0  0  0  0
 13 15  2  0  0  0  0
M  CHG  2  13   1  14  -1
M  END
>  <EXTREG>  (ZINC00154136)
ZINC00154136

>  <LOGBIO>
2.5000

$$$$
ZINC00154182
  -MTS-   02131516202D 0   0.00000     0.00000     0

 19 20  0  0  0  0  0  0  0  0999 V2000
    5.2602    2.0323    0.0000 C   0  0  0  0  0  0  0  0  0  0  0  0
    4.2622    1.9271    0.0000 C   0  0  0  0  0  0  0  0  0  0  0  0
    3.6737    2.7356    0.0000 C   0  0  0  0  0  0  0  0  0  0  0  0
    3.8589    1.0177    0.0000 N   0  0  0  0  0  0  0  0  0  0  0  0
    4.5652    0.0475    0.0000 C   0  0  0  0  0  0  0  0  0  0  0  0
    4.1592   -0.8664    0.0000 C   0  0  0  0  0  0  0  0  0  0  0  0
    3.1615   -0.9732    0.0000 C   0  0  0  0  0  0  0  0  0  0  0  0
    2.7596   -1.8831    0.0000 C   0  0  0  0  0  0  0  0  0  0  0  0
    3.3473   -2.6922    0.0000 C   0  0  0  0  0  0  0  0  0  0  0  0
    4.3369   -2.5913    0.0000 C   0  0  0  0  0  0  0  0  0  0  0  0
    4.7470   -1.6755    0.0000 C   0  0  0  0  0  0  0  0  0  0  0  0
    2.6621    0.8915    0.0000 C   0  0  0  0  0  0  0  0  0  0  0  0
    2.2588   -0.0179    0.0000 O   0  0  0  0  0  0  0  0  0  0  0  0
    2.0736    1.6999    0.0000 C   0  0  0  0  0  0  0  0  0  0  0  0
    2.3836    2.6599    0.0000 S   0  0  0  0  0  0  0  0  0  0  0  0
    1.5736    3.2399    0.0000 N   0  0  0  0  0  0  0  0  0  0  0  0
    0.7636    2.6599    0.0000 N   0  0  0  0  0  0  0  0  0  0  0  0
    1.0736    1.6999    0.0000 C   0  0  0  0  0  0  0  0  0  0  0  0
    0.4851    0.8915    0.0000 C   0  0  0  0  0  0  0  0  0  0  0  0
  1  2  1  0  0  0  0
  2  3  1  0  0  0  0
  2  4  1  0  0  0  0
  4  5  1  0  0  0  0
  5  6  1  0  0  0  0
  6  7  2  0  0  0  0
  7  8  1  0  0  0  0
  8  9  2  0  0  0  0
  9 10  1  0  0  0  0
 10 11  2  0  0  0  0
 11  6  1  0  0  0  0
  4 12  1  0  0  0  0
 12 13  2  0  0  0  0
 12 14  1  0  0  0  0
 14 15  1  0  0  0  0
 15 16  1  0  0  0  0
 16 17  2  0  0  0  0
 17 18  1  0  0  0  0
 18 14  2  0  0  0  0
 18 19  1  0  0  0  0
M  END
>  <EXTREG>  (ZINC00154182)
ZINC00154182

>  <LOGBIO>
2.5000

$$$$
ZINC00154659
  -MTS-   02131516202D 0   0.00000     0.00000     0

 20 22  0  0  0  0  0  0  0  0999 V2000
    5.7204    1.8037    0.0000 O   0  0  0  0  0  0  0  0  0  0  0  0
    4.8506    2.3041    0.0000 C   0  0  0  0  0  0  0  0  0  0  0  0
    4.8502    3.2989    0.0000 O   0  0  0  0  0  0  0  0  0  0  0  0
    3.9851    1.8032    0.0000 C   0  0  0  0  0  0  0  0  0  0  0  0
    3.1151    2.3032    0.0000 C   0  0  0  0  0  0  0  0  0  0  0  0
    2.2551    1.8032    0.0000 C   0  0  0  0  0  0  0  0  0  0  0  0
    2.2551    0.8032    0.0000 C   0  0  0  0  0  0  0  0  0  0  0  0
    1.3851    0.3032    0.0000 C   0  0  0  0  0  0  0  0  0  0  0  0
    0.5196    0.8041    0.0000 O   0  0  0  0  0  0  0  0  0  0  0  0
    1.3851   -0.6968    0.0000 C   0  0  0  0  0  0  0  0  0  0  0  0
    0.5214   -1.2033    0.0000 C   0  0  0  0  0  0  0  0  0  0  0  0
    0.5264   -2.2033    0.0000 C   0  0  0  0  0  0  0  0  0  0  0  0
    1.3989   -2.6989    0.0000 C   0  0  0  0  0  0  0  0  0  0  0  0
    2.2564   -2.1946    0.0000 C   0  0  0  0  0  0  0  0  0  0  0  0
    2.2551   -1.1968    0.0000 C   0  0  0  0  0  0  0  0  0  0  0  0
    3.1151   -0.6968    0.0000 S   0  0  0  0  0  0  0  0  0  0  0  0
    4.0997   -0.5221    0.0000 O   0  0  0  0  0  0  0  0  0  0  0  0
    3.4590   -1.6358    0.0000 O   0  0  0  0  0  0  0  0  0  0  0  0
    3.1151    0.3032    0.0000 C   0  0  0  0  0  0  0  0  0  0  0  0
    3.9851    0.8032    0.0000 C   0  0  0  0  0  0  0  0  0  0  0  0
  1  2  1  0  0  0  0
  2  3  2  0  0  0  0
  2  4  1  0  0  0  0
  4  5  1  0  0  0  0
  5  6  2  0  0  0  0
  6  7  1  0  0  0  0
  7  8  1  0  0  0  0
  8  9  2  0  0  0  0
  8 10  1  0  0  0  0
 10 11  1  0  0  0  0
 11 12  2  0  0  0  0
 12 13  1  0  0  0  0
 13 14  2  0  0  0  0
 14 15  1  0  0  0  0
 15 10  2  0  0  0  0
 15 16  1  0  0  0  0
 16 17  2  0  0  0  0
 16 18  2  0  0  0  0
 16 19  1  0  0  0  0
 19  7  2  0  0  0  0
 19 20  1  0  0  0  0
 20  4  2  0  0  0  0
M  END
>  <EXTREG>  (ZINC00154659)
ZINC00154659

>  <LOGBIO>
2.5000

$$$$
ZINC00154892
  -MTS-   02131516202D 0   0.00000     0.00000     0

 17 18  0  0  1  0  0  0  0  0999 V2000
    3.0880   -2.5527    0.0000 C   0  0  0  0  0  0  0  0  0  0  0  0
    3.1919   -1.5581    0.0000 C   0  0  0  0  0  0  0  0  0  0  0  0
    4.1703   -1.7648    0.0000 C   0  0  0  0  0  0  0  0  0  0  0  0
    3.5019   -0.5981    0.0000 O   0  0  0  0  0  0  0  0  0  0  0  0
    2.6919   -0.0181    0.0000 C   0  0  2  0  0  0  0  0  0  0  0  0
    2.3819    0.9419    0.0000 O   0  0  0  0  0  0  0  0  0  0  0  0
    1.3819    0.9419    0.0000 C   0  0  2  0  0  0  0  0  0  0  0  0
    0.7934    1.7504    0.0000 C   0  0  0  0  0  0  0  0  0  0  0  0
    1.1993    2.6643    0.0000 O   0  0  0  0  0  0  0  0  0  0  0  0
    1.0719   -0.0181    0.0000 C   0  0  1  0  0  0  0  0  0  0  0  0
    0.1222   -0.3312    0.0000 O   0  0  0  0  0  0  0  0  0  0  0  0
    1.8819   -0.5981    0.0000 C   0  0  1  0  0  0  0  0  0  0  0  0
    2.1919   -1.5581    0.0000 O   0  0  0  0  0  0  0  0  0  0  0  0
    1.3974   -0.9520    0.0000 H   0  0  0  0  0  0  0  0  0  0  0  0
    0.6463    0.4049    0.0000 H   0  0  0  0  0  0  0  0  0  0  0  0
    1.6540    1.4767    0.0000 H   0  0  0  0  0  0  0  0  0  0  0  0
    3.1764    0.3358    0.0000 H   0  0  0  0  0  0  0  0  0  0  0  0
  1  2  1  0  0  0  0
  2  3  1  0  0  0  0
  2  4  1  0  0  0  0
  5  4  1  1  0  0  0
  5 17  1  6  0  0  0
  5  6  1  0  0  0  0
  6  7  1  0  0  0  0
  7 16  1  6  0  0  0
  7  8  1  1  0  0  0
  8  9  1  0  0  0  0
  7 10  1  0  0  0  0
 10 15  1  1  0  0  0
 10 11  1  6  0  0  0
 10 12  1  0  0  0  0
 12 14  1  1  0  0  0
 12  5  1  0  0  0  0
 12 13  1  6  0  0  0
 13  2  1  0  0  0  0
M  END
>  <EXTREG>  (ZINC00154892)
ZINC00154892

>  <LOGBIO>
2.5000

$$$$
ZINC00155251
  -MTS-   02131516202D 0   0.00000     0.00000     0

 13 13  0  0  0  0  0  0  0  0999 V2000
    1.0943    2.1985    0.0000 C   0  0  0  0  0  0  0  0  0  0  0  0
    0.5965    1.3313    0.0000 O   0  0  0  0  0  0  0  0  0  0  0  0
    1.0987    0.4665    0.0000 C   0  0  0  0  0  0  0  0  0  0  0  0
    0.6000   -0.4043    0.0000 C   0  0  0  0  0  0  0  0  0  0  0  0
    1.1013   -1.2635    0.0000 C   0  0  0  0  0  0  0  0  0  0  0  0
    2.1013   -1.2620    0.0000 C   0  0  0  0  0  0  0  0  0  0  0  0
    2.6013   -2.1280    0.0000 C   0  0  0  0  0  0  0  0  0  0  0  0
    3.6013   -2.1280    0.0000 C   0  0  0  0  0  0  0  0  0  0  0  0
    4.6013   -2.1280    0.0000 N   0  0  0  0  0  0  0  0  0  0  0  0
    2.6000   -0.4012    0.0000 C   0  0  0  0  0  0  0  0  0  0  0  0
    2.0987    0.4680    0.0000 C   0  0  0  0  0  0  0  0  0  0  0  0
    2.5982    1.3343    0.0000 O   0  0  0  0  0  0  0  0  0  0  0  0
    3.5982    1.3348    0.0000 C   0  0  0  0  0  0  0  0  0  0  0  0
  1  2  1  0  0  0  0
  2  3  1  0  0  0  0
  3  4  2  0  0  0  0
  4  5  1  0  0  0  0
  5  6  2  0  0  0  0
  6  7  1  0  0  0  0
  7  8  1  0  0  0  0
  8  9  3  0  0  0  0
  6 10  1  0  0  0  0
 10 11  2  0  0  0  0
 11  3  1  0  0  0  0
 11 12  1  0  0  0  0
 12 13  1  0  0  0  0
M  END
>  <EXTREG>  (ZINC00155251)
ZINC00155251

>  <LOGBIO>
2.5000

$$$$
ZINC00155490
  -MTS-   02131516202D 0   0.00000     0.00000     0

 14 14  0  0  0  0  0  0  0  0999 V2000
    0.5204   -1.7336    0.0000 C   0  0  0  0  0  0  0  0  0  0  0  0
    1.0182   -0.8663    0.0000 O   0  0  0  0  0  0  0  0  0  0  0  0
    2.0182   -0.8638    0.0000 C   0  0  0  0  0  0  0  0  0  0  0  0
    2.5229   -1.7311    0.0000 C   0  0  0  0  0  0  0  0  0  0  0  0
    3.5177   -1.7265    0.0000 C   0  0  0  0  0  0  0  0  0  0  0  0
    4.0164   -0.8598    0.0000 C   0  0  0  0  0  0  0  0  0  0  0  0
    3.5203    0.0025    0.0000 C   0  0  0  0  0  0  0  0  0  0  0  0
    2.5169    0.0030    0.0000 C   0  0  0  0  0  0  0  0  0  0  0  0
    2.0164    0.8687    0.0000 C   0  0  0  0  0  0  0  0  0  0  0  0
    1.1507    0.3683    0.0000 C   0  0  0  0  0  0  0  0  0  0  0  0
    2.8822    1.3692    0.0000 C   0  0  0  0  0  0  0  0  0  0  0  0
    1.5160    1.7345    0.0000 C   0  0  0  0  0  0  0  0  0  0  0  0
    5.0164   -0.8598    0.0000 C   0  0  0  0  0  0  0  0  0  0  0  0
    6.0164   -0.8598    0.0000 N   0  0  0  0  0  0  0  0  0  0  0  0
  1  2  1  0  0  0  0
  2  3  1  0  0  0  0
  3  4  2  0  0  0  0
  4  5  1  0  0  0  0
  5  6  2  0  0  0  0
  6  7  1  0  0  0  0
  7  8  2  0  0  0  0
  8  3  1  0  0  0  0
  8  9  1  0  0  0  0
  9 10  1  0  0  0  0
  9 11  1  0  0  0  0
  9 12  1  0  0  0  0
  6 13  1  0  0  0  0
 13 14  3  0  0  0  0
M  END
>  <EXTREG>  (ZINC00155490)
ZINC00155490

>  <LOGBIO>
2.5000

$$$$
ZINC00155735
  -MTS-   02131516202D 0   0.00000     0.00000     0

 16 16  0  0  1  0  0  0  0  0999 V2000
    5.0988   -2.4725    0.0000 C   0  0  0  0  0  0  0  0  0  0  0  0
    4.2295   -2.9738    0.0000 O   0  0  0  0  0  0  0  0  0  0  0  0
    3.3688   -2.4751    0.0000 C   0  0  0  0  0  0  0  0  0  0  0  0
    2.4995   -2.9764    0.0000 O   0  0  0  0  0  0  0  0  0  0  0  0
    3.3698   -1.4751    0.0000 C   0  0  0  0  0  0  0  0  0  0  0  0
    2.5042   -0.9743    0.0000 C   0  0  1  0  0  0  0  0  0  0  0  0
    2.0042   -0.1043    0.0000 C   0  0  1  0  0  0  0  0  0  0  0  0
    2.0042    0.8957    0.0000 C   0  0  0  0  0  0  0  0  0  0  0  0
    1.1352    1.3975    0.0000 C   0  0  0  0  0  0  0  0  0  0  0  0
    1.1363    2.3923    0.0000 C   0  0  0  0  0  0  0  0  0  0  0  0
    0.2689    0.8979    0.0000 O   0  0  0  0  0  0  0  0  0  0  0  0
    1.5042   -0.9743    0.0000 C   0  0  0  0  0  0  0  0  0  0  0  0
    0.5641   -0.6335    0.0000 C   0  0  0  0  0  0  0  0  0  0  0  0
    1.3312   -1.9592    0.0000 C   0  0  0  0  0  0  0  0  0  0  0  0
    2.5839    0.0505    0.0000 H   0  0  0  0  0  0  0  0  0  0  0  0
    2.9291   -0.5506    0.0000 H   0  0  0  0  0  0  0  0  0  0  0  0
  1  2  1  0  0  0  0
  2  3  1  0  0  0  0
  3  4  2  0  0  0  0
  3  5  1  0  0  0  0
  6  5  1  6  0  0  0
  6 16  1  1  0  0  0
  6  7  1  0  0  0  0
  7 15  1  1  0  0  0
  7  8  1  6  0  0  0
  8  9  1  0  0  0  0
  9 10  1  0  0  0  0
  9 11  2  0  0  0  0
  7 12  1  0  0  0  0
 12  6  1  0  0  0  0
 12 13  1  0  0  0  0
 12 14  1  0  0  0  0
M  END
>  <EXTREG>  (ZINC00155735)
ZINC00155735

>  <LOGBIO>
2.5000

$$$$
ZINC00155945
  -MTS-   02131516202D 0   0.00000     0.00000     0

 18 20  0  0  0  0  0  0  0  0999 V2000
    1.9675   -0.8211    0.0000 O   0  0  0  0  0  0  0  0  0  0  0  0
    1.1035   -1.3246    0.0000 S   0  0  0  0  0  0  0  0  0  0  0  0
    0.2395   -1.8281    0.0000 O   0  0  0  0  0  0  0  0  0  0  0  0
    0.6000   -0.4606    0.0000 N   0  0  0  0  0  0  0  0  0  0  0  0
    1.1462    0.4942    0.0000 C   0  0  0  0  0  0  0  0  0  0  0  0
    2.1496    0.4993    0.0000 C   0  0  0  0  0  0  0  0  0  0  0  0
    2.6418    1.3638    0.0000 C   0  0  0  0  0  0  0  0  0  0  0  0
    2.1417    2.2283    0.0000 C   0  0  0  0  0  0  0  0  0  0  0  0
    2.4517    3.1883    0.0000 N   0  0  0  0  0  0  0  0  0  0  0  0
    1.6417    3.7683    0.0000 C   0  0  0  0  0  0  0  0  0  0  0  0
    0.8317    3.1883    0.0000 C   0  0  0  0  0  0  0  0  0  0  0  0
    1.1417    2.2283    0.0000 C   0  0  0  0  0  0  0  0  0  0  0  0
    0.6435    1.3588    0.0000 C   0  0  0  0  0  0  0  0  0  0  0  0
    1.6069   -2.1886    0.0000 C   0  0  0  0  0  0  0  0  0  0  0  0
    1.2012   -3.1122    0.0000 S   0  0  0  0  0  0  0  0  0  0  0  0
    1.9482   -3.7714    0.0000 C   0  0  0  0  0  0  0  0  0  0  0  0
    2.8128   -3.2765    0.0000 C   0  0  0  0  0  0  0  0  0  0  0  0
    2.6018   -2.2900    0.0000 C   0  0  0  0  0  0  0  0  0  0  0  0
  1  2  2  0  0  0  0
  2  3  2  0  0  0  0
  2  4  1  0  0  0  0
  4  5  1  0  0  0  0
  5  6  2  0  0  0  0
  6  7  1  0  0  0  0
  7  8  2  0  0  0  0
  8  9  1  0  0  0  0
  9 10  1  0  0  0  0
 10 11  2  0  0  0  0
 11 12  1  0  0  0  0
 12  8  1  0  0  0  0
 12 13  2  0  0  0  0
 13  5  1  0  0  0  0
  2 14  1  0  0  0  0
 14 15  1  0  0  0  0
 15 16  1  0  0  0  0
 16 17  2  0  0  0  0
 17 18  1  0  0  0  0
 18 14  2  0  0  0  0
M  END
>  <EXTREG>  (ZINC00155945)
ZINC00155945

>  <LOGBIO>
2.5000

$$$$
ZINC00156171
  -MTS-   02131516202D 0   0.00000     0.00000     0

 22 24  0  0  0  0  0  0  0  0999 V2000
    4.9169    2.5420    0.0000 C   0  0  0  0  0  0  0  0  0  0  0  0
    4.3283    3.3505    0.0000 C   0  0  0  0  0  0  0  0  0  0  0  0
    4.6383    4.3105    0.0000 N   0  0  0  0  0  0  0  0  0  0  0  0
    3.8283    4.8905    0.0000 N   0  0  0  0  0  0  0  0  0  0  0  0
    3.0183    4.3105    0.0000 S   0  0  0  0  0  0  0  0  0  0  0  0
    3.3283    3.3505    0.0000 C   0  0  0  0  0  0  0  0  0  0  0  0
    2.7398    2.5420    0.0000 C   0  0  0  0  0  0  0  0  0  0  0  0
    1.7419    2.6473    0.0000 O   0  0  0  0  0  0  0  0  0  0  0  0
    3.1431    1.6326    0.0000 N   0  0  0  0  0  0  0  0  0  0  0  0
    2.5542    0.8244    0.0000 C   0  0  0  0  0  0  0  0  0  0  0  0
    1.5563    0.9298    0.0000 C   0  0  0  0  0  0  0  0  0  0  0  0
    0.9721    0.1246    0.0000 C   0  0  0  0  0  0  0  0  0  0  0  0
    1.3766   -0.7899    0.0000 C   0  0  0  0  0  0  0  0  0  0  0  0
    0.7856   -1.5966    0.0000 O   0  0  0  0  0  0  0  0  0  0  0  0
    1.1888   -2.5117    0.0000 C   0  0  0  0  0  0  0  0  0  0  0  0
    0.5966   -3.3218    0.0000 C   0  0  0  0  0  0  0  0  0  0  0  0
    0.9995   -4.2314    0.0000 C   0  0  0  0  0  0  0  0  0  0  0  0
    1.9934   -4.3408    0.0000 C   0  0  0  0  0  0  0  0  0  0  0  0
    2.5845   -3.5407    0.0000 C   0  0  0  0  0  0  0  0  0  0  0  0
    2.1828   -2.6212    0.0000 C   0  0  0  0  0  0  0  0  0  0  0  0
    2.3653   -0.8993    0.0000 C   0  0  0  0  0  0  0  0  0  0  0  0
    2.9587   -0.0901    0.0000 C   0  0  0  0  0  0  0  0  0  0  0  0
  1  2  1  0  0  0  0
  2  3  1  0  0  0  0
  3  4  2  0  0  0  0
  4  5  1  0  0  0  0
  5  6  1  0  0  0  0
  6  2  2  0  0  0  0
  6  7  1  0  0  0  0
  7  8  2  0  0  0  0
  7  9  1  0  0  0  0
  9 10  1  0  0  0  0
 10 11  2  0  0  0  0
 11 12  1  0  0  0  0
 12 13  2  0  0  0  0
 13 14  1  0  0  0  0
 14 15  1  0  0  0  0
 15 16  2  0  0  0  0
 16 17  1  0  0  0  0
 17 18  2  0  0  0  0
 18 19  1  0  0  0  0
 19 20  2  0  0  0  0
 20 15  1  0  0  0  0
 13 21  1  0  0  0  0
 21 22  2  0  0  0  0
 22 10  1  0  0  0  0
M  END
>  <EXTREG>  (ZINC00156171)
ZINC00156171

>  <LOGBIO>
2.5000

$$$$
ZINC00156351
  -MTS-   02131516202D 0   0.00000     0.00000     0

 14 14  0  0  0  0  0  0  0  0999 V2000
    4.3321    1.0026    0.0000 N   0  0  0  0  0  0  0  0  0  0  0  0
    3.4623    1.5030    0.0000 C   0  0  0  0  0  0  0  0  0  0  0  0
    3.4618    2.4978    0.0000 O   0  0  0  0  0  0  0  0  0  0  0  0
    2.5968    1.0022    0.0000 C   0  0  0  0  0  0  0  0  0  0  0  0
    1.7268    1.5022    0.0000 C   0  0  0  0  0  0  0  0  0  0  0  0
    0.8668    1.0022    0.0000 C   0  0  0  0  0  0  0  0  0  0  0  0
    0.0000    1.5009    0.0000 F   0  0  0  0  0  0  0  0  0  0  0  0
    0.8668    0.0022    0.0000 C   0  0  0  0  0  0  0  0  0  0  0  0
    1.7268   -0.4978    0.0000 C   0  0  0  0  0  0  0  0  0  0  0  0
    2.5968    0.0022    0.0000 C   0  0  0  0  0  0  0  0  0  0  0  0
    1.7243   -1.4978    0.0000 C   0  0  0  0  0  0  0  0  0  0  0  0
    2.7243   -1.5003    0.0000 F   0  0  0  0  0  0  0  0  0  0  0  0
    0.7243   -1.4953    0.0000 F   0  0  0  0  0  0  0  0  0  0  0  0
    1.7218   -2.4978    0.0000 F   0  0  0  0  0  0  0  0  0  0  0  0
  1  2  1  0  0  0  0
  2  3  2  0  0  0  0
  2  4  1  0  0  0  0
  4  5  2  0  0  0  0
  5  6  1  0  0  0  0
  6  7  1  0  0  0  0
  6  8  2  0  0  0  0
  8  9  1  0  0  0  0
  9 10  2  0  0  0  0
 10  4  1  0  0  0  0
  9 11  1  0  0  0  0
 11 12  1  0  0  0  0
 11 13  1  0  0  0  0
 11 14  1  0  0  0  0
M  END
>  <EXTREG>  (ZINC00156351)
ZINC00156351

>  <LOGBIO>
2.5000

$$$$
ZINC00156385
  -MTS-   02131516202D 0   0.00000     0.00000     0

 21 23  0  0  0  0  0  0  0  0999 V2000
    5.6428    1.2289    0.0000 C   0  0  0  0  0  0  0  0  0  0  0  0
    5.0543    2.0374    0.0000 C   0  0  0  0  0  0  0  0  0  0  0  0
    5.3643    2.9974    0.0000 O   0  0  0  0  0  0  0  0  0  0  0  0
    4.5543    3.5774    0.0000 N   0  0  0  0  0  0  0  0  0  0  0  0
    3.7443    2.9974    0.0000 C   0  0  0  0  0  0  0  0  0  0  0  0
    2.7946    3.3106    0.0000 C   0  0  0  0  0  0  0  0  0  0  0  0
    4.0543    2.0374    0.0000 C   0  0  0  0  0  0  0  0  0  0  0  0
    3.4658    1.2289    0.0000 C   0  0  0  0  0  0  0  0  0  0  0  0
    2.4713    1.3344    0.0000 S   0  0  0  0  0  0  0  0  0  0  0  0
    1.8828    0.5259    0.0000 C   0  0  0  0  0  0  0  0  0  0  0  0
    0.8740    0.5259    0.0000 N   0  0  0  0  0  0  0  0  0  0  0  0
    0.5710   -0.4232    0.0000 N   0  0  0  0  0  0  0  0  0  0  0  0
    1.3718   -1.0157    0.0000 C   0  0  0  0  0  0  0  0  0  0  0  0
    1.3656   -2.0157    0.0000 O   0  0  0  0  0  0  0  0  0  0  0  0
    2.1901   -0.4257    0.0000 N   0  0  0  0  0  0  0  0  0  0  0  0
    3.1403   -0.7373    0.0000 C   0  0  0  0  0  0  0  0  0  0  0  0
    3.3456   -1.7161    0.0000 C   0  0  0  0  0  0  0  0  0  0  0  0
    4.2657   -2.1297    0.0000 O   0  0  0  0  0  0  0  0  0  0  0  0
    4.1529   -3.1196    0.0000 C   0  0  0  0  0  0  0  0  0  0  0  0
    3.1795   -3.3316    0.0000 C   0  0  0  0  0  0  0  0  0  0  0  0
    2.6751   -2.4580    0.0000 C   0  0  0  0  0  0  0  0  0  0  0  0
  1  2  1  0  0  0  0
  2  3  1  0  0  0  0
  3  4  1  0  0  0  0
  4  5  2  0  0  0  0
  5  6  1  0  0  0  0
  5  7  1  0  0  0  0
  7  2  2  0  0  0  0
  7  8  1  0  0  0  0
  8  9  1  0  0  0  0
  9 10  1  0  0  0  0
 10 11  2  0  0  0  0
 11 12  1  0  0  0  0
 12 13  1  0  0  0  0
 13 14  2  0  0  0  0
 13 15  1  0  0  0  0
 15 10  1  0  0  0  0
 15 16  1  0  0  0  0
 16 17  1  0  0  0  0
 17 18  1  0  0  0  0
 18 19  1  0  0  0  0
 19 20  2  0  0  0  0
 20 21  1  0  0  0  0
 21 17  2  0  0  0  0
M  END
>  <EXTREG>  (ZINC00156385)
ZINC00156385

>  <LOGBIO>
2.5000

$$$$
ZINC00156502
  -MTS-   02131516202D 0   0.00000     0.00000     0

 18 19  0  0  0  0  0  0  0  0999 V2000
    3.9811    2.9682    0.0000 F   0  0  0  0  0  0  0  0  0  0  0  0
    3.1156    2.4674    0.0000 C   0  0  0  0  0  0  0  0  0  0  0  0
    3.6165    1.6018    0.0000 F   0  0  0  0  0  0  0  0  0  0  0  0
    2.6147    3.3329    0.0000 F   0  0  0  0  0  0  0  0  0  0  0  0
    2.2501    1.9665    0.0000 C   0  0  0  0  0  0  0  0  0  0  0  0
    1.3801    2.4665    0.0000 C   0  0  0  0  0  0  0  0  0  0  0  0
    0.5201    1.9665    0.0000 C   0  0  0  0  0  0  0  0  0  0  0  0
    0.5201    0.9665    0.0000 C   0  0  0  0  0  0  0  0  0  0  0  0
    1.3801    0.4665    0.0000 C   0  0  0  0  0  0  0  0  0  0  0  0
    2.2501    0.9665    0.0000 C   0  0  0  0  0  0  0  0  0  0  0  0
    3.4618    0.2653    0.0000 C   0  0  0  0  0  0  0  0  0  0  0  0
    4.3283    0.7645    0.0000 O   0  0  0  0  0  0  0  0  0  0  0  0
    3.4608   -0.7347    0.0000 C   0  0  0  0  0  0  0  0  0  0  0  0
    4.3288   -1.2381    0.0000 C   0  0  0  0  0  0  0  0  0  0  0  0
    4.3258   -2.2329    0.0000 C   0  0  0  0  0  0  0  0  0  0  0  0
    3.4598   -2.7329    0.0000 C   0  0  0  0  0  0  0  0  0  0  0  0
    2.5968   -2.2381    0.0000 C   0  0  0  0  0  0  0  0  0  0  0  0
    2.5948   -1.2347    0.0000 C   0  0  0  0  0  0  0  0  0  0  0  0
  1  2  1  0  0  0  0
  2  3  1  0  0  0  0
  2  4  1  0  0  0  0
  2  5  1  0  0  0  0
  5  6  2  0  0  0  0
  6  7  1  0  0  0  0
  7  8  2  0  0  0  0
  8  9  1  0  0  0  0
  9 10  2  0  0  0  0
 10  5  1  0  0  0  0
 10 11  1  0  0  0  0
 11 12  2  0  0  0  0
 11 13  1  0  0  0  0
 13 14  2  0  0  0  0
 14 15  1  0  0  0  0
 15 16  2  0  0  0  0
 16 17  1  0  0  0  0
 17 18  2  0  0  0  0
 18 13  1  0  0  0  0
M  END
>  <EXTREG>  (ZINC00156502)
ZINC00156502

>  <LOGBIO>
2.5000

$$$$
ZINC00156521
  -MTS-   02131516202D 0   0.00000     0.00000     0

 22 23  0  0  0  0  0  0  0  0999 V2000
    6.7553    3.4536    0.0000 C   0  0  0  0  0  0  0  0  0  0  0  0
    6.7563    2.4536    0.0000 O   0  0  0  0  0  0  0  0  0  0  0  0
    5.8908    1.9527    0.0000 C   0  0  0  0  0  0  0  0  0  0  0  0
    5.0208    2.4527    0.0000 C   0  0  0  0  0  0  0  0  0  0  0  0
    4.1608    1.9527    0.0000 C   0  0  0  0  0  0  0  0  0  0  0  0
    4.1608    0.9527    0.0000 C   0  0  0  0  0  0  0  0  0  0  0  0
    3.2940    0.4541    0.0000 N   0  0  0  0  0  0  0  0  0  0  0  0
    3.2925   -0.5494    0.0000 C   0  0  0  0  0  0  0  0  0  0  0  0
    3.8119   -0.8496    0.0000 O   0  0  0  0  0  0  0  0  0  0  0  0
    2.2526   -1.1484    0.0000 C   0  0  0  0  0  0  0  0  0  0  0  0
    1.3836   -0.6466    0.0000 N   0  0  0  0  0  0  0  0  0  0  0  0
    0.5226   -1.1449    0.0000 C   0  0  0  0  0  0  0  0  0  0  0  0
    0.5207   -2.1449    0.0000 C   0  0  0  0  0  0  0  0  0  0  0  0
    1.3797   -2.6466    0.0000 N   0  0  0  0  0  0  0  0  0  0  0  0
    2.2507   -2.1484    0.0000 C   0  0  0  0  0  0  0  0  0  0  0  0
    3.2881   -2.7514    0.0000 C   0  0  0  0  0  0  0  0  0  0  0  0
    3.2856   -3.7549    0.0000 O   0  0  0  0  0  0  0  0  0  0  0  0
    4.1513   -2.2571    0.0000 O   0  0  0  0  0  0  0  0  0  0  0  0
    5.0208    0.4527    0.0000 C   0  0  0  0  0  0  0  0  0  0  0  0
    5.8908    0.9527    0.0000 C   0  0  0  0  0  0  0  0  0  0  0  0
    6.7563    0.4519    0.0000 O   0  0  0  0  0  0  0  0  0  0  0  0
    7.6228    0.9510    0.0000 C   0  0  0  0  0  0  0  0  0  0  0  0
  1  2  1  0  0  0  0
  2  3  1  0  0  0  0
  3  4  2  0  0  0  0
  4  5  1  0  0  0  0
  5  6  2  0  0  0  0
  6  7  1  0  0  0  0
  7  8  1  0  0  0  0
  8  9  2  0  0  0  0
  8 10  1  0  0  0  0
 10 11  1  0  0  0  0
 11 12  2  0  0  0  0
 12 13  1  0  0  0  0
 13 14  2  0  0  0  0
 14 15  1  0  0  0  0
 15 10  2  0  0  0  0
 15 16  1  0  0  0  0
 16 17  1  0  0  0  0
 16 18  2  0  0  0  0
  6 19  1  0  0  0  0
 19 20  2  0  0  0  0
 20  3  1  0  0  0  0
 20 21  1  0  0  0  0
 21 22  1  0  0  0  0
M  END
>  <EXTREG>  (ZINC00156521)
ZINC00156521

>  <LOGBIO>
2.5000

$$$$
ZINC00157223
  -MTS-   02131516202D 0   0.00000     0.00000     0

 15 15  0  0  0  0  0  0  0  0999 V2000
    4.3291    1.1336    0.0000 N   0  0  0  0  0  0  0  0  0  0  0  0
    3.4636    0.6328    0.0000 C   0  0  0  0  0  0  0  0  0  0  0  0
    2.5936    1.1328    0.0000 C   0  0  0  0  0  0  0  0  0  0  0  0
    1.7336    0.6328    0.0000 C   0  0  0  0  0  0  0  0  0  0  0  0
    1.7336   -0.3672    0.0000 C   0  0  0  0  0  0  0  0  0  0  0  0
    2.5936   -0.8672    0.0000 C   0  0  0  0  0  0  0  0  0  0  0  0
    3.4636   -0.3672    0.0000 C   0  0  0  0  0  0  0  0  0  0  0  0
    4.3291   -0.8681    0.0000 C   0  0  0  0  0  0  0  0  0  0  0  0
    4.8300   -0.0026    0.0000 F   0  0  0  0  0  0  0  0  0  0  0  0
    3.8282   -1.7336    0.0000 F   0  0  0  0  0  0  0  0  0  0  0  0
    5.1946   -1.3689    0.0000 F   0  0  0  0  0  0  0  0  0  0  0  0
    0.8668   -0.8659    0.0000 C   0  0  0  0  0  0  0  0  0  0  0  0
    1.3655   -1.7327    0.0000 F   0  0  0  0  0  0  0  0  0  0  0  0
    0.3681    0.0009    0.0000 F   0  0  0  0  0  0  0  0  0  0  0  0
    0.0000   -1.3646    0.0000 F   0  0  0  0  0  0  0  0  0  0  0  0
  1  2  1  0  0  0  0
  2  3  2  0  0  0  0
  3  4  1  0  0  0  0
  4  5  2  0  0  0  0
  5  6  1  0  0  0  0
  6  7  2  0  0  0  0
  7  2  1  0  0  0  0
  7  8  1  0  0  0  0
  8  9  1  0  0  0  0
  8 10  1  0  0  0  0
  8 11  1  0  0  0  0
  5 12  1  0  0  0  0
 12 13  1  0  0  0  0
 12 14  1  0  0  0  0
 12 15  1  0  0  0  0
M  END
>  <EXTREG>  (ZINC00157223)
ZINC00157223

>  <LOGBIO>
2.5000

$$$$
ZINC00157437
  -MTS-   02131516202D 0   0.00000     0.00000     0

 12 12  0  0  0  0  0  0  0  0999 V2000
    3.8088    0.9563    0.0000 C   0  0  0  0  0  0  0  0  0  0  0  0
    3.2887    1.2555    0.0000 C   0  0  0  0  0  0  0  0  0  0  0  0
    3.2882    2.2503    0.0000 O   0  0  0  0  0  0  0  0  0  0  0  0
    2.2501    0.6544    0.0000 C   0  0  0  0  0  0  0  0  0  0  0  0
    1.3801    1.1544    0.0000 C   0  0  0  0  0  0  0  0  0  0  0  0
    0.5201    0.6544    0.0000 C   0  0  0  0  0  0  0  0  0  0  0  0
    0.5201   -0.3456    0.0000 C   0  0  0  0  0  0  0  0  0  0  0  0
    1.3801   -0.8456    0.0000 C   0  0  0  0  0  0  0  0  0  0  0  0
    2.2501   -0.3456    0.0000 C   0  0  0  0  0  0  0  0  0  0  0  0
    3.2887   -0.9466    0.0000 C   0  0  0  0  0  0  0  0  0  0  0  0
    3.2882   -1.9500    0.0000 O   0  0  0  0  0  0  0  0  0  0  0  0
    4.1510   -0.4505    0.0000 O   0  0  0  0  0  0  0  0  0  0  0  0
  1  2  1  0  0  0  0
  2  3  2  0  0  0  0
  2  4  1  0  0  0  0
  4  5  2  0  0  0  0
  5  6  1  0  0  0  0
  6  7  2  0  0  0  0
  7  8  1  0  0  0  0
  8  9  2  0  0  0  0
  9  4  1  0  0  0  0
  9 10  1  0  0  0  0
 10 11  1  0  0  0  0
 10 12  2  0  0  0  0
M  END
>  <EXTREG>  (ZINC00157437)
ZINC00157437

>  <LOGBIO>
2.5000

$$$$
ZINC00157660
  -MTS-   02131516202D 0   0.00000     0.00000     0

 23 25  0  0  0  0  0  0  0  0999 V2000
    3.1044   -4.0294    0.0000 F   0  0  0  0  0  0  0  0  0  0  0  0
    2.6026   -3.1644    0.0000 C   0  0  0  0  0  0  0  0  0  0  0  0
    3.4676   -2.6627    0.0000 F   0  0  0  0  0  0  0  0  0  0  0  0
    1.7376   -3.6662    0.0000 F   0  0  0  0  0  0  0  0  0  0  0  0
    2.1008   -2.2994    0.0000 C   0  0  0  0  0  0  0  0  0  0  0  0
    1.0974   -2.3005    0.0000 C   0  0  0  0  0  0  0  0  0  0  0  0
    0.6000   -1.4390    0.0000 C   0  0  0  0  0  0  0  0  0  0  0  0
    1.0974   -0.5714    0.0000 C   0  0  0  0  0  0  0  0  0  0  0  0
    2.0921   -0.5654    0.0000 C   0  0  0  0  0  0  0  0  0  0  0  0
    2.5982   -1.4319    0.0000 C   0  0  0  0  0  0  0  0  0  0  0  0
    3.6982   -1.4275    0.0000 N   0  0  0  0  0  0  0  0  0  0  0  0
    4.1947   -0.5594    0.0000 S   0  0  0  0  0  0  0  0  0  0  0  0
    3.3267   -0.0629    0.0000 O   0  0  0  0  0  0  0  0  0  0  0  0
    5.0627   -1.0560    0.0000 O   0  0  0  0  0  0  0  0  0  0  0  0
    4.6912    0.3086    0.0000 C   0  0  0  0  0  0  0  0  0  0  0  0
    5.6947    0.3136    0.0000 C   0  0  0  0  0  0  0  0  0  0  0  0
    6.1868    1.1781    0.0000 C   0  0  0  0  0  0  0  0  0  0  0  0
    5.6868    2.0426    0.0000 C   0  0  0  0  0  0  0  0  0  0  0  0
    5.9968    3.0026    0.0000 O   0  0  0  0  0  0  0  0  0  0  0  0
    5.1868    3.5826    0.0000 C   0  0  0  0  0  0  0  0  0  0  0  0
    4.3768    3.0026    0.0000 C   0  0  0  0  0  0  0  0  0  0  0  0
    4.6868    2.0426    0.0000 C   0  0  0  0  0  0  0  0  0  0  0  0
    4.1886    1.1731    0.0000 C   0  0  0  0  0  0  0  0  0  0  0  0
  1  2  1  0  0  0  0
  2  3  1  0  0  0  0
  2  4  1  0  0  0  0
  2  5  1  0  0  0  0
  5  6  2  0  0  0  0
  6  7  1  0  0  0  0
  7  8  2  0  0  0  0
  8  9  1  0  0  0  0
  9 10  2  0  0  0  0
 10  5  1  0  0  0  0
 10 11  1  0  0  0  0
 11 12  1  0  0  0  0
 12 13  2  0  0  0  0
 12 14  2  0  0  0  0
 12 15  1  0  0  0  0
 15 16  2  0  0  0  0
 16 17  1  0  0  0  0
 17 18  2  0  0  0  0
 18 19  1  0  0  0  0
 19 20  1  0  0  0  0
 20 21  1  0  0  0  0
 21 22  1  0  0  0  0
 22 18  1  0  0  0  0
 22 23  2  0  0  0  0
 23 15  1  0  0  0  0
M  END
>  <EXTREG>  (ZINC00157660)
ZINC00157660

>  <LOGBIO>
2.5000

$$$$
ZINC00157715
  -MTS-   02131516202D 0   0.00000     0.00000     0

 11 11  0  0  0  0  0  0  0  0999 V2000
    4.3233    0.5002    0.0000 C   0  0  0  0  0  0  0  0  0  0  0  0
    3.4578   -0.0006    0.0000 C   0  0  0  0  0  0  0  0  0  0  0  0
    2.5878    0.4994    0.0000 C   0  0  0  0  0  0  0  0  0  0  0  0
    1.7278   -0.0006    0.0000 C   0  0  0  0  0  0  0  0  0  0  0  0
    1.7278   -1.0006    0.0000 C   0  0  0  0  0  0  0  0  0  0  0  0
    2.5878   -1.5006    0.0000 N   0  0  0  0  0  0  0  0  0  0  0  0
    3.4578   -1.0006    0.0000 C   0  0  0  0  0  0  0  0  0  0  0  0
    4.3233   -1.5015    0.0000 Cl  0  0  0  0  0  0  0  0  0  0  0  0
    0.8610    0.4981    0.0000 N   0  3  0  0  0  0  0  0  0  0  0  0
    0.8590    1.5015    0.0000 O   0  5  0  0  0  0  0  0  0  0  0  0
    0.0000   -0.0002    0.0000 O   0  0  0  0  0  0  0  0  0  0  0  0
  1  2  1  0  0  0  0
  2  3  2  0  0  0  0
  3  4  1  0  0  0  0
  4  5  2  0  0  0  0
  5  6  1  0  0  0  0
  6  7  2  0  0  0  0
  7  2  1  0  0  0  0
  7  8  1  0  0  0  0
  4  9  1  0  0  0  0
  9 10  1  0  0  0  0
  9 11  2  0  0  0  0
M  CHG  2   9   1  10  -1
M  END
>  <EXTREG>  (ZINC00157715)
ZINC00157715

>  <LOGBIO>
2.5000

$$$$
ZINC00157925
  -MTS-   02131516202D 0   0.00000     0.00000     0

 12 12  0  0  0  0  0  0  0  0999 V2000
    4.3308    1.3511    0.0000 O   0  0  0  0  0  0  0  0  0  0  0  0
    3.4653    0.8502    0.0000 C   0  0  0  0  0  0  0  0  0  0  0  0
    2.5953    1.3502    0.0000 C   0  0  0  0  0  0  0  0  0  0  0  0
    1.7353    0.8502    0.0000 C   0  0  0  0  0  0  0  0  0  0  0  0
    0.8685    1.3489    0.0000 O   0  0  0  0  0  0  0  0  0  0  0  0
    1.7353   -0.1498    0.0000 C   0  0  0  0  0  0  0  0  0  0  0  0
    2.5953   -0.6498    0.0000 C   0  0  0  0  0  0  0  0  0  0  0  0
    2.5928   -1.6498    0.0000 O   0  0  0  0  0  0  0  0  0  0  0  0
    3.4653   -0.1498    0.0000 C   0  0  0  0  0  0  0  0  0  0  0  0
    0.8685   -0.6485    0.0000 N   0  3  0  0  0  0  0  0  0  0  0  0
    0.0000   -0.1459    0.0000 O   0  5  0  0  0  0  0  0  0  0  0  0
    0.8665   -1.6433    0.0000 O   0  0  0  0  0  0  0  0  0  0  0  0
  1  2  1  0  0  0  0
  2  3  2  0  0  0  0
  3  4  1  0  0  0  0
  4  5  1  0  0  0  0
  4  6  2  0  0  0  0
  6  7  1  0  0  0  0
  7  8  1  0  0  0  0
  7  9  2  0  0  0  0
  9  2  1  0  0  0  0
  6 10  1  0  0  0  0
 10 11  1  0  0  0  0
 10 12  2  0  0  0  0
M  CHG  2  10   1  11  -1
M  END
>  <EXTREG>  (ZINC00157925)
ZINC00157925

>  <LOGBIO>
2.5000

$$$$
ZINC00158339
  -MTS-   02131516202D 0   0.00000     0.00000     0

  9  9  0  0  0  0  0  0  0  0999 V2000
    3.4623    1.2009    0.0000 Cl  0  0  0  0  0  0  0  0  0  0  0  0
    2.5968    0.7000    0.0000 C   0  0  0  0  0  0  0  0  0  0  0  0
    1.7268    1.2000    0.0000 C   0  0  0  0  0  0  0  0  0  0  0  0
    0.8668    0.7000    0.0000 C   0  0  0  0  0  0  0  0  0  0  0  0
    0.0000    1.1987    0.0000 Cl  0  0  0  0  0  0  0  0  0  0  0  0
    0.8668   -0.3000    0.0000 N   0  0  0  0  0  0  0  0  0  0  0  0
    1.7268   -0.8000    0.0000 C   0  0  0  0  0  0  0  0  0  0  0  0
    1.7243   -1.8000    0.0000 Cl  0  0  0  0  0  0  0  0  0  0  0  0
    2.5968   -0.3000    0.0000 C   0  0  0  0  0  0  0  0  0  0  0  0
  1  2  1  0  0  0  0
  2  3  2  0  0  0  0
  3  4  1  0  0  0  0
  4  5  1  0  0  0  0
  4  6  2  0  0  0  0
  6  7  1  0  0  0  0
  7  8  1  0  0  0  0
  7  9  2  0  0  0  0
  9  2  1  0  0  0  0
M  END
>  <EXTREG>  (ZINC00158339)
ZINC00158339

>  <LOGBIO>
2.5000

$$$$
ZINC00158820
  -MTS-   02131516202D 0   0.00000     0.00000     0

 13 14  0  0  0  0  0  0  0  0999 V2000
    2.4683   -1.7369    0.0000 C   0  0  0  0  0  0  0  0  0  0  0  0
    1.8798   -0.9284    0.0000 C   0  0  0  0  0  0  0  0  0  0  0  0
    2.1898    0.0316    0.0000 N   0  0  0  0  0  0  0  0  0  0  0  0
    1.3798    0.6116    0.0000 N   0  0  0  0  0  0  0  0  0  0  0  0
    0.5698    0.0316    0.0000 C   0  0  0  0  0  0  0  0  0  0  0  0
    0.8798   -0.9284    0.0000 C   0  0  0  0  0  0  0  0  0  0  0  0
    0.2913   -1.7369    0.0000 Br  0  0  0  0  0  0  0  0  0  0  0  0
    3.1395    0.3447    0.0000 C   0  0  0  0  0  0  0  0  0  0  0  0
    3.8888   -0.3227    0.0000 C   0  0  0  0  0  0  0  0  0  0  0  0
    4.8329   -0.0092    0.0000 C   0  0  0  0  0  0  0  0  0  0  0  0
    5.0375    0.9696    0.0000 C   0  0  0  0  0  0  0  0  0  0  0  0
    4.2980    1.6350    0.0000 C   0  0  0  0  0  0  0  0  0  0  0  0
    3.3441    1.3236    0.0000 C   0  0  0  0  0  0  0  0  0  0  0  0
  1  2  1  0  0  0  0
  2  3  1  0  0  0  0
  3  4  1  0  0  0  0
  4  5  2  0  0  0  0
  5  6  1  0  0  0  0
  6  2  2  0  0  0  0
  6  7  1  0  0  0  0
  3  8  1  0  0  0  0
  8  9  2  0  0  0  0
  9 10  1  0  0  0  0
 10 11  2  0  0  0  0
 11 12  1  0  0  0  0
[truncated: 4,574,465 more chars]
