# Supplementary material for: Template CoMFA Generates Single 3D-QSAR Models that, for Twelve of Twelve Biological Targets, Predict All ChEMBL-Tabulated Affinities
Source: PLoS One. 2015 Jun 12;10(6):e0129307. doi: 10.1371/journal.pone.0129307 (PMC4466312; doi:10.1371/journal.pone.0129307)
Supplement: S13 Text — The zip file contains, for each target, the template, training set, and prediction set, as “2D” structures, in. sdf format. (ZIP) [file pone.0129307.s014.zip › cdk2_pred.sdf]

ZINC00000102
  -MTS-   02131516232D 0   0.00000     0.00000     0

 20 21  0  0  1  0  0  0  0  0999 V2000
    1.4775   -1.0063    0.0000 C   0  0  0  0  0  0  0  0  0  0  0  0
    1.9794   -1.8712    0.0000 C   0  0  0  0  0  0  0  0  0  0  0  0
    2.9794   -1.8690    0.0000 C   0  0  0  0  0  0  0  0  0  0  0  0
    3.4846   -2.7360    0.0000 C   0  0  0  0  0  0  0  0  0  0  0  0
    4.4794   -2.7311    0.0000 C   0  0  0  0  0  0  0  0  0  0  0  0
    4.9777   -1.8640    0.0000 C   0  0  0  0  0  0  0  0  0  0  0  0
    4.4794   -1.0020    0.0000 C   0  0  0  0  0  0  0  0  0  0  0  0
    4.7894   -0.0420    0.0000 C   0  0  0  0  0  0  0  0  0  0  0  0
    3.9794    0.5380    0.0000 C   0  0  0  0  0  0  0  0  0  0  0  0
    3.1694   -0.0420    0.0000 O   0  0  0  0  0  0  0  0  0  0  0  0
    3.4794   -1.0020    0.0000 C   0  0  0  0  0  0  0  0  0  0  0  0
    3.9794    1.5380    0.0000 C   0  0  2  0  0  0  0  0  0  0  0  0
    4.8482    2.0402    0.0000 O   0  0  0  0  0  0  0  0  0  0  0  0
    3.1182    2.0358    0.0000 C   0  0  0  0  0  0  0  0  0  0  0  0
    2.2495    1.5337    0.0000 N   0  0  0  0  0  0  0  0  0  0  0  0
    1.3882    2.0315    0.0000 C   0  0  0  0  0  0  0  0  0  0  0  0
    0.5195    1.5293    0.0000 C   0  0  0  0  0  0  0  0  0  0  0  0
    2.0311    2.7974    0.0000 C   0  0  0  0  0  0  0  0  0  0  0  0
    0.7453    2.7974    0.0000 C   0  0  0  0  0  0  0  0  0  0  0  0
    4.4991    1.2381    0.0000 H   0  0  0  0  0  0  0  0  0  0  0  0
  1  2  1  0  0  0  0
  2  3  1  0  0  0  0
  3  4  2  0  0  0  0
  4  5  1  0  0  0  0
  5  6  2  0  0  0  0
  6  7  1  0  0  0  0
  7  8  1  0  0  0  0
  8  9  2  0  0  0  0
  9 10  1  0  0  0  0
 10 11  1  0  0  0  0
 11  3  1  0  0  0  0
 11  7  2  0  0  0  0
  9 12  1  0  0  0  0
 12 20  1  6  0  0  0
 12 13  1  1  0  0  0
 12 14  1  0  0  0  0
 14 15  1  0  0  0  0
 15 16  1  0  0  0  0
 16 17  1  0  0  0  0
 16 18  1  0  0  0  0
 16 19  1  0  0  0  0
M  END
>  <EXTREG>  (ZINC00000102)
ZINC00000102

>  <LOGBIO>
2.5000

$$$$
ZINC00001150
  -MTS-   02131516232D 0   0.00000     0.00000     0

 22 24  0  0  1  0  0  0  0  0999 V2000
    0.8962   -1.5698    0.0000 C   0  0  0  0  0  0  0  0  0  0  0  0
    1.1003   -2.1341    0.0000 C   0  0  0  0  0  0  0  0  0  0  0  0
    0.4584   -2.8941    0.0000 C   0  0  0  0  0  0  0  0  0  0  0  0
    2.2815   -2.3456    0.0000 N   0  0  0  0  0  0  0  0  0  0  0  0
    3.1842   -1.2755    0.0000 C   0  0  1  0  0  0  0  0  0  0  0  0
    4.1942   -1.6155    0.0000 C   0  0  0  0  0  0  0  0  0  0  0  0
    5.1142   -1.0355    0.0000 C   0  0  0  0  0  0  0  0  0  0  0  0
    4.6042   -0.3355    0.0000 C   0  0  0  0  0  0  0  0  0  0  0  0
    3.8042   -0.6855    0.0000 C   0  0  0  0  0  0  0  0  0  0  0  0
    3.6542   -2.4555    0.0000 C   0  0  0  0  0  0  0  0  0  0  0  0
    4.1142   -3.1655    0.0000 C   0  0  0  0  0  0  0  0  0  0  0  0
    2.6942   -0.3655    0.0000 C   0  0  1  0  0  0  0  0  0  0  0  0
    1.7219   -0.5991    0.0000 O   0  0  0  0  0  0  0  0  0  0  0  0
    2.7167    0.6342    0.0000 C   0  0  0  0  0  0  0  0  0  0  0  0
    3.5963    1.1172    0.0000 C   0  0  0  0  0  0  0  0  0  0  0  0
    3.6166    2.1118    0.0000 C   0  0  0  0  0  0  0  0  0  0  0  0
    2.7625    2.6319    0.0000 C   0  0  0  0  0  0  0  0  0  0  0  0
    2.7875    3.6316    0.0000 Cl  0  0  0  0  0  0  0  0  0  0  0  0
    1.8882    2.1575    0.0000 C   0  0  0  0  0  0  0  0  0  0  0  0
    1.0354    2.6799    0.0000 Cl  0  0  0  0  0  0  0  0  0  0  0  0
    1.8626    1.1544    0.0000 C   0  0  0  0  0  0  0  0  0  0  0  0
    2.5874   -1.2136    0.0000 H   0  0  0  0  0  0  0  0  0  0  0  0
  1  2  1  0  0  0  0
  2  3  1  0  0  0  0
  2  4  1  0  0  0  0
  5  4  1  6  0  0  0
  5 22  1  1  0  0  0
  5  6  1  0  0  0  0
  6  7  1  0  0  0  0
  7  8  1  0  0  0  0
  8  9  1  0  0  0  0
  9 10  1  0  0  0  0
 10 11  1  0  0  0  0
 11  6  1  0  0  0  0
  9 12  1  0  0  0  0
 12  5  1  0  0  0  0
 12 13  1  6  0  0  0
 12 14  1  0  0  0  0
 14 15  2  0  0  0  0
 15 16  1  0  0  0  0
 16 17  2  0  0  0  0
 17 18  1  0  0  0  0
 17 19  1  0  0  0  0
 19 20  1  0  0  0  0
 19 21  2  0  0  0  0
 21 14  1  0  0  0  0
M  END
>  <EXTREG>  (ZINC00001150)
ZINC00001150

>  <LOGBIO>
2.5000

$$$$
ZINC00001463
  -MTS-   02131516232D 0   0.00000     0.00000     0

 18 20  0  0  0  0  0  0  0  0999 V2000
    5.2306   -3.3870    0.0000 F   0  0  0  0  0  0  0  0  0  0  0  0
    4.6401   -2.5800    0.0000 C   0  0  0  0  0  0  0  0  0  0  0  0
    5.0442   -1.6615    0.0000 C   0  0  0  0  0  0  0  0  0  0  0  0
    4.4551   -0.8599    0.0000 C   0  0  0  0  0  0  0  0  0  0  0  0
    3.4608   -0.9668    0.0000 C   0  0  0  0  0  0  0  0  0  0  0  0
    3.0557   -1.8753    0.0000 C   0  0  0  0  0  0  0  0  0  0  0  0
    3.6458   -2.6869    0.0000 C   0  0  0  0  0  0  0  0  0  0  0  0
    2.8723   -0.1583    0.0000 C   0  0  0  0  0  0  0  0  0  0  0  0
    3.1823    0.8017    0.0000 C   0  0  0  0  0  0  0  0  0  0  0  0
    4.1320    1.1148    0.0000 O   0  0  0  0  0  0  0  0  0  0  0  0
    2.3723    1.3817    0.0000 C   0  0  0  0  0  0  0  0  0  0  0  0
    2.2727    2.3798    0.0000 C   0  0  0  0  0  0  0  0  0  0  0  0
    1.3607    2.7901    0.0000 C   0  0  0  0  0  0  0  0  0  0  0  0
    0.5478    2.2018    0.0000 C   0  0  0  0  0  0  0  0  0  0  0  0
    0.6509    1.2124    0.0000 C   0  0  0  0  0  0  0  0  0  0  0  0
    1.5623    0.8017    0.0000 C   0  0  0  0  0  0  0  0  0  0  0  0
    1.8723   -0.1583    0.0000 C   0  0  0  0  0  0  0  0  0  0  0  0
    1.2838   -0.9668    0.0000 O   0  0  0  0  0  0  0  0  0  0  0  0
  1  2  1  0  0  0  0
  2  3  2  0  0  0  0
  3  4  1  0  0  0  0
  4  5  2  0  0  0  0
  5  6  1  0  0  0  0
  6  7  2  0  0  0  0
  7  2  1  0  0  0  0
  5  8  1  0  0  0  0
  8  9  1  0  0  0  0
  9 10  2  0  0  0  0
  9 11  1  0  0  0  0
 11 12  2  0  0  0  0
 12 13  1  0  0  0  0
 13 14  2  0  0  0  0
 14 15  1  0  0  0  0
 15 16  2  0  0  0  0
 16 11  1  0  0  0  0
 16 17  1  0  0  0  0
 17  8  1  0  0  0  0
 17 18  2  0  0  0  0
M  END
>  <EXTREG>  (ZINC00001463)
ZINC00001463

>  <LOGBIO>
2.5000

$$$$
ZINC00002275
  -MTS-   02131516232D 0   0.00000     0.00000     0

 25 27  0  0  1  0  0  0  0  0999 V2000
    2.2511    3.3885    0.0000 C   0  0  0  0  0  0  0  0  0  0  0  0
    3.1211    2.8886    0.0000 C   0  0  0  0  0  0  0  0  0  0  0  0
    3.1221    1.8938    0.0000 O   0  0  0  0  0  0  0  0  0  0  0  0
    2.2566    1.3929    0.0000 C   0  0  0  0  0  0  0  0  0  0  0  0
    1.3866    1.8929    0.0000 C   0  0  0  0  0  0  0  0  0  0  0  0
    0.5266    1.3929    0.0000 C   0  0  0  0  0  0  0  0  0  0  0  0
    0.5266    0.3929    0.0000 C   0  0  0  0  0  0  0  0  0  0  0  0
    1.3866   -0.1071    0.0000 C   0  0  0  0  0  0  0  0  0  0  0  0
    2.2566    0.3929    0.0000 C   0  0  0  0  0  0  0  0  0  0  0  0
    3.1221   -0.1079    0.0000 O   0  0  0  0  0  0  0  0  0  0  0  0
    3.1209   -1.3079    0.0000 C   0  0  1  0  0  0  0  0  0  0  0  0
    3.9865   -1.8088    0.0000 C   0  0  2  0  0  0  0  0  0  0  0  0
    3.9865   -2.8122    0.0000 C   0  0  0  0  0  0  0  0  0  0  0  0
    4.8485   -3.3087    0.0000 N   0  0  0  0  0  0  0  0  0  0  0  0
    5.7155   -2.8104    0.0000 C   0  0  0  0  0  0  0  0  0  0  0  0
    5.7205   -1.8157    0.0000 C   0  0  0  0  0  0  0  0  0  0  0  0
    4.8535   -1.3105    0.0000 O   0  0  0  0  0  0  0  0  0  0  0  0
    2.2544   -1.8071    0.0000 C   0  0  0  0  0  0  0  0  0  0  0  0
    2.2524   -2.8105    0.0000 C   0  0  0  0  0  0  0  0  0  0  0  0
    1.3894   -3.3053    0.0000 C   0  0  0  0  0  0  0  0  0  0  0  0
    0.5234   -2.8053    0.0000 C   0  0  0  0  0  0  0  0  0  0  0  0
    0.5204   -1.8105    0.0000 C   0  0  0  0  0  0  0  0  0  0  0  0
    1.3884   -1.3071    0.0000 C   0  0  0  0  0  0  0  0  0  0  0  0
    3.4667   -2.1085    0.0000 H   0  0  0  0  0  0  0  0  0  0  0  0
    3.6408   -1.0085    0.0000 H   0  0  0  0  0  0  0  0  0  0  0  0
  1  2  1  0  0  0  0
  2  3  1  0  0  0  0
  3  4  1  0  0  0  0
  4  5  2  0  0  0  0
  5  6  1  0  0  0  0
  6  7  2  0  0  0  0
  7  8  1  0  0  0  0
  8  9  2  0  0  0  0
  9  4  1  0  0  0  0
  9 10  1  0  0  0  0
 11 10  1  1  0  0  0
 11 25  1  6  0  0  0
 11 12  1  0  0  0  0
 12 24  1  6  0  0  0
 12 13  1  1  0  0  0
 13 14  1  0  0  0  0
 14 15  1  0  0  0  0
 15 16  1  0  0  0  0
 16 17  1  0  0  0  0
 17 12  1  0  0  0  0
 11 18  1  0  0  0  0
 18 19  2  0  0  0  0
 19 20  1  0  0  0  0
 20 21  2  0  0  0  0
 21 22  1  0  0  0  0
 22 23  2  0  0  0  0
 23 18  1  0  0  0  0
M  END
>  <EXTREG>  (ZINC00002275)
ZINC00002275

>  <LOGBIO>
2.5000

$$$$
ZINC00017832
  -MTS-   02131516232D 0   0.00000     0.00000     0

 16 17  0  0  0  0  0  0  0  0999 V2000
    0.8681   -3.7615    0.0000 C   0  0  0  0  0  0  0  0  0  0  0  0
    1.8621   -3.6526    0.0000 O   0  0  0  0  0  0  0  0  0  0  0  0
    2.2648   -2.7373    0.0000 C   0  0  0  0  0  0  0  0  0  0  0  0
    3.2622   -2.6270    0.0000 C   0  0  0  0  0  0  0  0  0  0  0  0
    3.6610   -1.7156    0.0000 C   0  0  0  0  0  0  0  0  0  0  0  0
    3.0704   -0.9086    0.0000 C   0  0  0  0  0  0  0  0  0  0  0  0
    2.0811   -1.0130    0.0000 C   0  0  0  0  0  0  0  0  0  0  0  0
    1.4926   -0.2045    0.0000 C   0  0  0  0  0  0  0  0  0  0  0  0
    1.8985    0.7094    0.0000 S   0  0  0  0  0  0  0  0  0  0  0  0
    1.3100    1.5179    0.0000 C   0  0  0  0  0  0  0  0  0  0  0  0
    1.6200    2.4779    0.0000 S   0  0  0  0  0  0  0  0  0  0  0  0
    0.8100    3.0579    0.0000 C   0  0  0  0  0  0  0  0  0  0  0  0
    0.8100    4.0579    0.0000 N   0  0  0  0  0  0  0  0  0  0  0  0
    0.0000    2.4779    0.0000 N   0  0  0  0  0  0  0  0  0  0  0  0
    0.3100    1.5179    0.0000 N   0  0  0  0  0  0  0  0  0  0  0  0
    1.6743   -1.9302    0.0000 C   0  0  0  0  0  0  0  0  0  0  0  0
  1  2  1  0  0  0  0
  2  3  1  0  0  0  0
  3  4  2  0  0  0  0
  4  5  1  0  0  0  0
  5  6  2  0  0  0  0
  6  7  1  0  0  0  0
  7  8  1  0  0  0  0
  8  9  1  0  0  0  0
  9 10  1  0  0  0  0
 10 11  1  0  0  0  0
 11 12  1  0  0  0  0
 12 13  1  0  0  0  0
 12 14  2  0  0  0  0
 14 15  1  0  0  0  0
 15 10  2  0  0  0  0
  7 16  2  0  0  0  0
 16  3  1  0  0  0  0
M  END
>  <EXTREG>  (ZINC00017832)
ZINC00017832

>  <LOGBIO>
2.5000

$$$$
ZINC00027626
  -MTS-   02131516232D 0   0.00000     0.00000     0

 13 13  0  0  1  0  0  0  0  0999 V2000
    4.4364   -0.4440    0.0000 C   0  0  0  0  0  0  0  0  0  0  0  0
    3.4419   -0.5494    0.0000 N   0  3  0  0  0  0  0  0  0  0  0  0
    3.5474   -1.5438    0.0000 C   0  0  0  0  0  0  0  0  0  0  0  0
    3.3365    0.4450    0.0000 C   0  0  0  0  0  0  0  0  0  0  0  0
    2.4475   -0.6548    0.0000 C   0  0  0  0  0  0  0  0  0  0  0  0
    1.8590    0.1537    0.0000 C   0  0  2  0  0  0  0  0  0  0  0  0
    2.1690    1.1137    0.0000 C   0  0  0  0  0  0  0  0  0  0  0  0
    1.3590    1.6937    0.0000 C   0  0  0  0  0  0  0  0  0  0  0  0
    0.5490    1.1137    0.0000 C   0  0  0  0  0  0  0  0  0  0  0  0
    0.8590    0.1537    0.0000 C   0  0  1  0  0  0  0  0  0  0  0  0
    0.2705   -0.6548    0.0000 O   0  0  0  0  0  0  0  0  0  0  0  0
    1.1311   -0.3811    0.0000 H   0  0  0  0  0  0  0  0  0  0  0  0
    2.4515    0.2483    0.0000 H   0  0  0  0  0  0  0  0  0  0  0  0
  1  2  1  0  0  0  0
  2  3  1  0  0  0  0
  2  4  1  0  0  0  0
  2  5  1  0  0  0  0
  6  5  1  1  0  0  0
  6 13  1  6  0  0  0
  6  7  1  0  0  0  0
  7  8  1  0  0  0  0
  8  9  1  0  0  0  0
  9 10  1  0  0  0  0
 10 12  1  1  0  0  0
 10  6  1  0  0  0  0
 10 11  1  6  0  0  0
M  CHG  1   2   1
M  END
>  <EXTREG>  (ZINC00027626)
ZINC00027626

>  <LOGBIO>
2.5000

$$$$
ZINC00029286
  -MTS-   02131516232D 0   0.00000     0.00000     0

 18 18  0  0  0  0  0  0  0  0999 V2000
    7.4441    2.3551    0.0000 C   0  0  0  0  0  0  0  0  0  0  0  0
    6.5776    2.8542    0.0000 O   0  0  0  0  0  0  0  0  0  0  0  0
    5.7121    2.3534    0.0000 C   0  0  0  0  0  0  0  0  0  0  0  0
    4.8421    2.8534    0.0000 C   0  0  0  0  0  0  0  0  0  0  0  0
    3.9821    2.3534    0.0000 C   0  0  0  0  0  0  0  0  0  0  0  0
    3.9821    1.3534    0.0000 C   0  0  0  0  0  0  0  0  0  0  0  0
    3.1153    0.8547    0.0000 C   0  0  0  0  0  0  0  0  0  0  0  0
    3.1138   -0.1488    0.0000 C   0  0  0  0  0  0  0  0  0  0  0  0
    3.9751   -0.6466    0.0000 O   0  0  0  0  0  0  0  0  0  0  0  0
    2.2473   -0.6479    0.0000 N   0  0  0  0  0  0  0  0  0  0  0  0
    2.2457   -1.6513    0.0000 C   0  0  0  0  0  0  0  0  0  0  0  0
    3.1070   -2.1491    0.0000 C   0  0  0  0  0  0  0  0  0  0  0  0
    3.1055   -3.1526    0.0000 C   0  0  0  0  0  0  0  0  0  0  0  0
    1.3860   -0.1501    0.0000 C   0  0  0  0  0  0  0  0  0  0  0  0
    1.3875    0.8533    0.0000 C   0  0  0  0  0  0  0  0  0  0  0  0
    0.5213    1.3598    0.0000 C   0  0  0  0  0  0  0  0  0  0  0  0
    4.8421    0.8534    0.0000 C   0  0  0  0  0  0  0  0  0  0  0  0
    5.7121    1.3534    0.0000 C   0  0  0  0  0  0  0  0  0  0  0  0
  1  2  1  0  0  0  0
  2  3  1  0  0  0  0
  3  4  2  0  0  0  0
  4  5  1  0  0  0  0
  5  6  2  0  0  0  0
  6  7  1  0  0  0  0
  7  8  1  0  0  0  0
  8  9  2  0  0  0  0
  8 10  1  0  0  0  0
 10 11  1  0  0  0  0
 11 12  1  0  0  0  0
 12 13  2  0  0  0  0
 10 14  1  0  0  0  0
 14 15  1  0  0  0  0
 15 16  2  0  0  0  0
  6 17  1  0  0  0  0
 17 18  2  0  0  0  0
 18  3  1  0  0  0  0
M  END
>  <EXTREG>  (ZINC00029286)
ZINC00029286

>  <LOGBIO>
2.5000

$$$$
ZINC00029503
  -MTS-   02131516232D 0   0.00000     0.00000     0

 15 15  0  0  0  0  0  0  0  0999 V2000
    6.5785    1.2122    0.0000 C   0  0  0  0  0  0  0  0  0  0  0  0
    5.7120    1.7114    0.0000 O   0  0  0  0  0  0  0  0  0  0  0  0
    4.8465    1.2105    0.0000 C   0  0  0  0  0  0  0  0  0  0  0  0
    3.9765    1.7105    0.0000 C   0  0  0  0  0  0  0  0  0  0  0  0
    3.1165    1.2105    0.0000 C   0  0  0  0  0  0  0  0  0  0  0  0
    3.1165    0.2105    0.0000 C   0  0  0  0  0  0  0  0  0  0  0  0
    2.2497   -0.2882    0.0000 N   0  0  0  0  0  0  0  0  0  0  0  0
    1.3844    0.2131    0.0000 S   0  0  0  0  0  0  0  0  0  0  0  0
    0.5192    0.7144    0.0000 C   0  0  0  0  0  0  0  0  0  0  0  0
    1.8857    1.0784    0.0000 O   0  0  0  0  0  0  0  0  0  0  0  0
    0.8831   -0.6521    0.0000 O   0  0  0  0  0  0  0  0  0  0  0  0
    3.9765   -0.2895    0.0000 C   0  0  0  0  0  0  0  0  0  0  0  0
    3.9740   -1.2895    0.0000 O   0  0  0  0  0  0  0  0  0  0  0  0
    4.8387   -1.7917    0.0000 C   0  0  0  0  0  0  0  0  0  0  0  0
    4.8465    0.2105    0.0000 C   0  0  0  0  0  0  0  0  0  0  0  0
  1  2  1  0  0  0  0
  2  3  1  0  0  0  0
  3  4  2  0  0  0  0
  4  5  1  0  0  0  0
  5  6  2  0  0  0  0
  6  7  1  0  0  0  0
  7  8  1  0  0  0  0
  8  9  1  0  0  0  0
  8 10  2  0  0  0  0
  8 11  2  0  0  0  0
  6 12  1  0  0  0  0
 12 13  1  0  0  0  0
 13 14  1  0  0  0  0
 12 15  2  0  0  0  0
 15  3  1  0  0  0  0
M  END
>  <EXTREG>  (ZINC00029503)
ZINC00029503

>  <LOGBIO>
2.5000

$$$$
ZINC00030541
  -MTS-   02131516232D 0   0.00000     0.00000     0

 17 17  0  0  0  0  0  0  0  0999 V2000
    6.5776    2.8542    0.0000 Br  0  0  0  0  0  0  0  0  0  0  0  0
    5.7121    2.3534    0.0000 C   0  0  0  0  0  0  0  0  0  0  0  0
    4.8421    2.8534    0.0000 C   0  0  0  0  0  0  0  0  0  0  0  0
    3.9821    2.3534    0.0000 C   0  0  0  0  0  0  0  0  0  0  0  0
    3.9821    1.3534    0.0000 C   0  0  0  0  0  0  0  0  0  0  0  0
    3.1153    0.8547    0.0000 C   0  0  0  0  0  0  0  0  0  0  0  0
    3.1138   -0.1488    0.0000 C   0  0  0  0  0  0  0  0  0  0  0  0
    3.9751   -0.6466    0.0000 O   0  0  0  0  0  0  0  0  0  0  0  0
    2.2473   -0.6479    0.0000 N   0  0  0  0  0  0  0  0  0  0  0  0
    2.2457   -1.6513    0.0000 C   0  0  0  0  0  0  0  0  0  0  0  0
    3.1070   -2.1491    0.0000 C   0  0  0  0  0  0  0  0  0  0  0  0
    3.1055   -3.1526    0.0000 C   0  0  0  0  0  0  0  0  0  0  0  0
    1.3860   -0.1501    0.0000 C   0  0  0  0  0  0  0  0  0  0  0  0
    1.3875    0.8533    0.0000 C   0  0  0  0  0  0  0  0  0  0  0  0
    0.5213    1.3598    0.0000 C   0  0  0  0  0  0  0  0  0  0  0  0
    4.8421    0.8534    0.0000 C   0  0  0  0  0  0  0  0  0  0  0  0
    5.7121    1.3534    0.0000 C   0  0  0  0  0  0  0  0  0  0  0  0
  1  2  1  0  0  0  0
  2  3  2  0  0  0  0
  3  4  1  0  0  0  0
  4  5  2  0  0  0  0
  5  6  1  0  0  0  0
  6  7  1  0  0  0  0
  7  8  2  0  0  0  0
  7  9  1  0  0  0  0
  9 10  1  0  0  0  0
 10 11  1  0  0  0  0
 11 12  2  0  0  0  0
  9 13  1  0  0  0  0
 13 14  1  0  0  0  0
 14 15  2  0  0  0  0
  5 16  1  0  0  0  0
 16 17  2  0  0  0  0
 17  2  1  0  0  0  0
M  END
>  <EXTREG>  (ZINC00030541)
ZINC00030541

>  <LOGBIO>
2.5000

$$$$
ZINC00031209
  -MTS-   02131516232D 0   0.00000     0.00000     0

 22 23  0  0  0  0  0  0  0  0999 V2000
    4.5176    3.4663    0.0000 O   0  0  0  0  0  0  0  0  0  0  0  0
    5.0210    2.5983    0.0000 C   0  0  0  0  0  0  0  0  0  0  0  0
    6.0210    2.5998    0.0000 O   0  0  0  0  0  0  0  0  0  0  0  0
    4.5244    1.7363    0.0000 C   0  0  0  0  0  0  0  0  0  0  0  0
    5.0279    0.8683    0.0000 S   0  0  0  0  0  0  0  0  0  0  0  0
    4.5296    0.0013    0.0000 C   0  0  0  0  0  0  0  0  0  0  0  0
    3.5262   -0.0017    0.0000 N   0  0  0  0  0  0  0  0  0  0  0  0
    3.0322   -0.8652    0.0000 C   0  0  0  0  0  0  0  0  0  0  0  0
    3.5331   -1.7307    0.0000 C   0  0  0  0  0  0  0  0  0  0  0  0
    4.5279   -1.7327    0.0000 C   0  0  0  0  0  0  0  0  0  0  0  0
    5.0305   -0.8642    0.0000 C   0  0  0  0  0  0  0  0  0  0  0  0
    6.0305   -0.8642    0.0000 C   0  0  0  0  0  0  0  0  0  0  0  0
    7.0305   -0.8642    0.0000 N   0  0  0  0  0  0  0  0  0  0  0  0
    5.0266   -2.5995    0.0000 C   0  0  0  0  0  0  0  0  0  0  0  0
    5.8934   -2.1008    0.0000 F   0  0  0  0  0  0  0  0  0  0  0  0
    4.1598   -3.0982    0.0000 F   0  0  0  0  0  0  0  0  0  0  0  0
    5.5253   -3.4663    0.0000 F   0  0  0  0  0  0  0  0  0  0  0  0
    2.0322   -0.8677    0.0000 C   0  0  0  0  0  0  0  0  0  0  0  0
    1.4365   -0.0536    0.0000 S   0  0  0  0  0  0  0  0  0  0  0  0
    0.4917   -0.3695    0.0000 C   0  0  0  0  0  0  0  0  0  0  0  0
    0.4864   -1.3657    0.0000 C   0  0  0  0  0  0  0  0  0  0  0  0
    1.4458   -1.6776    0.0000 C   0  0  0  0  0  0  0  0  0  0  0  0
  1  2  1  0  0  0  0
  2  3  2  0  0  0  0
  2  4  1  0  0  0  0
  4  5  1  0  0  0  0
  5  6  1  0  0  0  0
  6  7  1  0  0  0  0
  7  8  2  0  0  0  0
  8  9  1  0  0  0  0
  9 10  2  0  0  0  0
 10 11  1  0  0  0  0
 11  6  2  0  0  0  0
 11 12  1  0  0  0  0
 12 13  3  0  0  0  0
 10 14  1  0  0  0  0
 14 15  1  0  0  0  0
 14 16  1  0  0  0  0
 14 17  1  0  0  0  0
  8 18  1  0  0  0  0
 18 19  1  0  0  0  0
 19 20  1  0  0  0  0
 20 21  2  0  0  0  0
 21 22  1  0  0  0  0
 22 18  2  0  0  0  0
M  END
>  <EXTREG>  (ZINC00031209)
ZINC00031209

>  <LOGBIO>
2.5000

$$$$
ZINC00031801
  -MTS-   02131516232D 0   0.00000     0.00000     0

 19 20  0  0  0  0  0  0  0  0999 V2000
    0.6000   -1.3052    0.0000 C   0  0  0  0  0  0  0  0  0  0  0  0
    1.6000   -1.3027    0.0000 C   0  0  0  0  0  0  0  0  0  0  0  0
    2.1048   -2.1700    0.0000 C   0  0  0  0  0  0  0  0  0  0  0  0
    3.0995   -2.1654    0.0000 C   0  0  0  0  0  0  0  0  0  0  0  0
    3.6021   -3.0299    0.0000 C   0  0  0  0  0  0  0  0  0  0  0  0
    3.5982   -1.2987    0.0000 C   0  0  0  0  0  0  0  0  0  0  0  0
    4.5982   -1.2987    0.0000 C   0  0  0  0  0  0  0  0  0  0  0  0
    5.5982   -1.2987    0.0000 N   0  0  0  0  0  0  0  0  0  0  0  0
    3.1021   -0.4364    0.0000 C   0  0  0  0  0  0  0  0  0  0  0  0
    3.6030    0.4291    0.0000 S   0  0  0  0  0  0  0  0  0  0  0  0
    4.6030    0.4281    0.0000 C   0  0  0  0  0  0  0  0  0  0  0  0
    5.1038    1.2937    0.0000 C   0  0  0  0  0  0  0  0  0  0  0  0
    6.1073    1.2937    0.0000 C   0  0  0  0  0  0  0  0  0  0  0  0
    6.6038    2.1557    0.0000 C   0  0  0  0  0  0  0  0  0  0  0  0
    6.1055    3.0227    0.0000 C   0  0  0  0  0  0  0  0  0  0  0  0
    5.1107    3.0277    0.0000 C   0  0  0  0  0  0  0  0  0  0  0  0
    4.6056    2.1607    0.0000 C   0  0  0  0  0  0  0  0  0  0  0  0
    3.6056    2.1637    0.0000 F   0  0  0  0  0  0  0  0  0  0  0  0
    2.0987   -0.4359    0.0000 N   0  0  0  0  0  0  0  0  0  0  0  0
  1  2  1  0  0  0  0
  2  3  2  0  0  0  0
  3  4  1  0  0  0  0
  4  5  1  0  0  0  0
  4  6  2  0  0  0  0
  6  7  1  0  0  0  0
  7  8  3  0  0  0  0
  6  9  1  0  0  0  0
  9 10  1  0  0  0  0
 10 11  1  0  0  0  0
 11 12  1  0  0  0  0
 12 13  2  0  0  0  0
 13 14  1  0  0  0  0
 14 15  2  0  0  0  0
 15 16  1  0  0  0  0
 16 17  2  0  0  0  0
 17 12  1  0  0  0  0
 17 18  1  0  0  0  0
  9 19  2  0  0  0  0
 19  2  1  0  0  0  0
M  END
>  <EXTREG>  (ZINC00031801)
ZINC00031801

>  <LOGBIO>
2.5000

$$$$
ZINC00032321
  -MTS-   02131516232D 0   0.00000     0.00000     0

 19 20  0  0  0  0  0  0  0  0999 V2000
    2.6700   -3.5189    0.0000 C   0  0  0  0  0  0  0  0  0  0  0  0
    2.7739   -2.5243    0.0000 C   0  0  0  0  0  0  0  0  0  0  0  0
    3.7523   -2.7310    0.0000 C   0  0  0  0  0  0  0  0  0  0  0  0
    3.0839   -1.5643    0.0000 N   0  0  0  0  0  0  0  0  0  0  0  0
    2.2739   -0.9843    0.0000 C   0  0  0  0  0  0  0  0  0  0  0  0
    2.2739    0.0157    0.0000 C   0  0  0  0  0  0  0  0  0  0  0  0
    3.1430    0.5174    0.0000 C   0  0  0  0  0  0  0  0  0  0  0  0
    4.0039    0.0191    0.0000 O   0  0  0  0  0  0  0  0  0  0  0  0
    3.1435    1.5174    0.0000 C   0  0  0  0  0  0  0  0  0  0  0  0
    2.2752    2.0205    0.0000 C   0  0  0  0  0  0  0  0  0  0  0  0
    2.2778    3.0152    0.0000 C   0  0  0  0  0  0  0  0  0  0  0  0
    3.1436    3.5156    0.0000 C   0  0  0  0  0  0  0  0  0  0  0  0
    4.0068    3.0213    0.0000 C   0  0  0  0  0  0  0  0  0  0  0  0
    4.0093    2.0178    0.0000 C   0  0  0  0  0  0  0  0  0  0  0  0
    1.4639   -1.5643    0.0000 C   0  0  0  0  0  0  0  0  0  0  0  0
    0.9685   -0.6957    0.0000 C   0  0  0  0  0  0  0  0  0  0  0  0
    0.5490   -1.9678    0.0000 C   0  0  0  0  0  0  0  0  0  0  0  0
    1.7739   -2.5243    0.0000 N   0  0  0  0  0  0  0  0  0  0  0  0
    1.1854   -3.3328    0.0000 O   0  0  0  0  0  0  0  0  0  0  0  0
  1  2  1  0  0  0  0
  2  3  1  0  0  0  0
  2  4  1  0  0  0  0
  4  5  2  0  0  0  0
  5  6  1  0  0  0  0
  6  7  1  0  0  0  0
  7  8  2  0  0  0  0
  7  9  1  0  0  0  0
  9 10  2  0  0  0  0
 10 11  1  0  0  0  0
 11 12  2  0  0  0  0
 12 13  1  0  0  0  0
 13 14  2  0  0  0  0
 14  9  1  0  0  0  0
  5 15  1  0  0  0  0
 15 16  1  0  0  0  0
 15 17  1  0  0  0  0
 15 18  1  0  0  0  0
 18  2  1  0  0  0  0
 18 19  1  0  0  0  0
M  END
>  <EXTREG>  (ZINC00032321)
ZINC00032321

>  <LOGBIO>
2.5000

$$$$
ZINC00032836
  -MTS-   02131516232D 0   0.00000     0.00000     0

 20 22  0  0  1  0  0  0  0  0999 V2000
    0.7578   -1.9364    0.0000 O   0  0  0  0  0  0  0  0  0  0  0  0
    1.7195   -2.2109    0.0000 C   0  0  0  0  0  0  0  0  0  0  0  0
    1.2813   -3.1136    0.0000 C   0  0  0  0  0  0  0  0  0  0  0  0
    1.8400   -3.9367    0.0000 C   0  0  0  0  0  0  0  0  0  0  0  0
    2.8376   -3.8670    0.0000 C   0  0  0  0  0  0  0  0  0  0  0  0
    3.2764   -2.9742    0.0000 C   0  0  0  0  0  0  0  0  0  0  0  0
    2.7170   -2.1412    0.0000 C   0  0  0  0  0  0  0  0  0  0  0  0
    1.8857   -0.6195    0.0000 C   0  0  1  0  0  0  0  0  0  0  0  0
    2.8641   -0.8263    0.0000 O   0  0  0  0  0  0  0  0  0  0  0  0
    2.1957    0.3405    0.0000 C   0  0  0  0  0  0  0  0  0  0  0  0
    1.3857    0.9205    0.0000 C   0  0  1  0  0  0  0  0  0  0  0  0
    0.5757    0.3405    0.0000 N   0  0  0  0  0  0  0  0  0  0  0  0
    0.8857   -0.6195    0.0000 O   0  0  0  0  0  0  0  0  0  0  0  0
    1.3857    1.9205    0.0000 C   0  0  0  0  0  0  0  0  0  0  0  0
    2.2542    2.4231    0.0000 C   0  0  0  0  0  0  0  0  0  0  0  0
    2.2522    3.4178    0.0000 C   0  0  0  0  0  0  0  0  0  0  0  0
    1.3867    3.9187    0.0000 C   0  0  0  0  0  0  0  0  0  0  0  0
    0.5232    3.4248    0.0000 C   0  0  0  0  0  0  0  0  0  0  0  0
    0.5202    2.4213    0.0000 C   0  0  0  0  0  0  0  0  0  0  0  0
    1.9194    1.1947    0.0000 H   0  0  0  0  0  0  0  0  0  0  0  0
  1  2  1  0  0  0  0
  2  3  1  0  0  0  0
  3  4  1  0  0  0  0
  4  5  1  0  0  0  0
  5  6  1  0  0  0  0
  6  7  1  0  0  0  0
  7  2  1  0  0  0  0
  8  2  1  6  0  0  0
  8  9  1  1  0  0  0
  8 10  1  0  0  0  0
 10 11  1  0  0  0  0
 11 20  1  6  0  0  0
 11 12  1  0  0  0  0
 12 13  1  0  0  0  0
 13  8  1  0  0  0  0
 11 14  1  1  0  0  0
 14 15  2  0  0  0  0
 15 16  1  0  0  0  0
 16 17  2  0  0  0  0
 17 18  1  0  0  0  0
 18 19  2  0  0  0  0
 19 14  1  0  0  0  0
M  END
>  <EXTREG>  (ZINC00032836)
ZINC00032836

>  <LOGBIO>
2.5000

$$$$
ZINC00033299
  -MTS-   02131516232D 0   0.00000     0.00000     0

 19 22  0  0  0  0  0  0  0  0999 V2000
    3.7579   -0.6559    0.0000 O   0  0  0  0  0  0  0  0  0  0  0  0
    2.7579   -0.6527    0.0000 C   0  0  0  0  0  0  0  0  0  0  0  0
    2.2597    0.2168    0.0000 N   0  0  0  0  0  0  0  0  0  0  0  0
    2.5697    1.1768    0.0000 C   0  0  0  0  0  0  0  0  0  0  0  0
    3.4825    1.5927    0.0000 C   0  0  0  0  0  0  0  0  0  0  0  0
    3.5772    2.5882    0.0000 C   0  0  0  0  0  0  0  0  0  0  0  0
    2.7584    3.1683    0.0000 C   0  0  0  0  0  0  0  0  0  0  0  0
    1.8549    2.7519    0.0000 C   0  0  0  0  0  0  0  0  0  0  0  0
    1.7597    1.7568    0.0000 C   0  0  0  0  0  0  0  0  0  0  0  0
    0.9497    1.1768    0.0000 C   0  0  0  0  0  0  0  0  0  0  0  0
    0.0000    1.4900    0.0000 O   0  0  0  0  0  0  0  0  0  0  0  0
    1.2597    0.2168    0.0000 C   0  0  0  0  0  0  0  0  0  0  0  0
    0.7597   -0.6477    0.0000 N   0  0  0  0  0  0  0  0  0  0  0  0
    1.2519   -1.5122    0.0000 C   0  0  0  0  0  0  0  0  0  0  0  0
    0.7510   -2.3792    0.0000 C   0  0  0  0  0  0  0  0  0  0  0  0
    1.2493   -3.2462    0.0000 C   0  0  0  0  0  0  0  0  0  0  0  0
    2.2527   -3.2462    0.0000 C   0  0  0  0  0  0  0  0  0  0  0  0
    2.7492   -2.3842    0.0000 C   0  0  0  0  0  0  0  0  0  0  0  0
    2.2553   -1.5172    0.0000 C   0  0  0  0  0  0  0  0  0  0  0  0
  1  2  2  0  0  0  0
  2  3  1  0  0  0  0
  3  4  1  0  0  0  0
  4  5  2  0  0  0  0
  5  6  1  0  0  0  0
  6  7  2  0  0  0  0
  7  8  1  0  0  0  0
  8  9  2  0  0  0  0
  9  4  1  0  0  0  0
  9 10  1  0  0  0  0
 10 11  2  0  0  0  0
 10 12  1  0  0  0  0
 12  3  1  0  0  0  0
 12 13  2  0  0  0  0
 13 14  1  0  0  0  0
 14 15  1  0  0  0  0
 15 16  2  0  0  0  0
 16 17  1  0  0  0  0
 17 18  2  0  0  0  0
 18 19  1  0  0  0  0
 19  2  1  0  0  0  0
 19 14  2  0  0  0  0
M  END
>  <EXTREG>  (ZINC00033299)
ZINC00033299

>  <LOGBIO>
2.5000

$$$$
ZINC00033350
  -MTS-   02131516232D 0   0.00000     0.00000     0

 21 23  0  0  1  0  0  0  0  0999 V2000
    3.5076   -4.0713    0.0000 C   0  0  0  0  0  0  0  0  0  0  0  0
    3.2289   -3.1109    0.0000 S   0  0  0  0  0  0  0  0  0  0  0  0
    3.9212   -2.3893    0.0000 C   0  0  2  0  0  0  0  0  0  0  0  0
    4.8959   -2.6280    0.0000 C   0  0  0  0  0  0  0  0  0  0  0  0
    5.5831   -1.9088    0.0000 C   0  0  0  0  0  0  0  0  0  0  0  0
    5.3054   -0.9481    0.0000 C   0  0  0  0  0  0  0  0  0  0  0  0
    4.3403   -0.7067    0.0000 C   0  0  0  0  0  0  0  0  0  0  0  0
    3.6434   -1.4287    0.0000 C   0  0  2  0  0  0  0  0  0  0  0  0
    2.7453   -1.8685    0.0000 O   0  0  0  0  0  0  0  0  0  0  0  0
    3.0549   -0.6202    0.0000 C   0  0  0  0  0  0  0  0  0  0  0  0
    3.4608    0.2937    0.0000 S   0  0  0  0  0  0  0  0  0  0  0  0
    2.8723    1.1022    0.0000 C   0  0  0  0  0  0  0  0  0  0  0  0
    3.1823    2.0622    0.0000 S   0  0  0  0  0  0  0  0  0  0  0  0
    2.3723    2.6422    0.0000 C   0  0  0  0  0  0  0  0  0  0  0  0
    2.2727    3.6403    0.0000 C   0  0  0  0  0  0  0  0  0  0  0  0
    1.3607    4.0506    0.0000 C   0  0  0  0  0  0  0  0  0  0  0  0
    0.5478    3.4623    0.0000 C   0  0  0  0  0  0  0  0  0  0  0  0
    0.6509    2.4729    0.0000 C   0  0  0  0  0  0  0  0  0  0  0  0
    1.5623    2.0622    0.0000 C   0  0  0  0  0  0  0  0  0  0  0  0
    1.8723    1.1022    0.0000 N   0  0  0  0  0  0  0  0  0  0  0  0
    4.0887   -2.9655    0.0000 H   0  0  0  0  0  0  0  0  0  0  0  0
  1  2  1  0  0  0  0
  3  2  1  1  0  0  0
  3 21  1  6  0  0  0
  3  4  1  0  0  0  0
  4  5  1  0  0  0  0
  5  6  1  0  0  0  0
  6  7  1  0  0  0  0
  7  8  1  0  0  0  0
  8  3  1  0  0  0  0
  8  9  1  1  0  0  0
  8 10  1  0  0  0  0
 10 11  1  0  0  0  0
 11 12  1  0  0  0  0
 12 13  1  0  0  0  0
 13 14  1  0  0  0  0
 14 15  2  0  0  0  0
 15 16  1  0  0  0  0
 16 17  2  0  0  0  0
 17 18  1  0  0  0  0
 18 19  2  0  0  0  0
 19 14  1  0  0  0  0
 19 20  1  0  0  0  0
 20 12  2  0  0  0  0
M  END
>  <EXTREG>  (ZINC00033350)
ZINC00033350

>  <LOGBIO>
2.5000

$$$$
ZINC00033912
  -MTS-   02131516232D 0   0.00000     0.00000     0

 22 25  0  0  0  0  0  0  0  0999 V2000
    7.2624   -0.1562    0.0000 O   0  0  0  0  0  0  0  0  0  0  0  0
    6.6739    0.6523    0.0000 C   0  0  0  0  0  0  0  0  0  0  0  0
    6.9839    1.6123    0.0000 N   0  0  0  0  0  0  0  0  0  0  0  0
    6.1739    2.1923    0.0000 N   0  0  0  0  0  0  0  0  0  0  0  0
    5.3639    1.6123    0.0000 C   0  0  0  0  0  0  0  0  0  0  0  0
    4.3847    1.8150    0.0000 N   0  0  0  0  0  0  0  0  0  0  0  0
    3.7164    1.0710    0.0000 C   0  0  0  0  0  0  0  0  0  0  0  0
    2.5421    1.3179    0.0000 C   0  0  0  0  0  0  0  0  0  0  0  0
    2.2290    2.2713    0.0000 C   0  0  0  0  0  0  0  0  0  0  0  0
    1.2551    2.4740    0.0000 C   0  0  0  0  0  0  0  0  0  0  0  0
    0.5869    1.7300    0.0000 C   0  0  0  0  0  0  0  0  0  0  0  0
    0.8925    0.7833    0.0000 C   0  0  0  0  0  0  0  0  0  0  0  0
    1.8739    0.5740    0.0000 C   0  0  0  0  0  0  0  0  0  0  0  0
    4.0296    0.1177    0.0000 C   0  0  0  0  0  0  0  0  0  0  0  0
    5.0035   -0.0850    0.0000 N   0  0  0  0  0  0  0  0  0  0  0  0
    5.6739    0.6523    0.0000 N   0  0  0  0  0  0  0  0  0  0  0  0
    3.2299   -0.7771    0.0000 C   0  0  0  0  0  0  0  0  0  0  0  0
    2.2475   -0.5731    0.0000 C   0  0  0  0  0  0  0  0  0  0  0  0
    1.5861   -1.3162    0.0000 C   0  0  0  0  0  0  0  0  0  0  0  0
    1.8977   -2.2664    0.0000 C   0  0  0  0  0  0  0  0  0  0  0  0
    2.8707   -2.4735    0.0000 C   0  0  0  0  0  0  0  0  0  0  0  0
    3.5416   -1.7273    0.0000 C   0  0  0  0  0  0  0  0  0  0  0  0
  1  2  2  0  0  0  0
  2  3  1  0  0  0  0
  3  4  1  0  0  0  0
  4  5  2  0  0  0  0
  5  6  1  0  0  0  0
  6  7  2  0  0  0  0
  7  8  1  0  0  0  0
  8  9  2  0  0  0  0
  9 10  1  0  0  0  0
 10 11  2  0  0  0  0
 11 12  1  0  0  0  0
 12 13  2  0  0  0  0
 13  8  1  0  0  0  0
  7 14  1  0  0  0  0
 14 15  2  0  0  0  0
 15 16  1  0  0  0  0
 16  2  1  0  0  0  0
 16  5  1  0  0  0  0
 14 17  1  0  0  0  0
 17 18  2  0  0  0  0
 18 19  1  0  0  0  0
 19 20  2  0  0  0  0
 20 21  1  0  0  0  0
 21 22  2  0  0  0  0
 22 17  1  0  0  0  0
M  END
>  <EXTREG>  (ZINC00033912)
ZINC00033912

>  <LOGBIO>
2.5000

$$$$
ZINC00034320
  -MTS-   02131516232D 0   0.00000     0.00000     0

 26 27  0  0  1  0  0  0  0  0999 V2000
    1.4551   -2.8592    0.0000 C   0  0  0  0  0  0  0  0  0  0  0  0
    1.2808   -1.8710    0.0000 C   0  0  0  0  0  0  0  0  0  0  0  0
    2.0435   -1.2323    0.0000 C   0  0  0  0  0  0  0  0  0  0  0  0
    1.8709   -0.2473    0.0000 C   0  0  1  0  0  0  0  0  0  0  0  0
    2.6396    0.3976    0.0000 C   0  0  2  0  0  0  0  0  0  0  0  0
    3.7674   -0.0122    0.0000 C   0  0  0  0  0  0  0  0  0  0  0  0
    3.9432   -1.0002    0.0000 C   0  0  0  0  0  0  0  0  0  0  0  0
    4.8788   -1.3381    0.0000 C   0  0  0  0  0  0  0  0  0  0  0  0
    5.6452   -0.6957    0.0000 C   0  0  0  0  0  0  0  0  0  0  0  0
    5.4759    0.2846    0.0000 C   0  0  0  0  0  0  0  0  0  0  0  0
    4.5338    0.6302    0.0000 C   0  0  0  0  0  0  0  0  0  0  0  0
    2.4659    1.3771    0.0000 C   0  0  0  0  0  0  0  0  0  0  0  0
    3.4659    1.3771    0.0000 C   0  0  0  0  0  0  0  0  0  0  0  0
    4.0659    1.3771    0.0000 N   0  0  0  0  0  0  0  0  0  0  0  0
    2.6405    2.3618    0.0000 C   0  0  0  0  0  0  0  0  0  0  0  0
    2.8152    3.3464    0.0000 N   0  0  0  0  0  0  0  0  0  0  0  0
    1.5269    1.7210    0.0000 C   0  0  0  0  0  0  0  0  0  0  0  0
    0.7616    1.0855    0.0000 C   0  0  0  0  0  0  0  0  0  0  0  0
    0.9319    0.0966    0.0000 C   0  0  0  0  0  0  0  0  0  0  0  0
    0.1639   -0.5439    0.0000 O   0  0  0  0  0  0  0  0  0  0  0  0
    2.0295    2.5856    0.0000 C   0  0  0  0  0  0  0  0  0  0  0  0
    2.5321    3.4501    0.0000 N   0  0  0  0  0  0  0  0  0  0  0  0
    0.7634    2.3669    0.0000 C   0  0  0  0  0  0  0  0  0  0  0  0
    0.0000    3.0128    0.0000 N   0  0  0  0  0  0  0  0  0  0  0  0
    2.7439   -0.1932    0.0000 H   0  0  0  0  0  0  0  0  0  0  0  0
    2.4346   -0.4529    0.0000 H   0  0  0  0  0  0  0  0  0  0  0  0
  1  2  1  0  0  0  0
  2  3  1  0  0  0  0
  4  3  1  6  0  0  0
  4 26  1  1  0  0  0
  4  5  1  0  0  0  0
  5 25  1  6  0  0  0
  5  6  1  1  0  0  0
  6  7  2  0  0  0  0
  7  8  1  0  0  0  0
  8  9  2  0  0  0  0
  9 10  1  0  0  0  0
 10 11  2  0  0  0  0
 11  6  1  0  0  0  0
  5 12  1  0  0  0  0
 12 13  1  0  0  0  0
 13 14  3  0  0  0  0
 12 15  1  0  0  0  0
 15 16  3  0  0  0  0
 12 17  1  0  0  0  0
 17 18  1  0  0  0  0
 18 19  1  0  0  0  0
 19  4  1  0  0  0  0
 19 20  2  0  0  0  0
 17 21  1  0  0  0  0
 21 22  3  0  0  0  0
 17 23  1  0  0  0  0
 23 24  3  0  0  0  0
M  END
>  <EXTREG>  (ZINC00034320)
ZINC00034320

>  <LOGBIO>
2.5000

$$$$
ZINC00035816
  -MTS-   02131516232D 0   0.00000     0.00000     0

 23 26  0  0  0  0  0  0  0  0999 V2000
    7.4519    0.5024    0.0000 O   0  0  0  0  0  0  0  0  0  0  0  0
    6.5822    1.0028    0.0000 C   0  0  0  0  0  0  0  0  0  0  0  0
    6.5817    1.9976    0.0000 O   0  0  0  0  0  0  0  0  0  0  0  0
    5.7166    0.5020    0.0000 C   0  0  0  0  0  0  0  0  0  0  0  0
    4.8466    1.0020    0.0000 C   0  0  0  0  0  0  0  0  0  0  0  0
    3.9866    0.5020    0.0000 C   0  0  0  0  0  0  0  0  0  0  0  0
    3.9866   -0.4980    0.0000 N   0  0  0  0  0  0  0  0  0  0  0  0
    4.8466   -0.9980    0.0000 C   0  0  0  0  0  0  0  0  0  0  0  0
    4.8495   -1.9993    0.0000 C   0  0  0  0  0  0  0  0  0  0  0  0
    5.7160   -2.4984    0.0000 C   0  0  0  0  0  0  0  0  0  0  0  0
    6.5835   -1.9941    0.0000 C   0  0  0  0  0  0  0  0  0  0  0  0
    6.5794   -0.9993    0.0000 C   0  0  0  0  0  0  0  0  0  0  0  0
    5.7166   -0.4980    0.0000 C   0  0  0  0  0  0  0  0  0  0  0  0
    3.1199    1.0006    0.0000 C   0  0  0  0  0  0  0  0  0  0  0  0
    3.1173    2.0041    0.0000 C   0  0  0  0  0  0  0  0  0  0  0  0
    2.2541    2.4984    0.0000 C   0  0  0  0  0  0  0  0  0  0  0  0
    1.3883    1.9980    0.0000 C   0  0  0  0  0  0  0  0  0  0  0  0
    1.3858    1.0032    0.0000 C   0  0  0  0  0  0  0  0  0  0  0  0
    0.5204    0.4996    0.0000 C   0  0  0  0  0  0  0  0  0  0  0  0
    0.5219   -0.5004    0.0000 C   0  0  0  0  0  0  0  0  0  0  0  0
    1.3927   -0.9990    0.0000 C   0  0  0  0  0  0  0  0  0  0  0  0
    2.2519   -0.4976    0.0000 C   0  0  0  0  0  0  0  0  0  0  0  0
    2.2541    0.5002    0.0000 C   0  0  0  0  0  0  0  0  0  0  0  0
  1  2  1  0  0  0  0
  2  3  2  0  0  0  0
  2  4  1  0  0  0  0
  4  5  2  0  0  0  0
  5  6  1  0  0  0  0
  6  7  2  0  0  0  0
  7  8  1  0  0  0  0
  8  9  1  0  0  0  0
  9 10  2  0  0  0  0
 10 11  1  0  0  0  0
 11 12  2  0  0  0  0
 12 13  1  0  0  0  0
 13  4  1  0  0  0  0
 13  8  2  0  0  0  0
  6 14  1  0  0  0  0
 14 15  2  0  0  0  0
 15 16  1  0  0  0  0
 16 17  2  0  0  0  0
 17 18  1  0  0  0  0
 18 19  1  0  0  0  0
 19 20  2  0  0  0  0
 20 21  1  0  0  0  0
 21 22  2  0  0  0  0
 22 23  1  0  0  0  0
 23 14  1  0  0  0  0
 23 18  2  0  0  0  0
M  END
>  <EXTREG>  (ZINC00035816)
ZINC00035816

>  <LOGBIO>
2.5000

$$$$
ZINC00035969
  -MTS-   02131516232D 0   0.00000     0.00000     0

 22 23  0  0  1  0  0  0  0  0999 V2000
    6.5974    2.9471    0.0000 C   0  0  0  0  0  0  0  0  0  0  0  0
    5.7309    3.4462    0.0000 O   0  0  0  0  0  0  0  0  0  0  0  0
    4.8654    2.9453    0.0000 C   0  0  0  0  0  0  0  0  0  0  0  0
    3.9954    3.4453    0.0000 C   0  0  0  0  0  0  0  0  0  0  0  0
    3.1354    2.9453    0.0000 C   0  0  0  0  0  0  0  0  0  0  0  0
    3.1354    1.9453    0.0000 C   0  0  0  0  0  0  0  0  0  0  0  0
    3.9954    1.4453    0.0000 C   0  0  0  0  0  0  0  0  0  0  0  0
    4.8654    1.9453    0.0000 C   0  0  0  0  0  0  0  0  0  0  0  0
    2.2686    1.4467    0.0000 C   0  0  2  0  0  0  0  0  0  0  0  0
    1.4001    1.9492    0.0000 C   0  0  0  0  0  0  0  0  0  0  0  0
    2.2666    0.4519    0.0000 N   0  0  0  0  0  0  0  0  0  0  0  0
    1.3960   -0.0472    0.0000 C   0  0  0  0  0  0  0  0  0  0  0  0
    0.5366    0.4538    0.0000 O   0  0  0  0  0  0  0  0  0  0  0  0
    1.3924   -1.0472    0.0000 C   0  0  0  0  0  0  0  0  0  0  0  0
    0.5221   -1.5466    0.0000 C   0  0  0  0  0  0  0  0  0  0  0  0
    0.5205   -2.5414    0.0000 C   0  0  0  0  0  0  0  0  0  0  0  0
    1.3843   -3.0454    0.0000 C   0  0  0  0  0  0  0  0  0  0  0  0
    1.3781   -4.0453    0.0000 Cl  0  0  0  0  0  0  0  0  0  0  0  0
    2.2495   -2.5546    0.0000 C   0  0  0  0  0  0  0  0  0  0  0  0
    2.2561   -1.5511    0.0000 C   0  0  0  0  0  0  0  0  0  0  0  0
    3.1249   -1.0560    0.0000 Cl  0  0  0  0  0  0  0  0  0  0  0  0
    2.2694    2.0467    0.0000 H   0  0  0  0  0  0  0  0  0  0  0  0
  1  2  1  0  0  0  0
  2  3  1  0  0  0  0
  3  4  2  0  0  0  0
  4  5  1  0  0  0  0
  5  6  2  0  0  0  0
  6  7  1  0  0  0  0
  7  8  2  0  0  0  0
  8  3  1  0  0  0  0
  6  9  1  0  0  0  0
  9 22  1  6  0  0  0
  9 10  1  1  0  0  0
  9 11  1  0  0  0  0
 11 12  1  0  0  0  0
 12 13  2  0  0  0  0
 12 14  1  0  0  0  0
 14 15  2  0  0  0  0
 15 16  1  0  0  0  0
 16 17  2  0  0  0  0
 17 18  1  0  0  0  0
 17 19  1  0  0  0  0
 19 20  2  0  0  0  0
 20 14  1  0  0  0  0
 20 21  1  0  0  0  0
M  END
>  <EXTREG>  (ZINC00035969)
ZINC00035969

>  <LOGBIO>
2.5000

$$$$
ZINC00036095
  -MTS-   02131516232D 0   0.00000     0.00000     0

 19 20  0  0  0  0  0  0  0  0999 V2000
    5.0792   -4.9465    0.0000 N   0  0  0  0  0  0  0  0  0  0  0  0
    4.4907   -4.1381    0.0000 C   0  0  0  0  0  0  0  0  0  0  0  0
    4.8007   -3.1781    0.0000 S   0  0  0  0  0  0  0  0  0  0  0  0
    3.9907   -2.5981    0.0000 C   0  0  0  0  0  0  0  0  0  0  0  0
    3.9907   -1.5981    0.0000 S   0  0  0  0  0  0  0  0  0  0  0  0
    3.1217   -1.0963    0.0000 C   0  0  0  0  0  0  0  0  0  0  0  0
    3.1227   -0.1016    0.0000 C   0  0  0  0  0  0  0  0  0  0  0  0
    3.9890    0.3980    0.0000 O   0  0  0  0  0  0  0  0  0  0  0  0
    2.2537    0.4002    0.0000 N   0  0  0  0  0  0  0  0  0  0  0  0
    2.2547    1.3950    0.0000 C   0  0  0  0  0  0  0  0  0  0  0  0
    1.3857    1.8967    0.0000 C   0  0  0  0  0  0  0  0  0  0  0  0
    1.3857    2.8967    0.0000 C   0  0  0  0  0  0  0  0  0  0  0  0
    2.2542    3.3993    0.0000 C   0  0  0  0  0  0  0  0  0  0  0  0
    2.2522    4.3940    0.0000 C   0  0  0  0  0  0  0  0  0  0  0  0
    1.3867    4.8949    0.0000 C   0  0  0  0  0  0  0  0  0  0  0  0
    0.5232    4.4010    0.0000 C   0  0  0  0  0  0  0  0  0  0  0  0
    0.5202    3.3975    0.0000 C   0  0  0  0  0  0  0  0  0  0  0  0
    3.1807   -3.1781    0.0000 N   0  0  0  0  0  0  0  0  0  0  0  0
    3.4907   -4.1381    0.0000 N   0  0  0  0  0  0  0  0  0  0  0  0
  1  2  1  0  0  0  0
  2  3  1  0  0  0  0
  3  4  1  0  0  0  0
  4  5  1  0  0  0  0
  5  6  1  0  0  0  0
  6  7  1  0  0  0  0
  7  8  2  0  0  0  0
  7  9  1  0  0  0  0
  9 10  1  0  0  0  0
 10 11  1  0  0  0  0
 11 12  1  0  0  0  0
 12 13  2  0  0  0  0
 13 14  1  0  0  0  0
 14 15  2  0  0  0  0
 15 16  1  0  0  0  0
 16 17  2  0  0  0  0
 17 12  1  0  0  0  0
  4 18  2  0  0  0  0
 18 19  1  0  0  0  0
 19  2  2  0  0  0  0
M  END
>  <EXTREG>  (ZINC00036095)
ZINC00036095

>  <LOGBIO>
2.5000

$$$$
ZINC00036126
  -MTS-   02131516232D 0   0.00000     0.00000     0

 23 25  0  0  0  0  0  0  0  0999 V2000
   10.1971    2.1626    0.0000 C   0  0  0  0  0  0  0  0  0  0  0  0
    9.6057    2.9689    0.0000 O   0  0  0  0  0  0  0  0  0  0  0  0
    8.6116    2.8600    0.0000 C   0  0  0  0  0  0  0  0  0  0  0  0
    8.0174    3.6686    0.0000 C   0  0  0  0  0  0  0  0  0  0  0  0
    7.0288    3.5582    0.0000 C   0  0  0  0  0  0  0  0  0  0  0  0
    6.6252    2.6432    0.0000 C   0  0  0  0  0  0  0  0  0  0  0  0
    5.6309    2.5367    0.0000 C   0  0  0  0  0  0  0  0  0  0  0  0
    5.2245    1.6192    0.0000 N   0  0  0  0  0  0  0  0  0  0  0  0
    4.2353    1.5144    0.0000 C   0  0  0  0  0  0  0  0  0  0  0  0
    3.6463    2.3225    0.0000 O   0  0  0  0  0  0  0  0  0  0  0  0
    3.8289    0.5969    0.0000 C   0  0  0  0  0  0  0  0  0  0  0  0
    2.8397    0.4920    0.0000 S   0  0  0  0  0  0  0  0  0  0  0  0
    2.4338   -0.4219    0.0000 C   0  0  0  0  0  0  0  0  0  0  0  0
    2.9382   -1.2956    0.0000 S   0  0  0  0  0  0  0  0  0  0  0  0
    2.2678   -2.0325    0.0000 C   0  0  0  0  0  0  0  0  0  0  0  0
    2.3797   -3.0293    0.0000 C   0  0  0  0  0  0  0  0  0  0  0  0
    1.5740   -3.6217    0.0000 C   0  0  0  0  0  0  0  0  0  0  0  0
    0.6558   -3.2170    0.0000 C   0  0  0  0  0  0  0  0  0  0  0  0
    0.5492   -2.2279    0.0000 C   0  0  0  0  0  0  0  0  0  0  0  0
    1.3542   -1.6353    0.0000 C   0  0  0  0  0  0  0  0  0  0  0  0
    1.4560   -0.6316    0.0000 N   0  0  0  0  0  0  0  0  0  0  0  0
    7.2103    1.8387    0.0000 C   0  0  0  0  0  0  0  0  0  0  0  0
    8.2081    1.9450    0.0000 C   0  0  0  0  0  0  0  0  0  0  0  0
  1  2  1  0  0  0  0
  2  3  1  0  0  0  0
  3  4  2  0  0  0  0
  4  5  1  0  0  0  0
  5  6  2  0  0  0  0
  6  7  1  0  0  0  0
  7  8  1  0  0  0  0
  8  9  1  0  0  0  0
  9 10  2  0  0  0  0
  9 11  1  0  0  0  0
 11 12  1  0  0  0  0
 12 13  1  0  0  0  0
 13 14  1  0  0  0  0
 14 15  1  0  0  0  0
 15 16  2  0  0  0  0
 16 17  1  0  0  0  0
 17 18  2  0  0  0  0
 18 19  1  0  0  0  0
 19 20  2  0  0  0  0
 20 15  1  0  0  0  0
 20 21  1  0  0  0  0
 21 13  2  0  0  0  0
  6 22  1  0  0  0  0
 22 23  2  0  0  0  0
 23  3  1  0  0  0  0
M  END
>  <EXTREG>  (ZINC00036126)
ZINC00036126

>  <LOGBIO>
2.5000

$$$$
ZINC00036452
  -MTS-   02131516232D 0   0.00000     0.00000     0

 20 22  0  0  0  0  0  0  0  0999 V2000
    0.6000   -2.9220    0.0000 C   0  0  0  0  0  0  0  0  0  0  0  0
    1.6000   -2.9198    0.0000 C   0  0  0  0  0  0  0  0  0  0  0  0
    2.1052   -3.7868    0.0000 N   0  0  0  0  0  0  0  0  0  0  0  0
    3.0999   -3.7818    0.0000 N   0  0  0  0  0  0  0  0  0  0  0  0
    3.5982   -2.9148    0.0000 C   0  0  0  0  0  0  0  0  0  0  0  0
    4.5982   -2.9136    0.0000 C   0  0  0  0  0  0  0  0  0  0  0  0
    3.1000   -2.0527    0.0000 C   0  0  0  0  0  0  0  0  0  0  0  0
    3.4100   -1.0927    0.0000 C   0  0  0  0  0  0  0  0  0  0  0  0
    4.3597   -0.7796    0.0000 C   0  0  0  0  0  0  0  0  0  0  0  0
    2.6000   -0.5127    0.0000 N   0  0  0  0  0  0  0  0  0  0  0  0
    2.6000    0.4873    0.0000 C   0  0  0  0  0  0  0  0  0  0  0  0
    3.4685    0.9898    0.0000 C   0  0  0  0  0  0  0  0  0  0  0  0
    3.4665    1.9846    0.0000 C   0  0  0  0  0  0  0  0  0  0  0  0
    2.6010    2.4855    0.0000 C   0  0  0  0  0  0  0  0  0  0  0  0
    2.6035    3.4855    0.0000 N   0  0  0  0  0  0  0  0  0  0  0  0
    1.7375    1.9916    0.0000 C   0  0  0  0  0  0  0  0  0  0  0  0
    1.7345    0.9881    0.0000 C   0  0  0  0  0  0  0  0  0  0  0  0
    1.7900   -1.0927    0.0000 C   0  0  0  0  0  0  0  0  0  0  0  0
    0.8403   -0.7796    0.0000 C   0  0  0  0  0  0  0  0  0  0  0  0
    2.1000   -2.0527    0.0000 C   0  0  0  0  0  0  0  0  0  0  0  0
  1  2  1  0  0  0  0
  2  3  2  0  0  0  0
  3  4  1  0  0  0  0
  4  5  2  0  0  0  0
  5  6  1  0  0  0  0
  5  7  1  0  0  0  0
  7  8  2  0  0  0  0
  8  9  1  0  0  0  0
  8 10  1  0  0  0  0
 10 11  1  0  0  0  0
 11 12  2  0  0  0  0
 12 13  1  0  0  0  0
 13 14  2  0  0  0  0
 14 15  1  0  0  0  0
 14 16  1  0  0  0  0
 16 17  2  0  0  0  0
 17 11  1  0  0  0  0
 10 18  1  0  0  0  0
 18 19  1  0  0  0  0
 18 20  2  0  0  0  0
 20  2  1  0  0  0  0
 20  7  1  0  0  0  0
M  END
>  <EXTREG>  (ZINC00036452)
ZINC00036452

>  <LOGBIO>
2.5000

$$$$
ZINC00036857
  -MTS-   02131516232D 0   0.00000     0.00000     0

 24 26  0  0  1  0  0  0  0  0999 V2000
    7.9827    1.9315    0.0000 C   0  0  0  0  0  0  0  0  0  0  0  0
    7.1162    2.4306    0.0000 O   0  0  0  0  0  0  0  0  0  0  0  0
    6.2507    1.9297    0.0000 C   0  0  0  0  0  0  0  0  0  0  0  0
    5.3807    2.4297    0.0000 C   0  0  0  0  0  0  0  0  0  0  0  0
    4.5207    1.9297    0.0000 C   0  0  0  0  0  0  0  0  0  0  0  0
    4.5207    0.9297    0.0000 C   0  0  0  0  0  0  0  0  0  0  0  0
    5.3807    0.4297    0.0000 C   0  0  0  0  0  0  0  0  0  0  0  0
    6.2507    0.9297    0.0000 C   0  0  0  0  0  0  0  0  0  0  0  0
    3.3072    0.2316    0.0000 C   0  0  2  0  0  0  0  0  0  0  0  0
    2.4385    0.7338    0.0000 O   0  0  0  0  0  0  0  0  0  0  0  0
    1.5772    0.2359    0.0000 C   0  0  0  0  0  0  0  0  0  0  0  0
    0.7117    0.7368    0.0000 O   0  0  0  0  0  0  0  0  0  0  0  0
    1.5747   -0.7641    0.0000 C   0  0  0  0  0  0  0  0  0  0  0  0
    0.5905   -0.5870    0.0000 C   0  0  0  0  0  0  0  0  0  0  0  0
    1.2284   -1.7022    0.0000 C   0  0  0  0  0  0  0  0  0  0  0  0
    2.4335   -1.2662    0.0000 C   0  0  0  0  0  0  0  0  0  0  0  0
    2.4284   -2.2662    0.0000 O   0  0  0  0  0  0  0  0  0  0  0  0
    3.3047   -0.7684    0.0000 C   0  0  0  0  0  0  0  0  0  0  0  0
    4.6915   -0.5709    0.0000 C   0  0  0  0  0  0  0  0  0  0  0  0
    5.5572   -1.0714    0.0000 C   0  0  0  0  0  0  0  0  0  0  0  0
    5.5547   -2.0748    0.0000 C   0  0  0  0  0  0  0  0  0  0  0  0
    4.6914   -2.5691    0.0000 C   0  0  0  0  0  0  0  0  0  0  0  0
    3.8257   -2.0687    0.0000 C   0  0  0  0  0  0  0  0  0  0  0  0
    3.3078    0.8316    0.0000 H   0  0  0  0  0  0  0  0  0  0  0  0
  1  2  1  0  0  0  0
  2  3  1  0  0  0  0
  3  4  2  0  0  0  0
  4  5  1  0  0  0  0
  5  6  2  0  0  0  0
  6  7  1  0  0  0  0
  7  8  2  0  0  0  0
  8  3  1  0  0  0  0
  9  6  1  1  0  0  0
  9 24  1  6  0  0  0
  9 10  1  0  0  0  0
 10 11  1  0  0  0  0
 11 12  2  0  0  0  0
 11 13  1  0  0  0  0
 13 14  1  0  0  0  0
 13 15  1  0  0  0  0
 13 16  1  0  0  0  0
 16 17  2  0  0  0  0
 16 18  1  0  0  0  0
 18  9  1  0  0  0  0
 18 19  1  0  0  0  0
 19 20  1  0  0  0  0
 20 21  1  0  0  0  0
 21 22  1  0  0  0  0
 22 23  1  0  0  0  0
 23 18  1  0  0  0  0
M  END
>  <EXTREG>  (ZINC00036857)
ZINC00036857

>  <LOGBIO>
2.5000

$$$$
ZINC00037186
  -MTS-   02131516232D 0   0.00000     0.00000     0

 18 19  0  0  0  0  0  0  0  0999 V2000
    6.6691   -1.6241    0.0000 C   0  0  0  0  0  0  0  0  0  0  0  0
    6.0806   -0.8157    0.0000 N   0  0  0  0  0  0  0  0  0  0  0  0
    6.3906    0.1443    0.0000 C   0  0  0  0  0  0  0  0  0  0  0  0
    5.5806    0.7243    0.0000 C   0  0  0  0  0  0  0  0  0  0  0  0
    4.7706    0.1443    0.0000 C   0  0  0  0  0  0  0  0  0  0  0  0
    5.0806   -0.8157    0.0000 N   0  0  0  0  0  0  0  0  0  0  0  0
    3.8209    0.4575    0.0000 C   0  0  0  0  0  0  0  0  0  0  0  0
    3.6172    1.4366    0.0000 O   0  0  0  0  0  0  0  0  0  0  0  0
    3.0748   -0.2084    0.0000 N   0  0  0  0  0  0  0  0  0  0  0  0
    2.0888    0.0048    0.0000 N   0  0  0  0  0  0  0  0  0  0  0  0
    1.5921   -0.8588    0.0000 C   0  0  0  0  0  0  0  0  0  0  0  0
    0.5970   -0.9581    0.0000 C   0  0  0  0  0  0  0  0  0  0  0  0
    2.2497   -1.6072    0.0000 C   0  0  0  0  0  0  0  0  0  0  0  0
    3.1741   -1.2034    0.0000 C   0  0  0  0  0  0  0  0  0  0  0  0
    4.0371   -1.7088    0.0000 C   0  0  0  0  0  0  0  0  0  0  0  0
    5.5806    1.7243    0.0000 N   0  3  0  0  0  0  0  0  0  0  0  0
    6.4493    2.2265    0.0000 O   0  5  0  0  0  0  0  0  0  0  0  0
    4.7193    2.2222    0.0000 O   0  0  0  0  0  0  0  0  0  0  0  0
  1  2  1  0  0  0  0
  2  3  1  0  0  0  0
  3  4  2  0  0  0  0
  4  5  1  0  0  0  0
  5  6  2  0  0  0  0
  6  2  1  0  0  0  0
  5  7  1  0  0  0  0
  7  8  2  0  0  0  0
  7  9  1  0  0  0  0
  9 10  1  0  0  0  0
 10 11  2  0  0  0  0
 11 12  1  0  0  0  0
 11 13  1  0  0  0  0
 13 14  2  0  0  0  0
 14  9  1  0  0  0  0
 14 15  1  0  0  0  0
  4 16  1  0  0  0  0
 16 17  1  0  0  0  0
 16 18  2  0  0  0  0
M  CHG  2  16   1  17  -1
M  END
>  <EXTREG>  (ZINC00037186)
ZINC00037186

>  <LOGBIO>
2.5000

$$$$
ZINC00037860
  -MTS-   02131516232D 0   0.00000     0.00000     0

 23 24  0  0  1  0  0  0  0  0999 V2000
    6.5896    1.7435    0.0000 C   0  0  0  0  0  0  0  0  0  0  0  0
    6.5880    2.7469    0.0000 C   0  0  0  0  0  0  0  0  0  0  0  0
    7.4493    3.2447    0.0000 C   0  0  0  0  0  0  0  0  0  0  0  0
    5.7215    3.2460    0.0000 C   0  0  0  0  0  0  0  0  0  0  0  0
    4.8560    2.7452    0.0000 C   0  0  0  0  0  0  0  0  0  0  0  0
    3.9860    3.2452    0.0000 C   0  0  0  0  0  0  0  0  0  0  0  0
    3.1260    2.7452    0.0000 C   0  0  0  0  0  0  0  0  0  0  0  0
    3.1260    1.7452    0.0000 C   0  0  0  0  0  0  0  0  0  0  0  0
    3.9860    1.2452    0.0000 C   0  0  0  0  0  0  0  0  0  0  0  0
    4.8560    1.7452    0.0000 C   0  0  0  0  0  0  0  0  0  0  0  0
    2.2592    1.2465    0.0000 C   0  0  1  0  0  0  0  0  0  0  0  0
    1.3907    1.7491    0.0000 C   0  0  0  0  0  0  0  0  0  0  0  0
    2.2572    0.2517    0.0000 C   0  0  0  0  0  0  0  0  0  0  0  0
    3.1257   -0.2509    0.0000 O   0  0  0  0  0  0  0  0  0  0  0  0
    1.3904   -0.2470    0.0000 N   0  0  0  0  0  0  0  0  0  0  0  0
    1.3889   -1.2470    0.0000 C   0  0  0  0  0  0  0  0  0  0  0  0
    0.5196   -1.7482    0.0000 C   0  0  0  0  0  0  0  0  0  0  0  0
    0.5201   -2.7430    0.0000 C   0  0  0  0  0  0  0  0  0  0  0  0
    1.3849   -3.2452    0.0000 C   0  0  0  0  0  0  0  0  0  0  0  0
    2.2492   -2.7526    0.0000 C   0  0  0  0  0  0  0  0  0  0  0  0
    3.1127   -3.2569    0.0000 O   0  0  0  0  0  0  0  0  0  0  0  0
    2.2537   -1.7491    0.0000 C   0  0  0  0  0  0  0  0  0  0  0  0
    2.2600    1.8465    0.0000 H   0  0  0  0  0  0  0  0  0  0  0  0
  1  2  1  0  0  0  0
  2  3  1  0  0  0  0
  2  4  1  0  0  0  0
  4  5  1  0  0  0  0
  5  6  2  0  0  0  0
  6  7  1  0  0  0  0
  7  8  2  0  0  0  0
  8  9  1  0  0  0  0
  9 10  2  0  0  0  0
 10  5  1  0  0  0  0
  8 11  1  0  0  0  0
 11 23  1  1  0  0  0
 11 12  1  6  0  0  0
 11 13  1  0  0  0  0
 13 14  2  0  0  0  0
 13 15  1  0  0  0  0
 15 16  1  0  0  0  0
 16 17  2  0  0  0  0
 17 18  1  0  0  0  0
 18 19  2  0  0  0  0
 19 20  1  0  0  0  0
 20 21  1  0  0  0  0
 20 22  2  0  0  0  0
 22 16  1  0  0  0  0
M  END
>  <EXTREG>  (ZINC00037860)
ZINC00037860

>  <LOGBIO>
2.5000

$$$$
ZINC00039365
  -MTS-   02131516232D 0   0.00000     0.00000     0

 13 13  0  0  0  0  0  0  0  0999 V2000
    0.5983   -0.2582    0.0000 C   0  0  0  0  0  0  0  0  0  0  0  0
    1.0996    0.6070    0.0000 C   0  0  0  0  0  0  0  0  0  0  0  0
    0.6000    1.4773    0.0000 C   0  0  0  0  0  0  0  0  0  0  0  0
    1.1004    2.3370    0.0000 C   0  0  0  0  0  0  0  0  0  0  0  0
    2.1004    2.3366    0.0000 C   0  0  0  0  0  0  0  0  0  0  0  0
    2.6000    1.4763    0.0000 C   0  0  0  0  0  0  0  0  0  0  0  0
    2.0996    0.6066    0.0000 C   0  0  0  0  0  0  0  0  0  0  0  0
    2.6000   -0.2592    0.0000 N   0  0  0  0  0  0  0  0  0  0  0  0
    3.6035   -0.2587    0.0000 C   0  0  0  0  0  0  0  0  0  0  0  0
    4.0995    0.6036    0.0000 O   0  0  0  0  0  0  0  0  0  0  0  0
    4.1044   -1.1242    0.0000 C   0  0  0  0  0  0  0  0  0  0  0  0
    3.6053   -1.9907    0.0000 C   0  0  0  0  0  0  0  0  0  0  0  0
    3.1062   -2.8573    0.0000 N   0  0  0  0  0  0  0  0  0  0  0  0
  1  2  1  0  0  0  0
  2  3  2  0  0  0  0
  3  4  1  0  0  0  0
  4  5  2  0  0  0  0
  5  6  1  0  0  0  0
  6  7  2  0  0  0  0
  7  2  1  0  0  0  0
  7  8  1  0  0  0  0
  8  9  1  0  0  0  0
  9 10  2  0  0  0  0
  9 11  1  0  0  0  0
 11 12  1  0  0  0  0
 12 13  3  0  0  0  0
M  END
>  <EXTREG>  (ZINC00039365)
ZINC00039365

>  <LOGBIO>
2.5000

$$$$
ZINC00039452
  -MTS-   02131516232D 0   0.00000     0.00000     0

 26 28  0  0  1  0  0  0  0  0999 V2000
    4.3228    3.7470    0.0000 C   0  0  0  0  0  0  0  0  0  0  0  0
    4.3238    2.7436    0.0000 C   0  0  0  0  0  0  0  0  0  0  0  0
    5.1900    2.2440    0.0000 C   0  0  0  0  0  0  0  0  0  0  0  0
    3.4622    2.2462    0.0000 C   0  0  0  0  0  0  0  0  0  0  0  0
    3.4632    1.2428    0.0000 C   0  0  0  0  0  0  0  0  0  0  0  0
    2.5977    0.7419    0.0000 C   0  0  0  0  0  0  0  0  0  0  0  0
    1.7277    1.2419    0.0000 C   0  0  0  0  0  0  0  0  0  0  0  0
    1.7252    2.2419    0.0000 O   0  0  0  0  0  0  0  0  0  0  0  0
    0.8677    0.7419    0.0000 C   0  0  0  0  0  0  0  0  0  0  0  0
    0.8677   -0.2581    0.0000 C   0  0  0  0  0  0  0  0  0  0  0  0
    0.0009   -0.7568    0.0000 O   0  0  0  0  0  0  0  0  0  0  0  0
    1.7277   -0.7581    0.0000 C   0  0  0  0  0  0  0  0  0  0  0  0
    1.7305   -1.7594    0.0000 C   0  0  0  0  0  0  0  0  0  0  0  0
    0.8654   -2.2610    0.0000 O   0  0  0  0  0  0  0  0  0  0  0  0
    2.5971   -2.2584    0.0000 C   0  0  0  0  0  0  0  0  0  0  0  0
    3.4645   -1.7541    0.0000 C   0  0  2  0  0  0  0  0  0  0  0  0
    3.4605   -0.7593    0.0000 O   0  0  0  0  0  0  0  0  0  0  0  0
    2.5977   -0.2581    0.0000 C   0  0  0  0  0  0  0  0  0  0  0  0
    4.3323   -2.2510    0.0000 C   0  0  0  0  0  0  0  0  0  0  0  0
    4.3369   -3.2545    0.0000 C   0  0  0  0  0  0  0  0  0  0  0  0
    5.2012   -3.7470    0.0000 C   0  0  0  0  0  0  0  0  0  0  0  0
    6.0659   -3.2448    0.0000 C   0  0  0  0  0  0  0  0  0  0  0  0
    6.9325   -3.7439    0.0000 O   0  0  0  0  0  0  0  0  0  0  0  0
    6.0664   -2.2500    0.0000 C   0  0  0  0  0  0  0  0  0  0  0  0
    5.1971   -1.7488    0.0000 C   0  0  0  0  0  0  0  0  0  0  0  0
    3.4665   -2.3541    0.0000 H   0  0  0  0  0  0  0  0  0  0  0  0
  1  2  1  0  0  0  0
  2  3  1  0  0  0  0
  2  4  2  0  0  0  0
  4  5  1  0  0  0  0
  5  6  1  0  0  0  0
  6  7  2  0  0  0  0
  7  8  1  0  0  0  0
  7  9  1  0  0  0  0
  9 10  2  0  0  0  0
 10 11  1  0  0  0  0
 10 12  1  0  0  0  0
 12 13  1  0  0  0  0
 13 14  2  0  0  0  0
 13 15  1  0  0  0  0
 15 16  1  0  0  0  0
 16 26  1  1  0  0  0
 16 17  1  0  0  0  0
 17 18  1  0  0  0  0
 18  6  1  0  0  0  0
 18 12  2  0  0  0  0
 16 19  1  6  0  0  0
 19 20  2  0  0  0  0
 20 21  1  0  0  0  0
 21 22  2  0  0  0  0
 22 23  1  0  0  0  0
 22 24  1  0  0  0  0
 24 25  2  0  0  0  0
 25 19  1  0  0  0  0
M  END
>  <EXTREG>  (ZINC00039452)
ZINC00039452

>  <LOGBIO>
2.5000

$$$$
ZINC00040236
  -MTS-   02131516232D 0   0.00000     0.00000     0

 18 19  0  0  1  0  0  0  0  0999 V2000
    2.2541    2.7707    0.0000 O   0  0  0  0  0  0  0  0  0  0  0  0
    1.7528    1.9014    0.0000 C   0  0  0  0  0  0  0  0  0  0  0  0
    0.7580    1.9019    0.0000 O   0  0  0  0  0  0  0  0  0  0  0  0
    2.2528    1.0354    0.0000 C   0  0  2  0  0  0  0  0  0  0  0  0
    3.2528    1.0354    0.0000 C   0  0  0  0  0  0  0  0  0  0  0  0
    4.2528    1.0354    0.0000 N   0  0  0  0  0  0  0  0  0  0  0  0
    1.7528    0.1694    0.0000 C   0  0  2  0  0  0  0  0  0  0  0  0
    0.7496    0.0630    0.0000 C   0  0  0  0  0  0  0  0  0  0  0  0
    0.0779    0.8038    0.0000 O   0  0  0  0  0  0  0  0  0  0  0  0
    0.5483   -0.9127    0.0000 N   0  0  0  0  0  0  0  0  0  0  0  0
    1.4072   -1.4175    0.0000 C   0  0  0  0  0  0  0  0  0  0  0  0
    1.6194   -2.3947    0.0000 C   0  0  0  0  0  0  0  0  0  0  0  0
    2.5706   -2.7034    0.0000 C   0  0  0  0  0  0  0  0  0  0  0  0
    3.3147   -2.0303    0.0000 C   0  0  0  0  0  0  0  0  0  0  0  0
    3.1047   -1.0579    0.0000 C   0  0  0  0  0  0  0  0  0  0  0  0
    2.1587   -0.7445    0.0000 C   0  0  0  0  0  0  0  0  0  0  0  0
    1.4258    0.6724    0.0000 H   0  0  0  0  0  0  0  0  0  0  0  0
    2.5528    0.5158    0.0000 H   0  0  0  0  0  0  0  0  0  0  0  0
  1  2  1  0  0  0  0
  2  3  2  0  0  0  0
  2  4  1  0  0  0  0
  4 18  1  1  0  0  0
  4  5  1  6  0  0  0
  5  6  3  0  0  0  0
  4  7  1  0  0  0  0
  7 17  1  6  0  0  0
  7  8  1  1  0  0  0
  8  9  2  0  0  0  0
  8 10  1  0  0  0  0
 10 11  1  0  0  0  0
 11 12  2  0  0  0  0
 12 13  1  0  0  0  0
 13 14  2  0  0  0  0
 14 15  1  0  0  0  0
 15 16  2  0  0  0  0
 16  7  1  0  0  0  0
 16 11  1  0  0  0  0
M  END
>  <EXTREG>  (ZINC00040236)
ZINC00040236

>  <LOGBIO>
2.5000

$$$$
ZINC00040319
  -MTS-   02131516232D 0   0.00000     0.00000     0

 19 20  0  0  0  0  0  0  0  0999 V2000
    5.6166    1.1000    0.0000 O   0  5  0  0  0  0  0  0  0  0  0  0
    6.2051    0.2873    0.0000 N   0  3  0  0  0  0  0  0  0  0  0  0
    7.1945    0.3907    0.0000 O   0  0  0  0  0  0  0  0  0  0  0  0
    5.6343   -0.9911    0.0000 C   0  0  0  0  0  0  0  0  0  0  0  0
    6.2225   -1.8041    0.0000 C   0  0  0  0  0  0  0  0  0  0  0  0
    5.8150   -2.7116    0.0000 C   0  0  0  0  0  0  0  0  0  0  0  0
    4.8205   -2.8160    0.0000 C   0  0  0  0  0  0  0  0  0  0  0  0
    4.2334   -2.0130    0.0000 C   0  0  0  0  0  0  0  0  0  0  0  0
    4.6398   -1.0955    0.0000 C   0  0  0  0  0  0  0  0  0  0  0  0
    4.0513   -0.2870    0.0000 S   0  0  0  0  0  0  0  0  0  0  0  0
    4.8598    0.3015    0.0000 O   0  0  0  0  0  0  0  0  0  0  0  0
    3.2428   -0.8755    0.0000 O   0  0  0  0  0  0  0  0  0  0  0  0
    3.4628    0.5215    0.0000 N   0  0  0  0  0  0  0  0  0  0  0  0
    2.4683    0.4160    0.0000 C   0  0  0  0  0  0  0  0  0  0  0  0
    1.8798    1.2245    0.0000 C   0  0  0  0  0  0  0  0  0  0  0  0
    2.1898    2.1845    0.0000 O   0  0  0  0  0  0  0  0  0  0  0  0
    1.3798    2.7645    0.0000 C   0  0  0  0  0  0  0  0  0  0  0  0
    0.5698    2.1845    0.0000 C   0  0  0  0  0  0  0  0  0  0  0  0
    0.8798    1.2245    0.0000 C   0  0  0  0  0  0  0  0  0  0  0  0
  1  2  1  0  0  0  0
  2  3  2  0  0  0  0
  2  4  1  0  0  0  0
  4  5  2  0  0  0  0
  5  6  1  0  0  0  0
  6  7  2  0  0  0  0
  7  8  1  0  0  0  0
  8  9  2  0  0  0  0
  9  4  1  0  0  0  0
  9 10  1  0  0  0  0
 10 11  2  0  0  0  0
 10 12  2  0  0  0  0
 10 13  1  0  0  0  0
 13 14  1  0  0  0  0
 14 15  1  0  0  0  0
 15 16  1  0  0  0  0
 16 17  1  0  0  0  0
 17 18  2  0  0  0  0
 18 19  1  0  0  0  0
 19 15  2  0  0  0  0
M  CHG  2   1  -1   2   1
M  END
>  <EXTREG>  (ZINC00040319)
ZINC00040319

>  <LOGBIO>
2.5000

$$$$
ZINC00041157
  -MTS-   02131516232D 0   0.00000     0.00000     0

 17 20  0  0  0  0  0  0  0  0999 V2000
    3.9848    2.5697    0.0000 O   0  0  0  0  0  0  0  0  0  0  0  0
    3.1193    2.0688    0.0000 C   0  0  0  0  0  0  0  0  0  0  0  0
    2.2493    2.5688    0.0000 C   0  0  0  0  0  0  0  0  0  0  0  0
    1.3893    2.0688    0.0000 C   0  0  0  0  0  0  0  0  0  0  0  0
    1.3893    1.0688    0.0000 N   0  0  0  0  0  0  0  0  0  0  0  0
    0.5193    0.5688    0.0000 C   0  0  0  0  0  0  0  0  0  0  0  0
    0.5193   -0.4312    0.0000 N   0  0  0  0  0  0  0  0  0  0  0  0
    1.3893   -0.9312    0.0000 C   0  0  0  0  0  0  0  0  0  0  0  0
    1.3934   -1.9346    0.0000 C   0  0  0  0  0  0  0  0  0  0  0  0
    2.2624   -2.4294    0.0000 C   0  0  0  0  0  0  0  0  0  0  0  0
    3.1274   -1.9207    0.0000 C   0  0  0  0  0  0  0  0  0  0  0  0
    3.1184   -0.9259    0.0000 C   0  0  0  0  0  0  0  0  0  0  0  0
    3.9861   -0.4290    0.0000 C   0  0  0  0  0  0  0  0  0  0  0  0
    3.9866    0.5710    0.0000 C   0  0  0  0  0  0  0  0  0  0  0  0
    3.1193    1.0688    0.0000 C   0  0  0  0  0  0  0  0  0  0  0  0
    2.2493    0.5688    0.0000 C   0  0  0  0  0  0  0  0  0  0  0  0
    2.2493   -0.4312    0.0000 C   0  0  0  0  0  0  0  0  0  0  0  0
  1  2  2  0  0  0  0
  2  3  1  0  0  0  0
  3  4  1  0  0  0  0
  4  5  1  0  0  0  0
  5  6  1  0  0  0  0
  6  7  2  0  0  0  0
  7  8  1  0  0  0  0
  8  9  1  0  0  0  0
  9 10  2  0  0  0  0
 10 11  1  0  0  0  0
 11 12  2  0  0  0  0
 12 13  1  0  0  0  0
 13 14  2  0  0  0  0
 14 15  1  0  0  0  0
 15  2  1  0  0  0  0
 15 16  2  0  0  0  0
 16  5  1  0  0  0  0
 16 17  1  0  0  0  0
 17  8  2  0  0  0  0
 17 12  1  0  0  0  0
M  END
>  <EXTREG>  (ZINC00041157)
ZINC00041157

>  <LOGBIO>
2.5000

$$$$
ZINC00041774
  -MTS-   02131516232D 0   0.00000     0.00000     0

 17 18  0  0  0  0  0  0  0  0999 V2000
    1.3926   -1.7483    0.0000 O   0  0  0  0  0  0  0  0  0  0  0  0
    2.2619   -1.2471    0.0000 C   0  0  0  0  0  0  0  0  0  0  0  0
    2.2614   -0.2523    0.0000 C   0  0  0  0  0  0  0  0  0  0  0  0
    1.3916    0.2481    0.0000 C   0  0  0  0  0  0  0  0  0  0  0  0
    0.5314   -0.2515    0.0000 S   0  0  0  0  0  0  0  0  0  0  0  0
    1.3896    1.2481    0.0000 C   0  0  0  0  0  0  0  0  0  0  0  0
    0.5201    1.7489    0.0000 C   0  0  0  0  0  0  0  0  0  0  0  0
    0.5201    2.7437    0.0000 C   0  0  0  0  0  0  0  0  0  0  0  0
    1.3846    3.2463    0.0000 C   0  0  0  0  0  0  0  0  0  0  0  0
    2.2491    2.7541    0.0000 C   0  0  0  0  0  0  0  0  0  0  0  0
    2.2541    1.7507    0.0000 C   0  0  0  0  0  0  0  0  0  0  0  0
    3.1279   -1.7472    0.0000 C   0  0  0  0  0  0  0  0  0  0  0  0
    3.1288   -2.7506    0.0000 C   0  0  0  0  0  0  0  0  0  0  0  0
    3.9913   -3.2463    0.0000 C   0  0  0  0  0  0  0  0  0  0  0  0
    4.8578   -2.7472    0.0000 C   0  0  0  0  0  0  0  0  0  0  0  0
    4.8619   -1.7524    0.0000 C   0  0  0  0  0  0  0  0  0  0  0  0
    3.9944   -1.2481    0.0000 C   0  0  0  0  0  0  0  0  0  0  0  0
  1  2  2  0  0  0  0
  2  3  1  0  0  0  0
  3  4  1  0  0  0  0
  4  5  2  0  0  0  0
  4  6  1  0  0  0  0
  6  7  2  0  0  0  0
  7  8  1  0  0  0  0
  8  9  2  0  0  0  0
  9 10  1  0  0  0  0
 10 11  2  0  0  0  0
 11  6  1  0  0  0  0
  2 12  1  0  0  0  0
 12 13  2  0  0  0  0
 13 14  1  0  0  0  0
 14 15  2  0  0  0  0
 15 16  1  0  0  0  0
 16 17  2  0  0  0  0
 17 12  1  0  0  0  0
M  END
>  <EXTREG>  (ZINC00041774)
ZINC00041774

>  <LOGBIO>
2.5000

$$$$
ZINC00042494
  -MTS-   02131516232D 0   0.00000     0.00000     0

 20 21  0  0  1  0  0  0  0  0999 V2000
    0.5638    1.9412    0.0000 C   0  0  0  0  0  0  0  0  0  0  0  0
    0.9060    1.0015    0.0000 O   0  0  0  0  0  0  0  0  0  0  0  0
    1.8908    0.8281    0.0000 C   0  0  0  0  0  0  0  0  0  0  0  0
    2.2351   -0.1145    0.0000 C   0  0  0  0  0  0  0  0  0  0  0  0
    3.2152   -0.2850    0.0000 C   0  0  0  0  0  0  0  0  0  0  0  0
    3.8586    0.4805    0.0000 C   0  0  0  0  0  0  0  0  0  0  0  0
    3.5219    1.4166    0.0000 C   0  0  0  0  0  0  0  0  0  0  0  0
    2.5342    1.5936    0.0000 C   0  0  0  0  0  0  0  0  0  0  0  0
    4.8430    0.3046    0.0000 C   0  0  1  0  0  0  0  0  0  0  0  0
    5.6095   -0.3429    0.0000 C   0  0  1  0  0  0  0  0  0  0  0  0
    5.9503   -1.2831    0.0000 C   0  0  0  0  0  0  0  0  0  0  0  0
    5.3047   -2.0512    0.0000 N   0  0  0  0  0  0  0  0  0  0  0  0
    6.9297   -1.4576    0.0000 O   0  0  0  0  0  0  0  0  0  0  0  0
    5.7831    0.6454    0.0000 C   0  0  0  0  0  0  0  0  0  0  0  0
    6.7831    0.6454    0.0000 C   0  0  0  0  0  0  0  0  0  0  0  0
    7.7831    0.6454    0.0000 N   0  0  0  0  0  0  0  0  0  0  0  0
    5.6101    1.6303    0.0000 C   0  0  0  0  0  0  0  0  0  0  0  0
    5.4371    2.6152    0.0000 N   0  0  0  0  0  0  0  0  0  0  0  0
    5.1173   -0.6859    0.0000 H   0  0  0  0  0  0  0  0  0  0  0  0
    4.5879   -0.2385    0.0000 H   0  0  0  0  0  0  0  0  0  0  0  0
  1  2  1  0  0  0  0
  2  3  1  0  0  0  0
  3  4  2  0  0  0  0
  4  5  1  0  0  0  0
  5  6  2  0  0  0  0
  6  7  1  0  0  0  0
  7  8  2  0  0  0  0
  8  3  1  0  0  0  0
  9  6  1  6  0  0  0
  9 20  1  1  0  0  0
  9 10  1  0  0  0  0
 10 19  1  1  0  0  0
 10 11  1  6  0  0  0
 11 12  1  0  0  0  0
 11 13  2  0  0  0  0
 10 14  1  0  0  0  0
 14  9  1  0  0  0  0
 14 15  1  0  0  0  0
 15 16  3  0  0  0  0
 14 17  1  0  0  0  0
 17 18  3  0  0  0  0
M  END
>  <EXTREG>  (ZINC00042494)
ZINC00042494

>  <LOGBIO>
2.5000

$$$$
ZINC00042934
  -MTS-   02131516232D 0   0.00000     0.00000     0

 27 29  0  0  1  0  0  0  0  0999 V2000
    6.5874   -2.3786    0.0000 C   0  0  0  0  0  0  0  0  0  0  0  0
    6.6914   -1.3840    0.0000 C   0  0  0  0  0  0  0  0  0  0  0  0
    7.6698   -1.5908    0.0000 C   0  0  0  0  0  0  0  0  0  0  0  0
    7.0014   -0.4240    0.0000 O   0  0  0  0  0  0  0  0  0  0  0  0
    6.1914    0.1560    0.0000 C   0  0  1  0  0  0  0  0  0  0  0  0
    5.8814    1.1160    0.0000 O   0  0  0  0  0  0  0  0  0  0  0  0
    4.8814    1.1160    0.0000 C   0  0  2  0  0  0  0  0  0  0  0  0
    4.2928    1.9245    0.0000 C   0  0  1  0  0  0  0  0  0  0  0  0
    4.6997    2.8417    0.0000 O   0  0  0  0  0  0  0  0  0  0  0  0
    3.3035    1.8201    0.0000 C   0  0  0  0  0  0  0  0  0  0  0  0
    2.8967    0.9028    0.0000 O   0  0  0  0  0  0  0  0  0  0  0  0
    4.5714    0.1560    0.0000 C   0  0  2  0  0  0  0  0  0  0  0  0
    3.6217   -0.1572    0.0000 O   0  0  0  0  0  0  0  0  0  0  0  0
    3.4180   -1.1362    0.0000 C   0  0  0  0  0  0  0  0  0  0  0  0
    2.4683   -1.4494    0.0000 C   0  0  0  0  0  0  0  0  0  0  0  0
    1.7190   -0.7820    0.0000 C   0  0  0  0  0  0  0  0  0  0  0  0
    0.7749   -1.0954    0.0000 C   0  0  0  0  0  0  0  0  0  0  0  0
    0.5703   -2.0742    0.0000 C   0  0  0  0  0  0  0  0  0  0  0  0
    1.3098   -2.7396    0.0000 C   0  0  0  0  0  0  0  0  0  0  0  0
    2.2637   -2.4282    0.0000 C   0  0  0  0  0  0  0  0  0  0  0  0
    5.3814   -0.4240    0.0000 C   0  0  1  0  0  0  0  0  0  0  0  0
    5.6914   -1.3840    0.0000 O   0  0  0  0  0  0  0  0  0  0  0  0
    4.8968   -0.7779    0.0000 H   0  0  0  0  0  0  0  0  0  0  0  0
    4.1458    0.5789    0.0000 H   0  0  0  0  0  0  0  0  0  0  0  0
    4.8895    1.9879    0.0000 H   0  0  0  0  0  0  0  0  0  0  0  0
    5.1535    1.6507    0.0000 H   0  0  0  0  0  0  0  0  0  0  0  0
    6.6759    0.5099    0.0000 H   0  0  0  0  0  0  0  0  0  0  0  0
  1  2  1  0  0  0  0
  2  3  1  0  0  0  0
  2  4  1  0  0  0  0
  5  4  1  6  0  0  0
  5 27  1  1  0  0  0
  5  6  1  0  0  0  0
  7  6  1  1  0  0  0
  7 26  1  6  0  0  0
  7  8  1  0  0  0  0
  8 25  1  1  0  0  0
  8  9  1  6  0  0  0
  8 10  1  0  0  0  0
 10 11  1  0  0  0  0
  7 12  1  0  0  0  0
 12 24  1  6  0  0  0
 12 13  1  1  0  0  0
 13 14  1  0  0  0  0
 14 15  1  0  0  0  0
 15 16  2  0  0  0  0
 16 17  1  0  0  0  0
 17 18  2  0  0  0  0
 18 19  1  0  0  0  0
 19 20  2  0  0  0  0
 20 15  1  0  0  0  0
 12 21  1  0  0  0  0
 21 23  1  1  0  0  0
 21  5  1  0  0  0  0
 21 22  1  6  0  0  0
 22  2  1  0  0  0  0
M  END
>  <EXTREG>  (ZINC00042934)
ZINC00042934

>  <LOGBIO>
2.5000

$$$$
ZINC00044230
  -MTS-   02131516232D 0   0.00000     0.00000     0

 23 25  0  0  0  0  0  0  0  0999 V2000
    3.2571   -2.7948    0.0000 C   0  0  0  0  0  0  0  0  0  0  0  0
    2.6604   -2.8572    0.0000 C   0  0  0  0  0  0  0  0  0  0  0  0
    2.2508   -3.7732    0.0000 C   0  0  0  0  0  0  0  0  0  0  0  0
    1.2612   -3.8747    0.0000 C   0  0  0  0  0  0  0  0  0  0  0  0
    0.6731   -3.0659    0.0000 C   0  0  0  0  0  0  0  0  0  0  0  0
    1.0745   -2.1557    0.0000 C   0  0  0  0  0  0  0  0  0  0  0  0
    0.4844   -1.3484    0.0000 C   0  0  0  0  0  0  0  0  0  0  0  0
    2.0722   -2.0484    0.0000 C   0  0  0  0  0  0  0  0  0  0  0  0
    2.5587   -0.9515    0.0000 O   0  0  0  0  0  0  0  0  0  0  0  0
    3.5565   -0.8452    0.0000 C   0  0  0  0  0  0  0  0  0  0  0  0
    4.1416   -1.6497    0.0000 O   0  0  0  0  0  0  0  0  0  0  0  0
    3.9624    0.0688    0.0000 C   0  0  0  0  0  0  0  0  0  0  0  0
    3.3739    0.8772    0.0000 N   0  0  0  0  0  0  0  0  0  0  0  0
    3.6839    1.8372    0.0000 C   0  0  0  0  0  0  0  0  0  0  0  0
    4.6336    2.1504    0.0000 O   0  0  0  0  0  0  0  0  0  0  0  0
    2.8739    2.4172    0.0000 C   0  0  0  0  0  0  0  0  0  0  0  0
    2.7743    3.4154    0.0000 C   0  0  0  0  0  0  0  0  0  0  0  0
    1.8623    3.8256    0.0000 C   0  0  0  0  0  0  0  0  0  0  0  0
    1.0494    3.2374    0.0000 C   0  0  0  0  0  0  0  0  0  0  0  0
    1.1526    2.2479    0.0000 C   0  0  0  0  0  0  0  0  0  0  0  0
    2.0639    1.8372    0.0000 C   0  0  0  0  0  0  0  0  0  0  0  0
    2.3739    0.8772    0.0000 C   0  0  0  0  0  0  0  0  0  0  0  0
    1.7854    0.0688    0.0000 O   0  0  0  0  0  0  0  0  0  0  0  0
  1  2  1  0  0  0  0
  2  3  2  0  0  0  0
  3  4  1  0  0  0  0
  4  5  2  0  0  0  0
  5  6  1  0  0  0  0
  6  7  1  0  0  0  0
  6  8  2  0  0  0  0
  8  2  1  0  0  0  0
  8  9  1  0  0  0  0
  9 10  1  0  0  0  0
 10 11  2  0  0  0  0
 10 12  1  0  0  0  0
 12 13  1  0  0  0  0
 13 14  1  0  0  0  0
 14 15  2  0  0  0  0
 14 16  1  0  0  0  0
 16 17  2  0  0  0  0
 17 18  1  0  0  0  0
 18 19  2  0  0  0  0
 19 20  1  0  0  0  0
 20 21  2  0  0  0  0
 21 16  1  0  0  0  0
 21 22  1  0  0  0  0
 22 13  1  0  0  0  0
 22 23  2  0  0  0  0
M  END
>  <EXTREG>  (ZINC00044230)
ZINC00044230

>  <LOGBIO>
2.5000

$$$$
ZINC00044494
  -MTS-   02131516232D 0   0.00000     0.00000     0

 22 23  0  0  0  0  0  0  0  0999 V2000
   10.0438    1.9570    0.0000 C   0  0  0  0  0  0  0  0  0  0  0  0
    9.1773    2.4562    0.0000 C   0  0  0  0  0  0  0  0  0  0  0  0
    8.3118    1.9553    0.0000 N   0  3  0  0  0  0  0  0  0  0  0  0
    7.4418    2.4553    0.0000 C   0  0  0  0  0  0  0  0  0  0  0  0
    6.5818    1.9553    0.0000 C   0  0  0  0  0  0  0  0  0  0  0  0
    6.5818    0.9553    0.0000 C   0  0  0  0  0  0  0  0  0  0  0  0
    5.7150    0.4566    0.0000 C   0  0  0  0  0  0  0  0  0  0  0  0
    4.8497    0.9579    0.0000 C   0  0  0  0  0  0  0  0  0  0  0  0
    3.9829    0.4593    0.0000 C   0  0  0  0  0  0  0  0  0  0  0  0
    3.1142    0.9614    0.0000 C   0  0  0  0  0  0  0  0  0  0  0  0
    2.2529    0.4636    0.0000 C   0  0  0  0  0  0  0  0  0  0  0  0
    2.2504   -0.5364    0.0000 C   0  0  0  0  0  0  0  0  0  0  0  0
    1.3824   -1.0329    0.0000 O   0  0  0  0  0  0  0  0  0  0  0  0
    0.5184   -0.5294    0.0000 C   0  0  0  0  0  0  0  0  0  0  0  0
    3.1092   -1.0386    0.0000 C   0  0  0  0  0  0  0  0  0  0  0  0
    3.1042   -2.0386    0.0000 O   0  0  0  0  0  0  0  0  0  0  0  0
    2.2357   -2.5342    0.0000 C   0  0  0  0  0  0  0  0  0  0  0  0
    3.9804   -0.5407    0.0000 C   0  0  0  0  0  0  0  0  0  0  0  0
    4.8447   -1.0438    0.0000 O   0  0  0  0  0  0  0  0  0  0  0  0
    4.8412   -2.0438    0.0000 C   0  0  0  0  0  0  0  0  0  0  0  0
    7.4418    0.4553    0.0000 C   0  0  0  0  0  0  0  0  0  0  0  0
    8.3118    0.9553    0.0000 C   0  0  0  0  0  0  0  0  0  0  0  0
  1  2  1  0  0  0  0
  2  3  1  0  0  0  0
  3  4  2  0  0  0  0
  4  5  1  0  0  0  0
  5  6  2  0  0  0  0
  6  7  1  0  0  0  0
  7  8  2  0  0  0  0
  8  9  1  0  0  0  0
  9 10  2  0  0  0  0
 10 11  1  0  0  0  0
 11 12  2  0  0  0  0
 12 13  1  0  0  0  0
 13 14  1  0  0  0  0
 12 15  1  0  0  0  0
 15 16  1  0  0  0  0
 16 17  1  0  0  0  0
 15 18  2  0  0  0  0
 18  9  1  0  0  0  0
 18 19  1  0  0  0  0
 19 20  1  0  0  0  0
  6 21  1  0  0  0  0
 21 22  2  0  0  0  0
 22  3  1  0  0  0  0
M  CHG  1   3   1
M  END
>  <EXTREG>  (ZINC00044494)
ZINC00044494

>  <LOGBIO>
2.5000

$$$$
ZINC00045604
  -MTS-   02131516232D 0   0.00000     0.00000     0

 25 29  0  0  0  0  0  0  0  0999 V2000
    7.0682    0.6095    0.0000 N   0  0  0  0  0  0  0  0  0  0  0  0
    6.0682    0.6095    0.0000 C   0  0  0  0  0  0  0  0  0  0  0  0
    5.0682    0.6095    0.0000 C   0  0  0  0  0  0  0  0  0  0  0  0
    4.5649    1.4777    0.0000 C   0  0  0  0  0  0  0  0  0  0  0  0
    5.0633    2.3486    0.0000 C   0  0  0  0  0  0  0  0  0  0  0  0
    4.5583    3.2117    0.0000 C   0  0  0  0  0  0  0  0  0  0  0  0
    3.5549    3.2039    0.0000 C   0  0  0  0  0  0  0  0  0  0  0  0
    3.0651    2.3380    0.0000 C   0  0  0  0  0  0  0  0  0  0  0  0
    3.5701    1.4749    0.0000 C   0  0  0  0  0  0  0  0  0  0  0  0
    3.0699    0.6090    0.0000 C   0  0  0  0  0  0  0  0  0  0  0  0
    2.0699    0.6100    0.0000 N   0  0  0  0  0  0  0  0  0  0  0  0
    1.5682    1.4790    0.0000 C   0  0  0  0  0  0  0  0  0  0  0  0
    0.5734    1.4780    0.0000 C   0  0  0  0  0  0  0  0  0  0  0  0
    0.0717    0.6130    0.0000 O   0  0  0  0  0  0  0  0  0  0  0  0
    0.5648   -0.2510    0.0000 C   0  0  0  0  0  0  0  0  0  0  0  0
    1.5682   -0.2550    0.0000 C   0  0  0  0  0  0  0  0  0  0  0  0
    3.5662   -0.2542    0.0000 N   0  0  0  0  0  0  0  0  0  0  0  0
    3.2541   -1.2135    0.0000 C   0  0  0  0  0  0  0  0  0  0  0  0
    2.3403   -1.6273    0.0000 C   0  0  0  0  0  0  0  0  0  0  0  0
    2.2435   -2.6226    0.0000 C   0  0  0  0  0  0  0  0  0  0  0  0
    3.0610   -3.2045    0.0000 C   0  0  0  0  0  0  0  0  0  0  0  0
    3.9653   -2.7901    0.0000 C   0  0  0  0  0  0  0  0  0  0  0  0
    4.0628   -1.7953    0.0000 C   0  0  0  0  0  0  0  0  0  0  0  0
    4.8741   -1.2171    0.0000 N   0  0  0  0  0  0  0  0  0  0  0  0
    4.5662   -0.2564    0.0000 C   0  0  0  0  0  0  0  0  0  0  0  0
  1  2  3  0  0  0  0
  2  3  1  0  0  0  0
  3  4  2  0  0  0  0
  4  5  1  0  0  0  0
  5  6  1  0  0  0  0
  6  7  1  0  0  0  0
  7  8  1  0  0  0  0
  8  9  1  0  0  0  0
  9  4  1  0  0  0  0
  9 10  2  0  0  0  0
 10 11  1  0  0  0  0
 11 12  1  0  0  0  0
 12 13  1  0  0  0  0
 13 14  1  0  0  0  0
 14 15  1  0  0  0  0
 15 16  1  0  0  0  0
 16 11  1  0  0  0  0
 10 17  1  0  0  0  0
 17 18  1  0  0  0  0
 18 19  2  0  0  0  0
 19 20  1  0  0  0  0
 20 21  2  0  0  0  0
 21 22  1  0  0  0  0
 22 23  2  0  0  0  0
 23 18  1  0  0  0  0
 23 24  1  0  0  0  0
 24 25  2  0  0  0  0
 25  3  1  0  0  0  0
 25 17  1  0  0  0  0
M  END
>  <EXTREG>  (ZINC00045604)
ZINC00045604

>  <LOGBIO>
2.5000

$$$$
ZINC00048820
  -MTS-   02131516232D 0   0.00000     0.00000     0

 16 17  0  0  0  0  0  0  0  0999 V2000
    2.5605    2.6450    0.0000 O   0  5  0  0  0  0  0  0  0  0  0  0
    1.6476    2.2283    0.0000 N   0  3  0  0  0  0  0  0  0  0  0  0
    0.8380    2.8064    0.0000 O   0  0  0  0  0  0  0  0  0  0  0  0
    1.5518    1.2329    0.0000 C   0  0  0  0  0  0  0  0  0  0  0  0
    0.6391    0.8159    0.0000 C   0  0  0  0  0  0  0  0  0  0  0  0
    0.5458   -0.1745    0.0000 C   0  0  0  0  0  0  0  0  0  0  0  0
    1.3594   -0.7560    0.0000 C   0  0  0  0  0  0  0  0  0  0  0  0
    2.2663   -0.3471    0.0000 C   0  0  0  0  0  0  0  0  0  0  0  0
    2.3654    0.6514    0.0000 C   0  0  0  0  0  0  0  0  0  0  0  0
    3.0784   -0.9306    0.0000 C   0  0  0  0  0  0  0  0  0  0  0  0
    3.0846   -1.9394    0.0000 N   0  0  0  0  0  0  0  0  0  0  0  0
    4.0355   -2.2366    0.0000 N   0  0  0  0  0  0  0  0  0  0  0  0
    4.6231   -1.4321    0.0000 C   0  0  0  0  0  0  0  0  0  0  0  0
    4.0281   -0.6175    0.0000 N   0  0  0  0  0  0  0  0  0  0  0  0
    5.6231   -1.4321    0.0000 C   0  0  0  0  0  0  0  0  0  0  0  0
    6.6231   -1.4321    0.0000 N   0  0  0  0  0  0  0  0  0  0  0  0
  1  2  1  0  0  0  0
  2  3  2  0  0  0  0
  2  4  1  0  0  0  0
  4  5  2  0  0  0  0
  5  6  1  0  0  0  0
  6  7  2  0  0  0  0
  7  8  1  0  0  0  0
  8  9  2  0  0  0  0
  9  4  1  0  0  0  0
  8 10  1  0  0  0  0
 10 11  2  0  0  0  0
 11 12  1  0  0  0  0
 12 13  1  0  0  0  0
 13 14  2  0  0  0  0
 14 10  1  0  0  0  0
 13 15  1  0  0  0  0
 15 16  3  0  0  0  0
M  CHG  2   1  -1   2   1
M  END
>  <EXTREG>  (ZINC00048820)
ZINC00048820

>  <LOGBIO>
2.5000

$$$$
ZINC00049628
  -MTS-   02131516232D 0   0.00000     0.00000     0

 18 19  0  0  0  0  0  0  0  0999 V2000
    1.6899    2.5482    0.0000 C   0  0  0  0  0  0  0  0  0  0  0  0
    2.6401    2.2366    0.0000 C   0  0  0  0  0  0  0  0  0  0  0  0
    3.4584    2.8266    0.0000 C   0  0  0  0  0  0  0  0  0  0  0  0
    4.2593    2.2340    0.0000 C   0  0  0  0  0  0  0  0  0  0  0  0
    3.9562    1.2850    0.0000 N   0  0  0  0  0  0  0  0  0  0  0  0
    2.9474    1.2850    0.0000 N   0  0  0  0  0  0  0  0  0  0  0  0
    2.3589    0.4765    0.0000 C   0  0  0  0  0  0  0  0  0  0  0  0
    2.7662   -0.4406    0.0000 C   0  0  0  0  0  0  0  0  0  0  0  0
    3.7556   -0.5444    0.0000 O   0  0  0  0  0  0  0  0  0  0  0  0
    2.1781   -1.2494    0.0000 C   0  0  0  0  0  0  0  0  0  0  0  0
    1.1801   -1.1451    0.0000 C   0  0  0  0  0  0  0  0  0  0  0  0
    0.5967   -1.9508    0.0000 C   0  0  0  0  0  0  0  0  0  0  0  0
    1.0022   -2.8649    0.0000 C   0  0  0  0  0  0  0  0  0  0  0  0
    1.9911   -2.9733    0.0000 C   0  0  0  0  0  0  0  0  0  0  0  0
    2.5836   -2.1635    0.0000 C   0  0  0  0  0  0  0  0  0  0  0  0
    5.2109    2.5413    0.0000 N   0  3  0  0  0  0  0  0  0  0  0  0
    5.4218    3.5223    0.0000 O   0  5  0  0  0  0  0  0  0  0  0  0
    5.9493    1.8747    0.0000 O   0  0  0  0  0  0  0  0  0  0  0  0
  1  2  1  0  0  0  0
  2  3  2  0  0  0  0
  3  4  1  0  0  0  0
  4  5  2  0  0  0  0
  5  6  1  0  0  0  0
  6  2  1  0  0  0  0
  6  7  1  0  0  0  0
  7  8  1  0  0  0  0
  8  9  2  0  0  0  0
  8 10  1  0  0  0  0
 10 11  2  0  0  0  0
 11 12  1  0  0  0  0
 12 13  2  0  0  0  0
 13 14  1  0  0  0  0
 14 15  2  0  0  0  0
 15 10  1  0  0  0  0
  4 16  1  0  0  0  0
 16 17  1  0  0  0  0
 16 18  2  0  0  0  0
M  CHG  2  16   1  17  -1
M  END
>  <EXTREG>  (ZINC00049628)
ZINC00049628

>  <LOGBIO>
2.5000

$$$$
ZINC00049802
  -MTS-   02131516232D 0   0.00000     0.00000     0

 13 14  0  0  0  0  0  0  0  0999 V2000
    4.6180   -2.1422    0.0000 C   0  0  0  0  0  0  0  0  0  0  0  0
    4.0275   -1.3352    0.0000 C   0  0  0  0  0  0  0  0  0  0  0  0
    4.4316   -0.4167    0.0000 C   0  0  0  0  0  0  0  0  0  0  0  0
    3.8425    0.3849    0.0000 C   0  0  0  0  0  0  0  0  0  0  0  0
    2.8482    0.2779    0.0000 C   0  0  0  0  0  0  0  0  0  0  0  0
    2.4431   -0.6306    0.0000 C   0  0  0  0  0  0  0  0  0  0  0  0
    3.0332   -1.4421    0.0000 C   0  0  0  0  0  0  0  0  0  0  0  0
    2.2597    1.0864    0.0000 N   0  3  0  0  0  0  0  0  0  0  0  0
    2.5697    2.0464    0.0000 N   0  0  0  0  0  0  0  0  0  0  0  0
    1.7597    2.6264    0.0000 O   0  0  0  0  0  0  0  0  0  0  0  0
    0.9497    2.0464    0.0000 C   0  0  0  0  0  0  0  0  0  0  0  0
    0.0000    2.3596    0.0000 O   0  0  0  0  0  0  0  0  0  0  0  0
    1.2597    1.0864    0.0000 N   0  0  0  0  0  0  0  0  0  0  0  0
  1  2  1  0  0  0  0
  2  3  2  0  0  0  0
  3  4  1  0  0  0  0
  4  5  2  0  0  0  0
  5  6  1  0  0  0  0
  6  7  2  0  0  0  0
  7  2  1  0  0  0  0
  5  8  1  0  0  0  0
  8  9  1  0  0  0  0
  9 10  1  0  0  0  0
 10 11  1  0  0  0  0
 11 12  2  0  0  0  0
 11 13  1  0  0  0  0
 13  8  2  0  0  0  0
M  CHG  1   8   1
M  END
>  <EXTREG>  (ZINC00049802)
ZINC00049802

>  <LOGBIO>
2.5000

$$$$
ZINC00050654
  -MTS-   02131516232D 0   0.00000     0.00000     0

 15 16  0  0  0  0  0  0  0  0999 V2000
    4.6225   -1.7751    0.0000 C   0  0  0  0  0  0  0  0  0  0  0  0
    4.7265   -0.7805    0.0000 C   0  0  0  0  0  0  0  0  0  0  0  0
    5.7049   -0.9872    0.0000 C   0  0  0  0  0  0  0  0  0  0  0  0
    5.0365    0.1795    0.0000 O   0  0  0  0  0  0  0  0  0  0  0  0
    4.2265    0.7595    0.0000 C   0  0  0  0  0  0  0  0  0  0  0  0
    4.2265    1.7595    0.0000 O   0  0  0  0  0  0  0  0  0  0  0  0
    3.4165    0.1795    0.0000 N   0  0  0  0  0  0  0  0  0  0  0  0
    3.7265   -0.7805    0.0000 C   0  0  0  0  0  0  0  0  0  0  0  0
    3.1379   -1.5890    0.0000 C   0  0  0  0  0  0  0  0  0  0  0  0
    2.4668    0.4927    0.0000 C   0  0  0  0  0  0  0  0  0  0  0  0
    2.2614    1.4749    0.0000 C   0  0  0  0  0  0  0  0  0  0  0  0
    1.3161    1.7845    0.0000 C   0  0  0  0  0  0  0  0  0  0  0  0
    0.5693    1.1193    0.0000 C   0  0  0  0  0  0  0  0  0  0  0  0
    0.7680    0.1446    0.0000 C   0  0  0  0  0  0  0  0  0  0  0  0
    1.7201   -0.1725    0.0000 C   0  0  0  0  0  0  0  0  0  0  0  0
  1  2  1  0  0  0  0
  2  3  1  0  0  0  0
  2  4  1  0  0  0  0
  4  5  1  0  0  0  0
  5  6  2  0  0  0  0
  5  7  1  0  0  0  0
  7  8  1  0  0  0  0
  8  2  1  0  0  0  0
  8  9  2  0  0  0  0
  7 10  1  0  0  0  0
 10 11  2  0  0  0  0
 11 12  1  0  0  0  0
 12 13  2  0  0  0  0
 13 14  1  0  0  0  0
 14 15  2  0  0  0  0
 15 10  1  0  0  0  0
M  END
>  <EXTREG>  (ZINC00050654)
ZINC00050654

>  <LOGBIO>
2.5000

$$$$
ZINC00050672
  -MTS-   02131516232D 0   0.00000     0.00000     0

 22 25  0  0  0  0  0  0  0  0999 V2000
    1.2581   -4.3631    0.0000 N   0  0  0  0  0  0  0  0  0  0  0  0
    1.7546   -3.4951    0.0000 C   0  0  0  0  0  0  0  0  0  0  0  0
    2.7580   -3.4900    0.0000 C   0  0  0  0  0  0  0  0  0  0  0  0
    3.2502   -2.6255    0.0000 C   0  0  0  0  0  0  0  0  0  0  0  0
    2.7502   -1.7610    0.0000 C   0  0  0  0  0  0  0  0  0  0  0  0
    3.0602   -0.8010    0.0000 C   0  0  0  0  0  0  0  0  0  0  0  0
    4.0099   -0.4879    0.0000 O   0  0  0  0  0  0  0  0  0  0  0  0
    2.2502   -0.2210    0.0000 N   0  0  0  0  0  0  0  0  0  0  0  0
    2.2502    0.7790    0.0000 C   0  0  0  0  0  0  0  0  0  0  0  0
    3.1187    1.2816    0.0000 C   0  0  0  0  0  0  0  0  0  0  0  0
    3.1167    2.2763    0.0000 C   0  0  0  0  0  0  0  0  0  0  0  0
    2.2511    2.7772    0.0000 C   0  0  0  0  0  0  0  0  0  0  0  0
    2.2541    3.7806    0.0000 C   0  0  0  0  0  0  0  0  0  0  0  0
    1.3886    4.2815    0.0000 C   0  0  0  0  0  0  0  0  0  0  0  0
    0.5201    3.7789    0.0000 C   0  0  0  0  0  0  0  0  0  0  0  0
    0.5221    2.7841    0.0000 C   0  0  0  0  0  0  0  0  0  0  0  0
    1.3876    2.2833    0.0000 C   0  0  0  0  0  0  0  0  0  0  0  0
    1.3846    1.2798    0.0000 C   0  0  0  0  0  0  0  0  0  0  0  0
    1.4402   -0.8010    0.0000 C   0  0  0  0  0  0  0  0  0  0  0  0
    0.4905   -0.4879    0.0000 O   0  0  0  0  0  0  0  0  0  0  0  0
    1.7502   -1.7610    0.0000 C   0  0  0  0  0  0  0  0  0  0  0  0
    1.2520   -2.6306    0.0000 C   0  0  0  0  0  0  0  0  0  0  0  0
  1  2  1  0  0  0  0
  2  3  2  0  0  0  0
  3  4  1  0  0  0  0
  4  5  2  0  0  0  0
  5  6  1  0  0  0  0
  6  7  2  0  0  0  0
  6  8  1  0  0  0  0
  8  9  1  0  0  0  0
  9 10  2  0  0  0  0
 10 11  1  0  0  0  0
 11 12  2  0  0  0  0
 12 13  1  0  0  0  0
 13 14  2  0  0  0  0
 14 15  1  0  0  0  0
 15 16  2  0  0  0  0
 16 17  1  0  0  0  0
 17 12  1  0  0  0  0
 17 18  2  0  0  0  0
 18  9  1  0  0  0  0
  8 19  1  0  0  0  0
 19 20  2  0  0  0  0
 19 21  1  0  0  0  0
 21  5  1  0  0  0  0
 21 22  2  0  0  0  0
 22  2  1  0  0  0  0
M  END
>  <EXTREG>  (ZINC00050672)
ZINC00050672

>  <LOGBIO>
2.5000

$$$$
ZINC00050975
  -MTS-   02131516232D 0   0.00000     0.00000     0

 16 18  0  0  0  0  0  0  0  0999 V2000
    5.4085   -1.1569    0.0000 C   0  0  0  0  0  0  0  0  0  0  0  0
    4.8200   -0.3485    0.0000 C   0  0  0  0  0  0  0  0  0  0  0  0
    5.1300    0.6115    0.0000 N   0  0  0  0  0  0  0  0  0  0  0  0
    4.3200    1.1915    0.0000 N   0  0  0  0  0  0  0  0  0  0  0  0
    3.5100    0.6115    0.0000 C   0  0  0  0  0  0  0  0  0  0  0  0
    3.8200   -0.3485    0.0000 N   0  0  0  0  0  0  0  0  0  0  0  0
    3.1443   -1.0856    0.0000 C   0  0  0  0  0  0  0  0  0  0  0  0
    2.7640   -2.0104    0.0000 C   0  0  0  0  0  0  0  0  0  0  0  0
    3.9883   -1.6219    0.0000 C   0  0  0  0  0  0  0  0  0  0  0  0
    2.1672   -0.8729    0.0000 C   0  0  0  0  0  0  0  0  0  0  0  0
    1.8636    0.0835    0.0000 C   0  0  0  0  0  0  0  0  0  0  0  0
    0.8840    0.3009    0.0000 C   0  0  0  0  0  0  0  0  0  0  0  0
    0.5854    1.2552    0.0000 C   0  0  0  0  0  0  0  0  0  0  0  0
    1.2663    1.9922    0.0000 C   0  0  0  0  0  0  0  0  0  0  0  0
    2.2364    1.7719    0.0000 C   0  0  0  0  0  0  0  0  0  0  0  0
    2.5351    0.8175    0.0000 C   0  0  0  0  0  0  0  0  0  0  0  0
  1  2  1  0  0  0  0
  2  3  2  0  0  0  0
  3  4  1  0  0  0  0
  4  5  2  0  0  0  0
  5  6  1  0  0  0  0
  6  2  1  0  0  0  0
  6  7  1  0  0  0  0
  7  8  1  0  0  0  0
  7  9  1  0  0  0  0
  7 10  1  0  0  0  0
 10 11  1  0  0  0  0
 11 12  1  0  0  0  0
 12 13  2  0  0  0  0
 13 14  1  0  0  0  0
 14 15  2  0  0  0  0
 15 16  1  0  0  0  0
 16  5  1  0  0  0  0
 16 11  2  0  0  0  0
M  END
>  <EXTREG>  (ZINC00050975)
ZINC00050975

>  <LOGBIO>
2.5000

$$$$
ZINC00051010
  -MTS-   02131516232D 0   0.00000     0.00000     0

 20 21  0  0  1  0  0  0  0  0999 V2000
    7.8198    0.1049    0.0000 C   0  0  0  0  0  0  0  0  0  0  0  0
    6.8348    0.2779    0.0000 C   0  0  0  0  0  0  0  0  0  0  0  0
    7.1756    1.2180    0.0000 C   0  0  0  0  0  0  0  0  0  0  0  0
    5.9648    0.7779    0.0000 C   0  0  0  0  0  0  0  0  0  0  0  0
    5.1048    0.2779    0.0000 C   0  0  0  0  0  0  0  0  0  0  0  0
    4.2381    0.7765    0.0000 C   0  0  0  0  0  0  0  0  0  0  0  0
    3.1997    0.1750    0.0000 C   0  0  1  0  0  0  0  0  0  0  0  0
    3.8432   -0.5905    0.0000 C   0  0  0  0  0  0  0  0  0  0  0  0
    2.5549   -0.5938    0.0000 C   0  0  0  0  0  0  0  0  0  0  0  0
    1.5754   -0.4203    0.0000 C   0  0  0  0  0  0  0  0  0  0  0  0
    0.5908   -0.5951    0.0000 C   0  0  0  0  0  0  0  0  0  0  0  0
    1.5755   -1.4203    0.0000 C   0  0  0  0  0  0  0  0  0  0  0  0
    1.2313    0.5187    0.0000 N   0  0  0  0  0  0  0  0  0  0  0  0
    1.8668    1.2841    0.0000 C   0  0  0  0  0  0  0  0  0  0  0  0
    1.5204    2.2221    0.0000 S   0  0  0  0  0  0  0  0  0  0  0  0
    2.8557    1.1139    0.0000 N   0  0  0  0  0  0  0  0  0  0  0  0
    5.1048   -0.7221    0.0000 N   0  0  0  0  0  0  0  0  0  0  0  0
    5.9648   -1.2221    0.0000 C   0  0  0  0  0  0  0  0  0  0  0  0
    5.9623   -2.2221    0.0000 S   0  0  0  0  0  0  0  0  0  0  0  0
    6.8348   -0.7221    0.0000 N   0  0  0  0  0  0  0  0  0  0  0  0
  1  2  1  0  0  0  0
  2  3  1  0  0  0  0
  2  4  1  0  0  0  0
  4  5  1  0  0  0  0
  5  6  1  0  0  0  0
  7  6  1  1  0  0  0
  7  8  1  6  0  0  0
  7  9  1  0  0  0  0
  9 10  1  0  0  0  0
 10 11  1  0  0  0  0
 10 12  1  0  0  0  0
 10 13  1  0  0  0  0
 13 14  1  0  0  0  0
 14 15  2  0  0  0  0
 14 16  1  0  0  0  0
 16  7  1  0  0  0  0
  5 17  2  0  0  0  0
 17 18  1  0  0  0  0
 18 19  2  0  0  0  0
 18 20  1  0  0  0  0
 20  2  1  0  0  0  0
M  END
>  <EXTREG>  (ZINC00051010)
ZINC00051010

>  <LOGBIO>
2.5000

$$$$
ZINC00051387
  -MTS-   02131516232D 0   0.00000     0.00000     0

 19 20  0  0  1  0  0  0  0  0999 V2000
    0.5907    2.1680    0.0000 N   0  0  0  0  0  0  0  0  0  0  0  0
    0.9322    1.2244    0.0000 C   0  0  0  0  0  0  0  0  0  0  0  0
    0.2906    0.4642    0.0000 O   0  0  0  0  0  0  0  0  0  0  0  0
    1.9166    1.0485    0.0000 C   0  0  2  0  0  0  0  0  0  0  0  0
    2.6832    0.4010    0.0000 C   0  0  2  0  0  0  0  0  0  0  0  0
    3.0239   -0.5392    0.0000 C   0  0  0  0  0  0  0  0  0  0  0  0
    2.3787   -1.3077    0.0000 C   0  0  0  0  0  0  0  0  0  0  0  0
    2.7196   -2.2422    0.0000 C   0  0  0  0  0  0  0  0  0  0  0  0
    3.7040   -2.4181    0.0000 C   0  0  0  0  0  0  0  0  0  0  0  0
    4.0424   -3.3591    0.0000 Cl  0  0  0  0  0  0  0  0  0  0  0  0
    4.3475   -1.6595    0.0000 C   0  0  0  0  0  0  0  0  0  0  0  0
    4.0083   -0.7151    0.0000 C   0  0  0  0  0  0  0  0  0  0  0  0
    2.8568    1.3893    0.0000 C   0  0  0  0  0  0  0  0  0  0  0  0
    3.8568    1.3893    0.0000 C   0  0  0  0  0  0  0  0  0  0  0  0
    4.8568    1.3893    0.0000 N   0  0  0  0  0  0  0  0  0  0  0  0
    2.6838    2.3742    0.0000 C   0  0  0  0  0  0  0  0  0  0  0  0
    2.5108    3.3591    0.0000 N   0  0  0  0  0  0  0  0  0  0  0  0
    2.1909    0.0580    0.0000 H   0  0  0  0  0  0  0  0  0  0  0  0
    1.6615    0.5054    0.0000 H   0  0  0  0  0  0  0  0  0  0  0  0
  1  2  1  0  0  0  0
  2  3  2  0  0  0  0
  4  2  1  1  0  0  0
  4 19  1  6  0  0  0
  4  5  1  0  0  0  0
  5 18  1  6  0  0  0
  5  6  1  1  0  0  0
  6  7  2  0  0  0  0
  7  8  1  0  0  0  0
  8  9  2  0  0  0  0
  9 10  1  0  0  0  0
  9 11  1  0  0  0  0
 11 12  2  0  0  0  0
 12  6  1  0  0  0  0
  5 13  1  0  0  0  0
 13  4  1  0  0  0  0
 13 14  1  0  0  0  0
 14 15  3  0  0  0  0
 13 16  1  0  0  0  0
 16 17  3  0  0  0  0
M  END
>  <EXTREG>  (ZINC00051387)
ZINC00051387

>  <LOGBIO>
2.5000

$$$$
ZINC00051503
  -MTS-   02131516232D 0   0.00000     0.00000     0

 17 17  0  0  0  0  0  0  0  0999 V2000
    3.3073   -2.6695    0.0000 C   0  0  0  0  0  0  0  0  0  0  0  0
    3.7141   -1.7522    0.0000 C   0  0  0  0  0  0  0  0  0  0  0  0
    4.7034   -1.6478    0.0000 O   0  0  0  0  0  0  0  0  0  0  0  0
    5.1103   -0.7305    0.0000 C   0  0  0  0  0  0  0  0  0  0  0  0
    6.0995   -0.6262    0.0000 O   0  0  0  0  0  0  0  0  0  0  0  0
    4.5217    0.0779    0.0000 C   0  0  0  0  0  0  0  0  0  0  0  0
    4.8317    1.0379    0.0000 N   0  0  0  0  0  0  0  0  0  0  0  0
    4.0217    1.6179    0.0000 C   0  0  0  0  0  0  0  0  0  0  0  0
    4.0217    2.6179    0.0000 C   0  0  0  0  0  0  0  0  0  0  0  0
    3.2117    1.0379    0.0000 C   0  0  0  0  0  0  0  0  0  0  0  0
    3.5217    0.0779    0.0000 C   0  0  0  0  0  0  0  0  0  0  0  0
    2.9332   -0.7305    0.0000 C   0  0  0  0  0  0  0  0  0  0  0  0
    2.2620    1.3511    0.0000 C   0  0  0  0  0  0  0  0  0  0  0  0
    2.0572    2.3334    0.0000 O   0  0  0  0  0  0  0  0  0  0  0  0
    1.5195    0.6891    0.0000 C   0  0  0  0  0  0  0  0  0  0  0  0
    1.7244   -0.2932    0.0000 C   0  0  0  0  0  0  0  0  0  0  0  0
    0.5698    1.0022    0.0000 C   0  0  0  0  0  0  0  0  0  0  0  0
  1  2  1  0  0  0  0
  2  3  1  0  0  0  0
  3  4  1  0  0  0  0
  4  5  2  0  0  0  0
  4  6  1  0  0  0  0
  6  7  1  0  0  0  0
  7  8  1  0  0  0  0
  8  9  1  0  0  0  0
  8 10  2  0  0  0  0
 10 11  1  0  0  0  0
 11  6  2  0  0  0  0
 11 12  1  0  0  0  0
 10 13  1  0  0  0  0
 13 14  2  0  0  0  0
 13 15  1  0  0  0  0
 15 16  1  0  0  0  0
 15 17  1  0  0  0  0
M  END
>  <EXTREG>  (ZINC00051503)
ZINC00051503

>  <LOGBIO>
2.5000

$$$$
ZINC00051783
  -MTS-   02131516232D 0   0.00000     0.00000     0

 23 25  0  0  1  0  0  0  0  0999 V2000
    0.6000    1.1336    0.0000 O   0  0  0  0  0  0  0  0  0  0  0  0
    1.1041    0.2660    0.0000 C   0  0  0  0  0  0  0  0  0  0  0  0
    0.6082   -0.5964    0.0000 O   0  0  0  0  0  0  0  0  0  0  0  0
    2.1041    0.2682    0.0000 C   0  0  2  0  0  0  0  0  0  0  0  0
    2.6093   -0.5988    0.0000 N   0  0  0  0  0  0  0  0  0  0  0  0
    3.6040   -0.5938    0.0000 C   0  0  0  0  0  0  0  0  0  0  0  0
    4.1023    0.2732    0.0000 C   0  0  0  0  0  0  0  0  0  0  0  0
    5.1045    0.2719    0.0000 C   0  0  0  0  0  0  0  0  0  0  0  0
    5.6036   -0.5947    0.0000 C   0  0  0  0  0  0  0  0  0  0  0  0
    5.0992   -1.4621    0.0000 C   0  0  0  0  0  0  0  0  0  0  0  0
    4.1044   -1.4581    0.0000 C   0  0  0  0  0  0  0  0  0  0  0  0
    3.5531   -2.4099    0.0000 C   0  0  0  0  0  0  0  0  0  0  0  0
    4.4184   -2.9112    0.0000 F   0  0  0  0  0  0  0  0  0  0  0  0
    2.6878   -1.9087    0.0000 F   0  0  0  0  0  0  0  0  0  0  0  0
    3.0518   -3.2752    0.0000 F   0  0  0  0  0  0  0  0  0  0  0  0
    3.6041    1.1352    0.0000 C   0  0  1  0  0  0  0  0  0  0  0  0
    3.9141    2.0952    0.0000 C   0  0  0  0  0  0  0  0  0  0  0  0
    3.1041    2.6752    0.0000 C   0  0  0  0  0  0  0  0  0  0  0  0
    2.2941    2.0952    0.0000 C   0  0  0  0  0  0  0  0  0  0  0  0
    2.6041    1.1352    0.0000 C   0  0  1  0  0  0  0  0  0  0  0  0
    2.0074    1.1984    0.0000 H   0  0  0  0  0  0  0  0  0  0  0  0
    4.2008    1.1986    0.0000 H   0  0  0  0  0  0  0  0  0  0  0  0
    1.8057   -0.2523    0.0000 H   0  0  0  0  0  0  0  0  0  0  0  0
  1  2  1  0  0  0  0
  2  3  2  0  0  0  0
  4  2  1  1  0  0  0
  4 23  1  6  0  0  0
  4  5  1  0  0  0  0
  5  6  1  0  0  0  0
  6  7  2  0  0  0  0
  7  8  1  0  0  0  0
  8  9  2  0  0  0  0
  9 10  1  0  0  0  0
 10 11  2  0  0  0  0
 11  6  1  0  0  0  0
 11 12  1  0  0  0  0
 12 13  1  0  0  0  0
 12 14  1  0  0  0  0
 12 15  1  0  0  0  0
 16  7  1  6  0  0  0
 16 22  1  1  0  0  0
 16 17  1  0  0  0  0
 17 18  2  0  0  0  0
 18 19  1  0  0  0  0
 20 19  1  6  0  0  0
 20 21  1  1  0  0  0
 20  4  1  0  0  0  0
 20 16  1  0  0  0  0
M  END
>  <EXTREG>  (ZINC00051783)
ZINC00051783

>  <LOGBIO>
2.5000

$$$$
ZINC00051834
  -MTS-   02131516232D 0   0.00000     0.00000     0

 24 27  0  0  0  0  0  0  0  0999 V2000
    8.6745   -3.2212    0.0000 N   0  0  0  0  0  0  0  0  0  0  0  0
    8.0840   -2.4142    0.0000 C   0  0  0  0  0  0  0  0  0  0  0  0
    8.4881   -1.4957    0.0000 C   0  0  0  0  0  0  0  0  0  0  0  0
    7.8990   -0.6941    0.0000 C   0  0  0  0  0  0  0  0  0  0  0  0
    6.9047   -0.8011    0.0000 C   0  0  0  0  0  0  0  0  0  0  0  0
    6.4995   -1.7096    0.0000 C   0  0  0  0  0  0  0  0  0  0  0  0
    7.0897   -2.5212    0.0000 C   0  0  0  0  0  0  0  0  0  0  0  0
    6.3162    0.0074    0.0000 C   0  0  0  0  0  0  0  0  0  0  0  0
    6.6262    0.9674    0.0000 N   0  0  0  0  0  0  0  0  0  0  0  0
    5.8162    1.5474    0.0000 C   0  0  0  0  0  0  0  0  0  0  0  0
    5.7166    2.5455    0.0000 C   0  0  0  0  0  0  0  0  0  0  0  0
    4.8046    2.9558    0.0000 C   0  0  0  0  0  0  0  0  0  0  0  0
    3.9917    2.3675    0.0000 C   0  0  0  0  0  0  0  0  0  0  0  0
    4.0948    1.3781    0.0000 C   0  0  0  0  0  0  0  0  0  0  0  0
    5.0062    0.9674    0.0000 C   0  0  0  0  0  0  0  0  0  0  0  0
    5.3162    0.0074    0.0000 N   0  0  0  0  0  0  0  0  0  0  0  0
    3.0787    2.7755    0.0000 C   0  0  0  0  0  0  0  0  0  0  0  0
    2.9755    3.7702    0.0000 O   0  0  0  0  0  0  0  0  0  0  0  0
    2.2689    2.1888    0.0000 C   0  0  0  0  0  0  0  0  0  0  0  0
    1.3523    2.5973    0.0000 C   0  0  0  0  0  0  0  0  0  0  0  0
    0.5479    2.0121    0.0000 C   0  0  0  0  0  0  0  0  0  0  0  0
    0.6501    1.0173    0.0000 C   0  0  0  0  0  0  0  0  0  0  0  0
    1.5567    0.6078    0.0000 C   0  0  0  0  0  0  0  0  0  0  0  0
    2.3710    1.1941    0.0000 C   0  0  0  0  0  0  0  0  0  0  0  0
  1  2  1  0  0  0  0
  2  3  2  0  0  0  0
  3  4  1  0  0  0  0
  4  5  2  0  0  0  0
  5  6  1  0  0  0  0
  6  7  2  0  0  0  0
  7  2  1  0  0  0  0
  5  8  1  0  0  0  0
  8  9  1  0  0  0  0
  9 10  1  0  0  0  0
 10 11  2  0  0  0  0
 11 12  1  0  0  0  0
 12 13  2  0  0  0  0
 13 14  1  0  0  0  0
 14 15  2  0  0  0  0
 15 10  1  0  0  0  0
 15 16  1  0  0  0  0
 16  8  2  0  0  0  0
 13 17  1  0  0  0  0
 17 18  2  0  0  0  0
 17 19  1  0  0  0  0
 19 20  2  0  0  0  0
 20 21  1  0  0  0  0
 21 22  2  0  0  0  0
 22 23  1  0  0  0  0
 23 24  2  0  0  0  0
 24 19  1  0  0  0  0
M  END
>  <EXTREG>  (ZINC00051834)
ZINC00051834

>  <LOGBIO>
2.5000

$$$$
ZINC00052567
  -MTS-   02131516232D 0   0.00000     0.00000     0

 16 17  0  0  1  0  0  0  0  0999 V2000
    4.0677   -0.6429    0.0000 C   0  0  0  0  0  0  0  0  0  0  0  0
    3.0900   -0.4332    0.0000 C   0  0  2  0  0  0  0  0  0  0  0  0
    2.9799   -1.4271    0.0000 O   0  0  0  0  0  0  0  0  0  0  0  0
    3.4000    0.5268    0.0000 N   0  0  0  0  0  0  0  0  0  0  0  0
    4.3497    0.8400    0.0000 C   0  0  0  0  0  0  0  0  0  0  0  0
    4.5540    1.8224    0.0000 C   0  0  0  0  0  0  0  0  0  0  0  0
    5.4991    2.1329    0.0000 N   0  0  0  0  0  0  0  0  0  0  0  0
    2.5900    1.1068    0.0000 C   0  0  0  0  0  0  0  0  0  0  0  0
    2.5900    2.1068    0.0000 O   0  0  0  0  0  0  0  0  0  0  0  0
    1.7800    0.5268    0.0000 O   0  0  0  0  0  0  0  0  0  0  0  0
    2.0900   -0.4239    0.0000 C   0  0  0  0  0  0  0  0  0  0  0  0
    2.4870   -1.3455    0.0000 C   0  0  0  0  0  0  0  0  0  0  0  0
    1.8879   -2.1461    0.0000 C   0  0  0  0  0  0  0  0  0  0  0  0
    0.8918   -2.0252    0.0000 C   0  0  0  0  0  0  0  0  0  0  0  0
    0.5028   -1.1096    0.0000 C   0  0  0  0  0  0  0  0  0  0  0  0
    1.1019   -0.3090    0.0000 C   0  0  0  0  0  0  0  0  0  0  0  0
  2  1  1  1  0  0  0
  2  3  1  6  0  0  0
  2  4  1  0  0  0  0
  4  5  1  0  0  0  0
  5  6  1  0  0  0  0
  6  7  1  0  0  0  0
  4  8  1  0  0  0  0
  8  9  2  0  0  0  0
  8 10  1  0  0  0  0
 10 11  1  0  0  0  0
 11  2  1  0  0  0  0
 11 12  1  0  0  0  0
 12 13  1  0  0  0  0
 13 14  1  0  0  0  0
 14 15  1  0  0  0  0
 15 16  1  0  0  0  0
 16 11  1  0  0  0  0
M  END
>  <EXTREG>  (ZINC00052567)
ZINC00052567

>  <LOGBIO>
2.5000

$$$$
ZINC00052762
  -MTS-   02131516232D 0   0.00000     0.00000     0

 22 25  0  0  0  0  0  0  0  0999 V2000
    3.1674    2.0892    0.0000 Br  0  0  0  0  0  0  0  0  0  0  0  0
    2.2875    1.6142    0.0000 C   0  0  0  0  0  0  0  0  0  0  0  0
    1.4326    2.1396    0.0000 C   0  0  0  0  0  0  0  0  0  0  0  0
    0.5582    1.6653    0.0000 C   0  0  0  0  0  0  0  0  0  0  0  0
    0.5287    0.6657    0.0000 C   0  0  0  0  0  0  0  0  0  0  0  0
    1.3735    0.1405    0.0000 C   0  0  0  0  0  0  0  0  0  0  0  0
    1.3415   -0.8590    0.0000 N   0  0  0  0  0  0  0  0  0  0  0  0
    2.1940   -1.3883    0.0000 C   0  0  0  0  0  0  0  0  0  0  0  0
    2.1610   -2.3825    0.0000 O   0  0  0  0  0  0  0  0  0  0  0  0
    3.0758   -0.9168    0.0000 C   0  0  0  0  0  0  0  0  0  0  0  0
    4.0858   -0.9637    0.0000 C   0  0  2  0  0  0  0  0  0  0  0  0
    5.0958   -1.3037    0.0000 C   0  0  1  0  0  0  0  0  0  0  0  0
    6.0158   -0.7237    0.0000 C   0  0  0  0  0  0  0  0  0  0  0  0
    5.5058   -0.0237    0.0000 C   0  0  0  0  0  0  0  0  0  0  0  0
    4.7058   -0.3737    0.0000 C   0  0  2  0  0  0  0  0  0  0  0  0
    4.5558   -2.2737    0.0000 C   0  0  0  0  0  0  0  0  0  0  0  0
    3.5958   -0.0537    0.0000 C   0  0  2  0  0  0  0  0  0  0  0  0
    2.2579    0.6146    0.0000 C   0  0  0  0  0  0  0  0  0  0  0  0
    3.3767    0.5048    0.0000 H   0  0  0  0  0  0  0  0  0  0  0  0
    4.6663    0.2250    0.0000 H   0  0  0  0  0  0  0  0  0  0  0  0
    5.5315   -1.7163    0.0000 H   0  0  0  0  0  0  0  0  0  0  0  0
    3.9751   -1.5534    0.0000 H   0  0  0  0  0  0  0  0  0  0  0  0
  1  2  1  0  0  0  0
  2  3  2  0  0  0  0
  3  4  1  0  0  0  0
  4  5  2  0  0  0  0
  5  6  1  0  0  0  0
  6  7  1  0  0  0  0
  7  8  1  0  0  0  0
  8  9  2  0  0  0  0
  8 10  1  0  0  0  0
 11 10  1  1  0  0  0
 11 22  1  6  0  0  0
 11 12  1  0  0  0  0
 12 21  1  6  0  0  0
 12 13  1  1  0  0  0
 13 14  1  0  0  0  0
 15 14  1  6  0  0  0
 15 20  1  1  0  0  0
 15 16  1  0  0  0  0
 16 12  1  0  0  0  0
 15 17  1  0  0  0  0
 17 19  1  6  0  0  0
 17 10  1  1  0  0  0
 17 11  1  0  0  0  0
  6 18  2  0  0  0  0
 18  2  1  0  0  0  0
M  END
>  <EXTREG>  (ZINC00052762)
ZINC00052762

>  <LOGBIO>
2.5000

$$$$
ZINC00052919
  -MTS-   02131516232D 0   0.00000     0.00000     0

 16 18  0  0  0  0  0  0  0  0999 V2000
    2.6650    0.9611    0.0000 N   0  0  0  0  0  0  0  0  0  0  0  0
    3.4051    0.2887    0.0000 C   0  0  0  0  0  0  0  0  0  0  0  0
    3.2961   -0.7142    0.0000 C   0  0  0  0  0  0  0  0  0  0  0  0
    4.2069   -1.1180    0.0000 O   0  0  0  0  0  0  0  0  0  0  0  0
    4.8825   -0.3859    0.0000 C   0  0  0  0  0  0  0  0  0  0  0  0
    5.8825   -0.3859    0.0000 C   0  0  0  0  0  0  0  0  0  0  0  0
    6.3861    0.4781    0.0000 C   0  0  0  0  0  0  0  0  0  0  0  0
    5.8862    1.3481    0.0000 C   0  0  0  0  0  0  0  0  0  0  0  0
    6.3876    2.2133    0.0000 Cl  0  0  0  0  0  0  0  0  0  0  0  0
    4.8914    1.3492    0.0000 C   0  0  0  0  0  0  0  0  0  0  0  0
    4.3844    0.4914    0.0000 C   0  0  0  0  0  0  0  0  0  0  0  0
    2.4296   -1.2133    0.0000 C   0  0  0  0  0  0  0  0  0  0  0  0
    2.4286   -2.2133    0.0000 O   0  0  0  0  0  0  0  0  0  0  0  0
    1.5641   -0.7125    0.0000 C   0  0  0  0  0  0  0  0  0  0  0  0
    1.0641    0.1575    0.0000 C   0  0  0  0  0  0  0  0  0  0  0  0
    0.5641   -0.7125    0.0000 C   0  0  0  0  0  0  0  0  0  0  0  0
  1  2  1  0  0  0  0
  2  3  2  0  0  0  0
  3  4  1  0  0  0  0
  4  5  1  0  0  0  0
  5  6  2  0  0  0  0
  6  7  1  0  0  0  0
  7  8  2  0  0  0  0
  8  9  1  0  0  0  0
  8 10  1  0  0  0  0
 10 11  2  0  0  0  0
 11  2  1  0  0  0  0
 11  5  1  0  0  0  0
  3 12  1  0  0  0  0
 12 13  2  0  0  0  0
 12 14  1  0  0  0  0
 14 15  1  0  0  0  0
 15 16  1  0  0  0  0
 16 14  1  0  0  0  0
M  END
>  <EXTREG>  (ZINC00052919)
ZINC00052919

>  <LOGBIO>
2.5000

$$$$
ZINC00053086
  -MTS-   02131516232D 0   0.00000     0.00000     0

 24 27  0  0  0  0  0  0  0  0999 V2000
    1.1717   -3.8821    0.0000 C   0  0  0  0  0  0  0  0  0  0  0  0
    1.6683   -3.0141    0.0000 N   0  0  0  0  0  0  0  0  0  0  0  0
    2.6717   -3.0091    0.0000 C   0  0  0  0  0  0  0  0  0  0  0  0
    3.1765   -3.8723    0.0000 O   0  0  0  0  0  0  0  0  0  0  0  0
    3.1638   -2.1446    0.0000 N   0  0  0  0  0  0  0  0  0  0  0  0
    4.1638   -2.1411    0.0000 C   0  0  0  0  0  0  0  0  0  0  0  0
    2.6638   -1.2801    0.0000 C   0  0  0  0  0  0  0  0  0  0  0  0
    2.9738   -0.3201    0.0000 N   0  0  0  0  0  0  0  0  0  0  0  0
    2.1638    0.2599    0.0000 C   0  0  0  0  0  0  0  0  0  0  0  0
    1.3538   -0.3201    0.0000 N   0  0  0  0  0  0  0  0  0  0  0  0
    0.5449    0.2827    0.0000 C   0  0  0  0  0  0  0  0  0  0  0  0
    0.8670    1.2294    0.0000 C   0  0  0  0  0  0  0  0  0  0  0  0
    0.2912    2.0469    0.0000 O   0  0  0  0  0  0  0  0  0  0  0  0
    1.8757    1.2136    0.0000 N   0  0  0  0  0  0  0  0  0  0  0  0
    2.4780    2.0118    0.0000 C   0  0  0  0  0  0  0  0  0  0  0  0
    3.4740    1.8898    0.0000 C   0  0  0  0  0  0  0  0  0  0  0  0
    4.0717    2.6851    0.0000 C   0  0  0  0  0  0  0  0  0  0  0  0
    3.6825    3.6062    0.0000 C   0  0  0  0  0  0  0  0  0  0  0  0
    4.2869    4.4029    0.0000 F   0  0  0  0  0  0  0  0  0  0  0  0
    2.6957    3.7321    0.0000 C   0  0  0  0  0  0  0  0  0  0  0  0
    2.0889    2.9330    0.0000 C   0  0  0  0  0  0  0  0  0  0  0  0
    1.6638   -1.2801    0.0000 C   0  0  0  0  0  0  0  0  0  0  0  0
    1.1656   -2.1496    0.0000 C   0  0  0  0  0  0  0  0  0  0  0  0
    0.1656   -2.1527    0.0000 O   0  0  0  0  0  0  0  0  0  0  0  0
  1  2  1  0  0  0  0
  2  3  1  0  0  0  0
  3  4  2  0  0  0  0
  3  5  1  0  0  0  0
  5  6  1  0  0  0  0
  5  7  1  0  0  0  0
  7  8  1  0  0  0  0
  8  9  2  0  0  0  0
  9 10  1  0  0  0  0
 10 11  1  0  0  0  0
 11 12  1  0  0  0  0
 12 13  2  0  0  0  0
 12 14  1  0  0  0  0
 14  9  1  0  0  0  0
 14 15  1  0  0  0  0
 15 16  2  0  0  0  0
 16 17  1  0  0  0  0
 17 18  2  0  0  0  0
 18 19  1  0  0  0  0
 18 20  1  0  0  0  0
 20 21  2  0  0  0  0
 21 15  1  0  0  0  0
 10 22  1  0  0  0  0
 22  7  2  0  0  0  0
 22 23  1  0  0  0  0
 23  2  1  0  0  0  0
 23 24  2  0  0  0  0
M  END
>  <EXTREG>  (ZINC00053086)
ZINC00053086

>  <LOGBIO>
2.5000

$$$$
ZINC00053404
  -MTS-   02131516232D 0   0.00000     0.00000     0

 23 25  0  0  0  0  0  0  0  0999 V2000
    4.3266   -0.8499    0.0000 C   0  0  0  0  0  0  0  0  0  0  0  0
    3.4611   -1.3507    0.0000 C   0  0  0  0  0  0  0  0  0  0  0  0
    2.5911   -0.8507    0.0000 N   0  0  0  0  0  0  0  0  0  0  0  0
    1.7311   -1.3507    0.0000 N   0  0  0  0  0  0  0  0  0  0  0  0
    0.8643   -0.8521    0.0000 C   0  0  0  0  0  0  0  0  0  0  0  0
    0.8628    0.1514    0.0000 C   0  0  0  0  0  0  0  0  0  0  0  0
    0.0000    0.6466    0.0000 O   0  0  0  0  0  0  0  0  0  0  0  0
    1.7278    0.6531    0.0000 N   0  0  0  0  0  0  0  0  0  0  0  0
    1.7257    1.6531    0.0000 C   0  0  0  0  0  0  0  0  0  0  0  0
    2.5932    2.1575    0.0000 C   0  0  0  0  0  0  0  0  0  0  0  0
    2.5892    3.1523    0.0000 C   0  0  0  0  0  0  0  0  0  0  0  0
    1.7226    3.6514    0.0000 C   0  0  0  0  0  0  0  0  0  0  0  0
    1.7231    4.6514    0.0000 O   0  0  0  0  0  0  0  0  0  0  0  0
    0.8601    3.1557    0.0000 C   0  0  0  0  0  0  0  0  0  0  0  0
    0.8592    2.1522    0.0000 C   0  0  0  0  0  0  0  0  0  0  0  0
    1.7311   -2.3507    0.0000 C   0  0  0  0  0  0  0  0  0  0  0  0
    0.8643   -2.8494    0.0000 O   0  0  0  0  0  0  0  0  0  0  0  0
    2.5911   -2.8507    0.0000 C   0  0  0  0  0  0  0  0  0  0  0  0
    2.5939   -3.8520    0.0000 C   0  0  0  0  0  0  0  0  0  0  0  0
    3.4604   -4.3511    0.0000 C   0  0  0  0  0  0  0  0  0  0  0  0
    4.3279   -3.8468    0.0000 C   0  0  0  0  0  0  0  0  0  0  0  0
    4.3239   -2.8520    0.0000 C   0  0  0  0  0  0  0  0  0  0  0  0
    3.4611   -2.3507    0.0000 C   0  0  0  0  0  0  0  0  0  0  0  0
  1  2  1  0  0  0  0
  2  3  2  0  0  0  0
  3  4  1  0  0  0  0
  4  5  1  0  0  0  0
  5  6  1  0  0  0  0
  6  7  2  0  0  0  0
  6  8  1  0  0  0  0
  8  9  1  0  0  0  0
  9 10  2  0  0  0  0
 10 11  1  0  0  0  0
 11 12  2  0  0  0  0
 12 13  1  0  0  0  0
 12 14  1  0  0  0  0
 14 15  2  0  0  0  0
 15  9  1  0  0  0  0
  4 16  1  0  0  0  0
 16 17  2  0  0  0  0
 16 18  1  0  0  0  0
 18 19  1  0  0  0  0
 19 20  2  0  0  0  0
 20 21  1  0  0  0  0
 21 22  2  0  0  0  0
 22 23  1  0  0  0  0
 23  2  1  0  0  0  0
 23 18  2  0  0  0  0
M  END
>  <EXTREG>  (ZINC00053404)
ZINC00053404

>  <LOGBIO>
2.5000

$$$$
ZINC00054244
  -MTS-   02131516232D 0   0.00000     0.00000     0

 22 24  0  0  0  0  0  0  0  0999 V2000
    6.6525    2.0589    0.0000 C   0  0  0  0  0  0  0  0  0  0  0  0
    5.7870    1.5581    0.0000 N   0  3  0  0  0  0  0  0  0  0  0  0
    6.2879    0.6926    0.0000 C   0  0  0  0  0  0  0  0  0  0  0  0
    5.2862    2.4236    0.0000 C   0  0  0  0  0  0  0  0  0  0  0  0
    4.9215    1.0572    0.0000 C   0  0  0  0  0  0  0  0  0  0  0  0
    4.0515    1.5572    0.0000 N   0  0  0  0  0  0  0  0  0  0  0  0
    3.1915    1.0572    0.0000 C   0  0  0  0  0  0  0  0  0  0  0  0
    3.1915    0.0572    0.0000 N   0  0  0  0  0  0  0  0  0  0  0  0
    4.0515   -0.4428    0.0000 C   0  0  0  0  0  0  0  0  0  0  0  0
    4.9215    0.0572    0.0000 N   0  0  0  0  0  0  0  0  0  0  0  0
    4.0490   -1.4428    0.0000 N   0  0  0  0  0  0  0  0  0  0  0  0
    3.1792   -1.9432    0.0000 C   0  0  0  0  0  0  0  0  0  0  0  0
    3.1787   -2.9380    0.0000 C   0  0  0  0  0  0  0  0  0  0  0  0
    4.0430   -3.4410    0.0000 O   0  0  0  0  0  0  0  0  0  0  0  0
    4.9078   -2.9492    0.0000 C   0  0  0  0  0  0  0  0  0  0  0  0
    4.9132   -1.9458    0.0000 C   0  0  0  0  0  0  0  0  0  0  0  0
    2.3247    1.5559    0.0000 N   0  0  0  0  0  0  0  0  0  0  0  0
    2.3222    2.5594    0.0000 C   0  0  0  0  0  0  0  0  0  0  0  0
    1.4589    3.0537    0.0000 C   0  0  0  0  0  0  0  0  0  0  0  0
    0.5932    2.5532    0.0000 O   0  0  0  0  0  0  0  0  0  0  0  0
    0.5907    1.5584    0.0000 C   0  0  0  0  0  0  0  0  0  0  0  0
    1.4589    1.0555    0.0000 C   0  0  0  0  0  0  0  0  0  0  0  0
  1  2  1  0  0  0  0
  2  3  1  0  0  0  0
  2  4  1  0  0  0  0
  2  5  1  0  0  0  0
  5  6  2  0  0  0  0
  6  7  1  0  0  0  0
  7  8  2  0  0  0  0
  8  9  1  0  0  0  0
  9 10  2  0  0  0  0
 10  5  1  0  0  0  0
  9 11  1  0  0  0  0
 11 12  1  0  0  0  0
 12 13  1  0  0  0  0
 13 14  1  0  0  0  0
 14 15  1  0  0  0  0
 15 16  1  0  0  0  0
 16 11  1  0  0  0  0
  7 17  1  0  0  0  0
 17 18  1  0  0  0  0
 18 19  1  0  0  0  0
 19 20  1  0  0  0  0
 20 21  1  0  0  0  0
 21 22  1  0  0  0  0
 22 17  1  0  0  0  0
M  CHG  1   2   1
M  END
>  <EXTREG>  (ZINC00054244)
ZINC00054244

>  <LOGBIO>
2.5000

$$$$
ZINC00054560
  -MTS-   02131516232D 0   0.00000     0.00000     0

 14 15  0  0  0  0  0  0  0  0999 V2000
    2.4291   -1.1761    0.0000 O   0  0  0  0  0  0  0  0  0  0  0  0
    2.4296   -0.1727    0.0000 C   0  0  0  0  0  0  0  0  0  0  0  0
    3.2919    0.3234    0.0000 C   0  0  0  0  0  0  0  0  0  0  0  0
    4.1571   -0.1779    0.0000 N   0  0  0  0  0  0  0  0  0  0  0  0
    4.2620   -1.1812    0.0000 C   0  0  0  0  0  0  0  0  0  0  0  0
    5.2374   -1.3840    0.0000 N   0  0  0  0  0  0  0  0  0  0  0  0
    5.7435   -0.5259    0.0000 C   0  0  0  0  0  0  0  0  0  0  0  0
    5.0717    0.2266    0.0000 C   0  0  0  0  0  0  0  0  0  0  0  0
    6.7387   -0.4281    0.0000 N   0  3  0  0  0  0  0  0  0  0  0  0
    7.3234   -1.2436    0.0000 O   0  5  0  0  0  0  0  0  0  0  0  0
    7.1500    0.4777    0.0000 O   0  0  0  0  0  0  0  0  0  0  0  0
    1.5641    0.3282    0.0000 C   0  0  0  0  0  0  0  0  0  0  0  0
    1.0641    1.1982    0.0000 C   0  0  0  0  0  0  0  0  0  0  0  0
    0.5641    0.3282    0.0000 C   0  0  0  0  0  0  0  0  0  0  0  0
  1  2  2  0  0  0  0
  2  3  1  0  0  0  0
  3  4  1  0  0  0  0
  4  5  1  0  0  0  0
  5  6  2  0  0  0  0
  6  7  1  0  0  0  0
  7  8  2  0  0  0  0
  8  4  1  0  0  0  0
  7  9  1  0  0  0  0
  9 10  1  0  0  0  0
  9 11  2  0  0  0  0
  2 12  1  0  0  0  0
 12 13  1  0  0  0  0
 13 14  1  0  0  0  0
 14 12  1  0  0  0  0
M  CHG  2   9   1  10  -1
M  END
>  <EXTREG>  (ZINC00054560)
ZINC00054560

>  <LOGBIO>
2.5000

$$$$
ZINC00054861
  -MTS-   02131516232D 0   0.00000     0.00000     0

 13 14  0  0  0  0  0  0  0  0999 V2000
    4.1385   -2.5581    0.0000 C   0  0  0  0  0  0  0  0  0  0  0  0
    3.5500   -1.7496    0.0000 C   0  0  0  0  0  0  0  0  0  0  0  0
    3.8600   -0.7896    0.0000 S   0  0  0  0  0  0  0  0  0  0  0  0
    3.0500   -0.2096    0.0000 C   0  0  0  0  0  0  0  0  0  0  0  0
    2.2400   -0.7896    0.0000 C   0  0  0  0  0  0  0  0  0  0  0  0
    2.5500   -1.7496    0.0000 C   0  0  0  0  0  0  0  0  0  0  0  0
    3.0500    0.7904    0.0000 C   0  0  0  0  0  0  0  0  0  0  0  0
    3.9160    1.2904    0.0000 O   0  0  0  0  0  0  0  0  0  0  0  0
    2.1839    1.2904    0.0000 C   0  0  0  0  0  0  0  0  0  0  0  0
    2.0776    2.2936    0.0000 S   0  0  0  0  0  0  0  0  0  0  0  0
    1.1019    2.4948    0.0000 C   0  0  0  0  0  0  0  0  0  0  0  0
    0.5970    1.6360    0.0000 C   0  0  0  0  0  0  0  0  0  0  0  0
    1.2700    0.8845    0.0000 C   0  0  0  0  0  0  0  0  0  0  0  0
  1  2  1  0  0  0  0
  2  3  1  0  0  0  0
  3  4  1  0  0  0  0
  4  5  2  0  0  0  0
  5  6  1  0  0  0  0
  6  2  2  0  0  0  0
  4  7  1  0  0  0  0
  7  8  2  0  0  0  0
  7  9  1  0  0  0  0
  9 10  1  0  0  0  0
 10 11  1  0  0  0  0
 11 12  2  0  0  0  0
 12 13  1  0  0  0  0
 13  9  2  0  0  0  0
M  END
>  <EXTREG>  (ZINC00054861)
ZINC00054861

>  <LOGBIO>
2.5000

$$$$
ZINC00056342
  -MTS-   02131516232D 0   0.00000     0.00000     0

 26 29  0  0  1  0  0  0  0  0999 V2000
    3.2805   -2.0625    0.0000 O   0  0  0  0  0  0  0  0  0  0  0  0
    2.6920   -1.2540    0.0000 C   0  0  0  0  0  0  0  0  0  0  0  0
    3.0020   -0.2940    0.0000 N   0  0  0  0  0  0  0  0  0  0  0  0
    2.1920    0.2860    0.0000 C   0  0  2  0  0  0  0  0  0  0  0  0
    1.3820   -0.2940    0.0000 C   0  0  1  0  0  0  0  0  0  0  0  0
    0.5730    0.3087    0.0000 N   0  0  0  0  0  0  0  0  0  0  0  0
    0.8951    1.2554    0.0000 C   0  0  0  0  0  0  0  0  0  0  0  0
    0.3193    2.0730    0.0000 O   0  0  0  0  0  0  0  0  0  0  0  0
    1.9038    1.2396    0.0000 N   0  0  0  0  0  0  0  0  0  0  0  0
    2.5062    2.0378    0.0000 C   0  0  0  0  0  0  0  0  0  0  0  0
    2.1161    2.9586    0.0000 C   0  0  0  0  0  0  0  0  0  0  0  0
    2.7197    3.7602    0.0000 C   0  0  0  0  0  0  0  0  0  0  0  0
    2.3298    4.6754    0.0000 C   0  0  0  0  0  0  0  0  0  0  0  0
    1.3375    4.7989    0.0000 C   0  0  0  0  0  0  0  0  0  0  0  0
    0.7351    4.0073    0.0000 C   0  0  0  0  0  0  0  0  0  0  0  0
    1.1237    3.0822    0.0000 C   0  0  0  0  0  0  0  0  0  0  0  0
    1.6920   -1.2540    0.0000 N   0  0  0  0  0  0  0  0  0  0  0  0
    1.1034   -2.0625    0.0000 C   0  0  0  0  0  0  0  0  0  0  0  0
    1.5093   -2.9764    0.0000 C   0  0  0  0  0  0  0  0  0  0  0  0
    0.9196   -3.7883    0.0000 C   0  0  0  0  0  0  0  0  0  0  0  0
    1.3252   -4.6966    0.0000 C   0  0  0  0  0  0  0  0  0  0  0  0
    2.3196   -4.8030    0.0000 C   0  0  0  0  0  0  0  0  0  0  0  0
    2.9082   -4.0011    0.0000 C   0  0  0  0  0  0  0  0  0  0  0  0
    2.5037   -3.0828    0.0000 C   0  0  0  0  0  0  0  0  0  0  0  0
    0.8941   -0.6433    0.0000 H   0  0  0  0  0  0  0  0  0  0  0  0
    2.6798    0.6353    0.0000 H   0  0  0  0  0  0  0  0  0  0  0  0
  1  2  2  0  0  0  0
  2  3  1  0  0  0  0
  4  3  1  6  0  0  0
  4 26  1  1  0  0  0
  4  5  1  0  0  0  0
  5 25  1  1  0  0  0
  5  6  1  6  0  0  0
  6  7  1  0  0  0  0
  7  8  2  0  0  0  0
  7  9  1  0  0  0  0
  9  4  1  0  0  0  0
  9 10  1  0  0  0  0
 10 11  1  0  0  0  0
 11 12  2  0  0  0  0
 12 13  1  0  0  0  0
 13 14  2  0  0  0  0
 14 15  1  0  0  0  0
 15 16  2  0  0  0  0
 16 11  1  0  0  0  0
  5 17  1  0  0  0  0
 17  2  1  0  0  0  0
 17 18  1  0  0  0  0
 18 19  1  0  0  0  0
 19 20  2  0  0  0  0
 20 21  1  0  0  0  0
 21 22  2  0  0  0  0
 22 23  1  0  0  0  0
 23 24  2  0  0  0  0
 24 19  1  0  0  0  0
M  END
>  <EXTREG>  (ZINC00056342)
ZINC00056342

>  <LOGBIO>
2.5000

$$$$
ZINC00056485
  -MTS-   02131516232D 0   0.00000     0.00000     0

 14 14  0  0  0  0  0  0  0  0999 V2000
    4.1555    0.9563    0.0000 O   0  0  0  0  0  0  0  0  0  0  0  0
    3.6354    1.2555    0.0000 C   0  0  0  0  0  0  0  0  0  0  0  0
    3.6350    2.2503    0.0000 O   0  0  0  0  0  0  0  0  0  0  0  0
    2.5968    0.6544    0.0000 C   0  0  0  0  0  0  0  0  0  0  0  0
    1.7268    1.1544    0.0000 C   0  0  0  0  0  0  0  0  0  0  0  0
    0.8668    0.6544    0.0000 C   0  0  0  0  0  0  0  0  0  0  0  0
    0.0000    1.1531    0.0000 Cl  0  0  0  0  0  0  0  0  0  0  0  0
    0.8668   -0.3456    0.0000 C   0  0  0  0  0  0  0  0  0  0  0  0
    0.0000   -0.8442    0.0000 Cl  0  0  0  0  0  0  0  0  0  0  0  0
    1.7268   -0.8456    0.0000 C   0  0  0  0  0  0  0  0  0  0  0  0
    2.5968   -0.3456    0.0000 C   0  0  0  0  0  0  0  0  0  0  0  0
    3.6354   -0.9466    0.0000 C   0  0  0  0  0  0  0  0  0  0  0  0
    3.6349   -1.9500    0.0000 O   0  0  0  0  0  0  0  0  0  0  0  0
    4.4977   -0.4505    0.0000 O   0  0  0  0  0  0  0  0  0  0  0  0
  1  2  1  0  0  0  0
  2  3  2  0  0  0  0
  2  4  1  0  0  0  0
  4  5  2  0  0  0  0
  5  6  1  0  0  0  0
  6  7  1  0  0  0  0
  6  8  2  0  0  0  0
  8  9  1  0  0  0  0
  8 10  1  0  0  0  0
 10 11  2  0  0  0  0
 11  4  1  0  0  0  0
 11 12  1  0  0  0  0
 12 13  1  0  0  0  0
 12 14  2  0  0  0  0
M  END
>  <EXTREG>  (ZINC00056485)
ZINC00056485

>  <LOGBIO>
2.5000

$$$$
ZINC00056739
  -MTS-   02131516232D 0   0.00000     0.00000     0

 13 13  0  0  0  0  0  0  0  0999 V2000
    4.3321    0.3511    0.0000 O   0  0  0  0  0  0  0  0  0  0  0  0
    3.4623    0.8515    0.0000 C   0  0  0  0  0  0  0  0  0  0  0  0
    3.4618    1.8463    0.0000 O   0  0  0  0  0  0  0  0  0  0  0  0
    2.5968    0.3507    0.0000 C   0  0  0  0  0  0  0  0  0  0  0  0
    1.7268    0.8507    0.0000 C   0  0  0  0  0  0  0  0  0  0  0  0
    1.7243    1.8506    0.0000 O   0  0  0  0  0  0  0  0  0  0  0  0
    0.8668    0.3507    0.0000 C   0  0  0  0  0  0  0  0  0  0  0  0
    0.0000    0.8493    0.0000 Cl  0  0  0  0  0  0  0  0  0  0  0  0
    0.8668   -0.6493    0.0000 C   0  0  0  0  0  0  0  0  0  0  0  0
    1.7268   -1.1493    0.0000 C   0  0  0  0  0  0  0  0  0  0  0  0
    1.7243   -2.1493    0.0000 Cl  0  0  0  0  0  0  0  0  0  0  0  0
    2.5968   -0.6493    0.0000 C   0  0  0  0  0  0  0  0  0  0  0  0
    3.4623   -1.1502    0.0000 Cl  0  0  0  0  0  0  0  0  0  0  0  0
  1  2  1  0  0  0  0
  2  3  2  0  0  0  0
  2  4  1  0  0  0  0
  4  5  2  0  0  0  0
  5  6  1  0  0  0  0
  5  7  1  0  0  0  0
  7  8  1  0  0  0  0
  7  9  2  0  0  0  0
  9 10  1  0  0  0  0
 10 11  1  0  0  0  0
 10 12  2  0  0  0  0
 12  4  1  0  0  0  0
 12 13  1  0  0  0  0
M  END
>  <EXTREG>  (ZINC00056739)
ZINC00056739

>  <LOGBIO>
2.5000

$$$$
ZINC00056815
  -MTS-   02131516232D 0   0.00000     0.00000     0

 14 14  0  0  0  0  0  0  0  0999 V2000
    4.3308    1.1976    0.0000 F   0  0  0  0  0  0  0  0  0  0  0  0
    3.4653    0.6967    0.0000 C   0  0  0  0  0  0  0  0  0  0  0  0
    2.5953    1.1967    0.0000 C   0  0  0  0  0  0  0  0  0  0  0  0
    1.7353    0.6967    0.0000 C   0  0  0  0  0  0  0  0  0  0  0  0
    1.7353   -0.3033    0.0000 C   0  0  0  0  0  0  0  0  0  0  0  0
    2.5953   -0.8033    0.0000 C   0  0  0  0  0  0  0  0  0  0  0  0
    3.4653   -0.3033    0.0000 C   0  0  0  0  0  0  0  0  0  0  0  0
    4.3308   -0.8041    0.0000 C   0  0  0  0  0  0  0  0  0  0  0  0
    4.8317    0.0614    0.0000 F   0  0  0  0  0  0  0  0  0  0  0  0
    3.8300   -1.6697    0.0000 F   0  0  0  0  0  0  0  0  0  0  0  0
    5.1964   -1.3050    0.0000 F   0  0  0  0  0  0  0  0  0  0  0  0
    0.8685   -0.8020    0.0000 N   0  3  0  0  0  0  0  0  0  0  0  0
    0.0000   -0.2994    0.0000 O   0  5  0  0  0  0  0  0  0  0  0  0
    0.8665   -1.7967    0.0000 O   0  0  0  0  0  0  0  0  0  0  0  0
  1  2  1  0  0  0  0
  2  3  2  0  0  0  0
  3  4  1  0  0  0  0
  4  5  2  0  0  0  0
  5  6  1  0  0  0  0
  6  7  2  0  0  0  0
  7  2  1  0  0  0  0
  7  8  1  0  0  0  0
  8  9  1  0  0  0  0
  8 10  1  0  0  0  0
  8 11  1  0  0  0  0
  5 12  1  0  0  0  0
 12 13  1  0  0  0  0
 12 14  2  0  0  0  0
M  CHG  2  12   1  13  -1
M  END
>  <EXTREG>  (ZINC00056815)
ZINC00056815

>  <LOGBIO>
2.5000

$$$$
ZINC00056973
  -MTS-   02131516232D 0   0.00000     0.00000     0

 16 17  0  0  0  0  0  0  0  0999 V2000
    5.9040    1.0009    0.0000 C   0  0  0  0  0  0  0  0  0  0  0  0
    5.0385    0.5000    0.0000 C   0  0  0  0  0  0  0  0  0  0  0  0
    4.1685    1.0000    0.0000 C   0  0  0  0  0  0  0  0  0  0  0  0
    4.1660    2.0000    0.0000 C   0  0  0  0  0  0  0  0  0  0  0  0
    3.3085    0.5000    0.0000 C   0  0  0  0  0  0  0  0  0  0  0  0
    2.4390    0.9982    0.0000 O   0  0  0  0  0  0  0  0  0  0  0  0
    1.5745    0.4956    0.0000 C   0  0  0  0  0  0  0  0  0  0  0  0
    1.2290    1.4340    0.0000 C   0  0  0  0  0  0  0  0  0  0  0  0
    0.5904    0.3177    0.0000 C   0  0  0  0  0  0  0  0  0  0  0  0
    1.5795   -0.5078    0.0000 C   0  0  0  0  0  0  0  0  0  0  0  0
    2.4440   -1.0000    0.0000 C   0  0  0  0  0  0  0  0  0  0  0  0
    3.3085   -0.5000    0.0000 C   0  0  0  0  0  0  0  0  0  0  0  0
    4.1685   -1.0000    0.0000 C   0  0  0  0  0  0  0  0  0  0  0  0
    4.1660   -2.0000    0.0000 C   0  0  0  0  0  0  0  0  0  0  0  0
    5.0385   -0.5000    0.0000 C   0  0  0  0  0  0  0  0  0  0  0  0
    5.9040   -1.0009    0.0000 O   0  0  0  0  0  0  0  0  0  0  0  0
  1  2  1  0  0  0  0
  2  3  2  0  0  0  0
  3  4  1  0  0  0  0
  3  5  1  0  0  0  0
  5  6  1  0  0  0  0
  6  7  1  0  0  0  0
  7  8  1  0  0  0  0
  7  9  1  0  0  0  0
  7 10  1  0  0  0  0
 10 11  1  0  0  0  0
 11 12  1  0  0  0  0
 12  5  2  0  0  0  0
 12 13  1  0  0  0  0
 13 14  1  0  0  0  0
 13 15  2  0  0  0  0
 15  2  1  0  0  0  0
 15 16  1  0  0  0  0
M  END
>  <EXTREG>  (ZINC00056973)
ZINC00056973

>  <LOGBIO>
2.5000

$$$$
ZINC00057204
  -MTS-   02131516232D 0   0.00000     0.00000     0

 20 22  0  0  0  0  0  0  0  0999 V2000
    6.3371    0.3238    0.0000 C   0  0  0  0  0  0  0  0  0  0  0  0
    6.0153   -0.6323    0.0000 C   0  0  0  0  0  0  0  0  0  0  0  0
    5.0191   -0.6168    0.0000 N   0  0  0  0  0  0  0  0  0  0  0  0
    4.7130    0.3313    0.0000 C   0  0  0  0  0  0  0  0  0  0  0  0
    3.7633    0.6444    0.0000 C   0  0  0  0  0  0  0  0  0  0  0  0
    2.8655   -0.1569    0.0000 N   0  0  0  0  0  0  0  0  0  0  0  0
    1.9210    0.1556    0.0000 C   0  0  0  0  0  0  0  0  0  0  0  0
    1.7184    1.1348    0.0000 C   0  0  0  0  0  0  0  0  0  0  0  0
    2.4671    1.8030    0.0000 C   0  0  0  0  0  0  0  0  0  0  0  0
    2.2635    2.7767    0.0000 C   0  0  0  0  0  0  0  0  0  0  0  0
    1.3145    3.0918    0.0000 C   0  0  0  0  0  0  0  0  0  0  0  0
    0.5690    2.4331    0.0000 C   0  0  0  0  0  0  0  0  0  0  0  0
    0.7694    1.4499    0.0000 C   0  0  0  0  0  0  0  0  0  0  0  0
    3.0686   -1.1361    0.0000 C   0  0  0  0  0  0  0  0  0  0  0  0
    4.0211   -1.4518    0.0000 C   0  0  0  0  0  0  0  0  0  0  0  0
    4.2212   -2.4262    0.0000 C   0  0  0  0  0  0  0  0  0  0  0  0
    3.4754   -3.0925    0.0000 C   0  0  0  0  0  0  0  0  0  0  0  0
    2.5296   -2.7842    0.0000 C   0  0  0  0  0  0  0  0  0  0  0  0
    2.3229   -1.8023    0.0000 C   0  0  0  0  0  0  0  0  0  0  0  0
    5.5332    0.9186    0.0000 N   0  0  0  0  0  0  0  0  0  0  0  0
  1  2  1  0  0  0  0
  2  3  1  0  0  0  0
  3  4  2  0  0  0  0
  4  5  1  0  0  0  0
  5  6  1  0  0  0  0
  6  7  1  0  0  0  0
  7  8  1  0  0  0  0
  8  9  2  0  0  0  0
  9 10  1  0  0  0  0
 10 11  2  0  0  0  0
 11 12  1  0  0  0  0
 12 13  2  0  0  0  0
 13  8  1  0  0  0  0
  6 14  1  0  0  0  0
 14 15  2  0  0  0  0
 15 16  1  0  0  0  0
 16 17  2  0  0  0  0
 17 18  1  0  0  0  0
 18 19  2  0  0  0  0
 19 14  1  0  0  0  0
  4 20  1  0  0  0  0
 20  1  1  0  0  0  0
M  END
>  <EXTREG>  (ZINC00057204)
ZINC00057204

>  <LOGBIO>
2.5000

$$$$
ZINC00057550
  -MTS-   02131516232D 0   0.00000     0.00000     0

 15 15  0  0  0  0  0  0  0  0999 V2000
    6.7518    1.6699    0.0000 F   0  0  0  0  0  0  0  0  0  0  0  0
    5.8863    1.1690    0.0000 C   0  0  0  0  0  0  0  0  0  0  0  0
    6.3871    0.3035    0.0000 F   0  0  0  0  0  0  0  0  0  0  0  0
    5.3854    2.0346    0.0000 F   0  0  0  0  0  0  0  0  0  0  0  0
    4.8476    0.5680    0.0000 S   0  0  0  0  0  0  0  0  0  0  0  0
    5.3485   -0.2975    0.0000 O   0  0  0  0  0  0  0  0  0  0  0  0
    4.3468    1.4335    0.0000 O   0  0  0  0  0  0  0  0  0  0  0  0
    3.9821    0.0671    0.0000 N   0  0  0  0  0  0  0  0  0  0  0  0
    3.1156    0.5663    0.0000 C   0  0  0  0  0  0  0  0  0  0  0  0
    2.2501    0.0654    0.0000 C   0  0  0  0  0  0  0  0  0  0  0  0
    1.3801    0.5654    0.0000 C   0  0  0  0  0  0  0  0  0  0  0  0
    0.5201    0.0654    0.0000 C   0  0  0  0  0  0  0  0  0  0  0  0
    0.5201   -0.9346    0.0000 C   0  0  0  0  0  0  0  0  0  0  0  0
    1.3801   -1.4346    0.0000 C   0  0  0  0  0  0  0  0  0  0  0  0
    2.2501   -0.9346    0.0000 C   0  0  0  0  0  0  0  0  0  0  0  0
  1  2  1  0  0  0  0
  2  3  1  0  0  0  0
  2  4  1  0  0  0  0
  2  5  1  0  0  0  0
  5  6  2  0  0  0  0
  5  7  2  0  0  0  0
  5  8  1  0  0  0  0
  8  9  1  0  0  0  0
  9 10  1  0  0  0  0
 10 11  2  0  0  0  0
 11 12  1  0  0  0  0
 12 13  2  0  0  0  0
 13 14  1  0  0  0  0
 14 15  2  0  0  0  0
 15 10  1  0  0  0  0
M  END
>  <EXTREG>  (ZINC00057550)
ZINC00057550

>  <LOGBIO>
2.5000

$$$$
ZINC00058262
  -MTS-   02131516232D 0   0.00000     0.00000     0

 17 18  0  0  0  0  0  0  0  0999 V2000
    3.1146    2.5380    0.0000 C   0  0  0  0  0  0  0  0  0  0  0  0
    3.9844    2.0376    0.0000 O   0  0  0  0  0  0  0  0  0  0  0  0
    3.9848    1.0428    0.0000 C   0  0  0  0  0  0  0  0  0  0  0  0
    4.8546    0.5424    0.0000 O   0  0  0  0  0  0  0  0  0  0  0  0
    3.1193    0.5419    0.0000 C   0  0  0  0  0  0  0  0  0  0  0  0
    2.2493    1.0419    0.0000 N   0  0  0  0  0  0  0  0  0  0  0  0
    1.3893    0.5419    0.0000 S   0  0  0  0  0  0  0  0  0  0  0  0
    0.4047    0.3673    0.0000 O   0  0  0  0  0  0  0  0  0  0  0  0
    1.0454    1.4809    0.0000 O   0  0  0  0  0  0  0  0  0  0  0  0
    1.3893   -0.4581    0.0000 C   0  0  0  0  0  0  0  0  0  0  0  0
    0.5193   -0.9581    0.0000 C   0  0  0  0  0  0  0  0  0  0  0  0
    0.5193   -1.9581    0.0000 C   0  0  0  0  0  0  0  0  0  0  0  0
    1.3893   -2.4581    0.0000 C   0  0  0  0  0  0  0  0  0  0  0  0
    2.2493   -1.9581    0.0000 C   0  0  0  0  0  0  0  0  0  0  0  0
    2.2493   -0.9581    0.0000 C   0  0  0  0  0  0  0  0  0  0  0  0
    3.1193   -0.4581    0.0000 C   0  0  0  0  0  0  0  0  0  0  0  0
    3.9848   -0.9589    0.0000 O   0  0  0  0  0  0  0  0  0  0  0  0
  1  2  1  0  0  0  0
  2  3  1  0  0  0  0
  3  4  2  0  0  0  0
  3  5  1  0  0  0  0
  5  6  1  0  0  0  0
  6  7  1  0  0  0  0
  7  8  2  0  0  0  0
  7  9  2  0  0  0  0
  7 10  1  0  0  0  0
 10 11  1  0  0  0  0
 11 12  2  0  0  0  0
 12 13  1  0  0  0  0
 13 14  2  0  0  0  0
 14 15  1  0  0  0  0
 15 10  2  0  0  0  0
 15 16  1  0  0  0  0
 16  5  1  0  0  0  0
 16 17  2  0  0  0  0
M  END
>  <EXTREG>  (ZINC00058262)
ZINC00058262

>  <LOGBIO>
2.5000

$$$$
ZINC00059945
  -MTS-   02131516232D 0   0.00000     0.00000     0

 24 26  0  0  0  0  0  0  0  0999 V2000
    5.9947   -2.4290    0.0000 N   0  0  0  0  0  0  0  0  0  0  0  0
    5.4960   -1.5622    0.0000 C   0  0  0  0  0  0  0  0  0  0  0  0
    5.9981   -0.6935    0.0000 C   0  0  0  0  0  0  0  0  0  0  0  0
    6.9981   -0.6935    0.0000 C   0  0  0  0  0  0  0  0  0  0  0  0
    7.9981   -0.6935    0.0000 N   0  0  0  0  0  0  0  0  0  0  0  0
    5.5003    0.1678    0.0000 C   0  0  0  0  0  0  0  0  0  0  0  0
    4.5003    0.1703    0.0000 C   0  0  0  0  0  0  0  0  0  0  0  0
    3.9982   -0.6885    0.0000 C   0  0  0  0  0  0  0  0  0  0  0  0
    2.9982   -0.6835    0.0000 C   0  0  0  0  0  0  0  0  0  0  0  0
    2.4999    0.1875    0.0000 C   0  0  0  0  0  0  0  0  0  0  0  0
    1.5052    0.1905    0.0000 C   0  0  0  0  0  0  0  0  0  0  0  0
    1.0000   -0.6725    0.0000 C   0  0  0  0  0  0  0  0  0  0  0  0
    0.0000   -0.6650    0.0000 Cl  0  0  0  0  0  0  0  0  0  0  0  0
    1.4896   -1.5385    0.0000 C   0  0  0  0  0  0  0  0  0  0  0  0
    2.4930   -1.5465    0.0000 C   0  0  0  0  0  0  0  0  0  0  0  0
    4.4960   -1.5597    0.0000 C   0  0  0  0  0  0  0  0  0  0  0  0
    3.9929   -2.4240    0.0000 C   0  0  0  0  0  0  0  0  0  0  0  0
    3.4899   -3.2883    0.0000 N   0  0  0  0  0  0  0  0  0  0  0  0
    6.0012    1.0333    0.0000 C   0  0  0  0  0  0  0  0  0  0  0  0
    7.0046    1.0333    0.0000 C   0  0  0  0  0  0  0  0  0  0  0  0
    7.5011    1.8953    0.0000 C   0  0  0  0  0  0  0  0  0  0  0  0
    7.0028    2.7623    0.0000 C   0  0  0  0  0  0  0  0  0  0  0  0
    6.0080    2.7673    0.0000 C   0  0  0  0  0  0  0  0  0  0  0  0
    5.5029    1.9003    0.0000 C   0  0  0  0  0  0  0  0  0  0  0  0
  1  2  1  0  0  0  0
  2  3  2  0  0  0  0
  3  4  1  0  0  0  0
  4  5  3  0  0  0  0
  3  6  1  0  0  0  0
  6  7  2  0  0  0  0
  7  8  1  0  0  0  0
  8  9  1  0  0  0  0
  9 10  2  0  0  0  0
 10 11  1  0  0  0  0
 11 12  2  0  0  0  0
 12 13  1  0  0  0  0
 12 14  1  0  0  0  0
 14 15  2  0  0  0  0
 15  9  1  0  0  0  0
  8 16  2  0  0  0  0
 16  2  1  0  0  0  0
 16 17  1  0  0  0  0
 17 18  3  0  0  0  0
  6 19  1  0  0  0  0
 19 20  2  0  0  0  0
 20 21  1  0  0  0  0
 21 22  2  0  0  0  0
 22 23  1  0  0  0  0
 23 24  2  0  0  0  0
 24 19  1  0  0  0  0
M  END
>  <EXTREG>  (ZINC00059945)
ZINC00059945

>  <LOGBIO>
2.5000

$$$$
ZINC00061492
  -MTS-   02131516232D 0   0.00000     0.00000     0

 12 13  0  0  0  0  0  0  0  0999 V2000
    4.8504    1.0018    0.0000 C   0  0  0  0  0  0  0  0  0  0  0  0
    3.9849    0.5009    0.0000 C   0  0  0  0  0  0  0  0  0  0  0  0
    3.1149    1.0009    0.0000 N   0  0  0  0  0  0  0  0  0  0  0  0
    2.2549    0.5009    0.0000 C   0  0  0  0  0  0  0  0  0  0  0  0
    1.3853    0.9991    0.0000 C   0  0  0  0  0  0  0  0  0  0  0  0
    0.5208    0.4965    0.0000 C   0  0  0  0  0  0  0  0  0  0  0  0
    0.5258   -0.5069    0.0000 C   0  0  0  0  0  0  0  0  0  0  0  0
    1.3904   -0.9991    0.0000 C   0  0  0  0  0  0  0  0  0  0  0  0
    2.2549   -0.4991    0.0000 C   0  0  0  0  0  0  0  0  0  0  0  0
    3.1149   -0.9991    0.0000 N   0  0  0  0  0  0  0  0  0  0  0  0
    3.9849   -0.4991    0.0000 C   0  0  0  0  0  0  0  0  0  0  0  0
    4.8504   -1.0000    0.0000 C   0  0  0  0  0  0  0  0  0  0  0  0
  1  2  1  0  0  0  0
  2  3  1  0  0  0  0
  3  4  2  0  0  0  0
  4  5  1  0  0  0  0
  5  6  2  0  0  0  0
  6  7  1  0  0  0  0
  7  8  2  0  0  0  0
  8  9  1  0  0  0  0
  9  4  1  0  0  0  0
  9 10  2  0  0  0  0
 10 11  1  0  0  0  0
 11  2  2  0  0  0  0
 11 12  1  0  0  0  0
M  END
>  <EXTREG>  (ZINC00061492)
ZINC00061492

>  <LOGBIO>
2.5000

$$$$
ZINC00061870
  -MTS-   02131516232D 0   0.00000     0.00000     0

 19 20  0  0  0  0  0  0  0  0999 V2000
    3.6512   -3.8880    0.0000 C   0  0  0  0  0  0  0  0  0  0  0  0
    2.6534   -3.9943    0.0000 C   0  0  0  0  0  0  0  0  0  0  0  0
    2.0683   -3.1897    0.0000 C   0  0  0  0  0  0  0  0  0  0  0  0
    1.0706   -3.2960    0.0000 O   0  0  0  0  0  0  0  0  0  0  0  0
    2.4743   -2.2758    0.0000 N   0  0  0  0  0  0  0  0  0  0  0  0
    1.8857   -1.4673    0.0000 C   0  0  0  0  0  0  0  0  0  0  0  0
    2.1957   -0.5073    0.0000 S   0  0  0  0  0  0  0  0  0  0  0  0
    1.3857    0.0727    0.0000 C   0  0  0  0  0  0  0  0  0  0  0  0
    0.5757   -0.5073    0.0000 N   0  0  0  0  0  0  0  0  0  0  0  0
    0.8857   -1.4673    0.0000 N   0  0  0  0  0  0  0  0  0  0  0  0
    1.3857    1.0727    0.0000 C   0  0  0  0  0  0  0  0  0  0  0  0
    2.2542    1.5752    0.0000 C   0  0  0  0  0  0  0  0  0  0  0  0
    2.2522    2.5700    0.0000 C   0  0  0  0  0  0  0  0  0  0  0  0
    1.3867    3.0709    0.0000 C   0  0  0  0  0  0  0  0  0  0  0  0
    0.5232    2.5770    0.0000 C   0  0  0  0  0  0  0  0  0  0  0  0
    0.5202    1.5735    0.0000 C   0  0  0  0  0  0  0  0  0  0  0  0
    1.3892    4.0709    0.0000 N   0  3  0  0  0  0  0  0  0  0  0  0
    2.2592    4.5709    0.0000 O   0  5  0  0  0  0  0  0  0  0  0  0
    0.5292    4.5709    0.0000 O   0  0  0  0  0  0  0  0  0  0  0  0
  1  2  1  0  0  0  0
  2  3  1  0  0  0  0
  3  4  2  0  0  0  0
  3  5  1  0  0  0  0
  5  6  1  0  0  0  0
  6  7  1  0  0  0  0
  7  8  1  0  0  0  0
  8  9  2  0  0  0  0
  9 10  1  0  0  0  0
 10  6  2  0  0  0  0
  8 11  1  0  0  0  0
 11 12  2  0  0  0  0
 12 13  1  0  0  0  0
 13 14  2  0  0  0  0
 14 15  1  0  0  0  0
 15 16  2  0  0  0  0
 16 11  1  0  0  0  0
 14 17  1  0  0  0  0
 17 18  1  0  0  0  0
 17 19  2  0  0  0  0
M  CHG  2  17   1  18  -1
M  END
>  <EXTREG>  (ZINC00061870)
ZINC00061870

>  <LOGBIO>
2.5000

$$$$
ZINC00062388
  -MTS-   02131516232D 0   0.00000     0.00000     0

 26 27  0  0  1  0  0  0  0  0999 V2000
    5.7192   -0.8537    0.0000 O   0  0  0  0  0  0  0  0  0  0  0  0
    4.8527   -0.3545    0.0000 C   0  0  0  0  0  0  0  0  0  0  0  0
    3.9872   -0.8554    0.0000 C   0  0  1  0  0  0  0  0  0  0  0  0
    3.1172   -0.3554    0.0000 O   0  0  0  0  0  0  0  0  0  0  0  0
    2.2572   -0.8554    0.0000 C   0  0  1  0  0  0  0  0  0  0  0  0
    1.3904   -0.3567    0.0000 N   0  0  0  0  0  0  0  0  0  0  0  0
    1.3889    0.6433    0.0000 C   0  0  0  0  0  0  0  0  0  0  0  0
    0.5196    1.1446    0.0000 C   0  0  0  0  0  0  0  0  0  0  0  0
    0.5201    2.1394    0.0000 C   0  0  0  0  0  0  0  0  0  0  0  0
    1.3849    2.6415    0.0000 C   0  0  0  0  0  0  0  0  0  0  0  0
    2.2492    2.1489    0.0000 C   0  0  0  0  0  0  0  0  0  0  0  0
    2.2537    1.1455    0.0000 C   0  0  0  0  0  0  0  0  0  0  0  0
    3.1127    2.6532    0.0000 N   0  3  0  0  0  0  0  0  0  0  0  0
    3.1082    3.6567    0.0000 O   0  5  0  0  0  0  0  0  0  0  0  0
    3.9769    2.1606    0.0000 O   0  0  0  0  0  0  0  0  0  0  0  0
    2.2572   -1.8554    0.0000 C   0  0  1  0  0  0  0  0  0  0  0  0
    1.3904   -2.3541    0.0000 O   0  0  0  0  0  0  0  0  0  0  0  0
    3.1172   -2.3554    0.0000 C   0  0  1  0  0  0  0  0  0  0  0  0
    3.1147   -3.3554    0.0000 O   0  0  0  0  0  0  0  0  0  0  0  0
    3.9872   -1.8554    0.0000 C   0  0  1  0  0  0  0  0  0  0  0  0
    4.8527   -2.3562    0.0000 O   0  0  0  0  0  0  0  0  0  0  0  0
    4.5069   -1.5556    0.0000 H   0  0  0  0  0  0  0  0  0  0  0  0
    2.5967   -2.6539    0.0000 H   0  0  0  0  0  0  0  0  0  0  0  0
    2.2558   -2.4554    0.0000 H   0  0  0  0  0  0  0  0  0  0  0  0
    2.2558   -0.2554    0.0000 H   0  0  0  0  0  0  0  0  0  0  0  0
    3.9863   -0.2554    0.0000 H   0  0  0  0  0  0  0  0  0  0  0  0
  1  2  1  0  0  0  0
  3  2  1  6  0  0  0
  3 26  1  1  0  0  0
  3  4  1  0  0  0  0
  4  5  1  0  0  0  0
  5 25  1  1  0  0  0
  5  6  1  6  0  0  0
  6  7  1  0  0  0  0
  7  8  2  0  0  0  0
  8  9  1  0  0  0  0
  9 10  2  0  0  0  0
 10 11  1  0  0  0  0
 11 12  2  0  0  0  0
 12  7  1  0  0  0  0
 11 13  1  0  0  0  0
 13 14  1  0  0  0  0
 13 15  2  0  0  0  0
  5 16  1  0  0  0  0
 16 24  1  1  0  0  0
 16 17  1  6  0  0  0
 16 18  1  0  0  0  0
 18 23  1  1  0  0  0
 18 19  1  6  0  0  0
 18 20  1  0  0  0  0
 20 22  1  1  0  0  0
 20  3  1  0  0  0  0
 20 21  1  6  0  0  0
M  CHG  2  13   1  14  -1
M  END
>  <EXTREG>  (ZINC00062388)
ZINC00062388

>  <LOGBIO>
2.5000

$$$$
ZINC00062959
  -MTS-   02131516232D 0   0.00000     0.00000     0

 17 18  0  0  0  0  0  0  0  0999 V2000
    0.5205    0.4566    0.0000 C   0  0  0  0  0  0  0  0  0  0  0  0
    1.3910   -0.0426    0.0000 C   0  0  0  0  0  0  0  0  0  0  0  0
    2.2505    0.4583    0.0000 C   0  0  0  0  0  0  0  0  0  0  0  0
    3.1185   -0.0382    0.0000 C   0  0  0  0  0  0  0  0  0  0  0  0
    3.1236   -1.0417    0.0000 C   0  0  0  0  0  0  0  0  0  0  0  0
    2.2603   -1.5464    0.0000 C   0  0  0  0  0  0  0  0  0  0  0  0
    3.9881   -1.5338    0.0000 N   0  0  0  0  0  0  0  0  0  0  0  0
    4.8526   -1.0338    0.0000 C   0  0  0  0  0  0  0  0  0  0  0  0
    5.8126   -1.3438    0.0000 S   0  0  0  0  0  0  0  0  0  0  0  0
    6.3926   -0.5338    0.0000 C   0  0  0  0  0  0  0  0  0  0  0  0
    7.3926   -0.5338    0.0000 C   0  0  0  0  0  0  0  0  0  0  0  0
    8.3926   -0.5338    0.0000 N   0  0  0  0  0  0  0  0  0  0  0  0
    5.8126    0.2762    0.0000 C   0  0  0  0  0  0  0  0  0  0  0  0
    6.1257    1.2259    0.0000 N   0  0  0  0  0  0  0  0  0  0  0  0
    4.8526   -0.0338    0.0000 C   0  0  0  0  0  0  0  0  0  0  0  0
    3.9830    0.4644    0.0000 C   0  0  0  0  0  0  0  0  0  0  0  0
    3.9799    1.4644    0.0000 C   0  0  0  0  0  0  0  0  0  0  0  0
  1  2  1  0  0  0  0
  2  3  2  0  0  0  0
  3  4  1  0  0  0  0
  4  5  2  0  0  0  0
  5  6  1  0  0  0  0
  5  7  1  0  0  0  0
  7  8  2  0  0  0  0
  8  9  1  0  0  0  0
  9 10  1  0  0  0  0
 10 11  1  0  0  0  0
 11 12  3  0  0  0  0
 10 13  2  0  0  0  0
 13 14  1  0  0  0  0
 13 15  1  0  0  0  0
 15  8  1  0  0  0  0
 15 16  2  0  0  0  0
 16  4  1  0  0  0  0
 16 17  1  0  0  0  0
M  END
>  <EXTREG>  (ZINC00062959)
ZINC00062959

>  <LOGBIO>
2.5000

$$$$
ZINC00066019
  -MTS-   02131516232D 0   0.00000     0.00000     0

 13 14  0  0  0  0  0  0  0  0999 V2000
    5.7833    1.6799    0.0000 Cl  0  0  0  0  0  0  0  0  0  0  0  0
    4.9178    1.1790    0.0000 C   0  0  0  0  0  0  0  0  0  0  0  0
    4.0478    1.6790    0.0000 C   0  0  0  0  0  0  0  0  0  0  0  0
    3.1878    1.1790    0.0000 C   0  0  0  0  0  0  0  0  0  0  0  0
    3.1878    0.1790    0.0000 C   0  0  0  0  0  0  0  0  0  0  0  0
    4.0478   -0.3210    0.0000 C   0  0  0  0  0  0  0  0  0  0  0  0
    4.9178    0.1790    0.0000 C   0  0  0  0  0  0  0  0  0  0  0  0
    2.3210   -0.3197    0.0000 N   0  0  0  0  0  0  0  0  0  0  0  0
    1.4523    0.1825    0.0000 C   0  0  0  0  0  0  0  0  0  0  0  0
    0.5910   -0.3154    0.0000 C   0  0  0  0  0  0  0  0  0  0  0  0
    0.5885   -1.3154    0.0000 N   0  0  0  0  0  0  0  0  0  0  0  0
    1.4473   -1.8175    0.0000 C   0  0  0  0  0  0  0  0  0  0  0  0
    2.3185   -1.3197    0.0000 C   0  0  0  0  0  0  0  0  0  0  0  0
  1  2  1  0  0  0  0
  2  3  2  0  0  0  0
  3  4  1  0  0  0  0
  4  5  2  0  0  0  0
  5  6  1  0  0  0  0
  6  7  2  0  0  0  0
  7  2  1  0  0  0  0
  5  8  1  0  0  0  0
  8  9  1  0  0  0  0
  9 10  1  0  0  0  0
 10 11  1  0  0  0  0
 11 12  1  0  0  0  0
 12 13  1  0  0  0  0
 13  8  1  0  0  0  0
M  END
>  <EXTREG>  (ZINC00066019)
ZINC00066019

>  <LOGBIO>
2.5000

$$$$
ZINC00066140
  -MTS-   02131516232D 0   0.00000     0.00000     0

 12 12  0  0  0  0  0  0  0  0999 V2000
    3.1105    2.4968    0.0000 C   0  0  0  0  0  0  0  0  0  0  0  0
    3.9805    1.9968    0.0000 C   0  0  0  0  0  0  0  0  0  0  0  0
    3.9815    1.0020    0.0000 O   0  0  0  0  0  0  0  0  0  0  0  0
    3.1159    0.5012    0.0000 C   0  0  0  0  0  0  0  0  0  0  0  0
    2.2459    1.0012    0.0000 N   0  0  0  0  0  0  0  0  0  0  0  0
    1.3859    0.5012    0.0000 C   0  0  0  0  0  0  0  0  0  0  0  0
    0.5192    0.9999    0.0000 N   0  0  0  0  0  0  0  0  0  0  0  0
    1.3859   -0.4988    0.0000 N   0  0  0  0  0  0  0  0  0  0  0  0
    2.2459   -0.9988    0.0000 C   0  0  0  0  0  0  0  0  0  0  0  0
    2.2434   -1.9988    0.0000 N   0  0  0  0  0  0  0  0  0  0  0  0
    1.3762   -2.4966    0.0000 C   0  0  0  0  0  0  0  0  0  0  0  0
    3.1159   -0.4988    0.0000 N   0  0  0  0  0  0  0  0  0  0  0  0
  1  2  1  0  0  0  0
  2  3  1  0  0  0  0
  3  4  1  0  0  0  0
  4  5  2  0  0  0  0
  5  6  1  0  0  0  0
  6  7  1  0  0  0  0
  6  8  2  0  0  0  0
  8  9  1  0  0  0  0
  9 10  1  0  0  0  0
 10 11  1  0  0  0  0
  9 12  2  0  0  0  0
 12  4  1  0  0  0  0
M  END
>  <EXTREG>  (ZINC00066140)
ZINC00066140

>  <LOGBIO>
2.5000

$$$$
ZINC00066455
  -MTS-   02131516232D 0   0.00000     0.00000     0

 17 19  0  0  0  0  0  0  0  0999 V2000
    4.7283   -1.2757    0.0000 C   0  0  0  0  0  0  0  0  0  0  0  0
    4.1397   -0.4672    0.0000 N   0  0  0  0  0  0  0  0  0  0  0  0
    4.4497    0.4928    0.0000 C   0  0  0  0  0  0  0  0  0  0  0  0
    5.3626    0.9086    0.0000 C   0  0  0  0  0  0  0  0  0  0  0  0
    5.4572    1.9041    0.0000 C   0  0  0  0  0  0  0  0  0  0  0  0
    4.6384    2.4842    0.0000 C   0  0  0  0  0  0  0  0  0  0  0  0
    3.7350    2.0679    0.0000 C   0  0  0  0  0  0  0  0  0  0  0  0
    3.6397    1.0728    0.0000 C   0  0  0  0  0  0  0  0  0  0  0  0
    2.8297    0.4928    0.0000 N   0  0  0  0  0  0  0  0  0  0  0  0
    1.8229    0.4835    0.0000 N   0  0  0  0  0  0  0  0  0  0  0  0
    1.5187   -0.4691    0.0000 C   0  0  0  0  0  0  0  0  0  0  0  0
    0.5695   -0.7838    0.0000 C   0  0  0  0  0  0  0  0  0  0  0  0
    2.3389   -1.0564    0.0000 C   0  0  0  0  0  0  0  0  0  0  0  0
    2.3454   -2.0564    0.0000 C   0  0  0  0  0  0  0  0  0  0  0  0
    1.4799   -2.5642    0.0000 C   0  0  0  0  0  0  0  0  0  0  0  0
    3.2098   -2.5487    0.0000 O   0  0  0  0  0  0  0  0  0  0  0  0
    3.1397   -0.4672    0.0000 C   0  0  0  0  0  0  0  0  0  0  0  0
  1  2  1  0  0  0  0
  2  3  1  0  0  0  0
  3  4  2  0  0  0  0
  4  5  1  0  0  0  0
  5  6  2  0  0  0  0
  6  7  1  0  0  0  0
  7  8  2  0  0  0  0
  8  3  1  0  0  0  0
  8  9  1  0  0  0  0
  9 10  1  0  0  0  0
 10 11  2  0  0  0  0
 11 12  1  0  0  0  0
 11 13  1  0  0  0  0
 13 14  1  0  0  0  0
 14 15  1  0  0  0  0
 14 16  2  0  0  0  0
 13 17  2  0  0  0  0
 17  2  1  0  0  0  0
 17  9  1  0  0  0  0
M  END
>  <EXTREG>  (ZINC00066455)
ZINC00066455

>  <LOGBIO>
2.5000

$$$$
ZINC00066645
  -MTS-   02131516232D 0   0.00000     0.00000     0

 19 20  0  0  0  0  0  0  0  0999 V2000
    6.5854    1.7509    0.0000 O   0  0  0  0  0  0  0  0  0  0  0  0
    5.7156    2.2513    0.0000 C   0  0  0  0  0  0  0  0  0  0  0  0
    5.7152    3.2461    0.0000 O   0  0  0  0  0  0  0  0  0  0  0  0
    4.8501    1.7504    0.0000 C   0  0  0  0  0  0  0  0  0  0  0  0
    3.9801    2.2504    0.0000 C   0  0  0  0  0  0  0  0  0  0  0  0
    3.1201    1.7504    0.0000 C   0  0  0  0  0  0  0  0  0  0  0  0
    3.1201    0.7504    0.0000 N   0  0  0  0  0  0  0  0  0  0  0  0
    3.9801    0.2504    0.0000 C   0  0  0  0  0  0  0  0  0  0  0  0
    4.8501    0.7504    0.0000 C   0  0  0  0  0  0  0  0  0  0  0  0
    2.2533    0.2517    0.0000 C   0  0  0  0  0  0  0  0  0  0  0  0
    1.3846    0.7539    0.0000 N   0  0  0  0  0  0  0  0  0  0  0  0
    0.5233    0.2561    0.0000 C   0  0  0  0  0  0  0  0  0  0  0  0
    0.5208   -0.7439    0.0000 C   0  0  0  0  0  0  0  0  0  0  0  0
    1.3796   -1.2461    0.0000 C   0  0  0  0  0  0  0  0  0  0  0  0
    2.2508   -0.7483    0.0000 N   0  0  0  0  0  0  0  0  0  0  0  0
    1.3746   -2.2461    0.0000 C   0  0  0  0  0  0  0  0  0  0  0  0
    2.3745   -2.2511    0.0000 F   0  0  0  0  0  0  0  0  0  0  0  0
    0.3746   -2.2411    0.0000 F   0  0  0  0  0  0  0  0  0  0  0  0
    1.3695   -3.2461    0.0000 F   0  0  0  0  0  0  0  0  0  0  0  0
  1  2  1  0  0  0  0
  2  3  2  0  0  0  0
  2  4  1  0  0  0  0
  4  5  1  0  0  0  0
  5  6  1  0  0  0  0
  6  7  1  0  0  0  0
  7  8  1  0  0  0  0
  8  9  1  0  0  0  0
  9  4  1  0  0  0  0
  7 10  1  0  0  0  0
 10 11  2  0  0  0  0
 11 12  1  0  0  0  0
 12 13  2  0  0  0  0
 13 14  1  0  0  0  0
 14 15  2  0  0  0  0
 15 10  1  0  0  0  0
 14 16  1  0  0  0  0
 16 17  1  0  0  0  0
 16 18  1  0  0  0  0
 16 19  1  0  0  0  0
M  END
>  <EXTREG>  (ZINC00066645)
ZINC00066645

>  <LOGBIO>
2.5000

$$$$
ZINC00067993
  -MTS-   02131516232D 0   0.00000     0.00000     0

 23 24  0  0  0  0  0  0  0  0999 V2000
    8.6565   -0.4887    0.0000 C   0  0  0  0  0  0  0  0  0  0  0  0
    7.7899    0.0105    0.0000 O   0  0  0  0  0  0  0  0  0  0  0  0
    6.9244   -0.4904    0.0000 C   0  0  0  0  0  0  0  0  0  0  0  0
    6.0544    0.0096    0.0000 C   0  0  0  0  0  0  0  0  0  0  0  0
    5.1944   -0.4904    0.0000 C   0  0  0  0  0  0  0  0  0  0  0  0
    4.3276    0.0083    0.0000 C   0  0  0  0  0  0  0  0  0  0  0  0
    4.3261    1.0083    0.0000 O   0  0  0  0  0  0  0  0  0  0  0  0
    3.4593    1.5070    0.0000 C   0  0  0  0  0  0  0  0  0  0  0  0
    3.4568    2.5104    0.0000 C   0  0  0  0  0  0  0  0  0  0  0  0
    2.5936    3.0047    0.0000 C   0  0  0  0  0  0  0  0  0  0  0  0
    1.7278    2.5043    0.0000 C   0  0  0  0  0  0  0  0  0  0  0  0
    1.7253    1.5095    0.0000 C   0  0  0  0  0  0  0  0  0  0  0  0
    2.5936    1.0065    0.0000 C   0  0  0  0  0  0  0  0  0  0  0  0
    0.8623    3.0051    0.0000 N   0  3  0  0  0  0  0  0  0  0  0  0
    0.8627    4.0086    0.0000 O   0  5  0  0  0  0  0  0  0  0  0  0
    0.0000    2.5091    0.0000 O   0  0  0  0  0  0  0  0  0  0  0  0
    5.1944   -1.4904    0.0000 C   0  0  0  0  0  0  0  0  0  0  0  0
    6.0544   -1.9904    0.0000 C   0  0  0  0  0  0  0  0  0  0  0  0
    6.0519   -2.9904    0.0000 O   0  0  0  0  0  0  0  0  0  0  0  0
    5.1846   -3.4882    0.0000 C   0  0  0  0  0  0  0  0  0  0  0  0
    6.9244   -1.4904    0.0000 C   0  0  0  0  0  0  0  0  0  0  0  0
    7.7899   -1.9913    0.0000 O   0  0  0  0  0  0  0  0  0  0  0  0
    7.7890   -2.9913    0.0000 C   0  0  0  0  0  0  0  0  0  0  0  0
  1  2  1  0  0  0  0
  2  3  1  0  0  0  0
  3  4  2  0  0  0  0
  4  5  1  0  0  0  0
  5  6  1  0  0  0  0
  6  7  1  0  0  0  0
  7  8  1  0  0  0  0
  8  9  2  0  0  0  0
  9 10  1  0  0  0  0
 10 11  2  0  0  0  0
 11 12  1  0  0  0  0
 12 13  2  0  0  0  0
 13  8  1  0  0  0  0
 11 14  1  0  0  0  0
 14 15  1  0  0  0  0
 14 16  2  0  0  0  0
  5 17  2  0  0  0  0
 17 18  1  0  0  0  0
 18 19  1  0  0  0  0
 19 20  1  0  0  0  0
 18 21  2  0  0  0  0
 21  3  1  0  0  0  0
 21 22  1  0  0  0  0
 22 23  1  0  0  0  0
M  CHG  2  14   1  15  -1
M  END
>  <EXTREG>  (ZINC00067993)
ZINC00067993

>  <LOGBIO>
2.5000

$$$$
ZINC00068231
  -MTS-   02131516232D 0   0.00000     0.00000     0

 17 18  0  0  0  0  0  0  0  0999 V2000
    4.3291    1.5485    0.0000 N   0  0  0  0  0  0  0  0  0  0  0  0
    3.4636    1.0477    0.0000 C   0  0  0  0  0  0  0  0  0  0  0  0
    2.5936    1.5477    0.0000 C   0  0  0  0  0  0  0  0  0  0  0  0
    1.7336    1.0477    0.0000 C   0  0  0  0  0  0  0  0  0  0  0  0
    1.7336    0.0477    0.0000 C   0  0  0  0  0  0  0  0  0  0  0  0
    2.5936   -0.4523    0.0000 C   0  0  0  0  0  0  0  0  0  0  0  0
    3.4636    0.0477    0.0000 C   0  0  0  0  0  0  0  0  0  0  0  0
    4.3291   -0.4532    0.0000 N   0  0  0  0  0  0  0  0  0  0  0  0
    4.3291   -1.4566    0.0000 C   0  0  0  0  0  0  0  0  0  0  0  0
    5.1911   -1.9531    0.0000 C   0  0  0  0  0  0  0  0  0  0  0  0
    6.0581   -1.4548    0.0000 C   0  0  0  0  0  0  0  0  0  0  0  0
    6.0631   -0.4601    0.0000 C   0  0  0  0  0  0  0  0  0  0  0  0
    5.1961    0.0451    0.0000 C   0  0  0  0  0  0  0  0  0  0  0  0
    0.8668    1.5463    0.0000 C   0  0  0  0  0  0  0  0  0  0  0  0
    0.3681    0.6796    0.0000 F   0  0  0  0  0  0  0  0  0  0  0  0
    1.3655    2.4131    0.0000 F   0  0  0  0  0  0  0  0  0  0  0  0
    0.0000    2.0450    0.0000 F   0  0  0  0  0  0  0  0  0  0  0  0
  1  2  1  0  0  0  0
  2  3  2  0  0  0  0
  3  4  1  0  0  0  0
  4  5  2  0  0  0  0
  5  6  1  0  0  0  0
  6  7  2  0  0  0  0
  7  2  1  0  0  0  0
  7  8  1  0  0  0  0
  8  9  1  0  0  0  0
  9 10  1  0  0  0  0
 10 11  1  0  0  0  0
 11 12  1  0  0  0  0
 12 13  1  0  0  0  0
 13  8  1  0  0  0  0
  4 14  1  0  0  0  0
 14 15  1  0  0  0  0
 14 16  1  0  0  0  0
 14 17  1  0  0  0  0
M  END
>  <EXTREG>  (ZINC00068231)
ZINC00068231

>  <LOGBIO>
2.5000

$$$$
ZINC00069287
  -MTS-   02131516232D 0   0.00000     0.00000     0

 24 25  0  0  0  0  0  0  0  0999 V2000
    3.4603   -3.2449    0.0000 O   0  0  0  0  0  0  0  0  0  0  0  0
    2.5436   -3.6531    0.0000 C   0  0  0  0  0  0  0  0  0  0  0  0
    2.4408   -4.6426    0.0000 O   0  0  0  0  0  0  0  0  0  0  0  0
    1.7343   -3.0659    0.0000 C   0  0  0  0  0  0  0  0  0  0  0  0
    1.8590   -1.8724    0.0000 C   0  0  0  0  0  0  0  0  0  0  0  0
    2.1690   -0.9124    0.0000 C   0  0  0  0  0  0  0  0  0  0  0  0
    1.3590   -0.3324    0.0000 C   0  0  0  0  0  0  0  0  0  0  0  0
    0.5490   -0.9124    0.0000 C   0  0  0  0  0  0  0  0  0  0  0  0
    0.8590   -1.8724    0.0000 C   0  0  0  0  0  0  0  0  0  0  0  0
    2.8374   -2.0791    0.0000 C   0  0  0  0  0  0  0  0  0  0  0  0
    3.6416   -1.1838    0.0000 C   0  0  0  0  0  0  0  0  0  0  0  0
    4.6146   -1.3904    0.0000 O   0  0  0  0  0  0  0  0  0  0  0  0
    3.3319   -0.2329    0.0000 N   0  0  0  0  0  0  0  0  0  0  0  0
    4.0005    0.5107    0.0000 C   0  0  0  0  0  0  0  0  0  0  0  0
    3.6907    1.4651    0.0000 C   0  0  0  0  0  0  0  0  0  0  0  0
    4.3574    2.2035    0.0000 C   0  0  0  0  0  0  0  0  0  0  0  0
    5.3359    1.9972    0.0000 C   0  0  0  0  0  0  0  0  0  0  0  0
    6.0026    2.7425    0.0000 O   0  0  0  0  0  0  0  0  0  0  0  0
    5.6906    3.6925    0.0000 C   0  0  0  0  0  0  0  0  0  0  0  0
    4.7405    3.3805    0.0000 F   0  0  0  0  0  0  0  0  0  0  0  0
    6.6406    4.0046    0.0000 F   0  0  0  0  0  0  0  0  0  0  0  0
    5.3785    4.6426    0.0000 F   0  0  0  0  0  0  0  0  0  0  0  0
    5.6477    1.0526    0.0000 C   0  0  0  0  0  0  0  0  0  0  0  0
    4.9790    0.3044    0.0000 C   0  0  0  0  0  0  0  0  0  0  0  0
  1  2  1  0  0  0  0
  2  3  2  0  0  0  0
  2  4  1  0  0  0  0
  4  5  1  0  0  0  0
  5  6  1  0  0  0  0
  6  7  1  0  0  0  0
  7  8  1  0  0  0  0
  8  9  1  0  0  0  0
  9  5  1  0  0  0  0
  5 10  1  0  0  0  0
 10 11  1  0  0  0  0
 11 12  2  0  0  0  0
 11 13  1  0  0  0  0
 13 14  1  0  0  0  0
 14 15  2  0  0  0  0
 15 16  1  0  0  0  0
 16 17  2  0  0  0  0
 17 18  1  0  0  0  0
 18 19  1  0  0  0  0
 19 20  1  0  0  0  0
 19 21  1  0  0  0  0
 19 22  1  0  0  0  0
 17 23  1  0  0  0  0
 23 24  2  0  0  0  0
 24 14  1  0  0  0  0
M  END
>  <EXTREG>  (ZINC00069287)
ZINC00069287

>  <LOGBIO>
2.5000

$$$$
ZINC00069393
  -MTS-   02131516232D 0   0.00000     0.00000     0

 18 19  0  0  0  0  0  0  0  0999 V2000
    5.2422   -2.6248    0.0000 O   0  0  0  0  0  0  0  0  0  0  0  0
    6.1555   -2.2175    0.0000 C   0  0  0  0  0  0  0  0  0  0  0  0
    6.2594   -1.2230    0.0000 C   0  0  0  0  0  0  0  0  0  0  0  0
    7.2378   -1.4297    0.0000 C   0  0  0  0  0  0  0  0  0  0  0  0
    7.5479   -2.3804    0.0000 O   0  0  0  0  0  0  0  0  0  0  0  0
    6.5694   -0.2630    0.0000 C   0  0  0  0  0  0  0  0  0  0  0  0
    5.7594    0.3170    0.0000 S   0  0  0  0  0  0  0  0  0  0  0  0
    4.9494   -0.2630    0.0000 C   0  0  0  0  0  0  0  0  0  0  0  0
    3.9997    0.0502    0.0000 N   0  0  0  0  0  0  0  0  0  0  0  0
    3.7960    1.0292    0.0000 C   0  0  0  0  0  0  0  0  0  0  0  0
    2.8463    1.3424    0.0000 C   0  0  0  0  0  0  0  0  0  0  0  0
    2.6410    2.3246    0.0000 C   0  0  0  0  0  0  0  0  0  0  0  0
    1.6956    2.6342    0.0000 C   0  0  0  0  0  0  0  0  0  0  0  0
    0.9489    1.9691    0.0000 C   0  0  0  0  0  0  0  0  0  0  0  0
    0.0000    2.2846    0.0000 F   0  0  0  0  0  0  0  0  0  0  0  0
    1.1476    0.9943    0.0000 C   0  0  0  0  0  0  0  0  0  0  0  0
    2.0996    0.6773    0.0000 C   0  0  0  0  0  0  0  0  0  0  0  0
    5.2594   -1.2230    0.0000 N   0  0  0  0  0  0  0  0  0  0  0  0
  1  2  1  0  0  0  0
  2  3  1  0  0  0  0
  3  4  1  0  0  0  0
  4  5  1  0  0  0  0
  3  6  1  0  0  0  0
  6  7  1  0  0  0  0
  7  8  1  0  0  0  0
  8  9  1  0  0  0  0
  9 10  1  0  0  0  0
 10 11  1  0  0  0  0
 11 12  2  0  0  0  0
 12 13  1  0  0  0  0
 13 14  2  0  0  0  0
 14 15  1  0  0  0  0
 14 16  1  0  0  0  0
 16 17  2  0  0  0  0
 17 11  1  0  0  0  0
  8 18  2  0  0  0  0
 18  3  1  0  0  0  0
M  END
>  <EXTREG>  (ZINC00069393)
ZINC00069393

>  <LOGBIO>
2.5000

$$$$
ZINC00070029
  -MTS-   02131516232D 0   0.00000     0.00000     0

 28 32  0  0  0  0  0  0  0  0999 V2000
    0.0000    1.2499    0.0000 Cl  0  0  0  0  0  0  0  0  0  0  0  0
    0.8567    0.7341    0.0000 C   0  0  0  0  0  0  0  0  0  0  0  0
    0.8393   -0.2692    0.0000 C   0  0  0  0  0  0  0  0  0  0  0  0
    1.6926   -0.7806    0.0000 C   0  0  0  0  0  0  0  0  0  0  0  0
    2.5681   -0.2974    0.0000 C   0  0  0  0  0  0  0  0  0  0  0  0
    2.5904    0.6971    0.0000 C   0  0  0  0  0  0  0  0  0  0  0  0
    1.7322    1.2173    0.0000 C   0  0  0  0  0  0  0  0  0  0  0  0
    3.4671    1.1781    0.0000 N   0  0  0  0  0  0  0  0  0  0  0  0
    4.3799    0.7486    0.0000 C   0  0  0  0  0  0  0  0  0  0  0  0
    4.4886    0.1585    0.0000 O   0  0  0  0  0  0  0  0  0  0  0  0
    5.0670    1.4618    0.0000 C   0  0  2  0  0  0  0  0  0  0  0  0
    6.0770    1.1218    0.0000 C   0  0  1  0  0  0  0  0  0  0  0  0
    6.9970    1.7018    0.0000 C   0  0  0  0  0  0  0  0  0  0  0  0
    6.4870    2.4018    0.0000 C   0  0  0  0  0  0  0  0  0  0  0  0
    5.6870    2.0518    0.0000 C   0  0  1  0  0  0  0  0  0  0  0  0
    4.5770    2.3718    0.0000 C   0  0  2  0  0  0  0  0  0  0  0  0
    3.5942    2.1700    0.0000 C   0  0  0  0  0  0  0  0  0  0  0  0
    2.8611    2.8500    0.0000 O   0  0  0  0  0  0  0  0  0  0  0  0
    5.5370    0.1518    0.0000 C   0  0  0  0  0  0  0  0  0  0  0  0
    5.2478   -0.8054    0.0000 C   0  0  0  0  0  0  0  0  0  0  0  0
    4.2954   -1.1379    0.0000 C   0  0  0  0  0  0  0  0  0  0  0  0
    4.3220   -2.1338    0.0000 C   0  0  0  0  0  0  0  0  0  0  0  0
    5.2734   -2.4293    0.0000 C   0  0  0  0  0  0  0  0  0  0  0  0
    5.8516   -1.6026    0.0000 C   0  0  0  0  0  0  0  0  0  0  0  0
    4.6004    2.9714    0.0000 H   0  0  0  0  0  0  0  0  0  0  0  0
    5.6475    2.6505    0.0000 H   0  0  0  0  0  0  0  0  0  0  0  0
    6.5127    0.7093    0.0000 H   0  0  0  0  0  0  0  0  0  0  0  0
    5.2094    0.8790    0.0000 H   0  0  0  0  0  0  0  0  0  0  0  0
  1  2  1  0  0  0  0
  2  3  2  0  0  0  0
  3  4  1  0  0  0  0
  4  5  2  0  0  0  0
  5  6  1  0  0  0  0
  6  7  2  0  0  0  0
  7  2  1  0  0  0  0
  6  8  1  0  0  0  0
  8  9  1  0  0  0  0
  9 10  2  0  0  0  0
 11  9  1  1  0  0  0
 11 28  1  6  0  0  0
 11 12  1  0  0  0  0
 12 27  1  6  0  0  0
 12 13  1  1  0  0  0
 13 14  2  0  0  0  0
 15 14  1  6  0  0  0
 15 26  1  1  0  0  0
 15 16  1  0  0  0  0
 16 25  1  6  0  0  0
 16 11  1  0  0  0  0
 16 17  1  1  0  0  0
 17  8  1  0  0  0  0
 17 18  2  0  0  0  0
 15 19  1  0  0  0  0
 19 12  1  0  0  0  0
 19 20  2  0  0  0  0
 20 21  1  0  0  0  0
 21 22  1  0  0  0  0
 22 23  1  0  0  0  0
 23 24  1  0  0  0  0
 24 20  1  0  0  0  0
M  END
>  <EXTREG>  (ZINC00070029)
ZINC00070029

>  <LOGBIO>
2.5000

$$$$
ZINC00070650
  -MTS-   02131516232D 0   0.00000     0.00000     0

 16 18  0  0  0  0  0  0  0  0999 V2000
    1.2952   -1.3814    0.0000 Br  0  0  0  0  0  0  0  0  0  0  0  0
    1.2944   -0.7814    0.0000 C   0  0  0  0  0  0  0  0  0  0  0  0
    0.5194   -0.3354    0.0000 C   0  0  0  0  0  0  0  0  0  0  0  0
    0.5194    0.5556    0.0000 C   0  0  0  0  0  0  0  0  0  0  0  0
    1.2944    1.0016    0.0000 C   0  0  0  0  0  0  0  0  0  0  0  0
    1.4644    1.8846    0.0000 C   0  0  0  0  0  0  0  0  0  0  0  0
    2.5974    1.8806    0.0000 C   0  0  0  0  0  0  0  0  0  0  0  0
    2.8344    1.0016    0.0000 C   0  0  0  0  0  0  0  0  0  0  0  0
    3.6054    0.5556    0.0000 C   0  0  0  0  0  0  0  0  0  0  0  0
    3.6054   -0.3354    0.0000 C   0  0  0  0  0  0  0  0  0  0  0  0
    2.8344   -0.7814    0.0000 C   0  0  0  0  0  0  0  0  0  0  0  0
    2.0644   -0.3354    0.0000 C   0  0  0  0  0  0  0  0  0  0  0  0
    2.0644    0.5556    0.0000 C   0  0  0  0  0  0  0  0  0  0  0  0
    2.8341   -1.9814    0.0000 N   0  3  0  0  0  0  0  0  0  0  0  0
    1.9652   -2.4833    0.0000 O   0  5  0  0  0  0  0  0  0  0  0  0
    3.6952   -2.4795    0.0000 O   0  0  0  0  0  0  0  0  0  0  0  0
  1  2  1  0  0  0  0
  2  3  2  0  0  0  0
  3  4  1  0  0  0  0
  4  5  2  0  0  0  0
  5  6  1  0  0  0  0
  6  7  1  0  0  0  0
  7  8  1  0  0  0  0
  8  9  2  0  0  0  0
  9 10  1  0  0  0  0
 10 11  2  0  0  0  0
 11 12  1  0  0  0  0
 12  2  1  0  0  0  0
 12 13  2  0  0  0  0
 13  5  1  0  0  0  0
 13  8  1  0  0  0  0
 11 14  1  0  0  0  0
 14 15  1  0  0  0  0
 14 16  2  0  0  0  0
M  CHG  2  14   1  15  -1
M  END
>  <EXTREG>  (ZINC00070650)
ZINC00070650

>  <LOGBIO>
2.5000

$$$$
ZINC00071425
  -MTS-   02131516232D 0   0.00000     0.00000     0

 19 22  0  0  1  0  0  0  0  0999 V2000
    5.9556   -3.0150    0.0000 O   0  0  0  0  0  0  0  0  0  0  0  0
    5.3671   -2.2065    0.0000 C   0  0  0  0  0  0  0  0  0  0  0  0
    5.6771   -1.2465    0.0000 S   0  0  0  0  0  0  0  0  0  0  0  0
    4.8671   -0.6665    0.0000 C   0  0  0  0  0  0  0  0  0  0  0  0
    4.7674    0.3316    0.0000 S   0  0  0  0  0  0  0  0  0  0  0  0
    3.8555    0.7419    0.0000 C   0  0  1  0  0  0  0  0  0  0  0  0
    3.5424    1.7003    0.0000 C   0  0  0  0  0  0  0  0  0  0  0  0
    2.5462    1.6954    0.0000 C   0  0  0  0  0  0  0  0  0  0  0  0
    1.8803    2.4456    0.0000 C   0  0  0  0  0  0  0  0  0  0  0  0
    0.9010    2.2433    0.0000 C   0  0  0  0  0  0  0  0  0  0  0  0
    0.5873    1.2901    0.0000 C   0  0  0  0  0  0  0  0  0  0  0  0
    1.2509    0.5490    0.0000 C   0  0  0  0  0  0  0  0  0  0  0  0
    2.2300    0.7506    0.0000 C   0  0  0  0  0  0  0  0  0  0  0  0
    3.0426    0.1536    0.0000 C   0  0  2  0  0  0  0  0  0  0  0  0
    3.1457   -0.8358    0.0000 S   0  0  0  0  0  0  0  0  0  0  0  0
    4.0571   -1.2465    0.0000 C   0  0  0  0  0  0  0  0  0  0  0  0
    4.3671   -2.2065    0.0000 S   0  0  0  0  0  0  0  0  0  0  0  0
    2.5220   -0.1448    0.0000 H   0  0  0  0  0  0  0  0  0  0  0  0
    4.3018    1.1429    0.0000 H   0  0  0  0  0  0  0  0  0  0  0  0
  1  2  2  0  0  0  0
  2  3  1  0  0  0  0
  3  4  1  0  0  0  0
  4  5  1  0  0  0  0
  6  5  1  6  0  0  0
  6 19  1  1  0  0  0
  6  7  1  0  0  0  0
  7  8  1  0  0  0  0
  8  9  2  0  0  0  0
  9 10  1  0  0  0  0
 10 11  2  0  0  0  0
 11 12  1  0  0  0  0
 12 13  2  0  0  0  0
 13  8  1  0  0  0  0
 14 13  1  1  0  0  0
 14 18  1  6  0  0  0
 14  6  1  0  0  0  0
 14 15  1  0  0  0  0
 15 16  1  0  0  0  0
 16  4  2  0  0  0  0
 16 17  1  0  0  0  0
 17  2  1  0  0  0  0
M  END
>  <EXTREG>  (ZINC00071425)
ZINC00071425

>  <LOGBIO>
2.5000

$$$$
ZINC00071465
  -MTS-   02131516232D 0   0.00000     0.00000     0

 14 14  0  0  1  0  0  0  0  0999 V2000
    1.3751    2.5356    0.0000 C   0  0  0  0  0  0  0  0  0  0  0  0
    2.2449    2.0352    0.0000 C   0  0  0  0  0  0  0  0  0  0  0  0
    2.2454    1.0404    0.0000 O   0  0  0  0  0  0  0  0  0  0  0  0
    3.1151    0.5400    0.0000 C   0  0  0  0  0  0  0  0  0  0  0  0
    3.9807    1.0408    0.0000 O   0  0  0  0  0  0  0  0  0  0  0  0
    3.1156   -0.4548    0.0000 C   0  0  2  0  0  0  0  0  0  0  0  0
    3.9854   -0.9552    0.0000 N   0  0  0  0  0  0  0  0  0  0  0  0
    2.2501   -0.9557    0.0000 C   0  0  0  0  0  0  0  0  0  0  0  0
    1.3801   -0.4557    0.0000 C   0  0  0  0  0  0  0  0  0  0  0  0
    0.5201   -0.9557    0.0000 C   0  0  0  0  0  0  0  0  0  0  0  0
    0.5201   -1.9557    0.0000 C   0  0  0  0  0  0  0  0  0  0  0  0
    1.3801   -2.4557    0.0000 C   0  0  0  0  0  0  0  0  0  0  0  0
    2.2501   -1.9557    0.0000 C   0  0  0  0  0  0  0  0  0  0  0  0
    2.5958   -0.1552    0.0000 H   0  0  0  0  0  0  0  0  0  0  0  0
  1  2  1  0  0  0  0
  2  3  1  0  0  0  0
  3  4  1  0  0  0  0
  4  5  2  0  0  0  0
  6  4  1  6  0  0  0
  6 14  1  1  0  0  0
  6  7  1  0  0  0  0
  6  8  1  0  0  0  0
  8  9  2  0  0  0  0
  9 10  1  0  0  0  0
 10 11  2  0  0  0  0
 11 12  1  0  0  0  0
 12 13  2  0  0  0  0
 13  8  1  0  0  0  0
M  END
>  <EXTREG>  (ZINC00071465)
ZINC00071465

>  <LOGBIO>
2.5000

$$$$
ZINC00071577
  -MTS-   02131516232D 0   0.00000     0.00000     0

 15 16  0  0  0  0  0  0  0  0999 V2000
    6.4668   -0.9318    0.0000 C   0  0  0  0  0  0  0  0  0  0  0  0
    5.8738   -0.1223    0.0000 C   0  0  0  0  0  0  0  0  0  0  0  0
    6.2758    0.7877    0.0000 C   0  0  0  0  0  0  0  0  0  0  0  0
    4.8796   -0.2302    0.0000 C   0  0  0  0  0  0  0  0  0  0  0  0
    4.2862    0.5790    0.0000 C   0  0  0  0  0  0  0  0  0  0  0  0
    3.2975    0.4696    0.0000 C   0  0  0  0  0  0  0  0  0  0  0  0
    2.8929   -0.4449    0.0000 C   0  0  0  0  0  0  0  0  0  0  0  0
    1.8985   -0.5503    0.0000 N   0  0  0  0  0  0  0  0  0  0  0  0
    1.3100    0.2582    0.0000 C   0  0  0  0  0  0  0  0  0  0  0  0
    1.6200    1.2182    0.0000 S   0  0  0  0  0  0  0  0  0  0  0  0
    0.8100    1.7982    0.0000 N   0  0  0  0  0  0  0  0  0  0  0  0
    0.0000    1.2182    0.0000 N   0  0  0  0  0  0  0  0  0  0  0  0
    0.3100    0.2582    0.0000 N   0  0  0  0  0  0  0  0  0  0  0  0
    3.4772   -1.2501    0.0000 C   0  0  0  0  0  0  0  0  0  0  0  0
    4.4751   -1.1447    0.0000 C   0  0  0  0  0  0  0  0  0  0  0  0
  1  2  1  0  0  0  0
  2  3  1  0  0  0  0
  2  4  1  0  0  0  0
  4  5  2  0  0  0  0
  5  6  1  0  0  0  0
  6  7  2  0  0  0  0
  7  8  1  0  0  0  0
  8  9  1  0  0  0  0
  9 10  1  0  0  0  0
 10 11  1  0  0  0  0
 11 12  2  0  0  0  0
 12 13  1  0  0  0  0
 13  9  2  0  0  0  0
  7 14  1  0  0  0  0
 14 15  2  0  0  0  0
 15  4  1  0  0  0  0
M  END
>  <EXTREG>  (ZINC00071577)
ZINC00071577

>  <LOGBIO>
2.5000

$$$$
ZINC00071972
  -MTS-   02131516232D 0   0.00000     0.00000     0

 18 20  0  0  0  0  0  0  0  0999 V2000
    5.7549   -1.1261    0.0000 C   0  0  0  0  0  0  0  0  0  0  0  0
    5.1664   -0.3176    0.0000 C   0  0  0  0  0  0  0  0  0  0  0  0
    5.4764    0.6424    0.0000 N   0  0  0  0  0  0  0  0  0  0  0  0
    4.6664    1.2224    0.0000 C   0  0  0  0  0  0  0  0  0  0  0  0
    4.5668    2.2205    0.0000 C   0  0  0  0  0  0  0  0  0  0  0  0
    3.6548    2.6308    0.0000 C   0  0  0  0  0  0  0  0  0  0  0  0
    2.8419    2.0425    0.0000 C   0  0  0  0  0  0  0  0  0  0  0  0
    2.9451    1.0531    0.0000 C   0  0  0  0  0  0  0  0  0  0  0  0
    3.8564    0.6424    0.0000 C   0  0  0  0  0  0  0  0  0  0  0  0
    4.1664   -0.3176    0.0000 C   0  0  0  0  0  0  0  0  0  0  0  0
    3.5779   -1.1261    0.0000 S   0  0  0  0  0  0  0  0  0  0  0  0
    2.5835   -1.0207    0.0000 C   0  0  0  0  0  0  0  0  0  0  0  0
    2.1753   -0.1040    0.0000 C   0  0  0  0  0  0  0  0  0  0  0  0
    1.1858   -0.0011    0.0000 C   0  0  0  0  0  0  0  0  0  0  0  0
    0.5965   -0.8090    0.0000 C   0  0  0  0  0  0  0  0  0  0  0  0
    0.9966   -1.7198    0.0000 C   0  0  0  0  0  0  0  0  0  0  0  0
    1.9942   -1.8286    0.0000 C   0  0  0  0  0  0  0  0  0  0  0  0
    2.3983   -2.7433    0.0000 N   0  0  0  0  0  0  0  0  0  0  0  0
  1  2  1  0  0  0  0
  2  3  1  0  0  0  0
  3  4  1  0  0  0  0
  4  5  2  0  0  0  0
  5  6  1  0  0  0  0
  6  7  2  0  0  0  0
  7  8  1  0  0  0  0
  8  9  2  0  0  0  0
  9  4  1  0  0  0  0
  9 10  1  0  0  0  0
 10  2  2  0  0  0  0
 10 11  1  0  0  0  0
 11 12  1  0  0  0  0
 12 13  2  0  0  0  0
 13 14  1  0  0  0  0
 14 15  2  0  0  0  0
 15 16  1  0  0  0  0
 16 17  2  0  0  0  0
 17 12  1  0  0  0  0
 17 18  1  0  0  0  0
M  END
>  <EXTREG>  (ZINC00071972)
ZINC00071972

>  <LOGBIO>
2.5000

$$$$
ZINC00073542
  -MTS-   02131516232D 0   0.00000     0.00000     0

 19 21  0  0  0  0  0  0  0  0999 V2000
    8.4859   -2.6824    0.0000 O   0  0  0  0  0  0  0  0  0  0  0  0
    7.8945   -1.8760    0.0000 C   0  0  0  0  0  0  0  0  0  0  0  0
    8.2977   -0.9571    0.0000 C   0  0  0  0  0  0  0  0  0  0  0  0
    7.7078   -0.1561    0.0000 C   0  0  0  0  0  0  0  0  0  0  0  0
    6.7137   -0.2640    0.0000 C   0  0  0  0  0  0  0  0  0  0  0  0
    6.3094   -1.1730    0.0000 C   0  0  0  0  0  0  0  0  0  0  0  0
    5.3150   -1.2784    0.0000 N   0  0  0  0  0  0  0  0  0  0  0  0
    4.7265   -0.4699    0.0000 C   0  0  0  0  0  0  0  0  0  0  0  0
    5.0365    0.4901    0.0000 S   0  0  0  0  0  0  0  0  0  0  0  0
    4.2265    1.0701    0.0000 C   0  0  0  0  0  0  0  0  0  0  0  0
    3.4165    0.4901    0.0000 C   0  0  0  0  0  0  0  0  0  0  0  0
    3.7265   -0.4699    0.0000 N   0  0  0  0  0  0  0  0  0  0  0  0
    2.4668    0.8032    0.0000 C   0  0  0  0  0  0  0  0  0  0  0  0
    2.2614    1.7855    0.0000 C   0  0  0  0  0  0  0  0  0  0  0  0
    1.3161    2.0951    0.0000 C   0  0  0  0  0  0  0  0  0  0  0  0
    0.5693    1.4299    0.0000 C   0  0  0  0  0  0  0  0  0  0  0  0
    0.7680    0.4552    0.0000 C   0  0  0  0  0  0  0  0  0  0  0  0
    1.7201    0.1381    0.0000 C   0  0  0  0  0  0  0  0  0  0  0  0
    6.9004   -1.9839    0.0000 C   0  0  0  0  0  0  0  0  0  0  0  0
  1  2  1  0  0  0  0
  2  3  2  0  0  0  0
  3  4  1  0  0  0  0
  4  5  2  0  0  0  0
  5  6  1  0  0  0  0
  6  7  1  0  0  0  0
  7  8  1  0  0  0  0
  8  9  1  0  0  0  0
  9 10  1  0  0  0  0
 10 11  2  0  0  0  0
 11 12  1  0  0  0  0
 12  8  2  0  0  0  0
 11 13  1  0  0  0  0
 13 14  2  0  0  0  0
 14 15  1  0  0  0  0
 15 16  2  0  0  0  0
 16 17  1  0  0  0  0
 17 18  2  0  0  0  0
 18 13  1  0  0  0  0
  6 19  2  0  0  0  0
 19  2  1  0  0  0  0
M  END
>  <EXTREG>  (ZINC00073542)
ZINC00073542

>  <LOGBIO>
2.5000

$$$$
ZINC00074412
  -MTS-   02131516232D 0   0.00000     0.00000     0

 17 17  0  0  1  0  0  0  0  0999 V2000
    4.8492   -0.6024    0.0000 C   0  0  0  0  0  0  0  0  0  0  0  0
    4.8476    0.4011    0.0000 C   0  0  1  0  0  0  0  0  0  0  0  0
    3.9811    0.9002    0.0000 N   0  0  0  0  0  0  0  0  0  0  0  0
    3.1156    0.3993    0.0000 S   0  0  0  0  0  0  0  0  0  0  0  0
    3.6165   -0.4662    0.0000 O   0  0  0  0  0  0  0  0  0  0  0  0
    2.6147    1.2649    0.0000 O   0  0  0  0  0  0  0  0  0  0  0  0
    2.2501   -0.1015    0.0000 C   0  0  0  0  0  0  0  0  0  0  0  0
    1.3801    0.3985    0.0000 C   0  0  0  0  0  0  0  0  0  0  0  0
    0.5201   -0.1015    0.0000 C   0  0  0  0  0  0  0  0  0  0  0  0
    0.5201   -1.1015    0.0000 C   0  0  0  0  0  0  0  0  0  0  0  0
    1.3801   -1.6015    0.0000 C   0  0  0  0  0  0  0  0  0  0  0  0
    2.2501   -1.1015    0.0000 C   0  0  0  0  0  0  0  0  0  0  0  0
    3.1156   -1.6024    0.0000 F   0  0  0  0  0  0  0  0  0  0  0  0
    5.7089    0.8989    0.0000 C   0  0  0  0  0  0  0  0  0  0  0  0
    5.7074    1.9023    0.0000 O   0  0  0  0  0  0  0  0  0  0  0  0
    6.5754    0.3997    0.0000 O   0  0  0  0  0  0  0  0  0  0  0  0
    4.3284    0.1004    0.0000 H   0  0  0  0  0  0  0  0  0  0  0  0
  2  1  1  1  0  0  0
  2 17  1  6  0  0  0
  2  3  1  0  0  0  0
  3  4  1  0  0  0  0
  4  5  2  0  0  0  0
  4  6  2  0  0  0  0
  4  7  1  0  0  0  0
  7  8  2  0  0  0  0
  8  9  1  0  0  0  0
  9 10  2  0  0  0  0
 10 11  1  0  0  0  0
 11 12  2  0  0  0  0
 12  7  1  0  0  0  0
 12 13  1  0  0  0  0
  2 14  1  0  0  0  0
 14 15  1  0  0  0  0
 14 16  2  0  0  0  0
M  END
>  <EXTREG>  (ZINC00074412)
ZINC00074412

>  <LOGBIO>
2.5000

$$$$
ZINC00074681
  -MTS-   02131516232D 0   0.00000     0.00000     0

 23 24  0  0  0  0  0  0  0  0999 V2000
    2.2522   -2.1837    0.0000 O   0  0  0  0  0  0  0  0  0  0  0  0
    1.3850   -1.6789    0.0000 C   0  0  0  0  0  0  0  0  0  0  0  0
    0.5223   -2.1742    0.0000 O   0  0  0  0  0  0  0  0  0  0  0  0
    1.3880   -0.6789    0.0000 C   0  0  0  0  0  0  0  0  0  0  0  0
    0.5210   -0.1738    0.0000 C   0  0  0  0  0  0  0  0  0  0  0  0
    0.5259    0.8210    0.0000 C   0  0  0  0  0  0  0  0  0  0  0  0
    1.3930    1.3193    0.0000 C   0  0  0  0  0  0  0  0  0  0  0  0
    2.2550    0.8228    0.0000 C   0  0  0  0  0  0  0  0  0  0  0  0
    2.2550   -0.1807    0.0000 C   0  0  0  0  0  0  0  0  0  0  0  0
    3.1205   -0.6815    0.0000 N   0  0  0  0  0  0  0  0  0  0  0  0
    3.9870   -0.1824    0.0000 S   0  0  0  0  0  0  0  0  0  0  0  0
    3.6875    0.3375    0.0000 O   0  0  0  0  0  0  0  0  0  0  0  0
    4.4862   -1.0489    0.0000 O   0  0  0  0  0  0  0  0  0  0  0  0
    5.0269    0.4166    0.0000 C   0  0  0  0  0  0  0  0  0  0  0  0
    5.8959   -0.0851    0.0000 C   0  0  0  0  0  0  0  0  0  0  0  0
    6.7569    0.4132    0.0000 C   0  0  0  0  0  0  0  0  0  0  0  0
    6.7588    1.4132    0.0000 C   0  0  0  0  0  0  0  0  0  0  0  0
    5.8998    1.9149    0.0000 C   0  0  0  0  0  0  0  0  0  0  0  0
    5.0288    1.4166    0.0000 C   0  0  0  0  0  0  0  0  0  0  0  0
    4.1643    1.9192    0.0000 C   0  0  0  0  0  0  0  0  0  0  0  0
    4.6669    2.7837    0.0000 F   0  0  0  0  0  0  0  0  0  0  0  0
    3.8628    1.4004    0.0000 F   0  0  0  0  0  0  0  0  0  0  0  0
    3.2998    2.4217    0.0000 F   0  0  0  0  0  0  0  0  0  0  0  0
  1  2  1  0  0  0  0
  2  3  2  0  0  0  0
  2  4  1  0  0  0  0
  4  5  2  0  0  0  0
  5  6  1  0  0  0  0
  6  7  2  0  0  0  0
  7  8  1  0  0  0  0
  8  9  2  0  0  0  0
  9  4  1  0  0  0  0
  9 10  1  0  0  0  0
 10 11  1  0  0  0  0
 11 12  2  0  0  0  0
 11 13  2  0  0  0  0
 11 14  1  0  0  0  0
 14 15  2  0  0  0  0
 15 16  1  0  0  0  0
 16 17  2  0  0  0  0
 17 18  1  0  0  0  0
 18 19  2  0  0  0  0
 19 14  1  0  0  0  0
 19 20  1  0  0  0  0
 20 21  1  0  0  0  0
 20 22  1  0  0  0  0
 20 23  1  0  0  0  0
M  END
>  <EXTREG>  (ZINC00074681)
ZINC00074681

>  <LOGBIO>
2.5000

$$$$
ZINC00074849
  -MTS-   02131516232D 0   0.00000     0.00000     0

 23 26  0  0  0  0  0  0  0  0999 V2000
    7.5707   -0.4930    0.0000 C   0  0  0  0  0  0  0  0  0  0  0  0
    7.8807    0.4670    0.0000 C   0  0  0  0  0  0  0  0  0  0  0  0
    7.0707    1.0470    0.0000 C   0  0  0  0  0  0  0  0  0  0  0  0
    6.2607    0.4670    0.0000 N   0  0  0  0  0  0  0  0  0  0  0  0
    6.5707   -0.4930    0.0000 C   0  0  0  0  0  0  0  0  0  0  0  0
    5.3110    0.7801    0.0000 C   0  0  0  0  0  0  0  0  0  0  0  0
    5.1057    1.7623    0.0000 N   0  0  0  0  0  0  0  0  0  0  0  0
    4.1603    2.0719    0.0000 N   0  0  0  0  0  0  0  0  0  0  0  0
    3.4136    1.4068    0.0000 C   0  0  0  0  0  0  0  0  0  0  0  0
    3.6123    0.4320    0.0000 C   0  0  0  0  0  0  0  0  0  0  0  0
    4.5643    0.1150    0.0000 C   0  0  0  0  0  0  0  0  0  0  0  0
    4.8064   -1.0604    0.0000 C   0  0  0  0  0  0  0  0  0  0  0  0
    5.7584   -1.3774    0.0000 C   0  0  0  0  0  0  0  0  0  0  0  0
    5.9571   -2.3522    0.0000 C   0  0  0  0  0  0  0  0  0  0  0  0
    5.2104   -3.0173    0.0000 C   0  0  0  0  0  0  0  0  0  0  0  0
    4.2650   -2.7077    0.0000 C   0  0  0  0  0  0  0  0  0  0  0  0
    4.0597   -1.7255    0.0000 C   0  0  0  0  0  0  0  0  0  0  0  0
    2.4647    1.7223    0.0000 C   0  0  0  0  0  0  0  0  0  0  0  0
    2.2619    2.7050    0.0000 C   0  0  0  0  0  0  0  0  0  0  0  0
    1.3172    3.0170    0.0000 C   0  0  0  0  0  0  0  0  0  0  0  0
    0.5689    2.3537    0.0000 C   0  0  0  0  0  0  0  0  0  0  0  0
    0.7651    1.3785    0.0000 C   0  0  0  0  0  0  0  0  0  0  0  0
    1.7163    1.0590    0.0000 C   0  0  0  0  0  0  0  0  0  0  0  0
  1  2  1  0  0  0  0
  2  3  1  0  0  0  0
  3  4  1  0  0  0  0
  4  5  1  0  0  0  0
  5  1  1  0  0  0  0
  4  6  1  0  0  0  0
  6  7  1  0  0  0  0
  7  8  2  0  0  0  0
  8  9  1  0  0  0  0
  9 10  2  0  0  0  0
 10 11  1  0  0  0  0
 11  6  2  0  0  0  0
 11 12  1  0  0  0  0
 12 13  2  0  0  0  0
 13 14  1  0  0  0  0
 14 15  2  0  0  0  0
 15 16  1  0  0  0  0
 16 17  2  0  0  0  0
 17 12  1  0  0  0  0
  9 18  1  0  0  0  0
 18 19  2  0  0  0  0
 19 20  1  0  0  0  0
 20 21  2  0  0  0  0
 21 22  1  0  0  0  0
 22 23  2  0  0  0  0
 23 18  1  0  0  0  0
M  END
>  <EXTREG>  (ZINC00074849)
ZINC00074849

>  <LOGBIO>
2.5000

$$$$
ZINC00076826
  -MTS-   02131516232D 0   0.00000     0.00000     0

 15 16  0  0  0  0  0  0  0  0999 V2000
    5.9384    0.0138    0.0000 O   0  0  0  0  0  0  0  0  0  0  0  0
    5.3499    0.8223    0.0000 C   0  0  0  0  0  0  0  0  0  0  0  0
    5.6599    1.7823    0.0000 C   0  0  0  0  0  0  0  0  0  0  0  0
    4.8499    2.3623    0.0000 N   0  0  0  0  0  0  0  0  0  0  0  0
    4.0399    1.7823    0.0000 C   0  0  0  0  0  0  0  0  0  0  0  0
    3.0902    2.0954    0.0000 S   0  0  0  0  0  0  0  0  0  0  0  0
    4.3499    0.8223    0.0000 N   0  0  0  0  0  0  0  0  0  0  0  0
    3.7614    0.0138    0.0000 C   0  0  0  0  0  0  0  0  0  0  0  0
    2.7670    0.1192    0.0000 C   0  0  0  0  0  0  0  0  0  0  0  0
    2.1785   -0.6893    0.0000 C   0  0  0  0  0  0  0  0  0  0  0  0
    1.1805   -0.5845    0.0000 C   0  0  0  0  0  0  0  0  0  0  0  0
    0.5967   -1.3899    0.0000 C   0  0  0  0  0  0  0  0  0  0  0  0
    1.0017   -2.3042    0.0000 N   0  0  0  0  0  0  0  0  0  0  0  0
    1.9905   -2.4131    0.0000 C   0  0  0  0  0  0  0  0  0  0  0  0
    2.5835   -1.6036    0.0000 C   0  0  0  0  0  0  0  0  0  0  0  0
  1  2  2  0  0  0  0
  2  3  1  0  0  0  0
  3  4  1  0  0  0  0
  4  5  1  0  0  0  0
  5  6  2  0  0  0  0
  5  7  1  0  0  0  0
  7  2  1  0  0  0  0
  7  8  1  0  0  0  0
  8  9  1  0  0  0  0
  9 10  1  0  0  0  0
 10 11  2  0  0  0  0
 11 12  1  0  0  0  0
 12 13  2  0  0  0  0
 13 14  1  0  0  0  0
 14 15  2  0  0  0  0
 15 10  1  0  0  0  0
M  END
>  <EXTREG>  (ZINC00076826)
ZINC00076826

>  <LOGBIO>
2.5000

$$$$
ZINC00077166
  -MTS-   02131516232D 0   0.00000     0.00000     0

 16 17  0  0  0  0  0  0  0  0999 V2000
    4.5956    2.5255    0.0000 C   0  0  0  0  0  0  0  0  0  0  0  0
    3.5956    2.5235    0.0000 S   0  0  0  0  0  0  0  0  0  0  0  0
    3.0974    1.6565    0.0000 C   0  0  0  0  0  0  0  0  0  0  0  0
    2.0939    1.6535    0.0000 N   0  0  0  0  0  0  0  0  0  0  0  0
    1.6000    0.7900    0.0000 C   0  0  0  0  0  0  0  0  0  0  0  0
    0.6000    0.7875    0.0000 C   0  0  0  0  0  0  0  0  0  0  0  0
    2.1009   -0.0755    0.0000 N   0  0  0  0  0  0  0  0  0  0  0  0
    3.0956   -0.0775    0.0000 C   0  0  0  0  0  0  0  0  0  0  0  0
    3.5943   -0.9443    0.0000 N   0  0  0  0  0  0  0  0  0  0  0  0
    3.1834   -1.8657    0.0000 C   0  0  0  0  0  0  0  0  0  0  0  0
    3.9268   -2.5289    0.0000 C   0  0  0  0  0  0  0  0  0  0  0  0
    4.7942   -2.0389    0.0000 C   0  0  0  0  0  0  0  0  0  0  0  0
    4.5886   -1.0512    0.0000 C   0  0  0  0  0  0  0  0  0  0  0  0
    3.5982    0.7910    0.0000 C   0  0  0  0  0  0  0  0  0  0  0  0
    4.5982    0.7910    0.0000 C   0  0  0  0  0  0  0  0  0  0  0  0
    5.5982    0.7910    0.0000 N   0  0  0  0  0  0  0  0  0  0  0  0
  1  2  1  0  0  0  0
  2  3  1  0  0  0  0
  3  4  1  0  0  0  0
  4  5  2  0  0  0  0
  5  6  1  0  0  0  0
  5  7  1  0  0  0  0
  7  8  2  0  0  0  0
  8  9  1  0  0  0  0
  9 10  1  0  0  0  0
 10 11  2  0  0  0  0
 11 12  1  0  0  0  0
 12 13  2  0  0  0  0
 13  9  1  0  0  0  0
  8 14  1  0  0  0  0
 14  3  2  0  0  0  0
 14 15  1  0  0  0  0
 15 16  3  0  0  0  0
M  END
>  <EXTREG>  (ZINC00077166)
ZINC00077166

>  <LOGBIO>
2.5000

$$$$
ZINC00077477
  -MTS-   02131516232D 0   0.00000     0.00000     0

 23 26  0  0  0  0  0  0  0  0999 V2000
    3.7208   -3.5672    0.0000 C   0  0  0  0  0  0  0  0  0  0  0  0
    4.1244   -2.6522    0.0000 O   0  0  0  0  0  0  0  0  0  0  0  0
    3.5339   -1.8452    0.0000 C   0  0  0  0  0  0  0  0  0  0  0  0
    3.9380   -0.9267    0.0000 C   0  0  0  0  0  0  0  0  0  0  0  0
    3.3489   -0.1251    0.0000 C   0  0  0  0  0  0  0  0  0  0  0  0
    2.3546   -0.2321    0.0000 C   0  0  0  0  0  0  0  0  0  0  0  0
    1.9495   -1.1406    0.0000 C   0  0  0  0  0  0  0  0  0  0  0  0
    0.9549   -1.2451    0.0000 O   0  0  0  0  0  0  0  0  0  0  0  0
    0.5481   -2.1586    0.0000 C   0  0  0  0  0  0  0  0  0  0  0  0
    2.5396   -1.9522    0.0000 C   0  0  0  0  0  0  0  0  0  0  0  0
    1.7661    0.5764    0.0000 C   0  0  0  0  0  0  0  0  0  0  0  0
    0.7573    0.5764    0.0000 N   0  0  0  0  0  0  0  0  0  0  0  0
    0.4543    1.5254    0.0000 N   0  0  0  0  0  0  0  0  0  0  0  0
    1.2551    2.1180    0.0000 C   0  0  0  0  0  0  0  0  0  0  0  0
    1.3631    3.1121    0.0000 C   0  0  0  0  0  0  0  0  0  0  0  0
    2.2764    3.5194    0.0000 C   0  0  0  0  0  0  0  0  0  0  0  0
    3.0874    2.9285    0.0000 C   0  0  0  0  0  0  0  0  0  0  0  0
    4.0055    3.3334    0.0000 C   0  0  0  0  0  0  0  0  0  0  0  0
    4.8113    2.7412    0.0000 C   0  0  0  0  0  0  0  0  0  0  0  0
    4.6990    1.7441    0.0000 C   0  0  0  0  0  0  0  0  0  0  0  0
    3.7868    1.3472    0.0000 C   0  0  0  0  0  0  0  0  0  0  0  0
    2.9810    1.9394    0.0000 C   0  0  0  0  0  0  0  0  0  0  0  0
    2.0734    1.5280    0.0000 N   0  0  0  0  0  0  0  0  0  0  0  0
  1  2  1  0  0  0  0
  2  3  1  0  0  0  0
  3  4  2  0  0  0  0
  4  5  1  0  0  0  0
  5  6  2  0  0  0  0
  6  7  1  0  0  0  0
  7  8  1  0  0  0  0
  8  9  1  0  0  0  0
  7 10  2  0  0  0  0
 10  3  1  0  0  0  0
  6 11  1  0  0  0  0
 11 12  2  0  0  0  0
 12 13  1  0  0  0  0
 13 14  2  0  0  0  0
 14 15  1  0  0  0  0
 15 16  2  0  0  0  0
 16 17  1  0  0  0  0
 17 18  1  0  0  0  0
 18 19  2  0  0  0  0
 19 20  1  0  0  0  0
 20 21  2  0  0  0  0
 21 22  1  0  0  0  0
 22 17  2  0  0  0  0
 22 23  1  0  0  0  0
 23 11  1  0  0  0  0
 23 14  1  0  0  0  0
M  END
>  <EXTREG>  (ZINC00077477)
ZINC00077477

>  <LOGBIO>
2.5000

$$$$
ZINC00077662
  -MTS-   02131516232D 0   0.00000     0.00000     0

 17 18  0  0  0  0  0  0  0  0999 V2000
    3.1156    1.7541    0.0000 C   0  0  0  0  0  0  0  0  0  0  0  0
    2.2501    1.2532    0.0000 C   0  0  0  0  0  0  0  0  0  0  0  0
    1.3801    1.7532    0.0000 C   0  0  0  0  0  0  0  0  0  0  0  0
    0.5201    1.2532    0.0000 C   0  0  0  0  0  0  0  0  0  0  0  0
    0.5201    0.2532    0.0000 C   0  0  0  0  0  0  0  0  0  0  0  0
    1.3801   -0.2468    0.0000 C   0  0  0  0  0  0  0  0  0  0  0  0
    2.2501    0.2532    0.0000 C   0  0  0  0  0  0  0  0  0  0  0  0
    3.1156   -0.2476    0.0000 C   0  0  0  0  0  0  0  0  0  0  0  0
    3.1151   -1.2511    0.0000 O   0  0  0  0  0  0  0  0  0  0  0  0
    3.9779    0.2485    0.0000 N   0  0  0  0  0  0  0  0  0  0  0  0
    4.8431   -0.2528    0.0000 C   0  0  0  0  0  0  0  0  0  0  0  0
    4.8426   -1.2563    0.0000 C   0  0  0  0  0  0  0  0  0  0  0  0
    5.7044   -1.7532    0.0000 C   0  0  0  0  0  0  0  0  0  0  0  0
    6.5716   -1.2554    0.0000 C   0  0  0  0  0  0  0  0  0  0  0  0
    7.4357   -1.7589    0.0000 Cl  0  0  0  0  0  0  0  0  0  0  0  0
    6.5772   -0.2606    0.0000 C   0  0  0  0  0  0  0  0  0  0  0  0
    5.7104    0.2450    0.0000 C   0  0  0  0  0  0  0  0  0  0  0  0
  1  2  1  0  0  0  0
  2  3  2  0  0  0  0
  3  4  1  0  0  0  0
  4  5  2  0  0  0  0
  5  6  1  0  0  0  0
  6  7  2  0  0  0  0
  7  2  1  0  0  0  0
  7  8  1  0  0  0  0
  8  9  2  0  0  0  0
  8 10  1  0  0  0  0
 10 11  1  0  0  0  0
 11 12  2  0  0  0  0
 12 13  1  0  0  0  0
 13 14  2  0  0  0  0
 14 15  1  0  0  0  0
 14 16  1  0  0  0  0
 16 17  2  0  0  0  0
 17 11  1  0  0  0  0
M  END
>  <EXTREG>  (ZINC00077662)
ZINC00077662

>  <LOGBIO>
2.5000

$$$$
ZINC00077962
  -MTS-   02131516232D 0   0.00000     0.00000     0

 16 16  0  0  0  0  0  0  0  0999 V2000
    4.4415    2.7384    0.0000 C   0  0  0  0  0  0  0  0  0  0  0  0
    5.3113    2.2380    0.0000 O   0  0  0  0  0  0  0  0  0  0  0  0
    5.3117    1.2432    0.0000 C   0  0  0  0  0  0  0  0  0  0  0  0
    6.1815    0.7428    0.0000 O   0  0  0  0  0  0  0  0  0  0  0  0
    4.4462    0.7423    0.0000 C   0  0  0  0  0  0  0  0  0  0  0  0
    3.5762    1.2423    0.0000 C   0  0  0  0  0  0  0  0  0  0  0  0
    2.7162    0.7423    0.0000 C   0  0  0  0  0  0  0  0  0  0  0  0
    2.7162   -0.2577    0.0000 C   0  0  0  0  0  0  0  0  0  0  0  0
    1.8494   -0.7564    0.0000 O   0  0  0  0  0  0  0  0  0  0  0  0
    1.8479   -1.7598    0.0000 C   0  0  0  0  0  0  0  0  0  0  0  0
    0.9851   -2.2550    0.0000 C   0  0  0  0  0  0  0  0  0  0  0  0
    0.9836   -3.2584    0.0000 F   0  0  0  0  0  0  0  0  0  0  0  0
    0.0000   -2.4268    0.0000 F   0  0  0  0  0  0  0  0  0  0  0  0
    0.6452   -1.3145    0.0000 F   0  0  0  0  0  0  0  0  0  0  0  0
    3.5762   -0.7577    0.0000 N   0  0  0  0  0  0  0  0  0  0  0  0
    4.4462   -0.2577    0.0000 C   0  0  0  0  0  0  0  0  0  0  0  0
  1  2  1  0  0  0  0
  2  3  1  0  0  0  0
  3  4  2  0  0  0  0
  3  5  1  0  0  0  0
  5  6  2  0  0  0  0
  6  7  1  0  0  0  0
  7  8  2  0  0  0  0
  8  9  1  0  0  0  0
  9 10  1  0  0  0  0
 10 11  1  0  0  0  0
 11 12  1  0  0  0  0
 11 13  1  0  0  0  0
 11 14  1  0  0  0  0
  8 15  1  0  0  0  0
 15 16  2  0  0  0  0
 16  5  1  0  0  0  0
M  END
>  <EXTREG>  (ZINC00077962)
ZINC00077962

>  <LOGBIO>
2.5000

$$$$
ZINC00078248
  -MTS-   02131516232D 0   0.00000     0.00000     0

 22 24  0  0  0  0  0  0  0  0999 V2000
    3.7338   -2.9517    0.0000 F   0  0  0  0  0  0  0  0  0  0  0  0
    4.1365   -2.0364    0.0000 C   0  0  0  0  0  0  0  0  0  0  0  0
    3.2212   -1.6337    0.0000 F   0  0  0  0  0  0  0  0  0  0  0  0
    5.0518   -2.4391    0.0000 F   0  0  0  0  0  0  0  0  0  0  0  0
    4.5392   -1.1211    0.0000 C   0  0  0  0  0  0  0  0  0  0  0  0
    5.5366   -1.0108    0.0000 C   0  0  0  0  0  0  0  0  0  0  0  0
    5.9353   -0.0994    0.0000 C   0  0  0  0  0  0  0  0  0  0  0  0
    5.3448    0.7076    0.0000 C   0  0  0  0  0  0  0  0  0  0  0  0
    4.3555    0.6032    0.0000 C   0  0  0  0  0  0  0  0  0  0  0  0
    3.9487   -0.3140    0.0000 C   0  0  0  0  0  0  0  0  0  0  0  0
    3.7670    1.4117    0.0000 N   0  0  0  0  0  0  0  0  0  0  0  0
    4.0770    2.3717    0.0000 C   0  0  0  0  0  0  0  0  0  0  0  0
    5.0267    2.6849    0.0000 O   0  0  0  0  0  0  0  0  0  0  0  0
    3.2670    2.9517    0.0000 O   0  0  0  0  0  0  0  0  0  0  0  0
    2.4570    2.3717    0.0000 N   0  0  0  0  0  0  0  0  0  0  0  0
    2.7670    1.4117    0.0000 C   0  0  0  0  0  0  0  0  0  0  0  0
    2.1785    0.6032    0.0000 C   0  0  0  0  0  0  0  0  0  0  0  0
    1.1805    0.7080    0.0000 C   0  0  0  0  0  0  0  0  0  0  0  0
    0.5967   -0.0974    0.0000 C   0  0  0  0  0  0  0  0  0  0  0  0
    1.0017   -1.0117    0.0000 C   0  0  0  0  0  0  0  0  0  0  0  0
    1.9905   -1.1206    0.0000 N   0  0  0  0  0  0  0  0  0  0  0  0
    2.5835   -0.3111    0.0000 C   0  0  0  0  0  0  0  0  0  0  0  0
  1  2  1  0  0  0  0
  2  3  1  0  0  0  0
  2  4  1  0  0  0  0
  2  5  1  0  0  0  0
  5  6  2  0  0  0  0
  6  7  1  0  0  0  0
  7  8  2  0  0  0  0
  8  9  1  0  0  0  0
  9 10  2  0  0  0  0
 10  5  1  0  0  0  0
  9 11  1  0  0  0  0
 11 12  1  0  0  0  0
 12 13  2  0  0  0  0
 12 14  1  0  0  0  0
 14 15  1  0  0  0  0
 15 16  2  0  0  0  0
 16 11  1  0  0  0  0
 16 17  1  0  0  0  0
 17 18  2  0  0  0  0
 18 19  1  0  0  0  0
 19 20  2  0  0  0  0
 20 21  1  0  0  0  0
 21 22  2  0  0  0  0
 22 17  1  0  0  0  0
M  END
>  <EXTREG>  (ZINC00078248)
ZINC00078248

>  <LOGBIO>
2.5000

$$$$
ZINC00078633
  -MTS-   02131516232D 0   0.00000     0.00000     0

 19 20  0  0  0  0  0  0  0  0999 V2000
    3.9854    1.8057    0.0000 C   0  0  0  0  0  0  0  0  0  0  0  0
    3.1156    2.3061    0.0000 C   0  0  0  0  0  0  0  0  0  0  0  0
    3.1151    3.3009    0.0000 O   0  0  0  0  0  0  0  0  0  0  0  0
    2.2501    1.8052    0.0000 C   0  0  0  0  0  0  0  0  0  0  0  0
    1.3801    2.3052    0.0000 C   0  0  0  0  0  0  0  0  0  0  0  0
    0.5201    1.8052    0.0000 C   0  0  0  0  0  0  0  0  0  0  0  0
    0.5201    0.8052    0.0000 C   0  0  0  0  0  0  0  0  0  0  0  0
    1.3801    0.3052    0.0000 C   0  0  0  0  0  0  0  0  0  0  0  0
    2.2501    0.8052    0.0000 C   0  0  0  0  0  0  0  0  0  0  0  0
    3.1156    0.3044    0.0000 O   0  0  0  0  0  0  0  0  0  0  0  0
    3.1146   -0.6991    0.0000 C   0  0  0  0  0  0  0  0  0  0  0  0
    2.2521   -1.1947    0.0000 O   0  0  0  0  0  0  0  0  0  0  0  0
    3.9799   -1.2004    0.0000 C   0  0  0  0  0  0  0  0  0  0  0  0
    4.8501   -0.7009    0.0000 C   0  0  0  0  0  0  0  0  0  0  0  0
    5.7099   -1.2013    0.0000 C   0  0  0  0  0  0  0  0  0  0  0  0
    5.7093   -2.2013    0.0000 C   0  0  0  0  0  0  0  0  0  0  0  0
    4.8491   -2.7009    0.0000 C   0  0  0  0  0  0  0  0  0  0  0  0
    3.9793   -2.2004    0.0000 C   0  0  0  0  0  0  0  0  0  0  0  0
    3.1136   -2.7008    0.0000 Cl  0  0  0  0  0  0  0  0  0  0  0  0
  1  2  1  0  0  0  0
  2  3  2  0  0  0  0
  2  4  1  0  0  0  0
  4  5  2  0  0  0  0
  5  6  1  0  0  0  0
  6  7  2  0  0  0  0
  7  8  1  0  0  0  0
  8  9  2  0  0  0  0
  9  4  1  0  0  0  0
  9 10  1  0  0  0  0
 10 11  1  0  0  0  0
 11 12  2  0  0  0  0
 11 13  1  0  0  0  0
 13 14  2  0  0  0  0
 14 15  1  0  0  0  0
 15 16  2  0  0  0  0
 16 17  1  0  0  0  0
 17 18  2  0  0  0  0
 18 13  1  0  0  0  0
 18 19  1  0  0  0  0
M  END
>  <EXTREG>  (ZINC00078633)
ZINC00078633

>  <LOGBIO>
2.5000

$$$$
ZINC00078988
  -MTS-   02131516232D 0   0.00000     0.00000     0

 11 12  0  0  0  0  0  0  0  0999 V2000
    4.3119   -1.9343    0.0000 C   0  0  0  0  0  0  0  0  0  0  0  0
    3.7234   -1.1259    0.0000 C   0  0  0  0  0  0  0  0  0  0  0  0
    4.0334   -0.1659    0.0000 S   0  0  0  0  0  0  0  0  0  0  0  0
    3.2234    0.4141    0.0000 C   0  0  0  0  0  0  0  0  0  0  0  0
    3.1238    1.4123    0.0000 C   0  0  0  0  0  0  0  0  0  0  0  0
    2.2118    1.8225    0.0000 C   0  0  0  0  0  0  0  0  0  0  0  0
    1.3989    1.2343    0.0000 C   0  0  0  0  0  0  0  0  0  0  0  0
    0.4859    1.6423    0.0000 O   0  0  0  0  0  0  0  0  0  0  0  0
    1.5020    0.2448    0.0000 C   0  0  0  0  0  0  0  0  0  0  0  0
    2.4134   -0.1659    0.0000 C   0  0  0  0  0  0  0  0  0  0  0  0
    2.7234   -1.1259    0.0000 N   0  0  0  0  0  0  0  0  0  0  0  0
  1  2  1  0  0  0  0
  2  3  1  0  0  0  0
  3  4  1  0  0  0  0
  4  5  2  0  0  0  0
  5  6  1  0  0  0  0
  6  7  2  0  0  0  0
  7  8  1  0  0  0  0
  7  9  1  0  0  0  0
  9 10  2  0  0  0  0
 10  4  1  0  0  0  0
 10 11  1  0  0  0  0
 11  2  2  0  0  0  0
M  END
>  <EXTREG>  (ZINC00078988)
ZINC00078988

>  <LOGBIO>
2.5000

$$$$
ZINC00079136
  -MTS-   02131516232D 0   0.00000     0.00000     0

 18 19  0  0  0  0  0  0  0  0999 V2000
    6.6501    1.9985    0.0000 Cl  0  0  0  0  0  0  0  0  0  0  0  0
    5.7846    1.4976    0.0000 C   0  0  0  0  0  0  0  0  0  0  0  0
    4.9146    1.9976    0.0000 C   0  0  0  0  0  0  0  0  0  0  0  0
    4.0546    1.4976    0.0000 C   0  0  0  0  0  0  0  0  0  0  0  0
    3.1878    1.9963    0.0000 Cl  0  0  0  0  0  0  0  0  0  0  0  0
    4.0546    0.4976    0.0000 C   0  0  0  0  0  0  0  0  0  0  0  0
    4.9146   -0.0024    0.0000 C   0  0  0  0  0  0  0  0  0  0  0  0
    5.7846    0.4976    0.0000 C   0  0  0  0  0  0  0  0  0  0  0  0
    6.6501   -0.0033    0.0000 Cl  0  0  0  0  0  0  0  0  0  0  0  0
    3.1878   -0.0011    0.0000 S   0  0  0  0  0  0  0  0  0  0  0  0
    3.6865   -0.8679    0.0000 O   0  0  0  0  0  0  0  0  0  0  0  0
    2.6891    0.8657    0.0000 O   0  0  0  0  0  0  0  0  0  0  0  0
    2.3210   -0.4998    0.0000 N   0  0  0  0  0  0  0  0  0  0  0  0
    1.4523    0.0024    0.0000 C   0  0  0  0  0  0  0  0  0  0  0  0
    0.5910   -0.4954    0.0000 C   0  0  0  0  0  0  0  0  0  0  0  0
    0.5885   -1.4954    0.0000 C   0  0  0  0  0  0  0  0  0  0  0  0
    1.4473   -1.9976    0.0000 C   0  0  0  0  0  0  0  0  0  0  0  0
    2.3185   -1.4998    0.0000 C   0  0  0  0  0  0  0  0  0  0  0  0
  1  2  1  0  0  0  0
  2  3  2  0  0  0  0
  3  4  1  0  0  0  0
  4  5  1  0  0  0  0
  4  6  2  0  0  0  0
  6  7  1  0  0  0  0
  7  8  2  0  0  0  0
  8  2  1  0  0  0  0
  8  9  1  0  0  0  0
  6 10  1  0  0  0  0
 10 11  2  0  0  0  0
 10 12  2  0  0  0  0
 10 13  1  0  0  0  0
 13 14  1  0  0  0  0
 14 15  1  0  0  0  0
 15 16  1  0  0  0  0
 16 17  2  0  0  0  0
 17 18  1  0  0  0  0
 18 13  1  0  0  0  0
M  END
>  <EXTREG>  (ZINC00079136)
ZINC00079136

>  <LOGBIO>
2.5000

$$$$
ZINC00079771
  -MTS-   02131516232D 0   0.00000     0.00000     0

 18 19  0  0  0  0  0  0  0  0999 V2000
    4.4022   -3.1950    0.0000 C   0  0  0  0  0  0  0  0  0  0  0  0
    4.8058   -2.2800    0.0000 O   0  0  0  0  0  0  0  0  0  0  0  0
    4.2153   -1.4730    0.0000 C   0  0  0  0  0  0  0  0  0  0  0  0
    4.6194   -0.5545    0.0000 C   0  0  0  0  0  0  0  0  0  0  0  0
    4.0303    0.2471    0.0000 C   0  0  0  0  0  0  0  0  0  0  0  0
    4.4334    1.1622    0.0000 Cl  0  0  0  0  0  0  0  0  0  0  0  0
    3.0360    0.1401    0.0000 C   0  0  0  0  0  0  0  0  0  0  0  0
    2.6308   -0.7684    0.0000 C   0  0  0  0  0  0  0  0  0  0  0  0
    3.2210   -1.5800    0.0000 C   0  0  0  0  0  0  0  0  0  0  0  0
    2.8156   -2.4941    0.0000 Cl  0  0  0  0  0  0  0  0  0  0  0  0
    2.4475    0.9486    0.0000 S   0  0  0  0  0  0  0  0  0  0  0  0
    1.6390    0.3601    0.0000 O   0  0  0  0  0  0  0  0  0  0  0  0
    3.2560    1.5371    0.0000 O   0  0  0  0  0  0  0  0  0  0  0  0
    1.8590    1.7571    0.0000 N   0  0  0  0  0  0  0  0  0  0  0  0
    2.1690    2.7171    0.0000 C   0  0  0  0  0  0  0  0  0  0  0  0
    1.3590    3.2971    0.0000 C   0  0  0  0  0  0  0  0  0  0  0  0
    0.5490    2.7171    0.0000 C   0  0  0  0  0  0  0  0  0  0  0  0
    0.8590    1.7571    0.0000 C   0  0  0  0  0  0  0  0  0  0  0  0
  1  2  1  0  0  0  0
  2  3  1  0  0  0  0
  3  4  2  0  0  0  0
  4  5  1  0  0  0  0
  5  6  1  0  0  0  0
  5  7  2  0  0  0  0
  7  8  1  0  0  0  0
  8  9  2  0  0  0  0
  9  3  1  0  0  0  0
  9 10  1  0  0  0  0
  7 11  1  0  0  0  0
 11 12  2  0  0  0  0
 11 13  2  0  0  0  0
 11 14  1  0  0  0  0
 14 15  1  0  0  0  0
 15 16  1  0  0  0  0
 16 17  1  0  0  0  0
 17 18  1  0  0  0  0
 18 14  1  0  0  0  0
M  END
>  <EXTREG>  (ZINC00079771)
ZINC00079771

>  <LOGBIO>
2.5000

$$$$
ZINC00080226
  -MTS-   02131516232D 0   0.00000     0.00000     0

 25 28  0  0  0  0  0  0  0  0999 V2000
    3.8378   -5.2787    0.0000 F   0  0  0  0  0  0  0  0  0  0  0  0
    3.3339   -4.4150    0.0000 C   0  0  0  0  0  0  0  0  0  0  0  0
    2.4702   -4.9188    0.0000 F   0  0  0  0  0  0  0  0  0  0  0  0
    4.1977   -3.9111    0.0000 F   0  0  0  0  0  0  0  0  0  0  0  0
    2.8301   -3.5512    0.0000 O   0  0  0  0  0  0  0  0  0  0  0  0
    3.3758   -2.5961    0.0000 C   0  0  0  0  0  0  0  0  0  0  0  0
    4.3792   -2.5906    0.0000 C   0  0  0  0  0  0  0  0  0  0  0  0
    4.8710   -1.7259    0.0000 C   0  0  0  0  0  0  0  0  0  0  0  0
    4.3680   -0.8616    0.0000 C   0  0  0  0  0  0  0  0  0  0  0  0
    3.3732   -0.8621    0.0000 C   0  0  0  0  0  0  0  0  0  0  0  0
    2.8728   -1.7318    0.0000 C   0  0  0  0  0  0  0  0  0  0  0  0
    2.8723    0.0035    0.0000 C   0  0  0  0  0  0  0  0  0  0  0  0
    3.3723    0.8735    0.0000 C   0  0  0  0  0  0  0  0  0  0  0  0
    2.8723    1.7335    0.0000 C   0  0  0  0  0  0  0  0  0  0  0  0
    3.1823    2.6935    0.0000 C   0  0  0  0  0  0  0  0  0  0  0  0
    4.1320    3.0066    0.0000 O   0  0  0  0  0  0  0  0  0  0  0  0
    2.3723    3.2735    0.0000 C   0  0  0  0  0  0  0  0  0  0  0  0
    2.2727    4.2716    0.0000 C   0  0  0  0  0  0  0  0  0  0  0  0
    1.3607    4.6819    0.0000 C   0  0  0  0  0  0  0  0  0  0  0  0
    0.5478    4.0936    0.0000 C   0  0  0  0  0  0  0  0  0  0  0  0
    0.6509    3.1042    0.0000 C   0  0  0  0  0  0  0  0  0  0  0  0
    1.5623    2.6935    0.0000 C   0  0  0  0  0  0  0  0  0  0  0  0
    1.8723    1.7335    0.0000 C   0  0  0  0  0  0  0  0  0  0  0  0
    1.3723    0.8735    0.0000 N   0  0  0  0  0  0  0  0  0  0  0  0
    1.8723    0.0035    0.0000 N   0  0  0  0  0  0  0  0  0  0  0  0
  1  2  1  0  0  0  0
  2  3  1  0  0  0  0
  2  4  1  0  0  0  0
  2  5  1  0  0  0  0
  5  6  1  0  0  0  0
  6  7  2  0  0  0  0
  7  8  1  0  0  0  0
  8  9  2  0  0  0  0
  9 10  1  0  0  0  0
 10 11  2  0  0  0  0
 11  6  1  0  0  0  0
 10 12  1  0  0  0  0
 12 13  2  0  0  0  0
 13 14  1  0  0  0  0
 14 15  1  0  0  0  0
 15 16  2  0  0  0  0
 15 17  1  0  0  0  0
 17 18  2  0  0  0  0
 18 19  1  0  0  0  0
 19 20  2  0  0  0  0
 20 21  1  0  0  0  0
 21 22  2  0  0  0  0
 22 17  1  0  0  0  0
 22 23  1  0  0  0  0
 23 14  2  0  0  0  0
 23 24  1  0  0  0  0
 24 25  2  0  0  0  0
 25 12  1  0  0  0  0
M  END
>  <EXTREG>  (ZINC00080226)
ZINC00080226

>  <LOGBIO>
2.5000

$$$$
ZINC00080612
  -MTS-   02131516232D 0   0.00000     0.00000     0

 22 24  0  0  1  0  0  0  0  0999 V2000
    5.3150   -2.9308    0.0000 C   0  0  0  0  0  0  0  0  0  0  0  0
    4.7265   -2.1223    0.0000 C   0  0  1  0  0  0  0  0  0  0  0  0
    5.0365   -1.1623    0.0000 S   0  0  0  0  0  0  0  0  0  0  0  0
    4.2265   -0.5823    0.0000 C   0  0  2  0  0  0  0  0  0  0  0  0
    3.4165   -1.1623    0.0000 N   0  0  0  0  0  0  0  0  0  0  0  0
    3.7265   -2.1223    0.0000 C   0  0  0  0  0  0  0  0  0  0  0  0
    3.1379   -2.9308    0.0000 O   0  0  0  0  0  0  0  0  0  0  0  0
    2.4668   -0.8492    0.0000 C   0  0  0  0  0  0  0  0  0  0  0  0
    2.2614    0.1330    0.0000 C   0  0  0  0  0  0  0  0  0  0  0  0
    1.3161    0.4426    0.0000 C   0  0  0  0  0  0  0  0  0  0  0  0
    0.5693   -0.2225    0.0000 C   0  0  0  0  0  0  0  0  0  0  0  0
    0.7680   -1.1972    0.0000 C   0  0  0  0  0  0  0  0  0  0  0  0
    1.7201   -1.5143    0.0000 C   0  0  0  0  0  0  0  0  0  0  0  0
    4.2265    0.4177    0.0000 C   0  0  0  0  0  0  0  0  0  0  0  0
    5.0950    0.9203    0.0000 C   0  0  0  0  0  0  0  0  0  0  0  0
    5.0929    1.9150    0.0000 C   0  0  0  0  0  0  0  0  0  0  0  0
    4.2274    2.4159    0.0000 C   0  0  0  0  0  0  0  0  0  0  0  0
    4.2299    3.4159    0.0000 Br  0  0  0  0  0  0  0  0  0  0  0  0
    3.3639    1.9220    0.0000 C   0  0  0  0  0  0  0  0  0  0  0  0
    3.3609    0.9185    0.0000 C   0  0  0  0  0  0  0  0  0  0  0  0
    4.7601   -0.3081    0.0000 H   0  0  0  0  0  0  0  0  0  0  0  0
    5.3190   -2.0277    0.0000 H   0  0  0  0  0  0  0  0  0  0  0  0
  2  1  1  6  0  0  0
  2 22  1  1  0  0  0
  2  3  1  0  0  0  0
  3  4  1  0  0  0  0
  4 21  1  1  0  0  0
  4  5  1  0  0  0  0
  5  6  1  0  0  0  0
  6  2  1  0  0  0  0
  6  7  2  0  0  0  0
  5  8  1  0  0  0  0
  8  9  2  0  0  0  0
  9 10  1  0  0  0  0
 10 11  2  0  0  0  0
 11 12  1  0  0  0  0
 12 13  2  0  0  0  0
 13  8  1  0  0  0  0
  4 14  1  6  0  0  0
 14 15  2  0  0  0  0
 15 16  1  0  0  0  0
 16 17  2  0  0  0  0
 17 18  1  0  0  0  0
 17 19  1  0  0  0  0
 19 20  2  0  0  0  0
 20 14  1  0  0  0  0
M  END
>  <EXTREG>  (ZINC00080612)
ZINC00080612

>  <LOGBIO>
2.5000

$$$$
ZINC00080995
  -MTS-   02131516232D 0   0.00000     0.00000     0

 12 13  0  0  0  0  0  0  0  0999 V2000
    4.3738   -1.9663    0.0000 C   0  0  0  0  0  0  0  0  0  0  0  0
    3.7853   -1.1578    0.0000 C   0  0  0  0  0  0  0  0  0  0  0  0
    4.0953   -0.1978    0.0000 O   0  0  0  0  0  0  0  0  0  0  0  0
    3.2853    0.3822    0.0000 N   0  3  0  0  0  0  0  0  0  0  0  0
    3.1857    1.3803    0.0000 C   0  0  0  0  0  0  0  0  0  0  0  0
    3.9973    1.9644    0.0000 C   0  0  0  0  0  0  0  0  0  0  0  0
    2.2737    1.7906    0.0000 C   0  0  0  0  0  0  0  0  0  0  0  0
    1.4608    1.2023    0.0000 C   0  0  0  0  0  0  0  0  0  0  0  0
    0.5478    1.6103    0.0000 C   0  0  0  0  0  0  0  0  0  0  0  0
    1.5639    0.2129    0.0000 N   0  0  0  0  0  0  0  0  0  0  0  0
    2.4753   -0.1978    0.0000 C   0  0  0  0  0  0  0  0  0  0  0  0
    2.7853   -1.1578    0.0000 C   0  0  0  0  0  0  0  0  0  0  0  0
  1  2  1  0  0  0  0
  2  3  1  0  0  0  0
  3  4  1  0  0  0  0
  4  5  2  0  0  0  0
  5  6  1  0  0  0  0
  5  7  1  0  0  0  0
  7  8  2  0  0  0  0
  8  9  1  0  0  0  0
  8 10  1  0  0  0  0
 10 11  2  0  0  0  0
 11  4  1  0  0  0  0
 11 12  1  0  0  0  0
 12  2  2  0  0  0  0
M  CHG  1   4   1
M  END
>  <EXTREG>  (ZINC00080995)
ZINC00080995

>  <LOGBIO>
2.5000

$$$$
ZINC00081098
  -MTS-   02131516232D 0   0.00000     0.00000     0

 11 11  0  0  0  0  0  0  0  0999 V2000
    4.2443   -0.1940    0.0000 C   0  0  0  0  0  0  0  0  0  0  0  0
    3.8375   -1.1112    0.0000 O   0  0  0  0  0  0  0  0  0  0  0  0
    2.8482   -1.2156    0.0000 C   0  0  0  0  0  0  0  0  0  0  0  0
    2.4414   -2.1329    0.0000 O   0  0  0  0  0  0  0  0  0  0  0  0
    2.2597   -0.4071    0.0000 C   0  0  0  0  0  0  0  0  0  0  0  0
    2.5697    0.5529    0.0000 S   0  0  0  0  0  0  0  0  0  0  0  0
    1.7597    1.1329    0.0000 C   0  0  0  0  0  0  0  0  0  0  0  0
    1.7597    2.1329    0.0000 Br  0  0  0  0  0  0  0  0  0  0  0  0
    0.9497    0.5529    0.0000 C   0  0  0  0  0  0  0  0  0  0  0  0
    0.0000    0.8660    0.0000 Br  0  0  0  0  0  0  0  0  0  0  0  0
    1.2597   -0.4071    0.0000 C   0  0  0  0  0  0  0  0  0  0  0  0
  1  2  1  0  0  0  0
  2  3  1  0  0  0  0
  3  4  2  0  0  0  0
  3  5  1  0  0  0  0
  5  6  1  0  0  0  0
  6  7  1  0  0  0  0
  7  8  1  0  0  0  0
  7  9  2  0  0  0  0
  9 10  1  0  0  0  0
  9 11  1  0  0  0  0
 11  5  2  0  0  0  0
M  END
>  <EXTREG>  (ZINC00081098)
ZINC00081098

>  <LOGBIO>
2.5000

$$$$
ZINC00081652
  -MTS-   02131516232D 0   0.00000     0.00000     0

 20 21  0  0  0  0  0  0  0  0999 V2000
    7.0401   -2.2494    0.0000 C   0  0  0  0  0  0  0  0  0  0  0  0
    6.4516   -1.4409    0.0000 N   0  0  0  0  0  0  0  0  0  0  0  0
    6.7616   -0.4809    0.0000 N   0  0  0  0  0  0  0  0  0  0  0  0
    5.9516    0.0991    0.0000 C   0  0  0  0  0  0  0  0  0  0  0  0
    5.1416   -0.4809    0.0000 C   0  0  0  0  0  0  0  0  0  0  0  0
    4.0019   -0.1052    0.0000 C   0  0  0  0  0  0  0  0  0  0  0  0
    3.5541   -0.5045    0.0000 O   0  0  0  0  0  0  0  0  0  0  0  0
    3.7989    0.8687    0.0000 N   0  0  0  0  0  0  0  0  0  0  0  0
    2.8490    1.1813    0.0000 C   0  0  0  0  0  0  0  0  0  0  0  0
    2.1001    0.5135    0.0000 C   0  0  0  0  0  0  0  0  0  0  0  0
    1.1558    0.8265    0.0000 C   0  0  0  0  0  0  0  0  0  0  0  0
    0.9506    1.8052    0.0000 C   0  0  0  0  0  0  0  0  0  0  0  0
    0.0000    2.1155    0.0000 Cl  0  0  0  0  0  0  0  0  0  0  0  0
    1.6898    2.4710    0.0000 C   0  0  0  0  0  0  0  0  0  0  0  0
    2.6439    2.1601    0.0000 C   0  0  0  0  0  0  0  0  0  0  0  0
    5.4516   -1.4409    0.0000 C   0  0  0  0  0  0  0  0  0  0  0  0
    4.8631   -2.2494    0.0000 C   0  0  0  0  0  0  0  0  0  0  0  0
    5.6716   -2.8379    0.0000 F   0  0  0  0  0  0  0  0  0  0  0  0
    4.0546   -1.6609    0.0000 F   0  0  0  0  0  0  0  0  0  0  0  0
    4.2746   -3.0579    0.0000 F   0  0  0  0  0  0  0  0  0  0  0  0
  1  2  1  0  0  0  0
  2  3  1  0  0  0  0
  3  4  2  0  0  0  0
  4  5  1  0  0  0  0
  5  6  1  0  0  0  0
  6  7  2  0  0  0  0
  6  8  1  0  0  0  0
  8  9  1  0  0  0  0
  9 10  2  0  0  0  0
 10 11  1  0  0  0  0
 11 12  2  0  0  0  0
 12 13  1  0  0  0  0
 12 14  1  0  0  0  0
 14 15  2  0  0  0  0
 15  9  1  0  0  0  0
  5 16  2  0  0  0  0
 16  2  1  0  0  0  0
 16 17  1  0  0  0  0
 17 18  1  0  0  0  0
 17 19  1  0  0  0  0
 17 20  1  0  0  0  0
M  END
>  <EXTREG>  (ZINC00081652)
ZINC00081652

>  <LOGBIO>
2.5000

$$$$
ZINC00082016
  -MTS-   02131516232D 0   0.00000     0.00000     0

  9  9  0  0  0  0  0  0  0  0999 V2000
    2.0615   -1.6904    0.0000 O   0  0  0  0  0  0  0  0  0  0  0  0
    2.4683   -0.7732    0.0000 C   0  0  0  0  0  0  0  0  0  0  0  0
    3.4576   -0.6688    0.0000 O   0  0  0  0  0  0  0  0  0  0  0  0
    1.8798    0.0353    0.0000 C   0  0  0  0  0  0  0  0  0  0  0  0
    2.1898    0.9953    0.0000 S   0  0  0  0  0  0  0  0  0  0  0  0
    1.3798    1.5753    0.0000 C   0  0  0  0  0  0  0  0  0  0  0  0
    0.5698    0.9953    0.0000 C   0  0  0  0  0  0  0  0  0  0  0  0
    0.8798    0.0353    0.0000 C   0  0  0  0  0  0  0  0  0  0  0  0
    0.2913   -0.7732    0.0000 Cl  0  0  0  0  0  0  0  0  0  0  0  0
  1  2  1  0  0  0  0
  2  3  2  0  0  0  0
  2  4  1  0  0  0  0
  4  5  1  0  0  0  0
  5  6  1  0  0  0  0
  6  7  2  0  0  0  0
  7  8  1  0  0  0  0
  8  4  2  0  0  0  0
  8  9  1  0  0  0  0
M  END
>  <EXTREG>  (ZINC00082016)
ZINC00082016

>  <LOGBIO>
2.5000

$$$$
ZINC00082794
  -MTS-   02131516232D 0   0.00000     0.00000     0

 13 13  0  0  0  0  0  0  0  0999 V2000
    5.1642   -0.1940    0.0000 C   0  0  0  0  0  0  0  0  0  0  0  0
    4.7574   -1.1112    0.0000 O   0  0  0  0  0  0  0  0  0  0  0  0
    3.7681   -1.2156    0.0000 C   0  0  0  0  0  0  0  0  0  0  0  0
    3.3613   -2.1329    0.0000 O   0  0  0  0  0  0  0  0  0  0  0  0
    3.1796   -0.4071    0.0000 C   0  0  0  0  0  0  0  0  0  0  0  0
    3.4896    0.5529    0.0000 S   0  0  0  0  0  0  0  0  0  0  0  0
    2.6796    1.1329    0.0000 C   0  0  0  0  0  0  0  0  0  0  0  0
    2.6796    2.1329    0.0000 Br  0  0  0  0  0  0  0  0  0  0  0  0
    1.8696    0.5529    0.0000 C   0  0  0  0  0  0  0  0  0  0  0  0
    0.9199    0.8660    0.0000 Br  0  0  0  0  0  0  0  0  0  0  0  0
    2.1796   -0.4071    0.0000 C   0  0  0  0  0  0  0  0  0  0  0  0
    1.5911   -1.2156    0.0000 O   0  0  0  0  0  0  0  0  0  0  0  0
    0.5967   -1.1102    0.0000 C   0  0  0  0  0  0  0  0  0  0  0  0
  1  2  1  0  0  0  0
  2  3  1  0  0  0  0
  3  4  2  0  0  0  0
  3  5  1  0  0  0  0
  5  6  1  0  0  0  0
  6  7  1  0  0  0  0
  7  8  1  0  0  0  0
  7  9  2  0  0  0  0
  9 10  1  0  0  0  0
  9 11  1  0  0  0  0
 11  5  2  0  0  0  0
 11 12  1  0  0  0  0
 12 13  1  0  0  0  0
M  END
>  <EXTREG>  (ZINC00082794)
ZINC00082794

>  <LOGBIO>
2.5000

$$$$
ZINC00084029
  -MTS-   02131516232D 0   0.00000     0.00000     0

 26 30  0  0  0  0  0  0  0  0999 V2000
    2.4000   -3.7741    0.0000 F   0  0  0  0  0  0  0  0  0  0  0  0
    2.8965   -2.9061    0.0000 C   0  0  0  0  0  0  0  0  0  0  0  0
    3.9000   -2.9011    0.0000 C   0  0  0  0  0  0  0  0  0  0  0  0
    4.3921   -2.0366    0.0000 C   0  0  0  0  0  0  0  0  0  0  0  0
    3.8921   -1.1720    0.0000 C   0  0  0  0  0  0  0  0  0  0  0  0
    4.2021   -0.2120    0.0000 N   0  0  0  0  0  0  0  0  0  0  0  0
    5.1518    0.1011    0.0000 C   0  0  0  0  0  0  0  0  0  0  0  0
    5.8979   -0.5648    0.0000 O   0  0  0  0  0  0  0  0  0  0  0  0
    5.3555    1.0802    0.0000 C   0  0  0  0  0  0  0  0  0  0  0  0
    6.3081    1.3953    0.0000 C   0  0  0  0  0  0  0  0  0  0  0  0
    6.5087    2.3697    0.0000 C   0  0  0  0  0  0  0  0  0  0  0  0
    5.7633    3.0363    0.0000 C   0  0  0  0  0  0  0  0  0  0  0  0
    4.8174    2.7286    0.0000 C   0  0  0  0  0  0  0  0  0  0  0  0
    4.6101    1.7468    0.0000 C   0  0  0  0  0  0  0  0  0  0  0  0
    3.3921    0.3680    0.0000 C   0  0  0  0  0  0  0  0  0  0  0  0
    3.2925    1.3661    0.0000 N   0  0  0  0  0  0  0  0  0  0  0  0
    2.3805    1.7763    0.0000 C   0  0  0  0  0  0  0  0  0  0  0  0
    2.2730    2.7718    0.0000 C   0  0  0  0  0  0  0  0  0  0  0  0
    1.3590    3.1775    0.0000 C   0  0  0  0  0  0  0  0  0  0  0  0
    0.5490    2.5852    0.0000 C   0  0  0  0  0  0  0  0  0  0  0  0
    0.6571    1.5963    0.0000 C   0  0  0  0  0  0  0  0  0  0  0  0
    1.5676    1.1881    0.0000 C   0  0  0  0  0  0  0  0  0  0  0  0
    1.6708    0.1986    0.0000 N   0  0  0  0  0  0  0  0  0  0  0  0
    2.5821   -0.2120    0.0000 C   0  0  0  0  0  0  0  0  0  0  0  0
    2.8921   -1.1720    0.0000 C   0  0  0  0  0  0  0  0  0  0  0  0
    2.3939   -2.0416    0.0000 C   0  0  0  0  0  0  0  0  0  0  0  0
  1  2  1  0  0  0  0
  2  3  2  0  0  0  0
  3  4  1  0  0  0  0
  4  5  2  0  0  0  0
  5  6  1  0  0  0  0
  6  7  1  0  0  0  0
  7  8  2  0  0  0  0
  7  9  1  0  0  0  0
  9 10  1  0  0  0  0
 10 11  1  0  0  0  0
 11 12  1  0  0  0  0
 12 13  1  0  0  0  0
 13 14  1  0  0  0  0
 14  9  1  0  0  0  0
  6 15  1  0  0  0  0
 15 16  1  0  0  0  0
 16 17  2  0  0  0  0
 17 18  1  0  0  0  0
 18 19  2  0  0  0  0
 19 20  1  0  0  0  0
 20 21  2  0  0  0  0
 21 22  1  0  0  0  0
 22 17  1  0  0  0  0
 22 23  2  0  0  0  0
 23 24  1  0  0  0  0
 24 15  2  0  0  0  0
 24 25  1  0  0  0  0
 25  5  1  0  0  0  0
 25 26  2  0  0  0  0
 26  2  1  0  0  0  0
M  END
>  <EXTREG>  (ZINC00084029)
ZINC00084029

>  <LOGBIO>
2.5000

$$$$
ZINC00084129
  -MTS-   02131516232D 0   0.00000     0.00000     0

 17 18  0  0  0  0  0  0  0  0999 V2000
    0.9707   -3.6686    0.0000 C   0  0  0  0  0  0  0  0  0  0  0  0
    1.3776   -2.7513    0.0000 C   0  0  0  0  0  0  0  0  0  0  0  0
    2.3669   -2.6469    0.0000 O   0  0  0  0  0  0  0  0  0  0  0  0
    2.7737   -1.7297    0.0000 C   0  0  0  0  0  0  0  0  0  0  0  0
    3.7630   -1.6253    0.0000 O   0  0  0  0  0  0  0  0  0  0  0  0
    2.1852   -0.9212    0.0000 C   0  0  0  0  0  0  0  0  0  0  0  0
    2.4952    0.0388    0.0000 C   0  0  0  0  0  0  0  0  0  0  0  0
    1.6852    0.6188    0.0000 C   0  0  0  0  0  0  0  0  0  0  0  0
    0.8752    0.0388    0.0000 S   0  0  0  0  0  0  0  0  0  0  0  0
    1.1852   -0.9212    0.0000 C   0  0  0  0  0  0  0  0  0  0  0  0
    0.5967   -1.7297    0.0000 N   0  0  0  0  0  0  0  0  0  0  0  0
    1.6852    1.6188    0.0000 C   0  0  0  0  0  0  0  0  0  0  0  0
    2.5537    2.1214    0.0000 C   0  0  0  0  0  0  0  0  0  0  0  0
    2.5517    3.1162    0.0000 C   0  0  0  0  0  0  0  0  0  0  0  0
    1.6861    3.6170    0.0000 C   0  0  0  0  0  0  0  0  0  0  0  0
    0.8226    3.1231    0.0000 C   0  0  0  0  0  0  0  0  0  0  0  0
    0.8196    2.1197    0.0000 C   0  0  0  0  0  0  0  0  0  0  0  0
  1  2  1  0  0  0  0
  2  3  1  0  0  0  0
  3  4  1  0  0  0  0
  4  5  2  0  0  0  0
  4  6  1  0  0  0  0
  6  7  1  0  0  0  0
  7  8  2  0  0  0  0
  8  9  1  0  0  0  0
  9 10  1  0  0  0  0
 10  6  2  0  0  0  0
 10 11  1  0  0  0  0
  8 12  1  0  0  0  0
 12 13  2  0  0  0  0
 13 14  1  0  0  0  0
 14 15  2  0  0  0  0
 15 16  1  0  0  0  0
 16 17  2  0  0  0  0
 17 12  1  0  0  0  0
M  END
>  <EXTREG>  (ZINC00084129)
ZINC00084129

>  <LOGBIO>
2.5000

$$$$
ZINC00085189
  -MTS-   02131516232D 0   0.00000     0.00000     0

 17 18  0  0  1  0  0  0  0  0999 V2000
    4.5190    0.2749    0.0000 C   0  0  0  0  0  0  0  0  0  0  0  0
    3.5246    0.1695    0.0000 C   0  0  0  0  0  0  0  0  0  0  0  0
    2.9361    0.9780    0.0000 N   0  0  0  0  0  0  0  0  0  0  0  0
    3.2461    1.9380    0.0000 C   0  0  0  0  0  0  0  0  0  0  0  0
    4.1958    2.2511    0.0000 S   0  0  0  0  0  0  0  0  0  0  0  0
    2.4361    2.5180    0.0000 N   0  0  0  0  0  0  0  0  0  0  0  0
    1.6261    1.9380    0.0000 N   0  0  0  0  0  0  0  0  0  0  0  0
    1.9361    0.9780    0.0000 C   0  0  0  0  0  0  0  0  0  0  0  0
    1.3475    0.1695    0.0000 C   0  0  2  0  0  0  0  0  0  0  0  0
    0.3531    0.2749    0.0000 O   0  0  0  0  0  0  0  0  0  0  0  0
    1.7534   -0.7444    0.0000 C   0  0  0  0  0  0  0  0  0  0  0  0
    2.7512   -0.8512    0.0000 C   0  0  0  0  0  0  0  0  0  0  0  0
    3.1531   -1.7612    0.0000 C   0  0  0  0  0  0  0  0  0  0  0  0
    2.5654   -2.5702    0.0000 C   0  0  0  0  0  0  0  0  0  0  0  0
    1.5758   -2.4693    0.0000 C   0  0  0  0  0  0  0  0  0  0  0  0
    1.1657   -1.5535    0.0000 C   0  0  0  0  0  0  0  0  0  0  0  0
    1.1040    0.7178    0.0000 H   0  0  0  0  0  0  0  0  0  0  0  0
  1  2  1  0  0  0  0
  2  3  1  0  0  0  0
  3  4  1  0  0  0  0
  4  5  2  0  0  0  0
  4  6  1  0  0  0  0
  6  7  1  0  0  0  0
  7  8  2  0  0  0  0
  8  3  1  0  0  0  0
  8  9  1  0  0  0  0
  9 17  1  6  0  0  0
  9 10  1  1  0  0  0
  9 11  1  0  0  0  0
 11 12  2  0  0  0  0
 12 13  1  0  0  0  0
 13 14  2  0  0  0  0
 14 15  1  0  0  0  0
 15 16  2  0  0  0  0
 16 11  1  0  0  0  0
M  END
>  <EXTREG>  (ZINC00085189)
ZINC00085189

>  <LOGBIO>
2.5000

$$$$
ZINC00085438
  -MTS-   02131516232D 0   0.00000     0.00000     0

 17 19  0  0  0  0  0  0  0  0999 V2000
    2.5210   -3.6072    0.0000 C   0  0  0  0  0  0  0  0  0  0  0  0
    2.0202   -2.7417    0.0000 C   0  0  0  0  0  0  0  0  0  0  0  0
    2.5202   -1.8717    0.0000 N   0  0  0  0  0  0  0  0  0  0  0  0
    2.0202   -1.0117    0.0000 N   0  0  0  0  0  0  0  0  0  0  0  0
    2.3302   -0.0517    0.0000 C   0  0  0  0  0  0  0  0  0  0  0  0
    1.5202    0.5283    0.0000 C   0  0  0  0  0  0  0  0  0  0  0  0
    0.7102   -0.0517    0.0000 N   0  0  0  0  0  0  0  0  0  0  0  0
    1.0202   -1.0117    0.0000 C   0  0  0  0  0  0  0  0  0  0  0  0
    0.5202   -1.8717    0.0000 N   0  0  0  0  0  0  0  0  0  0  0  0
    1.0202   -2.7417    0.0000 C   0  0  0  0  0  0  0  0  0  0  0  0
    0.5193   -3.6072    0.0000 C   0  0  0  0  0  0  0  0  0  0  0  0
    1.5202    1.5283    0.0000 C   0  0  0  0  0  0  0  0  0  0  0  0
    2.3887    2.0309    0.0000 C   0  0  0  0  0  0  0  0  0  0  0  0
    2.3867    3.0257    0.0000 C   0  0  0  0  0  0  0  0  0  0  0  0
    1.5211    3.5265    0.0000 C   0  0  0  0  0  0  0  0  0  0  0  0
    0.6576    3.0326    0.0000 C   0  0  0  0  0  0  0  0  0  0  0  0
    0.6546    2.0292    0.0000 C   0  0  0  0  0  0  0  0  0  0  0  0
  1  2  1  0  0  0  0
  2  3  2  0  0  0  0
  3  4  1  0  0  0  0
  4  5  1  0  0  0  0
  5  6  2  0  0  0  0
  6  7  1  0  0  0  0
  7  8  2  0  0  0  0
  8  4  1  0  0  0  0
  8  9  1  0  0  0  0
  9 10  2  0  0  0  0
 10  2  1  0  0  0  0
 10 11  1  0  0  0  0
  6 12  1  0  0  0  0
 12 13  2  0  0  0  0
 13 14  1  0  0  0  0
 14 15  2  0  0  0  0
 15 16  1  0  0  0  0
 16 17  2  0  0  0  0
 17 12  1  0  0  0  0
M  END
>  <EXTREG>  (ZINC00085438)
ZINC00085438

>  <LOGBIO>
2.5000

$$$$
ZINC00085629
  -MTS-   02131516232D 0   0.00000     0.00000     0

 12 13  0  0  0  0  0  0  0  0999 V2000
    0.4993   -1.3594    0.0000 Br  0  0  0  0  0  0  0  0  0  0  0  0
    1.4935   -1.2520    0.0000 C   0  0  0  0  0  0  0  0  0  0  0  0
    2.0865   -2.0616    0.0000 C   0  0  0  0  0  0  0  0  0  0  0  0
    3.0753   -1.9527    0.0000 C   0  0  0  0  0  0  0  0  0  0  0  0
    3.4803   -1.0384    0.0000 C   0  0  0  0  0  0  0  0  0  0  0  0
    2.8965   -0.2329    0.0000 C   0  0  0  0  0  0  0  0  0  0  0  0
    1.8985   -0.3377    0.0000 C   0  0  0  0  0  0  0  0  0  0  0  0
    1.3100    0.4708    0.0000 C   0  0  0  0  0  0  0  0  0  0  0  0
    1.6200    1.4308    0.0000 N   0  0  0  0  0  0  0  0  0  0  0  0
    0.8100    2.0108    0.0000 N   0  0  0  0  0  0  0  0  0  0  0  0
    0.0000    1.4308    0.0000 N   0  0  0  0  0  0  0  0  0  0  0  0
    0.3100    0.4708    0.0000 N   0  0  0  0  0  0  0  0  0  0  0  0
  1  2  1  0  0  0  0
  2  3  2  0  0  0  0
  3  4  1  0  0  0  0
  4  5  2  0  0  0  0
  5  6  1  0  0  0  0
  6  7  2  0  0  0  0
  7  2  1  0  0  0  0
  7  8  1  0  0  0  0
  8  9  2  0  0  0  0
  9 10  1  0  0  0  0
 10 11  1  0  0  0  0
 11 12  2  0  0  0  0
 12  8  1  0  0  0  0
M  END
>  <EXTREG>  (ZINC00085629)
ZINC00085629

>  <LOGBIO>
2.5000

$$$$
ZINC00086353
  -MTS-   02131516232D 0   0.00000     0.00000     0

 20 21  0  0  1  0  0  0  0  0999 V2000
    0.6000   -0.6162    0.0000 C   0  0  0  0  0  0  0  0  0  0  0  0
    1.6000   -0.6127    0.0000 C   0  0  0  0  0  0  0  0  0  0  0  0
    1.5965    0.3873    0.0000 C   0  0  0  0  0  0  0  0  0  0  0  0
    1.6035   -1.6127    0.0000 C   0  0  0  0  0  0  0  0  0  0  0  0
    2.6000   -0.6092    0.0000 C   0  0  0  0  0  0  0  0  0  0  0  0
    3.1056   -1.4759    0.0000 O   0  0  0  0  0  0  0  0  0  0  0  0
    4.1004   -1.4704    0.0000 C   0  0  0  0  0  0  0  0  0  0  0  0
    4.6065   -2.3354    0.0000 C   0  0  0  0  0  0  0  0  0  0  0  0
    5.6065   -2.3299    0.0000 C   0  0  0  0  0  0  0  0  0  0  0  0
    6.1016   -1.4571    0.0000 C   0  0  0  0  0  0  0  0  0  0  0  0
    5.5969   -0.5999    0.0000 C   0  0  0  0  0  0  0  0  0  0  0  0
    4.5982   -0.6032    0.0000 C   0  0  0  0  0  0  0  0  0  0  0  0
    4.1013    0.2586    0.0000 C   0  0  1  0  0  0  0  0  0  0  0  0
    3.0978    0.2581    0.0000 C   0  0  0  0  0  0  0  0  0  0  0  0
    4.6013    1.1246    0.0000 C   0  0  0  0  0  0  0  0  0  0  0  0
    5.6013    1.1246    0.0000 C   0  0  0  0  0  0  0  0  0  0  0  0
    6.6013    1.1246    0.0000 N   0  0  0  0  0  0  0  0  0  0  0  0
    4.1013    1.9907    0.0000 C   0  0  0  0  0  0  0  0  0  0  0  0
    3.6013    2.8567    0.0000 N   0  0  0  0  0  0  0  0  0  0  0  0
    3.8011    0.7782    0.0000 H   0  0  0  0  0  0  0  0  0  0  0  0
  1  2  1  0  0  0  0
  2  3  1  0  0  0  0
  2  4  1  0  0  0  0
  2  5  1  0  0  0  0
  5  6  1  0  0  0  0
  6  7  1  0  0  0  0
  7  8  1  0  0  0  0
  8  9  2  0  0  0  0
  9 10  1  0  0  0  0
 10 11  2  0  0  0  0
 11 12  1  0  0  0  0
 12  7  2  0  0  0  0
 12 13  1  0  0  0  0
 13 20  1  6  0  0  0
 13 14  1  0  0  0  0
 14  5  2  0  0  0  0
 13 15  1  1  0  0  0
 15 16  1  0  0  0  0
 16 17  3  0  0  0  0
 15 18  1  0  0  0  0
 18 19  3  0  0  0  0
M  END
>  <EXTREG>  (ZINC00086353)
ZINC00086353

>  <LOGBIO>
2.5000

$$$$
ZINC00087235
  -MTS-   02131516232D 0   0.00000     0.00000     0

 19 22  0  0  0  0  0  0  0  0999 V2000
    4.7882   -2.8159    0.0000 S   0  0  0  0  0  0  0  0  0  0  0  0
    4.1997   -2.0074    0.0000 C   0  0  0  0  0  0  0  0  0  0  0  0
    4.5097   -1.0474    0.0000 N   0  0  0  0  0  0  0  0  0  0  0  0
    3.6997   -0.4674    0.0000 N   0  0  0  0  0  0  0  0  0  0  0  0
    2.8897   -1.0474    0.0000 C   0  0  0  0  0  0  0  0  0  0  0  0
    3.1997   -2.0074    0.0000 N   0  0  0  0  0  0  0  0  0  0  0  0
    2.5240   -2.7445    0.0000 C   0  0  0  0  0  0  0  0  0  0  0  0
    1.5469   -2.5318    0.0000 N   0  0  0  0  0  0  0  0  0  0  0  0
    1.2433   -1.5754    0.0000 C   0  0  0  0  0  0  0  0  0  0  0  0
    0.3240   -1.1581    0.0000 S   0  0  0  0  0  0  0  0  0  0  0  0
    0.4427   -0.1690    0.0000 C   0  0  0  0  0  0  0  0  0  0  0  0
    1.4174    0.0372    0.0000 C   0  0  0  0  0  0  0  0  0  0  0  0
    1.8284    0.9488    0.0000 C   0  0  0  0  0  0  0  0  0  0  0  0
    2.8268    1.0500    0.0000 C   0  0  0  0  0  0  0  0  0  0  0  0
    3.2339    1.9577    0.0000 C   0  0  0  0  0  0  0  0  0  0  0  0
    2.6507    2.7700    0.0000 C   0  0  0  0  0  0  0  0  0  0  0  0
    1.6605    2.6747    0.0000 C   0  0  0  0  0  0  0  0  0  0  0  0
    1.2453    1.7612    0.0000 C   0  0  0  0  0  0  0  0  0  0  0  0
    1.9147   -0.8414    0.0000 C   0  0  0  0  0  0  0  0  0  0  0  0
  1  2  2  0  0  0  0
  2  3  1  0  0  0  0
  3  4  1  0  0  0  0
  4  5  2  0  0  0  0
  5  6  1  0  0  0  0
  6  2  1  0  0  0  0
  6  7  1  0  0  0  0
  7  8  2  0  0  0  0
  8  9  1  0  0  0  0
  9 10  1  0  0  0  0
 10 11  1  0  0  0  0
 11 12  2  0  0  0  0
 12 13  1  0  0  0  0
 13 14  2  0  0  0  0
 14 15  1  0  0  0  0
 15 16  2  0  0  0  0
 16 17  1  0  0  0  0
 17 18  2  0  0  0  0
 18 13  1  0  0  0  0
 12 19  1  0  0  0  0
 19  5  1  0  0  0  0
 19  9  2  0  0  0  0
M  END
>  <EXTREG>  (ZINC00087235)
ZINC00087235

>  <LOGBIO>
2.5000

$$$$
ZINC00087777
  -MTS-   02131516232D 0   0.00000     0.00000     0

 21 24  0  0  0  0  0  0  0  0999 V2000
    5.0718    0.9263    0.0000 C   0  0  0  0  0  0  0  0  0  0  0  0
    4.4833    1.7348    0.0000 C   0  0  0  0  0  0  0  0  0  0  0  0
    4.7933    2.6948    0.0000 O   0  0  0  0  0  0  0  0  0  0  0  0
    3.9833    3.2748    0.0000 N   0  0  0  0  0  0  0  0  0  0  0  0
    3.1733    2.6948    0.0000 C   0  0  0  0  0  0  0  0  0  0  0  0
    2.2236    3.0079    0.0000 C   0  0  0  0  0  0  0  0  0  0  0  0
    3.4833    1.7348    0.0000 C   0  0  0  0  0  0  0  0  0  0  0  0
    2.8948    0.9263    0.0000 C   0  0  0  0  0  0  0  0  0  0  0  0
    1.9004    1.0317    0.0000 S   0  0  0  0  0  0  0  0  0  0  0  0
    1.3118    0.2233    0.0000 C   0  0  0  0  0  0  0  0  0  0  0  0
    0.3030    0.2233    0.0000 N   0  0  0  0  0  0  0  0  0  0  0  0
    0.0000   -0.7258    0.0000 N   0  0  0  0  0  0  0  0  0  0  0  0
    0.8008   -1.3184    0.0000 C   0  0  0  0  0  0  0  0  0  0  0  0
    1.1191   -2.2737    0.0000 S   0  0  0  0  0  0  0  0  0  0  0  0
    2.1191   -2.2704    0.0000 C   0  0  0  0  0  0  0  0  0  0  0  0
    2.7972   -3.0053    0.0000 C   0  0  0  0  0  0  0  0  0  0  0  0
    3.7736   -2.7894    0.0000 C   0  0  0  0  0  0  0  0  0  0  0  0
    4.0741   -1.8320    0.0000 C   0  0  0  0  0  0  0  0  0  0  0  0
    3.4002   -1.1002    0.0000 C   0  0  0  0  0  0  0  0  0  0  0  0
    2.4259   -1.3094    0.0000 C   0  0  0  0  0  0  0  0  0  0  0  0
    1.6191   -0.7284    0.0000 N   0  0  0  0  0  0  0  0  0  0  0  0
  1  2  1  0  0  0  0
  2  3  1  0  0  0  0
  3  4  1  0  0  0  0
  4  5  2  0  0  0  0
  5  6  1  0  0  0  0
  5  7  1  0  0  0  0
  7  2  2  0  0  0  0
  7  8  1  0  0  0  0
  8  9  1  0  0  0  0
  9 10  1  0  0  0  0
 10 11  2  0  0  0  0
 11 12  1  0  0  0  0
 12 13  2  0  0  0  0
 13 14  1  0  0  0  0
 14 15  1  0  0  0  0
 15 16  2  0  0  0  0
 16 17  1  0  0  0  0
 17 18  2  0  0  0  0
 18 19  1  0  0  0  0
 19 20  2  0  0  0  0
 20 15  1  0  0  0  0
 20 21  1  0  0  0  0
 21 10  1  0  0  0  0
 21 13  1  0  0  0  0
M  END
>  <EXTREG>  (ZINC00087777)
ZINC00087777

>  <LOGBIO>
2.5000

$$$$
ZINC00088862
  -MTS-   02131516232D 0   0.00000     0.00000     0

 14 15  0  0  0  0  0  0  0  0999 V2000
    4.5563   -2.7312    0.0000 C   0  0  0  0  0  0  0  0  0  0  0  0
    3.9678   -1.9228    0.0000 C   0  0  0  0  0  0  0  0  0  0  0  0
    4.2778   -0.9628    0.0000 S   0  0  0  0  0  0  0  0  0  0  0  0
    3.4678   -0.3828    0.0000 C   0  0  0  0  0  0  0  0  0  0  0  0
    3.4678    0.6172    0.0000 N   0  0  0  0  0  0  0  0  0  0  0  0
    2.6018    1.1172    0.0000 C   0  0  0  0  0  0  0  0  0  0  0  0
    2.6008    2.1207    0.0000 C   0  0  0  0  0  0  0  0  0  0  0  0
    1.7383    2.6163    0.0000 C   0  0  0  0  0  0  0  0  0  0  0  0
    0.8718    2.1172    0.0000 C   0  0  0  0  0  0  0  0  0  0  0  0
    0.8678    1.1224    0.0000 C   0  0  0  0  0  0  0  0  0  0  0  0
    0.0000    0.6254    0.0000 F   0  0  0  0  0  0  0  0  0  0  0  0
    1.7353    0.6181    0.0000 C   0  0  0  0  0  0  0  0  0  0  0  0
    2.6578   -0.9628    0.0000 N   0  0  0  0  0  0  0  0  0  0  0  0
    2.9678   -1.9228    0.0000 N   0  0  0  0  0  0  0  0  0  0  0  0
  1  2  1  0  0  0  0
  2  3  1  0  0  0  0
  3  4  1  0  0  0  0
  4  5  1  0  0  0  0
  5  6  1  0  0  0  0
  6  7  2  0  0  0  0
  7  8  1  0  0  0  0
  8  9  2  0  0  0  0
  9 10  1  0  0  0  0
 10 11  1  0  0  0  0
 10 12  2  0  0  0  0
 12  6  1  0  0  0  0
  4 13  2  0  0  0  0
 13 14  1  0  0  0  0
 14  2  2  0  0  0  0
M  END
>  <EXTREG>  (ZINC00088862)
ZINC00088862

>  <LOGBIO>
2.5000

$$$$
ZINC00089200
  -MTS-   02131516232D 0   0.00000     0.00000     0

 23 25  0  0  0  0  0  0  0  0999 V2000
    6.9353    2.5973    0.0000 O   0  0  0  0  0  0  0  0  0  0  0  0
    6.0698    2.0965    0.0000 C   0  0  0  0  0  0  0  0  0  0  0  0
    5.1998    2.5965    0.0000 C   0  0  0  0  0  0  0  0  0  0  0  0
    4.3398    2.0965    0.0000 C   0  0  0  0  0  0  0  0  0  0  0  0
    4.3398    1.0965    0.0000 C   0  0  0  0  0  0  0  0  0  0  0  0
    5.1998    0.5965    0.0000 C   0  0  0  0  0  0  0  0  0  0  0  0
    6.0698    1.0965    0.0000 C   0  0  0  0  0  0  0  0  0  0  0  0
    3.1263    0.3983    0.0000 C   0  0  0  0  0  0  0  0  0  0  0  0
    2.2576    0.9005    0.0000 C   0  0  0  0  0  0  0  0  0  0  0  0
    1.3963    0.4027    0.0000 N   0  0  0  0  0  0  0  0  0  0  0  0
    1.3938   -0.5973    0.0000 C   0  0  0  0  0  0  0  0  0  0  0  0
    0.5226   -1.0952    0.0000 C   0  0  0  0  0  0  0  0  0  0  0  0
    0.5201   -2.0952    0.0000 C   0  0  0  0  0  0  0  0  0  0  0  0
    1.3888   -2.5973    0.0000 C   0  0  0  0  0  0  0  0  0  0  0  0
    2.2501   -2.0995    0.0000 C   0  0  0  0  0  0  0  0  0  0  0  0
    2.2526   -1.0995    0.0000 C   0  0  0  0  0  0  0  0  0  0  0  0
    3.1238   -0.6017    0.0000 C   0  0  0  0  0  0  0  0  0  0  0  0
    3.9881   -1.1047    0.0000 C   0  0  0  0  0  0  0  0  0  0  0  0
    3.9851   -2.1081    0.0000 O   0  0  0  0  0  0  0  0  0  0  0  0
    4.8516   -0.6108    0.0000 O   0  0  0  0  0  0  0  0  0  0  0  0
    2.2576    1.9005    0.0000 C   0  0  0  0  0  0  0  0  0  0  0  0
    3.1263    2.4027    0.0000 O   0  0  0  0  0  0  0  0  0  0  0  0
    1.3963    2.3983    0.0000 O   0  0  0  0  0  0  0  0  0  0  0  0
  1  2  1  0  0  0  0
  2  3  2  0  0  0  0
  3  4  1  0  0  0  0
  4  5  2  0  0  0  0
  5  6  1  0  0  0  0
  6  7  2  0  0  0  0
  7  2  1  0  0  0  0
  5  8  1  0  0  0  0
  8  9  2  0  0  0  0
  9 10  1  0  0  0  0
 10 11  2  0  0  0  0
 11 12  1  0  0  0  0
 12 13  2  0  0  0  0
 13 14  1  0  0  0  0
 14 15  2  0  0  0  0
 15 16  1  0  0  0  0
 16 11  1  0  0  0  0
 16 17  2  0  0  0  0
 17  8  1  0  0  0  0
 17 18  1  0  0  0  0
 18 19  1  0  0  0  0
 18 20  2  0  0  0  0
  9 21  1  0  0  0  0
 21 22  1  0  0  0  0
 21 23  2  0  0  0  0
M  END
>  <EXTREG>  (ZINC00089200)
ZINC00089200

>  <LOGBIO>
2.5000

$$$$
ZINC00089805
  -MTS-   02131516232D 0   0.00000     0.00000     0

 26 29  0  0  1  0  0  0  0  0999 V2000
    7.8677    2.4306    0.0000 F   0  0  0  0  0  0  0  0  0  0  0  0
    7.0022    1.9297    0.0000 C   0  0  0  0  0  0  0  0  0  0  0  0
    6.1322    2.4297    0.0000 C   0  0  0  0  0  0  0  0  0  0  0  0
    5.2722    1.9297    0.0000 C   0  0  0  0  0  0  0  0  0  0  0  0
    5.2722    0.9297    0.0000 C   0  0  0  0  0  0  0  0  0  0  0  0
    6.1322    0.4297    0.0000 C   0  0  0  0  0  0  0  0  0  0  0  0
    7.0022    0.9297    0.0000 C   0  0  0  0  0  0  0  0  0  0  0  0
    4.0587    0.2316    0.0000 C   0  0  1  0  0  0  0  0  0  0  0  0
    3.1900    0.7338    0.0000 O   0  0  0  0  0  0  0  0  0  0  0  0
    2.3287    0.2359    0.0000 C   0  0  0  0  0  0  0  0  0  0  0  0
    1.4632    0.7368    0.0000 O   0  0  0  0  0  0  0  0  0  0  0  0
    2.3262   -0.7641    0.0000 C   0  0  0  0  0  0  0  0  0  0  0  0
    2.3247   -1.7641    0.0000 C   0  0  0  0  0  0  0  0  0  0  0  0
    1.4589   -2.2645    0.0000 C   0  0  0  0  0  0  0  0  0  0  0  0
    0.5907   -1.7615    0.0000 C   0  0  0  0  0  0  0  0  0  0  0  0
    0.5932   -0.7668    0.0000 C   0  0  0  0  0  0  0  0  0  0  0  0
    1.4589   -0.2663    0.0000 C   0  0  0  0  0  0  0  0  0  0  0  0
    3.1850   -1.2662    0.0000 C   0  0  0  0  0  0  0  0  0  0  0  0
    3.1800   -2.2662    0.0000 O   0  0  0  0  0  0  0  0  0  0  0  0
    4.0562   -0.7684    0.0000 C   0  0  0  0  0  0  0  0  0  0  0  0
    5.4430   -0.5709    0.0000 C   0  0  0  0  0  0  0  0  0  0  0  0
    6.3087   -1.0714    0.0000 C   0  0  0  0  0  0  0  0  0  0  0  0
    6.3062   -2.0748    0.0000 C   0  0  0  0  0  0  0  0  0  0  0  0
    5.4430   -2.5691    0.0000 C   0  0  0  0  0  0  0  0  0  0  0  0
    4.5772   -2.0687    0.0000 C   0  0  0  0  0  0  0  0  0  0  0  0
    4.0593    0.8316    0.0000 H   0  0  0  0  0  0  0  0  0  0  0  0
  1  2  1  0  0  0  0
  2  3  2  0  0  0  0
  3  4  1  0  0  0  0
  4  5  2  0  0  0  0
  5  6  1  0  0  0  0
  6  7  2  0  0  0  0
  7  2  1  0  0  0  0
  8  5  1  6  0  0  0
  8 26  1  1  0  0  0
  8  9  1  0  0  0  0
  9 10  1  0  0  0  0
 10 11  2  0  0  0  0
 10 12  1  0  0  0  0
 12 13  1  0  0  0  0
 13 14  1  0  0  0  0
 14 15  1  0  0  0  0
 15 16  1  0  0  0  0
 16 17  1  0  0  0  0
 17 12  1  0  0  0  0
 12 18  1  0  0  0  0
 18 19  2  0  0  0  0
 18 20  1  0  0  0  0
 20  8  1  0  0  0  0
 20 21  1  0  0  0  0
 21 22  1  0  0  0  0
 22 23  1  0  0  0  0
 23 24  1  0  0  0  0
 24 25  1  0  0  0  0
 25 20  1  0  0  0  0
M  END
>  <EXTREG>  (ZINC00089805)
ZINC00089805

>  <LOGBIO>
2.5000

$$$$
ZINC00090629
  -MTS-   02131516232D 0   0.00000     0.00000     0

 19 22  0  0  0  0  0  0  0  0999 V2000
    1.3646   -3.9369    0.0000 Cl  0  0  0  0  0  0  0  0  0  0  0  0
    1.8655   -3.0714    0.0000 C   0  0  0  0  0  0  0  0  0  0  0  0
    2.8690   -3.0714    0.0000 C   0  0  0  0  0  0  0  0  0  0  0  0
    3.3654   -2.2094    0.0000 C   0  0  0  0  0  0  0  0  0  0  0  0
    2.8672   -1.3424    0.0000 C   0  0  0  0  0  0  0  0  0  0  0  0
    3.3723   -0.4754    0.0000 N   0  0  0  0  0  0  0  0  0  0  0  0
    2.8723    0.3917    0.0000 C   0  0  0  0  0  0  0  0  0  0  0  0
    3.1823    1.3517    0.0000 C   0  0  0  0  0  0  0  0  0  0  0  0
    4.1320    1.6648    0.0000 O   0  0  0  0  0  0  0  0  0  0  0  0
    2.3723    1.9317    0.0000 C   0  0  0  0  0  0  0  0  0  0  0  0
    2.2727    2.9298    0.0000 C   0  0  0  0  0  0  0  0  0  0  0  0
    1.3607    3.3401    0.0000 C   0  0  0  0  0  0  0  0  0  0  0  0
    0.5478    2.7518    0.0000 C   0  0  0  0  0  0  0  0  0  0  0  0
    0.6509    1.7624    0.0000 C   0  0  0  0  0  0  0  0  0  0  0  0
    1.5623    1.3517    0.0000 C   0  0  0  0  0  0  0  0  0  0  0  0
    1.8723    0.3917    0.0000 C   0  0  0  0  0  0  0  0  0  0  0  0
    1.3741   -0.4704    0.0000 N   0  0  0  0  0  0  0  0  0  0  0  0
    1.8724   -1.3374    0.0000 C   0  0  0  0  0  0  0  0  0  0  0  0
    1.3672   -2.2044    0.0000 C   0  0  0  0  0  0  0  0  0  0  0  0
  1  2  1  0  0  0  0
  2  3  2  0  0  0  0
  3  4  1  0  0  0  0
  4  5  2  0  0  0  0
  5  6  1  0  0  0  0
  6  7  2  0  0  0  0
  7  8  1  0  0  0  0
  8  9  2  0  0  0  0
  8 10  1  0  0  0  0
 10 11  2  0  0  0  0
 11 12  1  0  0  0  0
 12 13  2  0  0  0  0
 13 14  1  0  0  0  0
 14 15  2  0  0  0  0
 15 10  1  0  0  0  0
 15 16  1  0  0  0  0
 16  7  1  0  0  0  0
 16 17  2  0  0  0  0
 17 18  1  0  0  0  0
 18  5  1  0  0  0  0
 18 19  2  0  0  0  0
 19  2  1  0  0  0  0
M  END
>  <EXTREG>  (ZINC00090629)
ZINC00090629

>  <LOGBIO>
2.5000

$$$$
ZINC00091004
  -MTS-   02131516232D 0   0.00000     0.00000     0

 19 22  0  0  0  0  0  0  0  0999 V2000
    3.5845   -1.3180    0.0000 Cl  0  0  0  0  0  0  0  0  0  0  0  0
    4.5845   -1.3158    0.0000 C   0  0  0  0  0  0  0  0  0  0  0  0
    5.0897   -2.1828    0.0000 C   0  0  0  0  0  0  0  0  0  0  0  0
    6.0845   -2.1778    0.0000 C   0  0  0  0  0  0  0  0  0  0  0  0
    6.5828   -1.3108    0.0000 C   0  0  0  0  0  0  0  0  0  0  0  0
    6.0845   -0.4487    0.0000 C   0  0  0  0  0  0  0  0  0  0  0  0
    6.3945    0.5113    0.0000 N   0  0  0  0  0  0  0  0  0  0  0  0
    5.5845    1.0913    0.0000 N   0  0  0  0  0  0  0  0  0  0  0  0
    4.7745    0.5113    0.0000 C   0  0  0  0  0  0  0  0  0  0  0  0
    5.0845   -0.4487    0.0000 N   0  0  0  0  0  0  0  0  0  0  0  0
    3.8248    0.8244    0.0000 C   0  0  0  0  0  0  0  0  0  0  0  0
    3.6195    1.8066    0.0000 C   0  0  0  0  0  0  0  0  0  0  0  0
    2.6741    2.1162    0.0000 C   0  0  0  0  0  0  0  0  0  0  0  0
    1.9269    1.4536    0.0000 C   0  0  0  0  0  0  0  0  0  0  0  0
    0.9243    1.5657    0.0000 O   0  0  0  0  0  0  0  0  0  0  0  0
    0.5178    0.6562    0.0000 C   0  0  0  0  0  0  0  0  0  0  0  0
    1.2479   -0.0217    0.0000 O   0  0  0  0  0  0  0  0  0  0  0  0
    2.1266    0.4738    0.0000 C   0  0  0  0  0  0  0  0  0  0  0  0
    3.0781    0.1593    0.0000 C   0  0  0  0  0  0  0  0  0  0  0  0
  1  2  1  0  0  0  0
  2  3  2  0  0  0  0
  3  4  1  0  0  0  0
  4  5  2  0  0  0  0
  5  6  1  0  0  0  0
  6  7  2  0  0  0  0
  7  8  1  0  0  0  0
  8  9  2  0  0  0  0
  9 10  1  0  0  0  0
 10  2  1  0  0  0  0
 10  6  1  0  0  0  0
  9 11  1  0  0  0  0
 11 12  2  0  0  0  0
 12 13  1  0  0  0  0
 13 14  2  0  0  0  0
 14 15  1  0  0  0  0
 15 16  1  0  0  0  0
 16 17  1  0  0  0  0
 17 18  1  0  0  0  0
 18 14  1  0  0  0  0
 18 19  2  0  0  0  0
 19 11  1  0  0  0  0
M  END
>  <EXTREG>  (ZINC00091004)
ZINC00091004

>  <LOGBIO>
2.5000

$$$$
ZINC00091749
  -MTS-   02131516232D 0   0.00000     0.00000     0

 23 25  0  0  1  0  0  0  0  0999 V2000
    4.9087   -2.9402    0.0000 F   0  0  0  0  0  0  0  0  0  0  0  0
    5.3128   -2.0255    0.0000 C   0  0  0  0  0  0  0  0  0  0  0  0
    4.3980   -1.6214    0.0000 F   0  0  0  0  0  0  0  0  0  0  0  0
    6.2275   -2.4296    0.0000 F   0  0  0  0  0  0  0  0  0  0  0  0
    5.7169   -1.1108    0.0000 C   0  0  0  0  0  0  0  0  0  0  0  0
    6.7144   -1.0020    0.0000 C   0  0  0  0  0  0  0  0  0  0  0  0
    7.1145   -0.0912    0.0000 C   0  0  0  0  0  0  0  0  0  0  0  0
    8.1087    0.0167    0.0000 Cl  0  0  0  0  0  0  0  0  0  0  0  0
    6.5252    0.7167    0.0000 C   0  0  0  0  0  0  0  0  0  0  0  0
    5.5358    0.6138    0.0000 C   0  0  0  0  0  0  0  0  0  0  0  0
    5.1275   -0.3029    0.0000 C   0  0  0  0  0  0  0  0  0  0  0  0
    4.1331   -0.4083    0.0000 N   0  0  0  0  0  0  0  0  0  0  0  0
    3.5446    0.4002    0.0000 C   0  0  2  0  0  0  0  0  0  0  0  0
    3.8546    1.3602    0.0000 O   0  0  0  0  0  0  0  0  0  0  0  0
    3.0446    1.9402    0.0000 C   0  0  0  0  0  0  0  0  0  0  0  0
    3.0446    2.9402    0.0000 O   0  0  0  0  0  0  0  0  0  0  0  0
    2.2346    1.3602    0.0000 C   0  0  0  0  0  0  0  0  0  0  0  0
    1.2554    1.5629    0.0000 C   0  0  0  0  0  0  0  0  0  0  0  0
    0.5872    0.8189    0.0000 C   0  0  0  0  0  0  0  0  0  0  0  0
    0.9003   -0.1344    0.0000 C   0  0  0  0  0  0  0  0  0  0  0  0
    1.8742   -0.3371    0.0000 C   0  0  0  0  0  0  0  0  0  0  0  0
    2.5446    0.4002    0.0000 C   0  0  0  0  0  0  0  0  0  0  0  0
    4.1371    0.4949    0.0000 H   0  0  0  0  0  0  0  0  0  0  0  0
  1  2  1  0  0  0  0
  2  3  1  0  0  0  0
  2  4  1  0  0  0  0
  2  5  1  0  0  0  0
  5  6  2  0  0  0  0
  6  7  1  0  0  0  0
  7  8  1  0  0  0  0
  7  9  2  0  0  0  0
  9 10  1  0  0  0  0
 10 11  2  0  0  0  0
 11  5  1  0  0  0  0
 11 12  1  0  0  0  0
 13 12  1  1  0  0  0
 13 23  1  6  0  0  0
 13 14  1  0  0  0  0
 14 15  1  0  0  0  0
 15 16  2  0  0  0  0
 15 17  1  0  0  0  0
 17 18  2  0  0  0  0
 18 19  1  0  0  0  0
 19 20  2  0  0  0  0
 20 21  1  0  0  0  0
 21 22  2  0  0  0  0
 22 13  1  0  0  0  0
 22 17  1  0  0  0  0
M  END
>  <EXTREG>  (ZINC00091749)
ZINC00091749

>  <LOGBIO>
2.5000

$$$$
ZINC00093038
  -MTS-   02131516232D 0   0.00000     0.00000     0

 25 27  0  0  0  0  0  0  0  0999 V2000
    0.6000   -2.8872    0.0000 C   0  0  0  0  0  0  0  0  0  0  0  0
    1.6000   -2.8850    0.0000 N   0  0  0  0  0  0  0  0  0  0  0  0
    2.1052   -3.7520    0.0000 C   0  0  0  0  0  0  0  0  0  0  0  0
    1.6090   -4.6203    0.0000 O   0  0  0  0  0  0  0  0  0  0  0  0
    3.0999   -3.7470    0.0000 N   0  0  0  0  0  0  0  0  0  0  0  0
    3.5982   -2.8800    0.0000 C   0  0  0  0  0  0  0  0  0  0  0  0
    4.5982   -2.8788    0.0000 O   0  0  0  0  0  0  0  0  0  0  0  0
    3.1000   -2.0180    0.0000 C   0  0  0  0  0  0  0  0  0  0  0  0
    3.4100   -1.0580    0.0000 N   0  0  0  0  0  0  0  0  0  0  0  0
    4.3597   -0.7448    0.0000 C   0  0  0  0  0  0  0  0  0  0  0  0
    4.5641    0.2376    0.0000 C   0  0  0  0  0  0  0  0  0  0  0  0
    5.5091    0.5481    0.0000 C   0  0  0  0  0  0  0  0  0  0  0  0
    5.7135    1.5306    0.0000 C   0  0  0  0  0  0  0  0  0  0  0  0
    6.2548   -0.1181    0.0000 C   0  0  0  0  0  0  0  0  0  0  0  0
    2.6000   -0.4780    0.0000 C   0  0  0  0  0  0  0  0  0  0  0  0
    2.6000    0.5220    0.0000 N   0  0  0  0  0  0  0  0  0  0  0  0
    3.4660    1.0220    0.0000 C   0  0  0  0  0  0  0  0  0  0  0  0
    3.4660    2.0220    0.0000 C   0  0  0  0  0  0  0  0  0  0  0  0
    4.3345    2.5246    0.0000 C   0  0  0  0  0  0  0  0  0  0  0  0
    4.3325    3.5194    0.0000 C   0  0  0  0  0  0  0  0  0  0  0  0
    3.4670    4.0203    0.0000 C   0  0  0  0  0  0  0  0  0  0  0  0
    2.6035    3.5263    0.0000 C   0  0  0  0  0  0  0  0  0  0  0  0
    2.6005    2.5229    0.0000 C   0  0  0  0  0  0  0  0  0  0  0  0
    1.7900   -1.0580    0.0000 N   0  0  0  0  0  0  0  0  0  0  0  0
    2.1000   -2.0180    0.0000 C   0  0  0  0  0  0  0  0  0  0  0  0
  1  2  1  0  0  0  0
  2  3  1  0  0  0  0
  3  4  2  0  0  0  0
  3  5  1  0  0  0  0
  5  6  1  0  0  0  0
  6  7  2  0  0  0  0
  6  8  1  0  0  0  0
  8  9  1  0  0  0  0
  9 10  1  0  0  0  0
 10 11  1  0  0  0  0
 11 12  2  0  0  0  0
 12 13  1  0  0  0  0
 12 14  1  0  0  0  0
  9 15  1  0  0  0  0
 15 16  1  0  0  0  0
 16 17  1  0  0  0  0
 17 18  1  0  0  0  0
 18 19  2  0  0  0  0
 19 20  1  0  0  0  0
 20 21  2  0  0  0  0
 21 22  1  0  0  0  0
 22 23  2  0  0  0  0
 23 18  1  0  0  0  0
 15 24  2  0  0  0  0
 24 25  1  0  0  0  0
 25  2  1  0  0  0  0
 25  8  2  0  0  0  0
M  END
>  <EXTREG>  (ZINC00093038)
ZINC00093038

>  <LOGBIO>
2.5000

$$$$
ZINC00094386
  -MTS-   02131516232D 0   0.00000     0.00000     0

 19 21  0  0  1  0  0  0  0  0999 V2000
    0.6061   -4.1996    0.0000 Cl  0  0  0  0  0  0  0  0  0  0  0  0
    1.1026   -3.3316    0.0000 C   0  0  0  0  0  0  0  0  0  0  0  0
    2.1060   -3.3266    0.0000 C   0  0  0  0  0  0  0  0  0  0  0  0
    2.5982   -2.4621    0.0000 C   0  0  0  0  0  0  0  0  0  0  0  0
    2.0982   -1.5976    0.0000 C   0  0  0  0  0  0  0  0  0  0  0  0
    2.4082   -0.6376    0.0000 O   0  0  0  0  0  0  0  0  0  0  0  0
    1.5982   -0.0576    0.0000 C   0  0  2  0  0  0  0  0  0  0  0  0
    0.7882   -0.6376    0.0000 N   0  0  0  0  0  0  0  0  0  0  0  0
    1.0982   -1.5976    0.0000 C   0  0  0  0  0  0  0  0  0  0  0  0
    0.6000   -2.4671    0.0000 C   0  0  0  0  0  0  0  0  0  0  0  0
    1.5982    0.9424    0.0000 C   0  0  0  0  0  0  0  0  0  0  0  0
    2.4138    1.5362    0.0000 S   0  0  0  0  0  0  0  0  0  0  0  0
    2.1003    2.4818    0.0000 C   0  0  0  0  0  0  0  0  0  0  0  0
    1.1041    2.4896    0.0000 C   0  0  0  0  0  0  0  0  0  0  0  0
    0.7897    1.5310    0.0000 C   0  0  0  0  0  0  0  0  0  0  0  0
    2.6888    3.2903    0.0000 N   0  3  0  0  0  0  0  0  0  0  0  0
    3.6867    3.1850    0.0000 O   0  5  0  0  0  0  0  0  0  0  0  0
    2.2855    4.1996    0.0000 O   0  0  0  0  0  0  0  0  0  0  0  0
    2.1319    0.2167    0.0000 H   0  0  0  0  0  0  0  0  0  0  0  0
  1  2  1  0  0  0  0
  2  3  2  0  0  0  0
  3  4  1  0  0  0  0
  4  5  2  0  0  0  0
  5  6  1  0  0  0  0
  6  7  1  0  0  0  0
  7 19  1  1  0  0  0
  7  8  1  0  0  0  0
  8  9  1  0  0  0  0
  9  5  1  0  0  0  0
  9 10  2  0  0  0  0
 10  2  1  0  0  0  0
  7 11  1  6  0  0  0
 11 12  1  0  0  0  0
 12 13  1  0  0  0  0
 13 14  2  0  0  0  0
 14 15  1  0  0  0  0
 15 11  2  0  0  0  0
 13 16  1  0  0  0  0
 16 17  1  0  0  0  0
 16 18  2  0  0  0  0
M  CHG  2  16   1  17  -1
M  END
>  <EXTREG>  (ZINC00094386)
ZINC00094386

>  <LOGBIO>
2.5000

$$$$
ZINC00095060
  -MTS-   02131516232D 0   0.00000     0.00000     0

 17 18  0  0  0  0  0  0  0  0999 V2000
    0.5189    0.4622    0.0000 C   0  0  0  0  0  0  0  0  0  0  0  0
    1.0210   -0.4026    0.0000 S   0  0  0  0  0  0  0  0  0  0  0  0
    2.0210   -0.4001    0.0000 C   0  0  0  0  0  0  0  0  0  0  0  0
    2.5258   -1.2673    0.0000 N   0  0  0  0  0  0  0  0  0  0  0  0
    3.5206   -1.2628    0.0000 C   0  0  0  0  0  0  0  0  0  0  0  0
    4.0232   -2.1273    0.0000 S   0  0  0  0  0  0  0  0  0  0  0  0
    3.5258   -2.9949    0.0000 C   0  0  0  0  0  0  0  0  0  0  0  0
    4.0192   -0.3960    0.0000 C   0  0  0  0  0  0  0  0  0  0  0  0
    5.0192   -0.3960    0.0000 C   0  0  0  0  0  0  0  0  0  0  0  0
    6.0192   -0.3960    0.0000 N   0  0  0  0  0  0  0  0  0  0  0  0
    3.5232    0.4662    0.0000 C   0  0  0  0  0  0  0  0  0  0  0  0
    2.5197    0.4667    0.0000 N   0  0  0  0  0  0  0  0  0  0  0  0
    4.0240    1.3317    0.0000 C   0  0  0  0  0  0  0  0  0  0  0  0
    5.0273    1.4371    0.0000 S   0  0  0  0  0  0  0  0  0  0  0  0
    5.2296    2.4126    0.0000 C   0  0  0  0  0  0  0  0  0  0  0  0
    4.3712    2.9183    0.0000 C   0  0  0  0  0  0  0  0  0  0  0  0
    3.6190    2.2461    0.0000 C   0  0  0  0  0  0  0  0  0  0  0  0
  1  2  1  0  0  0  0
  2  3  1  0  0  0  0
  3  4  2  0  0  0  0
  4  5  1  0  0  0  0
  5  6  1  0  0  0  0
  6  7  1  0  0  0  0
  5  8  2  0  0  0  0
  8  9  1  0  0  0  0
  9 10  3  0  0  0  0
  8 11  1  0  0  0  0
 11 12  2  0  0  0  0
 12  3  1  0  0  0  0
 11 13  1  0  0  0  0
 13 14  1  0  0  0  0
 14 15  1  0  0  0  0
 15 16  2  0  0  0  0
 16 17  1  0  0  0  0
 17 13  2  0  0  0  0
M  END
>  <EXTREG>  (ZINC00095060)
ZINC00095060

>  <LOGBIO>
2.5000

$$$$
ZINC00097692
  -MTS-   02131516232D 0   0.00000     0.00000     0

 15 16  0  0  0  0  0  0  0  0999 V2000
    3.5063   -1.9832    0.0000 C   0  0  0  0  0  0  0  0  0  0  0  0
    3.8055   -1.4632    0.0000 N   0  0  0  0  0  0  0  0  0  0  0  0
    4.8003   -1.4627    0.0000 C   0  0  0  0  0  0  0  0  0  0  0  0
    3.2045   -0.4245    0.0000 C   0  0  0  0  0  0  0  0  0  0  0  0
    3.7045    0.4455    0.0000 N   0  0  0  0  0  0  0  0  0  0  0  0
    3.2045    1.3055    0.0000 C   0  0  0  0  0  0  0  0  0  0  0  0
    3.5145    2.2655    0.0000 N   0  0  0  0  0  0  0  0  0  0  0  0
    2.7045    2.8455    0.0000 O   0  0  0  0  0  0  0  0  0  0  0  0
    1.8945    2.2655    0.0000 N   0  0  0  0  0  0  0  0  0  0  0  0
    2.2045    1.3055    0.0000 C   0  0  0  0  0  0  0  0  0  0  0  0
    1.7045    0.4455    0.0000 N   0  0  0  0  0  0  0  0  0  0  0  0
    2.2045   -0.4245    0.0000 C   0  0  0  0  0  0  0  0  0  0  0  0
    1.6034   -1.4632    0.0000 N   0  0  0  0  0  0  0  0  0  0  0  0
    0.6000   -1.4627    0.0000 C   0  0  0  0  0  0  0  0  0  0  0  0
    2.0995   -2.3254    0.0000 C   0  0  0  0  0  0  0  0  0  0  0  0
  1  2  1  0  0  0  0
  2  3  1  0  0  0  0
  2  4  1  0  0  0  0
  4  5  2  0  0  0  0
  5  6  1  0  0  0  0
  6  7  2  0  0  0  0
  7  8  1  0  0  0  0
  8  9  1  0  0  0  0
  9 10  2  0  0  0  0
 10  6  1  0  0  0  0
 10 11  1  0  0  0  0
 11 12  2  0  0  0  0
 12  4  1  0  0  0  0
 12 13  1  0  0  0  0
 13 14  1  0  0  0  0
 13 15  1  0  0  0  0
M  END
>  <EXTREG>  (ZINC00097692)
ZINC00097692

>  <LOGBIO>
2.5000

$$$$
ZINC00098515
  -MTS-   02131516232D 0   0.00000     0.00000     0

 25 27  0  0  1  0  0  0  0  0999 V2000
    5.6562    1.2124    0.0000 C   0  0  0  0  0  0  0  0  0  0  0  0
    5.0677    2.0209    0.0000 C   0  0  0  0  0  0  0  0  0  0  0  0
    5.3777    2.9809    0.0000 N   0  0  0  0  0  0  0  0  0  0  0  0
    4.5677    3.5609    0.0000 C   0  0  0  0  0  0  0  0  0  0  0  0
    4.4681    4.5590    0.0000 C   0  0  0  0  0  0  0  0  0  0  0  0
    3.5561    4.9693    0.0000 C   0  0  0  0  0  0  0  0  0  0  0  0
    2.7432    4.3810    0.0000 C   0  0  0  0  0  0  0  0  0  0  0  0
    2.8464    3.3916    0.0000 C   0  0  0  0  0  0  0  0  0  0  0  0
    3.7577    2.9809    0.0000 C   0  0  0  0  0  0  0  0  0  0  0  0
    4.0677    2.0209    0.0000 N   0  0  0  0  0  0  0  0  0  0  0  0
    3.4792    1.2124    0.0000 C   0  0  0  0  0  0  0  0  0  0  0  0
    3.8865    0.2954    0.0000 C   0  0  1  0  0  0  0  0  0  0  0  0
    4.8809    0.1894    0.0000 O   0  0  0  0  0  0  0  0  0  0  0  0
    3.3002   -0.5083    0.0000 C   0  0  0  0  0  0  0  0  0  0  0  0
    3.7075   -1.4254    0.0000 O   0  0  0  0  0  0  0  0  0  0  0  0
    3.1190   -2.2338    0.0000 C   0  0  0  0  0  0  0  0  0  0  0  0
    2.1211   -2.1290    0.0000 C   0  0  0  0  0  0  0  0  0  0  0  0
    1.5372   -2.9345    0.0000 C   0  0  0  0  0  0  0  0  0  0  0  0
    1.9423   -3.8488    0.0000 C   0  0  0  0  0  0  0  0  0  0  0  0
    2.9311   -3.9577    0.0000 C   0  0  0  0  0  0  0  0  0  0  0  0
    3.5240   -3.1482    0.0000 C   0  0  0  0  0  0  0  0  0  0  0  0
    1.3517   -4.6558    0.0000 C   0  0  0  0  0  0  0  0  0  0  0  0
    0.3541   -4.5481    0.0000 O   0  0  0  0  0  0  0  0  0  0  0  0
    1.7527   -5.5662    0.0000 O   0  0  0  0  0  0  0  0  0  0  0  0
    4.2398    0.7804    0.0000 H   0  0  0  0  0  0  0  0  0  0  0  0
  1  2  1  0  0  0  0
  2  3  2  0  0  0  0
  3  4  1  0  0  0  0
  4  5  2  0  0  0  0
  5  6  1  0  0  0  0
  6  7  2  0  0  0  0
  7  8  1  0  0  0  0
  8  9  2  0  0  0  0
  9  4  1  0  0  0  0
  9 10  1  0  0  0  0
 10  2  1  0  0  0  0
 10 11  1  0  0  0  0
 11 12  1  0  0  0  0
 12 25  1  6  0  0  0
 12 13  1  1  0  0  0
 12 14  1  0  0  0  0
 14 15  1  0  0  0  0
 15 16  1  0  0  0  0
 16 17  2  0  0  0  0
 17 18  1  0  0  0  0
 18 19  2  0  0  0  0
 19 20  1  0  0  0  0
 20 21  2  0  0  0  0
 21 16  1  0  0  0  0
 19 22  1  0  0  0  0
 22 23  1  0  0  0  0
 22 24  2  0  0  0  0
M  END
>  <EXTREG>  (ZINC00098515)
ZINC00098515

>  <LOGBIO>
2.5000

$$$$
ZINC00099001
  -MTS-   02131516232D 0   0.00000     0.00000     0

 14 15  0  0  0  0  0  0  0  0999 V2000
    5.0428   -0.5600    0.0000 C   0  0  0  0  0  0  0  0  0  0  0  0
    4.0483   -0.6649    0.0000 C   0  0  0  0  0  0  0  0  0  0  0  0
    3.4574    0.1461    0.0000 C   0  0  0  0  0  0  0  0  0  0  0  0
    2.4683    0.0397    0.0000 C   0  0  0  0  0  0  0  0  0  0  0  0
    2.0610   -0.8736    0.0000 C   0  0  0  0  0  0  0  0  0  0  0  0
    2.6428   -1.6805    0.0000 C   0  0  0  0  0  0  0  0  0  0  0  0
    3.6411   -1.5782    0.0000 C   0  0  0  0  0  0  0  0  0  0  0  0
    4.2275   -2.3882    0.0000 F   0  0  0  0  0  0  0  0  0  0  0  0
    1.8798    0.8482    0.0000 N   0  0  0  0  0  0  0  0  0  0  0  0
    2.1898    1.8082    0.0000 N   0  0  0  0  0  0  0  0  0  0  0  0
    1.3798    2.3882    0.0000 N   0  0  0  0  0  0  0  0  0  0  0  0
    0.5698    1.8082    0.0000 N   0  0  0  0  0  0  0  0  0  0  0  0
    0.8798    0.8482    0.0000 C   0  0  0  0  0  0  0  0  0  0  0  0
    0.2913    0.0397    0.0000 S   0  0  0  0  0  0  0  0  0  0  0  0
  1  2  1  0  0  0  0
  2  3  2  0  0  0  0
  3  4  1  0  0  0  0
  4  5  2  0  0  0  0
  5  6  1  0  0  0  0
  6  7  2  0  0  0  0
  7  2  1  0  0  0  0
  7  8  1  0  0  0  0
  4  9  1  0  0  0  0
  9 10  1  0  0  0  0
 10 11  2  0  0  0  0
 11 12  1  0  0  0  0
 12 13  1  0  0  0  0
 13  9  1  0  0  0  0
 13 14  2  0  0  0  0
M  END
>  <EXTREG>  (ZINC00099001)
ZINC00099001

>  <LOGBIO>
2.5000

$$$$
ZINC00100155
  -MTS-   02131516232D 0   0.00000     0.00000     0

 19 21  0  0  1  0  0  0  0  0999 V2000
    5.3128   -2.4828    0.0000 Cl  0  0  0  0  0  0  0  0  0  0  0  0
    5.7169   -1.5681    0.0000 C   0  0  0  0  0  0  0  0  0  0  0  0
    6.7144   -1.4594    0.0000 C   0  0  0  0  0  0  0  0  0  0  0  0
    7.1145   -0.5486    0.0000 C   0  0  0  0  0  0  0  0  0  0  0  0
    6.5252    0.2593    0.0000 C   0  0  0  0  0  0  0  0  0  0  0  0
    5.5358    0.1564    0.0000 C   0  0  0  0  0  0  0  0  0  0  0  0
    5.1275   -0.7602    0.0000 C   0  0  0  0  0  0  0  0  0  0  0  0
    4.1331   -0.8656    0.0000 N   0  0  0  0  0  0  0  0  0  0  0  0
    3.5446   -0.0572    0.0000 C   0  0  2  0  0  0  0  0  0  0  0  0
    3.8546    0.9028    0.0000 O   0  0  0  0  0  0  0  0  0  0  0  0
    3.0446    1.4828    0.0000 C   0  0  0  0  0  0  0  0  0  0  0  0
    3.0446    2.4828    0.0000 O   0  0  0  0  0  0  0  0  0  0  0  0
    2.2346    0.9028    0.0000 C   0  0  0  0  0  0  0  0  0  0  0  0
    1.2554    1.1055    0.0000 C   0  0  0  0  0  0  0  0  0  0  0  0
    0.5872    0.3616    0.0000 C   0  0  0  0  0  0  0  0  0  0  0  0
    0.9003   -0.5918    0.0000 C   0  0  0  0  0  0  0  0  0  0  0  0
    1.8742   -0.7944    0.0000 C   0  0  0  0  0  0  0  0  0  0  0  0
    2.5446   -0.0572    0.0000 C   0  0  0  0  0  0  0  0  0  0  0  0
    4.1371    0.0375    0.0000 H   0  0  0  0  0  0  0  0  0  0  0  0
  1  2  1  0  0  0  0
  2  3  2  0  0  0  0
  3  4  1  0  0  0  0
  4  5  2  0  0  0  0
  5  6  1  0  0  0  0
  6  7  2  0  0  0  0
  7  2  1  0  0  0  0
  7  8  1  0  0  0  0
  9  8  1  1  0  0  0
  9 19  1  6  0  0  0
  9 10  1  0  0  0  0
 10 11  1  0  0  0  0
 11 12  2  0  0  0  0
 11 13  1  0  0  0  0
 13 14  2  0  0  0  0
 14 15  1  0  0  0  0
 15 16  2  0  0  0  0
 16 17  1  0  0  0  0
 17 18  2  0  0  0  0
 18  9  1  0  0  0  0
 18 13  1  0  0  0  0
M  END
>  <EXTREG>  (ZINC00100155)
ZINC00100155

>  <LOGBIO>
2.5000

$$$$
ZINC00101913
  -MTS-   02131516232D 0   0.00000     0.00000     0

 23 24  0  0  0  0  0  0  0  0999 V2000
    2.2524    4.0525    0.0000 C   0  0  0  0  0  0  0  0  0  0  0  0
    2.2529    3.0490    0.0000 C   0  0  0  0  0  0  0  0  0  0  0  0
    3.1151    2.5530    0.0000 O   0  0  0  0  0  0  0  0  0  0  0  0
    3.1156    1.5495    0.0000 C   0  0  0  0  0  0  0  0  0  0  0  0
    3.9779    1.0534    0.0000 O   0  0  0  0  0  0  0  0  0  0  0  0
    2.2501    1.0487    0.0000 C   0  0  0  0  0  0  0  0  0  0  0  0
    1.3801    1.5487    0.0000 C   0  0  0  0  0  0  0  0  0  0  0  0
    0.5201    1.0487    0.0000 C   0  0  0  0  0  0  0  0  0  0  0  0
    0.5201    0.0487    0.0000 C   0  0  0  0  0  0  0  0  0  0  0  0
    1.3801   -0.4513    0.0000 C   0  0  0  0  0  0  0  0  0  0  0  0
    2.2501    0.0487    0.0000 C   0  0  0  0  0  0  0  0  0  0  0  0
    3.1156   -0.4522    0.0000 N   0  0  0  0  0  0  0  0  0  0  0  0
    3.1146   -1.4556    0.0000 C   0  0  0  0  0  0  0  0  0  0  0  0
    2.5944   -1.7546    0.0000 O   0  0  0  0  0  0  0  0  0  0  0  0
    4.1529   -2.0572    0.0000 C   0  0  0  0  0  0  0  0  0  0  0  0
    5.0232   -1.5577    0.0000 C   0  0  0  0  0  0  0  0  0  0  0  0
    5.8829   -2.0581    0.0000 C   0  0  0  0  0  0  0  0  0  0  0  0
    5.8824   -3.0581    0.0000 C   0  0  0  0  0  0  0  0  0  0  0  0
    5.0221   -3.5577    0.0000 C   0  0  0  0  0  0  0  0  0  0  0  0
    4.1524   -3.0572    0.0000 C   0  0  0  0  0  0  0  0  0  0  0  0
    3.1135   -3.6577    0.0000 N   0  3  0  0  0  0  0  0  0  0  0  0
    2.2439   -3.1568    0.0000 O   0  5  0  0  0  0  0  0  0  0  0  0
    3.1134   -4.6525    0.0000 O   0  0  0  0  0  0  0  0  0  0  0  0
  1  2  1  0  0  0  0
  2  3  1  0  0  0  0
  3  4  1  0  0  0  0
  4  5  2  0  0  0  0
  4  6  1  0  0  0  0
  6  7  2  0  0  0  0
  7  8  1  0  0  0  0
  8  9  2  0  0  0  0
  9 10  1  0  0  0  0
 10 11  2  0  0  0  0
 11  6  1  0  0  0  0
 11 12  1  0  0  0  0
 12 13  1  0  0  0  0
 13 14  2  0  0  0  0
 13 15  1  0  0  0  0
 15 16  2  0  0  0  0
 16 17  1  0  0  0  0
 17 18  2  0  0  0  0
 18 19  1  0  0  0  0
 19 20  2  0  0  0  0
 20 15  1  0  0  0  0
 20 21  1  0  0  0  0
 21 22  1  0  0  0  0
 21 23  2  0  0  0  0
M  CHG  2  21   1  22  -1
M  END
>  <EXTREG>  (ZINC00101913)
ZINC00101913

>  <LOGBIO>
2.5000

$$$$
ZINC00102376
  -MTS-   02131516232D 0   0.00000     0.00000     0

 17 18  0  0  0  0  0  0  0  0999 V2000
    3.4613    2.2309    0.0000 C   0  0  0  0  0  0  0  0  0  0  0  0
    3.4623    1.2309    0.0000 O   0  0  0  0  0  0  0  0  0  0  0  0
    2.5968    0.7301    0.0000 C   0  0  0  0  0  0  0  0  0  0  0  0
    1.7268    1.2301    0.0000 C   0  0  0  0  0  0  0  0  0  0  0  0
    0.8668    0.7301    0.0000 C   0  0  0  0  0  0  0  0  0  0  0  0
    0.8668   -0.2699    0.0000 C   0  0  0  0  0  0  0  0  0  0  0  0
    0.0000   -0.7686    0.0000 Cl  0  0  0  0  0  0  0  0  0  0  0  0
    1.7268   -0.7699    0.0000 C   0  0  0  0  0  0  0  0  0  0  0  0
    2.5968   -0.2699    0.0000 C   0  0  0  0  0  0  0  0  0  0  0  0
    3.6354   -0.8710    0.0000 N   0  0  0  0  0  0  0  0  0  0  0  0
    3.6354   -1.8744    0.0000 C   0  0  0  0  0  0  0  0  0  0  0  0
    2.7697   -2.3749    0.0000 O   0  0  0  0  0  0  0  0  0  0  0  0
    4.4974   -2.3709    0.0000 C   0  0  0  0  0  0  0  0  0  0  0  0
    5.3645   -1.8726    0.0000 O   0  0  0  0  0  0  0  0  0  0  0  0
    5.3694   -0.8779    0.0000 C   0  0  0  0  0  0  0  0  0  0  0  0
    4.5024   -0.3727    0.0000 C   0  0  0  0  0  0  0  0  0  0  0  0
    4.5042    0.2273    0.0000 O   0  0  0  0  0  0  0  0  0  0  0  0
  1  2  1  0  0  0  0
  2  3  1  0  0  0  0
  3  4  2  0  0  0  0
  4  5  1  0  0  0  0
  5  6  2  0  0  0  0
  6  7  1  0  0  0  0
  6  8  1  0  0  0  0
  8  9  2  0  0  0  0
  9  3  1  0  0  0  0
  9 10  1  0  0  0  0
 10 11  1  0  0  0  0
 11 12  2  0  0  0  0
 11 13  1  0  0  0  0
 13 14  1  0  0  0  0
 14 15  1  0  0  0  0
 15 16  1  0  0  0  0
 16 10  1  0  0  0  0
 16 17  2  0  0  0  0
M  END
>  <EXTREG>  (ZINC00102376)
ZINC00102376

>  <LOGBIO>
2.5000

$$$$
ZINC00103640
  -MTS-   02131516232D 0   0.00000     0.00000     0

 24 27  0  0  1  0  0  0  0  0999 V2000
    4.3555   -2.5145    0.0000 C   0  0  0  0  0  0  0  0  0  0  0  0
    3.7670   -1.7060    0.0000 N   0  0  0  0  0  0  0  0  0  0  0  0
    4.0770   -0.7460    0.0000 N   0  0  0  0  0  0  0  0  0  0  0  0
    3.2670   -0.1660    0.0000 C   0  0  0  0  0  0  0  0  0  0  0  0
    2.4570   -0.7460    0.0000 C   0  0  0  0  0  0  0  0  0  0  0  0
    2.7670   -1.7060    0.0000 C   0  0  2  0  0  0  0  0  0  0  0  0
    2.1785   -2.5145    0.0000 C   0  0  0  0  0  0  0  0  0  0  0  0
    1.1805   -2.4097    0.0000 C   0  0  0  0  0  0  0  0  0  0  0  0
    0.5967   -3.2152    0.0000 C   0  0  0  0  0  0  0  0  0  0  0  0
    1.0017   -4.1295    0.0000 C   0  0  0  0  0  0  0  0  0  0  0  0
    0.4112   -4.9365    0.0000 F   0  0  0  0  0  0  0  0  0  0  0  0
    1.9905   -4.2383    0.0000 C   0  0  0  0  0  0  0  0  0  0  0  0
    2.5835   -3.4288    0.0000 C   0  0  0  0  0  0  0  0  0  0  0  0
    3.2670    0.8340    0.0000 C   0  0  0  0  0  0  0  0  0  0  0  0
    4.1355    1.3366    0.0000 C   0  0  0  0  0  0  0  0  0  0  0  0
    4.1335    2.3313    0.0000 C   0  0  0  0  0  0  0  0  0  0  0  0
    3.2679    2.8322    0.0000 C   0  0  0  0  0  0  0  0  0  0  0  0
    3.2709    3.8356    0.0000 C   0  0  0  0  0  0  0  0  0  0  0  0
    2.4054    4.3365    0.0000 C   0  0  0  0  0  0  0  0  0  0  0  0
    1.5369    3.8339    0.0000 C   0  0  0  0  0  0  0  0  0  0  0  0
    1.5389    2.8391    0.0000 C   0  0  0  0  0  0  0  0  0  0  0  0
    2.4044    2.3383    0.0000 C   0  0  0  0  0  0  0  0  0  0  0  0
    2.4014    1.3348    0.0000 C   0  0  0  0  0  0  0  0  0  0  0  0
    3.0391   -2.2408    0.0000 H   0  0  0  0  0  0  0  0  0  0  0  0
  1  2  1  0  0  0  0
  2  3  1  0  0  0  0
  3  4  2  0  0  0  0
  4  5  1  0  0  0  0
  5  6  1  0  0  0  0
  6 24  1  6  0  0  0
  6  2  1  0  0  0  0
  6  7  1  1  0  0  0
  7  8  2  0  0  0  0
  8  9  1  0  0  0  0
  9 10  2  0  0  0  0
 10 11  1  0  0  0  0
 10 12  1  0  0  0  0
 12 13  2  0  0  0  0
 13  7  1  0  0  0  0
  4 14  1  0  0  0  0
 14 15  2  0  0  0  0
 15 16  1  0  0  0  0
 16 17  2  0  0  0  0
 17 18  1  0  0  0  0
 18 19  2  0  0  0  0
 19 20  1  0  0  0  0
 20 21  2  0  0  0  0
 21 22  1  0  0  0  0
 22 17  1  0  0  0  0
 22 23  2  0  0  0  0
 23 14  1  0  0  0  0
M  END
>  <EXTREG>  (ZINC00103640)
ZINC00103640

>  <LOGBIO>
2.5000

$$$$
ZINC00103963
  -MTS-   02131516232D 0   0.00000     0.00000     0

 15 16  0  0  0  0  0  0  0  0999 V2000
    5.6392   -2.0997    0.0000 Cl  0  0  0  0  0  0  0  0  0  0  0  0
    5.0479   -1.2932    0.0000 C   0  0  0  0  0  0  0  0  0  0  0  0
    5.4511   -0.3744    0.0000 C   0  0  0  0  0  0  0  0  0  0  0  0
    4.8612    0.4267    0.0000 C   0  0  0  0  0  0  0  0  0  0  0  0
    3.8670    0.3187    0.0000 C   0  0  0  0  0  0  0  0  0  0  0  0
    3.4628   -0.5902    0.0000 C   0  0  0  0  0  0  0  0  0  0  0  0
    4.0537   -1.4012    0.0000 C   0  0  0  0  0  0  0  0  0  0  0  0
    2.4683   -0.6956    0.0000 C   0  0  0  0  0  0  0  0  0  0  0  0
    2.0624   -1.6095    0.0000 O   0  0  0  0  0  0  0  0  0  0  0  0
    1.8798    0.1129    0.0000 N   0  0  0  0  0  0  0  0  0  0  0  0
    2.1898    1.0729    0.0000 C   0  0  0  0  0  0  0  0  0  0  0  0
    1.3798    1.6529    0.0000 C   0  0  0  0  0  0  0  0  0  0  0  0
    0.5698    1.0729    0.0000 N   0  0  0  0  0  0  0  0  0  0  0  0
    0.8798    0.1129    0.0000 C   0  0  0  0  0  0  0  0  0  0  0  0
    0.2913   -0.6956    0.0000 O   0  0  0  0  0  0  0  0  0  0  0  0
  1  2  1  0  0  0  0
  2  3  2  0  0  0  0
  3  4  1  0  0  0  0
  4  5  2  0  0  0  0
  5  6  1  0  0  0  0
  6  7  2  0  0  0  0
  7  2  1  0  0  0  0
  6  8  1  0  0  0  0
  8  9  2  0  0  0  0
  8 10  1  0  0  0  0
 10 11  1  0  0  0  0
 11 12  1  0  0  0  0
 12 13  1  0  0  0  0
 13 14  1  0  0  0  0
 14 10  1  0  0  0  0
 14 15  2  0  0  0  0
M  END
>  <EXTREG>  (ZINC00103963)
ZINC00103963

>  <LOGBIO>
2.5000

$$$$
ZINC00104364
  -MTS-   02131516232D 0   0.00000     0.00000     0

 22 24  0  0  0  0  0  0  0  0999 V2000
    3.0812   -0.2147    0.0000 C   0  0  0  0  0  0  0  0  0  0  0  0
    3.2542    0.7702    0.0000 C   0  0  0  0  0  0  0  0  0  0  0  0
    4.1943    0.4294    0.0000 C   0  0  0  0  0  0  0  0  0  0  0  0
    3.7542    1.6402    0.0000 C   0  0  0  0  0  0  0  0  0  0  0  0
    3.2542    2.5002    0.0000 C   0  0  0  0  0  0  0  0  0  0  0  0
    3.5642    3.4602    0.0000 N   0  0  0  0  0  0  0  0  0  0  0  0
    2.7542    4.0402    0.0000 O   0  0  0  0  0  0  0  0  0  0  0  0
    1.9442    3.4602    0.0000 C   0  0  0  0  0  0  0  0  0  0  0  0
    0.9945    3.7734    0.0000 N   0  0  0  0  0  0  0  0  0  0  0  0
    2.2542    2.5002    0.0000 C   0  0  0  0  0  0  0  0  0  0  0  0
    1.7542    1.6402    0.0000 C   0  0  0  0  0  0  0  0  0  0  0  0
    0.9899    2.2851    0.0000 C   0  0  0  0  0  0  0  0  0  0  0  0
    0.9866    0.9992    0.0000 C   0  0  0  0  0  0  0  0  0  0  0  0
    2.2542    0.7702    0.0000 N   0  0  0  0  0  0  0  0  0  0  0  0
    1.6532   -0.2684    0.0000 O   0  0  0  0  0  0  0  0  0  0  0  0
    2.2538   -1.3112    0.0000 C   0  0  0  0  0  0  0  0  0  0  0  0
    3.2486   -1.3112    0.0000 O   0  0  0  0  0  0  0  0  0  0  0  0
    1.7534   -2.1770    0.0000 C   0  0  0  0  0  0  0  0  0  0  0  0
    0.7502   -2.2829    0.0000 O   0  0  0  0  0  0  0  0  0  0  0  0
    0.5485   -3.2585    0.0000 C   0  0  0  0  0  0  0  0  0  0  0  0
    1.4071   -3.7637    0.0000 C   0  0  0  0  0  0  0  0  0  0  0  0
    2.1589   -3.0911    0.0000 C   0  0  0  0  0  0  0  0  0  0  0  0
  1  2  1  0  0  0  0
  2  3  1  0  0  0  0
  2  4  1  0  0  0  0
  4  5  1  0  0  0  0
  5  6  2  0  0  0  0
  6  7  1  0  0  0  0
  7  8  1  0  0  0  0
  8  9  1  0  0  0  0
  8 10  2  0  0  0  0
 10  5  1  0  0  0  0
 10 11  1  0  0  0  0
 11 12  1  0  0  0  0
 11 13  1  0  0  0  0
 11 14  1  0  0  0  0
 14  2  1  0  0  0  0
 14 15  1  0  0  0  0
 15 16  1  0  0  0  0
 16 17  2  0  0  0  0
 16 18  1  0  0  0  0
 18 19  1  0  0  0  0
 19 20  1  0  0  0  0
 20 21  2  0  0  0  0
 21 22  1  0  0  0  0
 22 18  2  0  0  0  0
M  END
>  <EXTREG>  (ZINC00104364)
ZINC00104364

>  <LOGBIO>
2.5000

$$$$
ZINC00105731
  -MTS-   02131516232D 0   0.00000     0.00000     0

 22 24  0  0  0  0  0  0  0  0999 V2000
    7.0607   -3.3735    0.0000 C   0  0  0  0  0  0  0  0  0  0  0  0
    7.4644   -2.4585    0.0000 O   0  0  0  0  0  0  0  0  0  0  0  0
    6.8738   -1.6515    0.0000 C   0  0  0  0  0  0  0  0  0  0  0  0
    7.2779   -0.7331    0.0000 C   0  0  0  0  0  0  0  0  0  0  0  0
    6.6888    0.0685    0.0000 C   0  0  0  0  0  0  0  0  0  0  0  0
    5.6945   -0.0384    0.0000 C   0  0  0  0  0  0  0  0  0  0  0  0
    5.2894   -0.9469    0.0000 C   0  0  0  0  0  0  0  0  0  0  0  0
    5.8795   -1.7585    0.0000 C   0  0  0  0  0  0  0  0  0  0  0  0
    5.1060    0.7701    0.0000 C   0  0  0  0  0  0  0  0  0  0  0  0
    5.4160    1.7301    0.0000 N   0  0  0  0  0  0  0  0  0  0  0  0
    4.6060    2.3101    0.0000 N   0  0  0  0  0  0  0  0  0  0  0  0
    3.7960    1.7301    0.0000 N   0  0  0  0  0  0  0  0  0  0  0  0
    4.1060    0.7701    0.0000 C   0  0  0  0  0  0  0  0  0  0  0  0
    3.5175   -0.0384    0.0000 N   0  0  0  0  0  0  0  0  0  0  0  0
    2.8463    2.0433    0.0000 C   0  0  0  0  0  0  0  0  0  0  0  0
    2.6410    3.0255    0.0000 C   0  0  0  0  0  0  0  0  0  0  0  0
    1.6956    3.3351    0.0000 C   0  0  0  0  0  0  0  0  0  0  0  0
    0.9489    2.6699    0.0000 C   0  0  0  0  0  0  0  0  0  0  0  0
    0.0000    2.9855    0.0000 Cl  0  0  0  0  0  0  0  0  0  0  0  0
    1.1476    1.6952    0.0000 C   0  0  0  0  0  0  0  0  0  0  0  0
    2.0996    1.3781    0.0000 C   0  0  0  0  0  0  0  0  0  0  0  0
    2.3013    0.3987    0.0000 Cl  0  0  0  0  0  0  0  0  0  0  0  0
  1  2  1  0  0  0  0
  2  3  1  0  0  0  0
  3  4  2  0  0  0  0
  4  5  1  0  0  0  0
  5  6  2  0  0  0  0
  6  7  1  0  0  0  0
  7  8  2  0  0  0  0
  8  3  1  0  0  0  0
  6  9  1  0  0  0  0
  9 10  1  0  0  0  0
 10 11  2  0  0  0  0
 11 12  1  0  0  0  0
 12 13  1  0  0  0  0
 13  9  2  0  0  0  0
 13 14  1  0  0  0  0
 12 15  1  0  0  0  0
 15 16  2  0  0  0  0
 16 17  1  0  0  0  0
 17 18  2  0  0  0  0
 18 19  1  0  0  0  0
 18 20  1  0  0  0  0
 20 21  2  0  0  0  0
 21 15  1  0  0  0  0
 21 22  1  0  0  0  0
M  END
>  <EXTREG>  (ZINC00105731)
ZINC00105731

>  <LOGBIO>
2.5000

$$$$
ZINC00106085
  -MTS-   02131516232D 0   0.00000     0.00000     0

 10 10  0  0  0  0  0  0  0  0999 V2000
    0.5485   -1.8695    0.0000 C   0  0  0  0  0  0  0  0  0  0  0  0
    0.9553   -0.9522    0.0000 C   0  0  0  0  0  0  0  0  0  0  0  0
    1.9446   -0.8478    0.0000 O   0  0  0  0  0  0  0  0  0  0  0  0
    2.3514    0.0695    0.0000 C   0  0  0  0  0  0  0  0  0  0  0  0
    3.3407    0.1738    0.0000 O   0  0  0  0  0  0  0  0  0  0  0  0
    1.7629    0.8779    0.0000 C   0  0  0  0  0  0  0  0  0  0  0  0
    2.0729    1.8379    0.0000 C   0  0  0  0  0  0  0  0  0  0  0  0
    1.2629    2.4179    0.0000 S   0  0  0  0  0  0  0  0  0  0  0  0
    0.4529    1.8379    0.0000 N   0  0  0  0  0  0  0  0  0  0  0  0
    0.7629    0.8779    0.0000 N   0  0  0  0  0  0  0  0  0  0  0  0
  1  2  1  0  0  0  0
  2  3  1  0  0  0  0
  3  4  1  0  0  0  0
  4  5  2  0  0  0  0
  4  6  1  0  0  0  0
  6  7  2  0  0  0  0
  7  8  1  0  0  0  0
  8  9  1  0  0  0  0
  9 10  2  0  0  0  0
 10  6  1  0  0  0  0
M  END
>  <EXTREG>  (ZINC00106085)
ZINC00106085

>  <LOGBIO>
2.5000

$$$$
ZINC00107214
  -MTS-   02131516232D 0   0.00000     0.00000     0

 12 12  0  0  0  0  0  0  0  0999 V2000
    4.3321    0.3005    0.0000 C   0  0  0  0  0  0  0  0  0  0  0  0
    3.4623    0.8009    0.0000 C   0  0  0  0  0  0  0  0  0  0  0  0
    3.4618    1.7956    0.0000 O   0  0  0  0  0  0  0  0  0  0  0  0
    2.5968    0.3000    0.0000 C   0  0  0  0  0  0  0  0  0  0  0  0
    1.7268    0.8000    0.0000 C   0  0  0  0  0  0  0  0  0  0  0  0
    1.7243    1.8000    0.0000 O   0  0  0  0  0  0  0  0  0  0  0  0
    0.8668    0.3000    0.0000 N   0  0  0  0  0  0  0  0  0  0  0  0
    0.8668   -0.7000    0.0000 C   0  0  0  0  0  0  0  0  0  0  0  0
    0.0000   -1.1987    0.0000 S   0  0  0  0  0  0  0  0  0  0  0  0
    1.7268   -1.2000    0.0000 N   0  0  0  0  0  0  0  0  0  0  0  0
    2.5968   -0.7000    0.0000 C   0  0  0  0  0  0  0  0  0  0  0  0
    3.4623   -1.2009    0.0000 O   0  0  0  0  0  0  0  0  0  0  0  0
  1  2  1  0  0  0  0
  2  3  2  0  0  0  0
  2  4  1  0  0  0  0
  4  5  1  0  0  0  0
  5  6  2  0  0  0  0
  5  7  1  0  0  0  0
  7  8  1  0  0  0  0
  8  9  2  0  0  0  0
  8 10  1  0  0  0  0
 10 11  1  0  0  0  0
 11  4  1  0  0  0  0
 11 12  2  0  0  0  0
M  END
>  <EXTREG>  (ZINC00107214)
ZINC00107214

>  <LOGBIO>
2.5000

$$$$
ZINC00107789
  -MTS-   02131516232D 0   0.00000     0.00000     0

  9  9  0  0  0  0  0  0  0  0999 V2000
    2.0615   -1.6904    0.0000 O   0  0  0  0  0  0  0  0  0  0  0  0
    2.4683   -0.7732    0.0000 C   0  0  0  0  0  0  0  0  0  0  0  0
    3.4576   -0.6688    0.0000 O   0  0  0  0  0  0  0  0  0  0  0  0
    1.8798    0.0353    0.0000 C   0  0  0  0  0  0  0  0  0  0  0  0
    2.1898    0.9953    0.0000 S   0  0  0  0  0  0  0  0  0  0  0  0
    1.3798    1.5753    0.0000 C   0  0  0  0  0  0  0  0  0  0  0  0
    0.5698    0.9953    0.0000 C   0  0  0  0  0  0  0  0  0  0  0  0
    0.8798    0.0353    0.0000 C   0  0  0  0  0  0  0  0  0  0  0  0
    0.2913   -0.7732    0.0000 Br  0  0  0  0  0  0  0  0  0  0  0  0
  1  2  1  0  0  0  0
  2  3  2  0  0  0  0
  2  4  1  0  0  0  0
  4  5  1  0  0  0  0
  5  6  1  0  0  0  0
  6  7  2  0  0  0  0
  7  8  1  0  0  0  0
  8  4  2  0  0  0  0
  8  9  1  0  0  0  0
M  END
>  <EXTREG>  (ZINC00107789)
ZINC00107789

>  <LOGBIO>
2.5000

$$$$
ZINC00108025
  -MTS-   02131516232D 0   0.00000     0.00000     0

 12 13  0  0  0  0  0  0  0  0999 V2000
    4.1478   -0.4165    0.0000 C   0  0  0  0  0  0  0  0  0  0  0  0
    3.7409   -1.3338    0.0000 O   0  0  0  0  0  0  0  0  0  0  0  0
    2.7516   -1.4381    0.0000 C   0  0  0  0  0  0  0  0  0  0  0  0
    2.3448   -2.3554    0.0000 O   0  0  0  0  0  0  0  0  0  0  0  0
    2.1631   -0.6297    0.0000 C   0  0  0  0  0  0  0  0  0  0  0  0
    2.4731    0.3303    0.0000 S   0  0  0  0  0  0  0  0  0  0  0  0
    1.6631    0.9103    0.0000 C   0  0  0  0  0  0  0  0  0  0  0  0
    1.3531    1.8703    0.0000 C   0  0  0  0  0  0  0  0  0  0  0  0
    0.3531    1.8703    0.0000 C   0  0  0  0  0  0  0  0  0  0  0  0
    0.0431    0.9103    0.0000 S   0  0  0  0  0  0  0  0  0  0  0  0
    0.8531    0.3303    0.0000 C   0  0  0  0  0  0  0  0  0  0  0  0
    1.1631   -0.6297    0.0000 C   0  0  0  0  0  0  0  0  0  0  0  0
  1  2  1  0  0  0  0
  2  3  1  0  0  0  0
  3  4  2  0  0  0  0
  3  5  1  0  0  0  0
  5  6  1  0  0  0  0
  6  7  1  0  0  0  0
  7  8  1  0  0  0  0
  8  9  2  0  0  0  0
  9 10  1  0  0  0  0
 10 11  1  0  0  0  0
 11  7  2  0  0  0  0
 11 12  1  0  0  0  0
 12  5  2  0  0  0  0
M  END
>  <EXTREG>  (ZINC00108025)
ZINC00108025

>  <LOGBIO>
2.5000

$$$$
ZINC00108891
  -MTS-   02131516232D 0   0.00000     0.00000     0

 20 21  0  0  0  0  0  0  0  0999 V2000
    3.7979   -2.9359    0.0000 N   0  0  0  0  0  0  0  0  0  0  0  0
    3.2094   -2.1274    0.0000 C   0  0  0  0  0  0  0  0  0  0  0  0
    3.5194   -1.1674    0.0000 S   0  0  0  0  0  0  0  0  0  0  0  0
    2.7094   -0.5874    0.0000 C   0  0  0  0  0  0  0  0  0  0  0  0
    2.7094    0.6126    0.0000 C   0  0  0  0  0  0  0  0  0  0  0  0
    1.8409    1.1152    0.0000 C   0  0  0  0  0  0  0  0  0  0  0  0
    1.8429    2.1100    0.0000 C   0  0  0  0  0  0  0  0  0  0  0  0
    2.7084    2.6108    0.0000 C   0  0  0  0  0  0  0  0  0  0  0  0
    3.5720    2.1169    0.0000 C   0  0  0  0  0  0  0  0  0  0  0  0
    3.5749    1.1135    0.0000 C   0  0  0  0  0  0  0  0  0  0  0  0
    4.4362    2.6199    0.0000 C   0  0  0  0  0  0  0  0  0  0  0  0
    4.9392    1.7557    0.0000 F   0  0  0  0  0  0  0  0  0  0  0  0
    3.9332    3.4842    0.0000 F   0  0  0  0  0  0  0  0  0  0  0  0
    5.3005    3.1230    0.0000 F   0  0  0  0  0  0  0  0  0  0  0  0
    1.8994   -1.1674    0.0000 C   0  0  0  0  0  0  0  0  0  0  0  0
    2.2094   -2.1274    0.0000 N   0  0  0  0  0  0  0  0  0  0  0  0
    0.9497   -0.8542    0.0000 C   0  0  0  0  0  0  0  0  0  0  0  0
    0.6365   -1.8039    0.0000 F   0  0  0  0  0  0  0  0  0  0  0  0
    1.2629    0.0955    0.0000 F   0  0  0  0  0  0  0  0  0  0  0  0
    0.0000   -0.5411    0.0000 F   0  0  0  0  0  0  0  0  0  0  0  0
  1  2  1  0  0  0  0
  2  3  1  0  0  0  0
  3  4  1  0  0  0  0
  4  5  1  0  0  0  0
  5  6  2  0  0  0  0
  6  7  1  0  0  0  0
  7  8  2  0  0  0  0
  8  9  1  0  0  0  0
  9 10  2  0  0  0  0
 10  5  1  0  0  0  0
  9 11  1  0  0  0  0
 11 12  1  0  0  0  0
 11 13  1  0  0  0  0
 11 14  1  0  0  0  0
  4 15  2  0  0  0  0
 15 16  1  0  0  0  0
 16  2  2  0  0  0  0
 15 17  1  0  0  0  0
 17 18  1  0  0  0  0
 17 19  1  0  0  0  0
 17 20  1  0  0  0  0
M  END
>  <EXTREG>  (ZINC00108891)
ZINC00108891

>  <LOGBIO>
2.5000

$$$$
ZINC00109045
  -MTS-   02131516232D 0   0.00000     0.00000     0

 14 14  0  0  0  0  0  0  0  0999 V2000
    3.9836    0.7476    0.0000 C   0  0  0  0  0  0  0  0  0  0  0  0
    3.9821    1.7511    0.0000 C   0  0  0  0  0  0  0  0  0  0  0  0
    4.8434    2.2488    0.0000 C   0  0  0  0  0  0  0  0  0  0  0  0
    3.1156    2.2502    0.0000 O   0  0  0  0  0  0  0  0  0  0  0  0
    2.2501    1.7493    0.0000 C   0  0  0  0  0  0  0  0  0  0  0  0
    1.3801    2.2493    0.0000 C   0  0  0  0  0  0  0  0  0  0  0  0
    0.5201    1.7493    0.0000 C   0  0  0  0  0  0  0  0  0  0  0  0
    0.5201    0.7493    0.0000 C   0  0  0  0  0  0  0  0  0  0  0  0
    1.3801    0.2493    0.0000 C   0  0  0  0  0  0  0  0  0  0  0  0
    1.3776   -0.7507    0.0000 N   0  0  0  0  0  0  0  0  0  0  0  0
    2.2453   -1.2546    0.0000 C   0  0  0  0  0  0  0  0  0  0  0  0
    2.2418   -2.2493    0.0000 C   0  0  0  0  0  0  0  0  0  0  0  0
    3.1128   -0.7572    0.0000 O   0  0  0  0  0  0  0  0  0  0  0  0
    2.2501    0.7493    0.0000 C   0  0  0  0  0  0  0  0  0  0  0  0
  1  2  1  0  0  0  0
  2  3  1  0  0  0  0
  2  4  1  0  0  0  0
  4  5  1  0  0  0  0
  5  6  2  0  0  0  0
  6  7  1  0  0  0  0
  7  8  2  0  0  0  0
  8  9  1  0  0  0  0
  9 10  1  0  0  0  0
 10 11  1  0  0  0  0
 11 12  1  0  0  0  0
 11 13  2  0  0  0  0
  9 14  2  0  0  0  0
 14  5  1  0  0  0  0
M  END
>  <EXTREG>  (ZINC00109045)
ZINC00109045

>  <LOGBIO>
2.5000

$$$$
ZINC00109357
  -MTS-   02131516232D 0   0.00000     0.00000     0

 17 18  0  0  0  0  0  0  0  0999 V2000
    4.9409    3.0242    0.0000 F   0  0  0  0  0  0  0  0  0  0  0  0
    4.0754    2.5234    0.0000 C   0  0  0  0  0  0  0  0  0  0  0  0
    3.2054    3.0234    0.0000 C   0  0  0  0  0  0  0  0  0  0  0  0
    2.3454    2.5234    0.0000 C   0  0  0  0  0  0  0  0  0  0  0  0
    2.3454    1.5234    0.0000 C   0  0  0  0  0  0  0  0  0  0  0  0
    1.3919    0.9748    0.0000 C   0  0  0  0  0  0  0  0  0  0  0  0
    1.3904   -0.0252    0.0000 S   0  0  0  0  0  0  0  0  0  0  0  0
    2.3904   -0.0267    0.0000 O   0  0  0  0  0  0  0  0  0  0  0  0
    0.3904   -0.0237    0.0000 O   0  0  0  0  0  0  0  0  0  0  0  0
    1.3889   -1.0252    0.0000 C   0  0  0  0  0  0  0  0  0  0  0  0
    0.5196   -1.5264    0.0000 C   0  0  0  0  0  0  0  0  0  0  0  0
    0.5201   -2.5212    0.0000 C   0  0  0  0  0  0  0  0  0  0  0  0
    1.3849   -3.0234    0.0000 C   0  0  0  0  0  0  0  0  0  0  0  0
    2.2492   -2.5308    0.0000 C   0  0  0  0  0  0  0  0  0  0  0  0
    2.2537   -1.5273    0.0000 C   0  0  0  0  0  0  0  0  0  0  0  0
    3.2054    1.0234    0.0000 C   0  0  0  0  0  0  0  0  0  0  0  0
    4.0754    1.5234    0.0000 C   0  0  0  0  0  0  0  0  0  0  0  0
  1  2  1  0  0  0  0
  2  3  2  0  0  0  0
  3  4  1  0  0  0  0
  4  5  2  0  0  0  0
  5  6  1  0  0  0  0
  6  7  1  0  0  0  0
  7  8  2  0  0  0  0
  7  9  2  0  0  0  0
  7 10  1  0  0  0  0
 10 11  2  0  0  0  0
 11 12  1  0  0  0  0
 12 13  2  0  0  0  0
 13 14  1  0  0  0  0
 14 15  2  0  0  0  0
 15 10  1  0  0  0  0
  5 16  1  0  0  0  0
 16 17  2  0  0  0  0
 17  2  1  0  0  0  0
M  END
>  <EXTREG>  (ZINC00109357)
ZINC00109357

>  <LOGBIO>
2.5000

$$$$
ZINC00110492
  -MTS-   02131516232D 0   0.00000     0.00000     0

 26 29  0  0  0  0  0  0  0  0999 V2000
    2.1072    1.1357    0.0000 O   0  0  0  0  0  0  0  0  0  0  0  0
    3.0387    0.7719    0.0000 C   0  0  0  0  0  0  0  0  0  0  0  0
    3.1156   -0.2215    0.0000 N   0  0  0  0  0  0  0  0  0  0  0  0
    2.2501   -0.7223    0.0000 C   0  0  0  0  0  0  0  0  0  0  0  0
    1.3801   -0.2223    0.0000 C   0  0  0  0  0  0  0  0  0  0  0  0
    0.5201   -0.7223    0.0000 C   0  0  0  0  0  0  0  0  0  0  0  0
    0.5201   -1.7223    0.0000 C   0  0  0  0  0  0  0  0  0  0  0  0
    1.3801   -2.2223    0.0000 C   0  0  0  0  0  0  0  0  0  0  0  0
    2.2501   -1.7223    0.0000 C   0  0  0  0  0  0  0  0  0  0  0  0
    1.3776   -3.2223    0.0000 N   0  3  0  0  0  0  0  0  0  0  0  0
    0.5076   -3.7223    0.0000 O   0  5  0  0  0  0  0  0  0  0  0  0
    2.2376   -3.7223    0.0000 O   0  0  0  0  0  0  0  0  0  0  0  0
    3.9371   -0.7822    0.0000 C   0  0  0  0  0  0  0  0  0  0  0  0
    3.7857   -1.7706    0.0000 O   0  0  0  0  0  0  0  0  0  0  0  0
    4.8962   -0.4909    0.0000 C   0  0  0  0  0  0  0  0  0  0  0  0
    5.5287   -1.2699    0.0000 C   0  0  0  0  0  0  0  0  0  0  0  0
    6.5109   -1.1120    0.0000 C   0  0  0  0  0  0  0  0  0  0  0  0
    6.8699   -0.1786    0.0000 C   0  0  0  0  0  0  0  0  0  0  0  0
    6.2467    0.5968    0.0000 C   0  0  0  0  0  0  0  0  0  0  0  0
    5.2552    0.4425    0.0000 C   0  0  0  0  0  0  0  0  0  0  0  0
    4.7636    1.3104    0.0000 C   0  0  0  0  0  0  0  0  0  0  0  0
    5.3808    2.1007    0.0000 C   0  0  0  0  0  0  0  0  0  0  0  0
    5.0080    3.0230    0.0000 C   0  0  0  0  0  0  0  0  0  0  0  0
    4.0181    3.1650    0.0000 C   0  0  0  0  0  0  0  0  0  0  0  0
    3.4011    2.3848    0.0000 C   0  0  0  0  0  0  0  0  0  0  0  0
    3.7711    1.4528    0.0000 C   0  0  0  0  0  0  0  0  0  0  0  0
  1  2  2  0  0  0  0
  2  3  1  0  0  0  0
  3  4  1  0  0  0  0
  4  5  2  0  0  0  0
  5  6  1  0  0  0  0
  6  7  2  0  0  0  0
  7  8  1  0  0  0  0
  8  9  2  0  0  0  0
  9  4  1  0  0  0  0
  8 10  1  0  0  0  0
 10 11  1  0  0  0  0
 10 12  2  0  0  0  0
  3 13  1  0  0  0  0
 13 14  2  0  0  0  0
 13 15  1  0  0  0  0
 15 16  2  0  0  0  0
 16 17  1  0  0  0  0
 17 18  2  0  0  0  0
 18 19  1  0  0  0  0
 19 20  2  0  0  0  0
 20 15  1  0  0  0  0
 20 21  1  0  0  0  0
 21 22  2  0  0  0  0
 22 23  1  0  0  0  0
 23 24  2  0  0  0  0
 24 25  1  0  0  0  0
 25 26  2  0  0  0  0
 26  2  1  0  0  0  0
 26 21  1  0  0  0  0
M  CHG  2  10   1  11  -1
M  END
>  <EXTREG>  (ZINC00110492)
ZINC00110492

>  <LOGBIO>
2.5000

$$$$
ZINC00111101
  -MTS-   02131516232D 0   0.00000     0.00000     0

 18 20  0  0  0  0  0  0  0  0999 V2000
    4.9333    0.5704    0.0000 O   0  0  0  0  0  0  0  0  0  0  0  0
    4.0636    1.0709    0.0000 C   0  0  0  0  0  0  0  0  0  0  0  0
    4.0631    2.0656    0.0000 O   0  0  0  0  0  0  0  0  0  0  0  0
    3.1980    0.5700    0.0000 C   0  0  0  0  0  0  0  0  0  0  0  0
    2.3280    1.0700    0.0000 C   0  0  0  0  0  0  0  0  0  0  0  0
    2.3239    2.0734    0.0000 C   0  0  0  0  0  0  0  0  0  0  0  0
    1.4549    2.5682    0.0000 C   0  0  0  0  0  0  0  0  0  0  0  0
    0.5900    2.0595    0.0000 C   0  0  0  0  0  0  0  0  0  0  0  0
    0.5990    1.0647    0.0000 C   0  0  0  0  0  0  0  0  0  0  0  0
    1.4680    0.5700    0.0000 C   0  0  0  0  0  0  0  0  0  0  0  0
    1.4680   -0.4300    0.0000 N   0  0  0  0  0  0  0  0  0  0  0  0
    2.3280   -0.9300    0.0000 C   0  0  0  0  0  0  0  0  0  0  0  0
    2.3308   -1.9313    0.0000 C   0  0  0  0  0  0  0  0  0  0  0  0
    3.1974   -2.4304    0.0000 C   0  0  0  0  0  0  0  0  0  0  0  0
    4.0649   -1.9260    0.0000 C   0  0  0  0  0  0  0  0  0  0  0  0
    4.9327   -2.4230    0.0000 F   0  0  0  0  0  0  0  0  0  0  0  0
    4.0608   -0.9313    0.0000 C   0  0  0  0  0  0  0  0  0  0  0  0
    3.1980   -0.4300    0.0000 C   0  0  0  0  0  0  0  0  0  0  0  0
  1  2  1  0  0  0  0
  2  3  2  0  0  0  0
  2  4  1  0  0  0  0
  4  5  1  0  0  0  0
  5  6  1  0  0  0  0
  6  7  1  0  0  0  0
  7  8  1  0  0  0  0
  8  9  1  0  0  0  0
  9 10  1  0  0  0  0
 10  5  2  0  0  0  0
 10 11  1  0  0  0  0
 11 12  2  0  0  0  0
 12 13  1  0  0  0  0
 13 14  2  0  0  0  0
 14 15  1  0  0  0  0
 15 16  1  0  0  0  0
 15 17  2  0  0  0  0
 17 18  1  0  0  0  0
 18  4  2  0  0  0  0
 18 12  1  0  0  0  0
M  END
>  <EXTREG>  (ZINC00111101)
ZINC00111101

>  <LOGBIO>
2.5000

$$$$
ZINC00111747
  -MTS-   02131516232D 0   0.00000     0.00000     0

 16 17  0  0  0  0  0  0  0  0999 V2000
    5.4327    0.3746    0.0000 N   0  0  0  0  0  0  0  0  0  0  0  0
    4.4327    0.3746    0.0000 C   0  0  0  0  0  0  0  0  0  0  0  0
    3.4327    0.3746    0.0000 C   0  0  0  0  0  0  0  0  0  0  0  0
    3.2597    1.3595    0.0000 C   0  0  0  0  0  0  0  0  0  0  0  0
    3.0868    2.3444    0.0000 N   0  0  0  0  0  0  0  0  0  0  0  0
    2.4894    0.0326    0.0000 C   0  0  0  0  0  0  0  0  0  0  0  0
    1.8387   -0.7313    0.0000 C   0  0  0  0  0  0  0  0  0  0  0  0
    0.8556   -0.5485    0.0000 C   0  0  0  0  0  0  0  0  0  0  0  0
    0.5231    0.3983    0.0000 C   0  0  0  0  0  0  0  0  0  0  0  0
    1.1719    1.1524    0.0000 C   0  0  0  0  0  0  0  0  0  0  0  0
    2.1550    0.9695    0.0000 C   0  0  0  0  0  0  0  0  0  0  0  0
    3.2597   -0.6104    0.0000 C   0  0  0  0  0  0  0  0  0  0  0  0
    4.1999   -0.9511    0.0000 C   0  0  0  0  0  0  0  0  0  0  0  0
    5.1400   -1.2919    0.0000 N   0  0  0  0  0  0  0  0  0  0  0  0
    2.7615   -1.4774    0.0000 C   0  0  0  0  0  0  0  0  0  0  0  0
    2.2632   -2.3444    0.0000 N   0  0  0  0  0  0  0  0  0  0  0  0
  1  2  3  0  0  0  0
  2  3  1  0  0  0  0
  3  4  1  0  0  0  0
  4  5  3  0  0  0  0
  3  6  1  0  0  0  0
  6  7  1  0  0  0  0
  7  8  1  0  0  0  0
  8  9  1  0  0  0  0
  9 10  1  0  0  0  0
 10 11  1  0  0  0  0
 11  6  1  0  0  0  0
  6 12  1  0  0  0  0
 12  3  1  0  0  0  0
 12 13  1  0  0  0  0
 13 14  3  0  0  0  0
 12 15  1  0  0  0  0
 15 16  3  0  0  0  0
M  END
>  <EXTREG>  (ZINC00111747)
ZINC00111747

>  <LOGBIO>
2.5000

$$$$
ZINC00111982
  -MTS-   02131516232D 0   0.00000     0.00000     0

 18 19  0  0  1  0  0  0  0  0999 V2000
    4.3655    0.6763    0.0000 C   0  0  0  0  0  0  0  0  0  0  0  0
    3.4662    0.2388    0.0000 C   0  0  0  0  0  0  0  0  0  0  0  0
    3.1909    1.2001    0.0000 C   0  0  0  0  0  0  0  0  0  0  0  0
    2.4683    0.1335    0.0000 C   0  0  2  0  0  0  0  0  0  0  0  0
    2.0650   -0.7758    0.0000 O   0  0  0  0  0  0  0  0  0  0  0  0
    2.6515   -1.5858    0.0000 C   0  0  0  0  0  0  0  0  0  0  0  0
    2.2419   -2.4981    0.0000 O   0  0  0  0  0  0  0  0  0  0  0  0
    3.6413   -1.4864    0.0000 C   0  0  0  0  0  0  0  0  0  0  0  0
    3.5673   -2.4836    0.0000 C   0  0  0  0  0  0  0  0  0  0  0  0
    4.6107   -1.7321    0.0000 C   0  0  0  0  0  0  0  0  0  0  0  0
    4.0527   -0.5712    0.0000 C   0  0  0  0  0  0  0  0  0  0  0  0
    5.0475   -0.4692    0.0000 O   0  0  0  0  0  0  0  0  0  0  0  0
    1.8798    0.9420    0.0000 C   0  0  0  0  0  0  0  0  0  0  0  0
    2.1898    1.9020    0.0000 S   0  0  0  0  0  0  0  0  0  0  0  0
    1.3798    2.4820    0.0000 C   0  0  0  0  0  0  0  0  0  0  0  0
    0.5698    1.9020    0.0000 C   0  0  0  0  0  0  0  0  0  0  0  0
    0.8798    0.9420    0.0000 C   0  0  0  0  0  0  0  0  0  0  0  0
    2.7120    0.6818    0.0000 H   0  0  0  0  0  0  0  0  0  0  0  0
  1  2  1  0  0  0  0
  2  3  1  0  0  0  0
  2  4  1  0  0  0  0
  4 18  1  1  0  0  0
  4  5  1  0  0  0  0
  5  6  1  0  0  0  0
  6  7  2  0  0  0  0
  6  8  1  0  0  0  0
  8  9  1  0  0  0  0
  8 10  1  0  0  0  0
  8 11  1  0  0  0  0
 11  2  1  0  0  0  0
 11 12  2  0  0  0  0
  4 13  1  6  0  0  0
 13 14  1  0  0  0  0
 14 15  1  0  0  0  0
 15 16  2  0  0  0  0
 16 17  1  0  0  0  0
 17 13  2  0  0  0  0
M  END
>  <EXTREG>  (ZINC00111982)
ZINC00111982

>  <LOGBIO>
2.5000

$$$$
ZINC00113353
  -MTS-   02131516232D 0   0.00000     0.00000     0

 16 17  0  0  0  0  0  0  0  0999 V2000
    3.5278   -2.7187    0.0000 C   0  0  0  0  0  0  0  0  0  0  0  0
    2.9393   -1.9102    0.0000 C   0  0  0  0  0  0  0  0  0  0  0  0
    3.2493   -0.9502    0.0000 O   0  0  0  0  0  0  0  0  0  0  0  0
    2.4393   -0.3702    0.0000 C   0  0  0  0  0  0  0  0  0  0  0  0
    1.6293   -0.9502    0.0000 C   0  0  0  0  0  0  0  0  0  0  0  0
    1.9393   -1.9102    0.0000 C   0  0  0  0  0  0  0  0  0  0  0  0
    1.3508   -2.7187    0.0000 C   0  0  0  0  0  0  0  0  0  0  0  0
    0.3529   -2.6134    0.0000 O   0  0  0  0  0  0  0  0  0  0  0  0
    1.7541   -3.6280    0.0000 O   0  0  0  0  0  0  0  0  0  0  0  0
    2.4393    0.6298    0.0000 C   0  0  0  0  0  0  0  0  0  0  0  0
    3.3078    1.1324    0.0000 C   0  0  0  0  0  0  0  0  0  0  0  0
    3.3058    2.1272    0.0000 C   0  0  0  0  0  0  0  0  0  0  0  0
    2.4402    2.6280    0.0000 C   0  0  0  0  0  0  0  0  0  0  0  0
    2.4427    3.6280    0.0000 Cl  0  0  0  0  0  0  0  0  0  0  0  0
    1.5767    2.1341    0.0000 C   0  0  0  0  0  0  0  0  0  0  0  0
    1.5738    1.1307    0.0000 C   0  0  0  0  0  0  0  0  0  0  0  0
  1  2  1  0  0  0  0
  2  3  1  0  0  0  0
  3  4  1  0  0  0  0
  4  5  2  0  0  0  0
  5  6  1  0  0  0  0
  6  2  2  0  0  0  0
  6  7  1  0  0  0  0
  7  8  1  0  0  0  0
  7  9  2  0  0  0  0
  4 10  1  0  0  0  0
 10 11  2  0  0  0  0
 11 12  1  0  0  0  0
 12 13  2  0  0  0  0
 13 14  1  0  0  0  0
 13 15  1  0  0  0  0
 15 16  2  0  0  0  0
 16 10  1  0  0  0  0
M  END
>  <EXTREG>  (ZINC00113353)
ZINC00113353

>  <LOGBIO>
2.5000

$$$$
ZINC00114521
  -MTS-   02131516232D 0   0.00000     0.00000     0

 16 17  0  0  0  0  0  0  0  0999 V2000
    6.6550    2.4308    0.0000 F   0  0  0  0  0  0  0  0  0  0  0  0
    5.7895    1.9300    0.0000 C   0  0  0  0  0  0  0  0  0  0  0  0
    4.9195    2.4300    0.0000 C   0  0  0  0  0  0  0  0  0  0  0  0
    4.0595    1.9300    0.0000 C   0  0  0  0  0  0  0  0  0  0  0  0
    4.0595    0.9300    0.0000 C   0  0  0  0  0  0  0  0  0  0  0  0
    3.1927    0.4313    0.0000 N   0  0  0  0  0  0  0  0  0  0  0  0
    3.1912   -0.5722    0.0000 C   0  0  0  0  0  0  0  0  0  0  0  0
    4.0524   -1.0700    0.0000 O   0  0  0  0  0  0  0  0  0  0  0  0
    2.3246   -1.0713    0.0000 C   0  0  0  0  0  0  0  0  0  0  0  0
    2.3227   -2.0748    0.0000 S   0  0  0  0  0  0  0  0  0  0  0  0
    1.4596   -2.5695    0.0000 C   0  0  0  0  0  0  0  0  0  0  0  0
    0.5936   -2.0695    0.0000 S   0  0  0  0  0  0  0  0  0  0  0  0
    0.5906   -1.0748    0.0000 C   0  0  0  0  0  0  0  0  0  0  0  0
    1.4586   -0.5713    0.0000 S   0  0  0  0  0  0  0  0  0  0  0  0
    4.9195    0.4300    0.0000 C   0  0  0  0  0  0  0  0  0  0  0  0
    5.7895    0.9300    0.0000 C   0  0  0  0  0  0  0  0  0  0  0  0
  1  2  1  0  0  0  0
  2  3  2  0  0  0  0
  3  4  1  0  0  0  0
  4  5  2  0  0  0  0
  5  6  1  0  0  0  0
  6  7  1  0  0  0  0
  7  8  2  0  0  0  0
  7  9  1  0  0  0  0
  9 10  1  0  0  0  0
 10 11  1  0  0  0  0
 11 12  1  0  0  0  0
 12 13  1  0  0  0  0
 13 14  1  0  0  0  0
 14  9  1  0  0  0  0
  5 15  1  0  0  0  0
 15 16  2  0  0  0  0
 16  2  1  0  0  0  0
M  END
>  <EXTREG>  (ZINC00114521)
ZINC00114521

>  <LOGBIO>
2.5000

$$$$
ZINC00114760
  -MTS-   02131516232D 0   0.00000     0.00000     0

 20 23  0  0  1  0  0  0  0  0999 V2000
    5.5945    0.8662    0.0000 O   0  0  0  0  0  0  0  0  0  0  0  0
    5.3313   -0.0985    0.0000 C   0  0  2  0  0  0  0  0  0  0  0  0
    4.3909    0.2667    0.0000 C   0  0  0  0  0  0  0  0  0  0  0  0
    3.7649   -0.5082    0.0000 C   0  0  0  0  0  0  0  0  0  0  0  0
    4.2969   -1.3506    0.0000 N   0  0  0  0  0  0  0  0  0  0  0  0
    5.2732   -1.0968    0.0000 N   0  0  0  0  0  0  0  0  0  0  0  0
    2.7666   -0.4502    0.0000 C   0  0  0  0  0  0  0  0  0  0  0  0
    2.0966    0.2198    0.0000 C   0  0  0  0  0  0  0  0  0  0  0  0
    1.0966    0.2198    0.0000 C   0  0  0  0  0  0  0  0  0  0  0  0
    1.0966   -0.6002    0.0000 C   0  0  0  0  0  0  0  0  0  0  0  0
    1.6766   -1.0902    0.0000 C   0  0  0  0  0  0  0  0  0  0  0  0
    1.3466   -0.4702    0.0000 C   0  0  0  0  0  0  0  0  0  0  0  0
    1.3466    0.4298    0.0000 C   0  0  0  0  0  0  0  0  0  0  0  0
    0.5966    1.0898    0.0000 C   0  0  0  0  0  0  0  0  0  0  0  0
    2.3466    0.4298    0.0000 C   0  0  0  0  0  0  0  0  0  0  0  0
    2.3766   -1.0702    0.0000 C   0  0  0  0  0  0  0  0  0  0  0  0
    6.7129   -0.3246    0.0000 C   0  0  0  0  0  0  0  0  0  0  0  0
    6.8744    0.6623    0.0000 F   0  0  0  0  0  0  0  0  0  0  0  0
    6.5514   -1.3115    0.0000 F   0  0  0  0  0  0  0  0  0  0  0  0
    7.6998   -0.4861    0.0000 F   0  0  0  0  0  0  0  0  0  0  0  0
  2  1  1  1  0  0  0
  2  3  1  0  0  0  0
  3  4  1  0  0  0  0
  4  5  2  0  0  0  0
  5  6  1  0  0  0  0
  6  2  1  0  0  0  0
  4  7  1  0  0  0  0
  7  8  1  0  0  0  0
  8  9  1  0  0  0  0
  9 10  1  0  0  0  0
 10 11  1  0  0  0  0
 11 12  1  0  0  0  0
 12 13  1  0  0  0  0
 13 14  1  0  0  0  0
 14  9  1  0  0  0  0
 13 15  1  0  0  0  0
 15  7  1  0  0  0  0
 11 16  1  0  0  0  0
 16  7  1  0  0  0  0
  2 17  1  0  0  0  0
 17 18  1  0  0  0  0
 17 19  1  0  0  0  0
 17 20  1  0  0  0  0
M  END
>  <EXTREG>  (ZINC00114760)
ZINC00114760

>  <LOGBIO>
2.5000

$$$$
ZINC00115032
  -MTS-   02131516232D 0   0.00000     0.00000     0

 22 23  0  0  0  0  0  0  0  0999 V2000
    1.5949    4.3319    0.0000 C   0  0  0  0  0  0  0  0  0  0  0  0
    2.0979    3.4637    0.0000 C   0  0  0  0  0  0  0  0  0  0  0  0
    3.0927    3.4662    0.0000 O   0  0  0  0  0  0  0  0  0  0  0  0
    3.5956    2.5979    0.0000 C   0  0  0  0  0  0  0  0  0  0  0  0
    4.5904    2.6004    0.0000 O   0  0  0  0  0  0  0  0  0  0  0  0
    3.0974    1.7309    0.0000 C   0  0  0  0  0  0  0  0  0  0  0  0
    2.0939    1.7279    0.0000 C   0  0  0  0  0  0  0  0  0  0  0  0
    1.6000    0.8644    0.0000 C   0  0  0  0  0  0  0  0  0  0  0  0
    0.6000    0.8619    0.0000 C   0  0  0  0  0  0  0  0  0  0  0  0
    2.1009   -0.0011    0.0000 N   0  0  0  0  0  0  0  0  0  0  0  0
    3.0956   -0.0032    0.0000 C   0  0  0  0  0  0  0  0  0  0  0  0
    3.5943   -0.8700    0.0000 S   0  0  0  0  0  0  0  0  0  0  0  0
    3.0930   -1.7352    0.0000 C   0  0  0  0  0  0  0  0  0  0  0  0
    3.5926   -2.6055    0.0000 C   0  0  0  0  0  0  0  0  0  0  0  0
    3.0921   -3.4652    0.0000 C   0  0  0  0  0  0  0  0  0  0  0  0
    2.0921   -3.4647    0.0000 C   0  0  0  0  0  0  0  0  0  0  0  0
    1.5930   -4.3312    0.0000 C   0  0  0  0  0  0  0  0  0  0  0  0
    1.5926   -2.6044    0.0000 C   0  0  0  0  0  0  0  0  0  0  0  0
    2.0930   -1.7347    0.0000 C   0  0  0  0  0  0  0  0  0  0  0  0
    3.5982    0.8653    0.0000 C   0  0  0  0  0  0  0  0  0  0  0  0
    4.5982    0.8653    0.0000 C   0  0  0  0  0  0  0  0  0  0  0  0
    5.5982    0.8653    0.0000 N   0  0  0  0  0  0  0  0  0  0  0  0
  1  2  1  0  0  0  0
  2  3  1  0  0  0  0
  3  4  1  0  0  0  0
  4  5  2  0  0  0  0
  4  6  1  0  0  0  0
  6  7  2  0  0  0  0
  7  8  1  0  0  0  0
  8  9  1  0  0  0  0
  8 10  2  0  0  0  0
 10 11  1  0  0  0  0
 11 12  1  0  0  0  0
 12 13  1  0  0  0  0
 13 14  2  0  0  0  0
 14 15  1  0  0  0  0
 15 16  2  0  0  0  0
 16 17  1  0  0  0  0
 16 18  1  0  0  0  0
 18 19  2  0  0  0  0
 19 13  1  0  0  0  0
 11 20  2  0  0  0  0
 20  6  1  0  0  0  0
 20 21  1  0  0  0  0
 21 22  3  0  0  0  0
M  END
>  <EXTREG>  (ZINC00115032)
ZINC00115032

>  <LOGBIO>
2.5000

$$$$
ZINC00115630
  -MTS-   02131516232D 0   0.00000     0.00000     0

 19 21  0  0  0  0  0  0  0  0999 V2000
    5.6103   -0.1630    0.0000 O   0  0  0  0  0  0  0  0  0  0  0  0
    5.2063   -1.0815    0.0000 C   0  0  0  0  0  0  0  0  0  0  0  0
    4.2173   -1.1888    0.0000 O   0  0  0  0  0  0  0  0  0  0  0  0
    3.6268   -0.3818    0.0000 C   0  0  0  0  0  0  0  0  0  0  0  0
    4.0309    0.5367    0.0000 C   0  0  0  0  0  0  0  0  0  0  0  0
    3.4418    1.3383    0.0000 C   0  0  0  0  0  0  0  0  0  0  0  0
    2.4475    1.2313    0.0000 C   0  0  0  0  0  0  0  0  0  0  0  0
    2.0423    0.3228    0.0000 C   0  0  0  0  0  0  0  0  0  0  0  0
    2.6325   -0.4887    0.0000 C   0  0  0  0  0  0  0  0  0  0  0  0
    1.8590    2.0398    0.0000 C   0  0  0  0  0  0  0  0  0  0  0  0
    2.1690    2.9998    0.0000 S   0  0  0  0  0  0  0  0  0  0  0  0
    1.3590    3.5798    0.0000 C   0  0  0  0  0  0  0  0  0  0  0  0
    0.5490    2.9998    0.0000 C   0  0  0  0  0  0  0  0  0  0  0  0
    0.8590    2.0398    0.0000 S   0  0  0  0  0  0  0  0  0  0  0  0
    5.7972   -1.8882    0.0000 C   0  0  0  0  0  0  0  0  0  0  0  0
    5.4902   -2.8491    0.0000 S   0  0  0  0  0  0  0  0  0  0  0  0
    6.3019   -3.4266    0.0000 C   0  0  0  0  0  0  0  0  0  0  0  0
    7.1101   -2.8442    0.0000 C   0  0  0  0  0  0  0  0  0  0  0  0
    6.7972   -1.8851    0.0000 C   0  0  0  0  0  0  0  0  0  0  0  0
  1  2  2  0  0  0  0
  2  3  1  0  0  0  0
  3  4  1  0  0  0  0
  4  5  2  0  0  0  0
  5  6  1  0  0  0  0
  6  7  2  0  0  0  0
  7  8  1  0  0  0  0
  8  9  2  0  0  0  0
  9  4  1  0  0  0  0
  7 10  1  0  0  0  0
 10 11  1  0  0  0  0
 11 12  1  0  0  0  0
 12 13  1  0  0  0  0
 13 14  1  0  0  0  0
 14 10  1  0  0  0  0
  2 15  1  0  0  0  0
 15 16  1  0  0  0  0
 16 17  1  0  0  0  0
 17 18  2  0  0  0  0
 18 19  1  0  0  0  0
 19 15  2  0  0  0  0
M  END
>  <EXTREG>  (ZINC00115630)
ZINC00115630

>  <LOGBIO>
2.5000

$$$$
ZINC00116354
  -MTS-   02131516232D 0   0.00000     0.00000     0

 17 19  0  0  0  0  0  0  0  0999 V2000
    0.6061   -3.8097    0.0000 C   0  0  0  0  0  0  0  0  0  0  0  0
    1.1026   -2.9417    0.0000 C   0  0  0  0  0  0  0  0  0  0  0  0
    2.1060   -2.9367    0.0000 C   0  0  0  0  0  0  0  0  0  0  0  0
    2.5982   -2.0722    0.0000 C   0  0  0  0  0  0  0  0  0  0  0  0
    2.0982   -1.2077    0.0000 N   0  0  0  0  0  0  0  0  0  0  0  0
    2.4082   -0.2477    0.0000 C   0  0  0  0  0  0  0  0  0  0  0  0
    1.5982    0.3323    0.0000 C   0  0  0  0  0  0  0  0  0  0  0  0
    0.7882   -0.2477    0.0000 N   0  0  0  0  0  0  0  0  0  0  0  0
    1.0982   -1.2077    0.0000 C   0  0  0  0  0  0  0  0  0  0  0  0
    0.6000   -2.0772    0.0000 C   0  0  0  0  0  0  0  0  0  0  0  0
    1.5982    1.3323    0.0000 C   0  0  0  0  0  0  0  0  0  0  0  0
    2.4667    1.8349    0.0000 C   0  0  0  0  0  0  0  0  0  0  0  0
    2.4647    2.8297    0.0000 C   0  0  0  0  0  0  0  0  0  0  0  0
    1.5992    3.3306    0.0000 C   0  0  0  0  0  0  0  0  0  0  0  0
    1.6017    4.3306    0.0000 Br  0  0  0  0  0  0  0  0  0  0  0  0
    0.7357    2.8366    0.0000 C   0  0  0  0  0  0  0  0  0  0  0  0
    0.7327    1.8332    0.0000 C   0  0  0  0  0  0  0  0  0  0  0  0
  1  2  1  0  0  0  0
  2  3  1  0  0  0  0
  3  4  2  0  0  0  0
  4  5  1  0  0  0  0
  5  6  1  0  0  0  0
  6  7  2  0  0  0  0
  7  8  1  0  0  0  0
  8  9  2  0  0  0  0
  9  5  1  0  0  0  0
  9 10  1  0  0  0  0
 10  2  2  0  0  0  0
  7 11  1  0  0  0  0
 11 12  2  0  0  0  0
 12 13  1  0  0  0  0
 13 14  2  0  0  0  0
 14 15  1  0  0  0  0
 14 16  1  0  0  0  0
 16 17  2  0  0  0  0
 17 11  1  0  0  0  0
M  END
>  <EXTREG>  (ZINC00116354)
ZINC00116354

>  <LOGBIO>
2.5000

$$$$
ZINC00116508
  -MTS-   02131516232D 0   0.00000     0.00000     0

 21 23  0  0  0  0  0  0  0  0999 V2000
    7.4431    2.0042    0.0000 C   0  0  0  0  0  0  0  0  0  0  0  0
    6.5766    2.5033    0.0000 O   0  0  0  0  0  0  0  0  0  0  0  0
    5.7111    2.0025    0.0000 C   0  0  0  0  0  0  0  0  0  0  0  0
    4.8411    2.5025    0.0000 C   0  0  0  0  0  0  0  0  0  0  0  0
    3.9811    2.0025    0.0000 C   0  0  0  0  0  0  0  0  0  0  0  0
    3.1116    2.5007    0.0000 N   0  0  0  0  0  0  0  0  0  0  0  0
    2.2470    1.9981    0.0000 C   0  0  0  0  0  0  0  0  0  0  0  0
    2.2521    0.9946    0.0000 N   0  0  0  0  0  0  0  0  0  0  0  0
    3.1166    0.5025    0.0000 C   0  0  0  0  0  0  0  0  0  0  0  0
    3.1200   -0.4975    0.0000 S   0  0  0  0  0  0  0  0  0  0  0  0
    2.2557   -1.0005    0.0000 C   0  0  0  0  0  0  0  0  0  0  0  0
    2.2581   -2.0039    0.0000 C   0  0  0  0  0  0  0  0  0  0  0  0
    1.3973   -2.5025    0.0000 C   0  0  0  0  0  0  0  0  0  0  0  0
    0.5291   -2.0063    0.0000 C   0  0  0  0  0  0  0  0  0  0  0  0
    0.5217   -1.0116    0.0000 C   0  0  0  0  0  0  0  0  0  0  0  0
    1.3875   -0.5043    0.0000 N   0  0  0  0  0  0  0  0  0  0  0  0
    3.9811    1.0025    0.0000 C   0  0  0  0  0  0  0  0  0  0  0  0
    4.8411    0.5025    0.0000 C   0  0  0  0  0  0  0  0  0  0  0  0
    5.7111    1.0025    0.0000 C   0  0  0  0  0  0  0  0  0  0  0  0
    6.5766    0.5016    0.0000 O   0  0  0  0  0  0  0  0  0  0  0  0
    6.5756   -0.4984    0.0000 C   0  0  0  0  0  0  0  0  0  0  0  0
  1  2  1  0  0  0  0
  2  3  1  0  0  0  0
  3  4  2  0  0  0  0
  4  5  1  0  0  0  0
  5  6  1  0  0  0  0
  6  7  2  0  0  0  0
  7  8  1  0  0  0  0
  8  9  2  0  0  0  0
  9 10  1  0  0  0  0
 10 11  1  0  0  0  0
 11 12  2  0  0  0  0
 12 13  1  0  0  0  0
 13 14  2  0  0  0  0
 14 15  1  0  0  0  0
 15 16  2  0  0  0  0
 16 11  1  0  0  0  0
  9 17  1  0  0  0  0
 17  5  2  0  0  0  0
 17 18  1  0  0  0  0
 18 19  2  0  0  0  0
 19  3  1  0  0  0  0
 19 20  1  0  0  0  0
 20 21  1  0  0  0  0
M  END
>  <EXTREG>  (ZINC00116508)
ZINC00116508

>  <LOGBIO>
2.5000

$$$$
ZINC00117404
  -MTS-   02131516232D 0   0.00000     0.00000     0

 17 19  0  0  0  0  0  0  0  0999 V2000
    6.8950   -1.5363    0.0000 C   0  0  0  0  0  0  0  0  0  0  0  0
    6.3041   -0.7253    0.0000 C   0  0  0  0  0  0  0  0  0  0  0  0
    5.3150   -0.8317    0.0000 N   0  0  0  0  0  0  0  0  0  0  0  0
    4.9077   -1.7450    0.0000 C   0  0  0  0  0  0  0  0  0  0  0  0
    5.4895   -2.5519    0.0000 C   0  0  0  0  0  0  0  0  0  0  0  0
    6.4877   -2.4496    0.0000 N   0  0  0  0  0  0  0  0  0  0  0  0
    4.7265   -0.0232    0.0000 C   0  0  0  0  0  0  0  0  0  0  0  0
    5.0365    0.9368    0.0000 S   0  0  0  0  0  0  0  0  0  0  0  0
    4.2265    1.5168    0.0000 N   0  0  0  0  0  0  0  0  0  0  0  0
    3.4165    0.9368    0.0000 C   0  0  0  0  0  0  0  0  0  0  0  0
    3.7265   -0.0232    0.0000 N   0  0  0  0  0  0  0  0  0  0  0  0
    2.4668    1.2500    0.0000 C   0  0  0  0  0  0  0  0  0  0  0  0
    2.2614    2.2322    0.0000 C   0  0  0  0  0  0  0  0  0  0  0  0
    1.3161    2.5418    0.0000 C   0  0  0  0  0  0  0  0  0  0  0  0
    0.5693    1.8766    0.0000 C   0  0  0  0  0  0  0  0  0  0  0  0
    0.7680    0.9019    0.0000 C   0  0  0  0  0  0  0  0  0  0  0  0
    1.7201    0.5848    0.0000 C   0  0  0  0  0  0  0  0  0  0  0  0
  1  2  1  0  0  0  0
  2  3  1  0  0  0  0
  3  4  1  0  0  0  0
  4  5  1  0  0  0  0
  5  6  1  0  0  0  0
  6  1  1  0  0  0  0
  3  7  1  0  0  0  0
  7  8  1  0  0  0  0
  8  9  1  0  0  0  0
  9 10  2  0  0  0  0
 10 11  1  0  0  0  0
 11  7  2  0  0  0  0
 10 12  1  0  0  0  0
 12 13  2  0  0  0  0
 13 14  1  0  0  0  0
 14 15  2  0  0  0  0
 15 16  1  0  0  0  0
 16 17  2  0  0  0  0
 17 12  1  0  0  0  0
M  END
>  <EXTREG>  (ZINC00117404)
ZINC00117404

>  <LOGBIO>
2.5000

$$$$
ZINC00117603
  -MTS-   02131516232D 0   0.00000     0.00000     0

 22 23  0  0  0  0  0  0  0  0999 V2000
    4.0245   -2.8721    0.0000 C   0  0  0  0  0  0  0  0  0  0  0  0
    4.4313   -1.9548    0.0000 C   0  0  0  0  0  0  0  0  0  0  0  0
    5.4206   -1.8505    0.0000 O   0  0  0  0  0  0  0  0  0  0  0  0
    5.8274   -0.9332    0.0000 C   0  0  0  0  0  0  0  0  0  0  0  0
    6.8167   -0.8288    0.0000 O   0  0  0  0  0  0  0  0  0  0  0  0
    5.2389   -0.1247    0.0000 C   0  0  0  0  0  0  0  0  0  0  0  0
    5.5489    0.8353    0.0000 N   0  0  0  0  0  0  0  0  0  0  0  0
    4.7389    1.4153    0.0000 C   0  0  0  0  0  0  0  0  0  0  0  0
    4.6393    2.4134    0.0000 C   0  0  0  0  0  0  0  0  0  0  0  0
    3.7273    2.8237    0.0000 C   0  0  0  0  0  0  0  0  0  0  0  0
    2.9144    2.2354    0.0000 C   0  0  0  0  0  0  0  0  0  0  0  0
    2.0014    2.6434    0.0000 C   0  0  0  0  0  0  0  0  0  0  0  0
    3.0175    1.2460    0.0000 C   0  0  0  0  0  0  0  0  0  0  0  0
    3.9289    0.8353    0.0000 C   0  0  0  0  0  0  0  0  0  0  0  0
    4.2389   -0.1247    0.0000 C   0  0  0  0  0  0  0  0  0  0  0  0
    3.6504   -0.9332    0.0000 N   0  0  0  0  0  0  0  0  0  0  0  0
    2.6525   -0.8274    0.0000 C   0  0  0  0  0  0  0  0  0  0  0  0
    2.2461    0.0863    0.0000 O   0  0  0  0  0  0  0  0  0  0  0  0
    2.0679   -1.6323    0.0000 C   0  0  0  0  0  0  0  0  0  0  0  0
    1.0701   -1.5265    0.0000 N   0  0  0  0  0  0  0  0  0  0  0  0
    0.4855   -2.3314    0.0000 C   0  0  0  0  0  0  0  0  0  0  0  0
    0.6637   -0.6128    0.0000 C   0  0  0  0  0  0  0  0  0  0  0  0
  1  2  1  0  0  0  0
  2  3  1  0  0  0  0
  3  4  1  0  0  0  0
  4  5  2  0  0  0  0
  4  6  1  0  0  0  0
  6  7  1  0  0  0  0
  7  8  1  0  0  0  0
  8  9  2  0  0  0  0
  9 10  1  0  0  0  0
 10 11  2  0  0  0  0
 11 12  1  0  0  0  0
 11 13  1  0  0  0  0
 13 14  2  0  0  0  0
 14  8  1  0  0  0  0
 14 15  1  0  0  0  0
 15  6  2  0  0  0  0
 15 16  1  0  0  0  0
 16 17  1  0  0  0  0
 17 18  2  0  0  0  0
 17 19  1  0  0  0  0
 19 20  1  0  0  0  0
 20 21  1  0  0  0  0
 20 22  1  0  0  0  0
M  END
>  <EXTREG>  (ZINC00117603)
ZINC00117603

>  <LOGBIO>
2.5000

$$$$
ZINC00118078
  -MTS-   02131516232D 0   0.00000     0.00000     0

 17 18  0  0  0  0  0  0  0  0999 V2000
    2.4314   -3.3798    0.0000 C   0  0  0  0  0  0  0  0  0  0  0  0
    2.8364   -2.4655    0.0000 C   0  0  0  0  0  0  0  0  0  0  0  0
    2.2458   -1.6543    0.0000 C   0  0  0  0  0  0  0  0  0  0  0  0
    2.6505   -0.7455    0.0000 C   0  0  0  0  0  0  0  0  0  0  0  0
    2.0615    0.0627    0.0000 O   0  0  0  0  0  0  0  0  0  0  0  0
    2.4683    0.9799    0.0000 C   0  0  0  0  0  0  0  0  0  0  0  0
    3.4576    1.0843    0.0000 O   0  0  0  0  0  0  0  0  0  0  0  0
    1.8798    1.7884    0.0000 C   0  0  0  0  0  0  0  0  0  0  0  0
    2.1898    2.7484    0.0000 O   0  0  0  0  0  0  0  0  0  0  0  0
    1.3798    3.3284    0.0000 C   0  0  0  0  0  0  0  0  0  0  0  0
    0.5698    2.7484    0.0000 C   0  0  0  0  0  0  0  0  0  0  0  0
    0.8798    1.7884    0.0000 C   0  0  0  0  0  0  0  0  0  0  0  0
    3.6447   -0.6380    0.0000 C   0  0  0  0  0  0  0  0  0  0  0  0
    4.2342   -1.4393    0.0000 C   0  0  0  0  0  0  0  0  0  0  0  0
    5.2281   -1.3294    0.0000 C   0  0  0  0  0  0  0  0  0  0  0  0
    3.8306   -2.3580    0.0000 C   0  0  0  0  0  0  0  0  0  0  0  0
    4.4215   -3.1647    0.0000 Cl  0  0  0  0  0  0  0  0  0  0  0  0
  1  2  1  0  0  0  0
  2  3  2  0  0  0  0
  3  4  1  0  0  0  0
  4  5  1  0  0  0  0
  5  6  1  0  0  0  0
  6  7  2  0  0  0  0
  6  8  1  0  0  0  0
  8  9  1  0  0  0  0
  9 10  1  0  0  0  0
 10 11  2  0  0  0  0
 11 12  1  0  0  0  0
 12  8  2  0  0  0  0
  4 13  2  0  0  0  0
 13 14  1  0  0  0  0
 14 15  1  0  0  0  0
 14 16  2  0  0  0  0
 16  2  1  0  0  0  0
 16 17  1  0  0  0  0
M  END
>  <EXTREG>  (ZINC00118078)
ZINC00118078

>  <LOGBIO>
2.5000

$$$$
ZINC00118220
  -MTS-   02131516232D 0   0.00000     0.00000     0

 21 22  0  0  0  0  0  0  0  0999 V2000
    9.0241   -1.7330    0.0000 F   0  0  0  0  0  0  0  0  0  0  0  0
    8.4319   -0.9272    0.0000 C   0  0  0  0  0  0  0  0  0  0  0  0
    7.6261   -1.5194    0.0000 F   0  0  0  0  0  0  0  0  0  0  0  0
    9.2377   -0.3350    0.0000 F   0  0  0  0  0  0  0  0  0  0  0  0
    7.8397   -0.1214    0.0000 C   0  0  0  0  0  0  0  0  0  0  0  0
    8.2419    0.7979    0.0000 C   0  0  0  0  0  0  0  0  0  0  0  0
    7.6512    1.5983    0.0000 C   0  0  0  0  0  0  0  0  0  0  0  0
    6.6571    1.4893    0.0000 C   0  0  0  0  0  0  0  0  0  0  0  0
    6.2538    0.5800    0.0000 C   0  0  0  0  0  0  0  0  0  0  0  0
    5.2595    0.4735    0.0000 N   0  0  0  0  0  0  0  0  0  0  0  0
    4.8532   -0.4440    0.0000 C   0  0  0  0  0  0  0  0  0  0  0  0
    5.4421   -1.2522    0.0000 O   0  0  0  0  0  0  0  0  0  0  0  0
    3.8639   -0.5489    0.0000 C   0  0  0  0  0  0  0  0  0  0  0  0
    3.4576   -1.4664    0.0000 N   0  0  0  0  0  0  0  0  0  0  0  0
    2.4683   -1.5712    0.0000 C   0  0  0  0  0  0  0  0  0  0  0  0
    1.8798   -0.7628    0.0000 C   0  0  0  0  0  0  0  0  0  0  0  0
    2.1898    0.1972    0.0000 O   0  0  0  0  0  0  0  0  0  0  0  0
    1.3798    0.7772    0.0000 C   0  0  0  0  0  0  0  0  0  0  0  0
    0.5698    0.1972    0.0000 C   0  0  0  0  0  0  0  0  0  0  0  0
    0.8798   -0.7628    0.0000 C   0  0  0  0  0  0  0  0  0  0  0  0
    6.8456   -0.2304    0.0000 C   0  0  0  0  0  0  0  0  0  0  0  0
  1  2  1  0  0  0  0
  2  3  1  0  0  0  0
  2  4  1  0  0  0  0
  2  5  1  0  0  0  0
  5  6  2  0  0  0  0
  6  7  1  0  0  0  0
  7  8  2  0  0  0  0
  8  9  1  0  0  0  0
  9 10  1  0  0  0  0
 10 11  1  0  0  0  0
 11 12  2  0  0  0  0
 11 13  1  0  0  0  0
 13 14  1  0  0  0  0
 14 15  1  0  0  0  0
 15 16  1  0  0  0  0
 16 17  1  0  0  0  0
 17 18  1  0  0  0  0
 18 19  2  0  0  0  0
 19 20  1  0  0  0  0
 20 16  2  0  0  0  0
  9 21  2  0  0  0  0
 21  5  1  0  0  0  0
M  END
>  <EXTREG>  (ZINC00118220)
ZINC00118220

>  <LOGBIO>
2.5000

$$$$
ZINC00118739
  -MTS-   02131516232D 0   0.00000     0.00000     0

 24 27  0  0  0  0  0  0  0  0999 V2000
    1.8323    0.4074    0.0000 O   0  0  0  0  0  0  0  0  0  0  0  0
    2.8272    0.2765    0.0000 C   0  0  0  0  0  0  0  0  0  0  0  0
    3.2069   -0.6430    0.0000 C   0  0  0  0  0  0  0  0  0  0  0  0
    2.5974   -1.4357    0.0000 N   0  0  0  0  0  0  0  0  0  0  0  0
    1.4644   -1.4317    0.0000 C   0  0  0  0  0  0  0  0  0  0  0  0
    0.8290   -0.6596    0.0000 O   0  0  0  0  0  0  0  0  0  0  0  0
    1.2944   -2.3147    0.0000 C   0  0  0  0  0  0  0  0  0  0  0  0
    0.5194   -2.7607    0.0000 C   0  0  0  0  0  0  0  0  0  0  0  0
    0.5194   -3.6517    0.0000 C   0  0  0  0  0  0  0  0  0  0  0  0
    1.2944   -4.0977    0.0000 C   0  0  0  0  0  0  0  0  0  0  0  0
    2.0644   -3.6517    0.0000 C   0  0  0  0  0  0  0  0  0  0  0  0
    2.8344   -4.0977    0.0000 C   0  0  0  0  0  0  0  0  0  0  0  0
    3.6054   -3.6517    0.0000 C   0  0  0  0  0  0  0  0  0  0  0  0
    3.6054   -2.7607    0.0000 C   0  0  0  0  0  0  0  0  0  0  0  0
    2.8344   -2.3147    0.0000 C   0  0  0  0  0  0  0  0  0  0  0  0
    2.0644   -2.7607    0.0000 C   0  0  0  0  0  0  0  0  0  0  0  0
    3.4363    1.0695    0.0000 N   0  0  0  0  0  0  0  0  0  0  0  0
    3.0540    1.9936    0.0000 C   0  0  0  0  0  0  0  0  0  0  0  0
    3.7177    2.7368    0.0000 C   0  0  0  0  0  0  0  0  0  0  0  0
    3.5537    3.7178    0.0000 C   0  0  0  0  0  0  0  0  0  0  0  0
    2.6804    4.2086    0.0000 C   0  0  0  0  0  0  0  0  0  0  0  0
    1.7567    3.8210    0.0000 C   0  0  0  0  0  0  0  0  0  0  0  0
    1.4714    2.8657    0.0000 C   0  0  0  0  0  0  0  0  0  0  0  0
    2.0557    2.0509    0.0000 C   0  0  0  0  0  0  0  0  0  0  0  0
  1  2  2  0  0  0  0
  2  3  1  0  0  0  0
  3  4  1  0  0  0  0
  4  5  1  0  0  0  0
  5  6  2  0  0  0  0
  5  7  1  0  0  0  0
  7  8  2  0  0  0  0
  8  9  1  0  0  0  0
  9 10  2  0  0  0  0
 10 11  1  0  0  0  0
 11 12  1  0  0  0  0
 12 13  2  0  0  0  0
 13 14  1  0  0  0  0
 14 15  2  0  0  0  0
 15  4  1  0  0  0  0
 15 16  1  0  0  0  0
 16  7  1  0  0  0  0
 16 11  2  0  0  0  0
  2 17  1  0  0  0  0
 17 18  1  0  0  0  0
 18 19  1  0  0  0  0
 19 20  1  0  0  0  0
 20 21  1  0  0  0  0
 21 22  1  0  0  0  0
 22 23  1  0  0  0  0
 23 24  1  0  0  0  0
 24 18  1  0  0  0  0
M  END
>  <EXTREG>  (ZINC00118739)
ZINC00118739

>  <LOGBIO>
2.5000

$$$$
ZINC00118765
  -MTS-   02131516232D 0   0.00000     0.00000     0

 24 26  0  0  1  0  0  0  0  0999 V2000
    0.5205   -2.5359    0.0000 C   0  0  0  0  0  0  0  0  0  0  0  0
    1.3880   -2.0384    0.0000 S   0  0  0  0  0  0  0  0  0  0  0  0
    1.3910   -1.0384    0.0000 C   0  0  0  0  0  0  0  0  0  0  0  0
    0.5240   -0.5333    0.0000 C   0  0  0  0  0  0  0  0  0  0  0  0
    0.5290    0.4615    0.0000 C   0  0  0  0  0  0  0  0  0  0  0  0
    1.3960    0.9598    0.0000 C   0  0  0  0  0  0  0  0  0  0  0  0
    2.2580    0.4633    0.0000 C   0  0  0  0  0  0  0  0  0  0  0  0
    2.2580   -0.5401    0.0000 C   0  0  0  0  0  0  0  0  0  0  0  0
    3.1235   -1.0410    0.0000 N   0  0  0  0  0  0  0  0  0  0  0  0
    3.9930   -0.5401    0.0000 C   0  0  0  0  0  0  0  0  0  0  0  0
    4.8535   -1.0393    0.0000 O   0  0  0  0  0  0  0  0  0  0  0  0
    3.9945    0.4599    0.0000 C   0  0  0  0  0  0  0  0  0  0  0  0
    4.8613    0.9585    0.0000 C   0  0  2  0  0  0  0  0  0  0  0  0
    5.7301    0.4564    0.0000 N   0  0  0  0  0  0  0  0  0  0  0  0
    6.5913    0.9542    0.0000 C   0  0  0  0  0  0  0  0  0  0  0  0
    7.4596    0.4538    0.0000 C   0  0  0  0  0  0  0  0  0  0  0  0
    8.3254    0.9543    0.0000 C   0  0  0  0  0  0  0  0  0  0  0  0
    8.3229    1.9577    0.0000 C   0  0  0  0  0  0  0  0  0  0  0  0
    7.4596    2.4521    0.0000 C   0  0  0  0  0  0  0  0  0  0  0  0
    6.5938    1.9542    0.0000 C   0  0  0  0  0  0  0  0  0  0  0  0
    5.7351    2.4564    0.0000 N   0  0  0  0  0  0  0  0  0  0  0  0
    4.8638    1.9585    0.0000 C   0  0  0  0  0  0  0  0  0  0  0  0
    3.9996    2.4616    0.0000 O   0  0  0  0  0  0  0  0  0  0  0  0
    4.8607    0.3585    0.0000 H   0  0  0  0  0  0  0  0  0  0  0  0
  1  2  1  0  0  0  0
  2  3  1  0  0  0  0
  3  4  2  0  0  0  0
  4  5  1  0  0  0  0
  5  6  2  0  0  0  0
  6  7  1  0  0  0  0
  7  8  2  0  0  0  0
  8  3  1  0  0  0  0
  8  9  1  0  0  0  0
  9 10  1  0  0  0  0
 10 11  2  0  0  0  0
 10 12  1  0  0  0  0
 13 12  1  1  0  0  0
 13 24  1  6  0  0  0
 13 14  1  0  0  0  0
 14 15  1  0  0  0  0
 15 16  1  0  0  0  0
 16 17  2  0  0  0  0
 17 18  1  0  0  0  0
 18 19  2  0  0  0  0
 19 20  1  0  0  0  0
 20 15  2  0  0  0  0
 20 21  1  0  0  0  0
 21 22  1  0  0  0  0
 22 13  1  0  0  0  0
 22 23  2  0  0  0  0
M  END
>  <EXTREG>  (ZINC00118765)
ZINC00118765

>  <LOGBIO>
2.5000

$$$$
ZINC00119811
  -MTS-   02131516232D 0   0.00000     0.00000     0

 23 25  0  0  0  0  0  0  0  0999 V2000
    1.9797   -5.0247    0.0000 O   0  0  0  0  0  0  0  0  0  0  0  0
    0.9763   -5.0328    0.0000 C   0  0  0  0  0  0  0  0  0  0  0  0
    0.4728   -4.1748    0.0000 C   0  0  0  0  0  0  0  0  0  0  0  0
    0.9667   -3.3053    0.0000 N   0  0  0  0  0  0  0  0  0  0  0  0
    1.9701   -3.2972    0.0000 C   0  0  0  0  0  0  0  0  0  0  0  0
    2.4596   -2.4312    0.0000 C   0  0  0  0  0  0  0  0  0  0  0  0
    1.9544   -1.5683    0.0000 N   0  0  0  0  0  0  0  0  0  0  0  0
    0.9596   -1.5713    0.0000 C   0  0  0  0  0  0  0  0  0  0  0  0
    0.4614   -2.4423    0.0000 C   0  0  0  0  0  0  0  0  0  0  0  0
    2.4505   -0.7000    0.0000 C   0  0  0  0  0  0  0  0  0  0  0  0
    1.9448    0.1667    0.0000 C   0  0  0  0  0  0  0  0  0  0  0  0
    2.4392    1.0300    0.0000 C   0  0  0  0  0  0  0  0  0  0  0  0
    1.9335    1.8967    0.0000 O   0  0  0  0  0  0  0  0  0  0  0  0
    3.4392    1.0340    0.0000 N   0  0  0  0  0  0  0  0  0  0  0  0
    3.9357    1.9020    0.0000 C   0  0  0  0  0  0  0  0  0  0  0  0
    4.9391    1.9071    0.0000 C   0  0  0  0  0  0  0  0  0  0  0  0
    5.4313    2.7716    0.0000 C   0  0  0  0  0  0  0  0  0  0  0  0
    4.9313    3.6361    0.0000 C   0  0  0  0  0  0  0  0  0  0  0  0
    5.2413    4.5961    0.0000 O   0  0  0  0  0  0  0  0  0  0  0  0
    4.4313    5.1761    0.0000 C   0  0  0  0  0  0  0  0  0  0  0  0
    3.6213    4.5961    0.0000 O   0  0  0  0  0  0  0  0  0  0  0  0
    3.9313    3.6361    0.0000 C   0  0  0  0  0  0  0  0  0  0  0  0
    3.4331    2.7665    0.0000 C   0  0  0  0  0  0  0  0  0  0  0  0
  1  2  1  0  0  0  0
  2  3  1  0  0  0  0
  3  4  1  0  0  0  0
  4  5  1  0  0  0  0
  5  6  1  0  0  0  0
  6  7  1  0  0  0  0
  7  8  1  0  0  0  0
  8  9  1  0  0  0  0
  9  4  1  0  0  0  0
  7 10  1  0  0  0  0
 10 11  1  0  0  0  0
 11 12  1  0  0  0  0
 12 13  2  0  0  0  0
 12 14  1  0  0  0  0
 14 15  1  0  0  0  0
 15 16  2  0  0  0  0
 16 17  1  0  0  0  0
 17 18  2  0  0  0  0
 18 19  1  0  0  0  0
 19 20  1  0  0  0  0
 20 21  1  0  0  0  0
 21 22  1  0  0  0  0
 22 18  1  0  0  0  0
 22 23  2  0  0  0  0
 23 15  1  0  0  0  0
M  END
>  <EXTREG>  (ZINC00119811)
ZINC00119811

>  <LOGBIO>
2.5000

$$$$
ZINC00119988
  -MTS-   02131516232D 0   0.00000     0.00000     0

 23 25  0  0  1  0  0  0  0  0999 V2000
    5.1878    1.4030    0.0000 O   0  0  0  0  0  0  0  0  0  0  0  0
    4.3223    0.9021    0.0000 C   0  0  2  0  0  0  0  0  0  0  0  0
    3.4523    1.4021    0.0000 C   0  0  0  0  0  0  0  0  0  0  0  0
    2.5923    0.9021    0.0000 C   0  0  0  0  0  0  0  0  0  0  0  0
    1.7227    1.4003    0.0000 C   0  0  0  0  0  0  0  0  0  0  0  0
    1.7196    2.4003    0.0000 O   0  0  0  0  0  0  0  0  0  0  0  0
    0.8582    0.8977    0.0000 C   0  0  0  0  0  0  0  0  0  0  0  0
    0.8632   -0.1057    0.0000 C   0  0  0  0  0  0  0  0  0  0  0  0
    0.0000   -0.6105    0.0000 O   0  0  0  0  0  0  0  0  0  0  0  0
    1.7278   -0.5979    0.0000 C   0  0  0  0  0  0  0  0  0  0  0  0
    2.5923   -0.0979    0.0000 C   0  0  0  0  0  0  0  0  0  0  0  0
    3.4523   -0.5979    0.0000 O   0  0  0  0  0  0  0  0  0  0  0  0
    4.3223   -0.0979    0.0000 C   0  0  2  0  0  0  0  0  0  0  0  0
    5.1878   -0.5987    0.0000 C   0  0  0  0  0  0  0  0  0  0  0  0
    5.1878   -1.6022    0.0000 C   0  0  0  0  0  0  0  0  0  0  0  0
    6.0498   -2.0987    0.0000 C   0  0  0  0  0  0  0  0  0  0  0  0
    6.9168   -1.6004    0.0000 C   0  0  0  0  0  0  0  0  0  0  0  0
    7.7811   -2.1034    0.0000 O   0  0  0  0  0  0  0  0  0  0  0  0
    6.9218   -0.6056    0.0000 C   0  0  0  0  0  0  0  0  0  0  0  0
    7.7901   -0.1095    0.0000 O   0  0  0  0  0  0  0  0  0  0  0  0
    6.0548   -0.1005    0.0000 C   0  0  0  0  0  0  0  0  0  0  0  0
    4.8420    0.2019    0.0000 H   0  0  0  0  0  0  0  0  0  0  0  0
    4.3214    1.5021    0.0000 H   0  0  0  0  0  0  0  0  0  0  0  0
  2  1  1  1  0  0  0
  2 23  1  6  0  0  0
  2  3  1  0  0  0  0
  3  4  1  0  0  0  0
  4  5  1  0  0  0  0
  5  6  1  0  0  0  0
  5  7  2  0  0  0  0
  7  8  1  0  0  0  0
  8  9  1  0  0  0  0
  8 10  2  0  0  0  0
 10 11  1  0  0  0  0
 11  4  2  0  0  0  0
 11 12  1  0  0  0  0
 12 13  1  0  0  0  0
 13 22  1  6  0  0  0
 13  2  1  0  0  0  0
 13 14  1  1  0  0  0
 14 15  2  0  0  0  0
 15 16  1  0  0  0  0
 16 17  2  0  0  0  0
 17 18  1  0  0  0  0
 17 19  1  0  0  0  0
 19 20  1  0  0  0  0
 19 21  2  0  0  0  0
 21 14  1  0  0  0  0
M  END
>  <EXTREG>  (ZINC00119988)
ZINC00119988

>  <LOGBIO>
2.5000

$$$$
ZINC00120046
  -MTS-   02131516232D 0   0.00000     0.00000     0

 22 23  0  0  0  0  0  0  0  0999 V2000
    7.4479    2.5894    0.0000 C   0  0  0  0  0  0  0  0  0  0  0  0
    6.5824    2.0885    0.0000 S   0  0  0  0  0  0  0  0  0  0  0  0
    7.0833    1.2230    0.0000 O   0  0  0  0  0  0  0  0  0  0  0  0
    6.0816    2.9541    0.0000 O   0  0  0  0  0  0  0  0  0  0  0  0
    5.7169    1.5877    0.0000 N   0  0  0  0  0  0  0  0  0  0  0  0
    4.8469    2.0877    0.0000 C   0  0  0  0  0  0  0  0  0  0  0  0
    3.9869    1.5877    0.0000 C   0  0  0  0  0  0  0  0  0  0  0  0
    3.9869    0.5877    0.0000 N   0  0  0  0  0  0  0  0  0  0  0  0
    4.8469    0.0877    0.0000 C   0  0  0  0  0  0  0  0  0  0  0  0
    5.7169    0.5877    0.0000 C   0  0  0  0  0  0  0  0  0  0  0  0
    3.1201    0.0890    0.0000 S   0  0  0  0  0  0  0  0  0  0  0  0
    3.6188   -0.7778    0.0000 O   0  0  0  0  0  0  0  0  0  0  0  0
    2.6214    0.9558    0.0000 O   0  0  0  0  0  0  0  0  0  0  0  0
    2.2533   -0.4097    0.0000 C   0  0  0  0  0  0  0  0  0  0  0  0
    1.3846    0.0925    0.0000 C   0  0  0  0  0  0  0  0  0  0  0  0
    0.5233   -0.4054    0.0000 C   0  0  0  0  0  0  0  0  0  0  0  0
    0.5208   -1.4054    0.0000 C   0  0  0  0  0  0  0  0  0  0  0  0
    1.3796   -1.9075    0.0000 C   0  0  0  0  0  0  0  0  0  0  0  0
    2.2508   -1.4097    0.0000 C   0  0  0  0  0  0  0  0  0  0  0  0
    3.4608   -2.1139    0.0000 N   0  3  0  0  0  0  0  0  0  0  0  0
    4.3318   -1.6157    0.0000 O   0  5  0  0  0  0  0  0  0  0  0  0
    3.4578   -3.1087    0.0000 O   0  0  0  0  0  0  0  0  0  0  0  0
  1  2  1  0  0  0  0
  2  3  2  0  0  0  0
  2  4  2  0  0  0  0
  2  5  1  0  0  0  0
  5  6  1  0  0  0  0
  6  7  1  0  0  0  0
  7  8  1  0  0  0  0
  8  9  1  0  0  0  0
  9 10  1  0  0  0  0
 10  5  1  0  0  0  0
  8 11  1  0  0  0  0
 11 12  2  0  0  0  0
 11 13  2  0  0  0  0
 11 14  1  0  0  0  0
 14 15  2  0  0  0  0
 15 16  1  0  0  0  0
 16 17  2  0  0  0  0
 17 18  1  0  0  0  0
 18 19  2  0  0  0  0
 19 14  1  0  0  0  0
 19 20  1  0  0  0  0
 20 21  1  0  0  0  0
 20 22  2  0  0  0  0
M  CHG  2  20   1  21  -1
M  END
>  <EXTREG>  (ZINC00120046)
ZINC00120046

>  <LOGBIO>
2.5000

$$$$
ZINC00120419
  -MTS-   02131516232D 0   0.00000     0.00000     0

 23 26  0  0  0  0  0  0  0  0999 V2000
    0.5722    2.5252    0.0000 O   0  5  0  0  0  0  0  0  0  0  0  0
    1.0763    1.6576    0.0000 N   0  3  0  0  0  0  0  0  0  0  0  0
    0.5804    0.7952    0.0000 O   0  0  0  0  0  0  0  0  0  0  0  0
    2.0763    1.6598    0.0000 C   0  0  0  0  0  0  0  0  0  0  0  0
    2.5815    0.7928    0.0000 C   0  0  0  0  0  0  0  0  0  0  0  0
    2.0854   -0.0755    0.0000 S   0  0  0  0  0  0  0  0  0  0  0  0
    2.5892   -0.9393    0.0000 C   0  0  0  0  0  0  0  0  0  0  0  0
    3.5927   -0.9358    0.0000 N   0  0  0  0  0  0  0  0  0  0  0  0
    4.0922   -1.7960    0.0000 C   0  0  0  0  0  0  0  0  0  0  0  0
    3.5969   -2.6648    0.0000 N   0  0  0  0  0  0  0  0  0  0  0  0
    2.6022   -2.6733    0.0000 C   0  0  0  0  0  0  0  0  0  0  0  0
    2.1038   -3.5417    0.0000 C   0  0  0  0  0  0  0  0  0  0  0  0
    1.1038   -3.5462    0.0000 C   0  0  0  0  0  0  0  0  0  0  0  0
    0.6000   -2.6784    0.0000 C   0  0  0  0  0  0  0  0  0  0  0  0
    1.0962   -1.8162    0.0000 C   0  0  0  0  0  0  0  0  0  0  0  0
    2.0940   -1.8080    0.0000 C   0  0  0  0  0  0  0  0  0  0  0  0
    3.5762    0.7978    0.0000 C   0  0  0  0  0  0  0  0  0  0  0  0
    4.0745    1.6648    0.0000 C   0  0  0  0  0  0  0  0  0  0  0  0
    3.5763    2.5268    0.0000 C   0  0  0  0  0  0  0  0  0  0  0  0
    3.8863    3.4868    0.0000 N   0  0  0  0  0  0  0  0  0  0  0  0
    3.0763    4.0668    0.0000 S   0  0  0  0  0  0  0  0  0  0  0  0
    2.2663    3.4868    0.0000 N   0  0  0  0  0  0  0  0  0  0  0  0
    2.5763    2.5268    0.0000 C   0  0  0  0  0  0  0  0  0  0  0  0
  1  2  1  0  0  0  0
  2  3  2  0  0  0  0
  2  4  1  0  0  0  0
  4  5  2  0  0  0  0
  5  6  1  0  0  0  0
  6  7  1  0  0  0  0
  7  8  2  0  0  0  0
  8  9  1  0  0  0  0
  9 10  2  0  0  0  0
 10 11  1  0  0  0  0
 11 12  1  0  0  0  0
 12 13  2  0  0  0  0
 13 14  1  0  0  0  0
 14 15  2  0  0  0  0
 15 16  1  0  0  0  0
 16  7  1  0  0  0  0
 16 11  2  0  0  0  0
  5 17  1  0  0  0  0
 17 18  2  0  0  0  0
 18 19  1  0  0  0  0
 19 20  2  0  0  0  0
 20 21  1  0  0  0  0
 21 22  1  0  0  0  0
 22 23  2  0  0  0  0
 23  4  1  0  0  0  0
 23 19  1  0  0  0  0
M  CHG  2   1  -1   2   1
M  END
>  <EXTREG>  (ZINC00120419)
ZINC00120419

>  <LOGBIO>
2.5000

$$$$
ZINC00122700
  -MTS-   02131516232D 0   0.00000     0.00000     0

 14 14  0  0  0  0  0  0  0  0999 V2000
    3.8795    0.9563    0.0000 O   0  0  0  0  0  0  0  0  0  0  0  0
    3.3594    1.2555    0.0000 C   0  0  0  0  0  0  0  0  0  0  0  0
    3.3590    2.2503    0.0000 O   0  0  0  0  0  0  0  0  0  0  0  0
    2.3208    0.6544    0.0000 C   0  0  1  0  0  0  0  0  0  0  0  0
    1.4508    1.1544    0.0000 C   0  0  0  0  0  0  0  0  0  0  0  0
    0.5908    0.6544    0.0000 C   0  0  0  0  0  0  0  0  0  0  0  0
    0.5908   -0.3456    0.0000 C   0  0  0  0  0  0  0  0  0  0  0  0
    1.4508   -0.8456    0.0000 C   0  0  0  0  0  0  0  0  0  0  0  0
    2.3208   -0.3456    0.0000 C   0  0  1  0  0  0  0  0  0  0  0  0
    3.3594   -0.9466    0.0000 C   0  0  0  0  0  0  0  0  0  0  0  0
    3.3589   -1.9500    0.0000 O   0  0  0  0  0  0  0  0  0  0  0  0
    4.2217   -0.4505    0.0000 O   0  0  0  0  0  0  0  0  0  0  0  0
    2.8405   -0.0458    0.0000 H   0  0  0  0  0  0  0  0  0  0  0  0
    2.3199    1.2544    0.0000 H   0  0  0  0  0  0  0  0  0  0  0  0
  1  2  1  0  0  0  0
  2  3  2  0  0  0  0
  4  2  1  6  0  0  0
  4 14  1  1  0  0  0
  4  5  1  0  0  0  0
  5  6  1  0  0  0  0
  6  7  1  0  0  0  0
  7  8  1  0  0  0  0
  8  9  1  0  0  0  0
  9 13  1  1  0  0  0
  9  4  1  0  0  0  0
  9 10  1  6  0  0  0
 10 11  1  0  0  0  0
 10 12  2  0  0  0  0
M  END
>  <EXTREG>  (ZINC00122700)
ZINC00122700

>  <LOGBIO>
2.5000

$$$$
ZINC00123006
  -MTS-   02131516232D 0   0.00000     0.00000     0

 17 18  0  0  0  0  0  0  0  0999 V2000
    6.4723    0.9693    0.0000 C   0  0  0  0  0  0  0  0  0  0  0  0
    6.0655    0.0520    0.0000 O   0  0  0  0  0  0  0  0  0  0  0  0
    5.0762   -0.0524    0.0000 C   0  0  0  0  0  0  0  0  0  0  0  0
    4.6693   -0.9697    0.0000 O   0  0  0  0  0  0  0  0  0  0  0  0
    4.4877    0.7561    0.0000 C   0  0  0  0  0  0  0  0  0  0  0  0
    4.7977    1.7161    0.0000 S   0  0  0  0  0  0  0  0  0  0  0  0
    3.9877    2.2961    0.0000 C   0  0  0  0  0  0  0  0  0  0  0  0
    3.1777    1.7161    0.0000 C   0  0  0  0  0  0  0  0  0  0  0  0
    3.4877    0.7561    0.0000 C   0  0  0  0  0  0  0  0  0  0  0  0
    2.8991   -0.0524    0.0000 N   0  0  0  0  0  0  0  0  0  0  0  0
    1.9013    0.0534    0.0000 C   0  0  0  0  0  0  0  0  0  0  0  0
    1.4984    0.9630    0.0000 O   0  0  0  0  0  0  0  0  0  0  0  0
    1.3123   -0.7548    0.0000 C   0  0  0  0  0  0  0  0  0  0  0  0
    0.3035   -0.7542    0.0000 O   0  0  0  0  0  0  0  0  0  0  0  0
    0.0000   -1.7031    0.0000 N   0  0  0  0  0  0  0  0  0  0  0  0
    0.8005   -2.2961    0.0000 C   0  0  0  0  0  0  0  0  0  0  0  0
    1.6191   -1.7065    0.0000 C   0  0  0  0  0  0  0  0  0  0  0  0
  1  2  1  0  0  0  0
  2  3  1  0  0  0  0
  3  4  2  0  0  0  0
  3  5  1  0  0  0  0
  5  6  1  0  0  0  0
  6  7  1  0  0  0  0
  7  8  2  0  0  0  0
  8  9  1  0  0  0  0
  9  5  2  0  0  0  0
  9 10  1  0  0  0  0
 10 11  1  0  0  0  0
 11 12  2  0  0  0  0
 11 13  1  0  0  0  0
 13 14  1  0  0  0  0
 14 15  1  0  0  0  0
 15 16  2  0  0  0  0
 16 17  1  0  0  0  0
 17 13  2  0  0  0  0
M  END
>  <EXTREG>  (ZINC00123006)
ZINC00123006

>  <LOGBIO>
2.5000

$$$$
ZINC00123837
  -MTS-   02131516232D 0   0.00000     0.00000     0

 22 24  0  0  0  0  0  0  0  0999 V2000
    6.5644   -2.8231    0.0000 C   0  0  0  0  0  0  0  0  0  0  0  0
    5.9758   -2.0146    0.0000 C   0  0  0  0  0  0  0  0  0  0  0  0
    6.2858   -1.0546    0.0000 S   0  0  0  0  0  0  0  0  0  0  0  0
    5.4758   -0.4746    0.0000 C   0  0  0  0  0  0  0  0  0  0  0  0
    5.3762    0.5235    0.0000 C   0  0  0  0  0  0  0  0  0  0  0  0
    6.1879    1.1076    0.0000 C   0  0  0  0  0  0  0  0  0  0  0  0
    4.4642    0.9338    0.0000 N   0  0  0  0  0  0  0  0  0  0  0  0
    3.6513    0.3455    0.0000 N   0  0  0  0  0  0  0  0  0  0  0  0
    3.7545   -0.6439    0.0000 C   0  0  0  0  0  0  0  0  0  0  0  0
    2.9439   -1.2295    0.0000 O   0  0  0  0  0  0  0  0  0  0  0  0
    4.6658   -1.0546    0.0000 C   0  0  0  0  0  0  0  0  0  0  0  0
    4.9758   -2.0146    0.0000 N   0  0  0  0  0  0  0  0  0  0  0  0
    2.3731    0.9167    0.0000 C   0  0  0  0  0  0  0  0  0  0  0  0
    1.5600    0.3288    0.0000 C   0  0  0  0  0  0  0  0  0  0  0  0
    0.6526    0.7365    0.0000 C   0  0  0  0  0  0  0  0  0  0  0  0
    0.5484    1.7311    0.0000 C   0  0  0  0  0  0  0  0  0  0  0  0
    1.3517    2.3179    0.0000 C   0  0  0  0  0  0  0  0  0  0  0  0
    2.2690    1.9113    0.0000 C   0  0  0  0  0  0  0  0  0  0  0  0
    3.0777    2.4995    0.0000 C   0  0  0  0  0  0  0  0  0  0  0  0
    3.6659    1.6909    0.0000 F   0  0  0  0  0  0  0  0  0  0  0  0
    2.4894    3.3082    0.0000 F   0  0  0  0  0  0  0  0  0  0  0  0
    3.8863    3.0878    0.0000 F   0  0  0  0  0  0  0  0  0  0  0  0
  1  2  1  0  0  0  0
  2  3  1  0  0  0  0
  3  4  1  0  0  0  0
  4  5  1  0  0  0  0
  5  6  1  0  0  0  0
  5  7  2  0  0  0  0
  7  8  1  0  0  0  0
  8  9  1  0  0  0  0
  9 10  2  0  0  0  0
  9 11  1  0  0  0  0
 11  4  2  0  0  0  0
 11 12  1  0  0  0  0
 12  2  2  0  0  0  0
  8 13  1  0  0  0  0
 13 14  2  0  0  0  0
 14 15  1  0  0  0  0
 15 16  2  0  0  0  0
 16 17  1  0  0  0  0
 17 18  2  0  0  0  0
 18 13  1  0  0  0  0
 18 19  1  0  0  0  0
 19 20  1  0  0  0  0
 19 21  1  0  0  0  0
 19 22  1  0  0  0  0
M  END
>  <EXTREG>  (ZINC00123837)
ZINC00123837

>  <LOGBIO>
2.5000

$$$$
ZINC00124523
  -MTS-   02131516232D 0   0.00000     0.00000     0

 19 20  0  0  0  0  0  0  0  0999 V2000
    5.7182    3.0670    0.0000 F   0  0  0  0  0  0  0  0  0  0  0  0
    4.8527    2.5661    0.0000 C   0  0  0  0  0  0  0  0  0  0  0  0
    5.3536    1.7006    0.0000 F   0  0  0  0  0  0  0  0  0  0  0  0
    4.3519    3.4316    0.0000 F   0  0  0  0  0  0  0  0  0  0  0  0
    3.9872    2.0653    0.0000 C   0  0  0  0  0  0  0  0  0  0  0  0
    3.1172    2.5653    0.0000 C   0  0  0  0  0  0  0  0  0  0  0  0
    2.2572    2.0653    0.0000 C   0  0  0  0  0  0  0  0  0  0  0  0
    2.2572    1.0653    0.0000 N   0  0  0  0  0  0  0  0  0  0  0  0
    3.1172    0.5653    0.0000 C   0  0  0  0  0  0  0  0  0  0  0  0
    3.9872    1.0653    0.0000 C   0  0  0  0  0  0  0  0  0  0  0  0
    1.3904    0.5666    0.0000 C   0  0  0  0  0  0  0  0  0  0  0  0
    0.5251    1.0679    0.0000 O   0  0  0  0  0  0  0  0  0  0  0  0
    1.3889   -0.4334    0.0000 C   0  0  0  0  0  0  0  0  0  0  0  0
    0.5196   -0.9347    0.0000 C   0  0  0  0  0  0  0  0  0  0  0  0
    0.5201   -1.9295    0.0000 C   0  0  0  0  0  0  0  0  0  0  0  0
    1.3849   -2.4317    0.0000 C   0  0  0  0  0  0  0  0  0  0  0  0
    1.3809   -3.4316    0.0000 Cl  0  0  0  0  0  0  0  0  0  0  0  0
    2.2492   -1.9390    0.0000 C   0  0  0  0  0  0  0  0  0  0  0  0
    2.2537   -0.9356    0.0000 C   0  0  0  0  0  0  0  0  0  0  0  0
  1  2  1  0  0  0  0
  2  3  1  0  0  0  0
  2  4  1  0  0  0  0
  2  5  1  0  0  0  0
  5  6  1  0  0  0  0
  6  7  1  0  0  0  0
  7  8  1  0  0  0  0
  8  9  1  0  0  0  0
  9 10  1  0  0  0  0
 10  5  1  0  0  0  0
  8 11  1  0  0  0  0
 11 12  2  0  0  0  0
 11 13  1  0  0  0  0
 13 14  2  0  0  0  0
 14 15  1  0  0  0  0
 15 16  2  0  0  0  0
 16 17  1  0  0  0  0
 16 18  1  0  0  0  0
 18 19  2  0  0  0  0
 19 13  1  0  0  0  0
M  END
>  <EXTREG>  (ZINC00124523)
ZINC00124523

>  <LOGBIO>
2.5000

$$$$
ZINC00125000
  -MTS-   02131516232D 0   0.00000     0.00000     0

 18 19  0  0  0  0  0  0  0  0999 V2000
    7.3964   -3.3891    0.0000 F   0  0  0  0  0  0  0  0  0  0  0  0
    6.8099   -2.5791    0.0000 C   0  0  0  0  0  0  0  0  0  0  0  0
    5.8117   -2.6814    0.0000 C   0  0  0  0  0  0  0  0  0  0  0  0
    5.2299   -1.8745    0.0000 C   0  0  0  0  0  0  0  0  0  0  0  0
    5.6372   -0.9612    0.0000 C   0  0  0  0  0  0  0  0  0  0  0  0
    5.0486   -0.1527    0.0000 N   0  0  0  0  0  0  0  0  0  0  0  0
    4.0508   -0.2585    0.0000 C   0  0  0  0  0  0  0  0  0  0  0  0
    3.6444   -1.1722    0.0000 O   0  0  0  0  0  0  0  0  0  0  0  0
    3.4662    0.5464    0.0000 C   0  0  0  0  0  0  0  0  0  0  0  0
    2.4683    0.4406    0.0000 S   0  0  0  0  0  0  0  0  0  0  0  0
    1.8798    1.2491    0.0000 C   0  0  0  0  0  0  0  0  0  0  0  0
    2.1898    2.2091    0.0000 S   0  0  0  0  0  0  0  0  0  0  0  0
    1.3798    2.7891    0.0000 C   0  0  0  0  0  0  0  0  0  0  0  0
    0.5698    2.2091    0.0000 C   0  0  0  0  0  0  0  0  0  0  0  0
    0.8798    1.2491    0.0000 C   0  0  0  0  0  0  0  0  0  0  0  0
    6.6262   -0.8548    0.0000 C   0  0  0  0  0  0  0  0  0  0  0  0
    7.0313    0.0595    0.0000 F   0  0  0  0  0  0  0  0  0  0  0  0
    7.2172   -1.6658    0.0000 C   0  0  0  0  0  0  0  0  0  0  0  0
  1  2  1  0  0  0  0
  2  3  2  0  0  0  0
  3  4  1  0  0  0  0
  4  5  2  0  0  0  0
  5  6  1  0  0  0  0
  6  7  1  0  0  0  0
  7  8  2  0  0  0  0
  7  9  1  0  0  0  0
  9 10  1  0  0  0  0
 10 11  1  0  0  0  0
 11 12  1  0  0  0  0
 12 13  1  0  0  0  0
 13 14  2  0  0  0  0
 14 15  1  0  0  0  0
 15 11  2  0  0  0  0
  5 16  1  0  0  0  0
 16 17  1  0  0  0  0
 16 18  2  0  0  0  0
 18  2  1  0  0  0  0
M  END
>  <EXTREG>  (ZINC00125000)
ZINC00125000

>  <LOGBIO>
2.5000

$$$$
ZINC00125534
  -MTS-   02131516232D 0   0.00000     0.00000     0

 13 13  0  0  0  0  0  0  0  0999 V2000
    4.5101    1.7977    0.0000 C   0  0  0  0  0  0  0  0  0  0  0  0
    3.5323    1.5880    0.0000 S   0  0  0  0  0  0  0  0  0  0  0  0
    3.2250    0.6364    0.0000 C   0  0  0  0  0  0  0  0  0  0  0  0
    2.2665    0.3220    0.0000 S   0  0  0  0  0  0  0  0  0  0  0  0
    2.2742   -0.6742    0.0000 C   0  0  0  0  0  0  0  0  0  0  0  0
    1.4658   -1.2627    0.0000 C   0  0  0  0  0  0  0  0  0  0  0  0
    0.5485   -0.8559    0.0000 C   0  0  0  0  0  0  0  0  0  0  0  0
    1.5701   -2.2520    0.0000 O   0  0  0  0  0  0  0  0  0  0  0  0
    3.2199   -0.9877    0.0000 C   0  0  0  0  0  0  0  0  0  0  0  0
    3.5256   -1.9398    0.0000 N   0  0  0  0  0  0  0  0  0  0  0  0
    3.8136   -0.1721    0.0000 C   0  0  0  0  0  0  0  0  0  0  0  0
    4.8136   -0.1721    0.0000 C   0  0  0  0  0  0  0  0  0  0  0  0
    5.8136   -0.1721    0.0000 N   0  0  0  0  0  0  0  0  0  0  0  0
  1  2  1  0  0  0  0
  2  3  1  0  0  0  0
  3  4  1  0  0  0  0
  4  5  1  0  0  0  0
  5  6  1  0  0  0  0
  6  7  1  0  0  0  0
  6  8  2  0  0  0  0
  5  9  2  0  0  0  0
  9 10  1  0  0  0  0
  9 11  1  0  0  0  0
 11  3  2  0  0  0  0
 11 12  1  0  0  0  0
 12 13  3  0  0  0  0
M  END
>  <EXTREG>  (ZINC00125534)
ZINC00125534

>  <LOGBIO>
2.5000

$$$$
ZINC00126787
  -MTS-   02131516232D 0   0.00000     0.00000     0

 18 19  0  0  0  0  0  0  0  0999 V2000
    5.8693    0.9133    0.0000 C   0  0  0  0  0  0  0  0  0  0  0  0
    5.4625   -0.0040    0.0000 O   0  0  0  0  0  0  0  0  0  0  0  0
    4.4732   -0.1084    0.0000 C   0  0  0  0  0  0  0  0  0  0  0  0
    4.2299   -0.6568    0.0000 O   0  0  0  0  0  0  0  0  0  0  0  0
    3.8847    0.7001    0.0000 C   0  0  0  0  0  0  0  0  0  0  0  0
    4.1947    1.6601    0.0000 C   0  0  0  0  0  0  0  0  0  0  0  0
    5.1444    1.9733    0.0000 C   0  0  0  0  0  0  0  0  0  0  0  0
    3.3847    2.2401    0.0000 O   0  0  0  0  0  0  0  0  0  0  0  0
    2.5747    1.6601    0.0000 N   0  0  0  0  0  0  0  0  0  0  0  0
    2.8847    0.7001    0.0000 C   0  0  0  0  0  0  0  0  0  0  0  0
    2.1785   -0.2701    0.0000 C   0  0  0  0  0  0  0  0  0  0  0  0
    1.1805   -0.1653    0.0000 C   0  0  0  0  0  0  0  0  0  0  0  0
    0.7732    0.7480    0.0000 Cl  0  0  0  0  0  0  0  0  0  0  0  0
    0.5967   -0.9707    0.0000 C   0  0  0  0  0  0  0  0  0  0  0  0
    1.0017   -1.8850    0.0000 C   0  0  0  0  0  0  0  0  0  0  0  0
    1.9905   -1.9939    0.0000 C   0  0  0  0  0  0  0  0  0  0  0  0
    2.5835   -1.1844    0.0000 C   0  0  0  0  0  0  0  0  0  0  0  0
    3.1800   -1.2488    0.0000 Cl  0  0  0  0  0  0  0  0  0  0  0  0
  1  2  1  0  0  0  0
  2  3  1  0  0  0  0
  3  4  2  0  0  0  0
  3  5  1  0  0  0  0
  5  6  2  0  0  0  0
  6  7  1  0  0  0  0
  6  8  1  0  0  0  0
  8  9  1  0  0  0  0
  9 10  2  0  0  0  0
 10  5  1  0  0  0  0
 10 11  1  0  0  0  0
 11 12  2  0  0  0  0
 12 13  1  0  0  0  0
 12 14  1  0  0  0  0
 14 15  2  0  0  0  0
 15 16  1  0  0  0  0
 16 17  2  0  0  0  0
 17 11  1  0  0  0  0
 17 18  1  0  0  0  0
M  END
>  <EXTREG>  (ZINC00126787)
ZINC00126787

>  <LOGBIO>
2.5000

$$$$
ZINC00127391
  -MTS-   02131516232D 0   0.00000     0.00000     0

 23 26  0  0  0  0  0  0  0  0999 V2000
    0.0000   -1.3469    0.0000 Cl  0  0  0  0  0  0  0  0  0  0  0  0
    0.9945   -1.2420    0.0000 C   0  0  0  0  0  0  0  0  0  0  0  0
    1.4032   -0.3256    0.0000 C   0  0  0  0  0  0  0  0  0  0  0  0
    2.3927   -0.2232    0.0000 C   0  0  0  0  0  0  0  0  0  0  0  0
    2.9816   -1.0314    0.0000 C   0  0  0  0  0  0  0  0  0  0  0  0
    2.5810   -1.9420    0.0000 C   0  0  0  0  0  0  0  0  0  0  0  0
    1.5834   -2.0502    0.0000 C   0  0  0  0  0  0  0  0  0  0  0  0
    4.1746   -0.9026    0.0000 N   0  0  0  0  0  0  0  0  0  0  0  0
    4.7676   -1.7121    0.0000 C   0  0  0  0  0  0  0  0  0  0  0  0
    4.3649   -2.6274    0.0000 O   0  0  0  0  0  0  0  0  0  0  0  0
    5.7564   -1.6032    0.0000 C   0  0  0  0  0  0  0  0  0  0  0  0
    6.3497   -2.4109    0.0000 C   0  0  0  0  0  0  0  0  0  0  0  0
    7.3437   -2.3015    0.0000 C   0  0  0  0  0  0  0  0  0  0  0  0
    7.7454   -1.3820    0.0000 C   0  0  0  0  0  0  0  0  0  0  0  0
    7.1543   -0.5819    0.0000 C   0  0  0  0  0  0  0  0  0  0  0  0
    6.1614   -0.6889    0.0000 C   0  0  0  0  0  0  0  0  0  0  0  0
    5.5776    0.1166    0.0000 N   0  0  0  0  0  0  0  0  0  0  0  0
    4.5796    0.0118    0.0000 C   0  0  0  0  0  0  0  0  0  0  0  0
    3.9911    0.8202    0.0000 C   0  0  0  0  0  0  0  0  0  0  0  0
    4.3011    1.7802    0.0000 O   0  0  0  0  0  0  0  0  0  0  0  0
    3.4911    2.3602    0.0000 C   0  0  0  0  0  0  0  0  0  0  0  0
    2.6811    1.7802    0.0000 C   0  0  0  0  0  0  0  0  0  0  0  0
    2.9911    0.8202    0.0000 C   0  0  0  0  0  0  0  0  0  0  0  0
  1  2  1  0  0  0  0
  2  3  2  0  0  0  0
  3  4  1  0  0  0  0
  4  5  2  0  0  0  0
  5  6  1  0  0  0  0
  6  7  2  0  0  0  0
  7  2  1  0  0  0  0
  5  8  1  0  0  0  0
  8  9  1  0  0  0  0
  9 10  2  0  0  0  0
  9 11  1  0  0  0  0
 11 12  1  0  0  0  0
 12 13  2  0  0  0  0
 13 14  1  0  0  0  0
 14 15  2  0  0  0  0
 15 16  1  0  0  0  0
 16 11  2  0  0  0  0
 16 17  1  0  0  0  0
 17 18  2  0  0  0  0
 18  8  1  0  0  0  0
 18 19  1  0  0  0  0
 19 20  1  0  0  0  0
 20 21  1  0  0  0  0
 21 22  2  0  0  0  0
 22 23  1  0  0  0  0
 23 19  2  0  0  0  0
M  END
>  <EXTREG>  (ZINC00127391)
ZINC00127391

>  <LOGBIO>
2.5000

$$$$
ZINC00128054
  -MTS-   02131516232D 0   0.00000     0.00000     0

 16 17  0  0  0  0  0  0  0  0999 V2000
    5.0021   -1.7751    0.0000 C   0  0  0  0  0  0  0  0  0  0  0  0
    5.1060   -0.7805    0.0000 C   0  0  0  0  0  0  0  0  0  0  0  0
    6.0844   -0.9872    0.0000 C   0  0  0  0  0  0  0  0  0  0  0  0
    5.4160    0.1795    0.0000 O   0  0  0  0  0  0  0  0  0  0  0  0
    4.6060    0.7595    0.0000 C   0  0  0  0  0  0  0  0  0  0  0  0
    4.6060    1.7595    0.0000 O   0  0  0  0  0  0  0  0  0  0  0  0
    3.7960    0.1795    0.0000 N   0  0  0  0  0  0  0  0  0  0  0  0
    4.1060   -0.7805    0.0000 C   0  0  0  0  0  0  0  0  0  0  0  0
    3.5175   -1.5890    0.0000 C   0  0  0  0  0  0  0  0  0  0  0  0
    2.8463    0.4927    0.0000 C   0  0  0  0  0  0  0  0  0  0  0  0
    2.6410    1.4749    0.0000 C   0  0  0  0  0  0  0  0  0  0  0  0
    1.6956    1.7845    0.0000 C   0  0  0  0  0  0  0  0  0  0  0  0
    0.9489    1.1193    0.0000 C   0  0  0  0  0  0  0  0  0  0  0  0
    0.0000    1.4349    0.0000 Cl  0  0  0  0  0  0  0  0  0  0  0  0
    1.1476    0.1446    0.0000 C   0  0  0  0  0  0  0  0  0  0  0  0
    2.0996   -0.1725    0.0000 C   0  0  0  0  0  0  0  0  0  0  0  0
  1  2  1  0  0  0  0
  2  3  1  0  0  0  0
  2  4  1  0  0  0  0
  4  5  1  0  0  0  0
  5  6  2  0  0  0  0
  5  7  1  0  0  0  0
  7  8  1  0  0  0  0
  8  2  1  0  0  0  0
  8  9  2  0  0  0  0
  7 10  1  0  0  0  0
 10 11  2  0  0  0  0
 11 12  1  0  0  0  0
 12 13  2  0  0  0  0
 13 14  1  0  0  0  0
 13 15  1  0  0  0  0
 15 16  2  0  0  0  0
 16 10  1  0  0  0  0
M  END
>  <EXTREG>  (ZINC00128054)
ZINC00128054

>  <LOGBIO>
2.5000

$$$$
ZINC00128123
  -MTS-   02131516232D 0   0.00000     0.00000     0

 20 21  0  0  1  0  0  0  0  0999 V2000
    2.6700   -3.2189    0.0000 C   0  0  0  0  0  0  0  0  0  0  0  0
    2.7739   -2.2243    0.0000 C   0  0  0  0  0  0  0  0  0  0  0  0
    3.7523   -2.4310    0.0000 C   0  0  0  0  0  0  0  0  0  0  0  0
    3.0839   -1.2643    0.0000 C   0  0  0  0  0  0  0  0  0  0  0  0
    2.2739   -0.6843    0.0000 C   0  0  2  0  0  0  0  0  0  0  0  0
    2.2739    0.3157    0.0000 N   0  0  0  0  0  0  0  0  0  0  0  0
    3.1430    0.8174    0.0000 C   0  0  0  0  0  0  0  0  0  0  0  0
    4.0039    0.3191    0.0000 O   0  0  0  0  0  0  0  0  0  0  0  0
    3.1435    1.8174    0.0000 C   0  0  0  0  0  0  0  0  0  0  0  0
    2.2752    2.3205    0.0000 C   0  0  0  0  0  0  0  0  0  0  0  0
    2.2778    3.3152    0.0000 C   0  0  0  0  0  0  0  0  0  0  0  0
    3.1436    3.8156    0.0000 N   0  0  0  0  0  0  0  0  0  0  0  0
    4.0068    3.3213    0.0000 C   0  0  0  0  0  0  0  0  0  0  0  0
    4.0093    2.3178    0.0000 C   0  0  0  0  0  0  0  0  0  0  0  0
    1.4639   -1.2643    0.0000 C   0  0  0  0  0  0  0  0  0  0  0  0
    0.9685   -0.3957    0.0000 C   0  0  0  0  0  0  0  0  0  0  0  0
    0.5490   -1.6678    0.0000 C   0  0  0  0  0  0  0  0  0  0  0  0
    1.7739   -2.2243    0.0000 N   0  0  0  0  0  0  0  0  0  0  0  0
    1.1854   -3.0328    0.0000 O   0  0  0  0  0  0  0  0  0  0  0  0
    2.8076   -0.4101    0.0000 H   0  0  0  0  0  0  0  0  0  0  0  0
  1  2  1  0  0  0  0
  2  3  1  0  0  0  0
  2  4  1  0  0  0  0
  4  5  1  0  0  0  0
  5 20  1  6  0  0  0
  5  6  1  1  0  0  0
  6  7  1  0  0  0  0
  7  8  2  0  0  0  0
  7  9  1  0  0  0  0
  9 10  2  0  0  0  0
 10 11  1  0  0  0  0
 11 12  2  0  0  0  0
 12 13  1  0  0  0  0
 13 14  2  0  0  0  0
 14  9  1  0  0  0  0
  5 15  1  0  0  0  0
 15 16  1  0  0  0  0
 15 17  1  0  0  0  0
 15 18  1  0  0  0  0
 18  2  1  0  0  0  0
 18 19  1  0  0  0  0
M  END
>  <EXTREG>  (ZINC00128123)
ZINC00128123

>  <LOGBIO>
2.5000

$$$$
ZINC00128840
  -MTS-   02131516232D 0   0.00000     0.00000     0

 11 12  0  0  0  0  0  0  0  0999 V2000
    4.7906   -2.6883    0.0000 S   0  0  0  0  0  0  0  0  0  0  0  0
    4.3800   -1.7765    0.0000 C   0  0  0  0  0  0  0  0  0  0  0  0
    4.8799   -0.9003    0.0000 N   0  0  0  0  0  0  0  0  0  0  0  0
    4.2057   -0.1668    0.0000 N   0  0  0  0  0  0  0  0  0  0  0  0
    3.2942   -0.5688    0.0000 C   0  0  0  0  0  0  0  0  0  0  0  0
    2.4286   -0.0679    0.0000 S   0  0  0  0  0  0  0  0  0  0  0  0
    2.4296    0.9321    0.0000 C   0  0  0  0  0  0  0  0  0  0  0  0
    1.5641    1.4329    0.0000 C   0  0  0  0  0  0  0  0  0  0  0  0
    1.0641    2.3029    0.0000 C   0  0  0  0  0  0  0  0  0  0  0  0
    0.5641    1.4329    0.0000 C   0  0  0  0  0  0  0  0  0  0  0  0
    3.4012   -1.5719    0.0000 S   0  0  0  0  0  0  0  0  0  0  0  0
  1  2  2  0  0  0  0
  2  3  1  0  0  0  0
  3  4  1  0  0  0  0
  4  5  2  0  0  0  0
  5  6  1  0  0  0  0
  6  7  1  0  0  0  0
  7  8  1  0  0  0  0
  8  9  1  0  0  0  0
  9 10  1  0  0  0  0
 10  8  1  0  0  0  0
  5 11  1  0  0  0  0
 11  2  1  0  0  0  0
M  END
>  <EXTREG>  (ZINC00128840)
ZINC00128840

>  <LOGBIO>
2.5000

$$$$
ZINC00131974
  -MTS-   02131516232D 0   0.00000     0.00000     0

 23 24  0  0  1  0  0  0  0  0999 V2000
    9.0031   -1.5647    0.0000 F   0  0  0  0  0  0  0  0  0  0  0  0
    8.4114   -0.7586    0.0000 C   0  0  0  0  0  0  0  0  0  0  0  0
    7.6053   -1.3504    0.0000 F   0  0  0  0  0  0  0  0  0  0  0  0
    9.2175   -0.1668    0.0000 F   0  0  0  0  0  0  0  0  0  0  0  0
    7.8196    0.0475    0.0000 C   0  0  0  0  0  0  0  0  0  0  0  0
    8.2223    0.9666    0.0000 C   0  0  0  0  0  0  0  0  0  0  0  0
    7.6320    1.7673    0.0000 C   0  0  0  0  0  0  0  0  0  0  0  0
    6.6379    1.6589    0.0000 C   0  0  0  0  0  0  0  0  0  0  0  0
    6.2341    0.7497    0.0000 C   0  0  0  0  0  0  0  0  0  0  0  0
    5.2397    0.6438    0.0000 N   0  0  0  0  0  0  0  0  0  0  0  0
    4.8329   -0.2735    0.0000 C   0  0  0  0  0  0  0  0  0  0  0  0
    5.4214   -1.0820    0.0000 O   0  0  0  0  0  0  0  0  0  0  0  0
    3.8436   -0.3779    0.0000 C   0  0  0  0  0  0  0  0  0  0  0  0
    3.4368   -1.2951    0.0000 O   0  0  0  0  0  0  0  0  0  0  0  0
    2.4475   -1.3995    0.0000 C   0  0  0  0  0  0  0  0  0  0  0  0
    2.0407   -2.3168    0.0000 O   0  0  0  0  0  0  0  0  0  0  0  0
    1.8590   -0.5910    0.0000 C   0  0  1  0  0  0  0  0  0  0  0  0
    2.1690    0.3690    0.0000 C   0  0  0  0  0  0  0  0  0  0  0  0
    1.3590    0.9490    0.0000 C   0  0  0  0  0  0  0  0  0  0  0  0
    0.5490    0.3690    0.0000 C   0  0  0  0  0  0  0  0  0  0  0  0
    0.8590   -0.5910    0.0000 O   0  0  0  0  0  0  0  0  0  0  0  0
    6.8255   -0.0609    0.0000 C   0  0  0  0  0  0  0  0  0  0  0  0
    2.4515   -0.4963    0.0000 H   0  0  0  0  0  0  0  0  0  0  0  0
  1  2  1  0  0  0  0
  2  3  1  0  0  0  0
  2  4  1  0  0  0  0
  2  5  1  0  0  0  0
  5  6  2  0  0  0  0
  6  7  1  0  0  0  0
  7  8  2  0  0  0  0
  8  9  1  0  0  0  0
  9 10  1  0  0  0  0
 10 11  1  0  0  0  0
 11 12  2  0  0  0  0
 11 13  1  0  0  0  0
 13 14  1  0  0  0  0
 14 15  1  0  0  0  0
 15 16  2  0  0  0  0
 17 15  1  6  0  0  0
 17 23  1  1  0  0  0
 17 18  1  0  0  0  0
 18 19  1  0  0  0  0
 19 20  1  0  0  0  0
 20 21  1  0  0  0  0
 21 17  1  0  0  0  0
  9 22  2  0  0  0  0
 22  5  1  0  0  0  0
M  END
>  <EXTREG>  (ZINC00131974)
ZINC00131974

>  <LOGBIO>
2.5000

$$$$
ZINC00132347
  -MTS-   02131516232D 0   0.00000     0.00000     0

 13 14  0  0  0  0  0  0  0  0999 V2000
    7.0347   -0.0028    0.0000 N   0  0  0  0  0  0  0  0  0  0  0  0
    6.0347   -0.0028    0.0000 C   0  0  0  0  0  0  0  0  0  0  0  0
    5.0347   -0.0028    0.0000 C   0  0  0  0  0  0  0  0  0  0  0  0
    4.5321    0.8657    0.0000 C   0  0  0  0  0  0  0  0  0  0  0  0
    3.5373    0.8637    0.0000 C   0  0  0  0  0  0  0  0  0  0  0  0
    3.0365   -0.0019    0.0000 C   0  0  0  0  0  0  0  0  0  0  0  0
    3.5304   -0.8654    0.0000 C   0  0  0  0  0  0  0  0  0  0  0  0
    4.5338   -0.8683    0.0000 C   0  0  0  0  0  0  0  0  0  0  0  0
    2.0365    0.0006    0.0000 N   0  0  0  0  0  0  0  0  0  0  0  0
    1.4448    0.8177    0.0000 C   0  0  0  0  0  0  0  0  0  0  0  0
    0.4984    0.5066    0.0000 C   0  0  0  0  0  0  0  0  0  0  0  0
    0.4881   -0.4896    0.0000 C   0  0  0  0  0  0  0  0  0  0  0  0
    1.4459   -0.8064    0.0000 C   0  0  0  0  0  0  0  0  0  0  0  0
  1  2  3  0  0  0  0
  2  3  1  0  0  0  0
  3  4  2  0  0  0  0
  4  5  1  0  0  0  0
  5  6  2  0  0  0  0
  6  7  1  0  0  0  0
  7  8  2  0  0  0  0
  8  3  1  0  0  0  0
  6  9  1  0  0  0  0
  9 10  1  0  0  0  0
 10 11  2  0  0  0  0
 11 12  1  0  0  0  0
 12 13  2  0  0  0  0
 13  9  1  0  0  0  0
M  END
>  <EXTREG>  (ZINC00132347)
ZINC00132347

>  <LOGBIO>
2.5000

$$$$
ZINC00132629
  -MTS-   02131516232D 0   0.00000     0.00000     0

 14 15  0  0  1  0  0  0  0  0999 V2000
    4.1385   -2.8007    0.0000 O   0  0  0  0  0  0  0  0  0  0  0  0
    3.5500   -1.9922    0.0000 C   0  0  0  0  0  0  0  0  0  0  0  0
    3.8600   -1.0322    0.0000 C   0  0  0  0  0  0  0  0  0  0  0  0
    3.0500   -0.4522    0.0000 C   0  0  2  0  0  0  0  0  0  0  0  0
    2.2400   -1.0322    0.0000 C   0  0  0  0  0  0  0  0  0  0  0  0
    2.5500   -1.9922    0.0000 O   0  0  0  0  0  0  0  0  0  0  0  0
    3.0500    0.5478    0.0000 C   0  0  0  0  0  0  0  0  0  0  0  0
    3.9160    1.0478    0.0000 O   0  0  0  0  0  0  0  0  0  0  0  0
    2.1839    1.0478    0.0000 C   0  0  0  0  0  0  0  0  0  0  0  0
    2.0776    2.0510    0.0000 S   0  0  0  0  0  0  0  0  0  0  0  0
    1.1019    2.2523    0.0000 C   0  0  0  0  0  0  0  0  0  0  0  0
    0.5970    1.3934    0.0000 C   0  0  0  0  0  0  0  0  0  0  0  0
    1.2700    0.6419    0.0000 C   0  0  0  0  0  0  0  0  0  0  0  0
    3.5836   -0.1779    0.0000 H   0  0  0  0  0  0  0  0  0  0  0  0
  1  2  2  0  0  0  0
  2  3  1  0  0  0  0
  3  4  1  0  0  0  0
  4 14  1  1  0  0  0
  4  5  1  0  0  0  0
  5  6  1  0  0  0  0
  6  2  1  0  0  0  0
  4  7  1  6  0  0  0
  7  8  2  0  0  0  0
  7  9  1  0  0  0  0
  9 10  1  0  0  0  0
 10 11  1  0  0  0  0
 11 12  2  0  0  0  0
 12 13  1  0  0  0  0
 13  9  2  0  0  0  0
M  END
>  <EXTREG>  (ZINC00132629)
ZINC00132629

>  <LOGBIO>
2.5000

$$$$
ZINC00132859
  -MTS-   02131516232D 0   0.00000     0.00000     0

 20 23  0  0  0  0  0  0  0  0999 V2000
    5.3724   -2.3631    0.0000 C   0  0  0  0  0  0  0  0  0  0  0  0
    5.7793   -1.4458    0.0000 C   0  0  0  0  0  0  0  0  0  0  0  0
    6.7686   -1.3415    0.0000 O   0  0  0  0  0  0  0  0  0  0  0  0
    5.1907   -0.6373    0.0000 N   0  0  0  0  0  0  0  0  0  0  0  0
    5.5007    0.3227    0.0000 C   0  0  0  0  0  0  0  0  0  0  0  0
    6.4136    0.7385    0.0000 C   0  0  0  0  0  0  0  0  0  0  0  0
    6.5082    1.7340    0.0000 C   0  0  0  0  0  0  0  0  0  0  0  0
    5.6894    2.3141    0.0000 C   0  0  0  0  0  0  0  0  0  0  0  0
    4.7860    1.8978    0.0000 C   0  0  0  0  0  0  0  0  0  0  0  0
    4.6907    0.9027    0.0000 C   0  0  0  0  0  0  0  0  0  0  0  0
    3.8807    0.3227    0.0000 C   0  0  0  0  0  0  0  0  0  0  0  0
    2.9015    0.5254    0.0000 N   0  0  0  0  0  0  0  0  0  0  0  0
    2.2333   -0.2186    0.0000 C   0  0  0  0  0  0  0  0  0  0  0  0
    1.2523   -0.0182    0.0000 C   0  0  0  0  0  0  0  0  0  0  0  0
    0.5878   -0.7655    0.0000 C   0  0  0  0  0  0  0  0  0  0  0  0
    0.9057   -1.7173    0.0000 C   0  0  0  0  0  0  0  0  0  0  0  0
    1.8806   -1.9151    0.0000 C   0  0  0  0  0  0  0  0  0  0  0  0
    2.5464   -1.1719    0.0000 C   0  0  0  0  0  0  0  0  0  0  0  0
    3.5204   -1.3746    0.0000 N   0  0  0  0  0  0  0  0  0  0  0  0
    4.1907   -0.6373    0.0000 C   0  0  0  0  0  0  0  0  0  0  0  0
  1  2  1  0  0  0  0
  2  3  2  0  0  0  0
  2  4  1  0  0  0  0
  4  5  1  0  0  0  0
  5  6  2  0  0  0  0
  6  7  1  0  0  0  0
  7  8  2  0  0  0  0
  8  9  1  0  0  0  0
  9 10  2  0  0  0  0
 10  5  1  0  0  0  0
 10 11  1  0  0  0  0
 11 12  1  0  0  0  0
 12 13  2  0  0  0  0
 13 14  1  0  0  0  0
 14 15  2  0  0  0  0
 15 16  1  0  0  0  0
 16 17  2  0  0  0  0
 17 18  1  0  0  0  0
 18 13  1  0  0  0  0
 18 19  2  0  0  0  0
 19 20  1  0  0  0  0
 20  4  1  0  0  0  0
 20 11  2  0  0  0  0
M  END
>  <EXTREG>  (ZINC00132859)
ZINC00132859

>  <LOGBIO>
2.5000

$$$$
ZINC00133417
  -MTS-   02131516232D 0   0.00000     0.00000     0

 14 14  0  0  0  0  0  0  0  0999 V2000
    5.1964    1.3056    0.0000 C   0  0  0  0  0  0  0  0  0  0  0  0
    4.3308    0.8047    0.0000 C   0  0  0  0  0  0  0  0  0  0  0  0
    4.8317   -0.0608    0.0000 C   0  0  0  0  0  0  0  0  0  0  0  0
    3.8300    1.6703    0.0000 C   0  0  0  0  0  0  0  0  0  0  0  0
    3.4653    0.3039    0.0000 C   0  0  0  0  0  0  0  0  0  0  0  0
    2.5953    0.8039    0.0000 C   0  0  0  0  0  0  0  0  0  0  0  0
    1.7353    0.3039    0.0000 C   0  0  0  0  0  0  0  0  0  0  0  0
    1.7353   -0.6961    0.0000 C   0  0  0  0  0  0  0  0  0  0  0  0
    2.5953   -1.1961    0.0000 C   0  0  0  0  0  0  0  0  0  0  0  0
    3.4653   -0.6961    0.0000 C   0  0  0  0  0  0  0  0  0  0  0  0
    4.3308   -1.1970    0.0000 Br  0  0  0  0  0  0  0  0  0  0  0  0
    0.8685   -1.1948    0.0000 N   0  3  0  0  0  0  0  0  0  0  0  0
    0.0000   -0.6922    0.0000 O   0  5  0  0  0  0  0  0  0  0  0  0
    0.8665   -2.1896    0.0000 O   0  0  0  0  0  0  0  0  0  0  0  0
  1  2  1  0  0  0  0
  2  3  1  0  0  0  0
  2  4  1  0  0  0  0
  2  5  1  0  0  0  0
  5  6  2  0  0  0  0
  6  7  1  0  0  0  0
  7  8  2  0  0  0  0
  8  9  1  0  0  0  0
  9 10  2  0  0  0  0
 10  5  1  0  0  0  0
 10 11  1  0  0  0  0
  8 12  1  0  0  0  0
 12 13  1  0  0  0  0
 12 14  2  0  0  0  0
M  CHG  2  12   1  13  -1
M  END
>  <EXTREG>  (ZINC00133417)
ZINC00133417

>  <LOGBIO>
2.5000

$$$$
ZINC00134005
  -MTS-   02131516232D 0   0.00000     0.00000     0

 20 21  0  0  1  0  0  0  0  0999 V2000
    2.2446    3.6152    0.0000 O   0  0  0  0  0  0  0  0  0  0  0  0
    3.1146    3.1153    0.0000 C   0  0  0  0  0  0  0  0  0  0  0  0
    3.1156    2.1205    0.0000 C   0  0  0  0  0  0  0  0  0  0  0  0
    2.2501    1.6196    0.0000 C   0  0  0  0  0  0  0  0  0  0  0  0
    1.3801    2.1196    0.0000 C   0  0  0  0  0  0  0  0  0  0  0  0
    0.5201    1.6196    0.0000 C   0  0  0  0  0  0  0  0  0  0  0  0
    0.5201    0.6196    0.0000 C   0  0  0  0  0  0  0  0  0  0  0  0
    1.3801    0.1196    0.0000 C   0  0  0  0  0  0  0  0  0  0  0  0
    2.2501    0.6196    0.0000 C   0  0  0  0  0  0  0  0  0  0  0  0
    3.1156    0.1188    0.0000 S   0  0  1  0  0  0  0  0  0  0  0  0
    3.6355    0.4183    0.0000 O   0  0  0  0  0  0  0  0  0  0  0  0
    3.1144   -1.0812    0.0000 C   0  0  0  0  0  0  0  0  0  0  0  0
    2.2454   -1.5829    0.0000 C   0  0  0  0  0  0  0  0  0  0  0  0
    2.2464   -2.5777    0.0000 C   0  0  0  0  0  0  0  0  0  0  0  0
    3.1115   -3.0794    0.0000 C   0  0  0  0  0  0  0  0  0  0  0  0
    3.9755   -2.5864    0.0000 C   0  0  0  0  0  0  0  0  0  0  0  0
    3.9794   -1.5829    0.0000 C   0  0  0  0  0  0  0  0  0  0  0  0
    5.0205   -0.9860    0.0000 C   0  0  0  0  0  0  0  0  0  0  0  0
    5.0240    0.0174    0.0000 O   0  0  0  0  0  0  0  0  0  0  0  0
    5.8807   -1.4855    0.0000 O   0  0  0  0  0  0  0  0  0  0  0  0
  1  2  1  0  0  0  0
  2  3  1  0  0  0  0
  3  4  1  0  0  0  0
  4  5  2  0  0  0  0
  5  6  1  0  0  0  0
  6  7  2  0  0  0  0
  7  8  1  0  0  0  0
  8  9  2  0  0  0  0
  9  4  1  0  0  0  0
  9 10  1  0  0  0  0
 10 11  2  0  0  0  0
 10 12  1  1  0  0  0
 12 13  2  0  0  0  0
 13 14  1  0  0  0  0
 14 15  2  0  0  0  0
 15 16  1  0  0  0  0
 16 17  2  0  0  0  0
 17 12  1  0  0  0  0
 17 18  1  0  0  0  0
 18 19  1  0  0  0  0
 18 20  2  0  0  0  0
M  END
>  <EXTREG>  (ZINC00134005)
ZINC00134005

>  <LOGBIO>
2.5000

$$$$
ZINC00134278
  -MTS-   02131516232D 0   0.00000     0.00000     0

 21 23  0  0  0  0  0  0  0  0999 V2000
    9.2298    0.4908    0.0000 N   0  0  0  0  0  0  0  0  0  0  0  0
    8.2512    0.2851    0.0000 S   0  0  0  0  0  0  0  0  0  0  0  0
    8.4569   -0.6935    0.0000 O   0  0  0  0  0  0  0  0  0  0  0  0
    8.0454    1.2637    0.0000 O   0  0  0  0  0  0  0  0  0  0  0  0
    7.2726    0.0793    0.0000 C   0  0  0  0  0  0  0  0  0  0  0  0
    6.9594   -0.8740    0.0000 C   0  0  0  0  0  0  0  0  0  0  0  0
    5.9855   -1.0767    0.0000 C   0  0  0  0  0  0  0  0  0  0  0  0
    5.3151   -0.3394    0.0000 C   0  0  0  0  0  0  0  0  0  0  0  0
    5.6251    0.6206    0.0000 C   0  0  0  0  0  0  0  0  0  0  0  0
    4.8151    1.2006    0.0000 C   0  0  0  0  0  0  0  0  0  0  0  0
    4.0051    0.6206    0.0000 C   0  0  0  0  0  0  0  0  0  0  0  0
    3.0259    0.8233    0.0000 C   0  0  0  0  0  0  0  0  0  0  0  0
    2.3577    0.0793    0.0000 C   0  0  0  0  0  0  0  0  0  0  0  0
    2.6708   -0.8740    0.0000 C   0  0  0  0  0  0  0  0  0  0  0  0
    3.6447   -1.0767    0.0000 C   0  0  0  0  0  0  0  0  0  0  0  0
    4.3151   -0.3394    0.0000 C   0  0  0  0  0  0  0  0  0  0  0  0
    1.3791    0.2851    0.0000 S   0  0  0  0  0  0  0  0  0  0  0  0
    0.4005    0.4908    0.0000 N   0  0  0  0  0  0  0  0  0  0  0  0
    1.1733   -0.6935    0.0000 O   0  0  0  0  0  0  0  0  0  0  0  0
    1.5849    1.2637    0.0000 O   0  0  0  0  0  0  0  0  0  0  0  0
    6.6043    0.8233    0.0000 C   0  0  0  0  0  0  0  0  0  0  0  0
  1  2  1  0  0  0  0
  2  3  2  0  0  0  0
  2  4  2  0  0  0  0
  2  5  1  0  0  0  0
  5  6  2  0  0  0  0
  6  7  1  0  0  0  0
  7  8  2  0  0  0  0
  8  9  1  0  0  0  0
  9 10  1  0  0  0  0
 10 11  1  0  0  0  0
 11 12  2  0  0  0  0
 12 13  1  0  0  0  0
 13 14  2  0  0  0  0
 14 15  1  0  0  0  0
 15 16  2  0  0  0  0
 16  8  1  0  0  0  0
 16 11  1  0  0  0  0
 13 17  1  0  0  0  0
 17 18  1  0  0  0  0
 17 19  2  0  0  0  0
 17 20  2  0  0  0  0
  9 21  2  0  0  0  0
 21  5  1  0  0  0  0
M  END
>  <EXTREG>  (ZINC00134278)
ZINC00134278

>  <LOGBIO>
2.5000

$$$$
ZINC00135062
  -MTS-   02131516232D 0   0.00000     0.00000     0

 23 24  0  0  1  0  0  0  0  0999 V2000
    5.1956   -1.0012    0.0000 O   0  0  0  0  0  0  0  0  0  0  0  0
    4.3291   -0.5020    0.0000 C   0  0  1  0  0  0  0  0  0  0  0  0
    3.4636   -1.0029    0.0000 C   0  0  0  0  0  0  0  0  0  0  0  0
    2.5936   -0.5029    0.0000 C   0  0  0  0  0  0  0  0  0  0  0  0
    1.7336   -1.0029    0.0000 C   0  0  0  0  0  0  0  0  0  0  0  0
    1.7336   -2.0029    0.0000 C   0  0  0  0  0  0  0  0  0  0  0  0
    2.5936   -2.5029    0.0000 C   0  0  0  0  0  0  0  0  0  0  0  0
    3.4636   -2.0029    0.0000 C   0  0  0  0  0  0  0  0  0  0  0  0
    0.8668   -2.5016    0.0000 C   0  0  0  0  0  0  0  0  0  0  0  0
    1.3655   -3.3684    0.0000 F   0  0  0  0  0  0  0  0  0  0  0  0
    0.3681   -1.6348    0.0000 F   0  0  0  0  0  0  0  0  0  0  0  0
    0.0000   -3.0003    0.0000 F   0  0  0  0  0  0  0  0  0  0  0  0
    4.3281    0.4980    0.0000 C   0  0  0  0  0  0  0  0  0  0  0  0
    5.1961    1.0014    0.0000 C   0  0  0  0  0  0  0  0  0  0  0  0
    5.1931    1.9962    0.0000 C   0  0  0  0  0  0  0  0  0  0  0  0
    4.3271    2.4962    0.0000 C   0  0  0  0  0  0  0  0  0  0  0  0
    3.4641    2.0014    0.0000 C   0  0  0  0  0  0  0  0  0  0  0  0
    3.4621    0.9980    0.0000 C   0  0  0  0  0  0  0  0  0  0  0  0
    2.5993    2.5036    0.0000 C   0  0  0  0  0  0  0  0  0  0  0  0
    2.0971    1.6388    0.0000 F   0  0  0  0  0  0  0  0  0  0  0  0
    3.1015    3.3684    0.0000 F   0  0  0  0  0  0  0  0  0  0  0  0
    1.7345    3.0058    0.0000 F   0  0  0  0  0  0  0  0  0  0  0  0
    4.3297   -1.1020    0.0000 H   0  0  0  0  0  0  0  0  0  0  0  0
  2  1  1  1  0  0  0
  2 23  1  6  0  0  0
  2  3  1  0  0  0  0
  3  4  2  0  0  0  0
  4  5  1  0  0  0  0
  5  6  2  0  0  0  0
  6  7  1  0  0  0  0
  7  8  2  0  0  0  0
  8  3  1  0  0  0  0
  6  9  1  0  0  0  0
  9 10  1  0  0  0  0
  9 11  1  0  0  0  0
  9 12  1  0  0  0  0
  2 13  1  0  0  0  0
 13 14  2  0  0  0  0
 14 15  1  0  0  0  0
 15 16  2  0  0  0  0
 16 17  1  0  0  0  0
 17 18  2  0  0  0  0
 18 13  1  0  0  0  0
 17 19  1  0  0  0  0
 19 20  1  0  0  0  0
 19 21  1  0  0  0  0
 19 22  1  0  0  0  0
M  END
>  <EXTREG>  (ZINC00135062)
ZINC00135062

>  <LOGBIO>
2.5000

$$$$
ZINC00136301
  -MTS-   02131516232D 0   0.00000     0.00000     0

 23 25  0  0  1  0  0  0  0  0999 V2000
    4.7919    2.8692    0.0000 C   0  0  0  0  0  0  0  0  0  0  0  0
    4.2916    1.9994    0.0000 O   0  0  0  0  0  0  0  0  0  0  0  0
    3.2968    1.9989    0.0000 C   0  0  0  0  0  0  0  0  0  0  0  0
    2.7955    2.8681    0.0000 O   0  0  0  0  0  0  0  0  0  0  0  0
    2.5968    0.7864    0.0000 C   0  0  1  0  0  0  0  0  0  0  0  0
    1.7268    1.2864    0.0000 C   0  0  0  0  0  0  0  0  0  0  0  0
    0.8668    0.7864    0.0000 C   0  0  2  0  0  0  0  0  0  0  0  0
    5.2278   -1.0966    0.0000 C   0  0  0  0  0  0  0  0  0  0  0  0
    4.2548   -1.3273    0.0000 C   0  0  0  0  0  0  0  0  0  0  0  0
    3.4618   -0.7153    0.0000 C   0  0  1  0  0  0  0  0  0  0  0  0
    2.5918   -1.2153    0.0000 C   0  0  0  0  0  0  0  0  0  0  0  0
    1.7268   -0.7136    0.0000 C   0  0  1  0  0  0  0  0  0  0  0  0
    2.5968   -0.2136    0.0000 C   0  0  0  0  0  0  0  0  0  0  0  0
    1.0237   -1.9243    0.0000 C   0  0  0  0  0  0  0  0  0  0  0  0
    0.4237   -1.9231    0.0000 O   0  0  0  0  0  0  0  0  0  0  0  0
    1.5185   -2.7873    0.0000 O   0  0  0  0  0  0  0  0  0  0  0  0
    2.5220   -2.7893    0.0000 C   0  0  0  0  0  0  0  0  0  0  0  0
    0.8668   -0.2136    0.0000 C   0  0  0  0  0  0  0  0  0  0  0  0
    0.0000   -0.7123    0.0000 O   0  0  0  0  0  0  0  0  0  0  0  0
    3.4618    0.2847    0.0000 C   0  0  0  0  0  0  0  0  0  0  0  0
    3.9817    0.5842    0.0000 O   0  0  0  0  0  0  0  0  0  0  0  0
    4.0003   -0.4507    0.0000 H   0  0  0  0  0  0  0  0  0  0  0  0
    0.3467    1.0856    0.0000 H   0  0  0  0  0  0  0  0  0  0  0  0
  1  2  1  0  0  0  0
  2  3  1  0  0  0  0
  3  4  2  0  0  0  0
  5  3  1  6  0  0  0
  5  6  1  0  0  0  0
  7  6  1  6  0  0  0
  7 23  1  1  0  0  0
  7  8  1  0  0  0  0
  8  9  1  0  0  0  0
 10  9  1  1  0  0  0
 10 22  1  6  0  0  0
 10 11  1  0  0  0  0
 11 12  1  0  0  0  0
 12 13  1  0  0  0  0
 13  5  1  0  0  0  0
 12 14  1  6  0  0  0
 14 15  2  0  0  0  0
 14 16  1  0  0  0  0
 16 17  1  0  0  0  0
 12 18  1  0  0  0  0
 18  7  1  0  0  0  0
 18 19  2  0  0  0  0
 10 20  1  0  0  0  0
 20  5  1  0  0  0  0
 20 21  2  0  0  0  0
M  END
>  <EXTREG>  (ZINC00136301)
ZINC00136301

>  <LOGBIO>
2.5000

$$$$
ZINC00136656
  -MTS-   02131516232D 0   0.00000     0.00000     0

 13 13  0  0  1  0  0  0  0  0999 V2000
    3.1210   -1.6138    0.0000 O   0  0  0  0  0  0  0  0  0  0  0  0
    3.5278   -0.6966    0.0000 C   0  0  0  0  0  0  0  0  0  0  0  0
    4.5171   -0.5922    0.0000 O   0  0  0  0  0  0  0  0  0  0  0  0
    2.9393    0.1119    0.0000 C   0  0  2  0  0  0  0  0  0  0  0  0
    3.2493    1.0719    0.0000 C   0  0  0  0  0  0  0  0  0  0  0  0
    2.4393    1.6519    0.0000 C   0  0  0  0  0  0  0  0  0  0  0  0
    1.6293    1.0719    0.0000 C   0  0  0  0  0  0  0  0  0  0  0  0
    1.9393    0.1119    0.0000 C   0  0  1  0  0  0  0  0  0  0  0  0
    1.3508   -0.6966    0.0000 C   0  0  0  0  0  0  0  0  0  0  0  0
    0.3529   -0.5913    0.0000 O   0  0  0  0  0  0  0  0  0  0  0  0
    1.7541   -1.6059    0.0000 O   0  0  0  0  0  0  0  0  0  0  0  0
    2.2114   -0.4228    0.0000 H   0  0  0  0  0  0  0  0  0  0  0  0
    3.5318    0.2066    0.0000 H   0  0  0  0  0  0  0  0  0  0  0  0
  1  2  1  0  0  0  0
  2  3  2  0  0  0  0
  4  2  1  1  0  0  0
  4 13  1  6  0  0  0
  4  5  1  0  0  0  0
  5  6  1  0  0  0  0
  6  7  1  0  0  0  0
  7  8  1  0  0  0  0
  8 12  1  1  0  0  0
  8  4  1  0  0  0  0
  8  9  1  6  0  0  0
  9 10  1  0  0  0  0
  9 11  2  0  0  0  0
M  END
>  <EXTREG>  (ZINC00136656)
ZINC00136656

>  <LOGBIO>
2.5000

$$$$
ZINC00137334
  -MTS-   02131516232D 0   0.00000     0.00000     0

 20 21  0  0  0  0  0  0  0  0999 V2000
    4.3475    3.2471    0.0000 C   0  0  0  0  0  0  0  0  0  0  0  0
    3.4819    2.7463    0.0000 C   0  0  0  0  0  0  0  0  0  0  0  0
    2.6119    3.2463    0.0000 C   0  0  0  0  0  0  0  0  0  0  0  0
    1.7519    2.7463    0.0000 C   0  0  0  0  0  0  0  0  0  0  0  0
    0.8851    3.2450    0.0000 C   0  0  0  0  0  0  0  0  0  0  0  0
    1.7519    1.7463    0.0000 C   0  0  0  0  0  0  0  0  0  0  0  0
    2.6119    1.2463    0.0000 C   0  0  0  0  0  0  0  0  0  0  0  0
    2.6094    0.2463    0.0000 O   0  0  0  0  0  0  0  0  0  0  0  0
    3.4772   -0.2576    0.0000 C   0  0  0  0  0  0  0  0  0  0  0  0
    3.4736   -1.2524    0.0000 C   0  0  0  0  0  0  0  0  0  0  0  0
    4.3414   -1.7563    0.0000 O   0  0  0  0  0  0  0  0  0  0  0  0
    2.6061   -1.7498    0.0000 C   0  0  0  0  0  0  0  0  0  0  0  0
    1.7381   -1.2463    0.0000 C   0  0  0  0  0  0  0  0  0  0  0  0
    0.8761   -1.7428    0.0000 C   0  0  0  0  0  0  0  0  0  0  0  0
    0.8721   -2.7428    0.0000 C   0  0  0  0  0  0  0  0  0  0  0  0
    0.0033   -3.2380    0.0000 O   0  0  0  0  0  0  0  0  0  0  0  0
    1.7301   -3.2463    0.0000 C   0  0  0  0  0  0  0  0  0  0  0  0
    2.6021   -2.7498    0.0000 C   0  0  0  0  0  0  0  0  0  0  0  0
    3.4656   -3.2541    0.0000 O   0  0  0  0  0  0  0  0  0  0  0  0
    3.4819    1.7463    0.0000 C   0  0  0  0  0  0  0  0  0  0  0  0
  1  2  1  0  0  0  0
  2  3  2  0  0  0  0
  3  4  1  0  0  0  0
  4  5  1  0  0  0  0
  4  6  2  0  0  0  0
  6  7  1  0  0  0  0
  7  8  1  0  0  0  0
  8  9  1  0  0  0  0
  9 10  1  0  0  0  0
 10 11  2  0  0  0  0
 10 12  1  0  0  0  0
 12 13  2  0  0  0  0
 13 14  1  0  0  0  0
 14 15  2  0  0  0  0
 15 16  1  0  0  0  0
 15 17  1  0  0  0  0
 17 18  2  0  0  0  0
 18 12  1  0  0  0  0
 18 19  1  0  0  0  0
  7 20  2  0  0  0  0
 20  2  1  0  0  0  0
M  END
>  <EXTREG>  (ZINC00137334)
ZINC00137334

>  <LOGBIO>
2.5000

$$$$
ZINC00137880
  -MTS-   02131516232D 0   0.00000     0.00000     0

 18 19  0  0  0  0  0  0  0  0999 V2000
    1.0112   -1.3224    0.0000 Cl  0  0  0  0  0  0  0  0  0  0  0  0
    1.9963   -1.4944    0.0000 C   0  0  0  0  0  0  0  0  0  0  0  0
    2.3420   -2.4365    0.0000 C   0  0  0  0  0  0  0  0  0  0  0  0
    3.3223   -2.6056    0.0000 C   0  0  0  0  0  0  0  0  0  0  0  0
    3.9646   -1.8391    0.0000 C   0  0  0  0  0  0  0  0  0  0  0  0
    3.6265   -0.9035    0.0000 C   0  0  0  0  0  0  0  0  0  0  0  0
    2.6386   -0.7280    0.0000 C   0  0  0  0  0  0  0  0  0  0  0  0
    2.2969    0.2118    0.0000 C   0  0  0  0  0  0  0  0  0  0  0  0
    2.4724    1.1998    0.0000 C   0  0  0  0  0  0  0  0  0  0  0  0
    3.4724    1.1998    0.0000 C   0  0  0  0  0  0  0  0  0  0  0  0
    4.4724    1.1998    0.0000 N   0  0  0  0  0  0  0  0  0  0  0  0
    2.2975    2.1844    0.0000 C   0  0  0  0  0  0  0  0  0  0  0  0
    2.1225    3.1690    0.0000 N   0  0  0  0  0  0  0  0  0  0  0  0
    1.5304    0.8541    0.0000 C   0  0  0  0  0  0  0  0  0  0  0  0
    1.0287    1.7191    0.0000 C   0  0  0  0  0  0  0  0  0  0  0  0
    0.5270    2.5842    0.0000 N   0  0  0  0  0  0  0  0  0  0  0  0
    0.7652    0.2103    0.0000 C   0  0  0  0  0  0  0  0  0  0  0  0
    0.0000   -0.4335    0.0000 N   0  0  0  0  0  0  0  0  0  0  0  0
  1  2  1  0  0  0  0
  2  3  2  0  0  0  0
  3  4  1  0  0  0  0
  4  5  2  0  0  0  0
  5  6  1  0  0  0  0
  6  7  2  0  0  0  0
  7  2  1  0  0  0  0
  7  8  1  0  0  0  0
  8  9  1  0  0  0  0
  9 10  1  0  0  0  0
 10 11  3  0  0  0  0
  9 12  1  0  0  0  0
 12 13  3  0  0  0  0
  9 14  1  0  0  0  0
 14  8  1  0  0  0  0
 14 15  1  0  0  0  0
 15 16  3  0  0  0  0
 14 17  1  0  0  0  0
 17 18  3  0  0  0  0
M  END
>  <EXTREG>  (ZINC00137880)
ZINC00137880

>  <LOGBIO>
2.5000

$$$$
ZINC00138525
  -MTS-   02131516232D 0   0.00000     0.00000     0

 15 16  0  0  0  0  0  0  0  0999 V2000
    3.1156    1.2009    0.0000 F   0  0  0  0  0  0  0  0  0  0  0  0
    2.2501    0.7000    0.0000 C   0  0  0  0  0  0  0  0  0  0  0  0
    1.3801    1.2000    0.0000 C   0  0  0  0  0  0  0  0  0  0  0  0
    0.5201    0.7000    0.0000 C   0  0  0  0  0  0  0  0  0  0  0  0
    0.5201   -0.3000    0.0000 C   0  0  0  0  0  0  0  0  0  0  0  0
    1.3801   -0.8000    0.0000 C   0  0  0  0  0  0  0  0  0  0  0  0
    1.3776   -1.8000    0.0000 F   0  0  0  0  0  0  0  0  0  0  0  0
    2.2501   -0.3000    0.0000 C   0  0  0  0  0  0  0  0  0  0  0  0
    3.2887   -0.9010    0.0000 C   0  0  0  0  0  0  0  0  0  0  0  0
    4.3285   -0.3021    0.0000 N   0  0  0  0  0  0  0  0  0  0  0  0
    5.1975   -0.8038    0.0000 C   0  0  0  0  0  0  0  0  0  0  0  0
    6.0585   -0.3055    0.0000 C   0  0  0  0  0  0  0  0  0  0  0  0
    6.0605    0.6945    0.0000 C   0  0  0  0  0  0  0  0  0  0  0  0
    5.2015    1.1962    0.0000 C   0  0  0  0  0  0  0  0  0  0  0  0
    4.3305    0.6979    0.0000 C   0  0  0  0  0  0  0  0  0  0  0  0
  1  2  1  0  0  0  0
  2  3  2  0  0  0  0
  3  4  1  0  0  0  0
  4  5  2  0  0  0  0
  5  6  1  0  0  0  0
  6  7  1  0  0  0  0
  6  8  2  0  0  0  0
  8  2  1  0  0  0  0
  8  9  1  0  0  0  0
  9 10  1  0  0  0  0
 10 11  1  0  0  0  0
 11 12  1  0  0  0  0
 12 13  1  0  0  0  0
 13 14  1  0  0  0  0
 14 15  1  0  0  0  0
 15 10  1  0  0  0  0
M  END
>  <EXTREG>  (ZINC00138525)
ZINC00138525

>  <LOGBIO>
2.5000

$$$$
ZINC00139127
  -MTS-   02131516232D 0   0.00000     0.00000     0

 14 15  0  0  0  0  0  0  0  0999 V2000
    2.5956    2.7698    0.0000 F   0  0  0  0  0  0  0  0  0  0  0  0
    2.0974    1.9028    0.0000 C   0  0  0  0  0  0  0  0  0  0  0  0
    1.0939    1.8998    0.0000 C   0  0  0  0  0  0  0  0  0  0  0  0
    0.6000    1.0363    0.0000 C   0  0  0  0  0  0  0  0  0  0  0  0
    1.1009    0.1707    0.0000 C   0  0  0  0  0  0  0  0  0  0  0  0
    2.0956    0.1687    0.0000 C   0  0  0  0  0  0  0  0  0  0  0  0
    2.5943   -0.6981    0.0000 N   0  0  0  0  0  0  0  0  0  0  0  0
    2.1834   -1.6194    0.0000 C   0  0  0  0  0  0  0  0  0  0  0  0
    2.9268   -2.2827    0.0000 C   0  0  0  0  0  0  0  0  0  0  0  0
    3.7942   -1.7926    0.0000 C   0  0  0  0  0  0  0  0  0  0  0  0
    3.5886   -0.8050    0.0000 C   0  0  0  0  0  0  0  0  0  0  0  0
    2.5982    1.0372    0.0000 C   0  0  0  0  0  0  0  0  0  0  0  0
    3.5982    1.0372    0.0000 C   0  0  0  0  0  0  0  0  0  0  0  0
    4.5982    1.0372    0.0000 N   0  0  0  0  0  0  0  0  0  0  0  0
  1  2  1  0  0  0  0
  2  3  2  0  0  0  0
  3  4  1  0  0  0  0
  4  5  2  0  0  0  0
  5  6  1  0  0  0  0
  6  7  1  0  0  0  0
  7  8  1  0  0  0  0
  8  9  1  0  0  0  0
  9 10  1  0  0  0  0
 10 11  1  0  0  0  0
 11  7  1  0  0  0  0
  6 12  2  0  0  0  0
 12  2  1  0  0  0  0
 12 13  1  0  0  0  0
 13 14  3  0  0  0  0
M  END
>  <EXTREG>  (ZINC00139127)
ZINC00139127

>  <LOGBIO>
2.5000

$$$$
ZINC00139860
  -MTS-   02131516232D 0   0.00000     0.00000     0

 18 20  0  0  1  0  0  0  0  0999 V2000
    4.6049   -1.3514    0.0000 C   0  0  0  0  0  0  0  0  0  0  0  0
    3.7955   -0.7641    0.0000 C   0  0  0  0  0  0  0  0  0  0  0  0
    3.8994    0.2305    0.0000 C   0  0  1  0  0  0  0  0  0  0  0  0
    4.8778    0.0237    0.0000 C   0  0  0  0  0  0  0  0  0  0  0  0
    4.2094    1.1905    0.0000 O   0  0  0  0  0  0  0  0  0  0  0  0
    3.3994    1.7705    0.0000 C   0  0  0  0  0  0  0  0  0  0  0  0
    3.3994    2.7705    0.0000 O   0  0  0  0  0  0  0  0  0  0  0  0
    2.5894    1.1905    0.0000 N   0  0  0  0  0  0  0  0  0  0  0  0
    1.6102    1.3932    0.0000 C   0  0  0  0  0  0  0  0  0  0  0  0
    0.9420    0.6492    0.0000 C   0  0  0  0  0  0  0  0  0  0  0  0
    1.2551   -0.3041    0.0000 C   0  0  0  0  0  0  0  0  0  0  0  0
    0.5877   -1.0534    0.0000 C   0  0  0  0  0  0  0  0  0  0  0  0
    0.9036   -2.0021    0.0000 C   0  0  0  0  0  0  0  0  0  0  0  0
    1.8870   -2.2017    0.0000 C   0  0  0  0  0  0  0  0  0  0  0  0
    2.5450   -1.4556    0.0000 C   0  0  0  0  0  0  0  0  0  0  0  0
    2.2291   -0.5068    0.0000 C   0  0  0  0  0  0  0  0  0  0  0  0
    2.8994    0.2305    0.0000 C   0  0  2  0  0  0  0  0  0  0  0  0
    3.1421   -0.3182    0.0000 C   0  0  0  0  0  0  0  0  0  0  0  0
  1  2  1  0  0  0  0
  3  2  1  6  0  0  0
  3  4  1  1  0  0  0
  3  5  1  0  0  0  0
  5  6  1  0  0  0  0
  6  7  2  0  0  0  0
  6  8  1  0  0  0  0
  8  9  1  0  0  0  0
  9 10  1  0  0  0  0
 10 11  1  0  0  0  0
 11 12  1  0  0  0  0
 12 13  2  0  0  0  0
 13 14  1  0  0  0  0
 14 15  2  0  0  0  0
 15 16  1  0  0  0  0
 16 11  2  0  0  0  0
 16 17  1  0  0  0  0
 17  3  1  0  0  0  0
 17  8  1  0  0  0  0
 17 18  1  6  0  0  0
M  END
>  <EXTREG>  (ZINC00139860)
ZINC00139860

>  <LOGBIO>
2.5000

$$$$
ZINC00140041
  -MTS-   02131516232D 0   0.00000     0.00000     0

 20 21  0  0  1  0  0  0  0  0999 V2000
    2.4555   -2.2795    0.0000 C   0  0  0  0  0  0  0  0  0  0  0  0
    2.1153   -1.3355    0.0000 C   0  0  0  0  0  0  0  0  0  0  0  0
    1.5247   -1.2301    0.0000 O   0  0  0  0  0  0  0  0  0  0  0  0
    3.0181   -0.2654    0.0000 N   0  0  0  0  0  0  0  0  0  0  0  0
    4.0281   -0.6054    0.0000 C   0  0  2  0  0  0  0  0  0  0  0  0
    3.4881   -1.5754    0.0000 C   0  0  0  0  0  0  0  0  0  0  0  0
    3.6381    0.3246    0.0000 C   0  0  1  0  0  0  0  0  0  0  0  0
    4.4381    0.6746    0.0000 C   0  0  0  0  0  0  0  0  0  0  0  0
    4.9481   -0.0254    0.0000 C   0  0  0  0  0  0  0  0  0  0  0  0
    2.5281    0.6446    0.0000 C   0  0  0  0  0  0  0  0  0  0  0  0
    2.5551    1.8442    0.0000 C   0  0  0  0  0  0  0  0  0  0  0  0
    1.9552    1.8577    0.0000 F   0  0  0  0  0  0  0  0  0  0  0  0
    3.5548    1.8218    0.0000 F   0  0  0  0  0  0  0  0  0  0  0  0
    2.5775    2.8440    0.0000 F   0  0  0  0  0  0  0  0  0  0  0  0
    0.9723    0.2709    0.0000 C   0  0  0  0  0  0  0  0  0  0  0  0
    1.1125   -0.3125    0.0000 F   0  0  0  0  0  0  0  0  0  0  0  0
    0.7388    1.2432    0.0000 F   0  0  0  0  0  0  0  0  0  0  0  0
    0.0000    0.0373    0.0000 F   0  0  0  0  0  0  0  0  0  0  0  0
    3.5986    0.9233    0.0000 H   0  0  0  0  0  0  0  0  0  0  0  0
    4.4638   -1.0180    0.0000 H   0  0  0  0  0  0  0  0  0  0  0  0
  1  2  1  0  0  0  0
  2  3  2  0  0  0  0
  2  4  1  0  0  0  0
  4  5  1  0  0  0  0
  5 20  1  6  0  0  0
  5  6  1  1  0  0  0
  6  7  1  0  0  0  0
  7 19  1  1  0  0  0
  7  8  1  6  0  0  0
  8  9  2  0  0  0  0
  9  5  1  0  0  0  0
  7 10  1  0  0  0  0
 10  4  1  0  0  0  0
 10 11  1  0  0  0  0
 11 12  1  0  0  0  0
 11 13  1  0  0  0  0
 11 14  1  0  0  0  0
 10 15  1  0  0  0  0
 15 16  1  0  0  0  0
 15 17  1  0  0  0  0
 15 18  1  0  0  0  0
M  END
>  <EXTREG>  (ZINC00140041)
ZINC00140041

>  <LOGBIO>
2.5000

$$$$
ZINC00140330
  -MTS-   02131516232D 0   0.00000     0.00000     0

 18 19  0  0  0  0  0  0  0  0999 V2000
    2.5895   -1.9971    0.0000 O   0  5  0  0  0  0  0  0  0  0  0  0
    3.5930   -1.9971    0.0000 N   0  3  0  0  0  0  0  0  0  0  0  0
    4.0895   -2.8592    0.0000 O   0  0  0  0  0  0  0  0  0  0  0  0
    4.0934   -1.1314    0.0000 C   0  0  0  0  0  0  0  0  0  0  0  0
    5.0969   -1.1309    0.0000 C   0  0  0  0  0  0  0  0  0  0  0  0
    5.5930   -0.2686    0.0000 C   0  0  0  0  0  0  0  0  0  0  0  0
    5.0943    0.5982    0.0000 C   0  0  0  0  0  0  0  0  0  0  0  0
    4.0995    0.6027    0.0000 C   0  0  0  0  0  0  0  0  0  0  0  0
    3.5947   -0.2646    0.0000 C   0  0  0  0  0  0  0  0  0  0  0  0
    2.5947   -0.2621    0.0000 S   0  0  0  0  0  0  0  0  0  0  0  0
    2.0969    0.6052    0.0000 C   0  0  0  0  0  0  0  0  0  0  0  0
    1.0935    0.6087    0.0000 C   0  0  0  0  0  0  0  0  0  0  0  0
    0.6000    1.4725    0.0000 C   0  0  0  0  0  0  0  0  0  0  0  0
    1.1013    2.3377    0.0000 C   0  0  0  0  0  0  0  0  0  0  0  0
    2.0961    2.3392    0.0000 C   0  0  0  0  0  0  0  0  0  0  0  0
    2.5982    1.4705    0.0000 N   0  0  0  0  0  0  0  0  0  0  0  0
    6.5930   -0.2686    0.0000 C   0  0  0  0  0  0  0  0  0  0  0  0
    7.5930   -0.2686    0.0000 N   0  0  0  0  0  0  0  0  0  0  0  0
  1  2  1  0  0  0  0
  2  3  2  0  0  0  0
  2  4  1  0  0  0  0
  4  5  2  0  0  0  0
  5  6  1  0  0  0  0
  6  7  2  0  0  0  0
  7  8  1  0  0  0  0
  8  9  2  0  0  0  0
  9  4  1  0  0  0  0
  9 10  1  0  0  0  0
 10 11  1  0  0  0  0
 11 12  2  0  0  0  0
 12 13  1  0  0  0  0
 13 14  2  0  0  0  0
 14 15  1  0  0  0  0
 15 16  2  0  0  0  0
 16 11  1  0  0  0  0
  6 17  1  0  0  0  0
 17 18  3  0  0  0  0
M  CHG  2   1  -1   2   1
M  END
>  <EXTREG>  (ZINC00140330)
ZINC00140330

>  <LOGBIO>
2.5000

$$$$
ZINC00140724
  -MTS-   02131516232D 0   0.00000     0.00000     0

 15 16  0  0  0  0  0  0  0  0999 V2000
    3.6205   -1.0422    0.0000 C   0  0  0  0  0  0  0  0  0  0  0  0
    3.0320   -0.2337    0.0000 C   0  0  0  0  0  0  0  0  0  0  0  0
    3.3420    0.7263    0.0000 N   0  0  0  0  0  0  0  0  0  0  0  0
    2.5320    1.3063    0.0000 C   0  0  0  0  0  0  0  0  0  0  0  0
    2.4323    2.3044    0.0000 C   0  0  0  0  0  0  0  0  0  0  0  0
    3.2440    2.8885    0.0000 Cl  0  0  0  0  0  0  0  0  0  0  0  0
    1.5204    2.7147    0.0000 C   0  0  0  0  0  0  0  0  0  0  0  0
    0.7074    2.1264    0.0000 C   0  0  0  0  0  0  0  0  0  0  0  0
    0.8106    1.1370    0.0000 C   0  0  0  0  0  0  0  0  0  0  0  0
    0.0000    0.5513    0.0000 Cl  0  0  0  0  0  0  0  0  0  0  0  0
    1.7220    0.7263    0.0000 C   0  0  0  0  0  0  0  0  0  0  0  0
    2.0320   -0.2337    0.0000 C   0  0  0  0  0  0  0  0  0  0  0  0
    1.4434   -1.0422    0.0000 C   0  0  0  0  0  0  0  0  0  0  0  0
    1.8507   -1.9593    0.0000 C   0  0  0  0  0  0  0  0  0  0  0  0
    1.2645   -2.7629    0.0000 N   0  0  0  0  0  0  0  0  0  0  0  0
  1  2  1  0  0  0  0
  2  3  1  0  0  0  0
  3  4  1  0  0  0  0
  4  5  2  0  0  0  0
  5  6  1  0  0  0  0
  5  7  1  0  0  0  0
  7  8  2  0  0  0  0
  8  9  1  0  0  0  0
  9 10  1  0  0  0  0
  9 11  2  0  0  0  0
 11  4  1  0  0  0  0
 11 12  1  0  0  0  0
 12  2  2  0  0  0  0
 12 13  1  0  0  0  0
 13 14  1  0  0  0  0
 14 15  1  0  0  0  0
M  END
>  <EXTREG>  (ZINC00140724)
ZINC00140724

>  <LOGBIO>
2.5000

$$$$
ZINC00141267
  -MTS-   02131516232D 0   0.00000     0.00000     0

 19 21  0  0  0  0  0  0  0  0999 V2000
    4.7216   -3.1350    0.0000 C   0  0  0  0  0  0  0  0  0  0  0  0
    4.1331   -2.3266    0.0000 C   0  0  0  0  0  0  0  0  0  0  0  0
    3.3246   -2.9151    0.0000 C   0  0  0  0  0  0  0  0  0  0  0  0
    4.9416   -1.7380    0.0000 C   0  0  0  0  0  0  0  0  0  0  0  0
    3.5446   -1.5181    0.0000 C   0  0  0  0  0  0  0  0  0  0  0  0
    3.8546   -0.5581    0.0000 N   0  0  0  0  0  0  0  0  0  0  0  0
    3.0446    0.0219    0.0000 C   0  0  0  0  0  0  0  0  0  0  0  0
    3.0446    1.0219    0.0000 C   0  0  0  0  0  0  0  0  0  0  0  0
    3.9131    1.5245    0.0000 C   0  0  0  0  0  0  0  0  0  0  0  0
    3.9111    2.5193    0.0000 C   0  0  0  0  0  0  0  0  0  0  0  0
    3.0455    3.0201    0.0000 C   0  0  0  0  0  0  0  0  0  0  0  0
    2.1820    2.5262    0.0000 C   0  0  0  0  0  0  0  0  0  0  0  0
    2.1791    1.5228    0.0000 C   0  0  0  0  0  0  0  0  0  0  0  0
    2.2346   -0.5581    0.0000 C   0  0  0  0  0  0  0  0  0  0  0  0
    1.2554   -0.3554    0.0000 C   0  0  0  0  0  0  0  0  0  0  0  0
    0.5872   -1.0993    0.0000 C   0  0  0  0  0  0  0  0  0  0  0  0
    0.9003   -2.0527    0.0000 C   0  0  0  0  0  0  0  0  0  0  0  0
    1.8742   -2.2554    0.0000 C   0  0  0  0  0  0  0  0  0  0  0  0
    2.5446   -1.5181    0.0000 N   0  0  0  0  0  0  0  0  0  0  0  0
  1  2  1  0  0  0  0
  2  3  1  0  0  0  0
  2  4  1  0  0  0  0
  2  5  1  0  0  0  0
  5  6  2  0  0  0  0
  6  7  1  0  0  0  0
  7  8  1  0  0  0  0
  8  9  2  0  0  0  0
  9 10  1  0  0  0  0
 10 11  2  0  0  0  0
 11 12  1  0  0  0  0
 12 13  2  0  0  0  0
 13  8  1  0  0  0  0
  7 14  2  0  0  0  0
 14 15  1  0  0  0  0
 15 16  2  0  0  0  0
 16 17  1  0  0  0  0
 17 18  2  0  0  0  0
 18 19  1  0  0  0  0
 19  5  1  0  0  0  0
 19 14  1  0  0  0  0
M  END
>  <EXTREG>  (ZINC00141267)
ZINC00141267

>  <LOGBIO>
2.5000

$$$$
ZINC00142340
  -MTS-   02131516232D 0   0.00000     0.00000     0

 24 25  0  0  0  0  0  0  0  0999 V2000
   10.3971    1.4978    0.0000 C   0  0  0  0  0  0  0  0  0  0  0  0
    9.5274    1.9982    0.0000 C   0  0  0  0  0  0  0  0  0  0  0  0
    9.5269    2.9930    0.0000 C   0  0  0  0  0  0  0  0  0  0  0  0
    8.6618    1.4974    0.0000 C   0  0  0  0  0  0  0  0  0  0  0  0
    7.7918    1.9974    0.0000 C   0  0  0  0  0  0  0  0  0  0  0  0
    6.9318    1.4974    0.0000 C   0  0  0  0  0  0  0  0  0  0  0  0
    6.9318    0.4974    0.0000 C   0  0  0  0  0  0  0  0  0  0  0  0
    6.0650   -0.0013    0.0000 O   0  0  0  0  0  0  0  0  0  0  0  0
    6.0635   -1.0047    0.0000 C   0  0  0  0  0  0  0  0  0  0  0  0
    5.2007   -1.4999    0.0000 C   0  0  0  0  0  0  0  0  0  0  0  0
    5.1992   -2.5034    0.0000 O   0  0  0  0  0  0  0  0  0  0  0  0
    4.1627   -0.8978    0.0000 N   0  0  0  0  0  0  0  0  0  0  0  0
    3.1223   -1.4957    0.0000 C   0  0  0  0  0  0  0  0  0  0  0  0
    2.2538   -0.9931    0.0000 C   0  0  0  0  0  0  0  0  0  0  0  0
    2.2543    0.0069    0.0000 C   0  0  0  0  0  0  0  0  0  0  0  0
    1.3923   -1.4904    0.0000 C   0  0  0  0  0  0  0  0  0  0  0  0
    1.3893   -2.4904    0.0000 C   0  0  0  0  0  0  0  0  0  0  0  0
    0.5210   -2.9865    0.0000 C   0  0  0  0  0  0  0  0  0  0  0  0
    2.2477   -2.9930    0.0000 C   0  0  0  0  0  0  0  0  0  0  0  0
    3.1193   -2.4957    0.0000 C   0  0  0  0  0  0  0  0  0  0  0  0
    3.9833   -2.9992    0.0000 C   0  0  0  0  0  0  0  0  0  0  0  0
    7.7918   -0.0026    0.0000 C   0  0  0  0  0  0  0  0  0  0  0  0
    8.6618    0.4974    0.0000 C   0  0  0  0  0  0  0  0  0  0  0  0
    9.5274   -0.0035    0.0000 C   0  0  0  0  0  0  0  0  0  0  0  0
  1  2  1  0  0  0  0
  2  3  1  0  0  0  0
  2  4  1  0  0  0  0
  4  5  2  0  0  0  0
  5  6  1  0  0  0  0
  6  7  2  0  0  0  0
  7  8  1  0  0  0  0
  8  9  1  0  0  0  0
  9 10  1  0  0  0  0
 10 11  2  0  0  0  0
 10 12  1  0  0  0  0
 12 13  1  0  0  0  0
 13 14  2  0  0  0  0
 14 15  1  0  0  0  0
 14 16  1  0  0  0  0
 16 17  2  0  0  0  0
 17 18  1  0  0  0  0
 17 19  1  0  0  0  0
 19 20  2  0  0  0  0
 20 13  1  0  0  0  0
 20 21  1  0  0  0  0
  7 22  1  0  0  0  0
 22 23  2  0  0  0  0
 23  4  1  0  0  0  0
 23 24  1  0  0  0  0
M  END
>  <EXTREG>  (ZINC00142340)
ZINC00142340

>  <LOGBIO>
2.5000

$$$$
ZINC00142861
  -MTS-   02131516232D 0   0.00000     0.00000     0

 23 25  0  0  1  0  0  0  0  0999 V2000
    4.4206   -2.1102    0.0000 C   0  0  0  0  0  0  0  0  0  0  0  0
    5.3754   -1.8130    0.0000 C   0  0  0  0  0  0  0  0  0  0  0  0
    6.0060   -2.5892    0.0000 C   0  0  0  0  0  0  0  0  0  0  0  0
    5.9154   -0.8430    0.0000 C   0  0  1  0  0  0  0  0  0  0  0  0
    4.9054   -0.5030    0.0000 C   0  0  0  0  0  0  0  0  0  0  0  0
    4.4154    0.4070    0.0000 C   0  0  0  0  0  0  0  0  0  0  0  0
    5.5254    0.0870    0.0000 C   0  0  1  0  0  0  0  0  0  0  0  0
    5.4333    1.4839    0.0000 C   0  0  0  0  0  0  0  0  0  0  0  0
    4.3568    2.0142    0.0000 S   0  0  0  0  0  0  0  0  0  0  0  0
    4.0917    1.4760    0.0000 O   0  0  0  0  0  0  0  0  0  0  0  0
    4.7987    2.9113    0.0000 O   0  0  0  0  0  0  0  0  0  0  0  0
    3.4598    2.4561    0.0000 N   0  0  0  0  0  0  0  0  0  0  0  0
    2.6285    1.9002    0.0000 C   0  0  0  0  0  0  0  0  0  0  0  0
    2.6936    0.8989    0.0000 C   0  0  0  0  0  0  0  0  0  0  0  0
    1.8656    0.3476    0.0000 C   0  0  0  0  0  0  0  0  0  0  0  0
    0.9681    0.7886    0.0000 C   0  0  0  0  0  0  0  0  0  0  0  0
    0.8986    1.7809    0.0000 C   0  0  0  0  0  0  0  0  0  0  0  0
    0.0000    2.2197    0.0000 F   0  0  0  0  0  0  0  0  0  0  0  0
    1.7310    2.3413    0.0000 C   0  0  0  0  0  0  0  0  0  0  0  0
    6.3254    0.4370    0.0000 C   0  0  0  0  0  0  0  0  0  0  0  0
    6.5867    1.4022    0.0000 O   0  0  0  0  0  0  0  0  0  0  0  0
    6.8354   -0.2630    0.0000 C   0  0  0  0  0  0  0  0  0  0  0  0
    6.3511   -1.2556    0.0000 H   0  0  0  0  0  0  0  0  0  0  0  0
  1  2  1  0  0  0  0
  2  3  1  0  0  0  0
  4  2  1  1  0  0  0
  4 23  1  6  0  0  0
  4  5  1  0  0  0  0
  5  6  1  0  0  0  0
  6  7  1  0  0  0  0
  7  2  1  0  0  0  0
  7  8  1  1  0  0  0
  8  9  1  0  0  0  0
  9 10  2  0  0  0  0
  9 11  2  0  0  0  0
  9 12  1  0  0  0  0
 12 13  1  0  0  0  0
 13 14  2  0  0  0  0
 14 15  1  0  0  0  0
 15 16  2  0  0  0  0
 16 17  1  0  0  0  0
 17 18  1  0  0  0  0
 17 19  2  0  0  0  0
 19 13  1  0  0  0  0
  7 20  1  0  0  0  0
 20 21  2  0  0  0  0
 20 22  1  0  0  0  0
 22  4  1  0  0  0  0
M  END
>  <EXTREG>  (ZINC00142861)
ZINC00142861

>  <LOGBIO>
2.5000

$$$$
ZINC00143097
  -MTS-   02131516232D 0   0.00000     0.00000     0

 23 25  0  0  1  0  0  0  0  0999 V2000
    4.2824   -2.1102    0.0000 C   0  0  0  0  0  0  0  0  0  0  0  0
    5.2372   -1.8130    0.0000 C   0  0  0  0  0  0  0  0  0  0  0  0
    5.8678   -2.5892    0.0000 C   0  0  0  0  0  0  0  0  0  0  0  0
    5.7772   -0.8430    0.0000 C   0  0  2  0  0  0  0  0  0  0  0  0
    4.7672   -0.5030    0.0000 C   0  0  0  0  0  0  0  0  0  0  0  0
    4.2772    0.4070    0.0000 C   0  0  0  0  0  0  0  0  0  0  0  0
    5.3872    0.0870    0.0000 C   0  0  2  0  0  0  0  0  0  0  0  0
    5.2951    1.4839    0.0000 C   0  0  0  0  0  0  0  0  0  0  0  0
    4.2186    2.0142    0.0000 S   0  0  0  0  0  0  0  0  0  0  0  0
    3.9535    1.4760    0.0000 O   0  0  0  0  0  0  0  0  0  0  0  0
    4.6605    2.9113    0.0000 O   0  0  0  0  0  0  0  0  0  0  0  0
    3.3216    2.4561    0.0000 N   0  0  0  0  0  0  0  0  0  0  0  0
    2.4903    1.9002    0.0000 C   0  0  0  0  0  0  0  0  0  0  0  0
    2.5554    0.8989    0.0000 C   0  0  0  0  0  0  0  0  0  0  0  0
    1.7273    0.3476    0.0000 C   0  0  0  0  0  0  0  0  0  0  0  0
    0.8298    0.7886    0.0000 C   0  0  0  0  0  0  0  0  0  0  0  0
    0.0000    0.2306    0.0000 F   0  0  0  0  0  0  0  0  0  0  0  0
    0.7604    1.7809    0.0000 C   0  0  0  0  0  0  0  0  0  0  0  0
    1.5928    2.3413    0.0000 C   0  0  0  0  0  0  0  0  0  0  0  0
    6.1872    0.4370    0.0000 C   0  0  0  0  0  0  0  0  0  0  0  0
    6.4485    1.4022    0.0000 O   0  0  0  0  0  0  0  0  0  0  0  0
    6.6972   -0.2630    0.0000 C   0  0  0  0  0  0  0  0  0  0  0  0
    6.2129   -1.2556    0.0000 H   0  0  0  0  0  0  0  0  0  0  0  0
  1  2  1  0  0  0  0
  2  3  1  0  0  0  0
  4  2  1  6  0  0  0
  4 23  1  1  0  0  0
  4  5  1  0  0  0  0
  5  6  1  0  0  0  0
  6  7  1  0  0  0  0
  7  2  1  0  0  0  0
  7  8  1  6  0  0  0
  8  9  1  0  0  0  0
  9 10  2  0  0  0  0
  9 11  2  0  0  0  0
  9 12  1  0  0  0  0
 12 13  1  0  0  0  0
 13 14  2  0  0  0  0
 14 15  1  0  0  0  0
 15 16  2  0  0  0  0
 16 17  1  0  0  0  0
 16 18  1  0  0  0  0
 18 19  2  0  0  0  0
 19 13  1  0  0  0  0
  7 20  1  0  0  0  0
 20 21  2  0  0  0  0
 20 22  1  0  0  0  0
 22  4  1  0  0  0  0
M  END
>  <EXTREG>  (ZINC00143097)
ZINC00143097

>  <LOGBIO>
2.5000

$$$$
ZINC00143332
  -MTS-   02131516232D 0   0.00000     0.00000     0

 23 25  0  0  1  0  0  0  0  0999 V2000
    0.6000    1.5221    0.0000 C   0  0  0  0  0  0  0  0  0  0  0  0
    1.6000    1.5243    0.0000 C   0  0  2  0  0  0  0  0  0  0  0  0
    2.1052    0.6573    0.0000 N   0  0  0  0  0  0  0  0  0  0  0  0
    3.0999    0.6623    0.0000 C   0  0  0  0  0  0  0  0  0  0  0  0
    3.5982    1.5293    0.0000 C   0  0  0  0  0  0  0  0  0  0  0  0
    3.1000    2.3913    0.0000 C   0  0  0  0  0  0  0  0  0  0  0  0
    3.4100    3.3513    0.0000 S   0  0  0  0  0  0  0  0  0  0  0  0
    2.6000    3.9313    0.0000 C   0  0  0  0  0  0  0  0  0  0  0  0
    1.7900    3.3513    0.0000 C   0  0  0  0  0  0  0  0  0  0  0  0
    2.1000    2.3913    0.0000 C   0  0  0  0  0  0  0  0  0  0  0  0
    1.6090   -0.2110    0.0000 C   0  0  0  0  0  0  0  0  0  0  0  0
    0.6091   -0.2155    0.0000 O   0  0  0  0  0  0  0  0  0  0  0  0
    2.1129   -1.0747    0.0000 C   0  0  0  0  0  0  0  0  0  0  0  0
    1.6160   -1.9465    0.0000 C   0  0  0  0  0  0  0  0  0  0  0  0
    2.1190   -2.8047    0.0000 C   0  0  0  0  0  0  0  0  0  0  0  0
    3.1190   -2.8012    0.0000 C   0  0  0  0  0  0  0  0  0  0  0  0
    3.6160   -1.9395    0.0000 C   0  0  0  0  0  0  0  0  0  0  0  0
    3.1129   -1.0713    0.0000 C   0  0  0  0  0  0  0  0  0  0  0  0
    3.6207   -3.6663    0.0000 C   0  0  0  0  0  0  0  0  0  0  0  0
    4.4857   -3.1646    0.0000 F   0  0  0  0  0  0  0  0  0  0  0  0
    2.7556   -4.1680    0.0000 F   0  0  0  0  0  0  0  0  0  0  0  0
    4.1224   -4.5313    0.0000 F   0  0  0  0  0  0  0  0  0  0  0  0
    1.3016    1.0038    0.0000 H   0  0  0  0  0  0  0  0  0  0  0  0
  2  1  1  1  0  0  0
  2 23  1  6  0  0  0
  2  3  1  0  0  0  0
  3  4  1  0  0  0  0
  4  5  1  0  0  0  0
  5  6  1  0  0  0  0
  6  7  1  0  0  0  0
  7  8  1  0  0  0  0
  8  9  2  0  0  0  0
  9 10  1  0  0  0  0
 10  2  1  0  0  0  0
 10  6  2  0  0  0  0
  3 11  1  0  0  0  0
 11 12  2  0  0  0  0
 11 13  1  0  0  0  0
 13 14  2  0  0  0  0
 14 15  1  0  0  0  0
 15 16  2  0  0  0  0
 16 17  1  0  0  0  0
 17 18  2  0  0  0  0
 18 13  1  0  0  0  0
 16 19  1  0  0  0  0
 19 20  1  0  0  0  0
 19 21  1  0  0  0  0
 19 22  1  0  0  0  0
M  END
>  <EXTREG>  (ZINC00143332)
ZINC00143332

>  <LOGBIO>
2.5000

$$$$
ZINC00145193
  -MTS-   02131516232D 0   0.00000     0.00000     0

 19 21  0  0  0  0  0  0  0  0999 V2000
    5.5653   -3.4307    0.0000 C   0  0  0  0  0  0  0  0  0  0  0  0
    4.9748   -2.6237    0.0000 C   0  0  0  0  0  0  0  0  0  0  0  0
    5.3789   -1.7052    0.0000 C   0  0  0  0  0  0  0  0  0  0  0  0
    4.7898   -0.9036    0.0000 C   0  0  0  0  0  0  0  0  0  0  0  0
    3.7955   -1.0105    0.0000 C   0  0  0  0  0  0  0  0  0  0  0  0
    3.3904   -1.9191    0.0000 C   0  0  0  0  0  0  0  0  0  0  0  0
    3.9805   -2.7306    0.0000 C   0  0  0  0  0  0  0  0  0  0  0  0
    3.2070   -0.2021    0.0000 C   0  0  0  0  0  0  0  0  0  0  0  0
    3.5170    0.7579    0.0000 C   0  0  0  0  0  0  0  0  0  0  0  0
    2.7070    1.3379    0.0000 N   0  0  0  0  0  0  0  0  0  0  0  0
    2.3970    2.2979    0.0000 N   0  0  0  0  0  0  0  0  0  0  0  0
    1.3970    2.2979    0.0000 C   0  0  0  0  0  0  0  0  0  0  0  0
    1.0870    1.3379    0.0000 S   0  0  0  0  0  0  0  0  0  0  0  0
    1.8970    0.7579    0.0000 C   0  0  0  0  0  0  0  0  0  0  0  0
    2.2070   -0.2021    0.0000 N   0  0  0  0  0  0  0  0  0  0  0  0
    0.8085    3.1064    0.0000 C   0  0  0  0  0  0  0  0  0  0  0  0
    0.0000    2.5179    0.0000 F   0  0  0  0  0  0  0  0  0  0  0  0
    1.6170    3.6949    0.0000 F   0  0  0  0  0  0  0  0  0  0  0  0
    0.2200    3.9149    0.0000 F   0  0  0  0  0  0  0  0  0  0  0  0
  1  2  1  0  0  0  0
  2  3  2  0  0  0  0
  3  4  1  0  0  0  0
  4  5  2  0  0  0  0
  5  6  1  0  0  0  0
  6  7  2  0  0  0  0
  7  2  1  0  0  0  0
  5  8  1  0  0  0  0
  8  9  2  0  0  0  0
  9 10  1  0  0  0  0
 10 11  1  0  0  0  0
 11 12  2  0  0  0  0
 12 13  1  0  0  0  0
 13 14  1  0  0  0  0
 14 10  1  0  0  0  0
 14 15  2  0  0  0  0
 15  8  1  0  0  0  0
 12 16  1  0  0  0  0
 16 17  1  0  0  0  0
 16 18  1  0  0  0  0
 16 19  1  0  0  0  0
M  END
>  <EXTREG>  (ZINC00145193)
ZINC00145193

>  <LOGBIO>
2.5000

$$$$
ZINC00146160
  -MTS-   02131516232D 0   0.00000     0.00000     0

 25 27  0  0  0  0  0  0  0  0999 V2000
    9.3641    3.7394    0.0000 C   0  0  0  0  0  0  0  0  0  0  0  0
    8.4985    3.2385    0.0000 N   0  0  0  0  0  0  0  0  0  0  0  0
    7.6285    3.7385    0.0000 C   0  0  0  0  0  0  0  0  0  0  0  0
    6.7685    3.2385    0.0000 C   0  0  0  0  0  0  0  0  0  0  0  0
    6.7685    2.2385    0.0000 N   0  0  0  0  0  0  0  0  0  0  0  0
    7.6285    1.7385    0.0000 C   0  0  0  0  0  0  0  0  0  0  0  0
    8.4985    2.2385    0.0000 C   0  0  0  0  0  0  0  0  0  0  0  0
    5.9018    1.7398    0.0000 C   0  0  0  0  0  0  0  0  0  0  0  0
    5.0330    2.2420    0.0000 C   0  0  0  0  0  0  0  0  0  0  0  0
    4.1718    1.7442    0.0000 C   0  0  0  0  0  0  0  0  0  0  0  0
    4.1693    0.7442    0.0000 C   0  0  0  0  0  0  0  0  0  0  0  0
    3.3012    0.2476    0.0000 N   0  0  0  0  0  0  0  0  0  0  0  0
    3.2972   -0.7558    0.0000 C   0  0  0  0  0  0  0  0  0  0  0  0
    3.8159   -1.0573    0.0000 O   0  0  0  0  0  0  0  0  0  0  0  0
    2.2559   -1.3522    0.0000 C   0  0  0  0  0  0  0  0  0  0  0  0
    1.3881   -0.8483    0.0000 N   0  0  0  0  0  0  0  0  0  0  0  0
    0.5259   -1.3444    0.0000 C   0  0  0  0  0  0  0  0  0  0  0  0
    0.5214   -2.3444    0.0000 C   0  0  0  0  0  0  0  0  0  0  0  0
    1.3792   -2.8482    0.0000 N   0  0  0  0  0  0  0  0  0  0  0  0
    2.2514   -2.3521    0.0000 C   0  0  0  0  0  0  0  0  0  0  0  0
    3.2873   -2.9578    0.0000 C   0  0  0  0  0  0  0  0  0  0  0  0
    3.2823   -3.9613    0.0000 O   0  0  0  0  0  0  0  0  0  0  0  0
    4.1518   -2.4656    0.0000 O   0  0  0  0  0  0  0  0  0  0  0  0
    5.0280    0.2420    0.0000 C   0  0  0  0  0  0  0  0  0  0  0  0
    5.8992    0.7398    0.0000 C   0  0  0  0  0  0  0  0  0  0  0  0
  1  2  1  0  0  0  0
  2  3  1  0  0  0  0
  3  4  1  0  0  0  0
  4  5  1  0  0  0  0
  5  6  1  0  0  0  0
  6  7  1  0  0  0  0
  7  2  1  0  0  0  0
  5  8  1  0  0  0  0
  8  9  2  0  0  0  0
  9 10  1  0  0  0  0
 10 11  2  0  0  0  0
 11 12  1  0  0  0  0
 12 13  1  0  0  0  0
 13 14  2  0  0  0  0
 13 15  1  0  0  0  0
 15 16  1  0  0  0  0
 16 17  2  0  0  0  0
 17 18  1  0  0  0  0
 18 19  2  0  0  0  0
 19 20  1  0  0  0  0
 20 15  2  0  0  0  0
 20 21  1  0  0  0  0
 21 22  1  0  0  0  0
 21 23  2  0  0  0  0
 11 24  1  0  0  0  0
 24 25  2  0  0  0  0
 25  8  1  0  0  0  0
M  END
>  <EXTREG>  (ZINC00146160)
ZINC00146160

>  <LOGBIO>
2.5000

$$$$
ZINC00148485
  -MTS-   02131516232D 0   0.00000     0.00000     0

 23 24  0  0  0  0  0  0  0  0999 V2000
    7.3408   -3.1618    0.0000 C   0  0  0  0  0  0  0  0  0  0  0  0
    6.9345   -4.0793    0.0000 O   0  0  0  0  0  0  0  0  0  0  0  0
    5.9453   -4.1842    0.0000 C   0  0  0  0  0  0  0  0  0  0  0  0
    5.3567   -3.3757    0.0000 C   0  0  0  0  0  0  0  0  0  0  0  0
    5.6667   -2.4157    0.0000 S   0  0  0  0  0  0  0  0  0  0  0  0
    4.8567   -1.8357    0.0000 C   0  0  0  0  0  0  0  0  0  0  0  0
    4.8567   -0.8357    0.0000 N   0  0  0  0  0  0  0  0  0  0  0  0
    3.9877   -0.3340    0.0000 C   0  0  0  0  0  0  0  0  0  0  0  0
    3.1214   -0.8335    0.0000 O   0  0  0  0  0  0  0  0  0  0  0  0
    3.9888    0.6608    0.0000 C   0  0  0  0  0  0  0  0  0  0  0  0
    3.1198    1.1625    0.0000 O   0  0  0  0  0  0  0  0  0  0  0  0
    3.1198    2.1625    0.0000 C   0  0  0  0  0  0  0  0  0  0  0  0
    3.9883    2.6651    0.0000 C   0  0  0  0  0  0  0  0  0  0  0  0
    3.9862    3.6599    0.0000 C   0  0  0  0  0  0  0  0  0  0  0  0
    3.1207    4.1608    0.0000 C   0  0  0  0  0  0  0  0  0  0  0  0
    2.2572    3.6668    0.0000 C   0  0  0  0  0  0  0  0  0  0  0  0
    2.2542    2.6634    0.0000 C   0  0  0  0  0  0  0  0  0  0  0  0
    1.3872    2.1651    0.0000 C   0  0  0  0  0  0  0  0  0  0  0  0
    1.8855    1.2981    0.0000 C   0  0  0  0  0  0  0  0  0  0  0  0
    0.8889    3.0321    0.0000 C   0  0  0  0  0  0  0  0  0  0  0  0
    0.5202    1.6668    0.0000 C   0  0  0  0  0  0  0  0  0  0  0  0
    4.0467   -2.4157    0.0000 N   0  0  0  0  0  0  0  0  0  0  0  0
    4.3567   -3.3757    0.0000 N   0  0  0  0  0  0  0  0  0  0  0  0
  1  2  1  0  0  0  0
  2  3  1  0  0  0  0
  3  4  1  0  0  0  0
  4  5  1  0  0  0  0
  5  6  1  0  0  0  0
  6  7  1  0  0  0  0
  7  8  1  0  0  0  0
  8  9  2  0  0  0  0
  8 10  1  0  0  0  0
 10 11  1  0  0  0  0
 11 12  1  0  0  0  0
 12 13  2  0  0  0  0
 13 14  1  0  0  0  0
 14 15  2  0  0  0  0
 15 16  1  0  0  0  0
 16 17  2  0  0  0  0
 17 12  1  0  0  0  0
 17 18  1  0  0  0  0
 18 19  1  0  0  0  0
 18 20  1  0  0  0  0
 18 21  1  0  0  0  0
  6 22  2  0  0  0  0
 22 23  1  0  0  0  0
 23  4  2  0  0  0  0
M  END
>  <EXTREG>  (ZINC00148485)
ZINC00148485

>  <LOGBIO>
2.5000

$$$$
ZINC00149923
  -MTS-   02131516232D 0   0.00000     0.00000     0

 17 18  0  0  0  0  0  0  0  0999 V2000
    6.6489    2.0475    0.0000 F   0  0  0  0  0  0  0  0  0  0  0  0
    5.7833    1.5467    0.0000 C   0  0  0  0  0  0  0  0  0  0  0  0
    6.2842    0.6811    0.0000 F   0  0  0  0  0  0  0  0  0  0  0  0
    5.2825    2.4122    0.0000 F   0  0  0  0  0  0  0  0  0  0  0  0
    4.9178    1.0458    0.0000 C   0  0  0  0  0  0  0  0  0  0  0  0
    4.0478    1.5458    0.0000 C   0  0  0  0  0  0  0  0  0  0  0  0
    3.1878    1.0458    0.0000 N   0  0  0  0  0  0  0  0  0  0  0  0
    3.1878    0.0458    0.0000 C   0  0  0  0  0  0  0  0  0  0  0  0
    2.3210   -0.4529    0.0000 N   0  0  0  0  0  0  0  0  0  0  0  0
    1.4523    0.0493    0.0000 C   0  0  0  0  0  0  0  0  0  0  0  0
    0.5910   -0.4486    0.0000 C   0  0  0  0  0  0  0  0  0  0  0  0
    0.5885   -1.4486    0.0000 S   0  0  0  0  0  0  0  0  0  0  0  0
    1.4473   -1.9507    0.0000 C   0  0  0  0  0  0  0  0  0  0  0  0
    2.3185   -1.4529    0.0000 C   0  0  0  0  0  0  0  0  0  0  0  0
    4.0478   -0.4542    0.0000 C   0  0  0  0  0  0  0  0  0  0  0  0
    4.0453   -1.4542    0.0000 Cl  0  0  0  0  0  0  0  0  0  0  0  0
    4.9178    0.0458    0.0000 C   0  0  0  0  0  0  0  0  0  0  0  0
  1  2  1  0  0  0  0
  2  3  1  0  0  0  0
  2  4  1  0  0  0  0
  2  5  1  0  0  0  0
  5  6  2  0  0  0  0
  6  7  1  0  0  0  0
  7  8  2  0  0  0  0
  8  9  1  0  0  0  0
  9 10  1  0  0  0  0
 10 11  1  0  0  0  0
 11 12  1  0  0  0  0
 12 13  1  0  0  0  0
 13 14  1  0  0  0  0
 14  9  1  0  0  0  0
  8 15  1  0  0  0  0
 15 16  1  0  0  0  0
 15 17  2  0  0  0  0
 17  5  1  0  0  0  0
M  END
>  <EXTREG>  (ZINC00149923)
ZINC00149923

>  <LOGBIO>
2.5000

$$$$
ZINC00150509
  -MTS-   02131516232D 0   0.00000     0.00000     0

 17 17  0  0  0  0  0  0  0  0999 V2000
    0.6000    0.3343    0.0000 C   0  0  0  0  0  0  0  0  0  0  0  0
    1.6000    0.3378    0.0000 S   0  0  0  0  0  0  0  0  0  0  0  0
    1.6035   -0.6622    0.0000 O   0  0  0  0  0  0  0  0  0  0  0  0
    1.5965    1.3378    0.0000 O   0  0  0  0  0  0  0  0  0  0  0  0
    3.0000    0.3427    0.0000 N   0  0  0  0  0  0  0  0  0  0  0  0
    3.5030   -0.5216    0.0000 C   0  0  0  0  0  0  0  0  0  0  0  0
    3.0052   -1.3929    0.0000 C   0  0  0  0  0  0  0  0  0  0  0  0
    3.5073   -2.2516    0.0000 C   0  0  0  0  0  0  0  0  0  0  0  0
    4.5073   -2.2491    0.0000 C   0  0  0  0  0  0  0  0  0  0  0  0
    5.0052   -1.3878    0.0000 C   0  0  0  0  0  0  0  0  0  0  0  0
    4.5030   -0.5191    0.0000 C   0  0  0  0  0  0  0  0  0  0  0  0
    6.0052   -1.3878    0.0000 C   0  0  0  0  0  0  0  0  0  0  0  0
    7.0052   -1.3878    0.0000 N   0  0  0  0  0  0  0  0  0  0  0  0
    3.5963    1.3840    0.0000 S   0  0  0  0  0  0  0  0  0  0  0  0
    4.0933    2.2518    0.0000 C   0  0  0  0  0  0  0  0  0  0  0  0
    2.7286    1.8810    0.0000 O   0  0  0  0  0  0  0  0  0  0  0  0
    4.4641    0.8870    0.0000 O   0  0  0  0  0  0  0  0  0  0  0  0
  1  2  1  0  0  0  0
  2  3  2  0  0  0  0
  2  4  2  0  0  0  0
  2  5  1  0  0  0  0
  5  6  1  0  0  0  0
  6  7  2  0  0  0  0
  7  8  1  0  0  0  0
  8  9  2  0  0  0  0
  9 10  1  0  0  0  0
 10 11  2  0  0  0  0
 11  6  1  0  0  0  0
 10 12  1  0  0  0  0
 12 13  3  0  0  0  0
  5 14  1  0  0  0  0
 14 15  1  0  0  0  0
 14 16  2  0  0  0  0
 14 17  2  0  0  0  0
M  END
>  <EXTREG>  (ZINC00150509)
ZINC00150509

>  <LOGBIO>
2.5000

$$$$
ZINC00151347
  -MTS-   02131516232D 0   0.00000     0.00000     0

 23 25  0  0  1  0  0  0  0  0999 V2000
    2.1539    1.5259    0.0000 O   0  0  0  0  0  0  0  0  0  0  0  0
    2.9017    2.1949    0.0000 C   0  0  0  0  0  0  0  0  0  0  0  0
    2.6971    3.1684    0.0000 O   0  0  0  0  0  0  0  0  0  0  0  0
    3.8520    1.8833    0.0000 C   0  0  1  0  0  0  0  0  0  0  0  0
    4.6702    2.4733    0.0000 C   0  0  0  0  0  0  0  0  0  0  0  0
    5.4711    1.8807    0.0000 C   0  0  0  0  0  0  0  0  0  0  0  0
    5.1681    0.9317    0.0000 C   0  0  0  0  0  0  0  0  0  0  0  0
    4.1592    0.9317    0.0000 N   0  0  0  0  0  0  0  0  0  0  0  0
    3.5707    0.1232    0.0000 C   0  0  0  0  0  0  0  0  0  0  0  0
    2.5728    0.2280    0.0000 N   0  0  0  0  0  0  0  0  0  0  0  0
    1.9890   -0.5774    0.0000 C   0  0  0  0  0  0  0  0  0  0  0  0
    2.3940   -1.4918    0.0000 N   0  0  0  0  0  0  0  0  0  0  0  0
    3.3828   -1.6006    0.0000 C   0  0  0  0  0  0  0  0  0  0  0  0
    3.7909   -2.5150    0.0000 C   0  0  0  0  0  0  0  0  0  0  0  0
    4.7853   -2.6203    0.0000 C   0  0  0  0  0  0  0  0  0  0  0  0
    5.3742   -1.8079    0.0000 C   0  0  0  0  0  0  0  0  0  0  0  0
    4.9676   -0.9000    0.0000 C   0  0  0  0  0  0  0  0  0  0  0  0
    3.9757   -0.7911    0.0000 C   0  0  0  0  0  0  0  0  0  0  0  0
    0.9945   -0.4725    0.0000 C   0  0  0  0  0  0  0  0  0  0  0  0
    0.8896   -1.4670    0.0000 F   0  0  0  0  0  0  0  0  0  0  0  0
    1.0994    0.5220    0.0000 F   0  0  0  0  0  0  0  0  0  0  0  0
    0.0000   -0.3676    0.0000 F   0  0  0  0  0  0  0  0  0  0  0  0
    3.7600    2.4762    0.0000 H   0  0  0  0  0  0  0  0  0  0  0  0
  1  2  1  0  0  0  0
  2  3  2  0  0  0  0
  4  2  1  1  0  0  0
  4 23  1  6  0  0  0
  4  5  1  0  0  0  0
  5  6  1  0  0  0  0
  6  7  1  0  0  0  0
  7  8  1  0  0  0  0
  8  4  1  0  0  0  0
  8  9  1  0  0  0  0
  9 10  2  0  0  0  0
 10 11  1  0  0  0  0
 11 12  2  0  0  0  0
 12 13  1  0  0  0  0
 13 14  1  0  0  0  0
 14 15  2  0  0  0  0
 15 16  1  0  0  0  0
 16 17  2  0  0  0  0
 17 18  1  0  0  0  0
 18  9  1  0  0  0  0
 18 13  2  0  0  0  0
 11 19  1  0  0  0  0
 19 20  1  0  0  0  0
 19 21  1  0  0  0  0
 19 22  1  0  0  0  0
M  END
>  <EXTREG>  (ZINC00151347)
ZINC00151347

>  <LOGBIO>
2.5000

$$$$
ZINC00152020
  -MTS-   02131516232D 0   0.00000     0.00000     0

 24 27  0  0  0  0  0  0  0  0999 V2000
    7.7138   -2.8253    0.0000 F   0  0  0  0  0  0  0  0  0  0  0  0
    7.1233   -2.0183    0.0000 C   0  0  0  0  0  0  0  0  0  0  0  0
    7.5274   -1.0998    0.0000 C   0  0  0  0  0  0  0  0  0  0  0  0
    6.9383   -0.2982    0.0000 C   0  0  0  0  0  0  0  0  0  0  0  0
    5.9440   -0.4052    0.0000 C   0  0  0  0  0  0  0  0  0  0  0  0
    5.5388   -1.3137    0.0000 C   0  0  0  0  0  0  0  0  0  0  0  0
    6.1290   -2.1252    0.0000 C   0  0  0  0  0  0  0  0  0  0  0  0
    5.3555    0.4033    0.0000 C   0  0  0  0  0  0  0  0  0  0  0  0
    5.6655    1.3633    0.0000 O   0  0  0  0  0  0  0  0  0  0  0  0
    4.8555    1.9433    0.0000 N   0  0  0  0  0  0  0  0  0  0  0  0
    4.0455    1.3633    0.0000 C   0  0  0  0  0  0  0  0  0  0  0  0
    4.3555    0.4033    0.0000 C   0  0  0  0  0  0  0  0  0  0  0  0
    3.7670   -0.4052    0.0000 C   0  0  0  0  0  0  0  0  0  0  0  0
    4.0770   -1.3652    0.0000 N   0  0  0  0  0  0  0  0  0  0  0  0
    3.2670   -1.9452    0.0000 N   0  0  0  0  0  0  0  0  0  0  0  0
    2.4570   -1.3652    0.0000 N   0  0  0  0  0  0  0  0  0  0  0  0
    2.7670   -0.4052    0.0000 N   0  0  0  0  0  0  0  0  0  0  0  0
    2.1785    0.4033    0.0000 C   0  0  0  0  0  0  0  0  0  0  0  0
    1.1805    0.2985    0.0000 C   0  0  0  0  0  0  0  0  0  0  0  0
    0.5967    1.1040    0.0000 C   0  0  0  0  0  0  0  0  0  0  0  0
    1.0017    2.0183    0.0000 C   0  0  0  0  0  0  0  0  0  0  0  0
    0.4112    2.8253    0.0000 Cl  0  0  0  0  0  0  0  0  0  0  0  0
    1.9905    2.1272    0.0000 C   0  0  0  0  0  0  0  0  0  0  0  0
    2.5835    1.3176    0.0000 C   0  0  0  0  0  0  0  0  0  0  0  0
  1  2  1  0  0  0  0
  2  3  2  0  0  0  0
  3  4  1  0  0  0  0
  4  5  2  0  0  0  0
  5  6  1  0  0  0  0
  6  7  2  0  0  0  0
  7  2  1  0  0  0  0
  5  8  1  0  0  0  0
  8  9  1  0  0  0  0
  9 10  1  0  0  0  0
 10 11  2  0  0  0  0
 11 12  1  0  0  0  0
 12  8  2  0  0  0  0
 12 13  1  0  0  0  0
 13 14  2  0  0  0  0
 14 15  1  0  0  0  0
 15 16  2  0  0  0  0
 16 17  1  0  0  0  0
 17 13  1  0  0  0  0
 17 18  1  0  0  0  0
 18 19  2  0  0  0  0
 19 20  1  0  0  0  0
 20 21  2  0  0  0  0
 21 22  1  0  0  0  0
 21 23  1  0  0  0  0
 23 24  2  0  0  0  0
 24 18  1  0  0  0  0
M  END
>  <EXTREG>  (ZINC00152020)
ZINC00152020

>  <LOGBIO>
2.5000

$$$$
ZINC00152508
  -MTS-   02131516232D 0   0.00000     0.00000     0

 21 22  0  0  0  0  0  0  0  0999 V2000
    8.6643   -1.9504    0.0000 O   0  0  0  0  0  0  0  0  0  0  0  0
    7.7958   -1.4478    0.0000 C   0  0  0  0  0  0  0  0  0  0  0  0
    6.9290   -1.9465    0.0000 O   0  0  0  0  0  0  0  0  0  0  0  0
    7.7978   -0.4530    0.0000 C   0  0  0  0  0  0  0  0  0  0  0  0
    6.9293    0.0496    0.0000 S   0  0  0  0  0  0  0  0  0  0  0  0
    6.9313    1.0444    0.0000 C   0  0  0  0  0  0  0  0  0  0  0  0
    6.0628    1.5470    0.0000 C   0  0  0  0  0  0  0  0  0  0  0  0
    6.0599    2.5504    0.0000 O   0  0  0  0  0  0  0  0  0  0  0  0
    5.1973    1.0461    0.0000 N   0  0  0  0  0  0  0  0  0  0  0  0
    4.3273    1.5461    0.0000 C   0  0  0  0  0  0  0  0  0  0  0  0
    3.4673    1.0461    0.0000 C   0  0  0  0  0  0  0  0  0  0  0  0
    3.4673    0.0461    0.0000 N   0  0  0  0  0  0  0  0  0  0  0  0
    4.3273   -0.4539    0.0000 C   0  0  0  0  0  0  0  0  0  0  0  0
    5.1973    0.0461    0.0000 C   0  0  0  0  0  0  0  0  0  0  0  0
    2.6005   -0.4526    0.0000 C   0  0  0  0  0  0  0  0  0  0  0  0
    1.7318    0.0496    0.0000 C   0  0  0  0  0  0  0  0  0  0  0  0
    0.8705   -0.4483    0.0000 C   0  0  0  0  0  0  0  0  0  0  0  0
    0.8680   -1.4483    0.0000 C   0  0  0  0  0  0  0  0  0  0  0  0
    0.0000   -1.9448    0.0000 F   0  0  0  0  0  0  0  0  0  0  0  0
    1.7268   -1.9504    0.0000 C   0  0  0  0  0  0  0  0  0  0  0  0
    2.5980   -1.4526    0.0000 C   0  0  0  0  0  0  0  0  0  0  0  0
  1  2  1  0  0  0  0
  2  3  2  0  0  0  0
  2  4  1  0  0  0  0
  4  5  1  0  0  0  0
  5  6  1  0  0  0  0
  6  7  1  0  0  0  0
  7  8  2  0  0  0  0
  7  9  1  0  0  0  0
  9 10  1  0  0  0  0
 10 11  1  0  0  0  0
 11 12  1  0  0  0  0
 12 13  1  0  0  0  0
 13 14  1  0  0  0  0
 14  9  1  0  0  0  0
 12 15  1  0  0  0  0
 15 16  2  0  0  0  0
 16 17  1  0  0  0  0
 17 18  2  0  0  0  0
 18 19  1  0  0  0  0
 18 20  1  0  0  0  0
 20 21  2  0  0  0  0
 21 15  1  0  0  0  0
M  END
>  <EXTREG>  (ZINC00152508)
ZINC00152508

>  <LOGBIO>
2.5000

$$$$
ZINC00152794
  -MTS-   02131516232D 0   0.00000     0.00000     0

 15 16  0  0  0  0  0  0  0  0999 V2000
    5.0220   -0.4074    0.0000 C   0  0  0  0  0  0  0  0  0  0  0  0
    4.0275   -0.5123    0.0000 C   0  0  1  0  0  0  0  0  0  0  0  0
    3.4366    0.2987    0.0000 C   0  0  0  0  0  0  0  0  0  0  0  0
    2.4475    0.1923    0.0000 N   0  0  0  0  0  0  0  0  0  0  0  0
    2.0402   -0.7210    0.0000 C   0  0  0  0  0  0  0  0  0  0  0  0
    2.6220   -1.5279    0.0000 C   0  0  1  0  0  0  0  0  0  0  0  0
    2.2124   -2.4402    0.0000 C   0  0  0  0  0  0  0  0  0  0  0  0
    3.6202   -1.4256    0.0000 O   0  0  0  0  0  0  0  0  0  0  0  0
    1.8590    1.0008    0.0000 C   0  0  0  0  0  0  0  0  0  0  0  0
    2.1690    1.9608    0.0000 N   0  0  0  0  0  0  0  0  0  0  0  0
    1.3590    2.5408    0.0000 C   0  0  0  0  0  0  0  0  0  0  0  0
    0.5490    1.9608    0.0000 C   0  0  0  0  0  0  0  0  0  0  0  0
    0.8590    1.0008    0.0000 N   0  0  0  0  0  0  0  0  0  0  0  0
    2.0251   -1.5886    0.0000 H   0  0  0  0  0  0  0  0  0  0  0  0
    4.2711    0.0360    0.0000 H   0  0  0  0  0  0  0  0  0  0  0  0
  2  1  1  6  0  0  0
  2 15  1  1  0  0  0
  2  3  1  0  0  0  0
  3  4  1  0  0  0  0
  4  5  1  0  0  0  0
  5  6  1  0  0  0  0
  6 14  1  1  0  0  0
  6  7  1  6  0  0  0
  6  8  1  0  0  0  0
  8  2  1  0  0  0  0
  4  9  1  0  0  0  0
  9 10  1  0  0  0  0
 10 11  1  0  0  0  0
 11 12  1  0  0  0  0
 12 13  1  0  0  0  0
 13  9  2  0  0  0  0
M  END
>  <EXTREG>  (ZINC00152794)
ZINC00152794

>  <LOGBIO>
2.5000

$$$$
ZINC00152982
  -MTS-   02131516232D 0   0.00000     0.00000     0

 18 20  0  0  0  0  0  0  0  0999 V2000
    3.7777   -2.4271    0.0000 Cl  0  0  0  0  0  0  0  0  0  0  0  0
    4.2742   -1.5591    0.0000 C   0  0  0  0  0  0  0  0  0  0  0  0
    5.2776   -1.5541    0.0000 C   0  0  0  0  0  0  0  0  0  0  0  0
    5.7698   -0.6896    0.0000 C   0  0  0  0  0  0  0  0  0  0  0  0
    5.2698    0.1749    0.0000 C   0  0  0  0  0  0  0  0  0  0  0  0
    5.5798    1.1349    0.0000 N   0  0  0  0  0  0  0  0  0  0  0  0
    4.7698    1.7149    0.0000 C   0  0  0  0  0  0  0  0  0  0  0  0
    3.9598    1.1349    0.0000 C   0  0  0  0  0  0  0  0  0  0  0  0
    4.2698    0.1749    0.0000 N   0  0  0  0  0  0  0  0  0  0  0  0
    3.7716   -0.6946    0.0000 N   0  0  0  0  0  0  0  0  0  0  0  0
    3.0101    1.4481    0.0000 C   0  0  0  0  0  0  0  0  0  0  0  0
    2.8064    2.4271    0.0000 O   0  0  0  0  0  0  0  0  0  0  0  0
    2.2640    0.7822    0.0000 C   0  0  0  0  0  0  0  0  0  0  0  0
    1.3107    1.0955    0.0000 C   0  0  0  0  0  0  0  0  0  0  0  0
    0.5699    0.4316    0.0000 C   0  0  0  0  0  0  0  0  0  0  0  0
    0.7726   -0.5477    0.0000 C   0  0  0  0  0  0  0  0  0  0  0  0
    1.7161   -0.8630    0.0000 C   0  0  0  0  0  0  0  0  0  0  0  0
    2.4667   -0.1970    0.0000 C   0  0  0  0  0  0  0  0  0  0  0  0
  1  2  1  0  0  0  0
  2  3  1  0  0  0  0
  3  4  2  0  0  0  0
  4  5  1  0  0  0  0
  5  6  2  0  0  0  0
  6  7  1  0  0  0  0
  7  8  2  0  0  0  0
  8  9  1  0  0  0  0
  9  5  1  0  0  0  0
  9 10  1  0  0  0  0
 10  2  2  0  0  0  0
  8 11  1  0  0  0  0
 11 12  2  0  0  0  0
 11 13  1  0  0  0  0
 13 14  2  0  0  0  0
 14 15  1  0  0  0  0
 15 16  2  0  0  0  0
 16 17  1  0  0  0  0
 17 18  2  0  0  0  0
 18 13  1  0  0  0  0
M  END
>  <EXTREG>  (ZINC00152982)
ZINC00152982

>  <LOGBIO>
2.5000

$$$$
ZINC00153742
  -MTS-   02131516232D 0   0.00000     0.00000     0

 14 14  0  0  0  0  0  0  0  0999 V2000
    3.4606    2.1386    0.0000 C   0  0  0  0  0  0  0  0  0  0  0  0
    4.3304    1.6382    0.0000 O   0  0  0  0  0  0  0  0  0  0  0  0
    4.3308    0.6434    0.0000 C   0  0  0  0  0  0  0  0  0  0  0  0
    5.2006    0.1430    0.0000 O   0  0  0  0  0  0  0  0  0  0  0  0
    3.4653    0.1426    0.0000 C   0  0  0  0  0  0  0  0  0  0  0  0
    2.5953    0.6426    0.0000 C   0  0  0  0  0  0  0  0  0  0  0  0
    1.7353    0.1426    0.0000 C   0  0  0  0  0  0  0  0  0  0  0  0
    1.7353   -0.8574    0.0000 C   0  0  0  0  0  0  0  0  0  0  0  0
    2.5953   -1.3574    0.0000 C   0  0  0  0  0  0  0  0  0  0  0  0
    2.5928   -2.3574    0.0000 O   0  0  0  0  0  0  0  0  0  0  0  0
    3.4653   -0.8574    0.0000 C   0  0  0  0  0  0  0  0  0  0  0  0
    0.8685   -1.3561    0.0000 N   0  3  0  0  0  0  0  0  0  0  0  0
    0.0000   -0.8535    0.0000 O   0  5  0  0  0  0  0  0  0  0  0  0
    0.8665   -2.3509    0.0000 O   0  0  0  0  0  0  0  0  0  0  0  0
  1  2  1  0  0  0  0
  2  3  1  0  0  0  0
  3  4  2  0  0  0  0
  3  5  1  0  0  0  0
  5  6  2  0  0  0  0
  6  7  1  0  0  0  0
  7  8  2  0  0  0  0
  8  9  1  0  0  0  0
  9 10  1  0  0  0  0
  9 11  2  0  0  0  0
 11  5  1  0  0  0  0
  8 12  1  0  0  0  0
 12 13  1  0  0  0  0
 12 14  2  0  0  0  0
M  CHG  2  12   1  13  -1
M  END
>  <EXTREG>  (ZINC00153742)
ZINC00153742

>  <LOGBIO>
2.5000

$$$$
ZINC00154093
  -MTS-   02131516232D 0   0.00000     0.00000     0

 12 13  0  0  0  0  0  0  0  0999 V2000
    3.6683   -2.3843    0.0000 O   0  0  0  0  0  0  0  0  0  0  0  0
    3.0778   -1.5773    0.0000 C   0  0  0  0  0  0  0  0  0  0  0  0
    3.4819   -0.6588    0.0000 C   0  0  0  0  0  0  0  0  0  0  0  0
    2.8928    0.1428    0.0000 C   0  0  0  0  0  0  0  0  0  0  0  0
    1.8985    0.0358    0.0000 C   0  0  0  0  0  0  0  0  0  0  0  0
    1.4933   -0.8727    0.0000 C   0  0  0  0  0  0  0  0  0  0  0  0
    2.0835   -1.6842    0.0000 C   0  0  0  0  0  0  0  0  0  0  0  0
    1.3100    0.8443    0.0000 C   0  0  0  0  0  0  0  0  0  0  0  0
    1.6200    1.8043    0.0000 C   0  0  0  0  0  0  0  0  0  0  0  0
    0.8100    2.3843    0.0000 S   0  0  0  0  0  0  0  0  0  0  0  0
    0.0000    1.8043    0.0000 N   0  0  0  0  0  0  0  0  0  0  0  0
    0.3100    0.8443    0.0000 N   0  0  0  0  0  0  0  0  0  0  0  0
  1  2  1  0  0  0  0
  2  3  2  0  0  0  0
  3  4  1  0  0  0  0
  4  5  2  0  0  0  0
  5  6  1  0  0  0  0
  6  7  2  0  0  0  0
  7  2  1  0  0  0  0
  5  8  1  0  0  0  0
  8  9  2  0  0  0  0
  9 10  1  0  0  0  0
 10 11  1  0  0  0  0
 11 12  2  0  0  0  0
 12  8  1  0  0  0  0
M  END
>  <EXTREG>  (ZINC00154093)
ZINC00154093

>  <LOGBIO>
2.5000

$$$$
ZINC00154157
  -MTS-   02131516232D 0   0.00000     0.00000     0

 19 20  0  0  0  0  0  0  0  0999 V2000
    3.4839   -2.9614    0.0000 C   0  0  0  0  0  0  0  0  0  0  0  0
    3.8907   -2.0441    0.0000 C   0  0  0  0  0  0  0  0  0  0  0  0
    4.8800   -1.9398    0.0000 O   0  0  0  0  0  0  0  0  0  0  0  0
    5.2868   -1.0225    0.0000 C   0  0  0  0  0  0  0  0  0  0  0  0
    6.2761   -0.9181    0.0000 O   0  0  0  0  0  0  0  0  0  0  0  0
    4.6983   -0.2140    0.0000 C   0  0  0  0  0  0  0  0  0  0  0  0
    5.0083    0.7460    0.0000 N   0  0  0  0  0  0  0  0  0  0  0  0
    4.1983    1.3260    0.0000 C   0  0  0  0  0  0  0  0  0  0  0  0
    4.0986    2.3241    0.0000 C   0  0  0  0  0  0  0  0  0  0  0  0
    4.9103    2.9082    0.0000 F   0  0  0  0  0  0  0  0  0  0  0  0
    3.1867    2.7344    0.0000 C   0  0  0  0  0  0  0  0  0  0  0  0
    2.3738    2.1461    0.0000 C   0  0  0  0  0  0  0  0  0  0  0  0
    2.4769    1.1567    0.0000 C   0  0  0  0  0  0  0  0  0  0  0  0
    3.3883    0.7460    0.0000 C   0  0  0  0  0  0  0  0  0  0  0  0
    3.6983   -0.2140    0.0000 C   0  0  0  0  0  0  0  0  0  0  0  0
    1.4608    2.5541    0.0000 S   0  0  0  0  0  0  0  0  0  0  0  0
    0.5478    2.9621    0.0000 C   0  0  0  0  0  0  0  0  0  0  0  0
    1.0528    1.6411    0.0000 O   0  0  0  0  0  0  0  0  0  0  0  0
    1.8688    3.4671    0.0000 O   0  0  0  0  0  0  0  0  0  0  0  0
  1  2  1  0  0  0  0
  2  3  1  0  0  0  0
  3  4  1  0  0  0  0
  4  5  2  0  0  0  0
  4  6  1  0  0  0  0
  6  7  1  0  0  0  0
  7  8  1  0  0  0  0
  8  9  2  0  0  0  0
  9 10  1  0  0  0  0
  9 11  1  0  0  0  0
 11 12  2  0  0  0  0
 12 13  1  0  0  0  0
 13 14  2  0  0  0  0
 14  8  1  0  0  0  0
 14 15  1  0  0  0  0
 15  6  2  0  0  0  0
 12 16  1  0  0  0  0
 16 17  1  0  0  0  0
 16 18  2  0  0  0  0
 16 19  2  0  0  0  0
M  END
>  <EXTREG>  (ZINC00154157)
ZINC00154157

>  <LOGBIO>
2.5000

$$$$
ZINC00154347
  -MTS-   02131516232D 0   0.00000     0.00000     0

 20 22  0  0  0  0  0  0  0  0999 V2000
    6.7574    2.8002    0.0000 Cl  0  0  0  0  0  0  0  0  0  0  0  0
    5.8921    2.2989    0.0000 C   0  0  0  0  0  0  0  0  0  0  0  0
    5.0219    2.7985    0.0000 C   0  0  0  0  0  0  0  0  0  0  0  0
    4.1621    2.2980    0.0000 C   0  0  0  0  0  0  0  0  0  0  0  0
    4.1627    1.2980    0.0000 C   0  0  0  0  0  0  0  0  0  0  0  0
    5.0229    0.7985    0.0000 C   0  0  0  0  0  0  0  0  0  0  0  0
    5.8927    1.2989    0.0000 C   0  0  0  0  0  0  0  0  0  0  0  0
    3.2961    0.7989    0.0000 S   0  0  0  0  0  0  0  0  0  0  0  0
    3.7953   -0.0676    0.0000 O   0  0  0  0  0  0  0  0  0  0  0  0
[truncated: 4,396,522 more chars]
