# Supplementary material for: Template CoMFA Generates Single 3D-QSAR Models that, for Twelve of Twelve Biological Targets, Predict All ChEMBL-Tabulated Affinities
Source: PLoS One. 2015 Jun 12;10(6):e0129307. doi: 10.1371/journal.pone.0129307 (PMC4466312; doi:10.1371/journal.pone.0129307)
Supplement: S13 Text — The zip file contains, for each target, the template, training set, and prediction set, as “2D” structures, in. sdf format. (ZIP) [file pone.0129307.s014.zip › cdk2_tmpl.sdf]

ZINC00052765_000
  -MTS-   02131516223D 0   0.00000     0.00000     0

 37 40  0  0  0  0  0  0  0  0999 V2000
   -1.3500   -3.1000    1.5310 C   0  0  0  0  0  0  0  0  0  0  0  0
   -1.4880   -1.6140    1.0580 C   0  0  0  0  0  0  0  0  0  0  0  0
   -2.0180   -1.6160   -0.4050 C   0  0  0  0  0  0  0  0  0  0  0  0
   -2.5630   -0.9850    2.0000 C   0  0  0  0  0  0  0  0  0  0  0  0
   -2.7930    0.4830    1.6620 C   0  0  0  0  0  0  0  0  0  0  0  0
   -4.0510    1.0910    1.7410 C   0  0  0  0  0  0  0  0  0  0  0  0
   -4.1830    2.4510    1.4460 C   0  0  0  0  0  0  0  0  0  0  0  0
   -3.0600    3.2010    1.0840 C   0  0  0  0  0  0  0  0  0  0  0  0
   -1.8080    2.5850    1.0020 C   0  0  0  0  0  0  0  0  0  0  0  0
   -1.6750    1.2180    1.2700 C   0  0  0  0  0  0  0  0  0  0  0  0
   -0.3360    0.5190    1.1460 C   0  0  0  0  0  0  0  0  0  0  0  0
    0.6830    1.2830    1.1300 N   0  0  0  0  0  0  0  0  0  0  0  0
    1.9520    0.8560    1.0300 C   0  0  0  0  0  0  0  0  0  0  0  0
    3.0170    1.7560    1.0400 C   0  0  0  0  0  0  0  0  0  0  0  0
    4.3270    1.2760    0.9310 C   0  0  0  0  0  0  0  0  0  0  0  0
    4.5620   -0.0990    0.8130 C   0  0  0  0  0  0  0  0  0  0  0  0
    3.4900   -0.9990    0.8040 C   0  0  0  0  0  0  0  0  0  0  0  0
    2.1860   -0.5050    0.9160 C   0  0  0  0  0  0  0  0  0  0  0  0
    0.9270   -1.3350    0.9260 C   0  0  0  0  0  0  0  0  0  0  0  0
    1.0950   -2.5340    0.8000 O   0  0  0  0  0  0  0  0  0  0  0  0
   -0.2550   -0.7880    1.0520 N   0  0  0  0  0  0  0  0  0  0  0  0
   -0.7760   -3.1440    2.4690 H   0  0  0  0  0  0  0  0  0  0  0  0
   -0.8720   -3.7470    0.7800 H   0  0  0  0  0  0  0  0  0  0  0  0
   -2.3360   -3.5550    1.7180 H   0  0  0  0  0  0  0  0  0  0  0  0
   -2.2090   -0.5930   -0.7620 H   0  0  0  0  0  0  0  0  0  0  0  0
   -1.2710   -2.0740   -1.0700 H   0  0  0  0  0  0  0  0  0  0  0  0
   -2.9540   -2.1910   -0.4820 H   0  0  0  0  0  0  0  0  0  0  0  0
   -2.2110   -1.0260    3.0420 H   0  0  0  0  0  0  0  0  0  0  0  0
   -3.5220   -1.5220    1.9330 H   0  0  0  0  0  0  0  0  0  0  0  0
   -4.9250    0.5150    2.0310 H   0  0  0  0  0  0  0  0  0  0  0  0
   -5.1590    2.9270    1.5000 H   0  0  0  0  0  0  0  0  0  0  0  0
   -3.1600    4.2620    0.8680 H   0  0  0  0  0  0  0  0  0  0  0  0
   -0.9320    3.1650    0.7260 H   0  0  0  0  0  0  0  0  0  0  0  0
    2.8080    2.8160    1.1320 H   0  0  0  0  0  0  0  0  0  0  0  0
    5.1610    1.9720    0.9390 H   0  0  0  0  0  0  0  0  0  0  0  0
    5.5800   -0.4690    0.7280 H   0  0  0  0  0  0  0  0  0  0  0  0
    3.6570   -2.0690    0.7120 H   0  0  0  0  0  0  0  0  0  0  0  0
  1 22  1  0  0  0  0
  1 23  1  0  0  0  0
  1 24  1  0  0  0  0
  1  2  1  0  0  0  0
  2  3  1  0  0  0  0
  3 25  1  0  0  0  0
  3 26  1  0  0  0  0
  3 27  1  0  0  0  0
  2  4  1  0  0  0  0
  4 28  1  0  0  0  0
  4 29  1  0  0  0  0
  4  5  1  0  0  0  0
  5  6  1  0  0  0  0
  6 30  1  0  0  0  0
  6  7  2  0  0  0  0
  7 31  1  0  0  0  0
  7  8  1  0  0  0  0
  8 32  1  0  0  0  0
  8  9  2  0  0  0  0
  9 33  1  0  0  0  0
  9 10  1  0  0  0  0
 10  5  2  0  0  0  0
 10 11  1  0  0  0  0
 11 12  2  0  0  0  0
 12 13  1  0  0  0  0
 13 14  1  0  0  0  0
 14 34  1  0  0  0  0
 14 15  2  0  0  0  0
 15 35  1  0  0  0  0
 15 16  1  0  0  0  0
 16 36  1  0  0  0  0
 16 17  2  0  0  0  0
 17 37  1  0  0  0  0
 17 18  1  0  0  0  0
 18 13  2  0  0  0  0
 18 19  1  0  0  0  0
 19 20  2  0  0  0  0
 19 21  1  0  0  0  0
 21  2  1  0  0  0  0
 21 11  1  0  0  0  0
M  END
$$$$
ZINC00078561_000
  -MTS-   02131516223D 0   0.00000     0.00000     0

 33 36  0  0  0  0  0  0  0  0999 V2000
   -5.6530   -0.1120   -0.0970 F   0  0  0  0  0  0  0  0  0  0  0  0
   -5.2120    1.1310   -0.4290 C   0  0  0  0  0  0  0  0  0  0  0  0
   -4.8960    1.1480   -1.7530 F   0  0  0  0  0  0  0  0  0  0  0  0
   -6.2210    2.0220   -0.2160 F   0  0  0  0  0  0  0  0  0  0  0  0
   -3.9900    1.4960    0.4370 C   0  0  0  0  0  0  0  0  0  0  0  0
   -4.1610    2.0780    1.7010 C   0  0  0  0  0  0  0  0  0  0  0  0
   -3.0550    2.4030    2.4930 C   0  0  0  0  0  0  0  0  0  0  0  0
   -1.7630    2.1580    2.0210 C   0  0  0  0  0  0  0  0  0  0  0  0
   -1.5790    1.6130    0.7480 C   0  0  0  0  0  0  0  0  0  0  0  0
   -2.6880    1.2540   -0.0250 C   0  0  0  0  0  0  0  0  0  0  0  0
   -0.2090    1.4210    0.2160 C   0  0  0  0  0  0  0  0  0  0  0  0
    0.3800    2.3280   -0.5930 N   0  0  0  0  0  0  0  0  0  0  0  0
    1.6060    1.9080   -0.9130 N   0  0  0  0  0  0  0  0  0  0  0  0
    1.7740    0.7250   -0.2960 C   0  0  0  0  0  0  0  0  0  0  0  0
    2.8980   -0.0900   -0.3340 C   0  0  0  0  0  0  0  0  0  0  0  0
    2.8430   -1.2800    0.3950 C   0  0  0  0  0  0  0  0  0  0  0  0
    1.6830   -1.5990    1.1170 C   0  0  0  0  0  0  0  0  0  0  0  0
    1.6530   -2.7970    1.8430 C   0  0  0  0  0  0  0  0  0  0  0  0
    0.5200   -3.1540    2.5780 C   0  0  0  0  0  0  0  0  0  0  0  0
   -0.5890   -2.3080    2.5780 C   0  0  0  0  0  0  0  0  0  0  0  0
   -0.5630   -1.1160    1.8470 C   0  0  0  0  0  0  0  0  0  0  0  0
    0.5710   -0.7350    1.1130 C   0  0  0  0  0  0  0  0  0  0  0  0
    0.6700    0.4150    0.3940 N   0  0  0  0  0  0  0  0  0  0  0  0
   -5.1590    2.2810    2.0830 H   0  0  0  0  0  0  0  0  0  0  0  0
   -3.1960    2.8440    3.4760 H   0  0  0  0  0  0  0  0  0  0  0  0
   -0.8940    2.3850    2.6300 H   0  0  0  0  0  0  0  0  0  0  0  0
   -2.5100    0.7820   -0.9880 H   0  0  0  0  0  0  0  0  0  0  0  0
    3.7580    0.2190   -0.9150 H   0  0  0  0  0  0  0  0  0  0  0  0
    3.7030   -1.9430    0.3930 H   0  0  0  0  0  0  0  0  0  0  0  0
    2.5100   -3.4620    1.8440 H   0  0  0  0  0  0  0  0  0  0  0  0
    0.5020   -4.0810    3.1430 H   0  0  0  0  0  0  0  0  0  0  0  0
   -1.4750   -2.5780    3.1470 H   0  0  0  0  0  0  0  0  0  0  0  0
   -1.4520   -0.5070    1.8740 H   0  0  0  0  0  0  0  0  0  0  0  0
  1  2  1  0  0  0  0
  2  3  1  0  0  0  0
  2  4  1  0  0  0  0
  2  5  1  0  0  0  0
  5  6  2  0  0  0  0
  6 24  1  0  0  0  0
  6  7  1  0  0  0  0
  7 25  1  0  0  0  0
  7  8  2  0  0  0  0
  8 26  1  0  0  0  0
  8  9  1  0  0  0  0
  9 10  2  0  0  0  0
 10  5  1  0  0  0  0
 10 27  1  0  0  0  0
  9 11  1  0  0  0  0
 11 12  2  0  0  0  0
 12 13  1  0  0  0  0
 13 14  2  0  0  0  0
 14 15  1  0  0  0  0
 15 28  1  0  0  0  0
 15 16  2  0  0  0  0
 16 29  1  0  0  0  0
 16 17  1  0  0  0  0
 17 18  1  0  0  0  0
 18 30  1  0  0  0  0
 18 19  2  0  0  0  0
 19 31  1  0  0  0  0
 19 20  1  0  0  0  0
 20 32  1  0  0  0  0
 20 21  2  0  0  0  0
 21 33  1  0  0  0  0
 21 22  1  0  0  0  0
 22 17  2  0  0  0  0
 22 23  1  0  0  0  0
 23 11  1  0  0  0  0
 23 14  1  0  0  0  0
M  END
$$$$
ZINC00132701_000
  -MTS-   02131516223D 0   0.00000     0.00000     0

 29 30  0  0  0  0  0  0  0  0999 V2000
    4.1410   -0.0720    0.1540 C   0  0  0  0  0  0  0  0  0  0  0  0
    3.4600   -0.4930    1.4780 C   0  0  0  0  0  0  0  0  0  0  0  0
    2.1230    0.0470    1.4840 O   0  0  0  0  0  0  0  0  0  0  0  0
    1.2620   -0.6590    0.7420 C   0  0  0  0  0  0  0  0  0  0  0  0
    1.6440   -1.6460    0.1370 O   0  0  0  0  0  0  0  0  0  0  0  0
   -0.1770   -0.2000    0.6840 C   0  0  0  0  0  0  0  0  0  0  0  0
   -0.5250    0.9490    1.4000 C   0  0  0  0  0  0  0  0  0  0  0  0
   -1.7990    1.3850    1.4060 N   0  0  0  0  0  0  0  0  0  0  0  0
   -2.7670    0.7400    0.7330 C   0  0  0  0  0  0  0  0  0  0  0  0
   -2.4890   -0.4020   -0.0230 C   0  0  0  0  0  0  0  0  0  0  0  0
   -3.5420   -1.0170   -0.7140 C   0  0  0  0  0  0  0  0  0  0  0  0
   -4.8390   -0.4970   -0.6330 C   0  0  0  0  0  0  0  0  0  0  0  0
   -5.1040    0.6400    0.1350 C   0  0  0  0  0  0  0  0  0  0  0  0
   -4.0520    1.2590    0.8230 C   0  0  0  0  0  0  0  0  0  0  0  0
   -4.1770    2.5000    1.7010 C   0  0  0  0  0  0  0  0  0  0  0  0
   -3.4390    3.5330    1.2080 F   0  0  0  0  0  0  0  0  0  0  0  0
   -3.8180    2.2360    2.9880 F   0  0  0  0  0  0  0  0  0  0  0  0
   -5.4810    2.8940    1.7120 F   0  0  0  0  0  0  0  0  0  0  0  0
   -1.1680   -0.8710   -0.0460 C   0  0  0  0  0  0  0  0  0  0  0  0
   -0.7750   -2.2960   -0.9910 Cl  0  0  0  0  0  0  0  0  0  0  0  0
    5.1710   -0.4620    0.1080 H   0  0  0  0  0  0  0  0  0  0  0  0
    3.5740   -0.4670   -0.7040 H   0  0  0  0  0  0  0  0  0  0  0  0
    4.1740    1.0260    0.0800 H   0  0  0  0  0  0  0  0  0  0  0  0
    4.0520   -0.0930    2.3200 H   0  0  0  0  0  0  0  0  0  0  0  0
    3.4440   -1.5950    1.5320 H   0  0  0  0  0  0  0  0  0  0  0  0
    0.2180    1.5110    1.9610 H   0  0  0  0  0  0  0  0  0  0  0  0
   -3.3720   -1.9020   -1.3210 H   0  0  0  0  0  0  0  0  0  0  0  0
   -5.6490   -0.9830   -1.1720 H   0  0  0  0  0  0  0  0  0  0  0  0
   -6.1180    1.0320    0.1910 H   0  0  0  0  0  0  0  0  0  0  0  0
  1 21  1  0  0  0  0
  1 22  1  0  0  0  0
  1 23  1  0  0  0  0
  1  2  1  0  0  0  0
  2 24  1  0  0  0  0
  2 25  1  0  0  0  0
  2  3  1  0  0  0  0
  3  4  1  0  0  0  0
  4  5  2  0  0  0  0
  4  6  1  0  0  0  0
  6  7  2  0  0  0  0
  7 26  1  0  0  0  0
  7  8  1  0  0  0  0
  8  9  2  0  0  0  0
  9 10  1  0  0  0  0
 10 11  1  0  0  0  0
 11 27  1  0  0  0  0
 11 12  2  0  0  0  0
 12 28  1  0  0  0  0
 12 13  1  0  0  0  0
 13 29  1  0  0  0  0
 13 14  2  0  0  0  0
 14  9  1  0  0  0  0
 14 15  1  0  0  0  0
 15 16  1  0  0  0  0
 15 17  1  0  0  0  0
 15 18  1  0  0  0  0
 10 19  2  0  0  0  0
 19  6  1  0  0  0  0
 19 20  1  0  0  0  0
M  END
$$$$
ZINC00163539_000
  -MTS-   02131516223D 0   0.00000     0.00000     0

 28 29  0  0  0  0  0  0  0  0999 V2000
   -2.1360    2.4830    3.2230 C   0  0  0  0  0  0  0  0  0  0  0  0
   -3.1060    1.8340    2.2380 C   0  0  0  0  0  0  0  0  0  0  0  0
   -4.4920    1.9990    2.1790 C   0  0  0  0  0  0  0  0  0  0  0  0
   -4.9490    1.2170    1.1120 C   0  0  0  0  0  0  0  0  0  0  0  0
   -3.8280    0.5920    0.5590 C   0  0  0  0  0  0  0  0  0  0  0  0
   -3.7940   -0.3640   -0.6320 C   0  0  0  0  0  0  0  0  0  0  0  0
   -2.7240    0.9750    1.2560 N   0  0  0  0  0  0  0  0  0  0  0  0
   -1.4540    0.6070    0.9840 C   0  0  0  0  0  0  0  0  0  0  0  0
   -0.9790   -0.6470    1.3740 C   0  0  0  0  0  0  0  0  0  0  0  0
    0.3350   -1.0320    1.0930 C   0  0  0  0  0  0  0  0  0  0  0  0
    0.8190   -2.6300    1.6250 Cl  0  0  0  0  0  0  0  0  0  0  0  0
    1.1960   -0.1550    0.4140 C   0  0  0  0  0  0  0  0  0  0  0  0
    0.7020    1.1020    0.0240 C   0  0  0  0  0  0  0  0  0  0  0  0
   -0.6110    1.4850    0.3060 C   0  0  0  0  0  0  0  0  0  0  0  0
   -1.1920    3.0580   -0.1930 Cl  0  0  0  0  0  0  0  0  0  0  0  0
    2.4790   -0.4890    0.1300 N   0  3  0  0  0  0  0  0  0  0  0  0
    3.2870    0.4040   -0.5960 O   0  5  0  0  0  0  0  0  0  0  0  0
    2.9680   -1.5230    0.4810 O   0  0  0  0  0  0  0  0  0  0  0  0
   -1.5470    3.2450    2.6910 H   0  0  0  0  0  0  0  0  0  0  0  0
   -1.4590    1.7180    3.6320 H   0  0  0  0  0  0  0  0  0  0  0  0
   -2.6860    2.9580    4.0490 H   0  0  0  0  0  0  0  0  0  0  0  0
   -5.1010    2.6170    2.8330 H   0  0  0  0  0  0  0  0  0  0  0  0
   -5.9780    1.1170    0.7810 H   0  0  0  0  0  0  0  0  0  0  0  0
   -3.5580   -1.3770   -0.2730 H   0  0  0  0  0  0  0  0  0  0  0  0
   -3.0180   -0.0400   -1.3420 H   0  0  0  0  0  0  0  0  0  0  0  0
   -4.7680   -0.3760   -1.1440 H   0  0  0  0  0  0  0  0  0  0  0  0
   -1.6380   -1.3290    1.9020 H   0  0  0  0  0  0  0  0  0  0  0  0
    1.3290    1.8130   -0.5090 H   0  0  0  0  0  0  0  0  0  0  0  0
  1 19  1  0  0  0  0
  1 20  1  0  0  0  0
  1 21  1  0  0  0  0
  1  2  1  0  0  0  0
  2  3  2  0  0  0  0
  3 22  1  0  0  0  0
  3  4  1  0  0  0  0
  4 23  1  0  0  0  0
  4  5  2  0  0  0  0
  5  6  1  0  0  0  0
  6 24  1  0  0  0  0
  6 25  1  0  0  0  0
  6 26  1  0  0  0  0
  5  7  1  0  0  0  0
  7  2  1  0  0  0  0
  7  8  1  0  0  0  0
  8  9  2  0  0  0  0
  9 27  1  0  0  0  0
  9 10  1  0  0  0  0
 10 11  1  0  0  0  0
 10 12  2  0  0  0  0
 12 13  1  0  0  0  0
 13 28  1  0  0  0  0
 13 14  2  0  0  0  0
 14  8  1  0  0  0  0
 14 15  1  0  0  0  0
 12 16  1  0  0  0  0
 16 17  1  0  0  0  0
 16 18  2  0  0  0  0
M  CHG  2  16   1  17  -1
M  END
$$$$
ZINC00798137_000
  -MTS-   02131516223D 0   0.00000     0.00000     0

 57 61  0  0  1  0  0  0  0  0999 V2000
   -5.2360    2.2650    0.0430 C   0  0  0  0  0  0  0  0  0  0  0  0
   -3.8300    1.9470    0.6110 C   0  0  0  0  0  0  0  0  0  0  0  0
   -3.1630    0.7720   -0.1480 C   0  0  0  0  0  0  0  0  0  0  0  0
   -2.3240    0.0430    0.7900 N   0  0  0  0  0  0  0  0  0  0  0  0
   -1.2370    0.5790    1.3690 C   0  0  0  0  0  0  0  0  0  0  0  0
   -0.7900    1.6890    1.1390 O   0  0  0  0  0  0  0  0  0  0  0  0
   -0.6420   -0.4120    2.3730 C   0  0  1  0  0  0  0  0  0  0  0  0
    0.8170   -0.8140    2.0040 C   0  0  0  0  0  0  0  0  0  0  0  0
    1.6440   -1.3330    3.1620 C   0  0  0  0  0  0  0  0  0  0  0  0
    1.0630   -1.4180    4.2900 N   0  0  0  0  0  0  0  0  0  0  0  0
    1.6660   -1.8440    5.4140 C   0  0  0  0  0  0  0  0  0  0  0  0
    0.9730   -1.9020    6.6230 C   0  0  0  0  0  0  0  0  0  0  0  0
    1.6330   -2.3380    7.7770 C   0  0  0  0  0  0  0  0  0  0  0  0
    2.9800   -2.7170    7.7160 C   0  0  0  0  0  0  0  0  0  0  0  0
    3.6710   -2.6640    6.5010 C   0  0  0  0  0  0  0  0  0  0  0  0
    3.0010   -2.2240    5.3550 C   0  0  0  0  0  0  0  0  0  0  0  0
    3.6090   -2.1090    3.9790 C   0  0  0  0  0  0  0  0  0  0  0  0
    4.7760   -2.4360    3.8420 O   0  0  0  0  0  0  0  0  0  0  0  0
    2.8930   -1.6710    2.9820 N   0  0  0  0  0  0  0  0  0  0  0  0
    3.4600   -1.5710    1.7600 C   0  0  0  0  0  0  0  0  0  0  0  0
    4.1930   -0.4310    1.4240 C   0  0  0  0  0  0  0  0  0  0  0  0
    4.7160   -0.2940    0.1350 C   0  0  0  0  0  0  0  0  0  0  0  0
    4.5230   -1.3100   -0.8060 C   0  0  0  0  0  0  0  0  0  0  0  0
    3.8240   -2.4700   -0.4560 C   0  0  0  0  0  0  0  0  0  0  0  0
    3.3010   -2.6040    0.8340 C   0  0  0  0  0  0  0  0  0  0  0  0
   -1.6140   -1.6000    2.2260 C   0  0  0  0  0  0  0  0  0  0  0  0
   -1.6430   -2.8490    2.8460 C   0  0  0  0  0  0  0  0  0  0  0  0
   -2.6610   -3.7400    2.4760 C   0  0  0  0  0  0  0  0  0  0  0  0
   -2.6930   -5.1480    3.0860 C   0  0  0  0  0  0  0  0  0  0  0  0
   -3.6470   -3.3520    1.5530 C   0  0  0  0  0  0  0  0  0  0  0  0
   -3.6180   -2.0910    0.9430 C   0  0  0  0  0  0  0  0  0  0  0  0
   -2.5690   -1.2430    1.2940 C   0  0  0  0  0  0  0  0  0  0  0  0
   -5.6890    3.1000    0.6010 H   0  0  0  0  0  0  0  0  0  0  0  0
   -5.8930    1.3860    0.1310 H   0  0  0  0  0  0  0  0  0  0  0  0
   -5.1650    2.5500   -1.0190 H   0  0  0  0  0  0  0  0  0  0  0  0
   -3.1890    2.8400    0.5230 H   0  0  0  0  0  0  0  0  0  0  0  0
   -3.9170    1.6920    1.6800 H   0  0  0  0  0  0  0  0  0  0  0  0
   -3.9230    0.1070   -0.5860 H   0  0  0  0  0  0  0  0  0  0  0  0
   -2.5620    1.1670   -0.9820 H   0  0  0  0  0  0  0  0  0  0  0  0
   -0.7820    0.0150    3.3760 H   0  0  0  0  0  0  0  0  0  0  0  0
    0.8000   -1.5910    1.2240 H   0  0  0  0  0  0  0  0  0  0  0  0
    1.3360    0.0630    1.5860 H   0  0  0  0  0  0  0  0  0  0  0  0
   -0.0700   -1.6060    6.6460 H   0  0  0  0  0  0  0  0  0  0  0  0
    1.0990   -2.3820    8.7230 H   0  0  0  0  0  0  0  0  0  0  0  0
    3.4910   -3.0530    8.6150 H   0  0  0  0  0  0  0  0  0  0  0  0
    4.7160   -2.9580    6.4360 H   0  0  0  0  0  0  0  0  0  0  0  0
    4.3510    0.3430    2.1680 H   0  0  0  0  0  0  0  0  0  0  0  0
    5.2720    0.6010   -0.1350 H   0  0  0  0  0  0  0  0  0  0  0  0
    4.9190   -1.2000   -1.8120 H   0  0  0  0  0  0  0  0  0  0  0  0
    3.6880   -3.2650   -1.1840 H   0  0  0  0  0  0  0  0  0  0  0  0
    2.7720   -3.5060    1.1220 H   0  0  0  0  0  0  0  0  0  0  0  0
   -0.8950   -3.1120    3.5880 H   0  0  0  0  0  0  0  0  0  0  0  0
   -3.2910   -5.1240    4.0100 H   0  0  0  0  0  0  0  0  0  0  0  0
   -1.6750   -5.4910    3.3260 H   0  0  0  0  0  0  0  0  0  0  0  0
   -3.1420   -5.8690    2.3860 H   0  0  0  0  0  0  0  0  0  0  0  0
   -4.4510   -4.0390    1.3050 H   0  0  0  0  0  0  0  0  0  0  0  0
   -4.3800   -1.7970    0.2320 H   0  0  0  0  0  0  0  0  0  0  0  0
  1 33  1  0  0  0  0
  1 34  1  0  0  0  0
  1 35  1  0  0  0  0
  1  2  1  0  0  0  0
  2 36  1  0  0  0  0
  2 37  1  0  0  0  0
  2  3  1  0  0  0  0
  3 38  1  0  0  0  0
  3 39  1  0  0  0  0
  3  4  1  0  0  0  0
  4  5  1  0  0  0  0
  5  6  2  0  0  0  0
  5  7  1  0  0  0  0
  7 40  1  0  0  0  0
  7  8  1  0  0  0  0
  8 41  1  0  0  0  0
  8 42  1  0  0  0  0
  8  9  1  0  0  0  0
  9 10  2  0  0  0  0
 10 11  1  0  0  0  0
 11 12  1  0  0  0  0
 12 43  1  0  0  0  0
 12 13  2  0  0  0  0
 13 44  1  0  0  0  0
 13 14  1  0  0  0  0
 14 45  1  0  0  0  0
 14 15  2  0  0  0  0
 15 46  1  0  0  0  0
 15 16  1  0  0  0  0
 16 11  2  0  0  0  0
 16 17  1  0  0  0  0
 17 18  2  0  0  0  0
 17 19  1  0  0  0  0
 19  9  1  0  0  0  0
 19 20  1  0  0  0  0
 20 21  2  0  0  0  0
 21 47  1  0  0  0  0
 21 22  1  0  0  0  0
 22 48  1  0  0  0  0
 22 23  2  0  0  0  0
 23 49  1  0  0  0  0
 23 24  1  0  0  0  0
 24 50  1  0  0  0  0
 24 25  2  0  0  0  0
 25 20  1  0  0  0  0
 25 51  1  0  0  0  0
  7 26  1  0  0  0  0
 26 27  2  0  0  0  0
 27 52  1  0  0  0  0
 27 28  1  0  0  0  0
 28 29  1  0  0  0  0
 29 53  1  0  0  0  0
 29 54  1  0  0  0  0
 29 55  1  0  0  0  0
 28 30  2  0  0  0  0
 30 56  1  0  0  0  0
 30 31  1  0  0  0  0
 31 57  1  0  0  0  0
 31 32  2  0  0  0  0
 32  4  1  0  0  0  0
 32 26  1  0  0  0  0
M  END
$$$$
ZINC00853024_000
  -MTS-   02131516223D 0   0.00000     0.00000     0

 56 60  0  0  0  0  0  0  0  0999 V2000
    8.2430   -3.7110   10.1240 O   0  0  0  0  0  0  0  0  0  0  0  0
    8.5390   -5.0730   10.1030 C   0  0  0  0  0  0  0  0  0  0  0  0
    9.3260   -5.6410   11.1100 C   0  0  0  0  0  0  0  0  0  0  0  0
    9.6340   -7.0050   11.0750 C   0  0  0  0  0  0  0  0  0  0  0  0
    9.1810   -7.7950   10.0150 C   0  0  0  0  0  0  0  0  0  0  0  0
    8.3890   -7.2280    9.0110 C   0  0  0  0  0  0  0  0  0  0  0  0
    8.0460   -5.8740    9.0660 C   0  0  0  0  0  0  0  0  0  0  0  0
    7.2070   -5.2980    8.0760 N   0  0  0  0  0  0  0  0  0  0  0  0
    7.7100   -4.6640    6.9960 C   0  0  0  0  0  0  0  0  0  0  0  0
    8.9090   -4.6110    6.7900 O   0  0  0  0  0  0  0  0  0  0  0  0
    6.7920   -4.0060    5.9840 C   0  0  0  0  0  0  0  0  0  0  0  0
    6.4050   -2.6720    6.1580 C   0  0  0  0  0  0  0  0  0  0  0  0
    5.5650   -2.0540    5.2270 C   0  0  0  0  0  0  0  0  0  0  0  0
    5.0890   -2.7790    4.1320 C   0  0  0  0  0  0  0  0  0  0  0  0
    5.4770   -4.1080    3.9460 C   0  0  0  0  0  0  0  0  0  0  0  0
    6.3160   -4.7240    4.8780 C   0  0  0  0  0  0  0  0  0  0  0  0
    4.1980   -2.1670    3.2260 N   0  0  0  0  0  0  0  0  0  0  0  0
    4.4790   -1.7890    1.9700 C   0  0  0  0  0  0  0  0  0  0  0  0
    5.5420   -1.9410    1.3980 O   0  0  0  0  0  0  0  0  0  0  0  0
    3.2790   -1.1250    1.3390 C   0  0  0  0  0  0  0  0  0  0  0  0
    3.0430   -0.5490    0.0900 C   0  0  0  0  0  0  0  0  0  0  0  0
    1.7760    0.0050   -0.1370 C   0  0  0  0  0  0  0  0  0  0  0  0
    0.7720   -0.0390    0.8470 C   0  0  0  0  0  0  0  0  0  0  0  0
    1.0240   -0.6260    2.0930 C   0  0  0  0  0  0  0  0  0  0  0  0
    2.2930   -1.1590    2.3110 C   0  0  0  0  0  0  0  0  0  0  0  0
    2.9280   -1.8410    3.4980 C   0  0  0  0  0  0  0  0  0  0  0  0
    2.3450   -2.0460    4.5470 O   0  0  0  0  0  0  0  0  0  0  0  0
   -0.6000    0.5560    0.5940 C   0  0  0  0  0  0  0  0  0  0  0  0
   -0.6470    1.7290    0.2670 O   0  0  0  0  0  0  0  0  0  0  0  0
   -1.7160   -0.1800    0.7470 N   0  0  0  0  0  0  0  0  0  0  0  0
   -3.0040    0.3470    0.4690 C   0  0  0  0  0  0  0  0  0  0  0  0
   -3.8210   -0.2390   -0.5020 C   0  0  0  0  0  0  0  0  0  0  0  0
   -5.0730    0.3110   -0.7920 C   0  0  0  0  0  0  0  0  0  0  0  0
   -5.5090    1.4480   -0.1070 C   0  0  0  0  0  0  0  0  0  0  0  0
   -4.7070    2.0150    0.8890 C   0  0  0  0  0  0  0  0  0  0  0  0
   -3.4580    1.4610    1.1830 C   0  0  0  0  0  0  0  0  0  0  0  0
   -2.6540    2.0100    2.1840 O   0  0  0  0  0  0  0  0  0  0  0  0
    7.4350   -3.5530   10.6000 H   0  0  0  0  0  0  0  0  0  0  0  0
    9.7010   -5.0190   11.9150 H   0  0  0  0  0  0  0  0  0  0  0  0
   10.2280   -7.4530   11.8660 H   0  0  0  0  0  0  0  0  0  0  0  0
    9.4400   -8.8500    9.9640 H   0  0  0  0  0  0  0  0  0  0  0  0
    8.0440   -7.8390    8.1860 H   0  0  0  0  0  0  0  0  0  0  0  0
    6.2280   -5.4650    8.1500 H   0  0  0  0  0  0  0  0  0  0  0  0
    6.7630   -2.1180    7.0230 H   0  0  0  0  0  0  0  0  0  0  0  0
    5.2740   -1.0150    5.3480 H   0  0  0  0  0  0  0  0  0  0  0  0
    5.1130   -4.6520    3.0810 H   0  0  0  0  0  0  0  0  0  0  0  0
    6.5840   -5.7690    4.7500 H   0  0  0  0  0  0  0  0  0  0  0  0
    3.8220   -0.5340   -0.6690 H   0  0  0  0  0  0  0  0  0  0  0  0
    1.5790    0.4920   -1.0870 H   0  0  0  0  0  0  0  0  0  0  0  0
    0.2630   -0.6680    2.8690 H   0  0  0  0  0  0  0  0  0  0  0  0
   -1.6740   -1.0830    1.1660 H   0  0  0  0  0  0  0  0  0  0  0  0
   -3.4830   -1.1250   -1.0270 H   0  0  0  0  0  0  0  0  0  0  0  0
   -5.7000   -0.1480   -1.5510 H   0  0  0  0  0  0  0  0  0  0  0  0
   -6.4720    1.8860   -0.3470 H   0  0  0  0  0  0  0  0  0  0  0  0
   -5.0560    2.8800    1.4410 H   0  0  0  0  0  0  0  0  0  0  0  0
   -2.2630    1.3270    2.7170 H   0  0  0  0  0  0  0  0  0  0  0  0
  1 38  1  0  0  0  0
  1  2  1  0  0  0  0
  2  3  2  0  0  0  0
  3 39  1  0  0  0  0
  3  4  1  0  0  0  0
  4 40  1  0  0  0  0
  4  5  2  0  0  0  0
  5 41  1  0  0  0  0
  5  6  1  0  0  0  0
  6 42  1  0  0  0  0
  6  7  2  0  0  0  0
  7  2  1  0  0  0  0
  7  8  1  0  0  0  0
  8 43  1  0  0  0  0
  8  9  1  0  0  0  0
  9 10  2  0  0  0  0
  9 11  1  0  0  0  0
 11 12  2  0  0  0  0
 12 44  1  0  0  0  0
 12 13  1  0  0  0  0
 13 45  1  0  0  0  0
 13 14  2  0  0  0  0
 14 15  1  0  0  0  0
 15 46  1  0  0  0  0
 15 16  2  0  0  0  0
 16 11  1  0  0  0  0
 16 47  1  0  0  0  0
 14 17  1  0  0  0  0
 17 18  1  0  0  0  0
 18 19  2  0  0  0  0
 18 20  1  0  0  0  0
 20 21  2  0  0  0  0
 21 48  1  0  0  0  0
 21 22  1  0  0  0  0
 22 49  1  0  0  0  0
 22 23  2  0  0  0  0
 23 24  1  0  0  0  0
 24 50  1  0  0  0  0
 24 25  2  0  0  0  0
 25 20  1  0  0  0  0
 25 26  1  0  0  0  0
 26 17  1  0  0  0  0
 26 27  2  0  0  0  0
 23 28  1  0  0  0  0
 28 29  2  0  0  0  0
 28 30  1  0  0  0  0
 30 51  1  0  0  0  0
 30 31  1  0  0  0  0
 31 32  2  0  0  0  0
 32 52  1  0  0  0  0
 32 33  1  0  0  0  0
 33 53  1  0  0  0  0
 33 34  2  0  0  0  0
 34 54  1  0  0  0  0
 34 35  1  0  0  0  0
 35 55  1  0  0  0  0
 35 36  2  0  0  0  0
 36 31  1  0  0  0  0
 36 37  1  0  0  0  0
 37 56  1  0  0  0  0
M  END
$$$$
ZINC00877428_000
  -MTS-   02131516223D 0   0.00000     0.00000     0

 62 67  0  0  0  0  0  0  0  0999 V2000
    5.7080   -2.8100   -2.3160 C   0  0  0  0  0  0  0  0  0  0  0  0
    5.1990   -2.5380   -0.9000 C   0  0  0  0  0  0  0  0  0  0  0  0
    5.8140   -3.0620    0.2440 C   0  0  0  0  0  0  0  0  0  0  0  0
    5.2640   -2.8200    1.5120 C   0  0  0  0  0  0  0  0  0  0  0  0
    5.8800   -3.3450    2.6560 C   0  0  0  0  0  0  0  0  0  0  0  0
    5.3140   -3.1610    3.9200 C   0  0  0  0  0  0  0  0  0  0  0  0
    5.9700   -3.6680    5.0470 O   0  0  0  0  0  0  0  0  0  0  0  0
    5.5260   -3.0910    6.2870 C   0  0  0  0  0  0  0  0  0  0  0  0
    3.9800   -3.1200    6.3290 C   0  0  0  0  0  0  0  0  0  0  0  0
    3.4830   -2.2810    5.2760 O   0  0  0  0  0  0  0  0  0  0  0  0
    4.0940   -2.4820    4.0330 C   0  0  0  0  0  0  0  0  0  0  0  0
    3.4700   -1.9840    2.8890 C   0  0  0  0  0  0  0  0  0  0  0  0
    4.0910   -2.0560    1.6360 C   0  0  0  0  0  0  0  0  0  0  0  0
    3.6190   -1.4460    0.5210 N   0  0  0  0  0  0  0  0  0  0  0  0
    2.6920   -0.4830    0.3940 C   0  0  0  0  0  0  0  0  0  0  0  0
    1.9130    0.5100    1.6230 S   0  0  0  0  0  0  0  0  0  0  0  0
    0.2670    0.5780    0.8430 C   0  0  0  0  0  0  0  0  0  0  0  0
   -0.8040    0.6630    1.9170 C   0  0  0  0  0  0  0  0  0  0  0  0
   -1.0770    1.7420    2.4160 O   0  0  0  0  0  0  0  0  0  0  0  0
   -1.4490   -0.4490    2.3330 N   0  0  0  0  0  0  0  0  0  0  0  0
   -2.3710   -0.4180    3.4160 C   0  0  0  0  0  0  0  0  0  0  0  0
   -1.9900   -0.8520    4.6900 C   0  0  0  0  0  0  0  0  0  0  0  0
   -2.9280   -0.9230    5.7260 C   0  0  0  0  0  0  0  0  0  0  0  0
   -4.2350   -0.4740    5.5130 C   0  0  0  0  0  0  0  0  0  0  0  0
   -4.5980    0.0360    4.2610 C   0  0  0  0  0  0  0  0  0  0  0  0
   -3.6770    0.0510    3.2120 C   0  0  0  0  0  0  0  0  0  0  0  0
   -4.0570    0.5090    1.9940 N   0  0  0  0  0  0  0  0  0  0  0  0
   -4.2210   -0.4510    0.8990 C   0  0  0  0  0  0  0  0  0  0  0  0
   -4.2640    0.1580   -0.5240 C   0  0  0  0  0  0  0  0  0  0  0  0
   -5.0730    1.4750   -0.5260 C   0  0  0  0  0  0  0  0  0  0  0  0
   -4.3690    2.4830    0.4110 C   0  0  0  0  0  0  0  0  0  0  0  0
   -4.3630    1.9380    1.8590 C   0  0  0  0  0  0  0  0  0  0  0  0
    2.4470   -0.3290   -0.9240 N   0  0  0  0  0  0  0  0  0  0  0  0
    3.3120   -1.0910   -1.6040 N   0  0  0  0  0  0  0  0  0  0  0  0
    4.0820   -1.7290   -0.6990 C   0  0  0  0  0  0  0  0  0  0  0  0
    6.4610   -2.0500   -2.5750 H   0  0  0  0  0  0  0  0  0  0  0  0
    4.8880   -2.7640   -3.0470 H   0  0  0  0  0  0  0  0  0  0  0  0
    6.1730   -3.8070   -2.3710 H   0  0  0  0  0  0  0  0  0  0  0  0
    6.7150   -3.6580    0.1380 H   0  0  0  0  0  0  0  0  0  0  0  0
    6.8050   -3.9040    2.5840 H   0  0  0  0  0  0  0  0  0  0  0  0
    5.8790   -2.0490    6.3600 H   0  0  0  0  0  0  0  0  0  0  0  0
    5.9540   -3.6690    7.1200 H   0  0  0  0  0  0  0  0  0  0  0  0
    3.6180   -4.1510    6.1850 H   0  0  0  0  0  0  0  0  0  0  0  0
    3.5950   -2.7380    7.2870 H   0  0  0  0  0  0  0  0  0  0  0  0
    2.4870   -1.5570    3.0180 H   0  0  0  0  0  0  0  0  0  0  0  0
    0.0920   -0.3260    0.2380 H   0  0  0  0  0  0  0  0  0  0  0  0
    0.2180    1.4670    0.1950 H   0  0  0  0  0  0  0  0  0  0  0  0
   -1.2130   -1.3400    1.9520 H   0  0  0  0  0  0  0  0  0  0  0  0
   -0.9590   -1.1340    4.8740 H   0  0  0  0  0  0  0  0  0  0  0  0
   -2.6390   -1.3300    6.6920 H   0  0  0  0  0  0  0  0  0  0  0  0
   -4.9630   -0.5250    6.3190 H   0  0  0  0  0  0  0  0  0  0  0  0
   -5.5970    0.4150    4.0890 H   0  0  0  0  0  0  0  0  0  0  0  0
   -5.1810   -0.9550    1.0930 H   0  0  0  0  0  0  0  0  0  0  0  0
   -3.4320   -1.2230    0.9310 H   0  0  0  0  0  0  0  0  0  0  0  0
   -3.2340    0.3630   -0.8600 H   0  0  0  0  0  0  0  0  0  0  0  0
   -4.7140   -0.5640   -1.2280 H   0  0  0  0  0  0  0  0  0  0  0  0
   -6.1080    1.2920   -0.1910 H   0  0  0  0  0  0  0  0  0  0  0  0
   -5.1040    1.8880   -1.5490 H   0  0  0  0  0  0  0  0  0  0  0  0
   -3.3330    2.6500    0.0750 H   0  0  0  0  0  0  0  0  0  0  0  0
   -4.8940    3.4540    0.3860 H   0  0  0  0  0  0  0  0  0  0  0  0
   -5.3690    2.1080    2.2700 H   0  0  0  0  0  0  0  0  0  0  0  0
   -3.6600    2.5370    2.4630 H   0  0  0  0  0  0  0  0  0  0  0  0
  1 36  1  0  0  0  0
  1 37  1  0  0  0  0
  1 38  1  0  0  0  0
  1  2  1  0  0  0  0
  2  3  2  0  0  0  0
  3 39  1  0  0  0  0
  3  4  1  0  0  0  0
  4  5  1  0  0  0  0
  5 40  1  0  0  0  0
  5  6  2  0  0  0  0
  6  7  1  0  0  0  0
  7  8  1  0  0  0  0
  8 41  1  0  0  0  0
  8 42  1  0  0  0  0
  8  9  1  0  0  0  0
  9 43  1  0  0  0  0
  9 44  1  0  0  0  0
  9 10  1  0  0  0  0
 10 11  1  0  0  0  0
 11  6  1  0  0  0  0
 11 12  2  0  0  0  0
 12 45  1  0  0  0  0
 12 13  1  0  0  0  0
 13  4  2  0  0  0  0
 13 14  1  0  0  0  0
 14 15  1  0  0  0  0
 15 16  1  0  0  0  0
 16 17  1  0  0  0  0
 17 46  1  0  0  0  0
 17 47  1  0  0  0  0
 17 18  1  0  0  0  0
 18 19  2  0  0  0  0
 18 20  1  0  0  0  0
 20 48  1  0  0  0  0
 20 21  1  0  0  0  0
 21 22  2  0  0  0  0
 22 49  1  0  0  0  0
 22 23  1  0  0  0  0
 23 50  1  0  0  0  0
 23 24  2  0  0  0  0
 24 51  1  0  0  0  0
 24 25  1  0  0  0  0
 25 52  1  0  0  0  0
 25 26  2  0  0  0  0
 26 21  1  0  0  0  0
 26 27  1  0  0  0  0
 27 28  1  0  0  0  0
 28 53  1  0  0  0  0
 28 54  1  0  0  0  0
 28 29  1  0  0  0  0
 29 55  1  0  0  0  0
 29 56  1  0  0  0  0
 29 30  1  0  0  0  0
 30 57  1  0  0  0  0
 30 58  1  0  0  0  0
 30 31  1  0  0  0  0
 31 59  1  0  0  0  0
 31 60  1  0  0  0  0
 31 32  1  0  0  0  0
 32 27  1  0  0  0  0
 32 61  1  0  0  0  0
 32 62  1  0  0  0  0
 15 33  2  0  0  0  0
 33 34  1  0  0  0  0
 34 35  2  0  0  0  0
 35  2  1  0  0  0  0
 35 14  1  0  0  0  0
M  END
$$$$
ZINC01016925_000
  -MTS-   02131516223D 0   0.00000     0.00000     0

 38 40  0  0  0  0  0  0  0  0999 V2000
    3.5350   -1.7300    6.4070 C   0  0  0  0  0  0  0  0  0  0  0  0
    2.5920   -2.4670    5.4260 C   0  0  0  0  0  0  0  0  0  0  0  0
    1.9720   -1.4870    4.5700 O   0  0  0  0  0  0  0  0  0  0  0  0
    1.1230   -2.0190    3.6760 C   0  0  0  0  0  0  0  0  0  0  0  0
    0.8920   -3.2200    3.7020 O   0  0  0  0  0  0  0  0  0  0  0  0
    0.4540   -1.1420    2.6660 C   0  0  0  0  0  0  0  0  0  0  0  0
   -0.7890   -0.8850    2.6820 N   0  0  0  0  0  0  0  0  0  0  0  0
   -1.0210   -0.0530    1.6340 N   0  0  0  0  0  0  0  0  0  0  0  0
   -2.1820    0.4950    1.2160 C   0  0  0  0  0  0  0  0  0  0  0  0
   -2.8000    1.4850    1.9830 C   0  0  0  0  0  0  0  0  0  0  0  0
   -4.0020    2.0560    1.5540 C   0  0  0  0  0  0  0  0  0  0  0  0
   -4.5930    1.6350    0.3570 C   0  0  0  0  0  0  0  0  0  0  0  0
   -5.9160    2.2560   -0.1120 C   0  0  0  0  0  0  0  0  0  0  0  0
   -3.9700    0.6430   -0.4090 C   0  0  0  0  0  0  0  0  0  0  0  0
   -2.7670    0.0740    0.0190 C   0  0  0  0  0  0  0  0  0  0  0  0
    0.1290    0.1370    1.0410 C   0  0  0  0  0  0  0  0  0  0  0  0
    0.3590    0.8500    0.0090 N   0  0  0  0  0  0  0  0  0  0  0  0
    1.7000    0.9240   -0.4880 N   0  0  0  0  0  0  0  0  0  0  0  0
    2.6100    0.2560    0.1170 C   0  0  0  0  0  0  0  0  0  0  0  0
    4.0150    0.3410   -0.4150 C   0  0  0  0  0  0  0  0  0  0  0  0
    2.2530   -0.5600    1.2970 C   0  0  0  0  0  0  0  0  0  0  0  0
    3.0670   -1.2420    1.8930 O   0  0  0  0  0  0  0  0  0  0  0  0
    1.0220   -0.5380    1.6760 N   0  0  0  0  0  0  0  0  0  0  0  0
    4.0310   -2.4490    7.0780 H   0  0  0  0  0  0  0  0  0  0  0  0
    4.3050   -1.1790    5.8440 H   0  0  0  0  0  0  0  0  0  0  0  0
    2.9610   -1.0130    7.0160 H   0  0  0  0  0  0  0  0  0  0  0  0
    1.8340   -3.0190    6.0080 H   0  0  0  0  0  0  0  0  0  0  0  0
    3.1950   -3.1800    4.8380 H   0  0  0  0  0  0  0  0  0  0  0  0
   -2.3370    1.8050    2.9110 H   0  0  0  0  0  0  0  0  0  0  0  0
   -4.4730    2.8290    2.1550 H   0  0  0  0  0  0  0  0  0  0  0  0
   -5.6920    3.1270   -0.7450 H   0  0  0  0  0  0  0  0  0  0  0  0
   -6.5240    2.5840    0.7450 H   0  0  0  0  0  0  0  0  0  0  0  0
   -6.5050    1.5320   -0.6950 H   0  0  0  0  0  0  0  0  0  0  0  0
   -4.4180    0.3120   -1.3410 H   0  0  0  0  0  0  0  0  0  0  0  0
   -2.2800   -0.6950   -0.5700 H   0  0  0  0  0  0  0  0  0  0  0  0
    4.0300    0.0140   -1.4660 H   0  0  0  0  0  0  0  0  0  0  0  0
    4.7060   -0.2920    0.1610 H   0  0  0  0  0  0  0  0  0  0  0  0
    4.3640    1.3830   -0.3590 H   0  0  0  0  0  0  0  0  0  0  0  0
  1 24  1  0  0  0  0
  1 25  1  0  0  0  0
  1 26  1  0  0  0  0
  1  2  1  0  0  0  0
  2 27  1  0  0  0  0
  2 28  1  0  0  0  0
  2  3  1  0  0  0  0
  3  4  1  0  0  0  0
  4  5  2  0  0  0  0
  4  6  1  0  0  0  0
  6  7  2  0  0  0  0
  7  8  1  0  0  0  0
  8  9  1  0  0  0  0
  9 10  2  0  0  0  0
 10 29  1  0  0  0  0
 10 11  1  0  0  0  0
 11 30  1  0  0  0  0
 11 12  2  0  0  0  0
 12 13  1  0  0  0  0
 13 31  1  0  0  0  0
 13 32  1  0  0  0  0
 13 33  1  0  0  0  0
 12 14  1  0  0  0  0
 14 34  1  0  0  0  0
 14 15  2  0  0  0  0
 15  9  1  0  0  0  0
 15 35  1  0  0  0  0
  8 16  1  0  0  0  0
 16 17  2  0  0  0  0
 17 18  1  0  0  0  0
 18 19  2  0  0  0  0
 19 20  1  0  0  0  0
 20 36  1  0  0  0  0
 20 37  1  0  0  0  0
 20 38  1  0  0  0  0
 19 21  1  0  0  0  0
 21 22  2  0  0  0  0
 21 23  1  0  0  0  0
 23  6  1  0  0  0  0
 23 16  1  0  0  0  0
M  END
$$$$
ZINC01313643_000
  -MTS-   02131516223D 0   0.00000     0.00000     0

 47 51  0  0  0  0  0  0  0  0999 V2000
    5.1120   -1.3440    1.4280 C   0  0  0  0  0  0  0  0  0  0  0  0
    3.8310   -0.6720    1.2450 N   0  0  0  0  0  0  0  0  0  0  0  0
    3.8400    0.6050    0.7910 C   0  0  0  0  0  0  0  0  0  0  0  0
    4.9140    1.1320    0.5660 O   0  0  0  0  0  0  0  0  0  0  0  0
    2.7120    1.3080    0.5790 N   0  0  0  0  0  0  0  0  0  0  0  0
    2.7600    2.6790    0.1100 C   0  0  0  0  0  0  0  0  0  0  0  0
    1.4740    0.7110    0.8390 C   0  0  0  0  0  0  0  0  0  0  0  0
    0.2450    1.2370    0.7120 N   0  0  0  0  0  0  0  0  0  0  0  0
   -0.5950    0.2380    1.0780 C   0  0  0  0  0  0  0  0  0  0  0  0
    0.1090   -0.8460    1.4180 N   0  0  0  0  0  0  0  0  0  0  0  0
   -0.6190   -1.9080    1.8050 C   0  0  0  0  0  0  0  0  0  0  0  0
   -1.9290   -1.4240    1.6920 C   0  0  0  0  0  0  0  0  0  0  0  0
   -1.9050   -0.1180    1.2440 N   0  0  0  0  0  0  0  0  0  0  0  0
   -2.9970    0.6510    1.0330 C   0  0  0  0  0  0  0  0  0  0  0  0
   -3.7710    0.4730   -0.1170 C   0  0  0  0  0  0  0  0  0  0  0  0
   -4.9580    1.1940   -0.2820 C   0  0  0  0  0  0  0  0  0  0  0  0
   -5.3570    2.1130    0.6950 C   0  0  0  0  0  0  0  0  0  0  0  0
   -4.5520    2.3360    1.8160 C   0  0  0  0  0  0  0  0  0  0  0  0
   -3.3660    1.6130    1.9780 C   0  0  0  0  0  0  0  0  0  0  0  0
   -3.1770   -2.1560    1.9930 C   0  0  0  0  0  0  0  0  0  0  0  0
   -4.0140   -2.5610    0.9540 C   0  0  0  0  0  0  0  0  0  0  0  0
   -5.1860   -3.2670    1.2400 C   0  0  0  0  0  0  0  0  0  0  0  0
   -5.5110   -3.5580    2.5690 C   0  0  0  0  0  0  0  0  0  0  0  0
   -4.6770   -3.1540    3.6230 C   0  0  0  0  0  0  0  0  0  0  0  0
   -3.5040   -2.4470    3.3180 C   0  0  0  0  0  0  0  0  0  0  0  0
   -5.0020   -3.4430    4.9090 N   0  3  0  0  0  0  0  0  0  0  0  0
   -6.1860   -4.1440    5.2070 O   0  5  0  0  0  0  0  0  0  0  0  0
   -4.2930   -3.1040    5.8210 O   0  0  0  0  0  0  0  0  0  0  0  0
    1.4120   -0.5880    1.2860 C   0  0  0  0  0  0  0  0  0  0  0  0
    2.6880   -1.3390    1.5000 C   0  0  0  0  0  0  0  0  0  0  0  0
    2.6680   -2.4960    1.8860 O   0  0  0  0  0  0  0  0  0  0  0  0
    5.5500   -1.5590    0.4420 H   0  0  0  0  0  0  0  0  0  0  0  0
    5.0420   -2.2920    1.9820 H   0  0  0  0  0  0  0  0  0  0  0  0
    5.8090   -0.7030    1.9910 H   0  0  0  0  0  0  0  0  0  0  0  0
    3.1640    3.3240    0.9060 H   0  0  0  0  0  0  0  0  0  0  0  0
    1.7650    3.0570   -0.1710 H   0  0  0  0  0  0  0  0  0  0  0  0
    3.4090    2.7600   -0.7760 H   0  0  0  0  0  0  0  0  0  0  0  0
   -0.2690   -2.8840    2.1220 H   0  0  0  0  0  0  0  0  0  0  0  0
   -3.4390   -0.2270   -0.8750 H   0  0  0  0  0  0  0  0  0  0  0  0
   -5.5690    1.0410   -1.1670 H   0  0  0  0  0  0  0  0  0  0  0  0
   -6.2920    2.6550    0.5810 H   0  0  0  0  0  0  0  0  0  0  0  0
   -4.8460    3.0700    2.5610 H   0  0  0  0  0  0  0  0  0  0  0  0
   -2.7220    1.7880    2.8320 H   0  0  0  0  0  0  0  0  0  0  0  0
   -3.7430   -2.3240   -0.0700 H   0  0  0  0  0  0  0  0  0  0  0  0
   -5.8390   -3.5870    0.4320 H   0  0  0  0  0  0  0  0  0  0  0  0
   -6.4270   -4.1060    2.7770 H   0  0  0  0  0  0  0  0  0  0  0  0
   -2.8290   -2.1150    4.1020 H   0  0  0  0  0  0  0  0  0  0  0  0
  1 32  1  0  0  0  0
  1 33  1  0  0  0  0
  1 34  1  0  0  0  0
  1  2  1  0  0  0  0
  2  3  1  0  0  0  0
  3  4  2  0  0  0  0
  3  5  1  0  0  0  0
  5  6  1  0  0  0  0
  6 35  1  0  0  0  0
  6 36  1  0  0  0  0
  6 37  1  0  0  0  0
  5  7  1  0  0  0  0
  7  8  1  0  0  0  0
  8  9  2  0  0  0  0
  9 10  1  0  0  0  0
 10 11  1  0  0  0  0
 11 38  1  0  0  0  0
 11 12  2  0  0  0  0
 12 13  1  0  0  0  0
 13  9  1  0  0  0  0
 13 14  1  0  0  0  0
 14 15  2  0  0  0  0
 15 39  1  0  0  0  0
 15 16  1  0  0  0  0
 16 40  1  0  0  0  0
 16 17  2  0  0  0  0
 17 41  1  0  0  0  0
 17 18  1  0  0  0  0
 18 42  1  0  0  0  0
 18 19  2  0  0  0  0
 19 14  1  0  0  0  0
 19 43  1  0  0  0  0
 12 20  1  0  0  0  0
 20 21  2  0  0  0  0
 21 44  1  0  0  0  0
 21 22  1  0  0  0  0
 22 45  1  0  0  0  0
 22 23  2  0  0  0  0
 23 46  1  0  0  0  0
 23 24  1  0  0  0  0
 24 25  2  0  0  0  0
 25 20  1  0  0  0  0
 25 47  1  0  0  0  0
 24 26  1  0  0  0  0
 26 27  1  0  0  0  0
 26 28  2  0  0  0  0
 10 29  1  0  0  0  0
 29  7  2  0  0  0  0
 29 30  1  0  0  0  0
 30  2  1  0  0  0  0
 30 31  2  0  0  0  0
M  CHG  2  26   1  27  -1
M  END
$$$$
ZINC01320083_000
  -MTS-   02131516223D 0   0.00000     0.00000     0

 40 41  0  0  1  0  0  0  0  0999 V2000
    4.6870    0.9880    0.2350 O   0  0  0  0  0  0  0  0  0  0  0  0
    4.4250   -0.2720   -0.4220 C   0  0  0  0  0  0  0  0  0  0  0  0
    3.2320   -1.0410    0.2240 C   0  0  2  0  0  0  0  0  0  0  0  0
    2.0710   -0.1770    0.3450 O   0  0  0  0  0  0  0  0  0  0  0  0
    0.9610   -0.7890    1.0240 C   0  0  1  0  0  0  0  0  0  0  0  0
   -0.2920    0.5330    1.1290 S   0  0  0  0  0  0  0  0  0  0  0  0
   -1.4120    0.0800   -0.2360 C   0  0  0  0  0  0  0  0  0  0  0  0
   -2.6730   -0.6110    0.3420 C   0  0  0  0  0  0  0  0  0  0  0  0
   -3.7750    0.4410    0.5370 C   0  0  0  0  0  0  0  0  0  0  0  0
   -3.7840    1.2420    1.6850 C   0  0  0  0  0  0  0  0  0  0  0  0
   -4.7870    2.1970    1.8710 C   0  0  0  0  0  0  0  0  0  0  0  0
   -5.7860    2.3570    0.9080 C   0  0  0  0  0  0  0  0  0  0  0  0
   -5.7830    1.5560   -0.2380 C   0  0  0  0  0  0  0  0  0  0  0  0
   -4.7790    0.6030   -0.4230 C   0  0  0  0  0  0  0  0  0  0  0  0
    1.3440   -1.2200    2.4680 C   0  0  2  0  0  0  0  0  0  0  0  0
    0.2670   -1.8440    3.2170 O   0  0  0  0  0  0  0  0  0  0  0  0
    2.4940   -2.2530    2.3350 C   0  0  2  0  0  0  0  0  0  0  0  0
    2.9360   -2.7170    3.6350 O   0  0  0  0  0  0  0  0  0  0  0  0
    3.6990   -1.6060    1.5980 C   0  0  1  0  0  0  0  0  0  0  0  0
    4.3100   -0.5870    2.4180 O   0  0  0  0  0  0  0  0  0  0  0  0
    3.8900    1.4330    0.5090 H   0  0  0  0  0  0  0  0  0  0  0  0
    5.3170   -0.9190   -0.3800 H   0  0  0  0  0  0  0  0  0  0  0  0
    4.2020   -0.0490   -1.4800 H   0  0  0  0  0  0  0  0  0  0  0  0
    2.9720   -1.8870   -0.4350 H   0  0  0  0  0  0  0  0  0  0  0  0
    0.5650   -1.6490    0.4580 H   0  0  0  0  0  0  0  0  0  0  0  0
   -0.8800   -0.6210   -0.8970 H   0  0  0  0  0  0  0  0  0  0  0  0
   -1.6910    0.9780   -0.8100 H   0  0  0  0  0  0  0  0  0  0  0  0
   -2.4350   -1.1040    1.2990 H   0  0  0  0  0  0  0  0  0  0  0  0
   -3.0270   -1.3880   -0.3540 H   0  0  0  0  0  0  0  0  0  0  0  0
   -3.0110    1.1270    2.4380 H   0  0  0  0  0  0  0  0  0  0  0  0
   -4.7900    2.8150    2.7650 H   0  0  0  0  0  0  0  0  0  0  0  0
   -6.5650    3.1030    1.0500 H   0  0  0  0  0  0  0  0  0  0  0  0
   -6.5630    1.6770   -0.9850 H   0  0  0  0  0  0  0  0  0  0  0  0
   -4.7820   -0.0120   -1.3170 H   0  0  0  0  0  0  0  0  0  0  0  0
    1.7120   -0.3430    3.0280 H   0  0  0  0  0  0  0  0  0  0  0  0
   -0.2650   -2.4260    2.6770 H   0  0  0  0  0  0  0  0  0  0  0  0
    2.1340   -3.1220    1.7540 H   0  0  0  0  0  0  0  0  0  0  0  0
    2.2580   -3.2700    4.0240 H   0  0  0  0  0  0  0  0  0  0  0  0
    4.4570   -2.3920    1.4240 H   0  0  0  0  0  0  0  0  0  0  0  0
    3.7410    0.1840    2.4500 H   0  0  0  0  0  0  0  0  0  0  0  0
  1 21  1  0  0  0  0
  1  2  1  0  0  0  0
  2 22  1  0  0  0  0
  2 23  1  0  0  0  0
  2  3  1  0  0  0  0
  3 24  1  0  0  0  0
  3  4  1  0  0  0  0
  4  5  1  0  0  0  0
  5 25  1  0  0  0  0
  5  6  1  0  0  0  0
  6  7  1  0  0  0  0
  7 26  1  0  0  0  0
  7 27  1  0  0  0  0
  7  8  1  0  0  0  0
  8 28  1  0  0  0  0
  8 29  1  0  0  0  0
  8  9  1  0  0  0  0
  9 10  2  0  0  0  0
 10 30  1  0  0  0  0
 10 11  1  0  0  0  0
 11 31  1  0  0  0  0
 11 12  2  0  0  0  0
 12 32  1  0  0  0  0
 12 13  1  0  0  0  0
 13 33  1  0  0  0  0
 13 14  2  0  0  0  0
 14  9  1  0  0  0  0
 14 34  1  0  0  0  0
  5 15  1  0  0  0  0
 15 35  1  0  0  0  0
 15 16  1  0  0  0  0
 16 36  1  0  0  0  0
 15 17  1  0  0  0  0
 17 37  1  0  0  0  0
 17 18  1  0  0  0  0
 18 38  1  0  0  0  0
 17 19  1  0  0  0  0
 19  3  1  0  0  0  0
 19 39  1  0  0  0  0
 19 20  1  0  0  0  0
 20 40  1  0  0  0  0
M  END
$$$$
ZINC01393319_000
  -MTS-   02131516223D 0   0.00000     0.00000     0

 36 37  0  0  1  0  0  0  0  0999 V2000
    6.0390    0.6390    1.0100 C   0  0  0  0  0  0  0  0  0  0  0  0
    4.9270   -0.2450    1.2320 O   0  0  0  0  0  0  0  0  0  0  0  0
    3.8910    0.0170    0.4320 C   0  0  0  0  0  0  0  0  0  0  0  0
    3.9060    0.9030   -0.4050 O   0  0  0  0  0  0  0  0  0  0  0  0
    2.6880   -0.8660    0.5980 C   0  0  1  0  0  0  0  0  0  0  0  0
    1.6110   -0.0750    1.3820 C   0  0  0  0  0  0  0  0  0  0  0  0
    0.4620   -0.9590    1.5640 N   0  0  0  0  0  0  0  0  0  0  0  0
    0.6510   -2.4140    1.5970 N   0  0  0  0  0  0  0  0  0  0  0  0
    1.8340   -3.0390    1.4840 C   0  0  0  0  0  0  0  0  0  0  0  0
    1.9040   -4.2540    1.5060 O   0  0  0  0  0  0  0  0  0  0  0  0
    3.0610   -2.1780    1.3320 C   0  0  0  0  0  0  0  0  0  0  0  0
   -0.7960   -0.4720    1.7500 C   0  0  0  0  0  0  0  0  0  0  0  0
   -1.6830   -1.3000    1.8950 O   0  0  0  0  0  0  0  0  0  0  0  0
   -1.1230    1.0110    1.7750 C   0  0  0  0  0  0  0  0  0  0  0  0
   -1.3000    1.7400    0.1100 S   0  0  0  0  0  0  0  0  0  0  0  0
   -3.0620    1.7780    0.0980 C   0  0  0  0  0  0  0  0  0  0  0  0
   -3.7820    0.7740   -0.5510 C   0  0  0  0  0  0  0  0  0  0  0  0
   -5.1780    0.7950   -0.5150 C   0  0  0  0  0  0  0  0  0  0  0  0
   -5.8100    1.8390    0.1710 C   0  0  0  0  0  0  0  0  0  0  0  0
   -5.0400    2.8250    0.7980 C   0  0  0  0  0  0  0  0  0  0  0  0
   -3.6940    2.7980    0.7070 N   0  0  0  0  0  0  0  0  0  0  0  0
    6.8480    0.3130    1.6800 H   0  0  0  0  0  0  0  0  0  0  0  0
    6.4140    0.5920   -0.0250 H   0  0  0  0  0  0  0  0  0  0  0  0
    5.7830    1.6800    1.2610 H   0  0  0  0  0  0  0  0  0  0  0  0
    2.2890   -1.1220   -0.3980 H   0  0  0  0  0  0  0  0  0  0  0  0
    1.9760    0.2330    2.3750 H   0  0  0  0  0  0  0  0  0  0  0  0
    1.3650    0.8270    0.7990 H   0  0  0  0  0  0  0  0  0  0  0  0
   -0.1410   -3.0260    1.7100 H   0  0  0  0  0  0  0  0  0  0  0  0
    3.4660   -1.9630    2.3350 H   0  0  0  0  0  0  0  0  0  0  0  0
    3.8260   -2.7230    0.7530 H   0  0  0  0  0  0  0  0  0  0  0  0
   -2.0570    1.1680    2.3360 H   0  0  0  0  0  0  0  0  0  0  0  0
   -0.3000    1.5500    2.2670 H   0  0  0  0  0  0  0  0  0  0  0  0
   -3.2490   -0.0120   -1.0740 H   0  0  0  0  0  0  0  0  0  0  0  0
   -5.7590    0.0170   -1.0040 H   0  0  0  0  0  0  0  0  0  0  0  0
   -6.8930    1.8870    0.2180 H   0  0  0  0  0  0  0  0  0  0  0  0
   -5.5200    3.6180    1.3620 H   0  0  0  0  0  0  0  0  0  0  0  0
  1 22  1  0  0  0  0
  1 23  1  0  0  0  0
  1 24  1  0  0  0  0
  1  2  1  0  0  0  0
  2  3  1  0  0  0  0
  3  4  2  0  0  0  0
  3  5  1  0  0  0  0
  5 25  1  0  0  0  0
  5  6  1  0  0  0  0
  6 26  1  0  0  0  0
  6 27  1  0  0  0  0
  6  7  1  0  0  0  0
  7  8  1  0  0  0  0
  8 28  1  0  0  0  0
  8  9  1  0  0  0  0
  9 10  2  0  0  0  0
  9 11  1  0  0  0  0
 11  5  1  0  0  0  0
 11 29  1  0  0  0  0
 11 30  1  0  0  0  0
  7 12  1  0  0  0  0
 12 13  2  0  0  0  0
 12 14  1  0  0  0  0
 14 31  1  0  0  0  0
 14 32  1  0  0  0  0
 14 15  1  0  0  0  0
 15 16  1  0  0  0  0
 16 17  2  0  0  0  0
 17 33  1  0  0  0  0
 17 18  1  0  0  0  0
 18 34  1  0  0  0  0
 18 19  2  0  0  0  0
 19 35  1  0  0  0  0
 19 20  1  0  0  0  0
 20 36  1  0  0  0  0
 20 21  2  0  0  0  0
 21 16  1  0  0  0  0
M  END
$$$$
ZINC01560728_000
  -MTS-   02131516223D 0   0.00000     0.00000     0

 32 33  0  0  1  0  0  0  0  0999 V2000
    4.6600   -2.6430    2.6340 C   0  0  0  0  0  0  0  0  0  0  0  0
    3.3420   -2.5670    3.4420 C   0  0  0  0  0  0  0  0  0  0  0  0
    2.7420   -1.2730    3.2360 O   0  0  0  0  0  0  0  0  0  0  0  0
    2.1060   -1.1930    2.0610 C   0  0  0  0  0  0  0  0  0  0  0  0
    2.0420   -2.1340    1.2830 O   0  0  0  0  0  0  0  0  0  0  0  0
    1.4760    0.1250    1.7190 C   0  0  1  0  0  0  0  0  0  0  0  0
    1.7500    0.5530   -0.0390 S   0  0  0  0  0  0  0  0  0  0  0  0
    0.0100    0.7640   -0.3110 C   0  0  0  0  0  0  0  0  0  0  0  0
   -0.6160    1.3470   -1.7890 S   0  0  0  0  0  0  0  0  0  0  0  0
   -0.7270    0.4380    0.7630 N   0  0  0  0  0  0  0  0  0  0  0  0
   -0.0380   -0.1260    1.8960 C   0  0  1  0  0  0  0  0  0  0  0  0
   -0.4270   -1.5390    1.8470 N   0  0  0  0  0  0  0  0  0  0  0  0
   -2.1330    0.6260    0.7890 C   0  0  0  0  0  0  0  0  0  0  0  0
   -2.6850    1.6920    1.5010 C   0  0  0  0  0  0  0  0  0  0  0  0
   -4.0720    1.8870    1.5140 C   0  0  0  0  0  0  0  0  0  0  0  0
   -4.9030    1.0220    0.7940 C   0  0  0  0  0  0  0  0  0  0  0  0
   -4.3520   -0.0490    0.0840 C   0  0  0  0  0  0  0  0  0  0  0  0
   -2.9690   -0.2550    0.1000 C   0  0  0  0  0  0  0  0  0  0  0  0
    5.1380   -3.6260    2.7800 H   0  0  0  0  0  0  0  0  0  0  0  0
    4.4530   -2.5030    1.5610 H   0  0  0  0  0  0  0  0  0  0  0  0
    5.3570   -1.8570    2.9670 H   0  0  0  0  0  0  0  0  0  0  0  0
    3.5770   -2.7270    4.5090 H   0  0  0  0  0  0  0  0  0  0  0  0
    2.6680   -3.3680    3.0910 H   0  0  0  0  0  0  0  0  0  0  0  0
    1.8390    0.9440    2.3610 H   0  0  0  0  0  0  0  0  0  0  0  0
   -0.3890    0.2900    2.8540 H   0  0  0  0  0  0  0  0  0  0  0  0
   -1.5020   -1.6370    1.7930 H   0  0  0  0  0  0  0  0  0  0  0  0
    0.0280   -2.0390    0.9920 H   0  0  0  0  0  0  0  0  0  0  0  0
   -2.0320    2.3680    2.0410 H   0  0  0  0  0  0  0  0  0  0  0  0
   -4.5040    2.7070    2.0810 H   0  0  0  0  0  0  0  0  0  0  0  0
   -5.9780    1.1800    0.7900 H   0  0  0  0  0  0  0  0  0  0  0  0
   -4.9990   -0.7200   -0.4750 H   0  0  0  0  0  0  0  0  0  0  0  0
   -2.5440   -1.1070   -0.4180 H   0  0  0  0  0  0  0  0  0  0  0  0
  1 19  1  0  0  0  0
  1 20  1  0  0  0  0
  1 21  1  0  0  0  0
  1  2  1  0  0  0  0
  2 22  1  0  0  0  0
  2 23  1  0  0  0  0
  2  3  1  0  0  0  0
  3  4  1  0  0  0  0
  4  5  2  0  0  0  0
  4  6  1  0  0  0  0
  6 24  1  0  0  0  0
  6  7  1  0  0  0  0
  7  8  1  0  0  0  0
  8  9  2  0  0  0  0
  8 10  1  0  0  0  0
 10 11  1  0  0  0  0
 11  6  1  0  0  0  0
 11 25  1  0  0  0  0
 11 12  1  0  0  0  0
 12 26  1  0  0  0  0
 12 27  1  0  0  0  0
 10 13  1  0  0  0  0
 13 14  2  0  0  0  0
 14 28  1  0  0  0  0
 14 15  1  0  0  0  0
 15 29  1  0  0  0  0
 15 16  2  0  0  0  0
 16 30  1  0  0  0  0
 16 17  1  0  0  0  0
 17 31  1  0  0  0  0
 17 18  2  0  0  0  0
 18 13  1  0  0  0  0
 18 32  1  0  0  0  0
M  END
$$$$
ZINC01572632_000
  -MTS-   02131516223D 0   0.00000     0.00000     0

 42 45  0  0  1  0  0  0  0  0999 V2000
    4.8280   -1.1450    2.9400 C   0  0  0  0  0  0  0  0  0  0  0  0
    3.9430   -1.7460    1.9840 O   0  0  0  0  0  0  0  0  0  0  0  0
    2.6020   -1.3570    1.8350 C   0  0  0  0  0  0  0  0  0  0  0  0
    1.5480   -2.1220    2.3470 C   0  0  0  0  0  0  0  0  0  0  0  0
    0.2220   -1.6920    2.2120 C   0  0  0  0  0  0  0  0  0  0  0  0
   -0.8100   -2.4890    2.7190 C   0  0  0  0  0  0  0  0  0  0  0  0
   -2.1350   -2.0660    2.6170 C   0  0  0  0  0  0  0  0  0  0  0  0
   -2.4350   -0.8330    2.0310 C   0  0  0  0  0  0  0  0  0  0  0  0
   -3.9070   -0.4000    1.9690 C   0  0  0  0  0  0  0  0  0  0  0  0
   -4.1020    0.6930    0.8940 C   0  0  2  0  0  0  0  0  0  0  0  0
   -5.4850    1.3920    0.9320 C   0  0  0  0  0  0  0  0  0  0  0  0
   -5.1790    2.8760    0.5910 C   0  0  0  0  0  0  0  0  0  0  0  0
   -3.6450    2.9320    0.3810 C   0  0  0  0  0  0  0  0  0  0  0  0
   -3.1450    1.7770    1.1500 N   0  0  0  0  0  0  0  0  0  0  0  0
   -1.7450    1.3590    0.9300 C   0  0  0  0  0  0  0  0  0  0  0  0
   -1.4060   -0.0220    1.5270 C   0  0  0  0  0  0  0  0  0  0  0  0
   -0.0740   -0.4770    1.5760 C   0  0  0  0  0  0  0  0  0  0  0  0
    0.9860    0.2430    1.0050 C   0  0  0  0  0  0  0  0  0  0  0  0
    2.3160   -0.1680    1.1550 C   0  0  0  0  0  0  0  0  0  0  0  0
    3.3860    0.5820    0.6380 O   0  0  0  0  0  0  0  0  0  0  0  0
    4.1980    0.1450   -0.4630 C   0  0  0  0  0  0  0  0  0  0  0  0
    5.8040   -1.6430    2.8520 H   0  0  0  0  0  0  0  0  0  0  0  0
    4.9660   -0.0730    2.7330 H   0  0  0  0  0  0  0  0  0  0  0  0
    4.4550   -1.2900    3.9660 H   0  0  0  0  0  0  0  0  0  0  0  0
    1.7460   -3.0550    2.8540 H   0  0  0  0  0  0  0  0  0  0  0  0
   -0.5940   -3.4400    3.1960 H   0  0  0  0  0  0  0  0  0  0  0  0
   -2.9310   -2.6980    3.0000 H   0  0  0  0  0  0  0  0  0  0  0  0
   -4.1620   -0.0040    2.9640 H   0  0  0  0  0  0  0  0  0  0  0  0
   -4.5660   -1.2530    1.7430 H   0  0  0  0  0  0  0  0  0  0  0  0
   -3.9220    0.2710   -0.1120 H   0  0  0  0  0  0  0  0  0  0  0  0
   -5.9280    1.3250    1.9400 H   0  0  0  0  0  0  0  0  0  0  0  0
   -6.1870    0.9300    0.2180 H   0  0  0  0  0  0  0  0  0  0  0  0
   -5.4550    3.5230    1.4410 H   0  0  0  0  0  0  0  0  0  0  0  0
   -5.7240    3.2260   -0.3010 H   0  0  0  0  0  0  0  0  0  0  0  0
   -3.4090    2.8100   -0.6900 H   0  0  0  0  0  0  0  0  0  0  0  0
   -3.2030    3.8750    0.7380 H   0  0  0  0  0  0  0  0  0  0  0  0
   -1.5340    1.3230   -0.1510 H   0  0  0  0  0  0  0  0  0  0  0  0
   -1.1210    2.1330    1.4030 H   0  0  0  0  0  0  0  0  0  0  0  0
    0.7860    1.1320    0.4310 H   0  0  0  0  0  0  0  0  0  0  0  0
    4.9090    0.9510   -0.6940 H   0  0  0  0  0  0  0  0  0  0  0  0
    4.7720   -0.7560   -0.2000 H   0  0  0  0  0  0  0  0  0  0  0  0
    3.5810   -0.0430   -1.3550 H   0  0  0  0  0  0  0  0  0  0  0  0
  1 22  1  0  0  0  0
  1 23  1  0  0  0  0
  1 24  1  0  0  0  0
  1  2  1  0  0  0  0
  2  3  1  0  0  0  0
  3  4  2  0  0  0  0
  4 25  1  0  0  0  0
  4  5  1  0  0  0  0
  5  6  1  0  0  0  0
  6 26  1  0  0  0  0
  6  7  2  0  0  0  0
  7 27  1  0  0  0  0
  7  8  1  0  0  0  0
  8  9  1  0  0  0  0
  9 28  1  0  0  0  0
  9 29  1  0  0  0  0
  9 10  1  0  0  0  0
 10 30  1  0  0  0  0
 10 11  1  0  0  0  0
 11 31  1  0  0  0  0
 11 32  1  0  0  0  0
 11 12  1  0  0  0  0
 12 33  1  0  0  0  0
 12 34  1  0  0  0  0
 12 13  1  0  0  0  0
 13 35  1  0  0  0  0
 13 36  1  0  0  0  0
 13 14  1  0  0  0  0
 14 10  1  0  0  0  0
 14 15  1  0  0  0  0
 15 37  1  0  0  0  0
 15 38  1  0  0  0  0
 15 16  1  0  0  0  0
 16  8  2  0  0  0  0
 16 17  1  0  0  0  0
 17  5  2  0  0  0  0
 17 18  1  0  0  0  0
 18 39  1  0  0  0  0
 18 19  2  0  0  0  0
 19  3  1  0  0  0  0
 19 20  1  0  0  0  0
 20 21  1  0  0  0  0
 21 40  1  0  0  0  0
 21 41  1  0  0  0  0
 21 42  1  0  0  0  0
M  END
$$$$
ZINC01795810_000
  -MTS-   02131516223D 0   0.00000     0.00000     0

 38 40  0  0  0  0  0  0  0  0999 V2000
    4.4120   -3.1850    7.8210 O   0  0  0  0  0  0  0  0  0  0  0  0
    4.4520   -3.5060    6.5310 C   0  0  0  0  0  0  0  0  0  0  0  0
    5.1980   -4.4020    6.1710 O   0  0  0  0  0  0  0  0  0  0  0  0
    3.5740   -2.7060    5.5910 C   0  0  0  0  0  0  0  0  0  0  0  0
    2.4340   -3.7640    4.6310 S   0  0  0  0  0  0  0  0  0  0  0  0
    2.2740   -2.7090    3.2130 C   0  0  0  0  0  0  0  0  0  0  0  0
    1.0230   -2.1730    2.9140 C   0  0  0  0  0  0  0  0  0  0  0  0
    0.8600   -1.3540    1.7990 C   0  0  0  0  0  0  0  0  0  0  0  0
   -0.3760   -0.9030    1.5160 N   0  0  0  0  0  0  0  0  0  0  0  0
   -0.8650    0.6690    2.0190 S   0  0  0  0  0  0  0  0  0  0  0  0
    0.1190    1.6020    1.5250 O   0  0  0  0  0  0  0  0  0  0  0  0
   -1.1160    0.5170    3.4320 O   0  0  0  0  0  0  0  0  0  0  0  0
   -2.3980    0.8220    1.1280 C   0  0  0  0  0  0  0  0  0  0  0  0
   -3.4840   -0.5440    0.8770 S   0  0  0  0  0  0  0  0  0  0  0  0
   -4.5700    0.5510    0.0270 C   0  0  0  0  0  0  0  0  0  0  0  0
   -4.1100    1.8690   -0.0380 C   0  0  0  0  0  0  0  0  0  0  0  0
   -2.8710    2.0250    0.5920 C   0  0  0  0  0  0  0  0  0  0  0  0
    1.9620   -1.0200    1.0020 C   0  0  0  0  0  0  0  0  0  0  0  0
    1.8180   -0.1500   -0.0870 C   0  0  0  0  0  0  0  0  0  0  0  0
    2.9130    0.1500   -0.9030 C   0  0  0  0  0  0  0  0  0  0  0  0
    4.1620   -0.4080   -0.6190 C   0  0  0  0  0  0  0  0  0  0  0  0
    4.3130   -1.2570    0.4810 C   0  0  0  0  0  0  0  0  0  0  0  0
    3.2200   -1.5630    1.3010 C   0  0  0  0  0  0  0  0  0  0  0  0
    3.3820   -2.4100    2.4080 C   0  0  0  0  0  0  0  0  0  0  0  0
    4.6460   -2.9430    2.6910 O   0  0  0  0  0  0  0  0  0  0  0  0
    5.0230   -3.7580    8.2690 H   0  0  0  0  0  0  0  0  0  0  0  0
    4.2220   -2.1640    4.8870 H   0  0  0  0  0  0  0  0  0  0  0  0
    2.9750   -1.9740    6.1540 H   0  0  0  0  0  0  0  0  0  0  0  0
    0.1700   -2.4000    3.5430 H   0  0  0  0  0  0  0  0  0  0  0  0
   -1.0570   -1.4640    1.0020 H   0  0  0  0  0  0  0  0  0  0  0  0
   -5.5100    0.2250   -0.4040 H   0  0  0  0  0  0  0  0  0  0  0  0
   -4.6520    2.6760   -0.5230 H   0  0  0  0  0  0  0  0  0  0  0  0
   -2.3360    2.9690    0.6590 H   0  0  0  0  0  0  0  0  0  0  0  0
    0.8570    0.3020   -0.3090 H   0  0  0  0  0  0  0  0  0  0  0  0
    2.7930    0.8140   -1.7540 H   0  0  0  0  0  0  0  0  0  0  0  0
    5.0140   -0.1810   -1.2540 H   0  0  0  0  0  0  0  0  0  0  0  0
    5.2880   -1.6830    0.6980 H   0  0  0  0  0  0  0  0  0  0  0  0
    4.6170   -3.8600    2.9450 H   0  0  0  0  0  0  0  0  0  0  0  0
  1 26  1  0  0  0  0
  1  2  1  0  0  0  0
  2  3  2  0  0  0  0
  2  4  1  0  0  0  0
  4 27  1  0  0  0  0
  4 28  1  0  0  0  0
  4  5  1  0  0  0  0
  5  6  1  0  0  0  0
  6  7  2  0  0  0  0
  7 29  1  0  0  0  0
  7  8  1  0  0  0  0
  8  9  1  0  0  0  0
  9 30  1  0  0  0  0
  9 10  1  0  0  0  0
 10 11  2  0  0  0  0
 10 12  2  0  0  0  0
 10 13  1  0  0  0  0
 13 14  1  0  0  0  0
 14 15  1  0  0  0  0
 15 31  1  0  0  0  0
 15 16  2  0  0  0  0
 16 32  1  0  0  0  0
 16 17  1  0  0  0  0
 17 13  2  0  0  0  0
 17 33  1  0  0  0  0
  8 18  2  0  0  0  0
 18 19  1  0  0  0  0
 19 34  1  0  0  0  0
 19 20  2  0  0  0  0
 20 35  1  0  0  0  0
 20 21  1  0  0  0  0
 21 36  1  0  0  0  0
 21 22  2  0  0  0  0
 22 37  1  0  0  0  0
 22 23  1  0  0  0  0
 23 18  1  0  0  0  0
 23 24  2  0  0  0  0
 24  6  1  0  0  0  0
 24 25  1  0  0  0  0
 25 38  1  0  0  0  0
M  END
$$$$
ZINC02105298_000
  -MTS-   02131516223D 0   0.00000     0.00000     0

 50 53  0  0  1  0  0  0  0  0999 V2000
   -4.3350   -2.4510    1.2830 C   0  0  0  0  0  0  0  0  0  0  0  0
   -4.1590   -1.7490    2.6570 C   0  0  0  0  0  0  0  0  0  0  0  0
   -3.2260   -0.5050    2.5630 C   0  0  1  0  0  0  0  0  0  0  0  0
   -1.8450   -0.8730    2.2680 N   0  0  0  0  0  0  0  0  0  0  0  0
   -0.8630    0.0250    2.4660 C   0  0  0  0  0  0  0  0  0  0  0  0
   -1.1600    1.1190    2.9030 O   0  0  0  0  0  0  0  0  0  0  0  0
    0.5870   -0.3060    2.1540 C   0  0  0  0  0  0  0  0  0  0  0  0
    1.3250   -1.0610    3.0760 C   0  0  0  0  0  0  0  0  0  0  0  0
    2.6370   -1.4450    2.7910 C   0  0  0  0  0  0  0  0  0  0  0  0
    3.2410   -0.9490    1.6970 N   0  0  0  0  0  0  0  0  0  0  0  0
    2.5730   -0.1920    0.8050 C   0  0  0  0  0  0  0  0  0  0  0  0
    3.2890    0.2640   -0.3020 C   0  0  0  0  0  0  0  0  0  0  0  0
    2.6540    1.0310   -1.2830 C   0  0  0  0  0  0  0  0  0  0  0  0
    1.2890    1.3040   -1.1540 C   0  0  0  0  0  0  0  0  0  0  0  0
    0.5720    0.8330   -0.0480 C   0  0  0  0  0  0  0  0  0  0  0  0
    1.2180    0.1200    0.9740 C   0  0  0  0  0  0  0  0  0  0  0  0
    3.3910   -2.3810    3.6660 C   0  0  0  0  0  0  0  0  0  0  0  0
    3.7710   -1.9610    4.9440 C   0  0  0  0  0  0  0  0  0  0  0  0
    4.4540   -2.8300    5.8010 C   0  0  0  0  0  0  0  0  0  0  0  0
    4.7650   -4.1250    5.3750 C   0  0  0  0  0  0  0  0  0  0  0  0
    4.4060   -4.5430    4.0910 C   0  0  0  0  0  0  0  0  0  0  0  0
    3.7330   -3.6670    3.2320 C   0  0  0  0  0  0  0  0  0  0  0  0
   -3.6600    0.5170    1.4850 C   0  0  0  0  0  0  0  0  0  0  0  0
   -3.2670    0.3950    0.1440 C   0  0  0  0  0  0  0  0  0  0  0  0
   -3.7050    1.3120   -0.8180 C   0  0  0  0  0  0  0  0  0  0  0  0
   -4.5120    2.3890   -0.4440 C   0  0  0  0  0  0  0  0  0  0  0  0
   -4.8790    2.5430    0.8940 C   0  0  0  0  0  0  0  0  0  0  0  0
   -4.4580    1.6110    1.8480 C   0  0  0  0  0  0  0  0  0  0  0  0
   -5.0550   -3.2800    1.3740 H   0  0  0  0  0  0  0  0  0  0  0  0
   -4.7160   -1.7380    0.5360 H   0  0  0  0  0  0  0  0  0  0  0  0
   -3.3810   -2.8630    0.9210 H   0  0  0  0  0  0  0  0  0  0  0  0
   -3.7790   -2.4660    3.4010 H   0  0  0  0  0  0  0  0  0  0  0  0
   -5.1560   -1.4330    3.0010 H   0  0  0  0  0  0  0  0  0  0  0  0
   -3.2740    0.0050    3.5410 H   0  0  0  0  0  0  0  0  0  0  0  0
   -1.6740   -1.7720    1.8780 H   0  0  0  0  0  0  0  0  0  0  0  0
    0.8960   -1.3440    4.0290 H   0  0  0  0  0  0  0  0  0  0  0  0
    4.3400    0.0110   -0.3840 H   0  0  0  0  0  0  0  0  0  0  0  0
    3.2140    1.4080   -2.1350 H   0  0  0  0  0  0  0  0  0  0  0  0
    0.7820    1.8860   -1.9190 H   0  0  0  0  0  0  0  0  0  0  0  0
   -0.4930    1.0340   -0.0110 H   0  0  0  0  0  0  0  0  0  0  0  0
    3.5330   -0.9510    5.2670 H   0  0  0  0  0  0  0  0  0  0  0  0
    4.7420   -2.4990    6.7950 H   0  0  0  0  0  0  0  0  0  0  0  0
    5.2890   -4.8040    6.0420 H   0  0  0  0  0  0  0  0  0  0  0  0
    4.6520   -5.5480    3.7590 H   0  0  0  0  0  0  0  0  0  0  0  0
    3.4860   -3.9900    2.2260 H   0  0  0  0  0  0  0  0  0  0  0  0
   -2.6150   -0.4090   -0.1760 H   0  0  0  0  0  0  0  0  0  0  0  0
   -3.4170    1.1890   -1.8590 H   0  0  0  0  0  0  0  0  0  0  0  0
   -4.8520    3.1020   -1.1900 H   0  0  0  0  0  0  0  0  0  0  0  0
   -5.4930    3.3880    1.1940 H   0  0  0  0  0  0  0  0  0  0  0  0
   -4.7580    1.7520    2.8820 H   0  0  0  0  0  0  0  0  0  0  0  0
  1 29  1  0  0  0  0
  1 30  1  0  0  0  0
  1 31  1  0  0  0  0
  1  2  1  0  0  0  0
  2 32  1  0  0  0  0
  2 33  1  0  0  0  0
  2  3  1  0  0  0  0
  3 34  1  0  0  0  0
  3  4  1  0  0  0  0
  4 35  1  0  0  0  0
  4  5  1  0  0  0  0
  5  6  2  0  0  0  0
  5  7  1  0  0  0  0
  7  8  2  0  0  0  0
  8 36  1  0  0  0  0
  8  9  1  0  0  0  0
  9 10  2  0  0  0  0
 10 11  1  0  0  0  0
 11 12  1  0  0  0  0
 12 37  1  0  0  0  0
 12 13  2  0  0  0  0
 13 38  1  0  0  0  0
 13 14  1  0  0  0  0
 14 39  1  0  0  0  0
 14 15  2  0  0  0  0
 15 40  1  0  0  0  0
 15 16  1  0  0  0  0
 16  7  1  0  0  0  0
 16 11  2  0  0  0  0
  9 17  1  0  0  0  0
 17 18  2  0  0  0  0
 18 41  1  0  0  0  0
 18 19  1  0  0  0  0
 19 42  1  0  0  0  0
 19 20  2  0  0  0  0
 20 43  1  0  0  0  0
 20 21  1  0  0  0  0
 21 44  1  0  0  0  0
 21 22  2  0  0  0  0
 22 17  1  0  0  0  0
 22 45  1  0  0  0  0
  3 23  1  0  0  0  0
 23 24  2  0  0  0  0
 24 46  1  0  0  0  0
 24 25  1  0  0  0  0
 25 47  1  0  0  0  0
 25 26  2  0  0  0  0
 26 48  1  0  0  0  0
 26 27  1  0  0  0  0
 27 49  1  0  0  0  0
 27 28  2  0  0  0  0
 28 23  1  0  0  0  0
 28 50  1  0  0  0  0
M  END
$$$$
ZINC02125681_000
  -MTS-   02131516223D 0   0.00000     0.00000     0

 68 72  0  0  1  0  0  0  0  0999 V2000
  -10.1370    1.3400   -2.6350 C   0  0  0  0  0  0  0  0  0  0  0  0
   -9.0750    1.8940   -1.8440 O   0  0  0  0  0  0  0  0  0  0  0  0
   -8.4080    1.1390   -0.8710 C   0  0  0  0  0  0  0  0  0  0  0  0
   -9.0440    0.1310   -0.1350 C   0  0  0  0  0  0  0  0  0  0  0  0
   -8.3390   -0.5900    0.8380 C   0  0  0  0  0  0  0  0  0  0  0  0
   -6.9910   -0.3130    1.0630 C   0  0  0  0  0  0  0  0  0  0  0  0
   -6.3510    0.6720    0.3120 C   0  0  0  0  0  0  0  0  0  0  0  0
   -7.0580    1.4080   -0.6340 C   0  0  0  0  0  0  0  0  0  0  0  0
   -5.0330    0.8870    0.5030 N   0  0  0  0  0  0  0  0  0  0  0  0
   -4.0340    0.1700   -0.2940 C   0  0  0  0  0  0  0  0  0  0  0  0
   -2.5790    0.1610    0.2880 C   0  0  0  0  0  0  0  0  0  0  0  0
   -2.1810    1.4600    0.9060 N   0  0  0  0  0  0  0  0  0  0  0  0
   -3.1610    1.7810    1.9820 C   0  0  0  0  0  0  0  0  0  0  0  0
   -4.6080    1.9400    1.4240 C   0  0  0  0  0  0  0  0  0  0  0  0
   -0.7510    1.6110    1.2680 C   0  0  0  0  0  0  0  0  0  0  0  0
   -0.3830    0.7130    2.4790 C   0  0  1  0  0  0  0  0  0  0  0  0
    1.0670    0.1780    2.4160 C   0  0  2  0  0  0  0  0  0  0  0  0
    1.3970    0.0060    3.9020 C   0  0  1  0  0  0  0  0  0  0  0  0
    2.9290   -0.1640    4.0660 C   0  0  0  0  0  0  0  0  0  0  0  0
    3.6210   -0.6180    2.7850 C   0  0  0  0  0  0  0  0  0  0  0  0
    4.8730   -0.2030    2.5280 C   0  0  0  0  0  0  0  0  0  0  0  0
    5.6910   -0.5910    1.3210 C   0  0  0  0  0  0  0  0  0  0  0  0
    5.0460   -1.7470    0.5170 C   0  0  0  0  0  0  0  0  0  0  0  0
    3.5100   -1.5280    0.4220 C   0  0  1  0  0  0  0  0  0  0  0  0
    3.2500   -0.2150   -0.3870 C   0  0  0  0  0  0  0  0  0  0  0  0
    2.8460   -1.5520    1.8510 C   0  0  2  0  0  0  0  0  0  0  0  0
    3.0090   -2.9500    2.5320 C   0  0  0  0  0  0  0  0  0  0  0  0
    1.3090   -1.1920    1.7400 C   0  0  2  0  0  0  0  0  0  0  0  0
    0.4080   -2.1160    2.3840 O   0  0  0  0  0  0  0  0  0  0  0  0
    0.8200    1.1790    4.4870 O   0  0  0  0  0  0  0  0  0  0  0  0
   -0.2430    1.5120    3.7480 C   0  0  0  0  0  0  0  0  0  0  0  0
   -0.9850    2.4220    4.0740 O   0  0  0  0  0  0  0  0  0  0  0  0
  -10.4950    2.1260   -3.3160 H   0  0  0  0  0  0  0  0  0  0  0  0
   -9.7790    0.4930   -3.2400 H   0  0  0  0  0  0  0  0  0  0  0  0
  -10.9780    1.0240   -1.9980 H   0  0  0  0  0  0  0  0  0  0  0  0
  -10.0850   -0.1150   -0.2970 H   0  0  0  0  0  0  0  0  0  0  0  0
   -8.8370   -1.3650    1.4160 H   0  0  0  0  0  0  0  0  0  0  0  0
   -6.4160   -0.8510    1.8090 H   0  0  0  0  0  0  0  0  0  0  0  0
   -6.5530    2.1880   -1.1870 H   0  0  0  0  0  0  0  0  0  0  0  0
   -4.0090    0.6850   -1.2670 H   0  0  0  0  0  0  0  0  0  0  0  0
   -4.3640   -0.8690   -0.4670 H   0  0  0  0  0  0  0  0  0  0  0  0
   -2.5030   -0.6370    1.0470 H   0  0  0  0  0  0  0  0  0  0  0  0
   -1.8960   -0.0980   -0.5340 H   0  0  0  0  0  0  0  0  0  0  0  0
   -3.1480    0.9870    2.7470 H   0  0  0  0  0  0  0  0  0  0  0  0
   -2.9030    2.7280    2.4830 H   0  0  0  0  0  0  0  0  0  0  0  0
   -4.6520    2.8760    0.8450 H   0  0  0  0  0  0  0  0  0  0  0  0
   -5.3150    2.0230    2.2680 H   0  0  0  0  0  0  0  0  0  0  0  0
   -0.4910    2.6680    1.4380 H   0  0  0  0  0  0  0  0  0  0  0  0
   -0.1450    1.2610    0.4180 H   0  0  0  0  0  0  0  0  0  0  0  0
   -1.1130   -0.1010    2.6190 H   0  0  0  0  0  0  0  0  0  0  0  0
    1.7120    0.9640    1.9870 H   0  0  0  0  0  0  0  0  0  0  0  0
    0.8610   -0.8510    4.3470 H   0  0  0  0  0  0  0  0  0  0  0  0
    3.3250    0.8130    4.3850 H   0  0  0  0  0  0  0  0  0  0  0  0
    3.1470   -0.8900    4.8660 H   0  0  0  0  0  0  0  0  0  0  0  0
    5.3770    0.4710    3.2240 H   0  0  0  0  0  0  0  0  0  0  0  0
    5.7990    0.3040    0.6880 H   0  0  0  0  0  0  0  0  0  0  0  0
    6.7020   -0.8940    1.6400 H   0  0  0  0  0  0  0  0  0  0  0  0
    5.2790   -2.7100    0.9910 H   0  0  0  0  0  0  0  0  0  0  0  0
    5.5020   -1.7900   -0.4850 H   0  0  0  0  0  0  0  0  0  0  0  0
    3.0950   -2.3600   -0.1720 H   0  0  0  0  0  0  0  0  0  0  0  0
    3.4230    0.6730    0.2370 H   0  0  0  0  0  0  0  0  0  0  0  0
    2.2340   -0.1480   -0.8000 H   0  0  0  0  0  0  0  0  0  0  0  0
    3.9250   -0.1580   -1.2550 H   0  0  0  0  0  0  0  0  0  0  0  0
    2.6680   -3.7530    1.8620 H   0  0  0  0  0  0  0  0  0  0  0  0
    2.4270   -3.0010    3.4650 H   0  0  0  0  0  0  0  0  0  0  0  0
    4.0480   -3.1660    2.8200 H   0  0  0  0  0  0  0  0  0  0  0  0
    0.9420   -1.1390    0.7050 H   0  0  0  0  0  0  0  0  0  0  0  0
    0.0580   -2.7940    1.8120 H   0  0  0  0  0  0  0  0  0  0  0  0
  1 33  1  0  0  0  0
  1 34  1  0  0  0  0
  1 35  1  0  0  0  0
  1  2  1  0  0  0  0
  2  3  1  0  0  0  0
  3  4  2  0  0  0  0
  4 36  1  0  0  0  0
  4  5  1  0  0  0  0
  5 37  1  0  0  0  0
  5  6  2  0  0  0  0
  6 38  1  0  0  0  0
  6  7  1  0  0  0  0
  7  8  2  0  0  0  0
  8  3  1  0  0  0  0
  8 39  1  0  0  0  0
  7  9  1  0  0  0  0
  9 10  1  0  0  0  0
 10 40  1  0  0  0  0
 10 41  1  0  0  0  0
 10 11  1  0  0  0  0
 11 42  1  0  0  0  0
 11 43  1  0  0  0  0
 11 12  1  0  0  0  0
 12 13  1  0  0  0  0
 13 44  1  0  0  0  0
 13 45  1  0  0  0  0
 13 14  1  0  0  0  0
 14  9  1  0  0  0  0
 14 46  1  0  0  0  0
 14 47  1  0  0  0  0
 12 15  1  0  0  0  0
 15 48  1  0  0  0  0
 15 49  1  0  0  0  0
 15 16  1  0  0  0  0
 16 50  1  0  0  0  0
 16 17  1  0  0  0  0
 17 51  1  0  0  0  0
 17 18  1  0  0  0  0
 18 52  1  0  0  0  0
 18 19  1  0  0  0  0
 19 53  1  0  0  0  0
 19 54  1  0  0  0  0
 19 20  1  0  0  0  0
 20 21  2  0  0  0  0
 21 55  1  0  0  0  0
 21 22  1  0  0  0  0
 22 56  1  0  0  0  0
 22 57  1  0  0  0  0
 22 23  1  0  0  0  0
 23 58  1  0  0  0  0
 23 59  1  0  0  0  0
 23 24  1  0  0  0  0
 24 60  1  0  0  0  0
 24 25  1  0  0  0  0
 25 61  1  0  0  0  0
 25 62  1  0  0  0  0
 25 63  1  0  0  0  0
 24 26  1  0  0  0  0
 26 20  1  0  0  0  0
 26 27  1  0  0  0  0
 27 64  1  0  0  0  0
 27 65  1  0  0  0  0
 27 66  1  0  0  0  0
 26 28  1  0  0  0  0
 28 17  1  0  0  0  0
 28 67  1  0  0  0  0
 28 29  1  0  0  0  0
 29 68  1  0  0  0  0
 18 30  1  0  0  0  0
 30 31  1  0  0  0  0
 31 16  1  0  0  0  0
 31 32  2  0  0  0  0
M  END
$$$$
ZINC02139662_000
  -MTS-   02131516223D 0   0.00000     0.00000     0

 55 58  0  0  1  0  0  0  0  0999 V2000
   -4.8960    2.9210    0.8590 C   0  0  0  0  0  0  0  0  0  0  0  0
   -4.2110    1.6100    0.4040 C   0  0  0  0  0  0  0  0  0  0  0  0
   -5.1900    0.7440   -0.4370 C   0  0  0  0  0  0  0  0  0  0  0  0
   -3.6830    0.9160    1.5390 O   0  0  0  0  0  0  0  0  0  0  0  0
   -2.6790    0.0400    1.0460 C   0  0  1  0  0  0  0  0  0  0  0  0
   -1.7320   -0.2030    2.0950 O   0  0  0  0  0  0  0  0  0  0  0  0
   -0.5010   -0.7570    1.5740 C   0  0  2  0  0  0  0  0  0  0  0  0
    0.2550    0.3950    0.8820 C   0  0  2  0  0  0  0  0  0  0  0  0
    1.2790   -0.1020    0.0090 O   0  0  0  0  0  0  0  0  0  0  0  0
    1.4240    0.8500   -1.0550 C   0  0  0  0  0  0  0  0  0  0  0  0
    2.0830    0.1790   -2.2860 C   0  0  0  0  0  0  0  0  0  0  0  0
    2.2160    2.1220   -0.6430 C   0  0  0  0  0  0  0  0  0  0  0  0
    0.0400    1.1140   -1.3230 O   0  0  0  0  0  0  0  0  0  0  0  0
   -0.6480    1.2360   -0.0610 C   0  0  2  0  0  0  0  0  0  0  0  0
   -2.1300    0.7840   -0.1990 C   0  0  1  0  0  0  0  0  0  0  0  0
   -3.0120    1.9190   -0.3200 O   0  0  0  0  0  0  0  0  0  0  0  0
    0.4300   -1.3390    2.6290 C   0  0  0  0  0  0  0  0  0  0  0  0
    0.9840   -0.6140    3.4360 O   0  0  0  0  0  0  0  0  0  0  0  0
    0.6820   -2.6600    2.6980 N   0  0  0  0  0  0  0  0  0  0  0  0
    1.6040   -3.1500    3.7260 C   0  0  0  0  0  0  0  0  0  0  0  0
    3.0530   -2.7530    3.4790 C   0  0  0  0  0  0  0  0  0  0  0  0
    3.4020   -2.5530    2.3260 O   0  0  0  0  0  0  0  0  0  0  0  0
    3.9220   -2.6150    4.5000 N   0  0  0  0  0  0  0  0  0  0  0  0
    5.2460   -2.1950    4.2420 C   0  0  0  0  0  0  0  0  0  0  0  0
    6.1740   -3.0940    3.7120 C   0  0  0  0  0  0  0  0  0  0  0  0
    7.4910   -2.6810    3.4910 C   0  0  0  0  0  0  0  0  0  0  0  0
    7.8670   -1.3650    3.7750 C   0  0  0  0  0  0  0  0  0  0  0  0
    9.6100   -0.8160    3.4790 Br  0  0  0  0  0  0  0  0  0  0  0  0
    6.9310   -0.4610    4.2840 C   0  0  0  0  0  0  0  0  0  0  0  0
    5.6170   -0.8780    4.5200 C   0  0  0  0  0  0  0  0  0  0  0  0
   -4.1920    3.5220    1.4540 H   0  0  0  0  0  0  0  0  0  0  0  0
   -5.2080    3.5120   -0.0170 H   0  0  0  0  0  0  0  0  0  0  0  0
   -5.7790    2.6930    1.4760 H   0  0  0  0  0  0  0  0  0  0  0  0
   -4.7170   -0.1600   -0.8470 H   0  0  0  0  0  0  0  0  0  0  0  0
   -5.5680    1.3370   -1.2840 H   0  0  0  0  0  0  0  0  0  0  0  0
   -6.0400    0.4360    0.1910 H   0  0  0  0  0  0  0  0  0  0  0  0
   -3.1450   -0.9190    0.7670 H   0  0  0  0  0  0  0  0  0  0  0  0
   -0.7200   -1.5490    0.8360 H   0  0  0  0  0  0  0  0  0  0  0  0
    0.7030    1.0590    1.6390 H   0  0  0  0  0  0  0  0  0  0  0  0
    1.5180   -0.7190   -2.5760 H   0  0  0  0  0  0  0  0  0  0  0  0
    3.1160   -0.1160   -2.0490 H   0  0  0  0  0  0  0  0  0  0  0  0
    2.0950    0.8760   -3.1380 H   0  0  0  0  0  0  0  0  0  0  0  0
    1.7750    2.6530    0.2120 H   0  0  0  0  0  0  0  0  0  0  0  0
    3.2450    1.8390   -0.3770 H   0  0  0  0  0  0  0  0  0  0  0  0
    2.2470    2.8200   -1.4930 H   0  0  0  0  0  0  0  0  0  0  0  0
   -0.6310    2.2900    0.2610 H   0  0  0  0  0  0  0  0  0  0  0  0
   -2.2320    0.1330   -1.0830 H   0  0  0  0  0  0  0  0  0  0  0  0
    0.2800   -3.3440    2.0820 H   0  0  0  0  0  0  0  0  0  0  0  0
    1.5570   -4.2510    3.7710 H   0  0  0  0  0  0  0  0  0  0  0  0
    1.3120   -2.7420    4.7090 H   0  0  0  0  0  0  0  0  0  0  0  0
    3.6400   -2.7710    5.4430 H   0  0  0  0  0  0  0  0  0  0  0  0
    5.8540   -4.1040    3.4750 H   0  0  0  0  0  0  0  0  0  0  0  0
    8.2260   -3.3790    3.0980 H   0  0  0  0  0  0  0  0  0  0  0  0
    7.2240    0.5640    4.4920 H   0  0  0  0  0  0  0  0  0  0  0  0
    4.8720   -0.1910    4.9090 H   0  0  0  0  0  0  0  0  0  0  0  0
  1 31  1  0  0  0  0
  1 32  1  0  0  0  0
  1 33  1  0  0  0  0
  1  2  1  0  0  0  0
  2  3  1  0  0  0  0
  3 34  1  0  0  0  0
  3 35  1  0  0  0  0
  3 36  1  0  0  0  0
  2  4  1  0  0  0  0
  4  5  1  0  0  0  0
  5 37  1  0  0  0  0
  5  6  1  0  0  0  0
  6  7  1  0  0  0  0
  7 38  1  0  0  0  0
  7  8  1  0  0  0  0
  8 39  1  0  0  0  0
  8  9  1  0  0  0  0
  9 10  1  0  0  0  0
 10 11  1  0  0  0  0
 11 40  1  0  0  0  0
 11 41  1  0  0  0  0
 11 42  1  0  0  0  0
 10 12  1  0  0  0  0
 12 43  1  0  0  0  0
 12 44  1  0  0  0  0
 12 45  1  0  0  0  0
 10 13  1  0  0  0  0
 13 14  1  0  0  0  0
 14  8  1  0  0  0  0
 14 46  1  0  0  0  0
 14 15  1  0  0  0  0
 15  5  1  0  0  0  0
 15 47  1  0  0  0  0
 15 16  1  0  0  0  0
 16  2  1  0  0  0  0
  7 17  1  0  0  0  0
 17 18  2  0  0  0  0
 17 19  1  0  0  0  0
 19 48  1  0  0  0  0
 19 20  1  0  0  0  0
 20 49  1  0  0  0  0
 20 50  1  0  0  0  0
 20 21  1  0  0  0  0
 21 22  2  0  0  0  0
 21 23  1  0  0  0  0
 23 51  1  0  0  0  0
 23 24  1  0  0  0  0
 24 25  2  0  0  0  0
 25 52  1  0  0  0  0
 25 26  1  0  0  0  0
 26 53  1  0  0  0  0
 26 27  2  0  0  0  0
 27 28  1  0  0  0  0
 27 29  1  0  0  0  0
 29 54  1  0  0  0  0
 29 30  2  0  0  0  0
 30 24  1  0  0  0  0
 30 55  1  0  0  0  0
M  END
$$$$
ZINC02335601_000
  -MTS-   02131516223D 0   0.00000     0.00000     0

 45 48  0  0  0  0  0  0  0  0999 V2000
   -5.8410    1.9290   -0.1470 C   0  0  0  0  0  0  0  0  0  0  0  0
   -4.8730    0.7520    0.1310 C   0  0  0  0  0  0  0  0  0  0  0  0
   -3.4040    1.2400    0.2400 C   0  0  0  0  0  0  0  0  0  0  0  0
   -2.5220    0.1910    0.7300 N   0  0  0  0  0  0  0  0  0  0  0  0
   -1.2620    0.5070    1.0700 C   0  0  0  0  0  0  0  0  0  0  0  0
   -0.8740    1.6580    0.9870 O   0  0  0  0  0  0  0  0  0  0  0  0
   -0.3210   -0.5660    1.5470 C   0  0  0  0  0  0  0  0  0  0  0  0
   -0.6260   -1.7090    2.2890 C   0  0  0  0  0  0  0  0  0  0  0  0
   -1.8470   -1.9940    2.7950 N   0  0  0  0  0  0  0  0  0  0  0  0
    0.5080   -2.4710    2.4270 N   0  0  0  0  0  0  0  0  0  0  0  0
    0.5960   -3.6600    3.0600 C   0  0  0  0  0  0  0  0  0  0  0  0
    0.6370   -3.7090    4.4570 C   0  0  0  0  0  0  0  0  0  0  0  0
    0.7500   -4.9410    5.1120 C   0  0  0  0  0  0  0  0  0  0  0  0
    0.7670   -6.1240    4.3650 C   0  0  0  0  0  0  0  0  0  0  0  0
    0.7210   -6.0740    2.9690 C   0  0  0  0  0  0  0  0  0  0  0  0
    0.7530   -7.2020    2.2630 F   0  0  0  0  0  0  0  0  0  0  0  0
    0.6420   -4.8420    2.3150 C   0  0  0  0  0  0  0  0  0  0  0  0
    1.5620   -1.7840    1.8050 C   0  0  0  0  0  0  0  0  0  0  0  0
    2.8670   -2.1110    1.6660 N   0  0  0  0  0  0  0  0  0  0  0  0
    3.6570   -1.2230    1.0160 C   0  0  0  0  0  0  0  0  0  0  0  0
    5.0130   -1.5170    0.8560 C   0  0  0  0  0  0  0  0  0  0  0  0
    5.8500   -0.6330    0.1670 C   0  0  0  0  0  0  0  0  0  0  0  0
    5.3350    0.5700   -0.3310 C   0  0  0  0  0  0  0  0  0  0  0  0
    3.9810    0.8780   -0.1580 C   0  0  0  0  0  0  0  0  0  0  0  0
    3.1380   -0.0160    0.5050 C   0  0  0  0  0  0  0  0  0  0  0  0
    1.8290    0.2990    0.6440 N   0  0  0  0  0  0  0  0  0  0  0  0
    1.0490   -0.5940    1.2870 C   0  0  0  0  0  0  0  0  0  0  0  0
   -6.8750    1.5570   -0.2180 H   0  0  0  0  0  0  0  0  0  0  0  0
   -5.7900    2.6710    0.6650 H   0  0  0  0  0  0  0  0  0  0  0  0
   -5.5740    2.4180   -1.0970 H   0  0  0  0  0  0  0  0  0  0  0  0
   -4.9600    0.0180   -0.6890 H   0  0  0  0  0  0  0  0  0  0  0  0
   -5.1570    0.2600    1.0770 H   0  0  0  0  0  0  0  0  0  0  0  0
   -3.3800    2.1040    0.9240 H   0  0  0  0  0  0  0  0  0  0  0  0
   -3.0570    1.5670   -0.7540 H   0  0  0  0  0  0  0  0  0  0  0  0
   -2.8070   -0.7660    0.7340 H   0  0  0  0  0  0  0  0  0  0  0  0
   -2.5610   -1.2560    2.9130 H   0  0  0  0  0  0  0  0  0  0  0  0
   -2.0470   -2.9410    3.1590 H   0  0  0  0  0  0  0  0  0  0  0  0
    0.5860   -2.7890    5.0330 H   0  0  0  0  0  0  0  0  0  0  0  0
    0.8270   -4.9810    6.1950 H   0  0  0  0  0  0  0  0  0  0  0  0
    0.8170   -7.0910    4.8570 H   0  0  0  0  0  0  0  0  0  0  0  0
    0.6150   -4.8140    1.2320 H   0  0  0  0  0  0  0  0  0  0  0  0
    5.3960   -2.4400    1.2780 H   0  0  0  0  0  0  0  0  0  0  0  0
    6.9000   -0.8790    0.0190 H   0  0  0  0  0  0  0  0  0  0  0  0
    5.9890    1.2670   -0.8520 H   0  0  0  0  0  0  0  0  0  0  0  0
    3.5640    1.8080   -0.5300 H   0  0  0  0  0  0  0  0  0  0  0  0
  1 28  1  0  0  0  0
  1 29  1  0  0  0  0
  1 30  1  0  0  0  0
  1  2  1  0  0  0  0
  2 31  1  0  0  0  0
  2 32  1  0  0  0  0
  2  3  1  0  0  0  0
  3 33  1  0  0  0  0
  3 34  1  0  0  0  0
  3  4  1  0  0  0  0
  4 35  1  0  0  0  0
  4  5  1  0  0  0  0
  5  6  2  0  0  0  0
  5  7  1  0  0  0  0
  7  8  2  0  0  0  0
  8  9  1  0  0  0  0
  9 36  1  0  0  0  0
  9 37  1  0  0  0  0
  8 10  1  0  0  0  0
 10 11  1  0  0  0  0
 11 12  2  0  0  0  0
 12 38  1  0  0  0  0
 12 13  1  0  0  0  0
 13 39  1  0  0  0  0
 13 14  2  0  0  0  0
 14 40  1  0  0  0  0
 14 15  1  0  0  0  0
 15 16  1  0  0  0  0
 15 17  2  0  0  0  0
 17 11  1  0  0  0  0
 17 41  1  0  0  0  0
 10 18  1  0  0  0  0
 18 19  1  0  0  0  0
 19 20  2  0  0  0  0
 20 21  1  0  0  0  0
 21 42  1  0  0  0  0
 21 22  2  0  0  0  0
 22 43  1  0  0  0  0
 22 23  1  0  0  0  0
 23 44  1  0  0  0  0
 23 24  2  0  0  0  0
 24 45  1  0  0  0  0
 24 25  1  0  0  0  0
 25 20  1  0  0  0  0
 25 26  2  0  0  0  0
 26 27  1  0  0  0  0
 27  7  1  0  0  0  0
 27 18  2  0  0  0  0
M  END
$$$$
ZINC02413642_000
  -MTS-   02131516223D 0   0.00000     0.00000     0

 54 57  0  0  0  0  0  0  0  0999 V2000
    3.1560    5.8270   -2.0570 C   0  0  0  0  0  0  0  0  0  0  0  0
    3.3340    4.6540   -1.2060 N   0  0  0  0  0  0  0  0  0  0  0  0
    4.5830    4.3030   -0.8290 C   0  0  0  0  0  0  0  0  0  0  0  0
    5.5210    4.9660   -1.2280 O   0  0  0  0  0  0  0  0  0  0  0  0
    4.8200    3.2440   -0.0210 N   0  0  0  0  0  0  0  0  0  0  0  0
    6.1920    2.9060    0.3490 C   0  0  0  0  0  0  0  0  0  0  0  0
    3.7350    2.4530    0.4130 C   0  0  0  0  0  0  0  0  0  0  0  0
    3.7440    1.2960    1.1880 C   0  0  0  0  0  0  0  0  0  0  0  0
    2.4330    0.9270    1.3520 N   0  0  0  0  0  0  0  0  0  0  0  0
    2.0000   -0.1350    2.0680 C   0  0  0  0  0  0  0  0  0  0  0  0
    2.2710   -0.2130    3.4380 C   0  0  0  0  0  0  0  0  0  0  0  0
    1.8270   -1.3160    4.1750 C   0  0  0  0  0  0  0  0  0  0  0  0
    1.1130   -2.3370    3.5440 C   0  0  0  0  0  0  0  0  0  0  0  0
    0.5570   -3.7170    4.4680 Cl  0  0  0  0  0  0  0  0  0  0  0  0
    0.8410   -2.2580    2.1760 C   0  0  0  0  0  0  0  0  0  0  0  0
    1.2850   -1.1570    1.4360 C   0  0  0  0  0  0  0  0  0  0  0  0
    1.6270    1.8110    0.6830 C   0  0  0  0  0  0  0  0  0  0  0  0
    0.1510    1.7110    0.6340 C   0  0  0  0  0  0  0  0  0  0  0  0
   -0.6290    2.4050    1.5570 C   0  0  0  0  0  0  0  0  0  0  0  0
   -2.0230    2.3160    1.5070 C   0  0  0  0  0  0  0  0  0  0  0  0
   -2.6730    1.4960    0.5700 C   0  0  0  0  0  0  0  0  0  0  0  0
   -1.8690    0.8510   -0.3840 C   0  0  0  0  0  0  0  0  0  0  0  0
   -0.4730    0.9330   -0.3400 C   0  0  0  0  0  0  0  0  0  0  0  0
   -4.2210    1.3160    0.5840 C   0  0  0  0  0  0  0  0  0  0  0  0
   -4.8420    2.5340   -0.1530 C   0  0  0  0  0  0  0  0  0  0  0  0
   -4.7910    1.2520    2.0390 C   0  0  0  0  0  0  0  0  0  0  0  0
   -4.6660    0.0010   -0.1340 C   0  0  0  0  0  0  0  0  0  0  0  0
    2.4350    2.7770    0.0810 C   0  0  0  0  0  0  0  0  0  0  0  0
    2.2410    3.9930   -0.7850 C   0  0  0  0  0  0  0  0  0  0  0  0
    1.1170    4.3510   -1.0850 O   0  0  0  0  0  0  0  0  0  0  0  0
    3.0880    6.7230   -1.4210 H   0  0  0  0  0  0  0  0  0  0  0  0
    2.2440    5.7690   -2.6710 H   0  0  0  0  0  0  0  0  0  0  0  0
    3.9880    5.9650   -2.7660 H   0  0  0  0  0  0  0  0  0  0  0  0
    6.5820    2.1590   -0.3570 H   0  0  0  0  0  0  0  0  0  0  0  0
    6.2350    2.4880    1.3650 H   0  0  0  0  0  0  0  0  0  0  0  0
    6.8660    3.7760    0.3470 H   0  0  0  0  0  0  0  0  0  0  0  0
    4.6020    0.7720    1.5890 H   0  0  0  0  0  0  0  0  0  0  0  0
    2.8280    0.5830    3.9250 H   0  0  0  0  0  0  0  0  0  0  0  0
    2.0320   -1.3880    5.2380 H   0  0  0  0  0  0  0  0  0  0  0  0
    0.2840   -3.0570    1.6960 H   0  0  0  0  0  0  0  0  0  0  0  0
    1.0780   -1.0930    0.3710 H   0  0  0  0  0  0  0  0  0  0  0  0
   -0.1420    3.0120    2.3130 H   0  0  0  0  0  0  0  0  0  0  0  0
   -2.5810    2.9120    2.2170 H   0  0  0  0  0  0  0  0  0  0  0  0
   -2.3030    0.2720   -1.1880 H   0  0  0  0  0  0  0  0  0  0  0  0
    0.1340    0.3950   -1.0590 H   0  0  0  0  0  0  0  0  0  0  0  0
   -5.9400    2.4580   -0.1720 H   0  0  0  0  0  0  0  0  0  0  0  0
   -4.4750    2.5820   -1.1890 H   0  0  0  0  0  0  0  0  0  0  0  0
   -4.5640    3.4710    0.3540 H   0  0  0  0  0  0  0  0  0  0  0  0
   -5.8530    0.9640    2.0420 H   0  0  0  0  0  0  0  0  0  0  0  0
   -4.2330    0.5070    2.6270 H   0  0  0  0  0  0  0  0  0  0  0  0
   -4.7450    2.2220    2.5540 H   0  0  0  0  0  0  0  0  0  0  0  0
   -5.7370   -0.1990    0.0200 H   0  0  0  0  0  0  0  0  0  0  0  0
   -4.0980   -0.8540    0.2650 H   0  0  0  0  0  0  0  0  0  0  0  0
   -4.5270    0.0470   -1.2240 H   0  0  0  0  0  0  0  0  0  0  0  0
  1 31  1  0  0  0  0
  1 32  1  0  0  0  0
  1 33  1  0  0  0  0
  1  2  1  0  0  0  0
  2  3  1  0  0  0  0
  3  4  2  0  0  0  0
  3  5  1  0  0  0  0
  5  6  1  0  0  0  0
  6 34  1  0  0  0  0
  6 35  1  0  0  0  0
  6 36  1  0  0  0  0
  5  7  1  0  0  0  0
  7  8  2  0  0  0  0
  8 37  1  0  0  0  0
  8  9  1  0  0  0  0
  9 10  1  0  0  0  0
 10 11  2  0  0  0  0
 11 38  1  0  0  0  0
 11 12  1  0  0  0  0
 12 39  1  0  0  0  0
 12 13  2  0  0  0  0
 13 14  1  0  0  0  0
 13 15  1  0  0  0  0
 15 40  1  0  0  0  0
 15 16  2  0  0  0  0
 16 10  1  0  0  0  0
 16 41  1  0  0  0  0
  9 17  1  0  0  0  0
 17 18  1  0  0  0  0
 18 19  2  0  0  0  0
 19 42  1  0  0  0  0
 19 20  1  0  0  0  0
 20 43  1  0  0  0  0
 20 21  2  0  0  0  0
 21 22  1  0  0  0  0
 22 44  1  0  0  0  0
 22 23  2  0  0  0  0
 23 18  1  0  0  0  0
 23 45  1  0  0  0  0
 21 24  1  0  0  0  0
 24 25  1  0  0  0  0
 25 46  1  0  0  0  0
 25 47  1  0  0  0  0
 25 48  1  0  0  0  0
 24 26  1  0  0  0  0
 26 49  1  0  0  0  0
 26 50  1  0  0  0  0
 26 51  1  0  0  0  0
 24 27  1  0  0  0  0
 27 52  1  0  0  0  0
 27 53  1  0  0  0  0
 27 54  1  0  0  0  0
 17 28  2  0  0  0  0
 28  7  1  0  0  0  0
 28 29  1  0  0  0  0
 29  2  1  0  0  0  0
 29 30  2  0  0  0  0
M  END
$$$$
ZINC02548187_000
  -MTS-   02131516223D 0   0.00000     0.00000     0

 30 31  0  0  0  0  0  0  0  0999 V2000
    0.0360   -1.8870    1.4180 C   0  0  0  0  0  0  0  0  0  0  0  0
    0.9130   -0.8150    0.7710 C   0  0  0  0  0  0  0  0  0  0  0  0
    0.4800    0.2740    0.2240 N   0  0  0  0  0  0  0  0  0  0  0  0
    1.5100    0.9990   -0.2570 N   0  0  0  0  0  0  0  0  0  0  0  0
    2.6320    0.3240    0.0200 N   0  0  0  0  0  0  0  0  0  0  0  0
    2.3030   -0.8230    0.6540 C   0  0  0  0  0  0  0  0  0  0  0  0
    3.3090   -1.8650    1.1130 C   0  0  0  0  0  0  0  0  0  0  0  0
    4.6210   -1.6830    0.9820 O   0  0  0  0  0  0  0  0  0  0  0  0
    2.9320   -2.9100    1.6200 O   0  0  0  0  0  0  0  0  0  0  0  0
   -0.8230    0.6230    0.0910 C   0  0  0  0  0  0  0  0  0  0  0  0
   -1.5040    0.3460   -1.0960 C   0  0  0  0  0  0  0  0  0  0  0  0
   -2.8550    0.6750   -1.2140 C   0  0  0  0  0  0  0  0  0  0  0  0
   -3.5520    1.2840   -0.1580 C   0  0  0  0  0  0  0  0  0  0  0  0
   -2.8450    1.6460    1.0090 C   0  0  0  0  0  0  0  0  0  0  0  0
   -1.5000    1.2620    1.1350 C   0  0  0  0  0  0  0  0  0  0  0  0
   -3.4860    2.4650    2.1590 C   0  0  0  0  0  0  0  0  0  0  0  0
   -4.3720    3.3610    1.6510 F   0  0  0  0  0  0  0  0  0  0  0  0
   -2.5300    3.1520    2.8420 F   0  0  0  0  0  0  0  0  0  0  0  0
   -4.1200    1.6240    3.0200 F   0  0  0  0  0  0  0  0  0  0  0  0
   -5.0730    1.5220   -0.3340 C   0  0  0  0  0  0  0  0  0  0  0  0
   -5.6070    0.6200   -1.2040 F   0  0  0  0  0  0  0  0  0  0  0  0
   -5.2900    2.7730   -0.8200 F   0  0  0  0  0  0  0  0  0  0  0  0
   -5.7040    1.3780    0.8610 F   0  0  0  0  0  0  0  0  0  0  0  0
   -0.0170   -2.7550    0.7450 H   0  0  0  0  0  0  0  0  0  0  0  0
   -0.9840   -1.5210    1.6050 H   0  0  0  0  0  0  0  0  0  0  0  0
    0.4760   -2.1960    2.3770 H   0  0  0  0  0  0  0  0  0  0  0  0
    5.0550   -2.4520    1.3290 H   0  0  0  0  0  0  0  0  0  0  0  0
   -0.9820   -0.1260   -1.9250 H   0  0  0  0  0  0  0  0  0  0  0  0
   -3.3600    0.4460   -2.1520 H   0  0  0  0  0  0  0  0  0  0  0  0
   -0.9540    1.4620    2.0550 H   0  0  0  0  0  0  0  0  0  0  0  0
  1 24  1  0  0  0  0
  1 25  1  0  0  0  0
  1 26  1  0  0  0  0
  1  2  1  0  0  0  0
  2  3  1  0  0  0  0
  3  4  1  0  0  0  0
  4  5  2  0  0  0  0
  5  6  1  0  0  0  0
  6  2  2  0  0  0  0
  6  7  1  0  0  0  0
  7  8  1  0  0  0  0
  8 27  1  0  0  0  0
  7  9  2  0  0  0  0
  3 10  1  0  0  0  0
 10 11  2  0  0  0  0
 11 28  1  0  0  0  0
 11 12  1  0  0  0  0
 12 29  1  0  0  0  0
 12 13  2  0  0  0  0
 13 14  1  0  0  0  0
 14 15  2  0  0  0  0
 15 10  1  0  0  0  0
 15 30  1  0  0  0  0
 14 16  1  0  0  0  0
 16 17  1  0  0  0  0
 16 18  1  0  0  0  0
 16 19  1  0  0  0  0
 13 20  1  0  0  0  0
 20 21  1  0  0  0  0
 20 22  1  0  0  0  0
 20 23  1  0  0  0  0
M  END
$$$$
ZINC02662464_000
  -MTS-   02131516223D 0   0.00000     0.00000     0

 35 36  0  0  0  0  0  0  0  0999 V2000
    5.5580   -3.3270    6.5790 C   0  0  0  0  0  0  0  0  0  0  0  0
    4.9270   -2.8660    5.2880 C   0  0  0  0  0  0  0  0  0  0  0  0
    5.6270   -2.5870    4.3320 O   0  0  0  0  0  0  0  0  0  0  0  0
    3.5870   -2.7670    5.1890 N   0  0  0  0  0  0  0  0  0  0  0  0
    3.0020   -2.3530    3.9180 C   0  0  0  0  0  0  0  0  0  0  0  0
    1.4660   -2.1770    4.0200 C   0  0  0  0  0  0  0  0  0  0  0  0
    1.0000   -1.2450    2.9320 C   0  0  0  0  0  0  0  0  0  0  0  0
    1.1270   -0.0470    3.0940 O   0  0  0  0  0  0  0  0  0  0  0  0
    0.4450   -1.7200    1.8070 N   0  0  0  0  0  0  0  0  0  0  0  0
   -0.0550   -0.8410    0.8310 C   0  0  0  0  0  0  0  0  0  0  0  0
    0.7710    0.0130   -0.4770 S   0  0  0  0  0  0  0  0  0  0  0  0
   -0.7530    0.8070   -0.8330 C   0  0  0  0  0  0  0  0  0  0  0  0
   -1.7800    0.4120    0.0260 C   0  0  0  0  0  0  0  0  0  0  0  0
   -1.3730   -0.5640    0.8640 N   0  0  0  0  0  0  0  0  0  0  0  0
   -3.1450    0.9890    0.0610 C   0  0  0  0  0  0  0  0  0  0  0  0
   -4.2530    0.2730   -0.4090 C   0  0  0  0  0  0  0  0  0  0  0  0
   -5.5150    0.8720   -0.4200 C   0  0  0  0  0  0  0  0  0  0  0  0
   -6.5550    0.2180   -0.9250 F   0  0  0  0  0  0  0  0  0  0  0  0
   -5.6830    2.1580    0.0990 C   0  0  0  0  0  0  0  0  0  0  0  0
   -4.5840    2.8590    0.6080 C   0  0  0  0  0  0  0  0  0  0  0  0
   -3.3130    2.2800    0.5720 C   0  0  0  0  0  0  0  0  0  0  0  0
   -2.2700    2.9760    1.0200 F   0  0  0  0  0  0  0  0  0  0  0  0
    6.6570   -3.3020    6.5160 H   0  0  0  0  0  0  0  0  0  0  0  0
    5.2380   -2.6730    7.4030 H   0  0  0  0  0  0  0  0  0  0  0  0
    5.2400   -4.3580    6.7950 H   0  0  0  0  0  0  0  0  0  0  0  0
    3.0090   -3.0040    5.9650 H   0  0  0  0  0  0  0  0  0  0  0  0
    3.2460   -3.1130    3.1560 H   0  0  0  0  0  0  0  0  0  0  0  0
    3.4360   -1.3870    3.6060 H   0  0  0  0  0  0  0  0  0  0  0  0
    1.2090   -1.7860    5.0170 H   0  0  0  0  0  0  0  0  0  0  0  0
    0.9660   -3.1480    3.8870 H   0  0  0  0  0  0  0  0  0  0  0  0
    0.2880   -2.6860    1.6430 H   0  0  0  0  0  0  0  0  0  0  0  0
   -0.8730    1.5310   -1.6300 H   0  0  0  0  0  0  0  0  0  0  0  0
   -4.1460   -0.7440   -0.7660 H   0  0  0  0  0  0  0  0  0  0  0  0
   -6.6730    2.6030    0.0980 H   0  0  0  0  0  0  0  0  0  0  0  0
   -4.7010    3.8530    1.0270 H   0  0  0  0  0  0  0  0  0  0  0  0
  1 23  1  0  0  0  0
  1 24  1  0  0  0  0
  1 25  1  0  0  0  0
  1  2  1  0  0  0  0
  2  3  2  0  0  0  0
  2  4  1  0  0  0  0
  4 26  1  0  0  0  0
  4  5  1  0  0  0  0
  5 27  1  0  0  0  0
  5 28  1  0  0  0  0
  5  6  1  0  0  0  0
  6 29  1  0  0  0  0
  6 30  1  0  0  0  0
  6  7  1  0  0  0  0
  7  8  2  0  0  0  0
  7  9  1  0  0  0  0
  9 31  1  0  0  0  0
  9 10  1  0  0  0  0
 10 11  1  0  0  0  0
 11 12  1  0  0  0  0
 12 32  1  0  0  0  0
 12 13  2  0  0  0  0
 13 14  1  0  0  0  0
 14 10  2  0  0  0  0
 13 15  1  0  0  0  0
 15 16  2  0  0  0  0
 16 33  1  0  0  0  0
 16 17  1  0  0  0  0
 17 18  1  0  0  0  0
 17 19  2  0  0  0  0
 19 34  1  0  0  0  0
 19 20  1  0  0  0  0
 20 35  1  0  0  0  0
 20 21  2  0  0  0  0
 21 15  1  0  0  0  0
 21 22  1  0  0  0  0
M  END
$$$$
ZINC02693056_000
  -MTS-   02131516223D 0   0.00000     0.00000     0

 60 65  0  0  0  0  0  0  0  0999 V2000
    2.7950   -1.8500    3.4570 O   0  0  0  0  0  0  0  0  0  0  0  0
    3.0230   -1.7070    2.0270 S   0  0  0  0  0  0  0  0  0  0  0  0
    3.1480   -2.8810    1.1760 O   0  0  0  0  0  0  0  0  0  0  0  0
    4.4940   -0.7010    1.8120 C   0  0  0  0  0  0  0  0  0  0  0  0
    5.6490   -1.2620    1.2510 C   0  0  0  0  0  0  0  0  0  0  0  0
    6.8700   -0.5860    1.3320 C   0  0  0  0  0  0  0  0  0  0  0  0
    6.9300    0.6770    1.9290 C   0  0  0  0  0  0  0  0  0  0  0  0
    5.7560    1.2960    2.3660 C   0  0  0  0  0  0  0  0  0  0  0  0
    4.5360    0.6170    2.2880 C   0  0  0  0  0  0  0  0  0  0  0  0
    1.8470   -0.5830    1.3420 C   0  0  0  0  0  0  0  0  0  0  0  0
    2.1810    0.3710    0.3730 C   0  0  0  0  0  0  0  0  0  0  0  0
    1.2390    1.1950   -0.1140 N   0  0  0  0  0  0  0  0  0  0  0  0
   -0.0340    1.1220    0.3030 C   0  0  0  0  0  0  0  0  0  0  0  0
   -0.9360    2.0060   -0.2810 C   0  0  0  0  0  0  0  0  0  0  0  0
   -2.2730    1.9890    0.1070 C   0  0  0  0  0  0  0  0  0  0  0  0
   -3.1580    2.8860   -0.4970 O   0  0  0  0  0  0  0  0  0  0  0  0
   -4.5410    2.5470   -0.3340 C   0  0  0  0  0  0  0  0  0  0  0  0
   -4.7860    2.2240    1.1590 C   0  0  0  0  0  0  0  0  0  0  0  0
   -4.0330    1.0480    1.5080 O   0  0  0  0  0  0  0  0  0  0  0  0
   -2.6960    1.0850    1.0950 C   0  0  0  0  0  0  0  0  0  0  0  0
   -1.7800    0.2020    1.6760 C   0  0  0  0  0  0  0  0  0  0  0  0
   -0.4380    0.2050    1.2780 C   0  0  0  0  0  0  0  0  0  0  0  0
    0.5310   -0.6620    1.8010 C   0  0  0  0  0  0  0  0  0  0  0  0
    0.2170   -1.5740    2.7490 N   0  0  0  0  0  0  0  0  0  0  0  0
    0.0260   -1.1640    4.1540 C   0  0  0  0  0  0  0  0  0  0  0  0
    0.4650   -2.2160    5.2240 C   0  0  0  0  0  0  0  0  0  0  0  0
   -0.0020   -3.5510    4.8520 N   0  0  0  0  0  0  0  0  0  0  0  0
    0.4060   -4.0270    3.5280 C   0  0  0  0  0  0  0  0  0  0  0  0
    0.0280   -3.0000    2.4050 C   0  0  0  0  0  0  0  0  0  0  0  0
   -0.7390   -4.3060    5.6980 C   0  0  0  0  0  0  0  0  0  0  0  0
   -2.0130   -4.7600    5.3490 C   0  0  0  0  0  0  0  0  0  0  0  0
   -2.7450   -5.5510    6.2440 C   0  0  0  0  0  0  0  0  0  0  0  0
   -2.1980   -5.8870    7.4880 C   0  0  0  0  0  0  0  0  0  0  0  0
   -0.9300   -5.4170    7.8450 C   0  0  0  0  0  0  0  0  0  0  0  0
   -0.2070   -4.6260    6.9460 C   0  0  0  0  0  0  0  0  0  0  0  0
    5.6020   -2.2330    0.7640 H   0  0  0  0  0  0  0  0  0  0  0  0
    7.7740   -1.0410    0.9360 H   0  0  0  0  0  0  0  0  0  0  0  0
    7.8890    1.1780    2.0480 H   0  0  0  0  0  0  0  0  0  0  0  0
    5.7960    2.3050    2.7680 H   0  0  0  0  0  0  0  0  0  0  0  0
    3.6230    1.1090    2.6140 H   0  0  0  0  0  0  0  0  0  0  0  0
    3.1750    0.5070   -0.0330 H   0  0  0  0  0  0  0  0  0  0  0  0
   -0.5880    2.7040   -1.0340 H   0  0  0  0  0  0  0  0  0  0  0  0
   -4.7870    1.6720   -0.9560 H   0  0  0  0  0  0  0  0  0  0  0  0
   -5.1450    3.4050   -0.6700 H   0  0  0  0  0  0  0  0  0  0  0  0
   -4.4530    3.0710    1.7800 H   0  0  0  0  0  0  0  0  0  0  0  0
   -5.8540    2.0390    1.3480 H   0  0  0  0  0  0  0  0  0  0  0  0
   -2.1270   -0.4850    2.4400 H   0  0  0  0  0  0  0  0  0  0  0  0
   -1.0600   -1.0300    4.2860 H   0  0  0  0  0  0  0  0  0  0  0  0
    0.5180   -0.1990    4.3530 H   0  0  0  0  0  0  0  0  0  0  0  0
    1.5630   -2.2700    5.2550 H   0  0  0  0  0  0  0  0  0  0  0  0
    0.1220   -1.9270    6.2310 H   0  0  0  0  0  0  0  0  0  0  0  0
    1.5020   -4.1240    3.5630 H   0  0  0  0  0  0  0  0  0  0  0  0
   -0.0040   -5.0270    3.3090 H   0  0  0  0  0  0  0  0  0  0  0  0
   -1.0520   -3.1210    2.2250 H   0  0  0  0  0  0  0  0  0  0  0  0
    0.5530   -3.2540    1.4700 H   0  0  0  0  0  0  0  0  0  0  0  0
   -2.4240   -4.4890    4.3840 H   0  0  0  0  0  0  0  0  0  0  0  0
   -3.7390   -5.9070    5.9780 H   0  0  0  0  0  0  0  0  0  0  0  0
   -2.7580   -6.5110    8.1790 H   0  0  0  0  0  0  0  0  0  0  0  0
   -0.5070   -5.6620    8.8150 H   0  0  0  0  0  0  0  0  0  0  0  0
    0.7750   -4.2450    7.1970 H   0  0  0  0  0  0  0  0  0  0  0  0
  1  2  2  0  0  0  0
  2  3  2  0  0  0  0
  2  4  1  0  0  0  0
  4  5  2  0  0  0  0
  5 36  1  0  0  0  0
  5  6  1  0  0  0  0
  6 37  1  0  0  0  0
  6  7  2  0  0  0  0
  7 38  1  0  0  0  0
  7  8  1  0  0  0  0
  8 39  1  0  0  0  0
  8  9  2  0  0  0  0
  9  4  1  0  0  0  0
  9 40  1  0  0  0  0
  2 10  1  0  0  0  0
 10 11  1  0  0  0  0
 11 41  1  0  0  0  0
 11 12  2  0  0  0  0
 12 13  1  0  0  0  0
 13 14  2  0  0  0  0
 14 42  1  0  0  0  0
 14 15  1  0  0  0  0
 15 16  1  0  0  0  0
 16 17  1  0  0  0  0
 17 43  1  0  0  0  0
 17 44  1  0  0  0  0
 17 18  1  0  0  0  0
 18 45  1  0  0  0  0
 18 46  1  0  0  0  0
 18 19  1  0  0  0  0
 19 20  1  0  0  0  0
 20 15  2  0  0  0  0
 20 21  1  0  0  0  0
 21 47  1  0  0  0  0
 21 22  2  0  0  0  0
 22 13  1  0  0  0  0
 22 23  1  0  0  0  0
 23 10  2  0  0  0  0
 23 24  1  0  0  0  0
 24 25  1  0  0  0  0
 25 48  1  0  0  0  0
 25 49  1  0  0  0  0
 25 26  1  0  0  0  0
 26 50  1  0  0  0  0
 26 51  1  0  0  0  0
 26 27  1  0  0  0  0
 27 28  1  0  0  0  0
 28 52  1  0  0  0  0
 28 53  1  0  0  0  0
 28 29  1  0  0  0  0
 29 24  1  0  0  0  0
 29 54  1  0  0  0  0
 29 55  1  0  0  0  0
 27 30  1  0  0  0  0
 30 31  2  0  0  0  0
 31 56  1  0  0  0  0
 31 32  1  0  0  0  0
 32 57  1  0  0  0  0
 32 33  2  0  0  0  0
 33 58  1  0  0  0  0
 33 34  1  0  0  0  0
 34 59  1  0  0  0  0
 34 35  2  0  0  0  0
 35 30  1  0  0  0  0
 35 60  1  0  0  0  0
M  END
$$$$
ZINC03017543_000
  -MTS-   02131516223D 0   0.00000     0.00000     0

 47 49  0  0  1  0  0  0  0  0999 V2000
   -6.2860    2.3820   -0.1420 C   0  0  0  0  0  0  0  0  0  0  0  0
   -4.9890    1.5300   -0.2160 C   0  0  1  0  0  0  0  0  0  0  0  0
   -5.2680    0.1450   -0.8580 C   0  0  0  0  0  0  0  0  0  0  0  0
   -3.9430   -0.6530   -0.9730 C   0  0  0  0  0  0  0  0  0  0  0  0
   -3.3070   -0.8410    0.4260 C   0  0  0  0  0  0  0  0  0  0  0  0
   -3.1950    0.4520    1.0980 N   0  0  0  0  0  0  0  0  0  0  0  0
   -4.3600    1.3380    1.1910 C   0  0  0  0  0  0  0  0  0  0  0  0
   -2.0730    0.7910    1.7800 C   0  0  0  0  0  0  0  0  0  0  0  0
   -2.0550    1.7720    2.5020 O   0  0  0  0  0  0  0  0  0  0  0  0
   -0.7760    0.0040    1.7160 C   0  0  0  0  0  0  0  0  0  0  0  0
   -0.6860   -1.2430    2.3410 C   0  0  0  0  0  0  0  0  0  0  0  0
    0.5000   -1.9800    2.2980 C   0  0  0  0  0  0  0  0  0  0  0  0
    1.6300   -1.4680    1.6400 C   0  0  0  0  0  0  0  0  0  0  0  0
    1.5800   -0.1700    1.1030 C   0  0  0  0  0  0  0  0  0  0  0  0
    0.3550    0.5130    1.0680 C   0  0  0  0  0  0  0  0  0  0  0  0
    2.6970    0.4400    0.6390 N   0  3  0  0  0  0  0  0  0  0  0  0
    3.9100    0.2650    1.3220 O   0  5  0  0  0  0  0  0  0  0  0  0
    2.6260    1.2530   -0.2450 O   0  0  0  0  0  0  0  0  0  0  0  0
    3.1540   -2.4090    1.4870 S   0  0  0  0  0  0  0  0  0  0  0  0
    3.9650   -1.8650    0.4150 O   0  0  0  0  0  0  0  0  0  0  0  0
    2.7650   -3.8070    1.5270 O   0  0  0  0  0  0  0  0  0  0  0  0
    3.9440   -2.0020    3.0470 C   0  0  0  0  0  0  0  0  0  0  0  0
    5.2650   -1.5340    3.0730 C   0  0  0  0  0  0  0  0  0  0  0  0
    5.9060   -1.3230    4.2990 C   0  0  0  0  0  0  0  0  0  0  0  0
    5.2260   -1.5610    5.4970 C   0  0  0  0  0  0  0  0  0  0  0  0
    5.8510   -1.3970    6.6630 F   0  0  0  0  0  0  0  0  0  0  0  0
    3.8910   -1.9740    5.4720 C   0  0  0  0  0  0  0  0  0  0  0  0
    3.2450   -2.1820    4.2480 C   0  0  0  0  0  0  0  0  0  0  0  0
   -7.0490    1.8790    0.4740 H   0  0  0  0  0  0  0  0  0  0  0  0
   -6.6970    2.5350   -1.1530 H   0  0  0  0  0  0  0  0  0  0  0  0
   -6.0700    3.3690    0.2990 H   0  0  0  0  0  0  0  0  0  0  0  0
   -4.2620    2.0720   -0.8490 H   0  0  0  0  0  0  0  0  0  0  0  0
   -5.9920   -0.4140   -0.2440 H   0  0  0  0  0  0  0  0  0  0  0  0
   -5.7010    0.2820   -1.8630 H   0  0  0  0  0  0  0  0  0  0  0  0
   -3.2410   -0.1020   -1.6200 H   0  0  0  0  0  0  0  0  0  0  0  0
   -4.1420   -1.6360   -1.4330 H   0  0  0  0  0  0  0  0  0  0  0  0
   -3.9670   -1.4840    1.0350 H   0  0  0  0  0  0  0  0  0  0  0  0
   -2.3530   -1.3750    0.3000 H   0  0  0  0  0  0  0  0  0  0  0  0
   -5.0950    0.8750    1.8660 H   0  0  0  0  0  0  0  0  0  0  0  0
   -4.1320    2.3430    1.5830 H   0  0  0  0  0  0  0  0  0  0  0  0
   -1.5540   -1.6350    2.8670 H   0  0  0  0  0  0  0  0  0  0  0  0
    0.5220   -2.9520    2.7870 H   0  0  0  0  0  0  0  0  0  0  0  0
    0.2750    1.4690    0.5490 H   0  0  0  0  0  0  0  0  0  0  0  0
    5.7910   -1.3280    2.1420 H   0  0  0  0  0  0  0  0  0  0  0  0
    6.9340   -0.9760    4.3370 H   0  0  0  0  0  0  0  0  0  0  0  0
    3.3680   -2.1310    6.4100 H   0  0  0  0  0  0  0  0  0  0  0  0
    2.1980   -2.4830    4.2330 H   0  0  0  0  0  0  0  0  0  0  0  0
  1 29  1  0  0  0  0
  1 30  1  0  0  0  0
  1 31  1  0  0  0  0
  1  2  1  0  0  0  0
  2 32  1  0  0  0  0
  2  3  1  0  0  0  0
  3 33  1  0  0  0  0
  3 34  1  0  0  0  0
  3  4  1  0  0  0  0
  4 35  1  0  0  0  0
  4 36  1  0  0  0  0
  4  5  1  0  0  0  0
  5 37  1  0  0  0  0
  5 38  1  0  0  0  0
  5  6  1  0  0  0  0
  6  7  1  0  0  0  0
  7  2  1  0  0  0  0
  7 39  1  0  0  0  0
  7 40  1  0  0  0  0
  6  8  1  0  0  0  0
  8  9  2  0  0  0  0
  8 10  1  0  0  0  0
 10 11  2  0  0  0  0
 11 41  1  0  0  0  0
 11 12  1  0  0  0  0
 12 42  1  0  0  0  0
 12 13  2  0  0  0  0
 13 14  1  0  0  0  0
 14 15  2  0  0  0  0
 15 10  1  0  0  0  0
 15 43  1  0  0  0  0
 14 16  1  0  0  0  0
 16 17  1  0  0  0  0
 16 18  2  0  0  0  0
 13 19  1  0  0  0  0
 19 20  2  0  0  0  0
 19 21  2  0  0  0  0
 19 22  1  0  0  0  0
 22 23  2  0  0  0  0
 23 44  1  0  0  0  0
 23 24  1  0  0  0  0
 24 45  1  0  0  0  0
 24 25  2  0  0  0  0
 25 26  1  0  0  0  0
 25 27  1  0  0  0  0
 27 46  1  0  0  0  0
 27 28  2  0  0  0  0
 28 22  1  0  0  0  0
 28 47  1  0  0  0  0
M  CHG  2  16   1  17  -1
M  END
$$$$
ZINC03179960_000
  -MTS-   02131516223D 0   0.00000     0.00000     0

 42 44  0  0  1  0  0  0  0  0999 V2000
    3.6830   -0.0240    3.2340 O   0  0  0  0  0  0  0  0  0  0  0  0
    2.6910   -1.0740    3.2240 C   0  0  1  0  0  0  0  0  0  0  0  0
    2.9740   -1.7160    1.9580 N   0  0  0  0  0  0  0  0  0  0  0  0
    2.0270   -2.3920    1.3240 C   0  0  0  0  0  0  0  0  0  0  0  0
    2.3180   -3.0850    0.3760 O   0  0  0  0  0  0  0  0  0  0  0  0
    0.7630   -2.3300    1.7300 N   0  0  0  0  0  0  0  0  0  0  0  0
    0.2920   -1.3650    2.7020 C   0  0  1  0  0  0  0  0  0  0  0  0
    1.3570   -0.3260    3.0820 C   0  0  2  0  0  0  0  0  0  0  0  0
    1.5920    0.6790    1.9860 C   0  0  0  0  0  0  0  0  0  0  0  0
    1.5800    0.3580    0.8060 O   0  0  0  0  0  0  0  0  0  0  0  0
    1.8670    2.1230    2.3520 C   0  0  0  0  0  0  0  0  0  0  0  0
    3.1350    2.6750    2.1360 C   0  0  0  0  0  0  0  0  0  0  0  0
    3.3470    4.0400    2.3400 C   0  0  0  0  0  0  0  0  0  0  0  0
    2.2620    4.8330    2.7250 C   0  0  0  0  0  0  0  0  0  0  0  0
    1.0330    4.2220    2.9920 C   0  0  0  0  0  0  0  0  0  0  0  0
    0.8880    2.8870    2.8850 N   0  0  0  0  0  0  0  0  0  0  0  0
   -0.9260   -0.5880    2.1770 C   0  0  0  0  0  0  0  0  0  0  0  0
   -1.9020   -0.0840    3.0460 C   0  0  0  0  0  0  0  0  0  0  0  0
   -2.8640    0.8140    2.5740 C   0  0  0  0  0  0  0  0  0  0  0  0
   -2.8690    1.2150    1.2300 C   0  0  0  0  0  0  0  0  0  0  0  0
   -1.9990    0.5720    0.3370 C   0  0  0  0  0  0  0  0  0  0  0  0
   -1.0580   -0.3490    0.8020 C   0  0  0  0  0  0  0  0  0  0  0  0
   -3.6940    2.1990    0.7960 N   0  3  0  0  0  0  0  0  0  0  0  0
   -3.7200    2.5620   -0.5640 O   0  5  0  0  0  0  0  0  0  0  0  0
   -4.4050    2.8020    1.5600 O   0  0  0  0  0  0  0  0  0  0  0  0
    2.6840   -2.0260    4.5050 C   0  0  0  0  0  0  0  0  0  0  0  0
    2.1620   -3.2510    4.2130 F   0  0  0  0  0  0  0  0  0  0  0  0
    3.9670   -2.1990    4.9400 F   0  0  0  0  0  0  0  0  0  0  0  0
    1.9500   -1.4960    5.5260 F   0  0  0  0  0  0  0  0  0  0  0  0
    3.7930    0.3670    4.0940 H   0  0  0  0  0  0  0  0  0  0  0  0
    3.8610   -1.7160    1.5140 H   0  0  0  0  0  0  0  0  0  0  0  0
    0.1230   -2.9300    1.2630 H   0  0  0  0  0  0  0  0  0  0  0  0
    0.0000   -1.9370    3.5950 H   0  0  0  0  0  0  0  0  0  0  0  0
    1.0780    0.2070    4.0070 H   0  0  0  0  0  0  0  0  0  0  0  0
    3.9480    2.0280    1.8090 H   0  0  0  0  0  0  0  0  0  0  0  0
    4.3300    4.4840    2.2000 H   0  0  0  0  0  0  0  0  0  0  0  0
    2.3740    5.9110    2.8220 H   0  0  0  0  0  0  0  0  0  0  0  0
    0.1820    4.8290    3.2910 H   0  0  0  0  0  0  0  0  0  0  0  0
   -1.9170   -0.3790    4.0950 H   0  0  0  0  0  0  0  0  0  0  0  0
   -3.6080    1.2060    3.2630 H   0  0  0  0  0  0  0  0  0  0  0  0
   -2.0390    0.7880   -0.7280 H   0  0  0  0  0  0  0  0  0  0  0  0
   -0.4180   -0.8660    0.0920 H   0  0  0  0  0  0  0  0  0  0  0  0
  1 30  1  0  0  0  0
  1  2  1  0  0  0  0
  2  3  1  0  0  0  0
  3 31  1  0  0  0  0
  3  4  1  0  0  0  0
  4  5  2  0  0  0  0
  4  6  1  0  0  0  0
  6 32  1  0  0  0  0
  6  7  1  0  0  0  0
  7 33  1  0  0  0  0
  7  8  1  0  0  0  0
  8  2  1  0  0  0  0
  8 34  1  0  0  0  0
  8  9  1  0  0  0  0
  9 10  2  0  0  0  0
  9 11  1  0  0  0  0
 11 12  2  0  0  0  0
 12 35  1  0  0  0  0
 12 13  1  0  0  0  0
 13 36  1  0  0  0  0
 13 14  2  0  0  0  0
 14 37  1  0  0  0  0
 14 15  1  0  0  0  0
 15 38  1  0  0  0  0
 15 16  2  0  0  0  0
 16 11  1  0  0  0  0
  7 17  1  0  0  0  0
 17 18  2  0  0  0  0
 18 39  1  0  0  0  0
 18 19  1  0  0  0  0
 19 40  1  0  0  0  0
 19 20  2  0  0  0  0
 20 21  1  0  0  0  0
 21 41  1  0  0  0  0
 21 22  2  0  0  0  0
 22 17  1  0  0  0  0
 22 42  1  0  0  0  0
 20 23  1  0  0  0  0
 23 24  1  0  0  0  0
 23 25  2  0  0  0  0
  2 26  1  0  0  0  0
 26 27  1  0  0  0  0
 26 28  1  0  0  0  0
 26 29  1  0  0  0  0
M  CHG  2  23   1  24  -1
M  END
$$$$
ZINC03410614_000
  -MTS-   02131516223D 0   0.00000     0.00000     0

 44 46  0  0  0  0  0  0  0  0999 V2000
   -0.0610    0.5480   -2.0070 C   0  0  0  0  0  0  0  0  0  0  0  0
   -0.2080    0.2830   -0.5760 N   0  0  0  0  0  0  0  0  0  0  0  0
    0.0580   -1.0530   -0.0030 C   0  0  0  0  0  0  0  0  0  0  0  0
    1.2010   -1.2940    0.9870 C   0  0  0  0  0  0  0  0  0  0  0  0
    2.1140   -0.4890    1.0960 O   0  0  0  0  0  0  0  0  0  0  0  0
    1.2190   -2.4010    1.7630 N   0  0  0  0  0  0  0  0  0  0  0  0
    2.3260   -2.6430    2.6090 C   0  0  0  0  0  0  0  0  0  0  0  0
    3.5360   -3.0980    2.0870 C   0  0  0  0  0  0  0  0  0  0  0  0
    4.6170   -3.3290    2.9460 C   0  0  0  0  0  0  0  0  0  0  0  0
    4.4630   -3.1320    4.3230 C   0  0  0  0  0  0  0  0  0  0  0  0
    3.2470   -2.6760    4.8430 C   0  0  0  0  0  0  0  0  0  0  0  0
    2.1750   -2.4300    3.9780 C   0  0  0  0  0  0  0  0  0  0  0  0
    0.7960   -1.9490    4.4290 C   0  0  0  0  0  0  0  0  0  0  0  0
   -0.1220   -2.9390    4.2580 F   0  0  0  0  0  0  0  0  0  0  0  0
    0.4120   -0.8740    3.6840 F   0  0  0  0  0  0  0  0  0  0  0  0
    0.8130   -1.5900    5.7390 F   0  0  0  0  0  0  0  0  0  0  0  0
   -0.5930    1.2540    0.2990 C   0  0  0  0  0  0  0  0  0  0  0  0
   -0.7260    0.9320    1.4680 O   0  0  0  0  0  0  0  0  0  0  0  0
   -0.8640    2.6970   -0.1020 C   0  0  0  0  0  0  0  0  0  0  0  0
   -2.0700    2.8970   -0.8740 O   0  0  0  0  0  0  0  0  0  0  0  0
   -3.2340    2.6320   -0.1610 C   0  0  0  0  0  0  0  0  0  0  0  0
   -3.6890    3.5110    0.7510 N   0  0  0  0  0  0  0  0  0  0  0  0
   -4.8120    3.2810    1.4620 C   0  0  0  0  0  0  0  0  0  0  0  0
   -5.5100    2.1480    1.2620 N   0  0  0  0  0  0  0  0  0  0  0  0
   -5.0880    1.2460    0.3610 C   0  0  0  0  0  0  0  0  0  0  0  0
   -5.8900   -0.2760   -0.0010 S   0  0  0  0  0  0  0  0  0  0  0  0
   -4.6160   -0.5990   -1.1820 C   0  0  0  0  0  0  0  0  0  0  0  0
   -3.6510    0.4130   -1.2800 C   0  0  0  0  0  0  0  0  0  0  0  0
   -3.9360    1.4550   -0.3860 C   0  0  0  0  0  0  0  0  0  0  0  0
   -0.4980    1.4920   -2.3590 H   0  0  0  0  0  0  0  0  0  0  0  0
    1.0080    0.5590   -2.2630 H   0  0  0  0  0  0  0  0  0  0  0  0
   -0.5620   -0.2550   -2.5680 H   0  0  0  0  0  0  0  0  0  0  0  0
   -0.8390   -1.3950    0.5400 H   0  0  0  0  0  0  0  0  0  0  0  0
    0.2410   -1.7310   -0.8530 H   0  0  0  0  0  0  0  0  0  0  0  0
    0.4980   -3.0970    1.7070 H   0  0  0  0  0  0  0  0  0  0  0  0
    3.6330   -3.2720    1.0210 H   0  0  0  0  0  0  0  0  0  0  0  0
    5.5660   -3.6680    2.5440 H   0  0  0  0  0  0  0  0  0  0  0  0
    5.2910   -3.3370    4.9950 H   0  0  0  0  0  0  0  0  0  0  0  0
    3.1400   -2.5200    5.9140 H   0  0  0  0  0  0  0  0  0  0  0  0
   -0.9400    3.2890    0.8270 H   0  0  0  0  0  0  0  0  0  0  0  0
   -0.0060    3.0380   -0.7060 H   0  0  0  0  0  0  0  0  0  0  0  0
   -5.1490    4.0100    2.1920 H   0  0  0  0  0  0  0  0  0  0  0  0
   -4.5910   -1.5060   -1.7760 H   0  0  0  0  0  0  0  0  0  0  0  0
   -2.8010    0.3950   -1.9520 H   0  0  0  0  0  0  0  0  0  0  0  0
  1 30  1  0  0  0  0
  1 31  1  0  0  0  0
  1 32  1  0  0  0  0
  1  2  1  0  0  0  0
  2  3  1  0  0  0  0
  3 33  1  0  0  0  0
  3 34  1  0  0  0  0
  3  4  1  0  0  0  0
  4  5  2  0  0  0  0
  4  6  1  0  0  0  0
  6 35  1  0  0  0  0
  6  7  1  0  0  0  0
  7  8  2  0  0  0  0
  8 36  1  0  0  0  0
  8  9  1  0  0  0  0
  9 37  1  0  0  0  0
  9 10  2  0  0  0  0
 10 38  1  0  0  0  0
 10 11  1  0  0  0  0
 11 39  1  0  0  0  0
 11 12  2  0  0  0  0
 12  7  1  0  0  0  0
 12 13  1  0  0  0  0
 13 14  1  0  0  0  0
 13 15  1  0  0  0  0
 13 16  1  0  0  0  0
  2 17  1  0  0  0  0
 17 18  2  0  0  0  0
 17 19  1  0  0  0  0
 19 40  1  0  0  0  0
 19 41  1  0  0  0  0
 19 20  1  0  0  0  0
 20 21  1  0  0  0  0
 21 22  1  0  0  0  0
 22 23  2  0  0  0  0
 23 42  1  0  0  0  0
 23 24  1  0  0  0  0
 24 25  2  0  0  0  0
 25 26  1  0  0  0  0
 26 27  1  0  0  0  0
 27 43  1  0  0  0  0
 27 28  2  0  0  0  0
 28 44  1  0  0  0  0
 28 29  1  0  0  0  0
 29 21  2  0  0  0  0
 29 25  1  0  0  0  0
M  END
$$$$
ZINC03426134_000
  -MTS-   02131516223D 0   0.00000     0.00000     0

 60 63  0  0  1  0  0  0  0  0999 V2000
    4.0410   -4.4590    3.8480 C   0  0  0  0  0  0  0  0  0  0  0  0
    3.5520   -3.1510    3.1710 C   0  0  0  0  0  0  0  0  0  0  0  0
    4.5720   -2.6420    2.1000 C   0  0  0  0  0  0  0  0  0  0  0  0
    3.2530   -2.1130    4.1890 N   0  0  0  0  0  0  0  0  0  0  0  0
    4.2710   -1.3660    4.6910 C   0  0  0  0  0  0  0  0  0  0  0  0
    5.4020   -1.8200    4.6910 O   0  0  0  0  0  0  0  0  0  0  0  0
    4.0820    0.0570    5.2020 C   0  0  0  0  0  0  0  0  0  0  0  0
    2.9100    0.7940    4.7620 O   0  0  0  0  0  0  0  0  0  0  0  0
    2.9640    1.0430    3.4470 C   0  0  0  0  0  0  0  0  0  0  0  0
    3.8830    0.6330    2.7580 O   0  0  0  0  0  0  0  0  0  0  0  0
    1.8460    1.8380    2.8350 C   0  0  1  0  0  0  0  0  0  0  0  0
    0.6690    0.9080    2.4470 C   0  0  0  0  0  0  0  0  0  0  0  0
    0.1330    1.6170    1.3050 N   0  0  0  0  0  0  0  0  0  0  0  0
   -1.1520    1.3410    0.6720 C   0  0  0  0  0  0  0  0  0  0  0  0
   -2.3470    1.6200    1.6160 C   0  0  0  0  0  0  0  0  0  0  0  0
   -3.6540    1.4320    0.8220 C   0  0  0  0  0  0  0  0  0  0  0  0
   -4.6070    2.4580    0.7880 C   0  0  0  0  0  0  0  0  0  0  0  0
   -5.8050    2.2870    0.0870 C   0  0  0  0  0  0  0  0  0  0  0  0
   -6.0540    1.0910   -0.5870 C   0  0  0  0  0  0  0  0  0  0  0  0
   -5.1040    0.0680   -0.5640 C   0  0  0  0  0  0  0  0  0  0  0  0
   -3.9080    0.2380    0.1390 C   0  0  0  0  0  0  0  0  0  0  0  0
    0.9560    2.5360    0.7860 C   0  0  0  0  0  0  0  0  0  0  0  0
    0.6800    3.2560   -0.1560 O   0  0  0  0  0  0  0  0  0  0  0  0
    2.2650    2.5380    1.5180 C   0  0  0  0  0  0  0  0  0  0  0  0
    1.8940   -1.9080    4.5730 C   0  0  0  0  0  0  0  0  0  0  0  0
    1.5670   -1.4270    5.8460 C   0  0  0  0  0  0  0  0  0  0  0  0
    0.2510   -1.0620    6.1460 C   0  0  0  0  0  0  0  0  0  0  0  0
   -0.7490   -1.1840    5.1760 C   0  0  0  0  0  0  0  0  0  0  0  0
   -0.4440   -1.7680    3.9420 C   0  0  0  0  0  0  0  0  0  0  0  0
    0.8530   -2.2270    3.6920 C   0  0  0  0  0  0  0  0  0  0  0  0
    1.1070   -3.0450    2.5670 N   0  0  0  0  0  0  0  0  0  0  0  0
    2.3290   -3.5460    2.3370 C   0  0  0  0  0  0  0  0  0  0  0  0
    2.4340   -4.3430    1.4190 O   0  0  0  0  0  0  0  0  0  0  0  0
    4.9030   -4.2690    4.5010 H   0  0  0  0  0  0  0  0  0  0  0  0
    4.3390   -5.2030    3.0950 H   0  0  0  0  0  0  0  0  0  0  0  0
    3.2280   -4.8850    4.4550 H   0  0  0  0  0  0  0  0  0  0  0  0
    5.5850   -2.4720    2.4800 H   0  0  0  0  0  0  0  0  0  0  0  0
    4.6890   -3.3560    1.2700 H   0  0  0  0  0  0  0  0  0  0  0  0
    4.1970   -1.6960    1.6840 H   0  0  0  0  0  0  0  0  0  0  0  0
    4.0110   -0.0770    6.2950 H   0  0  0  0  0  0  0  0  0  0  0  0
    4.9970    0.6350    4.9970 H   0  0  0  0  0  0  0  0  0  0  0  0
    1.4800    2.6070    3.5350 H   0  0  0  0  0  0  0  0  0  0  0  0
    0.9700   -0.0930    2.1020 H   0  0  0  0  0  0  0  0  0  0  0  0
   -0.0590    0.8100    3.2670 H   0  0  0  0  0  0  0  0  0  0  0  0
   -1.1690    0.2820    0.3760 H   0  0  0  0  0  0  0  0  0  0  0  0
   -1.2620    1.9380   -0.2480 H   0  0  0  0  0  0  0  0  0  0  0  0
   -2.2770    2.6410    2.0270 H   0  0  0  0  0  0  0  0  0  0  0  0
   -2.3200    0.9170    2.4630 H   0  0  0  0  0  0  0  0  0  0  0  0
   -4.4250    3.3910    1.3110 H   0  0  0  0  0  0  0  0  0  0  0  0
   -6.5430    3.0850    0.0710 H   0  0  0  0  0  0  0  0  0  0  0  0
   -6.9870    0.9580   -1.1350 H   0  0  0  0  0  0  0  0  0  0  0  0
   -5.2970   -0.8630   -1.0910 H   0  0  0  0  0  0  0  0  0  0  0  0
   -3.1770   -0.5650    0.1560 H   0  0  0  0  0  0  0  0  0  0  0  0
    2.9820    1.9390    0.9330 H   0  0  0  0  0  0  0  0  0  0  0  0
    2.6660    3.5510    1.6740 H   0  0  0  0  0  0  0  0  0  0  0  0
    2.3220   -1.3480    6.6180 H   0  0  0  0  0  0  0  0  0  0  0  0
    0.0020   -0.6850    7.1350 H   0  0  0  0  0  0  0  0  0  0  0  0
   -1.7580   -0.8320    5.3820 H   0  0  0  0  0  0  0  0  0  0  0  0
   -1.2110   -1.8730    3.1820 H   0  0  0  0  0  0  0  0  0  0  0  0
    0.3910   -3.3540    1.9420 H   0  0  0  0  0  0  0  0  0  0  0  0
  1 34  1  0  0  0  0
  1 35  1  0  0  0  0
  1 36  1  0  0  0  0
  1  2  1  0  0  0  0
  2  3  1  0  0  0  0
  3 37  1  0  0  0  0
  3 38  1  0  0  0  0
  3 39  1  0  0  0  0
  2  4  1  0  0  0  0
  4  5  1  0  0  0  0
  5  6  2  0  0  0  0
  5  7  1  0  0  0  0
  7 40  1  0  0  0  0
  7 41  1  0  0  0  0
  7  8  1  0  0  0  0
  8  9  1  0  0  0  0
  9 10  2  0  0  0  0
  9 11  1  0  0  0  0
 11 42  1  0  0  0  0
 11 12  1  0  0  0  0
 12 43  1  0  0  0  0
 12 44  1  0  0  0  0
 12 13  1  0  0  0  0
 13 14  1  0  0  0  0
 14 45  1  0  0  0  0
 14 46  1  0  0  0  0
 14 15  1  0  0  0  0
 15 47  1  0  0  0  0
 15 48  1  0  0  0  0
 15 16  1  0  0  0  0
 16 17  2  0  0  0  0
 17 49  1  0  0  0  0
 17 18  1  0  0  0  0
 18 50  1  0  0  0  0
 18 19  2  0  0  0  0
 19 51  1  0  0  0  0
 19 20  1  0  0  0  0
 20 52  1  0  0  0  0
 20 21  2  0  0  0  0
 21 16  1  0  0  0  0
 21 53  1  0  0  0  0
 13 22  1  0  0  0  0
 22 23  2  0  0  0  0
 22 24  1  0  0  0  0
 24 11  1  0  0  0  0
 24 54  1  0  0  0  0
 24 55  1  0  0  0  0
  4 25  1  0  0  0  0
 25 26  1  0  0  0  0
 26 56  1  0  0  0  0
 26 27  2  0  0  0  0
 27 57  1  0  0  0  0
 27 28  1  0  0  0  0
 28 58  1  0  0  0  0
 28 29  2  0  0  0  0
 29 59  1  0  0  0  0
 29 30  1  0  0  0  0
 30 25  2  0  0  0  0
 30 31  1  0  0  0  0
 31 60  1  0  0  0  0
 31 32  1  0  0  0  0
 32  2  1  0  0  0  0
 32 33  2  0  0  0  0
M  END
$$$$
ZINC03435717_000
  -MTS-   02131516223D 0   0.00000     0.00000     0

 33 35  0  0  0  0  0  0  0  0999 V2000
    3.1580   -2.3370    5.5210 Cl  0  0  0  0  0  0  0  0  0  0  0  0
    3.5820   -1.8970    3.8830 C   0  0  0  0  0  0  0  0  0  0  0  0
    4.8020   -2.2970    3.3350 C   0  0  0  0  0  0  0  0  0  0  0  0
    5.1180   -1.9400    2.0210 C   0  0  0  0  0  0  0  0  0  0  0  0
    4.2100   -1.1780    1.2790 C   0  0  0  0  0  0  0  0  0  0  0  0
    4.6260   -0.7800   -0.3770 Cl  0  0  0  0  0  0  0  0  0  0  0  0
    3.0080   -0.7690    1.8760 C   0  0  0  0  0  0  0  0  0  0  0  0
    2.7270   -1.1650    3.1440 N   0  0  0  0  0  0  0  0  0  0  0  0
    2.0150    0.1070    1.1300 C   0  0  0  0  0  0  0  0  0  0  0  0
    2.2950    0.6550    0.0750 O   0  0  0  0  0  0  0  0  0  0  0  0
    0.7910    0.2920    1.6460 O   0  0  0  0  0  0  0  0  0  0  0  0
   -0.0580    1.1660    0.8650 C   0  0  0  0  0  0  0  0  0  0  0  0
   -1.4410    1.3230    1.4620 C   0  0  0  0  0  0  0  0  0  0  0  0
   -1.6700    2.1500    2.3340 O   0  0  0  0  0  0  0  0  0  0  0  0
   -2.5670    0.4350    0.9800 C   0  0  0  0  0  0  0  0  0  0  0  0
   -2.5490   -0.9640    0.8430 C   0  0  0  0  0  0  0  0  0  0  0  0
   -3.7650   -1.3820    0.3740 N   0  0  0  0  0  0  0  0  0  0  0  0
   -4.5670   -0.2470    0.2190 C   0  0  0  0  0  0  0  0  0  0  0  0
   -5.8870   -0.1740   -0.2250 C   0  0  0  0  0  0  0  0  0  0  0  0
   -6.4710    1.0980   -0.2800 C   0  0  0  0  0  0  0  0  0  0  0  0
   -5.7460    2.2400    0.0950 C   0  0  0  0  0  0  0  0  0  0  0  0
   -4.4170    2.1450    0.5300 C   0  0  0  0  0  0  0  0  0  0  0  0
   -3.8380    0.8750    0.5880 C   0  0  0  0  0  0  0  0  0  0  0  0
    5.4880   -2.8820    3.9370 H   0  0  0  0  0  0  0  0  0  0  0  0
    6.0590   -2.2490    1.5740 H   0  0  0  0  0  0  0  0  0  0  0  0
   -0.2020    0.7590   -0.1490 H   0  0  0  0  0  0  0  0  0  0  0  0
    0.3950    2.1690    0.7990 H   0  0  0  0  0  0  0  0  0  0  0  0
   -1.7120   -1.6200    1.0650 H   0  0  0  0  0  0  0  0  0  0  0  0
   -4.0450   -2.3540    0.1710 H   0  0  0  0  0  0  0  0  0  0  0  0
   -6.4310   -1.0660   -0.5120 H   0  0  0  0  0  0  0  0  0  0  0  0
   -7.4980    1.2010   -0.6180 H   0  0  0  0  0  0  0  0  0  0  0  0
   -6.2220    3.2160    0.0470 H   0  0  0  0  0  0  0  0  0  0  0  0
   -3.8560    3.0300    0.8150 H   0  0  0  0  0  0  0  0  0  0  0  0
  1  2  1  0  0  0  0
  2  3  2  0  0  0  0
  3 24  1  0  0  0  0
  3  4  1  0  0  0  0
  4 25  1  0  0  0  0
  4  5  2  0  0  0  0
  5  6  1  0  0  0  0
  5  7  1  0  0  0  0
  7  8  2  0  0  0  0
  8  2  1  0  0  0  0
  7  9  1  0  0  0  0
  9 10  2  0  0  0  0
  9 11  1  0  0  0  0
 11 12  1  0  0  0  0
 12 26  1  0  0  0  0
 12 27  1  0  0  0  0
 12 13  1  0  0  0  0
 13 14  2  0  0  0  0
 13 15  1  0  0  0  0
 15 16  2  0  0  0  0
 16 28  1  0  0  0  0
 16 17  1  0  0  0  0
 17 29  1  0  0  0  0
 17 18  1  0  0  0  0
 18 19  2  0  0  0  0
 19 30  1  0  0  0  0
 19 20  1  0  0  0  0
 20 31  1  0  0  0  0
 20 21  2  0  0  0  0
 21 32  1  0  0  0  0
 21 22  1  0  0  0  0
 22 33  1  0  0  0  0
 22 23  2  0  0  0  0
 23 15  1  0  0  0  0
 23 18  1  0  0  0  0
M  END
$$$$
ZINC03583098_000
  -MTS-   02131516223D 0   0.00000     0.00000     0

 54 56  0  0  0  0  0  0  0  0999 V2000
   -5.0950    2.5440    1.5420 C   0  0  0  0  0  0  0  0  0  0  0  0
   -5.3400    2.1430    0.0810 C   0  0  0  0  0  0  0  0  0  0  0  0
   -6.0980    2.9680   -0.7600 C   0  0  0  0  0  0  0  0  0  0  0  0
   -6.4330    2.5470   -2.0500 C   0  0  0  0  0  0  0  0  0  0  0  0
   -7.4710    3.6330   -3.1340 Br  0  0  0  0  0  0  0  0  0  0  0  0
   -5.9870    1.3080   -2.5180 C   0  0  0  0  0  0  0  0  0  0  0  0
   -5.1650    0.5160   -1.7100 C   0  0  0  0  0  0  0  0  0  0  0  0
   -4.8290    0.9420   -0.4240 C   0  0  0  0  0  0  0  0  0  0  0  0
   -3.9760    0.1400    0.3660 N   0  0  0  0  0  0  0  0  0  0  0  0
   -2.7840    0.6120    0.7910 C   0  0  0  0  0  0  0  0  0  0  0  0
   -2.3810    1.7150    0.4550 O   0  0  0  0  0  0  0  0  0  0  0  0
   -1.9090   -0.2270    1.7150 C   0  0  0  0  0  0  0  0  0  0  0  0
   -0.7650   -0.8780    1.0720 N   0  0  0  0  0  0  0  0  0  0  0  0
    0.2370   -0.0990    0.6220 C   0  0  0  0  0  0  0  0  0  0  0  0
    0.1260    1.1050    0.7900 O   0  0  0  0  0  0  0  0  0  0  0  0
    1.4580   -0.7160   -0.0590 C   0  0  0  0  0  0  0  0  0  0  0  0
    2.4940   -1.3470    0.8080 N   0  0  0  0  0  0  0  0  0  0  0  0
    3.5740   -0.4760    1.3430 C   0  0  0  0  0  0  0  0  0  0  0  0
    4.7540   -1.2970    1.9570 C   0  0  0  0  0  0  0  0  0  0  0  0
    4.3510   -2.4280    2.7970 N   0  0  0  0  0  0  0  0  0  0  0  0
    3.1120   -3.1410    2.4720 C   0  0  0  0  0  0  0  0  0  0  0  0
    1.9840   -2.2380    1.8860 C   0  0  0  0  0  0  0  0  0  0  0  0
    5.1270   -2.8340    3.8320 C   0  0  0  0  0  0  0  0  0  0  0  0
    6.1170   -3.7780    3.5510 C   0  0  0  0  0  0  0  0  0  0  0  0
    6.9710   -4.2450    4.5540 C   0  0  0  0  0  0  0  0  0  0  0  0
    6.8160   -3.7750    5.8620 C   0  0  0  0  0  0  0  0  0  0  0  0
    5.8210   -2.8340    6.1460 C   0  0  0  0  0  0  0  0  0  0  0  0
    4.9720   -2.3490    5.1420 C   0  0  0  0  0  0  0  0  0  0  0  0
    3.9840   -1.3960    5.4420 O   0  0  0  0  0  0  0  0  0  0  0  0
   -4.1350    3.0710    1.6340 H   0  0  0  0  0  0  0  0  0  0  0  0
   -5.0800    1.6510    2.1860 H   0  0  0  0  0  0  0  0  0  0  0  0
   -5.8950    3.2080    1.9010 H   0  0  0  0  0  0  0  0  0  0  0  0
   -6.4320    3.9410   -0.4160 H   0  0  0  0  0  0  0  0  0  0  0  0
   -6.2780    0.9720   -3.5080 H   0  0  0  0  0  0  0  0  0  0  0  0
   -4.7840   -0.4300   -2.0740 H   0  0  0  0  0  0  0  0  0  0  0  0
   -4.2710   -0.7840    0.5910 H   0  0  0  0  0  0  0  0  0  0  0  0
   -1.5400    0.4550    2.4950 H   0  0  0  0  0  0  0  0  0  0  0  0
   -2.5450   -0.9920    2.1850 H   0  0  0  0  0  0  0  0  0  0  0  0
   -0.7830   -1.8760    0.9750 H   0  0  0  0  0  0  0  0  0  0  0  0
    1.0500   -1.4860   -0.7340 H   0  0  0  0  0  0  0  0  0  0  0  0
    1.9430    0.0540   -0.6810 H   0  0  0  0  0  0  0  0  0  0  0  0
    3.1540    0.1810    2.1210 H   0  0  0  0  0  0  0  0  0  0  0  0
    3.9660    0.1690    0.5400 H   0  0  0  0  0  0  0  0  0  0  0  0
    5.3220   -1.7480    1.1270 H   0  0  0  0  0  0  0  0  0  0  0  0
    5.4310   -0.6210    2.5020 H   0  0  0  0  0  0  0  0  0  0  0  0
    3.3830   -3.8780    1.7000 H   0  0  0  0  0  0  0  0  0  0  0  0
    2.7320   -3.6820    3.3530 H   0  0  0  0  0  0  0  0  0  0  0  0
    1.5550   -1.6220    2.6940 H   0  0  0  0  0  0  0  0  0  0  0  0
    1.1790   -2.8890    1.5130 H   0  0  0  0  0  0  0  0  0  0  0  0
    6.2090   -4.1410    2.5330 H   0  0  0  0  0  0  0  0  0  0  0  0
    7.7500   -4.9650    4.3180 H   0  0  0  0  0  0  0  0  0  0  0  0
    7.4700   -4.1420    6.6490 H   0  0  0  0  0  0  0  0  0  0  0  0
    5.7170   -2.4780    7.1650 H   0  0  0  0  0  0  0  0  0  0  0  0
    3.4910   -1.5970    6.2270 H   0  0  0  0  0  0  0  0  0  0  0  0
  1 30  1  0  0  0  0
  1 31  1  0  0  0  0
  1 32  1  0  0  0  0
  1  2  1  0  0  0  0
  2  3  2  0  0  0  0
  3 33  1  0  0  0  0
  3  4  1  0  0  0  0
  4  5  1  0  0  0  0
  4  6  2  0  0  0  0
  6 34  1  0  0  0  0
  6  7  1  0  0  0  0
  7 35  1  0  0  0  0
  7  8  2  0  0  0  0
  8  2  1  0  0  0  0
  8  9  1  0  0  0  0
  9 36  1  0  0  0  0
  9 10  1  0  0  0  0
 10 11  2  0  0  0  0
 10 12  1  0  0  0  0
 12 37  1  0  0  0  0
 12 38  1  0  0  0  0
 12 13  1  0  0  0  0
 13 39  1  0  0  0  0
 13 14  1  0  0  0  0
 14 15  2  0  0  0  0
 14 16  1  0  0  0  0
 16 40  1  0  0  0  0
 16 41  1  0  0  0  0
 16 17  1  0  0  0  0
 17 18  1  0  0  0  0
 18 42  1  0  0  0  0
 18 43  1  0  0  0  0
 18 19  1  0  0  0  0
 19 44  1  0  0  0  0
 19 45  1  0  0  0  0
 19 20  1  0  0  0  0
 20 21  1  0  0  0  0
 21 46  1  0  0  0  0
 21 47  1  0  0  0  0
 21 22  1  0  0  0  0
 22 17  1  0  0  0  0
 22 48  1  0  0  0  0
 22 49  1  0  0  0  0
 20 23  1  0  0  0  0
 23 24  2  0  0  0  0
 24 50  1  0  0  0  0
 24 25  1  0  0  0  0
 25 51  1  0  0  0  0
 25 26  2  0  0  0  0
 26 52  1  0  0  0  0
 26 27  1  0  0  0  0
 27 53  1  0  0  0  0
 27 28  2  0  0  0  0
 28 23  1  0  0  0  0
 28 29  1  0  0  0  0
 29 54  1  0  0  0  0
M  END
$$$$
ZINC03650419_000
  -MTS-   02131516223D 0   0.00000     0.00000     0

 54 57  0  0  0  0  0  0  0  0999 V2000
   -0.9080    1.5770   -0.9130 C   0  0  0  0  0  0  0  0  0  0  0  0
   -1.6390    1.9340    0.2720 O   0  0  0  0  0  0  0  0  0  0  0  0
   -3.0250    1.7260    0.3200 C   0  0  0  0  0  0  0  0  0  0  0  0
   -3.9290    2.7200   -0.0750 C   0  0  0  0  0  0  0  0  0  0  0  0
   -5.3040    2.4830    0.0050 C   0  0  0  0  0  0  0  0  0  0  0  0
   -5.7740    1.2810    0.5430 C   0  0  0  0  0  0  0  0  0  0  0  0
   -4.8690    0.3030    0.9660 C   0  0  0  0  0  0  0  0  0  0  0  0
   -3.4930    0.4930    0.7890 C   0  0  0  0  0  0  0  0  0  0  0  0
   -2.5380   -0.5190    1.0880 N   0  0  0  0  0  0  0  0  0  0  0  0
   -1.5630   -0.4040    2.0230 C   0  0  0  0  0  0  0  0  0  0  0  0
   -1.4220    0.5910    2.7140 O   0  0  0  0  0  0  0  0  0  0  0  0
   -0.5710   -1.5320    2.2750 C   0  0  0  0  0  0  0  0  0  0  0  0
    0.7950   -1.1860    1.8580 N   0  0  0  0  0  0  0  0  0  0  0  0
    1.1020   -1.1700    0.5910 C   0  0  0  0  0  0  0  0  0  0  0  0
    2.2680   -0.9110    0.1640 N   0  0  0  0  0  0  0  0  0  0  0  0
    3.3050   -0.6200    0.9660 C   0  0  0  0  0  0  0  0  0  0  0  0
    4.9310   -0.2890    0.4480 S   0  0  0  0  0  0  0  0  0  0  0  0
    5.3360   -0.0090    2.1490 C   0  0  0  0  0  0  0  0  0  0  0  0
    6.7560    0.4190    2.5260 C   0  0  0  0  0  0  0  0  0  0  0  0
    4.2740   -0.1990    3.0510 C   0  0  0  0  0  0  0  0  0  0  0  0
    3.1130   -0.5620    2.3380 C   0  0  0  0  0  0  0  0  0  0  0  0
    1.7000   -0.8980    2.7490 C   0  0  0  0  0  0  0  0  0  0  0  0
    1.4030   -0.9030    3.9270 O   0  0  0  0  0  0  0  0  0  0  0  0
    4.4670   -0.0210    4.8450 S   0  0  0  0  0  0  0  0  0  0  0  0
    3.2090    0.2390    5.4920 O   0  0  0  0  0  0  0  0  0  0  0  0
    5.5840    0.8520    5.1200 O   0  0  0  0  0  0  0  0  0  0  0  0
    4.9820   -1.6000    5.3840 N   0  0  0  0  0  0  0  0  0  0  0  0
    6.3760   -1.8820    5.6930 C   0  0  0  0  0  0  0  0  0  0  0  0
    6.8250   -3.1620    4.9230 C   0  0  0  0  0  0  0  0  0  0  0  0
    5.9220   -4.2750    5.1390 O   0  0  0  0  0  0  0  0  0  0  0  0
    4.5600   -3.9450    4.7660 C   0  0  0  0  0  0  0  0  0  0  0  0
    4.0240   -2.6840    5.5100 C   0  0  0  0  0  0  0  0  0  0  0  0
    0.1630    1.6670   -0.6830 H   0  0  0  0  0  0  0  0  0  0  0  0
   -1.1180    0.5360   -1.2010 H   0  0  0  0  0  0  0  0  0  0  0  0
   -1.1250    2.2450   -1.7570 H   0  0  0  0  0  0  0  0  0  0  0  0
   -3.5800    3.6790   -0.4390 H   0  0  0  0  0  0  0  0  0  0  0  0
   -6.0090    3.2330   -0.3450 H   0  0  0  0  0  0  0  0  0  0  0  0
   -6.8450    1.1080    0.6350 H   0  0  0  0  0  0  0  0  0  0  0  0
   -5.2550   -0.5910    1.4410 H   0  0  0  0  0  0  0  0  0  0  0  0
   -2.6730   -1.3860    0.6060 H   0  0  0  0  0  0  0  0  0  0  0  0
   -0.9150   -2.3940    1.6800 H   0  0  0  0  0  0  0  0  0  0  0  0
   -0.6270   -1.8730    3.3210 H   0  0  0  0  0  0  0  0  0  0  0  0
    0.3640   -1.3870   -0.1840 H   0  0  0  0  0  0  0  0  0  0  0  0
    7.1820   -0.2800    3.2560 H   0  0  0  0  0  0  0  0  0  0  0  0
    6.7390    1.4380    2.9400 H   0  0  0  0  0  0  0  0  0  0  0  0
    7.3980    0.4180    1.6330 H   0  0  0  0  0  0  0  0  0  0  0  0
    6.4330   -2.0940    6.7730 H   0  0  0  0  0  0  0  0  0  0  0  0
    7.0580   -1.0480    5.4790 H   0  0  0  0  0  0  0  0  0  0  0  0
    6.8770   -2.9370    3.8450 H   0  0  0  0  0  0  0  0  0  0  0  0
    7.8290   -3.4710    5.2550 H   0  0  0  0  0  0  0  0  0  0  0  0
    4.5180   -3.7670    3.6790 H   0  0  0  0  0  0  0  0  0  0  0  0
    3.9220   -4.8130    4.9940 H   0  0  0  0  0  0  0  0  0  0  0  0
    3.9290   -2.9130    6.5830 H   0  0  0  0  0  0  0  0  0  0  0  0
    3.0330   -2.4140    5.1290 H   0  0  0  0  0  0  0  0  0  0  0  0
  1 33  1  0  0  0  0
  1 34  1  0  0  0  0
  1 35  1  0  0  0  0
  1  2  1  0  0  0  0
  2  3  1  0  0  0  0
  3  4  2  0  0  0  0
  4 36  1  0  0  0  0
  4  5  1  0  0  0  0
  5 37  1  0  0  0  0
  5  6  2  0  0  0  0
  6 38  1  0  0  0  0
  6  7  1  0  0  0  0
  7 39  1  0  0  0  0
  7  8  2  0  0  0  0
  8  3  1  0  0  0  0
  8  9  1  0  0  0  0
  9 40  1  0  0  0  0
  9 10  1  0  0  0  0
 10 11  2  0  0  0  0
 10 12  1  0  0  0  0
 12 41  1  0  0  0  0
 12 42  1  0  0  0  0
 12 13  1  0  0  0  0
 13 14  1  0  0  0  0
 14 43  1  0  0  0  0
 14 15  2  0  0  0  0
 15 16  1  0  0  0  0
 16 17  1  0  0  0  0
 17 18  1  0  0  0  0
 18 19  1  0  0  0  0
 19 44  1  0  0  0  0
 19 45  1  0  0  0  0
 19 46  1  0  0  0  0
 18 20  2  0  0  0  0
 20 21  1  0  0  0  0
 21 16  2  0  0  0  0
 21 22  1  0  0  0  0
 22 13  1  0  0  0  0
 22 23  2  0  0  0  0
 20 24  1  0  0  0  0
 24 25  2  0  0  0  0
 24 26  2  0  0  0  0
 24 27  1  0  0  0  0
 27 28  1  0  0  0  0
 28 47  1  0  0  0  0
 28 48  1  0  0  0  0
 28 29  1  0  0  0  0
 29 49  1  0  0  0  0
 29 50  1  0  0  0  0
 29 30  1  0  0  0  0
 30 31  1  0  0  0  0
 31 51  1  0  0  0  0
 31 52  1  0  0  0  0
 31 32  1  0  0  0  0
 32 27  1  0  0  0  0
 32 53  1  0  0  0  0
 32 54  1  0  0  0  0
M  END
$$$$
ZINC03849669_000
  -MTS-   02131516223D 0   0.00000     0.00000     0

 52 54  0  0  1  0  0  0  0  0999 V2000
    1.8830    1.2320    3.5600 C   0  0  0  0  0  0  0  0  0  0  0  0
    1.4130    0.6350    2.1870 C   0  0  2  0  0  0  0  0  0  0  0  0
    1.7870   -0.8910    2.2020 C   0  0  0  0  0  0  0  0  0  0  0  0
    0.8420   -1.7980    2.9590 C   0  0  0  0  0  0  0  0  0  0  0  0
    0.1870   -2.7140    2.2570 O   0  0  0  0  0  0  0  0  0  0  0  0
    0.6560   -1.7350    4.1630 O   0  0  0  0  0  0  0  0  0  0  0  0
    2.1420    1.3780    1.0020 C   0  0  1  0  0  0  0  0  0  0  0  0
    1.5780    1.0060   -0.4040 C   0  0  0  0  0  0  0  0  0  0  0  0
    0.0540    1.2420   -0.4920 C   0  0  0  0  0  0  0  0  0  0  0  0
   -0.6630    0.4360    0.6190 C   0  0  2  0  0  0  0  0  0  0  0  0
   -0.1480    0.8180    2.0460 C   0  0  2  0  0  0  0  0  0  0  0  0
   -0.7350    2.2000    2.4860 C   0  0  0  0  0  0  0  0  0  0  0  0
   -2.2960    2.2180    2.4700 C   0  0  0  0  0  0  0  0  0  0  0  0
   -2.8360    1.8840    1.0550 C   0  0  1  0  0  0  0  0  0  0  0  0
   -2.7610    3.1320    0.1170 C   0  0  0  0  0  0  0  0  0  0  0  0
   -2.2160    0.5280    0.6120 C   0  0  1  0  0  0  0  0  0  0  0  0
   -3.0190    0.1090   -0.6410 C   0  0  0  0  0  0  0  0  0  0  0  0
   -4.4750    0.4470   -0.2050 C   0  0  0  0  0  0  0  0  0  0  0  0
   -4.2640    1.4220    0.9280 C   0  0  0  0  0  0  0  0  0  0  0  0
   -5.1500    1.7670    1.6940 O   0  0  0  0  0  0  0  0  0  0  0  0
    3.7040    1.2630    0.9790 C   0  0  0  0  0  0  0  0  0  0  0  0
    4.2430   -0.1210    0.6940 C   0  0  0  0  0  0  0  0  0  0  0  0
    4.0150   -0.6200   -0.5160 O   0  0  0  0  0  0  0  0  0  0  0  0
    4.8690   -0.7840    1.5010 O   0  0  0  0  0  0  0  0  0  0  0  0
    1.9270    2.3290    3.5260 H   0  0  0  0  0  0  0  0  0  0  0  0
    1.1980    0.9510    4.3730 H   0  0  0  0  0  0  0  0  0  0  0  0
    2.8810    0.8840    3.8600 H   0  0  0  0  0  0  0  0  0  0  0  0
    2.7630   -1.0330    2.6860 H   0  0  0  0  0  0  0  0  0  0  0  0
    1.8830   -1.2970    1.1870 H   0  0  0  0  0  0  0  0  0  0  0  0
   -0.3500   -3.2000    2.8710 H   0  0  0  0  0  0  0  0  0  0  0  0
    1.9220    2.4510    1.1380 H   0  0  0  0  0  0  0  0  0  0  0  0
    1.7670   -0.0460   -0.6610 H   0  0  0  0  0  0  0  0  0  0  0  0
    2.0730    1.6240   -1.1740 H   0  0  0  0  0  0  0  0  0  0  0  0
   -0.1090    2.3180   -0.4050 H   0  0  0  0  0  0  0  0  0  0  0  0
   -0.3000    0.9250   -1.4860 H   0  0  0  0  0  0  0  0  0  0  0  0
   -0.4320   -0.6250    0.4230 H   0  0  0  0  0  0  0  0  0  0  0  0
   -0.6050    0.1170    2.7610 H   0  0  0  0  0  0  0  0  0  0  0  0
   -0.3310    3.0080    1.8650 H   0  0  0  0  0  0  0  0  0  0  0  0
   -0.4650    2.4350    3.5260 H   0  0  0  0  0  0  0  0  0  0  0  0
   -2.6730    1.4660    3.1840 H   0  0  0  0  0  0  0  0  0  0  0  0
   -2.6790    3.2010    2.7940 H   0  0  0  0  0  0  0  0  0  0  0  0
   -1.7970    3.6520    0.1440 H   0  0  0  0  0  0  0  0  0  0  0  0
   -3.5040    3.8650    0.4710 H   0  0  0  0  0  0  0  0  0  0  0  0
   -3.0140    2.9130   -0.9310 H   0  0  0  0  0  0  0  0  0  0  0  0
   -2.5110   -0.2250    1.3710 H   0  0  0  0  0  0  0  0  0  0  0  0
   -2.7240    0.7070   -1.5150 H   0  0  0  0  0  0  0  0  0  0  0  0
   -2.8890   -0.9560   -0.8940 H   0  0  0  0  0  0  0  0  0  0  0  0
   -4.9800   -0.4490    0.1930 H   0  0  0  0  0  0  0  0  0  0  0  0
   -5.0810    0.8790   -1.0180 H   0  0  0  0  0  0  0  0  0  0  0  0
    4.0880    1.8880    0.1560 H   0  0  0  0  0  0  0  0  0  0  0  0
    4.1600    1.6520    1.8990 H   0  0  0  0  0  0  0  0  0  0  0  0
    4.3960   -1.4890   -0.5340 H   0  0  0  0  0  0  0  0  0  0  0  0
  1 25  1  0  0  0  0
  1 26  1  0  0  0  0
  1 27  1  0  0  0  0
  1  2  1  0  0  0  0
  2  3  1  0  0  0  0
  3 28  1  0  0  0  0
  3 29  1  0  0  0  0
  3  4  1  0  0  0  0
  4  5  1  0  0  0  0
  5 30  1  0  0  0  0
  4  6  2  0  0  0  0
  2  7  1  0  0  0  0
  7 31  1  0  0  0  0
  7  8  1  0  0  0  0
  8 32  1  0  0  0  0
  8 33  1  0  0  0  0
  8  9  1  0  0  0  0
  9 34  1  0  0  0  0
  9 35  1  0  0  0  0
  9 10  1  0  0  0  0
 10 36  1  0  0  0  0
 10 11  1  0  0  0  0
 11  2  1  0  0  0  0
 11 37  1  0  0  0  0
 11 12  1  0  0  0  0
 12 38  1  0  0  0  0
 12 39  1  0  0  0  0
 12 13  1  0  0  0  0
 13 40  1  0  0  0  0
 13 41  1  0  0  0  0
 13 14  1  0  0  0  0
 14 15  1  0  0  0  0
 15 42  1  0  0  0  0
 15 43  1  0  0  0  0
 15 44  1  0  0  0  0
 14 16  1  0  0  0  0
 16 10  1  0  0  0  0
 16 45  1  0  0  0  0
 16 17  1  0  0  0  0
 17 46  1  0  0  0  0
 17 47  1  0  0  0  0
 17 18  1  0  0  0  0
 18 48  1  0  0  0  0
 18 49  1  0  0  0  0
 18 19  1  0  0  0  0
 19 14  1  0  0  0  0
 19 20  2  0  0  0  0
  7 21  1  0  0  0  0
 21 50  1  0  0  0  0
 21 51  1  0  0  0  0
 21 22  1  0  0  0  0
 22 23  1  0  0  0  0
 23 52  1  0  0  0  0
 22 24  2  0  0  0  0
M  END
$$$$
1Y91_extract
  -MTS-   02131516223D 0   0.00000     0.00000     0

 66 69  0  0  0  0  0  0  0  0999 V2000
    7.7110   -5.8880    7.2910 N   0  0  0  0  0  0  0  0  0  0  0  0
    6.8060   -4.7510    7.0670 C   0  0  0  0  0  0  0  0  0  0  0  0
    5.3520   -5.1730    7.3500 C   0  0  0  0  0  0  0  0  0  0  0  0
    4.3660   -4.0290    7.0530 C   0  0  0  0  0  0  0  0  0  0  0  0
    4.5300   -3.5020    5.6150 C   0  0  0  0  0  0  0  0  0  0  0  0
    3.6250   -2.3650    5.3910 N   0  0  0  0  0  0  0  0  0  0  0  0
    3.2800   -2.0050    4.1150 C   0  0  0  0  0  0  0  0  0  0  0  0
    1.9380   -2.3370    3.5890 C   0  0  0  0  0  0  0  0  0  0  0  0
    1.6580   -1.9600    2.3340 C   0  0  0  0  0  0  0  0  0  0  0  0
    0.4240   -2.2500    1.8130 N   0  0  0  0  0  0  0  0  0  0  0  0
   -0.5160   -1.2140    1.6010 C   0  0  0  0  0  0  0  0  0  0  0  0
   -0.6440   -0.6320    0.3340 C   0  0  0  0  0  0  0  0  0  0  0  0
   -1.5740    0.3930    0.1250 C   0  0  0  0  0  0  0  0  0  0  0  0
   -2.3770    0.8370    1.1830 C   0  0  0  0  0  0  0  0  0  0  0  0
   -3.6000    2.1840    0.9080 S   0  0  0  0  0  0  0  0  0  0  0  0
   -2.9860    3.2400    0.1650 O   0  0  0  0  0  0  0  0  0  0  0  0
   -4.0470    2.6860    2.1700 O   0  0  0  0  0  0  0  0  0  0  0  0
   -4.9660    1.5580    0.0120 N   0  0  0  0  0  0  0  0  0  0  0  0
   -6.0820    2.4460   -0.3420 C   0  0  0  0  0  0  0  0  0  0  0  0
   -4.9970    0.1430   -0.3860 C   0  0  0  0  0  0  0  0  0  0  0  0
   -2.2490    0.2550    2.4500 C   0  0  0  0  0  0  0  0  0  0  0  0
   -1.3190   -0.7700    2.6590 C   0  0  0  0  0  0  0  0  0  0  0  0
    2.5670   -1.2920    1.5570 N   0  0  0  0  0  0  0  0  0  0  0  0
    3.8090   -0.9870    2.0470 C   0  0  0  0  0  0  0  0  0  0  0  0
    4.1450   -1.3620    3.3530 N   0  0  0  0  0  0  0  0  0  0  0  0
    4.5130   -0.3390    1.1090 C   0  0  0  0  0  0  0  0  0  0  0  0
    3.6480   -0.2180   -0.0870 C   0  0  0  0  0  0  0  0  0  0  0  0
    2.4940   -0.7920    0.2000 N   0  0  0  0  0  0  0  0  0  0  0  0
    5.9270    0.1740    1.2450 C   0  0  0  0  0  0  0  0  0  0  0  0
    5.9900    1.1950    2.3770 C   0  0  0  0  0  0  0  0  0  0  0  0
    6.8620   -0.9910    1.5580 C   0  0  0  0  0  0  0  0  0  0  0  0
    5.9840   -3.0800    5.3320 C   0  0  0  0  0  0  0  0  0  0  0  0
    6.9700   -4.2250    5.6290 C   0  0  0  0  0  0  0  0  0  0  0  0
    7.6150   -6.2110    8.2430 H   0  0  0  0  0  0  0  0  0  0  0  0
    8.6640   -5.5970    7.1280 H   0  0  0  0  0  0  0  0  0  0  0  0
    7.1160   -3.9890    7.7790 H   0  0  0  0  0  0  0  0  0  0  0  0
    5.1000   -6.0360    6.7370 H   0  0  0  0  0  0  0  0  0  0  0  0
    5.2570   -5.4710    8.3920 H   0  0  0  0  0  0  0  0  0  0  0  0
    4.5320   -3.2160    7.7570 H   0  0  0  0  0  0  0  0  0  0  0  0
    3.3470   -4.3830    7.1940 H   0  0  0  0  0  0  0  0  0  0  0  0
    4.2200   -4.2640    4.9040 H   0  0  0  0  0  0  0  0  0  0  0  0
    3.2580   -1.8500    6.1780 H   0  0  0  0  0  0  0  0  0  0  0  0
    1.2120   -2.8630    4.1920 H   0  0  0  0  0  0  0  0  0  0  0  0
    0.1860   -3.2030    1.5790 H   0  0  0  0  0  0  0  0  0  0  0  0
   -0.0250   -0.9740   -0.4820 H   0  0  0  0  0  0  0  0  0  0  0  0
   -1.6730    0.8420   -0.8520 H   0  0  0  0  0  0  0  0  0  0  0  0
   -6.8330    1.8840   -0.8930 H   0  0  0  0  0  0  0  0  0  0  0  0
   -6.5260    2.8500    0.5660 H   0  0  0  0  0  0  0  0  0  0  0  0
   -5.7140    3.2620   -0.9600 H   0  0  0  0  0  0  0  0  0  0  0  0
   -5.9180   -0.0600   -0.9310 H   0  0  0  0  0  0  0  0  0  0  0  0
   -4.1430   -0.0730   -1.0250 H   0  0  0  0  0  0  0  0  0  0  0  0
   -4.9550   -0.4850    0.5010 H   0  0  0  0  0  0  0  0  0  0  0  0
   -2.8680    0.5970    3.2660 H   0  0  0  0  0  0  0  0  0  0  0  0
   -1.2200   -1.2190    3.6370 H   0  0  0  0  0  0  0  0  0  0  0  0
    3.9130    0.2530   -1.0220 H   0  0  0  0  0  0  0  0  0  0  0  0
    6.2340    0.6450    0.3140 H   0  0  0  0  0  0  0  0  0  0  0  0
    7.0090    1.5640    2.4760 H   0  0  0  0  0  0  0  0  0  0  0  0
    5.3240    2.0260    2.1540 H   0  0  0  0  0  0  0  0  0  0  0  0
    5.6840    0.7240    3.3090 H   0  0  0  0  0  0  0  0  0  0  0  0
    7.8810   -0.6220    1.6570 H   0  0  0  0  0  0  0  0  0  0  0  0
    6.8160   -1.7190    0.7510 H   0  0  0  0  0  0  0  0  0  0  0  0
    6.5550   -1.4620    2.4890 H   0  0  0  0  0  0  0  0  0  0  0  0
    6.2360   -2.2170    5.9450 H   0  0  0  0  0  0  0  0  0  0  0  0
    6.0790   -2.7820    4.2900 H   0  0  0  0  0  0  0  0  0  0  0  0
    6.8050   -5.0380    4.9260 H   0  0  0  0  0  0  0  0  0  0  0  0
    7.9890   -3.8710    5.4880 H   0  0  0  0  0  0  0  0  0  0  0  0
  1 34  1  0  0  0  0
  1 35  1  0  0  0  0
  1  2  1  0  0  0  0
  2 36  1  0  0  0  0
  2  3  1  0  0  0  0
  3 37  1  0  0  0  0
  3 38  1  0  0  0  0
  3  4  1  0  0  0  0
  4 39  1  0  0  0  0
  4 40  1  0  0  0  0
  4  5  1  0  0  0  0
  5 41  1  0  0  0  0
  5  6  1  0  0  0  0
  6 42  1  0  0  0  0
  6  7  1  0  0  0  0
  7  8  1  0  0  0  0
  8 43  1  0  0  0  0
  8  9  2  0  0  0  0
  9 10  1  0  0  0  0
 10 44  1  0  0  0  0
 10 11  1  0  0  0  0
 11 12  2  0  0  0  0
 12 45  1  0  0  0  0
 12 13  1  0  0  0  0
 13 46  1  0  0  0  0
 13 14  2  0  0  0  0
 14 15  1  0  0  0  0
 15 16  2  0  0  0  0
 15 17  2  0  0  0  0
 15 18  1  0  0  0  0
 18 19  1  0  0  0  0
 19 47  1  0  0  0  0
 19 48  1  0  0  0  0
 19 49  1  0  0  0  0
 18 20  1  0  0  0  0
 20 50  1  0  0  0  0
 20 51  1  0  0  0  0
 20 52  1  0  0  0  0
 14 21  1  0  0  0  0
 21 53  1  0  0  0  0
 21 22  2  0  0  0  0
 22 11  1  0  0  0  0
 22 54  1  0  0  0  0
  9 23  1  0  0  0  0
 23 24  1  0  0  0  0
 24 25  1  0  0  0  0
 25  7  2  0  0  0  0
 24 26  2  0  0  0  0
 26 27  1  0  0  0  0
 27 55  1  0  0  0  0
 27 28  2  0  0  0  0
 28 23  1  0  0  0  0
 26 29  1  0  0  0  0
 29 56  1  0  0  0  0
 29 30  1  0  0  0  0
 30 57  1  0  0  0  0
 30 58  1  0  0  0  0
 30 59  1  0  0  0  0
 29 31  1  0  0  0  0
 31 60  1  0  0  0  0
 31 61  1  0  0  0  0
 31 62  1  0  0  0  0
  5 32  1  0  0  0  0
 32 63  1  0  0  0  0
 32 64  1  0  0  0  0
 32 33  1  0  0  0  0
 33  2  1  0  0  0  0
 33 65  1  0  0  0  0
 33 66  1  0  0  0  0
M  END
$$$$
2C6M_extract
  -MTS-   02131516223D 0   0.00000     0.00000     0

 47 50  0  0  0  0  0  0  0  0999 V2000
    5.0110   -3.5250    7.1490 N   0  0  0  0  0  0  0  0  0  0  0  0
    5.5570   -3.2950    5.5030 S   0  0  0  0  0  0  0  0  0  0  0  0
    4.1050   -2.9990    4.4120 C   0  0  0  0  0  0  0  0  0  0  0  0
    2.9600   -2.3770    4.9230 C   0  0  0  0  0  0  0  0  0  0  0  0
    1.8550   -2.1530    4.0920 C   0  0  0  0  0  0  0  0  0  0  0  0
    1.8960   -2.5500    2.7510 C   0  0  0  0  0  0  0  0  0  0  0  0
    0.7800   -2.3230    1.9120 N   0  0  0  0  0  0  0  0  0  0  0  0
    0.4960   -1.0560    1.4760 C   0  0  0  0  0  0  0  0  0  0  0  0
    1.4020   -0.4100    0.6760 N   0  0  0  0  0  0  0  0  0  0  0  0
    1.1500    0.8580    0.2230 C   0  0  0  0  0  0  0  0  0  0  0  0
   -0.0440    1.4940    0.5850 N   0  0  0  0  0  0  0  0  0  0  0  0
   -0.9270    0.8860    1.3560 C   0  0  0  0  0  0  0  0  0  0  0  0
   -2.0900    1.5220    1.7000 O   0  0  0  0  0  0  0  0  0  0  0  0
   -3.1320    1.5910    0.7240 C   0  0  0  0  0  0  0  0  0  0  0  0
   -3.6740    0.1790    0.4330 C   0  0  0  0  0  0  0  0  0  0  0  0
   -4.8500    0.2210   -0.5600 C   0  0  0  0  0  0  0  0  0  0  0  0
   -5.9670    1.1620   -0.0710 C   0  0  0  0  0  0  0  0  0  0  0  0
   -5.4250    2.5740    0.2200 C   0  0  0  0  0  0  0  0  0  0  0  0
   -4.2490    2.5330    1.2130 C   0  0  0  0  0  0  0  0  0  0  0  0
   -0.6580   -0.4840    1.8460 C   0  0  0  0  0  0  0  0  0  0  0  0
    2.1620    1.2590   -0.5220 N   0  0  0  0  0  0  0  0  0  0  0  0
    3.1230    0.2420   -0.5780 C   0  0  0  0  0  0  0  0  0  0  0  0
    2.6950   -0.7820    0.1360 N   0  0  0  0  0  0  0  0  0  0  0  0
    3.0410   -3.1720    2.2390 C   0  0  0  0  0  0  0  0  0  0  0  0
    4.1460   -3.3970    3.0700 C   0  0  0  0  0  0  0  0  0  0  0  0
    6.4340   -2.1660    5.4450 O   0  0  0  0  0  0  0  0  0  0  0  0
    6.2540   -4.4630    5.0630 O   0  0  0  0  0  0  0  0  0  0  0  0
    4.4980   -2.7930    7.6190 H   0  0  0  0  0  0  0  0  0  0  0  0
    5.2100   -4.3910    7.6300 H   0  0  0  0  0  0  0  0  0  0  0  0
    2.9290   -2.0710    5.9580 H   0  0  0  0  0  0  0  0  0  0  0  0
    0.9720   -1.6730    4.4870 H   0  0  0  0  0  0  0  0  0  0  0  0
    0.1910   -3.0960    1.6330 H   0  0  0  0  0  0  0  0  0  0  0  0
   -2.6660    2.0010   -0.1700 H   0  0  0  0  0  0  0  0  0  0  0  0
   -4.0010   -0.2830    1.3620 H   0  0  0  0  0  0  0  0  0  0  0  0
   -2.8770   -0.4370    0.0230 H   0  0  0  0  0  0  0  0  0  0  0  0
   -4.4940    0.5570   -1.5310 H   0  0  0  0  0  0  0  0  0  0  0  0
   -5.2530   -0.7820   -0.6870 H   0  0  0  0  0  0  0  0  0  0  0  0
   -6.4160    0.7540    0.8320 H   0  0  0  0  0  0  0  0  0  0  0  0
   -6.7470    1.2230   -0.8270 H   0  0  0  0  0  0  0  0  0  0  0  0
   -5.0980    3.0360   -0.7090 H   0  0  0  0  0  0  0  0  0  0  0  0
   -6.2220    3.1910    0.6300 H   0  0  0  0  0  0  0  0  0  0  0  0
   -4.6050    2.1960    2.1840 H   0  0  0  0  0  0  0  0  0  0  0  0
   -3.8460    3.5350    1.3400 H   0  0  0  0  0  0  0  0  0  0  0  0
   -1.3640   -1.0030    2.4780 H   0  0  0  0  0  0  0  0  0  0  0  0
    4.0580    0.2880   -1.1150 H   0  0  0  0  0  0  0  0  0  0  0  0
    3.0720   -3.4790    1.2040 H   0  0  0  0  0  0  0  0  0  0  0  0
    5.0290   -3.8770    2.6750 H   0  0  0  0  0  0  0  0  0  0  0  0
  1 28  1  0  0  0  0
  1 29  1  0  0  0  0
  1  2  1  0  0  0  0
  2  3  1  0  0  0  0
  3  4  2  0  0  0  0
  4 30  1  0  0  0  0
  4  5  1  0  0  0  0
  5 31  1  0  0  0  0
  5  6  2  0  0  0  0
  6  7  1  0  0  0  0
  7 32  1  0  0  0  0
  7  8  1  0  0  0  0
  8  9  1  0  0  0  0
  9 10  1  0  0  0  0
 10 11  1  0  0  0  0
 11 12  2  0  0  0  0
 12 13  1  0  0  0  0
 13 14  1  0  0  0  0
 14 33  1  0  0  0  0
 14 15  1  0  0  0  0
 15 34  1  0  0  0  0
 15 35  1  0  0  0  0
 15 16  1  0  0  0  0
 16 36  1  0  0  0  0
 16 37  1  0  0  0  0
 16 17  1  0  0  0  0
 17 38  1  0  0  0  0
 17 39  1  0  0  0  0
 17 18  1  0  0  0  0
 18 40  1  0  0  0  0
 18 41  1  0  0  0  0
 18 19  1  0  0  0  0
 19 14  1  0  0  0  0
 19 42  1  0  0  0  0
 19 43  1  0  0  0  0
 12 20  1  0  0  0  0
 20  8  2  0  0  0  0
 20 44  1  0  0  0  0
 10 21  2  0  0  0  0
 21 22  1  0  0  0  0
 22 45  1  0  0  0  0
 22 23  2  0  0  0  0
 23  9  1  0  0  0  0
  6 24  1  0  0  0  0
 24 46  1  0  0  0  0
 24 25  2  0  0  0  0
 25  3  1  0  0  0  0
 25 47  1  0  0  0  0
  2 26  2  0  0  0  0
  2 27  2  0  0  0  0
M  END
$$$$
1VYZ_extract
  -MTS-   02131516223D 0   0.00000     0.00000     0

 30 32  0  0  0  0  0  0  0  0999 V2000
    2.7400   -1.0260    1.7160 C   0  0  0  0  0  0  0  0  0  0  0  0
    1.6780   -0.1400    1.4360 C   0  0  0  0  0  0  0  0  0  0  0  0
    0.5620   -0.9410    1.4210 C   0  0  0  0  0  0  0  0  0  0  0  0
   -0.7630   -0.6230    1.1980 N   0  0  0  0  0  0  0  0  0  0  0  0
   -1.1510    0.6810    0.9290 C   0  0  0  0  0  0  0  0  0  0  0  0
   -2.6100    0.9000    0.7390 C   0  0  0  0  0  0  0  0  0  0  0  0
   -3.2980    0.0500   -0.1370 C   0  0  0  0  0  0  0  0  0  0  0  0
   -4.6670    0.2230   -0.3490 C   0  0  0  0  0  0  0  0  0  0  0  0
   -5.3490    1.2480    0.3030 C   0  0  0  0  0  0  0  0  0  0  0  0
   -4.6650    2.1080    1.1630 C   0  0  0  0  0  0  0  0  0  0  0  0
   -3.2950    1.9400    1.3800 C   0  0  0  0  0  0  0  0  0  0  0  0
   -0.3780    1.6320    0.8190 O   0  0  0  0  0  0  0  0  0  0  0  0
    1.0100   -2.2100    1.6820 N   0  0  0  0  0  0  0  0  0  0  0  0
    2.3400   -2.2920    1.8570 N   0  0  0  0  0  0  0  0  0  0  0  0
    4.1900   -0.6050    1.8120 C   0  0  0  0  0  0  0  0  0  0  0  0
    5.0100   -0.4850    0.5530 C   0  0  0  0  0  0  0  0  0  0  0  0
    5.2760   -1.6060    1.5120 C   0  0  0  0  0  0  0  0  0  0  0  0
    1.7270    0.9260    1.2690 H   0  0  0  0  0  0  0  0  0  0  0  0
   -1.4350   -1.3810    1.2080 H   0  0  0  0  0  0  0  0  0  0  0  0
   -2.7740   -0.7500   -0.6540 H   0  0  0  0  0  0  0  0  0  0  0  0
   -5.1990   -0.4410   -1.0260 H   0  0  0  0  0  0  0  0  0  0  0  0
   -6.4150    1.3830    0.1340 H   0  0  0  0  0  0  0  0  0  0  0  0
   -5.1990    2.9160    1.6560 H   0  0  0  0  0  0  0  0  0  0  0  0
   -2.7840    2.6480    2.0260 H   0  0  0  0  0  0  0  0  0  0  0  0
    0.4330   -3.0450    1.7480 H   0  0  0  0  0  0  0  0  0  0  0  0
    4.3860    0.1240    2.5920 H   0  0  0  0  0  0  0  0  0  0  0  0
    4.5400   -0.7240   -0.3940 H   0  0  0  0  0  0  0  0  0  0  0  0
    5.7310    0.3220    0.4970 H   0  0  0  0  0  0  0  0  0  0  0  0
    5.0000   -2.6070    1.2020 H   0  0  0  0  0  0  0  0  0  0  0  0
    6.1820   -1.5610    2.1060 H   0  0  0  0  0  0  0  0  0  0  0  0
  1  2  1  0  0  0  0
  2 18  1  0  0  0  0
  2  3  2  0  0  0  0
  3  4  1  0  0  0  0
  4 19  1  0  0  0  0
  4  5  1  0  0  0  0
  5  6  1  0  0  0  0
  6  7  2  0  0  0  0
  7 20  1  0  0  0  0
  7  8  1  0  0  0  0
  8 21  1  0  0  0  0
  8  9  2  0  0  0  0
  9 22  1  0  0  0  0
  9 10  1  0  0  0  0
 10 23  1  0  0  0  0
 10 11  2  0  0  0  0
 11  6  1  0  0  0  0
 11 24  1  0  0  0  0
  5 12  2  0  0  0  0
  3 13  1  0  0  0  0
 13 25  1  0  0  0  0
 13 14  1  0  0  0  0
 14  1  2  0  0  0  0
  1 15  1  0  0  0  0
 15 26  1  0  0  0  0
 15 16  1  0  0  0  0
 16 27  1  0  0  0  0
 16 28  1  0  0  0  0
 16 17  1  0  0  0  0
 17 15  1  0  0  0  0
 17 29  1  0  0  0  0
 17 30  1  0  0  0  0
M  END
$$$$
