# Supplementary material for: Template CoMFA Generates Single 3D-QSAR Models that, for Twelve of Twelve Biological Targets, Predict All ChEMBL-Tabulated Affinities
Source: PLoS One. 2015 Jun 12;10(6):e0129307. doi: 10.1371/journal.pone.0129307 (PMC4466312; doi:10.1371/journal.pone.0129307)
Supplement: S13 Text — The zip file contains, for each target, the template, training set, and prediction set, as “2D” structures, in. sdf format. (ZIP) [file pone.0129307.s014.zip › cdk2_trng.sdf]

ZINC00000060
  -MTS-   02131516222D 0   0.00000     0.00000     0

 15 17  0  0  1  0  0  0  0  0999 V2000
    4.8465    1.3236    0.0000 C   0  0  0  0  0  0  0  0  0  0  0  0
    3.9765    1.8236    0.0000 C   0  0  0  0  0  0  0  0  0  0  0  0
    3.1165    1.3236    0.0000 N   0  0  0  0  0  0  0  0  0  0  0  0
    2.2469    1.8218    0.0000 C   0  0  0  0  0  0  0  0  0  0  0  0
    1.3824    1.3192    0.0000 C   0  0  0  0  0  0  0  0  0  0  0  0
    1.3874    0.3158    0.0000 C   0  0  0  0  0  0  0  0  0  0  0  0
    0.5220   -0.1921    0.0000 C   0  0  0  0  0  0  0  0  0  0  0  0
    0.5311   -1.1921    0.0000 C   0  0  0  0  0  0  0  0  0  0  0  0
    1.4056   -1.6842    0.0000 C   0  0  0  0  0  0  0  0  0  0  0  0
    2.2610   -1.1764    0.0000 C   0  0  0  0  0  0  0  0  0  0  0  0
    2.2520   -0.1764    0.0000 C   0  0  0  0  0  0  0  0  0  0  0  0
    3.1165    0.3236    0.0000 C   0  0  1  0  0  0  0  0  0  0  0  0
    3.9765   -0.1764    0.0000 C   0  0  0  0  0  0  0  0  0  0  0  0
    4.8465    0.3236    0.0000 N   0  0  0  0  0  0  0  0  0  0  0  0
    3.1158   -0.2764    0.0000 H   0  0  0  0  0  0  0  0  0  0  0  0
  1  2  1  0  0  0  0
  2  3  1  0  0  0  0
  3  4  1  0  0  0  0
  4  5  1  0  0  0  0
  5  6  1  0  0  0  0
  6  7  1  0  0  0  0
  7  8  2  0  0  0  0
  8  9  1  0  0  0  0
  9 10  2  0  0  0  0
 10 11  1  0  0  0  0
 11  6  2  0  0  0  0
 12 11  1  6  0  0  0
 12 15  1  1  0  0  0
 12  3  1  0  0  0  0
 12 13  1  0  0  0  0
 13 14  1  0  0  0  0
 14  1  1  0  0  0  0
M  END
>  <EXTREG>  (ZINC00000060)
ZINC00000060

>  <LOGBIO>
2.5000

$$$$
ZINC00000869
  -MTS-   02131516222D 0   0.00000     0.00000     0

 18 18  0  0  0  0  0  0  0  0999 V2000
    2.6031    3.0384    0.0000 C   0  0  0  0  0  0  0  0  0  0  0  0
    3.4723    2.5371    0.0000 C   0  0  0  0  0  0  0  0  0  0  0  0
    4.3331    3.0358    0.0000 O   0  0  0  0  0  0  0  0  0  0  0  0
    3.4733    1.5371    0.0000 O   0  0  0  0  0  0  0  0  0  0  0  0
    2.6078    1.0362    0.0000 C   0  0  0  0  0  0  0  0  0  0  0  0
    1.7378    1.5362    0.0000 C   0  0  0  0  0  0  0  0  0  0  0  0
    0.8778    1.0362    0.0000 C   0  0  0  0  0  0  0  0  0  0  0  0
    0.8778    0.0362    0.0000 C   0  0  0  0  0  0  0  0  0  0  0  0
    1.7378   -0.4638    0.0000 C   0  0  0  0  0  0  0  0  0  0  0  0
    1.7353   -1.4638    0.0000 O   0  0  0  0  0  0  0  0  0  0  0  0
    0.8650   -1.9633    0.0000 C   0  0  0  0  0  0  0  0  0  0  0  0
    0.8636   -2.9581    0.0000 C   0  0  0  0  0  0  0  0  0  0  0  0
    0.0000   -1.4616    0.0000 O   0  0  0  0  0  0  0  0  0  0  0  0
    2.6078    0.0362    0.0000 C   0  0  0  0  0  0  0  0  0  0  0  0
    3.6464   -0.5648    0.0000 O   0  0  0  0  0  0  0  0  0  0  0  0
    4.5159   -0.0640    0.0000 C   0  0  0  0  0  0  0  0  0  0  0  0
    5.3764   -0.5631    0.0000 C   0  0  0  0  0  0  0  0  0  0  0  0
    4.5168    0.5360    0.0000 O   0  0  0  0  0  0  0  0  0  0  0  0
  1  2  1  0  0  0  0
  2  3  2  0  0  0  0
  2  4  1  0  0  0  0
  4  5  1  0  0  0  0
  5  6  2  0  0  0  0
  6  7  1  0  0  0  0
  7  8  2  0  0  0  0
  8  9  1  0  0  0  0
  9 10  1  0  0  0  0
 10 11  1  0  0  0  0
 11 12  1  0  0  0  0
 11 13  2  0  0  0  0
  9 14  2  0  0  0  0
 14  5  1  0  0  0  0
 14 15  1  0  0  0  0
 15 16  1  0  0  0  0
 16 17  1  0  0  0  0
 16 18  2  0  0  0  0
M  END
>  <EXTREG>  (ZINC00000869)
ZINC00000869

>  <LOGBIO>
2.5000

$$$$
ZINC00001417
  -MTS-   02131516222D 0   0.00000     0.00000     0

 20 22  0  0  0  0  0  0  0  0999 V2000
    6.3042   -1.6014    0.0000 C   0  0  0  0  0  0  0  0  0  0  0  0
    6.7106   -0.6839    0.0000 C   0  0  0  0  0  0  0  0  0  0  0  0
    7.7049   -0.5774    0.0000 C   0  0  0  0  0  0  0  0  0  0  0  0
    8.2971   -1.3875    0.0000 C   0  0  0  0  0  0  0  0  0  0  0  0
    9.2860   -1.2795    0.0000 C   0  0  0  0  0  0  0  0  0  0  0  0
    9.6919   -0.3656    0.0000 C   0  0  0  0  0  0  0  0  0  0  0  0
    9.1088    0.4404    0.0000 C   0  0  0  0  0  0  0  0  0  0  0  0
    8.1107    0.3365    0.0000 C   0  0  0  0  0  0  0  0  0  0  0  0
    5.3150   -1.7062    0.0000 N   0  0  0  0  0  0  0  0  0  0  0  0
    4.7265   -0.8978    0.0000 C   0  0  0  0  0  0  0  0  0  0  0  0
    5.0365    0.0622    0.0000 S   0  0  0  0  0  0  0  0  0  0  0  0
    4.2265    0.6422    0.0000 C   0  0  0  0  0  0  0  0  0  0  0  0
    3.4165    0.0622    0.0000 C   0  0  0  0  0  0  0  0  0  0  0  0
    3.7265   -0.8978    0.0000 N   0  0  0  0  0  0  0  0  0  0  0  0
    2.4668    0.3754    0.0000 C   0  0  0  0  0  0  0  0  0  0  0  0
    2.2614    1.3576    0.0000 C   0  0  0  0  0  0  0  0  0  0  0  0
    1.3161    1.6672    0.0000 C   0  0  0  0  0  0  0  0  0  0  0  0
    0.5693    1.0021    0.0000 C   0  0  0  0  0  0  0  0  0  0  0  0
    0.7680    0.0273    0.0000 C   0  0  0  0  0  0  0  0  0  0  0  0
    1.7201   -0.2897    0.0000 C   0  0  0  0  0  0  0  0  0  0  0  0
  1  2  1  0  0  0  0
  2  3  1  0  0  0  0
  3  4  2  0  0  0  0
  4  5  1  0  0  0  0
  5  6  2  0  0  0  0
  6  7  1  0  0  0  0
  7  8  2  0  0  0  0
  8  3  1  0  0  0  0
  1  9  1  0  0  0  0
  9 10  1  0  0  0  0
 10 11  1  0  0  0  0
 11 12  1  0  0  0  0
 12 13  2  0  0  0  0
 13 14  1  0  0  0  0
 14 10  2  0  0  0  0
 13 15  1  0  0  0  0
 15 16  2  0  0  0  0
 16 17  1  0  0  0  0
 17 18  2  0  0  0  0
 18 19  1  0  0  0  0
 19 20  2  0  0  0  0
 20 15  1  0  0  0  0
M  END
>  <EXTREG>  (ZINC00001417)
ZINC00001417

>  <LOGBIO>
2.5000

$$$$
ZINC00001679
  -MTS-   02131516222D 0   0.00000     0.00000     0

 19 21  0  0  0  0  0  0  0  0999 V2000
    4.8504    1.7522    0.0000 C   0  0  0  0  0  0  0  0  0  0  0  0
    3.9849    1.2513    0.0000 C   0  0  0  0  0  0  0  0  0  0  0  0
    3.1149    1.7513    0.0000 N   0  0  0  0  0  0  0  0  0  0  0  0
    2.2549    1.2513    0.0000 C   0  0  0  0  0  0  0  0  0  0  0  0
    1.3853    1.7495    0.0000 C   0  0  0  0  0  0  0  0  0  0  0  0
    0.5208    1.2469    0.0000 C   0  0  0  0  0  0  0  0  0  0  0  0
    0.5258    0.2434    0.0000 C   0  0  0  0  0  0  0  0  0  0  0  0
    1.3904   -0.2487    0.0000 C   0  0  0  0  0  0  0  0  0  0  0  0
    2.2549    0.2513    0.0000 C   0  0  0  0  0  0  0  0  0  0  0  0
    3.1149   -0.2487    0.0000 C   0  0  0  0  0  0  0  0  0  0  0  0
    3.1124   -1.2487    0.0000 O   0  0  0  0  0  0  0  0  0  0  0  0
    3.9849    0.2513    0.0000 N   0  0  0  0  0  0  0  0  0  0  0  0
    4.8504   -0.2496    0.0000 C   0  0  0  0  0  0  0  0  0  0  0  0
    4.8504   -1.2530    0.0000 C   0  0  0  0  0  0  0  0  0  0  0  0
    5.7124   -1.7495    0.0000 C   0  0  0  0  0  0  0  0  0  0  0  0
    6.5794   -1.2512    0.0000 C   0  0  0  0  0  0  0  0  0  0  0  0
    7.4437   -1.7542    0.0000 Cl  0  0  0  0  0  0  0  0  0  0  0  0
    6.5844   -0.2564    0.0000 C   0  0  0  0  0  0  0  0  0  0  0  0
    5.7174    0.2487    0.0000 C   0  0  0  0  0  0  0  0  0  0  0  0
  1  2  1  0  0  0  0
  2  3  2  0  0  0  0
  3  4  1  0  0  0  0
  4  5  1  0  0  0  0
  5  6  2  0  0  0  0
  6  7  1  0  0  0  0
  7  8  2  0  0  0  0
  8  9  1  0  0  0  0
  9  4  2  0  0  0  0
  9 10  1  0  0  0  0
 10 11  2  0  0  0  0
 10 12  1  0  0  0  0
 12  2  1  0  0  0  0
 12 13  1  0  0  0  0
 13 14  2  0  0  0  0
 14 15  1  0  0  0  0
 15 16  2  0  0  0  0
 16 17  1  0  0  0  0
 16 18  1  0  0  0  0
 18 19  2  0  0  0  0
 19 13  1  0  0  0  0
M  END
>  <EXTREG>  (ZINC00001679)
ZINC00001679

>  <LOGBIO>
2.5000

$$$$
ZINC00004353
  -MTS-   02131516222D 0   0.00000     0.00000     0

 23 24  0  0  1  0  0  0  0  0999 V2000
    5.7022    3.8091    0.0000 C   0  0  0  0  0  0  0  0  0  0  0  0
    4.8357    3.3030    0.0000 C   0  0  0  0  0  0  0  0  0  0  0  0
    3.8519    3.1238    0.0000 C   0  0  0  0  0  0  0  0  0  0  0  0
    4.4887    4.2409    0.0000 C   0  0  0  0  0  0  0  0  0  0  0  0
    4.8417    2.3083    0.0000 N   0  0  0  0  0  0  0  0  0  0  0  0
    3.9752    1.8023    0.0000 C   0  0  0  0  0  0  0  0  0  0  0  0
    3.9811    0.8075    0.0000 C   0  0  1  0  0  0  0  0  0  0  0  0
    4.8499    0.3122    0.0000 O   0  0  0  0  0  0  0  0  0  0  0  0
    3.1146    0.3015    0.0000 C   0  0  0  0  0  0  0  0  0  0  0  0
    3.1156   -0.7020    0.0000 O   0  0  0  0  0  0  0  0  0  0  0  0
    2.2501   -1.2028    0.0000 C   0  0  0  0  0  0  0  0  0  0  0  0
    1.3801   -0.7028    0.0000 C   0  0  0  0  0  0  0  0  0  0  0  0
    0.5201   -1.2028    0.0000 C   0  0  0  0  0  0  0  0  0  0  0  0
    0.5201   -2.2028    0.0000 C   0  0  0  0  0  0  0  0  0  0  0  0
    1.3801   -2.7028    0.0000 C   0  0  0  0  0  0  0  0  0  0  0  0
    2.2501   -2.2028    0.0000 C   0  0  0  0  0  0  0  0  0  0  0  0
    3.1156   -2.7037    0.0000 C   0  0  0  0  0  0  0  0  0  0  0  0
    3.1156   -3.7071    0.0000 C   0  0  0  0  0  0  0  0  0  0  0  0
    3.9776   -4.2036    0.0000 C   0  0  0  0  0  0  0  0  0  0  0  0
    4.8446   -3.7053    0.0000 C   0  0  0  0  0  0  0  0  0  0  0  0
    4.8496   -2.7106    0.0000 C   0  0  0  0  0  0  0  0  0  0  0  0
    3.9826   -2.2054    0.0000 C   0  0  0  0  0  0  0  0  0  0  0  0
    4.4990    1.1105    0.0000 H   0  0  0  0  0  0  0  0  0  0  0  0
  1  2  1  0  0  0  0
  2  3  1  0  0  0  0
  2  4  1  0  0  0  0
  2  5  1  0  0  0  0
  5  6  1  0  0  0  0
  6  7  1  0  0  0  0
  7 23  1  6  0  0  0
  7  8  1  1  0  0  0
  7  9  1  0  0  0  0
  9 10  1  0  0  0  0
 10 11  1  0  0  0  0
 11 12  2  0  0  0  0
 12 13  1  0  0  0  0
 13 14  2  0  0  0  0
 14 15  1  0  0  0  0
 15 16  2  0  0  0  0
 16 11  1  0  0  0  0
 16 17  1  0  0  0  0
 17 18  2  0  0  0  0
 18 19  1  0  0  0  0
 19 20  2  0  0  0  0
 20 21  1  0  0  0  0
 21 22  2  0  0  0  0
 22 17  1  0  0  0  0
M  END
>  <EXTREG>  (ZINC00004353)
ZINC00004353

>  <LOGBIO>
2.5000

$$$$
ZINC00027364
  -MTS-   02131516222D 0   0.00000     0.00000     0

 21 23  0  0  0  0  0  0  0  0999 V2000
    4.2092   -1.3291    0.0000 O   0  0  0  0  0  0  0  0  0  0  0  0
    3.6207   -0.5206    0.0000 C   0  0  0  0  0  0  0  0  0  0  0  0
    3.9307    0.4394    0.0000 S   0  0  0  0  0  0  0  0  0  0  0  0
    3.1207    1.0194    0.0000 N   0  0  0  0  0  0  0  0  0  0  0  0
    3.1207    2.0194    0.0000 C   0  0  0  0  0  0  0  0  0  0  0  0
    2.2547    2.5194    0.0000 C   0  0  0  0  0  0  0  0  0  0  0  0
    2.2537    3.5229    0.0000 C   0  0  0  0  0  0  0  0  0  0  0  0
    1.3912    4.0185    0.0000 C   0  0  0  0  0  0  0  0  0  0  0  0
    0.5247    3.5194    0.0000 C   0  0  0  0  0  0  0  0  0  0  0  0
    0.5207    2.5246    0.0000 C   0  0  0  0  0  0  0  0  0  0  0  0
    1.3882    2.0203    0.0000 C   0  0  0  0  0  0  0  0  0  0  0  0
    2.3107    0.4394    0.0000 C   0  0  0  0  0  0  0  0  0  0  0  0
    1.3610    0.7526    0.0000 S   0  0  0  0  0  0  0  0  0  0  0  0
    2.6207   -0.5206    0.0000 N   0  0  0  0  0  0  0  0  0  0  0  0
    2.0322   -1.3291    0.0000 C   0  0  0  0  0  0  0  0  0  0  0  0
    2.4381   -2.2430    0.0000 C   0  0  0  0  0  0  0  0  0  0  0  0
    1.8484   -3.0548    0.0000 C   0  0  0  0  0  0  0  0  0  0  0  0
    2.2540   -3.9631    0.0000 C   0  0  0  0  0  0  0  0  0  0  0  0
    3.2483   -4.0696    0.0000 C   0  0  0  0  0  0  0  0  0  0  0  0
    3.8370   -3.2676    0.0000 C   0  0  0  0  0  0  0  0  0  0  0  0
    3.4324   -2.3494    0.0000 C   0  0  0  0  0  0  0  0  0  0  0  0
  1  2  2  0  0  0  0
  2  3  1  0  0  0  0
  3  4  1  0  0  0  0
  4  5  1  0  0  0  0
  5  6  1  0  0  0  0
  6  7  2  0  0  0  0
  7  8  1  0  0  0  0
  8  9  2  0  0  0  0
  9 10  1  0  0  0  0
 10 11  2  0  0  0  0
 11  6  1  0  0  0  0
  4 12  1  0  0  0  0
 12 13  2  0  0  0  0
 12 14  1  0  0  0  0
 14  2  1  0  0  0  0
 14 15  1  0  0  0  0
 15 16  1  0  0  0  0
 16 17  2  0  0  0  0
 17 18  1  0  0  0  0
 18 19  2  0  0  0  0
 19 20  1  0  0  0  0
 20 21  2  0  0  0  0
 21 16  1  0  0  0  0
M  END
>  <EXTREG>  (ZINC00027364)
ZINC00027364

>  <LOGBIO>
2.5000

$$$$
ZINC00029039
  -MTS-   02131516222D 0   0.00000     0.00000     0

 21 24  0  0  0  0  0  0  0  0999 V2000
    4.4587    0.6297    0.0000 C   0  0  0  0  0  0  0  0  0  0  0  0
    3.4608    0.5239    0.0000 C   0  0  0  0  0  0  0  0  0  0  0  0
    2.8723    1.3324    0.0000 C   0  0  0  0  0  0  0  0  0  0  0  0
    3.1823    2.2924    0.0000 N   0  0  0  0  0  0  0  0  0  0  0  0
    2.3723    2.8724    0.0000 C   0  0  0  0  0  0  0  0  0  0  0  0
    2.2727    3.8706    0.0000 C   0  0  0  0  0  0  0  0  0  0  0  0
    1.3607    4.2808    0.0000 C   0  0  0  0  0  0  0  0  0  0  0  0
    0.5478    3.6926    0.0000 C   0  0  0  0  0  0  0  0  0  0  0  0
    0.6509    2.7031    0.0000 C   0  0  0  0  0  0  0  0  0  0  0  0
    1.5623    2.2924    0.0000 C   0  0  0  0  0  0  0  0  0  0  0  0
    1.8723    1.3324    0.0000 N   0  0  0  0  0  0  0  0  0  0  0  0
    5.0433   -0.1751    0.0000 S   0  0  0  0  0  0  0  0  0  0  0  0
    4.6364   -1.0886    0.0000 C   0  0  0  0  0  0  0  0  0  0  0  0
    3.6498   -1.2991    0.0000 N   0  0  0  0  0  0  0  0  0  0  0  0
    3.5515   -2.2905    0.0000 C   0  0  0  0  0  0  0  0  0  0  0  0
    2.7363   -2.8750    0.0000 C   0  0  0  0  0  0  0  0  0  0  0  0
    2.8359   -3.8700    0.0000 C   0  0  0  0  0  0  0  0  0  0  0  0
    3.7514   -4.2809    0.0000 C   0  0  0  0  0  0  0  0  0  0  0  0
    4.5573   -3.6977    0.0000 C   0  0  0  0  0  0  0  0  0  0  0  0
    4.4583   -2.7029    0.0000 C   0  0  0  0  0  0  0  0  0  0  0  0
    5.1355   -1.9552    0.0000 N   0  0  0  0  0  0  0  0  0  0  0  0
  1  2  1  0  0  0  0
  2  3  1  0  0  0  0
  3  4  1  0  0  0  0
  4  5  1  0  0  0  0
  5  6  2  0  0  0  0
  6  7  1  0  0  0  0
  7  8  2  0  0  0  0
  8  9  1  0  0  0  0
  9 10  2  0  0  0  0
 10  5  1  0  0  0  0
 10 11  1  0  0  0  0
 11  3  2  0  0  0  0
  1 12  1  0  0  0  0
 12 13  1  0  0  0  0
 13 14  1  0  0  0  0
 14 15  1  0  0  0  0
 15 16  2  0  0  0  0
 16 17  1  0  0  0  0
 17 18  2  0  0  0  0
 18 19  1  0  0  0  0
 19 20  2  0  0  0  0
 20 15  1  0  0  0  0
 20 21  1  0  0  0  0
 21 13  2  0  0  0  0
M  END
>  <EXTREG>  (ZINC00029039)
ZINC00029039

>  <LOGBIO>
2.5000

$$$$
ZINC00029494
  -MTS-   02131516222D 0   0.00000     0.00000     0

 13 13  0  0  0  0  0  0  0  0999 V2000
    3.5469    2.0255    0.0000 C   0  0  0  0  0  0  0  0  0  0  0  0
    3.5479    1.0255    0.0000 S   0  0  0  0  0  0  0  0  0  0  0  0
    4.5479    1.0265    0.0000 O   0  0  0  0  0  0  0  0  0  0  0  0
    2.5479    1.0245    0.0000 O   0  0  0  0  0  0  0  0  0  0  0  0
    3.5489    0.0255    0.0000 N   0  0  0  0  0  0  0  0  0  0  0  0
    2.5968   -0.5255    0.0000 C   0  0  0  0  0  0  0  0  0  0  0  0
    1.7268   -0.0255    0.0000 C   0  0  0  0  0  0  0  0  0  0  0  0
    0.8668   -0.5255    0.0000 C   0  0  0  0  0  0  0  0  0  0  0  0
    0.0000   -0.0268    0.0000 Cl  0  0  0  0  0  0  0  0  0  0  0  0
    0.8668   -1.5255    0.0000 C   0  0  0  0  0  0  0  0  0  0  0  0
    1.7268   -2.0255    0.0000 C   0  0  0  0  0  0  0  0  0  0  0  0
    2.5968   -1.5255    0.0000 C   0  0  0  0  0  0  0  0  0  0  0  0
    3.4623   -2.0263    0.0000 Cl  0  0  0  0  0  0  0  0  0  0  0  0
  1  2  1  0  0  0  0
  2  3  2  0  0  0  0
  2  4  2  0  0  0  0
  2  5  1  0  0  0  0
  5  6  1  0  0  0  0
  6  7  2  0  0  0  0
  7  8  1  0  0  0  0
  8  9  1  0  0  0  0
  8 10  2  0  0  0  0
 10 11  1  0  0  0  0
 11 12  2  0  0  0  0
 12  6  1  0  0  0  0
 12 13  1  0  0  0  0
M  END
>  <EXTREG>  (ZINC00029494)
ZINC00029494

>  <LOGBIO>
2.5000

$$$$
ZINC00029984
  -MTS-   02131516222D 0   0.00000     0.00000     0

 16 17  0  0  0  0  0  0  0  0999 V2000
    5.2300   -1.3487    0.0000 C   0  0  0  0  0  0  0  0  0  0  0  0
    4.2352   -1.4512    0.0000 C   0  0  0  0  0  0  0  0  0  0  0  0
    3.8243   -2.3667    0.0000 C   0  0  0  0  0  0  0  0  0  0  0  0
    2.8345   -2.4666    0.0000 C   0  0  0  0  0  0  0  0  0  0  0  0
    2.4254   -3.3791    0.0000 C   0  0  0  0  0  0  0  0  0  0  0  0
    2.2476   -1.6569    0.0000 C   0  0  0  0  0  0  0  0  0  0  0  0
    2.6505   -0.7474    0.0000 C   0  0  0  0  0  0  0  0  0  0  0  0
    2.0615    0.0608    0.0000 N   0  0  0  0  0  0  0  0  0  0  0  0
    2.4683    0.9781    0.0000 C   0  0  0  0  0  0  0  0  0  0  0  0
    3.4576    1.0824    0.0000 O   0  0  0  0  0  0  0  0  0  0  0  0
    1.8798    1.7866    0.0000 C   0  0  0  0  0  0  0  0  0  0  0  0
    2.1898    2.7466    0.0000 O   0  0  0  0  0  0  0  0  0  0  0  0
    1.3798    3.3266    0.0000 C   0  0  0  0  0  0  0  0  0  0  0  0
    0.5698    2.7466    0.0000 C   0  0  0  0  0  0  0  0  0  0  0  0
    0.8798    1.7866    0.0000 C   0  0  0  0  0  0  0  0  0  0  0  0
    3.6483   -0.6416    0.0000 C   0  0  0  0  0  0  0  0  0  0  0  0
  1  2  1  0  0  0  0
  2  3  2  0  0  0  0
  3  4  1  0  0  0  0
  4  5  1  0  0  0  0
  4  6  2  0  0  0  0
  6  7  1  0  0  0  0
  7  8  1  0  0  0  0
  8  9  1  0  0  0  0
  9 10  2  0  0  0  0
  9 11  1  0  0  0  0
 11 12  1  0  0  0  0
 12 13  1  0  0  0  0
 13 14  2  0  0  0  0
 14 15  1  0  0  0  0
 15 11  2  0  0  0  0
  7 16  2  0  0  0  0
 16  2  1  0  0  0  0
M  END
>  <EXTREG>  (ZINC00029984)
ZINC00029984

>  <LOGBIO>
2.5000

$$$$
ZINC00030665
  -MTS-   02131516222D 0   0.00000     0.00000     0

 17 17  0  0  0  0  0  0  0  0999 V2000
    7.4569   -0.4465    0.0000 C   0  0  0  0  0  0  0  0  0  0  0  0
    6.5872    0.0539    0.0000 C   0  0  0  0  0  0  0  0  0  0  0  0
    6.5867    1.0487    0.0000 O   0  0  0  0  0  0  0  0  0  0  0  0
    5.7169    1.5491    0.0000 C   0  0  0  0  0  0  0  0  0  0  0  0
    5.7165    2.5439    0.0000 O   0  0  0  0  0  0  0  0  0  0  0  0
    4.8514    1.0483    0.0000 C   0  0  0  0  0  0  0  0  0  0  0  0
    3.9814    1.5483    0.0000 C   0  0  0  0  0  0  0  0  0  0  0  0
    3.1214    1.0483    0.0000 C   0  0  0  0  0  0  0  0  0  0  0  0
    3.1214    0.0483    0.0000 N   0  0  0  0  0  0  0  0  0  0  0  0
    3.9814   -0.4517    0.0000 C   0  0  0  0  0  0  0  0  0  0  0  0
    4.8514    0.0483    0.0000 C   0  0  0  0  0  0  0  0  0  0  0  0
    2.2546   -0.4504    0.0000 S   0  0  0  0  0  0  0  0  0  0  0  0
    2.7533   -1.3172    0.0000 O   0  0  0  0  0  0  0  0  0  0  0  0
    1.7559    0.4164    0.0000 O   0  0  0  0  0  0  0  0  0  0  0  0
    1.3878   -0.9491    0.0000 N   0  0  0  0  0  0  0  0  0  0  0  0
    0.5193   -0.4465    0.0000 C   0  0  0  0  0  0  0  0  0  0  0  0
    1.3858   -1.9439    0.0000 C   0  0  0  0  0  0  0  0  0  0  0  0
  1  2  1  0  0  0  0
  2  3  1  0  0  0  0
  3  4  1  0  0  0  0
  4  5  2  0  0  0  0
  4  6  1  0  0  0  0
  6  7  1  0  0  0  0
  7  8  1  0  0  0  0
  8  9  1  0  0  0  0
  9 10  1  0  0  0  0
 10 11  1  0  0  0  0
 11  6  1  0  0  0  0
  9 12  1  0  0  0  0
 12 13  2  0  0  0  0
 12 14  2  0  0  0  0
 12 15  1  0  0  0  0
 15 16  1  0  0  0  0
 15 17  1  0  0  0  0
M  END
>  <EXTREG>  (ZINC00030665)
ZINC00030665

>  <LOGBIO>
2.5000

$$$$
ZINC00031283
  -MTS-   02131516222D 0   0.00000     0.00000     0

 17 18  0  0  1  0  0  0  0  0999 V2000
    5.6313   -1.4798    0.0000 O   0  0  0  0  0  0  0  0  0  0  0  0
    5.8905   -0.5104    0.0000 C   0  0  0  0  0  0  0  0  0  0  0  0
    6.8515   -0.2534    0.0000 O   0  0  0  0  0  0  0  0  0  0  0  0
    5.1834    0.1967    0.0000 C   0  0  1  0  0  0  0  0  0  0  0  0
    5.1834    1.1967    0.0000 N   0  0  0  0  0  0  0  0  0  0  0  0
    4.1834    1.1967    0.0000 C   0  0  0  0  0  0  0  0  0  0  0  0
    3.4763    1.9038    0.0000 O   0  0  0  0  0  0  0  0  0  0  0  0
    4.1834    0.1967    0.0000 C   0  0  2  0  0  0  0  0  0  0  0  0
    3.4763   -0.5104    0.0000 C   0  0  0  0  0  0  0  0  0  0  0  0
    2.5103   -0.2516    0.0000 C   0  0  0  0  0  0  0  0  0  0  0  0
    1.8001   -0.9604    0.0000 C   0  0  0  0  0  0  0  0  0  0  0  0
    0.8397   -0.7010    0.0000 C   0  0  0  0  0  0  0  0  0  0  0  0
    0.5799    0.2647    0.0000 C   0  0  0  0  0  0  0  0  0  0  0  0
    1.2805    0.9709    0.0000 C   0  0  0  0  0  0  0  0  0  0  0  0
    2.2506    0.7141    0.0000 C   0  0  0  0  0  0  0  0  0  0  0  0
    4.4130   -0.3576    0.0000 H   0  0  0  0  0  0  0  0  0  0  0  0
    5.7377    0.4263    0.0000 H   0  0  0  0  0  0  0  0  0  0  0  0
  1  2  1  0  0  0  0
  2  3  2  0  0  0  0
  4  2  1  6  0  0  0
  4 17  1  1  0  0  0
  4  5  1  0  0  0  0
  5  6  1  0  0  0  0
  6  7  2  0  0  0  0
  6  8  1  0  0  0  0
  8 16  1  6  0  0  0
  8  4  1  0  0  0  0
  8  9  1  1  0  0  0
  9 10  1  0  0  0  0
 10 11  2  0  0  0  0
 11 12  1  0  0  0  0
 12 13  2  0  0  0  0
 13 14  1  0  0  0  0
 14 15  2  0  0  0  0
 15 10  1  0  0  0  0
M  END
>  <EXTREG>  (ZINC00031283)
ZINC00031283

>  <LOGBIO>
2.5000

$$$$
ZINC00031804
  -MTS-   02131516222D 0   0.00000     0.00000     0

 20 21  0  0  1  0  0  0  0  0999 V2000
    3.9487   -1.2340    0.0000 C   0  0  0  0  0  0  0  0  0  0  0  0
    4.3555   -0.3167    0.0000 C   0  0  0  0  0  0  0  0  0  0  0  0
    5.3448   -0.2124    0.0000 O   0  0  0  0  0  0  0  0  0  0  0  0
    3.7670    0.4917    0.0000 N   0  0  0  0  0  0  0  0  0  0  0  0
    4.0770    1.4517    0.0000 C   0  0  2  0  0  0  0  0  0  0  0  0
    3.2670    2.0317    0.0000 C   0  0  0  0  0  0  0  0  0  0  0  0
    2.4570    1.4517    0.0000 S   0  0  0  0  0  0  0  0  0  0  0  0
    2.7670    0.4917    0.0000 C   0  0  2  0  0  0  0  0  0  0  0  0
    2.1785   -0.3167    0.0000 C   0  0  0  0  0  0  0  0  0  0  0  0
    1.1805   -0.2119    0.0000 C   0  0  0  0  0  0  0  0  0  0  0  0
    0.5967   -1.0174    0.0000 C   0  0  0  0  0  0  0  0  0  0  0  0
    1.0017   -1.9317    0.0000 C   0  0  0  0  0  0  0  0  0  0  0  0
    0.4112   -2.7387    0.0000 F   0  0  0  0  0  0  0  0  0  0  0  0
    1.9905   -2.0406    0.0000 C   0  0  0  0  0  0  0  0  0  0  0  0
    2.5835   -1.2311    0.0000 C   0  0  0  0  0  0  0  0  0  0  0  0
    5.0267    1.7649    0.0000 C   0  0  0  0  0  0  0  0  0  0  0  0
    5.7756    1.0971    0.0000 O   0  0  0  0  0  0  0  0  0  0  0  0
    5.2298    2.7387    0.0000 O   0  0  0  0  0  0  0  0  0  0  0  0
    3.0391   -0.0430    0.0000 H   0  0  0  0  0  0  0  0  0  0  0  0
    4.5025    1.0288    0.0000 H   0  0  0  0  0  0  0  0  0  0  0  0
  1  2  1  0  0  0  0
  2  3  2  0  0  0  0
  2  4  1  0  0  0  0
  4  5  1  0  0  0  0
  5 20  1  1  0  0  0
  5  6  1  0  0  0  0
  6  7  1  0  0  0  0
  7  8  1  0  0  0  0
  8 19  1  6  0  0  0
  8  4  1  0  0  0  0
  8  9  1  1  0  0  0
  9 10  2  0  0  0  0
 10 11  1  0  0  0  0
 11 12  2  0  0  0  0
 12 13  1  0  0  0  0
 12 14  1  0  0  0  0
 14 15  2  0  0  0  0
 15  9  1  0  0  0  0
  5 16  1  6  0  0  0
 16 17  1  0  0  0  0
 16 18  2  0  0  0  0
M  END
>  <EXTREG>  (ZINC00031804)
ZINC00031804

>  <LOGBIO>
2.5000

$$$$
ZINC00032600
  -MTS-   02131516222D 0   0.00000     0.00000     0

 24 26  0  0  1  0  0  0  0  0999 V2000
    0.0000   -1.7264    0.0000 F   0  0  0  0  0  0  0  0  0  0  0  0
    0.9757   -1.5072    0.0000 C   0  0  0  0  0  0  0  0  0  0  0  0
    0.8441   -0.9218    0.0000 F   0  0  0  0  0  0  0  0  0  0  0  0
    1.1072   -2.0926    0.0000 F   0  0  0  0  0  0  0  0  0  0  0  0
    2.5367   -1.1564    0.0000 C   0  0  0  0  0  0  0  0  0  0  0  0
    3.5467   -1.4964    0.0000 C   0  0  1  0  0  0  0  0  0  0  0  0
    3.0067   -2.4664    0.0000 C   0  0  0  0  0  0  0  0  0  0  0  0
    3.1567   -0.5664    0.0000 C   0  0  2  0  0  0  0  0  0  0  0  0
    3.9567   -0.2164    0.0000 C   0  0  0  0  0  0  0  0  0  0  0  0
    4.4667   -0.9164    0.0000 C   0  0  0  0  0  0  0  0  0  0  0  0
    2.0467   -0.2464    0.0000 N   0  0  0  0  0  0  0  0  0  0  0  0
    0.9570    0.6326    0.0000 C   0  0  0  0  0  0  0  0  0  0  0  0
    0.0242    0.2725    0.0000 O   0  0  0  0  0  0  0  0  0  0  0  0
    1.1116    1.6206    0.0000 C   0  0  0  0  0  0  0  0  0  0  0  0
    0.3975    2.3332    0.0000 O   0  0  0  0  0  0  0  0  0  0  0  0
    0.8534    3.2190    0.0000 C   0  0  0  0  0  0  0  0  0  0  0  0
    1.8389    3.0728    0.0000 C   0  0  0  0  0  0  0  0  0  0  0  0
    2.0013    2.0771    0.0000 C   0  0  0  0  0  0  0  0  0  0  0  0
    2.4538   -2.7542    0.0000 C   0  0  0  0  0  0  0  0  0  0  0  0
    3.4525   -2.8060    0.0000 F   0  0  0  0  0  0  0  0  0  0  0  0
    1.8546   -2.7231    0.0000 F   0  0  0  0  0  0  0  0  0  0  0  0
    2.4020   -3.7529    0.0000 F   0  0  0  0  0  0  0  0  0  0  0  0
    3.1172    0.0323    0.0000 H   0  0  0  0  0  0  0  0  0  0  0  0
    3.9824   -1.9089    0.0000 H   0  0  0  0  0  0  0  0  0  0  0  0
  1  2  1  0  0  0  0
  2  3  1  0  0  0  0
  2  4  1  0  0  0  0
  2  5  1  0  0  0  0
  5  6  1  0  0  0  0
  6 24  1  1  0  0  0
  6  7  1  6  0  0  0
  7  8  1  0  0  0  0
  8 23  1  6  0  0  0
  8  9  1  1  0  0  0
  9 10  2  0  0  0  0
 10  6  1  0  0  0  0
  8 11  1  0  0  0  0
 11  5  1  0  0  0  0
 11 12  1  0  0  0  0
 12 13  2  0  0  0  0
 12 14  1  0  0  0  0
 14 15  1  0  0  0  0
 15 16  1  0  0  0  0
 16 17  2  0  0  0  0
 17 18  1  0  0  0  0
 18 14  2  0  0  0  0
  5 19  1  0  0  0  0
 19 20  1  0  0  0  0
 19 21  1  0  0  0  0
 19 22  1  0  0  0  0
M  END
>  <EXTREG>  (ZINC00032600)
ZINC00032600

>  <LOGBIO>
2.5000

$$$$
ZINC00032914
  -MTS-   02131516222D 0   0.00000     0.00000     0

 17 20  0  0  0  0  0  0  0  0999 V2000
    3.1037    2.6012    0.0000 C   0  0  0  0  0  0  0  0  0  0  0  0
    2.6041    1.7349    0.0000 C   0  0  0  0  0  0  0  0  0  0  0  0
    1.6007    1.7334    0.0000 C   0  0  0  0  0  0  0  0  0  0  0  0
    1.1055    0.8707    0.0000 C   0  0  0  0  0  0  0  0  0  0  0  0
    1.5359    0.0046    0.0000 C   0  0  0  0  0  0  0  0  0  0  0  0
    1.3659   -0.8784    0.0000 N   0  0  0  0  0  0  0  0  0  0  0  0
    0.5909   -1.3244    0.0000 C   0  0  0  0  0  0  0  0  0  0  0  0
    0.5909   -2.2154    0.0000 C   0  0  0  0  0  0  0  0  0  0  0  0
    1.3659   -2.6614    0.0000 N   0  0  0  0  0  0  0  0  0  0  0  0
    2.1359   -2.2154    0.0000 C   0  0  0  0  0  0  0  0  0  0  0  0
    2.9059   -2.6614    0.0000 C   0  0  0  0  0  0  0  0  0  0  0  0
    3.6769   -2.2154    0.0000 C   0  0  0  0  0  0  0  0  0  0  0  0
    3.6769   -1.3244    0.0000 C   0  0  0  0  0  0  0  0  0  0  0  0
    2.9059   -0.8784    0.0000 C   0  0  0  0  0  0  0  0  0  0  0  0
    2.6689    0.0006    0.0000 C   0  0  0  0  0  0  0  0  0  0  0  0
    3.1037    0.8686    0.0000 C   0  0  0  0  0  0  0  0  0  0  0  0
    2.1359   -1.3244    0.0000 C   0  0  0  0  0  0  0  0  0  0  0  0
  1  2  1  0  0  0  0
  2  3  2  0  0  0  0
  3  4  1  0  0  0  0
  4  5  2  0  0  0  0
  5  6  1  0  0  0  0
  6  7  1  0  0  0  0
  7  8  1  0  0  0  0
  8  9  1  0  0  0  0
  9 10  2  0  0  0  0
 10 11  1  0  0  0  0
 11 12  1  0  0  0  0
 12 13  1  0  0  0  0
 13 14  1  0  0  0  0
 14 15  1  0  0  0  0
 15  5  1  0  0  0  0
 15 16  2  0  0  0  0
 16  2  1  0  0  0  0
 14 17  2  0  0  0  0
 17  6  1  0  0  0  0
 17 10  1  0  0  0  0
M  END
>  <EXTREG>  (ZINC00032914)
ZINC00032914

>  <LOGBIO>
2.5000

$$$$
ZINC00033342
  -MTS-   02131516222D 0   0.00000     0.00000     0

 19 20  0  0  1  0  0  0  0  0999 V2000
    5.5943    1.8862    0.0000 C   0  0  0  0  0  0  0  0  0  0  0  0
    4.7278    2.3854    0.0000 S   0  0  0  0  0  0  0  0  0  0  0  0
    3.8623    1.8845    0.0000 C   0  0  0  0  0  0  0  0  0  0  0  0
    2.9923    2.3845    0.0000 N   0  0  0  0  0  0  0  0  0  0  0  0
    2.1323    1.8845    0.0000 C   0  0  0  0  0  0  0  0  0  0  0  0
    1.7884    2.8235    0.0000 C   0  0  0  0  0  0  0  0  0  0  0  0
    1.1477    1.7099    0.0000 C   0  0  0  0  0  0  0  0  0  0  0  0
    2.1323    0.8845    0.0000 C   0  0  0  0  0  0  0  0  0  0  0  0
    2.9923    0.3845    0.0000 C   0  0  1  0  0  0  0  0  0  0  0  0
    3.6333   -0.3830    0.0000 C   0  0  0  0  0  0  0  0  0  0  0  0
    3.8623    0.8845    0.0000 N   0  0  0  0  0  0  0  0  0  0  0  0
    2.2185   -0.5327    0.0000 C   0  0  0  0  0  0  0  0  0  0  0  0
    1.2306   -0.3568    0.0000 C   0  0  0  0  0  0  0  0  0  0  0  0
    0.5907   -1.1184    0.0000 C   0  0  0  0  0  0  0  0  0  0  0  0
    0.9292   -2.0593    0.0000 C   0  0  0  0  0  0  0  0  0  0  0  0
    0.2825   -2.8220    0.0000 O   0  0  0  0  0  0  0  0  0  0  0  0
    1.9077   -2.2386    0.0000 C   0  0  0  0  0  0  0  0  0  0  0  0
    2.5571   -1.4736    0.0000 C   0  0  0  0  0  0  0  0  0  0  0  0
    3.5410   -1.6518    0.0000 O   0  0  0  0  0  0  0  0  0  0  0  0
  1  2  1  0  0  0  0
  2  3  1  0  0  0  0
  3  4  1  0  0  0  0
  4  5  1  0  0  0  0
  5  6  1  0  0  0  0
  5  7  1  0  0  0  0
  5  8  1  0  0  0  0
  8  9  1  0  0  0  0
  9 10  1  6  0  0  0
  9 11  1  0  0  0  0
 11  3  2  0  0  0  0
  9 12  1  0  0  0  0
 12 13  2  0  0  0  0
 13 14  1  0  0  0  0
 14 15  2  0  0  0  0
 15 16  1  0  0  0  0
 15 17  1  0  0  0  0
 17 18  2  0  0  0  0
 18 12  1  0  0  0  0
 18 19  1  0  0  0  0
M  END
>  <EXTREG>  (ZINC00033342)
ZINC00033342

>  <LOGBIO>
2.5000

$$$$
ZINC00033502
  -MTS-   02131516222D 0   0.00000     0.00000     0

 14 15  0  0  0  0  0  0  0  0999 V2000
    3.8260   -1.0422    0.0000 C   0  0  0  0  0  0  0  0  0  0  0  0
    3.2375   -0.2337    0.0000 C   0  0  0  0  0  0  0  0  0  0  0  0
    3.5475    0.7263    0.0000 N   0  0  0  0  0  0  0  0  0  0  0  0
    2.7375    1.3063    0.0000 C   0  0  0  0  0  0  0  0  0  0  0  0
    2.6379    2.3044    0.0000 C   0  0  0  0  0  0  0  0  0  0  0  0
    1.7259    2.7147    0.0000 C   0  0  0  0  0  0  0  0  0  0  0  0
    0.9130    2.1264    0.0000 C   0  0  0  0  0  0  0  0  0  0  0  0
    0.0000    2.5344    0.0000 I   0  0  0  0  0  0  0  0  0  0  0  0
    1.0161    1.1370    0.0000 C   0  0  0  0  0  0  0  0  0  0  0  0
    1.9275    0.7263    0.0000 C   0  0  0  0  0  0  0  0  0  0  0  0
    2.2375   -0.2337    0.0000 C   0  0  0  0  0  0  0  0  0  0  0  0
    1.6490   -1.0422    0.0000 C   0  0  0  0  0  0  0  0  0  0  0  0
    2.0563   -1.9593    0.0000 C   0  0  0  0  0  0  0  0  0  0  0  0
    1.4700   -2.7629    0.0000 N   0  0  0  0  0  0  0  0  0  0  0  0
  1  2  1  0  0  0  0
  2  3  1  0  0  0  0
  3  4  1  0  0  0  0
  4  5  2  0  0  0  0
  5  6  1  0  0  0  0
  6  7  2  0  0  0  0
  7  8  1  0  0  0  0
  7  9  1  0  0  0  0
  9 10  2  0  0  0  0
 10  4  1  0  0  0  0
 10 11  1  0  0  0  0
 11  2  2  0  0  0  0
 11 12  1  0  0  0  0
 12 13  1  0  0  0  0
 13 14  1  0  0  0  0
M  END
>  <EXTREG>  (ZINC00033502)
ZINC00033502

>  <LOGBIO>
2.5000

$$$$
ZINC00034304
  -MTS-   02131516222D 0   0.00000     0.00000     0

 18 18  0  0  1  0  0  0  0  0999 V2000
    0.5640    1.2446    0.0000 C   0  0  0  0  0  0  0  0  0  0  0  0
    1.5071    0.9020    0.0000 C   0  0  0  0  0  0  0  0  0  0  0  0
    2.2731    1.5449    0.0000 O   0  0  0  0  0  0  0  0  0  0  0  0
    1.6795   -0.0777    0.0000 O   0  0  0  0  0  0  0  0  0  0  0  0
    2.8107   -0.4885    0.0000 C   0  0  1  0  0  0  0  0  0  0  0  0
    2.9840    0.4964    0.0000 C   0  0  0  0  0  0  0  0  0  0  0  0
    3.8107   -0.4885    0.0000 C   0  0  0  0  0  0  0  0  0  0  0  0
    4.8107   -0.4885    0.0000 C   0  0  0  0  0  0  0  0  0  0  0  0
    5.8107   -0.4885    0.0000 C   0  0  0  0  0  0  0  0  0  0  0  0
    6.3107    0.3775    0.0000 N   0  0  0  0  0  0  0  0  0  0  0  0
    7.3141    0.3785    0.0000 C   0  0  0  0  0  0  0  0  0  0  0  0
    7.8098    1.2410    0.0000 C   0  0  0  0  0  0  0  0  0  0  0  0
    7.3106    2.1075    0.0000 C   0  0  0  0  0  0  0  0  0  0  0  0
    6.3158    2.1115    0.0000 C   0  0  0  0  0  0  0  0  0  0  0  0
    5.8115    1.2440    0.0000 C   0  0  0  0  0  0  0  0  0  0  0  0
    2.9831   -1.4683    0.0000 C   0  0  0  0  0  0  0  0  0  0  0  0
    3.9263   -1.8108    0.0000 C   0  0  0  0  0  0  0  0  0  0  0  0
    2.2172   -2.1112    0.0000 C   0  0  0  0  0  0  0  0  0  0  0  0
  1  2  1  0  0  0  0
  2  3  2  0  0  0  0
  2  4  1  0  0  0  0
  5  4  1  1  0  0  0
  5  6  1  6  0  0  0
  5  7  1  0  0  0  0
  7  8  3  0  0  0  0
  8  9  1  0  0  0  0
  9 10  1  0  0  0  0
 10 11  1  0  0  0  0
 11 12  1  0  0  0  0
 12 13  1  0  0  0  0
 13 14  1  0  0  0  0
 14 15  1  0  0  0  0
 15 10  1  0  0  0  0
  5 16  1  0  0  0  0
 16 17  1  0  0  0  0
 16 18  2  0  0  0  0
M  END
>  <EXTREG>  (ZINC00034304)
ZINC00034304

>  <LOGBIO>
2.5000

$$$$
ZINC00034467
  -MTS-   02131516222D 0   0.00000     0.00000     0

 21 22  0  0  1  0  0  0  0  0999 V2000
    5.3480   -1.3346    0.0000 C   0  0  0  0  0  0  0  0  0  0  0  0
    4.7595   -0.5261    0.0000 C   0  0  0  0  0  0  0  0  0  0  0  0
    5.0695    0.4339    0.0000 O   0  0  0  0  0  0  0  0  0  0  0  0
    4.2595    1.0139    0.0000 C   0  0  0  0  0  0  0  0  0  0  0  0
    3.4495    0.4339    0.0000 C   0  0  0  0  0  0  0  0  0  0  0  0
    3.7595   -0.5261    0.0000 C   0  0  0  0  0  0  0  0  0  0  0  0
    3.1710   -1.3346    0.0000 C   0  0  0  0  0  0  0  0  0  0  0  0
    3.5769   -2.2485    0.0000 O   0  0  0  0  0  0  0  0  0  0  0  0
    2.1766   -1.2292    0.0000 N   0  0  0  0  0  0  0  0  0  0  0  0
    1.6722   -0.3555    0.0000 C   0  0  0  0  0  0  0  0  0  0  0  0
    0.6988   -0.5676    0.0000 C   0  0  0  0  0  0  0  0  0  0  0  0
    0.5860   -1.5575    0.0000 C   0  0  0  0  0  0  0  0  0  0  0  0
    1.5061   -1.9711    0.0000 C   0  0  1  0  0  0  0  0  0  0  0  0
    1.7114   -2.9498    0.0000 C   0  0  0  0  0  0  0  0  0  0  0  0
    2.6647   -3.2630    0.0000 O   0  0  0  0  0  0  0  0  0  0  0  0
    0.9706   -3.6139    0.0000 O   0  0  0  0  0  0  0  0  0  0  0  0
    4.2595    2.0139    0.0000 C   0  0  0  0  0  0  0  0  0  0  0  0
    3.2595    2.0139    0.0000 C   0  0  0  0  0  0  0  0  0  0  0  0
    5.2595    2.0139    0.0000 C   0  0  0  0  0  0  0  0  0  0  0  0
    4.2595    3.0139    0.0000 C   0  0  0  0  0  0  0  0  0  0  0  0
    1.0386   -2.3472    0.0000 H   0  0  0  0  0  0  0  0  0  0  0  0
  1  2  1  0  0  0  0
  2  3  1  0  0  0  0
  3  4  1  0  0  0  0
  4  5  2  0  0  0  0
  5  6  1  0  0  0  0
  6  2  2  0  0  0  0
  6  7  1  0  0  0  0
  7  8  2  0  0  0  0
  7  9  1  0  0  0  0
  9 10  1  0  0  0  0
 10 11  1  0  0  0  0
 11 12  1  0  0  0  0
 12 13  1  0  0  0  0
 13 21  1  1  0  0  0
 13  9  1  0  0  0  0
 13 14  1  6  0  0  0
 14 15  1  0  0  0  0
 14 16  2  0  0  0  0
  4 17  1  0  0  0  0
 17 18  1  0  0  0  0
 17 19  1  0  0  0  0
 17 20  1  0  0  0  0
M  END
>  <EXTREG>  (ZINC00034467)
ZINC00034467

>  <LOGBIO>
2.5000

$$$$
ZINC00035868
  -MTS-   02131516222D 0   0.00000     0.00000     0

 17 18  0  0  1  0  0  0  0  0999 V2000
    0.4454    2.5897    0.0000 C   0  0  0  0  0  0  0  0  0  0  0  0
    1.1876    1.9196    0.0000 C   0  0  0  0  0  0  0  0  0  0  0  0
    1.8577    2.6619    0.0000 C   0  0  0  0  0  0  0  0  0  0  0  0
    0.5175    1.1774    0.0000 C   0  0  0  0  0  0  0  0  0  0  0  0
    1.9299    1.2495    0.0000 C   0  0  1  0  0  0  0  0  0  0  0  0
    2.8850    1.5574    0.0000 C   0  0  0  0  0  0  0  0  0  0  0  0
    3.6220    0.8893    0.0000 C   0  0  0  0  0  0  0  0  0  0  0  0
    3.4204   -0.0866    0.0000 C   0  0  0  0  0  0  0  0  0  0  0  0
    2.4619   -0.4009    0.0000 C   0  0  0  0  0  0  0  0  0  0  0  0
    1.7217    0.2715    0.0000 C   0  0  0  0  0  0  0  0  0  0  0  0
    2.4696   -1.3971    0.0000 S   0  0  0  0  0  0  0  0  0  0  0  0
    3.4153   -1.7107    0.0000 C   0  0  0  0  0  0  0  0  0  0  0  0
    3.7210   -2.6628    0.0000 N   0  0  0  0  0  0  0  0  0  0  0  0
    4.0090   -0.8951    0.0000 C   0  0  0  0  0  0  0  0  0  0  0  0
    5.0090   -0.8951    0.0000 C   0  0  0  0  0  0  0  0  0  0  0  0
    6.0090   -0.8951    0.0000 N   0  0  0  0  0  0  0  0  0  0  0  0
    2.0557    1.8362    0.0000 H   0  0  0  0  0  0  0  0  0  0  0  0
  1  2  1  0  0  0  0
  2  3  1  0  0  0  0
  2  4  1  0  0  0  0
  5  2  1  1  0  0  0
  5 17  1  6  0  0  0
  5  6  1  0  0  0  0
  6  7  1  0  0  0  0
  7  8  1  0  0  0  0
  8  9  2  0  0  0  0
  9 10  1  0  0  0  0
 10  5  1  0  0  0  0
  9 11  1  0  0  0  0
 11 12  1  0  0  0  0
 12 13  1  0  0  0  0
 12 14  2  0  0  0  0
 14  8  1  0  0  0  0
 14 15  1  0  0  0  0
 15 16  3  0  0  0  0
M  END
>  <EXTREG>  (ZINC00035868)
ZINC00035868

>  <LOGBIO>
2.5000

$$$$
ZINC00036054
  -MTS-   02131516222D 0   0.00000     0.00000     0

 23 25  0  0  0  0  0  0  0  0999 V2000
    0.0000    3.2598    0.0000 Cl  0  0  0  0  0  0  0  0  0  0  0  0
    0.8640    2.7563    0.0000 C   0  0  0  0  0  0  0  0  0  0  0  0
    1.7355    3.2537    0.0000 C   0  0  0  0  0  0  0  0  0  0  0  0
    2.5940    2.7511    0.0000 C   0  0  0  0  0  0  0  0  0  0  0  0
    2.5910    1.7511    0.0000 C   0  0  0  0  0  0  0  0  0  0  0  0
    3.4562    1.2498    0.0000 N   0  0  0  0  0  0  0  0  0  0  0  0
    3.4547    0.2463    0.0000 C   0  0  0  0  0  0  0  0  0  0  0  0
    2.5919   -0.2489    0.0000 O   0  0  0  0  0  0  0  0  0  0  0  0
    4.3197   -0.2554    0.0000 C   0  0  0  0  0  0  0  0  0  0  0  0
    4.3177   -1.2554    0.0000 C   0  0  0  0  0  0  0  0  0  0  0  0
    5.1852   -1.7598    0.0000 C   0  0  0  0  0  0  0  0  0  0  0  0
    5.1811   -2.7546    0.0000 C   0  0  0  0  0  0  0  0  0  0  0  0
    4.3146   -3.2537    0.0000 C   0  0  0  0  0  0  0  0  0  0  0  0
    3.4521   -2.7580    0.0000 C   0  0  0  0  0  0  0  0  0  0  0  0
    3.4511   -1.7545    0.0000 C   0  0  0  0  0  0  0  0  0  0  0  0
    5.1868    0.2428    0.0000 C   0  0  0  0  0  0  0  0  0  0  0  0
    6.0552   -0.2598    0.0000 C   0  0  0  0  0  0  0  0  0  0  0  0
    6.9168    0.2376    0.0000 C   0  0  0  0  0  0  0  0  0  0  0  0
    6.9198    1.2375    0.0000 C   0  0  0  0  0  0  0  0  0  0  0  0
    6.0613    1.7401    0.0000 C   0  0  0  0  0  0  0  0  0  0  0  0
    5.1898    1.2428    0.0000 C   0  0  0  0  0  0  0  0  0  0  0  0
    1.7295    1.2537    0.0000 N   0  0  0  0  0  0  0  0  0  0  0  0
    0.8610    1.7563    0.0000 C   0  0  0  0  0  0  0  0  0  0  0  0
  1  2  1  0  0  0  0
  2  3  2  0  0  0  0
  3  4  1  0  0  0  0
  4  5  2  0  0  0  0
  5  6  1  0  0  0  0
  6  7  1  0  0  0  0
  7  8  2  0  0  0  0
  7  9  1  0  0  0  0
  9 10  1  0  0  0  0
 10 11  2  0  0  0  0
 11 12  1  0  0  0  0
 12 13  2  0  0  0  0
 13 14  1  0  0  0  0
 14 15  2  0  0  0  0
 15 10  1  0  0  0  0
  9 16  1  0  0  0  0
 16 17  2  0  0  0  0
 17 18  1  0  0  0  0
 18 19  2  0  0  0  0
 19 20  1  0  0  0  0
 20 21  2  0  0  0  0
 21 16  1  0  0  0  0
  5 22  1  0  0  0  0
 22 23  2  0  0  0  0
 23  2  1  0  0  0  0
M  END
>  <EXTREG>  (ZINC00036054)
ZINC00036054

>  <LOGBIO>
2.5000

$$$$
ZINC00036120
  -MTS-   02131516222D 0   0.00000     0.00000     0

 16 17  0  0  0  0  0  0  0  0999 V2000
    2.8255   -3.4096    0.0000 C   0  0  0  0  0  0  0  0  0  0  0  0
    2.2370   -2.6011    0.0000 C   0  0  0  0  0  0  0  0  0  0  0  0
    2.5470   -1.6411    0.0000 S   0  0  0  0  0  0  0  0  0  0  0  0
    1.7370   -1.0611    0.0000 C   0  0  0  0  0  0  0  0  0  0  0  0
    1.7370   -0.0611    0.0000 S   0  0  0  0  0  0  0  0  0  0  0  0
    0.8680    0.4406    0.0000 C   0  0  0  0  0  0  0  0  0  0  0  0
    0.8690    1.4354    0.0000 C   0  0  0  0  0  0  0  0  0  0  0  0
    0.0000    1.9371    0.0000 O   0  0  0  0  0  0  0  0  0  0  0  0
    1.7353    1.9349    0.0000 N   0  0  0  0  0  0  0  0  0  0  0  0
    2.6045    1.4336    0.0000 C   0  0  0  0  0  0  0  0  0  0  0  0
    3.4653    1.9323    0.0000 C   0  0  0  0  0  0  0  0  0  0  0  0
    3.4668    2.9323    0.0000 O   0  0  0  0  0  0  0  0  0  0  0  0
    2.6076    3.4336    0.0000 C   0  0  0  0  0  0  0  0  0  0  0  0
    1.7368    2.9349    0.0000 C   0  0  0  0  0  0  0  0  0  0  0  0
    0.9270   -1.6411    0.0000 N   0  0  0  0  0  0  0  0  0  0  0  0
    1.2370   -2.6011    0.0000 N   0  0  0  0  0  0  0  0  0  0  0  0
  1  2  1  0  0  0  0
  2  3  1  0  0  0  0
  3  4  1  0  0  0  0
  4  5  1  0  0  0  0
  5  6  1  0  0  0  0
  6  7  1  0  0  0  0
  7  8  2  0  0  0  0
  7  9  1  0  0  0  0
  9 10  1  0  0  0  0
 10 11  1  0  0  0  0
 11 12  1  0  0  0  0
 12 13  1  0  0  0  0
 13 14  1  0  0  0  0
 14  9  1  0  0  0  0
  4 15  2  0  0  0  0
 15 16  1  0  0  0  0
 16  2  2  0  0  0  0
M  END
>  <EXTREG>  (ZINC00036120)
ZINC00036120

>  <LOGBIO>
2.5000

$$$$
ZINC00036344
  -MTS-   02131516222D 0   0.00000     0.00000     0

 21 22  0  0  0  0  0  0  0  0999 V2000
    4.8529    3.0388    0.0000 C   0  0  0  0  0  0  0  0  0  0  0  0
    3.9839    2.5372    0.0000 C   0  0  0  0  0  0  0  0  0  0  0  0
    3.9848    1.5424    0.0000 C   0  0  0  0  0  0  0  0  0  0  0  0
    3.1193    1.0415    0.0000 C   0  0  0  0  0  0  0  0  0  0  0  0
    2.2493    1.5415    0.0000 C   0  0  0  0  0  0  0  0  0  0  0  0
    2.2468    2.5415    0.0000 C   0  0  0  0  0  0  0  0  0  0  0  0
    1.3893    1.0415    0.0000 N   0  0  0  0  0  0  0  0  0  0  0  0
    1.3893    0.0415    0.0000 C   0  0  0  0  0  0  0  0  0  0  0  0
    0.5193   -0.4585    0.0000 C   0  0  0  0  0  0  0  0  0  0  0  0
    0.5193   -1.4585    0.0000 C   0  0  0  0  0  0  0  0  0  0  0  0
    1.3893   -1.9585    0.0000 C   0  0  0  0  0  0  0  0  0  0  0  0
    1.3918   -2.9585    0.0000 C   0  0  0  0  0  0  0  0  0  0  0  0
    2.2493   -1.4585    0.0000 C   0  0  0  0  0  0  0  0  0  0  0  0
    2.2493   -0.4585    0.0000 C   0  0  0  0  0  0  0  0  0  0  0  0
    3.1193    0.0415    0.0000 C   0  0  0  0  0  0  0  0  0  0  0  0
    3.9848   -0.4593    0.0000 S   0  0  0  0  0  0  0  0  0  0  0  0
    4.8544    0.0415    0.0000 C   0  0  0  0  0  0  0  0  0  0  0  0
    5.7148   -0.4576    0.0000 C   0  0  0  0  0  0  0  0  0  0  0  0
    6.5844    0.0432    0.0000 C   0  0  0  0  0  0  0  0  0  0  0  0
    7.4448   -0.4559    0.0000 O   0  0  0  0  0  0  0  0  0  0  0  0
    6.5859    1.0432    0.0000 O   0  0  0  0  0  0  0  0  0  0  0  0
  1  2  1  0  0  0  0
  2  3  1  0  0  0  0
  3  4  1  0  0  0  0
  4  5  2  0  0  0  0
  5  6  1  0  0  0  0
  5  7  1  0  0  0  0
  7  8  2  0  0  0  0
  8  9  1  0  0  0  0
  9 10  2  0  0  0  0
 10 11  1  0  0  0  0
 11 12  1  0  0  0  0
 11 13  2  0  0  0  0
 13 14  1  0  0  0  0
 14  8  1  0  0  0  0
 14 15  2  0  0  0  0
 15  4  1  0  0  0  0
 15 16  1  0  0  0  0
 16 17  1  0  0  0  0
 17 18  1  0  0  0  0
 18 19  1  0  0  0  0
 19 20  1  0  0  0  0
 19 21  2  0  0  0  0
M  END
>  <EXTREG>  (ZINC00036344)
ZINC00036344

>  <LOGBIO>
2.5000

$$$$
ZINC00036568
  -MTS-   02131516222D 0   0.00000     0.00000     0

 22 23  0  0  0  0  0  0  0  0999 V2000
    3.9811    4.3688    0.0000 F   0  0  0  0  0  0  0  0  0  0  0  0
    3.1156    3.8680    0.0000 C   0  0  0  0  0  0  0  0  0  0  0  0
    3.6165    3.0025    0.0000 F   0  0  0  0  0  0  0  0  0  0  0  0
    2.6147    4.7335    0.0000 F   0  0  0  0  0  0  0  0  0  0  0  0
    2.2501    3.3671    0.0000 C   0  0  0  0  0  0  0  0  0  0  0  0
    1.3801    3.8671    0.0000 C   0  0  0  0  0  0  0  0  0  0  0  0
    0.5201    3.3671    0.0000 C   0  0  0  0  0  0  0  0  0  0  0  0
    0.5201    2.3671    0.0000 C   0  0  0  0  0  0  0  0  0  0  0  0
    1.3801    1.8671    0.0000 C   0  0  0  0  0  0  0  0  0  0  0  0
    2.2501    2.3671    0.0000 C   0  0  0  0  0  0  0  0  0  0  0  0
    3.1156    1.8663    0.0000 N   0  0  0  0  0  0  0  0  0  0  0  0
    3.1146    0.8628    0.0000 C   0  0  0  0  0  0  0  0  0  0  0  0
    2.2483    0.3632    0.0000 O   0  0  0  0  0  0  0  0  0  0  0  0
    3.9761    0.3655    0.0000 C   0  0  0  0  0  0  0  0  0  0  0  0
    3.9752   -0.6380    0.0000 C   0  0  0  0  0  0  0  0  0  0  0  0
    4.8367   -1.1353    0.0000 S   0  0  0  0  0  0  0  0  0  0  0  0
    4.8367   -2.1353    0.0000 C   0  0  0  0  0  0  0  0  0  0  0  0
    3.9683   -2.6379    0.0000 C   0  0  0  0  0  0  0  0  0  0  0  0
    3.9704   -3.6327    0.0000 C   0  0  0  0  0  0  0  0  0  0  0  0
    4.8359   -4.1335    0.0000 C   0  0  0  0  0  0  0  0  0  0  0  0
    5.6994   -3.6395    0.0000 C   0  0  0  0  0  0  0  0  0  0  0  0
    5.7023   -2.6361    0.0000 C   0  0  0  0  0  0  0  0  0  0  0  0
  1  2  1  0  0  0  0
  2  3  1  0  0  0  0
  2  4  1  0  0  0  0
  2  5  1  0  0  0  0
  5  6  2  0  0  0  0
  6  7  1  0  0  0  0
  7  8  2  0  0  0  0
  8  9  1  0  0  0  0
  9 10  2  0  0  0  0
 10  5  1  0  0  0  0
 10 11  1  0  0  0  0
 11 12  1  0  0  0  0
 12 13  2  0  0  0  0
 12 14  1  0  0  0  0
 14 15  1  0  0  0  0
 15 16  1  0  0  0  0
 16 17  1  0  0  0  0
 17 18  2  0  0  0  0
 18 19  1  0  0  0  0
 19 20  2  0  0  0  0
 20 21  1  0  0  0  0
 21 22  2  0  0  0  0
 22 17  1  0  0  0  0
M  END
>  <EXTREG>  (ZINC00036568)
ZINC00036568

>  <LOGBIO>
2.5000

$$$$
ZINC00036872
  -MTS-   02131516222D 0   0.00000     0.00000     0

 23 24  0  0  1  0  0  0  0  0999 V2000
    6.4487   -2.6513    0.0000 C   0  0  0  0  0  0  0  0  0  0  0  0
    6.5527   -1.6567    0.0000 C   0  0  0  0  0  0  0  0  0  0  0  0
    7.5311   -1.8634    0.0000 C   0  0  0  0  0  0  0  0  0  0  0  0
    6.8627   -0.6967    0.0000 O   0  0  0  0  0  0  0  0  0  0  0  0
    6.0527   -0.1167    0.0000 C   0  0  0  0  0  0  0  0  0  0  0  0
    6.0527    0.8833    0.0000 O   0  0  0  0  0  0  0  0  0  0  0  0
    5.2427   -0.6967    0.0000 N   0  0  0  0  0  0  0  0  0  0  0  0
    4.2930   -0.3835    0.0000 C   0  0  0  0  0  0  0  0  0  0  0  0
    3.5443   -1.0517    0.0000 C   0  0  0  0  0  0  0  0  0  0  0  0
    2.5999   -0.7392    0.0000 C   0  0  0  0  0  0  0  0  0  0  0  0
    2.3973    0.2401    0.0000 N   0  0  0  0  0  0  0  0  0  0  0  0
    3.0757    0.9867    0.0000 C   0  0  0  0  0  0  0  0  0  0  0  0
    4.0700    0.8802    0.0000 O   0  0  0  0  0  0  0  0  0  0  0  0
    2.5770    1.8492    0.0000 O   0  0  0  0  0  0  0  0  0  0  0  0
    1.5999    1.6550    0.0000 C   0  0  0  0  0  0  0  0  0  0  0  0
    1.5069    2.6506    0.0000 C   0  0  0  0  0  0  0  0  0  0  0  0
    0.6000    1.6648    0.0000 C   0  0  0  0  0  0  0  0  0  0  0  0
    1.4863    0.6526    0.0000 C   0  0  1  0  0  0  0  0  0  0  0  0
    1.1707   -0.2963    0.0000 C   0  0  0  0  0  0  0  0  0  0  0  0
    0.5098    0.8678    0.0000 O   0  0  0  0  0  0  0  0  0  0  0  0
    5.5527   -1.6567    0.0000 C   0  0  2  0  0  0  0  0  0  0  0  0
    4.5743   -1.8634    0.0000 C   0  0  0  0  0  0  0  0  0  0  0  0
    5.6566   -2.6513    0.0000 O   0  0  0  0  0  0  0  0  0  0  0  0
  1  2  1  0  0  0  0
  2  3  1  0  0  0  0
  2  4  1  0  0  0  0
  4  5  1  0  0  0  0
  5  6  2  0  0  0  0
  5  7  1  0  0  0  0
  7  8  1  0  0  0  0
  8  9  1  0  0  0  0
  9 10  1  0  0  0  0
 10 11  1  0  0  0  0
 11 12  1  0  0  0  0
 12 13  2  0  0  0  0
 12 14  1  0  0  0  0
 14 15  1  0  0  0  0
 15 16  1  0  0  0  0
 15 17  1  0  0  0  0
 15 18  1  0  0  0  0
 18 11  1  0  0  0  0
 18 19  1  6  0  0  0
 18 20  1  1  0  0  0
  7 21  1  0  0  0  0
 21  2  1  0  0  0  0
 21 22  1  1  0  0  0
 21 23  1  6  0  0  0
M  END
>  <EXTREG>  (ZINC00036872)
ZINC00036872

>  <LOGBIO>
2.5000

$$$$
ZINC00037290
  -MTS-   02131516222D 0   0.00000     0.00000     0

 17 18  0  0  0  0  0  0  0  0999 V2000
    5.7224    2.8404    0.0000 O   0  0  0  0  0  0  0  0  0  0  0  0
    4.8544    2.3439    0.0000 C   0  0  0  0  0  0  0  0  0  0  0  0
    4.8493    1.3405    0.0000 C   0  0  0  0  0  0  0  0  0  0  0  0
    3.9848    0.8483    0.0000 C   0  0  0  0  0  0  0  0  0  0  0  0
    3.1203    1.3509    0.0000 C   0  0  0  0  0  0  0  0  0  0  0  0
    2.2535    0.8522    0.0000 S   0  0  0  0  0  0  0  0  0  0  0  0
    2.2520   -0.1478    0.0000 C   0  0  0  0  0  0  0  0  0  0  0  0
    3.1198   -0.6517    0.0000 C   0  0  0  0  0  0  0  0  0  0  0  0
    3.1162   -1.6465    0.0000 C   0  0  0  0  0  0  0  0  0  0  0  0
    2.2499   -2.1460    0.0000 C   0  0  0  0  0  0  0  0  0  0  0  0
    2.2509   -3.1460    0.0000 O   0  0  0  0  0  0  0  0  0  0  0  0
    1.3872   -1.6508    0.0000 C   0  0  0  0  0  0  0  0  0  0  0  0
    1.3857   -0.6473    0.0000 C   0  0  0  0  0  0  0  0  0  0  0  0
    0.5195   -0.1477    0.0000 O   0  0  0  0  0  0  0  0  0  0  0  0
    3.1203    2.3457    0.0000 C   0  0  0  0  0  0  0  0  0  0  0  0
    2.2546    2.8462    0.0000 O   0  0  0  0  0  0  0  0  0  0  0  0
    3.9899    2.8465    0.0000 C   0  0  0  0  0  0  0  0  0  0  0  0
  1  2  1  0  0  0  0
  2  3  2  0  0  0  0
  3  4  1  0  0  0  0
  4  5  2  0  0  0  0
  5  6  1  0  0  0  0
  6  7  1  0  0  0  0
  7  8  2  0  0  0  0
  8  9  1  0  0  0  0
  9 10  2  0  0  0  0
 10 11  1  0  0  0  0
 10 12  1  0  0  0  0
 12 13  2  0  0  0  0
 13  7  1  0  0  0  0
 13 14  1  0  0  0  0
  5 15  1  0  0  0  0
 15 16  1  0  0  0  0
 15 17  2  0  0  0  0
 17  2  1  0  0  0  0
M  END
>  <EXTREG>  (ZINC00037290)
ZINC00037290

>  <LOGBIO>
2.5000

$$$$
ZINC00039092
  -MTS-   02131516222D 0   0.00000     0.00000     0

 23 25  0  0  1  0  0  0  0  0999 V2000
    8.3175    2.3489    0.0000 C   0  0  0  0  0  0  0  0  0  0  0  0
    7.4510    2.8480    0.0000 O   0  0  0  0  0  0  0  0  0  0  0  0
    6.5855    2.3472    0.0000 C   0  0  0  0  0  0  0  0  0  0  0  0
    5.7155    2.8472    0.0000 C   0  0  0  0  0  0  0  0  0  0  0  0
    4.8555    2.3472    0.0000 C   0  0  0  0  0  0  0  0  0  0  0  0
    4.8555    1.3472    0.0000 C   0  0  0  0  0  0  0  0  0  0  0  0
    5.7155    0.8472    0.0000 C   0  0  0  0  0  0  0  0  0  0  0  0
    6.5855    1.3472    0.0000 C   0  0  0  0  0  0  0  0  0  0  0  0
    7.4510    0.8463    0.0000 O   0  0  0  0  0  0  0  0  0  0  0  0
    3.9887    0.8485    0.0000 C   0  0  2  0  0  0  0  0  0  0  0  0
    3.1199    1.3507    0.0000 C   0  0  0  0  0  0  0  0  0  0  0  0
    2.2587    0.8528    0.0000 C   0  0  0  0  0  0  0  0  0  0  0  0
    1.3932    1.3537    0.0000 O   0  0  0  0  0  0  0  0  0  0  0  0
    2.2562   -0.1472    0.0000 C   0  0  0  0  0  0  0  0  0  0  0  0
    1.3849   -0.6450    0.0000 C   0  0  0  0  0  0  0  0  0  0  0  0
    0.5207   -0.1420    0.0000 O   0  0  0  0  0  0  0  0  0  0  0  0
    1.3824   -1.6450    0.0000 C   0  0  0  0  0  0  0  0  0  0  0  0
    2.2512   -2.1472    0.0000 C   0  0  0  0  0  0  0  0  0  0  0  0
    2.2512   -3.1472    0.0000 O   0  0  0  0  0  0  0  0  0  0  0  0
    3.1124   -1.6493    0.0000 C   0  0  0  0  0  0  0  0  0  0  0  0
    3.1149   -0.6493    0.0000 C   0  0  0  0  0  0  0  0  0  0  0  0
    3.9862   -0.1515    0.0000 O   0  0  0  0  0  0  0  0  0  0  0  0
    3.9893    1.4485    0.0000 H   0  0  0  0  0  0  0  0  0  0  0  0
  1  2  1  0  0  0  0
  2  3  1  0  0  0  0
  3  4  2  0  0  0  0
  4  5  1  0  0  0  0
  5  6  2  0  0  0  0
  6  7  1  0  0  0  0
  7  8  2  0  0  0  0
  8  3  1  0  0  0  0
  8  9  1  0  0  0  0
 10  6  1  1  0  0  0
 10 23  1  6  0  0  0
 10 11  1  0  0  0  0
 11 12  1  0  0  0  0
 12 13  2  0  0  0  0
 12 14  1  0  0  0  0
 14 15  1  0  0  0  0
 15 16  1  0  0  0  0
 15 17  2  0  0  0  0
 17 18  1  0  0  0  0
 18 19  1  0  0  0  0
 18 20  2  0  0  0  0
 20 21  1  0  0  0  0
 21 14  2  0  0  0  0
 21 22  1  0  0  0  0
 22 10  1  0  0  0  0
M  END
>  <EXTREG>  (ZINC00039092)
ZINC00039092

>  <LOGBIO>
2.5000

$$$$
ZINC00039433
  -MTS-   02131516222D 0   0.00000     0.00000     0

 13 13  0  0  0  0  0  0  0  0999 V2000
    3.4613    1.7026    0.0000 C   0  0  0  0  0  0  0  0  0  0  0  0
    3.4623    0.7026    0.0000 O   0  0  0  0  0  0  0  0  0  0  0  0
    2.5968    0.2017    0.0000 C   0  0  0  0  0  0  0  0  0  0  0  0
    1.7268    0.7017    0.0000 C   0  0  0  0  0  0  0  0  0  0  0  0
    1.7243    1.7017    0.0000 F   0  0  0  0  0  0  0  0  0  0  0  0
    0.8668    0.2017    0.0000 C   0  0  0  0  0  0  0  0  0  0  0  0
    0.8668   -0.7983    0.0000 C   0  0  0  0  0  0  0  0  0  0  0  0
    0.0000   -1.2970    0.0000 Br  0  0  0  0  0  0  0  0  0  0  0  0
    1.7268   -1.2983    0.0000 C   0  0  0  0  0  0  0  0  0  0  0  0
    2.5968   -0.7983    0.0000 C   0  0  0  0  0  0  0  0  0  0  0  0
    3.4623   -1.2991    0.0000 N   0  3  0  0  0  0  0  0  0  0  0  0
    3.4618   -2.3026    0.0000 O   0  5  0  0  0  0  0  0  0  0  0  0
    4.3246   -0.8030    0.0000 O   0  0  0  0  0  0  0  0  0  0  0  0
  1  2  1  0  0  0  0
  2  3  1  0  0  0  0
  3  4  2  0  0  0  0
  4  5  1  0  0  0  0
  4  6  1  0  0  0  0
  6  7  2  0  0  0  0
  7  8  1  0  0  0  0
  7  9  1  0  0  0  0
  9 10  2  0  0  0  0
 10  3  1  0  0  0  0
 10 11  1  0  0  0  0
 11 12  1  0  0  0  0
 11 13  2  0  0  0  0
M  CHG  2  11   1  12  -1
M  END
>  <EXTREG>  (ZINC00039433)
ZINC00039433

>  <LOGBIO>
2.5000

$$$$
ZINC00039783
  -MTS-   02131516222D 0   0.00000     0.00000     0

 16 17  0  0  0  0  0  0  0  0999 V2000
    7.4380   -0.3696    0.0000 F   0  0  0  0  0  0  0  0  0  0  0  0
    6.4438   -0.4775    0.0000 C   0  0  0  0  0  0  0  0  0  0  0  0
    5.8505    0.3317    0.0000 C   0  0  0  0  0  0  0  0  0  0  0  0
    4.8617    0.2223    0.0000 C   0  0  0  0  0  0  0  0  0  0  0  0
    4.4572   -0.6922    0.0000 C   0  0  0  0  0  0  0  0  0  0  0  0
    5.0414   -1.4973    0.0000 C   0  0  0  0  0  0  0  0  0  0  0  0
    6.0393   -1.3920    0.0000 C   0  0  0  0  0  0  0  0  0  0  0  0
    3.4628   -0.7976    0.0000 S   0  0  0  0  0  0  0  0  0  0  0  0
    3.5682   -1.7920    0.0000 O   0  0  0  0  0  0  0  0  0  0  0  0
    3.3573    0.1968    0.0000 O   0  0  0  0  0  0  0  0  0  0  0  0
    2.4683   -0.9030    0.0000 N   0  0  0  0  0  0  0  0  0  0  0  0
    1.8798   -0.0946    0.0000 C   0  0  0  0  0  0  0  0  0  0  0  0
    2.1898    0.8654    0.0000 S   0  0  0  0  0  0  0  0  0  0  0  0
    1.3798    1.4454    0.0000 C   0  0  0  0  0  0  0  0  0  0  0  0
    0.5698    0.8654    0.0000 C   0  0  0  0  0  0  0  0  0  0  0  0
    0.8798   -0.0946    0.0000 N   0  0  0  0  0  0  0  0  0  0  0  0
  1  2  1  0  0  0  0
  2  3  2  0  0  0  0
  3  4  1  0  0  0  0
  4  5  2  0  0  0  0
  5  6  1  0  0  0  0
  6  7  2  0  0  0  0
  7  2  1  0  0  0  0
  5  8  1  0  0  0  0
  8  9  2  0  0  0  0
  8 10  2  0  0  0  0
  8 11  1  0  0  0  0
 11 12  1  0  0  0  0
 12 13  1  0  0  0  0
 13 14  1  0  0  0  0
 14 15  2  0  0  0  0
 15 16  1  0  0  0  0
 16 12  2  0  0  0  0
M  END
>  <EXTREG>  (ZINC00039783)
ZINC00039783

>  <LOGBIO>
2.5000

$$$$
ZINC00040247
  -MTS-   02131516222D 0   0.00000     0.00000     0

 18 19  0  0  0  0  0  0  0  0999 V2000
    5.1898    1.0994    0.0000 C   0  0  0  0  0  0  0  0  0  0  0  0
    4.3233    1.5985    0.0000 O   0  0  0  0  0  0  0  0  0  0  0  0
    3.4578    1.0977    0.0000 C   0  0  0  0  0  0  0  0  0  0  0  0
    2.5878    1.5977    0.0000 C   0  0  0  0  0  0  0  0  0  0  0  0
    1.7278    1.0977    0.0000 C   0  0  0  0  0  0  0  0  0  0  0  0
    1.7278    0.0977    0.0000 N   0  0  0  0  0  0  0  0  0  0  0  0
    2.5878   -0.4023    0.0000 C   0  0  0  0  0  0  0  0  0  0  0  0
    2.5906   -1.4036    0.0000 C   0  0  0  0  0  0  0  0  0  0  0  0
    3.4572   -1.9027    0.0000 C   0  0  0  0  0  0  0  0  0  0  0  0
    4.3246   -1.3984    0.0000 C   0  0  0  0  0  0  0  0  0  0  0  0
    4.3206   -0.4036    0.0000 C   0  0  0  0  0  0  0  0  0  0  0  0
    3.4578    0.0977    0.0000 C   0  0  0  0  0  0  0  0  0  0  0  0
    5.1924   -1.8953    0.0000 N   0  3  0  0  0  0  0  0  0  0  0  0
    5.1965   -2.8987    0.0000 O   0  5  0  0  0  0  0  0  0  0  0  0
    6.0524   -1.3953    0.0000 O   0  0  0  0  0  0  0  0  0  0  0  0
    0.8610    1.5963    0.0000 C   0  0  0  0  0  0  0  0  0  0  0  0
    0.8590    2.5998    0.0000 O   0  0  0  0  0  0  0  0  0  0  0  0
    0.0000    1.0981    0.0000 O   0  0  0  0  0  0  0  0  0  0  0  0
  1  2  1  0  0  0  0
  2  3  1  0  0  0  0
  3  4  2  0  0  0  0
  4  5  1  0  0  0  0
  5  6  2  0  0  0  0
  6  7  1  0  0  0  0
  7  8  1  0  0  0  0
  8  9  2  0  0  0  0
  9 10  1  0  0  0  0
 10 11  2  0  0  0  0
 11 12  1  0  0  0  0
 12  3  1  0  0  0  0
 12  7  2  0  0  0  0
 10 13  1  0  0  0  0
 13 14  1  0  0  0  0
 13 15  2  0  0  0  0
  5 16  1  0  0  0  0
 16 17  1  0  0  0  0
 16 18  2  0  0  0  0
M  CHG  2  13   1  14  -1
M  END
>  <EXTREG>  (ZINC00040247)
ZINC00040247

>  <LOGBIO>
2.5000

$$$$
ZINC00040955
  -MTS-   02131516222D 0   0.00000     0.00000     0

 20 21  0  0  0  0  0  0  0  0999 V2000
    7.0598    1.4030    0.0000 C   0  0  0  0  0  0  0  0  0  0  0  0
    6.4713    2.2115    0.0000 N   0  0  0  0  0  0  0  0  0  0  0  0
    6.7813    3.1715    0.0000 C   0  0  0  0  0  0  0  0  0  0  0  0
    5.9713    3.7515    0.0000 C   0  0  0  0  0  0  0  0  0  0  0  0
    5.1613    3.1715    0.0000 N   0  0  0  0  0  0  0  0  0  0  0  0
    5.4713    2.2115    0.0000 C   0  0  0  0  0  0  0  0  0  0  0  0
    4.8828    1.4030    0.0000 S   0  0  0  0  0  0  0  0  0  0  0  0
    5.2901    0.4860    0.0000 C   0  0  0  0  0  0  0  0  0  0  0  0
    4.7038   -0.3177    0.0000 C   0  0  0  0  0  0  0  0  0  0  0  0
    5.1111   -1.2347    0.0000 O   0  0  0  0  0  0  0  0  0  0  0  0
    3.7094   -0.2117    0.0000 N   0  0  0  0  0  0  0  0  0  0  0  0
    3.1205   -1.0199    0.0000 C   0  0  0  0  0  0  0  0  0  0  0  0
    2.1226   -0.9146    0.0000 C   0  0  0  0  0  0  0  0  0  0  0  0
    1.5383   -1.7197    0.0000 C   0  0  0  0  0  0  0  0  0  0  0  0
    1.9429   -2.6343    0.0000 C   0  0  0  0  0  0  0  0  0  0  0  0
    2.9316   -2.7436    0.0000 C   0  0  0  0  0  0  0  0  0  0  0  0
    3.5250   -1.9344    0.0000 C   0  0  0  0  0  0  0  0  0  0  0  0
    1.3519   -3.4409    0.0000 C   0  0  0  0  0  0  0  0  0  0  0  0
    0.3543   -3.3327    0.0000 O   0  0  0  0  0  0  0  0  0  0  0  0
    1.7525   -4.3515    0.0000 O   0  0  0  0  0  0  0  0  0  0  0  0
  1  2  1  0  0  0  0
  2  3  1  0  0  0  0
  3  4  2  0  0  0  0
  4  5  1  0  0  0  0
  5  6  2  0  0  0  0
  6  2  1  0  0  0  0
  6  7  1  0  0  0  0
  7  8  1  0  0  0  0
  8  9  1  0  0  0  0
  9 10  2  0  0  0  0
  9 11  1  0  0  0  0
 11 12  1  0  0  0  0
 12 13  2  0  0  0  0
 13 14  1  0  0  0  0
 14 15  2  0  0  0  0
 15 16  1  0  0  0  0
 16 17  2  0  0  0  0
 17 12  1  0  0  0  0
 15 18  1  0  0  0  0
 18 19  1  0  0  0  0
 18 20  2  0  0  0  0
M  END
>  <EXTREG>  (ZINC00040955)
ZINC00040955

>  <LOGBIO>
2.5000

$$$$
ZINC00041370
  -MTS-   02131516222D 0   0.00000     0.00000     0

 17 19  0  0  0  0  0  0  0  0999 V2000
    4.3555   -1.1291    0.0000 C   0  0  0  0  0  0  0  0  0  0  0  0
    3.7670   -0.3206    0.0000 N   0  0  0  0  0  0  0  0  0  0  0  0
    4.0770    0.6394    0.0000 C   0  0  0  0  0  0  0  0  0  0  0  0
    4.9898    1.0552    0.0000 C   0  0  0  0  0  0  0  0  0  0  0  0
    5.0844    2.0507    0.0000 C   0  0  0  0  0  0  0  0  0  0  0  0
    4.2657    2.6308    0.0000 C   0  0  0  0  0  0  0  0  0  0  0  0
    3.3622    2.2145    0.0000 C   0  0  0  0  0  0  0  0  0  0  0  0
    3.2670    1.2194    0.0000 C   0  0  0  0  0  0  0  0  0  0  0  0
    2.4570    0.6394    0.0000 N   0  3  0  0  0  0  0  0  0  0  0  0
    1.5073    0.9525    0.0000 C   0  0  0  0  0  0  0  0  0  0  0  0
    2.7670   -0.3206    0.0000 C   0  0  0  0  0  0  0  0  0  0  0  0
    2.1785   -1.1291    0.0000 C   0  0  0  0  0  0  0  0  0  0  0  0
    1.1805   -1.0243    0.0000 C   0  0  0  0  0  0  0  0  0  0  0  0
    0.5967   -1.8298    0.0000 C   0  0  0  0  0  0  0  0  0  0  0  0
    1.0017   -2.7441    0.0000 C   0  0  0  0  0  0  0  0  0  0  0  0
    1.9905   -2.8529    0.0000 N   0  0  0  0  0  0  0  0  0  0  0  0
    2.5835   -2.0434    0.0000 C   0  0  0  0  0  0  0  0  0  0  0  0
  1  2  1  0  0  0  0
  2  3  1  0  0  0  0
  3  4  2  0  0  0  0
  4  5  1  0  0  0  0
  5  6  2  0  0  0  0
  6  7  1  0  0  0  0
  7  8  2  0  0  0  0
  8  3  1  0  0  0  0
  8  9  1  0  0  0  0
  9 10  1  0  0  0  0
  9 11  2  0  0  0  0
 11  2  1  0  0  0  0
 11 12  1  0  0  0  0
 12 13  2  0  0  0  0
 13 14  1  0  0  0  0
 14 15  2  0  0  0  0
 15 16  1  0  0  0  0
 16 17  2  0  0  0  0
 17 12  1  0  0  0  0
M  CHG  1   9   1
M  END
>  <EXTREG>  (ZINC00041370)
ZINC00041370

>  <LOGBIO>
2.5000

$$$$
ZINC00042373
  -MTS-   02131516222D 0   0.00000     0.00000     0

 11 12  0  0  0  0  0  0  0  0999 V2000
    2.8724   -1.8370    0.0000 C   0  0  0  0  0  0  0  0  0  0  0  0
    3.2783   -0.9231    0.0000 C   0  0  0  0  0  0  0  0  0  0  0  0
    2.6898   -0.1146    0.0000 C   0  0  0  0  0  0  0  0  0  0  0  0
    2.9998    0.8454    0.0000 S   0  0  0  0  0  0  0  0  0  0  0  0
    2.1898    1.4254    0.0000 C   0  0  0  0  0  0  0  0  0  0  0  0
    1.8798    2.3854    0.0000 S   0  0  0  0  0  0  0  0  0  0  0  0
    0.8798    2.3854    0.0000 N   0  0  0  0  0  0  0  0  0  0  0  0
    0.5698    1.4254    0.0000 C   0  0  0  0  0  0  0  0  0  0  0  0
    1.3798    0.8454    0.0000 C   0  0  0  0  0  0  0  0  0  0  0  0
    1.6898   -0.1146    0.0000 C   0  0  0  0  0  0  0  0  0  0  0  0
    1.1013   -0.9231    0.0000 Br  0  0  0  0  0  0  0  0  0  0  0  0
  1  2  1  0  0  0  0
  2  3  1  0  0  0  0
  3  4  1  0  0  0  0
  4  5  1  0  0  0  0
  5  6  1  0  0  0  0
  6  7  1  0  0  0  0
  7  8  2  0  0  0  0
  8  9  1  0  0  0  0
  9  5  2  0  0  0  0
  9 10  1  0  0  0  0
 10  3  2  0  0  0  0
 10 11  1  0  0  0  0
M  END
>  <EXTREG>  (ZINC00042373)
ZINC00042373

>  <LOGBIO>
2.5000

$$$$
ZINC00042907
  -MTS-   02131516222D 0   0.00000     0.00000     0

 19 20  0  0  0  0  0  0  0  0999 V2000
    4.1535    3.2026    0.0000 C   0  0  0  0  0  0  0  0  0  0  0  0
    4.1536    2.1991    0.0000 C   0  0  0  0  0  0  0  0  0  0  0  0
    3.2916    1.7026    0.0000 C   0  0  0  0  0  0  0  0  0  0  0  0
    3.2916    0.6991    0.0000 N   0  0  0  0  0  0  0  0  0  0  0  0
    2.4296    0.2026    0.0000 C   0  0  0  0  0  0  0  0  0  0  0  0
    1.5641    0.7035    0.0000 C   0  0  0  0  0  0  0  0  0  0  0  0
    1.0641    1.5735    0.0000 C   0  0  0  0  0  0  0  0  0  0  0  0
    0.5641    0.7035    0.0000 C   0  0  0  0  0  0  0  0  0  0  0  0
    4.1574    0.1987    0.0000 C   0  0  0  0  0  0  0  0  0  0  0  0
    4.1569   -0.8013    0.0000 C   0  0  0  0  0  0  0  0  0  0  0  0
    5.0252   -1.3043    0.0000 C   0  0  0  0  0  0  0  0  0  0  0  0
    5.0227   -2.2990    0.0000 C   0  0  0  0  0  0  0  0  0  0  0  0
    4.1570   -2.7995    0.0000 C   0  0  0  0  0  0  0  0  0  0  0  0
    4.1590   -3.7995    0.0000 Cl  0  0  0  0  0  0  0  0  0  0  0  0
    3.2937   -2.3052    0.0000 C   0  0  0  0  0  0  0  0  0  0  0  0
    3.2912   -1.3017    0.0000 C   0  0  0  0  0  0  0  0  0  0  0  0
    2.4292   -2.8078    0.0000 N   0  3  0  0  0  0  0  0  0  0  0  0
    1.5584   -2.3091    0.0000 O   0  5  0  0  0  0  0  0  0  0  0  0
    2.4317   -3.8026    0.0000 O   0  0  0  0  0  0  0  0  0  0  0  0
  1  2  1  0  0  0  0
  2  3  1  0  0  0  0
  3  4  1  0  0  0  0
  4  5  1  0  0  0  0
  5  6  1  0  0  0  0
  6  7  1  0  0  0  0
  7  8  1  0  0  0  0
  8  6  1  0  0  0  0
  4  9  1  0  0  0  0
  9 10  1  0  0  0  0
 10 11  2  0  0  0  0
 11 12  1  0  0  0  0
 12 13  2  0  0  0  0
 13 14  1  0  0  0  0
 13 15  1  0  0  0  0
 15 16  2  0  0  0  0
 16 10  1  0  0  0  0
 15 17  1  0  0  0  0
 17 18  1  0  0  0  0
 17 19  2  0  0  0  0
M  CHG  2  17   1  18  -1
M  END
>  <EXTREG>  (ZINC00042907)
ZINC00042907

>  <LOGBIO>
2.5000

$$$$
ZINC00043035
  -MTS-   02131516222D 0   0.00000     0.00000     0

 22 26  0  0  0  0  0  0  0  0999 V2000
    4.0932   -3.2040    0.0000 O   0  0  0  0  0  0  0  0  0  0  0  0
    3.6002   -2.3340    0.0000 C   0  0  0  0  0  0  0  0  0  0  0  0
    4.1081   -1.4685    0.0000 N   0  0  0  0  0  0  0  0  0  0  0  0
    5.1115   -1.4736    0.0000 C   0  0  0  0  0  0  0  0  0  0  0  0
    5.6142   -0.6091    0.0000 N   0  0  0  0  0  0  0  0  0  0  0  0
    5.1160    0.2605    0.0000 C   0  0  0  0  0  0  0  0  0  0  0  0
    5.4260    1.2205    0.0000 S   0  0  0  0  0  0  0  0  0  0  0  0
    4.6160    1.8005    0.0000 C   0  0  0  0  0  0  0  0  0  0  0  0
    4.5163    2.7986    0.0000 C   0  0  0  0  0  0  0  0  0  0  0  0
    3.6044    3.2089    0.0000 C   0  0  0  0  0  0  0  0  0  0  0  0
    2.7914    2.6206    0.0000 C   0  0  0  0  0  0  0  0  0  0  0  0
    2.8946    1.6312    0.0000 C   0  0  0  0  0  0  0  0  0  0  0  0
    3.8060    1.2205    0.0000 C   0  0  0  0  0  0  0  0  0  0  0  0
    4.1160    0.2605    0.0000 C   0  0  0  0  0  0  0  0  0  0  0  0
    3.6160   -0.6040    0.0000 C   0  0  0  0  0  0  0  0  0  0  0  0
    2.6160   -0.5950    0.0000 N   0  0  0  0  0  0  0  0  0  0  0  0
    2.1082   -1.4504    0.0000 C   0  0  0  0  0  0  0  0  0  0  0  0
    1.1069   -1.4441    0.0000 C   0  0  0  0  0  0  0  0  0  0  0  0
    0.6000   -2.3061    0.0000 C   0  0  0  0  0  0  0  0  0  0  0  0
    1.0964   -3.1781    0.0000 C   0  0  0  0  0  0  0  0  0  0  0  0
    2.0912   -3.1831    0.0000 C   0  0  0  0  0  0  0  0  0  0  0  0
    2.6003   -2.3249    0.0000 C   0  0  0  0  0  0  0  0  0  0  0  0
  1  2  2  0  0  0  0
  2  3  1  0  0  0  0
  3  4  1  0  0  0  0
  4  5  2  0  0  0  0
  5  6  1  0  0  0  0
  6  7  1  0  0  0  0
  7  8  1  0  0  0  0
  8  9  1  0  0  0  0
  9 10  1  0  0  0  0
 10 11  1  0  0  0  0
 11 12  1  0  0  0  0
 12 13  1  0  0  0  0
 13  8  2  0  0  0  0
 13 14  1  0  0  0  0
 14  6  2  0  0  0  0
 14 15  1  0  0  0  0
 15  3  1  0  0  0  0
 15 16  2  0  0  0  0
 16 17  1  0  0  0  0
 17 18  1  0  0  0  0
 18 19  2  0  0  0  0
 19 20  1  0  0  0  0
 20 21  2  0  0  0  0
 21 22  1  0  0  0  0
 22  2  1  0  0  0  0
 22 17  2  0  0  0  0
M  END
>  <EXTREG>  (ZINC00043035)
ZINC00043035

>  <LOGBIO>
2.5000

$$$$
ZINC00044289
  -MTS-   02131516222D 0   0.00000     0.00000     0

 24 26  0  0  0  0  0  0  0  0999 V2000
    4.5415   -1.7270    0.0000 C   0  0  0  0  0  0  0  0  0  0  0  0
    3.9529   -0.9185    0.0000 N   0  0  0  0  0  0  0  0  0  0  0  0
    4.2629    0.0415    0.0000 N   0  0  0  0  0  0  0  0  0  0  0  0
    3.4529    0.6215    0.0000 C   0  0  0  0  0  0  0  0  0  0  0  0
    2.6429    0.0415    0.0000 C   0  0  0  0  0  0  0  0  0  0  0  0
    2.9529   -0.9185    0.0000 C   0  0  0  0  0  0  0  0  0  0  0  0
    2.3644   -1.7270    0.0000 C   0  0  0  0  0  0  0  0  0  0  0  0
    1.3665   -1.6217    0.0000 O   0  0  0  0  0  0  0  0  0  0  0  0
    2.7677   -2.6363    0.0000 N   0  0  0  0  0  0  0  0  0  0  0  0
    2.1788   -3.4445    0.0000 C   0  0  0  0  0  0  0  0  0  0  0  0
    1.1809   -3.3392    0.0000 C   0  0  0  0  0  0  0  0  0  0  0  0
    0.5967   -4.1443    0.0000 C   0  0  0  0  0  0  0  0  0  0  0  0
    1.0012   -5.0589    0.0000 C   0  0  0  0  0  0  0  0  0  0  0  0
    1.9899   -5.1682    0.0000 C   0  0  0  0  0  0  0  0  0  0  0  0
    2.5833   -4.3590    0.0000 C   0  0  0  0  0  0  0  0  0  0  0  0
    3.4529    1.6215    0.0000 C   0  0  0  0  0  0  0  0  0  0  0  0
    4.3217    2.1237    0.0000 O   0  0  0  0  0  0  0  0  0  0  0  0
    2.5917    2.1193    0.0000 N   0  0  0  0  0  0  0  0  0  0  0  0
    2.5922    3.1193    0.0000 C   0  0  0  0  0  0  0  0  0  0  0  0
    3.4610    3.6215    0.0000 C   0  0  0  0  0  0  0  0  0  0  0  0
    3.4595    4.6163    0.0000 C   0  0  0  0  0  0  0  0  0  0  0  0
    2.5942    5.1176    0.0000 C   0  0  0  0  0  0  0  0  0  0  0  0
    1.7304    4.6241    0.0000 C   0  0  0  0  0  0  0  0  0  0  0  0
    1.7269    3.6207    0.0000 C   0  0  0  0  0  0  0  0  0  0  0  0
  1  2  1  0  0  0  0
  2  3  1  0  0  0  0
  3  4  2  0  0  0  0
  4  5  1  0  0  0  0
  5  6  2  0  0  0  0
  6  2  1  0  0  0  0
  6  7  1  0  0  0  0
  7  8  2  0  0  0  0
  7  9  1  0  0  0  0
  9 10  1  0  0  0  0
 10 11  2  0  0  0  0
 11 12  1  0  0  0  0
 12 13  2  0  0  0  0
 13 14  1  0  0  0  0
 14 15  2  0  0  0  0
 15 10  1  0  0  0  0
  4 16  1  0  0  0  0
 16 17  2  0  0  0  0
 16 18  1  0  0  0  0
 18 19  1  0  0  0  0
 19 20  2  0  0  0  0
 20 21  1  0  0  0  0
 21 22  2  0  0  0  0
 22 23  1  0  0  0  0
 23 24  2  0  0  0  0
 24 19  1  0  0  0  0
M  END
>  <EXTREG>  (ZINC00044289)
ZINC00044289

>  <LOGBIO>
2.5000

$$$$
ZINC00045290
  -MTS-   02131516222D 0   0.00000     0.00000     0

 21 24  0  0  0  0  0  0  0  0999 V2000
    0.5194    1.6512    0.0000 C   0  0  0  0  0  0  0  0  0  0  0  0
    1.0218    0.7826    0.0000 N   0  0  0  0  0  0  0  0  0  0  0  0
    0.5241   -0.0788    0.0000 C   0  0  0  0  0  0  0  0  0  0  0  0
    2.0218    0.7829    0.0000 C   0  0  0  0  0  0  0  0  0  0  0  0
    2.5229   -0.0850    0.0000 N   0  0  0  0  0  0  0  0  0  0  0  0
    2.2162   -1.0460    0.0000 C   0  0  0  0  0  0  0  0  0  0  0  0
    1.3048   -1.4650    0.0000 C   0  0  0  0  0  0  0  0  0  0  0  0
    1.2136   -2.4608    0.0000 C   0  0  0  0  0  0  0  0  0  0  0  0
    2.0343   -3.0381    0.0000 C   0  0  0  0  0  0  0  0  0  0  0  0
    2.9364   -2.6187    0.0000 C   0  0  0  0  0  0  0  0  0  0  0  0
    3.0282   -1.6232    0.0000 C   0  0  0  0  0  0  0  0  0  0  0  0
    3.8362   -1.0405    0.0000 N   0  0  0  0  0  0  0  0  0  0  0  0
    3.5229   -0.0815    0.0000 C   0  0  0  0  0  0  0  0  0  0  0  0
    4.0200    0.7847    0.0000 C   0  0  0  0  0  0  0  0  0  0  0  0
    5.0200    0.7847    0.0000 C   0  0  0  0  0  0  0  0  0  0  0  0
    6.0200    0.7847    0.0000 N   0  0  0  0  0  0  0  0  0  0  0  0
    3.5249    1.6475    0.0000 C   0  0  0  0  0  0  0  0  0  0  0  0
    3.8347    2.6070    0.0000 C   0  0  0  0  0  0  0  0  0  0  0  0
    3.0256    3.1883    0.0000 C   0  0  0  0  0  0  0  0  0  0  0  0
    2.2147    2.6096    0.0000 C   0  0  0  0  0  0  0  0  0  0  0  0
    2.5214    1.6491    0.0000 C   0  0  0  0  0  0  0  0  0  0  0  0
  1  2  1  0  0  0  0
  2  3  1  0  0  0  0
  2  4  1  0  0  0  0
  4  5  1  0  0  0  0
  5  6  1  0  0  0  0
  6  7  2  0  0  0  0
  7  8  1  0  0  0  0
  8  9  2  0  0  0  0
  9 10  1  0  0  0  0
 10 11  2  0  0  0  0
 11  6  1  0  0  0  0
 11 12  1  0  0  0  0
 12 13  2  0  0  0  0
 13  5  1  0  0  0  0
 13 14  1  0  0  0  0
 14 15  1  0  0  0  0
 15 16  3  0  0  0  0
 14 17  2  0  0  0  0
 17 18  1  0  0  0  0
 18 19  1  0  0  0  0
 19 20  1  0  0  0  0
 20 21  1  0  0  0  0
 21  4  2  0  0  0  0
 21 17  1  0  0  0  0
M  END
>  <EXTREG>  (ZINC00045290)
ZINC00045290

>  <LOGBIO>
2.5000

$$$$
ZINC00046940
  -MTS-   02131516222D 0   0.00000     0.00000     0

 17 17  0  0  1  0  0  0  0  0999 V2000
    4.3307   -0.4996    0.0000 C   0  0  0  0  0  0  0  0  0  0  0  0
    4.3286    0.5004    0.0000 C   0  0  2  0  0  0  0  0  0  0  0  0
    5.1888    1.0000    0.0000 C   0  0  0  0  0  0  0  0  0  0  0  0
    6.0586    0.4996    0.0000 O   0  0  0  0  0  0  0  0  0  0  0  0
    5.1868    2.0000    0.0000 O   0  0  0  0  0  0  0  0  0  0  0  0
    3.4588    1.0008    0.0000 C   0  0  0  0  0  0  0  0  0  0  0  0
    3.4584    1.9956    0.0000 O   0  0  0  0  0  0  0  0  0  0  0  0
    2.5933    0.4999    0.0000 C   0  0  0  0  0  0  0  0  0  0  0  0
    2.5933   -0.5035    0.0000 C   0  0  0  0  0  0  0  0  0  0  0  0
    1.7313   -1.0000    0.0000 C   0  0  0  0  0  0  0  0  0  0  0  0
    1.7318   -2.0000    0.0000 Cl  0  0  0  0  0  0  0  0  0  0  0  0
    0.8643   -0.5017    0.0000 C   0  0  0  0  0  0  0  0  0  0  0  0
    0.0000   -1.0047    0.0000 Cl  0  0  0  0  0  0  0  0  0  0  0  0
    0.8593    0.4931    0.0000 C   0  0  0  0  0  0  0  0  0  0  0  0
    1.7263    0.9982    0.0000 C   0  0  0  0  0  0  0  0  0  0  0  0
    1.7233    1.9982    0.0000 Cl  0  0  0  0  0  0  0  0  0  0  0  0
    4.8489    0.2016    0.0000 H   0  0  0  0  0  0  0  0  0  0  0  0
  2  1  1  1  0  0  0
  2 17  1  6  0  0  0
  2  3  1  0  0  0  0
  3  4  1  0  0  0  0
  3  5  2  0  0  0  0
  2  6  1  0  0  0  0
  6  7  2  0  0  0  0
  6  8  1  0  0  0  0
  8  9  2  0  0  0  0
  9 10  1  0  0  0  0
 10 11  1  0  0  0  0
 10 12  2  0  0  0  0
 12 13  1  0  0  0  0
 12 14  1  0  0  0  0
 14 15  2  0  0  0  0
 15  8  1  0  0  0  0
 15 16  1  0  0  0  0
M  END
>  <EXTREG>  (ZINC00046940)
ZINC00046940

>  <LOGBIO>
2.5000

$$$$
ZINC00049152
  -MTS-   02131516222D 0   0.00000     0.00000     0

 11 11  0  0  0  0  0  0  0  0999 V2000
    4.8480    1.2108    0.0000 C   0  0  0  0  0  0  0  0  0  0  0  0
    3.9815    1.7100    0.0000 O   0  0  0  0  0  0  0  0  0  0  0  0
    3.1159    1.2091    0.0000 C   0  0  0  0  0  0  0  0  0  0  0  0
    2.2459    1.7091    0.0000 C   0  0  0  0  0  0  0  0  0  0  0  0
    1.3859    1.2091    0.0000 C   0  0  0  0  0  0  0  0  0  0  0  0
    0.5192    1.7078    0.0000 N   0  0  0  0  0  0  0  0  0  0  0  0
    1.3859    0.2091    0.0000 N   0  0  0  0  0  0  0  0  0  0  0  0
    2.2459   -0.2909    0.0000 C   0  0  0  0  0  0  0  0  0  0  0  0
    2.2434   -1.2909    0.0000 O   0  0  0  0  0  0  0  0  0  0  0  0
    1.3762   -1.7887    0.0000 C   0  0  0  0  0  0  0  0  0  0  0  0
    3.1159    0.2091    0.0000 N   0  0  0  0  0  0  0  0  0  0  0  0
  1  2  1  0  0  0  0
  2  3  1  0  0  0  0
  3  4  2  0  0  0  0
  4  5  1  0  0  0  0
  5  6  1  0  0  0  0
  5  7  2  0  0  0  0
  7  8  1  0  0  0  0
  8  9  1  0  0  0  0
  9 10  1  0  0  0  0
  8 11  2  0  0  0  0
 11  3  1  0  0  0  0
M  END
>  <EXTREG>  (ZINC00049152)
ZINC00049152

>  <LOGBIO>
2.5000

$$$$
ZINC00049655
  -MTS-   02131516222D 0   0.00000     0.00000     0

 18 21  0  0  0  0  0  0  0  0999 V2000
    8.1837    0.1368    0.0000 N   0  0  0  0  0  0  0  0  0  0  0  0
    7.2051   -0.0690    0.0000 C   0  0  0  0  0  0  0  0  0  0  0  0
    6.8920   -1.0223    0.0000 C   0  0  0  0  0  0  0  0  0  0  0  0
    5.9181   -1.2250    0.0000 C   0  0  0  0  0  0  0  0  0  0  0  0
    5.2477   -0.4877    0.0000 C   0  0  0  0  0  0  0  0  0  0  0  0
    5.5577    0.4723    0.0000 C   0  0  0  0  0  0  0  0  0  0  0  0
    4.7477    1.0523    0.0000 S   0  0  0  0  0  0  0  0  0  0  0  0
    3.9377    0.4723    0.0000 C   0  0  0  0  0  0  0  0  0  0  0  0
    4.2477   -0.4877    0.0000 C   0  0  0  0  0  0  0  0  0  0  0  0
    3.4256   -1.0691    0.0000 S   0  0  0  0  0  0  0  0  0  0  0  0
    2.6217   -0.4743    0.0000 C   0  0  0  0  0  0  0  0  0  0  0  0
    1.6401   -0.6649    0.0000 C   0  0  0  0  0  0  0  0  0  0  0  0
    0.9811    0.0873    0.0000 C   0  0  0  0  0  0  0  0  0  0  0  0
    0.0000   -0.1064    0.0000 Cl  0  0  0  0  0  0  0  0  0  0  0  0
    1.3059    1.0367    0.0000 C   0  0  0  0  0  0  0  0  0  0  0  0
    2.2823    1.2273    0.0000 C   0  0  0  0  0  0  0  0  0  0  0  0
    2.9435    0.4818    0.0000 C   0  0  0  0  0  0  0  0  0  0  0  0
    6.5369    0.6750    0.0000 C   0  0  0  0  0  0  0  0  0  0  0  0
  1  2  1  0  0  0  0
  2  3  2  0  0  0  0
  3  4  1  0  0  0  0
  4  5  2  0  0  0  0
  5  6  1  0  0  0  0
  6  7  1  0  0  0  0
  7  8  1  0  0  0  0
  8  9  2  0  0  0  0
  9  5  1  0  0  0  0
  9 10  1  0  0  0  0
 10 11  1  0  0  0  0
 11 12  2  0  0  0  0
 12 13  1  0  0  0  0
 13 14  1  0  0  0  0
 13 15  2  0  0  0  0
 15 16  1  0  0  0  0
 16 17  2  0  0  0  0
 17  8  1  0  0  0  0
 17 11  1  0  0  0  0
  6 18  2  0  0  0  0
 18  2  1  0  0  0  0
M  END
>  <EXTREG>  (ZINC00049655)
ZINC00049655

>  <LOGBIO>
2.5000

$$$$
ZINC00049896
  -MTS-   02131516222D 0   0.00000     0.00000     0

 21 23  0  0  0  0  0  0  0  0999 V2000
    9.0903   -1.0256    0.0000 C   0  0  0  0  0  0  0  0  0  0  0  0
    8.4998   -0.2186    0.0000 O   0  0  0  0  0  0  0  0  0  0  0  0
    7.5056   -0.3266    0.0000 C   0  0  0  0  0  0  0  0  0  0  0  0
    6.9123    0.4826    0.0000 C   0  0  0  0  0  0  0  0  0  0  0  0
    5.9235    0.3733    0.0000 C   0  0  0  0  0  0  0  0  0  0  0  0
    5.5190   -0.5413    0.0000 C   0  0  0  0  0  0  0  0  0  0  0  0
    6.1032   -1.3464    0.0000 C   0  0  0  0  0  0  0  0  0  0  0  0
    7.1011   -1.2411    0.0000 C   0  0  0  0  0  0  0  0  0  0  0  0
    4.5246   -0.6467    0.0000 C   0  0  0  0  0  0  0  0  0  0  0  0
    4.1186   -1.5606    0.0000 O   0  0  0  0  0  0  0  0  0  0  0  0
    3.9360    0.1618    0.0000 N   0  0  0  0  0  0  0  0  0  0  0  0
    4.2460    1.1218    0.0000 C   0  0  0  0  0  0  0  0  0  0  0  0
    5.1957    1.4350    0.0000 O   0  0  0  0  0  0  0  0  0  0  0  0
    3.4360    1.7018    0.0000 O   0  0  0  0  0  0  0  0  0  0  0  0
    2.6260    1.1218    0.0000 C   0  0  0  0  0  0  0  0  0  0  0  0
    1.6468    1.3245    0.0000 C   0  0  0  0  0  0  0  0  0  0  0  0
    0.9786    0.5805    0.0000 C   0  0  0  0  0  0  0  0  0  0  0  0
    0.0000    0.7863    0.0000 Cl  0  0  0  0  0  0  0  0  0  0  0  0
    1.2917   -0.3728    0.0000 C   0  0  0  0  0  0  0  0  0  0  0  0
    2.2657   -0.5755    0.0000 C   0  0  0  0  0  0  0  0  0  0  0  0
    2.9360    0.1618    0.0000 C   0  0  0  0  0  0  0  0  0  0  0  0
  1  2  1  0  0  0  0
  2  3  1  0  0  0  0
  3  4  2  0  0  0  0
  4  5  1  0  0  0  0
  5  6  2  0  0  0  0
  6  7  1  0  0  0  0
  7  8  2  0  0  0  0
  8  3  1  0  0  0  0
  6  9  1  0  0  0  0
  9 10  2  0  0  0  0
  9 11  1  0  0  0  0
 11 12  1  0  0  0  0
 12 13  2  0  0  0  0
 12 14  1  0  0  0  0
 14 15  1  0  0  0  0
 15 16  2  0  0  0  0
 16 17  1  0  0  0  0
 17 18  1  0  0  0  0
 17 19  2  0  0  0  0
 19 20  1  0  0  0  0
 20 21  2  0  0  0  0
 21 11  1  0  0  0  0
 21 15  1  0  0  0  0
M  END
>  <EXTREG>  (ZINC00049896)
ZINC00049896

>  <LOGBIO>
2.5000

$$$$
ZINC00050670
  -MTS-   02131516222D 0   0.00000     0.00000     0

 16 17  0  0  0  0  0  0  0  0999 V2000
    5.9564    2.3607    0.0000 C   0  0  0  0  0  0  0  0  0  0  0  0
    4.9786    2.1510    0.0000 N   0  0  0  0  0  0  0  0  0  0  0  0
    4.6713    1.1994    0.0000 C   0  0  0  0  0  0  0  0  0  0  0  0
    3.7127    0.8851    0.0000 O   0  0  0  0  0  0  0  0  0  0  0  0
    3.7205   -0.1112    0.0000 C   0  0  0  0  0  0  0  0  0  0  0  0
    4.6661   -0.4247    0.0000 N   0  0  0  0  0  0  0  0  0  0  0  0
    5.2598    0.3909    0.0000 C   0  0  0  0  0  0  0  0  0  0  0  0
    6.2598    0.3909    0.0000 C   0  0  0  0  0  0  0  0  0  0  0  0
    7.2598    0.3909    0.0000 N   0  0  0  0  0  0  0  0  0  0  0  0
    2.9120   -0.6997    0.0000 C   0  0  0  0  0  0  0  0  0  0  0  0
    1.9946   -0.2933    0.0000 C   0  0  0  0  0  0  0  0  0  0  0  0
    1.1915   -0.8804    0.0000 C   0  0  0  0  0  0  0  0  0  0  0  0
    1.2959   -1.8749    0.0000 C   0  0  0  0  0  0  0  0  0  0  0  0
    0.4860   -2.4614    0.0000 C   0  0  0  0  0  0  0  0  0  0  0  0
    2.2034   -2.2823    0.0000 C   0  0  0  0  0  0  0  0  0  0  0  0
    3.0165   -1.6942    0.0000 C   0  0  0  0  0  0  0  0  0  0  0  0
  1  2  1  0  0  0  0
  2  3  1  0  0  0  0
  3  4  1  0  0  0  0
  4  5  1  0  0  0  0
  5  6  2  0  0  0  0
  6  7  1  0  0  0  0
  7  3  2  0  0  0  0
  7  8  1  0  0  0  0
  8  9  3  0  0  0  0
  5 10  1  0  0  0  0
 10 11  2  0  0  0  0
 11 12  1  0  0  0  0
 12 13  2  0  0  0  0
 13 14  1  0  0  0  0
 13 15  1  0  0  0  0
 15 16  2  0  0  0  0
 16 10  1  0  0  0  0
M  END
>  <EXTREG>  (ZINC00050670)
ZINC00050670

>  <LOGBIO>
2.5000

$$$$
ZINC00050760
  -MTS-   02131516222D 0   0.00000     0.00000     0

 13 14  0  0  0  0  0  0  0  0999 V2000
    2.6292   -2.2194    0.0000 C   0  0  0  0  0  0  0  0  0  0  0  0
    3.0319   -1.3041    0.0000 C   0  0  0  0  0  0  0  0  0  0  0  0
    4.0293   -1.1939    0.0000 C   0  0  0  0  0  0  0  0  0  0  0  0
    4.4281   -0.2825    0.0000 C   0  0  0  0  0  0  0  0  0  0  0  0
    3.8375    0.5245    0.0000 C   0  0  0  0  0  0  0  0  0  0  0  0
    2.8482    0.4202    0.0000 C   0  0  0  0  0  0  0  0  0  0  0  0
    2.4414   -0.4971    0.0000 C   0  0  0  0  0  0  0  0  0  0  0  0
    2.2597    1.2286    0.0000 N   0  3  0  0  0  0  0  0  0  0  0  0
    2.5697    2.1886    0.0000 N   0  0  0  0  0  0  0  0  0  0  0  0
    1.7597    2.7686    0.0000 O   0  0  0  0  0  0  0  0  0  0  0  0
    0.9497    2.1886    0.0000 C   0  0  0  0  0  0  0  0  0  0  0  0
    0.0000    2.5018    0.0000 O   0  0  0  0  0  0  0  0  0  0  0  0
    1.2597    1.2286    0.0000 N   0  0  0  0  0  0  0  0  0  0  0  0
  1  2  1  0  0  0  0
  2  3  2  0  0  0  0
  3  4  1  0  0  0  0
  4  5  2  0  0  0  0
  5  6  1  0  0  0  0
  6  7  2  0  0  0  0
  7  2  1  0  0  0  0
  6  8  1  0  0  0  0
  8  9  1  0  0  0  0
  9 10  1  0  0  0  0
 10 11  1  0  0  0  0
 11 12  2  0  0  0  0
 11 13  1  0  0  0  0
 13  8  2  0  0  0  0
M  CHG  1   8   1
M  END
>  <EXTREG>  (ZINC00050760)
ZINC00050760

>  <LOGBIO>
2.5000

$$$$
ZINC00051001
  -MTS-   02131516222D 0   0.00000     0.00000     0

 13 14  0  0  0  0  0  0  0  0999 V2000
    2.8211   -2.6992    0.0000 N   0  0  0  0  0  0  0  0  0  0  0  0
    2.2325   -1.8907    0.0000 C   0  0  0  0  0  0  0  0  0  0  0  0
    2.5425   -0.9307    0.0000 O   0  0  0  0  0  0  0  0  0  0  0  0
    1.7325   -0.3507    0.0000 C   0  0  0  0  0  0  0  0  0  0  0  0
    0.9225   -0.9307    0.0000 N   0  0  0  0  0  0  0  0  0  0  0  0
    1.2325   -1.8907    0.0000 N   0  0  0  0  0  0  0  0  0  0  0  0
    1.7325    0.6493    0.0000 C   0  0  0  0  0  0  0  0  0  0  0  0
    2.6011    1.1519    0.0000 C   0  0  0  0  0  0  0  0  0  0  0  0
    2.5990    2.1467    0.0000 C   0  0  0  0  0  0  0  0  0  0  0  0
    1.7335    2.6475    0.0000 C   0  0  0  0  0  0  0  0  0  0  0  0
    0.8700    2.1536    0.0000 C   0  0  0  0  0  0  0  0  0  0  0  0
    0.8670    1.1502    0.0000 C   0  0  0  0  0  0  0  0  0  0  0  0
    0.0000    0.6519    0.0000 F   0  0  0  0  0  0  0  0  0  0  0  0
  1  2  1  0  0  0  0
  2  3  1  0  0  0  0
  3  4  1  0  0  0  0
  4  5  2  0  0  0  0
  5  6  1  0  0  0  0
  6  2  2  0  0  0  0
  4  7  1  0  0  0  0
  7  8  2  0  0  0  0
  8  9  1  0  0  0  0
  9 10  2  0  0  0  0
 10 11  1  0  0  0  0
 11 12  2  0  0  0  0
 12  7  1  0  0  0  0
 12 13  1  0  0  0  0
M  END
>  <EXTREG>  (ZINC00051001)
ZINC00051001

>  <LOGBIO>
2.5000

$$$$
ZINC00051071
  -MTS-   02131516222D 0   0.00000     0.00000     0

 19 20  0  0  0  0  0  0  0  0999 V2000
    3.1156    1.7004    0.0000 N   0  0  0  0  0  0  0  0  0  0  0  0
    2.2501    1.1996    0.0000 C   0  0  0  0  0  0  0  0  0  0  0  0
    1.3801    1.6996    0.0000 C   0  0  0  0  0  0  0  0  0  0  0  0
    0.5201    1.1996    0.0000 C   0  0  0  0  0  0  0  0  0  0  0  0
    0.5201    0.1996    0.0000 N   0  0  0  0  0  0  0  0  0  0  0  0
    1.3801   -0.3004    0.0000 C   0  0  0  0  0  0  0  0  0  0  0  0
    2.2501    0.1996    0.0000 C   0  0  0  0  0  0  0  0  0  0  0  0
    3.4618   -0.5016    0.0000 C   0  0  0  0  0  0  0  0  0  0  0  0
    3.4608   -1.5016    0.0000 O   0  0  0  0  0  0  0  0  0  0  0  0
    4.3283   -0.0025    0.0000 C   0  0  0  0  0  0  0  0  0  0  0  0
    5.1973   -0.5042    0.0000 C   0  0  0  0  0  0  0  0  0  0  0  0
    6.0583   -0.0059    0.0000 C   0  0  0  0  0  0  0  0  0  0  0  0
    6.0603    0.9941    0.0000 C   0  0  0  0  0  0  0  0  0  0  0  0
    5.2013    1.4958    0.0000 C   0  0  0  0  0  0  0  0  0  0  0  0
    4.3303    0.9975    0.0000 C   0  0  0  0  0  0  0  0  0  0  0  0
    1.3776   -1.3004    0.0000 C   0  0  0  0  0  0  0  0  0  0  0  0
    2.3776   -1.3029    0.0000 F   0  0  0  0  0  0  0  0  0  0  0  0
    0.3776   -1.2979    0.0000 F   0  0  0  0  0  0  0  0  0  0  0  0
    1.3751   -2.3004    0.0000 F   0  0  0  0  0  0  0  0  0  0  0  0
  1  2  1  0  0  0  0
  2  3  2  0  0  0  0
  3  4  1  0  0  0  0
  4  5  2  0  0  0  0
  5  6  1  0  0  0  0
  6  7  2  0  0  0  0
  7  2  1  0  0  0  0
  7  8  1  0  0  0  0
  8  9  2  0  0  0  0
  8 10  1  0  0  0  0
 10 11  2  0  0  0  0
 11 12  1  0  0  0  0
 12 13  2  0  0  0  0
 13 14  1  0  0  0  0
 14 15  2  0  0  0  0
 15 10  1  0  0  0  0
  6 16  1  0  0  0  0
 16 17  1  0  0  0  0
 16 18  1  0  0  0  0
 16 19  1  0  0  0  0
M  END
>  <EXTREG>  (ZINC00051071)
ZINC00051071

>  <LOGBIO>
2.5000

$$$$
ZINC00051416
  -MTS-   02131516222D 0   0.00000     0.00000     0

 16 17  0  0  0  0  0  0  0  0999 V2000
    4.9440    0.1410    0.0000 C   0  0  0  0  0  0  0  0  0  0  0  0
    4.3555    0.9495    0.0000 C   0  0  0  0  0  0  0  0  0  0  0  0
    4.6655    1.9095    0.0000 N   0  0  0  0  0  0  0  0  0  0  0  0
    3.8555    2.4895    0.0000 C   0  0  0  0  0  0  0  0  0  0  0  0
    3.0455    1.9095    0.0000 C   0  0  0  0  0  0  0  0  0  0  0  0
    3.3555    0.9495    0.0000 N   0  0  0  0  0  0  0  0  0  0  0  0
    2.7670    0.1410    0.0000 S   0  0  0  0  0  0  0  0  0  0  0  0
    3.5755   -0.4475    0.0000 O   0  0  0  0  0  0  0  0  0  0  0  0
    1.9585    0.7295    0.0000 O   0  0  0  0  0  0  0  0  0  0  0  0
    2.1785   -0.6675    0.0000 C   0  0  0  0  0  0  0  0  0  0  0  0
    1.1805   -0.5627    0.0000 C   0  0  0  0  0  0  0  0  0  0  0  0
    0.5967   -1.3682    0.0000 C   0  0  0  0  0  0  0  0  0  0  0  0
    1.0017   -2.2825    0.0000 C   0  0  0  0  0  0  0  0  0  0  0  0
    0.4112   -3.0895    0.0000 Cl  0  0  0  0  0  0  0  0  0  0  0  0
    1.9905   -2.3913    0.0000 C   0  0  0  0  0  0  0  0  0  0  0  0
    2.5835   -1.5818    0.0000 C   0  0  0  0  0  0  0  0  0  0  0  0
  1  2  1  0  0  0  0
  2  3  2  0  0  0  0
  3  4  1  0  0  0  0
  4  5  2  0  0  0  0
  5  6  1  0  0  0  0
  6  2  1  0  0  0  0
  6  7  1  0  0  0  0
  7  8  2  0  0  0  0
  7  9  2  0  0  0  0
  7 10  1  0  0  0  0
 10 11  2  0  0  0  0
 11 12  1  0  0  0  0
 12 13  2  0  0  0  0
 13 14  1  0  0  0  0
 13 15  1  0  0  0  0
 15 16  2  0  0  0  0
 16 10  1  0  0  0  0
M  END
>  <EXTREG>  (ZINC00051416)
ZINC00051416

>  <LOGBIO>
2.5000

$$$$
ZINC00051535
  -MTS-   02131516222D 0   0.00000     0.00000     0

 18 20  0  0  0  0  0  0  0  0999 V2000
    2.2215    2.5091    0.0000 N   0  0  0  0  0  0  0  0  0  0  0  0
    3.1717    2.1975    0.0000 C   0  0  0  0  0  0  0  0  0  0  0  0
    3.9900    2.7875    0.0000 N   0  0  0  0  0  0  0  0  0  0  0  0
    4.7909    2.1950    0.0000 O   0  0  0  0  0  0  0  0  0  0  0  0
    4.4878    1.2459    0.0000 N   0  0  0  0  0  0  0  0  0  0  0  0
    3.4790    1.2459    0.0000 C   0  0  0  0  0  0  0  0  0  0  0  0
    2.8905    0.4374    0.0000 C   0  0  0  0  0  0  0  0  0  0  0  0
    1.8817    0.4374    0.0000 N   0  0  0  0  0  0  0  0  0  0  0  0
    1.5787   -0.5116    0.0000 C   0  0  0  0  0  0  0  0  0  0  0  0
    0.6594   -0.9131    0.0000 C   0  0  0  0  0  0  0  0  0  0  0  0
    0.5493   -1.9070    0.0000 C   0  0  0  0  0  0  0  0  0  0  0  0
    1.3589   -2.4999    0.0000 C   0  0  0  0  0  0  0  0  0  0  0  0
    2.2687   -2.0977    0.0000 C   0  0  0  0  0  0  0  0  0  0  0  0
    2.3795   -1.1042    0.0000 C   0  0  0  0  0  0  0  0  0  0  0  0
    3.1978   -0.5142    0.0000 N   0  0  0  0  0  0  0  0  0  0  0  0
    4.1480   -0.8258    0.0000 C   0  0  0  0  0  0  0  0  0  0  0  0
    4.8955   -0.1564    0.0000 C   0  0  0  0  0  0  0  0  0  0  0  0
    5.8405   -0.4673    0.0000 C   0  0  0  0  0  0  0  0  0  0  0  0
  1  2  1  0  0  0  0
  2  3  2  0  0  0  0
  3  4  1  0  0  0  0
  4  5  1  0  0  0  0
  5  6  2  0  0  0  0
  6  2  1  0  0  0  0
  6  7  1  0  0  0  0
  7  8  2  0  0  0  0
  8  9  1  0  0  0  0
  9 10  2  0  0  0  0
 10 11  1  0  0  0  0
 11 12  2  0  0  0  0
 12 13  1  0  0  0  0
 13 14  2  0  0  0  0
 14  9  1  0  0  0  0
 14 15  1  0  0  0  0
 15  7  1  0  0  0  0
 15 16  1  0  0  0  0
 16 17  1  0  0  0  0
 17 18  2  0  0  0  0
M  END
>  <EXTREG>  (ZINC00051535)
ZINC00051535

>  <LOGBIO>
2.5000

$$$$
ZINC00051809
  -MTS-   02131516222D 0   0.00000     0.00000     0

 17 18  0  0  0  0  0  0  0  0999 V2000
    2.3039   -3.3695    0.0000 C   0  0  0  0  0  0  0  0  0  0  0  0
    2.7107   -2.4522    0.0000 C   0  0  0  0  0  0  0  0  0  0  0  0
    3.7000   -2.3479    0.0000 O   0  0  0  0  0  0  0  0  0  0  0  0
    4.1068   -1.4306    0.0000 C   0  0  0  0  0  0  0  0  0  0  0  0
    5.0961   -1.3262    0.0000 O   0  0  0  0  0  0  0  0  0  0  0  0
    3.5183   -0.6221    0.0000 C   0  0  0  0  0  0  0  0  0  0  0  0
    3.8283    0.3379    0.0000 S   0  0  0  0  0  0  0  0  0  0  0  0
    3.0183    0.9179    0.0000 C   0  0  0  0  0  0  0  0  0  0  0  0
    2.9187    1.9160    0.0000 N   0  0  0  0  0  0  0  0  0  0  0  0
    2.0067    2.3263    0.0000 C   0  0  0  0  0  0  0  0  0  0  0  0
    1.9050    3.3211    0.0000 C   0  0  0  0  0  0  0  0  0  0  0  0
    1.1938    1.7380    0.0000 C   0  0  0  0  0  0  0  0  0  0  0  0
    1.2969    0.7486    0.0000 C   0  0  0  0  0  0  0  0  0  0  0  0
    0.4864    0.1630    0.0000 C   0  0  0  0  0  0  0  0  0  0  0  0
    2.2083    0.3379    0.0000 C   0  0  0  0  0  0  0  0  0  0  0  0
    2.5183   -0.6221    0.0000 C   0  0  0  0  0  0  0  0  0  0  0  0
    1.9298   -1.4306    0.0000 N   0  0  0  0  0  0  0  0  0  0  0  0
  1  2  1  0  0  0  0
  2  3  1  0  0  0  0
  3  4  1  0  0  0  0
  4  5  2  0  0  0  0
  4  6  1  0  0  0  0
  6  7  1  0  0  0  0
  7  8  1  0  0  0  0
  8  9  1  0  0  0  0
  9 10  2  0  0  0  0
 10 11  1  0  0  0  0
 10 12  1  0  0  0  0
 12 13  2  0  0  0  0
 13 14  1  0  0  0  0
 13 15  1  0  0  0  0
 15  8  2  0  0  0  0
 15 16  1  0  0  0  0
 16  6  2  0  0  0  0
 16 17  1  0  0  0  0
M  END
>  <EXTREG>  (ZINC00051809)
ZINC00051809

>  <LOGBIO>
2.5000

$$$$
ZINC00052322
  -MTS-   02131516222D 0   0.00000     0.00000     0

 24 25  0  0  1  0  0  0  0  0999 V2000
   10.0715   -2.7892    0.0000 C   0  0  0  0  0  0  0  0  0  0  0  0
    9.4778   -1.9803    0.0000 C   0  0  0  0  0  0  0  0  0  0  0  0
    8.4890   -2.0901    0.0000 O   0  0  0  0  0  0  0  0  0  0  0  0
    7.8953   -1.2812    0.0000 C   0  0  0  0  0  0  0  0  0  0  0  0
    8.2971   -0.3655    0.0000 O   0  0  0  0  0  0  0  0  0  0  0  0
    6.9066   -1.3910    0.0000 C   0  0  2  0  0  0  0  0  0  0  0  0
    6.5048   -2.3068    0.0000 N   0  0  0  0  0  0  0  0  0  0  0  0
    6.3128   -0.5821    0.0000 C   0  0  0  0  0  0  0  0  0  0  0  0
    5.3150   -0.6879    0.0000 S   0  0  0  0  0  0  0  0  0  0  0  0
    4.7265    0.1206    0.0000 C   0  0  2  0  0  0  0  0  0  0  0  0
    5.0365    1.0806    0.0000 C   0  0  0  0  0  0  0  0  0  0  0  0
    4.2265    1.6606    0.0000 C   0  0  0  0  0  0  0  0  0  0  0  0
    4.2265    2.6606    0.0000 O   0  0  0  0  0  0  0  0  0  0  0  0
    3.4165    1.0806    0.0000 N   0  0  0  0  0  0  0  0  0  0  0  0
    3.7265    0.1206    0.0000 C   0  0  0  0  0  0  0  0  0  0  0  0
    3.1379   -0.6879    0.0000 O   0  0  0  0  0  0  0  0  0  0  0  0
    2.4668    1.3937    0.0000 C   0  0  0  0  0  0  0  0  0  0  0  0
    2.2614    2.3759    0.0000 C   0  0  0  0  0  0  0  0  0  0  0  0
    1.3161    2.6855    0.0000 C   0  0  0  0  0  0  0  0  0  0  0  0
    0.5693    2.0204    0.0000 C   0  0  0  0  0  0  0  0  0  0  0  0
    0.7680    1.0457    0.0000 C   0  0  0  0  0  0  0  0  0  0  0  0
    1.7201    0.7286    0.0000 C   0  0  0  0  0  0  0  0  0  0  0  0
    5.3190    0.2152    0.0000 H   0  0  0  0  0  0  0  0  0  0  0  0
    7.2620   -1.8744    0.0000 H   0  0  0  0  0  0  0  0  0  0  0  0
  1  2  1  0  0  0  0
  2  3  1  0  0  0  0
  3  4  1  0  0  0  0
  4  5  2  0  0  0  0
  4  6  1  0  0  0  0
  6 24  1  1  0  0  0
  6  7  1  6  0  0  0
  6  8  1  0  0  0  0
  8  9  1  0  0  0  0
 10  9  1  1  0  0  0
 10 23  1  6  0  0  0
 10 11  1  0  0  0  0
 11 12  1  0  0  0  0
 12 13  2  0  0  0  0
 12 14  1  0  0  0  0
 14 15  1  0  0  0  0
 15 10  1  0  0  0  0
 15 16  2  0  0  0  0
 14 17  1  0  0  0  0
 17 18  2  0  0  0  0
 18 19  1  0  0  0  0
 19 20  2  0  0  0  0
 20 21  1  0  0  0  0
 21 22  2  0  0  0  0
 22 17  1  0  0  0  0
M  END
>  <EXTREG>  (ZINC00052322)
ZINC00052322

>  <LOGBIO>
2.5000

$$$$
ZINC00052747
  -MTS-   02131516222D 0   0.00000     0.00000     0

 22 23  0  0  1  0  0  0  0  0999 V2000
    6.4979   -0.7043    0.0000 O   0  0  0  0  0  0  0  0  0  0  0  0
    5.5195   -0.4976    0.0000 C   0  0  2  0  0  0  0  0  0  0  0  0
    5.8295    0.4624    0.0000 C   0  0  0  0  0  0  0  0  0  0  0  0
    5.0195    1.0424    0.0000 C   0  0  0  0  0  0  0  0  0  0  0  0
    4.2095    0.4624    0.0000 N   0  0  0  0  0  0  0  0  0  0  0  0
    4.5195   -0.4976    0.0000 N   0  0  0  0  0  0  0  0  0  0  0  0
    3.5779   -1.7911    0.0000 C   0  0  0  0  0  0  0  0  0  0  0  0
    3.9838   -2.7051    0.0000 O   0  0  0  0  0  0  0  0  0  0  0  0
    2.5835   -1.6857    0.0000 C   0  0  0  0  0  0  0  0  0  0  0  0
    2.1753   -0.7690    0.0000 C   0  0  0  0  0  0  0  0  0  0  0  0
    1.1858   -0.6662    0.0000 C   0  0  0  0  0  0  0  0  0  0  0  0
    0.5965   -1.4741    0.0000 C   0  0  0  0  0  0  0  0  0  0  0  0
    0.9966   -2.3849    0.0000 C   0  0  0  0  0  0  0  0  0  0  0  0
    1.9942   -2.4936    0.0000 C   0  0  0  0  0  0  0  0  0  0  0  0
    5.0195    2.0424    0.0000 C   0  0  0  0  0  0  0  0  0  0  0  0
    4.0195    2.0424    0.0000 F   0  0  0  0  0  0  0  0  0  0  0  0
    6.0195    2.0424    0.0000 F   0  0  0  0  0  0  0  0  0  0  0  0
    5.0195    3.0424    0.0000 F   0  0  0  0  0  0  0  0  0  0  0  0
    5.3948   -1.6911    0.0000 C   0  0  0  0  0  0  0  0  0  0  0  0
    6.3894   -1.7950    0.0000 F   0  0  0  0  0  0  0  0  0  0  0  0
    4.7981   -1.6287    0.0000 F   0  0  0  0  0  0  0  0  0  0  0  0
    5.2909   -2.6856    0.0000 F   0  0  0  0  0  0  0  0  0  0  0  0
  2  1  1  1  0  0  0
  2  3  1  0  0  0  0
  3  4  1  0  0  0  0
  4  5  2  0  0  0  0
  5  6  1  0  0  0  0
  6  2  1  0  0  0  0
  6  7  1  0  0  0  0
  7  8  2  0  0  0  0
  7  9  1  0  0  0  0
  9 10  2  0  0  0  0
 10 11  1  0  0  0  0
 11 12  2  0  0  0  0
 12 13  1  0  0  0  0
 13 14  2  0  0  0  0
 14  9  1  0  0  0  0
  4 15  1  0  0  0  0
 15 16  1  0  0  0  0
 15 17  1  0  0  0  0
 15 18  1  0  0  0  0
  2 19  1  0  0  0  0
 19 20  1  0  0  0  0
 19 21  1  0  0  0  0
 19 22  1  0  0  0  0
M  END
>  <EXTREG>  (ZINC00052747)
ZINC00052747

>  <LOGBIO>
2.5000

$$$$
ZINC00052765
  -MTS-   02131516222D 0   0.00000     0.00000     0

 21 24  0  0  0  0  0  0  0  0999 V2000
    4.9698    1.6231    0.0000 C   0  0  0  0  0  0  0  0  0  0  0  0
    3.9849    1.7961    0.0000 C   0  0  0  0  0  0  0  0  0  0  0  0
    4.3256    2.7362    0.0000 C   0  0  0  0  0  0  0  0  0  0  0  0
    3.1149    2.2961    0.0000 C   0  0  0  0  0  0  0  0  0  0  0  0
    2.2549    1.7961    0.0000 C   0  0  0  0  0  0  0  0  0  0  0  0
    1.3853    2.2943    0.0000 C   0  0  0  0  0  0  0  0  0  0  0  0
    0.5208    1.7917    0.0000 C   0  0  0  0  0  0  0  0  0  0  0  0
    0.5258    0.7882    0.0000 C   0  0  0  0  0  0  0  0  0  0  0  0
    1.3904    0.2961    0.0000 C   0  0  0  0  0  0  0  0  0  0  0  0
    2.2549    0.7961    0.0000 C   0  0  0  0  0  0  0  0  0  0  0  0
    3.1149    0.2961    0.0000 C   0  0  0  0  0  0  0  0  0  0  0  0
    3.1177   -0.7052    0.0000 N   0  0  0  0  0  0  0  0  0  0  0  0
    3.9842   -1.2043    0.0000 C   0  0  0  0  0  0  0  0  0  0  0  0
    3.9921   -2.2056    0.0000 C   0  0  0  0  0  0  0  0  0  0  0  0
    4.8611   -2.7003    0.0000 C   0  0  0  0  0  0  0  0  0  0  0  0
    5.7260   -2.1916    0.0000 C   0  0  0  0  0  0  0  0  0  0  0  0
    5.7170   -1.1969    0.0000 C   0  0  0  0  0  0  0  0  0  0  0  0
    4.8517   -0.7000    0.0000 C   0  0  0  0  0  0  0  0  0  0  0  0
    4.8477    0.2948    0.0000 C   0  0  0  0  0  0  0  0  0  0  0  0
    5.7133    0.7954    0.0000 O   0  0  0  0  0  0  0  0  0  0  0  0
    3.9849    0.7961    0.0000 N   0  0  0  0  0  0  0  0  0  0  0  0
  1  2  1  0  0  0  0
  2  3  1  0  0  0  0
  2  4  1  0  0  0  0
  4  5  1  0  0  0  0
  5  6  1  0  0  0  0
  6  7  2  0  0  0  0
  7  8  1  0  0  0  0
  8  9  2  0  0  0  0
  9 10  1  0  0  0  0
 10  5  2  0  0  0  0
 10 11  1  0  0  0  0
 11 12  2  0  0  0  0
 12 13  1  0  0  0  0
 13 14  1  0  0  0  0
 14 15  2  0  0  0  0
 15 16  1  0  0  0  0
 16 17  2  0  0  0  0
 17 18  1  0  0  0  0
 18 13  2  0  0  0  0
 18 19  1  0  0  0  0
 19 20  2  0  0  0  0
 19 21  1  0  0  0  0
 21  2  1  0  0  0  0
 21 11  1  0  0  0  0
M  END
>  <EXTREG>  (ZINC00052765)
ZINC00052765

>  <LOGBIO>
2.5000

$$$$
ZINC00053045
  -MTS-   02131516222D 0   0.00000     0.00000     0

 19 20  0  0  0  0  0  0  0  0999 V2000
    5.7138    1.6159    0.0000 C   0  0  0  0  0  0  0  0  0  0  0  0
    4.8483    1.1150    0.0000 N   0  0  0  0  0  0  0  0  0  0  0  0
    3.9783    1.6150    0.0000 C   0  0  0  0  0  0  0  0  0  0  0  0
    3.9758    2.6150    0.0000 O   0  0  0  0  0  0  0  0  0  0  0  0
    3.1183    1.1150    0.0000 N   0  0  0  0  0  0  0  0  0  0  0  0
    3.1183    0.1150    0.0000 C   0  0  0  0  0  0  0  0  0  0  0  0
    3.9783   -0.3850    0.0000 C   0  0  0  0  0  0  0  0  0  0  0  0
    4.8483    0.1150    0.0000 C   0  0  0  0  0  0  0  0  0  0  0  0
    5.1891   -0.8251    0.0000 C   0  0  0  0  0  0  0  0  0  0  0  0
    5.8332    0.2880    0.0000 C   0  0  0  0  0  0  0  0  0  0  0  0
    3.1193   -0.8850    0.0000 C   0  0  0  0  0  0  0  0  0  0  0  0
    2.2548   -1.3876    0.0000 C   0  0  0  0  0  0  0  0  0  0  0  0
    1.6133   -2.1547    0.0000 C   0  0  0  0  0  0  0  0  0  0  0  0
    2.8994   -2.1521    0.0000 C   0  0  0  0  0  0  0  0  0  0  0  0
    1.3852   -0.8868    0.0000 N   0  0  0  0  0  0  0  0  0  0  0  0
    0.5195   -1.3872    0.0000 C   0  0  0  0  0  0  0  0  0  0  0  0
    1.3852    0.1080    0.0000 C   0  0  0  0  0  0  0  0  0  0  0  0
    0.5184    0.6067    0.0000 O   0  0  0  0  0  0  0  0  0  0  0  0
    2.2497    0.6106    0.0000 N   0  0  0  0  0  0  0  0  0  0  0  0
  1  2  1  0  0  0  0
  2  3  1  0  0  0  0
  3  4  2  0  0  0  0
  3  5  1  0  0  0  0
  5  6  1  0  0  0  0
  6  7  1  0  0  0  0
  7  8  1  0  0  0  0
  8  2  1  0  0  0  0
  8  9  1  0  0  0  0
  8 10  1  0  0  0  0
  6 11  1  0  0  0  0
 11 12  1  0  0  0  0
 12 13  1  0  0  0  0
 12 14  1  0  0  0  0
 12 15  1  0  0  0  0
 15 16  1  0  0  0  0
 15 17  1  0  0  0  0
 17 18  2  0  0  0  0
 17 19  1  0  0  0  0
 19  6  1  0  0  0  0
M  END
>  <EXTREG>  (ZINC00053045)
ZINC00053045

>  <LOGBIO>
2.5000

$$$$
ZINC00053210
  -MTS-   02131516222D 0   0.00000     0.00000     0

 22 23  0  0  0  0  0  0  0  0999 V2000
    5.3651   -3.2039    0.0000 C   0  0  0  0  0  0  0  0  0  0  0  0
    5.7687   -2.2890    0.0000 O   0  0  0  0  0  0  0  0  0  0  0  0
    5.1781   -1.4819    0.0000 C   0  0  0  0  0  0  0  0  0  0  0  0
    5.5822   -0.5635    0.0000 C   0  0  0  0  0  0  0  0  0  0  0  0
    4.9931    0.2381    0.0000 C   0  0  0  0  0  0  0  0  0  0  0  0
    3.9989    0.1312    0.0000 C   0  0  0  0  0  0  0  0  0  0  0  0
    3.5937   -0.7773    0.0000 C   0  0  0  0  0  0  0  0  0  0  0  0
    4.1839   -1.5889    0.0000 C   0  0  0  0  0  0  0  0  0  0  0  0
    3.7784   -2.5030    0.0000 O   0  0  0  0  0  0  0  0  0  0  0  0
    2.7841   -2.6090    0.0000 C   0  0  0  0  0  0  0  0  0  0  0  0
    3.4104    0.9397    0.0000 S   0  0  0  0  0  0  0  0  0  0  0  0
    2.6019    0.3512    0.0000 O   0  0  0  0  0  0  0  0  0  0  0  0
    4.2188    1.5282    0.0000 O   0  0  0  0  0  0  0  0  0  0  0  0
    2.7041    1.9099    0.0000 N   0  0  0  0  0  0  0  0  0  0  0  0
    3.0141    2.8699    0.0000 C   0  0  0  0  0  0  0  0  0  0  0  0
    3.9638    3.1830    0.0000 C   0  0  0  0  0  0  0  0  0  0  0  0
    2.2041    3.4499    0.0000 N   0  0  0  0  0  0  0  0  0  0  0  0
    1.3941    2.8699    0.0000 C   0  0  0  0  0  0  0  0  0  0  0  0
    1.7041    1.9099    0.0000 C   0  0  0  0  0  0  0  0  0  0  0  0
    0.9979    0.9397    0.0000 N   0  3  0  0  0  0  0  0  0  0  0  0
    0.0000    1.0450    0.0000 O   0  5  0  0  0  0  0  0  0  0  0  0
    1.4012    0.0303    0.0000 O   0  0  0  0  0  0  0  0  0  0  0  0
  1  2  1  0  0  0  0
  2  3  1  0  0  0  0
  3  4  2  0  0  0  0
  4  5  1  0  0  0  0
  5  6  2  0  0  0  0
  6  7  1  0  0  0  0
  7  8  2  0  0  0  0
  8  3  1  0  0  0  0
  8  9  1  0  0  0  0
  9 10  1  0  0  0  0
  6 11  1  0  0  0  0
 11 12  2  0  0  0  0
 11 13  2  0  0  0  0
 11 14  1  0  0  0  0
 14 15  1  0  0  0  0
 15 16  1  0  0  0  0
 15 17  2  0  0  0  0
 17 18  1  0  0  0  0
 18 19  2  0  0  0  0
 19 14  1  0  0  0  0
 19 20  1  0  0  0  0
 20 21  1  0  0  0  0
 20 22  2  0  0  0  0
M  CHG  2  20   1  21  -1
M  END
>  <EXTREG>  (ZINC00053210)
ZINC00053210

>  <LOGBIO>
2.5000

$$$$
ZINC00054178
  -MTS-   02131516222D 0   0.00000     0.00000     0

 18 19  0  0  1  0  0  0  0  0999 V2000
    1.3768   -2.6302    0.0000 O   0  0  0  0  0  0  0  0  0  0  0  0
    1.4450   -1.6326    0.0000 C   0  0  0  0  0  0  0  0  0  0  0  0
    2.3431   -1.1928    0.0000 C   0  0  0  0  0  0  0  0  0  0  0  0
    2.6218   -2.1567    0.0000 C   0  0  0  0  0  0  0  0  0  0  0  0
    3.5879   -2.3942    0.0000 C   0  0  0  0  0  0  0  0  0  0  0  0
    4.2823   -1.6747    0.0000 C   0  0  0  0  0  0  0  0  0  0  0  0
    4.0108   -0.7177    0.0000 C   0  0  0  0  0  0  0  0  0  0  0  0
    3.0376   -0.4733    0.0000 C   0  0  0  0  0  0  0  0  0  0  0  0
    1.7546   -0.3843    0.0000 C   0  0  0  0  0  0  0  0  0  0  0  0
    2.0646    0.5757    0.0000 C   0  0  0  0  0  0  0  0  0  0  0  0
    1.2546    1.1557    0.0000 C   0  0  2  0  0  0  0  0  0  0  0  0
    0.5872    1.9004    0.0000 O   0  0  0  0  0  0  0  0  0  0  0  0
    0.4446    0.5757    0.0000 O   0  0  0  0  0  0  0  0  0  0  0  0
    0.7546   -0.3843    0.0000 N   0  0  0  0  0  0  0  0  0  0  0  0
    2.1890    2.1982    0.0000 C   0  0  0  0  0  0  0  0  0  0  0  0
    1.4443    2.8657    0.0000 F   0  0  0  0  0  0  0  0  0  0  0  0
    2.9337    1.5308    0.0000 F   0  0  0  0  0  0  0  0  0  0  0  0
    2.8564    2.9429    0.0000 F   0  0  0  0  0  0  0  0  0  0  0  0
  1  2  1  0  0  0  0
  2  3  1  0  0  0  0
  3  4  1  0  0  0  0
  4  5  1  0  0  0  0
  5  6  1  0  0  0  0
  6  7  1  0  0  0  0
  7  8  1  0  0  0  0
  8  3  1  0  0  0  0
  3  9  1  0  0  0  0
  9 10  1  0  0  0  0
 10 11  1  0  0  0  0
 11 12  1  1  0  0  0
 11 13  1  0  0  0  0
 13 14  1  0  0  0  0
 14  9  2  0  0  0  0
 11 15  1  0  0  0  0
 15 16  1  0  0  0  0
 15 17  1  0  0  0  0
 15 18  1  0  0  0  0
M  END
>  <EXTREG>  (ZINC00054178)
ZINC00054178

>  <LOGBIO>
2.5000

$$$$
ZINC00054533
  -MTS-   02131516222D 0   0.00000     0.00000     0

 16 17  0  0  0  0  0  0  0  0999 V2000
    5.6624    0.9188    0.0000 C   0  0  0  0  0  0  0  0  0  0  0  0
    5.2546    0.0020    0.0000 C   0  0  0  0  0  0  0  0  0  0  0  0
    5.8405   -0.8020    0.0000 O   0  0  0  0  0  0  0  0  0  0  0  0
    4.2602   -0.1034    0.0000 N   0  0  0  0  0  0  0  0  0  0  0  0
    3.6717    0.7050    0.0000 C   0  0  0  0  0  0  0  0  0  0  0  0
    3.9817    1.6650    0.0000 N   0  0  0  0  0  0  0  0  0  0  0  0
    3.1717    2.2450    0.0000 O   0  0  0  0  0  0  0  0  0  0  0  0
    2.3617    1.6650    0.0000 N   0  0  0  0  0  0  0  0  0  0  0  0
    2.6717    0.7050    0.0000 C   0  0  0  0  0  0  0  0  0  0  0  0
    2.0832   -0.1034    0.0000 N   0  0  0  0  0  0  0  0  0  0  0  0
    1.0744   -0.1034    0.0000 C   0  0  0  0  0  0  0  0  0  0  0  0
    0.4845    0.7041    0.0000 C   0  0  0  0  0  0  0  0  0  0  0  0
    0.7713   -1.0525    0.0000 C   0  0  0  0  0  0  0  0  0  0  0  0
    1.5722   -1.6451    0.0000 C   0  0  0  0  0  0  0  0  0  0  0  0
    2.3905   -1.0551    0.0000 C   0  0  0  0  0  0  0  0  0  0  0  0
    3.3407   -1.3667    0.0000 C   0  0  0  0  0  0  0  0  0  0  0  0
  1  2  1  0  0  0  0
  2  3  2  0  0  0  0
  2  4  1  0  0  0  0
  4  5  1  0  0  0  0
  5  6  2  0  0  0  0
  6  7  1  0  0  0  0
  7  8  1  0  0  0  0
  8  9  2  0  0  0  0
  9  5  1  0  0  0  0
  9 10  1  0  0  0  0
 10 11  1  0  0  0  0
 11 12  1  0  0  0  0
 11 13  2  0  0  0  0
 13 14  1  0  0  0  0
 14 15  2  0  0  0  0
 15 10  1  0  0  0  0
 15 16  1  0  0  0  0
M  END
>  <EXTREG>  (ZINC00054533)
ZINC00054533

>  <LOGBIO>
2.5000

$$$$
ZINC00054566
  -MTS-   02131516222D 0   0.00000     0.00000     0

 22 25  0  0  1  0  0  0  0  0999 V2000
    3.6630   -1.4985    0.0000 C   0  0  0  0  0  0  0  0  0  0  0  0
    3.7670   -0.5039    0.0000 C   0  0  0  0  0  0  0  0  0  0  0  0
    4.7454   -0.7107    0.0000 C   0  0  0  0  0  0  0  0  0  0  0  0
    4.0770    0.4561    0.0000 C   0  0  2  0  0  0  0  0  0  0  0  0
    4.8859    1.0588    0.0000 C   0  0  0  0  0  0  0  0  0  0  0  0
    4.5638    2.0055    0.0000 C   0  0  0  0  0  0  0  0  0  0  0  0
    3.5551    1.9897    0.0000 C   0  0  2  0  0  0  0  0  0  0  0  0
    3.6284    2.9870    0.0000 C   0  0  0  0  0  0  0  0  0  0  0  0
    2.5683    2.1513    0.0000 O   0  0  0  0  0  0  0  0  0  0  0  0
    1.9861    1.3383    0.0000 C   0  0  0  0  0  0  0  0  0  0  0  0
    0.9883    1.4038    0.0000 O   0  0  0  0  0  0  0  0  0  0  0  0
    2.4570    0.4561    0.0000 N   0  0  0  0  0  0  0  0  0  0  0  0
    2.7670   -0.5039    0.0000 N   0  0  0  0  0  0  0  0  0  0  0  0
    2.1785   -1.3124    0.0000 C   0  0  0  0  0  0  0  0  0  0  0  0
    1.1805   -1.2076    0.0000 C   0  0  0  0  0  0  0  0  0  0  0  0
    0.5967   -2.0131    0.0000 C   0  0  0  0  0  0  0  0  0  0  0  0
    1.0017   -2.9274    0.0000 C   0  0  0  0  0  0  0  0  0  0  0  0
    1.9905   -3.0362    0.0000 C   0  0  0  0  0  0  0  0  0  0  0  0
    2.5835   -2.2267    0.0000 C   0  0  0  0  0  0  0  0  0  0  0  0
    3.2670    1.0361    0.0000 C   0  0  2  0  0  0  0  0  0  0  0  0
    2.4539    1.6183    0.0000 C   0  0  0  0  0  0  0  0  0  0  0  0
    4.5648    0.1068    0.0000 H   0  0  0  0  0  0  0  0  0  0  0  0
  1  2  1  0  0  0  0
  2  3  1  0  0  0  0
  4  2  1  1  0  0  0
  4 22  1  6  0  0  0
  4  5  1  0  0  0  0
  5  6  1  0  0  0  0
  6  7  1  0  0  0  0
  7  8  1  6  0  0  0
  7  9  1  0  0  0  0
  9 10  1  0  0  0  0
 10 11  2  0  0  0  0
 10 12  1  0  0  0  0
 12 13  1  0  0  0  0
 13  2  1  0  0  0  0
 13 14  1  0  0  0  0
 14 15  2  0  0  0  0
 15 16  1  0  0  0  0
 16 17  2  0  0  0  0
 17 18  1  0  0  0  0
 18 19  2  0  0  0  0
 19 14  1  0  0  0  0
 12 20  1  0  0  0  0
 20  4  1  0  0  0  0
 20  7  1  0  0  0  0
 20 21  1  6  0  0  0
M  END
>  <EXTREG>  (ZINC00054566)
ZINC00054566

>  <LOGBIO>
2.5000

$$$$
ZINC00056299
  -MTS-   02131516222D 0   0.00000     0.00000     0

 21 23  0  0  0  0  0  0  0  0999 V2000
    0.6000   -3.7035    0.0000 C   0  0  0  0  0  0  0  0  0  0  0  0
    1.6000   -3.6970    0.0000 O   0  0  0  0  0  0  0  0  0  0  0  0
    2.0943   -2.8277    0.0000 C   0  0  0  0  0  0  0  0  0  0  0  0
    3.0977   -2.8202    0.0000 C   0  0  0  0  0  0  0  0  0  0  0  0
    3.5877   -1.9545    0.0000 C   0  0  0  0  0  0  0  0  0  0  0  0
    3.0829   -1.0912    0.0000 C   0  0  0  0  0  0  0  0  0  0  0  0
    2.0882   -1.0937    0.0000 C   0  0  0  0  0  0  0  0  0  0  0  0
    1.5895   -1.9645    0.0000 C   0  0  0  0  0  0  0  0  0  0  0  0
    3.5795   -0.2232    0.0000 C   0  0  0  0  0  0  0  0  0  0  0  0
    4.5829   -0.2182    0.0000 C   0  0  0  0  0  0  0  0  0  0  0  0
    5.0751    0.6463    0.0000 S   0  0  0  0  0  0  0  0  0  0  0  0
    4.5750    1.5108    0.0000 C   0  0  0  0  0  0  0  0  0  0  0  0
    4.8850    2.4708    0.0000 N   0  0  0  0  0  0  0  0  0  0  0  0
    4.0750    3.0508    0.0000 N   0  0  0  0  0  0  0  0  0  0  0  0
    3.2650    2.4708    0.0000 C   0  0  0  0  0  0  0  0  0  0  0  0
    3.5750    1.5108    0.0000 N   0  0  0  0  0  0  0  0  0  0  0  0
    3.0768    0.6413    0.0000 N   0  0  0  0  0  0  0  0  0  0  0  0
    2.3153    2.7840    0.0000 C   0  0  0  0  0  0  0  0  0  0  0  0
    2.0022    1.8343    0.0000 C   0  0  0  0  0  0  0  0  0  0  0  0
    2.6285    3.7337    0.0000 C   0  0  0  0  0  0  0  0  0  0  0  0
    1.3656    3.0972    0.0000 C   0  0  0  0  0  0  0  0  0  0  0  0
  1  2  1  0  0  0  0
  2  3  1  0  0  0  0
  3  4  2  0  0  0  0
  4  5  1  0  0  0  0
  5  6  2  0  0  0  0
  6  7  1  0  0  0  0
  7  8  2  0  0  0  0
  8  3  1  0  0  0  0
  6  9  1  0  0  0  0
  9 10  1  0  0  0  0
 10 11  1  0  0  0  0
 11 12  1  0  0  0  0
 12 13  2  0  0  0  0
 13 14  1  0  0  0  0
 14 15  2  0  0  0  0
 15 16  1  0  0  0  0
 16 12  1  0  0  0  0
 16 17  1  0  0  0  0
 17  9  2  0  0  0  0
 15 18  1  0  0  0  0
 18 19  1  0  0  0  0
 18 20  1  0  0  0  0
 18 21  1  0  0  0  0
M  END
>  <EXTREG>  (ZINC00056299)
ZINC00056299

>  <LOGBIO>
2.5000

$$$$
ZINC00056391
  -MTS-   02131516222D 0   0.00000     0.00000     0

 14 14  0  0  0  0  0  0  0  0999 V2000
    4.8512    0.5005    0.0000 N   0  0  0  0  0  0  0  0  0  0  0  0
    3.9815    1.0009    0.0000 C   0  0  0  0  0  0  0  0  0  0  0  0
    3.9810    1.9956    0.0000 O   0  0  0  0  0  0  0  0  0  0  0  0
    3.1159    0.5000    0.0000 C   0  0  0  0  0  0  0  0  0  0  0  0
    2.2459    1.0000    0.0000 C   0  0  0  0  0  0  0  0  0  0  0  0
    2.2434    2.0000    0.0000 F   0  0  0  0  0  0  0  0  0  0  0  0
    1.3859    0.5000    0.0000 C   0  0  0  0  0  0  0  0  0  0  0  0
    0.5192    0.9987    0.0000 F   0  0  0  0  0  0  0  0  0  0  0  0
    1.3859   -0.5000    0.0000 C   0  0  0  0  0  0  0  0  0  0  0  0
    0.5192   -0.9987    0.0000 N   0  0  0  0  0  0  0  0  0  0  0  0
    2.2459   -1.0000    0.0000 C   0  0  0  0  0  0  0  0  0  0  0  0
    2.2434   -2.0000    0.0000 F   0  0  0  0  0  0  0  0  0  0  0  0
    3.1159   -0.5000    0.0000 C   0  0  0  0  0  0  0  0  0  0  0  0
    3.9815   -1.0009    0.0000 F   0  0  0  0  0  0  0  0  0  0  0  0
  1  2  1  0  0  0  0
  2  3  2  0  0  0  0
  2  4  1  0  0  0  0
  4  5  2  0  0  0  0
  5  6  1  0  0  0  0
  5  7  1  0  0  0  0
  7  8  1  0  0  0  0
  7  9  2  0  0  0  0
  9 10  1  0  0  0  0
  9 11  1  0  0  0  0
 11 12  1  0  0  0  0
 11 13  2  0  0  0  0
 13  4  1  0  0  0  0
 13 14  1  0  0  0  0
M  END
>  <EXTREG>  (ZINC00056391)
ZINC00056391

>  <LOGBIO>
2.5000

$$$$
ZINC00056699
  -MTS-   02131516222D 0   0.00000     0.00000     0

 12 12  0  0  0  0  0  0  0  0999 V2000
    3.4623    1.0030    0.0000 O   0  0  0  0  0  0  0  0  0  0  0  0
    2.5968    0.5022    0.0000 C   0  0  0  0  0  0  0  0  0  0  0  0
    1.7268    1.0022    0.0000 C   0  0  0  0  0  0  0  0  0  0  0  0
    1.7243    2.0021    0.0000 F   0  0  0  0  0  0  0  0  0  0  0  0
    0.8668    0.5022    0.0000 C   0  0  0  0  0  0  0  0  0  0  0  0
    0.8668   -0.4978    0.0000 C   0  0  0  0  0  0  0  0  0  0  0  0
    0.0000   -0.9965    0.0000 Br  0  0  0  0  0  0  0  0  0  0  0  0
    1.7268   -0.9978    0.0000 C   0  0  0  0  0  0  0  0  0  0  0  0
    2.5968   -0.4978    0.0000 C   0  0  0  0  0  0  0  0  0  0  0  0
    3.4623   -0.9987    0.0000 N   0  3  0  0  0  0  0  0  0  0  0  0
    3.4618   -2.0021    0.0000 O   0  5  0  0  0  0  0  0  0  0  0  0
    4.3246   -0.5026    0.0000 O   0  0  0  0  0  0  0  0  0  0  0  0
  1  2  1  0  0  0  0
  2  3  2  0  0  0  0
  3  4  1  0  0  0  0
  3  5  1  0  0  0  0
  5  6  2  0  0  0  0
  6  7  1  0  0  0  0
  6  8  1  0  0  0  0
  8  9  2  0  0  0  0
  9  2  1  0  0  0  0
  9 10  1  0  0  0  0
 10 11  1  0  0  0  0
 10 12  2  0  0  0  0
M  CHG  2  10   1  11  -1
M  END
>  <EXTREG>  (ZINC00056699)
ZINC00056699

>  <LOGBIO>
2.5000

$$$$
ZINC00056789
  -MTS-   02131516222D 0   0.00000     0.00000     0

 19 20  0  0  0  0  0  0  0  0999 V2000
    7.4448    1.5024    0.0000 C   0  0  0  0  0  0  0  0  0  0  0  0
    6.5793    1.0015    0.0000 C   0  0  0  0  0  0  0  0  0  0  0  0
    5.7093    1.5015    0.0000 C   0  0  0  0  0  0  0  0  0  0  0  0
    4.8493    1.0015    0.0000 C   0  0  0  0  0  0  0  0  0  0  0  0
    3.9825    1.5002    0.0000 C   0  0  0  0  0  0  0  0  0  0  0  0
    3.1173    0.9989    0.0000 C   0  0  0  0  0  0  0  0  0  0  0  0
    2.2470    1.4985    0.0000 C   0  0  0  0  0  0  0  0  0  0  0  0
    1.3873    0.9980    0.0000 C   0  0  0  0  0  0  0  0  0  0  0  0
    0.5202    1.4962    0.0000 C   0  0  0  0  0  0  0  0  0  0  0  0
    1.3878   -0.0020    0.0000 C   0  0  0  0  0  0  0  0  0  0  0  0
    0.5213   -0.5011    0.0000 N   0  0  0  0  0  0  0  0  0  0  0  0
    2.2481   -0.5015    0.0000 C   0  0  0  0  0  0  0  0  0  0  0  0
    2.2461   -1.5015    0.0000 C   0  0  0  0  0  0  0  0  0  0  0  0
    3.1178   -0.0011    0.0000 C   0  0  0  0  0  0  0  0  0  0  0  0
    4.8493    0.0015    0.0000 C   0  0  0  0  0  0  0  0  0  0  0  0
    5.7093   -0.4985    0.0000 C   0  0  0  0  0  0  0  0  0  0  0  0
    5.7068   -1.4985    0.0000 C   0  0  0  0  0  0  0  0  0  0  0  0
    6.5793    0.0015    0.0000 C   0  0  0  0  0  0  0  0  0  0  0  0
    7.4448   -0.4993    0.0000 N   0  0  0  0  0  0  0  0  0  0  0  0
  1  2  1  0  0  0  0
  2  3  2  0  0  0  0
  3  4  1  0  0  0  0
  4  5  1  0  0  0  0
  5  6  1  0  0  0  0
  6  7  2  0  0  0  0
  7  8  1  0  0  0  0
  8  9  1  0  0  0  0
  8 10  2  0  0  0  0
 10 11  1  0  0  0  0
 10 12  1  0  0  0  0
 12 13  1  0  0  0  0
 12 14  2  0  0  0  0
 14  6  1  0  0  0  0
  4 15  2  0  0  0  0
 15 16  1  0  0  0  0
 16 17  1  0  0  0  0
 16 18  2  0  0  0  0
 18  2  1  0  0  0  0
 18 19  1  0  0  0  0
M  END
>  <EXTREG>  (ZINC00056789)
ZINC00056789

>  <LOGBIO>
2.5000

$$$$
ZINC00056961
  -MTS-   02131516222D 0   0.00000     0.00000     0

 18 19  0  0  0  0  0  0  0  0999 V2000
    0.6000   -0.9318    0.0000 C   0  0  0  0  0  0  0  0  0  0  0  0
    1.6000   -0.9318    0.0000 C   0  0  0  0  0  0  0  0  0  0  0  0
    1.6000    0.0682    0.0000 C   0  0  0  0  0  0  0  0  0  0  0  0
    1.6000   -1.9318    0.0000 C   0  0  0  0  0  0  0  0  0  0  0  0
    2.6000   -0.9318    0.0000 C   0  0  0  0  0  0  0  0  0  0  0  0
    3.1026   -1.8003    0.0000 C   0  0  0  0  0  0  0  0  0  0  0  0
    4.0974   -1.7983    0.0000 C   0  0  0  0  0  0  0  0  0  0  0  0
    4.5982   -0.9328    0.0000 C   0  0  0  0  0  0  0  0  0  0  0  0
    5.6017   -0.9358    0.0000 C   0  0  0  0  0  0  0  0  0  0  0  0
    6.1025   -0.0702    0.0000 C   0  0  0  0  0  0  0  0  0  0  0  0
    7.1025   -0.0702    0.0000 C   0  0  0  0  0  0  0  0  0  0  0  0
    8.1025   -0.0702    0.0000 N   0  0  0  0  0  0  0  0  0  0  0  0
    5.5999    0.7983    0.0000 C   0  0  0  0  0  0  0  0  0  0  0  0
    4.6052    0.7962    0.0000 C   0  0  0  0  0  0  0  0  0  0  0  0
    4.1043   -0.0693    0.0000 C   0  0  0  0  0  0  0  0  0  0  0  0
    3.1009   -0.0663    0.0000 C   0  0  0  0  0  0  0  0  0  0  0  0
    6.0986    1.6651    0.0000 C   0  0  0  0  0  0  0  0  0  0  0  0
    6.5973    2.5318    0.0000 N   0  0  0  0  0  0  0  0  0  0  0  0
  1  2  1  0  0  0  0
  2  3  1  0  0  0  0
  2  4  1  0  0  0  0
  2  5  1  0  0  0  0
  5  6  2  0  0  0  0
  6  7  1  0  0  0  0
  7  8  2  0  0  0  0
  8  9  1  0  0  0  0
  9 10  2  0  0  0  0
 10 11  1  0  0  0  0
 11 12  3  0  0  0  0
 10 13  1  0  0  0  0
 13 14  2  0  0  0  0
 14 15  1  0  0  0  0
 15  8  1  0  0  0  0
 15 16  2  0  0  0  0
 16  5  1  0  0  0  0
 13 17  1  0  0  0  0
 17 18  3  0  0  0  0
M  END
>  <EXTREG>  (ZINC00056961)
ZINC00056961

>  <LOGBIO>
2.5000

$$$$
ZINC00057136
  -MTS-   02131516222D 0   0.00000     0.00000     0

 14 14  0  0  0  0  0  0  0  0999 V2000
    4.3278    1.6665    0.0000 F   0  0  0  0  0  0  0  0  0  0  0  0
    3.4623    1.1657    0.0000 C   0  0  0  0  0  0  0  0  0  0  0  0
    3.9632    0.3001    0.0000 F   0  0  0  0  0  0  0  0  0  0  0  0
    2.9615    2.0312    0.0000 F   0  0  0  0  0  0  0  0  0  0  0  0
    2.5968    0.6648    0.0000 C   0  0  0  0  0  0  0  0  0  0  0  0
    1.7268    1.1648    0.0000 C   0  0  0  0  0  0  0  0  0  0  0  0
    0.8668    0.6648    0.0000 C   0  0  0  0  0  0  0  0  0  0  0  0
    0.0000    1.1635    0.0000 Cl  0  0  0  0  0  0  0  0  0  0  0  0
    0.8668   -0.3352    0.0000 C   0  0  0  0  0  0  0  0  0  0  0  0
    1.7268   -0.8352    0.0000 C   0  0  0  0  0  0  0  0  0  0  0  0
    2.5968   -0.3352    0.0000 C   0  0  0  0  0  0  0  0  0  0  0  0
    3.8085   -1.0364    0.0000 N   0  3  0  0  0  0  0  0  0  0  0  0
    4.6783   -0.5360    0.0000 O   0  5  0  0  0  0  0  0  0  0  0  0
    3.8081   -2.0312    0.0000 O   0  0  0  0  0  0  0  0  0  0  0  0
  1  2  1  0  0  0  0
  2  3  1  0  0  0  0
  2  4  1  0  0  0  0
  2  5  1  0  0  0  0
  5  6  2  0  0  0  0
  6  7  1  0  0  0  0
  7  8  1  0  0  0  0
  7  9  2  0  0  0  0
  9 10  1  0  0  0  0
 10 11  2  0  0  0  0
 11  5  1  0  0  0  0
 11 12  1  0  0  0  0
 12 13  1  0  0  0  0
 12 14  2  0  0  0  0
M  CHG  2  12   1  13  -1
M  END
>  <EXTREG>  (ZINC00057136)
ZINC00057136

>  <LOGBIO>
2.5000

$$$$
ZINC00057208
  -MTS-   02131516222D 0   0.00000     0.00000     0

 21 21  0  0  1  0  0  0  0  0999 V2000
    5.7133    1.7534    0.0000 C   0  0  0  0  0  0  0  0  0  0  0  0
    4.8467    2.2526    0.0000 O   0  0  0  0  0  0  0  0  0  0  0  0
    3.9812    1.7517    0.0000 C   0  0  0  0  0  0  0  0  0  0  0  0
    3.1112    2.2517    0.0000 C   0  0  0  0  0  0  0  0  0  0  0  0
    2.2512    1.7517    0.0000 C   0  0  0  0  0  0  0  0  0  0  0  0
    2.2512    0.7517    0.0000 C   0  0  0  0  0  0  0  0  0  0  0  0
    1.3844    0.2530    0.0000 O   0  0  0  0  0  0  0  0  0  0  0  0
    0.5192    0.7543    0.0000 C   0  0  0  0  0  0  0  0  0  0  0  0
    3.1112    0.2517    0.0000 C   0  0  0  0  0  0  0  0  0  0  0  0
    3.9812    0.7517    0.0000 C   0  0  0  0  0  0  0  0  0  0  0  0
    3.1087   -0.7483    0.0000 C   0  0  1  0  0  0  0  0  0  0  0  0
    2.2387   -1.2483    0.0000 O   0  0  0  0  0  0  0  0  0  0  0  0
    3.9687   -1.2483    0.0000 C   0  0  2  0  0  0  0  0  0  0  0  0
    3.9662   -2.2483    0.0000 C   0  0  0  0  0  0  0  0  0  0  0  0
    4.8387   -0.7483    0.0000 N   0  0  0  0  0  0  0  0  0  0  0  0
    5.6987   -1.2483    0.0000 C   0  0  0  0  0  0  0  0  0  0  0  0
    5.6946   -2.2517    0.0000 C   0  0  0  0  0  0  0  0  0  0  0  0
    6.6829   -1.4256    0.0000 C   0  0  0  0  0  0  0  0  0  0  0  0
    6.0439   -0.3098    0.0000 C   0  0  0  0  0  0  0  0  0  0  0  0
    3.4483   -1.5468    0.0000 H   0  0  0  0  0  0  0  0  0  0  0  0
    2.5898   -0.4471    0.0000 H   0  0  0  0  0  0  0  0  0  0  0  0
  1  2  1  0  0  0  0
  2  3  1  0  0  0  0
  3  4  2  0  0  0  0
  4  5  1  0  0  0  0
  5  6  2  0  0  0  0
  6  7  1  0  0  0  0
  7  8  1  0  0  0  0
  6  9  1  0  0  0  0
  9 10  2  0  0  0  0
 10  3  1  0  0  0  0
  9 11  1  0  0  0  0
 11 21  1  1  0  0  0
 11 12  1  6  0  0  0
 11 13  1  0  0  0  0
 13 20  1  6  0  0  0
 13 14  1  1  0  0  0
 13 15  1  0  0  0  0
 15 16  1  0  0  0  0
 16 17  1  0  0  0  0
 16 18  1  0  0  0  0
 16 19  1  0  0  0  0
M  END
>  <EXTREG>  (ZINC00057208)
ZINC00057208

>  <LOGBIO>
2.5000

$$$$
ZINC00058058
  -MTS-   02131516222D 0   0.00000     0.00000     0

 16 17  0  0  0  0  0  0  0  0999 V2000
    5.2008    1.9509    0.0000 C   0  0  0  0  0  0  0  0  0  0  0  0
    4.3353    1.4500    0.0000 C   0  0  0  0  0  0  0  0  0  0  0  0
    3.4653    1.9500    0.0000 C   0  0  0  0  0  0  0  0  0  0  0  0
    2.6053    1.4500    0.0000 C   0  0  0  0  0  0  0  0  0  0  0  0
    2.6053    0.4500    0.0000 C   0  0  0  0  0  0  0  0  0  0  0  0
    1.7353   -0.0500    0.0000 C   0  0  0  0  0  0  0  0  0  0  0  0
    0.8698    0.4509    0.0000 O   0  0  0  0  0  0  0  0  0  0  0  0
    1.7353   -1.0500    0.0000 C   0  0  0  0  0  0  0  0  0  0  0  0
    2.6053   -1.5500    0.0000 C   0  0  0  0  0  0  0  0  0  0  0  0
    2.6078   -2.5500    0.0000 O   0  0  0  0  0  0  0  0  0  0  0  0
    3.4653   -1.0500    0.0000 O   0  0  0  0  0  0  0  0  0  0  0  0
    3.4653   -0.0500    0.0000 C   0  0  0  0  0  0  0  0  0  0  0  0
    4.3353    0.4500    0.0000 C   0  0  0  0  0  0  0  0  0  0  0  0
    0.8698   -1.5509    0.0000 N   0  3  0  0  0  0  0  0  0  0  0  0
    0.0000   -1.0505    0.0000 O   0  5  0  0  0  0  0  0  0  0  0  0
    0.8702   -2.5456    0.0000 O   0  0  0  0  0  0  0  0  0  0  0  0
  1  2  1  0  0  0  0
  2  3  1  0  0  0  0
  3  4  2  0  0  0  0
  4  5  1  0  0  0  0
  5  6  1  0  0  0  0
  6  7  2  0  0  0  0
  6  8  1  0  0  0  0
  8  9  1  0  0  0  0
  9 10  2  0  0  0  0
  9 11  1  0  0  0  0
 11 12  1  0  0  0  0
 12  5  2  0  0  0  0
 12 13  1  0  0  0  0
 13  2  2  0  0  0  0
  8 14  1  0  0  0  0
 14 15  1  0  0  0  0
 14 16  2  0  0  0  0
M  CHG  2  14   1  15  -1
M  END
>  <EXTREG>  (ZINC00058058)
ZINC00058058

>  <LOGBIO>
2.5000

$$$$
ZINC00058771
  -MTS-   02131516222D 0   0.00000     0.00000     0

 20 21  0  0  0  0  0  0  0  0999 V2000
    3.5254    2.2961    0.0000 C   0  0  0  0  0  0  0  0  0  0  0  0
    4.5288    2.2991    0.0000 C   0  0  0  0  0  0  0  0  0  0  0  0
    5.0279    1.4386    0.0000 S   0  0  0  0  0  0  0  0  0  0  0  0
    4.5296    0.5716    0.0000 C   0  0  0  0  0  0  0  0  0  0  0  0
    3.5262    0.5686    0.0000 N   0  0  0  0  0  0  0  0  0  0  0  0
    3.0322   -0.2949    0.0000 C   0  0  0  0  0  0  0  0  0  0  0  0
    3.5331   -1.1605    0.0000 C   0  0  0  0  0  0  0  0  0  0  0  0
    4.5279   -1.1625    0.0000 C   0  0  0  0  0  0  0  0  0  0  0  0
    5.0305   -0.2940    0.0000 C   0  0  0  0  0  0  0  0  0  0  0  0
    6.0305   -0.2940    0.0000 C   0  0  0  0  0  0  0  0  0  0  0  0
    7.0305   -0.2940    0.0000 N   0  0  0  0  0  0  0  0  0  0  0  0
    5.0266   -2.0293    0.0000 C   0  0  0  0  0  0  0  0  0  0  0  0
    5.8934   -1.5306    0.0000 F   0  0  0  0  0  0  0  0  0  0  0  0
    4.1598   -2.5280    0.0000 F   0  0  0  0  0  0  0  0  0  0  0  0
    5.5253   -2.8960    0.0000 F   0  0  0  0  0  0  0  0  0  0  0  0
    2.0322   -0.2974    0.0000 C   0  0  0  0  0  0  0  0  0  0  0  0
    1.4365    0.5167    0.0000 S   0  0  0  0  0  0  0  0  0  0  0  0
    0.4917    0.2008    0.0000 C   0  0  0  0  0  0  0  0  0  0  0  0
    0.4864   -0.7954    0.0000 C   0  0  0  0  0  0  0  0  0  0  0  0
    1.4458   -1.1074    0.0000 C   0  0  0  0  0  0  0  0  0  0  0  0
  1  2  1  0  0  0  0
  2  3  1  0  0  0  0
  3  4  1  0  0  0  0
  4  5  1  0  0  0  0
  5  6  2  0  0  0  0
  6  7  1  0  0  0  0
  7  8  2  0  0  0  0
  8  9  1  0  0  0  0
  9  4  2  0  0  0  0
  9 10  1  0  0  0  0
 10 11  3  0  0  0  0
  8 12  1  0  0  0  0
 12 13  1  0  0  0  0
 12 14  1  0  0  0  0
 12 15  1  0  0  0  0
  6 16  1  0  0  0  0
 16 17  1  0  0  0  0
 17 18  1  0  0  0  0
 18 19  2  0  0  0  0
 19 20  1  0  0  0  0
 20 16  2  0  0  0  0
M  END
>  <EXTREG>  (ZINC00058771)
ZINC00058771

>  <LOGBIO>
2.5000

$$$$
ZINC00060736
  -MTS-   02131516222D 0   0.00000     0.00000     0

 15 15  0  0  0  0  0  0  0  0999 V2000
    0.5188    0.9316    0.0000 C   0  0  0  0  0  0  0  0  0  0  0  0
    1.3866    1.4356    0.0000 C   0  0  0  0  0  0  0  0  0  0  0  0
    2.0279    2.2028    0.0000 C   0  0  0  0  0  0  0  0  0  0  0  0
    0.7421    2.2002    0.0000 C   0  0  0  0  0  0  0  0  0  0  0  0
    2.2488    0.9395    0.0000 N   0  0  0  0  0  0  0  0  0  0  0  0
    2.2493   -0.0639    0.0000 C   0  0  0  0  0  0  0  0  0  0  0  0
    1.3875   -0.5608    0.0000 O   0  0  0  0  0  0  0  0  0  0  0  0
    3.1153   -0.5640    0.0000 C   0  0  0  0  0  0  0  0  0  0  0  0
    3.9848   -0.0632    0.0000 C   0  0  0  0  0  0  0  0  0  0  0  0
    3.9864    0.9368    0.0000 Cl  0  0  0  0  0  0  0  0  0  0  0  0
    4.8453   -0.5624    0.0000 C   0  0  0  0  0  0  0  0  0  0  0  0
    4.8462   -1.5624    0.0000 C   0  0  0  0  0  0  0  0  0  0  0  0
    3.9867   -2.0632    0.0000 C   0  0  0  0  0  0  0  0  0  0  0  0
    3.1162   -1.5640    0.0000 C   0  0  0  0  0  0  0  0  0  0  0  0
    2.2512   -2.0657    0.0000 Cl  0  0  0  0  0  0  0  0  0  0  0  0
  1  2  1  0  0  0  0
  2  3  1  0  0  0  0
  2  4  1  0  0  0  0
  2  5  1  0  0  0  0
  5  6  1  0  0  0  0
  6  7  2  0  0  0  0
  6  8  1  0  0  0  0
  8  9  2  0  0  0  0
  9 10  1  0  0  0  0
  9 11  1  0  0  0  0
 11 12  2  0  0  0  0
 12 13  1  0  0  0  0
 13 14  2  0  0  0  0
 14  8  1  0  0  0  0
 14 15  1  0  0  0  0
M  END
>  <EXTREG>  (ZINC00060736)
ZINC00060736

>  <LOGBIO>
2.5000

$$$$
ZINC00061514
  -MTS-   02131516222D 0   0.00000     0.00000     0

 14 14  0  0  0  0  0  0  0  0999 V2000
    1.4982   -2.1621    0.0000 Br  0  0  0  0  0  0  0  0  0  0  0  0
    1.9987   -1.2964    0.0000 C   0  0  0  0  0  0  0  0  0  0  0  0
    3.0021   -1.2959    0.0000 C   0  0  0  0  0  0  0  0  0  0  0  0
    3.4982   -0.4337    0.0000 C   0  0  0  0  0  0  0  0  0  0  0  0
    4.4982   -0.4337    0.0000 C   0  0  0  0  0  0  0  0  0  0  0  0
    5.4982   -0.4337    0.0000 N   0  0  0  0  0  0  0  0  0  0  0  0
    2.9995    0.4331    0.0000 C   0  0  0  0  0  0  0  0  0  0  0  0
    2.0048    0.4376    0.0000 C   0  0  0  0  0  0  0  0  0  0  0  0
    1.5000   -0.4296    0.0000 C   0  0  0  0  0  0  0  0  0  0  0  0
    0.5000   -0.4271    0.0000 N   0  3  0  0  0  0  0  0  0  0  0  0
    0.0000    0.4429    0.0000 O   0  5  0  0  0  0  0  0  0  0  0  0
    0.0000   -1.2871    0.0000 O   0  0  0  0  0  0  0  0  0  0  0  0
    3.5021    1.2976    0.0000 C   0  0  0  0  0  0  0  0  0  0  0  0
    4.0048    2.1621    0.0000 N   0  0  0  0  0  0  0  0  0  0  0  0
  1  2  1  0  0  0  0
  2  3  2  0  0  0  0
  3  4  1  0  0  0  0
  4  5  1  0  0  0  0
  5  6  3  0  0  0  0
  4  7  2  0  0  0  0
  7  8  1  0  0  0  0
  8  9  2  0  0  0  0
  9  2  1  0  0  0  0
  9 10  1  0  0  0  0
 10 11  1  0  0  0  0
 10 12  2  0  0  0  0
  7 13  1  0  0  0  0
 13 14  3  0  0  0  0
M  CHG  2  10   1  11  -1
M  END
>  <EXTREG>  (ZINC00061514)
ZINC00061514

>  <LOGBIO>
2.5000

$$$$
ZINC00062254
  -MTS-   02131516222D 0   0.00000     0.00000     0

 23 24  0  0  1  0  0  0  0  0999 V2000
    2.0407   -1.3359    0.0000 C   0  0  0  0  0  0  0  0  0  0  0  0
    2.4475   -0.4186    0.0000 C   0  0  2  0  0  0  0  0  0  0  0  0
    1.8590    0.3899    0.0000 N   0  0  0  0  0  0  0  0  0  0  0  0
    2.1690    1.3499    0.0000 C   0  0  0  0  0  0  0  0  0  0  0  0
    3.1187    1.6630    0.0000 O   0  0  0  0  0  0  0  0  0  0  0  0
    1.3590    1.9299    0.0000 C   0  0  0  0  0  0  0  0  0  0  0  0
    0.5490    1.3499    0.0000 C   0  0  0  0  0  0  0  0  0  0  0  0
    0.8590    0.3899    0.0000 C   0  0  0  0  0  0  0  0  0  0  0  0
    0.2705   -0.4186    0.0000 O   0  0  0  0  0  0  0  0  0  0  0  0
    3.4368   -0.3142    0.0000 C   0  0  0  0  0  0  0  0  0  0  0  0
    3.8436    0.6030    0.0000 O   0  0  0  0  0  0  0  0  0  0  0  0
    4.0253   -1.1227    0.0000 N   0  0  0  0  0  0  0  0  0  0  0  0
    5.0197   -1.0173    0.0000 C   0  0  0  0  0  0  0  0  0  0  0  0
    5.6111   -1.8280    0.0000 C   0  0  0  0  0  0  0  0  0  0  0  0
    6.6001   -1.7211    0.0000 C   0  0  0  0  0  0  0  0  0  0  0  0
    7.0069   -0.8076    0.0000 C   0  0  0  0  0  0  0  0  0  0  0  0
    6.4247   -0.0010    0.0000 C   0  0  0  0  0  0  0  0  0  0  0  0
    5.4266   -0.1038    0.0000 C   0  0  0  0  0  0  0  0  0  0  0  0
    8.0016   -0.7046    0.0000 S   0  0  0  0  0  0  0  0  0  0  0  0
    8.9963   -0.6017    0.0000 N   0  0  0  0  0  0  0  0  0  0  0  0
    7.8987    0.2901    0.0000 O   0  0  0  0  0  0  0  0  0  0  0  0
    8.1046   -1.6993    0.0000 O   0  0  0  0  0  0  0  0  0  0  0  0
    1.8509   -0.4820    0.0000 H   0  0  0  0  0  0  0  0  0  0  0  0
  2  1  1  6  0  0  0
  2 23  1  1  0  0  0
  2  3  1  0  0  0  0
  3  4  1  0  0  0  0
  4  5  2  0  0  0  0
  4  6  1  0  0  0  0
  6  7  1  0  0  0  0
  7  8  1  0  0  0  0
  8  3  1  0  0  0  0
  8  9  2  0  0  0  0
  2 10  1  0  0  0  0
 10 11  2  0  0  0  0
 10 12  1  0  0  0  0
 12 13  1  0  0  0  0
 13 14  2  0  0  0  0
 14 15  1  0  0  0  0
 15 16  2  0  0  0  0
 16 17  1  0  0  0  0
 17 18  2  0  0  0  0
 18 13  1  0  0  0  0
 16 19  1  0  0  0  0
 19 20  1  0  0  0  0
 19 21  2  0  0  0  0
 19 22  2  0  0  0  0
M  END
>  <EXTREG>  (ZINC00062254)
ZINC00062254

>  <LOGBIO>
2.5000

$$$$
ZINC00062824
  -MTS-   02131516222D 0   0.00000     0.00000     0

 18 19  0  0  1  0  0  0  0  0999 V2000
    6.3808   -2.1243    0.0000 C   0  0  0  0  0  0  0  0  0  0  0  0
    5.5715   -1.5370    0.0000 C   0  0  0  0  0  0  0  0  0  0  0  0
    5.6754   -0.5424    0.0000 C   0  0  1  0  0  0  0  0  0  0  0  0
    6.6538   -0.7491    0.0000 C   0  0  0  0  0  0  0  0  0  0  0  0
    5.9854    0.4176    0.0000 O   0  0  0  0  0  0  0  0  0  0  0  0
    5.1754    0.9976    0.0000 C   0  0  0  0  0  0  0  0  0  0  0  0
    5.1754    1.9976    0.0000 O   0  0  0  0  0  0  0  0  0  0  0  0
    4.3654    0.4176    0.0000 N   0  0  0  0  0  0  0  0  0  0  0  0
    3.4157    0.7307    0.0000 C   0  0  0  0  0  0  0  0  0  0  0  0
    3.2104    1.7130    0.0000 C   0  0  0  0  0  0  0  0  0  0  0  0
    2.2650    2.0226    0.0000 C   0  0  0  0  0  0  0  0  0  0  0  0
    1.5183    1.3574    0.0000 C   0  0  0  0  0  0  0  0  0  0  0  0
    0.5693    1.6729    0.0000 C   0  0  0  0  0  0  0  0  0  0  0  0
    1.7169    0.3827    0.0000 C   0  0  0  0  0  0  0  0  0  0  0  0
    2.6690    0.0656    0.0000 C   0  0  0  0  0  0  0  0  0  0  0  0
    4.6754   -0.5424    0.0000 C   0  0  2  0  0  0  0  0  0  0  0  0
    3.6970   -0.7491    0.0000 C   0  0  0  0  0  0  0  0  0  0  0  0
    4.7793   -1.5370    0.0000 O   0  0  0  0  0  0  0  0  0  0  0  0
  1  2  1  0  0  0  0
  3  2  1  6  0  0  0
  3  4  1  1  0  0  0
  3  5  1  0  0  0  0
  5  6  1  0  0  0  0
  6  7  2  0  0  0  0
  6  8  1  0  0  0  0
  8  9  1  0  0  0  0
  9 10  2  0  0  0  0
 10 11  1  0  0  0  0
 11 12  2  0  0  0  0
 12 13  1  0  0  0  0
 12 14  1  0  0  0  0
 14 15  2  0  0  0  0
 15  9  1  0  0  0  0
  8 16  1  0  0  0  0
 16  3  1  0  0  0  0
 16 17  1  1  0  0  0
 16 18  1  6  0  0  0
M  END
>  <EXTREG>  (ZINC00062824)
ZINC00062824

>  <LOGBIO>
2.5000

$$$$
ZINC00064948
  -MTS-   02131516222D 0   0.00000     0.00000     0

 22 24  0  0  0  0  0  0  0  0999 V2000
    4.8504    4.0021    0.0000 C   0  0  0  0  0  0  0  0  0  0  0  0
    3.9848    3.5013    0.0000 C   0  0  0  0  0  0  0  0  0  0  0  0
    3.1148    4.0013    0.0000 C   0  0  0  0  0  0  0  0  0  0  0  0
    2.2548    3.5013    0.0000 C   0  0  0  0  0  0  0  0  0  0  0  0
    2.2548    2.5013    0.0000 C   0  0  0  0  0  0  0  0  0  0  0  0
    1.3848    2.0013    0.0000 N   0  0  0  0  0  0  0  0  0  0  0  0
    1.3848    1.0013    0.0000 C   0  0  0  0  0  0  0  0  0  0  0  0
    0.5193    0.5004    0.0000 C   0  0  0  0  0  0  0  0  0  0  0  0
    2.2548    0.5013    0.0000 C   0  0  0  0  0  0  0  0  0  0  0  0
    3.1148    1.0013    0.0000 C   0  0  0  0  0  0  0  0  0  0  0  0
    3.9816    0.5026    0.0000 N   0  0  0  0  0  0  0  0  0  0  0  0
    3.9831   -0.4974    0.0000 C   0  0  0  0  0  0  0  0  0  0  0  0
    4.8524   -0.9987    0.0000 C   0  0  0  0  0  0  0  0  0  0  0  0
    4.8519   -1.9935    0.0000 C   0  0  0  0  0  0  0  0  0  0  0  0
    3.9871   -2.4956    0.0000 C   0  0  0  0  0  0  0  0  0  0  0  0
    3.1229   -2.0030    0.0000 C   0  0  0  0  0  0  0  0  0  0  0  0
    3.1184   -0.9996    0.0000 C   0  0  0  0  0  0  0  0  0  0  0  0
    3.9911   -3.4956    0.0000 C   0  0  0  0  0  0  0  0  0  0  0  0
    3.1244   -4.0013    0.0000 O   0  0  0  0  0  0  0  0  0  0  0  0
    4.8544   -3.9900    0.0000 O   0  0  0  0  0  0  0  0  0  0  0  0
    3.1148    2.0013    0.0000 C   0  0  0  0  0  0  0  0  0  0  0  0
    3.9848    2.5013    0.0000 C   0  0  0  0  0  0  0  0  0  0  0  0
  1  2  1  0  0  0  0
  2  3  2  0  0  0  0
  3  4  1  0  0  0  0
  4  5  2  0  0  0  0
  5  6  1  0  0  0  0
  6  7  2  0  0  0  0
  7  8  1  0  0  0  0
  7  9  1  0  0  0  0
  9 10  2  0  0  0  0
 10 11  1  0  0  0  0
 11 12  1  0  0  0  0
 12 13  2  0  0  0  0
 13 14  1  0  0  0  0
 14 15  2  0  0  0  0
 15 16  1  0  0  0  0
 16 17  2  0  0  0  0
 17 12  1  0  0  0  0
 15 18  1  0  0  0  0
 18 19  1  0  0  0  0
 18 20  2  0  0  0  0
 10 21  1  0  0  0  0
 21  5  1  0  0  0  0
 21 22  2  0  0  0  0
 22  2  1  0  0  0  0
M  END
>  <EXTREG>  (ZINC00064948)
ZINC00064948

>  <LOGBIO>
2.5000

$$$$
ZINC00066097
  -MTS-   02131516222D 0   0.00000     0.00000     0

 12 13  0  0  0  0  0  0  0  0999 V2000
    4.2381   -2.3843    0.0000 O   0  0  0  0  0  0  0  0  0  0  0  0
    3.6476   -1.5773    0.0000 C   0  0  0  0  0  0  0  0  0  0  0  0
    4.0517   -0.6588    0.0000 C   0  0  0  0  0  0  0  0  0  0  0  0
    3.4626    0.1428    0.0000 C   0  0  0  0  0  0  0  0  0  0  0  0
    2.4683    0.0358    0.0000 C   0  0  0  0  0  0  0  0  0  0  0  0
    2.0632   -0.8727    0.0000 C   0  0  0  0  0  0  0  0  0  0  0  0
    2.6533   -1.6842    0.0000 C   0  0  0  0  0  0  0  0  0  0  0  0
    1.8798    0.8443    0.0000 N   0  0  0  0  0  0  0  0  0  0  0  0
    2.1898    1.8043    0.0000 C   0  0  0  0  0  0  0  0  0  0  0  0
    1.3798    2.3843    0.0000 N   0  0  0  0  0  0  0  0  0  0  0  0
    0.5698    1.8043    0.0000 C   0  0  0  0  0  0  0  0  0  0  0  0
    0.8798    0.8443    0.0000 N   0  0  0  0  0  0  0  0  0  0  0  0
  1  2  1  0  0  0  0
  2  3  2  0  0  0  0
  3  4  1  0  0  0  0
  4  5  2  0  0  0  0
  5  6  1  0  0  0  0
  6  7  2  0  0  0  0
  7  2  1  0  0  0  0
  5  8  1  0  0  0  0
  8  9  1  0  0  0  0
  9 10  2  0  0  0  0
 10 11  1  0  0  0  0
 11 12  2  0  0  0  0
 12  8  1  0  0  0  0
M  END
>  <EXTREG>  (ZINC00066097)
ZINC00066097

>  <LOGBIO>
2.5000

$$$$
ZINC00066148
  -MTS-   02131516222D 0   0.00000     0.00000     0

 12 13  0  0  0  0  0  0  0  0999 V2000
    0.3012   -0.8117    0.0000 N   0  0  0  0  0  0  0  0  0  0  0  0
    1.3012   -0.8095    0.0000 C   0  0  0  0  0  0  0  0  0  0  0  0
    1.8063   -1.6765    0.0000 C   0  0  0  0  0  0  0  0  0  0  0  0
    2.8011   -1.6716    0.0000 C   0  0  0  0  0  0  0  0  0  0  0  0
    3.2994   -0.8045    0.0000 C   0  0  0  0  0  0  0  0  0  0  0  0
    2.8012    0.0575    0.0000 C   0  0  0  0  0  0  0  0  0  0  0  0
    3.1112    1.0175    0.0000 C   0  0  0  0  0  0  0  0  0  0  0  0
    4.0609    1.3306    0.0000 O   0  0  0  0  0  0  0  0  0  0  0  0
    2.3012    1.5975    0.0000 N   0  0  0  0  0  0  0  0  0  0  0  0
    1.4912    1.0175    0.0000 C   0  0  0  0  0  0  0  0  0  0  0  0
    0.5415    1.3306    0.0000 O   0  0  0  0  0  0  0  0  0  0  0  0
    1.8012    0.0575    0.0000 C   0  0  0  0  0  0  0  0  0  0  0  0
  1  2  1  0  0  0  0
  2  3  2  0  0  0  0
  3  4  1  0  0  0  0
  4  5  2  0  0  0  0
  5  6  1  0  0  0  0
  6  7  1  0  0  0  0
  7  8  2  0  0  0  0
  7  9  1  0  0  0  0
  9 10  1  0  0  0  0
 10 11  2  0  0  0  0
 10 12  1  0  0  0  0
 12  2  1  0  0  0  0
 12  6  2  0  0  0  0
M  END
>  <EXTREG>  (ZINC00066148)
ZINC00066148

>  <LOGBIO>
2.5000

$$$$
ZINC00066589
  -MTS-   02131516222D 0   0.00000     0.00000     0

 21 23  0  0  1  0  0  0  0  0999 V2000
    0.6017   -2.6214    0.0000 C   0  0  0  0  0  0  0  0  0  0  0  0
    1.1015   -1.7512    0.0000 C   0  0  2  0  0  0  0  0  0  0  0  0
    0.6000   -0.8861    0.0000 O   0  0  0  0  0  0  0  0  0  0  0  0
    2.0963   -1.7501    0.0000 C   0  0  0  0  0  0  0  0  0  0  0  0
    2.5960   -0.8799    0.0000 N   0  0  0  0  0  0  0  0  0  0  0  0
    3.5960   -0.8777    0.0000 C   0  0  0  0  0  0  0  0  0  0  0  0
    4.1012   -1.7447    0.0000 N   0  0  0  0  0  0  0  0  0  0  0  0
    5.0960   -1.7397    0.0000 C   0  0  0  0  0  0  0  0  0  0  0  0
    5.5943   -0.8727    0.0000 N   0  0  0  0  0  0  0  0  0  0  0  0
    5.0960   -0.0107    0.0000 C   0  0  0  0  0  0  0  0  0  0  0  0
    5.4060    0.9493    0.0000 S   0  0  0  0  0  0  0  0  0  0  0  0
    4.5960    1.5293    0.0000 C   0  0  0  0  0  0  0  0  0  0  0  0
    3.7860    0.9493    0.0000 C   0  0  0  0  0  0  0  0  0  0  0  0
    2.8363    1.2625    0.0000 C   0  0  0  0  0  0  0  0  0  0  0  0
    2.6310    2.2447    0.0000 C   0  0  0  0  0  0  0  0  0  0  0  0
    1.6856    2.5543    0.0000 C   0  0  0  0  0  0  0  0  0  0  0  0
    0.9389    1.8891    0.0000 C   0  0  0  0  0  0  0  0  0  0  0  0
    1.1376    0.9144    0.0000 C   0  0  0  0  0  0  0  0  0  0  0  0
    2.0896    0.5973    0.0000 C   0  0  0  0  0  0  0  0  0  0  0  0
    4.0960   -0.0107    0.0000 C   0  0  0  0  0  0  0  0  0  0  0  0
    0.5015   -1.7524    0.0000 H   0  0  0  0  0  0  0  0  0  0  0  0
  1  2  1  0  0  0  0
  2 21  1  1  0  0  0
  2  3  1  6  0  0  0
  2  4  1  0  0  0  0
  4  5  1  0  0  0  0
  5  6  1  0  0  0  0
  6  7  1  0  0  0  0
  7  8  2  0  0  0  0
  8  9  1  0  0  0  0
  9 10  2  0  0  0  0
 10 11  1  0  0  0  0
 11 12  1  0  0  0  0
 12 13  2  0  0  0  0
 13 14  1  0  0  0  0
 14 15  2  0  0  0  0
 15 16  1  0  0  0  0
 16 17  2  0  0  0  0
 17 18  1  0  0  0  0
 18 19  2  0  0  0  0
 19 14  1  0  0  0  0
 13 20  1  0  0  0  0
 20  6  2  0  0  0  0
 20 10  1  0  0  0  0
M  END
>  <EXTREG>  (ZINC00066589)
ZINC00066589

>  <LOGBIO>
2.5000

$$$$
ZINC00067924
  -MTS-   02131516222D 0   0.00000     0.00000     0

 21 23  0  0  0  0  0  0  0  0999 V2000
    8.8654   -2.6824    0.0000 O   0  0  0  0  0  0  0  0  0  0  0  0
    8.2741   -1.8760    0.0000 C   0  0  0  0  0  0  0  0  0  0  0  0
    8.6773   -0.9571    0.0000 C   0  0  0  0  0  0  0  0  0  0  0  0
    8.0874   -0.1561    0.0000 C   0  0  0  0  0  0  0  0  0  0  0  0
    7.0932   -0.2640    0.0000 C   0  0  0  0  0  0  0  0  0  0  0  0
    6.6890   -1.1730    0.0000 C   0  0  0  0  0  0  0  0  0  0  0  0
    5.6945   -1.2784    0.0000 N   0  0  0  0  0  0  0  0  0  0  0  0
    5.1060   -0.4699    0.0000 C   0  0  0  0  0  0  0  0  0  0  0  0
    5.4160    0.4901    0.0000 S   0  0  0  0  0  0  0  0  0  0  0  0
    4.6060    1.0701    0.0000 C   0  0  0  0  0  0  0  0  0  0  0  0
    3.7960    0.4901    0.0000 C   0  0  0  0  0  0  0  0  0  0  0  0
    4.1060   -0.4699    0.0000 N   0  0  0  0  0  0  0  0  0  0  0  0
    2.8463    0.8032    0.0000 C   0  0  0  0  0  0  0  0  0  0  0  0
    2.6410    1.7855    0.0000 C   0  0  0  0  0  0  0  0  0  0  0  0
    1.6956    2.0951    0.0000 C   0  0  0  0  0  0  0  0  0  0  0  0
    0.9489    1.4299    0.0000 C   0  0  0  0  0  0  0  0  0  0  0  0
    0.0000    1.7455    0.0000 F   0  0  0  0  0  0  0  0  0  0  0  0
    1.1476    0.4552    0.0000 C   0  0  0  0  0  0  0  0  0  0  0  0
    2.0996    0.1381    0.0000 C   0  0  0  0  0  0  0  0  0  0  0  0
    2.3013   -0.8413    0.0000 F   0  0  0  0  0  0  0  0  0  0  0  0
    7.2799   -1.9839    0.0000 C   0  0  0  0  0  0  0  0  0  0  0  0
  1  2  1  0  0  0  0
  2  3  2  0  0  0  0
  3  4  1  0  0  0  0
  4  5  2  0  0  0  0
  5  6  1  0  0  0  0
  6  7  1  0  0  0  0
  7  8  1  0  0  0  0
  8  9  1  0  0  0  0
  9 10  1  0  0  0  0
 10 11  2  0  0  0  0
 11 12  1  0  0  0  0
 12  8  2  0  0  0  0
 11 13  1  0  0  0  0
 13 14  2  0  0  0  0
 14 15  1  0  0  0  0
 15 16  2  0  0  0  0
 16 17  1  0  0  0  0
 16 18  1  0  0  0  0
 18 19  2  0  0  0  0
 19 13  1  0  0  0  0
 19 20  1  0  0  0  0
  6 21  2  0  0  0  0
 21  2  1  0  0  0  0
M  END
>  <EXTREG>  (ZINC00067924)
ZINC00067924

>  <LOGBIO>
2.5000

$$$$
ZINC00068149
  -MTS-   02131516222D 0   0.00000     0.00000     0

 26 29  0  0  0  0  0  0  0  0999 V2000
    5.0567   -2.7313    0.0000 O   0  0  0  0  0  0  0  0  0  0  0  0
    5.6532   -2.6665    0.0000 C   0  0  0  0  0  0  0  0  0  0  0  0
    6.2398   -3.4699    0.0000 O   0  0  0  0  0  0  0  0  0  0  0  0
    6.1381   -1.5688    0.0000 C   0  0  0  0  0  0  0  0  0  0  0  0
    7.1357   -1.4601    0.0000 C   0  0  0  0  0  0  0  0  0  0  0  0
    7.5358   -0.5493    0.0000 C   0  0  0  0  0  0  0  0  0  0  0  0
    6.9465    0.2586    0.0000 C   0  0  0  0  0  0  0  0  0  0  0  0
    5.9570    0.1557    0.0000 C   0  0  0  0  0  0  0  0  0  0  0  0
    5.5488   -0.7609    0.0000 C   0  0  0  0  0  0  0  0  0  0  0  0
    4.3555   -0.8875    0.0000 C   0  0  0  0  0  0  0  0  0  0  0  0
    3.9496   -1.8014    0.0000 O   0  0  0  0  0  0  0  0  0  0  0  0
    3.7670   -0.0790    0.0000 N   0  0  0  0  0  0  0  0  0  0  0  0
    4.0770    0.8810    0.0000 C   0  0  0  0  0  0  0  0  0  0  0  0
    4.9898    1.2969    0.0000 C   0  0  0  0  0  0  0  0  0  0  0  0
    5.0844    2.2924    0.0000 C   0  0  0  0  0  0  0  0  0  0  0  0
    4.2657    2.8725    0.0000 C   0  0  0  0  0  0  0  0  0  0  0  0
    3.3622    2.4561    0.0000 C   0  0  0  0  0  0  0  0  0  0  0  0
    3.2670    1.4610    0.0000 C   0  0  0  0  0  0  0  0  0  0  0  0
    2.4570    0.8810    0.0000 N   0  0  0  0  0  0  0  0  0  0  0  0
    2.7670   -0.0790    0.0000 C   0  0  0  0  0  0  0  0  0  0  0  0
    2.1785   -0.8875    0.0000 C   0  0  0  0  0  0  0  0  0  0  0  0
    1.1805   -0.7827    0.0000 C   0  0  0  0  0  0  0  0  0  0  0  0
    0.5967   -1.5881    0.0000 C   0  0  0  0  0  0  0  0  0  0  0  0
    1.0017   -2.5024    0.0000 C   0  0  0  0  0  0  0  0  0  0  0  0
    1.9905   -2.6113    0.0000 C   0  0  0  0  0  0  0  0  0  0  0  0
    2.5835   -1.8018    0.0000 C   0  0  0  0  0  0  0  0  0  0  0  0
  1  2  1  0  0  0  0
  2  3  2  0  0  0  0
  2  4  1  0  0  0  0
  4  5  2  0  0  0  0
  5  6  1  0  0  0  0
  6  7  2  0  0  0  0
  7  8  1  0  0  0  0
  8  9  2  0  0  0  0
  9  4  1  0  0  0  0
  9 10  1  0  0  0  0
 10 11  2  0  0  0  0
 10 12  1  0  0  0  0
 12 13  1  0  0  0  0
 13 14  2  0  0  0  0
 14 15  1  0  0  0  0
 15 16  2  0  0  0  0
 16 17  1  0  0  0  0
 17 18  2  0  0  0  0
 18 13  1  0  0  0  0
 18 19  1  0  0  0  0
 19 20  2  0  0  0  0
 20 12  1  0  0  0  0
 20 21  1  0  0  0  0
 21 22  2  0  0  0  0
 22 23  1  0  0  0  0
 23 24  2  0  0  0  0
 24 25  1  0  0  0  0
 25 26  2  0  0  0  0
 26 21  1  0  0  0  0
M  END
>  <EXTREG>  (ZINC00068149)
ZINC00068149

>  <LOGBIO>
2.5000

$$$$
ZINC00068634
  -MTS-   02131516222D 0   0.00000     0.00000     0

 21 24  0  0  0  0  0  0  0  0999 V2000
    6.1759   -2.5602    0.0000 C   0  0  0  0  0  0  0  0  0  0  0  0
    5.5874   -1.7517    0.0000 C   0  0  0  0  0  0  0  0  0  0  0  0
    5.8974   -0.7917    0.0000 S   0  0  0  0  0  0  0  0  0  0  0  0
    5.0874   -0.2117    0.0000 C   0  0  0  0  0  0  0  0  0  0  0  0
    4.9922    0.7834    0.0000 N   0  0  0  0  0  0  0  0  0  0  0  0
    5.6779    1.5244    0.0000 C   0  0  0  0  0  0  0  0  0  0  0  0
    5.1850    2.3902    0.0000 N   0  0  0  0  0  0  0  0  0  0  0  0
    4.2066    2.2025    0.0000 N   0  0  0  0  0  0  0  0  0  0  0  0
    4.0887    1.1997    0.0000 C   0  0  0  0  0  0  0  0  0  0  0  0
    3.2699    0.6196    0.0000 N   0  0  0  0  0  0  0  0  0  0  0  0
    2.3609    1.0363    0.0000 C   0  0  0  0  0  0  0  0  0  0  0  0
    2.2659    2.0353    0.0000 C   0  0  0  0  0  0  0  0  0  0  0  0
    1.3608    2.4479    0.0000 C   0  0  0  0  0  0  0  0  0  0  0  0
    0.5448    1.8698    0.0000 C   0  0  0  0  0  0  0  0  0  0  0  0
    0.6340    0.8791    0.0000 C   0  0  0  0  0  0  0  0  0  0  0  0
    1.5449    0.4582    0.0000 C   0  0  0  0  0  0  0  0  0  0  0  0
    3.3646   -0.3759    0.0000 C   0  0  0  0  0  0  0  0  0  0  0  0
    2.5502   -0.9561    0.0000 O   0  0  0  0  0  0  0  0  0  0  0  0
    4.2774   -0.7917    0.0000 C   0  0  0  0  0  0  0  0  0  0  0  0
    4.5874   -1.7517    0.0000 C   0  0  0  0  0  0  0  0  0  0  0  0
    3.9989   -2.5602    0.0000 C   0  0  0  0  0  0  0  0  0  0  0  0
  1  2  1  0  0  0  0
  2  3  1  0  0  0  0
  3  4  1  0  0  0  0
  4  5  1  0  0  0  0
  5  6  1  0  0  0  0
  6  7  2  0  0  0  0
  7  8  1  0  0  0  0
  8  9  2  0  0  0  0
  9  5  1  0  0  0  0
  9 10  1  0  0  0  0
 10 11  1  0  0  0  0
 11 12  2  0  0  0  0
 12 13  1  0  0  0  0
 13 14  2  0  0  0  0
 14 15  1  0  0  0  0
 15 16  2  0  0  0  0
 16 11  1  0  0  0  0
 10 17  1  0  0  0  0
 17 18  2  0  0  0  0
 17 19  1  0  0  0  0
 19  4  2  0  0  0  0
 19 20  1  0  0  0  0
 20  2  2  0  0  0  0
 20 21  1  0  0  0  0
M  END
>  <EXTREG>  (ZINC00068634)
ZINC00068634

>  <LOGBIO>
2.5000

$$$$
ZINC00069370
  -MTS-   02131516222D 0   0.00000     0.00000     0

 22 24  0  0  1  0  0  0  0  0999 V2000
    4.8504    2.6035    0.0000 C   0  0  0  0  0  0  0  0  0  0  0  0
    3.9849    2.1026    0.0000 C   0  0  2  0  0  0  0  0  0  0  0  0
    3.1149    2.6026    0.0000 O   0  0  0  0  0  0  0  0  0  0  0  0
    2.2549    2.1026    0.0000 C   0  0  0  0  0  0  0  0  0  0  0  0
    1.3853    2.6008    0.0000 C   0  0  0  0  0  0  0  0  0  0  0  0
    0.5208    2.0982    0.0000 C   0  0  0  0  0  0  0  0  0  0  0  0
    0.5258    1.0948    0.0000 C   0  0  0  0  0  0  0  0  0  0  0  0
    1.3904    0.6026    0.0000 C   0  0  0  0  0  0  0  0  0  0  0  0
    2.2549    1.1026    0.0000 C   0  0  0  0  0  0  0  0  0  0  0  0
    3.1149    0.6026    0.0000 N   0  0  0  0  0  0  0  0  0  0  0  0
    3.9849    1.1026    0.0000 C   0  0  0  0  0  0  0  0  0  0  0  0
    4.5042    0.8021    0.0000 O   0  0  0  0  0  0  0  0  0  0  0  0
    3.1119   -0.5974    0.0000 C   0  0  0  0  0  0  0  0  0  0  0  0
    2.2446   -1.0952    0.0000 O   0  0  0  0  0  0  0  0  0  0  0  0
    3.9766   -1.0996    0.0000 C   0  0  0  0  0  0  0  0  0  0  0  0
    3.9751   -2.1030    0.0000 C   0  0  0  0  0  0  0  0  0  0  0  0
    4.8364   -2.6008    0.0000 C   0  0  0  0  0  0  0  0  0  0  0  0
    5.7041   -2.1038    0.0000 C   0  0  0  0  0  0  0  0  0  0  0  0
    6.5677   -2.6082    0.0000 C   0  0  0  0  0  0  0  0  0  0  0  0
    5.7106   -1.1091    0.0000 C   0  0  0  0  0  0  0  0  0  0  0  0
    4.8444   -0.6026    0.0000 C   0  0  0  0  0  0  0  0  0  0  0  0
    3.9840    2.7026    0.0000 H   0  0  0  0  0  0  0  0  0  0  0  0
  2  1  1  1  0  0  0
  2 22  1  6  0  0  0
  2  3  1  0  0  0  0
  3  4  1  0  0  0  0
  4  5  1  0  0  0  0
  5  6  2  0  0  0  0
  6  7  1  0  0  0  0
  7  8  2  0  0  0  0
  8  9  1  0  0  0  0
  9  4  2  0  0  0  0
  9 10  1  0  0  0  0
 10 11  1  0  0  0  0
 11  2  1  0  0  0  0
 11 12  2  0  0  0  0
 10 13  1  0  0  0  0
 13 14  2  0  0  0  0
 13 15  1  0  0  0  0
 15 16  2  0  0  0  0
 16 17  1  0  0  0  0
 17 18  2  0  0  0  0
 18 19  1  0  0  0  0
 18 20  1  0  0  0  0
 20 21  2  0  0  0  0
 21 15  1  0  0  0  0
M  END
>  <EXTREG>  (ZINC00069370)
ZINC00069370

>  <LOGBIO>
2.5000

$$$$
ZINC00069922
  -MTS-   02131516222D 0   0.00000     0.00000     0

 18 18  0  0  1  0  0  0  0  0999 V2000
    0.4583    0.2062    0.0000 O   0  0  0  0  0  0  0  0  0  0  0  0
    0.9600   -0.6588    0.0000 C   0  0  0  0  0  0  0  0  0  0  0  0
    0.4609   -1.5293    0.0000 C   0  0  0  0  0  0  0  0  0  0  0  0
    0.9618   -2.3888    0.0000 C   0  0  0  0  0  0  0  0  0  0  0  0
    1.9618   -2.3878    0.0000 C   0  0  0  0  0  0  0  0  0  0  0  0
    2.4609   -1.5273    0.0000 C   0  0  0  0  0  0  0  0  0  0  0  0
    1.9600   -0.6578    0.0000 C   0  0  2  0  0  0  0  0  0  0  0  0
    2.5600    0.3814    0.0000 C   0  0  0  0  0  0  0  0  0  0  0  0
    3.4261   -0.1186    0.0000 C   0  0  0  0  0  0  0  0  0  0  0  0
    4.2921   -0.6186    0.0000 N   0  0  0  0  0  0  0  0  0  0  0  0
    1.6940    0.8814    0.0000 C   0  0  0  0  0  0  0  0  0  0  0  0
    0.8280    1.3814    0.0000 N   0  0  0  0  0  0  0  0  0  0  0  0
    3.0600    1.2474    0.0000 C   0  0  0  0  0  0  0  0  0  0  0  0
    4.0600    1.2474    0.0000 C   0  0  0  0  0  0  0  0  0  0  0  0
    5.0600    1.2474    0.0000 N   0  0  0  0  0  0  0  0  0  0  0  0
    2.5600    2.1135    0.0000 C   0  0  0  0  0  0  0  0  0  0  0  0
    2.0600    2.9795    0.0000 N   0  0  0  0  0  0  0  0  0  0  0  0
    1.6598   -0.1384    0.0000 H   0  0  0  0  0  0  0  0  0  0  0  0
  1  2  2  0  0  0  0
  2  3  1  0  0  0  0
  3  4  1  0  0  0  0
  4  5  1  0  0  0  0
  5  6  1  0  0  0  0
  6  7  1  0  0  0  0
  7 18  1  6  0  0  0
  7  2  1  0  0  0  0
  7  8  1  1  0  0  0
  8  9  1  0  0  0  0
  9 10  3  0  0  0  0
  8 11  1  0  0  0  0
 11 12  3  0  0  0  0
  8 13  1  0  0  0  0
 13 14  1  0  0  0  0
 14 15  3  0  0  0  0
 13 16  1  0  0  0  0
 16 17  3  0  0  0  0
M  END
>  <EXTREG>  (ZINC00069922)
ZINC00069922

>  <LOGBIO>
2.5000

$$$$
ZINC00070150
  -MTS-   02131516222D 0   0.00000     0.00000     0

 18 20  0  0  0  0  0  0  0  0999 V2000
    2.0616   -2.0621    0.0000 C   0  0  0  0  0  0  0  0  0  0  0  0
    3.0558   -1.9547    0.0000 C   0  0  0  0  0  0  0  0  0  0  0  0
    3.6488   -2.7642    0.0000 C   0  0  0  0  0  0  0  0  0  0  0  0
    4.6376   -2.6553    0.0000 C   0  0  0  0  0  0  0  0  0  0  0  0
    5.0426   -1.7410    0.0000 C   0  0  0  0  0  0  0  0  0  0  0  0
    4.4588   -0.9356    0.0000 C   0  0  0  0  0  0  0  0  0  0  0  0
    3.4608   -1.0404    0.0000 C   0  0  0  0  0  0  0  0  0  0  0  0
    2.8723   -0.2319    0.0000 N   0  0  0  0  0  0  0  0  0  0  0  0
    3.1823    0.7281    0.0000 C   0  0  0  0  0  0  0  0  0  0  0  0
    4.1320    1.0413    0.0000 O   0  0  0  0  0  0  0  0  0  0  0  0
    2.3723    1.3081    0.0000 C   0  0  0  0  0  0  0  0  0  0  0  0
    2.2727    2.3062    0.0000 C   0  0  0  0  0  0  0  0  0  0  0  0
    1.3607    2.7165    0.0000 C   0  0  0  0  0  0  0  0  0  0  0  0
    0.5478    2.1282    0.0000 C   0  0  0  0  0  0  0  0  0  0  0  0
    0.6509    1.1388    0.0000 N   0  0  0  0  0  0  0  0  0  0  0  0
    1.5623    0.7281    0.0000 C   0  0  0  0  0  0  0  0  0  0  0  0
    1.8723   -0.2319    0.0000 C   0  0  0  0  0  0  0  0  0  0  0  0
    1.2838   -1.0404    0.0000 O   0  0  0  0  0  0  0  0  0  0  0  0
  1  2  1  0  0  0  0
  2  3  2  0  0  0  0
  3  4  1  0  0  0  0
  4  5  2  0  0  0  0
  5  6  1  0  0  0  0
  6  7  2  0  0  0  0
  7  2  1  0  0  0  0
  7  8  1  0  0  0  0
  8  9  1  0  0  0  0
  9 10  2  0  0  0  0
  9 11  1  0  0  0  0
 11 12  2  0  0  0  0
 12 13  1  0  0  0  0
 13 14  2  0  0  0  0
 14 15  1  0  0  0  0
 15 16  2  0  0  0  0
 16 11  1  0  0  0  0
 16 17  1  0  0  0  0
 17  8  1  0  0  0  0
 17 18  2  0  0  0  0
M  END
>  <EXTREG>  (ZINC00070150)
ZINC00070150

>  <LOGBIO>
2.5000

$$$$
ZINC00071375
  -MTS-   02131516222D 0   0.00000     0.00000     0

 20 21  0  0  0  0  0  0  0  0999 V2000
    3.4567    2.2719    0.0000 C   0  0  0  0  0  0  0  0  0  0  0  0
    3.1159    1.3318    0.0000 C   0  0  0  0  0  0  0  0  0  0  0  0
    4.1009    1.1588    0.0000 C   0  0  0  0  0  0  0  0  0  0  0  0
    2.2459    1.8318    0.0000 N   0  0  0  0  0  0  0  0  0  0  0  0
    1.3859    1.3318    0.0000 C   0  0  0  0  0  0  0  0  0  0  0  0
    0.5192    1.8305    0.0000 N   0  0  0  0  0  0  0  0  0  0  0  0
    1.3859    0.3318    0.0000 N   0  0  0  0  0  0  0  0  0  0  0  0
    2.2459   -0.1682    0.0000 C   0  0  0  0  0  0  0  0  0  0  0  0
    2.2434   -1.1682    0.0000 N   0  0  0  0  0  0  0  0  0  0  0  0
    3.1159    0.3318    0.0000 N   0  0  0  0  0  0  0  0  0  0  0  0
    4.5008   -0.4696    0.0000 C   0  0  0  0  0  0  0  0  0  0  0  0
    5.3708    0.0304    0.0000 C   0  0  0  0  0  0  0  0  0  0  0  0
    6.2308   -0.4696    0.0000 C   0  0  0  0  0  0  0  0  0  0  0  0
    6.2308   -1.4696    0.0000 C   0  0  0  0  0  0  0  0  0  0  0  0
    5.3708   -1.9696    0.0000 C   0  0  0  0  0  0  0  0  0  0  0  0
    4.5008   -1.4696    0.0000 C   0  0  0  0  0  0  0  0  0  0  0  0
    3.6353   -1.9705    0.0000 C   0  0  0  0  0  0  0  0  0  0  0  0
    3.3347   -1.4511    0.0000 F   0  0  0  0  0  0  0  0  0  0  0  0
    4.1361   -2.8360    0.0000 F   0  0  0  0  0  0  0  0  0  0  0  0
    2.7697   -2.4713    0.0000 F   0  0  0  0  0  0  0  0  0  0  0  0
  1  2  1  0  0  0  0
  2  3  1  0  0  0  0
  2  4  1  0  0  0  0
  4  5  2  0  0  0  0
  5  6  1  0  0  0  0
  5  7  1  0  0  0  0
  7  8  2  0  0  0  0
  8  9  1  0  0  0  0
  8 10  1  0  0  0  0
 10  2  1  0  0  0  0
 10 11  1  0  0  0  0
 11 12  2  0  0  0  0
 12 13  1  0  0  0  0
 13 14  2  0  0  0  0
 14 15  1  0  0  0  0
 15 16  2  0  0  0  0
 16 11  1  0  0  0  0
 16 17  1  0  0  0  0
 17 18  1  0  0  0  0
 17 19  1  0  0  0  0
 17 20  1  0  0  0  0
M  END
>  <EXTREG>  (ZINC00071375)
ZINC00071375

>  <LOGBIO>
2.5000

$$$$
ZINC00071460
  -MTS-   02131516222D 0   0.00000     0.00000     0

 12 13  0  0  0  0  0  0  0  0999 V2000
    0.0000   -1.6457    0.0000 O   0  5  0  0  0  0  0  0  0  0  0  0
    1.0034   -1.6412    0.0000 N   0  3  0  0  0  0  0  0  0  0  0  0
    1.5038   -2.5009    0.0000 O   0  0  0  0  0  0  0  0  0  0  0  0
    1.4999   -0.7731    0.0000 C   0  0  0  0  0  0  0  0  0  0  0  0
    2.5034   -0.7681    0.0000 C   0  0  0  0  0  0  0  0  0  0  0  0
    2.9955    0.0964    0.0000 C   0  0  0  0  0  0  0  0  0  0  0  0
    2.4955    0.9609    0.0000 C   0  0  0  0  0  0  0  0  0  0  0  0
    2.8055    1.9209    0.0000 N   0  0  0  0  0  0  0  0  0  0  0  0
    1.9955    2.5009    0.0000 S   0  0  0  0  0  0  0  0  0  0  0  0
    1.1855    1.9209    0.0000 N   0  0  0  0  0  0  0  0  0  0  0  0
    1.4955    0.9609    0.0000 C   0  0  0  0  0  0  0  0  0  0  0  0
    0.9973    0.0914    0.0000 C   0  0  0  0  0  0  0  0  0  0  0  0
  1  2  1  0  0  0  0
  2  3  2  0  0  0  0
  2  4  1  0  0  0  0
  4  5  1  0  0  0  0
  5  6  2  0  0  0  0
  6  7  1  0  0  0  0
  7  8  2  0  0  0  0
  8  9  1  0  0  0  0
  9 10  1  0  0  0  0
 10 11  2  0  0  0  0
 11  7  1  0  0  0  0
 11 12  1  0  0  0  0
 12  4  2  0  0  0  0
M  CHG  2   1  -1   2   1
M  END
>  <EXTREG>  (ZINC00071460)
ZINC00071460

>  <LOGBIO>
2.5000

$$$$
ZINC00071544
  -MTS-   02131516222D 0   0.00000     0.00000     0

 25 28  0  0  0  0  0  0  0  0999 V2000
    3.0645   -3.5112    0.0000 C   0  0  0  0  0  0  0  0  0  0  0  0
    3.5707   -2.6487    0.0000 O   0  0  0  0  0  0  0  0  0  0  0  0
    3.0769   -1.7792    0.0000 C   0  0  0  0  0  0  0  0  0  0  0  0
    2.0735   -1.7691    0.0000 C   0  0  0  0  0  0  0  0  0  0  0  0
    1.5857   -0.9021    0.0000 C   0  0  0  0  0  0  0  0  0  0  0  0
    2.0926   -0.0402    0.0000 C   0  0  0  0  0  0  0  0  0  0  0  0
    1.5999    0.8300    0.0000 O   0  0  0  0  0  0  0  0  0  0  0  0
    0.6000    0.8384    0.0000 C   0  0  0  0  0  0  0  0  0  0  0  0
    3.0896   -0.0489    0.0000 C   0  0  0  0  0  0  0  0  0  0  0  0
    3.5817   -0.9134    0.0000 C   0  0  0  0  0  0  0  0  0  0  0  0
    4.5852   -0.9184    0.0000 C   0  0  0  0  0  0  0  0  0  0  0  0
    5.0878   -0.0539    0.0000 C   0  0  0  0  0  0  0  0  0  0  0  0
    5.8518   -0.6991    0.0000 C   0  0  0  0  0  0  0  0  0  0  0  0
    5.8559    0.5864    0.0000 C   0  0  0  0  0  0  0  0  0  0  0  0
    4.5896    0.8156    0.0000 N   0  0  0  0  0  0  0  0  0  0  0  0
    4.8996    1.7756    0.0000 C   0  0  0  0  0  0  0  0  0  0  0  0
    4.0896    2.3556    0.0000 N   0  0  0  0  0  0  0  0  0  0  0  0
    3.2796    1.7756    0.0000 N   0  0  0  0  0  0  0  0  0  0  0  0
    3.5896    0.8156    0.0000 C   0  0  0  0  0  0  0  0  0  0  0  0
    6.0392    2.1514    0.0000 C   0  0  0  0  0  0  0  0  0  0  0  0
    6.7885    1.4839    0.0000 C   0  0  0  0  0  0  0  0  0  0  0  0
    7.7326    1.7974    0.0000 C   0  0  0  0  0  0  0  0  0  0  0  0
    7.9372    2.7762    0.0000 C   0  0  0  0  0  0  0  0  0  0  0  0
    7.1977    3.4416    0.0000 C   0  0  0  0  0  0  0  0  0  0  0  0
    6.2438    3.1302    0.0000 C   0  0  0  0  0  0  0  0  0  0  0  0
  1  2  1  0  0  0  0
  2  3  1  0  0  0  0
  3  4  2  0  0  0  0
  4  5  1  0  0  0  0
  5  6  2  0  0  0  0
  6  7  1  0  0  0  0
  7  8  1  0  0  0  0
  6  9  1  0  0  0  0
  9 10  2  0  0  0  0
 10  3  1  0  0  0  0
 10 11  1  0  0  0  0
 11 12  1  0  0  0  0
 12 13  1  0  0  0  0
 12 14  1  0  0  0  0
 12 15  1  0  0  0  0
 15 16  1  0  0  0  0
 16 17  2  0  0  0  0
 17 18  1  0  0  0  0
 18 19  2  0  0  0  0
 19  9  1  0  0  0  0
 19 15  1  0  0  0  0
 16 20  1  0  0  0  0
 20 21  2  0  0  0  0
 21 22  1  0  0  0  0
 22 23  2  0  0  0  0
 23 24  1  0  0  0  0
 24 25  2  0  0  0  0
 25 20  1  0  0  0  0
M  END
>  <EXTREG>  (ZINC00071544)
ZINC00071544

>  <LOGBIO>
2.5000

$$$$
ZINC00071952
  -MTS-   02131516222D 0   0.00000     0.00000     0

 19 21  0  0  1  0  0  0  0  0999 V2000
    3.5246   -0.5322    0.0000 C   0  0  0  0  0  0  0  0  0  0  0  0
    2.9361    0.2763    0.0000 C   0  0  0  0  0  0  0  0  0  0  0  0
    3.2461    1.2363    0.0000 N   0  0  0  0  0  0  0  0  0  0  0  0
    2.4361    1.8163    0.0000 C   0  0  0  0  0  0  0  0  0  0  0  0
    2.3364    2.8145    0.0000 C   0  0  0  0  0  0  0  0  0  0  0  0
    1.4245    3.2247    0.0000 C   0  0  0  0  0  0  0  0  0  0  0  0
    0.6115    2.6365    0.0000 C   0  0  0  0  0  0  0  0  0  0  0  0
    0.7147    1.6470    0.0000 C   0  0  0  0  0  0  0  0  0  0  0  0
    1.6261    1.2363    0.0000 C   0  0  0  0  0  0  0  0  0  0  0  0
    1.9361    0.2763    0.0000 C   0  0  0  0  0  0  0  0  0  0  0  0
    1.3475   -0.5322    0.0000 C   0  0  2  0  0  0  0  0  0  0  0  0
    0.3531   -0.4267    0.0000 O   0  0  0  0  0  0  0  0  0  0  0  0
    1.7534   -1.4461    0.0000 C   0  0  0  0  0  0  0  0  0  0  0  0
    1.1637   -2.2579    0.0000 C   0  0  0  0  0  0  0  0  0  0  0  0
    1.5693   -3.1662    0.0000 C   0  0  0  0  0  0  0  0  0  0  0  0
    2.5637   -3.2727    0.0000 C   0  0  0  0  0  0  0  0  0  0  0  0
    3.1523   -2.4707    0.0000 C   0  0  0  0  0  0  0  0  0  0  0  0
    2.7478   -1.5525    0.0000 N   0  0  0  0  0  0  0  0  0  0  0  0
    1.1040    0.0162    0.0000 H   0  0  0  0  0  0  0  0  0  0  0  0
  1  2  1  0  0  0  0
  2  3  1  0  0  0  0
  3  4  1  0  0  0  0
  4  5  2  0  0  0  0
  5  6  1  0  0  0  0
  6  7  2  0  0  0  0
  7  8  1  0  0  0  0
  8  9  2  0  0  0  0
  9  4  1  0  0  0  0
  9 10  1  0  0  0  0
 10  2  2  0  0  0  0
 10 11  1  0  0  0  0
 11 19  1  6  0  0  0
 11 12  1  1  0  0  0
 11 13  1  0  0  0  0
 13 14  2  0  0  0  0
 14 15  1  0  0  0  0
 15 16  2  0  0  0  0
 16 17  1  0  0  0  0
 17 18  2  0  0  0  0
 18 13  1  0  0  0  0
M  END
>  <EXTREG>  (ZINC00071952)
ZINC00071952

>  <LOGBIO>
2.5000

$$$$
ZINC00073003
  -MTS-   02131516222D 0   0.00000     0.00000     0

 21 22  0  0  0  0  0  0  0  0999 V2000
    0.5284    3.4539    0.0000 O   0  0  0  0  0  0  0  0  0  0  0  0
    1.3914    2.9487    0.0000 C   0  0  0  0  0  0  0  0  0  0  0  0
    2.2639    3.4443    0.0000 C   0  0  0  0  0  0  0  0  0  0  0  0
    3.1214    2.9400    0.0000 C   0  0  0  0  0  0  0  0  0  0  0  0
    3.1164    1.9400    0.0000 C   0  0  0  0  0  0  0  0  0  0  0  0
    2.2539    1.4443    0.0000 C   0  0  0  0  0  0  0  0  0  0  0  0
    1.3864    1.9487    0.0000 C   0  0  0  0  0  0  0  0  0  0  0  0
    0.5184    1.4522    0.0000 O   0  0  0  0  0  0  0  0  0  0  0  0
    2.2514    0.4443    0.0000 C   0  0  0  0  0  0  0  0  0  0  0  0
    1.3814   -0.0557    0.0000 O   0  0  0  0  0  0  0  0  0  0  0  0
    3.1114   -0.0557    0.0000 O   0  0  0  0  0  0  0  0  0  0  0  0
    3.9814    0.4443    0.0000 C   0  0  0  0  0  0  0  0  0  0  0  0
    4.8414   -0.0557    0.0000 C   0  0  0  0  0  0  0  0  0  0  0  0
    5.7114    0.4443    0.0000 O   0  0  0  0  0  0  0  0  0  0  0  0
    4.8389   -1.0557    0.0000 C   0  0  0  0  0  0  0  0  0  0  0  0
    3.9691   -1.5561    0.0000 C   0  0  0  0  0  0  0  0  0  0  0  0
    3.9687   -2.5508    0.0000 C   0  0  0  0  0  0  0  0  0  0  0  0
    4.8330   -3.0539    0.0000 C   0  0  0  0  0  0  0  0  0  0  0  0
    4.8279   -4.0539    0.0000 Cl  0  0  0  0  0  0  0  0  0  0  0  0
    5.6977   -2.5621    0.0000 C   0  0  0  0  0  0  0  0  0  0  0  0
    5.7032   -1.5587    0.0000 C   0  0  0  0  0  0  0  0  0  0  0  0
  1  2  1  0  0  0  0
  2  3  2  0  0  0  0
  3  4  1  0  0  0  0
  4  5  2  0  0  0  0
  5  6  1  0  0  0  0
  6  7  2  0  0  0  0
  7  2  1  0  0  0  0
  7  8  1  0  0  0  0
  6  9  1  0  0  0  0
  9 10  2  0  0  0  0
  9 11  1  0  0  0  0
 11 12  1  0  0  0  0
 12 13  1  0  0  0  0
 13 14  2  0  0  0  0
 13 15  1  0  0  0  0
 15 16  2  0  0  0  0
 16 17  1  0  0  0  0
 17 18  2  0  0  0  0
 18 19  1  0  0  0  0
 18 20  1  0  0  0  0
 20 21  2  0  0  0  0
 21 15  1  0  0  0  0
M  END
>  <EXTREG>  (ZINC00073003)
ZINC00073003

>  <LOGBIO>
2.5000

$$$$
ZINC00073681
  -MTS-   02131516222D 0   0.00000     0.00000     0

 12 13  0  0  0  0  0  0  0  0999 V2000
    4.1331   -1.7245    0.0000 C   0  0  0  0  0  0  0  0  0  0  0  0
    3.5446   -0.9160    0.0000 N   0  0  0  0  0  0  0  0  0  0  0  0
    3.8546    0.0440    0.0000 C   0  0  0  0  0  0  0  0  0  0  0  0
    4.8043    0.3571    0.0000 O   0  0  0  0  0  0  0  0  0  0  0  0
    3.0446    0.6240    0.0000 N   0  0  0  0  0  0  0  0  0  0  0  0
    3.0446    1.6240    0.0000 C   0  0  0  0  0  0  0  0  0  0  0  0
    2.2346    0.0440    0.0000 C   0  0  0  0  0  0  0  0  0  0  0  0
    1.2554    0.2467    0.0000 C   0  0  0  0  0  0  0  0  0  0  0  0
    0.5872   -0.4973    0.0000 C   0  0  0  0  0  0  0  0  0  0  0  0
    0.9003   -1.4506    0.0000 C   0  0  0  0  0  0  0  0  0  0  0  0
    1.8742   -1.6533    0.0000 C   0  0  0  0  0  0  0  0  0  0  0  0
    2.5446   -0.9160    0.0000 C   0  0  0  0  0  0  0  0  0  0  0  0
  1  2  1  0  0  0  0
  2  3  1  0  0  0  0
  3  4  2  0  0  0  0
  3  5  1  0  0  0  0
  5  6  1  0  0  0  0
  5  7  1  0  0  0  0
  7  8  2  0  0  0  0
  8  9  1  0  0  0  0
  9 10  2  0  0  0  0
 10 11  1  0  0  0  0
 11 12  2  0  0  0  0
 12  2  1  0  0  0  0
 12  7  1  0  0  0  0
M  END
>  <EXTREG>  (ZINC00073681)
ZINC00073681

>  <LOGBIO>
2.5000

$$$$
ZINC00074452
  -MTS-   02131516222D 0   0.00000     0.00000     0

 21 22  0  0  1  0  0  0  0  0999 V2000
    6.9301    0.5033    0.0000 C   0  0  0  0  0  0  0  0  0  0  0  0
    6.0646    0.0024    0.0000 C   0  0  1  0  0  0  0  0  0  0  0  0
    5.1946    0.5024    0.0000 C   0  0  0  0  0  0  0  0  0  0  0  0
    4.3346    0.0024    0.0000 N   0  0  0  0  0  0  0  0  0  0  0  0
    4.3346   -0.9976    0.0000 C   0  0  0  0  0  0  0  0  0  0  0  0
    5.1946   -1.4976    0.0000 C   0  0  2  0  0  0  0  0  0  0  0  0
    5.1921   -2.4976    0.0000 C   0  0  0  0  0  0  0  0  0  0  0  0
    6.0646   -0.9976    0.0000 O   0  0  0  0  0  0  0  0  0  0  0  0
    3.4678    0.5011    0.0000 S   0  0  0  0  0  0  0  0  0  0  0  0
    2.9691   -0.3657    0.0000 O   0  0  0  0  0  0  0  0  0  0  0  0
    3.9665    1.3679    0.0000 O   0  0  0  0  0  0  0  0  0  0  0  0
    2.6011    0.9998    0.0000 C   0  0  0  0  0  0  0  0  0  0  0  0
    2.5985    2.0032    0.0000 C   0  0  0  0  0  0  0  0  0  0  0  0
    1.7353    2.4976    0.0000 C   0  0  0  0  0  0  0  0  0  0  0  0
    0.8695    1.9971    0.0000 C   0  0  0  0  0  0  0  0  0  0  0  0
    0.0040    2.4980    0.0000 F   0  0  0  0  0  0  0  0  0  0  0  0
    0.8670    1.0023    0.0000 C   0  0  0  0  0  0  0  0  0  0  0  0
    0.0000    0.5041    0.0000 Cl  0  0  0  0  0  0  0  0  0  0  0  0
    1.7353    0.4993    0.0000 C   0  0  0  0  0  0  0  0  0  0  0  0
    4.6742   -1.7961    0.0000 H   0  0  0  0  0  0  0  0  0  0  0  0
    6.0637    0.6024    0.0000 H   0  0  0  0  0  0  0  0  0  0  0  0
  2  1  1  6  0  0  0
  2 21  1  1  0  0  0
  2  3  1  0  0  0  0
  3  4  1  0  0  0  0
  4  5  1  0  0  0  0
  5  6  1  0  0  0  0
  6 20  1  6  0  0  0
  6  7  1  1  0  0  0
  6  8  1  0  0  0  0
  8  2  1  0  0  0  0
  4  9  1  0  0  0  0
  9 10  2  0  0  0  0
  9 11  2  0  0  0  0
  9 12  1  0  0  0  0
 12 13  2  0  0  0  0
 13 14  1  0  0  0  0
 14 15  2  0  0  0  0
 15 16  1  0  0  0  0
 15 17  1  0  0  0  0
 17 18  1  0  0  0  0
 17 19  2  0  0  0  0
 19 12  1  0  0  0  0
M  END
>  <EXTREG>  (ZINC00074452)
ZINC00074452

>  <LOGBIO>
2.5000

$$$$
ZINC00074693
  -MTS-   02131516222D 0   0.00000     0.00000     0

 17 18  0  0  0  0  0  0  0  0999 V2000
    6.5829    0.2522    0.0000 C   0  0  0  0  0  0  0  0  0  0  0  0
    5.7132    0.7526    0.0000 N   0  0  0  0  0  0  0  0  0  0  0  0
    5.7127    1.7474    0.0000 C   0  0  0  0  0  0  0  0  0  0  0  0
    4.8476    0.2518    0.0000 C   0  0  0  0  0  0  0  0  0  0  0  0
    3.9776    0.7518    0.0000 N   0  0  0  0  0  0  0  0  0  0  0  0
    3.1176    0.2518    0.0000 C   0  0  0  0  0  0  0  0  0  0  0  0
    3.1176   -0.7482    0.0000 N   0  0  0  0  0  0  0  0  0  0  0  0
    3.9776   -1.2482    0.0000 C   0  0  0  0  0  0  0  0  0  0  0  0
    3.9751   -2.2482    0.0000 C   0  0  0  0  0  0  0  0  0  0  0  0
    4.8476   -0.7482    0.0000 C   0  0  0  0  0  0  0  0  0  0  0  0
    5.7132   -1.2491    0.0000 Cl  0  0  0  0  0  0  0  0  0  0  0  0
    2.2509    0.7505    0.0000 C   0  0  0  0  0  0  0  0  0  0  0  0
    2.2484    1.7539    0.0000 C   0  0  0  0  0  0  0  0  0  0  0  0
    1.3851    2.2482    0.0000 C   0  0  0  0  0  0  0  0  0  0  0  0
    0.5193    1.7478    0.0000 C   0  0  0  0  0  0  0  0  0  0  0  0
    0.5168    0.7530    0.0000 N   0  0  0  0  0  0  0  0  0  0  0  0
    1.3851    0.2500    0.0000 C   0  0  0  0  0  0  0  0  0  0  0  0
  1  2  1  0  0  0  0
  2  3  1  0  0  0  0
  2  4  1  0  0  0  0
  4  5  1  0  0  0  0
  5  6  2  0  0  0  0
  6  7  1  0  0  0  0
  7  8  2  0  0  0  0
  8  9  1  0  0  0  0
  8 10  1  0  0  0  0
 10  4  2  0  0  0  0
 10 11  1  0  0  0  0
  6 12  1  0  0  0  0
 12 13  2  0  0  0  0
 13 14  1  0  0  0  0
 14 15  2  0  0  0  0
 15 16  1  0  0  0  0
 16 17  2  0  0  0  0
 17 12  1  0  0  0  0
M  END
>  <EXTREG>  (ZINC00074693)
ZINC00074693

>  <LOGBIO>
2.5000

$$$$
ZINC00075379
  -MTS-   02131516222D 0   0.00000     0.00000     0

 26 29  0  0  1  0  0  0  0  0999 V2000
    6.1373   -0.5163    0.0000 C   0  0  0  0  0  0  0  0  0  0  0  0
    5.5488    0.2922    0.0000 C   0  0  0  0  0  0  0  0  0  0  0  0
    5.8588    1.2522    0.0000 N   0  0  0  0  0  0  0  0  0  0  0  0
    5.0488    1.8322    0.0000 C   0  0  0  0  0  0  0  0  0  0  0  0
    4.9492    2.8303    0.0000 C   0  0  0  0  0  0  0  0  0  0  0  0
    4.0372    3.2406    0.0000 C   0  0  0  0  0  0  0  0  0  0  0  0
    3.2243    2.6523    0.0000 C   0  0  0  0  0  0  0  0  0  0  0  0
    3.3274    1.6629    0.0000 C   0  0  0  0  0  0  0  0  0  0  0  0
    4.2388    1.2522    0.0000 C   0  0  0  0  0  0  0  0  0  0  0  0
    4.5488    0.2922    0.0000 C   0  0  0  0  0  0  0  0  0  0  0  0
    3.9603   -0.5163    0.0000 C   0  0  2  0  0  0  0  0  0  0  0  0
    2.7670   -0.3898    0.0000 N   0  0  0  0  0  0  0  0  0  0  0  0
    2.1785   -1.1983    0.0000 C   0  0  0  0  0  0  0  0  0  0  0  0
    1.1805   -1.0935    0.0000 C   0  0  0  0  0  0  0  0  0  0  0  0
    0.5967   -1.8989    0.0000 C   0  0  0  0  0  0  0  0  0  0  0  0
    1.0017   -2.8133    0.0000 C   0  0  0  0  0  0  0  0  0  0  0  0
    1.9905   -2.9221    0.0000 C   0  0  0  0  0  0  0  0  0  0  0  0
    2.3932   -3.8374    0.0000 Cl  0  0  0  0  0  0  0  0  0  0  0  0
    2.5835   -2.1126    0.0000 C   0  0  0  0  0  0  0  0  0  0  0  0
    4.3662   -1.4302    0.0000 C   0  0  0  0  0  0  0  0  0  0  0  0
    5.3639   -1.5370    0.0000 C   0  0  0  0  0  0  0  0  0  0  0  0
    5.7659   -2.4470    0.0000 C   0  0  0  0  0  0  0  0  0  0  0  0
    5.1782   -3.2561    0.0000 C   0  0  0  0  0  0  0  0  0  0  0  0
    4.1885   -3.1552    0.0000 N   0  0  0  0  0  0  0  0  0  0  0  0
    3.7785   -2.2393    0.0000 C   0  0  0  0  0  0  0  0  0  0  0  0
    3.7167    0.0320    0.0000 H   0  0  0  0  0  0  0  0  0  0  0  0
  1  2  1  0  0  0  0
  2  3  1  0  0  0  0
  3  4  1  0  0  0  0
  4  5  2  0  0  0  0
  5  6  1  0  0  0  0
  6  7  2  0  0  0  0
  7  8  1  0  0  0  0
  8  9  2  0  0  0  0
  9  4  1  0  0  0  0
  9 10  1  0  0  0  0
 10  2  2  0  0  0  0
 10 11  1  0  0  0  0
 11 26  1  6  0  0  0
 11 12  1  1  0  0  0
 12 13  1  0  0  0  0
 13 14  2  0  0  0  0
 14 15  1  0  0  0  0
 15 16  2  0  0  0  0
 16 17  1  0  0  0  0
 17 18  1  0  0  0  0
 17 19  2  0  0  0  0
 19 13  1  0  0  0  0
 11 20  1  0  0  0  0
 20 21  2  0  0  0  0
 21 22  1  0  0  0  0
 22 23  2  0  0  0  0
 23 24  1  0  0  0  0
 24 25  2  0  0  0  0
 25 20  1  0  0  0  0
M  END
>  <EXTREG>  (ZINC00075379)
ZINC00075379

>  <LOGBIO>
2.5000

$$$$
ZINC00077043
  -MTS-   02131516222D 0   0.00000     0.00000     0

 21 21  0  0  0  0  0  0  0  0999 V2000
    2.5886    3.2356    0.0000 C   0  0  0  0  0  0  0  0  0  0  0  0
    3.4584    2.7352    0.0000 C   0  0  0  0  0  0  0  0  0  0  0  0
    4.3239    3.2360    0.0000 O   0  0  0  0  0  0  0  0  0  0  0  0
    3.4589    1.7404    0.0000 O   0  0  0  0  0  0  0  0  0  0  0  0
    4.3286    1.2400    0.0000 C   0  0  0  0  0  0  0  0  0  0  0  0
    4.3291    0.2452    0.0000 C   0  0  0  0  0  0  0  0  0  0  0  0
    5.1989   -0.2552    0.0000 O   0  0  0  0  0  0  0  0  0  0  0  0
    3.4636   -0.2557    0.0000 C   0  0  0  0  0  0  0  0  0  0  0  0
    2.5936    0.2443    0.0000 C   0  0  0  0  0  0  0  0  0  0  0  0
    1.7336   -0.2557    0.0000 C   0  0  0  0  0  0  0  0  0  0  0  0
    1.7336   -1.2557    0.0000 C   0  0  0  0  0  0  0  0  0  0  0  0
    2.5936   -1.7557    0.0000 C   0  0  0  0  0  0  0  0  0  0  0  0
    3.4636   -1.2557    0.0000 C   0  0  0  0  0  0  0  0  0  0  0  0
    2.5911   -2.7557    0.0000 C   0  0  0  0  0  0  0  0  0  0  0  0
    3.5911   -2.7582    0.0000 F   0  0  0  0  0  0  0  0  0  0  0  0
    1.5911   -2.7532    0.0000 F   0  0  0  0  0  0  0  0  0  0  0  0
    2.5886   -3.7557    0.0000 F   0  0  0  0  0  0  0  0  0  0  0  0
    0.8668    0.2430    0.0000 C   0  0  0  0  0  0  0  0  0  0  0  0
    0.3681   -0.6238    0.0000 F   0  0  0  0  0  0  0  0  0  0  0  0
    1.3655    1.1098    0.0000 F   0  0  0  0  0  0  0  0  0  0  0  0
    0.0000    0.7417    0.0000 F   0  0  0  0  0  0  0  0  0  0  0  0
  1  2  1  0  0  0  0
  2  3  2  0  0  0  0
  2  4  1  0  0  0  0
  4  5  1  0  0  0  0
  5  6  1  0  0  0  0
  6  7  2  0  0  0  0
  6  8  1  0  0  0  0
  8  9  2  0  0  0  0
  9 10  1  0  0  0  0
 10 11  2  0  0  0  0
 11 12  1  0  0  0  0
 12 13  2  0  0  0  0
 13  8  1  0  0  0  0
 12 14  1  0  0  0  0
 14 15  1  0  0  0  0
 14 16  1  0  0  0  0
 14 17  1  0  0  0  0
 10 18  1  0  0  0  0
 18 19  1  0  0  0  0
 18 20  1  0  0  0  0
 18 21  1  0  0  0  0
M  END
>  <EXTREG>  (ZINC00077043)
ZINC00077043

>  <LOGBIO>
2.5000

$$$$
ZINC00077453
  -MTS-   02131516222D 0   0.00000     0.00000     0

 21 22  0  0  0  0  0  0  0  0999 V2000
    7.9939    1.6945    0.0000 C   0  0  0  0  0  0  0  0  0  0  0  0
    6.9939    1.6925    0.0000 S   0  0  0  0  0  0  0  0  0  0  0  0
    6.4956    0.8255    0.0000 C   0  0  0  0  0  0  0  0  0  0  0  0
    5.4921    0.8225    0.0000 N   0  0  0  0  0  0  0  0  0  0  0  0
    4.9982   -0.0410    0.0000 C   0  0  0  0  0  0  0  0  0  0  0  0
    5.4991   -0.9065    0.0000 N   0  0  0  0  0  0  0  0  0  0  0  0
    6.4939   -0.9085    0.0000 C   0  0  0  0  0  0  0  0  0  0  0  0
    6.9925   -1.7753    0.0000 N   0  0  0  0  0  0  0  0  0  0  0  0
    6.9964   -0.0400    0.0000 C   0  0  0  0  0  0  0  0  0  0  0  0
    7.9964   -0.0400    0.0000 C   0  0  0  0  0  0  0  0  0  0  0  0
    8.9964   -0.0400    0.0000 N   0  0  0  0  0  0  0  0  0  0  0  0
    3.9982   -0.0435    0.0000 C   0  0  0  0  0  0  0  0  0  0  0  0
    3.4935    0.8238    0.0000 C   0  0  0  0  0  0  0  0  0  0  0  0
    2.4987    0.8192    0.0000 C   0  0  0  0  0  0  0  0  0  0  0  0
    2.0000   -0.0475    0.0000 C   0  0  0  0  0  0  0  0  0  0  0  0
    2.4961   -0.9098    0.0000 C   0  0  0  0  0  0  0  0  0  0  0  0
    3.4995   -0.9103    0.0000 C   0  0  0  0  0  0  0  0  0  0  0  0
    1.0000   -0.0475    0.0000 C   0  0  0  0  0  0  0  0  0  0  0  0
    1.0000   -1.0475    0.0000 F   0  0  0  0  0  0  0  0  0  0  0  0
    1.0000    0.9525    0.0000 F   0  0  0  0  0  0  0  0  0  0  0  0
    0.0000   -0.0475    0.0000 F   0  0  0  0  0  0  0  0  0  0  0  0
  1  2  1  0  0  0  0
  2  3  1  0  0  0  0
  3  4  1  0  0  0  0
  4  5  2  0  0  0  0
  5  6  1  0  0  0  0
  6  7  2  0  0  0  0
  7  8  1  0  0  0  0
  7  9  1  0  0  0  0
  9  3  2  0  0  0  0
  9 10  1  0  0  0  0
 10 11  3  0  0  0  0
  5 12  1  0  0  0  0
 12 13  2  0  0  0  0
 13 14  1  0  0  0  0
 14 15  2  0  0  0  0
 15 16  1  0  0  0  0
 16 17  2  0  0  0  0
 17 12  1  0  0  0  0
 15 18  1  0  0  0  0
 18 19  1  0  0  0  0
 18 20  1  0  0  0  0
 18 21  1  0  0  0  0
M  END
>  <EXTREG>  (ZINC00077453)
ZINC00077453

>  <LOGBIO>
2.5000

$$$$
ZINC00077637
  -MTS-   02131516222D 0   0.00000     0.00000     0

 23 24  0  0  0  0  0  0  0  0999 V2000
    8.1143   -1.6020    0.0000 C   0  0  0  0  0  0  0  0  0  0  0  0
    7.5258   -0.7936    0.0000 C   0  0  0  0  0  0  0  0  0  0  0  0
    7.8358    0.1664    0.0000 O   0  0  0  0  0  0  0  0  0  0  0  0
    7.0258    0.7464    0.0000 C   0  0  0  0  0  0  0  0  0  0  0  0
    6.2158    0.1664    0.0000 C   0  0  0  0  0  0  0  0  0  0  0  0
    6.5258   -0.7936    0.0000 N   0  0  0  0  0  0  0  0  0  0  0  0
    5.0762    0.5422    0.0000 C   0  0  0  0  0  0  0  0  0  0  0  0
    4.9537    1.1296    0.0000 O   0  0  0  0  0  0  0  0  0  0  0  0
    4.3337   -0.1198    0.0000 N   0  0  0  0  0  0  0  0  0  0  0  0
    4.5385   -1.1021    0.0000 C   0  0  0  0  0  0  0  0  0  0  0  0
    3.7960   -1.7641    0.0000 C   0  0  0  0  0  0  0  0  0  0  0  0
    4.0009   -2.7464    0.0000 O   0  0  0  0  0  0  0  0  0  0  0  0
    2.8463   -1.4510    0.0000 C   0  0  0  0  0  0  0  0  0  0  0  0
    2.6410   -0.4688    0.0000 C   0  0  0  0  0  0  0  0  0  0  0  0
    1.6956   -0.1592    0.0000 C   0  0  0  0  0  0  0  0  0  0  0  0
    0.9489   -0.8243    0.0000 C   0  0  0  0  0  0  0  0  0  0  0  0
    0.0000   -0.5088    0.0000 Cl  0  0  0  0  0  0  0  0  0  0  0  0
    1.1476   -1.7991    0.0000 C   0  0  0  0  0  0  0  0  0  0  0  0
    2.0996   -2.1161    0.0000 C   0  0  0  0  0  0  0  0  0  0  0  0
    7.0258    1.7464    0.0000 C   0  0  0  0  0  0  0  0  0  0  0  0
    6.0258    1.7464    0.0000 F   0  0  0  0  0  0  0  0  0  0  0  0
    8.0258    1.7464    0.0000 F   0  0  0  0  0  0  0  0  0  0  0  0
    7.0258    2.7464    0.0000 F   0  0  0  0  0  0  0  0  0  0  0  0
  1  2  1  0  0  0  0
  2  3  1  0  0  0  0
  3  4  1  0  0  0  0
  4  5  2  0  0  0  0
  5  6  1  0  0  0  0
  6  2  2  0  0  0  0
  5  7  1  0  0  0  0
  7  8  2  0  0  0  0
  7  9  1  0  0  0  0
  9 10  1  0  0  0  0
 10 11  1  0  0  0  0
 11 12  2  0  0  0  0
 11 13  1  0  0  0  0
 13 14  2  0  0  0  0
 14 15  1  0  0  0  0
 15 16  2  0  0  0  0
 16 17  1  0  0  0  0
 16 18  1  0  0  0  0
 18 19  2  0  0  0  0
 19 13  1  0  0  0  0
  4 20  1  0  0  0  0
 20 21  1  0  0  0  0
 20 22  1  0  0  0  0
 20 23  1  0  0  0  0
M  END
>  <EXTREG>  (ZINC00077637)
ZINC00077637

>  <LOGBIO>
2.5000

$$$$
ZINC00077720
  -MTS-   02131516222D 0   0.00000     0.00000     0

 21 22  0  0  0  0  0  0  0  0999 V2000
    4.9392    0.0042    0.0000 C   0  0  0  0  0  0  0  0  0  0  0  0
    4.3507    0.8126    0.0000 N   0  0  0  0  0  0  0  0  0  0  0  0
    4.6607    1.7726    0.0000 N   0  0  0  0  0  0  0  0  0  0  0  0
    3.8507    2.3526    0.0000 C   0  0  0  0  0  0  0  0  0  0  0  0
    3.0407    1.7726    0.0000 C   0  0  0  0  0  0  0  0  0  0  0  0
    3.3507    0.8126    0.0000 C   0  0  0  0  0  0  0  0  0  0  0  0
    2.7622    0.0042    0.0000 C   0  0  0  0  0  0  0  0  0  0  0  0
    1.7643    0.1094    0.0000 O   0  0  0  0  0  0  0  0  0  0  0  0
    3.1655   -0.9052    0.0000 N   0  0  0  0  0  0  0  0  0  0  0  0
    2.5766   -1.7134    0.0000 C   0  0  0  0  0  0  0  0  0  0  0  0
    1.5787   -1.6080    0.0000 C   0  0  0  0  0  0  0  0  0  0  0  0
    0.9944   -2.4132    0.0000 C   0  0  0  0  0  0  0  0  0  0  0  0
    0.0000   -2.3078    0.0000 Cl  0  0  0  0  0  0  0  0  0  0  0  0
    1.3990   -3.3277    0.0000 C   0  0  0  0  0  0  0  0  0  0  0  0
    2.3877   -3.4371    0.0000 C   0  0  0  0  0  0  0  0  0  0  0  0
    2.7899   -4.3526    0.0000 Cl  0  0  0  0  0  0  0  0  0  0  0  0
    2.9811   -2.6279    0.0000 C   0  0  0  0  0  0  0  0  0  0  0  0
    3.8507    3.3526    0.0000 C   0  0  0  0  0  0  0  0  0  0  0  0
    2.8507    3.3526    0.0000 F   0  0  0  0  0  0  0  0  0  0  0  0
    4.8507    3.3526    0.0000 F   0  0  0  0  0  0  0  0  0  0  0  0
    3.8507    4.3526    0.0000 F   0  0  0  0  0  0  0  0  0  0  0  0
  1  2  1  0  0  0  0
  2  3  1  0  0  0  0
  3  4  2  0  0  0  0
  4  5  1  0  0  0  0
  5  6  2  0  0  0  0
  6  2  1  0  0  0  0
  6  7  1  0  0  0  0
  7  8  2  0  0  0  0
  7  9  1  0  0  0  0
  9 10  1  0  0  0  0
 10 11  2  0  0  0  0
 11 12  1  0  0  0  0
 12 13  1  0  0  0  0
 12 14  2  0  0  0  0
 14 15  1  0  0  0  0
 15 16  1  0  0  0  0
 15 17  2  0  0  0  0
 17 10  1  0  0  0  0
  4 18  1  0  0  0  0
 18 19  1  0  0  0  0
 18 20  1  0  0  0  0
 18 21  1  0  0  0  0
M  END
>  <EXTREG>  (ZINC00077720)
ZINC00077720

>  <LOGBIO>
2.5000

$$$$
ZINC00078040
  -MTS-   02131516222D 0   0.00000     0.00000     0

 16 17  0  0  0  0  0  0  0  0999 V2000
    3.9821    1.2518    0.0000 C   0  0  0  0  0  0  0  0  0  0  0  0
    3.1156    1.7509    0.0000 C   0  0  0  0  0  0  0  0  0  0  0  0
    2.2501    1.2501    0.0000 N   0  3  0  0  0  0  0  0  0  0  0  0
    1.3801    1.7501    0.0000 C   0  0  0  0  0  0  0  0  0  0  0  0
    1.3776    2.7501    0.0000 S   0  0  0  0  0  0  0  0  0  0  0  0
    2.2423    3.2522    0.0000 C   0  0  0  0  0  0  0  0  0  0  0  0
    0.5201    1.2501    0.0000 C   0  0  0  0  0  0  0  0  0  0  0  0
    0.5201    0.2501    0.0000 C   0  0  0  0  0  0  0  0  0  0  0  0
    1.3801   -0.2499    0.0000 C   0  0  0  0  0  0  0  0  0  0  0  0
    1.3829   -1.2512    0.0000 C   0  0  0  0  0  0  0  0  0  0  0  0
    2.2494   -1.7503    0.0000 C   0  0  0  0  0  0  0  0  0  0  0  0
    2.2515   -2.7503    0.0000 O   0  0  0  0  0  0  0  0  0  0  0  0
    1.3865   -3.2521    0.0000 C   0  0  0  0  0  0  0  0  0  0  0  0
    3.1169   -1.2460    0.0000 C   0  0  0  0  0  0  0  0  0  0  0  0
    3.1129   -0.2512    0.0000 C   0  0  0  0  0  0  0  0  0  0  0  0
    2.2501    0.2501    0.0000 C   0  0  0  0  0  0  0  0  0  0  0  0
  1  2  1  0  0  0  0
  2  3  1  0  0  0  0
  3  4  2  0  0  0  0
  4  5  1  0  0  0  0
  5  6  1  0  0  0  0
  4  7  1  0  0  0  0
  7  8  2  0  0  0  0
  8  9  1  0  0  0  0
  9 10  1  0  0  0  0
 10 11  2  0  0  0  0
 11 12  1  0  0  0  0
 12 13  1  0  0  0  0
 11 14  1  0  0  0  0
 14 15  2  0  0  0  0
 15 16  1  0  0  0  0
 16  3  1  0  0  0  0
 16  9  2  0  0  0  0
M  CHG  1   3   1
M  END
>  <EXTREG>  (ZINC00078040)
ZINC00078040

>  <LOGBIO>
2.5000

$$$$
ZINC00078561
  -MTS-   02131516222D 0   0.00000     0.00000     0

 23 26  0  0  0  0  0  0  0  0999 V2000
    3.8662   -3.0481    0.0000 F   0  0  0  0  0  0  0  0  0  0  0  0
    4.2690   -2.1327    0.0000 C   0  0  0  0  0  0  0  0  0  0  0  0
    3.3536   -1.7300    0.0000 F   0  0  0  0  0  0  0  0  0  0  0  0
    5.1843   -2.5355    0.0000 F   0  0  0  0  0  0  0  0  0  0  0  0
    4.6717   -1.2174    0.0000 C   0  0  0  0  0  0  0  0  0  0  0  0
    5.6690   -1.1072    0.0000 C   0  0  0  0  0  0  0  0  0  0  0  0
    6.0678   -0.1958    0.0000 C   0  0  0  0  0  0  0  0  0  0  0  0
    5.4773    0.6112    0.0000 C   0  0  0  0  0  0  0  0  0  0  0  0
    4.4880    0.5069    0.0000 C   0  0  0  0  0  0  0  0  0  0  0  0
    4.0811   -0.4104    0.0000 C   0  0  0  0  0  0  0  0  0  0  0  0
    3.8994    1.3153    0.0000 C   0  0  0  0  0  0  0  0  0  0  0  0
    4.2094    2.2753    0.0000 N   0  0  0  0  0  0  0  0  0  0  0  0
    3.3994    2.8553    0.0000 N   0  0  0  0  0  0  0  0  0  0  0  0
    2.5894    2.2753    0.0000 C   0  0  0  0  0  0  0  0  0  0  0  0
    1.6102    2.4780    0.0000 C   0  0  0  0  0  0  0  0  0  0  0  0
    0.9420    1.7341    0.0000 C   0  0  0  0  0  0  0  0  0  0  0  0
    1.2551    0.7808    0.0000 C   0  0  0  0  0  0  0  0  0  0  0  0
    0.5877    0.0315    0.0000 C   0  0  0  0  0  0  0  0  0  0  0  0
    0.9036   -0.9173    0.0000 C   0  0  0  0  0  0  0  0  0  0  0  0
    1.8870   -1.1168    0.0000 C   0  0  0  0  0  0  0  0  0  0  0  0
    2.5450   -0.3707    0.0000 C   0  0  0  0  0  0  0  0  0  0  0  0
    2.2291    0.5781    0.0000 C   0  0  0  0  0  0  0  0  0  0  0  0
    2.8994    1.3153    0.0000 N   0  0  0  0  0  0  0  0  0  0  0  0
  1  2  1  0  0  0  0
  2  3  1  0  0  0  0
  2  4  1  0  0  0  0
  2  5  1  0  0  0  0
  5  6  2  0  0  0  0
  6  7  1  0  0  0  0
  7  8  2  0  0  0  0
  8  9  1  0  0  0  0
  9 10  2  0  0  0  0
 10  5  1  0  0  0  0
  9 11  1  0  0  0  0
 11 12  2  0  0  0  0
 12 13  1  0  0  0  0
 13 14  2  0  0  0  0
 14 15  1  0  0  0  0
 15 16  2  0  0  0  0
 16 17  1  0  0  0  0
 17 18  1  0  0  0  0
 18 19  2  0  0  0  0
 19 20  1  0  0  0  0
 20 21  2  0  0  0  0
 21 22  1  0  0  0  0
 22 17  2  0  0  0  0
 22 23  1  0  0  0  0
 23 11  1  0  0  0  0
 23 14  1  0  0  0  0
M  END
>  <EXTREG>  (ZINC00078561)
ZINC00078561

>  <LOGBIO>
2.5000

$$$$
ZINC00078678
  -MTS-   02131516222D 0   0.00000     0.00000     0

 17 18  0  0  0  0  0  0  0  0999 V2000
    7.5660   -0.4800    0.0000 C   0  0  0  0  0  0  0  0  0  0  0  0
    6.5718   -0.5879    0.0000 C   0  0  0  0  0  0  0  0  0  0  0  0
    5.9784    0.2213    0.0000 C   0  0  0  0  0  0  0  0  0  0  0  0
    4.9897    0.1119    0.0000 C   0  0  0  0  0  0  0  0  0  0  0  0
    4.5852   -0.8026    0.0000 C   0  0  0  0  0  0  0  0  0  0  0  0
    5.1694   -1.6078    0.0000 C   0  0  0  0  0  0  0  0  0  0  0  0
    6.1673   -1.5025    0.0000 C   0  0  0  0  0  0  0  0  0  0  0  0
    3.5907   -0.9081    0.0000 C   0  0  0  0  0  0  0  0  0  0  0  0
    3.1848   -1.8220    0.0000 O   0  0  0  0  0  0  0  0  0  0  0  0
    3.0022   -0.0996    0.0000 N   0  0  0  0  0  0  0  0  0  0  0  0
    3.3122    0.8604    0.0000 C   0  0  0  0  0  0  0  0  0  0  0  0
    2.5022    1.4404    0.0000 C   0  0  0  0  0  0  0  0  0  0  0  0
    1.6922    0.8604    0.0000 C   0  0  0  0  0  0  0  0  0  0  0  0
    2.0022   -0.0996    0.0000 N   0  0  0  0  0  0  0  0  0  0  0  0
    0.7425    1.1736    0.0000 N   0  3  0  0  0  0  0  0  0  0  0  0
    0.5376    2.1559    0.0000 O   0  5  0  0  0  0  0  0  0  0  0  0
    0.0000    0.5116    0.0000 O   0  0  0  0  0  0  0  0  0  0  0  0
  1  2  1  0  0  0  0
  2  3  2  0  0  0  0
  3  4  1  0  0  0  0
  4  5  2  0  0  0  0
  5  6  1  0  0  0  0
  6  7  2  0  0  0  0
  7  2  1  0  0  0  0
  5  8  1  0  0  0  0
  8  9  2  0  0  0  0
  8 10  1  0  0  0  0
 10 11  1  0  0  0  0
 11 12  2  0  0  0  0
 12 13  1  0  0  0  0
 13 14  2  0  0  0  0
 14 10  1  0  0  0  0
 13 15  1  0  0  0  0
 15 16  1  0  0  0  0
 15 17  2  0  0  0  0
M  CHG  2  15   1  16  -1
M  END
>  <EXTREG>  (ZINC00078678)
ZINC00078678

>  <LOGBIO>
2.5000

$$$$
ZINC00078995
  -MTS-   02131516222D 0   0.00000     0.00000     0

 15 16  0  0  0  0  0  0  0  0999 V2000
    4.3119   -1.7222    0.0000 C   0  0  0  0  0  0  0  0  0  0  0  0
    3.7234   -0.9137    0.0000 C   0  0  0  0  0  0  0  0  0  0  0  0
    4.0334    0.0463    0.0000 O   0  0  0  0  0  0  0  0  0  0  0  0
    3.2234    0.6263    0.0000 C   0  0  0  0  0  0  0  0  0  0  0  0
    3.1238    1.6244    0.0000 C   0  0  0  0  0  0  0  0  0  0  0  0
    2.2118    2.0347    0.0000 C   0  0  0  0  0  0  0  0  0  0  0  0
    1.3989    1.4464    0.0000 C   0  0  0  0  0  0  0  0  0  0  0  0
    0.4859    1.8544    0.0000 O   0  0  0  0  0  0  0  0  0  0  0  0
    1.5020    0.4570    0.0000 C   0  0  0  0  0  0  0  0  0  0  0  0
    0.6914   -0.1286    0.0000 Cl  0  0  0  0  0  0  0  0  0  0  0  0
    2.4134    0.0463    0.0000 C   0  0  0  0  0  0  0  0  0  0  0  0
    2.7234   -0.9137    0.0000 C   0  0  0  0  0  0  0  0  0  0  0  0
    2.1349   -1.7222    0.0000 C   0  0  0  0  0  0  0  0  0  0  0  0
    1.1370   -1.6169    0.0000 O   0  0  0  0  0  0  0  0  0  0  0  0
    2.5382   -2.6316    0.0000 O   0  0  0  0  0  0  0  0  0  0  0  0
  1  2  1  0  0  0  0
  2  3  1  0  0  0  0
  3  4  1  0  0  0  0
  4  5  2  0  0  0  0
  5  6  1  0  0  0  0
  6  7  2  0  0  0  0
  7  8  1  0  0  0  0
  7  9  1  0  0  0  0
  9 10  1  0  0  0  0
  9 11  2  0  0  0  0
 11  4  1  0  0  0  0
 11 12  1  0  0  0  0
 12  2  2  0  0  0  0
 12 13  1  0  0  0  0
 13 14  1  0  0  0  0
 13 15  2  0  0  0  0
M  END
>  <EXTREG>  (ZINC00078995)
ZINC00078995

>  <LOGBIO>
2.5000

$$$$
ZINC00079557
  -MTS-   02131516222D 0   0.00000     0.00000     0

 22 23  0  0  1  0  0  0  0  0999 V2000
    5.5507   -2.8405    0.0000 C   0  0  0  0  0  0  0  0  0  0  0  0
    4.5529   -2.9468    0.0000 C   0  0  0  0  0  0  0  0  0  0  0  0
    3.9679   -2.1422    0.0000 C   0  0  1  0  0  0  0  0  0  0  0  0
    2.9701   -2.2485    0.0000 C   0  0  0  0  0  0  0  0  0  0  0  0
    4.3738   -1.2283    0.0000 N   0  0  0  0  0  0  0  0  0  0  0  0
    3.7853   -0.4198    0.0000 C   0  0  0  0  0  0  0  0  0  0  0  0
    4.0953    0.5402    0.0000 N   0  0  0  0  0  0  0  0  0  0  0  0
    3.2853    1.1202    0.0000 C   0  0  0  0  0  0  0  0  0  0  0  0
    3.1857    2.1183    0.0000 N   0  0  0  0  0  0  0  0  0  0  0  0
    3.9973    2.7024    0.0000 C   0  0  0  0  0  0  0  0  0  0  0  0
    2.2737    2.5286    0.0000 C   0  0  0  0  0  0  0  0  0  0  0  0
    2.1720    3.5234    0.0000 O   0  0  0  0  0  0  0  0  0  0  0  0
    1.4608    1.9403    0.0000 N   0  0  0  0  0  0  0  0  0  0  0  0
    0.5478    2.3483    0.0000 C   0  0  0  0  0  0  0  0  0  0  0  0
    1.5639    0.9509    0.0000 C   0  0  0  0  0  0  0  0  0  0  0  0
    0.7533    0.3652    0.0000 O   0  0  0  0  0  0  0  0  0  0  0  0
    2.4753    0.5402    0.0000 C   0  0  0  0  0  0  0  0  0  0  0  0
    2.7853   -0.4198    0.0000 N   0  0  0  0  0  0  0  0  0  0  0  0
    2.1968   -1.2283    0.0000 C   0  0  0  0  0  0  0  0  0  0  0  0
    1.1989   -1.1225    0.0000 C   0  0  0  0  0  0  0  0  0  0  0  0
    0.6143   -1.9274    0.0000 C   0  0  0  0  0  0  0  0  0  0  0  0
    4.5646   -2.0791    0.0000 H   0  0  0  0  0  0  0  0  0  0  0  0
  1  2  1  0  0  0  0
  3  2  1  1  0  0  0
  3 22  1  6  0  0  0
  3  4  1  0  0  0  0
  3  5  1  0  0  0  0
  5  6  1  0  0  0  0
  6  7  2  0  0  0  0
  7  8  1  0  0  0  0
  8  9  1  0  0  0  0
  9 10  1  0  0  0  0
  9 11  1  0  0  0  0
 11 12  2  0  0  0  0
 11 13  1  0  0  0  0
 13 14  1  0  0  0  0
 13 15  1  0  0  0  0
 15 16  2  0  0  0  0
 15 17  1  0  0  0  0
 17  8  2  0  0  0  0
 17 18  1  0  0  0  0
 18  6  1  0  0  0  0
 18 19  1  0  0  0  0
 19 20  1  0  0  0  0
 20 21  2  0  0  0  0
M  END
>  <EXTREG>  (ZINC00079557)
ZINC00079557

>  <LOGBIO>
2.5000

$$$$
ZINC00080083
  -MTS-   02131516222D 0   0.00000     0.00000     0

 20 22  0  0  1  0  0  0  0  0999 V2000
    4.8564   -0.0429    0.0000 C   0  0  0  0  0  0  0  0  0  0  0  0
    4.4501   -0.9604    0.0000 C   0  0  1  0  0  0  0  0  0  0  0  0
    3.4608   -1.0653    0.0000 S   0  0  0  0  0  0  0  0  0  0  0  0
    2.8723   -0.2568    0.0000 C   0  0  0  0  0  0  0  0  0  0  0  0
    3.1823    0.7032    0.0000 S   0  0  0  0  0  0  0  0  0  0  0  0
    2.3723    1.2832    0.0000 C   0  0  0  0  0  0  0  0  0  0  0  0
    2.2727    2.2813    0.0000 C   0  0  0  0  0  0  0  0  0  0  0  0
    1.3607    2.6916    0.0000 C   0  0  0  0  0  0  0  0  0  0  0  0
    1.2591    3.6864    0.0000 N   0  0  0  0  0  0  0  0  0  0  0  0
    0.5478    2.1033    0.0000 C   0  0  0  0  0  0  0  0  0  0  0  0
    0.6509    1.1139    0.0000 C   0  0  0  0  0  0  0  0  0  0  0  0
    1.5623    0.7032    0.0000 C   0  0  0  0  0  0  0  0  0  0  0  0
    1.8723   -0.2568    0.0000 N   0  0  0  0  0  0  0  0  0  0  0  0
    5.0390   -1.7686    0.0000 C   0  0  0  0  0  0  0  0  0  0  0  0
    4.6331   -2.6863    0.0000 C   0  0  0  0  0  0  0  0  0  0  0  0
    5.2206   -3.4891    0.0000 C   0  0  0  0  0  0  0  0  0  0  0  0
    6.2151   -3.3841    0.0000 C   0  0  0  0  0  0  0  0  0  0  0  0
    6.6220   -2.4764    0.0000 C   0  0  0  0  0  0  0  0  0  0  0  0
    6.0335   -1.6636    0.0000 C   0  0  0  0  0  0  0  0  0  0  0  0
    5.0467   -0.8967    0.0000 H   0  0  0  0  0  0  0  0  0  0  0  0
  2  1  1  6  0  0  0
  2 20  1  1  0  0  0
  2  3  1  0  0  0  0
  3  4  1  0  0  0  0
  4  5  1  0  0  0  0
  5  6  1  0  0  0  0
  6  7  2  0  0  0  0
  7  8  1  0  0  0  0
  8  9  1  0  0  0  0
  8 10  2  0  0  0  0
 10 11  1  0  0  0  0
 11 12  2  0  0  0  0
 12  6  1  0  0  0  0
 12 13  1  0  0  0  0
 13  4  2  0  0  0  0
  2 14  1  0  0  0  0
 14 15  2  0  0  0  0
 15 16  1  0  0  0  0
 16 17  2  0  0  0  0
 17 18  1  0  0  0  0
 18 19  2  0  0  0  0
 19 14  1  0  0  0  0
M  END
>  <EXTREG>  (ZINC00080083)
ZINC00080083

>  <LOGBIO>
2.5000

$$$$
ZINC00080311
  -MTS-   02131516222D 0   0.00000     0.00000     0

 11 11  0  0  0  0  0  0  0  0999 V2000
    4.8470    1.1082    0.0000 C   0  0  0  0  0  0  0  0  0  0  0  0
    3.9815    0.6073    0.0000 N   0  3  0  0  0  0  0  0  0  0  0  0
    4.4823   -0.2582    0.0000 C   0  0  0  0  0  0  0  0  0  0  0  0
    3.4806    1.4729    0.0000 C   0  0  0  0  0  0  0  0  0  0  0  0
    3.1159    0.1065    0.0000 C   0  0  0  0  0  0  0  0  0  0  0  0
    2.2459    0.6065    0.0000 C   0  0  0  0  0  0  0  0  0  0  0  0
    1.3859    0.1065    0.0000 N   0  0  0  0  0  0  0  0  0  0  0  0
    1.3859   -0.8935    0.0000 C   0  0  0  0  0  0  0  0  0  0  0  0
    0.5192   -1.3922    0.0000 N   0  0  0  0  0  0  0  0  0  0  0  0
    2.2459   -1.3935    0.0000 N   0  0  0  0  0  0  0  0  0  0  0  0
    3.1159   -0.8935    0.0000 C   0  0  0  0  0  0  0  0  0  0  0  0
  1  2  1  0  0  0  0
  2  3  1  0  0  0  0
  2  4  1  0  0  0  0
  2  5  1  0  0  0  0
  5  6  2  0  0  0  0
  6  7  1  0  0  0  0
  7  8  2  0  0  0  0
  8  9  1  0  0  0  0
  8 10  1  0  0  0  0
 10 11  2  0  0  0  0
 11  5  1  0  0  0  0
M  CHG  1   2   1
M  END
>  <EXTREG>  (ZINC00080311)
ZINC00080311

>  <LOGBIO>
2.5000

$$$$
ZINC00080737
  -MTS-   02131516222D 0   0.00000     0.00000     0

 17 19  0  0  0  0  0  0  0  0999 V2000
    4.5246   -2.7338    0.0000 O   0  0  0  0  0  0  0  0  0  0  0  0
    3.9360   -1.9253    0.0000 C   0  0  0  0  0  0  0  0  0  0  0  0
    4.2460   -0.9653    0.0000 O   0  0  0  0  0  0  0  0  0  0  0  0
    3.4360   -0.3853    0.0000 C   0  0  0  0  0  0  0  0  0  0  0  0
    3.4360    0.6147    0.0000 C   0  0  0  0  0  0  0  0  0  0  0  0
    4.3021    1.1147    0.0000 C   0  0  0  0  0  0  0  0  0  0  0  0
    4.3031    2.1181    0.0000 C   0  0  0  0  0  0  0  0  0  0  0  0
    5.1656    2.6138    0.0000 C   0  0  0  0  0  0  0  0  0  0  0  0
    6.0321    2.1146    0.0000 C   0  0  0  0  0  0  0  0  0  0  0  0
    6.0361    1.1198    0.0000 C   0  0  0  0  0  0  0  0  0  0  0  0
    5.1686    0.6155    0.0000 C   0  0  0  0  0  0  0  0  0  0  0  0
    2.6260   -0.9653    0.0000 C   0  0  0  0  0  0  0  0  0  0  0  0
    1.6468   -0.7626    0.0000 C   0  0  0  0  0  0  0  0  0  0  0  0
    0.9786   -1.5066    0.0000 C   0  0  0  0  0  0  0  0  0  0  0  0
    1.2917   -2.4599    0.0000 C   0  0  0  0  0  0  0  0  0  0  0  0
    2.2657   -2.6626    0.0000 C   0  0  0  0  0  0  0  0  0  0  0  0
    2.9360   -1.9253    0.0000 C   0  0  0  0  0  0  0  0  0  0  0  0
  1  2  2  0  0  0  0
  2  3  1  0  0  0  0
  3  4  1  0  0  0  0
  4  5  2  0  0  0  0
  5  6  1  0  0  0  0
  6  7  2  0  0  0  0
  7  8  1  0  0  0  0
  8  9  2  0  0  0  0
  9 10  1  0  0  0  0
 10 11  2  0  0  0  0
 11  6  1  0  0  0  0
  4 12  1  0  0  0  0
 12 13  2  0  0  0  0
 13 14  1  0  0  0  0
 14 15  2  0  0  0  0
 15 16  1  0  0  0  0
 16 17  2  0  0  0  0
 17  2  1  0  0  0  0
 17 12  1  0  0  0  0
M  END
>  <EXTREG>  (ZINC00080737)
ZINC00080737

>  <LOGBIO>
2.5000

$$$$
ZINC00081023
  -MTS-   02131516222D 0   0.00000     0.00000     0

 15 17  0  0  0  0  0  0  0  0999 V2000
    4.7554   -3.1627    0.0000 O   0  0  0  0  0  0  0  0  0  0  0  0
    4.1648   -2.3557    0.0000 C   0  0  0  0  0  0  0  0  0  0  0  0
    4.5689   -1.4372    0.0000 C   0  0  0  0  0  0  0  0  0  0  0  0
    3.9798   -0.6356    0.0000 C   0  0  0  0  0  0  0  0  0  0  0  0
    2.9856   -0.7425    0.0000 C   0  0  0  0  0  0  0  0  0  0  0  0
    2.5804   -1.6511    0.0000 C   0  0  0  0  0  0  0  0  0  0  0  0
    3.1706   -2.4626    0.0000 C   0  0  0  0  0  0  0  0  0  0  0  0
    2.3970    0.0659    0.0000 C   0  0  0  0  0  0  0  0  0  0  0  0
    2.7070    1.0259    0.0000 C   0  0  0  0  0  0  0  0  0  0  0  0
    1.8970    1.6059    0.0000 N   0  0  0  0  0  0  0  0  0  0  0  0
    1.5870    2.5659    0.0000 C   0  0  0  0  0  0  0  0  0  0  0  0
    0.5870    2.5659    0.0000 C   0  0  0  0  0  0  0  0  0  0  0  0
    0.2770    1.6059    0.0000 S   0  0  0  0  0  0  0  0  0  0  0  0
    1.0870    1.0259    0.0000 C   0  0  0  0  0  0  0  0  0  0  0  0
    1.3970    0.0659    0.0000 N   0  0  0  0  0  0  0  0  0  0  0  0
  1  2  1  0  0  0  0
  2  3  2  0  0  0  0
  3  4  1  0  0  0  0
  4  5  2  0  0  0  0
  5  6  1  0  0  0  0
  6  7  2  0  0  0  0
  7  2  1  0  0  0  0
  5  8  1  0  0  0  0
  8  9  2  0  0  0  0
  9 10  1  0  0  0  0
 10 11  1  0  0  0  0
 11 12  1  0  0  0  0
 12 13  1  0  0  0  0
 13 14  1  0  0  0  0
 14 10  1  0  0  0  0
 14 15  2  0  0  0  0
 15  8  1  0  0  0  0
M  END
>  <EXTREG>  (ZINC00081023)
ZINC00081023

>  <LOGBIO>
2.5000

$$$$
ZINC00081587
  -MTS-   02131516222D 0   0.00000     0.00000     0

 15 16  0  0  0  0  0  0  0  0999 V2000
    4.2340   -3.1695    0.0000 C   0  0  0  0  0  0  0  0  0  0  0  0
    3.6434   -2.3583    0.0000 C   0  0  0  0  0  0  0  0  0  0  0  0
    4.0493   -1.4444    0.0000 C   0  0  0  0  0  0  0  0  0  0  0  0
    3.4608   -0.6359    0.0000 S   0  0  0  0  0  0  0  0  0  0  0  0
    2.6523   -1.2244    0.0000 O   0  0  0  0  0  0  0  0  0  0  0  0
    4.2693   -0.0474    0.0000 O   0  0  0  0  0  0  0  0  0  0  0  0
    2.8723    0.1726    0.0000 C   0  0  0  0  0  0  0  0  0  0  0  0
    3.1823    1.1326    0.0000 S   0  0  0  0  0  0  0  0  0  0  0  0
    2.3723    1.7126    0.0000 C   0  0  0  0  0  0  0  0  0  0  0  0
    2.2727    2.7107    0.0000 C   0  0  0  0  0  0  0  0  0  0  0  0
    1.3607    3.1210    0.0000 C   0  0  0  0  0  0  0  0  0  0  0  0
    0.5478    2.5327    0.0000 C   0  0  0  0  0  0  0  0  0  0  0  0
    0.6509    1.5433    0.0000 C   0  0  0  0  0  0  0  0  0  0  0  0
    1.5623    1.1326    0.0000 C   0  0  0  0  0  0  0  0  0  0  0  0
    1.8723    0.1726    0.0000 N   0  0  0  0  0  0  0  0  0  0  0  0
  1  2  2  0  0  0  0
  2  3  1  0  0  0  0
  3  4  1  0  0  0  0
  4  5  2  0  0  0  0
  4  6  2  0  0  0  0
  4  7  1  0  0  0  0
  7  8  1  0  0  0  0
  8  9  1  0  0  0  0
  9 10  2  0  0  0  0
 10 11  1  0  0  0  0
 11 12  2  0  0  0  0
 12 13  1  0  0  0  0
 13 14  2  0  0  0  0
 14  9  1  0  0  0  0
 14 15  1  0  0  0  0
 15  7  2  0  0  0  0
M  END
>  <EXTREG>  (ZINC00081587)
ZINC00081587

>  <LOGBIO>
2.5000

$$$$
ZINC00082009
  -MTS-   02131516222D 0   0.00000     0.00000     0

 11 11  0  0  0  0  0  0  0  0999 V2000
    4.8142    0.0060    0.0000 C   0  0  0  0  0  0  0  0  0  0  0  0
    4.4073   -0.9112    0.0000 O   0  0  0  0  0  0  0  0  0  0  0  0
    3.4180   -1.0156    0.0000 C   0  0  0  0  0  0  0  0  0  0  0  0
    3.0112   -1.9329    0.0000 O   0  0  0  0  0  0  0  0  0  0  0  0
    2.8295   -0.2071    0.0000 C   0  0  0  0  0  0  0  0  0  0  0  0
    3.1395    0.7529    0.0000 S   0  0  0  0  0  0  0  0  0  0  0  0
    2.3295    1.3329    0.0000 C   0  0  0  0  0  0  0  0  0  0  0  0
    1.5195    0.7529    0.0000 C   0  0  0  0  0  0  0  0  0  0  0  0
    0.5698    1.0660    0.0000 C   0  0  0  0  0  0  0  0  0  0  0  0
    1.8295   -0.2071    0.0000 C   0  0  0  0  0  0  0  0  0  0  0  0
    1.2410   -1.0156    0.0000 Cl  0  0  0  0  0  0  0  0  0  0  0  0
  1  2  1  0  0  0  0
  2  3  1  0  0  0  0
  3  4  2  0  0  0  0
  3  5  1  0  0  0  0
  5  6  1  0  0  0  0
  6  7  1  0  0  0  0
  7  8  2  0  0  0  0
  8  9  1  0  0  0  0
  8 10  1  0  0  0  0
 10  5  2  0  0  0  0
 10 11  1  0  0  0  0
M  END
>  <EXTREG>  (ZINC00082009)
ZINC00082009

>  <LOGBIO>
2.5000

$$$$
ZINC00082310
  -MTS-   02131516222D 0   0.00000     0.00000     0

 25 28  0  0  0  0  0  0  0  0999 V2000
    0.6000   -2.6306    0.0000 C   0  0  0  0  0  0  0  0  0  0  0  0
    1.6000   -2.6284    0.0000 C   0  0  0  0  0  0  0  0  0  0  0  0
    2.1052   -3.4954    0.0000 N   0  0  0  0  0  0  0  0  0  0  0  0
    3.0999   -3.4904    0.0000 C   0  0  0  0  0  0  0  0  0  0  0  0
    3.6056   -4.3557    0.0000 C   0  0  0  0  0  0  0  0  0  0  0  0
    4.6056   -4.3507    0.0000 C   0  0  0  0  0  0  0  0  0  0  0  0
    5.1012   -3.4782    0.0000 C   0  0  0  0  0  0  0  0  0  0  0  0
    4.5969   -2.6207    0.0000 C   0  0  0  0  0  0  0  0  0  0  0  0
    3.5982   -2.6234    0.0000 C   0  0  0  0  0  0  0  0  0  0  0  0
    3.1000   -1.7614    0.0000 C   0  0  0  0  0  0  0  0  0  0  0  0
    3.4100   -0.8014    0.0000 C   0  0  0  0  0  0  0  0  0  0  0  0
    4.3597   -0.4882    0.0000 O   0  0  0  0  0  0  0  0  0  0  0  0
    2.6000   -0.2214    0.0000 N   0  0  0  0  0  0  0  0  0  0  0  0
    2.6000    0.7786    0.0000 C   0  0  0  0  0  0  0  0  0  0  0  0
    3.4685    1.2812    0.0000 C   0  0  0  0  0  0  0  0  0  0  0  0
    3.4665    2.2760    0.0000 C   0  0  0  0  0  0  0  0  0  0  0  0
    2.6010    2.7768    0.0000 C   0  0  0  0  0  0  0  0  0  0  0  0
    1.7375    2.2829    0.0000 C   0  0  0  0  0  0  0  0  0  0  0  0
    1.7345    1.2795    0.0000 C   0  0  0  0  0  0  0  0  0  0  0  0
    2.6035    3.7768    0.0000 C   0  0  0  0  0  0  0  0  0  0  0  0
    3.4735    4.2768    0.0000 O   0  0  0  0  0  0  0  0  0  0  0  0
    1.7435    4.2768    0.0000 O   0  0  0  0  0  0  0  0  0  0  0  0
    1.7900   -0.8014    0.0000 C   0  0  0  0  0  0  0  0  0  0  0  0
    0.8403   -0.4882    0.0000 O   0  0  0  0  0  0  0  0  0  0  0  0
    2.1000   -1.7614    0.0000 C   0  0  0  0  0  0  0  0  0  0  0  0
  1  2  1  0  0  0  0
  2  3  1  0  0  0  0
  3  4  2  0  0  0  0
  4  5  1  0  0  0  0
  5  6  2  0  0  0  0
  6  7  1  0  0  0  0
  7  8  2  0  0  0  0
  8  9  1  0  0  0  0
  9  4  1  0  0  0  0
  9 10  2  0  0  0  0
 10 11  1  0  0  0  0
 11 12  2  0  0  0  0
 11 13  1  0  0  0  0
 13 14  1  0  0  0  0
 14 15  2  0  0  0  0
 15 16  1  0  0  0  0
 16 17  2  0  0  0  0
 17 18  1  0  0  0  0
 18 19  2  0  0  0  0
 19 14  1  0  0  0  0
 17 20  1  0  0  0  0
 20 21  1  0  0  0  0
 20 22  2  0  0  0  0
 13 23  1  0  0  0  0
 23 24  2  0  0  0  0
 23 25  1  0  0  0  0
 25  2  2  0  0  0  0
 25 10  1  0  0  0  0
M  END
>  <EXTREG>  (ZINC00082310)
ZINC00082310

>  <LOGBIO>
2.5000

$$$$
ZINC00083097
  -MTS-   02131516222D 0   0.00000     0.00000     0

 20 22  0  0  0  0  0  0  0  0999 V2000
    6.6691    2.8146    0.0000 C   0  0  0  0  0  0  0  0  0  0  0  0
    5.8036    2.3137    0.0000 C   0  0  0  0  0  0  0  0  0  0  0  0
    4.9336    2.8137    0.0000 C   0  0  0  0  0  0  0  0  0  0  0  0
    4.0736    2.3137    0.0000 C   0  0  0  0  0  0  0  0  0  0  0  0
    4.0736    1.3137    0.0000 N   0  0  0  0  0  0  0  0  0  0  0  0
    4.9336    0.8137    0.0000 C   0  0  0  0  0  0  0  0  0  0  0  0
    5.8036    1.3137    0.0000 C   0  0  0  0  0  0  0  0  0  0  0  0
    3.2068    0.8150    0.0000 S   0  0  0  0  0  0  0  0  0  0  0  0
    3.7055   -0.0518    0.0000 O   0  0  0  0  0  0  0  0  0  0  0  0
    2.7081    1.6818    0.0000 O   0  0  0  0  0  0  0  0  0  0  0  0
    2.2533    0.2665    0.0000 C   0  0  0  0  0  0  0  0  0  0  0  0
    1.3846    0.7687    0.0000 C   0  0  0  0  0  0  0  0  0  0  0  0
    0.5233    0.2708    0.0000 C   0  0  0  0  0  0  0  0  0  0  0  0
    0.5208   -0.7292    0.0000 C   0  0  0  0  0  0  0  0  0  0  0  0
    1.3796   -1.2313    0.0000 C   0  0  0  0  0  0  0  0  0  0  0  0
    1.3799   -2.2326    0.0000 C   0  0  0  0  0  0  0  0  0  0  0  0
    2.2452   -2.7339    0.0000 C   0  0  0  0  0  0  0  0  0  0  0  0
    3.1139   -2.2317    0.0000 C   0  0  0  0  0  0  0  0  0  0  0  0
    3.1123   -1.2369    0.0000 N   0  0  0  0  0  0  0  0  0  0  0  0
    2.2508   -0.7335    0.0000 C   0  0  0  0  0  0  0  0  0  0  0  0
  1  2  1  0  0  0  0
  2  3  1  0  0  0  0
  3  4  1  0  0  0  0
  4  5  1  0  0  0  0
  5  6  1  0  0  0  0
  6  7  1  0  0  0  0
  7  2  1  0  0  0  0
  5  8  1  0  0  0  0
  8  9  2  0  0  0  0
  8 10  2  0  0  0  0
  8 11  1  0  0  0  0
 11 12  2  0  0  0  0
 12 13  1  0  0  0  0
 13 14  2  0  0  0  0
 14 15  1  0  0  0  0
 15 16  1  0  0  0  0
 16 17  2  0  0  0  0
 17 18  1  0  0  0  0
 18 19  2  0  0  0  0
 19 20  1  0  0  0  0
 20 11  1  0  0  0  0
 20 15  2  0  0  0  0
M  END
>  <EXTREG>  (ZINC00083097)
ZINC00083097

>  <LOGBIO>
2.5000

$$$$
ZINC00084049
  -MTS-   02131516222D 0   0.00000     0.00000     0

 18 19  0  0  0  0  0  0  0  0999 V2000
    6.9354    2.6954    0.0000 C   0  0  0  0  0  0  0  0  0  0  0  0
    6.0699    2.1945    0.0000 C   0  0  0  0  0  0  0  0  0  0  0  0
    5.1999    2.6945    0.0000 C   0  0  0  0  0  0  0  0  0  0  0  0
    4.3399    2.1945    0.0000 C   0  0  0  0  0  0  0  0  0  0  0  0
    4.3399    1.1945    0.0000 C   0  0  0  0  0  0  0  0  0  0  0  0
    5.1999    0.6945    0.0000 C   0  0  0  0  0  0  0  0  0  0  0  0
    6.0699    1.1945    0.0000 C   0  0  0  0  0  0  0  0  0  0  0  0
    3.4731    0.6958    0.0000 C   0  0  0  0  0  0  0  0  0  0  0  0
    2.6046    1.1984    0.0000 O   0  0  0  0  0  0  0  0  0  0  0  0
    3.4711   -0.2989    0.0000 N   0  0  0  0  0  0  0  0  0  0  0  0
    2.6040   -0.7972    0.0000 C   0  0  0  0  0  0  0  0  0  0  0  0
    1.7356   -0.2945    0.0000 C   0  0  0  0  0  0  0  0  0  0  0  0
    0.8740   -0.7919    0.0000 C   0  0  0  0  0  0  0  0  0  0  0  0
    0.8710   -1.7919    0.0000 C   0  0  0  0  0  0  0  0  0  0  0  0
    0.0027   -2.2880    0.0000 O   0  0  0  0  0  0  0  0  0  0  0  0
    1.7295   -2.2945    0.0000 C   0  0  0  0  0  0  0  0  0  0  0  0
    1.7240   -3.2945    0.0000 Br  0  0  0  0  0  0  0  0  0  0  0  0
    2.6010   -1.7972    0.0000 C   0  0  0  0  0  0  0  0  0  0  0  0
  1  2  1  0  0  0  0
  2  3  2  0  0  0  0
  3  4  1  0  0  0  0
  4  5  2  0  0  0  0
  5  6  1  0  0  0  0
  6  7  2  0  0  0  0
  7  2  1  0  0  0  0
  5  8  1  0  0  0  0
  8  9  2  0  0  0  0
  8 10  1  0  0  0  0
 10 11  1  0  0  0  0
 11 12  2  0  0  0  0
 12 13  1  0  0  0  0
 13 14  2  0  0  0  0
 14 15  1  0  0  0  0
 14 16  1  0  0  0  0
 16 17  1  0  0  0  0
 16 18  2  0  0  0  0
 18 11  1  0  0  0  0
M  END
>  <EXTREG>  (ZINC00084049)
ZINC00084049

>  <LOGBIO>
2.5000

$$$$
ZINC00084162
  -MTS-   02131516222D 0   0.00000     0.00000     0

 12 12  0  0  0  0  0  0  0  0999 V2000
    3.9752    2.6028    0.0000 O   0  0  0  0  0  0  0  0  0  0  0  0
    3.9761    1.5994    0.0000 C   0  0  0  0  0  0  0  0  0  0  0  0
    4.8424    1.0998    0.0000 O   0  0  0  0  0  0  0  0  0  0  0  0
    3.1146    1.1020    0.0000 C   0  0  0  0  0  0  0  0  0  0  0  0
    3.1156    0.0986    0.0000 O   0  0  0  0  0  0  0  0  0  0  0  0
    2.2501   -0.4023    0.0000 C   0  0  0  0  0  0  0  0  0  0  0  0
    1.3801    0.0977    0.0000 C   0  0  0  0  0  0  0  0  0  0  0  0
    0.5201   -0.4023    0.0000 C   0  0  0  0  0  0  0  0  0  0  0  0
    0.5201   -1.4023    0.0000 C   0  0  0  0  0  0  0  0  0  0  0  0
    1.3801   -1.9023    0.0000 C   0  0  0  0  0  0  0  0  0  0  0  0
    1.3776   -2.9023    0.0000 Br  0  0  0  0  0  0  0  0  0  0  0  0
    2.2501   -1.4023    0.0000 C   0  0  0  0  0  0  0  0  0  0  0  0
  1  2  1  0  0  0  0
  2  3  2  0  0  0  0
  2  4  1  0  0  0  0
  4  5  1  0  0  0  0
  5  6  1  0  0  0  0
  6  7  2  0  0  0  0
  7  8  1  0  0  0  0
  8  9  2  0  0  0  0
  9 10  1  0  0  0  0
 10 11  1  0  0  0  0
 10 12  2  0  0  0  0
 12  6  1  0  0  0  0
M  END
>  <EXTREG>  (ZINC00084162)
ZINC00084162

>  <LOGBIO>
2.5000

$$$$
ZINC00085411
  -MTS-   02131516222D 0   0.00000     0.00000     0

 19 20  0  0  1  0  0  0  0  0999 V2000
    5.7876    2.2203    0.0000 C   0  0  0  0  0  0  0  0  0  0  0  0
    4.9185    1.7186    0.0000 C   0  0  0  0  0  0  0  0  0  0  0  0
    4.9195    0.7238    0.0000 C   0  0  0  0  0  0  0  0  0  0  0  0
    4.0540    0.2230    0.0000 C   0  0  2  0  0  0  0  0  0  0  0  0
    3.1840    0.7230    0.0000 O   0  0  0  0  0  0  0  0  0  0  0  0
    2.3240    0.2230    0.0000 C   0  0  0  0  0  0  0  0  0  0  0  0
    1.4572    0.7217    0.0000 O   0  0  0  0  0  0  0  0  0  0  0  0
    2.3240   -0.7770    0.0000 C   0  0  0  0  0  0  0  0  0  0  0  0
    2.3250   -1.7770    0.0000 C   0  0  0  0  0  0  0  0  0  0  0  0
    1.4605   -2.2796    0.0000 C   0  0  0  0  0  0  0  0  0  0  0  0
    0.5909   -1.7788    0.0000 C   0  0  0  0  0  0  0  0  0  0  0  0
    0.5909   -0.7840    0.0000 C   0  0  0  0  0  0  0  0  0  0  0  0
    1.4554   -0.2814    0.0000 C   0  0  0  0  0  0  0  0  0  0  0  0
    3.1840   -1.2770    0.0000 C   0  0  0  0  0  0  0  0  0  0  0  0
    3.1815   -2.2770    0.0000 O   0  0  0  0  0  0  0  0  0  0  0  0
    4.0540   -0.7770    0.0000 C   0  0  0  0  0  0  0  0  0  0  0  0
    4.3948   -1.7172    0.0000 C   0  0  0  0  0  0  0  0  0  0  0  0
    5.0389   -0.6040    0.0000 C   0  0  0  0  0  0  0  0  0  0  0  0
    4.0531    0.8230    0.0000 H   0  0  0  0  0  0  0  0  0  0  0  0
  1  2  1  0  0  0  0
  2  3  2  0  0  0  0
  4  3  1  1  0  0  0
  4 19  1  6  0  0  0
  4  5  1  0  0  0  0
  5  6  1  0  0  0  0
  6  7  2  0  0  0  0
  6  8  1  0  0  0  0
  8  9  1  0  0  0  0
  9 10  1  0  0  0  0
 10 11  1  0  0  0  0
 11 12  1  0  0  0  0
 12 13  1  0  0  0  0
 13  8  1  0  0  0  0
  8 14  1  0  0  0  0
 14 15  2  0  0  0  0
 14 16  1  0  0  0  0
 16  4  1  0  0  0  0
 16 17  1  0  0  0  0
 16 18  1  0  0  0  0
M  END
>  <EXTREG>  (ZINC00085411)
ZINC00085411

>  <LOGBIO>
2.5000

$$$$
ZINC00085474
  -MTS-   02131516222D 0   0.00000     0.00000     0

 19 20  0  0  0  0  0  0  0  0999 V2000
    8.3154    1.9971    0.0000 C   0  0  0  0  0  0  0  0  0  0  0  0
    7.4499    1.4963    0.0000 C   0  0  0  0  0  0  0  0  0  0  0  0
    6.5799    1.9963    0.0000 C   0  0  0  0  0  0  0  0  0  0  0  0
    5.7199    1.4963    0.0000 C   0  0  0  0  0  0  0  0  0  0  0  0
    5.7199    0.4963    0.0000 C   0  0  0  0  0  0  0  0  0  0  0  0
    6.5799   -0.0037    0.0000 C   0  0  0  0  0  0  0  0  0  0  0  0
    7.4499    0.4963    0.0000 C   0  0  0  0  0  0  0  0  0  0  0  0
    4.8531   -0.0024    0.0000 S   0  0  0  0  0  0  0  0  0  0  0  0
    5.3518   -0.8692    0.0000 O   0  0  0  0  0  0  0  0  0  0  0  0
    4.3544    0.8644    0.0000 O   0  0  0  0  0  0  0  0  0  0  0  0
    3.9863   -0.5011    0.0000 C   0  0  0  0  0  0  0  0  0  0  0  0
    3.1210    0.0002    0.0000 C   0  0  0  0  0  0  0  0  0  0  0  0
    3.1225    0.9950    0.0000 O   0  0  0  0  0  0  0  0  0  0  0  0
    2.2542   -0.4985    0.0000 C   0  0  0  0  0  0  0  0  0  0  0  0
    2.2517   -1.5019    0.0000 C   0  0  0  0  0  0  0  0  0  0  0  0
    1.3885   -1.9963    0.0000 C   0  0  0  0  0  0  0  0  0  0  0  0
    0.5227   -1.4958    0.0000 C   0  0  0  0  0  0  0  0  0  0  0  0
    0.5202   -0.5010    0.0000 C   0  0  0  0  0  0  0  0  0  0  0  0
    1.3885    0.0020    0.0000 C   0  0  0  0  0  0  0  0  0  0  0  0
  1  2  1  0  0  0  0
  2  3  2  0  0  0  0
  3  4  1  0  0  0  0
  4  5  2  0  0  0  0
  5  6  1  0  0  0  0
  6  7  2  0  0  0  0
  7  2  1  0  0  0  0
  5  8  1  0  0  0  0
  8  9  2  0  0  0  0
  8 10  2  0  0  0  0
  8 11  1  0  0  0  0
 11 12  1  0  0  0  0
 12 13  2  0  0  0  0
 12 14  1  0  0  0  0
 14 15  2  0  0  0  0
 15 16  1  0  0  0  0
 16 17  2  0  0  0  0
 17 18  1  0  0  0  0
 18 19  2  0  0  0  0
 19 14  1  0  0  0  0
M  END
>  <EXTREG>  (ZINC00085474)
ZINC00085474

>  <LOGBIO>
2.5000

$$$$
ZINC00085769
  -MTS-   02131516222D 0   0.00000     0.00000     0

 20 21  0  0  0  0  0  0  0  0999 V2000
    5.1989    1.8022    0.0000 O   0  0  0  0  0  0  0  0  0  0  0  0
    4.3291    2.3026    0.0000 C   0  0  0  0  0  0  0  0  0  0  0  0
    4.3286    3.2974    0.0000 O   0  0  0  0  0  0  0  0  0  0  0  0
    3.4636    1.8017    0.0000 C   0  0  0  0  0  0  0  0  0  0  0  0
    2.5936    2.3017    0.0000 C   0  0  0  0  0  0  0  0  0  0  0  0
    1.7336    1.8017    0.0000 C   0  0  0  0  0  0  0  0  0  0  0  0
    1.7336    0.8017    0.0000 C   0  0  0  0  0  0  0  0  0  0  0  0
    2.5936    0.3017    0.0000 C   0  0  0  0  0  0  0  0  0  0  0  0
    3.4636    0.8017    0.0000 C   0  0  0  0  0  0  0  0  0  0  0  0
    4.3291    0.3009    0.0000 S   0  0  0  0  0  0  0  0  0  0  0  0
    4.3281   -0.6991    0.0000 C   0  0  0  0  0  0  0  0  0  0  0  0
    5.1961   -1.2026    0.0000 C   0  0  0  0  0  0  0  0  0  0  0  0
    5.1931   -2.1974    0.0000 C   0  0  0  0  0  0  0  0  0  0  0  0
    4.3271   -2.6974    0.0000 C   0  0  0  0  0  0  0  0  0  0  0  0
    3.4641   -2.2026    0.0000 C   0  0  0  0  0  0  0  0  0  0  0  0
    3.4621   -1.1991    0.0000 C   0  0  0  0  0  0  0  0  0  0  0  0
    0.8668    2.3004    0.0000 C   0  0  0  0  0  0  0  0  0  0  0  0
    0.3681    1.4336    0.0000 F   0  0  0  0  0  0  0  0  0  0  0  0
    1.3655    3.1672    0.0000 F   0  0  0  0  0  0  0  0  0  0  0  0
    0.0000    2.7991    0.0000 F   0  0  0  0  0  0  0  0  0  0  0  0
  1  2  1  0  0  0  0
  2  3  2  0  0  0  0
  2  4  1  0  0  0  0
  4  5  2  0  0  0  0
  5  6  1  0  0  0  0
  6  7  2  0  0  0  0
  7  8  1  0  0  0  0
  8  9  2  0  0  0  0
  9  4  1  0  0  0  0
  9 10  1  0  0  0  0
 10 11  1  0  0  0  0
 11 12  2  0  0  0  0
 12 13  1  0  0  0  0
 13 14  2  0  0  0  0
 14 15  1  0  0  0  0
 15 16  2  0  0  0  0
 16 11  1  0  0  0  0
  6 17  1  0  0  0  0
 17 18  1  0  0  0  0
 17 19  1  0  0  0  0
 17 20  1  0  0  0  0
M  END
>  <EXTREG>  (ZINC00085769)
ZINC00085769

>  <LOGBIO>
2.5000

$$$$
ZINC00086487
  -MTS-   02131516222D 0   0.00000     0.00000     0

 14 16  0  0  0  0  0  0  0  0999 V2000
    0.6078    0.5372    0.0000 C   0  0  0  0  0  0  0  0  0  0  0  0
    1.1035   -0.3313    0.0000 C   0  0  0  0  0  0  0  0  0  0  0  0
    0.6000   -1.1993    0.0000 C   0  0  0  0  0  0  0  0  0  0  0  0
    1.0965   -2.0613    0.0000 N   0  0  0  0  0  0  0  0  0  0  0  0
    2.0965   -2.0654    0.0000 N   0  0  0  0  0  0  0  0  0  0  0  0
    2.5978   -1.2036    0.0000 C   0  0  0  0  0  0  0  0  0  0  0  0
    3.6013   -1.2087    0.0000 C   0  0  0  0  0  0  0  0  0  0  0  0
    4.1039   -0.3442    0.0000 C   0  0  0  0  0  0  0  0  0  0  0  0
    3.6057    0.5254    0.0000 C   0  0  0  0  0  0  0  0  0  0  0  0
    3.9157    1.4854    0.0000 N   0  0  0  0  0  0  0  0  0  0  0  0
    3.1057    2.0654    0.0000 O   0  0  0  0  0  0  0  0  0  0  0  0
    2.2957    1.4854    0.0000 N   0  0  0  0  0  0  0  0  0  0  0  0
    2.6057    0.5254    0.0000 C   0  0  0  0  0  0  0  0  0  0  0  0
    2.1057   -0.3391    0.0000 C   0  0  0  0  0  0  0  0  0  0  0  0
  1  2  1  0  0  0  0
  2  3  2  0  0  0  0
  3  4  1  0  0  0  0
  4  5  2  0  0  0  0
  5  6  1  0  0  0  0
  6  7  1  0  0  0  0
  7  8  1  0  0  0  0
  8  9  1  0  0  0  0
  9 10  2  0  0  0  0
 10 11  1  0  0  0  0
 11 12  1  0  0  0  0
 12 13  2  0  0  0  0
 13  9  1  0  0  0  0
 13 14  1  0  0  0  0
 14  2  1  0  0  0  0
 14  6  2  0  0  0  0
M  END
>  <EXTREG>  (ZINC00086487)
ZINC00086487

>  <LOGBIO>
2.5000

$$$$
ZINC00087751
  -MTS-   02131516222D 0   0.00000     0.00000     0

 21 24  0  0  0  0  0  0  0  0999 V2000
    4.1016   -1.9429    0.0000 O   0  0  0  0  0  0  0  0  0  0  0  0
    3.6008   -1.0774    0.0000 C   0  0  0  0  0  0  0  0  0  0  0  0
    4.1008   -0.2074    0.0000 N   0  0  0  0  0  0  0  0  0  0  0  0
    3.6008    0.6526    0.0000 C   0  0  0  0  0  0  0  0  0  0  0  0
    3.9108    1.6126    0.0000 S   0  0  0  0  0  0  0  0  0  0  0  0
    3.1008    2.1926    0.0000 C   0  0  0  0  0  0  0  0  0  0  0  0
    3.0012    3.1907    0.0000 C   0  0  0  0  0  0  0  0  0  0  0  0
    2.0892    3.6010    0.0000 C   0  0  0  0  0  0  0  0  0  0  0  0
    1.2763    3.0127    0.0000 C   0  0  0  0  0  0  0  0  0  0  0  0
    1.3794    2.0233    0.0000 C   0  0  0  0  0  0  0  0  0  0  0  0
    2.2908    1.6126    0.0000 C   0  0  0  0  0  0  0  0  0  0  0  0
    2.6008    0.6526    0.0000 N   0  0  0  0  0  0  0  0  0  0  0  0
    2.1008   -0.2074    0.0000 C   0  0  0  0  0  0  0  0  0  0  0  0
    1.1008   -0.2049    0.0000 O   0  0  0  0  0  0  0  0  0  0  0  0
    2.6008   -1.0774    0.0000 C   0  0  0  0  0  0  0  0  0  0  0  0
    2.0999   -1.9429    0.0000 C   0  0  0  0  0  0  0  0  0  0  0  0
    1.0965   -1.9429    0.0000 C   0  0  0  0  0  0  0  0  0  0  0  0
    0.6000   -2.8049    0.0000 C   0  0  0  0  0  0  0  0  0  0  0  0
    1.0983   -3.6720    0.0000 C   0  0  0  0  0  0  0  0  0  0  0  0
    2.0931   -3.6769    0.0000 C   0  0  0  0  0  0  0  0  0  0  0  0
    2.5982   -2.8099    0.0000 C   0  0  0  0  0  0  0  0  0  0  0  0
  1  2  2  0  0  0  0
  2  3  1  0  0  0  0
  3  4  2  0  0  0  0
  4  5  1  0  0  0  0
  5  6  1  0  0  0  0
  6  7  2  0  0  0  0
  7  8  1  0  0  0  0
  8  9  2  0  0  0  0
  9 10  1  0  0  0  0
 10 11  2  0  0  0  0
 11  6  1  0  0  0  0
 11 12  1  0  0  0  0
 12  4  1  0  0  0  0
 12 13  1  0  0  0  0
 13 14  2  0  0  0  0
 13 15  1  0  0  0  0
 15  2  1  0  0  0  0
 15 16  1  0  0  0  0
 16 17  2  0  0  0  0
 17 18  1  0  0  0  0
 18 19  2  0  0  0  0
 19 20  1  0  0  0  0
 20 21  2  0  0  0  0
 21 16  1  0  0  0  0
M  END
>  <EXTREG>  (ZINC00087751)
ZINC00087751

>  <LOGBIO>
2.5000

$$$$
ZINC00088514
  -MTS-   02131516222D 0   0.00000     0.00000     0

 19 21  0  0  1  0  0  0  0  0999 V2000
    3.4663   -1.0714    0.0000 C   0  0  0  0  0  0  0  0  0  0  0  0
    3.5702   -0.0769    0.0000 C   0  0  0  0  0  0  0  0  0  0  0  0
    4.5486   -0.2836    0.0000 C   0  0  0  0  0  0  0  0  0  0  0  0
    3.8802    0.8831    0.0000 C   0  0  0  0  0  0  0  0  0  0  0  0
    4.7931    1.2990    0.0000 C   0  0  0  0  0  0  0  0  0  0  0  0
    4.8877    2.2945    0.0000 C   0  0  0  0  0  0  0  0  0  0  0  0
    4.0689    2.8746    0.0000 C   0  0  0  0  0  0  0  0  0  0  0  0
    3.1655    2.4582    0.0000 C   0  0  0  0  0  0  0  0  0  0  0  0
    3.0702    1.4631    0.0000 C   0  0  0  0  0  0  0  0  0  0  0  0
    2.2602    0.8831    0.0000 N   0  0  0  0  0  0  0  0  0  0  0  0
    1.2534    0.8739    0.0000 C   0  0  0  0  0  0  0  0  0  0  0  0
    0.9492   -0.0788    0.0000 C   0  0  0  0  0  0  0  0  0  0  0  0
    0.0000   -0.3935    0.0000 O   0  0  0  0  0  0  0  0  0  0  0  0
    1.7694   -0.6661    0.0000 N   0  0  0  0  0  0  0  0  0  0  0  0
    1.7759   -1.6661    0.0000 C   0  0  0  0  0  0  0  0  0  0  0  0
    0.9101   -2.1734    0.0000 C   0  0  0  0  0  0  0  0  0  0  0  0
    0.9176   -3.1681    0.0000 C   0  0  0  0  0  0  0  0  0  0  0  0
    2.5702   -0.0769    0.0000 C   0  0  2  0  0  0  0  0  0  0  0  0
    2.8821   -1.0270    0.0000 C   0  0  0  0  0  0  0  0  0  0  0  0
  1  2  1  0  0  0  0
  2  3  1  0  0  0  0
  2  4  1  0  0  0  0
  4  5  2  0  0  0  0
  5  6  1  0  0  0  0
  6  7  2  0  0  0  0
  7  8  1  0  0  0  0
  8  9  2  0  0  0  0
  9  4  1  0  0  0  0
  9 10  1  0  0  0  0
 10 11  1  0  0  0  0
 11 12  1  0  0  0  0
 12 13  2  0  0  0  0
 12 14  1  0  0  0  0
 14 15  1  0  0  0  0
 15 16  1  0  0  0  0
 16 17  2  0  0  0  0
 14 18  1  0  0  0  0
 18  2  1  0  0  0  0
 18 10  1  0  0  0  0
 18 19  1  6  0  0  0
M  END
>  <EXTREG>  (ZINC00088514)
ZINC00088514

>  <LOGBIO>
2.5000

$$$$
ZINC00089032
  -MTS-   02131516222D 0   0.00000     0.00000     0

 18 20  0  0  0  0  0  0  0  0999 V2000
    8.9930   -0.7675    0.0000 Cl  0  0  0  0  0  0  0  0  0  0  0  0
    7.9989   -0.8754    0.0000 C   0  0  0  0  0  0  0  0  0  0  0  0
    7.4055   -0.0662    0.0000 C   0  0  0  0  0  0  0  0  0  0  0  0
    6.4167   -0.1756    0.0000 C   0  0  0  0  0  0  0  0  0  0  0  0
    6.0122   -1.0901    0.0000 C   0  0  0  0  0  0  0  0  0  0  0  0
    5.0178   -1.1955    0.0000 C   0  0  0  0  0  0  0  0  0  0  0  0
    4.4293   -0.3870    0.0000 N   0  0  0  0  0  0  0  0  0  0  0  0
    4.7393    0.5730    0.0000 N   0  0  0  0  0  0  0  0  0  0  0  0
    3.9293    1.1530    0.0000 N   0  0  0  0  0  0  0  0  0  0  0  0
    3.1193    0.5730    0.0000 C   0  0  0  0  0  0  0  0  0  0  0  0
    3.4293   -0.3870    0.0000 N   0  0  0  0  0  0  0  0  0  0  0  0
    2.1696    0.8861    0.0000 N   0  0  0  0  0  0  0  0  0  0  0  0
    1.8611    1.8466    0.0000 C   0  0  0  0  0  0  0  0  0  0  0  0
    0.8649    1.8450    0.0000 C   0  0  0  0  0  0  0  0  0  0  0  0
    0.5455    0.9013    0.0000 C   0  0  0  0  0  0  0  0  0  0  0  0
    1.3575    0.3026    0.0000 C   0  0  0  0  0  0  0  0  0  0  0  0
    6.5964   -1.8952    0.0000 C   0  0  0  0  0  0  0  0  0  0  0  0
    7.5943   -1.7899    0.0000 C   0  0  0  0  0  0  0  0  0  0  0  0
  1  2  1  0  0  0  0
  2  3  2  0  0  0  0
  3  4  1  0  0  0  0
  4  5  2  0  0  0  0
  5  6  1  0  0  0  0
  6  7  1  0  0  0  0
  7  8  1  0  0  0  0
  8  9  2  0  0  0  0
  9 10  1  0  0  0  0
 10 11  2  0  0  0  0
 11  7  1  0  0  0  0
 10 12  1  0  0  0  0
 12 13  1  0  0  0  0
 13 14  1  0  0  0  0
 14 15  1  0  0  0  0
 15 16  1  0  0  0  0
 16 12  1  0  0  0  0
  5 17  1  0  0  0  0
 17 18  2  0  0  0  0
 18  2  1  0  0  0  0
M  END
>  <EXTREG>  (ZINC00089032)
ZINC00089032

>  <LOGBIO>
2.5000

$$$$
ZINC00089341
  -MTS-   02131516222D 0   0.00000     0.00000     0

 18 19  0  0  1  0  0  0  0  0999 V2000
    4.8472    0.8909    0.0000 F   0  0  0  0  0  0  0  0  0  0  0  0
    5.4328    0.0804    0.0000 C   0  0  0  0  0  0  0  0  0  0  0  0
    6.4311    0.1816    0.0000 C   0  0  0  0  0  0  0  0  0  0  0  0
    7.0121   -0.6259    0.0000 C   0  0  0  0  0  0  0  0  0  0  0  0
    6.6038   -1.5388    0.0000 C   0  0  0  0  0  0  0  0  0  0  0  0
    5.6146   -1.6441    0.0000 C   0  0  0  0  0  0  0  0  0  0  0  0
    5.2087   -2.5580    0.0000 Cl  0  0  0  0  0  0  0  0  0  0  0  0
    5.0245   -0.8325    0.0000 C   0  0  0  0  0  0  0  0  0  0  0  0
    4.0300   -0.9364    0.0000 C   0  0  0  0  0  0  0  0  0  0  0  0
    3.6207   -1.8526    0.0000 O   0  0  0  0  0  0  0  0  0  0  0  0
    3.4454   -0.1315    0.0000 O   0  0  0  0  0  0  0  0  0  0  0  0
    2.4475   -0.2373    0.0000 C   0  0  0  0  0  0  0  0  0  0  0  0
    1.8590    0.5712    0.0000 C   0  0  2  0  0  0  0  0  0  0  0  0
    2.1690    1.5312    0.0000 C   0  0  0  0  0  0  0  0  0  0  0  0
    1.3590    2.1112    0.0000 C   0  0  0  0  0  0  0  0  0  0  0  0
    0.5490    1.5312    0.0000 C   0  0  0  0  0  0  0  0  0  0  0  0
    0.8590    0.5712    0.0000 O   0  0  0  0  0  0  0  0  0  0  0  0
    2.4515    0.6659    0.0000 H   0  0  0  0  0  0  0  0  0  0  0  0
  1  2  1  0  0  0  0
  2  3  2  0  0  0  0
  3  4  1  0  0  0  0
  4  5  2  0  0  0  0
  5  6  1  0  0  0  0
  6  7  1  0  0  0  0
  6  8  2  0  0  0  0
  8  2  1  0  0  0  0
  8  9  1  0  0  0  0
  9 10  2  0  0  0  0
  9 11  1  0  0  0  0
 11 12  1  0  0  0  0
 13 12  1  1  0  0  0
 13 18  1  6  0  0  0
 13 14  1  0  0  0  0
 14 15  1  0  0  0  0
 15 16  1  0  0  0  0
 16 17  1  0  0  0  0
 17 13  1  0  0  0  0
M  END
>  <EXTREG>  (ZINC00089341)
ZINC00089341

>  <LOGBIO>
2.5000

$$$$
ZINC00090518
  -MTS-   02131516222D 0   0.00000     0.00000     0

 14 15  0  0  0  0  0  0  0  0999 V2000
    0.3715   -2.8050    0.0000 F   0  0  0  0  0  0  0  0  0  0  0  0
    0.8680   -1.9370    0.0000 C   0  0  0  0  0  0  0  0  0  0  0  0
    0.0000   -1.4405    0.0000 F   0  0  0  0  0  0  0  0  0  0  0  0
    1.7361   -2.4335    0.0000 F   0  0  0  0  0  0  0  0  0  0  0  0
    1.3645   -1.0690    0.0000 C   0  0  0  0  0  0  0  0  0  0  0  0
    2.3680   -1.0640    0.0000 C   0  0  0  0  0  0  0  0  0  0  0  0
    2.8601   -0.1995    0.0000 C   0  0  0  0  0  0  0  0  0  0  0  0
    3.8601   -0.1960    0.0000 Cl  0  0  0  0  0  0  0  0  0  0  0  0
    2.3601    0.6650    0.0000 C   0  0  0  0  0  0  0  0  0  0  0  0
    2.6701    1.6250    0.0000 N   0  0  0  0  0  0  0  0  0  0  0  0
    1.8601    2.2050    0.0000 C   0  0  0  0  0  0  0  0  0  0  0  0
    1.0501    1.6250    0.0000 N   0  0  0  0  0  0  0  0  0  0  0  0
    1.3601    0.6650    0.0000 C   0  0  0  0  0  0  0  0  0  0  0  0
    0.8619   -0.2045    0.0000 C   0  0  0  0  0  0  0  0  0  0  0  0
  1  2  1  0  0  0  0
  2  3  1  0  0  0  0
  2  4  1  0  0  0  0
  2  5  1  0  0  0  0
  5  6  2  0  0  0  0
  6  7  1  0  0  0  0
  7  8  1  0  0  0  0
  7  9  2  0  0  0  0
  9 10  1  0  0  0  0
 10 11  2  0  0  0  0
 11 12  1  0  0  0  0
 12 13  1  0  0  0  0
 13  9  1  0  0  0  0
 13 14  2  0  0  0  0
 14  5  1  0  0  0  0
M  END
>  <EXTREG>  (ZINC00090518)
ZINC00090518

>  <LOGBIO>
2.5000

$$$$
ZINC00091000
  -MTS-   02131516222D 0   0.00000     0.00000     0

 17 19  0  0  0  0  0  0  0  0999 V2000
    2.6060   -1.3179    0.0000 Cl  0  0  0  0  0  0  0  0  0  0  0  0
    3.6060   -1.3157    0.0000 C   0  0  0  0  0  0  0  0  0  0  0  0
    4.1112   -2.1827    0.0000 C   0  0  0  0  0  0  0  0  0  0  0  0
    5.1060   -2.1777    0.0000 C   0  0  0  0  0  0  0  0  0  0  0  0
    5.6042   -1.3107    0.0000 C   0  0  0  0  0  0  0  0  0  0  0  0
    5.1060   -0.4487    0.0000 C   0  0  0  0  0  0  0  0  0  0  0  0
    5.4160    0.5113    0.0000 N   0  0  0  0  0  0  0  0  0  0  0  0
    4.6060    1.0913    0.0000 N   0  0  0  0  0  0  0  0  0  0  0  0
    3.7960    0.5113    0.0000 C   0  0  0  0  0  0  0  0  0  0  0  0
    4.1060   -0.4487    0.0000 N   0  0  0  0  0  0  0  0  0  0  0  0
    2.8463    0.8245    0.0000 C   0  0  0  0  0  0  0  0  0  0  0  0
    2.6410    1.8067    0.0000 C   0  0  0  0  0  0  0  0  0  0  0  0
    1.6956    2.1163    0.0000 C   0  0  0  0  0  0  0  0  0  0  0  0
    0.9489    1.4511    0.0000 C   0  0  0  0  0  0  0  0  0  0  0  0
    0.0000    1.7667    0.0000 Br  0  0  0  0  0  0  0  0  0  0  0  0
    1.1476    0.4764    0.0000 C   0  0  0  0  0  0  0  0  0  0  0  0
    2.0996    0.1593    0.0000 C   0  0  0  0  0  0  0  0  0  0  0  0
  1  2  1  0  0  0  0
  2  3  2  0  0  0  0
  3  4  1  0  0  0  0
  4  5  2  0  0  0  0
  5  6  1  0  0  0  0
  6  7  2  0  0  0  0
  7  8  1  0  0  0  0
  8  9  2  0  0  0  0
  9 10  1  0  0  0  0
 10  2  1  0  0  0  0
 10  6  1  0  0  0  0
  9 11  1  0  0  0  0
 11 12  2  0  0  0  0
 12 13  1  0  0  0  0
 13 14  2  0  0  0  0
 14 15  1  0  0  0  0
 14 16  1  0  0  0  0
 16 17  2  0  0  0  0
 17 11  1  0  0  0  0
M  END
>  <EXTREG>  (ZINC00091000)
ZINC00091000

>  <LOGBIO>
2.5000

$$$$
ZINC00091324
  -MTS-   02131516222D 0   0.00000     0.00000     0

 24 28  0  0  0  0  0  0  0  0999 V2000
    1.4383   -3.4588    0.0000 C   0  0  0  0  0  0  0  0  0  0  0  0
    1.9357   -2.5913    0.0000 O   0  0  0  0  0  0  0  0  0  0  0  0
    2.9357   -2.5883    0.0000 C   0  0  0  0  0  0  0  0  0  0  0  0
    3.4408   -3.4554    0.0000 C   0  0  0  0  0  0  0  0  0  0  0  0
    4.4356   -3.4504    0.0000 C   0  0  0  0  0  0  0  0  0  0  0  0
    4.9339   -2.5834    0.0000 C   0  0  0  0  0  0  0  0  0  0  0  0
    4.4374   -1.7213    0.0000 C   0  0  0  0  0  0  0  0  0  0  0  0
    3.4340   -1.7213    0.0000 C   0  0  0  0  0  0  0  0  0  0  0  0
    2.9331   -0.8558    0.0000 N   0  0  0  0  0  0  0  0  0  0  0  0
    3.4331    0.0142    0.0000 C   0  0  0  0  0  0  0  0  0  0  0  0
    4.4331    0.0167    0.0000 O   0  0  0  0  0  0  0  0  0  0  0  0
    2.9331    0.8742    0.0000 C   0  0  0  0  0  0  0  0  0  0  0  0
    3.2431    1.8342    0.0000 C   0  0  0  0  0  0  0  0  0  0  0  0
    4.0521    2.4369    0.0000 C   0  0  0  0  0  0  0  0  0  0  0  0
    3.7300    3.3836    0.0000 C   0  0  0  0  0  0  0  0  0  0  0  0
    2.7213    3.3679    0.0000 C   0  0  0  0  0  0  0  0  0  0  0  0
    2.4331    2.4142    0.0000 C   0  0  0  0  0  0  0  0  0  0  0  0
    1.6231    1.8342    0.0000 S   0  0  0  0  0  0  0  0  0  0  0  0
    1.9331    0.8742    0.0000 C   0  0  0  0  0  0  0  0  0  0  0  0
    1.4331    0.0142    0.0000 N   0  0  0  0  0  0  0  0  0  0  0  0
    0.4472   -0.1969    0.0000 C   0  0  0  0  0  0  0  0  0  0  0  0
    0.3479   -1.1882    0.0000 N   0  0  0  0  0  0  0  0  0  0  0  0
    1.2544   -1.6014    0.0000 N   0  0  0  0  0  0  0  0  0  0  0  0
    1.9331   -0.8558    0.0000 C   0  0  0  0  0  0  0  0  0  0  0  0
  1  2  1  0  0  0  0
  2  3  1  0  0  0  0
  3  4  2  0  0  0  0
  4  5  1  0  0  0  0
  5  6  2  0  0  0  0
  6  7  1  0  0  0  0
  7  8  2  0  0  0  0
  8  3  1  0  0  0  0
  8  9  1  0  0  0  0
  9 10  1  0  0  0  0
 10 11  2  0  0  0  0
 10 12  1  0  0  0  0
 12 13  1  0  0  0  0
 13 14  1  0  0  0  0
 14 15  1  0  0  0  0
 15 16  1  0  0  0  0
 16 17  1  0  0  0  0
 17 13  2  0  0  0  0
 17 18  1  0  0  0  0
 18 19  1  0  0  0  0
 19 12  2  0  0  0  0
 19 20  1  0  0  0  0
 20 21  1  0  0  0  0
 21 22  2  0  0  0  0
 22 23  1  0  0  0  0
 23 24  2  0  0  0  0
 24  9  1  0  0  0  0
 24 20  1  0  0  0  0
M  END
>  <EXTREG>  (ZINC00091324)
ZINC00091324

>  <LOGBIO>
2.5000

$$$$
ZINC00092575
  -MTS-   02131516222D 0   0.00000     0.00000     0

 23 24  0  0  1  0  0  0  0  0999 V2000
    4.0518    3.8187    0.0000 F   0  0  0  0  0  0  0  0  0  0  0  0
    3.1863    3.3178    0.0000 C   0  0  0  0  0  0  0  0  0  0  0  0
    3.6872    2.4523    0.0000 F   0  0  0  0  0  0  0  0  0  0  0  0
    2.6855    4.1834    0.0000 F   0  0  0  0  0  0  0  0  0  0  0  0
    2.3208    2.8170    0.0000 C   0  0  2  0  0  0  0  0  0  0  0  0
    1.4508    3.3170    0.0000 C   0  0  0  0  0  0  0  0  0  0  0  0
    0.5908    2.8170    0.0000 C   0  0  0  0  0  0  0  0  0  0  0  0
    0.5908    1.8170    0.0000 C   0  0  0  0  0  0  0  0  0  0  0  0
    1.4508    1.3170    0.0000 N   0  0  0  0  0  0  0  0  0  0  0  0
    2.3208    1.8170    0.0000 C   0  0  0  0  0  0  0  0  0  0  0  0
    1.4483    0.3170    0.0000 S   0  0  0  0  0  0  0  0  0  0  0  0
    2.4483    0.3145    0.0000 O   0  0  0  0  0  0  0  0  0  0  0  0
    0.4483    0.3195    0.0000 O   0  0  0  0  0  0  0  0  0  0  0  0
    1.4458   -0.6830    0.0000 C   0  0  0  0  0  0  0  0  0  0  0  0
    0.5760   -1.1834    0.0000 C   0  0  0  0  0  0  0  0  0  0  0  0
    0.5755   -2.1782    0.0000 C   0  0  0  0  0  0  0  0  0  0  0  0
    1.4398   -2.6812    0.0000 C   0  0  0  0  0  0  0  0  0  0  0  0
    2.3045   -2.1895    0.0000 C   0  0  0  0  0  0  0  0  0  0  0  0
    2.3100   -1.1860    0.0000 C   0  0  0  0  0  0  0  0  0  0  0  0
    1.4348   -3.6812    0.0000 N   0  3  0  0  0  0  0  0  0  0  0  0
    0.5636   -4.1790    0.0000 O   0  5  0  0  0  0  0  0  0  0  0  0
    2.2935   -4.1834    0.0000 O   0  0  0  0  0  0  0  0  0  0  0  0
    2.3199    3.4170    0.0000 H   0  0  0  0  0  0  0  0  0  0  0  0
  1  2  1  0  0  0  0
  2  3  1  0  0  0  0
  2  4  1  0  0  0  0
  5  2  1  1  0  0  0
  5 23  1  6  0  0  0
  5  6  1  0  0  0  0
  6  7  1  0  0  0  0
  7  8  1  0  0  0  0
  8  9  1  0  0  0  0
  9 10  1  0  0  0  0
 10  5  1  0  0  0  0
  9 11  1  0  0  0  0
 11 12  2  0  0  0  0
 11 13  2  0  0  0  0
 11 14  1  0  0  0  0
 14 15  2  0  0  0  0
 15 16  1  0  0  0  0
 16 17  2  0  0  0  0
 17 18  1  0  0  0  0
 18 19  2  0  0  0  0
 19 14  1  0  0  0  0
 17 20  1  0  0  0  0
 20 21  1  0  0  0  0
 20 22  2  0  0  0  0
M  CHG  2  20   1  21  -1
M  END
>  <EXTREG>  (ZINC00092575)
ZINC00092575

>  <LOGBIO>
2.5000

$$$$
ZINC00093625
  -MTS-   02131516222D 0   0.00000     0.00000     0

 23 26  0  0  0  0  0  0  0  0999 V2000
    3.0233    0.8083    0.0000 O   0  0  0  0  0  0  0  0  0  0  0  0
    3.0311   -0.1916    0.0000 C   0  0  0  0  0  0  0  0  0  0  0  0
    3.8514   -0.7789    0.0000 N   0  0  0  0  0  0  0  0  0  0  0  0
    4.8011   -0.4658    0.0000 C   0  0  0  0  0  0  0  0  0  0  0  0
    5.0047    0.5133    0.0000 C   0  0  0  0  0  0  0  0  0  0  0  0
    4.2567    1.1822    0.0000 C   0  0  0  0  0  0  0  0  0  0  0  0
    4.4613    2.1557    0.0000 C   0  0  0  0  0  0  0  0  0  0  0  0
    5.4107    2.4698    0.0000 C   0  0  0  0  0  0  0  0  0  0  0  0
    6.1555    1.8104    0.0000 C   0  0  0  0  0  0  0  0  0  0  0  0
    7.1070    2.1222    0.0000 C   0  0  0  0  0  0  0  0  0  0  0  0
    7.8530    1.4563    0.0000 C   0  0  0  0  0  0  0  0  0  0  0  0
    7.6467    0.4743    0.0000 C   0  0  0  0  0  0  0  0  0  0  0  0
    6.7010    0.1657    0.0000 C   0  0  0  0  0  0  0  0  0  0  0  0
    5.9541    0.8274    0.0000 C   0  0  0  0  0  0  0  0  0  0  0  0
    3.5452   -1.7270    0.0000 S   0  0  0  0  0  0  0  0  0  0  0  0
    3.4517   -2.7226    0.0000 O   0  0  0  0  0  0  0  0  0  0  0  0
    4.5247   -1.9286    0.0000 O   0  0  0  0  0  0  0  0  0  0  0  0
    2.5491   -1.7425    0.0000 C   0  0  0  0  0  0  0  0  0  0  0  0
    1.8825   -2.4879    0.0000 C   0  0  0  0  0  0  0  0  0  0  0  0
    0.9028   -2.2874    0.0000 C   0  0  0  0  0  0  0  0  0  0  0  0
    0.5875   -1.3347    0.0000 C   0  0  0  0  0  0  0  0  0  0  0  0
    1.2498   -0.5925    0.0000 C   0  0  0  0  0  0  0  0  0  0  0  0
    2.2273   -0.7864    0.0000 C   0  0  0  0  0  0  0  0  0  0  0  0
  1  2  2  0  0  0  0
  2  3  1  0  0  0  0
  3  4  1  0  0  0  0
  4  5  1  0  0  0  0
  5  6  2  0  0  0  0
  6  7  1  0  0  0  0
  7  8  2  0  0  0  0
  8  9  1  0  0  0  0
  9 10  1  0  0  0  0
 10 11  2  0  0  0  0
 11 12  1  0  0  0  0
 12 13  2  0  0  0  0
 13 14  1  0  0  0  0
 14  5  1  0  0  0  0
 14  9  2  0  0  0  0
  3 15  1  0  0  0  0
 15 16  2  0  0  0  0
 15 17  2  0  0  0  0
 15 18  1  0  0  0  0
 18 19  2  0  0  0  0
 19 20  1  0  0  0  0
 20 21  2  0  0  0  0
 21 22  1  0  0  0  0
 22 23  2  0  0  0  0
 23  2  1  0  0  0  0
 23 18  1  0  0  0  0
M  END
>  <EXTREG>  (ZINC00093625)
ZINC00093625

>  <LOGBIO>
2.5000

$$$$
ZINC00094459
  -MTS-   02131516222D 0   0.00000     0.00000     0

 19 21  0  0  1  0  0  0  0  0999 V2000
    0.6061   -3.9392    0.0000 C   0  0  0  0  0  0  0  0  0  0  0  0
    1.1026   -3.0712    0.0000 C   0  0  0  0  0  0  0  0  0  0  0  0
    2.1060   -3.0662    0.0000 C   0  0  0  0  0  0  0  0  0  0  0  0
    2.5982   -2.2016    0.0000 C   0  0  0  0  0  0  0  0  0  0  0  0
    2.0982   -1.3371    0.0000 C   0  0  0  0  0  0  0  0  0  0  0  0
    2.4082   -0.3771    0.0000 O   0  0  0  0  0  0  0  0  0  0  0  0
    1.5982    0.2029    0.0000 C   0  0  1  0  0  0  0  0  0  0  0  0
    0.7882   -0.3771    0.0000 N   0  0  0  0  0  0  0  0  0  0  0  0
    1.0982   -1.3371    0.0000 C   0  0  0  0  0  0  0  0  0  0  0  0
    0.6000   -2.2067    0.0000 C   0  0  0  0  0  0  0  0  0  0  0  0
    1.5982    1.2029    0.0000 C   0  0  0  0  0  0  0  0  0  0  0  0
    2.4138    1.7966    0.0000 S   0  0  0  0  0  0  0  0  0  0  0  0
    2.1003    2.7422    0.0000 C   0  0  0  0  0  0  0  0  0  0  0  0
    1.1041    2.7500    0.0000 C   0  0  0  0  0  0  0  0  0  0  0  0
    0.7897    1.7914    0.0000 C   0  0  0  0  0  0  0  0  0  0  0  0
    2.6888    3.5507    0.0000 N   0  3  0  0  0  0  0  0  0  0  0  0
    3.6867    3.4454    0.0000 O   0  5  0  0  0  0  0  0  0  0  0  0
    2.2855    4.4600    0.0000 O   0  0  0  0  0  0  0  0  0  0  0  0
    2.1319    0.4771    0.0000 H   0  0  0  0  0  0  0  0  0  0  0  0
  1  2  1  0  0  0  0
  2  3  2  0  0  0  0
  3  4  1  0  0  0  0
  4  5  2  0  0  0  0
  5  6  1  0  0  0  0
  6  7  1  0  0  0  0
  7 19  1  6  0  0  0
  7  8  1  0  0  0  0
  8  9  1  0  0  0  0
  9  5  1  0  0  0  0
  9 10  2  0  0  0  0
 10  2  1  0  0  0  0
  7 11  1  1  0  0  0
 11 12  1  0  0  0  0
 12 13  1  0  0  0  0
 13 14  2  0  0  0  0
 14 15  1  0  0  0  0
 15 11  2  0  0  0  0
 13 16  1  0  0  0  0
 16 17  1  0  0  0  0
 16 18  2  0  0  0  0
M  CHG  2  16   1  17  -1
M  END
>  <EXTREG>  (ZINC00094459)
ZINC00094459

>  <LOGBIO>
2.5000

$$$$
ZINC00096989
  -MTS-   02131516222D 0   0.00000     0.00000     0

 17 19  0  0  0  0  0  0  0  0999 V2000
    4.8504    1.5517    0.0000 O   0  0  0  0  0  0  0  0  0  0  0  0
    3.9849    1.0509    0.0000 N   0  0  0  0  0  0  0  0  0  0  0  0
    3.1149    1.5509    0.0000 C   0  0  0  0  0  0  0  0  0  0  0  0
    3.1124    2.5509    0.0000 O   0  0  0  0  0  0  0  0  0  0  0  0
    2.2549    1.0509    0.0000 C   0  0  0  0  0  0  0  0  0  0  0  0
    1.3853    1.5491    0.0000 C   0  0  0  0  0  0  0  0  0  0  0  0
    0.5208    1.0464    0.0000 C   0  0  0  0  0  0  0  0  0  0  0  0
    0.5258    0.0430    0.0000 C   0  0  0  0  0  0  0  0  0  0  0  0
    1.3904   -0.4492    0.0000 C   0  0  0  0  0  0  0  0  0  0  0  0
    1.3856   -1.4491    0.0000 C   0  0  0  0  0  0  0  0  0  0  0  0
    0.5179   -1.9462    0.0000 Br  0  0  0  0  0  0  0  0  0  0  0  0
    2.2506   -1.9509    0.0000 C   0  0  0  0  0  0  0  0  0  0  0  0
    3.1196   -1.4491    0.0000 C   0  0  0  0  0  0  0  0  0  0  0  0
    3.1149   -0.4491    0.0000 C   0  0  0  0  0  0  0  0  0  0  0  0
    3.9849    0.0509    0.0000 C   0  0  0  0  0  0  0  0  0  0  0  0
    4.8504   -0.4500    0.0000 O   0  0  0  0  0  0  0  0  0  0  0  0
    2.2549    0.0509    0.0000 C   0  0  0  0  0  0  0  0  0  0  0  0
  1  2  1  0  0  0  0
  2  3  1  0  0  0  0
  3  4  2  0  0  0  0
  3  5  1  0  0  0  0
  5  6  1  0  0  0  0
  6  7  2  0  0  0  0
  7  8  1  0  0  0  0
  8  9  2  0  0  0  0
  9 10  1  0  0  0  0
 10 11  1  0  0  0  0
 10 12  2  0  0  0  0
 12 13  1  0  0  0  0
 13 14  2  0  0  0  0
 14 15  1  0  0  0  0
 15  2  1  0  0  0  0
 15 16  2  0  0  0  0
 14 17  1  0  0  0  0
 17  5  2  0  0  0  0
 17  9  1  0  0  0  0
M  END
>  <EXTREG>  (ZINC00096989)
ZINC00096989

>  <LOGBIO>
2.5000

$$$$
ZINC00098507
  -MTS-   02131516222D 0   0.00000     0.00000     0

 25 27  0  0  1  0  0  0  0  0999 V2000
    5.6562    1.2124    0.0000 C   0  0  0  0  0  0  0  0  0  0  0  0
    5.0677    2.0209    0.0000 C   0  0  0  0  0  0  0  0  0  0  0  0
    5.3777    2.9809    0.0000 N   0  0  0  0  0  0  0  0  0  0  0  0
    4.5677    3.5609    0.0000 C   0  0  0  0  0  0  0  0  0  0  0  0
    4.4681    4.5590    0.0000 C   0  0  0  0  0  0  0  0  0  0  0  0
    3.5561    4.9693    0.0000 C   0  0  0  0  0  0  0  0  0  0  0  0
    2.7432    4.3810    0.0000 C   0  0  0  0  0  0  0  0  0  0  0  0
    2.8464    3.3916    0.0000 C   0  0  0  0  0  0  0  0  0  0  0  0
    3.7577    2.9809    0.0000 C   0  0  0  0  0  0  0  0  0  0  0  0
    4.0677    2.0209    0.0000 N   0  0  0  0  0  0  0  0  0  0  0  0
    3.4792    1.2124    0.0000 C   0  0  0  0  0  0  0  0  0  0  0  0
    3.8865    0.2954    0.0000 C   0  0  2  0  0  0  0  0  0  0  0  0
    4.8809    0.1894    0.0000 O   0  0  0  0  0  0  0  0  0  0  0  0
    3.3002   -0.5083    0.0000 C   0  0  0  0  0  0  0  0  0  0  0  0
    3.7075   -1.4254    0.0000 O   0  0  0  0  0  0  0  0  0  0  0  0
    3.1190   -2.2338    0.0000 C   0  0  0  0  0  0  0  0  0  0  0  0
    2.1211   -2.1290    0.0000 C   0  0  0  0  0  0  0  0  0  0  0  0
    1.5372   -2.9345    0.0000 C   0  0  0  0  0  0  0  0  0  0  0  0
    1.9423   -3.8488    0.0000 C   0  0  0  0  0  0  0  0  0  0  0  0
    2.9311   -3.9577    0.0000 C   0  0  0  0  0  0  0  0  0  0  0  0
    3.5240   -3.1482    0.0000 C   0  0  0  0  0  0  0  0  0  0  0  0
    1.3517   -4.6558    0.0000 C   0  0  0  0  0  0  0  0  0  0  0  0
    0.3541   -4.5481    0.0000 O   0  0  0  0  0  0  0  0  0  0  0  0
    1.7527   -5.5662    0.0000 O   0  0  0  0  0  0  0  0  0  0  0  0
    4.2398    0.7804    0.0000 H   0  0  0  0  0  0  0  0  0  0  0  0
  1  2  1  0  0  0  0
  2  3  2  0  0  0  0
  3  4  1  0  0  0  0
  4  5  2  0  0  0  0
  5  6  1  0  0  0  0
  6  7  2  0  0  0  0
  7  8  1  0  0  0  0
  8  9  2  0  0  0  0
  9  4  1  0  0  0  0
  9 10  1  0  0  0  0
 10  2  1  0  0  0  0
 10 11  1  0  0  0  0
 11 12  1  0  0  0  0
 12 25  1  1  0  0  0
 12 13  1  6  0  0  0
 12 14  1  0  0  0  0
 14 15  1  0  0  0  0
 15 16  1  0  0  0  0
 16 17  2  0  0  0  0
 17 18  1  0  0  0  0
 18 19  2  0  0  0  0
 19 20  1  0  0  0  0
 20 21  2  0  0  0  0
 21 16  1  0  0  0  0
 19 22  1  0  0  0  0
 22 23  1  0  0  0  0
 22 24  2  0  0  0  0
M  END
>  <EXTREG>  (ZINC00098507)
ZINC00098507

>  <LOGBIO>
2.5000

$$$$
ZINC00098590
  -MTS-   02131516222D 0   0.00000     0.00000     0

 23 27  0  0  0  0  0  0  0  0999 V2000
    7.3133   -3.5202    0.0000 C   0  0  0  0  0  0  0  0  0  0  0  0
    6.7228   -2.7132    0.0000 C   0  0  0  0  0  0  0  0  0  0  0  0
    7.1269   -1.7947    0.0000 C   0  0  0  0  0  0  0  0  0  0  0  0
    6.5378   -0.9931    0.0000 C   0  0  0  0  0  0  0  0  0  0  0  0
    5.5435   -1.1000    0.0000 C   0  0  0  0  0  0  0  0  0  0  0  0
    5.1383   -2.0086    0.0000 C   0  0  0  0  0  0  0  0  0  0  0  0
    5.7285   -2.8201    0.0000 C   0  0  0  0  0  0  0  0  0  0  0  0
    4.9550   -0.2915    0.0000 C   0  0  0  0  0  0  0  0  0  0  0  0
    5.2650    0.6685    0.0000 N   0  0  0  0  0  0  0  0  0  0  0  0
    4.4550    1.2485    0.0000 N   0  0  0  0  0  0  0  0  0  0  0  0
    3.6450    0.6685    0.0000 C   0  0  0  0  0  0  0  0  0  0  0  0
    3.9550   -0.2915    0.0000 N   0  0  0  0  0  0  0  0  0  0  0  0
    3.2793   -1.0286    0.0000 C   0  0  0  0  0  0  0  0  0  0  0  0
    2.3021   -0.8160    0.0000 N   0  0  0  0  0  0  0  0  0  0  0  0
    1.9986    0.1404    0.0000 C   0  0  0  0  0  0  0  0  0  0  0  0
    1.0792    0.5577    0.0000 S   0  0  0  0  0  0  0  0  0  0  0  0
    1.1980    1.5469    0.0000 C   0  0  0  0  0  0  0  0  0  0  0  0
    0.5288    2.2941    0.0000 C   0  0  0  0  0  0  0  0  0  0  0  0
    0.8416    3.2439    0.0000 C   0  0  0  0  0  0  0  0  0  0  0  0
    1.8243    3.4467    0.0000 C   0  0  0  0  0  0  0  0  0  0  0  0
    2.4848    2.7027    0.0000 C   0  0  0  0  0  0  0  0  0  0  0  0
    2.1727    1.7531    0.0000 C   0  0  0  0  0  0  0  0  0  0  0  0
    2.6700    0.8744    0.0000 C   0  0  0  0  0  0  0  0  0  0  0  0
  1  2  1  0  0  0  0
  2  3  2  0  0  0  0
  3  4  1  0  0  0  0
  4  5  2  0  0  0  0
  5  6  1  0  0  0  0
  6  7  2  0  0  0  0
  7  2  1  0  0  0  0
  5  8  1  0  0  0  0
  8  9  2  0  0  0  0
  9 10  1  0  0  0  0
 10 11  2  0  0  0  0
 11 12  1  0  0  0  0
 12  8  1  0  0  0  0
 12 13  1  0  0  0  0
 13 14  2  0  0  0  0
 14 15  1  0  0  0  0
 15 16  1  0  0  0  0
 16 17  1  0  0  0  0
 17 18  1  0  0  0  0
 18 19  1  0  0  0  0
 19 20  1  0  0  0  0
 20 21  1  0  0  0  0
 21 22  1  0  0  0  0
 22 17  2  0  0  0  0
 22 23  1  0  0  0  0
 23 11  1  0  0  0  0
 23 15  2  0  0  0  0
M  END
>  <EXTREG>  (ZINC00098590)
ZINC00098590

>  <LOGBIO>
2.5000

$$$$
ZINC00099105
  -MTS-   02131516222D 0   0.00000     0.00000     0

 18 19  0  0  1  0  0  0  0  0999 V2000
    3.6757   -3.9076    0.0000 C   0  0  0  0  0  0  0  0  0  0  0  0
    2.8635   -3.3182    0.0000 C   0  0  0  0  0  0  0  0  0  0  0  0
    1.9500   -3.7250    0.0000 C   0  0  0  0  0  0  0  0  0  0  0  0
    2.9679   -2.3289    0.0000 C   0  0  0  0  0  0  0  0  0  0  0  0
    2.1558   -1.7396    0.0000 C   0  0  0  0  0  0  0  0  0  0  0  0
    2.2597   -0.7450    0.0000 C   0  0  2  0  0  0  0  0  0  0  0  0
    3.2381   -0.9518    0.0000 C   0  0  0  0  0  0  0  0  0  0  0  0
    2.5697    0.2150    0.0000 N   0  0  0  0  0  0  0  0  0  0  0  0
    1.7597    0.7950    0.0000 N   0  0  0  0  0  0  0  0  0  0  0  0
    0.9497    0.2150    0.0000 C   0  0  0  0  0  0  0  0  0  0  0  0
    0.0000    0.5281    0.0000 O   0  0  0  0  0  0  0  0  0  0  0  0
    1.2597   -0.7450    0.0000 N   0  0  0  0  0  0  0  0  0  0  0  0
    1.7597    1.7950    0.0000 C   0  0  0  0  0  0  0  0  0  0  0  0
    2.6282    2.2975    0.0000 C   0  0  0  0  0  0  0  0  0  0  0  0
    2.6262    3.2923    0.0000 C   0  0  0  0  0  0  0  0  0  0  0  0
    1.7607    3.7932    0.0000 C   0  0  0  0  0  0  0  0  0  0  0  0
    0.8972    3.2993    0.0000 C   0  0  0  0  0  0  0  0  0  0  0  0
    0.8942    2.2958    0.0000 C   0  0  0  0  0  0  0  0  0  0  0  0
  1  2  1  0  0  0  0
  2  3  2  0  0  0  0
  2  4  1  0  0  0  0
  4  5  1  0  0  0  0
  6  5  1  1  0  0  0
  6  7  1  6  0  0  0
  6  8  1  0  0  0  0
  8  9  1  0  0  0  0
  9 10  1  0  0  0  0
 10 11  2  0  0  0  0
 10 12  1  0  0  0  0
 12  6  1  0  0  0  0
  9 13  1  0  0  0  0
 13 14  2  0  0  0  0
 14 15  1  0  0  0  0
 15 16  2  0  0  0  0
 16 17  1  0  0  0  0
 17 18  2  0  0  0  0
 18 13  1  0  0  0  0
M  END
>  <EXTREG>  (ZINC00099105)
ZINC00099105

>  <LOGBIO>
2.5000

$$$$
ZINC00101817
  -MTS-   02131516222D 0   0.00000     0.00000     0

 21 23  0  0  0  0  0  0  0  0999 V2000
    3.4623    3.7532    0.0000 Cl  0  0  0  0  0  0  0  0  0  0  0  0
    2.5968    3.2523    0.0000 C   0  0  0  0  0  0  0  0  0  0  0  0
    1.7268    3.7523    0.0000 C   0  0  0  0  0  0  0  0  0  0  0  0
    0.8668    3.2523    0.0000 C   0  0  0  0  0  0  0  0  0  0  0  0
    0.8668    2.2523    0.0000 C   0  0  0  0  0  0  0  0  0  0  0  0
    0.0000    1.7536    0.0000 Cl  0  0  0  0  0  0  0  0  0  0  0  0
    1.7268    1.7523    0.0000 C   0  0  0  0  0  0  0  0  0  0  0  0
    2.5968    2.2523    0.0000 C   0  0  0  0  0  0  0  0  0  0  0  0
    1.7243    0.7523    0.0000 S   0  0  0  0  0  0  0  0  0  0  0  0
    2.7243    0.7498    0.0000 O   0  0  0  0  0  0  0  0  0  0  0  0
    0.7243    0.7548    0.0000 O   0  0  0  0  0  0  0  0  0  0  0  0
    1.7218   -0.2477    0.0000 N   0  0  0  0  0  0  0  0  0  0  0  0
    0.8520   -0.7481    0.0000 C   0  0  0  0  0  0  0  0  0  0  0  0
    0.8515   -1.7429    0.0000 C   0  0  0  0  0  0  0  0  0  0  0  0
    1.7158   -2.2459    0.0000 C   0  0  0  0  0  0  0  0  0  0  0  0
    1.7103   -3.2493    0.0000 C   0  0  0  0  0  0  0  0  0  0  0  0
    2.5746   -3.7523    0.0000 C   0  0  0  0  0  0  0  0  0  0  0  0
    3.4444   -3.2519    0.0000 C   0  0  0  0  0  0  0  0  0  0  0  0
    3.4448   -2.2571    0.0000 C   0  0  0  0  0  0  0  0  0  0  0  0
    2.5806   -1.7541    0.0000 C   0  0  0  0  0  0  0  0  0  0  0  0
    2.5860   -0.7507    0.0000 C   0  0  0  0  0  0  0  0  0  0  0  0
  1  2  1  0  0  0  0
  2  3  2  0  0  0  0
  3  4  1  0  0  0  0
  4  5  2  0  0  0  0
  5  6  1  0  0  0  0
  5  7  1  0  0  0  0
  7  8  2  0  0  0  0
  8  2  1  0  0  0  0
  7  9  1  0  0  0  0
  9 10  2  0  0  0  0
  9 11  2  0  0  0  0
  9 12  1  0  0  0  0
 12 13  1  0  0  0  0
 13 14  1  0  0  0  0
 14 15  1  0  0  0  0
 15 16  1  0  0  0  0
 16 17  2  0  0  0  0
 17 18  1  0  0  0  0
 18 19  2  0  0  0  0
 19 20  1  0  0  0  0
 20 15  2  0  0  0  0
 20 21  1  0  0  0  0
 21 12  1  0  0  0  0
M  END
>  <EXTREG>  (ZINC00101817)
ZINC00101817

>  <LOGBIO>
2.5000

$$$$
ZINC00102089
  -MTS-   02131516222D 0   0.00000     0.00000     0

 23 25  0  0  0  0  0  0  0  0999 V2000
    3.2571   -2.7948    0.0000 C   0  0  0  0  0  0  0  0  0  0  0  0
    2.6604   -2.8572    0.0000 C   0  0  0  0  0  0  0  0  0  0  0  0
    2.2508   -3.7732    0.0000 C   0  0  0  0  0  0  0  0  0  0  0  0
    1.2612   -3.8747    0.0000 C   0  0  0  0  0  0  0  0  0  0  0  0
    0.6731   -3.0659    0.0000 C   0  0  0  0  0  0  0  0  0  0  0  0
    1.0745   -2.1557    0.0000 C   0  0  0  0  0  0  0  0  0  0  0  0
    0.4844   -1.3484    0.0000 C   0  0  0  0  0  0  0  0  0  0  0  0
    2.0722   -2.0484    0.0000 C   0  0  0  0  0  0  0  0  0  0  0  0
    2.5587   -0.9515    0.0000 N   0  0  0  0  0  0  0  0  0  0  0  0
    3.5565   -0.8452    0.0000 C   0  0  0  0  0  0  0  0  0  0  0  0
    4.1416   -1.6497    0.0000 O   0  0  0  0  0  0  0  0  0  0  0  0
    3.9624    0.0688    0.0000 C   0  0  0  0  0  0  0  0  0  0  0  0
    3.3739    0.8772    0.0000 N   0  0  0  0  0  0  0  0  0  0  0  0
    3.6839    1.8372    0.0000 C   0  0  0  0  0  0  0  0  0  0  0  0
    4.6336    2.1504    0.0000 O   0  0  0  0  0  0  0  0  0  0  0  0
    2.8739    2.4172    0.0000 C   0  0  0  0  0  0  0  0  0  0  0  0
    2.7743    3.4154    0.0000 C   0  0  0  0  0  0  0  0  0  0  0  0
    1.8623    3.8256    0.0000 C   0  0  0  0  0  0  0  0  0  0  0  0
    1.0494    3.2374    0.0000 C   0  0  0  0  0  0  0  0  0  0  0  0
    1.1526    2.2479    0.0000 C   0  0  0  0  0  0  0  0  0  0  0  0
    2.0639    1.8372    0.0000 C   0  0  0  0  0  0  0  0  0  0  0  0
    2.3739    0.8772    0.0000 C   0  0  0  0  0  0  0  0  0  0  0  0
    1.7854    0.0688    0.0000 O   0  0  0  0  0  0  0  0  0  0  0  0
  1  2  1  0  0  0  0
  2  3  2  0  0  0  0
  3  4  1  0  0  0  0
  4  5  2  0  0  0  0
  5  6  1  0  0  0  0
  6  7  1  0  0  0  0
  6  8  2  0  0  0  0
  8  2  1  0  0  0  0
  8  9  1  0  0  0  0
  9 10  1  0  0  0  0
 10 11  2  0  0  0  0
 10 12  1  0  0  0  0
 12 13  1  0  0  0  0
 13 14  1  0  0  0  0
 14 15  2  0  0  0  0
 14 16  1  0  0  0  0
 16 17  2  0  0  0  0
 17 18  1  0  0  0  0
 18 19  2  0  0  0  0
 19 20  1  0  0  0  0
 20 21  2  0  0  0  0
 21 16  1  0  0  0  0
 21 22  1  0  0  0  0
 22 13  1  0  0  0  0
 22 23  2  0  0  0  0
M  END
>  <EXTREG>  (ZINC00102089)
ZINC00102089

>  <LOGBIO>
2.5000

$$$$
ZINC00103064
  -MTS-   02131516222D 0   0.00000     0.00000     0

 14 15  0  0  0  0  0  0  0  0999 V2000
    0.5182   -1.2747    0.0000 C   0  0  0  0  0  0  0  0  0  0  0  0
    1.0239   -2.1414    0.0000 C   0  0  0  0  0  0  0  0  0  0  0  0
    0.5295   -3.0047    0.0000 O   0  0  0  0  0  0  0  0  0  0  0  0
    2.0239   -2.1374    0.0000 O   0  0  0  0  0  0  0  0  0  0  0  0
    2.5204   -1.2694    0.0000 C   0  0  0  0  0  0  0  0  0  0  0  0
    3.5239   -1.2643    0.0000 C   0  0  0  0  0  0  0  0  0  0  0  0
    4.0160   -0.3998    0.0000 C   0  0  0  0  0  0  0  0  0  0  0  0
    3.5160    0.4647    0.0000 C   0  0  0  0  0  0  0  0  0  0  0  0
    3.8260    1.4247    0.0000 O   0  0  0  0  0  0  0  0  0  0  0  0
    3.0160    2.0047    0.0000 C   0  0  0  0  0  0  0  0  0  0  0  0
    3.0160    3.0047    0.0000 O   0  0  0  0  0  0  0  0  0  0  0  0
    2.2060    1.4247    0.0000 S   0  0  0  0  0  0  0  0  0  0  0  0
    2.5160    0.4647    0.0000 C   0  0  0  0  0  0  0  0  0  0  0  0
    2.0178   -0.4049    0.0000 C   0  0  0  0  0  0  0  0  0  0  0  0
  1  2  1  0  0  0  0
  2  3  2  0  0  0  0
  2  4  1  0  0  0  0
  4  5  1  0  0  0  0
  5  6  2  0  0  0  0
  6  7  1  0  0  0  0
  7  8  2  0  0  0  0
  8  9  1  0  0  0  0
  9 10  1  0  0  0  0
 10 11  2  0  0  0  0
 10 12  1  0  0  0  0
 12 13  1  0  0  0  0
 13  8  1  0  0  0  0
 13 14  2  0  0  0  0
 14  5  1  0  0  0  0
M  END
>  <EXTREG>  (ZINC00103064)
ZINC00103064

>  <LOGBIO>
2.5000

$$$$
ZINC00103882
  -MTS-   02131516222D 0   0.00000     0.00000     0

 24 27  0  0  0  0  0  0  0  0999 V2000
    4.1331   -2.7838    0.0000 C   0  0  0  0  0  0  0  0  0  0  0  0
    3.5446   -1.9753    0.0000 N   0  0  0  0  0  0  0  0  0  0  0  0
    3.8546   -1.0153    0.0000 C   0  0  0  0  0  0  0  0  0  0  0  0
    4.8043   -0.7022    0.0000 C   0  0  0  0  0  0  0  0  0  0  0  0
    5.0079    0.2769    0.0000 N   0  0  0  0  0  0  0  0  0  0  0  0
    4.3303    1.0242    0.0000 C   0  0  0  0  0  0  0  0  0  0  0  0
    3.3273    1.0276    0.0000 C   0  0  0  0  0  0  0  0  0  0  0  0
    2.8313    1.8959    0.0000 C   0  0  0  0  0  0  0  0  0  0  0  0
    3.3388    2.7616    0.0000 C   0  0  0  0  0  0  0  0  0  0  0  0
    4.3335    2.7539    0.0000 C   0  0  0  0  0  0  0  0  0  0  0  0
    4.8299    1.8862    0.0000 C   0  0  0  0  0  0  0  0  0  0  0  0
    5.8068    1.6909    0.0000 N   0  0  0  0  0  0  0  0  0  0  0  0
    5.9193    0.6884    0.0000 C   0  0  0  0  0  0  0  0  0  0  0  0
    6.7884    0.1938    0.0000 C   0  0  0  0  0  0  0  0  0  0  0  0
    6.2938   -0.6753    0.0000 F   0  0  0  0  0  0  0  0  0  0  0  0
    7.2831    1.0629    0.0000 F   0  0  0  0  0  0  0  0  0  0  0  0
    7.6575   -0.3009    0.0000 F   0  0  0  0  0  0  0  0  0  0  0  0
    3.0446   -0.4353    0.0000 N   0  0  0  0  0  0  0  0  0  0  0  0
    2.2346   -1.0153    0.0000 C   0  0  0  0  0  0  0  0  0  0  0  0
    1.2554   -0.8126    0.0000 C   0  0  0  0  0  0  0  0  0  0  0  0
    0.5872   -1.5566    0.0000 C   0  0  0  0  0  0  0  0  0  0  0  0
    0.9003   -2.5099    0.0000 C   0  0  0  0  0  0  0  0  0  0  0  0
    1.8742   -2.7126    0.0000 C   0  0  0  0  0  0  0  0  0  0  0  0
    2.5446   -1.9753    0.0000 C   0  0  0  0  0  0  0  0  0  0  0  0
  1  2  1  0  0  0  0
  2  3  1  0  0  0  0
  3  4  1  0  0  0  0
  4  5  1  0  0  0  0
  5  6  1  0  0  0  0
  6  7  2  0  0  0  0
  7  8  1  0  0  0  0
  8  9  2  0  0  0  0
  9 10  1  0  0  0  0
 10 11  2  0  0  0  0
 11  6  1  0  0  0  0
 11 12  1  0  0  0  0
 12 13  2  0  0  0  0
 13  5  1  0  0  0  0
 13 14  1  0  0  0  0
 14 15  1  0  0  0  0
 14 16  1  0  0  0  0
 14 17  1  0  0  0  0
  3 18  2  0  0  0  0
 18 19  1  0  0  0  0
 19 20  2  0  0  0  0
 20 21  1  0  0  0  0
 21 22  2  0  0  0  0
 22 23  1  0  0  0  0
 23 24  2  0  0  0  0
 24  2  1  0  0  0  0
 24 19  1  0  0  0  0
M  END
>  <EXTREG>  (ZINC00103882)
ZINC00103882

>  <LOGBIO>
2.5000

$$$$
ZINC00104297
  -MTS-   02131516222D 0   0.00000     0.00000     0

 20 21  0  0  0  0  0  0  0  0999 V2000
    6.5857   -2.2521    0.0000 C   0  0  0  0  0  0  0  0  0  0  0  0
    6.5837   -1.2521    0.0000 C   0  0  0  0  0  0  0  0  0  0  0  0
    5.7142   -0.7513    0.0000 C   0  0  0  0  0  0  0  0  0  0  0  0
    5.7142    0.2435    0.0000 C   0  0  0  0  0  0  0  0  0  0  0  0
    4.8474    0.7421    0.0000 N   0  0  0  0  0  0  0  0  0  0  0  0
    3.9791    0.2391    0.0000 C   0  0  0  0  0  0  0  0  0  0  0  0
    3.9801   -0.7609    0.0000 O   0  0  0  0  0  0  0  0  0  0  0  0
    3.1174    0.7361    0.0000 C   0  0  0  0  0  0  0  0  0  0  0  0
    2.2491    0.2331    0.0000 N   0  0  0  0  0  0  0  0  0  0  0  0
    1.3874    0.7301    0.0000 C   0  0  0  0  0  0  0  0  0  0  0  0
    0.5192    0.2270    0.0000 C   0  0  0  0  0  0  0  0  0  0  0  0
    2.0296    1.4966    0.0000 C   0  0  0  0  0  0  0  0  0  0  0  0
    0.7437    1.4954    0.0000 C   0  0  0  0  0  0  0  0  0  0  0  0
    6.5787    0.7461    0.0000 C   0  0  0  0  0  0  0  0  0  0  0  0
    6.5736    1.7495    0.0000 C   0  0  0  0  0  0  0  0  0  0  0  0
    7.4382    2.2521    0.0000 C   0  0  0  0  0  0  0  0  0  0  0  0
    8.3077    1.7513    0.0000 C   0  0  0  0  0  0  0  0  0  0  0  0
    8.3077    0.7565    0.0000 C   0  0  0  0  0  0  0  0  0  0  0  0
    7.4432    0.2539    0.0000 C   0  0  0  0  0  0  0  0  0  0  0  0
    7.4482   -0.7495    0.0000 N   0  0  0  0  0  0  0  0  0  0  0  0
  1  2  1  0  0  0  0
  2  3  2  0  0  0  0
  3  4  1  0  0  0  0
  4  5  1  0  0  0  0
  5  6  1  0  0  0  0
  6  7  2  0  0  0  0
  6  8  1  0  0  0  0
  8  9  1  0  0  0  0
  9 10  1  0  0  0  0
 10 11  1  0  0  0  0
 10 12  1  0  0  0  0
 10 13  1  0  0  0  0
  4 14  2  0  0  0  0
 14 15  1  0  0  0  0
 15 16  2  0  0  0  0
 16 17  1  0  0  0  0
 17 18  2  0  0  0  0
 18 19  1  0  0  0  0
 19 14  1  0  0  0  0
 19 20  2  0  0  0  0
 20  2  1  0  0  0  0
M  END
>  <EXTREG>  (ZINC00104297)
ZINC00104297

>  <LOGBIO>
2.5000

$$$$
ZINC00104676
  -MTS-   02131516222D 0   0.00000     0.00000     0

 14 16  0  0  0  0  0  0  0  0999 V2000
    4.2874   -1.0032    0.0000 C   0  0  0  0  0  0  0  0  0  0  0  0
    4.5019   -0.0302    0.0000 C   0  0  0  0  0  0  0  0  0  0  0  0
    3.8773    0.7446    0.0000 N   0  0  0  0  0  0  0  0  0  0  0  0
    4.1873    1.7046    0.0000 N   0  0  0  0  0  0  0  0  0  0  0  0
    3.3773    2.2846    0.0000 N   0  0  0  0  0  0  0  0  0  0  0  0
    2.5673    1.7046    0.0000 N   0  0  0  0  0  0  0  0  0  0  0  0
    2.8773    0.7446    0.0000 C   0  0  0  0  0  0  0  0  0  0  0  0
    2.2611   -0.0459    0.0000 C   0  0  0  0  0  0  0  0  0  0  0  0
    1.3020    0.2518    0.0000 C   0  0  0  0  0  0  0  0  0  0  0  0
    0.5732   -0.4252    0.0000 C   0  0  0  0  0  0  0  0  0  0  0  0
    0.7933   -1.4007    0.0000 C   0  0  0  0  0  0  0  0  0  0  0  0
    1.7422   -1.6991    0.0000 C   0  0  0  0  0  0  0  0  0  0  0  0
    2.4805   -1.0184    0.0000 C   0  0  0  0  0  0  0  0  0  0  0  0
    3.3891   -1.4424    0.0000 C   0  0  0  0  0  0  0  0  0  0  0  0
  1  2  1  0  0  0  0
  2  3  1  0  0  0  0
  3  4  1  0  0  0  0
  4  5  2  0  0  0  0
  5  6  1  0  0  0  0
  6  7  2  0  0  0  0
  7  3  1  0  0  0  0
  7  8  1  0  0  0  0
  8  9  2  0  0  0  0
  9 10  1  0  0  0  0
 10 11  2  0  0  0  0
 11 12  1  0  0  0  0
 12 13  2  0  0  0  0
 13  8  1  0  0  0  0
 13 14  1  0  0  0  0
 14  1  1  0  0  0  0
M  END
>  <EXTREG>  (ZINC00104676)
ZINC00104676

>  <LOGBIO>
2.5000

$$$$
ZINC00105791
  -MTS-   02131516222D 0   0.00000     0.00000     0

 21 22  0  0  0  0  0  0  0  0999 V2000
    0.5970    2.5076    0.0000 C   0  0  0  0  0  0  0  0  0  0  0  0
    0.4977    1.5125    0.0000 S   0  0  0  0  0  0  0  0  0  0  0  0
    1.3098    0.9290    0.0000 C   0  0  0  0  0  0  0  0  0  0  0  0
    1.3161   -0.0798    0.0000 N   0  0  0  0  0  0  0  0  0  0  0  0
    2.2670   -0.3769    0.0000 C   0  0  0  0  0  0  0  0  0  0  0  0
    2.5801   -1.3266    0.0000 N   0  0  0  0  0  0  0  0  0  0  0  0
    3.5625   -1.5310    0.0000 C   0  0  0  0  0  0  0  0  0  0  0  0
    4.2288   -0.7853    0.0000 O   0  0  0  0  0  0  0  0  0  0  0  0
    3.8731   -2.4761    0.0000 C   0  0  0  0  0  0  0  0  0  0  0  0
    4.8555   -2.6804    0.0000 C   0  0  0  0  0  0  0  0  0  0  0  0
    3.2068   -3.2218    0.0000 C   0  0  0  0  0  0  0  0  0  0  0  0
    2.8546    0.4275    0.0000 C   0  0  0  0  0  0  0  0  0  0  0  0
    3.8546    0.4275    0.0000 C   0  0  0  0  0  0  0  0  0  0  0  0
    4.8546    0.4275    0.0000 N   0  0  0  0  0  0  0  0  0  0  0  0
    2.2595    1.2422    0.0000 N   0  0  0  0  0  0  0  0  0  0  0  0
    2.5653    2.1943    0.0000 C   0  0  0  0  0  0  0  0  0  0  0  0
    3.5427    2.4056    0.0000 C   0  0  0  0  0  0  0  0  0  0  0  0
    3.9507    3.3282    0.0000 O   0  0  0  0  0  0  0  0  0  0  0  0
    4.9412    3.2216    0.0000 C   0  0  0  0  0  0  0  0  0  0  0  0
    5.1593    2.2495    0.0000 C   0  0  0  0  0  0  0  0  0  0  0  0
    4.2888    1.7397    0.0000 C   0  0  0  0  0  0  0  0  0  0  0  0
  1  2  1  0  0  0  0
  2  3  1  0  0  0  0
  3  4  2  0  0  0  0
  4  5  1  0  0  0  0
  5  6  1  0  0  0  0
  6  7  1  0  0  0  0
  7  8  2  0  0  0  0
  7  9  1  0  0  0  0
  9 10  1  0  0  0  0
  9 11  1  0  0  0  0
  5 12  2  0  0  0  0
 12 13  1  0  0  0  0
 13 14  3  0  0  0  0
 12 15  1  0  0  0  0
 15  3  1  0  0  0  0
 15 16  1  0  0  0  0
 16 17  1  0  0  0  0
 17 18  1  0  0  0  0
 18 19  1  0  0  0  0
 19 20  2  0  0  0  0
 20 21  1  0  0  0  0
 21 17  2  0  0  0  0
M  END
>  <EXTREG>  (ZINC00105791)
ZINC00105791

>  <LOGBIO>
2.5000

$$$$
ZINC00106252
  -MTS-   02131516222D 0   0.00000     0.00000     0

 14 15  0  0  0  0  0  0  0  0999 V2000
    3.2638   -2.8435    0.0000 O   0  5  0  0  0  0  0  0  0  0  0  0
    3.6683   -1.9252    0.0000 N   0  3  0  0  0  0  0  0  0  0  0  0
    4.6574   -1.8183    0.0000 O   0  0  0  0  0  0  0  0  0  0  0  0
    3.0778   -1.1182    0.0000 C   0  0  0  0  0  0  0  0  0  0  0  0
    3.4819   -0.1997    0.0000 C   0  0  0  0  0  0  0  0  0  0  0  0
    2.8928    0.6019    0.0000 C   0  0  0  0  0  0  0  0  0  0  0  0
    1.8985    0.4950    0.0000 C   0  0  0  0  0  0  0  0  0  0  0  0
    1.4933   -0.4136    0.0000 C   0  0  0  0  0  0  0  0  0  0  0  0
    2.0835   -1.2251    0.0000 C   0  0  0  0  0  0  0  0  0  0  0  0
    1.3100    1.3035    0.0000 C   0  0  0  0  0  0  0  0  0  0  0  0
    1.6200    2.2635    0.0000 C   0  0  0  0  0  0  0  0  0  0  0  0
    0.8100    2.8435    0.0000 S   0  0  0  0  0  0  0  0  0  0  0  0
    0.0000    2.2635    0.0000 N   0  0  0  0  0  0  0  0  0  0  0  0
    0.3100    1.3035    0.0000 N   0  0  0  0  0  0  0  0  0  0  0  0
  1  2  1  0  0  0  0
  2  3  2  0  0  0  0
  2  4  1  0  0  0  0
  4  5  2  0  0  0  0
  5  6  1  0  0  0  0
  6  7  2  0  0  0  0
  7  8  1  0  0  0  0
  8  9  2  0  0  0  0
  9  4  1  0  0  0  0
  7 10  1  0  0  0  0
 10 11  2  0  0  0  0
 11 12  1  0  0  0  0
 12 13  1  0  0  0  0
 13 14  2  0  0  0  0
 14 10  1  0  0  0  0
M  CHG  2   1  -1   2   1
M  END
>  <EXTREG>  (ZINC00106252)
ZINC00106252

>  <LOGBIO>
2.5000

$$$$
ZINC00107217
  -MTS-   02131516222D 0   0.00000     0.00000     0

 18 19  0  0  0  0  0  0  0  0999 V2000
    6.7557    0.8587    0.0000 C   0  0  0  0  0  0  0  0  0  0  0  0
    5.7578    0.7534    0.0000 C   0  0  0  0  0  0  0  0  0  0  0  0
    5.3545   -0.1559    0.0000 O   0  0  0  0  0  0  0  0  0  0  0  0
    4.3566   -0.2612    0.0000 C   0  0  0  0  0  0  0  0  0  0  0  0
    3.9533   -1.1706    0.0000 O   0  0  0  0  0  0  0  0  0  0  0  0
    3.7681    0.5473    0.0000 C   0  0  0  0  0  0  0  0  0  0  0  0
    4.0781    1.5073    0.0000 N   0  0  0  0  0  0  0  0  0  0  0  0
    3.2681    2.0873    0.0000 C   0  0  0  0  0  0  0  0  0  0  0  0
    2.4581    1.5073    0.0000 O   0  0  0  0  0  0  0  0  0  0  0  0
    2.7681    0.5473    0.0000 C   0  0  0  0  0  0  0  0  0  0  0  0
    2.1795   -0.2612    0.0000 C   0  0  0  0  0  0  0  0  0  0  0  0
    2.5859   -1.1787    0.0000 C   0  0  0  0  0  0  0  0  0  0  0  0
    1.9988   -1.9818    0.0000 C   0  0  0  0  0  0  0  0  0  0  0  0
    1.0043   -1.8773    0.0000 C   0  0  0  0  0  0  0  0  0  0  0  0
    0.4178   -2.6873    0.0000 Cl  0  0  0  0  0  0  0  0  0  0  0  0
    0.5969   -0.9698    0.0000 C   0  0  0  0  0  0  0  0  0  0  0  0
    1.1850   -0.1568    0.0000 C   0  0  0  0  0  0  0  0  0  0  0  0
    0.7773    0.7563    0.0000 Cl  0  0  0  0  0  0  0  0  0  0  0  0
  1  2  1  0  0  0  0
  2  3  1  0  0  0  0
  3  4  1  0  0  0  0
  4  5  2  0  0  0  0
  4  6  1  0  0  0  0
  6  7  1  0  0  0  0
  7  8  2  0  0  0  0
  8  9  1  0  0  0  0
  9 10  1  0  0  0  0
 10  6  2  0  0  0  0
 10 11  1  0  0  0  0
 11 12  2  0  0  0  0
 12 13  1  0  0  0  0
 13 14  2  0  0  0  0
 14 15  1  0  0  0  0
 14 16  1  0  0  0  0
 16 17  2  0  0  0  0
 17 11  1  0  0  0  0
 17 18  1  0  0  0  0
M  END
>  <EXTREG>  (ZINC00107217)
ZINC00107217

>  <LOGBIO>
2.5000

$$$$
ZINC00107902
  -MTS-   02131516222D 0   0.00000     0.00000     0

 20 22  0  0  0  0  0  0  0  0999 V2000
    6.2009   -4.4531    0.0000 F   0  0  0  0  0  0  0  0  0  0  0  0
    5.6084   -3.6476    0.0000 C   0  0  0  0  0  0  0  0  0  0  0  0
    6.0102   -2.7281    0.0000 C   0  0  0  0  0  0  0  0  0  0  0  0
    5.4191   -1.9280    0.0000 C   0  0  0  0  0  0  0  0  0  0  0  0
    4.4251   -2.0374    0.0000 C   0  0  0  0  0  0  0  0  0  0  0  0
    3.8345   -1.2304    0.0000 O   0  0  0  0  0  0  0  0  0  0  0  0
    4.2381   -0.3155    0.0000 C   0  0  0  0  0  0  0  0  0  0  0  0
    3.6476    0.4915    0.0000 C   0  0  0  0  0  0  0  0  0  0  0  0
    4.0517    1.4100    0.0000 C   0  0  0  0  0  0  0  0  0  0  0  0
    3.4626    2.2116    0.0000 C   0  0  0  0  0  0  0  0  0  0  0  0
    2.4683    2.1047    0.0000 C   0  0  0  0  0  0  0  0  0  0  0  0
    2.0632    1.1961    0.0000 C   0  0  0  0  0  0  0  0  0  0  0  0
    2.6533    0.3846    0.0000 C   0  0  0  0  0  0  0  0  0  0  0  0
    1.8798    2.9131    0.0000 C   0  0  0  0  0  0  0  0  0  0  0  0
    2.1898    3.8731    0.0000 S   0  0  0  0  0  0  0  0  0  0  0  0
    1.3798    4.4531    0.0000 N   0  0  0  0  0  0  0  0  0  0  0  0
    0.5698    3.8731    0.0000 C   0  0  0  0  0  0  0  0  0  0  0  0
    0.8798    2.9131    0.0000 N   0  0  0  0  0  0  0  0  0  0  0  0
    4.0222   -2.9470    0.0000 C   0  0  0  0  0  0  0  0  0  0  0  0
    4.6144   -3.7570    0.0000 C   0  0  0  0  0  0  0  0  0  0  0  0
  1  2  1  0  0  0  0
  2  3  2  0  0  0  0
  3  4  1  0  0  0  0
  4  5  2  0  0  0  0
  5  6  1  0  0  0  0
  6  7  1  0  0  0  0
  7  8  1  0  0  0  0
  8  9  2  0  0  0  0
  9 10  1  0  0  0  0
 10 11  2  0  0  0  0
 11 12  1  0  0  0  0
 12 13  2  0  0  0  0
 13  8  1  0  0  0  0
 11 14  1  0  0  0  0
 14 15  1  0  0  0  0
 15 16  1  0  0  0  0
 16 17  2  0  0  0  0
 17 18  1  0  0  0  0
 18 14  2  0  0  0  0
  5 19  1  0  0  0  0
 19 20  2  0  0  0  0
 20  2  1  0  0  0  0
M  END
>  <EXTREG>  (ZINC00107902)
ZINC00107902

>  <LOGBIO>
2.5000

$$$$
ZINC00108505
  -MTS-   02131516222D 0   0.00000     0.00000     0

 22 24  0  0  0  0  0  0  0  0999 V2000
    3.2860   -2.7635    0.0000 C   0  0  0  0  0  0  0  0  0  0  0  0
    3.7869   -1.8980    0.0000 N   0  0  0  0  0  0  0  0  0  0  0  0
    4.7903   -1.8980    0.0000 C   0  0  0  0  0  0  0  0  0  0  0  0
    5.2908   -2.7637    0.0000 O   0  0  0  0  0  0  0  0  0  0  0  0
    5.2868   -1.0359    0.0000 N   0  0  0  0  0  0  0  0  0  0  0  0
    6.2868   -1.0364    0.0000 C   0  0  0  0  0  0  0  0  0  0  0  0
    4.7885   -0.1689    0.0000 C   0  0  0  0  0  0  0  0  0  0  0  0
    5.2937    0.6981    0.0000 N   0  0  0  0  0  0  0  0  0  0  0  0
    4.7937    1.5651    0.0000 C   0  0  0  0  0  0  0  0  0  0  0  0
    5.1037    2.5251    0.0000 N   0  0  0  0  0  0  0  0  0  0  0  0
    4.2937    3.1051    0.0000 N   0  0  0  0  0  0  0  0  0  0  0  0
    3.4837    2.5251    0.0000 C   0  0  0  0  0  0  0  0  0  0  0  0
    2.9138    2.7130    0.0000 C   0  0  0  0  0  0  0  0  0  0  0  0
    3.7937    1.5651    0.0000 C   0  0  0  0  0  0  0  0  0  0  0  0
    3.2955    0.7031    0.0000 C   0  0  0  0  0  0  0  0  0  0  0  0
    2.0955    0.7045    0.0000 O   0  0  0  0  0  0  0  0  0  0  0  0
    1.5948    1.5741    0.0000 C   0  0  0  0  0  0  0  0  0  0  0  0
    0.6000    1.5743    0.0000 C   0  0  0  0  0  0  0  0  0  0  0  0
    1.8951    2.0936    0.0000 O   0  0  0  0  0  0  0  0  0  0  0  0
    3.7937   -0.1639    0.0000 C   0  0  0  0  0  0  0  0  0  0  0  0
    3.2886   -1.0310    0.0000 C   0  0  0  0  0  0  0  0  0  0  0  0
    2.2886   -1.0280    0.0000 O   0  0  0  0  0  0  0  0  0  0  0  0
  1  2  1  0  0  0  0
  2  3  1  0  0  0  0
  3  4  2  0  0  0  0
  3  5  1  0  0  0  0
  5  6  1  0  0  0  0
  5  7  1  0  0  0  0
  7  8  1  0  0  0  0
  8  9  2  0  0  0  0
  9 10  1  0  0  0  0
 10 11  1  0  0  0  0
 11 12  2  0  0  0  0
 12 13  1  0  0  0  0
 12 14  1  0  0  0  0
 14  9  1  0  0  0  0
 14 15  2  0  0  0  0
 15 16  1  0  0  0  0
 16 17  1  0  0  0  0
 17 18  1  0  0  0  0
 17 19  2  0  0  0  0
 15 20  1  0  0  0  0
 20  7  2  0  0  0  0
 20 21  1  0  0  0  0
 21  2  1  0  0  0  0
 21 22  2  0  0  0  0
M  END
>  <EXTREG>  (ZINC00108505)
ZINC00108505

>  <LOGBIO>
2.5000

$$$$
ZINC00108981
  -MTS-   02131516222D 0   0.00000     0.00000     0

 23 26  0  0  1  0  0  0  0  0999 V2000
    2.8356    2.2630    0.0000 O   0  0  0  0  0  0  0  0  0  0  0  0
    3.1753    1.3188    0.0000 C   0  0  0  0  0  0  0  0  0  0  0  0
    4.1545    1.1434    0.0000 O   0  0  0  0  0  0  0  0  0  0  0  0
    4.7993    1.9078    0.0000 C   0  0  2  0  0  0  0  0  0  0  0  0
    4.3093    2.8178    0.0000 C   0  0  0  0  0  0  0  0  0  0  0  0
    5.4193    2.4978    0.0000 N   0  0  0  0  0  0  0  0  0  0  0  0
    6.2193    2.8478    0.0000 C   0  0  0  0  0  0  0  0  0  0  0  0
    6.7293    2.1478    0.0000 C   0  0  0  0  0  0  0  0  0  0  0  0
    5.8093    1.5678    0.0000 C   0  0  0  0  0  0  0  0  0  0  0  0
    5.7293    0.0178    0.0000 C   0  0  0  0  0  0  0  0  0  0  0  0
    5.2693    0.7278    0.0000 C   0  0  0  0  0  0  0  0  0  0  0  0
    2.5301    0.5548    0.0000 C   0  0  2  0  0  0  0  0  0  0  0  0
    1.5423    0.7312    0.0000 C   0  0  0  0  0  0  0  0  0  0  0  0
    0.9020   -0.0301    0.0000 O   0  0  0  0  0  0  0  0  0  0  0  0
    1.2401   -0.9712    0.0000 C   0  0  0  0  0  0  0  0  0  0  0  0
    0.5903   -1.7359    0.0000 C   0  0  0  0  0  0  0  0  0  0  0  0
    0.9284   -2.6771    0.0000 C   0  0  0  0  0  0  0  0  0  0  0  0
    1.9163   -2.8535    0.0000 C   0  0  0  0  0  0  0  0  0  0  0  0
    2.5566   -2.0921    0.0000 C   0  0  0  0  0  0  0  0  0  0  0  0
    2.2185   -1.1510    0.0000 C   0  0  0  0  0  0  0  0  0  0  0  0
    2.8682   -0.3863    0.0000 O   0  0  0  0  0  0  0  0  0  0  0  0
    2.3264    1.1191    0.0000 H   0  0  0  0  0  0  0  0  0  0  0  0
    4.2025    1.9697    0.0000 H   0  0  0  0  0  0  0  0  0  0  0  0
  1  2  2  0  0  0  0
  2  3  1  0  0  0  0
  4  3  1  6  0  0  0
  4 23  1  1  0  0  0
  4  5  1  0  0  0  0
  5  6  1  0  0  0  0
  6  7  1  0  0  0  0
  7  8  1  0  0  0  0
  8  9  1  0  0  0  0
  9  4  1  0  0  0  0
  9 10  1  0  0  0  0
 10 11  1  0  0  0  0
 11  6  1  0  0  0  0
 12  2  1  1  0  0  0
 12 22  1  6  0  0  0
 12 13  1  0  0  0  0
 13 14  1  0  0  0  0
 14 15  1  0  0  0  0
 15 16  1  0  0  0  0
 16 17  2  0  0  0  0
 17 18  1  0  0  0  0
 18 19  2  0  0  0  0
 19 20  1  0  0  0  0
 20 15  2  0  0  0  0
 20 21  1  0  0  0  0
 21 12  1  0  0  0  0
M  END
>  <EXTREG>  (ZINC00108981)
ZINC00108981

>  <LOGBIO>
2.5000

$$$$
ZINC00109075
  -MTS-   02131516222D 0   0.00000     0.00000     0

 12 13  0  0  0  0  0  0  0  0999 V2000
    1.0691   -1.3594    0.0000 Cl  0  0  0  0  0  0  0  0  0  0  0  0
    2.0633   -1.2520    0.0000 C   0  0  0  0  0  0  0  0  0  0  0  0
    2.6563   -2.0616    0.0000 C   0  0  0  0  0  0  0  0  0  0  0  0
    3.6451   -1.9527    0.0000 C   0  0  0  0  0  0  0  0  0  0  0  0
    4.0501   -1.0384    0.0000 C   0  0  0  0  0  0  0  0  0  0  0  0
    3.4663   -0.2329    0.0000 C   0  0  0  0  0  0  0  0  0  0  0  0
    2.4683   -0.3377    0.0000 C   0  0  0  0  0  0  0  0  0  0  0  0
    1.8798    0.4708    0.0000 C   0  0  0  0  0  0  0  0  0  0  0  0
    2.1898    1.4308    0.0000 C   0  0  0  0  0  0  0  0  0  0  0  0
    1.3798    2.0108    0.0000 C   0  0  0  0  0  0  0  0  0  0  0  0
    0.5698    1.4308    0.0000 N   0  0  0  0  0  0  0  0  0  0  0  0
    0.8798    0.4708    0.0000 N   0  0  0  0  0  0  0  0  0  0  0  0
  1  2  1  0  0  0  0
  2  3  2  0  0  0  0
  3  4  1  0  0  0  0
  4  5  2  0  0  0  0
  5  6  1  0  0  0  0
  6  7  2  0  0  0  0
  7  2  1  0  0  0  0
  7  8  1  0  0  0  0
  8  9  1  0  0  0  0
  9 10  2  0  0  0  0
 10 11  1  0  0  0  0
 11 12  1  0  0  0  0
 12  8  2  0  0  0  0
M  END
>  <EXTREG>  (ZINC00109075)
ZINC00109075

>  <LOGBIO>
2.5000

$$$$
ZINC00109746
  -MTS-   02131516222D 0   0.00000     0.00000     0

 21 22  0  0  0  0  0  0  0  0999 V2000
    8.6554    1.5700    0.0000 C   0  0  0  0  0  0  0  0  0  0  0  0
    7.7889    2.0691    0.0000 C   0  0  0  0  0  0  0  0  0  0  0  0
    6.9234    1.5682    0.0000 S   0  0  0  0  0  0  0  0  0  0  0  0
    7.4242    0.7027    0.0000 O   0  0  0  0  0  0  0  0  0  0  0  0
    6.4225    2.4338    0.0000 O   0  0  0  0  0  0  0  0  0  0  0  0
    6.0578    1.0674    0.0000 N   0  0  0  0  0  0  0  0  0  0  0  0
    5.1878    1.5674    0.0000 C   0  0  0  0  0  0  0  0  0  0  0  0
    4.3278    1.0674    0.0000 C   0  0  0  0  0  0  0  0  0  0  0  0
    4.3278    0.0674    0.0000 N   0  0  0  0  0  0  0  0  0  0  0  0
    5.1878   -0.4326    0.0000 C   0  0  0  0  0  0  0  0  0  0  0  0
    6.0578    0.0674    0.0000 C   0  0  0  0  0  0  0  0  0  0  0  0
    3.4611   -0.4313    0.0000 C   0  0  0  0  0  0  0  0  0  0  0  0
    2.5923    0.0709    0.0000 C   0  0  0  0  0  0  0  0  0  0  0  0
    1.7311   -0.4270    0.0000 C   0  0  0  0  0  0  0  0  0  0  0  0
    1.7286   -1.4270    0.0000 C   0  0  0  0  0  0  0  0  0  0  0  0
    2.5873   -1.9291    0.0000 C   0  0  0  0  0  0  0  0  0  0  0  0
    3.4585   -1.4313    0.0000 N   0  0  0  0  0  0  0  0  0  0  0  0
    0.8655    0.0739    0.0000 C   0  0  0  0  0  0  0  0  0  0  0  0
    0.3647   -0.7916    0.0000 F   0  0  0  0  0  0  0  0  0  0  0  0
    1.3664    0.9394    0.0000 F   0  0  0  0  0  0  0  0  0  0  0  0
    0.0000    0.5747    0.0000 F   0  0  0  0  0  0  0  0  0  0  0  0
  1  2  1  0  0  0  0
  2  3  1  0  0  0  0
  3  4  2  0  0  0  0
  3  5  2  0  0  0  0
  3  6  1  0  0  0  0
  6  7  1  0  0  0  0
  7  8  1  0  0  0  0
  8  9  1  0  0  0  0
  9 10  1  0  0  0  0
 10 11  1  0  0  0  0
 11  6  1  0  0  0  0
  9 12  1  0  0  0  0
 12 13  2  0  0  0  0
 13 14  1  0  0  0  0
 14 15  2  0  0  0  0
 15 16  1  0  0  0  0
 16 17  2  0  0  0  0
 17 12  1  0  0  0  0
 14 18  1  0  0  0  0
 18 19  1  0  0  0  0
 18 20  1  0  0  0  0
 18 21  1  0  0  0  0
M  END
>  <EXTREG>  (ZINC00109746)
ZINC00109746

>  <LOGBIO>
2.5000

$$$$
ZINC00110675
  -MTS-   02131516222D 0   0.00000     0.00000     0

 19 20  0  0  0  0  0  0  0  0999 V2000
    3.4623    2.8036    0.0000 F   0  0  0  0  0  0  0  0  0  0  0  0
    2.5968    2.3028    0.0000 C   0  0  0  0  0  0  0  0  0  0  0  0
    1.7268    2.8028    0.0000 C   0  0  0  0  0  0  0  0  0  0  0  0
    0.8668    2.3028    0.0000 C   0  0  0  0  0  0  0  0  0  0  0  0
    0.0000    2.8015    0.0000 F   0  0  0  0  0  0  0  0  0  0  0  0
    0.8668    1.3028    0.0000 C   0  0  0  0  0  0  0  0  0  0  0  0
    1.7268    0.8028    0.0000 C   0  0  0  0  0  0  0  0  0  0  0  0
    1.7240   -0.2972    0.0000 C   0  0  0  0  0  0  0  0  0  0  0  0
    2.5888   -0.7994    0.0000 S   0  0  0  0  0  0  0  0  0  0  0  0
    3.0910    0.0654    0.0000 O   0  0  0  0  0  0  0  0  0  0  0  0
    2.0866   -1.6641    0.0000 O   0  0  0  0  0  0  0  0  0  0  0  0
    3.4536   -1.3015    0.0000 C   0  0  0  0  0  0  0  0  0  0  0  0
    3.4520   -2.3050    0.0000 C   0  0  0  0  0  0  0  0  0  0  0  0
    4.3133   -2.8028    0.0000 C   0  0  0  0  0  0  0  0  0  0  0  0
    5.1811   -2.3058    0.0000 C   0  0  0  0  0  0  0  0  0  0  0  0
    6.0446   -2.8101    0.0000 Cl  0  0  0  0  0  0  0  0  0  0  0  0
    5.1876   -1.3110    0.0000 C   0  0  0  0  0  0  0  0  0  0  0  0
    4.3213   -0.8046    0.0000 C   0  0  0  0  0  0  0  0  0  0  0  0
    2.5968    1.3028    0.0000 C   0  0  0  0  0  0  0  0  0  0  0  0
  1  2  1  0  0  0  0
  2  3  2  0  0  0  0
  3  4  1  0  0  0  0
  4  5  1  0  0  0  0
  4  6  2  0  0  0  0
  6  7  1  0  0  0  0
  7  8  1  0  0  0  0
  8  9  1  0  0  0  0
  9 10  2  0  0  0  0
  9 11  2  0  0  0  0
  9 12  1  0  0  0  0
 12 13  2  0  0  0  0
 13 14  1  0  0  0  0
 14 15  2  0  0  0  0
 15 16  1  0  0  0  0
 15 17  1  0  0  0  0
 17 18  2  0  0  0  0
 18 12  1  0  0  0  0
  7 19  2  0  0  0  0
 19  2  1  0  0  0  0
M  END
>  <EXTREG>  (ZINC00110675)
ZINC00110675

>  <LOGBIO>
2.5000

$$$$
ZINC00111623
  -MTS-   02131516222D 0   0.00000     0.00000     0

 15 16  0  0  0  0  0  0  0  0999 V2000
    3.6008    1.9988    0.0000 O   0  5  0  0  0  0  0  0  0  0  0  0
    2.5974    1.9962    0.0000 N   0  3  0  0  0  0  0  0  0  0  0  0
    2.0987    2.8570    0.0000 O   0  0  0  0  0  0  0  0  0  0  0  0
    2.0991    1.1292    0.0000 C   0  0  0  0  0  0  0  0  0  0  0  0
    1.0957    1.1263    0.0000 N   0  0  0  0  0  0  0  0  0  0  0  0
    0.6017    0.2627    0.0000 N   0  0  0  0  0  0  0  0  0  0  0  0
    1.1026   -0.6028    0.0000 C   0  0  0  0  0  0  0  0  0  0  0  0
    0.6000   -1.4713    0.0000 C   0  0  0  0  0  0  0  0  0  0  0  0
    1.1009   -2.3368    0.0000 C   0  0  0  0  0  0  0  0  0  0  0  0
    2.1043   -2.3338    0.0000 C   0  0  0  0  0  0  0  0  0  0  0  0
    2.5982   -1.4703    0.0000 C   0  0  0  0  0  0  0  0  0  0  0  0
    2.0974   -0.6048    0.0000 C   0  0  0  0  0  0  0  0  0  0  0  0
    2.5999    0.2637    0.0000 C   0  0  0  0  0  0  0  0  0  0  0  0
    3.5999    0.2637    0.0000 C   0  0  0  0  0  0  0  0  0  0  0  0
    4.5999    0.2637    0.0000 N   0  0  0  0  0  0  0  0  0  0  0  0
  1  2  1  0  0  0  0
  2  3  2  0  0  0  0
  2  4  1  0  0  0  0
  4  5  1  0  0  0  0
  5  6  2  0  0  0  0
  6  7  1  0  0  0  0
  7  8  1  0  0  0  0
  8  9  2  0  0  0  0
  9 10  1  0  0  0  0
 10 11  2  0  0  0  0
 11 12  1  0  0  0  0
 12  7  2  0  0  0  0
 12 13  1  0  0  0  0
 13  4  2  0  0  0  0
 13 14  1  0  0  0  0
 14 15  3  0  0  0  0
M  CHG  2   1  -1   2   1
M  END
>  <EXTREG>  (ZINC00111623)
ZINC00111623

>  <LOGBIO>
2.5000

$$$$
ZINC00111789
  -MTS-   02131516222D 0   0.00000     0.00000     0

 13 13  0  0  0  0  0  0  0  0999 V2000
    5.7842    1.6025    0.0000 C   0  0  0  0  0  0  0  0  0  0  0  0
    4.9177    2.1016    0.0000 O   0  0  0  0  0  0  0  0  0  0  0  0
    4.0522    1.6008    0.0000 C   0  0  0  0  0  0  0  0  0  0  0  0
    3.1822    2.1008    0.0000 C   0  0  0  0  0  0  0  0  0  0  0  0
    2.3222    1.6008    0.0000 C   0  0  0  0  0  0  0  0  0  0  0  0
    2.3222    0.6008    0.0000 C   0  0  0  0  0  0  0  0  0  0  0  0
    1.4554    0.1021    0.0000 N   0  0  0  0  0  0  0  0  0  0  0  0
    1.4539   -0.9014    0.0000 C   0  0  0  0  0  0  0  0  0  0  0  0
    2.3189   -1.4031    0.0000 O   0  0  0  0  0  0  0  0  0  0  0  0
    0.5911   -1.3965    0.0000 C   0  0  0  0  0  0  0  0  0  0  0  0
    0.5896   -2.4000    0.0000 S   0  0  0  0  0  0  0  0  0  0  0  0
    3.1822    0.1008    0.0000 C   0  0  0  0  0  0  0  0  0  0  0  0
    4.0522    0.6008    0.0000 C   0  0  0  0  0  0  0  0  0  0  0  0
  1  2  1  0  0  0  0
  2  3  1  0  0  0  0
  3  4  2  0  0  0  0
  4  5  1  0  0  0  0
  5  6  2  0  0  0  0
  6  7  1  0  0  0  0
  7  8  1  0  0  0  0
  8  9  2  0  0  0  0
  8 10  1  0  0  0  0
 10 11  1  0  0  0  0
  6 12  1  0  0  0  0
 12 13  2  0  0  0  0
 13  3  1  0  0  0  0
M  END
>  <EXTREG>  (ZINC00111789)
ZINC00111789

>  <LOGBIO>
2.5000

$$$$
ZINC00112212
  -MTS-   02131516222D 0   0.00000     0.00000     0

 21 22  0  0  0  0  0  0  0  0999 V2000
    7.7964    2.1706    0.0000 C   0  0  0  0  0  0  0  0  0  0  0  0
    6.9309    1.6698    0.0000 S   0  0  0  0  0  0  0  0  0  0  0  0
    7.4317    0.8043    0.0000 O   0  0  0  0  0  0  0  0  0  0  0  0
    6.4300    2.5353    0.0000 O   0  0  0  0  0  0  0  0  0  0  0  0
    6.0653    1.1689    0.0000 N   0  0  0  0  0  0  0  0  0  0  0  0
    5.1953    1.6689    0.0000 C   0  0  0  0  0  0  0  0  0  0  0  0
    4.3353    1.1689    0.0000 C   0  0  0  0  0  0  0  0  0  0  0  0
    4.3353    0.1689    0.0000 N   0  0  0  0  0  0  0  0  0  0  0  0
    5.1953   -0.3311    0.0000 C   0  0  0  0  0  0  0  0  0  0  0  0
    6.0653    0.1689    0.0000 C   0  0  0  0  0  0  0  0  0  0  0  0
    3.4686   -0.3298    0.0000 C   0  0  0  0  0  0  0  0  0  0  0  0
    2.5998    0.1724    0.0000 N   0  0  0  0  0  0  0  0  0  0  0  0
    1.7386   -0.3254    0.0000 C   0  0  0  0  0  0  0  0  0  0  0  0
    1.7361   -1.3254    0.0000 C   0  0  0  0  0  0  0  0  0  0  0  0
    2.5948   -1.8276    0.0000 C   0  0  0  0  0  0  0  0  0  0  0  0
    3.4661   -1.3298    0.0000 C   0  0  0  0  0  0  0  0  0  0  0  0
    4.3303   -1.8328    0.0000 Cl  0  0  0  0  0  0  0  0  0  0  0  0
    0.8680   -1.8219    0.0000 C   0  0  0  0  0  0  0  0  0  0  0  0
    1.3645   -2.6900    0.0000 F   0  0  0  0  0  0  0  0  0  0  0  0
    0.3715   -0.9539    0.0000 F   0  0  0  0  0  0  0  0  0  0  0  0
    0.0000   -2.3185    0.0000 F   0  0  0  0  0  0  0  0  0  0  0  0
  1  2  1  0  0  0  0
  2  3  2  0  0  0  0
  2  4  2  0  0  0  0
  2  5  1  0  0  0  0
  5  6  1  0  0  0  0
  6  7  1  0  0  0  0
  7  8  1  0  0  0  0
  8  9  1  0  0  0  0
  9 10  1  0  0  0  0
 10  5  1  0  0  0  0
  8 11  1  0  0  0  0
 11 12  1  0  0  0  0
 12 13  2  0  0  0  0
 13 14  1  0  0  0  0
 14 15  2  0  0  0  0
 15 16  1  0  0  0  0
 16 11  2  0  0  0  0
 16 17  1  0  0  0  0
 14 18  1  0  0  0  0
 18 19  1  0  0  0  0
 18 20  1  0  0  0  0
 18 21  1  0  0  0  0
M  END
>  <EXTREG>  (ZINC00112212)
ZINC00112212

>  <LOGBIO>
2.5000

$$$$
ZINC00113749
  -MTS-   02131516222D 0   0.00000     0.00000     0

 15 15  0  0  1  0  0  0  0  0999 V2000
    3.9886   -0.6528    0.0000 N   0  0  0  0  0  0  0  0  0  0  0  0
    3.9870    0.3506    0.0000 C   0  0  2  0  0  0  0  0  0  0  0  0
    3.1205    0.8497    0.0000 C   0  0  0  0  0  0  0  0  0  0  0  0
    2.2550    0.3489    0.0000 C   0  0  0  0  0  0  0  0  0  0  0  0
    2.2550   -0.6546    0.0000 C   0  0  0  0  0  0  0  0  0  0  0  0
    1.3930   -1.1510    0.0000 C   0  0  0  0  0  0  0  0  0  0  0  0
    1.3934   -2.1510    0.0000 F   0  0  0  0  0  0  0  0  0  0  0  0
    0.5259   -0.6528    0.0000 C   0  0  0  0  0  0  0  0  0  0  0  0
    0.5210    0.3420    0.0000 C   0  0  0  0  0  0  0  0  0  0  0  0
    1.3880    0.8472    0.0000 C   0  0  0  0  0  0  0  0  0  0  0  0
    1.3850    1.8472    0.0000 F   0  0  0  0  0  0  0  0  0  0  0  0
    4.8483    0.8484    0.0000 C   0  0  0  0  0  0  0  0  0  0  0  0
    4.8468    1.8518    0.0000 O   0  0  0  0  0  0  0  0  0  0  0  0
    5.7148    0.3493    0.0000 O   0  0  0  0  0  0  0  0  0  0  0  0
    3.4678    0.0499    0.0000 H   0  0  0  0  0  0  0  0  0  0  0  0
  2  1  1  6  0  0  0
  2 15  1  1  0  0  0
  2  3  1  0  0  0  0
  3  4  1  0  0  0  0
  4  5  2  0  0  0  0
  5  6  1  0  0  0  0
  6  7  1  0  0  0  0
  6  8  2  0  0  0  0
  8  9  1  0  0  0  0
  9 10  2  0  0  0  0
 10  4  1  0  0  0  0
 10 11  1  0  0  0  0
  2 12  1  0  0  0  0
 12 13  1  0  0  0  0
 12 14  2  0  0  0  0
M  END
>  <EXTREG>  (ZINC00113749)
ZINC00113749

>  <LOGBIO>
2.5000

$$$$
ZINC00114565
  -MTS-   02131516222D 0   0.00000     0.00000     0

 22 24  0  0  1  0  0  0  0  0999 V2000
    6.9503   -3.0928    0.0000 F   0  0  0  0  0  0  0  0  0  0  0  0
    6.3598   -2.2858    0.0000 C   0  0  0  0  0  0  0  0  0  0  0  0
    6.7639   -1.3673    0.0000 C   0  0  0  0  0  0  0  0  0  0  0  0
    6.1748   -0.5657    0.0000 C   0  0  0  0  0  0  0  0  0  0  0  0
    5.1805   -0.6727    0.0000 C   0  0  0  0  0  0  0  0  0  0  0  0
    4.7753   -1.5812    0.0000 C   0  0  0  0  0  0  0  0  0  0  0  0
    5.3655   -2.3927    0.0000 C   0  0  0  0  0  0  0  0  0  0  0  0
    4.5920    0.1358    0.0000 S   0  0  0  0  0  0  0  0  0  0  0  0
    3.7835   -0.4527    0.0000 O   0  0  0  0  0  0  0  0  0  0  0  0
    5.4005    0.7243    0.0000 O   0  0  0  0  0  0  0  0  0  0  0  0
    3.8858    1.1060    0.0000 N   0  0  0  0  0  0  0  0  0  0  0  0
    4.1958    2.0660    0.0000 C   0  0  0  0  0  0  0  0  0  0  0  0
    3.3858    2.6460    0.0000 C   0  0  0  0  0  0  0  0  0  0  0  0
    2.5758    2.0660    0.0000 S   0  0  0  0  0  0  0  0  0  0  0  0
    2.8858    1.1060    0.0000 C   0  0  2  0  0  0  0  0  0  0  0  0
    2.1795    0.1358    0.0000 C   0  0  0  0  0  0  0  0  0  0  0  0
    2.5859   -0.7816    0.0000 C   0  0  0  0  0  0  0  0  0  0  0  0
    1.9988   -1.5847    0.0000 C   0  0  0  0  0  0  0  0  0  0  0  0
    1.0043   -1.4803    0.0000 C   0  0  0  0  0  0  0  0  0  0  0  0
    0.5969   -0.5728    0.0000 C   0  0  0  0  0  0  0  0  0  0  0  0
    1.1850    0.2403    0.0000 C   0  0  0  0  0  0  0  0  0  0  0  0
    3.1579    0.5713    0.0000 H   0  0  0  0  0  0  0  0  0  0  0  0
  1  2  1  0  0  0  0
  2  3  2  0  0  0  0
  3  4  1  0  0  0  0
  4  5  2  0  0  0  0
  5  6  1  0  0  0  0
  6  7  2  0  0  0  0
  7  2  1  0  0  0  0
  5  8  1  0  0  0  0
  8  9  2  0  0  0  0
  8 10  2  0  0  0  0
  8 11  1  0  0  0  0
 11 12  1  0  0  0  0
 12 13  1  0  0  0  0
 13 14  1  0  0  0  0
 14 15  1  0  0  0  0
 15 22  1  6  0  0  0
 15 11  1  0  0  0  0
 15 16  1  1  0  0  0
 16 17  2  0  0  0  0
 17 18  1  0  0  0  0
 18 19  2  0  0  0  0
 19 20  1  0  0  0  0
 20 21  2  0  0  0  0
 21 16  1  0  0  0  0
M  END
>  <EXTREG>  (ZINC00114565)
ZINC00114565

>  <LOGBIO>
2.5000

$$$$
ZINC00115002
  -MTS-   02131516222D 0   0.00000     0.00000     0

 14 14  0  0  0  0  0  0  0  0999 V2000
    6.0614    1.4034    0.0000 C   0  0  0  0  0  0  0  0  0  0  0  0
    5.1916    1.9038    0.0000 C   0  0  0  0  0  0  0  0  0  0  0  0
    5.1912    2.8986    0.0000 O   0  0  0  0  0  0  0  0  0  0  0  0
    4.3261    1.4030    0.0000 C   0  0  0  0  0  0  0  0  0  0  0  0
    3.4561    1.9030    0.0000 C   0  0  0  0  0  0  0  0  0  0  0  0
    2.5961    1.4030    0.0000 C   0  0  0  0  0  0  0  0  0  0  0  0
    2.5961    0.4030    0.0000 C   0  0  0  0  0  0  0  0  0  0  0  0
    1.7293   -0.0957    0.0000 O   0  0  0  0  0  0  0  0  0  0  0  0
    1.7278   -1.0992    0.0000 C   0  0  0  0  0  0  0  0  0  0  0  0
    0.8650   -1.5944    0.0000 C   0  0  0  0  0  0  0  0  0  0  0  0
    0.8635   -2.5978    0.0000 O   0  0  0  0  0  0  0  0  0  0  0  0
    0.0000   -1.0926    0.0000 O   0  0  0  0  0  0  0  0  0  0  0  0
    3.4561   -0.0970    0.0000 C   0  0  0  0  0  0  0  0  0  0  0  0
    4.3261    0.4030    0.0000 C   0  0  0  0  0  0  0  0  0  0  0  0
  1  2  1  0  0  0  0
  2  3  2  0  0  0  0
  2  4  1  0  0  0  0
  4  5  2  0  0  0  0
  5  6  1  0  0  0  0
  6  7  2  0  0  0  0
  7  8  1  0  0  0  0
  8  9  1  0  0  0  0
  9 10  1  0  0  0  0
 10 11  1  0  0  0  0
 10 12  2  0  0  0  0
  7 13  1  0  0  0  0
 13 14  2  0  0  0  0
 14  4  1  0  0  0  0
M  END
>  <EXTREG>  (ZINC00115002)
ZINC00115002

>  <LOGBIO>
2.5000

$$$$
ZINC00115178
  -MTS-   02131516222D 0   0.00000     0.00000     0

 13 14  0  0  0  0  0  0  0  0999 V2000
    5.7833    1.6799    0.0000 Cl  0  0  0  0  0  0  0  0  0  0  0  0
    4.9178    1.1790    0.0000 C   0  0  0  0  0  0  0  0  0  0  0  0
    4.0478    1.6790    0.0000 C   0  0  0  0  0  0  0  0  0  0  0  0
    3.1878    1.1790    0.0000 C   0  0  0  0  0  0  0  0  0  0  0  0
    3.1878    0.1790    0.0000 C   0  0  0  0  0  0  0  0  0  0  0  0
    4.0478   -0.3210    0.0000 N   0  0  0  0  0  0  0  0  0  0  0  0
    4.9178    0.1790    0.0000 N   0  0  0  0  0  0  0  0  0  0  0  0
    2.3210   -0.3197    0.0000 N   0  0  0  0  0  0  0  0  0  0  0  0
    1.4523    0.1825    0.0000 C   0  0  0  0  0  0  0  0  0  0  0  0
    0.5910   -0.3154    0.0000 C   0  0  0  0  0  0  0  0  0  0  0  0
    0.5885   -1.3154    0.0000 O   0  0  0  0  0  0  0  0  0  0  0  0
    1.4473   -1.8175    0.0000 C   0  0  0  0  0  0  0  0  0  0  0  0
    2.3185   -1.3197    0.0000 C   0  0  0  0  0  0  0  0  0  0  0  0
  1  2  1  0  0  0  0
  2  3  2  0  0  0  0
  3  4  1  0  0  0  0
  4  5  2  0  0  0  0
  5  6  1  0  0  0  0
  6  7  2  0  0  0  0
  7  2  1  0  0  0  0
  5  8  1  0  0  0  0
  8  9  1  0  0  0  0
  9 10  1  0  0  0  0
 10 11  1  0  0  0  0
 11 12  1  0  0  0  0
 12 13  1  0  0  0  0
 13  8  1  0  0  0  0
M  END
>  <EXTREG>  (ZINC00115178)
ZINC00115178

>  <LOGBIO>
2.5000

$$$$
ZINC00116204
  -MTS-   02131516222D 0   0.00000     0.00000     0

 26 27  0  0  1  0  0  0  0  0999 V2000
    5.2016   -2.8448    0.0000 O   0  0  0  0  0  0  0  0  0  0  0  0
    4.3330   -2.3422    0.0000 C   0  0  0  0  0  0  0  0  0  0  0  0
    3.4663   -2.8409    0.0000 O   0  0  0  0  0  0  0  0  0  0  0  0
    4.3351   -1.3474    0.0000 C   0  0  0  0  0  0  0  0  0  0  0  0
    3.2935   -0.7446    0.0000 C   0  0  1  0  0  0  0  0  0  0  0  0
    3.2955    0.2501    0.0000 N   0  0  0  0  0  0  0  0  0  0  0  0
    4.1660    0.7492    0.0000 C   0  0  0  0  0  0  0  0  0  0  0  0
    5.0355    0.2482    0.0000 O   0  0  0  0  0  0  0  0  0  0  0  0
    4.1671    1.7492    0.0000 C   0  0  0  0  0  0  0  0  0  0  0  0
    5.0362    2.2508    0.0000 C   0  0  0  0  0  0  0  0  0  0  0  0
    5.9024    1.7512    0.0000 F   0  0  0  0  0  0  0  0  0  0  0  0
    5.0353    3.2456    0.0000 C   0  0  0  0  0  0  0  0  0  0  0  0
    4.1703    3.7474    0.0000 C   0  0  0  0  0  0  0  0  0  0  0  0
    3.3063    3.2544    0.0000 C   0  0  0  0  0  0  0  0  0  0  0  0
    3.3022    2.2510    0.0000 C   0  0  0  0  0  0  0  0  0  0  0  0
    2.4346    1.7537    0.0000 F   0  0  0  0  0  0  0  0  0  0  0  0
    2.2533   -1.3431    0.0000 C   0  0  0  0  0  0  0  0  0  0  0  0
    1.3846   -0.8409    0.0000 C   0  0  0  0  0  0  0  0  0  0  0  0
    0.5233   -1.3387    0.0000 C   0  0  0  0  0  0  0  0  0  0  0  0
    0.5208   -2.3387    0.0000 C   0  0  0  0  0  0  0  0  0  0  0  0
    1.3796   -2.8409    0.0000 C   0  0  0  0  0  0  0  0  0  0  0  0
    2.2508   -2.3431    0.0000 C   0  0  0  0  0  0  0  0  0  0  0  0
    1.3746   -3.8409    0.0000 N   0  3  0  0  0  0  0  0  0  0  0  0
    2.2408   -4.3474    0.0000 O   0  5  0  0  0  0  0  0  0  0  0  0
    0.5108   -4.3344    0.0000 O   0  0  0  0  0  0  0  0  0  0  0  0
    3.2927   -1.3446    0.0000 H   0  0  0  0  0  0  0  0  0  0  0  0
  1  2  1  0  0  0  0
  2  3  2  0  0  0  0
  2  4  1  0  0  0  0
  5  4  1  6  0  0  0
  5 26  1  1  0  0  0
  5  6  1  0  0  0  0
  6  7  1  0  0  0  0
  7  8  2  0  0  0  0
  7  9  1  0  0  0  0
  9 10  2  0  0  0  0
 10 11  1  0  0  0  0
 10 12  1  0  0  0  0
 12 13  2  0  0  0  0
 13 14  1  0  0  0  0
 14 15  2  0  0  0  0
 15  9  1  0  0  0  0
 15 16  1  0  0  0  0
  5 17  1  0  0  0  0
 17 18  2  0  0  0  0
 18 19  1  0  0  0  0
 19 20  2  0  0  0  0
 20 21  1  0  0  0  0
 21 22  2  0  0  0  0
 22 17  1  0  0  0  0
 21 23  1  0  0  0  0
 23 24  1  0  0  0  0
 23 25  2  0  0  0  0
M  CHG  2  23   1  24  -1
M  END
>  <EXTREG>  (ZINC00116204)
ZINC00116204

>  <LOGBIO>
2.5000

$$$$
ZINC00116368
  -MTS-   02131516222D 0   0.00000     0.00000     0

 19 20  0  0  0  0  0  0  0  0999 V2000
    6.5667   -0.6827    0.0000 C   0  0  0  0  0  0  0  0  0  0  0  0
    5.9758    0.1240    0.0000 O   0  0  0  0  0  0  0  0  0  0  0  0
    6.3789    1.0392    0.0000 C   0  0  0  0  0  0  0  0  0  0  0  0
    7.3763    1.1490    0.0000 C   0  0  0  0  0  0  0  0  0  0  0  0
    7.7755    2.0602    0.0000 C   0  0  0  0  0  0  0  0  0  0  0  0
    7.1853    2.8674    0.0000 C   0  0  0  0  0  0  0  0  0  0  0  0
    6.1960    2.7635    0.0000 C   0  0  0  0  0  0  0  0  0  0  0  0
    5.7887    1.8465    0.0000 C   0  0  0  0  0  0  0  0  0  0  0  0
    4.7944    1.7400    0.0000 O   0  0  0  0  0  0  0  0  0  0  0  0
    4.3881    0.8225    0.0000 C   0  0  0  0  0  0  0  0  0  0  0  0
    3.3988    0.7176    0.0000 C   0  0  0  0  0  0  0  0  0  0  0  0
    2.8099    1.5258    0.0000 O   0  0  0  0  0  0  0  0  0  0  0  0
    2.9925   -0.1999    0.0000 N   0  0  0  0  0  0  0  0  0  0  0  0
    2.0032   -0.3047    0.0000 C   0  0  0  0  0  0  0  0  0  0  0  0
    1.5973   -1.2187    0.0000 C   0  0  0  0  0  0  0  0  0  0  0  0
    2.1017   -2.0923    0.0000 O   0  0  0  0  0  0  0  0  0  0  0  0
    1.4314   -2.8293    0.0000 C   0  0  0  0  0  0  0  0  0  0  0  0
    0.5178   -2.4320    0.0000 C   0  0  0  0  0  0  0  0  0  0  0  0
    0.6196   -1.4283    0.0000 C   0  0  0  0  0  0  0  0  0  0  0  0
  1  2  1  0  0  0  0
  2  3  1  0  0  0  0
  3  4  2  0  0  0  0
  4  5  1  0  0  0  0
  5  6  2  0  0  0  0
  6  7  1  0  0  0  0
  7  8  2  0  0  0  0
  8  3  1  0  0  0  0
  8  9  1  0  0  0  0
  9 10  1  0  0  0  0
 10 11  1  0  0  0  0
 11 12  2  0  0  0  0
 11 13  1  0  0  0  0
 13 14  1  0  0  0  0
 14 15  1  0  0  0  0
 15 16  1  0  0  0  0
 16 17  1  0  0  0  0
 17 18  2  0  0  0  0
 18 19  1  0  0  0  0
 19 15  2  0  0  0  0
M  END
>  <EXTREG>  (ZINC00116368)
ZINC00116368

>  <LOGBIO>
2.5000

$$$$
ZINC00117316
  -MTS-   02131516222D 0   0.00000     0.00000     0

 24 25  0  0  1  0  0  0  0  0999 V2000
    3.1156    1.3504    0.0000 N   0  0  0  0  0  0  0  0  0  0  0  0
    2.2501    0.8495    0.0000 C   0  0  0  0  0  0  0  0  0  0  0  0
    1.3801    1.3495    0.0000 C   0  0  0  0  0  0  0  0  0  0  0  0
    0.5201    0.8495    0.0000 C   0  0  0  0  0  0  0  0  0  0  0  0
    0.5201   -0.1505    0.0000 C   0  0  0  0  0  0  0  0  0  0  0  0
    1.3801   -0.6505    0.0000 C   0  0  0  0  0  0  0  0  0  0  0  0
    2.2501   -0.1505    0.0000 C   0  0  0  0  0  0  0  0  0  0  0  0
    3.1156   -0.6513    0.0000 S   0  0  0  0  0  0  0  0  0  0  0  0
    3.9851   -0.1505    0.0000 C   0  0  0  0  0  0  0  0  0  0  0  0
    4.8456   -0.6496    0.0000 C   0  0  2  0  0  0  0  0  0  0  0  0
    4.8441   -1.6496    0.0000 O   0  0  0  0  0  0  0  0  0  0  0  0
    5.7151   -0.1487    0.0000 C   0  0  0  0  0  0  0  0  0  0  0  0
    6.5756   -0.6479    0.0000 O   0  0  0  0  0  0  0  0  0  0  0  0
    7.4426   -0.1497    0.0000 C   0  0  0  0  0  0  0  0  0  0  0  0
    7.4457    0.8538    0.0000 C   0  0  0  0  0  0  0  0  0  0  0  0
    8.3092    1.3477    0.0000 C   0  0  0  0  0  0  0  0  0  0  0  0
    9.1747    0.8467    0.0000 C   0  0  0  0  0  0  0  0  0  0  0  0
    9.1767   -0.1480    0.0000 C   0  0  0  0  0  0  0  0  0  0  0  0
    8.3081   -0.6506    0.0000 N   0  0  0  0  0  0  0  0  0  0  0  0
   10.0434   -0.6468    0.0000 C   0  0  0  0  0  0  0  0  0  0  0  0
    9.5447   -1.5135    0.0000 F   0  0  0  0  0  0  0  0  0  0  0  0
   10.5422    0.2200    0.0000 F   0  0  0  0  0  0  0  0  0  0  0  0
   10.9102   -1.1455    0.0000 F   0  0  0  0  0  0  0  0  0  0  0  0
    4.3255   -0.9487    0.0000 H   0  0  0  0  0  0  0  0  0  0  0  0
  1  2  1  0  0  0  0
  2  3  2  0  0  0  0
  3  4  1  0  0  0  0
  4  5  2  0  0  0  0
  5  6  1  0  0  0  0
  6  7  2  0  0  0  0
  7  2  1  0  0  0  0
  7  8  1  0  0  0  0
  8  9  1  0  0  0  0
  9 10  1  0  0  0  0
 10 24  1  6  0  0  0
 10 11  1  1  0  0  0
 10 12  1  0  0  0  0
 12 13  1  0  0  0  0
 13 14  1  0  0  0  0
 14 15  2  0  0  0  0
 15 16  1  0  0  0  0
 16 17  2  0  0  0  0
 17 18  1  0  0  0  0
 18 19  2  0  0  0  0
 19 14  1  0  0  0  0
 18 20  1  0  0  0  0
 20 21  1  0  0  0  0
 20 22  1  0  0  0  0
 20 23  1  0  0  0  0
M  END
>  <EXTREG>  (ZINC00117316)
ZINC00117316

>  <LOGBIO>
2.5000

$$$$
ZINC00117549
  -MTS-   02131516222D 0   0.00000     0.00000     0

 16 17  0  0  0  0  0  0  0  0999 V2000
    4.8527    2.6993    0.0000 C   0  0  0  0  0  0  0  0  0  0  0  0
    3.9872    2.1985    0.0000 C   0  0  0  0  0  0  0  0  0  0  0  0
    3.1172    2.6985    0.0000 C   0  0  0  0  0  0  0  0  0  0  0  0
    2.2572    2.1985    0.0000 C   0  0  0  0  0  0  0  0  0  0  0  0
    2.2572    1.1985    0.0000 C   0  0  0  0  0  0  0  0  0  0  0  0
    3.1172    0.6985    0.0000 C   0  0  0  0  0  0  0  0  0  0  0  0
    3.9872    1.1985    0.0000 C   0  0  0  0  0  0  0  0  0  0  0  0
    1.3904    0.6998    0.0000 C   0  0  0  0  0  0  0  0  0  0  0  0
    0.5251    1.2011    0.0000 O   0  0  0  0  0  0  0  0  0  0  0  0
    1.3889   -0.3002    0.0000 C   0  0  0  0  0  0  0  0  0  0  0  0
    0.5196   -0.8015    0.0000 C   0  0  0  0  0  0  0  0  0  0  0  0
    0.5201   -1.7963    0.0000 C   0  0  0  0  0  0  0  0  0  0  0  0
    1.3849   -2.2985    0.0000 C   0  0  0  0  0  0  0  0  0  0  0  0
    1.3809   -3.2984    0.0000 Cl  0  0  0  0  0  0  0  0  0  0  0  0
    2.2492   -1.8058    0.0000 C   0  0  0  0  0  0  0  0  0  0  0  0
    2.2537   -0.8024    0.0000 C   0  0  0  0  0  0  0  0  0  0  0  0
  1  2  1  0  0  0  0
  2  3  2  0  0  0  0
  3  4  1  0  0  0  0
  4  5  2  0  0  0  0
  5  6  1  0  0  0  0
  6  7  2  0  0  0  0
  7  2  1  0  0  0  0
  5  8  1  0  0  0  0
  8  9  2  0  0  0  0
  8 10  1  0  0  0  0
 10 11  2  0  0  0  0
 11 12  1  0  0  0  0
 12 13  2  0  0  0  0
 13 14  1  0  0  0  0
 13 15  1  0  0  0  0
 15 16  2  0  0  0  0
 16 10  1  0  0  0  0
M  END
>  <EXTREG>  (ZINC00117549)
ZINC00117549

>  <LOGBIO>
2.5000

$$$$
ZINC00117792
  -MTS-   02131516222D 0   0.00000     0.00000     0

 16 18  0  0  0  0  0  0  0  0999 V2000
    4.0389   -3.6254    0.0000 Cl  0  0  0  0  0  0  0  0  0  0  0  0
    3.4504   -2.8169    0.0000 C   0  0  0  0  0  0  0  0  0  0  0  0
    3.7604   -1.8569    0.0000 S   0  0  0  0  0  0  0  0  0  0  0  0
    2.9504   -1.2769    0.0000 C   0  0  0  0  0  0  0  0  0  0  0  0
    2.1404   -1.8569    0.0000 C   0  0  0  0  0  0  0  0  0  0  0  0
    2.4504   -2.8169    0.0000 C   0  0  0  0  0  0  0  0  0  0  0  0
    2.9504   -0.2769    0.0000 C   0  0  0  0  0  0  0  0  0  0  0  0
    3.7660    0.3168    0.0000 C   0  0  0  0  0  0  0  0  0  0  0  0
    3.4524    1.2624    0.0000 S   0  0  0  0  0  0  0  0  0  0  0  0
    2.4562    1.2702    0.0000 C   0  0  0  0  0  0  0  0  0  0  0  0
    2.1419    0.3116    0.0000 N   0  0  0  0  0  0  0  0  0  0  0  0
    1.8727    2.0823    0.0000 C   0  0  0  0  0  0  0  0  0  0  0  0
    2.1886    3.0404    0.0000 C   0  0  0  0  0  0  0  0  0  0  0  0
    1.3822    3.6254    0.0000 S   0  0  0  0  0  0  0  0  0  0  0  0
    0.5687    3.0504    0.0000 C   0  0  0  0  0  0  0  0  0  0  0  0
    0.8727    2.0885    0.0000 C   0  0  0  0  0  0  0  0  0  0  0  0
  1  2  1  0  0  0  0
  2  3  1  0  0  0  0
  3  4  1  0  0  0  0
  4  5  2  0  0  0  0
  5  6  1  0  0  0  0
  6  2  2  0  0  0  0
  4  7  1  0  0  0  0
  7  8  2  0  0  0  0
  8  9  1  0  0  0  0
  9 10  1  0  0  0  0
 10 11  2  0  0  0  0
 11  7  1  0  0  0  0
 10 12  1  0  0  0  0
 12 13  2  0  0  0  0
 13 14  1  0  0  0  0
 14 15  1  0  0  0  0
 15 16  2  0  0  0  0
 16 12  1  0  0  0  0
M  END
>  <EXTREG>  (ZINC00117792)
ZINC00117792

>  <LOGBIO>
2.5000

$$$$
ZINC00118204
  -MTS-   02131516222D 0   0.00000     0.00000     0

 17 19  0  0  0  0  0  0  0  0999 V2000
    5.1076   -1.5676    0.0000 C   0  0  0  0  0  0  0  0  0  0  0  0
    4.6063   -2.4369    0.0000 C   0  0  0  0  0  0  0  0  0  0  0  0
    5.1050   -3.2976    0.0000 O   0  0  0  0  0  0  0  0  0  0  0  0
    3.6063   -2.4379    0.0000 O   0  0  0  0  0  0  0  0  0  0  0  0
    3.1054   -1.5724    0.0000 C   0  0  0  0  0  0  0  0  0  0  0  0
    3.6054   -0.7024    0.0000 C   0  0  0  0  0  0  0  0  0  0  0  0
    3.1054    0.1576    0.0000 C   0  0  0  0  0  0  0  0  0  0  0  0
    3.4154    1.1176    0.0000 S   0  0  0  0  0  0  0  0  0  0  0  0
    2.6054    1.6976    0.0000 C   0  0  0  0  0  0  0  0  0  0  0  0
    2.6054    2.6976    0.0000 C   0  0  0  0  0  0  0  0  0  0  0  0
    1.7954    1.1176    0.0000 N   0  0  0  0  0  0  0  0  0  0  0  0
    2.1054    0.1576    0.0000 C   0  0  0  0  0  0  0  0  0  0  0  0
    1.6054   -0.7024    0.0000 C   0  0  0  0  0  0  0  0  0  0  0  0
    0.6195   -0.9134    0.0000 S   0  0  0  0  0  0  0  0  0  0  0  0
    0.5202   -1.9047    0.0000 C   0  0  0  0  0  0  0  0  0  0  0  0
    1.4267   -2.3180    0.0000 C   0  0  0  0  0  0  0  0  0  0  0  0
    2.1054   -1.5724    0.0000 C   0  0  0  0  0  0  0  0  0  0  0  0
  1  2  1  0  0  0  0
  2  3  2  0  0  0  0
  2  4  1  0  0  0  0
  4  5  1  0  0  0  0
  5  6  2  0  0  0  0
  6  7  1  0  0  0  0
  7  8  1  0  0  0  0
  8  9  1  0  0  0  0
  9 10  1  0  0  0  0
  9 11  2  0  0  0  0
 11 12  1  0  0  0  0
 12  7  2  0  0  0  0
 12 13  1  0  0  0  0
 13 14  1  0  0  0  0
 14 15  1  0  0  0  0
 15 16  2  0  0  0  0
 16 17  1  0  0  0  0
 17  5  1  0  0  0  0
 17 13  2  0  0  0  0
M  END
>  <EXTREG>  (ZINC00118204)
ZINC00118204

>  <LOGBIO>
2.5000

$$$$
ZINC00118576
  -MTS-   02131516222D 0   0.00000     0.00000     0

 13 14  0  0  0  0  0  0  0  0999 V2000
    3.9496   -0.9516    0.0000 C   0  0  0  0  0  0  0  0  0  0  0  0
    4.3555   -0.0377    0.0000 O   0  0  0  0  0  0  0  0  0  0  0  0
    3.7670    0.7708    0.0000 C   0  0  0  0  0  0  0  0  0  0  0  0
    4.0770    1.7308    0.0000 N   0  0  0  0  0  0  0  0  0  0  0  0
    3.2670    2.3108    0.0000 N   0  0  0  0  0  0  0  0  0  0  0  0
    2.4570    1.7308    0.0000 N   0  0  0  0  0  0  0  0  0  0  0  0
    2.7670    0.7708    0.0000 N   0  0  0  0  0  0  0  0  0  0  0  0
    2.1785   -0.0377    0.0000 C   0  0  0  0  0  0  0  0  0  0  0  0
    1.1805    0.0671    0.0000 C   0  0  0  0  0  0  0  0  0  0  0  0
    0.5967   -0.7384    0.0000 C   0  0  0  0  0  0  0  0  0  0  0  0
    1.0017   -1.6527    0.0000 C   0  0  0  0  0  0  0  0  0  0  0  0
    1.9905   -1.7616    0.0000 C   0  0  0  0  0  0  0  0  0  0  0  0
    2.5835   -0.9520    0.0000 C   0  0  0  0  0  0  0  0  0  0  0  0
  1  2  1  0  0  0  0
  2  3  1  0  0  0  0
  3  4  2  0  0  0  0
  4  5  1  0  0  0  0
  5  6  2  0  0  0  0
  6  7  1  0  0  0  0
  7  3  1  0  0  0  0
  7  8  1  0  0  0  0
  8  9  2  0  0  0  0
  9 10  1  0  0  0  0
 10 11  2  0  0  0  0
 11 12  1  0  0  0  0
 12 13  2  0  0  0  0
 13  8  1  0  0  0  0
M  END
>  <EXTREG>  (ZINC00118576)
ZINC00118576

>  <LOGBIO>
2.5000

$$$$
ZINC00118750
  -MTS-   02131516222D 0   0.00000     0.00000     0

 18 19  0  0  0  0  0  0  0  0999 V2000
    4.3357   -2.4637    0.0000 C   0  0  0  0  0  0  0  0  0  0  0  0
    3.3413   -2.5691    0.0000 O   0  0  0  0  0  0  0  0  0  0  0  0
    2.7528   -1.7606    0.0000 C   0  0  0  0  0  0  0  0  0  0  0  0
    3.0628   -0.8006    0.0000 O   0  0  0  0  0  0  0  0  0  0  0  0
    2.2528   -0.2206    0.0000 C   0  0  0  0  0  0  0  0  0  0  0  0
    1.4428   -0.8006    0.0000 N   0  0  0  0  0  0  0  0  0  0  0  0
    1.7528   -1.7606    0.0000 C   0  0  0  0  0  0  0  0  0  0  0  0
    1.1642   -2.5691    0.0000 C   0  0  0  0  0  0  0  0  0  0  0  0
    1.9727   -3.1576    0.0000 F   0  0  0  0  0  0  0  0  0  0  0  0
    0.3557   -1.9806    0.0000 F   0  0  0  0  0  0  0  0  0  0  0  0
    0.5757   -3.3776    0.0000 F   0  0  0  0  0  0  0  0  0  0  0  0
    2.2528    0.7794    0.0000 C   0  0  0  0  0  0  0  0  0  0  0  0
    3.1213    1.2820    0.0000 C   0  0  0  0  0  0  0  0  0  0  0  0
    3.1192    2.2767    0.0000 C   0  0  0  0  0  0  0  0  0  0  0  0
    2.2537    2.7776    0.0000 C   0  0  0  0  0  0  0  0  0  0  0  0
    1.3902    2.2837    0.0000 C   0  0  0  0  0  0  0  0  0  0  0  0
    1.3872    1.2802    0.0000 C   0  0  0  0  0  0  0  0  0  0  0  0
    0.5202    0.7819    0.0000 C   0  0  0  0  0  0  0  0  0  0  0  0
  1  2  1  0  0  0  0
  2  3  1  0  0  0  0
  3  4  1  0  0  0  0
  4  5  1  0  0  0  0
  5  6  2  0  0  0  0
  6  7  1  0  0  0  0
  7  3  2  0  0  0  0
  7  8  1  0  0  0  0
  8  9  1  0  0  0  0
  8 10  1  0  0  0  0
  8 11  1  0  0  0  0
  5 12  1  0  0  0  0
 12 13  2  0  0  0  0
 13 14  1  0  0  0  0
 14 15  2  0  0  0  0
 15 16  1  0  0  0  0
 16 17  2  0  0  0  0
 17 12  1  0  0  0  0
 17 18  1  0  0  0  0
M  END
>  <EXTREG>  (ZINC00118750)
ZINC00118750

>  <LOGBIO>
2.5000

$$$$
ZINC00119521
  -MTS-   02131516222D 0   0.00000     0.00000     0

 12 13  0  0  0  0  0  0  0  0999 V2000
    4.8504    1.0018    0.0000 Cl  0  0  0  0  0  0  0  0  0  0  0  0
    3.9849    0.5009    0.0000 C   0  0  0  0  0  0  0  0  0  0  0  0
    3.1149    1.0009    0.0000 N   0  0  0  0  0  0  0  0  0  0  0  0
    2.2549    0.5009    0.0000 C   0  0  0  0  0  0  0  0  0  0  0  0
    1.3853    0.9991    0.0000 C   0  0  0  0  0  0  0  0  0  0  0  0
    0.5208    0.4965    0.0000 C   0  0  0  0  0  0  0  0  0  0  0  0
    0.5258   -0.5069    0.0000 C   0  0  0  0  0  0  0  0  0  0  0  0
    1.3904   -0.9991    0.0000 C   0  0  0  0  0  0  0  0  0  0  0  0
    2.2549   -0.4991    0.0000 C   0  0  0  0  0  0  0  0  0  0  0  0
    3.1149   -0.9991    0.0000 N   0  0  0  0  0  0  0  0  0  0  0  0
    3.9849   -0.4991    0.0000 C   0  0  0  0  0  0  0  0  0  0  0  0
    4.8504   -1.0000    0.0000 Cl  0  0  0  0  0  0  0  0  0  0  0  0
  1  2  1  0  0  0  0
  2  3  1  0  0  0  0
  3  4  2  0  0  0  0
  4  5  1  0  0  0  0
  5  6  2  0  0  0  0
  6  7  1  0  0  0  0
  7  8  2  0  0  0  0
  8  9  1  0  0  0  0
  9  4  1  0  0  0  0
  9 10  2  0  0  0  0
 10 11  1  0  0  0  0
 11  2  2  0  0  0  0
 11 12  1  0  0  0  0
M  END
>  <EXTREG>  (ZINC00119521)
ZINC00119521

>  <LOGBIO>
2.5000

$$$$
ZINC00119824
  -MTS-   02131516222D 0   0.00000     0.00000     0

 14 14  0  0  0  0  0  0  0  0999 V2000
    3.9836    0.1983    0.0000 O   0  0  0  0  0  0  0  0  0  0  0  0
    3.9821    1.2017    0.0000 C   0  0  0  0  0  0  0  0  0  0  0  0
    4.8434    1.6995    0.0000 O   0  0  0  0  0  0  0  0  0  0  0  0
    3.1156    1.7009    0.0000 C   0  0  0  0  0  0  0  0  0  0  0  0
    2.2501    1.2000    0.0000 C   0  0  0  0  0  0  0  0  0  0  0  0
    1.3801    1.7000    0.0000 C   0  0  0  0  0  0  0  0  0  0  0  0
    0.5201    1.2000    0.0000 C   0  0  0  0  0  0  0  0  0  0  0  0
    0.5201    0.2000    0.0000 C   0  0  0  0  0  0  0  0  0  0  0  0
    1.3801   -0.3000    0.0000 C   0  0  0  0  0  0  0  0  0  0  0  0
    2.2501    0.2000    0.0000 C   0  0  0  0  0  0  0  0  0  0  0  0
    1.3776   -1.3000    0.0000 C   0  0  0  0  0  0  0  0  0  0  0  0
    2.3776   -1.3025    0.0000 F   0  0  0  0  0  0  0  0  0  0  0  0
    0.3776   -1.2975    0.0000 F   0  0  0  0  0  0  0  0  0  0  0  0
    1.3751   -2.3000    0.0000 F   0  0  0  0  0  0  0  0  0  0  0  0
  1  2  1  0  0  0  0
  2  3  2  0  0  0  0
  2  4  1  0  0  0  0
  4  5  1  0  0  0  0
  5  6  2  0  0  0  0
  6  7  1  0  0  0  0
  7  8  2  0  0  0  0
  8  9  1  0  0  0  0
  9 10  2  0  0  0  0
 10  5  1  0  0  0  0
  9 11  1  0  0  0  0
 11 12  1  0  0  0  0
 11 13  1  0  0  0  0
 11 14  1  0  0  0  0
M  END
>  <EXTREG>  (ZINC00119824)
ZINC00119824

>  <LOGBIO>
2.5000

$$$$
ZINC00120030
  -MTS-   02131516222D 0   0.00000     0.00000     0

 14 16  0  0  0  0  0  0  0  0999 V2000
    2.5121    2.1292    0.0000 O   0  0  0  0  0  0  0  0  0  0  0  0
    2.5974    1.1328    0.0000 S   0  0  0  0  0  0  0  0  0  0  0  0
    3.5822    1.3063    0.0000 O   0  0  0  0  0  0  0  0  0  0  0  0
    1.4644    1.1368    0.0000 N   0  0  0  0  0  0  0  0  0  0  0  0
    1.2944    0.2538    0.0000 C   0  0  0  0  0  0  0  0  0  0  0  0
    0.5194   -0.1922    0.0000 C   0  0  0  0  0  0  0  0  0  0  0  0
    0.5194   -1.0832    0.0000 C   0  0  0  0  0  0  0  0  0  0  0  0
    1.2944   -1.5292    0.0000 C   0  0  0  0  0  0  0  0  0  0  0  0
    2.0644   -1.0832    0.0000 C   0  0  0  0  0  0  0  0  0  0  0  0
    2.8344   -1.5292    0.0000 C   0  0  0  0  0  0  0  0  0  0  0  0
    3.6054   -1.0832    0.0000 C   0  0  0  0  0  0  0  0  0  0  0  0
    3.6054   -0.1922    0.0000 C   0  0  0  0  0  0  0  0  0  0  0  0
    2.8344    0.2538    0.0000 C   0  0  0  0  0  0  0  0  0  0  0  0
    2.0644   -0.1922    0.0000 C   0  0  0  0  0  0  0  0  0  0  0  0
  1  2  2  0  0  0  0
  2  3  2  0  0  0  0
  2  4  1  0  0  0  0
  4  5  1  0  0  0  0
  5  6  2  0  0  0  0
  6  7  1  0  0  0  0
  7  8  2  0  0  0  0
  8  9  1  0  0  0  0
  9 10  1  0  0  0  0
 10 11  2  0  0  0  0
 11 12  1  0  0  0  0
 12 13  2  0  0  0  0
 13  2  1  0  0  0  0
 13 14  1  0  0  0  0
 14  5  1  0  0  0  0
 14  9  2  0  0  0  0
M  END
>  <EXTREG>  (ZINC00120030)
ZINC00120030

>  <LOGBIO>
2.5000

$$$$
ZINC00120053
  -MTS-   02131516222D 0   0.00000     0.00000     0

 21 22  0  0  0  0  0  0  0  0999 V2000
    8.6617    1.8193    0.0000 C   0  0  0  0  0  0  0  0  0  0  0  0
    7.7951    2.3184    0.0000 C   0  0  0  0  0  0  0  0  0  0  0  0
    6.9296    1.8176    0.0000 S   0  0  0  0  0  0  0  0  0  0  0  0
    7.4305    0.9521    0.0000 O   0  0  0  0  0  0  0  0  0  0  0  0
    6.4288    2.6831    0.0000 O   0  0  0  0  0  0  0  0  0  0  0  0
    6.0641    1.3167    0.0000 N   0  0  0  0  0  0  0  0  0  0  0  0
    5.1941    1.8167    0.0000 C   0  0  0  0  0  0  0  0  0  0  0  0
    4.3341    1.3167    0.0000 C   0  0  0  0  0  0  0  0  0  0  0  0
    4.3341    0.3167    0.0000 N   0  0  0  0  0  0  0  0  0  0  0  0
    5.1941   -0.1833    0.0000 C   0  0  0  0  0  0  0  0  0  0  0  0
    6.0641    0.3167    0.0000 C   0  0  0  0  0  0  0  0  0  0  0  0
    3.4673   -0.1820    0.0000 S   0  0  0  0  0  0  0  0  0  0  0  0
    3.9660   -1.0487    0.0000 O   0  0  0  0  0  0  0  0  0  0  0  0
    2.9686    0.6848    0.0000 O   0  0  0  0  0  0  0  0  0  0  0  0
    2.6005   -0.6806    0.0000 C   0  0  0  0  0  0  0  0  0  0  0  0
    1.7318   -0.1785    0.0000 C   0  0  0  0  0  0  0  0  0  0  0  0
    0.8705   -0.6763    0.0000 C   0  0  0  0  0  0  0  0  0  0  0  0
    0.8680   -1.6763    0.0000 C   0  0  0  0  0  0  0  0  0  0  0  0
    0.0000   -2.1728    0.0000 F   0  0  0  0  0  0  0  0  0  0  0  0
    1.7268   -2.1785    0.0000 C   0  0  0  0  0  0  0  0  0  0  0  0
    2.5980   -1.6806    0.0000 C   0  0  0  0  0  0  0  0  0  0  0  0
  1  2  1  0  0  0  0
  2  3  1  0  0  0  0
  3  4  2  0  0  0  0
  3  5  2  0  0  0  0
  3  6  1  0  0  0  0
  6  7  1  0  0  0  0
  7  8  1  0  0  0  0
  8  9  1  0  0  0  0
  9 10  1  0  0  0  0
 10 11  1  0  0  0  0
 11  6  1  0  0  0  0
  9 12  1  0  0  0  0
 12 13  2  0  0  0  0
 12 14  2  0  0  0  0
 12 15  1  0  0  0  0
 15 16  2  0  0  0  0
 16 17  1  0  0  0  0
 17 18  2  0  0  0  0
 18 19  1  0  0  0  0
 18 20  1  0  0  0  0
 20 21  2  0  0  0  0
 21 15  1  0  0  0  0
M  END
>  <EXTREG>  (ZINC00120053)
ZINC00120053

>  <LOGBIO>
2.5000

$$$$
ZINC00121493
  -MTS-   02131516222D 0   0.00000     0.00000     0

 24 26  0  0  0  0  0  0  0  0999 V2000
    5.1964    3.3067    0.0000 O   0  0  0  0  0  0  0  0  0  0  0  0
    4.3266    3.8071    0.0000 C   0  0  0  0  0  0  0  0  0  0  0  0
    4.3261    4.8019    0.0000 O   0  0  0  0  0  0  0  0  0  0  0  0
    3.4611    3.3063    0.0000 C   0  0  0  0  0  0  0  0  0  0  0  0
    2.5911    3.8063    0.0000 C   0  0  0  0  0  0  0  0  0  0  0  0
    1.7311    3.3063    0.0000 C   0  0  0  0  0  0  0  0  0  0  0  0
    1.7311    2.3063    0.0000 C   0  0  0  0  0  0  0  0  0  0  0  0
    0.8643    1.8076    0.0000 N   0  0  0  0  0  0  0  0  0  0  0  0
    0.8628    0.8041    0.0000 C   0  0  0  0  0  0  0  0  0  0  0  0
    0.0000    0.3089    0.0000 O   0  0  0  0  0  0  0  0  0  0  0  0
    1.7278    0.3024    0.0000 C   0  0  0  0  0  0  0  0  0  0  0  0
    1.7257   -0.6976    0.0000 N   0  0  0  0  0  0  0  0  0  0  0  0
    0.8562   -1.1984    0.0000 C   0  0  0  0  0  0  0  0  0  0  0  0
    0.8562   -2.1932    0.0000 N   0  0  0  0  0  0  0  0  0  0  0  0
    1.7207   -2.6959    0.0000 C   0  0  0  0  0  0  0  0  0  0  0  0
    1.7157   -3.6993    0.0000 C   0  0  0  0  0  0  0  0  0  0  0  0
    2.5802   -4.2019    0.0000 C   0  0  0  0  0  0  0  0  0  0  0  0
    3.4497   -3.7011    0.0000 C   0  0  0  0  0  0  0  0  0  0  0  0
    3.4497   -2.7063    0.0000 C   0  0  0  0  0  0  0  0  0  0  0  0
    2.5852   -2.2037    0.0000 C   0  0  0  0  0  0  0  0  0  0  0  0
    2.5903   -1.2003    0.0000 C   0  0  0  0  0  0  0  0  0  0  0  0
    3.4583   -0.7037    0.0000 O   0  0  0  0  0  0  0  0  0  0  0  0
    2.5911    1.8063    0.0000 C   0  0  0  0  0  0  0  0  0  0  0  0
    3.4611    2.3063    0.0000 C   0  0  0  0  0  0  0  0  0  0  0  0
  1  2  1  0  0  0  0
  2  3  2  0  0  0  0
  2  4  1  0  0  0  0
  4  5  2  0  0  0  0
  5  6  1  0  0  0  0
  6  7  2  0  0  0  0
  7  8  1  0  0  0  0
  8  9  1  0  0  0  0
  9 10  2  0  0  0  0
  9 11  1  0  0  0  0
 11 12  1  0  0  0  0
 12 13  1  0  0  0  0
 13 14  2  0  0  0  0
 14 15  1  0  0  0  0
 15 16  1  0  0  0  0
 16 17  2  0  0  0  0
 17 18  1  0  0  0  0
 18 19  2  0  0  0  0
 19 20  1  0  0  0  0
 20 15  2  0  0  0  0
 20 21  1  0  0  0  0
 21 12  1  0  0  0  0
 21 22  2  0  0  0  0
  7 23  1  0  0  0  0
 23 24  2  0  0  0  0
 24  4  1  0  0  0  0
M  END
>  <EXTREG>  (ZINC00121493)
ZINC00121493

>  <LOGBIO>
2.5000

$$$$
ZINC00122875
  -MTS-   02131516222D 0   0.00000     0.00000     0

 24 26  0  0  1  0  0  0  0  0999 V2000
    2.8295   -3.2495    0.0000 C   0  0  0  0  0  0  0  0  0  0  0  0
    3.8273   -3.1432    0.0000 C   0  0  0  0  0  0  0  0  0  0  0  0
    4.4123   -3.9477    0.0000 O   0  0  0  0  0  0  0  0  0  0  0  0
    4.2332   -2.2292    0.0000 N   0  0  0  0  0  0  0  0  0  0  0  0
    3.6446   -1.4208    0.0000 C   0  0  0  0  0  0  0  0  0  0  0  0
    3.9546   -0.4608    0.0000 S   0  0  0  0  0  0  0  0  0  0  0  0
    3.1446    0.1257    0.0000 C   0  0  2  0  0  0  0  0  0  0  0  0
    2.3346   -0.4608    0.0000 N   0  0  0  0  0  0  0  0  0  0  0  0
    2.6446   -1.4208    0.0000 N   0  0  0  0  0  0  0  0  0  0  0  0
    1.1940   -0.0880    0.0000 C   0  0  0  0  0  0  0  0  0  0  0  0
    0.4468   -0.7577    0.0000 C   0  0  0  0  0  0  0  0  0  0  0  0
    0.9884    0.8853    0.0000 O   0  0  0  0  0  0  0  0  0  0  0  0
    2.3351    0.7277    0.0000 C   0  0  0  0  0  0  0  0  0  0  0  0
    1.7623    0.5491    0.0000 O   0  0  0  0  0  0  0  0  0  0  0  0
    2.6564    1.6747    0.0000 N   0  0  0  0  0  0  0  0  0  0  0  0
    2.0799    2.4917    0.0000 C   0  0  0  0  0  0  0  0  0  0  0  0
    2.5002    3.4029    0.0000 C   0  0  0  0  0  0  0  0  0  0  0  0
    1.0892    2.4020    0.0000 O   0  0  0  0  0  0  0  0  0  0  0  0
    3.6651    1.6598    0.0000 C   0  0  0  0  0  0  0  0  0  0  0  0
    4.3522    2.3906    0.0000 C   0  0  0  0  0  0  0  0  0  0  0  0
    5.3254    2.1604    0.0000 C   0  0  0  0  0  0  0  0  0  0  0  0
    5.6116    1.1986    0.0000 C   0  0  0  0  0  0  0  0  0  0  0  0
    4.9271    0.4768    0.0000 C   0  0  0  0  0  0  0  0  0  0  0  0
    3.9541    0.7064    0.0000 C   0  0  0  0  0  0  0  0  0  0  0  0
  1  2  1  0  0  0  0
  2  3  2  0  0  0  0
  2  4  1  0  0  0  0
  4  5  1  0  0  0  0
  5  6  1  0  0  0  0
  7  6  1  6  0  0  0
  7  8  1  0  0  0  0
  8  9  1  0  0  0  0
  9  5  2  0  0  0  0
  8 10  1  0  0  0  0
 10 11  1  0  0  0  0
 10 12  2  0  0  0  0
  7 13  1  0  0  0  0
 13 14  2  0  0  0  0
 13 15  1  0  0  0  0
 15 16  1  0  0  0  0
 16 17  1  0  0  0  0
 16 18  2  0  0  0  0
 15 19  1  0  0  0  0
 19 20  2  0  0  0  0
 20 21  1  0  0  0  0
 21 22  2  0  0  0  0
 22 23  1  0  0  0  0
 23 24  2  0  0  0  0
 24  7  1  0  0  0  0
 24 19  1  0  0  0  0
M  END
>  <EXTREG>  (ZINC00122875)
ZINC00122875

>  <LOGBIO>
2.5000

$$$$
ZINC00123809
  -MTS-   02131516222D 0   0.00000     0.00000     0

 13 14  0  0  0  0  0  0  0  0999 V2000
    1.3374   -1.9621    0.0000 C   0  0  0  0  0  0  0  0  0  0  0  0
    1.8339   -1.0941    0.0000 N   0  0  0  0  0  0  0  0  0  0  0  0
    2.8374   -1.0891    0.0000 N   0  0  0  0  0  0  0  0  0  0  0  0
    3.3295   -0.2246    0.0000 C   0  0  0  0  0  0  0  0  0  0  0  0
    4.3295   -0.2211    0.0000 C   0  0  0  0  0  0  0  0  0  0  0  0
    2.8295    0.6400    0.0000 C   0  0  0  0  0  0  0  0  0  0  0  0
    3.1395    1.6000    0.0000 O   0  0  0  0  0  0  0  0  0  0  0  0
    2.3295    2.1800    0.0000 N   0  0  0  0  0  0  0  0  0  0  0  0
    1.5195    1.6000    0.0000 C   0  0  0  0  0  0  0  0  0  0  0  0
    0.5698    1.9131    0.0000 C   0  0  0  0  0  0  0  0  0  0  0  0
    1.8295    0.6400    0.0000 C   0  0  0  0  0  0  0  0  0  0  0  0
    1.3313   -0.2296    0.0000 C   0  0  0  0  0  0  0  0  0  0  0  0
    0.3313   -0.2327    0.0000 O   0  0  0  0  0  0  0  0  0  0  0  0
  1  2  1  0  0  0  0
  2  3  1  0  0  0  0
  3  4  2  0  0  0  0
  4  5  1  0  0  0  0
  4  6  1  0  0  0  0
  6  7  1  0  0  0  0
  7  8  1  0  0  0  0
  8  9  2  0  0  0  0
  9 10  1  0  0  0  0
  9 11  1  0  0  0  0
 11  6  2  0  0  0  0
 11 12  1  0  0  0  0
 12  2  1  0  0  0  0
 12 13  2  0  0  0  0
M  END
>  <EXTREG>  (ZINC00123809)
ZINC00123809

>  <LOGBIO>
2.5000

$$$$
ZINC00124373
  -MTS-   02131516222D 0   0.00000     0.00000     0

 23 26  0  0  0  0  0  0  0  0999 V2000
    0.6000   -1.8824    0.0000 C   0  0  0  0  0  0  0  0  0  0  0  0
    1.6000   -1.8802    0.0000 C   0  0  0  0  0  0  0  0  0  0  0  0
    2.1052   -2.7472    0.0000 C   0  0  0  0  0  0  0  0  0  0  0  0
    3.0999   -2.7422    0.0000 C   0  0  0  0  0  0  0  0  0  0  0  0
    3.6030   -3.6065    0.0000 C   0  0  0  0  0  0  0  0  0  0  0  0
    3.5982   -1.8752    0.0000 N   0  3  0  0  0  0  0  0  0  0  0  0
    4.5982   -1.8740    0.0000 C   0  0  0  0  0  0  0  0  0  0  0  0
    5.1019   -2.7419    0.0000 C   0  0  0  0  0  0  0  0  0  0  0  0
    6.0966   -2.7386    0.0000 C   0  0  0  0  0  0  0  0  0  0  0  0
    6.5964   -1.8725    0.0000 C   0  0  0  0  0  0  0  0  0  0  0  0
    6.1015   -1.0096    0.0000 C   0  0  0  0  0  0  0  0  0  0  0  0
    5.0980   -1.0078    0.0000 C   0  0  0  0  0  0  0  0  0  0  0  0
    3.1000   -1.0132    0.0000 C   0  0  0  0  0  0  0  0  0  0  0  0
    3.4100   -0.0532    0.0000 C   0  0  0  0  0  0  0  0  0  0  0  0
    2.6000    0.5268    0.0000 C   0  0  0  0  0  0  0  0  0  0  0  0
    1.7900   -0.0532    0.0000 N   0  0  0  0  0  0  0  0  0  0  0  0
    2.1000   -1.0132    0.0000 N   0  0  0  0  0  0  0  0  0  0  0  0
    2.6000    1.5268    0.0000 C   0  0  0  0  0  0  0  0  0  0  0  0
    3.4685    2.0294    0.0000 C   0  0  0  0  0  0  0  0  0  0  0  0
    3.4665    3.0242    0.0000 C   0  0  0  0  0  0  0  0  0  0  0  0
    2.6010    3.5251    0.0000 C   0  0  0  0  0  0  0  0  0  0  0  0
    1.7375    3.0311    0.0000 C   0  0  0  0  0  0  0  0  0  0  0  0
    1.7345    2.0277    0.0000 C   0  0  0  0  0  0  0  0  0  0  0  0
  1  2  1  0  0  0  0
  2  3  2  0  0  0  0
  3  4  1  0  0  0  0
  4  5  1  0  0  0  0
  4  6  2  0  0  0  0
  6  7  1  0  0  0  0
  7  8  2  0  0  0  0
  8  9  1  0  0  0  0
  9 10  2  0  0  0  0
 10 11  1  0  0  0  0
 11 12  2  0  0  0  0
 12  7  1  0  0  0  0
  6 13  1  0  0  0  0
 13 14  2  0  0  0  0
 14 15  1  0  0  0  0
 15 16  2  0  0  0  0
 16 17  1  0  0  0  0
 17  2  1  0  0  0  0
 17 13  1  0  0  0  0
 15 18  1  0  0  0  0
 18 19  2  0  0  0  0
 19 20  1  0  0  0  0
 20 21  2  0  0  0  0
 21 22  1  0  0  0  0
 22 23  2  0  0  0  0
 23 18  1  0  0  0  0
M  CHG  1   6   1
M  END
>  <EXTREG>  (ZINC00124373)
ZINC00124373

>  <LOGBIO>
2.5000

$$$$
ZINC00124981
  -MTS-   02131516222D 0   0.00000     0.00000     0

 14 14  0  0  0  0  0  0  0  0999 V2000
    1.7219    2.5356    0.0000 C   0  0  0  0  0  0  0  0  0  0  0  0
    2.5916    2.0352    0.0000 N   0  0  0  0  0  0  0  0  0  0  0  0
    3.4571    2.5360    0.0000 C   0  0  0  0  0  0  0  0  0  0  0  0
    2.5921    1.0404    0.0000 C   0  0  0  0  0  0  0  0  0  0  0  0
    3.4618    0.5400    0.0000 C   0  0  0  0  0  0  0  0  0  0  0  0
    3.4623   -0.4548    0.0000 C   0  0  0  0  0  0  0  0  0  0  0  0
    4.3321   -0.9552    0.0000 O   0  0  0  0  0  0  0  0  0  0  0  0
    2.5968   -0.9557    0.0000 C   0  0  0  0  0  0  0  0  0  0  0  0
    1.7268   -0.4557    0.0000 C   0  0  0  0  0  0  0  0  0  0  0  0
    0.8668   -0.9557    0.0000 C   0  0  0  0  0  0  0  0  0  0  0  0
    0.8668   -1.9557    0.0000 C   0  0  0  0  0  0  0  0  0  0  0  0
    0.0000   -2.4543    0.0000 Cl  0  0  0  0  0  0  0  0  0  0  0  0
    1.7268   -2.4557    0.0000 C   0  0  0  0  0  0  0  0  0  0  0  0
    2.5968   -1.9557    0.0000 C   0  0  0  0  0  0  0  0  0  0  0  0
  1  2  1  0  0  0  0
  2  3  1  0  0  0  0
  2  4  1  0  0  0  0
  4  5  1  0  0  0  0
  5  6  1  0  0  0  0
  6  7  2  0  0  0  0
  6  8  1  0  0  0  0
  8  9  2  0  0  0  0
  9 10  1  0  0  0  0
 10 11  2  0  0  0  0
 11 12  1  0  0  0  0
 11 13  1  0  0  0  0
 13 14  2  0  0  0  0
 14  8  1  0  0  0  0
M  END
>  <EXTREG>  (ZINC00124981)
ZINC00124981

>  <LOGBIO>
2.5000

$$$$
ZINC00125074
  -MTS-   02131516222D 0   0.00000     0.00000     0

 21 22  0  0  0  0  0  0  0  0999 V2000
    2.0505    3.1915    0.0000 C   0  0  0  0  0  0  0  0  0  0  0  0
    1.7432    2.2399    0.0000 S   0  0  0  0  0  0  0  0  0  0  0  0
    2.6948    1.9326    0.0000 O   0  0  0  0  0  0  0  0  0  0  0  0
    0.7916    2.5472    0.0000 O   0  0  0  0  0  0  0  0  0  0  0  0
    1.4359    1.2883    0.0000 C   0  0  0  0  0  0  0  0  0  0  0  0
    0.4773    0.9739    0.0000 S   0  0  0  0  0  0  0  0  0  0  0  0
    0.4851   -0.0223    0.0000 C   0  0  0  0  0  0  0  0  0  0  0  0
    1.4307   -0.3358    0.0000 C   0  0  0  0  0  0  0  0  0  0  0  0
    1.7364   -1.2879    0.0000 C   0  0  0  0  0  0  0  0  0  0  0  0
    1.0632   -2.0320    0.0000 C   0  0  0  0  0  0  0  0  0  0  0  0
    1.3692   -2.9785    0.0000 C   0  0  0  0  0  0  0  0  0  0  0  0
    2.3465   -3.1908    0.0000 C   0  0  0  0  0  0  0  0  0  0  0  0
    3.0176   -2.4565    0.0000 C   0  0  0  0  0  0  0  0  0  0  0  0
    2.7137   -1.5002    0.0000 C   0  0  0  0  0  0  0  0  0  0  0  0
    3.9943   -2.6712    0.0000 C   0  0  0  0  0  0  0  0  0  0  0  0
    4.2090   -1.6945    0.0000 F   0  0  0  0  0  0  0  0  0  0  0  0
    3.7796   -3.6479    0.0000 F   0  0  0  0  0  0  0  0  0  0  0  0
    4.9710   -2.8859    0.0000 F   0  0  0  0  0  0  0  0  0  0  0  0
    2.0244    0.4798    0.0000 C   0  0  0  0  0  0  0  0  0  0  0  0
    3.0244    0.4798    0.0000 C   0  0  0  0  0  0  0  0  0  0  0  0
    4.0244    0.4798    0.0000 N   0  0  0  0  0  0  0  0  0  0  0  0
  1  2  1  0  0  0  0
  2  3  2  0  0  0  0
  2  4  2  0  0  0  0
  2  5  1  0  0  0  0
  5  6  1  0  0  0  0
  6  7  1  0  0  0  0
  7  8  2  0  0  0  0
  8  9  1  0  0  0  0
  9 10  2  0  0  0  0
 10 11  1  0  0  0  0
 11 12  2  0  0  0  0
 12 13  1  0  0  0  0
 13 14  2  0  0  0  0
 14  9  1  0  0  0  0
 13 15  1  0  0  0  0
 15 16  1  0  0  0  0
 15 17  1  0  0  0  0
 15 18  1  0  0  0  0
  8 19  1  0  0  0  0
 19  5  2  0  0  0  0
 19 20  1  0  0  0  0
 20 21  3  0  0  0  0
M  END
>  <EXTREG>  (ZINC00125074)
ZINC00125074

>  <LOGBIO>
2.5000

$$$$
ZINC00126131
  -MTS-   02131516222D 0   0.00000     0.00000     0

 18 18  0  0  0  0  0  0  0  0999 V2000
    5.3546   -1.4846    0.0000 C   0  0  0  0  0  0  0  0  0  0  0  0
    4.3602   -1.5900    0.0000 S   0  0  0  0  0  0  0  0  0  0  0  0
    3.7716   -0.7815    0.0000 C   0  0  0  0  0  0  0  0  0  0  0  0
    4.0816    0.1785    0.0000 S   0  0  0  0  0  0  0  0  0  0  0  0
    3.2716    0.7585    0.0000 C   0  0  0  0  0  0  0  0  0  0  0  0
    2.4616    0.1785    0.0000 C   0  0  0  0  0  0  0  0  0  0  0  0
    2.7716   -0.7815    0.0000 C   0  0  0  0  0  0  0  0  0  0  0  0
    2.1831   -1.5900    0.0000 S   0  0  0  0  0  0  0  0  0  0  0  0
    2.9916   -2.1785    0.0000 O   0  0  0  0  0  0  0  0  0  0  0  0
    1.3746   -1.0015    0.0000 O   0  0  0  0  0  0  0  0  0  0  0  0
    1.5946   -2.3985    0.0000 C   0  0  0  0  0  0  0  0  0  0  0  0
    0.5967   -2.2932    0.0000 C   0  0  0  0  0  0  0  0  0  0  0  0
    1.9979   -3.3078    0.0000 C   0  0  0  0  0  0  0  0  0  0  0  0
    3.2716    1.7585    0.0000 C   0  0  0  0  0  0  0  0  0  0  0  0
    4.1404    2.2607    0.0000 O   0  0  0  0  0  0  0  0  0  0  0  0
    2.4104    2.2563    0.0000 N   0  0  0  0  0  0  0  0  0  0  0  0
    1.5416    1.7541    0.0000 C   0  0  0  0  0  0  0  0  0  0  0  0
    2.4104    3.2563    0.0000 C   0  0  0  0  0  0  0  0  0  0  0  0
  1  2  1  0  0  0  0
  2  3  1  0  0  0  0
  3  4  1  0  0  0  0
  4  5  1  0  0  0  0
  5  6  2  0  0  0  0
  6  7  1  0  0  0  0
  7  3  2  0  0  0  0
  7  8  1  0  0  0  0
  8  9  2  0  0  0  0
  8 10  2  0  0  0  0
  8 11  1  0  0  0  0
 11 12  1  0  0  0  0
 11 13  1  0  0  0  0
  5 14  1  0  0  0  0
 14 15  2  0  0  0  0
 14 16  1  0  0  0  0
 16 17  1  0  0  0  0
 16 18  1  0  0  0  0
M  END
>  <EXTREG>  (ZINC00126131)
ZINC00126131

>  <LOGBIO>
2.5000

$$$$
ZINC00127316
  -MTS-   02131516222D 0   0.00000     0.00000     0

 12 13  0  0  0  0  0  0  0  0999 V2000
    5.3150   -1.9804    0.0000 S   0  0  0  0  0  0  0  0  0  0  0  0
    4.7265   -1.1719    0.0000 C   0  0  0  0  0  0  0  0  0  0  0  0
    5.0365   -0.2119    0.0000 N   0  0  0  0  0  0  0  0  0  0  0  0
    4.2265    0.3681    0.0000 N   0  0  0  0  0  0  0  0  0  0  0  0
    3.4165   -0.2119    0.0000 C   0  0  0  0  0  0  0  0  0  0  0  0
    3.7265   -1.1719    0.0000 S   0  0  0  0  0  0  0  0  0  0  0  0
    2.4668    0.1012    0.0000 C   0  0  0  0  0  0  0  0  0  0  0  0
    2.2614    1.0834    0.0000 C   0  0  0  0  0  0  0  0  0  0  0  0
    1.3161    1.3930    0.0000 C   0  0  0  0  0  0  0  0  0  0  0  0
    0.5693    0.7279    0.0000 C   0  0  0  0  0  0  0  0  0  0  0  0
    0.7680   -0.2468    0.0000 C   0  0  0  0  0  0  0  0  0  0  0  0
    1.7201   -0.5639    0.0000 N   0  0  0  0  0  0  0  0  0  0  0  0
  1  2  2  0  0  0  0
  2  3  1  0  0  0  0
  3  4  1  0  0  0  0
  4  5  1  0  0  0  0
  5  6  1  0  0  0  0
  6  2  1  0  0  0  0
  5  7  1  0  0  0  0
  7  8  2  0  0  0  0
  8  9  1  0  0  0  0
  9 10  2  0  0  0  0
 10 11  1  0  0  0  0
 11 12  2  0  0  0  0
 12  7  1  0  0  0  0
M  END
>  <EXTREG>  (ZINC00127316)
ZINC00127316

>  <LOGBIO>
2.5000

$$$$
ZINC00127395
  -MTS-   02131516222D 0   0.00000     0.00000     0

 23 26  0  0  0  0  0  0  0  0999 V2000
    0.7781   -2.6898    0.0000 C   0  0  0  0  0  0  0  0  0  0  0  0
    1.1854   -1.7765    0.0000 C   0  0  0  0  0  0  0  0  0  0  0  0
    0.5968   -0.9637    0.0000 C   0  0  0  0  0  0  0  0  0  0  0  0
    1.0039   -0.0560    0.0000 C   0  0  0  0  0  0  0  0  0  0  0  0
    1.9983    0.0489    0.0000 C   0  0  0  0  0  0  0  0  0  0  0  0
    2.5858   -0.7539    0.0000 C   0  0  0  0  0  0  0  0  0  0  0  0
    2.1798   -1.6716    0.0000 C   0  0  0  0  0  0  0  0  0  0  0  0
    3.7789   -0.6250    0.0000 N   0  0  0  0  0  0  0  0  0  0  0  0
    4.3718   -1.4346    0.0000 C   0  0  0  0  0  0  0  0  0  0  0  0
    3.9691   -2.3499    0.0000 O   0  0  0  0  0  0  0  0  0  0  0  0
    5.3606   -1.3257    0.0000 C   0  0  0  0  0  0  0  0  0  0  0  0
    5.9539   -2.1334    0.0000 C   0  0  0  0  0  0  0  0  0  0  0  0
    6.9479   -2.0240    0.0000 C   0  0  0  0  0  0  0  0  0  0  0  0
    7.3497   -1.1045    0.0000 C   0  0  0  0  0  0  0  0  0  0  0  0
    6.7586   -0.3043    0.0000 C   0  0  0  0  0  0  0  0  0  0  0  0
    5.7656   -0.4114    0.0000 C   0  0  0  0  0  0  0  0  0  0  0  0
    5.1818    0.3941    0.0000 N   0  0  0  0  0  0  0  0  0  0  0  0
    4.1839    0.2893    0.0000 C   0  0  0  0  0  0  0  0  0  0  0  0
    3.5954    1.0978    0.0000 C   0  0  0  0  0  0  0  0  0  0  0  0
    3.9054    2.0578    0.0000 O   0  0  0  0  0  0  0  0  0  0  0  0
    3.0954    2.6378    0.0000 C   0  0  0  0  0  0  0  0  0  0  0  0
    2.2854    2.0578    0.0000 C   0  0  0  0  0  0  0  0  0  0  0  0
    2.5954    1.0978    0.0000 C   0  0  0  0  0  0  0  0  0  0  0  0
  1  2  1  0  0  0  0
  2  3  2  0  0  0  0
  3  4  1  0  0  0  0
  4  5  2  0  0  0  0
  5  6  1  0  0  0  0
  6  7  2  0  0  0  0
  7  2  1  0  0  0  0
  6  8  1  0  0  0  0
  8  9  1  0  0  0  0
  9 10  2  0  0  0  0
  9 11  1  0  0  0  0
 11 12  1  0  0  0  0
 12 13  2  0  0  0  0
 13 14  1  0  0  0  0
 14 15  2  0  0  0  0
 15 16  1  0  0  0  0
 16 11  2  0  0  0  0
 16 17  1  0  0  0  0
 17 18  2  0  0  0  0
 18  8  1  0  0  0  0
 18 19  1  0  0  0  0
 19 20  1  0  0  0  0
 20 21  1  0  0  0  0
 21 22  2  0  0  0  0
 22 23  1  0  0  0  0
 23 19  2  0  0  0  0
M  END
>  <EXTREG>  (ZINC00127395)
ZINC00127395

>  <LOGBIO>
2.5000

$$$$
ZINC00128118
  -MTS-   02131516222D 0   0.00000     0.00000     0

 20 21  0  0  1  0  0  0  0  0999 V2000
    2.6700   -3.2189    0.0000 C   0  0  0  0  0  0  0  0  0  0  0  0
    2.7739   -2.2243    0.0000 C   0  0  0  0  0  0  0  0  0  0  0  0
    3.7523   -2.4310    0.0000 C   0  0  0  0  0  0  0  0  0  0  0  0
    3.0839   -1.2643    0.0000 C   0  0  0  0  0  0  0  0  0  0  0  0
    2.2739   -0.6843    0.0000 C   0  0  1  0  0  0  0  0  0  0  0  0
    2.2739    0.3157    0.0000 N   0  0  0  0  0  0  0  0  0  0  0  0
    3.1430    0.8174    0.0000 C   0  0  0  0  0  0  0  0  0  0  0  0
    4.0039    0.3191    0.0000 O   0  0  0  0  0  0  0  0  0  0  0  0
    3.1435    1.8174    0.0000 C   0  0  0  0  0  0  0  0  0  0  0  0
    2.2752    2.3205    0.0000 C   0  0  0  0  0  0  0  0  0  0  0  0
    2.2778    3.3152    0.0000 C   0  0  0  0  0  0  0  0  0  0  0  0
    3.1436    3.8156    0.0000 N   0  0  0  0  0  0  0  0  0  0  0  0
    4.0068    3.3213    0.0000 C   0  0  0  0  0  0  0  0  0  0  0  0
    4.0093    2.3178    0.0000 C   0  0  0  0  0  0  0  0  0  0  0  0
    1.4639   -1.2643    0.0000 C   0  0  0  0  0  0  0  0  0  0  0  0
    0.9685   -0.3957    0.0000 C   0  0  0  0  0  0  0  0  0  0  0  0
    0.5490   -1.6678    0.0000 C   0  0  0  0  0  0  0  0  0  0  0  0
    1.7739   -2.2243    0.0000 N   0  0  0  0  0  0  0  0  0  0  0  0
    1.1854   -3.0328    0.0000 O   0  0  0  0  0  0  0  0  0  0  0  0
    2.8076   -0.4101    0.0000 H   0  0  0  0  0  0  0  0  0  0  0  0
  1  2  1  0  0  0  0
  2  3  1  0  0  0  0
  2  4  1  0  0  0  0
  4  5  1  0  0  0  0
  5 20  1  1  0  0  0
  5  6  1  6  0  0  0
  6  7  1  0  0  0  0
  7  8  2  0  0  0  0
  7  9  1  0  0  0  0
  9 10  2  0  0  0  0
 10 11  1  0  0  0  0
 11 12  2  0  0  0  0
 12 13  1  0  0  0  0
 13 14  2  0  0  0  0
 14  9  1  0  0  0  0
  5 15  1  0  0  0  0
 15 16  1  0  0  0  0
 15 17  1  0  0  0  0
 15 18  1  0  0  0  0
 18  2  1  0  0  0  0
 18 19  1  0  0  0  0
M  END
>  <EXTREG>  (ZINC00128118)
ZINC00128118

>  <LOGBIO>
2.5000

$$$$
ZINC00128732
  -MTS-   02131516222D 0   0.00000     0.00000     0

 11 11  0  0  0  0  0  0  0  0999 V2000
    3.6230   -1.5817    0.0000 C   0  0  0  0  0  0  0  0  0  0  0  0
    3.0345   -0.7732    0.0000 C   0  0  0  0  0  0  0  0  0  0  0  0
    3.3445    0.1868    0.0000 O   0  0  0  0  0  0  0  0  0  0  0  0
    2.5345    0.7668    0.0000 C   0  0  0  0  0  0  0  0  0  0  0  0
    2.5345    1.7668    0.0000 N   0  0  0  0  0  0  0  0  0  0  0  0
    1.7245    0.1868    0.0000 C   0  0  0  0  0  0  0  0  0  0  0  0
    0.7748    0.4999    0.0000 C   0  0  0  0  0  0  0  0  0  0  0  0
    0.5699    1.4823    0.0000 N   0  0  0  0  0  0  0  0  0  0  0  0
    0.0323   -0.1621    0.0000 O   0  0  0  0  0  0  0  0  0  0  0  0
    2.0345   -0.7732    0.0000 C   0  0  0  0  0  0  0  0  0  0  0  0
    1.4460   -1.5817    0.0000 C   0  0  0  0  0  0  0  0  0  0  0  0
  1  2  1  0  0  0  0
  2  3  1  0  0  0  0
  3  4  1  0  0  0  0
  4  5  1  0  0  0  0
  4  6  2  0  0  0  0
  6  7  1  0  0  0  0
  7  8  1  0  0  0  0
  7  9  2  0  0  0  0
  6 10  1  0  0  0  0
 10  2  2  0  0  0  0
 10 11  1  0  0  0  0
M  END
>  <EXTREG>  (ZINC00128732)
ZINC00128732

>  <LOGBIO>
2.5000

$$$$
ZINC00131222
  -MTS-   02131516222D 0   0.00000     0.00000     0

 21 23  0  0  0  0  0  0  0  0999 V2000
    5.8191   -1.1632    0.0000 O   0  0  0  0  0  0  0  0  0  0  0  0
    6.6276   -0.5747    0.0000 S   0  0  0  0  0  0  0  0  0  0  0  0
    7.4361    0.0139    0.0000 O   0  0  0  0  0  0  0  0  0  0  0  0
    6.0391    0.2338    0.0000 N   0  0  0  0  0  0  0  0  0  0  0  0
    5.0446    0.1284    0.0000 C   0  0  0  0  0  0  0  0  0  0  0  0
    4.4561    0.9369    0.0000 C   0  0  0  0  0  0  0  0  0  0  0  0
    4.7661    1.8969    0.0000 C   0  0  0  0  0  0  0  0  0  0  0  0
    3.9561    2.4769    0.0000 S   0  0  0  0  0  0  0  0  0  0  0  0
    3.1461    1.8969    0.0000 C   0  0  0  0  0  0  0  0  0  0  0  0
    3.4561    0.9369    0.0000 N   0  0  0  0  0  0  0  0  0  0  0  0
    2.1964    2.2100    0.0000 C   0  0  0  0  0  0  0  0  0  0  0  0
    1.8880    3.1705    0.0000 S   0  0  0  0  0  0  0  0  0  0  0  0
    0.8918    3.1689    0.0000 C   0  0  0  0  0  0  0  0  0  0  0  0
    0.5724    2.2252    0.0000 C   0  0  0  0  0  0  0  0  0  0  0  0
    1.3843    1.6265    0.0000 C   0  0  0  0  0  0  0  0  0  0  0  0
    7.2161   -1.3831    0.0000 C   0  0  0  0  0  0  0  0  0  0  0  0
    8.2141   -1.2783    0.0000 C   0  0  0  0  0  0  0  0  0  0  0  0
    8.7979   -2.0838    0.0000 C   0  0  0  0  0  0  0  0  0  0  0  0
    8.3929   -2.9981    0.0000 C   0  0  0  0  0  0  0  0  0  0  0  0
    7.4041   -3.1070    0.0000 C   0  0  0  0  0  0  0  0  0  0  0  0
    6.8111   -2.2975    0.0000 C   0  0  0  0  0  0  0  0  0  0  0  0
  1  2  2  0  0  0  0
  2  3  2  0  0  0  0
  2  4  1  0  0  0  0
  4  5  1  0  0  0  0
  5  6  1  0  0  0  0
  6  7  2  0  0  0  0
  7  8  1  0  0  0  0
  8  9  1  0  0  0  0
  9 10  2  0  0  0  0
 10  6  1  0  0  0  0
  9 11  1  0  0  0  0
 11 12  1  0  0  0  0
 12 13  1  0  0  0  0
 13 14  2  0  0  0  0
 14 15  1  0  0  0  0
 15 11  2  0  0  0  0
  2 16  1  0  0  0  0
 16 17  2  0  0  0  0
 17 18  1  0  0  0  0
 18 19  2  0  0  0  0
 19 20  1  0  0  0  0
 20 21  2  0  0  0  0
 21 16  1  0  0  0  0
M  END
>  <EXTREG>  (ZINC00131222)
ZINC00131222

>  <LOGBIO>
2.5000

$$$$
ZINC00132084
  -MTS-   02131516222D 0   0.00000     0.00000     0

 16 17  0  0  0  0  0  0  0  0999 V2000
    0.5189   -0.5184    0.0000 C   0  0  0  0  0  0  0  0  0  0  0  0
    1.0209   -1.3833    0.0000 O   0  0  0  0  0  0  0  0  0  0  0  0
    2.0209   -1.3811    0.0000 C   0  0  0  0  0  0  0  0  0  0  0  0
    2.5260   -2.2481    0.0000 C   0  0  0  0  0  0  0  0  0  0  0  0
    3.5208   -2.2431    0.0000 C   0  0  0  0  0  0  0  0  0  0  0  0
    4.0238   -3.1074    0.0000 C   0  0  0  0  0  0  0  0  0  0  0  0
    4.0191   -1.3761    0.0000 N   0  0  0  0  0  0  0  0  0  0  0  0
    3.5209   -0.5141    0.0000 C   0  0  0  0  0  0  0  0  0  0  0  0
    3.8309    0.4459    0.0000 N   0  0  0  0  0  0  0  0  0  0  0  0
    3.0209    1.0259    0.0000 C   0  0  0  0  0  0  0  0  0  0  0  0
    2.2109    0.4459    0.0000 N   0  0  0  0  0  0  0  0  0  0  0  0
    2.5209   -0.5141    0.0000 N   0  0  0  0  0  0  0  0  0  0  0  0
    3.0209    2.0259    0.0000 S   0  0  0  0  0  0  0  0  0  0  0  0
    3.0209    3.0259    0.0000 C   0  0  0  0  0  0  0  0  0  0  0  0
    2.0209    2.0259    0.0000 O   0  0  0  0  0  0  0  0  0  0  0  0
    4.0209    2.0259    0.0000 O   0  0  0  0  0  0  0  0  0  0  0  0
  1  2  1  0  0  0  0
  2  3  1  0  0  0  0
  3  4  2  0  0  0  0
  4  5  1  0  0  0  0
  5  6  1  0  0  0  0
  5  7  2  0  0  0  0
  7  8  1  0  0  0  0
  8  9  2  0  0  0  0
  9 10  1  0  0  0  0
 10 11  2  0  0  0  0
 11 12  1  0  0  0  0
 12  3  1  0  0  0  0
 12  8  1  0  0  0  0
 10 13  1  0  0  0  0
 13 14  1  0  0  0  0
 13 15  2  0  0  0  0
 13 16  2  0  0  0  0
M  END
>  <EXTREG>  (ZINC00132084)
ZINC00132084

>  <LOGBIO>
2.5000

$$$$
ZINC00132468
  -MTS-   02131516222D 0   0.00000     0.00000     0

 25 26  0  0  1  0  0  0  0  0999 V2000
    3.5977   -2.6464    0.0000 C   0  0  0  0  0  0  0  0  0  0  0  0
    3.9059   -1.6950    0.0000 O   0  0  0  0  0  0  0  0  0  0  0  0
    3.2362   -0.9525    0.0000 C   0  0  1  0  0  0  0  0  0  0  0  0
    2.2546   -1.1609    0.0000 C   0  0  0  0  0  0  0  0  0  0  0  0
    1.5885   -0.4250    0.0000 C   0  0  1  0  0  0  0  0  0  0  0  0
    1.8985    0.5350    0.0000 C   0  0  2  0  0  0  0  0  0  0  0  0
    2.8692    0.7423    0.0000 C   0  0  1  0  0  0  0  0  0  0  0  0
    3.1759    1.6941    0.0000 O   0  0  0  0  0  0  0  0  0  0  0  0
    4.1536    1.9044    0.0000 C   0  0  0  0  0  0  0  0  0  0  0  0
    3.5435   -0.0008    0.0000 C   0  0  2  0  0  0  0  0  0  0  0  0
    4.5210    0.2098    0.0000 O   0  0  0  0  0  0  0  0  0  0  0  0
    5.1922   -0.5315    0.0000 C   0  0  0  0  0  0  0  0  0  0  0  0
    1.0885    1.1150    0.0000 C   0  0  2  0  0  0  0  0  0  0  0  0
    0.2785    0.5350    0.0000 O   0  0  0  0  0  0  0  0  0  0  0  0
    0.5885   -0.4250    0.0000 C   0  0  0  0  0  0  0  0  0  0  0  0
    0.0000   -1.2335    0.0000 O   0  0  0  0  0  0  0  0  0  0  0  0
    1.0885    2.1150    0.0000 C   0  0  0  0  0  0  0  0  0  0  0  0
    1.9573    2.6171    0.0000 O   0  0  0  0  0  0  0  0  0  0  0  0
    0.2273    2.6128    0.0000 O   0  0  0  0  0  0  0  0  0  0  0  0
    1.6222    1.3892    0.0000 H   0  0  0  0  0  0  0  0  0  0  0  0
    3.9460   -0.4458    0.0000 H   0  0  0  0  0  0  0  0  0  0  0  0
    3.4557    0.8689    0.0000 H   0  0  0  0  0  0  0  0  0  0  0  0
    2.0209    1.1223    0.0000 H   0  0  0  0  0  0  0  0  0  0  0  0
    1.3452   -0.9735    0.0000 H   0  0  0  0  0  0  0  0  0  0  0  0
    3.0509   -1.5231    0.0000 H   0  0  0  0  0  0  0  0  0  0  0  0
  1  2  1  0  0  0  0
  3  2  1  1  0  0  0
  3 25  1  6  0  0  0
  3  4  1  0  0  0  0
  5  4  1  6  0  0  0
  5 24  1  1  0  0  0
  5  6  1  0  0  0  0
  6 23  1  6  0  0  0
  6  7  1  1  0  0  0
  7 22  1  6  0  0  0
  7  8  1  1  0  0  0
  8  9  1  0  0  0  0
  7 10  1  0  0  0  0
 10 21  1  1  0  0  0
 10  3  1  0  0  0  0
 10 11  1  6  0  0  0
 11 12  1  0  0  0  0
  6 13  1  0  0  0  0
 13 20  1  1  0  0  0
 13 14  1  0  0  0  0
 14 15  1  0  0  0  0
 15  5  1  0  0  0  0
 15 16  2  0  0  0  0
 13 17  1  6  0  0  0
 17 18  1  0  0  0  0
 17 19  2  0  0  0  0
M  END
>  <EXTREG>  (ZINC00132468)
ZINC00132468

>  <LOGBIO>
2.5000

$$$$
ZINC00132701
  -MTS-   02131516222D 0   0.00000     0.00000     0

 20 21  0  0  0  0  0  0  0  0999 V2000
    7.7888    1.0509    0.0000 C   0  0  0  0  0  0  0  0  0  0  0  0
    6.9190    1.5513    0.0000 C   0  0  0  0  0  0  0  0  0  0  0  0
    6.0588    1.0517    0.0000 O   0  0  0  0  0  0  0  0  0  0  0  0
    5.1890    1.5521    0.0000 C   0  0  0  0  0  0  0  0  0  0  0  0
    5.1885    2.5469    0.0000 O   0  0  0  0  0  0  0  0  0  0  0  0
    4.3235    1.0513    0.0000 C   0  0  0  0  0  0  0  0  0  0  0  0
    3.4535    1.5513    0.0000 C   0  0  0  0  0  0  0  0  0  0  0  0
    2.5935    1.0513    0.0000 N   0  0  0  0  0  0  0  0  0  0  0  0
    2.5935    0.0513    0.0000 C   0  0  0  0  0  0  0  0  0  0  0  0
    3.4535   -0.4487    0.0000 C   0  0  0  0  0  0  0  0  0  0  0  0
    3.4494   -1.4522    0.0000 C   0  0  0  0  0  0  0  0  0  0  0  0
    2.5803   -1.9469    0.0000 C   0  0  0  0  0  0  0  0  0  0  0  0
    1.7154   -1.4382    0.0000 C   0  0  0  0  0  0  0  0  0  0  0  0
    1.7244   -0.4435    0.0000 C   0  0  0  0  0  0  0  0  0  0  0  0
    0.8622    0.0631    0.0000 C   0  0  0  0  0  0  0  0  0  0  0  0
    0.3557   -0.7992    0.0000 F   0  0  0  0  0  0  0  0  0  0  0  0
    1.3688    0.9253    0.0000 F   0  0  0  0  0  0  0  0  0  0  0  0
    0.0000    0.5696    0.0000 F   0  0  0  0  0  0  0  0  0  0  0  0
    4.3235    0.0513    0.0000 C   0  0  0  0  0  0  0  0  0  0  0  0
    5.1890   -0.4496    0.0000 Cl  0  0  0  0  0  0  0  0  0  0  0  0
  1  2  1  0  0  0  0
  2  3  1  0  0  0  0
  3  4  1  0  0  0  0
  4  5  2  0  0  0  0
  4  6  1  0  0  0  0
  6  7  2  0  0  0  0
  7  8  1  0  0  0  0
  8  9  2  0  0  0  0
  9 10  1  0  0  0  0
 10 11  1  0  0  0  0
 11 12  2  0  0  0  0
 12 13  1  0  0  0  0
 13 14  2  0  0  0  0
 14  9  1  0  0  0  0
 14 15  1  0  0  0  0
 15 16  1  0  0  0  0
 15 17  1  0  0  0  0
 15 18  1  0  0  0  0
 10 19  2  0  0  0  0
 19  6  1  0  0  0  0
 19 20  1  0  0  0  0
M  END
>  <EXTREG>  (ZINC00132701)
ZINC00132701

>  <LOGBIO>
2.5000

$$$$
ZINC00133168
  -MTS-   02131516222D 0   0.00000     0.00000     0

 19 21  0  0  0  0  0  0  0  0999 V2000
    5.4034   -4.2531    0.0000 Br  0  0  0  0  0  0  0  0  0  0  0  0
    4.8165   -3.4434    0.0000 C   0  0  0  0  0  0  0  0  0  0  0  0
    3.8183   -3.5463    0.0000 C   0  0  0  0  0  0  0  0  0  0  0  0
    3.2361   -2.7396    0.0000 C   0  0  0  0  0  0  0  0  0  0  0  0
    3.6429   -1.8261    0.0000 C   0  0  0  0  0  0  0  0  0  0  0  0
    3.0540   -1.0180    0.0000 O   0  0  0  0  0  0  0  0  0  0  0  0
    3.4608   -0.1007    0.0000 C   0  0  0  0  0  0  0  0  0  0  0  0
    4.4501    0.0037    0.0000 O   0  0  0  0  0  0  0  0  0  0  0  0
    2.8723    0.7078    0.0000 C   0  0  0  0  0  0  0  0  0  0  0  0
    3.1823    1.6678    0.0000 O   0  0  0  0  0  0  0  0  0  0  0  0
    2.3723    2.2478    0.0000 C   0  0  0  0  0  0  0  0  0  0  0  0
    2.2727    3.2459    0.0000 C   0  0  0  0  0  0  0  0  0  0  0  0
    1.3607    3.6562    0.0000 C   0  0  0  0  0  0  0  0  0  0  0  0
    0.5478    3.0679    0.0000 C   0  0  0  0  0  0  0  0  0  0  0  0
    0.6509    2.0785    0.0000 C   0  0  0  0  0  0  0  0  0  0  0  0
    1.5623    1.6678    0.0000 C   0  0  0  0  0  0  0  0  0  0  0  0
    1.8723    0.7078    0.0000 C   0  0  0  0  0  0  0  0  0  0  0  0
    4.6320   -1.7192    0.0000 C   0  0  0  0  0  0  0  0  0  0  0  0
    5.2233   -2.5299    0.0000 C   0  0  0  0  0  0  0  0  0  0  0  0
  1  2  1  0  0  0  0
  2  3  2  0  0  0  0
  3  4  1  0  0  0  0
  4  5  2  0  0  0  0
  5  6  1  0  0  0  0
  6  7  1  0  0  0  0
  7  8  2  0  0  0  0
  7  9  1  0  0  0  0
  9 10  1  0  0  0  0
 10 11  1  0  0  0  0
 11 12  2  0  0  0  0
 12 13  1  0  0  0  0
 13 14  2  0  0  0  0
 14 15  1  0  0  0  0
 15 16  2  0  0  0  0
 16 11  1  0  0  0  0
 16 17  1  0  0  0  0
 17  9  2  0  0  0  0
  5 18  1  0  0  0  0
 18 19  2  0  0  0  0
 19  2  1  0  0  0  0
M  END
>  <EXTREG>  (ZINC00133168)
ZINC00133168

>  <LOGBIO>
2.5000

$$$$
ZINC00133553
  -MTS-   02131516222D 0   0.00000     0.00000     0

 16 18  0  0  0  0  0  0  0  0999 V2000
    0.0000   -0.6120    0.0000 O   0  0  0  0  0  0  0  0  0  0  0  0
    0.9518   -0.3053    0.0000 C   0  0  0  0  0  0  0  0  0  0  0  0
    1.7671   -0.8994    0.0000 C   0  0  0  0  0  0  0  0  0  0  0  0
    1.8772   -1.8964    0.0000 C   0  0  0  0  0  0  0  0  0  0  0  0
    2.7935   -2.2971    0.0000 C   0  0  0  0  0  0  0  0  0  0  0  0
    3.6001   -1.7003    0.0000 C   0  0  0  0  0  0  0  0  0  0  0  0
    3.4866   -0.7120    0.0000 C   0  0  0  0  0  0  0  0  0  0  0  0
    2.5709   -0.3109    0.0000 C   0  0  0  0  0  0  0  0  0  0  0  0
    2.2727    0.6397    0.0000 C   0  0  0  0  0  0  0  0  0  0  0  0
    2.7709    1.5067    0.0000 C   0  0  0  0  0  0  0  0  0  0  0  0
    2.2727    2.3737    0.0000 C   0  0  0  0  0  0  0  0  0  0  0  0
    1.2692    2.3738    0.0000 C   0  0  0  0  0  0  0  0  0  0  0  0
    0.7727    1.5118    0.0000 C   0  0  0  0  0  0  0  0  0  0  0  0
    1.2639    0.6448    0.0000 C   0  0  0  0  0  0  0  0  0  0  0  0
    3.7709    1.5067    0.0000 C   0  0  0  0  0  0  0  0  0  0  0  0
    4.7709    1.5067    0.0000 N   0  0  0  0  0  0  0  0  0  0  0  0
  1  2  2  0  0  0  0
  2  3  1  0  0  0  0
  3  4  2  0  0  0  0
  4  5  1  0  0  0  0
  5  6  2  0  0  0  0
  6  7  1  0  0  0  0
  7  8  2  0  0  0  0
  8  3  1  0  0  0  0
  8  9  1  0  0  0  0
  9 10  2  0  0  0  0
 10 11  1  0  0  0  0
 11 12  2  0  0  0  0
 12 13  1  0  0  0  0
 13 14  2  0  0  0  0
 14  2  1  0  0  0  0
 14  9  1  0  0  0  0
 10 15  1  0  0  0  0
 15 16  3  0  0  0  0
M  END
>  <EXTREG>  (ZINC00133553)
ZINC00133553

>  <LOGBIO>
2.5000

$$$$
ZINC00134036
  -MTS-   02131516222D 0   0.00000     0.00000     0

 14 14  0  0  0  0  0  0  0  0999 V2000
    5.7163   -0.2535    0.0000 C   0  0  0  0  0  0  0  0  0  0  0  0
    5.7148    0.7500    0.0000 C   0  0  0  0  0  0  0  0  0  0  0  0
    6.5761    1.2478    0.0000 O   0  0  0  0  0  0  0  0  0  0  0  0
    4.8483    1.2491    0.0000 N   0  0  0  0  0  0  0  0  0  0  0  0
    3.9827    0.7483    0.0000 C   0  0  0  0  0  0  0  0  0  0  0  0
    3.1127    1.2483    0.0000 C   0  0  0  0  0  0  0  0  0  0  0  0
    2.2527    0.7483    0.0000 C   0  0  0  0  0  0  0  0  0  0  0  0
    2.2527   -0.2517    0.0000 C   0  0  0  0  0  0  0  0  0  0  0  0
    3.1127   -0.7517    0.0000 C   0  0  0  0  0  0  0  0  0  0  0  0
    3.9827   -0.2517    0.0000 C   0  0  0  0  0  0  0  0  0  0  0  0
    1.3859   -0.7504    0.0000 S   0  0  0  0  0  0  0  0  0  0  0  0
    0.5192   -1.2491    0.0000 N   0  0  0  0  0  0  0  0  0  0  0  0
    1.8846   -1.6172    0.0000 O   0  0  0  0  0  0  0  0  0  0  0  0
    0.8873    0.1164    0.0000 O   0  0  0  0  0  0  0  0  0  0  0  0
  1  2  1  0  0  0  0
  2  3  2  0  0  0  0
  2  4  1  0  0  0  0
  4  5  1  0  0  0  0
  5  6  2  0  0  0  0
  6  7  1  0  0  0  0
  7  8  2  0  0  0  0
  8  9  1  0  0  0  0
  9 10  2  0  0  0  0
 10  5  1  0  0  0  0
  8 11  1  0  0  0  0
 11 12  1  0  0  0  0
 11 13  2  0  0  0  0
 11 14  2  0  0  0  0
M  END
>  <EXTREG>  (ZINC00134036)
ZINC00134036

>  <LOGBIO>
2.5000

$$$$
ZINC00134571
  -MTS-   02131516222D 0   0.00000     0.00000     0

 19 21  0  0  0  0  0  0  0  0999 V2000
    0.5201   -3.2471    0.0000 C   0  0  0  0  0  0  0  0  0  0  0  0
    1.0204   -2.3773    0.0000 C   0  0  0  0  0  0  0  0  0  0  0  0
    0.5206   -1.5171    0.0000 O   0  0  0  0  0  0  0  0  0  0  0  0
    1.0209   -0.6473    0.0000 C   0  0  0  0  0  0  0  0  0  0  0  0
    0.5211    0.2129    0.0000 O   0  0  0  0  0  0  0  0  0  0  0  0
    2.0208   -0.6450    0.0000 C   0  0  0  0  0  0  0  0  0  0  0  0
    2.5260   -1.5121    0.0000 C   0  0  0  0  0  0  0  0  0  0  0  0
    3.5208   -1.5071    0.0000 C   0  0  0  0  0  0  0  0  0  0  0  0
    4.0191   -0.6401    0.0000 C   0  0  0  0  0  0  0  0  0  0  0  0
    3.5209    0.2220    0.0000 C   0  0  0  0  0  0  0  0  0  0  0  0
    3.8309    1.1820    0.0000 C   0  0  0  0  0  0  0  0  0  0  0  0
    4.7806    1.4951    0.0000 O   0  0  0  0  0  0  0  0  0  0  0  0
    3.0209    1.7620    0.0000 C   0  0  0  0  0  0  0  0  0  0  0  0
    2.9212    2.7601    0.0000 C   0  0  0  0  0  0  0  0  0  0  0  0
    2.0093    3.1704    0.0000 C   0  0  0  0  0  0  0  0  0  0  0  0
    1.1963    2.5821    0.0000 C   0  0  0  0  0  0  0  0  0  0  0  0
    1.2995    1.5927    0.0000 C   0  0  0  0  0  0  0  0  0  0  0  0
    2.2109    1.1820    0.0000 C   0  0  0  0  0  0  0  0  0  0  0  0
    2.5209    0.2220    0.0000 C   0  0  0  0  0  0  0  0  0  0  0  0
  1  2  1  0  0  0  0
  2  3  1  0  0  0  0
  3  4  1  0  0  0  0
  4  5  2  0  0  0  0
  4  6  1  0  0  0  0
  6  7  2  0  0  0  0
  7  8  1  0  0  0  0
  8  9  2  0  0  0  0
  9 10  1  0  0  0  0
 10 11  1  0  0  0  0
 11 12  2  0  0  0  0
 11 13  1  0  0  0  0
 13 14  2  0  0  0  0
 14 15  1  0  0  0  0
 15 16  2  0  0  0  0
 16 17  1  0  0  0  0
 17 18  2  0  0  0  0
 18 13  1  0  0  0  0
 18 19  1  0  0  0  0
 19  6  1  0  0  0  0
 19 10  2  0  0  0  0
M  END
>  <EXTREG>  (ZINC00134571)
ZINC00134571

>  <LOGBIO>
2.5000

$$$$
ZINC00135801
  -MTS-   02131516222D 0   0.00000     0.00000     0

 20 21  0  0  0  0  0  0  0  0999 V2000
    7.7939    2.2474    0.0000 C   0  0  0  0  0  0  0  0  0  0  0  0
    7.7949    1.2474    0.0000 O   0  0  0  0  0  0  0  0  0  0  0  0
    6.9294    0.7465    0.0000 C   0  0  0  0  0  0  0  0  0  0  0  0
    6.0594    1.2465    0.0000 C   0  0  0  0  0  0  0  0  0  0  0  0
    5.1994    0.7465    0.0000 C   0  0  0  0  0  0  0  0  0  0  0  0
    5.1994   -0.2535    0.0000 C   0  0  0  0  0  0  0  0  0  0  0  0
    4.3326   -0.7522    0.0000 C   0  0  0  0  0  0  0  0  0  0  0  0
    3.4673   -0.2509    0.0000 N   0  0  0  0  0  0  0  0  0  0  0  0
    2.6005   -0.7496    0.0000 C   0  0  0  0  0  0  0  0  0  0  0  0
    1.7318   -0.2474    0.0000 C   0  0  0  0  0  0  0  0  0  0  0  0
    0.8705   -0.7452    0.0000 C   0  0  0  0  0  0  0  0  0  0  0  0
    0.8680   -1.7452    0.0000 C   0  0  0  0  0  0  0  0  0  0  0  0
    0.0000   -2.2417    0.0000 Br  0  0  0  0  0  0  0  0  0  0  0  0
    1.7268   -2.2474    0.0000 C   0  0  0  0  0  0  0  0  0  0  0  0
    2.5980   -1.7496    0.0000 C   0  0  0  0  0  0  0  0  0  0  0  0
    6.0594   -0.7535    0.0000 C   0  0  0  0  0  0  0  0  0  0  0  0
    6.9294   -0.2535    0.0000 C   0  0  0  0  0  0  0  0  0  0  0  0
    7.7949   -0.7543    0.0000 N   0  3  0  0  0  0  0  0  0  0  0  0
    7.7944   -1.7578    0.0000 O   0  5  0  0  0  0  0  0  0  0  0  0
    8.6571   -0.2583    0.0000 O   0  0  0  0  0  0  0  0  0  0  0  0
  1  2  1  0  0  0  0
  2  3  1  0  0  0  0
  3  4  2  0  0  0  0
  4  5  1  0  0  0  0
  5  6  2  0  0  0  0
  6  7  1  0  0  0  0
  7  8  1  0  0  0  0
  8  9  1  0  0  0  0
  9 10  2  0  0  0  0
 10 11  1  0  0  0  0
 11 12  2  0  0  0  0
 12 13  1  0  0  0  0
 12 14  1  0  0  0  0
 14 15  2  0  0  0  0
 15  9  1  0  0  0  0
  6 16  1  0  0  0  0
 16 17  2  0  0  0  0
 17  3  1  0  0  0  0
 17 18  1  0  0  0  0
 18 19  1  0  0  0  0
 18 20  2  0  0  0  0
M  CHG  2  18   1  19  -1
M  END
>  <EXTREG>  (ZINC00135801)
ZINC00135801

>  <LOGBIO>
2.5000

$$$$
ZINC00136351
  -MTS-   02131516222D 0   0.00000     0.00000     0

 21 22  0  0  0  0  0  0  0  0999 V2000
    0.5203   -1.8970    0.0000 C   0  0  0  0  0  0  0  0  0  0  0  0
    1.3906   -1.3974    0.0000 C   0  0  0  0  0  0  0  0  0  0  0  0
    2.2503   -1.8978    0.0000 O   0  0  0  0  0  0  0  0  0  0  0  0
    1.3947    0.0026    0.0000 C   0  0  0  0  0  0  0  0  0  0  0  0
    0.5277    0.5077    0.0000 C   0  0  0  0  0  0  0  0  0  0  0  0
    0.5327    1.5025    0.0000 C   0  0  0  0  0  0  0  0  0  0  0  0
    1.3997    2.0008    0.0000 C   0  0  0  0  0  0  0  0  0  0  0  0
    2.2618    1.5043    0.0000 C   0  0  0  0  0  0  0  0  0  0  0  0
    2.2618    0.5009    0.0000 C   0  0  0  0  0  0  0  0  0  0  0  0
    3.1273    0.0000    0.0000 S   0  0  0  0  0  0  0  0  0  0  0  0
    3.6281    0.8655    0.0000 O   0  0  0  0  0  0  0  0  0  0  0  0
    2.6264   -0.8655    0.0000 O   0  0  0  0  0  0  0  0  0  0  0  0
    3.9928   -0.5009    0.0000 C   0  0  0  0  0  0  0  0  0  0  0  0
    3.9928   -1.5043    0.0000 C   0  0  0  0  0  0  0  0  0  0  0  0
    4.8548   -2.0008    0.0000 C   0  0  0  0  0  0  0  0  0  0  0  0
    5.7219   -1.5025    0.0000 C   0  0  0  0  0  0  0  0  0  0  0  0
    5.7268   -0.5077    0.0000 C   0  0  0  0  0  0  0  0  0  0  0  0
    4.8598   -0.0026    0.0000 C   0  0  0  0  0  0  0  0  0  0  0  0
    4.8640    1.3974    0.0000 C   0  0  0  0  0  0  0  0  0  0  0  0
    5.7342    1.8970    0.0000 O   0  0  0  0  0  0  0  0  0  0  0  0
    4.0042    1.8978    0.0000 O   0  0  0  0  0  0  0  0  0  0  0  0
  1  2  1  0  0  0  0
  2  3  2  0  0  0  0
  2  4  1  0  0  0  0
  4  5  2  0  0  0  0
  5  6  1  0  0  0  0
  6  7  2  0  0  0  0
  7  8  1  0  0  0  0
  8  9  2  0  0  0  0
  9  4  1  0  0  0  0
  9 10  1  0  0  0  0
 10 11  2  0  0  0  0
 10 12  2  0  0  0  0
 10 13  1  0  0  0  0
 13 14  2  0  0  0  0
 14 15  1  0  0  0  0
 15 16  2  0  0  0  0
 16 17  1  0  0  0  0
 17 18  2  0  0  0  0
 18 13  1  0  0  0  0
 18 19  1  0  0  0  0
 19 20  1  0  0  0  0
 19 21  2  0  0  0  0
M  END
>  <EXTREG>  (ZINC00136351)
ZINC00136351

>  <LOGBIO>
2.5000

$$$$
ZINC00136842
  -MTS-   02131516222D 0   0.00000     0.00000     0

 16 18  0  0  0  0  0  0  0  0999 V2000
    3.3387   -3.4830    0.0000 C   0  0  0  0  0  0  0  0  0  0  0  0
    2.7502   -2.6745    0.0000 C   0  0  0  0  0  0  0  0  0  0  0  0
    3.0602   -1.7145    0.0000 S   0  0  0  0  0  0  0  0  0  0  0  0
    2.2502   -1.1345    0.0000 C   0  0  0  0  0  0  0  0  0  0  0  0
    1.4402   -1.7145    0.0000 C   0  0  0  0  0  0  0  0  0  0  0  0
    1.7502   -2.6745    0.0000 N   0  0  0  0  0  0  0  0  0  0  0  0
    2.2502   -0.1345    0.0000 C   0  0  0  0  0  0  0  0  0  0  0  0
    3.1187    0.3681    0.0000 C   0  0  0  0  0  0  0  0  0  0  0  0
    3.1167    1.3629    0.0000 C   0  0  0  0  0  0  0  0  0  0  0  0
    2.2511    1.8638    0.0000 C   0  0  0  0  0  0  0  0  0  0  0  0
    2.2541    2.8672    0.0000 C   0  0  0  0  0  0  0  0  0  0  0  0
    1.3886    3.3680    0.0000 C   0  0  0  0  0  0  0  0  0  0  0  0
    0.5201    2.8655    0.0000 C   0  0  0  0  0  0  0  0  0  0  0  0
    0.5221    1.8707    0.0000 C   0  0  0  0  0  0  0  0  0  0  0  0
    1.3876    1.3698    0.0000 C   0  0  0  0  0  0  0  0  0  0  0  0
    1.3846    0.3664    0.0000 C   0  0  0  0  0  0  0  0  0  0  0  0
  1  2  1  0  0  0  0
  2  3  1  0  0  0  0
  3  4  1  0  0  0  0
  4  5  2  0  0  0  0
  5  6  1  0  0  0  0
  6  2  2  0  0  0  0
  4  7  1  0  0  0  0
  7  8  2  0  0  0  0
  8  9  1  0  0  0  0
  9 10  2  0  0  0  0
 10 11  1  0  0  0  0
 11 12  2  0  0  0  0
 12 13  1  0  0  0  0
 13 14  2  0  0  0  0
 14 15  1  0  0  0  0
 15 10  1  0  0  0  0
 15 16  2  0  0  0  0
 16  7  1  0  0  0  0
M  END
>  <EXTREG>  (ZINC00136842)
ZINC00136842

>  <LOGBIO>
2.5000

$$$$
ZINC00137842
  -MTS-   02131516222D 0   0.00000     0.00000     0

 21 23  0  0  0  0  0  0  0  0999 V2000
    0.0000    3.2517    0.0000 O   0  0  0  0  0  0  0  0  0  0  0  0
    0.8665    2.7526    0.0000 C   0  0  0  0  0  0  0  0  0  0  0  0
    0.8685    1.7491    0.0000 N   0  0  0  0  0  0  0  0  0  0  0  0
    1.7315    1.2543    0.0000 N   0  0  0  0  0  0  0  0  0  0  0  0
    2.5975    1.7543    0.0000 C   0  0  0  0  0  0  0  0  0  0  0  0
    3.4628    1.2530    0.0000 S   0  0  0  0  0  0  0  0  0  0  0  0
    3.4613    0.2496    0.0000 C   0  0  0  0  0  0  0  0  0  0  0  0
    2.5985   -0.2456    0.0000 O   0  0  0  0  0  0  0  0  0  0  0  0
    4.3263   -0.2522    0.0000 C   0  0  0  0  0  0  0  0  0  0  0  0
    5.1968    0.2469    0.0000 C   0  0  0  0  0  0  0  0  0  0  0  0
    6.0563   -0.2540    0.0000 C   0  0  0  0  0  0  0  0  0  0  0  0
    6.0552   -1.2540    0.0000 C   0  0  0  0  0  0  0  0  0  0  0  0
    5.1947   -1.7531    0.0000 C   0  0  0  0  0  0  0  0  0  0  0  0
    5.1909   -2.7544    0.0000 C   0  0  0  0  0  0  0  0  0  0  0  0
    4.3238   -3.2526    0.0000 C   0  0  0  0  0  0  0  0  0  0  0  0
    3.4568   -2.7473    0.0000 C   0  0  0  0  0  0  0  0  0  0  0  0
    3.4619   -1.7525    0.0000 C   0  0  0  0  0  0  0  0  0  0  0  0
    4.3252   -1.2522    0.0000 C   0  0  0  0  0  0  0  0  0  0  0  0
    2.6006    2.7491    0.0000 C   0  0  0  0  0  0  0  0  0  0  0  0
    3.4678    3.2469    0.0000 O   0  0  0  0  0  0  0  0  0  0  0  0
    1.7325    3.2526    0.0000 N   0  0  0  0  0  0  0  0  0  0  0  0
  1  2  2  0  0  0  0
  2  3  1  0  0  0  0
  3  4  1  0  0  0  0
  4  5  2  0  0  0  0
  5  6  1  0  0  0  0
  6  7  1  0  0  0  0
  7  8  2  0  0  0  0
  7  9  1  0  0  0  0
  9 10  2  0  0  0  0
 10 11  1  0  0  0  0
 11 12  2  0  0  0  0
 12 13  1  0  0  0  0
 13 14  1  0  0  0  0
 14 15  2  0  0  0  0
 15 16  1  0  0  0  0
 16 17  2  0  0  0  0
 17 18  1  0  0  0  0
 18  9  1  0  0  0  0
 18 13  2  0  0  0  0
  5 19  1  0  0  0  0
 19 20  2  0  0  0  0
 19 21  1  0  0  0  0
 21  2  1  0  0  0  0
M  END
>  <EXTREG>  (ZINC00137842)
ZINC00137842

>  <LOGBIO>
2.5000

$$$$
ZINC00138380
  -MTS-   02131516222D 0   0.00000     0.00000     0

 18 19  0  0  1  0  0  0  0  0999 V2000
    5.2877   -2.1966    0.0000 O   0  0  0  0  0  0  0  0  0  0  0  0
    5.6945   -1.2793    0.0000 C   0  0  0  0  0  0  0  0  0  0  0  0
    6.6838   -1.1750    0.0000 O   0  0  0  0  0  0  0  0  0  0  0  0
    5.1060   -0.4708    0.0000 C   0  0  2  0  0  0  0  0  0  0  0  0
    5.4160    0.4892    0.0000 C   0  0  0  0  0  0  0  0  0  0  0  0
    4.6060    1.0692    0.0000 S   0  0  0  0  0  0  0  0  0  0  0  0
    3.7960    0.4892    0.0000 C   0  0  1  0  0  0  0  0  0  0  0  0
    4.1060   -0.4708    0.0000 N   0  0  0  0  0  0  0  0  0  0  0  0
    2.8463    0.8023    0.0000 C   0  0  0  0  0  0  0  0  0  0  0  0
    2.6410    1.7845    0.0000 C   0  0  0  0  0  0  0  0  0  0  0  0
    1.6956    2.0941    0.0000 C   0  0  0  0  0  0  0  0  0  0  0  0
    0.9489    1.4290    0.0000 C   0  0  0  0  0  0  0  0  0  0  0  0
    0.0000    1.7445    0.0000 F   0  0  0  0  0  0  0  0  0  0  0  0
    1.1476    0.4542    0.0000 C   0  0  0  0  0  0  0  0  0  0  0  0
    2.0996    0.1372    0.0000 C   0  0  0  0  0  0  0  0  0  0  0  0
    2.3013   -0.8423    0.0000 F   0  0  0  0  0  0  0  0  0  0  0  0
    3.7055    1.0823    0.0000 H   0  0  0  0  0  0  0  0  0  0  0  0
    5.6985   -0.3762    0.0000 H   0  0  0  0  0  0  0  0  0  0  0  0
  1  2  1  0  0  0  0
  2  3  2  0  0  0  0
  4  2  1  1  0  0  0
  4 18  1  6  0  0  0
  4  5  1  0  0  0  0
  5  6  1  0  0  0  0
  6  7  1  0  0  0  0
  7 17  1  6  0  0  0
  7  8  1  0  0  0  0
  8  4  1  0  0  0  0
  7  9  1  1  0  0  0
  9 10  2  0  0  0  0
 10 11  1  0  0  0  0
 11 12  2  0  0  0  0
 12 13  1  0  0  0  0
 12 14  1  0  0  0  0
 14 15  2  0  0  0  0
 15  9  1  0  0  0  0
 15 16  1  0  0  0  0
M  END
>  <EXTREG>  (ZINC00138380)
ZINC00138380

>  <LOGBIO>
2.5000

$$$$
ZINC00138727
  -MTS-   02131516222D 0   0.00000     0.00000     0

 16 17  0  0  0  0  0  0  0  0999 V2000
    5.6752   -1.4235    0.0000 C   0  0  0  0  0  0  0  0  0  0  0  0
    5.2684   -2.3408    0.0000 O   0  0  0  0  0  0  0  0  0  0  0  0
    4.2791   -2.4452    0.0000 C   0  0  0  0  0  0  0  0  0  0  0  0
    3.8723   -3.3624    0.0000 O   0  0  0  0  0  0  0  0  0  0  0  0
    3.6906   -1.6367    0.0000 C   0  0  0  0  0  0  0  0  0  0  0  0
    4.0006   -0.6767    0.0000 O   0  0  0  0  0  0  0  0  0  0  0  0
    3.1906   -0.0967    0.0000 C   0  0  0  0  0  0  0  0  0  0  0  0
    3.1906    0.9033    0.0000 C   0  0  0  0  0  0  0  0  0  0  0  0
    2.3245    1.4033    0.0000 N   0  0  0  0  0  0  0  0  0  0  0  0
    2.3235    2.4068    0.0000 C   0  0  0  0  0  0  0  0  0  0  0  0
    1.4610    2.9024    0.0000 C   0  0  0  0  0  0  0  0  0  0  0  0
    0.5945    2.4033    0.0000 O   0  0  0  0  0  0  0  0  0  0  0  0
    0.5905    1.4085    0.0000 C   0  0  0  0  0  0  0  0  0  0  0  0
    1.4580    0.9042    0.0000 C   0  0  0  0  0  0  0  0  0  0  0  0
    2.3806   -0.6767    0.0000 C   0  0  0  0  0  0  0  0  0  0  0  0
    2.6906   -1.6367    0.0000 C   0  0  0  0  0  0  0  0  0  0  0  0
  1  2  1  0  0  0  0
  2  3  1  0  0  0  0
  3  4  2  0  0  0  0
  3  5  1  0  0  0  0
  5  6  1  0  0  0  0
  6  7  1  0  0  0  0
  7  8  1  0  0  0  0
  8  9  1  0  0  0  0
  9 10  1  0  0  0  0
 10 11  1  0  0  0  0
 11 12  1  0  0  0  0
 12 13  1  0  0  0  0
 13 14  1  0  0  0  0
 14  9  1  0  0  0  0
  7 15  2  0  0  0  0
 15 16  1  0  0  0  0
 16  5  2  0  0  0  0
M  END
>  <EXTREG>  (ZINC00138727)
ZINC00138727

>  <LOGBIO>
2.5000

$$$$
ZINC00139199
  -MTS-   02131516222D 0   0.00000     0.00000     0

 17 17  0  0  1  0  0  0  0  0999 V2000
    6.0449    2.2521    0.0000 C   0  0  0  0  0  0  0  0  0  0  0  0
    6.0464    1.2486    0.0000 C   0  0  0  0  0  0  0  0  0  0  0  0
    5.1851    0.7508    0.0000 O   0  0  0  0  0  0  0  0  0  0  0  0
    5.1866   -0.2526    0.0000 C   0  0  0  0  0  0  0  0  0  0  0  0
    6.0532   -0.7518    0.0000 O   0  0  0  0  0  0  0  0  0  0  0  0
    4.3254   -0.7504    0.0000 C   0  0  2  0  0  0  0  0  0  0  0  0
    4.3269   -1.7539    0.0000 C   0  0  0  0  0  0  0  0  0  0  0  0
    3.4588   -0.2513    0.0000 N   0  0  0  0  0  0  0  0  0  0  0  0
    2.5933   -0.7521    0.0000 C   0  0  0  0  0  0  0  0  0  0  0  0
    2.5933   -1.7556    0.0000 N   0  0  0  0  0  0  0  0  0  0  0  0
    1.7313   -2.2521    0.0000 N   0  0  0  0  0  0  0  0  0  0  0  0
    0.8643   -1.7538    0.0000 C   0  0  0  0  0  0  0  0  0  0  0  0
    0.0000   -2.2568    0.0000 O   0  0  0  0  0  0  0  0  0  0  0  0
    0.8593   -0.7590    0.0000 N   0  0  0  0  0  0  0  0  0  0  0  0
    1.7263   -0.2538    0.0000 C   0  0  0  0  0  0  0  0  0  0  0  0
    1.7233    0.7462    0.0000 O   0  0  0  0  0  0  0  0  0  0  0  0
    4.3249   -0.1504    0.0000 H   0  0  0  0  0  0  0  0  0  0  0  0
  1  2  1  0  0  0  0
  2  3  1  0  0  0  0
  3  4  1  0  0  0  0
  4  5  2  0  0  0  0
  6  4  1  6  0  0  0
  6 17  1  1  0  0  0
  6  7  1  0  0  0  0
  6  8  1  0  0  0  0
  8  9  1  0  0  0  0
  9 10  2  0  0  0  0
 10 11  1  0  0  0  0
 11 12  1  0  0  0  0
 12 13  2  0  0  0  0
 12 14  1  0  0  0  0
 14 15  1  0  0  0  0
 15  9  1  0  0  0  0
 15 16  2  0  0  0  0
M  END
>  <EXTREG>  (ZINC00139199)
ZINC00139199

>  <LOGBIO>
2.5000

$$$$
ZINC00139900
  -MTS-   02131516222D 0   0.00000     0.00000     0

 16 17  0  0  0  0  0  0  0  0999 V2000
    6.0482   -1.5969    0.0000 C   0  0  0  0  0  0  0  0  0  0  0  0
    5.4597   -0.7884    0.0000 C   0  0  0  0  0  0  0  0  0  0  0  0
    5.7697    0.1716    0.0000 C   0  0  0  0  0  0  0  0  0  0  0  0
    4.9597    0.7516    0.0000 C   0  0  0  0  0  0  0  0  0  0  0  0
    4.9597    1.7516    0.0000 C   0  0  0  0  0  0  0  0  0  0  0  0
    4.1497    0.1716    0.0000 N   0  0  0  0  0  0  0  0  0  0  0  0
    3.0101    0.5474    0.0000 C   0  0  0  0  0  0  0  0  0  0  0  0
    2.2640   -0.1185    0.0000 C   0  0  0  0  0  0  0  0  0  0  0  0
    1.3107    0.1948    0.0000 C   0  0  0  0  0  0  0  0  0  0  0  0
    1.1056    1.1735    0.0000 Cl  0  0  0  0  0  0  0  0  0  0  0  0
    0.5699   -0.4692    0.0000 C   0  0  0  0  0  0  0  0  0  0  0  0
    0.7726   -1.4484    0.0000 C   0  0  0  0  0  0  0  0  0  0  0  0
    1.7161   -1.7637    0.0000 C   0  0  0  0  0  0  0  0  0  0  0  0
    2.4667   -1.0978    0.0000 C   0  0  0  0  0  0  0  0  0  0  0  0
    3.0361   -1.2868    0.0000 Cl  0  0  0  0  0  0  0  0  0  0  0  0
    4.4597   -0.7884    0.0000 N   0  0  0  0  0  0  0  0  0  0  0  0
  1  2  1  0  0  0  0
  2  3  1  0  0  0  0
  3  4  2  0  0  0  0
  4  5  1  0  0  0  0
  4  6  1  0  0  0  0
  6  7  1  0  0  0  0
  7  8  1  0  0  0  0
  8  9  2  0  0  0  0
  9 10  1  0  0  0  0
  9 11  1  0  0  0  0
 11 12  2  0  0  0  0
 12 13  1  0  0  0  0
 13 14  2  0  0  0  0
 14  8  1  0  0  0  0
 14 15  1  0  0  0  0
  6 16  1  0  0  0  0
 16  2  2  0  0  0  0
M  END
>  <EXTREG>  (ZINC00139900)
ZINC00139900

>  <LOGBIO>
2.5000

$$$$
ZINC00140252
  -MTS-   02131516222D 0   0.00000     0.00000     0

 16 17  0  0  0  0  0  0  0  0999 V2000
    3.1156    1.2514    0.0000 F   0  0  0  0  0  0  0  0  0  0  0  0
    2.2501    0.7505    0.0000 C   0  0  0  0  0  0  0  0  0  0  0  0
    1.3801    1.2505    0.0000 C   0  0  0  0  0  0  0  0  0  0  0  0
    0.5201    0.7505    0.0000 C   0  0  0  0  0  0  0  0  0  0  0  0
    0.5201   -0.2495    0.0000 C   0  0  0  0  0  0  0  0  0  0  0  0
    1.3801   -0.7495    0.0000 C   0  0  0  0  0  0  0  0  0  0  0  0
    1.3776   -1.7495    0.0000 F   0  0  0  0  0  0  0  0  0  0  0  0
    2.2501   -0.2495    0.0000 C   0  0  0  0  0  0  0  0  0  0  0  0
    3.2887   -0.8505    0.0000 C   0  0  0  0  0  0  0  0  0  0  0  0
    3.2877   -1.8505    0.0000 O   0  0  0  0  0  0  0  0  0  0  0  0
    4.3285   -0.2515    0.0000 N   0  0  0  0  0  0  0  0  0  0  0  0
    5.1975   -0.7533    0.0000 C   0  0  0  0  0  0  0  0  0  0  0  0
    6.0585   -0.2550    0.0000 C   0  0  0  0  0  0  0  0  0  0  0  0
    6.0605    0.7450    0.0000 S   0  0  0  0  0  0  0  0  0  0  0  0
    5.2015    1.2467    0.0000 C   0  0  0  0  0  0  0  0  0  0  0  0
    4.3305    0.7485    0.0000 C   0  0  0  0  0  0  0  0  0  0  0  0
  1  2  1  0  0  0  0
  2  3  2  0  0  0  0
  3  4  1  0  0  0  0
  4  5  2  0  0  0  0
  5  6  1  0  0  0  0
  6  7  1  0  0  0  0
  6  8  2  0  0  0  0
  8  2  1  0  0  0  0
  8  9  1  0  0  0  0
  9 10  2  0  0  0  0
  9 11  1  0  0  0  0
 11 12  1  0  0  0  0
 12 13  1  0  0  0  0
 13 14  1  0  0  0  0
 14 15  1  0  0  0  0
 15 16  1  0  0  0  0
 16 11  1  0  0  0  0
M  END
>  <EXTREG>  (ZINC00140252)
ZINC00140252

>  <LOGBIO>
2.5000

$$$$
ZINC00140548
  -MTS-   02131516222D 0   0.00000     0.00000     0

 21 22  0  0  0  0  0  0  0  0999 V2000
    6.3915   -3.3166    0.0000 C   0  0  0  0  0  0  0  0  0  0  0  0
    5.8030   -2.5081    0.0000 C   0  0  0  0  0  0  0  0  0  0  0  0
    4.9945   -3.0966    0.0000 C   0  0  0  0  0  0  0  0  0  0  0  0
    6.6115   -1.9196    0.0000 C   0  0  0  0  0  0  0  0  0  0  0  0
    5.2145   -1.6996    0.0000 C   0  0  0  0  0  0  0  0  0  0  0  0
    5.5245   -0.7396    0.0000 C   0  0  0  0  0  0  0  0  0  0  0  0
    4.7145   -0.1596    0.0000 S   0  0  0  0  0  0  0  0  0  0  0  0
    3.9045   -0.7396    0.0000 C   0  0  0  0  0  0  0  0  0  0  0  0
    4.2145   -1.6996    0.0000 N   0  0  0  0  0  0  0  0  0  0  0  0
    2.9548   -0.4264    0.0000 S   0  0  0  0  0  0  0  0  0  0  0  0
    2.6416   -1.3761    0.0000 O   0  0  0  0  0  0  0  0  0  0  0  0
    3.2679    0.5233    0.0000 O   0  0  0  0  0  0  0  0  0  0  0  0
    2.0051   -0.1133    0.0000 C   0  0  0  0  0  0  0  0  0  0  0  0
    1.7200    1.2574    0.0000 C   0  0  0  0  0  0  0  0  0  0  0  0
    2.4679    1.9263    0.0000 C   0  0  0  0  0  0  0  0  0  0  0  0
    3.0380    1.7393    0.0000 F   0  0  0  0  0  0  0  0  0  0  0  0
    2.2634    2.8998    0.0000 C   0  0  0  0  0  0  0  0  0  0  0  0
    1.3140    3.2139    0.0000 C   0  0  0  0  0  0  0  0  0  0  0  0
    0.5692    2.5545    0.0000 C   0  0  0  0  0  0  0  0  0  0  0  0
    0.7706    1.5715    0.0000 C   0  0  0  0  0  0  0  0  0  0  0  0
    0.0232    0.9071    0.0000 Cl  0  0  0  0  0  0  0  0  0  0  0  0
  1  2  1  0  0  0  0
  2  3  1  0  0  0  0
  2  4  1  0  0  0  0
  2  5  1  0  0  0  0
  5  6  2  0  0  0  0
  6  7  1  0  0  0  0
  7  8  1  0  0  0  0
  8  9  2  0  0  0  0
  9  5  1  0  0  0  0
  8 10  1  0  0  0  0
 10 11  2  0  0  0  0
 10 12  2  0  0  0  0
 10 13  1  0  0  0  0
 13 14  1  0  0  0  0
 14 15  2  0  0  0  0
 15 16  1  0  0  0  0
 15 17  1  0  0  0  0
 17 18  2  0  0  0  0
 18 19  1  0  0  0  0
 19 20  2  0  0  0  0
 20 14  1  0  0  0  0
 20 21  1  0  0  0  0
M  END
>  <EXTREG>  (ZINC00140548)
ZINC00140548

>  <LOGBIO>
2.5000

$$$$
ZINC00141103
  -MTS-   02131516222D 0   0.00000     0.00000     0

 15 16  0  0  0  0  0  0  0  0999 V2000
    5.9943   -1.9205    0.0000 Cl  0  0  0  0  0  0  0  0  0  0  0  0
    5.4058   -1.1120    0.0000 C   0  0  0  0  0  0  0  0  0  0  0  0
    5.7158   -0.1520    0.0000 S   0  0  0  0  0  0  0  0  0  0  0  0
    4.9058    0.4280    0.0000 C   0  0  0  0  0  0  0  0  0  0  0  0
    4.9058    1.4280    0.0000 Cl  0  0  0  0  0  0  0  0  0  0  0  0
    4.0958   -0.1520    0.0000 C   0  0  0  0  0  0  0  0  0  0  0  0
    4.4058   -1.1120    0.0000 C   0  0  0  0  0  0  0  0  0  0  0  0
    3.1461    0.1612    0.0000 S   0  0  0  0  0  0  0  0  0  0  0  0
    2.8330   -0.7885    0.0000 O   0  0  0  0  0  0  0  0  0  0  0  0
    3.4593    1.1109    0.0000 O   0  0  0  0  0  0  0  0  0  0  0  0
    2.1964    0.4743    0.0000 N   0  0  0  0  0  0  0  0  0  0  0  0
    1.8880    1.4348    0.0000 C   0  0  0  0  0  0  0  0  0  0  0  0
    0.8918    1.4332    0.0000 C   0  0  0  0  0  0  0  0  0  0  0  0
    0.5724    0.4895    0.0000 C   0  0  0  0  0  0  0  0  0  0  0  0
    1.3843   -0.1092    0.0000 C   0  0  0  0  0  0  0  0  0  0  0  0
  1  2  1  0  0  0  0
  2  3  1  0  0  0  0
  3  4  1  0  0  0  0
  4  5  1  0  0  0  0
  4  6  2  0  0  0  0
  6  7  1  0  0  0  0
  7  2  2  0  0  0  0
  6  8  1  0  0  0  0
  8  9  2  0  0  0  0
  8 10  2  0  0  0  0
  8 11  1  0  0  0  0
 11 12  1  0  0  0  0
 12 13  2  0  0  0  0
 13 14  1  0  0  0  0
 14 15  2  0  0  0  0
 15 11  1  0  0  0  0
M  END
>  <EXTREG>  (ZINC00141103)
ZINC00141103

>  <LOGBIO>
2.5000

$$$$
ZINC00141942
  -MTS-   02131516222D 0   0.00000     0.00000     0

 13 13  0  0  0  0  0  0  0  0999 V2000
    2.0026   -1.2641    0.0000 F   0  0  0  0  0  0  0  0  0  0  0  0
    2.5039   -0.3988    0.0000 C   0  0  0  0  0  0  0  0  0  0  0  0
    3.5073   -0.3994    0.0000 C   0  0  0  0  0  0  0  0  0  0  0  0
    4.0073   -1.2654    0.0000 C   0  0  0  0  0  0  0  0  0  0  0  0
    5.0073   -1.2654    0.0000 C   0  0  0  0  0  0  0  0  0  0  0  0
    6.0073   -1.2654    0.0000 N   0  0  0  0  0  0  0  0  0  0  0  0
    4.0043    0.4624    0.0000 C   0  0  0  0  0  0  0  0  0  0  0  0
    3.5064    1.3297    0.0000 C   0  0  0  0  0  0  0  0  0  0  0  0
    2.5117    1.3352    0.0000 C   0  0  0  0  0  0  0  0  0  0  0  0
    2.0060    0.4684    0.0000 C   0  0  0  0  0  0  0  0  0  0  0  0
    1.0060    0.4719    0.0000 C   0  0  0  0  0  0  0  0  0  0  0  0
    0.5030   -0.3924    0.0000 C   0  0  0  0  0  0  0  0  0  0  0  0
    0.0000   -1.2566    0.0000 N   0  0  0  0  0  0  0  0  0  0  0  0
  1  2  1  0  0  0  0
  2  3  2  0  0  0  0
  3  4  1  0  0  0  0
  4  5  1  0  0  0  0
  5  6  3  0  0  0  0
  3  7  1  0  0  0  0
  7  8  2  0  0  0  0
  8  9  1  0  0  0  0
  9 10  2  0  0  0  0
 10  2  1  0  0  0  0
 10 11  1  0  0  0  0
 11 12  1  0  0  0  0
 12 13  3  0  0  0  0
M  END
>  <EXTREG>  (ZINC00141942)
ZINC00141942

>  <LOGBIO>
2.5000

$$$$
ZINC00142774
  -MTS-   02131516222D 0   0.00000     0.00000     0

 18 19  0  0  0  0  0  0  0  0999 V2000
    6.6043   -0.9327    0.0000 Cl  0  0  0  0  0  0  0  0  0  0  0  0
    6.0158   -0.1242    0.0000 C   0  0  0  0  0  0  0  0  0  0  0  0
    6.3258    0.8358    0.0000 S   0  0  0  0  0  0  0  0  0  0  0  0
    5.5158    1.4158    0.0000 C   0  0  0  0  0  0  0  0  0  0  0  0
    5.5158    2.4158    0.0000 Cl  0  0  0  0  0  0  0  0  0  0  0  0
    4.7058    0.8358    0.0000 C   0  0  0  0  0  0  0  0  0  0  0  0
    3.7561    1.1490    0.0000 C   0  0  0  0  0  0  0  0  0  0  0  0
    3.0101    0.4831    0.0000 S   0  0  0  0  0  0  0  0  0  0  0  0
    3.6760   -0.2630    0.0000 O   0  0  0  0  0  0  0  0  0  0  0  0
    2.3442    1.2292    0.0000 O   0  0  0  0  0  0  0  0  0  0  0  0
    2.2640   -0.1828    0.0000 C   0  0  0  0  0  0  0  0  0  0  0  0
    1.3107    0.1305    0.0000 C   0  0  0  0  0  0  0  0  0  0  0  0
    0.5699   -0.5334    0.0000 C   0  0  0  0  0  0  0  0  0  0  0  0
    0.7726   -1.5127    0.0000 C   0  0  0  0  0  0  0  0  0  0  0  0
    0.0249   -2.1767    0.0000 Cl  0  0  0  0  0  0  0  0  0  0  0  0
    1.7161   -1.8280    0.0000 C   0  0  0  0  0  0  0  0  0  0  0  0
    2.4667   -1.1620    0.0000 C   0  0  0  0  0  0  0  0  0  0  0  0
    5.0158   -0.1242    0.0000 C   0  0  0  0  0  0  0  0  0  0  0  0
  1  2  1  0  0  0  0
  2  3  1  0  0  0  0
  3  4  1  0  0  0  0
  4  5  1  0  0  0  0
  4  6  2  0  0  0  0
  6  7  1  0  0  0  0
  7  8  1  0  0  0  0
  8  9  2  0  0  0  0
  8 10  2  0  0  0  0
  8 11  1  0  0  0  0
 11 12  2  0  0  0  0
 12 13  1  0  0  0  0
 13 14  2  0  0  0  0
 14 15  1  0  0  0  0
 14 16  1  0  0  0  0
 16 17  2  0  0  0  0
 17 11  1  0  0  0  0
  6 18  1  0  0  0  0
 18  2  2  0  0  0  0
M  END
>  <EXTREG>  (ZINC00142774)
ZINC00142774

>  <LOGBIO>
2.5000

$$$$
ZINC00142983
  -MTS-   02131516222D 0   0.00000     0.00000     0

 19 20  0  0  0  0  0  0  0  0999 V2000
    3.1247    3.5501    0.0000 C   0  0  0  0  0  0  0  0  0  0  0  0
    3.1257    2.5501    0.0000 O   0  0  0  0  0  0  0  0  0  0  0  0
    2.2601    2.0492    0.0000 C   0  0  0  0  0  0  0  0  0  0  0  0
    1.3901    2.5492    0.0000 C   0  0  0  0  0  0  0  0  0  0  0  0
    0.5301    2.0492    0.0000 C   0  0  0  0  0  0  0  0  0  0  0  0
    0.5301    1.0492    0.0000 C   0  0  0  0  0  0  0  0  0  0  0  0
    1.3901    0.5492    0.0000 C   0  0  0  0  0  0  0  0  0  0  0  0
    1.3876   -0.4508    0.0000 O   0  0  0  0  0  0  0  0  0  0  0  0
    0.5204   -0.9486    0.0000 C   0  0  0  0  0  0  0  0  0  0  0  0
    2.2601    1.0492    0.0000 C   0  0  0  0  0  0  0  0  0  0  0  0
    3.2988    0.4482    0.0000 C   0  0  0  0  0  0  0  0  0  0  0  0
    4.1653    0.9473    0.0000 O   0  0  0  0  0  0  0  0  0  0  0  0
    3.2978   -0.5518    0.0000 C   0  0  0  0  0  0  0  0  0  0  0  0
    4.1658   -1.0553    0.0000 C   0  0  0  0  0  0  0  0  0  0  0  0
    4.1628   -2.0501    0.0000 C   0  0  0  0  0  0  0  0  0  0  0  0
    3.2968   -2.5501    0.0000 N   0  3  0  0  0  0  0  0  0  0  0  0
    3.2983   -3.5501    0.0000 C   0  0  0  0  0  0  0  0  0  0  0  0
    2.4338   -2.0553    0.0000 C   0  0  0  0  0  0  0  0  0  0  0  0
    2.4318   -1.0518    0.0000 C   0  0  0  0  0  0  0  0  0  0  0  0
  1  2  1  0  0  0  0
  2  3  1  0  0  0  0
  3  4  2  0  0  0  0
  4  5  1  0  0  0  0
  5  6  2  0  0  0  0
  6  7  1  0  0  0  0
  7  8  1  0  0  0  0
  8  9  1  0  0  0  0
  7 10  2  0  0  0  0
 10  3  1  0  0  0  0
 10 11  1  0  0  0  0
 11 12  2  0  0  0  0
 11 13  1  0  0  0  0
 13 14  2  0  0  0  0
 14 15  1  0  0  0  0
 15 16  2  0  0  0  0
 16 17  1  0  0  0  0
 16 18  1  0  0  0  0
 18 19  2  0  0  0  0
 19 13  1  0  0  0  0
M  CHG  1  16   1
M  END
>  <EXTREG>  (ZINC00142983)
ZINC00142983

>  <LOGBIO>
2.5000

$$$$
ZINC00143183
  -MTS-   02131516222D 0   0.00000     0.00000     0

 10 10  0  0  1  0  0  0  0  0999 V2000
    3.5802    0.9710    0.0000 C   0  0  0  0  0  0  0  0  0  0  0  0
    2.7146    0.4702    0.0000 C   0  0  2  0  0  0  0  0  0  0  0  0
    1.8446    0.9702    0.0000 C   0  0  0  0  0  0  0  0  0  0  0  0
    0.9846    0.4702    0.0000 S   0  0  0  0  0  0  0  0  0  0  0  0
    0.0000    0.2955    0.0000 O   0  0  0  0  0  0  0  0  0  0  0  0
    0.6407    1.4092    0.0000 O   0  0  0  0  0  0  0  0  0  0  0  0
    0.9846   -0.5298    0.0000 C   0  0  0  0  0  0  0  0  0  0  0  0
    1.8446   -1.0298    0.0000 C   0  0  0  0  0  0  0  0  0  0  0  0
    2.7146   -0.5298    0.0000 O   0  0  0  0  0  0  0  0  0  0  0  0
    2.7137    1.0702    0.0000 H   0  0  0  0  0  0  0  0  0  0  0  0
  2  1  1  1  0  0  0
  2 10  1  6  0  0  0
  2  3  1  0  0  0  0
  3  4  1  0  0  0  0
  4  5  2  0  0  0  0
  4  6  2  0  0  0  0
  4  7  1  0  0  0  0
  7  8  1  0  0  0  0
  8  9  1  0  0  0  0
  9  2  1  0  0  0  0
M  END
>  <EXTREG>  (ZINC00143183)
ZINC00143183

>  <LOGBIO>
2.5000

$$$$
ZINC00144634
  -MTS-   02131516222D 0   0.00000     0.00000     0

 20 21  0  0  1  0  0  0  0  0999 V2000
    4.6111   -3.4262    0.0000 C   0  0  0  0  0  0  0  0  0  0  0  0
    3.6077   -3.4308    0.0000 C   0  0  0  0  0  0  0  0  0  0  0  0
    3.1073   -2.5710    0.0000 O   0  0  0  0  0  0  0  0  0  0  0  0
    2.1038   -2.5756    0.0000 C   0  0  0  0  0  0  0  0  0  0  0  0
    1.6073   -3.4436    0.0000 O   0  0  0  0  0  0  0  0  0  0  0  0
    1.6034   -1.7158    0.0000 C   0  0  2  0  0  0  0  0  0  0  0  0
    0.6000   -1.7204    0.0000 C   0  0  0  0  0  0  0  0  0  0  0  0
    2.0999   -0.8478    0.0000 N   0  0  0  0  0  0  0  0  0  0  0  0
    3.1034   -0.8428    0.0000 C   0  0  0  0  0  0  0  0  0  0  0  0
    3.5955    0.0217    0.0000 N   0  0  0  0  0  0  0  0  0  0  0  0
    3.0955    0.8862    0.0000 C   0  0  0  0  0  0  0  0  0  0  0  0
    3.4055    1.8462    0.0000 S   0  0  0  0  0  0  0  0  0  0  0  0
    2.5955    2.4262    0.0000 C   0  0  0  0  0  0  0  0  0  0  0  0
    2.5955    3.4262    0.0000 C   0  0  0  0  0  0  0  0  0  0  0  0
    1.7855    1.8462    0.0000 C   0  0  0  0  0  0  0  0  0  0  0  0
    0.8358    2.1594    0.0000 C   0  0  0  0  0  0  0  0  0  0  0  0
    2.0955    0.8862    0.0000 C   0  0  0  0  0  0  0  0  0  0  0  0
    1.5973    0.0167    0.0000 C   0  0  0  0  0  0  0  0  0  0  0  0
    0.5973    0.0135    0.0000 O   0  0  0  0  0  0  0  0  0  0  0  0
    2.2034   -1.7136    0.0000 H   0  0  0  0  0  0  0  0  0  0  0  0
  1  2  1  0  0  0  0
  2  3  1  0  0  0  0
  3  4  1  0  0  0  0
  4  5  2  0  0  0  0
  6  4  1  6  0  0  0
  6 20  1  1  0  0  0
  6  7  1  0  0  0  0
  6  8  1  0  0  0  0
  8  9  1  0  0  0  0
  9 10  2  0  0  0  0
 10 11  1  0  0  0  0
 11 12  1  0  0  0  0
 12 13  1  0  0  0  0
 13 14  1  0  0  0  0
 13 15  2  0  0  0  0
 15 16  1  0  0  0  0
 15 17  1  0  0  0  0
 17 11  2  0  0  0  0
 17 18  1  0  0  0  0
 18  8  1  0  0  0  0
 18 19  2  0  0  0  0
M  END
>  <EXTREG>  (ZINC00144634)
ZINC00144634

>  <LOGBIO>
2.5000

$$$$
ZINC00145440
  -MTS-   02131516222D 0   0.00000     0.00000     0

 15 16  0  0  0  0  0  0  0  0999 V2000
    4.3558   -2.7652    0.0000 F   0  0  0  0  0  0  0  0  0  0  0  0
    3.7653   -1.9582    0.0000 C   0  0  0  0  0  0  0  0  0  0  0  0
    4.1694   -1.0397    0.0000 C   0  0  0  0  0  0  0  0  0  0  0  0
    3.5803   -0.2381    0.0000 C   0  0  0  0  0  0  0  0  0  0  0  0
    2.5860   -0.3450    0.0000 C   0  0  0  0  0  0  0  0  0  0  0  0
    1.8798    0.6252    0.0000 N   0  0  0  0  0  0  0  0  0  0  0  0
    2.1898    1.5852    0.0000 C   0  0  0  0  0  0  0  0  0  0  0  0
    1.3798    2.1652    0.0000 C   0  0  0  0  0  0  0  0  0  0  0  0
    0.5698    1.5852    0.0000 C   0  0  0  0  0  0  0  0  0  0  0  0
    0.8798    0.6252    0.0000 C   0  0  0  0  0  0  0  0  0  0  0  0
    2.1809   -1.2536    0.0000 C   0  0  0  0  0  0  0  0  0  0  0  0
    2.7710   -2.0651    0.0000 C   0  0  0  0  0  0  0  0  0  0  0  0
    1.1863   -1.3580    0.0000 N   0  3  0  0  0  0  0  0  0  0  0  0
    0.7776   -2.2744    0.0000 O   0  5  0  0  0  0  0  0  0  0  0  0
    0.8335   -0.8727    0.0000 O   0  0  0  0  0  0  0  0  0  0  0  0
  1  2  1  0  0  0  0
  2  3  2  0  0  0  0
  3  4  1  0  0  0  0
  4  5  2  0  0  0  0
  5  6  1  0  0  0  0
  6  7  1  0  0  0  0
  7  8  2  0  0  0  0
  8  9  1  0  0  0  0
  9 10  2  0  0  0  0
 10  6  1  0  0  0  0
  5 11  1  0  0  0  0
 11 12  2  0  0  0  0
 12  2  1  0  0  0  0
 11 13  1  0  0  0  0
 13 14  1  0  0  0  0
 13 15  2  0  0  0  0
M  CHG  2  13   1  14  -1
M  END
>  <EXTREG>  (ZINC00145440)
ZINC00145440

>  <LOGBIO>
2.5000

$$$$
ZINC00146411
  -MTS-   02131516222D 0   0.00000     0.00000     0

 19 20  0  0  0  0  0  0  0  0999 V2000
    3.4567    2.0385    0.0000 C   0  0  0  0  0  0  0  0  0  0  0  0
    3.1159    1.0984    0.0000 C   0  0  0  0  0  0  0  0  0  0  0  0
    4.1009    0.9254    0.0000 C   0  0  0  0  0  0  0  0  0  0  0  0
    2.2459    1.5984    0.0000 N   0  0  0  0  0  0  0  0  0  0  0  0
    1.3859    1.0984    0.0000 C   0  0  0  0  0  0  0  0  0  0  0  0
    0.5192    1.5971    0.0000 N   0  0  0  0  0  0  0  0  0  0  0  0
    1.3859    0.0984    0.0000 N   0  0  0  0  0  0  0  0  0  0  0  0
    2.2459   -0.4016    0.0000 C   0  0  0  0  0  0  0  0  0  0  0  0
    2.2434   -1.4016    0.0000 N   0  0  0  0  0  0  0  0  0  0  0  0
    3.1159    0.0984    0.0000 N   0  0  0  0  0  0  0  0  0  0  0  0
    4.1546   -0.5027    0.0000 C   0  0  0  0  0  0  0  0  0  0  0  0
    4.1546   -1.5061    0.0000 C   0  0  0  0  0  0  0  0  0  0  0  0
    5.0166   -2.0026    0.0000 C   0  0  0  0  0  0  0  0  0  0  0  0
    5.8836   -1.5043    0.0000 C   0  0  0  0  0  0  0  0  0  0  0  0
    5.8886   -0.5095    0.0000 C   0  0  0  0  0  0  0  0  0  0  0  0
    5.0216   -0.0044    0.0000 C   0  0  0  0  0  0  0  0  0  0  0  0
    6.7569   -0.0134    0.0000 C   0  0  0  0  0  0  0  0  0  0  0  0
    7.6239   -0.5186    0.0000 O   0  0  0  0  0  0  0  0  0  0  0  0
    6.7618    0.9813    0.0000 O   0  0  0  0  0  0  0  0  0  0  0  0
  1  2  1  0  0  0  0
  2  3  1  0  0  0  0
  2  4  1  0  0  0  0
  4  5  2  0  0  0  0
  5  6  1  0  0  0  0
  5  7  1  0  0  0  0
  7  8  2  0  0  0  0
  8  9  1  0  0  0  0
  8 10  1  0  0  0  0
 10  2  1  0  0  0  0
 10 11  1  0  0  0  0
 11 12  2  0  0  0  0
 12 13  1  0  0  0  0
 13 14  2  0  0  0  0
 14 15  1  0  0  0  0
 15 16  2  0  0  0  0
 16 11  1  0  0  0  0
 15 17  1  0  0  0  0
 17 18  1  0  0  0  0
 17 19  2  0  0  0  0
M  END
>  <EXTREG>  (ZINC00146411)
ZINC00146411

>  <LOGBIO>
2.5000

$$$$
ZINC00149457
  -MTS-   02131516222D 0   0.00000     0.00000     0

 17 18  0  0  0  0  0  0  0  0999 V2000
    7.1502   -0.2396    0.0000 Cl  0  0  0  0  0  0  0  0  0  0  0  0
    6.1560   -0.3475    0.0000 C   0  0  0  0  0  0  0  0  0  0  0  0
    5.5626    0.4617    0.0000 C   0  0  0  0  0  0  0  0  0  0  0  0
    4.5739    0.3523    0.0000 C   0  0  0  0  0  0  0  0  0  0  0  0
    4.1694   -0.5622    0.0000 C   0  0  0  0  0  0  0  0  0  0  0  0
    3.1749   -0.6676    0.0000 O   0  0  0  0  0  0  0  0  0  0  0  0
    2.5864    0.1409    0.0000 C   0  0  0  0  0  0  0  0  0  0  0  0
    2.8964    1.1009    0.0000 S   0  0  0  0  0  0  0  0  0  0  0  0
    2.0864    1.6809    0.0000 C   0  0  0  0  0  0  0  0  0  0  0  0
    1.2764    1.1009    0.0000 C   0  0  0  0  0  0  0  0  0  0  0  0
    1.5864    0.1409    0.0000 C   0  0  0  0  0  0  0  0  0  0  0  0
    0.9979   -0.6676    0.0000 N   0  3  0  0  0  0  0  0  0  0  0  0
    0.0000   -0.5624    0.0000 O   0  5  0  0  0  0  0  0  0  0  0  0
    1.4012   -1.5770    0.0000 O   0  0  0  0  0  0  0  0  0  0  0  0
    4.7536   -1.3673    0.0000 C   0  0  0  0  0  0  0  0  0  0  0  0
    4.3468   -2.2809    0.0000 Cl  0  0  0  0  0  0  0  0  0  0  0  0
    5.7515   -1.2620    0.0000 C   0  0  0  0  0  0  0  0  0  0  0  0
  1  2  1  0  0  0  0
  2  3  2  0  0  0  0
  3  4  1  0  0  0  0
  4  5  2  0  0  0  0
  5  6  1  0  0  0  0
  6  7  1  0  0  0  0
  7  8  1  0  0  0  0
  8  9  1  0  0  0  0
  9 10  2  0  0  0  0
 10 11  1  0  0  0  0
 11  7  2  0  0  0  0
 11 12  1  0  0  0  0
 12 13  1  0  0  0  0
 12 14  2  0  0  0  0
  5 15  1  0  0  0  0
 15 16  1  0  0  0  0
 15 17  2  0  0  0  0
 17  2  1  0  0  0  0
M  CHG  2  12   1  13  -1
M  END
>  <EXTREG>  (ZINC00149457)
ZINC00149457

>  <LOGBIO>
2.5000

$$$$
ZINC00150322
  -MTS-   02131516222D 0   0.00000     0.00000     0

 17 18  0  0  1  0  0  0  0  0999 V2000
    3.3459   -2.7678    0.0000 C   0  0  0  0  0  0  0  0  0  0  0  0
    2.3481   -2.8741    0.0000 C   0  0  0  0  0  0  0  0  0  0  0  0
    1.9422   -3.7880    0.0000 C   0  0  0  0  0  0  0  0  0  0  0  0
    1.7631   -2.0695    0.0000 C   0  0  0  0  0  0  0  0  0  0  0  0
    0.7653   -2.1758    0.0000 O   0  0  0  0  0  0  0  0  0  0  0  0
    2.1690   -1.1556    0.0000 N   0  0  0  0  0  0  0  0  0  0  0  0
    1.5805   -0.3471    0.0000 C   0  0  0  0  0  0  0  0  0  0  0  0
    1.8905    0.6129    0.0000 S   0  0  0  0  0  0  0  0  0  0  0  0
    1.0805    1.1929    0.0000 C   0  0  0  0  0  0  0  0  0  0  0  0
    0.2705    0.6129    0.0000 N   0  0  0  0  0  0  0  0  0  0  0  0
    0.5805   -0.3471    0.0000 N   0  0  0  0  0  0  0  0  0  0  0  0
    1.0805    2.1929    0.0000 C   0  0  2  0  0  0  0  0  0  0  0  0
    1.8961    2.7866    0.0000 C   0  0  0  0  0  0  0  0  0  0  0  0
    1.5825    3.7322    0.0000 C   0  0  0  0  0  0  0  0  0  0  0  0
    0.5863    3.7400    0.0000 C   0  0  0  0  0  0  0  0  0  0  0  0
    0.2720    2.7814    0.0000 O   0  0  0  0  0  0  0  0  0  0  0  0
    1.6152    1.9208    0.0000 H   0  0  0  0  0  0  0  0  0  0  0  0
  1  2  1  0  0  0  0
  2  3  1  0  0  0  0
  2  4  1  0  0  0  0
  4  5  2  0  0  0  0
  4  6  1  0  0  0  0
  6  7  1  0  0  0  0
  7  8  1  0  0  0  0
  8  9  1  0  0  0  0
  9 10  2  0  0  0  0
 10 11  1  0  0  0  0
 11  7  2  0  0  0  0
 12  9  1  1  0  0  0
 12 17  1  6  0  0  0
 12 13  1  0  0  0  0
 13 14  1  0  0  0  0
 14 15  1  0  0  0  0
 15 16  1  0  0  0  0
 16 12  1  0  0  0  0
M  END
>  <EXTREG>  (ZINC00150322)
ZINC00150322

>  <LOGBIO>
2.5000

$$$$
ZINC00151300
  -MTS-   02131516222D 0   0.00000     0.00000     0

 15 16  0  0  0  0  0  0  0  0999 V2000
    3.8411   -3.2504    0.0000 I   0  0  0  0  0  0  0  0  0  0  0  0
    3.2542   -2.4408    0.0000 C   0  0  0  0  0  0  0  0  0  0  0  0
    2.2560   -2.5436    0.0000 C   0  0  0  0  0  0  0  0  0  0  0  0
    1.6738   -1.7370    0.0000 C   0  0  0  0  0  0  0  0  0  0  0  0
    2.0806   -0.8235    0.0000 C   0  0  0  0  0  0  0  0  0  0  0  0
    1.4917   -0.0153    0.0000 N   0  0  0  0  0  0  0  0  0  0  0  0
    1.8985    0.9020    0.0000 C   0  0  0  0  0  0  0  0  0  0  0  0
    2.8878    1.0063    0.0000 O   0  0  0  0  0  0  0  0  0  0  0  0
    1.3100    1.7104    0.0000 C   0  0  0  0  0  0  0  0  0  0  0  0
    1.6200    2.6704    0.0000 C   0  0  0  0  0  0  0  0  0  0  0  0
    0.8100    3.2504    0.0000 N   0  0  0  0  0  0  0  0  0  0  0  0
    0.0000    2.6704    0.0000 S   0  0  0  0  0  0  0  0  0  0  0  0
    0.3100    1.7104    0.0000 N   0  0  0  0  0  0  0  0  0  0  0  0
    3.0697   -0.7166    0.0000 C   0  0  0  0  0  0  0  0  0  0  0  0
    3.6610   -1.5273    0.0000 C   0  0  0  0  0  0  0  0  0  0  0  0
  1  2  1  0  0  0  0
  2  3  2  0  0  0  0
  3  4  1  0  0  0  0
  4  5  2  0  0  0  0
  5  6  1  0  0  0  0
  6  7  1  0  0  0  0
  7  8  2  0  0  0  0
  7  9  1  0  0  0  0
  9 10  1  0  0  0  0
 10 11  2  0  0  0  0
 11 12  1  0  0  0  0
 12 13  1  0  0  0  0
 13  9  2  0  0  0  0
  5 14  1  0  0  0  0
 14 15  2  0  0  0  0
 15  2  1  0  0  0  0
M  END
>  <EXTREG>  (ZINC00151300)
ZINC00151300

>  <LOGBIO>
2.5000

$$$$
ZINC00151863
  -MTS-   02131516222D 0   0.00000     0.00000     0

 17 19  0  0  0  0  0  0  0  0999 V2000
    2.9032   -3.1934    0.0000 C   0  0  0  0  0  0  0  0  0  0  0  0
    3.4023   -2.3269    0.0000 S   0  0  0  0  0  0  0  0  0  0  0  0
    2.9015   -1.4614    0.0000 C   0  0  0  0  0  0  0  0  0  0  0  0
    3.4015   -0.5914    0.0000 N   0  0  0  0  0  0  0  0  0  0  0  0
    2.9015    0.2686    0.0000 C   0  0  0  0  0  0  0  0  0  0  0  0
    3.2115    1.2286    0.0000 S   0  0  0  0  0  0  0  0  0  0  0  0
    2.4015    1.8086    0.0000 C   0  0  0  0  0  0  0  0  0  0  0  0
    2.3018    2.8067    0.0000 C   0  0  0  0  0  0  0  0  0  0  0  0
    1.3899    3.2170    0.0000 C   0  0  0  0  0  0  0  0  0  0  0  0
    0.5770    2.6287    0.0000 C   0  0  0  0  0  0  0  0  0  0  0  0
    0.6801    1.6393    0.0000 C   0  0  0  0  0  0  0  0  0  0  0  0
    1.5915    1.2286    0.0000 C   0  0  0  0  0  0  0  0  0  0  0  0
    1.9015    0.2686    0.0000 C   0  0  0  0  0  0  0  0  0  0  0  0
    1.4015   -0.5914    0.0000 C   0  0  0  0  0  0  0  0  0  0  0  0
    0.4015   -0.5889    0.0000 O   0  0  0  0  0  0  0  0  0  0  0  0
    1.9015   -1.4614    0.0000 N   0  0  0  0  0  0  0  0  0  0  0  0
    1.4006   -2.3269    0.0000 C   0  0  0  0  0  0  0  0  0  0  0  0
  1  2  1  0  0  0  0
  2  3  1  0  0  0  0
  3  4  2  0  0  0  0
  4  5  1  0  0  0  0
  5  6  1  0  0  0  0
  6  7  1  0  0  0  0
  7  8  1  0  0  0  0
  8  9  1  0  0  0  0
  9 10  1  0  0  0  0
 10 11  1  0  0  0  0
 11 12  1  0  0  0  0
 12  7  2  0  0  0  0
 12 13  1  0  0  0  0
 13  5  2  0  0  0  0
 13 14  1  0  0  0  0
 14 15  2  0  0  0  0
 14 16  1  0  0  0  0
 16  3  1  0  0  0  0
 16 17  1  0  0  0  0
M  END
>  <EXTREG>  (ZINC00151863)
ZINC00151863

>  <LOGBIO>
2.5000

$$$$
ZINC00152454
  -MTS-   02131516222D 0   0.00000     0.00000     0

 12 12  0  0  0  0  0  0  0  0999 V2000
    2.5921    1.7912    0.0000 C   0  0  0  0  0  0  0  0  0  0  0  0
    3.4613    1.2899    0.0000 C   0  0  0  0  0  0  0  0  0  0  0  0
    4.3221    1.7886    0.0000 O   0  0  0  0  0  0  0  0  0  0  0  0
    3.4623    0.2899    0.0000 O   0  0  0  0  0  0  0  0  0  0  0  0
    2.5968   -0.2110    0.0000 C   0  0  0  0  0  0  0  0  0  0  0  0
    1.7268    0.2890    0.0000 C   0  0  0  0  0  0  0  0  0  0  0  0
    0.8668   -0.2110    0.0000 C   0  0  0  0  0  0  0  0  0  0  0  0
    0.8668   -1.2110    0.0000 C   0  0  0  0  0  0  0  0  0  0  0  0
    0.0000   -1.7097    0.0000 Cl  0  0  0  0  0  0  0  0  0  0  0  0
    1.7268   -1.7110    0.0000 C   0  0  0  0  0  0  0  0  0  0  0  0
    2.5968   -1.2110    0.0000 C   0  0  0  0  0  0  0  0  0  0  0  0
    3.4623   -1.7118    0.0000 Cl  0  0  0  0  0  0  0  0  0  0  0  0
  1  2  1  0  0  0  0
  2  3  2  0  0  0  0
  2  4  1  0  0  0  0
  4  5  1  0  0  0  0
  5  6  2  0  0  0  0
  6  7  1  0  0  0  0
  7  8  2  0  0  0  0
  8  9  1  0  0  0  0
  8 10  1  0  0  0  0
 10 11  2  0  0  0  0
 11  5  1  0  0  0  0
 11 12  1  0  0  0  0
M  END
>  <EXTREG>  (ZINC00152454)
ZINC00152454

>  <LOGBIO>
2.5000

$$$$
ZINC00152767
  -MTS-   02131516222D 0   0.00000     0.00000     0

 12 12  0  0  0  0  0  0  0  0999 V2000
    4.3321    0.5026    0.0000 C   0  0  0  0  0  0  0  0  0  0  0  0
    3.4623    1.0030    0.0000 C   0  0  0  0  0  0  0  0  0  0  0  0
    3.4618    1.9978    0.0000 O   0  0  0  0  0  0  0  0  0  0  0  0
    2.5968    0.5022    0.0000 C   0  0  0  0  0  0  0  0  0  0  0  0
    1.7268    1.0022    0.0000 C   0  0  0  0  0  0  0  0  0  0  0  0
    0.8668    0.5022    0.0000 C   0  0  0  0  0  0  0  0  0  0  0  0
    0.0000    1.0009    0.0000 F   0  0  0  0  0  0  0  0  0  0  0  0
    0.8668   -0.4978    0.0000 C   0  0  0  0  0  0  0  0  0  0  0  0
    1.7268   -0.9978    0.0000 C   0  0  0  0  0  0  0  0  0  0  0  0
    1.7243   -1.9978    0.0000 F   0  0  0  0  0  0  0  0  0  0  0  0
    2.5968   -0.4978    0.0000 C   0  0  0  0  0  0  0  0  0  0  0  0
    3.4623   -0.9987    0.0000 O   0  0  0  0  0  0  0  0  0  0  0  0
  1  2  1  0  0  0  0
  2  3  2  0  0  0  0
  2  4  1  0  0  0  0
  4  5  2  0  0  0  0
  5  6  1  0  0  0  0
  6  7  1  0  0  0  0
  6  8  2  0  0  0  0
  8  9  1  0  0  0  0
  9 10  1  0  0  0  0
  9 11  2  0  0  0  0
 11  4  1  0  0  0  0
 11 12  1  0  0  0  0
M  END
>  <EXTREG>  (ZINC00152767)
ZINC00152767

>  <LOGBIO>
2.5000

$$$$
ZINC00152889
  -MTS-   02131516222D 0   0.00000     0.00000     0

 18 19  0  0  0  0  0  0  0  0999 V2000
    4.3321    1.7017    0.0000 C   0  0  0  0  0  0  0  0  0  0  0  0
    3.4623    2.2021    0.0000 C   0  0  0  0  0  0  0  0  0  0  0  0
    3.4618    3.1969    0.0000 C   0  0  0  0  0  0  0  0  0  0  0  0
    2.5968    1.7013    0.0000 N   0  0  0  0  0  0  0  0  0  0  0  0
    1.7268    2.2013    0.0000 C   0  0  0  0  0  0  0  0  0  0  0  0
    0.8668    1.7013    0.0000 C   0  0  0  0  0  0  0  0  0  0  0  0
    0.8668    0.7013    0.0000 C   0  0  0  0  0  0  0  0  0  0  0  0
    0.0000    0.2026    0.0000 O   0  0  0  0  0  0  0  0  0  0  0  0
    1.7268    0.2013    0.0000 N   0  0  0  0  0  0  0  0  0  0  0  0
    2.5968    0.7013    0.0000 C   0  0  0  0  0  0  0  0  0  0  0  0
    3.4623    0.2004    0.0000 O   0  0  0  0  0  0  0  0  0  0  0  0
    1.7243   -0.7987    0.0000 C   0  0  0  0  0  0  0  0  0  0  0  0
    0.8545   -1.2991    0.0000 C   0  0  0  0  0  0  0  0  0  0  0  0
    0.8540   -2.2939    0.0000 C   0  0  0  0  0  0  0  0  0  0  0  0
    1.7183   -2.7969    0.0000 C   0  0  0  0  0  0  0  0  0  0  0  0
    1.7133   -3.7969    0.0000 F   0  0  0  0  0  0  0  0  0  0  0  0
    2.5831   -2.3052    0.0000 C   0  0  0  0  0  0  0  0  0  0  0  0
    2.5885   -1.3017    0.0000 C   0  0  0  0  0  0  0  0  0  0  0  0
  1  2  1  0  0  0  0
  2  3  1  0  0  0  0
  2  4  1  0  0  0  0
  4  5  1  0  0  0  0
  5  6  1  0  0  0  0
  6  7  1  0  0  0  0
  7  8  2  0  0  0  0
  7  9  1  0  0  0  0
  9 10  1  0  0  0  0
 10  4  1  0  0  0  0
 10 11  2  0  0  0  0
  9 12  1  0  0  0  0
 12 13  2  0  0  0  0
 13 14  1  0  0  0  0
 14 15  2  0  0  0  0
 15 16  1  0  0  0  0
 15 17  1  0  0  0  0
 17 18  2  0  0  0  0
 18 12  1  0  0  0  0
M  END
>  <EXTREG>  (ZINC00152889)
ZINC00152889

>  <LOGBIO>
2.5000

$$$$
ZINC00153089
  -MTS-   02131516222D 0   0.00000     0.00000     0

 17 18  0  0  0  0  0  0  0  0999 V2000
    0.0000   -0.7043    0.0000 Cl  0  0  0  0  0  0  0  0  0  0  0  0
    0.8665   -1.2035    0.0000 C   0  0  0  0  0  0  0  0  0  0  0  0
    0.8685   -2.2069    0.0000 N   0  0  0  0  0  0  0  0  0  0  0  0
    1.7315   -2.7017    0.0000 C   0  0  0  0  0  0  0  0  0  0  0  0
    2.5975   -2.2017    0.0000 C   0  0  0  0  0  0  0  0  0  0  0  0
    2.6006   -1.2069    0.0000 C   0  0  0  0  0  0  0  0  0  0  0  0
    1.7325   -0.7035    0.0000 C   0  0  0  0  0  0  0  0  0  0  0  0
    1.7335    0.2965    0.0000 O   0  0  0  0  0  0  0  0  0  0  0  0
    2.6001    0.7957    0.0000 C   0  0  0  0  0  0  0  0  0  0  0  0
    3.4691    0.2940    0.0000 N   0  0  0  0  0  0  0  0  0  0  0  0
    4.3301    0.7923    0.0000 C   0  0  0  0  0  0  0  0  0  0  0  0
    4.3320    1.7922    0.0000 C   0  0  0  0  0  0  0  0  0  0  0  0
    3.4730    2.2940    0.0000 C   0  0  0  0  0  0  0  0  0  0  0  0
    2.6020    1.7957    0.0000 C   0  0  0  0  0  0  0  0  0  0  0  0
    1.7375    2.2982    0.0000 N   0  3  0  0  0  0  0  0  0  0  0  0
    1.7400    3.3017    0.0000 O   0  5  0  0  0  0  0  0  0  0  0  0
    0.8743    1.8039    0.0000 O   0  0  0  0  0  0  0  0  0  0  0  0
  1  2  1  0  0  0  0
  2  3  1  0  0  0  0
  3  4  2  0  0  0  0
  4  5  1  0  0  0  0
  5  6  2  0  0  0  0
  6  7  1  0  0  0  0
  7  2  2  0  0  0  0
  7  8  1  0  0  0  0
  8  9  1  0  0  0  0
  9 10  1  0  0  0  0
 10 11  2  0  0  0  0
 11 12  1  0  0  0  0
 12 13  2  0  0  0  0
 13 14  1  0  0  0  0
 14  9  2  0  0  0  0
 14 15  1  0  0  0  0
 15 16  1  0  0  0  0
 15 17  2  0  0  0  0
M  CHG  2  15   1  16  -1
M  END
>  <EXTREG>  (ZINC00153089)
ZINC00153089

>  <LOGBIO>
2.5000

$$$$
ZINC00153757
  -MTS-   02131516222D 0   0.00000     0.00000     0

 11 11  0  0  0  0  0  0  0  0999 V2000
    4.3287    1.2912    0.0000 C   0  0  0  0  0  0  0  0  0  0  0  0
    3.4632    0.7903    0.0000 S   0  0  0  0  0  0  0  0  0  0  0  0
    3.9641   -0.0752    0.0000 O   0  0  0  0  0  0  0  0  0  0  0  0
    2.9624    1.6559    0.0000 O   0  0  0  0  0  0  0  0  0  0  0  0
    2.5977    0.2895    0.0000 C   0  0  0  0  0  0  0  0  0  0  0  0
    1.7277    0.7895    0.0000 C   0  0  0  0  0  0  0  0  0  0  0  0
    0.8677    0.2895    0.0000 C   0  0  0  0  0  0  0  0  0  0  0  0
    0.8677   -0.7105    0.0000 C   0  0  0  0  0  0  0  0  0  0  0  0
    0.0009   -1.2092    0.0000 O   0  0  0  0  0  0  0  0  0  0  0  0
    1.7277   -1.2105    0.0000 C   0  0  0  0  0  0  0  0  0  0  0  0
    2.5977   -0.7105    0.0000 C   0  0  0  0  0  0  0  0  0  0  0  0
  1  2  1  0  0  0  0
  2  3  2  0  0  0  0
  2  4  2  0  0  0  0
  2  5  1  0  0  0  0
  5  6  2  0  0  0  0
  6  7  1  0  0  0  0
  7  8  2  0  0  0  0
  8  9  1  0  0  0  0
  8 10  1  0  0  0  0
 10 11  2  0  0  0  0
 11  5  1  0  0  0  0
M  END
>  <EXTREG>  (ZINC00153757)
ZINC00153757

>  <LOGBIO>
2.5000

$$$$
ZINC00154150
  -MTS-   02131516222D 0   0.00000     0.00000     0

 16 17  0  0  0  0  0  0  0  0999 V2000
    6.6489    1.9702    0.0000 C   0  0  0  0  0  0  0  0  0  0  0  0
    5.7833    1.4693    0.0000 S   0  0  0  0  0  0  0  0  0  0  0  0
    6.2842    0.6038    0.0000 O   0  0  0  0  0  0  0  0  0  0  0  0
    5.2825    2.3349    0.0000 O   0  0  0  0  0  0  0  0  0  0  0  0
    4.9178    0.9685    0.0000 C   0  0  0  0  0  0  0  0  0  0  0  0
    4.0478    1.4685    0.0000 C   0  0  0  0  0  0  0  0  0  0  0  0
    3.1878    0.9685    0.0000 C   0  0  0  0  0  0  0  0  0  0  0  0
    3.1878   -0.0315    0.0000 C   0  0  0  0  0  0  0  0  0  0  0  0
    4.0478   -0.5315    0.0000 C   0  0  0  0  0  0  0  0  0  0  0  0
    4.9178   -0.0315    0.0000 C   0  0  0  0  0  0  0  0  0  0  0  0
    2.3210   -0.5302    0.0000 N   0  0  0  0  0  0  0  0  0  0  0  0
    1.4523   -0.0280    0.0000 C   0  0  0  0  0  0  0  0  0  0  0  0
    0.5910   -0.5259    0.0000 C   0  0  0  0  0  0  0  0  0  0  0  0
    0.5885   -1.5259    0.0000 N   0  0  0  0  0  0  0  0  0  0  0  0
    1.4473   -2.0280    0.0000 C   0  0  0  0  0  0  0  0  0  0  0  0
    2.3185   -1.5302    0.0000 C   0  0  0  0  0  0  0  0  0  0  0  0
  1  2  1  0  0  0  0
  2  3  2  0  0  0  0
  2  4  2  0  0  0  0
  2  5  1  0  0  0  0
  5  6  2  0  0  0  0
  6  7  1  0  0  0  0
  7  8  2  0  0  0  0
  8  9  1  0  0  0  0
  9 10  2  0  0  0  0
 10  5  1  0  0  0  0
  8 11  1  0  0  0  0
 11 12  1  0  0  0  0
 12 13  1  0  0  0  0
 13 14  1  0  0  0  0
 14 15  1  0  0  0  0
 15 16  1  0  0  0  0
 16 11  1  0  0  0  0
M  END
>  <EXTREG>  (ZINC00154150)
ZINC00154150

>  <LOGBIO>
2.5000

$$$$
ZINC00154270
  -MTS-   02131516222D 0   0.00000     0.00000     0

 16 17  0  0  0  0  0  0  0  0999 V2000
    4.9892   -3.0188    0.0000 C   0  0  0  0  0  0  0  0  0  0  0  0
    5.3928   -2.1039    0.0000 O   0  0  0  0  0  0  0  0  0  0  0  0
    4.8023   -1.2969    0.0000 C   0  0  0  0  0  0  0  0  0  0  0  0
    5.2064   -0.3784    0.0000 C   0  0  0  0  0  0  0  0  0  0  0  0
    4.6173    0.4232    0.0000 C   0  0  0  0  0  0  0  0  0  0  0  0
    3.6230    0.3162    0.0000 C   0  0  0  0  0  0  0  0  0  0  0  0
    3.2178   -0.5923    0.0000 C   0  0  0  0  0  0  0  0  0  0  0  0
    3.8080   -1.4038    0.0000 C   0  0  0  0  0  0  0  0  0  0  0  0
    3.0345    1.1247    0.0000 C   0  0  0  0  0  0  0  0  0  0  0  0
    3.3445    2.0847    0.0000 C   0  0  0  0  0  0  0  0  0  0  0  0
    2.5345    2.6647    0.0000 S   0  0  0  0  0  0  0  0  0  0  0  0
    1.7245    2.0847    0.0000 C   0  0  0  0  0  0  0  0  0  0  0  0
    2.0345    1.1247    0.0000 C   0  0  0  0  0  0  0  0  0  0  0  0
    0.7748    2.3979    0.0000 C   0  0  0  0  0  0  0  0  0  0  0  0
    0.5699    3.3802    0.0000 O   0  0  0  0  0  0  0  0  0  0  0  0
    0.0323    1.7359    0.0000 O   0  0  0  0  0  0  0  0  0  0  0  0
  1  2  1  0  0  0  0
  2  3  1  0  0  0  0
  3  4  2  0  0  0  0
  4  5  1  0  0  0  0
  5  6  2  0  0  0  0
  6  7  1  0  0  0  0
  7  8  2  0  0  0  0
  8  3  1  0  0  0  0
  6  9  1  0  0  0  0
  9 10  2  0  0  0  0
 10 11  1  0  0  0  0
 11 12  1  0  0  0  0
 12 13  2  0  0  0  0
 13  9  1  0  0  0  0
 12 14  1  0  0  0  0
 14 15  1  0  0  0  0
 14 16  2  0  0  0  0
M  END
>  <EXTREG>  (ZINC00154270)
ZINC00154270

>  <LOGBIO>
2.5000

$$$$
ZINC00155112
  -MTS-   02131516222D 0   0.00000     0.00000     0

 13 15  0  0  0  0  0  0  0  0999 V2000
    6.5553    0.4036    0.0000 C   0  0  0  0  0  0  0  0  0  0  0  0
    6.0553    1.2736    0.0000 C   0  0  0  0  0  0  0  0  0  0  0  0
    5.5553    0.4036    0.0000 C   0  0  0  0  0  0  0  0  0  0  0  0
    4.6897   -0.0973    0.0000 C   0  0  0  0  0  0  0  0  0  0  0  0
    3.7674    0.3113    0.0000 S   0  0  0  0  0  0  0  0  0  0  0  0
    3.1059   -0.4337    0.0000 C   0  0  0  0  0  0  0  0  0  0  0  0
    3.5982   -1.2998    0.0000 N   0  0  0  0  0  0  0  0  0  0  0  0
    4.5853   -1.0918    0.0000 N   0  0  0  0  0  0  0  0  0  0  0  0
    2.1114   -0.3293    0.0000 N   0  0  0  0  0  0  0  0  0  0  0  0
    1.6061    0.5439    0.0000 C   0  0  0  0  0  0  0  0  0  0  0  0
    0.6329    0.3309    0.0000 C   0  0  0  0  0  0  0  0  0  0  0  0
    0.5212   -0.6591    0.0000 C   0  0  0  0  0  0  0  0  0  0  0  0
    1.4417   -1.0718    0.0000 C   0  0  0  0  0  0  0  0  0  0  0  0
  1  2  1  0  0  0  0
  2  3  1  0  0  0  0
  3  1  1  0  0  0  0
  3  4  1  0  0  0  0
  4  5  1  0  0  0  0
  5  6  1  0  0  0  0
  6  7  2  0  0  0  0
  7  8  1  0  0  0  0
  8  4  2  0  0  0  0
  6  9  1  0  0  0  0
  9 10  1  0  0  0  0
 10 11  2  0  0  0  0
 11 12  1  0  0  0  0
 12 13  2  0  0  0  0
 13  9  1  0  0  0  0
M  END
>  <EXTREG>  (ZINC00155112)
ZINC00155112

>  <LOGBIO>
2.5000

$$$$
ZINC00155806
  -MTS-   02131516222D 0   0.00000     0.00000     0

 23 26  0  0  1  0  0  0  0  0999 V2000
    5.9490   -3.0407    0.0000 O   0  0  0  0  0  0  0  0  0  0  0  0
    5.4481   -2.1752    0.0000 C   0  0  0  0  0  0  0  0  0  0  0  0
    5.9481   -1.3052    0.0000 C   0  0  0  0  0  0  0  0  0  0  0  0
    5.4481   -0.4452    0.0000 C   0  0  0  0  0  0  0  0  0  0  0  0
    5.7581    0.5148    0.0000 C   0  0  0  0  0  0  0  0  0  0  0  0
    4.9481    1.0948    0.0000 C   0  0  1  0  0  0  0  0  0  0  0  0
    5.8138    1.5955    0.0000 O   0  0  0  0  0  0  0  0  0  0  0  0
    4.8485    2.0929    0.0000 C   0  0  0  0  0  0  0  0  0  0  0  0
    3.9365    2.5032    0.0000 O   0  0  0  0  0  0  0  0  0  0  0  0
    3.1236    1.9149    0.0000 C   0  0  0  0  0  0  0  0  0  0  0  0
    2.2069    2.3229    0.0000 C   0  0  0  0  0  0  0  0  0  0  0  0
    2.1011    3.3173    0.0000 O   0  0  0  0  0  0  0  0  0  0  0  0
    1.3991    1.7333    0.0000 C   0  0  0  0  0  0  0  0  0  0  0  0
    0.4843    2.1372    0.0000 O   0  0  0  0  0  0  0  0  0  0  0  0
    1.5082    0.7358    0.0000 C   0  0  0  0  0  0  0  0  0  0  0  0
    2.4190    0.3359    0.0000 C   0  0  0  0  0  0  0  0  0  0  0  0
    3.2268    0.9255    0.0000 C   0  0  0  0  0  0  0  0  0  0  0  0
    4.1381    0.5148    0.0000 C   0  0  1  0  0  0  0  0  0  0  0  0
    4.4481   -0.4452    0.0000 C   0  0  0  0  0  0  0  0  0  0  0  0
    3.9481   -1.3052    0.0000 C   0  0  0  0  0  0  0  0  0  0  0  0
    4.4481   -2.1752    0.0000 C   0  0  0  0  0  0  0  0  0  0  0  0
    3.9473   -3.0407    0.0000 O   0  0  0  0  0  0  0  0  0  0  0  0
    3.6910    0.1147    0.0000 H   0  0  0  0  0  0  0  0  0  0  0  0
  1  2  1  0  0  0  0
  2  3  2  0  0  0  0
  3  4  1  0  0  0  0
  4  5  1  0  0  0  0
  5  6  1  0  0  0  0
  6  7  1  1  0  0  0
  6  8  1  0  0  0  0
  8  9  1  0  0  0  0
  9 10  1  0  0  0  0
 10 11  1  0  0  0  0
 11 12  1  0  0  0  0
 11 13  2  0  0  0  0
 13 14  1  0  0  0  0
 13 15  1  0  0  0  0
 15 16  2  0  0  0  0
 16 17  1  0  0  0  0
 17 10  2  0  0  0  0
 18 17  1  6  0  0  0
 18 23  1  1  0  0  0
 18  6  1  0  0  0  0
 18 19  1  0  0  0  0
 19  4  2  0  0  0  0
 19 20  1  0  0  0  0
 20 21  2  0  0  0  0
 21  2  1  0  0  0  0
 21 22  1  0  0  0  0
M  END
>  <EXTREG>  (ZINC00155806)
ZINC00155806

>  <LOGBIO>
2.5000

$$$$
ZINC00156134
  -MTS-   02131516222D 0   0.00000     0.00000     0

 14 15  0  0  0  0  0  0  0  0999 V2000
    5.6332   -2.1681    0.0000 F   0  0  0  0  0  0  0  0  0  0  0  0
    5.0446   -1.3596    0.0000 C   0  0  0  0  0  0  0  0  0  0  0  0
    4.2362   -1.9482    0.0000 F   0  0  0  0  0  0  0  0  0  0  0  0
    5.8531   -0.7711    0.0000 F   0  0  0  0  0  0  0  0  0  0  0  0
    4.4561   -0.5512    0.0000 C   0  0  0  0  0  0  0  0  0  0  0  0
    4.7661    0.4088    0.0000 O   0  0  0  0  0  0  0  0  0  0  0  0
    3.9561    0.9888    0.0000 N   0  0  0  0  0  0  0  0  0  0  0  0
    3.1461    0.4088    0.0000 C   0  0  0  0  0  0  0  0  0  0  0  0
    3.4561   -0.5512    0.0000 C   0  0  0  0  0  0  0  0  0  0  0  0
    2.1964    0.7220    0.0000 C   0  0  0  0  0  0  0  0  0  0  0  0
    1.8880    1.6825    0.0000 S   0  0  0  0  0  0  0  0  0  0  0  0
    0.8918    1.6809    0.0000 C   0  0  0  0  0  0  0  0  0  0  0  0
    0.5724    0.7372    0.0000 C   0  0  0  0  0  0  0  0  0  0  0  0
    1.3843    0.1385    0.0000 C   0  0  0  0  0  0  0  0  0  0  0  0
  1  2  1  0  0  0  0
  2  3  1  0  0  0  0
  2  4  1  0  0  0  0
  2  5  1  0  0  0  0
  5  6  1  0  0  0  0
  6  7  1  0  0  0  0
  7  8  2  0  0  0  0
  8  9  1  0  0  0  0
  9  5  2  0  0  0  0
  8 10  1  0  0  0  0
 10 11  1  0  0  0  0
 11 12  1  0  0  0  0
 12 13  2  0  0  0  0
 13 14  1  0  0  0  0
 14 10  2  0  0  0  0
M  END
>  <EXTREG>  (ZINC00156134)
ZINC00156134

>  <LOGBIO>
2.5000

$$$$
ZINC00156394
  -MTS-   02131516222D 0   0.00000     0.00000     0

 19 20  0  0  1  0  0  0  0  0999 V2000
    3.9821   -1.6978    0.0000 O   0  0  0  0  0  0  0  0  0  0  0  0
    3.1156   -1.1987    0.0000 C   0  0  2  0  0  0  0  0  0  0  0  0
    2.2501   -1.6995    0.0000 C   0  0  0  0  0  0  0  0  0  0  0  0
    1.3801   -1.1995    0.0000 C   0  0  0  0  0  0  0  0  0  0  0  0
    0.5201   -1.6995    0.0000 C   0  0  0  0  0  0  0  0  0  0  0  0
    0.5201   -2.6995    0.0000 C   0  0  0  0  0  0  0  0  0  0  0  0
    1.3801   -3.1995    0.0000 C   0  0  0  0  0  0  0  0  0  0  0  0
    2.2501   -2.6995    0.0000 C   0  0  0  0  0  0  0  0  0  0  0  0
    3.1146   -0.1987    0.0000 C   0  0  0  0  0  0  0  0  0  0  0  0
    3.9826    0.3048    0.0000 C   0  0  0  0  0  0  0  0  0  0  0  0
    3.9796    1.2995    0.0000 C   0  0  0  0  0  0  0  0  0  0  0  0
    3.1136    1.7995    0.0000 C   0  0  0  0  0  0  0  0  0  0  0  0
    2.2506    1.3048    0.0000 C   0  0  0  0  0  0  0  0  0  0  0  0
    2.2486    0.3013    0.0000 C   0  0  0  0  0  0  0  0  0  0  0  0
    3.1151    2.7995    0.0000 C   0  0  0  0  0  0  0  0  0  0  0  0
    2.1151    2.8011    0.0000 F   0  0  0  0  0  0  0  0  0  0  0  0
    4.1151    2.7980    0.0000 F   0  0  0  0  0  0  0  0  0  0  0  0
    3.1166    3.7995    0.0000 F   0  0  0  0  0  0  0  0  0  0  0  0
    3.1162   -1.7987    0.0000 H   0  0  0  0  0  0  0  0  0  0  0  0
  2  1  1  6  0  0  0
  2 19  1  1  0  0  0
  2  3  1  0  0  0  0
  3  4  2  0  0  0  0
  4  5  1  0  0  0  0
  5  6  2  0  0  0  0
  6  7  1  0  0  0  0
  7  8  2  0  0  0  0
  8  3  1  0  0  0  0
  2  9  1  0  0  0  0
  9 10  2  0  0  0  0
 10 11  1  0  0  0  0
 11 12  2  0  0  0  0
 12 13  1  0  0  0  0
 13 14  2  0  0  0  0
 14  9  1  0  0  0  0
 12 15  1  0  0  0  0
 15 16  1  0  0  0  0
 15 17  1  0  0  0  0
 15 18  1  0  0  0  0
M  END
>  <EXTREG>  (ZINC00156394)
ZINC00156394

>  <LOGBIO>
2.5000

$$$$
ZINC00156916
  -MTS-   02131516222D 0   0.00000     0.00000     0

 15 15  0  0  0  0  0  0  0  0999 V2000
    6.9271    0.6561    0.0000 C   0  0  0  0  0  0  0  0  0  0  0  0
    6.0605    1.1552    0.0000 O   0  0  0  0  0  0  0  0  0  0  0  0
    5.1950    0.6544    0.0000 C   0  0  0  0  0  0  0  0  0  0  0  0
    4.3250    1.1544    0.0000 C   0  0  0  0  0  0  0  0  0  0  0  0
    3.4650    0.6544    0.0000 C   0  0  0  0  0  0  0  0  0  0  0  0
    2.5982    1.1531    0.0000 O   0  0  0  0  0  0  0  0  0  0  0  0
    1.7300    0.6500    0.0000 C   0  0  0  0  0  0  0  0  0  0  0  0
    0.8682    1.1470    0.0000 C   0  0  0  0  0  0  0  0  0  0  0  0
    0.0000    0.6440    0.0000 O   0  0  0  0  0  0  0  0  0  0  0  0
    0.8673    2.1470    0.0000 O   0  0  0  0  0  0  0  0  0  0  0  0
    3.4650   -0.3456    0.0000 C   0  0  0  0  0  0  0  0  0  0  0  0
    4.3250   -0.8456    0.0000 C   0  0  0  0  0  0  0  0  0  0  0  0
    5.1950   -0.3456    0.0000 C   0  0  0  0  0  0  0  0  0  0  0  0
    6.0605   -0.8465    0.0000 C   0  0  0  0  0  0  0  0  0  0  0  0
    6.0596   -1.8465    0.0000 O   0  0  0  0  0  0  0  0  0  0  0  0
  1  2  1  0  0  0  0
  2  3  1  0  0  0  0
  3  4  2  0  0  0  0
  4  5  1  0  0  0  0
  5  6  1  0  0  0  0
  6  7  1  0  0  0  0
  7  8  1  0  0  0  0
  8  9  1  0  0  0  0
  8 10  2  0  0  0  0
  5 11  2  0  0  0  0
 11 12  1  0  0  0  0
 12 13  2  0  0  0  0
 13  3  1  0  0  0  0
 13 14  1  0  0  0  0
 14 15  1  0  0  0  0
M  END
>  <EXTREG>  (ZINC00156916)
ZINC00156916

>  <LOGBIO>
2.5000

$$$$
ZINC00157142
  -MTS-   02131516222D 0   0.00000     0.00000     0

 10 10  0  0  0  0  0  0  0  0999 V2000
    0.5965    2.0251    0.0000 Cl  0  0  0  0  0  0  0  0  0  0  0  0
    1.0987    1.1603    0.0000 C   0  0  0  0  0  0  0  0  0  0  0  0
    0.6000    0.2896    0.0000 C   0  0  0  0  0  0  0  0  0  0  0  0
    1.1013   -0.5697    0.0000 C   0  0  0  0  0  0  0  0  0  0  0  0
    2.1013   -0.5682    0.0000 C   0  0  0  0  0  0  0  0  0  0  0  0
    2.6013   -1.4342    0.0000 C   0  0  0  0  0  0  0  0  0  0  0  0
    3.6013   -1.4342    0.0000 C   0  0  0  0  0  0  0  0  0  0  0  0
    4.6013   -1.4342    0.0000 N   0  0  0  0  0  0  0  0  0  0  0  0
    2.6000    0.2926    0.0000 C   0  0  0  0  0  0  0  0  0  0  0  0
    2.0987    1.1618    0.0000 C   0  0  0  0  0  0  0  0  0  0  0  0
  1  2  1  0  0  0  0
  2  3  2  0  0  0  0
  3  4  1  0  0  0  0
  4  5  2  0  0  0  0
  5  6  1  0  0  0  0
  6  7  1  0  0  0  0
  7  8  3  0  0  0  0
  5  9  1  0  0  0  0
  9 10  2  0  0  0  0
 10  2  1  0  0  0  0
M  END
>  <EXTREG>  (ZINC00157142)
ZINC00157142

>  <LOGBIO>
2.5000

$$$$
ZINC00157345
  -MTS-   02131516222D 0   0.00000     0.00000     0

 14 14  0  0  0  0  0  0  0  0999 V2000
    5.8885    0.6041    0.0000 C   0  0  0  0  0  0  0  0  0  0  0  0
    5.0187    1.1046    0.0000 C   0  0  0  0  0  0  0  0  0  0  0  0
    4.1585    0.6050    0.0000 O   0  0  0  0  0  0  0  0  0  0  0  0
    3.2887    1.1054    0.0000 C   0  0  0  0  0  0  0  0  0  0  0  0
    3.2882    2.1001    0.0000 O   0  0  0  0  0  0  0  0  0  0  0  0
    2.2501    0.5043    0.0000 C   0  0  0  0  0  0  0  0  0  0  0  0
    1.3801    1.0043    0.0000 C   0  0  0  0  0  0  0  0  0  0  0  0
    0.5201    0.5043    0.0000 C   0  0  0  0  0  0  0  0  0  0  0  0
    0.5201   -0.4957    0.0000 C   0  0  0  0  0  0  0  0  0  0  0  0
    1.3801   -0.9957    0.0000 C   0  0  0  0  0  0  0  0  0  0  0  0
    2.2501   -0.4957    0.0000 C   0  0  0  0  0  0  0  0  0  0  0  0
    3.2887   -1.0967    0.0000 N   0  3  0  0  0  0  0  0  0  0  0  0
    3.2882   -2.1001    0.0000 O   0  5  0  0  0  0  0  0  0  0  0  0
    3.8088   -0.7975    0.0000 O   0  0  0  0  0  0  0  0  0  0  0  0
  1  2  1  0  0  0  0
  2  3  1  0  0  0  0
  3  4  1  0  0  0  0
  4  5  2  0  0  0  0
  4  6  1  0  0  0  0
  6  7  2  0  0  0  0
  7  8  1  0  0  0  0
  8  9  2  0  0  0  0
  9 10  1  0  0  0  0
 10 11  2  0  0  0  0
 11  6  1  0  0  0  0
 11 12  1  0  0  0  0
 12 13  1  0  0  0  0
 12 14  2  0  0  0  0
M  CHG  2  12   1  13  -1
M  END
>  <EXTREG>  (ZINC00157345)
ZINC00157345

>  <LOGBIO>
2.5000

$$$$
ZINC00157789
  -MTS-   02131516222D 0   0.00000     0.00000     0

 17 17  0  0  0  0  0  0  0  0999 V2000
    5.1931    1.0996    0.0000 C   0  0  0  0  0  0  0  0  0  0  0  0
    4.3233    1.6001    0.0000 C   0  0  0  0  0  0  0  0  0  0  0  0
    4.3229    2.5948    0.0000 O   0  0  0  0  0  0  0  0  0  0  0  0
[truncated: 4,379,491 more chars]
