# Supplementary material for: Template CoMFA Generates Single 3D-QSAR Models that, for Twelve of Twelve Biological Targets, Predict All ChEMBL-Tabulated Affinities
Source: PLoS One. 2015 Jun 12;10(6):e0129307. doi: 10.1371/journal.pone.0129307 (PMC4466312; doi:10.1371/journal.pone.0129307)
Supplement: S13 Text — The zip file contains, for each target, the template, training set, and prediction set, as “2D” structures, in. sdf format. (ZIP) [file pone.0129307.s014.zip › chk1_pred.sdf]

ZINC00000353
  -MTS-   02131516242D 0   0.00000     0.00000     0

 15 15  0  0  1  0  0  0  0  0999 V2000
    3.1146    1.8504    0.0000 C   0  0  0  0  0  0  0  0  0  0  0  0
    3.1156    0.8504    0.0000 O   0  0  0  0  0  0  0  0  0  0  0  0
    2.2501    0.3495    0.0000 C   0  0  0  0  0  0  0  0  0  0  0  0
    1.3801    0.8495    0.0000 C   0  0  0  0  0  0  0  0  0  0  0  0
    0.5201    0.3495    0.0000 C   0  0  0  0  0  0  0  0  0  0  0  0
    0.5201   -0.6505    0.0000 C   0  0  0  0  0  0  0  0  0  0  0  0
    1.3801   -1.1505    0.0000 C   0  0  0  0  0  0  0  0  0  0  0  0
    2.2501   -0.6505    0.0000 C   0  0  0  0  0  0  0  0  0  0  0  0
    3.1156   -1.1513    0.0000 O   0  0  0  0  0  0  0  0  0  0  0  0
    3.9851   -0.6505    0.0000 C   0  0  0  0  0  0  0  0  0  0  0  0
    4.8456   -1.1496    0.0000 C   0  0  2  0  0  0  0  0  0  0  0  0
    4.8441   -2.1496    0.0000 O   0  0  0  0  0  0  0  0  0  0  0  0
    5.7151   -0.6487    0.0000 C   0  0  0  0  0  0  0  0  0  0  0  0
    6.5756   -1.1479    0.0000 O   0  0  0  0  0  0  0  0  0  0  0  0
    4.3255   -1.4487    0.0000 H   0  0  0  0  0  0  0  0  0  0  0  0
  1  2  1  0  0  0  0
  2  3  1  0  0  0  0
  3  4  2  0  0  0  0
  4  5  1  0  0  0  0
  5  6  2  0  0  0  0
  6  7  1  0  0  0  0
  7  8  2  0  0  0  0
  8  3  1  0  0  0  0
  8  9  1  0  0  0  0
  9 10  1  0  0  0  0
 10 11  1  0  0  0  0
 11 15  1  6  0  0  0
 11 12  1  1  0  0  0
 11 13  1  0  0  0  0
 13 14  1  0  0  0  0
M  END
>  <EXTREG>  (ZINC00000353)
ZINC00000353

>  <LOGBIO>
2.5000

$$$$
ZINC00001364
  -MTS-   02131516242D 0   0.00000     0.00000     0

 21 24  0  0  1  0  0  0  0  0999 V2000
    1.4563   -1.6363    0.0000 C   0  0  0  0  0  0  0  0  0  0  0  0
    1.8590   -0.7209    0.0000 C   0  0  1  0  0  0  0  0  0  0  0  0
    2.5347   -1.4580    0.0000 C   0  0  0  0  0  0  0  0  0  0  0  0
    3.5118   -1.2454    0.0000 C   0  0  0  0  0  0  0  0  0  0  0  0
    3.8154   -0.2889    0.0000 C   0  0  0  0  0  0  0  0  0  0  0  0
    3.1440    0.4451    0.0000 C   0  0  0  0  0  0  0  0  0  0  0  0
    3.4475    1.4015    0.0000 C   0  0  0  0  0  0  0  0  0  0  0  0
    4.4246    1.6141    0.0000 C   0  0  0  0  0  0  0  0  0  0  0  0
    5.0982    0.8704    0.0000 C   0  0  0  0  0  0  0  0  0  0  0  0
    6.0796    1.0797    0.0000 C   0  0  0  0  0  0  0  0  0  0  0  0
    6.7478    0.3358    0.0000 C   0  0  0  0  0  0  0  0  0  0  0  0
    7.7264    0.5415    0.0000 O   0  0  0  0  0  0  0  0  0  0  0  0
    6.4347   -0.6176    0.0000 C   0  0  0  0  0  0  0  0  0  0  0  0
    5.4608   -0.8203    0.0000 C   0  0  0  0  0  0  0  0  0  0  0  0
    4.7925   -0.0763    0.0000 C   0  0  0  0  0  0  0  0  0  0  0  0
    2.1690    0.2391    0.0000 C   0  0  1  0  0  0  0  0  0  0  0  0
    1.3590    0.8191    0.0000 C   0  0  0  0  0  0  0  0  0  0  0  0
    0.5490    0.2391    0.0000 C   0  0  0  0  0  0  0  0  0  0  0  0
    0.8590   -0.7209    0.0000 C   0  0  0  0  0  0  0  0  0  0  0  0
    0.2705   -1.5294    0.0000 O   0  0  0  0  0  0  0  0  0  0  0  0
    2.2921    0.8263    0.0000 H   0  0  0  0  0  0  0  0  0  0  0  0
  2  1  1  6  0  0  0
  2  3  1  0  0  0  0
  3  4  1  0  0  0  0
  4  5  1  0  0  0  0
  5  6  2  0  0  0  0
  6  7  1  0  0  0  0
  7  8  2  0  0  0  0
  8  9  1  0  0  0  0
  9 10  1  0  0  0  0
 10 11  2  0  0  0  0
 11 12  1  0  0  0  0
 11 13  1  0  0  0  0
 13 14  2  0  0  0  0
 14 15  1  0  0  0  0
 15  5  1  0  0  0  0
 15  9  2  0  0  0  0
 16  6  1  6  0  0  0
 16 21  1  1  0  0  0
 16  2  1  0  0  0  0
 16 17  1  0  0  0  0
 17 18  1  0  0  0  0
 18 19  1  0  0  0  0
 19  2  1  0  0  0  0
 19 20  2  0  0  0  0
M  END
>  <EXTREG>  (ZINC00001364)
ZINC00001364

>  <LOGBIO>
2.5000

$$$$
ZINC00002051
  -MTS-   02131516242D 0   0.00000     0.00000     0

 13 13  0  0  0  0  0  0  0  0999 V2000
    5.7154    0.3000    0.0000 C   0  0  0  0  0  0  0  0  0  0  0  0
    4.8456    0.8005    0.0000 C   0  0  0  0  0  0  0  0  0  0  0  0
    4.8436    1.8005    0.0000 O   0  0  0  0  0  0  0  0  0  0  0  0
    3.9854    0.3009    0.0000 N   0  0  0  0  0  0  0  0  0  0  0  0
    3.1156    0.8013    0.0000 C   0  0  0  0  0  0  0  0  0  0  0  0
    3.1151    1.7960    0.0000 O   0  0  0  0  0  0  0  0  0  0  0  0
    2.2501    0.3004    0.0000 C   0  0  0  0  0  0  0  0  0  0  0  0
    1.3801    0.8004    0.0000 C   0  0  0  0  0  0  0  0  0  0  0  0
    0.5201    0.3004    0.0000 C   0  0  0  0  0  0  0  0  0  0  0  0
    0.5201   -0.6996    0.0000 C   0  0  0  0  0  0  0  0  0  0  0  0
    1.3801   -1.1996    0.0000 C   0  0  0  0  0  0  0  0  0  0  0  0
    2.2501   -0.6996    0.0000 C   0  0  0  0  0  0  0  0  0  0  0  0
    3.1156   -1.2005    0.0000 O   0  0  0  0  0  0  0  0  0  0  0  0
  1  2  1  0  0  0  0
  2  3  2  0  0  0  0
  2  4  1  0  0  0  0
  4  5  1  0  0  0  0
  5  6  2  0  0  0  0
  5  7  1  0  0  0  0
  7  8  2  0  0  0  0
  8  9  1  0  0  0  0
  9 10  2  0  0  0  0
 10 11  1  0  0  0  0
 11 12  2  0  0  0  0
 12  7  1  0  0  0  0
 12 13  1  0  0  0  0
M  END
>  <EXTREG>  (ZINC00002051)
ZINC00002051

>  <LOGBIO>
2.5000

$$$$
ZINC00004353
  -MTS-   02131516242D 0   0.00000     0.00000     0

 23 24  0  0  1  0  0  0  0  0999 V2000
    5.7022    3.8091    0.0000 C   0  0  0  0  0  0  0  0  0  0  0  0
    4.8357    3.3030    0.0000 C   0  0  0  0  0  0  0  0  0  0  0  0
    3.8519    3.1238    0.0000 C   0  0  0  0  0  0  0  0  0  0  0  0
    4.4887    4.2409    0.0000 C   0  0  0  0  0  0  0  0  0  0  0  0
    4.8417    2.3083    0.0000 N   0  0  0  0  0  0  0  0  0  0  0  0
    3.9752    1.8023    0.0000 C   0  0  0  0  0  0  0  0  0  0  0  0
    3.9811    0.8075    0.0000 C   0  0  1  0  0  0  0  0  0  0  0  0
    4.8499    0.3122    0.0000 O   0  0  0  0  0  0  0  0  0  0  0  0
    3.1146    0.3015    0.0000 C   0  0  0  0  0  0  0  0  0  0  0  0
    3.1156   -0.7020    0.0000 O   0  0  0  0  0  0  0  0  0  0  0  0
    2.2501   -1.2028    0.0000 C   0  0  0  0  0  0  0  0  0  0  0  0
    1.3801   -0.7028    0.0000 C   0  0  0  0  0  0  0  0  0  0  0  0
    0.5201   -1.2028    0.0000 C   0  0  0  0  0  0  0  0  0  0  0  0
    0.5201   -2.2028    0.0000 C   0  0  0  0  0  0  0  0  0  0  0  0
    1.3801   -2.7028    0.0000 C   0  0  0  0  0  0  0  0  0  0  0  0
    2.2501   -2.2028    0.0000 C   0  0  0  0  0  0  0  0  0  0  0  0
    3.1156   -2.7037    0.0000 C   0  0  0  0  0  0  0  0  0  0  0  0
    3.1156   -3.7071    0.0000 C   0  0  0  0  0  0  0  0  0  0  0  0
    3.9776   -4.2036    0.0000 C   0  0  0  0  0  0  0  0  0  0  0  0
    4.8446   -3.7053    0.0000 C   0  0  0  0  0  0  0  0  0  0  0  0
    4.8496   -2.7106    0.0000 C   0  0  0  0  0  0  0  0  0  0  0  0
    3.9826   -2.2054    0.0000 C   0  0  0  0  0  0  0  0  0  0  0  0
    4.4990    1.1105    0.0000 H   0  0  0  0  0  0  0  0  0  0  0  0
  1  2  1  0  0  0  0
  2  3  1  0  0  0  0
  2  4  1  0  0  0  0
  2  5  1  0  0  0  0
  5  6  1  0  0  0  0
  6  7  1  0  0  0  0
  7 23  1  6  0  0  0
  7  8  1  1  0  0  0
  7  9  1  0  0  0  0
  9 10  1  0  0  0  0
 10 11  1  0  0  0  0
 11 12  2  0  0  0  0
 12 13  1  0  0  0  0
 13 14  2  0  0  0  0
 14 15  1  0  0  0  0
 15 16  2  0  0  0  0
 16 11  1  0  0  0  0
 16 17  1  0  0  0  0
 17 18  2  0  0  0  0
 18 19  1  0  0  0  0
 19 20  2  0  0  0  0
 20 21  1  0  0  0  0
 21 22  2  0  0  0  0
 22 17  1  0  0  0  0
M  END
>  <EXTREG>  (ZINC00004353)
ZINC00004353

>  <LOGBIO>
2.5000

$$$$
ZINC00006787
  -MTS-   02131516242D 0   0.00000     0.00000     0

 17 18  0  0  0  0  0  0  0  0999 V2000
    8.3098    2.0987    0.0000 O   0  0  0  0  0  0  0  0  0  0  0  0
    7.4443    1.5978    0.0000 C   0  0  0  0  0  0  0  0  0  0  0  0
    6.5743    2.0978    0.0000 C   0  0  0  0  0  0  0  0  0  0  0  0
    5.7143    1.5978    0.0000 C   0  0  0  0  0  0  0  0  0  0  0  0
    5.7143    0.5978    0.0000 C   0  0  0  0  0  0  0  0  0  0  0  0
    6.5743    0.0978    0.0000 C   0  0  0  0  0  0  0  0  0  0  0  0
    7.4443    0.5978    0.0000 C   0  0  0  0  0  0  0  0  0  0  0  0
    4.8475    0.0991    0.0000 C   0  0  0  0  0  0  0  0  0  0  0  0
    3.9822    0.6004    0.0000 C   0  0  0  0  0  0  0  0  0  0  0  0
    3.1154    0.1017    0.0000 C   0  0  0  0  0  0  0  0  0  0  0  0
    2.2467    0.6039    0.0000 C   0  0  0  0  0  0  0  0  0  0  0  0
    1.3854    0.1061    0.0000 C   0  0  0  0  0  0  0  0  0  0  0  0
    0.5199    0.6069    0.0000 O   0  0  0  0  0  0  0  0  0  0  0  0
    1.3829   -0.8939    0.0000 C   0  0  0  0  0  0  0  0  0  0  0  0
    2.2417   -1.3961    0.0000 C   0  0  0  0  0  0  0  0  0  0  0  0
    2.2367   -2.3961    0.0000 O   0  0  0  0  0  0  0  0  0  0  0  0
    3.1129   -0.8983    0.0000 C   0  0  0  0  0  0  0  0  0  0  0  0
  1  2  1  0  0  0  0
  2  3  2  0  0  0  0
  3  4  1  0  0  0  0
  4  5  2  0  0  0  0
  5  6  1  0  0  0  0
  6  7  2  0  0  0  0
  7  2  1  0  0  0  0
  5  8  1  0  0  0  0
  8  9  2  0  0  0  0
  9 10  1  0  0  0  0
 10 11  2  0  0  0  0
 11 12  1  0  0  0  0
 12 13  1  0  0  0  0
 12 14  2  0  0  0  0
 14 15  1  0  0  0  0
 15 16  1  0  0  0  0
 15 17  2  0  0  0  0
 17 10  1  0  0  0  0
M  END
>  <EXTREG>  (ZINC00006787)
ZINC00006787

>  <LOGBIO>
2.5000

$$$$
ZINC00010512
  -MTS-   02131516242D 0   0.00000     0.00000     0

 22 24  0  0  1  0  0  0  0  0999 V2000
    4.6547   -2.5639    0.0000 N   0  0  0  0  0  0  0  0  0  0  0  0
    5.1512   -1.6959    0.0000 C   0  0  0  0  0  0  0  0  0  0  0  0
    6.1546   -1.6908    0.0000 N   0  0  0  0  0  0  0  0  0  0  0  0
    6.6468   -0.8263    0.0000 C   0  0  0  0  0  0  0  0  0  0  0  0
    7.6468   -0.8229    0.0000 O   0  0  0  0  0  0  0  0  0  0  0  0
    6.1468    0.0382    0.0000 C   0  0  0  0  0  0  0  0  0  0  0  0
    6.4568    0.9982    0.0000 N   0  0  0  0  0  0  0  0  0  0  0  0
    5.6468    1.5782    0.0000 C   0  0  0  0  0  0  0  0  0  0  0  0
    4.8368    0.9982    0.0000 N   0  0  0  0  0  0  0  0  0  0  0  0
    3.8871    1.3113    0.0000 C   0  0  2  0  0  0  0  0  0  0  0  0
    3.5787    2.2718    0.0000 C   0  0  0  0  0  0  0  0  0  0  0  0
    2.5824    2.2702    0.0000 C   0  0  1  0  0  0  0  0  0  0  0  0
    1.9989    3.0823    0.0000 O   0  0  0  0  0  0  0  0  0  0  0  0
    2.2630    1.3265    0.0000 C   0  0  2  0  0  0  0  0  0  0  0  0
    1.3091    1.0267    0.0000 C   0  0  0  0  0  0  0  0  0  0  0  0
    0.5724    1.7029    0.0000 O   0  0  0  0  0  0  0  0  0  0  0  0
    3.0750    0.7278    0.0000 O   0  0  0  0  0  0  0  0  0  0  0  0
    5.1468    0.0382    0.0000 C   0  0  0  0  0  0  0  0  0  0  0  0
    4.6486   -0.8314    0.0000 N   0  0  0  0  0  0  0  0  0  0  0  0
    1.8434    1.7554    0.0000 H   0  0  0  0  0  0  0  0  0  0  0  0
    2.8558    2.8043    0.0000 H   0  0  0  0  0  0  0  0  0  0  0  0
    4.3130    1.7339    0.0000 H   0  0  0  0  0  0  0  0  0  0  0  0
  1  2  1  0  0  0  0
  2  3  1  0  0  0  0
  3  4  1  0  0  0  0
  4  5  2  0  0  0  0
  4  6  1  0  0  0  0
  6  7  1  0  0  0  0
  7  8  2  0  0  0  0
  8  9  1  0  0  0  0
 10  9  1  1  0  0  0
 10 22  1  6  0  0  0
 10 11  1  0  0  0  0
 11 12  1  0  0  0  0
 12 21  1  1  0  0  0
 12 13  1  6  0  0  0
 12 14  1  0  0  0  0
 14 20  1  6  0  0  0
 14 15  1  1  0  0  0
 15 16  1  0  0  0  0
 14 17  1  0  0  0  0
 17 10  1  0  0  0  0
  9 18  1  0  0  0  0
 18  6  2  0  0  0  0
 18 19  1  0  0  0  0
 19  2  2  0  0  0  0
M  END
>  <EXTREG>  (ZINC00010512)
ZINC00010512

>  <LOGBIO>
2.5000

$$$$
ZINC00020255
  -MTS-   02131516242D 0   0.00000     0.00000     0

 15 15  0  0  1  0  0  0  0  0999 V2000
    3.8589   -0.0176    0.0000 C   0  0  0  0  0  0  0  0  0  0  0  0
    4.5028    0.7519    0.0000 C   0  0  2  0  0  0  0  0  0  0  0  0
    4.8443    1.6919    0.0000 N   0  0  0  0  0  0  0  0  0  0  0  0
    3.6363    1.2511    0.0000 C   0  0  0  0  0  0  0  0  0  0  0  0
    2.5977    0.6501    0.0000 C   0  0  0  0  0  0  0  0  0  0  0  0
    1.7277    1.1501    0.0000 C   0  0  0  0  0  0  0  0  0  0  0  0
    0.8677    0.6501    0.0000 C   0  0  0  0  0  0  0  0  0  0  0  0
    0.8677   -0.3499    0.0000 C   0  0  0  0  0  0  0  0  0  0  0  0
    0.0009   -0.8486    0.0000 O   0  0  0  0  0  0  0  0  0  0  0  0
    1.7277   -0.8499    0.0000 C   0  0  0  0  0  0  0  0  0  0  0  0
    1.7252   -1.8499    0.0000 O   0  0  0  0  0  0  0  0  0  0  0  0
    2.5977   -0.3499    0.0000 C   0  0  0  0  0  0  0  0  0  0  0  0
    5.4826    0.5795    0.0000 C   0  0  0  0  0  0  0  0  0  0  0  0
    5.8251   -0.3637    0.0000 O   0  0  0  0  0  0  0  0  0  0  0  0
    6.1255    1.3454    0.0000 O   0  0  0  0  0  0  0  0  0  0  0  0
  1  2  1  0  0  0  0
  2  3  1  1  0  0  0
  2  4  1  6  0  0  0
  4  5  1  0  0  0  0
  5  6  2  0  0  0  0
  6  7  1  0  0  0  0
  7  8  2  0  0  0  0
  8  9  1  0  0  0  0
  8 10  1  0  0  0  0
 10 11  1  0  0  0  0
 10 12  2  0  0  0  0
 12  5  1  0  0  0  0
  2 13  1  0  0  0  0
 13 14  1  0  0  0  0
 13 15  2  0  0  0  0
M  END
>  <EXTREG>  (ZINC00020255)
ZINC00020255

>  <LOGBIO>
2.5000

$$$$
ZINC00027627
  -MTS-   02131516242D 0   0.00000     0.00000     0

 13 13  0  0  1  0  0  0  0  0999 V2000
    4.4364   -0.4440    0.0000 C   0  0  0  0  0  0  0  0  0  0  0  0
    3.4419   -0.5494    0.0000 N   0  3  0  0  0  0  0  0  0  0  0  0
    3.5474   -1.5438    0.0000 C   0  0  0  0  0  0  0  0  0  0  0  0
    3.3365    0.4450    0.0000 C   0  0  0  0  0  0  0  0  0  0  0  0
    2.4475   -0.6548    0.0000 C   0  0  0  0  0  0  0  0  0  0  0  0
    1.8590    0.1537    0.0000 C   0  0  1  0  0  0  0  0  0  0  0  0
    2.1690    1.1137    0.0000 C   0  0  0  0  0  0  0  0  0  0  0  0
    1.3590    1.6937    0.0000 C   0  0  0  0  0  0  0  0  0  0  0  0
    0.5490    1.1137    0.0000 C   0  0  0  0  0  0  0  0  0  0  0  0
    0.8590    0.1537    0.0000 C   0  0  2  0  0  0  0  0  0  0  0  0
    0.2705   -0.6548    0.0000 O   0  0  0  0  0  0  0  0  0  0  0  0
    1.1311   -0.3811    0.0000 H   0  0  0  0  0  0  0  0  0  0  0  0
    2.4515    0.2483    0.0000 H   0  0  0  0  0  0  0  0  0  0  0  0
  1  2  1  0  0  0  0
  2  3  1  0  0  0  0
  2  4  1  0  0  0  0
  2  5  1  0  0  0  0
  6  5  1  6  0  0  0
  6 13  1  1  0  0  0
  6  7  1  0  0  0  0
  7  8  1  0  0  0  0
  8  9  1  0  0  0  0
  9 10  1  0  0  0  0
 10 12  1  6  0  0  0
 10  6  1  0  0  0  0
 10 11  1  1  0  0  0
M  CHG  1   2   1
M  END
>  <EXTREG>  (ZINC00027627)
ZINC00027627

>  <LOGBIO>
2.5000

$$$$
ZINC00029333
  -MTS-   02131516242D 0   0.00000     0.00000     0

 18 20  0  0  0  0  0  0  0  0999 V2000
    4.8514   -0.2478    0.0000 O   0  0  0  0  0  0  0  0  0  0  0  0
    3.9848    0.2513    0.0000 C   0  0  0  0  0  0  0  0  0  0  0  0
    3.1193   -0.2495    0.0000 N   0  0  0  0  0  0  0  0  0  0  0  0
    2.2493    0.2505    0.0000 C   0  0  0  0  0  0  0  0  0  0  0  0
    1.3893   -0.2495    0.0000 C   0  0  0  0  0  0  0  0  0  0  0  0
    1.3893   -1.2495    0.0000 C   0  0  0  0  0  0  0  0  0  0  0  0
    0.5193   -1.7495    0.0000 C   0  0  0  0  0  0  0  0  0  0  0  0
    0.5193   -2.7495    0.0000 C   0  0  0  0  0  0  0  0  0  0  0  0
    1.3893   -3.2495    0.0000 C   0  0  0  0  0  0  0  0  0  0  0  0
    2.2493   -2.7495    0.0000 C   0  0  0  0  0  0  0  0  0  0  0  0
    2.2493   -1.7495    0.0000 C   0  0  0  0  0  0  0  0  0  0  0  0
    3.1193   -1.2495    0.0000 C   0  0  0  0  0  0  0  0  0  0  0  0
    3.9839    1.2513    0.0000 C   0  0  0  0  0  0  0  0  0  0  0  0
    4.8519    1.7548    0.0000 C   0  0  0  0  0  0  0  0  0  0  0  0
    4.8489    2.7495    0.0000 C   0  0  0  0  0  0  0  0  0  0  0  0
    3.9828    3.2495    0.0000 C   0  0  0  0  0  0  0  0  0  0  0  0
    3.1198    2.7548    0.0000 N   0  0  0  0  0  0  0  0  0  0  0  0
    3.1178    1.7513    0.0000 C   0  0  0  0  0  0  0  0  0  0  0  0
  1  2  2  0  0  0  0
  2  3  1  0  0  0  0
  3  4  1  0  0  0  0
  4  5  1  0  0  0  0
  5  6  1  0  0  0  0
  6  7  1  0  0  0  0
  7  8  2  0  0  0  0
  8  9  1  0  0  0  0
  9 10  2  0  0  0  0
 10 11  1  0  0  0  0
 11  6  2  0  0  0  0
 11 12  1  0  0  0  0
 12  3  1  0  0  0  0
  2 13  1  0  0  0  0
 13 14  2  0  0  0  0
 14 15  1  0  0  0  0
 15 16  2  0  0  0  0
 16 17  1  0  0  0  0
 17 18  2  0  0  0  0
 18 13  1  0  0  0  0
M  END
>  <EXTREG>  (ZINC00029333)
ZINC00029333

>  <LOGBIO>
2.5000

$$$$
ZINC00029519
  -MTS-   02131516242D 0   0.00000     0.00000     0

 17 18  0  0  0  0  0  0  0  0999 V2000
    6.5812    2.2394    0.0000 C   0  0  0  0  0  0  0  0  0  0  0  0
    5.7156    1.7386    0.0000 S   0  0  0  0  0  0  0  0  0  0  0  0
    6.2165    0.8731    0.0000 O   0  0  0  0  0  0  0  0  0  0  0  0
    5.2148    2.6041    0.0000 O   0  0  0  0  0  0  0  0  0  0  0  0
    4.8501    1.2377    0.0000 N   0  0  0  0  0  0  0  0  0  0  0  0
    3.9801    1.7377    0.0000 C   0  0  0  0  0  0  0  0  0  0  0  0
    3.1201    1.2377    0.0000 C   0  0  0  0  0  0  0  0  0  0  0  0
    3.1201    0.2377    0.0000 N   0  0  0  0  0  0  0  0  0  0  0  0
    3.9801   -0.2623    0.0000 C   0  0  0  0  0  0  0  0  0  0  0  0
    4.8501    0.2377    0.0000 C   0  0  0  0  0  0  0  0  0  0  0  0
    2.2533   -0.2610    0.0000 C   0  0  0  0  0  0  0  0  0  0  0  0
    1.3846    0.2412    0.0000 C   0  0  0  0  0  0  0  0  0  0  0  0
    0.5233   -0.2566    0.0000 C   0  0  0  0  0  0  0  0  0  0  0  0
    0.5208   -1.2566    0.0000 C   0  0  0  0  0  0  0  0  0  0  0  0
    1.3796   -1.7588    0.0000 C   0  0  0  0  0  0  0  0  0  0  0  0
    1.3746   -2.7588    0.0000 Cl  0  0  0  0  0  0  0  0  0  0  0  0
    2.2508   -1.2610    0.0000 C   0  0  0  0  0  0  0  0  0  0  0  0
  1  2  1  0  0  0  0
  2  3  2  0  0  0  0
  2  4  2  0  0  0  0
  2  5  1  0  0  0  0
  5  6  1  0  0  0  0
  6  7  1  0  0  0  0
  7  8  1  0  0  0  0
  8  9  1  0  0  0  0
  9 10  1  0  0  0  0
 10  5  1  0  0  0  0
  8 11  1  0  0  0  0
 11 12  2  0  0  0  0
 12 13  1  0  0  0  0
 13 14  2  0  0  0  0
 14 15  1  0  0  0  0
 15 16  1  0  0  0  0
 15 17  2  0  0  0  0
 17 11  1  0  0  0  0
M  END
>  <EXTREG>  (ZINC00029519)
ZINC00029519

>  <LOGBIO>
2.5000

$$$$
ZINC00030289
  -MTS-   02131516242D 0   0.00000     0.00000     0

 21 22  0  0  0  0  0  0  0  0999 V2000
    8.7415   -0.2535    0.0000 C   0  0  0  0  0  0  0  0  0  0  0  0
    8.7399    0.7500    0.0000 C   0  0  0  0  0  0  0  0  0  0  0  0
    9.6012    1.2478    0.0000 O   0  0  0  0  0  0  0  0  0  0  0  0
    7.8734    1.2491    0.0000 N   0  0  0  0  0  0  0  0  0  0  0  0
    7.0079    0.7483    0.0000 C   0  0  0  0  0  0  0  0  0  0  0  0
    6.1379    1.2483    0.0000 C   0  0  0  0  0  0  0  0  0  0  0  0
    5.2779    0.7483    0.0000 C   0  0  0  0  0  0  0  0  0  0  0  0
    5.2779   -0.2517    0.0000 C   0  0  0  0  0  0  0  0  0  0  0  0
    6.1379   -0.7517    0.0000 C   0  0  0  0  0  0  0  0  0  0  0  0
    7.0079   -0.2517    0.0000 C   0  0  0  0  0  0  0  0  0  0  0  0
    4.4111   -0.7504    0.0000 S   0  0  0  0  0  0  0  0  0  0  0  0
    4.9098   -1.6172    0.0000 O   0  0  0  0  0  0  0  0  0  0  0  0
    3.9124    0.1164    0.0000 O   0  0  0  0  0  0  0  0  0  0  0  0
    3.5443   -1.2491    0.0000 N   0  0  0  0  0  0  0  0  0  0  0  0
    2.5925   -0.6977    0.0000 C   0  0  0  0  0  0  0  0  0  0  0  0
    2.5931    0.3058    0.0000 C   0  0  0  0  0  0  0  0  0  0  0  0
    1.7313    0.8027    0.0000 C   0  0  0  0  0  0  0  0  0  0  0  0
    0.8640    0.3049    0.0000 C   0  0  0  0  0  0  0  0  0  0  0  0
    0.0000    0.8084    0.0000 Cl  0  0  0  0  0  0  0  0  0  0  0  0
    0.8585   -0.6899    0.0000 C   0  0  0  0  0  0  0  0  0  0  0  0
    1.7253   -1.1955    0.0000 N   0  0  0  0  0  0  0  0  0  0  0  0
  1  2  1  0  0  0  0
  2  3  2  0  0  0  0
  2  4  1  0  0  0  0
  4  5  1  0  0  0  0
  5  6  2  0  0  0  0
  6  7  1  0  0  0  0
  7  8  2  0  0  0  0
  8  9  1  0  0  0  0
  9 10  2  0  0  0  0
 10  5  1  0  0  0  0
  8 11  1  0  0  0  0
 11 12  2  0  0  0  0
 11 13  2  0  0  0  0
 11 14  1  0  0  0  0
 14 15  1  0  0  0  0
 15 16  2  0  0  0  0
 16 17  1  0  0  0  0
 17 18  2  0  0  0  0
 18 19  1  0  0  0  0
 18 20  1  0  0  0  0
 20 21  2  0  0  0  0
 21 15  1  0  0  0  0
M  END
>  <EXTREG>  (ZINC00030289)
ZINC00030289

>  <LOGBIO>
2.5000

$$$$
ZINC00030464
  -MTS-   02131516242D 0   0.00000     0.00000     0

 14 14  0  0  1  0  0  0  0  0999 V2000
    2.8118   -2.8475    0.0000 C   0  0  0  0  0  0  0  0  0  0  0  0
    3.2186   -1.9302    0.0000 N   0  0  0  0  0  0  0  0  0  0  0  0
    4.2079   -1.8259    0.0000 C   0  0  0  0  0  0  0  0  0  0  0  0
    2.6301   -1.1217    0.0000 S   0  0  0  0  0  0  0  0  0  0  0  0
    1.8216   -1.7102    0.0000 O   0  0  0  0  0  0  0  0  0  0  0  0
    3.4386   -0.5332    0.0000 O   0  0  0  0  0  0  0  0  0  0  0  0
    2.0416   -0.3132    0.0000 N   0  0  0  0  0  0  0  0  0  0  0  0
    2.4475    0.6007    0.0000 C   0  0  0  0  0  0  0  0  0  0  0  0
    1.8590    1.4092    0.0000 C   0  0  2  0  0  0  0  0  0  0  0  0
    2.1690    2.3692    0.0000 C   0  0  0  0  0  0  0  0  0  0  0  0
    1.3590    2.9492    0.0000 C   0  0  0  0  0  0  0  0  0  0  0  0
    0.5490    2.3692    0.0000 C   0  0  0  0  0  0  0  0  0  0  0  0
    0.8590    1.4092    0.0000 O   0  0  0  0  0  0  0  0  0  0  0  0
    2.4515    1.5038    0.0000 H   0  0  0  0  0  0  0  0  0  0  0  0
  1  2  1  0  0  0  0
  2  3  1  0  0  0  0
  2  4  1  0  0  0  0
  4  5  2  0  0  0  0
  4  6  2  0  0  0  0
  4  7  1  0  0  0  0
  7  8  1  0  0  0  0
  9  8  1  1  0  0  0
  9 14  1  6  0  0  0
  9 10  1  0  0  0  0
 10 11  1  0  0  0  0
 11 12  1  0  0  0  0
 12 13  1  0  0  0  0
 13  9  1  0  0  0  0
M  END
>  <EXTREG>  (ZINC00030464)
ZINC00030464

>  <LOGBIO>
2.5000

$$$$
ZINC00031315
  -MTS-   02131516242D 0   0.00000     0.00000     0

 10 10  0  0  0  0  0  0  0  0999 V2000
    3.1156    1.1515    0.0000 C   0  0  0  0  0  0  0  0  0  0  0  0
    2.2501    0.6507    0.0000 C   0  0  0  0  0  0  0  0  0  0  0  0
    1.3801    1.1507    0.0000 C   0  0  0  0  0  0  0  0  0  0  0  0
    1.3776    2.1506    0.0000 Cl  0  0  0  0  0  0  0  0  0  0  0  0
    0.5201    0.6507    0.0000 C   0  0  0  0  0  0  0  0  0  0  0  0
    0.5201   -0.3493    0.0000 C   0  0  0  0  0  0  0  0  0  0  0  0
    1.3801   -0.8493    0.0000 C   0  0  0  0  0  0  0  0  0  0  0  0
    1.3776   -1.8493    0.0000 N   0  0  0  0  0  0  0  0  0  0  0  0
    2.2501   -0.3493    0.0000 C   0  0  0  0  0  0  0  0  0  0  0  0
    3.1156   -0.8502    0.0000 Cl  0  0  0  0  0  0  0  0  0  0  0  0
  1  2  1  0  0  0  0
  2  3  2  0  0  0  0
  3  4  1  0  0  0  0
  3  5  1  0  0  0  0
  5  6  2  0  0  0  0
  6  7  1  0  0  0  0
  7  8  1  0  0  0  0
  7  9  2  0  0  0  0
  9  2  1  0  0  0  0
  9 10  1  0  0  0  0
M  END
>  <EXTREG>  (ZINC00031315)
ZINC00031315

>  <LOGBIO>
2.5000

$$$$
ZINC00031803
  -MTS-   02131516242D 0   0.00000     0.00000     0

 20 21  0  0  1  0  0  0  0  0999 V2000
    3.9487   -1.2340    0.0000 C   0  0  0  0  0  0  0  0  0  0  0  0
    4.3555   -0.3167    0.0000 C   0  0  0  0  0  0  0  0  0  0  0  0
    5.3448   -0.2124    0.0000 O   0  0  0  0  0  0  0  0  0  0  0  0
    3.7670    0.4917    0.0000 N   0  0  0  0  0  0  0  0  0  0  0  0
    4.0770    1.4517    0.0000 C   0  0  2  0  0  0  0  0  0  0  0  0
    3.2670    2.0317    0.0000 C   0  0  0  0  0  0  0  0  0  0  0  0
    2.4570    1.4517    0.0000 S   0  0  0  0  0  0  0  0  0  0  0  0
    2.7670    0.4917    0.0000 C   0  0  1  0  0  0  0  0  0  0  0  0
    2.1785   -0.3167    0.0000 C   0  0  0  0  0  0  0  0  0  0  0  0
    1.1805   -0.2119    0.0000 C   0  0  0  0  0  0  0  0  0  0  0  0
    0.5967   -1.0174    0.0000 C   0  0  0  0  0  0  0  0  0  0  0  0
    1.0017   -1.9317    0.0000 C   0  0  0  0  0  0  0  0  0  0  0  0
    0.4112   -2.7387    0.0000 F   0  0  0  0  0  0  0  0  0  0  0  0
    1.9905   -2.0406    0.0000 C   0  0  0  0  0  0  0  0  0  0  0  0
    2.5835   -1.2311    0.0000 C   0  0  0  0  0  0  0  0  0  0  0  0
    5.0267    1.7649    0.0000 C   0  0  0  0  0  0  0  0  0  0  0  0
    5.7756    1.0971    0.0000 O   0  0  0  0  0  0  0  0  0  0  0  0
    5.2298    2.7387    0.0000 O   0  0  0  0  0  0  0  0  0  0  0  0
    3.0391   -0.0430    0.0000 H   0  0  0  0  0  0  0  0  0  0  0  0
    4.5025    1.0288    0.0000 H   0  0  0  0  0  0  0  0  0  0  0  0
  1  2  1  0  0  0  0
  2  3  2  0  0  0  0
  2  4  1  0  0  0  0
  4  5  1  0  0  0  0
  5 20  1  1  0  0  0
  5  6  1  0  0  0  0
  6  7  1  0  0  0  0
  7  8  1  0  0  0  0
  8 19  1  1  0  0  0
  8  4  1  0  0  0  0
  8  9  1  6  0  0  0
  9 10  2  0  0  0  0
 10 11  1  0  0  0  0
 11 12  2  0  0  0  0
 12 13  1  0  0  0  0
 12 14  1  0  0  0  0
 14 15  2  0  0  0  0
 15  9  1  0  0  0  0
  5 16  1  6  0  0  0
 16 17  1  0  0  0  0
 16 18  2  0  0  0  0
M  END
>  <EXTREG>  (ZINC00031803)
ZINC00031803

>  <LOGBIO>
2.5000

$$$$
ZINC00033380
  -MTS-   02131516242D 0   0.00000     0.00000     0

 20 22  0  0  1  0  0  0  0  0999 V2000
    0.7578   -1.9364    0.0000 C   0  0  0  0  0  0  0  0  0  0  0  0
    1.7195   -2.2109    0.0000 C   0  0  0  0  0  0  0  0  0  0  0  0
    1.2813   -3.1136    0.0000 C   0  0  0  0  0  0  0  0  0  0  0  0
    1.8400   -3.9367    0.0000 C   0  0  0  0  0  0  0  0  0  0  0  0
    2.8376   -3.8670    0.0000 C   0  0  0  0  0  0  0  0  0  0  0  0
    3.2764   -2.9742    0.0000 C   0  0  0  0  0  0  0  0  0  0  0  0
    2.7170   -2.1412    0.0000 C   0  0  0  0  0  0  0  0  0  0  0  0
    1.8857   -0.6195    0.0000 C   0  0  1  0  0  0  0  0  0  0  0  0
    2.8641   -0.8263    0.0000 O   0  0  0  0  0  0  0  0  0  0  0  0
    2.1957    0.3405    0.0000 C   0  0  0  0  0  0  0  0  0  0  0  0
    1.3857    0.9205    0.0000 C   0  0  2  0  0  0  0  0  0  0  0  0
    0.5757    0.3405    0.0000 O   0  0  0  0  0  0  0  0  0  0  0  0
    0.8857   -0.6195    0.0000 N   0  0  0  0  0  0  0  0  0  0  0  0
    1.3857    1.9205    0.0000 C   0  0  0  0  0  0  0  0  0  0  0  0
    2.2542    2.4231    0.0000 C   0  0  0  0  0  0  0  0  0  0  0  0
    2.2522    3.4178    0.0000 C   0  0  0  0  0  0  0  0  0  0  0  0
    1.3867    3.9187    0.0000 C   0  0  0  0  0  0  0  0  0  0  0  0
    0.5232    3.4248    0.0000 C   0  0  0  0  0  0  0  0  0  0  0  0
    0.5202    2.4213    0.0000 C   0  0  0  0  0  0  0  0  0  0  0  0
    1.9194    1.1947    0.0000 H   0  0  0  0  0  0  0  0  0  0  0  0
  1  2  1  0  0  0  0
  2  3  1  0  0  0  0
  3  4  1  0  0  0  0
  4  5  1  0  0  0  0
  5  6  1  0  0  0  0
  6  7  1  0  0  0  0
  7  2  1  0  0  0  0
  8  2  1  6  0  0  0
  8  9  1  1  0  0  0
  8 10  1  0  0  0  0
 10 11  1  0  0  0  0
 11 20  1  1  0  0  0
 11 12  1  0  0  0  0
 12 13  1  0  0  0  0
 13  8  1  0  0  0  0
 11 14  1  6  0  0  0
 14 15  2  0  0  0  0
 15 16  1  0  0  0  0
 16 17  2  0  0  0  0
 17 18  1  0  0  0  0
 18 19  2  0  0  0  0
 19 14  1  0  0  0  0
M  END
>  <EXTREG>  (ZINC00033380)
ZINC00033380

>  <LOGBIO>
2.5000

$$$$
ZINC00033536
  -MTS-   02131516242D 0   0.00000     0.00000     0

 23 23  0  0  0  0  0  0  0  0999 V2000
    5.3834   -1.2448    0.0000 C   0  0  0  0  0  0  0  0  0  0  0  0
    5.9992   -0.4526    0.0000 C   0  0  0  0  0  0  0  0  0  0  0  0
    6.9845   -0.5896    0.0000 O   0  0  0  0  0  0  0  0  0  0  0  0
    5.6227    0.4739    0.0000 C   0  0  0  0  0  0  0  0  0  0  0  0
    6.1549    1.3309    0.0000 C   0  0  0  0  0  0  0  0  0  0  0  0
    7.1520    1.4061    0.0000 C   0  0  0  0  0  0  0  0  0  0  0  0
    5.5084    2.0890    0.0000 O   0  0  0  0  0  0  0  0  0  0  0  0
    4.5826    1.7211    0.0000 C   0  0  0  0  0  0  0  0  0  0  0  0
    3.7363    2.2538    0.0000 C   0  0  0  0  0  0  0  0  0  0  0  0
    4.6522    0.7147    0.0000 C   0  0  0  0  0  0  0  0  0  0  0  0
    3.8863    0.0718    0.0000 C   0  0  0  0  0  0  0  0  0  0  0  0
    4.0602   -0.9164    0.0000 O   0  0  0  0  0  0  0  0  0  0  0  0
    2.9512    0.4114    0.0000 C   0  0  0  0  0  0  0  0  0  0  0  0
    1.8777   -0.4926    0.0000 C   0  0  0  0  0  0  0  0  0  0  0  0
    0.9389   -0.8369    0.0000 C   0  0  0  0  0  0  0  0  0  0  0  0
    0.0000   -1.1812    0.0000 N   0  0  0  0  0  0  0  0  0  0  0  0
    1.3759    0.3724    0.0000 C   0  0  0  0  0  0  0  0  0  0  0  0
    0.8741    1.2374    0.0000 N   0  0  0  0  0  0  0  0  0  0  0  0
    2.0532   -1.4718    0.0000 C   0  0  0  0  0  0  0  0  0  0  0  0
    2.9938   -1.8112    0.0000 C   0  0  0  0  0  0  0  0  0  0  0  0
    3.9345   -2.1506    0.0000 N   0  0  0  0  0  0  0  0  0  0  0  0
    1.2889   -2.1167    0.0000 C   0  0  0  0  0  0  0  0  0  0  0  0
    0.5247   -2.7616    0.0000 N   0  0  0  0  0  0  0  0  0  0  0  0
  1  2  1  0  0  0  0
  2  3  2  0  0  0  0
  2  4  1  0  0  0  0
  4  5  2  0  0  0  0
  5  6  1  0  0  0  0
  5  7  1  0  0  0  0
  7  8  1  0  0  0  0
  8  9  1  0  0  0  0
  8 10  2  0  0  0  0
 10  4  1  0  0  0  0
 10 11  1  0  0  0  0
 11 12  2  0  0  0  0
 11 13  1  0  0  0  0
 13 14  1  0  0  0  0
 14 15  1  0  0  0  0
 15 16  3  0  0  0  0
 14 17  1  0  0  0  0
 17 18  3  0  0  0  0
 14 19  1  0  0  0  0
 19 20  1  0  0  0  0
 20 21  3  0  0  0  0
 19 22  1  0  0  0  0
 22 23  3  0  0  0  0
M  END
>  <EXTREG>  (ZINC00033536)
ZINC00033536

>  <LOGBIO>
2.5000

$$$$
ZINC00034399
  -MTS-   02131516242D 0   0.00000     0.00000     0

 17 18  0  0  0  0  0  0  0  0999 V2000
    1.7564   -0.3692    0.0000 O   0  0  0  0  0  0  0  0  0  0  0  0
    2.2550    0.5016    0.0000 C   0  0  0  0  0  0  0  0  0  0  0  0
    3.2498    0.5041    0.0000 N   0  0  0  0  0  0  0  0  0  0  0  0
    3.7519   -0.3607    0.0000 C   0  0  0  0  0  0  0  0  0  0  0  0
    3.2533   -1.2314    0.0000 C   0  0  0  0  0  0  0  0  0  0  0  0
    3.7546   -2.0907    0.0000 C   0  0  0  0  0  0  0  0  0  0  0  0
    4.7546   -2.0892    0.0000 C   0  0  0  0  0  0  0  0  0  0  0  0
    5.2546   -2.9552    0.0000 C   0  0  0  0  0  0  0  0  0  0  0  0
    6.2546   -2.9552    0.0000 C   0  0  0  0  0  0  0  0  0  0  0  0
    7.2546   -2.9552    0.0000 N   0  0  0  0  0  0  0  0  0  0  0  0
    5.2533   -1.2284    0.0000 C   0  0  0  0  0  0  0  0  0  0  0  0
    4.7519   -0.3592    0.0000 C   0  0  0  0  0  0  0  0  0  0  0  0
    1.7524    1.3661    0.0000 C   0  0  0  0  0  0  0  0  0  0  0  0
    2.1591    2.2893    0.0000 O   0  0  0  0  0  0  0  0  0  0  0  0
    1.4127    2.9492    0.0000 C   0  0  0  0  0  0  0  0  0  0  0  0
    0.5476    2.4552    0.0000 C   0  0  0  0  0  0  0  0  0  0  0  0
    0.7576    1.4685    0.0000 C   0  0  0  0  0  0  0  0  0  0  0  0
  1  2  2  0  0  0  0
  2  3  1  0  0  0  0
  3  4  1  0  0  0  0
  4  5  2  0  0  0  0
  5  6  1  0  0  0  0
  6  7  2  0  0  0  0
  7  8  1  0  0  0  0
  8  9  1  0  0  0  0
  9 10  3  0  0  0  0
  7 11  1  0  0  0  0
 11 12  2  0  0  0  0
 12  4  1  0  0  0  0
  2 13  1  0  0  0  0
 13 14  1  0  0  0  0
 14 15  1  0  0  0  0
 15 16  2  0  0  0  0
 16 17  1  0  0  0  0
 17 13  2  0  0  0  0
M  END
>  <EXTREG>  (ZINC00034399)
ZINC00034399

>  <LOGBIO>
2.5000

$$$$
ZINC00035488
  -MTS-   02131516242D 0   0.00000     0.00000     0

 22 23  0  0  1  0  0  0  0  0999 V2000
    3.9840    1.5674    0.0000 C   0  0  0  0  0  0  0  0  0  0  0  0
    4.8543    1.0679    0.0000 C   0  0  1  0  0  0  0  0  0  0  0  0
    4.8558    0.0731    0.0000 C   0  0  0  0  0  0  0  0  0  0  0  0
    3.9870   -0.4290    0.0000 C   0  0  0  0  0  0  0  0  0  0  0  0
    3.9885   -1.4238    0.0000 O   0  0  0  0  0  0  0  0  0  0  0  0
    3.1205    0.0701    0.0000 N   0  0  0  0  0  0  0  0  0  0  0  0
    2.2550   -0.4307    0.0000 C   0  0  0  0  0  0  0  0  0  0  0  0
    2.2550   -1.4342    0.0000 C   0  0  0  0  0  0  0  0  0  0  0  0
    1.3930   -1.9307    0.0000 C   0  0  0  0  0  0  0  0  0  0  0  0
    1.3934   -2.9307    0.0000 C   0  0  0  0  0  0  0  0  0  0  0  0
    0.5259   -1.4324    0.0000 C   0  0  0  0  0  0  0  0  0  0  0  0
    0.5210   -0.4376    0.0000 C   0  0  0  0  0  0  0  0  0  0  0  0
    1.3880    0.0675    0.0000 C   0  0  0  0  0  0  0  0  0  0  0  0
    1.3850    1.0675    0.0000 C   0  0  0  0  0  0  0  0  0  0  0  0
    5.7193    1.5696    0.0000 C   0  0  1  0  0  0  0  0  0  0  0  0
    6.5898    1.0706    0.0000 C   0  0  0  0  0  0  0  0  0  0  0  0
    7.4493    1.5715    0.0000 O   0  0  0  0  0  0  0  0  0  0  0  0
    7.4483    2.5715    0.0000 C   0  0  0  0  0  0  0  0  0  0  0  0
    6.5877    3.0706    0.0000 C   0  0  0  0  0  0  0  0  0  0  0  0
    5.7183    2.5696    0.0000 O   0  0  0  0  0  0  0  0  0  0  0  0
    5.7208    0.9696    0.0000 H   0  0  0  0  0  0  0  0  0  0  0  0
    4.8529    1.6679    0.0000 H   0  0  0  0  0  0  0  0  0  0  0  0
  2  1  1  6  0  0  0
  2 22  1  1  0  0  0
  2  3  1  0  0  0  0
  3  4  1  0  0  0  0
  4  5  2  0  0  0  0
  4  6  1  0  0  0  0
  6  7  1  0  0  0  0
  7  8  2  0  0  0  0
  8  9  1  0  0  0  0
  9 10  1  0  0  0  0
  9 11  2  0  0  0  0
 11 12  1  0  0  0  0
 12 13  2  0  0  0  0
 13  7  1  0  0  0  0
 13 14  1  0  0  0  0
  2 15  1  0  0  0  0
 15 21  1  1  0  0  0
 15 16  1  6  0  0  0
 16 17  1  0  0  0  0
 17 18  1  0  0  0  0
 18 19  1  0  0  0  0
 19 20  1  0  0  0  0
 20 15  1  0  0  0  0
M  END
>  <EXTREG>  (ZINC00035488)
ZINC00035488

>  <LOGBIO>
2.5000

$$$$
ZINC00035870
  -MTS-   02131516242D 0   0.00000     0.00000     0

 17 18  0  0  0  0  0  0  0  0999 V2000
    4.0023   -3.7347    0.0000 C   0  0  0  0  0  0  0  0  0  0  0  0
    4.4109   -2.8182    0.0000 C   0  0  0  0  0  0  0  0  0  0  0  0
    5.4004   -2.7158    0.0000 O   0  0  0  0  0  0  0  0  0  0  0  0
    3.8240   -2.0086    0.0000 C   0  0  0  0  0  0  0  0  0  0  0  0
    2.8259   -2.1114    0.0000 C   0  0  0  0  0  0  0  0  0  0  0  0
    2.2436   -1.3048    0.0000 C   0  0  0  0  0  0  0  0  0  0  0  0
    2.6505   -0.3913    0.0000 C   0  0  0  0  0  0  0  0  0  0  0  0
    2.0615    0.4169    0.0000 N   0  0  0  0  0  0  0  0  0  0  0  0
    2.4683    1.3342    0.0000 C   0  0  0  0  0  0  0  0  0  0  0  0
    3.4576    1.4385    0.0000 O   0  0  0  0  0  0  0  0  0  0  0  0
    1.8798    2.1427    0.0000 C   0  0  0  0  0  0  0  0  0  0  0  0
    2.1898    3.1027    0.0000 O   0  0  0  0  0  0  0  0  0  0  0  0
    1.3798    3.6827    0.0000 C   0  0  0  0  0  0  0  0  0  0  0  0
    0.5698    3.1027    0.0000 C   0  0  0  0  0  0  0  0  0  0  0  0
    0.8798    2.1427    0.0000 C   0  0  0  0  0  0  0  0  0  0  0  0
    3.6395   -0.2844    0.0000 C   0  0  0  0  0  0  0  0  0  0  0  0
    4.2308   -1.0951    0.0000 C   0  0  0  0  0  0  0  0  0  0  0  0
  1  2  1  0  0  0  0
  2  3  2  0  0  0  0
  2  4  1  0  0  0  0
  4  5  2  0  0  0  0
  5  6  1  0  0  0  0
  6  7  2  0  0  0  0
  7  8  1  0  0  0  0
  8  9  1  0  0  0  0
  9 10  2  0  0  0  0
  9 11  1  0  0  0  0
 11 12  1  0  0  0  0
 12 13  1  0  0  0  0
 13 14  2  0  0  0  0
 14 15  1  0  0  0  0
 15 11  2  0  0  0  0
  7 16  1  0  0  0  0
 16 17  2  0  0  0  0
 17  4  1  0  0  0  0
M  END
>  <EXTREG>  (ZINC00035870)
ZINC00035870

>  <LOGBIO>
2.5000

$$$$
ZINC00036120
  -MTS-   02131516242D 0   0.00000     0.00000     0

 16 17  0  0  0  0  0  0  0  0999 V2000
    2.8255   -3.4096    0.0000 C   0  0  0  0  0  0  0  0  0  0  0  0
    2.2370   -2.6011    0.0000 C   0  0  0  0  0  0  0  0  0  0  0  0
    2.5470   -1.6411    0.0000 S   0  0  0  0  0  0  0  0  0  0  0  0
    1.7370   -1.0611    0.0000 C   0  0  0  0  0  0  0  0  0  0  0  0
    1.7370   -0.0611    0.0000 S   0  0  0  0  0  0  0  0  0  0  0  0
    0.8680    0.4406    0.0000 C   0  0  0  0  0  0  0  0  0  0  0  0
    0.8690    1.4354    0.0000 C   0  0  0  0  0  0  0  0  0  0  0  0
    0.0000    1.9371    0.0000 O   0  0  0  0  0  0  0  0  0  0  0  0
    1.7353    1.9349    0.0000 N   0  0  0  0  0  0  0  0  0  0  0  0
    2.6045    1.4336    0.0000 C   0  0  0  0  0  0  0  0  0  0  0  0
    3.4653    1.9323    0.0000 C   0  0  0  0  0  0  0  0  0  0  0  0
    3.4668    2.9323    0.0000 O   0  0  0  0  0  0  0  0  0  0  0  0
    2.6076    3.4336    0.0000 C   0  0  0  0  0  0  0  0  0  0  0  0
    1.7368    2.9349    0.0000 C   0  0  0  0  0  0  0  0  0  0  0  0
    0.9270   -1.6411    0.0000 N   0  0  0  0  0  0  0  0  0  0  0  0
    1.2370   -2.6011    0.0000 N   0  0  0  0  0  0  0  0  0  0  0  0
  1  2  1  0  0  0  0
  2  3  1  0  0  0  0
  3  4  1  0  0  0  0
  4  5  1  0  0  0  0
  5  6  1  0  0  0  0
  6  7  1  0  0  0  0
  7  8  2  0  0  0  0
  7  9  1  0  0  0  0
  9 10  1  0  0  0  0
 10 11  1  0  0  0  0
 11 12  1  0  0  0  0
 12 13  1  0  0  0  0
 13 14  1  0  0  0  0
 14  9  1  0  0  0  0
  4 15  2  0  0  0  0
 15 16  1  0  0  0  0
 16  2  2  0  0  0  0
M  END
>  <EXTREG>  (ZINC00036120)
ZINC00036120

>  <LOGBIO>
2.5000

$$$$
ZINC00036417
  -MTS-   02131516242D 0   0.00000     0.00000     0

 20 22  0  0  1  0  0  0  0  0999 V2000
    2.5923   -2.7375    0.0000 C   0  0  0  0  0  0  0  0  0  0  0  0
    3.4615   -2.2361    0.0000 C   0  0  0  0  0  0  0  0  0  0  0  0
    4.3223   -2.7348    0.0000 O   0  0  0  0  0  0  0  0  0  0  0  0
    3.4628   -0.8361    0.0000 C   0  0  1  0  0  0  0  0  0  0  0  0
    4.3299   -0.3379    0.0000 C   0  0  2  0  0  0  0  0  0  0  0  0
    0.8668    0.6638    0.0000 N   0  0  0  0  0  0  0  0  0  0  0  0
    0.8668   -0.3362    0.0000 C   0  0  0  0  0  0  0  0  0  0  0  0
    0.0000   -0.8349    0.0000 S   0  0  0  0  0  0  0  0  0  0  0  0
    1.7268   -0.8362    0.0000 N   0  0  0  0  0  0  0  0  0  0  0  0
    2.5968   -0.3362    0.0000 C   0  0  2  0  0  0  0  0  0  0  0  0
    2.5958   -1.3362    0.0000 C   0  0  0  0  0  0  0  0  0  0  0  0
    2.6008    0.6638    0.0000 O   0  0  0  0  0  0  0  0  0  0  0  0
    3.4678    1.1621    0.0000 C   0  0  0  0  0  0  0  0  0  0  0  0
    3.4766    2.1633    0.0000 C   0  0  0  0  0  0  0  0  0  0  0  0
    4.3461    2.6573    0.0000 C   0  0  0  0  0  0  0  0  0  0  0  0
    5.2106    2.1478    0.0000 C   0  0  0  0  0  0  0  0  0  0  0  0
    5.2006    1.1530    0.0000 C   0  0  0  0  0  0  0  0  0  0  0  0
    4.3348    0.6569    0.0000 C   0  0  0  0  0  0  0  0  0  0  0  0
    4.8484   -0.6397    0.0000 H   0  0  0  0  0  0  0  0  0  0  0  0
    3.9820   -1.1369    0.0000 H   0  0  0  0  0  0  0  0  0  0  0  0
  1  2  1  0  0  0  0
  2  3  2  0  0  0  0
  4  2  1  6  0  0  0
  4 20  1  1  0  0  0
  4  5  1  0  0  0  0
  5 19  1  1  0  0  0
  5  6  1  0  0  0  0
  6  7  1  0  0  0  0
  7  8  2  0  0  0  0
  7  9  1  0  0  0  0
  9 10  1  0  0  0  0
 10  4  1  0  0  0  0
 10 11  1  6  0  0  0
 10 12  1  0  0  0  0
 12 13  1  0  0  0  0
 13 14  1  0  0  0  0
 14 15  2  0  0  0  0
 15 16  1  0  0  0  0
 16 17  2  0  0  0  0
 17 18  1  0  0  0  0
  5 18  1  6  0  0  0
 18 13  2  0  0  0  0
M  END
>  <EXTREG>  (ZINC00036417)
ZINC00036417

>  <LOGBIO>
2.5000

$$$$
ZINC00036877
  -MTS-   02131516242D 0   0.00000     0.00000     0

 21 22  0  0  1  0  0  0  0  0999 V2000
    6.2633   -2.5357    0.0000 C   0  0  0  0  0  0  0  0  0  0  0  0
    5.4539   -1.9484    0.0000 C   0  0  0  0  0  0  0  0  0  0  0  0
    5.5579   -0.9538    0.0000 C   0  0  1  0  0  0  0  0  0  0  0  0
    6.5363   -1.1606    0.0000 C   0  0  0  0  0  0  0  0  0  0  0  0
    5.8679    0.0062    0.0000 O   0  0  0  0  0  0  0  0  0  0  0  0
    5.0579    0.5862    0.0000 C   0  0  0  0  0  0  0  0  0  0  0  0
    5.0579    1.5862    0.0000 O   0  0  0  0  0  0  0  0  0  0  0  0
    4.2479    0.0062    0.0000 N   0  0  0  0  0  0  0  0  0  0  0  0
    3.2982    0.3193    0.0000 C   0  0  0  0  0  0  0  0  0  0  0  0
    3.0928    1.3015    0.0000 C   0  0  0  0  0  0  0  0  0  0  0  0
    2.1475    1.6111    0.0000 C   0  0  0  0  0  0  0  0  0  0  0  0
    2.6199    2.4925    0.0000 C   0  0  0  0  0  0  0  0  0  0  0  0
    1.3621    2.2302    0.0000 C   0  0  0  0  0  0  0  0  0  0  0  0
    1.4008    0.9460    0.0000 N   0  0  0  0  0  0  0  0  0  0  0  0
    1.5994   -0.0288    0.0000 C   0  0  0  0  0  0  0  0  0  0  0  0
    0.5998   -0.0556    0.0000 C   0  0  0  0  0  0  0  0  0  0  0  0
    1.4527   -1.0179    0.0000 C   0  0  0  0  0  0  0  0  0  0  0  0
    2.5515   -0.3458    0.0000 C   0  0  0  0  0  0  0  0  0  0  0  0
    4.5579   -0.9538    0.0000 C   0  0  2  0  0  0  0  0  0  0  0  0
    3.5795   -1.1606    0.0000 C   0  0  0  0  0  0  0  0  0  0  0  0
    4.6618   -1.9484    0.0000 O   0  0  0  0  0  0  0  0  0  0  0  0
  1  2  1  0  0  0  0
  3  2  1  6  0  0  0
  3  4  1  1  0  0  0
  3  5  1  0  0  0  0
  5  6  1  0  0  0  0
  6  7  2  0  0  0  0
  6  8  1  0  0  0  0
  8  9  1  0  0  0  0
  9 10  1  0  0  0  0
 10 11  1  0  0  0  0
 11 12  1  0  0  0  0
 11 13  1  0  0  0  0
 11 14  1  0  0  0  0
 14 15  1  0  0  0  0
 15 16  1  0  0  0  0
 15 17  1  0  0  0  0
 15 18  1  0  0  0  0
 18  9  1  0  0  0  0
  8 19  1  0  0  0  0
 19  3  1  0  0  0  0
 19 20  1  1  0  0  0
 19 21  1  6  0  0  0
M  END
>  <EXTREG>  (ZINC00036877)
ZINC00036877

>  <LOGBIO>
2.5000

$$$$
ZINC00037167
  -MTS-   02131516242D 0   0.00000     0.00000     0

 18 19  0  0  0  0  0  0  0  0999 V2000
    3.4180   -2.7313    0.0000 C   0  0  0  0  0  0  0  0  0  0  0  0
    2.8295   -1.9228    0.0000 C   0  0  0  0  0  0  0  0  0  0  0  0
    3.1395   -0.9628    0.0000 N   0  0  0  0  0  0  0  0  0  0  0  0
    2.3295   -0.3828    0.0000 N   0  0  0  0  0  0  0  0  0  0  0  0
    1.5195   -0.9628    0.0000 C   0  0  0  0  0  0  0  0  0  0  0  0
    0.5698   -0.6496    0.0000 C   0  0  0  0  0  0  0  0  0  0  0  0
    1.8295   -1.9228    0.0000 C   0  0  0  0  0  0  0  0  0  0  0  0
    1.2410   -2.7313    0.0000 Cl  0  0  0  0  0  0  0  0  0  0  0  0
    2.3295    0.6172    0.0000 C   0  0  0  0  0  0  0  0  0  0  0  0
    1.4635    1.1172    0.0000 O   0  0  0  0  0  0  0  0  0  0  0  0
    3.1955    1.1172    0.0000 C   0  0  0  0  0  0  0  0  0  0  0  0
    4.0651    0.6164    0.0000 C   0  0  0  0  0  0  0  0  0  0  0  0
    4.9255    1.1155    0.0000 C   0  0  0  0  0  0  0  0  0  0  0  0
    4.9265    2.1155    0.0000 C   0  0  0  0  0  0  0  0  0  0  0  0
    5.7938    2.6133    0.0000 Cl  0  0  0  0  0  0  0  0  0  0  0  0
    4.0670    2.6164    0.0000 C   0  0  0  0  0  0  0  0  0  0  0  0
    3.1965    2.1172    0.0000 C   0  0  0  0  0  0  0  0  0  0  0  0
    2.3315    2.6189    0.0000 Cl  0  0  0  0  0  0  0  0  0  0  0  0
  1  2  1  0  0  0  0
  2  3  2  0  0  0  0
  3  4  1  0  0  0  0
  4  5  1  0  0  0  0
  5  6  1  0  0  0  0
  5  7  2  0  0  0  0
  7  2  1  0  0  0  0
  7  8  1  0  0  0  0
  4  9  1  0  0  0  0
  9 10  2  0  0  0  0
  9 11  1  0  0  0  0
 11 12  2  0  0  0  0
 12 13  1  0  0  0  0
 13 14  2  0  0  0  0
 14 15  1  0  0  0  0
 14 16  1  0  0  0  0
 16 17  2  0  0  0  0
 17 11  1  0  0  0  0
 17 18  1  0  0  0  0
M  END
>  <EXTREG>  (ZINC00037167)
ZINC00037167

>  <LOGBIO>
2.5000

$$$$
ZINC00038236
  -MTS-   02131516242D 0   0.00000     0.00000     0

 25 28  0  0  0  0  0  0  0  0999 V2000
    0.4890    2.7263    0.0000 C   0  0  0  0  0  0  0  0  0  0  0  0
    1.3040    2.1468    0.0000 C   0  0  0  0  0  0  0  0  0  0  0  0
    1.2104    1.1478    0.0000 C   0  0  0  0  0  0  0  0  0  0  0  0
    2.0223    0.5730    0.0000 C   0  0  0  0  0  0  0  0  0  0  0  0
    2.9320    0.9882    0.0000 C   0  0  0  0  0  0  0  0  0  0  0  0
    3.0298    1.9782    0.0000 C   0  0  0  0  0  0  0  0  0  0  0  0
    2.2138    2.5620    0.0000 C   0  0  0  0  0  0  0  0  0  0  0  0
    3.7456    0.4067    0.0000 C   0  0  0  0  0  0  0  0  0  0  0  0
    3.6495   -0.5921    0.0000 N   0  0  0  0  0  0  0  0  0  0  0  0
    4.4600   -1.1689    0.0000 N   0  0  0  0  0  0  0  0  0  0  0  0
    5.3707   -0.7560    0.0000 C   0  0  0  0  0  0  0  0  0  0  0  0
    6.1828   -1.3395    0.0000 N   0  0  0  0  0  0  0  0  0  0  0  0
    6.1890   -2.3483    0.0000 N   0  0  0  0  0  0  0  0  0  0  0  0
    7.1399   -2.6455    0.0000 C   0  0  0  0  0  0  0  0  0  0  0  0
    7.7276   -1.8410    0.0000 C   0  0  0  0  0  0  0  0  0  0  0  0
    8.7276   -1.8410    0.0000 C   0  0  0  0  0  0  0  0  0  0  0  0
    9.7276   -1.8410    0.0000 N   0  0  0  0  0  0  0  0  0  0  0  0
    7.1325   -1.0263    0.0000 C   0  0  0  0  0  0  0  0  0  0  0  0
    7.4383   -0.0742    0.0000 N   0  0  0  0  0  0  0  0  0  0  0  0
    5.4710    0.2337    0.0000 C   0  0  0  0  0  0  0  0  0  0  0  0
    6.3818    0.6497    0.0000 C   0  0  0  0  0  0  0  0  0  0  0  0
    6.4785    1.6451    0.0000 C   0  0  0  0  0  0  0  0  0  0  0  0
    5.6610    2.2269    0.0000 C   0  0  0  0  0  0  0  0  0  0  0  0
    4.7566    1.8124    0.0000 C   0  0  0  0  0  0  0  0  0  0  0  0
    4.6564    0.8196    0.0000 C   0  0  0  0  0  0  0  0  0  0  0  0
  1  2  1  0  0  0  0
  2  3  2  0  0  0  0
  3  4  1  0  0  0  0
  4  5  2  0  0  0  0
  5  6  1  0  0  0  0
  6  7  2  0  0  0  0
  7  2  1  0  0  0  0
  5  8  1  0  0  0  0
  8  9  2  0  0  0  0
  9 10  1  0  0  0  0
 10 11  2  0  0  0  0
 11 12  1  0  0  0  0
 12 13  1  0  0  0  0
 13 14  2  0  0  0  0
 14 15  1  0  0  0  0
 15 16  1  0  0  0  0
 16 17  3  0  0  0  0
 15 18  2  0  0  0  0
 18 12  1  0  0  0  0
 18 19  1  0  0  0  0
 11 20  1  0  0  0  0
 20 21  1  0  0  0  0
 21 22  2  0  0  0  0
 22 23  1  0  0  0  0
 23 24  2  0  0  0  0
 24 25  1  0  0  0  0
 25  8  1  0  0  0  0
 25 20  2  0  0  0  0
M  END
>  <EXTREG>  (ZINC00038236)
ZINC00038236

>  <LOGBIO>
2.5000

$$$$
ZINC00038518
  -MTS-   02131516242D 0   0.00000     0.00000     0

 21 22  0  0  0  0  0  0  0  0999 V2000
    3.9824    4.3041    0.0000 C   0  0  0  0  0  0  0  0  0  0  0  0
    3.1169    3.8032    0.0000 C   0  0  0  0  0  0  0  0  0  0  0  0
    2.2469    4.3032    0.0000 C   0  0  0  0  0  0  0  0  0  0  0  0
    1.3869    3.8032    0.0000 C   0  0  0  0  0  0  0  0  0  0  0  0
    0.5201    4.3019    0.0000 C   0  0  0  0  0  0  0  0  0  0  0  0
    1.3869    2.8032    0.0000 N   0  0  0  0  0  0  0  0  0  0  0  0
    2.2469    2.3032    0.0000 C   0  0  0  0  0  0  0  0  0  0  0  0
    2.2443    1.3032    0.0000 S   0  0  0  0  0  0  0  0  0  0  0  0
    3.1121    0.7993    0.0000 C   0  0  0  0  0  0  0  0  0  0  0  0
    3.1096   -0.2007    0.0000 C   0  0  0  0  0  0  0  0  0  0  0  0
    3.9744   -0.7028    0.0000 S   0  0  0  0  0  0  0  0  0  0  0  0
    4.4765    0.1619    0.0000 O   0  0  0  0  0  0  0  0  0  0  0  0
    3.4722   -1.5676    0.0000 O   0  0  0  0  0  0  0  0  0  0  0  0
    4.8391   -1.2050    0.0000 C   0  0  0  0  0  0  0  0  0  0  0  0
    4.8364   -2.3050    0.0000 C   0  0  0  0  0  0  0  0  0  0  0  0
    3.9666   -2.8054    0.0000 C   0  0  0  0  0  0  0  0  0  0  0  0
    3.9661   -3.8002    0.0000 C   0  0  0  0  0  0  0  0  0  0  0  0
    4.8304   -4.3032    0.0000 C   0  0  0  0  0  0  0  0  0  0  0  0
    5.6952   -3.8115    0.0000 C   0  0  0  0  0  0  0  0  0  0  0  0
    5.7006   -2.8080    0.0000 C   0  0  0  0  0  0  0  0  0  0  0  0
    3.1169    2.8032    0.0000 N   0  0  0  0  0  0  0  0  0  0  0  0
  1  2  1  0  0  0  0
  2  3  2  0  0  0  0
  3  4  1  0  0  0  0
  4  5  1  0  0  0  0
  4  6  2  0  0  0  0
  6  7  1  0  0  0  0
  7  8  1  0  0  0  0
  8  9  1  0  0  0  0
  9 10  1  0  0  0  0
 10 11  1  0  0  0  0
 11 12  2  0  0  0  0
 11 13  2  0  0  0  0
 11 14  1  0  0  0  0
 14 15  1  0  0  0  0
 15 16  2  0  0  0  0
 16 17  1  0  0  0  0
 17 18  2  0  0  0  0
 18 19  1  0  0  0  0
 19 20  2  0  0  0  0
 20 15  1  0  0  0  0
  7 21  2  0  0  0  0
 21  2  1  0  0  0  0
M  END
>  <EXTREG>  (ZINC00038518)
ZINC00038518

>  <LOGBIO>
2.5000

$$$$
ZINC00038691
  -MTS-   02131516242D 0   0.00000     0.00000     0

 22 23  0  0  0  0  0  0  0  0999 V2000
    4.8457    3.8515    0.0000 C   0  0  0  0  0  0  0  0  0  0  0  0
    4.8467    2.8515    0.0000 O   0  0  0  0  0  0  0  0  0  0  0  0
    3.9812    2.3506    0.0000 C   0  0  0  0  0  0  0  0  0  0  0  0
    3.1112    2.8506    0.0000 C   0  0  0  0  0  0  0  0  0  0  0  0
    2.2512    2.3506    0.0000 C   0  0  0  0  0  0  0  0  0  0  0  0
    2.2512    1.3506    0.0000 C   0  0  0  0  0  0  0  0  0  0  0  0
    1.3844    0.8519    0.0000 O   0  0  0  0  0  0  0  0  0  0  0  0
    0.5192    1.3532    0.0000 C   0  0  0  0  0  0  0  0  0  0  0  0
    3.1112    0.8506    0.0000 C   0  0  0  0  0  0  0  0  0  0  0  0
    3.1087   -0.1494    0.0000 N   0  0  0  0  0  0  0  0  0  0  0  0
    3.9765   -0.6533    0.0000 C   0  0  0  0  0  0  0  0  0  0  0  0
    4.4965   -0.3540    0.0000 O   0  0  0  0  0  0  0  0  0  0  0  0
    3.9741   -1.8533    0.0000 C   0  0  0  0  0  0  0  0  0  0  0  0
    3.1046   -2.3541    0.0000 C   0  0  0  0  0  0  0  0  0  0  0  0
    3.1046   -3.3489    0.0000 C   0  0  0  0  0  0  0  0  0  0  0  0
    3.9692   -3.8515    0.0000 C   0  0  0  0  0  0  0  0  0  0  0  0
    4.8336   -3.3593    0.0000 C   0  0  0  0  0  0  0  0  0  0  0  0
    4.8386   -2.3558    0.0000 C   0  0  0  0  0  0  0  0  0  0  0  0
    5.8802   -1.7600    0.0000 C   0  0  0  0  0  0  0  0  0  0  0  0
    6.7475   -2.2647    0.0000 O   0  0  0  0  0  0  0  0  0  0  0  0
    5.8847   -0.7652    0.0000 O   0  0  0  0  0  0  0  0  0  0  0  0
    3.9812    1.3506    0.0000 C   0  0  0  0  0  0  0  0  0  0  0  0
  1  2  1  0  0  0  0
  2  3  1  0  0  0  0
  3  4  2  0  0  0  0
  4  5  1  0  0  0  0
  5  6  2  0  0  0  0
  6  7  1  0  0  0  0
  7  8  1  0  0  0  0
  6  9  1  0  0  0  0
  9 10  1  0  0  0  0
 10 11  1  0  0  0  0
 11 12  2  0  0  0  0
 11 13  1  0  0  0  0
 13 14  2  0  0  0  0
 14 15  1  0  0  0  0
 15 16  2  0  0  0  0
 16 17  1  0  0  0  0
 17 18  2  0  0  0  0
 18 13  1  0  0  0  0
 18 19  1  0  0  0  0
 19 20  1  0  0  0  0
 19 21  2  0  0  0  0
  9 22  2  0  0  0  0
 22  3  1  0  0  0  0
M  END
>  <EXTREG>  (ZINC00038691)
ZINC00038691

>  <LOGBIO>
2.5000

$$$$
ZINC00039213
  -MTS-   02131516242D 0   0.00000     0.00000     0

 21 22  0  0  0  0  0  0  0  0999 V2000
    3.4623    2.5013    0.0000 O   0  0  0  0  0  0  0  0  0  0  0  0
    2.5968    2.0004    0.0000 C   0  0  0  0  0  0  0  0  0  0  0  0
    1.7268    2.5004    0.0000 C   0  0  0  0  0  0  0  0  0  0  0  0
    0.8668    2.0004    0.0000 C   0  0  0  0  0  0  0  0  0  0  0  0
    0.8668    1.0004    0.0000 C   0  0  0  0  0  0  0  0  0  0  0  0
    0.0000    0.5017    0.0000 Cl  0  0  0  0  0  0  0  0  0  0  0  0
    1.7268    0.5004    0.0000 C   0  0  0  0  0  0  0  0  0  0  0  0
    2.5968    1.0004    0.0000 C   0  0  0  0  0  0  0  0  0  0  0  0
    3.4623    0.4995    0.0000 C   0  0  0  0  0  0  0  0  0  0  0  0
    3.4613   -0.5005    0.0000 N   0  0  0  0  0  0  0  0  0  0  0  0
    4.3269   -1.0013    0.0000 C   0  0  0  0  0  0  0  0  0  0  0  0
    4.3269   -2.0048    0.0000 C   0  0  0  0  0  0  0  0  0  0  0  0
    5.1889   -2.5013    0.0000 C   0  0  0  0  0  0  0  0  0  0  0  0
    6.0559   -2.0030    0.0000 C   0  0  0  0  0  0  0  0  0  0  0  0
    7.0066   -2.5563    0.0000 O   0  0  0  0  0  0  0  0  0  0  0  0
    7.8744   -2.0593    0.0000 C   0  0  0  0  0  0  0  0  0  0  0  0
    7.3774   -1.1916    0.0000 F   0  0  0  0  0  0  0  0  0  0  0  0
    8.3713   -2.9271    0.0000 F   0  0  0  0  0  0  0  0  0  0  0  0
    8.7421   -1.5624    0.0000 F   0  0  0  0  0  0  0  0  0  0  0  0
    6.0609   -1.0082    0.0000 C   0  0  0  0  0  0  0  0  0  0  0  0
    5.1939   -0.5030    0.0000 C   0  0  0  0  0  0  0  0  0  0  0  0
  1  2  1  0  0  0  0
  2  3  2  0  0  0  0
  3  4  1  0  0  0  0
  4  5  2  0  0  0  0
  5  6  1  0  0  0  0
  5  7  1  0  0  0  0
  7  8  2  0  0  0  0
  8  2  1  0  0  0  0
  8  9  1  0  0  0  0
  9 10  1  0  0  0  0
 10 11  1  0  0  0  0
 11 12  2  0  0  0  0
 12 13  1  0  0  0  0
 13 14  2  0  0  0  0
 14 15  1  0  0  0  0
 15 16  1  0  0  0  0
 16 17  1  0  0  0  0
 16 18  1  0  0  0  0
 16 19  1  0  0  0  0
 14 20  1  0  0  0  0
 20 21  2  0  0  0  0
 21 11  1  0  0  0  0
M  END
>  <EXTREG>  (ZINC00039213)
ZINC00039213

>  <LOGBIO>
2.5000

$$$$
ZINC00039365
  -MTS-   02131516242D 0   0.00000     0.00000     0

 13 13  0  0  0  0  0  0  0  0999 V2000
    0.5983   -0.2582    0.0000 C   0  0  0  0  0  0  0  0  0  0  0  0
    1.0996    0.6070    0.0000 C   0  0  0  0  0  0  0  0  0  0  0  0
    0.6000    1.4773    0.0000 C   0  0  0  0  0  0  0  0  0  0  0  0
    1.1004    2.3370    0.0000 C   0  0  0  0  0  0  0  0  0  0  0  0
    2.1004    2.3366    0.0000 C   0  0  0  0  0  0  0  0  0  0  0  0
    2.6000    1.4763    0.0000 C   0  0  0  0  0  0  0  0  0  0  0  0
    2.0996    0.6066    0.0000 C   0  0  0  0  0  0  0  0  0  0  0  0
    2.6000   -0.2592    0.0000 N   0  0  0  0  0  0  0  0  0  0  0  0
    3.6035   -0.2587    0.0000 C   0  0  0  0  0  0  0  0  0  0  0  0
    4.0995    0.6036    0.0000 O   0  0  0  0  0  0  0  0  0  0  0  0
    4.1044   -1.1242    0.0000 C   0  0  0  0  0  0  0  0  0  0  0  0
    3.6053   -1.9907    0.0000 C   0  0  0  0  0  0  0  0  0  0  0  0
    3.1062   -2.8573    0.0000 N   0  0  0  0  0  0  0  0  0  0  0  0
  1  2  1  0  0  0  0
  2  3  2  0  0  0  0
  3  4  1  0  0  0  0
  4  5  2  0  0  0  0
  5  6  1  0  0  0  0
  6  7  2  0  0  0  0
  7  2  1  0  0  0  0
  7  8  1  0  0  0  0
  8  9  1  0  0  0  0
  9 10  2  0  0  0  0
  9 11  1  0  0  0  0
 11 12  1  0  0  0  0
 12 13  3  0  0  0  0
M  END
>  <EXTREG>  (ZINC00039365)
ZINC00039365

>  <LOGBIO>
2.5000

$$$$
ZINC00039503
  -MTS-   02131516242D 0   0.00000     0.00000     0

 11 12  0  0  0  0  0  0  0  0999 V2000
    3.1871    1.7031    0.0000 O   0  0  0  0  0  0  0  0  0  0  0  0
    2.8759    0.7528    0.0000 C   0  0  0  0  0  0  0  0  0  0  0  0
    3.5457    0.0057    0.0000 C   0  0  0  0  0  0  0  0  0  0  0  0
    3.2353   -0.9394    0.0000 C   0  0  0  0  0  0  0  0  0  0  0  0
    2.2571   -1.1472    0.0000 C   0  0  0  0  0  0  0  0  0  0  0  0
    1.5885   -0.4124    0.0000 C   0  0  0  0  0  0  0  0  0  0  0  0
    1.8985    0.5476    0.0000 C   0  0  0  0  0  0  0  0  0  0  0  0
    1.0885    1.1276    0.0000 N   0  0  0  0  0  0  0  0  0  0  0  0
    0.2785    0.5476    0.0000 O   0  0  0  0  0  0  0  0  0  0  0  0
    0.5885   -0.4124    0.0000 N   0  3  0  0  0  0  0  0  0  0  0  0
    0.0000   -1.2209    0.0000 O   0  5  0  0  0  0  0  0  0  0  0  0
  1  2  2  0  0  0  0
  2  3  1  0  0  0  0
  3  4  1  0  0  0  0
  4  5  1  0  0  0  0
  5  6  1  0  0  0  0
  6  7  1  0  0  0  0
  7  2  1  0  0  0  0
  7  8  2  0  0  0  0
  8  9  1  0  0  0  0
  9 10  1  0  0  0  0
 10  6  2  0  0  0  0
 10 11  1  0  0  0  0
M  CHG  2  10   1  11  -1
M  END
>  <EXTREG>  (ZINC00039503)
ZINC00039503

>  <LOGBIO>
2.5000

$$$$
ZINC00039856
  -MTS-   02131516242D 0   0.00000     0.00000     0

 18 19  0  0  1  0  0  0  0  0999 V2000
    4.1177   -1.9300    0.0000 C   0  0  0  0  0  0  0  0  0  0  0  0
    4.5246   -1.0128    0.0000 C   0  0  2  0  0  0  0  0  0  0  0  0
    3.9360   -0.2043    0.0000 N   0  0  0  0  0  0  0  0  0  0  0  0
    4.2460    0.7557    0.0000 C   0  0  0  0  0  0  0  0  0  0  0  0
    3.4360    1.3357    0.0000 N   0  0  0  0  0  0  0  0  0  0  0  0
    2.6260    0.7557    0.0000 C   0  0  0  0  0  0  0  0  0  0  0  0
    1.6468    0.9584    0.0000 N   0  0  0  0  0  0  0  0  0  0  0  0
    1.3347    1.9085    0.0000 C   0  0  0  0  0  0  0  0  0  0  0  0
    0.9786    0.2145    0.0000 C   0  0  0  0  0  0  0  0  0  0  0  0
    0.0000    0.4202    0.0000 O   0  0  0  0  0  0  0  0  0  0  0  0
    1.2917   -0.7389    0.0000 N   0  0  0  0  0  0  0  0  0  0  0  0
    2.2657   -0.9416    0.0000 C   0  0  0  0  0  0  0  0  0  0  0  0
    2.5744   -1.8927    0.0000 O   0  0  0  0  0  0  0  0  0  0  0  0
    2.9360   -0.2043    0.0000 C   0  0  0  0  0  0  0  0  0  0  0  0
    5.5138   -0.9084    0.0000 C   0  0  0  0  0  0  0  0  0  0  0  0
    5.9207    0.0089    0.0000 O   0  0  0  0  0  0  0  0  0  0  0  0
    6.1024   -1.7169    0.0000 O   0  0  0  0  0  0  0  0  0  0  0  0
    3.9279   -1.0762    0.0000 H   0  0  0  0  0  0  0  0  0  0  0  0
  2  1  1  6  0  0  0
  2 18  1  1  0  0  0
  2  3  1  0  0  0  0
  3  4  1  0  0  0  0
  4  5  2  0  0  0  0
  5  6  1  0  0  0  0
  6  7  1  0  0  0  0
  7  8  1  0  0  0  0
  7  9  1  0  0  0  0
  9 10  2  0  0  0  0
  9 11  1  0  0  0  0
 11 12  1  0  0  0  0
 12 13  2  0  0  0  0
 12 14  1  0  0  0  0
 14  3  1  0  0  0  0
 14  6  2  0  0  0  0
  2 15  1  0  0  0  0
 15 16  1  0  0  0  0
 15 17  2  0  0  0  0
M  END
>  <EXTREG>  (ZINC00039856)
ZINC00039856

>  <LOGBIO>
2.5000

$$$$
ZINC00040419
  -MTS-   02131516242D 0   0.00000     0.00000     0

 15 16  0  0  0  0  0  0  0  0999 V2000
    4.1331   -2.1285    0.0000 C   0  0  0  0  0  0  0  0  0  0  0  0
    3.5446   -1.3200    0.0000 N   0  3  0  0  0  0  0  0  0  0  0  0
    3.8546   -0.3600    0.0000 C   0  0  0  0  0  0  0  0  0  0  0  0
    4.8043   -0.0469    0.0000 S   0  0  0  0  0  0  0  0  0  0  0  0
    5.0086    0.9355    0.0000 C   0  0  0  0  0  0  0  0  0  0  0  0
    5.9537    1.2461    0.0000 C   0  0  0  0  0  0  0  0  0  0  0  0
    6.1581    2.2285    0.0000 O   0  0  0  0  0  0  0  0  0  0  0  0
    6.6994    0.5798    0.0000 O   0  0  0  0  0  0  0  0  0  0  0  0
    3.0446    0.2200    0.0000 S   0  0  0  0  0  0  0  0  0  0  0  0
    2.2346   -0.3600    0.0000 C   0  0  0  0  0  0  0  0  0  0  0  0
    1.2554   -0.1573    0.0000 C   0  0  0  0  0  0  0  0  0  0  0  0
    0.5872   -0.9013    0.0000 C   0  0  0  0  0  0  0  0  0  0  0  0
    0.9003   -1.8546    0.0000 C   0  0  0  0  0  0  0  0  0  0  0  0
    1.8742   -2.0573    0.0000 C   0  0  0  0  0  0  0  0  0  0  0  0
    2.5446   -1.3200    0.0000 C   0  0  0  0  0  0  0  0  0  0  0  0
  1  2  1  0  0  0  0
  2  3  2  0  0  0  0
  3  4  1  0  0  0  0
  4  5  1  0  0  0  0
  5  6  1  0  0  0  0
  6  7  1  0  0  0  0
  6  8  2  0  0  0  0
  3  9  1  0  0  0  0
  9 10  1  0  0  0  0
 10 11  2  0  0  0  0
 11 12  1  0  0  0  0
 12 13  2  0  0  0  0
 13 14  1  0  0  0  0
 14 15  2  0  0  0  0
 15  2  1  0  0  0  0
 15 10  1  0  0  0  0
M  CHG  1   2   1
M  END
>  <EXTREG>  (ZINC00040419)
ZINC00040419

>  <LOGBIO>
2.5000

$$$$
ZINC00040655
  -MTS-   02131516242D 0   0.00000     0.00000     0

 17 18  0  0  1  0  0  0  0  0999 V2000
    3.4706    2.5000    0.0000 C   0  0  0  0  0  0  0  0  0  0  0  0
    2.6050    1.9991    0.0000 C   0  0  0  0  0  0  0  0  0  0  0  0
    1.7350    2.4991    0.0000 N   0  0  0  0  0  0  0  0  0  0  0  0
    0.8750    1.9991    0.0000 C   0  0  0  0  0  0  0  0  0  0  0  0
    0.0083    2.4978    0.0000 S   0  0  0  0  0  0  0  0  0  0  0  0
    0.8750    0.9991    0.0000 N   0  0  0  0  0  0  0  0  0  0  0  0
    1.7350    0.4991    0.0000 C   0  0  1  0  0  0  0  0  0  0  0  0
    2.6050    0.9991    0.0000 C   0  0  0  0  0  0  0  0  0  0  0  0
    3.4706    0.4983    0.0000 C   0  0  0  0  0  0  0  0  0  0  0  0
    1.7325   -0.5009    0.0000 C   0  0  0  0  0  0  0  0  0  0  0  0
    2.5998   -1.0056    0.0000 C   0  0  0  0  0  0  0  0  0  0  0  0
    2.5953   -2.0004    0.0000 C   0  0  0  0  0  0  0  0  0  0  0  0
    1.7285   -2.4991    0.0000 C   0  0  0  0  0  0  0  0  0  0  0  0
    0.8662   -2.0030    0.0000 C   0  0  0  0  0  0  0  0  0  0  0  0
    0.8658   -0.9996    0.0000 C   0  0  0  0  0  0  0  0  0  0  0  0
    0.0000   -0.4991    0.0000 F   0  0  0  0  0  0  0  0  0  0  0  0
    1.2146    0.2005    0.0000 H   0  0  0  0  0  0  0  0  0  0  0  0
  1  2  1  0  0  0  0
  2  3  1  0  0  0  0
  3  4  1  0  0  0  0
  4  5  2  0  0  0  0
  4  6  1  0  0  0  0
  6  7  1  0  0  0  0
  7 17  1  6  0  0  0
  7  8  1  0  0  0  0
  8  2  2  0  0  0  0
  8  9  1  0  0  0  0
  7 10  1  1  0  0  0
 10 11  2  0  0  0  0
 11 12  1  0  0  0  0
 12 13  2  0  0  0  0
 13 14  1  0  0  0  0
 14 15  2  0  0  0  0
 15 10  1  0  0  0  0
 15 16  1  0  0  0  0
M  END
>  <EXTREG>  (ZINC00040655)
ZINC00040655

>  <LOGBIO>
2.5000

$$$$
ZINC00041485
  -MTS-   02131516242D 0   0.00000     0.00000     0

 19 21  0  0  0  0  0  0  0  0999 V2000
    1.0060   -2.4928    0.0000 C   0  0  0  0  0  0  0  0  0  0  0  0
    2.0059   -2.4979    0.0000 O   0  0  0  0  0  0  0  0  0  0  0  0
    2.5103   -1.6344    0.0000 C   0  0  0  0  0  0  0  0  0  0  0  0
    3.5138   -1.6385    0.0000 C   0  0  0  0  0  0  0  0  0  0  0  0
    4.0125   -0.7762    0.0000 C   0  0  0  0  0  0  0  0  0  0  0  0
    5.0159   -0.7812    0.0000 C   0  0  0  0  0  0  0  0  0  0  0  0
    5.5185    0.0833    0.0000 C   0  0  0  0  0  0  0  0  0  0  0  0
    5.0203    0.9528    0.0000 C   0  0  0  0  0  0  0  0  0  0  0  0
    5.3303    1.9128    0.0000 C   0  0  0  0  0  0  0  0  0  0  0  0
    4.5203    2.4928    0.0000 N   0  0  0  0  0  0  0  0  0  0  0  0
    3.7103    1.9128    0.0000 N   0  0  0  0  0  0  0  0  0  0  0  0
    4.0203    0.9528    0.0000 C   0  0  0  0  0  0  0  0  0  0  0  0
    3.5203    0.0883    0.0000 C   0  0  0  0  0  0  0  0  0  0  0  0
    2.5243    0.0996    0.0000 C   0  0  0  0  0  0  0  0  0  0  0  0
    1.9344    1.1446    0.0000 O   0  0  0  0  0  0  0  0  0  0  0  0
    2.4427    2.0057    0.0000 C   0  0  0  0  0  0  0  0  0  0  0  0
    2.0156   -0.7654    0.0000 C   0  0  0  0  0  0  0  0  0  0  0  0
    1.0156   -0.7583    0.0000 O   0  0  0  0  0  0  0  0  0  0  0  0
    0.5217    0.1112    0.0000 C   0  0  0  0  0  0  0  0  0  0  0  0
  1  2  1  0  0  0  0
  2  3  1  0  0  0  0
  3  4  2  0  0  0  0
  4  5  1  0  0  0  0
  5  6  1  0  0  0  0
  6  7  1  0  0  0  0
  7  8  1  0  0  0  0
  8  9  2  0  0  0  0
  9 10  1  0  0  0  0
 10 11  1  0  0  0  0
 11 12  2  0  0  0  0
 12  8  1  0  0  0  0
 12 13  1  0  0  0  0
 13  5  2  0  0  0  0
 13 14  1  0  0  0  0
 14 15  1  0  0  0  0
 15 16  1  0  0  0  0
 14 17  2  0  0  0  0
 17  3  1  0  0  0  0
 17 18  1  0  0  0  0
 18 19  1  0  0  0  0
M  END
>  <EXTREG>  (ZINC00041485)
ZINC00041485

>  <LOGBIO>
2.5000

$$$$
ZINC00042758
  -MTS-   02131516242D 0   0.00000     0.00000     0

 19 21  0  0  0  0  0  0  0  0999 V2000
    3.6695   -2.3642    0.0000 C   0  0  0  0  0  0  0  0  0  0  0  0
    4.6637   -2.2563    0.0000 C   0  0  0  0  0  0  0  0  0  0  0  0
    5.2570   -3.0655    0.0000 C   0  0  0  0  0  0  0  0  0  0  0  0
    6.2458   -2.9561    0.0000 C   0  0  0  0  0  0  0  0  0  0  0  0
    6.6503   -2.0416    0.0000 C   0  0  0  0  0  0  0  0  0  0  0  0
    6.0661   -1.2364    0.0000 C   0  0  0  0  0  0  0  0  0  0  0  0
    5.0682   -1.3417    0.0000 C   0  0  0  0  0  0  0  0  0  0  0  0
    4.4792   -0.5336    0.0000 C   0  0  0  0  0  0  0  0  0  0  0  0
    4.8856    0.3839    0.0000 O   0  0  0  0  0  0  0  0  0  0  0  0
    3.4900   -0.6384    0.0000 N   0  0  0  0  0  0  0  0  0  0  0  0
    2.9015    0.1700    0.0000 C   0  0  0  0  0  0  0  0  0  0  0  0
    3.2115    1.1300    0.0000 S   0  0  0  0  0  0  0  0  0  0  0  0
    2.4015    1.7100    0.0000 C   0  0  0  0  0  0  0  0  0  0  0  0
    2.3018    2.7082    0.0000 C   0  0  0  0  0  0  0  0  0  0  0  0
    1.3899    3.1184    0.0000 C   0  0  0  0  0  0  0  0  0  0  0  0
    0.5770    2.5302    0.0000 C   0  0  0  0  0  0  0  0  0  0  0  0
    0.6801    1.5407    0.0000 C   0  0  0  0  0  0  0  0  0  0  0  0
    1.5915    1.1300    0.0000 C   0  0  0  0  0  0  0  0  0  0  0  0
    1.9015    0.1700    0.0000 C   0  0  0  0  0  0  0  0  0  0  0  0
  1  2  1  0  0  0  0
  2  3  2  0  0  0  0
  3  4  1  0  0  0  0
  4  5  2  0  0  0  0
  5  6  1  0  0  0  0
  6  7  2  0  0  0  0
  7  2  1  0  0  0  0
  7  8  1  0  0  0  0
  8  9  2  0  0  0  0
  8 10  1  0  0  0  0
 10 11  1  0  0  0  0
 11 12  1  0  0  0  0
 12 13  1  0  0  0  0
 13 14  1  0  0  0  0
 14 15  1  0  0  0  0
 15 16  1  0  0  0  0
 16 17  1  0  0  0  0
 17 18  1  0  0  0  0
 18 13  2  0  0  0  0
 18 19  1  0  0  0  0
 19 11  2  0  0  0  0
M  END
>  <EXTREG>  (ZINC00042758)
ZINC00042758

>  <LOGBIO>
2.5000

$$$$
ZINC00044758
  -MTS-   02131516242D 0   0.00000     0.00000     0

 23 25  0  0  0  0  0  0  0  0999 V2000
    5.0261    2.7986    0.0000 C   0  0  0  0  0  0  0  0  0  0  0  0
    4.1605    2.2978    0.0000 C   0  0  0  0  0  0  0  0  0  0  0  0
    3.2905    2.7978    0.0000 C   0  0  0  0  0  0  0  0  0  0  0  0
    2.4305    2.2978    0.0000 C   0  0  0  0  0  0  0  0  0  0  0  0
    2.0866    3.2368    0.0000 C   0  0  0  0  0  0  0  0  0  0  0  0
    1.4459    2.1231    0.0000 C   0  0  0  0  0  0  0  0  0  0  0  0
    2.4305    1.2978    0.0000 N   0  0  0  0  0  0  0  0  0  0  0  0
    1.3904    0.6993    0.0000 C   0  0  0  0  0  0  0  0  0  0  0  0
    1.3889   -0.3007    0.0000 C   0  0  0  0  0  0  0  0  0  0  0  0
    0.5196   -0.8019    0.0000 C   0  0  0  0  0  0  0  0  0  0  0  0
    0.5201   -1.7967    0.0000 C   0  0  0  0  0  0  0  0  0  0  0  0
    1.3849   -2.2989    0.0000 C   0  0  0  0  0  0  0  0  0  0  0  0
    2.2492   -1.8063    0.0000 C   0  0  0  0  0  0  0  0  0  0  0  0
    2.2537   -0.8028    0.0000 C   0  0  0  0  0  0  0  0  0  0  0  0
    1.3809   -3.2989    0.0000 N   0  3  0  0  0  0  0  0  0  0  0  0
    0.5101   -3.7975    0.0000 O   0  5  0  0  0  0  0  0  0  0  0  0
    2.2401   -3.8002    0.0000 O   0  0  0  0  0  0  0  0  0  0  0  0
    3.2905    0.7978    0.0000 C   0  0  0  0  0  0  0  0  0  0  0  0
    3.2934   -0.2035    0.0000 C   0  0  0  0  0  0  0  0  0  0  0  0
    4.1599   -0.7026    0.0000 C   0  0  0  0  0  0  0  0  0  0  0  0
    5.0274   -0.1983    0.0000 C   0  0  0  0  0  0  0  0  0  0  0  0
    5.0233    0.7965    0.0000 C   0  0  0  0  0  0  0  0  0  0  0  0
    4.1605    1.2978    0.0000 C   0  0  0  0  0  0  0  0  0  0  0  0
  1  2  1  0  0  0  0
  2  3  2  0  0  0  0
  3  4  1  0  0  0  0
  4  5  1  0  0  0  0
  4  6  1  0  0  0  0
  4  7  1  0  0  0  0
  7  8  1  0  0  0  0
  8  9  1  0  0  0  0
  9 10  2  0  0  0  0
 10 11  1  0  0  0  0
 11 12  2  0  0  0  0
 12 13  1  0  0  0  0
 13 14  2  0  0  0  0
 14  9  1  0  0  0  0
 12 15  1  0  0  0  0
 15 16  1  0  0  0  0
 15 17  2  0  0  0  0
  7 18  1  0  0  0  0
 18 19  1  0  0  0  0
 19 20  2  0  0  0  0
 20 21  1  0  0  0  0
 21 22  2  0  0  0  0
 22 23  1  0  0  0  0
 23  2  1  0  0  0  0
 23 18  2  0  0  0  0
M  CHG  2  15   1  16  -1
M  END
>  <EXTREG>  (ZINC00044758)
ZINC00044758

>  <LOGBIO>
2.5000

$$$$
ZINC00045846
  -MTS-   02131516242D 0   0.00000     0.00000     0

 22 25  0  0  0  0  0  0  0  0999 V2000
    4.4561   -1.0284    0.0000 C   0  0  0  0  0  0  0  0  0  0  0  0
    4.7661   -0.0684    0.0000 C   0  0  0  0  0  0  0  0  0  0  0  0
    3.9561    0.5116    0.0000 N   0  0  0  0  0  0  0  0  0  0  0  0
    3.1461   -0.0684    0.0000 C   0  0  0  0  0  0  0  0  0  0  0  0
    3.4561   -1.0284    0.0000 N   0  0  0  0  0  0  0  0  0  0  0  0
    2.8676   -1.8368    0.0000 C   0  0  0  0  0  0  0  0  0  0  0  0
    1.8696   -1.7320    0.0000 C   0  0  0  0  0  0  0  0  0  0  0  0
    1.2858   -2.5375    0.0000 C   0  0  0  0  0  0  0  0  0  0  0  0
    1.6908   -3.4518    0.0000 C   0  0  0  0  0  0  0  0  0  0  0  0
    2.6797   -3.5607    0.0000 C   0  0  0  0  0  0  0  0  0  0  0  0
    3.2726   -2.7512    0.0000 C   0  0  0  0  0  0  0  0  0  0  0  0
    2.1964    0.2448    0.0000 C   0  0  0  0  0  0  0  0  0  0  0  0
    1.8880    1.2053    0.0000 O   0  0  0  0  0  0  0  0  0  0  0  0
    0.8918    1.2037    0.0000 C   0  0  0  0  0  0  0  0  0  0  0  0
    0.5724    0.2600    0.0000 C   0  0  0  0  0  0  0  0  0  0  0  0
    1.3843   -0.3387    0.0000 C   0  0  0  0  0  0  0  0  0  0  0  0
    3.9561    1.5116    0.0000 C   0  0  0  0  0  0  0  0  0  0  0  0
    4.8246    2.0142    0.0000 C   0  0  0  0  0  0  0  0  0  0  0  0
    4.8226    3.0090    0.0000 C   0  0  0  0  0  0  0  0  0  0  0  0
    3.9571    3.5099    0.0000 C   0  0  0  0  0  0  0  0  0  0  0  0
    3.0936    3.0159    0.0000 C   0  0  0  0  0  0  0  0  0  0  0  0
    3.0906    2.0125    0.0000 C   0  0  0  0  0  0  0  0  0  0  0  0
  1  2  1  0  0  0  0
  2  3  1  0  0  0  0
  3  4  1  0  0  0  0
  4  5  1  0  0  0  0
  5  1  1  0  0  0  0
  5  6  1  0  0  0  0
  6  7  2  0  0  0  0
  7  8  1  0  0  0  0
  8  9  2  0  0  0  0
  9 10  1  0  0  0  0
 10 11  2  0  0  0  0
 11  6  1  0  0  0  0
  4 12  1  0  0  0  0
 12 13  1  0  0  0  0
 13 14  1  0  0  0  0
 14 15  2  0  0  0  0
 15 16  1  0  0  0  0
 16 12  2  0  0  0  0
  3 17  1  0  0  0  0
 17 18  2  0  0  0  0
 18 19  1  0  0  0  0
 19 20  2  0  0  0  0
 20 21  1  0  0  0  0
 21 22  2  0  0  0  0
 22 17  1  0  0  0  0
M  END
>  <EXTREG>  (ZINC00045846)
ZINC00045846

>  <LOGBIO>
2.5000

$$$$
ZINC00046826
  -MTS-   02131516242D 0   0.00000     0.00000     0

 21 24  0  0  0  0  0  0  0  0999 V2000
    2.4683   -4.4940    0.0000 Br  0  0  0  0  0  0  0  0  0  0  0  0
    1.8798   -3.6855    0.0000 C   0  0  0  0  0  0  0  0  0  0  0  0
    2.1898   -2.7255    0.0000 O   0  0  0  0  0  0  0  0  0  0  0  0
    1.3798   -2.1455    0.0000 C   0  0  0  0  0  0  0  0  0  0  0  0
    0.5698   -2.7255    0.0000 C   0  0  0  0  0  0  0  0  0  0  0  0
    0.8798   -3.6855    0.0000 C   0  0  0  0  0  0  0  0  0  0  0  0
    1.3798   -1.1455    0.0000 C   0  0  0  0  0  0  0  0  0  0  0  0
    2.1954   -0.5518    0.0000 O   0  0  0  0  0  0  0  0  0  0  0  0
    1.8819    0.3938    0.0000 C   0  0  0  0  0  0  0  0  0  0  0  0
    0.8857    0.4016    0.0000 N   0  0  0  0  0  0  0  0  0  0  0  0
    0.5713   -0.5570    0.0000 N   0  0  0  0  0  0  0  0  0  0  0  0
    2.4704    1.2023    0.0000 C   0  0  0  0  0  0  0  0  0  0  0  0
    3.4684    1.0975    0.0000 C   0  0  0  0  0  0  0  0  0  0  0  0
    4.0522    1.9030    0.0000 C   0  0  0  0  0  0  0  0  0  0  0  0
    3.6472    2.8173    0.0000 C   0  0  0  0  0  0  0  0  0  0  0  0
    2.6584    2.9262    0.0000 C   0  0  0  0  0  0  0  0  0  0  0  0
    2.2503    3.8405    0.0000 C   0  0  0  0  0  0  0  0  0  0  0  0
    1.2558    3.9459    0.0000 C   0  0  0  0  0  0  0  0  0  0  0  0
    0.6669    3.1334    0.0000 C   0  0  0  0  0  0  0  0  0  0  0  0
    1.0735    2.2255    0.0000 C   0  0  0  0  0  0  0  0  0  0  0  0
    2.0654    2.1166    0.0000 C   0  0  0  0  0  0  0  0  0  0  0  0
  1  2  1  0  0  0  0
  2  3  1  0  0  0  0
  3  4  1  0  0  0  0
  4  5  2  0  0  0  0
  5  6  1  0  0  0  0
  6  2  2  0  0  0  0
  4  7  1  0  0  0  0
  7  8  1  0  0  0  0
  8  9  1  0  0  0  0
  9 10  2  0  0  0  0
 10 11  1  0  0  0  0
 11  7  2  0  0  0  0
  9 12  1  0  0  0  0
 12 13  2  0  0  0  0
 13 14  1  0  0  0  0
 14 15  2  0  0  0  0
 15 16  1  0  0  0  0
 16 17  1  0  0  0  0
 17 18  2  0  0  0  0
 18 19  1  0  0  0  0
 19 20  2  0  0  0  0
 20 21  1  0  0  0  0
 21 12  1  0  0  0  0
 21 16  2  0  0  0  0
M  END
>  <EXTREG>  (ZINC00046826)
ZINC00046826

>  <LOGBIO>
2.5000

$$$$
ZINC00048592
  -MTS-   02131516242D 0   0.00000     0.00000     0

 23 24  0  0  1  0  0  0  0  0999 V2000
    3.8075   -0.4585    0.0000 C   0  0  0  0  0  0  0  0  0  0  0  0
    2.8096   -0.5643    0.0000 N   0  0  0  0  0  0  0  0  0  0  0  0
    2.2250    0.2405    0.0000 C   0  0  0  0  0  0  0  0  0  0  0  0
    2.6343    1.1568    0.0000 C   0  0  0  0  0  0  0  0  0  0  0  0
    3.6289    1.2606    0.0000 O   0  0  0  0  0  0  0  0  0  0  0  0
    2.0497    1.9616    0.0000 N   0  0  0  0  0  0  0  0  0  0  0  0
    2.4589    2.8778    0.0000 C   0  0  0  0  0  0  0  0  0  0  0  0
    1.8721    3.6876    0.0000 C   0  0  2  0  0  0  0  0  0  0  0  0
    0.8633    3.6897    0.0000 C   0  0  0  0  0  0  0  0  0  0  0  0
    0.5622    4.6393    0.0000 C   0  0  0  0  0  0  0  0  0  0  0  0
    1.3643    5.2302    0.0000 C   0  0  0  0  0  0  0  0  0  0  0  0
    2.1814    4.6385    0.0000 O   0  0  0  0  0  0  0  0  0  0  0  0
    2.4033   -1.4780    0.0000 S   0  0  0  0  0  0  0  0  0  0  0  0
    3.3170   -1.8844    0.0000 O   0  0  0  0  0  0  0  0  0  0  0  0
    1.4896   -1.0716    0.0000 O   0  0  0  0  0  0  0  0  0  0  0  0
    1.9969   -2.3917    0.0000 C   0  0  0  0  0  0  0  0  0  0  0  0
    0.9991   -2.4980    0.0000 C   0  0  0  0  0  0  0  0  0  0  0  0
    0.5967   -3.4078    0.0000 C   0  0  0  0  0  0  0  0  0  0  0  0
    1.1839   -4.2171    0.0000 C   0  0  0  0  0  0  0  0  0  0  0  0
    0.7753   -5.1298    0.0000 C   0  0  0  0  0  0  0  0  0  0  0  0
    2.1737   -4.1167    0.0000 C   0  0  0  0  0  0  0  0  0  0  0  0
    2.5842   -3.2011    0.0000 C   0  0  0  0  0  0  0  0  0  0  0  0
    1.5988    3.1534    0.0000 H   0  0  0  0  0  0  0  0  0  0  0  0
  1  2  1  0  0  0  0
  2  3  1  0  0  0  0
  3  4  1  0  0  0  0
  4  5  2  0  0  0  0
  4  6  1  0  0  0  0
  6  7  1  0  0  0  0
  8  7  1  6  0  0  0
  8 23  1  1  0  0  0
  8  9  1  0  0  0  0
  9 10  1  0  0  0  0
 10 11  1  0  0  0  0
 11 12  1  0  0  0  0
 12  8  1  0  0  0  0
  2 13  1  0  0  0  0
 13 14  2  0  0  0  0
 13 15  2  0  0  0  0
 13 16  1  0  0  0  0
 16 17  2  0  0  0  0
 17 18  1  0  0  0  0
 18 19  2  0  0  0  0
 19 20  1  0  0  0  0
 19 21  1  0  0  0  0
 21 22  2  0  0  0  0
 22 16  1  0  0  0  0
M  END
>  <EXTREG>  (ZINC00048592)
ZINC00048592

>  <LOGBIO>
2.5000

$$$$
ZINC00049154
  -MTS-   02131516242D 0   0.00000     0.00000     0

 12 12  0  0  0  0  0  0  0  0999 V2000
    4.8476    1.7897    0.0000 C   0  0  0  0  0  0  0  0  0  0  0  0
    3.9821    1.2888    0.0000 C   0  0  0  0  0  0  0  0  0  0  0  0
    3.1121    1.7888    0.0000 N   0  0  0  0  0  0  0  0  0  0  0  0
    2.2521    1.2888    0.0000 C   0  0  0  0  0  0  0  0  0  0  0  0
    2.2521    0.2888    0.0000 C   0  0  0  0  0  0  0  0  0  0  0  0
    1.3853   -0.2099    0.0000 C   0  0  0  0  0  0  0  0  0  0  0  0
    0.5201    0.2914    0.0000 O   0  0  0  0  0  0  0  0  0  0  0  0
    3.1121   -0.2112    0.0000 C   0  0  0  0  0  0  0  0  0  0  0  0
    3.1096   -1.2112    0.0000 C   0  0  0  0  0  0  0  0  0  0  0  0
    2.2423   -1.7090    0.0000 O   0  0  0  0  0  0  0  0  0  0  0  0
    3.9821    0.2888    0.0000 C   0  0  0  0  0  0  0  0  0  0  0  0
    4.8476   -0.2120    0.0000 O   0  0  0  0  0  0  0  0  0  0  0  0
  1  2  1  0  0  0  0
  2  3  1  0  0  0  0
  3  4  2  0  0  0  0
  4  5  1  0  0  0  0
  5  6  1  0  0  0  0
  6  7  1  0  0  0  0
  5  8  2  0  0  0  0
  8  9  1  0  0  0  0
  9 10  1  0  0  0  0
  8 11  1  0  0  0  0
 11  2  2  0  0  0  0
 11 12  1  0  0  0  0
M  END
>  <EXTREG>  (ZINC00049154)
ZINC00049154

>  <LOGBIO>
2.5000

$$$$
ZINC00050654
  -MTS-   02131516242D 0   0.00000     0.00000     0

 15 16  0  0  0  0  0  0  0  0999 V2000
    4.6225   -1.7751    0.0000 C   0  0  0  0  0  0  0  0  0  0  0  0
    4.7265   -0.7805    0.0000 C   0  0  0  0  0  0  0  0  0  0  0  0
    5.7049   -0.9872    0.0000 C   0  0  0  0  0  0  0  0  0  0  0  0
    5.0365    0.1795    0.0000 O   0  0  0  0  0  0  0  0  0  0  0  0
    4.2265    0.7595    0.0000 C   0  0  0  0  0  0  0  0  0  0  0  0
    4.2265    1.7595    0.0000 O   0  0  0  0  0  0  0  0  0  0  0  0
    3.4165    0.1795    0.0000 N   0  0  0  0  0  0  0  0  0  0  0  0
    3.7265   -0.7805    0.0000 C   0  0  0  0  0  0  0  0  0  0  0  0
    3.1379   -1.5890    0.0000 C   0  0  0  0  0  0  0  0  0  0  0  0
    2.4668    0.4927    0.0000 C   0  0  0  0  0  0  0  0  0  0  0  0
    2.2614    1.4749    0.0000 C   0  0  0  0  0  0  0  0  0  0  0  0
    1.3161    1.7845    0.0000 C   0  0  0  0  0  0  0  0  0  0  0  0
    0.5693    1.1193    0.0000 C   0  0  0  0  0  0  0  0  0  0  0  0
    0.7680    0.1446    0.0000 C   0  0  0  0  0  0  0  0  0  0  0  0
    1.7201   -0.1725    0.0000 C   0  0  0  0  0  0  0  0  0  0  0  0
  1  2  1  0  0  0  0
  2  3  1  0  0  0  0
  2  4  1  0  0  0  0
  4  5  1  0  0  0  0
  5  6  2  0  0  0  0
  5  7  1  0  0  0  0
  7  8  1  0  0  0  0
  8  2  1  0  0  0  0
  8  9  2  0  0  0  0
  7 10  1  0  0  0  0
 10 11  2  0  0  0  0
 11 12  1  0  0  0  0
 12 13  2  0  0  0  0
 13 14  1  0  0  0  0
 14 15  2  0  0  0  0
 15 10  1  0  0  0  0
M  END
>  <EXTREG>  (ZINC00050654)
ZINC00050654

>  <LOGBIO>
2.5000

$$$$
ZINC00051389
  -MTS-   02131516242D 0   0.00000     0.00000     0

 19 20  0  0  1  0  0  0  0  0999 V2000
    0.5907    2.1680    0.0000 N   0  0  0  0  0  0  0  0  0  0  0  0
    0.9322    1.2244    0.0000 C   0  0  0  0  0  0  0  0  0  0  0  0
    0.2906    0.4642    0.0000 O   0  0  0  0  0  0  0  0  0  0  0  0
    1.9166    1.0485    0.0000 C   0  0  1  0  0  0  0  0  0  0  0  0
    2.6832    0.4010    0.0000 C   0  0  2  0  0  0  0  0  0  0  0  0
    3.0239   -0.5392    0.0000 C   0  0  0  0  0  0  0  0  0  0  0  0
    2.3787   -1.3077    0.0000 C   0  0  0  0  0  0  0  0  0  0  0  0
    2.7196   -2.2422    0.0000 C   0  0  0  0  0  0  0  0  0  0  0  0
    3.7040   -2.4181    0.0000 C   0  0  0  0  0  0  0  0  0  0  0  0
    4.0424   -3.3591    0.0000 Cl  0  0  0  0  0  0  0  0  0  0  0  0
    4.3475   -1.6595    0.0000 C   0  0  0  0  0  0  0  0  0  0  0  0
    4.0083   -0.7151    0.0000 C   0  0  0  0  0  0  0  0  0  0  0  0
    2.8568    1.3893    0.0000 C   0  0  0  0  0  0  0  0  0  0  0  0
    3.8568    1.3893    0.0000 C   0  0  0  0  0  0  0  0  0  0  0  0
    4.8568    1.3893    0.0000 N   0  0  0  0  0  0  0  0  0  0  0  0
    2.6838    2.3742    0.0000 C   0  0  0  0  0  0  0  0  0  0  0  0
    2.5108    3.3591    0.0000 N   0  0  0  0  0  0  0  0  0  0  0  0
    2.1909    0.0580    0.0000 H   0  0  0  0  0  0  0  0  0  0  0  0
    1.6615    0.5054    0.0000 H   0  0  0  0  0  0  0  0  0  0  0  0
  1  2  1  0  0  0  0
  2  3  2  0  0  0  0
  4  2  1  6  0  0  0
  4 19  1  1  0  0  0
  4  5  1  0  0  0  0
  5 18  1  6  0  0  0
  5  6  1  1  0  0  0
  6  7  2  0  0  0  0
  7  8  1  0  0  0  0
  8  9  2  0  0  0  0
  9 10  1  0  0  0  0
  9 11  1  0  0  0  0
 11 12  2  0  0  0  0
 12  6  1  0  0  0  0
  5 13  1  0  0  0  0
 13  4  1  0  0  0  0
 13 14  1  0  0  0  0
 14 15  3  0  0  0  0
 13 16  1  0  0  0  0
 16 17  3  0  0  0  0
M  END
>  <EXTREG>  (ZINC00051389)
ZINC00051389

>  <LOGBIO>
2.5000

$$$$
ZINC00051623
  -MTS-   02131516242D 0   0.00000     0.00000     0

 17 19  0  0  0  0  0  0  0  0999 V2000
    5.1253   -2.5673    0.0000 C   0  0  0  0  0  0  0  0  0  0  0  0
    5.5289   -1.6524    0.0000 O   0  0  0  0  0  0  0  0  0  0  0  0
    4.9383   -0.8454    0.0000 C   0  0  0  0  0  0  0  0  0  0  0  0
    5.3424    0.0731    0.0000 C   0  0  0  0  0  0  0  0  0  0  0  0
    4.7533    0.8747    0.0000 C   0  0  0  0  0  0  0  0  0  0  0  0
    3.7591    0.7678    0.0000 C   0  0  0  0  0  0  0  0  0  0  0  0
    3.3539   -0.1408    0.0000 C   0  0  0  0  0  0  0  0  0  0  0  0
    3.9441   -0.9523    0.0000 C   0  0  0  0  0  0  0  0  0  0  0  0
    3.5386   -1.8664    0.0000 Br  0  0  0  0  0  0  0  0  0  0  0  0
    3.1706    1.5763    0.0000 C   0  0  0  0  0  0  0  0  0  0  0  0
    3.4806    2.5363    0.0000 C   0  0  0  0  0  0  0  0  0  0  0  0
    2.6706    3.1163    0.0000 S   0  0  0  0  0  0  0  0  0  0  0  0
    1.8606    2.5363    0.0000 C   0  0  0  0  0  0  0  0  0  0  0  0
    0.8537    2.5270    0.0000 N   0  0  0  0  0  0  0  0  0  0  0  0
    0.5495    1.5744    0.0000 C   0  0  0  0  0  0  0  0  0  0  0  0
    1.3697    0.9870    0.0000 C   0  0  0  0  0  0  0  0  0  0  0  0
    2.1706    1.5763    0.0000 N   0  0  0  0  0  0  0  0  0  0  0  0
  1  2  1  0  0  0  0
  2  3  1  0  0  0  0
  3  4  2  0  0  0  0
  4  5  1  0  0  0  0
  5  6  2  0  0  0  0
  6  7  1  0  0  0  0
  7  8  2  0  0  0  0
  8  3  1  0  0  0  0
  8  9  1  0  0  0  0
  6 10  1  0  0  0  0
 10 11  2  0  0  0  0
 11 12  1  0  0  0  0
 12 13  1  0  0  0  0
 13 14  2  0  0  0  0
 14 15  1  0  0  0  0
 15 16  1  0  0  0  0
 16 17  1  0  0  0  0
 17 10  1  0  0  0  0
 17 13  1  0  0  0  0
M  END
>  <EXTREG>  (ZINC00051623)
ZINC00051623

>  <LOGBIO>
2.5000

$$$$
ZINC00051742
  -MTS-   02131516242D 0   0.00000     0.00000     0

 18 18  0  0  1  0  0  0  0  0999 V2000
    0.5195    2.5646    0.0000 C   0  0  0  0  0  0  0  0  0  0  0  0
    1.0216    1.6958    0.0000 C   0  0  0  0  0  0  0  0  0  0  0  0
    0.5238    0.8346    0.0000 C   0  0  0  0  0  0  0  0  0  0  0  0
    1.0260   -0.0342    0.0000 C   0  0  2  0  0  0  0  0  0  0  0  0
    0.5281   -0.8954    0.0000 O   0  0  0  0  0  0  0  0  0  0  0  0
    1.0303   -1.7642    0.0000 C   0  0  0  0  0  0  0  0  0  0  0  0
    0.5325   -2.6354    0.0000 C   0  0  0  0  0  0  0  0  0  0  0  0
    2.0303   -1.7617    0.0000 O   0  0  0  0  0  0  0  0  0  0  0  0
    2.0260   -0.0342    0.0000 C   0  0  0  0  0  0  0  0  0  0  0  0
    3.0260   -0.0342    0.0000 C   0  0  0  0  0  0  0  0  0  0  0  0
    4.0260   -0.0342    0.0000 C   0  0  0  0  0  0  0  0  0  0  0  0
    4.5260    0.8318    0.0000 N   0  0  0  0  0  0  0  0  0  0  0  0
    5.5294    0.8328    0.0000 C   0  0  0  0  0  0  0  0  0  0  0  0
    6.0250    1.6954    0.0000 C   0  0  0  0  0  0  0  0  0  0  0  0
    5.5259    2.5619    0.0000 C   0  0  0  0  0  0  0  0  0  0  0  0
    4.5311    2.5659    0.0000 C   0  0  0  0  0  0  0  0  0  0  0  0
    4.0268    1.6984    0.0000 C   0  0  0  0  0  0  0  0  0  0  0  0
    1.3258    0.4855    0.0000 H   0  0  0  0  0  0  0  0  0  0  0  0
  1  2  1  0  0  0  0
  2  3  1  0  0  0  0
  4  3  1  1  0  0  0
  4 18  1  6  0  0  0
  4  5  1  0  0  0  0
  5  6  1  0  0  0  0
  6  7  1  0  0  0  0
  6  8  2  0  0  0  0
  4  9  1  0  0  0  0
  9 10  3  0  0  0  0
 10 11  1  0  0  0  0
 11 12  1  0  0  0  0
 12 13  1  0  0  0  0
 13 14  1  0  0  0  0
 14 15  1  0  0  0  0
 15 16  1  0  0  0  0
 16 17  1  0  0  0  0
 17 12  1  0  0  0  0
M  END
>  <EXTREG>  (ZINC00051742)
ZINC00051742

>  <LOGBIO>
2.5000

$$$$
ZINC00052057
  -MTS-   02131516242D 0   0.00000     0.00000     0

 13 13  0  0  1  0  0  0  0  0999 V2000
    4.8489    1.2514    0.0000 C   0  0  0  0  0  0  0  0  0  0  0  0
    3.9824    1.7506    0.0000 O   0  0  0  0  0  0  0  0  0  0  0  0
    3.1169    1.2497    0.0000 C   0  0  2  0  0  0  0  0  0  0  0  0
    2.2469    1.7497    0.0000 C   0  0  0  0  0  0  0  0  0  0  0  0
    1.3869    1.2497    0.0000 C   0  0  2  0  0  0  0  0  0  0  0  0
    0.5201    1.7484    0.0000 C   0  0  0  0  0  0  0  0  0  0  0  0
    1.3869    0.2497    0.0000 S   0  0  0  0  0  0  0  0  0  0  0  0
    2.2469   -0.2503    0.0000 C   0  0  0  0  0  0  0  0  0  0  0  0
    2.2443   -1.2503    0.0000 S   0  0  0  0  0  0  0  0  0  0  0  0
    1.3771   -1.7481    0.0000 C   0  0  0  0  0  0  0  0  0  0  0  0
    3.1169    0.2497    0.0000 N   0  0  0  0  0  0  0  0  0  0  0  0
    1.3855    1.8497    0.0000 H   0  0  0  0  0  0  0  0  0  0  0  0
    3.1160    1.8497    0.0000 H   0  0  0  0  0  0  0  0  0  0  0  0
  1  2  1  0  0  0  0
  3  2  1  1  0  0  0
  3 13  1  6  0  0  0
  3  4  1  0  0  0  0
  4  5  1  0  0  0  0
  5 12  1  6  0  0  0
  5  6  1  1  0  0  0
  5  7  1  0  0  0  0
  7  8  1  0  0  0  0
  8  9  1  0  0  0  0
  9 10  1  0  0  0  0
  8 11  2  0  0  0  0
 11  3  1  0  0  0  0
M  END
>  <EXTREG>  (ZINC00052057)
ZINC00052057

>  <LOGBIO>
2.5000

$$$$
ZINC00052651
  -MTS-   02131516242D 0   0.00000     0.00000     0

 21 21  0  0  1  0  0  0  0  0999 V2000
    2.0715    1.7522    0.0000 C   0  0  0  0  0  0  0  0  0  0  0  0
    3.0146    1.4097    0.0000 C   0  0  0  0  0  0  0  0  0  0  0  0
    3.7806    2.0526    0.0000 O   0  0  0  0  0  0  0  0  0  0  0  0
    3.1870    0.4299    0.0000 C   0  0  1  0  0  0  0  0  0  0  0  0
    2.2679   -0.3416    0.0000 C   0  0  0  0  0  0  0  0  0  0  0  0
    1.3246    0.0005    0.0000 C   0  0  0  0  0  0  0  0  0  0  0  0
    0.5640   -0.6406    0.0000 C   0  0  0  0  0  0  0  0  0  0  0  0
    0.7368   -1.6256    0.0000 C   0  0  0  0  0  0  0  0  0  0  0  0
    1.6703   -1.9694    0.0000 C   0  0  0  0  0  0  0  0  0  0  0  0
    2.4408   -1.3265    0.0000 C   0  0  0  0  0  0  0  0  0  0  0  0
    4.5062   -0.0492    0.0000 C   0  0  0  0  0  0  0  0  0  0  0  0
    5.2731   -0.6909    0.0000 C   0  0  0  0  0  0  0  0  0  0  0  0
    6.0401   -1.3326    0.0000 N   0  0  0  0  0  0  0  0  0  0  0  0
    4.0071   -0.9157    0.0000 C   0  0  0  0  0  0  0  0  0  0  0  0
    3.7076   -1.4356    0.0000 N   0  0  0  0  0  0  0  0  0  0  0  0
    5.2671    0.5916    0.0000 C   0  0  0  0  0  0  0  0  0  0  0  0
    5.0917    1.5761    0.0000 C   0  0  0  0  0  0  0  0  0  0  0  0
    4.9164    2.5606    0.0000 N   0  0  0  0  0  0  0  0  0  0  0  0
    6.2074    0.2512    0.0000 C   0  0  0  0  0  0  0  0  0  0  0  0
    7.1477   -0.0892    0.0000 N   0  0  0  0  0  0  0  0  0  0  0  0
    2.6232    0.6352    0.0000 H   0  0  0  0  0  0  0  0  0  0  0  0
  1  2  1  0  0  0  0
  2  3  2  0  0  0  0
  4  2  1  6  0  0  0
  4 21  1  1  0  0  0
  4  5  1  0  0  0  0
  5  6  2  0  0  0  0
  6  7  1  0  0  0  0
  7  8  2  0  0  0  0
  8  9  1  0  0  0  0
  9 10  2  0  0  0  0
 10  5  1  0  0  0  0
  4 11  1  0  0  0  0
 11 12  1  0  0  0  0
 12 13  3  0  0  0  0
 11 14  1  0  0  0  0
 14 15  3  0  0  0  0
 11 16  1  0  0  0  0
 16 17  1  0  0  0  0
 17 18  3  0  0  0  0
 16 19  1  0  0  0  0
 19 20  3  0  0  0  0
M  END
>  <EXTREG>  (ZINC00052651)
ZINC00052651

>  <LOGBIO>
2.5000

$$$$
ZINC00053632
  -MTS-   02131516242D 0   0.00000     0.00000     0

 20 22  0  0  0  0  0  0  0  0999 V2000
    0.7449   -4.2898    0.0000 N   0  0  0  0  0  0  0  0  0  0  0  0
    1.2414   -3.4217    0.0000 C   0  0  0  0  0  0  0  0  0  0  0  0
    2.2448   -3.4167    0.0000 C   0  0  0  0  0  0  0  0  0  0  0  0
    2.7370   -2.5522    0.0000 C   0  0  0  0  0  0  0  0  0  0  0  0
    2.2370   -1.6877    0.0000 C   0  0  0  0  0  0  0  0  0  0  0  0
    2.5470   -0.7277    0.0000 N   0  0  0  0  0  0  0  0  0  0  0  0
    1.7370   -0.1477    0.0000 C   0  0  0  0  0  0  0  0  0  0  0  0
    1.7370    0.8523    0.0000 S   0  0  0  0  0  0  0  0  0  0  0  0
    0.8680    1.3540    0.0000 C   0  0  0  0  0  0  0  0  0  0  0  0
    0.8690    2.3488    0.0000 C   0  0  0  0  0  0  0  0  0  0  0  0
    0.0000    2.8505    0.0000 O   0  0  0  0  0  0  0  0  0  0  0  0
    1.7353    2.8484    0.0000 N   0  0  0  0  0  0  0  0  0  0  0  0
    2.6045    2.3471    0.0000 C   0  0  0  0  0  0  0  0  0  0  0  0
    3.4653    2.8458    0.0000 C   0  0  0  0  0  0  0  0  0  0  0  0
    3.4668    3.8457    0.0000 C   0  0  0  0  0  0  0  0  0  0  0  0
    2.6076    4.3471    0.0000 C   0  0  0  0  0  0  0  0  0  0  0  0
    1.7368    3.8484    0.0000 C   0  0  0  0  0  0  0  0  0  0  0  0
    0.9270   -0.7277    0.0000 S   0  0  0  0  0  0  0  0  0  0  0  0
    1.2370   -1.6877    0.0000 C   0  0  0  0  0  0  0  0  0  0  0  0
    0.7388   -2.5572    0.0000 C   0  0  0  0  0  0  0  0  0  0  0  0
  1  2  1  0  0  0  0
  2  3  2  0  0  0  0
  3  4  1  0  0  0  0
  4  5  2  0  0  0  0
  5  6  1  0  0  0  0
  6  7  2  0  0  0  0
  7  8  1  0  0  0  0
  8  9  1  0  0  0  0
  9 10  1  0  0  0  0
 10 11  2  0  0  0  0
 10 12  1  0  0  0  0
 12 13  1  0  0  0  0
 13 14  1  0  0  0  0
 14 15  1  0  0  0  0
 15 16  1  0  0  0  0
 16 17  1  0  0  0  0
 17 12  1  0  0  0  0
  7 18  1  0  0  0  0
 18 19  1  0  0  0  0
 19  5  1  0  0  0  0
 19 20  2  0  0  0  0
 20  2  1  0  0  0  0
M  END
>  <EXTREG>  (ZINC00053632)
ZINC00053632

>  <LOGBIO>
2.5000

$$$$
ZINC00053706
  -MTS-   02131516242D 0   0.00000     0.00000     0

 11 11  0  0  0  0  0  0  0  0999 V2000
    1.0978    1.9031    0.0000 C   0  0  0  0  0  0  0  0  0  0  0  0
    0.6000    1.0358    0.0000 N   0  0  0  0  0  0  0  0  0  0  0  0
    1.1022    0.1710    0.0000 C   0  0  0  0  0  0  0  0  0  0  0  0
    0.6035   -0.6997    0.0000 C   0  0  0  0  0  0  0  0  0  0  0  0
    1.1048   -1.5589    0.0000 C   0  0  0  0  0  0  0  0  0  0  0  0
    2.1048   -1.5574    0.0000 C   0  0  0  0  0  0  0  0  0  0  0  0
    2.6048   -2.4235    0.0000 S   0  0  0  0  0  0  0  0  0  0  0  0
    3.6048   -2.4235    0.0000 C   0  0  0  0  0  0  0  0  0  0  0  0
    4.6048   -2.4235    0.0000 N   0  0  0  0  0  0  0  0  0  0  0  0
    2.6035   -0.6967    0.0000 C   0  0  0  0  0  0  0  0  0  0  0  0
    2.1022    0.1726    0.0000 C   0  0  0  0  0  0  0  0  0  0  0  0
  1  2  1  0  0  0  0
  2  3  1  0  0  0  0
  3  4  2  0  0  0  0
  4  5  1  0  0  0  0
  5  6  2  0  0  0  0
  6  7  1  0  0  0  0
  7  8  1  0  0  0  0
  8  9  3  0  0  0  0
  6 10  1  0  0  0  0
 10 11  2  0  0  0  0
 11  3  1  0  0  0  0
M  END
>  <EXTREG>  (ZINC00053706)
ZINC00053706

>  <LOGBIO>
2.5000

$$$$
ZINC00054475
  -MTS-   02131516242D 0   0.00000     0.00000     0

 18 20  0  0  0  0  0  0  0  0999 V2000
    6.8144   -3.1364    0.0000 F   0  0  0  0  0  0  0  0  0  0  0  0
    6.2239   -2.3294    0.0000 C   0  0  0  0  0  0  0  0  0  0  0  0
    6.6280   -1.4109    0.0000 C   0  0  0  0  0  0  0  0  0  0  0  0
    6.0389   -0.6093    0.0000 C   0  0  0  0  0  0  0  0  0  0  0  0
    5.0446   -0.7162    0.0000 C   0  0  0  0  0  0  0  0  0  0  0  0
    4.6395   -1.6248    0.0000 C   0  0  0  0  0  0  0  0  0  0  0  0
    5.2296   -2.4363    0.0000 C   0  0  0  0  0  0  0  0  0  0  0  0
    4.4561    0.0923    0.0000 C   0  0  0  0  0  0  0  0  0  0  0  0
    4.7661    1.0523    0.0000 O   0  0  0  0  0  0  0  0  0  0  0  0
    3.9561    1.6323    0.0000 N   0  0  0  0  0  0  0  0  0  0  0  0
    3.1461    1.0523    0.0000 C   0  0  0  0  0  0  0  0  0  0  0  0
    3.4561    0.0923    0.0000 N   0  0  0  0  0  0  0  0  0  0  0  0
    2.1964    1.3654    0.0000 C   0  0  0  0  0  0  0  0  0  0  0  0
    1.8880    2.3259    0.0000 O   0  0  0  0  0  0  0  0  0  0  0  0
    0.8918    2.3243    0.0000 C   0  0  0  0  0  0  0  0  0  0  0  0
    0.3082    3.1364    0.0000 Br  0  0  0  0  0  0  0  0  0  0  0  0
    0.5724    1.3806    0.0000 C   0  0  0  0  0  0  0  0  0  0  0  0
    1.3843    0.7819    0.0000 C   0  0  0  0  0  0  0  0  0  0  0  0
  1  2  1  0  0  0  0
  2  3  2  0  0  0  0
  3  4  1  0  0  0  0
  4  5  2  0  0  0  0
  5  6  1  0  0  0  0
  6  7  2  0  0  0  0
  7  2  1  0  0  0  0
  5  8  1  0  0  0  0
  8  9  1  0  0  0  0
  9 10  1  0  0  0  0
 10 11  2  0  0  0  0
 11 12  1  0  0  0  0
 12  8  2  0  0  0  0
 11 13  1  0  0  0  0
 13 14  1  0  0  0  0
 14 15  1  0  0  0  0
 15 16  1  0  0  0  0
 15 17  2  0  0  0  0
 17 18  1  0  0  0  0
 18 13  2  0  0  0  0
M  END
>  <EXTREG>  (ZINC00054475)
ZINC00054475

>  <LOGBIO>
2.5000

$$$$
ZINC00054927
  -MTS-   02131516242D 0   0.00000     0.00000     0

 17 18  0  0  0  0  0  0  0  0999 V2000
    3.8639    0.5832    0.0000 O   0  0  0  0  0  0  0  0  0  0  0  0
    3.4576   -0.3343    0.0000 C   0  0  0  0  0  0  0  0  0  0  0  0
    2.4683   -0.4392    0.0000 C   0  0  0  0  0  0  0  0  0  0  0  0
    1.8798    0.3693    0.0000 N   0  0  0  0  0  0  0  0  0  0  0  0
    2.1898    1.3293    0.0000 C   0  0  0  0  0  0  0  0  0  0  0  0
    1.3798    1.9093    0.0000 C   0  0  0  0  0  0  0  0  0  0  0  0
    0.5698    1.3293    0.0000 C   0  0  0  0  0  0  0  0  0  0  0  0
    0.8798    0.3693    0.0000 N   0  0  0  0  0  0  0  0  0  0  0  0
    1.3798    2.9093    0.0000 N   0  3  0  0  0  0  0  0  0  0  0  0
    2.2486    3.4115    0.0000 O   0  5  0  0  0  0  0  0  0  0  0  0
    0.5186    3.4072    0.0000 O   0  0  0  0  0  0  0  0  0  0  0  0
    4.0465   -1.1425    0.0000 C   0  0  0  0  0  0  0  0  0  0  0  0
    3.6406   -2.0601    0.0000 C   0  0  0  0  0  0  0  0  0  0  0  0
    4.2281   -2.8629    0.0000 C   0  0  0  0  0  0  0  0  0  0  0  0
    5.2226   -2.7579    0.0000 C   0  0  0  0  0  0  0  0  0  0  0  0
    5.6296   -1.8502    0.0000 C   0  0  0  0  0  0  0  0  0  0  0  0
    5.0410   -1.0375    0.0000 C   0  0  0  0  0  0  0  0  0  0  0  0
  1  2  2  0  0  0  0
  2  3  1  0  0  0  0
  3  4  1  0  0  0  0
  4  5  1  0  0  0  0
  5  6  2  0  0  0  0
  6  7  1  0  0  0  0
  7  8  2  0  0  0  0
  8  4  1  0  0  0  0
  6  9  1  0  0  0  0
  9 10  1  0  0  0  0
  9 11  2  0  0  0  0
  2 12  1  0  0  0  0
 12 13  2  0  0  0  0
 13 14  1  0  0  0  0
 14 15  2  0  0  0  0
 15 16  1  0  0  0  0
 16 17  2  0  0  0  0
 17 12  1  0  0  0  0
M  CHG  2   9   1  10  -1
M  END
>  <EXTREG>  (ZINC00054927)
ZINC00054927

>  <LOGBIO>
2.5000

$$$$
ZINC00056485
  -MTS-   02131516242D 0   0.00000     0.00000     0

 14 14  0  0  0  0  0  0  0  0999 V2000
    4.1555    0.9563    0.0000 O   0  0  0  0  0  0  0  0  0  0  0  0
    3.6354    1.2555    0.0000 C   0  0  0  0  0  0  0  0  0  0  0  0
    3.6350    2.2503    0.0000 O   0  0  0  0  0  0  0  0  0  0  0  0
    2.5968    0.6544    0.0000 C   0  0  0  0  0  0  0  0  0  0  0  0
    1.7268    1.1544    0.0000 C   0  0  0  0  0  0  0  0  0  0  0  0
    0.8668    0.6544    0.0000 C   0  0  0  0  0  0  0  0  0  0  0  0
    0.0000    1.1531    0.0000 Cl  0  0  0  0  0  0  0  0  0  0  0  0
    0.8668   -0.3456    0.0000 C   0  0  0  0  0  0  0  0  0  0  0  0
    0.0000   -0.8442    0.0000 Cl  0  0  0  0  0  0  0  0  0  0  0  0
    1.7268   -0.8456    0.0000 C   0  0  0  0  0  0  0  0  0  0  0  0
    2.5968   -0.3456    0.0000 C   0  0  0  0  0  0  0  0  0  0  0  0
    3.6354   -0.9466    0.0000 C   0  0  0  0  0  0  0  0  0  0  0  0
    3.6349   -1.9500    0.0000 O   0  0  0  0  0  0  0  0  0  0  0  0
    4.4977   -0.4505    0.0000 O   0  0  0  0  0  0  0  0  0  0  0  0
  1  2  1  0  0  0  0
  2  3  2  0  0  0  0
  2  4  1  0  0  0  0
  4  5  2  0  0  0  0
  5  6  1  0  0  0  0
  6  7  1  0  0  0  0
  6  8  2  0  0  0  0
  8  9  1  0  0  0  0
  8 10  1  0  0  0  0
 10 11  2  0  0  0  0
 11  4  1  0  0  0  0
 11 12  1  0  0  0  0
 12 13  1  0  0  0  0
 12 14  2  0  0  0  0
M  END
>  <EXTREG>  (ZINC00056485)
ZINC00056485

>  <LOGBIO>
2.5000

$$$$
ZINC00056708
  -MTS-   02131516242D 0   0.00000     0.00000     0

 16 17  0  0  0  0  0  0  0  0999 V2000
    3.1146    2.7513    0.0000 O   0  0  0  0  0  0  0  0  0  0  0  0
    3.1156    1.7513    0.0000 C   0  0  0  0  0  0  0  0  0  0  0  0
    2.2501    1.2504    0.0000 C   0  0  0  0  0  0  0  0  0  0  0  0
    1.3801    1.7504    0.0000 C   0  0  0  0  0  0  0  0  0  0  0  0
    0.5201    1.2504    0.0000 C   0  0  0  0  0  0  0  0  0  0  0  0
    0.5201    0.2504    0.0000 C   0  0  0  0  0  0  0  0  0  0  0  0
    1.3801   -0.2496    0.0000 C   0  0  0  0  0  0  0  0  0  0  0  0
    2.2501    0.2504    0.0000 C   0  0  0  0  0  0  0  0  0  0  0  0
    3.1156   -0.2504    0.0000 C   0  0  0  0  0  0  0  0  0  0  0  0
    3.9856    0.2496    0.0000 C   0  0  0  0  0  0  0  0  0  0  0  0
    4.8456   -0.2504    0.0000 C   0  0  0  0  0  0  0  0  0  0  0  0
    4.8456   -1.2504    0.0000 C   0  0  0  0  0  0  0  0  0  0  0  0
    3.9856   -1.7504    0.0000 C   0  0  0  0  0  0  0  0  0  0  0  0
    3.1156   -1.2504    0.0000 C   0  0  0  0  0  0  0  0  0  0  0  0
    2.2501   -1.7513    0.0000 C   0  0  0  0  0  0  0  0  0  0  0  0
    2.2511   -2.7513    0.0000 O   0  0  0  0  0  0  0  0  0  0  0  0
  1  2  1  0  0  0  0
  2  3  1  0  0  0  0
  3  4  2  0  0  0  0
  4  5  1  0  0  0  0
  5  6  2  0  0  0  0
  6  7  1  0  0  0  0
  7  8  2  0  0  0  0
  8  3  1  0  0  0  0
  8  9  1  0  0  0  0
  9 10  2  0  0  0  0
 10 11  1  0  0  0  0
 11 12  2  0  0  0  0
 12 13  1  0  0  0  0
 13 14  2  0  0  0  0
 14  9  1  0  0  0  0
 14 15  1  0  0  0  0
 15 16  1  0  0  0  0
M  END
>  <EXTREG>  (ZINC00056708)
ZINC00056708

>  <LOGBIO>
2.5000

$$$$
ZINC00056787
  -MTS-   02131516242D 0   0.00000     0.00000     0

 17 17  0  0  1  0  0  0  0  0999 V2000
    6.0708   -1.1457    0.0000 O   0  0  0  0  0  0  0  0  0  0  0  0
    5.2011   -0.6453    0.0000 C   0  0  0  0  0  0  0  0  0  0  0  0
    5.2006    0.3495    0.0000 C   0  0  2  0  0  0  0  0  0  0  0  0
    6.0661    0.8503    0.0000 O   0  0  0  0  0  0  0  0  0  0  0  0
    4.3308    0.8499    0.0000 C   0  0  2  0  0  0  0  0  0  0  0  0
    4.3304    1.8447    0.0000 O   0  0  0  0  0  0  0  0  0  0  0  0
    3.4653    0.3490    0.0000 C   0  0  0  0  0  0  0  0  0  0  0  0
    2.5953    0.8490    0.0000 C   0  0  0  0  0  0  0  0  0  0  0  0
    1.7353    0.3490    0.0000 C   0  0  0  0  0  0  0  0  0  0  0  0
    1.7353   -0.6510    0.0000 C   0  0  0  0  0  0  0  0  0  0  0  0
    2.5953   -1.1510    0.0000 C   0  0  0  0  0  0  0  0  0  0  0  0
    3.4653   -0.6510    0.0000 C   0  0  0  0  0  0  0  0  0  0  0  0
    0.8685   -1.1497    0.0000 N   0  3  0  0  0  0  0  0  0  0  0  0
    0.0000   -0.6471    0.0000 O   0  5  0  0  0  0  0  0  0  0  0  0
    0.8665   -2.1444    0.0000 O   0  0  0  0  0  0  0  0  0  0  0  0
    4.3316    0.2499    0.0000 H   0  0  0  0  0  0  0  0  0  0  0  0
    5.7204    0.0499    0.0000 H   0  0  0  0  0  0  0  0  0  0  0  0
  1  2  1  0  0  0  0
  2  3  1  0  0  0  0
  3 17  1  6  0  0  0
  3  4  1  1  0  0  0
  3  5  1  0  0  0  0
  5 16  1  6  0  0  0
  5  6  1  6  0  0  0
  5  7  1  0  0  0  0
  7  8  2  0  0  0  0
  8  9  1  0  0  0  0
  9 10  2  0  0  0  0
 10 11  1  0  0  0  0
 11 12  2  0  0  0  0
 12  7  1  0  0  0  0
 10 13  1  0  0  0  0
 13 14  1  0  0  0  0
 13 15  2  0  0  0  0
M  CHG  2  13   1  14  -1
M  END
>  <EXTREG>  (ZINC00056787)
ZINC00056787

>  <LOGBIO>
2.5000

$$$$
ZINC00057104
  -MTS-   02131516242D 0   0.00000     0.00000     0

 19 20  0  0  0  0  0  0  0  0999 V2000
    7.4504    0.0033    0.0000 C   0  0  0  0  0  0  0  0  0  0  0  0
    6.5848   -0.4976    0.0000 C   0  0  0  0  0  0  0  0  0  0  0  0
    5.7148    0.0024    0.0000 C   0  0  0  0  0  0  0  0  0  0  0  0
    4.8548   -0.4976    0.0000 C   0  0  0  0  0  0  0  0  0  0  0  0
    4.8548   -1.4976    0.0000 C   0  0  0  0  0  0  0  0  0  0  0  0
    5.7148   -1.9976    0.0000 C   0  0  0  0  0  0  0  0  0  0  0  0
    6.5848   -1.4976    0.0000 C   0  0  0  0  0  0  0  0  0  0  0  0
    7.4504   -1.9984    0.0000 O   0  0  0  0  0  0  0  0  0  0  0  0
    3.9880    0.0011    0.0000 S   0  0  0  0  0  0  0  0  0  0  0  0
    3.4894   -0.8657    0.0000 O   0  0  0  0  0  0  0  0  0  0  0  0
    4.4867    0.8679    0.0000 O   0  0  0  0  0  0  0  0  0  0  0  0
    3.1213    0.4998    0.0000 C   0  0  0  0  0  0  0  0  0  0  0  0
    3.1187    1.5032    0.0000 C   0  0  0  0  0  0  0  0  0  0  0  0
    2.2555    1.9976    0.0000 C   0  0  0  0  0  0  0  0  0  0  0  0
    1.3897    1.4971    0.0000 C   0  0  0  0  0  0  0  0  0  0  0  0
    0.5242    1.9980    0.0000 O   0  0  0  0  0  0  0  0  0  0  0  0
    1.3872    0.5023    0.0000 C   0  0  0  0  0  0  0  0  0  0  0  0
    0.5202    0.0041    0.0000 C   0  0  0  0  0  0  0  0  0  0  0  0
    2.2555   -0.0007    0.0000 C   0  0  0  0  0  0  0  0  0  0  0  0
  1  2  1  0  0  0  0
  2  3  2  0  0  0  0
  3  4  1  0  0  0  0
  4  5  2  0  0  0  0
  5  6  1  0  0  0  0
  6  7  2  0  0  0  0
  7  2  1  0  0  0  0
  7  8  1  0  0  0  0
  4  9  1  0  0  0  0
  9 10  2  0  0  0  0
  9 11  2  0  0  0  0
  9 12  1  0  0  0  0
 12 13  2  0  0  0  0
 13 14  1  0  0  0  0
 14 15  2  0  0  0  0
 15 16  1  0  0  0  0
 15 17  1  0  0  0  0
 17 18  1  0  0  0  0
 17 19  2  0  0  0  0
 19 12  1  0  0  0  0
M  END
>  <EXTREG>  (ZINC00057104)
ZINC00057104

>  <LOGBIO>
2.5000

$$$$
ZINC00057301
  -MTS-   02131516242D 0   0.00000     0.00000     0

 19 20  0  0  1  0  0  0  0  0999 V2000
    5.0229   -2.1103    0.0000 C   0  0  0  0  0  0  0  0  0  0  0  0
    5.1268   -1.1157    0.0000 C   0  0  0  0  0  0  0  0  0  0  0  0
    6.1052   -1.3224    0.0000 C   0  0  0  0  0  0  0  0  0  0  0  0
    5.4368   -0.1557    0.0000 O   0  0  0  0  0  0  0  0  0  0  0  0
    4.6268    0.4243    0.0000 C   0  0  0  0  0  0  0  0  0  0  0  0
    3.8168   -0.1557    0.0000 C   0  0  2  0  0  0  0  0  0  0  0  0
    4.1268   -1.1157    0.0000 O   0  0  0  0  0  0  0  0  0  0  0  0
    2.8671    0.1574    0.0000 C   0  0  1  0  0  0  0  0  0  0  0  0
    2.5587    1.1180    0.0000 O   0  0  0  0  0  0  0  0  0  0  0  0
    1.5625    1.1163    0.0000 C   0  0  0  0  0  0  0  0  0  0  0  0
    1.6699    2.1105    0.0000 C   0  0  0  0  0  0  0  0  0  0  0  0
    0.5859    1.3316    0.0000 C   0  0  0  0  0  0  0  0  0  0  0  0
    1.2431    0.1727    0.0000 O   0  0  0  0  0  0  0  0  0  0  0  0
    2.0550   -0.4261    0.0000 C   0  0  2  0  0  0  0  0  0  0  0  0
    2.0489   -1.4261    0.0000 C   0  0  0  0  0  0  0  0  0  0  0  0
    1.1798   -1.9207    0.0000 O   0  0  0  0  0  0  0  0  0  0  0  0
    1.5186   -0.6949    0.0000 H   0  0  0  0  0  0  0  0  0  0  0  0
    3.2931    0.5800    0.0000 H   0  0  0  0  0  0  0  0  0  0  0  0
    3.7263    0.4374    0.0000 H   0  0  0  0  0  0  0  0  0  0  0  0
  1  2  1  0  0  0  0
  2  3  1  0  0  0  0
  2  4  1  0  0  0  0
  4  5  1  0  0  0  0
  6  5  1  6  0  0  0
  6 19  1  1  0  0  0
  6  7  1  0  0  0  0
  7  2  1  0  0  0  0
  6  8  1  0  0  0  0
  8 18  1  1  0  0  0
  8  9  1  6  0  0  0
  9 10  1  0  0  0  0
 10 11  1  0  0  0  0
 10 12  1  0  0  0  0
 10 13  1  0  0  0  0
 13 14  1  0  0  0  0
 14 17  1  6  0  0  0
 14  8  1  0  0  0  0
 14 15  1  1  0  0  0
 15 16  1  0  0  0  0
M  END
>  <EXTREG>  (ZINC00057301)
ZINC00057301

>  <LOGBIO>
2.5000

$$$$
ZINC00058200
  -MTS-   02131516242D 0   0.00000     0.00000     0

 12 12  0  0  0  0  0  0  0  0999 V2000
    3.1112    1.7880    0.0000 C   0  0  0  0  0  0  0  0  0  0  0  0
    3.9810    1.2876    0.0000 C   0  0  0  0  0  0  0  0  0  0  0  0
    3.9815    0.2928    0.0000 C   0  0  0  0  0  0  0  0  0  0  0  0
    4.8512   -0.2076    0.0000 O   0  0  0  0  0  0  0  0  0  0  0  0
    3.1159   -0.2081    0.0000 C   0  0  0  0  0  0  0  0  0  0  0  0
    2.2459    0.2919    0.0000 C   0  0  0  0  0  0  0  0  0  0  0  0
    1.3859   -0.2081    0.0000 C   0  0  0  0  0  0  0  0  0  0  0  0
    0.5192    0.2906    0.0000 N   0  0  0  0  0  0  0  0  0  0  0  0
    1.3859   -1.2081    0.0000 C   0  0  0  0  0  0  0  0  0  0  0  0
    2.2459   -1.7081    0.0000 C   0  0  0  0  0  0  0  0  0  0  0  0
    3.1159   -1.2081    0.0000 C   0  0  0  0  0  0  0  0  0  0  0  0
    3.9815   -1.7089    0.0000 O   0  0  0  0  0  0  0  0  0  0  0  0
  1  2  1  0  0  0  0
  2  3  1  0  0  0  0
  3  4  2  0  0  0  0
  3  5  1  0  0  0  0
  5  6  2  0  0  0  0
  6  7  1  0  0  0  0
  7  8  1  0  0  0  0
  7  9  2  0  0  0  0
  9 10  1  0  0  0  0
 10 11  2  0  0  0  0
 11  5  1  0  0  0  0
 11 12  1  0  0  0  0
M  END
>  <EXTREG>  (ZINC00058200)
ZINC00058200

>  <LOGBIO>
2.5000

$$$$
ZINC00058345
  -MTS-   02131516242D 0   0.00000     0.00000     0

 21 23  0  0  0  0  0  0  0  0999 V2000
    0.0000   -1.7426    0.0000 F   0  0  0  0  0  0  0  0  0  0  0  0
    0.9515   -1.4350    0.0000 C   0  0  0  0  0  0  0  0  0  0  0  0
    0.6438   -0.4835    0.0000 F   0  0  0  0  0  0  0  0  0  0  0  0
    1.2592   -2.3864    0.0000 F   0  0  0  0  0  0  0  0  0  0  0  0
    1.9030   -1.1273    0.0000 C   0  0  0  0  0  0  0  0  0  0  0  0
    2.1128   -0.1460    0.0000 C   0  0  0  0  0  0  0  0  0  0  0  0
    3.0596    0.1592    0.0000 C   0  0  0  0  0  0  0  0  0  0  0  0
    3.8033   -0.5094    0.0000 N   0  0  0  0  0  0  0  0  0  0  0  0
    3.6027   -1.4824    0.0000 C   0  0  0  0  0  0  0  0  0  0  0  0
    2.6441   -1.7967    0.0000 N   0  0  0  0  0  0  0  0  0  0  0  0
    2.6519   -2.7929    0.0000 N   0  0  0  0  0  0  0  0  0  0  0  0
    3.5975   -3.1064    0.0000 C   0  0  0  0  0  0  0  0  0  0  0  0
    4.1912   -2.2908    0.0000 C   0  0  0  0  0  0  0  0  0  0  0  0
    5.1912   -2.2908    0.0000 C   0  0  0  0  0  0  0  0  0  0  0  0
    6.1912   -2.2908    0.0000 N   0  0  0  0  0  0  0  0  0  0  0  0
    3.2683    1.1372    0.0000 C   0  0  0  0  0  0  0  0  0  0  0  0
    4.2226    1.4475    0.0000 C   0  0  0  0  0  0  0  0  0  0  0  0
    4.4282    2.4208    0.0000 C   0  0  0  0  0  0  0  0  0  0  0  0
    3.6862    3.0912    0.0000 C   0  0  0  0  0  0  0  0  0  0  0  0
    2.7386    2.7884    0.0000 C   0  0  0  0  0  0  0  0  0  0  0  0
    2.5263    1.8076    0.0000 C   0  0  0  0  0  0  0  0  0  0  0  0
  1  2  1  0  0  0  0
  2  3  1  0  0  0  0
  2  4  1  0  0  0  0
  2  5  1  0  0  0  0
  5  6  2  0  0  0  0
  6  7  1  0  0  0  0
  7  8  2  0  0  0  0
  8  9  1  0  0  0  0
  9 10  1  0  0  0  0
 10  5  1  0  0  0  0
 10 11  1  0  0  0  0
 11 12  2  0  0  0  0
 12 13  1  0  0  0  0
 13  9  2  0  0  0  0
 13 14  1  0  0  0  0
 14 15  3  0  0  0  0
  7 16  1  0  0  0  0
 16 17  2  0  0  0  0
 17 18  1  0  0  0  0
 18 19  2  0  0  0  0
 19 20  1  0  0  0  0
 20 21  2  0  0  0  0
 21 16  1  0  0  0  0
M  END
>  <EXTREG>  (ZINC00058345)
ZINC00058345

>  <LOGBIO>
2.5000

$$$$
ZINC00060425
  -MTS-   02131516242D 0   0.00000     0.00000     0

 25 28  0  0  0  0  0  0  0  0999 V2000
    0.3528    0.0436    0.0000 N   0  0  0  0  0  0  0  0  0  0  0  0
    1.3528    0.0439    0.0000 C   0  0  0  0  0  0  0  0  0  0  0  0
    1.8539   -0.8240    0.0000 N   0  0  0  0  0  0  0  0  0  0  0  0
    1.5472   -1.7850    0.0000 C   0  0  0  0  0  0  0  0  0  0  0  0
    0.6358   -2.2040    0.0000 C   0  0  0  0  0  0  0  0  0  0  0  0
    0.5446   -3.1998    0.0000 C   0  0  0  0  0  0  0  0  0  0  0  0
    1.3653   -3.7771    0.0000 C   0  0  0  0  0  0  0  0  0  0  0  0
    2.2674   -3.3577    0.0000 C   0  0  0  0  0  0  0  0  0  0  0  0
    2.3592   -2.3623    0.0000 C   0  0  0  0  0  0  0  0  0  0  0  0
    3.1672   -1.7795    0.0000 N   0  0  0  0  0  0  0  0  0  0  0  0
    2.8539   -0.8206    0.0000 C   0  0  0  0  0  0  0  0  0  0  0  0
    3.3510    0.0457    0.0000 C   0  0  0  0  0  0  0  0  0  0  0  0
    4.3510    0.0457    0.0000 C   0  0  0  0  0  0  0  0  0  0  0  0
    5.3510    0.0457    0.0000 N   0  0  0  0  0  0  0  0  0  0  0  0
    2.8559    0.9085    0.0000 C   0  0  0  0  0  0  0  0  0  0  0  0
    3.5584    2.1194    0.0000 C   0  0  0  0  0  0  0  0  0  0  0  0
    4.5619    2.1183    0.0000 C   0  0  0  0  0  0  0  0  0  0  0  0
    5.0594    2.9798    0.0000 C   0  0  0  0  0  0  0  0  0  0  0  0
    4.5620    3.8473    0.0000 C   0  0  0  0  0  0  0  0  0  0  0  0
    3.5673    3.8534    0.0000 C   0  0  0  0  0  0  0  0  0  0  0  0
    3.0611    2.9870    0.0000 C   0  0  0  0  0  0  0  0  0  0  0  0
    2.0611    2.9911    0.0000 Cl  0  0  0  0  0  0  0  0  0  0  0  0
    1.8524    0.9101    0.0000 C   0  0  0  0  0  0  0  0  0  0  0  0
    1.3530    1.7764    0.0000 C   0  0  0  0  0  0  0  0  0  0  0  0
    0.8535    2.6427    0.0000 N   0  0  0  0  0  0  0  0  0  0  0  0
  1  2  1  0  0  0  0
  2  3  1  0  0  0  0
  3  4  1  0  0  0  0
  4  5  2  0  0  0  0
  5  6  1  0  0  0  0
  6  7  2  0  0  0  0
  7  8  1  0  0  0  0
  8  9  2  0  0  0  0
  9  4  1  0  0  0  0
  9 10  1  0  0  0  0
 10 11  2  0  0  0  0
 11  3  1  0  0  0  0
 11 12  1  0  0  0  0
 12 13  1  0  0  0  0
 13 14  3  0  0  0  0
 12 15  2  0  0  0  0
 15 16  1  0  0  0  0
 16 17  2  0  0  0  0
 17 18  1  0  0  0  0
 18 19  2  0  0  0  0
 19 20  1  0  0  0  0
 20 21  2  0  0  0  0
 21 16  1  0  0  0  0
 21 22  1  0  0  0  0
 15 23  1  0  0  0  0
 23  2  2  0  0  0  0
 23 24  1  0  0  0  0
 24 25  3  0  0  0  0
M  END
>  <EXTREG>  (ZINC00060425)
ZINC00060425

>  <LOGBIO>
2.5000

$$$$
ZINC00060681
  -MTS-   02131516242D 0   0.00000     0.00000     0

 13 13  0  0  0  0  0  0  0  0999 V2000
    6.0581    1.7521    0.0000 C   0  0  0  0  0  0  0  0  0  0  0  0
    5.1916    2.2512    0.0000 O   0  0  0  0  0  0  0  0  0  0  0  0
    4.3261    1.7504    0.0000 C   0  0  0  0  0  0  0  0  0  0  0  0
    3.4561    2.2504    0.0000 C   0  0  0  0  0  0  0  0  0  0  0  0
    2.5961    1.7504    0.0000 C   0  0  0  0  0  0  0  0  0  0  0  0
    2.5961    0.7504    0.0000 C   0  0  0  0  0  0  0  0  0  0  0  0
    1.7293    0.2517    0.0000 C   0  0  0  0  0  0  0  0  0  0  0  0
    1.7278   -0.7518    0.0000 N   0  0  0  0  0  0  0  0  0  0  0  0
    0.8650   -1.2469    0.0000 C   0  0  0  0  0  0  0  0  0  0  0  0
    0.8635   -2.2504    0.0000 C   0  0  0  0  0  0  0  0  0  0  0  0
    0.0000   -0.7452    0.0000 O   0  0  0  0  0  0  0  0  0  0  0  0
    3.4561    0.2504    0.0000 C   0  0  0  0  0  0  0  0  0  0  0  0
    4.3261    0.7504    0.0000 C   0  0  0  0  0  0  0  0  0  0  0  0
  1  2  1  0  0  0  0
  2  3  1  0  0  0  0
  3  4  2  0  0  0  0
  4  5  1  0  0  0  0
  5  6  2  0  0  0  0
  6  7  1  0  0  0  0
  7  8  1  0  0  0  0
  8  9  1  0  0  0  0
  9 10  1  0  0  0  0
  9 11  2  0  0  0  0
  6 12  1  0  0  0  0
 12 13  2  0  0  0  0
 13  3  1  0  0  0  0
M  END
>  <EXTREG>  (ZINC00060681)
ZINC00060681

>  <LOGBIO>
2.5000

$$$$
ZINC00062255
  -MTS-   02131516242D 0   0.00000     0.00000     0

 23 24  0  0  1  0  0  0  0  0999 V2000
    2.0407   -1.3359    0.0000 C   0  0  0  0  0  0  0  0  0  0  0  0
    2.4475   -0.4186    0.0000 C   0  0  1  0  0  0  0  0  0  0  0  0
    1.8590    0.3899    0.0000 N   0  0  0  0  0  0  0  0  0  0  0  0
    2.1690    1.3499    0.0000 C   0  0  0  0  0  0  0  0  0  0  0  0
    3.1187    1.6630    0.0000 O   0  0  0  0  0  0  0  0  0  0  0  0
    1.3590    1.9299    0.0000 C   0  0  0  0  0  0  0  0  0  0  0  0
    0.5490    1.3499    0.0000 C   0  0  0  0  0  0  0  0  0  0  0  0
    0.8590    0.3899    0.0000 C   0  0  0  0  0  0  0  0  0  0  0  0
    0.2705   -0.4186    0.0000 O   0  0  0  0  0  0  0  0  0  0  0  0
    3.4368   -0.3142    0.0000 C   0  0  0  0  0  0  0  0  0  0  0  0
    3.8436    0.6030    0.0000 O   0  0  0  0  0  0  0  0  0  0  0  0
    4.0253   -1.1227    0.0000 N   0  0  0  0  0  0  0  0  0  0  0  0
    5.0197   -1.0173    0.0000 C   0  0  0  0  0  0  0  0  0  0  0  0
    5.6111   -1.8280    0.0000 C   0  0  0  0  0  0  0  0  0  0  0  0
    6.6001   -1.7211    0.0000 C   0  0  0  0  0  0  0  0  0  0  0  0
    7.0069   -0.8076    0.0000 C   0  0  0  0  0  0  0  0  0  0  0  0
    6.4247   -0.0010    0.0000 C   0  0  0  0  0  0  0  0  0  0  0  0
    5.4266   -0.1038    0.0000 C   0  0  0  0  0  0  0  0  0  0  0  0
    8.0016   -0.7046    0.0000 S   0  0  0  0  0  0  0  0  0  0  0  0
    8.9963   -0.6017    0.0000 N   0  0  0  0  0  0  0  0  0  0  0  0
    7.8987    0.2901    0.0000 O   0  0  0  0  0  0  0  0  0  0  0  0
    8.1046   -1.6993    0.0000 O   0  0  0  0  0  0  0  0  0  0  0  0
    1.8509   -0.4820    0.0000 H   0  0  0  0  0  0  0  0  0  0  0  0
  2  1  1  1  0  0  0
  2 23  1  6  0  0  0
  2  3  1  0  0  0  0
  3  4  1  0  0  0  0
  4  5  2  0  0  0  0
  4  6  1  0  0  0  0
  6  7  1  0  0  0  0
  7  8  1  0  0  0  0
  8  3  1  0  0  0  0
  8  9  2  0  0  0  0
  2 10  1  0  0  0  0
 10 11  2  0  0  0  0
 10 12  1  0  0  0  0
 12 13  1  0  0  0  0
 13 14  2  0  0  0  0
 14 15  1  0  0  0  0
 15 16  2  0  0  0  0
 16 17  1  0  0  0  0
 17 18  2  0  0  0  0
 18 13  1  0  0  0  0
 16 19  1  0  0  0  0
 19 20  1  0  0  0  0
 19 21  2  0  0  0  0
 19 22  2  0  0  0  0
M  END
>  <EXTREG>  (ZINC00062255)
ZINC00062255

>  <LOGBIO>
2.5000

$$$$
ZINC00064487
  -MTS-   02131516242D 0   0.00000     0.00000     0

 17 18  0  0  0  0  0  0  0  0999 V2000
    7.6016    0.8641    0.0000 N   0  0  0  0  0  0  0  0  0  0  0  0
    6.6016    0.8641    0.0000 C   0  0  0  0  0  0  0  0  0  0  0  0
    5.6016    0.8641    0.0000 C   0  0  0  0  0  0  0  0  0  0  0  0
    5.0990    1.7326    0.0000 C   0  0  0  0  0  0  0  0  0  0  0  0
    4.1043    1.7306    0.0000 C   0  0  0  0  0  0  0  0  0  0  0  0
    3.6034    0.8650    0.0000 C   0  0  0  0  0  0  0  0  0  0  0  0
    2.6034    0.8675    0.0000 O   0  0  0  0  0  0  0  0  0  0  0  0
    2.1012    0.0028    0.0000 C   0  0  0  0  0  0  0  0  0  0  0  0
    1.0978    0.0043    0.0000 C   0  0  0  0  0  0  0  0  0  0  0  0
    0.6000   -0.8570    0.0000 C   0  0  0  0  0  0  0  0  0  0  0  0
    1.0970   -1.7248    0.0000 C   0  0  0  0  0  0  0  0  0  0  0  0
    2.0917   -1.7313    0.0000 C   0  0  0  0  0  0  0  0  0  0  0  0
    2.5982   -0.8650    0.0000 C   0  0  0  0  0  0  0  0  0  0  0  0
    4.0973    0.0015    0.0000 C   0  0  0  0  0  0  0  0  0  0  0  0
    5.1008   -0.0015    0.0000 C   0  0  0  0  0  0  0  0  0  0  0  0
    5.5991   -0.8685    0.0000 C   0  0  0  0  0  0  0  0  0  0  0  0
    6.0973   -1.7355    0.0000 N   0  0  0  0  0  0  0  0  0  0  0  0
  1  2  3  0  0  0  0
  2  3  1  0  0  0  0
  3  4  2  0  0  0  0
  4  5  1  0  0  0  0
  5  6  2  0  0  0  0
  6  7  1  0  0  0  0
  7  8  1  0  0  0  0
  8  9  2  0  0  0  0
  9 10  1  0  0  0  0
 10 11  2  0  0  0  0
 11 12  1  0  0  0  0
 12 13  2  0  0  0  0
 13  8  1  0  0  0  0
  6 14  1  0  0  0  0
 14 15  2  0  0  0  0
 15  3  1  0  0  0  0
 15 16  1  0  0  0  0
 16 17  3  0  0  0  0
M  END
>  <EXTREG>  (ZINC00064487)
ZINC00064487

>  <LOGBIO>
2.5000

$$$$
ZINC00064957
  -MTS-   02131516242D 0   0.00000     0.00000     0

 13 13  0  0  0  0  0  0  0  0999 V2000
    0.6026    2.8955    0.0000 F   0  0  0  0  0  0  0  0  0  0  0  0
    1.1009    2.0285    0.0000 C   0  0  0  0  0  0  0  0  0  0  0  0
    2.1043    2.0255    0.0000 C   0  0  0  0  0  0  0  0  0  0  0  0
    2.5982    1.1620    0.0000 C   0  0  0  0  0  0  0  0  0  0  0  0
    2.0974    0.2965    0.0000 C   0  0  0  0  0  0  0  0  0  0  0  0
    2.5978   -0.5693    0.0000 N   0  0  0  0  0  0  0  0  0  0  0  0
    2.0966   -1.4386    0.0000 C   0  0  0  0  0  0  0  0  0  0  0  0
    1.1018   -1.4381    0.0000 O   0  0  0  0  0  0  0  0  0  0  0  0
    2.5966   -2.3046    0.0000 C   0  0  0  0  0  0  0  0  0  0  0  0
    3.5966   -2.3046    0.0000 C   0  0  0  0  0  0  0  0  0  0  0  0
    4.5966   -2.3046    0.0000 N   0  0  0  0  0  0  0  0  0  0  0  0
    1.1026    0.2944    0.0000 C   0  0  0  0  0  0  0  0  0  0  0  0
    0.6000    1.1629    0.0000 C   0  0  0  0  0  0  0  0  0  0  0  0
  1  2  1  0  0  0  0
  2  3  2  0  0  0  0
  3  4  1  0  0  0  0
  4  5  2  0  0  0  0
  5  6  1  0  0  0  0
  6  7  1  0  0  0  0
  7  8  2  0  0  0  0
  7  9  1  0  0  0  0
  9 10  1  0  0  0  0
 10 11  3  0  0  0  0
  5 12  1  0  0  0  0
 12 13  2  0  0  0  0
 13  2  1  0  0  0  0
M  END
>  <EXTREG>  (ZINC00064957)
ZINC00064957

>  <LOGBIO>
2.5000

$$$$
ZINC00068107
  -MTS-   02131516242D 0   0.00000     0.00000     0

 20 22  0  0  0  0  0  0  0  0999 V2000
    3.7883   -3.6947    0.0000 F   0  0  0  0  0  0  0  0  0  0  0  0
    4.2848   -2.8267    0.0000 C   0  0  0  0  0  0  0  0  0  0  0  0
    5.2882   -2.8217    0.0000 C   0  0  0  0  0  0  0  0  0  0  0  0
    5.7804   -1.9571    0.0000 C   0  0  0  0  0  0  0  0  0  0  0  0
    5.2804   -1.0926    0.0000 C   0  0  0  0  0  0  0  0  0  0  0  0
    5.5904   -0.1326    0.0000 C   0  0  0  0  0  0  0  0  0  0  0  0
    6.5401    0.1805    0.0000 Cl  0  0  0  0  0  0  0  0  0  0  0  0
    4.7804    0.4474    0.0000 C   0  0  0  0  0  0  0  0  0  0  0  0
    3.9704   -0.1326    0.0000 S   0  0  0  0  0  0  0  0  0  0  0  0
    4.2804   -1.0926    0.0000 C   0  0  0  0  0  0  0  0  0  0  0  0
    3.7822   -1.9622    0.0000 C   0  0  0  0  0  0  0  0  0  0  0  0
    4.7804    1.4474    0.0000 C   0  0  0  0  0  0  0  0  0  0  0  0
    5.6491    1.9495    0.0000 O   0  0  0  0  0  0  0  0  0  0  0  0
    3.9191    1.9452    0.0000 N   0  0  0  0  0  0  0  0  0  0  0  0
    3.0504    1.4430    0.0000 C   0  0  0  0  0  0  0  0  0  0  0  0
    2.1841    1.9426    0.0000 C   0  0  0  0  0  0  0  0  0  0  0  0
    2.0772    2.9457    0.0000 S   0  0  0  0  0  0  0  0  0  0  0  0
    1.1014    3.1465    0.0000 C   0  0  0  0  0  0  0  0  0  0  0  0
    0.5970    2.2874    0.0000 C   0  0  0  0  0  0  0  0  0  0  0  0
    1.2704    1.5362    0.0000 C   0  0  0  0  0  0  0  0  0  0  0  0
  1  2  1  0  0  0  0
  2  3  2  0  0  0  0
  3  4  1  0  0  0  0
  4  5  2  0  0  0  0
  5  6  1  0  0  0  0
  6  7  1  0  0  0  0
  6  8  2  0  0  0  0
  8  9  1  0  0  0  0
  9 10  1  0  0  0  0
 10  5  1  0  0  0  0
 10 11  2  0  0  0  0
 11  2  1  0  0  0  0
  8 12  1  0  0  0  0
 12 13  2  0  0  0  0
 12 14  1  0  0  0  0
 14 15  1  0  0  0  0
 15 16  1  0  0  0  0
 16 17  1  0  0  0  0
 17 18  1  0  0  0  0
 18 19  2  0  0  0  0
 19 20  1  0  0  0  0
 20 16  2  0  0  0  0
M  END
>  <EXTREG>  (ZINC00068107)
ZINC00068107

>  <LOGBIO>
2.5000

$$$$
ZINC00068804
  -MTS-   02131516242D 0   0.00000     0.00000     0

 24 27  0  0  0  0  0  0  0  0999 V2000
    1.1210   -3.4474    0.0000 O   0  0  0  0  0  0  0  0  0  0  0  0
    2.1244   -3.4428    0.0000 C   0  0  0  0  0  0  0  0  0  0  0  0
    2.6248   -4.3026    0.0000 O   0  0  0  0  0  0  0  0  0  0  0  0
    2.6209   -2.5748    0.0000 C   0  0  0  0  0  0  0  0  0  0  0  0
    3.6244   -2.5698    0.0000 C   0  0  0  0  0  0  0  0  0  0  0  0
    4.1165   -1.7053    0.0000 C   0  0  0  0  0  0  0  0  0  0  0  0
    3.6165   -0.8408    0.0000 C   0  0  0  0  0  0  0  0  0  0  0  0
    3.9265    0.1192    0.0000 C   0  0  0  0  0  0  0  0  0  0  0  0
    4.8762    0.4324    0.0000 O   0  0  0  0  0  0  0  0  0  0  0  0
    3.1165    0.6992    0.0000 N   0  0  0  0  0  0  0  0  0  0  0  0
    2.3065    0.1192    0.0000 C   0  0  0  0  0  0  0  0  0  0  0  0
    1.3568    0.4324    0.0000 O   0  0  0  0  0  0  0  0  0  0  0  0
    2.6165   -0.8408    0.0000 C   0  0  0  0  0  0  0  0  0  0  0  0
    2.1183   -1.7103    0.0000 C   0  0  0  0  0  0  0  0  0  0  0  0
    3.1165    1.6992    0.0000 C   0  0  0  0  0  0  0  0  0  0  0  0
    3.9850    2.2018    0.0000 C   0  0  0  0  0  0  0  0  0  0  0  0
    3.9830    3.1966    0.0000 C   0  0  0  0  0  0  0  0  0  0  0  0
    3.1175    3.6975    0.0000 C   0  0  0  0  0  0  0  0  0  0  0  0
    2.2540    3.2035    0.0000 C   0  0  0  0  0  0  0  0  0  0  0  0
    1.3859    3.7026    0.0000 C   0  0  0  0  0  0  0  0  0  0  0  0
    0.5199    3.2025    0.0000 C   0  0  0  0  0  0  0  0  0  0  0  0
    0.5220    2.1991    0.0000 C   0  0  0  0  0  0  0  0  0  0  0  0
    1.3850    1.7044    0.0000 N   0  0  0  0  0  0  0  0  0  0  0  0
    2.2510    2.2001    0.0000 C   0  0  0  0  0  0  0  0  0  0  0  0
  1  2  1  0  0  0  0
  2  3  2  0  0  0  0
  2  4  1  0  0  0  0
  4  5  2  0  0  0  0
  5  6  1  0  0  0  0
  6  7  2  0  0  0  0
  7  8  1  0  0  0  0
  8  9  2  0  0  0  0
  8 10  1  0  0  0  0
 10 11  1  0  0  0  0
 11 12  2  0  0  0  0
 11 13  1  0  0  0  0
 13  7  1  0  0  0  0
 13 14  2  0  0  0  0
 14  4  1  0  0  0  0
 10 15  1  0  0  0  0
 15 16  2  0  0  0  0
 16 17  1  0  0  0  0
 17 18  2  0  0  0  0
 18 19  1  0  0  0  0
 19 20  1  0  0  0  0
 20 21  2  0  0  0  0
 21 22  1  0  0  0  0
 22 23  2  0  0  0  0
 23 24  1  0  0  0  0
 24 15  1  0  0  0  0
 24 19  2  0  0  0  0
M  END
>  <EXTREG>  (ZINC00068804)
ZINC00068804

>  <LOGBIO>
2.5000

$$$$
ZINC00069791
  -MTS-   02131516242D 0   0.00000     0.00000     0

 19 21  0  0  0  0  0  0  0  0999 V2000
    3.4623    3.2532    0.0000 Cl  0  0  0  0  0  0  0  0  0  0  0  0
    2.5968    2.7523    0.0000 C   0  0  0  0  0  0  0  0  0  0  0  0
    1.7268    3.2523    0.0000 C   0  0  0  0  0  0  0  0  0  0  0  0
    0.8668    2.7523    0.0000 C   0  0  0  0  0  0  0  0  0  0  0  0
    0.8668    1.7523    0.0000 C   0  0  0  0  0  0  0  0  0  0  0  0
    0.0000    1.2536    0.0000 Cl  0  0  0  0  0  0  0  0  0  0  0  0
    1.7268    1.2523    0.0000 C   0  0  0  0  0  0  0  0  0  0  0  0
    2.5968    1.7523    0.0000 C   0  0  0  0  0  0  0  0  0  0  0  0
    1.7243    0.2523    0.0000 N   0  0  0  0  0  0  0  0  0  0  0  0
    0.8545   -0.2481    0.0000 N   0  0  0  0  0  0  0  0  0  0  0  0
    0.8540   -1.2429    0.0000 C   0  0  0  0  0  0  0  0  0  0  0  0
    1.7183   -1.7459    0.0000 C   0  0  0  0  0  0  0  0  0  0  0  0
    1.7128   -2.7493    0.0000 C   0  0  0  0  0  0  0  0  0  0  0  0
    2.5771   -3.2523    0.0000 C   0  0  0  0  0  0  0  0  0  0  0  0
    3.4469   -2.7519    0.0000 C   0  0  0  0  0  0  0  0  0  0  0  0
    3.4473   -1.7571    0.0000 C   0  0  0  0  0  0  0  0  0  0  0  0
    2.5831   -1.2541    0.0000 C   0  0  0  0  0  0  0  0  0  0  0  0
    2.5885   -0.2507    0.0000 C   0  0  0  0  0  0  0  0  0  0  0  0
    3.4568    0.2454    0.0000 O   0  0  0  0  0  0  0  0  0  0  0  0
  1  2  1  0  0  0  0
  2  3  2  0  0  0  0
  3  4  1  0  0  0  0
  4  5  2  0  0  0  0
  5  6  1  0  0  0  0
  5  7  1  0  0  0  0
  7  8  2  0  0  0  0
  8  2  1  0  0  0  0
  7  9  1  0  0  0  0
  9 10  1  0  0  0  0
 10 11  2  0  0  0  0
 11 12  1  0  0  0  0
 12 13  1  0  0  0  0
 13 14  2  0  0  0  0
 14 15  1  0  0  0  0
 15 16  2  0  0  0  0
 16 17  1  0  0  0  0
 17 12  2  0  0  0  0
 17 18  1  0  0  0  0
 18  9  1  0  0  0  0
 18 19  2  0  0  0  0
M  END
>  <EXTREG>  (ZINC00069791)
ZINC00069791

>  <LOGBIO>
2.5000

$$$$
ZINC00070129
  -MTS-   02131516242D 0   0.00000     0.00000     0

 16 18  0  0  0  0  0  0  0  0999 V2000
    4.1331   -1.5105    0.0000 O   0  0  0  0  0  0  0  0  0  0  0  0
    3.5446   -0.7020    0.0000 C   0  0  0  0  0  0  0  0  0  0  0  0
    3.8546    0.2580    0.0000 N   0  0  0  0  0  0  0  0  0  0  0  0
    4.8043    0.5711    0.0000 C   0  0  0  0  0  0  0  0  0  0  0  0
    5.6235   -0.0175    0.0000 S   0  0  0  0  0  0  0  0  0  0  0  0
    6.4234    0.5764    0.0000 C   0  0  0  0  0  0  0  0  0  0  0  0
    6.1188    1.5249    0.0000 C   0  0  0  0  0  0  0  0  0  0  0  0
    5.1100    1.5233    0.0000 N   0  0  0  0  0  0  0  0  0  0  0  0
    3.0446    0.8380    0.0000 C   0  0  0  0  0  0  0  0  0  0  0  0
    3.0446    1.8380    0.0000 O   0  0  0  0  0  0  0  0  0  0  0  0
    2.2346    0.2580    0.0000 C   0  0  0  0  0  0  0  0  0  0  0  0
    1.2554    0.4607    0.0000 N   0  0  0  0  0  0  0  0  0  0  0  0
    0.5872   -0.2833    0.0000 C   0  0  0  0  0  0  0  0  0  0  0  0
    0.9003   -1.2366    0.0000 C   0  0  0  0  0  0  0  0  0  0  0  0
    1.8742   -1.4393    0.0000 C   0  0  0  0  0  0  0  0  0  0  0  0
    2.5446   -0.7020    0.0000 C   0  0  0  0  0  0  0  0  0  0  0  0
  1  2  2  0  0  0  0
  2  3  1  0  0  0  0
  3  4  1  0  0  0  0
  4  5  1  0  0  0  0
  5  6  1  0  0  0  0
  6  7  2  0  0  0  0
  7  8  1  0  0  0  0
  8  4  2  0  0  0  0
  3  9  1  0  0  0  0
  9 10  2  0  0  0  0
  9 11  1  0  0  0  0
 11 12  1  0  0  0  0
 12 13  2  0  0  0  0
 13 14  1  0  0  0  0
 14 15  2  0  0  0  0
 15 16  1  0  0  0  0
 16  2  1  0  0  0  0
 16 11  2  0  0  0  0
M  END
>  <EXTREG>  (ZINC00070129)
ZINC00070129

>  <LOGBIO>
2.5000

$$$$
ZINC00071071
  -MTS-   02131516242D 0   0.00000     0.00000     0

 19 21  0  0  0  0  0  0  0  0999 V2000
    0.5199   -1.4800    0.0000 C   0  0  0  0  0  0  0  0  0  0  0  0
    1.3893   -1.9809    0.0000 C   0  0  0  0  0  0  0  0  0  0  0  0
    1.3907   -2.9809    0.0000 O   0  0  0  0  0  0  0  0  0  0  0  0
    2.2499   -1.4819    0.0000 N   0  0  0  0  0  0  0  0  0  0  0  0
    3.1193   -1.9828    0.0000 C   0  0  0  0  0  0  0  0  0  0  0  0
    3.6384   -1.6818    0.0000 C   0  0  0  0  0  0  0  0  0  0  0  0
    3.1207   -2.9828    0.0000 O   0  0  0  0  0  0  0  0  0  0  0  0
    2.2482   -0.2819    0.0000 C   0  0  0  0  0  0  0  0  0  0  0  0
    1.4732    0.1641    0.0000 C   0  0  0  0  0  0  0  0  0  0  0  0
    1.4732    1.0551    0.0000 C   0  0  0  0  0  0  0  0  0  0  0  0
    2.2482    1.5011    0.0000 C   0  0  0  0  0  0  0  0  0  0  0  0
    2.4182    2.3841    0.0000 C   0  0  0  0  0  0  0  0  0  0  0  0
    3.5512    2.3801    0.0000 C   0  0  0  0  0  0  0  0  0  0  0  0
    3.7882    1.5011    0.0000 C   0  0  0  0  0  0  0  0  0  0  0  0
    4.5592    1.0551    0.0000 C   0  0  0  0  0  0  0  0  0  0  0  0
    4.5592    0.1641    0.0000 C   0  0  0  0  0  0  0  0  0  0  0  0
    3.7882   -0.2819    0.0000 C   0  0  0  0  0  0  0  0  0  0  0  0
    3.0182    0.1641    0.0000 C   0  0  0  0  0  0  0  0  0  0  0  0
    3.0182    1.0551    0.0000 C   0  0  0  0  0  0  0  0  0  0  0  0
  1  2  1  0  0  0  0
  2  3  2  0  0  0  0
  2  4  1  0  0  0  0
  4  5  1  0  0  0  0
  5  6  1  0  0  0  0
  5  7  2  0  0  0  0
  4  8  1  0  0  0  0
  8  9  2  0  0  0  0
  9 10  1  0  0  0  0
 10 11  2  0  0  0  0
 11 12  1  0  0  0  0
 12 13  1  0  0  0  0
 13 14  1  0  0  0  0
 14 15  2  0  0  0  0
 15 16  1  0  0  0  0
 16 17  2  0  0  0  0
 17 18  1  0  0  0  0
 18  8  1  0  0  0  0
 18 19  2  0  0  0  0
 19 11  1  0  0  0  0
 19 14  1  0  0  0  0
M  END
>  <EXTREG>  (ZINC00071071)
ZINC00071071

>  <LOGBIO>
2.5000

$$$$
ZINC00073681
  -MTS-   02131516242D 0   0.00000     0.00000     0

 12 13  0  0  0  0  0  0  0  0999 V2000
    4.1331   -1.7245    0.0000 C   0  0  0  0  0  0  0  0  0  0  0  0
    3.5446   -0.9160    0.0000 N   0  0  0  0  0  0  0  0  0  0  0  0
    3.8546    0.0440    0.0000 C   0  0  0  0  0  0  0  0  0  0  0  0
    4.8043    0.3571    0.0000 O   0  0  0  0  0  0  0  0  0  0  0  0
    3.0446    0.6240    0.0000 N   0  0  0  0  0  0  0  0  0  0  0  0
    3.0446    1.6240    0.0000 C   0  0  0  0  0  0  0  0  0  0  0  0
    2.2346    0.0440    0.0000 C   0  0  0  0  0  0  0  0  0  0  0  0
    1.2554    0.2467    0.0000 C   0  0  0  0  0  0  0  0  0  0  0  0
    0.5872   -0.4973    0.0000 C   0  0  0  0  0  0  0  0  0  0  0  0
    0.9003   -1.4506    0.0000 C   0  0  0  0  0  0  0  0  0  0  0  0
    1.8742   -1.6533    0.0000 C   0  0  0  0  0  0  0  0  0  0  0  0
    2.5446   -0.9160    0.0000 C   0  0  0  0  0  0  0  0  0  0  0  0
  1  2  1  0  0  0  0
  2  3  1  0  0  0  0
  3  4  2  0  0  0  0
  3  5  1  0  0  0  0
  5  6  1  0  0  0  0
  5  7  1  0  0  0  0
  7  8  2  0  0  0  0
  8  9  1  0  0  0  0
  9 10  2  0  0  0  0
 10 11  1  0  0  0  0
 11 12  2  0  0  0  0
 12  2  1  0  0  0  0
 12  7  1  0  0  0  0
M  END
>  <EXTREG>  (ZINC00073681)
ZINC00073681

>  <LOGBIO>
2.5000

$$$$
ZINC00074324
  -MTS-   02131516242D 0   0.00000     0.00000     0

 16 17  0  0  0  0  0  0  0  0999 V2000
    4.8078   -2.7878    0.0000 F   0  0  0  0  0  0  0  0  0  0  0  0
    4.2173   -1.9808    0.0000 C   0  0  0  0  0  0  0  0  0  0  0  0
    3.4103   -2.5714    0.0000 F   0  0  0  0  0  0  0  0  0  0  0  0
    5.0243   -1.3903    0.0000 F   0  0  0  0  0  0  0  0  0  0  0  0
    3.6268   -1.1738    0.0000 C   0  0  0  0  0  0  0  0  0  0  0  0
    4.0309   -0.2553    0.0000 C   0  0  0  0  0  0  0  0  0  0  0  0
    3.4418    0.5463    0.0000 C   0  0  0  0  0  0  0  0  0  0  0  0
    2.4475    0.4393    0.0000 C   0  0  0  0  0  0  0  0  0  0  0  0
    2.0423   -0.4692    0.0000 C   0  0  0  0  0  0  0  0  0  0  0  0
    2.6325   -1.2807    0.0000 C   0  0  0  0  0  0  0  0  0  0  0  0
    1.8590    1.2478    0.0000 N   0  0  0  0  0  0  0  0  0  0  0  0
    2.1690    2.2078    0.0000 C   0  0  0  0  0  0  0  0  0  0  0  0
    1.3590    2.7878    0.0000 S   0  0  0  0  0  0  0  0  0  0  0  0
    0.5490    2.2078    0.0000 C   0  0  0  0  0  0  0  0  0  0  0  0
    0.8590    1.2478    0.0000 C   0  0  0  0  0  0  0  0  0  0  0  0
    0.2705    0.4393    0.0000 O   0  0  0  0  0  0  0  0  0  0  0  0
  1  2  1  0  0  0  0
  2  3  1  0  0  0  0
  2  4  1  0  0  0  0
  2  5  1  0  0  0  0
  5  6  2  0  0  0  0
  6  7  1  0  0  0  0
  7  8  2  0  0  0  0
  8  9  1  0  0  0  0
  9 10  2  0  0  0  0
 10  5  1  0  0  0  0
  8 11  1  0  0  0  0
 11 12  1  0  0  0  0
 12 13  1  0  0  0  0
 13 14  1  0  0  0  0
 14 15  1  0  0  0  0
 15 11  1  0  0  0  0
 15 16  2  0  0  0  0
M  END
>  <EXTREG>  (ZINC00074324)
ZINC00074324

>  <LOGBIO>
2.5000

$$$$
ZINC00074524
  -MTS-   02131516242D 0   0.00000     0.00000     0

 19 20  0  0  1  0  0  0  0  0999 V2000
    3.1863    2.0416    0.0000 C   0  0  0  0  0  0  0  0  0  0  0  0
    2.3208    1.5407    0.0000 C   0  0  1  0  0  0  0  0  0  0  0  0
    1.4508    2.0407    0.0000 C   0  0  0  0  0  0  0  0  0  0  0  0
    0.5908    1.5407    0.0000 C   0  0  0  0  0  0  0  0  0  0  0  0
    0.5908    0.5407    0.0000 C   0  0  0  0  0  0  0  0  0  0  0  0
    1.4508    0.0407    0.0000 C   0  0  0  0  0  0  0  0  0  0  0  0
    2.3208    0.5407    0.0000 N   0  0  0  0  0  0  0  0  0  0  0  0
    3.1863    0.0399    0.0000 S   0  0  0  0  0  0  0  0  0  0  0  0
    3.6872    0.9054    0.0000 O   0  0  0  0  0  0  0  0  0  0  0  0
    2.6855   -0.8257    0.0000 O   0  0  0  0  0  0  0  0  0  0  0  0
    4.0518   -0.4610    0.0000 C   0  0  0  0  0  0  0  0  0  0  0  0
    4.0518   -1.4644    0.0000 C   0  0  0  0  0  0  0  0  0  0  0  0
    3.1861   -1.9649    0.0000 Cl  0  0  0  0  0  0  0  0  0  0  0  0
    4.9139   -1.9609    0.0000 C   0  0  0  0  0  0  0  0  0  0  0  0
    5.7809   -1.4626    0.0000 C   0  0  0  0  0  0  0  0  0  0  0  0
    5.7859   -0.4679    0.0000 C   0  0  0  0  0  0  0  0  0  0  0  0
    4.9189    0.0373    0.0000 C   0  0  0  0  0  0  0  0  0  0  0  0
    4.9218    1.0373    0.0000 Cl  0  0  0  0  0  0  0  0  0  0  0  0
    2.3199    2.1407    0.0000 H   0  0  0  0  0  0  0  0  0  0  0  0
  2  1  1  6  0  0  0
  2 19  1  1  0  0  0
  2  3  1  0  0  0  0
  3  4  1  0  0  0  0
  4  5  1  0  0  0  0
  5  6  1  0  0  0  0
  6  7  1  0  0  0  0
  7  2  1  0  0  0  0
  7  8  1  0  0  0  0
  8  9  2  0  0  0  0
  8 10  2  0  0  0  0
  8 11  1  0  0  0  0
 11 12  2  0  0  0  0
 12 13  1  0  0  0  0
 12 14  1  0  0  0  0
 14 15  2  0  0  0  0
 15 16  1  0  0  0  0
 16 17  2  0  0  0  0
 17 11  1  0  0  0  0
 17 18  1  0  0  0  0
M  END
>  <EXTREG>  (ZINC00074524)
ZINC00074524

>  <LOGBIO>
2.5000

$$$$
ZINC00074716
  -MTS-   02131516242D 0   0.00000     0.00000     0

 14 15  0  0  0  0  0  0  0  0999 V2000
    4.9082   -2.1648    0.0000 C   0  0  0  0  0  0  0  0  0  0  0  0
    5.3150   -1.2475    0.0000 N   0  0  0  0  0  0  0  0  0  0  0  0
    6.3043   -1.1432    0.0000 C   0  0  0  0  0  0  0  0  0  0  0  0
    4.7265   -0.4390    0.0000 C   0  0  0  0  0  0  0  0  0  0  0  0
    5.0365    0.5210    0.0000 S   0  0  0  0  0  0  0  0  0  0  0  0
    4.2265    1.1010    0.0000 N   0  0  0  0  0  0  0  0  0  0  0  0
    3.4165    0.5210    0.0000 C   0  0  0  0  0  0  0  0  0  0  0  0
    3.7265   -0.4390    0.0000 N   0  0  0  0  0  0  0  0  0  0  0  0
    2.4668    0.8341    0.0000 C   0  0  0  0  0  0  0  0  0  0  0  0
    2.2614    1.8163    0.0000 C   0  0  0  0  0  0  0  0  0  0  0  0
    1.3161    2.1259    0.0000 C   0  0  0  0  0  0  0  0  0  0  0  0
    0.5693    1.4608    0.0000 C   0  0  0  0  0  0  0  0  0  0  0  0
    0.7680    0.4860    0.0000 C   0  0  0  0  0  0  0  0  0  0  0  0
    1.7201    0.1690    0.0000 C   0  0  0  0  0  0  0  0  0  0  0  0
  1  2  1  0  0  0  0
  2  3  1  0  0  0  0
  2  4  1  0  0  0  0
  4  5  1  0  0  0  0
  5  6  1  0  0  0  0
  6  7  2  0  0  0  0
  7  8  1  0  0  0  0
  8  4  2  0  0  0  0
  7  9  1  0  0  0  0
  9 10  2  0  0  0  0
 10 11  1  0  0  0  0
 11 12  2  0  0  0  0
 12 13  1  0  0  0  0
 13 14  2  0  0  0  0
 14  9  1  0  0  0  0
M  END
>  <EXTREG>  (ZINC00074716)
ZINC00074716

>  <LOGBIO>
2.5000

$$$$
ZINC00074746
  -MTS-   02131516242D 0   0.00000     0.00000     0

 21 22  0  0  1  0  0  0  0  0999 V2000
    6.5833    0.5033    0.0000 C   0  0  0  0  0  0  0  0  0  0  0  0
    5.7178    0.0024    0.0000 C   0  0  2  0  0  0  0  0  0  0  0  0
    4.8478    0.5024    0.0000 C   0  0  0  0  0  0  0  0  0  0  0  0
    3.9878    0.0024    0.0000 N   0  0  0  0  0  0  0  0  0  0  0  0
    3.9878   -0.9976    0.0000 C   0  0  0  0  0  0  0  0  0  0  0  0
    4.8478   -1.4976    0.0000 C   0  0  1  0  0  0  0  0  0  0  0  0
    4.8453   -2.4976    0.0000 C   0  0  0  0  0  0  0  0  0  0  0  0
    5.7178   -0.9976    0.0000 O   0  0  0  0  0  0  0  0  0  0  0  0
    3.1210    0.5011    0.0000 S   0  0  0  0  0  0  0  0  0  0  0  0
    2.6223   -0.3657    0.0000 O   0  0  0  0  0  0  0  0  0  0  0  0
    3.6197    1.3679    0.0000 O   0  0  0  0  0  0  0  0  0  0  0  0
    2.2542    0.9998    0.0000 C   0  0  0  0  0  0  0  0  0  0  0  0
    2.2517    2.0032    0.0000 C   0  0  0  0  0  0  0  0  0  0  0  0
    3.1162    2.5059    0.0000 Cl  0  0  0  0  0  0  0  0  0  0  0  0
    1.3885    2.4976    0.0000 C   0  0  0  0  0  0  0  0  0  0  0  0
    0.5227    1.9971    0.0000 C   0  0  0  0  0  0  0  0  0  0  0  0
    0.5202    1.0023    0.0000 C   0  0  0  0  0  0  0  0  0  0  0  0
    1.3885    0.4993    0.0000 C   0  0  0  0  0  0  0  0  0  0  0  0
    1.3880   -0.5007    0.0000 Cl  0  0  0  0  0  0  0  0  0  0  0  0
    4.3274   -1.7961    0.0000 H   0  0  0  0  0  0  0  0  0  0  0  0
    5.7169    0.6024    0.0000 H   0  0  0  0  0  0  0  0  0  0  0  0
  2  1  1  1  0  0  0
  2 21  1  6  0  0  0
  2  3  1  0  0  0  0
  3  4  1  0  0  0  0
  4  5  1  0  0  0  0
  5  6  1  0  0  0  0
  6 20  1  1  0  0  0
  6  7  1  6  0  0  0
  6  8  1  0  0  0  0
  8  2  1  0  0  0  0
  4  9  1  0  0  0  0
  9 10  2  0  0  0  0
  9 11  2  0  0  0  0
  9 12  1  0  0  0  0
 12 13  2  0  0  0  0
 13 14  1  0  0  0  0
 13 15  1  0  0  0  0
 15 16  2  0  0  0  0
 16 17  1  0  0  0  0
 17 18  2  0  0  0  0
 18 12  1  0  0  0  0
 18 19  1  0  0  0  0
M  END
>  <EXTREG>  (ZINC00074746)
ZINC00074746

>  <LOGBIO>
2.5000

$$$$
ZINC00075519
  -MTS-   02131516242D 0   0.00000     0.00000     0

 14 14  0  0  0  0  0  0  0  0999 V2000
    4.1496    2.5546    0.0000 C   0  0  0  0  0  0  0  0  0  0  0  0
    4.1500    1.5512    0.0000 C   0  0  0  0  0  0  0  0  0  0  0  0
    3.2882    1.0543    0.0000 N   0  0  0  0  0  0  0  0  0  0  0  0
    3.2887    0.0509    0.0000 C   0  0  0  0  0  0  0  0  0  0  0  0
    3.8088   -0.2484    0.0000 O   0  0  0  0  0  0  0  0  0  0  0  0
    2.2501   -0.5502    0.0000 C   0  0  0  0  0  0  0  0  0  0  0  0
    1.3801   -0.0502    0.0000 C   0  0  0  0  0  0  0  0  0  0  0  0
    0.5201   -0.5502    0.0000 C   0  0  0  0  0  0  0  0  0  0  0  0
    0.5201   -1.5502    0.0000 C   0  0  0  0  0  0  0  0  0  0  0  0
    1.3801   -2.0502    0.0000 C   0  0  0  0  0  0  0  0  0  0  0  0
    2.2501   -1.5502    0.0000 C   0  0  0  0  0  0  0  0  0  0  0  0
    3.2887   -2.1512    0.0000 N   0  3  0  0  0  0  0  0  0  0  0  0
    3.2882   -3.1546    0.0000 O   0  5  0  0  0  0  0  0  0  0  0  0
    4.1510   -1.6551    0.0000 O   0  0  0  0  0  0  0  0  0  0  0  0
  1  2  1  0  0  0  0
  2  3  1  0  0  0  0
  3  4  1  0  0  0  0
  4  5  2  0  0  0  0
  4  6  1  0  0  0  0
  6  7  2  0  0  0  0
  7  8  1  0  0  0  0
  8  9  2  0  0  0  0
  9 10  1  0  0  0  0
 10 11  2  0  0  0  0
 11  6  1  0  0  0  0
 11 12  1  0  0  0  0
 12 13  1  0  0  0  0
 12 14  2  0  0  0  0
M  CHG  2  12   1  13  -1
M  END
>  <EXTREG>  (ZINC00075519)
ZINC00075519

>  <LOGBIO>
2.5000

$$$$
ZINC00076448
  -MTS-   02131516242D 0   0.00000     0.00000     0

 14 15  0  0  0  0  0  0  0  0999 V2000
    6.4683   -2.3523    0.0000 N   0  0  0  0  0  0  0  0  0  0  0  0
    5.8798   -1.5439    0.0000 C   0  0  0  0  0  0  0  0  0  0  0  0
    6.1898   -0.5839    0.0000 N   0  0  0  0  0  0  0  0  0  0  0  0
    5.3798   -0.0039    0.0000 N   0  0  0  0  0  0  0  0  0  0  0  0
    4.5698   -0.5839    0.0000 C   0  0  0  0  0  0  0  0  0  0  0  0
    3.6201   -0.2707    0.0000 N   0  0  0  0  0  0  0  0  0  0  0  0
    3.4165    0.7084    0.0000 C   0  0  0  0  0  0  0  0  0  0  0  0
    2.4668    1.0215    0.0000 C   0  0  0  0  0  0  0  0  0  0  0  0
    2.2614    2.0037    0.0000 C   0  0  0  0  0  0  0  0  0  0  0  0
    1.3161    2.3133    0.0000 C   0  0  0  0  0  0  0  0  0  0  0  0
    0.5693    1.6482    0.0000 C   0  0  0  0  0  0  0  0  0  0  0  0
    0.7680    0.6734    0.0000 C   0  0  0  0  0  0  0  0  0  0  0  0
    1.7201    0.3564    0.0000 N   0  0  0  0  0  0  0  0  0  0  0  0
    4.8798   -1.5439    0.0000 N   0  0  0  0  0  0  0  0  0  0  0  0
  1  2  1  0  0  0  0
  2  3  1  0  0  0  0
  3  4  1  0  0  0  0
  4  5  2  0  0  0  0
  5  6  1  0  0  0  0
  6  7  1  0  0  0  0
  7  8  1  0  0  0  0
  8  9  2  0  0  0  0
  9 10  1  0  0  0  0
 10 11  2  0  0  0  0
 11 12  1  0  0  0  0
 12 13  2  0  0  0  0
 13  8  1  0  0  0  0
  5 14  1  0  0  0  0
 14  2  2  0  0  0  0
M  END
>  <EXTREG>  (ZINC00076448)
ZINC00076448

>  <LOGBIO>
2.5000

$$$$
ZINC00076829
  -MTS-   02131516242D 0   0.00000     0.00000     0

 14 15  0  0  0  0  0  0  0  0999 V2000
    5.6428   -0.0519    0.0000 O   0  0  0  0  0  0  0  0  0  0  0  0
    5.0543    0.7566    0.0000 C   0  0  0  0  0  0  0  0  0  0  0  0
    5.3643    1.7166    0.0000 C   0  0  0  0  0  0  0  0  0  0  0  0
    4.5543    2.2966    0.0000 N   0  0  0  0  0  0  0  0  0  0  0  0
    3.7443    1.7166    0.0000 C   0  0  0  0  0  0  0  0  0  0  0  0
    2.7946    2.0297    0.0000 S   0  0  0  0  0  0  0  0  0  0  0  0
    4.0543    0.7566    0.0000 N   0  0  0  0  0  0  0  0  0  0  0  0
    3.4658   -0.0519    0.0000 C   0  0  0  0  0  0  0  0  0  0  0  0
    2.4713    0.0535    0.0000 C   0  0  0  0  0  0  0  0  0  0  0  0
    1.8828   -0.7550    0.0000 C   0  0  0  0  0  0  0  0  0  0  0  0
    0.8740   -0.7550    0.0000 C   0  0  0  0  0  0  0  0  0  0  0  0
    0.5710   -1.7040    0.0000 N   0  0  0  0  0  0  0  0  0  0  0  0
    1.3718   -2.2966    0.0000 C   0  0  0  0  0  0  0  0  0  0  0  0
    2.1901   -1.7066    0.0000 N   0  0  0  0  0  0  0  0  0  0  0  0
  1  2  2  0  0  0  0
  2  3  1  0  0  0  0
  3  4  1  0  0  0  0
  4  5  1  0  0  0  0
  5  6  2  0  0  0  0
  5  7  1  0  0  0  0
  7  2  1  0  0  0  0
  7  8  1  0  0  0  0
  8  9  1  0  0  0  0
  9 10  1  0  0  0  0
 10 11  2  0  0  0  0
 11 12  1  0  0  0  0
 12 13  1  0  0  0  0
 13 14  2  0  0  0  0
 14 10  1  0  0  0  0
M  END
>  <EXTREG>  (ZINC00076829)
ZINC00076829

>  <LOGBIO>
2.5000

$$$$
ZINC00078155
  -MTS-   02131516242D 0   0.00000     0.00000     0

 22 24  0  0  0  0  0  0  0  0999 V2000
    3.7338   -2.9517    0.0000 F   0  0  0  0  0  0  0  0  0  0  0  0
    4.1365   -2.0364    0.0000 C   0  0  0  0  0  0  0  0  0  0  0  0
    3.2212   -1.6337    0.0000 F   0  0  0  0  0  0  0  0  0  0  0  0
    5.0518   -2.4391    0.0000 F   0  0  0  0  0  0  0  0  0  0  0  0
    4.5392   -1.1211    0.0000 C   0  0  0  0  0  0  0  0  0  0  0  0
    5.5366   -1.0108    0.0000 C   0  0  0  0  0  0  0  0  0  0  0  0
    5.9353   -0.0994    0.0000 C   0  0  0  0  0  0  0  0  0  0  0  0
    5.3448    0.7076    0.0000 C   0  0  0  0  0  0  0  0  0  0  0  0
    4.3555    0.6032    0.0000 C   0  0  0  0  0  0  0  0  0  0  0  0
    3.9487   -0.3140    0.0000 C   0  0  0  0  0  0  0  0  0  0  0  0
    3.7670    1.4117    0.0000 N   0  0  0  0  0  0  0  0  0  0  0  0
    4.0770    2.3717    0.0000 C   0  0  0  0  0  0  0  0  0  0  0  0
    5.0267    2.6849    0.0000 O   0  0  0  0  0  0  0  0  0  0  0  0
    3.2670    2.9517    0.0000 O   0  0  0  0  0  0  0  0  0  0  0  0
    2.4570    2.3717    0.0000 N   0  0  0  0  0  0  0  0  0  0  0  0
    2.7670    1.4117    0.0000 C   0  0  0  0  0  0  0  0  0  0  0  0
    2.1785    0.6032    0.0000 C   0  0  0  0  0  0  0  0  0  0  0  0
    1.1805    0.7080    0.0000 C   0  0  0  0  0  0  0  0  0  0  0  0
    0.5967   -0.0974    0.0000 C   0  0  0  0  0  0  0  0  0  0  0  0
    1.0017   -1.0117    0.0000 C   0  0  0  0  0  0  0  0  0  0  0  0
    1.9905   -1.1206    0.0000 C   0  0  0  0  0  0  0  0  0  0  0  0
    2.5835   -0.3111    0.0000 C   0  0  0  0  0  0  0  0  0  0  0  0
  1  2  1  0  0  0  0
  2  3  1  0  0  0  0
  2  4  1  0  0  0  0
  2  5  1  0  0  0  0
  5  6  2  0  0  0  0
  6  7  1  0  0  0  0
  7  8  2  0  0  0  0
  8  9  1  0  0  0  0
  9 10  2  0  0  0  0
 10  5  1  0  0  0  0
  9 11  1  0  0  0  0
 11 12  1  0  0  0  0
 12 13  2  0  0  0  0
 12 14  1  0  0  0  0
 14 15  1  0  0  0  0
 15 16  2  0  0  0  0
 16 11  1  0  0  0  0
 16 17  1  0  0  0  0
 17 18  2  0  0  0  0
 18 19  1  0  0  0  0
 19 20  2  0  0  0  0
 20 21  1  0  0  0  0
 21 22  2  0  0  0  0
 22 17  1  0  0  0  0
M  END
>  <EXTREG>  (ZINC00078155)
ZINC00078155

>  <LOGBIO>
2.5000

$$$$
ZINC00079347
  -MTS-   02131516242D 0   0.00000     0.00000     0

 22 23  0  0  1  0  0  0  0  0999 V2000
    3.6029    1.5286    0.0000 C   0  0  0  0  0  0  0  0  0  0  0  0
    3.9550    1.0428    0.0000 C   0  0  0  0  0  0  0  0  0  0  0  0
    4.9443    1.1467    0.0000 O   0  0  0  0  0  0  0  0  0  0  0  0
    3.4662   -0.0532    0.0000 C   0  0  2  0  0  0  0  0  0  0  0  0
    2.4683   -0.1584    0.0000 C   0  0  1  0  0  0  0  0  0  0  0  0
    2.0650   -1.0678    0.0000 N   0  0  0  0  0  0  0  0  0  0  0  0
    2.6515   -1.8778    0.0000 C   0  0  0  0  0  0  0  0  0  0  0  0
    2.2419   -2.7900    0.0000 O   0  0  0  0  0  0  0  0  0  0  0  0
    3.6413   -1.7784    0.0000 N   0  0  0  0  0  0  0  0  0  0  0  0
    4.0527   -0.8631    0.0000 C   0  0  2  0  0  0  0  0  0  0  0  0
    4.7490   -0.1454    0.0000 O   0  0  0  0  0  0  0  0  0  0  0  0
    5.2111   -1.6494    0.0000 C   0  0  0  0  0  0  0  0  0  0  0  0
    5.7727   -0.8220    0.0000 F   0  0  0  0  0  0  0  0  0  0  0  0
    4.6495   -2.4768    0.0000 F   0  0  0  0  0  0  0  0  0  0  0  0
    6.0385   -2.2110    0.0000 F   0  0  0  0  0  0  0  0  0  0  0  0
    1.8798    0.6500    0.0000 C   0  0  0  0  0  0  0  0  0  0  0  0
    2.1898    1.6100    0.0000 S   0  0  0  0  0  0  0  0  0  0  0  0
    1.3798    2.1900    0.0000 C   0  0  0  0  0  0  0  0  0  0  0  0
    0.5698    1.6100    0.0000 C   0  0  0  0  0  0  0  0  0  0  0  0
    0.8798    0.6500    0.0000 C   0  0  0  0  0  0  0  0  0  0  0  0
    2.7120    0.3898    0.0000 H   0  0  0  0  0  0  0  0  0  0  0  0
    4.0630    0.0089    0.0000 H   0  0  0  0  0  0  0  0  0  0  0  0
  1  2  1  0  0  0  0
  2  3  2  0  0  0  0
  4  2  1  1  0  0  0
  4 22  1  6  0  0  0
  4  5  1  0  0  0  0
  5 21  1  6  0  0  0
  5  6  1  0  0  0  0
  6  7  1  0  0  0  0
  7  8  2  0  0  0  0
  7  9  1  0  0  0  0
  9 10  1  0  0  0  0
 10  4  1  0  0  0  0
 10 11  1  1  0  0  0
 10 12  1  0  0  0  0
 12 13  1  0  0  0  0
 12 14  1  0  0  0  0
 12 15  1  0  0  0  0
  5 16  1  1  0  0  0
 16 17  1  0  0  0  0
 17 18  1  0  0  0  0
 18 19  2  0  0  0  0
 19 20  1  0  0  0  0
 20 16  2  0  0  0  0
M  END
>  <EXTREG>  (ZINC00079347)
ZINC00079347

>  <LOGBIO>
2.5000

$$$$
ZINC00079655
  -MTS-   02131516242D 0   0.00000     0.00000     0

 18 20  0  0  0  0  0  0  0  0999 V2000
    4.9416    0.8567    0.0000 O   0  0  0  0  0  0  0  0  0  0  0  0
    4.1331    0.2681    0.0000 S   0  0  0  0  0  0  0  0  0  0  0  0
    3.3246   -0.3204    0.0000 O   0  0  0  0  0  0  0  0  0  0  0  0
    3.5446    1.0766    0.0000 N   0  0  0  0  0  0  0  0  0  0  0  0
    3.8546    2.0366    0.0000 C   0  0  0  0  0  0  0  0  0  0  0  0
    3.0446    2.6166    0.0000 N   0  0  0  0  0  0  0  0  0  0  0  0
    2.2346    2.0366    0.0000 C   0  0  0  0  0  0  0  0  0  0  0  0
    1.2554    2.2393    0.0000 C   0  0  0  0  0  0  0  0  0  0  0  0
    0.5872    1.4954    0.0000 C   0  0  0  0  0  0  0  0  0  0  0  0
    0.9003    0.5420    0.0000 C   0  0  0  0  0  0  0  0  0  0  0  0
    1.8742    0.3393    0.0000 C   0  0  0  0  0  0  0  0  0  0  0  0
    2.5446    1.0766    0.0000 C   0  0  0  0  0  0  0  0  0  0  0  0
    4.7216   -0.5403    0.0000 C   0  0  0  0  0  0  0  0  0  0  0  0
    4.3152   -1.4578    0.0000 C   0  0  0  0  0  0  0  0  0  0  0  0
    4.9023   -2.2609    0.0000 C   0  0  0  0  0  0  0  0  0  0  0  0
    5.8968   -2.1564    0.0000 C   0  0  0  0  0  0  0  0  0  0  0  0
    6.3043   -1.2489    0.0000 C   0  0  0  0  0  0  0  0  0  0  0  0
    5.7162   -0.4359    0.0000 C   0  0  0  0  0  0  0  0  0  0  0  0
  1  2  2  0  0  0  0
  2  3  2  0  0  0  0
  2  4  1  0  0  0  0
  4  5  1  0  0  0  0
  5  6  2  0  0  0  0
  6  7  1  0  0  0  0
  7  8  2  0  0  0  0
  8  9  1  0  0  0  0
  9 10  2  0  0  0  0
 10 11  1  0  0  0  0
 11 12  2  0  0  0  0
 12  4  1  0  0  0  0
 12  7  1  0  0  0  0
  2 13  1  0  0  0  0
 13 14  2  0  0  0  0
 14 15  1  0  0  0  0
 15 16  2  0  0  0  0
 16 17  1  0  0  0  0
 17 18  2  0  0  0  0
 18 13  1  0  0  0  0
M  END
>  <EXTREG>  (ZINC00079655)
ZINC00079655

>  <LOGBIO>
2.5000

$$$$
ZINC00079987
  -MTS-   02131516242D 0   0.00000     0.00000     0

 19 21  0  0  0  0  0  0  0  0999 V2000
    3.3390   -3.6492    0.0000 N   0  0  0  0  0  0  0  0  0  0  0  0
    2.7505   -2.8407    0.0000 C   0  0  0  0  0  0  0  0  0  0  0  0
    3.0605   -1.8807    0.0000 S   0  0  0  0  0  0  0  0  0  0  0  0
    2.2505   -1.3007    0.0000 C   0  0  0  0  0  0  0  0  0  0  0  0
    2.2505   -0.3007    0.0000 S   0  0  0  0  0  0  0  0  0  0  0  0
    3.1165    0.1993    0.0000 C   0  0  0  0  0  0  0  0  0  0  0  0
    3.1165    1.1993    0.0000 C   0  0  0  0  0  0  0  0  0  0  0  0
    3.9850    1.7019    0.0000 C   0  0  0  0  0  0  0  0  0  0  0  0
    3.9830    2.6967    0.0000 C   0  0  0  0  0  0  0  0  0  0  0  0
    3.1175    3.1975    0.0000 C   0  0  0  0  0  0  0  0  0  0  0  0
    3.1200    4.1975    0.0000 F   0  0  0  0  0  0  0  0  0  0  0  0
    2.2540    2.7036    0.0000 C   0  0  0  0  0  0  0  0  0  0  0  0
    1.3859    3.2027    0.0000 C   0  0  0  0  0  0  0  0  0  0  0  0
    0.5199    2.7026    0.0000 C   0  0  0  0  0  0  0  0  0  0  0  0
    0.5220    1.6992    0.0000 C   0  0  0  0  0  0  0  0  0  0  0  0
    1.3850    1.2044    0.0000 C   0  0  0  0  0  0  0  0  0  0  0  0
    2.2510    1.7002    0.0000 C   0  0  0  0  0  0  0  0  0  0  0  0
    1.4405   -1.8807    0.0000 N   0  0  0  0  0  0  0  0  0  0  0  0
    1.7505   -2.8407    0.0000 N   0  0  0  0  0  0  0  0  0  0  0  0
  1  2  1  0  0  0  0
  2  3  1  0  0  0  0
  3  4  1  0  0  0  0
  4  5  1  0  0  0  0
  5  6  1  0  0  0  0
  6  7  1  0  0  0  0
  7  8  2  0  0  0  0
  8  9  1  0  0  0  0
  9 10  2  0  0  0  0
 10 11  1  0  0  0  0
 10 12  1  0  0  0  0
 12 13  1  0  0  0  0
 13 14  2  0  0  0  0
 14 15  1  0  0  0  0
 15 16  2  0  0  0  0
 16 17  1  0  0  0  0
 17  7  1  0  0  0  0
 17 12  2  0  0  0  0
  4 18  2  0  0  0  0
 18 19  1  0  0  0  0
 19  2  2  0  0  0  0
M  END
>  <EXTREG>  (ZINC00079987)
ZINC00079987

>  <LOGBIO>
2.5000

$$$$
ZINC00081509
  -MTS-   02131516242D 0   0.00000     0.00000     0

 17 18  0  0  0  0  0  0  0  0999 V2000
    2.6500   -1.3091    0.0000 C   0  0  0  0  0  0  0  0  0  0  0  0
    3.0569   -0.3918    0.0000 N   0  0  0  0  0  0  0  0  0  0  0  0
    4.0462   -0.2874    0.0000 C   0  0  0  0  0  0  0  0  0  0  0  0
    4.6342   -1.0962    0.0000 C   0  0  0  0  0  0  0  0  0  0  0  0
    4.2274   -2.0135    0.0000 C   0  0  0  0  0  0  0  0  0  0  0  0
    4.8140   -2.8168    0.0000 C   0  0  0  0  0  0  0  0  0  0  0  0
    5.8086   -2.7129    0.0000 C   0  0  0  0  0  0  0  0  0  0  0  0
    6.2165   -1.8056    0.0000 C   0  0  0  0  0  0  0  0  0  0  0  0
    5.6288   -0.9923    0.0000 C   0  0  0  0  0  0  0  0  0  0  0  0
    2.4683    0.4167    0.0000 S   0  0  0  0  0  0  0  0  0  0  0  0
    1.6599   -0.1718    0.0000 O   0  0  0  0  0  0  0  0  0  0  0  0
    3.2768    1.0052    0.0000 O   0  0  0  0  0  0  0  0  0  0  0  0
    1.8798    1.2252    0.0000 C   0  0  0  0  0  0  0  0  0  0  0  0
    2.1898    2.1852    0.0000 N   0  0  0  0  0  0  0  0  0  0  0  0
    1.3798    2.7652    0.0000 N   0  0  0  0  0  0  0  0  0  0  0  0
    0.5698    2.1852    0.0000 C   0  0  0  0  0  0  0  0  0  0  0  0
    0.8798    1.2252    0.0000 N   0  0  0  0  0  0  0  0  0  0  0  0
  1  2  1  0  0  0  0
  2  3  1  0  0  0  0
  3  4  1  0  0  0  0
  4  5  2  0  0  0  0
  5  6  1  0  0  0  0
  6  7  2  0  0  0  0
  7  8  1  0  0  0  0
  8  9  2  0  0  0  0
  9  4  1  0  0  0  0
  2 10  1  0  0  0  0
 10 11  2  0  0  0  0
 10 12  2  0  0  0  0
 10 13  1  0  0  0  0
 13 14  2  0  0  0  0
 14 15  1  0  0  0  0
 15 16  1  0  0  0  0
 16 17  2  0  0  0  0
 17 13  1  0  0  0  0
M  END
>  <EXTREG>  (ZINC00081509)
ZINC00081509

>  <LOGBIO>
2.5000

$$$$
ZINC00081661
  -MTS-   02131516242D 0   0.00000     0.00000     0

 16 16  0  0  0  0  0  0  0  0999 V2000
    2.7157   -4.0893    0.0000 C   0  0  0  0  0  0  0  0  0  0  0  0
    3.1248   -3.1731    0.0000 C   0  0  0  0  0  0  0  0  0  0  0  0
    2.5401   -2.3682    0.0000 O   0  0  0  0  0  0  0  0  0  0  0  0
    2.9493   -1.4520    0.0000 C   0  0  0  0  0  0  0  0  0  0  0  0
    3.9438   -1.3480    0.0000 O   0  0  0  0  0  0  0  0  0  0  0  0
    2.3646   -0.6472    0.0000 C   0  0  0  0  0  0  0  0  0  0  0  0
    2.7737    0.2691    0.0000 C   0  0  0  0  0  0  0  0  0  0  0  0
    3.7713    0.3768    0.0000 O   0  0  0  0  0  0  0  0  0  0  0  0
    2.1852    1.0776    0.0000 C   0  0  0  0  0  0  0  0  0  0  0  0
    2.4952    2.0376    0.0000 S   0  0  0  0  0  0  0  0  0  0  0  0
    1.6852    2.6176    0.0000 C   0  0  0  0  0  0  0  0  0  0  0  0
    1.6852    3.6176    0.0000 S   0  0  0  0  0  0  0  0  0  0  0  0
    2.5512    4.1176    0.0000 C   0  0  0  0  0  0  0  0  0  0  0  0
    0.8752    2.0376    0.0000 N   0  0  0  0  0  0  0  0  0  0  0  0
    1.1852    1.0776    0.0000 C   0  0  0  0  0  0  0  0  0  0  0  0
    0.5967    0.2691    0.0000 N   0  0  0  0  0  0  0  0  0  0  0  0
  1  2  1  0  0  0  0
  2  3  1  0  0  0  0
  3  4  1  0  0  0  0
  4  5  2  0  0  0  0
  4  6  1  0  0  0  0
  6  7  1  0  0  0  0
  7  8  2  0  0  0  0
  7  9  1  0  0  0  0
  9 10  1  0  0  0  0
 10 11  1  0  0  0  0
 11 12  1  0  0  0  0
 12 13  1  0  0  0  0
 11 14  2  0  0  0  0
 14 15  1  0  0  0  0
 15  9  2  0  0  0  0
 15 16  1  0  0  0  0
M  END
>  <EXTREG>  (ZINC00081661)
ZINC00081661

>  <LOGBIO>
2.5000

$$$$
ZINC00082037
  -MTS-   02131516242D 0   0.00000     0.00000     0

 22 25  0  0  0  0  0  0  0  0999 V2000
    0.9711    1.2660    0.0000 O   0  0  0  0  0  0  0  0  0  0  0  0
    1.9711    1.2644    0.0000 C   0  0  0  0  0  0  0  0  0  0  0  0
    2.5635    0.4478    0.0000 N   0  0  0  0  0  0  0  0  0  0  0  0
    3.5096    0.7598    0.0000 C   0  0  0  0  0  0  0  0  0  0  0  0
    4.3172    0.1699    0.0000 O   0  0  0  0  0  0  0  0  0  0  0  0
    3.5190    1.7560    0.0000 C   0  0  0  0  0  0  0  0  0  0  0  0
    4.2603    2.4271    0.0000 C   0  0  0  0  0  0  0  0  0  0  0  0
    4.0537    3.4055    0.0000 C   0  0  0  0  0  0  0  0  0  0  0  0
    3.0992    3.7150    0.0000 C   0  0  0  0  0  0  0  0  0  0  0  0
    2.3610    3.0481    0.0000 C   0  0  0  0  0  0  0  0  0  0  0  0
    2.5610    2.0719    0.0000 C   0  0  0  0  0  0  0  0  0  0  0  0
    2.2562   -0.5038    0.0000 C   0  0  0  0  0  0  0  0  0  0  0  0
    1.2976   -0.8182    0.0000 S   0  0  0  0  0  0  0  0  0  0  0  0
    1.3054   -1.8144    0.0000 C   0  0  0  0  0  0  0  0  0  0  0  0
    0.5571   -2.4824    0.0000 C   0  0  0  0  0  0  0  0  0  0  0  0
    0.7621   -3.4611    0.0000 C   0  0  0  0  0  0  0  0  0  0  0  0
    1.7161   -3.7721    0.0000 C   0  0  0  0  0  0  0  0  0  0  0  0
    2.4553   -3.1065    0.0000 C   0  0  0  0  0  0  0  0  0  0  0  0
    2.2510   -2.1279    0.0000 C   0  0  0  0  0  0  0  0  0  0  0  0
    2.8447   -1.3123    0.0000 C   0  0  0  0  0  0  0  0  0  0  0  0
    3.8447   -1.3123    0.0000 C   0  0  0  0  0  0  0  0  0  0  0  0
    4.8447   -1.3123    0.0000 N   0  0  0  0  0  0  0  0  0  0  0  0
  1  2  2  0  0  0  0
  2  3  1  0  0  0  0
  3  4  1  0  0  0  0
  4  5  2  0  0  0  0
  4  6  1  0  0  0  0
  6  7  2  0  0  0  0
  7  8  1  0  0  0  0
  8  9  2  0  0  0  0
  9 10  1  0  0  0  0
 10 11  2  0  0  0  0
 11  2  1  0  0  0  0
 11  6  1  0  0  0  0
  3 12  1  0  0  0  0
 12 13  1  0  0  0  0
 13 14  1  0  0  0  0
 14 15  1  0  0  0  0
 15 16  1  0  0  0  0
 16 17  1  0  0  0  0
 17 18  1  0  0  0  0
 18 19  1  0  0  0  0
 19 14  2  0  0  0  0
 19 20  1  0  0  0  0
 20 12  2  0  0  0  0
 20 21  1  0  0  0  0
 21 22  3  0  0  0  0
M  END
>  <EXTREG>  (ZINC00082037)
ZINC00082037

>  <LOGBIO>
2.5000

$$$$
ZINC00082482
  -MTS-   02131516242D 0   0.00000     0.00000     0

 18 19  0  0  0  0  0  0  0  0999 V2000
    5.0617    0.0583    0.0000 C   0  0  0  0  0  0  0  0  0  0  0  0
    4.4732    0.8668    0.0000 C   0  0  0  0  0  0  0  0  0  0  0  0
    4.7832    1.8268    0.0000 N   0  0  0  0  0  0  0  0  0  0  0  0
    3.9732    2.4068    0.0000 C   0  0  0  0  0  0  0  0  0  0  0  0
    3.1632    1.8268    0.0000 C   0  0  0  0  0  0  0  0  0  0  0  0
    3.4732    0.8668    0.0000 N   0  0  0  0  0  0  0  0  0  0  0  0
    2.7670   -0.1034    0.0000 S   0  0  0  0  0  0  0  0  0  0  0  0
    3.5755   -0.6919    0.0000 O   0  0  0  0  0  0  0  0  0  0  0  0
    1.9585    0.4851    0.0000 O   0  0  0  0  0  0  0  0  0  0  0  0
    2.1785   -0.9119    0.0000 C   0  0  0  0  0  0  0  0  0  0  0  0
    1.1805   -0.8071    0.0000 C   0  0  0  0  0  0  0  0  0  0  0  0
    0.5967   -1.6125    0.0000 C   0  0  0  0  0  0  0  0  0  0  0  0
    1.0017   -2.5268    0.0000 C   0  0  0  0  0  0  0  0  0  0  0  0
    1.9905   -2.6357    0.0000 C   0  0  0  0  0  0  0  0  0  0  0  0
    2.5835   -1.8262    0.0000 C   0  0  0  0  0  0  0  0  0  0  0  0
    2.0236    2.2026    0.0000 N   0  3  0  0  0  0  0  0  0  0  0  0
    1.8187    3.1849    0.0000 O   0  5  0  0  0  0  0  0  0  0  0  0
    1.2810    1.5406    0.0000 O   0  0  0  0  0  0  0  0  0  0  0  0
  1  2  1  0  0  0  0
  2  3  2  0  0  0  0
  3  4  1  0  0  0  0
  4  5  2  0  0  0  0
  5  6  1  0  0  0  0
  6  2  1  0  0  0  0
  6  7  1  0  0  0  0
  7  8  2  0  0  0  0
  7  9  2  0  0  0  0
  7 10  1  0  0  0  0
 10 11  2  0  0  0  0
 11 12  1  0  0  0  0
 12 13  2  0  0  0  0
 13 14  1  0  0  0  0
 14 15  2  0  0  0  0
 15 10  1  0  0  0  0
  5 16  1  0  0  0  0
 16 17  1  0  0  0  0
 16 18  2  0  0  0  0
M  CHG  2  16   1  17  -1
M  END
>  <EXTREG>  (ZINC00082482)
ZINC00082482

>  <LOGBIO>
2.5000

$$$$
ZINC00082752
  -MTS-   02131516242D 0   0.00000     0.00000     0

 21 22  0  0  0  0  0  0  0  0999 V2000
    7.7910    1.8491    0.0000 N   0  0  0  0  0  0  0  0  0  0  0  0
    6.9254    1.3482    0.0000 C   0  0  0  0  0  0  0  0  0  0  0  0
    6.0554    1.8482    0.0000 N   0  0  0  0  0  0  0  0  0  0  0  0
    5.1954    1.3482    0.0000 C   0  0  0  0  0  0  0  0  0  0  0  0
    5.1954    0.3482    0.0000 C   0  0  0  0  0  0  0  0  0  0  0  0
    3.9819   -0.3500    0.0000 C   0  0  0  0  0  0  0  0  0  0  0  0
    3.9799   -1.3534    0.0000 O   0  0  0  0  0  0  0  0  0  0  0  0
    3.1209    0.1483    0.0000 N   0  0  0  0  0  0  0  0  0  0  0  0
    2.2544   -0.3508    0.0000 C   0  0  0  0  0  0  0  0  0  0  0  0
    2.2524   -1.3543    0.0000 C   0  0  0  0  0  0  0  0  0  0  0  0
    1.3894   -1.8491    0.0000 C   0  0  0  0  0  0  0  0  0  0  0  0
    0.5234   -1.3491    0.0000 C   0  0  0  0  0  0  0  0  0  0  0  0
    0.5204   -0.3543    0.0000 C   0  0  0  0  0  0  0  0  0  0  0  0
    1.3884    0.1492    0.0000 C   0  0  0  0  0  0  0  0  0  0  0  0
    1.3874    1.1492    0.0000 F   0  0  0  0  0  0  0  0  0  0  0  0
    6.0554   -0.1518    0.0000 C   0  0  0  0  0  0  0  0  0  0  0  0
    6.9254    0.3482    0.0000 N   0  0  0  0  0  0  0  0  0  0  0  0
    6.0529   -1.1518    0.0000 C   0  0  0  0  0  0  0  0  0  0  0  0
    7.0529   -1.1543    0.0000 F   0  0  0  0  0  0  0  0  0  0  0  0
    5.0529   -1.1493    0.0000 F   0  0  0  0  0  0  0  0  0  0  0  0
    6.0504   -2.1518    0.0000 F   0  0  0  0  0  0  0  0  0  0  0  0
  1  2  1  0  0  0  0
  2  3  2  0  0  0  0
  3  4  1  0  0  0  0
  4  5  2  0  0  0  0
  5  6  1  0  0  0  0
  6  7  2  0  0  0  0
  6  8  1  0  0  0  0
  8  9  1  0  0  0  0
  9 10  2  0  0  0  0
 10 11  1  0  0  0  0
 11 12  2  0  0  0  0
 12 13  1  0  0  0  0
 13 14  2  0  0  0  0
 14  9  1  0  0  0  0
 14 15  1  0  0  0  0
  5 16  1  0  0  0  0
 16 17  2  0  0  0  0
 17  2  1  0  0  0  0
 16 18  1  0  0  0  0
 18 19  1  0  0  0  0
 18 20  1  0  0  0  0
 18 21  1  0  0  0  0
M  END
>  <EXTREG>  (ZINC00082752)
ZINC00082752

>  <LOGBIO>
2.5000

$$$$
ZINC00082889
  -MTS-   02131516242D 0   0.00000     0.00000     0

 20 22  0  0  0  0  0  0  0  0999 V2000
    7.0848   -3.1905    0.0000 F   0  0  0  0  0  0  0  0  0  0  0  0
    6.4942   -2.3835    0.0000 C   0  0  0  0  0  0  0  0  0  0  0  0
    6.8983   -1.4650    0.0000 C   0  0  0  0  0  0  0  0  0  0  0  0
    6.3093   -0.6634    0.0000 C   0  0  0  0  0  0  0  0  0  0  0  0
    5.3150   -0.7703    0.0000 C   0  0  0  0  0  0  0  0  0  0  0  0
    4.9098   -1.6789    0.0000 C   0  0  0  0  0  0  0  0  0  0  0  0
    3.9153   -1.7833    0.0000 F   0  0  0  0  0  0  0  0  0  0  0  0
    5.5000   -2.4904    0.0000 C   0  0  0  0  0  0  0  0  0  0  0  0
    4.7265    0.0382    0.0000 C   0  0  0  0  0  0  0  0  0  0  0  0
    5.0365    0.9982    0.0000 N   0  0  0  0  0  0  0  0  0  0  0  0
    4.2265    1.5782    0.0000 O   0  0  0  0  0  0  0  0  0  0  0  0
    3.4165    0.9982    0.0000 C   0  0  0  0  0  0  0  0  0  0  0  0
    3.7265    0.0382    0.0000 N   0  0  0  0  0  0  0  0  0  0  0  0
    2.4668    1.3113    0.0000 C   0  0  0  0  0  0  0  0  0  0  0  0
    2.2614    2.2935    0.0000 C   0  0  0  0  0  0  0  0  0  0  0  0
    1.3161    2.6031    0.0000 C   0  0  0  0  0  0  0  0  0  0  0  0
    0.5693    1.9380    0.0000 C   0  0  0  0  0  0  0  0  0  0  0  0
    0.7680    0.9632    0.0000 C   0  0  0  0  0  0  0  0  0  0  0  0
    1.7201    0.6462    0.0000 C   0  0  0  0  0  0  0  0  0  0  0  0
    1.9218   -0.3333    0.0000 Cl  0  0  0  0  0  0  0  0  0  0  0  0
  1  2  1  0  0  0  0
  2  3  2  0  0  0  0
  3  4  1  0  0  0  0
  4  5  2  0  0  0  0
  5  6  1  0  0  0  0
  6  7  1  0  0  0  0
  6  8  2  0  0  0  0
  8  2  1  0  0  0  0
  5  9  1  0  0  0  0
  9 10  2  0  0  0  0
 10 11  1  0  0  0  0
 11 12  1  0  0  0  0
 12 13  2  0  0  0  0
 13  9  1  0  0  0  0
 12 14  1  0  0  0  0
 14 15  2  0  0  0  0
 15 16  1  0  0  0  0
 16 17  2  0  0  0  0
 17 18  1  0  0  0  0
 18 19  2  0  0  0  0
 19 14  1  0  0  0  0
 19 20  1  0  0  0  0
M  END
>  <EXTREG>  (ZINC00082889)
ZINC00082889

>  <LOGBIO>
2.5000

$$$$
ZINC00083219
  -MTS-   02131516242D 0   0.00000     0.00000     0

 12 12  0  0  0  0  0  0  0  0999 V2000
    3.9814    1.7026    0.0000 C   0  0  0  0  0  0  0  0  0  0  0  0
    3.9824    0.7026    0.0000 O   0  0  0  0  0  0  0  0  0  0  0  0
    3.1169    0.2017    0.0000 C   0  0  0  0  0  0  0  0  0  0  0  0
    2.2469    0.7017    0.0000 C   0  0  0  0  0  0  0  0  0  0  0  0
    1.3869    0.2017    0.0000 C   0  0  0  0  0  0  0  0  0  0  0  0
    1.3869   -0.7983    0.0000 C   0  0  0  0  0  0  0  0  0  0  0  0
    0.5201   -1.2970    0.0000 C   0  0  0  0  0  0  0  0  0  0  0  0
    2.2469   -1.2983    0.0000 N   0  0  0  0  0  0  0  0  0  0  0  0
    3.1169   -0.7983    0.0000 C   0  0  0  0  0  0  0  0  0  0  0  0
    3.9824   -1.2991    0.0000 N   0  3  0  0  0  0  0  0  0  0  0  0
    3.9819   -2.3026    0.0000 O   0  5  0  0  0  0  0  0  0  0  0  0
    4.8446   -0.8030    0.0000 O   0  0  0  0  0  0  0  0  0  0  0  0
  1  2  1  0  0  0  0
  2  3  1  0  0  0  0
  3  4  2  0  0  0  0
  4  5  1  0  0  0  0
  5  6  2  0  0  0  0
  6  7  1  0  0  0  0
  6  8  1  0  0  0  0
  8  9  2  0  0  0  0
  9  3  1  0  0  0  0
  9 10  1  0  0  0  0
 10 11  1  0  0  0  0
 10 12  2  0  0  0  0
M  CHG  2  10   1  11  -1
M  END
>  <EXTREG>  (ZINC00083219)
ZINC00083219

>  <LOGBIO>
2.5000

$$$$
ZINC00084029
  -MTS-   02131516242D 0   0.00000     0.00000     0

 26 30  0  0  0  0  0  0  0  0999 V2000
    2.4000   -3.7741    0.0000 F   0  0  0  0  0  0  0  0  0  0  0  0
    2.8965   -2.9061    0.0000 C   0  0  0  0  0  0  0  0  0  0  0  0
    3.9000   -2.9011    0.0000 C   0  0  0  0  0  0  0  0  0  0  0  0
    4.3921   -2.0366    0.0000 C   0  0  0  0  0  0  0  0  0  0  0  0
    3.8921   -1.1720    0.0000 C   0  0  0  0  0  0  0  0  0  0  0  0
    4.2021   -0.2120    0.0000 N   0  0  0  0  0  0  0  0  0  0  0  0
    5.1518    0.1011    0.0000 C   0  0  0  0  0  0  0  0  0  0  0  0
    5.8979   -0.5648    0.0000 O   0  0  0  0  0  0  0  0  0  0  0  0
    5.3555    1.0802    0.0000 C   0  0  0  0  0  0  0  0  0  0  0  0
    6.3081    1.3953    0.0000 C   0  0  0  0  0  0  0  0  0  0  0  0
    6.5087    2.3697    0.0000 C   0  0  0  0  0  0  0  0  0  0  0  0
    5.7633    3.0363    0.0000 C   0  0  0  0  0  0  0  0  0  0  0  0
    4.8174    2.7286    0.0000 C   0  0  0  0  0  0  0  0  0  0  0  0
    4.6101    1.7468    0.0000 C   0  0  0  0  0  0  0  0  0  0  0  0
    3.3921    0.3680    0.0000 C   0  0  0  0  0  0  0  0  0  0  0  0
    3.2925    1.3661    0.0000 N   0  0  0  0  0  0  0  0  0  0  0  0
    2.3805    1.7763    0.0000 C   0  0  0  0  0  0  0  0  0  0  0  0
    2.2730    2.7718    0.0000 C   0  0  0  0  0  0  0  0  0  0  0  0
    1.3590    3.1775    0.0000 C   0  0  0  0  0  0  0  0  0  0  0  0
    0.5490    2.5852    0.0000 C   0  0  0  0  0  0  0  0  0  0  0  0
    0.6571    1.5963    0.0000 C   0  0  0  0  0  0  0  0  0  0  0  0
    1.5676    1.1881    0.0000 C   0  0  0  0  0  0  0  0  0  0  0  0
    1.6708    0.1986    0.0000 N   0  0  0  0  0  0  0  0  0  0  0  0
    2.5821   -0.2120    0.0000 C   0  0  0  0  0  0  0  0  0  0  0  0
    2.8921   -1.1720    0.0000 C   0  0  0  0  0  0  0  0  0  0  0  0
    2.3939   -2.0416    0.0000 C   0  0  0  0  0  0  0  0  0  0  0  0
  1  2  1  0  0  0  0
  2  3  2  0  0  0  0
  3  4  1  0  0  0  0
  4  5  2  0  0  0  0
  5  6  1  0  0  0  0
  6  7  1  0  0  0  0
  7  8  2  0  0  0  0
  7  9  1  0  0  0  0
  9 10  1  0  0  0  0
 10 11  1  0  0  0  0
 11 12  1  0  0  0  0
 12 13  1  0  0  0  0
 13 14  1  0  0  0  0
 14  9  1  0  0  0  0
  6 15  1  0  0  0  0
 15 16  1  0  0  0  0
 16 17  2  0  0  0  0
 17 18  1  0  0  0  0
 18 19  2  0  0  0  0
 19 20  1  0  0  0  0
 20 21  2  0  0  0  0
 21 22  1  0  0  0  0
 22 17  1  0  0  0  0
 22 23  2  0  0  0  0
 23 24  1  0  0  0  0
 24 15  2  0  0  0  0
 24 25  1  0  0  0  0
 25  5  1  0  0  0  0
 25 26  2  0  0  0  0
 26  2  1  0  0  0  0
M  END
>  <EXTREG>  (ZINC00084029)
ZINC00084029

>  <LOGBIO>
2.5000

$$$$
ZINC00084223
  -MTS-   02131516242D 0   0.00000     0.00000     0

 17 18  0  0  0  0  0  0  0  0999 V2000
    0.5208    1.7356    0.0000 C   0  0  0  0  0  0  0  0  0  0  0  0
    1.3888    1.2391    0.0000 C   0  0  0  0  0  0  0  0  0  0  0  0
    1.3939    0.2357    0.0000 C   0  0  0  0  0  0  0  0  0  0  0  0
    2.2584   -0.2565    0.0000 C   0  0  0  0  0  0  0  0  0  0  0  0
    3.1229    0.2435    0.0000 C   0  0  0  0  0  0  0  0  0  0  0  0
    4.0829   -0.0665    0.0000 C   0  0  0  0  0  0  0  0  0  0  0  0
    4.2708   -0.6363    0.0000 N   0  0  0  0  0  0  0  0  0  0  0  0
    4.6629    0.7435    0.0000 C   0  0  0  0  0  0  0  0  0  0  0  0
    4.0829    1.5535    0.0000 S   0  0  0  0  0  0  0  0  0  0  0  0
    3.1229    1.2435    0.0000 C   0  0  0  0  0  0  0  0  0  0  0  0
    2.2534    1.7417    0.0000 N   0  0  0  0  0  0  0  0  0  0  0  0
    5.6629    0.7435    0.0000 C   0  0  0  0  0  0  0  0  0  0  0  0
    6.6629    0.7435    0.0000 N   0  0  0  0  0  0  0  0  0  0  0  0
    2.2618   -1.2565    0.0000 C   0  0  0  0  0  0  0  0  0  0  0  0
    3.2618   -1.2531    0.0000 F   0  0  0  0  0  0  0  0  0  0  0  0
    1.2618   -1.2599    0.0000 F   0  0  0  0  0  0  0  0  0  0  0  0
    2.2652   -2.2565    0.0000 F   0  0  0  0  0  0  0  0  0  0  0  0
  1  2  1  0  0  0  0
  2  3  2  0  0  0  0
  3  4  1  0  0  0  0
  4  5  2  0  0  0  0
  5  6  1  0  0  0  0
  6  7  1  0  0  0  0
  6  8  2  0  0  0  0
  8  9  1  0  0  0  0
  9 10  1  0  0  0  0
 10  5  1  0  0  0  0
 10 11  2  0  0  0  0
 11  2  1  0  0  0  0
  8 12  1  0  0  0  0
 12 13  3  0  0  0  0
  4 14  1  0  0  0  0
 14 15  1  0  0  0  0
 14 16  1  0  0  0  0
 14 17  1  0  0  0  0
M  END
>  <EXTREG>  (ZINC00084223)
ZINC00084223

>  <LOGBIO>
2.5000

$$$$
ZINC00085756
  -MTS-   02131516242D 0   0.00000     0.00000     0

 16 17  0  0  1  0  0  0  0  0999 V2000
    3.4180   -2.1353    0.0000 C   0  0  0  0  0  0  0  0  0  0  0  0
    2.8295   -1.3268    0.0000 N   0  0  0  0  0  0  0  0  0  0  0  0
    3.1395   -0.3668    0.0000 C   0  0  2  0  0  0  0  0  0  0  0  0
    4.0523    0.0490    0.0000 N   0  0  0  0  0  0  0  0  0  0  0  0
    4.1470    1.0445    0.0000 N   0  0  0  0  0  0  0  0  0  0  0  0
    3.3282    1.6246    0.0000 C   0  0  0  0  0  0  0  0  0  0  0  0
    3.4204    2.6204    0.0000 S   0  0  0  0  0  0  0  0  0  0  0  0
    2.4248    1.2083    0.0000 N   0  0  0  0  0  0  0  0  0  0  0  0
    1.6093    1.7870    0.0000 C   0  0  0  0  0  0  0  0  0  0  0  0
    2.3295    0.2132    0.0000 C   0  0  1  0  0  0  0  0  0  0  0  0
    1.5195   -0.3668    0.0000 N   0  0  0  0  0  0  0  0  0  0  0  0
    0.5698   -0.0536    0.0000 C   0  0  0  0  0  0  0  0  0  0  0  0
    1.8295   -1.3268    0.0000 C   0  0  0  0  0  0  0  0  0  0  0  0
    1.2410   -2.1353    0.0000 O   0  0  0  0  0  0  0  0  0  0  0  0
    1.8095    0.5126    0.0000 H   0  0  0  0  0  0  0  0  0  0  0  0
    3.5875   -0.7660    0.0000 H   0  0  0  0  0  0  0  0  0  0  0  0
  1  2  1  0  0  0  0
  3  2  1  1  0  0  0
  3 16  1  6  0  0  0
  3  4  1  0  0  0  0
  4  5  1  0  0  0  0
  5  6  1  0  0  0  0
  6  7  2  0  0  0  0
  6  8  1  0  0  0  0
  8  9  1  0  0  0  0
 10  8  1  6  0  0  0
 10 15  1  1  0  0  0
 10  3  1  0  0  0  0
 10 11  1  0  0  0  0
 11 12  1  0  0  0  0
 11 13  1  0  0  0  0
 13  2  1  0  0  0  0
 13 14  2  0  0  0  0
M  END
>  <EXTREG>  (ZINC00085756)
ZINC00085756

>  <LOGBIO>
2.5000

$$$$
ZINC00086635
  -MTS-   02131516242D 0   0.00000     0.00000     0

 18 20  0  0  1  0  0  0  0  0999 V2000
    0.6805   -2.6906    0.0000 C   0  0  0  0  0  0  0  0  0  0  0  0
    1.2284   -2.4460    0.0000 C   0  0  0  0  0  0  0  0  0  0  0  0
    2.0332   -3.0306    0.0000 C   0  0  0  0  0  0  0  0  0  0  0  0
    1.3531   -1.2525    0.0000 C   0  0  1  0  0  0  0  0  0  0  0  0
    2.3315   -1.4592    0.0000 C   0  0  0  0  0  0  0  0  0  0  0  0
    1.6631   -0.2925    0.0000 N   0  0  0  0  0  0  0  0  0  0  0  0
    2.4721    0.3103    0.0000 C   0  0  0  0  0  0  0  0  0  0  0  0
    3.4271    0.0135    0.0000 O   0  0  0  0  0  0  0  0  0  0  0  0
    2.1500    1.2570    0.0000 C   0  0  0  0  0  0  0  0  0  0  0  0
    2.6301    2.1341    0.0000 C   0  0  0  0  0  0  0  0  0  0  0  0
    2.1141    2.9906    0.0000 C   0  0  0  0  0  0  0  0  0  0  0  0
    1.1108    2.9699    0.0000 C   0  0  0  0  0  0  0  0  0  0  0  0
    0.6322    2.0979    0.0000 C   0  0  0  0  0  0  0  0  0  0  0  0
    1.1413    1.2412    0.0000 C   0  0  0  0  0  0  0  0  0  0  0  0
    0.8531    0.2875    0.0000 C   0  0  0  0  0  0  0  0  0  0  0  0
    0.0431   -0.2925    0.0000 N   0  0  0  0  0  0  0  0  0  0  0  0
    0.3531   -1.2525    0.0000 C   0  0  0  0  0  0  0  0  0  0  0  0
    0.0000   -1.7375    0.0000 O   0  0  0  0  0  0  0  0  0  0  0  0
  1  2  1  0  0  0  0
  2  3  1  0  0  0  0
  4  2  1  6  0  0  0
  4  5  1  1  0  0  0
  4  6  1  0  0  0  0
  6  7  1  0  0  0  0
  7  8  2  0  0  0  0
  7  9  1  0  0  0  0
  9 10  2  0  0  0  0
 10 11  1  0  0  0  0
 11 12  2  0  0  0  0
 12 13  1  0  0  0  0
 13 14  2  0  0  0  0
 14  9  1  0  0  0  0
 14 15  1  0  0  0  0
 15  6  1  0  0  0  0
 15 16  2  0  0  0  0
 16 17  1  0  0  0  0
 17  4  1  0  0  0  0
 17 18  2  0  0  0  0
M  END
>  <EXTREG>  (ZINC00086635)
ZINC00086635

>  <LOGBIO>
2.5000

$$$$
ZINC00087331
  -MTS-   02131516242D 0   0.00000     0.00000     0

 17 19  0  0  0  0  0  0  0  0999 V2000
    4.7607   -3.4543    0.0000 C   0  0  0  0  0  0  0  0  0  0  0  0
    5.1666   -2.5404    0.0000 C   0  0  0  0  0  0  0  0  0  0  0  0
    4.5781   -1.7319    0.0000 C   0  0  0  0  0  0  0  0  0  0  0  0
    4.8881   -0.7719    0.0000 S   0  0  0  0  0  0  0  0  0  0  0  0
    4.0781   -0.1919    0.0000 C   0  0  0  0  0  0  0  0  0  0  0  0
    3.7681    0.7681    0.0000 N   0  0  0  0  0  0  0  0  0  0  0  0
    2.7681    0.7681    0.0000 C   0  0  0  0  0  0  0  0  0  0  0  0
    2.4581   -0.1919    0.0000 C   0  0  0  0  0  0  0  0  0  0  0  0
    3.2681   -0.7719    0.0000 N   0  0  0  0  0  0  0  0  0  0  0  0
    3.5781   -1.7319    0.0000 N   0  0  0  0  0  0  0  0  0  0  0  0
    2.1795    1.5766    0.0000 C   0  0  0  0  0  0  0  0  0  0  0  0
    2.5859    2.4941    0.0000 C   0  0  0  0  0  0  0  0  0  0  0  0
    1.9988    3.2971    0.0000 C   0  0  0  0  0  0  0  0  0  0  0  0
    1.0043    3.1927    0.0000 C   0  0  0  0  0  0  0  0  0  0  0  0
    0.4178    4.0026    0.0000 F   0  0  0  0  0  0  0  0  0  0  0  0
    0.5969    2.2852    0.0000 C   0  0  0  0  0  0  0  0  0  0  0  0
    1.1850    1.4721    0.0000 C   0  0  0  0  0  0  0  0  0  0  0  0
  1  2  1  0  0  0  0
  2  3  1  0  0  0  0
  3  4  1  0  0  0  0
  4  5  1  0  0  0  0
  5  6  2  0  0  0  0
  6  7  1  0  0  0  0
  7  8  2  0  0  0  0
  8  9  1  0  0  0  0
  9  5  1  0  0  0  0
  9 10  1  0  0  0  0
 10  3  2  0  0  0  0
  7 11  1  0  0  0  0
 11 12  2  0  0  0  0
 12 13  1  0  0  0  0
 13 14  2  0  0  0  0
 14 15  1  0  0  0  0
 14 16  1  0  0  0  0
 16 17  2  0  0  0  0
 17 11  1  0  0  0  0
M  END
>  <EXTREG>  (ZINC00087331)
ZINC00087331

>  <LOGBIO>
2.5000

$$$$
ZINC00088467
  -MTS-   02131516242D 0   0.00000     0.00000     0

 21 23  0  0  1  0  0  0  0  0999 V2000
    2.3302   -1.2121    0.0000 C   0  0  0  0  0  0  0  0  0  0  0  0
    2.7370   -0.2949    0.0000 C   0  0  0  0  0  0  0  0  0  0  0  0
    3.7263   -0.1905    0.0000 C   0  0  2  0  0  0  0  0  0  0  0  0
    4.3148   -0.9990    0.0000 C   0  0  0  0  0  0  0  0  0  0  0  0
    3.9084   -1.9164    0.0000 C   0  0  0  0  0  0  0  0  0  0  0  0
    4.4955   -2.7195    0.0000 C   0  0  0  0  0  0  0  0  0  0  0  0
    5.4900   -2.6151    0.0000 C   0  0  0  0  0  0  0  0  0  0  0  0
    5.8975   -1.7076    0.0000 C   0  0  0  0  0  0  0  0  0  0  0  0
    5.3093   -0.8945    0.0000 C   0  0  0  0  0  0  0  0  0  0  0  0
    4.1331    0.7268    0.0000 C   0  0  0  0  0  0  0  0  0  0  0  0
    5.1224    0.8311    0.0000 O   0  0  0  0  0  0  0  0  0  0  0  0
    3.5446    1.5353    0.0000 N   0  0  0  0  0  0  0  0  0  0  0  0
    3.8546    2.4953    0.0000 N   0  0  0  0  0  0  0  0  0  0  0  0
    3.0446    3.0753    0.0000 N   0  0  0  0  0  0  0  0  0  0  0  0
    2.2346    2.4953    0.0000 C   0  0  0  0  0  0  0  0  0  0  0  0
    1.2554    2.6980    0.0000 C   0  0  0  0  0  0  0  0  0  0  0  0
    0.5872    1.9540    0.0000 C   0  0  0  0  0  0  0  0  0  0  0  0
    0.9003    1.0007    0.0000 C   0  0  0  0  0  0  0  0  0  0  0  0
    1.8742    0.7980    0.0000 C   0  0  0  0  0  0  0  0  0  0  0  0
    2.5446    1.5353    0.0000 C   0  0  0  0  0  0  0  0  0  0  0  0
    3.4826   -0.7388    0.0000 H   0  0  0  0  0  0  0  0  0  0  0  0
  1  2  1  0  0  0  0
  3  2  1  1  0  0  0
  3 21  1  6  0  0  0
  3  4  1  0  0  0  0
  4  5  2  0  0  0  0
  5  6  1  0  0  0  0
  6  7  2  0  0  0  0
  7  8  1  0  0  0  0
  8  9  2  0  0  0  0
  9  4  1  0  0  0  0
  3 10  1  0  0  0  0
 10 11  2  0  0  0  0
 10 12  1  0  0  0  0
 12 13  1  0  0  0  0
 13 14  2  0  0  0  0
 14 15  1  0  0  0  0
 15 16  2  0  0  0  0
 16 17  1  0  0  0  0
 17 18  2  0  0  0  0
 18 19  1  0  0  0  0
 19 20  2  0  0  0  0
 20 12  1  0  0  0  0
 20 15  1  0  0  0  0
M  END
>  <EXTREG>  (ZINC00088467)
ZINC00088467

>  <LOGBIO>
2.5000

$$$$
ZINC00090104
  -MTS-   02131516242D 0   0.00000     0.00000     0

 17 18  0  0  0  0  0  0  0  0999 V2000
    5.8406   -2.1648    0.0000 C   0  0  0  0  0  0  0  0  0  0  0  0
    6.2474   -1.2475    0.0000 C   0  0  0  0  0  0  0  0  0  0  0  0
    7.2367   -1.1432    0.0000 C   0  0  0  0  0  0  0  0  0  0  0  0
    5.6589   -0.4390    0.0000 N   0  0  0  0  0  0  0  0  0  0  0  0
    5.9689    0.5210    0.0000 N   0  0  0  0  0  0  0  0  0  0  0  0
    5.1589    1.1010    0.0000 N   0  0  0  0  0  0  0  0  0  0  0  0
    4.3489    0.5210    0.0000 C   0  0  0  0  0  0  0  0  0  0  0  0
    4.6589   -0.4390    0.0000 N   0  0  0  0  0  0  0  0  0  0  0  0
    3.3992    0.8341    0.0000 C   0  0  0  0  0  0  0  0  0  0  0  0
    3.1938    1.8163    0.0000 C   0  0  0  0  0  0  0  0  0  0  0  0
    2.2485    2.1259    0.0000 C   0  0  0  0  0  0  0  0  0  0  0  0
    1.5017    1.4608    0.0000 C   0  0  0  0  0  0  0  0  0  0  0  0
    1.7004    0.4860    0.0000 C   0  0  0  0  0  0  0  0  0  0  0  0
    2.6524    0.1690    0.0000 C   0  0  0  0  0  0  0  0  0  0  0  0
    0.9520   -0.1772    0.0000 N   0  3  0  0  0  0  0  0  0  0  0  0
    0.0000    0.1398    0.0000 O   0  5  0  0  0  0  0  0  0  0  0  0
    1.1507   -1.1520    0.0000 O   0  0  0  0  0  0  0  0  0  0  0  0
  1  2  1  0  0  0  0
  2  3  1  0  0  0  0
  2  4  1  0  0  0  0
  4  5  1  0  0  0  0
  5  6  2  0  0  0  0
  6  7  1  0  0  0  0
  7  8  2  0  0  0  0
  8  4  1  0  0  0  0
  7  9  1  0  0  0  0
  9 10  2  0  0  0  0
 10 11  1  0  0  0  0
 11 12  2  0  0  0  0
 12 13  1  0  0  0  0
 13 14  2  0  0  0  0
 14  9  1  0  0  0  0
 13 15  1  0  0  0  0
 15 16  1  0  0  0  0
 15 17  2  0  0  0  0
M  CHG  2  15   1  16  -1
M  END
>  <EXTREG>  (ZINC00090104)
ZINC00090104

>  <LOGBIO>
2.5000

$$$$
ZINC00090605
  -MTS-   02131516242D 0   0.00000     0.00000     0

 19 20  0  0  1  0  0  0  0  0999 V2000
    2.9566   -1.7619    0.0000 C   0  0  0  0  0  0  0  0  0  0  0  0
    3.3625   -0.8480    0.0000 C   0  0  1  0  0  0  0  0  0  0  0  0
    2.7739   -0.0395    0.0000 N   0  0  0  0  0  0  0  0  0  0  0  0
    3.0839    0.9205    0.0000 C   0  0  0  0  0  0  0  0  0  0  0  0
    4.0336    1.2336    0.0000 O   0  0  0  0  0  0  0  0  0  0  0  0
    2.2739    1.5005    0.0000 O   0  0  0  0  0  0  0  0  0  0  0  0
    1.4639    0.9205    0.0000 C   0  0  0  0  0  0  0  0  0  0  0  0
    0.9685    1.7891    0.0000 C   0  0  0  0  0  0  0  0  0  0  0  0
    0.5490    0.5170    0.0000 C   0  0  0  0  0  0  0  0  0  0  0  0
    1.7739   -0.0395    0.0000 C   0  0  1  0  0  0  0  0  0  0  0  0
    1.8779   -1.0341    0.0000 C   0  0  0  0  0  0  0  0  0  0  0  0
    0.7955   -0.2462    0.0000 O   0  0  0  0  0  0  0  0  0  0  0  0
    4.3569   -0.7426    0.0000 C   0  0  0  0  0  0  0  0  0  0  0  0
    4.9482   -1.5533    0.0000 C   0  0  0  0  0  0  0  0  0  0  0  0
    5.9373   -1.4464    0.0000 C   0  0  0  0  0  0  0  0  0  0  0  0
    6.3441   -0.5328    0.0000 C   0  0  0  0  0  0  0  0  0  0  0  0
    5.7619    0.2738    0.0000 C   0  0  0  0  0  0  0  0  0  0  0  0
    4.7637    0.1709    0.0000 C   0  0  0  0  0  0  0  0  0  0  0  0
    2.7658   -0.9113    0.0000 H   0  0  0  0  0  0  0  0  0  0  0  0
  2  1  1  1  0  0  0
  2 19  1  6  0  0  0
  2  3  1  0  0  0  0
  3  4  1  0  0  0  0
  4  5  2  0  0  0  0
  4  6  1  0  0  0  0
  6  7  1  0  0  0  0
  7  8  1  0  0  0  0
  7  9  1  0  0  0  0
  7 10  1  0  0  0  0
 10  3  1  0  0  0  0
 10 11  1  6  0  0  0
 10 12  1  1  0  0  0
  2 13  1  0  0  0  0
 13 14  2  0  0  0  0
 14 15  1  0  0  0  0
 15 16  2  0  0  0  0
 16 17  1  0  0  0  0
 17 18  2  0  0  0  0
 18 13  1  0  0  0  0
M  END
>  <EXTREG>  (ZINC00090605)
ZINC00090605

>  <LOGBIO>
2.5000

$$$$
ZINC00090916
  -MTS-   02131516242D 0   0.00000     0.00000     0

 15 15  0  0  1  0  0  0  0  0999 V2000
    1.0065    2.1997    0.0000 C   0  0  0  0  0  0  0  0  0  0  0  0
    1.5061    1.3334    0.0000 C   0  0  1  0  0  0  0  0  0  0  0  0
    1.0047    0.4642    0.0000 C   0  0  0  0  0  0  0  0  0  0  0  0
    1.5034   -0.3966    0.0000 N   0  0  0  0  0  0  0  0  0  0  0  0
    2.5034   -0.3981    0.0000 C   0  0  0  0  0  0  0  0  0  0  0  0
    3.0047    0.4612    0.0000 C   0  0  2  0  0  0  0  0  0  0  0  0
    4.0047    0.4571    0.0000 C   0  0  0  0  0  0  0  0  0  0  0  0
    2.5061    1.3319    0.0000 O   0  0  0  0  0  0  0  0  0  0  0  0
    1.0034   -1.2626    0.0000 C   0  0  0  0  0  0  0  0  0  0  0  0
    0.0000   -1.2626    0.0000 O   0  0  0  0  0  0  0  0  0  0  0  0
    1.5034   -2.1286    0.0000 C   0  0  0  0  0  0  0  0  0  0  0  0
    2.5034   -2.1286    0.0000 C   0  0  0  0  0  0  0  0  0  0  0  0
    3.5034   -2.1286    0.0000 N   0  0  0  0  0  0  0  0  0  0  0  0
    3.3025   -0.0597    0.0000 H   0  0  0  0  0  0  0  0  0  0  0  0
    0.9061    1.3335    0.0000 H   0  0  0  0  0  0  0  0  0  0  0  0
  2  1  1  6  0  0  0
  2 15  1  1  0  0  0
  2  3  1  0  0  0  0
  3  4  1  0  0  0  0
  4  5  1  0  0  0  0
  5  6  1  0  0  0  0
  6 14  1  6  0  0  0
  6  7  1  1  0  0  0
  6  8  1  0  0  0  0
  8  2  1  0  0  0  0
  4  9  1  0  0  0  0
  9 10  2  0  0  0  0
  9 11  1  0  0  0  0
 11 12  1  0  0  0  0
 12 13  3  0  0  0  0
M  END
>  <EXTREG>  (ZINC00090916)
ZINC00090916

>  <LOGBIO>
2.5000

$$$$
ZINC00091092
  -MTS-   02131516242D 0   0.00000     0.00000     0

 17 19  0  0  0  0  0  0  0  0999 V2000
    5.9029   -2.4807    0.0000 Cl  0  0  0  0  0  0  0  0  0  0  0  0
    5.3124   -1.6737    0.0000 C   0  0  0  0  0  0  0  0  0  0  0  0
    5.7165   -0.7552    0.0000 C   0  0  0  0  0  0  0  0  0  0  0  0
    5.1274    0.0464    0.0000 C   0  0  0  0  0  0  0  0  0  0  0  0
    4.1331   -0.0605    0.0000 C   0  0  0  0  0  0  0  0  0  0  0  0
    3.7279   -0.9691    0.0000 C   0  0  0  0  0  0  0  0  0  0  0  0
    4.3181   -1.7806    0.0000 C   0  0  0  0  0  0  0  0  0  0  0  0
    3.5446    0.7480    0.0000 C   0  0  0  0  0  0  0  0  0  0  0  0
    3.8546    1.7080    0.0000 N   0  0  0  0  0  0  0  0  0  0  0  0
    3.0446    2.2880    0.0000 N   0  0  0  0  0  0  0  0  0  0  0  0
    2.2346    1.7080    0.0000 C   0  0  0  0  0  0  0  0  0  0  0  0
    1.2554    1.9107    0.0000 C   0  0  0  0  0  0  0  0  0  0  0  0
    0.5872    1.1667    0.0000 C   0  0  0  0  0  0  0  0  0  0  0  0
    0.9003    0.2134    0.0000 C   0  0  0  0  0  0  0  0  0  0  0  0
    1.8742    0.0107    0.0000 C   0  0  0  0  0  0  0  0  0  0  0  0
    2.1829   -0.9405    0.0000 Cl  0  0  0  0  0  0  0  0  0  0  0  0
    2.5446    0.7480    0.0000 N   0  0  0  0  0  0  0  0  0  0  0  0
  1  2  1  0  0  0  0
  2  3  2  0  0  0  0
  3  4  1  0  0  0  0
  4  5  2  0  0  0  0
  5  6  1  0  0  0  0
  6  7  2  0  0  0  0
  7  2  1  0  0  0  0
  5  8  1  0  0  0  0
  8  9  2  0  0  0  0
  9 10  1  0  0  0  0
 10 11  2  0  0  0  0
 11 12  1  0  0  0  0
 12 13  2  0  0  0  0
 13 14  1  0  0  0  0
 14 15  2  0  0  0  0
 15 16  1  0  0  0  0
 15 17  1  0  0  0  0
 17  8  1  0  0  0  0
 17 11  1  0  0  0  0
M  END
>  <EXTREG>  (ZINC00091092)
ZINC00091092

>  <LOGBIO>
2.5000

$$$$
ZINC00091749
  -MTS-   02131516242D 0   0.00000     0.00000     0

 23 25  0  0  1  0  0  0  0  0999 V2000
    4.9087   -2.9402    0.0000 F   0  0  0  0  0  0  0  0  0  0  0  0
    5.3128   -2.0255    0.0000 C   0  0  0  0  0  0  0  0  0  0  0  0
    4.3980   -1.6214    0.0000 F   0  0  0  0  0  0  0  0  0  0  0  0
    6.2275   -2.4296    0.0000 F   0  0  0  0  0  0  0  0  0  0  0  0
    5.7169   -1.1108    0.0000 C   0  0  0  0  0  0  0  0  0  0  0  0
    6.7144   -1.0020    0.0000 C   0  0  0  0  0  0  0  0  0  0  0  0
    7.1145   -0.0912    0.0000 C   0  0  0  0  0  0  0  0  0  0  0  0
    8.1087    0.0167    0.0000 Cl  0  0  0  0  0  0  0  0  0  0  0  0
    6.5252    0.7167    0.0000 C   0  0  0  0  0  0  0  0  0  0  0  0
    5.5358    0.6138    0.0000 C   0  0  0  0  0  0  0  0  0  0  0  0
    5.1275   -0.3029    0.0000 C   0  0  0  0  0  0  0  0  0  0  0  0
    4.1331   -0.4083    0.0000 N   0  0  0  0  0  0  0  0  0  0  0  0
    3.5446    0.4002    0.0000 C   0  0  2  0  0  0  0  0  0  0  0  0
    3.8546    1.3602    0.0000 O   0  0  0  0  0  0  0  0  0  0  0  0
    3.0446    1.9402    0.0000 C   0  0  0  0  0  0  0  0  0  0  0  0
    3.0446    2.9402    0.0000 O   0  0  0  0  0  0  0  0  0  0  0  0
    2.2346    1.3602    0.0000 C   0  0  0  0  0  0  0  0  0  0  0  0
    1.2554    1.5629    0.0000 C   0  0  0  0  0  0  0  0  0  0  0  0
    0.5872    0.8189    0.0000 C   0  0  0  0  0  0  0  0  0  0  0  0
    0.9003   -0.1344    0.0000 C   0  0  0  0  0  0  0  0  0  0  0  0
    1.8742   -0.3371    0.0000 C   0  0  0  0  0  0  0  0  0  0  0  0
    2.5446    0.4002    0.0000 C   0  0  0  0  0  0  0  0  0  0  0  0
    4.1371    0.4949    0.0000 H   0  0  0  0  0  0  0  0  0  0  0  0
  1  2  1  0  0  0  0
  2  3  1  0  0  0  0
  2  4  1  0  0  0  0
  2  5  1  0  0  0  0
  5  6  2  0  0  0  0
  6  7  1  0  0  0  0
  7  8  1  0  0  0  0
  7  9  2  0  0  0  0
  9 10  1  0  0  0  0
 10 11  2  0  0  0  0
 11  5  1  0  0  0  0
 11 12  1  0  0  0  0
 13 12  1  1  0  0  0
 13 23  1  6  0  0  0
 13 14  1  0  0  0  0
 14 15  1  0  0  0  0
 15 16  2  0  0  0  0
 15 17  1  0  0  0  0
 17 18  2  0  0  0  0
 18 19  1  0  0  0  0
 19 20  2  0  0  0  0
 20 21  1  0  0  0  0
 21 22  2  0  0  0  0
 22 13  1  0  0  0  0
 22 17  1  0  0  0  0
M  END
>  <EXTREG>  (ZINC00091749)
ZINC00091749

>  <LOGBIO>
2.5000

$$$$
ZINC00093038
  -MTS-   02131516242D 0   0.00000     0.00000     0

 25 27  0  0  0  0  0  0  0  0999 V2000
    0.6000   -2.8872    0.0000 C   0  0  0  0  0  0  0  0  0  0  0  0
    1.6000   -2.8850    0.0000 N   0  0  0  0  0  0  0  0  0  0  0  0
    2.1052   -3.7520    0.0000 C   0  0  0  0  0  0  0  0  0  0  0  0
    1.6090   -4.6203    0.0000 O   0  0  0  0  0  0  0  0  0  0  0  0
    3.0999   -3.7470    0.0000 N   0  0  0  0  0  0  0  0  0  0  0  0
    3.5982   -2.8800    0.0000 C   0  0  0  0  0  0  0  0  0  0  0  0
    4.5982   -2.8788    0.0000 O   0  0  0  0  0  0  0  0  0  0  0  0
    3.1000   -2.0180    0.0000 C   0  0  0  0  0  0  0  0  0  0  0  0
    3.4100   -1.0580    0.0000 N   0  0  0  0  0  0  0  0  0  0  0  0
    4.3597   -0.7448    0.0000 C   0  0  0  0  0  0  0  0  0  0  0  0
    4.5641    0.2376    0.0000 C   0  0  0  0  0  0  0  0  0  0  0  0
    5.5091    0.5481    0.0000 C   0  0  0  0  0  0  0  0  0  0  0  0
    5.7135    1.5306    0.0000 C   0  0  0  0  0  0  0  0  0  0  0  0
    6.2548   -0.1181    0.0000 C   0  0  0  0  0  0  0  0  0  0  0  0
    2.6000   -0.4780    0.0000 C   0  0  0  0  0  0  0  0  0  0  0  0
    2.6000    0.5220    0.0000 N   0  0  0  0  0  0  0  0  0  0  0  0
    3.4660    1.0220    0.0000 C   0  0  0  0  0  0  0  0  0  0  0  0
    3.4660    2.0220    0.0000 C   0  0  0  0  0  0  0  0  0  0  0  0
    4.3345    2.5246    0.0000 C   0  0  0  0  0  0  0  0  0  0  0  0
    4.3325    3.5194    0.0000 C   0  0  0  0  0  0  0  0  0  0  0  0
    3.4670    4.0203    0.0000 C   0  0  0  0  0  0  0  0  0  0  0  0
    2.6035    3.5263    0.0000 C   0  0  0  0  0  0  0  0  0  0  0  0
    2.6005    2.5229    0.0000 C   0  0  0  0  0  0  0  0  0  0  0  0
    1.7900   -1.0580    0.0000 N   0  0  0  0  0  0  0  0  0  0  0  0
    2.1000   -2.0180    0.0000 C   0  0  0  0  0  0  0  0  0  0  0  0
  1  2  1  0  0  0  0
  2  3  1  0  0  0  0
  3  4  2  0  0  0  0
  3  5  1  0  0  0  0
  5  6  1  0  0  0  0
  6  7  2  0  0  0  0
  6  8  1  0  0  0  0
  8  9  1  0  0  0  0
  9 10  1  0  0  0  0
 10 11  1  0  0  0  0
 11 12  2  0  0  0  0
 12 13  1  0  0  0  0
 12 14  1  0  0  0  0
  9 15  1  0  0  0  0
 15 16  1  0  0  0  0
 16 17  1  0  0  0  0
 17 18  1  0  0  0  0
 18 19  2  0  0  0  0
 19 20  1  0  0  0  0
 20 21  2  0  0  0  0
 21 22  1  0  0  0  0
 22 23  2  0  0  0  0
 23 18  1  0  0  0  0
 15 24  2  0  0  0  0
 24 25  1  0  0  0  0
 25  2  1  0  0  0  0
 25  8  2  0  0  0  0
M  END
>  <EXTREG>  (ZINC00093038)
ZINC00093038

>  <LOGBIO>
2.5000

$$$$
ZINC00093334
  -MTS-   02131516242D 0   0.00000     0.00000     0

 17 18  0  0  0  0  0  0  0  0999 V2000
    6.0654    2.4993    0.0000 F   0  0  0  0  0  0  0  0  0  0  0  0
    5.1999    1.9985    0.0000 C   0  0  0  0  0  0  0  0  0  0  0  0
    4.3299    2.4985    0.0000 C   0  0  0  0  0  0  0  0  0  0  0  0
    3.4699    1.9985    0.0000 C   0  0  0  0  0  0  0  0  0  0  0  0
    3.4699    0.9985    0.0000 C   0  0  0  0  0  0  0  0  0  0  0  0
    2.6031    0.4998    0.0000 O   0  0  0  0  0  0  0  0  0  0  0  0
    2.6016   -0.5002    0.0000 C   0  0  0  0  0  0  0  0  0  0  0  0
    3.4693   -1.0041    0.0000 N   0  0  0  0  0  0  0  0  0  0  0  0
    3.4658   -1.9989    0.0000 C   0  0  0  0  0  0  0  0  0  0  0  0
    2.5995   -2.4985    0.0000 C   0  0  0  0  0  0  0  0  0  0  0  0
    1.7368   -2.0032    0.0000 C   0  0  0  0  0  0  0  0  0  0  0  0
    1.7353   -0.9998    0.0000 C   0  0  0  0  0  0  0  0  0  0  0  0
    0.8690   -0.5002    0.0000 N   0  3  0  0  0  0  0  0  0  0  0  0
    0.0000   -1.0019    0.0000 O   0  5  0  0  0  0  0  0  0  0  0  0
    0.8681    0.4946    0.0000 O   0  0  0  0  0  0  0  0  0  0  0  0
    4.3299    0.4985    0.0000 C   0  0  0  0  0  0  0  0  0  0  0  0
    5.1999    0.9985    0.0000 C   0  0  0  0  0  0  0  0  0  0  0  0
  1  2  1  0  0  0  0
  2  3  2  0  0  0  0
  3  4  1  0  0  0  0
  4  5  2  0  0  0  0
  5  6  1  0  0  0  0
  6  7  1  0  0  0  0
  7  8  1  0  0  0  0
  8  9  2  0  0  0  0
  9 10  1  0  0  0  0
 10 11  2  0  0  0  0
 11 12  1  0  0  0  0
 12  7  2  0  0  0  0
 12 13  1  0  0  0  0
 13 14  1  0  0  0  0
 13 15  2  0  0  0  0
  5 16  1  0  0  0  0
 16 17  2  0  0  0  0
 17  2  1  0  0  0  0
M  CHG  2  13   1  14  -1
M  END
>  <EXTREG>  (ZINC00093334)
ZINC00093334

>  <LOGBIO>
2.5000

$$$$
ZINC00094089
  -MTS-   02131516242D 0   0.00000     0.00000     0

 18 19  0  0  0  0  0  0  0  0999 V2000
    7.9863   -1.4318    0.0000 C   0  0  0  0  0  0  0  0  0  0  0  0
    7.3933   -0.6223    0.0000 N   0  0  0  0  0  0  0  0  0  0  0  0
    7.7953    0.2877    0.0000 C   0  0  0  0  0  0  0  0  0  0  0  0
    6.3991   -0.7302    0.0000 C   0  0  0  0  0  0  0  0  0  0  0  0
    5.8057    0.0790    0.0000 C   0  0  0  0  0  0  0  0  0  0  0  0
    4.8170   -0.0304    0.0000 C   0  0  0  0  0  0  0  0  0  0  0  0
    4.4125   -0.9449    0.0000 C   0  0  0  0  0  0  0  0  0  0  0  0
    3.4180   -1.0503    0.0000 C   0  0  0  0  0  0  0  0  0  0  0  0
    2.8295   -0.2418    0.0000 C   0  0  0  0  0  0  0  0  0  0  0  0
    3.1395    0.7182    0.0000 N   0  0  0  0  0  0  0  0  0  0  0  0
    2.3295    1.2982    0.0000 C   0  0  0  0  0  0  0  0  0  0  0  0
    2.3295    2.2982    0.0000 S   0  0  0  0  0  0  0  0  0  0  0  0
    1.5195    0.7182    0.0000 N   0  0  0  0  0  0  0  0  0  0  0  0
    0.5698    1.0313    0.0000 C   0  0  0  0  0  0  0  0  0  0  0  0
    1.8295   -0.2418    0.0000 C   0  0  0  0  0  0  0  0  0  0  0  0
    1.2410   -1.0503    0.0000 O   0  0  0  0  0  0  0  0  0  0  0  0
    4.9967   -1.7501    0.0000 C   0  0  0  0  0  0  0  0  0  0  0  0
    5.9946   -1.6447    0.0000 C   0  0  0  0  0  0  0  0  0  0  0  0
  1  2  1  0  0  0  0
  2  3  1  0  0  0  0
  2  4  1  0  0  0  0
  4  5  2  0  0  0  0
  5  6  1  0  0  0  0
  6  7  2  0  0  0  0
  7  8  1  0  0  0  0
  8  9  1  0  0  0  0
  9 10  2  0  0  0  0
 10 11  1  0  0  0  0
 11 12  2  0  0  0  0
 11 13  1  0  0  0  0
 13 14  1  0  0  0  0
 13 15  1  0  0  0  0
 15  9  1  0  0  0  0
 15 16  2  0  0  0  0
  7 17  1  0  0  0  0
 17 18  2  0  0  0  0
 18  4  1  0  0  0  0
M  END
>  <EXTREG>  (ZINC00094089)
ZINC00094089

>  <LOGBIO>
2.5000

$$$$
ZINC00095679
  -MTS-   02131516242D 0   0.00000     0.00000     0

 18 19  0  0  0  0  0  0  0  0999 V2000
    2.0505    3.1915    0.0000 C   0  0  0  0  0  0  0  0  0  0  0  0
    1.7432    2.2399    0.0000 S   0  0  0  0  0  0  0  0  0  0  0  0
    2.6948    1.9326    0.0000 O   0  0  0  0  0  0  0  0  0  0  0  0
    0.7916    2.5472    0.0000 O   0  0  0  0  0  0  0  0  0  0  0  0
    1.4359    1.2883    0.0000 C   0  0  0  0  0  0  0  0  0  0  0  0
    0.4773    0.9739    0.0000 N   0  0  0  0  0  0  0  0  0  0  0  0
    0.4851   -0.0223    0.0000 N   0  0  0  0  0  0  0  0  0  0  0  0
    1.4307   -0.3358    0.0000 C   0  0  0  0  0  0  0  0  0  0  0  0
    1.7364   -1.2879    0.0000 C   0  0  0  0  0  0  0  0  0  0  0  0
    1.0632   -2.0320    0.0000 C   0  0  0  0  0  0  0  0  0  0  0  0
    1.3692   -2.9785    0.0000 C   0  0  0  0  0  0  0  0  0  0  0  0
    2.3465   -3.1908    0.0000 C   0  0  0  0  0  0  0  0  0  0  0  0
    3.0176   -2.4565    0.0000 C   0  0  0  0  0  0  0  0  0  0  0  0
    3.9943   -2.6712    0.0000 Cl  0  0  0  0  0  0  0  0  0  0  0  0
    2.7137   -1.5002    0.0000 C   0  0  0  0  0  0  0  0  0  0  0  0
    2.0244    0.4798    0.0000 C   0  0  0  0  0  0  0  0  0  0  0  0
    3.0244    0.4798    0.0000 C   0  0  0  0  0  0  0  0  0  0  0  0
    4.0244    0.4798    0.0000 N   0  0  0  0  0  0  0  0  0  0  0  0
  1  2  1  0  0  0  0
  2  3  2  0  0  0  0
  2  4  2  0  0  0  0
  2  5  1  0  0  0  0
  5  6  2  0  0  0  0
  6  7  1  0  0  0  0
  7  8  1  0  0  0  0
  8  9  1  0  0  0  0
  9 10  2  0  0  0  0
 10 11  1  0  0  0  0
 11 12  2  0  0  0  0
 12 13  1  0  0  0  0
 13 14  1  0  0  0  0
 13 15  2  0  0  0  0
 15  9  1  0  0  0  0
  8 16  2  0  0  0  0
 16  5  1  0  0  0  0
 16 17  1  0  0  0  0
 17 18  3  0  0  0  0
M  END
>  <EXTREG>  (ZINC00095679)
ZINC00095679

>  <LOGBIO>
2.5000

$$$$
ZINC00095979
  -MTS-   02131516242D 0   0.00000     0.00000     0

 26 29  0  0  1  0  0  0  0  0999 V2000
    5.5532   -3.5986    0.0000 O   0  0  0  0  0  0  0  0  0  0  0  0
    5.8620   -2.6438    0.0000 C   0  0  0  0  0  0  0  0  0  0  0  0
    6.8350   -2.4367    0.0000 O   0  0  0  0  0  0  0  0  0  0  0  0
    5.1922   -1.9012    0.0000 C   0  0  2  0  0  0  0  0  0  0  0  0
    4.2107   -2.1097    0.0000 C   0  0  0  0  0  0  0  0  0  0  0  0
    3.5446   -1.3738    0.0000 C   0  0  0  0  0  0  0  0  0  0  0  0
    3.8546   -0.4138    0.0000 C   0  0  0  0  0  0  0  0  0  0  0  0
    3.0446    0.1662    0.0000 N   0  0  0  0  0  0  0  0  0  0  0  0
    2.2346   -0.4138    0.0000 C   0  0  0  0  0  0  0  0  0  0  0  0
    1.2554   -0.2111    0.0000 C   0  0  0  0  0  0  0  0  0  0  0  0
    0.5872   -0.9550    0.0000 C   0  0  0  0  0  0  0  0  0  0  0  0
    0.9003   -1.9084    0.0000 C   0  0  0  0  0  0  0  0  0  0  0  0
    1.8742   -2.1111    0.0000 C   0  0  0  0  0  0  0  0  0  0  0  0
    2.5446   -1.3738    0.0000 C   0  0  0  0  0  0  0  0  0  0  0  0
    4.8253   -0.2064    0.0000 C   0  0  1  0  0  0  0  0  0  0  0  0
    5.4995   -0.9496    0.0000 N   0  0  0  0  0  0  0  0  0  0  0  0
    5.1320    0.7453    0.0000 C   0  0  0  0  0  0  0  0  0  0  0  0
    6.1128    0.9573    0.0000 C   0  0  0  0  0  0  0  0  0  0  0  0
    6.4160    1.9048    0.0000 C   0  0  0  0  0  0  0  0  0  0  0  0
    5.7458    2.6470    0.0000 C   0  0  0  0  0  0  0  0  0  0  0  0
    6.0550    3.5980    0.0000 O   0  0  0  0  0  0  0  0  0  0  0  0
    4.7725    2.4417    0.0000 C   0  0  0  0  0  0  0  0  0  0  0  0
    4.1041    3.1856    0.0000 O   0  0  0  0  0  0  0  0  0  0  0  0
    4.4618    1.4875    0.0000 C   0  0  0  0  0  0  0  0  0  0  0  0
    5.4118   -0.0799    0.0000 H   0  0  0  0  0  0  0  0  0  0  0  0
    5.0070   -2.4719    0.0000 H   0  0  0  0  0  0  0  0  0  0  0  0
  1  2  1  0  0  0  0
  2  3  2  0  0  0  0
  4  2  1  6  0  0  0
  4 26  1  1  0  0  0
  4  5  1  0  0  0  0
  5  6  1  0  0  0  0
  6  7  2  0  0  0  0
  7  8  1  0  0  0  0
  8  9  1  0  0  0  0
  9 10  2  0  0  0  0
 10 11  1  0  0  0  0
 11 12  2  0  0  0  0
 12 13  1  0  0  0  0
 13 14  2  0  0  0  0
 14  6  1  0  0  0  0
 14  9  1  0  0  0  0
  7 15  1  0  0  0  0
 15 25  1  1  0  0  0
 15 16  1  0  0  0  0
 16  4  1  0  0  0  0
 15 17  1  6  0  0  0
 17 18  2  0  0  0  0
 18 19  1  0  0  0  0
 19 20  2  0  0  0  0
 20 21  1  0  0  0  0
 20 22  1  0  0  0  0
 22 23  1  0  0  0  0
 22 24  2  0  0  0  0
 24 17  1  0  0  0  0
M  END
>  <EXTREG>  (ZINC00095979)
ZINC00095979

>  <LOGBIO>
2.5000

$$$$
ZINC00096483
  -MTS-   02131516242D 0   0.00000     0.00000     0

 16 17  0  0  0  0  0  0  0  0999 V2000
    4.0162   -4.0047    0.0000 O   0  5  0  0  0  0  0  0  0  0  0  0
    4.4208   -3.0864    0.0000 N   0  3  0  0  0  0  0  0  0  0  0  0
    5.4098   -2.9795    0.0000 O   0  0  0  0  0  0  0  0  0  0  0  0
    3.8302   -2.2794    0.0000 C   0  0  0  0  0  0  0  0  0  0  0  0
    4.2343   -1.3609    0.0000 C   0  0  0  0  0  0  0  0  0  0  0  0
    3.6452   -0.5593    0.0000 C   0  0  0  0  0  0  0  0  0  0  0  0
    2.6509   -0.6662    0.0000 C   0  0  0  0  0  0  0  0  0  0  0  0
    2.0624    0.1423    0.0000 C   0  0  0  0  0  0  0  0  0  0  0  0
    2.4683    1.0562    0.0000 S   0  0  0  0  0  0  0  0  0  0  0  0
    1.8798    1.8647    0.0000 C   0  0  0  0  0  0  0  0  0  0  0  0
    2.1898    2.8247    0.0000 S   0  0  0  0  0  0  0  0  0  0  0  0
    1.3798    3.4047    0.0000 C   0  0  0  0  0  0  0  0  0  0  0  0
    0.5698    2.8247    0.0000 C   0  0  0  0  0  0  0  0  0  0  0  0
    0.8798    1.8647    0.0000 C   0  0  0  0  0  0  0  0  0  0  0  0
    2.2458   -1.5748    0.0000 C   0  0  0  0  0  0  0  0  0  0  0  0
    2.8359   -2.3863    0.0000 C   0  0  0  0  0  0  0  0  0  0  0  0
  1  2  1  0  0  0  0
  2  3  2  0  0  0  0
  2  4  1  0  0  0  0
  4  5  2  0  0  0  0
  5  6  1  0  0  0  0
  6  7  2  0  0  0  0
  7  8  1  0  0  0  0
  8  9  1  0  0  0  0
  9 10  1  0  0  0  0
 10 11  1  0  0  0  0
 11 12  1  0  0  0  0
 12 13  2  0  0  0  0
 13 14  1  0  0  0  0
 14 10  2  0  0  0  0
  7 15  1  0  0  0  0
 15 16  2  0  0  0  0
 16  4  1  0  0  0  0
M  CHG  2   1  -1   2   1
M  END
>  <EXTREG>  (ZINC00096483)
ZINC00096483

>  <LOGBIO>
2.5000

$$$$
ZINC00096957
  -MTS-   02131516242D 0   0.00000     0.00000     0

 17 18  0  0  0  0  0  0  0  0999 V2000
    5.9221   -1.1038    0.0000 C   0  0  0  0  0  0  0  0  0  0  0  0
    5.5153   -2.0210    0.0000 O   0  0  0  0  0  0  0  0  0  0  0  0
    4.5260   -2.1254    0.0000 C   0  0  0  0  0  0  0  0  0  0  0  0
    4.1192   -3.0427    0.0000 O   0  0  0  0  0  0  0  0  0  0  0  0
    3.9375   -1.3169    0.0000 C   0  0  0  0  0  0  0  0  0  0  0  0
    4.2475   -0.3569    0.0000 N   0  0  0  0  0  0  0  0  0  0  0  0
    5.1972   -0.0437    0.0000 C   0  0  0  0  0  0  0  0  0  0  0  0
    3.4375    0.2231    0.0000 C   0  0  0  0  0  0  0  0  0  0  0  0
    3.3378    1.2212    0.0000 C   0  0  0  0  0  0  0  0  0  0  0  0
    2.4259    1.6315    0.0000 C   0  0  0  0  0  0  0  0  0  0  0  0
    1.6130    1.0432    0.0000 C   0  0  0  0  0  0  0  0  0  0  0  0
    0.7000    1.4512    0.0000 O   0  0  0  0  0  0  0  0  0  0  0  0
    0.5968    2.4459    0.0000 C   0  0  0  0  0  0  0  0  0  0  0  0
    1.7161    0.0538    0.0000 C   0  0  0  0  0  0  0  0  0  0  0  0
    2.6275   -0.3569    0.0000 C   0  0  0  0  0  0  0  0  0  0  0  0
    2.9375   -1.3169    0.0000 C   0  0  0  0  0  0  0  0  0  0  0  0
    2.3490   -2.1254    0.0000 I   0  0  0  0  0  0  0  0  0  0  0  0
  1  2  1  0  0  0  0
  2  3  1  0  0  0  0
  3  4  2  0  0  0  0
  3  5  1  0  0  0  0
  5  6  1  0  0  0  0
  6  7  1  0  0  0  0
  6  8  1  0  0  0  0
  8  9  2  0  0  0  0
  9 10  1  0  0  0  0
 10 11  2  0  0  0  0
 11 12  1  0  0  0  0
 12 13  1  0  0  0  0
 11 14  1  0  0  0  0
 14 15  2  0  0  0  0
 15  8  1  0  0  0  0
 15 16  1  0  0  0  0
 16  5  2  0  0  0  0
 16 17  1  0  0  0  0
M  END
>  <EXTREG>  (ZINC00096957)
ZINC00096957

>  <LOGBIO>
2.5000

$$$$
ZINC00097692
  -MTS-   02131516242D 0   0.00000     0.00000     0

 15 16  0  0  0  0  0  0  0  0999 V2000
    3.5063   -1.9832    0.0000 C   0  0  0  0  0  0  0  0  0  0  0  0
    3.8055   -1.4632    0.0000 N   0  0  0  0  0  0  0  0  0  0  0  0
    4.8003   -1.4627    0.0000 C   0  0  0  0  0  0  0  0  0  0  0  0
    3.2045   -0.4245    0.0000 C   0  0  0  0  0  0  0  0  0  0  0  0
    3.7045    0.4455    0.0000 N   0  0  0  0  0  0  0  0  0  0  0  0
    3.2045    1.3055    0.0000 C   0  0  0  0  0  0  0  0  0  0  0  0
    3.5145    2.2655    0.0000 N   0  0  0  0  0  0  0  0  0  0  0  0
    2.7045    2.8455    0.0000 O   0  0  0  0  0  0  0  0  0  0  0  0
    1.8945    2.2655    0.0000 N   0  0  0  0  0  0  0  0  0  0  0  0
    2.2045    1.3055    0.0000 C   0  0  0  0  0  0  0  0  0  0  0  0
    1.7045    0.4455    0.0000 N   0  0  0  0  0  0  0  0  0  0  0  0
    2.2045   -0.4245    0.0000 C   0  0  0  0  0  0  0  0  0  0  0  0
    1.6034   -1.4632    0.0000 N   0  0  0  0  0  0  0  0  0  0  0  0
    0.6000   -1.4627    0.0000 C   0  0  0  0  0  0  0  0  0  0  0  0
    2.0995   -2.3254    0.0000 C   0  0  0  0  0  0  0  0  0  0  0  0
  1  2  1  0  0  0  0
  2  3  1  0  0  0  0
  2  4  1  0  0  0  0
  4  5  2  0  0  0  0
  5  6  1  0  0  0  0
  6  7  2  0  0  0  0
  7  8  1  0  0  0  0
  8  9  1  0  0  0  0
  9 10  2  0  0  0  0
 10  6  1  0  0  0  0
 10 11  1  0  0  0  0
 11 12  2  0  0  0  0
 12  4  1  0  0  0  0
 12 13  1  0  0  0  0
 13 14  1  0  0  0  0
 13 15  1  0  0  0  0
M  END
>  <EXTREG>  (ZINC00097692)
ZINC00097692

>  <LOGBIO>
2.5000

$$$$
ZINC00098711
  -MTS-   02131516242D 0   0.00000     0.00000     0

 20 21  0  0  0  0  0  0  0  0999 V2000
    1.6555    2.5815    0.0000 C   0  0  0  0  0  0  0  0  0  0  0  0
    1.3483    1.6298    0.0000 C   0  0  0  0  0  0  0  0  0  0  0  0
    0.3897    1.3155    0.0000 O   0  0  0  0  0  0  0  0  0  0  0  0
    0.3974    0.3193    0.0000 N   0  0  0  0  0  0  0  0  0  0  0  0
    1.3431    0.0057    0.0000 C   0  0  0  0  0  0  0  0  0  0  0  0
    1.6488   -0.9464    0.0000 C   0  0  0  0  0  0  0  0  0  0  0  0
    2.6294   -1.1594    0.0000 C   0  0  0  0  0  0  0  0  0  0  0  0
    2.9316   -2.1071    0.0000 C   0  0  0  0  0  0  0  0  0  0  0  0
    2.2606   -2.8486    0.0000 C   0  0  0  0  0  0  0  0  0  0  0  0
    1.2875   -2.6423    0.0000 C   0  0  0  0  0  0  0  0  0  0  0  0
    0.9778   -1.6879    0.0000 C   0  0  0  0  0  0  0  0  0  0  0  0
    0.0000   -1.4785    0.0000 Cl  0  0  0  0  0  0  0  0  0  0  0  0
    1.9368    0.8214    0.0000 C   0  0  0  0  0  0  0  0  0  0  0  0
    3.1368    0.8214    0.0000 C   0  0  0  0  0  0  0  0  0  0  0  0
    3.6385   -0.0477    0.0000 O   0  0  0  0  0  0  0  0  0  0  0  0
    3.6368    1.6874    0.0000 C   0  0  0  0  0  0  0  0  0  0  0  0
    4.6368    1.6874    0.0000 C   0  0  0  0  0  0  0  0  0  0  0  0
    5.6368    1.6874    0.0000 N   0  0  0  0  0  0  0  0  0  0  0  0
    3.1368    2.5534    0.0000 C   0  0  0  0  0  0  0  0  0  0  0  0
    2.6368    3.4194    0.0000 N   0  0  0  0  0  0  0  0  0  0  0  0
  1  2  1  0  0  0  0
  2  3  1  0  0  0  0
  3  4  1  0  0  0  0
  4  5  2  0  0  0  0
  5  6  1  0  0  0  0
  6  7  2  0  0  0  0
  7  8  1  0  0  0  0
  8  9  2  0  0  0  0
  9 10  1  0  0  0  0
 10 11  2  0  0  0  0
 11  6  1  0  0  0  0
 11 12  1  0  0  0  0
  5 13  1  0  0  0  0
 13  2  2  0  0  0  0
 13 14  1  0  0  0  0
 14 15  2  0  0  0  0
 14 16  1  0  0  0  0
 16 17  1  0  0  0  0
 17 18  3  0  0  0  0
 16 19  1  0  0  0  0
 19 20  3  0  0  0  0
M  END
>  <EXTREG>  (ZINC00098711)
ZINC00098711

>  <LOGBIO>
2.5000

$$$$
ZINC00098983
  -MTS-   02131516242D 0   0.00000     0.00000     0

 22 23  0  0  0  0  0  0  0  0999 V2000
    7.9809   -1.5852    0.0000 C   0  0  0  0  0  0  0  0  0  0  0  0
    7.5778   -2.5041    0.0000 C   0  0  0  0  0  0  0  0  0  0  0  0
    6.5889   -2.6125    0.0000 N   0  0  0  0  0  0  0  0  0  0  0  0
    5.9976   -1.8061    0.0000 C   0  0  0  0  0  0  0  0  0  0  0  0
    6.4008   -0.8872    0.0000 N   0  0  0  0  0  0  0  0  0  0  0  0
    5.8109   -0.0862    0.0000 C   0  0  0  0  0  0  0  0  0  0  0  0
    6.2131    0.8294    0.0000 N   0  0  0  0  0  0  0  0  0  0  0  0
    5.6193    1.6383    0.0000 C   0  0  0  0  0  0  0  0  0  0  0  0
    6.0204    2.5486    0.0000 C   0  0  0  0  0  0  0  0  0  0  0  0
    4.8167   -0.1941    0.0000 N   0  0  0  0  0  0  0  0  0  0  0  0
    4.4125   -1.1030    0.0000 C   0  0  0  0  0  0  0  0  0  0  0  0
    3.4180   -1.2084    0.0000 N   0  0  0  0  0  0  0  0  0  0  0  0
    2.8295   -0.4000    0.0000 C   0  0  0  0  0  0  0  0  0  0  0  0
    3.1395    0.5600    0.0000 S   0  0  0  0  0  0  0  0  0  0  0  0
    2.3295    1.1400    0.0000 C   0  0  0  0  0  0  0  0  0  0  0  0
    2.3295    2.1400    0.0000 C   0  0  0  0  0  0  0  0  0  0  0  0
    3.1983    2.6422    0.0000 C   0  0  0  0  0  0  0  0  0  0  0  0
    1.4683    2.6379    0.0000 O   0  0  0  0  0  0  0  0  0  0  0  0
    1.5195    0.5600    0.0000 C   0  0  0  0  0  0  0  0  0  0  0  0
    0.5698    0.8732    0.0000 C   0  0  0  0  0  0  0  0  0  0  0  0
    1.8295   -0.4000    0.0000 N   0  0  0  0  0  0  0  0  0  0  0  0
    5.0034   -1.9140    0.0000 N   0  0  0  0  0  0  0  0  0  0  0  0
  1  2  1  0  0  0  0
  2  3  1  0  0  0  0
  3  4  1  0  0  0  0
  4  5  2  0  0  0  0
  5  6  1  0  0  0  0
  6  7  1  0  0  0  0
  7  8  1  0  0  0  0
  8  9  1  0  0  0  0
  6 10  2  0  0  0  0
 10 11  1  0  0  0  0
 11 12  1  0  0  0  0
 12 13  1  0  0  0  0
 13 14  1  0  0  0  0
 14 15  1  0  0  0  0
 15 16  1  0  0  0  0
 16 17  1  0  0  0  0
 16 18  2  0  0  0  0
 15 19  2  0  0  0  0
 19 20  1  0  0  0  0
 19 21  1  0  0  0  0
 21 13  2  0  0  0  0
 11 22  2  0  0  0  0
 22  4  1  0  0  0  0
M  END
>  <EXTREG>  (ZINC00098983)
ZINC00098983

>  <LOGBIO>
2.5000

$$$$
ZINC00099948
  -MTS-   02131516242D 0   0.00000     0.00000     0

 17 17  0  0  0  0  0  0  0  0999 V2000
    6.2352   -0.6486    0.0000 O   0  0  0  0  0  0  0  0  0  0  0  0
    5.3654   -0.1482    0.0000 C   0  0  0  0  0  0  0  0  0  0  0  0
    5.3634    0.8518    0.0000 O   0  0  0  0  0  0  0  0  0  0  0  0
    4.5052   -0.6478    0.0000 C   0  0  0  0  0  0  0  0  0  0  0  0
    3.6354   -0.1474    0.0000 C   0  0  0  0  0  0  0  0  0  0  0  0
    3.6349    1.0474    0.0000 C   0  0  0  0  0  0  0  0  0  0  0  0
    2.7651    1.5478    0.0000 C   0  0  0  0  0  0  0  0  0  0  0  0
    2.7596    2.5512    0.0000 O   0  0  0  0  0  0  0  0  0  0  0  0
    1.9008    1.0448    0.0000 O   0  0  0  0  0  0  0  0  0  0  0  0
    2.5968   -0.7484    0.0000 C   0  0  0  0  0  0  0  0  0  0  0  0
    1.7268   -0.2484    0.0000 C   0  0  0  0  0  0  0  0  0  0  0  0
    0.8668   -0.7484    0.0000 C   0  0  0  0  0  0  0  0  0  0  0  0
    0.8668   -1.7484    0.0000 C   0  0  0  0  0  0  0  0  0  0  0  0
    0.0000   -2.2471    0.0000 Cl  0  0  0  0  0  0  0  0  0  0  0  0
    1.7268   -2.2484    0.0000 C   0  0  0  0  0  0  0  0  0  0  0  0
    2.5968   -1.7484    0.0000 C   0  0  0  0  0  0  0  0  0  0  0  0
    3.4623   -2.2493    0.0000 Cl  0  0  0  0  0  0  0  0  0  0  0  0
  1  2  1  0  0  0  0
  2  3  2  0  0  0  0
  2  4  1  0  0  0  0
  4  5  1  0  0  0  0
  5  6  1  0  0  0  0
  6  7  1  0  0  0  0
  7  8  1  0  0  0  0
  7  9  2  0  0  0  0
  5 10  1  0  0  0  0
 10 11  2  0  0  0  0
 11 12  1  0  0  0  0
 12 13  2  0  0  0  0
 13 14  1  0  0  0  0
 13 15  1  0  0  0  0
 15 16  2  0  0  0  0
 16 10  1  0  0  0  0
 16 17  1  0  0  0  0
M  END
>  <EXTREG>  (ZINC00099948)
ZINC00099948

>  <LOGBIO>
2.5000

$$$$
ZINC00101156
  -MTS-   02131516242D 0   0.00000     0.00000     0

 13 14  0  0  0  0  0  0  0  0999 V2000
    2.7294   -1.4316    0.0000 O   0  0  0  0  0  0  0  0  0  0  0  0
    3.7272   -1.3253    0.0000 C   0  0  0  0  0  0  0  0  0  0  0  0
    4.3122   -2.1299    0.0000 O   0  0  0  0  0  0  0  0  0  0  0  0
    4.1331   -0.4114    0.0000 C   0  0  0  0  0  0  0  0  0  0  0  0
    3.5446    0.3971    0.0000 C   0  0  0  0  0  0  0  0  0  0  0  0
    3.8546    1.3571    0.0000 C   0  0  0  0  0  0  0  0  0  0  0  0
    3.0446    1.9371    0.0000 S   0  0  0  0  0  0  0  0  0  0  0  0
    2.2346    1.3571    0.0000 C   0  0  0  0  0  0  0  0  0  0  0  0
    1.2554    1.5598    0.0000 C   0  0  0  0  0  0  0  0  0  0  0  0
    0.5872    0.8159    0.0000 C   0  0  0  0  0  0  0  0  0  0  0  0
    0.9003   -0.1375    0.0000 C   0  0  0  0  0  0  0  0  0  0  0  0
    1.8742   -0.3402    0.0000 C   0  0  0  0  0  0  0  0  0  0  0  0
    2.5446    0.3971    0.0000 C   0  0  0  0  0  0  0  0  0  0  0  0
  1  2  1  0  0  0  0
  2  3  2  0  0  0  0
  2  4  1  0  0  0  0
  4  5  1  0  0  0  0
  5  6  2  0  0  0  0
  6  7  1  0  0  0  0
  7  8  1  0  0  0  0
  8  9  2  0  0  0  0
  9 10  1  0  0  0  0
 10 11  2  0  0  0  0
 11 12  1  0  0  0  0
 12 13  2  0  0  0  0
 13  5  1  0  0  0  0
 13  8  1  0  0  0  0
M  END
>  <EXTREG>  (ZINC00101156)
ZINC00101156

>  <LOGBIO>
2.5000

$$$$
ZINC00101562
  -MTS-   02131516242D 0   0.00000     0.00000     0

 22 25  0  0  0  0  0  0  0  0999 V2000
    4.3555   -1.0422    0.0000 S   0  0  0  0  0  0  0  0  0  0  0  0
    5.3499   -0.9367    0.0000 C   0  0  0  0  0  0  0  0  0  0  0  0
    5.9413   -1.7474    0.0000 C   0  0  0  0  0  0  0  0  0  0  0  0
    6.9303   -1.6405    0.0000 C   0  0  0  0  0  0  0  0  0  0  0  0
    7.3371   -0.7270    0.0000 C   0  0  0  0  0  0  0  0  0  0  0  0
    6.7549    0.0796    0.0000 C   0  0  0  0  0  0  0  0  0  0  0  0
    5.7567   -0.0232    0.0000 C   0  0  0  0  0  0  0  0  0  0  0  0
    3.7670   -0.2337    0.0000 C   0  0  0  0  0  0  0  0  0  0  0  0
    4.0770    0.7263    0.0000 N   0  0  0  0  0  0  0  0  0  0  0  0
    4.9898    1.1421    0.0000 C   0  0  0  0  0  0  0  0  0  0  0  0
    5.0844    2.1377    0.0000 C   0  0  0  0  0  0  0  0  0  0  0  0
    4.2657    2.7178    0.0000 C   0  0  0  0  0  0  0  0  0  0  0  0
    3.3622    2.3014    0.0000 N   0  0  0  0  0  0  0  0  0  0  0  0
    3.2670    1.3063    0.0000 C   0  0  0  0  0  0  0  0  0  0  0  0
    2.4570    0.7263    0.0000 N   0  0  0  0  0  0  0  0  0  0  0  0
    2.7670   -0.2337    0.0000 C   0  0  0  0  0  0  0  0  0  0  0  0
    2.1785   -1.0422    0.0000 C   0  0  0  0  0  0  0  0  0  0  0  0
    1.1805   -0.9374    0.0000 C   0  0  0  0  0  0  0  0  0  0  0  0
    0.5967   -1.7428    0.0000 C   0  0  0  0  0  0  0  0  0  0  0  0
    1.0017   -2.6571    0.0000 C   0  0  0  0  0  0  0  0  0  0  0  0
    1.9905   -2.7660    0.0000 C   0  0  0  0  0  0  0  0  0  0  0  0
    2.5835   -1.9565    0.0000 C   0  0  0  0  0  0  0  0  0  0  0  0
  1  2  1  0  0  0  0
  2  3  2  0  0  0  0
  3  4  1  0  0  0  0
  4  5  2  0  0  0  0
  5  6  1  0  0  0  0
  6  7  2  0  0  0  0
  7  2  1  0  0  0  0
  1  8  1  0  0  0  0
  8  9  1  0  0  0  0
  9 10  1  0  0  0  0
 10 11  2  0  0  0  0
 11 12  1  0  0  0  0
 12 13  2  0  0  0  0
 13 14  1  0  0  0  0
 14  9  1  0  0  0  0
 14 15  2  0  0  0  0
 15 16  1  0  0  0  0
 16  8  2  0  0  0  0
 16 17  1  0  0  0  0
 17 18  2  0  0  0  0
 18 19  1  0  0  0  0
 19 20  2  0  0  0  0
 20 21  1  0  0  0  0
 21 22  2  0  0  0  0
 22 17  1  0  0  0  0
M  END
>  <EXTREG>  (ZINC00101562)
ZINC00101562

>  <LOGBIO>
2.5000

$$$$
ZINC00101655
  -MTS-   02131516242D 0   0.00000     0.00000     0

 20 21  0  0  1  0  0  0  0  0999 V2000
    6.2366   -2.2026    0.0000 O   0  0  0  0  0  0  0  0  0  0  0  0
    6.6435   -1.2853    0.0000 C   0  0  0  0  0  0  0  0  0  0  0  0
    7.6328   -1.1809    0.0000 O   0  0  0  0  0  0  0  0  0  0  0  0
    6.0549   -0.4768    0.0000 C   0  0  1  0  0  0  0  0  0  0  0  0
    6.3649    0.4832    0.0000 C   0  0  0  0  0  0  0  0  0  0  0  0
    5.5549    1.0632    0.0000 S   0  0  0  0  0  0  0  0  0  0  0  0
    4.7449    0.4832    0.0000 C   0  0  2  0  0  0  0  0  0  0  0  0
    5.0549   -0.4768    0.0000 N   0  0  0  0  0  0  0  0  0  0  0  0
    3.7952    0.7964    0.0000 C   0  0  0  0  0  0  0  0  0  0  0  0
    3.5899    1.7786    0.0000 C   0  0  0  0  0  0  0  0  0  0  0  0
    2.6445    2.0882    0.0000 C   0  0  0  0  0  0  0  0  0  0  0  0
    1.8978    1.4230    0.0000 C   0  0  0  0  0  0  0  0  0  0  0  0
    2.0965    0.4483    0.0000 C   0  0  0  0  0  0  0  0  0  0  0  0
    3.0485    0.1312    0.0000 C   0  0  0  0  0  0  0  0  0  0  0  0
    0.9489    1.7386    0.0000 C   0  0  0  0  0  0  0  0  0  0  0  0
    0.6334    0.7896    0.0000 F   0  0  0  0  0  0  0  0  0  0  0  0
    1.2644    2.6875    0.0000 F   0  0  0  0  0  0  0  0  0  0  0  0
    0.0000    2.0541    0.0000 F   0  0  0  0  0  0  0  0  0  0  0  0
    4.6544    1.0763    0.0000 H   0  0  0  0  0  0  0  0  0  0  0  0
    6.6474   -0.3821    0.0000 H   0  0  0  0  0  0  0  0  0  0  0  0
  1  2  1  0  0  0  0
  2  3  2  0  0  0  0
  4  2  1  6  0  0  0
  4 20  1  1  0  0  0
  4  5  1  0  0  0  0
  5  6  1  0  0  0  0
  6  7  1  0  0  0  0
  7 19  1  1  0  0  0
  7  8  1  0  0  0  0
  8  4  1  0  0  0  0
  7  9  1  6  0  0  0
  9 10  2  0  0  0  0
 10 11  1  0  0  0  0
 11 12  2  0  0  0  0
 12 13  1  0  0  0  0
 13 14  2  0  0  0  0
 14  9  1  0  0  0  0
 12 15  1  0  0  0  0
 15 16  1  0  0  0  0
 15 17  1  0  0  0  0
 15 18  1  0  0  0  0
M  END
>  <EXTREG>  (ZINC00101655)
ZINC00101655

>  <LOGBIO>
2.5000

$$$$
ZINC00101751
  -MTS-   02131516242D 0   0.00000     0.00000     0

 18 20  0  0  0  0  0  0  0  0999 V2000
    5.7116    2.5403    0.0000 C   0  0  0  0  0  0  0  0  0  0  0  0
    4.8461    2.0394    0.0000 C   0  0  0  0  0  0  0  0  0  0  0  0
    3.9761    2.5394    0.0000 C   0  0  0  0  0  0  0  0  0  0  0  0
    3.1161    2.0394    0.0000 C   0  0  0  0  0  0  0  0  0  0  0  0
    3.1161    1.0394    0.0000 N   0  0  0  0  0  0  0  0  0  0  0  0
    3.9761    0.5394    0.0000 C   0  0  0  0  0  0  0  0  0  0  0  0
    4.8461    1.0394    0.0000 C   0  0  0  0  0  0  0  0  0  0  0  0
    2.2493    0.5408    0.0000 C   0  0  0  0  0  0  0  0  0  0  0  0
    1.3806    1.0429    0.0000 N   0  0  0  0  0  0  0  0  0  0  0  0
    0.5193    0.5451    0.0000 C   0  0  0  0  0  0  0  0  0  0  0  0
    0.5168   -0.4549    0.0000 N   0  0  0  0  0  0  0  0  0  0  0  0
    1.3756   -0.9571    0.0000 C   0  0  0  0  0  0  0  0  0  0  0  0
    1.3759   -1.9584    0.0000 C   0  0  0  0  0  0  0  0  0  0  0  0
    2.2412   -2.4596    0.0000 C   0  0  0  0  0  0  0  0  0  0  0  0
    3.1099   -1.9574    0.0000 C   0  0  0  0  0  0  0  0  0  0  0  0
    3.9765   -2.4565    0.0000 Br  0  0  0  0  0  0  0  0  0  0  0  0
    3.1083   -0.9627    0.0000 C   0  0  0  0  0  0  0  0  0  0  0  0
    2.2468   -0.4592    0.0000 C   0  0  0  0  0  0  0  0  0  0  0  0
  1  2  1  0  0  0  0
  2  3  1  0  0  0  0
  3  4  1  0  0  0  0
  4  5  1  0  0  0  0
  5  6  1  0  0  0  0
  6  7  1  0  0  0  0
  7  2  1  0  0  0  0
  5  8  1  0  0  0  0
  8  9  2  0  0  0  0
  9 10  1  0  0  0  0
 10 11  2  0  0  0  0
 11 12  1  0  0  0  0
 12 13  1  0  0  0  0
 13 14  2  0  0  0  0
 14 15  1  0  0  0  0
 15 16  1  0  0  0  0
 15 17  2  0  0  0  0
 17 18  1  0  0  0  0
 18  8  1  0  0  0  0
 18 12  2  0  0  0  0
M  END
>  <EXTREG>  (ZINC00101751)
ZINC00101751

>  <LOGBIO>
2.5000

$$$$
ZINC00101963
  -MTS-   02131516242D 0   0.00000     0.00000     0

 21 23  0  0  0  0  0  0  0  0999 V2000
    5.3128   -2.2304    0.0000 Cl  0  0  0  0  0  0  0  0  0  0  0  0
    5.7169   -1.3156    0.0000 C   0  0  0  0  0  0  0  0  0  0  0  0
    6.7144   -1.2069    0.0000 C   0  0  0  0  0  0  0  0  0  0  0  0
    7.1145   -0.2961    0.0000 C   0  0  0  0  0  0  0  0  0  0  0  0
    6.5252    0.5118    0.0000 C   0  0  0  0  0  0  0  0  0  0  0  0
    5.5358    0.4089    0.0000 C   0  0  0  0  0  0  0  0  0  0  0  0
    5.1275   -0.5077    0.0000 C   0  0  0  0  0  0  0  0  0  0  0  0
    4.1331   -0.6132    0.0000 C   0  0  0  0  0  0  0  0  0  0  0  0
    3.7272   -1.5271    0.0000 O   0  0  0  0  0  0  0  0  0  0  0  0
    3.5446    0.1953    0.0000 N   0  0  0  0  0  0  0  0  0  0  0  0
    3.8546    1.1553    0.0000 N   0  0  0  0  0  0  0  0  0  0  0  0
    3.0446    1.7353    0.0000 N   0  0  0  0  0  0  0  0  0  0  0  0
    2.2346    1.1553    0.0000 C   0  0  0  0  0  0  0  0  0  0  0  0
    1.2554    1.3580    0.0000 C   0  0  0  0  0  0  0  0  0  0  0  0
    0.5872    0.6141    0.0000 C   0  0  0  0  0  0  0  0  0  0  0  0
    0.9003   -0.3393    0.0000 C   0  0  0  0  0  0  0  0  0  0  0  0
    1.8742   -0.5420    0.0000 C   0  0  0  0  0  0  0  0  0  0  0  0
    2.5446    0.1953    0.0000 C   0  0  0  0  0  0  0  0  0  0  0  0
    6.9316    1.4255    0.0000 N   0  3  0  0  0  0  0  0  0  0  0  0
    7.9294    1.5313    0.0000 O   0  5  0  0  0  0  0  0  0  0  0  0
    6.3470    2.2304    0.0000 O   0  0  0  0  0  0  0  0  0  0  0  0
  1  2  1  0  0  0  0
  2  3  2  0  0  0  0
  3  4  1  0  0  0  0
  4  5  2  0  0  0  0
  5  6  1  0  0  0  0
  6  7  2  0  0  0  0
  7  2  1  0  0  0  0
  7  8  1  0  0  0  0
  8  9  2  0  0  0  0
  8 10  1  0  0  0  0
 10 11  1  0  0  0  0
 11 12  2  0  0  0  0
 12 13  1  0  0  0  0
 13 14  2  0  0  0  0
 14 15  1  0  0  0  0
 15 16  2  0  0  0  0
 16 17  1  0  0  0  0
 17 18  2  0  0  0  0
 18 10  1  0  0  0  0
 18 13  1  0  0  0  0
  5 19  1  0  0  0  0
 19 20  1  0  0  0  0
 19 21  2  0  0  0  0
M  CHG  2  19   1  20  -1
M  END
>  <EXTREG>  (ZINC00101963)
ZINC00101963

>  <LOGBIO>
2.5000

$$$$
ZINC00103860
  -MTS-   02131516242D 0   0.00000     0.00000     0

 18 20  0  0  0  0  0  0  0  0999 V2000
    4.1331   -2.5452    0.0000 C   0  0  0  0  0  0  0  0  0  0  0  0
    3.5446   -1.7367    0.0000 N   0  0  0  0  0  0  0  0  0  0  0  0
    3.8546   -0.7767    0.0000 C   0  0  0  0  0  0  0  0  0  0  0  0
    4.8043   -0.4636    0.0000 C   0  0  0  0  0  0  0  0  0  0  0  0
    5.0079    0.5155    0.0000 N   0  0  0  0  0  0  0  0  0  0  0  0
    5.9274    0.9306    0.0000 C   0  0  0  0  0  0  0  0  0  0  0  0
    5.8130    1.9203    0.0000 N   0  0  0  0  0  0  0  0  0  0  0  0
    4.8392    2.1308    0.0000 C   0  0  0  0  0  0  0  0  0  0  0  0
    4.4333    3.0447    0.0000 Cl  0  0  0  0  0  0  0  0  0  0  0  0
    4.3362    1.2563    0.0000 C   0  0  0  0  0  0  0  0  0  0  0  0
    3.3420    1.1492    0.0000 Cl  0  0  0  0  0  0  0  0  0  0  0  0
    3.0446   -0.1967    0.0000 N   0  0  0  0  0  0  0  0  0  0  0  0
    2.2346   -0.7767    0.0000 C   0  0  0  0  0  0  0  0  0  0  0  0
    1.2554   -0.5740    0.0000 C   0  0  0  0  0  0  0  0  0  0  0  0
    0.5872   -1.3180    0.0000 C   0  0  0  0  0  0  0  0  0  0  0  0
    0.9003   -2.2713    0.0000 C   0  0  0  0  0  0  0  0  0  0  0  0
    1.8742   -2.4740    0.0000 C   0  0  0  0  0  0  0  0  0  0  0  0
    2.5446   -1.7367    0.0000 C   0  0  0  0  0  0  0  0  0  0  0  0
  1  2  1  0  0  0  0
  2  3  1  0  0  0  0
  3  4  1  0  0  0  0
  4  5  1  0  0  0  0
  5  6  1  0  0  0  0
  6  7  2  0  0  0  0
  7  8  1  0  0  0  0
  8  9  1  0  0  0  0
  8 10  2  0  0  0  0
 10  5  1  0  0  0  0
 10 11  1  0  0  0  0
  3 12  2  0  0  0  0
 12 13  1  0  0  0  0
 13 14  2  0  0  0  0
 14 15  1  0  0  0  0
 15 16  2  0  0  0  0
 16 17  1  0  0  0  0
 17 18  2  0  0  0  0
 18  2  1  0  0  0  0
 18 13  1  0  0  0  0
M  END
>  <EXTREG>  (ZINC00103860)
ZINC00103860

>  <LOGBIO>
2.5000

$$$$
ZINC00104317
  -MTS-   02131516242D 0   0.00000     0.00000     0

 19 20  0  0  0  0  0  0  0  0999 V2000
    4.5973   -2.9520    0.0000 C   0  0  0  0  0  0  0  0  0  0  0  0
    3.5938   -2.9526    0.0000 C   0  0  0  0  0  0  0  0  0  0  0  0
    3.0969   -2.0908    0.0000 O   0  0  0  0  0  0  0  0  0  0  0  0
    3.5974   -1.2250    0.0000 C   0  0  0  0  0  0  0  0  0  0  0  0
    4.6008   -1.2246    0.0000 C   0  0  0  0  0  0  0  0  0  0  0  0
    5.0969   -0.3623    0.0000 C   0  0  0  0  0  0  0  0  0  0  0  0
    6.0969   -0.3623    0.0000 C   0  0  0  0  0  0  0  0  0  0  0  0
    7.0969   -0.3623    0.0000 N   0  0  0  0  0  0  0  0  0  0  0  0
    4.5982    0.5045    0.0000 C   0  0  0  0  0  0  0  0  0  0  0  0
    3.6034    0.5090    0.0000 C   0  0  0  0  0  0  0  0  0  0  0  0
    3.0987   -0.3583    0.0000 C   0  0  0  0  0  0  0  0  0  0  0  0
    2.0987   -0.3557    0.0000 O   0  0  0  0  0  0  0  0  0  0  0  0
    1.5948   -1.2235    0.0000 C   0  0  0  0  0  0  0  0  0  0  0  0
    0.6000   -1.2200    0.0000 C   0  0  0  0  0  0  0  0  0  0  0  0
    5.1008    1.3690    0.0000 N   0  0  0  0  0  0  0  0  0  0  0  0
    6.1043    1.4723    0.0000 C   0  0  0  0  0  0  0  0  0  0  0  0
    6.3086    2.4474    0.0000 C   0  0  0  0  0  0  0  0  0  0  0  0
    5.4512    2.9548    0.0000 C   0  0  0  0  0  0  0  0  0  0  0  0
    4.6977    2.2841    0.0000 C   0  0  0  0  0  0  0  0  0  0  0  0
  1  2  1  0  0  0  0
  2  3  1  0  0  0  0
  3  4  1  0  0  0  0
  4  5  2  0  0  0  0
  5  6  1  0  0  0  0
  6  7  1  0  0  0  0
  7  8  3  0  0  0  0
  6  9  2  0  0  0  0
  9 10  1  0  0  0  0
 10 11  2  0  0  0  0
 11  4  1  0  0  0  0
 11 12  1  0  0  0  0
 12 13  1  0  0  0  0
 13 14  1  0  0  0  0
  9 15  1  0  0  0  0
 15 16  1  0  0  0  0
 16 17  2  0  0  0  0
 17 18  1  0  0  0  0
 18 19  2  0  0  0  0
 19 15  1  0  0  0  0
M  END
>  <EXTREG>  (ZINC00104317)
ZINC00104317

>  <LOGBIO>
2.5000

$$$$
ZINC00105665
  -MTS-   02131516242D 0   0.00000     0.00000     0

 21 24  0  0  0  0  0  0  0  0999 V2000
    5.5287    0.2652    0.0000 O   0  0  0  0  0  0  0  0  0  0  0  0
    5.1224   -0.6523    0.0000 C   0  0  0  0  0  0  0  0  0  0  0  0
    4.1331   -0.7572    0.0000 N   0  0  0  0  0  0  0  0  0  0  0  0
    3.5446    0.0513    0.0000 C   0  0  0  0  0  0  0  0  0  0  0  0
    3.8546    1.0113    0.0000 C   0  0  0  0  0  0  0  0  0  0  0  0
    4.7674    1.4271    0.0000 C   0  0  0  0  0  0  0  0  0  0  0  0
    4.8621    2.4227    0.0000 C   0  0  0  0  0  0  0  0  0  0  0  0
    4.0433    3.0028    0.0000 C   0  0  0  0  0  0  0  0  0  0  0  0
    3.1398    2.5864    0.0000 C   0  0  0  0  0  0  0  0  0  0  0  0
    3.0446    1.5913    0.0000 C   0  0  0  0  0  0  0  0  0  0  0  0
    2.2346    1.0113    0.0000 C   0  0  0  0  0  0  0  0  0  0  0  0
    1.2554    1.2140    0.0000 C   0  0  0  0  0  0  0  0  0  0  0  0
    0.5872    0.4701    0.0000 C   0  0  0  0  0  0  0  0  0  0  0  0
    0.9003   -0.4833    0.0000 C   0  0  0  0  0  0  0  0  0  0  0  0
    1.8742   -0.6860    0.0000 C   0  0  0  0  0  0  0  0  0  0  0  0
    2.5446    0.0513    0.0000 C   0  0  0  0  0  0  0  0  0  0  0  0
    5.7113   -1.4605    0.0000 C   0  0  0  0  0  0  0  0  0  0  0  0
    5.4018   -2.4206    0.0000 O   0  0  0  0  0  0  0  0  0  0  0  0
    6.2121   -3.0002    0.0000 C   0  0  0  0  0  0  0  0  0  0  0  0
    7.0218   -2.4198    0.0000 C   0  0  0  0  0  0  0  0  0  0  0  0
    6.7113   -1.4599    0.0000 C   0  0  0  0  0  0  0  0  0  0  0  0
  1  2  2  0  0  0  0
  2  3  1  0  0  0  0
  3  4  1  0  0  0  0
  4  5  1  0  0  0  0
  5  6  2  0  0  0  0
  6  7  1  0  0  0  0
  7  8  2  0  0  0  0
  8  9  1  0  0  0  0
  9 10  2  0  0  0  0
 10  5  1  0  0  0  0
 10 11  1  0  0  0  0
 11 12  2  0  0  0  0
 12 13  1  0  0  0  0
 13 14  2  0  0  0  0
 14 15  1  0  0  0  0
 15 16  2  0  0  0  0
 16  4  1  0  0  0  0
 16 11  1  0  0  0  0
  2 17  1  0  0  0  0
 17 18  1  0  0  0  0
 18 19  1  0  0  0  0
 19 20  2  0  0  0  0
 20 21  1  0  0  0  0
 21 17  2  0  0  0  0
M  END
>  <EXTREG>  (ZINC00105665)
ZINC00105665

>  <LOGBIO>
2.5000

$$$$
ZINC00105856
  -MTS-   02131516242D 0   0.00000     0.00000     0

 15 17  0  0  1  0  0  0  0  0999 V2000
    2.7075   -2.8738    0.0000 C   0  0  0  0  0  0  0  0  0  0  0  0
    2.1190   -2.0653    0.0000 C   0  0  1  0  0  0  0  0  0  0  0  0
    2.4290   -1.1053    0.0000 C   0  0  0  0  0  0  0  0  0  0  0  0
    1.6190   -0.5253    0.0000 N   0  0  0  0  0  0  0  0  0  0  0  0
    0.8090   -1.1053    0.0000 C   0  0  0  0  0  0  0  0  0  0  0  0
    1.1190   -2.0653    0.0000 S   0  0  0  0  0  0  0  0  0  0  0  0
    0.0000   -0.5026    0.0000 N   0  0  0  0  0  0  0  0  0  0  0  0
    0.3221    0.4441    0.0000 N   0  0  0  0  0  0  0  0  0  0  0  0
    1.3308    0.4283    0.0000 C   0  0  0  0  0  0  0  0  0  0  0  0
    1.9332    1.2265    0.0000 C   0  0  0  0  0  0  0  0  0  0  0  0
    2.9418    1.2091    0.0000 S   0  0  0  0  0  0  0  0  0  0  0  0
    3.2612    2.1528    0.0000 C   0  0  0  0  0  0  0  0  0  0  0  0
    2.4707    2.7591    0.0000 C   0  0  0  0  0  0  0  0  0  0  0  0
    1.6424    2.1833    0.0000 C   0  0  0  0  0  0  0  0  0  0  0  0
    2.7115   -1.9707    0.0000 H   0  0  0  0  0  0  0  0  0  0  0  0
  2  1  1  6  0  0  0
  2 15  1  1  0  0  0
  2  3  1  0  0  0  0
  3  4  1  0  0  0  0
  4  5  1  0  0  0  0
  5  6  1  0  0  0  0
  6  2  1  0  0  0  0
  5  7  2  0  0  0  0
  7  8  1  0  0  0  0
  8  9  2  0  0  0  0
  9  4  1  0  0  0  0
  9 10  1  0  0  0  0
 10 11  1  0  0  0  0
 11 12  1  0  0  0  0
 12 13  2  0  0  0  0
 13 14  1  0  0  0  0
 14 10  2  0  0  0  0
M  END
>  <EXTREG>  (ZINC00105856)
ZINC00105856

>  <LOGBIO>
2.5000

$$$$
ZINC00106327
  -MTS-   02131516242D 0   0.00000     0.00000     0

 15 15  0  0  1  0  0  0  0  0999 V2000
    4.8507    2.0964    0.0000 N   0  0  0  0  0  0  0  0  0  0  0  0
    3.9852    1.5955    0.0000 C   0  0  0  0  0  0  0  0  0  0  0  0
    3.1152    2.0955    0.0000 C   0  0  0  0  0  0  0  0  0  0  0  0
    2.2552    1.5955    0.0000 C   0  0  0  0  0  0  0  0  0  0  0  0
    2.2552    0.5955    0.0000 C   0  0  0  0  0  0  0  0  0  0  0  0
    3.1152    0.0955    0.0000 C   0  0  0  0  0  0  0  0  0  0  0  0
    3.9852    0.5955    0.0000 C   0  0  0  0  0  0  0  0  0  0  0  0
    1.3884    0.0968    0.0000 C   0  0  1  0  0  0  0  0  0  0  0  0
    0.5199    0.5994    0.0000 O   0  0  0  0  0  0  0  0  0  0  0  0
    1.3864   -0.8980    0.0000 C   0  0  1  0  0  0  0  0  0  0  0  0
    0.5196   -1.3966    0.0000 O   0  0  0  0  0  0  0  0  0  0  0  0
    2.2549   -1.4005    0.0000 C   0  0  0  0  0  0  0  0  0  0  0  0
    2.2529   -2.3953    0.0000 O   0  0  0  0  0  0  0  0  0  0  0  0
    0.8673   -0.5970    0.0000 H   0  0  0  0  0  0  0  0  0  0  0  0
    1.3892    0.6968    0.0000 H   0  0  0  0  0  0  0  0  0  0  0  0
  1  2  1  0  0  0  0
  2  3  2  0  0  0  0
  3  4  1  0  0  0  0
  4  5  2  0  0  0  0
  5  6  1  0  0  0  0
  6  7  2  0  0  0  0
  7  2  1  0  0  0  0
  5  8  1  0  0  0  0
  8 15  1  1  0  0  0
  8  9  1  6  0  0  0
  8 10  1  0  0  0  0
 10 14  1  1  0  0  0
 10 11  1  6  0  0  0
 10 12  1  0  0  0  0
 12 13  1  0  0  0  0
M  END
>  <EXTREG>  (ZINC00106327)
ZINC00106327

>  <LOGBIO>
2.5000

$$$$
ZINC00106666
  -MTS-   02131516242D 0   0.00000     0.00000     0

 25 27  0  0  0  0  0  0  0  0999 V2000
    4.0528   -2.4974    0.0000 O   0  0  0  0  0  0  0  0  0  0  0  0
    3.1863   -1.9983    0.0000 C   0  0  0  0  0  0  0  0  0  0  0  0
    2.3208   -2.4991    0.0000 N   0  0  0  0  0  0  0  0  0  0  0  0
    1.4508   -1.9991    0.0000 C   0  0  0  0  0  0  0  0  0  0  0  0
    0.5908   -2.4991    0.0000 C   0  0  0  0  0  0  0  0  0  0  0  0
    0.5908   -3.4991    0.0000 C   0  0  0  0  0  0  0  0  0  0  0  0
    1.4508   -3.9991    0.0000 C   0  0  0  0  0  0  0  0  0  0  0  0
    2.3208   -3.4991    0.0000 C   0  0  0  0  0  0  0  0  0  0  0  0
    3.1853   -0.9983    0.0000 C   0  0  0  0  0  0  0  0  0  0  0  0
    4.0533   -0.4948    0.0000 C   0  0  0  0  0  0  0  0  0  0  0  0
    4.0503    0.4999    0.0000 C   0  0  0  0  0  0  0  0  0  0  0  0
    3.1843    0.9999    0.0000 C   0  0  0  0  0  0  0  0  0  0  0  0
    2.3213    0.5052    0.0000 C   0  0  0  0  0  0  0  0  0  0  0  0
    2.3193   -0.4983    0.0000 C   0  0  0  0  0  0  0  0  0  0  0  0
    1.4565    1.0073    0.0000 N   0  3  0  0  0  0  0  0  0  0  0  0
    1.4585    2.0108    0.0000 O   0  5  0  0  0  0  0  0  0  0  0  0
    0.5935    0.5125    0.0000 O   0  0  0  0  0  0  0  0  0  0  0  0
    4.9156    1.0012    0.0000 C   0  0  0  0  0  0  0  0  0  0  0  0
    5.7824    0.5026    0.0000 O   0  0  0  0  0  0  0  0  0  0  0  0
    4.9141    2.0012    0.0000 N   0  0  0  0  0  0  0  0  0  0  0  0
    5.7818    2.5051    0.0000 C   0  0  0  0  0  0  0  0  0  0  0  0
    5.7783    3.4999    0.0000 C   0  0  0  0  0  0  0  0  0  0  0  0
    4.9120    3.9995    0.0000 C   0  0  0  0  0  0  0  0  0  0  0  0
    4.0492    3.5042    0.0000 C   0  0  0  0  0  0  0  0  0  0  0  0
    4.0478    2.5008    0.0000 C   0  0  0  0  0  0  0  0  0  0  0  0
  1  2  2  0  0  0  0
  2  3  1  0  0  0  0
  3  4  1  0  0  0  0
  4  5  1  0  0  0  0
  5  6  1  0  0  0  0
  6  7  1  0  0  0  0
  7  8  1  0  0  0  0
  8  3  1  0  0  0  0
  2  9  1  0  0  0  0
  9 10  2  0  0  0  0
 10 11  1  0  0  0  0
 11 12  2  0  0  0  0
 12 13  1  0  0  0  0
 13 14  2  0  0  0  0
 14  9  1  0  0  0  0
 13 15  1  0  0  0  0
 15 16  1  0  0  0  0
 15 17  2  0  0  0  0
 11 18  1  0  0  0  0
 18 19  2  0  0  0  0
 18 20  1  0  0  0  0
 20 21  1  0  0  0  0
 21 22  1  0  0  0  0
 22 23  1  0  0  0  0
 23 24  1  0  0  0  0
 24 25  1  0  0  0  0
 25 20  1  0  0  0  0
M  CHG  2  15   1  16  -1
M  END
>  <EXTREG>  (ZINC00106666)
ZINC00106666

>  <LOGBIO>
2.5000

$$$$
ZINC00107350
  -MTS-   02131516242D 0   0.00000     0.00000     0

 17 19  0  0  0  0  0  0  0  0999 V2000
    0.5182    0.0714    0.0000 C   0  0  0  0  0  0  0  0  0  0  0  0
    1.0223   -0.7923    0.0000 O   0  0  0  0  0  0  0  0  0  0  0  0
    2.0223   -0.7876    0.0000 C   0  0  0  0  0  0  0  0  0  0  0  0
    2.5290   -1.6537    0.0000 C   0  0  0  0  0  0  0  0  0  0  0  0
    3.5237   -1.6470    0.0000 C   0  0  0  0  0  0  0  0  0  0  0  0
    4.0205   -0.7791    0.0000 C   0  0  0  0  0  0  0  0  0  0  0  0
    3.5225    0.0821    0.0000 C   0  0  0  0  0  0  0  0  0  0  0  0
    2.5190    0.0803    0.0000 C   0  0  0  0  0  0  0  0  0  0  0  0
    5.0205   -0.7768    0.0000 C   0  0  0  0  0  0  0  0  0  0  0  0
    5.5256   -1.6439    0.0000 N   0  0  0  0  0  0  0  0  0  0  0  0
    6.5204   -1.6389    0.0000 C   0  0  0  0  0  0  0  0  0  0  0  0
    7.0187   -0.7719    0.0000 C   0  0  0  0  0  0  0  0  0  0  0  0
    6.5205    0.0902    0.0000 C   0  0  0  0  0  0  0  0  0  0  0  0
    6.8305    1.0502    0.0000 S   0  0  0  0  0  0  0  0  0  0  0  0
    6.0205    1.6302    0.0000 C   0  0  0  0  0  0  0  0  0  0  0  0
    5.2105    1.0502    0.0000 C   0  0  0  0  0  0  0  0  0  0  0  0
    5.5205    0.0902    0.0000 C   0  0  0  0  0  0  0  0  0  0  0  0
  1  2  1  0  0  0  0
  2  3  1  0  0  0  0
  3  4  2  0  0  0  0
  4  5  1  0  0  0  0
  5  6  2  0  0  0  0
  6  7  1  0  0  0  0
  7  8  2  0  0  0  0
  8  3  1  0  0  0  0
  6  9  1  0  0  0  0
  9 10  2  0  0  0  0
 10 11  1  0  0  0  0
 11 12  1  0  0  0  0
 12 13  1  0  0  0  0
 13 14  1  0  0  0  0
 14 15  1  0  0  0  0
 15 16  2  0  0  0  0
 16 17  1  0  0  0  0
 17  9  1  0  0  0  0
 17 13  2  0  0  0  0
M  END
>  <EXTREG>  (ZINC00107350)
ZINC00107350

>  <LOGBIO>
2.5000

$$$$
ZINC00108271
  -MTS-   02131516242D 0   0.00000     0.00000     0

 16 18  0  0  0  0  0  0  0  0999 V2000
    4.0565    2.4995    0.0000 N   0  0  0  0  0  0  0  0  0  0  0  0
    3.1910    1.9987    0.0000 C   0  0  0  0  0  0  0  0  0  0  0  0
    2.3210    2.4987    0.0000 N   0  0  0  0  0  0  0  0  0  0  0  0
    1.4610    1.9987    0.0000 C   0  0  0  0  0  0  0  0  0  0  0  0
    1.4610    0.9987    0.0000 C   0  0  0  0  0  0  0  0  0  0  0  0
    0.5910    0.4987    0.0000 C   0  0  0  0  0  0  0  0  0  0  0  0
    0.5910   -0.5013    0.0000 O   0  0  0  0  0  0  0  0  0  0  0  0
    1.4610   -1.0013    0.0000 C   0  0  0  0  0  0  0  0  0  0  0  0
    1.4650   -2.0048    0.0000 C   0  0  0  0  0  0  0  0  0  0  0  0
    2.3341   -2.4995    0.0000 C   0  0  0  0  0  0  0  0  0  0  0  0
    3.1990   -1.9908    0.0000 C   0  0  0  0  0  0  0  0  0  0  0  0
    4.0693   -2.4834    0.0000 F   0  0  0  0  0  0  0  0  0  0  0  0
    3.1900   -0.9961    0.0000 C   0  0  0  0  0  0  0  0  0  0  0  0
    2.3210   -0.5013    0.0000 C   0  0  0  0  0  0  0  0  0  0  0  0
    2.3210    0.4987    0.0000 C   0  0  0  0  0  0  0  0  0  0  0  0
    3.1910    0.9987    0.0000 N   0  0  0  0  0  0  0  0  0  0  0  0
  1  2  1  0  0  0  0
  2  3  1  0  0  0  0
  3  4  2  0  0  0  0
  4  5  1  0  0  0  0
  5  6  1  0  0  0  0
  6  7  1  0  0  0  0
  7  8  1  0  0  0  0
  8  9  1  0  0  0  0
  9 10  2  0  0  0  0
 10 11  1  0  0  0  0
 11 12  1  0  0  0  0
 11 13  2  0  0  0  0
 13 14  1  0  0  0  0
 14  8  2  0  0  0  0
 14 15  1  0  0  0  0
 15  5  2  0  0  0  0
 15 16  1  0  0  0  0
 16  2  2  0  0  0  0
M  END
>  <EXTREG>  (ZINC00108271)
ZINC00108271

>  <LOGBIO>
2.5000

$$$$
ZINC00108331
  -MTS-   02131516242D 0   0.00000     0.00000     0

 20 21  0  0  1  0  0  0  0  0999 V2000
    5.8614   -1.6602    0.0000 C   0  0  0  0  0  0  0  0  0  0  0  0
    5.2729   -0.8518    0.0000 C   0  0  0  0  0  0  0  0  0  0  0  0
    5.5829    0.1082    0.0000 C   0  0  0  0  0  0  0  0  0  0  0  0
    4.7729    0.6882    0.0000 C   0  0  2  0  0  0  0  0  0  0  0  0
    4.1055    1.4329    0.0000 O   0  0  0  0  0  0  0  0  0  0  0  0
    3.9629    0.1082    0.0000 N   0  0  0  0  0  0  0  0  0  0  0  0
    4.2729   -0.8518    0.0000 N   0  0  0  0  0  0  0  0  0  0  0  0
    3.0132    0.4214    0.0000 C   0  0  0  0  0  0  0  0  0  0  0  0
    2.8095    1.4005    0.0000 O   0  0  0  0  0  0  0  0  0  0  0  0
    2.2671   -0.2445    0.0000 C   0  0  0  0  0  0  0  0  0  0  0  0
    2.4705   -1.2271    0.0000 C   0  0  0  0  0  0  0  0  0  0  0  0
    1.7270   -1.8880    0.0000 C   0  0  0  0  0  0  0  0  0  0  0  0
    0.7770   -1.5758    0.0000 C   0  0  0  0  0  0  0  0  0  0  0  0
    0.5705   -0.6027    0.0000 C   0  0  0  0  0  0  0  0  0  0  0  0
    1.3171    0.0677    0.0000 C   0  0  0  0  0  0  0  0  0  0  0  0
    1.1115    1.0464    0.0000 Cl  0  0  0  0  0  0  0  0  0  0  0  0
    5.7073    1.7308    0.0000 C   0  0  0  0  0  0  0  0  0  0  0  0
    4.9626    2.3982    0.0000 F   0  0  0  0  0  0  0  0  0  0  0  0
    6.4519    1.0634    0.0000 F   0  0  0  0  0  0  0  0  0  0  0  0
    6.3747    2.4755    0.0000 F   0  0  0  0  0  0  0  0  0  0  0  0
  1  2  1  0  0  0  0
  2  3  1  0  0  0  0
  3  4  1  0  0  0  0
  4  5  1  1  0  0  0
  4  6  1  0  0  0  0
  6  7  1  0  0  0  0
  7  2  2  0  0  0  0
  6  8  1  0  0  0  0
  8  9  2  0  0  0  0
  8 10  1  0  0  0  0
 10 11  2  0  0  0  0
 11 12  1  0  0  0  0
 12 13  2  0  0  0  0
 13 14  1  0  0  0  0
 14 15  2  0  0  0  0
 15 10  1  0  0  0  0
 15 16  1  0  0  0  0
  4 17  1  0  0  0  0
 17 18  1  0  0  0  0
 17 19  1  0  0  0  0
 17 20  1  0  0  0  0
M  END
>  <EXTREG>  (ZINC00108331)
ZINC00108331

>  <LOGBIO>
2.5000

$$$$
ZINC00108978
  -MTS-   02131516242D 0   0.00000     0.00000     0

 23 26  0  0  1  0  0  0  0  0999 V2000
    2.8356    2.2630    0.0000 O   0  0  0  0  0  0  0  0  0  0  0  0
    3.1753    1.3188    0.0000 C   0  0  0  0  0  0  0  0  0  0  0  0
    4.1545    1.1434    0.0000 O   0  0  0  0  0  0  0  0  0  0  0  0
    4.7993    1.9078    0.0000 C   0  0  1  0  0  0  0  0  0  0  0  0
    4.3093    2.8178    0.0000 C   0  0  0  0  0  0  0  0  0  0  0  0
    5.4193    2.4978    0.0000 N   0  0  0  0  0  0  0  0  0  0  0  0
    6.2193    2.8478    0.0000 C   0  0  0  0  0  0  0  0  0  0  0  0
    6.7293    2.1478    0.0000 C   0  0  0  0  0  0  0  0  0  0  0  0
    5.8093    1.5678    0.0000 C   0  0  0  0  0  0  0  0  0  0  0  0
    5.7293    0.0178    0.0000 C   0  0  0  0  0  0  0  0  0  0  0  0
    5.2693    0.7278    0.0000 C   0  0  0  0  0  0  0  0  0  0  0  0
    2.5301    0.5548    0.0000 C   0  0  2  0  0  0  0  0  0  0  0  0
    1.5423    0.7312    0.0000 C   0  0  0  0  0  0  0  0  0  0  0  0
    0.9020   -0.0301    0.0000 O   0  0  0  0  0  0  0  0  0  0  0  0
    1.2401   -0.9712    0.0000 C   0  0  0  0  0  0  0  0  0  0  0  0
    0.5903   -1.7359    0.0000 C   0  0  0  0  0  0  0  0  0  0  0  0
    0.9284   -2.6771    0.0000 C   0  0  0  0  0  0  0  0  0  0  0  0
    1.9163   -2.8535    0.0000 C   0  0  0  0  0  0  0  0  0  0  0  0
    2.5566   -2.0921    0.0000 C   0  0  0  0  0  0  0  0  0  0  0  0
    2.2185   -1.1510    0.0000 C   0  0  0  0  0  0  0  0  0  0  0  0
    2.8682   -0.3863    0.0000 O   0  0  0  0  0  0  0  0  0  0  0  0
    2.3264    1.1191    0.0000 H   0  0  0  0  0  0  0  0  0  0  0  0
    4.2025    1.9697    0.0000 H   0  0  0  0  0  0  0  0  0  0  0  0
  1  2  2  0  0  0  0
  2  3  1  0  0  0  0
  4  3  1  1  0  0  0
  4 23  1  6  0  0  0
  4  5  1  0  0  0  0
  5  6  1  0  0  0  0
  6  7  1  0  0  0  0
  7  8  1  0  0  0  0
  8  9  1  0  0  0  0
  9  4  1  0  0  0  0
  9 10  1  0  0  0  0
 10 11  1  0  0  0  0
 11  6  1  0  0  0  0
 12  2  1  1  0  0  0
 12 22  1  6  0  0  0
 12 13  1  0  0  0  0
 13 14  1  0  0  0  0
 14 15  1  0  0  0  0
 15 16  1  0  0  0  0
 16 17  2  0  0  0  0
 17 18  1  0  0  0  0
 18 19  2  0  0  0  0
 19 20  1  0  0  0  0
 20 15  2  0  0  0  0
 20 21  1  0  0  0  0
 21 12  1  0  0  0  0
M  END
>  <EXTREG>  (ZINC00108978)
ZINC00108978

>  <LOGBIO>
2.5000

$$$$
ZINC00111090
  -MTS-   02131516242D 0   0.00000     0.00000     0

 17 18  0  0  0  0  0  0  0  0999 V2000
    7.1477   -2.3240    0.0000 C   0  0  0  0  0  0  0  0  0  0  0  0
    6.5592   -1.5155    0.0000 C   0  0  0  0  0  0  0  0  0  0  0  0
    6.8692   -0.5555    0.0000 S   0  0  0  0  0  0  0  0  0  0  0  0
    6.0592    0.0245    0.0000 C   0  0  0  0  0  0  0  0  0  0  0  0
    6.0592    1.0245    0.0000 C   0  0  0  0  0  0  0  0  0  0  0  0
    5.2492   -0.5555    0.0000 C   0  0  0  0  0  0  0  0  0  0  0  0
    5.5592   -1.5155    0.0000 C   0  0  0  0  0  0  0  0  0  0  0  0
    4.2995   -0.2424    0.0000 S   0  0  0  0  0  0  0  0  0  0  0  0
    3.9863   -1.1921    0.0000 O   0  0  0  0  0  0  0  0  0  0  0  0
    4.6126    0.7073    0.0000 O   0  0  0  0  0  0  0  0  0  0  0  0
    3.3498    0.0708    0.0000 N   0  0  0  0  0  0  0  0  0  0  0  0
    3.1461    1.0498    0.0000 C   0  0  0  0  0  0  0  0  0  0  0  0
    2.1964    1.3630    0.0000 C   0  0  0  0  0  0  0  0  0  0  0  0
    1.8880    2.3235    0.0000 O   0  0  0  0  0  0  0  0  0  0  0  0
    0.8918    2.3219    0.0000 C   0  0  0  0  0  0  0  0  0  0  0  0
    0.5724    1.3782    0.0000 C   0  0  0  0  0  0  0  0  0  0  0  0
    1.3843    0.7795    0.0000 C   0  0  0  0  0  0  0  0  0  0  0  0
  1  2  1  0  0  0  0
  2  3  1  0  0  0  0
  3  4  1  0  0  0  0
  4  5  1  0  0  0  0
  4  6  2  0  0  0  0
  6  7  1  0  0  0  0
  7  2  2  0  0  0  0
  6  8  1  0  0  0  0
  8  9  2  0  0  0  0
  8 10  2  0  0  0  0
  8 11  1  0  0  0  0
 11 12  1  0  0  0  0
 12 13  1  0  0  0  0
 13 14  1  0  0  0  0
 14 15  1  0  0  0  0
 15 16  2  0  0  0  0
 16 17  1  0  0  0  0
 17 13  2  0  0  0  0
M  END
>  <EXTREG>  (ZINC00111090)
ZINC00111090

>  <LOGBIO>
2.5000

$$$$
ZINC00111725
  -MTS-   02131516242D 0   0.00000     0.00000     0

 15 17  0  0  0  0  0  0  0  0999 V2000
    3.9848    1.5517    0.0000 C   0  0  0  0  0  0  0  0  0  0  0  0
    3.1193    1.0509    0.0000 N   0  0  0  0  0  0  0  0  0  0  0  0
    2.2493    1.5509    0.0000 C   0  0  0  0  0  0  0  0  0  0  0  0
    2.2468    2.5509    0.0000 O   0  0  0  0  0  0  0  0  0  0  0  0
    1.3893    1.0509    0.0000 N   0  0  0  0  0  0  0  0  0  0  0  0
    1.3893    0.0509    0.0000 C   0  0  0  0  0  0  0  0  0  0  0  0
    0.5193   -0.4491    0.0000 C   0  0  0  0  0  0  0  0  0  0  0  0
    0.5193   -1.4491    0.0000 C   0  0  0  0  0  0  0  0  0  0  0  0
    1.3893   -1.9491    0.0000 C   0  0  0  0  0  0  0  0  0  0  0  0
    2.2493   -1.4491    0.0000 C   0  0  0  0  0  0  0  0  0  0  0  0
    3.1143   -1.9509    0.0000 C   0  0  0  0  0  0  0  0  0  0  0  0
    3.9824   -1.4543    0.0000 C   0  0  0  0  0  0  0  0  0  0  0  0
    3.9843   -0.4509    0.0000 C   0  0  0  0  0  0  0  0  0  0  0  0
    3.1193    0.0509    0.0000 C   0  0  0  0  0  0  0  0  0  0  0  0
    2.2493   -0.4491    0.0000 C   0  0  0  0  0  0  0  0  0  0  0  0
  1  2  1  0  0  0  0
  2  3  1  0  0  0  0
  3  4  2  0  0  0  0
  3  5  1  0  0  0  0
  5  6  1  0  0  0  0
  6  7  1  0  0  0  0
  7  8  2  0  0  0  0
  8  9  1  0  0  0  0
  9 10  2  0  0  0  0
 10 11  1  0  0  0  0
 11 12  2  0  0  0  0
 12 13  1  0  0  0  0
 13 14  2  0  0  0  0
 14  2  1  0  0  0  0
 14 15  1  0  0  0  0
 15  6  2  0  0  0  0
 15 10  1  0  0  0  0
M  END
>  <EXTREG>  (ZINC00111725)
ZINC00111725

>  <LOGBIO>
2.5000

$$$$
ZINC00111858
  -MTS-   02131516242D 0   0.00000     0.00000     0

 14 14  0  0  0  0  0  0  0  0999 V2000
    3.1146    2.0004    0.0000 C   0  0  0  0  0  0  0  0  0  0  0  0
    3.1156    1.0004    0.0000 C   0  0  0  0  0  0  0  0  0  0  0  0
    2.2501    0.4996    0.0000 C   0  0  0  0  0  0  0  0  0  0  0  0
    1.3801    0.9996    0.0000 C   0  0  0  0  0  0  0  0  0  0  0  0
    0.5201    0.4996    0.0000 C   0  0  0  0  0  0  0  0  0  0  0  0
    0.5201   -0.5004    0.0000 C   0  0  0  0  0  0  0  0  0  0  0  0
    1.3801   -1.0004    0.0000 C   0  0  0  0  0  0  0  0  0  0  0  0
    1.3776   -2.0004    0.0000 C   0  0  0  0  0  0  0  0  0  0  0  0
    2.2501   -0.5004    0.0000 C   0  0  0  0  0  0  0  0  0  0  0  0
    3.2887   -1.1015    0.0000 N   0  0  0  0  0  0  0  0  0  0  0  0
    4.1582   -0.6006    0.0000 C   0  0  0  0  0  0  0  0  0  0  0  0
    4.1591   -0.0006    0.0000 O   0  0  0  0  0  0  0  0  0  0  0  0
    5.0187   -1.0997    0.0000 C   0  0  0  0  0  0  0  0  0  0  0  0
    5.8882   -0.5989    0.0000 S   0  0  0  0  0  0  0  0  0  0  0  0
  1  2  1  0  0  0  0
  2  3  1  0  0  0  0
  3  4  2  0  0  0  0
  4  5  1  0  0  0  0
  5  6  2  0  0  0  0
  6  7  1  0  0  0  0
  7  8  1  0  0  0  0
  7  9  2  0  0  0  0
  9  3  1  0  0  0  0
  9 10  1  0  0  0  0
 10 11  1  0  0  0  0
 11 12  2  0  0  0  0
 11 13  1  0  0  0  0
 13 14  1  0  0  0  0
M  END
>  <EXTREG>  (ZINC00111858)
ZINC00111858

>  <LOGBIO>
2.5000

$$$$
ZINC00112210
  -MTS-   02131516242D 0   0.00000     0.00000     0

 11 11  0  0  0  0  0  0  0  0999 V2000
    3.9824    1.3515    0.0000 C   0  0  0  0  0  0  0  0  0  0  0  0
    3.1169    0.8506    0.0000 C   0  0  0  0  0  0  0  0  0  0  0  0
    2.2469    1.3506    0.0000 C   0  0  0  0  0  0  0  0  0  0  0  0
    1.3869    0.8506    0.0000 C   0  0  0  0  0  0  0  0  0  0  0  0
    0.5201    1.3493    0.0000 Br  0  0  0  0  0  0  0  0  0  0  0  0
    1.3869   -0.1494    0.0000 C   0  0  0  0  0  0  0  0  0  0  0  0
    0.5201   -0.6480    0.0000 C   0  0  0  0  0  0  0  0  0  0  0  0
    2.2469   -0.6494    0.0000 C   0  0  0  0  0  0  0  0  0  0  0  0
    2.2443   -1.6493    0.0000 S   0  0  0  0  0  0  0  0  0  0  0  0
    3.1169   -0.1494    0.0000 C   0  0  0  0  0  0  0  0  0  0  0  0
    3.9824   -0.6502    0.0000 Br  0  0  0  0  0  0  0  0  0  0  0  0
  1  2  1  0  0  0  0
  2  3  2  0  0  0  0
  3  4  1  0  0  0  0
  4  5  1  0  0  0  0
  4  6  2  0  0  0  0
  6  7  1  0  0  0  0
  6  8  1  0  0  0  0
  8  9  1  0  0  0  0
  8 10  2  0  0  0  0
 10  2  1  0  0  0  0
 10 11  1  0  0  0  0
M  END
>  <EXTREG>  (ZINC00112210)
ZINC00112210

>  <LOGBIO>
2.5000

$$$$
ZINC00112581
  -MTS-   02131516242D 0   0.00000     0.00000     0

 15 15  0  0  1  0  0  0  0  0999 V2000
    2.5622   -3.4077    0.0000 C   0  0  0  0  0  0  0  0  0  0  0  0
    3.3262   -2.7624    0.0000 O   0  0  0  0  0  0  0  0  0  0  0  0
    3.1494   -1.7782    0.0000 C   0  0  0  0  0  0  0  0  0  0  0  0
    3.9154   -1.1300    0.0000 C   0  0  0  0  0  0  0  0  0  0  0  0
    3.7375   -0.1512    0.0000 C   0  0  0  0  0  0  0  0  0  0  0  0
    2.7970    0.1887    0.0000 C   0  0  0  0  0  0  0  0  0  0  0  0
    2.6227    1.1734    0.0000 C   0  0  0  0  0  0  0  0  0  0  0  0
    1.6795    1.5159    0.0000 C   0  0  0  0  0  0  0  0  0  0  0  0
    1.5071    2.4957    0.0000 C   0  0  1  0  0  0  0  0  0  0  0  0
    0.5640    2.8382    0.0000 C   0  0  0  0  0  0  0  0  0  0  0  0
    1.6804    3.4806    0.0000 O   0  0  0  0  0  0  0  0  0  0  0  0
    2.5071    2.4957    0.0000 C   0  0  0  0  0  0  0  0  0  0  0  0
    3.5071    2.4957    0.0000 C   0  0  0  0  0  0  0  0  0  0  0  0
    2.0345   -0.4501    0.0000 C   0  0  0  0  0  0  0  0  0  0  0  0
    2.2089   -1.4382    0.0000 C   0  0  0  0  0  0  0  0  0  0  0  0
  1  2  1  0  0  0  0
  2  3  1  0  0  0  0
  3  4  2  0  0  0  0
  4  5  1  0  0  0  0
  5  6  2  0  0  0  0
  6  7  1  0  0  0  0
  7  8  1  0  0  0  0
  8  9  1  0  0  0  0
  9 10  1  6  0  0  0
  9 11  1  1  0  0  0
  9 12  1  0  0  0  0
 12 13  3  0  0  0  0
  6 14  1  0  0  0  0
 14 15  2  0  0  0  0
 15  3  1  0  0  0  0
M  END
>  <EXTREG>  (ZINC00112581)
ZINC00112581

>  <LOGBIO>
2.5000

$$$$
ZINC00113062
  -MTS-   02131516242D 0   0.00000     0.00000     0

 21 21  0  0  0  0  0  0  0  0999 V2000
    3.1136    2.9504    0.0000 C   0  0  0  0  0  0  0  0  0  0  0  0
    3.1146    1.9504    0.0000 C   0  0  0  0  0  0  0  0  0  0  0  0
    4.1146    1.9514    0.0000 C   0  0  0  0  0  0  0  0  0  0  0  0
    2.1146    1.9494    0.0000 C   0  0  0  0  0  0  0  0  0  0  0  0
    3.1156    0.9504    0.0000 S   0  0  0  0  0  0  0  0  0  0  0  0
    2.2501    0.4496    0.0000 C   0  0  0  0  0  0  0  0  0  0  0  0
    1.3801    0.9496    0.0000 C   0  0  0  0  0  0  0  0  0  0  0  0
    0.5201    0.4496    0.0000 C   0  0  0  0  0  0  0  0  0  0  0  0
    0.5201   -0.5504    0.0000 C   0  0  0  0  0  0  0  0  0  0  0  0
    1.3801   -1.0504    0.0000 C   0  0  0  0  0  0  0  0  0  0  0  0
    1.3766   -2.4504    0.0000 C   0  0  0  0  0  0  0  0  0  0  0  0
    0.5066   -2.9504    0.0000 O   0  0  0  0  0  0  0  0  0  0  0  0
    2.2366   -2.9504    0.0000 O   0  0  0  0  0  0  0  0  0  0  0  0
    2.2501   -0.5504    0.0000 C   0  0  0  0  0  0  0  0  0  0  0  0
    3.1156   -1.0513    0.0000 S   0  0  0  0  0  0  0  0  0  0  0  0
    3.6165   -0.1858    0.0000 O   0  0  0  0  0  0  0  0  0  0  0  0
    2.8151   -1.5706    0.0000 O   0  0  0  0  0  0  0  0  0  0  0  0
    4.1542   -1.6523    0.0000 C   0  0  0  0  0  0  0  0  0  0  0  0
    4.6551   -0.7868    0.0000 C   0  0  0  0  0  0  0  0  0  0  0  0
    3.6534   -2.5178    0.0000 C   0  0  0  0  0  0  0  0  0  0  0  0
    5.0198   -2.1532    0.0000 C   0  0  0  0  0  0  0  0  0  0  0  0
  1  2  1  0  0  0  0
  2  3  1  0  0  0  0
  2  4  1  0  0  0  0
  2  5  1  0  0  0  0
  5  6  1  0  0  0  0
  6  7  2  0  0  0  0
  7  8  1  0  0  0  0
  8  9  2  0  0  0  0
  9 10  1  0  0  0  0
 10 11  1  0  0  0  0
 11 12  1  0  0  0  0
 11 13  2  0  0  0  0
 10 14  2  0  0  0  0
 14  6  1  0  0  0  0
 14 15  1  0  0  0  0
 15 16  2  0  0  0  0
 15 17  2  0  0  0  0
 15 18  1  0  0  0  0
 18 19  1  0  0  0  0
 18 20  1  0  0  0  0
 18 21  1  0  0  0  0
M  END
>  <EXTREG>  (ZINC00113062)
ZINC00113062

>  <LOGBIO>
2.5000

$$$$
ZINC00113331
  -MTS-   02131516242D 0   0.00000     0.00000     0

 18 19  0  0  0  0  0  0  0  0999 V2000
    0.8592   -3.8686    0.0000 C   0  0  0  0  0  0  0  0  0  0  0  0
    1.2660   -2.9513    0.0000 C   0  0  0  0  0  0  0  0  0  0  0  0
    2.2553   -2.8469    0.0000 O   0  0  0  0  0  0  0  0  0  0  0  0
    2.6621   -1.9297    0.0000 C   0  0  0  0  0  0  0  0  0  0  0  0
    3.6514   -1.8253    0.0000 O   0  0  0  0  0  0  0  0  0  0  0  0
    2.0736   -1.1212    0.0000 C   0  0  0  0  0  0  0  0  0  0  0  0
    2.3836   -0.1612    0.0000 C   0  0  0  0  0  0  0  0  0  0  0  0
    1.5736    0.4188    0.0000 C   0  0  0  0  0  0  0  0  0  0  0  0
    0.7636   -0.1612    0.0000 O   0  0  0  0  0  0  0  0  0  0  0  0
    1.0736   -1.1212    0.0000 C   0  0  0  0  0  0  0  0  0  0  0  0
    0.4851   -1.9297    0.0000 C   0  0  0  0  0  0  0  0  0  0  0  0
    1.5736    1.4188    0.0000 C   0  0  0  0  0  0  0  0  0  0  0  0
    2.4421    1.9214    0.0000 C   0  0  0  0  0  0  0  0  0  0  0  0
    2.4401    2.9162    0.0000 C   0  0  0  0  0  0  0  0  0  0  0  0
    1.5746    3.4170    0.0000 C   0  0  0  0  0  0  0  0  0  0  0  0
    1.5771    4.4170    0.0000 Cl  0  0  0  0  0  0  0  0  0  0  0  0
    0.7111    2.9231    0.0000 C   0  0  0  0  0  0  0  0  0  0  0  0
    0.7081    1.9197    0.0000 C   0  0  0  0  0  0  0  0  0  0  0  0
  1  2  1  0  0  0  0
  2  3  1  0  0  0  0
  3  4  1  0  0  0  0
  4  5  2  0  0  0  0
  4  6  1  0  0  0  0
  6  7  1  0  0  0  0
  7  8  2  0  0  0  0
  8  9  1  0  0  0  0
  9 10  1  0  0  0  0
 10  6  2  0  0  0  0
 10 11  1  0  0  0  0
  8 12  1  0  0  0  0
 12 13  2  0  0  0  0
 13 14  1  0  0  0  0
 14 15  2  0  0  0  0
 15 16  1  0  0  0  0
 15 17  1  0  0  0  0
 17 18  2  0  0  0  0
 18 12  1  0  0  0  0
M  END
>  <EXTREG>  (ZINC00113331)
ZINC00113331

>  <LOGBIO>
2.5000

$$$$
ZINC00113534
  -MTS-   02131516242D 0   0.00000     0.00000     0

 27 30  0  0  1  0  0  0  0  0999 V2000
    0.5636   -3.4576    0.0000 C   0  0  0  0  0  0  0  0  0  0  0  0
    1.5030   -3.1148    0.0000 C   0  0  0  0  0  0  0  0  0  0  0  0
    2.2729   -3.7584    0.0000 C   0  0  0  0  0  0  0  0  0  0  0  0
    3.2067   -3.4155    0.0000 C   0  0  0  0  0  0  0  0  0  0  0  0
    3.3825   -2.4324    0.0000 C   0  0  0  0  0  0  0  0  0  0  0  0
    4.2388   -1.8990    0.0000 N   0  0  0  0  0  0  0  0  0  0  0  0
    3.9941   -0.9332    0.0000 C   0  0  0  0  0  0  0  0  0  0  0  0
    4.6394   -0.1692    0.0000 N   0  0  0  0  0  0  0  0  0  0  0  0
    4.2992    0.7748    0.0000 C   0  0  0  0  0  0  0  0  0  0  0  0
    3.3199    0.9496    0.0000 O   0  0  0  0  0  0  0  0  0  0  0  0
    5.2019    1.8449    0.0000 C   0  0  1  0  0  0  0  0  0  0  0  0
    4.6967    2.7832    0.0000 C   0  0  2  0  0  0  0  0  0  0  0  0
    3.8315    2.0875    0.0000 O   0  0  0  0  0  0  0  0  0  0  0  0
    5.6791    2.5554    0.0000 C   0  0  1  0  0  0  0  0  0  0  0  0
    5.8893    3.4029    0.0000 C   0  0  0  0  0  0  0  0  0  0  0  0
    5.1134    3.7877    0.0000 C   0  0  0  0  0  0  0  0  0  0  0  0
    6.1814    1.5151    0.0000 C   0  0  2  0  0  0  0  0  0  0  0  0
    6.9314    0.8536    0.0000 C   0  0  0  0  0  0  0  0  0  0  0  0
    7.8827    1.1730    0.0000 O   0  0  0  0  0  0  0  0  0  0  0  0
    6.7350   -0.1216    0.0000 O   0  0  0  0  0  0  0  0  0  0  0  0
    3.0011   -0.8537    0.0000 S   0  0  0  0  0  0  0  0  0  0  0  0
    2.6185   -1.7872    0.0000 C   0  0  0  0  0  0  0  0  0  0  0  0
    1.6768   -2.1300    0.0000 C   0  0  0  0  0  0  0  0  0  0  0  0
    5.8814    0.9955    0.0000 H   0  0  0  0  0  0  0  0  0  0  0  0
    6.2759    2.6173    0.0000 H   0  0  0  0  0  0  0  0  0  0  0  0
    4.2166    3.1431    0.0000 H   0  0  0  0  0  0  0  0  0  0  0  0
    5.3635    1.2670    0.0000 H   0  0  0  0  0  0  0  0  0  0  0  0
  1  2  1  0  0  0  0
  2  3  2  0  0  0  0
  3  4  1  0  0  0  0
  4  5  2  0  0  0  0
  5  6  1  0  0  0  0
  6  7  2  0  0  0  0
  7  8  1  0  0  0  0
  8  9  1  0  0  0  0
  9 10  2  0  0  0  0
 11  9  1  1  0  0  0
 11 27  1  6  0  0  0
 11 12  1  0  0  0  0
 12 26  1  1  0  0  0
 12 13  1  6  0  0  0
 13 14  1  0  0  0  0
 14 25  1  6  0  0  0
 14 15  1  1  0  0  0
 15 16  2  0  0  0  0
 16 12  1  0  0  0  0
 14 17  1  0  0  0  0
 17 24  1  1  0  0  0
 17 11  1  0  0  0  0
 17 18  1  6  0  0  0
 18 19  1  0  0  0  0
 18 20  2  0  0  0  0
  7 21  1  0  0  0  0
 21 22  1  0  0  0  0
 22  5  1  0  0  0  0
 22 23  2  0  0  0  0
 23  2  1  0  0  0  0
M  END
>  <EXTREG>  (ZINC00113534)
ZINC00113534

>  <LOGBIO>
2.5000

$$$$
ZINC00114637
  -MTS-   02131516242D 0   0.00000     0.00000     0

 14 14  0  0  0  0  0  0  0  0999 V2000
    5.7087    1.5015    0.0000 C   0  0  0  0  0  0  0  0  0  0  0  0
    5.7102    0.4980    0.0000 C   0  0  0  0  0  0  0  0  0  0  0  0
    4.8489    0.0002    0.0000 N   0  0  0  0  0  0  0  0  0  0  0  0
    4.8504   -1.0032    0.0000 C   0  0  0  0  0  0  0  0  0  0  0  0
    5.7132   -1.4984    0.0000 C   0  0  0  0  0  0  0  0  0  0  0  0
    3.9824    0.4994    0.0000 C   0  0  0  0  0  0  0  0  0  0  0  0
    3.9814    1.4994    0.0000 O   0  0  0  0  0  0  0  0  0  0  0  0
    3.1169   -0.0015    0.0000 C   0  0  0  0  0  0  0  0  0  0  0  0
    2.2469    0.4985    0.0000 C   0  0  0  0  0  0  0  0  0  0  0  0
    1.3869   -0.0015    0.0000 C   0  0  0  0  0  0  0  0  0  0  0  0
    1.3869   -1.0015    0.0000 C   0  0  0  0  0  0  0  0  0  0  0  0
    0.5201   -1.5002    0.0000 C   0  0  0  0  0  0  0  0  0  0  0  0
    2.2469   -1.5015    0.0000 C   0  0  0  0  0  0  0  0  0  0  0  0
    3.1169   -1.0015    0.0000 C   0  0  0  0  0  0  0  0  0  0  0  0
  1  2  1  0  0  0  0
  2  3  1  0  0  0  0
  3  4  1  0  0  0  0
  4  5  1  0  0  0  0
  3  6  1  0  0  0  0
  6  7  2  0  0  0  0
  6  8  1  0  0  0  0
  8  9  2  0  0  0  0
  9 10  1  0  0  0  0
 10 11  2  0  0  0  0
 11 12  1  0  0  0  0
 11 13  1  0  0  0  0
 13 14  2  0  0  0  0
 14  8  1  0  0  0  0
M  END
>  <EXTREG>  (ZINC00114637)
ZINC00114637

>  <LOGBIO>
2.5000

$$$$
ZINC00114715
  -MTS-   02131516242D 0   0.00000     0.00000     0

 21 23  0  0  0  0  0  0  0  0999 V2000
    1.1669   -3.9745    0.0000 C   0  0  0  0  0  0  0  0  0  0  0  0
    1.7554   -3.1660    0.0000 N   0  0  0  0  0  0  0  0  0  0  0  0
    1.4454   -2.2060    0.0000 N   0  0  0  0  0  0  0  0  0  0  0  0
    2.2554   -1.6260    0.0000 C   0  0  0  0  0  0  0  0  0  0  0  0
    2.2554   -0.6260    0.0000 N   0  0  0  0  0  0  0  0  0  0  0  0
    1.3864   -0.1243    0.0000 C   0  0  0  0  0  0  0  0  0  0  0  0
    0.5254   -0.6226    0.0000 O   0  0  0  0  0  0  0  0  0  0  0  0
    1.3858    0.8757    0.0000 C   0  0  0  0  0  0  0  0  0  0  0  0
    2.2541    1.3788    0.0000 C   0  0  0  0  0  0  0  0  0  0  0  0
    2.2515    2.3736    0.0000 C   0  0  0  0  0  0  0  0  0  0  0  0
    1.3858    2.8740    0.0000 C   0  0  0  0  0  0  0  0  0  0  0  0
    1.3877    3.8740    0.0000 C   0  0  0  0  0  0  0  0  0  0  0  0
    0.5225    2.3796    0.0000 C   0  0  0  0  0  0  0  0  0  0  0  0
    0.5201    1.3761    0.0000 C   0  0  0  0  0  0  0  0  0  0  0  0
    3.0654   -2.2060    0.0000 C   0  0  0  0  0  0  0  0  0  0  0  0
    4.0446   -2.0033    0.0000 C   0  0  0  0  0  0  0  0  0  0  0  0
    4.3567   -1.0532    0.0000 F   0  0  0  0  0  0  0  0  0  0  0  0
    4.7128   -2.7472    0.0000 C   0  0  0  0  0  0  0  0  0  0  0  0
    4.3997   -3.7006    0.0000 C   0  0  0  0  0  0  0  0  0  0  0  0
    3.4258   -3.9033    0.0000 C   0  0  0  0  0  0  0  0  0  0  0  0
    2.7554   -3.1660    0.0000 C   0  0  0  0  0  0  0  0  0  0  0  0
  1  2  1  0  0  0  0
  2  3  1  0  0  0  0
  3  4  2  0  0  0  0
  4  5  1  0  0  0  0
  5  6  1  0  0  0  0
  6  7  2  0  0  0  0
  6  8  1  0  0  0  0
  8  9  2  0  0  0  0
  9 10  1  0  0  0  0
 10 11  2  0  0  0  0
 11 12  1  0  0  0  0
 11 13  1  0  0  0  0
 13 14  2  0  0  0  0
 14  8  1  0  0  0  0
  4 15  1  0  0  0  0
 15 16  2  0  0  0  0
 16 17  1  0  0  0  0
 16 18  1  0  0  0  0
 18 19  2  0  0  0  0
 19 20  1  0  0  0  0
 20 21  2  0  0  0  0
 21  2  1  0  0  0  0
 21 15  1  0  0  0  0
M  END
>  <EXTREG>  (ZINC00114715)
ZINC00114715

>  <LOGBIO>
2.5000

$$$$
ZINC00115101
  -MTS-   02131516242D 0   0.00000     0.00000     0

 21 23  0  0  1  0  0  0  0  0999 V2000
    0.0000    2.5154    0.0000 Br  0  0  0  0  0  0  0  0  0  0  0  0
    0.8640    2.0120    0.0000 C   0  0  0  0  0  0  0  0  0  0  0  0
    1.7355    2.5093    0.0000 C   0  0  0  0  0  0  0  0  0  0  0  0
    2.5940    2.0067    0.0000 C   0  0  0  0  0  0  0  0  0  0  0  0
    2.5910    1.0067    0.0000 C   0  0  0  0  0  0  0  0  0  0  0  0
    3.4562    0.5054    0.0000 O   0  0  0  0  0  0  0  0  0  0  0  0
    3.4547   -0.4980    0.0000 C   0  0  0  0  0  0  0  0  0  0  0  0
    2.5919   -0.9932    0.0000 O   0  0  0  0  0  0  0  0  0  0  0  0
    4.3197   -0.9998    0.0000 C   0  0  2  0  0  0  0  0  0  0  0  0
    4.3187   -2.0032    0.0000 C   0  0  0  0  0  0  0  0  0  0  0  0
    5.1802   -2.5006    0.0000 O   0  0  0  0  0  0  0  0  0  0  0  0
    6.0477   -2.0033    0.0000 C   0  0  0  0  0  0  0  0  0  0  0  0
    6.9142   -2.5093    0.0000 C   0  0  0  0  0  0  0  0  0  0  0  0
    7.7817   -2.0119    0.0000 C   0  0  0  0  0  0  0  0  0  0  0  0
    7.7828   -1.0085    0.0000 C   0  0  0  0  0  0  0  0  0  0  0  0
    6.9213   -0.5111    0.0000 C   0  0  0  0  0  0  0  0  0  0  0  0
    6.0537   -1.0085    0.0000 C   0  0  0  0  0  0  0  0  0  0  0  0
    5.1873   -0.5024    0.0000 O   0  0  0  0  0  0  0  0  0  0  0  0
    1.7295    0.5093    0.0000 C   0  0  0  0  0  0  0  0  0  0  0  0
    0.8610    1.0120    0.0000 C   0  0  0  0  0  0  0  0  0  0  0  0
    3.7996   -1.2990    0.0000 H   0  0  0  0  0  0  0  0  0  0  0  0
  1  2  1  0  0  0  0
  2  3  2  0  0  0  0
  3  4  1  0  0  0  0
  4  5  2  0  0  0  0
  5  6  1  0  0  0  0
  6  7  1  0  0  0  0
  7  8  2  0  0  0  0
  9  7  1  1  0  0  0
  9 21  1  6  0  0  0
  9 10  1  0  0  0  0
 10 11  1  0  0  0  0
 11 12  1  0  0  0  0
 12 13  1  0  0  0  0
 13 14  2  0  0  0  0
 14 15  1  0  0  0  0
 15 16  2  0  0  0  0
 16 17  1  0  0  0  0
 17 12  2  0  0  0  0
 17 18  1  0  0  0  0
 18  9  1  0  0  0  0
  5 19  1  0  0  0  0
 19 20  2  0  0  0  0
 20  2  1  0  0  0  0
M  END
>  <EXTREG>  (ZINC00115101)
ZINC00115101

>  <LOGBIO>
2.5000

$$$$
ZINC00116134
  -MTS-   02131516242D 0   0.00000     0.00000     0

 23 25  0  0  0  0  0  0  0  0999 V2000
    4.0996   -0.6184    0.0000 O   0  0  0  0  0  0  0  0  0  0  0  0
    3.5957    0.2494    0.0000 C   0  0  0  0  0  0  0  0  0  0  0  0
    4.0918    1.1116    0.0000 C   0  0  0  0  0  0  0  0  0  0  0  0
    5.0918    1.1130    0.0000 N   0  0  0  0  0  0  0  0  0  0  0  0
    5.6867    0.2983    0.0000 C   0  0  0  0  0  0  0  0  0  0  0  0
    5.3824   -0.6543    0.0000 O   0  0  0  0  0  0  0  0  0  0  0  0
    6.6319    0.6132    0.0000 C   0  0  0  0  0  0  0  0  0  0  0  0
    7.4982    0.1076    0.0000 C   0  0  0  0  0  0  0  0  0  0  0  0
    8.3659    0.6047    0.0000 C   0  0  0  0  0  0  0  0  0  0  0  0
    8.3672    1.6082    0.0000 C   0  0  0  0  0  0  0  0  0  0  0  0
    7.5059    2.1058    0.0000 C   0  0  0  0  0  0  0  0  0  0  0  0
    6.6382    1.6094    0.0000 C   0  0  0  0  0  0  0  0  0  0  0  0
    5.6792    1.9224    0.0000 C   0  0  0  0  0  0  0  0  0  0  0  0
    5.3705    2.8736    0.0000 O   0  0  0  0  0  0  0  0  0  0  0  0
    2.5957    0.2474    0.0000 N   0  0  0  0  0  0  0  0  0  0  0  0
    2.0974   -0.6196    0.0000 C   0  0  0  0  0  0  0  0  0  0  0  0
    2.6000   -1.4881    0.0000 C   0  0  0  0  0  0  0  0  0  0  0  0
    2.1025   -2.3496    0.0000 C   0  0  0  0  0  0  0  0  0  0  0  0
    1.1025   -2.3526    0.0000 C   0  0  0  0  0  0  0  0  0  0  0  0
    0.6000   -1.4941    0.0000 C   0  0  0  0  0  0  0  0  0  0  0  0
    1.0974   -0.6226    0.0000 C   0  0  0  0  0  0  0  0  0  0  0  0
    0.5940    0.2414    0.0000 C   0  0  0  0  0  0  0  0  0  0  0  0
    0.0906    1.1055    0.0000 N   0  0  0  0  0  0  0  0  0  0  0  0
  1  2  2  0  0  0  0
  2  3  1  0  0  0  0
  3  4  1  0  0  0  0
  4  5  1  0  0  0  0
  5  6  2  0  0  0  0
  5  7  1  0  0  0  0
  7  8  2  0  0  0  0
  8  9  1  0  0  0  0
  9 10  2  0  0  0  0
 10 11  1  0  0  0  0
 11 12  2  0  0  0  0
 12  7  1  0  0  0  0
 12 13  1  0  0  0  0
 13  4  1  0  0  0  0
 13 14  2  0  0  0  0
  2 15  1  0  0  0  0
 15 16  1  0  0  0  0
 16 17  2  0  0  0  0
 17 18  1  0  0  0  0
 18 19  2  0  0  0  0
 19 20  1  0  0  0  0
 20 21  2  0  0  0  0
 21 16  1  0  0  0  0
 21 22  1  0  0  0  0
 22 23  3  0  0  0  0
M  END
>  <EXTREG>  (ZINC00116134)
ZINC00116134

>  <LOGBIO>
2.5000

$$$$
ZINC00116495
  -MTS-   02131516242D 0   0.00000     0.00000     0

 18 20  0  0  0  0  0  0  0  0999 V2000
    5.0675    0.2927    0.0000 C   0  0  0  0  0  0  0  0  0  0  0  0
    4.4790    1.1011    0.0000 N   0  0  0  0  0  0  0  0  0  0  0  0
    4.7890    2.0611    0.0000 N   0  0  0  0  0  0  0  0  0  0  0  0
    3.9790    2.6411    0.0000 C   0  0  0  0  0  0  0  0  0  0  0  0
    3.1690    2.0611    0.0000 C   0  0  0  0  0  0  0  0  0  0  0  0
    2.2193    2.3743    0.0000 Br  0  0  0  0  0  0  0  0  0  0  0  0
    3.4790    1.1011    0.0000 C   0  0  0  0  0  0  0  0  0  0  0  0
    2.8905    0.2927    0.0000 N   0  0  0  0  0  0  0  0  0  0  0  0
    1.8817    0.2927    0.0000 C   0  0  0  0  0  0  0  0  0  0  0  0
    1.2918    1.1002    0.0000 O   0  0  0  0  0  0  0  0  0  0  0  0
    1.5787   -0.6564    0.0000 C   0  0  0  0  0  0  0  0  0  0  0  0
    0.6594   -1.0579    0.0000 C   0  0  0  0  0  0  0  0  0  0  0  0
    0.5493   -2.0518    0.0000 C   0  0  0  0  0  0  0  0  0  0  0  0
    1.3589   -2.6446    0.0000 C   0  0  0  0  0  0  0  0  0  0  0  0
    2.2687   -2.2424    0.0000 C   0  0  0  0  0  0  0  0  0  0  0  0
    2.3795   -1.2490    0.0000 C   0  0  0  0  0  0  0  0  0  0  0  0
    3.1978   -0.6590    0.0000 C   0  0  0  0  0  0  0  0  0  0  0  0
    4.1480   -0.9706    0.0000 O   0  0  0  0  0  0  0  0  0  0  0  0
  1  2  1  0  0  0  0
  2  3  1  0  0  0  0
  3  4  2  0  0  0  0
  4  5  1  0  0  0  0
  5  6  1  0  0  0  0
  5  7  2  0  0  0  0
  7  2  1  0  0  0  0
  7  8  1  0  0  0  0
  8  9  1  0  0  0  0
  9 10  2  0  0  0  0
  9 11  1  0  0  0  0
 11 12  2  0  0  0  0
 12 13  1  0  0  0  0
 13 14  2  0  0  0  0
 14 15  1  0  0  0  0
 15 16  2  0  0  0  0
 16 11  1  0  0  0  0
 16 17  1  0  0  0  0
 17  8  1  0  0  0  0
 17 18  2  0  0  0  0
M  END
>  <EXTREG>  (ZINC00116495)
ZINC00116495

>  <LOGBIO>
2.5000

$$$$
ZINC00116847
  -MTS-   02131516242D 0   0.00000     0.00000     0

 21 22  0  0  1  0  0  0  0  0999 V2000
    6.6021   -1.2519    0.0000 C   0  0  0  0  0  0  0  0  0  0  0  0
    6.1976   -2.1702    0.0000 C   0  0  0  0  0  0  0  0  0  0  0  0
    5.2086   -2.2770    0.0000 N   0  0  0  0  0  0  0  0  0  0  0  0
    4.8040   -3.1953    0.0000 C   0  0  0  0  0  0  0  0  0  0  0  0
    3.8150   -3.3021    0.0000 C   0  0  0  0  0  0  0  0  0  0  0  0
    4.6180   -1.4700    0.0000 S   0  0  0  0  0  0  0  0  0  0  0  0
    3.8110   -2.0605    0.0000 O   0  0  0  0  0  0  0  0  0  0  0  0
    5.4250   -0.8794    0.0000 O   0  0  0  0  0  0  0  0  0  0  0  0
    4.0275   -0.6630    0.0000 C   0  0  0  0  0  0  0  0  0  0  0  0
    4.4316    0.2555    0.0000 C   0  0  0  0  0  0  0  0  0  0  0  0
    3.8425    1.0571    0.0000 C   0  0  0  0  0  0  0  0  0  0  0  0
    2.8482    0.9502    0.0000 C   0  0  0  0  0  0  0  0  0  0  0  0
    2.4431    0.0416    0.0000 C   0  0  0  0  0  0  0  0  0  0  0  0
    3.0332   -0.7699    0.0000 C   0  0  0  0  0  0  0  0  0  0  0  0
    2.2597    1.7587    0.0000 C   0  0  2  0  0  0  0  0  0  0  0  0
    2.5697    2.7187    0.0000 C   0  0  0  0  0  0  0  0  0  0  0  0
    1.7597    3.2987    0.0000 N   0  0  0  0  0  0  0  0  0  0  0  0
    0.9497    2.7187    0.0000 C   0  0  0  0  0  0  0  0  0  0  0  0
    0.0000    3.0318    0.0000 O   0  0  0  0  0  0  0  0  0  0  0  0
    1.2597    1.7587    0.0000 C   0  0  0  0  0  0  0  0  0  0  0  0
    2.8522    1.8533    0.0000 H   0  0  0  0  0  0  0  0  0  0  0  0
  1  2  1  0  0  0  0
  2  3  1  0  0  0  0
  3  4  1  0  0  0  0
  4  5  1  0  0  0  0
  3  6  1  0  0  0  0
  6  7  2  0  0  0  0
  6  8  2  0  0  0  0
  6  9  1  0  0  0  0
  9 10  2  0  0  0  0
 10 11  1  0  0  0  0
 11 12  2  0  0  0  0
 12 13  1  0  0  0  0
 13 14  2  0  0  0  0
 14  9  1  0  0  0  0
 15 12  1  1  0  0  0
 15 21  1  6  0  0  0
 15 16  1  0  0  0  0
 16 17  1  0  0  0  0
 17 18  1  0  0  0  0
 18 19  2  0  0  0  0
 18 20  1  0  0  0  0
 20 15  1  0  0  0  0
M  END
>  <EXTREG>  (ZINC00116847)
ZINC00116847

>  <LOGBIO>
2.5000

$$$$
ZINC00117351
  -MTS-   02131516242D 0   0.00000     0.00000     0

 24 26  0  0  1  0  0  0  0  0999 V2000
    2.8575   -0.8119    0.0000 C   0  0  0  0  0  0  0  0  0  0  0  0
    2.9614    0.1827    0.0000 C   0  0  1  0  0  0  0  0  0  0  0  0
    3.9398   -0.0240    0.0000 O   0  0  0  0  0  0  0  0  0  0  0  0
    3.2714    1.1427    0.0000 N   0  0  0  0  0  0  0  0  0  0  0  0
    4.2211    1.4559    0.0000 C   0  0  0  0  0  0  0  0  0  0  0  0
    4.4248    2.4349    0.0000 C   0  0  0  0  0  0  0  0  0  0  0  0
    5.3775    2.7501    0.0000 C   0  0  0  0  0  0  0  0  0  0  0  0
    5.5781    3.7244    0.0000 C   0  0  0  0  0  0  0  0  0  0  0  0
    4.8327    4.3911    0.0000 C   0  0  0  0  0  0  0  0  0  0  0  0
    3.8867    4.0833    0.0000 C   0  0  0  0  0  0  0  0  0  0  0  0
    3.6794    3.1015    0.0000 N   0  0  0  0  0  0  0  0  0  0  0  0
    2.4614    1.7227    0.0000 C   0  0  0  0  0  0  0  0  0  0  0  0
    2.4614    2.7227    0.0000 O   0  0  0  0  0  0  0  0  0  0  0  0
    1.6514    1.1427    0.0000 O   0  0  0  0  0  0  0  0  0  0  0  0
    1.9614    0.1827    0.0000 C   0  0  1  0  0  0  0  0  0  0  0  0
    0.9830   -0.0240    0.0000 C   0  0  0  0  0  0  0  0  0  0  0  0
    2.0654   -0.8119    0.0000 C   0  0  0  0  0  0  0  0  0  0  0  0
    1.2560   -1.3992    0.0000 C   0  0  0  0  0  0  0  0  0  0  0  0
    1.3599   -2.3938    0.0000 C   0  0  0  0  0  0  0  0  0  0  0  0
    0.5483   -2.9839    0.0000 C   0  0  0  0  0  0  0  0  0  0  0  0
    0.6538   -3.9731    0.0000 C   0  0  0  0  0  0  0  0  0  0  0  0
    1.5666   -4.3813    0.0000 C   0  0  0  0  0  0  0  0  0  0  0  0
    2.3741   -3.8003    0.0000 C   0  0  0  0  0  0  0  0  0  0  0  0
    2.2728   -2.8020    0.0000 C   0  0  0  0  0  0  0  0  0  0  0  0
  2  1  1  6  0  0  0
  2  3  1  1  0  0  0
  2  4  1  0  0  0  0
  4  5  1  0  0  0  0
  5  6  1  0  0  0  0
  6  7  2  0  0  0  0
  7  8  1  0  0  0  0
  8  9  2  0  0  0  0
  9 10  1  0  0  0  0
 10 11  2  0  0  0  0
 11  6  1  0  0  0  0
  4 12  1  0  0  0  0
 12 13  2  0  0  0  0
 12 14  1  0  0  0  0
 14 15  1  0  0  0  0
 15  2  1  0  0  0  0
 15 16  1  6  0  0  0
 15 17  1  0  0  0  0
 17 18  1  0  0  0  0
 18 19  1  0  0  0  0
 19 20  2  0  0  0  0
 20 21  1  0  0  0  0
 21 22  2  0  0  0  0
 22 23  1  0  0  0  0
 23 24  2  0  0  0  0
 24 19  1  0  0  0  0
M  END
>  <EXTREG>  (ZINC00117351)
ZINC00117351

>  <LOGBIO>
2.5000

$$$$
ZINC00117964
  -MTS-   02131516242D 0   0.00000     0.00000     0

 21 22  0  0  1  0  0  0  0  0999 V2000
    0.7823   -4.1887    0.0000 C   0  0  0  0  0  0  0  0  0  0  0  0
    1.1864   -3.2739    0.0000 C   0  0  0  0  0  0  0  0  0  0  0  0
    2.1839   -3.1652    0.0000 C   0  0  0  0  0  0  0  0  0  0  0  0
    2.5840   -2.2544    0.0000 C   0  0  0  0  0  0  0  0  0  0  0  0
    1.9947   -1.4465    0.0000 C   0  0  0  0  0  0  0  0  0  0  0  0
    2.4011   -0.5328    0.0000 N   0  0  0  0  0  0  0  0  0  0  0  0
    1.8110    0.2788    0.0000 C   0  0  0  0  0  0  0  0  0  0  0  0
    0.8218    0.1734    0.0000 O   0  0  0  0  0  0  0  0  0  0  0  0
    2.2169    1.1927    0.0000 C   0  0  0  0  0  0  0  0  0  0  0  0
    1.6284    2.0012    0.0000 N   0  0  0  0  0  0  0  0  0  0  0  0
    0.6196    2.0012    0.0000 C   0  0  0  0  0  0  0  0  0  0  0  0
    0.0297    1.1936    0.0000 O   0  0  0  0  0  0  0  0  0  0  0  0
    0.3165    2.9502    0.0000 O   0  0  0  0  0  0  0  0  0  0  0  0
    1.1174    3.5428    0.0000 C   0  0  0  0  0  0  0  0  0  0  0  0
    0.4431    4.2812    0.0000 C   0  0  0  0  0  0  0  0  0  0  0  0
    1.7826    4.2895    0.0000 C   0  0  0  0  0  0  0  0  0  0  0  0
    1.9357    2.9528    0.0000 C   0  0  2  0  0  0  0  0  0  0  0  0
    2.4331    3.8203    0.0000 C   0  0  0  0  0  0  0  0  0  0  0  0
    2.8502    2.5482    0.0000 O   0  0  0  0  0  0  0  0  0  0  0  0
    1.0053   -1.5494    0.0000 C   0  0  0  0  0  0  0  0  0  0  0  0
    0.5971   -2.4660    0.0000 C   0  0  0  0  0  0  0  0  0  0  0  0
  1  2  1  0  0  0  0
  2  3  2  0  0  0  0
  3  4  1  0  0  0  0
  4  5  2  0  0  0  0
  5  6  1  0  0  0  0
  6  7  1  0  0  0  0
  7  8  2  0  0  0  0
  7  9  1  0  0  0  0
  9 10  1  0  0  0  0
 10 11  1  0  0  0  0
 11 12  2  0  0  0  0
 11 13  1  0  0  0  0
 13 14  1  0  0  0  0
 14 15  1  0  0  0  0
 14 16  1  0  0  0  0
 14 17  1  0  0  0  0
 17 10  1  0  0  0  0
 17 18  1  6  0  0  0
 17 19  1  1  0  0  0
  5 20  1  0  0  0  0
 20 21  2  0  0  0  0
 21  2  1  0  0  0  0
M  END
>  <EXTREG>  (ZINC00117964)
ZINC00117964

>  <LOGBIO>
2.5000

$$$$
ZINC00119538
  -MTS-   02131516242D 0   0.00000     0.00000     0

 20 22  0  0  0  0  0  0  0  0999 V2000
    6.4846    0.7432    0.0000 C   0  0  0  0  0  0  0  0  0  0  0  0
    5.8961    1.5517    0.0000 N   0  0  0  0  0  0  0  0  0  0  0  0
    6.2061    2.5117    0.0000 N   0  0  0  0  0  0  0  0  0  0  0  0
    5.3961    3.0917    0.0000 C   0  0  0  0  0  0  0  0  0  0  0  0
    4.5861    2.5117    0.0000 C   0  0  0  0  0  0  0  0  0  0  0  0
    3.6069    2.7144    0.0000 C   0  0  0  0  0  0  0  0  0  0  0  0
    3.2948    3.6644    0.0000 O   0  0  0  0  0  0  0  0  0  0  0  0
    2.9387    1.9704    0.0000 S   0  0  0  0  0  0  0  0  0  0  0  0
    3.2518    1.0171    0.0000 C   0  0  0  0  0  0  0  0  0  0  0  0
    2.5854    0.2715    0.0000 N   0  0  0  0  0  0  0  0  0  0  0  0
    2.8991   -0.6817    0.0000 C   0  0  0  0  0  0  0  0  0  0  0  0
    3.8731   -0.8839    0.0000 O   0  0  0  0  0  0  0  0  0  0  0  0
    2.2331   -1.4277    0.0000 C   0  0  0  0  0  0  0  0  0  0  0  0
    2.5463   -2.3810    0.0000 C   0  0  0  0  0  0  0  0  0  0  0  0
    1.8823   -3.1217    0.0000 C   0  0  0  0  0  0  0  0  0  0  0  0
    0.9030   -2.9190    0.0000 C   0  0  0  0  0  0  0  0  0  0  0  0
    0.5878   -1.9754    0.0000 C   0  0  0  0  0  0  0  0  0  0  0  0
    1.2539   -1.2249    0.0000 C   0  0  0  0  0  0  0  0  0  0  0  0
    4.2257    0.8144    0.0000 N   0  0  0  0  0  0  0  0  0  0  0  0
    4.8961    1.5517    0.0000 C   0  0  0  0  0  0  0  0  0  0  0  0
  1  2  1  0  0  0  0
  2  3  1  0  0  0  0
  3  4  2  0  0  0  0
  4  5  1  0  0  0  0
  5  6  1  0  0  0  0
  6  7  2  0  0  0  0
  6  8  1  0  0  0  0
  8  9  1  0  0  0  0
  9 10  1  0  0  0  0
 10 11  1  0  0  0  0
 11 12  2  0  0  0  0
 11 13  1  0  0  0  0
 13 14  2  0  0  0  0
 14 15  1  0  0  0  0
 15 16  2  0  0  0  0
 16 17  1  0  0  0  0
 17 18  2  0  0  0  0
 18 13  1  0  0  0  0
  9 19  2  0  0  0  0
 19 20  1  0  0  0  0
 20  2  1  0  0  0  0
 20  5  2  0  0  0  0
M  END
>  <EXTREG>  (ZINC00119538)
ZINC00119538

>  <LOGBIO>
2.5000

$$$$
ZINC00121093
  -MTS-   02131516242D 0   0.00000     0.00000     0

 18 19  0  0  0  0  0  0  0  0999 V2000
    1.0124   -3.6686    0.0000 C   0  0  0  0  0  0  0  0  0  0  0  0
    1.4192   -2.7513    0.0000 C   0  0  0  0  0  0  0  0  0  0  0  0
    2.4085   -2.6469    0.0000 O   0  0  0  0  0  0  0  0  0  0  0  0
    2.8153   -1.7297    0.0000 C   0  0  0  0  0  0  0  0  0  0  0  0
    3.8046   -1.6253    0.0000 O   0  0  0  0  0  0  0  0  0  0  0  0
    2.2268   -0.9212    0.0000 C   0  0  0  0  0  0  0  0  0  0  0  0
    2.5368    0.0388    0.0000 S   0  0  0  0  0  0  0  0  0  0  0  0
    1.7268    0.6188    0.0000 C   0  0  0  0  0  0  0  0  0  0  0  0
    0.9168    0.0388    0.0000 N   0  0  0  0  0  0  0  0  0  0  0  0
    1.2268   -0.9212    0.0000 C   0  0  0  0  0  0  0  0  0  0  0  0
    0.6383   -1.7297    0.0000 O   0  0  0  0  0  0  0  0  0  0  0  0
    1.7268    1.6188    0.0000 C   0  0  0  0  0  0  0  0  0  0  0  0
    2.5953    2.1214    0.0000 C   0  0  0  0  0  0  0  0  0  0  0  0
    2.5933    3.1162    0.0000 C   0  0  0  0  0  0  0  0  0  0  0  0
    1.7278    3.6170    0.0000 C   0  0  0  0  0  0  0  0  0  0  0  0
    0.8643    3.1231    0.0000 C   0  0  0  0  0  0  0  0  0  0  0  0
    0.0000    3.6261    0.0000 Cl  0  0  0  0  0  0  0  0  0  0  0  0
    0.8613    2.1197    0.0000 C   0  0  0  0  0  0  0  0  0  0  0  0
  1  2  1  0  0  0  0
  2  3  1  0  0  0  0
  3  4  1  0  0  0  0
  4  5  2  0  0  0  0
  4  6  1  0  0  0  0
  6  7  1  0  0  0  0
  7  8  1  0  0  0  0
  8  9  2  0  0  0  0
  9 10  1  0  0  0  0
 10  6  1  0  0  0  0
 10 11  2  0  0  0  0
  8 12  1  0  0  0  0
 12 13  2  0  0  0  0
 13 14  1  0  0  0  0
 14 15  2  0  0  0  0
 15 16  1  0  0  0  0
 16 17  1  0  0  0  0
 16 18  2  0  0  0  0
 18 12  1  0  0  0  0
M  END
>  <EXTREG>  (ZINC00121093)
ZINC00121093

>  <LOGBIO>
2.5000

$$$$
ZINC00121854
  -MTS-   02131516242D 0   0.00000     0.00000     0

 18 20  0  0  0  0  0  0  0  0999 V2000
    8.1084   -0.2186    0.0000 Cl  0  0  0  0  0  0  0  0  0  0  0  0
    7.1142   -0.3266    0.0000 C   0  0  0  0  0  0  0  0  0  0  0  0
    6.5208    0.4826    0.0000 C   0  0  0  0  0  0  0  0  0  0  0  0
    5.5321    0.3733    0.0000 C   0  0  0  0  0  0  0  0  0  0  0  0
    5.1275   -0.5413    0.0000 C   0  0  0  0  0  0  0  0  0  0  0  0
    4.1331   -0.6467    0.0000 C   0  0  0  0  0  0  0  0  0  0  0  0
    3.5446    0.1618    0.0000 N   0  0  0  0  0  0  0  0  0  0  0  0
    3.8546    1.1218    0.0000 C   0  0  0  0  0  0  0  0  0  0  0  0
    4.8043    1.4350    0.0000 O   0  0  0  0  0  0  0  0  0  0  0  0
    3.0446    1.7018    0.0000 O   0  0  0  0  0  0  0  0  0  0  0  0
    2.2346    1.1218    0.0000 C   0  0  0  0  0  0  0  0  0  0  0  0
    1.2554    1.3245    0.0000 C   0  0  0  0  0  0  0  0  0  0  0  0
    0.5872    0.5805    0.0000 C   0  0  0  0  0  0  0  0  0  0  0  0
    0.9003   -0.3728    0.0000 C   0  0  0  0  0  0  0  0  0  0  0  0
    1.8742   -0.5755    0.0000 C   0  0  0  0  0  0  0  0  0  0  0  0
    2.5446    0.1618    0.0000 C   0  0  0  0  0  0  0  0  0  0  0  0
    5.7118   -1.3464    0.0000 C   0  0  0  0  0  0  0  0  0  0  0  0
    6.7097   -1.2411    0.0000 C   0  0  0  0  0  0  0  0  0  0  0  0
  1  2  1  0  0  0  0
  2  3  2  0  0  0  0
  3  4  1  0  0  0  0
  4  5  2  0  0  0  0
  5  6  1  0  0  0  0
  6  7  1  0  0  0  0
  7  8  1  0  0  0  0
  8  9  2  0  0  0  0
  8 10  1  0  0  0  0
 10 11  1  0  0  0  0
 11 12  2  0  0  0  0
 12 13  1  0  0  0  0
 13 14  2  0  0  0  0
 14 15  1  0  0  0  0
 15 16  2  0  0  0  0
 16  7  1  0  0  0  0
 16 11  1  0  0  0  0
  5 17  1  0  0  0  0
 17 18  2  0  0  0  0
 18  2  1  0  0  0  0
M  END
>  <EXTREG>  (ZINC00121854)
ZINC00121854

>  <LOGBIO>
2.5000

$$$$
ZINC00122509
  -MTS-   02131516242D 0   0.00000     0.00000     0

 12 12  0  0  0  0  0  0  0  0999 V2000
    4.3219    2.4028    0.0000 O   0  0  0  0  0  0  0  0  0  0  0  0
    4.3229    1.3994    0.0000 C   0  0  0  0  0  0  0  0  0  0  0  0
    5.1891    0.8998    0.0000 O   0  0  0  0  0  0  0  0  0  0  0  0
    3.4613    0.9020    0.0000 C   0  0  0  0  0  0  0  0  0  0  0  0
    3.4623   -0.1014    0.0000 C   0  0  0  0  0  0  0  0  0  0  0  0
    2.5968   -0.6023    0.0000 C   0  0  0  0  0  0  0  0  0  0  0  0
    1.7268   -0.1023    0.0000 C   0  0  0  0  0  0  0  0  0  0  0  0
    0.8668   -0.6023    0.0000 C   0  0  0  0  0  0  0  0  0  0  0  0
    0.8668   -1.6023    0.0000 C   0  0  0  0  0  0  0  0  0  0  0  0
    0.0000   -2.1010    0.0000 F   0  0  0  0  0  0  0  0  0  0  0  0
    1.7268   -2.1023    0.0000 C   0  0  0  0  0  0  0  0  0  0  0  0
    2.5968   -1.6023    0.0000 C   0  0  0  0  0  0  0  0  0  0  0  0
  1  2  1  0  0  0  0
  2  3  2  0  0  0  0
  2  4  1  0  0  0  0
  4  5  1  0  0  0  0
  5  6  1  0  0  0  0
  6  7  2  0  0  0  0
  7  8  1  0  0  0  0
  8  9  2  0  0  0  0
  9 10  1  0  0  0  0
  9 11  1  0  0  0  0
 11 12  2  0  0  0  0
 12  6  1  0  0  0  0
M  END
>  <EXTREG>  (ZINC00122509)
ZINC00122509

>  <LOGBIO>
2.5000

$$$$
ZINC00122974
  -MTS-   02131516242D 0   0.00000     0.00000     0

 17 19  0  0  0  0  0  0  0  0999 V2000
    3.2418   -3.2548    0.0000 N   0  0  0  0  0  0  0  0  0  0  0  0
    3.6445   -2.3394    0.0000 C   0  0  0  0  0  0  0  0  0  0  0  0
    4.6419   -2.2292    0.0000 C   0  0  0  0  0  0  0  0  0  0  0  0
    5.0407   -1.3178    0.0000 C   0  0  0  0  0  0  0  0  0  0  0  0
    4.4501   -0.5108    0.0000 C   0  0  0  0  0  0  0  0  0  0  0  0
    4.8551    0.4035    0.0000 Cl  0  0  0  0  0  0  0  0  0  0  0  0
    3.4608   -0.6152    0.0000 C   0  0  0  0  0  0  0  0  0  0  0  0
    3.0540   -1.5324    0.0000 C   0  0  0  0  0  0  0  0  0  0  0  0
    2.8723    0.1933    0.0000 C   0  0  0  0  0  0  0  0  0  0  0  0
    3.1823    1.1533    0.0000 O   0  0  0  0  0  0  0  0  0  0  0  0
    2.3723    1.7333    0.0000 C   0  0  0  0  0  0  0  0  0  0  0  0
    2.2727    2.7315    0.0000 C   0  0  0  0  0  0  0  0  0  0  0  0
    1.3607    3.1417    0.0000 C   0  0  0  0  0  0  0  0  0  0  0  0
    0.5478    2.5535    0.0000 C   0  0  0  0  0  0  0  0  0  0  0  0
    0.6509    1.5640    0.0000 C   0  0  0  0  0  0  0  0  0  0  0  0
    1.5623    1.1533    0.0000 C   0  0  0  0  0  0  0  0  0  0  0  0
    1.8723    0.1933    0.0000 N   0  0  0  0  0  0  0  0  0  0  0  0
  1  2  1  0  0  0  0
  2  3  2  0  0  0  0
  3  4  1  0  0  0  0
  4  5  2  0  0  0  0
  5  6  1  0  0  0  0
  5  7  1  0  0  0  0
  7  8  2  0  0  0  0
  8  2  1  0  0  0  0
  7  9  1  0  0  0  0
  9 10  1  0  0  0  0
 10 11  1  0  0  0  0
 11 12  2  0  0  0  0
 12 13  1  0  0  0  0
 13 14  2  0  0  0  0
 14 15  1  0  0  0  0
 15 16  2  0  0  0  0
 16 11  1  0  0  0  0
 16 17  1  0  0  0  0
 17  9  2  0  0  0  0
M  END
>  <EXTREG>  (ZINC00122974)
ZINC00122974

>  <LOGBIO>
2.5000

$$$$
ZINC00123396
  -MTS-   02131516242D 0   0.00000     0.00000     0

 14 15  0  0  0  0  0  0  0  0999 V2000
    1.8607   -1.7914    0.0000 C   0  0  0  0  0  0  0  0  0  0  0  0
    2.7588   -1.3516    0.0000 N   0  3  0  0  0  0  0  0  0  0  0  0
    3.0375   -2.3156    0.0000 C   0  0  0  0  0  0  0  0  0  0  0  0
    4.0035   -2.5531    0.0000 C   0  0  0  0  0  0  0  0  0  0  0  0
    4.6980   -1.8336    0.0000 C   0  0  0  0  0  0  0  0  0  0  0  0
    4.4265   -0.8766    0.0000 C   0  0  0  0  0  0  0  0  0  0  0  0
    3.4533   -0.6321    0.0000 C   0  0  0  0  0  0  0  0  0  0  0  0
    2.1703   -0.5432    0.0000 C   0  0  0  0  0  0  0  0  0  0  0  0
    2.5762    0.3708    0.0000 C   0  0  0  0  0  0  0  0  0  0  0  0
    1.9877    1.1792    0.0000 C   0  0  0  0  0  0  0  0  0  0  0  0
    0.9788    1.1792    0.0000 C   0  0  0  0  0  0  0  0  0  0  0  0
    0.6758    2.1283    0.0000 O   0  0  0  0  0  0  0  0  0  0  0  0
    1.4767    2.7209    0.0000 C   0  0  0  0  0  0  0  0  0  0  0  0
    2.2950    2.1309    0.0000 O   0  0  0  0  0  0  0  0  0  0  0  0
  1  2  1  0  0  0  0
  2  3  1  0  0  0  0
  3  4  1  0  0  0  0
  4  5  1  0  0  0  0
  5  6  1  0  0  0  0
  6  7  1  0  0  0  0
  7  2  1  0  0  0  0
  2  8  1  0  0  0  0
  8  9  1  0  0  0  0
  9 10  2  0  0  0  0
 10 11  1  0  0  0  0
 11 12  1  0  0  0  0
 12 13  1  0  0  0  0
 13 14  1  0  0  0  0
 14 10  1  0  0  0  0
M  CHG  1   2   1
M  END
>  <EXTREG>  (ZINC00123396)
ZINC00123396

>  <LOGBIO>
2.5000

$$$$
ZINC00124685
  -MTS-   02131516242D 0   0.00000     0.00000     0

 19 20  0  0  1  0  0  0  0  0999 V2000
    2.0278   -3.2425    0.0000 C   0  0  0  0  0  0  0  0  0  0  0  0
    2.2564   -2.2654    0.0000 C   0  0  0  0  0  0  0  0  0  0  0  0
    3.2088   -1.9783    0.0000 O   0  0  0  0  0  0  0  0  0  0  0  0
    3.4374   -1.0013    0.0000 C   0  0  0  0  0  0  0  0  0  0  0  0
    4.0119   -0.8281    0.0000 O   0  0  0  0  0  0  0  0  0  0  0  0
    2.7084   -0.3168    0.0000 C   0  0  0  0  0  0  0  0  0  0  0  0
    3.0280    1.0463    0.0000 C   0  0  1  0  0  0  0  0  0  0  0  0
    4.0004    1.2635    0.0000 C   0  0  0  0  0  0  0  0  0  0  0  0
    4.6191    0.4779    0.0000 O   0  0  0  0  0  0  0  0  0  0  0  0
    4.4388    2.1563    0.0000 C   0  0  0  0  0  0  0  0  0  0  0  0
    4.0151    3.0641    0.0000 C   0  0  0  0  0  0  0  0  0  0  0  0
    3.0385    3.2873    0.0000 C   0  0  0  0  0  0  0  0  0  0  0  0
    2.2501    2.6759    0.0000 C   0  0  0  0  0  0  0  0  0  0  0  0
    1.3801    3.1759    0.0000 C   0  0  0  0  0  0  0  0  0  0  0  0
    0.5201    2.6759    0.0000 C   0  0  0  0  0  0  0  0  0  0  0  0
    0.5201    1.6759    0.0000 C   0  0  0  0  0  0  0  0  0  0  0  0
    1.3801    1.1759    0.0000 C   0  0  0  0  0  0  0  0  0  0  0  0
    2.2501    1.6759    0.0000 C   0  0  0  0  0  0  0  0  0  0  0  0
    3.4500    0.6198    0.0000 H   0  0  0  0  0  0  0  0  0  0  0  0
  1  2  1  0  0  0  0
  2  3  1  0  0  0  0
  3  4  1  0  0  0  0
  4  5  2  0  0  0  0
  4  6  1  0  0  0  0
  7  6  1  6  0  0  0
  7 19  1  1  0  0  0
  7  8  1  0  0  0  0
  8  9  2  0  0  0  0
  8 10  1  0  0  0  0
 10 11  1  0  0  0  0
 11 12  1  0  0  0  0
 12 13  1  0  0  0  0
 13 14  2  0  0  0  0
 14 15  1  0  0  0  0
 15 16  2  0  0  0  0
 16 17  1  0  0  0  0
 17 18  2  0  0  0  0
 18  7  1  0  0  0  0
 18 13  1  0  0  0  0
M  END
>  <EXTREG>  (ZINC00124685)
ZINC00124685

>  <LOGBIO>
2.5000

$$$$
ZINC00124891
  -MTS-   02131516242D 0   0.00000     0.00000     0

 22 24  0  0  0  0  0  0  0  0999 V2000
    3.1371   -2.0621    0.0000 C   0  0  0  0  0  0  0  0  0  0  0  0
    4.1313   -1.9547    0.0000 C   0  0  0  0  0  0  0  0  0  0  0  0
    4.7242   -2.7642    0.0000 C   0  0  0  0  0  0  0  0  0  0  0  0
    5.7130   -2.6553    0.0000 C   0  0  0  0  0  0  0  0  0  0  0  0
    6.1181   -1.7410    0.0000 C   0  0  0  0  0  0  0  0  0  0  0  0
    5.5342   -0.9356    0.0000 C   0  0  0  0  0  0  0  0  0  0  0  0
    5.9415   -0.0223    0.0000 C   0  0  0  0  0  0  0  0  0  0  0  0
    4.5363   -1.0404    0.0000 C   0  0  0  0  0  0  0  0  0  0  0  0
    3.9478   -0.2319    0.0000 N   0  0  0  0  0  0  0  0  0  0  0  0
    4.2578    0.7281    0.0000 C   0  0  0  0  0  0  0  0  0  0  0  0
    5.2075    1.0413    0.0000 O   0  0  0  0  0  0  0  0  0  0  0  0
    3.4478    1.3081    0.0000 C   0  0  0  0  0  0  0  0  0  0  0  0
    3.3481    2.3062    0.0000 C   0  0  0  0  0  0  0  0  0  0  0  0
    2.4362    2.7165    0.0000 C   0  0  0  0  0  0  0  0  0  0  0  0
    1.6233    2.1282    0.0000 C   0  0  0  0  0  0  0  0  0  0  0  0
    1.7264    1.1388    0.0000 C   0  0  0  0  0  0  0  0  0  0  0  0
    2.6378    0.7281    0.0000 C   0  0  0  0  0  0  0  0  0  0  0  0
    2.9478   -0.2319    0.0000 C   0  0  0  0  0  0  0  0  0  0  0  0
    2.3593   -1.0404    0.0000 O   0  0  0  0  0  0  0  0  0  0  0  0
    0.9158    0.5532    0.0000 N   0  3  0  0  0  0  0  0  0  0  0  0
    0.0000    0.9633    0.0000 O   0  5  0  0  0  0  0  0  0  0  0  0
    1.0166   -0.4365    0.0000 O   0  0  0  0  0  0  0  0  0  0  0  0
  1  2  1  0  0  0  0
  2  3  2  0  0  0  0
  3  4  1  0  0  0  0
  4  5  2  0  0  0  0
  5  6  1  0  0  0  0
  6  7  1  0  0  0  0
  6  8  2  0  0  0  0
  8  2  1  0  0  0  0
  8  9  1  0  0  0  0
  9 10  1  0  0  0  0
 10 11  2  0  0  0  0
 10 12  1  0  0  0  0
 12 13  2  0  0  0  0
 13 14  1  0  0  0  0
 14 15  2  0  0  0  0
 15 16  1  0  0  0  0
 16 17  2  0  0  0  0
 17 12  1  0  0  0  0
 17 18  1  0  0  0  0
 18  9  1  0  0  0  0
 18 19  2  0  0  0  0
 16 20  1  0  0  0  0
 20 21  1  0  0  0  0
 20 22  2  0  0  0  0
M  CHG  2  20   1  21  -1
M  END
>  <EXTREG>  (ZINC00124891)
ZINC00124891

>  <LOGBIO>
2.5000

$$$$
ZINC00125095
  -MTS-   02131516242D 0   0.00000     0.00000     0

 21 23  0  0  0  0  0  0  0  0999 V2000
    2.2492   -4.5701    0.0000 C   0  0  0  0  0  0  0  0  0  0  0  0
    1.2457   -4.5752    0.0000 C   0  0  0  0  0  0  0  0  0  0  0  0
    0.7449   -3.7157    0.0000 O   0  0  0  0  0  0  0  0  0  0  0  0
    1.2414   -2.8476    0.0000 C   0  0  0  0  0  0  0  0  0  0  0  0
    2.2448   -2.8426    0.0000 C   0  0  0  0  0  0  0  0  0  0  0  0
    2.7370   -1.9781    0.0000 C   0  0  0  0  0  0  0  0  0  0  0  0
    2.2370   -1.1136    0.0000 C   0  0  0  0  0  0  0  0  0  0  0  0
    2.5470   -0.1536    0.0000 N   0  0  0  0  0  0  0  0  0  0  0  0
    1.7370    0.4264    0.0000 C   0  0  0  0  0  0  0  0  0  0  0  0
    1.7370    1.4264    0.0000 S   0  0  0  0  0  0  0  0  0  0  0  0
    0.8680    1.9281    0.0000 C   0  0  0  0  0  0  0  0  0  0  0  0
    0.8690    2.9229    0.0000 C   0  0  0  0  0  0  0  0  0  0  0  0
    0.0000    3.4246    0.0000 O   0  0  0  0  0  0  0  0  0  0  0  0
    1.7353    3.4225    0.0000 C   0  0  0  0  0  0  0  0  0  0  0  0
    2.6570    3.0125    0.0000 S   0  0  0  0  0  0  0  0  0  0  0  0
    3.3196    3.7565    0.0000 C   0  0  0  0  0  0  0  0  0  0  0  0
    2.8287    4.6234    0.0000 C   0  0  0  0  0  0  0  0  0  0  0  0
    1.8412    4.4168    0.0000 C   0  0  0  0  0  0  0  0  0  0  0  0
    0.9270   -0.1536    0.0000 S   0  0  0  0  0  0  0  0  0  0  0  0
    1.2370   -1.1136    0.0000 C   0  0  0  0  0  0  0  0  0  0  0  0
    0.7388   -1.9831    0.0000 C   0  0  0  0  0  0  0  0  0  0  0  0
  1  2  1  0  0  0  0
  2  3  1  0  0  0  0
  3  4  1  0  0  0  0
  4  5  2  0  0  0  0
  5  6  1  0  0  0  0
  6  7  2  0  0  0  0
  7  8  1  0  0  0  0
  8  9  2  0  0  0  0
  9 10  1  0  0  0  0
 10 11  1  0  0  0  0
 11 12  1  0  0  0  0
 12 13  2  0  0  0  0
 12 14  1  0  0  0  0
 14 15  1  0  0  0  0
 15 16  1  0  0  0  0
 16 17  2  0  0  0  0
 17 18  1  0  0  0  0
 18 14  2  0  0  0  0
  9 19  1  0  0  0  0
 19 20  1  0  0  0  0
 20  7  1  0  0  0  0
 20 21  2  0  0  0  0
 21  4  1  0  0  0  0
M  END
>  <EXTREG>  (ZINC00125095)
ZINC00125095

>  <LOGBIO>
2.5000

$$$$
ZINC00125241
  -MTS-   02131516242D 0   0.00000     0.00000     0

 20 21  0  0  0  0  0  0  0  0999 V2000
    4.8157   -1.6361    0.0000 C   0  0  0  0  0  0  0  0  0  0  0  0
    4.4089   -2.5534    0.0000 N   0  0  0  0  0  0  0  0  0  0  0  0
    4.9974   -3.3619    0.0000 C   0  0  0  0  0  0  0  0  0  0  0  0
    3.4196   -2.6578    0.0000 C   0  0  0  0  0  0  0  0  0  0  0  0
    3.0128   -3.5751    0.0000 O   0  0  0  0  0  0  0  0  0  0  0  0
    2.8311   -1.8493    0.0000 C   0  0  0  0  0  0  0  0  0  0  0  0
    3.1411   -0.8893    0.0000 S   0  0  0  0  0  0  0  0  0  0  0  0
    2.3311   -0.3093    0.0000 C   0  0  0  0  0  0  0  0  0  0  0  0
    1.5211   -0.8893    0.0000 C   0  0  0  0  0  0  0  0  0  0  0  0
    1.8311   -1.8493    0.0000 C   0  0  0  0  0  0  0  0  0  0  0  0
    2.3311    0.6907    0.0000 C   0  0  0  0  0  0  0  0  0  0  0  0
    3.1467    1.2844    0.0000 C   0  0  0  0  0  0  0  0  0  0  0  0
    2.8331    2.2300    0.0000 C   0  0  0  0  0  0  0  0  0  0  0  0
    1.8369    2.2378    0.0000 N   0  0  0  0  0  0  0  0  0  0  0  0
    1.5226    1.2792    0.0000 N   0  0  0  0  0  0  0  0  0  0  0  0
    0.5710    0.9719    0.0000 C   0  0  0  0  0  0  0  0  0  0  0  0
    3.4217    3.0385    0.0000 C   0  0  0  0  0  0  0  0  0  0  0  0
    2.6132    3.6270    0.0000 F   0  0  0  0  0  0  0  0  0  0  0  0
    4.2301    2.4500    0.0000 F   0  0  0  0  0  0  0  0  0  0  0  0
    4.0102    3.8470    0.0000 F   0  0  0  0  0  0  0  0  0  0  0  0
  1  2  1  0  0  0  0
  2  3  1  0  0  0  0
  2  4  1  0  0  0  0
  4  5  2  0  0  0  0
  4  6  1  0  0  0  0
  6  7  1  0  0  0  0
  7  8  1  0  0  0  0
  8  9  2  0  0  0  0
  9 10  1  0  0  0  0
 10  6  2  0  0  0  0
  8 11  1  0  0  0  0
 11 12  2  0  0  0  0
 12 13  1  0  0  0  0
 13 14  2  0  0  0  0
 14 15  1  0  0  0  0
 15 11  1  0  0  0  0
 15 16  1  0  0  0  0
 13 17  1  0  0  0  0
 17 18  1  0  0  0  0
 17 19  1  0  0  0  0
 17 20  1  0  0  0  0
M  END
>  <EXTREG>  (ZINC00125241)
ZINC00125241

>  <LOGBIO>
2.5000

$$$$
ZINC00125743
  -MTS-   02131516242D 0   0.00000     0.00000     0

 14 15  0  0  0  0  0  0  0  0999 V2000
    5.6945   -1.7379    0.0000 C   0  0  0  0  0  0  0  0  0  0  0  0
    5.1060   -0.9294    0.0000 C   0  0  0  0  0  0  0  0  0  0  0  0
    5.4160    0.0306    0.0000 C   0  0  0  0  0  0  0  0  0  0  0  0
    4.6060    0.6106    0.0000 C   0  0  0  0  0  0  0  0  0  0  0  0
    4.6060    1.6106    0.0000 C   0  0  0  0  0  0  0  0  0  0  0  0
    3.7960    0.0306    0.0000 N   0  0  0  0  0  0  0  0  0  0  0  0
    4.1060   -0.9294    0.0000 N   0  0  0  0  0  0  0  0  0  0  0  0
    2.8463    0.3438    0.0000 C   0  0  0  0  0  0  0  0  0  0  0  0
    2.6410    1.3260    0.0000 C   0  0  0  0  0  0  0  0  0  0  0  0
    1.6956    1.6356    0.0000 C   0  0  0  0  0  0  0  0  0  0  0  0
    0.9489    0.9704    0.0000 C   0  0  0  0  0  0  0  0  0  0  0  0
    0.0000    1.2860    0.0000 Cl  0  0  0  0  0  0  0  0  0  0  0  0
    1.1476   -0.0043    0.0000 N   0  0  0  0  0  0  0  0  0  0  0  0
    2.0996   -0.3214    0.0000 N   0  0  0  0  0  0  0  0  0  0  0  0
  1  2  1  0  0  0  0
  2  3  1  0  0  0  0
  3  4  2  0  0  0  0
  4  5  1  0  0  0  0
  4  6  1  0  0  0  0
  6  7  1  0  0  0  0
  7  2  2  0  0  0  0
  6  8  1  0  0  0  0
  8  9  2  0  0  0  0
  9 10  1  0  0  0  0
 10 11  2  0  0  0  0
 11 12  1  0  0  0  0
 11 13  1  0  0  0  0
 13 14  2  0  0  0  0
 14  8  1  0  0  0  0
M  END
>  <EXTREG>  (ZINC00125743)
ZINC00125743

>  <LOGBIO>
2.5000

$$$$
ZINC00126046
  -MTS-   02131516242D 0   0.00000     0.00000     0

 18 18  0  0  0  0  0  0  0  0999 V2000
    3.1853   -2.8793    0.0000 C   0  0  0  0  0  0  0  0  0  0  0  0
    3.5921   -1.9620    0.0000 C   0  0  0  0  0  0  0  0  0  0  0  0
    4.5814   -1.8576    0.0000 O   0  0  0  0  0  0  0  0  0  0  0  0
    4.9883   -0.9404    0.0000 C   0  0  0  0  0  0  0  0  0  0  0  0
    5.9776   -0.8360    0.0000 O   0  0  0  0  0  0  0  0  0  0  0  0
    4.3998   -0.1319    0.0000 C   0  0  0  0  0  0  0  0  0  0  0  0
    4.7098    0.8281    0.0000 S   0  0  0  0  0  0  0  0  0  0  0  0
    3.8998    1.4081    0.0000 C   0  0  0  0  0  0  0  0  0  0  0  0
    3.8998    2.4081    0.0000 S   0  0  0  0  0  0  0  0  0  0  0  0
    4.7658    2.9081    0.0000 C   0  0  0  0  0  0  0  0  0  0  0  0
    3.0898    0.8281    0.0000 C   0  0  0  0  0  0  0  0  0  0  0  0
    3.3998   -0.1319    0.0000 C   0  0  0  0  0  0  0  0  0  0  0  0
    2.1401    1.1413    0.0000 S   0  0  0  0  0  0  0  0  0  0  0  0
    1.8269    0.1916    0.0000 O   0  0  0  0  0  0  0  0  0  0  0  0
    2.4532    2.0910    0.0000 O   0  0  0  0  0  0  0  0  0  0  0  0
    1.1904    1.4544    0.0000 C   0  0  0  0  0  0  0  0  0  0  0  0
    0.9855    2.4368    0.0000 C   0  0  0  0  0  0  0  0  0  0  0  0
    0.4478    0.7924    0.0000 C   0  0  0  0  0  0  0  0  0  0  0  0
  1  2  1  0  0  0  0
  2  3  1  0  0  0  0
  3  4  1  0  0  0  0
  4  5  2  0  0  0  0
  4  6  1  0  0  0  0
  6  7  1  0  0  0  0
  7  8  1  0  0  0  0
  8  9  1  0  0  0  0
  9 10  1  0  0  0  0
  8 11  2  0  0  0  0
 11 12  1  0  0  0  0
 12  6  2  0  0  0  0
 11 13  1  0  0  0  0
 13 14  2  0  0  0  0
 13 15  2  0  0  0  0
 13 16  1  0  0  0  0
 16 17  1  0  0  0  0
 16 18  1  0  0  0  0
M  END
>  <EXTREG>  (ZINC00126046)
ZINC00126046

>  <LOGBIO>
2.5000

$$$$
ZINC00127061
  -MTS-   02131516242D 0   0.00000     0.00000     0

 18 20  0  0  0  0  0  0  0  0999 V2000
    8.1084   -0.2186    0.0000 Cl  0  0  0  0  0  0  0  0  0  0  0  0
    7.1142   -0.3266    0.0000 C   0  0  0  0  0  0  0  0  0  0  0  0
    6.5208    0.4826    0.0000 C   0  0  0  0  0  0  0  0  0  0  0  0
    5.5321    0.3733    0.0000 C   0  0  0  0  0  0  0  0  0  0  0  0
    5.1275   -0.5413    0.0000 C   0  0  0  0  0  0  0  0  0  0  0  0
    4.1331   -0.6467    0.0000 C   0  0  0  0  0  0  0  0  0  0  0  0
    3.5446    0.1618    0.0000 N   0  0  0  0  0  0  0  0  0  0  0  0
    3.8546    1.1218    0.0000 C   0  0  0  0  0  0  0  0  0  0  0  0
    4.8043    1.4350    0.0000 O   0  0  0  0  0  0  0  0  0  0  0  0
    3.0446    1.7018    0.0000 O   0  0  0  0  0  0  0  0  0  0  0  0
    2.2346    1.1218    0.0000 C   0  0  0  0  0  0  0  0  0  0  0  0
    1.2554    1.3245    0.0000 C   0  0  0  0  0  0  0  0  0  0  0  0
    0.5872    0.5805    0.0000 C   0  0  0  0  0  0  0  0  0  0  0  0
    0.9003   -0.3728    0.0000 C   0  0  0  0  0  0  0  0  0  0  0  0
    1.8742   -0.5755    0.0000 N   0  0  0  0  0  0  0  0  0  0  0  0
    2.5446    0.1618    0.0000 C   0  0  0  0  0  0  0  0  0  0  0  0
    5.7118   -1.3464    0.0000 C   0  0  0  0  0  0  0  0  0  0  0  0
    6.7097   -1.2411    0.0000 C   0  0  0  0  0  0  0  0  0  0  0  0
  1  2  1  0  0  0  0
  2  3  2  0  0  0  0
  3  4  1  0  0  0  0
  4  5  2  0  0  0  0
  5  6  1  0  0  0  0
  6  7  1  0  0  0  0
  7  8  1  0  0  0  0
  8  9  2  0  0  0  0
  8 10  1  0  0  0  0
 10 11  1  0  0  0  0
 11 12  2  0  0  0  0
 12 13  1  0  0  0  0
 13 14  2  0  0  0  0
 14 15  1  0  0  0  0
 15 16  2  0  0  0  0
 16  7  1  0  0  0  0
 16 11  1  0  0  0  0
  5 17  1  0  0  0  0
 17 18  2  0  0  0  0
 18  2  1  0  0  0  0
M  END
>  <EXTREG>  (ZINC00127061)
ZINC00127061

>  <LOGBIO>
2.5000

$$$$
ZINC00127216
  -MTS-   02131516242D 0   0.00000     0.00000     0

 17 18  0  0  0  0  0  0  0  0999 V2000
    2.0637   -3.8561    0.0000 C   0  0  0  0  0  0  0  0  0  0  0  0
    2.4696   -2.9422    0.0000 S   0  0  0  0  0  0  0  0  0  0  0  0
    1.8811   -2.1337    0.0000 C   0  0  0  0  0  0  0  0  0  0  0  0
    2.1911   -1.1737    0.0000 O   0  0  0  0  0  0  0  0  0  0  0  0
    1.3811   -0.5937    0.0000 C   0  0  0  0  0  0  0  0  0  0  0  0
    0.5711   -1.1737    0.0000 N   0  0  0  0  0  0  0  0  0  0  0  0
    0.8811   -2.1337    0.0000 N   0  0  0  0  0  0  0  0  0  0  0  0
    1.3811    0.4063    0.0000 C   0  0  0  0  0  0  0  0  0  0  0  0
    2.2496    0.9088    0.0000 C   0  0  0  0  0  0  0  0  0  0  0  0
    2.2476    1.9036    0.0000 C   0  0  0  0  0  0  0  0  0  0  0  0
    1.3821    2.4045    0.0000 C   0  0  0  0  0  0  0  0  0  0  0  0
    0.5186    1.9106    0.0000 C   0  0  0  0  0  0  0  0  0  0  0  0
    0.5156    0.9071    0.0000 N   0  0  0  0  0  0  0  0  0  0  0  0
    1.3846    3.4045    0.0000 C   0  0  0  0  0  0  0  0  0  0  0  0
    0.3846    3.4070    0.0000 F   0  0  0  0  0  0  0  0  0  0  0  0
    2.3846    3.4020    0.0000 F   0  0  0  0  0  0  0  0  0  0  0  0
    1.3871    4.4045    0.0000 F   0  0  0  0  0  0  0  0  0  0  0  0
  1  2  1  0  0  0  0
  2  3  1  0  0  0  0
  3  4  1  0  0  0  0
  4  5  1  0  0  0  0
  5  6  2  0  0  0  0
  6  7  1  0  0  0  0
  7  3  2  0  0  0  0
  5  8  1  0  0  0  0
  8  9  2  0  0  0  0
  9 10  1  0  0  0  0
 10 11  2  0  0  0  0
 11 12  1  0  0  0  0
 12 13  2  0  0  0  0
 13  8  1  0  0  0  0
 11 14  1  0  0  0  0
 14 15  1  0  0  0  0
 14 16  1  0  0  0  0
 14 17  1  0  0  0  0
M  END
>  <EXTREG>  (ZINC00127216)
ZINC00127216

>  <LOGBIO>
2.5000

$$$$
ZINC00127782
  -MTS-   02131516242D 0   0.00000     0.00000     0

 13 13  0  0  1  0  0  0  0  0999 V2000
    3.6453   -1.9389    0.0000 C   0  0  0  0  0  0  0  0  0  0  0  0
    2.6475   -2.0452    0.0000 C   0  0  0  0  0  0  0  0  0  0  0  0
    2.0624   -1.2406    0.0000 C   0  0  2  0  0  0  0  0  0  0  0  0
    1.0646   -1.3469    0.0000 C   0  0  0  0  0  0  0  0  0  0  0  0
    2.4683   -0.3267    0.0000 C   0  0  0  0  0  0  0  0  0  0  0  0
    1.8798    0.4818    0.0000 N   0  0  0  0  0  0  0  0  0  0  0  0
    2.1898    1.4418    0.0000 C   0  0  0  0  0  0  0  0  0  0  0  0
    3.1395    1.7549    0.0000 O   0  0  0  0  0  0  0  0  0  0  0  0
    1.3798    2.0218    0.0000 N   0  0  0  0  0  0  0  0  0  0  0  0
    0.5698    1.4418    0.0000 N   0  0  0  0  0  0  0  0  0  0  0  0
    0.8798    0.4818    0.0000 C   0  0  0  0  0  0  0  0  0  0  0  0
    0.2913   -0.3267    0.0000 S   0  0  0  0  0  0  0  0  0  0  0  0
    2.6591   -1.1775    0.0000 H   0  0  0  0  0  0  0  0  0  0  0  0
  1  2  1  0  0  0  0
  3  2  1  6  0  0  0
  3 13  1  1  0  0  0
  3  4  1  0  0  0  0
  3  5  1  0  0  0  0
  5  6  1  0  0  0  0
  6  7  1  0  0  0  0
  7  8  2  0  0  0  0
  7  9  1  0  0  0  0
  9 10  1  0  0  0  0
 10 11  1  0  0  0  0
 11  6  1  0  0  0  0
 11 12  2  0  0  0  0
M  END
>  <EXTREG>  (ZINC00127782)
ZINC00127782

>  <LOGBIO>
2.5000

$$$$
ZINC00128288
  -MTS-   02131516242D 0   0.00000     0.00000     0

 17 19  0  0  0  0  0  0  0  0999 V2000
    4.5818    0.6402    0.0000 O   0  0  0  0  0  0  0  0  0  0  0  0
    4.1983    1.5675    0.0000 C   0  0  0  0  0  0  0  0  0  0  0  0
    4.8050    2.3558    0.0000 O   0  0  0  0  0  0  0  0  0  0  0  0
    3.2069    1.6990    0.0000 C   0  0  0  0  0  0  0  0  0  0  0  0
    2.5974    0.9062    0.0000 N   0  0  0  0  0  0  0  0  0  0  0  0
    1.4644    0.9102    0.0000 C   0  0  0  0  0  0  0  0  0  0  0  0
    0.8290    1.6824    0.0000 O   0  0  0  0  0  0  0  0  0  0  0  0
    1.2944    0.0272    0.0000 C   0  0  0  0  0  0  0  0  0  0  0  0
    0.5194   -0.4188    0.0000 C   0  0  0  0  0  0  0  0  0  0  0  0
    0.5194   -1.3098    0.0000 C   0  0  0  0  0  0  0  0  0  0  0  0
    1.2944   -1.7558    0.0000 C   0  0  0  0  0  0  0  0  0  0  0  0
    2.0644   -1.3098    0.0000 C   0  0  0  0  0  0  0  0  0  0  0  0
    2.8344   -1.7558    0.0000 C   0  0  0  0  0  0  0  0  0  0  0  0
    3.6054   -1.3098    0.0000 C   0  0  0  0  0  0  0  0  0  0  0  0
    3.6054   -0.4188    0.0000 C   0  0  0  0  0  0  0  0  0  0  0  0
    2.8344    0.0272    0.0000 C   0  0  0  0  0  0  0  0  0  0  0  0
    2.0644   -0.4188    0.0000 C   0  0  0  0  0  0  0  0  0  0  0  0
  1  2  1  0  0  0  0
  2  3  2  0  0  0  0
  2  4  1  0  0  0  0
  4  5  1  0  0  0  0
  5  6  1  0  0  0  0
  6  7  2  0  0  0  0
  6  8  1  0  0  0  0
  8  9  2  0  0  0  0
  9 10  1  0  0  0  0
 10 11  2  0  0  0  0
 11 12  1  0  0  0  0
 12 13  1  0  0  0  0
 13 14  2  0  0  0  0
 14 15  1  0  0  0  0
 15 16  2  0  0  0  0
 16  5  1  0  0  0  0
 16 17  1  0  0  0  0
 17  8  1  0  0  0  0
 17 12  2  0  0  0  0
M  END
>  <EXTREG>  (ZINC00128288)
ZINC00128288

>  <LOGBIO>
2.5000

$$$$
ZINC00129145
  -MTS-   02131516242D 0   0.00000     0.00000     0

 17 18  0  0  0  0  0  0  0  0999 V2000
    2.8255   -3.4474    0.0000 N   0  0  0  0  0  0  0  0  0  0  0  0
    2.2370   -2.6389    0.0000 C   0  0  0  0  0  0  0  0  0  0  0  0
    2.5470   -1.6789    0.0000 S   0  0  0  0  0  0  0  0  0  0  0  0
    1.7370   -1.0989    0.0000 C   0  0  0  0  0  0  0  0  0  0  0  0
    1.7370   -0.0989    0.0000 S   0  0  0  0  0  0  0  0  0  0  0  0
    0.8680    0.4028    0.0000 C   0  0  0  0  0  0  0  0  0  0  0  0
    0.8690    1.3976    0.0000 C   0  0  0  0  0  0  0  0  0  0  0  0
    0.0000    1.8993    0.0000 O   0  0  0  0  0  0  0  0  0  0  0  0
    1.7353    1.8971    0.0000 C   0  0  0  0  0  0  0  0  0  0  0  0
    2.6045    1.3958    0.0000 C   0  0  0  0  0  0  0  0  0  0  0  0
    3.4653    1.8945    0.0000 C   0  0  0  0  0  0  0  0  0  0  0  0
    3.4668    2.8945    0.0000 C   0  0  0  0  0  0  0  0  0  0  0  0
    4.3343    3.3919    0.0000 F   0  0  0  0  0  0  0  0  0  0  0  0
    2.6076    3.3958    0.0000 C   0  0  0  0  0  0  0  0  0  0  0  0
    1.7368    2.8971    0.0000 C   0  0  0  0  0  0  0  0  0  0  0  0
    0.9270   -1.6789    0.0000 N   0  0  0  0  0  0  0  0  0  0  0  0
    1.2370   -2.6389    0.0000 N   0  0  0  0  0  0  0  0  0  0  0  0
  1  2  1  0  0  0  0
  2  3  1  0  0  0  0
  3  4  1  0  0  0  0
  4  5  1  0  0  0  0
  5  6  1  0  0  0  0
  6  7  1  0  0  0  0
  7  8  2  0  0  0  0
  7  9  1  0  0  0  0
  9 10  2  0  0  0  0
 10 11  1  0  0  0  0
 11 12  2  0  0  0  0
 12 13  1  0  0  0  0
 12 14  1  0  0  0  0
 14 15  2  0  0  0  0
 15  9  1  0  0  0  0
  4 16  2  0  0  0  0
 16 17  1  0  0  0  0
 17  2  2  0  0  0  0
M  END
>  <EXTREG>  (ZINC00129145)
ZINC00129145

>  <LOGBIO>
2.5000

$$$$
ZINC00129609
  -MTS-   02131516242D 0   0.00000     0.00000     0

 21 22  0  0  0  0  0  0  0  0999 V2000
    9.1860    2.2513    0.0000 C   0  0  0  0  0  0  0  0  0  0  0  0
    8.3163    2.7517    0.0000 C   0  0  0  0  0  0  0  0  0  0  0  0
    8.3158    3.7464    0.0000 C   0  0  0  0  0  0  0  0  0  0  0  0
    7.4507    2.2508    0.0000 C   0  0  0  0  0  0  0  0  0  0  0  0
    6.5807    2.7508    0.0000 C   0  0  0  0  0  0  0  0  0  0  0  0
    5.7207    2.2508    0.0000 C   0  0  0  0  0  0  0  0  0  0  0  0
    5.7207    1.2508    0.0000 C   0  0  0  0  0  0  0  0  0  0  0  0
    4.8539    0.7521    0.0000 O   0  0  0  0  0  0  0  0  0  0  0  0
    4.8524   -0.2513    0.0000 C   0  0  0  0  0  0  0  0  0  0  0  0
    5.7174   -0.7531    0.0000 O   0  0  0  0  0  0  0  0  0  0  0  0
    3.9896   -0.7465    0.0000 C   0  0  0  0  0  0  0  0  0  0  0  0
    3.9881   -1.7500    0.0000 O   0  0  0  0  0  0  0  0  0  0  0  0
    3.1213   -2.2486    0.0000 C   0  0  0  0  0  0  0  0  0  0  0  0
    2.2526   -1.7465    0.0000 C   0  0  0  0  0  0  0  0  0  0  0  0
    1.3913   -2.2443    0.0000 C   0  0  0  0  0  0  0  0  0  0  0  0
    1.3888   -3.2443    0.0000 C   0  0  0  0  0  0  0  0  0  0  0  0
    0.5208   -3.7408    0.0000 C   0  0  0  0  0  0  0  0  0  0  0  0
    2.2476   -3.7465    0.0000 C   0  0  0  0  0  0  0  0  0  0  0  0
    3.1188   -3.2486    0.0000 C   0  0  0  0  0  0  0  0  0  0  0  0
    6.5807    0.7508    0.0000 C   0  0  0  0  0  0  0  0  0  0  0  0
    7.4507    1.2508    0.0000 C   0  0  0  0  0  0  0  0  0  0  0  0
  1  2  1  0  0  0  0
  2  3  1  0  0  0  0
  2  4  1  0  0  0  0
  4  5  2  0  0  0  0
  5  6  1  0  0  0  0
  6  7  2  0  0  0  0
  7  8  1  0  0  0  0
  8  9  1  0  0  0  0
  9 10  2  0  0  0  0
  9 11  1  0  0  0  0
 11 12  1  0  0  0  0
 12 13  1  0  0  0  0
 13 14  2  0  0  0  0
 14 15  1  0  0  0  0
 15 16  2  0  0  0  0
 16 17  1  0  0  0  0
 16 18  1  0  0  0  0
 18 19  2  0  0  0  0
 19 13  1  0  0  0  0
  7 20  1  0  0  0  0
 20 21  2  0  0  0  0
 21  4  1  0  0  0  0
M  END
>  <EXTREG>  (ZINC00129609)
ZINC00129609

>  <LOGBIO>
2.5000

$$$$
ZINC00130463
  -MTS-   02131516242D 0   0.00000     0.00000     0

 24 26  0  0  1  0  0  0  0  0999 V2000
    3.1301    3.6214    0.0000 F   0  0  0  0  0  0  0  0  0  0  0  0
    3.9946    3.1188    0.0000 C   0  0  0  0  0  0  0  0  0  0  0  0
    3.4920    2.2543    0.0000 F   0  0  0  0  0  0  0  0  0  0  0  0
    4.4972    3.9834    0.0000 F   0  0  0  0  0  0  0  0  0  0  0  0
    4.8591    2.6163    0.0000 C   0  0  0  0  0  0  0  0  0  0  0  0
    5.7301    3.1146    0.0000 C   0  0  0  0  0  0  0  0  0  0  0  0
    6.5891    2.6128    0.0000 C   0  0  0  0  0  0  0  0  0  0  0  0
    6.5872    1.6129    0.0000 C   0  0  0  0  0  0  0  0  0  0  0  0
    5.7262    1.1146    0.0000 C   0  0  0  0  0  0  0  0  0  0  0  0
    4.8572    1.6163    0.0000 C   0  0  0  0  0  0  0  0  0  0  0  0
    3.9906    1.1171    0.0000 N   0  0  0  0  0  0  0  0  0  0  0  0
    3.9897    0.1137    0.0000 C   0  0  0  0  0  0  0  0  0  0  0  0
    4.8512   -0.3837    0.0000 O   0  0  0  0  0  0  0  0  0  0  0  0
    3.1234   -0.3859    0.0000 C   0  0  2  0  0  0  0  0  0  0  0  0
    2.2541    0.1154    0.0000 C   0  0  0  0  0  0  0  0  0  0  0  0
    1.3934   -0.3834    0.0000 O   0  0  0  0  0  0  0  0  0  0  0  0
    1.3919   -1.3834    0.0000 C   0  0  0  0  0  0  0  0  0  0  0  0
    0.5212   -1.8821    0.0000 C   0  0  0  0  0  0  0  0  0  0  0  0
    0.5198   -2.8821    0.0000 C   0  0  0  0  0  0  0  0  0  0  0  0
    1.3890   -3.3834    0.0000 C   0  0  0  0  0  0  0  0  0  0  0  0
    2.2498   -2.8846    0.0000 C   0  0  0  0  0  0  0  0  0  0  0  0
    2.2512   -1.8846    0.0000 C   0  0  0  0  0  0  0  0  0  0  0  0
    3.1219   -1.3859    0.0000 O   0  0  0  0  0  0  0  0  0  0  0  0
    3.1234    0.2141    0.0000 H   0  0  0  0  0  0  0  0  0  0  0  0
  1  2  1  0  0  0  0
  2  3  1  0  0  0  0
  2  4  1  0  0  0  0
  2  5  1  0  0  0  0
  5  6  2  0  0  0  0
  6  7  1  0  0  0  0
  7  8  2  0  0  0  0
  8  9  1  0  0  0  0
  9 10  2  0  0  0  0
 10  5  1  0  0  0  0
 10 11  1  0  0  0  0
 11 12  1  0  0  0  0
 12 13  2  0  0  0  0
 14 12  1  1  0  0  0
 14 24  1  6  0  0  0
 14 15  1  0  0  0  0
 15 16  1  0  0  0  0
 16 17  1  0  0  0  0
 17 18  1  0  0  0  0
 18 19  2  0  0  0  0
 19 20  1  0  0  0  0
 20 21  2  0  0  0  0
 21 22  1  0  0  0  0
 22 17  2  0  0  0  0
 22 23  1  0  0  0  0
 23 14  1  0  0  0  0
M  END
>  <EXTREG>  (ZINC00130463)
ZINC00130463

>  <LOGBIO>
2.5000

$$$$
ZINC00132552
  -MTS-   02131516242D 0   0.00000     0.00000     0

 14 15  0  0  0  0  0  0  0  0999 V2000
    3.9802    1.7880    0.0000 C   0  0  0  0  0  0  0  0  0  0  0  0
    4.8499    1.2876    0.0000 O   0  0  0  0  0  0  0  0  0  0  0  0
    4.8504    0.2928    0.0000 C   0  0  0  0  0  0  0  0  0  0  0  0
    5.7202   -0.2076    0.0000 O   0  0  0  0  0  0  0  0  0  0  0  0
    3.9849   -0.2081    0.0000 C   0  0  0  0  0  0  0  0  0  0  0  0
    3.1149    0.2919    0.0000 C   0  0  0  0  0  0  0  0  0  0  0  0
    2.2549   -0.2081    0.0000 C   0  0  0  0  0  0  0  0  0  0  0  0
    1.3853    0.2902    0.0000 C   0  0  0  0  0  0  0  0  0  0  0  0
    0.5208   -0.2125    0.0000 C   0  0  0  0  0  0  0  0  0  0  0  0
    0.5258   -1.2159    0.0000 C   0  0  0  0  0  0  0  0  0  0  0  0
    1.3904   -1.7081    0.0000 C   0  0  0  0  0  0  0  0  0  0  0  0
    2.2549   -1.2081    0.0000 C   0  0  0  0  0  0  0  0  0  0  0  0
    3.1149   -1.7081    0.0000 C   0  0  0  0  0  0  0  0  0  0  0  0
    3.9849   -1.2081    0.0000 N   0  0  0  0  0  0  0  0  0  0  0  0
  1  2  1  0  0  0  0
  2  3  1  0  0  0  0
  3  4  2  0  0  0  0
  3  5  1  0  0  0  0
  5  6  2  0  0  0  0
  6  7  1  0  0  0  0
  7  8  1  0  0  0  0
  8  9  2  0  0  0  0
  9 10  1  0  0  0  0
 10 11  2  0  0  0  0
 11 12  1  0  0  0  0
 12  7  2  0  0  0  0
 12 13  1  0  0  0  0
 13 14  2  0  0  0  0
 14  5  1  0  0  0  0
M  END
>  <EXTREG>  (ZINC00132552)
ZINC00132552

>  <LOGBIO>
2.5000

$$$$
ZINC00132650
  -MTS-   02131516242D 0   0.00000     0.00000     0

 18 19  0  0  0  0  0  0  0  0999 V2000
    3.4623    2.5004    0.0000 C   0  0  0  0  0  0  0  0  0  0  0  0
    2.5968    1.9995    0.0000 C   0  0  0  0  0  0  0  0  0  0  0  0
    1.7268    2.4995    0.0000 C   0  0  0  0  0  0  0  0  0  0  0  0
    0.8668    1.9995    0.0000 C   0  0  0  0  0  0  0  0  0  0  0  0
    0.0000    2.4982    0.0000 Cl  0  0  0  0  0  0  0  0  0  0  0  0
    0.8668    0.9995    0.0000 C   0  0  0  0  0  0  0  0  0  0  0  0
    1.7268    0.4995    0.0000 C   0  0  0  0  0  0  0  0  0  0  0  0
    2.5968    0.9995    0.0000 C   0  0  0  0  0  0  0  0  0  0  0  0
    3.4623    0.4987    0.0000 O   0  0  0  0  0  0  0  0  0  0  0  0
    3.4613   -0.5013    0.0000 C   0  0  0  0  0  0  0  0  0  0  0  0
    2.5923   -1.0030    0.0000 N   0  0  0  0  0  0  0  0  0  0  0  0
    2.5934   -1.9978    0.0000 C   0  0  0  0  0  0  0  0  0  0  0  0
    3.4584   -2.4995    0.0000 C   0  0  0  0  0  0  0  0  0  0  0  0
    4.3224   -2.0065    0.0000 C   0  0  0  0  0  0  0  0  0  0  0  0
    4.3264   -1.0030    0.0000 C   0  0  0  0  0  0  0  0  0  0  0  0
    5.1939   -0.5056    0.0000 N   0  3  0  0  0  0  0  0  0  0  0  0
    5.1974    0.4978    0.0000 O   0  5  0  0  0  0  0  0  0  0  0  0
    6.0542   -1.0051    0.0000 O   0  0  0  0  0  0  0  0  0  0  0  0
  1  2  1  0  0  0  0
  2  3  2  0  0  0  0
  3  4  1  0  0  0  0
  4  5  1  0  0  0  0
  4  6  2  0  0  0  0
  6  7  1  0  0  0  0
  7  8  2  0  0  0  0
  8  2  1  0  0  0  0
  8  9  1  0  0  0  0
  9 10  1  0  0  0  0
 10 11  1  0  0  0  0
 11 12  2  0  0  0  0
 12 13  1  0  0  0  0
 13 14  2  0  0  0  0
 14 15  1  0  0  0  0
 15 10  2  0  0  0  0
 15 16  1  0  0  0  0
 16 17  1  0  0  0  0
 16 18  2  0  0  0  0
M  CHG  2  16   1  17  -1
M  END
>  <EXTREG>  (ZINC00132650)
ZINC00132650

>  <LOGBIO>
2.5000

$$$$
ZINC00133051
  -MTS-   02131516242D 0   0.00000     0.00000     0

 15 16  0  0  0  0  0  0  0  0999 V2000
    0.6769    2.7652    0.0000 C   0  0  0  0  0  0  0  0  0  0  0  0
    0.5776    1.7701    0.0000 C   0  0  0  0  0  0  0  0  0  0  0  0
    1.3897    1.1866    0.0000 C   0  0  0  0  0  0  0  0  0  0  0  0
    1.3959    0.1778    0.0000 O   0  0  0  0  0  0  0  0  0  0  0  0
    2.3468   -0.1194    0.0000 C   0  0  0  0  0  0  0  0  0  0  0  0
    2.6600   -1.0691    0.0000 N   0  0  0  0  0  0  0  0  0  0  0  0
    1.9926   -1.8184    0.0000 C   0  0  0  0  0  0  0  0  0  0  0  0
    2.3060   -2.7625    0.0000 C   0  0  0  0  0  0  0  0  0  0  0  0
    3.2848   -2.9671    0.0000 O   0  0  0  0  0  0  0  0  0  0  0  0
    3.9502   -2.2276    0.0000 C   0  0  0  0  0  0  0  0  0  0  0  0
    3.6388   -1.2737    0.0000 C   0  0  0  0  0  0  0  0  0  0  0  0
    2.9345    0.6851    0.0000 C   0  0  0  0  0  0  0  0  0  0  0  0
    2.3394    1.4997    0.0000 N   0  0  0  0  0  0  0  0  0  0  0  0
    3.9345    0.6851    0.0000 C   0  0  0  0  0  0  0  0  0  0  0  0
    4.9345    0.6851    0.0000 N   0  0  0  0  0  0  0  0  0  0  0  0
  1  2  1  0  0  0  0
  2  3  1  0  0  0  0
  3  4  1  0  0  0  0
  4  5  1  0  0  0  0
  5  6  1  0  0  0  0
  6  7  1  0  0  0  0
  7  8  1  0  0  0  0
  8  9  1  0  0  0  0
  9 10  1  0  0  0  0
 10 11  1  0  0  0  0
 11  6  1  0  0  0  0
  5 12  2  0  0  0  0
 12 13  1  0  0  0  0
 13  3  2  0  0  0  0
 12 14  1  0  0  0  0
 14 15  3  0  0  0  0
M  END
>  <EXTREG>  (ZINC00133051)
ZINC00133051

>  <LOGBIO>
2.5000

$$$$
ZINC00133211
  -MTS-   02131516242D 0   0.00000     0.00000     0

 15 16  0  0  1  0  0  0  0  0999 V2000
    3.9821   -0.9978    0.0000 N   0  0  0  0  0  0  0  0  0  0  0  0
    3.1156   -0.4987    0.0000 C   0  0  1  0  0  0  0  0  0  0  0  0
    2.2501   -0.9995    0.0000 C   0  0  0  0  0  0  0  0  0  0  0  0
    1.3801   -0.4995    0.0000 C   0  0  0  0  0  0  0  0  0  0  0  0
    0.5201   -0.9995    0.0000 C   0  0  0  0  0  0  0  0  0  0  0  0
    0.5201   -1.9995    0.0000 C   0  0  0  0  0  0  0  0  0  0  0  0
    1.3801   -2.4995    0.0000 C   0  0  0  0  0  0  0  0  0  0  0  0
    2.2501   -1.9995    0.0000 C   0  0  0  0  0  0  0  0  0  0  0  0
    3.1146    0.5013    0.0000 C   0  0  0  0  0  0  0  0  0  0  0  0
    3.9826    1.0048    0.0000 C   0  0  0  0  0  0  0  0  0  0  0  0
    3.9796    1.9995    0.0000 C   0  0  0  0  0  0  0  0  0  0  0  0
    3.1136    2.4995    0.0000 C   0  0  0  0  0  0  0  0  0  0  0  0
    2.2506    2.0048    0.0000 C   0  0  0  0  0  0  0  0  0  0  0  0
    2.2486    1.0013    0.0000 N   0  0  0  0  0  0  0  0  0  0  0  0
    3.1162   -1.0987    0.0000 H   0  0  0  0  0  0  0  0  0  0  0  0
  2  1  1  1  0  0  0
  2 15  1  6  0  0  0
  2  3  1  0  0  0  0
  3  4  2  0  0  0  0
  4  5  1  0  0  0  0
  5  6  2  0  0  0  0
  6  7  1  0  0  0  0
  7  8  2  0  0  0  0
  8  3  1  0  0  0  0
  2  9  1  0  0  0  0
  9 10  2  0  0  0  0
 10 11  1  0  0  0  0
 11 12  2  0  0  0  0
 12 13  1  0  0  0  0
 13 14  2  0  0  0  0
 14  9  1  0  0  0  0
M  END
>  <EXTREG>  (ZINC00133211)
ZINC00133211

>  <LOGBIO>
2.5000

$$$$
ZINC00133720
  -MTS-   02131516242D 0   0.00000     0.00000     0

 17 18  0  0  0  0  0  0  0  0999 V2000
    1.8985   -4.2308    0.0000 C   0  0  0  0  0  0  0  0  0  0  0  0
    1.3100   -3.4223    0.0000 C   0  0  0  0  0  0  0  0  0  0  0  0
    1.6200   -2.4623    0.0000 S   0  0  0  0  0  0  0  0  0  0  0  0
    0.8100   -1.8823    0.0000 C   0  0  0  0  0  0  0  0  0  0  0  0
    0.8100   -0.8823    0.0000 S   0  0  0  0  0  0  0  0  0  0  0  0
    1.6760   -0.3823    0.0000 C   0  0  0  0  0  0  0  0  0  0  0  0
    1.6760    0.6177    0.0000 C   0  0  0  0  0  0  0  0  0  0  0  0
    2.5445    1.1203    0.0000 C   0  0  0  0  0  0  0  0  0  0  0  0
    2.5425    2.1150    0.0000 C   0  0  0  0  0  0  0  0  0  0  0  0
    1.6770    2.6159    0.0000 C   0  0  0  0  0  0  0  0  0  0  0  0
    0.8135    2.1220    0.0000 C   0  0  0  0  0  0  0  0  0  0  0  0
    0.8105    1.1185    0.0000 C   0  0  0  0  0  0  0  0  0  0  0  0
    1.6795    3.6159    0.0000 C   0  0  0  0  0  0  0  0  0  0  0  0
    2.5495    4.1159    0.0000 O   0  0  0  0  0  0  0  0  0  0  0  0
    0.8195    4.1159    0.0000 O   0  0  0  0  0  0  0  0  0  0  0  0
    0.0000   -2.4623    0.0000 N   0  0  0  0  0  0  0  0  0  0  0  0
    0.3100   -3.4223    0.0000 N   0  0  0  0  0  0  0  0  0  0  0  0
  1  2  1  0  0  0  0
  2  3  1  0  0  0  0
  3  4  1  0  0  0  0
  4  5  1  0  0  0  0
  5  6  1  0  0  0  0
  6  7  1  0  0  0  0
  7  8  2  0  0  0  0
  8  9  1  0  0  0  0
  9 10  2  0  0  0  0
 10 11  1  0  0  0  0
 11 12  2  0  0  0  0
 12  7  1  0  0  0  0
 10 13  1  0  0  0  0
 13 14  1  0  0  0  0
 13 15  2  0  0  0  0
  4 16  2  0  0  0  0
 16 17  1  0  0  0  0
 17  2  2  0  0  0  0
M  END
>  <EXTREG>  (ZINC00133720)
ZINC00133720

>  <LOGBIO>
2.5000

$$$$
ZINC00134085
  -MTS-   02131516242D 0   0.00000     0.00000     0

 14 14  0  0  1  0  0  0  0  0999 V2000
    1.5022   -2.8598    0.0000 O   0  0  0  0  0  0  0  0  0  0  0  0
    1.0000   -1.9910    0.0000 C   0  0  0  0  0  0  0  0  0  0  0  0
    0.0000   -1.9910    0.0000 O   0  0  0  0  0  0  0  0  0  0  0  0
    1.4978   -1.1298    0.0000 C   0  0  2  0  0  0  0  0  0  0  0  0
    0.9957   -0.2610    0.0000 C   0  0  0  0  0  0  0  0  0  0  0  0
    1.4952    0.6052    0.0000 C   0  0  0  0  0  0  0  0  0  0  0  0
    2.4987    0.6068    0.0000 C   0  0  0  0  0  0  0  0  0  0  0  0
    2.9938    1.4695    0.0000 C   0  0  0  0  0  0  0  0  0  0  0  0
    2.4942    2.3358    0.0000 C   0  0  0  0  0  0  0  0  0  0  0  0
    1.4995    2.3393    0.0000 C   0  0  0  0  0  0  0  0  0  0  0  0
    0.9956    1.4715    0.0000 C   0  0  0  0  0  0  0  0  0  0  0  0
    2.4978   -1.1298    0.0000 C   0  0  0  0  0  0  0  0  0  0  0  0
    3.4978   -1.1298    0.0000 N   0  0  0  0  0  0  0  0  0  0  0  0
    1.7977   -1.6495    0.0000 H   0  0  0  0  0  0  0  0  0  0  0  0
  1  2  1  0  0  0  0
  2  3  2  0  0  0  0
  2  4  1  0  0  0  0
  4 14  1  1  0  0  0
  4  5  1  0  0  0  0
  5  6  1  0  0  0  0
  6  7  2  0  0  0  0
  7  8  1  0  0  0  0
  8  9  2  0  0  0  0
  9 10  1  0  0  0  0
 10 11  2  0  0  0  0
 11  6  1  0  0  0  0
  4 12  1  6  0  0  0
 12 13  3  0  0  0  0
M  END
>  <EXTREG>  (ZINC00134085)
ZINC00134085

>  <LOGBIO>
2.5000

$$$$
ZINC00134764
  -MTS-   02131516242D 0   0.00000     0.00000     0

 18 19  0  0  0  0  0  0  0  0999 V2000
    3.4598    1.1936    0.0000 O   0  0  0  0  0  0  0  0  0  0  0  0
    4.3298    0.6937    0.0000 C   0  0  0  0  0  0  0  0  0  0  0  0
    4.3308   -0.3011    0.0000 O   0  0  0  0  0  0  0  0  0  0  0  0
    3.4653   -0.8020    0.0000 C   0  0  0  0  0  0  0  0  0  0  0  0
    2.5953   -0.3020    0.0000 C   0  0  0  0  0  0  0  0  0  0  0  0
    1.7353   -0.8020    0.0000 C   0  0  0  0  0  0  0  0  0  0  0  0
    1.7353   -1.8020    0.0000 C   0  0  0  0  0  0  0  0  0  0  0  0
    2.5953   -2.3020    0.0000 C   0  0  0  0  0  0  0  0  0  0  0  0
    3.4653   -1.8020    0.0000 C   0  0  0  0  0  0  0  0  0  0  0  0
    0.8685   -2.3007    0.0000 N   0  3  0  0  0  0  0  0  0  0  0  0
    0.0000   -1.7981    0.0000 O   0  5  0  0  0  0  0  0  0  0  0  0
    0.8665   -3.2954    0.0000 O   0  0  0  0  0  0  0  0  0  0  0  0
    5.1951    1.1950    0.0000 C   0  0  0  0  0  0  0  0  0  0  0  0
    6.0654    0.6954    0.0000 C   0  0  0  0  0  0  0  0  0  0  0  0
    6.9251    1.1959    0.0000 C   0  0  0  0  0  0  0  0  0  0  0  0
    6.9246    2.1959    0.0000 C   0  0  0  0  0  0  0  0  0  0  0  0
    6.0643    2.6954    0.0000 C   0  0  0  0  0  0  0  0  0  0  0  0
    5.1946    2.1950    0.0000 C   0  0  0  0  0  0  0  0  0  0  0  0
  1  2  2  0  0  0  0
  2  3  1  0  0  0  0
  3  4  1  0  0  0  0
  4  5  2  0  0  0  0
  5  6  1  0  0  0  0
  6  7  2  0  0  0  0
  7  8  1  0  0  0  0
  8  9  2  0  0  0  0
  9  4  1  0  0  0  0
  7 10  1  0  0  0  0
 10 11  1  0  0  0  0
 10 12  2  0  0  0  0
  2 13  1  0  0  0  0
 13 14  2  0  0  0  0
 14 15  1  0  0  0  0
 15 16  2  0  0  0  0
 16 17  1  0  0  0  0
 17 18  2  0  0  0  0
 18 13  1  0  0  0  0
M  CHG  2  10   1  11  -1
M  END
>  <EXTREG>  (ZINC00134764)
ZINC00134764

>  <LOGBIO>
2.5000

$$$$
ZINC00135774
  -MTS-   02131516242D 0   0.00000     0.00000     0

 22 25  0  0  0  0  0  0  0  0999 V2000
    6.5754    3.2857    0.0000 C   0  0  0  0  0  0  0  0  0  0  0  0
    7.4454    2.7858    0.0000 C   0  0  0  0  0  0  0  0  0  0  0  0
    7.4464    1.7910    0.0000 O   0  0  0  0  0  0  0  0  0  0  0  0
    6.5809    1.2901    0.0000 C   0  0  0  0  0  0  0  0  0  0  0  0
    5.7109    1.7901    0.0000 C   0  0  0  0  0  0  0  0  0  0  0  0
    4.8509    1.2901    0.0000 C   0  0  0  0  0  0  0  0  0  0  0  0
    4.8509    0.2901    0.0000 C   0  0  0  0  0  0  0  0  0  0  0  0
    5.7109   -0.2099    0.0000 C   0  0  0  0  0  0  0  0  0  0  0  0
    6.5809    0.2901    0.0000 C   0  0  0  0  0  0  0  0  0  0  0  0
    3.9841   -0.2086    0.0000 C   0  0  0  0  0  0  0  0  0  0  0  0
    3.1154    0.2936    0.0000 N   0  0  0  0  0  0  0  0  0  0  0  0
    2.2541   -0.2042    0.0000 C   0  0  0  0  0  0  0  0  0  0  0  0
    1.3858    0.2961    0.0000 C   0  0  0  0  0  0  0  0  0  0  0  0
    0.5201   -0.2043    0.0000 C   0  0  0  0  0  0  0  0  0  0  0  0
    0.5226   -1.2078    0.0000 C   0  0  0  0  0  0  0  0  0  0  0  0
    1.3859   -1.7021    0.0000 C   0  0  0  0  0  0  0  0  0  0  0  0
    1.3786   -2.7021    0.0000 C   0  0  0  0  0  0  0  0  0  0  0  0
    2.2424   -3.2059    0.0000 C   0  0  0  0  0  0  0  0  0  0  0  0
    3.1126   -2.7064    0.0000 C   0  0  0  0  0  0  0  0  0  0  0  0
    3.1104   -1.7064    0.0000 C   0  0  0  0  0  0  0  0  0  0  0  0
    3.9816   -1.2086    0.0000 N   0  0  0  0  0  0  0  0  0  0  0  0
    2.2516   -1.2042    0.0000 C   0  0  0  0  0  0  0  0  0  0  0  0
  1  2  1  0  0  0  0
  2  3  1  0  0  0  0
  3  4  1  0  0  0  0
  4  5  2  0  0  0  0
  5  6  1  0  0  0  0
  6  7  2  0  0  0  0
  7  8  1  0  0  0  0
  8  9  2  0  0  0  0
  9  4  1  0  0  0  0
  7 10  1  0  0  0  0
 10 11  1  0  0  0  0
 11 12  1  0  0  0  0
 12 13  1  0  0  0  0
 13 14  2  0  0  0  0
 14 15  1  0  0  0  0
 15 16  2  0  0  0  0
 16 17  1  0  0  0  0
 17 18  2  0  0  0  0
 18 19  1  0  0  0  0
 19 20  2  0  0  0  0
 20 21  1  0  0  0  0
 21 10  1  0  0  0  0
 20 22  1  0  0  0  0
 22 12  2  0  0  0  0
 22 16  1  0  0  0  0
M  END
>  <EXTREG>  (ZINC00135774)
ZINC00135774

>  <LOGBIO>
2.5000

$$$$
ZINC00136414
  -MTS-   02131516242D 0   0.00000     0.00000     0

 16 17  0  0  0  0  0  0  0  0999 V2000
    3.5278   -1.6719    0.0000 O   0  0  0  0  0  0  0  0  0  0  0  0
    2.9393   -0.8634    0.0000 N   0  0  0  0  0  0  0  0  0  0  0  0
    3.2493    0.0966    0.0000 C   0  0  1  0  0  0  0  0  0  0  0  0
    4.1621    0.5125    0.0000 C   0  0  0  0  0  0  0  0  0  0  0  0
    4.2568    1.5080    0.0000 C   0  0  0  0  0  0  0  0  0  0  0  0
    3.4380    2.0881    0.0000 C   0  0  0  0  0  0  0  0  0  0  0  0
    2.5345    1.6717    0.0000 C   0  0  0  0  0  0  0  0  0  0  0  0
    2.4393    0.6766    0.0000 C   0  0  1  0  0  0  0  0  0  0  0  0
    1.6293    0.0966    0.0000 N   0  0  0  0  0  0  0  0  0  0  0  0
    0.6796    0.4098    0.0000 O   0  0  0  0  0  0  0  0  0  0  0  0
    1.9393   -0.8634    0.0000 C   0  0  0  0  0  0  0  0  0  0  0  0
    1.3508   -1.6719    0.0000 C   0  0  0  0  0  0  0  0  0  0  0  0
    0.3529   -1.5666    0.0000 O   0  0  0  0  0  0  0  0  0  0  0  0
    1.7541   -2.5812    0.0000 O   0  0  0  0  0  0  0  0  0  0  0  0
    1.9193    0.9760    0.0000 H   0  0  0  0  0  0  0  0  0  0  0  0
    3.6972   -0.3025    0.0000 H   0  0  0  0  0  0  0  0  0  0  0  0
  1  2  1  0  0  0  0
  3  2  1  6  0  0  0
  3 16  1  1  0  0  0
  3  4  1  0  0  0  0
  4  5  1  0  0  0  0
  5  6  1  0  0  0  0
  6  7  1  0  0  0  0
  8  7  1  6  0  0  0
  8 15  1  1  0  0  0
  8  3  1  0  0  0  0
  8  9  1  0  0  0  0
  9 10  1  0  0  0  0
  9 11  1  0  0  0  0
 11  2  1  0  0  0  0
 11 12  1  0  0  0  0
 12 13  1  0  0  0  0
 12 14  2  0  0  0  0
M  END
>  <EXTREG>  (ZINC00136414)
ZINC00136414

>  <LOGBIO>
2.5000

$$$$
ZINC00137106
  -MTS-   02131516242D 0   0.00000     0.00000     0

 15 17  0  0  1  0  0  0  0  0999 V2000
    4.1331   -1.8768    0.0000 O   0  0  0  0  0  0  0  0  0  0  0  0
    3.5446   -1.0683    0.0000 C   0  0  0  0  0  0  0  0  0  0  0  0
    3.8546   -0.1083    0.0000 N   0  0  0  0  0  0  0  0  0  0  0  0
    4.7674    0.3075    0.0000 C   0  0  0  0  0  0  0  0  0  0  0  0
    4.8621    1.3030    0.0000 C   0  0  0  0  0  0  0  0  0  0  0  0
    4.0433    1.8831    0.0000 C   0  0  0  0  0  0  0  0  0  0  0  0
    3.1398    1.4668    0.0000 N   0  0  0  0  0  0  0  0  0  0  0  0
    3.0446    0.4717    0.0000 C   0  0  2  0  0  0  0  0  0  0  0  0
    2.2346   -0.1083    0.0000 C   0  0  0  0  0  0  0  0  0  0  0  0
    1.2554    0.0944    0.0000 C   0  0  0  0  0  0  0  0  0  0  0  0
    0.5872   -0.6496    0.0000 C   0  0  0  0  0  0  0  0  0  0  0  0
    0.9003   -1.6029    0.0000 C   0  0  0  0  0  0  0  0  0  0  0  0
    1.8742   -1.8056    0.0000 C   0  0  0  0  0  0  0  0  0  0  0  0
    2.5446   -1.0683    0.0000 C   0  0  0  0  0  0  0  0  0  0  0  0
    2.5246    0.7711    0.0000 H   0  0  0  0  0  0  0  0  0  0  0  0
  1  2  2  0  0  0  0
  2  3  1  0  0  0  0
  3  4  1  0  0  0  0
  4  5  1  0  0  0  0
  5  6  1  0  0  0  0
  6  7  1  0  0  0  0
  8  7  1  1  0  0  0
  8 15  1  6  0  0  0
  8  3  1  0  0  0  0
  8  9  1  0  0  0  0
  9 10  2  0  0  0  0
 10 11  1  0  0  0  0
 11 12  2  0  0  0  0
 12 13  1  0  0  0  0
 13 14  2  0  0  0  0
 14  2  1  0  0  0  0
 14  9  1  0  0  0  0
M  END
>  <EXTREG>  (ZINC00137106)
ZINC00137106

>  <LOGBIO>
2.5000

$$$$
ZINC00138585
  -MTS-   02131516242D 0   0.00000     0.00000     0

 15 15  0  0  0  0  0  0  0  0999 V2000
    4.3281    1.7026    0.0000 C   0  0  0  0  0  0  0  0  0  0  0  0
    4.3291    0.7026    0.0000 S   0  0  0  0  0  0  0  0  0  0  0  0
    3.4636    0.2017    0.0000 C   0  0  0  0  0  0  0  0  0  0  0  0
    2.5936    0.7017    0.0000 C   0  0  0  0  0  0  0  0  0  0  0  0
    1.7336    0.2017    0.0000 C   0  0  0  0  0  0  0  0  0  0  0  0
    1.7336   -0.7983    0.0000 C   0  0  0  0  0  0  0  0  0  0  0  0
    2.5936   -1.2983    0.0000 C   0  0  0  0  0  0  0  0  0  0  0  0
    3.4636   -0.7983    0.0000 C   0  0  0  0  0  0  0  0  0  0  0  0
    4.3291   -1.2991    0.0000 N   0  3  0  0  0  0  0  0  0  0  0  0
    4.3286   -2.3026    0.0000 O   0  5  0  0  0  0  0  0  0  0  0  0
    5.1914   -0.8030    0.0000 O   0  0  0  0  0  0  0  0  0  0  0  0
    0.8668   -1.2970    0.0000 C   0  0  0  0  0  0  0  0  0  0  0  0
    1.3655   -2.1637    0.0000 F   0  0  0  0  0  0  0  0  0  0  0  0
    0.3681   -0.4302    0.0000 F   0  0  0  0  0  0  0  0  0  0  0  0
    0.0000   -1.7957    0.0000 F   0  0  0  0  0  0  0  0  0  0  0  0
  1  2  1  0  0  0  0
  2  3  1  0  0  0  0
  3  4  2  0  0  0  0
  4  5  1  0  0  0  0
  5  6  2  0  0  0  0
  6  7  1  0  0  0  0
  7  8  2  0  0  0  0
  8  3  1  0  0  0  0
  8  9  1  0  0  0  0
  9 10  1  0  0  0  0
  9 11  2  0  0  0  0
  6 12  1  0  0  0  0
 12 13  1  0  0  0  0
 12 14  1  0  0  0  0
 12 15  1  0  0  0  0
M  CHG  2   9   1  10  -1
M  END
>  <EXTREG>  (ZINC00138585)
ZINC00138585

>  <LOGBIO>
2.5000

$$$$
ZINC00138940
  -MTS-   02131516242D 0   0.00000     0.00000     0

 17 18  0  0  0  0  0  0  0  0999 V2000
    5.5049   -1.3106    0.0000 C   0  0  0  0  0  0  0  0  0  0  0  0
    4.9164   -0.5022    0.0000 C   0  0  0  0  0  0  0  0  0  0  0  0
    5.2264    0.4578    0.0000 O   0  0  0  0  0  0  0  0  0  0  0  0
    4.4164    1.0378    0.0000 N   0  0  0  0  0  0  0  0  0  0  0  0
    3.6064    0.4578    0.0000 C   0  0  0  0  0  0  0  0  0  0  0  0
    3.9164   -0.5022    0.0000 C   0  0  0  0  0  0  0  0  0  0  0  0
    3.3279   -1.3106    0.0000 C   0  0  0  0  0  0  0  0  0  0  0  0
    3.7347   -2.2279    0.0000 N   0  0  0  0  0  0  0  0  0  0  0  0
    2.7312   -1.2477    0.0000 O   0  0  0  0  0  0  0  0  0  0  0  0
    2.4668    0.8336    0.0000 C   0  0  0  0  0  0  0  0  0  0  0  0
    2.2614    1.8159    0.0000 C   0  0  0  0  0  0  0  0  0  0  0  0
    3.0065    2.4829    0.0000 Cl  0  0  0  0  0  0  0  0  0  0  0  0
    1.3161    2.1255    0.0000 C   0  0  0  0  0  0  0  0  0  0  0  0
    0.5693    1.4603    0.0000 C   0  0  0  0  0  0  0  0  0  0  0  0
    0.7680    0.4856    0.0000 C   0  0  0  0  0  0  0  0  0  0  0  0
    1.7201    0.1685    0.0000 C   0  0  0  0  0  0  0  0  0  0  0  0
    1.8411   -0.4192    0.0000 Cl  0  0  0  0  0  0  0  0  0  0  0  0
  1  2  1  0  0  0  0
  2  3  1  0  0  0  0
  3  4  1  0  0  0  0
  4  5  2  0  0  0  0
  5  6  1  0  0  0  0
  6  2  2  0  0  0  0
  6  7  1  0  0  0  0
  7  8  1  0  0  0  0
  7  9  2  0  0  0  0
  5 10  1  0  0  0  0
 10 11  2  0  0  0  0
 11 12  1  0  0  0  0
 11 13  1  0  0  0  0
 13 14  2  0  0  0  0
 14 15  1  0  0  0  0
 15 16  2  0  0  0  0
 16 10  1  0  0  0  0
 16 17  1  0  0  0  0
M  END
>  <EXTREG>  (ZINC00138940)
ZINC00138940

>  <LOGBIO>
2.5000

$$$$
ZINC00139939
  -MTS-   02131516242D 0   0.00000     0.00000     0

 19 20  0  0  0  0  0  0  0  0999 V2000
    7.4513    2.0015    0.0000 C   0  0  0  0  0  0  0  0  0  0  0  0
    6.5848    2.5006    0.0000 O   0  0  0  0  0  0  0  0  0  0  0  0
    5.7192    1.9997    0.0000 C   0  0  0  0  0  0  0  0  0  0  0  0
    4.8492    2.4997    0.0000 C   0  0  0  0  0  0  0  0  0  0  0  0
    3.9892    1.9997    0.0000 C   0  0  0  0  0  0  0  0  0  0  0  0
    3.9892    0.9997    0.0000 C   0  0  0  0  0  0  0  0  0  0  0  0
    3.1224    0.5011    0.0000 O   0  0  0  0  0  0  0  0  0  0  0  0
    3.1209   -0.5024    0.0000 C   0  0  0  0  0  0  0  0  0  0  0  0
    3.9822   -1.0002    0.0000 O   0  0  0  0  0  0  0  0  0  0  0  0
    2.2544   -1.0015    0.0000 C   0  0  0  0  0  0  0  0  0  0  0  0
    2.2524   -2.0050    0.0000 C   0  0  0  0  0  0  0  0  0  0  0  0
    3.1172   -2.5071    0.0000 Cl  0  0  0  0  0  0  0  0  0  0  0  0
    1.3894   -2.4997    0.0000 C   0  0  0  0  0  0  0  0  0  0  0  0
    0.5234   -1.9997    0.0000 C   0  0  0  0  0  0  0  0  0  0  0  0
    0.5204   -1.0050    0.0000 C   0  0  0  0  0  0  0  0  0  0  0  0
    1.3884   -0.5015    0.0000 C   0  0  0  0  0  0  0  0  0  0  0  0
    1.3874    0.4985    0.0000 Cl  0  0  0  0  0  0  0  0  0  0  0  0
    4.8492    0.4997    0.0000 C   0  0  0  0  0  0  0  0  0  0  0  0
    5.7192    0.9997    0.0000 C   0  0  0  0  0  0  0  0  0  0  0  0
  1  2  1  0  0  0  0
  2  3  1  0  0  0  0
  3  4  2  0  0  0  0
  4  5  1  0  0  0  0
  5  6  2  0  0  0  0
  6  7  1  0  0  0  0
  7  8  1  0  0  0  0
  8  9  2  0  0  0  0
  8 10  1  0  0  0  0
 10 11  2  0  0  0  0
 11 12  1  0  0  0  0
 11 13  1  0  0  0  0
 13 14  2  0  0  0  0
 14 15  1  0  0  0  0
 15 16  2  0  0  0  0
 16 10  1  0  0  0  0
 16 17  1  0  0  0  0
  6 18  1  0  0  0  0
 18 19  2  0  0  0  0
 19  3  1  0  0  0  0
M  END
>  <EXTREG>  (ZINC00139939)
ZINC00139939

>  <LOGBIO>
2.5000

$$$$
ZINC00141264
  -MTS-   02131516242D 0   0.00000     0.00000     0

 20 22  0  0  0  0  0  0  0  0999 V2000
    5.7786    3.1530    0.0000 O   0  0  0  0  0  0  0  0  0  0  0  0
    5.7796    2.1495    0.0000 C   0  0  0  0  0  0  0  0  0  0  0  0
    6.6458    1.6500    0.0000 O   0  0  0  0  0  0  0  0  0  0  0  0
    4.9180    1.6522    0.0000 C   0  0  0  0  0  0  0  0  0  0  0  0
    4.9190    0.6488    0.0000 N   0  0  0  0  0  0  0  0  0  0  0  0
    4.0535    0.1479    0.0000 C   0  0  0  0  0  0  0  0  0  0  0  0
    3.1835    0.6479    0.0000 N   0  0  0  0  0  0  0  0  0  0  0  0
    2.3235    0.1479    0.0000 C   0  0  0  0  0  0  0  0  0  0  0  0
    1.4549   -0.3477    0.0000 C   0  0  0  0  0  0  0  0  0  0  0  0
    0.5904    0.1549    0.0000 C   0  0  0  0  0  0  0  0  0  0  0  0
    0.5955    1.1584    0.0000 C   0  0  0  0  0  0  0  0  0  0  0  0
    1.4600    1.6505    0.0000 C   0  0  0  0  0  0  0  0  0  0  0  0
    2.3245    1.1479    0.0000 C   0  0  0  0  0  0  0  0  0  0  0  0
    2.3235   -0.8521    0.0000 C   0  0  0  0  0  0  0  0  0  0  0  0
    3.1835   -1.3521    0.0000 C   0  0  0  0  0  0  0  0  0  0  0  0
    3.1863   -2.3534    0.0000 C   0  0  0  0  0  0  0  0  0  0  0  0
    4.0529   -2.8525    0.0000 C   0  0  0  0  0  0  0  0  0  0  0  0
    4.9203   -2.3481    0.0000 C   0  0  0  0  0  0  0  0  0  0  0  0
    4.9163   -1.3533    0.0000 C   0  0  0  0  0  0  0  0  0  0  0  0
    4.0535   -0.8521    0.0000 C   0  0  0  0  0  0  0  0  0  0  0  0
  1  2  1  0  0  0  0
  2  3  2  0  0  0  0
  2  4  1  0  0  0  0
  4  5  1  0  0  0  0
  5  6  1  0  0  0  0
  6  7  2  0  0  0  0
  7  8  1  0  0  0  0
  8  9  1  0  0  0  0
  9 10  1  0  0  0  0
 10 11  1  0  0  0  0
 11 12  1  0  0  0  0
 12 13  1  0  0  0  0
 13  8  1  0  0  0  0
  8 14  1  0  0  0  0
 14 15  1  0  0  0  0
 15 16  1  0  0  0  0
 16 17  2  0  0  0  0
 17 18  1  0  0  0  0
 18 19  2  0  0  0  0
 19 20  1  0  0  0  0
 20  6  1  0  0  0  0
 20 15  2  0  0  0  0
M  END
>  <EXTREG>  (ZINC00141264)
ZINC00141264

>  <LOGBIO>
2.5000

$$$$
ZINC00141506
  -MTS-   02131516242D 0   0.00000     0.00000     0

 21 22  0  0  0  0  0  0  0  0999 V2000
    8.3065    1.2521    0.0000 C   0  0  0  0  0  0  0  0  0  0  0  0
    7.4400    1.7513    0.0000 O   0  0  0  0  0  0  0  0  0  0  0  0
    6.5745    1.2504    0.0000 C   0  0  0  0  0  0  0  0  0  0  0  0
    5.7045    1.7504    0.0000 C   0  0  0  0  0  0  0  0  0  0  0  0
    4.8445    1.2504    0.0000 C   0  0  0  0  0  0  0  0  0  0  0  0
    4.8445    0.2504    0.0000 C   0  0  0  0  0  0  0  0  0  0  0  0
    5.7045   -0.2496    0.0000 C   0  0  0  0  0  0  0  0  0  0  0  0
    5.7073   -1.2509    0.0000 C   0  0  0  0  0  0  0  0  0  0  0  0
    6.5739   -1.7500    0.0000 C   0  0  0  0  0  0  0  0  0  0  0  0
    7.4413   -1.2456    0.0000 C   0  0  0  0  0  0  0  0  0  0  0  0
    7.4373   -0.2508    0.0000 C   0  0  0  0  0  0  0  0  0  0  0  0
    6.5745    0.2504    0.0000 C   0  0  0  0  0  0  0  0  0  0  0  0
    3.9777   -0.2483    0.0000 S   0  0  0  0  0  0  0  0  0  0  0  0
    4.4764   -1.1151    0.0000 O   0  0  0  0  0  0  0  0  0  0  0  0
    3.4790    0.6185    0.0000 O   0  0  0  0  0  0  0  0  0  0  0  0
    3.1109   -0.7470    0.0000 N   0  0  0  0  0  0  0  0  0  0  0  0
    3.1089   -1.7504    0.0000 C   0  0  0  0  0  0  0  0  0  0  0  0
    2.2499   -0.2487    0.0000 C   0  0  0  0  0  0  0  0  0  0  0  0
    1.3809   -0.7505    0.0000 C   0  0  0  0  0  0  0  0  0  0  0  0
    0.5199   -0.2522    0.0000 O   0  0  0  0  0  0  0  0  0  0  0  0
    1.3805   -1.7505    0.0000 O   0  0  0  0  0  0  0  0  0  0  0  0
  1  2  1  0  0  0  0
  2  3  1  0  0  0  0
  3  4  2  0  0  0  0
  4  5  1  0  0  0  0
  5  6  2  0  0  0  0
  6  7  1  0  0  0  0
  7  8  1  0  0  0  0
  8  9  2  0  0  0  0
  9 10  1  0  0  0  0
 10 11  2  0  0  0  0
 11 12  1  0  0  0  0
 12  3  1  0  0  0  0
 12  7  2  0  0  0  0
  6 13  1  0  0  0  0
 13 14  2  0  0  0  0
 13 15  2  0  0  0  0
 13 16  1  0  0  0  0
 16 17  1  0  0  0  0
 16 18  1  0  0  0  0
 18 19  1  0  0  0  0
 19 20  1  0  0  0  0
 19 21  2  0  0  0  0
M  END
>  <EXTREG>  (ZINC00141506)
ZINC00141506

>  <LOGBIO>
2.5000

$$$$
ZINC00142057
  -MTS-   02131516242D 0   0.00000     0.00000     0

 22 23  0  0  0  0  0  0  0  0999 V2000
    9.5243    3.2457    0.0000 F   0  0  0  0  0  0  0  0  0  0  0  0
    8.6587    2.7449    0.0000 C   0  0  0  0  0  0  0  0  0  0  0  0
    7.7887    3.2449    0.0000 C   0  0  0  0  0  0  0  0  0  0  0  0
    6.9287    2.7449    0.0000 C   0  0  0  0  0  0  0  0  0  0  0  0
    6.9287    1.7449    0.0000 C   0  0  0  0  0  0  0  0  0  0  0  0
    6.0620    1.2462    0.0000 N   0  0  0  0  0  0  0  0  0  0  0  0
    6.0604    0.2428    0.0000 C   0  0  0  0  0  0  0  0  0  0  0  0
    6.9254   -0.2590    0.0000 O   0  0  0  0  0  0  0  0  0  0  0  0
    5.1977   -0.2524    0.0000 C   0  0  0  0  0  0  0  0  0  0  0  0
    5.1961   -1.2559    0.0000 C   0  0  0  0  0  0  0  0  0  0  0  0
    4.3334   -1.7511    0.0000 C   0  0  0  0  0  0  0  0  0  0  0  0
    4.3318   -2.7545    0.0000 O   0  0  0  0  0  0  0  0  0  0  0  0
    3.4684   -1.2493    0.0000 N   0  0  0  0  0  0  0  0  0  0  0  0
    2.6013   -1.7475    0.0000 C   0  0  0  0  0  0  0  0  0  0  0  0
    1.7328   -1.2449    0.0000 C   0  0  0  0  0  0  0  0  0  0  0  0
    0.8713   -1.7423    0.0000 C   0  0  0  0  0  0  0  0  0  0  0  0
    0.8683   -2.7423    0.0000 C   0  0  0  0  0  0  0  0  0  0  0  0
    0.0000   -3.2383    0.0000 F   0  0  0  0  0  0  0  0  0  0  0  0
    1.7268   -3.2449    0.0000 C   0  0  0  0  0  0  0  0  0  0  0  0
    2.5983   -2.7475    0.0000 C   0  0  0  0  0  0  0  0  0  0  0  0
    7.7887    1.2449    0.0000 C   0  0  0  0  0  0  0  0  0  0  0  0
    8.6587    1.7449    0.0000 C   0  0  0  0  0  0  0  0  0  0  0  0
  1  2  1  0  0  0  0
  2  3  2  0  0  0  0
  3  4  1  0  0  0  0
  4  5  2  0  0  0  0
  5  6  1  0  0  0  0
  6  7  1  0  0  0  0
  7  8  2  0  0  0  0
  7  9  1  0  0  0  0
  9 10  1  0  0  0  0
 10 11  1  0  0  0  0
 11 12  2  0  0  0  0
 11 13  1  0  0  0  0
 13 14  1  0  0  0  0
 14 15  2  0  0  0  0
 15 16  1  0  0  0  0
 16 17  2  0  0  0  0
 17 18  1  0  0  0  0
 17 19  1  0  0  0  0
 19 20  2  0  0  0  0
 20 14  1  0  0  0  0
  5 21  1  0  0  0  0
 21 22  2  0  0  0  0
 22  2  1  0  0  0  0
M  END
>  <EXTREG>  (ZINC00142057)
ZINC00142057

>  <LOGBIO>
2.5000

$$$$
ZINC00142806
  -MTS-   02131516242D 0   0.00000     0.00000     0

 22 24  0  0  0  0  0  0  0  0999 V2000
    7.5614   -2.0438    0.0000 N   0  0  0  0  0  0  0  0  0  0  0  0
    6.9729   -1.2354    0.0000 C   0  0  0  0  0  0  0  0  0  0  0  0
    7.2829   -0.2754    0.0000 N   0  0  0  0  0  0  0  0  0  0  0  0
    6.4729    0.3046    0.0000 N   0  0  0  0  0  0  0  0  0  0  0  0
    5.6629   -0.2754    0.0000 C   0  0  0  0  0  0  0  0  0  0  0  0
    4.7132    0.0378    0.0000 N   0  0  0  0  0  0  0  0  0  0  0  0
    4.5095    1.0168    0.0000 C   0  0  0  0  0  0  0  0  0  0  0  0
    3.5598    1.3300    0.0000 C   0  0  0  0  0  0  0  0  0  0  0  0
    3.3545    2.3122    0.0000 C   0  0  0  0  0  0  0  0  0  0  0  0
    4.0996    2.9792    0.0000 Cl  0  0  0  0  0  0  0  0  0  0  0  0
    2.4091    2.6218    0.0000 C   0  0  0  0  0  0  0  0  0  0  0  0
    1.6624    1.9567    0.0000 C   0  0  0  0  0  0  0  0  0  0  0  0
    1.8611    0.9819    0.0000 C   0  0  0  0  0  0  0  0  0  0  0  0
    2.8131    0.6649    0.0000 C   0  0  0  0  0  0  0  0  0  0  0  0
    3.0148   -0.3146    0.0000 O   0  0  0  0  0  0  0  0  0  0  0  0
    2.2675   -0.9790    0.0000 C   0  0  0  0  0  0  0  0  0  0  0  0
    2.4689   -1.9620    0.0000 C   0  0  0  0  0  0  0  0  0  0  0  0
    1.7241   -2.6214    0.0000 C   0  0  0  0  0  0  0  0  0  0  0  0
    0.7747   -2.3073    0.0000 C   0  0  0  0  0  0  0  0  0  0  0  0
    0.5701   -1.3338    0.0000 C   0  0  0  0  0  0  0  0  0  0  0  0
    1.3181   -0.6649    0.0000 C   0  0  0  0  0  0  0  0  0  0  0  0
    5.9729   -1.2354    0.0000 N   0  0  0  0  0  0  0  0  0  0  0  0
  1  2  1  0  0  0  0
  2  3  1  0  0  0  0
  3  4  1  0  0  0  0
  4  5  2  0  0  0  0
  5  6  1  0  0  0  0
  6  7  1  0  0  0  0
  7  8  1  0  0  0  0
  8  9  2  0  0  0  0
  9 10  1  0  0  0  0
  9 11  1  0  0  0  0
 11 12  2  0  0  0  0
 12 13  1  0  0  0  0
 13 14  2  0  0  0  0
 14  8  1  0  0  0  0
 14 15  1  0  0  0  0
 15 16  1  0  0  0  0
 16 17  2  0  0  0  0
 17 18  1  0  0  0  0
 18 19  2  0  0  0  0
 19 20  1  0  0  0  0
 20 21  2  0  0  0  0
 21 16  1  0  0  0  0
  5 22  1  0  0  0  0
 22  2  2  0  0  0  0
M  END
>  <EXTREG>  (ZINC00142806)
ZINC00142806

>  <LOGBIO>
2.5000

$$$$
ZINC00143638
  -MTS-   02131516242D 0   0.00000     0.00000     0

 24 27  0  0  0  0  0  0  0  0999 V2000
    0.4842   -3.5324    0.0000 C   0  0  0  0  0  0  0  0  0  0  0  0
    1.2912   -2.9419    0.0000 C   0  0  0  0  0  0  0  0  0  0  0  0
    2.2097   -3.3460    0.0000 C   0  0  0  0  0  0  0  0  0  0  0  0
    3.0113   -2.7569    0.0000 C   0  0  0  0  0  0  0  0  0  0  0  0
    2.9044   -1.7626    0.0000 C   0  0  0  0  0  0  0  0  0  0  0  0
    1.9958   -1.3575    0.0000 C   0  0  0  0  0  0  0  0  0  0  0  0
    1.1843   -1.9476    0.0000 C   0  0  0  0  0  0  0  0  0  0  0  0
    0.2701   -1.5422    0.0000 Cl  0  0  0  0  0  0  0  0  0  0  0  0
    3.7128   -1.1741    0.0000 N   0  0  0  0  0  0  0  0  0  0  0  0
    4.6728   -1.4841    0.0000 C   0  0  0  0  0  0  0  0  0  0  0  0
    4.9860   -2.4338    0.0000 N   0  0  0  0  0  0  0  0  0  0  0  0
    5.2528   -0.6741    0.0000 C   0  0  0  0  0  0  0  0  0  0  0  0
    6.2528   -0.6741    0.0000 C   0  0  0  0  0  0  0  0  0  0  0  0
    7.2528   -0.6741    0.0000 N   0  0  0  0  0  0  0  0  0  0  0  0
    4.6728    0.1359    0.0000 C   0  0  0  0  0  0  0  0  0  0  0  0
    4.8755    1.1151    0.0000 N   0  0  0  0  0  0  0  0  0  0  0  0
    4.1316    1.7833    0.0000 C   0  0  0  0  0  0  0  0  0  0  0  0
    4.3319    2.7644    0.0000 C   0  0  0  0  0  0  0  0  0  0  0  0
    3.5846    3.4289    0.0000 C   0  0  0  0  0  0  0  0  0  0  0  0
    2.6329    3.1110    0.0000 C   0  0  0  0  0  0  0  0  0  0  0  0
    2.4351    2.1360    0.0000 C   0  0  0  0  0  0  0  0  0  0  0  0
    3.1783    1.4702    0.0000 C   0  0  0  0  0  0  0  0  0  0  0  0
    2.9756    0.4963    0.0000 N   0  0  0  0  0  0  0  0  0  0  0  0
    3.7128   -0.1741    0.0000 C   0  0  0  0  0  0  0  0  0  0  0  0
  1  2  1  0  0  0  0
  2  3  2  0  0  0  0
  3  4  1  0  0  0  0
  4  5  2  0  0  0  0
  5  6  1  0  0  0  0
  6  7  2  0  0  0  0
  7  2  1  0  0  0  0
  7  8  1  0  0  0  0
  5  9  1  0  0  0  0
  9 10  1  0  0  0  0
 10 11  1  0  0  0  0
 10 12  2  0  0  0  0
 12 13  1  0  0  0  0
 13 14  3  0  0  0  0
 12 15  1  0  0  0  0
 15 16  1  0  0  0  0
 16 17  2  0  0  0  0
 17 18  1  0  0  0  0
 18 19  2  0  0  0  0
 19 20  1  0  0  0  0
 20 21  2  0  0  0  0
 21 22  1  0  0  0  0
 22 17  1  0  0  0  0
 22 23  2  0  0  0  0
 23 24  1  0  0  0  0
 24  9  1  0  0  0  0
 24 15  2  0  0  0  0
M  END
>  <EXTREG>  (ZINC00143638)
ZINC00143638

>  <LOGBIO>
2.5000

$$$$
ZINC00148218
  -MTS-   02131516242D 0   0.00000     0.00000     0

 16 16  0  0  0  0  0  0  0  0999 V2000
    3.0329    0.8855    0.0000 C   0  0  0  0  0  0  0  0  0  0  0  0
    2.4443    1.6940    0.0000 N   0  0  0  0  0  0  0  0  0  0  0  0
    2.7543    2.6540    0.0000 N   0  0  0  0  0  0  0  0  0  0  0  0
    1.9443    3.2340    0.0000 C   0  0  0  0  0  0  0  0  0  0  0  0
    1.9443    4.2340    0.0000 C   0  0  0  0  0  0  0  0  0  0  0  0
    1.1343    2.6540    0.0000 C   0  0  0  0  0  0  0  0  0  0  0  0
    1.4443    1.6940    0.0000 C   0  0  0  0  0  0  0  0  0  0  0  0
    0.8558    0.8855    0.0000 N   0  0  0  0  0  0  0  0  0  0  0  0
    1.2631   -0.0316    0.0000 C   0  0  0  0  0  0  0  0  0  0  0  0
    2.2575   -0.1375    0.0000 O   0  0  0  0  0  0  0  0  0  0  0  0
    0.6768   -0.8352    0.0000 C   0  0  0  0  0  0  0  0  0  0  0  0
    1.0841   -1.7523    0.0000 O   0  0  0  0  0  0  0  0  0  0  0  0
    0.4978   -2.5559    0.0000 C   0  0  0  0  0  0  0  0  0  0  0  0
    0.9051   -3.4730    0.0000 C   0  0  0  0  0  0  0  0  0  0  0  0
    0.3178   -4.2866    0.0000 O   0  0  0  0  0  0  0  0  0  0  0  0
    1.8998   -3.5765    0.0000 O   0  0  0  0  0  0  0  0  0  0  0  0
  1  2  1  0  0  0  0
  2  3  1  0  0  0  0
  3  4  2  0  0  0  0
  4  5  1  0  0  0  0
  4  6  1  0  0  0  0
  6  7  2  0  0  0  0
  7  2  1  0  0  0  0
  7  8  1  0  0  0  0
  8  9  1  0  0  0  0
  9 10  2  0  0  0  0
  9 11  1  0  0  0  0
 11 12  1  0  0  0  0
 12 13  1  0  0  0  0
 13 14  1  0  0  0  0
 14 15  1  0  0  0  0
 14 16  2  0  0  0  0
M  END
>  <EXTREG>  (ZINC00148218)
ZINC00148218

>  <LOGBIO>
2.5000

$$$$
ZINC00149165
  -MTS-   02131516242D 0   0.00000     0.00000     0

 19 20  0  0  0  0  0  0  0  0999 V2000
    0.0000    2.7161    0.0000 F   0  0  0  0  0  0  0  0  0  0  0  0
    0.8640    2.2126    0.0000 C   0  0  0  0  0  0  0  0  0  0  0  0
    1.7355    2.7100    0.0000 C   0  0  0  0  0  0  0  0  0  0  0  0
    2.5940    2.2074    0.0000 C   0  0  0  0  0  0  0  0  0  0  0  0
    2.5910    1.2074    0.0000 C   0  0  0  0  0  0  0  0  0  0  0  0
    3.4562    0.7061    0.0000 O   0  0  0  0  0  0  0  0  0  0  0  0
    3.4547   -0.2974    0.0000 C   0  0  0  0  0  0  0  0  0  0  0  0
    2.5919   -0.7926    0.0000 O   0  0  0  0  0  0  0  0  0  0  0  0
    4.3197   -0.7991    0.0000 C   0  0  0  0  0  0  0  0  0  0  0  0
    4.3187   -1.8026    0.0000 C   0  0  0  0  0  0  0  0  0  0  0  0
    5.1802   -2.3000    0.0000 C   0  0  0  0  0  0  0  0  0  0  0  0
    6.0477   -1.8026    0.0000 C   0  0  0  0  0  0  0  0  0  0  0  0
    6.0537   -0.8078    0.0000 C   0  0  0  0  0  0  0  0  0  0  0  0
    5.1873   -0.3018    0.0000 C   0  0  0  0  0  0  0  0  0  0  0  0
    6.9115   -2.3065    0.0000 N   0  3  0  0  0  0  0  0  0  0  0  0
    6.9074   -3.3100    0.0000 O   0  5  0  0  0  0  0  0  0  0  0  0
    7.7755   -1.8135    0.0000 O   0  0  0  0  0  0  0  0  0  0  0  0
    1.7295    0.7100    0.0000 C   0  0  0  0  0  0  0  0  0  0  0  0
    0.8610    1.2126    0.0000 C   0  0  0  0  0  0  0  0  0  0  0  0
  1  2  1  0  0  0  0
  2  3  2  0  0  0  0
  3  4  1  0  0  0  0
  4  5  2  0  0  0  0
  5  6  1  0  0  0  0
  6  7  1  0  0  0  0
  7  8  2  0  0  0  0
  7  9  1  0  0  0  0
  9 10  2  0  0  0  0
 10 11  1  0  0  0  0
 11 12  2  0  0  0  0
 12 13  1  0  0  0  0
 13 14  2  0  0  0  0
 14  9  1  0  0  0  0
 12 15  1  0  0  0  0
 15 16  1  0  0  0  0
 15 17  2  0  0  0  0
  5 18  1  0  0  0  0
 18 19  2  0  0  0  0
 19  2  1  0  0  0  0
M  CHG  2  15   1  16  -1
M  END
>  <EXTREG>  (ZINC00149165)
ZINC00149165

>  <LOGBIO>
2.5000

$$$$
ZINC00149767
  -MTS-   02131516242D 0   0.00000     0.00000     0

 14 15  0  0  0  0  0  0  0  0999 V2000
    6.2482   -0.4638    0.0000 O   0  0  0  0  0  0  0  0  0  0  0  0
    5.2698   -0.2571    0.0000 S   0  0  0  0  0  0  0  0  0  0  0  0
    5.1658   -1.2517    0.0000 O   0  0  0  0  0  0  0  0  0  0  0  0
    5.5798    0.7029    0.0000 C   0  0  0  0  0  0  0  0  0  0  0  0
    4.7698    1.2829    0.0000 C   0  0  0  0  0  0  0  0  0  0  0  0
    3.9598    0.7029    0.0000 C   0  0  0  0  0  0  0  0  0  0  0  0
    4.2698   -0.2571    0.0000 C   0  0  0  0  0  0  0  0  0  0  0  0
    3.0101    1.0160    0.0000 S   0  0  0  0  0  0  0  0  0  0  0  0
    2.2640    0.3502    0.0000 C   0  0  0  0  0  0  0  0  0  0  0  0
    1.3107    0.6635    0.0000 C   0  0  0  0  0  0  0  0  0  0  0  0
    0.5699   -0.0005    0.0000 C   0  0  0  0  0  0  0  0  0  0  0  0
    0.7726   -0.9797    0.0000 C   0  0  0  0  0  0  0  0  0  0  0  0
    1.7161   -1.2950    0.0000 C   0  0  0  0  0  0  0  0  0  0  0  0
    2.4667   -0.6291    0.0000 C   0  0  0  0  0  0  0  0  0  0  0  0
  1  2  2  0  0  0  0
  2  3  2  0  0  0  0
  2  4  1  0  0  0  0
  4  5  1  0  0  0  0
  5  6  2  0  0  0  0
  6  7  1  0  0  0  0
  7  2  1  0  0  0  0
  6  8  1  0  0  0  0
  8  9  1  0  0  0  0
  9 10  2  0  0  0  0
 10 11  1  0  0  0  0
 11 12  2  0  0  0  0
 12 13  1  0  0  0  0
 13 14  2  0  0  0  0
 14  9  1  0  0  0  0
M  END
>  <EXTREG>  (ZINC00149767)
ZINC00149767

>  <LOGBIO>
2.5000

$$$$
ZINC00150034
  -MTS-   02131516242D 0   0.00000     0.00000     0

 21 24  0  0  0  0  0  0  0  0999 V2000
    6.2672   -2.4374    0.0000 O   0  0  0  0  0  0  0  0  0  0  0  0
    6.6731   -1.5235    0.0000 C   0  0  0  0  0  0  0  0  0  0  0  0
    6.0845   -0.7150    0.0000 N   0  0  0  0  0  0  0  0  0  0  0  0
    6.3945    0.2450    0.0000 C   0  0  0  0  0  0  0  0  0  0  0  0
    5.5845    0.8250    0.0000 C   0  0  0  0  0  0  0  0  0  0  0  0
    4.7745    0.2450    0.0000 C   0  0  0  0  0  0  0  0  0  0  0  0
    5.0845   -0.7150    0.0000 N   0  0  0  0  0  0  0  0  0  0  0  0
    3.8248    0.5581    0.0000 C   0  0  0  0  0  0  0  0  0  0  0  0
    3.6195    1.5403    0.0000 C   0  0  0  0  0  0  0  0  0  0  0  0
    2.6741    1.8499    0.0000 C   0  0  0  0  0  0  0  0  0  0  0  0
    1.9269    1.1873    0.0000 C   0  0  0  0  0  0  0  0  0  0  0  0
    0.9243    1.2994    0.0000 O   0  0  0  0  0  0  0  0  0  0  0  0
    0.5178    0.3899    0.0000 C   0  0  0  0  0  0  0  0  0  0  0  0
    1.2479   -0.2880    0.0000 C   0  0  0  0  0  0  0  0  0  0  0  0
    2.1266    0.2075    0.0000 C   0  0  0  0  0  0  0  0  0  0  0  0
    3.0781   -0.1070    0.0000 C   0  0  0  0  0  0  0  0  0  0  0  0
    7.6675   -1.4181    0.0000 C   0  0  0  0  0  0  0  0  0  0  0  0
    8.3439   -2.1666    0.0000 S   0  0  0  0  0  0  0  0  0  0  0  0
    9.2512   -1.7551    0.0000 C   0  0  0  0  0  0  0  0  0  0  0  0
    9.1539   -0.7636    0.0000 C   0  0  0  0  0  0  0  0  0  0  0  0
    8.1675   -0.5521    0.0000 C   0  0  0  0  0  0  0  0  0  0  0  0
  1  2  2  0  0  0  0
  2  3  1  0  0  0  0
  3  4  1  0  0  0  0
  4  5  2  0  0  0  0
  5  6  1  0  0  0  0
  6  7  2  0  0  0  0
  7  3  1  0  0  0  0
  6  8  1  0  0  0  0
  8  9  2  0  0  0  0
  9 10  1  0  0  0  0
 10 11  2  0  0  0  0
 11 12  1  0  0  0  0
 12 13  1  0  0  0  0
 13 14  1  0  0  0  0
 14 15  1  0  0  0  0
 15 11  1  0  0  0  0
 15 16  2  0  0  0  0
 16  8  1  0  0  0  0
  2 17  1  0  0  0  0
 17 18  1  0  0  0  0
 18 19  1  0  0  0  0
 19 20  2  0  0  0  0
 20 21  1  0  0  0  0
 21 17  2  0  0  0  0
M  END
>  <EXTREG>  (ZINC00150034)
ZINC00150034

>  <LOGBIO>
2.5000

$$$$
ZINC00151234
  -MTS-   02131516242D 0   0.00000     0.00000     0

 20 22  0  0  0  0  0  0  0  0999 V2000
    7.2780   -2.7684    0.0000 F   0  0  0  0  0  0  0  0  0  0  0  0
    6.2838   -2.8763    0.0000 C   0  0  0  0  0  0  0  0  0  0  0  0
    6.3918   -3.8704    0.0000 F   0  0  0  0  0  0  0  0  0  0  0  0
    6.1759   -1.8821    0.0000 F   0  0  0  0  0  0  0  0  0  0  0  0
    5.2897   -2.9842    0.0000 O   0  0  0  0  0  0  0  0  0  0  0  0
    4.6401   -2.0965    0.0000 C   0  0  0  0  0  0  0  0  0  0  0  0
    5.0442   -1.1780    0.0000 C   0  0  0  0  0  0  0  0  0  0  0  0
    4.4551   -0.3764    0.0000 C   0  0  0  0  0  0  0  0  0  0  0  0
    3.4608   -0.4833    0.0000 C   0  0  0  0  0  0  0  0  0  0  0  0
    3.0557   -1.3919    0.0000 C   0  0  0  0  0  0  0  0  0  0  0  0
    3.6458   -2.2034    0.0000 C   0  0  0  0  0  0  0  0  0  0  0  0
    2.8723    0.3251    0.0000 C   0  0  0  0  0  0  0  0  0  0  0  0
    3.1823    1.2851    0.0000 C   0  0  0  0  0  0  0  0  0  0  0  0
    2.3723    1.8651    0.0000 N   0  0  0  0  0  0  0  0  0  0  0  0
    2.2727    2.8633    0.0000 C   0  0  0  0  0  0  0  0  0  0  0  0
    1.3607    3.2735    0.0000 C   0  0  0  0  0  0  0  0  0  0  0  0
    0.5478    2.6853    0.0000 C   0  0  0  0  0  0  0  0  0  0  0  0
    0.6509    1.6958    0.0000 N   0  0  0  0  0  0  0  0  0  0  0  0
    1.5623    1.2851    0.0000 C   0  0  0  0  0  0  0  0  0  0  0  0
    1.8723    0.3251    0.0000 N   0  0  0  0  0  0  0  0  0  0  0  0
  1  2  1  0  0  0  0
  2  3  1  0  0  0  0
  2  4  1  0  0  0  0
  2  5  1  0  0  0  0
  5  6  1  0  0  0  0
  6  7  2  0  0  0  0
  7  8  1  0  0  0  0
  8  9  2  0  0  0  0
  9 10  1  0  0  0  0
 10 11  2  0  0  0  0
 11  6  1  0  0  0  0
  9 12  1  0  0  0  0
 12 13  2  0  0  0  0
 13 14  1  0  0  0  0
 14 15  1  0  0  0  0
 15 16  2  0  0  0  0
 16 17  1  0  0  0  0
 17 18  2  0  0  0  0
 18 19  1  0  0  0  0
 19 14  1  0  0  0  0
 19 20  2  0  0  0  0
 20 12  1  0  0  0  0
M  END
>  <EXTREG>  (ZINC00151234)
ZINC00151234

>  <LOGBIO>
2.5000

$$$$
ZINC00152558
  -MTS-   02131516242D 0   0.00000     0.00000     0

 11 11  0  0  0  0  0  0  0  0999 V2000
    3.4623    1.0009    0.0000 N   0  0  0  0  0  0  0  0  0  0  0  0
    2.5968    0.5000    0.0000 C   0  0  0  0  0  0  0  0  0  0  0  0
    1.7268    1.0000    0.0000 C   0  0  0  0  0  0  0  0  0  0  0  0
    1.7243    2.0000    0.0000 Cl  0  0  0  0  0  0  0  0  0  0  0  0
    0.8668    0.5000    0.0000 C   0  0  0  0  0  0  0  0  0  0  0  0
    0.0000    0.9987    0.0000 Cl  0  0  0  0  0  0  0  0  0  0  0  0
    0.8668   -0.5000    0.0000 C   0  0  0  0  0  0  0  0  0  0  0  0
    1.7268   -1.0000    0.0000 C   0  0  0  0  0  0  0  0  0  0  0  0
    1.7243   -2.0000    0.0000 Cl  0  0  0  0  0  0  0  0  0  0  0  0
    2.5968   -0.5000    0.0000 C   0  0  0  0  0  0  0  0  0  0  0  0
    3.4623   -1.0009    0.0000 Cl  0  0  0  0  0  0  0  0  0  0  0  0
  1  2  1  0  0  0  0
  2  3  2  0  0  0  0
  3  4  1  0  0  0  0
  3  5  1  0  0  0  0
  5  6  1  0  0  0  0
  5  7  2  0  0  0  0
  7  8  1  0  0  0  0
  8  9  1  0  0  0  0
  8 10  2  0  0  0  0
 10  2  1  0  0  0  0
 10 11  1  0  0  0  0
M  END
>  <EXTREG>  (ZINC00152558)
ZINC00152558

>  <LOGBIO>
2.5000

$$$$
ZINC00152702
  -MTS-   02131516242D 0   0.00000     0.00000     0

 11 12  0  0  0  0  0  0  0  0999 V2000
    2.6009   -2.0678    0.0000 F   0  0  0  0  0  0  0  0  0  0  0  0
    2.1000   -1.2022    0.0000 C   0  0  0  0  0  0  0  0  0  0  0  0
    2.6000   -0.3322    0.0000 C   0  0  0  0  0  0  0  0  0  0  0  0
    2.1000    0.5278    0.0000 C   0  0  0  0  0  0  0  0  0  0  0  0
    2.4100    1.4878    0.0000 N   0  0  0  0  0  0  0  0  0  0  0  0
    1.6000    2.0678    0.0000 N   0  0  0  0  0  0  0  0  0  0  0  0
    0.7900    1.4878    0.0000 N   0  0  0  0  0  0  0  0  0  0  0  0
    1.1000    0.5278    0.0000 C   0  0  0  0  0  0  0  0  0  0  0  0
    0.6000   -0.3322    0.0000 C   0  0  0  0  0  0  0  0  0  0  0  0
    1.1000   -1.2022    0.0000 C   0  0  0  0  0  0  0  0  0  0  0  0
    0.5991   -2.0678    0.0000 Cl  0  0  0  0  0  0  0  0  0  0  0  0
  1  2  1  0  0  0  0
  2  3  2  0  0  0  0
  3  4  1  0  0  0  0
  4  5  1  0  0  0  0
  5  6  1  0  0  0  0
  6  7  2  0  0  0  0
  7  8  1  0  0  0  0
  8  4  2  0  0  0  0
  8  9  1  0  0  0  0
  9 10  2  0  0  0  0
 10  2  1  0  0  0  0
 10 11  1  0  0  0  0
M  END
>  <EXTREG>  (ZINC00152702)
ZINC00152702

>  <LOGBIO>
2.5000

$$$$
ZINC00152844
  -MTS-   02131516242D 0   0.00000     0.00000     0

 13 13  0  0  0  0  0  0  0  0999 V2000
    5.0241    1.5509    0.0000 C   0  0  0  0  0  0  0  0  0  0  0  0
    4.1586    1.0500    0.0000 C   0  0  0  0  0  0  0  0  0  0  0  0
    3.2886    1.5500    0.0000 C   0  0  0  0  0  0  0  0  0  0  0  0
    2.4286    1.0500    0.0000 C   0  0  0  0  0  0  0  0  0  0  0  0
    2.4286    0.0500    0.0000 C   0  0  0  0  0  0  0  0  0  0  0  0
    1.3884   -0.5484    0.0000 C   0  0  0  0  0  0  0  0  0  0  0  0
    0.5199   -0.0458    0.0000 O   0  0  0  0  0  0  0  0  0  0  0  0
    1.3872   -1.1484    0.0000 O   0  0  0  0  0  0  0  0  0  0  0  0
    3.2886   -0.4500    0.0000 C   0  0  0  0  0  0  0  0  0  0  0  0
    4.1586    0.0500    0.0000 C   0  0  0  0  0  0  0  0  0  0  0  0
    3.2856   -1.6500    0.0000 N   0  3  0  0  0  0  0  0  0  0  0  0
    2.4156   -2.1500    0.0000 O   0  5  0  0  0  0  0  0  0  0  0  0
    4.1456   -2.1500    0.0000 O   0  0  0  0  0  0  0  0  0  0  0  0
  1  2  1  0  0  0  0
  2  3  2  0  0  0  0
  3  4  1  0  0  0  0
  4  5  2  0  0  0  0
  5  6  1  0  0  0  0
  6  7  1  0  0  0  0
  6  8  2  0  0  0  0
  5  9  1  0  0  0  0
  9 10  2  0  0  0  0
 10  2  1  0  0  0  0
  9 11  1  0  0  0  0
 11 12  1  0  0  0  0
 11 13  2  0  0  0  0
M  CHG  2  11   1  12  -1
M  END
>  <EXTREG>  (ZINC00152844)
ZINC00152844

>  <LOGBIO>
2.5000

$$$$
ZINC00153087
  -MTS-   02131516242D 0   0.00000     0.00000     0

 17 18  0  0  0  0  0  0  0  0999 V2000
    0.0000   -1.2513    0.0000 Cl  0  0  0  0  0  0  0  0  0  0  0  0
    0.8665   -1.7504    0.0000 C   0  0  0  0  0  0  0  0  0  0  0  0
    0.8685   -2.7539    0.0000 N   0  0  0  0  0  0  0  0  0  0  0  0
    1.7315   -3.2486    0.0000 C   0  0  0  0  0  0  0  0  0  0  0  0
    2.5975   -2.7486    0.0000 C   0  0  0  0  0  0  0  0  0  0  0  0
    2.6006   -1.7539    0.0000 C   0  0  0  0  0  0  0  0  0  0  0  0
    1.7325   -1.2504    0.0000 C   0  0  0  0  0  0  0  0  0  0  0  0
    1.7335   -0.2504    0.0000 O   0  0  0  0  0  0  0  0  0  0  0  0
    2.6030    0.2504    0.0000 C   0  0  0  0  0  0  0  0  0  0  0  0
    3.4635   -0.2487    0.0000 O   0  0  0  0  0  0  0  0  0  0  0  0
    2.6046    1.2504    0.0000 C   0  0  0  0  0  0  0  0  0  0  0  0
    3.4738    1.7517    0.0000 C   0  0  0  0  0  0  0  0  0  0  0  0
    3.4733    2.7465    0.0000 C   0  0  0  0  0  0  0  0  0  0  0  0
    2.6085    3.2487    0.0000 C   0  0  0  0  0  0  0  0  0  0  0  0
    1.7443    2.7560    0.0000 N   0  0  0  0  0  0  0  0  0  0  0  0
    1.7398    1.7526    0.0000 C   0  0  0  0  0  0  0  0  0  0  0  0
    0.8720    1.2556    0.0000 Cl  0  0  0  0  0  0  0  0  0  0  0  0
  1  2  1  0  0  0  0
  2  3  1  0  0  0  0
  3  4  2  0  0  0  0
  4  5  1  0  0  0  0
  5  6  2  0  0  0  0
  6  7  1  0  0  0  0
  7  2  2  0  0  0  0
  7  8  1  0  0  0  0
  8  9  1  0  0  0  0
  9 10  2  0  0  0  0
  9 11  1  0  0  0  0
 11 12  2  0  0  0  0
 12 13  1  0  0  0  0
 13 14  2  0  0  0  0
 14 15  1  0  0  0  0
 15 16  2  0  0  0  0
 16 11  1  0  0  0  0
 16 17  1  0  0  0  0
M  END
>  <EXTREG>  (ZINC00153087)
ZINC00153087

>  <LOGBIO>
2.5000

$$$$
ZINC00153241
  -MTS-   02131516242D 0   0.00000     0.00000     0

 22 23  0  0  0  0  0  0  0  0999 V2000
    5.7330    3.7443    0.0000 Cl  0  0  0  0  0  0  0  0  0  0  0  0
    4.8675    3.2435    0.0000 C   0  0  0  0  0  0  0  0  0  0  0  0
    3.9975    3.7435    0.0000 C   0  0  0  0  0  0  0  0  0  0  0  0
    3.1375    3.2435    0.0000 C   0  0  0  0  0  0  0  0  0  0  0  0
    3.1375    2.2435    0.0000 C   0  0  0  0  0  0  0  0  0  0  0  0
    3.9975    1.7435    0.0000 C   0  0  0  0  0  0  0  0  0  0  0  0
    4.8675    2.2435    0.0000 C   0  0  0  0  0  0  0  0  0  0  0  0
    3.9949    0.7435    0.0000 C   0  0  0  0  0  0  0  0  0  0  0  0
    4.8624    0.2391    0.0000 O   0  0  0  0  0  0  0  0  0  0  0  0
    3.1325    0.2478    0.0000 O   0  0  0  0  0  0  0  0  0  0  0  0
    2.2650    0.7521    0.0000 C   0  0  0  0  0  0  0  0  0  0  0  0
    1.3974    0.2547    0.0000 C   0  0  0  0  0  0  0  0  0  0  0  0
    1.3944   -0.7453    0.0000 S   0  0  0  0  0  0  0  0  0  0  0  0
    2.3944   -0.7483    0.0000 O   0  0  0  0  0  0  0  0  0  0  0  0
    0.3944   -0.7422    0.0000 O   0  0  0  0  0  0  0  0  0  0  0  0
    1.3914   -1.7452    0.0000 C   0  0  0  0  0  0  0  0  0  0  0  0
    0.5214   -2.2452    0.0000 C   0  0  0  0  0  0  0  0  0  0  0  0
    0.5204   -3.2400    0.0000 C   0  0  0  0  0  0  0  0  0  0  0  0
    1.3844   -3.7435    0.0000 C   0  0  0  0  0  0  0  0  0  0  0  0
    2.2494   -3.2521    0.0000 C   0  0  0  0  0  0  0  0  0  0  0  0
    2.2554   -2.2487    0.0000 N   0  3  0  0  0  0  0  0  0  0  0  0
    3.1239   -1.7531    0.0000 O   0  5  0  0  0  0  0  0  0  0  0  0
  1  2  1  0  0  0  0
  2  3  2  0  0  0  0
  3  4  1  0  0  0  0
  4  5  2  0  0  0  0
  5  6  1  0  0  0  0
  6  7  2  0  0  0  0
  7  2  1  0  0  0  0
  6  8  1  0  0  0  0
  8  9  2  0  0  0  0
  8 10  1  0  0  0  0
 10 11  1  0  0  0  0
 11 12  1  0  0  0  0
 12 13  1  0  0  0  0
 13 14  2  0  0  0  0
 13 15  2  0  0  0  0
 13 16  1  0  0  0  0
 16 17  2  0  0  0  0
 17 18  1  0  0  0  0
 18 19  2  0  0  0  0
 19 20  1  0  0  0  0
 20 21  2  0  0  0  0
 21 16  1  0  0  0  0
 21 22  1  0  0  0  0
M  CHG  2  21   1  22  -1
M  END
>  <EXTREG>  (ZINC00153241)
ZINC00153241

>  <LOGBIO>
2.5000

$$$$
ZINC00153624
  -MTS-   02131516242D 0   0.00000     0.00000     0

 25 27  0  0  0  0  0  0  0  0999 V2000
    3.4603   -2.6175    0.0000 O   0  0  0  0  0  0  0  0  0  0  0  0
    2.5436   -3.0257    0.0000 C   0  0  0  0  0  0  0  0  0  0  0  0
    2.4408   -4.0152    0.0000 O   0  0  0  0  0  0  0  0  0  0  0  0
    1.7343   -2.4384    0.0000 C   0  0  0  0  0  0  0  0  0  0  0  0
    1.8590   -1.2449    0.0000 C   0  0  0  0  0  0  0  0  0  0  0  0
    2.1690   -0.2849    0.0000 C   0  0  0  0  0  0  0  0  0  0  0  0
    1.3590    0.2951    0.0000 C   0  0  0  0  0  0  0  0  0  0  0  0
    0.5490   -0.2849    0.0000 C   0  0  0  0  0  0  0  0  0  0  0  0
    0.8590   -1.2449    0.0000 C   0  0  0  0  0  0  0  0  0  0  0  0
    2.8374   -1.4517    0.0000 C   0  0  0  0  0  0  0  0  0  0  0  0
    3.6416   -0.5564    0.0000 C   0  0  0  0  0  0  0  0  0  0  0  0
    4.6146   -0.7630    0.0000 O   0  0  0  0  0  0  0  0  0  0  0  0
    3.3319    0.3945    0.0000 N   0  0  0  0  0  0  0  0  0  0  0  0
    4.0005    1.1381    0.0000 C   0  0  0  0  0  0  0  0  0  0  0  0
    4.9824    0.9311    0.0000 C   0  0  0  0  0  0  0  0  0  0  0  0
    5.6460    1.6722    0.0000 C   0  0  0  0  0  0  0  0  0  0  0  0
    5.3373    2.6233    0.0000 C   0  0  0  0  0  0  0  0  0  0  0  0
    4.3649    2.8334    0.0000 C   0  0  0  0  0  0  0  0  0  0  0  0
    3.6918    2.0892    0.0000 C   0  0  0  0  0  0  0  0  0  0  0  0
    2.7139    2.2984    0.0000 N   0  0  0  0  0  0  0  0  0  0  0  0
    2.4041    3.2528    0.0000 C   0  0  0  0  0  0  0  0  0  0  0  0
    1.4309    3.4589    0.0000 C   0  0  0  0  0  0  0  0  0  0  0  0
    0.7601    2.7173    0.0000 O   0  0  0  0  0  0  0  0  0  0  0  0
    1.0625    1.7696    0.0000 C   0  0  0  0  0  0  0  0  0  0  0  0
    2.0431    1.5568    0.0000 C   0  0  0  0  0  0  0  0  0  0  0  0
  1  2  1  0  0  0  0
  2  3  2  0  0  0  0
  2  4  1  0  0  0  0
  4  5  1  0  0  0  0
  5  6  1  0  0  0  0
  6  7  1  0  0  0  0
  7  8  1  0  0  0  0
  8  9  1  0  0  0  0
  9  5  1  0  0  0  0
  5 10  1  0  0  0  0
 10 11  1  0  0  0  0
 11 12  2  0  0  0  0
 11 13  1  0  0  0  0
 13 14  1  0  0  0  0
 14 15  2  0  0  0  0
 15 16  1  0  0  0  0
 16 17  2  0  0  0  0
 17 18  1  0  0  0  0
 18 19  2  0  0  0  0
 19 14  1  0  0  0  0
 19 20  1  0  0  0  0
 20 21  1  0  0  0  0
 21 22  1  0  0  0  0
 22 23  1  0  0  0  0
 23 24  1  0  0  0  0
 24 25  1  0  0  0  0
 25 20  1  0  0  0  0
M  END
>  <EXTREG>  (ZINC00153624)
ZINC00153624

>  <LOGBIO>
2.5000

$$$$
ZINC00153726
  -MTS-   02131516242D 0   0.00000     0.00000     0

 20 22  0  0  0  0  0  0  0  0999 V2000
    1.2543   -4.3587    0.0000 C   0  0  0  0  0  0  0  0  0  0  0  0
    1.7508   -3.4906    0.0000 C   0  0  0  0  0  0  0  0  0  0  0  0
    2.7542   -3.4856    0.0000 C   0  0  0  0  0  0  0  0  0  0  0  0
    3.2464   -2.6211    0.0000 C   0  0  0  0  0  0  0  0  0  0  0  0
    4.2464   -2.6177    0.0000 C   0  0  0  0  0  0  0  0  0  0  0  0
    2.7464   -1.7566    0.0000 C   0  0  0  0  0  0  0  0  0  0  0  0
    3.0564   -0.7966    0.0000 C   0  0  0  0  0  0  0  0  0  0  0  0
    2.2464   -0.2166    0.0000 C   0  0  0  0  0  0  0  0  0  0  0  0
    1.4364   -0.7966    0.0000 N   0  0  0  0  0  0  0  0  0  0  0  0
    1.7464   -1.7566    0.0000 C   0  0  0  0  0  0  0  0  0  0  0  0
    1.2482   -2.6261    0.0000 C   0  0  0  0  0  0  0  0  0  0  0  0
    2.2464    0.7834    0.0000 C   0  0  0  0  0  0  0  0  0  0  0  0
    3.1151    1.2856    0.0000 O   0  0  0  0  0  0  0  0  0  0  0  0
    1.3851    1.2813    0.0000 N   0  0  0  0  0  0  0  0  0  0  0  0
    1.3856    2.2813    0.0000 C   0  0  0  0  0  0  0  0  0  0  0  0
    2.2544    2.7834    0.0000 C   0  0  0  0  0  0  0  0  0  0  0  0
    2.2529    3.7782    0.0000 C   0  0  0  0  0  0  0  0  0  0  0  0
    1.3876    4.2795    0.0000 C   0  0  0  0  0  0  0  0  0  0  0  0
    0.5239    3.7860    0.0000 C   0  0  0  0  0  0  0  0  0  0  0  0
    0.5204    2.7826    0.0000 C   0  0  0  0  0  0  0  0  0  0  0  0
  1  2  1  0  0  0  0
  2  3  2  0  0  0  0
  3  4  1  0  0  0  0
  4  5  1  0  0  0  0
  4  6  2  0  0  0  0
  6  7  1  0  0  0  0
  7  8  2  0  0  0  0
  8  9  1  0  0  0  0
  9 10  1  0  0  0  0
 10  6  1  0  0  0  0
 10 11  2  0  0  0  0
 11  2  1  0  0  0  0
  8 12  1  0  0  0  0
 12 13  2  0  0  0  0
 12 14  1  0  0  0  0
 14 15  1  0  0  0  0
 15 16  2  0  0  0  0
 16 17  1  0  0  0  0
 17 18  2  0  0  0  0
 18 19  1  0  0  0  0
 19 20  2  0  0  0  0
 20 15  1  0  0  0  0
M  END
>  <EXTREG>  (ZINC00153726)
ZINC00153726

>  <LOGBIO>
2.5000

$$$$
ZINC00154117
  -MTS-   02131516242D 0   0.00000     0.00000     0

 17 18  0  0  0  0  0  0  0  0999 V2000
    4.3278    2.0718    0.0000 C   0  0  0  0  0  0  0  0  0  0  0  0
    3.4623    1.5709    0.0000 S   0  0  0  0  0  0  0  0  0  0  0  0
    3.9632    0.7054    0.0000 O   0  0  0  0  0  0  0  0  0  0  0  0
    2.9615    2.4364    0.0000 O   0  0  0  0  0  0  0  0  0  0  0  0
    2.5968    1.0701    0.0000 C   0  0  0  0  0  0  0  0  0  0  0  0
    1.7268    1.5701    0.0000 C   0  0  0  0  0  0  0  0  0  0  0  0
    0.8668    1.0701    0.0000 C   0  0  0  0  0  0  0  0  0  0  0  0
    0.0000    1.5687    0.0000 Cl  0  0  0  0  0  0  0  0  0  0  0  0
    0.8668    0.0701    0.0000 C   0  0  0  0  0  0  0  0  0  0  0  0
    1.7268   -0.4299    0.0000 C   0  0  0  0  0  0  0  0  0  0  0  0
    2.5968    0.0701    0.0000 C   0  0  0  0  0  0  0  0  0  0  0  0
    3.8085   -0.6311    0.0000 N   0  0  0  0  0  0  0  0  0  0  0  0
    3.8085   -1.6346    0.0000 C   0  0  0  0  0  0  0  0  0  0  0  0
    4.6706   -2.1311    0.0000 C   0  0  0  0  0  0  0  0  0  0  0  0
    5.5376   -1.6328    0.0000 N   0  0  0  0  0  0  0  0  0  0  0  0
    5.5426   -0.6380    0.0000 C   0  0  0  0  0  0  0  0  0  0  0  0
    4.6755   -0.1329    0.0000 C   0  0  0  0  0  0  0  0  0  0  0  0
  1  2  1  0  0  0  0
  2  3  2  0  0  0  0
  2  4  2  0  0  0  0
  2  5  1  0  0  0  0
  5  6  2  0  0  0  0
  6  7  1  0  0  0  0
  7  8  1  0  0  0  0
  7  9  2  0  0  0  0
  9 10  1  0  0  0  0
 10 11  2  0  0  0  0
 11  5  1  0  0  0  0
 11 12  1  0  0  0  0
 12 13  1  0  0  0  0
 13 14  1  0  0  0  0
 14 15  1  0  0  0  0
 15 16  1  0  0  0  0
 16 17  1  0  0  0  0
 17 12  1  0  0  0  0
M  END
>  <EXTREG>  (ZINC00154117)
ZINC00154117

>  <LOGBIO>
2.5000

$$$$
ZINC00155137
  -MTS-   02131516242D 0   0.00000     0.00000     0

 10 10  0  0  0  0  0  0  0  0999 V2000
    2.9956    1.5606    0.0000 F   0  0  0  0  0  0  0  0  0  0  0  0
    2.4974    0.6935    0.0000 C   0  0  0  0  0  0  0  0  0  0  0  0
    1.4939    0.6906    0.0000 C   0  0  0  0  0  0  0  0  0  0  0  0
    1.0000   -0.1729    0.0000 C   0  0  0  0  0  0  0  0  0  0  0  0
    0.0000   -0.1754    0.0000 Br  0  0  0  0  0  0  0  0  0  0  0  0
    1.5009   -1.0385    0.0000 C   0  0  0  0  0  0  0  0  0  0  0  0
    2.4956   -1.0405    0.0000 C   0  0  0  0  0  0  0  0  0  0  0  0
    2.9982   -0.1720    0.0000 C   0  0  0  0  0  0  0  0  0  0  0  0
    3.9982   -0.1720    0.0000 C   0  0  0  0  0  0  0  0  0  0  0  0
    4.9982   -0.1720    0.0000 N   0  0  0  0  0  0  0  0  0  0  0  0
  1  2  1  0  0  0  0
  2  3  2  0  0  0  0
  3  4  1  0  0  0  0
  4  5  1  0  0  0  0
  4  6  2  0  0  0  0
  6  7  1  0  0  0  0
  7  8  2  0  0  0  0
  8  2  1  0  0  0  0
  8  9  1  0  0  0  0
  9 10  3  0  0  0  0
M  END
>  <EXTREG>  (ZINC00155137)
ZINC00155137

>  <LOGBIO>
2.5000

$$$$
ZINC00156048
  -MTS-   02131516242D 0   0.00000     0.00000     0

 11 11  0  0  0  0  0  0  0  0999 V2000
    4.8489    1.0717    0.0000 C   0  0  0  0  0  0  0  0  0  0  0  0
    3.9824    1.5709    0.0000 C   0  0  0  0  0  0  0  0  0  0  0  0
    3.1169    1.0700    0.0000 C   0  0  0  0  0  0  0  0  0  0  0  0
    2.2469    1.5700    0.0000 N   0  0  0  0  0  0  0  0  0  0  0  0
    1.3869    1.0700    0.0000 C   0  0  0  0  0  0  0  0  0  0  0  0
    1.3869    0.0700    0.0000 C   0  0  0  0  0  0  0  0  0  0  0  0
    0.5201   -0.4287    0.0000 C   0  0  0  0  0  0  0  0  0  0  0  0
    2.2469   -0.4300    0.0000 N   0  0  0  0  0  0  0  0  0  0  0  0
    3.1169    0.0700    0.0000 C   0  0  0  0  0  0  0  0  0  0  0  0
    3.9824   -0.4309    0.0000 C   0  0  0  0  0  0  0  0  0  0  0  0
    3.9814   -1.4309    0.0000 C   0  0  0  0  0  0  0  0  0  0  0  0
  1  2  1  0  0  0  0
  2  3  1  0  0  0  0
  3  4  1  0  0  0  0
  4  5  2  0  0  0  0
  5  6  1  0  0  0  0
  6  7  1  0  0  0  0
  6  8  2  0  0  0  0
  8  9  1  0  0  0  0
  9  3  2  0  0  0  0
  9 10  1  0  0  0  0
 10 11  1  0  0  0  0
M  END
>  <EXTREG>  (ZINC00156048)
ZINC00156048

>  <LOGBIO>
2.5000

$$$$
ZINC00156287
  -MTS-   02131516242D 0   0.00000     0.00000     0

 16 16  0  0  0  0  0  0  0  0999 V2000
    5.1931    0.9994    0.0000 O   0  0  0  0  0  0  0  0  0  0  0  0
    4.3233    1.4998    0.0000 C   0  0  0  0  0  0  0  0  0  0  0  0
    4.3229    2.4946    0.0000 O   0  0  0  0  0  0  0  0  0  0  0  0
    3.4578    0.9989    0.0000 C   0  0  0  0  0  0  0  0  0  0  0  0
    2.5878    1.4989    0.0000 C   0  0  0  0  0  0  0  0  0  0  0  0
    1.7278    0.9989    0.0000 C   0  0  0  0  0  0  0  0  0  0  0  0
    1.7278   -0.0011    0.0000 C   0  0  0  0  0  0  0  0  0  0  0  0
    2.5878   -0.5011    0.0000 C   0  0  0  0  0  0  0  0  0  0  0  0
    3.4578   -0.0011    0.0000 C   0  0  0  0  0  0  0  0  0  0  0  0
    2.5853   -1.5011    0.0000 C   0  0  0  0  0  0  0  0  0  0  0  0
    3.5853   -1.5036    0.0000 F   0  0  0  0  0  0  0  0  0  0  0  0
    1.5853   -1.4986    0.0000 F   0  0  0  0  0  0  0  0  0  0  0  0
    2.5828   -2.5011    0.0000 F   0  0  0  0  0  0  0  0  0  0  0  0
    0.8610    1.4976    0.0000 N   0  3  0  0  0  0  0  0  0  0  0  0
    0.8590    2.5011    0.0000 O   0  5  0  0  0  0  0  0  0  0  0  0
    0.0000    0.9994    0.0000 O   0  0  0  0  0  0  0  0  0  0  0  0
  1  2  1  0  0  0  0
  2  3  2  0  0  0  0
  2  4  1  0  0  0  0
  4  5  2  0  0  0  0
  5  6  1  0  0  0  0
  6  7  2  0  0  0  0
  7  8  1  0  0  0  0
  8  9  2  0  0  0  0
  9  4  1  0  0  0  0
  8 10  1  0  0  0  0
 10 11  1  0  0  0  0
 10 12  1  0  0  0  0
 10 13  1  0  0  0  0
  6 14  1  0  0  0  0
 14 15  1  0  0  0  0
 14 16  2  0  0  0  0
M  CHG  2  14   1  15  -1
M  END
>  <EXTREG>  (ZINC00156287)
ZINC00156287

>  <LOGBIO>
2.5000

$$$$
ZINC00156450
  -MTS-   02131516242D 0   0.00000     0.00000     0

 20 21  0  0  0  0  0  0  0  0999 V2000
    6.9477   -1.5913    0.0000 C   0  0  0  0  0  0  0  0  0  0  0  0
    6.0821   -2.0922    0.0000 C   0  0  0  0  0  0  0  0  0  0  0  0
    5.2121   -1.5922    0.0000 C   0  0  0  0  0  0  0  0  0  0  0  0
    4.3521   -2.0922    0.0000 C   0  0  0  0  0  0  0  0  0  0  0  0
    3.4826   -1.5940    0.0000 C   0  0  0  0  0  0  0  0  0  0  0  0
    3.4794   -0.5940    0.0000 N   0  0  0  0  0  0  0  0  0  0  0  0
    2.6088   -0.0950    0.0000 C   0  0  0  0  0  0  0  0  0  0  0  0
    1.7441   -0.5973    0.0000 O   0  0  0  0  0  0  0  0  0  0  0  0
    2.6067    0.8998    0.0000 C   0  0  0  0  0  0  0  0  0  0  0  0
    1.7361    1.3987    0.0000 O   0  0  0  0  0  0  0  0  0  0  0  0
    1.7340    2.3935    0.0000 C   0  0  0  0  0  0  0  0  0  0  0  0
    0.8634    2.8925    0.0000 C   0  0  0  0  0  0  0  0  0  0  0  0
    0.8563    3.8959    0.0000 O   0  0  0  0  0  0  0  0  0  0  0  0
    0.0000    2.3880    0.0000 O   0  0  0  0  0  0  0  0  0  0  0  0
    2.6181   -2.0966    0.0000 C   0  0  0  0  0  0  0  0  0  0  0  0
    2.6231   -3.1000    0.0000 C   0  0  0  0  0  0  0  0  0  0  0  0
    3.4876   -3.5922    0.0000 C   0  0  0  0  0  0  0  0  0  0  0  0
    4.3521   -3.0922    0.0000 C   0  0  0  0  0  0  0  0  0  0  0  0
    5.2121   -3.5922    0.0000 N   0  0  0  0  0  0  0  0  0  0  0  0
    6.0821   -3.0922    0.0000 N   0  0  0  0  0  0  0  0  0  0  0  0
  1  2  1  0  0  0  0
  2  3  2  0  0  0  0
  3  4  1  0  0  0  0
  4  5  1  0  0  0  0
  5  6  1  0  0  0  0
  6  7  1  0  0  0  0
  7  8  2  0  0  0  0
  7  9  1  0  0  0  0
  9 10  1  0  0  0  0
 10 11  1  0  0  0  0
 11 12  1  0  0  0  0
 12 13  1  0  0  0  0
 12 14  2  0  0  0  0
  5 15  2  0  0  0  0
 15 16  1  0  0  0  0
 16 17  2  0  0  0  0
 17 18  1  0  0  0  0
 18  4  2  0  0  0  0
 18 19  1  0  0  0  0
 19 20  2  0  0  0  0
 20  2  1  0  0  0  0
M  END
>  <EXTREG>  (ZINC00156450)
ZINC00156450

>  <LOGBIO>
2.5000

$$$$
ZINC00156878
  -MTS-   02131516242D 0   0.00000     0.00000     0

 13 13  0  0  0  0  0  0  0  0999 V2000
    5.1931    0.2994    0.0000 O   0  0  0  0  0  0  0  0  0  0  0  0
    4.3233    0.7998    0.0000 C   0  0  0  0  0  0  0  0  0  0  0  0
    4.3229    1.7946    0.0000 O   0  0  0  0  0  0  0  0  0  0  0  0
    3.4578    0.2989    0.0000 C   0  0  0  0  0  0  0  0  0  0  0  0
    2.5878    0.7989    0.0000 C   0  0  0  0  0  0  0  0  0  0  0  0
    1.7278    0.2989    0.0000 C   0  0  0  0  0  0  0  0  0  0  0  0
    1.7278   -0.7011    0.0000 C   0  0  0  0  0  0  0  0  0  0  0  0
    2.5878   -1.2011    0.0000 C   0  0  0  0  0  0  0  0  0  0  0  0
    3.4578   -0.7011    0.0000 C   0  0  0  0  0  0  0  0  0  0  0  0
    4.3233   -1.2019    0.0000 Cl  0  0  0  0  0  0  0  0  0  0  0  0
    0.8610    0.7976    0.0000 N   0  3  0  0  0  0  0  0  0  0  0  0
    0.8590    1.8011    0.0000 O   0  5  0  0  0  0  0  0  0  0  0  0
    0.0000    0.2994    0.0000 O   0  0  0  0  0  0  0  0  0  0  0  0
  1  2  1  0  0  0  0
  2  3  2  0  0  0  0
  2  4  1  0  0  0  0
  4  5  2  0  0  0  0
  5  6  1  0  0  0  0
  6  7  2  0  0  0  0
  7  8  1  0  0  0  0
  8  9  2  0  0  0  0
  9  4  1  0  0  0  0
  9 10  1  0  0  0  0
  6 11  1  0  0  0  0
 11 12  1  0  0  0  0
 11 13  2  0  0  0  0
M  CHG  2  11   1  12  -1
M  END
>  <EXTREG>  (ZINC00156878)
ZINC00156878

>  <LOGBIO>
2.5000

$$$$
ZINC00157048
  -MTS-   02131516242D 0   0.00000     0.00000     0

 15 16  0  0  0  0  0  0  0  0999 V2000
    3.9983    3.2489    0.0000 I   0  0  0  0  0  0  0  0  0  0  0  0
    3.1327    2.7480    0.0000 C   0  0  0  0  0  0  0  0  0  0  0  0
    2.2627    3.2480    0.0000 C   0  0  0  0  0  0  0  0  0  0  0  0
    1.4027    2.7480    0.0000 C   0  0  0  0  0  0  0  0  0  0  0  0
    1.4027    1.7480    0.0000 C   0  0  0  0  0  0  0  0  0  0  0  0
    2.2627    1.2480    0.0000 C   0  0  0  0  0  0  0  0  0  0  0  0
    2.2602    0.2480    0.0000 O   0  0  0  0  0  0  0  0  0  0  0  0
    1.3929   -0.2498    0.0000 C   0  0  0  0  0  0  0  0  0  0  0  0
    1.3904   -1.2498    0.0000 C   0  0  0  0  0  0  0  0  0  0  0  0
    0.5207   -1.7502    0.0000 C   0  0  0  0  0  0  0  0  0  0  0  0
    0.5202   -2.7450    0.0000 C   0  0  0  0  0  0  0  0  0  0  0  0
    1.3845   -3.2480    0.0000 C   0  0  0  0  0  0  0  0  0  0  0  0
    2.2492   -2.7563    0.0000 C   0  0  0  0  0  0  0  0  0  0  0  0
    2.2547   -1.7528    0.0000 C   0  0  0  0  0  0  0  0  0  0  0  0
    3.1327    1.7480    0.0000 C   0  0  0  0  0  0  0  0  0  0  0  0
  1  2  1  0  0  0  0
  2  3  2  0  0  0  0
  3  4  1  0  0  0  0
  4  5  2  0  0  0  0
  5  6  1  0  0  0  0
  6  7  1  0  0  0  0
  7  8  1  0  0  0  0
  8  9  1  0  0  0  0
  9 10  2  0  0  0  0
 10 11  1  0  0  0  0
 11 12  2  0  0  0  0
 12 13  1  0  0  0  0
 13 14  2  0  0  0  0
 14  9  1  0  0  0  0
  6 15  2  0  0  0  0
 15  2  1  0  0  0  0
M  END
>  <EXTREG>  (ZINC00157048)
ZINC00157048

>  <LOGBIO>
2.5000

$$$$
ZINC00157858
  -MTS-   02131516242D 0   0.00000     0.00000     0

 14 14  0  0  0  0  0  0  0  0999 V2000
    5.1914    1.7888    0.0000 C   0  0  0  0  0  0  0  0  0  0  0  0
    4.3223    1.2872    0.0000 C   0  0  0  0  0  0  0  0  0  0  0  0
    4.3233    0.2924    0.0000 C   0  0  0  0  0  0  0  0  0  0  0  0
    3.4578   -0.2085    0.0000 C   0  0  0  0  0  0  0  0  0  0  0  0
    2.5878    0.2915    0.0000 C   0  0  0  0  0  0  0  0  0  0  0  0
    2.5853    1.2915    0.0000 N   0  0  0  0  0  0  0  0  0  0  0  0
    1.7278   -0.2085    0.0000 C   0  0  0  0  0  0  0  0  0  0  0  0
    1.7278   -1.2085    0.0000 C   0  0  0  0  0  0  0  0  0  0  0  0
    2.5878   -1.7085    0.0000 C   0  0  0  0  0  0  0  0  0  0  0  0
    3.4578   -1.2085    0.0000 C   0  0  0  0  0  0  0  0  0  0  0  0
    4.3233   -1.7093    0.0000 O   0  0  0  0  0  0  0  0  0  0  0  0
    0.8610    0.2902    0.0000 C   0  0  0  0  0  0  0  0  0  0  0  0
    0.8590    1.2937    0.0000 C   0  0  0  0  0  0  0  0  0  0  0  0
    0.0000   -0.2080    0.0000 O   0  0  0  0  0  0  0  0  0  0  0  0
  1  2  1  0  0  0  0
  2  3  1  0  0  0  0
  3  4  1  0  0  0  0
  4  5  2  0  0  0  0
  5  6  1  0  0  0  0
  5  7  1  0  0  0  0
  7  8  2  0  0  0  0
  8  9  1  0  0  0  0
  9 10  2  0  0  0  0
 10  4  1  0  0  0  0
 10 11  1  0  0  0  0
  7 12  1  0  0  0  0
 12 13  1  0  0  0  0
 12 14  2  0  0  0  0
M  END
>  <EXTREG>  (ZINC00157858)
ZINC00157858

>  <LOGBIO>
2.5000

$$$$
ZINC00158379
  -MTS-   02131516242D 0   0.00000     0.00000     0

 17 18  0  0  1  0  0  0  0  0999 V2000
    2.1558   -2.7680    0.0000 C   0  0  0  0  0  0  0  0  0  0  0  0
    2.2597   -1.7734    0.0000 C   0  0  0  0  0  0  0  0  0  0  0  0
    3.2381   -1.9802    0.0000 C   0  0  0  0  0  0  0  0  0  0  0  0
    2.5697   -0.8134    0.0000 N   0  0  0  0  0  0  0  0  0  0  0  0
    3.5194   -0.5003    0.0000 O   0  0  0  0  0  0  0  0  0  0  0  0
    1.7597   -0.2334    0.0000 C   0  0  1  0  0  0  0  0  0  0  0  0
    1.7597    0.7666    0.0000 C   0  0  0  0  0  0  0  0  0  0  0  0
    2.6282    1.2691    0.0000 C   0  0  0  0  0  0  0  0  0  0  0  0
    2.6262    2.2639    0.0000 C   0  0  0  0  0  0  0  0  0  0  0  0
    1.7607    2.7648    0.0000 C   0  0  0  0  0  0  0  0  0  0  0  0
    0.8972    2.2709    0.0000 C   0  0  0  0  0  0  0  0  0  0  0  0
    0.8942    1.2674    0.0000 C   0  0  0  0  0  0  0  0  0  0  0  0
    0.9497   -0.8134    0.0000 N   0  3  0  0  0  0  0  0  0  0  0  0
    0.0000   -0.5003    0.0000 O   0  5  0  0  0  0  0  0  0  0  0  0
    1.2597   -1.7734    0.0000 C   0  0  0  0  0  0  0  0  0  0  0  0
    0.6712   -2.5819    0.0000 N   0  0  0  0  0  0  0  0  0  0  0  0
    2.2934    0.0408    0.0000 H   0  0  0  0  0  0  0  0  0  0  0  0
  1  2  1  0  0  0  0
  2  3  1  0  0  0  0
  2  4  1  0  0  0  0
  4  5  1  0  0  0  0
  4  6  1  0  0  0  0
  6 17  1  1  0  0  0
  6  7  1  6  0  0  0
  7  8  2  0  0  0  0
  8  9  1  0  0  0  0
  9 10  2  0  0  0  0
 10 11  1  0  0  0  0
 11 12  2  0  0  0  0
 12  7  1  0  0  0  0
  6 13  1  0  0  0  0
 13 14  1  0  0  0  0
 13 15  2  0  0  0  0
 15  2  1  0  0  0  0
 15 16  1  0  0  0  0
M  CHG  2  13   1  14  -1
M  END
>  <EXTREG>  (ZINC00158379)
ZINC00158379

>  <LOGBIO>
2.5000

$$$$
ZINC00159399
  -MTS-   02131516242D 0   0.00000     0.00000     0

 12 12  0  0  0  0  0  0  0  0999 V2000
    3.4180   -2.2317    0.0000 C   0  0  0  0  0  0  0  0  0  0  0  0
    2.8295   -1.4232    0.0000 C   0  0  0  0  0  0  0  0  0  0  0  0
    3.1395   -0.4632    0.0000 N   0  0  0  0  0  0  0  0  0  0  0  0
    2.3295    0.1168    0.0000 N   0  0  0  0  0  0  0  0  0  0  0  0
    1.5195   -0.4632    0.0000 C   0  0  0  0  0  0  0  0  0  0  0  0
    0.5698   -0.1501    0.0000 C   0  0  0  0  0  0  0  0  0  0  0  0
    1.8295   -1.4232    0.0000 C   0  0  0  0  0  0  0  0  0  0  0  0
    1.2410   -2.2317    0.0000 I   0  0  0  0  0  0  0  0  0  0  0  0
    2.3295    1.1168    0.0000 C   0  0  0  0  0  0  0  0  0  0  0  0
    1.3295    1.1168    0.0000 C   0  0  0  0  0  0  0  0  0  0  0  0
    3.3295    1.1168    0.0000 C   0  0  0  0  0  0  0  0  0  0  0  0
    2.3295    2.1168    0.0000 C   0  0  0  0  0  0  0  0  0  0  0  0
  1  2  1  0  0  0  0
  2  3  2  0  0  0  0
  3  4  1  0  0  0  0
  4  5  1  0  0  0  0
  5  6  1  0  0  0  0
  5  7  2  0  0  0  0
  7  2  1  0  0  0  0
  7  8  1  0  0  0  0
  4  9  1  0  0  0  0
  9 10  1  0  0  0  0
  9 11  1  0  0  0  0
  9 12  1  0  0  0  0
M  END
>  <EXTREG>  (ZINC00159399)
ZINC00159399

>  <LOGBIO>
2.5000

$$$$
ZINC00159835
  -MTS-   02131516242D 0   0.00000     0.00000     0

 19 20  0  0  1  0  0  0  0  0999 V2000
    0.4955    3.4072    0.0000 C   0  0  0  0  0  0  0  0  0  0  0  0
    1.2322    2.7310    0.0000 C   0  0  0  0  0  0  0  0  0  0  0  0
    2.2211    2.9303    0.0000 C   0  0  0  0  0  0  0  0  0  0  0  0
    2.7057    2.0599    0.0000 C   0  0  0  0  0  0  0  0  0  0  0  0
    3.6993    1.9467    0.0000 Cl  0  0  0  0  0  0  0  0  0  0  0  0
    2.0377    1.3207    0.0000 N   0  0  0  0  0  0  0  0  0  0  0  0
    2.2414    0.3417    0.0000 C   0  0  0  0  0  0  0  0  0  0  0  0
    1.4928   -0.3265    0.0000 C   0  0  1  0  0  0  0  0  0  0  0  0
    0.5483   -0.0140    0.0000 O   0  0  0  0  0  0  0  0  0  0  0  0
    1.6959   -1.3057    0.0000 C   0  0  0  0  0  0  0  0  0  0  0  0
    2.6484   -1.6213    0.0000 C   0  0  0  0  0  0  0  0  0  0  0  0
    3.3958   -0.9570    0.0000 Cl  0  0  0  0  0  0  0  0  0  0  0  0
    2.8485   -2.5958    0.0000 C   0  0  0  0  0  0  0  0  0  0  0  0
    2.1027   -3.2620    0.0000 C   0  0  0  0  0  0  0  0  0  0  0  0
    1.1569   -2.9538    0.0000 C   0  0  0  0  0  0  0  0  0  0  0  0
    0.9502   -1.9719    0.0000 C   0  0  0  0  0  0  0  0  0  0  0  0
    0.0000   -1.6601    0.0000 Cl  0  0  0  0  0  0  0  0  0  0  0  0
    1.1190    1.7374    0.0000 N   0  0  0  0  0  0  0  0  0  0  0  0
    1.3709    0.2610    0.0000 H   0  0  0  0  0  0  0  0  0  0  0  0
  1  2  1  0  0  0  0
  2  3  1  0  0  0  0
  3  4  2  0  0  0  0
  4  5  1  0  0  0  0
  4  6  1  0  0  0  0
  6  7  1  0  0  0  0
  7  8  1  0  0  0  0
  8 19  1  1  0  0  0
  8  9  1  6  0  0  0
  8 10  1  0  0  0  0
 10 11  2  0  0  0  0
 11 12  1  0  0  0  0
 11 13  1  0  0  0  0
 13 14  2  0  0  0  0
 14 15  1  0  0  0  0
 15 16  2  0  0  0  0
 16 10  1  0  0  0  0
 16 17  1  0  0  0  0
  6 18  1  0  0  0  0
 18  2  2  0  0  0  0
M  END
>  <EXTREG>  (ZINC00159835)
ZINC00159835

>  <LOGBIO>
2.5000

$$$$
ZINC00160071
  -MTS-   02131516242D 0   0.00000     0.00000     0

 19 20  0  0  0  0  0  0  0  0999 V2000
    1.4577   -0.6431    0.0000 C   0  0  0  0  0  0  0  0  0  0  0  0
    1.2525    0.3356    0.0000 N   0  0  0  0  0  0  0  0  0  0  0  0
    0.3324    0.7493    0.0000 N   0  0  0  0  0  0  0  0  0  0  0  0
    0.4452    1.7391    0.0000 C   0  0  0  0  0  0  0  0  0  0  0  0
    1.4186    1.9512    0.0000 C   0  0  0  0  0  0  0  0  0  0  0  0
    1.8230    2.8658    0.0000 Br  0  0  0  0  0  0  0  0  0  0  0  0
    1.9230    1.0776    0.0000 C   0  0  0  0  0  0  0  0  0  0  0  0
    2.9174    0.9721    0.0000 N   0  0  0  0  0  0  0  0  0  0  0  0
    3.3247    0.0551    0.0000 C   0  0  0  0  0  0  0  0  0  0  0  0
    2.9711   -0.4297    0.0000 O   0  0  0  0  0  0  0  0  0  0  0  0
    4.5179   -0.0721    0.0000 C   0  0  0  0  0  0  0  0  0  0  0  0
    5.1097    0.7383    0.0000 C   0  0  0  0  0  0  0  0  0  0  0  0
    6.0987    0.6309    0.0000 C   0  0  0  0  0  0  0  0  0  0  0  0
    6.5050   -0.2828    0.0000 C   0  0  0  0  0  0  0  0  0  0  0  0
    5.9224   -1.0892    0.0000 C   0  0  0  0  0  0  0  0  0  0  0  0
    4.9243   -0.9858    0.0000 C   0  0  0  0  0  0  0  0  0  0  0  0
    4.2195   -1.9570    0.0000 C   0  0  0  0  0  0  0  0  0  0  0  0
    3.2214   -1.8532    0.0000 O   0  0  0  0  0  0  0  0  0  0  0  0
    4.6241   -2.8658    0.0000 O   0  0  0  0  0  0  0  0  0  0  0  0
  1  2  1  0  0  0  0
  2  3  1  0  0  0  0
  3  4  2  0  0  0  0
  4  5  1  0  0  0  0
  5  6  1  0  0  0  0
  5  7  2  0  0  0  0
  7  2  1  0  0  0  0
  7  8  1  0  0  0  0
  8  9  1  0  0  0  0
  9 10  2  0  0  0  0
  9 11  1  0  0  0  0
 11 12  2  0  0  0  0
 12 13  1  0  0  0  0
 13 14  2  0  0  0  0
 14 15  1  0  0  0  0
 15 16  2  0  0  0  0
 16 11  1  0  0  0  0
 16 17  1  0  0  0  0
 17 18  1  0  0  0  0
 17 19  2  0  0  0  0
M  END
>  <EXTREG>  (ZINC00160071)
ZINC00160071

>  <LOGBIO>
2.5000

$$$$
ZINC00160919
  -MTS-   02131516242D 0   0.00000     0.00000     0

 13 13  0  0  0  0  0  0  0  0999 V2000
    4.6117   -2.1474    0.0000 C   0  0  0  0  0  0  0  0  0  0  0  0
    4.0216   -1.3359    0.0000 C   0  0  0  0  0  0  0  0  0  0  0  0
    3.0324   -1.4413    0.0000 O   0  0  0  0  0  0  0  0  0  0  0  0
    2.4423   -0.6297    0.0000 C   0  0  0  0  0  0  0  0  0  0  0  0
    1.4531   -0.7351    0.0000 O   0  0  0  0  0  0  0  0  0  0  0  0
    2.8482    0.2842    0.0000 C   0  0  0  0  0  0  0  0  0  0  0  0
    2.2597    1.0927    0.0000 N   0  0  0  0  0  0  0  0  0  0  0  0
    2.5697    2.0527    0.0000 C   0  0  0  0  0  0  0  0  0  0  0  0
    1.7597    2.6327    0.0000 N   0  0  0  0  0  0  0  0  0  0  0  0
    0.9497    2.0527    0.0000 C   0  0  0  0  0  0  0  0  0  0  0  0
    0.0000    2.3659    0.0000 Cl  0  0  0  0  0  0  0  0  0  0  0  0
    1.2597    1.0927    0.0000 C   0  0  0  0  0  0  0  0  0  0  0  0
    0.6712    0.2842    0.0000 Cl  0  0  0  0  0  0  0  0  0  0  0  0
  1  2  1  0  0  0  0
  2  3  1  0  0  0  0
  3  4  1  0  0  0  0
  4  5  2  0  0  0  0
  4  6  1  0  0  0  0
  6  7  1  0  0  0  0
  7  8  1  0  0  0  0
  8  9  2  0  0  0  0
  9 10  1  0  0  0  0
 10 11  1  0  0  0  0
 10 12  2  0  0  0  0
 12  7  1  0  0  0  0
 12 13  1  0  0  0  0
M  END
>  <EXTREG>  (ZINC00160919)
ZINC00160919

>  <LOGBIO>
2.5000

$$$$
ZINC00161619
  -MTS-   02131516242D 0   0.00000     0.00000     0

 19 20  0  0  0  0  0  0  0  0999 V2000
    6.7789   -3.1439    0.0000 F   0  0  0  0  0  0  0  0  0  0  0  0
    6.1924   -2.3340    0.0000 C   0  0  0  0  0  0  0  0  0  0  0  0
    5.1942   -2.4363    0.0000 C   0  0  0  0  0  0  0  0  0  0  0  0
    4.6124   -1.6294    0.0000 C   0  0  0  0  0  0  0  0  0  0  0  0
    5.0197   -0.7161    0.0000 C   0  0  0  0  0  0  0  0  0  0  0  0
    6.0088   -0.6097    0.0000 C   0  0  0  0  0  0  0  0  0  0  0  0
    6.5997   -1.4207    0.0000 C   0  0  0  0  0  0  0  0  0  0  0  0
    4.4312    0.0924    0.0000 S   0  0  0  0  0  0  0  0  0  0  0  0
    5.2396    0.6809    0.0000 O   0  0  0  0  0  0  0  0  0  0  0  0
    3.6227   -0.4961    0.0000 O   0  0  0  0  0  0  0  0  0  0  0  0
    3.8426    0.9009    0.0000 C   0  0  0  0  0  0  0  0  0  0  0  0
    2.8482    0.7955    0.0000 C   0  0  0  0  0  0  0  0  0  0  0  0
    2.2597    1.6039    0.0000 N   0  0  0  0  0  0  0  0  0  0  0  0
    2.5697    2.5639    0.0000 C   0  0  0  0  0  0  0  0  0  0  0  0
    1.7597    3.1439    0.0000 N   0  0  0  0  0  0  0  0  0  0  0  0
    0.9497    2.5639    0.0000 C   0  0  0  0  0  0  0  0  0  0  0  0
    0.0000    2.8771    0.0000 Cl  0  0  0  0  0  0  0  0  0  0  0  0
    1.2597    1.6039    0.0000 C   0  0  0  0  0  0  0  0  0  0  0  0
    0.6712    0.7955    0.0000 Cl  0  0  0  0  0  0  0  0  0  0  0  0
  1  2  1  0  0  0  0
  2  3  2  0  0  0  0
  3  4  1  0  0  0  0
  4  5  2  0  0  0  0
  5  6  1  0  0  0  0
  6  7  2  0  0  0  0
  7  2  1  0  0  0  0
  5  8  1  0  0  0  0
  8  9  2  0  0  0  0
  8 10  2  0  0  0  0
  8 11  1  0  0  0  0
 11 12  1  0  0  0  0
 12 13  1  0  0  0  0
 13 14  1  0  0  0  0
 14 15  2  0  0  0  0
 15 16  1  0  0  0  0
 16 17  1  0  0  0  0
 16 18  2  0  0  0  0
 18 13  1  0  0  0  0
 18 19  1  0  0  0  0
M  END
>  <EXTREG>  (ZINC00161619)
ZINC00161619

>  <LOGBIO>
2.5000

$$$$
ZINC00161977
  -MTS-   02131516242D 0   0.00000     0.00000     0

 15 16  0  0  1  0  0  0  0  0999 V2000
    3.9031   -0.0732    0.0000 C   0  0  0  0  0  0  0  0  0  0  0  0
    2.9178    0.0974    0.0000 C   0  0  0  0  0  0  0  0  0  0  0  0
    3.2598    1.0371    0.0000 C   0  0  0  0  0  0  0  0  0  0  0  0
    2.9238   -0.8973    0.0000 C   0  0  2  0  0  0  0  0  0  0  0  0
    2.0573   -1.4034    0.0000 C   0  0  0  0  0  0  0  0  0  0  0  0
    1.1898   -0.9060    0.0000 C   0  0  2  0  0  0  0  0  0  0  0  0
    0.3248   -1.4078    0.0000 O   0  0  0  0  0  0  0  0  0  0  0  0
    1.1888    0.0974    0.0000 C   0  0  2  0  0  0  0  0  0  0  0  0
    0.8445    1.0363    0.0000 C   0  0  0  0  0  0  0  0  0  0  0  0
    0.2043   -0.0779    0.0000 O   0  0  0  0  0  0  0  0  0  0  0  0
    2.0533    0.6000    0.0000 C   0  0  1  0  0  0  0  0  0  0  0  0
    2.0533    1.6000    0.0000 C   0  0  0  0  0  0  0  0  0  0  0  0
    2.5734    0.8992    0.0000 H   0  0  0  0  0  0  0  0  0  0  0  0
    1.1913   -1.5060    0.0000 H   0  0  0  0  0  0  0  0  0  0  0  0
    3.4451   -1.1945    0.0000 H   0  0  0  0  0  0  0  0  0  0  0  0
  1  2  1  0  0  0  0
  2  3  1  0  0  0  0
  4  2  1  6  0  0  0
  4 15  1  1  0  0  0
  4  5  1  0  0  0  0
  5  6  1  0  0  0  0
  6 14  1  1  0  0  0
  6  7  1  6  0  0  0
  6  8  1  0  0  0  0
  8  9  1  1  0  0  0
  8 10  1  6  0  0  0
  8 11  1  0  0  0  0
 11 13  1  6  0  0  0
 11  2  1  1  0  0  0
 11 12  1  0  0  0  0
 12  4  1  0  0  0  0
M  END
>  <EXTREG>  (ZINC00161977)
ZINC00161977

>  <LOGBIO>
2.5000

$$$$
ZINC00162004
  -MTS-   02131516242D 0   0.00000     0.00000     0

 11 12  0  0  0  0  0  0  0  0999 V2000
    4.1331   -1.0209    0.0000 C   0  0  0  0  0  0  0  0  0  0  0  0
    3.5446   -0.2124    0.0000 C   0  0  0  0  0  0  0  0  0  0  0  0
    3.8546    0.7476    0.0000 C   0  0  0  0  0  0  0  0  0  0  0  0
    3.0446    1.3276    0.0000 S   0  0  0  0  0  0  0  0  0  0  0  0
    2.2346    0.7476    0.0000 C   0  0  0  0  0  0  0  0  0  0  0  0
    1.2554    0.9503    0.0000 C   0  0  0  0  0  0  0  0  0  0  0  0
    0.5872    0.2064    0.0000 C   0  0  0  0  0  0  0  0  0  0  0  0
    0.9003   -0.7470    0.0000 C   0  0  0  0  0  0  0  0  0  0  0  0
    0.2339   -1.4926    0.0000 Cl  0  0  0  0  0  0  0  0  0  0  0  0
    1.8742   -0.9497    0.0000 C   0  0  0  0  0  0  0  0  0  0  0  0
    2.5446   -0.2124    0.0000 C   0  0  0  0  0  0  0  0  0  0  0  0
  1  2  1  0  0  0  0
  2  3  2  0  0  0  0
  3  4  1  0  0  0  0
  4  5  1  0  0  0  0
  5  6  2  0  0  0  0
  6  7  1  0  0  0  0
  7  8  2  0  0  0  0
  8  9  1  0  0  0  0
  8 10  1  0  0  0  0
 10 11  2  0  0  0  0
 11  2  1  0  0  0  0
 11  5  1  0  0  0  0
M  END
>  <EXTREG>  (ZINC00162004)
ZINC00162004

>  <LOGBIO>
2.5000

$$$$
ZINC00162384
  -MTS-   02131516242D 0   0.00000     0.00000     0

 11 11  0  0  0  0  0  0  0  0999 V2000
    2.8407   -0.5715    0.0000 C   0  0  0  0  0  0  0  0  0  0  0  0
    2.2522    0.2370    0.0000 N   0  0  0  0  0  0  0  0  0  0  0  0
    2.5622    1.1970    0.0000 C   0  0  0  0  0  0  0  0  0  0  0  0
    1.7522    1.7770    0.0000 C   0  0  0  0  0  0  0  0  0  0  0  0
    1.7522    2.7770    0.0000 O   0  0  0  0  0  0  0  0  0  0  0  0
    0.9422    1.1970    0.0000 N   0  0  0  0  0  0  0  0  0  0  0  0
    1.2522    0.2370    0.0000 C   0  0  0  0  0  0  0  0  0  0  0  0
    0.6637   -0.5715    0.0000 N   0  0  0  0  0  0  0  0  0  0  0  0
    1.0710   -1.4886    0.0000 C   0  0  0  0  0  0  0  0  0  0  0  0
    0.4847   -2.2922    0.0000 C   0  0  0  0  0  0  0  0  0  0  0  0
    2.0654   -1.5945    0.0000 O   0  0  0  0  0  0  0  0  0  0  0  0
  1  2  1  0  0  0  0
  2  3  1  0  0  0  0
  3  4  1  0  0  0  0
  4  5  2  0  0  0  0
  4  6  1  0  0  0  0
  6  7  2  0  0  0  0
  7  2  1  0  0  0  0
  7  8  1  0  0  0  0
  8  9  1  0  0  0  0
  9 10  1  0  0  0  0
  9 11  2  0  0  0  0
M  END
>  <EXTREG>  (ZINC00162384)
ZINC00162384

>  <LOGBIO>
2.5000

$$$$
ZINC00162589
  -MTS-   02131516242D 0   0.00000     0.00000     0

 17 18  0  0  0  0  0  0  0  0999 V2000
    2.6270   -1.6352    0.0000 Cl  0  0  0  0  0  0  0  0  0  0  0  0
    3.6212   -1.5273    0.0000 C   0  0  0  0  0  0  0  0  0  0  0  0
    4.2145   -2.3365    0.0000 C   0  0  0  0  0  0  0  0  0  0  0  0
    5.2033   -2.2271    0.0000 C   0  0  0  0  0  0  0  0  0  0  0  0
    5.6078   -1.3126    0.0000 C   0  0  0  0  0  0  0  0  0  0  0  0
    5.0236   -0.5074    0.0000 C   0  0  0  0  0  0  0  0  0  0  0  0
    4.0257   -0.6128    0.0000 C   0  0  0  0  0  0  0  0  0  0  0  0
    3.4367    0.1954    0.0000 C   0  0  0  0  0  0  0  0  0  0  0  0
    3.8431    1.1129    0.0000 O   0  0  0  0  0  0  0  0  0  0  0  0
    2.4475    0.0905    0.0000 O   0  0  0  0  0  0  0  0  0  0  0  0
    1.8590    0.8990    0.0000 N   0  0  0  0  0  0  0  0  0  0  0  0
    2.1690    1.8590    0.0000 C   0  0  0  0  0  0  0  0  0  0  0  0
    3.1187    2.1722    0.0000 O   0  0  0  0  0  0  0  0  0  0  0  0
    1.3590    2.4390    0.0000 C   0  0  0  0  0  0  0  0  0  0  0  0
    0.5490    1.8590    0.0000 C   0  0  0  0  0  0  0  0  0  0  0  0
    0.8590    0.8990    0.0000 C   0  0  0  0  0  0  0  0  0  0  0  0
    0.2705    0.0905    0.0000 O   0  0  0  0  0  0  0  0  0  0  0  0
  1  2  1  0  0  0  0
  2  3  2  0  0  0  0
  3  4  1  0  0  0  0
  4  5  2  0  0  0  0
  5  6  1  0  0  0  0
  6  7  2  0  0  0  0
  7  2  1  0  0  0  0
  7  8  1  0  0  0  0
  8  9  2  0  0  0  0
  8 10  1  0  0  0  0
 10 11  1  0  0  0  0
 11 12  1  0  0  0  0
 12 13  2  0  0  0  0
 12 14  1  0  0  0  0
 14 15  1  0  0  0  0
 15 16  1  0  0  0  0
 16 11  1  0  0  0  0
 16 17  2  0  0  0  0
M  END
>  <EXTREG>  (ZINC00162589)
ZINC00162589

>  <LOGBIO>
2.5000

$$$$
ZINC00162702
  -MTS-   02131516242D 0   0.00000     0.00000     0

 20 22  0  0  1  0  0  0  0  0999 V2000
    3.6747   -1.9434    0.0000 C   0  0  0  0  0  0  0  0  0  0  0  0
    3.0900   -1.1322    0.0000 C   0  0  1  0  0  0  0  0  0  0  0  0
    3.4000   -0.1722    0.0000 O   0  0  0  0  0  0  0  0  0  0  0  0
    2.5900    0.4078    0.0000 C   0  0  2  0  0  0  0  0  0  0  0  0
    1.9226    1.1525    0.0000 O   0  0  0  0  0  0  0  0  0  0  0  0
    1.7800   -0.1722    0.0000 C   0  0  0  0  0  0  0  0  0  0  0  0
    2.0900   -1.1229    0.0000 N   0  3  0  0  0  0  0  0  0  0  0  0
    2.4870   -2.0445    0.0000 C   0  0  0  0  0  0  0  0  0  0  0  0
    1.8879   -2.8451    0.0000 C   0  0  0  0  0  0  0  0  0  0  0  0
    0.8918   -2.7242    0.0000 C   0  0  0  0  0  0  0  0  0  0  0  0
    0.5028   -1.8086    0.0000 C   0  0  0  0  0  0  0  0  0  0  0  0
    1.1019   -1.0080    0.0000 C   0  0  0  0  0  0  0  0  0  0  0  0
    3.2574    1.1525    0.0000 C   0  0  0  0  0  0  0  0  0  0  0  0
    4.2396    0.9471    0.0000 C   0  0  0  0  0  0  0  0  0  0  0  0
    4.9020    1.6893    0.0000 C   0  0  0  0  0  0  0  0  0  0  0  0
    4.5918    2.6399    0.0000 C   0  0  0  0  0  0  0  0  0  0  0  0
    5.2610    3.3829    0.0000 Cl  0  0  0  0  0  0  0  0  0  0  0  0
    3.6191    2.8484    0.0000 C   0  0  0  0  0  0  0  0  0  0  0  0
    2.9471    2.1032    0.0000 C   0  0  0  0  0  0  0  0  0  0  0  0
    3.6827   -1.0389    0.0000 H   0  0  0  0  0  0  0  0  0  0  0  0
  2  1  1  6  0  0  0
  2 20  1  1  0  0  0
  2  3  1  0  0  0  0
  3  4  1  0  0  0  0
  4  5  1  1  0  0  0
  4  6  1  0  0  0  0
  6  7  1  0  0  0  0
  7  2  1  0  0  0  0
  7  8  1  0  0  0  0
  8  9  1  0  0  0  0
  9 10  1  0  0  0  0
 10 11  1  0  0  0  0
 11 12  1  0  0  0  0
 12  7  1  0  0  0  0
  4 13  1  0  0  0  0
 13 14  2  0  0  0  0
 14 15  1  0  0  0  0
 15 16  2  0  0  0  0
 16 17  1  0  0  0  0
 16 18  1  0  0  0  0
 18 19  2  0  0  0  0
 19 13  1  0  0  0  0
M  CHG  1   7   1
M  END
>  <EXTREG>  (ZINC00162702)
ZINC00162702

>  <LOGBIO>
2.5000

$$$$
ZINC00163155
  -MTS-   02131516242D 0   0.00000     0.00000     0

 14 14  0  0  0  0  0  0  0  0999 V2000
    3.4589    1.9207    0.0000 C   0  0  0  0  0  0  0  0  0  0  0  0
    4.3286    1.4203    0.0000 O   0  0  0  0  0  0  0  0  0  0  0  0
    4.3291    0.4255    0.0000 C   0  0  0  0  0  0  0  0  0  0  0  0
    5.1989   -0.0749    0.0000 O   0  0  0  0  0  0  0  0  0  0  0  0
    3.4636   -0.0753    0.0000 C   0  0  0  0  0  0  0  0  0  0  0  0
    2.5936    0.4247    0.0000 C   0  0  0  0  0  0  0  0  0  0  0  0
    1.7336   -0.0753    0.0000 C   0  0  0  0  0  0  0  0  0  0  0  0
    1.7336   -1.0753    0.0000 C   0  0  0  0  0  0  0  0  0  0  0  0
    2.5936   -1.5753    0.0000 C   0  0  0  0  0  0  0  0  0  0  0  0
    3.4636   -1.0753    0.0000 C   0  0  0  0  0  0  0  0  0  0  0  0
    0.8668   -1.5740    0.0000 C   0  0  0  0  0  0  0  0  0  0  0  0
    1.3655   -2.4408    0.0000 F   0  0  0  0  0  0  0  0  0  0  0  0
    0.3681   -0.7072    0.0000 F   0  0  0  0  0  0  0  0  0  0  0  0
    0.0000   -2.0727    0.0000 F   0  0  0  0  0  0  0  0  0  0  0  0
  1  2  1  0  0  0  0
  2  3  1  0  0  0  0
  3  4  2  0  0  0  0
  3  5  1  0  0  0  0
  5  6  2  0  0  0  0
  6  7  1  0  0  0  0
  7  8  2  0  0  0  0
  8  9  1  0  0  0  0
  9 10  2  0  0  0  0
 10  5  1  0  0  0  0
  8 11  1  0  0  0  0
 11 12  1  0  0  0  0
 11 13  1  0  0  0  0
 11 14  1  0  0  0  0
M  END
>  <EXTREG>  (ZINC00163155)
ZINC00163155

>  <LOGBIO>
2.5000

$$$$
ZINC00163326
  -MTS-   02131516242D 0   0.00000     0.00000     0

 16 18  0  0  0  0  0  0  0  0999 V2000
    2.0616   -2.0621    0.0000 Cl  0  0  0  0  0  0  0  0  0  0  0  0
    3.0558   -1.9547    0.0000 C   0  0  0  0  0  0  0  0  0  0  0  0
    3.6488   -2.7642    0.0000 C   0  0  0  0  0  0  0  0  0  0  0  0
    4.6376   -2.6553    0.0000 C   0  0  0  0  0  0  0  0  0  0  0  0
    5.0426   -1.7410    0.0000 C   0  0  0  0  0  0  0  0  0  0  0  0
    4.4588   -0.9356    0.0000 C   0  0  0  0  0  0  0  0  0  0  0  0
    3.4608   -1.0404    0.0000 C   0  0  0  0  0  0  0  0  0  0  0  0
    2.8723   -0.2319    0.0000 C   0  0  0  0  0  0  0  0  0  0  0  0
    3.1823    0.7281    0.0000 S   0  0  0  0  0  0  0  0  0  0  0  0
    2.3723    1.3081    0.0000 C   0  0  0  0  0  0  0  0  0  0  0  0
    2.2727    2.3062    0.0000 C   0  0  0  0  0  0  0  0  0  0  0  0
    1.3607    2.7165    0.0000 C   0  0  0  0  0  0  0  0  0  0  0  0
    0.5478    2.1282    0.0000 C   0  0  0  0  0  0  0  0  0  0  0  0
    0.6509    1.1388    0.0000 C   0  0  0  0  0  0  0  0  0  0  0  0
    1.5623    0.7281    0.0000 C   0  0  0  0  0  0  0  0  0  0  0  0
    1.8723   -0.2319    0.0000 N   0  0  0  0  0  0  0  0  0  0  0  0
  1  2  1  0  0  0  0
  2  3  2  0  0  0  0
  3  4  1  0  0  0  0
  4  5  2  0  0  0  0
  5  6  1  0  0  0  0
  6  7  2  0  0  0  0
  7  2  1  0  0  0  0
  7  8  1  0  0  0  0
  8  9  1  0  0  0  0
  9 10  1  0  0  0  0
 10 11  2  0  0  0  0
 11 12  1  0  0  0  0
 12 13  2  0  0  0  0
 13 14  1  0  0  0  0
 14 15  2  0  0  0  0
 15 10  1  0  0  0  0
 15 16  1  0  0  0  0
 16  8  2  0  0  0  0
M  END
>  <EXTREG>  (ZINC00163326)
ZINC00163326

>  <LOGBIO>
2.5000

$$$$
ZINC00163466
  -MTS-   02131516242D 0   0.00000     0.00000     0

 14 15  0  0  0  0  0  0  0  0999 V2000
    1.0189    1.0552    0.0000 O   0  0  0  0  0  0  0  0  0  0  0  0
    1.9411    0.6596    0.0000 C   0  0  0  0  0  0  0  0  0  0  0  0
    2.7372    1.2561    0.0000 O   0  0  0  0  0  0  0  0  0  0  0  0
    2.0834   -0.5319    0.0000 C   0  0  0  0  0  0  0  0  0  0  0  0
    1.0734   -0.1919    0.0000 C   0  0  0  0  0  0  0  0  0  0  0  0
    0.5834    0.7181    0.0000 C   0  0  0  0  0  0  0  0  0  0  0  0
    1.6934    0.3981    0.0000 C   0  0  0  0  0  0  0  0  0  0  0  0
    2.4934    0.7481    0.0000 C   0  0  0  0  0  0  0  0  0  0  0  0
    3.0034    0.0481    0.0000 C   0  0  0  0  0  0  0  0  0  0  0  0
    1.5434   -1.3719    0.0000 C   0  0  0  0  0  0  0  0  0  0  0  0
    2.0034   -2.0819    0.0000 C   0  0  0  0  0  0  0  0  0  0  0  0
    1.5881    1.9946    0.0000 C   0  0  0  0  0  0  0  0  0  0  0  0
    0.6882    2.4385    0.0000 O   0  0  0  0  0  0  0  0  0  0  0  0
    2.4147    2.5480    0.0000 O   0  0  0  0  0  0  0  0  0  0  0  0
  1  2  1  0  0  0  0
  2  3  2  0  0  0  0
  2  4  1  0  0  0  0
  4  5  1  0  0  0  0
  5  6  1  0  0  0  0
  6  7  1  0  0  0  0
  7  8  1  0  0  0  0
  8  9  1  0  0  0  0
  9  4  1  0  0  0  0
  7 10  1  0  0  0  0
 10 11  1  0  0  0  0
 11  4  1  0  0  0  0
  7 12  1  0  0  0  0
 12 13  1  0  0  0  0
 12 14  2  0  0  0  0
M  END
>  <EXTREG>  (ZINC00163466)
ZINC00163466

>  <LOGBIO>
2.5000

$$$$
ZINC00164274
  -MTS-   02131516242D 0   0.00000     0.00000     0

 21 23  0  0  0  0  0  0  0  0999 V2000
    5.0351   -2.3933    0.0000 N   0  0  0  0  0  0  0  0  0  0  0  0
    4.5364   -1.5266    0.0000 C   0  0  0  0  0  0  0  0  0  0  0  0
    5.0385   -0.6578    0.0000 C   0  0  0  0  0  0  0  0  0  0  0  0
    6.0385   -0.6578    0.0000 C   0  0  0  0  0  0  0  0  0  0  0  0
    7.0385   -0.6578    0.0000 N   0  0  0  0  0  0  0  0  0  0  0  0
    4.5407    0.2034    0.0000 C   0  0  0  0  0  0  0  0  0  0  0  0
    3.5407    0.2059    0.0000 C   0  0  0  0  0  0  0  0  0  0  0  0
    3.0386   -0.6528    0.0000 C   0  0  0  0  0  0  0  0  0  0  0  0
    2.0386   -0.6478    0.0000 C   0  0  0  0  0  0  0  0  0  0  0  0
    1.4490    0.1708    0.0000 S   0  0  0  0  0  0  0  0  0  0  0  0
    0.5018   -0.1380    0.0000 C   0  0  0  0  0  0  0  0  0  0  0  0
    0.4890   -1.1342    0.0000 C   0  0  0  0  0  0  0  0  0  0  0  0
    1.4460   -1.4533    0.0000 C   0  0  0  0  0  0  0  0  0  0  0  0
    3.5364   -1.5241    0.0000 C   0  0  0  0  0  0  0  0  0  0  0  0
    3.0334   -2.3883    0.0000 C   0  0  0  0  0  0  0  0  0  0  0  0
    2.5303   -3.2526    0.0000 N   0  0  0  0  0  0  0  0  0  0  0  0
    5.0416    1.0690    0.0000 C   0  0  0  0  0  0  0  0  0  0  0  0
    6.0449    1.1743    0.0000 S   0  0  0  0  0  0  0  0  0  0  0  0
    6.2471    2.1498    0.0000 C   0  0  0  0  0  0  0  0  0  0  0  0
    5.3887    2.6555    0.0000 C   0  0  0  0  0  0  0  0  0  0  0  0
    4.6366    1.9833    0.0000 C   0  0  0  0  0  0  0  0  0  0  0  0
  1  2  1  0  0  0  0
  2  3  2  0  0  0  0
  3  4  1  0  0  0  0
  4  5  3  0  0  0  0
  3  6  1  0  0  0  0
  6  7  2  0  0  0  0
  7  8  1  0  0  0  0
  8  9  1  0  0  0  0
  9 10  1  0  0  0  0
 10 11  1  0  0  0  0
 11 12  2  0  0  0  0
 12 13  1  0  0  0  0
 13  9  2  0  0  0  0
  8 14  2  0  0  0  0
 14  2  1  0  0  0  0
 14 15  1  0  0  0  0
 15 16  3  0  0  0  0
  6 17  1  0  0  0  0
 17 18  1  0  0  0  0
 18 19  1  0  0  0  0
 19 20  2  0  0  0  0
 20 21  1  0  0  0  0
 21 17  2  0  0  0  0
M  END
>  <EXTREG>  (ZINC00164274)
ZINC00164274

>  <LOGBIO>
2.5000

$$$$
ZINC00164534
  -MTS-   02131516242D 0   0.00000     0.00000     0

 12 12  0  0  0  0  0  0  0  0999 V2000
    4.3278    1.5685    0.0000 F   0  0  0  0  0  0  0  0  0  0  0  0
    3.4623    1.0677    0.0000 C   0  0  0  0  0  0  0  0  0  0  0  0
    3.9632    0.2021    0.0000 F   0  0  0  0  0  0  0  0  0  0  0  0
    2.9615    1.9332    0.0000 F   0  0  0  0  0  0  0  0  0  0  0  0
    2.5968    0.5668    0.0000 C   0  0  0  0  0  0  0  0  0  0  0  0
    1.7268    1.0668    0.0000 C   0  0  0  0  0  0  0  0  0  0  0  0
    0.8668    0.5668    0.0000 C   0  0  0  0  0  0  0  0  0  0  0  0
    0.8668   -0.4332    0.0000 C   0  0  0  0  0  0  0  0  0  0  0  0
    0.0000   -0.9319    0.0000 Cl  0  0  0  0  0  0  0  0  0  0  0  0
    1.7268   -0.9332    0.0000 C   0  0  0  0  0  0  0  0  0  0  0  0
    1.7243   -1.9332    0.0000 Cl  0  0  0  0  0  0  0  0  0  0  0  0
    2.5968   -0.4332    0.0000 C   0  0  0  0  0  0  0  0  0  0  0  0
  1  2  1  0  0  0  0
  2  3  1  0  0  0  0
  2  4  1  0  0  0  0
  2  5  1  0  0  0  0
  5  6  2  0  0  0  0
  6  7  1  0  0  0  0
  7  8  2  0  0  0  0
  8  9  1  0  0  0  0
  8 10  1  0  0  0  0
 10 11  1  0  0  0  0
 10 12  2  0  0  0  0
 12  5  1  0  0  0  0
M  END
>  <EXTREG>  (ZINC00164534)
ZINC00164534

>  <LOGBIO>
2.5000

$$$$
ZINC00164594
  -MTS-   02131516242D 0   0.00000     0.00000     0

  9  9  0  0  0  0  0  0  0  0999 V2000
    3.4623    1.0009    0.0000 F   0  0  0  0  0  0  0  0  0  0  0  0
    2.5968    0.5000    0.0000 C   0  0  0  0  0  0  0  0  0  0  0  0
    1.7268    1.0000    0.0000 C   0  0  0  0  0  0  0  0  0  0  0  0
    0.8668    0.5000    0.0000 C   0  0  0  0  0  0  0  0  0  0  0  0
    0.8668   -0.5000    0.0000 C   0  0  0  0  0  0  0  0  0  0  0  0
    0.0000   -0.9987    0.0000 I   0  0  0  0  0  0  0  0  0  0  0  0
    1.7268   -1.0000    0.0000 C   0  0  0  0  0  0  0  0  0  0  0  0
    2.5968   -0.5000    0.0000 C   0  0  0  0  0  0  0  0  0  0  0  0
    3.4623   -1.0009    0.0000 F   0  0  0  0  0  0  0  0  0  0  0  0
  1  2  1  0  0  0  0
  2  3  2  0  0  0  0
  3  4  1  0  0  0  0
  4  5  2  0  0  0  0
  5  6  1  0  0  0  0
  5  7  1  0  0  0  0
  7  8  2  0  0  0  0
  8  2  1  0  0  0  0
  8  9  1  0  0  0  0
M  END
>  <EXTREG>  (ZINC00164594)
ZINC00164594

>  <LOGBIO>
2.5000

$$$$
ZINC00164706
  -MTS-   02131516242D 0   0.00000     0.00000     0

 10 10  0  0  0  0  0  0  0  0999 V2000
    3.9854    0.3026    0.0000 O   0  0  0  0  0  0  0  0  0  0  0  0
    3.1156    0.8030    0.0000 C   0  0  0  0  0  0  0  0  0  0  0  0
    3.1151    1.7978    0.0000 O   0  0  0  0  0  0  0  0  0  0  0  0
    2.2501    0.3022    0.0000 C   0  0  0  0  0  0  0  0  0  0  0  0
    1.3801    0.8022    0.0000 C   0  0  0  0  0  0  0  0  0  0  0  0
    0.5201    0.3022    0.0000 C   0  0  0  0  0  0  0  0  0  0  0  0
    0.5201   -0.6978    0.0000 C   0  0  0  0  0  0  0  0  0  0  0  0
    1.3801   -1.1978    0.0000 C   0  0  0  0  0  0  0  0  0  0  0  0
    2.2501   -0.6978    0.0000 C   0  0  0  0  0  0  0  0  0  0  0  0
    3.1156   -1.1987    0.0000 Br  0  0  0  0  0  0  0  0  0  0  0  0
  1  2  1  0  0  0  0
  2  3  2  0  0  0  0
  2  4  1  0  0  0  0
  4  5  2  0  0  0  0
  5  6  1  0  0  0  0
  6  7  2  0  0  0  0
  7  8  1  0  0  0  0
  8  9  2  0  0  0  0
  9  4  1  0  0  0  0
  9 10  1  0  0  0  0
M  END
>  <EXTREG>  (ZINC00164706)
ZINC00164706

>  <LOGBIO>
2.5000

$$$$
ZINC00164978
  -MTS-   02131516242D 0   0.00000     0.00000     0

 12 12  0  0  0  0  0  0  0  0999 V2000
    1.6914    2.2193    0.0000 C   0  0  0  0  0  0  0  0  0  0  0  0
    1.5921    1.2242    0.0000 C   0  0  0  0  0  0  0  0  0  0  0  0
    2.5872    1.1249    0.0000 C   0  0  0  0  0  0  0  0  0  0  0  0
    0.5970    1.3235    0.0000 C   0  0  0  0  0  0  0  0  0  0  0  0
    1.4928    0.2291    0.0000 C   0  0  0  0  0  0  0  0  0  0  0  0
    0.6223   -0.2806    0.0000 C   0  0  0  0  0  0  0  0  0  0  0  0
    0.8404   -1.2527    0.0000 S   0  0  0  0  0  0  0  0  0  0  0  0
    1.8309   -1.3594    0.0000 C   0  0  0  0  0  0  0  0  0  0  0  0
    2.3309   -2.2254    0.0000 C   0  0  0  0  0  0  0  0  0  0  0  0
    3.3309   -2.2254    0.0000 C   0  0  0  0  0  0  0  0  0  0  0  0
    4.3309   -2.2254    0.0000 N   0  0  0  0  0  0  0  0  0  0  0  0
    2.2389   -0.4367    0.0000 N   0  0  0  0  0  0  0  0  0  0  0  0
  1  2  1  0  0  0  0
  2  3  1  0  0  0  0
  2  4  1  0  0  0  0
  2  5  1  0  0  0  0
  5  6  2  0  0  0  0
  6  7  1  0  0  0  0
  7  8  1  0  0  0  0
  8  9  1  0  0  0  0
  9 10  1  0  0  0  0
 10 11  3  0  0  0  0
  8 12  2  0  0  0  0
 12  5  1  0  0  0  0
M  END
>  <EXTREG>  (ZINC00164978)
ZINC00164978

>  <LOGBIO>
2.5000

$$$$
ZINC00165102
  -MTS-   02131516242D 0   0.00000     0.00000     0

 17 18  0  0  0  0  0  0  0  0999 V2000
    4.5359    0.0252    0.0000 C   0  0  0  0  0  0  0  0  0  0  0  0
    3.9474    0.8337    0.0000 N   0  0  0  0  0  0  0  0  0  0  0  0
    4.2574    1.7937    0.0000 N   0  0  0  0  0  0  0  0  0  0  0  0
    3.4474    2.3737    0.0000 C   0  0  0  0  0  0  0  0  0  0  0  0
    3.4474    3.3737    0.0000 C   0  0  0  0  0  0  0  0  0  0  0  0
    2.6374    1.7937    0.0000 C   0  0  0  0  0  0  0  0  0  0  0  0
    1.6877    2.1068    0.0000 Br  0  0  0  0  0  0  0  0  0  0  0  0
    2.9474    0.8337    0.0000 C   0  0  0  0  0  0  0  0  0  0  0  0
    2.3589    0.0252    0.0000 N   0  0  0  0  0  0  0  0  0  0  0  0
    2.7662   -0.8919    0.0000 C   0  0  0  0  0  0  0  0  0  0  0  0
    3.7556   -0.9957    0.0000 O   0  0  0  0  0  0  0  0  0  0  0  0
    2.1781   -1.7007    0.0000 C   0  0  0  0  0  0  0  0  0  0  0  0
    1.1801   -1.5964    0.0000 C   0  0  0  0  0  0  0  0  0  0  0  0
    0.5967   -2.4022    0.0000 C   0  0  0  0  0  0  0  0  0  0  0  0
    1.0022   -3.3163    0.0000 C   0  0  0  0  0  0  0  0  0  0  0  0
    1.9911   -3.4246    0.0000 C   0  0  0  0  0  0  0  0  0  0  0  0
    2.5836   -2.6148    0.0000 C   0  0  0  0  0  0  0  0  0  0  0  0
  1  2  1  0  0  0  0
  2  3  1  0  0  0  0
  3  4  2  0  0  0  0
  4  5  1  0  0  0  0
  4  6  1  0  0  0  0
  6  7  1  0  0  0  0
  6  8  2  0  0  0  0
  8  2  1  0  0  0  0
  8  9  1  0  0  0  0
  9 10  1  0  0  0  0
 10 11  2  0  0  0  0
 10 12  1  0  0  0  0
 12 13  2  0  0  0  0
 13 14  1  0  0  0  0
 14 15  2  0  0  0  0
 15 16  1  0  0  0  0
 16 17  2  0  0  0  0
 17 12  1  0  0  0  0
M  END
>  <EXTREG>  (ZINC00165102)
ZINC00165102

>  <LOGBIO>
2.5000

$$$$
ZINC00165222
  -MTS-   02131516242D 0   0.00000     0.00000     0

 12 13  0  0  0  0  0  0  0  0999 V2000
    5.3150   -1.7379    0.0000 C   0  0  0  0  0  0  0  0  0  0  0  0
    4.7265   -0.9294    0.0000 C   0  0  0  0  0  0  0  0  0  0  0  0
    5.0365    0.0306    0.0000 N   0  0  0  0  0  0  0  0  0  0  0  0
    4.2265    0.6106    0.0000 S   0  0  0  0  0  0  0  0  0  0  0  0
    3.4165    0.0306    0.0000 C   0  0  0  0  0  0  0  0  0  0  0  0
    3.7265   -0.9294    0.0000 N   0  0  0  0  0  0  0  0  0  0  0  0
    2.4668    0.3438    0.0000 C   0  0  0  0  0  0  0  0  0  0  0  0
    2.2614    1.3260    0.0000 C   0  0  0  0  0  0  0  0  0  0  0  0
    1.3161    1.6356    0.0000 C   0  0  0  0  0  0  0  0  0  0  0  0
    0.5693    0.9704    0.0000 C   0  0  0  0  0  0  0  0  0  0  0  0
    0.7680   -0.0043    0.0000 C   0  0  0  0  0  0  0  0  0  0  0  0
    1.7201   -0.3214    0.0000 C   0  0  0  0  0  0  0  0  0  0  0  0
  1  2  1  0  0  0  0
  2  3  2  0  0  0  0
  3  4  1  0  0  0  0
  4  5  1  0  0  0  0
  5  6  2  0  0  0  0
  6  2  1  0  0  0  0
  5  7  1  0  0  0  0
  7  8  2  0  0  0  0
  8  9  1  0  0  0  0
  9 10  2  0  0  0  0
 10 11  1  0  0  0  0
 11 12  2  0  0  0  0
 12  7  1  0  0  0  0
M  END
>  <EXTREG>  (ZINC00165222)
ZINC00165222

>  <LOGBIO>
2.5000

$$$$
ZINC00165266
  -MTS-   02131516242D 0   0.00000     0.00000     0

 19 20  0  0  0  0  0  0  0  0999 V2000
    5.7225    3.7504    0.0000 Cl  0  0  0  0  0  0  0  0  0  0  0  0
    4.8570    3.2495    0.0000 C   0  0  0  0  0  0  0  0  0  0  0  0
    3.9870    3.7495    0.0000 C   0  0  0  0  0  0  0  0  0  0  0  0
    3.1270    3.2495    0.0000 C   0  0  0  0  0  0  0  0  0  0  0  0
    3.1270    2.2495    0.0000 C   0  0  0  0  0  0  0  0  0  0  0  0
    2.2602    1.7508    0.0000 S   0  0  0  0  0  0  0  0  0  0  0  0
    2.2587    0.7474    0.0000 C   0  0  0  0  0  0  0  0  0  0  0  0
    1.3919    0.2487    0.0000 C   0  0  0  0  0  0  0  0  0  0  0  0
    1.3904   -0.7513    0.0000 S   0  0  0  0  0  0  0  0  0  0  0  0
    2.3904   -0.7528    0.0000 O   0  0  0  0  0  0  0  0  0  0  0  0
    0.3904   -0.7498    0.0000 O   0  0  0  0  0  0  0  0  0  0  0  0
    1.3889   -1.7513    0.0000 C   0  0  0  0  0  0  0  0  0  0  0  0
    0.5196   -2.2526    0.0000 C   0  0  0  0  0  0  0  0  0  0  0  0
    0.5201   -3.2474    0.0000 C   0  0  0  0  0  0  0  0  0  0  0  0
    1.3849   -3.7495    0.0000 C   0  0  0  0  0  0  0  0  0  0  0  0
    2.2492   -3.2569    0.0000 C   0  0  0  0  0  0  0  0  0  0  0  0
    2.2537   -2.2535    0.0000 C   0  0  0  0  0  0  0  0  0  0  0  0
    3.9870    1.7495    0.0000 C   0  0  0  0  0  0  0  0  0  0  0  0
    4.8570    2.2495    0.0000 C   0  0  0  0  0  0  0  0  0  0  0  0
  1  2  1  0  0  0  0
  2  3  2  0  0  0  0
  3  4  1  0  0  0  0
  4  5  2  0  0  0  0
  5  6  1  0  0  0  0
  6  7  1  0  0  0  0
  7  8  1  0  0  0  0
  8  9  1  0  0  0  0
  9 10  2  0  0  0  0
  9 11  2  0  0  0  0
  9 12  1  0  0  0  0
 12 13  2  0  0  0  0
 13 14  1  0  0  0  0
 14 15  2  0  0  0  0
 15 16  1  0  0  0  0
 16 17  2  0  0  0  0
 17 12  1  0  0  0  0
  5 18  1  0  0  0  0
 18 19  2  0  0  0  0
 19  2  1  0  0  0  0
M  END
>  <EXTREG>  (ZINC00165266)
ZINC00165266

>  <LOGBIO>
2.5000

$$$$
ZINC00165913
  -MTS-   02131516242D 0   0.00000     0.00000     0

 20 22  0  0  0  0  0  0  0  0999 V2000
    5.5866   -3.9571    0.0000 F   0  0  0  0  0  0  0  0  0  0  0  0
    4.6503   -3.6060    0.0000 C   0  0  0  0  0  0  0  0  0  0  0  0
    4.2992   -4.5423    0.0000 F   0  0  0  0  0  0  0  0  0  0  0  0
    5.0014   -2.6697    0.0000 F   0  0  0  0  0  0  0  0  0  0  0  0
    3.7139   -3.2549    0.0000 O   0  0  0  0  0  0  0  0  0  0  0  0
    3.5334   -2.1698    0.0000 C   0  0  0  0  0  0  0  0  0  0  0  0
    4.3077   -1.5315    0.0000 C   0  0  0  0  0  0  0  0  0  0  0  0
    4.1424   -0.5505    0.0000 C   0  0  0  0  0  0  0  0  0  0  0  0
    3.2064   -0.1985    0.0000 C   0  0  0  0  0  0  0  0  0  0  0  0
    2.4357   -0.8274    0.0000 C   0  0  0  0  0  0  0  0  0  0  0  0
    2.5974   -1.8178    0.0000 C   0  0  0  0  0  0  0  0  0  0  0  0
    3.0448    0.7883    0.0000 C   0  0  0  0  0  0  0  0  0  0  0  0
    3.7537    1.5061    0.0000 N   0  0  0  0  0  0  0  0  0  0  0  0
    3.2915    2.3886    0.0000 O   0  0  0  0  0  0  0  0  0  0  0  0
[truncated: 4,387,463 more chars]
