# Supplementary material for: Template CoMFA Generates Single 3D-QSAR Models that, for Twelve of Twelve Biological Targets, Predict All ChEMBL-Tabulated Affinities
Source: PLoS One. 2015 Jun 12;10(6):e0129307. doi: 10.1371/journal.pone.0129307 (PMC4466312; doi:10.1371/journal.pone.0129307)
Supplement: S13 Text — The zip file contains, for each target, the template, training set, and prediction set, as “2D” structures, in. sdf format. (ZIP) [file pone.0129307.s014.zip › chk1_tmpl33.sdf]

ZINC00037290
  -MTS-   02131516233D 0   0.00000     0.00000     0

 27 28  0  0  0  0  0  0  0  0999 V2000
    4.1200   -2.4950   -0.0880 O   0  0  0  0  0  0  0  0  0  0  0  0
    3.1430   -1.5830   -0.4750 C   0  0  0  0  0  0  0  0  0  0  0  0
    2.2070   -1.9610   -1.4380 C   0  0  0  0  0  0  0  0  0  0  0  0
    1.2310   -1.0540   -1.8650 C   0  0  0  0  0  0  0  0  0  0  0  0
    1.1720    0.2240   -1.3020 C   0  0  0  0  0  0  0  0  0  0  0  0
   -0.0990    1.3530   -1.8180 S   0  0  0  0  0  0  0  0  0  0  0  0
   -1.4010    0.7420   -0.7760 C   0  0  0  0  0  0  0  0  0  0  0  0
   -2.1400   -0.3760   -1.1760 C   0  0  0  0  0  0  0  0  0  0  0  0
   -3.1430   -0.8850   -0.3440 C   0  0  0  0  0  0  0  0  0  0  0  0
   -3.4330   -0.2610    0.8690 C   0  0  0  0  0  0  0  0  0  0  0  0
   -4.4540   -0.7710    1.6650 O   0  0  0  0  0  0  0  0  0  0  0  0
   -2.6990    0.8610    1.2680 C   0  0  0  0  0  0  0  0  0  0  0  0
   -1.6830    1.3640    0.4470 C   0  0  0  0  0  0  0  0  0  0  0  0
   -0.9580    2.4880    0.8430 O   0  0  0  0  0  0  0  0  0  0  0  0
    2.1050    0.6030   -0.3290 C   0  0  0  0  0  0  0  0  0  0  0  0
    2.0590    1.8840    0.2230 O   0  0  0  0  0  0  0  0  0  0  0  0
    3.0890   -0.3020    0.0840 C   0  0  0  0  0  0  0  0  0  0  0  0
    4.9450   -2.0780    0.1320 H   0  0  0  0  0  0  0  0  0  0  0  0
    2.2520   -2.9640   -1.8460 H   0  0  0  0  0  0  0  0  0  0  0  0
    0.5210   -1.3380   -2.6340 H   0  0  0  0  0  0  0  0  0  0  0  0
   -1.9340   -0.8440   -2.1320 H   0  0  0  0  0  0  0  0  0  0  0  0
   -3.7090   -1.7650   -0.6280 H   0  0  0  0  0  0  0  0  0  0  0  0
   -4.9160   -0.0960    2.1480 H   0  0  0  0  0  0  0  0  0  0  0  0
   -2.9180    1.3420    2.2120 H   0  0  0  0  0  0  0  0  0  0  0  0
   -0.7730    2.4980    1.7730 H   0  0  0  0  0  0  0  0  0  0  0  0
    2.2440    1.8890    1.1540 H   0  0  0  0  0  0  0  0  0  0  0  0
    3.8090   -0.0090    0.8360 H   0  0  0  0  0  0  0  0  0  0  0  0
  1 18  1  0  0  0  0
  1  2  1  0  0  0  0
  2  3  2  0  0  0  0
  3 19  1  0  0  0  0
  3  4  1  0  0  0  0
  4 20  1  0  0  0  0
  4  5  2  0  0  0  0
  5  6  1  0  0  0  0
  6  7  1  0  0  0  0
  7  8  2  0  0  0  0
  8 21  1  0  0  0  0
  8  9  1  0  0  0  0
  9 22  1  0  0  0  0
  9 10  2  0  0  0  0
 10 11  1  0  0  0  0
 11 23  1  0  0  0  0
 10 12  1  0  0  0  0
 12 24  1  0  0  0  0
 12 13  2  0  0  0  0
 13  7  1  0  0  0  0
 13 14  1  0  0  0  0
 14 25  1  0  0  0  0
  5 15  1  0  0  0  0
 15 16  1  0  0  0  0
 16 26  1  0  0  0  0
 15 17  2  0  0  0  0
 17  2  1  0  0  0  0
 17 27  1  0  0  0  0
M  END
$$$$
ZINC00103064
  -MTS-   02131516233D 0   0.00000     0.00000     0

 20 21  0  0  0  0  0  0  0  0999 V2000
   -4.6200   -0.0680   -0.3620 C   0  0  0  0  0  0  0  0  0  0  0  0
   -3.1360   -0.3170   -0.3340 C   0  0  0  0  0  0  0  0  0  0  0  0
   -2.6760   -1.4330   -0.1460 O   0  0  0  0  0  0  0  0  0  0  0  0
   -2.3760    0.7650   -0.5270 O   0  0  0  0  0  0  0  0  0  0  0  0
   -0.9960    0.5740   -0.5100 C   0  0  0  0  0  0  0  0  0  0  0  0
   -0.2100    1.3360    0.3630 C   0  0  0  0  0  0  0  0  0  0  0  0
    1.1810    1.1780    0.4120 C   0  0  0  0  0  0  0  0  0  0  0  0
    1.7650    0.2400   -0.4390 C   0  0  0  0  0  0  0  0  0  0  0  0
    3.1290    0.0000   -0.4720 O   0  0  0  0  0  0  0  0  0  0  0  0
    3.3010   -0.9550   -1.4080 C   0  0  0  0  0  0  0  0  0  0  0  0
    4.4350   -1.3440   -1.6290 O   0  0  0  0  0  0  0  0  0  0  0  0
    1.8770   -1.6250   -2.2970 S   0  0  0  0  0  0  0  0  0  0  0  0
    0.9890   -0.5080   -1.3060 C   0  0  0  0  0  0  0  0  0  0  0  0
   -0.3970   -0.3620   -1.3630 C   0  0  0  0  0  0  0  0  0  0  0  0
   -5.1770   -1.0020   -0.1930 H   0  0  0  0  0  0  0  0  0  0  0  0
   -4.8890    0.6540    0.4230 H   0  0  0  0  0  0  0  0  0  0  0  0
   -4.9070    0.3430   -1.3420 H   0  0  0  0  0  0  0  0  0  0  0  0
   -0.6980    2.0590    1.0100 H   0  0  0  0  0  0  0  0  0  0  0  0
    1.7970    1.7620    1.0880 H   0  0  0  0  0  0  0  0  0  0  0  0
   -0.9870   -0.9590   -2.0490 H   0  0  0  0  0  0  0  0  0  0  0  0
  1 15  1  0  0  0  0
  1 16  1  0  0  0  0
  1 17  1  0  0  0  0
  1  2  1  0  0  0  0
  2  3  2  0  0  0  0
  2  4  1  0  0  0  0
  4  5  1  0  0  0  0
  5  6  2  0  0  0  0
  6 18  1  0  0  0  0
  6  7  1  0  0  0  0
  7 19  1  0  0  0  0
  7  8  2  0  0  0  0
  8  9  1  0  0  0  0
  9 10  1  0  0  0  0
 10 11  2  0  0  0  0
 10 12  1  0  0  0  0
 12 13  1  0  0  0  0
 13  8  1  0  0  0  0
 13 14  2  0  0  0  0
 14  5  1  0  0  0  0
 14 20  1  0  0  0  0
M  END
$$$$
ZINC00103882
  -MTS-   02131516233D 0   0.00000     0.00000     0

 37 40  0  0  0  0  0  0  0  0999 V2000
    2.4170   -2.1220    2.0050 C   0  0  0  0  0  0  0  0  0  0  0  0
    2.0670   -1.2800    0.8690 N   0  0  0  0  0  0  0  0  0  0  0  0
    0.8110   -0.8190    0.5470 C   0  0  0  0  0  0  0  0  0  0  0  0
   -0.4990   -1.1700    1.2550 C   0  0  0  0  0  0  0  0  0  0  0  0
   -1.6130   -0.6040    0.5080 N   0  0  0  0  0  0  0  0  0  0  0  0
   -2.2750   -1.2070   -0.5720 C   0  0  0  0  0  0  0  0  0  0  0  0
   -1.9670   -2.3730   -1.2760 C   0  0  0  0  0  0  0  0  0  0  0  0
   -2.8610   -2.7560   -2.2840 C   0  0  0  0  0  0  0  0  0  0  0  0
   -3.9890   -1.9770   -2.5930 C   0  0  0  0  0  0  0  0  0  0  0  0
   -4.2500   -0.7840   -1.9040 C   0  0  0  0  0  0  0  0  0  0  0  0
   -3.3740   -0.4240   -0.8840 C   0  0  0  0  0  0  0  0  0  0  0  0
   -3.3620    0.6300   -0.0410 N   0  0  0  0  0  0  0  0  0  0  0  0
   -2.2900    0.5660    0.7980 C   0  0  0  0  0  0  0  0  0  0  0  0
   -1.8750    1.6000    1.8770 C   0  0  0  0  0  0  0  0  0  0  0  0
   -2.4220    2.8310    1.6750 F   0  0  0  0  0  0  0  0  0  0  0  0
   -0.5180    1.7280    1.9050 F   0  0  0  0  0  0  0  0  0  0  0  0
   -2.2650    1.1370    3.1000 F   0  0  0  0  0  0  0  0  0  0  0  0
    0.9230    0.0110   -0.5170 N   0  0  0  0  0  0  0  0  0  0  0  0
    2.2160    0.1220   -0.8870 C   0  0  0  0  0  0  0  0  0  0  0  0
    2.8240    0.8650   -1.8950 C   0  0  0  0  0  0  0  0  0  0  0  0
    4.2170    0.7760   -2.0170 C   0  0  0  0  0  0  0  0  0  0  0  0
    4.9610   -0.0540   -1.1620 C   0  0  0  0  0  0  0  0  0  0  0  0
    4.3420   -0.8130   -0.1590 C   0  0  0  0  0  0  0  0  0  0  0  0
    2.9570   -0.6860   -0.0390 C   0  0  0  0  0  0  0  0  0  0  0  0
    3.4120   -1.8670    2.4000 H   0  0  0  0  0  0  0  0  0  0  0  0
    2.4130   -3.1750    1.6810 H   0  0  0  0  0  0  0  0  0  0  0  0
    1.6860   -1.9960    2.8180 H   0  0  0  0  0  0  0  0  0  0  0  0
   -0.4720   -0.7740    2.2820 H   0  0  0  0  0  0  0  0  0  0  0  0
   -0.5950   -2.2640    1.3190 H   0  0  0  0  0  0  0  0  0  0  0  0
   -1.0750   -2.9510   -1.0580 H   0  0  0  0  0  0  0  0  0  0  0  0
   -2.6780   -3.6710   -2.8410 H   0  0  0  0  0  0  0  0  0  0  0  0
   -4.6680   -2.2970   -3.3780 H   0  0  0  0  0  0  0  0  0  0  0  0
   -5.0960   -0.1460   -2.1340 H   0  0  0  0  0  0  0  0  0  0  0  0
    2.2160    1.4820   -2.5450 H   0  0  0  0  0  0  0  0  0  0  0  0
    4.7240    1.3580   -2.7820 H   0  0  0  0  0  0  0  0  0  0  0  0
    6.0410   -0.1070   -1.2810 H   0  0  0  0  0  0  0  0  0  0  0  0
    4.9150   -1.4670    0.4890 H   0  0  0  0  0  0  0  0  0  0  0  0
  1 25  1  0  0  0  0
  1 26  1  0  0  0  0
  1 27  1  0  0  0  0
  1  2  1  0  0  0  0
  2  3  1  0  0  0  0
  3  4  1  0  0  0  0
  4 28  1  0  0  0  0
  4 29  1  0  0  0  0
  4  5  1  0  0  0  0
  5  6  1  0  0  0  0
  6  7  2  0  0  0  0
  7 30  1  0  0  0  0
  7  8  1  0  0  0  0
  8 31  1  0  0  0  0
  8  9  2  0  0  0  0
  9 32  1  0  0  0  0
  9 10  1  0  0  0  0
 10 33  1  0  0  0  0
 10 11  2  0  0  0  0
 11  6  1  0  0  0  0
 11 12  1  0  0  0  0
 12 13  2  0  0  0  0
 13  5  1  0  0  0  0
 13 14  1  0  0  0  0
 14 15  1  0  0  0  0
 14 16  1  0  0  0  0
 14 17  1  0  0  0  0
  3 18  2  0  0  0  0
 18 19  1  0  0  0  0
 19 20  2  0  0  0  0
 20 34  1  0  0  0  0
 20 21  1  0  0  0  0
 21 35  1  0  0  0  0
 21 22  2  0  0  0  0
 22 36  1  0  0  0  0
 22 23  1  0  0  0  0
 23 37  1  0  0  0  0
 23 24  2  0  0  0  0
 24  2  1  0  0  0  0
 24 19  1  0  0  0  0
M  END
$$$$
ZINC00154150
  -MTS-   02131516233D 0   0.00000     0.00000     0

 32 33  0  0  0  0  0  0  0  0999 V2000
   -4.1350    0.2380   -1.8520 C   0  0  0  0  0  0  0  0  0  0  0  0
   -3.7000    1.2030   -0.3950 S   0  0  0  0  0  0  0  0  0  0  0  0
   -3.8280    2.6120   -0.7240 O   0  0  0  0  0  0  0  0  0  0  0  0
   -4.4050    0.6600    0.7520 O   0  0  0  0  0  0  0  0  0  0  0  0
   -1.9650    0.7710   -0.2860 C   0  0  0  0  0  0  0  0  0  0  0  0
   -1.0340    1.4720   -1.0600 C   0  0  0  0  0  0  0  0  0  0  0  0
    0.3100    1.0920   -1.0510 C   0  0  0  0  0  0  0  0  0  0  0  0
    0.7320    0.0290   -0.2530 C   0  0  0  0  0  0  0  0  0  0  0  0
   -0.1860   -0.6620    0.5370 C   0  0  0  0  0  0  0  0  0  0  0  0
   -1.5350   -0.2860    0.5260 C   0  0  0  0  0  0  0  0  0  0  0  0
    2.0380   -0.3110   -0.2540 N   0  0  0  0  0  0  0  0  0  0  0  0
    2.5590   -1.3130   -1.1890 C   0  0  0  0  0  0  0  0  0  0  0  0
    3.6680   -2.2260   -0.5720 C   0  0  0  0  0  0  0  0  0  0  0  0
    4.7110   -1.4730    0.1760 N   0  0  0  0  0  0  0  0  0  0  0  0
    4.0610   -0.6450    1.2290 C   0  0  0  0  0  0  0  0  0  0  0  0
    2.9790    0.3310    0.6660 C   0  0  0  0  0  0  0  0  0  0  0  0
   -5.2140    0.3280   -2.0490 H   0  0  0  0  0  0  0  0  0  0  0  0
   -3.8820   -0.8200   -1.6850 H   0  0  0  0  0  0  0  0  0  0  0  0
   -3.5740    0.6130   -2.7220 H   0  0  0  0  0  0  0  0  0  0  0  0
   -1.3560    2.3150   -1.6670 H   0  0  0  0  0  0  0  0  0  0  0  0
    1.0430    1.6120   -1.6570 H   0  0  0  0  0  0  0  0  0  0  0  0
    0.1670   -1.4830    1.1510 H   0  0  0  0  0  0  0  0  0  0  0  0
   -2.2520   -0.8130    1.1510 H   0  0  0  0  0  0  0  0  0  0  0  0
    2.9950   -0.7530   -2.0310 H   0  0  0  0  0  0  0  0  0  0  0  0
    1.7460   -1.9430   -1.5850 H   0  0  0  0  0  0  0  0  0  0  0  0
    3.1850   -2.9480    0.1070 H   0  0  0  0  0  0  0  0  0  0  0  0
    4.1510   -2.7950   -1.3840 H   0  0  0  0  0  0  0  0  0  0  0  0
    5.4400   -2.1480    0.6090 H   0  0  0  0  0  0  0  0  0  0  0  0
    3.5810   -1.3070    1.9700 H   0  0  0  0  0  0  0  0  0  0  0  0
    4.8330   -0.0560    1.7490 H   0  0  0  0  0  0  0  0  0  0  0  0
    3.4850    1.1230    0.0910 H   0  0  0  0  0  0  0  0  0  0  0  0
    2.4450    0.8060    1.5060 H   0  0  0  0  0  0  0  0  0  0  0  0
  1 17  1  0  0  0  0
  1 18  1  0  0  0  0
  1 19  1  0  0  0  0
  1  2  1  0  0  0  0
  2  3  2  0  0  0  0
  2  4  2  0  0  0  0
  2  5  1  0  0  0  0
  5  6  2  0  0  0  0
  6 20  1  0  0  0  0
  6  7  1  0  0  0  0
  7 21  1  0  0  0  0
  7  8  2  0  0  0  0
  8  9  1  0  0  0  0
  9 22  1  0  0  0  0
  9 10  2  0  0  0  0
 10  5  1  0  0  0  0
 10 23  1  0  0  0  0
  8 11  1  0  0  0  0
 11 12  1  0  0  0  0
 12 24  1  0  0  0  0
 12 25  1  0  0  0  0
 12 13  1  0  0  0  0
 13 26  1  0  0  0  0
 13 27  1  0  0  0  0
 13 14  1  0  0  0  0
 14 28  1  0  0  0  0
 14 15  1  0  0  0  0
 15 29  1  0  0  0  0
 15 30  1  0  0  0  0
 15 16  1  0  0  0  0
 16 11  1  0  0  0  0
 16 31  1  0  0  0  0
 16 32  1  0  0  0  0
M  END
$$$$
ZINC00244260
  -MTS-   02131516233D 0   0.00000     0.00000     0

 45 45  0  0  1  0  0  0  0  0999 V2000
    4.0130   -0.3890    1.3040 C   0  0  0  0  0  0  0  0  0  0  0  0
    4.9800    0.2930    0.2970 C   0  0  0  0  0  0  0  0  0  0  0  0
    5.1500    1.8010    0.6440 C   0  0  0  0  0  0  0  0  0  0  0  0
    6.3590   -0.4400    0.1250 C   0  0  1  0  0  0  0  0  0  0  0  0
    6.2180   -1.9280    0.0930 N   0  0  0  0  0  0  0  0  0  0  0  0
    7.4810    0.0520    1.0610 C   0  0  0  0  0  0  0  0  0  0  0  0
    7.1730    0.2140    2.2340 O   0  0  0  0  0  0  0  0  0  0  0  0
    8.7840    0.2860    0.6960 N   0  0  0  0  0  0  0  0  0  0  0  0
    9.2140    0.0930   -0.6970 C   0  0  0  0  0  0  0  0  0  0  0  0
    9.3670   -1.4020   -1.1080 C   0  0  0  0  0  0  0  0  0  0  0  0
   10.3380   -1.6650   -2.1560 O   0  0  0  0  0  0  0  0  0  0  0  0
   11.7310   -1.5920   -1.7470 C   0  0  0  0  0  0  0  0  0  0  0  0
   12.5160   -0.3380   -2.2450 C   0  0  0  0  0  0  0  0  0  0  0  0
   13.8950   -0.3350   -1.7990 O   0  0  0  0  0  0  0  0  0  0  0  0
   14.1470    0.4500   -0.6050 C   0  0  0  0  0  0  0  0  0  0  0  0
   13.3770    0.0500    0.6890 C   0  0  0  0  0  0  0  0  0  0  0  0
   11.9980    0.4860    0.6030 O   0  0  0  0  0  0  0  0  0  0  0  0
   11.1760    0.1350    1.7440 C   0  0  0  0  0  0  0  0  0  0  0  0
    9.7410    0.7760    1.7120 C   0  0  0  0  0  0  0  0  0  0  0  0
    3.7190   -1.3890    0.9560 H   0  0  0  0  0  0  0  0  0  0  0  0
    4.4810   -0.4780    2.2950 H   0  0  0  0  0  0  0  0  0  0  0  0
    3.0890    0.2040    1.4030 H   0  0  0  0  0  0  0  0  0  0  0  0
    4.4410    0.2630   -0.6690 H   0  0  0  0  0  0  0  0  0  0  0  0
    5.5900    1.9470    1.6410 H   0  0  0  0  0  0  0  0  0  0  0  0
    5.7980    2.2910   -0.1010 H   0  0  0  0  0  0  0  0  0  0  0  0
    4.1740    2.3140    0.6400 H   0  0  0  0  0  0  0  0  0  0  0  0
    6.6380   -0.1820   -0.9030 H   0  0  0  0  0  0  0  0  0  0  0  0
    5.4150   -2.2430   -0.5610 H   0  0  0  0  0  0  0  0  0  0  0  0
    6.0490   -2.3100    1.0950 H   0  0  0  0  0  0  0  0  0  0  0  0
    8.6020    0.6530   -1.4180 H   0  0  0  0  0  0  0  0  0  0  0  0
   10.1830    0.5730   -0.8010 H   0  0  0  0  0  0  0  0  0  0  0  0
    9.5820   -2.0130   -0.2190 H   0  0  0  0  0  0  0  0  0  0  0  0
    8.4060   -1.7550   -1.5040 H   0  0  0  0  0  0  0  0  0  0  0  0
   12.2070   -2.4560   -2.2410 H   0  0  0  0  0  0  0  0  0  0  0  0
   11.8520   -1.7650   -0.6720 H   0  0  0  0  0  0  0  0  0  0  0  0
   12.0250    0.6220   -2.0360 H   0  0  0  0  0  0  0  0  0  0  0  0
   12.5560   -0.4190   -3.3440 H   0  0  0  0  0  0  0  0  0  0  0  0
   13.9630    1.5160   -0.8200 H   0  0  0  0  0  0  0  0  0  0  0  0
   15.2280    0.3410   -0.4150 H   0  0  0  0  0  0  0  0  0  0  0  0
   13.8520    0.5580    1.5410 H   0  0  0  0  0  0  0  0  0  0  0  0
   13.4770   -1.0340    0.8400 H   0  0  0  0  0  0  0  0  0  0  0  0
   11.6860    0.4960    2.6540 H   0  0  0  0  0  0  0  0  0  0  0  0
   11.0770   -0.9600    1.8100 H   0  0  0  0  0  0  0  0  0  0  0  0
    9.8720    1.8570    1.5410 H   0  0  0  0  0  0  0  0  0  0  0  0
    9.3640    0.6610    2.7410 H   0  0  0  0  0  0  0  0  0  0  0  0
  1 20  1  0  0  0  0
  1 21  1  0  0  0  0
  1 22  1  0  0  0  0
  1  2  1  0  0  0  0
  2 23  1  0  0  0  0
  2  3  1  0  0  0  0
  3 24  1  0  0  0  0
  3 25  1  0  0  0  0
  3 26  1  0  0  0  0
  2  4  1  0  0  0  0
  4 27  1  0  0  0  0
  4  5  1  0  0  0  0
  5 28  1  0  0  0  0
  5 29  1  0  0  0  0
  4  6  1  0  0  0  0
  6  7  2  0  0  0  0
  6  8  1  0  0  0  0
  8  9  1  0  0  0  0
  9 30  1  0  0  0  0
  9 31  1  0  0  0  0
  9 10  1  0  0  0  0
 10 32  1  0  0  0  0
 10 33  1  0  0  0  0
 10 11  1  0  0  0  0
 11 12  1  0  0  0  0
 12 34  1  0  0  0  0
 12 35  1  0  0  0  0
 12 13  1  0  0  0  0
 13 36  1  0  0  0  0
 13 37  1  0  0  0  0
 13 14  1  0  0  0  0
 14 15  1  0  0  0  0
 15 38  1  0  0  0  0
 15 39  1  0  0  0  0
 15 16  1  0  0  0  0
 16 40  1  0  0  0  0
 16 41  1  0  0  0  0
 16 17  1  0  0  0  0
 17 18  1  0  0  0  0
 18 42  1  0  0  0  0
 18 43  1  0  0  0  0
 18 19  1  0  0  0  0
 19  8  1  0  0  0  0
 19 44  1  0  0  0  0
 19 45  1  0  0  0  0
M  END
$$$$
ZINC00282000
  -MTS-   02131516233D 0   0.00000     0.00000     0

 23 23  0  0  1  0  0  0  0  0999 V2000
   -1.1910   -1.6850   -1.4840 C   0  0  0  0  0  0  0  0  0  0  0  0
   -0.2360   -1.0170   -0.6460 O   0  0  0  0  0  0  0  0  0  0  0  0
   -0.5930    0.0360    0.2060 C   0  0  0  0  0  0  0  0  0  0  0  0
   -1.9080    0.5120    0.2920 C   0  0  0  0  0  0  0  0  0  0  0  0
   -2.2170    1.5770    1.1450 C   0  0  0  0  0  0  0  0  0  0  0  0
   -1.2160    2.1650    1.9220 C   0  0  0  0  0  0  0  0  0  0  0  0
    0.0950    1.6860    1.8460 C   0  0  0  0  0  0  0  0  0  0  0  0
    0.4060    0.6250    0.9870 C   0  0  0  0  0  0  0  0  0  0  0  0
    1.8450    0.1000    0.8840 C   0  0  1  0  0  0  0  0  0  0  0  0
    2.4440    0.2120    2.2110 O   0  0  0  0  0  0  0  0  0  0  0  0
    2.5670    0.8410   -0.2970 C   0  0  0  0  0  0  0  0  0  0  0  0
    3.8560    0.3950   -0.3610 F   0  0  0  0  0  0  0  0  0  0  0  0
    1.9770    0.5970   -1.5020 F   0  0  0  0  0  0  0  0  0  0  0  0
    2.5990    2.1910   -0.0980 F   0  0  0  0  0  0  0  0  0  0  0  0
   -0.6550   -2.4650   -2.0450 H   0  0  0  0  0  0  0  0  0  0  0  0
   -1.9740   -2.1700   -0.8810 H   0  0  0  0  0  0  0  0  0  0  0  0
   -1.6430   -0.9870   -2.2040 H   0  0  0  0  0  0  0  0  0  0  0  0
   -2.7070    0.0740   -0.2920 H   0  0  0  0  0  0  0  0  0  0  0  0
   -3.2370    1.9490    1.2060 H   0  0  0  0  0  0  0  0  0  0  0  0
   -1.4540    2.9920    2.5840 H   0  0  0  0  0  0  0  0  0  0  0  0
    0.8730    2.1380    2.4560 H   0  0  0  0  0  0  0  0  0  0  0  0
    1.8320   -0.9760    0.6440 H   0  0  0  0  0  0  0  0  0  0  0  0
    3.3300   -0.1370    2.2610 H   0  0  0  0  0  0  0  0  0  0  0  0
  1 15  1  0  0  0  0
  1 16  1  0  0  0  0
  1 17  1  0  0  0  0
  1  2  1  0  0  0  0
  2  3  1  0  0  0  0
  3  4  2  0  0  0  0
  4 18  1  0  0  0  0
  4  5  1  0  0  0  0
  5 19  1  0  0  0  0
  5  6  2  0  0  0  0
  6 20  1  0  0  0  0
  6  7  1  0  0  0  0
  7 21  1  0  0  0  0
  7  8  2  0  0  0  0
  8  3  1  0  0  0  0
  8  9  1  0  0  0  0
  9 22  1  0  0  0  0
  9 10  1  0  0  0  0
 10 23  1  0  0  0  0
  9 11  1  0  0  0  0
 11 12  1  0  0  0  0
 11 13  1  0  0  0  0
 11 14  1  0  0  0  0
M  END
$$$$
ZINC00284233
  -MTS-   02131516233D 0   0.00000     0.00000     0

 22 23  0  0  0  0  0  0  0  0999 V2000
   -3.4220   -1.3310    1.2670 C   0  0  0  0  0  0  0  0  0  0  0  0
   -2.6770   -0.4420    0.4210 O   0  0  0  0  0  0  0  0  0  0  0  0
   -1.2740   -0.4160    0.3960 C   0  0  0  0  0  0  0  0  0  0  0  0
   -0.5070   -1.2640    1.2030 C   0  0  0  0  0  0  0  0  0  0  0  0
    0.8870   -1.2060    1.1480 C   0  0  0  0  0  0  0  0  0  0  0  0
    1.5270   -0.3050    0.2900 C   0  0  0  0  0  0  0  0  0  0  0  0
    2.9270   -0.2670    0.2540 C   0  0  0  0  0  0  0  0  0  0  0  0
    3.5890    0.6240   -0.5940 C   0  0  0  0  0  0  0  0  0  0  0  0
    2.8440    1.4790   -1.4080 C   0  0  0  0  0  0  0  0  0  0  0  0
    1.4470    1.4400   -1.3710 C   0  0  0  0  0  0  0  0  0  0  0  0
    0.7700    0.5500   -0.5240 C   0  0  0  0  0  0  0  0  0  0  0  0
   -0.6330    0.4850   -0.4620 C   0  0  0  0  0  0  0  0  0  0  0  0
   -1.8330    1.6990   -1.6170 I   0  0  0  0  0  0  0  0  0  0  0  0
   -4.4920   -1.1450    1.0900 H   0  0  0  0  0  0  0  0  0  0  0  0
   -3.2070   -2.3820    1.0200 H   0  0  0  0  0  0  0  0  0  0  0  0
   -3.2070   -1.1370    2.3290 H   0  0  0  0  0  0  0  0  0  0  0  0
   -0.9690   -1.9740    1.8780 H   0  0  0  0  0  0  0  0  0  0  0  0
    1.4700   -1.8700    1.7800 H   0  0  0  0  0  0  0  0  0  0  0  0
    3.5130   -0.9290    0.8840 H   0  0  0  0  0  0  0  0  0  0  0  0
    4.6750    0.6520   -0.6200 H   0  0  0  0  0  0  0  0  0  0  0  0
    3.3530    2.1750   -2.0700 H   0  0  0  0  0  0  0  0  0  0  0  0
    0.9100    2.1220   -2.0190 H   0  0  0  0  0  0  0  0  0  0  0  0
  1 14  1  0  0  0  0
  1 15  1  0  0  0  0
  1 16  1  0  0  0  0
  1  2  1  0  0  0  0
  2  3  1  0  0  0  0
  3  4  2  0  0  0  0
  4 17  1  0  0  0  0
  4  5  1  0  0  0  0
  5 18  1  0  0  0  0
  5  6  2  0  0  0  0
  6  7  1  0  0  0  0
  7 19  1  0  0  0  0
  7  8  2  0  0  0  0
  8 20  1  0  0  0  0
  8  9  1  0  0  0  0
  9 21  1  0  0  0  0
  9 10  2  0  0  0  0
 10 22  1  0  0  0  0
 10 11  1  0  0  0  0
 11  6  1  0  0  0  0
 11 12  2  0  0  0  0
 12  3  1  0  0  0  0
 12 13  1  0  0  0  0
M  END
$$$$
ZINC00394001
  -MTS-   02131516233D 0   0.00000     0.00000     0

 50 51  0  0  1  0  0  0  0  0999 V2000
    4.5520    0.4920    0.3040 C   0  0  0  0  0  0  0  0  0  0  0  0
    3.1000    0.8920    0.1380 C   0  0  0  0  0  0  0  0  0  0  0  0
    2.7900    2.3370    0.4530 C   0  0  0  0  0  0  0  0  0  0  0  0
    1.2860    2.5620    0.7690 C   0  0  0  0  0  0  0  0  0  0  0  0
    0.9700    4.0890    0.7220 C   0  0  0  0  0  0  0  0  0  0  0  0
    0.9850    2.0550    2.2090 C   0  0  0  0  0  0  0  0  0  0  0  0
    0.4490    1.8380   -0.3310 C   0  0  0  0  0  0  0  0  0  0  0  0
    0.6890    0.2980   -0.4880 C   0  0  1  0  0  0  0  0  0  0  0  0
    0.5640   -0.0220   -1.8950 O   0  0  0  0  0  0  0  0  0  0  0  0
    2.1670    0.0200   -0.2840 C   0  0  0  0  0  0  0  0  0  0  0  0
   -0.2290   -0.6780    0.3840 C   0  0  1  0  0  0  0  0  0  0  0  0
    0.2410   -0.8850    1.7300 O   0  0  0  0  0  0  0  0  0  0  0  0
   -1.6960   -0.1640    0.5030 C   0  0  0  0  0  0  0  0  0  0  0  0
   -2.7290   -1.2480    0.9300 C   0  0  0  0  0  0  0  0  0  0  0  0
   -4.1410   -0.5970    1.0370 C   0  0  0  0  0  0  0  0  0  0  0  0
   -2.3780   -1.8920    2.3060 C   0  0  0  0  0  0  0  0  0  0  0  0
   -2.7460   -2.3380   -0.1740 C   0  0  0  0  0  0  0  0  0  0  0  0
   -1.3500   -2.8080   -0.5020 C   0  0  0  0  0  0  0  0  0  0  0  0
   -1.2610   -4.1720   -1.1530 C   0  0  0  0  0  0  0  0  0  0  0  0
   -0.2580   -2.0680   -0.2390 C   0  0  0  0  0  0  0  0  0  0  0  0
    5.1850    1.1560   -0.3030 H   0  0  0  0  0  0  0  0  0  0  0  0
    4.8410    0.5950    1.3600 H   0  0  0  0  0  0  0  0  0  0  0  0
    4.7500   -0.5450   -0.0050 H   0  0  0  0  0  0  0  0  0  0  0  0
    3.0880    2.9180   -0.4340 H   0  0  0  0  0  0  0  0  0  0  0  0
    3.3950    2.6890    1.3030 H   0  0  0  0  0  0  0  0  0  0  0  0
    1.1430    4.5040   -0.2830 H   0  0  0  0  0  0  0  0  0  0  0  0
   -0.0820    4.2700    0.9920 H   0  0  0  0  0  0  0  0  0  0  0  0
    1.6080    4.6430    1.4290 H   0  0  0  0  0  0  0  0  0  0  0  0
   -0.0980    2.0150    2.3950 H   0  0  0  0  0  0  0  0  0  0  0  0
    1.4310    2.7270    2.9580 H   0  0  0  0  0  0  0  0  0  0  0  0
    1.4230    1.0660    2.3780 H   0  0  0  0  0  0  0  0  0  0  0  0
    0.7680    2.2950   -1.2830 H   0  0  0  0  0  0  0  0  0  0  0  0
   -0.6110    2.0990   -0.2250 H   0  0  0  0  0  0  0  0  0  0  0  0
   -0.3140    0.1060   -2.2360 H   0  0  0  0  0  0  0  0  0  0  0  0
    2.4860   -0.9910   -0.5270 H   0  0  0  0  0  0  0  0  0  0  0  0
    1.0930   -1.3080    1.7590 H   0  0  0  0  0  0  0  0  0  0  0  0
   -2.0230    0.2220   -0.4750 H   0  0  0  0  0  0  0  0  0  0  0  0
   -1.7420    0.6560    1.2350 H   0  0  0  0  0  0  0  0  0  0  0  0
   -4.4260   -0.1080    0.0930 H   0  0  0  0  0  0  0  0  0  0  0  0
   -4.9040   -1.3570    1.2690 H   0  0  0  0  0  0  0  0  0  0  0  0
   -4.1560    0.1610    1.8350 H   0  0  0  0  0  0  0  0  0  0  0  0
   -1.4810   -2.5250    2.2490 H   0  0  0  0  0  0  0  0  0  0  0  0
   -3.2030   -2.5330    2.6510 H   0  0  0  0  0  0  0  0  0  0  0  0
   -2.2120   -1.1100    3.0630 H   0  0  0  0  0  0  0  0  0  0  0  0
   -3.1830   -1.9470   -1.1060 H   0  0  0  0  0  0  0  0  0  0  0  0
   -3.3700   -3.1820    0.1640 H   0  0  0  0  0  0  0  0  0  0  0  0
   -1.6290   -4.9370   -0.4530 H   0  0  0  0  0  0  0  0  0  0  0  0
   -1.8900   -4.1870   -2.0560 H   0  0  0  0  0  0  0  0  0  0  0  0
   -0.2360   -4.4430   -1.4470 H   0  0  0  0  0  0  0  0  0  0  0  0
    0.7070   -2.4970   -0.4960 H   0  0  0  0  0  0  0  0  0  0  0  0
  1 21  1  0  0  0  0
  1 22  1  0  0  0  0
  1 23  1  0  0  0  0
  1  2  1  0  0  0  0
  2  3  1  0  0  0  0
  3 24  1  0  0  0  0
  3 25  1  0  0  0  0
  3  4  1  0  0  0  0
  4  5  1  0  0  0  0
  5 26  1  0  0  0  0
  5 27  1  0  0  0  0
  5 28  1  0  0  0  0
  4  6  1  0  0  0  0
  6 29  1  0  0  0  0
  6 30  1  0  0  0  0
  6 31  1  0  0  0  0
  4  7  1  0  0  0  0
  7 32  1  0  0  0  0
  7 33  1  0  0  0  0
  7  8  1  0  0  0  0
  8  9  1  0  0  0  0
  9 34  1  0  0  0  0
  8 10  1  0  0  0  0
 10  2  2  0  0  0  0
 10 35  1  0  0  0  0
  8 11  1  0  0  0  0
 11 12  1  0  0  0  0
 12 36  1  0  0  0  0
 11 13  1  0  0  0  0
 13 37  1  0  0  0  0
 13 38  1  0  0  0  0
 13 14  1  0  0  0  0
 14 15  1  0  0  0  0
 15 39  1  0  0  0  0
 15 40  1  0  0  0  0
 15 41  1  0  0  0  0
 14 16  1  0  0  0  0
 16 42  1  0  0  0  0
 16 43  1  0  0  0  0
 16 44  1  0  0  0  0
 14 17  1  0  0  0  0
 17 45  1  0  0  0  0
 17 46  1  0  0  0  0
 17 18  1  0  0  0  0
 18 19  1  0  0  0  0
 19 47  1  0  0  0  0
 19 48  1  0  0  0  0
 19 49  1  0  0  0  0
 18 20  2  0  0  0  0
 20 11  1  0  0  0  0
 20 50  1  0  0  0  0
M  END
$$$$
ZINC00398959
  -MTS-   02131516233D 0   0.00000     0.00000     0

 29 31  0  0  0  0  0  0  0  0999 V2000
    5.2680    1.0420    0.9920 S   0  0  0  0  0  0  0  0  0  0  0  0
    3.5690    1.1390    1.0840 C   0  0  0  0  0  0  0  0  0  0  0  0
    2.7920    0.3870    0.3680 N   0  0  0  0  0  0  0  0  0  0  0  0
    1.5150    0.5660    0.5380 C   0  0  0  0  0  0  0  0  0  0  0  0
    0.4470   -0.2090   -0.1990 C   0  0  0  0  0  0  0  0  0  0  0  0
   -0.0460    0.2680   -1.4160 C   0  0  0  0  0  0  0  0  0  0  0  0
   -1.0200   -0.4580   -2.1090 C   0  0  0  0  0  0  0  0  0  0  0  0
   -1.5020   -1.6580   -1.5780 C   0  0  0  0  0  0  0  0  0  0  0  0
   -1.0200   -2.1290   -0.3530 C   0  0  0  0  0  0  0  0  0  0  0  0
   -0.0460   -1.4010    0.3380 C   0  0  0  0  0  0  0  0  0  0  0  0
    1.2360    1.5110    1.4380 C   0  0  0  0  0  0  0  0  0  0  0  0
    2.6870    2.2560    2.1470 S   0  0  0  0  0  0  0  0  0  0  0  0
   -0.1730    1.9050    1.8130 C   0  0  0  0  0  0  0  0  0  0  0  0
   -0.8240    1.2500    2.8620 C   0  0  0  0  0  0  0  0  0  0  0  0
   -2.1310    1.6110    3.2060 C   0  0  0  0  0  0  0  0  0  0  0  0
   -2.7820    2.6270    2.5000 C   0  0  0  0  0  0  0  0  0  0  0  0
   -2.1310    3.2820    1.4500 C   0  0  0  0  0  0  0  0  0  0  0  0
   -0.8240    2.9200    1.1080 C   0  0  0  0  0  0  0  0  0  0  0  0
    3.1730   -0.3050   -0.2900 H   0  0  0  0  0  0  0  0  0  0  0  0
    0.3310    1.2030   -1.8200 H   0  0  0  0  0  0  0  0  0  0  0  0
   -1.4010   -0.0900   -3.0570 H   0  0  0  0  0  0  0  0  0  0  0  0
   -2.2550   -2.2260   -2.1190 H   0  0  0  0  0  0  0  0  0  0  0  0
   -1.4010   -3.0580    0.0610 H   0  0  0  0  0  0  0  0  0  0  0  0
    0.3310   -1.7580    1.2910 H   0  0  0  0  0  0  0  0  0  0  0  0
   -0.3120    0.4640    3.4060 H   0  0  0  0  0  0  0  0  0  0  0  0
   -2.6390    1.1020    4.0210 H   0  0  0  0  0  0  0  0  0  0  0  0
   -3.7970    2.9090    2.7680 H   0  0  0  0  0  0  0  0  0  0  0  0
   -2.6390    4.0710    0.9020 H   0  0  0  0  0  0  0  0  0  0  0  0
   -0.3120    3.4250    0.2950 H   0  0  0  0  0  0  0  0  0  0  0  0
  1  2  2  0  0  0  0
  2  3  1  0  0  0  0
  3 19  1  0  0  0  0
  3  4  1  0  0  0  0
  4  5  1  0  0  0  0
  5  6  2  0  0  0  0
  6 20  1  0  0  0  0
  6  7  1  0  0  0  0
  7 21  1  0  0  0  0
  7  8  2  0  0  0  0
  8 22  1  0  0  0  0
  8  9  1  0  0  0  0
  9 23  1  0  0  0  0
  9 10  2  0  0  0  0
 10  5  1  0  0  0  0
 10 24  1  0  0  0  0
  4 11  2  0  0  0  0
 11 12  1  0  0  0  0
 12  2  1  0  0  0  0
 11 13  1  0  0  0  0
 13 14  2  0  0  0  0
 14 25  1  0  0  0  0
 14 15  1  0  0  0  0
 15 26  1  0  0  0  0
 15 16  2  0  0  0  0
 16 27  1  0  0  0  0
 16 17  1  0  0  0  0
 17 28  1  0  0  0  0
 17 18  2  0  0  0  0
 18 13  1  0  0  0  0
 18 29  1  0  0  0  0
M  END
$$$$
ZINC00449523
  -MTS-   02131516233D 0   0.00000     0.00000     0

 30 32  0  0  0  0  0  0  0  0999 V2000
    4.6990    0.8430    0.5890 C   0  0  0  0  0  0  0  0  0  0  0  0
    3.3540    0.8460    1.3270 C   0  0  0  0  0  0  0  0  0  0  0  0
    3.2700    1.2220    2.6730 C   0  0  0  0  0  0  0  0  0  0  0  0
    2.0350    1.2220    3.3300 C   0  0  0  0  0  0  0  0  0  0  0  0
    0.9120    0.8720    2.6720 N   0  0  0  0  0  0  0  0  0  0  0  0
    0.9670    0.5110    1.3780 C   0  0  0  0  0  0  0  0  0  0  0  0
    2.1720    0.4750    0.6760 C   0  0  0  0  0  0  0  0  0  0  0  0
   -0.2440    0.1660    0.7570 N   0  0  0  0  0  0  0  0  0  0  0  0
   -0.7020   -1.0760    0.6050 C   0  0  0  0  0  0  0  0  0  0  0  0
   -0.1120   -2.0970    0.9050 O   0  0  0  0  0  0  0  0  0  0  0  0
   -2.0830   -1.0430   -0.0030 C   0  0  0  0  0  0  0  0  0  0  0  0
   -3.0150   -2.0390   -0.2880 C   0  0  0  0  0  0  0  0  0  0  0  0
   -4.2480   -1.6320   -0.8140 C   0  0  0  0  0  0  0  0  0  0  0  0
   -4.4960   -0.2820   -1.1050 C   0  0  0  0  0  0  0  0  0  0  0  0
   -3.5100    0.7000   -0.9120 C   0  0  0  0  0  0  0  0  0  0  0  0
   -2.3420    0.2950   -0.2630 C   0  0  0  0  0  0  0  0  0  0  0  0
   -1.1520    1.0310    0.3010 C   0  0  0  0  0  0  0  0  0  0  0  0
   -1.0680    2.2430    0.3350 O   0  0  0  0  0  0  0  0  0  0  0  0
   -3.6700    1.9680   -1.3530 N   0  3  0  0  0  0  0  0  0  0  0  0
   -2.5830    2.6470   -1.9270 O   0  5  0  0  0  0  0  0  0  0  0  0
   -4.7670    2.4540   -1.4090 O   0  0  0  0  0  0  0  0  0  0  0  0
    4.8610    1.8360    0.1430 H   0  0  0  0  0  0  0  0  0  0  0  0
    4.7030    0.0860   -0.2100 H   0  0  0  0  0  0  0  0  0  0  0  0
    5.5240    0.6220    1.2820 H   0  0  0  0  0  0  0  0  0  0  0  0
    4.1620    1.5160    3.2140 H   0  0  0  0  0  0  0  0  0  0  0  0
    1.9680    1.5050    4.3770 H   0  0  0  0  0  0  0  0  0  0  0  0
    2.1750    0.1640   -0.3610 H   0  0  0  0  0  0  0  0  0  0  0  0
   -2.7860   -3.0850   -0.0980 H   0  0  0  0  0  0  0  0  0  0  0  0
   -5.0230   -2.3740   -0.9990 H   0  0  0  0  0  0  0  0  0  0  0  0
   -5.4700    0.0050   -1.4980 H   0  0  0  0  0  0  0  0  0  0  0  0
  1 22  1  0  0  0  0
  1 23  1  0  0  0  0
  1 24  1  0  0  0  0
  1  2  1  0  0  0  0
  2  3  2  0  0  0  0
  3 25  1  0  0  0  0
  3  4  1  0  0  0  0
  4 26  1  0  0  0  0
  4  5  2  0  0  0  0
  5  6  1  0  0  0  0
  6  7  2  0  0  0  0
  7  2  1  0  0  0  0
  7 27  1  0  0  0  0
  6  8  1  0  0  0  0
  8  9  1  0  0  0  0
  9 10  2  0  0  0  0
  9 11  1  0  0  0  0
 11 12  2  0  0  0  0
 12 28  1  0  0  0  0
 12 13  1  0  0  0  0
 13 29  1  0  0  0  0
 13 14  2  0  0  0  0
 14 30  1  0  0  0  0
 14 15  1  0  0  0  0
 15 16  2  0  0  0  0
 16 11  1  0  0  0  0
 16 17  1  0  0  0  0
 17  8  1  0  0  0  0
 17 18  2  0  0  0  0
 15 19  1  0  0  0  0
 19 20  1  0  0  0  0
 19 21  2  0  0  0  0
M  CHG  2  19   1  20  -1
M  END
$$$$
ZINC00487679
  -MTS-   02131516233D 0   0.00000     0.00000     0

 33 34  0  0  0  0  0  0  0  0999 V2000
   -6.2350    0.6950   -0.6020 C   0  0  0  0  0  0  0  0  0  0  0  0
   -4.7170    0.8350   -0.7660 C   0  0  0  0  0  0  0  0  0  0  0  0
   -4.1940    1.7810   -1.6520 C   0  0  0  0  0  0  0  0  0  0  0  0
   -5.0670    2.6160   -2.3500 O   0  0  0  0  0  0  0  0  0  0  0  0
   -2.8090    1.8780   -1.8230 C   0  0  0  0  0  0  0  0  0  0  0  0
   -1.9480    1.0430   -1.1030 C   0  0  0  0  0  0  0  0  0  0  0  0
   -2.4700    0.1110   -0.1960 C   0  0  0  0  0  0  0  0  0  0  0  0
   -3.8610    0.0150   -0.0250 C   0  0  0  0  0  0  0  0  0  0  0  0
   -4.4220   -0.8920    0.8860 O   0  0  0  0  0  0  0  0  0  0  0  0
   -1.5890   -0.8120    0.6220 C   0  0  0  0  0  0  0  0  0  0  0  0
   -2.1850   -1.5750    1.3770 O   0  0  0  0  0  0  0  0  0  0  0  0
   -0.0790   -0.7950    0.5180 C   0  0  0  0  0  0  0  0  0  0  0  0
    0.5600   -1.7470    1.3910 O   0  0  0  0  0  0  0  0  0  0  0  0
    1.9500   -1.7350    1.3100 C   0  0  0  0  0  0  0  0  0  0  0  0
    2.6890   -0.9040    2.1540 C   0  0  0  0  0  0  0  0  0  0  0  0
    4.0840   -0.8710    2.0540 C   0  0  0  0  0  0  0  0  0  0  0  0
    4.7360   -1.6760    1.1160 C   0  0  0  0  0  0  0  0  0  0  0  0
    6.5820   -1.6220    0.9740 Br  0  0  0  0  0  0  0  0  0  0  0  0
    3.9960   -2.5220    0.2850 C   0  0  0  0  0  0  0  0  0  0  0  0
    2.6010   -2.5550    0.3860 C   0  0  0  0  0  0  0  0  0  0  0  0
   -6.5620    1.3460    0.2220 H   0  0  0  0  0  0  0  0  0  0  0  0
   -6.5160   -0.3430   -0.3700 H   0  0  0  0  0  0  0  0  0  0  0  0
   -6.7680    0.9860   -1.5200 H   0  0  0  0  0  0  0  0  0  0  0  0
   -4.6500    3.1930   -2.9770 H   0  0  0  0  0  0  0  0  0  0  0  0
   -2.3910    2.6030   -2.5150 H   0  0  0  0  0  0  0  0  0  0  0  0
   -0.8790    1.1360   -1.2630 H   0  0  0  0  0  0  0  0  0  0  0  0
   -3.7620   -1.4240    1.3470 H   0  0  0  0  0  0  0  0  0  0  0  0
    0.1980   -1.0210   -0.5240 H   0  0  0  0  0  0  0  0  0  0  0  0
    0.2720    0.2180    0.7750 H   0  0  0  0  0  0  0  0  0  0  0  0
    2.1680   -0.2920    2.8830 H   0  0  0  0  0  0  0  0  0  0  0  0
    4.6650   -0.2230    2.7030 H   0  0  0  0  0  0  0  0  0  0  0  0
    4.5090   -3.1520   -0.4350 H   0  0  0  0  0  0  0  0  0  0  0  0
    2.0130   -3.2130   -0.2450 H   0  0  0  0  0  0  0  0  0  0  0  0
  1 21  1  0  0  0  0
  1 22  1  0  0  0  0
  1 23  1  0  0  0  0
  1  2  1  0  0  0  0
  2  3  2  0  0  0  0
  3  4  1  0  0  0  0
  4 24  1  0  0  0  0
  3  5  1  0  0  0  0
  5 25  1  0  0  0  0
  5  6  2  0  0  0  0
  6 26  1  0  0  0  0
  6  7  1  0  0  0  0
  7  8  2  0  0  0  0
  8  2  1  0  0  0  0
  8  9  1  0  0  0  0
  9 27  1  0  0  0  0
  7 10  1  0  0  0  0
 10 11  2  0  0  0  0
 10 12  1  0  0  0  0
 12 28  1  0  0  0  0
 12 29  1  0  0  0  0
 12 13  1  0  0  0  0
 13 14  1  0  0  0  0
 14 15  2  0  0  0  0
 15 30  1  0  0  0  0
 15 16  1  0  0  0  0
 16 31  1  0  0  0  0
 16 17  2  0  0  0  0
 17 18  1  0  0  0  0
 17 19  1  0  0  0  0
 19 32  1  0  0  0  0
 19 20  2  0  0  0  0
 20 14  1  0  0  0  0
 20 33  1  0  0  0  0
M  END
$$$$
ZINC00709178
  -MTS-   02131516233D 0   0.00000     0.00000     0

 54 56  0  0  1  0  0  0  0  0999 V2000
   -0.3310   -2.4990   -2.2690 C   0  0  0  0  0  0  0  0  0  0  0  0
    0.7580   -1.8650   -1.5830 O   0  0  0  0  0  0  0  0  0  0  0  0
    0.4400   -1.4450   -0.3510 C   0  0  0  0  0  0  0  0  0  0  0  0
   -0.6420   -1.7310    0.1450 O   0  0  0  0  0  0  0  0  0  0  0  0
    1.4630   -0.6430    0.4220 C   0  0  0  0  0  0  0  0  0  0  0  0
    1.1320    0.1640    1.5130 C   0  0  0  0  0  0  0  0  0  0  0  0
   -0.2090    0.3610    1.9260 N   0  0  0  0  0  0  0  0  0  0  0  0
   -1.1410    0.7770    1.0400 C   0  0  0  0  0  0  0  0  0  0  0  0
   -0.8160    1.0140   -0.1120 O   0  0  0  0  0  0  0  0  0  0  0  0
   -2.5870    0.9540    1.4680 C   0  0  0  0  0  0  0  0  0  0  0  0
   -3.4180    2.3250    0.5850 S   0  0  0  0  0  0  0  0  0  0  0  0
   -4.9730    2.1860    1.4100 C   0  0  0  0  0  0  0  0  0  0  0  0
   -5.2570    1.3330    2.4130 N   0  0  0  0  0  0  0  0  0  0  0  0
   -6.5260    1.5210    2.7950 N   0  0  0  0  0  0  0  0  0  0  0  0
   -7.0660    2.4950    2.0390 C   0  0  0  0  0  0  0  0  0  0  0  0
   -6.0980    2.9020    1.1750 N   0  0  0  0  0  0  0  0  0  0  0  0
   -6.2160    3.9760    0.2030 C   0  0  0  0  0  0  0  0  0  0  0  0
    2.5110    0.9090    2.3090 S   0  0  0  0  0  0  0  0  0  0  0  0
    3.5340    0.1940    1.0640 C   0  0  0  0  0  0  0  0  0  0  0  0
    5.0380    0.4470    0.9830 C   0  0  0  0  0  0  0  0  0  0  0  0
    5.6540    0.0440   -0.3950 C   0  0  1  0  0  0  0  0  0  0  0  0
    5.0890   -1.3600   -0.7770 C   0  0  0  0  0  0  0  0  0  0  0  0
    3.5500   -1.3370   -0.9870 C   0  0  0  0  0  0  0  0  0  0  0  0
    2.8440   -0.6090    0.1560 C   0  0  0  0  0  0  0  0  0  0  0  0
    7.2310    0.1610   -0.4380 C   0  0  0  0  0  0  0  0  0  0  0  0
    7.7760   -0.1010   -1.8810 C   0  0  0  0  0  0  0  0  0  0  0  0
    7.6730    1.6080   -0.0430 C   0  0  0  0  0  0  0  0  0  0  0  0
    7.9470   -0.8380    0.5240 C   0  0  0  0  0  0  0  0  0  0  0  0
    0.0530   -2.7960   -3.2590 H   0  0  0  0  0  0  0  0  0  0  0  0
   -0.6970   -3.4060   -1.7600 H   0  0  0  0  0  0  0  0  0  0  0  0
   -1.1610   -1.7890   -2.4170 H   0  0  0  0  0  0  0  0  0  0  0  0
   -0.4380    0.2090    2.8850 H   0  0  0  0  0  0  0  0  0  0  0  0
   -3.1280    0.0150    1.2780 H   0  0  0  0  0  0  0  0  0  0  0  0
   -2.6340    1.1800    2.5440 H   0  0  0  0  0  0  0  0  0  0  0  0
   -8.0800    2.8720    2.1190 H   0  0  0  0  0  0  0  0  0  0  0  0
   -6.2810    3.5440   -0.8070 H   0  0  0  0  0  0  0  0  0  0  0  0
   -5.3370    4.6370    0.2560 H   0  0  0  0  0  0  0  0  0  0  0  0
   -7.1180    4.5780    0.3920 H   0  0  0  0  0  0  0  0  0  0  0  0
    5.4720   -0.1390    1.8040 H   0  0  0  0  0  0  0  0  0  0  0  0
    5.1780    1.5170    1.1970 H   0  0  0  0  0  0  0  0  0  0  0  0
    5.2550    0.7500   -1.1430 H   0  0  0  0  0  0  0  0  0  0  0  0
    5.3190   -2.0790    0.0260 H   0  0  0  0  0  0  0  0  0  0  0  0
    5.5240   -1.7450   -1.7110 H   0  0  0  0  0  0  0  0  0  0  0  0
    3.3010   -0.8030   -1.9160 H   0  0  0  0  0  0  0  0  0  0  0  0
    3.1740   -2.3690   -1.0600 H   0  0  0  0  0  0  0  0  0  0  0  0
    8.8520    0.1230   -1.9440 H   0  0  0  0  0  0  0  0  0  0  0  0
    7.6590   -1.1500   -2.1900 H   0  0  0  0  0  0  0  0  0  0  0  0
    7.2610    0.5370   -2.6150 H   0  0  0  0  0  0  0  0  0  0  0  0
    8.7590    1.7410   -0.1700 H   0  0  0  0  0  0  0  0  0  0  0  0
    7.4500    1.8310    1.0100 H   0  0  0  0  0  0  0  0  0  0  0  0
    7.1670    2.3550   -0.6750 H   0  0  0  0  0  0  0  0  0  0  0  0
    9.0380   -0.7370    0.4280 H   0  0  0  0  0  0  0  0  0  0  0  0
    7.7020   -0.6530    1.5790 H   0  0  0  0  0  0  0  0  0  0  0  0
    7.6870   -1.8770    0.2870 H   0  0  0  0  0  0  0  0  0  0  0  0
  1 29  1  0  0  0  0
  1 30  1  0  0  0  0
  1 31  1  0  0  0  0
  1  2  1  0  0  0  0
  2  3  1  0  0  0  0
  3  4  2  0  0  0  0
  3  5  1  0  0  0  0
  5  6  2  0  0  0  0
  6  7  1  0  0  0  0
  7 32  1  0  0  0  0
  7  8  1  0  0  0  0
  8  9  2  0  0  0  0
  8 10  1  0  0  0  0
 10 33  1  0  0  0  0
 10 34  1  0  0  0  0
 10 11  1  0  0  0  0
 11 12  1  0  0  0  0
 12 13  2  0  0  0  0
 13 14  1  0  0  0  0
 14 15  2  0  0  0  0
 15 35  1  0  0  0  0
 15 16  1  0  0  0  0
 16 12  1  0  0  0  0
 16 17  1  0  0  0  0
 17 36  1  0  0  0  0
 17 37  1  0  0  0  0
 17 38  1  0  0  0  0
  6 18  1  0  0  0  0
 18 19  1  0  0  0  0
 19 20  1  0  0  0  0
 20 39  1  0  0  0  0
 20 40  1  0  0  0  0
 20 21  1  0  0  0  0
 21 41  1  0  0  0  0
 21 22  1  0  0  0  0
 22 42  1  0  0  0  0
 22 43  1  0  0  0  0
 22 23  1  0  0  0  0
 23 44  1  0  0  0  0
 23 45  1  0  0  0  0
 23 24  1  0  0  0  0
 24  5  1  0  0  0  0
 24 19  2  0  0  0  0
 21 25  1  0  0  0  0
 25 26  1  0  0  0  0
 26 46  1  0  0  0  0
 26 47  1  0  0  0  0
 26 48  1  0  0  0  0
 25 27  1  0  0  0  0
 27 49  1  0  0  0  0
 27 50  1  0  0  0  0
 27 51  1  0  0  0  0
 25 28  1  0  0  0  0
 28 52  1  0  0  0  0
 28 53  1  0  0  0  0
 28 54  1  0  0  0  0
M  END
$$$$
ZINC01233811
  -MTS-   02131516233D 0   0.00000     0.00000     0

 57 61  0  0  1  0  0  0  0  0999 V2000
    1.2050    3.5110   -0.7970 C   0  0  0  0  0  0  0  0  0  0  0  0
    2.7140    3.7340   -0.5310 C   0  0  0  0  0  0  0  0  0  0  0  0
    3.3950    2.4100   -0.0940 C   0  0  0  0  0  0  0  0  0  0  0  0
    2.7080    1.8150    1.1680 C   0  0  2  0  0  0  0  0  0  0  0  0
    1.1880    1.6060    0.9010 C   0  0  1  0  0  0  0  0  0  0  0  0
    0.5190    2.9360    0.4680 C   0  0  0  0  0  0  0  0  0  0  0  0
    0.4970    1.1490    2.0870 O   0  0  0  0  0  0  0  0  0  0  0  0
    1.0030   -0.1070    2.5680 C   0  0  1  0  0  0  0  0  0  0  0  0
    2.5280   -0.0590    2.8810 C   0  0  2  0  0  0  0  0  0  0  0  0
    3.0380   -1.4340    3.3980 C   0  0  0  0  0  0  0  0  0  0  0  0
    4.5830   -1.4460    3.3840 C   0  0  0  0  0  0  0  0  0  0  0  0
    5.0700   -1.2490    1.9270 C   0  0  0  0  0  0  0  0  0  0  0  0
    4.4550   -0.0230    1.2960 C   0  0  0  0  0  0  0  0  0  0  0  0
    3.3160    0.5400    1.7330 C   0  0  0  0  0  0  0  0  0  0  0  0
    0.5160   -1.1880    1.5810 C   0  0  0  0  0  0  0  0  0  0  0  0
    1.3190   -1.7540    0.5840 C   0  0  0  0  0  0  0  0  0  0  0  0
    0.7880   -2.7550   -0.2300 C   0  0  0  0  0  0  0  0  0  0  0  0
   -0.5200   -3.1970   -0.0250 C   0  0  0  0  0  0  0  0  0  0  0  0
   -1.2690   -2.6760    0.9760 N   0  3  0  0  0  0  0  0  0  0  0  0
   -2.6160   -3.2320    1.2720 C   0  0  0  0  0  0  0  0  0  0  0  0
   -3.6520   -2.4200    0.4820 C   0  0  0  0  0  0  0  0  0  0  0  0
   -3.9720   -2.7730   -0.8370 C   0  0  0  0  0  0  0  0  0  0  0  0
   -4.8920   -2.0170   -1.5670 C   0  0  0  0  0  0  0  0  0  0  0  0
   -5.5090   -0.9070   -0.9840 C   0  0  0  0  0  0  0  0  0  0  0  0
   -5.2110   -0.5630    0.3370 C   0  0  0  0  0  0  0  0  0  0  0  0
   -4.2940   -1.3220    1.0700 C   0  0  0  0  0  0  0  0  0  0  0  0
   -0.8120   -1.6180    1.6870 C   0  0  0  0  0  0  0  0  0  0  0  0
    1.0790    2.8110   -1.6400 H   0  0  0  0  0  0  0  0  0  0  0  0
    0.7320    4.4680   -1.0730 H   0  0  0  0  0  0  0  0  0  0  0  0
    2.8390    4.4930    0.2600 H   0  0  0  0  0  0  0  0  0  0  0  0
    3.1960    4.1150   -1.4470 H   0  0  0  0  0  0  0  0  0  0  0  0
    3.3450    1.6830   -0.9190 H   0  0  0  0  0  0  0  0  0  0  0  0
    4.4530    2.6380    0.1180 H   0  0  0  0  0  0  0  0  0  0  0  0
    2.7990    2.5660    1.9700 H   0  0  0  0  0  0  0  0  0  0  0  0
    1.0580    0.8870    0.0760 H   0  0  0  0  0  0  0  0  0  0  0  0
    0.5850    3.6640    1.2930 H   0  0  0  0  0  0  0  0  0  0  0  0
   -0.5480    2.7530    0.2570 H   0  0  0  0  0  0  0  0  0  0  0  0
    0.4950   -0.2930    3.5290 H   0  0  0  0  0  0  0  0  0  0  0  0
    2.6740    0.6670    3.6990 H   0  0  0  0  0  0  0  0  0  0  0  0
    2.6880   -2.2670    2.7700 H   0  0  0  0  0  0  0  0  0  0  0  0
    2.6640   -1.6130    4.4200 H   0  0  0  0  0  0  0  0  0  0  0  0
    4.9610   -0.6300    4.0210 H   0  0  0  0  0  0  0  0  0  0  0  0
    4.9640   -2.4010    3.7830 H   0  0  0  0  0  0  0  0  0  0  0  0
    4.8130   -2.1240    1.3090 H   0  0  0  0  0  0  0  0  0  0  0  0
    6.1680   -1.1490    1.9390 H   0  0  0  0  0  0  0  0  0  0  0  0
    5.0160    0.3800    0.4530 H   0  0  0  0  0  0  0  0  0  0  0  0
    2.3430   -1.4270    0.4240 H   0  0  0  0  0  0  0  0  0  0  0  0
    1.3930   -3.1890   -1.0240 H   0  0  0  0  0  0  0  0  0  0  0  0
   -0.9160   -3.9670   -0.6850 H   0  0  0  0  0  0  0  0  0  0  0  0
   -2.8280   -3.1760    2.3510 H   0  0  0  0  0  0  0  0  0  0  0  0
   -2.6800   -4.2950    0.9920 H   0  0  0  0  0  0  0  0  0  0  0  0
   -3.5160   -3.6380   -1.3110 H   0  0  0  0  0  0  0  0  0  0  0  0
   -5.1330   -2.2900   -2.5910 H   0  0  0  0  0  0  0  0  0  0  0  0
   -6.2200   -0.3150   -1.5550 H   0  0  0  0  0  0  0  0  0  0  0  0
   -5.6960    0.2960    0.7930 H   0  0  0  0  0  0  0  0  0  0  0  0
   -4.0970   -1.0420    2.1020 H   0  0  0  0  0  0  0  0  0  0  0  0
   -1.4780   -1.0810    2.3590 H   0  0  0  0  0  0  0  0  0  0  0  0
  1 28  1  0  0  0  0
  1 29  1  0  0  0  0
  1  2  1  0  0  0  0
  2 30  1  0  0  0  0
  2 31  1  0  0  0  0
  2  3  1  0  0  0  0
  3 32  1  0  0  0  0
  3 33  1  0  0  0  0
  3  4  1  0  0  0  0
  4 34  1  0  0  0  0
  4  5  1  0  0  0  0
  5 35  1  0  0  0  0
  5  6  1  0  0  0  0
  6  1  1  0  0  0  0
  6 36  1  0  0  0  0
  6 37  1  0  0  0  0
  5  7  1  0  0  0  0
  7  8  1  0  0  0  0
  8 38  1  0  0  0  0
  8  9  1  0  0  0  0
  9 39  1  0  0  0  0
  9 10  1  0  0  0  0
 10 40  1  0  0  0  0
 10 41  1  0  0  0  0
 10 11  1  0  0  0  0
 11 42  1  0  0  0  0
 11 43  1  0  0  0  0
 11 12  1  0  0  0  0
 12 44  1  0  0  0  0
 12 45  1  0  0  0  0
 12 13  1  0  0  0  0
 13 46  1  0  0  0  0
 13 14  2  0  0  0  0
 14  4  1  0  0  0  0
 14  9  1  0  0  0  0
  8 15  1  0  0  0  0
 15 16  2  0  0  0  0
 16 47  1  0  0  0  0
 16 17  1  0  0  0  0
 17 48  1  0  0  0  0
 17 18  2  0  0  0  0
 18 49  1  0  0  0  0
 18 19  1  0  0  0  0
 19 20  1  0  0  0  0
 20 50  1  0  0  0  0
 20 51  1  0  0  0  0
 20 21  1  0  0  0  0
 21 22  2  0  0  0  0
 22 52  1  0  0  0  0
 22 23  1  0  0  0  0
 23 53  1  0  0  0  0
 23 24  2  0  0  0  0
 24 54  1  0  0  0  0
 24 25  1  0  0  0  0
 25 55  1  0  0  0  0
 25 26  2  0  0  0  0
 26 21  1  0  0  0  0
 26 56  1  0  0  0  0
 19 27  2  0  0  0  0
 27 15  1  0  0  0  0
 27 57  1  0  0  0  0
M  CHG  1  19   1
M  END
$$$$
ZINC01381595
  -MTS-   02131516233D 0   0.00000     0.00000     0

 48 50  0  0  1  0  0  0  0  0999 V2000
    3.9530    0.2270    3.6430 C   0  0  0  0  0  0  0  0  0  0  0  0
    4.0900   -0.4570    2.2540 C   0  0  1  0  0  0  0  0  0  0  0  0
    4.2200   -2.0030    2.3490 C   0  0  0  0  0  0  0  0  0  0  0  0
    5.6250   -2.4440    2.8300 C   0  0  0  0  0  0  0  0  0  0  0  0
    6.7200   -1.7980    1.9430 C   0  0  0  0  0  0  0  0  0  0  0  0
    6.6060   -0.2490    1.9630 C   0  0  2  0  0  0  0  0  0  0  0  0
    7.8720    0.3600    1.2890 C   0  0  0  0  0  0  0  0  0  0  0  0
    5.2420    0.0690    1.5020 N   0  0  0  0  0  0  0  0  0  0  0  0
    5.0580    0.8180    0.3760 C   0  0  0  0  0  0  0  0  0  0  0  0
    6.0110    1.2400   -0.2540 O   0  0  0  0  0  0  0  0  0  0  0  0
    3.7060    1.1870   -0.2150 C   0  0  0  0  0  0  0  0  0  0  0  0
    2.7570    2.2730    0.9060 S   0  0  0  0  0  0  0  0  0  0  0  0
    1.2500    2.1260    0.0050 C   0  0  0  0  0  0  0  0  0  0  0  0
   -0.0090    0.9710    0.4010 S   0  0  0  0  0  0  0  0  0  0  0  0
   -0.9220    1.5890   -0.9650 C   0  0  0  0  0  0  0  0  0  0  0  0
   -2.1830    1.1110   -1.3800 N   0  0  0  0  0  0  0  0  0  0  0  0
   -3.1190    1.9540   -1.8470 C   0  0  0  0  0  0  0  0  0  0  0  0
   -2.9100    3.1510   -1.8620 O   0  0  0  0  0  0  0  0  0  0  0  0
   -4.4500    1.4340   -2.3400 C   0  0  0  0  0  0  0  0  0  0  0  0
   -4.6060    0.0630   -2.5540 C   0  0  0  0  0  0  0  0  0  0  0  0
   -3.5910   -0.7610   -2.2910 F   0  0  0  0  0  0  0  0  0  0  0  0
   -5.8120   -0.4500   -3.0370 C   0  0  0  0  0  0  0  0  0  0  0  0
   -6.8950    0.4050   -3.2610 C   0  0  0  0  0  0  0  0  0  0  0  0
   -6.7470    1.7740   -3.0270 C   0  0  0  0  0  0  0  0  0  0  0  0
   -5.5270    2.2920   -2.5840 C   0  0  0  0  0  0  0  0  0  0  0  0
   -5.4190    3.6030   -2.3940 F   0  0  0  0  0  0  0  0  0  0  0  0
   -0.2630    2.5760   -1.6030 N   0  0  0  0  0  0  0  0  0  0  0  0
    0.9350    2.8600   -1.0820 N   0  0  0  0  0  0  0  0  0  0  0  0
    4.7610   -0.0440    4.3340 H   0  0  0  0  0  0  0  0  0  0  0  0
    2.9990   -0.0540    4.1190 H   0  0  0  0  0  0  0  0  0  0  0  0
    3.9690    1.3190    3.5110 H   0  0  0  0  0  0  0  0  0  0  0  0
    3.1230   -0.2900    1.7600 H   0  0  0  0  0  0  0  0  0  0  0  0
    4.0600   -2.4290    1.3440 H   0  0  0  0  0  0  0  0  0  0  0  0
    3.4470   -2.4150    3.0190 H   0  0  0  0  0  0  0  0  0  0  0  0
    5.7820   -2.1570    3.8830 H   0  0  0  0  0  0  0  0  0  0  0  0
    5.7050   -3.5440    2.7690 H   0  0  0  0  0  0  0  0  0  0  0  0
    6.6080   -2.1430    0.9030 H   0  0  0  0  0  0  0  0  0  0  0  0
    7.7080   -2.1240    2.3080 H   0  0  0  0  0  0  0  0  0  0  0  0
    6.6860    0.0830    3.0110 H   0  0  0  0  0  0  0  0  0  0  0  0
    7.8400    1.4610    1.3140 H   0  0  0  0  0  0  0  0  0  0  0  0
    7.9820    0.0090    0.2510 H   0  0  0  0  0  0  0  0  0  0  0  0
    8.7790    0.0510    1.8330 H   0  0  0  0  0  0  0  0  0  0  0  0
    3.8330    1.7510   -1.1540 H   0  0  0  0  0  0  0  0  0  0  0  0
    3.1460    0.2730   -0.4680 H   0  0  0  0  0  0  0  0  0  0  0  0
   -2.3730    0.1360   -1.3100 H   0  0  0  0  0  0  0  0  0  0  0  0
   -5.8970   -1.5150   -3.2330 H   0  0  0  0  0  0  0  0  0  0  0  0
   -7.8460    0.0070   -3.6150 H   0  0  0  0  0  0  0  0  0  0  0  0
   -7.5770    2.4550   -3.1870 H   0  0  0  0  0  0  0  0  0  0  0  0
  1 29  1  0  0  0  0
  1 30  1  0  0  0  0
  1 31  1  0  0  0  0
  1  2  1  0  0  0  0
  2 32  1  0  0  0  0
  2  3  1  0  0  0  0
  3 33  1  0  0  0  0
  3 34  1  0  0  0  0
  3  4  1  0  0  0  0
  4 35  1  0  0  0  0
  4 36  1  0  0  0  0
  4  5  1  0  0  0  0
  5 37  1  0  0  0  0
  5 38  1  0  0  0  0
  5  6  1  0  0  0  0
  6 39  1  0  0  0  0
  6  7  1  0  0  0  0
  7 40  1  0  0  0  0
  7 41  1  0  0  0  0
  7 42  1  0  0  0  0
  6  8  1  0  0  0  0
  8  2  1  0  0  0  0
  8  9  1  0  0  0  0
  9 10  2  0  0  0  0
  9 11  1  0  0  0  0
 11 43  1  0  0  0  0
 11 44  1  0  0  0  0
 11 12  1  0  0  0  0
 12 13  1  0  0  0  0
 13 14  1  0  0  0  0
 14 15  1  0  0  0  0
 15 16  1  0  0  0  0
 16 45  1  0  0  0  0
 16 17  1  0  0  0  0
 17 18  2  0  0  0  0
 17 19  1  0  0  0  0
 19 20  2  0  0  0  0
 20 21  1  0  0  0  0
 20 22  1  0  0  0  0
 22 46  1  0  0  0  0
 22 23  2  0  0  0  0
 23 47  1  0  0  0  0
 23 24  1  0  0  0  0
 24 48  1  0  0  0  0
 24 25  2  0  0  0  0
 25 19  1  0  0  0  0
 25 26  1  0  0  0  0
 15 27  2  0  0  0  0
 27 28  1  0  0  0  0
 28 13  2  0  0  0  0
M  END
$$$$
ZINC01398831
  -MTS-   02131516233D 0   0.00000     0.00000     0

 45 47  0  0  0  0  0  0  0  0999 V2000
    5.9110   -0.3900   -1.1350 C   0  0  0  0  0  0  0  0  0  0  0  0
    4.8190    0.0110   -1.9760 O   0  0  0  0  0  0  0  0  0  0  0  0
    3.7850    0.8310   -1.5080 C   0  0  0  0  0  0  0  0  0  0  0  0
    2.8750    1.3430   -2.4350 C   0  0  0  0  0  0  0  0  0  0  0  0
    1.8280    2.1750   -2.0290 C   0  0  0  0  0  0  0  0  0  0  0  0
    1.6760    2.5010   -0.6760 C   0  0  0  0  0  0  0  0  0  0  0  0
    2.5880    1.9890    0.2560 C   0  0  0  0  0  0  0  0  0  0  0  0
    3.6330    1.1530   -0.1540 C   0  0  0  0  0  0  0  0  0  0  0  0
    0.3050    3.5200   -0.1400 S   0  0  0  0  0  0  0  0  0  0  0  0
   -0.1760    4.3270   -1.2380 O   0  0  0  0  0  0  0  0  0  0  0  0
    0.5930    4.0990    1.1520 O   0  0  0  0  0  0  0  0  0  0  0  0
   -0.9140    2.3230    0.1430 N   0  0  0  0  0  0  0  0  0  0  0  0
   -0.9970    1.6770    1.4490 C   0  0  0  0  0  0  0  0  0  0  0  0
   -1.4580    0.1810    1.4050 C   0  0  0  0  0  0  0  0  0  0  0  0
   -2.5190   -0.0600    0.4250 N   0  0  0  0  0  0  0  0  0  0  0  0
   -2.3370    0.4890   -0.9180 C   0  0  0  0  0  0  0  0  0  0  0  0
   -1.8540    1.9800   -0.9210 C   0  0  0  0  0  0  0  0  0  0  0  0
   -3.5070   -0.9360    0.6650 C   0  0  0  0  0  0  0  0  0  0  0  0
   -3.3570   -2.1740    0.1720 N   0  0  0  0  0  0  0  0  0  0  0  0
   -4.2720   -3.1310    0.4250 C   0  0  0  0  0  0  0  0  0  0  0  0
   -5.4020   -2.8440    1.2000 C   0  0  0  0  0  0  0  0  0  0  0  0
   -5.6000   -1.5490    1.6900 C   0  0  0  0  0  0  0  0  0  0  0  0
   -4.6370   -0.5790    1.3830 C   0  0  0  0  0  0  0  0  0  0  0  0
   -4.7080    0.8860    1.7600 C   0  0  0  0  0  0  0  0  0  0  0  0
   -5.9450    1.1490    2.2630 F   0  0  0  0  0  0  0  0  0  0  0  0
   -4.5200    1.6980    0.6830 F   0  0  0  0  0  0  0  0  0  0  0  0
   -3.7970    1.1760    2.7280 F   0  0  0  0  0  0  0  0  0  0  0  0
    6.6170   -0.9620   -1.7550 H   0  0  0  0  0  0  0  0  0  0  0  0
    6.4340    0.4890   -0.7290 H   0  0  0  0  0  0  0  0  0  0  0  0
    5.5660   -1.0400   -0.3170 H   0  0  0  0  0  0  0  0  0  0  0  0
    2.9990    1.0840   -3.4810 H   0  0  0  0  0  0  0  0  0  0  0  0
    1.1330    2.5720   -2.7650 H   0  0  0  0  0  0  0  0  0  0  0  0
    2.4850    2.2460    1.3070 H   0  0  0  0  0  0  0  0  0  0  0  0
    4.3130    0.7680    0.5960 H   0  0  0  0  0  0  0  0  0  0  0  0
   -1.7240    2.2720    2.0200 H   0  0  0  0  0  0  0  0  0  0  0  0
   -0.0300    1.7330    1.9730 H   0  0  0  0  0  0  0  0  0  0  0  0
   -0.6010   -0.4200    1.0610 H   0  0  0  0  0  0  0  0  0  0  0  0
   -1.7270   -0.1760    2.4120 H   0  0  0  0  0  0  0  0  0  0  0  0
   -1.5500   -0.1250   -1.3850 H   0  0  0  0  0  0  0  0  0  0  0  0
   -3.2500    0.3880   -1.5290 H   0  0  0  0  0  0  0  0  0  0  0  0
   -2.7200    2.6420   -0.7720 H   0  0  0  0  0  0  0  0  0  0  0  0
   -1.4240    2.2080   -1.9080 H   0  0  0  0  0  0  0  0  0  0  0  0
   -4.1220   -4.1270    0.0200 H   0  0  0  0  0  0  0  0  0  0  0  0
   -6.1220   -3.6260    1.4180 H   0  0  0  0  0  0  0  0  0  0  0  0
   -6.4770   -1.3100    2.2880 H   0  0  0  0  0  0  0  0  0  0  0  0
  1 28  1  0  0  0  0
  1 29  1  0  0  0  0
  1 30  1  0  0  0  0
  1  2  1  0  0  0  0
  2  3  1  0  0  0  0
  3  4  2  0  0  0  0
  4 31  1  0  0  0  0
  4  5  1  0  0  0  0
  5 32  1  0  0  0  0
  5  6  2  0  0  0  0
  6  7  1  0  0  0  0
  7 33  1  0  0  0  0
  7  8  2  0  0  0  0
  8  3  1  0  0  0  0
  8 34  1  0  0  0  0
  6  9  1  0  0  0  0
  9 10  2  0  0  0  0
  9 11  2  0  0  0  0
  9 12  1  0  0  0  0
 12 13  1  0  0  0  0
 13 35  1  0  0  0  0
 13 36  1  0  0  0  0
 13 14  1  0  0  0  0
 14 37  1  0  0  0  0
 14 38  1  0  0  0  0
 14 15  1  0  0  0  0
 15 16  1  0  0  0  0
 16 39  1  0  0  0  0
 16 40  1  0  0  0  0
 16 17  1  0  0  0  0
 17 12  1  0  0  0  0
 17 41  1  0  0  0  0
 17 42  1  0  0  0  0
 15 18  1  0  0  0  0
 18 19  1  0  0  0  0
 19 20  2  0  0  0  0
 20 43  1  0  0  0  0
 20 21  1  0  0  0  0
 21 44  1  0  0  0  0
 21 22  2  0  0  0  0
 22 45  1  0  0  0  0
 22 23  1  0  0  0  0
 23 18  2  0  0  0  0
 23 24  1  0  0  0  0
 24 25  1  0  0  0  0
 24 26  1  0  0  0  0
 24 27  1  0  0  0  0
M  END
$$$$
ZINC01565446
  -MTS-   02131516233D 0   0.00000     0.00000     0

 36 35  0  0  0  0  0  0  0  0999 V2000
    5.4100   -0.2860   -0.5030 C   0  0  0  0  0  0  0  0  0  0  0  0
    3.9940   -0.0590   -0.1240 N   0  0  0  0  0  0  0  0  0  0  0  0
    3.4770    1.2540   -0.5850 C   0  0  0  0  0  0  0  0  0  0  0  0
    3.1100   -1.1840   -0.5020 C   0  0  0  0  0  0  0  0  0  0  0  0
    1.8630   -1.0470    0.3320 C   0  0  0  0  0  0  0  0  0  0  0  0
    0.5920   -1.2740   -0.0490 C   0  0  0  0  0  0  0  0  0  0  0  0
    0.2020   -1.7550   -1.4310 C   0  0  0  0  0  0  0  0  0  0  0  0
   -0.5600   -1.0530    0.9160 C   0  0  0  0  0  0  0  0  0  0  0  0
   -1.6060   -0.0380    0.3820 C   0  0  0  0  0  0  0  0  0  0  0  0
   -2.7100    0.2340    1.3810 C   0  0  0  0  0  0  0  0  0  0  0  0
   -3.5450    1.2870    1.3430 C   0  0  0  0  0  0  0  0  0  0  0  0
   -4.5900    1.4570    2.4270 C   0  0  0  0  0  0  0  0  0  0  0  0
   -3.5070    2.3540    0.2660 C   0  0  0  0  0  0  0  0  0  0  0  0
    6.0390    0.5620   -0.1920 H   0  0  0  0  0  0  0  0  0  0  0  0
    5.7970   -1.1890   -0.0060 H   0  0  0  0  0  0  0  0  0  0  0  0
    5.5030   -0.4150   -1.5930 H   0  0  0  0  0  0  0  0  0  0  0  0
    4.0640    2.0690   -0.1340 H   0  0  0  0  0  0  0  0  0  0  0  0
    2.4270    1.4010   -0.2920 H   0  0  0  0  0  0  0  0  0  0  0  0
    3.5480    1.3330   -1.6810 H   0  0  0  0  0  0  0  0  0  0  0  0
    3.5650   -2.1530   -0.2420 H   0  0  0  0  0  0  0  0  0  0  0  0
    2.9370   -1.1530   -1.5870 H   0  0  0  0  0  0  0  0  0  0  0  0
    2.0920   -0.7190    1.3470 H   0  0  0  0  0  0  0  0  0  0  0  0
   -0.6640   -2.4280   -1.3660 H   0  0  0  0  0  0  0  0  0  0  0  0
   -0.0680   -0.8880   -2.0550 H   0  0  0  0  0  0  0  0  0  0  0  0
    1.0000   -2.3170   -1.9340 H   0  0  0  0  0  0  0  0  0  0  0  0
   -1.0480   -2.0240    1.0980 H   0  0  0  0  0  0  0  0  0  0  0  0
   -0.2000   -0.6810    1.8910 H   0  0  0  0  0  0  0  0  0  0  0  0
   -1.0770    0.8970    0.1390 H   0  0  0  0  0  0  0  0  0  0  0  0
   -2.0800   -0.4340   -0.5310 H   0  0  0  0  0  0  0  0  0  0  0  0
   -2.8280   -0.4880    2.1930 H   0  0  0  0  0  0  0  0  0  0  0  0
   -5.3590    2.2010    2.1720 H   0  0  0  0  0  0  0  0  0  0  0  0
   -5.0970    0.4990    2.6130 H   0  0  0  0  0  0  0  0  0  0  0  0
   -4.0910    1.7790    3.3530 H   0  0  0  0  0  0  0  0  0  0  0  0
   -4.5200    2.7060    0.0220 H   0  0  0  0  0  0  0  0  0  0  0  0
   -2.9150    3.2040    0.6350 H   0  0  0  0  0  0  0  0  0  0  0  0
   -3.0620    1.9900   -0.6710 H   0  0  0  0  0  0  0  0  0  0  0  0
  1 14  1  0  0  0  0
  1 15  1  0  0  0  0
  1 16  1  0  0  0  0
  1  2  1  0  0  0  0
  2  3  1  0  0  0  0
  3 17  1  0  0  0  0
  3 18  1  0  0  0  0
  3 19  1  0  0  0  0
  2  4  1  0  0  0  0
  4 20  1  0  0  0  0
  4 21  1  0  0  0  0
  4  5  1  0  0  0  0
  5 22  1  0  0  0  0
  5  6  2  0  0  0  0
  6  7  1  0  0  0  0
  7 23  1  0  0  0  0
  7 24  1  0  0  0  0
  7 25  1  0  0  0  0
  6  8  1  0  0  0  0
  8 26  1  0  0  0  0
  8 27  1  0  0  0  0
  8  9  1  0  0  0  0
  9 28  1  0  0  0  0
  9 29  1  0  0  0  0
  9 10  1  0  0  0  0
 10 30  1  0  0  0  0
 10 11  2  0  0  0  0
 11 12  1  0  0  0  0
 12 31  1  0  0  0  0
 12 32  1  0  0  0  0
 12 33  1  0  0  0  0
 11 13  1  0  0  0  0
 13 34  1  0  0  0  0
 13 35  1  0  0  0  0
 13 36  1  0  0  0  0
M  END
$$$$
ZINC01574610
  -MTS-   02131516233D 0   0.00000     0.00000     0

 19 18  0  0  0  0  0  0  0  0999 V2000
    1.0800    1.1210    1.2890 C   0  0  0  0  0  0  0  0  0  0  0  0
    0.8850    0.1680    0.1940 N   0  0  0  0  0  0  0  0  0  0  0  0
   -0.3490   -0.2530   -0.2910 O   0  0  0  0  0  0  0  0  0  0  0  0
   -1.6890    0.2200    0.2530 S   0  0  0  0  0  0  0  0  0  0  0  0
   -2.8100   -0.7050   -0.8110 C   0  0  0  0  0  0  0  0  0  0  0  0
   -1.8360   -0.2570    1.6150 O   0  0  0  0  0  0  0  0  0  0  0  0
   -1.8360    1.6350   -0.0310 O   0  0  0  0  0  0  0  0  0  0  0  0
    2.0100   -0.3250   -0.3740 C   0  0  0  0  0  0  0  0  0  0  0  0
    1.8760   -1.3110   -1.5060 C   0  0  0  0  0  0  0  0  0  0  0  0
    3.1180    0.0110    0.0130 O   0  0  0  0  0  0  0  0  0  0  0  0
    0.1320    1.4850    1.7070 H   0  0  0  0  0  0  0  0  0  0  0  0
    1.6430    0.6450    2.1070 H   0  0  0  0  0  0  0  0  0  0  0  0
    1.6430    1.9970    0.9310 H   0  0  0  0  0  0  0  0  0  0  0  0
   -3.8490   -0.4680   -0.5380 H   0  0  0  0  0  0  0  0  0  0  0  0
   -2.6360   -0.4290   -1.8610 H   0  0  0  0  0  0  0  0  0  0  0  0
   -2.6360   -1.7840   -0.6830 H   0  0  0  0  0  0  0  0  0  0  0  0
    2.8650   -1.6280   -1.8720 H   0  0  0  0  0  0  0  0  0  0  0  0
    1.3260   -2.1990   -1.1620 H   0  0  0  0  0  0  0  0  0  0  0  0
    1.3260   -0.8460   -2.3380 H   0  0  0  0  0  0  0  0  0  0  0  0
  1 11  1  0  0  0  0
  1 12  1  0  0  0  0
  1 13  1  0  0  0  0
  1  2  1  0  0  0  0
  2  3  1  0  0  0  0
  3  4  1  0  0  0  0
  4  5  1  0  0  0  0
  5 14  1  0  0  0  0
  5 15  1  0  0  0  0
  5 16  1  0  0  0  0
  4  6  2  0  0  0  0
  4  7  2  0  0  0  0
  2  8  1  0  0  0  0
  8  9  1  0  0  0  0
  9 17  1  0  0  0  0
  9 18  1  0  0  0  0
  9 19  1  0  0  0  0
  8 10  2  0  0  0  0
M  END
$$$$
ZINC01620039
  -MTS-   02131516233D 0   0.00000     0.00000     0

 45 49  0  0  1  0  0  0  0  0999 V2000
    1.4840   -2.2900   -2.4610 C   0  0  0  0  0  0  0  0  0  0  0  0
    0.7720   -1.4760   -1.3150 C   0  0  2  0  0  0  0  0  0  0  0  0
   -0.0820   -0.2880   -1.8110 C   0  0  2  0  0  0  0  0  0  0  0  0
    0.7870    0.9940   -1.9740 C   0  0  0  0  0  0  0  0  0  0  0  0
    0.9020    1.4300   -0.4970 C   0  0  0  0  0  0  0  0  0  0  0  0
    0.5940    2.7010   -0.0040 C   0  0  0  0  0  0  0  0  0  0  0  0
    0.6170    2.9150    1.3780 C   0  0  0  0  0  0  0  0  0  0  0  0
    0.9500    1.8720    2.2500 C   0  0  0  0  0  0  0  0  0  0  0  0
    1.3100    0.6160    1.7500 C   0  0  0  0  0  0  0  0  0  0  0  0
    1.3270    0.4110    0.3680 C   0  0  0  0  0  0  0  0  0  0  0  0
    1.8130   -0.8850   -0.3160 C   0  0  0  0  0  0  0  0  0  0  0  0
    2.8280   -0.2520   -1.2850 C   0  0  0  0  0  0  0  0  0  0  0  0
    4.1940   -0.5420   -1.3170 C   0  0  0  0  0  0  0  0  0  0  0  0
    4.9870    0.0270   -2.3180 C   0  0  0  0  0  0  0  0  0  0  0  0
    4.4210    0.8840   -3.2690 C   0  0  0  0  0  0  0  0  0  0  0  0
    3.0610    1.2070   -3.2110 C   0  0  0  0  0  0  0  0  0  0  0  0
    2.2730    0.6590   -2.1970 C   0  0  0  0  0  0  0  0  0  0  0  0
   -1.0690   -1.0270   -2.6480 C   0  0  0  0  0  0  0  0  0  0  0  0
   -1.5900   -0.6470   -3.6780 O   0  0  0  0  0  0  0  0  0  0  0  0
   -1.3050   -2.1600   -1.9600 N   0  0  0  0  0  0  0  0  0  0  0  0
   -2.4550   -3.0230   -2.1820 C   0  0  0  0  0  0  0  0  0  0  0  0
   -3.6390   -2.6180   -1.2550 C   0  0  0  0  0  0  0  0  0  0  0  0
   -4.8370   -3.4740   -1.4450 N   0  0  0  0  0  0  0  0  0  0  0  0
   -0.3940   -2.3650   -0.9900 C   0  0  0  0  0  0  0  0  0  0  0  0
   -0.4780   -3.1390   -0.0570 O   0  0  0  0  0  0  0  0  0  0  0  0
    2.0460   -1.6690   -3.1700 H   0  0  0  0  0  0  0  0  0  0  0  0
    2.1850   -2.9990   -1.9940 H   0  0  0  0  0  0  0  0  0  0  0  0
    0.7990   -2.8850   -3.0870 H   0  0  0  0  0  0  0  0  0  0  0  0
   -0.8480    0.0250   -1.0690 H   0  0  0  0  0  0  0  0  0  0  0  0
    0.3560    1.7620   -2.6340 H   0  0  0  0  0  0  0  0  0  0  0  0
    0.3350    3.5070   -0.6840 H   0  0  0  0  0  0  0  0  0  0  0  0
    0.3740    3.8960    1.7760 H   0  0  0  0  0  0  0  0  0  0  0  0
    0.9330    2.0390    3.3230 H   0  0  0  0  0  0  0  0  0  0  0  0
    1.5780   -0.1900    2.4280 H   0  0  0  0  0  0  0  0  0  0  0  0
    2.2560   -1.6330    0.3580 H   0  0  0  0  0  0  0  0  0  0  0  0
    4.6330   -1.2040   -0.5770 H   0  0  0  0  0  0  0  0  0  0  0  0
    6.0490   -0.1970   -2.3570 H   0  0  0  0  0  0  0  0  0  0  0  0
    5.0420    1.3020   -4.0570 H   0  0  0  0  0  0  0  0  0  0  0  0
    2.6250    1.8810   -3.9420 H   0  0  0  0  0  0  0  0  0  0  0  0
   -2.1780   -4.0690   -1.9760 H   0  0  0  0  0  0  0  0  0  0  0  0
   -2.7830   -2.9680   -3.2320 H   0  0  0  0  0  0  0  0  0  0  0  0
   -3.9040   -1.5730   -1.4900 H   0  0  0  0  0  0  0  0  0  0  0  0
   -3.3080   -2.6570   -0.2040 H   0  0  0  0  0  0  0  0  0  0  0  0
   -5.6810   -3.0770   -0.8930 H   0  0  0  0  0  0  0  0  0  0  0  0
   -4.6440   -4.4870   -1.1150 H   0  0  0  0  0  0  0  0  0  0  0  0
  1 26  1  0  0  0  0
  1 27  1  0  0  0  0
  1 28  1  0  0  0  0
  1  2  1  0  0  0  0
  2  3  1  0  0  0  0
  3 29  1  0  0  0  0
  3  4  1  0  0  0  0
  4 30  1  0  0  0  0
  4  5  1  0  0  0  0
  5  6  1  0  0  0  0
  6 31  1  0  0  0  0
  6  7  2  0  0  0  0
  7 32  1  0  0  0  0
  7  8  1  0  0  0  0
  8 33  1  0  0  0  0
  8  9  2  0  0  0  0
  9 34  1  0  0  0  0
  9 10  1  0  0  0  0
 10  5  2  0  0  0  0
 10 11  1  0  0  0  0
 11  2  1  0  0  0  0
 11 35  1  0  0  0  0
 11 12  1  0  0  0  0
 12 13  1  0  0  0  0
 13 36  1  0  0  0  0
 13 14  2  0  0  0  0
 14 37  1  0  0  0  0
 14 15  1  0  0  0  0
 15 38  1  0  0  0  0
 15 16  2  0  0  0  0
 16 39  1  0  0  0  0
 16 17  1  0  0  0  0
 17  4  1  0  0  0  0
 17 12  2  0  0  0  0
  3 18  1  0  0  0  0
 18 19  2  0  0  0  0
 18 20  1  0  0  0  0
 20 21  1  0  0  0  0
 21 40  1  0  0  0  0
 21 41  1  0  0  0  0
 21 22  1  0  0  0  0
 22 42  1  0  0  0  0
 22 43  1  0  0  0  0
 22 23  1  0  0  0  0
 23 44  1  0  0  0  0
 23 45  1  0  0  0  0
 20 24  1  0  0  0  0
 24  2  1  0  0  0  0
 24 25  2  0  0  0  0
M  END
$$$$
ZINC01711468
  -MTS-   02131516233D 0   0.00000     0.00000     0

 27 29  0  0  0  0  0  0  0  0999 V2000
    3.6530    0.5090   -2.7160 C   0  0  0  0  0  0  0  0  0  0  0  0
    3.1430   -0.0720   -1.4430 N   0  0  0  0  0  0  0  0  0  0  0  0
    2.4050    0.8180   -0.5240 C   0  0  2  0  0  0  0  0  0  0  0  0
    1.3350   -0.1010    0.1120 C   0  0  0  0  0  0  0  0  0  0  0  0
    1.9690   -1.3380    0.7020 C   0  0  0  0  0  0  0  0  0  0  0  0
    1.5020   -1.8430    1.7080 O   0  0  0  0  0  0  0  0  0  0  0  0
    3.1960   -1.9450    0.0530 C   0  0  0  0  0  0  0  0  0  0  0  0
    4.0780   -0.8590   -0.6180 C   0  0  1  0  0  0  0  0  0  0  0  0
    4.7780    0.0760    0.4310 C   0  0  0  0  0  0  0  0  0  0  0  0
    4.7850    1.5480   -0.1360 C   0  0  0  0  0  0  0  0  0  0  0  0
    3.3740    1.4440    0.5380 C   0  0  0  0  0  0  0  0  0  0  0  0
    3.7360    0.3300    1.5800 C   0  0  0  0  0  0  0  0  0  0  0  0
    2.8430    1.0350   -3.2460 H   0  0  0  0  0  0  0  0  0  0  0  0
    4.0080   -0.3050   -3.3700 H   0  0  0  0  0  0  0  0  0  0  0  0
    4.4810    1.2140   -2.5640 H   0  0  0  0  0  0  0  0  0  0  0  0
    1.8970    1.6070   -1.1070 H   0  0  0  0  0  0  0  0  0  0  0  0
    0.6170   -0.4330   -0.6580 H   0  0  0  0  0  0  0  0  0  0  0  0
    0.7890    0.4700    0.8780 H   0  0  0  0  0  0  0  0  0  0  0  0
    3.8030   -2.4910    0.8020 H   0  0  0  0  0  0  0  0  0  0  0  0
    2.8510   -2.6650   -0.7020 H   0  0  0  0  0  0  0  0  0  0  0  0
    4.8290   -1.3470   -1.2650 H   0  0  0  0  0  0  0  0  0  0  0  0
    5.7470   -0.4550    0.6520 H   0  0  0  0  0  0  0  0  0  0  0  0
    4.8500    2.5290    0.3600 H   0  0  0  0  0  0  0  0  0  0  0  0
    5.8610    1.5710    0.1080 H   0  0  0  0  0  0  0  0  0  0  0  0
    2.8130    2.3570    0.8600 H   0  0  0  0  0  0  0  0  0  0  0  0
    4.5300    0.0420    2.2790 H   0  0  0  0  0  0  0  0  0  0  0  0
    3.5820    1.0960    2.3510 H   0  0  0  0  0  0  0  0  0  0  0  0
  1 13  1  0  0  0  0
  1 14  1  0  0  0  0
  1 15  1  0  0  0  0
  1  2  1  0  0  0  0
  2  3  1  0  0  0  0
  3 16  1  0  0  0  0
  3  4  1  0  0  0  0
  4 17  1  0  0  0  0
  4 18  1  0  0  0  0
  4  5  1  0  0  0  0
  5  6  2  0  0  0  0
  5  7  1  0  0  0  0
  7 19  1  0  0  0  0
  7 20  1  0  0  0  0
  7  8  1  0  0  0  0
  8  2  1  0  0  0  0
  8 21  1  0  0  0  0
  8  9  1  0  0  0  0
  9 22  1  0  0  0  0
  9 10  1  0  0  0  0
 10 23  1  0  0  0  0
 10 24  1  0  0  0  0
 10 11  1  0  0  0  0
 11  3  1  0  0  0  0
 11 25  1  0  0  0  0
 11 12  1  0  0  0  0
 12  9  1  0  0  0  0
 12 26  1  0  0  0  0
 12 27  1  0  0  0  0
M  END
$$$$
ZINC01728409
  -MTS-   02131516233D 0   0.00000     0.00000     0

 17 17  0  0  0  0  0  0  0  0999 V2000
    4.5520   -1.5370    0.7110 Cl  0  0  0  0  0  0  0  0  0  0  0  0
    2.8930   -0.9910    0.5960 C   0  0  0  0  0  0  0  0  0  0  0  0
    1.9000   -1.6030    1.3630 C   0  0  0  0  0  0  0  0  0  0  0  0
    0.5720   -1.1730    1.2670 C   0  0  0  0  0  0  0  0  0  0  0  0
    0.2340   -0.1300    0.3950 C   0  0  0  0  0  0  0  0  0  0  0  0
   -1.2260    0.3300    0.2720 C   0  0  0  0  0  0  0  0  0  0  0  0
   -1.9090   -0.6230   -1.1130 S   0  0  0  0  0  0  0  0  0  0  0  0
   -3.4480    0.0290   -1.0000 C   0  0  0  0  0  0  0  0  0  0  0  0
   -4.5090    0.4830   -0.9240 N   0  0  0  0  0  0  0  0  0  0  0  0
    1.2350    0.4820   -0.3690 C   0  0  0  0  0  0  0  0  0  0  0  0
    0.8570    1.7860   -1.4760 Cl  0  0  0  0  0  0  0  0  0  0  0  0
    2.5600    0.0570   -0.2640 C   0  0  0  0  0  0  0  0  0  0  0  0
    2.1690   -2.4140    2.0300 H   0  0  0  0  0  0  0  0  0  0  0  0
   -0.1900   -1.6590    1.8720 H   0  0  0  0  0  0  0  0  0  0  0  0
   -1.3090    1.4110    0.0800 H   0  0  0  0  0  0  0  0  0  0  0  0
   -1.7840    0.1020    1.1930 H   0  0  0  0  0  0  0  0  0  0  0  0
    3.3320    0.5380   -0.8510 H   0  0  0  0  0  0  0  0  0  0  0  0
  1  2  1  0  0  0  0
  2  3  2  0  0  0  0
  3 13  1  0  0  0  0
  3  4  1  0  0  0  0
  4 14  1  0  0  0  0
  4  5  2  0  0  0  0
  5  6  1  0  0  0  0
  6 15  1  0  0  0  0
  6 16  1  0  0  0  0
  6  7  1  0  0  0  0
  7  8  1  0  0  0  0
  8  9  3  0  0  0  0
  5 10  1  0  0  0  0
 10 11  1  0  0  0  0
 10 12  2  0  0  0  0
 12  2  1  0  0  0  0
 12 17  1  0  0  0  0
M  END
$$$$
ZINC02027508
  -MTS-   02131516233D 0   0.00000     0.00000     0

 20 20  0  0  0  0  0  0  0  0999 V2000
    4.5260   -1.8900   -1.7980 Cl  0  0  0  0  0  0  0  0  0  0  0  0
    3.0530   -1.2060   -1.1480 C   0  0  0  0  0  0  0  0  0  0  0  0
    1.8100   -1.6680   -1.5870 C   0  0  0  0  0  0  0  0  0  0  0  0
    0.6280   -1.1250   -1.0710 C   0  0  0  0  0  0  0  0  0  0  0  0
    0.6850   -0.1100   -0.1050 C   0  0  0  0  0  0  0  0  0  0  0  0
   -0.4710    0.4650    0.4430 O   0  0  0  0  0  0  0  0  0  0  0  0
   -1.7970    0.0640    0.0610 C   0  0  0  0  0  0  0  0  0  0  0  0
   -2.8080    0.9110    0.8670 C   0  0  0  0  0  0  0  0  0  0  0  0
   -4.1600    0.5190    0.4940 C   0  0  0  0  0  0  0  0  0  0  0  0
   -5.2300    0.2010    0.1910 N   0  0  0  0  0  0  0  0  0  0  0  0
    1.9360    0.3460    0.3300 C   0  0  0  0  0  0  0  0  0  0  0  0
    2.0370    1.6130    1.5360 Cl  0  0  0  0  0  0  0  0  0  0  0  0
    3.1150   -0.1960   -0.1870 C   0  0  0  0  0  0  0  0  0  0  0  0
    1.7750   -2.4540   -2.3350 H   0  0  0  0  0  0  0  0  0  0  0  0
   -0.3180   -1.5080   -1.4350 H   0  0  0  0  0  0  0  0  0  0  0  0
   -1.9490    0.2410   -1.0170 H   0  0  0  0  0  0  0  0  0  0  0  0
   -1.9490   -1.0030    0.2910 H   0  0  0  0  0  0  0  0  0  0  0  0
   -2.6720    0.7460    1.9470 H   0  0  0  0  0  0  0  0  0  0  0  0
   -2.6720    1.9820    0.6480 H   0  0  0  0  0  0  0  0  0  0  0  0
    4.0760    0.1660    0.1580 H   0  0  0  0  0  0  0  0  0  0  0  0
  1  2  1  0  0  0  0
  2  3  2  0  0  0  0
  3 14  1  0  0  0  0
  3  4  1  0  0  0  0
  4 15  1  0  0  0  0
  4  5  2  0  0  0  0
  5  6  1  0  0  0  0
  6  7  1  0  0  0  0
  7 16  1  0  0  0  0
  7 17  1  0  0  0  0
  7  8  1  0  0  0  0
  8 18  1  0  0  0  0
  8 19  1  0  0  0  0
  8  9  1  0  0  0  0
  9 10  3  0  0  0  0
  5 11  1  0  0  0  0
 11 12  1  0  0  0  0
 11 13  2  0  0  0  0
 13  2  1  0  0  0  0
 13 20  1  0  0  0  0
M  END
$$$$
ZINC02065858
  -MTS-   02131516233D 0   0.00000     0.00000     0

 41 41  0  0  1  0  0  0  0  0999 V2000
   -4.9720   -2.2630    1.6920 C   0  0  0  0  0  0  0  0  0  0  0  0
   -5.0040   -2.0970    0.1470 C   0  0  0  0  0  0  0  0  0  0  0  0
   -5.5300   -3.4090   -0.5000 C   0  0  0  0  0  0  0  0  0  0  0  0
   -3.5960   -1.7540   -0.4360 C   0  0  0  0  0  0  0  0  0  0  0  0
   -3.0880   -0.2990   -0.1840 C   0  0  1  0  0  0  0  0  0  0  0  0
   -3.8530    0.7330   -1.0580 C   0  0  0  0  0  0  0  0  0  0  0  0
   -1.6530   -0.2180   -0.4820 N   0  0  0  0  0  0  0  0  0  0  0  0
   -0.9370    0.8300   -0.0200 C   0  0  0  0  0  0  0  0  0  0  0  0
   -1.5060    1.7040    0.6090 O   0  0  0  0  0  0  0  0  0  0  0  0
    0.5650    0.9490   -0.2700 C   0  0  2  0  0  0  0  0  0  0  0  0
    0.9240    2.4350   -0.5360 C   0  0  0  0  0  0  0  0  0  0  0  0
    1.2880    0.4090    0.8610 O   0  0  0  0  0  0  0  0  0  0  0  0
    2.6800    0.4840    0.8160 C   0  0  0  0  0  0  0  0  0  0  0  0
    3.4080   -0.4550    0.0800 C   0  0  0  0  0  0  0  0  0  0  0  0
    4.8020   -0.3600    0.0140 C   0  0  0  0  0  0  0  0  0  0  0  0
    5.4630    0.6950    0.6500 C   0  0  0  0  0  0  0  0  0  0  0  0
    7.3030    0.8650    0.5070 Br  0  0  0  0  0  0  0  0  0  0  0  0
    4.7370    1.6240    1.3990 C   0  0  0  0  0  0  0  0  0  0  0  0
    3.3500    1.4940    1.5160 C   0  0  0  0  0  0  0  0  0  0  0  0
    2.4150    2.6640    2.6040 Br  0  0  0  0  0  0  0  0  0  0  0  0
   -5.9680   -2.5510    2.0670 H   0  0  0  0  0  0  0  0  0  0  0  0
   -4.6880   -1.3270    2.1930 H   0  0  0  0  0  0  0  0  0  0  0  0
   -4.2560   -3.0490    1.9780 H   0  0  0  0  0  0  0  0  0  0  0  0
   -5.7330   -1.3090   -0.1000 H   0  0  0  0  0  0  0  0  0  0  0  0
   -6.5190   -3.6710   -0.0920 H   0  0  0  0  0  0  0  0  0  0  0  0
   -5.6340   -3.2820   -1.5890 H   0  0  0  0  0  0  0  0  0  0  0  0
   -4.8330   -4.2380   -0.3030 H   0  0  0  0  0  0  0  0  0  0  0  0
   -2.8740   -2.4610    0.0030 H   0  0  0  0  0  0  0  0  0  0  0  0
   -3.5990   -1.9180   -1.5260 H   0  0  0  0  0  0  0  0  0  0  0  0
   -3.2350   -0.0590    0.8790 H   0  0  0  0  0  0  0  0  0  0  0  0
   -4.9300    0.7270   -0.8410 H   0  0  0  0  0  0  0  0  0  0  0  0
   -3.4920    1.7550   -0.8760 H   0  0  0  0  0  0  0  0  0  0  0  0
   -3.7090    0.5050   -2.1240 H   0  0  0  0  0  0  0  0  0  0  0  0
   -1.2200   -0.9390   -1.0160 H   0  0  0  0  0  0  0  0  0  0  0  0
    0.8330    0.3680   -1.1670 H   0  0  0  0  0  0  0  0  0  0  0  0
    1.9970    2.5540   -0.7530 H   0  0  0  0  0  0  0  0  0  0  0  0
    0.3540    2.8060   -1.4040 H   0  0  0  0  0  0  0  0  0  0  0  0
    0.6680    3.0530    0.3360 H   0  0  0  0  0  0  0  0  0  0  0  0
    2.8840   -1.2550   -0.4300 H   0  0  0  0  0  0  0  0  0  0  0  0
    5.3780   -1.1050   -0.5270 H   0  0  0  0  0  0  0  0  0  0  0  0
    5.2480    2.4430    1.8920 H   0  0  0  0  0  0  0  0  0  0  0  0
  1 21  1  0  0  0  0
  1 22  1  0  0  0  0
  1 23  1  0  0  0  0
  1  2  1  0  0  0  0
  2 24  1  0  0  0  0
  2  3  1  0  0  0  0
  3 25  1  0  0  0  0
  3 26  1  0  0  0  0
  3 27  1  0  0  0  0
  2  4  1  0  0  0  0
  4 28  1  0  0  0  0
  4 29  1  0  0  0  0
  4  5  1  0  0  0  0
  5 30  1  0  0  0  0
  5  6  1  0  0  0  0
  6 31  1  0  0  0  0
  6 32  1  0  0  0  0
  6 33  1  0  0  0  0
  5  7  1  0  0  0  0
  7 34  1  0  0  0  0
  7  8  1  0  0  0  0
  8  9  2  0  0  0  0
  8 10  1  0  0  0  0
 10 35  1  0  0  0  0
 10 11  1  0  0  0  0
 11 36  1  0  0  0  0
 11 37  1  0  0  0  0
 11 38  1  0  0  0  0
 10 12  1  0  0  0  0
 12 13  1  0  0  0  0
 13 14  2  0  0  0  0
 14 39  1  0  0  0  0
 14 15  1  0  0  0  0
 15 40  1  0  0  0  0
 15 16  2  0  0  0  0
 16 17  1  0  0  0  0
 16 18  1  0  0  0  0
 18 41  1  0  0  0  0
 18 19  2  0  0  0  0
 19 13  1  0  0  0  0
 19 20  1  0  0  0  0
M  END
$$$$
ZINC03030047
  -MTS-   02131516233D 0   0.00000     0.00000     0

 20 21  0  0  1  0  0  0  0  0999 V2000
   -4.3310    0.4980   -1.0870 O   0  0  0  0  0  0  0  0  0  0  0  0
   -3.4450    0.4620   -0.0950 C   0  0  0  0  0  0  0  0  0  0  0  0
   -3.8010    0.0170    0.9850 O   0  0  0  0  0  0  0  0  0  0  0  0
   -2.0500    1.0100   -0.3660 C   0  0  2  0  0  0  0  0  0  0  0  0
   -1.3850    1.4260    0.9660 C   0  0  0  0  0  0  0  0  0  0  0  0
    0.3310    1.7680    0.4780 S   0  0  0  0  0  0  0  0  0  0  0  0
    0.0910    0.4680   -0.7090 C   0  0  0  0  0  0  0  0  0  0  0  0
   -1.0950    0.1480   -1.0530 N   0  0  0  0  0  0  0  0  0  0  0  0
    1.2960   -0.2410   -1.2910 C   0  0  0  0  0  0  0  0  0  0  0  0
    1.5190   -1.6180   -1.1180 O   0  0  0  0  0  0  0  0  0  0  0  0
    2.7450   -1.7340   -1.7840 C   0  0  0  0  0  0  0  0  0  0  0  0
    3.2300   -0.5510   -2.3420 C   0  0  0  0  0  0  0  0  0  0  0  0
    2.2850    0.4180   -2.0260 C   0  0  0  0  0  0  0  0  0  0  0  0
   -5.1420    0.1250   -0.7640 H   0  0  0  0  0  0  0  0  0  0  0  0
   -2.1880    1.9010   -1.0010 H   0  0  0  0  0  0  0  0  0  0  0  0
   -1.3730    0.6000    1.6960 H   0  0  0  0  0  0  0  0  0  0  0  0
   -1.8670    2.3050    1.4130 H   0  0  0  0  0  0  0  0  0  0  0  0
    3.2700   -2.6780   -1.8550 H   0  0  0  0  0  0  0  0  0  0  0  0
    4.1510   -0.4240   -2.9040 H   0  0  0  0  0  0  0  0  0  0  0  0
    2.3160    1.4700   -2.3050 H   0  0  0  0  0  0  0  0  0  0  0  0
  1 14  1  0  0  0  0
  1  2  1  0  0  0  0
  2  3  2  0  0  0  0
  2  4  1  0  0  0  0
  4 15  1  0  0  0  0
  4  5  1  0  0  0  0
  5 16  1  0  0  0  0
  5 17  1  0  0  0  0
  5  6  1  0  0  0  0
  6  7  1  0  0  0  0
  7  8  2  0  0  0  0
  8  4  1  0  0  0  0
  7  9  1  0  0  0  0
  9 10  1  0  0  0  0
 10 11  1  0  0  0  0
 11 18  1  0  0  0  0
 11 12  2  0  0  0  0
 12 19  1  0  0  0  0
 12 13  1  0  0  0  0
 13  9  2  0  0  0  0
 13 20  1  0  0  0  0
M  END
$$$$
ZINC03223859
  -MTS-   02131516233D 0   0.00000     0.00000     0

 44 47  0  0  0  0  0  0  0  0999 V2000
   -6.9830   -1.7680    1.4000 C   0  0  0  0  0  0  0  0  0  0  0  0
   -6.1010   -2.9240    1.9290 C   0  0  0  0  0  0  0  0  0  0  0  0
   -4.7630   -2.7830    1.3830 N   0  0  0  0  0  0  0  0  0  0  0  0
   -4.3360   -3.3510    0.2380 C   0  0  0  0  0  0  0  0  0  0  0  0
   -4.9820   -4.0800   -0.4940 O   0  0  0  0  0  0  0  0  0  0  0  0
   -2.9000   -2.9070    0.0210 C   0  0  0  0  0  0  0  0  0  0  0  0
   -1.9080   -3.1390   -0.9340 C   0  0  0  0  0  0  0  0  0  0  0  0
   -0.6780   -2.4820   -0.7610 C   0  0  0  0  0  0  0  0  0  0  0  0
   -0.4320   -1.6220    0.3270 C   0  0  0  0  0  0  0  0  0  0  0  0
   -1.4070   -1.4150    1.3140 C   0  0  0  0  0  0  0  0  0  0  0  0
   -1.3640   -0.6450    2.4880 C   0  0  0  0  0  0  0  0  0  0  0  0
   -0.1850    0.0470    2.8630 N   0  0  0  0  0  0  0  0  0  0  0  0
    0.9790   -0.6160    3.0050 C   0  0  0  0  0  0  0  0  0  0  0  0
    1.0500   -1.8150    2.8090 O   0  0  0  0  0  0  0  0  0  0  0  0
    2.2430    0.1100    3.4110 C   0  0  0  0  0  0  0  0  0  0  0  0
    2.5510    1.3620    2.8630 C   0  0  0  0  0  0  0  0  0  0  0  0
    3.7410    2.0200    3.2000 C   0  0  0  0  0  0  0  0  0  0  0  0
    4.6630    1.3320    4.0040 C   0  0  0  0  0  0  0  0  0  0  0  0
    4.3780    0.0660    4.5460 C   0  0  0  0  0  0  0  0  0  0  0  0
    3.1060   -0.4840    4.3380 C   0  0  0  0  0  0  0  0  0  0  0  0
    2.5530   -1.8840    5.2400 Cl  0  0  0  0  0  0  0  0  0  0  0  0
    5.3190   -0.6010    5.2580 N   0  3  0  0  0  0  0  0  0  0  0  0
    6.4840    0.0690    5.6710 O   0  5  0  0  0  0  0  0  0  0  0  0
    5.2310   -1.7710    5.4910 O   0  0  0  0  0  0  0  0  0  0  0  0
    3.9950    3.2810    2.7600 N   0  3  0  0  0  0  0  0  0  0  0  0
    5.2040    3.9190    3.0860 O   0  5  0  0  0  0  0  0  0  0  0  0
    3.1830    3.8700    2.0980 O   0  0  0  0  0  0  0  0  0  0  0  0
   -2.4940   -0.5430    3.3190 C   0  0  0  0  0  0  0  0  0  0  0  0
   -3.7070   -1.1950    3.0390 C   0  0  0  0  0  0  0  0  0  0  0  0
   -3.7190   -1.9910    1.8960 C   0  0  0  0  0  0  0  0  0  0  0  0
   -2.6040   -2.0700    1.0870 C   0  0  0  0  0  0  0  0  0  0  0  0
   -8.0100   -1.8600    1.7870 H   0  0  0  0  0  0  0  0  0  0  0  0
   -7.0140   -1.7970    0.3000 H   0  0  0  0  0  0  0  0  0  0  0  0
   -6.5700   -0.7970    1.7160 H   0  0  0  0  0  0  0  0  0  0  0  0
   -6.0690   -2.9000    3.0290 H   0  0  0  0  0  0  0  0  0  0  0  0
   -6.5370   -3.8900    1.6320 H   0  0  0  0  0  0  0  0  0  0  0  0
   -2.0940   -3.8040   -1.7710 H   0  0  0  0  0  0  0  0  0  0  0  0
    0.1110   -2.6460   -1.4920 H   0  0  0  0  0  0  0  0  0  0  0  0
    0.5230   -1.1160    0.4010 H   0  0  0  0  0  0  0  0  0  0  0  0
   -0.2570    1.0090    3.1020 H   0  0  0  0  0  0  0  0  0  0  0  0
    1.8630    1.8260    2.1580 H   0  0  0  0  0  0  0  0  0  0  0  0
    5.6270    1.7980    4.2150 H   0  0  0  0  0  0  0  0  0  0  0  0
   -2.4180    0.0600    4.2180 H   0  0  0  0  0  0  0  0  0  0  0  0
   -4.5780   -1.0870    3.6740 H   0  0  0  0  0  0  0  0  0  0  0  0
  1 32  1  0  0  0  0
  1 33  1  0  0  0  0
  1 34  1  0  0  0  0
  1  2  1  0  0  0  0
  2 35  1  0  0  0  0
  2 36  1  0  0  0  0
  2  3  1  0  0  0  0
  3  4  1  0  0  0  0
  4  5  2  0  0  0  0
  4  6  1  0  0  0  0
  6  7  2  0  0  0  0
  7 37  1  0  0  0  0
  7  8  1  0  0  0  0
  8 38  1  0  0  0  0
  8  9  2  0  0  0  0
  9 39  1  0  0  0  0
  9 10  1  0  0  0  0
 10 11  1  0  0  0  0
 11 12  1  0  0  0  0
 12 40  1  0  0  0  0
 12 13  1  0  0  0  0
 13 14  2  0  0  0  0
 13 15  1  0  0  0  0
 15 16  2  0  0  0  0
 16 41  1  0  0  0  0
 16 17  1  0  0  0  0
 17 18  2  0  0  0  0
 18 42  1  0  0  0  0
 18 19  1  0  0  0  0
 19 20  2  0  0  0  0
 20 15  1  0  0  0  0
 20 21  1  0  0  0  0
 19 22  1  0  0  0  0
 22 23  1  0  0  0  0
 22 24  2  0  0  0  0
 17 25  1  0  0  0  0
 25 26  1  0  0  0  0
 25 27  2  0  0  0  0
 11 28  2  0  0  0  0
 28 43  1  0  0  0  0
 28 29  1  0  0  0  0
 29 44  1  0  0  0  0
 29 30  2  0  0  0  0
 30  3  1  0  0  0  0
 30 31  1  0  0  0  0
 31  6  1  0  0  0  0
 31 10  2  0  0  0  0
M  CHG  4  22   1  23  -1  25   1  26  -1
M  END
$$$$
ZINC03329125
  -MTS-   02131516233D 0   0.00000     0.00000     0

 64 69  0  0  1  0  0  0  0  0999 V2000
    5.8990    8.2560   -0.8680 C   0  0  0  0  0  0  0  0  0  0  0  0
    4.8760    7.3190   -0.1110 C   0  0  0  0  0  0  0  0  0  0  0  0
    3.7640    8.3910    0.2520 C   0  0  0  0  0  0  0  0  0  0  0  0
    4.2550    6.1540   -1.0770 C   0  0  0  0  0  0  0  0  0  0  0  0
    3.8210    4.7120   -0.4650 C   0  0  2  0  0  0  0  0  0  0  0  0
    3.8070    5.1520    0.9430 C   0  0  0  0  0  0  0  0  0  0  0  0
    5.4150    5.2000    0.9070 C   0  0  1  0  0  0  0  0  0  0  0  0
    6.5760    4.9920   -0.1990 C   0  0  0  0  0  0  0  0  0  0  0  0
    5.4480    3.7350    1.3640 C   0  0  0  0  0  0  0  0  0  0  0  0
    4.5840    3.5260    0.1310 N   0  0  0  0  0  0  0  0  0  0  0  0
    4.1640    2.2790   -0.1600 C   0  0  0  0  0  0  0  0  0  0  0  0
    2.8470    2.1360   -0.3680 N   0  0  0  0  0  0  0  0  0  0  0  0
    2.2830    0.9360   -0.1810 C   0  0  0  0  0  0  0  0  0  0  0  0
    0.9730    0.9980    0.1040 N   0  0  0  0  0  0  0  0  0  0  0  0
    3.0340   -0.2390   -0.2380 C   0  0  0  0  0  0  0  0  0  0  0  0
    2.4610   -1.5090   -0.3840 C   0  0  0  0  0  0  0  0  0  0  0  0
    1.2000   -1.7310   -0.7810 N   0  0  0  0  0  0  0  0  0  0  0  0
    3.1490   -2.6390   -0.1750 N   0  0  0  0  0  0  0  0  0  0  0  0
    4.4630   -2.5170    0.0420 C   0  0  0  0  0  0  0  0  0  0  0  0
    5.3050   -3.5980    0.2640 N   0  0  0  0  0  0  0  0  0  0  0  0
    4.8060   -4.9610    0.3210 C   0  0  0  0  0  0  0  0  0  0  0  0
    5.8290   -6.1030    0.1820 C   0  0  0  0  0  0  0  0  0  0  0  0
    5.7120   -7.3740    1.0120 S   0  0  0  0  0  0  0  0  0  0  0  0
    6.9070   -8.0370    0.3880 C   0  0  0  0  0  0  0  0  0  0  0  0
    7.5750   -7.2980   -0.5870 C   0  0  0  0  0  0  0  0  0  0  0  0
    6.9040   -6.0840   -0.7110 C   0  0  0  0  0  0  0  0  0  0  0  0
    6.5500   -3.1820    0.5260 C   0  0  0  0  0  0  0  0  0  0  0  0
    7.4950   -3.8820    0.8320 O   0  0  0  0  0  0  0  0  0  0  0  0
    6.6000   -1.6540    0.3860 C   0  0  0  0  0  0  0  0  0  0  0  0
    5.1290   -1.3090    0.0780 C   0  0  0  0  0  0  0  0  0  0  0  0
    4.4250   -0.1150   -0.1280 C   0  0  0  0  0  0  0  0  0  0  0  0
    4.9990    1.1570   -0.2100 C   0  0  0  0  0  0  0  0  0  0  0  0
    6.4150    1.3360   -0.3610 C   0  0  0  0  0  0  0  0  0  0  0  0
    7.5580    1.4650   -0.4840 N   0  0  0  0  0  0  0  0  0  0  0  0
    5.5520    6.7130    1.2180 C   0  0  0  0  0  0  0  0  0  0  0  0
    6.1180    9.1510   -0.2590 H   0  0  0  0  0  0  0  0  0  0  0  0
    5.4680    8.5890   -1.8260 H   0  0  0  0  0  0  0  0  0  0  0  0
    6.8910    7.8590   -1.1040 H   0  0  0  0  0  0  0  0  0  0  0  0
    2.7790    8.0240    0.5670 H   0  0  0  0  0  0  0  0  0  0  0  0
    3.5310    9.0280   -0.6180 H   0  0  0  0  0  0  0  0  0  0  0  0
    4.1270    9.0520    1.0570 H   0  0  0  0  0  0  0  0  0  0  0  0
    4.8580    5.9600   -1.9700 H   0  0  0  0  0  0  0  0  0  0  0  0
    3.3370    6.6000   -1.4940 H   0  0  0  0  0  0  0  0  0  0  0  0
    2.8050    4.4650   -0.8150 H   0  0  0  0  0  0  0  0  0  0  0  0
    3.2200    4.4830    1.6160 H   0  0  0  0  0  0  0  0  0  0  0  0
    3.1980    6.0340    1.1140 H   0  0  0  0  0  0  0  0  0  0  0  0
    7.5210    4.9610    0.3750 H   0  0  0  0  0  0  0  0  0  0  0  0
    6.7750    5.7510   -0.9410 H   0  0  0  0  0  0  0  0  0  0  0  0
    6.5700    4.0820   -0.8200 H   0  0  0  0  0  0  0  0  0  0  0  0
    5.0040    3.5110    2.3500 H   0  0  0  0  0  0  0  0  0  0  0  0
    6.4100    3.1980    1.3680 H   0  0  0  0  0  0  0  0  0  0  0  0
    0.5050    0.2330    0.6070 H   0  0  0  0  0  0  0  0  0  0  0  0
    0.5090    1.9090   -0.0030 H   0  0  0  0  0  0  0  0  0  0  0  0
    0.8170   -2.6780   -0.6680 H   0  0  0  0  0  0  0  0  0  0  0  0
    0.7080   -1.0420   -1.3610 H   0  0  0  0  0  0  0  0  0  0  0  0
    4.1300   -5.1160   -0.5360 H   0  0  0  0  0  0  0  0  0  0  0  0
    4.1970   -5.0560    1.2350 H   0  0  0  0  0  0  0  0  0  0  0  0
    7.2250   -9.0340    0.6750 H   0  0  0  0  0  0  0  0  0  0  0  0
    8.4500   -7.6100   -1.1500 H   0  0  0  0  0  0  0  0  0  0  0  0
    7.1800   -5.2780   -1.3800 H   0  0  0  0  0  0  0  0  0  0  0  0
    6.9240   -1.1750    1.3210 H   0  0  0  0  0  0  0  0  0  0  0  0
    7.2770   -1.3590   -0.4300 H   0  0  0  0  0  0  0  0  0  0  0  0
    6.5980    7.0370    1.3350 H   0  0  0  0  0  0  0  0  0  0  0  0
    5.0340    6.9970    2.1490 H   0  0  0  0  0  0  0  0  0  0  0  0
  1 36  1  0  0  0  0
  1 37  1  0  0  0  0
  1 38  1  0  0  0  0
  1  2  1  0  0  0  0
  2  3  1  0  0  0  0
  3 39  1  0  0  0  0
  3 40  1  0  0  0  0
  3 41  1  0  0  0  0
  2  4  1  0  0  0  0
  4 42  1  0  0  0  0
  4 43  1  0  0  0  0
  4  5  1  0  0  0  0
  5 44  1  0  0  0  0
  5  6  1  0  0  0  0
  6 45  1  0  0  0  0
  6 46  1  0  0  0  0
  6  7  1  0  0  0  0
  7  8  1  0  0  0  0
  8 47  1  0  0  0  0
  8 48  1  0  0  0  0
  8 49  1  0  0  0  0
  7  9  1  0  0  0  0
  9 50  1  0  0  0  0
  9 51  1  0  0  0  0
  9 10  1  0  0  0  0
 10  5  1  0  0  0  0
 10 11  1  0  0  0  0
 11 12  1  0  0  0  0
 12 13  2  0  0  0  0
 13 14  1  0  0  0  0
 14 52  1  0  0  0  0
 14 53  1  0  0  0  0
 13 15  1  0  0  0  0
 15 16  1  0  0  0  0
 16 17  1  0  0  0  0
 17 54  1  0  0  0  0
 17 55  1  0  0  0  0
 16 18  2  0  0  0  0
 18 19  1  0  0  0  0
 19 20  1  0  0  0  0
 20 21  1  0  0  0  0
 21 56  1  0  0  0  0
 21 57  1  0  0  0  0
 21 22  1  0  0  0  0
 22 23  1  0  0  0  0
 23 24  1  0  0  0  0
 24 58  1  0  0  0  0
 24 25  2  0  0  0  0
 25 59  1  0  0  0  0
 25 26  1  0  0  0  0
 26 22  2  0  0  0  0
 26 60  1  0  0  0  0
 20 27  1  0  0  0  0
 27 28  2  0  0  0  0
 27 29  1  0  0  0  0
 29 61  1  0  0  0  0
 29 62  1  0  0  0  0
 29 30  1  0  0  0  0
 30 19  2  0  0  0  0
 30 31  1  0  0  0  0
 31 15  2  0  0  0  0
 31 32  1  0  0  0  0
 32 11  2  0  0  0  0
 32 33  1  0  0  0  0
 33 34  3  0  0  0  0
  7 35  1  0  0  0  0
 35  2  1  0  0  0  0
 35 63  1  0  0  0  0
 35 64  1  0  0  0  0
M  END
$$$$
ZINC03338030
  -MTS-   02131516233D 0   0.00000     0.00000     0

 54 57  0  0  0  0  0  0  0  0999 V2000
    3.2950   -3.5260   -0.0030 F   0  0  0  0  0  0  0  0  0  0  0  0
    4.2400   -2.9080   -0.7110 C   0  0  0  0  0  0  0  0  0  0  0  0
    5.5850   -3.0880   -0.3860 C   0  0  0  0  0  0  0  0  0  0  0  0
    6.5800   -2.4730   -1.1530 C   0  0  0  0  0  0  0  0  0  0  0  0
    6.2430   -1.6960   -2.2720 C   0  0  0  0  0  0  0  0  0  0  0  0
    4.8840   -1.4980   -2.5630 C   0  0  0  0  0  0  0  0  0  0  0  0
    3.8810   -2.0810   -1.7800 C   0  0  0  0  0  0  0  0  0  0  0  0
    2.5050   -1.8650   -2.0740 N   0  0  0  0  0  0  0  0  0  0  0  0
    2.0330   -0.6670   -2.4980 C   0  0  0  0  0  0  0  0  0  0  0  0
    2.7790    0.2970   -2.5280 O   0  0  0  0  0  0  0  0  0  0  0  0
    0.5810   -0.5130   -2.9610 C   0  0  0  0  0  0  0  0  0  0  0  0
   -0.3170    0.4450   -2.2500 N   0  0  0  0  0  0  0  0  0  0  0  0
   -1.6270    0.7080   -2.9060 C   0  0  0  0  0  0  0  0  0  0  0  0
   -2.3280    1.9640   -2.3020 C   0  0  0  0  0  0  0  0  0  0  0  0
   -2.3830    1.9370   -0.8490 N   0  0  0  0  0  0  0  0  0  0  0  0
   -1.2860    1.3670   -0.0770 C   0  0  0  0  0  0  0  0  0  0  0  0
   -0.5180    0.2050   -0.7940 C   0  0  0  0  0  0  0  0  0  0  0  0
   -3.7740    2.5720   -0.0370 S   0  0  0  0  0  0  0  0  0  0  0  0
   -4.3100    3.5980   -0.9010 O   0  0  0  0  0  0  0  0  0  0  0  0
   -3.3580    2.8580    1.3160 O   0  0  0  0  0  0  0  0  0  0  0  0
   -4.8290    1.1260   -0.0700 C   0  0  0  0  0  0  0  0  0  0  0  0
   -5.6120    0.8450   -1.1970 C   0  0  0  0  0  0  0  0  0  0  0  0
   -6.3300   -0.3520   -1.2730 C   0  0  0  0  0  0  0  0  0  0  0  0
   -6.3270   -1.2460   -0.1960 C   0  0  0  0  0  0  0  0  0  0  0  0
   -7.0560   -2.4390   -0.2590 C   0  0  0  0  0  0  0  0  0  0  0  0
   -7.0740   -3.3140    0.8300 C   0  0  0  0  0  0  0  0  0  0  0  0
   -6.3430   -3.0090    1.9810 C   0  0  0  0  0  0  0  0  0  0  0  0
   -5.5980   -1.8270    2.0410 C   0  0  0  0  0  0  0  0  0  0  0  0
   -5.5890   -0.9430    0.9570 C   0  0  0  0  0  0  0  0  0  0  0  0
   -4.8470    0.2420    1.0150 C   0  0  0  0  0  0  0  0  0  0  0  0
    7.2140   -1.1610   -3.0550 N   0  3  0  0  0  0  0  0  0  0  0  0
    8.5690   -1.2870   -2.6960 O   0  5  0  0  0  0  0  0  0  0  0  0
    6.9420   -0.5980   -4.0830 O   0  0  0  0  0  0  0  0  0  0  0  0
    5.8440   -3.7100    0.4650 H   0  0  0  0  0  0  0  0  0  0  0  0
    7.6230   -2.6090   -0.8710 H   0  0  0  0  0  0  0  0  0  0  0  0
    4.6040   -0.8890   -3.4180 H   0  0  0  0  0  0  0  0  0  0  0  0
    1.8760   -2.6250   -1.9270 H   0  0  0  0  0  0  0  0  0  0  0  0
    0.6650   -0.1840   -4.0080 H   0  0  0  0  0  0  0  0  0  0  0  0
    0.0790   -1.4930   -2.9690 H   0  0  0  0  0  0  0  0  0  0  0  0
   -2.2850   -0.1680   -2.7750 H   0  0  0  0  0  0  0  0  0  0  0  0
   -1.4970    0.8720   -3.9870 H   0  0  0  0  0  0  0  0  0  0  0  0
   -1.7460    2.8570   -2.5770 H   0  0  0  0  0  0  0  0  0  0  0  0
   -3.3340    2.0590   -2.7400 H   0  0  0  0  0  0  0  0  0  0  0  0
   -0.5880    2.2000    0.0980 H   0  0  0  0  0  0  0  0  0  0  0  0
   -1.6450    1.0060    0.9010 H   0  0  0  0  0  0  0  0  0  0  0  0
   -1.0900   -0.7300   -0.6740 H   0  0  0  0  0  0  0  0  0  0  0  0
    0.4580    0.0640   -0.3030 H   0  0  0  0  0  0  0  0  0  0  0  0
   -5.6630    1.5580   -2.0150 H   0  0  0  0  0  0  0  0  0  0  0  0
   -6.8920   -0.5810   -2.1730 H   0  0  0  0  0  0  0  0  0  0  0  0
   -7.6170   -2.6920   -1.1540 H   0  0  0  0  0  0  0  0  0  0  0  0
   -7.6540   -4.2320    0.7820 H   0  0  0  0  0  0  0  0  0  0  0  0
   -6.3550   -3.6890    2.8280 H   0  0  0  0  0  0  0  0  0  0  0  0
   -5.0280   -1.6030    2.9370 H   0  0  0  0  0  0  0  0  0  0  0  0
   -4.2770    0.4860    1.9070 H   0  0  0  0  0  0  0  0  0  0  0  0
  1  2  1  0  0  0  0
  2  3  2  0  0  0  0
  3 34  1  0  0  0  0
  3  4  1  0  0  0  0
  4 35  1  0  0  0  0
  4  5  2  0  0  0  0
  5  6  1  0  0  0  0
  6 36  1  0  0  0  0
  6  7  2  0  0  0  0
  7  2  1  0  0  0  0
  7  8  1  0  0  0  0
  8 37  1  0  0  0  0
  8  9  1  0  0  0  0
  9 10  2  0  0  0  0
  9 11  1  0  0  0  0
 11 38  1  0  0  0  0
 11 39  1  0  0  0  0
 11 12  1  0  0  0  0
 12 13  1  0  0  0  0
 13 40  1  0  0  0  0
 13 41  1  0  0  0  0
 13 14  1  0  0  0  0
 14 42  1  0  0  0  0
 14 43  1  0  0  0  0
 14 15  1  0  0  0  0
 15 16  1  0  0  0  0
 16 44  1  0  0  0  0
 16 45  1  0  0  0  0
 16 17  1  0  0  0  0
 17 12  1  0  0  0  0
 17 46  1  0  0  0  0
 17 47  1  0  0  0  0
 15 18  1  0  0  0  0
 18 19  2  0  0  0  0
 18 20  2  0  0  0  0
 18 21  1  0  0  0  0
 21 22  2  0  0  0  0
 22 48  1  0  0  0  0
 22 23  1  0  0  0  0
 23 49  1  0  0  0  0
 23 24  2  0  0  0  0
 24 25  1  0  0  0  0
 25 50  1  0  0  0  0
 25 26  2  0  0  0  0
 26 51  1  0  0  0  0
 26 27  1  0  0  0  0
 27 52  1  0  0  0  0
 27 28  2  0  0  0  0
 28 53  1  0  0  0  0
 28 29  1  0  0  0  0
 29 24  1  0  0  0  0
 29 30  2  0  0  0  0
 30 21  1  0  0  0  0
 30 54  1  0  0  0  0
  5 31  1  0  0  0  0
 31 32  1  0  0  0  0
 31 33  2  0  0  0  0
M  CHG  2  31   1  32  -1
M  END
$$$$
ZINC03355134
  -MTS-   02131516233D 0   0.00000     0.00000     0

 57 61  0  0  0  0  0  0  0  0999 V2000
   -0.1720    4.7470   -1.3060 O   0  0  0  0  0  0  0  0  0  0  0  0
   -0.0750    3.6060   -0.8900 C   0  0  0  0  0  0  0  0  0  0  0  0
    1.1690    2.8120   -1.2600 C   0  0  0  0  0  0  0  0  0  0  0  0
    2.2540    3.6720   -2.4570 S   0  0  0  0  0  0  0  0  0  0  0  0
    3.5070    2.4370   -2.6300 C   0  0  0  0  0  0  0  0  0  0  0  0
    4.5240    2.3370   -1.6800 C   0  0  0  0  0  0  0  0  0  0  0  0
    5.5160    1.3630   -1.8210 C   0  0  0  0  0  0  0  0  0  0  0  0
    5.5000    0.4950   -2.9200 C   0  0  0  0  0  0  0  0  0  0  0  0
    6.5040   -0.4670   -3.0820 C   0  0  0  0  0  0  0  0  0  0  0  0
    6.4860   -1.3310   -4.1800 C   0  0  0  0  0  0  0  0  0  0  0  0
    5.4520   -1.2460   -5.1160 C   0  0  0  0  0  0  0  0  0  0  0  0
    4.4480   -0.2850   -4.9610 C   0  0  0  0  0  0  0  0  0  0  0  0
    4.4710    0.5900   -3.8670 C   0  0  0  0  0  0  0  0  0  0  0  0
    3.4720    1.5590   -3.7140 C   0  0  0  0  0  0  0  0  0  0  0  0
   -1.0810    3.1120   -0.1160 N   0  0  0  0  0  0  0  0  0  0  0  0
   -2.2700    3.9400    0.1300 C   0  0  0  0  0  0  0  0  0  0  0  0
   -2.6260    3.9700    1.6480 C   0  0  0  0  0  0  0  0  0  0  0  0
   -2.5730    2.6550    2.2720 N   0  0  0  0  0  0  0  0  0  0  0  0
   -1.5060    1.7210    1.9380 C   0  0  0  0  0  0  0  0  0  0  0  0
   -1.0630    1.7520    0.4370 C   0  0  0  0  0  0  0  0  0  0  0  0
   -3.7730    2.2120    3.4430 S   0  0  0  0  0  0  0  0  0  0  0  0
   -4.2210    3.4470    4.0410 O   0  0  0  0  0  0  0  0  0  0  0  0
   -3.1790    1.1640    4.2390 O   0  0  0  0  0  0  0  0  0  0  0  0
   -5.0610    1.5310    2.4010 C   0  0  0  0  0  0  0  0  0  0  0  0
   -6.0290    2.3680    1.8320 C   0  0  0  0  0  0  0  0  0  0  0  0
   -7.0000    1.8430    0.9760 C   0  0  0  0  0  0  0  0  0  0  0  0
   -7.0240    0.4720    0.6910 C   0  0  0  0  0  0  0  0  0  0  0  0
   -7.9890   -0.0570   -0.1740 C   0  0  0  0  0  0  0  0  0  0  0  0
   -8.0050   -1.4250   -0.4600 C   0  0  0  0  0  0  0  0  0  0  0  0
   -7.0730   -2.2740    0.1440 C   0  0  0  0  0  0  0  0  0  0  0  0
   -6.1140   -1.7490    1.0160 C   0  0  0  0  0  0  0  0  0  0  0  0
   -6.0740   -0.3750    1.2770 C   0  0  0  0  0  0  0  0  0  0  0  0
   -5.0920    0.1600    2.1200 C   0  0  0  0  0  0  0  0  0  0  0  0
    1.7590    2.6220   -0.3510 H   0  0  0  0  0  0  0  0  0  0  0  0
    0.8830    1.8540   -1.7210 H   0  0  0  0  0  0  0  0  0  0  0  0
    4.5390    3.0220   -0.8390 H   0  0  0  0  0  0  0  0  0  0  0  0
    6.3010    1.2880   -1.0750 H   0  0  0  0  0  0  0  0  0  0  0  0
    7.3070   -0.5480   -2.3550 H   0  0  0  0  0  0  0  0  0  0  0  0
    7.2750   -2.0690   -4.3060 H   0  0  0  0  0  0  0  0  0  0  0  0
    5.4300   -1.9260   -5.9640 H   0  0  0  0  0  0  0  0  0  0  0  0
    3.6530   -0.2250   -5.6960 H   0  0  0  0  0  0  0  0  0  0  0  0
    2.6650    1.6470   -4.4320 H   0  0  0  0  0  0  0  0  0  0  0  0
   -3.1060    3.4670   -0.4100 H   0  0  0  0  0  0  0  0  0  0  0  0
   -2.2020    4.9810   -0.2240 H   0  0  0  0  0  0  0  0  0  0  0  0
   -1.8860    4.5930    2.1770 H   0  0  0  0  0  0  0  0  0  0  0  0
   -3.6190    4.4300    1.7760 H   0  0  0  0  0  0  0  0  0  0  0  0
   -0.6500    2.0300    2.5600 H   0  0  0  0  0  0  0  0  0  0  0  0
   -1.7750    0.6890    2.2120 H   0  0  0  0  0  0  0  0  0  0  0  0
   -1.7860    1.1650   -0.1510 H   0  0  0  0  0  0  0  0  0  0  0  0
   -0.0910    1.2420    0.3730 H   0  0  0  0  0  0  0  0  0  0  0  0
   -6.0290    3.4300    2.0600 H   0  0  0  0  0  0  0  0  0  0  0  0
   -7.7390    2.5050    0.5330 H   0  0  0  0  0  0  0  0  0  0  0  0
   -8.7330    0.5890   -0.6300 H   0  0  0  0  0  0  0  0  0  0  0  0
   -8.7430   -1.8310   -1.1470 H   0  0  0  0  0  0  0  0  0  0  0  0
   -7.0930   -3.3410   -0.0640 H   0  0  0  0  0  0  0  0  0  0  0  0
   -5.4020   -2.4180    1.4890 H   0  0  0  0  0  0  0  0  0  0  0  0
   -4.3460   -0.4890    2.5680 H   0  0  0  0  0  0  0  0  0  0  0  0
  1  2  2  0  0  0  0
  2  3  1  0  0  0  0
  3 34  1  0  0  0  0
  3 35  1  0  0  0  0
  3  4  1  0  0  0  0
  4  5  1  0  0  0  0
  5  6  2  0  0  0  0
  6 36  1  0  0  0  0
  6  7  1  0  0  0  0
  7 37  1  0  0  0  0
  7  8  2  0  0  0  0
  8  9  1  0  0  0  0
  9 38  1  0  0  0  0
  9 10  2  0  0  0  0
 10 39  1  0  0  0  0
 10 11  1  0  0  0  0
 11 40  1  0  0  0  0
 11 12  2  0  0  0  0
 12 41  1  0  0  0  0
 12 13  1  0  0  0  0
 13  8  1  0  0  0  0
 13 14  2  0  0  0  0
 14  5  1  0  0  0  0
 14 42  1  0  0  0  0
  2 15  1  0  0  0  0
 15 16  1  0  0  0  0
 16 43  1  0  0  0  0
 16 44  1  0  0  0  0
 16 17  1  0  0  0  0
 17 45  1  0  0  0  0
 17 46  1  0  0  0  0
 17 18  1  0  0  0  0
 18 19  1  0  0  0  0
 19 47  1  0  0  0  0
 19 48  1  0  0  0  0
 19 20  1  0  0  0  0
 20 15  1  0  0  0  0
 20 49  1  0  0  0  0
 20 50  1  0  0  0  0
 18 21  1  0  0  0  0
 21 22  2  0  0  0  0
 21 23  2  0  0  0  0
 21 24  1  0  0  0  0
 24 25  2  0  0  0  0
 25 51  1  0  0  0  0
 25 26  1  0  0  0  0
 26 52  1  0  0  0  0
 26 27  2  0  0  0  0
 27 28  1  0  0  0  0
 28 53  1  0  0  0  0
 28 29  2  0  0  0  0
 29 54  1  0  0  0  0
 29 30  1  0  0  0  0
 30 55  1  0  0  0  0
 30 31  2  0  0  0  0
 31 56  1  0  0  0  0
 31 32  1  0  0  0  0
 32 27  1  0  0  0  0
 32 33  2  0  0  0  0
 33 24  1  0  0  0  0
 33 57  1  0  0  0  0
M  END
$$$$
ZINC03356036
  -MTS-   02131516233D 0   0.00000     0.00000     0

 36 38  0  0  0  0  0  0  0  0999 V2000
    3.9550   -3.1360    2.5110 O   0  0  0  0  0  0  0  0  0  0  0  0
    3.0640   -2.7920    1.5930 C   0  0  0  0  0  0  0  0  0  0  0  0
    2.1650   -3.5820    1.3590 O   0  0  0  0  0  0  0  0  0  0  0  0
    3.1230   -1.4750    0.8440 C   0  0  0  0  0  0  0  0  0  0  0  0
    2.1070   -1.1610   -0.0710 C   0  0  0  0  0  0  0  0  0  0  0  0
    2.1170    0.0530   -0.7710 C   0  0  0  0  0  0  0  0  0  0  0  0
    3.1530    0.9640   -0.5560 C   0  0  0  0  0  0  0  0  0  0  0  0
    3.1750    2.5150   -1.3650 Cl  0  0  0  0  0  0  0  0  0  0  0  0
    4.1850    0.6400    0.3270 C   0  0  0  0  0  0  0  0  0  0  0  0
    4.1660   -0.5610    1.0410 C   0  0  0  0  0  0  0  0  0  0  0  0
    5.4730   -0.8600    2.1680 Cl  0  0  0  0  0  0  0  0  0  0  0  0
    0.8390    0.4880   -1.9250 S   0  0  0  0  0  0  0  0  0  0  0  0
   -0.1980   -0.5130   -1.9200 O   0  0  0  0  0  0  0  0  0  0  0  0
    1.4060    0.9510   -3.1640 O   0  0  0  0  0  0  0  0  0  0  0  0
    0.1720    1.8920   -1.1910 N   0  0  0  0  0  0  0  0  0  0  0  0
   -0.5520    1.7880   -0.0600 C   0  0  0  0  0  0  0  0  0  0  0  0
    0.1090    1.8730    1.1650 C   0  0  0  0  0  0  0  0  0  0  0  0
   -0.6070    1.7490    2.3590 C   0  0  0  0  0  0  0  0  0  0  0  0
   -1.9930    1.5800    2.3150 C   0  0  0  0  0  0  0  0  0  0  0  0
   -2.6650    1.5190    1.0880 C   0  0  0  0  0  0  0  0  0  0  0  0
   -4.0580    1.3800    1.0500 C   0  0  0  0  0  0  0  0  0  0  0  0
   -4.7280    1.3130   -0.1750 C   0  0  0  0  0  0  0  0  0  0  0  0
   -4.0030    1.3610   -1.3680 C   0  0  0  0  0  0  0  0  0  0  0  0
   -2.6110    1.4880   -1.3330 C   0  0  0  0  0  0  0  0  0  0  0  0
   -1.9400    1.5990   -0.1080 C   0  0  0  0  0  0  0  0  0  0  0  0
    3.7230   -3.9950    2.8430 H   0  0  0  0  0  0  0  0  0  0  0  0
    1.2960   -1.8670   -0.2390 H   0  0  0  0  0  0  0  0  0  0  0  0
    5.0100    1.3320    0.4620 H   0  0  0  0  0  0  0  0  0  0  0  0
    0.2940    2.7800   -1.6780 H   0  0  0  0  0  0  0  0  0  0  0  0
    1.1790    2.0400    1.1850 H   0  0  0  0  0  0  0  0  0  0  0  0
   -0.0890    1.7850    3.3140 H   0  0  0  0  0  0  0  0  0  0  0  0
   -2.5460    1.4960    3.2460 H   0  0  0  0  0  0  0  0  0  0  0  0
   -4.6290    1.3250    1.9710 H   0  0  0  0  0  0  0  0  0  0  0  0
   -5.8110    1.2210   -0.2010 H   0  0  0  0  0  0  0  0  0  0  0  0
   -4.5200    1.2980   -2.3220 H   0  0  0  0  0  0  0  0  0  0  0  0
   -2.0530    1.4960   -2.2630 H   0  0  0  0  0  0  0  0  0  0  0  0
  1 26  1  0  0  0  0
  1  2  1  0  0  0  0
  2  3  2  0  0  0  0
  2  4  1  0  0  0  0
  4  5  2  0  0  0  0
  5 27  1  0  0  0  0
  5  6  1  0  0  0  0
  6  7  2  0  0  0  0
  7  8  1  0  0  0  0
  7  9  1  0  0  0  0
  9 28  1  0  0  0  0
  9 10  2  0  0  0  0
 10  4  1  0  0  0  0
 10 11  1  0  0  0  0
  6 12  1  0  0  0  0
 12 13  2  0  0  0  0
 12 14  2  0  0  0  0
 12 15  1  0  0  0  0
 15 29  1  0  0  0  0
 15 16  1  0  0  0  0
 16 17  2  0  0  0  0
 17 30  1  0  0  0  0
 17 18  1  0  0  0  0
 18 31  1  0  0  0  0
 18 19  2  0  0  0  0
 19 32  1  0  0  0  0
 19 20  1  0  0  0  0
 20 21  1  0  0  0  0
 21 33  1  0  0  0  0
 21 22  2  0  0  0  0
 22 34  1  0  0  0  0
 22 23  1  0  0  0  0
 23 35  1  0  0  0  0
 23 24  2  0  0  0  0
 24 36  1  0  0  0  0
 24 25  1  0  0  0  0
 25 16  1  0  0  0  0
 25 20  2  0  0  0  0
M  END
$$$$
ZINC03442731
  -MTS-   02131516233D 0   0.00000     0.00000     0

 40 42  0  0  0  0  0  0  0  0999 V2000
    4.0200   -3.4910   -3.5740 C   0  0  0  0  0  0  0  0  0  0  0  0
    4.8720   -2.7940   -2.6560 O   0  0  0  0  0  0  0  0  0  0  0  0
    4.4640   -1.6670   -1.9320 C   0  0  0  0  0  0  0  0  0  0  0  0
    3.1810   -1.1250   -2.0770 C   0  0  0  0  0  0  0  0  0  0  0  0
    2.8000   -0.0240   -1.3100 C   0  0  0  0  0  0  0  0  0  0  0  0
    3.7080    0.5540   -0.4200 C   0  0  0  0  0  0  0  0  0  0  0  0
    5.0080    0.0440   -0.2920 C   0  0  0  0  0  0  0  0  0  0  0  0
    5.9340    0.6460    0.5720 O   0  0  0  0  0  0  0  0  0  0  0  0
    5.6580    1.8400    1.3190 C   0  0  0  0  0  0  0  0  0  0  0  0
    5.3790   -1.0840   -1.0460 C   0  0  0  0  0  0  0  0  0  0  0  0
    6.6520   -1.6750   -0.9550 O   0  0  0  0  0  0  0  0  0  0  0  0
    7.7090   -1.1900   -0.1170 C   0  0  0  0  0  0  0  0  0  0  0  0
    1.4270    0.5230   -1.4470 C   0  0  0  0  0  0  0  0  0  0  0  0
    0.5150    0.4850   -0.3940 O   0  0  0  0  0  0  0  0  0  0  0  0
   -0.5740    1.0590   -1.0520 C   0  0  0  0  0  0  0  0  0  0  0  0
   -1.9400    1.2520   -0.3940 C   0  0  0  0  0  0  0  0  0  0  0  0
   -1.7220    2.1490    1.1780 S   0  0  0  0  0  0  0  0  0  0  0  0
   -3.4320    2.0300    1.5790 C   0  0  0  0  0  0  0  0  0  0  0  0
   -4.0770    1.4000    3.0840 S   0  0  0  0  0  0  0  0  0  0  0  0
   -5.6830    1.6450    2.4210 C   0  0  0  0  0  0  0  0  0  0  0  0
   -6.8420    1.3340    3.0260 N   0  0  0  0  0  0  0  0  0  0  0  0
   -5.6430    2.1910    1.1920 N   0  0  0  0  0  0  0  0  0  0  0  0
   -4.4070    2.4110    0.7300 N   0  0  0  0  0  0  0  0  0  0  0  0
   -0.3180    1.4240   -2.3210 N   0  0  0  0  0  0  0  0  0  0  0  0
    0.9420    1.0840   -2.5700 N   0  0  0  0  0  0  0  0  0  0  0  0
    4.6010   -4.3330   -3.9780 H   0  0  0  0  0  0  0  0  0  0  0  0
    3.1310   -3.8900   -3.0620 H   0  0  0  0  0  0  0  0  0  0  0  0
    3.7230   -2.8370   -4.4080 H   0  0  0  0  0  0  0  0  0  0  0  0
    2.4650   -1.5410   -2.7750 H   0  0  0  0  0  0  0  0  0  0  0  0
    3.3760    1.4050    0.1600 H   0  0  0  0  0  0  0  0  0  0  0  0
    6.5690    2.0960    1.8790 H   0  0  0  0  0  0  0  0  0  0  0  0
    5.4150    2.6780    0.6470 H   0  0  0  0  0  0  0  0  0  0  0  0
    4.8430    1.6770    2.0400 H   0  0  0  0  0  0  0  0  0  0  0  0
    8.5720   -1.8560   -0.2670 H   0  0  0  0  0  0  0  0  0  0  0  0
    8.0090   -0.1720   -0.4070 H   0  0  0  0  0  0  0  0  0  0  0  0
    7.4260   -1.2340    0.9450 H   0  0  0  0  0  0  0  0  0  0  0  0
   -2.3790    0.2620   -0.2000 H   0  0  0  0  0  0  0  0  0  0  0  0
   -2.5960    1.8150   -1.0730 H   0  0  0  0  0  0  0  0  0  0  0  0
   -6.8450    0.9010    3.9560 H   0  0  0  0  0  0  0  0  0  0  0  0
   -7.7240    1.5340    2.5380 H   0  0  0  0  0  0  0  0  0  0  0  0
  1 26  1  0  0  0  0
  1 27  1  0  0  0  0
  1 28  1  0  0  0  0
  1  2  1  0  0  0  0
  2  3  1  0  0  0  0
  3  4  2  0  0  0  0
  4 29  1  0  0  0  0
  4  5  1  0  0  0  0
  5  6  2  0  0  0  0
  6 30  1  0  0  0  0
  6  7  1  0  0  0  0
  7  8  1  0  0  0  0
  8  9  1  0  0  0  0
  9 31  1  0  0  0  0
  9 32  1  0  0  0  0
  9 33  1  0  0  0  0
  7 10  2  0  0  0  0
 10  3  1  0  0  0  0
 10 11  1  0  0  0  0
 11 12  1  0  0  0  0
 12 34  1  0  0  0  0
 12 35  1  0  0  0  0
 12 36  1  0  0  0  0
  5 13  1  0  0  0  0
 13 14  1  0  0  0  0
 14 15  1  0  0  0  0
 15 16  1  0  0  0  0
 16 37  1  0  0  0  0
 16 38  1  0  0  0  0
 16 17  1  0  0  0  0
 17 18  1  0  0  0  0
 18 19  1  0  0  0  0
 19 20  1  0  0  0  0
 20 21  1  0  0  0  0
 21 39  1  0  0  0  0
 21 40  1  0  0  0  0
 20 22  2  0  0  0  0
 22 23  1  0  0  0  0
 23 18  2  0  0  0  0
 15 24  2  0  0  0  0
 24 25  1  0  0  0  0
 25 13  2  0  0  0  0
M  END
$$$$
ZINC03844066
  -MTS-   02131516233D 0   0.00000     0.00000     0

 51 54  0  0  1  0  0  0  0  0999 V2000
   -4.2450    2.4140    0.0960 C   0  0  0  0  0  0  0  0  0  0  0  0
   -3.3860    1.5060    1.0180 C   0  0  0  0  0  0  0  0  0  0  0  0
   -4.2430    0.3570    1.6170 C   0  0  0  0  0  0  0  0  0  0  0  0
   -2.6840    2.3250    2.1460 C   0  0  0  0  0  0  0  0  0  0  0  0
   -1.3600    1.5850    2.4880 C   0  0  0  0  0  0  0  0  0  0  0  0
   -1.0910    0.9430    1.1590 C   0  0  0  0  0  0  0  0  0  0  0  0
    0.2700    0.4030    0.8000 C   0  0  2  0  0  0  0  0  0  0  0  0
    0.9570   -0.3100    1.9880 C   0  0  0  0  0  0  0  0  0  0  0  0
    2.3640   -0.7750    1.5480 C   0  0  0  0  0  0  0  0  0  0  0  0
    2.2900   -1.7600    0.3450 C   0  0  1  0  0  0  0  0  0  0  0  0
    3.7400   -2.2210    0.0050 C   0  0  0  0  0  0  0  0  0  0  0  0
    4.4690   -1.1110   -0.7020 C   0  0  0  0  0  0  0  0  0  0  0  0
    5.5320   -0.6760   -0.2870 O   0  0  0  0  0  0  0  0  0  0  0  0
    3.8230   -0.5580   -1.9440 C   0  0  0  0  0  0  0  0  0  0  0  0
    2.3920   -0.0730   -1.5950 C   0  0  0  0  0  0  0  0  0  0  0  0
    1.5200   -1.1670   -0.8930 C   0  0  1  0  0  0  0  0  0  0  0  0
    1.2420   -2.3250   -1.9140 C   0  0  0  0  0  0  0  0  0  0  0  0
    0.1390   -0.5790   -0.4080 C   0  0  2  0  0  0  0  0  0  0  0  0
   -0.7220    0.1220   -1.5080 C   0  0  0  0  0  0  0  0  0  0  0  0
   -2.1820    0.3530   -1.0240 C   0  0  0  0  0  0  0  0  0  0  0  0
   -2.1600    0.9180    0.3700 C   0  0  0  0  0  0  0  0  0  0  0  0
   -3.6140    3.1590   -0.4130 H   0  0  0  0  0  0  0  0  0  0  0  0
   -4.7650    1.8150   -0.6670 H   0  0  0  0  0  0  0  0  0  0  0  0
   -5.0020    2.9440    0.6950 H   0  0  0  0  0  0  0  0  0  0  0  0
   -3.6400   -0.2780    2.2840 H   0  0  0  0  0  0  0  0  0  0  0  0
   -4.6510   -0.2740    0.8130 H   0  0  0  0  0  0  0  0  0  0  0  0
   -5.0820    0.7720    2.1950 H   0  0  0  0  0  0  0  0  0  0  0  0
   -2.4140    3.3180    1.7490 H   0  0  0  0  0  0  0  0  0  0  0  0
   -3.3220    2.4770    3.0320 H   0  0  0  0  0  0  0  0  0  0  0  0
   -1.5100    0.8100    3.2560 H   0  0  0  0  0  0  0  0  0  0  0  0
   -0.5690    2.2830    2.8070 H   0  0  0  0  0  0  0  0  0  0  0  0
    0.8550    1.2970    0.5370 H   0  0  0  0  0  0  0  0  0  0  0  0
    0.3510   -1.1720    2.3140 H   0  0  0  0  0  0  0  0  0  0  0  0
    1.0670    0.3750    2.8440 H   0  0  0  0  0  0  0  0  0  0  0  0
    2.9820    0.1010    1.2970 H   0  0  0  0  0  0  0  0  0  0  0  0
    2.8360   -1.2730    2.4130 H   0  0  0  0  0  0  0  0  0  0  0  0
    1.7360   -2.6440    0.7040 H   0  0  0  0  0  0  0  0  0  0  0  0
    3.7580   -3.1170   -0.6310 H   0  0  0  0  0  0  0  0  0  0  0  0
    4.2830   -2.4900    0.9250 H   0  0  0  0  0  0  0  0  0  0  0  0
    3.8120   -1.3310   -2.7260 H   0  0  0  0  0  0  0  0  0  0  0  0
    4.4180    0.2880   -2.3290 H   0  0  0  0  0  0  0  0  0  0  0  0
    2.5110    0.8100   -0.9540 H   0  0  0  0  0  0  0  0  0  0  0  0
    1.9080    0.2630   -2.5260 H   0  0  0  0  0  0  0  0  0  0  0  0
    0.8310   -1.9550   -2.8610 H   0  0  0  0  0  0  0  0  0  0  0  0
    0.5290   -3.0520   -1.4950 H   0  0  0  0  0  0  0  0  0  0  0  0
    2.1390   -2.8890   -2.1890 H   0  0  0  0  0  0  0  0  0  0  0  0
   -0.4600   -1.4320   -0.0460 H   0  0  0  0  0  0  0  0  0  0  0  0
   -0.2690    1.0970   -1.7480 H   0  0  0  0  0  0  0  0  0  0  0  0
   -0.7910   -0.4540   -2.4400 H   0  0  0  0  0  0  0  0  0  0  0  0
   -2.7360   -0.5980   -0.9980 H   0  0  0  0  0  0  0  0  0  0  0  0
   -2.6870    1.0330   -1.7290 H   0  0  0  0  0  0  0  0  0  0  0  0
  1 22  1  0  0  0  0
  1 23  1  0  0  0  0
  1 24  1  0  0  0  0
  1  2  1  0  0  0  0
  2  3  1  0  0  0  0
  3 25  1  0  0  0  0
  3 26  1  0  0  0  0
  3 27  1  0  0  0  0
  2  4  1  0  0  0  0
  4 28  1  0  0  0  0
  4 29  1  0  0  0  0
  4  5  1  0  0  0  0
  5 30  1  0  0  0  0
  5 31  1  0  0  0  0
  5  6  1  0  0  0  0
  6  7  1  0  0  0  0
  7 32  1  0  0  0  0
  7  8  1  0  0  0  0
  8 33  1  0  0  0  0
  8 34  1  0  0  0  0
  8  9  1  0  0  0  0
  9 35  1  0  0  0  0
  9 36  1  0  0  0  0
  9 10  1  0  0  0  0
 10 37  1  0  0  0  0
 10 11  1  0  0  0  0
 11 38  1  0  0  0  0
 11 39  1  0  0  0  0
 11 12  1  0  0  0  0
 12 13  2  0  0  0  0
 12 14  1  0  0  0  0
 14 40  1  0  0  0  0
 14 41  1  0  0  0  0
 14 15  1  0  0  0  0
 15 42  1  0  0  0  0
 15 43  1  0  0  0  0
 15 16  1  0  0  0  0
 16 10  1  0  0  0  0
 16 17  1  0  0  0  0
 17 44  1  0  0  0  0
 17 45  1  0  0  0  0
 17 46  1  0  0  0  0
 16 18  1  0  0  0  0
 18  7  1  0  0  0  0
 18 47  1  0  0  0  0
 18 19  1  0  0  0  0
 19 48  1  0  0  0  0
 19 49  1  0  0  0  0
 19 20  1  0  0  0  0
 20 50  1  0  0  0  0
 20 51  1  0  0  0  0
 20 21  1  0  0  0  0
 21  2  1  0  0  0  0
 21  6  2  0  0  0  0
M  END
$$$$
1Y91_extract
  -MTS-   02131516233D 0   0.00000     0.00000     0

 66 69  0  0  0  0  0  0  0  0999 V2000
    7.7110   -5.8880    7.2910 N   0  0  0  0  0  0  0  0  0  0  0  0
    6.8060   -4.7510    7.0670 C   0  0  0  0  0  0  0  0  0  0  0  0
    5.3520   -5.1730    7.3500 C   0  0  0  0  0  0  0  0  0  0  0  0
    4.3660   -4.0290    7.0530 C   0  0  0  0  0  0  0  0  0  0  0  0
    4.5300   -3.5020    5.6150 C   0  0  0  0  0  0  0  0  0  0  0  0
    3.6250   -2.3650    5.3910 N   0  0  0  0  0  0  0  0  0  0  0  0
    3.2800   -2.0050    4.1150 C   0  0  0  0  0  0  0  0  0  0  0  0
    1.9380   -2.3370    3.5890 C   0  0  0  0  0  0  0  0  0  0  0  0
    1.6580   -1.9600    2.3340 C   0  0  0  0  0  0  0  0  0  0  0  0
    0.4240   -2.2500    1.8130 N   0  0  0  0  0  0  0  0  0  0  0  0
   -0.5160   -1.2140    1.6010 C   0  0  0  0  0  0  0  0  0  0  0  0
   -0.6440   -0.6320    0.3340 C   0  0  0  0  0  0  0  0  0  0  0  0
   -1.5740    0.3930    0.1250 C   0  0  0  0  0  0  0  0  0  0  0  0
   -2.3770    0.8370    1.1830 C   0  0  0  0  0  0  0  0  0  0  0  0
   -3.6000    2.1840    0.9080 S   0  0  0  0  0  0  0  0  0  0  0  0
   -2.9860    3.2400    0.1650 O   0  0  0  0  0  0  0  0  0  0  0  0
   -4.0470    2.6860    2.1700 O   0  0  0  0  0  0  0  0  0  0  0  0
   -4.9660    1.5580    0.0120 N   0  0  0  0  0  0  0  0  0  0  0  0
   -6.0820    2.4460   -0.3420 C   0  0  0  0  0  0  0  0  0  0  0  0
   -4.9970    0.1430   -0.3860 C   0  0  0  0  0  0  0  0  0  0  0  0
   -2.2490    0.2550    2.4500 C   0  0  0  0  0  0  0  0  0  0  0  0
   -1.3190   -0.7700    2.6590 C   0  0  0  0  0  0  0  0  0  0  0  0
    2.5670   -1.2920    1.5570 N   0  0  0  0  0  0  0  0  0  0  0  0
    3.8090   -0.9870    2.0470 C   0  0  0  0  0  0  0  0  0  0  0  0
    4.1450   -1.3620    3.3530 N   0  0  0  0  0  0  0  0  0  0  0  0
    4.5130   -0.3390    1.1090 C   0  0  0  0  0  0  0  0  0  0  0  0
    3.6480   -0.2180   -0.0870 C   0  0  0  0  0  0  0  0  0  0  0  0
    2.4940   -0.7920    0.2000 N   0  0  0  0  0  0  0  0  0  0  0  0
    5.9270    0.1740    1.2450 C   0  0  0  0  0  0  0  0  0  0  0  0
    5.9900    1.1950    2.3770 C   0  0  0  0  0  0  0  0  0  0  0  0
    6.8620   -0.9910    1.5580 C   0  0  0  0  0  0  0  0  0  0  0  0
    5.9840   -3.0800    5.3320 C   0  0  0  0  0  0  0  0  0  0  0  0
    6.9700   -4.2250    5.6290 C   0  0  0  0  0  0  0  0  0  0  0  0
    7.6150   -6.2110    8.2430 H   0  0  0  0  0  0  0  0  0  0  0  0
    8.6640   -5.5970    7.1280 H   0  0  0  0  0  0  0  0  0  0  0  0
    7.1160   -3.9890    7.7790 H   0  0  0  0  0  0  0  0  0  0  0  0
    5.1000   -6.0360    6.7370 H   0  0  0  0  0  0  0  0  0  0  0  0
    5.2570   -5.4710    8.3920 H   0  0  0  0  0  0  0  0  0  0  0  0
    4.5320   -3.2160    7.7570 H   0  0  0  0  0  0  0  0  0  0  0  0
    3.3470   -4.3830    7.1940 H   0  0  0  0  0  0  0  0  0  0  0  0
    4.2200   -4.2640    4.9040 H   0  0  0  0  0  0  0  0  0  0  0  0
    3.2580   -1.8500    6.1780 H   0  0  0  0  0  0  0  0  0  0  0  0
    1.2120   -2.8630    4.1920 H   0  0  0  0  0  0  0  0  0  0  0  0
    0.1860   -3.2030    1.5790 H   0  0  0  0  0  0  0  0  0  0  0  0
   -0.0250   -0.9740   -0.4820 H   0  0  0  0  0  0  0  0  0  0  0  0
   -1.6730    0.8420   -0.8520 H   0  0  0  0  0  0  0  0  0  0  0  0
   -6.8330    1.8840   -0.8930 H   0  0  0  0  0  0  0  0  0  0  0  0
   -6.5260    2.8500    0.5660 H   0  0  0  0  0  0  0  0  0  0  0  0
   -5.7140    3.2620   -0.9600 H   0  0  0  0  0  0  0  0  0  0  0  0
   -5.9180   -0.0600   -0.9310 H   0  0  0  0  0  0  0  0  0  0  0  0
   -4.1430   -0.0730   -1.0250 H   0  0  0  0  0  0  0  0  0  0  0  0
   -4.9550   -0.4850    0.5010 H   0  0  0  0  0  0  0  0  0  0  0  0
   -2.8680    0.5970    3.2660 H   0  0  0  0  0  0  0  0  0  0  0  0
   -1.2200   -1.2190    3.6370 H   0  0  0  0  0  0  0  0  0  0  0  0
    3.9130    0.2530   -1.0220 H   0  0  0  0  0  0  0  0  0  0  0  0
    6.2340    0.6450    0.3140 H   0  0  0  0  0  0  0  0  0  0  0  0
    7.0090    1.5640    2.4760 H   0  0  0  0  0  0  0  0  0  0  0  0
    5.3240    2.0260    2.1540 H   0  0  0  0  0  0  0  0  0  0  0  0
    5.6840    0.7240    3.3090 H   0  0  0  0  0  0  0  0  0  0  0  0
    7.8810   -0.6220    1.6570 H   0  0  0  0  0  0  0  0  0  0  0  0
    6.8160   -1.7190    0.7510 H   0  0  0  0  0  0  0  0  0  0  0  0
    6.5550   -1.4620    2.4890 H   0  0  0  0  0  0  0  0  0  0  0  0
    6.2360   -2.2170    5.9450 H   0  0  0  0  0  0  0  0  0  0  0  0
    6.0790   -2.7820    4.2900 H   0  0  0  0  0  0  0  0  0  0  0  0
    6.8050   -5.0380    4.9260 H   0  0  0  0  0  0  0  0  0  0  0  0
    7.9890   -3.8710    5.4880 H   0  0  0  0  0  0  0  0  0  0  0  0
  1 34  1  0  0  0  0
  1 35  1  0  0  0  0
  1  2  1  0  0  0  0
  2 36  1  0  0  0  0
  2  3  1  0  0  0  0
  3 37  1  0  0  0  0
  3 38  1  0  0  0  0
  3  4  1  0  0  0  0
  4 39  1  0  0  0  0
  4 40  1  0  0  0  0
  4  5  1  0  0  0  0
  5 41  1  0  0  0  0
  5  6  1  0  0  0  0
  6 42  1  0  0  0  0
  6  7  1  0  0  0  0
  7  8  1  0  0  0  0
  8 43  1  0  0  0  0
  8  9  2  0  0  0  0
  9 10  1  0  0  0  0
 10 44  1  0  0  0  0
 10 11  1  0  0  0  0
 11 12  2  0  0  0  0
 12 45  1  0  0  0  0
 12 13  1  0  0  0  0
 13 46  1  0  0  0  0
 13 14  2  0  0  0  0
 14 15  1  0  0  0  0
 15 16  2  0  0  0  0
 15 17  2  0  0  0  0
 15 18  1  0  0  0  0
 18 19  1  0  0  0  0
 19 47  1  0  0  0  0
 19 48  1  0  0  0  0
 19 49  1  0  0  0  0
 18 20  1  0  0  0  0
 20 50  1  0  0  0  0
 20 51  1  0  0  0  0
 20 52  1  0  0  0  0
 14 21  1  0  0  0  0
 21 53  1  0  0  0  0
 21 22  2  0  0  0  0
 22 11  1  0  0  0  0
 22 54  1  0  0  0  0
  9 23  1  0  0  0  0
 23 24  1  0  0  0  0
 24 25  1  0  0  0  0
 25  7  2  0  0  0  0
 24 26  2  0  0  0  0
 26 27  1  0  0  0  0
 27 55  1  0  0  0  0
 27 28  2  0  0  0  0
 28 23  1  0  0  0  0
 26 29  1  0  0  0  0
 29 56  1  0  0  0  0
 29 30  1  0  0  0  0
 30 57  1  0  0  0  0
 30 58  1  0  0  0  0
 30 59  1  0  0  0  0
 29 31  1  0  0  0  0
 31 60  1  0  0  0  0
 31 61  1  0  0  0  0
 31 62  1  0  0  0  0
  5 32  1  0  0  0  0
 32 63  1  0  0  0  0
 32 64  1  0  0  0  0
 32 33  1  0  0  0  0
 33  2  1  0  0  0  0
 33 65  1  0  0  0  0
 33 66  1  0  0  0  0
M  END
$$$$
2C6M_extract
  -MTS-   02131516233D 0   0.00000     0.00000     0

 47 50  0  0  0  0  0  0  0  0999 V2000
    5.0110   -3.5250    7.1490 N   0  0  0  0  0  0  0  0  0  0  0  0
    5.5570   -3.2950    5.5030 S   0  0  0  0  0  0  0  0  0  0  0  0
    4.1050   -2.9990    4.4120 C   0  0  0  0  0  0  0  0  0  0  0  0
    2.9600   -2.3770    4.9230 C   0  0  0  0  0  0  0  0  0  0  0  0
    1.8550   -2.1530    4.0920 C   0  0  0  0  0  0  0  0  0  0  0  0
    1.8960   -2.5500    2.7510 C   0  0  0  0  0  0  0  0  0  0  0  0
    0.7800   -2.3230    1.9120 N   0  0  0  0  0  0  0  0  0  0  0  0
    0.4960   -1.0560    1.4760 C   0  0  0  0  0  0  0  0  0  0  0  0
    1.4020   -0.4100    0.6760 N   0  0  0  0  0  0  0  0  0  0  0  0
    1.1500    0.8580    0.2230 C   0  0  0  0  0  0  0  0  0  0  0  0
   -0.0440    1.4940    0.5850 N   0  0  0  0  0  0  0  0  0  0  0  0
   -0.9270    0.8860    1.3560 C   0  0  0  0  0  0  0  0  0  0  0  0
   -2.0900    1.5220    1.7000 O   0  0  0  0  0  0  0  0  0  0  0  0
   -3.1320    1.5910    0.7240 C   0  0  0  0  0  0  0  0  0  0  0  0
   -3.6740    0.1790    0.4330 C   0  0  0  0  0  0  0  0  0  0  0  0
   -4.8500    0.2210   -0.5600 C   0  0  0  0  0  0  0  0  0  0  0  0
   -5.9670    1.1620   -0.0710 C   0  0  0  0  0  0  0  0  0  0  0  0
   -5.4250    2.5740    0.2200 C   0  0  0  0  0  0  0  0  0  0  0  0
   -4.2490    2.5330    1.2130 C   0  0  0  0  0  0  0  0  0  0  0  0
   -0.6580   -0.4840    1.8460 C   0  0  0  0  0  0  0  0  0  0  0  0
    2.1620    1.2590   -0.5220 N   0  0  0  0  0  0  0  0  0  0  0  0
    3.1230    0.2420   -0.5780 C   0  0  0  0  0  0  0  0  0  0  0  0
    2.6950   -0.7820    0.1360 N   0  0  0  0  0  0  0  0  0  0  0  0
    3.0410   -3.1720    2.2390 C   0  0  0  0  0  0  0  0  0  0  0  0
    4.1460   -3.3970    3.0700 C   0  0  0  0  0  0  0  0  0  0  0  0
    6.4340   -2.1660    5.4450 O   0  0  0  0  0  0  0  0  0  0  0  0
    6.2540   -4.4630    5.0630 O   0  0  0  0  0  0  0  0  0  0  0  0
    4.4980   -2.7930    7.6190 H   0  0  0  0  0  0  0  0  0  0  0  0
    5.2100   -4.3910    7.6300 H   0  0  0  0  0  0  0  0  0  0  0  0
    2.9290   -2.0710    5.9580 H   0  0  0  0  0  0  0  0  0  0  0  0
    0.9720   -1.6730    4.4870 H   0  0  0  0  0  0  0  0  0  0  0  0
    0.1910   -3.0960    1.6330 H   0  0  0  0  0  0  0  0  0  0  0  0
   -2.6660    2.0010   -0.1700 H   0  0  0  0  0  0  0  0  0  0  0  0
   -4.0010   -0.2830    1.3620 H   0  0  0  0  0  0  0  0  0  0  0  0
   -2.8770   -0.4370    0.0230 H   0  0  0  0  0  0  0  0  0  0  0  0
   -4.4940    0.5570   -1.5310 H   0  0  0  0  0  0  0  0  0  0  0  0
   -5.2530   -0.7820   -0.6870 H   0  0  0  0  0  0  0  0  0  0  0  0
   -6.4160    0.7540    0.8320 H   0  0  0  0  0  0  0  0  0  0  0  0
   -6.7470    1.2230   -0.8270 H   0  0  0  0  0  0  0  0  0  0  0  0
   -5.0980    3.0360   -0.7090 H   0  0  0  0  0  0  0  0  0  0  0  0
   -6.2220    3.1910    0.6300 H   0  0  0  0  0  0  0  0  0  0  0  0
   -4.6050    2.1960    2.1840 H   0  0  0  0  0  0  0  0  0  0  0  0
   -3.8460    3.5350    1.3400 H   0  0  0  0  0  0  0  0  0  0  0  0
   -1.3640   -1.0030    2.4780 H   0  0  0  0  0  0  0  0  0  0  0  0
    4.0580    0.2880   -1.1150 H   0  0  0  0  0  0  0  0  0  0  0  0
    3.0720   -3.4790    1.2040 H   0  0  0  0  0  0  0  0  0  0  0  0
    5.0290   -3.8770    2.6750 H   0  0  0  0  0  0  0  0  0  0  0  0
  1 28  1  0  0  0  0
  1 29  1  0  0  0  0
  1  2  1  0  0  0  0
  2  3  1  0  0  0  0
  3  4  2  0  0  0  0
  4 30  1  0  0  0  0
  4  5  1  0  0  0  0
  5 31  1  0  0  0  0
  5  6  2  0  0  0  0
  6  7  1  0  0  0  0
  7 32  1  0  0  0  0
  7  8  1  0  0  0  0
  8  9  1  0  0  0  0
  9 10  1  0  0  0  0
 10 11  1  0  0  0  0
 11 12  2  0  0  0  0
 12 13  1  0  0  0  0
 13 14  1  0  0  0  0
 14 33  1  0  0  0  0
 14 15  1  0  0  0  0
 15 34  1  0  0  0  0
 15 35  1  0  0  0  0
 15 16  1  0  0  0  0
 16 36  1  0  0  0  0
 16 37  1  0  0  0  0
 16 17  1  0  0  0  0
 17 38  1  0  0  0  0
 17 39  1  0  0  0  0
 17 18  1  0  0  0  0
 18 40  1  0  0  0  0
 18 41  1  0  0  0  0
 18 19  1  0  0  0  0
 19 14  1  0  0  0  0
 19 42  1  0  0  0  0
 19 43  1  0  0  0  0
 12 20  1  0  0  0  0
 20  8  2  0  0  0  0
 20 44  1  0  0  0  0
 10 21  2  0  0  0  0
 21 22  1  0  0  0  0
 22 45  1  0  0  0  0
 22 23  2  0  0  0  0
 23  9  1  0  0  0  0
  6 24  1  0  0  0  0
 24 46  1  0  0  0  0
 24 25  2  0  0  0  0
 25  3  1  0  0  0  0
 25 47  1  0  0  0  0
  2 26  2  0  0  0  0
  2 27  2  0  0  0  0
M  END
$$$$
1VYZ_extract
  -MTS-   02131516233D 0   0.00000     0.00000     0

 30 32  0  0  0  0  0  0  0  0999 V2000
    2.7400   -1.0260    1.7160 C   0  0  0  0  0  0  0  0  0  0  0  0
    1.6780   -0.1400    1.4360 C   0  0  0  0  0  0  0  0  0  0  0  0
    0.5620   -0.9410    1.4210 C   0  0  0  0  0  0  0  0  0  0  0  0
   -0.7630   -0.6230    1.1980 N   0  0  0  0  0  0  0  0  0  0  0  0
   -1.1510    0.6810    0.9290 C   0  0  0  0  0  0  0  0  0  0  0  0
   -2.6100    0.9000    0.7390 C   0  0  0  0  0  0  0  0  0  0  0  0
   -3.2980    0.0500   -0.1370 C   0  0  0  0  0  0  0  0  0  0  0  0
   -4.6670    0.2230   -0.3490 C   0  0  0  0  0  0  0  0  0  0  0  0
   -5.3490    1.2480    0.3030 C   0  0  0  0  0  0  0  0  0  0  0  0
   -4.6650    2.1080    1.1630 C   0  0  0  0  0  0  0  0  0  0  0  0
   -3.2950    1.9400    1.3800 C   0  0  0  0  0  0  0  0  0  0  0  0
   -0.3780    1.6320    0.8190 O   0  0  0  0  0  0  0  0  0  0  0  0
    1.0100   -2.2100    1.6820 N   0  0  0  0  0  0  0  0  0  0  0  0
    2.3400   -2.2920    1.8570 N   0  0  0  0  0  0  0  0  0  0  0  0
    4.1900   -0.6050    1.8120 C   0  0  0  0  0  0  0  0  0  0  0  0
    5.0100   -0.4850    0.5530 C   0  0  0  0  0  0  0  0  0  0  0  0
    5.2760   -1.6060    1.5120 C   0  0  0  0  0  0  0  0  0  0  0  0
    1.7270    0.9260    1.2690 H   0  0  0  0  0  0  0  0  0  0  0  0
   -1.4350   -1.3810    1.2080 H   0  0  0  0  0  0  0  0  0  0  0  0
   -2.7740   -0.7500   -0.6540 H   0  0  0  0  0  0  0  0  0  0  0  0
   -5.1990   -0.4410   -1.0260 H   0  0  0  0  0  0  0  0  0  0  0  0
   -6.4150    1.3830    0.1340 H   0  0  0  0  0  0  0  0  0  0  0  0
   -5.1990    2.9160    1.6560 H   0  0  0  0  0  0  0  0  0  0  0  0
   -2.7840    2.6480    2.0260 H   0  0  0  0  0  0  0  0  0  0  0  0
    0.4330   -3.0450    1.7480 H   0  0  0  0  0  0  0  0  0  0  0  0
    4.3860    0.1240    2.5920 H   0  0  0  0  0  0  0  0  0  0  0  0
    4.5400   -0.7240   -0.3940 H   0  0  0  0  0  0  0  0  0  0  0  0
    5.7310    0.3220    0.4970 H   0  0  0  0  0  0  0  0  0  0  0  0
    5.0000   -2.6070    1.2020 H   0  0  0  0  0  0  0  0  0  0  0  0
    6.1820   -1.5610    2.1060 H   0  0  0  0  0  0  0  0  0  0  0  0
  1  2  1  0  0  0  0
  2 18  1  0  0  0  0
  2  3  2  0  0  0  0
  3  4  1  0  0  0  0
  4 19  1  0  0  0  0
  4  5  1  0  0  0  0
  5  6  1  0  0  0  0
  6  7  2  0  0  0  0
  7 20  1  0  0  0  0
  7  8  1  0  0  0  0
  8 21  1  0  0  0  0
  8  9  2  0  0  0  0
  9 22  1  0  0  0  0
  9 10  1  0  0  0  0
 10 23  1  0  0  0  0
 10 11  2  0  0  0  0
 11  6  1  0  0  0  0
 11 24  1  0  0  0  0
  5 12  2  0  0  0  0
  3 13  1  0  0  0  0
 13 25  1  0  0  0  0
 13 14  1  0  0  0  0
 14  1  2  0  0  0  0
  1 15  1  0  0  0  0
 15 26  1  0  0  0  0
 15 16  1  0  0  0  0
 16 27  1  0  0  0  0
 16 28  1  0  0  0  0
 16 17  1  0  0  0  0
 17 15  1  0  0  0  0
 17 29  1  0  0  0  0
 17 30  1  0  0  0  0
M  END
$$$$
