# Supplementary material for: Template CoMFA Generates Single 3D-QSAR Models that, for Twelve of Twelve Biological Targets, Predict All ChEMBL-Tabulated Affinities
Source: PLoS One. 2015 Jun 12;10(6):e0129307. doi: 10.1371/journal.pone.0129307 (PMC4466312; doi:10.1371/journal.pone.0129307)
Supplement: S13 Text — The zip file contains, for each target, the template, training set, and prediction set, as “2D” structures, in. sdf format. (ZIP) [file pone.0129307.s014.zip › chk1_trng.sdf]

ZINC00001735
  -MTS-   02131516232D 0   0.00000     0.00000     0

 15 16  0  0  0  0  0  0  0  0999 V2000
    5.7870    0.6730    0.0000 N   0  0  0  0  0  0  0  0  0  0  0  0
    4.9215    0.1721    0.0000 C   0  0  0  0  0  0  0  0  0  0  0  0
    4.0515    0.6721    0.0000 C   0  0  0  0  0  0  0  0  0  0  0  0
    3.1915    0.1721    0.0000 C   0  0  0  0  0  0  0  0  0  0  0  0
    3.1915   -0.8279    0.0000 N   0  0  0  0  0  0  0  0  0  0  0  0
    4.0515   -1.3279    0.0000 C   0  0  0  0  0  0  0  0  0  0  0  0
    4.0490   -2.3279    0.0000 N   0  0  0  0  0  0  0  0  0  0  0  0
    4.9215   -0.8279    0.0000 N   0  3  0  0  0  0  0  0  0  0  0  0
    5.7870   -1.3287    0.0000 O   0  5  0  0  0  0  0  0  0  0  0  0
    2.3247    0.6708    0.0000 N   0  0  0  0  0  0  0  0  0  0  0  0
    2.3222    1.6742    0.0000 C   0  0  0  0  0  0  0  0  0  0  0  0
    1.4589    2.1686    0.0000 C   0  0  0  0  0  0  0  0  0  0  0  0
    0.5932    1.6681    0.0000 C   0  0  0  0  0  0  0  0  0  0  0  0
    0.5907    0.6733    0.0000 C   0  0  0  0  0  0  0  0  0  0  0  0
    1.4589    0.1704    0.0000 C   0  0  0  0  0  0  0  0  0  0  0  0
  1  2  1  0  0  0  0
  2  3  2  0  0  0  0
  3  4  1  0  0  0  0
  4  5  2  0  0  0  0
  5  6  1  0  0  0  0
  6  7  1  0  0  0  0
  6  8  2  0  0  0  0
  8  2  1  0  0  0  0
  8  9  1  0  0  0  0
  4 10  1  0  0  0  0
 10 11  1  0  0  0  0
 11 12  1  0  0  0  0
 12 13  1  0  0  0  0
 13 14  1  0  0  0  0
 14 15  1  0  0  0  0
 15 10  1  0  0  0  0
M  CHG  2   8   1   9  -1
M  END
>  <EXTREG>  (ZINC00001735)
ZINC00001735

>  <LOGBIO>
2.5000

$$$$
ZINC00001175
  -MTS-   02131516232D 0   0.00000     0.00000     0

 21 23  0  0  0  0  0  0  0  0999 V2000
    6.2520    1.1626    0.0000 C   0  0  0  0  0  0  0  0  0  0  0  0
    5.2550    1.0859    0.0000 N   0  0  0  0  0  0  0  0  0  0  0  0
    4.7539    1.9471    0.0000 C   0  0  0  0  0  0  0  0  0  0  0  0
    5.3157    2.7744    0.0000 O   0  0  0  0  0  0  0  0  0  0  0  0
    3.7703    2.0950    0.0000 C   0  0  0  0  0  0  0  0  0  0  0  0
    3.0331    1.4167    0.0000 C   0  0  0  0  0  0  0  0  0  0  0  0
    2.1016    1.7805    0.0000 O   0  0  0  0  0  0  0  0  0  0  0  0
    3.1156    0.4183    0.0000 N   0  0  0  0  0  0  0  0  0  0  0  0
    2.2501   -0.0825    0.0000 C   0  0  0  0  0  0  0  0  0  0  0  0
    1.3801    0.4175    0.0000 C   0  0  0  0  0  0  0  0  0  0  0  0
    0.5201   -0.0825    0.0000 C   0  0  0  0  0  0  0  0  0  0  0  0
    0.5201   -1.0825    0.0000 C   0  0  0  0  0  0  0  0  0  0  0  0
    1.3801   -1.5825    0.0000 C   0  0  0  0  0  0  0  0  0  0  0  0
    2.2501   -1.0825    0.0000 C   0  0  0  0  0  0  0  0  0  0  0  0
    3.9368   -0.1484    0.0000 C   0  0  0  0  0  0  0  0  0  0  0  0
    3.7232   -1.1288    0.0000 C   0  0  0  0  0  0  0  0  0  0  0  0
    4.4598   -1.7974    0.0000 C   0  0  0  0  0  0  0  0  0  0  0  0
    4.2465   -2.7744    0.0000 Cl  0  0  0  0  0  0  0  0  0  0  0  0
    5.4130   -1.4951    0.0000 C   0  0  0  0  0  0  0  0  0  0  0  0
    5.6296   -0.5242    0.0000 C   0  0  0  0  0  0  0  0  0  0  0  0
    4.8900    0.1540    0.0000 C   0  0  0  0  0  0  0  0  0  0  0  0
  1  2  1  0  0  0  0
  2  3  1  0  0  0  0
  3  4  2  0  0  0  0
  3  5  1  0  0  0  0
  5  6  1  0  0  0  0
  6  7  2  0  0  0  0
  6  8  1  0  0  0  0
  8  9  1  0  0  0  0
  9 10  2  0  0  0  0
 10 11  1  0  0  0  0
 11 12  2  0  0  0  0
 12 13  1  0  0  0  0
 13 14  2  0  0  0  0
 14  9  1  0  0  0  0
  8 15  1  0  0  0  0
 15 16  2  0  0  0  0
 16 17  1  0  0  0  0
 17 18  1  0  0  0  0
 17 19  2  0  0  0  0
 19 20  1  0  0  0  0
 20 21  2  0  0  0  0
 21  2  1  0  0  0  0
 21 15  1  0  0  0  0
M  END
>  <EXTREG>  (ZINC00001175)
ZINC00001175

>  <LOGBIO>
2.5000

$$$$
ZINC00001467
  -MTS-   02131516232D 0   0.00000     0.00000     0

 21 22  0  0  0  0  0  0  0  0999 V2000
    4.8599   -0.7195    0.0000 C   0  0  0  0  0  0  0  0  0  0  0  0
    3.9944   -1.2204    0.0000 C   0  0  0  0  0  0  0  0  0  0  0  0
    3.1244   -0.7204    0.0000 C   0  0  0  0  0  0  0  0  0  0  0  0
    3.1219    0.2796    0.0000 N   0  0  0  0  0  0  0  0  0  0  0  0
    2.2546    0.7774    0.0000 C   0  0  0  0  0  0  0  0  0  0  0  0
    1.3863    0.2744    0.0000 N   0  0  0  0  0  0  0  0  0  0  0  0
    0.5246    0.7714    0.0000 C   0  0  0  0  0  0  0  0  0  0  0  0
    0.5211    1.7714    0.0000 C   0  0  0  0  0  0  0  0  0  0  0  0
    1.3794    2.2744    0.0000 C   0  0  0  0  0  0  0  0  0  0  0  0
    2.2511    1.7774    0.0000 C   0  0  0  0  0  0  0  0  0  0  0  0
    3.1149    2.2813    0.0000 C   0  0  0  0  0  0  0  0  0  0  0  0
    3.1109    3.2847    0.0000 O   0  0  0  0  0  0  0  0  0  0  0  0
    3.9789    1.7882    0.0000 O   0  0  0  0  0  0  0  0  0  0  0  0
    2.2644   -1.2204    0.0000 C   0  0  0  0  0  0  0  0  0  0  0  0
    2.2644   -2.2204    0.0000 C   0  0  0  0  0  0  0  0  0  0  0  0
    3.1244   -2.7204    0.0000 C   0  0  0  0  0  0  0  0  0  0  0  0
    3.9944   -2.2204    0.0000 C   0  0  0  0  0  0  0  0  0  0  0  0
    4.8599   -2.7213    0.0000 C   0  0  0  0  0  0  0  0  0  0  0  0
    5.3608   -1.8557    0.0000 F   0  0  0  0  0  0  0  0  0  0  0  0
    4.3590   -3.5868    0.0000 F   0  0  0  0  0  0  0  0  0  0  0  0
    5.7254   -3.2221    0.0000 F   0  0  0  0  0  0  0  0  0  0  0  0
  1  2  1  0  0  0  0
  2  3  2  0  0  0  0
  3  4  1  0  0  0  0
  4  5  1  0  0  0  0
  5  6  1  0  0  0  0
  6  7  2  0  0  0  0
  7  8  1  0  0  0  0
  8  9  2  0  0  0  0
  9 10  1  0  0  0  0
 10  5  2  0  0  0  0
 10 11  1  0  0  0  0
 11 12  1  0  0  0  0
 11 13  2  0  0  0  0
  3 14  1  0  0  0  0
 14 15  2  0  0  0  0
 15 16  1  0  0  0  0
 16 17  2  0  0  0  0
 17  2  1  0  0  0  0
 17 18  1  0  0  0  0
 18 19  1  0  0  0  0
 18 20  1  0  0  0  0
 18 21  1  0  0  0  0
M  END
>  <EXTREG>  (ZINC00001467)
ZINC00001467

>  <LOGBIO>
2.5000

$$$$
ZINC00002284
  -MTS-   02131516232D 0   0.00000     0.00000     0

 25 27  0  0  1  0  0  0  0  0999 V2000
    2.2511    3.3885    0.0000 C   0  0  0  0  0  0  0  0  0  0  0  0
    3.1211    2.8886    0.0000 C   0  0  0  0  0  0  0  0  0  0  0  0
    3.1221    1.8938    0.0000 O   0  0  0  0  0  0  0  0  0  0  0  0
    2.2566    1.3929    0.0000 C   0  0  0  0  0  0  0  0  0  0  0  0
    1.3866    1.8929    0.0000 C   0  0  0  0  0  0  0  0  0  0  0  0
    0.5266    1.3929    0.0000 C   0  0  0  0  0  0  0  0  0  0  0  0
    0.5266    0.3929    0.0000 C   0  0  0  0  0  0  0  0  0  0  0  0
    1.3866   -0.1071    0.0000 C   0  0  0  0  0  0  0  0  0  0  0  0
    2.2566    0.3929    0.0000 C   0  0  0  0  0  0  0  0  0  0  0  0
    3.1221   -0.1079    0.0000 O   0  0  0  0  0  0  0  0  0  0  0  0
    3.1209   -1.3079    0.0000 C   0  0  2  0  0  0  0  0  0  0  0  0
    3.9865   -1.8088    0.0000 C   0  0  1  0  0  0  0  0  0  0  0  0
    3.9865   -2.8122    0.0000 C   0  0  0  0  0  0  0  0  0  0  0  0
    4.8485   -3.3087    0.0000 N   0  0  0  0  0  0  0  0  0  0  0  0
    5.7155   -2.8104    0.0000 C   0  0  0  0  0  0  0  0  0  0  0  0
    5.7205   -1.8157    0.0000 C   0  0  0  0  0  0  0  0  0  0  0  0
    4.8535   -1.3105    0.0000 O   0  0  0  0  0  0  0  0  0  0  0  0
    2.2544   -1.8071    0.0000 C   0  0  0  0  0  0  0  0  0  0  0  0
    2.2524   -2.8105    0.0000 C   0  0  0  0  0  0  0  0  0  0  0  0
    1.3894   -3.3053    0.0000 C   0  0  0  0  0  0  0  0  0  0  0  0
    0.5234   -2.8053    0.0000 C   0  0  0  0  0  0  0  0  0  0  0  0
    0.5204   -1.8105    0.0000 C   0  0  0  0  0  0  0  0  0  0  0  0
    1.3884   -1.3071    0.0000 C   0  0  0  0  0  0  0  0  0  0  0  0
    3.4667   -2.1085    0.0000 H   0  0  0  0  0  0  0  0  0  0  0  0
    3.6408   -1.0085    0.0000 H   0  0  0  0  0  0  0  0  0  0  0  0
  1  2  1  0  0  0  0
  2  3  1  0  0  0  0
  3  4  1  0  0  0  0
  4  5  2  0  0  0  0
  5  6  1  0  0  0  0
  6  7  2  0  0  0  0
  7  8  1  0  0  0  0
  8  9  2  0  0  0  0
  9  4  1  0  0  0  0
  9 10  1  0  0  0  0
 11 10  1  6  0  0  0
 11 25  1  1  0  0  0
 11 12  1  0  0  0  0
 12 24  1  1  0  0  0
 12 13  1  6  0  0  0
 13 14  1  0  0  0  0
 14 15  1  0  0  0  0
 15 16  1  0  0  0  0
 16 17  1  0  0  0  0
 17 12  1  0  0  0  0
 11 18  1  0  0  0  0
 18 19  2  0  0  0  0
 19 20  1  0  0  0  0
 20 21  2  0  0  0  0
 21 22  1  0  0  0  0
 22 23  2  0  0  0  0
 23 18  1  0  0  0  0
M  END
>  <EXTREG>  (ZINC00002284)
ZINC00002284

>  <LOGBIO>
2.5000

$$$$
ZINC00006164
  -MTS-   02131516232D 0   0.00000     0.00000     0

 13 13  0  0  1  0  0  0  0  0999 V2000
    4.4475    0.8735    0.0000 C   0  0  0  0  0  0  0  0  0  0  0  0
    3.4626    1.0465    0.0000 C   0  0  0  0  0  0  0  0  0  0  0  0
    3.8034    1.9867    0.0000 C   0  0  0  0  0  0  0  0  0  0  0  0
    2.5926    1.5465    0.0000 C   0  0  0  0  0  0  0  0  0  0  0  0
    1.7326    1.0465    0.0000 O   0  0  0  0  0  0  0  0  0  0  0  0
    1.7326    0.0465    0.0000 C   0  0  2  0  0  0  0  0  0  0  0  0
    2.5926   -0.4535    0.0000 C   0  0  0  0  0  0  0  0  0  0  0  0
    3.4626    0.0465    0.0000 N   0  0  0  0  0  0  0  0  0  0  0  0
    0.8658   -0.4521    0.0000 C   0  0  0  0  0  0  0  0  0  0  0  0
    0.8643   -1.4556    0.0000 C   0  0  0  0  0  0  0  0  0  0  0  0
    0.0015   -1.9508    0.0000 O   0  0  0  0  0  0  0  0  0  0  0  0
    1.7293   -1.9574    0.0000 O   0  0  0  0  0  0  0  0  0  0  0  0
    1.2132    0.3469    0.0000 H   0  0  0  0  0  0  0  0  0  0  0  0
  1  2  1  0  0  0  0
  2  3  1  0  0  0  0
  2  4  1  0  0  0  0
  4  5  1  0  0  0  0
  5  6  1  0  0  0  0
  6 13  1  1  0  0  0
  6  7  1  0  0  0  0
  7  8  1  0  0  0  0
  8  2  1  0  0  0  0
  6  9  1  6  0  0  0
  9 10  1  0  0  0  0
 10 11  1  0  0  0  0
 10 12  2  0  0  0  0
M  END
>  <EXTREG>  (ZINC00006164)
ZINC00006164

>  <LOGBIO>
2.5000

$$$$
ZINC00007126
  -MTS-   02131516232D 0   0.00000     0.00000     0

 20 22  0  0  1  0  0  0  0  0999 V2000
    4.0707   -2.9422    0.0000 N   0  0  0  0  0  0  0  0  0  0  0  0
    4.5940   -2.0901    0.0000 C   0  0  0  0  0  0  0  0  0  0  0  0
    5.5971   -2.1164    0.0000 N   0  0  0  0  0  0  0  0  0  0  0  0
    6.1160   -1.2677    0.0000 C   0  0  0  0  0  0  0  0  0  0  0  0
    7.1156   -1.2955    0.0000 O   0  0  0  0  0  0  0  0  0  0  0  0
    5.6432   -0.3880    0.0000 C   0  0  0  0  0  0  0  0  0  0  0  0
    5.9830    0.5619    0.0000 N   0  0  0  0  0  0  0  0  0  0  0  0
    5.1915    1.1669    0.0000 C   0  0  0  0  0  0  0  0  0  0  0  0
    4.3638    0.6124    0.0000 N   0  0  0  0  0  0  0  0  0  0  0  0
    3.4244    0.9551    0.0000 C   0  0  0  0  0  0  0  0  0  0  0  0
    3.2514    1.9400    0.0000 C   0  0  2  0  0  0  0  0  0  0  0  0
    4.1915    2.2808    0.0000 C   0  0  0  0  0  0  0  0  0  0  0  0
    4.3665    3.2653    0.0000 O   0  0  0  0  0  0  0  0  0  0  0  0
    2.7514    2.8100    0.0000 C   0  0  0  0  0  0  0  0  0  0  0  0
    2.2514    1.9400    0.0000 C   0  0  1  0  0  0  0  0  0  0  0  0
    1.3858    1.4391    0.0000 C   0  0  0  0  0  0  0  0  0  0  0  0
    0.5193    1.9383    0.0000 O   0  0  0  0  0  0  0  0  0  0  0  0
    4.6437   -0.3568    0.0000 C   0  0  0  0  0  0  0  0  0  0  0  0
    4.1186   -1.2103    0.0000 N   0  0  0  0  0  0  0  0  0  0  0  0
    2.4069    1.3605    0.0000 H   0  0  0  0  0  0  0  0  0  0  0  0
  1  2  1  0  0  0  0
  2  3  1  0  0  0  0
  3  4  1  0  0  0  0
  4  5  2  0  0  0  0
  4  6  1  0  0  0  0
  6  7  1  0  0  0  0
  7  8  2  0  0  0  0
  8  9  1  0  0  0  0
  9 10  1  0  0  0  0
 11 10  1  1  0  0  0
 11 12  1  6  0  0  0
 12 13  1  0  0  0  0
 11 14  1  0  0  0  0
 14 15  1  0  0  0  0
 15 20  1  1  0  0  0
 15 11  1  0  0  0  0
 15 16  1  6  0  0  0
 16 17  1  0  0  0  0
  9 18  1  0  0  0  0
 18  6  2  0  0  0  0
 18 19  1  0  0  0  0
 19  2  2  0  0  0  0
M  END
>  <EXTREG>  (ZINC00007126)
ZINC00007126

>  <LOGBIO>
2.5000

$$$$
ZINC00020252
  -MTS-   02131516232D 0   0.00000     0.00000     0

 24 25  0  0  1  0  0  0  0  0999 V2000
    4.3313   -1.6034    0.0000 C   0  0  0  0  0  0  0  0  0  0  0  0
    4.3297   -0.6000    0.0000 C   0  0  2  0  0  0  0  0  0  0  0  0
    3.4632   -0.1008    0.0000 C   0  0  0  0  0  0  0  0  0  0  0  0
    2.5977   -0.6017    0.0000 C   0  0  0  0  0  0  0  0  0  0  0  0
    1.7277   -0.1017    0.0000 C   0  0  0  0  0  0  0  0  0  0  0  0
    0.8677   -0.6017    0.0000 C   0  0  0  0  0  0  0  0  0  0  0  0
    0.8677   -1.6017    0.0000 C   0  0  0  0  0  0  0  0  0  0  0  0
    0.0009   -2.1004    0.0000 O   0  0  0  0  0  0  0  0  0  0  0  0
    1.7277   -2.1017    0.0000 C   0  0  0  0  0  0  0  0  0  0  0  0
    2.5977   -1.6017    0.0000 C   0  0  0  0  0  0  0  0  0  0  0  0
    5.1910   -0.1022    0.0000 N   0  0  0  0  0  0  0  0  0  0  0  0
    5.1895    0.9013    0.0000 C   0  0  0  0  0  0  0  0  0  0  0  0
    6.0508    1.3990    0.0000 C   0  0  1  0  0  0  0  0  0  0  0  0
    6.0493    2.4025    0.0000 O   0  0  0  0  0  0  0  0  0  0  0  0
    6.9173    0.8999    0.0000 C   0  0  0  0  0  0  0  0  0  0  0  0
    6.9193   -0.1035    0.0000 C   0  0  0  0  0  0  0  0  0  0  0  0
    7.7823   -0.5983    0.0000 C   0  0  0  0  0  0  0  0  0  0  0  0
    7.7838   -1.5983    0.0000 O   0  0  0  0  0  0  0  0  0  0  0  0
    8.6483   -0.0983    0.0000 C   0  0  0  0  0  0  0  0  0  0  0  0
    8.6513    0.8965    0.0000 C   0  0  0  0  0  0  0  0  0  0  0  0
    9.5186    1.3943    0.0000 O   0  0  0  0  0  0  0  0  0  0  0  0
    7.7833    1.3999    0.0000 C   0  0  0  0  0  0  0  0  0  0  0  0
    6.0512    0.7990    0.0000 H   0  0  0  0  0  0  0  0  0  0  0  0
    3.8105   -0.9006    0.0000 H   0  0  0  0  0  0  0  0  0  0  0  0
  2  1  1  6  0  0  0
  2 24  1  1  0  0  0
  2  3  1  0  0  0  0
  3  4  1  0  0  0  0
  4  5  2  0  0  0  0
  5  6  1  0  0  0  0
  6  7  2  0  0  0  0
  7  8  1  0  0  0  0
  7  9  1  0  0  0  0
  9 10  2  0  0  0  0
 10  4  1  0  0  0  0
  2 11  1  0  0  0  0
 11 12  1  0  0  0  0
 13 12  1  1  0  0  0
 13 23  1  6  0  0  0
 13 14  1  0  0  0  0
 13 15  1  0  0  0  0
 15 16  2  0  0  0  0
 16 17  1  0  0  0  0
 17 18  1  0  0  0  0
 17 19  2  0  0  0  0
 19 20  1  0  0  0  0
 20 21  1  0  0  0  0
 20 22  2  0  0  0  0
 22 15  1  0  0  0  0
M  END
>  <EXTREG>  (ZINC00020252)
ZINC00020252

>  <LOGBIO>
2.5000

$$$$
ZINC00021790
  -MTS-   02131516232D 0   0.00000     0.00000     0

 14 14  0  0  0  0  0  0  0  0999 V2000
    5.7215   -0.8419    0.0000 C   0  0  0  0  0  0  0  0  0  0  0  0
    4.8517   -0.3415    0.0000 C   0  0  0  0  0  0  0  0  0  0  0  0
    4.8512    0.6533    0.0000 O   0  0  0  0  0  0  0  0  0  0  0  0
    3.9815    1.1537    0.0000 C   0  0  0  0  0  0  0  0  0  0  0  0
    3.9810    2.1485    0.0000 O   0  0  0  0  0  0  0  0  0  0  0  0
    3.1159    0.6528    0.0000 C   0  0  0  0  0  0  0  0  0  0  0  0
    2.2459    1.1528    0.0000 C   0  0  0  0  0  0  0  0  0  0  0  0
    1.3859    0.6528    0.0000 C   0  0  0  0  0  0  0  0  0  0  0  0
    0.5192    1.1515    0.0000 O   0  0  0  0  0  0  0  0  0  0  0  0
    1.3859   -0.3472    0.0000 C   0  0  0  0  0  0  0  0  0  0  0  0
    0.5192   -0.8459    0.0000 O   0  0  0  0  0  0  0  0  0  0  0  0
    2.2459   -0.8472    0.0000 C   0  0  0  0  0  0  0  0  0  0  0  0
    2.2434   -1.8472    0.0000 O   0  0  0  0  0  0  0  0  0  0  0  0
    3.1159   -0.3472    0.0000 C   0  0  0  0  0  0  0  0  0  0  0  0
  1  2  1  0  0  0  0
  2  3  1  0  0  0  0
  3  4  1  0  0  0  0
  4  5  2  0  0  0  0
  4  6  1  0  0  0  0
  6  7  2  0  0  0  0
  7  8  1  0  0  0  0
  8  9  1  0  0  0  0
  8 10  2  0  0  0  0
 10 11  1  0  0  0  0
 10 12  1  0  0  0  0
 12 13  1  0  0  0  0
 12 14  2  0  0  0  0
 14  6  1  0  0  0  0
M  END
>  <EXTREG>  (ZINC00021790)
ZINC00021790

>  <LOGBIO>
2.5000

$$$$
ZINC00027761
  -MTS-   02131516232D 0   0.00000     0.00000     0

 14 15  0  0  0  0  0  0  0  0999 V2000
    3.1715    0.4421    0.0000 N   0  0  0  0  0  0  0  0  0  0  0  0
    2.5829    1.2506    0.0000 C   0  0  0  0  0  0  0  0  0  0  0  0
    2.8929    2.2106    0.0000 N   0  0  0  0  0  0  0  0  0  0  0  0
    2.0829    2.7906    0.0000 O   0  0  0  0  0  0  0  0  0  0  0  0
    1.2729    2.2106    0.0000 N   0  0  0  0  0  0  0  0  0  0  0  0
    1.5829    1.2506    0.0000 C   0  0  0  0  0  0  0  0  0  0  0  0
    0.9944    0.4421    0.0000 C   0  0  0  0  0  0  0  0  0  0  0  0
    0.0000    0.5475    0.0000 O   0  0  0  0  0  0  0  0  0  0  0  0
    1.4003   -0.4718    0.0000 N   0  0  0  0  0  0  0  0  0  0  0  0
    0.8106   -1.2837    0.0000 C   0  0  0  0  0  0  0  0  0  0  0  0
    1.2162   -2.1920    0.0000 C   0  0  0  0  0  0  0  0  0  0  0  0
    2.2106   -2.2984    0.0000 O   0  0  0  0  0  0  0  0  0  0  0  0
    2.7992   -1.4965    0.0000 C   0  0  0  0  0  0  0  0  0  0  0  0
    2.3947   -0.5782    0.0000 C   0  0  0  0  0  0  0  0  0  0  0  0
  1  2  1  0  0  0  0
  2  3  2  0  0  0  0
  3  4  1  0  0  0  0
  4  5  1  0  0  0  0
  5  6  2  0  0  0  0
  6  2  1  0  0  0  0
  6  7  1  0  0  0  0
  7  8  2  0  0  0  0
  7  9  1  0  0  0  0
  9 10  1  0  0  0  0
 10 11  1  0  0  0  0
 11 12  1  0  0  0  0
 12 13  1  0  0  0  0
 13 14  1  0  0  0  0
 14  9  1  0  0  0  0
M  END
>  <EXTREG>  (ZINC00027761)
ZINC00027761

>  <LOGBIO>
2.5000

$$$$
ZINC00029493
  -MTS-   02131516232D 0   0.00000     0.00000     0

 15 15  0  0  0  0  0  0  0  0999 V2000
    3.2002    2.7255    0.0000 C   0  0  0  0  0  0  0  0  0  0  0  0
    3.2012    1.7255    0.0000 S   0  0  0  0  0  0  0  0  0  0  0  0
    4.2012    1.7265    0.0000 O   0  0  0  0  0  0  0  0  0  0  0  0
    2.2012    1.7245    0.0000 O   0  0  0  0  0  0  0  0  0  0  0  0
    3.2022    0.7255    0.0000 N   0  0  0  0  0  0  0  0  0  0  0  0
    2.2501    0.1745    0.0000 C   0  0  0  0  0  0  0  0  0  0  0  0
    1.3801    0.6745    0.0000 C   0  0  0  0  0  0  0  0  0  0  0  0
    0.5201    0.1745    0.0000 C   0  0  0  0  0  0  0  0  0  0  0  0
    0.5201   -0.8255    0.0000 C   0  0  0  0  0  0  0  0  0  0  0  0
    1.3801   -1.3255    0.0000 C   0  0  0  0  0  0  0  0  0  0  0  0
    2.2501   -0.8255    0.0000 C   0  0  0  0  0  0  0  0  0  0  0  0
    1.3776   -2.3255    0.0000 C   0  0  0  0  0  0  0  0  0  0  0  0
    2.3776   -2.3280    0.0000 F   0  0  0  0  0  0  0  0  0  0  0  0
    0.3776   -2.3230    0.0000 F   0  0  0  0  0  0  0  0  0  0  0  0
    1.3751   -3.3255    0.0000 F   0  0  0  0  0  0  0  0  0  0  0  0
  1  2  1  0  0  0  0
  2  3  2  0  0  0  0
  2  4  2  0  0  0  0
  2  5  1  0  0  0  0
  5  6  1  0  0  0  0
  6  7  2  0  0  0  0
  7  8  1  0  0  0  0
  8  9  2  0  0  0  0
  9 10  1  0  0  0  0
 10 11  2  0  0  0  0
 11  6  1  0  0  0  0
 10 12  1  0  0  0  0
 12 13  1  0  0  0  0
 12 14  1  0  0  0  0
 12 15  1  0  0  0  0
M  END
>  <EXTREG>  (ZINC00029493)
ZINC00029493

>  <LOGBIO>
2.5000

$$$$
ZINC00029883
  -MTS-   02131516232D 0   0.00000     0.00000     0

 17 17  0  0  0  0  0  0  0  0999 V2000
    6.5791    1.3976    0.0000 Cl  0  0  0  0  0  0  0  0  0  0  0  0
    5.7136    0.8967    0.0000 C   0  0  0  0  0  0  0  0  0  0  0  0
    4.8436    1.3967    0.0000 C   0  0  0  0  0  0  0  0  0  0  0  0
    3.9836    0.8967    0.0000 C   0  0  0  0  0  0  0  0  0  0  0  0
    3.9836   -0.1033    0.0000 C   0  0  0  0  0  0  0  0  0  0  0  0
    4.8436   -0.6033    0.0000 C   0  0  0  0  0  0  0  0  0  0  0  0
    5.7136   -0.1033    0.0000 C   0  0  0  0  0  0  0  0  0  0  0  0
    6.5791   -0.6042    0.0000 Cl  0  0  0  0  0  0  0  0  0  0  0  0
    3.1168   -0.6020    0.0000 C   0  0  0  0  0  0  0  0  0  0  0  0
    3.1153   -1.6020    0.0000 O   0  0  0  0  0  0  0  0  0  0  0  0
    2.2515   -0.1007    0.0000 N   0  0  0  0  0  0  0  0  0  0  0  0
    2.2525    0.9028    0.0000 C   0  0  0  0  0  0  0  0  0  0  0  0
    1.3910    1.4001    0.0000 C   0  0  0  0  0  0  0  0  0  0  0  0
    1.3920    2.4035    0.0000 C   0  0  0  0  0  0  0  0  0  0  0  0
    1.3890   -0.5963    0.0000 C   0  0  0  0  0  0  0  0  0  0  0  0
    1.3880   -1.5998    0.0000 C   0  0  0  0  0  0  0  0  0  0  0  0
    0.5205   -2.1041    0.0000 C   0  0  0  0  0  0  0  0  0  0  0  0
  1  2  1  0  0  0  0
  2  3  2  0  0  0  0
  3  4  1  0  0  0  0
  4  5  2  0  0  0  0
  5  6  1  0  0  0  0
  6  7  2  0  0  0  0
  7  2  1  0  0  0  0
  7  8  1  0  0  0  0
  5  9  1  0  0  0  0
  9 10  2  0  0  0  0
  9 11  1  0  0  0  0
 11 12  1  0  0  0  0
 12 13  1  0  0  0  0
 13 14  2  0  0  0  0
 11 15  1  0  0  0  0
 15 16  1  0  0  0  0
 16 17  2  0  0  0  0
M  END
>  <EXTREG>  (ZINC00029883)
ZINC00029883

>  <LOGBIO>
2.5000

$$$$
ZINC00030383
  -MTS-   02131516232D 0   0.00000     0.00000     0

 14 15  0  0  0  0  0  0  0  0999 V2000
    3.4608   -1.5301    0.0000 C   0  0  0  0  0  0  0  0  0  0  0  0
    2.8723   -0.7216    0.0000 C   0  0  0  0  0  0  0  0  0  0  0  0
    3.1823    0.2384    0.0000 N   0  0  0  0  0  0  0  0  0  0  0  0
    2.3723    0.8184    0.0000 C   0  0  0  0  0  0  0  0  0  0  0  0
    2.2727    1.8165    0.0000 C   0  0  0  0  0  0  0  0  0  0  0  0
    1.3607    2.2268    0.0000 C   0  0  0  0  0  0  0  0  0  0  0  0
    0.5478    1.6385    0.0000 C   0  0  0  0  0  0  0  0  0  0  0  0
    0.6509    0.6491    0.0000 C   0  0  0  0  0  0  0  0  0  0  0  0
    1.5623    0.2384    0.0000 C   0  0  0  0  0  0  0  0  0  0  0  0
    1.8723   -0.7216    0.0000 N   0  0  0  0  0  0  0  0  0  0  0  0
    1.2838   -1.5301    0.0000 S   0  0  0  0  0  0  0  0  0  0  0  0
    0.6953   -2.3386    0.0000 C   0  0  0  0  0  0  0  0  0  0  0  0
    2.0923   -2.1186    0.0000 O   0  0  0  0  0  0  0  0  0  0  0  0
    0.4753   -0.9416    0.0000 O   0  0  0  0  0  0  0  0  0  0  0  0
  1  2  1  0  0  0  0
  2  3  2  0  0  0  0
  3  4  1  0  0  0  0
  4  5  2  0  0  0  0
  5  6  1  0  0  0  0
  6  7  2  0  0  0  0
  7  8  1  0  0  0  0
  8  9  2  0  0  0  0
  9  4  1  0  0  0  0
  9 10  1  0  0  0  0
 10  2  1  0  0  0  0
 10 11  1  0  0  0  0
 11 12  1  0  0  0  0
 11 13  2  0  0  0  0
 11 14  2  0  0  0  0
M  END
>  <EXTREG>  (ZINC00030383)
ZINC00030383

>  <LOGBIO>
2.5000

$$$$
ZINC00030986
  -MTS-   02131516232D 0   0.00000     0.00000     0

 19 20  0  0  0  0  0  0  0  0999 V2000
    3.9824    2.8036    0.0000 C   0  0  0  0  0  0  0  0  0  0  0  0
    3.1169    2.3028    0.0000 C   0  0  0  0  0  0  0  0  0  0  0  0
    2.2469    2.8028    0.0000 C   0  0  0  0  0  0  0  0  0  0  0  0
    1.3869    2.3028    0.0000 C   0  0  0  0  0  0  0  0  0  0  0  0
    0.5201    2.8015    0.0000 C   0  0  0  0  0  0  0  0  0  0  0  0
    1.3869    1.3028    0.0000 N   0  0  0  0  0  0  0  0  0  0  0  0
    2.2469    0.8028    0.0000 C   0  0  0  0  0  0  0  0  0  0  0  0
    2.2441   -0.2972    0.0000 N   0  0  0  0  0  0  0  0  0  0  0  0
    3.1089   -0.7994    0.0000 S   0  0  0  0  0  0  0  0  0  0  0  0
    3.6110    0.0654    0.0000 O   0  0  0  0  0  0  0  0  0  0  0  0
    2.6067   -1.6641    0.0000 O   0  0  0  0  0  0  0  0  0  0  0  0
    3.9736   -1.3015    0.0000 C   0  0  0  0  0  0  0  0  0  0  0  0
    3.9721   -2.3050    0.0000 C   0  0  0  0  0  0  0  0  0  0  0  0
    4.8334   -2.8028    0.0000 C   0  0  0  0  0  0  0  0  0  0  0  0
    5.7012   -2.3058    0.0000 C   0  0  0  0  0  0  0  0  0  0  0  0
    6.5647   -2.8101    0.0000 F   0  0  0  0  0  0  0  0  0  0  0  0
    5.7077   -1.3110    0.0000 C   0  0  0  0  0  0  0  0  0  0  0  0
    4.8414   -0.8046    0.0000 C   0  0  0  0  0  0  0  0  0  0  0  0
    3.1169    1.3028    0.0000 N   0  0  0  0  0  0  0  0  0  0  0  0
  1  2  1  0  0  0  0
  2  3  2  0  0  0  0
  3  4  1  0  0  0  0
  4  5  1  0  0  0  0
  4  6  2  0  0  0  0
  6  7  1  0  0  0  0
  7  8  1  0  0  0  0
  8  9  1  0  0  0  0
  9 10  2  0  0  0  0
  9 11  2  0  0  0  0
  9 12  1  0  0  0  0
 12 13  2  0  0  0  0
 13 14  1  0  0  0  0
 14 15  2  0  0  0  0
 15 16  1  0  0  0  0
 15 17  1  0  0  0  0
 17 18  2  0  0  0  0
 18 12  1  0  0  0  0
  7 19  2  0  0  0  0
 19  2  1  0  0  0  0
M  END
>  <EXTREG>  (ZINC00030986)
ZINC00030986

>  <LOGBIO>
2.5000

$$$$
ZINC00031371
  -MTS-   02131516232D 0   0.00000     0.00000     0

 21 24  0  0  0  0  0  0  0  0999 V2000
    3.7272   -0.8267    0.0000 O   0  0  0  0  0  0  0  0  0  0  0  0
    4.1331    0.0872    0.0000 C   0  0  0  0  0  0  0  0  0  0  0  0
    3.5446    0.8957    0.0000 N   0  0  0  0  0  0  0  0  0  0  0  0
    3.8546    1.8557    0.0000 C   0  0  0  0  0  0  0  0  0  0  0  0
    3.0446    2.4357    0.0000 C   0  0  0  0  0  0  0  0  0  0  0  0
    2.2346    1.8557    0.0000 C   0  0  0  0  0  0  0  0  0  0  0  0
    1.2554    2.0584    0.0000 C   0  0  0  0  0  0  0  0  0  0  0  0
    0.5872    1.3144    0.0000 C   0  0  0  0  0  0  0  0  0  0  0  0
    0.9003    0.3611    0.0000 C   0  0  0  0  0  0  0  0  0  0  0  0
    1.8742    0.1584    0.0000 C   0  0  0  0  0  0  0  0  0  0  0  0
    2.5446    0.8957    0.0000 C   0  0  0  0  0  0  0  0  0  0  0  0
    5.1275    0.1926    0.0000 C   0  0  0  0  0  0  0  0  0  0  0  0
    5.5358    1.1093    0.0000 C   0  0  0  0  0  0  0  0  0  0  0  0
    6.5252    1.2121    0.0000 C   0  0  0  0  0  0  0  0  0  0  0  0
    7.1145    0.4042    0.0000 C   0  0  0  0  0  0  0  0  0  0  0  0
    6.7144   -0.5065    0.0000 C   0  0  0  0  0  0  0  0  0  0  0  0
    7.3022   -1.3171    0.0000 C   0  0  0  0  0  0  0  0  0  0  0  0
    6.8962   -2.2310    0.0000 C   0  0  0  0  0  0  0  0  0  0  0  0
    5.8982   -2.3348    0.0000 C   0  0  0  0  0  0  0  0  0  0  0  0
    5.3152   -1.5287    0.0000 C   0  0  0  0  0  0  0  0  0  0  0  0
    5.7169   -0.6153    0.0000 C   0  0  0  0  0  0  0  0  0  0  0  0
  1  2  2  0  0  0  0
  2  3  1  0  0  0  0
  3  4  1  0  0  0  0
  4  5  1  0  0  0  0
  5  6  1  0  0  0  0
  6  7  2  0  0  0  0
  7  8  1  0  0  0  0
  8  9  2  0  0  0  0
  9 10  1  0  0  0  0
 10 11  2  0  0  0  0
 11  3  1  0  0  0  0
 11  6  1  0  0  0  0
  2 12  1  0  0  0  0
 12 13  2  0  0  0  0
 13 14  1  0  0  0  0
 14 15  2  0  0  0  0
 15 16  1  0  0  0  0
 16 17  1  0  0  0  0
 17 18  2  0  0  0  0
 18 19  1  0  0  0  0
 19 20  2  0  0  0  0
 20 21  1  0  0  0  0
 21 12  1  0  0  0  0
 21 16  2  0  0  0  0
M  END
>  <EXTREG>  (ZINC00031371)
ZINC00031371

>  <LOGBIO>
2.5000

$$$$
ZINC00032515
  -MTS-   02131516232D 0   0.00000     0.00000     0

 18 20  0  0  0  0  0  0  0  0999 V2000
    3.7263   -2.1638    0.0000 C   0  0  0  0  0  0  0  0  0  0  0  0
    4.1331   -1.2466    0.0000 C   0  0  0  0  0  0  0  0  0  0  0  0
    5.1224   -1.1422    0.0000 O   0  0  0  0  0  0  0  0  0  0  0  0
    3.5446   -0.4381    0.0000 C   0  0  0  0  0  0  0  0  0  0  0  0
    3.8546    0.5219    0.0000 C   0  0  0  0  0  0  0  0  0  0  0  0
    3.0446    1.1019    0.0000 N   0  0  0  0  0  0  0  0  0  0  0  0
    2.2346    0.5219    0.0000 C   0  0  0  0  0  0  0  0  0  0  0  0
    1.2554    0.7246    0.0000 C   0  0  0  0  0  0  0  0  0  0  0  0
    0.5872   -0.0193    0.0000 C   0  0  0  0  0  0  0  0  0  0  0  0
    0.9003   -0.9727    0.0000 C   0  0  0  0  0  0  0  0  0  0  0  0
    1.8742   -1.1754    0.0000 C   0  0  0  0  0  0  0  0  0  0  0  0
    2.5446   -0.4381    0.0000 C   0  0  0  0  0  0  0  0  0  0  0  0
    4.8043    0.8351    0.0000 C   0  0  0  0  0  0  0  0  0  0  0  0
    5.5536    0.1676    0.0000 C   0  0  0  0  0  0  0  0  0  0  0  0
    6.4977    0.4811    0.0000 C   0  0  0  0  0  0  0  0  0  0  0  0
    6.7023    1.4599    0.0000 C   0  0  0  0  0  0  0  0  0  0  0  0
    5.9628    2.1253    0.0000 C   0  0  0  0  0  0  0  0  0  0  0  0
    5.0089    1.8139    0.0000 C   0  0  0  0  0  0  0  0  0  0  0  0
  1  2  1  0  0  0  0
  2  3  2  0  0  0  0
  2  4  1  0  0  0  0
  4  5  2  0  0  0  0
  5  6  1  0  0  0  0
  6  7  1  0  0  0  0
  7  8  2  0  0  0  0
  8  9  1  0  0  0  0
  9 10  2  0  0  0  0
 10 11  1  0  0  0  0
 11 12  2  0  0  0  0
 12  4  1  0  0  0  0
 12  7  1  0  0  0  0
  5 13  1  0  0  0  0
 13 14  2  0  0  0  0
 14 15  1  0  0  0  0
 15 16  2  0  0  0  0
 16 17  1  0  0  0  0
 17 18  2  0  0  0  0
 18 13  1  0  0  0  0
M  END
>  <EXTREG>  (ZINC00032515)
ZINC00032515

>  <LOGBIO>
2.5000

$$$$
ZINC00033508
  -MTS-   02131516232D 0   0.00000     0.00000     0

 16 17  0  0  0  0  0  0  0  0999 V2000
    3.5907    0.1128    0.0000 C   0  0  0  0  0  0  0  0  0  0  0  0
    3.0022    0.9212    0.0000 N   0  0  0  0  0  0  0  0  0  0  0  0
    3.3122    1.8812    0.0000 C   0  0  0  0  0  0  0  0  0  0  0  0
    2.5022    2.4612    0.0000 N   0  0  0  0  0  0  0  0  0  0  0  0
    1.6922    1.8812    0.0000 C   0  0  0  0  0  0  0  0  0  0  0  0
    2.0022    0.9212    0.0000 C   0  0  0  0  0  0  0  0  0  0  0  0
    1.4137    0.1128    0.0000 O   0  0  0  0  0  0  0  0  0  0  0  0
    1.8196   -0.8012    0.0000 C   0  0  0  0  0  0  0  0  0  0  0  0
    1.2299   -1.6130    0.0000 C   0  0  0  0  0  0  0  0  0  0  0  0
    1.6355   -2.5213    0.0000 C   0  0  0  0  0  0  0  0  0  0  0  0
    2.6298   -2.6277    0.0000 C   0  0  0  0  0  0  0  0  0  0  0  0
    3.2185   -1.8258    0.0000 C   0  0  0  0  0  0  0  0  0  0  0  0
    2.8139   -0.9076    0.0000 C   0  0  0  0  0  0  0  0  0  0  0  0
    0.7425    2.1944    0.0000 N   0  3  0  0  0  0  0  0  0  0  0  0
    0.5376    3.1767    0.0000 O   0  5  0  0  0  0  0  0  0  0  0  0
    0.0000    1.5324    0.0000 O   0  0  0  0  0  0  0  0  0  0  0  0
  1  2  1  0  0  0  0
  2  3  1  0  0  0  0
  3  4  2  0  0  0  0
  4  5  1  0  0  0  0
  5  6  2  0  0  0  0
  6  2  1  0  0  0  0
  6  7  1  0  0  0  0
  7  8  1  0  0  0  0
  8  9  2  0  0  0  0
  9 10  1  0  0  0  0
 10 11  2  0  0  0  0
 11 12  1  0  0  0  0
 12 13  2  0  0  0  0
 13  8  1  0  0  0  0
  5 14  1  0  0  0  0
 14 15  1  0  0  0  0
 14 16  2  0  0  0  0
M  CHG  2  14   1  15  -1
M  END
>  <EXTREG>  (ZINC00033508)
ZINC00033508

>  <LOGBIO>
2.5000

$$$$
ZINC00033964
  -MTS-   02131516232D 0   0.00000     0.00000     0

 14 14  0  0  0  0  0  0  0  0999 V2000
    1.0943    2.1985    0.0000 C   0  0  0  0  0  0  0  0  0  0  0  0
    0.5965    1.3313    0.0000 O   0  0  0  0  0  0  0  0  0  0  0  0
    1.0987    0.4665    0.0000 C   0  0  0  0  0  0  0  0  0  0  0  0
    0.6000   -0.4043    0.0000 C   0  0  0  0  0  0  0  0  0  0  0  0
    1.1013   -1.2635    0.0000 C   0  0  0  0  0  0  0  0  0  0  0  0
    2.1013   -1.2620    0.0000 C   0  0  0  0  0  0  0  0  0  0  0  0
    2.6013   -2.1280    0.0000 C   0  0  0  0  0  0  0  0  0  0  0  0
    3.6013   -2.1280    0.0000 C   0  0  0  0  0  0  0  0  0  0  0  0
    4.6013   -2.1280    0.0000 N   0  0  0  0  0  0  0  0  0  0  0  0
    2.6000   -0.4012    0.0000 C   0  0  0  0  0  0  0  0  0  0  0  0
    3.6000   -0.4022    0.0000 O   0  0  0  0  0  0  0  0  0  0  0  0
    2.0987    0.4680    0.0000 C   0  0  0  0  0  0  0  0  0  0  0  0
    2.5982    1.3343    0.0000 O   0  0  0  0  0  0  0  0  0  0  0  0
    3.5982    1.3348    0.0000 C   0  0  0  0  0  0  0  0  0  0  0  0
  1  2  1  0  0  0  0
  2  3  1  0  0  0  0
  3  4  2  0  0  0  0
  4  5  1  0  0  0  0
  5  6  2  0  0  0  0
  6  7  1  0  0  0  0
  7  8  1  0  0  0  0
  8  9  3  0  0  0  0
  6 10  1  0  0  0  0
 10 11  1  0  0  0  0
 10 12  2  0  0  0  0
 12  3  1  0  0  0  0
 12 13  1  0  0  0  0
 13 14  1  0  0  0  0
M  END
>  <EXTREG>  (ZINC00033964)
ZINC00033964

>  <LOGBIO>
2.5000

$$$$
ZINC00035481
  -MTS-   02131516232D 0   0.00000     0.00000     0

 15 15  0  0  1  0  0  0  0  0999 V2000
    0.7623   -2.2055    0.0000 O   0  0  0  0  0  0  0  0  0  0  0  0
    1.1691   -1.2882    0.0000 C   0  0  0  0  0  0  0  0  0  0  0  0
    0.8160   -0.8031    0.0000 O   0  0  0  0  0  0  0  0  0  0  0  0
    2.1584   -1.1839    0.0000 C   0  0  0  0  0  0  0  0  0  0  0  0
    2.5652   -0.2666    0.0000 C   0  0  1  0  0  0  0  0  0  0  0  0
    1.8590    0.7036    0.0000 C   0  0  2  0  0  0  0  0  0  0  0  0
    2.1690    1.6636    0.0000 C   0  0  0  0  0  0  0  0  0  0  0  0
    1.3590    2.2436    0.0000 C   0  0  0  0  0  0  0  0  0  0  0  0
    0.5490    1.6636    0.0000 C   0  0  0  0  0  0  0  0  0  0  0  0
    0.8590    0.7036    0.0000 O   0  0  0  0  0  0  0  0  0  0  0  0
    3.5545   -0.1622    0.0000 C   0  0  0  0  0  0  0  0  0  0  0  0
    3.9613    0.7550    0.0000 O   0  0  0  0  0  0  0  0  0  0  0  0
    4.1430   -0.9707    0.0000 O   0  0  0  0  0  0  0  0  0  0  0  0
    2.4515    0.7983    0.0000 H   0  0  0  0  0  0  0  0  0  0  0  0
    1.9686   -0.3300    0.0000 H   0  0  0  0  0  0  0  0  0  0  0  0
  1  2  1  0  0  0  0
  2  3  2  0  0  0  0
  2  4  1  0  0  0  0
  5  4  1  1  0  0  0
  5 15  1  6  0  0  0
  5  6  1  0  0  0  0
  6 14  1  6  0  0  0
  6  7  1  1  0  0  0
  7  8  1  0  0  0  0
  8  9  1  0  0  0  0
  9 10  1  0  0  0  0
 10  6  1  0  0  0  0
  5 11  1  0  0  0  0
 11 12  1  0  0  0  0
 11 13  2  0  0  0  0
M  END
>  <EXTREG>  (ZINC00035481)
ZINC00035481

>  <LOGBIO>
2.5000

$$$$
ZINC00035777
  -MTS-   02131516232D 0   0.00000     0.00000     0

 17 18  0  0  0  0  0  0  0  0999 V2000
    5.3150   -1.9337    0.0000 C   0  0  0  0  0  0  0  0  0  0  0  0
    4.7265   -1.1252    0.0000 C   0  0  0  0  0  0  0  0  0  0  0  0
    5.0365   -0.1652    0.0000 C   0  0  0  0  0  0  0  0  0  0  0  0
    4.2265    0.4148    0.0000 C   0  0  0  0  0  0  0  0  0  0  0  0
    4.2265    1.4148    0.0000 C   0  0  0  0  0  0  0  0  0  0  0  0
    3.4165   -0.1652    0.0000 N   0  0  0  0  0  0  0  0  0  0  0  0
    3.7265   -1.1252    0.0000 N   0  0  0  0  0  0  0  0  0  0  0  0
    2.4668    0.1480    0.0000 C   0  0  0  0  0  0  0  0  0  0  0  0
    2.2614    1.1302    0.0000 C   0  0  0  0  0  0  0  0  0  0  0  0
    3.0065    1.7972    0.0000 F   0  0  0  0  0  0  0  0  0  0  0  0
    1.3161    1.4398    0.0000 C   0  0  0  0  0  0  0  0  0  0  0  0
    1.1119    2.4187    0.0000 F   0  0  0  0  0  0  0  0  0  0  0  0
    0.5693    0.7747    0.0000 C   0  0  0  0  0  0  0  0  0  0  0  0
    0.7680   -0.2001    0.0000 C   0  0  0  0  0  0  0  0  0  0  0  0
    0.0196   -0.8634    0.0000 F   0  0  0  0  0  0  0  0  0  0  0  0
    1.7201   -0.5172    0.0000 C   0  0  0  0  0  0  0  0  0  0  0  0
    1.9218   -1.4966    0.0000 F   0  0  0  0  0  0  0  0  0  0  0  0
  1  2  1  0  0  0  0
  2  3  1  0  0  0  0
  3  4  2  0  0  0  0
  4  5  1  0  0  0  0
  4  6  1  0  0  0  0
  6  7  1  0  0  0  0
  7  2  2  0  0  0  0
  6  8  1  0  0  0  0
  8  9  2  0  0  0  0
  9 10  1  0  0  0  0
  9 11  1  0  0  0  0
 11 12  1  0  0  0  0
 11 13  2  0  0  0  0
 13 14  1  0  0  0  0
 14 15  1  0  0  0  0
 14 16  2  0  0  0  0
 16  8  1  0  0  0  0
 16 17  1  0  0  0  0
M  END
>  <EXTREG>  (ZINC00035777)
ZINC00035777

>  <LOGBIO>
2.5000

$$$$
ZINC00035889
  -MTS-   02131516232D 0   0.00000     0.00000     0

 18 19  0  0  1  0  0  0  0  0999 V2000
    0.4732    1.7258    0.0000 C   0  0  0  0  0  0  0  0  0  0  0  0
    1.2645    2.3429    0.0000 C   0  0  0  0  0  0  0  0  0  0  0  0
    2.1861    1.9684    0.0000 C   0  0  0  0  0  0  0  0  0  0  0  0
    2.9774    2.5854    0.0000 C   0  0  0  0  0  0  0  0  0  0  0  0
    1.6548    1.1212    0.0000 C   0  0  0  0  0  0  0  0  0  0  0  0
    2.9283    1.2983    0.0000 C   0  0  2  0  0  0  0  0  0  0  0  0
    3.8834    1.6062    0.0000 C   0  0  0  0  0  0  0  0  0  0  0  0
    4.6204    0.9381    0.0000 C   0  0  0  0  0  0  0  0  0  0  0  0
    4.4189   -0.0378    0.0000 C   0  0  0  0  0  0  0  0  0  0  0  0
    3.4603   -0.3522    0.0000 C   0  0  0  0  0  0  0  0  0  0  0  0
    2.7201    0.3202    0.0000 C   0  0  0  0  0  0  0  0  0  0  0  0
    3.4681   -1.3484    0.0000 S   0  0  0  0  0  0  0  0  0  0  0  0
    4.4137   -1.6619    0.0000 C   0  0  0  0  0  0  0  0  0  0  0  0
    4.7194   -2.6141    0.0000 N   0  0  0  0  0  0  0  0  0  0  0  0
    5.0074   -0.8463    0.0000 C   0  0  0  0  0  0  0  0  0  0  0  0
    6.0074   -0.8463    0.0000 C   0  0  0  0  0  0  0  0  0  0  0  0
    7.0074   -0.8463    0.0000 N   0  0  0  0  0  0  0  0  0  0  0  0
    3.0541    1.8849    0.0000 H   0  0  0  0  0  0  0  0  0  0  0  0
  1  2  1  0  0  0  0
  2  3  1  0  0  0  0
  3  4  1  0  0  0  0
  3  5  1  0  0  0  0
  6  3  1  6  0  0  0
  6 18  1  1  0  0  0
  6  7  1  0  0  0  0
  7  8  1  0  0  0  0
  8  9  1  0  0  0  0
  9 10  2  0  0  0  0
 10 11  1  0  0  0  0
 11  6  1  0  0  0  0
 10 12  1  0  0  0  0
 12 13  1  0  0  0  0
 13 14  1  0  0  0  0
 13 15  2  0  0  0  0
 15  9  1  0  0  0  0
 15 16  1  0  0  0  0
 16 17  3  0  0  0  0
M  END
>  <EXTREG>  (ZINC00035889)
ZINC00035889

>  <LOGBIO>
2.5000

$$$$
ZINC00036392
  -MTS-   02131516232D 0   0.00000     0.00000     0

 25 27  0  0  1  0  0  0  0  0999 V2000
    6.4021   -1.7916    0.0000 C   0  0  0  0  0  0  0  0  0  0  0  0
    5.9926   -2.7039    0.0000 C   0  0  1  0  0  0  0  0  0  0  0  0
    6.5791   -3.5181    0.0000 C   0  0  0  0  0  0  0  0  0  0  0  0
    6.1699   -4.4248    0.0000 C   0  0  0  0  0  0  0  0  0  0  0  0
    5.1751   -4.5272    0.0000 C   0  0  0  0  0  0  0  0  0  0  0  0
    4.5896   -3.7230    0.0000 C   0  0  0  0  0  0  0  0  0  0  0  0
    4.9978   -2.8064    0.0000 N   0  0  0  0  0  0  0  0  0  0  0  0
    4.4109   -1.9967    0.0000 S   0  0  0  0  0  0  0  0  0  0  0  0
    5.2206   -1.4098    0.0000 O   0  0  0  0  0  0  0  0  0  0  0  0
    3.6013   -2.5836    0.0000 O   0  0  0  0  0  0  0  0  0  0  0  0
    3.8240   -1.1871    0.0000 C   0  0  0  0  0  0  0  0  0  0  0  0
    2.8259   -1.2899    0.0000 C   0  0  0  0  0  0  0  0  0  0  0  0
    2.2436   -0.4833    0.0000 C   0  0  0  0  0  0  0  0  0  0  0  0
    2.6505    0.4302    0.0000 C   0  0  0  0  0  0  0  0  0  0  0  0
    2.0615    1.2384    0.0000 N   0  0  0  0  0  0  0  0  0  0  0  0
    2.4683    2.1557    0.0000 C   0  0  0  0  0  0  0  0  0  0  0  0
    3.4576    2.2601    0.0000 O   0  0  0  0  0  0  0  0  0  0  0  0
    1.8798    2.9642    0.0000 C   0  0  0  0  0  0  0  0  0  0  0  0
    2.1898    3.9242    0.0000 N   0  0  0  0  0  0  0  0  0  0  0  0
    1.3798    4.5042    0.0000 N   0  0  0  0  0  0  0  0  0  0  0  0
    0.5698    3.9242    0.0000 C   0  0  0  0  0  0  0  0  0  0  0  0
    0.8798    2.9642    0.0000 N   0  0  0  0  0  0  0  0  0  0  0  0
    3.6395    0.5371    0.0000 C   0  0  0  0  0  0  0  0  0  0  0  0
    4.2308   -0.2735    0.0000 C   0  0  0  0  0  0  0  0  0  0  0  0
    6.5895   -2.6433    0.0000 H   0  0  0  0  0  0  0  0  0  0  0  0
  2  1  1  1  0  0  0
  2 25  1  6  0  0  0
  2  3  1  0  0  0  0
  3  4  1  0  0  0  0
  4  5  1  0  0  0  0
  5  6  1  0  0  0  0
  6  7  1  0  0  0  0
  7  2  1  0  0  0  0
  7  8  1  0  0  0  0
  8  9  2  0  0  0  0
  8 10  2  0  0  0  0
  8 11  1  0  0  0  0
 11 12  2  0  0  0  0
 12 13  1  0  0  0  0
 13 14  2  0  0  0  0
 14 15  1  0  0  0  0
 15 16  1  0  0  0  0
 16 17  2  0  0  0  0
 16 18  1  0  0  0  0
 18 19  2  0  0  0  0
 19 20  1  0  0  0  0
 20 21  1  0  0  0  0
 21 22  2  0  0  0  0
 22 18  1  0  0  0  0
 14 23  1  0  0  0  0
 23 24  2  0  0  0  0
 24 11  1  0  0  0  0
M  END
>  <EXTREG>  (ZINC00036392)
ZINC00036392

>  <LOGBIO>
2.5000

$$$$
ZINC00036853
  -MTS-   02131516232D 0   0.00000     0.00000     0

 17 18  0  0  0  0  0  0  0  0999 V2000
    5.9036   -1.5147    0.0000 C   0  0  0  0  0  0  0  0  0  0  0  0
    5.3151   -0.7062    0.0000 N   0  0  0  0  0  0  0  0  0  0  0  0
    5.6251    0.2538    0.0000 C   0  0  0  0  0  0  0  0  0  0  0  0
    6.5748    0.5670    0.0000 O   0  0  0  0  0  0  0  0  0  0  0  0
    4.8151    0.8338    0.0000 N   0  0  0  0  0  0  0  0  0  0  0  0
    4.8151    1.8338    0.0000 C   0  0  0  0  0  0  0  0  0  0  0  0
    4.0051    0.2538    0.0000 C   0  0  0  0  0  0  0  0  0  0  0  0
    3.0259    0.4565    0.0000 C   0  0  0  0  0  0  0  0  0  0  0  0
    2.3577   -0.2875    0.0000 C   0  0  0  0  0  0  0  0  0  0  0  0
    2.6708   -1.2408    0.0000 C   0  0  0  0  0  0  0  0  0  0  0  0
    2.0045   -1.9864    0.0000 C   0  0  0  0  0  0  0  0  0  0  0  0
    3.6447   -1.4435    0.0000 C   0  0  0  0  0  0  0  0  0  0  0  0
    4.3151   -0.7062    0.0000 C   0  0  0  0  0  0  0  0  0  0  0  0
    1.3791   -0.0817    0.0000 S   0  0  0  0  0  0  0  0  0  0  0  0
    0.4005    0.1241    0.0000 N   0  0  0  0  0  0  0  0  0  0  0  0
    1.1733   -1.0603    0.0000 O   0  0  0  0  0  0  0  0  0  0  0  0
    1.5849    0.8969    0.0000 O   0  0  0  0  0  0  0  0  0  0  0  0
  1  2  1  0  0  0  0
  2  3  1  0  0  0  0
  3  4  2  0  0  0  0
  3  5  1  0  0  0  0
  5  6  1  0  0  0  0
  5  7  1  0  0  0  0
  7  8  2  0  0  0  0
  8  9  1  0  0  0  0
  9 10  2  0  0  0  0
 10 11  1  0  0  0  0
 10 12  1  0  0  0  0
 12 13  2  0  0  0  0
 13  2  1  0  0  0  0
 13  7  1  0  0  0  0
  9 14  1  0  0  0  0
 14 15  1  0  0  0  0
 14 16  2  0  0  0  0
 14 17  2  0  0  0  0
M  END
>  <EXTREG>  (ZINC00036853)
ZINC00036853

>  <LOGBIO>
2.5000

$$$$
ZINC00037160
  -MTS-   02131516232D 0   0.00000     0.00000     0

 17 18  0  0  0  0  0  0  0  0999 V2000
    5.8583   -0.5928    0.0000 Cl  0  0  0  0  0  0  0  0  0  0  0  0
    5.2698    0.2157    0.0000 C   0  0  0  0  0  0  0  0  0  0  0  0
    5.5798    1.1757    0.0000 C   0  0  0  0  0  0  0  0  0  0  0  0
    4.7698    1.7557    0.0000 N   0  0  0  0  0  0  0  0  0  0  0  0
    3.9598    1.1757    0.0000 N   0  0  0  0  0  0  0  0  0  0  0  0
    4.2698    0.2157    0.0000 C   0  0  0  0  0  0  0  0  0  0  0  0
    3.0101    1.4889    0.0000 C   0  0  0  0  0  0  0  0  0  0  0  0
    2.8064    2.4679    0.0000 O   0  0  0  0  0  0  0  0  0  0  0  0
    2.2640    0.8230    0.0000 C   0  0  0  0  0  0  0  0  0  0  0  0
    1.3107    1.1363    0.0000 C   0  0  0  0  0  0  0  0  0  0  0  0
    0.5699    0.4724    0.0000 C   0  0  0  0  0  0  0  0  0  0  0  0
    0.7726   -0.5069    0.0000 C   0  0  0  0  0  0  0  0  0  0  0  0
    1.7161   -0.8222    0.0000 C   0  0  0  0  0  0  0  0  0  0  0  0
    2.4667   -0.1563    0.0000 C   0  0  0  0  0  0  0  0  0  0  0  0
    1.9163   -1.8020    0.0000 N   0  3  0  0  0  0  0  0  0  0  0  0
    1.1657   -2.4679    0.0000 O   0  5  0  0  0  0  0  0  0  0  0  0
    2.8598   -2.1173    0.0000 O   0  0  0  0  0  0  0  0  0  0  0  0
  1  2  1  0  0  0  0
  2  3  1  0  0  0  0
  3  4  2  0  0  0  0
  4  5  1  0  0  0  0
  5  6  1  0  0  0  0
  6  2  2  0  0  0  0
  5  7  1  0  0  0  0
  7  8  2  0  0  0  0
  7  9  1  0  0  0  0
  9 10  2  0  0  0  0
 10 11  1  0  0  0  0
 11 12  2  0  0  0  0
 12 13  1  0  0  0  0
 13 14  2  0  0  0  0
 14  9  1  0  0  0  0
 13 15  1  0  0  0  0
 15 16  1  0  0  0  0
 15 17  2  0  0  0  0
M  CHG  2  15   1  16  -1
M  END
>  <EXTREG>  (ZINC00037160)
ZINC00037160

>  <LOGBIO>
2.5000

$$$$
ZINC00037400
  -MTS-   02131516232D 0   0.00000     0.00000     0

 18 19  0  0  0  0  0  0  0  0999 V2000
    5.9326   -1.7773    0.0000 C   0  0  0  0  0  0  0  0  0  0  0  0
    5.5258   -2.6946    0.0000 O   0  0  0  0  0  0  0  0  0  0  0  0
    4.5365   -2.7990    0.0000 C   0  0  0  0  0  0  0  0  0  0  0  0
    4.1297   -3.7162    0.0000 O   0  0  0  0  0  0  0  0  0  0  0  0
    3.9480   -1.9905    0.0000 C   0  0  0  0  0  0  0  0  0  0  0  0
    4.2580   -1.0305    0.0000 O   0  0  0  0  0  0  0  0  0  0  0  0
    3.4480   -0.4505    0.0000 C   0  0  0  0  0  0  0  0  0  0  0  0
    3.4480    0.5495    0.0000 C   0  0  0  0  0  0  0  0  0  0  0  0
    2.5820    1.0495    0.0000 N   0  0  0  0  0  0  0  0  0  0  0  0
    2.4756    2.0527    0.0000 N   0  0  0  0  0  0  0  0  0  0  0  0
    1.4999    2.2540    0.0000 C   0  0  0  0  0  0  0  0  0  0  0  0
    1.0940    3.1679    0.0000 C   0  0  0  0  0  0  0  0  0  0  0  0
    0.9951    1.3951    0.0000 C   0  0  0  0  0  0  0  0  0  0  0  0
    0.0000    1.2958    0.0000 Cl  0  0  0  0  0  0  0  0  0  0  0  0
    1.6680    0.6436    0.0000 C   0  0  0  0  0  0  0  0  0  0  0  0
    1.4584   -0.3342    0.0000 C   0  0  0  0  0  0  0  0  0  0  0  0
    2.6380   -1.0305    0.0000 C   0  0  0  0  0  0  0  0  0  0  0  0
    2.9480   -1.9905    0.0000 C   0  0  0  0  0  0  0  0  0  0  0  0
  1  2  1  0  0  0  0
  2  3  1  0  0  0  0
  3  4  2  0  0  0  0
  3  5  1  0  0  0  0
  5  6  1  0  0  0  0
  6  7  1  0  0  0  0
  7  8  1  0  0  0  0
  8  9  1  0  0  0  0
  9 10  1  0  0  0  0
 10 11  2  0  0  0  0
 11 12  1  0  0  0  0
 11 13  1  0  0  0  0
 13 14  1  0  0  0  0
 13 15  2  0  0  0  0
 15  9  1  0  0  0  0
 15 16  1  0  0  0  0
  7 17  2  0  0  0  0
 17 18  1  0  0  0  0
 18  5  2  0  0  0  0
M  END
>  <EXTREG>  (ZINC00037400)
ZINC00037400

>  <LOGBIO>
2.5000

$$$$
ZINC00038453
  -MTS-   02131516232D 0   0.00000     0.00000     0

 16 18  0  0  0  0  0  0  0  0999 V2000
    5.2306   -3.3870    0.0000 O   0  0  0  0  0  0  0  0  0  0  0  0
    4.6401   -2.5800    0.0000 C   0  0  0  0  0  0  0  0  0  0  0  0
    5.0442   -1.6615    0.0000 C   0  0  0  0  0  0  0  0  0  0  0  0
    4.4551   -0.8599    0.0000 C   0  0  0  0  0  0  0  0  0  0  0  0
    3.4608   -0.9668    0.0000 C   0  0  0  0  0  0  0  0  0  0  0  0
    3.0557   -1.8753    0.0000 C   0  0  0  0  0  0  0  0  0  0  0  0
    3.6458   -2.6869    0.0000 C   0  0  0  0  0  0  0  0  0  0  0  0
    2.8723   -0.1583    0.0000 C   0  0  0  0  0  0  0  0  0  0  0  0
    3.1823    0.8017    0.0000 N   0  0  0  0  0  0  0  0  0  0  0  0
    2.3723    1.3817    0.0000 C   0  0  0  0  0  0  0  0  0  0  0  0
    2.2727    2.3798    0.0000 C   0  0  0  0  0  0  0  0  0  0  0  0
    1.3607    2.7901    0.0000 C   0  0  0  0  0  0  0  0  0  0  0  0
    0.5478    2.2018    0.0000 C   0  0  0  0  0  0  0  0  0  0  0  0
    0.6509    1.2124    0.0000 C   0  0  0  0  0  0  0  0  0  0  0  0
    1.5623    0.8017    0.0000 C   0  0  0  0  0  0  0  0  0  0  0  0
    1.8723   -0.1583    0.0000 N   0  0  0  0  0  0  0  0  0  0  0  0
  1  2  1  0  0  0  0
  2  3  2  0  0  0  0
  3  4  1  0  0  0  0
  4  5  2  0  0  0  0
  5  6  1  0  0  0  0
  6  7  2  0  0  0  0
  7  2  1  0  0  0  0
  5  8  1  0  0  0  0
  8  9  1  0  0  0  0
  9 10  1  0  0  0  0
 10 11  2  0  0  0  0
 11 12  1  0  0  0  0
 12 13  2  0  0  0  0
 13 14  1  0  0  0  0
 14 15  2  0  0  0  0
 15 10  1  0  0  0  0
 15 16  1  0  0  0  0
 16  8  2  0  0  0  0
M  END
>  <EXTREG>  (ZINC00038453)
ZINC00038453

>  <LOGBIO>
2.5000

$$$$
ZINC00038651
  -MTS-   02131516232D 0   0.00000     0.00000     0

 17 18  0  0  0  0  0  0  0  0999 V2000
    6.5848    2.5006    0.0000 C   0  0  0  0  0  0  0  0  0  0  0  0
    5.7192    1.9997    0.0000 C   0  0  0  0  0  0  0  0  0  0  0  0
    4.8492    2.4997    0.0000 C   0  0  0  0  0  0  0  0  0  0  0  0
    3.9892    1.9997    0.0000 C   0  0  0  0  0  0  0  0  0  0  0  0
    3.9892    0.9997    0.0000 C   0  0  0  0  0  0  0  0  0  0  0  0
    3.1224    0.5011    0.0000 N   0  0  0  0  0  0  0  0  0  0  0  0
    3.1209   -0.5024    0.0000 C   0  0  0  0  0  0  0  0  0  0  0  0
    3.9822   -1.0002    0.0000 O   0  0  0  0  0  0  0  0  0  0  0  0
    2.2544   -1.0015    0.0000 C   0  0  0  0  0  0  0  0  0  0  0  0
    2.2524   -2.0050    0.0000 C   0  0  0  0  0  0  0  0  0  0  0  0
    1.3894   -2.4997    0.0000 C   0  0  0  0  0  0  0  0  0  0  0  0
    0.5234   -1.9997    0.0000 C   0  0  0  0  0  0  0  0  0  0  0  0
    0.5204   -1.0050    0.0000 C   0  0  0  0  0  0  0  0  0  0  0  0
    1.3884   -0.5015    0.0000 C   0  0  0  0  0  0  0  0  0  0  0  0
    4.8492    0.4997    0.0000 C   0  0  0  0  0  0  0  0  0  0  0  0
    5.7192    0.9997    0.0000 C   0  0  0  0  0  0  0  0  0  0  0  0
    6.5848    0.4989    0.0000 F   0  0  0  0  0  0  0  0  0  0  0  0
  1  2  1  0  0  0  0
  2  3  2  0  0  0  0
  3  4  1  0  0  0  0
  4  5  2  0  0  0  0
  5  6  1  0  0  0  0
  6  7  1  0  0  0  0
  7  8  2  0  0  0  0
  7  9  1  0  0  0  0
  9 10  2  0  0  0  0
 10 11  1  0  0  0  0
 11 12  2  0  0  0  0
 12 13  1  0  0  0  0
 13 14  2  0  0  0  0
 14  9  1  0  0  0  0
  5 15  1  0  0  0  0
 15 16  2  0  0  0  0
 16  2  1  0  0  0  0
 16 17  1  0  0  0  0
M  END
>  <EXTREG>  (ZINC00038651)
ZINC00038651

>  <LOGBIO>
2.5000

$$$$
ZINC00039092
  -MTS-   02131516232D 0   0.00000     0.00000     0

 23 25  0  0  1  0  0  0  0  0999 V2000
    8.3175    2.3489    0.0000 C   0  0  0  0  0  0  0  0  0  0  0  0
    7.4510    2.8480    0.0000 O   0  0  0  0  0  0  0  0  0  0  0  0
    6.5855    2.3472    0.0000 C   0  0  0  0  0  0  0  0  0  0  0  0
    5.7155    2.8472    0.0000 C   0  0  0  0  0  0  0  0  0  0  0  0
    4.8555    2.3472    0.0000 C   0  0  0  0  0  0  0  0  0  0  0  0
    4.8555    1.3472    0.0000 C   0  0  0  0  0  0  0  0  0  0  0  0
    5.7155    0.8472    0.0000 C   0  0  0  0  0  0  0  0  0  0  0  0
    6.5855    1.3472    0.0000 C   0  0  0  0  0  0  0  0  0  0  0  0
    7.4510    0.8463    0.0000 O   0  0  0  0  0  0  0  0  0  0  0  0
    3.9887    0.8485    0.0000 C   0  0  2  0  0  0  0  0  0  0  0  0
    3.1199    1.3507    0.0000 C   0  0  0  0  0  0  0  0  0  0  0  0
    2.2587    0.8528    0.0000 C   0  0  0  0  0  0  0  0  0  0  0  0
    1.3932    1.3537    0.0000 O   0  0  0  0  0  0  0  0  0  0  0  0
    2.2562   -0.1472    0.0000 C   0  0  0  0  0  0  0  0  0  0  0  0
    1.3849   -0.6450    0.0000 C   0  0  0  0  0  0  0  0  0  0  0  0
    0.5207   -0.1420    0.0000 O   0  0  0  0  0  0  0  0  0  0  0  0
    1.3824   -1.6450    0.0000 C   0  0  0  0  0  0  0  0  0  0  0  0
    2.2512   -2.1472    0.0000 C   0  0  0  0  0  0  0  0  0  0  0  0
    2.2512   -3.1472    0.0000 O   0  0  0  0  0  0  0  0  0  0  0  0
    3.1124   -1.6493    0.0000 C   0  0  0  0  0  0  0  0  0  0  0  0
    3.1149   -0.6493    0.0000 C   0  0  0  0  0  0  0  0  0  0  0  0
    3.9862   -0.1515    0.0000 O   0  0  0  0  0  0  0  0  0  0  0  0
    3.9893    1.4485    0.0000 H   0  0  0  0  0  0  0  0  0  0  0  0
  1  2  1  0  0  0  0
  2  3  1  0  0  0  0
  3  4  2  0  0  0  0
  4  5  1  0  0  0  0
  5  6  2  0  0  0  0
  6  7  1  0  0  0  0
  7  8  2  0  0  0  0
  8  3  1  0  0  0  0
  8  9  1  0  0  0  0
 10  6  1  1  0  0  0
 10 23  1  6  0  0  0
 10 11  1  0  0  0  0
 11 12  1  0  0  0  0
 12 13  2  0  0  0  0
 12 14  1  0  0  0  0
 14 15  1  0  0  0  0
 15 16  1  0  0  0  0
 15 17  2  0  0  0  0
 17 18  1  0  0  0  0
 18 19  1  0  0  0  0
 18 20  2  0  0  0  0
 20 21  1  0  0  0  0
 21 14  2  0  0  0  0
 21 22  1  0  0  0  0
 22 10  1  0  0  0  0
M  END
>  <EXTREG>  (ZINC00039092)
ZINC00039092

>  <LOGBIO>
2.5000

$$$$
ZINC00039231
  -MTS-   02131516232D 0   0.00000     0.00000     0

 19 20  0  0  0  0  0  0  0  0999 V2000
    4.9160    2.4965    0.0000 C   0  0  0  0  0  0  0  0  0  0  0  0
    5.7860    1.9966    0.0000 C   0  0  0  0  0  0  0  0  0  0  0  0
    5.7870    1.0018    0.0000 O   0  0  0  0  0  0  0  0  0  0  0  0
    4.9215    0.5009    0.0000 C   0  0  0  0  0  0  0  0  0  0  0  0
    4.0515    1.0009    0.0000 C   0  0  0  0  0  0  0  0  0  0  0  0
    3.1915    0.5009    0.0000 C   0  0  0  0  0  0  0  0  0  0  0  0
    2.3247    0.9996    0.0000 N   0  0  0  0  0  0  0  0  0  0  0  0
    2.3222    2.0031    0.0000 C   0  0  0  0  0  0  0  0  0  0  0  0
    1.4589    2.4974    0.0000 C   0  0  0  0  0  0  0  0  0  0  0  0
    0.5932    1.9969    0.0000 O   0  0  0  0  0  0  0  0  0  0  0  0
    0.5907    1.0022    0.0000 C   0  0  0  0  0  0  0  0  0  0  0  0
    1.4589    0.4992    0.0000 C   0  0  0  0  0  0  0  0  0  0  0  0
    3.1915   -0.4991    0.0000 C   0  0  0  0  0  0  0  0  0  0  0  0
    2.3247   -0.9977    0.0000 O   0  0  0  0  0  0  0  0  0  0  0  0
    2.3232   -2.0012    0.0000 C   0  0  0  0  0  0  0  0  0  0  0  0
    1.4604   -2.4964    0.0000 C   0  0  0  0  0  0  0  0  0  0  0  0
    4.0515   -0.9991    0.0000 C   0  0  0  0  0  0  0  0  0  0  0  0
    4.9215   -0.4991    0.0000 C   0  0  0  0  0  0  0  0  0  0  0  0
    5.7870   -0.9999    0.0000 N   0  0  0  0  0  0  0  0  0  0  0  0
  1  2  1  0  0  0  0
  2  3  1  0  0  0  0
  3  4  1  0  0  0  0
  4  5  2  0  0  0  0
  5  6  1  0  0  0  0
  6  7  1  0  0  0  0
  7  8  1  0  0  0  0
  8  9  1  0  0  0  0
  9 10  1  0  0  0  0
 10 11  1  0  0  0  0
 11 12  1  0  0  0  0
 12  7  1  0  0  0  0
  6 13  2  0  0  0  0
 13 14  1  0  0  0  0
 14 15  1  0  0  0  0
 15 16  1  0  0  0  0
 13 17  1  0  0  0  0
 17 18  2  0  0  0  0
 18  4  1  0  0  0  0
 18 19  1  0  0  0  0
M  END
>  <EXTREG>  (ZINC00039231)
ZINC00039231

>  <LOGBIO>
2.5000

$$$$
ZINC00039451
  -MTS-   02131516232D 0   0.00000     0.00000     0

 26 28  0  0  1  0  0  0  0  0999 V2000
    4.3228    3.7470    0.0000 C   0  0  0  0  0  0  0  0  0  0  0  0
    4.3238    2.7436    0.0000 C   0  0  0  0  0  0  0  0  0  0  0  0
    5.1900    2.2440    0.0000 C   0  0  0  0  0  0  0  0  0  0  0  0
    3.4622    2.2462    0.0000 C   0  0  0  0  0  0  0  0  0  0  0  0
    3.4632    1.2428    0.0000 C   0  0  0  0  0  0  0  0  0  0  0  0
    2.5977    0.7419    0.0000 C   0  0  0  0  0  0  0  0  0  0  0  0
    1.7277    1.2419    0.0000 C   0  0  0  0  0  0  0  0  0  0  0  0
    1.7252    2.2419    0.0000 O   0  0  0  0  0  0  0  0  0  0  0  0
    0.8677    0.7419    0.0000 C   0  0  0  0  0  0  0  0  0  0  0  0
    0.8677   -0.2581    0.0000 C   0  0  0  0  0  0  0  0  0  0  0  0
    0.0009   -0.7568    0.0000 O   0  0  0  0  0  0  0  0  0  0  0  0
    1.7277   -0.7581    0.0000 C   0  0  0  0  0  0  0  0  0  0  0  0
    1.7305   -1.7594    0.0000 C   0  0  0  0  0  0  0  0  0  0  0  0
    0.8654   -2.2610    0.0000 O   0  0  0  0  0  0  0  0  0  0  0  0
    2.5971   -2.2584    0.0000 C   0  0  0  0  0  0  0  0  0  0  0  0
    3.4645   -1.7541    0.0000 C   0  0  1  0  0  0  0  0  0  0  0  0
    3.4605   -0.7593    0.0000 O   0  0  0  0  0  0  0  0  0  0  0  0
    2.5977   -0.2581    0.0000 C   0  0  0  0  0  0  0  0  0  0  0  0
    4.3323   -2.2510    0.0000 C   0  0  0  0  0  0  0  0  0  0  0  0
    4.3369   -3.2545    0.0000 C   0  0  0  0  0  0  0  0  0  0  0  0
    5.2012   -3.7470    0.0000 C   0  0  0  0  0  0  0  0  0  0  0  0
    6.0659   -3.2448    0.0000 C   0  0  0  0  0  0  0  0  0  0  0  0
    6.9325   -3.7439    0.0000 O   0  0  0  0  0  0  0  0  0  0  0  0
    6.0664   -2.2500    0.0000 C   0  0  0  0  0  0  0  0  0  0  0  0
    5.1971   -1.7488    0.0000 C   0  0  0  0  0  0  0  0  0  0  0  0
    3.4665   -2.3541    0.0000 H   0  0  0  0  0  0  0  0  0  0  0  0
  1  2  1  0  0  0  0
  2  3  1  0  0  0  0
  2  4  2  0  0  0  0
  4  5  1  0  0  0  0
  5  6  1  0  0  0  0
  6  7  2  0  0  0  0
  7  8  1  0  0  0  0
  7  9  1  0  0  0  0
  9 10  2  0  0  0  0
 10 11  1  0  0  0  0
 10 12  1  0  0  0  0
 12 13  1  0  0  0  0
 13 14  2  0  0  0  0
 13 15  1  0  0  0  0
 15 16  1  0  0  0  0
 16 26  1  6  0  0  0
 16 17  1  0  0  0  0
 17 18  1  0  0  0  0
 18  6  1  0  0  0  0
 18 12  2  0  0  0  0
 16 19  1  1  0  0  0
 19 20  2  0  0  0  0
 20 21  1  0  0  0  0
 21 22  2  0  0  0  0
 22 23  1  0  0  0  0
 22 24  1  0  0  0  0
 24 25  2  0  0  0  0
 25 19  1  0  0  0  0
M  END
>  <EXTREG>  (ZINC00039451)
ZINC00039451

>  <LOGBIO>
2.5000

$$$$
ZINC00039662
  -MTS-   02131516232D 0   0.00000     0.00000     0

 13 14  0  0  0  0  0  0  0  0999 V2000
    4.0493   -2.3386    0.0000 C   0  0  0  0  0  0  0  0  0  0  0  0
    3.4608   -1.5301    0.0000 S   0  0  0  0  0  0  0  0  0  0  0  0
    2.6523   -2.1186    0.0000 O   0  0  0  0  0  0  0  0  0  0  0  0
    4.2693   -0.9416    0.0000 O   0  0  0  0  0  0  0  0  0  0  0  0
    2.8723   -0.7216    0.0000 C   0  0  0  0  0  0  0  0  0  0  0  0
    3.1823    0.2384    0.0000 S   0  0  0  0  0  0  0  0  0  0  0  0
    2.3723    0.8184    0.0000 C   0  0  0  0  0  0  0  0  0  0  0  0
    2.2727    1.8165    0.0000 C   0  0  0  0  0  0  0  0  0  0  0  0
    1.3607    2.2268    0.0000 C   0  0  0  0  0  0  0  0  0  0  0  0
    0.5478    1.6385    0.0000 C   0  0  0  0  0  0  0  0  0  0  0  0
    0.6509    0.6491    0.0000 C   0  0  0  0  0  0  0  0  0  0  0  0
    1.5623    0.2384    0.0000 C   0  0  0  0  0  0  0  0  0  0  0  0
    1.8723   -0.7216    0.0000 N   0  0  0  0  0  0  0  0  0  0  0  0
  1  2  1  0  0  0  0
  2  3  2  0  0  0  0
  2  4  2  0  0  0  0
  2  5  1  0  0  0  0
  5  6  1  0  0  0  0
  6  7  1  0  0  0  0
  7  8  2  0  0  0  0
  8  9  1  0  0  0  0
  9 10  2  0  0  0  0
 10 11  1  0  0  0  0
 11 12  2  0  0  0  0
 12  7  1  0  0  0  0
 12 13  1  0  0  0  0
 13  5  2  0  0  0  0
M  END
>  <EXTREG>  (ZINC00039662)
ZINC00039662

>  <LOGBIO>
2.5000

$$$$
ZINC00040318
  -MTS-   02131516232D 0   0.00000     0.00000     0

 18 19  0  0  0  0  0  0  0  0999 V2000
    2.7294   -2.7338    0.0000 O   0  0  0  0  0  0  0  0  0  0  0  0
    3.7272   -2.6274    0.0000 C   0  0  0  0  0  0  0  0  0  0  0  0
    4.3122   -3.4320    0.0000 O   0  0  0  0  0  0  0  0  0  0  0  0
    4.1331   -1.7135    0.0000 C   0  0  0  0  0  0  0  0  0  0  0  0
    3.5446   -0.9050    0.0000 N   0  0  0  0  0  0  0  0  0  0  0  0
    3.8546    0.0550    0.0000 C   0  0  0  0  0  0  0  0  0  0  0  0
    4.8043    0.3681    0.0000 O   0  0  0  0  0  0  0  0  0  0  0  0
    3.0446    0.6350    0.0000 N   0  0  0  0  0  0  0  0  0  0  0  0
    3.0446    1.6350    0.0000 C   0  0  0  0  0  0  0  0  0  0  0  0
    2.1756    2.1367    0.0000 C   0  0  0  0  0  0  0  0  0  0  0  0
    2.1766    3.1315    0.0000 O   0  0  0  0  0  0  0  0  0  0  0  0
    1.3093    1.6371    0.0000 O   0  0  0  0  0  0  0  0  0  0  0  0
    2.2346    0.0550    0.0000 C   0  0  0  0  0  0  0  0  0  0  0  0
    1.2554    0.2577    0.0000 C   0  0  0  0  0  0  0  0  0  0  0  0
    0.5872   -0.4863    0.0000 C   0  0  0  0  0  0  0  0  0  0  0  0
    0.9003   -1.4396    0.0000 C   0  0  0  0  0  0  0  0  0  0  0  0
    1.8742   -1.6423    0.0000 C   0  0  0  0  0  0  0  0  0  0  0  0
    2.5446   -0.9050    0.0000 C   0  0  0  0  0  0  0  0  0  0  0  0
  1  2  1  0  0  0  0
  2  3  2  0  0  0  0
  2  4  1  0  0  0  0
  4  5  1  0  0  0  0
  5  6  1  0  0  0  0
  6  7  2  0  0  0  0
  6  8  1  0  0  0  0
  8  9  1  0  0  0  0
  9 10  1  0  0  0  0
 10 11  1  0  0  0  0
 10 12  2  0  0  0  0
  8 13  1  0  0  0  0
 13 14  2  0  0  0  0
 14 15  1  0  0  0  0
 15 16  2  0  0  0  0
 16 17  1  0  0  0  0
 17 18  2  0  0  0  0
 18  5  1  0  0  0  0
 18 13  1  0  0  0  0
M  END
>  <EXTREG>  (ZINC00040318)
ZINC00040318

>  <LOGBIO>
2.5000

$$$$
ZINC00040600
  -MTS-   02131516232D 0   0.00000     0.00000     0

 17 18  0  0  1  0  0  0  0  0999 V2000
    2.0571   -2.0637    0.0000 C   0  0  0  0  0  0  0  0  0  0  0  0
    3.0549   -1.9574    0.0000 C   0  0  2  0  0  0  0  0  0  0  0  0
    3.4608   -1.0435    0.0000 O   0  0  0  0  0  0  0  0  0  0  0  0
    2.8723   -0.2350    0.0000 N   0  0  0  0  0  0  0  0  0  0  0  0
    3.1823    0.7250    0.0000 C   0  0  0  0  0  0  0  0  0  0  0  0
    4.1320    1.0382    0.0000 O   0  0  0  0  0  0  0  0  0  0  0  0
    2.3723    1.3050    0.0000 C   0  0  0  0  0  0  0  0  0  0  0  0
    2.2727    2.3031    0.0000 C   0  0  0  0  0  0  0  0  0  0  0  0
    1.3607    2.7134    0.0000 C   0  0  0  0  0  0  0  0  0  0  0  0
    0.5478    2.1251    0.0000 C   0  0  0  0  0  0  0  0  0  0  0  0
    0.6509    1.1357    0.0000 C   0  0  0  0  0  0  0  0  0  0  0  0
    1.5623    0.7250    0.0000 C   0  0  0  0  0  0  0  0  0  0  0  0
    1.8723   -0.2350    0.0000 C   0  0  0  0  0  0  0  0  0  0  0  0
    1.2838   -1.0435    0.0000 O   0  0  0  0  0  0  0  0  0  0  0  0
    3.6399   -2.7620    0.0000 C   0  0  0  0  0  0  0  0  0  0  0  0
    4.6377   -2.6556    0.0000 C   0  0  0  0  0  0  0  0  0  0  0  0
    2.7017   -1.4724    0.0000 H   0  0  0  0  0  0  0  0  0  0  0  0
  2  1  1  6  0  0  0
  2 17  1  1  0  0  0
  2  3  1  0  0  0  0
  3  4  1  0  0  0  0
  4  5  1  0  0  0  0
  5  6  2  0  0  0  0
  5  7  1  0  0  0  0
  7  8  2  0  0  0  0
  8  9  1  0  0  0  0
  9 10  2  0  0  0  0
 10 11  1  0  0  0  0
 11 12  2  0  0  0  0
 12  7  1  0  0  0  0
 12 13  1  0  0  0  0
 13  4  1  0  0  0  0
 13 14  2  0  0  0  0
  2 15  1  0  0  0  0
 15 16  2  0  0  0  0
M  END
>  <EXTREG>  (ZINC00040600)
ZINC00040600

>  <LOGBIO>
2.5000

$$$$
ZINC00041117
  -MTS-   02131516232D 0   0.00000     0.00000     0

 18 20  0  0  0  0  0  0  0  0999 V2000
    3.2418   -3.4967    0.0000 F   0  0  0  0  0  0  0  0  0  0  0  0
    3.6445   -2.5814    0.0000 C   0  0  0  0  0  0  0  0  0  0  0  0
    4.6419   -2.4711    0.0000 C   0  0  0  0  0  0  0  0  0  0  0  0
    5.0407   -1.5597    0.0000 C   0  0  0  0  0  0  0  0  0  0  0  0
    4.4501   -0.7527    0.0000 C   0  0  0  0  0  0  0  0  0  0  0  0
    3.4608   -0.8571    0.0000 C   0  0  0  0  0  0  0  0  0  0  0  0
    3.0540   -1.7744    0.0000 C   0  0  0  0  0  0  0  0  0  0  0  0
    2.8723   -0.0486    0.0000 N   0  0  0  0  0  0  0  0  0  0  0  0
    3.1823    0.9114    0.0000 C   0  0  0  0  0  0  0  0  0  0  0  0
    4.1320    1.2246    0.0000 O   0  0  0  0  0  0  0  0  0  0  0  0
    2.3723    1.4914    0.0000 C   0  0  0  0  0  0  0  0  0  0  0  0
    2.2727    2.4895    0.0000 C   0  0  0  0  0  0  0  0  0  0  0  0
    1.3607    2.8998    0.0000 C   0  0  0  0  0  0  0  0  0  0  0  0
    0.5478    2.3115    0.0000 C   0  0  0  0  0  0  0  0  0  0  0  0
    0.6509    1.3221    0.0000 C   0  0  0  0  0  0  0  0  0  0  0  0
    1.5623    0.9114    0.0000 C   0  0  0  0  0  0  0  0  0  0  0  0
    1.8723   -0.0486    0.0000 C   0  0  0  0  0  0  0  0  0  0  0  0
    1.2838   -0.8571    0.0000 O   0  0  0  0  0  0  0  0  0  0  0  0
  1  2  1  0  0  0  0
  2  3  2  0  0  0  0
  3  4  1  0  0  0  0
  4  5  2  0  0  0  0
  5  6  1  0  0  0  0
  6  7  2  0  0  0  0
  7  2  1  0  0  0  0
  6  8  1  0  0  0  0
  8  9  1  0  0  0  0
  9 10  2  0  0  0  0
  9 11  1  0  0  0  0
 11 12  2  0  0  0  0
 12 13  1  0  0  0  0
 13 14  2  0  0  0  0
 14 15  1  0  0  0  0
 15 16  2  0  0  0  0
 16 11  1  0  0  0  0
 16 17  1  0  0  0  0
 17  8  1  0  0  0  0
 17 18  2  0  0  0  0
M  END
>  <EXTREG>  (ZINC00041117)
ZINC00041117

>  <LOGBIO>
2.5000

$$$$
ZINC00042674
  -MTS-   02131516232D 0   0.00000     0.00000     0

 21 23  0  0  0  0  0  0  0  0999 V2000
    7.4361   -0.6682    0.0000 C   0  0  0  0  0  0  0  0  0  0  0  0
    6.4419   -0.7761    0.0000 C   0  0  0  0  0  0  0  0  0  0  0  0
    5.8485    0.0331    0.0000 C   0  0  0  0  0  0  0  0  0  0  0  0
    4.8598   -0.0763    0.0000 C   0  0  0  0  0  0  0  0  0  0  0  0
    4.4553   -0.9908    0.0000 C   0  0  0  0  0  0  0  0  0  0  0  0
    3.4608   -1.0962    0.0000 C   0  0  0  0  0  0  0  0  0  0  0  0
    2.8723   -0.2877    0.0000 N   0  0  0  0  0  0  0  0  0  0  0  0
    3.1823    0.6723    0.0000 C   0  0  0  0  0  0  0  0  0  0  0  0
    4.1320    0.9854    0.0000 O   0  0  0  0  0  0  0  0  0  0  0  0
    2.3723    1.2523    0.0000 C   0  0  0  0  0  0  0  0  0  0  0  0
    2.2727    2.2504    0.0000 C   0  0  0  0  0  0  0  0  0  0  0  0
    1.3607    2.6607    0.0000 C   0  0  0  0  0  0  0  0  0  0  0  0
    0.5478    2.0724    0.0000 C   0  0  0  0  0  0  0  0  0  0  0  0
    0.6509    1.0830    0.0000 C   0  0  0  0  0  0  0  0  0  0  0  0
    1.5623    0.6723    0.0000 C   0  0  0  0  0  0  0  0  0  0  0  0
    1.8723   -0.2877    0.0000 S   0  0  0  0  0  0  0  0  0  0  0  0
    1.9762   -1.2823    0.0000 O   0  0  0  0  0  0  0  0  0  0  0  0
    0.8939   -0.4945    0.0000 O   0  0  0  0  0  0  0  0  0  0  0  0
    5.0395   -1.7959    0.0000 C   0  0  0  0  0  0  0  0  0  0  0  0
    4.6327   -2.7094    0.0000 C   0  0  0  0  0  0  0  0  0  0  0  0
    6.0374   -1.6906    0.0000 C   0  0  0  0  0  0  0  0  0  0  0  0
  1  2  1  0  0  0  0
  2  3  2  0  0  0  0
  3  4  1  0  0  0  0
  4  5  2  0  0  0  0
  5  6  1  0  0  0  0
  6  7  1  0  0  0  0
  7  8  1  0  0  0  0
  8  9  2  0  0  0  0
  8 10  1  0  0  0  0
 10 11  2  0  0  0  0
 11 12  1  0  0  0  0
 12 13  2  0  0  0  0
 13 14  1  0  0  0  0
 14 15  2  0  0  0  0
 15 10  1  0  0  0  0
 15 16  1  0  0  0  0
 16  7  1  0  0  0  0
 16 17  2  0  0  0  0
 16 18  2  0  0  0  0
  5 19  1  0  0  0  0
 19 20  1  0  0  0  0
 19 21  2  0  0  0  0
 21  2  1  0  0  0  0
M  END
>  <EXTREG>  (ZINC00042674)
ZINC00042674

>  <LOGBIO>
2.5000

$$$$
ZINC00044412
  -MTS-   02131516232D 0   0.00000     0.00000     0

 22 25  0  0  1  0  0  0  0  0999 V2000
    0.3869   -0.3258    0.0000 O   0  0  0  0  0  0  0  0  0  0  0  0
    1.3712   -0.5021    0.0000 C   0  0  0  0  0  0  0  0  0  0  0  0
    2.0161    0.2622    0.0000 C   0  0  1  0  0  0  0  0  0  0  0  0
    1.5261    1.1722    0.0000 C   0  0  2  0  0  0  0  0  0  0  0  0
    0.7477    1.8001    0.0000 C   0  0  0  0  0  0  0  0  0  0  0  0
    0.9023    2.7881    0.0000 O   0  0  0  0  0  0  0  0  0  0  0  0
    2.6361    0.8522    0.0000 C   0  0  0  0  0  0  0  0  0  0  0  0
    3.4361    1.2022    0.0000 C   0  0  0  0  0  0  0  0  0  0  0  0
    3.8060    2.1711    0.0000 C   0  0  0  0  0  0  0  0  0  0  0  0
    4.8007    2.2739    0.0000 C   0  0  0  0  0  0  0  0  0  0  0  0
    5.3876    1.4599    0.0000 C   0  0  0  0  0  0  0  0  0  0  0  0
    4.9786    0.5531    0.0000 C   0  0  0  0  0  0  0  0  0  0  0  0
    3.9461    0.5022    0.0000 C   0  0  0  0  0  0  0  0  0  0  0  0
    3.0261   -0.0778    0.0000 C   0  0  0  0  0  0  0  0  0  0  0  0
    2.9461   -1.6278    0.0000 C   0  0  0  0  0  0  0  0  0  0  0  0
    2.5291   -2.5833    0.0000 C   0  0  0  0  0  0  0  0  0  0  0  0
    1.5302   -2.6315    0.0000 C   0  0  0  0  0  0  0  0  0  0  0  0
    0.9888   -1.7867    0.0000 C   0  0  0  0  0  0  0  0  0  0  0  0
    1.4468   -0.9036    0.0000 C   0  0  0  0  0  0  0  0  0  0  0  0
    2.4861   -0.9178    0.0000 C   0  0  0  0  0  0  0  0  0  0  0  0
    1.0644    0.7889    0.0000 H   0  0  0  0  0  0  0  0  0  0  0  0
    1.4193    0.3242    0.0000 H   0  0  0  0  0  0  0  0  0  0  0  0
  1  2  1  0  0  0  0
  3  2  1  1  0  0  0
  3 22  1  6  0  0  0
  3  4  1  0  0  0  0
  4 21  1  1  0  0  0
  4  5  1  6  0  0  0
  5  6  1  0  0  0  0
  4  7  1  0  0  0  0
  7  8  1  0  0  0  0
  8  9  1  0  0  0  0
  9 10  2  0  0  0  0
 10 11  1  0  0  0  0
 11 12  2  0  0  0  0
 12 13  1  0  0  0  0
 13  8  2  0  0  0  0
 13 14  1  0  0  0  0
 14  3  1  0  0  0  0
 14 15  1  0  0  0  0
 15 16  1  0  0  0  0
 16 17  2  0  0  0  0
 17 18  1  0  0  0  0
 18 19  2  0  0  0  0
 19 20  1  0  0  0  0
 20  7  1  0  0  0  0
 20 15  2  0  0  0  0
M  END
>  <EXTREG>  (ZINC00044412)
ZINC00044412

>  <LOGBIO>
2.5000

$$$$
ZINC00045765
  -MTS-   02131516232D 0   0.00000     0.00000     0

 16 17  0  0  0  0  0  0  0  0999 V2000
    5.8206   -2.7960    0.0000 C   0  0  0  0  0  0  0  0  0  0  0  0
    5.2337   -1.9863    0.0000 C   0  0  0  0  0  0  0  0  0  0  0  0
    4.2355   -2.0892    0.0000 C   0  0  0  0  0  0  0  0  0  0  0  0
    3.6533   -1.2825    0.0000 C   0  0  0  0  0  0  0  0  0  0  0  0
    4.0601   -0.3690    0.0000 C   0  0  0  0  0  0  0  0  0  0  0  0
    3.4712    0.4391    0.0000 N   0  0  0  0  0  0  0  0  0  0  0  0
    2.4734    0.3328    0.0000 C   0  0  0  0  0  0  0  0  0  0  0  0
    2.0710   -0.5770    0.0000 O   0  0  0  0  0  0  0  0  0  0  0  0
    1.8840    1.1407    0.0000 C   0  0  0  0  0  0  0  0  0  0  0  0
    0.8752    1.1396    0.0000 C   0  0  0  0  0  0  0  0  0  0  0  0
    0.5712    2.0884    0.0000 C   0  0  0  0  0  0  0  0  0  0  0  0
    1.3714    2.6818    0.0000 N   0  0  0  0  0  0  0  0  0  0  0  0
    2.1903    2.0926    0.0000 N   0  0  0  0  0  0  0  0  0  0  0  0
    5.0491   -0.2621    0.0000 C   0  0  0  0  0  0  0  0  0  0  0  0
    5.4537    0.6524    0.0000 C   0  0  0  0  0  0  0  0  0  0  0  0
    5.6405   -1.0728    0.0000 C   0  0  0  0  0  0  0  0  0  0  0  0
  1  2  1  0  0  0  0
  2  3  2  0  0  0  0
  3  4  1  0  0  0  0
  4  5  2  0  0  0  0
  5  6  1  0  0  0  0
  6  7  1  0  0  0  0
  7  8  2  0  0  0  0
  7  9  1  0  0  0  0
  9 10  1  0  0  0  0
 10 11  2  0  0  0  0
 11 12  1  0  0  0  0
 12 13  1  0  0  0  0
 13  9  2  0  0  0  0
  5 14  1  0  0  0  0
 14 15  1  0  0  0  0
 14 16  2  0  0  0  0
 16  2  1  0  0  0  0
M  END
>  <EXTREG>  (ZINC00045765)
ZINC00045765

>  <LOGBIO>
2.5000

$$$$
ZINC00046538
  -MTS-   02131516232D 0   0.00000     0.00000     0

 12 13  0  0  0  0  0  0  0  0999 V2000
    4.3311    1.7509    0.0000 Cl  0  0  0  0  0  0  0  0  0  0  0  0
    3.4655    1.2500    0.0000 C   0  0  0  0  0  0  0  0  0  0  0  0
    2.5955    1.7500    0.0000 C   0  0  0  0  0  0  0  0  0  0  0  0
    1.7355    1.2500    0.0000 C   0  0  0  0  0  0  0  0  0  0  0  0
    1.7355    0.2500    0.0000 C   0  0  0  0  0  0  0  0  0  0  0  0
    0.8655   -0.2500    0.0000 N   0  0  0  0  0  0  0  0  0  0  0  0
    0.8655   -1.2500    0.0000 C   0  0  0  0  0  0  0  0  0  0  0  0
    0.0000   -1.7509    0.0000 Cl  0  0  0  0  0  0  0  0  0  0  0  0
    1.7355   -1.7500    0.0000 C   0  0  0  0  0  0  0  0  0  0  0  0
    2.5955   -1.2500    0.0000 N   0  0  0  0  0  0  0  0  0  0  0  0
    2.5955   -0.2500    0.0000 C   0  0  0  0  0  0  0  0  0  0  0  0
    3.4655    0.2500    0.0000 C   0  0  0  0  0  0  0  0  0  0  0  0
  1  2  1  0  0  0  0
  2  3  2  0  0  0  0
  3  4  1  0  0  0  0
  4  5  2  0  0  0  0
  5  6  1  0  0  0  0
  6  7  2  0  0  0  0
  7  8  1  0  0  0  0
  7  9  1  0  0  0  0
  9 10  2  0  0  0  0
 10 11  1  0  0  0  0
 11  5  1  0  0  0  0
 11 12  2  0  0  0  0
 12  2  1  0  0  0  0
M  END
>  <EXTREG>  (ZINC00046538)
ZINC00046538

>  <LOGBIO>
2.5000

$$$$
ZINC00048488
  -MTS-   02131516232D 0   0.00000     0.00000     0

 24 25  0  0  1  0  0  0  0  0999 V2000
    8.9110   -1.3387    0.0000 C   0  0  0  0  0  0  0  0  0  0  0  0
    7.9326   -1.1320    0.0000 C   0  0  0  0  0  0  0  0  0  0  0  0
    8.1394   -0.1536    0.0000 C   0  0  0  0  0  0  0  0  0  0  0  0
    7.7259   -2.1104    0.0000 C   0  0  0  0  0  0  0  0  0  0  0  0
    6.5629   -0.8426    0.0000 C   0  0  1  0  0  0  0  0  0  0  0  0
    6.4589   -1.8372    0.0000 O   0  0  0  0  0  0  0  0  0  0  0  0
    6.8729    0.1174    0.0000 C   0  0  0  0  0  0  0  0  0  0  0  0
    6.0629    0.6974    0.0000 C   0  0  0  0  0  0  0  0  0  0  0  0
    5.2529    0.1174    0.0000 N   0  0  0  0  0  0  0  0  0  0  0  0
    5.5629   -0.8426    0.0000 N   0  0  0  0  0  0  0  0  0  0  0  0
    4.9744   -1.6511    0.0000 C   0  0  0  0  0  0  0  0  0  0  0  0
    5.3812   -2.5683    0.0000 O   0  0  0  0  0  0  0  0  0  0  0  0
    3.9851   -1.5467    0.0000 C   0  0  0  0  0  0  0  0  0  0  0  0
    3.5782   -0.6294    0.0000 C   0  0  0  0  0  0  0  0  0  0  0  0
    2.5839   -0.5235    0.0000 C   0  0  0  0  0  0  0  0  0  0  0  0
    1.9921   -1.3338    0.0000 C   0  0  0  0  0  0  0  0  0  0  0  0
    1.0031   -1.2264    0.0000 C   0  0  0  0  0  0  0  0  0  0  0  0
    0.5968   -0.3127    0.0000 C   0  0  0  0  0  0  0  0  0  0  0  0
    1.1794    0.4936    0.0000 C   0  0  0  0  0  0  0  0  0  0  0  0
    2.1775    0.3903    0.0000 C   0  0  0  0  0  0  0  0  0  0  0  0
    6.0629    1.6974    0.0000 C   0  0  0  0  0  0  0  0  0  0  0  0
    5.0629    1.6974    0.0000 F   0  0  0  0  0  0  0  0  0  0  0  0
    7.0629    1.6974    0.0000 F   0  0  0  0  0  0  0  0  0  0  0  0
    6.0629    2.6974    0.0000 F   0  0  0  0  0  0  0  0  0  0  0  0
  1  2  1  0  0  0  0
  2  3  1  0  0  0  0
  2  4  1  0  0  0  0
  5  2  1  6  0  0  0
  5  6  1  1  0  0  0
  5  7  1  0  0  0  0
  7  8  1  0  0  0  0
  8  9  2  0  0  0  0
  9 10  1  0  0  0  0
 10  5  1  0  0  0  0
 10 11  1  0  0  0  0
 11 12  2  0  0  0  0
 11 13  1  0  0  0  0
 13 14  1  0  0  0  0
 14 15  1  0  0  0  0
 15 16  2  0  0  0  0
 16 17  1  0  0  0  0
 17 18  2  0  0  0  0
 18 19  1  0  0  0  0
 19 20  2  0  0  0  0
 20 15  1  0  0  0  0
  8 21  1  0  0  0  0
 21 22  1  0  0  0  0
 21 23  1  0  0  0  0
 21 24  1  0  0  0  0
M  END
>  <EXTREG>  (ZINC00048488)
ZINC00048488

>  <LOGBIO>
2.5000

$$$$
ZINC00048881
  -MTS-   02131516232D 0   0.00000     0.00000     0

 23 25  0  0  1  0  0  0  0  0999 V2000
    7.4644   -2.9484    0.0000 C   0  0  0  0  0  0  0  0  0  0  0  0
    6.8738   -2.1414    0.0000 N   0  0  0  0  0  0  0  0  0  0  0  0
    7.2779   -1.2229    0.0000 C   0  0  0  0  0  0  0  0  0  0  0  0
    6.6888   -0.4213    0.0000 C   0  0  0  0  0  0  0  0  0  0  0  0
    5.6945   -0.5282    0.0000 N   0  0  0  0  0  0  0  0  0  0  0  0
    5.2894   -1.4368    0.0000 C   0  0  0  0  0  0  0  0  0  0  0  0
    5.8795   -2.2483    0.0000 C   0  0  0  0  0  0  0  0  0  0  0  0
    5.1060    0.2803    0.0000 C   0  0  2  0  0  0  0  0  0  0  0  0
    5.4160    1.2403    0.0000 C   0  0  0  0  0  0  0  0  0  0  0  0
    4.6060    1.8203    0.0000 C   0  0  0  0  0  0  0  0  0  0  0  0
    4.6060    2.8203    0.0000 O   0  0  0  0  0  0  0  0  0  0  0  0
    3.7960    1.2403    0.0000 N   0  0  0  0  0  0  0  0  0  0  0  0
    4.1060    0.2803    0.0000 C   0  0  0  0  0  0  0  0  0  0  0  0
    3.5175   -0.5282    0.0000 O   0  0  0  0  0  0  0  0  0  0  0  0
    2.8463    1.5534    0.0000 C   0  0  0  0  0  0  0  0  0  0  0  0
    2.6410    2.5356    0.0000 C   0  0  0  0  0  0  0  0  0  0  0  0
    1.6956    2.8452    0.0000 C   0  0  0  0  0  0  0  0  0  0  0  0
    0.9489    2.1801    0.0000 C   0  0  0  0  0  0  0  0  0  0  0  0
    0.0000    2.4956    0.0000 Cl  0  0  0  0  0  0  0  0  0  0  0  0
    1.1476    1.2053    0.0000 C   0  0  0  0  0  0  0  0  0  0  0  0
    2.0996    0.8883    0.0000 C   0  0  0  0  0  0  0  0  0  0  0  0
    2.3013   -0.0912    0.0000 Cl  0  0  0  0  0  0  0  0  0  0  0  0
    5.6985    0.3749    0.0000 H   0  0  0  0  0  0  0  0  0  0  0  0
  1  2  1  0  0  0  0
  2  3  1  0  0  0  0
  3  4  1  0  0  0  0
  4  5  1  0  0  0  0
  5  6  1  0  0  0  0
  6  7  1  0  0  0  0
  7  2  1  0  0  0  0
  8  5  1  1  0  0  0
  8 23  1  6  0  0  0
  8  9  1  0  0  0  0
  9 10  1  0  0  0  0
 10 11  2  0  0  0  0
 10 12  1  0  0  0  0
 12 13  1  0  0  0  0
 13  8  1  0  0  0  0
 13 14  2  0  0  0  0
 12 15  1  0  0  0  0
 15 16  2  0  0  0  0
 16 17  1  0  0  0  0
 17 18  2  0  0  0  0
 18 19  1  0  0  0  0
 18 20  1  0  0  0  0
 20 21  2  0  0  0  0
 21 15  1  0  0  0  0
 21 22  1  0  0  0  0
M  END
>  <EXTREG>  (ZINC00048881)
ZINC00048881

>  <LOGBIO>
2.5000

$$$$
ZINC00049628
  -MTS-   02131516232D 0   0.00000     0.00000     0

 18 19  0  0  0  0  0  0  0  0999 V2000
    1.6899    2.5482    0.0000 C   0  0  0  0  0  0  0  0  0  0  0  0
    2.6401    2.2366    0.0000 C   0  0  0  0  0  0  0  0  0  0  0  0
    3.4584    2.8266    0.0000 C   0  0  0  0  0  0  0  0  0  0  0  0
    4.2593    2.2340    0.0000 C   0  0  0  0  0  0  0  0  0  0  0  0
    3.9562    1.2850    0.0000 N   0  0  0  0  0  0  0  0  0  0  0  0
    2.9474    1.2850    0.0000 N   0  0  0  0  0  0  0  0  0  0  0  0
    2.3589    0.4765    0.0000 C   0  0  0  0  0  0  0  0  0  0  0  0
    2.7662   -0.4406    0.0000 C   0  0  0  0  0  0  0  0  0  0  0  0
    3.7556   -0.5444    0.0000 O   0  0  0  0  0  0  0  0  0  0  0  0
    2.1781   -1.2494    0.0000 C   0  0  0  0  0  0  0  0  0  0  0  0
    1.1801   -1.1451    0.0000 C   0  0  0  0  0  0  0  0  0  0  0  0
    0.5967   -1.9508    0.0000 C   0  0  0  0  0  0  0  0  0  0  0  0
    1.0022   -2.8649    0.0000 C   0  0  0  0  0  0  0  0  0  0  0  0
    1.9911   -2.9733    0.0000 C   0  0  0  0  0  0  0  0  0  0  0  0
    2.5836   -2.1635    0.0000 C   0  0  0  0  0  0  0  0  0  0  0  0
    5.2109    2.5413    0.0000 N   0  3  0  0  0  0  0  0  0  0  0  0
    5.4218    3.5223    0.0000 O   0  5  0  0  0  0  0  0  0  0  0  0
    5.9493    1.8747    0.0000 O   0  0  0  0  0  0  0  0  0  0  0  0
  1  2  1  0  0  0  0
  2  3  2  0  0  0  0
  3  4  1  0  0  0  0
  4  5  2  0  0  0  0
  5  6  1  0  0  0  0
  6  2  1  0  0  0  0
  6  7  1  0  0  0  0
  7  8  1  0  0  0  0
  8  9  2  0  0  0  0
  8 10  1  0  0  0  0
 10 11  2  0  0  0  0
 11 12  1  0  0  0  0
 12 13  2  0  0  0  0
 13 14  1  0  0  0  0
 14 15  2  0  0  0  0
 15 10  1  0  0  0  0
  4 16  1  0  0  0  0
 16 17  1  0  0  0  0
 16 18  2  0  0  0  0
M  CHG  2  16   1  17  -1
M  END
>  <EXTREG>  (ZINC00049628)
ZINC00049628

>  <LOGBIO>
2.5000

$$$$
ZINC00051242
  -MTS-   02131516232D 0   0.00000     0.00000     0

 14 15  0  0  0  0  0  0  0  0999 V2000
    7.6373   -0.2803    0.0000 N   0  0  0  0  0  0  0  0  0  0  0  0
    6.6373   -0.2803    0.0000 C   0  0  0  0  0  0  0  0  0  0  0  0
    5.6373   -0.2803    0.0000 C   0  0  0  0  0  0  0  0  0  0  0  0
    5.0436    0.5353    0.0000 C   0  0  0  0  0  0  0  0  0  0  0  0
    4.0979    0.2218    0.0000 N   0  0  0  0  0  0  0  0  0  0  0  0
    3.2895    0.8103    0.0000 C   0  0  0  0  0  0  0  0  0  0  0  0
    2.3755    0.4044    0.0000 C   0  0  0  0  0  0  0  0  0  0  0  0
    1.5637    0.9942    0.0000 C   0  0  0  0  0  0  0  0  0  0  0  0
    0.6554    0.5885    0.0000 C   0  0  0  0  0  0  0  0  0  0  0  0
    0.5490   -0.4058    0.0000 C   0  0  0  0  0  0  0  0  0  0  0  0
    1.3509   -0.9945    0.0000 C   0  0  0  0  0  0  0  0  0  0  0  0
    2.2691   -0.5899    0.0000 C   0  0  0  0  0  0  0  0  0  0  0  0
    4.0902   -0.7744    0.0000 N   0  0  0  0  0  0  0  0  0  0  0  0
    5.0488   -1.0887    0.0000 N   0  0  0  0  0  0  0  0  0  0  0  0
  1  2  3  0  0  0  0
  2  3  1  0  0  0  0
  3  4  2  0  0  0  0
  4  5  1  0  0  0  0
  5  6  1  0  0  0  0
  6  7  1  0  0  0  0
  7  8  2  0  0  0  0
  8  9  1  0  0  0  0
  9 10  2  0  0  0  0
 10 11  1  0  0  0  0
 11 12  2  0  0  0  0
 12  7  1  0  0  0  0
  5 13  1  0  0  0  0
 13 14  2  0  0  0  0
 14  3  1  0  0  0  0
M  END
>  <EXTREG>  (ZINC00051242)
ZINC00051242

>  <LOGBIO>
2.5000

$$$$
ZINC00051449
  -MTS-   02131516232D 0   0.00000     0.00000     0

 14 14  0  0  0  0  0  0  0  0999 V2000
    2.4420   -1.8695    0.0000 C   0  0  0  0  0  0  0  0  0  0  0  0
    2.8488   -0.9522    0.0000 C   0  0  0  0  0  0  0  0  0  0  0  0
    3.8381   -0.8478    0.0000 O   0  0  0  0  0  0  0  0  0  0  0  0
    4.2450    0.0695    0.0000 C   0  0  0  0  0  0  0  0  0  0  0  0
    5.2343    0.1738    0.0000 O   0  0  0  0  0  0  0  0  0  0  0  0
    3.6564    0.8779    0.0000 C   0  0  0  0  0  0  0  0  0  0  0  0
    3.9664    1.8379    0.0000 N   0  0  0  0  0  0  0  0  0  0  0  0
    3.1564    2.4179    0.0000 O   0  0  0  0  0  0  0  0  0  0  0  0
    2.3464    1.8379    0.0000 N   0  0  0  0  0  0  0  0  0  0  0  0
    2.6564    0.8779    0.0000 C   0  0  0  0  0  0  0  0  0  0  0  0
    2.0679    0.0695    0.0000 N   0  0  0  0  0  0  0  0  0  0  0  0
    1.0701    0.1752    0.0000 C   0  0  0  0  0  0  0  0  0  0  0  0
    0.4855   -0.6296    0.0000 C   0  0  0  0  0  0  0  0  0  0  0  0
    0.6637    1.0889    0.0000 O   0  0  0  0  0  0  0  0  0  0  0  0
  1  2  1  0  0  0  0
  2  3  1  0  0  0  0
  3  4  1  0  0  0  0
  4  5  2  0  0  0  0
  4  6  1  0  0  0  0
  6  7  2  0  0  0  0
  7  8  1  0  0  0  0
  8  9  1  0  0  0  0
  9 10  2  0  0  0  0
 10  6  1  0  0  0  0
 10 11  1  0  0  0  0
 11 12  1  0  0  0  0
 12 13  1  0  0  0  0
 12 14  2  0  0  0  0
M  END
>  <EXTREG>  (ZINC00051449)
ZINC00051449

>  <LOGBIO>
2.5000

$$$$
ZINC00051640
  -MTS-   02131516232D 0   0.00000     0.00000     0

 17 18  0  0  0  0  0  0  0  0999 V2000
    6.6531    0.9816    0.0000 C   0  0  0  0  0  0  0  0  0  0  0  0
    5.7833    1.4820    0.0000 C   0  0  0  0  0  0  0  0  0  0  0  0
    5.7829    2.4768    0.0000 O   0  0  0  0  0  0  0  0  0  0  0  0
    4.9178    0.9812    0.0000 C   0  0  0  0  0  0  0  0  0  0  0  0
    4.0478    1.4812    0.0000 C   0  0  0  0  0  0  0  0  0  0  0  0
    3.1878    0.9812    0.0000 C   0  0  0  0  0  0  0  0  0  0  0  0
    2.3210    1.4799    0.0000 F   0  0  0  0  0  0  0  0  0  0  0  0
    3.1878   -0.0188    0.0000 C   0  0  0  0  0  0  0  0  0  0  0  0
    4.0478   -0.5188    0.0000 C   0  0  0  0  0  0  0  0  0  0  0  0
    4.9178   -0.0188    0.0000 C   0  0  0  0  0  0  0  0  0  0  0  0
    5.7833   -0.5197    0.0000 C   0  0  0  0  0  0  0  0  0  0  0  0
    2.3210   -0.5175    0.0000 N   0  0  0  0  0  0  0  0  0  0  0  0
    1.4523   -0.0153    0.0000 C   0  0  0  0  0  0  0  0  0  0  0  0
    0.5910   -0.5132    0.0000 C   0  0  0  0  0  0  0  0  0  0  0  0
    0.5885   -1.5132    0.0000 O   0  0  0  0  0  0  0  0  0  0  0  0
    1.4473   -2.0153    0.0000 C   0  0  0  0  0  0  0  0  0  0  0  0
    2.3185   -1.5175    0.0000 C   0  0  0  0  0  0  0  0  0  0  0  0
  1  2  1  0  0  0  0
  2  3  2  0  0  0  0
  2  4  1  0  0  0  0
  4  5  2  0  0  0  0
  5  6  1  0  0  0  0
  6  7  1  0  0  0  0
  6  8  2  0  0  0  0
  8  9  1  0  0  0  0
  9 10  2  0  0  0  0
 10  4  1  0  0  0  0
 10 11  1  0  0  0  0
  8 12  1  0  0  0  0
 12 13  1  0  0  0  0
 13 14  1  0  0  0  0
 14 15  1  0  0  0  0
 15 16  1  0  0  0  0
 16 17  1  0  0  0  0
 17 12  1  0  0  0  0
M  END
>  <EXTREG>  (ZINC00051640)
ZINC00051640

>  <LOGBIO>
2.5000

$$$$
ZINC00051810
  -MTS-   02131516232D 0   0.00000     0.00000     0

 12 14  0  0  0  0  0  0  0  0999 V2000
    2.5852   -1.2622    0.0000 C   0  0  0  0  0  0  0  0  0  0  0  0
    3.0852   -0.3922    0.0000 C   0  0  0  0  0  0  0  0  0  0  0  0
    2.5852    0.4678    0.0000 C   0  0  0  0  0  0  0  0  0  0  0  0
    2.8952    1.4278    0.0000 N   0  0  0  0  0  0  0  0  0  0  0  0
    2.0852    2.0078    0.0000 O   0  0  0  0  0  0  0  0  0  0  0  0
    1.2752    1.4278    0.0000 N   0  0  0  0  0  0  0  0  0  0  0  0
    1.5852    0.4678    0.0000 C   0  0  0  0  0  0  0  0  0  0  0  0
    1.0852   -0.3922    0.0000 C   0  0  0  0  0  0  0  0  0  0  0  0
    0.0993   -0.6033    0.0000 N   0  0  0  0  0  0  0  0  0  0  0  0
    0.0000   -1.5945    0.0000 O   0  0  0  0  0  0  0  0  0  0  0  0
    0.9065   -2.0078    0.0000 N   0  0  0  0  0  0  0  0  0  0  0  0
    1.5852   -1.2622    0.0000 C   0  0  0  0  0  0  0  0  0  0  0  0
  1  2  1  0  0  0  0
  2  3  1  0  0  0  0
  3  4  2  0  0  0  0
  4  5  1  0  0  0  0
  5  6  1  0  0  0  0
  6  7  2  0  0  0  0
  7  3  1  0  0  0  0
  7  8  1  0  0  0  0
  8  9  2  0  0  0  0
  9 10  1  0  0  0  0
 10 11  1  0  0  0  0
 11 12  2  0  0  0  0
 12  1  1  0  0  0  0
 12  8  1  0  0  0  0
M  END
>  <EXTREG>  (ZINC00051810)
ZINC00051810

>  <LOGBIO>
2.5000

$$$$
ZINC00052075
  -MTS-   02131516232D 0   0.00000     0.00000     0

 20 22  0  0  1  0  0  0  0  0999 V2000
    4.9307   -0.5952    0.0000 C   0  0  0  0  0  0  0  0  0  0  0  0
    5.0346    0.3993    0.0000 C   0  0  0  0  0  0  0  0  0  0  0  0
    6.0130    0.1926    0.0000 C   0  0  0  0  0  0  0  0  0  0  0  0
    5.3446    1.3593    0.0000 O   0  0  0  0  0  0  0  0  0  0  0  0
    4.5346    1.9393    0.0000 C   0  0  0  0  0  0  0  0  0  0  0  0
    4.5346    2.9393    0.0000 O   0  0  0  0  0  0  0  0  0  0  0  0
    3.7246    1.3593    0.0000 N   0  0  0  0  0  0  0  0  0  0  0  0
    2.7956    1.7072    0.0000 C   0  0  0  0  0  0  0  0  0  0  0  0
    1.9356    1.1970    0.0000 C   0  0  0  0  0  0  0  0  0  0  0  0
    1.7916    0.2047    0.0000 N   0  0  0  0  0  0  0  0  0  0  0  0
    0.8848   -0.2383    0.0000 C   0  0  0  0  0  0  0  0  0  0  0  0
    0.0000    0.2278    0.0000 O   0  0  0  0  0  0  0  0  0  0  0  0
    1.0305   -1.2238    0.0000 O   0  0  0  0  0  0  0  0  0  0  0  0
    2.0104   -1.4033    0.0000 C   0  0  0  0  0  0  0  0  0  0  0  0
    1.7305   -2.3633    0.0000 C   0  0  0  0  0  0  0  0  0  0  0  0
    2.9367   -1.7800    0.0000 C   0  0  0  0  0  0  0  0  0  0  0  0
    2.4843   -0.5122    0.0000 C   0  0  1  0  0  0  0  0  0  0  0  0
    3.0335   -1.3479    0.0000 C   0  0  0  0  0  0  0  0  0  0  0  0
    3.4829   -0.4315    0.0000 C   0  0  0  0  0  0  0  0  0  0  0  0
    4.0346    0.3993    0.0000 C   0  0  0  0  0  0  0  0  0  0  0  0
  1  2  1  0  0  0  0
  2  3  1  0  0  0  0
  2  4  1  0  0  0  0
  4  5  1  0  0  0  0
  5  6  2  0  0  0  0
  5  7  1  0  0  0  0
  7  8  1  0  0  0  0
  8  9  1  0  0  0  0
  9 10  1  0  0  0  0
 10 11  1  0  0  0  0
 11 12  2  0  0  0  0
 11 13  1  0  0  0  0
 13 14  1  0  0  0  0
 14 15  1  0  0  0  0
 14 16  1  0  0  0  0
 14 17  1  0  0  0  0
 17 10  1  0  0  0  0
 17 18  1  6  0  0  0
 17 19  1  0  0  0  0
 19 20  2  0  0  0  0
 20  2  1  0  0  0  0
 20  7  1  0  0  0  0
M  END
>  <EXTREG>  (ZINC00052075)
ZINC00052075

>  <LOGBIO>
2.5000

$$$$
ZINC00053501
  -MTS-   02131516232D 0   0.00000     0.00000     0

 19 20  0  0  1  0  0  0  0  0999 V2000
    1.0646   -0.7420    0.0000 O   0  0  0  0  0  0  0  0  0  0  0  0
    2.0624   -0.6357    0.0000 C   0  0  0  0  0  0  0  0  0  0  0  0
    2.4683    0.2782    0.0000 C   0  0  0  0  0  0  0  0  0  0  0  0
    1.8798    1.0867    0.0000 N   0  0  0  0  0  0  0  0  0  0  0  0
    2.1898    2.0467    0.0000 C   0  0  0  0  0  0  0  0  0  0  0  0
    1.3798    2.6267    0.0000 C   0  0  0  0  0  0  0  0  0  0  0  0
    0.5698    2.0467    0.0000 C   0  0  0  0  0  0  0  0  0  0  0  0
    0.8798    1.0867    0.0000 N   0  0  0  0  0  0  0  0  0  0  0  0
    1.3798    3.6267    0.0000 N   0  3  0  0  0  0  0  0  0  0  0  0
    2.2486    4.1289    0.0000 O   0  5  0  0  0  0  0  0  0  0  0  0
    0.5186    4.1246    0.0000 O   0  0  0  0  0  0  0  0  0  0  0  0
    2.6475   -1.4403    0.0000 N   0  0  0  0  0  0  0  0  0  0  0  0
    3.6453   -1.3340    0.0000 C   0  0  0  0  0  0  0  0  0  0  0  0
    4.2342   -2.1421    0.0000 C   0  0  1  0  0  0  0  0  0  0  0  0
    3.9247   -3.1023    0.0000 C   0  0  0  0  0  0  0  0  0  0  0  0
    4.7350   -3.6819    0.0000 C   0  0  0  0  0  0  0  0  0  0  0  0
    5.5447   -3.1014    0.0000 C   0  0  0  0  0  0  0  0  0  0  0  0
    5.2342   -2.1416    0.0000 O   0  0  0  0  0  0  0  0  0  0  0  0
    3.6418   -2.2371    0.0000 H   0  0  0  0  0  0  0  0  0  0  0  0
  1  2  2  0  0  0  0
  2  3  1  0  0  0  0
  3  4  1  0  0  0  0
  4  5  1  0  0  0  0
  5  6  2  0  0  0  0
  6  7  1  0  0  0  0
  7  8  2  0  0  0  0
  8  4  1  0  0  0  0
  6  9  1  0  0  0  0
  9 10  1  0  0  0  0
  9 11  2  0  0  0  0
  2 12  1  0  0  0  0
 12 13  1  0  0  0  0
 14 13  1  6  0  0  0
 14 19  1  1  0  0  0
 14 15  1  0  0  0  0
 15 16  1  0  0  0  0
 16 17  1  0  0  0  0
 17 18  1  0  0  0  0
 18 14  1  0  0  0  0
M  CHG  2   9   1  10  -1
M  END
>  <EXTREG>  (ZINC00053501)
ZINC00053501

>  <LOGBIO>
2.5000

$$$$
ZINC00053647
  -MTS-   02131516232D 0   0.00000     0.00000     0

 23 25  0  0  1  0  0  0  0  0999 V2000
    3.5817   -0.5391    0.0000 C   0  0  0  0  0  0  0  0  0  0  0  0
    2.5968   -0.3661    0.0000 C   0  0  0  0  0  0  0  0  0  0  0  0
    2.9376    0.5740    0.0000 C   0  0  0  0  0  0  0  0  0  0  0  0
    1.7268    0.1339    0.0000 C   0  0  2  0  0  0  0  0  0  0  0  0
    0.8668   -0.3661    0.0000 O   0  0  0  0  0  0  0  0  0  0  0  0
    0.8668   -1.3661    0.0000 C   0  0  0  0  0  0  0  0  0  0  0  0
    0.0000   -1.8648    0.0000 O   0  0  0  0  0  0  0  0  0  0  0  0
    1.7268   -1.8661    0.0000 C   0  0  0  0  0  0  0  0  0  0  0  0
    2.5867   -2.3765    0.0000 C   0  0  0  0  0  0  0  0  0  0  0  0
    2.5767   -3.3765    0.0000 C   0  0  0  0  0  0  0  0  0  0  0  0
    1.7018   -3.8677    0.0000 C   0  0  0  0  0  0  0  0  0  0  0  0
    0.8468   -3.3592    0.0000 C   0  0  0  0  0  0  0  0  0  0  0  0
    0.8568   -2.3592    0.0000 C   0  0  0  0  0  0  0  0  0  0  0  0
    2.5968   -1.3661    0.0000 C   0  0  0  0  0  0  0  0  0  0  0  0
    3.4623   -1.8670    0.0000 O   0  0  0  0  0  0  0  0  0  0  0  0
    1.7238    1.3339    0.0000 C   0  0  0  0  0  0  0  0  0  0  0  0
    2.5910    1.8386    0.0000 C   0  0  0  0  0  0  0  0  0  0  0  0
    2.5865    2.8334    0.0000 C   0  0  0  0  0  0  0  0  0  0  0  0
    1.7197    3.3321    0.0000 C   0  0  0  0  0  0  0  0  0  0  0  0
    1.7197    4.3321    0.0000 F   0  0  0  0  0  0  0  0  0  0  0  0
    0.8575    2.8360    0.0000 C   0  0  0  0  0  0  0  0  0  0  0  0
    0.8570    1.8326    0.0000 C   0  0  0  0  0  0  0  0  0  0  0  0
    2.2457    0.4350    0.0000 H   0  0  0  0  0  0  0  0  0  0  0  0
  1  2  1  0  0  0  0
  2  3  1  0  0  0  0
  2  4  1  0  0  0  0
  4 23  1  1  0  0  0
  4  5  1  0  0  0  0
  5  6  1  0  0  0  0
  6  7  2  0  0  0  0
  6  8  1  0  0  0  0
  8  9  1  0  0  0  0
  9 10  1  0  0  0  0
 10 11  1  0  0  0  0
 11 12  1  0  0  0  0
 12 13  1  0  0  0  0
 13  8  1  0  0  0  0
  8 14  1  0  0  0  0
 14  2  1  0  0  0  0
 14 15  2  0  0  0  0
  4 16  1  6  0  0  0
 16 17  2  0  0  0  0
 17 18  1  0  0  0  0
 18 19  2  0  0  0  0
 19 20  1  0  0  0  0
 19 21  1  0  0  0  0
 21 22  2  0  0  0  0
 22 16  1  0  0  0  0
M  END
>  <EXTREG>  (ZINC00053647)
ZINC00053647

>  <LOGBIO>
2.5000

$$$$
ZINC00054267
  -MTS-   02131516232D 0   0.00000     0.00000     0

 20 22  0  0  1  0  0  0  0  0999 V2000
    1.1318   -1.9640    0.0000 C   0  0  0  0  0  0  0  0  0  0  0  0
    2.0934   -2.2384    0.0000 C   0  0  0  0  0  0  0  0  0  0  0  0
    1.6553   -3.1411    0.0000 C   0  0  0  0  0  0  0  0  0  0  0  0
    2.2140   -3.9642    0.0000 O   0  0  0  0  0  0  0  0  0  0  0  0
    3.2116   -3.8945    0.0000 C   0  0  0  0  0  0  0  0  0  0  0  0
    3.6504   -3.0017    0.0000 O   0  0  0  0  0  0  0  0  0  0  0  0
    3.0910   -2.1687    0.0000 C   0  0  0  0  0  0  0  0  0  0  0  0
    2.2597   -0.6471    0.0000 C   0  0  2  0  0  0  0  0  0  0  0  0
    3.2381   -0.8538    0.0000 C   0  0  0  0  0  0  0  0  0  0  0  0
    2.5697    0.3129    0.0000 N   0  0  0  0  0  0  0  0  0  0  0  0
    1.7597    0.8929    0.0000 N   0  0  0  0  0  0  0  0  0  0  0  0
    0.9497    0.3129    0.0000 C   0  0  0  0  0  0  0  0  0  0  0  0
    0.0000    0.6261    0.0000 S   0  0  0  0  0  0  0  0  0  0  0  0
    1.2597   -0.6471    0.0000 N   0  0  0  0  0  0  0  0  0  0  0  0
    1.7597    1.8929    0.0000 C   0  0  0  0  0  0  0  0  0  0  0  0
    2.6282    2.3955    0.0000 C   0  0  0  0  0  0  0  0  0  0  0  0
    2.6262    3.3903    0.0000 C   0  0  0  0  0  0  0  0  0  0  0  0
    1.7607    3.8911    0.0000 C   0  0  0  0  0  0  0  0  0  0  0  0
    0.8972    3.3972    0.0000 C   0  0  0  0  0  0  0  0  0  0  0  0
    0.8942    2.3938    0.0000 C   0  0  0  0  0  0  0  0  0  0  0  0
  1  2  1  0  0  0  0
  2  3  1  0  0  0  0
  3  4  1  0  0  0  0
  4  5  1  0  0  0  0
  5  6  1  0  0  0  0
  6  7  1  0  0  0  0
  7  2  1  0  0  0  0
  8  2  1  1  0  0  0
  8  9  1  6  0  0  0
  8 10  1  0  0  0  0
 10 11  1  0  0  0  0
 11 12  1  0  0  0  0
 12 13  2  0  0  0  0
 12 14  1  0  0  0  0
 14  8  1  0  0  0  0
 11 15  1  0  0  0  0
 15 16  2  0  0  0  0
 16 17  1  0  0  0  0
 17 18  2  0  0  0  0
 18 19  1  0  0  0  0
 19 20  2  0  0  0  0
 20 15  1  0  0  0  0
M  END
>  <EXTREG>  (ZINC00054267)
ZINC00054267

>  <LOGBIO>
2.5000

$$$$
ZINC00054558
  -MTS-   02131516232D 0   0.00000     0.00000     0

 20 21  0  0  0  0  0  0  0  0999 V2000
    2.5609   -3.2075    0.0000 C   0  0  0  0  0  0  0  0  0  0  0  0
    2.9678   -2.2902    0.0000 C   0  0  0  0  0  0  0  0  0  0  0  0
    3.9571   -2.1858    0.0000 O   0  0  0  0  0  0  0  0  0  0  0  0
    4.3639   -1.2686    0.0000 C   0  0  0  0  0  0  0  0  0  0  0  0
    5.3532   -1.1642    0.0000 O   0  0  0  0  0  0  0  0  0  0  0  0
    3.7754   -0.4601    0.0000 C   0  0  0  0  0  0  0  0  0  0  0  0
    4.0854    0.4999    0.0000 N   0  0  0  0  0  0  0  0  0  0  0  0
    4.8943    1.1026    0.0000 N   0  0  0  0  0  0  0  0  0  0  0  0
    4.5722    2.0493    0.0000 C   0  0  0  0  0  0  0  0  0  0  0  0
    5.1480    2.8669    0.0000 C   0  0  0  0  0  0  0  0  0  0  0  0
    3.5635    2.0336    0.0000 C   0  0  0  0  0  0  0  0  0  0  0  0
    2.9612    2.8318    0.0000 C   0  0  0  0  0  0  0  0  0  0  0  0
    3.3521    3.7559    0.0000 O   0  0  0  0  0  0  0  0  0  0  0  0
    1.9738    2.7104    0.0000 O   0  0  0  0  0  0  0  0  0  0  0  0
    1.5829    1.7862    0.0000 C   0  0  0  0  0  0  0  0  0  0  0  0
    0.5955    1.6648    0.0000 C   0  0  0  0  0  0  0  0  0  0  0  0
    3.2754    1.0799    0.0000 N   0  3  0  0  0  0  0  0  0  0  0  0
    2.4654    0.4999    0.0000 N   0  0  0  0  0  0  0  0  0  0  0  0
    2.7754   -0.4601    0.0000 C   0  0  0  0  0  0  0  0  0  0  0  0
    2.1868   -1.2686    0.0000 C   0  0  0  0  0  0  0  0  0  0  0  0
  1  2  1  0  0  0  0
  2  3  1  0  0  0  0
  3  4  1  0  0  0  0
  4  5  2  0  0  0  0
  4  6  1  0  0  0  0
  6  7  1  0  0  0  0
  7  8  1  0  0  0  0
  8  9  2  0  0  0  0
  9 10  1  0  0  0  0
  9 11  1  0  0  0  0
 11 12  1  0  0  0  0
 12 13  2  0  0  0  0
 12 14  1  0  0  0  0
 14 15  1  0  0  0  0
 15 16  1  0  0  0  0
 11 17  2  0  0  0  0
 17  7  1  0  0  0  0
 17 18  1  0  0  0  0
 18 19  2  0  0  0  0
 19  6  1  0  0  0  0
 19 20  1  0  0  0  0
M  CHG  1  17   1
M  END
>  <EXTREG>  (ZINC00054558)
ZINC00054558

>  <LOGBIO>
2.5000

$$$$
ZINC00056334
  -MTS-   02131516232D 0   0.00000     0.00000     0

 15 16  0  0  0  0  0  0  0  0999 V2000
    0.4851    0.5071    0.0000 N   0  0  0  0  0  0  0  0  0  0  0  0
    1.3990    0.1012    0.0000 C   0  0  0  0  0  0  0  0  0  0  0  0
    1.6105   -0.8852    0.0000 S   0  0  0  0  0  0  0  0  0  0  0  0
    2.6020   -0.9824    0.0000 C   0  0  0  0  0  0  0  0  0  0  0  0
    3.1020   -1.8485    0.0000 S   0  0  0  0  0  0  0  0  0  0  0  0
    4.1020   -1.8485    0.0000 C   0  0  0  0  0  0  0  0  0  0  0  0
    5.1020   -1.8485    0.0000 N   0  0  0  0  0  0  0  0  0  0  0  0
    3.0135   -0.0752    0.0000 C   0  0  0  0  0  0  0  0  0  0  0  0
    2.2650    0.6012    0.0000 N   0  0  0  0  0  0  0  0  0  0  0  0
    3.9925    0.1285    0.0000 C   0  0  0  0  0  0  0  0  0  0  0  0
    4.6615   -0.6195    0.0000 C   0  0  0  0  0  0  0  0  0  0  0  0
    5.6350   -0.4149    0.0000 C   0  0  0  0  0  0  0  0  0  0  0  0
    5.9491    0.5345    0.0000 C   0  0  0  0  0  0  0  0  0  0  0  0
    5.2897    1.2793    0.0000 C   0  0  0  0  0  0  0  0  0  0  0  0
    4.3066    1.0779    0.0000 C   0  0  0  0  0  0  0  0  0  0  0  0
  1  2  1  0  0  0  0
  2  3  1  0  0  0  0
  3  4  1  0  0  0  0
  4  5  1  0  0  0  0
  5  6  1  0  0  0  0
  6  7  3  0  0  0  0
  4  8  2  0  0  0  0
  8  9  1  0  0  0  0
  9  2  2  0  0  0  0
  8 10  1  0  0  0  0
 10 11  2  0  0  0  0
 11 12  1  0  0  0  0
 12 13  2  0  0  0  0
 13 14  1  0  0  0  0
 14 15  2  0  0  0  0
 15 10  1  0  0  0  0
M  END
>  <EXTREG>  (ZINC00056334)
ZINC00056334

>  <LOGBIO>
2.5000

$$$$
ZINC00056573
  -MTS-   02131516232D 0   0.00000     0.00000     0

 16 16  0  0  1  0  0  0  0  0999 V2000
    5.1989    0.1849    0.0000 O   0  0  0  0  0  0  0  0  0  0  0  0
    4.3291    0.6853    0.0000 C   0  0  2  0  0  0  0  0  0  0  0  0
    4.3286    1.6801    0.0000 C   0  0  0  0  0  0  0  0  0  0  0  0
    3.4589    2.1805    0.0000 O   0  0  0  0  0  0  0  0  0  0  0  0
    5.1942    2.1810    0.0000 O   0  0  0  0  0  0  0  0  0  0  0  0
    3.4636    0.1845    0.0000 C   0  0  0  0  0  0  0  0  0  0  0  0
    2.5936    0.6845    0.0000 C   0  0  0  0  0  0  0  0  0  0  0  0
    1.7336    0.1845    0.0000 C   0  0  0  0  0  0  0  0  0  0  0  0
    1.7336   -0.8155    0.0000 C   0  0  0  0  0  0  0  0  0  0  0  0
    2.5936   -1.3155    0.0000 C   0  0  0  0  0  0  0  0  0  0  0  0
    3.4636   -0.8155    0.0000 C   0  0  0  0  0  0  0  0  0  0  0  0
    0.8668   -1.3142    0.0000 C   0  0  0  0  0  0  0  0  0  0  0  0
    1.3655   -2.1810    0.0000 F   0  0  0  0  0  0  0  0  0  0  0  0
    0.3681   -0.4474    0.0000 F   0  0  0  0  0  0  0  0  0  0  0  0
    0.0000   -1.8129    0.0000 F   0  0  0  0  0  0  0  0  0  0  0  0
    4.3298    0.0853    0.0000 H   0  0  0  0  0  0  0  0  0  0  0  0
  2  1  1  1  0  0  0
  2 16  1  6  0  0  0
  2  3  1  0  0  0  0
  3  4  1  0  0  0  0
  3  5  2  0  0  0  0
  2  6  1  0  0  0  0
  6  7  2  0  0  0  0
  7  8  1  0  0  0  0
  8  9  2  0  0  0  0
  9 10  1  0  0  0  0
 10 11  2  0  0  0  0
 11  6  1  0  0  0  0
  9 12  1  0  0  0  0
 12 13  1  0  0  0  0
 12 14  1  0  0  0  0
 12 15  1  0  0  0  0
M  END
>  <EXTREG>  (ZINC00056573)
ZINC00056573

>  <LOGBIO>
2.5000

$$$$
ZINC00056765
  -MTS-   02131516232D 0   0.00000     0.00000     0

 15 15  0  0  0  0  0  0  0  0999 V2000
    6.6008    1.2882    0.0000 C   0  0  0  0  0  0  0  0  0  0  0  0
    5.5974    1.2898    0.0000 O   0  0  0  0  0  0  0  0  0  0  0  0
    5.0995    0.4285    0.0000 C   0  0  0  0  0  0  0  0  0  0  0  0
    5.5986   -0.4380    0.0000 O   0  0  0  0  0  0  0  0  0  0  0  0
    4.0961    0.4301    0.0000 C   0  0  0  0  0  0  0  0  0  0  0  0
    3.5982   -0.4312    0.0000 C   0  0  0  0  0  0  0  0  0  0  0  0
    2.5982   -0.4306    0.0000 C   0  0  0  0  0  0  0  0  0  0  0  0
    2.0961    0.4381    0.0000 C   0  0  0  0  0  0  0  0  0  0  0  0
    1.1013    0.4366    0.0000 C   0  0  0  0  0  0  0  0  0  0  0  0
    0.6000   -0.4286    0.0000 C   0  0  0  0  0  0  0  0  0  0  0  0
    1.0935   -1.2924    0.0000 C   0  0  0  0  0  0  0  0  0  0  0  0
    2.0969   -1.2959    0.0000 C   0  0  0  0  0  0  0  0  0  0  0  0
    2.5947   -2.1632    0.0000 Cl  0  0  0  0  0  0  0  0  0  0  0  0
    3.5970    1.2966    0.0000 C   0  0  0  0  0  0  0  0  0  0  0  0
    3.0979    2.1632    0.0000 N   0  0  0  0  0  0  0  0  0  0  0  0
  1  2  1  0  0  0  0
  2  3  1  0  0  0  0
  3  4  2  0  0  0  0
  3  5  1  0  0  0  0
  5  6  1  0  0  0  0
  6  7  1  0  0  0  0
  7  8  2  0  0  0  0
  8  9  1  0  0  0  0
  9 10  2  0  0  0  0
 10 11  1  0  0  0  0
 11 12  2  0  0  0  0
 12  7  1  0  0  0  0
 12 13  1  0  0  0  0
  5 14  1  0  0  0  0
 14 15  3  0  0  0  0
M  END
>  <EXTREG>  (ZINC00056765)
ZINC00056765

>  <LOGBIO>
2.5000

$$$$
ZINC00056876
  -MTS-   02131516232D 0   0.00000     0.00000     0

 13 13  0  0  0  0  0  0  0  0999 V2000
    3.1112    2.2880    0.0000 C   0  0  0  0  0  0  0  0  0  0  0  0
    3.9810    1.7876    0.0000 C   0  0  0  0  0  0  0  0  0  0  0  0
    3.9815    0.7928    0.0000 N   0  0  0  0  0  0  0  0  0  0  0  0
    4.8512    0.2924    0.0000 C   0  0  0  0  0  0  0  0  0  0  0  0
    4.8517   -0.7024    0.0000 C   0  0  0  0  0  0  0  0  0  0  0  0
    3.1159    0.2919    0.0000 C   0  0  0  0  0  0  0  0  0  0  0  0
    2.2459    0.7919    0.0000 C   0  0  0  0  0  0  0  0  0  0  0  0
    1.3859    0.2919    0.0000 C   0  0  0  0  0  0  0  0  0  0  0  0
    1.3859   -0.7081    0.0000 C   0  0  0  0  0  0  0  0  0  0  0  0
    0.5192   -1.2067    0.0000 N   0  0  0  0  0  0  0  0  0  0  0  0
    2.2459   -1.2081    0.0000 C   0  0  0  0  0  0  0  0  0  0  0  0
    2.2434   -2.2081    0.0000 C   0  0  0  0  0  0  0  0  0  0  0  0
    3.1159   -0.7081    0.0000 C   0  0  0  0  0  0  0  0  0  0  0  0
  1  2  1  0  0  0  0
  2  3  1  0  0  0  0
  3  4  1  0  0  0  0
  4  5  1  0  0  0  0
  3  6  1  0  0  0  0
  6  7  2  0  0  0  0
  7  8  1  0  0  0  0
  8  9  2  0  0  0  0
  9 10  1  0  0  0  0
  9 11  1  0  0  0  0
 11 12  1  0  0  0  0
 11 13  2  0  0  0  0
 13  6  1  0  0  0  0
M  END
>  <EXTREG>  (ZINC00056876)
ZINC00056876

>  <LOGBIO>
2.5000

$$$$
ZINC00057211
  -MTS-   02131516232D 0   0.00000     0.00000     0

 21 21  0  0  1  0  0  0  0  0999 V2000
    5.7133    1.7534    0.0000 C   0  0  0  0  0  0  0  0  0  0  0  0
    4.8467    2.2526    0.0000 O   0  0  0  0  0  0  0  0  0  0  0  0
    3.9812    1.7517    0.0000 C   0  0  0  0  0  0  0  0  0  0  0  0
    3.1112    2.2517    0.0000 C   0  0  0  0  0  0  0  0  0  0  0  0
    2.2512    1.7517    0.0000 C   0  0  0  0  0  0  0  0  0  0  0  0
    2.2512    0.7517    0.0000 C   0  0  0  0  0  0  0  0  0  0  0  0
    1.3844    0.2530    0.0000 O   0  0  0  0  0  0  0  0  0  0  0  0
    0.5192    0.7543    0.0000 C   0  0  0  0  0  0  0  0  0  0  0  0
    3.1112    0.2517    0.0000 C   0  0  0  0  0  0  0  0  0  0  0  0
    3.9812    0.7517    0.0000 C   0  0  0  0  0  0  0  0  0  0  0  0
    3.1087   -0.7483    0.0000 C   0  0  2  0  0  0  0  0  0  0  0  0
    2.2387   -1.2483    0.0000 O   0  0  0  0  0  0  0  0  0  0  0  0
    3.9687   -1.2483    0.0000 C   0  0  1  0  0  0  0  0  0  0  0  0
    3.9662   -2.2483    0.0000 C   0  0  0  0  0  0  0  0  0  0  0  0
    4.8387   -0.7483    0.0000 N   0  0  0  0  0  0  0  0  0  0  0  0
    5.6987   -1.2483    0.0000 C   0  0  0  0  0  0  0  0  0  0  0  0
    5.6946   -2.2517    0.0000 C   0  0  0  0  0  0  0  0  0  0  0  0
    6.6829   -1.4256    0.0000 C   0  0  0  0  0  0  0  0  0  0  0  0
    6.0439   -0.3098    0.0000 C   0  0  0  0  0  0  0  0  0  0  0  0
    3.4483   -1.5468    0.0000 H   0  0  0  0  0  0  0  0  0  0  0  0
    2.5898   -0.4471    0.0000 H   0  0  0  0  0  0  0  0  0  0  0  0
  1  2  1  0  0  0  0
  2  3  1  0  0  0  0
  3  4  2  0  0  0  0
  4  5  1  0  0  0  0
  5  6  2  0  0  0  0
  6  7  1  0  0  0  0
  7  8  1  0  0  0  0
  6  9  1  0  0  0  0
  9 10  2  0  0  0  0
 10  3  1  0  0  0  0
  9 11  1  0  0  0  0
 11 21  1  6  0  0  0
 11 12  1  1  0  0  0
 11 13  1  0  0  0  0
 13 20  1  1  0  0  0
 13 14  1  6  0  0  0
 13 15  1  0  0  0  0
 15 16  1  0  0  0  0
 16 17  1  0  0  0  0
 16 18  1  0  0  0  0
 16 19  1  0  0  0  0
M  END
>  <EXTREG>  (ZINC00057211)
ZINC00057211

>  <LOGBIO>
2.5000

$$$$
ZINC00057591
  -MTS-   02131516232D 0   0.00000     0.00000     0

 18 19  0  0  1  0  0  0  0  0999 V2000
    3.4601   -1.3236    0.0000 C   0  0  0  0  0  0  0  0  0  0  0  0
    3.1156   -0.3811    0.0000 C   0  0  1  0  0  0  0  0  0  0  0  0
    2.4723    0.3845    0.0000 O   0  0  0  0  0  0  0  0  0  0  0  0
    2.2501   -0.8820    0.0000 C   0  0  0  0  0  0  0  0  0  0  0  0
    1.3801   -0.3820    0.0000 C   0  0  0  0  0  0  0  0  0  0  0  0
    0.5201   -0.8820    0.0000 C   0  0  0  0  0  0  0  0  0  0  0  0
    0.5201   -1.8820    0.0000 N   0  0  0  0  0  0  0  0  0  0  0  0
    1.3801   -2.3820    0.0000 C   0  0  0  0  0  0  0  0  0  0  0  0
    2.2501   -1.8820    0.0000 C   0  0  0  0  0  0  0  0  0  0  0  0
    3.7548    0.3811    0.0000 C   0  0  2  0  0  0  0  0  0  0  0  0
    3.4104    1.3236    0.0000 C   0  0  0  0  0  0  0  0  0  0  0  0
    4.3981   -0.3845    0.0000 O   0  0  0  0  0  0  0  0  0  0  0  0
    4.6203    0.8820    0.0000 C   0  0  0  0  0  0  0  0  0  0  0  0
    5.4903    0.3820    0.0000 C   0  0  0  0  0  0  0  0  0  0  0  0
    6.3503    0.8820    0.0000 C   0  0  0  0  0  0  0  0  0  0  0  0
    6.3503    1.8820    0.0000 N   0  0  0  0  0  0  0  0  0  0  0  0
    5.4903    2.3820    0.0000 C   0  0  0  0  0  0  0  0  0  0  0  0
    4.6203    1.8820    0.0000 C   0  0  0  0  0  0  0  0  0  0  0  0
  1  2  1  0  0  0  0
  2  3  1  6  0  0  0
  2  4  1  0  0  0  0
  4  5  2  0  0  0  0
  5  6  1  0  0  0  0
  6  7  2  0  0  0  0
  7  8  1  0  0  0  0
  8  9  2  0  0  0  0
  9  4  1  0  0  0  0
  2 10  1  0  0  0  0
 10 11  1  0  0  0  0
 10 12  1  6  0  0  0
 10 13  1  0  0  0  0
 13 14  2  0  0  0  0
 14 15  1  0  0  0  0
 15 16  2  0  0  0  0
 16 17  1  0  0  0  0
 17 18  2  0  0  0  0
 18 13  1  0  0  0  0
M  END
>  <EXTREG>  (ZINC00057591)
ZINC00057591

>  <LOGBIO>
2.5000

$$$$
ZINC00058313
  -MTS-   02131516232D 0   0.00000     0.00000     0

 15 17  0  0  0  0  0  0  0  0999 V2000
    0.5208   -2.7629    0.0000 C   0  0  0  0  0  0  0  0  0  0  0  0
    1.0173   -1.8949    0.0000 C   0  0  0  0  0  0  0  0  0  0  0  0
    2.0208   -1.8899    0.0000 N   0  0  0  0  0  0  0  0  0  0  0  0
    2.5129   -1.0254    0.0000 C   0  0  0  0  0  0  0  0  0  0  0  0
    3.5129   -1.0219    0.0000 N   0  0  0  0  0  0  0  0  0  0  0  0
    2.0129   -0.1609    0.0000 C   0  0  0  0  0  0  0  0  0  0  0  0
    2.3229    0.7991    0.0000 C   0  0  0  0  0  0  0  0  0  0  0  0
    3.2357    1.2150    0.0000 C   0  0  0  0  0  0  0  0  0  0  0  0
    3.3304    2.2105    0.0000 C   0  0  0  0  0  0  0  0  0  0  0  0
    2.5116    2.7906    0.0000 C   0  0  0  0  0  0  0  0  0  0  0  0
    1.6082    2.3742    0.0000 C   0  0  0  0  0  0  0  0  0  0  0  0
    1.5129    1.3791    0.0000 C   0  0  0  0  0  0  0  0  0  0  0  0
    0.7029    0.7991    0.0000 S   0  0  0  0  0  0  0  0  0  0  0  0
    1.0129   -0.1609    0.0000 C   0  0  0  0  0  0  0  0  0  0  0  0
    0.5147   -1.0304    0.0000 N   0  0  0  0  0  0  0  0  0  0  0  0
  1  2  1  0  0  0  0
  2  3  2  0  0  0  0
  3  4  1  0  0  0  0
  4  5  1  0  0  0  0
  4  6  2  0  0  0  0
  6  7  1  0  0  0  0
  7  8  1  0  0  0  0
  8  9  1  0  0  0  0
  9 10  1  0  0  0  0
 10 11  1  0  0  0  0
 11 12  1  0  0  0  0
 12  7  2  0  0  0  0
 12 13  1  0  0  0  0
 13 14  1  0  0  0  0
 14  6  1  0  0  0  0
 14 15  2  0  0  0  0
 15  2  1  0  0  0  0
M  END
>  <EXTREG>  (ZINC00058313)
ZINC00058313

>  <LOGBIO>
2.5000

$$$$
ZINC00060252
  -MTS-   02131516232D 0   0.00000     0.00000     0

 17 18  0  0  0  0  0  0  0  0999 V2000
    6.5854    2.6954    0.0000 C   0  0  0  0  0  0  0  0  0  0  0  0
    5.7198    2.1945    0.0000 C   0  0  0  0  0  0  0  0  0  0  0  0
    4.8498    2.6945    0.0000 C   0  0  0  0  0  0  0  0  0  0  0  0
    3.9898    2.1945    0.0000 C   0  0  0  0  0  0  0  0  0  0  0  0
    3.9898    1.1945    0.0000 C   0  0  0  0  0  0  0  0  0  0  0  0
    4.8498    0.6945    0.0000 C   0  0  0  0  0  0  0  0  0  0  0  0
    5.7198    1.1945    0.0000 C   0  0  0  0  0  0  0  0  0  0  0  0
    3.1231    0.6958    0.0000 C   0  0  0  0  0  0  0  0  0  0  0  0
    2.2546    1.1984    0.0000 O   0  0  0  0  0  0  0  0  0  0  0  0
    3.1210   -0.2989    0.0000 N   0  0  0  0  0  0  0  0  0  0  0  0
    2.2540   -0.7972    0.0000 C   0  0  0  0  0  0  0  0  0  0  0  0
    1.3855   -0.2945    0.0000 C   0  0  0  0  0  0  0  0  0  0  0  0
    0.5240   -0.7919    0.0000 C   0  0  0  0  0  0  0  0  0  0  0  0
    0.5210   -1.7919    0.0000 C   0  0  0  0  0  0  0  0  0  0  0  0
    1.3795   -2.2945    0.0000 C   0  0  0  0  0  0  0  0  0  0  0  0
    1.3739   -3.2945    0.0000 F   0  0  0  0  0  0  0  0  0  0  0  0
    2.2510   -1.7972    0.0000 C   0  0  0  0  0  0  0  0  0  0  0  0
  1  2  1  0  0  0  0
  2  3  2  0  0  0  0
  3  4  1  0  0  0  0
  4  5  2  0  0  0  0
  5  6  1  0  0  0  0
  6  7  2  0  0  0  0
  7  2  1  0  0  0  0
  5  8  1  0  0  0  0
  8  9  2  0  0  0  0
  8 10  1  0  0  0  0
 10 11  1  0  0  0  0
 11 12  2  0  0  0  0
 12 13  1  0  0  0  0
 13 14  2  0  0  0  0
 14 15  1  0  0  0  0
 15 16  1  0  0  0  0
 15 17  2  0  0  0  0
 17 11  1  0  0  0  0
M  END
>  <EXTREG>  (ZINC00060252)
ZINC00060252

>  <LOGBIO>
2.5000

$$$$
ZINC00060641
  -MTS-   02131516232D 0   0.00000     0.00000     0

 23 25  0  0  1  0  0  0  0  0999 V2000
    4.9807   -0.6242    0.0000 O   0  0  0  0  0  0  0  0  0  0  0  0
    4.9811    0.3792    0.0000 C   0  0  0  0  0  0  0  0  0  0  0  0
    5.8434    0.8753    0.0000 O   0  0  0  0  0  0  0  0  0  0  0  0
    6.7087    0.3740    0.0000 C   0  0  0  0  0  0  0  0  0  0  0  0
    6.7081   -0.6294    0.0000 C   0  0  0  0  0  0  0  0  0  0  0  0
    7.5699   -1.1264    0.0000 C   0  0  0  0  0  0  0  0  0  0  0  0
    8.4372   -0.6285    0.0000 C   0  0  0  0  0  0  0  0  0  0  0  0
    8.4427    0.3662    0.0000 C   0  0  0  0  0  0  0  0  0  0  0  0
    7.5759    0.8718    0.0000 C   0  0  0  0  0  0  0  0  0  0  0  0
    9.3012   -1.1320    0.0000 N   0  3  0  0  0  0  0  0  0  0  0  0
    9.2977   -2.1355    0.0000 O   0  5  0  0  0  0  0  0  0  0  0  0
   10.1649   -0.6385    0.0000 O   0  0  0  0  0  0  0  0  0  0  0  0
    4.1156    0.8801    0.0000 C   0  0  2  0  0  0  0  0  0  0  0  0
    3.6156    1.7501    0.0000 C   0  0  0  0  0  0  0  0  0  0  0  0
    3.1156    0.8801    0.0000 C   0  0  1  0  0  0  0  0  0  0  0  0
    2.2501    0.3792    0.0000 C   0  0  0  0  0  0  0  0  0  0  0  0
    1.3801    0.8792    0.0000 C   0  0  0  0  0  0  0  0  0  0  0  0
    0.5201    0.3792    0.0000 C   0  0  0  0  0  0  0  0  0  0  0  0
    0.5201   -0.6208    0.0000 C   0  0  0  0  0  0  0  0  0  0  0  0
    1.3801   -1.1208    0.0000 C   0  0  0  0  0  0  0  0  0  0  0  0
    2.2501   -0.6208    0.0000 C   0  0  0  0  0  0  0  0  0  0  0  0
    3.2712    0.3006    0.0000 H   0  0  0  0  0  0  0  0  0  0  0  0
    4.5405    1.3037    0.0000 H   0  0  0  0  0  0  0  0  0  0  0  0
  1  2  2  0  0  0  0
  2  3  1  0  0  0  0
  3  4  1  0  0  0  0
  4  5  2  0  0  0  0
  5  6  1  0  0  0  0
  6  7  2  0  0  0  0
  7  8  1  0  0  0  0
  8  9  2  0  0  0  0
  9  4  1  0  0  0  0
  7 10  1  0  0  0  0
 10 11  1  0  0  0  0
 10 12  2  0  0  0  0
 13  2  1  1  0  0  0
 13 23  1  6  0  0  0
 13 14  1  0  0  0  0
 14 15  1  0  0  0  0
 15 22  1  1  0  0  0
 15 13  1  0  0  0  0
 15 16  1  6  0  0  0
 16 17  2  0  0  0  0
 17 18  1  0  0  0  0
 18 19  2  0  0  0  0
 19 20  1  0  0  0  0
 20 21  2  0  0  0  0
 21 16  1  0  0  0  0
M  CHG  2  10   1  11  -1
M  END
>  <EXTREG>  (ZINC00060641)
ZINC00060641

>  <LOGBIO>
2.5000

$$$$
ZINC00061514
  -MTS-   02131516232D 0   0.00000     0.00000     0

 14 14  0  0  0  0  0  0  0  0999 V2000
    1.4982   -2.1621    0.0000 Br  0  0  0  0  0  0  0  0  0  0  0  0
    1.9987   -1.2964    0.0000 C   0  0  0  0  0  0  0  0  0  0  0  0
    3.0021   -1.2959    0.0000 C   0  0  0  0  0  0  0  0  0  0  0  0
    3.4982   -0.4337    0.0000 C   0  0  0  0  0  0  0  0  0  0  0  0
    4.4982   -0.4337    0.0000 C   0  0  0  0  0  0  0  0  0  0  0  0
    5.4982   -0.4337    0.0000 N   0  0  0  0  0  0  0  0  0  0  0  0
    2.9995    0.4331    0.0000 C   0  0  0  0  0  0  0  0  0  0  0  0
    2.0048    0.4376    0.0000 C   0  0  0  0  0  0  0  0  0  0  0  0
    1.5000   -0.4296    0.0000 C   0  0  0  0  0  0  0  0  0  0  0  0
    0.5000   -0.4271    0.0000 N   0  3  0  0  0  0  0  0  0  0  0  0
    0.0000    0.4429    0.0000 O   0  5  0  0  0  0  0  0  0  0  0  0
    0.0000   -1.2871    0.0000 O   0  0  0  0  0  0  0  0  0  0  0  0
    3.5021    1.2976    0.0000 C   0  0  0  0  0  0  0  0  0  0  0  0
    4.0048    2.1621    0.0000 N   0  0  0  0  0  0  0  0  0  0  0  0
  1  2  1  0  0  0  0
  2  3  2  0  0  0  0
  3  4  1  0  0  0  0
  4  5  1  0  0  0  0
  5  6  3  0  0  0  0
  4  7  2  0  0  0  0
  7  8  1  0  0  0  0
  8  9  2  0  0  0  0
  9  2  1  0  0  0  0
  9 10  1  0  0  0  0
 10 11  1  0  0  0  0
 10 12  2  0  0  0  0
  7 13  1  0  0  0  0
 13 14  3  0  0  0  0
M  CHG  2  10   1  11  -1
M  END
>  <EXTREG>  (ZINC00061514)
ZINC00061514

>  <LOGBIO>
2.5000

$$$$
ZINC00062796
  -MTS-   02131516232D 0   0.00000     0.00000     0

 25 28  0  0  0  0  0  0  0  0999 V2000
    6.6042   -2.9335    0.0000 F   0  0  0  0  0  0  0  0  0  0  0  0
    7.1016   -2.0660    0.0000 C   0  0  0  0  0  0  0  0  0  0  0  0
    8.1051   -2.0621    0.0000 C   0  0  0  0  0  0  0  0  0  0  0  0
    8.5982   -1.1981    0.0000 C   0  0  0  0  0  0  0  0  0  0  0  0
    8.0964   -0.3330    0.0000 C   0  0  0  0  0  0  0  0  0  0  0  0
    7.1017   -0.3320    0.0000 C   0  0  0  0  0  0  0  0  0  0  0  0
    6.5999   -1.2010    0.0000 C   0  0  0  0  0  0  0  0  0  0  0  0
    5.5999   -1.2020    0.0000 N   0  0  0  0  0  0  0  0  0  0  0  0
    5.0991   -0.3365    0.0000 C   0  0  0  0  0  0  0  0  0  0  0  0
    5.5991    0.5335    0.0000 N   0  0  0  0  0  0  0  0  0  0  0  0
    5.0991    1.3935    0.0000 C   0  0  0  0  0  0  0  0  0  0  0  0
    5.4091    2.3535    0.0000 N   0  0  0  0  0  0  0  0  0  0  0  0
    4.5991    2.9335    0.0000 O   0  0  0  0  0  0  0  0  0  0  0  0
    3.7891    2.3535    0.0000 N   0  0  0  0  0  0  0  0  0  0  0  0
    4.0991    1.3935    0.0000 C   0  0  0  0  0  0  0  0  0  0  0  0
    3.5991    0.5335    0.0000 N   0  0  0  0  0  0  0  0  0  0  0  0
    4.0991   -0.3365    0.0000 C   0  0  0  0  0  0  0  0  0  0  0  0
    3.5982   -1.2020    0.0000 N   0  0  0  0  0  0  0  0  0  0  0  0
    2.5982   -1.2010    0.0000 C   0  0  0  0  0  0  0  0  0  0  0  0
    2.0965   -0.3320    0.0000 C   0  0  0  0  0  0  0  0  0  0  0  0
    1.1017   -0.3330    0.0000 C   0  0  0  0  0  0  0  0  0  0  0  0
    0.6000   -1.1981    0.0000 C   0  0  0  0  0  0  0  0  0  0  0  0
    1.0931   -2.0621    0.0000 C   0  0  0  0  0  0  0  0  0  0  0  0
    2.0965   -2.0660    0.0000 C   0  0  0  0  0  0  0  0  0  0  0  0
    2.5939   -2.9335    0.0000 F   0  0  0  0  0  0  0  0  0  0  0  0
  1  2  1  0  0  0  0
  2  3  2  0  0  0  0
  3  4  1  0  0  0  0
  4  5  2  0  0  0  0
  5  6  1  0  0  0  0
  6  7  2  0  0  0  0
  7  2  1  0  0  0  0
  7  8  1  0  0  0  0
  8  9  1  0  0  0  0
  9 10  2  0  0  0  0
 10 11  1  0  0  0  0
 11 12  2  0  0  0  0
 12 13  1  0  0  0  0
 13 14  1  0  0  0  0
 14 15  2  0  0  0  0
 15 11  1  0  0  0  0
 15 16  1  0  0  0  0
 16 17  2  0  0  0  0
 17  9  1  0  0  0  0
 17 18  1  0  0  0  0
 18 19  1  0  0  0  0
 19 20  2  0  0  0  0
 20 21  1  0  0  0  0
 21 22  2  0  0  0  0
 22 23  1  0  0  0  0
 23 24  2  0  0  0  0
 24 19  1  0  0  0  0
 24 25  1  0  0  0  0
M  END
>  <EXTREG>  (ZINC00062796)
ZINC00062796

>  <LOGBIO>
2.5000

$$$$
ZINC00064805
  -MTS-   02131516232D 0   0.00000     0.00000     0

 19 21  0  0  0  0  0  0  0  0999 V2000
    5.9991   -2.5678    0.0000 O   0  0  0  0  0  0  0  0  0  0  0  0
    5.4982   -1.7022    0.0000 C   0  0  0  0  0  0  0  0  0  0  0  0
    5.9982   -0.8322    0.0000 C   0  0  0  0  0  0  0  0  0  0  0  0
    5.4982    0.0278    0.0000 C   0  0  0  0  0  0  0  0  0  0  0  0
    5.8082    0.9878    0.0000 S   0  0  0  0  0  0  0  0  0  0  0  0
    4.9982    1.5678    0.0000 C   0  0  0  0  0  0  0  0  0  0  0  0
    4.9982    2.5678    0.0000 O   0  0  0  0  0  0  0  0  0  0  0  0
    4.1882    0.9878    0.0000 O   0  0  0  0  0  0  0  0  0  0  0  0
    4.4982    0.0278    0.0000 C   0  0  0  0  0  0  0  0  0  0  0  0
    3.9982   -0.8322    0.0000 C   0  0  0  0  0  0  0  0  0  0  0  0
    4.4982   -1.7022    0.0000 C   0  0  0  0  0  0  0  0  0  0  0  0
    2.9982   -0.8297    0.0000 C   0  0  0  0  0  0  0  0  0  0  0  0
    2.4978    0.0400    0.0000 C   0  0  0  0  0  0  0  0  0  0  0  0
    1.5030    0.0405    0.0000 C   0  0  0  0  0  0  0  0  0  0  0  0
    1.0000   -0.8238    0.0000 C   0  0  0  0  0  0  0  0  0  0  0  0
    0.0000   -0.8188    0.0000 Cl  0  0  0  0  0  0  0  0  0  0  0  0
    1.4918   -1.6885    0.0000 C   0  0  0  0  0  0  0  0  0  0  0  0
    2.4952   -1.6940    0.0000 C   0  0  0  0  0  0  0  0  0  0  0  0
    2.9913   -2.5623    0.0000 Cl  0  0  0  0  0  0  0  0  0  0  0  0
  1  2  1  0  0  0  0
  2  3  2  0  0  0  0
  3  4  1  0  0  0  0
  4  5  1  0  0  0  0
  5  6  1  0  0  0  0
  6  7  2  0  0  0  0
  6  8  1  0  0  0  0
  8  9  1  0  0  0  0
  9  4  2  0  0  0  0
  9 10  1  0  0  0  0
 10 11  2  0  0  0  0
 11  2  1  0  0  0  0
 10 12  1  0  0  0  0
 12 13  2  0  0  0  0
 13 14  1  0  0  0  0
 14 15  2  0  0  0  0
 15 16  1  0  0  0  0
 15 17  1  0  0  0  0
 17 18  2  0  0  0  0
 18 12  1  0  0  0  0
 18 19  1  0  0  0  0
M  END
>  <EXTREG>  (ZINC00064805)
ZINC00064805

>  <LOGBIO>
2.5000

$$$$
ZINC00065084
  -MTS-   02131516232D 0   0.00000     0.00000     0

 13 14  0  0  1  0  0  0  0  0999 V2000
    3.0540   -2.3613    0.0000 C   0  0  0  0  0  0  0  0  0  0  0  0
    3.4608   -1.4440    0.0000 C   0  0  2  0  0  0  0  0  0  0  0  0
    4.4501   -1.3396    0.0000 N   0  0  0  0  0  0  0  0  0  0  0  0
    2.8723   -0.6355    0.0000 C   0  0  0  0  0  0  0  0  0  0  0  0
    3.1823    0.3245    0.0000 N   0  0  0  0  0  0  0  0  0  0  0  0
    2.3723    0.9045    0.0000 C   0  0  0  0  0  0  0  0  0  0  0  0
    2.2727    1.9026    0.0000 C   0  0  0  0  0  0  0  0  0  0  0  0
    1.3607    2.3129    0.0000 C   0  0  0  0  0  0  0  0  0  0  0  0
    0.5478    1.7246    0.0000 C   0  0  0  0  0  0  0  0  0  0  0  0
    0.6509    0.7352    0.0000 C   0  0  0  0  0  0  0  0  0  0  0  0
    1.5623    0.3245    0.0000 C   0  0  0  0  0  0  0  0  0  0  0  0
    1.8723   -0.6355    0.0000 N   0  0  0  0  0  0  0  0  0  0  0  0
    2.8642   -1.5074    0.0000 H   0  0  0  0  0  0  0  0  0  0  0  0
  2  1  1  1  0  0  0
  2 13  1  6  0  0  0
  2  3  1  0  0  0  0
  2  4  1  0  0  0  0
  4  5  1  0  0  0  0
  5  6  1  0  0  0  0
  6  7  2  0  0  0  0
  7  8  1  0  0  0  0
  8  9  2  0  0  0  0
  9 10  1  0  0  0  0
 10 11  2  0  0  0  0
 11  6  1  0  0  0  0
 11 12  1  0  0  0  0
 12  4  2  0  0  0  0
M  END
>  <EXTREG>  (ZINC00065084)
ZINC00065084

>  <LOGBIO>
2.5000

$$$$
ZINC00068522
  -MTS-   02131516232D 0   0.00000     0.00000     0

 22 22  0  0  1  0  0  0  0  0999 V2000
    5.0169    3.4253    0.0000 C   0  0  0  0  0  0  0  0  0  0  0  0
    4.0169    3.4218    0.0000 O   0  0  0  0  0  0  0  0  0  0  0  0
    3.5200    2.5541    0.0000 C   0  0  0  0  0  0  0  0  0  0  0  0
    2.5165    2.5496    0.0000 N   0  0  0  0  0  0  0  0  0  0  0  0
    2.0239    1.6853    0.0000 C   0  0  0  0  0  0  0  0  0  0  0  0
    2.5261    0.8205    0.0000 N   0  0  0  0  0  0  0  0  0  0  0  0
    3.5209    0.8200    0.0000 C   0  0  0  0  0  0  0  0  0  0  0  0
    4.0221    1.6893    0.0000 N   0  0  0  0  0  0  0  0  0  0  0  0
    4.0209   -0.0460    0.0000 N   0  0  0  0  0  0  0  0  0  0  0  0
    5.0209   -0.0460    0.0000 C   0  0  0  0  0  0  0  0  0  0  0  0
    6.0209   -0.0460    0.0000 N   0  0  0  0  0  0  0  0  0  0  0  0
    3.5191   -0.9150    0.0000 C   0  0  1  0  0  0  0  0  0  0  0  0
    2.5191   -0.9155    0.0000 C   0  0  0  0  0  0  0  0  0  0  0  0
    4.0174   -1.7760    0.0000 C   0  0  0  0  0  0  0  0  0  0  0  0
    5.0174   -1.7755    0.0000 O   0  0  0  0  0  0  0  0  0  0  0  0
    3.5157   -2.6450    0.0000 N   0  0  0  0  0  0  0  0  0  0  0  0
    4.0140   -3.5060    0.0000 C   0  0  0  0  0  0  0  0  0  0  0  0
    2.5157   -2.6455    0.0000 C   0  0  0  0  0  0  0  0  0  0  0  0
    1.0239    1.6813    0.0000 N   0  0  0  0  0  0  0  0  0  0  0  0
    0.5182    2.5480    0.0000 C   0  0  0  0  0  0  0  0  0  0  0  0
    0.5295    0.8180    0.0000 C   0  0  0  0  0  0  0  0  0  0  0  0
    3.2190   -0.3955    0.0000 H   0  0  0  0  0  0  0  0  0  0  0  0
  1  2  1  0  0  0  0
  2  3  1  0  0  0  0
  3  4  2  0  0  0  0
  4  5  1  0  0  0  0
  5  6  2  0  0  0  0
  6  7  1  0  0  0  0
  7  8  2  0  0  0  0
  8  3  1  0  0  0  0
  7  9  1  0  0  0  0
  9 10  1  0  0  0  0
 10 11  3  0  0  0  0
  9 12  1  0  0  0  0
 12 22  1  1  0  0  0
 12 13  1  6  0  0  0
 12 14  1  0  0  0  0
 14 15  2  0  0  0  0
 14 16  1  0  0  0  0
 16 17  1  0  0  0  0
 16 18  1  0  0  0  0
  5 19  1  0  0  0  0
 19 20  1  0  0  0  0
 19 21  1  0  0  0  0
M  END
>  <EXTREG>  (ZINC00068522)
ZINC00068522

>  <LOGBIO>
2.5000

$$$$
ZINC00068871
  -MTS-   02131516232D 0   0.00000     0.00000     0

 15 16  0  0  0  0  0  0  0  0999 V2000
    2.8401    1.0523    0.0000 O   0  0  0  0  0  0  0  0  0  0  0  0
    2.3208    0.7518    0.0000 C   0  0  0  0  0  0  0  0  0  0  0  0
    1.4508    1.2518    0.0000 C   0  0  0  0  0  0  0  0  0  0  0  0
    0.5908    0.7518    0.0000 S   0  0  0  0  0  0  0  0  0  0  0  0
    0.5908   -0.2482    0.0000 C   0  0  0  0  0  0  0  0  0  0  0  0
    1.4508   -0.7482    0.0000 C   0  0  0  0  0  0  0  0  0  0  0  0
    1.4483   -1.7482    0.0000 O   0  0  0  0  0  0  0  0  0  0  0  0
    2.3208   -0.2482    0.0000 N   0  0  0  0  0  0  0  0  0  0  0  0
    3.3594   -0.8492    0.0000 C   0  0  0  0  0  0  0  0  0  0  0  0
    4.2259   -0.3501    0.0000 C   0  0  0  0  0  0  0  0  0  0  0  0
    5.0949   -0.8518    0.0000 C   0  0  0  0  0  0  0  0  0  0  0  0
    5.9559   -0.3535    0.0000 C   0  0  0  0  0  0  0  0  0  0  0  0
    5.9579    0.6465    0.0000 N   0  0  0  0  0  0  0  0  0  0  0  0
    5.0989    1.1482    0.0000 C   0  0  0  0  0  0  0  0  0  0  0  0
    4.2279    0.6499    0.0000 C   0  0  0  0  0  0  0  0  0  0  0  0
  1  2  2  0  0  0  0
  2  3  1  0  0  0  0
  3  4  1  0  0  0  0
  4  5  1  0  0  0  0
  5  6  1  0  0  0  0
  6  7  2  0  0  0  0
  6  8  1  0  0  0  0
  8  2  1  0  0  0  0
  8  9  1  0  0  0  0
  9 10  1  0  0  0  0
 10 11  2  0  0  0  0
 11 12  1  0  0  0  0
 12 13  2  0  0  0  0
 13 14  1  0  0  0  0
 14 15  2  0  0  0  0
 15 10  1  0  0  0  0
M  END
>  <EXTREG>  (ZINC00068871)
ZINC00068871

>  <LOGBIO>
2.5000

$$$$
ZINC00070092
  -MTS-   02131516232D 0   0.00000     0.00000     0

 22 23  0  0  1  0  0  0  0  0999 V2000
    5.6101   -1.9141    0.0000 C   0  0  0  0  0  0  0  0  0  0  0  0
    5.0220   -1.1053    0.0000 O   0  0  0  0  0  0  0  0  0  0  0  0
    4.0275   -1.2102    0.0000 C   0  0  0  0  0  0  0  0  0  0  0  0
    3.4366   -0.3992    0.0000 C   0  0  0  0  0  0  0  0  0  0  0  0
    2.4475   -0.5056    0.0000 C   0  0  0  0  0  0  0  0  0  0  0  0
    2.0402   -1.4189    0.0000 C   0  0  0  0  0  0  0  0  0  0  0  0
    2.6220   -2.2258    0.0000 C   0  0  0  0  0  0  0  0  0  0  0  0
    3.6202   -2.1235    0.0000 C   0  0  0  0  0  0  0  0  0  0  0  0
    4.2067   -2.9335    0.0000 O   0  0  0  0  0  0  0  0  0  0  0  0
    2.2124   -3.1381    0.0000 N   0  3  0  0  0  0  0  0  0  0  0  0
    1.2142   -3.2404    0.0000 O   0  5  0  0  0  0  0  0  0  0  0  0
    2.7942   -3.9450    0.0000 O   0  0  0  0  0  0  0  0  0  0  0  0
    1.8590    0.3029    0.0000 C   0  0  2  0  0  0  0  0  0  0  0  0
    2.1690    1.2629    0.0000 N   0  0  0  0  0  0  0  0  0  0  0  0
    1.3590    1.8429    0.0000 C   0  0  1  0  0  0  0  0  0  0  0  0
    0.5490    1.2629    0.0000 C   0  0  0  0  0  0  0  0  0  0  0  0
    0.8590    0.3029    0.0000 S   0  0  0  0  0  0  0  0  0  0  0  0
    1.3590    2.8429    0.0000 C   0  0  0  0  0  0  0  0  0  0  0  0
    2.2277    3.3450    0.0000 O   0  0  0  0  0  0  0  0  0  0  0  0
    0.4977    3.3407    0.0000 O   0  0  0  0  0  0  0  0  0  0  0  0
    1.8926    2.1171    0.0000 H   0  0  0  0  0  0  0  0  0  0  0  0
    2.4515    0.3975    0.0000 H   0  0  0  0  0  0  0  0  0  0  0  0
  1  2  1  0  0  0  0
  2  3  1  0  0  0  0
  3  4  2  0  0  0  0
  4  5  1  0  0  0  0
  5  6  2  0  0  0  0
  6  7  1  0  0  0  0
  7  8  2  0  0  0  0
  8  3  1  0  0  0  0
  8  9  1  0  0  0  0
  7 10  1  0  0  0  0
 10 11  1  0  0  0  0
 10 12  2  0  0  0  0
 13  5  1  1  0  0  0
 13 22  1  6  0  0  0
 13 14  1  0  0  0  0
 14 15  1  0  0  0  0
 15 21  1  6  0  0  0
 15 16  1  0  0  0  0
 16 17  1  0  0  0  0
 17 13  1  0  0  0  0
 15 18  1  1  0  0  0
 18 19  1  0  0  0  0
 18 20  2  0  0  0  0
M  CHG  2  10   1  11  -1
M  END
>  <EXTREG>  (ZINC00070092)
ZINC00070092

>  <LOGBIO>
2.5000

$$$$
ZINC00070650
  -MTS-   02131516232D 0   0.00000     0.00000     0

 16 18  0  0  0  0  0  0  0  0999 V2000
    1.2952   -1.3814    0.0000 Br  0  0  0  0  0  0  0  0  0  0  0  0
    1.2944   -0.7814    0.0000 C   0  0  0  0  0  0  0  0  0  0  0  0
    0.5194   -0.3354    0.0000 C   0  0  0  0  0  0  0  0  0  0  0  0
    0.5194    0.5556    0.0000 C   0  0  0  0  0  0  0  0  0  0  0  0
    1.2944    1.0016    0.0000 C   0  0  0  0  0  0  0  0  0  0  0  0
    1.4644    1.8846    0.0000 C   0  0  0  0  0  0  0  0  0  0  0  0
    2.5974    1.8806    0.0000 C   0  0  0  0  0  0  0  0  0  0  0  0
    2.8344    1.0016    0.0000 C   0  0  0  0  0  0  0  0  0  0  0  0
    3.6054    0.5556    0.0000 C   0  0  0  0  0  0  0  0  0  0  0  0
    3.6054   -0.3354    0.0000 C   0  0  0  0  0  0  0  0  0  0  0  0
    2.8344   -0.7814    0.0000 C   0  0  0  0  0  0  0  0  0  0  0  0
    2.0644   -0.3354    0.0000 C   0  0  0  0  0  0  0  0  0  0  0  0
    2.0644    0.5556    0.0000 C   0  0  0  0  0  0  0  0  0  0  0  0
    2.8341   -1.9814    0.0000 N   0  3  0  0  0  0  0  0  0  0  0  0
    1.9652   -2.4833    0.0000 O   0  5  0  0  0  0  0  0  0  0  0  0
    3.6952   -2.4795    0.0000 O   0  0  0  0  0  0  0  0  0  0  0  0
  1  2  1  0  0  0  0
  2  3  2  0  0  0  0
  3  4  1  0  0  0  0
  4  5  2  0  0  0  0
  5  6  1  0  0  0  0
  6  7  1  0  0  0  0
  7  8  1  0  0  0  0
  8  9  2  0  0  0  0
  9 10  1  0  0  0  0
 10 11  2  0  0  0  0
 11 12  1  0  0  0  0
 12  2  1  0  0  0  0
 12 13  2  0  0  0  0
 13  5  1  0  0  0  0
 13  8  1  0  0  0  0
 11 14  1  0  0  0  0
 14 15  1  0  0  0  0
 14 16  2  0  0  0  0
M  CHG  2  14   1  15  -1
M  END
>  <EXTREG>  (ZINC00070650)
ZINC00070650

>  <LOGBIO>
2.5000

$$$$
ZINC00071683
  -MTS-   02131516232D 0   0.00000     0.00000     0

 16 17  0  0  0  0  0  0  0  0999 V2000
    3.6035   -2.0383    0.0000 C   0  0  0  0  0  0  0  0  0  0  0  0
    4.5977   -1.9309    0.0000 O   0  0  0  0  0  0  0  0  0  0  0  0
    5.0018   -1.0162    0.0000 C   0  0  0  0  0  0  0  0  0  0  0  0
    5.9993   -0.9074    0.0000 C   0  0  0  0  0  0  0  0  0  0  0  0
    6.3995    0.0034    0.0000 C   0  0  0  0  0  0  0  0  0  0  0  0
    5.8101    0.8113    0.0000 C   0  0  0  0  0  0  0  0  0  0  0  0
    4.8207    0.7084    0.0000 C   0  0  0  0  0  0  0  0  0  0  0  0
    4.4125   -0.2083    0.0000 C   0  0  0  0  0  0  0  0  0  0  0  0
    3.4180   -0.3137    0.0000 N   0  0  0  0  0  0  0  0  0  0  0  0
    2.8295    0.4948    0.0000 C   0  0  0  0  0  0  0  0  0  0  0  0
    3.1395    1.4548    0.0000 S   0  0  0  0  0  0  0  0  0  0  0  0
    2.3295    2.0348    0.0000 C   0  0  0  0  0  0  0  0  0  0  0  0
    1.5195    1.4548    0.0000 C   0  0  0  0  0  0  0  0  0  0  0  0
    0.5698    1.7680    0.0000 C   0  0  0  0  0  0  0  0  0  0  0  0
    1.8295    0.4948    0.0000 N   0  3  0  0  0  0  0  0  0  0  0  0
    1.2410   -0.3137    0.0000 C   0  0  0  0  0  0  0  0  0  0  0  0
  1  2  1  0  0  0  0
  2  3  1  0  0  0  0
  3  4  2  0  0  0  0
  4  5  1  0  0  0  0
  5  6  2  0  0  0  0
  6  7  1  0  0  0  0
  7  8  2  0  0  0  0
  8  3  1  0  0  0  0
  8  9  1  0  0  0  0
  9 10  1  0  0  0  0
 10 11  1  0  0  0  0
 11 12  1  0  0  0  0
 12 13  2  0  0  0  0
 13 14  1  0  0  0  0
 13 15  1  0  0  0  0
 15 10  2  0  0  0  0
 15 16  1  0  0  0  0
M  CHG  1  15   1
M  END
>  <EXTREG>  (ZINC00071683)
ZINC00071683

>  <LOGBIO>
2.5000

$$$$
ZINC00073960
  -MTS-   02131516232D 0   0.00000     0.00000     0

 18 19  0  0  0  0  0  0  0  0999 V2000
    6.5382   -2.3184    0.0000 C   0  0  0  0  0  0  0  0  0  0  0  0
    5.5438   -2.4239    0.0000 S   0  0  0  0  0  0  0  0  0  0  0  0
    5.6492   -3.4183    0.0000 O   0  0  0  0  0  0  0  0  0  0  0  0
    5.4383   -1.4294    0.0000 O   0  0  0  0  0  0  0  0  0  0  0  0
    4.5494   -2.5293    0.0000 N   0  0  0  0  0  0  0  0  0  0  0  0
    3.9608   -1.7208    0.0000 C   0  0  0  0  0  0  0  0  0  0  0  0
    4.2708   -0.7608    0.0000 S   0  0  0  0  0  0  0  0  0  0  0  0
    3.4608   -0.1808    0.0000 C   0  0  0  0  0  0  0  0  0  0  0  0
    3.4608    0.8192    0.0000 C   0  0  0  0  0  0  0  0  0  0  0  0
    2.5948    1.3192    0.0000 C   0  0  0  0  0  0  0  0  0  0  0  0
    2.5938    2.3226    0.0000 C   0  0  0  0  0  0  0  0  0  0  0  0
    1.7313    2.8183    0.0000 C   0  0  0  0  0  0  0  0  0  0  0  0
    0.8648    2.3191    0.0000 C   0  0  0  0  0  0  0  0  0  0  0  0
    0.0000    2.8213    0.0000 Cl  0  0  0  0  0  0  0  0  0  0  0  0
    0.8608    1.3244    0.0000 C   0  0  0  0  0  0  0  0  0  0  0  0
    1.7283    0.8201    0.0000 C   0  0  0  0  0  0  0  0  0  0  0  0
    2.6508   -0.7608    0.0000 N   0  0  0  0  0  0  0  0  0  0  0  0
    2.9608   -1.7208    0.0000 N   0  0  0  0  0  0  0  0  0  0  0  0
  1  2  1  0  0  0  0
  2  3  2  0  0  0  0
  2  4  2  0  0  0  0
  2  5  1  0  0  0  0
  5  6  1  0  0  0  0
  6  7  1  0  0  0  0
  7  8  1  0  0  0  0
  8  9  1  0  0  0  0
  9 10  1  0  0  0  0
 10 11  2  0  0  0  0
 11 12  1  0  0  0  0
 12 13  2  0  0  0  0
 13 14  1  0  0  0  0
 13 15  1  0  0  0  0
 15 16  2  0  0  0  0
 16 10  1  0  0  0  0
  8 17  2  0  0  0  0
 17 18  1  0  0  0  0
 18  6  2  0  0  0  0
M  END
>  <EXTREG>  (ZINC00073960)
ZINC00073960

>  <LOGBIO>
2.5000

$$$$
ZINC00074482
  -MTS-   02131516232D 0   0.00000     0.00000     0

 20 20  0  0  1  0  0  0  0  0999 V2000
    5.0223   -0.4191    0.0000 C   0  0  0  0  0  0  0  0  0  0  0  0
    5.0208    0.5843    0.0000 C   0  0  2  0  0  0  0  0  0  0  0  0
    4.1542    1.0835    0.0000 N   0  0  0  0  0  0  0  0  0  0  0  0
    3.2887    0.5826    0.0000 S   0  0  0  0  0  0  0  0  0  0  0  0
    3.5892    0.0633    0.0000 O   0  0  0  0  0  0  0  0  0  0  0  0
    2.7878    1.4482    0.0000 O   0  0  0  0  0  0  0  0  0  0  0  0
    2.2501   -0.0184    0.0000 C   0  0  0  0  0  0  0  0  0  0  0  0
    1.3801    0.4816    0.0000 C   0  0  0  0  0  0  0  0  0  0  0  0
    0.5201   -0.0184    0.0000 C   0  0  0  0  0  0  0  0  0  0  0  0
    0.5201   -1.0184    0.0000 C   0  0  0  0  0  0  0  0  0  0  0  0
    1.3801   -1.5184    0.0000 C   0  0  0  0  0  0  0  0  0  0  0  0
    2.2501   -1.0184    0.0000 C   0  0  0  0  0  0  0  0  0  0  0  0
    3.1156   -1.5193    0.0000 C   0  0  0  0  0  0  0  0  0  0  0  0
    3.4161   -0.9999    0.0000 F   0  0  0  0  0  0  0  0  0  0  0  0
    2.6147   -2.3848    0.0000 F   0  0  0  0  0  0  0  0  0  0  0  0
    3.9811   -2.0201    0.0000 F   0  0  0  0  0  0  0  0  0  0  0  0
    5.8820    1.0821    0.0000 C   0  0  0  0  0  0  0  0  0  0  0  0
    5.8805    2.0856    0.0000 O   0  0  0  0  0  0  0  0  0  0  0  0
    6.7486    0.5830    0.0000 O   0  0  0  0  0  0  0  0  0  0  0  0
    4.5015    0.2837    0.0000 H   0  0  0  0  0  0  0  0  0  0  0  0
  2  1  1  6  0  0  0
  2 20  1  1  0  0  0
  2  3  1  0  0  0  0
  3  4  1  0  0  0  0
  4  5  2  0  0  0  0
  4  6  2  0  0  0  0
  4  7  1  0  0  0  0
  7  8  2  0  0  0  0
  8  9  1  0  0  0  0
  9 10  2  0  0  0  0
 10 11  1  0  0  0  0
 11 12  2  0  0  0  0
 12  7  1  0  0  0  0
 12 13  1  0  0  0  0
 13 14  1  0  0  0  0
 13 15  1  0  0  0  0
 13 16  1  0  0  0  0
  2 17  1  0  0  0  0
 17 18  1  0  0  0  0
 17 19  2  0  0  0  0
M  END
>  <EXTREG>  (ZINC00074482)
ZINC00074482

>  <LOGBIO>
2.5000

$$$$
ZINC00074672
  -MTS-   02131516232D 0   0.00000     0.00000     0

 19 20  0  0  1  0  0  0  0  0999 V2000
    3.1863    2.8004    0.0000 O   0  0  0  0  0  0  0  0  0  0  0  0
    2.3208    2.2995    0.0000 C   0  0  1  0  0  0  0  0  0  0  0  0
    1.4508    2.7995    0.0000 C   0  0  0  0  0  0  0  0  0  0  0  0
    0.5908    2.2995    0.0000 C   0  0  0  0  0  0  0  0  0  0  0  0
    0.5908    1.2995    0.0000 C   0  0  0  0  0  0  0  0  0  0  0  0
    1.4508    0.7995    0.0000 C   0  0  0  0  0  0  0  0  0  0  0  0
    2.3208    1.2995    0.0000 C   0  0  2  0  0  0  0  0  0  0  0  0
    3.1863    0.7987    0.0000 S   0  0  0  0  0  0  0  0  0  0  0  0
    3.6872    1.6642    0.0000 O   0  0  0  0  0  0  0  0  0  0  0  0
    2.6855   -0.0668    0.0000 O   0  0  0  0  0  0  0  0  0  0  0  0
    4.0518    0.2978    0.0000 C   0  0  0  0  0  0  0  0  0  0  0  0
    4.0507   -0.8022    0.0000 C   0  0  0  0  0  0  0  0  0  0  0  0
    3.1817   -1.3039    0.0000 C   0  0  0  0  0  0  0  0  0  0  0  0
    3.1828   -2.2987    0.0000 C   0  0  0  0  0  0  0  0  0  0  0  0
    4.0478   -2.8004    0.0000 C   0  0  0  0  0  0  0  0  0  0  0  0
    4.9118   -2.3073    0.0000 C   0  0  0  0  0  0  0  0  0  0  0  0
    4.9158   -1.3039    0.0000 C   0  0  0  0  0  0  0  0  0  0  0  0
    2.8405    1.5993    0.0000 H   0  0  0  0  0  0  0  0  0  0  0  0
    2.3199    2.8995    0.0000 H   0  0  0  0  0  0  0  0  0  0  0  0
  2  1  1  6  0  0  0
  2 19  1  1  0  0  0
  2  3  1  0  0  0  0
  3  4  1  0  0  0  0
  4  5  1  0  0  0  0
  5  6  1  0  0  0  0
  6  7  1  0  0  0  0
  7 18  1  6  0  0  0
  7  2  1  0  0  0  0
  7  8  1  1  0  0  0
  8  9  2  0  0  0  0
  8 10  2  0  0  0  0
  8 11  1  0  0  0  0
 11 12  1  0  0  0  0
 12 13  2  0  0  0  0
 13 14  1  0  0  0  0
 14 15  2  0  0  0  0
 15 16  1  0  0  0  0
 16 17  2  0  0  0  0
 17 12  1  0  0  0  0
M  END
>  <EXTREG>  (ZINC00074672)
ZINC00074672

>  <LOGBIO>
2.5000

$$$$
ZINC00074736
  -MTS-   02131516232D 0   0.00000     0.00000     0

 19 20  0  0  0  0  0  0  0  0999 V2000
    7.4489    1.5689    0.0000 C   0  0  0  0  0  0  0  0  0  0  0  0
    6.5824    2.0680    0.0000 C   0  0  0  0  0  0  0  0  0  0  0  0
    5.7169    1.5672    0.0000 N   0  0  0  0  0  0  0  0  0  0  0  0
    4.8469    2.0672    0.0000 C   0  0  0  0  0  0  0  0  0  0  0  0
    3.9869    1.5672    0.0000 C   0  0  0  0  0  0  0  0  0  0  0  0
    3.9869    0.5672    0.0000 N   0  0  0  0  0  0  0  0  0  0  0  0
    4.8469    0.0672    0.0000 C   0  0  0  0  0  0  0  0  0  0  0  0
    5.7169    0.5672    0.0000 C   0  0  0  0  0  0  0  0  0  0  0  0
    3.1201    0.0685    0.0000 S   0  0  0  0  0  0  0  0  0  0  0  0
    3.6188   -0.7983    0.0000 O   0  0  0  0  0  0  0  0  0  0  0  0
    2.6214    0.9353    0.0000 O   0  0  0  0  0  0  0  0  0  0  0  0
    2.2533   -0.4302    0.0000 C   0  0  0  0  0  0  0  0  0  0  0  0
    1.3846    0.0720    0.0000 C   0  0  0  0  0  0  0  0  0  0  0  0
    1.3846    1.0720    0.0000 Cl  0  0  0  0  0  0  0  0  0  0  0  0
    0.5233   -0.4259    0.0000 C   0  0  0  0  0  0  0  0  0  0  0  0
    0.5208   -1.4259    0.0000 C   0  0  0  0  0  0  0  0  0  0  0  0
    1.3796   -1.9280    0.0000 C   0  0  0  0  0  0  0  0  0  0  0  0
    2.2508   -1.4302    0.0000 C   0  0  0  0  0  0  0  0  0  0  0  0
    3.1151   -1.9332    0.0000 Cl  0  0  0  0  0  0  0  0  0  0  0  0
  1  2  1  0  0  0  0
  2  3  1  0  0  0  0
  3  4  1  0  0  0  0
  4  5  1  0  0  0  0
  5  6  1  0  0  0  0
  6  7  1  0  0  0  0
  7  8  1  0  0  0  0
  8  3  1  0  0  0  0
  6  9  1  0  0  0  0
  9 10  2  0  0  0  0
  9 11  2  0  0  0  0
  9 12  1  0  0  0  0
 12 13  2  0  0  0  0
 13 14  1  0  0  0  0
 13 15  1  0  0  0  0
 15 16  2  0  0  0  0
 16 17  1  0  0  0  0
 17 18  2  0  0  0  0
 18 12  1  0  0  0  0
 18 19  1  0  0  0  0
M  END
>  <EXTREG>  (ZINC00074736)
ZINC00074736

>  <LOGBIO>
2.5000

$$$$
ZINC00075359
  -MTS-   02131516232D 0   0.00000     0.00000     0

 15 16  0  0  0  0  0  0  0  0999 V2000
    5.3134    2.3266    0.0000 C   0  0  0  0  0  0  0  0  0  0  0  0
    4.3356    2.1169    0.0000 N   0  0  0  0  0  0  0  0  0  0  0  0
    4.0283    1.1653    0.0000 C   0  0  0  0  0  0  0  0  0  0  0  0
    3.0697    0.8510    0.0000 O   0  0  0  0  0  0  0  0  0  0  0  0
    3.0775   -0.1452    0.0000 C   0  0  0  0  0  0  0  0  0  0  0  0
    4.0231   -0.4588    0.0000 N   0  0  0  0  0  0  0  0  0  0  0  0
    4.6168    0.3568    0.0000 C   0  0  0  0  0  0  0  0  0  0  0  0
    5.6168    0.3568    0.0000 C   0  0  0  0  0  0  0  0  0  0  0  0
    6.6168    0.3568    0.0000 N   0  0  0  0  0  0  0  0  0  0  0  0
    2.2690   -0.7338    0.0000 C   0  0  0  0  0  0  0  0  0  0  0  0
    1.3515   -0.3274    0.0000 C   0  0  0  0  0  0  0  0  0  0  0  0
    0.5485   -0.9144    0.0000 C   0  0  0  0  0  0  0  0  0  0  0  0
    0.6529   -1.9090    0.0000 C   0  0  0  0  0  0  0  0  0  0  0  0
    1.5604   -2.3164    0.0000 C   0  0  0  0  0  0  0  0  0  0  0  0
    2.3735   -1.7283    0.0000 C   0  0  0  0  0  0  0  0  0  0  0  0
  1  2  1  0  0  0  0
  2  3  1  0  0  0  0
  3  4  1  0  0  0  0
  4  5  1  0  0  0  0
  5  6  2  0  0  0  0
  6  7  1  0  0  0  0
  7  3  2  0  0  0  0
  7  8  1  0  0  0  0
  8  9  3  0  0  0  0
  5 10  1  0  0  0  0
 10 11  2  0  0  0  0
 11 12  1  0  0  0  0
 12 13  2  0  0  0  0
 13 14  1  0  0  0  0
 14 15  2  0  0  0  0
 15 10  1  0  0  0  0
M  END
>  <EXTREG>  (ZINC00075359)
ZINC00075359

>  <LOGBIO>
2.5000

$$$$
ZINC00076236
  -MTS-   02131516232D 0   0.00000     0.00000     0

 18 19  0  0  0  0  0  0  0  0999 V2000
    5.5895   -3.1501    0.0000 C   0  0  0  0  0  0  0  0  0  0  0  0
    4.9994   -2.3385    0.0000 C   0  0  0  0  0  0  0  0  0  0  0  0
    4.0102   -2.4439    0.0000 O   0  0  0  0  0  0  0  0  0  0  0  0
    3.4201   -1.6323    0.0000 C   0  0  0  0  0  0  0  0  0  0  0  0
    2.4309   -1.7377    0.0000 O   0  0  0  0  0  0  0  0  0  0  0  0
    3.8260   -0.7184    0.0000 C   0  0  0  0  0  0  0  0  0  0  0  0
    3.2375    0.0901    0.0000 N   0  0  0  0  0  0  0  0  0  0  0  0
    3.5475    1.0501    0.0000 C   0  0  0  0  0  0  0  0  0  0  0  0
    4.4972    1.3632    0.0000 O   0  0  0  0  0  0  0  0  0  0  0  0
    2.7375    1.6301    0.0000 C   0  0  0  0  0  0  0  0  0  0  0  0
    2.6379    2.6282    0.0000 C   0  0  0  0  0  0  0  0  0  0  0  0
    1.7259    3.0385    0.0000 C   0  0  0  0  0  0  0  0  0  0  0  0
    0.9130    2.4502    0.0000 C   0  0  0  0  0  0  0  0  0  0  0  0
    0.0000    2.8582    0.0000 Br  0  0  0  0  0  0  0  0  0  0  0  0
    1.0161    1.4608    0.0000 C   0  0  0  0  0  0  0  0  0  0  0  0
    1.9275    1.0501    0.0000 C   0  0  0  0  0  0  0  0  0  0  0  0
    2.2375    0.0901    0.0000 C   0  0  0  0  0  0  0  0  0  0  0  0
    1.6490   -0.7184    0.0000 O   0  0  0  0  0  0  0  0  0  0  0  0
  1  2  1  0  0  0  0
  2  3  1  0  0  0  0
  3  4  1  0  0  0  0
  4  5  2  0  0  0  0
  4  6  1  0  0  0  0
  6  7  1  0  0  0  0
  7  8  1  0  0  0  0
  8  9  2  0  0  0  0
  8 10  1  0  0  0  0
 10 11  2  0  0  0  0
 11 12  1  0  0  0  0
 12 13  2  0  0  0  0
 13 14  1  0  0  0  0
 13 15  1  0  0  0  0
 15 16  2  0  0  0  0
 16 10  1  0  0  0  0
 16 17  1  0  0  0  0
 17  7  1  0  0  0  0
 17 18  2  0  0  0  0
M  END
>  <EXTREG>  (ZINC00076236)
ZINC00076236

>  <LOGBIO>
2.5000

$$$$
ZINC00076720
  -MTS-   02131516232D 0   0.00000     0.00000     0

 21 22  0  0  0  0  0  0  0  0999 V2000
    3.1156    2.7521    0.0000 F   0  0  0  0  0  0  0  0  0  0  0  0
    2.2501    2.2513    0.0000 C   0  0  0  0  0  0  0  0  0  0  0  0
    1.3801    2.7513    0.0000 C   0  0  0  0  0  0  0  0  0  0  0  0
    0.5201    2.2513    0.0000 C   0  0  0  0  0  0  0  0  0  0  0  0
    0.5201    1.2513    0.0000 C   0  0  0  0  0  0  0  0  0  0  0  0
    1.3801    0.7513    0.0000 C   0  0  0  0  0  0  0  0  0  0  0  0
    1.3776   -0.2487    0.0000 Cl  0  0  0  0  0  0  0  0  0  0  0  0
    2.2501    1.2513    0.0000 C   0  0  0  0  0  0  0  0  0  0  0  0
    3.1156    0.7504    0.0000 C   0  0  0  0  0  0  0  0  0  0  0  0
    3.9851    1.2513    0.0000 O   0  0  0  0  0  0  0  0  0  0  0  0
    3.1146   -0.2496    0.0000 C   0  0  0  0  0  0  0  0  0  0  0  0
    3.9801   -0.7505    0.0000 S   0  0  0  0  0  0  0  0  0  0  0  0
    4.4810    0.1151    0.0000 O   0  0  0  0  0  0  0  0  0  0  0  0
    3.4793   -1.6160    0.0000 O   0  0  0  0  0  0  0  0  0  0  0  0
    4.8457   -1.2513    0.0000 C   0  0  0  0  0  0  0  0  0  0  0  0
    4.8457   -2.2548    0.0000 C   0  0  0  0  0  0  0  0  0  0  0  0
    5.7077   -2.7513    0.0000 C   0  0  0  0  0  0  0  0  0  0  0  0
    6.5747   -2.2530    0.0000 C   0  0  0  0  0  0  0  0  0  0  0  0
    7.4390   -2.7560    0.0000 Cl  0  0  0  0  0  0  0  0  0  0  0  0
    6.5797   -1.2582    0.0000 C   0  0  0  0  0  0  0  0  0  0  0  0
    5.7127   -0.7530    0.0000 C   0  0  0  0  0  0  0  0  0  0  0  0
  1  2  1  0  0  0  0
  2  3  2  0  0  0  0
  3  4  1  0  0  0  0
  4  5  2  0  0  0  0
  5  6  1  0  0  0  0
  6  7  1  0  0  0  0
  6  8  2  0  0  0  0
  8  2  1  0  0  0  0
  8  9  1  0  0  0  0
  9 10  2  0  0  0  0
  9 11  1  0  0  0  0
 11 12  1  0  0  0  0
 12 13  2  0  0  0  0
 12 14  2  0  0  0  0
 12 15  1  0  0  0  0
 15 16  2  0  0  0  0
 16 17  1  0  0  0  0
 17 18  2  0  0  0  0
 18 19  1  0  0  0  0
 18 20  1  0  0  0  0
 20 21  2  0  0  0  0
 21 15  1  0  0  0  0
M  END
>  <EXTREG>  (ZINC00076720)
ZINC00076720

>  <LOGBIO>
2.5000

$$$$
ZINC00077851
  -MTS-   02131516232D 0   0.00000     0.00000     0

 21 22  0  0  0  0  0  0  0  0999 V2000
    3.9811    3.0716    0.0000 F   0  0  0  0  0  0  0  0  0  0  0  0
    3.1156    2.5707    0.0000 C   0  0  0  0  0  0  0  0  0  0  0  0
    3.6165    1.7052    0.0000 F   0  0  0  0  0  0  0  0  0  0  0  0
    2.6147    3.4362    0.0000 F   0  0  0  0  0  0  0  0  0  0  0  0
    2.2501    2.0698    0.0000 C   0  0  0  0  0  0  0  0  0  0  0  0
    1.3801    2.5698    0.0000 C   0  0  0  0  0  0  0  0  0  0  0  0
    0.5201    2.0698    0.0000 C   0  0  0  0  0  0  0  0  0  0  0  0
    0.5201    1.0698    0.0000 C   0  0  0  0  0  0  0  0  0  0  0  0
    1.3801    0.5698    0.0000 C   0  0  0  0  0  0  0  0  0  0  0  0
    2.2501    1.0698    0.0000 C   0  0  0  0  0  0  0  0  0  0  0  0
    3.1156    0.5690    0.0000 N   0  0  0  0  0  0  0  0  0  0  0  0
    3.1146   -0.4345    0.0000 C   0  0  0  0  0  0  0  0  0  0  0  0
    2.2521   -0.9301    0.0000 O   0  0  0  0  0  0  0  0  0  0  0  0
    3.9799   -0.9358    0.0000 C   0  0  0  0  0  0  0  0  0  0  0  0
    4.8501   -0.4362    0.0000 C   0  0  0  0  0  0  0  0  0  0  0  0
    5.7099   -0.9367    0.0000 C   0  0  0  0  0  0  0  0  0  0  0  0
    6.5769   -0.4384    0.0000 Cl  0  0  0  0  0  0  0  0  0  0  0  0
    5.7093   -1.9367    0.0000 C   0  0  0  0  0  0  0  0  0  0  0  0
    4.8491   -2.4362    0.0000 C   0  0  0  0  0  0  0  0  0  0  0  0
    4.8511   -3.4362    0.0000 Cl  0  0  0  0  0  0  0  0  0  0  0  0
    3.9793   -1.9358    0.0000 C   0  0  0  0  0  0  0  0  0  0  0  0
  1  2  1  0  0  0  0
  2  3  1  0  0  0  0
  2  4  1  0  0  0  0
  2  5  1  0  0  0  0
  5  6  2  0  0  0  0
  6  7  1  0  0  0  0
  7  8  2  0  0  0  0
  8  9  1  0  0  0  0
  9 10  2  0  0  0  0
 10  5  1  0  0  0  0
 10 11  1  0  0  0  0
 11 12  1  0  0  0  0
 12 13  2  0  0  0  0
 12 14  1  0  0  0  0
 14 15  2  0  0  0  0
 15 16  1  0  0  0  0
 16 17  1  0  0  0  0
 16 18  2  0  0  0  0
 18 19  1  0  0  0  0
 19 20  1  0  0  0  0
 19 21  2  0  0  0  0
 21 14  1  0  0  0  0
M  END
>  <EXTREG>  (ZINC00077851)
ZINC00077851

>  <LOGBIO>
2.5000

$$$$
ZINC00078264
  -MTS-   02131516232D 0   0.00000     0.00000     0

 20 22  0  0  0  0  0  0  0  0999 V2000
    3.5894   -1.0973    0.0000 F   0  0  0  0  0  0  0  0  0  0  0  0
    4.1859   -1.0329    0.0000 C   0  0  0  0  0  0  0  0  0  0  0  0
    4.7788   -1.8424    0.0000 C   0  0  0  0  0  0  0  0  0  0  0  0
    5.7677   -1.7336    0.0000 C   0  0  0  0  0  0  0  0  0  0  0  0
    6.1727   -0.8192    0.0000 C   0  0  0  0  0  0  0  0  0  0  0  0
    5.5889   -0.0138    0.0000 C   0  0  0  0  0  0  0  0  0  0  0  0
    5.9961    0.8995    0.0000 F   0  0  0  0  0  0  0  0  0  0  0  0
    4.5909   -0.1186    0.0000 C   0  0  0  0  0  0  0  0  0  0  0  0
    3.8847    0.8516    0.0000 C   0  0  0  0  0  0  0  0  0  0  0  0
    4.1947    1.8116    0.0000 N   0  0  0  0  0  0  0  0  0  0  0  0
    3.3847    2.3916    0.0000 O   0  0  0  0  0  0  0  0  0  0  0  0
    2.5747    1.8116    0.0000 C   0  0  0  0  0  0  0  0  0  0  0  0
    1.6250    2.1248    0.0000 O   0  0  0  0  0  0  0  0  0  0  0  0
    2.8847    0.8516    0.0000 N   0  0  0  0  0  0  0  0  0  0  0  0
    2.1785   -0.1186    0.0000 C   0  0  0  0  0  0  0  0  0  0  0  0
    1.1805   -0.0138    0.0000 C   0  0  0  0  0  0  0  0  0  0  0  0
    0.5967   -0.8192    0.0000 C   0  0  0  0  0  0  0  0  0  0  0  0
    1.0017   -1.7336    0.0000 C   0  0  0  0  0  0  0  0  0  0  0  0
    1.9905   -1.8424    0.0000 N   0  0  0  0  0  0  0  0  0  0  0  0
    2.5835   -1.0329    0.0000 C   0  0  0  0  0  0  0  0  0  0  0  0
  1  2  1  0  0  0  0
  2  3  2  0  0  0  0
  3  4  1  0  0  0  0
  4  5  2  0  0  0  0
  5  6  1  0  0  0  0
  6  7  1  0  0  0  0
  6  8  2  0  0  0  0
  8  2  1  0  0  0  0
  8  9  1  0  0  0  0
  9 10  2  0  0  0  0
 10 11  1  0  0  0  0
 11 12  1  0  0  0  0
 12 13  2  0  0  0  0
 12 14  1  0  0  0  0
 14  9  1  0  0  0  0
 14 15  1  0  0  0  0
 15 16  2  0  0  0  0
 16 17  1  0  0  0  0
 17 18  2  0  0  0  0
 18 19  1  0  0  0  0
 19 20  2  0  0  0  0
 20 15  1  0  0  0  0
M  END
>  <EXTREG>  (ZINC00078264)
ZINC00078264

>  <LOGBIO>
2.5000

$$$$
ZINC00079553
  -MTS-   02131516232D 0   0.00000     0.00000     0

 20 21  0  0  0  0  0  0  0  0999 V2000
    3.9679   -1.6967    0.0000 C   0  0  0  0  0  0  0  0  0  0  0  0
    4.3738   -0.7828    0.0000 S   0  0  0  0  0  0  0  0  0  0  0  0
    3.7853    0.0257    0.0000 C   0  0  0  0  0  0  0  0  0  0  0  0
    4.0953    0.9857    0.0000 N   0  0  0  0  0  0  0  0  0  0  0  0
    3.2853    1.5657    0.0000 C   0  0  0  0  0  0  0  0  0  0  0  0
    3.1857    2.5638    0.0000 N   0  0  0  0  0  0  0  0  0  0  0  0
    3.9973    3.1479    0.0000 C   0  0  0  0  0  0  0  0  0  0  0  0
    2.2737    2.9741    0.0000 C   0  0  0  0  0  0  0  0  0  0  0  0
    2.1720    3.9689    0.0000 O   0  0  0  0  0  0  0  0  0  0  0  0
    1.4608    2.3858    0.0000 N   0  0  0  0  0  0  0  0  0  0  0  0
    0.5478    2.7938    0.0000 C   0  0  0  0  0  0  0  0  0  0  0  0
    1.5639    1.3964    0.0000 C   0  0  0  0  0  0  0  0  0  0  0  0
    0.7533    0.8108    0.0000 O   0  0  0  0  0  0  0  0  0  0  0  0
    2.4753    0.9857    0.0000 C   0  0  0  0  0  0  0  0  0  0  0  0
    2.7853    0.0257    0.0000 N   0  0  0  0  0  0  0  0  0  0  0  0
    2.1968   -0.7828    0.0000 C   0  0  0  0  0  0  0  0  0  0  0  0
    2.6041   -1.6998    0.0000 C   0  0  0  0  0  0  0  0  0  0  0  0
    2.0178   -2.5035    0.0000 C   0  0  0  0  0  0  0  0  0  0  0  0
    2.4251   -3.4206    0.0000 C   0  0  0  0  0  0  0  0  0  0  0  0
    1.0234   -2.3976    0.0000 C   0  0  0  0  0  0  0  0  0  0  0  0
  1  2  1  0  0  0  0
  2  3  1  0  0  0  0
  3  4  2  0  0  0  0
  4  5  1  0  0  0  0
  5  6  1  0  0  0  0
  6  7  1  0  0  0  0
  6  8  1  0  0  0  0
  8  9  2  0  0  0  0
  8 10  1  0  0  0  0
 10 11  1  0  0  0  0
 10 12  1  0  0  0  0
 12 13  2  0  0  0  0
 12 14  1  0  0  0  0
 14  5  2  0  0  0  0
 14 15  1  0  0  0  0
 15  3  1  0  0  0  0
 15 16  1  0  0  0  0
 16 17  1  0  0  0  0
 17 18  1  0  0  0  0
 18 19  1  0  0  0  0
 18 20  1  0  0  0  0
M  END
>  <EXTREG>  (ZINC00079553)
ZINC00079553

>  <LOGBIO>
2.5000

$$$$
ZINC00079941
  -MTS-   02131516232D 0   0.00000     0.00000     0

 13 13  0  0  1  0  0  0  0  0999 V2000
    2.0143   -1.5926    0.0000 C   0  0  0  0  0  0  0  0  0  0  0  0
    3.0121   -1.4863    0.0000 C   0  0  0  0  0  0  0  0  0  0  0  0
    3.5972   -2.2908    0.0000 C   0  0  0  0  0  0  0  0  0  0  0  0
    3.4180   -0.5724    0.0000 C   0  0  0  0  0  0  0  0  0  0  0  0
    2.8295    0.2361    0.0000 C   0  0  2  0  0  0  0  0  0  0  0  0
    3.1395    1.1961    0.0000 N   0  0  0  0  0  0  0  0  0  0  0  0
    2.3295    1.7761    0.0000 C   0  0  0  0  0  0  0  0  0  0  0  0
    2.3295    2.7761    0.0000 O   0  0  0  0  0  0  0  0  0  0  0  0
    1.5195    1.1961    0.0000 N   0  0  0  0  0  0  0  0  0  0  0  0
    0.5698    1.5093    0.0000 C   0  0  0  0  0  0  0  0  0  0  0  0
    1.8295    0.2361    0.0000 C   0  0  0  0  0  0  0  0  0  0  0  0
    1.2410   -0.5724    0.0000 O   0  0  0  0  0  0  0  0  0  0  0  0
    3.4220    0.3308    0.0000 H   0  0  0  0  0  0  0  0  0  0  0  0
  1  2  1  0  0  0  0
  2  3  1  0  0  0  0
  2  4  1  0  0  0  0
  5  4  1  1  0  0  0
  5 13  1  6  0  0  0
  5  6  1  0  0  0  0
  6  7  1  0  0  0  0
  7  8  2  0  0  0  0
  7  9  1  0  0  0  0
  9 10  1  0  0  0  0
  9 11  1  0  0  0  0
 11  5  1  0  0  0  0
 11 12  2  0  0  0  0
M  END
>  <EXTREG>  (ZINC00079941)
ZINC00079941

>  <LOGBIO>
2.5000

$$$$
ZINC00081405
  -MTS-   02131516232D 0   0.00000     0.00000     0

 21 22  0  0  1  0  0  0  0  0999 V2000
    5.4524   -2.2506    0.0000 C   0  0  0  0  0  0  0  0  0  0  0  0
    5.8583   -1.3367    0.0000 C   0  0  0  0  0  0  0  0  0  0  0  0
    5.2698   -0.5282    0.0000 C   0  0  0  0  0  0  0  0  0  0  0  0
    5.5798    0.4318    0.0000 C   0  0  0  0  0  0  0  0  0  0  0  0
    4.7698    1.0118    0.0000 C   0  0  1  0  0  0  0  0  0  0  0  0
    4.1023    1.7564    0.0000 O   0  0  0  0  0  0  0  0  0  0  0  0
    3.9598    0.4318    0.0000 N   0  0  0  0  0  0  0  0  0  0  0  0
    4.2698   -0.5282    0.0000 N   0  0  0  0  0  0  0  0  0  0  0  0
    3.0101    0.7449    0.0000 C   0  0  0  0  0  0  0  0  0  0  0  0
    2.8064    1.7240    0.0000 O   0  0  0  0  0  0  0  0  0  0  0  0
    2.2640    0.0790    0.0000 C   0  0  0  0  0  0  0  0  0  0  0  0
    1.3107    0.3923    0.0000 C   0  0  0  0  0  0  0  0  0  0  0  0
    0.5699   -0.2716    0.0000 C   0  0  0  0  0  0  0  0  0  0  0  0
    0.7726   -1.2509    0.0000 C   0  0  0  0  0  0  0  0  0  0  0  0
    1.7161   -1.5662    0.0000 C   0  0  0  0  0  0  0  0  0  0  0  0
    1.9163   -2.5459    0.0000 Cl  0  0  0  0  0  0  0  0  0  0  0  0
    2.4667   -0.9002    0.0000 C   0  0  0  0  0  0  0  0  0  0  0  0
    5.7042    2.0543    0.0000 C   0  0  0  0  0  0  0  0  0  0  0  0
    4.9595    2.7217    0.0000 F   0  0  0  0  0  0  0  0  0  0  0  0
    6.4488    1.3869    0.0000 F   0  0  0  0  0  0  0  0  0  0  0  0
    6.3716    2.7990    0.0000 F   0  0  0  0  0  0  0  0  0  0  0  0
  1  2  1  0  0  0  0
  2  3  1  0  0  0  0
  3  4  1  0  0  0  0
  4  5  1  0  0  0  0
  5  6  1  6  0  0  0
  5  7  1  0  0  0  0
  7  8  1  0  0  0  0
  8  3  2  0  0  0  0
  7  9  1  0  0  0  0
  9 10  2  0  0  0  0
  9 11  1  0  0  0  0
 11 12  2  0  0  0  0
 12 13  1  0  0  0  0
 13 14  2  0  0  0  0
 14 15  1  0  0  0  0
 15 16  1  0  0  0  0
 15 17  2  0  0  0  0
 17 11  1  0  0  0  0
  5 18  1  0  0  0  0
 18 19  1  0  0  0  0
 18 20  1  0  0  0  0
 18 21  1  0  0  0  0
M  END
>  <EXTREG>  (ZINC00081405)
ZINC00081405

>  <LOGBIO>
2.5000

$$$$
ZINC00081552
  -MTS-   02131516232D 0   0.00000     0.00000     0

 23 24  0  0  1  0  0  0  0  0999 V2000
    0.6000   -0.4386    0.0000 C   0  0  0  0  0  0  0  0  0  0  0  0
    1.6000   -0.4367    0.0000 O   0  0  0  0  0  0  0  0  0  0  0  0
    2.1017   -1.3017    0.0000 C   0  0  0  0  0  0  0  0  0  0  0  0
    1.6026   -2.1722    0.0000 C   0  0  0  0  0  0  0  0  0  0  0  0
    2.1034   -3.0317    0.0000 C   0  0  0  0  0  0  0  0  0  0  0  0
    3.1034   -3.0307    0.0000 C   0  0  0  0  0  0  0  0  0  0  0  0
    3.6026   -2.1702    0.0000 C   0  0  0  0  0  0  0  0  0  0  0  0
    3.1017   -1.3007    0.0000 C   0  0  0  0  0  0  0  0  0  0  0  0
    3.6017   -0.4347    0.0000 S   0  0  0  0  0  0  0  0  0  0  0  0
    2.7357    0.0653    0.0000 O   0  0  0  0  0  0  0  0  0  0  0  0
    4.4677   -0.9347    0.0000 O   0  0  0  0  0  0  0  0  0  0  0  0
    4.1017    0.4313    0.0000 C   0  0  0  0  0  0  0  0  0  0  0  0
    5.1017    0.4313    0.0000 C   0  0  1  0  0  0  0  0  0  0  0  0
    5.6017   -0.4347    0.0000 S   0  0  0  0  0  0  0  0  0  0  0  0
    6.6017   -0.4347    0.0000 C   0  0  0  0  0  0  0  0  0  0  0  0
    7.6017   -0.4347    0.0000 N   0  0  0  0  0  0  0  0  0  0  0  0
    5.6017    1.2974    0.0000 C   0  0  0  0  0  0  0  0  0  0  0  0
    6.6052    1.2984    0.0000 C   0  0  0  0  0  0  0  0  0  0  0  0
    7.1008    2.1609    0.0000 C   0  0  0  0  0  0  0  0  0  0  0  0
    6.6016    3.0274    0.0000 C   0  0  0  0  0  0  0  0  0  0  0  0
    5.6069    3.0314    0.0000 C   0  0  0  0  0  0  0  0  0  0  0  0
    5.1026    2.1639    0.0000 C   0  0  0  0  0  0  0  0  0  0  0  0
    4.8017   -0.0883    0.0000 H   0  0  0  0  0  0  0  0  0  0  0  0
  1  2  1  0  0  0  0
  2  3  1  0  0  0  0
  3  4  2  0  0  0  0
  4  5  1  0  0  0  0
  5  6  2  0  0  0  0
  6  7  1  0  0  0  0
  7  8  2  0  0  0  0
  8  3  1  0  0  0  0
  8  9  1  0  0  0  0
  9 10  2  0  0  0  0
  9 11  2  0  0  0  0
  9 12  1  0  0  0  0
 12 13  1  0  0  0  0
 13 23  1  1  0  0  0
 13 14  1  6  0  0  0
 14 15  1  0  0  0  0
 15 16  3  0  0  0  0
 13 17  1  0  0  0  0
 17 18  2  0  0  0  0
 18 19  1  0  0  0  0
 19 20  2  0  0  0  0
 20 21  1  0  0  0  0
 21 22  2  0  0  0  0
 22 17  1  0  0  0  0
M  END
>  <EXTREG>  (ZINC00081552)
ZINC00081552

>  <LOGBIO>
2.5000

$$$$
ZINC00081986
  -MTS-   02131516232D 0   0.00000     0.00000     0

 21 23  0  0  0  0  0  0  0  0999 V2000
    6.6991    1.4760    0.0000 C   0  0  0  0  0  0  0  0  0  0  0  0
    6.2922    0.5587    0.0000 O   0  0  0  0  0  0  0  0  0  0  0  0
    5.3029    0.4544    0.0000 C   0  0  0  0  0  0  0  0  0  0  0  0
    5.0597   -0.0941    0.0000 O   0  0  0  0  0  0  0  0  0  0  0  0
    4.7144    1.2628    0.0000 C   0  0  0  0  0  0  0  0  0  0  0  0
    5.0244    2.2228    0.0000 S   0  0  0  0  0  0  0  0  0  0  0  0
    4.2144    2.8028    0.0000 C   0  0  0  0  0  0  0  0  0  0  0  0
    3.4044    2.2228    0.0000 C   0  0  0  0  0  0  0  0  0  0  0  0
    2.4547    2.5360    0.0000 C   0  0  0  0  0  0  0  0  0  0  0  0
    3.7144    1.2628    0.0000 C   0  0  0  0  0  0  0  0  0  0  0  0
    2.8905    0.1310    0.0000 N   0  0  0  0  0  0  0  0  0  0  0  0
    1.8817    0.1310    0.0000 C   0  0  0  0  0  0  0  0  0  0  0  0
    1.2918    0.9385    0.0000 O   0  0  0  0  0  0  0  0  0  0  0  0
    1.5787   -0.8181    0.0000 C   0  0  0  0  0  0  0  0  0  0  0  0
    0.6594   -1.2196    0.0000 C   0  0  0  0  0  0  0  0  0  0  0  0
    0.5493   -2.2135    0.0000 C   0  0  0  0  0  0  0  0  0  0  0  0
    1.3589   -2.8063    0.0000 C   0  0  0  0  0  0  0  0  0  0  0  0
    2.2687   -2.4041    0.0000 C   0  0  0  0  0  0  0  0  0  0  0  0
    2.3795   -1.4107    0.0000 C   0  0  0  0  0  0  0  0  0  0  0  0
    3.1978   -0.8207    0.0000 C   0  0  0  0  0  0  0  0  0  0  0  0
    4.1480   -1.1323    0.0000 O   0  0  0  0  0  0  0  0  0  0  0  0
  1  2  1  0  0  0  0
  2  3  1  0  0  0  0
  3  4  2  0  0  0  0
  3  5  1  0  0  0  0
  5  6  1  0  0  0  0
  6  7  1  0  0  0  0
  7  8  2  0  0  0  0
  8  9  1  0  0  0  0
  8 10  1  0  0  0  0
 10  5  2  0  0  0  0
 10 11  1  0  0  0  0
 11 12  1  0  0  0  0
 12 13  2  0  0  0  0
 12 14  1  0  0  0  0
 14 15  2  0  0  0  0
 15 16  1  0  0  0  0
 16 17  2  0  0  0  0
 17 18  1  0  0  0  0
 18 19  2  0  0  0  0
 19 14  1  0  0  0  0
 19 20  1  0  0  0  0
 20 11  1  0  0  0  0
 20 21  2  0  0  0  0
M  END
>  <EXTREG>  (ZINC00081986)
ZINC00081986

>  <LOGBIO>
2.5000

$$$$
ZINC00082072
  -MTS-   02131516232D 0   0.00000     0.00000     0

 18 20  0  0  0  0  0  0  0  0999 V2000
    6.8144   -2.9740    0.0000 Cl  0  0  0  0  0  0  0  0  0  0  0  0
    6.2239   -2.1670    0.0000 C   0  0  0  0  0  0  0  0  0  0  0  0
    6.6280   -1.2485    0.0000 C   0  0  0  0  0  0  0  0  0  0  0  0
    6.0389   -0.4469    0.0000 C   0  0  0  0  0  0  0  0  0  0  0  0
    5.0446   -0.5538    0.0000 C   0  0  0  0  0  0  0  0  0  0  0  0
    4.6395   -1.4623    0.0000 C   0  0  0  0  0  0  0  0  0  0  0  0
    5.2296   -2.2739    0.0000 C   0  0  0  0  0  0  0  0  0  0  0  0
    4.4561    0.2547    0.0000 C   0  0  0  0  0  0  0  0  0  0  0  0
    4.7661    1.2147    0.0000 N   0  0  0  0  0  0  0  0  0  0  0  0
    3.9561    1.7947    0.0000 O   0  0  0  0  0  0  0  0  0  0  0  0
    3.1461    1.2147    0.0000 C   0  0  0  0  0  0  0  0  0  0  0  0
    3.4561    0.2547    0.0000 N   0  0  0  0  0  0  0  0  0  0  0  0
    2.1964    1.5278    0.0000 C   0  0  0  0  0  0  0  0  0  0  0  0
    1.8880    2.4883    0.0000 S   0  0  0  0  0  0  0  0  0  0  0  0
    0.8918    2.4867    0.0000 C   0  0  0  0  0  0  0  0  0  0  0  0
    0.5724    1.5430    0.0000 C   0  0  0  0  0  0  0  0  0  0  0  0
    1.3843    0.9443    0.0000 C   0  0  0  0  0  0  0  0  0  0  0  0
    1.3781   -0.0557    0.0000 Cl  0  0  0  0  0  0  0  0  0  0  0  0
  1  2  1  0  0  0  0
  2  3  2  0  0  0  0
  3  4  1  0  0  0  0
  4  5  2  0  0  0  0
  5  6  1  0  0  0  0
  6  7  2  0  0  0  0
  7  2  1  0  0  0  0
  5  8  1  0  0  0  0
  8  9  2  0  0  0  0
  9 10  1  0  0  0  0
 10 11  1  0  0  0  0
 11 12  2  0  0  0  0
 12  8  1  0  0  0  0
 11 13  1  0  0  0  0
 13 14  1  0  0  0  0
 14 15  1  0  0  0  0
 15 16  2  0  0  0  0
 16 17  1  0  0  0  0
 17 13  2  0  0  0  0
 17 18  1  0  0  0  0
M  END
>  <EXTREG>  (ZINC00082072)
ZINC00082072

>  <LOGBIO>
2.5000

$$$$
ZINC00082530
  -MTS-   02131516232D 0   0.00000     0.00000     0

 18 19  0  0  0  0  0  0  0  0999 V2000
    4.2767    2.7925    0.0000 C   0  0  0  0  0  0  0  0  0  0  0  0
    3.8703    1.8751    0.0000 N   0  0  0  0  0  0  0  0  0  0  0  0
    2.8811    1.7702    0.0000 C   0  0  0  0  0  0  0  0  0  0  0  0
    2.2921    2.5783    0.0000 O   0  0  0  0  0  0  0  0  0  0  0  0
    2.4747    0.8527    0.0000 C   0  0  0  0  0  0  0  0  0  0  0  0
    1.4855    0.7478    0.0000 S   0  0  0  0  0  0  0  0  0  0  0  0
    1.0796   -0.1661    0.0000 C   0  0  0  0  0  0  0  0  0  0  0  0
    1.5840   -1.0398    0.0000 S   0  0  0  0  0  0  0  0  0  0  0  0
    0.9136   -1.7767    0.0000 C   0  0  0  0  0  0  0  0  0  0  0  0
    1.1233   -2.7545    0.0000 C   0  0  0  0  0  0  0  0  0  0  0  0
    0.0000   -1.3795    0.0000 N   0  0  0  0  0  0  0  0  0  0  0  0
    0.1018   -0.3758    0.0000 N   0  0  0  0  0  0  0  0  0  0  0  0
    4.4593    1.0669    0.0000 C   0  0  0  0  0  0  0  0  0  0  0  0
    4.0533    0.1492    0.0000 C   0  0  0  0  0  0  0  0  0  0  0  0
    4.6409   -0.6536    0.0000 C   0  0  0  0  0  0  0  0  0  0  0  0
    5.6353   -0.5486    0.0000 C   0  0  0  0  0  0  0  0  0  0  0  0
    6.0423    0.3591    0.0000 C   0  0  0  0  0  0  0  0  0  0  0  0
    5.4537    1.1718    0.0000 C   0  0  0  0  0  0  0  0  0  0  0  0
  1  2  1  0  0  0  0
  2  3  1  0  0  0  0
  3  4  2  0  0  0  0
  3  5  1  0  0  0  0
  5  6  1  0  0  0  0
  6  7  1  0  0  0  0
  7  8  1  0  0  0  0
  8  9  1  0  0  0  0
  9 10  1  0  0  0  0
  9 11  2  0  0  0  0
 11 12  1  0  0  0  0
 12  7  2  0  0  0  0
  2 13  1  0  0  0  0
 13 14  2  0  0  0  0
 14 15  1  0  0  0  0
 15 16  2  0  0  0  0
 16 17  1  0  0  0  0
 17 18  2  0  0  0  0
 18 13  1  0  0  0  0
M  END
>  <EXTREG>  (ZINC00082530)
ZINC00082530

>  <LOGBIO>
2.5000

$$$$
ZINC00082797
  -MTS-   02131516232D 0   0.00000     0.00000     0

 12 12  0  0  0  0  0  0  0  0999 V2000
    0.4851   -1.5897    0.0000 C   0  0  0  0  0  0  0  0  0  0  0  0
    1.2936   -1.0011    0.0000 C   0  0  0  0  0  0  0  0  0  0  0  0
    0.7051   -0.1927    0.0000 C   0  0  0  0  0  0  0  0  0  0  0  0
    1.8821   -1.8096    0.0000 C   0  0  0  0  0  0  0  0  0  0  0  0
    2.1021   -0.4126    0.0000 C   0  0  0  0  0  0  0  0  0  0  0  0
    3.0621   -0.7226    0.0000 S   0  0  0  0  0  0  0  0  0  0  0  0
    3.6421    0.0874    0.0000 C   0  0  0  0  0  0  0  0  0  0  0  0
    4.6421    0.0874    0.0000 C   0  0  0  0  0  0  0  0  0  0  0  0
    5.6421    0.0874    0.0000 N   0  0  0  0  0  0  0  0  0  0  0  0
    3.0621    0.8974    0.0000 C   0  0  0  0  0  0  0  0  0  0  0  0
    3.3752    1.8471    0.0000 N   0  0  0  0  0  0  0  0  0  0  0  0
    2.1021    0.5874    0.0000 C   0  0  0  0  0  0  0  0  0  0  0  0
  1  2  1  0  0  0  0
  2  3  1  0  0  0  0
  2  4  1  0  0  0  0
  2  5  1  0  0  0  0
  5  6  1  0  0  0  0
  6  7  1  0  0  0  0
  7  8  1  0  0  0  0
  8  9  3  0  0  0  0
  7 10  2  0  0  0  0
 10 11  1  0  0  0  0
 10 12  1  0  0  0  0
 12  5  2  0  0  0  0
M  END
>  <EXTREG>  (ZINC00082797)
ZINC00082797

>  <LOGBIO>
2.5000

$$$$
ZINC00083203
  -MTS-   02131516232D 0   0.00000     0.00000     0

 18 19  0  0  0  0  0  0  0  0999 V2000
    4.1580   -2.7123    0.0000 C   0  0  0  0  0  0  0  0  0  0  0  0
    4.5658   -1.7954    0.0000 O   0  0  0  0  0  0  0  0  0  0  0  0
    3.9799   -0.9915    0.0000 C   0  0  0  0  0  0  0  0  0  0  0  0
    4.3877   -0.0746    0.0000 O   0  0  0  0  0  0  0  0  0  0  0  0
    2.9855   -1.0969    0.0000 C   0  0  0  0  0  0  0  0  0  0  0  0
    2.3970   -0.2884    0.0000 N   0  0  0  0  0  0  0  0  0  0  0  0
    2.7070    0.6716    0.0000 C   0  0  0  0  0  0  0  0  0  0  0  0
    3.6198    1.0874    0.0000 C   0  0  0  0  0  0  0  0  0  0  0  0
    3.7145    2.0829    0.0000 C   0  0  0  0  0  0  0  0  0  0  0  0
    2.8957    2.6630    0.0000 C   0  0  0  0  0  0  0  0  0  0  0  0
    1.9922    2.2467    0.0000 C   0  0  0  0  0  0  0  0  0  0  0  0
    1.8970    1.2516    0.0000 C   0  0  0  0  0  0  0  0  0  0  0  0
    1.0870    0.6716    0.0000 N   0  0  0  0  0  0  0  0  0  0  0  0
    1.3970   -0.2884    0.0000 C   0  0  0  0  0  0  0  0  0  0  0  0
    0.8085   -1.0969    0.0000 C   0  0  0  0  0  0  0  0  0  0  0  0
    1.6170   -1.6854    0.0000 F   0  0  0  0  0  0  0  0  0  0  0  0
    0.0000   -0.5084    0.0000 F   0  0  0  0  0  0  0  0  0  0  0  0
    0.2200   -1.9054    0.0000 F   0  0  0  0  0  0  0  0  0  0  0  0
  1  2  1  0  0  0  0
  2  3  1  0  0  0  0
  3  4  2  0  0  0  0
  3  5  1  0  0  0  0
  5  6  1  0  0  0  0
  6  7  1  0  0  0  0
  7  8  2  0  0  0  0
  8  9  1  0  0  0  0
  9 10  2  0  0  0  0
 10 11  1  0  0  0  0
 11 12  2  0  0  0  0
 12  7  1  0  0  0  0
 12 13  1  0  0  0  0
 13 14  2  0  0  0  0
 14  6  1  0  0  0  0
 14 15  1  0  0  0  0
 15 16  1  0  0  0  0
 15 17  1  0  0  0  0
 15 18  1  0  0  0  0
M  END
>  <EXTREG>  (ZINC00083203)
ZINC00083203

>  <LOGBIO>
2.5000

$$$$
ZINC00083699
  -MTS-   02131516232D 0   0.00000     0.00000     0

 27 32  0  0  0  0  0  0  0  0999 V2000
    7.8563    0.6869    0.0000 N   0  0  0  0  0  0  0  0  0  0  0  0
    6.8563    0.6869    0.0000 C   0  0  0  0  0  0  0  0  0  0  0  0
    5.8563    0.6869    0.0000 C   0  0  0  0  0  0  0  0  0  0  0  0
    5.3554    1.5549    0.0000 C   0  0  0  0  0  0  0  0  0  0  0  0
    5.6623    2.5159    0.0000 C   0  0  0  0  0  0  0  0  0  0  0  0
    4.8505    3.0933    0.0000 C   0  0  0  0  0  0  0  0  0  0  0  0
    4.0423    2.5107    0.0000 C   0  0  0  0  0  0  0  0  0  0  0  0
    4.3554    1.5517    0.0000 C   0  0  0  0  0  0  0  0  0  0  0  0
    3.8581    0.6856    0.0000 C   0  0  0  0  0  0  0  0  0  0  0  0
    2.8581    0.6859    0.0000 N   0  0  0  0  0  0  0  0  0  0  0  0
    2.2642   -0.1296    0.0000 C   0  0  0  0  0  0  0  0  0  0  0  0
    1.3186    0.1842    0.0000 N   0  0  0  0  0  0  0  0  0  0  0  0
    1.3111    1.1804    0.0000 C   0  0  0  0  0  0  0  0  0  0  0  0
    0.5711    1.8530    0.0000 C   0  0  0  0  0  0  0  0  0  0  0  0
    0.7796    2.8310    0.0000 C   0  0  0  0  0  0  0  0  0  0  0  0
    1.7347    3.1387    0.0000 C   0  0  0  0  0  0  0  0  0  0  0  0
    2.4716    2.4704    0.0000 C   0  0  0  0  0  0  0  0  0  0  0  0
    2.2698    1.4945    0.0000 C   0  0  0  0  0  0  0  0  0  0  0  0
    4.3530   -0.1773    0.0000 N   0  0  0  0  0  0  0  0  0  0  0  0
    4.0429   -1.1367    0.0000 C   0  0  0  0  0  0  0  0  0  0  0  0
    3.1294   -1.5509    0.0000 C   0  0  0  0  0  0  0  0  0  0  0  0
    3.0329   -2.5462    0.0000 C   0  0  0  0  0  0  0  0  0  0  0  0
    3.8506   -3.1278    0.0000 C   0  0  0  0  0  0  0  0  0  0  0  0
    4.7548   -2.7131    0.0000 C   0  0  0  0  0  0  0  0  0  0  0  0
    4.8519   -1.7182    0.0000 C   0  0  0  0  0  0  0  0  0  0  0  0
    5.6629   -1.1397    0.0000 N   0  0  0  0  0  0  0  0  0  0  0  0
    5.3564   -0.1791    0.0000 C   0  0  0  0  0  0  0  0  0  0  0  0
  1  2  3  0  0  0  0
  2  3  1  0  0  0  0
  3  4  2  0  0  0  0
  4  5  1  0  0  0  0
  5  6  1  0  0  0  0
  6  7  1  0  0  0  0
  7  8  1  0  0  0  0
  8  4  1  0  0  0  0
  8  9  2  0  0  0  0
  9 10  1  0  0  0  0
 10 11  1  0  0  0  0
 11 12  2  0  0  0  0
 12 13  1  0  0  0  0
 13 14  2  0  0  0  0
 14 15  1  0  0  0  0
 15 16  2  0  0  0  0
 16 17  1  0  0  0  0
 17 18  2  0  0  0  0
 18 10  1  0  0  0  0
 18 13  1  0  0  0  0
  9 19  1  0  0  0  0
 19 20  1  0  0  0  0
 20 21  2  0  0  0  0
 21 22  1  0  0  0  0
 22 23  2  0  0  0  0
 23 24  1  0  0  0  0
 24 25  2  0  0  0  0
 25 20  1  0  0  0  0
 25 26  1  0  0  0  0
 26 27  2  0  0  0  0
 27  3  1  0  0  0  0
 27 19  1  0  0  0  0
M  END
>  <EXTREG>  (ZINC00083699)
ZINC00083699

>  <LOGBIO>
2.5000

$$$$
ZINC00084049
  -MTS-   02131516232D 0   0.00000     0.00000     0

 18 19  0  0  0  0  0  0  0  0999 V2000
    6.9354    2.6954    0.0000 C   0  0  0  0  0  0  0  0  0  0  0  0
    6.0699    2.1945    0.0000 C   0  0  0  0  0  0  0  0  0  0  0  0
    5.1999    2.6945    0.0000 C   0  0  0  0  0  0  0  0  0  0  0  0
    4.3399    2.1945    0.0000 C   0  0  0  0  0  0  0  0  0  0  0  0
    4.3399    1.1945    0.0000 C   0  0  0  0  0  0  0  0  0  0  0  0
    5.1999    0.6945    0.0000 C   0  0  0  0  0  0  0  0  0  0  0  0
    6.0699    1.1945    0.0000 C   0  0  0  0  0  0  0  0  0  0  0  0
    3.4731    0.6958    0.0000 C   0  0  0  0  0  0  0  0  0  0  0  0
    2.6046    1.1984    0.0000 O   0  0  0  0  0  0  0  0  0  0  0  0
    3.4711   -0.2989    0.0000 N   0  0  0  0  0  0  0  0  0  0  0  0
    2.6040   -0.7972    0.0000 C   0  0  0  0  0  0  0  0  0  0  0  0
    1.7356   -0.2945    0.0000 C   0  0  0  0  0  0  0  0  0  0  0  0
    0.8740   -0.7919    0.0000 C   0  0  0  0  0  0  0  0  0  0  0  0
    0.8710   -1.7919    0.0000 C   0  0  0  0  0  0  0  0  0  0  0  0
    0.0027   -2.2880    0.0000 O   0  0  0  0  0  0  0  0  0  0  0  0
    1.7295   -2.2945    0.0000 C   0  0  0  0  0  0  0  0  0  0  0  0
    1.7240   -3.2945    0.0000 Br  0  0  0  0  0  0  0  0  0  0  0  0
    2.6010   -1.7972    0.0000 C   0  0  0  0  0  0  0  0  0  0  0  0
  1  2  1  0  0  0  0
  2  3  2  0  0  0  0
  3  4  1  0  0  0  0
  4  5  2  0  0  0  0
  5  6  1  0  0  0  0
  6  7  2  0  0  0  0
  7  2  1  0  0  0  0
  5  8  1  0  0  0  0
  8  9  2  0  0  0  0
  8 10  1  0  0  0  0
 10 11  1  0  0  0  0
 11 12  2  0  0  0  0
 12 13  1  0  0  0  0
 13 14  2  0  0  0  0
 14 15  1  0  0  0  0
 14 16  1  0  0  0  0
 16 17  1  0  0  0  0
 16 18  2  0  0  0  0
 18 11  1  0  0  0  0
M  END
>  <EXTREG>  (ZINC00084049)
ZINC00084049

>  <LOGBIO>
2.5000

$$$$
ZINC00085505
  -MTS-   02131516232D 0   0.00000     0.00000     0

 24 28  0  0  0  0  0  0  0  0999 V2000
    4.7235   -0.9418    0.0000 O   0  0  0  0  0  0  0  0  0  0  0  0
    4.2226   -0.0763    0.0000 C   0  0  0  0  0  0  0  0  0  0  0  0
    4.7226    0.7937    0.0000 N   0  0  0  0  0  0  0  0  0  0  0  0
    5.7226    0.7962    0.0000 C   0  0  0  0  0  0  0  0  0  0  0  0
    6.2274   -0.0710    0.0000 C   0  0  0  0  0  0  0  0  0  0  0  0
    7.2221   -0.0665    0.0000 C   0  0  0  0  0  0  0  0  0  0  0  0
    7.7208    0.8003    0.0000 C   0  0  0  0  0  0  0  0  0  0  0  0
    7.2247    1.6625    0.0000 C   0  0  0  0  0  0  0  0  0  0  0  0
    6.2213    1.6630    0.0000 C   0  0  0  0  0  0  0  0  0  0  0  0
    4.2226    1.6537    0.0000 C   0  0  0  0  0  0  0  0  0  0  0  0
    4.5326    2.6137    0.0000 N   0  0  0  0  0  0  0  0  0  0  0  0
    3.7226    3.1937    0.0000 N   0  0  0  0  0  0  0  0  0  0  0  0
    2.9126    2.6137    0.0000 C   0  0  0  0  0  0  0  0  0  0  0  0
    3.2226    1.6537    0.0000 N   0  0  0  0  0  0  0  0  0  0  0  0
    2.7226    0.7937    0.0000 C   0  0  0  0  0  0  0  0  0  0  0  0
    1.7367    0.5826    0.0000 S   0  0  0  0  0  0  0  0  0  0  0  0
    1.6374   -0.4087    0.0000 C   0  0  0  0  0  0  0  0  0  0  0  0
    0.7484   -0.8575    0.0000 C   0  0  0  0  0  0  0  0  0  0  0  0
    0.5451   -1.8366    0.0000 C   0  0  0  0  0  0  0  0  0  0  0  0
    1.1807   -2.6120    0.0000 C   0  0  0  0  0  0  0  0  0  0  0  0
    2.1772   -2.5840    0.0000 C   0  0  0  0  0  0  0  0  0  0  0  0
    2.7910   -1.7923    0.0000 C   0  0  0  0  0  0  0  0  0  0  0  0
    2.5439   -0.8219    0.0000 C   0  0  0  0  0  0  0  0  0  0  0  0
    3.2226   -0.0763    0.0000 C   0  0  0  0  0  0  0  0  0  0  0  0
  1  2  2  0  0  0  0
  2  3  1  0  0  0  0
  3  4  1  0  0  0  0
  4  5  2  0  0  0  0
  5  6  1  0  0  0  0
  6  7  2  0  0  0  0
  7  8  1  0  0  0  0
  8  9  2  0  0  0  0
  9  4  1  0  0  0  0
  3 10  1  0  0  0  0
 10 11  2  0  0  0  0
 11 12  1  0  0  0  0
 12 13  2  0  0  0  0
 13 14  1  0  0  0  0
 14 10  1  0  0  0  0
 14 15  1  0  0  0  0
 15 16  1  0  0  0  0
 16 17  1  0  0  0  0
 17 18  1  0  0  0  0
 18 19  1  0  0  0  0
 19 20  1  0  0  0  0
 20 21  1  0  0  0  0
 21 22  1  0  0  0  0
 22 23  1  0  0  0  0
 23 17  2  0  0  0  0
 23 24  1  0  0  0  0
 24  2  1  0  0  0  0
 24 15  2  0  0  0  0
M  END
>  <EXTREG>  (ZINC00085505)
ZINC00085505

>  <LOGBIO>
2.5000

$$$$
ZINC00086353
  -MTS-   02131516232D 0   0.00000     0.00000     0

 20 21  0  0  1  0  0  0  0  0999 V2000
    0.6000   -0.6162    0.0000 C   0  0  0  0  0  0  0  0  0  0  0  0
    1.6000   -0.6127    0.0000 C   0  0  0  0  0  0  0  0  0  0  0  0
    1.5965    0.3873    0.0000 C   0  0  0  0  0  0  0  0  0  0  0  0
    1.6035   -1.6127    0.0000 C   0  0  0  0  0  0  0  0  0  0  0  0
    2.6000   -0.6092    0.0000 C   0  0  0  0  0  0  0  0  0  0  0  0
    3.1056   -1.4759    0.0000 O   0  0  0  0  0  0  0  0  0  0  0  0
    4.1004   -1.4704    0.0000 C   0  0  0  0  0  0  0  0  0  0  0  0
    4.6065   -2.3354    0.0000 C   0  0  0  0  0  0  0  0  0  0  0  0
    5.6065   -2.3299    0.0000 C   0  0  0  0  0  0  0  0  0  0  0  0
    6.1016   -1.4571    0.0000 C   0  0  0  0  0  0  0  0  0  0  0  0
    5.5969   -0.5999    0.0000 C   0  0  0  0  0  0  0  0  0  0  0  0
    4.5982   -0.6032    0.0000 C   0  0  0  0  0  0  0  0  0  0  0  0
    4.1013    0.2586    0.0000 C   0  0  1  0  0  0  0  0  0  0  0  0
    3.0978    0.2581    0.0000 C   0  0  0  0  0  0  0  0  0  0  0  0
    4.6013    1.1246    0.0000 C   0  0  0  0  0  0  0  0  0  0  0  0
    5.6013    1.1246    0.0000 C   0  0  0  0  0  0  0  0  0  0  0  0
    6.6013    1.1246    0.0000 N   0  0  0  0  0  0  0  0  0  0  0  0
    4.1013    1.9907    0.0000 C   0  0  0  0  0  0  0  0  0  0  0  0
    3.6013    2.8567    0.0000 N   0  0  0  0  0  0  0  0  0  0  0  0
    3.8011    0.7782    0.0000 H   0  0  0  0  0  0  0  0  0  0  0  0
  1  2  1  0  0  0  0
  2  3  1  0  0  0  0
  2  4  1  0  0  0  0
  2  5  1  0  0  0  0
  5  6  1  0  0  0  0
  6  7  1  0  0  0  0
  7  8  1  0  0  0  0
  8  9  2  0  0  0  0
  9 10  1  0  0  0  0
 10 11  2  0  0  0  0
 11 12  1  0  0  0  0
 12  7  2  0  0  0  0
 12 13  1  0  0  0  0
 13 20  1  6  0  0  0
 13 14  1  0  0  0  0
 14  5  2  0  0  0  0
 13 15  1  1  0  0  0
 15 16  1  0  0  0  0
 16 17  3  0  0  0  0
 15 18  1  0  0  0  0
 18 19  3  0  0  0  0
M  END
>  <EXTREG>  (ZINC00086353)
ZINC00086353

>  <LOGBIO>
2.5000

$$$$
ZINC00087049
  -MTS-   02131516232D 0   0.00000     0.00000     0

 14 16  0  0  0  0  0  0  0  0999 V2000
    0.6078    0.5372    0.0000 C   0  0  0  0  0  0  0  0  0  0  0  0
    1.1035   -0.3313    0.0000 C   0  0  0  0  0  0  0  0  0  0  0  0
    0.6000   -1.1993    0.0000 C   0  0  0  0  0  0  0  0  0  0  0  0
    1.0965   -2.0613    0.0000 N   0  0  0  0  0  0  0  0  0  0  0  0
    2.0965   -2.0654    0.0000 N   0  0  0  0  0  0  0  0  0  0  0  0
    2.5978   -1.2036    0.0000 C   0  0  0  0  0  0  0  0  0  0  0  0
    3.6013   -1.2087    0.0000 C   0  0  0  0  0  0  0  0  0  0  0  0
    4.1039   -0.3442    0.0000 C   0  0  0  0  0  0  0  0  0  0  0  0
    3.6057    0.5254    0.0000 C   0  0  0  0  0  0  0  0  0  0  0  0
    3.9157    1.4854    0.0000 N   0  0  0  0  0  0  0  0  0  0  0  0
    3.1057    2.0654    0.0000 O   0  0  0  0  0  0  0  0  0  0  0  0
    2.2957    1.4854    0.0000 N   0  0  0  0  0  0  0  0  0  0  0  0
    2.6057    0.5254    0.0000 C   0  0  0  0  0  0  0  0  0  0  0  0
    2.1057   -0.3391    0.0000 C   0  0  0  0  0  0  0  0  0  0  0  0
  1  2  1  0  0  0  0
  2  3  2  0  0  0  0
  3  4  1  0  0  0  0
  4  5  2  0  0  0  0
  5  6  1  0  0  0  0
  6  7  1  0  0  0  0
  7  8  2  0  0  0  0
  8  9  1  0  0  0  0
  9 10  2  0  0  0  0
 10 11  1  0  0  0  0
 11 12  1  0  0  0  0
 12 13  2  0  0  0  0
 13  9  1  0  0  0  0
 13 14  1  0  0  0  0
 14  2  1  0  0  0  0
 14  6  2  0  0  0  0
M  END
>  <EXTREG>  (ZINC00087049)
ZINC00087049

>  <LOGBIO>
2.5000

$$$$
ZINC00087860
  -MTS-   02131516232D 0   0.00000     0.00000     0

 21 23  0  0  0  0  0  0  0  0999 V2000
    1.9217   -4.1870    0.0000 F   0  0  0  0  0  0  0  0  0  0  0  0
    2.3244   -3.2717    0.0000 C   0  0  0  0  0  0  0  0  0  0  0  0
    1.4090   -2.8690    0.0000 F   0  0  0  0  0  0  0  0  0  0  0  0
    3.2397   -3.6744    0.0000 F   0  0  0  0  0  0  0  0  0  0  0  0
    2.7271   -2.3564    0.0000 C   0  0  0  0  0  0  0  0  0  0  0  0
    3.7244   -2.2461    0.0000 C   0  0  0  0  0  0  0  0  0  0  0  0
    4.1232   -1.3348    0.0000 C   0  0  0  0  0  0  0  0  0  0  0  0
    3.5327   -0.5278    0.0000 C   0  0  0  0  0  0  0  0  0  0  0  0
    2.5434   -0.6321    0.0000 C   0  0  0  0  0  0  0  0  0  0  0  0
    2.1365   -1.5494    0.0000 C   0  0  0  0  0  0  0  0  0  0  0  0
    1.9548    0.1764    0.0000 N   0  0  0  0  0  0  0  0  0  0  0  0
    2.2648    1.1364    0.0000 N   0  0  0  0  0  0  0  0  0  0  0  0
    1.4548    1.7228    0.0000 C   0  0  0  0  0  0  0  0  0  0  0  0
    0.5899    2.2315    0.0000 C   0  0  0  0  0  0  0  0  0  0  0  0
    0.5999    3.2314    0.0000 C   0  0  0  0  0  0  0  0  0  0  0  0
    1.4748    3.7227    0.0000 C   0  0  0  0  0  0  0  0  0  0  0  0
    2.3298    3.2141    0.0000 C   0  0  0  0  0  0  0  0  0  0  0  0
    2.3198    2.2142    0.0000 C   0  0  0  0  0  0  0  0  0  0  0  0
    0.6448    1.1364    0.0000 N   0  0  0  0  0  0  0  0  0  0  0  0
    0.9548    0.1764    0.0000 C   0  0  0  0  0  0  0  0  0  0  0  0
    0.3663   -0.6321    0.0000 S   0  0  0  0  0  0  0  0  0  0  0  0
  1  2  1  0  0  0  0
  2  3  1  0  0  0  0
  2  4  1  0  0  0  0
  2  5  1  0  0  0  0
  5  6  2  0  0  0  0
  6  7  1  0  0  0  0
  7  8  2  0  0  0  0
  8  9  1  0  0  0  0
  9 10  2  0  0  0  0
 10  5  1  0  0  0  0
  9 11  1  0  0  0  0
 11 12  1  0  0  0  0
 12 13  1  0  0  0  0
 13 14  1  0  0  0  0
 14 15  1  0  0  0  0
 15 16  1  0  0  0  0
 16 17  1  0  0  0  0
 17 18  1  0  0  0  0
 18 13  1  0  0  0  0
 13 19  1  0  0  0  0
 19 20  1  0  0  0  0
 20 11  1  0  0  0  0
 20 21  2  0  0  0  0
M  END
>  <EXTREG>  (ZINC00087860)
ZINC00087860

>  <LOGBIO>
2.5000

$$$$
ZINC00088640
  -MTS-   02131516232D 0   0.00000     0.00000     0

 21 23  0  0  1  0  0  0  0  0999 V2000
    4.5246    0.4054    0.0000 C   0  0  0  0  0  0  0  0  0  0  0  0
    3.9360    1.2139    0.0000 C   0  0  0  0  0  0  0  0  0  0  0  0
    4.2460    2.1739    0.0000 N   0  0  0  0  0  0  0  0  0  0  0  0
    3.4360    2.7539    0.0000 N   0  0  0  0  0  0  0  0  0  0  0  0
    2.6260    2.1739    0.0000 C   0  0  0  0  0  0  0  0  0  0  0  0
    1.6468    2.3766    0.0000 N   0  0  0  0  0  0  0  0  0  0  0  0
    0.9786    1.6326    0.0000 C   0  0  0  0  0  0  0  0  0  0  0  0
    0.0000    1.8384    0.0000 O   0  0  0  0  0  0  0  0  0  0  0  0
    1.2917    0.6793    0.0000 C   0  0  0  0  0  0  0  0  0  0  0  0
    2.2657    0.4766    0.0000 C   0  0  1  0  0  0  0  0  0  0  0  0
    2.5744   -0.4746    0.0000 C   0  0  0  0  0  0  0  0  0  0  0  0
    1.9034   -1.2207    0.0000 C   0  0  0  0  0  0  0  0  0  0  0  0
    2.2125   -2.1663    0.0000 C   0  0  0  0  0  0  0  0  0  0  0  0
    3.1904   -2.3755    0.0000 C   0  0  0  0  0  0  0  0  0  0  0  0
    3.8592   -1.6391    0.0000 C   0  0  0  0  0  0  0  0  0  0  0  0
    3.5522   -0.6837    0.0000 C   0  0  0  0  0  0  0  0  0  0  0  0
    4.8365   -1.8507    0.0000 N   0  3  0  0  0  0  0  0  0  0  0  0
    5.1435   -2.8061    0.0000 O   0  5  0  0  0  0  0  0  0  0  0  0
    5.5054   -1.1143    0.0000 O   0  0  0  0  0  0  0  0  0  0  0  0
    2.9360    1.2139    0.0000 C   0  0  0  0  0  0  0  0  0  0  0  0
    1.8650    0.0299    0.0000 H   0  0  0  0  0  0  0  0  0  0  0  0
  1  2  1  0  0  0  0
  2  3  1  0  0  0  0
  3  4  1  0  0  0  0
  4  5  2  0  0  0  0
  5  6  1  0  0  0  0
  6  7  1  0  0  0  0
  7  8  2  0  0  0  0
  7  9  1  0  0  0  0
  9 10  1  0  0  0  0
 10 21  1  1  0  0  0
 10 11  1  6  0  0  0
 11 12  2  0  0  0  0
 12 13  1  0  0  0  0
 13 14  2  0  0  0  0
 14 15  1  0  0  0  0
 15 16  2  0  0  0  0
 16 11  1  0  0  0  0
 15 17  1  0  0  0  0
 17 18  1  0  0  0  0
 17 19  2  0  0  0  0
 10 20  1  0  0  0  0
 20  2  2  0  0  0  0
 20  5  1  0  0  0  0
M  CHG  2  17   1  18  -1
M  END
>  <EXTREG>  (ZINC00088640)
ZINC00088640

>  <LOGBIO>
2.5000

$$$$
ZINC00090389
  -MTS-   02131516232D 0   0.00000     0.00000     0

 23 26  0  0  1  0  0  0  0  0999 V2000
    0.0000    0.4472    0.0000 Cl  0  0  0  0  0  0  0  0  0  0  0  0
    1.0000    0.4469    0.0000 C   0  0  0  0  0  0  0  0  0  0  0  0
    1.5028    1.3153    0.0000 C   0  0  0  0  0  0  0  0  0  0  0  0
    2.4976    1.3130    0.0000 C   0  0  0  0  0  0  0  0  0  0  0  0
    2.9982    0.4473    0.0000 C   0  0  0  0  0  0  0  0  0  0  0  0
    3.9982    0.4496    0.0000 C   0  0  1  0  0  0  0  0  0  0  0  0
    4.5034   -0.4175    0.0000 C   0  0  0  0  0  0  0  0  0  0  0  0
    5.4982   -0.4125    0.0000 C   0  0  0  0  0  0  0  0  0  0  0  0
    5.9964    0.4545    0.0000 N   0  0  0  0  0  0  0  0  0  0  0  0
    5.4982    1.3166    0.0000 C   0  0  0  0  0  0  0  0  0  0  0  0
    5.8082    2.2766    0.0000 N   0  0  0  0  0  0  0  0  0  0  0  0
    4.9982    2.8566    0.0000 C   0  0  0  0  0  0  0  0  0  0  0  0
    4.1882    2.2766    0.0000 N   0  0  0  0  0  0  0  0  0  0  0  0
    4.4982    1.3166    0.0000 N   0  0  0  0  0  0  0  0  0  0  0  0
    6.0012   -1.2767    0.0000 C   0  0  0  0  0  0  0  0  0  0  0  0
    5.5949   -2.2001    0.0000 O   0  0  0  0  0  0  0  0  0  0  0  0
    6.3416   -2.8597    0.0000 C   0  0  0  0  0  0  0  0  0  0  0  0
    7.2065   -2.3653    0.0000 C   0  0  0  0  0  0  0  0  0  0  0  0
    6.9960   -1.3787    0.0000 C   0  0  0  0  0  0  0  0  0  0  0  0
    2.5041   -0.4160    0.0000 C   0  0  0  0  0  0  0  0  0  0  0  0
    3.0068   -1.2804    0.0000 Cl  0  0  0  0  0  0  0  0  0  0  0  0
    1.5006   -0.4187    0.0000 C   0  0  0  0  0  0  0  0  0  0  0  0
    3.6998   -0.0710    0.0000 H   0  0  0  0  0  0  0  0  0  0  0  0
  1  2  1  0  0  0  0
  2  3  2  0  0  0  0
  3  4  1  0  0  0  0
  4  5  2  0  0  0  0
  6  5  1  6  0  0  0
  6 23  1  1  0  0  0
  6  7  1  0  0  0  0
  7  8  1  0  0  0  0
  8  9  2  0  0  0  0
  9 10  1  0  0  0  0
 10 11  2  0  0  0  0
 11 12  1  0  0  0  0
 12 13  2  0  0  0  0
 13 14  1  0  0  0  0
 14  6  1  0  0  0  0
 14 10  1  0  0  0  0
  8 15  1  0  0  0  0
 15 16  1  0  0  0  0
 16 17  1  0  0  0  0
 17 18  2  0  0  0  0
 18 19  1  0  0  0  0
 19 15  2  0  0  0  0
  5 20  1  0  0  0  0
 20 21  1  0  0  0  0
 20 22  2  0  0  0  0
 22  2  1  0  0  0  0
M  END
>  <EXTREG>  (ZINC00090389)
ZINC00090389

>  <LOGBIO>
2.5000

$$$$
ZINC00090736
  -MTS-   02131516232D 0   0.00000     0.00000     0

 23 25  0  0  0  0  0  0  0  0999 V2000
    8.9203   -2.3025    0.0000 C   0  0  0  0  0  0  0  0  0  0  0  0
    8.3297   -1.4955    0.0000 C   0  0  0  0  0  0  0  0  0  0  0  0
    8.7338   -0.5770    0.0000 C   0  0  0  0  0  0  0  0  0  0  0  0
    8.1447    0.2246    0.0000 C   0  0  0  0  0  0  0  0  0  0  0  0
    7.1505    0.1176    0.0000 C   0  0  0  0  0  0  0  0  0  0  0  0
    6.7453   -0.7909    0.0000 C   0  0  0  0  0  0  0  0  0  0  0  0
    7.3355   -1.6024    0.0000 C   0  0  0  0  0  0  0  0  0  0  0  0
    6.5620    0.9261    0.0000 C   0  0  0  0  0  0  0  0  0  0  0  0
    6.8720    1.8861    0.0000 C   0  0  0  0  0  0  0  0  0  0  0  0
    6.0620    2.4661    0.0000 S   0  0  0  0  0  0  0  0  0  0  0  0
    5.2520    1.8861    0.0000 C   0  0  0  0  0  0  0  0  0  0  0  0
    4.3023    2.1993    0.0000 N   0  0  0  0  0  0  0  0  0  0  0  0
    3.5562    1.5334    0.0000 C   0  0  0  0  0  0  0  0  0  0  0  0
    2.6029    1.8467    0.0000 C   0  0  0  0  0  0  0  0  0  0  0  0
    1.8621    1.1828    0.0000 C   0  0  0  0  0  0  0  0  0  0  0  0
    2.0648    0.2035    0.0000 C   0  0  0  0  0  0  0  0  0  0  0  0
    3.0083   -0.1118    0.0000 C   0  0  0  0  0  0  0  0  0  0  0  0
    3.7589    0.5542    0.0000 C   0  0  0  0  0  0  0  0  0  0  0  0
    1.3171   -0.4605    0.0000 S   0  0  0  0  0  0  0  0  0  0  0  0
    0.5693   -1.1245    0.0000 N   0  0  0  0  0  0  0  0  0  0  0  0
    1.9811   -1.2082    0.0000 O   0  0  0  0  0  0  0  0  0  0  0  0
    0.6531    0.2872    0.0000 O   0  0  0  0  0  0  0  0  0  0  0  0
    5.5620    0.9261    0.0000 N   0  0  0  0  0  0  0  0  0  0  0  0
  1  2  1  0  0  0  0
  2  3  2  0  0  0  0
  3  4  1  0  0  0  0
  4  5  2  0  0  0  0
  5  6  1  0  0  0  0
  6  7  2  0  0  0  0
  7  2  1  0  0  0  0
  5  8  1  0  0  0  0
  8  9  2  0  0  0  0
  9 10  1  0  0  0  0
 10 11  1  0  0  0  0
 11 12  1  0  0  0  0
 12 13  1  0  0  0  0
 13 14  2  0  0  0  0
 14 15  1  0  0  0  0
 15 16  2  0  0  0  0
 16 17  1  0  0  0  0
 17 18  2  0  0  0  0
 18 13  1  0  0  0  0
 16 19  1  0  0  0  0
 19 20  1  0  0  0  0
 19 21  2  0  0  0  0
 19 22  2  0  0  0  0
 11 23  2  0  0  0  0
 23  8  1  0  0  0  0
M  END
>  <EXTREG>  (ZINC00090736)
ZINC00090736

>  <LOGBIO>
2.5000

$$$$
ZINC00091000
  -MTS-   02131516232D 0   0.00000     0.00000     0

 17 19  0  0  0  0  0  0  0  0999 V2000
    2.6060   -1.3179    0.0000 Cl  0  0  0  0  0  0  0  0  0  0  0  0
    3.6060   -1.3157    0.0000 C   0  0  0  0  0  0  0  0  0  0  0  0
    4.1112   -2.1827    0.0000 C   0  0  0  0  0  0  0  0  0  0  0  0
    5.1060   -2.1777    0.0000 C   0  0  0  0  0  0  0  0  0  0  0  0
    5.6042   -1.3107    0.0000 C   0  0  0  0  0  0  0  0  0  0  0  0
    5.1060   -0.4487    0.0000 C   0  0  0  0  0  0  0  0  0  0  0  0
    5.4160    0.5113    0.0000 N   0  0  0  0  0  0  0  0  0  0  0  0
    4.6060    1.0913    0.0000 N   0  0  0  0  0  0  0  0  0  0  0  0
    3.7960    0.5113    0.0000 C   0  0  0  0  0  0  0  0  0  0  0  0
    4.1060   -0.4487    0.0000 N   0  0  0  0  0  0  0  0  0  0  0  0
    2.8463    0.8245    0.0000 C   0  0  0  0  0  0  0  0  0  0  0  0
    2.6410    1.8067    0.0000 C   0  0  0  0  0  0  0  0  0  0  0  0
    1.6956    2.1163    0.0000 C   0  0  0  0  0  0  0  0  0  0  0  0
    0.9489    1.4511    0.0000 C   0  0  0  0  0  0  0  0  0  0  0  0
    0.0000    1.7667    0.0000 Br  0  0  0  0  0  0  0  0  0  0  0  0
    1.1476    0.4764    0.0000 C   0  0  0  0  0  0  0  0  0  0  0  0
    2.0996    0.1593    0.0000 C   0  0  0  0  0  0  0  0  0  0  0  0
  1  2  1  0  0  0  0
  2  3  2  0  0  0  0
  3  4  1  0  0  0  0
  4  5  2  0  0  0  0
  5  6  1  0  0  0  0
  6  7  2  0  0  0  0
  7  8  1  0  0  0  0
  8  9  2  0  0  0  0
  9 10  1  0  0  0  0
 10  2  1  0  0  0  0
 10  6  1  0  0  0  0
  9 11  1  0  0  0  0
 11 12  2  0  0  0  0
 12 13  1  0  0  0  0
 13 14  2  0  0  0  0
 14 15  1  0  0  0  0
 14 16  1  0  0  0  0
 16 17  2  0  0  0  0
 17 11  1  0  0  0  0
M  END
>  <EXTREG>  (ZINC00091000)
ZINC00091000

>  <LOGBIO>
2.5000

$$$$
ZINC00091679
  -MTS-   02131516232D 0   0.00000     0.00000     0

 19 21  0  0  1  0  0  0  0  0999 V2000
    8.1084   -0.6223    0.0000 Cl  0  0  0  0  0  0  0  0  0  0  0  0
    7.1142   -0.7302    0.0000 C   0  0  0  0  0  0  0  0  0  0  0  0
    6.5208    0.0790    0.0000 C   0  0  0  0  0  0  0  0  0  0  0  0
    5.5321   -0.0304    0.0000 C   0  0  0  0  0  0  0  0  0  0  0  0
    5.1275   -0.9449    0.0000 C   0  0  0  0  0  0  0  0  0  0  0  0
    4.1331   -1.0503    0.0000 N   0  0  0  0  0  0  0  0  0  0  0  0
    3.5446   -0.2418    0.0000 C   0  0  2  0  0  0  0  0  0  0  0  0
    3.8546    0.7182    0.0000 O   0  0  0  0  0  0  0  0  0  0  0  0
    3.0446    1.2982    0.0000 C   0  0  0  0  0  0  0  0  0  0  0  0
    3.0446    2.2982    0.0000 O   0  0  0  0  0  0  0  0  0  0  0  0
    2.2346    0.7182    0.0000 C   0  0  0  0  0  0  0  0  0  0  0  0
    1.2554    0.9209    0.0000 C   0  0  0  0  0  0  0  0  0  0  0  0
    0.5872    0.1769    0.0000 C   0  0  0  0  0  0  0  0  0  0  0  0
    0.9003   -0.7764    0.0000 C   0  0  0  0  0  0  0  0  0  0  0  0
    1.8742   -0.9791    0.0000 C   0  0  0  0  0  0  0  0  0  0  0  0
    2.5446   -0.2418    0.0000 C   0  0  0  0  0  0  0  0  0  0  0  0
    5.7118   -1.7501    0.0000 C   0  0  0  0  0  0  0  0  0  0  0  0
    6.7097   -1.6447    0.0000 C   0  0  0  0  0  0  0  0  0  0  0  0
    4.1371   -0.1472    0.0000 H   0  0  0  0  0  0  0  0  0  0  0  0
  1  2  1  0  0  0  0
  2  3  2  0  0  0  0
  3  4  1  0  0  0  0
  4  5  2  0  0  0  0
  5  6  1  0  0  0  0
  7  6  1  1  0  0  0
  7 19  1  6  0  0  0
  7  8  1  0  0  0  0
  8  9  1  0  0  0  0
  9 10  2  0  0  0  0
  9 11  1  0  0  0  0
 11 12  2  0  0  0  0
 12 13  1  0  0  0  0
 13 14  2  0  0  0  0
 14 15  1  0  0  0  0
 15 16  2  0  0  0  0
 16  7  1  0  0  0  0
 16 11  1  0  0  0  0
  5 17  1  0  0  0  0
 17 18  2  0  0  0  0
 18  2  1  0  0  0  0
M  END
>  <EXTREG>  (ZINC00091679)
ZINC00091679

>  <LOGBIO>
2.5000

$$$$
ZINC00092607
  -MTS-   02131516232D 0   0.00000     0.00000     0

 23 24  0  0  1  0  0  0  0  0999 V2000
    4.0518    3.3676    0.0000 F   0  0  0  0  0  0  0  0  0  0  0  0
    3.1863    2.8668    0.0000 C   0  0  0  0  0  0  0  0  0  0  0  0
    3.6872    2.0012    0.0000 F   0  0  0  0  0  0  0  0  0  0  0  0
    2.6855    3.7323    0.0000 F   0  0  0  0  0  0  0  0  0  0  0  0
    2.3208    2.3659    0.0000 C   0  0  1  0  0  0  0  0  0  0  0  0
    1.4508    2.8659    0.0000 C   0  0  0  0  0  0  0  0  0  0  0  0
    0.5908    2.3659    0.0000 C   0  0  0  0  0  0  0  0  0  0  0  0
    0.5908    1.3659    0.0000 C   0  0  0  0  0  0  0  0  0  0  0  0
    1.4508    0.8659    0.0000 N   0  0  0  0  0  0  0  0  0  0  0  0
    2.3208    1.3659    0.0000 C   0  0  0  0  0  0  0  0  0  0  0  0
    1.4483   -0.1341    0.0000 S   0  0  0  0  0  0  0  0  0  0  0  0
    2.4483   -0.1366    0.0000 O   0  0  0  0  0  0  0  0  0  0  0  0
    0.4483   -0.1316    0.0000 O   0  0  0  0  0  0  0  0  0  0  0  0
    1.4458   -1.1341    0.0000 C   0  0  0  0  0  0  0  0  0  0  0  0
    0.5760   -1.6345    0.0000 C   0  0  0  0  0  0  0  0  0  0  0  0
    0.5755   -2.6293    0.0000 C   0  0  0  0  0  0  0  0  0  0  0  0
    1.4398   -3.1323    0.0000 C   0  0  0  0  0  0  0  0  0  0  0  0
    2.3045   -2.6405    0.0000 C   0  0  0  0  0  0  0  0  0  0  0  0
    2.3100   -1.6371    0.0000 C   0  0  0  0  0  0  0  0  0  0  0  0
    3.5256   -0.9426    0.0000 N   0  3  0  0  0  0  0  0  0  0  0  0
    3.5306    0.0609    0.0000 O   0  5  0  0  0  0  0  0  0  0  0  0
    4.3851   -1.4434    0.0000 O   0  0  0  0  0  0  0  0  0  0  0  0
    2.3199    2.9659    0.0000 H   0  0  0  0  0  0  0  0  0  0  0  0
  1  2  1  0  0  0  0
  2  3  1  0  0  0  0
  2  4  1  0  0  0  0
  5  2  1  6  0  0  0
  5 23  1  1  0  0  0
  5  6  1  0  0  0  0
  6  7  1  0  0  0  0
  7  8  1  0  0  0  0
  8  9  1  0  0  0  0
  9 10  1  0  0  0  0
 10  5  1  0  0  0  0
  9 11  1  0  0  0  0
 11 12  2  0  0  0  0
 11 13  2  0  0  0  0
 11 14  1  0  0  0  0
 14 15  2  0  0  0  0
 15 16  1  0  0  0  0
 16 17  2  0  0  0  0
 17 18  1  0  0  0  0
 18 19  2  0  0  0  0
 19 14  1  0  0  0  0
 19 20  1  0  0  0  0
 20 21  1  0  0  0  0
 20 22  2  0  0  0  0
M  CHG  2  20   1  21  -1
M  END
>  <EXTREG>  (ZINC00092607)
ZINC00092607

>  <LOGBIO>
2.5000

$$$$
ZINC00093252
  -MTS-   02131516232D 0   0.00000     0.00000     0

 15 15  0  0  0  0  0  0  0  0999 V2000
    1.0026    3.0314    0.0000 F   0  0  0  0  0  0  0  0  0  0  0  0
    1.5009    2.1644    0.0000 C   0  0  0  0  0  0  0  0  0  0  0  0
    2.5043    2.1614    0.0000 C   0  0  0  0  0  0  0  0  0  0  0  0
    2.9982    1.2979    0.0000 C   0  0  0  0  0  0  0  0  0  0  0  0
    2.4974    0.4324    0.0000 C   0  0  0  0  0  0  0  0  0  0  0  0
    2.9978   -0.4334    0.0000 N   0  0  0  0  0  0  0  0  0  0  0  0
    4.0013   -0.4328    0.0000 C   0  0  0  0  0  0  0  0  0  0  0  0
    4.4973    0.4295    0.0000 O   0  0  0  0  0  0  0  0  0  0  0  0
    4.5022   -1.2983    0.0000 C   0  0  0  0  0  0  0  0  0  0  0  0
    4.0031   -2.1649    0.0000 C   0  0  0  0  0  0  0  0  0  0  0  0
    3.5040   -3.0314    0.0000 N   0  0  0  0  0  0  0  0  0  0  0  0
    1.5026    0.4304    0.0000 C   0  0  0  0  0  0  0  0  0  0  0  0
    1.0039   -0.4364    0.0000 F   0  0  0  0  0  0  0  0  0  0  0  0
    1.0000    1.2989    0.0000 C   0  0  0  0  0  0  0  0  0  0  0  0
    0.0000    1.2989    0.0000 F   0  0  0  0  0  0  0  0  0  0  0  0
  1  2  1  0  0  0  0
  2  3  2  0  0  0  0
  3  4  1  0  0  0  0
  4  5  2  0  0  0  0
  5  6  1  0  0  0  0
  6  7  1  0  0  0  0
  7  8  2  0  0  0  0
  7  9  1  0  0  0  0
  9 10  1  0  0  0  0
 10 11  3  0  0  0  0
  5 12  1  0  0  0  0
 12 13  1  0  0  0  0
 12 14  2  0  0  0  0
 14  2  1  0  0  0  0
 14 15  1  0  0  0  0
M  END
>  <EXTREG>  (ZINC00093252)
ZINC00093252

>  <LOGBIO>
2.5000

$$$$
ZINC00093658
  -MTS-   02131516232D 0   0.00000     0.00000     0

 21 23  0  0  0  0  0  0  0  0999 V2000
    3.0549   -4.0272    0.0000 C   0  0  0  0  0  0  0  0  0  0  0  0
    3.4608   -3.1133    0.0000 S   0  0  0  0  0  0  0  0  0  0  0  0
    2.8723   -2.3048    0.0000 C   0  0  0  0  0  0  0  0  0  0  0  0
    3.1823   -1.3448    0.0000 N   0  0  0  0  0  0  0  0  0  0  0  0
    2.3723   -0.7648    0.0000 N   0  0  0  0  0  0  0  0  0  0  0  0
    2.2727    0.2333    0.0000 C   0  0  0  0  0  0  0  0  0  0  0  0
    3.0844    0.8174    0.0000 N   0  0  0  0  0  0  0  0  0  0  0  0
    2.9840    1.8158    0.0000 C   0  0  0  0  0  0  0  0  0  0  0  0
    2.0766    2.2236    0.0000 O   0  0  0  0  0  0  0  0  0  0  0  0
    3.7954    2.4003    0.0000 C   0  0  0  0  0  0  0  0  0  0  0  0
    3.6955    3.3988    0.0000 C   0  0  0  0  0  0  0  0  0  0  0  0
    4.5038    3.9786    0.0000 C   0  0  0  0  0  0  0  0  0  0  0  0
    5.4161    3.5691    0.0000 C   0  0  0  0  0  0  0  0  0  0  0  0
    5.5201    2.5798    0.0000 C   0  0  0  0  0  0  0  0  0  0  0  0
    6.4334    2.1725    0.0000 C   0  0  0  0  0  0  0  0  0  0  0  0
    4.7077    1.9908    0.0000 C   0  0  0  0  0  0  0  0  0  0  0  0
    1.3607    0.6435    0.0000 C   0  0  0  0  0  0  0  0  0  0  0  0
    0.5478    0.0553    0.0000 C   0  0  0  0  0  0  0  0  0  0  0  0
    0.6509   -0.9342    0.0000 N   0  0  0  0  0  0  0  0  0  0  0  0
    1.5623   -1.3448    0.0000 C   0  0  0  0  0  0  0  0  0  0  0  0
    1.8723   -2.3048    0.0000 N   0  0  0  0  0  0  0  0  0  0  0  0
  1  2  1  0  0  0  0
  2  3  1  0  0  0  0
  3  4  2  0  0  0  0
  4  5  1  0  0  0  0
  5  6  1  0  0  0  0
  6  7  1  0  0  0  0
  7  8  1  0  0  0  0
  8  9  2  0  0  0  0
  8 10  1  0  0  0  0
 10 11  2  0  0  0  0
 11 12  1  0  0  0  0
 12 13  2  0  0  0  0
 13 14  1  0  0  0  0
 14 15  1  0  0  0  0
 14 16  2  0  0  0  0
 16 10  1  0  0  0  0
  6 17  2  0  0  0  0
 17 18  1  0  0  0  0
 18 19  2  0  0  0  0
 19 20  1  0  0  0  0
 20  5  1  0  0  0  0
 20 21  2  0  0  0  0
 21  3  1  0  0  0  0
M  END
>  <EXTREG>  (ZINC00093658)
ZINC00093658

>  <LOGBIO>
2.5000

$$$$
ZINC00094832
  -MTS-   02131516232D 0   0.00000     0.00000     0

 18 19  0  0  0  0  0  0  0  0999 V2000
    0.5971   -0.8294    0.0000 C   0  0  0  0  0  0  0  0  0  0  0  0
    0.6962    0.1691    0.0000 O   0  0  0  0  0  0  0  0  0  0  0  0
    1.6030    0.5780    0.0000 C   0  0  0  0  0  0  0  0  0  0  0  0
    1.7021    1.5766    0.0000 O   0  0  0  0  0  0  0  0  0  0  0  0
    2.4151   -0.0055    0.0000 C   0  0  0  0  0  0  0  0  0  0  0  0
    2.4214   -1.0143    0.0000 S   0  0  0  0  0  0  0  0  0  0  0  0
    3.3722   -1.3115    0.0000 C   0  0  0  0  0  0  0  0  0  0  0  0
    3.6854   -2.2612    0.0000 S   0  0  0  0  0  0  0  0  0  0  0  0
    3.0195   -3.0072    0.0000 C   0  0  0  0  0  0  0  0  0  0  0  0
    3.9599   -0.5070    0.0000 C   0  0  0  0  0  0  0  0  0  0  0  0
    4.9599   -0.5070    0.0000 C   0  0  0  0  0  0  0  0  0  0  0  0
    5.9599   -0.5070    0.0000 N   0  0  0  0  0  0  0  0  0  0  0  0
    3.3648    0.3077    0.0000 C   0  0  0  0  0  0  0  0  0  0  0  0
    3.6706    1.2598    0.0000 C   0  0  0  0  0  0  0  0  0  0  0  0
    4.6286    1.5757    0.0000 O   0  0  0  0  0  0  0  0  0  0  0  0
    4.6192    2.5719    0.0000 C   0  0  0  0  0  0  0  0  0  0  0  0
    3.6731    2.8839    0.0000 C   0  0  0  0  0  0  0  0  0  0  0  0
    3.0807    2.0673    0.0000 C   0  0  0  0  0  0  0  0  0  0  0  0
  1  2  1  0  0  0  0
  2  3  1  0  0  0  0
  3  4  2  0  0  0  0
  3  5  1  0  0  0  0
  5  6  1  0  0  0  0
  6  7  1  0  0  0  0
  7  8  1  0  0  0  0
  8  9  1  0  0  0  0
  7 10  2  0  0  0  0
 10 11  1  0  0  0  0
 11 12  3  0  0  0  0
 10 13  1  0  0  0  0
 13  5  2  0  0  0  0
 13 14  1  0  0  0  0
 14 15  1  0  0  0  0
 15 16  1  0  0  0  0
 16 17  2  0  0  0  0
 17 18  1  0  0  0  0
 18 14  2  0  0  0  0
M  END
>  <EXTREG>  (ZINC00094832)
ZINC00094832

>  <LOGBIO>
2.5000

$$$$
ZINC00095691
  -MTS-   02131516232D 0   0.00000     0.00000     0

 18 19  0  0  0  0  0  0  0  0999 V2000
    2.0505    3.3821    0.0000 C   0  0  0  0  0  0  0  0  0  0  0  0
    1.7432    2.4305    0.0000 S   0  0  0  0  0  0  0  0  0  0  0  0
    2.6948    2.1232    0.0000 O   0  0  0  0  0  0  0  0  0  0  0  0
    0.7916    2.7378    0.0000 O   0  0  0  0  0  0  0  0  0  0  0  0
    1.4359    1.4789    0.0000 C   0  0  0  0  0  0  0  0  0  0  0  0
    0.4773    1.1645    0.0000 N   0  0  0  0  0  0  0  0  0  0  0  0
    0.4851    0.1683    0.0000 N   0  0  0  0  0  0  0  0  0  0  0  0
    1.4307   -0.1452    0.0000 C   0  0  0  0  0  0  0  0  0  0  0  0
    1.7364   -1.0973    0.0000 C   0  0  0  0  0  0  0  0  0  0  0  0
    1.0632   -1.8414    0.0000 C   0  0  0  0  0  0  0  0  0  0  0  0
    1.3692   -2.7879    0.0000 C   0  0  0  0  0  0  0  0  0  0  0  0
    2.3465   -3.0002    0.0000 C   0  0  0  0  0  0  0  0  0  0  0  0
    2.6498   -3.9531    0.0000 Cl  0  0  0  0  0  0  0  0  0  0  0  0
    3.0176   -2.2659    0.0000 C   0  0  0  0  0  0  0  0  0  0  0  0
    2.7137   -1.3096    0.0000 C   0  0  0  0  0  0  0  0  0  0  0  0
    2.0244    0.6704    0.0000 C   0  0  0  0  0  0  0  0  0  0  0  0
    3.0244    0.6704    0.0000 C   0  0  0  0  0  0  0  0  0  0  0  0
    4.0244    0.6704    0.0000 N   0  0  0  0  0  0  0  0  0  0  0  0
  1  2  1  0  0  0  0
  2  3  2  0  0  0  0
  2  4  2  0  0  0  0
  2  5  1  0  0  0  0
  5  6  2  0  0  0  0
  6  7  1  0  0  0  0
  7  8  1  0  0  0  0
  8  9  1  0  0  0  0
  9 10  2  0  0  0  0
 10 11  1  0  0  0  0
 11 12  2  0  0  0  0
 12 13  1  0  0  0  0
 12 14  1  0  0  0  0
 14 15  2  0  0  0  0
 15  9  1  0  0  0  0
  8 16  2  0  0  0  0
 16  5  1  0  0  0  0
 16 17  1  0  0  0  0
 17 18  3  0  0  0  0
M  END
>  <EXTREG>  (ZINC00095691)
ZINC00095691

>  <LOGBIO>
2.5000

$$$$
ZINC00096412
  -MTS-   02131516232D 0   0.00000     0.00000     0

 24 25  0  0  0  0  0  0  0  0999 V2000
    0.0000    2.8839    0.0000 F   0  0  0  0  0  0  0  0  0  0  0  0
    0.8630    2.3787    0.0000 C   0  0  0  0  0  0  0  0  0  0  0  0
    0.3578    1.5157    0.0000 F   0  0  0  0  0  0  0  0  0  0  0  0
    1.3682    3.2417    0.0000 F   0  0  0  0  0  0  0  0  0  0  0  0
    1.7260    1.8735    0.0000 C   0  0  0  0  0  0  0  0  0  0  0  0
    2.5985    2.3691    0.0000 C   0  0  0  0  0  0  0  0  0  0  0  0
    3.4560    1.8648    0.0000 C   0  0  0  0  0  0  0  0  0  0  0  0
    3.4510    0.8648    0.0000 C   0  0  0  0  0  0  0  0  0  0  0  0
    2.5885    0.3691    0.0000 C   0  0  0  0  0  0  0  0  0  0  0  0
    2.5860   -0.6309    0.0000 C   0  0  0  0  0  0  0  0  0  0  0  0
    3.4537   -1.1347    0.0000 C   0  0  0  0  0  0  0  0  0  0  0  0
    3.4502   -2.1295    0.0000 O   0  0  0  0  0  0  0  0  0  0  0  0
    4.3213   -0.6374    0.0000 N   0  0  0  0  0  0  0  0  0  0  0  0
    5.1858   -1.1400    0.0000 C   0  0  0  0  0  0  0  0  0  0  0  0
    5.1837   -2.1434    0.0000 C   0  0  0  0  0  0  0  0  0  0  0  0
    6.0448   -2.6417    0.0000 C   0  0  0  0  0  0  0  0  0  0  0  0
    6.9128   -2.1452    0.0000 C   0  0  0  0  0  0  0  0  0  0  0  0
    6.9198   -1.1504    0.0000 C   0  0  0  0  0  0  0  0  0  0  0  0
    6.0538   -0.6435    0.0000 C   0  0  0  0  0  0  0  0  0  0  0  0
    6.0588    0.3565    0.0000 C   0  0  0  0  0  0  0  0  0  0  0  0
    5.0588    0.3615    0.0000 F   0  0  0  0  0  0  0  0  0  0  0  0
    7.0588    0.3515    0.0000 F   0  0  0  0  0  0  0  0  0  0  0  0
    6.0638    1.3565    0.0000 F   0  0  0  0  0  0  0  0  0  0  0  0
    1.7210    0.8735    0.0000 C   0  0  0  0  0  0  0  0  0  0  0  0
  1  2  1  0  0  0  0
  2  3  1  0  0  0  0
  2  4  1  0  0  0  0
  2  5  1  0  0  0  0
  5  6  2  0  0  0  0
  6  7  1  0  0  0  0
  7  8  2  0  0  0  0
  8  9  1  0  0  0  0
  9 10  1  0  0  0  0
 10 11  1  0  0  0  0
 11 12  2  0  0  0  0
 11 13  1  0  0  0  0
 13 14  1  0  0  0  0
 14 15  2  0  0  0  0
 15 16  1  0  0  0  0
 16 17  2  0  0  0  0
 17 18  1  0  0  0  0
 18 19  2  0  0  0  0
 19 14  1  0  0  0  0
 19 20  1  0  0  0  0
 20 21  1  0  0  0  0
 20 22  1  0  0  0  0
 20 23  1  0  0  0  0
  9 24  2  0  0  0  0
 24  5  1  0  0  0  0
M  END
>  <EXTREG>  (ZINC00096412)
ZINC00096412

>  <LOGBIO>
2.5000

$$$$
ZINC00096535
  -MTS-   02131516232D 0   0.00000     0.00000     0

 19 21  0  0  0  0  0  0  0  0999 V2000
    0.5208   -3.3278    0.0000 C   0  0  0  0  0  0  0  0  0  0  0  0
    1.0173   -2.4598    0.0000 C   0  0  0  0  0  0  0  0  0  0  0  0
    2.0208   -2.4548    0.0000 C   0  0  0  0  0  0  0  0  0  0  0  0
    2.5129   -1.5902    0.0000 C   0  0  0  0  0  0  0  0  0  0  0  0
    2.0129   -0.7257    0.0000 N   0  0  0  0  0  0  0  0  0  0  0  0
    2.3229    0.2343    0.0000 N   0  0  0  0  0  0  0  0  0  0  0  0
    1.5129    0.8143    0.0000 C   0  0  0  0  0  0  0  0  0  0  0  0
    0.7029    0.2343    0.0000 C   0  0  0  0  0  0  0  0  0  0  0  0
    1.0129   -0.7257    0.0000 C   0  0  0  0  0  0  0  0  0  0  0  0
    0.5147   -1.5953    0.0000 N   0  0  0  0  0  0  0  0  0  0  0  0
    1.5129    1.8143    0.0000 C   0  0  0  0  0  0  0  0  0  0  0  0
    2.3285    2.4080    0.0000 S   0  0  0  0  0  0  0  0  0  0  0  0
    2.0150    3.3536    0.0000 C   0  0  0  0  0  0  0  0  0  0  0  0
    1.0188    3.3614    0.0000 C   0  0  0  0  0  0  0  0  0  0  0  0
    0.7044    2.4028    0.0000 C   0  0  0  0  0  0  0  0  0  0  0  0
    3.5129   -1.5868    0.0000 C   0  0  0  0  0  0  0  0  0  0  0  0
    3.5095   -0.5868    0.0000 F   0  0  0  0  0  0  0  0  0  0  0  0
    3.5163   -2.5868    0.0000 F   0  0  0  0  0  0  0  0  0  0  0  0
    4.5129   -1.5834    0.0000 F   0  0  0  0  0  0  0  0  0  0  0  0
  1  2  1  0  0  0  0
  2  3  1  0  0  0  0
  3  4  2  0  0  0  0
  4  5  1  0  0  0  0
  5  6  1  0  0  0  0
  6  7  2  0  0  0  0
  7  8  1  0  0  0  0
  8  9  2  0  0  0  0
  9  5  1  0  0  0  0
  9 10  1  0  0  0  0
 10  2  2  0  0  0  0
  7 11  1  0  0  0  0
 11 12  1  0  0  0  0
 12 13  1  0  0  0  0
 13 14  2  0  0  0  0
 14 15  1  0  0  0  0
 15 11  2  0  0  0  0
  4 16  1  0  0  0  0
 16 17  1  0  0  0  0
 16 18  1  0  0  0  0
 16 19  1  0  0  0  0
M  END
>  <EXTREG>  (ZINC00096535)
ZINC00096535

>  <LOGBIO>
2.5000

$$$$
ZINC00097009
  -MTS-   02131516232D 0   0.00000     0.00000     0

 25 28  0  0  0  0  0  0  0  0999 V2000
    8.3243    2.6918    0.0000 C   0  0  0  0  0  0  0  0  0  0  0  0
    7.4588    2.1909    0.0000 C   0  0  0  0  0  0  0  0  0  0  0  0
    6.5888    2.6909    0.0000 C   0  0  0  0  0  0  0  0  0  0  0  0
    5.7288    2.1909    0.0000 C   0  0  0  0  0  0  0  0  0  0  0  0
    5.7288    1.1909    0.0000 C   0  0  0  0  0  0  0  0  0  0  0  0
    6.5888    0.6909    0.0000 C   0  0  0  0  0  0  0  0  0  0  0  0
    7.4588    1.1909    0.0000 C   0  0  0  0  0  0  0  0  0  0  0  0
    4.8620    0.6922    0.0000 N   0  0  0  0  0  0  0  0  0  0  0  0
    3.9932    1.1944    0.0000 C   0  0  0  0  0  0  0  0  0  0  0  0
    3.9932    2.1944    0.0000 O   0  0  0  0  0  0  0  0  0  0  0  0
    3.1320    0.6966    0.0000 C   0  0  0  0  0  0  0  0  0  0  0  0
    2.2637    1.1969    0.0000 C   0  0  0  0  0  0  0  0  0  0  0  0
    1.3980    0.6965    0.0000 C   0  0  0  0  0  0  0  0  0  0  0  0
    1.4005   -0.3069    0.0000 C   0  0  0  0  0  0  0  0  0  0  0  0
    2.2637   -0.8013    0.0000 C   0  0  0  0  0  0  0  0  0  0  0  0
    2.2565   -1.8012    0.0000 C   0  0  0  0  0  0  0  0  0  0  0  0
    3.1202   -2.3051    0.0000 C   0  0  0  0  0  0  0  0  0  0  0  0
    3.9905   -1.8056    0.0000 C   0  0  0  0  0  0  0  0  0  0  0  0
    3.9882   -0.8056    0.0000 C   0  0  0  0  0  0  0  0  0  0  0  0
    4.8595   -0.3078    0.0000 C   0  0  0  0  0  0  0  0  0  0  0  0
    5.7238   -0.8108    0.0000 O   0  0  0  0  0  0  0  0  0  0  0  0
    3.1295   -0.3034    0.0000 C   0  0  0  0  0  0  0  0  0  0  0  0
    1.3875   -2.2962    0.0000 C   0  0  0  0  0  0  0  0  0  0  0  0
    0.5212   -1.7898    0.0000 O   0  0  0  0  0  0  0  0  0  0  0  0
    1.3812   -3.2909    0.0000 O   0  0  0  0  0  0  0  0  0  0  0  0
  1  2  1  0  0  0  0
  2  3  2  0  0  0  0
  3  4  1  0  0  0  0
  4  5  2  0  0  0  0
  5  6  1  0  0  0  0
  6  7  2  0  0  0  0
  7  2  1  0  0  0  0
  5  8  1  0  0  0  0
  8  9  1  0  0  0  0
  9 10  2  0  0  0  0
  9 11  1  0  0  0  0
 11 12  1  0  0  0  0
 12 13  2  0  0  0  0
 13 14  1  0  0  0  0
 14 15  2  0  0  0  0
 15 16  1  0  0  0  0
 16 17  2  0  0  0  0
 17 18  1  0  0  0  0
 18 19  2  0  0  0  0
 19 20  1  0  0  0  0
 20  8  1  0  0  0  0
 20 21  2  0  0  0  0
 19 22  1  0  0  0  0
 22 11  2  0  0  0  0
 22 15  1  0  0  0  0
 16 23  1  0  0  0  0
 23 24  1  0  0  0  0
 23 25  2  0  0  0  0
M  END
>  <EXTREG>  (ZINC00097009)
ZINC00097009

>  <LOGBIO>
2.5000

$$$$
ZINC00098389
  -MTS-   02131516232D 0   0.00000     0.00000     0

 14 15  0  0  0  0  0  0  0  0999 V2000
    0.5208   -2.8617    0.0000 C   0  0  0  0  0  0  0  0  0  0  0  0
    1.0173   -1.9937    0.0000 C   0  0  0  0  0  0  0  0  0  0  0  0
    2.0208   -1.9887    0.0000 C   0  0  0  0  0  0  0  0  0  0  0  0
    2.5129   -1.1242    0.0000 C   0  0  0  0  0  0  0  0  0  0  0  0
    3.5129   -1.1207    0.0000 C   0  0  0  0  0  0  0  0  0  0  0  0
    2.0129   -0.2596    0.0000 N   0  0  0  0  0  0  0  0  0  0  0  0
    2.3229    0.7004    0.0000 N   0  0  0  0  0  0  0  0  0  0  0  0
    1.5129    1.2804    0.0000 C   0  0  0  0  0  0  0  0  0  0  0  0
    0.7029    0.7004    0.0000 C   0  0  0  0  0  0  0  0  0  0  0  0
    1.0129   -0.2596    0.0000 C   0  0  0  0  0  0  0  0  0  0  0  0
    0.5147   -1.1292    0.0000 N   0  0  0  0  0  0  0  0  0  0  0  0
    1.5129    2.2804    0.0000 C   0  0  0  0  0  0  0  0  0  0  0  0
    2.3817    2.7825    0.0000 O   0  0  0  0  0  0  0  0  0  0  0  0
    0.6517    2.7782    0.0000 O   0  0  0  0  0  0  0  0  0  0  0  0
  1  2  1  0  0  0  0
  2  3  1  0  0  0  0
  3  4  2  0  0  0  0
  4  5  1  0  0  0  0
  4  6  1  0  0  0  0
  6  7  1  0  0  0  0
  7  8  2  0  0  0  0
  8  9  1  0  0  0  0
  9 10  2  0  0  0  0
 10  6  1  0  0  0  0
 10 11  1  0  0  0  0
 11  2  2  0  0  0  0
  8 12  1  0  0  0  0
 12 13  1  0  0  0  0
 12 14  2  0  0  0  0
M  END
>  <EXTREG>  (ZINC00098389)
ZINC00098389

>  <LOGBIO>
2.5000

$$$$
ZINC00098967
  -MTS-   02131516232D 0   0.00000     0.00000     0

 18 19  0  0  1  0  0  0  0  0999 V2000
    3.6530   -1.3742    0.0000 C   0  0  0  0  0  0  0  0  0  0  0  0
    4.0598   -0.4569    0.0000 C   0  0  0  0  0  0  0  0  0  0  0  0
    5.0491   -0.3526    0.0000 O   0  0  0  0  0  0  0  0  0  0  0  0
    3.4713    0.3515    0.0000 N   0  0  0  0  0  0  0  0  0  0  0  0
    3.7813    1.3115    0.0000 C   0  0  2  0  0  0  0  0  0  0  0  0
    2.9713    1.8915    0.0000 C   0  0  0  0  0  0  0  0  0  0  0  0
    2.1613    1.3115    0.0000 S   0  0  0  0  0  0  0  0  0  0  0  0
    2.4713    0.3515    0.0000 C   0  0  2  0  0  0  0  0  0  0  0  0
    1.8828   -0.4569    0.0000 C   0  0  0  0  0  0  0  0  0  0  0  0
    0.8740   -0.4569    0.0000 S   0  0  0  0  0  0  0  0  0  0  0  0
    0.5710   -1.4060    0.0000 C   0  0  0  0  0  0  0  0  0  0  0  0
    1.3718   -1.9986    0.0000 C   0  0  0  0  0  0  0  0  0  0  0  0
    2.1901   -1.4086    0.0000 C   0  0  0  0  0  0  0  0  0  0  0  0
    4.7310    1.6247    0.0000 C   0  0  0  0  0  0  0  0  0  0  0  0
    5.4800    0.9569    0.0000 O   0  0  0  0  0  0  0  0  0  0  0  0
    4.9341    2.5985    0.0000 O   0  0  0  0  0  0  0  0  0  0  0  0
    2.7435   -0.1832    0.0000 H   0  0  0  0  0  0  0  0  0  0  0  0
    4.2069    0.8886    0.0000 H   0  0  0  0  0  0  0  0  0  0  0  0
  1  2  1  0  0  0  0
  2  3  2  0  0  0  0
  2  4  1  0  0  0  0
  4  5  1  0  0  0  0
  5 18  1  1  0  0  0
  5  6  1  0  0  0  0
  6  7  1  0  0  0  0
  7  8  1  0  0  0  0
  8 17  1  6  0  0  0
  8  4  1  0  0  0  0
  8  9  1  1  0  0  0
  9 10  1  0  0  0  0
 10 11  1  0  0  0  0
 11 12  2  0  0  0  0
 12 13  1  0  0  0  0
 13  9  2  0  0  0  0
  5 14  1  6  0  0  0
 14 15  1  0  0  0  0
 14 16  2  0  0  0  0
M  END
>  <EXTREG>  (ZINC00098967)
ZINC00098967

>  <LOGBIO>
2.5000

$$$$
ZINC00099238
  -MTS-   02131516232D 0   0.00000     0.00000     0

 18 19  0  0  1  0  0  0  0  0999 V2000
    5.3195   -2.5999    0.0000 O   0  0  0  0  0  0  0  0  0  0  0  0
    5.7263   -1.6826    0.0000 C   0  0  0  0  0  0  0  0  0  0  0  0
    6.7156   -1.5782    0.0000 O   0  0  0  0  0  0  0  0  0  0  0  0
    5.1378   -0.8741    0.0000 C   0  0  2  0  0  0  0  0  0  0  0  0
    5.4478    0.0859    0.0000 C   0  0  0  0  0  0  0  0  0  0  0  0
    4.6378    0.6659    0.0000 S   0  0  0  0  0  0  0  0  0  0  0  0
    3.8278    0.0859    0.0000 C   0  0  1  0  0  0  0  0  0  0  0  0
    4.1378   -0.8741    0.0000 N   0  0  0  0  0  0  0  0  0  0  0  0
    2.8781    0.3991    0.0000 C   0  0  0  0  0  0  0  0  0  0  0  0
    2.5697    1.3596    0.0000 S   0  0  0  0  0  0  0  0  0  0  0  0
    1.5734    1.3579    0.0000 C   0  0  0  0  0  0  0  0  0  0  0  0
    1.2541    0.4143    0.0000 C   0  0  0  0  0  0  0  0  0  0  0  0
    2.0660   -0.1845    0.0000 C   0  0  0  0  0  0  0  0  0  0  0  0
    0.9899    2.1700    0.0000 N   0  3  0  0  0  0  0  0  0  0  0  0
    1.4024    3.0848    0.0000 O   0  5  0  0  0  0  0  0  0  0  0  0
    0.0000    2.0718    0.0000 O   0  0  0  0  0  0  0  0  0  0  0  0
    3.7373    0.6790    0.0000 H   0  0  0  0  0  0  0  0  0  0  0  0
    5.7303   -0.7794    0.0000 H   0  0  0  0  0  0  0  0  0  0  0  0
  1  2  1  0  0  0  0
  2  3  2  0  0  0  0
  4  2  1  1  0  0  0
  4 18  1  6  0  0  0
  4  5  1  0  0  0  0
  5  6  1  0  0  0  0
  6  7  1  0  0  0  0
  7 17  1  6  0  0  0
  7  8  1  0  0  0  0
  8  4  1  0  0  0  0
  7  9  1  1  0  0  0
  9 10  1  0  0  0  0
 10 11  1  0  0  0  0
 11 12  2  0  0  0  0
 12 13  1  0  0  0  0
 13  9  2  0  0  0  0
 11 14  1  0  0  0  0
 14 15  1  0  0  0  0
 14 16  2  0  0  0  0
M  CHG  2  14   1  15  -1
M  END
>  <EXTREG>  (ZINC00099238)
ZINC00099238

>  <LOGBIO>
2.5000

$$$$
ZINC00100803
  -MTS-   02131516232D 0   0.00000     0.00000     0

 23 23  0  0  0  0  0  0  0  0999 V2000
    7.7902    3.2021    0.0000 O   0  0  0  0  0  0  0  0  0  0  0  0
    6.9226    2.6978    0.0000 C   0  0  0  0  0  0  0  0  0  0  0  0
    6.0549    3.1948    0.0000 O   0  0  0  0  0  0  0  0  0  0  0  0
    6.9266    1.7030    0.0000 C   0  0  0  0  0  0  0  0  0  0  0  0
    6.0591    1.1987    0.0000 O   0  0  0  0  0  0  0  0  0  0  0  0
    6.0631    0.2039    0.0000 C   0  0  0  0  0  0  0  0  0  0  0  0
    5.1956   -0.3004    0.0000 C   0  0  0  0  0  0  0  0  0  0  0  0
    5.1946   -1.3038    0.0000 O   0  0  0  0  0  0  0  0  0  0  0  0
    4.3291    0.1988    0.0000 N   0  0  0  0  0  0  0  0  0  0  0  0
    3.4636   -0.3021    0.0000 C   0  0  0  0  0  0  0  0  0  0  0  0
    2.5936    0.1979    0.0000 C   0  0  0  0  0  0  0  0  0  0  0  0
    1.7336   -0.3021    0.0000 C   0  0  0  0  0  0  0  0  0  0  0  0
    1.7336   -1.3021    0.0000 C   0  0  0  0  0  0  0  0  0  0  0  0
    2.5936   -1.8021    0.0000 C   0  0  0  0  0  0  0  0  0  0  0  0
    3.4636   -1.3021    0.0000 C   0  0  0  0  0  0  0  0  0  0  0  0
    2.5911   -2.8021    0.0000 C   0  0  0  0  0  0  0  0  0  0  0  0
    3.5911   -2.8046    0.0000 F   0  0  0  0  0  0  0  0  0  0  0  0
    1.5911   -2.7996    0.0000 F   0  0  0  0  0  0  0  0  0  0  0  0
    2.5886   -3.8021    0.0000 F   0  0  0  0  0  0  0  0  0  0  0  0
    0.8668    0.1966    0.0000 C   0  0  0  0  0  0  0  0  0  0  0  0
    0.3681   -0.6702    0.0000 F   0  0  0  0  0  0  0  0  0  0  0  0
    1.3655    1.0634    0.0000 F   0  0  0  0  0  0  0  0  0  0  0  0
    0.0000    0.6953    0.0000 F   0  0  0  0  0  0  0  0  0  0  0  0
  1  2  1  0  0  0  0
  2  3  2  0  0  0  0
  2  4  1  0  0  0  0
  4  5  1  0  0  0  0
  5  6  1  0  0  0  0
  6  7  1  0  0  0  0
  7  8  2  0  0  0  0
  7  9  1  0  0  0  0
  9 10  1  0  0  0  0
 10 11  2  0  0  0  0
 11 12  1  0  0  0  0
 12 13  2  0  0  0  0
 13 14  1  0  0  0  0
 14 15  2  0  0  0  0
 15 10  1  0  0  0  0
 14 16  1  0  0  0  0
 16 17  1  0  0  0  0
 16 18  1  0  0  0  0
 16 19  1  0  0  0  0
 12 20  1  0  0  0  0
 20 21  1  0  0  0  0
 20 22  1  0  0  0  0
 20 23  1  0  0  0  0
M  END
>  <EXTREG>  (ZINC00100803)
ZINC00100803

>  <LOGBIO>
2.5000

$$$$
ZINC00101260
  -MTS-   02131516232D 0   0.00000     0.00000     0

 20 22  0  0  0  0  0  0  0  0999 V2000
    2.3239   -1.2072    0.0000 O   0  5  0  0  0  0  0  0  0  0  0  0
    2.9165   -2.0170    0.0000 N   0  3  0  0  0  0  0  0  0  0  0  0
    2.5140   -2.9267    0.0000 O   0  0  0  0  0  0  0  0  0  0  0  0
    3.9107   -1.9096    0.0000 C   0  0  0  0  0  0  0  0  0  0  0  0
    4.5037   -2.7191    0.0000 C   0  0  0  0  0  0  0  0  0  0  0  0
    5.4925   -2.6103    0.0000 C   0  0  0  0  0  0  0  0  0  0  0  0
    5.8975   -1.6960    0.0000 C   0  0  0  0  0  0  0  0  0  0  0  0
    5.3137   -0.8905    0.0000 C   0  0  0  0  0  0  0  0  0  0  0  0
    4.3157   -0.9953    0.0000 C   0  0  0  0  0  0  0  0  0  0  0  0
    3.7272   -0.1868    0.0000 S   0  0  0  0  0  0  0  0  0  0  0  0
    4.1331    0.7271    0.0000 C   0  0  0  0  0  0  0  0  0  0  0  0
    3.5446    1.5356    0.0000 C   0  0  0  0  0  0  0  0  0  0  0  0
    3.8546    2.4956    0.0000 C   0  0  0  0  0  0  0  0  0  0  0  0
    3.0446    3.0756    0.0000 S   0  0  0  0  0  0  0  0  0  0  0  0
    2.2346    2.4956    0.0000 C   0  0  0  0  0  0  0  0  0  0  0  0
    1.2554    2.6983    0.0000 C   0  0  0  0  0  0  0  0  0  0  0  0
    0.5872    1.9543    0.0000 C   0  0  0  0  0  0  0  0  0  0  0  0
    0.9003    1.0010    0.0000 C   0  0  0  0  0  0  0  0  0  0  0  0
    1.8742    0.7983    0.0000 C   0  0  0  0  0  0  0  0  0  0  0  0
    2.5446    1.5356    0.0000 C   0  0  0  0  0  0  0  0  0  0  0  0
  1  2  1  0  0  0  0
  2  3  2  0  0  0  0
  2  4  1  0  0  0  0
  4  5  2  0  0  0  0
  5  6  1  0  0  0  0
  6  7  2  0  0  0  0
  7  8  1  0  0  0  0
  8  9  2  0  0  0  0
  9  4  1  0  0  0  0
  9 10  1  0  0  0  0
 10 11  1  0  0  0  0
 11 12  1  0  0  0  0
 12 13  2  0  0  0  0
 13 14  1  0  0  0  0
 14 15  1  0  0  0  0
 15 16  2  0  0  0  0
 16 17  1  0  0  0  0
 17 18  2  0  0  0  0
 18 19  1  0  0  0  0
 19 20  2  0  0  0  0
 20 12  1  0  0  0  0
 20 15  1  0  0  0  0
M  CHG  2   1  -1   2   1
M  END
>  <EXTREG>  (ZINC00101260)
ZINC00101260

>  <LOGBIO>
2.5000

$$$$
ZINC00101596
  -MTS-   02131516232D 0   0.00000     0.00000     0

 19 21  0  0  0  0  0  0  0  0999 V2000
    8.6989   -1.0256    0.0000 C   0  0  0  0  0  0  0  0  0  0  0  0
    8.1084   -0.2186    0.0000 O   0  0  0  0  0  0  0  0  0  0  0  0
    7.1142   -0.3266    0.0000 C   0  0  0  0  0  0  0  0  0  0  0  0
    6.5208    0.4826    0.0000 C   0  0  0  0  0  0  0  0  0  0  0  0
    5.5321    0.3733    0.0000 C   0  0  0  0  0  0  0  0  0  0  0  0
    5.1275   -0.5413    0.0000 C   0  0  0  0  0  0  0  0  0  0  0  0
    5.7118   -1.3464    0.0000 C   0  0  0  0  0  0  0  0  0  0  0  0
    6.7097   -1.2411    0.0000 C   0  0  0  0  0  0  0  0  0  0  0  0
    4.1331   -0.6467    0.0000 C   0  0  0  0  0  0  0  0  0  0  0  0
    3.7272   -1.5606    0.0000 O   0  0  0  0  0  0  0  0  0  0  0  0
    3.5446    0.1618    0.0000 N   0  0  0  0  0  0  0  0  0  0  0  0
    3.8546    1.1218    0.0000 N   0  0  0  0  0  0  0  0  0  0  0  0
    3.0446    1.7018    0.0000 N   0  0  0  0  0  0  0  0  0  0  0  0
    2.2346    1.1218    0.0000 C   0  0  0  0  0  0  0  0  0  0  0  0
    1.2554    1.3245    0.0000 C   0  0  0  0  0  0  0  0  0  0  0  0
    0.5872    0.5805    0.0000 C   0  0  0  0  0  0  0  0  0  0  0  0
    0.9003   -0.3728    0.0000 C   0  0  0  0  0  0  0  0  0  0  0  0
    1.8742   -0.5755    0.0000 C   0  0  0  0  0  0  0  0  0  0  0  0
    2.5446    0.1618    0.0000 C   0  0  0  0  0  0  0  0  0  0  0  0
  1  2  1  0  0  0  0
  2  3  1  0  0  0  0
  3  4  2  0  0  0  0
  4  5  1  0  0  0  0
  5  6  2  0  0  0  0
  6  7  1  0  0  0  0
  7  8  2  0  0  0  0
  8  3  1  0  0  0  0
  6  9  1  0  0  0  0
  9 10  2  0  0  0  0
  9 11  1  0  0  0  0
 11 12  1  0  0  0  0
 12 13  2  0  0  0  0
 13 14  1  0  0  0  0
 14 15  2  0  0  0  0
 15 16  1  0  0  0  0
 16 17  2  0  0  0  0
 17 18  1  0  0  0  0
 18 19  2  0  0  0  0
 19 11  1  0  0  0  0
 19 14  1  0  0  0  0
M  END
>  <EXTREG>  (ZINC00101596)
ZINC00101596

>  <LOGBIO>
2.5000

$$$$
ZINC00101721
  -MTS-   02131516232D 0   0.00000     0.00000     0

 17 19  0  0  0  0  0  0  0  0999 V2000
    3.7272   -1.5575    0.0000 O   0  0  0  0  0  0  0  0  0  0  0  0
    4.1331   -0.6436    0.0000 C   0  0  0  0  0  0  0  0  0  0  0  0
    3.5446    0.1649    0.0000 N   0  0  0  0  0  0  0  0  0  0  0  0
    3.8546    1.1249    0.0000 N   0  0  0  0  0  0  0  0  0  0  0  0
    3.0446    1.7049    0.0000 N   0  0  0  0  0  0  0  0  0  0  0  0
    2.2346    1.1249    0.0000 C   0  0  0  0  0  0  0  0  0  0  0  0
    1.2554    1.3276    0.0000 C   0  0  0  0  0  0  0  0  0  0  0  0
    0.5872    0.5836    0.0000 C   0  0  0  0  0  0  0  0  0  0  0  0
    0.9003   -0.3697    0.0000 C   0  0  0  0  0  0  0  0  0  0  0  0
    1.8742   -0.5724    0.0000 C   0  0  0  0  0  0  0  0  0  0  0  0
    2.5446    0.1649    0.0000 C   0  0  0  0  0  0  0  0  0  0  0  0
    5.1275   -0.5382    0.0000 C   0  0  0  0  0  0  0  0  0  0  0  0
    5.7189   -1.3489    0.0000 C   0  0  0  0  0  0  0  0  0  0  0  0
    6.7079   -1.2420    0.0000 C   0  0  0  0  0  0  0  0  0  0  0  0
    7.1147   -0.3285    0.0000 C   0  0  0  0  0  0  0  0  0  0  0  0
    6.5325    0.4781    0.0000 C   0  0  0  0  0  0  0  0  0  0  0  0
    5.5343    0.3753    0.0000 C   0  0  0  0  0  0  0  0  0  0  0  0
  1  2  2  0  0  0  0
  2  3  1  0  0  0  0
  3  4  1  0  0  0  0
  4  5  2  0  0  0  0
  5  6  1  0  0  0  0
  6  7  2  0  0  0  0
  7  8  1  0  0  0  0
  8  9  2  0  0  0  0
  9 10  1  0  0  0  0
 10 11  2  0  0  0  0
 11  3  1  0  0  0  0
 11  6  1  0  0  0  0
  2 12  1  0  0  0  0
 12 13  2  0  0  0  0
 13 14  1  0  0  0  0
 14 15  2  0  0  0  0
 15 16  1  0  0  0  0
 16 17  2  0  0  0  0
 17 12  1  0  0  0  0
M  END
>  <EXTREG>  (ZINC00101721)
ZINC00101721

>  <LOGBIO>
2.5000

$$$$
ZINC00101878
  -MTS-   02131516232D 0   0.00000     0.00000     0

 21 22  0  0  0  0  0  0  0  0999 V2000
    9.2623    1.7502    0.0000 C   0  0  0  0  0  0  0  0  0  0  0  0
    9.2638    0.7467    0.0000 C   0  0  0  0  0  0  0  0  0  0  0  0
    8.4025    0.2489    0.0000 C   0  0  0  0  0  0  0  0  0  0  0  0
    8.4041   -0.7545    0.0000 O   0  0  0  0  0  0  0  0  0  0  0  0
    7.5360    0.7481    0.0000 N   0  0  0  0  0  0  0  0  0  0  0  0
    6.6705    0.2472    0.0000 C   0  0  0  0  0  0  0  0  0  0  0  0
    5.8005    0.7472    0.0000 C   0  0  0  0  0  0  0  0  0  0  0  0
    4.9405    0.2472    0.0000 C   0  0  0  0  0  0  0  0  0  0  0  0
    4.9405   -0.7528    0.0000 C   0  0  0  0  0  0  0  0  0  0  0  0
    5.8005   -1.2528    0.0000 C   0  0  0  0  0  0  0  0  0  0  0  0
    6.6705   -0.7528    0.0000 C   0  0  0  0  0  0  0  0  0  0  0  0
    4.0737   -1.2515    0.0000 S   0  0  0  0  0  0  0  0  0  0  0  0
    4.5724   -2.1183    0.0000 O   0  0  0  0  0  0  0  0  0  0  0  0
    3.5750   -0.3847    0.0000 O   0  0  0  0  0  0  0  0  0  0  0  0
    3.2069   -1.7502    0.0000 N   0  0  0  0  0  0  0  0  0  0  0  0
    2.2551   -1.1987    0.0000 C   0  0  0  0  0  0  0  0  0  0  0  0
    2.2557   -0.1953    0.0000 N   0  0  0  0  0  0  0  0  0  0  0  0
    1.3939    0.3017    0.0000 C   0  0  0  0  0  0  0  0  0  0  0  0
    0.5266   -0.1962    0.0000 C   0  0  0  0  0  0  0  0  0  0  0  0
    0.5211   -1.1909    0.0000 C   0  0  0  0  0  0  0  0  0  0  0  0
    1.3879   -1.6966    0.0000 N   0  0  0  0  0  0  0  0  0  0  0  0
  1  2  1  0  0  0  0
  2  3  1  0  0  0  0
  3  4  2  0  0  0  0
  3  5  1  0  0  0  0
  5  6  1  0  0  0  0
  6  7  2  0  0  0  0
  7  8  1  0  0  0  0
  8  9  2  0  0  0  0
  9 10  1  0  0  0  0
 10 11  2  0  0  0  0
 11  6  1  0  0  0  0
  9 12  1  0  0  0  0
 12 13  2  0  0  0  0
 12 14  2  0  0  0  0
 12 15  1  0  0  0  0
 15 16  1  0  0  0  0
 16 17  2  0  0  0  0
 17 18  1  0  0  0  0
 18 19  2  0  0  0  0
 19 20  1  0  0  0  0
 20 21  2  0  0  0  0
 21 16  1  0  0  0  0
M  END
>  <EXTREG>  (ZINC00101878)
ZINC00101878

>  <LOGBIO>
2.5000

$$$$
ZINC00102012
  -MTS-   02131516232D 0   0.00000     0.00000     0

 25 28  0  0  0  0  0  0  0  0999 V2000
    0.5827    1.8017    0.0000 C   0  0  0  0  0  0  0  0  0  0  0  0
    1.4412    1.2824    0.0000 C   0  0  0  0  0  0  0  0  0  0  0  0
    1.9666    1.5723    0.0000 O   0  0  0  0  0  0  0  0  0  0  0  0
    1.4214    0.2826    0.0000 C   0  0  0  0  0  0  0  0  0  0  0  0
    0.5431   -0.2027    0.0000 C   0  0  0  0  0  0  0  0  0  0  0  0
    0.5253   -1.1973    0.0000 C   0  0  0  0  0  0  0  0  0  0  0  0
    1.3807   -1.7152    0.0000 C   0  0  0  0  0  0  0  0  0  0  0  0
    2.2539   -1.2386    0.0000 C   0  0  0  0  0  0  0  0  0  0  0  0
    2.2768   -0.2354    0.0000 C   0  0  0  0  0  0  0  0  0  0  0  0
    3.3289    0.3418    0.0000 N   0  0  0  0  0  0  0  0  0  0  0  0
    4.2417   -0.0878    0.0000 C   0  0  0  0  0  0  0  0  0  0  0  0
    4.4228   -1.0712    0.0000 O   0  0  0  0  0  0  0  0  0  0  0  0
    4.9288    0.6255    0.0000 C   0  0  1  0  0  0  0  0  0  0  0  0
    5.9388    0.2855    0.0000 C   0  0  1  0  0  0  0  0  0  0  0  0
    5.3988   -0.6845    0.0000 C   0  0  0  0  0  0  0  0  0  0  0  0
    5.5488    1.2155    0.0000 C   0  0  2  0  0  0  0  0  0  0  0  0
    6.3488    1.5655    0.0000 C   0  0  0  0  0  0  0  0  0  0  0  0
    6.8588    0.8655    0.0000 C   0  0  0  0  0  0  0  0  0  0  0  0
    4.4388    1.5355    0.0000 C   0  0  1  0  0  0  0  0  0  0  0  0
    3.4560    1.3336    0.0000 C   0  0  0  0  0  0  0  0  0  0  0  0
    3.0161    1.7417    0.0000 O   0  0  0  0  0  0  0  0  0  0  0  0
    4.4622    2.1351    0.0000 H   0  0  0  0  0  0  0  0  0  0  0  0
    5.5093    1.8142    0.0000 H   0  0  0  0  0  0  0  0  0  0  0  0
    6.3745   -0.1270    0.0000 H   0  0  0  0  0  0  0  0  0  0  0  0
    5.0712    0.0427    0.0000 H   0  0  0  0  0  0  0  0  0  0  0  0
  1  2  1  0  0  0  0
  2  3  2  0  0  0  0
  2  4  1  0  0  0  0
  4  5  2  0  0  0  0
  5  6  1  0  0  0  0
  6  7  2  0  0  0  0
  7  8  1  0  0  0  0
  8  9  2  0  0  0  0
  9  4  1  0  0  0  0
  9 10  1  0  0  0  0
 10 11  1  0  0  0  0
 11 12  2  0  0  0  0
 13 11  1  6  0  0  0
 13 25  1  1  0  0  0
 13 14  1  0  0  0  0
 14 24  1  1  0  0  0
 14 15  1  6  0  0  0
 15 16  1  0  0  0  0
 16 23  1  6  0  0  0
 16 17  1  1  0  0  0
 17 18  2  0  0  0  0
 18 14  1  0  0  0  0
 16 19  1  0  0  0  0
 19 22  1  1  0  0  0
 19 13  1  0  0  0  0
 19 20  1  6  0  0  0
 20 10  1  0  0  0  0
 20 21  2  0  0  0  0
M  END
>  <EXTREG>  (ZINC00102012)
ZINC00102012

>  <LOGBIO>
2.5000

$$$$
ZINC00103952
  -MTS-   02131516232D 0   0.00000     0.00000     0

 20 22  0  0  0  0  0  0  0  0999 V2000
    8.6432   -1.2174    0.0000 O   0  0  0  0  0  0  0  0  0  0  0  0
    8.0502   -0.4080    0.0000 C   0  0  0  0  0  0  0  0  0  0  0  0
    8.4522    0.5020    0.0000 O   0  0  0  0  0  0  0  0  0  0  0  0
    7.0561   -0.5159    0.0000 C   0  0  0  0  0  0  0  0  0  0  0  0
    6.4627    0.2933    0.0000 C   0  0  0  0  0  0  0  0  0  0  0  0
    5.4740    0.1839    0.0000 C   0  0  0  0  0  0  0  0  0  0  0  0
    5.0694   -0.7306    0.0000 N   0  0  0  0  0  0  0  0  0  0  0  0
    5.6537   -1.5357    0.0000 C   0  0  0  0  0  0  0  0  0  0  0  0
    6.6516   -1.4304    0.0000 C   0  0  0  0  0  0  0  0  0  0  0  0
    4.0750   -0.8360    0.0000 C   0  0  0  0  0  0  0  0  0  0  0  0
    3.6691   -1.7499    0.0000 O   0  0  0  0  0  0  0  0  0  0  0  0
    3.4865   -0.0275    0.0000 C   0  0  0  0  0  0  0  0  0  0  0  0
    3.7965    0.9325    0.0000 S   0  0  0  0  0  0  0  0  0  0  0  0
    2.9865    1.5125    0.0000 C   0  0  0  0  0  0  0  0  0  0  0  0
    2.1765    0.9325    0.0000 C   0  0  0  0  0  0  0  0  0  0  0  0
    1.1973    1.1352    0.0000 O   0  0  0  0  0  0  0  0  0  0  0  0
    0.5291    0.3912    0.0000 C   0  0  0  0  0  0  0  0  0  0  0  0
    0.8422   -0.5621    0.0000 C   0  0  0  0  0  0  0  0  0  0  0  0
    1.8161   -0.7648    0.0000 O   0  0  0  0  0  0  0  0  0  0  0  0
    2.4865   -0.0275    0.0000 C   0  0  0  0  0  0  0  0  0  0  0  0
  1  2  1  0  0  0  0
  2  3  2  0  0  0  0
  2  4  1  0  0  0  0
  4  5  1  0  0  0  0
  5  6  1  0  0  0  0
  6  7  1  0  0  0  0
  7  8  1  0  0  0  0
  8  9  1  0  0  0  0
  9  4  1  0  0  0  0
  7 10  1  0  0  0  0
 10 11  2  0  0  0  0
 10 12  1  0  0  0  0
 12 13  1  0  0  0  0
 13 14  1  0  0  0  0
 14 15  2  0  0  0  0
 15 16  1  0  0  0  0
 16 17  1  0  0  0  0
 17 18  1  0  0  0  0
 18 19  1  0  0  0  0
 19 20  1  0  0  0  0
 20 12  2  0  0  0  0
 20 15  1  0  0  0  0
M  END
>  <EXTREG>  (ZINC00103952)
ZINC00103952

>  <LOGBIO>
2.5000

$$$$
ZINC00105116
  -MTS-   02131516232D 0   0.00000     0.00000     0

 18 19  0  0  1  0  0  0  0  0999 V2000
    2.0615   -2.9729    0.0000 C   0  0  0  0  0  0  0  0  0  0  0  0
    2.4683   -2.0557    0.0000 C   0  0  0  0  0  0  0  0  0  0  0  0
    3.4576   -1.9513    0.0000 O   0  0  0  0  0  0  0  0  0  0  0  0
    1.8798   -1.2472    0.0000 N   0  0  0  0  0  0  0  0  0  0  0  0
    2.1898   -0.2872    0.0000 C   0  0  1  0  0  0  0  0  0  0  0  0
    2.9988    0.3155    0.0000 N   0  0  0  0  0  0  0  0  0  0  0  0
    2.6767    1.2622    0.0000 C   0  0  0  0  0  0  0  0  0  0  0  0
    3.2525    2.0798    0.0000 O   0  0  0  0  0  0  0  0  0  0  0  0
    1.6680    1.2465    0.0000 N   0  0  0  0  0  0  0  0  0  0  0  0
    1.3798    0.2928    0.0000 C   0  0  1  0  0  0  0  0  0  0  0  0
    0.5698   -0.2872    0.0000 N   0  0  0  0  0  0  0  0  0  0  0  0
    0.8798   -1.2472    0.0000 C   0  0  0  0  0  0  0  0  0  0  0  0
    0.2913   -2.0557    0.0000 O   0  0  0  0  0  0  0  0  0  0  0  0
    1.0656    2.0447    0.0000 C   0  0  0  0  0  0  0  0  0  0  0  0
    1.4566    2.9688    0.0000 C   0  0  0  0  0  0  0  0  0  0  0  0
    0.0783    1.9233    0.0000 O   0  0  0  0  0  0  0  0  0  0  0  0
    0.8920    0.6421    0.0000 H   0  0  0  0  0  0  0  0  0  0  0  0
    2.6777   -0.6365    0.0000 H   0  0  0  0  0  0  0  0  0  0  0  0
  1  2  1  0  0  0  0
  2  3  2  0  0  0  0
  2  4  1  0  0  0  0
  5  4  1  6  0  0  0
  5 18  1  1  0  0  0
  5  6  1  0  0  0  0
  6  7  1  0  0  0  0
  7  8  2  0  0  0  0
  7  9  1  0  0  0  0
 10  9  1  6  0  0  0
 10 17  1  1  0  0  0
 10  5  1  0  0  0  0
 10 11  1  0  0  0  0
 11 12  1  0  0  0  0
 12  4  1  0  0  0  0
 12 13  2  0  0  0  0
  9 14  1  0  0  0  0
 14 15  1  0  0  0  0
 14 16  2  0  0  0  0
M  END
>  <EXTREG>  (ZINC00105116)
ZINC00105116

>  <LOGBIO>
2.5000

$$$$
ZINC00105773
  -MTS-   02131516232D 0   0.00000     0.00000     0

 16 17  0  0  0  0  0  0  0  0999 V2000
    0.5970    1.5601    0.0000 C   0  0  0  0  0  0  0  0  0  0  0  0
    0.4977    0.5651    0.0000 S   0  0  0  0  0  0  0  0  0  0  0  0
    1.3098   -0.0184    0.0000 C   0  0  0  0  0  0  0  0  0  0  0  0
    1.3161   -1.0272    0.0000 N   0  0  0  0  0  0  0  0  0  0  0  0
    2.2670   -1.3244    0.0000 C   0  0  0  0  0  0  0  0  0  0  0  0
    2.5801   -2.2741    0.0000 N   0  0  0  0  0  0  0  0  0  0  0  0
    2.8546   -0.5199    0.0000 C   0  0  0  0  0  0  0  0  0  0  0  0
    3.8546   -0.5199    0.0000 C   0  0  0  0  0  0  0  0  0  0  0  0
    4.8546   -0.5199    0.0000 N   0  0  0  0  0  0  0  0  0  0  0  0
    2.2595    0.2947    0.0000 N   0  0  0  0  0  0  0  0  0  0  0  0
    2.5653    1.2468    0.0000 C   0  0  0  0  0  0  0  0  0  0  0  0
    3.5427    1.4581    0.0000 C   0  0  0  0  0  0  0  0  0  0  0  0
    3.9507    2.3808    0.0000 O   0  0  0  0  0  0  0  0  0  0  0  0
    4.9412    2.2741    0.0000 C   0  0  0  0  0  0  0  0  0  0  0  0
    5.1593    1.3020    0.0000 C   0  0  0  0  0  0  0  0  0  0  0  0
    4.2888    0.7922    0.0000 C   0  0  0  0  0  0  0  0  0  0  0  0
  1  2  1  0  0  0  0
  2  3  1  0  0  0  0
  3  4  2  0  0  0  0
  4  5  1  0  0  0  0
  5  6  1  0  0  0  0
  5  7  2  0  0  0  0
  7  8  1  0  0  0  0
  8  9  3  0  0  0  0
  7 10  1  0  0  0  0
 10  3  1  0  0  0  0
 10 11  1  0  0  0  0
 11 12  1  0  0  0  0
 12 13  1  0  0  0  0
 13 14  1  0  0  0  0
 14 15  2  0  0  0  0
 15 16  1  0  0  0  0
 16 12  2  0  0  0  0
M  END
>  <EXTREG>  (ZINC00105773)
ZINC00105773

>  <LOGBIO>
2.5000

$$$$
ZINC00105975
  -MTS-   02131516232D 0   0.00000     0.00000     0

 17 18  0  0  1  0  0  0  0  0999 V2000
    0.6654   -1.9264    0.0000 N   0  0  0  0  0  0  0  0  0  0  0  0
    1.0722   -1.0092    0.0000 C   0  0  0  0  0  0  0  0  0  0  0  0
    2.0615   -0.9048    0.0000 C   0  0  0  0  0  0  0  0  0  0  0  0
    2.4683    0.0125    0.0000 C   0  0  2  0  0  0  0  0  0  0  0  0
    3.4576    0.1168    0.0000 C   0  0  0  0  0  0  0  0  0  0  0  0
    4.0457   -0.6920    0.0000 C   0  0  0  0  0  0  0  0  0  0  0  0
    3.6389   -1.6092    0.0000 C   0  0  0  0  0  0  0  0  0  0  0  0
    4.2255   -2.4126    0.0000 C   0  0  0  0  0  0  0  0  0  0  0  0
    5.2201   -2.3087    0.0000 C   0  0  0  0  0  0  0  0  0  0  0  0
    5.6280   -1.4014    0.0000 C   0  0  0  0  0  0  0  0  0  0  0  0
    5.0403   -0.5880    0.0000 C   0  0  0  0  0  0  0  0  0  0  0  0
    1.8798    0.8209    0.0000 C   0  0  0  0  0  0  0  0  0  0  0  0
    2.1898    1.7809    0.0000 O   0  0  0  0  0  0  0  0  0  0  0  0
    1.3798    2.3609    0.0000 C   0  0  0  0  0  0  0  0  0  0  0  0
    0.5698    1.7809    0.0000 C   0  0  0  0  0  0  0  0  0  0  0  0
    0.8798    0.8209    0.0000 C   0  0  0  0  0  0  0  0  0  0  0  0
    1.8717   -0.0510    0.0000 H   0  0  0  0  0  0  0  0  0  0  0  0
  1  2  1  0  0  0  0
  2  3  1  0  0  0  0
  4  3  1  1  0  0  0
  4 17  1  6  0  0  0
  4  5  1  0  0  0  0
  5  6  1  0  0  0  0
  6  7  2  0  0  0  0
  7  8  1  0  0  0  0
  8  9  2  0  0  0  0
  9 10  1  0  0  0  0
 10 11  2  0  0  0  0
 11  6  1  0  0  0  0
  4 12  1  0  0  0  0
 12 13  1  0  0  0  0
 13 14  1  0  0  0  0
 14 15  2  0  0  0  0
 15 16  1  0  0  0  0
 16 12  2  0  0  0  0
M  END
>  <EXTREG>  (ZINC00105975)
ZINC00105975

>  <LOGBIO>
2.5000

$$$$
ZINC00106338
  -MTS-   02131516232D 0   0.00000     0.00000     0

 23 26  0  0  0  0  0  0  0  0999 V2000
    2.5316   -2.4308    0.0000 C   0  0  0  0  0  0  0  0  0  0  0  0
    2.1785   -1.9457    0.0000 C   0  0  0  0  0  0  0  0  0  0  0  0
    1.1805   -2.0506    0.0000 C   0  0  0  0  0  0  0  0  0  0  0  0
    0.5967   -1.2451    0.0000 C   0  0  0  0  0  0  0  0  0  0  0  0
    1.0017   -0.3308    0.0000 C   0  0  0  0  0  0  0  0  0  0  0  0
    1.9905   -0.2219    0.0000 C   0  0  0  0  0  0  0  0  0  0  0  0
    2.5835   -1.0314    0.0000 C   0  0  0  0  0  0  0  0  0  0  0  0
    3.7765   -0.9026    0.0000 N   0  0  0  0  0  0  0  0  0  0  0  0
    4.3695   -1.7121    0.0000 C   0  0  0  0  0  0  0  0  0  0  0  0
    3.9668   -2.6274    0.0000 O   0  0  0  0  0  0  0  0  0  0  0  0
    5.3583   -1.6032    0.0000 C   0  0  0  0  0  0  0  0  0  0  0  0
    5.9515   -2.4109    0.0000 C   0  0  0  0  0  0  0  0  0  0  0  0
    6.9455   -2.3015    0.0000 C   0  0  0  0  0  0  0  0  0  0  0  0
    7.3473   -1.3820    0.0000 C   0  0  0  0  0  0  0  0  0  0  0  0
    6.7562   -0.5819    0.0000 C   0  0  0  0  0  0  0  0  0  0  0  0
    5.7633   -0.6889    0.0000 C   0  0  0  0  0  0  0  0  0  0  0  0
    5.1795    0.1166    0.0000 N   0  0  0  0  0  0  0  0  0  0  0  0
    4.1815    0.0118    0.0000 C   0  0  0  0  0  0  0  0  0  0  0  0
    3.5930    0.8202    0.0000 C   0  0  0  0  0  0  0  0  0  0  0  0
    3.9030    1.7802    0.0000 S   0  0  0  0  0  0  0  0  0  0  0  0
    3.0930    2.3602    0.0000 C   0  0  0  0  0  0  0  0  0  0  0  0
    2.2830    1.7802    0.0000 C   0  0  0  0  0  0  0  0  0  0  0  0
    2.5930    0.8202    0.0000 C   0  0  0  0  0  0  0  0  0  0  0  0
  1  2  1  0  0  0  0
  2  3  2  0  0  0  0
  3  4  1  0  0  0  0
  4  5  2  0  0  0  0
  5  6  1  0  0  0  0
  6  7  2  0  0  0  0
  7  2  1  0  0  0  0
  7  8  1  0  0  0  0
  8  9  1  0  0  0  0
  9 10  2  0  0  0  0
  9 11  1  0  0  0  0
 11 12  1  0  0  0  0
 12 13  2  0  0  0  0
 13 14  1  0  0  0  0
 14 15  2  0  0  0  0
 15 16  1  0  0  0  0
 16 11  2  0  0  0  0
 16 17  1  0  0  0  0
 17 18  2  0  0  0  0
 18  8  1  0  0  0  0
 18 19  1  0  0  0  0
 19 20  1  0  0  0  0
 20 21  1  0  0  0  0
 21 22  2  0  0  0  0
 22 23  1  0  0  0  0
 23 19  2  0  0  0  0
M  END
>  <EXTREG>  (ZINC00106338)
ZINC00106338

>  <LOGBIO>
2.5000

$$$$
ZINC00106779
  -MTS-   02131516232D 0   0.00000     0.00000     0

 17 19  0  0  0  0  0  0  0  0999 V2000
    7.3185   -1.9921    0.0000 C   0  0  0  0  0  0  0  0  0  0  0  0
    6.7300   -1.1836    0.0000 C   0  0  0  0  0  0  0  0  0  0  0  0
    7.0400   -0.2236    0.0000 C   0  0  0  0  0  0  0  0  0  0  0  0
    6.2300    0.3564    0.0000 S   0  0  0  0  0  0  0  0  0  0  0  0
    5.4200   -0.2236    0.0000 C   0  0  0  0  0  0  0  0  0  0  0  0
    5.7300   -1.1836    0.0000 N   0  0  0  0  0  0  0  0  0  0  0  0
    4.4703    0.0895    0.0000 C   0  0  0  0  0  0  0  0  0  0  0  0
    4.2650    1.0717    0.0000 C   0  0  0  0  0  0  0  0  0  0  0  0
    3.3196    1.3813    0.0000 C   0  0  0  0  0  0  0  0  0  0  0  0
    2.5729    0.7162    0.0000 C   0  0  0  0  0  0  0  0  0  0  0  0
    2.7716   -0.2586    0.0000 C   0  0  0  0  0  0  0  0  0  0  0  0
    3.7236   -0.5756    0.0000 C   0  0  0  0  0  0  0  0  0  0  0  0
    1.6240    1.0317    0.0000 C   0  0  0  0  0  0  0  0  0  0  0  0
    1.3180    1.9930    0.0000 C   0  0  0  0  0  0  0  0  0  0  0  0
    0.3217    1.9939    0.0000 S   0  0  0  0  0  0  0  0  0  0  0  0
    0.0000    1.0510    0.0000 N   0  0  0  0  0  0  0  0  0  0  0  0
    0.8104    0.4502    0.0000 N   0  0  0  0  0  0  0  0  0  0  0  0
  1  2  1  0  0  0  0
  2  3  2  0  0  0  0
  3  4  1  0  0  0  0
  4  5  1  0  0  0  0
  5  6  2  0  0  0  0
  6  2  1  0  0  0  0
  5  7  1  0  0  0  0
  7  8  2  0  0  0  0
  8  9  1  0  0  0  0
  9 10  2  0  0  0  0
 10 11  1  0  0  0  0
 11 12  2  0  0  0  0
 12  7  1  0  0  0  0
 10 13  1  0  0  0  0
 13 14  2  0  0  0  0
 14 15  1  0  0  0  0
 15 16  1  0  0  0  0
 16 17  2  0  0  0  0
 17 13  1  0  0  0  0
M  END
>  <EXTREG>  (ZINC00106779)
ZINC00106779

>  <LOGBIO>
2.5000

$$$$
ZINC00108196
  -MTS-   02131516232D 0   0.00000     0.00000     0

 11 12  0  0  0  0  0  0  0  0999 V2000
    1.0061   -1.8118    0.0000 N   0  0  0  0  0  0  0  0  0  0  0  0
    1.5026   -0.9438    0.0000 C   0  0  0  0  0  0  0  0  0  0  0  0
    2.5060   -0.9388    0.0000 C   0  0  0  0  0  0  0  0  0  0  0  0
    2.9982   -0.0743    0.0000 C   0  0  0  0  0  0  0  0  0  0  0  0
    2.4982    0.7902    0.0000 C   0  0  0  0  0  0  0  0  0  0  0  0
    2.8082    1.7502    0.0000 N   0  0  0  0  0  0  0  0  0  0  0  0
    1.9982    2.3302    0.0000 S   0  0  0  0  0  0  0  0  0  0  0  0
    1.1882    1.7502    0.0000 N   0  0  0  0  0  0  0  0  0  0  0  0
    1.4982    0.7902    0.0000 C   0  0  0  0  0  0  0  0  0  0  0  0
    1.0000   -0.0793    0.0000 C   0  0  0  0  0  0  0  0  0  0  0  0
    0.0000   -0.0825    0.0000 Cl  0  0  0  0  0  0  0  0  0  0  0  0
  1  2  1  0  0  0  0
  2  3  1  0  0  0  0
  3  4  2  0  0  0  0
  4  5  1  0  0  0  0
  5  6  2  0  0  0  0
  6  7  1  0  0  0  0
  7  8  1  0  0  0  0
  8  9  2  0  0  0  0
  9  5  1  0  0  0  0
  9 10  1  0  0  0  0
 10  2  2  0  0  0  0
 10 11  1  0  0  0  0
M  END
>  <EXTREG>  (ZINC00108196)
ZINC00108196

>  <LOGBIO>
2.5000

$$$$
ZINC00108313
  -MTS-   02131516232D 0   0.00000     0.00000     0

 17 19  0  0  0  0  0  0  0  0999 V2000
    4.8256   -3.0834    0.0000 Cl  0  0  0  0  0  0  0  0  0  0  0  0
    5.2284   -2.1681    0.0000 C   0  0  0  0  0  0  0  0  0  0  0  0
    6.2257   -2.0578    0.0000 C   0  0  0  0  0  0  0  0  0  0  0  0
    6.6245   -1.1465    0.0000 C   0  0  0  0  0  0  0  0  0  0  0  0
    6.0339   -0.3395    0.0000 C   0  0  0  0  0  0  0  0  0  0  0  0
    5.0446   -0.4438    0.0000 C   0  0  0  0  0  0  0  0  0  0  0  0
    4.6378   -1.3611    0.0000 C   0  0  0  0  0  0  0  0  0  0  0  0
    4.4561    0.3647    0.0000 C   0  0  0  0  0  0  0  0  0  0  0  0
    4.7661    1.3247    0.0000 N   0  0  0  0  0  0  0  0  0  0  0  0
    3.9561    1.9047    0.0000 O   0  0  0  0  0  0  0  0  0  0  0  0
    3.1461    1.3247    0.0000 C   0  0  0  0  0  0  0  0  0  0  0  0
    3.4561    0.3647    0.0000 N   0  0  0  0  0  0  0  0  0  0  0  0
    2.1964    1.6378    0.0000 C   0  0  0  0  0  0  0  0  0  0  0  0
    1.8880    2.5983    0.0000 C   0  0  0  0  0  0  0  0  0  0  0  0
    0.8918    2.5967    0.0000 S   0  0  0  0  0  0  0  0  0  0  0  0
    0.5724    1.6530    0.0000 C   0  0  0  0  0  0  0  0  0  0  0  0
    1.3843    1.0543    0.0000 C   0  0  0  0  0  0  0  0  0  0  0  0
  1  2  1  0  0  0  0
  2  3  2  0  0  0  0
  3  4  1  0  0  0  0
  4  5  2  0  0  0  0
  5  6  1  0  0  0  0
  6  7  2  0  0  0  0
  7  2  1  0  0  0  0
  6  8  1  0  0  0  0
  8  9  2  0  0  0  0
  9 10  1  0  0  0  0
 10 11  1  0  0  0  0
 11 12  2  0  0  0  0
 12  8  1  0  0  0  0
 11 13  1  0  0  0  0
 13 14  2  0  0  0  0
 14 15  1  0  0  0  0
 15 16  1  0  0  0  0
 16 17  2  0  0  0  0
 17 13  1  0  0  0  0
M  END
>  <EXTREG>  (ZINC00108313)
ZINC00108313

>  <LOGBIO>
2.5000

$$$$
ZINC00108895
  -MTS-   02131516232D 0   0.00000     0.00000     0

 12 12  0  0  0  0  0  0  0  0999 V2000
    4.9869   -0.0517    0.0000 C   0  0  0  0  0  0  0  0  0  0  0  0
    4.5800   -0.9690    0.0000 O   0  0  0  0  0  0  0  0  0  0  0  0
    3.5907   -1.0733    0.0000 C   0  0  0  0  0  0  0  0  0  0  0  0
    3.1839   -1.9906    0.0000 O   0  0  0  0  0  0  0  0  0  0  0  0
    3.0022   -0.2649    0.0000 C   0  0  0  0  0  0  0  0  0  0  0  0
    3.3122    0.6951    0.0000 C   0  0  0  0  0  0  0  0  0  0  0  0
    2.5022    1.2751    0.0000 S   0  0  0  0  0  0  0  0  0  0  0  0
    1.6922    0.6951    0.0000 C   0  0  0  0  0  0  0  0  0  0  0  0
    2.0022   -0.2649    0.0000 C   0  0  0  0  0  0  0  0  0  0  0  0
    0.7425    1.0083    0.0000 N   0  3  0  0  0  0  0  0  0  0  0  0
    0.5376    1.9906    0.0000 O   0  5  0  0  0  0  0  0  0  0  0  0
    0.0000    0.3463    0.0000 O   0  0  0  0  0  0  0  0  0  0  0  0
  1  2  1  0  0  0  0
  2  3  1  0  0  0  0
  3  4  2  0  0  0  0
  3  5  1  0  0  0  0
  5  6  2  0  0  0  0
  6  7  1  0  0  0  0
  7  8  1  0  0  0  0
  8  9  2  0  0  0  0
  9  5  1  0  0  0  0
  8 10  1  0  0  0  0
 10 11  1  0  0  0  0
 10 12  2  0  0  0  0
M  CHG  2  10   1  11  -1
M  END
>  <EXTREG>  (ZINC00108895)
ZINC00108895

>  <LOGBIO>
2.5000

$$$$
ZINC00108981
  -MTS-   02131516232D 0   0.00000     0.00000     0

 23 26  0  0  1  0  0  0  0  0999 V2000
    2.8356    2.2630    0.0000 O   0  0  0  0  0  0  0  0  0  0  0  0
    3.1753    1.3188    0.0000 C   0  0  0  0  0  0  0  0  0  0  0  0
    4.1545    1.1434    0.0000 O   0  0  0  0  0  0  0  0  0  0  0  0
    4.7993    1.9078    0.0000 C   0  0  2  0  0  0  0  0  0  0  0  0
    4.3093    2.8178    0.0000 C   0  0  0  0  0  0  0  0  0  0  0  0
    5.4193    2.4978    0.0000 N   0  0  0  0  0  0  0  0  0  0  0  0
    6.2193    2.8478    0.0000 C   0  0  0  0  0  0  0  0  0  0  0  0
    6.7293    2.1478    0.0000 C   0  0  0  0  0  0  0  0  0  0  0  0
    5.8093    1.5678    0.0000 C   0  0  0  0  0  0  0  0  0  0  0  0
    5.7293    0.0178    0.0000 C   0  0  0  0  0  0  0  0  0  0  0  0
    5.2693    0.7278    0.0000 C   0  0  0  0  0  0  0  0  0  0  0  0
    2.5301    0.5548    0.0000 C   0  0  2  0  0  0  0  0  0  0  0  0
    1.5423    0.7312    0.0000 C   0  0  0  0  0  0  0  0  0  0  0  0
    0.9020   -0.0301    0.0000 O   0  0  0  0  0  0  0  0  0  0  0  0
    1.2401   -0.9712    0.0000 C   0  0  0  0  0  0  0  0  0  0  0  0
    0.5903   -1.7359    0.0000 C   0  0  0  0  0  0  0  0  0  0  0  0
    0.9284   -2.6771    0.0000 C   0  0  0  0  0  0  0  0  0  0  0  0
    1.9163   -2.8535    0.0000 C   0  0  0  0  0  0  0  0  0  0  0  0
    2.5566   -2.0921    0.0000 C   0  0  0  0  0  0  0  0  0  0  0  0
    2.2185   -1.1510    0.0000 C   0  0  0  0  0  0  0  0  0  0  0  0
    2.8682   -0.3863    0.0000 O   0  0  0  0  0  0  0  0  0  0  0  0
    2.3264    1.1191    0.0000 H   0  0  0  0  0  0  0  0  0  0  0  0
    4.2025    1.9697    0.0000 H   0  0  0  0  0  0  0  0  0  0  0  0
  1  2  2  0  0  0  0
  2  3  1  0  0  0  0
  4  3  1  6  0  0  0
  4 23  1  1  0  0  0
  4  5  1  0  0  0  0
  5  6  1  0  0  0  0
  6  7  1  0  0  0  0
  7  8  1  0  0  0  0
  8  9  1  0  0  0  0
  9  4  1  0  0  0  0
  9 10  1  0  0  0  0
 10 11  1  0  0  0  0
 11  6  1  0  0  0  0
 12  2  1  1  0  0  0
 12 22  1  6  0  0  0
 12 13  1  0  0  0  0
 13 14  1  0  0  0  0
 14 15  1  0  0  0  0
 15 16  1  0  0  0  0
 16 17  2  0  0  0  0
 17 18  1  0  0  0  0
 18 19  2  0  0  0  0
 19 20  1  0  0  0  0
 20 15  2  0  0  0  0
 20 21  1  0  0  0  0
 21 12  1  0  0  0  0
M  END
>  <EXTREG>  (ZINC00108981)
ZINC00108981

>  <LOGBIO>
2.5000

$$$$
ZINC00111240
  -MTS-   02131516232D 0   0.00000     0.00000     0

 14 15  0  0  0  0  0  0  0  0999 V2000
    5.1949   -2.2292    0.0000 N   0  0  0  0  0  0  0  0  0  0  0  0
    4.1949   -2.2292    0.0000 C   0  0  0  0  0  0  0  0  0  0  0  0
    3.1949   -2.2292    0.0000 C   0  0  0  0  0  0  0  0  0  0  0  0
    2.6949   -1.3632    0.0000 C   0  0  0  0  0  0  0  0  0  0  0  0
    3.1957   -0.4937    0.0000 C   0  0  0  0  0  0  0  0  0  0  0  0
    2.6966    0.3668    0.0000 C   0  0  0  0  0  0  0  0  0  0  0  0
    1.6966    0.3678    0.0000 C   0  0  0  0  0  0  0  0  0  0  0  0
    1.1957   -0.4917    0.0000 C   0  0  0  0  0  0  0  0  0  0  0  0
    1.6949   -1.3622    0.0000 C   0  0  0  0  0  0  0  0  0  0  0  0
    1.1987    1.2351    0.0000 N   0  0  0  0  0  0  0  0  0  0  0  0
    1.6105    2.1560    0.0000 C   0  0  0  0  0  0  0  0  0  0  0  0
    0.8679    2.8201    0.0000 N   0  0  0  0  0  0  0  0  0  0  0  0
    0.0000    2.3309    0.0000 N   0  0  0  0  0  0  0  0  0  0  0  0
    0.2046    1.3430    0.0000 N   0  0  0  0  0  0  0  0  0  0  0  0
  1  2  3  0  0  0  0
  2  3  1  0  0  0  0
  3  4  1  0  0  0  0
  4  5  2  0  0  0  0
  5  6  1  0  0  0  0
  6  7  2  0  0  0  0
  7  8  1  0  0  0  0
  8  9  2  0  0  0  0
  9  4  1  0  0  0  0
  7 10  1  0  0  0  0
 10 11  1  0  0  0  0
 11 12  2  0  0  0  0
 12 13  1  0  0  0  0
 13 14  2  0  0  0  0
 14 10  1  0  0  0  0
M  END
>  <EXTREG>  (ZINC00111240)
ZINC00111240

>  <LOGBIO>
2.5000

$$$$
ZINC00111849
  -MTS-   02131516232D 0   0.00000     0.00000     0

 24 26  0  0  0  0  0  0  0  0999 V2000
    8.4693   -2.6766    0.0000 C   0  0  0  0  0  0  0  0  0  0  0  0
    7.8788   -1.8696    0.0000 S   0  0  0  0  0  0  0  0  0  0  0  0
    7.0718   -2.4601    0.0000 O   0  0  0  0  0  0  0  0  0  0  0  0
    8.6858   -1.2790    0.0000 O   0  0  0  0  0  0  0  0  0  0  0  0
    7.2882   -1.0626    0.0000 C   0  0  0  0  0  0  0  0  0  0  0  0
    7.6923   -0.1441    0.0000 C   0  0  0  0  0  0  0  0  0  0  0  0
    7.1032    0.6575    0.0000 C   0  0  0  0  0  0  0  0  0  0  0  0
    6.1090    0.5506    0.0000 C   0  0  0  0  0  0  0  0  0  0  0  0
    5.7038   -0.3579    0.0000 C   0  0  0  0  0  0  0  0  0  0  0  0
    6.2940   -1.1695    0.0000 C   0  0  0  0  0  0  0  0  0  0  0  0
    5.5204    1.3591    0.0000 C   0  0  0  0  0  0  0  0  0  0  0  0
    5.8304    2.3191    0.0000 N   0  0  0  0  0  0  0  0  0  0  0  0
    5.0204    2.8991    0.0000 N   0  0  0  0  0  0  0  0  0  0  0  0
    4.2104    2.3191    0.0000 N   0  0  0  0  0  0  0  0  0  0  0  0
    3.2607    2.6322    0.0000 C   0  0  0  0  0  0  0  0  0  0  0  0
    2.5121    1.9641    0.0000 C   0  0  0  0  0  0  0  0  0  0  0  0
    1.5677    2.2766    0.0000 O   0  0  0  0  0  0  0  0  0  0  0  0
    2.7153    0.9849    0.0000 N   0  0  0  0  0  0  0  0  0  0  0  0
    1.9689    0.3194    0.0000 C   0  0  0  0  0  0  0  0  0  0  0  0
    2.0685   -0.6845    0.0000 C   0  0  0  0  0  0  0  0  0  0  0  0
    1.1540   -1.0798    0.0000 C   0  0  0  0  0  0  0  0  0  0  0  0
    0.4852   -0.3414    0.0000 C   0  0  0  0  0  0  0  0  0  0  0  0
    0.9915    0.5312    0.0000 C   0  0  0  0  0  0  0  0  0  0  0  0
    4.5204    1.3591    0.0000 N   0  0  0  0  0  0  0  0  0  0  0  0
  1  2  1  0  0  0  0
  2  3  2  0  0  0  0
  2  4  2  0  0  0  0
  2  5  1  0  0  0  0
  5  6  2  0  0  0  0
  6  7  1  0  0  0  0
  7  8  2  0  0  0  0
  8  9  1  0  0  0  0
  9 10  2  0  0  0  0
 10  5  1  0  0  0  0
  8 11  1  0  0  0  0
 11 12  1  0  0  0  0
 12 13  2  0  0  0  0
 13 14  1  0  0  0  0
 14 15  1  0  0  0  0
 15 16  1  0  0  0  0
 16 17  2  0  0  0  0
 16 18  1  0  0  0  0
 18 19  1  0  0  0  0
 19 20  1  0  0  0  0
 20 21  1  0  0  0  0
 21 22  1  0  0  0  0
 22 23  1  0  0  0  0
 23 19  1  0  0  0  0
 14 24  1  0  0  0  0
 24 11  2  0  0  0  0
M  END
>  <EXTREG>  (ZINC00111849)
ZINC00111849

>  <LOGBIO>
2.5000

$$$$
ZINC00112005
  -MTS-   02131516232D 0   0.00000     0.00000     0

 22 24  0  0  0  0  0  0  0  0999 V2000
    7.2697   -2.1474    0.0000 C   0  0  0  0  0  0  0  0  0  0  0  0
    6.8656   -3.0659    0.0000 C   0  0  0  0  0  0  0  0  0  0  0  0
    5.8766   -3.1733    0.0000 O   0  0  0  0  0  0  0  0  0  0  0  0
    5.2861   -2.3663    0.0000 C   0  0  0  0  0  0  0  0  0  0  0  0
    5.6902   -1.4478    0.0000 C   0  0  0  0  0  0  0  0  0  0  0  0
    5.1011   -0.6462    0.0000 C   0  0  0  0  0  0  0  0  0  0  0  0
    4.1068   -0.7531    0.0000 C   0  0  0  0  0  0  0  0  0  0  0  0
    3.7017   -1.6616    0.0000 C   0  0  0  0  0  0  0  0  0  0  0  0
    4.2918   -2.4732    0.0000 C   0  0  0  0  0  0  0  0  0  0  0  0
    3.5183    0.0554    0.0000 N   0  0  0  0  0  0  0  0  0  0  0  0
    3.8283    1.0154    0.0000 C   0  0  0  0  0  0  0  0  0  0  0  0
    4.7780    1.3285    0.0000 C   0  0  0  0  0  0  0  0  0  0  0  0
    3.0183    1.5954    0.0000 C   0  0  0  0  0  0  0  0  0  0  0  0
    2.9187    2.5935    0.0000 C   0  0  0  0  0  0  0  0  0  0  0  0
    3.7304    3.1776    0.0000 C   0  0  0  0  0  0  0  0  0  0  0  0
    2.0067    3.0038    0.0000 N   0  0  0  0  0  0  0  0  0  0  0  0
    1.1938    2.4155    0.0000 N   0  0  0  0  0  0  0  0  0  0  0  0
    1.2969    1.4261    0.0000 C   0  0  0  0  0  0  0  0  0  0  0  0
    0.4864    0.8404    0.0000 C   0  0  0  0  0  0  0  0  0  0  0  0
    2.2083    1.0154    0.0000 C   0  0  0  0  0  0  0  0  0  0  0  0
    2.5183    0.0554    0.0000 C   0  0  0  0  0  0  0  0  0  0  0  0
    1.9298   -0.7531    0.0000 C   0  0  0  0  0  0  0  0  0  0  0  0
  1  2  1  0  0  0  0
  2  3  1  0  0  0  0
  3  4  1  0  0  0  0
  4  5  2  0  0  0  0
  5  6  1  0  0  0  0
  6  7  2  0  0  0  0
  7  8  1  0  0  0  0
  8  9  2  0  0  0  0
  9  4  1  0  0  0  0
  7 10  1  0  0  0  0
 10 11  1  0  0  0  0
 11 12  1  0  0  0  0
 11 13  2  0  0  0  0
 13 14  1  0  0  0  0
 14 15  1  0  0  0  0
 14 16  2  0  0  0  0
 16 17  1  0  0  0  0
 17 18  2  0  0  0  0
 18 19  1  0  0  0  0
 18 20  1  0  0  0  0
 20 13  1  0  0  0  0
 20 21  2  0  0  0  0
 21 10  1  0  0  0  0
 21 22  1  0  0  0  0
M  END
>  <EXTREG>  (ZINC00112005)
ZINC00112005

>  <LOGBIO>
2.5000

$$$$
ZINC00112534
  -MTS-   02131516232D 0   0.00000     0.00000     0

 20 21  0  0  0  0  0  0  0  0999 V2000
    6.9279    2.2739    0.0000 C   0  0  0  0  0  0  0  0  0  0  0  0
    6.0623    1.7731    0.0000 S   0  0  0  0  0  0  0  0  0  0  0  0
    6.5632    0.9075    0.0000 O   0  0  0  0  0  0  0  0  0  0  0  0
    5.5615    2.6386    0.0000 O   0  0  0  0  0  0  0  0  0  0  0  0
    5.1968    1.2722    0.0000 N   0  0  0  0  0  0  0  0  0  0  0  0
    4.3268    1.7722    0.0000 C   0  0  0  0  0  0  0  0  0  0  0  0
    3.4668    1.2722    0.0000 C   0  0  0  0  0  0  0  0  0  0  0  0
    3.4668    0.2722    0.0000 N   0  0  0  0  0  0  0  0  0  0  0  0
    4.3268   -0.2278    0.0000 C   0  0  0  0  0  0  0  0  0  0  0  0
    5.1968    0.2722    0.0000 C   0  0  0  0  0  0  0  0  0  0  0  0
    2.2533   -0.4260    0.0000 C   0  0  0  0  0  0  0  0  0  0  0  0
    1.3846    0.0762    0.0000 N   0  0  0  0  0  0  0  0  0  0  0  0
    0.5233   -0.4216    0.0000 C   0  0  0  0  0  0  0  0  0  0  0  0
    0.5208   -1.4216    0.0000 C   0  0  0  0  0  0  0  0  0  0  0  0
    1.3796   -1.9238    0.0000 C   0  0  0  0  0  0  0  0  0  0  0  0
    2.2508   -1.4259    0.0000 C   0  0  0  0  0  0  0  0  0  0  0  0
    3.1151   -1.9290    0.0000 C   0  0  0  0  0  0  0  0  0  0  0  0
    3.6181   -1.0647    0.0000 F   0  0  0  0  0  0  0  0  0  0  0  0
    2.6121   -2.7932    0.0000 F   0  0  0  0  0  0  0  0  0  0  0  0
    3.9794   -2.4320    0.0000 F   0  0  0  0  0  0  0  0  0  0  0  0
  1  2  1  0  0  0  0
  2  3  2  0  0  0  0
  2  4  2  0  0  0  0
  2  5  1  0  0  0  0
  5  6  1  0  0  0  0
  6  7  1  0  0  0  0
  7  8  1  0  0  0  0
  8  9  1  0  0  0  0
  9 10  1  0  0  0  0
 10  5  1  0  0  0  0
  8 11  1  0  0  0  0
 11 12  1  0  0  0  0
 12 13  2  0  0  0  0
 13 14  1  0  0  0  0
 14 15  2  0  0  0  0
 15 16  1  0  0  0  0
 16 11  2  0  0  0  0
 16 17  1  0  0  0  0
 17 18  1  0  0  0  0
 17 19  1  0  0  0  0
 17 20  1  0  0  0  0
M  END
>  <EXTREG>  (ZINC00112534)
ZINC00112534

>  <LOGBIO>
2.5000

$$$$
ZINC00112986
  -MTS-   02131516232D 0   0.00000     0.00000     0

 15 16  0  0  0  0  0  0  0  0999 V2000
    5.5029   -0.6966    0.0000 C   0  0  0  0  0  0  0  0  0  0  0  0
    5.0961   -1.6139    0.0000 O   0  0  0  0  0  0  0  0  0  0  0  0
    4.1068   -1.7182    0.0000 C   0  0  0  0  0  0  0  0  0  0  0  0
    3.7000   -2.6355    0.0000 O   0  0  0  0  0  0  0  0  0  0  0  0
    3.5183   -0.9098    0.0000 C   0  0  0  0  0  0  0  0  0  0  0  0
    3.8283    0.0502    0.0000 N   0  0  0  0  0  0  0  0  0  0  0  0
    3.0183    0.6302    0.0000 C   0  0  0  0  0  0  0  0  0  0  0  0
    2.9187    1.6284    0.0000 C   0  0  0  0  0  0  0  0  0  0  0  0
    2.0067    2.0386    0.0000 C   0  0  0  0  0  0  0  0  0  0  0  0
    1.1938    1.4504    0.0000 C   0  0  0  0  0  0  0  0  0  0  0  0
    1.2969    0.4609    0.0000 C   0  0  0  0  0  0  0  0  0  0  0  0
    0.4864   -0.1247    0.0000 C   0  0  0  0  0  0  0  0  0  0  0  0
    2.2083    0.0502    0.0000 N   0  0  0  0  0  0  0  0  0  0  0  0
    2.5183   -0.9098    0.0000 C   0  0  0  0  0  0  0  0  0  0  0  0
    1.9298   -1.7182    0.0000 F   0  0  0  0  0  0  0  0  0  0  0  0
  1  2  1  0  0  0  0
  2  3  1  0  0  0  0
  3  4  2  0  0  0  0
  3  5  1  0  0  0  0
  5  6  1  0  0  0  0
  6  7  2  0  0  0  0
  7  8  1  0  0  0  0
  8  9  2  0  0  0  0
  9 10  1  0  0  0  0
 10 11  2  0  0  0  0
 11 12  1  0  0  0  0
 11 13  1  0  0  0  0
 13  7  1  0  0  0  0
 13 14  1  0  0  0  0
 14  5  2  0  0  0  0
 14 15  1  0  0  0  0
M  END
>  <EXTREG>  (ZINC00112986)
ZINC00112986

>  <LOGBIO>
2.5000

$$$$
ZINC00113166
  -MTS-   02131516232D 0   0.00000     0.00000     0

 12 13  0  0  0  0  0  0  0  0999 V2000
    3.4180   -2.4489    0.0000 C   0  0  0  0  0  0  0  0  0  0  0  0
    2.8295   -1.6404    0.0000 C   0  0  0  0  0  0  0  0  0  0  0  0
    3.1395   -0.6804    0.0000 N   0  0  0  0  0  0  0  0  0  0  0  0
    2.3295   -0.1004    0.0000 C   0  0  0  0  0  0  0  0  0  0  0  0
    1.5195   -0.6804    0.0000 C   0  0  0  0  0  0  0  0  0  0  0  0
    0.5698   -0.3672    0.0000 C   0  0  0  0  0  0  0  0  0  0  0  0
    1.8295   -1.6404    0.0000 C   0  0  0  0  0  0  0  0  0  0  0  0
    2.3295    0.8996    0.0000 C   0  0  0  0  0  0  0  0  0  0  0  0
    3.1451    1.4933    0.0000 C   0  0  0  0  0  0  0  0  0  0  0  0
    2.8316    2.4389    0.0000 C   0  0  0  0  0  0  0  0  0  0  0  0
    1.8354    2.4467    0.0000 N   0  0  0  0  0  0  0  0  0  0  0  0
    1.5210    1.4881    0.0000 N   0  0  0  0  0  0  0  0  0  0  0  0
  1  2  1  0  0  0  0
  2  3  1  0  0  0  0
  3  4  1  0  0  0  0
  4  5  2  0  0  0  0
  5  6  1  0  0  0  0
  5  7  1  0  0  0  0
  7  2  2  0  0  0  0
  4  8  1  0  0  0  0
  8  9  1  0  0  0  0
  9 10  2  0  0  0  0
 10 11  1  0  0  0  0
 11 12  1  0  0  0  0
 12  8  2  0  0  0  0
M  END
>  <EXTREG>  (ZINC00113166)
ZINC00113166

>  <LOGBIO>
2.5000

$$$$
ZINC00113392
  -MTS-   02131516232D 0   0.00000     0.00000     0

 16 18  0  0  0  0  0  0  0  0999 V2000
    3.4608   -1.5499    0.0000 C   0  0  0  0  0  0  0  0  0  0  0  0
    2.8723   -0.7414    0.0000 C   0  0  0  0  0  0  0  0  0  0  0  0
    3.1823    0.2186    0.0000 N   0  0  0  0  0  0  0  0  0  0  0  0
    2.3723    0.7986    0.0000 C   0  0  0  0  0  0  0  0  0  0  0  0
    2.2727    1.7967    0.0000 C   0  0  0  0  0  0  0  0  0  0  0  0
    1.3607    2.2070    0.0000 C   0  0  0  0  0  0  0  0  0  0  0  0
    0.5478    1.6187    0.0000 C   0  0  0  0  0  0  0  0  0  0  0  0
    0.6509    0.6293    0.0000 C   0  0  0  0  0  0  0  0  0  0  0  0
    1.5623    0.2186    0.0000 C   0  0  0  0  0  0  0  0  0  0  0  0
    1.8723   -0.7414    0.0000 N   0  0  0  0  0  0  0  0  0  0  0  0
    4.4553   -1.4445    0.0000 C   0  0  0  0  0  0  0  0  0  0  0  0
    5.0466   -2.2552    0.0000 C   0  0  0  0  0  0  0  0  0  0  0  0
    6.0356   -2.1483    0.0000 C   0  0  0  0  0  0  0  0  0  0  0  0
    6.4424   -1.2347    0.0000 C   0  0  0  0  0  0  0  0  0  0  0  0
    5.8602   -0.4281    0.0000 C   0  0  0  0  0  0  0  0  0  0  0  0
    4.8621   -0.5310    0.0000 C   0  0  0  0  0  0  0  0  0  0  0  0
  1  2  1  0  0  0  0
  2  3  1  0  0  0  0
  3  4  1  0  0  0  0
  4  5  2  0  0  0  0
  5  6  1  0  0  0  0
  6  7  2  0  0  0  0
  7  8  1  0  0  0  0
  8  9  2  0  0  0  0
  9  4  1  0  0  0  0
  9 10  1  0  0  0  0
 10  2  2  0  0  0  0
  1 11  1  0  0  0  0
 11 12  2  0  0  0  0
 12 13  1  0  0  0  0
 13 14  2  0  0  0  0
 14 15  1  0  0  0  0
 15 16  2  0  0  0  0
 16 11  1  0  0  0  0
M  END
>  <EXTREG>  (ZINC00113392)
ZINC00113392

>  <LOGBIO>
2.5000

$$$$
ZINC00114491
  -MTS-   02131516232D 0   0.00000     0.00000     0

 18 19  0  0  0  0  0  0  0  0999 V2000
    2.2446    3.2208    0.0000 C   0  0  0  0  0  0  0  0  0  0  0  0
    3.1146    2.7208    0.0000 C   0  0  0  0  0  0  0  0  0  0  0  0
    3.1156    1.7260    0.0000 O   0  0  0  0  0  0  0  0  0  0  0  0
    2.2501    1.2252    0.0000 C   0  0  0  0  0  0  0  0  0  0  0  0
    1.3801    1.7252    0.0000 C   0  0  0  0  0  0  0  0  0  0  0  0
    0.5201    1.2252    0.0000 C   0  0  0  0  0  0  0  0  0  0  0  0
    0.5201    0.2252    0.0000 C   0  0  0  0  0  0  0  0  0  0  0  0
    1.3801   -0.2748    0.0000 C   0  0  0  0  0  0  0  0  0  0  0  0
    2.2501    0.2252    0.0000 C   0  0  0  0  0  0  0  0  0  0  0  0
    3.1156   -0.2757    0.0000 N   0  0  0  0  0  0  0  0  0  0  0  0
    3.1146   -1.2791    0.0000 C   0  0  0  0  0  0  0  0  0  0  0  0
    2.2521   -1.7747    0.0000 O   0  0  0  0  0  0  0  0  0  0  0  0
    3.9799   -1.7804    0.0000 C   0  0  0  0  0  0  0  0  0  0  0  0
    3.9793   -2.7839    0.0000 S   0  0  0  0  0  0  0  0  0  0  0  0
    4.8411   -3.2808    0.0000 C   0  0  0  0  0  0  0  0  0  0  0  0
    5.7084   -2.7830    0.0000 S   0  0  0  0  0  0  0  0  0  0  0  0
    5.7139   -1.7882    0.0000 C   0  0  0  0  0  0  0  0  0  0  0  0
    4.8471   -1.2826    0.0000 S   0  0  0  0  0  0  0  0  0  0  0  0
  1  2  1  0  0  0  0
  2  3  1  0  0  0  0
  3  4  1  0  0  0  0
  4  5  2  0  0  0  0
  5  6  1  0  0  0  0
  6  7  2  0  0  0  0
  7  8  1  0  0  0  0
  8  9  2  0  0  0  0
  9  4  1  0  0  0  0
  9 10  1  0  0  0  0
 10 11  1  0  0  0  0
 11 12  2  0  0  0  0
 11 13  1  0  0  0  0
 13 14  1  0  0  0  0
 14 15  1  0  0  0  0
 15 16  1  0  0  0  0
 16 17  1  0  0  0  0
 17 18  1  0  0  0  0
 18 13  1  0  0  0  0
M  END
>  <EXTREG>  (ZINC00114491)
ZINC00114491

>  <LOGBIO>
2.5000

$$$$
ZINC00114673
  -MTS-   02131516232D 0   0.00000     0.00000     0

 19 21  0  0  1  0  0  0  0  0999 V2000
    3.6058   -2.1206    0.0000 O   0  0  0  0  0  0  0  0  0  0  0  0
    2.6274   -1.9138    0.0000 C   0  0  2  0  0  0  0  0  0  0  0  0
    2.9374   -0.9538    0.0000 C   0  0  0  0  0  0  0  0  0  0  0  0
    2.1274   -0.3738    0.0000 C   0  0  0  0  0  0  0  0  0  0  0  0
    1.3174   -0.9538    0.0000 N   0  0  0  0  0  0  0  0  0  0  0  0
    1.6274   -1.9138    0.0000 N   0  0  0  0  0  0  0  0  0  0  0  0
    2.1274    0.6262    0.0000 C   0  0  0  0  0  0  0  0  0  0  0  0
    2.9959    1.1287    0.0000 C   0  0  0  0  0  0  0  0  0  0  0  0
    2.9939    2.1235    0.0000 C   0  0  0  0  0  0  0  0  0  0  0  0
    2.1306    2.6257    0.0000 C   0  0  0  0  0  0  0  0  0  0  0  0
    1.9230    3.6129    0.0000 O   0  0  0  0  0  0  0  0  0  0  0  0
    0.9319    3.7142    0.0000 C   0  0  0  0  0  0  0  0  0  0  0  0
    0.5168    2.8085    0.0000 C   0  0  0  0  0  0  0  0  0  0  0  0
    1.2626    2.1292    0.0000 C   0  0  0  0  0  0  0  0  0  0  0  0
    1.2619    1.1270    0.0000 C   0  0  0  0  0  0  0  0  0  0  0  0
    2.4819   -3.3063    0.0000 C   0  0  0  0  0  0  0  0  0  0  0  0
    3.4765   -3.4102    0.0000 F   0  0  0  0  0  0  0  0  0  0  0  0
    1.4873   -3.2023    0.0000 F   0  0  0  0  0  0  0  0  0  0  0  0
    2.3780   -4.3009    0.0000 F   0  0  0  0  0  0  0  0  0  0  0  0
  2  1  1  1  0  0  0
  2  3  1  0  0  0  0
  3  4  1  0  0  0  0
  4  5  2  0  0  0  0
  5  6  1  0  0  0  0
  6  2  1  0  0  0  0
  4  7  1  0  0  0  0
  7  8  2  0  0  0  0
  8  9  1  0  0  0  0
  9 10  2  0  0  0  0
 10 11  1  0  0  0  0
 11 12  1  0  0  0  0
 12 13  1  0  0  0  0
 13 14  1  0  0  0  0
 14 10  1  0  0  0  0
 14 15  2  0  0  0  0
 15  7  1  0  0  0  0
  2 16  1  0  0  0  0
 16 17  1  0  0  0  0
 16 18  1  0  0  0  0
 16 19  1  0  0  0  0
M  END
>  <EXTREG>  (ZINC00114673)
ZINC00114673

>  <LOGBIO>
2.5000

$$$$
ZINC00114734
  -MTS-   02131516232D 0   0.00000     0.00000     0

 20 22  0  0  0  0  0  0  0  0999 V2000
    0.0000   -3.1868    0.0000 Cl  0  0  0  0  0  0  0  0  0  0  0  0
    1.0000   -3.1788    0.0000 C   0  0  0  0  0  0  0  0  0  0  0  0
    1.5095   -4.0432    0.0000 C   0  0  0  0  0  0  0  0  0  0  0  0
    2.5043   -4.0332    0.0000 C   0  0  0  0  0  0  0  0  0  0  0  0
    2.9981   -3.1637    0.0000 C   0  0  0  0  0  0  0  0  0  0  0  0
    2.4973   -2.3042    0.0000 C   0  0  0  0  0  0  0  0  0  0  0  0
    1.4939   -2.3093    0.0000 C   0  0  0  0  0  0  0  0  0  0  0  0
    2.9933   -1.4359    0.0000 C   0  0  0  0  0  0  0  0  0  0  0  0
    3.9968   -1.4308    0.0000 O   0  0  0  0  0  0  0  0  0  0  0  0
    2.4925   -0.5764    0.0000 O   0  0  0  0  0  0  0  0  0  0  0  0
    2.9890    0.2916    0.0000 C   0  0  0  0  0  0  0  0  0  0  0  0
    3.9924    0.2967    0.0000 C   0  0  0  0  0  0  0  0  0  0  0  0
    4.4846    1.1612    0.0000 C   0  0  0  0  0  0  0  0  0  0  0  0
    3.9846    2.0257    0.0000 C   0  0  0  0  0  0  0  0  0  0  0  0
    4.2946    2.9857    0.0000 O   0  0  0  0  0  0  0  0  0  0  0  0
    3.4846    3.5657    0.0000 C   0  0  0  0  0  0  0  0  0  0  0  0
    3.4846    4.5657    0.0000 O   0  0  0  0  0  0  0  0  0  0  0  0
    2.6746    2.9857    0.0000 S   0  0  0  0  0  0  0  0  0  0  0  0
    2.9846    2.0257    0.0000 C   0  0  0  0  0  0  0  0  0  0  0  0
    2.4864    1.1562    0.0000 C   0  0  0  0  0  0  0  0  0  0  0  0
  1  2  1  0  0  0  0
  2  3  2  0  0  0  0
  3  4  1  0  0  0  0
  4  5  2  0  0  0  0
  5  6  1  0  0  0  0
  6  7  2  0  0  0  0
  7  2  1  0  0  0  0
  6  8  1  0  0  0  0
  8  9  2  0  0  0  0
  8 10  1  0  0  0  0
 10 11  1  0  0  0  0
 11 12  2  0  0  0  0
 12 13  1  0  0  0  0
 13 14  2  0  0  0  0
 14 15  1  0  0  0  0
 15 16  1  0  0  0  0
 16 17  2  0  0  0  0
 16 18  1  0  0  0  0
 18 19  1  0  0  0  0
 19 14  1  0  0  0  0
 19 20  2  0  0  0  0
 20 11  1  0  0  0  0
M  END
>  <EXTREG>  (ZINC00114734)
ZINC00114734

>  <LOGBIO>
2.5000

$$$$
ZINC00116065
  -MTS-   02131516232D 0   0.00000     0.00000     0

 23 24  0  0  0  0  0  0  0  0999 V2000
    4.3357    3.8505    0.0000 C   0  0  0  0  0  0  0  0  0  0  0  0
    4.3362    2.8471    0.0000 C   0  0  0  0  0  0  0  0  0  0  0  0
    5.1985    2.3510    0.0000 O   0  0  0  0  0  0  0  0  0  0  0  0
    5.1989    1.3476    0.0000 C   0  0  0  0  0  0  0  0  0  0  0  0
    6.0612    0.8515    0.0000 O   0  0  0  0  0  0  0  0  0  0  0  0
    3.9872    0.6464    0.0000 C   0  0  0  0  0  0  0  0  0  0  0  0
    3.1172    1.1464    0.0000 C   0  0  0  0  0  0  0  0  0  0  0  0
    2.2572    0.6464    0.0000 N   0  0  0  0  0  0  0  0  0  0  0  0
    2.2572   -0.3536    0.0000 C   0  0  0  0  0  0  0  0  0  0  0  0
    1.3904   -0.8523    0.0000 N   0  0  0  0  0  0  0  0  0  0  0  0
    1.3889   -1.8523    0.0000 C   0  0  0  0  0  0  0  0  0  0  0  0
    0.5196   -2.3536    0.0000 C   0  0  0  0  0  0  0  0  0  0  0  0
    0.5201   -3.3484    0.0000 C   0  0  0  0  0  0  0  0  0  0  0  0
    1.3849   -3.8505    0.0000 C   0  0  0  0  0  0  0  0  0  0  0  0
    2.2492   -3.3579    0.0000 C   0  0  0  0  0  0  0  0  0  0  0  0
    3.1127   -3.8623    0.0000 Cl  0  0  0  0  0  0  0  0  0  0  0  0
    2.2537   -2.3545    0.0000 C   0  0  0  0  0  0  0  0  0  0  0  0
    3.1172   -0.8536    0.0000 N   0  0  0  0  0  0  0  0  0  0  0  0
    3.9872   -0.3536    0.0000 C   0  0  0  0  0  0  0  0  0  0  0  0
    4.8527   -0.8545    0.0000 C   0  0  0  0  0  0  0  0  0  0  0  0
    5.3536    0.0110    0.0000 F   0  0  0  0  0  0  0  0  0  0  0  0
    4.3519   -1.7200    0.0000 F   0  0  0  0  0  0  0  0  0  0  0  0
    5.7182   -1.3554    0.0000 F   0  0  0  0  0  0  0  0  0  0  0  0
  1  2  1  0  0  0  0
  2  3  1  0  0  0  0
  3  4  1  0  0  0  0
  4  5  2  0  0  0  0
  4  6  1  0  0  0  0
  6  7  2  0  0  0  0
  7  8  1  0  0  0  0
  8  9  2  0  0  0  0
  9 10  1  0  0  0  0
 10 11  1  0  0  0  0
 11 12  2  0  0  0  0
 12 13  1  0  0  0  0
 13 14  2  0  0  0  0
 14 15  1  0  0  0  0
 15 16  1  0  0  0  0
 15 17  2  0  0  0  0
 17 11  1  0  0  0  0
  9 18  1  0  0  0  0
 18 19  2  0  0  0  0
 19  6  1  0  0  0  0
 19 20  1  0  0  0  0
 20 21  1  0  0  0  0
 20 22  1  0  0  0  0
 20 23  1  0  0  0  0
M  END
>  <EXTREG>  (ZINC00116065)
ZINC00116065

>  <LOGBIO>
2.5000

$$$$
ZINC00116324
  -MTS-   02131516232D 0   0.00000     0.00000     0

 21 22  0  0  0  0  0  0  0  0999 V2000
    1.3561   -2.2768    0.0000 C   0  0  0  0  0  0  0  0  0  0  0  0
    0.7635   -1.4670    0.0000 O   0  0  0  0  0  0  0  0  0  0  0  0
    1.1660   -0.5573    0.0000 C   0  0  0  0  0  0  0  0  0  0  0  0
    0.8117   -0.0731    0.0000 O   0  0  0  0  0  0  0  0  0  0  0  0
    2.1602   -0.4499    0.0000 C   0  0  0  0  0  0  0  0  0  0  0  0
    2.7532   -1.2594    0.0000 C   0  0  0  0  0  0  0  0  0  0  0  0
    3.7420   -1.1505    0.0000 C   0  0  0  0  0  0  0  0  0  0  0  0
    4.3325   -1.9575    0.0000 O   0  0  0  0  0  0  0  0  0  0  0  0
    3.9289   -2.8725    0.0000 C   0  0  0  0  0  0  0  0  0  0  0  0
    4.1470   -0.2362    0.0000 C   0  0  0  0  0  0  0  0  0  0  0  0
    5.1414   -0.1313    0.0000 O   0  0  0  0  0  0  0  0  0  0  0  0
    5.7295   -0.9401    0.0000 C   0  0  0  0  0  0  0  0  0  0  0  0
    3.5632    0.5692    0.0000 C   0  0  0  0  0  0  0  0  0  0  0  0
    2.5652    0.4644    0.0000 C   0  0  0  0  0  0  0  0  0  0  0  0
    1.8590    1.4346    0.0000 N   0  0  0  0  0  0  0  0  0  0  0  0
    2.1690    2.3946    0.0000 C   0  0  0  0  0  0  0  0  0  0  0  0
    3.1187    2.7078    0.0000 O   0  0  0  0  0  0  0  0  0  0  0  0
    1.3590    2.9746    0.0000 C   0  0  0  0  0  0  0  0  0  0  0  0
    0.5490    2.3946    0.0000 C   0  0  0  0  0  0  0  0  0  0  0  0
    0.8590    1.4346    0.0000 C   0  0  0  0  0  0  0  0  0  0  0  0
    0.5059    0.9495    0.0000 O   0  0  0  0  0  0  0  0  0  0  0  0
  1  2  1  0  0  0  0
  2  3  1  0  0  0  0
  3  4  2  0  0  0  0
  3  5  1  0  0  0  0
  5  6  2  0  0  0  0
  6  7  1  0  0  0  0
  7  8  1  0  0  0  0
  8  9  1  0  0  0  0
  7 10  2  0  0  0  0
 10 11  1  0  0  0  0
 11 12  1  0  0  0  0
 10 13  1  0  0  0  0
 13 14  2  0  0  0  0
 14  5  1  0  0  0  0
 14 15  1  0  0  0  0
 15 16  1  0  0  0  0
 16 17  2  0  0  0  0
 16 18  1  0  0  0  0
 18 19  1  0  0  0  0
 19 20  1  0  0  0  0
 20 15  1  0  0  0  0
 20 21  2  0  0  0  0
M  END
>  <EXTREG>  (ZINC00116324)
ZINC00116324

>  <LOGBIO>
2.5000

$$$$
ZINC00116829
  -MTS-   02131516232D 0   0.00000     0.00000     0

 21 22  0  0  0  0  0  0  0  0999 V2000
    6.5715    4.0469    0.0000 C   0  0  0  0  0  0  0  0  0  0  0  0
    5.7049    3.5409    0.0000 C   0  0  0  0  0  0  0  0  0  0  0  0
    4.8362    4.0361    0.0000 C   0  0  0  0  0  0  0  0  0  0  0  0
    5.7109    2.5461    0.0000 C   0  0  0  0  0  0  0  0  0  0  0  0
    4.8444    2.0401    0.0000 O   0  0  0  0  0  0  0  0  0  0  0  0
    4.8504    1.0453    0.0000 C   0  0  0  0  0  0  0  0  0  0  0  0
    5.7191    0.5501    0.0000 O   0  0  0  0  0  0  0  0  0  0  0  0
    3.9839    0.5393    0.0000 C   0  0  0  0  0  0  0  0  0  0  0  0
    3.9848   -0.4642    0.0000 C   0  0  0  0  0  0  0  0  0  0  0  0
    3.1193   -0.9650    0.0000 N   0  0  0  0  0  0  0  0  0  0  0  0
    2.2493   -0.4650    0.0000 N   0  0  0  0  0  0  0  0  0  0  0  0
    1.3893   -0.9650    0.0000 C   0  0  0  0  0  0  0  0  0  0  0  0
    0.5225   -0.4663    0.0000 O   0  0  0  0  0  0  0  0  0  0  0  0
    1.3893   -1.9650    0.0000 C   0  0  0  0  0  0  0  0  0  0  0  0
    0.5193   -2.4650    0.0000 C   0  0  0  0  0  0  0  0  0  0  0  0
    0.5193   -3.4650    0.0000 C   0  0  0  0  0  0  0  0  0  0  0  0
    1.3893   -3.9650    0.0000 C   0  0  0  0  0  0  0  0  0  0  0  0
    2.2493   -3.4650    0.0000 C   0  0  0  0  0  0  0  0  0  0  0  0
    2.2493   -2.4650    0.0000 C   0  0  0  0  0  0  0  0  0  0  0  0
    3.1193   -1.9650    0.0000 C   0  0  0  0  0  0  0  0  0  0  0  0
    3.9848   -2.4659    0.0000 O   0  0  0  0  0  0  0  0  0  0  0  0
  1  2  1  0  0  0  0
  2  3  1  0  0  0  0
  2  4  1  0  0  0  0
  4  5  1  0  0  0  0
  5  6  1  0  0  0  0
  6  7  2  0  0  0  0
  6  8  1  0  0  0  0
  8  9  1  0  0  0  0
  9 10  1  0  0  0  0
 10 11  1  0  0  0  0
 11 12  1  0  0  0  0
 12 13  2  0  0  0  0
 12 14  1  0  0  0  0
 14 15  1  0  0  0  0
 15 16  2  0  0  0  0
 16 17  1  0  0  0  0
 17 18  2  0  0  0  0
 18 19  1  0  0  0  0
 19 14  2  0  0  0  0
 19 20  1  0  0  0  0
 20 10  1  0  0  0  0
 20 21  2  0  0  0  0
M  END
>  <EXTREG>  (ZINC00116829)
ZINC00116829

>  <LOGBIO>
2.5000

$$$$
ZINC00116856
  -MTS-   02131516232D 0   0.00000     0.00000     0

 17 18  0  0  0  0  0  0  0  0999 V2000
    4.5359    0.6001    0.0000 C   0  0  0  0  0  0  0  0  0  0  0  0
    3.9474    1.4086    0.0000 N   0  0  0  0  0  0  0  0  0  0  0  0
    4.2574    2.3686    0.0000 N   0  0  0  0  0  0  0  0  0  0  0  0
    3.4474    2.9486    0.0000 C   0  0  0  0  0  0  0  0  0  0  0  0
    2.6374    2.3686    0.0000 C   0  0  0  0  0  0  0  0  0  0  0  0
    1.6877    2.6818    0.0000 Br  0  0  0  0  0  0  0  0  0  0  0  0
    2.9474    1.4086    0.0000 C   0  0  0  0  0  0  0  0  0  0  0  0
    2.3589    0.6001    0.0000 N   0  0  0  0  0  0  0  0  0  0  0  0
    2.7662   -0.3169    0.0000 C   0  0  0  0  0  0  0  0  0  0  0  0
    3.7556   -0.4208    0.0000 O   0  0  0  0  0  0  0  0  0  0  0  0
    2.1781   -1.1257    0.0000 C   0  0  0  0  0  0  0  0  0  0  0  0
    1.1801   -1.0214    0.0000 C   0  0  0  0  0  0  0  0  0  0  0  0
    0.5967   -1.8272    0.0000 C   0  0  0  0  0  0  0  0  0  0  0  0
    1.0022   -2.7413    0.0000 C   0  0  0  0  0  0  0  0  0  0  0  0
    0.4121   -3.5486    0.0000 Cl  0  0  0  0  0  0  0  0  0  0  0  0
    1.9911   -2.8496    0.0000 C   0  0  0  0  0  0  0  0  0  0  0  0
    2.5836   -2.0398    0.0000 C   0  0  0  0  0  0  0  0  0  0  0  0
  1  2  1  0  0  0  0
  2  3  1  0  0  0  0
  3  4  2  0  0  0  0
  4  5  1  0  0  0  0
  5  6  1  0  0  0  0
  5  7  2  0  0  0  0
  7  2  1  0  0  0  0
  7  8  1  0  0  0  0
  8  9  1  0  0  0  0
  9 10  2  0  0  0  0
  9 11  1  0  0  0  0
 11 12  2  0  0  0  0
 12 13  1  0  0  0  0
 13 14  2  0  0  0  0
 14 15  1  0  0  0  0
 14 16  1  0  0  0  0
 16 17  2  0  0  0  0
 17 11  1  0  0  0  0
M  END
>  <EXTREG>  (ZINC00116856)
ZINC00116856

>  <LOGBIO>
2.5000

$$$$
ZINC00117603
  -MTS-   02131516232D 0   0.00000     0.00000     0

 22 23  0  0  0  0  0  0  0  0999 V2000
    4.0245   -2.8721    0.0000 C   0  0  0  0  0  0  0  0  0  0  0  0
    4.4313   -1.9548    0.0000 C   0  0  0  0  0  0  0  0  0  0  0  0
    5.4206   -1.8505    0.0000 O   0  0  0  0  0  0  0  0  0  0  0  0
    5.8274   -0.9332    0.0000 C   0  0  0  0  0  0  0  0  0  0  0  0
    6.8167   -0.8288    0.0000 O   0  0  0  0  0  0  0  0  0  0  0  0
    5.2389   -0.1247    0.0000 C   0  0  0  0  0  0  0  0  0  0  0  0
    5.5489    0.8353    0.0000 N   0  0  0  0  0  0  0  0  0  0  0  0
    4.7389    1.4153    0.0000 C   0  0  0  0  0  0  0  0  0  0  0  0
    4.6393    2.4134    0.0000 C   0  0  0  0  0  0  0  0  0  0  0  0
    3.7273    2.8237    0.0000 C   0  0  0  0  0  0  0  0  0  0  0  0
    2.9144    2.2354    0.0000 C   0  0  0  0  0  0  0  0  0  0  0  0
    2.0014    2.6434    0.0000 C   0  0  0  0  0  0  0  0  0  0  0  0
    3.0175    1.2460    0.0000 C   0  0  0  0  0  0  0  0  0  0  0  0
    3.9289    0.8353    0.0000 C   0  0  0  0  0  0  0  0  0  0  0  0
    4.2389   -0.1247    0.0000 C   0  0  0  0  0  0  0  0  0  0  0  0
    3.6504   -0.9332    0.0000 N   0  0  0  0  0  0  0  0  0  0  0  0
    2.6525   -0.8274    0.0000 C   0  0  0  0  0  0  0  0  0  0  0  0
    2.2461    0.0863    0.0000 O   0  0  0  0  0  0  0  0  0  0  0  0
    2.0679   -1.6323    0.0000 C   0  0  0  0  0  0  0  0  0  0  0  0
    1.0701   -1.5265    0.0000 N   0  0  0  0  0  0  0  0  0  0  0  0
    0.4855   -2.3314    0.0000 C   0  0  0  0  0  0  0  0  0  0  0  0
    0.6637   -0.6128    0.0000 C   0  0  0  0  0  0  0  0  0  0  0  0
  1  2  1  0  0  0  0
  2  3  1  0  0  0  0
  3  4  1  0  0  0  0
  4  5  2  0  0  0  0
  4  6  1  0  0  0  0
  6  7  1  0  0  0  0
  7  8  1  0  0  0  0
  8  9  2  0  0  0  0
  9 10  1  0  0  0  0
 10 11  2  0  0  0  0
 11 12  1  0  0  0  0
 11 13  1  0  0  0  0
 13 14  2  0  0  0  0
 14  8  1  0  0  0  0
 14 15  1  0  0  0  0
 15  6  2  0  0  0  0
 15 16  1  0  0  0  0
 16 17  1  0  0  0  0
 17 18  2  0  0  0  0
 17 19  1  0  0  0  0
 19 20  1  0  0  0  0
 20 21  1  0  0  0  0
 20 22  1  0  0  0  0
M  END
>  <EXTREG>  (ZINC00117603)
ZINC00117603

>  <LOGBIO>
2.5000

$$$$
ZINC00118759
  -MTS-   02131516232D 0   0.00000     0.00000     0

 22 22  0  0  0  0  0  0  0  0999 V2000
    6.3130    0.1795    0.0000 C   0  0  0  0  0  0  0  0  0  0  0  0
    6.3121    0.7795    0.0000 C   0  0  0  0  0  0  0  0  0  0  0  0
    7.1734    1.2773    0.0000 O   0  0  0  0  0  0  0  0  0  0  0  0
    5.4456    1.2787    0.0000 O   0  0  0  0  0  0  0  0  0  0  0  0
    4.4069    0.6777    0.0000 C   0  0  0  0  0  0  0  0  0  0  0  0
    3.5369    1.1777    0.0000 C   0  0  0  0  0  0  0  0  0  0  0  0
    3.5344    2.1777    0.0000 C   0  0  0  0  0  0  0  0  0  0  0  0
    2.6769    0.6777    0.0000 C   0  0  0  0  0  0  0  0  0  0  0  0
    2.6769   -0.3223    0.0000 C   0  0  0  0  0  0  0  0  0  0  0  0
    3.5369   -0.8223    0.0000 C   0  0  0  0  0  0  0  0  0  0  0  0
    4.4069   -0.3223    0.0000 C   0  0  0  0  0  0  0  0  0  0  0  0
    5.2725   -0.8232    0.0000 C   0  0  0  0  0  0  0  0  0  0  0  0
    1.6368   -0.9208    0.0000 C   0  0  0  0  0  0  0  0  0  0  0  0
    2.2782   -1.6880    0.0000 O   0  0  0  0  0  0  0  0  0  0  0  0
    0.8668   -1.8343    0.0000 C   0  0  0  0  0  0  0  0  0  0  0  0
    1.2089   -2.7777    0.0000 F   0  0  0  0  0  0  0  0  0  0  0  0
    0.0000   -2.3330    0.0000 F   0  0  0  0  0  0  0  0  0  0  0  0
    0.2254   -1.0671    0.0000 F   0  0  0  0  0  0  0  0  0  0  0  0
    1.0901    0.5866    0.0000 C   0  0  0  0  0  0  0  0  0  0  0  0
    1.7313    1.3472    0.0000 F   0  0  0  0  0  0  0  0  0  0  0  0
    0.2234    0.0879    0.0000 F   0  0  0  0  0  0  0  0  0  0  0  0
    0.4488    1.3539    0.0000 F   0  0  0  0  0  0  0  0  0  0  0  0
  1  2  1  0  0  0  0
  2  3  2  0  0  0  0
  2  4  1  0  0  0  0
  4  5  1  0  0  0  0
  5  6  2  0  0  0  0
  6  7  1  0  0  0  0
  6  8  1  0  0  0  0
  8  9  2  0  0  0  0
  9 10  1  0  0  0  0
 10 11  2  0  0  0  0
 11  5  1  0  0  0  0
 11 12  1  0  0  0  0
  9 13  1  0  0  0  0
 13 14  1  0  0  0  0
 13 15  1  0  0  0  0
 15 16  1  0  0  0  0
 15 17  1  0  0  0  0
 15 18  1  0  0  0  0
 13 19  1  0  0  0  0
 19 20  1  0  0  0  0
 19 21  1  0  0  0  0
 19 22  1  0  0  0  0
M  END
>  <EXTREG>  (ZINC00118759)
ZINC00118759

>  <LOGBIO>
2.5000

$$$$
ZINC00121091
  -MTS-   02131516232D 0   0.00000     0.00000     0

 20 21  0  0  1  0  0  0  0  0999 V2000
    3.3057    1.7270    0.0000 C   0  0  0  0  0  0  0  0  0  0  0  0
    2.3208    1.9000    0.0000 C   0  0  0  0  0  0  0  0  0  0  0  0
    2.6616    2.8402    0.0000 C   0  0  0  0  0  0  0  0  0  0  0  0
    1.4508    2.4000    0.0000 C   0  0  0  0  0  0  0  0  0  0  0  0
    0.5908    1.9000    0.0000 C   0  0  0  0  0  0  0  0  0  0  0  0
    0.5908    0.9000    0.0000 C   0  0  0  0  0  0  0  0  0  0  0  0
    1.4508    0.4000    0.0000 C   0  0  0  0  0  0  0  0  0  0  0  0
    1.4536   -0.6012    0.0000 C   0  0  0  0  0  0  0  0  0  0  0  0
    2.3201   -1.1003    0.0000 C   0  0  1  0  0  0  0  0  0  0  0  0
    3.1876   -0.5960    0.0000 C   0  0  1  0  0  0  0  0  0  0  0  0
    3.1836    0.3988    0.0000 C   0  0  0  0  0  0  0  0  0  0  0  0
    2.3208    0.9000    0.0000 C   0  0  0  0  0  0  0  0  0  0  0  0
    4.2290   -1.1923    0.0000 C   0  0  0  0  0  0  0  0  0  0  0  0
    4.2314   -1.7923    0.0000 O   0  0  0  0  0  0  0  0  0  0  0  0
    5.0890   -0.6923    0.0000 O   0  0  0  0  0  0  0  0  0  0  0  0
    2.3226   -2.3003    0.0000 C   0  0  0  0  0  0  0  0  0  0  0  0
    1.4549   -2.8043    0.0000 O   0  0  0  0  0  0  0  0  0  0  0  0
    3.1849   -2.7964    0.0000 O   0  0  0  0  0  0  0  0  0  0  0  0
    3.1896   -1.1960    0.0000 H   0  0  0  0  0  0  0  0  0  0  0  0
    1.8010   -1.4011    0.0000 H   0  0  0  0  0  0  0  0  0  0  0  0
  1  2  1  0  0  0  0
  2  3  1  0  0  0  0
  2  4  1  0  0  0  0
  4  5  1  0  0  0  0
  5  6  1  0  0  0  0
  6  7  1  0  0  0  0
  7  8  1  0  0  0  0
  8  9  1  0  0  0  0
  9 20  1  6  0  0  0
  9 10  1  0  0  0  0
 10 19  1  6  0  0  0
 10 11  1  0  0  0  0
 11 12  1  0  0  0  0
 12  2  1  0  0  0  0
 12  7  2  0  0  0  0
 10 13  1  1  0  0  0
 13 14  1  0  0  0  0
 13 15  2  0  0  0  0
  9 16  1  1  0  0  0
 16 17  1  0  0  0  0
 16 18  2  0  0  0  0
M  END
>  <EXTREG>  (ZINC00121091)
ZINC00121091

>  <LOGBIO>
2.5000

$$$$
ZINC00121167
  -MTS-   02131516232D 0   0.00000     0.00000     0

 20 21  0  0  0  0  0  0  0  0999 V2000
    4.5415    0.0951    0.0000 C   0  0  0  0  0  0  0  0  0  0  0  0
    3.9529    0.9035    0.0000 N   0  0  0  0  0  0  0  0  0  0  0  0
    4.2629    1.8635    0.0000 N   0  0  0  0  0  0  0  0  0  0  0  0
    3.4529    2.4435    0.0000 C   0  0  0  0  0  0  0  0  0  0  0  0
    3.4529    3.4435    0.0000 C   0  0  0  0  0  0  0  0  0  0  0  0
    2.6429    1.8635    0.0000 C   0  0  0  0  0  0  0  0  0  0  0  0
    2.9529    0.9035    0.0000 C   0  0  0  0  0  0  0  0  0  0  0  0
    2.3644    0.0951    0.0000 C   0  0  0  0  0  0  0  0  0  0  0  0
    1.3665    0.2003    0.0000 O   0  0  0  0  0  0  0  0  0  0  0  0
    2.7677   -0.8143    0.0000 O   0  0  0  0  0  0  0  0  0  0  0  0
    2.1788   -1.6225    0.0000 C   0  0  0  0  0  0  0  0  0  0  0  0
    1.1809   -1.5172    0.0000 C   0  0  0  0  0  0  0  0  0  0  0  0
    0.5967   -2.3223    0.0000 C   0  0  0  0  0  0  0  0  0  0  0  0
    1.0012   -3.2368    0.0000 C   0  0  0  0  0  0  0  0  0  0  0  0
    0.4102   -4.0435    0.0000 Cl  0  0  0  0  0  0  0  0  0  0  0  0
    1.9899   -3.3462    0.0000 C   0  0  0  0  0  0  0  0  0  0  0  0
    2.5833   -2.5370    0.0000 C   0  0  0  0  0  0  0  0  0  0  0  0
    1.6932    2.1767    0.0000 N   0  3  0  0  0  0  0  0  0  0  0  0
    1.4884    3.1590    0.0000 O   0  5  0  0  0  0  0  0  0  0  0  0
    0.9507    1.5147    0.0000 O   0  0  0  0  0  0  0  0  0  0  0  0
  1  2  1  0  0  0  0
  2  3  1  0  0  0  0
  3  4  2  0  0  0  0
  4  5  1  0  0  0  0
  4  6  1  0  0  0  0
  6  7  2  0  0  0  0
  7  2  1  0  0  0  0
  7  8  1  0  0  0  0
  8  9  2  0  0  0  0
  8 10  1  0  0  0  0
 10 11  1  0  0  0  0
 11 12  2  0  0  0  0
 12 13  1  0  0  0  0
 13 14  2  0  0  0  0
 14 15  1  0  0  0  0
 14 16  1  0  0  0  0
 16 17  2  0  0  0  0
 17 11  1  0  0  0  0
  6 18  1  0  0  0  0
 18 19  1  0  0  0  0
 18 20  2  0  0  0  0
M  CHG  2  18   1  19  -1
M  END
>  <EXTREG>  (ZINC00121167)
ZINC00121167

>  <LOGBIO>
2.5000

$$$$
ZINC00122448
  -MTS-   02131516232D 0   0.00000     0.00000     0

 15 15  0  0  0  0  0  0  0  0999 V2000
    3.6329    2.7925    0.0000 N   0  0  0  0  0  0  0  0  0  0  0  0
    3.9752    1.8529    0.0000 C   0  0  0  0  0  0  0  0  0  0  0  0
    4.8367    2.3502    0.0000 C   0  0  0  0  0  0  0  0  0  0  0  0
    5.7051    1.8475    0.0000 O   0  0  0  0  0  0  0  0  0  0  0  0
    2.9905    1.6786    0.0000 C   0  0  0  0  0  0  0  0  0  0  0  0
    2.3472    2.4442    0.0000 O   0  0  0  0  0  0  0  0  0  0  0  0
    3.9761    0.8494    0.0000 C   0  0  0  0  0  0  0  0  0  0  0  0
    3.1146    0.3521    0.0000 O   0  0  0  0  0  0  0  0  0  0  0  0
    3.1156   -0.6514    0.0000 C   0  0  0  0  0  0  0  0  0  0  0  0
    2.2501   -1.1522    0.0000 C   0  0  0  0  0  0  0  0  0  0  0  0
    1.3801   -0.6522    0.0000 C   0  0  0  0  0  0  0  0  0  0  0  0
    0.5201   -1.1522    0.0000 C   0  0  0  0  0  0  0  0  0  0  0  0
    0.5201   -2.1522    0.0000 C   0  0  0  0  0  0  0  0  0  0  0  0
    1.3801   -2.6522    0.0000 C   0  0  0  0  0  0  0  0  0  0  0  0
    2.2501   -2.1522    0.0000 C   0  0  0  0  0  0  0  0  0  0  0  0
  1  2  1  0  0  0  0
  2  3  1  0  0  0  0
  3  4  1  0  0  0  0
  2  5  1  0  0  0  0
  5  6  1  0  0  0  0
  2  7  1  0  0  0  0
  7  8  1  0  0  0  0
  8  9  1  0  0  0  0
  9 10  1  0  0  0  0
 10 11  2  0  0  0  0
 11 12  1  0  0  0  0
 12 13  2  0  0  0  0
 13 14  1  0  0  0  0
 14 15  2  0  0  0  0
 15 10  1  0  0  0  0
M  END
>  <EXTREG>  (ZINC00122448)
ZINC00122448

>  <LOGBIO>
2.5000

$$$$
ZINC00122700
  -MTS-   02131516232D 0   0.00000     0.00000     0

 14 14  0  0  0  0  0  0  0  0999 V2000
    3.8795    0.9563    0.0000 O   0  0  0  0  0  0  0  0  0  0  0  0
    3.3594    1.2555    0.0000 C   0  0  0  0  0  0  0  0  0  0  0  0
    3.3590    2.2503    0.0000 O   0  0  0  0  0  0  0  0  0  0  0  0
    2.3208    0.6544    0.0000 C   0  0  1  0  0  0  0  0  0  0  0  0
    1.4508    1.1544    0.0000 C   0  0  0  0  0  0  0  0  0  0  0  0
    0.5908    0.6544    0.0000 C   0  0  0  0  0  0  0  0  0  0  0  0
    0.5908   -0.3456    0.0000 C   0  0  0  0  0  0  0  0  0  0  0  0
    1.4508   -0.8456    0.0000 C   0  0  0  0  0  0  0  0  0  0  0  0
    2.3208   -0.3456    0.0000 C   0  0  1  0  0  0  0  0  0  0  0  0
    3.3594   -0.9466    0.0000 C   0  0  0  0  0  0  0  0  0  0  0  0
    3.3589   -1.9500    0.0000 O   0  0  0  0  0  0  0  0  0  0  0  0
    4.2217   -0.4505    0.0000 O   0  0  0  0  0  0  0  0  0  0  0  0
    2.8405   -0.0458    0.0000 H   0  0  0  0  0  0  0  0  0  0  0  0
    2.3199    1.2544    0.0000 H   0  0  0  0  0  0  0  0  0  0  0  0
  1  2  1  0  0  0  0
  2  3  2  0  0  0  0
  4  2  1  6  0  0  0
  4 14  1  1  0  0  0
  4  5  1  0  0  0  0
  5  6  1  0  0  0  0
  6  7  1  0  0  0  0
  7  8  1  0  0  0  0
  8  9  1  0  0  0  0
  9 13  1  1  0  0  0
  9  4  1  0  0  0  0
  9 10  1  6  0  0  0
 10 11  1  0  0  0  0
 10 12  2  0  0  0  0
M  END
>  <EXTREG>  (ZINC00122700)
ZINC00122700

>  <LOGBIO>
2.5000

$$$$
ZINC00123105
  -MTS-   02131516232D 0   0.00000     0.00000     0

 16 17  0  0  0  0  0  0  0  0999 V2000
    5.8206   -2.7649    0.0000 N   0  0  0  0  0  0  0  0  0  0  0  0
    5.2337   -1.9553    0.0000 C   0  0  0  0  0  0  0  0  0  0  0  0
    4.2355   -2.0581    0.0000 C   0  0  0  0  0  0  0  0  0  0  0  0
    3.6533   -1.2515    0.0000 C   0  0  0  0  0  0  0  0  0  0  0  0
    4.0601   -0.3380    0.0000 C   0  0  0  0  0  0  0  0  0  0  0  0
    3.4712    0.4702    0.0000 N   0  0  0  0  0  0  0  0  0  0  0  0
    2.4734    0.3639    0.0000 C   0  0  0  0  0  0  0  0  0  0  0  0
    2.0710   -0.5459    0.0000 O   0  0  0  0  0  0  0  0  0  0  0  0
    1.8840    1.1717    0.0000 C   0  0  0  0  0  0  0  0  0  0  0  0
    0.8752    1.1707    0.0000 O   0  0  0  0  0  0  0  0  0  0  0  0
    0.5712    2.1194    0.0000 C   0  0  0  0  0  0  0  0  0  0  0  0
    1.3714    2.7128    0.0000 C   0  0  0  0  0  0  0  0  0  0  0  0
    2.1903    2.1237    0.0000 C   0  0  0  0  0  0  0  0  0  0  0  0
    5.0491   -0.2311    0.0000 C   0  0  0  0  0  0  0  0  0  0  0  0
    5.4537    0.6834    0.0000 Cl  0  0  0  0  0  0  0  0  0  0  0  0
    5.6405   -1.0418    0.0000 C   0  0  0  0  0  0  0  0  0  0  0  0
  1  2  1  0  0  0  0
  2  3  2  0  0  0  0
  3  4  1  0  0  0  0
  4  5  2  0  0  0  0
  5  6  1  0  0  0  0
  6  7  1  0  0  0  0
  7  8  2  0  0  0  0
  7  9  1  0  0  0  0
  9 10  1  0  0  0  0
 10 11  1  0  0  0  0
 11 12  2  0  0  0  0
 12 13  1  0  0  0  0
 13  9  2  0  0  0  0
  5 14  1  0  0  0  0
 14 15  1  0  0  0  0
 14 16  2  0  0  0  0
 16  2  1  0  0  0  0
M  END
>  <EXTREG>  (ZINC00123105)
ZINC00123105

>  <LOGBIO>
2.5000

$$$$
ZINC00124319
  -MTS-   02131516232D 0   0.00000     0.00000     0

 11 12  0  0  0  0  0  0  0  0999 V2000
    0.5208   -2.1106    0.0000 C   0  0  0  0  0  0  0  0  0  0  0  0
    1.0173   -1.2426    0.0000 C   0  0  0  0  0  0  0  0  0  0  0  0
    2.0208   -1.2376    0.0000 C   0  0  0  0  0  0  0  0  0  0  0  0
    2.5129   -0.3731    0.0000 C   0  0  0  0  0  0  0  0  0  0  0  0
    3.5129   -0.3697    0.0000 C   0  0  0  0  0  0  0  0  0  0  0  0
    2.0129    0.4914    0.0000 N   0  3  0  0  0  0  0  0  0  0  0  0
    2.3229    1.4514    0.0000 C   0  0  0  0  0  0  0  0  0  0  0  0
    1.5129    2.0314    0.0000 C   0  0  0  0  0  0  0  0  0  0  0  0
    0.7029    1.4514    0.0000 S   0  0  0  0  0  0  0  0  0  0  0  0
    1.0129    0.4914    0.0000 C   0  0  0  0  0  0  0  0  0  0  0  0
    0.5147   -0.3781    0.0000 N   0  0  0  0  0  0  0  0  0  0  0  0
  1  2  1  0  0  0  0
  2  3  2  0  0  0  0
  3  4  1  0  0  0  0
  4  5  1  0  0  0  0
  4  6  2  0  0  0  0
  6  7  1  0  0  0  0
  7  8  2  0  0  0  0
  8  9  1  0  0  0  0
  9 10  1  0  0  0  0
 10  6  1  0  0  0  0
 10 11  2  0  0  0  0
 11  2  1  0  0  0  0
M  CHG  1   6   1
M  END
>  <EXTREG>  (ZINC00124319)
ZINC00124319

>  <LOGBIO>
2.5000

$$$$
ZINC00124794
  -MTS-   02131516232D 0   0.00000     0.00000     0

 15 16  0  0  0  0  0  0  0  0999 V2000
    4.3555    0.5501    0.0000 C   0  0  0  0  0  0  0  0  0  0  0  0
    3.7670    1.3586    0.0000 N   0  0  0  0  0  0  0  0  0  0  0  0
    4.0770    2.3186    0.0000 C   0  0  0  0  0  0  0  0  0  0  0  0
    3.2670    2.8986    0.0000 N   0  0  0  0  0  0  0  0  0  0  0  0
    2.4570    2.3186    0.0000 N   0  0  0  0  0  0  0  0  0  0  0  0
    2.7670    1.3586    0.0000 C   0  0  0  0  0  0  0  0  0  0  0  0
    2.1785    0.5501    0.0000 C   0  0  0  0  0  0  0  0  0  0  0  0
    1.1805    0.6549    0.0000 C   0  0  0  0  0  0  0  0  0  0  0  0
    0.5967   -0.1506    0.0000 C   0  0  0  0  0  0  0  0  0  0  0  0
    1.0017   -1.0649    0.0000 C   0  0  0  0  0  0  0  0  0  0  0  0
    1.9905   -1.1737    0.0000 C   0  0  0  0  0  0  0  0  0  0  0  0
    2.5835   -0.3642    0.0000 C   0  0  0  0  0  0  0  0  0  0  0  0
    2.3932   -2.0891    0.0000 N   0  3  0  0  0  0  0  0  0  0  0  0
    1.8003   -2.8986    0.0000 O   0  5  0  0  0  0  0  0  0  0  0  0
    3.3820   -2.1979    0.0000 O   0  0  0  0  0  0  0  0  0  0  0  0
  1  2  1  0  0  0  0
  2  3  1  0  0  0  0
  3  4  2  0  0  0  0
  4  5  1  0  0  0  0
  5  6  2  0  0  0  0
  6  2  1  0  0  0  0
  6  7  1  0  0  0  0
  7  8  2  0  0  0  0
  8  9  1  0  0  0  0
  9 10  2  0  0  0  0
 10 11  1  0  0  0  0
 11 12  2  0  0  0  0
 12  7  1  0  0  0  0
 11 13  1  0  0  0  0
 13 14  1  0  0  0  0
 13 15  2  0  0  0  0
M  CHG  2  13   1  14  -1
M  END
>  <EXTREG>  (ZINC00124794)
ZINC00124794

>  <LOGBIO>
2.5000

$$$$
ZINC00124954
  -MTS-   02131516232D 0   0.00000     0.00000     0

 19 19  0  0  0  0  0  0  0  0999 V2000
    6.3844   -0.4313    0.0000 C   0  0  0  0  0  0  0  0  0  0  0  0
    5.9776   -1.3486    0.0000 O   0  0  0  0  0  0  0  0  0  0  0  0
    4.9883   -1.4529    0.0000 C   0  0  0  0  0  0  0  0  0  0  0  0
    4.5814   -2.3702    0.0000 O   0  0  0  0  0  0  0  0  0  0  0  0
    4.3998   -0.6444    0.0000 C   0  0  0  0  0  0  0  0  0  0  0  0
    4.7098    0.3156    0.0000 S   0  0  0  0  0  0  0  0  0  0  0  0
    3.8998    0.8956    0.0000 C   0  0  0  0  0  0  0  0  0  0  0  0
    3.8998    1.8956    0.0000 S   0  0  0  0  0  0  0  0  0  0  0  0
    4.7658    2.3956    0.0000 C   0  0  0  0  0  0  0  0  0  0  0  0
    3.0898    0.3156    0.0000 C   0  0  0  0  0  0  0  0  0  0  0  0
    3.3998   -0.6444    0.0000 C   0  0  0  0  0  0  0  0  0  0  0  0
    2.8112   -1.4529    0.0000 S   0  0  0  0  0  0  0  0  0  0  0  0
    3.2171   -2.3668    0.0000 C   0  0  0  0  0  0  0  0  0  0  0  0
    2.1401    0.6287    0.0000 S   0  0  0  0  0  0  0  0  0  0  0  0
    1.8269   -0.3210    0.0000 O   0  0  0  0  0  0  0  0  0  0  0  0
    2.4532    1.5784    0.0000 O   0  0  0  0  0  0  0  0  0  0  0  0
    1.1904    0.9419    0.0000 C   0  0  0  0  0  0  0  0  0  0  0  0
    0.9855    1.9242    0.0000 C   0  0  0  0  0  0  0  0  0  0  0  0
    0.4478    0.2799    0.0000 C   0  0  0  0  0  0  0  0  0  0  0  0
  1  2  1  0  0  0  0
  2  3  1  0  0  0  0
  3  4  2  0  0  0  0
  3  5  1  0  0  0  0
  5  6  1  0  0  0  0
  6  7  1  0  0  0  0
  7  8  1  0  0  0  0
  8  9  1  0  0  0  0
  7 10  2  0  0  0  0
 10 11  1  0  0  0  0
 11  5  2  0  0  0  0
 11 12  1  0  0  0  0
 12 13  1  0  0  0  0
 10 14  1  0  0  0  0
 14 15  2  0  0  0  0
 14 16  2  0  0  0  0
 14 17  1  0  0  0  0
 17 18  1  0  0  0  0
 17 19  1  0  0  0  0
M  END
>  <EXTREG>  (ZINC00124954)
ZINC00124954

>  <LOGBIO>
2.5000

$$$$
ZINC00125225
  -MTS-   02131516232D 0   0.00000     0.00000     0

 20 21  0  0  0  0  0  0  0  0999 V2000
    4.0496   -1.6361    0.0000 C   0  0  0  0  0  0  0  0  0  0  0  0
    3.6427   -2.5534    0.0000 N   0  0  0  0  0  0  0  0  0  0  0  0
    4.2312   -3.3619    0.0000 C   0  0  0  0  0  0  0  0  0  0  0  0
    2.6534   -2.6578    0.0000 C   0  0  0  0  0  0  0  0  0  0  0  0
    2.2466   -3.5751    0.0000 O   0  0  0  0  0  0  0  0  0  0  0  0
    2.0649   -1.8493    0.0000 C   0  0  0  0  0  0  0  0  0  0  0  0
    2.3749   -0.8893    0.0000 S   0  0  0  0  0  0  0  0  0  0  0  0
    1.5649   -0.3093    0.0000 C   0  0  0  0  0  0  0  0  0  0  0  0
    0.7549   -0.8893    0.0000 C   0  0  0  0  0  0  0  0  0  0  0  0
    1.0649   -1.8493    0.0000 C   0  0  0  0  0  0  0  0  0  0  0  0
    1.5649    0.6907    0.0000 C   0  0  0  0  0  0  0  0  0  0  0  0
    2.3805    1.2844    0.0000 C   0  0  0  0  0  0  0  0  0  0  0  0
    2.0670    2.2300    0.0000 C   0  0  0  0  0  0  0  0  0  0  0  0
    1.0708    2.2378    0.0000 N   0  0  0  0  0  0  0  0  0  0  0  0
    0.4873    3.0499    0.0000 C   0  0  0  0  0  0  0  0  0  0  0  0
    0.7564    1.2792    0.0000 N   0  0  0  0  0  0  0  0  0  0  0  0
    2.6555    3.0385    0.0000 C   0  0  0  0  0  0  0  0  0  0  0  0
    1.8470    3.6270    0.0000 F   0  0  0  0  0  0  0  0  0  0  0  0
    3.4640    2.4500    0.0000 F   0  0  0  0  0  0  0  0  0  0  0  0
    3.2440    3.8470    0.0000 F   0  0  0  0  0  0  0  0  0  0  0  0
  1  2  1  0  0  0  0
  2  3  1  0  0  0  0
  2  4  1  0  0  0  0
  4  5  2  0  0  0  0
  4  6  1  0  0  0  0
  6  7  1  0  0  0  0
  7  8  1  0  0  0  0
  8  9  2  0  0  0  0
  9 10  1  0  0  0  0
 10  6  2  0  0  0  0
  8 11  1  0  0  0  0
 11 12  1  0  0  0  0
 12 13  2  0  0  0  0
 13 14  1  0  0  0  0
 14 15  1  0  0  0  0
 14 16  1  0  0  0  0
 16 11  2  0  0  0  0
 13 17  1  0  0  0  0
 17 18  1  0  0  0  0
 17 19  1  0  0  0  0
 17 20  1  0  0  0  0
M  END
>  <EXTREG>  (ZINC00125225)
ZINC00125225

>  <LOGBIO>
2.5000

$$$$
ZINC00125591
  -MTS-   02131516232D 0   0.00000     0.00000     0

 12 13  0  0  0  0  0  0  0  0999 V2000
    5.4754   -0.4839    0.0000 C   0  0  0  0  0  0  0  0  0  0  0  0
    4.8869    0.3246    0.0000 C   0  0  0  0  0  0  0  0  0  0  0  0
    5.1969    1.2846    0.0000 C   0  0  0  0  0  0  0  0  0  0  0  0
    4.3869    1.8646    0.0000 S   0  0  0  0  0  0  0  0  0  0  0  0
    3.5769    1.2846    0.0000 C   0  0  0  0  0  0  0  0  0  0  0  0
    2.5700    1.2753    0.0000 S   0  0  0  0  0  0  0  0  0  0  0  0
    2.2658    0.3227    0.0000 C   0  0  0  0  0  0  0  0  0  0  0  0
    1.3167    0.0080    0.0000 C   0  0  0  0  0  0  0  0  0  0  0  0
    0.5695    0.6726    0.0000 O   0  0  0  0  0  0  0  0  0  0  0  0
    3.0861   -0.2646    0.0000 C   0  0  0  0  0  0  0  0  0  0  0  0
    3.0925   -1.2646    0.0000 C   0  0  0  0  0  0  0  0  0  0  0  0
    3.8869    0.3246    0.0000 C   0  0  0  0  0  0  0  0  0  0  0  0
  1  2  1  0  0  0  0
  2  3  2  0  0  0  0
  3  4  1  0  0  0  0
  4  5  1  0  0  0  0
  5  6  1  0  0  0  0
  6  7  1  0  0  0  0
  7  8  1  0  0  0  0
  8  9  1  0  0  0  0
  7 10  2  0  0  0  0
 10 11  1  0  0  0  0
 10 12  1  0  0  0  0
 12  2  1  0  0  0  0
 12  5  2  0  0  0  0
M  END
>  <EXTREG>  (ZINC00125591)
ZINC00125591

>  <LOGBIO>
2.5000

$$$$
ZINC00125944
  -MTS-   02131516232D 0   0.00000     0.00000     0

 16 19  0  0  0  0  0  0  0  0999 V2000
    3.9849    1.2509    0.0000 C   0  0  0  0  0  0  0  0  0  0  0  0
    3.1149    1.7509    0.0000 C   0  0  0  0  0  0  0  0  0  0  0  0
    2.2549    1.2509    0.0000 N   0  3  0  0  0  0  0  0  0  0  0  0
    1.3853    1.7491    0.0000 C   0  0  0  0  0  0  0  0  0  0  0  0
    0.5208    1.2465    0.0000 C   0  0  0  0  0  0  0  0  0  0  0  0
    0.5258    0.2431    0.0000 C   0  0  0  0  0  0  0  0  0  0  0  0
    1.3904   -0.2491    0.0000 C   0  0  0  0  0  0  0  0  0  0  0  0
    1.3830   -1.2490    0.0000 C   0  0  0  0  0  0  0  0  0  0  0  0
    2.2489   -1.7491    0.0000 C   0  0  0  0  0  0  0  0  0  0  0  0
    3.1114   -1.2430    0.0000 C   0  0  0  0  0  0  0  0  0  0  0  0
    3.9784   -1.7481    0.0000 C   0  0  0  0  0  0  0  0  0  0  0  0
    4.8454   -1.2499    0.0000 C   0  0  0  0  0  0  0  0  0  0  0  0
    4.8454   -0.2464    0.0000 C   0  0  0  0  0  0  0  0  0  0  0  0
    3.9849    0.2509    0.0000 N   0  3  0  0  0  0  0  0  0  0  0  0
    3.1149   -0.2491    0.0000 C   0  0  0  0  0  0  0  0  0  0  0  0
    2.2549    0.2509    0.0000 C   0  0  0  0  0  0  0  0  0  0  0  0
  1  2  1  0  0  0  0
  2  3  1  0  0  0  0
  3  4  1  0  0  0  0
  4  5  2  0  0  0  0
  5  6  1  0  0  0  0
  6  7  2  0  0  0  0
  7  8  1  0  0  0  0
  8  9  2  0  0  0  0
  9 10  1  0  0  0  0
 10 11  1  0  0  0  0
 11 12  2  0  0  0  0
 12 13  1  0  0  0  0
 13 14  2  0  0  0  0
 14  1  1  0  0  0  0
 14 15  1  0  0  0  0
 15 10  2  0  0  0  0
 15 16  1  0  0  0  0
 16  3  2  0  0  0  0
 16  7  1  0  0  0  0
M  CHG  2   3   1  14   1
M  END
>  <EXTREG>  (ZINC00125944)
ZINC00125944

>  <LOGBIO>
2.5000

$$$$
ZINC00126930
  -MTS-   02131516232D 0   0.00000     0.00000     0

 24 25  0  0  0  0  0  0  0  0999 V2000
    3.7945   -4.0740    0.0000 C   0  0  0  0  0  0  0  0  0  0  0  0
    3.2936   -3.2045    0.0000 C   0  0  0  0  0  0  0  0  0  0  0  0
    2.2989   -3.2045    0.0000 O   0  0  0  0  0  0  0  0  0  0  0  0
    1.7980   -2.3349    0.0000 C   0  0  0  0  0  0  0  0  0  0  0  0
    0.8033   -2.3349    0.0000 O   0  0  0  0  0  0  0  0  0  0  0  0
    2.4987   -1.1229    0.0000 C   0  0  0  0  0  0  0  0  0  0  0  0
    3.5021   -1.1224    0.0000 C   0  0  0  0  0  0  0  0  0  0  0  0
    3.9982   -0.2602    0.0000 C   0  0  0  0  0  0  0  0  0  0  0  0
    4.9982   -0.2602    0.0000 C   0  0  0  0  0  0  0  0  0  0  0  0
    5.9982   -0.2602    0.0000 N   0  0  0  0  0  0  0  0  0  0  0  0
    3.4995    0.6066    0.0000 C   0  0  0  0  0  0  0  0  0  0  0  0
    4.0021    1.4711    0.0000 N   0  0  0  0  0  0  0  0  0  0  0  0
    3.5048    2.3387    0.0000 C   0  0  0  0  0  0  0  0  0  0  0  0
    4.0083    3.2067    0.0000 C   0  0  0  0  0  0  0  0  0  0  0  0
    3.5117    4.0687    0.0000 C   0  0  0  0  0  0  0  0  0  0  0  0
    2.5117    4.0727    0.0000 C   0  0  0  0  0  0  0  0  0  0  0  0
    2.0083    3.2147    0.0000 C   0  0  0  0  0  0  0  0  0  0  0  0
    2.5048    2.3427    0.0000 C   0  0  0  0  0  0  0  0  0  0  0  0
    2.5047    0.6111    0.0000 N   0  0  0  0  0  0  0  0  0  0  0  0
    2.0000   -0.2561    0.0000 C   0  0  0  0  0  0  0  0  0  0  0  0
    1.0000   -0.2536    0.0000 C   0  0  0  0  0  0  0  0  0  0  0  0
    0.9975   -1.2536    0.0000 F   0  0  0  0  0  0  0  0  0  0  0  0
    1.0025    0.7464    0.0000 F   0  0  0  0  0  0  0  0  0  0  0  0
    0.0000   -0.2511    0.0000 F   0  0  0  0  0  0  0  0  0  0  0  0
  1  2  1  0  0  0  0
  2  3  1  0  0  0  0
  3  4  1  0  0  0  0
  4  5  2  0  0  0  0
  4  6  1  0  0  0  0
  6  7  2  0  0  0  0
  7  8  1  0  0  0  0
  8  9  1  0  0  0  0
  9 10  3  0  0  0  0
  8 11  2  0  0  0  0
 11 12  1  0  0  0  0
 12 13  1  0  0  0  0
 13 14  2  0  0  0  0
 14 15  1  0  0  0  0
 15 16  2  0  0  0  0
 16 17  1  0  0  0  0
 17 18  2  0  0  0  0
 18 13  1  0  0  0  0
 11 19  1  0  0  0  0
 19 20  2  0  0  0  0
 20  6  1  0  0  0  0
 20 21  1  0  0  0  0
 21 22  1  0  0  0  0
 21 23  1  0  0  0  0
 21 24  1  0  0  0  0
M  END
>  <EXTREG>  (ZINC00126930)
ZINC00126930

>  <LOGBIO>
2.5000

$$$$
ZINC00127071
  -MTS-   02131516232D 0   0.00000     0.00000     0

 20 22  0  0  0  0  0  0  0  0999 V2000
    5.5287    0.7300    0.0000 O   0  0  0  0  0  0  0  0  0  0  0  0
    5.1224   -0.1874    0.0000 C   0  0  0  0  0  0  0  0  0  0  0  0
    4.1331   -0.2923    0.0000 C   0  0  0  0  0  0  0  0  0  0  0  0
    3.5446    0.5162    0.0000 N   0  0  0  0  0  0  0  0  0  0  0  0
    3.8546    1.4762    0.0000 C   0  0  0  0  0  0  0  0  0  0  0  0
    4.8043    1.7893    0.0000 O   0  0  0  0  0  0  0  0  0  0  0  0
    3.0446    2.0562    0.0000 O   0  0  0  0  0  0  0  0  0  0  0  0
    2.2346    1.4762    0.0000 C   0  0  0  0  0  0  0  0  0  0  0  0
    1.2554    1.6789    0.0000 C   0  0  0  0  0  0  0  0  0  0  0  0
    0.5872    0.9349    0.0000 C   0  0  0  0  0  0  0  0  0  0  0  0
    0.9003   -0.0184    0.0000 C   0  0  0  0  0  0  0  0  0  0  0  0
    1.8742   -0.2211    0.0000 N   0  0  0  0  0  0  0  0  0  0  0  0
    2.5446    0.5162    0.0000 C   0  0  0  0  0  0  0  0  0  0  0  0
    5.7113   -0.9956    0.0000 N   0  0  0  0  0  0  0  0  0  0  0  0
    6.7057   -0.8897    0.0000 C   0  0  0  0  0  0  0  0  0  0  0  0
    7.2974   -1.7000    0.0000 C   0  0  0  0  0  0  0  0  0  0  0  0
    8.2864   -1.5926    0.0000 C   0  0  0  0  0  0  0  0  0  0  0  0
    8.6927   -0.6789    0.0000 C   0  0  0  0  0  0  0  0  0  0  0  0
    8.1101    0.1274    0.0000 C   0  0  0  0  0  0  0  0  0  0  0  0
    7.1120    0.0241    0.0000 C   0  0  0  0  0  0  0  0  0  0  0  0
  1  2  2  0  0  0  0
  2  3  1  0  0  0  0
  3  4  1  0  0  0  0
  4  5  1  0  0  0  0
  5  6  2  0  0  0  0
  5  7  1  0  0  0  0
  7  8  1  0  0  0  0
  8  9  2  0  0  0  0
  9 10  1  0  0  0  0
 10 11  2  0  0  0  0
 11 12  1  0  0  0  0
 12 13  2  0  0  0  0
 13  4  1  0  0  0  0
 13  8  1  0  0  0  0
  2 14  1  0  0  0  0
 14 15  1  0  0  0  0
 15 16  2  0  0  0  0
 16 17  1  0  0  0  0
 17 18  2  0  0  0  0
 18 19  1  0  0  0  0
 19 20  2  0  0  0  0
 20 15  1  0  0  0  0
M  END
>  <EXTREG>  (ZINC00127071)
ZINC00127071

>  <LOGBIO>
2.5000

$$$$
ZINC00127354
  -MTS-   02131516232D 0   0.00000     0.00000     0

 20 21  0  0  0  0  0  0  0  0999 V2000
    3.9854    2.1054    0.0000 C   0  0  0  0  0  0  0  0  0  0  0  0
    3.1156    2.6058    0.0000 C   0  0  0  0  0  0  0  0  0  0  0  0
    3.1151    3.6006    0.0000 O   0  0  0  0  0  0  0  0  0  0  0  0
    2.2501    2.1050    0.0000 C   0  0  0  0  0  0  0  0  0  0  0  0
    1.3801    2.6050    0.0000 C   0  0  0  0  0  0  0  0  0  0  0  0
    0.5201    2.1050    0.0000 C   0  0  0  0  0  0  0  0  0  0  0  0
    0.5201    1.1050    0.0000 C   0  0  0  0  0  0  0  0  0  0  0  0
    1.3801    0.6050    0.0000 C   0  0  0  0  0  0  0  0  0  0  0  0
    1.3773   -0.4950    0.0000 N   0  0  0  0  0  0  0  0  0  0  0  0
    2.2421   -0.9972    0.0000 S   0  0  0  0  0  0  0  0  0  0  0  0
    2.7443   -0.1324    0.0000 O   0  0  0  0  0  0  0  0  0  0  0  0
    1.7399   -1.8620    0.0000 O   0  0  0  0  0  0  0  0  0  0  0  0
    3.1069   -1.4994    0.0000 C   0  0  0  0  0  0  0  0  0  0  0  0
    3.1053   -2.5028    0.0000 C   0  0  0  0  0  0  0  0  0  0  0  0
    3.9666   -3.0006    0.0000 C   0  0  0  0  0  0  0  0  0  0  0  0
    4.8344   -2.5036    0.0000 C   0  0  0  0  0  0  0  0  0  0  0  0
    5.6979   -3.0080    0.0000 Cl  0  0  0  0  0  0  0  0  0  0  0  0
    4.8409   -1.5089    0.0000 C   0  0  0  0  0  0  0  0  0  0  0  0
    3.9746   -1.0024    0.0000 C   0  0  0  0  0  0  0  0  0  0  0  0
    2.2501    1.1050    0.0000 C   0  0  0  0  0  0  0  0  0  0  0  0
  1  2  1  0  0  0  0
  2  3  2  0  0  0  0
  2  4  1  0  0  0  0
  4  5  2  0  0  0  0
  5  6  1  0  0  0  0
  6  7  2  0  0  0  0
  7  8  1  0  0  0  0
  8  9  1  0  0  0  0
  9 10  1  0  0  0  0
 10 11  2  0  0  0  0
 10 12  2  0  0  0  0
 10 13  1  0  0  0  0
 13 14  2  0  0  0  0
 14 15  1  0  0  0  0
 15 16  2  0  0  0  0
 16 17  1  0  0  0  0
 16 18  1  0  0  0  0
 18 19  2  0  0  0  0
 19 13  1  0  0  0  0
  8 20  2  0  0  0  0
 20  4  1  0  0  0  0
M  END
>  <EXTREG>  (ZINC00127354)
ZINC00127354

>  <LOGBIO>
2.5000

$$$$
ZINC00128109
  -MTS-   02131516232D 0   0.00000     0.00000     0

 16 17  0  0  0  0  0  0  0  0999 V2000
    4.9082   -2.1648    0.0000 C   0  0  0  0  0  0  0  0  0  0  0  0
    5.3150   -1.2475    0.0000 C   0  0  0  0  0  0  0  0  0  0  0  0
    6.3043   -1.1432    0.0000 O   0  0  0  0  0  0  0  0  0  0  0  0
    4.7265   -0.4390    0.0000 C   0  0  0  0  0  0  0  0  0  0  0  0
    5.0365    0.5210    0.0000 O   0  0  0  0  0  0  0  0  0  0  0  0
    4.2265    1.1010    0.0000 N   0  0  0  0  0  0  0  0  0  0  0  0
    3.4165    0.5210    0.0000 C   0  0  0  0  0  0  0  0  0  0  0  0
    3.7265   -0.4390    0.0000 C   0  0  0  0  0  0  0  0  0  0  0  0
    2.4668    0.8341    0.0000 C   0  0  0  0  0  0  0  0  0  0  0  0
    2.2614    1.8163    0.0000 C   0  0  0  0  0  0  0  0  0  0  0  0
    3.0065    2.4833    0.0000 Cl  0  0  0  0  0  0  0  0  0  0  0  0
    1.3161    2.1259    0.0000 C   0  0  0  0  0  0  0  0  0  0  0  0
    0.5693    1.4608    0.0000 C   0  0  0  0  0  0  0  0  0  0  0  0
    0.7680    0.4860    0.0000 C   0  0  0  0  0  0  0  0  0  0  0  0
    1.7201    0.1690    0.0000 C   0  0  0  0  0  0  0  0  0  0  0  0
    1.9218   -0.8105    0.0000 Cl  0  0  0  0  0  0  0  0  0  0  0  0
  1  2  1  0  0  0  0
  2  3  2  0  0  0  0
  2  4  1  0  0  0  0
  4  5  1  0  0  0  0
  5  6  1  0  0  0  0
  6  7  2  0  0  0  0
  7  8  1  0  0  0  0
  8  4  2  0  0  0  0
  7  9  1  0  0  0  0
  9 10  2  0  0  0  0
 10 11  1  0  0  0  0
 10 12  1  0  0  0  0
 12 13  2  0  0  0  0
 13 14  1  0  0  0  0
 14 15  2  0  0  0  0
 15  9  1  0  0  0  0
 15 16  1  0  0  0  0
M  END
>  <EXTREG>  (ZINC00128109)
ZINC00128109

>  <LOGBIO>
2.5000

$$$$
ZINC00128993
  -MTS-   02131516232D 0   0.00000     0.00000     0

 13 13  0  0  0  0  0  0  0  0999 V2000
    4.3321   -0.2076    0.0000 C   0  0  0  0  0  0  0  0  0  0  0  0
    3.4623    0.2928    0.0000 N   0  0  0  0  0  0  0  0  0  0  0  0
    3.4618    1.2876    0.0000 C   0  0  0  0  0  0  0  0  0  0  0  0
    2.5921    1.7880    0.0000 C   0  0  0  0  0  0  0  0  0  0  0  0
    4.3274    1.7884    0.0000 O   0  0  0  0  0  0  0  0  0  0  0  0
    2.5968   -0.2081    0.0000 C   0  0  0  0  0  0  0  0  0  0  0  0
    1.7268    0.2919    0.0000 C   0  0  0  0  0  0  0  0  0  0  0  0
    0.8668   -0.2081    0.0000 C   0  0  0  0  0  0  0  0  0  0  0  0
    0.8668   -1.2081    0.0000 C   0  0  0  0  0  0  0  0  0  0  0  0
    0.0000   -1.7067    0.0000 Cl  0  0  0  0  0  0  0  0  0  0  0  0
    1.7268   -1.7081    0.0000 C   0  0  0  0  0  0  0  0  0  0  0  0
    2.5968   -1.2081    0.0000 C   0  0  0  0  0  0  0  0  0  0  0  0
    3.4623   -1.7089    0.0000 Cl  0  0  0  0  0  0  0  0  0  0  0  0
  1  2  1  0  0  0  0
  2  3  1  0  0  0  0
  3  4  1  0  0  0  0
  3  5  2  0  0  0  0
  2  6  1  0  0  0  0
  6  7  2  0  0  0  0
  7  8  1  0  0  0  0
  8  9  2  0  0  0  0
  9 10  1  0  0  0  0
  9 11  1  0  0  0  0
 11 12  2  0  0  0  0
 12  6  1  0  0  0  0
 12 13  1  0  0  0  0
M  END
>  <EXTREG>  (ZINC00128993)
ZINC00128993

>  <LOGBIO>
2.5000

$$$$
ZINC00129390
  -MTS-   02131516232D 0   0.00000     0.00000     0

 13 14  0  0  0  0  0  0  0  0999 V2000
    3.0549   -2.3597    0.0000 C   0  0  0  0  0  0  0  0  0  0  0  0
    3.4608   -1.4458    0.0000 O   0  0  0  0  0  0  0  0  0  0  0  0
    2.8723   -0.6373    0.0000 N   0  0  0  0  0  0  0  0  0  0  0  0
    3.1823    0.3227    0.0000 C   0  0  0  0  0  0  0  0  0  0  0  0
    4.1320    0.6359    0.0000 O   0  0  0  0  0  0  0  0  0  0  0  0
    2.3723    0.9027    0.0000 C   0  0  0  0  0  0  0  0  0  0  0  0
    2.2727    1.9009    0.0000 C   0  0  0  0  0  0  0  0  0  0  0  0
    1.3607    2.3111    0.0000 C   0  0  0  0  0  0  0  0  0  0  0  0
    0.5478    1.7229    0.0000 C   0  0  0  0  0  0  0  0  0  0  0  0
    0.6509    0.7334    0.0000 C   0  0  0  0  0  0  0  0  0  0  0  0
    1.5623    0.3227    0.0000 C   0  0  0  0  0  0  0  0  0  0  0  0
    1.8723   -0.6373    0.0000 C   0  0  0  0  0  0  0  0  0  0  0  0
    1.2838   -1.4458    0.0000 O   0  0  0  0  0  0  0  0  0  0  0  0
  1  2  1  0  0  0  0
  2  3  1  0  0  0  0
  3  4  1  0  0  0  0
  4  5  2  0  0  0  0
  4  6  1  0  0  0  0
  6  7  2  0  0  0  0
  7  8  1  0  0  0  0
  8  9  2  0  0  0  0
  9 10  1  0  0  0  0
 10 11  2  0  0  0  0
 11  6  1  0  0  0  0
 11 12  1  0  0  0  0
 12  3  1  0  0  0  0
 12 13  2  0  0  0  0
M  END
>  <EXTREG>  (ZINC00129390)
ZINC00129390

>  <LOGBIO>
2.5000

$$$$
ZINC00129925
  -MTS-   02131516232D 0   0.00000     0.00000     0

 23 25  0  0  1  0  0  0  0  0999 V2000
    5.4218   -3.1612    0.0000 C   0  0  0  0  0  0  0  0  0  0  0  0
    4.8333   -2.3527    0.0000 N   0  0  0  0  0  0  0  0  0  0  0  0
    5.1433   -1.3927    0.0000 C   0  0  0  0  0  0  0  0  0  0  0  0
    4.3333   -0.8127    0.0000 C   0  0  0  0  0  0  0  0  0  0  0  0
    3.5233   -1.3927    0.0000 N   0  0  0  0  0  0  0  0  0  0  0  0
    3.8333   -2.3527    0.0000 C   0  0  0  0  0  0  0  0  0  0  0  0
    3.2447   -3.1612    0.0000 C   0  0  0  0  0  0  0  0  0  0  0  0
    4.3333    0.1873    0.0000 S   0  0  0  0  0  0  0  0  0  0  0  0
    3.3333    0.1873    0.0000 O   0  0  0  0  0  0  0  0  0  0  0  0
    5.3333    0.1873    0.0000 O   0  0  0  0  0  0  0  0  0  0  0  0
    4.3333    1.1873    0.0000 N   0  0  0  0  0  0  0  0  0  0  0  0
    5.2018    1.6899    0.0000 C   0  0  0  0  0  0  0  0  0  0  0  0
    5.1998    2.6846    0.0000 C   0  0  0  0  0  0  0  0  0  0  0  0
    4.3342    3.1855    0.0000 C   0  0  0  0  0  0  0  0  0  0  0  0
    3.4707    2.6916    0.0000 C   0  0  0  0  0  0  0  0  0  0  0  0
    3.4677    1.6881    0.0000 C   0  0  1  0  0  0  0  0  0  0  0  0
    2.2539    0.9905    0.0000 C   0  0  0  0  0  0  0  0  0  0  0  0
    1.3854    1.4931    0.0000 C   0  0  0  0  0  0  0  0  0  0  0  0
    0.5239    0.9957    0.0000 C   0  0  0  0  0  0  0  0  0  0  0  0
    0.5210   -0.0043    0.0000 C   0  0  0  0  0  0  0  0  0  0  0  0
    1.3795   -0.5069    0.0000 N   0  0  0  0  0  0  0  0  0  0  0  0
    2.2509   -0.0095    0.0000 C   0  0  0  0  0  0  0  0  0  0  0  0
    3.4668    1.0881    0.0000 H   0  0  0  0  0  0  0  0  0  0  0  0
  1  2  1  0  0  0  0
  2  3  1  0  0  0  0
  3  4  2  0  0  0  0
  4  5  1  0  0  0  0
  5  6  2  0  0  0  0
  6  2  1  0  0  0  0
  6  7  1  0  0  0  0
  4  8  1  0  0  0  0
  8  9  2  0  0  0  0
  8 10  2  0  0  0  0
  8 11  1  0  0  0  0
 11 12  1  0  0  0  0
 12 13  1  0  0  0  0
 13 14  1  0  0  0  0
 14 15  1  0  0  0  0
 15 16  1  0  0  0  0
 16 23  1  1  0  0  0
 16 11  1  0  0  0  0
 16 17  1  6  0  0  0
 17 18  2  0  0  0  0
 18 19  1  0  0  0  0
 19 20  2  0  0  0  0
 20 21  1  0  0  0  0
 21 22  2  0  0  0  0
 22 17  1  0  0  0  0
M  END
>  <EXTREG>  (ZINC00129925)
ZINC00129925

>  <LOGBIO>
2.5000

$$$$
ZINC00131407
  -MTS-   02131516232D 0   0.00000     0.00000     0

 22 25  0  0  0  0  0  0  0  0999 V2000
    6.8208    0.5957    0.0000 O   0  0  0  0  0  0  0  0  0  0  0  0
    6.4145   -0.3217    0.0000 C   0  0  0  0  0  0  0  0  0  0  0  0
    5.4252   -0.4266    0.0000 N   0  0  0  0  0  0  0  0  0  0  0  0
    4.8367    0.3819    0.0000 C   0  0  0  0  0  0  0  0  0  0  0  0
    5.1467    1.3419    0.0000 S   0  0  0  0  0  0  0  0  0  0  0  0
    4.3367    1.9219    0.0000 C   0  0  0  0  0  0  0  0  0  0  0  0
    3.5267    1.3419    0.0000 C   0  0  0  0  0  0  0  0  0  0  0  0
    2.5475    1.5446    0.0000 C   0  0  0  0  0  0  0  0  0  0  0  0
    2.2335    2.4962    0.0000 C   0  0  0  0  0  0  0  0  0  0  0  0
    1.2545    2.7000    0.0000 C   0  0  0  0  0  0  0  0  0  0  0  0
    0.5877    1.9501    0.0000 C   0  0  0  0  0  0  0  0  0  0  0  0
    0.9020    1.0063    0.0000 C   0  0  0  0  0  0  0  0  0  0  0  0
    1.8793    0.8006    0.0000 C   0  0  0  0  0  0  0  0  0  0  0  0
    2.1924   -0.1527    0.0000 O   0  0  0  0  0  0  0  0  0  0  0  0
    3.1663   -0.3554    0.0000 C   0  0  0  0  0  0  0  0  0  0  0  0
    3.4750   -1.3066    0.0000 O   0  0  0  0  0  0  0  0  0  0  0  0
    3.8367    0.3819    0.0000 C   0  0  0  0  0  0  0  0  0  0  0  0
    7.0034   -1.1299    0.0000 C   0  0  0  0  0  0  0  0  0  0  0  0
    6.6939   -2.0901    0.0000 S   0  0  0  0  0  0  0  0  0  0  0  0
    7.5042   -2.6697    0.0000 C   0  0  0  0  0  0  0  0  0  0  0  0
    8.3139   -2.0892    0.0000 C   0  0  0  0  0  0  0  0  0  0  0  0
    8.0034   -1.1294    0.0000 C   0  0  0  0  0  0  0  0  0  0  0  0
  1  2  2  0  0  0  0
  2  3  1  0  0  0  0
  3  4  1  0  0  0  0
  4  5  1  0  0  0  0
  5  6  1  0  0  0  0
  6  7  2  0  0  0  0
  7  8  1  0  0  0  0
  8  9  1  0  0  0  0
  9 10  2  0  0  0  0
 10 11  1  0  0  0  0
 11 12  2  0  0  0  0
 12 13  1  0  0  0  0
 13  8  2  0  0  0  0
 13 14  1  0  0  0  0
 14 15  1  0  0  0  0
 15 16  2  0  0  0  0
 15 17  1  0  0  0  0
 17  4  2  0  0  0  0
 17  7  1  0  0  0  0
  2 18  1  0  0  0  0
 18 19  1  0  0  0  0
 19 20  1  0  0  0  0
 20 21  2  0  0  0  0
 21 22  1  0  0  0  0
 22 18  2  0  0  0  0
M  END
>  <EXTREG>  (ZINC00131407)
ZINC00131407

>  <LOGBIO>
2.5000

$$$$
ZINC00132565
  -MTS-   02131516232D 0   0.00000     0.00000     0

 21 23  0  0  0  0  0  0  0  0999 V2000
    0.6000    0.7290    0.0000 C   0  0  0  0  0  0  0  0  0  0  0  0
    1.6000    0.7313    0.0000 C   0  0  0  0  0  0  0  0  0  0  0  0
    2.1052   -0.1357    0.0000 C   0  0  0  0  0  0  0  0  0  0  0  0
    3.0999   -0.1308    0.0000 C   0  0  0  0  0  0  0  0  0  0  0  0
    3.5982    0.7362    0.0000 C   0  0  0  0  0  0  0  0  0  0  0  0
    4.5982    0.7375    0.0000 O   0  0  0  0  0  0  0  0  0  0  0  0
    5.0993   -0.1280    0.0000 C   0  0  0  0  0  0  0  0  0  0  0  0
    6.1027   -0.1277    0.0000 C   0  0  0  0  0  0  0  0  0  0  0  0
    6.5994   -0.9896    0.0000 C   0  0  0  0  0  0  0  0  0  0  0  0
    6.1013   -1.8568    0.0000 C   0  0  0  0  0  0  0  0  0  0  0  0
    5.1065   -1.8620    0.0000 C   0  0  0  0  0  0  0  0  0  0  0  0
    4.6012   -0.9951    0.0000 N   0  0  0  0  0  0  0  0  0  0  0  0
    6.6045   -2.7209    0.0000 C   0  0  0  0  0  0  0  0  0  0  0  0
    5.7404   -3.2241    0.0000 F   0  0  0  0  0  0  0  0  0  0  0  0
    7.4687   -2.2177    0.0000 F   0  0  0  0  0  0  0  0  0  0  0  0
    7.1077   -3.5851    0.0000 F   0  0  0  0  0  0  0  0  0  0  0  0
    3.1000    1.5983    0.0000 C   0  0  0  0  0  0  0  0  0  0  0  0
    3.4100    2.5583    0.0000 C   0  0  0  0  0  0  0  0  0  0  0  0
    2.6000    3.1383    0.0000 C   0  0  0  0  0  0  0  0  0  0  0  0
    1.7900    2.5583    0.0000 C   0  0  0  0  0  0  0  0  0  0  0  0
    2.1000    1.5983    0.0000 C   0  0  0  0  0  0  0  0  0  0  0  0
  1  2  1  0  0  0  0
  2  3  2  0  0  0  0
  3  4  1  0  0  0  0
  4  5  2  0  0  0  0
  5  6  1  0  0  0  0
  6  7  1  0  0  0  0
  7  8  2  0  0  0  0
  8  9  1  0  0  0  0
  9 10  2  0  0  0  0
 10 11  1  0  0  0  0
 11 12  2  0  0  0  0
 12  7  1  0  0  0  0
 10 13  1  0  0  0  0
 13 14  1  0  0  0  0
 13 15  1  0  0  0  0
 13 16  1  0  0  0  0
  5 17  1  0  0  0  0
 17 18  1  0  0  0  0
 18 19  1  0  0  0  0
 19 20  1  0  0  0  0
 20 21  1  0  0  0  0
 21  2  1  0  0  0  0
 21 17  2  0  0  0  0
M  END
>  <EXTREG>  (ZINC00132565)
ZINC00132565

>  <LOGBIO>
2.5000

$$$$
ZINC00132979
  -MTS-   02131516232D 0   0.00000     0.00000     0

 18 19  0  0  0  0  0  0  0  0999 V2000
    7.4482    3.2495    0.0000 Cl  0  0  0  0  0  0  0  0  0  0  0  0
    6.5827    2.7486    0.0000 C   0  0  0  0  0  0  0  0  0  0  0  0
    5.7127    3.2486    0.0000 C   0  0  0  0  0  0  0  0  0  0  0  0
    4.8527    2.7486    0.0000 C   0  0  0  0  0  0  0  0  0  0  0  0
    4.8527    1.7486    0.0000 C   0  0  0  0  0  0  0  0  0  0  0  0
    3.9859    1.2499    0.0000 S   0  0  0  0  0  0  0  0  0  0  0  0
    3.9844    0.2465    0.0000 C   0  0  0  0  0  0  0  0  0  0  0  0
    4.8494   -0.2553    0.0000 O   0  0  0  0  0  0  0  0  0  0  0  0
    3.1216   -0.2487    0.0000 C   0  0  0  0  0  0  0  0  0  0  0  0
    3.1201   -1.2521    0.0000 O   0  0  0  0  0  0  0  0  0  0  0  0
    2.2533   -1.7508    0.0000 C   0  0  0  0  0  0  0  0  0  0  0  0
    1.3846   -1.2486    0.0000 C   0  0  0  0  0  0  0  0  0  0  0  0
    0.5233   -1.7465    0.0000 C   0  0  0  0  0  0  0  0  0  0  0  0
    0.5208   -2.7465    0.0000 C   0  0  0  0  0  0  0  0  0  0  0  0
    1.3796   -3.2486    0.0000 C   0  0  0  0  0  0  0  0  0  0  0  0
    2.2508   -2.7508    0.0000 C   0  0  0  0  0  0  0  0  0  0  0  0
    5.7127    1.2486    0.0000 C   0  0  0  0  0  0  0  0  0  0  0  0
    6.5827    1.7486    0.0000 C   0  0  0  0  0  0  0  0  0  0  0  0
  1  2  1  0  0  0  0
  2  3  2  0  0  0  0
  3  4  1  0  0  0  0
  4  5  2  0  0  0  0
  5  6  1  0  0  0  0
  6  7  1  0  0  0  0
  7  8  2  0  0  0  0
  7  9  1  0  0  0  0
  9 10  1  0  0  0  0
 10 11  1  0  0  0  0
 11 12  2  0  0  0  0
 12 13  1  0  0  0  0
 13 14  2  0  0  0  0
 14 15  1  0  0  0  0
 15 16  2  0  0  0  0
 16 11  1  0  0  0  0
  5 17  1  0  0  0  0
 17 18  2  0  0  0  0
 18  2  1  0  0  0  0
M  END
>  <EXTREG>  (ZINC00132979)
ZINC00132979

>  <LOGBIO>
2.5000

$$$$
ZINC00133197
  -MTS-   02131516232D 0   0.00000     0.00000     0

 22 24  0  0  1  0  0  0  0  0999 V2000
    2.5869    3.4610    0.0000 Cl  0  0  0  0  0  0  0  0  0  0  0  0
    2.0930    2.5915    0.0000 C   0  0  0  0  0  0  0  0  0  0  0  0
    1.0896    2.5835    0.0000 C   0  0  0  0  0  0  0  0  0  0  0  0
    0.6000    1.7175    0.0000 C   0  0  0  0  0  0  0  0  0  0  0  0
    1.1052    0.8545    0.0000 C   0  0  0  0  0  0  0  0  0  0  0  0
    0.6091   -0.0137    0.0000 Cl  0  0  0  0  0  0  0  0  0  0  0  0
    2.1000    0.8575    0.0000 C   0  0  0  0  0  0  0  0  0  0  0  0
    2.5982    1.7285    0.0000 C   0  0  0  0  0  0  0  0  0  0  0  0
    3.5995    1.7277    0.0000 C   0  0  0  0  0  0  0  0  0  0  0  0
    4.1003    0.8622    0.0000 C   0  0  2  0  0  0  0  0  0  0  0  0
    5.1003    0.8622    0.0000 C   0  0  0  0  0  0  0  0  0  0  0  0
    6.1003    0.8622    0.0000 N   0  0  0  0  0  0  0  0  0  0  0  0
    3.5977   -0.0063    0.0000 C   0  0  0  0  0  0  0  0  0  0  0  0
    4.0968   -0.8769    0.0000 C   0  0  0  0  0  0  0  0  0  0  0  0
    3.5924   -1.7404    0.0000 C   0  0  0  0  0  0  0  0  0  0  0  0
    2.5890   -1.7333    0.0000 C   0  0  0  0  0  0  0  0  0  0  0  0
    2.0986   -0.8678    0.0000 C   0  0  0  0  0  0  0  0  0  0  0  0
    2.6030   -0.0043    0.0000 C   0  0  0  0  0  0  0  0  0  0  0  0
    2.0824   -2.5955    0.0000 N   0  3  0  0  0  0  0  0  0  0  0  0
    1.0790   -2.5884    0.0000 O   0  5  0  0  0  0  0  0  0  0  0  0
    2.5728   -3.4610    0.0000 O   0  0  0  0  0  0  0  0  0  0  0  0
    4.4001    1.3820    0.0000 H   0  0  0  0  0  0  0  0  0  0  0  0
  1  2  1  0  0  0  0
  2  3  2  0  0  0  0
  3  4  1  0  0  0  0
  4  5  2  0  0  0  0
  5  6  1  0  0  0  0
  5  7  1  0  0  0  0
  7  8  2  0  0  0  0
  8  2  1  0  0  0  0
  8  9  1  0  0  0  0
  9 10  1  0  0  0  0
 10 22  1  1  0  0  0
 10 11  1  6  0  0  0
 11 12  3  0  0  0  0
 10 13  1  0  0  0  0
 13 14  1  0  0  0  0
 14 15  2  0  0  0  0
 15 16  1  0  0  0  0
 16 17  2  0  0  0  0
 17 18  1  0  0  0  0
 18  7  1  0  0  0  0
 18 13  2  0  0  0  0
 16 19  1  0  0  0  0
 19 20  1  0  0  0  0
 19 21  2  0  0  0  0
M  CHG  2  19   1  20  -1
M  END
>  <EXTREG>  (ZINC00133197)
ZINC00133197

>  <LOGBIO>
2.5000

$$$$
ZINC00133435
  -MTS-   02131516232D 0   0.00000     0.00000     0

 22 25  0  0  0  0  0  0  0  0999 V2000
    6.7542    2.1021    0.0000 C   0  0  0  0  0  0  0  0  0  0  0  0
    5.8842    2.6021    0.0000 C   0  0  0  0  0  0  0  0  0  0  0  0
    5.0242    2.1021    0.0000 C   0  0  0  0  0  0  0  0  0  0  0  0
    5.0242    1.1021    0.0000 C   0  0  0  0  0  0  0  0  0  0  0  0
    5.8842    0.6021    0.0000 N   0  0  0  0  0  0  0  0  0  0  0  0
    6.7542    1.1021    0.0000 C   0  0  0  0  0  0  0  0  0  0  0  0
    3.9841    0.5036    0.0000 C   0  0  0  0  0  0  0  0  0  0  0  0
    3.1154    1.0058    0.0000 N   0  0  0  0  0  0  0  0  0  0  0  0
    2.2541    0.5080    0.0000 C   0  0  0  0  0  0  0  0  0  0  0  0
    1.3858    1.0084    0.0000 C   0  0  0  0  0  0  0  0  0  0  0  0
    0.5201    0.5079    0.0000 C   0  0  0  0  0  0  0  0  0  0  0  0
    0.5226   -0.4955    0.0000 C   0  0  0  0  0  0  0  0  0  0  0  0
    1.3859   -0.9899    0.0000 C   0  0  0  0  0  0  0  0  0  0  0  0
    2.2516   -0.4920    0.0000 C   0  0  0  0  0  0  0  0  0  0  0  0
    3.1104   -0.9942    0.0000 N   0  0  0  0  0  0  0  0  0  0  0  0
    3.9816   -0.4964    0.0000 C   0  0  0  0  0  0  0  0  0  0  0  0
    5.0187   -1.1000    0.0000 C   0  0  0  0  0  0  0  0  0  0  0  0
    5.0162   -2.1034    0.0000 C   0  0  0  0  0  0  0  0  0  0  0  0
    5.8770   -2.6021    0.0000 C   0  0  0  0  0  0  0  0  0  0  0  0
    6.7453   -2.1060    0.0000 C   0  0  0  0  0  0  0  0  0  0  0  0
    6.7527   -1.1112    0.0000 C   0  0  0  0  0  0  0  0  0  0  0  0
    5.8870   -0.6039    0.0000 N   0  0  0  0  0  0  0  0  0  0  0  0
  1  2  2  0  0  0  0
  2  3  1  0  0  0  0
  3  4  2  0  0  0  0
  4  5  1  0  0  0  0
  5  6  2  0  0  0  0
  6  1  1  0  0  0  0
  4  7  1  0  0  0  0
  7  8  1  0  0  0  0
  8  9  2  0  0  0  0
  9 10  1  0  0  0  0
 10 11  2  0  0  0  0
 11 12  1  0  0  0  0
 12 13  2  0  0  0  0
 13 14  1  0  0  0  0
 14  9  1  0  0  0  0
 14 15  2  0  0  0  0
 15 16  1  0  0  0  0
 16  7  2  0  0  0  0
 16 17  1  0  0  0  0
 17 18  2  0  0  0  0
 18 19  1  0  0  0  0
 19 20  2  0  0  0  0
 20 21  1  0  0  0  0
 21 22  2  0  0  0  0
 22 17  1  0  0  0  0
M  END
>  <EXTREG>  (ZINC00133435)
ZINC00133435

>  <LOGBIO>
2.5000

$$$$
ZINC00133996
  -MTS-   02131516232D 0   0.00000     0.00000     0

 22 24  0  0  1  0  0  0  0  0999 V2000
    2.2454    2.5382    0.0000 C   0  0  0  0  0  0  0  0  0  0  0  0
    3.1151    2.0378    0.0000 N   0  0  0  0  0  0  0  0  0  0  0  0
    3.1156    1.0430    0.0000 C   0  0  0  0  0  0  0  0  0  0  0  0
    3.6357    0.7438    0.0000 O   0  0  0  0  0  0  0  0  0  0  0  0
    2.2501    0.5421    0.0000 C   0  0  0  0  0  0  0  0  0  0  0  0
    1.3801    1.0421    0.0000 C   0  0  0  0  0  0  0  0  0  0  0  0
    0.5201    0.5421    0.0000 C   0  0  0  0  0  0  0  0  0  0  0  0
    0.5201   -0.4579    0.0000 C   0  0  0  0  0  0  0  0  0  0  0  0
    1.3801   -0.9579    0.0000 C   0  0  0  0  0  0  0  0  0  0  0  0
    1.3829   -1.9592    0.0000 C   0  0  0  0  0  0  0  0  0  0  0  0
    2.2494   -2.4582    0.0000 C   0  0  0  0  0  0  0  0  0  0  0  0
    3.1169   -1.9539    0.0000 C   0  0  0  0  0  0  0  0  0  0  0  0
    3.1129   -0.9591    0.0000 C   0  0  0  0  0  0  0  0  0  0  0  0
    2.2501   -0.4579    0.0000 C   0  0  0  0  0  0  0  0  0  0  0  0
    3.9785   -0.4585    0.0000 S   0  0  1  0  0  0  0  0  0  0  0  0
    3.9781    0.1415    0.0000 O   0  0  0  0  0  0  0  0  0  0  0  0
    4.8449   -0.9579    0.0000 C   0  0  0  0  0  0  0  0  0  0  0  0
    5.7141   -0.4565    0.0000 C   0  0  0  0  0  0  0  0  0  0  0  0
    6.5749   -0.9550    0.0000 C   0  0  0  0  0  0  0  0  0  0  0  0
    6.5766   -1.9550    0.0000 C   0  0  0  0  0  0  0  0  0  0  0  0
    5.7174   -2.4565    0.0000 C   0  0  0  0  0  0  0  0  0  0  0  0
    4.8466   -1.9579    0.0000 C   0  0  0  0  0  0  0  0  0  0  0  0
  1  2  1  0  0  0  0
  2  3  1  0  0  0  0
  3  4  2  0  0  0  0
  3  5  1  0  0  0  0
  5  6  2  0  0  0  0
  6  7  1  0  0  0  0
  7  8  2  0  0  0  0
  8  9  1  0  0  0  0
  9 10  1  0  0  0  0
 10 11  2  0  0  0  0
 11 12  1  0  0  0  0
 12 13  2  0  0  0  0
 13 14  1  0  0  0  0
 14  5  1  0  0  0  0
 14  9  2  0  0  0  0
 13 15  1  0  0  0  0
 15 16  2  0  0  0  0
 15 17  1  1  0  0  0
 17 18  2  0  0  0  0
 18 19  1  0  0  0  0
 19 20  2  0  0  0  0
 20 21  1  0  0  0  0
 21 22  2  0  0  0  0
 22 17  1  0  0  0  0
M  END
>  <EXTREG>  (ZINC00133996)
ZINC00133996

>  <LOGBIO>
2.5000

$$$$
ZINC00134330
  -MTS-   02131516232D 0   0.00000     0.00000     0

 21 24  0  0  0  0  0  0  0  0999 V2000
    4.1016   -1.9429    0.0000 O   0  0  0  0  0  0  0  0  0  0  0  0
    3.6008   -1.0774    0.0000 C   0  0  0  0  0  0  0  0  0  0  0  0
    4.1008   -0.2074    0.0000 N   0  0  0  0  0  0  0  0  0  0  0  0
    3.6008    0.6526    0.0000 C   0  0  0  0  0  0  0  0  0  0  0  0
    3.9108    1.6126    0.0000 S   0  0  0  0  0  0  0  0  0  0  0  0
    3.1008    2.1926    0.0000 C   0  0  0  0  0  0  0  0  0  0  0  0
    3.0012    3.1907    0.0000 C   0  0  0  0  0  0  0  0  0  0  0  0
    2.0892    3.6010    0.0000 C   0  0  0  0  0  0  0  0  0  0  0  0
    1.2763    3.0127    0.0000 C   0  0  0  0  0  0  0  0  0  0  0  0
    1.3794    2.0233    0.0000 C   0  0  0  0  0  0  0  0  0  0  0  0
    2.2908    1.6126    0.0000 C   0  0  0  0  0  0  0  0  0  0  0  0
    2.6008    0.6526    0.0000 N   0  0  0  0  0  0  0  0  0  0  0  0
    2.1008   -0.2074    0.0000 C   0  0  0  0  0  0  0  0  0  0  0  0
    1.1008   -0.2049    0.0000 O   0  0  0  0  0  0  0  0  0  0  0  0
    2.6008   -1.0774    0.0000 N   0  0  0  0  0  0  0  0  0  0  0  0
    2.0999   -1.9429    0.0000 C   0  0  0  0  0  0  0  0  0  0  0  0
    1.0965   -1.9429    0.0000 C   0  0  0  0  0  0  0  0  0  0  0  0
    0.6000   -2.8049    0.0000 C   0  0  0  0  0  0  0  0  0  0  0  0
    1.0983   -3.6720    0.0000 C   0  0  0  0  0  0  0  0  0  0  0  0
    2.0931   -3.6769    0.0000 C   0  0  0  0  0  0  0  0  0  0  0  0
    2.5982   -2.8099    0.0000 C   0  0  0  0  0  0  0  0  0  0  0  0
  1  2  2  0  0  0  0
  2  3  1  0  0  0  0
  3  4  2  0  0  0  0
  4  5  1  0  0  0  0
  5  6  1  0  0  0  0
  6  7  2  0  0  0  0
  7  8  1  0  0  0  0
  8  9  2  0  0  0  0
  9 10  1  0  0  0  0
 10 11  2  0  0  0  0
 11  6  1  0  0  0  0
 11 12  1  0  0  0  0
 12  4  1  0  0  0  0
 12 13  1  0  0  0  0
 13 14  2  0  0  0  0
 13 15  1  0  0  0  0
 15  2  1  0  0  0  0
 15 16  1  0  0  0  0
 16 17  2  0  0  0  0
 17 18  1  0  0  0  0
 18 19  2  0  0  0  0
 19 20  1  0  0  0  0
 20 21  2  0  0  0  0
 21 16  1  0  0  0  0
M  END
>  <EXTREG>  (ZINC00134330)
ZINC00134330

>  <LOGBIO>
2.5000

$$$$
ZINC00135729
  -MTS-   02131516232D 0   0.00000     0.00000     0

 24 25  0  0  0  0  0  0  0  0999 V2000
    1.0225   -4.4226    0.0000 C   0  0  0  0  0  0  0  0  0  0  0  0
    1.4294   -3.5053    0.0000 C   0  0  0  0  0  0  0  0  0  0  0  0
    2.4187   -3.4009    0.0000 O   0  0  0  0  0  0  0  0  0  0  0  0
    2.8255   -2.4837    0.0000 C   0  0  0  0  0  0  0  0  0  0  0  0
    3.8148   -2.3793    0.0000 O   0  0  0  0  0  0  0  0  0  0  0  0
    2.2370   -1.6752    0.0000 C   0  0  0  0  0  0  0  0  0  0  0  0
    2.5470   -0.7152    0.0000 O   0  0  0  0  0  0  0  0  0  0  0  0
    1.7370   -0.1352    0.0000 C   0  0  0  0  0  0  0  0  0  0  0  0
    1.7370    0.8648    0.0000 C   0  0  0  0  0  0  0  0  0  0  0  0
    0.8680    1.3665    0.0000 N   0  0  0  0  0  0  0  0  0  0  0  0
    0.8690    2.3613    0.0000 C   0  0  0  0  0  0  0  0  0  0  0  0
    0.0000    2.8630    0.0000 O   0  0  0  0  0  0  0  0  0  0  0  0
    1.7353    2.8609    0.0000 C   0  0  0  0  0  0  0  0  0  0  0  0
    2.6570    2.4509    0.0000 C   0  0  0  0  0  0  0  0  0  0  0  0
    3.3196    3.1949    0.0000 C   0  0  0  0  0  0  0  0  0  0  0  0
    2.8287    4.0618    0.0000 O   0  0  0  0  0  0  0  0  0  0  0  0
    1.8412    3.8552    0.0000 C   0  0  0  0  0  0  0  0  0  0  0  0
    1.0997    4.5261    0.0000 C   0  0  0  0  0  0  0  0  0  0  0  0
    4.3140    3.0889    0.0000 C   0  0  0  0  0  0  0  0  0  0  0  0
    4.4199    4.0833    0.0000 C   0  0  0  0  0  0  0  0  0  0  0  0
    4.2080    2.0946    0.0000 C   0  0  0  0  0  0  0  0  0  0  0  0
    5.3083    2.9830    0.0000 C   0  0  0  0  0  0  0  0  0  0  0  0
    0.9270   -0.7152    0.0000 C   0  0  0  0  0  0  0  0  0  0  0  0
    1.2370   -1.6752    0.0000 C   0  0  0  0  0  0  0  0  0  0  0  0
  1  2  1  0  0  0  0
  2  3  1  0  0  0  0
  3  4  1  0  0  0  0
  4  5  2  0  0  0  0
  4  6  1  0  0  0  0
  6  7  1  0  0  0  0
  7  8  1  0  0  0  0
  8  9  1  0  0  0  0
  9 10  1  0  0  0  0
 10 11  1  0  0  0  0
 11 12  2  0  0  0  0
 11 13  1  0  0  0  0
 13 14  1  0  0  0  0
 14 15  2  0  0  0  0
 15 16  1  0  0  0  0
 16 17  1  0  0  0  0
 17 13  2  0  0  0  0
 17 18  1  0  0  0  0
 15 19  1  0  0  0  0
 19 20  1  0  0  0  0
 19 21  1  0  0  0  0
 19 22  1  0  0  0  0
  8 23  2  0  0  0  0
 23 24  1  0  0  0  0
 24  6  2  0  0  0  0
M  END
>  <EXTREG>  (ZINC00135729)
ZINC00135729

>  <LOGBIO>
2.5000

$$$$
ZINC00136039
  -MTS-   02131516232D 0   0.00000     0.00000     0

 17 18  0  0  1  0  0  0  0  0999 V2000
    2.4111   -3.5751    0.0000 F   0  0  0  0  0  0  0  0  0  0  0  0
    2.8152   -2.6604    0.0000 C   0  0  0  0  0  0  0  0  0  0  0  0
    3.8128   -2.5516    0.0000 C   0  0  0  0  0  0  0  0  0  0  0  0
    4.2129   -1.6409    0.0000 C   0  0  0  0  0  0  0  0  0  0  0  0
    3.6236   -0.8330    0.0000 C   0  0  0  0  0  0  0  0  0  0  0  0
    2.6341   -0.9358    0.0000 C   0  0  0  0  0  0  0  0  0  0  0  0
    2.2259   -1.8525    0.0000 C   0  0  0  0  0  0  0  0  0  0  0  0
    4.0300    0.0807    0.0000 C   0  0  0  0  0  0  0  0  0  0  0  0
    5.0278    0.1865    0.0000 O   0  0  0  0  0  0  0  0  0  0  0  0
    3.4454    0.8856    0.0000 N   0  0  0  0  0  0  0  0  0  0  0  0
    2.4475    0.7798    0.0000 C   0  0  0  0  0  0  0  0  0  0  0  0
    1.8590    1.5883    0.0000 C   0  0  1  0  0  0  0  0  0  0  0  0
    2.1690    2.5483    0.0000 C   0  0  0  0  0  0  0  0  0  0  0  0
    1.3590    3.1283    0.0000 C   0  0  0  0  0  0  0  0  0  0  0  0
    0.5490    2.5483    0.0000 C   0  0  0  0  0  0  0  0  0  0  0  0
    0.8590    1.5883    0.0000 O   0  0  0  0  0  0  0  0  0  0  0  0
    2.4515    1.6830    0.0000 H   0  0  0  0  0  0  0  0  0  0  0  0
  1  2  1  0  0  0  0
  2  3  2  0  0  0  0
  3  4  1  0  0  0  0
  4  5  2  0  0  0  0
  5  6  1  0  0  0  0
  6  7  2  0  0  0  0
  7  2  1  0  0  0  0
  5  8  1  0  0  0  0
  8  9  2  0  0  0  0
  8 10  1  0  0  0  0
 10 11  1  0  0  0  0
 12 11  1  6  0  0  0
 12 17  1  1  0  0  0
 12 13  1  0  0  0  0
 13 14  1  0  0  0  0
 14 15  1  0  0  0  0
 15 16  1  0  0  0  0
 16 12  1  0  0  0  0
M  END
>  <EXTREG>  (ZINC00136039)
ZINC00136039

>  <LOGBIO>
2.5000

$$$$
ZINC00136656
  -MTS-   02131516232D 0   0.00000     0.00000     0

 13 13  0  0  1  0  0  0  0  0999 V2000
    3.1210   -1.6138    0.0000 O   0  0  0  0  0  0  0  0  0  0  0  0
    3.5278   -0.6966    0.0000 C   0  0  0  0  0  0  0  0  0  0  0  0
    4.5171   -0.5922    0.0000 O   0  0  0  0  0  0  0  0  0  0  0  0
    2.9393    0.1119    0.0000 C   0  0  2  0  0  0  0  0  0  0  0  0
    3.2493    1.0719    0.0000 C   0  0  0  0  0  0  0  0  0  0  0  0
    2.4393    1.6519    0.0000 C   0  0  0  0  0  0  0  0  0  0  0  0
    1.6293    1.0719    0.0000 C   0  0  0  0  0  0  0  0  0  0  0  0
    1.9393    0.1119    0.0000 C   0  0  1  0  0  0  0  0  0  0  0  0
    1.3508   -0.6966    0.0000 C   0  0  0  0  0  0  0  0  0  0  0  0
    0.3529   -0.5913    0.0000 O   0  0  0  0  0  0  0  0  0  0  0  0
    1.7541   -1.6059    0.0000 O   0  0  0  0  0  0  0  0  0  0  0  0
    2.2114   -0.4228    0.0000 H   0  0  0  0  0  0  0  0  0  0  0  0
    3.5318    0.2066    0.0000 H   0  0  0  0  0  0  0  0  0  0  0  0
  1  2  1  0  0  0  0
  2  3  2  0  0  0  0
  4  2  1  1  0  0  0
  4 13  1  6  0  0  0
  4  5  1  0  0  0  0
  5  6  1  0  0  0  0
  6  7  1  0  0  0  0
  7  8  1  0  0  0  0
  8 12  1  1  0  0  0
  8  4  1  0  0  0  0
  8  9  1  6  0  0  0
  9 10  1  0  0  0  0
  9 11  2  0  0  0  0
M  END
>  <EXTREG>  (ZINC00136656)
ZINC00136656

>  <LOGBIO>
2.5000

$$$$
ZINC00138322
  -MTS-   02131516232D 0   0.00000     0.00000     0

 14 14  0  0  0  0  0  0  0  0999 V2000
    3.9811    1.9509    0.0000 N   0  0  0  0  0  0  0  0  0  0  0  0
    3.1156    1.4500    0.0000 S   0  0  0  0  0  0  0  0  0  0  0  0
    3.6165    0.5845    0.0000 O   0  0  0  0  0  0  0  0  0  0  0  0
    2.6147    2.3155    0.0000 O   0  0  0  0  0  0  0  0  0  0  0  0
    2.2501    0.9491    0.0000 C   0  0  0  0  0  0  0  0  0  0  0  0
    1.3801    1.4491    0.0000 C   0  0  0  0  0  0  0  0  0  0  0  0
    0.5201    0.9491    0.0000 C   0  0  0  0  0  0  0  0  0  0  0  0
    0.5201   -0.0509    0.0000 C   0  0  0  0  0  0  0  0  0  0  0  0
    1.3801   -0.5509    0.0000 C   0  0  0  0  0  0  0  0  0  0  0  0
    2.2501   -0.0509    0.0000 C   0  0  0  0  0  0  0  0  0  0  0  0
    1.3776   -1.5509    0.0000 C   0  0  0  0  0  0  0  0  0  0  0  0
    2.3776   -1.5534    0.0000 F   0  0  0  0  0  0  0  0  0  0  0  0
    0.3776   -1.5484    0.0000 F   0  0  0  0  0  0  0  0  0  0  0  0
    1.3751   -2.5509    0.0000 F   0  0  0  0  0  0  0  0  0  0  0  0
  1  2  1  0  0  0  0
  2  3  2  0  0  0  0
  2  4  2  0  0  0  0
  2  5  1  0  0  0  0
  5  6  2  0  0  0  0
  6  7  1  0  0  0  0
  7  8  2  0  0  0  0
  8  9  1  0  0  0  0
  9 10  2  0  0  0  0
 10  5  1  0  0  0  0
  9 11  1  0  0  0  0
 11 12  1  0  0  0  0
 11 13  1  0  0  0  0
 11 14  1  0  0  0  0
M  END
>  <EXTREG>  (ZINC00138322)
ZINC00138322

>  <LOGBIO>
2.5000

$$$$
ZINC00138871
  -MTS-   02131516232D 0   0.00000     0.00000     0

 17 18  0  0  0  0  0  0  0  0999 V2000
    4.9082   -2.1648    0.0000 C   0  0  0  0  0  0  0  0  0  0  0  0
    5.3150   -1.2475    0.0000 C   0  0  0  0  0  0  0  0  0  0  0  0
    6.3043   -1.1432    0.0000 O   0  0  0  0  0  0  0  0  0  0  0  0
    4.7265   -0.4390    0.0000 C   0  0  0  0  0  0  0  0  0  0  0  0
    5.0365    0.5210    0.0000 N   0  0  0  0  0  0  0  0  0  0  0  0
    4.2265    1.1010    0.0000 N   0  0  0  0  0  0  0  0  0  0  0  0
    3.4165    0.5210    0.0000 N   0  0  0  0  0  0  0  0  0  0  0  0
    3.7265   -0.4390    0.0000 C   0  0  0  0  0  0  0  0  0  0  0  0
    3.1379   -1.2475    0.0000 C   0  0  0  0  0  0  0  0  0  0  0  0
    2.4668    0.8341    0.0000 C   0  0  0  0  0  0  0  0  0  0  0  0
    2.2614    1.8163    0.0000 C   0  0  0  0  0  0  0  0  0  0  0  0
    1.3161    2.1259    0.0000 C   0  0  0  0  0  0  0  0  0  0  0  0
    0.5693    1.4608    0.0000 C   0  0  0  0  0  0  0  0  0  0  0  0
    0.7680    0.4860    0.0000 C   0  0  0  0  0  0  0  0  0  0  0  0
    0.0196   -0.1772    0.0000 Cl  0  0  0  0  0  0  0  0  0  0  0  0
    1.7201    0.1690    0.0000 C   0  0  0  0  0  0  0  0  0  0  0  0
    1.9218   -0.8105    0.0000 Cl  0  0  0  0  0  0  0  0  0  0  0  0
  1  2  1  0  0  0  0
  2  3  2  0  0  0  0
  2  4  1  0  0  0  0
  4  5  1  0  0  0  0
  5  6  2  0  0  0  0
  6  7  1  0  0  0  0
  7  8  1  0  0  0  0
  8  4  2  0  0  0  0
  8  9  1  0  0  0  0
  7 10  1  0  0  0  0
 10 11  2  0  0  0  0
 11 12  1  0  0  0  0
 12 13  2  0  0  0  0
 13 14  1  0  0  0  0
 14 15  1  0  0  0  0
 14 16  2  0  0  0  0
 16 10  1  0  0  0  0
 16 17  1  0  0  0  0
M  END
>  <EXTREG>  (ZINC00138871)
ZINC00138871

>  <LOGBIO>
2.5000

$$$$
ZINC00139926
  -MTS-   02131516232D 0   0.00000     0.00000     0

 20 23  0  0  0  0  0  0  0  0999 V2000
    6.2776   -4.0381    0.0000 Br  0  0  0  0  0  0  0  0  0  0  0  0
    5.6870   -3.2311    0.0000 C   0  0  0  0  0  0  0  0  0  0  0  0
    6.0911   -2.3126    0.0000 C   0  0  0  0  0  0  0  0  0  0  0  0
    5.5020   -1.5110    0.0000 C   0  0  0  0  0  0  0  0  0  0  0  0
    4.5078   -1.6180    0.0000 C   0  0  0  0  0  0  0  0  0  0  0  0
    4.1026   -2.5265    0.0000 C   0  0  0  0  0  0  0  0  0  0  0  0
    4.6928   -3.3381    0.0000 C   0  0  0  0  0  0  0  0  0  0  0  0
    3.9192   -0.8095    0.0000 C   0  0  0  0  0  0  0  0  0  0  0  0
    4.2292    0.1505    0.0000 C   0  0  0  0  0  0  0  0  0  0  0  0
    3.4192    0.7305    0.0000 N   0  0  0  0  0  0  0  0  0  0  0  0
    3.3196    1.7286    0.0000 N   0  0  0  0  0  0  0  0  0  0  0  0
    2.4076    2.1389    0.0000 C   0  0  0  0  0  0  0  0  0  0  0  0
    2.3001    3.1344    0.0000 C   0  0  0  0  0  0  0  0  0  0  0  0
    1.3861    3.5401    0.0000 C   0  0  0  0  0  0  0  0  0  0  0  0
    0.5761    2.9478    0.0000 C   0  0  0  0  0  0  0  0  0  0  0  0
    0.6842    1.9589    0.0000 C   0  0  0  0  0  0  0  0  0  0  0  0
    1.5947    1.5506    0.0000 C   0  0  0  0  0  0  0  0  0  0  0  0
    1.6979    0.5612    0.0000 N   0  0  0  0  0  0  0  0  0  0  0  0
    2.6092    0.1505    0.0000 C   0  0  0  0  0  0  0  0  0  0  0  0
    2.9192   -0.8095    0.0000 N   0  0  0  0  0  0  0  0  0  0  0  0
  1  2  1  0  0  0  0
  2  3  2  0  0  0  0
  3  4  1  0  0  0  0
  4  5  2  0  0  0  0
  5  6  1  0  0  0  0
  6  7  2  0  0  0  0
  7  2  1  0  0  0  0
  5  8  1  0  0  0  0
  8  9  2  0  0  0  0
  9 10  1  0  0  0  0
 10 11  1  0  0  0  0
 11 12  2  0  0  0  0
 12 13  1  0  0  0  0
 13 14  1  0  0  0  0
 14 15  1  0  0  0  0
 15 16  1  0  0  0  0
 16 17  1  0  0  0  0
 17 12  1  0  0  0  0
 17 18  2  0  0  0  0
 18 19  1  0  0  0  0
 19 10  1  0  0  0  0
 19 20  2  0  0  0  0
 20  8  1  0  0  0  0
M  END
>  <EXTREG>  (ZINC00139926)
ZINC00139926

>  <LOGBIO>
2.5000

$$$$
ZINC00140051
  -MTS-   02131516232D 0   0.00000     0.00000     0

 22 25  0  0  0  0  0  0  0  0999 V2000
    3.5563   -3.8615    0.0000 C   0  0  0  0  0  0  0  0  0  0  0  0
    4.0528   -2.9935    0.0000 C   0  0  0  0  0  0  0  0  0  0  0  0
    5.0563   -2.9884    0.0000 C   0  0  0  0  0  0  0  0  0  0  0  0
    5.5484   -2.1239    0.0000 C   0  0  0  0  0  0  0  0  0  0  0  0
    5.0484   -1.2594    0.0000 N   0  0  0  0  0  0  0  0  0  0  0  0
    5.3584   -0.2994    0.0000 C   0  0  0  0  0  0  0  0  0  0  0  0
    4.5484    0.2806    0.0000 C   0  0  0  0  0  0  0  0  0  0  0  0
    4.5484    1.2806    0.0000 C   0  0  0  0  0  0  0  0  0  0  0  0
    3.6824    1.7806    0.0000 N   0  0  0  0  0  0  0  0  0  0  0  0
    3.5760    2.7838    0.0000 C   0  0  0  0  0  0  0  0  0  0  0  0
    4.3169    3.4554    0.0000 O   0  0  0  0  0  0  0  0  0  0  0  0
    2.6003    2.9850    0.0000 C   0  0  0  0  0  0  0  0  0  0  0  0
    2.1041    3.8568    0.0000 C   0  0  0  0  0  0  0  0  0  0  0  0
    1.1042    3.8616    0.0000 C   0  0  0  0  0  0  0  0  0  0  0  0
    0.6000    2.9940    0.0000 C   0  0  0  0  0  0  0  0  0  0  0  0
    1.0959    2.1316    0.0000 C   0  0  0  0  0  0  0  0  0  0  0  0
    2.0955    2.1262    0.0000 C   0  0  0  0  0  0  0  0  0  0  0  0
    2.7685    1.3747    0.0000 C   0  0  0  0  0  0  0  0  0  0  0  0
    2.5588    0.3969    0.0000 O   0  0  0  0  0  0  0  0  0  0  0  0
    3.7384   -0.2994    0.0000 N   0  0  0  0  0  0  0  0  0  0  0  0
    4.0484   -1.2594    0.0000 C   0  0  0  0  0  0  0  0  0  0  0  0
    3.5502   -2.1290    0.0000 C   0  0  0  0  0  0  0  0  0  0  0  0
  1  2  1  0  0  0  0
  2  3  1  0  0  0  0
  3  4  2  0  0  0  0
  4  5  1  0  0  0  0
  5  6  1  0  0  0  0
  6  7  2  0  0  0  0
  7  8  1  0  0  0  0
  8  9  1  0  0  0  0
  9 10  1  0  0  0  0
 10 11  2  0  0  0  0
 10 12  1  0  0  0  0
 12 13  2  0  0  0  0
 13 14  1  0  0  0  0
 14 15  2  0  0  0  0
 15 16  1  0  0  0  0
 16 17  2  0  0  0  0
 17 12  1  0  0  0  0
 17 18  1  0  0  0  0
 18  9  1  0  0  0  0
 18 19  2  0  0  0  0
  7 20  1  0  0  0  0
 20 21  2  0  0  0  0
 21  5  1  0  0  0  0
 21 22  1  0  0  0  0
 22  2  2  0  0  0  0
M  END
>  <EXTREG>  (ZINC00140051)
ZINC00140051

>  <LOGBIO>
2.5000

$$$$
ZINC00141323
  -MTS-   02131516232D 0   0.00000     0.00000     0

 22 23  0  0  0  0  0  0  0  0999 V2000
    3.0410   -3.8807    0.0000 C   0  0  0  0  0  0  0  0  0  0  0  0
    4.0391   -3.7764    0.0000 C   0  0  0  0  0  0  0  0  0  0  0  0
    4.6225   -4.5821    0.0000 O   0  0  0  0  0  0  0  0  0  0  0  0
    4.5283   -2.6807    0.0000 O   0  0  0  0  0  0  0  0  0  0  0  0
    3.8240   -1.7091    0.0000 N   0  0  0  0  0  0  0  0  0  0  0  0
    2.8259   -1.8119    0.0000 C   0  0  0  0  0  0  0  0  0  0  0  0
    1.9259   -2.2478    0.0000 C   0  0  0  0  0  0  0  0  0  0  0  0
    3.0992   -2.7738    0.0000 C   0  0  0  0  0  0  0  0  0  0  0  0
    2.2436   -1.0053    0.0000 C   0  0  0  0  0  0  0  0  0  0  0  0
    2.6505   -0.0918    0.0000 C   0  0  0  0  0  0  0  0  0  0  0  0
    3.6395    0.0151    0.0000 C   0  0  0  0  0  0  0  0  0  0  0  0
    4.2308   -0.7956    0.0000 C   0  0  0  0  0  0  0  0  0  0  0  0
    5.0602   -1.3543    0.0000 C   0  0  0  0  0  0  0  0  0  0  0  0
    4.9246   -0.0754    0.0000 C   0  0  0  0  0  0  0  0  0  0  0  0
    2.0615    0.7164    0.0000 O   0  0  0  0  0  0  0  0  0  0  0  0
    2.4683    1.6337    0.0000 C   0  0  0  0  0  0  0  0  0  0  0  0
    3.4576    1.7380    0.0000 O   0  0  0  0  0  0  0  0  0  0  0  0
    1.8798    2.4421    0.0000 C   0  0  0  0  0  0  0  0  0  0  0  0
    2.1898    3.4021    0.0000 O   0  0  0  0  0  0  0  0  0  0  0  0
    1.3798    3.9821    0.0000 C   0  0  0  0  0  0  0  0  0  0  0  0
    0.5698    3.4021    0.0000 C   0  0  0  0  0  0  0  0  0  0  0  0
    0.8798    2.4421    0.0000 C   0  0  0  0  0  0  0  0  0  0  0  0
  1  2  1  0  0  0  0
  2  3  2  0  0  0  0
  2  4  1  0  0  0  0
  4  5  1  0  0  0  0
  5  6  1  0  0  0  0
  6  7  1  0  0  0  0
  6  8  1  0  0  0  0
  6  9  1  0  0  0  0
  9 10  1  0  0  0  0
 10 11  1  0  0  0  0
 11 12  1  0  0  0  0
 12  5  1  0  0  0  0
 12 13  1  0  0  0  0
 12 14  1  0  0  0  0
 10 15  1  0  0  0  0
 15 16  1  0  0  0  0
 16 17  2  0  0  0  0
 16 18  1  0  0  0  0
 18 19  1  0  0  0  0
 19 20  1  0  0  0  0
 20 21  2  0  0  0  0
 21 22  1  0  0  0  0
 22 18  2  0  0  0  0
M  END
>  <EXTREG>  (ZINC00141323)
ZINC00141323

>  <LOGBIO>
2.5000

$$$$
ZINC00141600
  -MTS-   02131516232D 0   0.00000     0.00000     0

 23 23  0  0  1  0  0  0  0  0999 V2000
    0.8583    2.4228    0.0000 C   0  0  0  0  0  0  0  0  0  0  0  0
    0.8613    1.4194    0.0000 C   0  0  0  0  0  0  0  0  0  0  0  0
    1.7248    0.9255    0.0000 C   0  0  1  0  0  0  0  0  0  0  0  0
    2.2434    1.2273    0.0000 C   0  0  0  0  0  0  0  0  0  0  0  0
    1.7278   -0.0780    0.0000 C   0  0  2  0  0  0  0  0  0  0  0  0
    2.7649   -0.6712    0.0000 N   0  0  0  0  0  0  0  0  0  0  0  0
    3.6313   -0.1651    0.0000 C   0  0  0  0  0  0  0  0  0  0  0  0
    3.6302    0.8384    0.0000 O   0  0  0  0  0  0  0  0  0  0  0  0
    4.4989   -0.6624    0.0000 C   0  0  0  0  0  0  0  0  0  0  0  0
    4.5030   -1.6659    0.0000 C   0  0  0  0  0  0  0  0  0  0  0  0
    5.3670   -2.1588    0.0000 C   0  0  0  0  0  0  0  0  0  0  0  0
    6.2320   -1.6570    0.0000 C   0  0  0  0  0  0  0  0  0  0  0  0
    6.2329   -0.6622    0.0000 C   0  0  0  0  0  0  0  0  0  0  0  0
    5.3639   -0.1606    0.0000 C   0  0  0  0  0  0  0  0  0  0  0  0
    7.0983   -2.1565    0.0000 C   0  0  0  0  0  0  0  0  0  0  0  0
    7.5978   -1.2902    0.0000 F   0  0  0  0  0  0  0  0  0  0  0  0
    6.5988   -3.0228    0.0000 F   0  0  0  0  0  0  0  0  0  0  0  0
    7.9646   -2.6560    0.0000 F   0  0  0  0  0  0  0  0  0  0  0  0
    0.8635   -0.5810    0.0000 C   0  0  0  0  0  0  0  0  0  0  0  0
    0.8665   -1.5844    0.0000 O   0  0  0  0  0  0  0  0  0  0  0  0
    0.0000   -0.0871    0.0000 O   0  0  0  0  0  0  0  0  0  0  0  0
    1.2072    0.2203    0.0000 H   0  0  0  0  0  0  0  0  0  0  0  0
    1.7225    1.5255    0.0000 H   0  0  0  0  0  0  0  0  0  0  0  0
  1  2  1  0  0  0  0
  2  3  1  0  0  0  0
  3 23  1  6  0  0  0
  3  4  1  1  0  0  0
  3  5  1  0  0  0  0
  5 22  1  1  0  0  0
  5  6  1  0  0  0  0
  6  7  1  0  0  0  0
  7  8  2  0  0  0  0
  7  9  1  0  0  0  0
  9 10  2  0  0  0  0
 10 11  1  0  0  0  0
 11 12  2  0  0  0  0
 12 13  1  0  0  0  0
 13 14  2  0  0  0  0
 14  9  1  0  0  0  0
 12 15  1  0  0  0  0
 15 16  1  0  0  0  0
 15 17  1  0  0  0  0
 15 18  1  0  0  0  0
  5 19  1  6  0  0  0
 19 20  1  0  0  0  0
 19 21  2  0  0  0  0
M  END
>  <EXTREG>  (ZINC00141600)
ZINC00141600

>  <LOGBIO>
2.5000

$$$$
ZINC00142325
  -MTS-   02131516232D 0   0.00000     0.00000     0

 23 24  0  0  0  0  0  0  0  0999 V2000
    9.5288    1.4978    0.0000 C   0  0  0  0  0  0  0  0  0  0  0  0
    8.6591    1.9982    0.0000 C   0  0  0  0  0  0  0  0  0  0  0  0
    8.6586    2.9930    0.0000 C   0  0  0  0  0  0  0  0  0  0  0  0
    7.7935    1.4974    0.0000 C   0  0  0  0  0  0  0  0  0  0  0  0
    6.9235    1.9974    0.0000 C   0  0  0  0  0  0  0  0  0  0  0  0
    6.0635    1.4974    0.0000 C   0  0  0  0  0  0  0  0  0  0  0  0
    6.0635    0.4974    0.0000 C   0  0  0  0  0  0  0  0  0  0  0  0
    5.1968   -0.0013    0.0000 O   0  0  0  0  0  0  0  0  0  0  0  0
    5.1952   -1.0047    0.0000 C   0  0  0  0  0  0  0  0  0  0  0  0
    4.3324   -1.4999    0.0000 C   0  0  0  0  0  0  0  0  0  0  0  0
    4.3309   -2.5034    0.0000 O   0  0  0  0  0  0  0  0  0  0  0  0
    3.2944   -0.8978    0.0000 N   0  0  0  0  0  0  0  0  0  0  0  0
    2.2540   -1.4957    0.0000 C   0  0  0  0  0  0  0  0  0  0  0  0
    1.3855   -0.9931    0.0000 C   0  0  0  0  0  0  0  0  0  0  0  0
    1.3860    0.0069    0.0000 C   0  0  0  0  0  0  0  0  0  0  0  0
    0.5240   -1.4904    0.0000 C   0  0  0  0  0  0  0  0  0  0  0  0
    0.5210   -2.4904    0.0000 C   0  0  0  0  0  0  0  0  0  0  0  0
    1.3795   -2.9930    0.0000 C   0  0  0  0  0  0  0  0  0  0  0  0
    2.2510   -2.4957    0.0000 C   0  0  0  0  0  0  0  0  0  0  0  0
    3.1150   -2.9992    0.0000 C   0  0  0  0  0  0  0  0  0  0  0  0
    6.9235   -0.0026    0.0000 C   0  0  0  0  0  0  0  0  0  0  0  0
    7.7935    0.4974    0.0000 C   0  0  0  0  0  0  0  0  0  0  0  0
    8.6591   -0.0035    0.0000 C   0  0  0  0  0  0  0  0  0  0  0  0
  1  2  1  0  0  0  0
  2  3  1  0  0  0  0
  2  4  1  0  0  0  0
  4  5  2  0  0  0  0
  5  6  1  0  0  0  0
  6  7  2  0  0  0  0
  7  8  1  0  0  0  0
  8  9  1  0  0  0  0
  9 10  1  0  0  0  0
 10 11  2  0  0  0  0
 10 12  1  0  0  0  0
 12 13  1  0  0  0  0
 13 14  2  0  0  0  0
 14 15  1  0  0  0  0
 14 16  1  0  0  0  0
 16 17  2  0  0  0  0
 17 18  1  0  0  0  0
 18 19  2  0  0  0  0
 19 13  1  0  0  0  0
 19 20  1  0  0  0  0
  7 21  1  0  0  0  0
 21 22  2  0  0  0  0
 22  4  1  0  0  0  0
 22 23  1  0  0  0  0
M  END
>  <EXTREG>  (ZINC00142325)
ZINC00142325

>  <LOGBIO>
2.5000

$$$$
ZINC00143159
  -MTS-   02131516232D 0   0.00000     0.00000     0

 21 23  0  0  0  0  0  0  0  0999 V2000
    6.5854    3.2465    0.0000 O   0  0  0  0  0  0  0  0  0  0  0  0
    5.7198    2.7456    0.0000 C   0  0  0  0  0  0  0  0  0  0  0  0
    4.8498    3.2456    0.0000 C   0  0  0  0  0  0  0  0  0  0  0  0
    3.9898    2.7456    0.0000 C   0  0  0  0  0  0  0  0  0  0  0  0
    3.9898    1.7456    0.0000 C   0  0  0  0  0  0  0  0  0  0  0  0
    4.8498    1.2456    0.0000 C   0  0  0  0  0  0  0  0  0  0  0  0
    4.8473    0.2456    0.0000 O   0  0  0  0  0  0  0  0  0  0  0  0
    5.7198    1.7456    0.0000 C   0  0  0  0  0  0  0  0  0  0  0  0
    3.1231    1.2469    0.0000 C   0  0  0  0  0  0  0  0  0  0  0  0
    2.2546    1.7495    0.0000 O   0  0  0  0  0  0  0  0  0  0  0  0
    3.1210    0.2521    0.0000 C   0  0  0  0  0  0  0  0  0  0  0  0
    2.2540   -0.2461    0.0000 C   0  0  0  0  0  0  0  0  0  0  0  0
    1.3855    0.2565    0.0000 C   0  0  0  0  0  0  0  0  0  0  0  0
    0.5240   -0.2409    0.0000 C   0  0  0  0  0  0  0  0  0  0  0  0
    0.5210   -1.2409    0.0000 C   0  0  0  0  0  0  0  0  0  0  0  0
    1.3795   -1.7435    0.0000 C   0  0  0  0  0  0  0  0  0  0  0  0
    1.3792   -2.7447    0.0000 C   0  0  0  0  0  0  0  0  0  0  0  0
    2.2443   -3.2465    0.0000 C   0  0  0  0  0  0  0  0  0  0  0  0
    3.1133   -2.7447    0.0000 C   0  0  0  0  0  0  0  0  0  0  0  0
    3.1122   -1.7500    0.0000 C   0  0  0  0  0  0  0  0  0  0  0  0
    2.2510   -1.2461    0.0000 C   0  0  0  0  0  0  0  0  0  0  0  0
  1  2  1  0  0  0  0
  2  3  2  0  0  0  0
  3  4  1  0  0  0  0
  4  5  2  0  0  0  0
  5  6  1  0  0  0  0
  6  7  1  0  0  0  0
  6  8  2  0  0  0  0
  8  2  1  0  0  0  0
  5  9  1  0  0  0  0
  9 10  2  0  0  0  0
  9 11  1  0  0  0  0
 11 12  1  0  0  0  0
 12 13  2  0  0  0  0
 13 14  1  0  0  0  0
 14 15  2  0  0  0  0
 15 16  1  0  0  0  0
 16 17  1  0  0  0  0
 17 18  2  0  0  0  0
 18 19  1  0  0  0  0
 19 20  2  0  0  0  0
 20 21  1  0  0  0  0
 21 12  1  0  0  0  0
 21 16  2  0  0  0  0
M  END
>  <EXTREG>  (ZINC00143159)
ZINC00143159

>  <LOGBIO>
2.5000

$$$$
ZINC00143772
  -MTS-   02131516232D 0   0.00000     0.00000     0

 20 21  0  0  1  0  0  0  0  0999 V2000
    3.4778    3.2399    0.0000 C   0  0  0  0  0  0  0  0  0  0  0  0
    2.6123    2.7390    0.0000 C   0  0  2  0  0  0  0  0  0  0  0  0
    1.7423    3.2390    0.0000 C   0  0  0  0  0  0  0  0  0  0  0  0
    0.8823    2.7390    0.0000 C   0  0  0  0  0  0  0  0  0  0  0  0
    0.8823    1.7390    0.0000 C   0  0  0  0  0  0  0  0  0  0  0  0
    1.7423    1.2390    0.0000 N   0  0  0  0  0  0  0  0  0  0  0  0
    2.6123    1.7390    0.0000 C   0  0  0  0  0  0  0  0  0  0  0  0
    1.7397    0.2390    0.0000 S   0  0  0  0  0  0  0  0  0  0  0  0
    2.7397    0.2365    0.0000 O   0  0  0  0  0  0  0  0  0  0  0  0
    0.7398    0.2415    0.0000 O   0  0  0  0  0  0  0  0  0  0  0  0
    1.7372   -0.7610    0.0000 C   0  0  0  0  0  0  0  0  0  0  0  0
    0.8675   -1.2614    0.0000 C   0  0  0  0  0  0  0  0  0  0  0  0
    0.8670   -2.2562    0.0000 C   0  0  0  0  0  0  0  0  0  0  0  0
    0.0000   -2.7545    0.0000 Cl  0  0  0  0  0  0  0  0  0  0  0  0
    1.7313   -2.7592    0.0000 C   0  0  0  0  0  0  0  0  0  0  0  0
    1.7263   -3.7592    0.0000 Cl  0  0  0  0  0  0  0  0  0  0  0  0
    2.5960   -2.2674    0.0000 C   0  0  0  0  0  0  0  0  0  0  0  0
    2.6015   -1.2640    0.0000 C   0  0  0  0  0  0  0  0  0  0  0  0
    3.4698   -0.7679    0.0000 Cl  0  0  0  0  0  0  0  0  0  0  0  0
    2.6114    3.3390    0.0000 H   0  0  0  0  0  0  0  0  0  0  0  0
  2  1  1  1  0  0  0
  2 20  1  6  0  0  0
  2  3  1  0  0  0  0
  3  4  1  0  0  0  0
  4  5  1  0  0  0  0
  5  6  1  0  0  0  0
  6  7  1  0  0  0  0
  7  2  1  0  0  0  0
  6  8  1  0  0  0  0
  8  9  2  0  0  0  0
  8 10  2  0  0  0  0
  8 11  1  0  0  0  0
 11 12  2  0  0  0  0
 12 13  1  0  0  0  0
 13 14  1  0  0  0  0
 13 15  2  0  0  0  0
 15 16  1  0  0  0  0
 15 17  1  0  0  0  0
 17 18  2  0  0  0  0
 18 11  1  0  0  0  0
 18 19  1  0  0  0  0
M  END
>  <EXTREG>  (ZINC00143772)
ZINC00143772

>  <LOGBIO>
2.5000

$$$$
ZINC00148440
  -MTS-   02131516232D 0   0.00000     0.00000     0

 18 20  0  0  0  0  0  0  0  0999 V2000
    2.0616   -2.0621    0.0000 O   0  0  0  0  0  0  0  0  0  0  0  0
    3.0558   -1.9547    0.0000 C   0  0  0  0  0  0  0  0  0  0  0  0
    3.6488   -2.7642    0.0000 C   0  0  0  0  0  0  0  0  0  0  0  0
    4.6376   -2.6553    0.0000 C   0  0  0  0  0  0  0  0  0  0  0  0
    5.0426   -1.7410    0.0000 C   0  0  0  0  0  0  0  0  0  0  0  0
    4.4588   -0.9356    0.0000 C   0  0  0  0  0  0  0  0  0  0  0  0
    3.4608   -1.0404    0.0000 C   0  0  0  0  0  0  0  0  0  0  0  0
    2.8723   -0.2319    0.0000 N   0  0  0  0  0  0  0  0  0  0  0  0
    3.1823    0.7281    0.0000 C   0  0  0  0  0  0  0  0  0  0  0  0
    4.1320    1.0413    0.0000 O   0  0  0  0  0  0  0  0  0  0  0  0
    2.3723    1.3081    0.0000 C   0  0  0  0  0  0  0  0  0  0  0  0
    2.2727    2.3062    0.0000 C   0  0  0  0  0  0  0  0  0  0  0  0
    1.3607    2.7165    0.0000 C   0  0  0  0  0  0  0  0  0  0  0  0
    0.5478    2.1282    0.0000 C   0  0  0  0  0  0  0  0  0  0  0  0
    0.6509    1.1388    0.0000 C   0  0  0  0  0  0  0  0  0  0  0  0
    1.5623    0.7281    0.0000 C   0  0  0  0  0  0  0  0  0  0  0  0
    1.8723   -0.2319    0.0000 C   0  0  0  0  0  0  0  0  0  0  0  0
    1.2838   -1.0404    0.0000 O   0  0  0  0  0  0  0  0  0  0  0  0
  1  2  1  0  0  0  0
  2  3  2  0  0  0  0
  3  4  1  0  0  0  0
  4  5  2  0  0  0  0
  5  6  1  0  0  0  0
  6  7  2  0  0  0  0
  7  2  1  0  0  0  0
  7  8  1  0  0  0  0
  8  9  1  0  0  0  0
  9 10  2  0  0  0  0
  9 11  1  0  0  0  0
 11 12  2  0  0  0  0
 12 13  1  0  0  0  0
 13 14  2  0  0  0  0
 14 15  1  0  0  0  0
 15 16  2  0  0  0  0
 16 11  1  0  0  0  0
 16 17  1  0  0  0  0
 17  8  1  0  0  0  0
 17 18  2  0  0  0  0
M  END
>  <EXTREG>  (ZINC00148440)
ZINC00148440

>  <LOGBIO>
2.5000

$$$$
ZINC00149607
  -MTS-   02131516232D 0   0.00000     0.00000     0

 18 19  0  0  0  0  0  0  0  0999 V2000
    2.4351   -3.6560    0.0000 F   0  0  0  0  0  0  0  0  0  0  0  0
    2.8379   -2.7406    0.0000 C   0  0  0  0  0  0  0  0  0  0  0  0
    1.9225   -2.3379    0.0000 F   0  0  0  0  0  0  0  0  0  0  0  0
    3.7532   -3.1433    0.0000 F   0  0  0  0  0  0  0  0  0  0  0  0
    3.2406   -1.8253    0.0000 C   0  0  0  0  0  0  0  0  0  0  0  0
    4.2379   -1.7150    0.0000 C   0  0  0  0  0  0  0  0  0  0  0  0
    4.6367   -0.8037    0.0000 C   0  0  0  0  0  0  0  0  0  0  0  0
    4.0462    0.0033    0.0000 N   0  0  0  0  0  0  0  0  0  0  0  0
    3.0569   -0.1010    0.0000 C   0  0  0  0  0  0  0  0  0  0  0  0
    2.6500   -1.0183    0.0000 C   0  0  0  0  0  0  0  0  0  0  0  0
    2.4683    0.7075    0.0000 S   0  0  0  0  0  0  0  0  0  0  0  0
    1.6599    0.1189    0.0000 O   0  0  0  0  0  0  0  0  0  0  0  0
    3.2768    1.2960    0.0000 O   0  0  0  0  0  0  0  0  0  0  0  0
    1.8798    1.5160    0.0000 C   0  0  0  0  0  0  0  0  0  0  0  0
    2.1898    2.4760    0.0000 S   0  0  0  0  0  0  0  0  0  0  0  0
    1.3798    3.0560    0.0000 C   0  0  0  0  0  0  0  0  0  0  0  0
    0.5698    2.4760    0.0000 C   0  0  0  0  0  0  0  0  0  0  0  0
    0.8798    1.5160    0.0000 C   0  0  0  0  0  0  0  0  0  0  0  0
  1  2  1  0  0  0  0
  2  3  1  0  0  0  0
  2  4  1  0  0  0  0
  2  5  1  0  0  0  0
  5  6  2  0  0  0  0
  6  7  1  0  0  0  0
  7  8  2  0  0  0  0
  8  9  1  0  0  0  0
  9 10  2  0  0  0  0
 10  5  1  0  0  0  0
  9 11  1  0  0  0  0
 11 12  2  0  0  0  0
 11 13  2  0  0  0  0
 11 14  1  0  0  0  0
 14 15  1  0  0  0  0
 15 16  1  0  0  0  0
 16 17  2  0  0  0  0
 17 18  1  0  0  0  0
 18 14  2  0  0  0  0
M  END
>  <EXTREG>  (ZINC00149607)
ZINC00149607

>  <LOGBIO>
2.5000

$$$$
ZINC00149839
  -MTS-   02131516232D 0   0.00000     0.00000     0

 20 21  0  0  0  0  0  0  0  0999 V2000
    3.5907    0.7532    0.0000 C   0  0  0  0  0  0  0  0  0  0  0  0
    3.0022    1.5617    0.0000 N   0  0  0  0  0  0  0  0  0  0  0  0
    3.3122    2.5217    0.0000 C   0  0  0  0  0  0  0  0  0  0  0  0
    2.5022    3.1017    0.0000 N   0  0  0  0  0  0  0  0  0  0  0  0
    1.6922    2.5217    0.0000 C   0  0  0  0  0  0  0  0  0  0  0  0
    2.0022    1.5617    0.0000 C   0  0  0  0  0  0  0  0  0  0  0  0
    1.4137    0.7532    0.0000 S   0  0  0  0  0  0  0  0  0  0  0  0
    1.8196   -0.1607    0.0000 C   0  0  0  0  0  0  0  0  0  0  0  0
    1.2299   -0.9726    0.0000 C   0  0  0  0  0  0  0  0  0  0  0  0
    1.6355   -1.8809    0.0000 C   0  0  0  0  0  0  0  0  0  0  0  0
    2.6298   -1.9873    0.0000 C   0  0  0  0  0  0  0  0  0  0  0  0
    3.2185   -1.1854    0.0000 C   0  0  0  0  0  0  0  0  0  0  0  0
    2.8139   -0.2671    0.0000 N   0  0  0  0  0  0  0  0  0  0  0  0
    3.0334   -2.9022    0.0000 C   0  0  0  0  0  0  0  0  0  0  0  0
    3.9484   -2.4986    0.0000 F   0  0  0  0  0  0  0  0  0  0  0  0
    2.1185   -3.3058    0.0000 F   0  0  0  0  0  0  0  0  0  0  0  0
    3.4371   -3.8172    0.0000 F   0  0  0  0  0  0  0  0  0  0  0  0
    0.7425    2.8348    0.0000 N   0  3  0  0  0  0  0  0  0  0  0  0
    0.5376    3.8172    0.0000 O   0  5  0  0  0  0  0  0  0  0  0  0
    0.0000    2.1728    0.0000 O   0  0  0  0  0  0  0  0  0  0  0  0
  1  2  1  0  0  0  0
  2  3  1  0  0  0  0
  3  4  2  0  0  0  0
  4  5  1  0  0  0  0
  5  6  2  0  0  0  0
  6  2  1  0  0  0  0
  6  7  1  0  0  0  0
  7  8  1  0  0  0  0
  8  9  2  0  0  0  0
  9 10  1  0  0  0  0
 10 11  2  0  0  0  0
 11 12  1  0  0  0  0
 12 13  2  0  0  0  0
 13  8  1  0  0  0  0
 11 14  1  0  0  0  0
 14 15  1  0  0  0  0
 14 16  1  0  0  0  0
 14 17  1  0  0  0  0
  5 18  1  0  0  0  0
 18 19  1  0  0  0  0
 18 20  2  0  0  0  0
M  CHG  2  18   1  19  -1
M  END
>  <EXTREG>  (ZINC00149839)
ZINC00149839

>  <LOGBIO>
2.5000

$$$$
ZINC00150509
  -MTS-   02131516232D 0   0.00000     0.00000     0

 17 17  0  0  0  0  0  0  0  0999 V2000
    0.6000    0.3343    0.0000 C   0  0  0  0  0  0  0  0  0  0  0  0
    1.6000    0.3378    0.0000 S   0  0  0  0  0  0  0  0  0  0  0  0
    1.6035   -0.6622    0.0000 O   0  0  0  0  0  0  0  0  0  0  0  0
    1.5965    1.3378    0.0000 O   0  0  0  0  0  0  0  0  0  0  0  0
    3.0000    0.3427    0.0000 N   0  0  0  0  0  0  0  0  0  0  0  0
    3.5030   -0.5216    0.0000 C   0  0  0  0  0  0  0  0  0  0  0  0
    3.0052   -1.3929    0.0000 C   0  0  0  0  0  0  0  0  0  0  0  0
    3.5073   -2.2516    0.0000 C   0  0  0  0  0  0  0  0  0  0  0  0
    4.5073   -2.2491    0.0000 C   0  0  0  0  0  0  0  0  0  0  0  0
    5.0052   -1.3878    0.0000 C   0  0  0  0  0  0  0  0  0  0  0  0
    4.5030   -0.5191    0.0000 C   0  0  0  0  0  0  0  0  0  0  0  0
    6.0052   -1.3878    0.0000 C   0  0  0  0  0  0  0  0  0  0  0  0
    7.0052   -1.3878    0.0000 N   0  0  0  0  0  0  0  0  0  0  0  0
    3.5963    1.3840    0.0000 S   0  0  0  0  0  0  0  0  0  0  0  0
    4.0933    2.2518    0.0000 C   0  0  0  0  0  0  0  0  0  0  0  0
    2.7286    1.8810    0.0000 O   0  0  0  0  0  0  0  0  0  0  0  0
    4.4641    0.8870    0.0000 O   0  0  0  0  0  0  0  0  0  0  0  0
  1  2  1  0  0  0  0
  2  3  2  0  0  0  0
  2  4  2  0  0  0  0
  2  5  1  0  0  0  0
  5  6  1  0  0  0  0
  6  7  2  0  0  0  0
  7  8  1  0  0  0  0
  8  9  2  0  0  0  0
  9 10  1  0  0  0  0
 10 11  2  0  0  0  0
 11  6  1  0  0  0  0
 10 12  1  0  0  0  0
 12 13  3  0  0  0  0
  5 14  1  0  0  0  0
 14 15  1  0  0  0  0
 14 16  2  0  0  0  0
 14 17  2  0  0  0  0
M  END
>  <EXTREG>  (ZINC00150509)
ZINC00150509

>  <LOGBIO>
2.5000

$$$$
ZINC00152503
  -MTS-   02131516232D 0   0.00000     0.00000     0

 12 12  0  0  0  0  0  0  0  0999 V2000
    3.9922    1.2108    0.0000 C   0  0  0  0  0  0  0  0  0  0  0  0
    3.1257    1.7100    0.0000 O   0  0  0  0  0  0  0  0  0  0  0  0
    2.2601    1.2091    0.0000 C   0  0  0  0  0  0  0  0  0  0  0  0
    1.3901    1.7091    0.0000 C   0  0  0  0  0  0  0  0  0  0  0  0
    0.5301    1.2091    0.0000 C   0  0  0  0  0  0  0  0  0  0  0  0
    0.5301    0.2091    0.0000 C   0  0  0  0  0  0  0  0  0  0  0  0
    1.3901   -0.2909    0.0000 C   0  0  0  0  0  0  0  0  0  0  0  0
    1.3876   -1.2909    0.0000 O   0  0  0  0  0  0  0  0  0  0  0  0
    0.5204   -1.7887    0.0000 C   0  0  0  0  0  0  0  0  0  0  0  0
    2.2601    0.2091    0.0000 C   0  0  0  0  0  0  0  0  0  0  0  0
    3.1257   -0.2918    0.0000 O   0  0  0  0  0  0  0  0  0  0  0  0
    3.1247   -1.2918    0.0000 C   0  0  0  0  0  0  0  0  0  0  0  0
  1  2  1  0  0  0  0
  2  3  1  0  0  0  0
  3  4  2  0  0  0  0
  4  5  1  0  0  0  0
  5  6  2  0  0  0  0
  6  7  1  0  0  0  0
  7  8  1  0  0  0  0
  8  9  1  0  0  0  0
  7 10  2  0  0  0  0
 10  3  1  0  0  0  0
 10 11  1  0  0  0  0
 11 12  1  0  0  0  0
M  END
>  <EXTREG>  (ZINC00152503)
ZINC00152503

>  <LOGBIO>
2.5000

$$$$
ZINC00152621
  -MTS-   02131516232D 0   0.00000     0.00000     0

 19 20  0  0  0  0  0  0  0  0999 V2000
    0.3565    2.8488    0.0000 F   0  0  0  0  0  0  0  0  0  0  0  0
    0.8625    1.9863    0.0000 C   0  0  0  0  0  0  0  0  0  0  0  0
    1.7250    2.4923    0.0000 F   0  0  0  0  0  0  0  0  0  0  0  0
    0.0000    1.4802    0.0000 F   0  0  0  0  0  0  0  0  0  0  0  0
    1.3686    1.1238    0.0000 C   0  0  0  0  0  0  0  0  0  0  0  0
    0.8738    0.2508    0.0000 C   0  0  0  0  0  0  0  0  0  0  0  0
    1.3789   -0.6062    0.0000 C   0  0  0  0  0  0  0  0  0  0  0  0
    2.3789   -0.6002    0.0000 C   0  0  0  0  0  0  0  0  0  0  0  0
    2.8737    0.2628    0.0000 C   0  0  0  0  0  0  0  0  0  0  0  0
    3.8737    0.2663    0.0000 C   0  0  0  0  0  0  0  0  0  0  0  0
    4.3768   -0.5980    0.0000 N   0  3  0  0  0  0  0  0  0  0  0  0
    3.8789   -1.4692    0.0000 C   0  0  0  0  0  0  0  0  0  0  0  0
    4.3811   -2.3280    0.0000 C   0  0  0  0  0  0  0  0  0  0  0  0
    5.3811   -2.3255    0.0000 C   0  0  0  0  0  0  0  0  0  0  0  0
    5.8789   -1.4642    0.0000 C   0  0  0  0  0  0  0  0  0  0  0  0
    5.3768   -0.5955    0.0000 C   0  0  0  0  0  0  0  0  0  0  0  0
    6.8789   -1.4642    0.0000 C   0  0  0  0  0  0  0  0  0  0  0  0
    7.8789   -1.4642    0.0000 N   0  0  0  0  0  0  0  0  0  0  0  0
    2.3685    1.1298    0.0000 C   0  0  0  0  0  0  0  0  0  0  0  0
  1  2  1  0  0  0  0
  2  3  1  0  0  0  0
  2  4  1  0  0  0  0
  2  5  1  0  0  0  0
  5  6  2  0  0  0  0
  6  7  1  0  0  0  0
  7  8  2  0  0  0  0
  8  9  1  0  0  0  0
  9 10  1  0  0  0  0
 10 11  1  0  0  0  0
 11 12  2  0  0  0  0
 12 13  1  0  0  0  0
 13 14  2  0  0  0  0
 14 15  1  0  0  0  0
 15 16  2  0  0  0  0
 16 11  1  0  0  0  0
 15 17  1  0  0  0  0
 17 18  3  0  0  0  0
  9 19  2  0  0  0  0
 19  5  1  0  0  0  0
M  CHG  1  11   1
M  END
>  <EXTREG>  (ZINC00152621)
ZINC00152621

>  <LOGBIO>
2.5000

$$$$
ZINC00152799
  -MTS-   02131516232D 0   0.00000     0.00000     0

 27 29  0  0  1  0  0  0  0  0999 V2000
    8.4832    4.1525    0.0000 C   0  0  0  0  0  0  0  0  0  0  0  0
    7.6177    3.6517    0.0000 C   0  0  0  0  0  0  0  0  0  0  0  0
    6.7477    4.1517    0.0000 C   0  0  0  0  0  0  0  0  0  0  0  0
    5.8877    3.6517    0.0000 C   0  0  0  0  0  0  0  0  0  0  0  0
    5.8877    2.6517    0.0000 C   0  0  0  0  0  0  0  0  0  0  0  0
    5.0177    2.1517    0.0000 C   0  0  0  0  0  0  0  0  0  0  0  0
    5.0177    1.1517    0.0000 C   0  0  0  0  0  0  0  0  0  0  0  0
    4.1522    0.6508    0.0000 N   0  0  0  0  0  0  0  0  0  0  0  0
    4.1532   -0.3526    0.0000 C   0  0  0  0  0  0  0  0  0  0  0  0
    5.0194   -0.8522    0.0000 O   0  0  0  0  0  0  0  0  0  0  0  0
    3.1184   -0.9500    0.0000 C   0  0  0  0  0  0  0  0  0  0  0  0
    3.1196   -2.1534    0.0000 C   0  0  2  0  0  0  0  0  0  0  0  0
    2.2581   -2.6507    0.0000 C   0  0  0  0  0  0  0  0  0  0  0  0
    1.3896   -2.1481    0.0000 C   0  0  0  0  0  0  0  0  0  0  0  0
    0.5181   -2.6454    0.0000 O   0  0  0  0  0  0  0  0  0  0  0  0
    1.3927   -1.1481    0.0000 O   0  0  0  0  0  0  0  0  0  0  0  0
    3.9859   -2.6530    0.0000 C   0  0  0  0  0  0  0  0  0  0  0  0
    3.9873   -3.6564    0.0000 C   0  0  0  0  0  0  0  0  0  0  0  0
    4.8501   -4.1517    0.0000 C   0  0  0  0  0  0  0  0  0  0  0  0
    5.7164   -3.6521    0.0000 C   0  0  0  0  0  0  0  0  0  0  0  0
    5.7199   -2.6573    0.0000 C   0  0  0  0  0  0  0  0  0  0  0  0
    4.8522   -2.1535    0.0000 C   0  0  0  0  0  0  0  0  0  0  0  0
    5.8877    0.6517    0.0000 C   0  0  0  0  0  0  0  0  0  0  0  0
    6.7477    1.1517    0.0000 C   0  0  0  0  0  0  0  0  0  0  0  0
    6.7477    2.1517    0.0000 C   0  0  0  0  0  0  0  0  0  0  0  0
    7.6177    2.6517    0.0000 N   0  0  0  0  0  0  0  0  0  0  0  0
    3.6390   -1.8530    0.0000 H   0  0  0  0  0  0  0  0  0  0  0  0
  1  2  1  0  0  0  0
  2  3  2  0  0  0  0
  3  4  1  0  0  0  0
  4  5  2  0  0  0  0
  5  6  1  0  0  0  0
  6  7  2  0  0  0  0
  7  8  1  0  0  0  0
  8  9  1  0  0  0  0
  9 10  2  0  0  0  0
  9 11  1  0  0  0  0
 12 11  1  1  0  0  0
 12 27  1  6  0  0  0
 12 13  1  0  0  0  0
 13 14  1  0  0  0  0
 14 15  1  0  0  0  0
 14 16  2  0  0  0  0
 12 17  1  0  0  0  0
 17 18  2  0  0  0  0
 18 19  1  0  0  0  0
 19 20  2  0  0  0  0
 20 21  1  0  0  0  0
 21 22  2  0  0  0  0
 22 17  1  0  0  0  0
  7 23  1  0  0  0  0
 23 24  2  0  0  0  0
 24 25  1  0  0  0  0
 25  5  1  0  0  0  0
 25 26  2  0  0  0  0
 26  2  1  0  0  0  0
M  END
>  <EXTREG>  (ZINC00152799)
ZINC00152799

>  <LOGBIO>
2.5000

$$$$
ZINC00152906
  -MTS-   02131516232D 0   0.00000     0.00000     0

 11 11  0  0  0  0  0  0  0  0999 V2000
    2.0991    1.9036    0.0000 C   0  0  0  0  0  0  0  0  0  0  0  0
    2.5991    1.0376    0.0000 N   0  0  0  0  0  0  0  0  0  0  0  0
    3.5991    1.0376    0.0000 C   0  0  0  0  0  0  0  0  0  0  0  0
    4.5991    1.0376    0.0000 N   0  0  0  0  0  0  0  0  0  0  0  0
    2.0991    0.1716    0.0000 C   0  0  0  0  0  0  0  0  0  0  0  0
    1.0956    0.1706    0.0000 C   0  0  0  0  0  0  0  0  0  0  0  0
    0.6000   -0.6919    0.0000 C   0  0  0  0  0  0  0  0  0  0  0  0
    1.0991   -1.5585    0.0000 C   0  0  0  0  0  0  0  0  0  0  0  0
    0.5970   -2.4232    0.0000 Cl  0  0  0  0  0  0  0  0  0  0  0  0
    2.0939   -1.5625    0.0000 N   0  0  0  0  0  0  0  0  0  0  0  0
    2.5982   -0.6949    0.0000 N   0  0  0  0  0  0  0  0  0  0  0  0
  1  2  1  0  0  0  0
  2  3  1  0  0  0  0
  3  4  3  0  0  0  0
  2  5  1  0  0  0  0
  5  6  2  0  0  0  0
  6  7  1  0  0  0  0
  7  8  2  0  0  0  0
  8  9  1  0  0  0  0
  8 10  1  0  0  0  0
 10 11  2  0  0  0  0
 11  5  1  0  0  0  0
M  END
>  <EXTREG>  (ZINC00152906)
ZINC00152906

>  <LOGBIO>
2.5000

$$$$
ZINC00153110
  -MTS-   02131516232D 0   0.00000     0.00000     0

 16 17  0  0  0  0  0  0  0  0999 V2000
    1.0691   -0.8258    0.0000 Cl  0  0  0  0  0  0  0  0  0  0  0  0
    2.0633   -0.7184    0.0000 C   0  0  0  0  0  0  0  0  0  0  0  0
    2.6563   -1.5279    0.0000 C   0  0  0  0  0  0  0  0  0  0  0  0
    3.6451   -1.4191    0.0000 C   0  0  0  0  0  0  0  0  0  0  0  0
    4.0501   -0.5048    0.0000 C   0  0  0  0  0  0  0  0  0  0  0  0
    5.0446   -0.3999    0.0000 Cl  0  0  0  0  0  0  0  0  0  0  0  0
    3.4663    0.3007    0.0000 C   0  0  0  0  0  0  0  0  0  0  0  0
    2.4683    0.1959    0.0000 C   0  0  0  0  0  0  0  0  0  0  0  0
    1.8798    1.0044    0.0000 N   0  0  0  0  0  0  0  0  0  0  0  0
    2.1898    1.9644    0.0000 C   0  0  0  0  0  0  0  0  0  0  0  0
    1.3798    2.5444    0.0000 C   0  0  0  0  0  0  0  0  0  0  0  0
    0.5698    1.9644    0.0000 C   0  0  0  0  0  0  0  0  0  0  0  0
    0.8798    1.0044    0.0000 C   0  0  0  0  0  0  0  0  0  0  0  0
    4.2356   -2.2261    0.0000 N   0  3  0  0  0  0  0  0  0  0  0  0
    3.8311   -3.1444    0.0000 O   0  5  0  0  0  0  0  0  0  0  0  0
    5.2247   -2.1192    0.0000 O   0  0  0  0  0  0  0  0  0  0  0  0
  1  2  1  0  0  0  0
  2  3  2  0  0  0  0
  3  4  1  0  0  0  0
  4  5  2  0  0  0  0
  5  6  1  0  0  0  0
  5  7  1  0  0  0  0
  7  8  2  0  0  0  0
  8  2  1  0  0  0  0
  8  9  1  0  0  0  0
  9 10  1  0  0  0  0
 10 11  2  0  0  0  0
 11 12  1  0  0  0  0
 12 13  2  0  0  0  0
 13  9  1  0  0  0  0
  4 14  1  0  0  0  0
 14 15  1  0  0  0  0
 14 16  2  0  0  0  0
M  CHG  2  14   1  15  -1
M  END
>  <EXTREG>  (ZINC00153110)
ZINC00153110

>  <LOGBIO>
2.5000

$$$$
ZINC00153513
  -MTS-   02131516232D 0   0.00000     0.00000     0

 14 15  0  0  0  0  0  0  0  0999 V2000
    5.8703   -0.7203    0.0000 C   0  0  0  0  0  0  0  0  0  0  0  0
    4.8759   -0.8252    0.0000 C   0  0  0  0  0  0  0  0  0  0  0  0
    4.2849   -0.0142    0.0000 C   0  0  0  0  0  0  0  0  0  0  0  0
    3.2959   -0.1206    0.0000 C   0  0  0  0  0  0  0  0  0  0  0  0
    2.8886   -1.0339    0.0000 C   0  0  0  0  0  0  0  0  0  0  0  0
    3.4703   -1.8408    0.0000 C   0  0  0  0  0  0  0  0  0  0  0  0
    4.4686   -1.7385    0.0000 C   0  0  0  0  0  0  0  0  0  0  0  0
    5.0551   -2.5485    0.0000 F   0  0  0  0  0  0  0  0  0  0  0  0
    2.7073    0.6879    0.0000 C   0  0  0  0  0  0  0  0  0  0  0  0
    3.0173    1.6479    0.0000 C   0  0  0  0  0  0  0  0  0  0  0  0
    2.2073    2.2279    0.0000 S   0  0  0  0  0  0  0  0  0  0  0  0
    1.3973    1.6479    0.0000 C   0  0  0  0  0  0  0  0  0  0  0  0
    0.4476    1.9610    0.0000 N   0  0  0  0  0  0  0  0  0  0  0  0
    1.7073    0.6879    0.0000 N   0  0  0  0  0  0  0  0  0  0  0  0
  1  2  1  0  0  0  0
  2  3  2  0  0  0  0
  3  4  1  0  0  0  0
  4  5  2  0  0  0  0
  5  6  1  0  0  0  0
  6  7  2  0  0  0  0
  7  2  1  0  0  0  0
  7  8  1  0  0  0  0
  4  9  1  0  0  0  0
  9 10  2  0  0  0  0
 10 11  1  0  0  0  0
 11 12  1  0  0  0  0
 12 13  1  0  0  0  0
 12 14  2  0  0  0  0
 14  9  1  0  0  0  0
M  END
>  <EXTREG>  (ZINC00153513)
ZINC00153513

>  <LOGBIO>
2.5000

$$$$
ZINC00153645
  -MTS-   02131516232D 0   0.00000     0.00000     0

 20 22  0  0  0  0  0  0  0  0999 V2000
    2.8401    1.0665    0.0000 O   0  0  0  0  0  0  0  0  0  0  0  0
    2.3208    0.7660    0.0000 C   0  0  0  0  0  0  0  0  0  0  0  0
    1.4508    1.2660    0.0000 C   0  0  0  0  0  0  0  0  0  0  0  0
    0.5908    0.7660    0.0000 S   0  0  0  0  0  0  0  0  0  0  0  0
    0.5908   -0.2340    0.0000 C   0  0  0  0  0  0  0  0  0  0  0  0
    1.4508   -0.7340    0.0000 C   0  0  0  0  0  0  0  0  0  0  0  0
    1.4483   -1.7340    0.0000 O   0  0  0  0  0  0  0  0  0  0  0  0
    2.3208   -0.2340    0.0000 N   0  0  0  0  0  0  0  0  0  0  0  0
    3.5325   -0.9352    0.0000 C   0  0  0  0  0  0  0  0  0  0  0  0
    3.5325   -1.9386    0.0000 C   0  0  0  0  0  0  0  0  0  0  0  0
    4.3946   -2.4351    0.0000 C   0  0  0  0  0  0  0  0  0  0  0  0
    5.2616   -1.9368    0.0000 C   0  0  0  0  0  0  0  0  0  0  0  0
    5.2665   -0.9421    0.0000 C   0  0  0  0  0  0  0  0  0  0  0  0
    4.3995   -0.4369    0.0000 C   0  0  0  0  0  0  0  0  0  0  0  0
    4.4037    0.9631    0.0000 N   0  0  0  0  0  0  0  0  0  0  0  0
    5.2737    1.4631    0.0000 C   0  0  0  0  0  0  0  0  0  0  0  0
    5.2746    2.4579    0.0000 C   0  0  0  0  0  0  0  0  0  0  0  0
    4.4106    2.9613    0.0000 O   0  0  0  0  0  0  0  0  0  0  0  0
    3.5456    2.4699    0.0000 C   0  0  0  0  0  0  0  0  0  0  0  0
    3.5397    1.4665    0.0000 C   0  0  0  0  0  0  0  0  0  0  0  0
  1  2  2  0  0  0  0
  2  3  1  0  0  0  0
  3  4  1  0  0  0  0
  4  5  1  0  0  0  0
  5  6  1  0  0  0  0
  6  7  2  0  0  0  0
  6  8  1  0  0  0  0
  8  2  1  0  0  0  0
  8  9  1  0  0  0  0
  9 10  2  0  0  0  0
 10 11  1  0  0  0  0
 11 12  2  0  0  0  0
 12 13  1  0  0  0  0
 13 14  2  0  0  0  0
 14  9  1  0  0  0  0
 14 15  1  0  0  0  0
 15 16  1  0  0  0  0
 16 17  1  0  0  0  0
 17 18  1  0  0  0  0
 18 19  1  0  0  0  0
 19 20  1  0  0  0  0
 20 15  1  0  0  0  0
M  END
>  <EXTREG>  (ZINC00153645)
ZINC00153645

>  <LOGBIO>
2.5000

$$$$
ZINC00153749
  -MTS-   02131516232D 0   0.00000     0.00000     0

 13 13  0  0  0  0  0  0  0  0999 V2000
    3.9811    1.7436    0.0000 C   0  0  0  0  0  0  0  0  0  0  0  0
    3.1156    1.2428    0.0000 S   0  0  0  0  0  0  0  0  0  0  0  0
    3.6165    0.3773    0.0000 O   0  0  0  0  0  0  0  0  0  0  0  0
    2.6147    2.1083    0.0000 O   0  0  0  0  0  0  0  0  0  0  0  0
    2.2501    0.7419    0.0000 C   0  0  0  0  0  0  0  0  0  0  0  0
    1.3801    1.2419    0.0000 C   0  0  0  0  0  0  0  0  0  0  0  0
    0.5201    0.7419    0.0000 C   0  0  0  0  0  0  0  0  0  0  0  0
    0.5201   -0.2581    0.0000 C   0  0  0  0  0  0  0  0  0  0  0  0
    1.3801   -0.7581    0.0000 C   0  0  0  0  0  0  0  0  0  0  0  0
    2.2501   -0.2581    0.0000 C   0  0  0  0  0  0  0  0  0  0  0  0
    3.4618   -0.9593    0.0000 C   0  0  0  0  0  0  0  0  0  0  0  0
    3.4613   -1.9627    0.0000 O   0  0  0  0  0  0  0  0  0  0  0  0
    4.3241   -0.4632    0.0000 O   0  0  0  0  0  0  0  0  0  0  0  0
  1  2  1  0  0  0  0
  2  3  2  0  0  0  0
  2  4  2  0  0  0  0
  2  5  1  0  0  0  0
  5  6  2  0  0  0  0
  6  7  1  0  0  0  0
  7  8  2  0  0  0  0
  8  9  1  0  0  0  0
  9 10  2  0  0  0  0
 10  5  1  0  0  0  0
 10 11  1  0  0  0  0
 11 12  1  0  0  0  0
 11 13  2  0  0  0  0
M  END
>  <EXTREG>  (ZINC00153749)
ZINC00153749

>  <LOGBIO>
2.5000

$$$$
ZINC00154661
  -MTS-   02131516232D 0   0.00000     0.00000     0

 12 13  0  0  0  0  0  0  0  0999 V2000
    0.6000   -1.8691    0.0000 C   0  0  0  0  0  0  0  0  0  0  0  0
    1.6034   -1.8646    0.0000 C   0  0  0  0  0  0  0  0  0  0  0  0
    2.1038   -2.7243    0.0000 O   0  0  0  0  0  0  0  0  0  0  0  0
    2.0999   -0.9965    0.0000 C   0  0  0  0  0  0  0  0  0  0  0  0
    3.1034   -0.9915    0.0000 C   0  0  0  0  0  0  0  0  0  0  0  0
    3.5955   -0.1270    0.0000 C   0  0  0  0  0  0  0  0  0  0  0  0
    3.0955    0.7375    0.0000 C   0  0  0  0  0  0  0  0  0  0  0  0
    3.4055    1.6975    0.0000 O   0  0  0  0  0  0  0  0  0  0  0  0
    2.5955    2.2775    0.0000 C   0  0  0  0  0  0  0  0  0  0  0  0
    1.7855    1.6975    0.0000 O   0  0  0  0  0  0  0  0  0  0  0  0
    2.0955    0.7375    0.0000 C   0  0  0  0  0  0  0  0  0  0  0  0
    1.5973   -0.1320    0.0000 C   0  0  0  0  0  0  0  0  0  0  0  0
  1  2  1  0  0  0  0
  2  3  2  0  0  0  0
  2  4  1  0  0  0  0
  4  5  2  0  0  0  0
  5  6  1  0  0  0  0
  6  7  2  0  0  0  0
  7  8  1  0  0  0  0
  8  9  1  0  0  0  0
  9 10  1  0  0  0  0
 10 11  1  0  0  0  0
 11  7  1  0  0  0  0
 11 12  2  0  0  0  0
 12  4  1  0  0  0  0
M  END
>  <EXTREG>  (ZINC00154661)
ZINC00154661

>  <LOGBIO>
2.5000

$$$$
ZINC00155631
  -MTS-   02131516232D 0   0.00000     0.00000     0

 11 11  0  0  0  0  0  0  0  0999 V2000
    4.3308    1.1976    0.0000 Cl  0  0  0  0  0  0  0  0  0  0  0  0
    3.4653    0.6967    0.0000 C   0  0  0  0  0  0  0  0  0  0  0  0
    2.5953    1.1967    0.0000 C   0  0  0  0  0  0  0  0  0  0  0  0
    1.7353    0.6967    0.0000 C   0  0  0  0  0  0  0  0  0  0  0  0
    1.7353   -0.3033    0.0000 C   0  0  0  0  0  0  0  0  0  0  0  0
    2.5953   -0.8033    0.0000 C   0  0  0  0  0  0  0  0  0  0  0  0
    3.4653   -0.3033    0.0000 C   0  0  0  0  0  0  0  0  0  0  0  0
    4.3308   -0.8041    0.0000 Cl  0  0  0  0  0  0  0  0  0  0  0  0
    0.8685   -0.8020    0.0000 N   0  3  0  0  0  0  0  0  0  0  0  0
    0.0000   -0.2994    0.0000 O   0  5  0  0  0  0  0  0  0  0  0  0
    0.8665   -1.7967    0.0000 O   0  0  0  0  0  0  0  0  0  0  0  0
  1  2  1  0  0  0  0
  2  3  2  0  0  0  0
  3  4  1  0  0  0  0
  4  5  2  0  0  0  0
  5  6  1  0  0  0  0
  6  7  2  0  0  0  0
  7  2  1  0  0  0  0
  7  8  1  0  0  0  0
  5  9  1  0  0  0  0
  9 10  1  0  0  0  0
  9 11  2  0  0  0  0
M  CHG  2   9   1  10  -1
M  END
>  <EXTREG>  (ZINC00155631)
ZINC00155631

>  <LOGBIO>
2.5000

$$$$
ZINC00156260
  -MTS-   02131516232D 0   0.00000     0.00000     0

 18 21  0  0  0  0  0  0  0  0999 V2000
    5.6020   -2.3155    0.0000 C   0  0  0  0  0  0  0  0  0  0  0  0
    5.0135   -1.5070    0.0000 C   0  0  0  0  0  0  0  0  0  0  0  0
    5.3235   -0.5470    0.0000 C   0  0  0  0  0  0  0  0  0  0  0  0
    4.5135    0.0330    0.0000 N   0  0  0  0  0  0  0  0  0  0  0  0
    3.7035   -0.5470    0.0000 N   0  0  0  0  0  0  0  0  0  0  0  0
    4.0135   -1.5070    0.0000 C   0  0  0  0  0  0  0  0  0  0  0  0
    3.3378   -2.2441    0.0000 N   0  0  0  0  0  0  0  0  0  0  0  0
    2.3607   -2.0315    0.0000 C   0  0  0  0  0  0  0  0  0  0  0  0
    2.0571   -1.0750    0.0000 C   0  0  0  0  0  0  0  0  0  0  0  0
    1.1378   -0.6577    0.0000 C   0  0  0  0  0  0  0  0  0  0  0  0
    0.2663   -1.1482    0.0000 O   0  0  0  0  0  0  0  0  0  0  0  0
    1.2565    0.3314    0.0000 C   0  0  0  0  0  0  0  0  0  0  0  0
    0.5873    1.0786    0.0000 C   0  0  0  0  0  0  0  0  0  0  0  0
    0.9001    2.0284    0.0000 C   0  0  0  0  0  0  0  0  0  0  0  0
    1.8829    2.2312    0.0000 C   0  0  0  0  0  0  0  0  0  0  0  0
    2.5433    1.4872    0.0000 C   0  0  0  0  0  0  0  0  0  0  0  0
    2.2312    0.5376    0.0000 C   0  0  0  0  0  0  0  0  0  0  0  0
    2.7285   -0.3410    0.0000 C   0  0  0  0  0  0  0  0  0  0  0  0
  1  2  1  0  0  0  0
  2  3  1  0  0  0  0
  3  4  2  0  0  0  0
  4  5  1  0  0  0  0
  5  6  1  0  0  0  0
  6  2  2  0  0  0  0
  6  7  1  0  0  0  0
  7  8  2  0  0  0  0
  8  9  1  0  0  0  0
  9 10  1  0  0  0  0
 10 11  2  0  0  0  0
 10 12  1  0  0  0  0
 12 13  2  0  0  0  0
 13 14  1  0  0  0  0
 14 15  2  0  0  0  0
 15 16  1  0  0  0  0
 16 17  2  0  0  0  0
 17 12  1  0  0  0  0
 17 18  1  0  0  0  0
 18  5  1  0  0  0  0
 18  9  2  0  0  0  0
M  END
>  <EXTREG>  (ZINC00156260)
ZINC00156260

>  <LOGBIO>
2.5000

$$$$
ZINC00156425
  -MTS-   02131516232D 0   0.00000     0.00000     0

 12 12  0  0  0  0  0  0  0  0999 V2000
    4.3313   -0.3022    0.0000 C   0  0  0  0  0  0  0  0  0  0  0  0
    4.3297    0.7013    0.0000 C   0  0  0  0  0  0  0  0  0  0  0  0
    5.1910    1.1991    0.0000 O   0  0  0  0  0  0  0  0  0  0  0  0
    3.4632    1.2004    0.0000 N   0  0  0  0  0  0  0  0  0  0  0  0
    2.5977    0.6996    0.0000 C   0  0  0  0  0  0  0  0  0  0  0  0
    1.7277    1.1996    0.0000 C   0  0  0  0  0  0  0  0  0  0  0  0
    0.8677    0.6996    0.0000 C   0  0  0  0  0  0  0  0  0  0  0  0
    0.8677   -0.3004    0.0000 C   0  0  0  0  0  0  0  0  0  0  0  0
    0.0009   -0.7991    0.0000 O   0  0  0  0  0  0  0  0  0  0  0  0
    1.7277   -0.8004    0.0000 C   0  0  0  0  0  0  0  0  0  0  0  0
    1.7252   -1.8004    0.0000 Cl  0  0  0  0  0  0  0  0  0  0  0  0
    2.5977   -0.3004    0.0000 C   0  0  0  0  0  0  0  0  0  0  0  0
  1  2  1  0  0  0  0
  2  3  2  0  0  0  0
  2  4  1  0  0  0  0
  4  5  1  0  0  0  0
  5  6  2  0  0  0  0
  6  7  1  0  0  0  0
  7  8  2  0  0  0  0
  8  9  1  0  0  0  0
  8 10  1  0  0  0  0
 10 11  1  0  0  0  0
 10 12  2  0  0  0  0
 12  5  1  0  0  0  0
M  END
>  <EXTREG>  (ZINC00156425)
ZINC00156425

>  <LOGBIO>
2.5000

$$$$
ZINC00156661
  -MTS-   02131516232D 0   0.00000     0.00000     0

 26 29  0  0  0  0  0  0  0  0999 V2000
    8.6900   -0.8794    0.0000 O   0  0  0  0  0  0  0  0  0  0  0  0
    8.2855   -1.7976    0.0000 C   0  0  0  0  0  0  0  0  0  0  0  0
    8.8760   -2.6047    0.0000 O   0  0  0  0  0  0  0  0  0  0  0  0
    7.2965   -1.9045    0.0000 C   0  0  0  0  0  0  0  0  0  0  0  0
    6.8919   -2.8228    0.0000 C   0  0  0  0  0  0  0  0  0  0  0  0
    5.9029   -2.9296    0.0000 C   0  0  0  0  0  0  0  0  0  0  0  0
    5.4984   -3.8479    0.0000 O   0  0  0  0  0  0  0  0  0  0  0  0
    5.3124   -2.1226    0.0000 N   0  0  0  0  0  0  0  0  0  0  0  0
    5.7165   -1.2041    0.0000 C   0  0  0  0  0  0  0  0  0  0  0  0
    5.1274   -0.4025    0.0000 C   0  0  0  0  0  0  0  0  0  0  0  0
    4.1331   -0.5095    0.0000 N   0  0  0  0  0  0  0  0  0  0  0  0
    3.7279   -1.4180    0.0000 C   0  0  0  0  0  0  0  0  0  0  0  0
    4.3181   -2.2295    0.0000 C   0  0  0  0  0  0  0  0  0  0  0  0
    3.5446    0.2990    0.0000 C   0  0  0  0  0  0  0  0  0  0  0  0
    3.8546    1.2590    0.0000 C   0  0  0  0  0  0  0  0  0  0  0  0
    4.7674    1.6749    0.0000 C   0  0  0  0  0  0  0  0  0  0  0  0
    4.8621    2.6704    0.0000 C   0  0  0  0  0  0  0  0  0  0  0  0
    4.0433    3.2505    0.0000 C   0  0  0  0  0  0  0  0  0  0  0  0
    3.1398    2.8341    0.0000 C   0  0  0  0  0  0  0  0  0  0  0  0
    3.0446    1.8390    0.0000 C   0  0  0  0  0  0  0  0  0  0  0  0
    2.2346    1.2590    0.0000 C   0  0  0  0  0  0  0  0  0  0  0  0
    1.2554    1.4617    0.0000 C   0  0  0  0  0  0  0  0  0  0  0  0
    0.5872    0.7178    0.0000 C   0  0  0  0  0  0  0  0  0  0  0  0
    0.9003   -0.2356    0.0000 C   0  0  0  0  0  0  0  0  0  0  0  0
    1.8742   -0.4383    0.0000 C   0  0  0  0  0  0  0  0  0  0  0  0
    2.5446    0.2990    0.0000 C   0  0  0  0  0  0  0  0  0  0  0  0
  1  2  1  0  0  0  0
  2  3  2  0  0  0  0
  2  4  1  0  0  0  0
  4  5  1  0  0  0  0
  5  6  1  0  0  0  0
  6  7  2  0  0  0  0
  6  8  1  0  0  0  0
  8  9  1  0  0  0  0
  9 10  1  0  0  0  0
 10 11  1  0  0  0  0
 11 12  1  0  0  0  0
 12 13  1  0  0  0  0
 13  8  1  0  0  0  0
 11 14  1  0  0  0  0
 14 15  1  0  0  0  0
 15 16  2  0  0  0  0
 16 17  1  0  0  0  0
 17 18  2  0  0  0  0
 18 19  1  0  0  0  0
 19 20  2  0  0  0  0
 20 15  1  0  0  0  0
 20 21  1  0  0  0  0
 21 22  2  0  0  0  0
 22 23  1  0  0  0  0
 23 24  2  0  0  0  0
 24 25  1  0  0  0  0
 25 26  2  0  0  0  0
 26 14  1  0  0  0  0
 26 21  1  0  0  0  0
M  END
>  <EXTREG>  (ZINC00156661)
ZINC00156661

>  <LOGBIO>
2.5000

$$$$
ZINC00157032
  -MTS-   02131516232D 0   0.00000     0.00000     0

 13 13  0  0  0  0  0  0  0  0999 V2000
    0.4978   -1.9932    0.0000 F   0  0  0  0  0  0  0  0  0  0  0  0
    0.9982   -1.1274    0.0000 C   0  0  0  0  0  0  0  0  0  0  0  0
    0.1325   -0.6270    0.0000 F   0  0  0  0  0  0  0  0  0  0  0  0
    1.8640   -1.6279    0.0000 F   0  0  0  0  0  0  0  0  0  0  0  0
    1.4987   -0.2617    0.0000 C   0  0  0  0  0  0  0  0  0  0  0  0
    2.5021   -0.2612    0.0000 C   0  0  0  0  0  0  0  0  0  0  0  0
    2.9982    0.6011    0.0000 C   0  0  0  0  0  0  0  0  0  0  0  0
    2.4995    1.4679    0.0000 C   0  0  0  0  0  0  0  0  0  0  0  0
    1.5048    1.4724    0.0000 C   0  0  0  0  0  0  0  0  0  0  0  0
    1.0000    0.6051    0.0000 C   0  0  0  0  0  0  0  0  0  0  0  0
    0.0000    0.6076    0.0000 Cl  0  0  0  0  0  0  0  0  0  0  0  0
    3.9982    0.6011    0.0000 C   0  0  0  0  0  0  0  0  0  0  0  0
    4.9982    0.6011    0.0000 N   0  0  0  0  0  0  0  0  0  0  0  0
  1  2  1  0  0  0  0
  2  3  1  0  0  0  0
  2  4  1  0  0  0  0
  2  5  1  0  0  0  0
  5  6  2  0  0  0  0
  6  7  1  0  0  0  0
  7  8  2  0  0  0  0
  8  9  1  0  0  0  0
  9 10  2  0  0  0  0
 10  5  1  0  0  0  0
 10 11  1  0  0  0  0
  7 12  1  0  0  0  0
 12 13  3  0  0  0  0
M  END
>  <EXTREG>  (ZINC00157032)
ZINC00157032

>  <LOGBIO>
2.5000

$$$$
ZINC00157098
  -MTS-   02131516232D 0   0.00000     0.00000     0

 12 12  0  0  0  0  0  0  0  0999 V2000
    2.2446    1.9898    0.0000 C   0  0  0  0  0  0  0  0  0  0  0  0
    3.1146    1.4899    0.0000 C   0  0  0  0  0  0  0  0  0  0  0  0
    3.1156    0.4951    0.0000 O   0  0  0  0  0  0  0  0  0  0  0  0
    2.2501   -0.0058    0.0000 C   0  0  0  0  0  0  0  0  0  0  0  0
    1.3801    0.4942    0.0000 C   0  0  0  0  0  0  0  0  0  0  0  0
    0.5201   -0.0058    0.0000 C   0  0  0  0  0  0  0  0  0  0  0  0
    0.5201   -1.0058    0.0000 C   0  0  0  0  0  0  0  0  0  0  0  0
    1.3801   -1.5058    0.0000 N   0  0  0  0  0  0  0  0  0  0  0  0
    2.2501   -1.0058    0.0000 C   0  0  0  0  0  0  0  0  0  0  0  0
    3.1156   -1.5066    0.0000 N   0  3  0  0  0  0  0  0  0  0  0  0
    3.1151   -2.5101    0.0000 O   0  5  0  0  0  0  0  0  0  0  0  0
    3.9779   -1.0105    0.0000 O   0  0  0  0  0  0  0  0  0  0  0  0
  1  2  1  0  0  0  0
  2  3  1  0  0  0  0
  3  4  1  0  0  0  0
  4  5  2  0  0  0  0
  5  6  1  0  0  0  0
  6  7  2  0  0  0  0
  7  8  1  0  0  0  0
  8  9  2  0  0  0  0
  9  4  1  0  0  0  0
  9 10  1  0  0  0  0
 10 11  1  0  0  0  0
 10 12  2  0  0  0  0
M  CHG  2  10   1  11  -1
M  END
>  <EXTREG>  (ZINC00157098)
ZINC00157098

>  <LOGBIO>
2.5000

$$$$
ZINC00158304
  -MTS-   02131516232D 0   0.00000     0.00000     0

 19 21  0  0  0  0  0  0  0  0999 V2000
    7.4439   -2.7404    0.0000 Cl  0  0  0  0  0  0  0  0  0  0  0  0
    6.8533   -1.9334    0.0000 C   0  0  0  0  0  0  0  0  0  0  0  0
    7.2574   -1.0149    0.0000 C   0  0  0  0  0  0  0  0  0  0  0  0
    6.6683   -0.2133    0.0000 C   0  0  0  0  0  0  0  0  0  0  0  0
    5.6741   -0.3203    0.0000 C   0  0  0  0  0  0  0  0  0  0  0  0
    5.2689   -1.2288    0.0000 C   0  0  0  0  0  0  0  0  0  0  0  0
    5.8591   -2.0403    0.0000 C   0  0  0  0  0  0  0  0  0  0  0  0
    5.0855    0.4882    0.0000 N   0  0  0  0  0  0  0  0  0  0  0  0
    5.3955    1.4482    0.0000 N   0  0  0  0  0  0  0  0  0  0  0  0
    4.5855    2.0282    0.0000 C   0  0  0  0  0  0  0  0  0  0  0  0
    3.7755    1.4482    0.0000 C   0  0  0  0  0  0  0  0  0  0  0  0
    4.0855    0.4882    0.0000 N   0  0  0  0  0  0  0  0  0  0  0  0
    2.8258    1.7614    0.0000 C   0  0  0  0  0  0  0  0  0  0  0  0
    2.6222    2.7404    0.0000 O   0  0  0  0  0  0  0  0  0  0  0  0
    2.0798    1.0955    0.0000 C   0  0  0  0  0  0  0  0  0  0  0  0
    1.0937    1.3086    0.0000 S   0  0  0  0  0  0  0  0  0  0  0  0
    0.5970    0.4451    0.0000 C   0  0  0  0  0  0  0  0  0  0  0  0
    1.2546   -0.3034    0.0000 C   0  0  0  0  0  0  0  0  0  0  0  0
    2.1791    0.1004    0.0000 C   0  0  0  0  0  0  0  0  0  0  0  0
  1  2  1  0  0  0  0
  2  3  2  0  0  0  0
  3  4  1  0  0  0  0
  4  5  2  0  0  0  0
  5  6  1  0  0  0  0
  6  7  2  0  0  0  0
  7  2  1  0  0  0  0
  5  8  1  0  0  0  0
  8  9  1  0  0  0  0
  9 10  2  0  0  0  0
 10 11  1  0  0  0  0
 11 12  2  0  0  0  0
 12  8  1  0  0  0  0
 11 13  1  0  0  0  0
 13 14  2  0  0  0  0
 13 15  1  0  0  0  0
 15 16  1  0  0  0  0
 16 17  1  0  0  0  0
 17 18  2  0  0  0  0
 18 19  1  0  0  0  0
 19 15  2  0  0  0  0
M  END
>  <EXTREG>  (ZINC00158304)
ZINC00158304

>  <LOGBIO>
2.5000

$$$$
ZINC00159281
  -MTS-   02131516232D 0   0.00000     0.00000     0

 15 16  0  0  0  0  0  0  0  0999 V2000
    2.7694    1.0005    0.0000 F   0  0  0  0  0  0  0  0  0  0  0  0
    2.2501    0.7000    0.0000 C   0  0  0  0  0  0  0  0  0  0  0  0
    1.3801    1.2000    0.0000 C   0  0  0  0  0  0  0  0  0  0  0  0
    0.5201    0.7000    0.0000 C   0  0  0  0  0  0  0  0  0  0  0  0
    0.5201   -0.3000    0.0000 C   0  0  0  0  0  0  0  0  0  0  0  0
    1.3801   -0.8000    0.0000 C   0  0  0  0  0  0  0  0  0  0  0  0
    1.3776   -1.8000    0.0000 F   0  0  0  0  0  0  0  0  0  0  0  0
    2.2501   -0.3000    0.0000 C   0  0  0  0  0  0  0  0  0  0  0  0
    3.2887   -0.9010    0.0000 C   0  0  0  0  0  0  0  0  0  0  0  0
    4.1552   -0.4019    0.0000 N   0  3  0  0  0  0  0  0  0  0  0  0
    5.0242   -0.9036    0.0000 C   0  0  0  0  0  0  0  0  0  0  0  0
    5.8852   -0.4053    0.0000 C   0  0  0  0  0  0  0  0  0  0  0  0
    5.8872    0.5947    0.0000 C   0  0  0  0  0  0  0  0  0  0  0  0
    5.0282    1.0964    0.0000 C   0  0  0  0  0  0  0  0  0  0  0  0
    4.1572    0.5981    0.0000 C   0  0  0  0  0  0  0  0  0  0  0  0
  1  2  1  0  0  0  0
  2  3  2  0  0  0  0
  3  4  1  0  0  0  0
  4  5  2  0  0  0  0
  5  6  1  0  0  0  0
  6  7  1  0  0  0  0
  6  8  2  0  0  0  0
  8  2  1  0  0  0  0
  8  9  1  0  0  0  0
  9 10  1  0  0  0  0
 10 11  2  0  0  0  0
 11 12  1  0  0  0  0
 12 13  2  0  0  0  0
 13 14  1  0  0  0  0
 14 15  2  0  0  0  0
 15 10  1  0  0  0  0
M  CHG  1  10   1
M  END
>  <EXTREG>  (ZINC00159281)
ZINC00159281

>  <LOGBIO>
2.5000

$$$$
ZINC00159420
  -MTS-   02131516232D 0   0.00000     0.00000     0

 13 13  0  0  0  0  0  0  0  0999 V2000
    2.9987    2.1634    0.0000 F   0  0  0  0  0  0  0  0  0  0  0  0
    2.5004    1.2964    0.0000 C   0  0  0  0  0  0  0  0  0  0  0  0
    1.4970    1.2934    0.0000 C   0  0  0  0  0  0  0  0  0  0  0  0
    1.0030    0.4299    0.0000 C   0  0  0  0  0  0  0  0  0  0  0  0
    1.5039   -0.4356    0.0000 C   0  0  0  0  0  0  0  0  0  0  0  0
    2.4987   -0.4376    0.0000 C   0  0  0  0  0  0  0  0  0  0  0  0
    2.9974   -1.3044    0.0000 Cl  0  0  0  0  0  0  0  0  0  0  0  0
    3.0013    0.4309    0.0000 C   0  0  0  0  0  0  0  0  0  0  0  0
    4.0013    0.4309    0.0000 C   0  0  0  0  0  0  0  0  0  0  0  0
    5.0013    0.4309    0.0000 N   0  0  0  0  0  0  0  0  0  0  0  0
    1.0034   -1.3014    0.0000 N   0  3  0  0  0  0  0  0  0  0  0  0
    0.0000   -1.3014    0.0000 O   0  5  0  0  0  0  0  0  0  0  0  0
    1.4999   -2.1634    0.0000 O   0  0  0  0  0  0  0  0  0  0  0  0
  1  2  1  0  0  0  0
  2  3  2  0  0  0  0
  3  4  1  0  0  0  0
  4  5  2  0  0  0  0
  5  6  1  0  0  0  0
  6  7  1  0  0  0  0
  6  8  2  0  0  0  0
  8  2  1  0  0  0  0
  8  9  1  0  0  0  0
  9 10  3  0  0  0  0
  5 11  1  0  0  0  0
 11 12  1  0  0  0  0
 11 13  2  0  0  0  0
M  CHG  2  11   1  12  -1
M  END
>  <EXTREG>  (ZINC00159420)
ZINC00159420

>  <LOGBIO>
2.5000

$$$$
ZINC00159847
  -MTS-   02131516232D 0   0.00000     0.00000     0

 18 19  0  0  0  0  0  0  0  0999 V2000
    5.8737   -1.1665    0.0000 C   0  0  0  0  0  0  0  0  0  0  0  0
    5.2852   -0.3581    0.0000 N   0  0  0  0  0  0  0  0  0  0  0  0
    5.5952    0.6019    0.0000 N   0  0  0  0  0  0  0  0  0  0  0  0
    4.7852    1.1819    0.0000 C   0  0  0  0  0  0  0  0  0  0  0  0
    4.7852    2.1819    0.0000 C   0  0  0  0  0  0  0  0  0  0  0  0
    3.9752    0.6019    0.0000 C   0  0  0  0  0  0  0  0  0  0  0  0
    2.8356    0.9777    0.0000 C   0  0  0  0  0  0  0  0  0  0  0  0
    2.6319    1.9568    0.0000 O   0  0  0  0  0  0  0  0  0  0  0  0
    1.9403    0.1787    0.0000 C   0  0  0  0  0  0  0  0  0  0  0  0
    0.9543    0.3918    0.0000 C   0  0  0  0  0  0  0  0  0  0  0  0
    0.5483    1.3057    0.0000 C   0  0  0  0  0  0  0  0  0  0  0  0
    0.4575   -0.4718    0.0000 N   0  0  0  0  0  0  0  0  0  0  0  0
    1.1151   -1.2202    0.0000 N   0  0  0  0  0  0  0  0  0  0  0  0
    0.8978   -2.1963    0.0000 C   0  0  0  0  0  0  0  0  0  0  0  0
    2.0396   -0.8164    0.0000 C   0  0  0  0  0  0  0  0  0  0  0  0
    2.5573   -1.1196    0.0000 Cl  0  0  0  0  0  0  0  0  0  0  0  0
    4.2852   -0.3581    0.0000 C   0  0  0  0  0  0  0  0  0  0  0  0
    3.9321   -0.8431    0.0000 Cl  0  0  0  0  0  0  0  0  0  0  0  0
  1  2  1  0  0  0  0
  2  3  1  0  0  0  0
  3  4  2  0  0  0  0
  4  5  1  0  0  0  0
  4  6  1  0  0  0  0
  6  7  1  0  0  0  0
  7  8  1  0  0  0  0
  7  9  1  0  0  0  0
  9 10  1  0  0  0  0
 10 11  1  0  0  0  0
 10 12  2  0  0  0  0
 12 13  1  0  0  0  0
 13 14  1  0  0  0  0
 13 15  1  0  0  0  0
 15  9  2  0  0  0  0
 15 16  1  0  0  0  0
  6 17  2  0  0  0  0
 17  2  1  0  0  0  0
 17 18  1  0  0  0  0
M  END
>  <EXTREG>  (ZINC00159847)
ZINC00159847

>  <LOGBIO>
2.5000

$$$$
ZINC00160855
  -MTS-   02131516232D 0   0.00000     0.00000     0

 12 12  0  0  0  0  0  0  0  0999 V2000
    5.1812   -1.1582    0.0000 C   0  0  0  0  0  0  0  0  0  0  0  0
    4.2645   -1.5664    0.0000 C   0  0  0  0  0  0  0  0  0  0  0  0
    3.4603   -0.9809    0.0000 O   0  0  0  0  0  0  0  0  0  0  0  0
    2.5436   -1.3891    0.0000 C   0  0  0  0  0  0  0  0  0  0  0  0
    2.4408   -2.3785    0.0000 O   0  0  0  0  0  0  0  0  0  0  0  0
    1.7343   -0.8018    0.0000 C   0  0  0  0  0  0  0  0  0  0  0  0
    1.8590    0.3917    0.0000 C   0  0  0  0  0  0  0  0  0  0  0  0
    2.8374    0.1850    0.0000 C   0  0  0  0  0  0  0  0  0  0  0  0
    2.1690    1.3517    0.0000 O   0  0  0  0  0  0  0  0  0  0  0  0
    1.3590    1.9317    0.0000 C   0  0  0  0  0  0  0  0  0  0  0  0
    0.5490    1.3517    0.0000 C   0  0  0  0  0  0  0  0  0  0  0  0
    0.8590    0.3917    0.0000 O   0  0  0  0  0  0  0  0  0  0  0  0
  1  2  1  0  0  0  0
  2  3  1  0  0  0  0
  3  4  1  0  0  0  0
  4  5  2  0  0  0  0
  4  6  1  0  0  0  0
  6  7  1  0  0  0  0
  7  8  1  0  0  0  0
  7  9  1  0  0  0  0
  9 10  1  0  0  0  0
 10 11  1  0  0  0  0
 11 12  1  0  0  0  0
 12  7  1  0  0  0  0
M  END
>  <EXTREG>  (ZINC00160855)
ZINC00160855

>  <LOGBIO>
2.5000

$$$$
ZINC00161016
  -MTS-   02131516232D 0   0.00000     0.00000     0

 18 19  0  0  0  0  0  0  0  0999 V2000
    0.0000   -1.5059    0.0000 Cl  0  0  0  0  0  0  0  0  0  0  0  0
    0.8106   -0.9204    0.0000 C   0  0  0  0  0  0  0  0  0  0  0  0
    0.8143    0.0884    0.0000 N   0  0  0  0  0  0  0  0  0  0  0  0
    1.7645    0.3880    0.0000 C   0  0  0  0  0  0  0  0  0  0  0  0
    2.3541   -0.4151    0.0000 N   0  0  0  0  0  0  0  0  0  0  0  0
    1.7611   -1.2312    0.0000 C   0  0  0  0  0  0  0  0  0  0  0  0
    2.0692   -2.1825    0.0000 Cl  0  0  0  0  0  0  0  0  0  0  0  0
    3.5541   -0.4121    0.0000 C   0  0  0  0  0  0  0  0  0  0  0  0
    4.0589   -1.2793    0.0000 C   0  0  0  0  0  0  0  0  0  0  0  0
    5.0536   -1.2748    0.0000 C   0  0  0  0  0  0  0  0  0  0  0  0
    5.5523   -0.4080    0.0000 C   0  0  0  0  0  0  0  0  0  0  0  0
    5.0562    0.4543    0.0000 C   0  0  0  0  0  0  0  0  0  0  0  0
    4.0528    0.4547    0.0000 C   0  0  0  0  0  0  0  0  0  0  0  0
    3.5523    1.3205    0.0000 N   0  3  0  0  0  0  0  0  0  0  0  0
    2.9523    1.3205    0.0000 O   0  5  0  0  0  0  0  0  0  0  0  0
    4.0488    2.1825    0.0000 O   0  0  0  0  0  0  0  0  0  0  0  0
    6.5523   -0.4080    0.0000 C   0  0  0  0  0  0  0  0  0  0  0  0
    7.5523   -0.4080    0.0000 N   0  0  0  0  0  0  0  0  0  0  0  0
  1  2  1  0  0  0  0
  2  3  1  0  0  0  0
  3  4  2  0  0  0  0
  4  5  1  0  0  0  0
  5  6  1  0  0  0  0
  6  2  2  0  0  0  0
  6  7  1  0  0  0  0
  5  8  1  0  0  0  0
  8  9  2  0  0  0  0
  9 10  1  0  0  0  0
 10 11  2  0  0  0  0
 11 12  1  0  0  0  0
 12 13  2  0  0  0  0
 13  8  1  0  0  0  0
 13 14  1  0  0  0  0
 14 15  1  0  0  0  0
 14 16  2  0  0  0  0
 11 17  1  0  0  0  0
 17 18  3  0  0  0  0
M  CHG  2  14   1  15  -1
M  END
>  <EXTREG>  (ZINC00161016)
ZINC00161016

>  <LOGBIO>
2.5000

$$$$
ZINC00161948
  -MTS-   02131516232D 0   0.00000     0.00000     0

 10 10  0  0  1  0  0  0  0  0999 V2000
    0.5669   -1.3648    0.0000 C   0  0  0  0  0  0  0  0  0  0  0  0
    1.4831   -0.9556    0.0000 N   0  0  0  0  0  0  0  0  0  0  0  0
    2.2880   -1.5403    0.0000 C   0  0  0  0  0  0  0  0  0  0  0  0
    1.5870    0.0389    0.0000 C   0  0  2  0  0  0  0  0  0  0  0  0
    2.5654   -0.1678    0.0000 C   0  0  0  0  0  0  0  0  0  0  0  0
    3.2337    0.5762    0.0000 N   0  0  0  0  0  0  0  0  0  0  0  0
    1.8970    0.9989    0.0000 C   0  0  0  0  0  0  0  0  0  0  0  0
    1.0870    1.5789    0.0000 C   0  0  0  0  0  0  0  0  0  0  0  0
    0.2770    0.9989    0.0000 S   0  0  0  0  0  0  0  0  0  0  0  0
    0.5870    0.0389    0.0000 C   0  0  0  0  0  0  0  0  0  0  0  0
  1  2  1  0  0  0  0
  2  3  1  0  0  0  0
  4  2  1  1  0  0  0
  4  5  1  6  0  0  0
  5  6  1  0  0  0  0
  4  7  1  0  0  0  0
  7  8  1  0  0  0  0
  8  9  1  0  0  0  0
  9 10  1  0  0  0  0
 10  4  1  0  0  0  0
M  END
>  <EXTREG>  (ZINC00161948)
ZINC00161948

>  <LOGBIO>
2.5000

$$$$
ZINC00161996
  -MTS-   02131516232D 0   0.00000     0.00000     0

 13 14  0  0  0  0  0  0  0  0999 V2000
    3.4608   -2.4272    0.0000 C   0  0  0  0  0  0  0  0  0  0  0  0
    2.8723   -1.6188    0.0000 N   0  0  0  0  0  0  0  0  0  0  0  0
    3.1823   -0.6588    0.0000 C   0  0  0  0  0  0  0  0  0  0  0  0
    2.3723   -0.0788    0.0000 C   0  0  0  0  0  0  0  0  0  0  0  0
    2.2727    0.9194    0.0000 C   0  0  0  0  0  0  0  0  0  0  0  0
    1.3607    1.3296    0.0000 C   0  0  0  0  0  0  0  0  0  0  0  0
    0.5478    0.7414    0.0000 C   0  0  0  0  0  0  0  0  0  0  0  0
    0.6509   -0.2481    0.0000 C   0  0  0  0  0  0  0  0  0  0  0  0
    1.5623   -0.6588    0.0000 C   0  0  0  0  0  0  0  0  0  0  0  0
    1.8723   -1.6188    0.0000 N   0  0  0  0  0  0  0  0  0  0  0  0
    1.2591    2.3244    0.0000 N   0  3  0  0  0  0  0  0  0  0  0  0
    2.0722    2.9123    0.0000 O   0  5  0  0  0  0  0  0  0  0  0  0
    0.3517    2.7322    0.0000 O   0  0  0  0  0  0  0  0  0  0  0  0
  1  2  1  0  0  0  0
  2  3  1  0  0  0  0
  3  4  2  0  0  0  0
  4  5  1  0  0  0  0
  5  6  2  0  0  0  0
  6  7  1  0  0  0  0
  7  8  2  0  0  0  0
  8  9  1  0  0  0  0
  9  4  1  0  0  0  0
  9 10  2  0  0  0  0
 10  2  1  0  0  0  0
  6 11  1  0  0  0  0
 11 12  1  0  0  0  0
 11 13  2  0  0  0  0
M  CHG  2  11   1  12  -1
M  END
>  <EXTREG>  (ZINC00161996)
ZINC00161996

>  <LOGBIO>
2.5000

$$$$
ZINC00162087
  -MTS-   02131516232D 0   0.00000     0.00000     0

 18 19  0  0  0  0  0  0  0  0999 V2000
    2.5956    3.9002    0.0000 F   0  0  0  0  0  0  0  0  0  0  0  0
    2.0974    3.0332    0.0000 C   0  0  0  0  0  0  0  0  0  0  0  0
    1.0939    3.0302    0.0000 C   0  0  0  0  0  0  0  0  0  0  0  0
    0.6000    2.1667    0.0000 C   0  0  0  0  0  0  0  0  0  0  0  0
    1.1009    1.3012    0.0000 C   0  0  0  0  0  0  0  0  0  0  0  0
    2.0956    1.2992    0.0000 C   0  0  0  0  0  0  0  0  0  0  0  0
    2.5943    0.4324    0.0000 O   0  0  0  0  0  0  0  0  0  0  0  0
    2.0930   -0.4329    0.0000 C   0  0  0  0  0  0  0  0  0  0  0  0
    2.5917   -1.2997    0.0000 C   0  0  0  0  0  0  0  0  0  0  0  0
    2.0895   -2.1684    0.0000 C   0  0  0  0  0  0  0  0  0  0  0  0
    2.5874   -3.0297    0.0000 C   0  0  0  0  0  0  0  0  0  0  0  0
    3.5874   -3.0322    0.0000 C   0  0  0  0  0  0  0  0  0  0  0  0
    4.0839   -3.9002    0.0000 Cl  0  0  0  0  0  0  0  0  0  0  0  0
    4.0895   -2.1734    0.0000 C   0  0  0  0  0  0  0  0  0  0  0  0
    3.5917   -1.3022    0.0000 C   0  0  0  0  0  0  0  0  0  0  0  0
    2.5982    2.1677    0.0000 C   0  0  0  0  0  0  0  0  0  0  0  0
    3.5982    2.1677    0.0000 C   0  0  0  0  0  0  0  0  0  0  0  0
    4.5982    2.1677    0.0000 N   0  0  0  0  0  0  0  0  0  0  0  0
  1  2  1  0  0  0  0
  2  3  2  0  0  0  0
  3  4  1  0  0  0  0
  4  5  2  0  0  0  0
  5  6  1  0  0  0  0
  6  7  1  0  0  0  0
  7  8  1  0  0  0  0
  8  9  1  0  0  0  0
  9 10  2  0  0  0  0
 10 11  1  0  0  0  0
 11 12  2  0  0  0  0
 12 13  1  0  0  0  0
 12 14  1  0  0  0  0
 14 15  2  0  0  0  0
 15  9  1  0  0  0  0
  6 16  2  0  0  0  0
 16  2  1  0  0  0  0
 16 17  1  0  0  0  0
 17 18  3  0  0  0  0
M  END
>  <EXTREG>  (ZINC00162087)
ZINC00162087

>  <LOGBIO>
2.5000

$$$$
ZINC00162575
  -MTS-   02131516232D 0   0.00000     0.00000     0

 20 21  0  0  0  0  0  0  0  0999 V2000
    8.7372    1.2227    0.0000 Cl  0  0  0  0  0  0  0  0  0  0  0  0
    7.8716    0.7219    0.0000 C   0  0  0  0  0  0  0  0  0  0  0  0
    7.0016    1.2219    0.0000 C   0  0  0  0  0  0  0  0  0  0  0  0
    6.1416    0.7219    0.0000 C   0  0  0  0  0  0  0  0  0  0  0  0
    6.1416   -0.2781    0.0000 C   0  0  0  0  0  0  0  0  0  0  0  0
    7.0016   -0.7781    0.0000 C   0  0  0  0  0  0  0  0  0  0  0  0
    7.8716   -0.2781    0.0000 C   0  0  0  0  0  0  0  0  0  0  0  0
    5.2749   -0.7768    0.0000 S   0  0  0  0  0  0  0  0  0  0  0  0
    5.7736   -1.6436    0.0000 O   0  0  0  0  0  0  0  0  0  0  0  0
    4.7762    0.0900    0.0000 O   0  0  0  0  0  0  0  0  0  0  0  0
    4.4081   -1.2755    0.0000 C   0  0  0  0  0  0  0  0  0  0  0  0
    3.4563   -0.7241    0.0000 C   0  0  0  0  0  0  0  0  0  0  0  0
    3.4568    0.2794    0.0000 C   0  0  0  0  0  0  0  0  0  0  0  0
    2.5950    0.7763    0.0000 C   0  0  0  0  0  0  0  0  0  0  0  0
    1.7278    0.2785    0.0000 C   0  0  0  0  0  0  0  0  0  0  0  0
    1.7223   -0.7163    0.0000 C   0  0  0  0  0  0  0  0  0  0  0  0
    2.5890   -1.2219    0.0000 C   0  0  0  0  0  0  0  0  0  0  0  0
    0.8638    0.7820    0.0000 N   0  3  0  0  0  0  0  0  0  0  0  0
    0.8673    1.7854    0.0000 O   0  5  0  0  0  0  0  0  0  0  0  0
    0.0000    0.2885    0.0000 O   0  0  0  0  0  0  0  0  0  0  0  0
  1  2  1  0  0  0  0
  2  3  2  0  0  0  0
  3  4  1  0  0  0  0
  4  5  2  0  0  0  0
  5  6  1  0  0  0  0
  6  7  2  0  0  0  0
  7  2  1  0  0  0  0
  5  8  1  0  0  0  0
  8  9  2  0  0  0  0
  8 10  2  0  0  0  0
  8 11  1  0  0  0  0
 11 12  1  0  0  0  0
 12 13  2  0  0  0  0
 13 14  1  0  0  0  0
 14 15  2  0  0  0  0
 15 16  1  0  0  0  0
 16 17  2  0  0  0  0
 17 12  1  0  0  0  0
 15 18  1  0  0  0  0
 18 19  1  0  0  0  0
 18 20  2  0  0  0  0
M  CHG  2  18   1  19  -1
M  END
>  <EXTREG>  (ZINC00162575)
ZINC00162575

>  <LOGBIO>
2.5000

$$$$
ZINC00162675
  -MTS-   02131516232D 0   0.00000     0.00000     0

 20 21  0  0  1  0  0  0  0  0999 V2000
    5.0609    0.3115    0.0000 C   0  0  0  0  0  0  0  0  0  0  0  0
    4.7182    1.2509    0.0000 C   0  0  0  0  0  0  0  0  0  0  0  0
    3.7333    1.4239    0.0000 N   0  3  0  0  0  0  0  0  0  0  0  0
    4.0741    2.3641    0.0000 C   0  0  0  0  0  0  0  0  0  0  0  0
    5.0587    2.5390    0.0000 C   0  0  0  0  0  0  0  0  0  0  0  0
    2.8633    1.9239    0.0000 C   0  0  0  0  0  0  0  0  0  0  0  0
    2.0033    1.4239    0.0000 C   0  0  1  0  0  0  0  0  0  0  0  0
    1.1365    1.9226    0.0000 C   0  0  0  0  0  0  0  0  0  0  0  0
    2.0033    0.4239    0.0000 O   0  0  0  0  0  0  0  0  0  0  0  0
    2.8633   -0.0761    0.0000 C   0  0  1  0  0  0  0  0  0  0  0  0
    3.5043   -0.8436    0.0000 O   0  0  0  0  0  0  0  0  0  0  0  0
    3.7333    0.4239    0.0000 C   0  0  0  0  0  0  0  0  0  0  0  0
    2.2185   -0.8404    0.0000 C   0  0  0  0  0  0  0  0  0  0  0  0
    1.2306   -0.6645    0.0000 C   0  0  0  0  0  0  0  0  0  0  0  0
    0.5907   -1.4261    0.0000 C   0  0  0  0  0  0  0  0  0  0  0  0
    0.9292   -2.3671    0.0000 C   0  0  0  0  0  0  0  0  0  0  0  0
    0.2825   -3.1298    0.0000 Cl  0  0  0  0  0  0  0  0  0  0  0  0
    1.9077   -2.5464    0.0000 C   0  0  0  0  0  0  0  0  0  0  0  0
    2.5571   -1.7813    0.0000 C   0  0  0  0  0  0  0  0  0  0  0  0
    2.0020    2.0239    0.0000 H   0  0  0  0  0  0  0  0  0  0  0  0
  1  2  1  0  0  0  0
  2  3  1  0  0  0  0
  3  4  1  0  0  0  0
  4  5  1  0  0  0  0
  3  6  1  0  0  0  0
  6  7  1  0  0  0  0
  7 20  1  1  0  0  0
  7  8  1  6  0  0  0
  7  9  1  0  0  0  0
  9 10  1  0  0  0  0
 10 11  1  6  0  0  0
 10 12  1  0  0  0  0
 12  3  1  0  0  0  0
 10 13  1  0  0  0  0
 13 14  2  0  0  0  0
 14 15  1  0  0  0  0
 15 16  2  0  0  0  0
 16 17  1  0  0  0  0
 16 18  1  0  0  0  0
 18 19  2  0  0  0  0
 19 13  1  0  0  0  0
M  CHG  1   3   1
M  END
>  <EXTREG>  (ZINC00162675)
ZINC00162675

>  <LOGBIO>
2.5000

$$$$
ZINC00163094
  -MTS-   02131516232D 0   0.00000     0.00000     0

 11 11  0  0  0  0  0  0  0  0999 V2000
    2.9956    1.7339    0.0000 Cl  0  0  0  0  0  0  0  0  0  0  0  0
    2.4974    0.8669    0.0000 C   0  0  0  0  0  0  0  0  0  0  0  0
    1.4939    0.8639    0.0000 C   0  0  0  0  0  0  0  0  0  0  0  0
    1.0000    0.0004    0.0000 N   0  3  0  0  0  0  0  0  0  0  0  0
    0.0000   -0.0021    0.0000 O   0  5  0  0  0  0  0  0  0  0  0  0
    1.5009   -0.8651    0.0000 C   0  0  0  0  0  0  0  0  0  0  0  0
    2.4956   -0.8671    0.0000 C   0  0  0  0  0  0  0  0  0  0  0  0
    2.9943   -1.7339    0.0000 Cl  0  0  0  0  0  0  0  0  0  0  0  0
    2.9982    0.0014    0.0000 C   0  0  0  0  0  0  0  0  0  0  0  0
    3.9982    0.0014    0.0000 C   0  0  0  0  0  0  0  0  0  0  0  0
    4.9982    0.0014    0.0000 N   0  0  0  0  0  0  0  0  0  0  0  0
  1  2  1  0  0  0  0
  2  3  2  0  0  0  0
  3  4  1  0  0  0  0
  4  5  1  0  0  0  0
  4  6  2  0  0  0  0
  6  7  1  0  0  0  0
  7  8  1  0  0  0  0
  7  9  2  0  0  0  0
  9  2  1  0  0  0  0
  9 10  1  0  0  0  0
 10 11  3  0  0  0  0
M  CHG  2   4   1   5  -1
M  END
>  <EXTREG>  (ZINC00163094)
ZINC00163094

>  <LOGBIO>
2.5000

$$$$
ZINC00163274
  -MTS-   02131516232D 0   0.00000     0.00000     0

 22 23  0  0  0  0  0  0  0  0999 V2000
    0.0000    2.7349    0.0000 F   0  0  0  0  0  0  0  0  0  0  0  0
    0.8665    2.2357    0.0000 C   0  0  0  0  0  0  0  0  0  0  0  0
    0.8685    1.2323    0.0000 C   0  0  0  0  0  0  0  0  0  0  0  0
    1.7315    0.7375    0.0000 C   0  0  0  0  0  0  0  0  0  0  0  0
    2.5975    1.2375    0.0000 C   0  0  0  0  0  0  0  0  0  0  0  0
    3.4628    0.7362    0.0000 N   0  0  0  0  0  0  0  0  0  0  0  0
    3.4613   -0.2673    0.0000 C   0  0  0  0  0  0  0  0  0  0  0  0
    2.5985   -0.7624    0.0000 O   0  0  0  0  0  0  0  0  0  0  0  0
    4.6723   -0.9697    0.0000 C   0  0  0  0  0  0  0  0  0  0  0  0
    5.5428   -0.4706    0.0000 C   0  0  0  0  0  0  0  0  0  0  0  0
    5.5464    0.5294    0.0000 Cl  0  0  0  0  0  0  0  0  0  0  0  0
    6.4023   -0.9715    0.0000 N   0  0  0  0  0  0  0  0  0  0  0  0
    6.4013   -1.9715    0.0000 C   0  0  0  0  0  0  0  0  0  0  0  0
    5.5407   -2.4706    0.0000 C   0  0  0  0  0  0  0  0  0  0  0  0
    4.6713   -1.9697    0.0000 C   0  0  0  0  0  0  0  0  0  0  0  0
    3.8052   -2.4697    0.0000 C   0  0  0  0  0  0  0  0  0  0  0  0
    3.3052   -1.6036    0.0000 F   0  0  0  0  0  0  0  0  0  0  0  0
    4.3051   -3.3357    0.0000 F   0  0  0  0  0  0  0  0  0  0  0  0
    2.9391   -2.9696    0.0000 F   0  0  0  0  0  0  0  0  0  0  0  0
    2.6006    2.2323    0.0000 C   0  0  0  0  0  0  0  0  0  0  0  0
    3.4678    2.7301    0.0000 F   0  0  0  0  0  0  0  0  0  0  0  0
    1.7325    2.7357    0.0000 C   0  0  0  0  0  0  0  0  0  0  0  0
  1  2  1  0  0  0  0
  2  3  2  0  0  0  0
  3  4  1  0  0  0  0
  4  5  2  0  0  0  0
  5  6  1  0  0  0  0
  6  7  1  0  0  0  0
  7  8  2  0  0  0  0
  7  9  1  0  0  0  0
  9 10  2  0  0  0  0
 10 11  1  0  0  0  0
 10 12  1  0  0  0  0
 12 13  2  0  0  0  0
 13 14  1  0  0  0  0
 14 15  2  0  0  0  0
 15  9  1  0  0  0  0
 15 16  1  0  0  0  0
 16 17  1  0  0  0  0
 16 18  1  0  0  0  0
 16 19  1  0  0  0  0
  5 20  1  0  0  0  0
 20 21  1  0  0  0  0
 20 22  2  0  0  0  0
 22  2  1  0  0  0  0
M  END
>  <EXTREG>  (ZINC00163274)
ZINC00163274

>  <LOGBIO>
2.5000

$$$$
ZINC00163433
  -MTS-   02131516232D 0   0.00000     0.00000     0

 16 16  0  0  1  0  0  0  0  0999 V2000
    0.5201    3.2940    0.0000 C   0  0  0  0  0  0  0  0  0  0  0  0
    1.3876    2.7897    0.0000 O   0  0  0  0  0  0  0  0  0  0  0  0
    1.3836    1.7949    0.0000 C   0  0  0  0  0  0  0  0  0  0  0  0
    0.5158    1.2980    0.0000 O   0  0  0  0  0  0  0  0  0  0  0  0
    2.2511    1.2906    0.0000 C   0  0  2  0  0  0  0  0  0  0  0  0
    3.1189    1.7876    0.0000 C   0  0  0  0  0  0  0  0  0  0  0  0
    2.2471    0.2959    0.0000 C   0  0  0  0  0  0  0  0  0  0  0  0
    3.1146   -0.2084    0.0000 N   0  0  0  0  0  0  0  0  0  0  0  0
    3.1156   -1.2119    0.0000 C   0  0  0  0  0  0  0  0  0  0  0  0
    2.2501   -1.7127    0.0000 C   0  0  0  0  0  0  0  0  0  0  0  0
    1.3801   -1.2127    0.0000 C   0  0  0  0  0  0  0  0  0  0  0  0
    0.5201   -1.7127    0.0000 C   0  0  0  0  0  0  0  0  0  0  0  0
    0.5201   -2.7127    0.0000 C   0  0  0  0  0  0  0  0  0  0  0  0
    1.3801   -3.2127    0.0000 C   0  0  0  0  0  0  0  0  0  0  0  0
    2.2501   -2.7127    0.0000 C   0  0  0  0  0  0  0  0  0  0  0  0
    2.2530    1.8906    0.0000 H   0  0  0  0  0  0  0  0  0  0  0  0
  1  2  1  0  0  0  0
  2  3  1  0  0  0  0
  3  4  2  0  0  0  0
  3  5  1  0  0  0  0
  5 16  1  1  0  0  0
  5  6  1  6  0  0  0
  5  7  1  0  0  0  0
  7  8  1  0  0  0  0
  8  9  1  0  0  0  0
  9 10  1  0  0  0  0
 10 11  2  0  0  0  0
 11 12  1  0  0  0  0
 12 13  2  0  0  0  0
 13 14  1  0  0  0  0
 14 15  2  0  0  0  0
 15 10  1  0  0  0  0
M  END
>  <EXTREG>  (ZINC00163433)
ZINC00163433

>  <LOGBIO>
2.5000

$$$$
ZINC00163539
  -MTS-   02131516232D 0   0.00000     0.00000     0

 18 19  0  0  0  0  0  0  0  0999 V2000
    4.9420    0.1919    0.0000 C   0  0  0  0  0  0  0  0  0  0  0  0
    4.3535    1.0004    0.0000 C   0  0  0  0  0  0  0  0  0  0  0  0
    4.6635    1.9604    0.0000 C   0  0  0  0  0  0  0  0  0  0  0  0
    3.8535    2.5404    0.0000 C   0  0  0  0  0  0  0  0  0  0  0  0
    3.0435    1.9604    0.0000 C   0  0  0  0  0  0  0  0  0  0  0  0
    2.0938    2.2736    0.0000 C   0  0  0  0  0  0  0  0  0  0  0  0
    3.3535    1.0004    0.0000 N   0  0  0  0  0  0  0  0  0  0  0  0
    2.7649    0.1919    0.0000 C   0  0  0  0  0  0  0  0  0  0  0  0
    1.7670    0.2967    0.0000 C   0  0  0  0  0  0  0  0  0  0  0  0
    1.1832   -0.5087    0.0000 C   0  0  0  0  0  0  0  0  0  0  0  0
    0.1887   -0.4038    0.0000 Cl  0  0  0  0  0  0  0  0  0  0  0  0
    1.5882   -1.4230    0.0000 C   0  0  0  0  0  0  0  0  0  0  0  0
    2.5770   -1.5319    0.0000 C   0  0  0  0  0  0  0  0  0  0  0  0
    3.1699   -0.7224    0.0000 C   0  0  0  0  0  0  0  0  0  0  0  0
    4.1642   -0.8298    0.0000 Cl  0  0  0  0  0  0  0  0  0  0  0  0
    0.9976   -2.2300    0.0000 N   0  3  0  0  0  0  0  0  0  0  0  0
    0.0000   -2.1223    0.0000 O   0  5  0  0  0  0  0  0  0  0  0  0
    1.3987   -3.1404    0.0000 O   0  0  0  0  0  0  0  0  0  0  0  0
  1  2  1  0  0  0  0
  2  3  2  0  0  0  0
  3  4  1  0  0  0  0
  4  5  2  0  0  0  0
  5  6  1  0  0  0  0
  5  7  1  0  0  0  0
  7  2  1  0  0  0  0
  7  8  1  0  0  0  0
  8  9  2  0  0  0  0
  9 10  1  0  0  0  0
 10 11  1  0  0  0  0
 10 12  2  0  0  0  0
 12 13  1  0  0  0  0
 13 14  2  0  0  0  0
 14  8  1  0  0  0  0
 14 15  1  0  0  0  0
 12 16  1  0  0  0  0
 16 17  1  0  0  0  0
 16 18  2  0  0  0  0
M  CHG  2  16   1  17  -1
M  END
>  <EXTREG>  (ZINC00163539)
ZINC00163539

>  <LOGBIO>
2.5000

$$$$
ZINC00164503
  -MTS-   02131516232D 0   0.00000     0.00000     0

 12 12  0  0  0  0  0  0  0  0999 V2000
    2.9987    2.1634    0.0000 Cl  0  0  0  0  0  0  0  0  0  0  0  0
    2.5004    1.2964    0.0000 C   0  0  0  0  0  0  0  0  0  0  0  0
    1.4970    1.2934    0.0000 C   0  0  0  0  0  0  0  0  0  0  0  0
    1.0030    0.4299    0.0000 C   0  0  0  0  0  0  0  0  0  0  0  0
    1.5039   -0.4356    0.0000 C   0  0  0  0  0  0  0  0  0  0  0  0
    2.4987   -0.4376    0.0000 C   0  0  0  0  0  0  0  0  0  0  0  0
    3.0013    0.4309    0.0000 C   0  0  0  0  0  0  0  0  0  0  0  0
    4.0013    0.4309    0.0000 C   0  0  0  0  0  0  0  0  0  0  0  0
    5.0013    0.4309    0.0000 N   0  0  0  0  0  0  0  0  0  0  0  0
    1.0034   -1.3014    0.0000 N   0  3  0  0  0  0  0  0  0  0  0  0
    0.0000   -1.3014    0.0000 O   0  5  0  0  0  0  0  0  0  0  0  0
    1.4999   -2.1634    0.0000 O   0  0  0  0  0  0  0  0  0  0  0  0
  1  2  1  0  0  0  0
  2  3  2  0  0  0  0
  3  4  1  0  0  0  0
  4  5  2  0  0  0  0
  5  6  1  0  0  0  0
  6  7  2  0  0  0  0
  7  2  1  0  0  0  0
  7  8  1  0  0  0  0
  8  9  3  0  0  0  0
  5 10  1  0  0  0  0
 10 11  1  0  0  0  0
 10 12  2  0  0  0  0
M  CHG  2  10   1  11  -1
M  END
>  <EXTREG>  (ZINC00164503)
ZINC00164503

>  <LOGBIO>
2.5000

$$$$
ZINC00164578
  -MTS-   02131516232D 0   0.00000     0.00000     0

 17 18  0  0  0  0  0  0  0  0999 V2000
    7.4377   -0.3144    0.0000 C   0  0  0  0  0  0  0  0  0  0  0  0
    6.4436   -0.4223    0.0000 C   0  0  0  0  0  0  0  0  0  0  0  0
    6.5515   -1.4164    0.0000 C   0  0  0  0  0  0  0  0  0  0  0  0
    6.3357    0.5719    0.0000 C   0  0  0  0  0  0  0  0  0  0  0  0
    5.4494   -0.5302    0.0000 C   0  0  0  0  0  0  0  0  0  0  0  0
    4.8560    0.2790    0.0000 C   0  0  0  0  0  0  0  0  0  0  0  0
    3.8673    0.1696    0.0000 C   0  0  0  0  0  0  0  0  0  0  0  0
    3.4628   -0.7449    0.0000 C   0  0  0  0  0  0  0  0  0  0  0  0
    4.0470   -1.5501    0.0000 C   0  0  0  0  0  0  0  0  0  0  0  0
    5.0449   -1.4447    0.0000 C   0  0  0  0  0  0  0  0  0  0  0  0
    2.4683   -0.8503    0.0000 C   0  0  0  0  0  0  0  0  0  0  0  0
    2.0624   -1.7642    0.0000 O   0  0  0  0  0  0  0  0  0  0  0  0
    1.8798   -0.0418    0.0000 C   0  0  0  0  0  0  0  0  0  0  0  0
    2.1898    0.9182    0.0000 N   0  0  0  0  0  0  0  0  0  0  0  0
    1.3798    1.4982    0.0000 C   0  0  0  0  0  0  0  0  0  0  0  0
    0.5698    0.9182    0.0000 C   0  0  0  0  0  0  0  0  0  0  0  0
    0.8798   -0.0418    0.0000 N   0  0  0  0  0  0  0  0  0  0  0  0
  1  2  1  0  0  0  0
  2  3  1  0  0  0  0
  2  4  1  0  0  0  0
  2  5  1  0  0  0  0
  5  6  2  0  0  0  0
  6  7  1  0  0  0  0
  7  8  2  0  0  0  0
  8  9  1  0  0  0  0
  9 10  2  0  0  0  0
 10  5  1  0  0  0  0
  8 11  1  0  0  0  0
 11 12  2  0  0  0  0
 11 13  1  0  0  0  0
 13 14  1  0  0  0  0
 14 15  1  0  0  0  0
 15 16  2  0  0  0  0
 16 17  1  0  0  0  0
 17 13  2  0  0  0  0
M  END
>  <EXTREG>  (ZINC00164578)
ZINC00164578

>  <LOGBIO>
2.5000

$$$$
ZINC00164690
  -MTS-   02131516232D 0   0.00000     0.00000     0

 17 18  0  0  0  0  0  0  0  0999 V2000
    4.9420   -0.5581    0.0000 C   0  0  0  0  0  0  0  0  0  0  0  0
[truncated: 4,423,083 more chars]
