# Supplementary material for: Template CoMFA Generates Single 3D-QSAR Models that, for Twelve of Twelve Biological Targets, Predict All ChEMBL-Tabulated Affinities
Source: PLoS One. 2015 Jun 12;10(6):e0129307. doi: 10.1371/journal.pone.0129307 (PMC4466312; doi:10.1371/journal.pone.0129307)
Supplement: S13 Text — The zip file contains, for each target, the template, training set, and prediction set, as “2D” structures, in. sdf format. (ZIP) [file pone.0129307.s014.zip › COX2_pred.sdf]

ZINC00000425
  -MTS-   02131516502D 0   0.00000     0.00000     0

 16 16  0  0  1  0  0  0  0  0999 V2000
    4.3308    2.8481    0.0000 N   0  0  0  0  0  0  0  0  0  0  0  0
    3.4653    2.3472    0.0000 C   0  0  0  0  0  0  0  0  0  0  0  0
    2.5953    2.8472    0.0000 C   0  0  0  0  0  0  0  0  0  0  0  0
    1.7353    2.3472    0.0000 C   0  0  0  0  0  0  0  0  0  0  0  0
    1.7353    1.3472    0.0000 C   0  0  0  0  0  0  0  0  0  0  0  0
    2.5953    0.8472    0.0000 C   0  0  0  0  0  0  0  0  0  0  0  0
    3.4653    1.3472    0.0000 C   0  0  0  0  0  0  0  0  0  0  0  0
    0.8685    0.8485    0.0000 C   0  0  0  0  0  0  0  0  0  0  0  0
    0.0000    1.3511    0.0000 O   0  0  0  0  0  0  0  0  0  0  0  0
    0.8665   -0.1462    0.0000 O   0  0  0  0  0  0  0  0  0  0  0  0
    1.7350   -0.6488    0.0000 C   0  0  0  0  0  0  0  0  0  0  0  0
    1.7330   -1.6436    0.0000 C   0  0  2  0  0  0  0  0  0  0  0  0
    0.8662   -2.1423    0.0000 O   0  0  0  0  0  0  0  0  0  0  0  0
    2.6015   -2.1462    0.0000 C   0  0  0  0  0  0  0  0  0  0  0  0
    2.6045   -3.1496    0.0000 O   0  0  0  0  0  0  0  0  0  0  0  0
    1.2139   -1.3427    0.0000 H   0  0  0  0  0  0  0  0  0  0  0  0
  1  2  1  0  0  0  0
  2  3  2  0  0  0  0
  3  4  1  0  0  0  0
  4  5  2  0  0  0  0
  5  6  1  0  0  0  0
  6  7  2  0  0  0  0
  7  2  1  0  0  0  0
  5  8  1  0  0  0  0
  8  9  2  0  0  0  0
  8 10  1  0  0  0  0
 10 11  1  0  0  0  0
 11 12  1  0  0  0  0
 12 16  1  6  0  0  0
 12 13  1  1  0  0  0
 12 14  1  0  0  0  0
 14 15  1  0  0  0  0
M  END
>  <EXTREG>  (ZINC00000425)
ZINC00000425

>  <LOGBIO>
2.5000

$$$$
ZINC00001132
  -MTS-   02131516502D 0   0.00000     0.00000     0

 10 10  0  0  0  0  0  0  0  0999 V2000
    3.9815    1.5009    0.0000 C   0  0  0  0  0  0  0  0  0  0  0  0
    3.1159    1.0000    0.0000 C   0  0  0  0  0  0  0  0  0  0  0  0
    2.2459    1.5000    0.0000 C   0  0  0  0  0  0  0  0  0  0  0  0
    1.3859    1.0000    0.0000 C   0  0  0  0  0  0  0  0  0  0  0  0
    0.5192    1.4987    0.0000 O   0  0  0  0  0  0  0  0  0  0  0  0
    1.3859   -0.0000    0.0000 C   0  0  0  0  0  0  0  0  0  0  0  0
    2.2459   -0.5000    0.0000 C   0  0  0  0  0  0  0  0  0  0  0  0
    2.2434   -1.5000    0.0000 C   0  0  0  0  0  0  0  0  0  0  0  0
    3.1159   -0.0000    0.0000 C   0  0  0  0  0  0  0  0  0  0  0  0
    3.9815   -0.5009    0.0000 Cl  0  0  0  0  0  0  0  0  0  0  0  0
  1  2  1  0  0  0  0
  2  3  2  0  0  0  0
  3  4  1  0  0  0  0
  4  5  1  0  0  0  0
  4  6  2  0  0  0  0
  6  7  1  0  0  0  0
  7  8  1  0  0  0  0
  7  9  2  0  0  0  0
  9  2  1  0  0  0  0
  9 10  1  0  0  0  0
M  END
>  <EXTREG>  (ZINC00001132)
ZINC00001132

>  <LOGBIO>
2.5000

$$$$
ZINC00002051
  -MTS-   02131516502D 0   0.00000     0.00000     0

 13 13  0  0  0  0  0  0  0  0999 V2000
    5.7154    0.3000    0.0000 C   0  0  0  0  0  0  0  0  0  0  0  0
    4.8456    0.8005    0.0000 C   0  0  0  0  0  0  0  0  0  0  0  0
    4.8436    1.8005    0.0000 O   0  0  0  0  0  0  0  0  0  0  0  0
    3.9854    0.3009    0.0000 N   0  0  0  0  0  0  0  0  0  0  0  0
    3.1156    0.8013    0.0000 C   0  0  0  0  0  0  0  0  0  0  0  0
    3.1151    1.7960    0.0000 O   0  0  0  0  0  0  0  0  0  0  0  0
    2.2501    0.3004    0.0000 C   0  0  0  0  0  0  0  0  0  0  0  0
    1.3801    0.8004    0.0000 C   0  0  0  0  0  0  0  0  0  0  0  0
    0.5201    0.3004    0.0000 C   0  0  0  0  0  0  0  0  0  0  0  0
    0.5201   -0.6996    0.0000 C   0  0  0  0  0  0  0  0  0  0  0  0
    1.3801   -1.1996    0.0000 C   0  0  0  0  0  0  0  0  0  0  0  0
    2.2501   -0.6996    0.0000 C   0  0  0  0  0  0  0  0  0  0  0  0
    3.1156   -1.2005    0.0000 O   0  0  0  0  0  0  0  0  0  0  0  0
  1  2  1  0  0  0  0
  2  3  2  0  0  0  0
  2  4  1  0  0  0  0
  4  5  1  0  0  0  0
  5  6  2  0  0  0  0
  5  7  1  0  0  0  0
  7  8  2  0  0  0  0
  8  9  1  0  0  0  0
  9 10  2  0  0  0  0
 10 11  1  0  0  0  0
 11 12  2  0  0  0  0
 12  7  1  0  0  0  0
 12 13  1  0  0  0  0
M  END
>  <EXTREG>  (ZINC00002051)
ZINC00002051

>  <LOGBIO>
2.5000

$$$$
ZINC00003106
  -MTS-   02131516502D 0   0.00000     0.00000     0

 26 29  0  0  0  0  0  0  0  0999 V2000
    8.5213    2.1428    0.0000 C   0  0  0  0  0  0  0  0  0  0  0  0
    7.5266    2.0394    0.0000 O   0  0  0  0  0  0  0  0  0  0  0  0
    7.1189    1.1263    0.0000 C   0  0  0  0  0  0  0  0  0  0  0  0
    7.7070    0.3133    0.0000 C   0  0  0  0  0  0  0  0  0  0  0  0
    7.2996   -0.5943    0.0000 C   0  0  0  0  0  0  0  0  0  0  0  0
    6.3051   -0.6987    0.0000 C   0  0  0  0  0  0  0  0  0  0  0  0
    5.7180    0.1044    0.0000 C   0  0  0  0  0  0  0  0  0  0  0  0
    6.1244    1.0218    0.0000 C   0  0  0  0  0  0  0  0  0  0  0  0
    5.5359    1.8303    0.0000 N   0  0  0  0  0  0  0  0  0  0  0  0
    5.8459    2.7903    0.0000 C   0  0  0  0  0  0  0  0  0  0  0  0
    6.7956    3.1035    0.0000 C   0  0  0  0  0  0  0  0  0  0  0  0
    5.0359    3.3703    0.0000 N   0  0  0  0  0  0  0  0  0  0  0  0
    4.2259    2.7903    0.0000 N   0  0  0  0  0  0  0  0  0  0  0  0
    4.5359    1.8303    0.0000 C   0  0  0  0  0  0  0  0  0  0  0  0
    3.9473    1.0218    0.0000 C   0  0  0  0  0  0  0  0  0  0  0  0
    2.9494    1.1266    0.0000 C   0  0  0  0  0  0  0  0  0  0  0  0
    2.3656    0.3212    0.0000 C   0  0  0  0  0  0  0  0  0  0  0  0
    2.7706   -0.5931    0.0000 C   0  0  0  0  0  0  0  0  0  0  0  0
    3.7594   -0.7020    0.0000 C   0  0  0  0  0  0  0  0  0  0  0  0
    4.3524    0.1075    0.0000 C   0  0  0  0  0  0  0  0  0  0  0  0
    2.1800   -1.4001    0.0000 C   0  0  0  0  0  0  0  0  0  0  0  0
    1.1824   -1.2928    0.0000 C   0  0  0  0  0  0  0  0  0  0  0  0
    0.5965   -2.0968    0.0000 C   0  0  0  0  0  0  0  0  0  0  0  0
    0.9992   -3.0122    0.0000 C   0  0  0  0  0  0  0  0  0  0  0  0
    1.9878   -3.1235    0.0000 C   0  0  0  0  0  0  0  0  0  0  0  0
    2.5828   -2.3155    0.0000 C   0  0  0  0  0  0  0  0  0  0  0  0
  1  2  1  0  0  0  0
  2  3  1  0  0  0  0
  3  4  2  0  0  0  0
  4  5  1  0  0  0  0
  5  6  2  0  0  0  0
  6  7  1  0  0  0  0
  7  8  2  0  0  0  0
  8  3  1  0  0  0  0
  8  9  1  0  0  0  0
  9 10  1  0  0  0  0
 10 11  1  0  0  0  0
 10 12  2  0  0  0  0
 12 13  1  0  0  0  0
 13 14  2  0  0  0  0
 14  9  1  0  0  0  0
 14 15  1  0  0  0  0
 15 16  2  0  0  0  0
 16 17  1  0  0  0  0
 17 18  2  0  0  0  0
 18 19  1  0  0  0  0
 19 20  2  0  0  0  0
 20 15  1  0  0  0  0
 18 21  1  0  0  0  0
 21 22  2  0  0  0  0
 22 23  1  0  0  0  0
 23 24  2  0  0  0  0
 24 25  1  0  0  0  0
 25 26  2  0  0  0  0
 26 21  1  0  0  0  0
M  END
>  <EXTREG>  (ZINC00003106)
ZINC00003106

>  <LOGBIO>
2.5000

$$$$
ZINC00006846
  -MTS-   02131516502D 0   0.00000     0.00000     0

 19 21  0  0  0  0  0  0  0  0999 V2000
    2.0624   -4.1334    0.0000 O   0  0  0  0  0  0  0  0  0  0  0  0
    2.4683   -3.2194    0.0000 C   0  0  0  0  0  0  0  0  0  0  0  0
    1.8798   -2.4110    0.0000 C   0  0  0  0  0  0  0  0  0  0  0  0
    2.1898   -1.4510    0.0000 S   0  0  0  0  0  0  0  0  0  0  0  0
    1.3798   -0.8710    0.0000 C   0  0  0  0  0  0  0  0  0  0  0  0
    0.5698   -1.4510    0.0000 C   0  0  0  0  0  0  0  0  0  0  0  0
    0.8798   -2.4110    0.0000 C   0  0  0  0  0  0  0  0  0  0  0  0
    1.3798    0.1290    0.0000 C   0  0  0  0  0  0  0  0  0  0  0  0
    2.1954    0.7227    0.0000 O   0  0  0  0  0  0  0  0  0  0  0  0
    1.8819    1.6684    0.0000 C   0  0  0  0  0  0  0  0  0  0  0  0
    0.8857    1.6761    0.0000 C   0  0  0  0  0  0  0  0  0  0  0  0
    0.5713    0.7176    0.0000 C   0  0  0  0  0  0  0  0  0  0  0  0
    2.4704    2.4768    0.0000 C   0  0  0  0  0  0  0  0  0  0  0  0
    3.4792    2.4768    0.0000 S   0  0  0  0  0  0  0  0  0  0  0  0
    3.7823    3.4259    0.0000 C   0  0  0  0  0  0  0  0  0  0  0  0
    4.7339    3.7332    0.0000 C   0  0  0  0  0  0  0  0  0  0  0  0
    5.4758    3.0627    0.0000 O   0  0  0  0  0  0  0  0  0  0  0  0
    2.9814    4.0185    0.0000 C   0  0  0  0  0  0  0  0  0  0  0  0
    2.1631    3.4285    0.0000 C   0  0  0  0  0  0  0  0  0  0  0  0
  1  2  1  0  0  0  0
  2  3  1  0  0  0  0
  3  4  1  0  0  0  0
  4  5  1  0  0  0  0
  5  6  2  0  0  0  0
  6  7  1  0  0  0  0
  7  3  2  0  0  0  0
  5  8  1  0  0  0  0
  8  9  1  0  0  0  0
  9 10  1  0  0  0  0
 10 11  2  0  0  0  0
 11 12  1  0  0  0  0
 12  8  2  0  0  0  0
 10 13  1  0  0  0  0
 13 14  1  0  0  0  0
 14 15  1  0  0  0  0
 15 16  1  0  0  0  0
 16 17  1  0  0  0  0
 15 18  2  0  0  0  0
 18 19  1  0  0  0  0
 19 13  2  0  0  0  0
M  END
>  <EXTREG>  (ZINC00006846)
ZINC00006846

>  <LOGBIO>
2.5000

$$$$
ZINC00014036
  -MTS-   02131516502D 0   0.00000     0.00000     0

 18 19  0  0  0  0  0  0  0  0999 V2000
    3.9983    3.5997    0.0000 O   0  0  0  0  0  0  0  0  0  0  0  0
    3.1327    3.0989    0.0000 C   0  0  0  0  0  0  0  0  0  0  0  0
    2.2627    3.5989    0.0000 C   0  0  0  0  0  0  0  0  0  0  0  0
    1.4027    3.0989    0.0000 C   0  0  0  0  0  0  0  0  0  0  0  0
    0.5359    3.5976    0.0000 O   0  0  0  0  0  0  0  0  0  0  0  0
    1.4027    2.0989    0.0000 C   0  0  0  0  0  0  0  0  0  0  0  0
    2.2627    1.5989    0.0000 C   0  0  0  0  0  0  0  0  0  0  0  0
    2.2602    0.5989    0.0000 C   0  0  0  0  0  0  0  0  0  0  0  0
    1.3929    0.1011    0.0000 C   0  0  0  0  0  0  0  0  0  0  0  0
    1.3904   -0.8989    0.0000 C   0  0  0  0  0  0  0  0  0  0  0  0
    0.5207   -1.3993    0.0000 C   0  0  0  0  0  0  0  0  0  0  0  0
    0.5202   -2.3941    0.0000 C   0  0  0  0  0  0  0  0  0  0  0  0
    1.3845   -2.8972    0.0000 C   0  0  0  0  0  0  0  0  0  0  0  0
    1.3795   -3.8971    0.0000 O   0  0  0  0  0  0  0  0  0  0  0  0
    2.2492   -2.4054    0.0000 C   0  0  0  0  0  0  0  0  0  0  0  0
    3.1122   -2.9106    0.0000 O   0  0  0  0  0  0  0  0  0  0  0  0
    2.2547   -1.4020    0.0000 C   0  0  0  0  0  0  0  0  0  0  0  0
    3.1327    2.0989    0.0000 C   0  0  0  0  0  0  0  0  0  0  0  0
  1  2  1  0  0  0  0
  2  3  2  0  0  0  0
  3  4  1  0  0  0  0
  4  5  1  0  0  0  0
  4  6  2  0  0  0  0
  6  7  1  0  0  0  0
  7  8  1  0  0  0  0
  8  9  2  0  0  0  0
  9 10  1  0  0  0  0
 10 11  2  0  0  0  0
 11 12  1  0  0  0  0
 12 13  2  0  0  0  0
 13 14  1  0  0  0  0
 13 15  1  0  0  0  0
 15 16  1  0  0  0  0
 15 17  2  0  0  0  0
 17 10  1  0  0  0  0
  7 18  2  0  0  0  0
 18  2  1  0  0  0  0
M  END
>  <EXTREG>  (ZINC00014036)
ZINC00014036

>  <LOGBIO>
2.5000

$$$$
ZINC00020831
  -MTS-   02131516502D 0   0.00000     0.00000     0

 21 23  0  0  0  0  0  0  0  0999 V2000
    7.2092   -0.0634    0.0000 C   0  0  0  0  0  0  0  0  0  0  0  0
    6.6207    0.7450    0.0000 C   0  0  0  0  0  0  0  0  0  0  0  0
    6.9307    1.7050    0.0000 N   0  0  0  0  0  0  0  0  0  0  0  0
    6.1207    2.2850    0.0000 C   0  0  0  0  0  0  0  0  0  0  0  0
    5.3107    1.7050    0.0000 C   0  0  0  0  0  0  0  0  0  0  0  0
    5.6207    0.7450    0.0000 N   0  0  0  0  0  0  0  0  0  0  0  0
    5.0322   -0.0634    0.0000 C   0  0  0  0  0  0  0  0  0  0  0  0
    5.4395   -0.9805    0.0000 C   0  0  0  0  0  0  0  0  0  0  0  0
    4.8532   -1.7842    0.0000 S   0  0  0  0  0  0  0  0  0  0  0  0
    3.8589   -1.6777    0.0000 C   0  0  0  0  0  0  0  0  0  0  0  0
    3.3554   -0.8035    0.0000 O   0  0  0  0  0  0  0  0  0  0  0  0
    2.3818   -1.0146    0.0000 C   0  0  0  0  0  0  0  0  0  0  0  0
    1.5751   -0.4184    0.0000 C   0  0  0  0  0  0  0  0  0  0  0  0
    0.6588   -0.8190    0.0000 C   0  0  0  0  0  0  0  0  0  0  0  0
    0.5492   -1.8164    0.0000 C   0  0  0  0  0  0  0  0  0  0  0  0
    1.3518   -2.4041    0.0000 C   0  0  0  0  0  0  0  0  0  0  0  0
    2.2680   -2.0043    0.0000 C   0  0  0  0  0  0  0  0  0  0  0  0
    3.1876   -2.4189    0.0000 N   0  0  0  0  0  0  0  0  0  0  0  0
    4.3610    2.0182    0.0000 N   0  3  0  0  0  0  0  0  0  0  0  0
    4.1561    3.0005    0.0000 O   0  5  0  0  0  0  0  0  0  0  0  0
    3.6185    1.3562    0.0000 O   0  0  0  0  0  0  0  0  0  0  0  0
  1  2  1  0  0  0  0
  2  3  2  0  0  0  0
  3  4  1  0  0  0  0
  4  5  2  0  0  0  0
  5  6  1  0  0  0  0
  6  2  1  0  0  0  0
  6  7  1  0  0  0  0
  7  8  1  0  0  0  0
  8  9  1  0  0  0  0
  9 10  1  0  0  0  0
 10 11  1  0  0  0  0
 11 12  1  0  0  0  0
 12 13  2  0  0  0  0
 13 14  1  0  0  0  0
 14 15  2  0  0  0  0
 15 16  1  0  0  0  0
 16 17  2  0  0  0  0
 17 12  1  0  0  0  0
 17 18  1  0  0  0  0
 18 10  2  0  0  0  0
  5 19  1  0  0  0  0
 19 20  1  0  0  0  0
 19 21  2  0  0  0  0
M  CHG  2  19   1  20  -1
M  END
>  <EXTREG>  (ZINC00020831)
ZINC00020831

>  <LOGBIO>
2.5000

$$$$
ZINC00028975
  -MTS-   02131516502D 0   0.00000     0.00000     0

 20 20  0  0  1  0  0  0  0  0999 V2000
    5.6080   -2.9880    0.0000 C   0  0  0  0  0  0  0  0  0  0  0  0
    4.6102   -3.0943    0.0000 C   0  0  0  0  0  0  0  0  0  0  0  0
    4.0251   -2.2898    0.0000 C   0  0  2  0  0  0  0  0  0  0  0  0
    4.4310   -1.3758    0.0000 C   0  0  0  0  0  0  0  0  0  0  0  0
    3.0273   -2.3961    0.0000 N   0  0  0  0  0  0  0  0  0  0  0  0
    2.4423   -1.5915    0.0000 C   0  0  0  0  0  0  0  0  0  0  0  0
    1.4445   -1.6978    0.0000 O   0  0  0  0  0  0  0  0  0  0  0  0
    2.8482   -0.6776    0.0000 C   0  0  0  0  0  0  0  0  0  0  0  0
    2.2597    0.1309    0.0000 N   0  0  0  0  0  0  0  0  0  0  0  0
    2.5697    1.0909    0.0000 N   0  0  0  0  0  0  0  0  0  0  0  0
    1.7597    1.6709    0.0000 C   0  0  0  0  0  0  0  0  0  0  0  0
    0.9497    1.0909    0.0000 C   0  0  0  0  0  0  0  0  0  0  0  0
    0.0000    1.4041    0.0000 Cl  0  0  0  0  0  0  0  0  0  0  0  0
    1.2597    0.1309    0.0000 C   0  0  0  0  0  0  0  0  0  0  0  0
    0.6712   -0.6776    0.0000 C   0  0  0  0  0  0  0  0  0  0  0  0
    1.7597    2.6709    0.0000 C   0  0  0  0  0  0  0  0  0  0  0  0
    0.7597    2.6709    0.0000 F   0  0  0  0  0  0  0  0  0  0  0  0
    2.7597    2.6709    0.0000 F   0  0  0  0  0  0  0  0  0  0  0  0
    1.7597    3.6709    0.0000 F   0  0  0  0  0  0  0  0  0  0  0  0
    4.6218   -2.2267    0.0000 H   0  0  0  0  0  0  0  0  0  0  0  0
  1  2  1  0  0  0  0
  2  3  1  0  0  0  0
  3 20  1  6  0  0  0
  3  4  1  1  0  0  0
  3  5  1  0  0  0  0
  5  6  1  0  0  0  0
  6  7  2  0  0  0  0
  6  8  1  0  0  0  0
  8  9  1  0  0  0  0
  9 10  1  0  0  0  0
 10 11  2  0  0  0  0
 11 12  1  0  0  0  0
 12 13  1  0  0  0  0
 12 14  2  0  0  0  0
 14  9  1  0  0  0  0
 14 15  1  0  0  0  0
 11 16  1  0  0  0  0
 16 17  1  0  0  0  0
 16 18  1  0  0  0  0
 16 19  1  0  0  0  0
M  END
>  <EXTREG>  (ZINC00028975)
ZINC00028975

>  <LOGBIO>
2.5000

$$$$
ZINC00029554
  -MTS-   02131516502D 0   0.00000     0.00000     0

 15 15  0  0  0  0  0  0  0  0999 V2000
    3.4576    2.0384    0.0000 C   0  0  0  0  0  0  0  0  0  0  0  0
    4.3274    1.5380    0.0000 C   0  0  0  0  0  0  0  0  0  0  0  0
    4.3278    0.5432    0.0000 N   0  0  0  0  0  0  0  0  0  0  0  0
    5.1976    0.0428    0.0000 C   0  0  0  0  0  0  0  0  0  0  0  0
    5.1981   -0.9520    0.0000 C   0  0  0  0  0  0  0  0  0  0  0  0
    3.4623    0.0424    0.0000 S   0  0  0  0  0  0  0  0  0  0  0  0
    3.9632   -0.8232    0.0000 O   0  0  0  0  0  0  0  0  0  0  0  0
    2.9615    0.9079    0.0000 O   0  0  0  0  0  0  0  0  0  0  0  0
    2.5968   -0.4585    0.0000 C   0  0  0  0  0  0  0  0  0  0  0  0
    1.7268    0.0415    0.0000 C   0  0  0  0  0  0  0  0  0  0  0  0
    0.8668   -0.4585    0.0000 C   0  0  0  0  0  0  0  0  0  0  0  0
    0.8668   -1.4585    0.0000 C   0  0  0  0  0  0  0  0  0  0  0  0
    0.0000   -1.9572    0.0000 F   0  0  0  0  0  0  0  0  0  0  0  0
    1.7268   -1.9585    0.0000 C   0  0  0  0  0  0  0  0  0  0  0  0
    2.5968   -1.4585    0.0000 C   0  0  0  0  0  0  0  0  0  0  0  0
  1  2  1  0  0  0  0
  2  3  1  0  0  0  0
  3  4  1  0  0  0  0
  4  5  1  0  0  0  0
  3  6  1  0  0  0  0
  6  7  2  0  0  0  0
  6  8  2  0  0  0  0
  6  9  1  0  0  0  0
  9 10  2  0  0  0  0
 10 11  1  0  0  0  0
 11 12  2  0  0  0  0
 12 13  1  0  0  0  0
 12 14  1  0  0  0  0
 14 15  2  0  0  0  0
 15  9  1  0  0  0  0
M  END
>  <EXTREG>  (ZINC00029554)
ZINC00029554

>  <LOGBIO>
2.5000

$$$$
ZINC00030541
  -MTS-   02131516502D 0   0.00000     0.00000     0

 17 17  0  0  0  0  0  0  0  0999 V2000
    6.5776    2.8542    0.0000 Br  0  0  0  0  0  0  0  0  0  0  0  0
    5.7121    2.3534    0.0000 C   0  0  0  0  0  0  0  0  0  0  0  0
    4.8421    2.8534    0.0000 C   0  0  0  0  0  0  0  0  0  0  0  0
    3.9821    2.3534    0.0000 C   0  0  0  0  0  0  0  0  0  0  0  0
    3.9821    1.3534    0.0000 C   0  0  0  0  0  0  0  0  0  0  0  0
    3.1153    0.8547    0.0000 C   0  0  0  0  0  0  0  0  0  0  0  0
    3.1138   -0.1488    0.0000 C   0  0  0  0  0  0  0  0  0  0  0  0
    3.9751   -0.6466    0.0000 O   0  0  0  0  0  0  0  0  0  0  0  0
    2.2473   -0.6479    0.0000 N   0  0  0  0  0  0  0  0  0  0  0  0
    2.2457   -1.6513    0.0000 C   0  0  0  0  0  0  0  0  0  0  0  0
    3.1070   -2.1491    0.0000 C   0  0  0  0  0  0  0  0  0  0  0  0
    3.1055   -3.1526    0.0000 C   0  0  0  0  0  0  0  0  0  0  0  0
    1.3860   -0.1501    0.0000 C   0  0  0  0  0  0  0  0  0  0  0  0
    1.3875    0.8533    0.0000 C   0  0  0  0  0  0  0  0  0  0  0  0
    0.5213    1.3598    0.0000 C   0  0  0  0  0  0  0  0  0  0  0  0
    4.8421    0.8534    0.0000 C   0  0  0  0  0  0  0  0  0  0  0  0
    5.7121    1.3534    0.0000 C   0  0  0  0  0  0  0  0  0  0  0  0
  1  2  1  0  0  0  0
  2  3  2  0  0  0  0
  3  4  1  0  0  0  0
  4  5  2  0  0  0  0
  5  6  1  0  0  0  0
  6  7  1  0  0  0  0
  7  8  2  0  0  0  0
  7  9  1  0  0  0  0
  9 10  1  0  0  0  0
 10 11  1  0  0  0  0
 11 12  2  0  0  0  0
  9 13  1  0  0  0  0
 13 14  1  0  0  0  0
 14 15  2  0  0  0  0
  5 16  1  0  0  0  0
 16 17  2  0  0  0  0
 17  2  1  0  0  0  0
M  END
>  <EXTREG>  (ZINC00030541)
ZINC00030541

>  <LOGBIO>
2.5000

$$$$
ZINC00031595
  -MTS-   02131516502D 0   0.00000     0.00000     0

 23 24  0  0  0  0  0  0  0  0999 V2000
    9.5208    3.2457    0.0000 F   0  0  0  0  0  0  0  0  0  0  0  0
    8.6553    2.7449    0.0000 C   0  0  0  0  0  0  0  0  0  0  0  0
    7.7853    3.2449    0.0000 C   0  0  0  0  0  0  0  0  0  0  0  0
    6.9253    2.7449    0.0000 C   0  0  0  0  0  0  0  0  0  0  0  0
    6.9253    1.7449    0.0000 C   0  0  0  0  0  0  0  0  0  0  0  0
    6.0585    1.2462    0.0000 N   0  0  0  0  0  0  0  0  0  0  0  0
    6.0570    0.2427    0.0000 C   0  0  0  0  0  0  0  0  0  0  0  0
    6.9220   -0.2590    0.0000 O   0  0  0  0  0  0  0  0  0  0  0  0
    5.1942   -0.2525    0.0000 C   0  0  0  0  0  0  0  0  0  0  0  0
    5.1927   -1.2559    0.0000 C   0  0  0  0  0  0  0  0  0  0  0  0
    4.3299   -1.7511    0.0000 C   0  0  0  0  0  0  0  0  0  0  0  0
    4.3284   -2.7545    0.0000 O   0  0  0  0  0  0  0  0  0  0  0  0
    3.4649   -1.2493    0.0000 N   0  0  0  0  0  0  0  0  0  0  0  0
    2.5979   -1.7475    0.0000 C   0  0  0  0  0  0  0  0  0  0  0  0
    2.5948   -2.7510    0.0000 C   0  0  0  0  0  0  0  0  0  0  0  0
    1.7313   -3.2449    0.0000 C   0  0  0  0  0  0  0  0  0  0  0  0
    0.8658   -2.7440    0.0000 C   0  0  0  0  0  0  0  0  0  0  0  0
    0.0000   -3.2444    0.0000 F   0  0  0  0  0  0  0  0  0  0  0  0
    0.8638   -1.7492    0.0000 C   0  0  0  0  0  0  0  0  0  0  0  0
    1.7324   -1.2466    0.0000 C   0  0  0  0  0  0  0  0  0  0  0  0
    1.7324   -0.2466    0.0000 F   0  0  0  0  0  0  0  0  0  0  0  0
    7.7853    1.2449    0.0000 C   0  0  0  0  0  0  0  0  0  0  0  0
    8.6553    1.7449    0.0000 C   0  0  0  0  0  0  0  0  0  0  0  0
  1  2  1  0  0  0  0
  2  3  2  0  0  0  0
  3  4  1  0  0  0  0
  4  5  2  0  0  0  0
  5  6  1  0  0  0  0
  6  7  1  0  0  0  0
  7  8  2  0  0  0  0
  7  9  1  0  0  0  0
  9 10  1  0  0  0  0
 10 11  1  0  0  0  0
 11 12  2  0  0  0  0
 11 13  1  0  0  0  0
 13 14  1  0  0  0  0
 14 15  2  0  0  0  0
 15 16  1  0  0  0  0
 16 17  2  0  0  0  0
 17 18  1  0  0  0  0
 17 19  1  0  0  0  0
 19 20  2  0  0  0  0
 20 14  1  0  0  0  0
 20 21  1  0  0  0  0
  5 22  1  0  0  0  0
 22 23  2  0  0  0  0
 23  2  1  0  0  0  0
M  END
>  <EXTREG>  (ZINC00031595)
ZINC00031595

>  <LOGBIO>
2.5000

$$$$
ZINC00032653
  -MTS-   02131516502D 0   0.00000     0.00000     0

 17 18  0  0  0  0  0  0  0  0999 V2000
    7.9838   -1.2293    0.0000 C   0  0  0  0  0  0  0  0  0  0  0  0
    7.3933   -0.4223    0.0000 O   0  0  0  0  0  0  0  0  0  0  0  0
    6.3991   -0.5302    0.0000 C   0  0  0  0  0  0  0  0  0  0  0  0
    5.8057    0.2790    0.0000 C   0  0  0  0  0  0  0  0  0  0  0  0
    4.8170    0.1696    0.0000 C   0  0  0  0  0  0  0  0  0  0  0  0
    4.4125   -0.7449    0.0000 C   0  0  0  0  0  0  0  0  0  0  0  0
    4.9967   -1.5501    0.0000 C   0  0  0  0  0  0  0  0  0  0  0  0
    5.9946   -1.4447    0.0000 C   0  0  0  0  0  0  0  0  0  0  0  0
    3.4180   -0.8503    0.0000 C   0  0  0  0  0  0  0  0  0  0  0  0
    3.0121   -1.7642    0.0000 O   0  0  0  0  0  0  0  0  0  0  0  0
    2.8295   -0.0418    0.0000 N   0  0  0  0  0  0  0  0  0  0  0  0
    3.1395    0.9182    0.0000 N   0  0  0  0  0  0  0  0  0  0  0  0
    2.3295    1.4982    0.0000 C   0  0  0  0  0  0  0  0  0  0  0  0
    1.5195    0.9182    0.0000 N   0  0  0  0  0  0  0  0  0  0  0  0
    0.5698    1.2313    0.0000 C   0  0  0  0  0  0  0  0  0  0  0  0
    1.8295   -0.0418    0.0000 C   0  0  0  0  0  0  0  0  0  0  0  0
    1.2410   -0.8503    0.0000 S   0  0  0  0  0  0  0  0  0  0  0  0
  1  2  1  0  0  0  0
  2  3  1  0  0  0  0
  3  4  2  0  0  0  0
  4  5  1  0  0  0  0
  5  6  2  0  0  0  0
  6  7  1  0  0  0  0
  7  8  2  0  0  0  0
  8  3  1  0  0  0  0
  6  9  1  0  0  0  0
  9 10  2  0  0  0  0
  9 11  1  0  0  0  0
 11 12  1  0  0  0  0
 12 13  2  0  0  0  0
 13 14  1  0  0  0  0
 14 15  1  0  0  0  0
 14 16  1  0  0  0  0
 16 11  1  0  0  0  0
 16 17  2  0  0  0  0
M  END
>  <EXTREG>  (ZINC00032653)
ZINC00032653

>  <LOGBIO>
2.5000

$$$$
ZINC00032763
  -MTS-   02131516502D 0   0.00000     0.00000     0

 21 22  0  0  1  0  0  0  0  0999 V2000
    4.5352   -0.7253    0.0000 N   0  0  0  0  0  0  0  0  0  0  0  0
    4.9420    0.1919    0.0000 C   0  0  2  0  0  0  0  0  0  0  0  0
    5.9313    0.2963    0.0000 C   0  0  0  0  0  0  0  0  0  0  0  0
    6.5205   -0.5159    0.0000 C   0  0  0  0  0  0  0  0  0  0  0  0
    7.5098   -0.4115    0.0000 O   0  0  0  0  0  0  0  0  0  0  0  0
    6.1137   -1.4294    0.0000 O   0  0  0  0  0  0  0  0  0  0  0  0
    4.3535    1.0004    0.0000 C   0  0  0  0  0  0  0  0  0  0  0  0
    4.6635    1.9604    0.0000 C   0  0  0  0  0  0  0  0  0  0  0  0
    3.8535    2.5404    0.0000 C   0  0  0  0  0  0  0  0  0  0  0  0
    3.0435    1.9604    0.0000 C   0  0  0  0  0  0  0  0  0  0  0  0
    3.3535    1.0004    0.0000 N   0  0  0  0  0  0  0  0  0  0  0  0
    2.7649    0.1919    0.0000 C   0  0  0  0  0  0  0  0  0  0  0  0
    1.7670    0.2967    0.0000 C   0  0  0  0  0  0  0  0  0  0  0  0
    1.1832   -0.5087    0.0000 C   0  0  0  0  0  0  0  0  0  0  0  0
    1.5882   -1.4230    0.0000 C   0  0  0  0  0  0  0  0  0  0  0  0
    2.5770   -1.5319    0.0000 C   0  0  0  0  0  0  0  0  0  0  0  0
    3.1699   -0.7224    0.0000 C   0  0  0  0  0  0  0  0  0  0  0  0
    0.9976   -2.2300    0.0000 N   0  3  0  0  0  0  0  0  0  0  0  0
    0.0000   -2.1223    0.0000 O   0  5  0  0  0  0  0  0  0  0  0  0
    1.3987   -3.1404    0.0000 O   0  0  0  0  0  0  0  0  0  0  0  0
    4.3453    0.1285    0.0000 H   0  0  0  0  0  0  0  0  0  0  0  0
  2  1  1  1  0  0  0
  2 21  1  6  0  0  0
  2  3  1  0  0  0  0
  3  4  1  0  0  0  0
  4  5  1  0  0  0  0
  4  6  2  0  0  0  0
  2  7  1  0  0  0  0
  7  8  2  0  0  0  0
  8  9  1  0  0  0  0
  9 10  2  0  0  0  0
 10 11  1  0  0  0  0
 11  7  1  0  0  0  0
 11 12  1  0  0  0  0
 12 13  2  0  0  0  0
 13 14  1  0  0  0  0
 14 15  2  0  0  0  0
 15 16  1  0  0  0  0
 16 17  2  0  0  0  0
 17 12  1  0  0  0  0
 15 18  1  0  0  0  0
 18 19  1  0  0  0  0
 18 20  2  0  0  0  0
M  CHG  2  18   1  19  -1
M  END
>  <EXTREG>  (ZINC00032763)
ZINC00032763

>  <LOGBIO>
2.5000

$$$$
ZINC00033104
  -MTS-   02131516502D 0   0.00000     0.00000     0

 12 13  0  0  0  0  0  0  0  0999 V2000
    0.6061   -2.5710    0.0000 Cl  0  0  0  0  0  0  0  0  0  0  0  0
    1.1026   -1.7030    0.0000 C   0  0  0  0  0  0  0  0  0  0  0  0
    2.1060   -1.6980    0.0000 C   0  0  0  0  0  0  0  0  0  0  0  0
    2.5982   -0.8335    0.0000 C   0  0  0  0  0  0  0  0  0  0  0  0
    3.5982   -0.8301    0.0000 Br  0  0  0  0  0  0  0  0  0  0  0  0
    2.0982    0.0310    0.0000 C   0  0  0  0  0  0  0  0  0  0  0  0
    2.4082    0.9910    0.0000 N   0  0  0  0  0  0  0  0  0  0  0  0
    1.5982    1.5710    0.0000 C   0  0  0  0  0  0  0  0  0  0  0  0
    1.5982    2.5710    0.0000 O   0  0  0  0  0  0  0  0  0  0  0  0
    0.7882    0.9910    0.0000 O   0  0  0  0  0  0  0  0  0  0  0  0
    1.0982    0.0310    0.0000 C   0  0  0  0  0  0  0  0  0  0  0  0
    0.6000   -0.8385    0.0000 C   0  0  0  0  0  0  0  0  0  0  0  0
  1  2  1  0  0  0  0
  2  3  2  0  0  0  0
  3  4  1  0  0  0  0
  4  5  1  0  0  0  0
  4  6  2  0  0  0  0
  6  7  1  0  0  0  0
  7  8  1  0  0  0  0
  8  9  2  0  0  0  0
  8 10  1  0  0  0  0
 10 11  1  0  0  0  0
 11  6  1  0  0  0  0
 11 12  2  0  0  0  0
 12  2  1  0  0  0  0
M  END
>  <EXTREG>  (ZINC00033104)
ZINC00033104

>  <LOGBIO>
2.5000

$$$$
ZINC00033391
  -MTS-   02131516502D 0   0.00000     0.00000     0

 21 23  0  0  0  0  0  0  0  0999 V2000
    4.4129   -3.4548    0.0000 C   0  0  0  0  0  0  0  0  0  0  0  0
    4.8156   -2.5394    0.0000 C   0  0  0  0  0  0  0  0  0  0  0  0
    5.8130   -2.4292    0.0000 C   0  0  0  0  0  0  0  0  0  0  0  0
    6.2118   -1.5178    0.0000 C   0  0  0  0  0  0  0  0  0  0  0  0
    5.6212   -0.7108    0.0000 N   0  0  0  0  0  0  0  0  0  0  0  0
    4.6319   -0.8152    0.0000 C   0  0  0  0  0  0  0  0  0  0  0  0
    4.2251   -1.7324    0.0000 C   0  0  0  0  0  0  0  0  0  0  0  0
    4.0434   -0.0067    0.0000 N   0  0  0  0  0  0  0  0  0  0  0  0
    4.3534    0.9533    0.0000 C   0  0  0  0  0  0  0  0  0  0  0  0
    5.3031    1.2665    0.0000 O   0  0  0  0  0  0  0  0  0  0  0  0
    3.5434    1.5333    0.0000 C   0  0  0  0  0  0  0  0  0  0  0  0
    3.4438    2.5314    0.0000 C   0  0  0  0  0  0  0  0  0  0  0  0
    2.5318    2.9417    0.0000 C   0  0  0  0  0  0  0  0  0  0  0  0
    1.7189    2.3534    0.0000 C   0  0  0  0  0  0  0  0  0  0  0  0
    1.8220    1.3640    0.0000 C   0  0  0  0  0  0  0  0  0  0  0  0
    2.7334    0.9533    0.0000 C   0  0  0  0  0  0  0  0  0  0  0  0
    3.0434   -0.0067    0.0000 C   0  0  0  0  0  0  0  0  0  0  0  0
    2.4549   -0.8152    0.0000 O   0  0  0  0  0  0  0  0  0  0  0  0
    0.8059    2.7614    0.0000 C   0  0  0  0  0  0  0  0  0  0  0  0
    0.7019    3.7595    0.0000 O   0  0  0  0  0  0  0  0  0  0  0  0
    0.0000    2.1782    0.0000 O   0  0  0  0  0  0  0  0  0  0  0  0
  1  2  1  0  0  0  0
  2  3  2  0  0  0  0
  3  4  1  0  0  0  0
  4  5  2  0  0  0  0
  5  6  1  0  0  0  0
  6  7  2  0  0  0  0
  7  2  1  0  0  0  0
  6  8  1  0  0  0  0
  8  9  1  0  0  0  0
  9 10  2  0  0  0  0
  9 11  1  0  0  0  0
 11 12  2  0  0  0  0
 12 13  1  0  0  0  0
 13 14  2  0  0  0  0
 14 15  1  0  0  0  0
 15 16  2  0  0  0  0
 16 11  1  0  0  0  0
 16 17  1  0  0  0  0
 17  8  1  0  0  0  0
 17 18  2  0  0  0  0
 14 19  1  0  0  0  0
 19 20  1  0  0  0  0
 19 21  2  0  0  0  0
M  END
>  <EXTREG>  (ZINC00033391)
ZINC00033391

>  <LOGBIO>
2.5000

$$$$
ZINC00034699
  -MTS-   02131516502D 0   0.00000     0.00000     0

 20 22  0  0  0  0  0  0  0  0999 V2000
    7.6059   -1.7982    0.0000 C   0  0  0  0  0  0  0  0  0  0  0  0
    7.0174   -0.9898    0.0000 C   0  0  0  0  0  0  0  0  0  0  0  0
    7.3274   -0.0298    0.0000 S   0  0  0  0  0  0  0  0  0  0  0  0
    6.5174    0.5502    0.0000 C   0  0  0  0  0  0  0  0  0  0  0  0
    6.4177    1.5484    0.0000 N   0  0  0  0  0  0  0  0  0  0  0  0
    5.5058    1.9586    0.0000 C   0  0  0  0  0  0  0  0  0  0  0  0
    4.6929    1.3704    0.0000 N   0  0  0  0  0  0  0  0  0  0  0  0
    4.7960    0.3809    0.0000 C   0  0  0  0  0  0  0  0  0  0  0  0
    3.9854   -0.2047    0.0000 N   0  0  0  0  0  0  0  0  0  0  0  0
    4.0876   -1.2029    0.0000 C   0  0  0  0  0  0  0  0  0  0  0  0
    3.2807   -1.7846    0.0000 C   0  0  0  0  0  0  0  0  0  0  0  0
    2.3686   -1.3745    0.0000 C   0  0  0  0  0  0  0  0  0  0  0  0
    2.2665   -0.3763    0.0000 C   0  0  0  0  0  0  0  0  0  0  0  0
    1.3584    0.0299    0.0000 C   0  0  0  0  0  0  0  0  0  0  0  0
    0.5466   -0.5541    0.0000 C   0  0  0  0  0  0  0  0  0  0  0  0
    0.6429   -1.5442    0.0000 C   0  0  0  0  0  0  0  0  0  0  0  0
    1.5569   -1.9585    0.0000 C   0  0  0  0  0  0  0  0  0  0  0  0
    5.7074   -0.0298    0.0000 C   0  0  0  0  0  0  0  0  0  0  0  0
    6.0174   -0.9898    0.0000 C   0  0  0  0  0  0  0  0  0  0  0  0
    5.4289   -1.7982    0.0000 C   0  0  0  0  0  0  0  0  0  0  0  0
  1  2  1  0  0  0  0
  2  3  1  0  0  0  0
  3  4  1  0  0  0  0
  4  5  1  0  0  0  0
  5  6  2  0  0  0  0
  6  7  1  0  0  0  0
  7  8  2  0  0  0  0
  8  9  1  0  0  0  0
  9 10  1  0  0  0  0
 10 11  1  0  0  0  0
 11 12  1  0  0  0  0
 12 13  2  0  0  0  0
 13 14  1  0  0  0  0
 14 15  2  0  0  0  0
 15 16  1  0  0  0  0
 16 17  2  0  0  0  0
 17 12  1  0  0  0  0
  8 18  1  0  0  0  0
 18  4  2  0  0  0  0
 18 19  1  0  0  0  0
 19  2  2  0  0  0  0
 19 20  1  0  0  0  0
M  END
>  <EXTREG>  (ZINC00034699)
ZINC00034699

>  <LOGBIO>
2.5000

$$$$
ZINC00036272
  -MTS-   02131516502D 0   0.00000     0.00000     0

 20 21  0  0  0  0  0  0  0  0999 V2000
    5.1904    2.5008    0.0000 O   0  0  0  0  0  0  0  0  0  0  0  0
    5.1914    1.4974    0.0000 C   0  0  0  0  0  0  0  0  0  0  0  0
    4.3298    1.0000    0.0000 C   0  0  0  0  0  0  0  0  0  0  0  0
    4.3308   -0.0034    0.0000 O   0  0  0  0  0  0  0  0  0  0  0  0
    3.4653   -0.5043    0.0000 C   0  0  0  0  0  0  0  0  0  0  0  0
    2.5953   -0.0043    0.0000 C   0  0  0  0  0  0  0  0  0  0  0  0
    1.7353   -0.5043    0.0000 C   0  0  0  0  0  0  0  0  0  0  0  0
    1.7353   -1.5043    0.0000 C   0  0  0  0  0  0  0  0  0  0  0  0
    2.5953   -2.0043    0.0000 C   0  0  0  0  0  0  0  0  0  0  0  0
    3.4653   -1.5043    0.0000 C   0  0  0  0  0  0  0  0  0  0  0  0
    0.8685   -2.0029    0.0000 N   0  3  0  0  0  0  0  0  0  0  0  0
    0.0000   -1.5004    0.0000 O   0  5  0  0  0  0  0  0  0  0  0  0
    0.8665   -2.9977    0.0000 O   0  0  0  0  0  0  0  0  0  0  0  0
    6.0576    0.9978    0.0000 N   0  0  0  0  0  0  0  0  0  0  0  0
    6.9234    1.4982    0.0000 C   0  0  0  0  0  0  0  0  0  0  0  0
    7.7932    0.9977    0.0000 C   0  0  0  0  0  0  0  0  0  0  0  0
    8.6534    1.4973    0.0000 C   0  0  0  0  0  0  0  0  0  0  0  0
    8.6539    2.4973    0.0000 C   0  0  0  0  0  0  0  0  0  0  0  0
    7.7942    2.9977    0.0000 N   0  0  0  0  0  0  0  0  0  0  0  0
    6.9239    2.4982    0.0000 C   0  0  0  0  0  0  0  0  0  0  0  0
  1  2  2  0  0  0  0
  2  3  1  0  0  0  0
  3  4  1  0  0  0  0
  4  5  1  0  0  0  0
  5  6  2  0  0  0  0
  6  7  1  0  0  0  0
  7  8  2  0  0  0  0
  8  9  1  0  0  0  0
  9 10  2  0  0  0  0
 10  5  1  0  0  0  0
  8 11  1  0  0  0  0
 11 12  1  0  0  0  0
 11 13  2  0  0  0  0
  2 14  1  0  0  0  0
 14 15  1  0  0  0  0
 15 16  2  0  0  0  0
 16 17  1  0  0  0  0
 17 18  2  0  0  0  0
 18 19  1  0  0  0  0
 19 20  2  0  0  0  0
 20 15  1  0  0  0  0
M  CHG  2  11   1  12  -1
M  END
>  <EXTREG>  (ZINC00036272)
ZINC00036272

>  <LOGBIO>
2.5000

$$$$
ZINC00036878
  -MTS-   02131516502D 0   0.00000     0.00000     0

 21 22  0  0  1  0  0  0  0  0999 V2000
    6.2633   -2.5357    0.0000 C   0  0  0  0  0  0  0  0  0  0  0  0
    5.4539   -1.9484    0.0000 C   0  0  0  0  0  0  0  0  0  0  0  0
    5.5579   -0.9538    0.0000 C   0  0  2  0  0  0  0  0  0  0  0  0
    6.5363   -1.1606    0.0000 C   0  0  0  0  0  0  0  0  0  0  0  0
    5.8679    0.0062    0.0000 O   0  0  0  0  0  0  0  0  0  0  0  0
    5.0579    0.5862    0.0000 C   0  0  0  0  0  0  0  0  0  0  0  0
    5.0579    1.5862    0.0000 O   0  0  0  0  0  0  0  0  0  0  0  0
    4.2479    0.0062    0.0000 N   0  0  0  0  0  0  0  0  0  0  0  0
    3.2982    0.3193    0.0000 C   0  0  0  0  0  0  0  0  0  0  0  0
    3.0928    1.3015    0.0000 C   0  0  0  0  0  0  0  0  0  0  0  0
    2.1475    1.6111    0.0000 C   0  0  0  0  0  0  0  0  0  0  0  0
    2.6199    2.4925    0.0000 C   0  0  0  0  0  0  0  0  0  0  0  0
    1.3621    2.2302    0.0000 C   0  0  0  0  0  0  0  0  0  0  0  0
    1.4008    0.9460    0.0000 N   0  0  0  0  0  0  0  0  0  0  0  0
    1.5994   -0.0288    0.0000 C   0  0  0  0  0  0  0  0  0  0  0  0
    0.5998   -0.0556    0.0000 C   0  0  0  0  0  0  0  0  0  0  0  0
    1.4527   -1.0179    0.0000 C   0  0  0  0  0  0  0  0  0  0  0  0
    2.5515   -0.3458    0.0000 C   0  0  0  0  0  0  0  0  0  0  0  0
    4.5579   -0.9538    0.0000 C   0  0  1  0  0  0  0  0  0  0  0  0
    3.5795   -1.1606    0.0000 C   0  0  0  0  0  0  0  0  0  0  0  0
    4.6618   -1.9484    0.0000 O   0  0  0  0  0  0  0  0  0  0  0  0
  1  2  1  0  0  0  0
  3  2  1  1  0  0  0
  3  4  1  6  0  0  0
  3  5  1  0  0  0  0
  5  6  1  0  0  0  0
  6  7  2  0  0  0  0
  6  8  1  0  0  0  0
  8  9  1  0  0  0  0
  9 10  1  0  0  0  0
 10 11  1  0  0  0  0
 11 12  1  0  0  0  0
 11 13  1  0  0  0  0
 11 14  1  0  0  0  0
 14 15  1  0  0  0  0
 15 16  1  0  0  0  0
 15 17  1  0  0  0  0
 15 18  1  0  0  0  0
 18  9  1  0  0  0  0
  8 19  1  0  0  0  0
 19  3  1  0  0  0  0
 19 20  1  6  0  0  0
 19 21  1  1  0  0  0
M  END
>  <EXTREG>  (ZINC00036878)
ZINC00036878

>  <LOGBIO>
2.5000

$$$$
ZINC00037164
  -MTS-   02131516502D 0   0.00000     0.00000     0

 15 16  0  0  0  0  0  0  0  0999 V2000
    5.1741   -0.7596    0.0000 F   0  0  0  0  0  0  0  0  0  0  0  0
    4.5828    0.0468    0.0000 C   0  0  0  0  0  0  0  0  0  0  0  0
    4.9860    0.9657    0.0000 C   0  0  0  0  0  0  0  0  0  0  0  0
    4.3961    1.7667    0.0000 C   0  0  0  0  0  0  0  0  0  0  0  0
    3.4019    1.6588    0.0000 C   0  0  0  0  0  0  0  0  0  0  0  0
    2.8126    2.4667    0.0000 Cl  0  0  0  0  0  0  0  0  0  0  0  0
    2.9977    0.7499    0.0000 C   0  0  0  0  0  0  0  0  0  0  0  0
    3.5886   -0.0611    0.0000 C   0  0  0  0  0  0  0  0  0  0  0  0
    2.0032    0.6445    0.0000 C   0  0  0  0  0  0  0  0  0  0  0  0
    1.4147    1.4529    0.0000 O   0  0  0  0  0  0  0  0  0  0  0  0
    1.5973   -0.2695    0.0000 N   0  0  0  0  0  0  0  0  0  0  0  0
    2.1017   -1.1431    0.0000 C   0  0  0  0  0  0  0  0  0  0  0  0
    1.4314   -1.8801    0.0000 C   0  0  0  0  0  0  0  0  0  0  0  0
    0.5178   -1.4828    0.0000 C   0  0  0  0  0  0  0  0  0  0  0  0
    0.6196   -0.4791    0.0000 N   0  0  0  0  0  0  0  0  0  0  0  0
  1  2  1  0  0  0  0
  2  3  2  0  0  0  0
  3  4  1  0  0  0  0
  4  5  2  0  0  0  0
  5  6  1  0  0  0  0
  5  7  1  0  0  0  0
  7  8  2  0  0  0  0
  8  2  1  0  0  0  0
  7  9  1  0  0  0  0
  9 10  2  0  0  0  0
  9 11  1  0  0  0  0
 11 12  1  0  0  0  0
 12 13  2  0  0  0  0
 13 14  1  0  0  0  0
 14 15  2  0  0  0  0
 15 11  1  0  0  0  0
M  END
>  <EXTREG>  (ZINC00037164)
ZINC00037164

>  <LOGBIO>
2.5000

$$$$
ZINC00037344
  -MTS-   02131516502D 0   0.00000     0.00000     0

 20 21  0  0  1  0  0  0  0  0999 V2000
    8.3118    1.2015    0.0000 C   0  0  0  0  0  0  0  0  0  0  0  0
    7.4463    0.7007    0.0000 C   0  0  2  0  0  0  0  0  0  0  0  0
    6.5763    1.2007    0.0000 C   0  0  0  0  0  0  0  0  0  0  0  0
    5.7163    0.7007    0.0000 C   0  0  2  0  0  0  0  0  0  0  0  0
    5.7163   -0.2993    0.0000 N   0  0  0  0  0  0  0  0  0  0  0  0
    6.5763   -0.7993    0.0000 C   0  0  0  0  0  0  0  0  0  0  0  0
    6.5738   -1.7993    0.0000 S   0  0  0  0  0  0  0  0  0  0  0  0
    7.4463   -0.2993    0.0000 N   0  0  0  0  0  0  0  0  0  0  0  0
    4.8495    1.1993    0.0000 N   0  0  0  0  0  0  0  0  0  0  0  0
    3.9842    0.6980    0.0000 C   0  0  0  0  0  0  0  0  0  0  0  0
    3.1140    1.1976    0.0000 C   0  0  0  0  0  0  0  0  0  0  0  0
    2.2542    0.6971    0.0000 C   0  0  0  0  0  0  0  0  0  0  0  0
    2.2548   -0.3029    0.0000 C   0  0  0  0  0  0  0  0  0  0  0  0
    3.1150   -0.8024    0.0000 C   0  0  0  0  0  0  0  0  0  0  0  0
    3.9848   -0.3020    0.0000 C   0  0  0  0  0  0  0  0  0  0  0  0
    1.3882   -0.8020    0.0000 C   0  0  0  0  0  0  0  0  0  0  0  0
    0.5195   -0.2999    0.0000 C   0  0  0  0  0  0  0  0  0  0  0  0
    1.3867   -1.7968    0.0000 O   0  0  0  0  0  0  0  0  0  0  0  0
    5.7149    1.3007    0.0000 H   0  0  0  0  0  0  0  0  0  0  0  0
    7.4454    1.3007    0.0000 H   0  0  0  0  0  0  0  0  0  0  0  0
  2  1  1  1  0  0  0
  2 20  1  6  0  0  0
  2  3  1  0  0  0  0
  3  4  1  0  0  0  0
  4 19  1  1  0  0  0
  4  5  1  0  0  0  0
  5  6  1  0  0  0  0
  6  7  2  0  0  0  0
  6  8  1  0  0  0  0
  8  2  1  0  0  0  0
  4  9  1  6  0  0  0
  9 10  1  0  0  0  0
 10 11  2  0  0  0  0
 11 12  1  0  0  0  0
 12 13  2  0  0  0  0
 13 14  1  0  0  0  0
 14 15  2  0  0  0  0
 15 10  1  0  0  0  0
 13 16  1  0  0  0  0
 16 17  1  0  0  0  0
 16 18  2  0  0  0  0
M  END
>  <EXTREG>  (ZINC00037344)
ZINC00037344

>  <LOGBIO>
2.5000

$$$$
ZINC00037708
  -MTS-   02131516502D 0   0.00000     0.00000     0

 18 19  0  0  0  0  0  0  0  0999 V2000
    3.9836   -0.7032    0.0000 C   0  0  0  0  0  0  0  0  0  0  0  0
    3.9821    0.3002    0.0000 N   0  0  0  0  0  0  0  0  0  0  0  0
    3.1156    0.7994    0.0000 C   0  0  0  0  0  0  0  0  0  0  0  0
    2.2501    0.2985    0.0000 C   0  0  0  0  0  0  0  0  0  0  0  0
    1.3801    0.7985    0.0000 C   0  0  0  0  0  0  0  0  0  0  0  0
    0.5201    0.2985    0.0000 C   0  0  0  0  0  0  0  0  0  0  0  0
    0.5201   -0.7015    0.0000 C   0  0  0  0  0  0  0  0  0  0  0  0
    1.3801   -1.2015    0.0000 C   0  0  0  0  0  0  0  0  0  0  0  0
    2.2501   -0.7015    0.0000 C   0  0  0  0  0  0  0  0  0  0  0  0
    4.8434    0.7980    0.0000 C   0  0  0  0  0  0  0  0  0  0  0  0
    4.8419    1.8015    0.0000 O   0  0  0  0  0  0  0  0  0  0  0  0
    5.7099    0.2989    0.0000 C   0  0  0  0  0  0  0  0  0  0  0  0
    5.7119   -0.7046    0.0000 C   0  0  0  0  0  0  0  0  0  0  0  0
    6.5749   -1.1993    0.0000 C   0  0  0  0  0  0  0  0  0  0  0  0
    7.4409   -0.6993    0.0000 C   0  0  0  0  0  0  0  0  0  0  0  0
    7.4440    0.2954    0.0000 C   0  0  0  0  0  0  0  0  0  0  0  0
    6.5759    0.7989    0.0000 C   0  0  0  0  0  0  0  0  0  0  0  0
    6.5769    1.7989    0.0000 Cl  0  0  0  0  0  0  0  0  0  0  0  0
  1  2  1  0  0  0  0
  2  3  1  0  0  0  0
  3  4  1  0  0  0  0
  4  5  2  0  0  0  0
  5  6  1  0  0  0  0
  6  7  2  0  0  0  0
  7  8  1  0  0  0  0
  8  9  2  0  0  0  0
  9  4  1  0  0  0  0
  2 10  1  0  0  0  0
 10 11  2  0  0  0  0
 10 12  1  0  0  0  0
 12 13  2  0  0  0  0
 13 14  1  0  0  0  0
 14 15  2  0  0  0  0
 15 16  1  0  0  0  0
 16 17  2  0  0  0  0
 17 12  1  0  0  0  0
 17 18  1  0  0  0  0
M  END
>  <EXTREG>  (ZINC00037708)
ZINC00037708

>  <LOGBIO>
2.5000

$$$$
ZINC00038073
  -MTS-   02131516502D 0   0.00000     0.00000     0

 21 24  0  0  1  0  0  0  0  0999 V2000
    3.3223   -0.2450    0.0000 O   0  0  0  0  0  0  0  0  0  0  0  0
    2.8637    0.1419    0.0000 C   0  0  0  0  0  0  0  0  0  0  0  0
    3.8954    1.3648    0.0000 C   0  0  1  0  0  0  0  0  0  0  0  0
    3.4054    2.2748    0.0000 C   0  0  0  0  0  0  0  0  0  0  0  0
    4.5154    1.9548    0.0000 N   0  0  0  0  0  0  0  0  0  0  0  0
    5.3154    2.3048    0.0000 C   0  0  0  0  0  0  0  0  0  0  0  0
    5.8254    1.6048    0.0000 C   0  0  0  0  0  0  0  0  0  0  0  0
    4.9054    1.0248    0.0000 C   0  0  0  0  0  0  0  0  0  0  0  0
    4.8254   -0.5252    0.0000 C   0  0  0  0  0  0  0  0  0  0  0  0
    4.3654    0.1848    0.0000 C   0  0  0  0  0  0  0  0  0  0  0  0
    2.0899   -0.7753    0.0000 C   0  0  0  0  0  0  0  0  0  0  0  0
    1.0836   -0.7032    0.0000 S   0  0  0  0  0  0  0  0  0  0  0  0
    0.7135   -1.6281    0.0000 C   0  0  0  0  0  0  0  0  0  0  0  0
    1.4700   -2.2765    0.0000 C   0  0  0  0  0  0  0  0  0  0  0  0
    2.3283   -1.7465    0.0000 C   0  0  0  0  0  0  0  0  0  0  0  0
    2.0993    0.7867    0.0000 C   0  0  0  0  0  0  0  0  0  0  0  0
    2.1715    1.7929    0.0000 S   0  0  0  0  0  0  0  0  0  0  0  0
    1.2465    2.1630    0.0000 C   0  0  0  0  0  0  0  0  0  0  0  0
    0.5982    1.4066    0.0000 C   0  0  0  0  0  0  0  0  0  0  0  0
    1.1282    0.5482    0.0000 C   0  0  0  0  0  0  0  0  0  0  0  0
    3.2986    1.4267    0.0000 H   0  0  0  0  0  0  0  0  0  0  0  0
  1  2  1  0  0  0  0
  3  2  1  1  0  0  0
  3 21  1  6  0  0  0
  3  4  1  0  0  0  0
  4  5  1  0  0  0  0
  5  6  1  0  0  0  0
  6  7  1  0  0  0  0
  7  8  1  0  0  0  0
  8  3  1  0  0  0  0
  8  9  1  0  0  0  0
  9 10  1  0  0  0  0
 10  5  1  0  0  0  0
  2 11  1  0  0  0  0
 11 12  1  0  0  0  0
 12 13  1  0  0  0  0
 13 14  2  0  0  0  0
 14 15  1  0  0  0  0
 15 11  2  0  0  0  0
  2 16  1  0  0  0  0
 16 17  1  0  0  0  0
 17 18  1  0  0  0  0
 18 19  2  0  0  0  0
 19 20  1  0  0  0  0
 20 16  2  0  0  0  0
M  END
>  <EXTREG>  (ZINC00038073)
ZINC00038073

>  <LOGBIO>
2.5000

$$$$
ZINC00038464
  -MTS-   02131516502D 0   0.00000     0.00000     0

 18 19  0  0  0  0  0  0  0  0999 V2000
    2.2446    0.7997    0.0000 O   0  0  0  0  0  0  0  0  0  0  0  0
    3.1146    0.2997    0.0000 C   0  0  0  0  0  0  0  0  0  0  0  0
    3.1156   -0.6950    0.0000 O   0  0  0  0  0  0  0  0  0  0  0  0
    2.2501   -1.1959    0.0000 C   0  0  0  0  0  0  0  0  0  0  0  0
    1.3801   -0.6959    0.0000 C   0  0  0  0  0  0  0  0  0  0  0  0
    0.5201   -1.1959    0.0000 C   0  0  0  0  0  0  0  0  0  0  0  0
    0.5201   -2.1959    0.0000 C   0  0  0  0  0  0  0  0  0  0  0  0
    1.3801   -2.6959    0.0000 C   0  0  0  0  0  0  0  0  0  0  0  0
    2.2501   -2.1959    0.0000 C   0  0  0  0  0  0  0  0  0  0  0  0
    3.9799    0.8011    0.0000 C   0  0  0  0  0  0  0  0  0  0  0  0
    4.8501    0.3015    0.0000 C   0  0  0  0  0  0  0  0  0  0  0  0
    5.7099    0.8020    0.0000 C   0  0  0  0  0  0  0  0  0  0  0  0
    5.7094    1.8020    0.0000 C   0  0  0  0  0  0  0  0  0  0  0  0
    4.8491    2.3015    0.0000 C   0  0  0  0  0  0  0  0  0  0  0  0
    3.9794    1.8011    0.0000 C   0  0  0  0  0  0  0  0  0  0  0  0
    6.5759    2.3011    0.0000 N   0  3  0  0  0  0  0  0  0  0  0  0
    7.4447    1.7990    0.0000 O   0  5  0  0  0  0  0  0  0  0  0  0
    6.5774    3.2959    0.0000 O   0  0  0  0  0  0  0  0  0  0  0  0
  1  2  2  0  0  0  0
  2  3  1  0  0  0  0
  3  4  1  0  0  0  0
  4  5  2  0  0  0  0
  5  6  1  0  0  0  0
  6  7  2  0  0  0  0
  7  8  1  0  0  0  0
  8  9  2  0  0  0  0
  9  4  1  0  0  0  0
  2 10  1  0  0  0  0
 10 11  2  0  0  0  0
 11 12  1  0  0  0  0
 12 13  2  0  0  0  0
 13 14  1  0  0  0  0
 14 15  2  0  0  0  0
 15 10  1  0  0  0  0
 13 16  1  0  0  0  0
 16 17  1  0  0  0  0
 16 18  2  0  0  0  0
M  CHG  2  16   1  17  -1
M  END
>  <EXTREG>  (ZINC00038464)
ZINC00038464

>  <LOGBIO>
2.5000

$$$$
ZINC00039406
  -MTS-   02131516502D 0   0.00000     0.00000     0

 12 12  0  0  0  0  0  0  0  0999 V2000
    1.2995   -1.9023    0.0000 N   0  0  0  0  0  0  0  0  0  0  0  0
    1.8000   -1.0365    0.0000 C   0  0  0  0  0  0  0  0  0  0  0  0
    2.8034   -1.0360    0.0000 C   0  0  0  0  0  0  0  0  0  0  0  0
    3.2995   -0.1738    0.0000 C   0  0  0  0  0  0  0  0  0  0  0  0
    4.2995   -0.1738    0.0000 C   0  0  0  0  0  0  0  0  0  0  0  0
    5.2995   -0.1738    0.0000 N   0  0  0  0  0  0  0  0  0  0  0  0
    2.8008    0.6930    0.0000 C   0  0  0  0  0  0  0  0  0  0  0  0
    1.8061    0.6975    0.0000 C   0  0  0  0  0  0  0  0  0  0  0  0
    1.3013   -0.1697    0.0000 C   0  0  0  0  0  0  0  0  0  0  0  0
    0.3013   -0.1672    0.0000 N   0  0  0  0  0  0  0  0  0  0  0  0
    3.3034    1.5575    0.0000 C   0  0  0  0  0  0  0  0  0  0  0  0
    3.8061    2.4220    0.0000 N   0  0  0  0  0  0  0  0  0  0  0  0
  1  2  1  0  0  0  0
  2  3  2  0  0  0  0
  3  4  1  0  0  0  0
  4  5  1  0  0  0  0
  5  6  3  0  0  0  0
  4  7  2  0  0  0  0
  7  8  1  0  0  0  0
  8  9  2  0  0  0  0
  9  2  1  0  0  0  0
  9 10  1  0  0  0  0
  7 11  1  0  0  0  0
 11 12  3  0  0  0  0
M  END
>  <EXTREG>  (ZINC00039406)
ZINC00039406

>  <LOGBIO>
2.5000

$$$$
ZINC00039558
  -MTS-   02131516502D 0   0.00000     0.00000     0

 13 14  0  0  0  0  0  0  0  0999 V2000
    0.6000   -0.5117    0.0000 C   0  0  0  0  0  0  0  0  0  0  0  0
    1.6000   -0.5095    0.0000 C   0  0  0  0  0  0  0  0  0  0  0  0
    2.1052   -1.3765    0.0000 C   0  0  0  0  0  0  0  0  0  0  0  0
    3.0999   -1.3716    0.0000 C   0  0  0  0  0  0  0  0  0  0  0  0
    3.5982   -0.5045    0.0000 C   0  0  0  0  0  0  0  0  0  0  0  0
    3.1000    0.3575    0.0000 C   0  0  0  0  0  0  0  0  0  0  0  0
    3.4100    1.3175    0.0000 N   0  0  0  0  0  0  0  0  0  0  0  0
    2.6000    1.8975    0.0000 S   0  0  0  0  0  0  0  0  0  0  0  0
    1.7900    1.3175    0.0000 N   0  0  0  0  0  0  0  0  0  0  0  0
    2.1000    0.3575    0.0000 C   0  0  0  0  0  0  0  0  0  0  0  0
    4.5982   -0.5033    0.0000 N   0  3  0  0  0  0  0  0  0  0  0  0
    5.1014   -1.3715    0.0000 O   0  5  0  0  0  0  0  0  0  0  0  0
    5.0950    0.3585    0.0000 O   0  0  0  0  0  0  0  0  0  0  0  0
  1  2  1  0  0  0  0
  2  3  2  0  0  0  0
  3  4  1  0  0  0  0
  4  5  2  0  0  0  0
  5  6  1  0  0  0  0
  6  7  2  0  0  0  0
  7  8  1  0  0  0  0
  8  9  1  0  0  0  0
  9 10  2  0  0  0  0
 10  2  1  0  0  0  0
 10  6  1  0  0  0  0
  5 11  1  0  0  0  0
 11 12  1  0  0  0  0
 11 13  2  0  0  0  0
M  CHG  2  11   1  12  -1
M  END
>  <EXTREG>  (ZINC00039558)
ZINC00039558

>  <LOGBIO>
2.5000

$$$$
ZINC00039783
  -MTS-   02131516502D 0   0.00000     0.00000     0

 16 17  0  0  0  0  0  0  0  0999 V2000
    7.4380   -0.3696    0.0000 F   0  0  0  0  0  0  0  0  0  0  0  0
    6.4438   -0.4775    0.0000 C   0  0  0  0  0  0  0  0  0  0  0  0
    5.8505    0.3317    0.0000 C   0  0  0  0  0  0  0  0  0  0  0  0
    4.8617    0.2223    0.0000 C   0  0  0  0  0  0  0  0  0  0  0  0
    4.4572   -0.6922    0.0000 C   0  0  0  0  0  0  0  0  0  0  0  0
    5.0414   -1.4973    0.0000 C   0  0  0  0  0  0  0  0  0  0  0  0
    6.0393   -1.3920    0.0000 C   0  0  0  0  0  0  0  0  0  0  0  0
    3.4628   -0.7976    0.0000 S   0  0  0  0  0  0  0  0  0  0  0  0
    3.5682   -1.7920    0.0000 O   0  0  0  0  0  0  0  0  0  0  0  0
    3.3573    0.1968    0.0000 O   0  0  0  0  0  0  0  0  0  0  0  0
    2.4683   -0.9030    0.0000 N   0  0  0  0  0  0  0  0  0  0  0  0
    1.8798   -0.0946    0.0000 C   0  0  0  0  0  0  0  0  0  0  0  0
    2.1898    0.8654    0.0000 S   0  0  0  0  0  0  0  0  0  0  0  0
    1.3798    1.4454    0.0000 C   0  0  0  0  0  0  0  0  0  0  0  0
    0.5698    0.8654    0.0000 C   0  0  0  0  0  0  0  0  0  0  0  0
    0.8798   -0.0946    0.0000 N   0  0  0  0  0  0  0  0  0  0  0  0
  1  2  1  0  0  0  0
  2  3  2  0  0  0  0
  3  4  1  0  0  0  0
  4  5  2  0  0  0  0
  5  6  1  0  0  0  0
  6  7  2  0  0  0  0
  7  2  1  0  0  0  0
  5  8  1  0  0  0  0
  8  9  2  0  0  0  0
  8 10  2  0  0  0  0
  8 11  1  0  0  0  0
 11 12  1  0  0  0  0
 12 13  1  0  0  0  0
 13 14  1  0  0  0  0
 14 15  2  0  0  0  0
 15 16  1  0  0  0  0
 16 12  2  0  0  0  0
M  END
>  <EXTREG>  (ZINC00039783)
ZINC00039783

>  <LOGBIO>
2.5000

$$$$
ZINC00040737
  -MTS-   02131516502D 0   0.00000     0.00000     0

 13 14  0  0  0  0  0  0  0  0999 V2000
    3.9824    2.1005    0.0000 C   0  0  0  0  0  0  0  0  0  0  0  0
    3.1169    1.5997    0.0000 C   0  0  0  0  0  0  0  0  0  0  0  0
    2.2469    2.0997    0.0000 C   0  0  0  0  0  0  0  0  0  0  0  0
    1.3869    1.5997    0.0000 C   0  0  0  0  0  0  0  0  0  0  0  0
    1.3869    0.5997    0.0000 N   0  3  0  0  0  0  0  0  0  0  0  0
    0.5201    0.1010    0.0000 C   0  0  0  0  0  0  0  0  0  0  0  0
    2.2469    0.0997    0.0000 C   0  0  0  0  0  0  0  0  0  0  0  0
    2.2497   -0.9016    0.0000 C   0  0  0  0  0  0  0  0  0  0  0  0
    3.1162   -1.4007    0.0000 C   0  0  0  0  0  0  0  0  0  0  0  0
    3.1183   -2.4007    0.0000 O   0  0  0  0  0  0  0  0  0  0  0  0
    3.9837   -0.8964    0.0000 C   0  0  0  0  0  0  0  0  0  0  0  0
    3.9796    0.0984    0.0000 C   0  0  0  0  0  0  0  0  0  0  0  0
    3.1169    0.5997    0.0000 C   0  0  0  0  0  0  0  0  0  0  0  0
  1  2  1  0  0  0  0
  2  3  2  0  0  0  0
  3  4  1  0  0  0  0
  4  5  2  0  0  0  0
  5  6  1  0  0  0  0
  5  7  1  0  0  0  0
  7  8  1  0  0  0  0
  8  9  2  0  0  0  0
  9 10  1  0  0  0  0
  9 11  1  0  0  0  0
 11 12  2  0  0  0  0
 12 13  1  0  0  0  0
 13  2  1  0  0  0  0
 13  7  2  0  0  0  0
M  CHG  1   5   1
M  END
>  <EXTREG>  (ZINC00040737)
ZINC00040737

>  <LOGBIO>
2.5000

$$$$
ZINC00040811
  -MTS-   02131516502D 0   0.00000     0.00000     0

 22 23  0  0  1  0  0  0  0  0999 V2000
    3.2345   -2.9724    0.0000 C   0  0  0  0  0  0  0  0  0  0  0  0
    3.6404   -2.0585    0.0000 C   0  0  0  0  0  0  0  0  0  0  0  0
    3.0519   -1.2500    0.0000 N   0  0  0  0  0  0  0  0  0  0  0  0
    3.3619   -0.2900    0.0000 C   0  0  1  0  0  0  0  0  0  0  0  0
    2.5519    0.2900    0.0000 C   0  0  2  0  0  0  0  0  0  0  0  0
    2.8619    1.2500    0.0000 N   0  0  0  0  0  0  0  0  0  0  0  0
    2.2734    2.0585    0.0000 C   0  0  0  0  0  0  0  0  0  0  0  0
    2.6793    2.9724    0.0000 C   0  0  0  0  0  0  0  0  0  0  0  0
    3.8619    1.2500    0.0000 C   0  0  0  0  0  0  0  0  0  0  0  0
    4.4504    2.0585    0.0000 O   0  0  0  0  0  0  0  0  0  0  0  0
    4.1719    0.2900    0.0000 N   0  0  0  0  0  0  0  0  0  0  0  0
    5.1216   -0.0232    0.0000 C   0  0  0  0  0  0  0  0  0  0  0  0
    5.3265   -1.0055    0.0000 C   0  0  0  0  0  0  0  0  0  0  0  0
    5.8641    0.6389    0.0000 O   0  0  0  0  0  0  0  0  0  0  0  0
    1.7419   -0.2900    0.0000 N   0  0  0  0  0  0  0  0  0  0  0  0
    0.7922    0.0232    0.0000 C   0  0  0  0  0  0  0  0  0  0  0  0
    0.5874    1.0055    0.0000 C   0  0  0  0  0  0  0  0  0  0  0  0
    0.0497   -0.6389    0.0000 O   0  0  0  0  0  0  0  0  0  0  0  0
    2.0519   -1.2500    0.0000 C   0  0  0  0  0  0  0  0  0  0  0  0
    1.4634   -2.0585    0.0000 O   0  0  0  0  0  0  0  0  0  0  0  0
    2.0674    0.6439    0.0000 H   0  0  0  0  0  0  0  0  0  0  0  0
    3.8464   -0.6439    0.0000 H   0  0  0  0  0  0  0  0  0  0  0  0
  1  2  1  0  0  0  0
  2  3  1  0  0  0  0
  4  3  1  1  0  0  0
  4 22  1  6  0  0  0
  4  5  1  0  0  0  0
  5 21  1  6  0  0  0
  5  6  1  1  0  0  0
  6  7  1  0  0  0  0
  7  8  1  0  0  0  0
  6  9  1  0  0  0  0
  9 10  2  0  0  0  0
  9 11  1  0  0  0  0
 11  4  1  0  0  0  0
 11 12  1  0  0  0  0
 12 13  1  0  0  0  0
 12 14  2  0  0  0  0
  5 15  1  0  0  0  0
 15 16  1  0  0  0  0
 16 17  1  0  0  0  0
 16 18  2  0  0  0  0
 15 19  1  0  0  0  0
 19  3  1  0  0  0  0
 19 20  2  0  0  0  0
M  END
>  <EXTREG>  (ZINC00040811)
ZINC00040811

>  <LOGBIO>
2.5000

$$$$
ZINC00042224
  -MTS-   02131516502D 0   0.00000     0.00000     0

 22 25  0  0  0  0  0  0  0  0999 V2000
    5.8020   -1.6481    0.0000 C   0  0  0  0  0  0  0  0  0  0  0  0
    5.2134   -0.8396    0.0000 C   0  0  0  0  0  0  0  0  0  0  0  0
    5.5234    0.1204    0.0000 N   0  0  0  0  0  0  0  0  0  0  0  0
    4.7134    0.7004    0.0000 N   0  0  0  0  0  0  0  0  0  0  0  0
    4.7134    1.7004    0.0000 C   0  0  0  0  0  0  0  0  0  0  0  0
    5.5820    2.2030    0.0000 C   0  0  0  0  0  0  0  0  0  0  0  0
    5.5799    3.1977    0.0000 C   0  0  0  0  0  0  0  0  0  0  0  0
    4.7144    3.6986    0.0000 C   0  0  0  0  0  0  0  0  0  0  0  0
    3.8509    3.2047    0.0000 C   0  0  0  0  0  0  0  0  0  0  0  0
    3.8479    2.2012    0.0000 C   0  0  0  0  0  0  0  0  0  0  0  0
    3.9034    0.1204    0.0000 C   0  0  0  0  0  0  0  0  0  0  0  0
    2.8966    0.1111    0.0000 S   0  0  0  0  0  0  0  0  0  0  0  0
    2.5924   -0.8415    0.0000 C   0  0  0  0  0  0  0  0  0  0  0  0
    3.4126   -1.4288    0.0000 C   0  0  0  0  0  0  0  0  0  0  0  0
    4.2134   -0.8396    0.0000 C   0  0  0  0  0  0  0  0  0  0  0  0
    1.6432   -1.1562    0.0000 C   0  0  0  0  0  0  0  0  0  0  0  0
    0.8961   -0.4916    0.0000 O   0  0  0  0  0  0  0  0  0  0  0  0
    1.4412   -2.1356    0.0000 N   0  0  0  0  0  0  0  0  0  0  0  0
    0.5224   -2.5523    0.0000 C   0  0  0  0  0  0  0  0  0  0  0  0
    0.6384   -3.5418    0.0000 C   0  0  0  0  0  0  0  0  0  0  0  0
    1.6125   -3.7507    0.0000 C   0  0  0  0  0  0  0  0  0  0  0  0
    2.1141   -2.8753    0.0000 N   0  0  0  0  0  0  0  0  0  0  0  0
  1  2  1  0  0  0  0
  2  3  2  0  0  0  0
  3  4  1  0  0  0  0
  4  5  1  0  0  0  0
  5  6  2  0  0  0  0
  6  7  1  0  0  0  0
  7  8  2  0  0  0  0
  8  9  1  0  0  0  0
  9 10  2  0  0  0  0
 10  5  1  0  0  0  0
  4 11  1  0  0  0  0
 11 12  1  0  0  0  0
 12 13  1  0  0  0  0
 13 14  2  0  0  0  0
 14 15  1  0  0  0  0
 15  2  1  0  0  0  0
 15 11  2  0  0  0  0
 13 16  1  0  0  0  0
 16 17  2  0  0  0  0
 16 18  1  0  0  0  0
 18 19  1  0  0  0  0
 19 20  2  0  0  0  0
 20 21  1  0  0  0  0
 21 22  2  0  0  0  0
 22 18  1  0  0  0  0
M  END
>  <EXTREG>  (ZINC00042224)
ZINC00042224

>  <LOGBIO>
2.5000

$$$$
ZINC00044760
  -MTS-   02131516502D 0   0.00000     0.00000     0

 24 26  0  0  1  0  0  0  0  0999 V2000
    5.9720   -4.6902    0.0000 C   0  0  0  0  0  0  0  0  0  0  0  0
    5.3814   -3.8832    0.0000 C   0  0  0  0  0  0  0  0  0  0  0  0
    5.7855   -2.9648    0.0000 C   0  0  0  0  0  0  0  0  0  0  0  0
    5.1964   -2.1632    0.0000 C   0  0  0  0  0  0  0  0  0  0  0  0
    4.2022   -2.2701    0.0000 C   0  0  0  0  0  0  0  0  0  0  0  0
    3.7970   -3.1786    0.0000 C   0  0  0  0  0  0  0  0  0  0  0  0
    4.3871   -3.9902    0.0000 C   0  0  0  0  0  0  0  0  0  0  0  0
    3.6136   -1.4616    0.0000 N   0  0  0  0  0  0  0  0  0  0  0  0
    3.9236   -0.5016    0.0000 C   0  0  0  0  0  0  0  0  0  0  0  0
    3.1136    0.0784    0.0000 C   0  0  2  0  0  0  0  0  0  0  0  0
    2.3036   -0.5016    0.0000 C   0  0  0  0  0  0  0  0  0  0  0  0
    2.6136   -1.4616    0.0000 C   0  0  0  0  0  0  0  0  0  0  0  0
    2.0251   -2.2701    0.0000 O   0  0  0  0  0  0  0  0  0  0  0  0
    3.1136    1.0784    0.0000 C   0  0  0  0  0  0  0  0  0  0  0  0
    3.9824    1.5806    0.0000 O   0  0  0  0  0  0  0  0  0  0  0  0
    2.2524    1.5762    0.0000 N   0  0  0  0  0  0  0  0  0  0  0  0
    2.2529    2.5762    0.0000 C   0  0  0  0  0  0  0  0  0  0  0  0
    3.1217    3.0784    0.0000 C   0  0  0  0  0  0  0  0  0  0  0  0
    3.1202    4.0731    0.0000 C   0  0  0  0  0  0  0  0  0  0  0  0
    2.2549    4.5745    0.0000 C   0  0  0  0  0  0  0  0  0  0  0  0
    1.3911    4.0810    0.0000 C   0  0  0  0  0  0  0  0  0  0  0  0
    1.3876    3.0775    0.0000 C   0  0  0  0  0  0  0  0  0  0  0  0
    0.5204    2.5797    0.0000 C   0  0  0  0  0  0  0  0  0  0  0  0
    3.6473    0.3526    0.0000 H   0  0  0  0  0  0  0  0  0  0  0  0
  1  2  1  0  0  0  0
  2  3  2  0  0  0  0
  3  4  1  0  0  0  0
  4  5  2  0  0  0  0
  5  6  1  0  0  0  0
  6  7  2  0  0  0  0
  7  2  1  0  0  0  0
  5  8  1  0  0  0  0
  8  9  1  0  0  0  0
  9 10  1  0  0  0  0
 10 24  1  1  0  0  0
 10 11  1  0  0  0  0
 11 12  1  0  0  0  0
 12  8  1  0  0  0  0
 12 13  2  0  0  0  0
 10 14  1  6  0  0  0
 14 15  2  0  0  0  0
 14 16  1  0  0  0  0
 16 17  1  0  0  0  0
 17 18  2  0  0  0  0
 18 19  1  0  0  0  0
 19 20  2  0  0  0  0
 20 21  1  0  0  0  0
 21 22  2  0  0  0  0
 22 17  1  0  0  0  0
 22 23  1  0  0  0  0
M  END
>  <EXTREG>  (ZINC00044760)
ZINC00044760

>  <LOGBIO>
2.5000

$$$$
ZINC00045266
  -MTS-   02131516502D 0   0.00000     0.00000     0

 15 16  0  0  0  0  0  0  0  0999 V2000
    0.5208   -2.8617    0.0000 C   0  0  0  0  0  0  0  0  0  0  0  0
    1.0173   -1.9937    0.0000 C   0  0  0  0  0  0  0  0  0  0  0  0
    2.0208   -1.9887    0.0000 C   0  0  0  0  0  0  0  0  0  0  0  0
    2.5129   -1.1242    0.0000 C   0  0  0  0  0  0  0  0  0  0  0  0
    3.5129   -1.1207    0.0000 C   0  0  0  0  0  0  0  0  0  0  0  0
    2.0129   -0.2596    0.0000 C   0  0  0  0  0  0  0  0  0  0  0  0
    2.3229    0.7004    0.0000 C   0  0  0  0  0  0  0  0  0  0  0  0
    3.2726    1.0135    0.0000 N   0  0  0  0  0  0  0  0  0  0  0  0
    1.5129    1.2804    0.0000 C   0  0  0  0  0  0  0  0  0  0  0  0
    0.7029    0.7004    0.0000 S   0  0  0  0  0  0  0  0  0  0  0  0
    1.0129   -0.2596    0.0000 C   0  0  0  0  0  0  0  0  0  0  0  0
    0.5147   -1.1292    0.0000 N   0  0  0  0  0  0  0  0  0  0  0  0
    1.5129    2.2804    0.0000 C   0  0  0  0  0  0  0  0  0  0  0  0
    2.3817    2.7825    0.0000 N   0  0  0  0  0  0  0  0  0  0  0  0
    0.6517    2.7782    0.0000 O   0  0  0  0  0  0  0  0  0  0  0  0
  1  2  1  0  0  0  0
  2  3  2  0  0  0  0
  3  4  1  0  0  0  0
  4  5  1  0  0  0  0
  4  6  2  0  0  0  0
  6  7  1  0  0  0  0
  7  8  1  0  0  0  0
  7  9  2  0  0  0  0
  9 10  1  0  0  0  0
 10 11  1  0  0  0  0
 11  6  1  0  0  0  0
 11 12  2  0  0  0  0
 12  2  1  0  0  0  0
  9 13  1  0  0  0  0
 13 14  1  0  0  0  0
 13 15  2  0  0  0  0
M  END
>  <EXTREG>  (ZINC00045266)
ZINC00045266

>  <LOGBIO>
2.5000

$$$$
ZINC00048383
  -MTS-   02131516502D 0   0.00000     0.00000     0

 14 15  0  0  0  0  0  0  0  0999 V2000
    4.1385   -2.9834    0.0000 I   0  0  0  0  0  0  0  0  0  0  0  0
    3.5500   -2.1750    0.0000 C   0  0  0  0  0  0  0  0  0  0  0  0
    3.8600   -1.2150    0.0000 O   0  0  0  0  0  0  0  0  0  0  0  0
    3.0500   -0.6350    0.0000 C   0  0  0  0  0  0  0  0  0  0  0  0
    3.0500    0.3650    0.0000 C   0  0  0  0  0  0  0  0  0  0  0  0
    2.1839    0.8650    0.0000 C   0  0  0  0  0  0  0  0  0  0  0  0
    2.0776    1.8682    0.0000 N   0  0  0  0  0  0  0  0  0  0  0  0
    1.1019    2.0695    0.0000 C   0  0  0  0  0  0  0  0  0  0  0  0
    0.6960    2.9834    0.0000 S   0  0  0  0  0  0  0  0  0  0  0  0
    0.5970    1.2107    0.0000 N   0  0  0  0  0  0  0  0  0  0  0  0
    1.2700    0.4591    0.0000 C   0  0  0  0  0  0  0  0  0  0  0  0
    1.0603   -0.5186    0.0000 O   0  0  0  0  0  0  0  0  0  0  0  0
    2.2400   -1.2150    0.0000 C   0  0  0  0  0  0  0  0  0  0  0  0
    2.5500   -2.1750    0.0000 C   0  0  0  0  0  0  0  0  0  0  0  0
  1  2  1  0  0  0  0
  2  3  1  0  0  0  0
  3  4  1  0  0  0  0
  4  5  1  0  0  0  0
  5  6  1  0  0  0  0
  6  7  2  0  0  0  0
  7  8  1  0  0  0  0
  8  9  2  0  0  0  0
  8 10  1  0  0  0  0
 10 11  1  0  0  0  0
 11  6  1  0  0  0  0
 11 12  2  0  0  0  0
  4 13  2  0  0  0  0
 13 14  1  0  0  0  0
 14  2  2  0  0  0  0
M  END
>  <EXTREG>  (ZINC00048383)
ZINC00048383

>  <LOGBIO>
2.5000

$$$$
ZINC00049492
  -MTS-   02131516502D 0   0.00000     0.00000     0

 22 23  0  0  1  0  0  0  0  0999 V2000
    6.3879   -2.3661    0.0000 C   0  0  0  0  0  0  0  0  0  0  0  0
    6.4919   -1.3715    0.0000 C   0  0  0  0  0  0  0  0  0  0  0  0
    7.4703   -1.5782    0.0000 C   0  0  0  0  0  0  0  0  0  0  0  0
    6.8019   -0.4115    0.0000 O   0  0  0  0  0  0  0  0  0  0  0  0
    5.9919    0.1685    0.0000 C   0  0  0  0  0  0  0  0  0  0  0  0
    5.9919    1.1685    0.0000 O   0  0  0  0  0  0  0  0  0  0  0  0
    5.1819   -0.4115    0.0000 N   0  0  0  0  0  0  0  0  0  0  0  0
    4.2322   -0.0983    0.0000 C   0  0  0  0  0  0  0  0  0  0  0  0
    4.0285    0.8807    0.0000 C   0  0  0  0  0  0  0  0  0  0  0  0
    3.0788    1.1939    0.0000 N   0  0  0  0  0  0  0  0  0  0  0  0
    2.7704    2.1544    0.0000 C   0  0  0  0  0  0  0  0  0  0  0  0
    3.3589    2.9628    0.0000 O   0  0  0  0  0  0  0  0  0  0  0  0
    1.7741    2.1527    0.0000 O   0  0  0  0  0  0  0  0  0  0  0  0
    1.4548    1.2091    0.0000 C   0  0  0  0  0  0  0  0  0  0  0  0
    0.5455    1.6253    0.0000 C   0  0  0  0  0  0  0  0  0  0  0  0
    0.9472    0.3475    0.0000 C   0  0  0  0  0  0  0  0  0  0  0  0
    2.2667    0.6103    0.0000 C   0  0  2  0  0  0  0  0  0  0  0  0
    2.9315   -0.1367    0.0000 C   0  0  0  0  0  0  0  0  0  0  0  0
    1.5928   -0.1285    0.0000 O   0  0  0  0  0  0  0  0  0  0  0  0
    5.4919   -1.3715    0.0000 C   0  0  1  0  0  0  0  0  0  0  0  0
    4.5135   -1.5782    0.0000 C   0  0  0  0  0  0  0  0  0  0  0  0
    5.5958   -2.3661    0.0000 O   0  0  0  0  0  0  0  0  0  0  0  0
  1  2  1  0  0  0  0
  2  3  1  0  0  0  0
  2  4  1  0  0  0  0
  4  5  1  0  0  0  0
  5  6  2  0  0  0  0
  5  7  1  0  0  0  0
  7  8  1  0  0  0  0
  8  9  1  0  0  0  0
  9 10  1  0  0  0  0
 10 11  1  0  0  0  0
 11 12  2  0  0  0  0
 11 13  1  0  0  0  0
 13 14  1  0  0  0  0
 14 15  1  0  0  0  0
 14 16  1  0  0  0  0
 14 17  1  0  0  0  0
 17 10  1  0  0  0  0
 17 18  1  1  0  0  0
 17 19  1  6  0  0  0
  7 20  1  0  0  0  0
 20  2  1  0  0  0  0
 20 21  1  6  0  0  0
 20 22  1  1  0  0  0
M  END
>  <EXTREG>  (ZINC00049492)
ZINC00049492

>  <LOGBIO>
2.5000

$$$$
ZINC00050338
  -MTS-   02131516502D 0   0.00000     0.00000     0

 20 22  0  0  0  0  0  0  0  0999 V2000
    8.1084   -0.2186    0.0000 C   0  0  0  0  0  0  0  0  0  0  0  0
    7.1142   -0.3266    0.0000 C   0  0  0  0  0  0  0  0  0  0  0  0
    6.5208    0.4826    0.0000 C   0  0  0  0  0  0  0  0  0  0  0  0
    5.5321    0.3733    0.0000 C   0  0  0  0  0  0  0  0  0  0  0  0
    5.1275   -0.5413    0.0000 C   0  0  0  0  0  0  0  0  0  0  0  0
    5.7118   -1.3464    0.0000 C   0  0  0  0  0  0  0  0  0  0  0  0
    6.7097   -1.2411    0.0000 C   0  0  0  0  0  0  0  0  0  0  0  0
    4.1331   -0.6467    0.0000 C   0  0  0  0  0  0  0  0  0  0  0  0
    3.7272   -1.5606    0.0000 O   0  0  0  0  0  0  0  0  0  0  0  0
    3.5446    0.1618    0.0000 N   0  0  0  0  0  0  0  0  0  0  0  0
    3.8546    1.1218    0.0000 C   0  0  0  0  0  0  0  0  0  0  0  0
    4.8043    1.4350    0.0000 S   0  0  0  0  0  0  0  0  0  0  0  0
    3.0446    1.7018    0.0000 O   0  0  0  0  0  0  0  0  0  0  0  0
    2.2346    1.1218    0.0000 C   0  0  0  0  0  0  0  0  0  0  0  0
    1.2554    1.3245    0.0000 C   0  0  0  0  0  0  0  0  0  0  0  0
    0.5872    0.5805    0.0000 C   0  0  0  0  0  0  0  0  0  0  0  0
    0.9003   -0.3728    0.0000 C   0  0  0  0  0  0  0  0  0  0  0  0
    0.2339   -1.1184    0.0000 Cl  0  0  0  0  0  0  0  0  0  0  0  0
    1.8742   -0.5755    0.0000 C   0  0  0  0  0  0  0  0  0  0  0  0
    2.5446    0.1618    0.0000 C   0  0  0  0  0  0  0  0  0  0  0  0
  1  2  1  0  0  0  0
  2  3  2  0  0  0  0
  3  4  1  0  0  0  0
  4  5  2  0  0  0  0
  5  6  1  0  0  0  0
  6  7  2  0  0  0  0
  7  2  1  0  0  0  0
  5  8  1  0  0  0  0
  8  9  2  0  0  0  0
  8 10  1  0  0  0  0
 10 11  1  0  0  0  0
 11 12  2  0  0  0  0
 11 13  1  0  0  0  0
 13 14  1  0  0  0  0
 14 15  2  0  0  0  0
 15 16  1  0  0  0  0
 16 17  2  0  0  0  0
 17 18  1  0  0  0  0
 17 19  1  0  0  0  0
 19 20  2  0  0  0  0
 20 10  1  0  0  0  0
 20 14  1  0  0  0  0
M  END
>  <EXTREG>  (ZINC00050338)
ZINC00050338

>  <LOGBIO>
2.5000

$$$$
ZINC00050654
  -MTS-   02131516502D 0   0.00000     0.00000     0

 15 16  0  0  0  0  0  0  0  0999 V2000
    4.6225   -1.7751    0.0000 C   0  0  0  0  0  0  0  0  0  0  0  0
    4.7265   -0.7805    0.0000 C   0  0  0  0  0  0  0  0  0  0  0  0
    5.7049   -0.9872    0.0000 C   0  0  0  0  0  0  0  0  0  0  0  0
    5.0365    0.1795    0.0000 O   0  0  0  0  0  0  0  0  0  0  0  0
    4.2265    0.7595    0.0000 C   0  0  0  0  0  0  0  0  0  0  0  0
    4.2265    1.7595    0.0000 O   0  0  0  0  0  0  0  0  0  0  0  0
    3.4165    0.1795    0.0000 N   0  0  0  0  0  0  0  0  0  0  0  0
    3.7265   -0.7805    0.0000 C   0  0  0  0  0  0  0  0  0  0  0  0
    3.1379   -1.5890    0.0000 C   0  0  0  0  0  0  0  0  0  0  0  0
    2.4668    0.4927    0.0000 C   0  0  0  0  0  0  0  0  0  0  0  0
    2.2614    1.4749    0.0000 C   0  0  0  0  0  0  0  0  0  0  0  0
    1.3161    1.7845    0.0000 C   0  0  0  0  0  0  0  0  0  0  0  0
    0.5693    1.1193    0.0000 C   0  0  0  0  0  0  0  0  0  0  0  0
    0.7680    0.1446    0.0000 C   0  0  0  0  0  0  0  0  0  0  0  0
    1.7201   -0.1725    0.0000 C   0  0  0  0  0  0  0  0  0  0  0  0
  1  2  1  0  0  0  0
  2  3  1  0  0  0  0
  2  4  1  0  0  0  0
  4  5  1  0  0  0  0
  5  6  2  0  0  0  0
  5  7  1  0  0  0  0
  7  8  1  0  0  0  0
  8  2  1  0  0  0  0
  8  9  2  0  0  0  0
  7 10  1  0  0  0  0
 10 11  2  0  0  0  0
 11 12  1  0  0  0  0
 12 13  2  0  0  0  0
 13 14  1  0  0  0  0
 14 15  2  0  0  0  0
 15 10  1  0  0  0  0
M  END
>  <EXTREG>  (ZINC00050654)
ZINC00050654

>  <LOGBIO>
2.5000

$$$$
ZINC00051387
  -MTS-   02131516502D 0   0.00000     0.00000     0

 19 20  0  0  1  0  0  0  0  0999 V2000
    0.5907    2.1680    0.0000 N   0  0  0  0  0  0  0  0  0  0  0  0
    0.9322    1.2244    0.0000 C   0  0  0  0  0  0  0  0  0  0  0  0
    0.2906    0.4642    0.0000 O   0  0  0  0  0  0  0  0  0  0  0  0
    1.9166    1.0485    0.0000 C   0  0  2  0  0  0  0  0  0  0  0  0
    2.6832    0.4010    0.0000 C   0  0  2  0  0  0  0  0  0  0  0  0
    3.0239   -0.5392    0.0000 C   0  0  0  0  0  0  0  0  0  0  0  0
    2.3787   -1.3077    0.0000 C   0  0  0  0  0  0  0  0  0  0  0  0
    2.7196   -2.2422    0.0000 C   0  0  0  0  0  0  0  0  0  0  0  0
    3.7040   -2.4181    0.0000 C   0  0  0  0  0  0  0  0  0  0  0  0
    4.0424   -3.3591    0.0000 Cl  0  0  0  0  0  0  0  0  0  0  0  0
    4.3475   -1.6595    0.0000 C   0  0  0  0  0  0  0  0  0  0  0  0
    4.0083   -0.7151    0.0000 C   0  0  0  0  0  0  0  0  0  0  0  0
    2.8568    1.3893    0.0000 C   0  0  0  0  0  0  0  0  0  0  0  0
    3.8568    1.3893    0.0000 C   0  0  0  0  0  0  0  0  0  0  0  0
    4.8568    1.3893    0.0000 N   0  0  0  0  0  0  0  0  0  0  0  0
    2.6838    2.3742    0.0000 C   0  0  0  0  0  0  0  0  0  0  0  0
    2.5108    3.3591    0.0000 N   0  0  0  0  0  0  0  0  0  0  0  0
    2.1909    0.0580    0.0000 H   0  0  0  0  0  0  0  0  0  0  0  0
    1.6615    0.5054    0.0000 H   0  0  0  0  0  0  0  0  0  0  0  0
  1  2  1  0  0  0  0
  2  3  2  0  0  0  0
  4  2  1  1  0  0  0
  4 19  1  6  0  0  0
  4  5  1  0  0  0  0
  5 18  1  6  0  0  0
  5  6  1  1  0  0  0
  6  7  2  0  0  0  0
  7  8  1  0  0  0  0
  8  9  2  0  0  0  0
  9 10  1  0  0  0  0
  9 11  1  0  0  0  0
 11 12  2  0  0  0  0
 12  6  1  0  0  0  0
  5 13  1  0  0  0  0
 13  4  1  0  0  0  0
 13 14  1  0  0  0  0
 14 15  3  0  0  0  0
 13 16  1  0  0  0  0
 16 17  3  0  0  0  0
M  END
>  <EXTREG>  (ZINC00051387)
ZINC00051387

>  <LOGBIO>
2.5000

$$$$
ZINC00052208
  -MTS-   02131516502D 0   0.00000     0.00000     0

 23 25  0  0  0  0  0  0  0  0999 V2000
    6.5761    3.9014    0.0000 N   0  0  0  0  0  0  0  0  0  0  0  0
    6.5771    2.8979    0.0000 C   0  0  0  0  0  0  0  0  0  0  0  0
    7.4434    2.3983    0.0000 O   0  0  0  0  0  0  0  0  0  0  0  0
    5.7156    2.4006    0.0000 C   0  0  0  0  0  0  0  0  0  0  0  0
    5.7166    1.3972    0.0000 S   0  0  0  0  0  0  0  0  0  0  0  0
    4.8510    0.8963    0.0000 C   0  0  0  0  0  0  0  0  0  0  0  0
    3.9810    1.3963    0.0000 N   0  0  0  0  0  0  0  0  0  0  0  0
    3.1210    0.8963    0.0000 C   0  0  0  0  0  0  0  0  0  0  0  0
    3.1210   -0.1037    0.0000 C   0  0  0  0  0  0  0  0  0  0  0  0
    3.9810   -0.6037    0.0000 C   0  0  0  0  0  0  0  0  0  0  0  0
    4.8510   -0.1037    0.0000 N   0  0  0  0  0  0  0  0  0  0  0  0
    3.9785   -1.6037    0.0000 C   0  0  0  0  0  0  0  0  0  0  0  0
    3.1088   -2.1041    0.0000 C   0  0  0  0  0  0  0  0  0  0  0  0
    3.1083   -3.0989    0.0000 C   0  0  0  0  0  0  0  0  0  0  0  0
    3.9726   -3.6019    0.0000 C   0  0  0  0  0  0  0  0  0  0  0  0
    4.8373   -3.1101    0.0000 C   0  0  0  0  0  0  0  0  0  0  0  0
    4.8428   -2.1067    0.0000 C   0  0  0  0  0  0  0  0  0  0  0  0
    2.2542    1.3950    0.0000 C   0  0  0  0  0  0  0  0  0  0  0  0
    2.2517    2.3984    0.0000 C   0  0  0  0  0  0  0  0  0  0  0  0
    1.3885    2.8928    0.0000 C   0  0  0  0  0  0  0  0  0  0  0  0
    0.5227    2.3923    0.0000 C   0  0  0  0  0  0  0  0  0  0  0  0
    0.5202    1.3975    0.0000 C   0  0  0  0  0  0  0  0  0  0  0  0
    1.3885    0.8945    0.0000 C   0  0  0  0  0  0  0  0  0  0  0  0
  1  2  1  0  0  0  0
  2  3  2  0  0  0  0
  2  4  1  0  0  0  0
  4  5  1  0  0  0  0
  5  6  1  0  0  0  0
  6  7  2  0  0  0  0
  7  8  1  0  0  0  0
  8  9  2  0  0  0  0
  9 10  1  0  0  0  0
 10 11  2  0  0  0  0
 11  6  1  0  0  0  0
 10 12  1  0  0  0  0
 12 13  2  0  0  0  0
 13 14  1  0  0  0  0
 14 15  2  0  0  0  0
 15 16  1  0  0  0  0
 16 17  2  0  0  0  0
 17 12  1  0  0  0  0
  8 18  1  0  0  0  0
 18 19  2  0  0  0  0
 19 20  1  0  0  0  0
 20 21  2  0  0  0  0
 21 22  1  0  0  0  0
 22 23  2  0  0  0  0
 23 18  1  0  0  0  0
M  END
>  <EXTREG>  (ZINC00052208)
ZINC00052208

>  <LOGBIO>
2.5000

$$$$
ZINC00052965
  -MTS-   02131516502D 0   0.00000     0.00000     0

 15 17  0  0  0  0  0  0  0  0999 V2000
    2.6778   -3.2983    0.0000 N   0  0  0  0  0  0  0  0  0  0  0  0
    2.0893   -2.4898    0.0000 C   0  0  0  0  0  0  0  0  0  0  0  0
    2.3993   -1.5298    0.0000 S   0  0  0  0  0  0  0  0  0  0  0  0
    1.5893   -0.9498    0.0000 C   0  0  0  0  0  0  0  0  0  0  0  0
    0.7793   -1.5298    0.0000 C   0  0  0  0  0  0  0  0  0  0  0  0
    1.0893   -2.4898    0.0000 N   0  0  0  0  0  0  0  0  0  0  0  0
    1.5893    0.0502    0.0000 C   0  0  0  0  0  0  0  0  0  0  0  0
    2.4049    0.6439    0.0000 N   0  0  0  0  0  0  0  0  0  0  0  0
    2.0913    1.5895    0.0000 C   0  0  0  0  0  0  0  0  0  0  0  0
    2.5982    2.4551    0.0000 C   0  0  0  0  0  0  0  0  0  0  0  0
    2.1023    3.3235    0.0000 C   0  0  0  0  0  0  0  0  0  0  0  0
    1.0989    3.3263    0.0000 C   0  0  0  0  0  0  0  0  0  0  0  0
    0.6000    2.4657    0.0000 C   0  0  0  0  0  0  0  0  0  0  0  0
    1.0951    1.5973    0.0000 C   0  0  0  0  0  0  0  0  0  0  0  0
    0.7808    0.6387    0.0000 N   0  0  0  0  0  0  0  0  0  0  0  0
  1  2  1  0  0  0  0
  2  3  1  0  0  0  0
  3  4  1  0  0  0  0
  4  5  2  0  0  0  0
  5  6  1  0  0  0  0
  6  2  2  0  0  0  0
  4  7  1  0  0  0  0
  7  8  1  0  0  0  0
  8  9  1  0  0  0  0
  9 10  2  0  0  0  0
 10 11  1  0  0  0  0
 11 12  2  0  0  0  0
 12 13  1  0  0  0  0
 13 14  2  0  0  0  0
 14  9  1  0  0  0  0
 14 15  1  0  0  0  0
 15  7  2  0  0  0  0
M  END
>  <EXTREG>  (ZINC00052965)
ZINC00052965

>  <LOGBIO>
2.5000

$$$$
ZINC00053169
  -MTS-   02131516502D 0   0.00000     0.00000     0

 16 17  0  0  1  0  0  0  0  0999 V2000
    2.4751   -2.2950    0.0000 C   0  0  0  0  0  0  0  0  0  0  0  0
    1.8866   -1.4865    0.0000 C   0  0  1  0  0  0  0  0  0  0  0  0
    2.1966   -0.5265    0.0000 N   0  0  0  0  0  0  0  0  0  0  0  0
    3.1094   -0.1106    0.0000 C   0  0  0  0  0  0  0  0  0  0  0  0
    3.9238   -0.6909    0.0000 S   0  0  0  0  0  0  0  0  0  0  0  0
    3.2041    0.8849    0.0000 N   0  0  0  0  0  0  0  0  0  0  0  0
    2.3853    1.4650    0.0000 C   0  0  0  0  0  0  0  0  0  0  0  0
    3.0961    2.1684    0.0000 C   0  0  0  0  0  0  0  0  0  0  0  0
    1.8157    2.2869    0.0000 C   0  0  0  0  0  0  0  0  0  0  0  0
    1.4818    1.0486    0.0000 C   0  0  0  0  0  0  0  0  0  0  0  0
    1.3866    0.0535    0.0000 C   0  0  2  0  0  0  0  0  0  0  0  0
    0.5200    0.5525    0.0000 C   0  0  0  0  0  0  0  0  0  0  0  0
    0.5766   -0.5265    0.0000 O   0  0  0  0  0  0  0  0  0  0  0  0
    0.8866   -1.4865    0.0000 C   0  0  0  0  0  0  0  0  0  0  0  0
    0.2981   -2.2950    0.0000 O   0  0  0  0  0  0  0  0  0  0  0  0
    1.6144   -2.0212    0.0000 H   0  0  0  0  0  0  0  0  0  0  0  0
  2  1  1  6  0  0  0
  2 16  1  1  0  0  0
  2  3  1  0  0  0  0
  3  4  1  0  0  0  0
  4  5  2  0  0  0  0
  4  6  1  0  0  0  0
  6  7  1  0  0  0  0
  7  8  1  0  0  0  0
  7  9  1  0  0  0  0
  7 10  1  0  0  0  0
 10 11  1  0  0  0  0
 11  3  1  0  0  0  0
 11 12  1  1  0  0  0
 11 13  1  0  0  0  0
 13 14  1  0  0  0  0
 14  2  1  0  0  0  0
 14 15  2  0  0  0  0
M  END
>  <EXTREG>  (ZINC00053169)
ZINC00053169

>  <LOGBIO>
2.5000

$$$$
ZINC00053692
  -MTS-   02131516502D 0   0.00000     0.00000     0

 21 23  0  0  1  0  0  0  0  0999 V2000
    5.1912    2.5995    0.0000 O   0  0  0  0  0  0  0  0  0  0  0  0
    4.3257    2.0987    0.0000 C   0  0  0  0  0  0  0  0  0  0  0  0
    3.4557    2.5987    0.0000 C   0  0  0  0  0  0  0  0  0  0  0  0
    2.5957    2.0987    0.0000 C   0  0  0  0  0  0  0  0  0  0  0  0
    1.7261    2.5969    0.0000 C   0  0  0  0  0  0  0  0  0  0  0  0
    0.8616    2.0943    0.0000 C   0  0  0  0  0  0  0  0  0  0  0  0
    0.8667    1.0908    0.0000 N   0  0  0  0  0  0  0  0  0  0  0  0
    1.7312    0.5987    0.0000 C   0  0  1  0  0  0  0  0  0  0  0  0
    2.5957    1.0987    0.0000 C   0  0  0  0  0  0  0  0  0  0  0  0
    3.4557    0.5987    0.0000 C   0  0  0  0  0  0  0  0  0  0  0  0
    4.3257    1.0987    0.0000 C   0  0  0  0  0  0  0  0  0  0  0  0
    5.1912    0.5978    0.0000 O   0  0  0  0  0  0  0  0  0  0  0  0
    1.7353   -0.6013    0.0000 C   0  0  0  0  0  0  0  0  0  0  0  0
    0.8685   -1.1069    0.0000 C   0  0  0  0  0  0  0  0  0  0  0  0
    0.0000   -0.6111    0.0000 F   0  0  0  0  0  0  0  0  0  0  0  0
    0.8739   -2.1016    0.0000 C   0  0  0  0  0  0  0  0  0  0  0  0
    1.7411   -2.5995    0.0000 C   0  0  0  0  0  0  0  0  0  0  0  0
    2.6029   -2.1027    0.0000 C   0  0  0  0  0  0  0  0  0  0  0  0
    2.6025   -1.0992    0.0000 C   0  0  0  0  0  0  0  0  0  0  0  0
    3.1217   -0.7985    0.0000 F   0  0  0  0  0  0  0  0  0  0  0  0
    1.2130    0.2962    0.0000 H   0  0  0  0  0  0  0  0  0  0  0  0
  1  2  1  0  0  0  0
  2  3  2  0  0  0  0
  3  4  1  0  0  0  0
  4  5  1  0  0  0  0
  5  6  1  0  0  0  0
  6  7  1  0  0  0  0
  7  8  1  0  0  0  0
  8 21  1  6  0  0  0
  8  9  1  0  0  0  0
  9  4  2  0  0  0  0
  9 10  1  0  0  0  0
 10 11  2  0  0  0  0
 11  2  1  0  0  0  0
 11 12  1  0  0  0  0
  8 13  1  1  0  0  0
 13 14  2  0  0  0  0
 14 15  1  0  0  0  0
 14 16  1  0  0  0  0
 16 17  2  0  0  0  0
 17 18  1  0  0  0  0
 18 19  2  0  0  0  0
 19 13  1  0  0  0  0
 19 20  1  0  0  0  0
M  END
>  <EXTREG>  (ZINC00053692)
ZINC00053692

>  <LOGBIO>
2.5000

$$$$
ZINC00053986
  -MTS-   02131516502D 0   0.00000     0.00000     0

  9  9  0  0  0  0  0  0  0  0999 V2000
    0.0000   -0.0016    0.0000 Br  0  0  0  0  0  0  0  0  0  0  0  0
    1.0000    0.0009    0.0000 C   0  0  0  0  0  0  0  0  0  0  0  0
    1.5048   -0.8663    0.0000 C   0  0  0  0  0  0  0  0  0  0  0  0
    2.4995   -0.8618    0.0000 N   0  0  0  0  0  0  0  0  0  0  0  0
    2.9982    0.0050    0.0000 C   0  0  0  0  0  0  0  0  0  0  0  0
    2.5021    0.8672    0.0000 N   0  0  0  0  0  0  0  0  0  0  0  0
    1.4987    0.8677    0.0000 C   0  0  0  0  0  0  0  0  0  0  0  0
    3.9982    0.0050    0.0000 C   0  0  0  0  0  0  0  0  0  0  0  0
    4.9982    0.0050    0.0000 N   0  0  0  0  0  0  0  0  0  0  0  0
  1  2  1  0  0  0  0
  2  3  2  0  0  0  0
  3  4  1  0  0  0  0
  4  5  2  0  0  0  0
  5  6  1  0  0  0  0
  6  7  2  0  0  0  0
  7  2  1  0  0  0  0
  5  8  1  0  0  0  0
  8  9  3  0  0  0  0
M  END
>  <EXTREG>  (ZINC00053986)
ZINC00053986

>  <LOGBIO>
2.5000

$$$$
ZINC00056334
  -MTS-   02131516502D 0   0.00000     0.00000     0

 15 16  0  0  0  0  0  0  0  0999 V2000
    0.4851    0.5071    0.0000 N   0  0  0  0  0  0  0  0  0  0  0  0
    1.3990    0.1012    0.0000 C   0  0  0  0  0  0  0  0  0  0  0  0
    1.6105   -0.8852    0.0000 S   0  0  0  0  0  0  0  0  0  0  0  0
    2.6020   -0.9824    0.0000 C   0  0  0  0  0  0  0  0  0  0  0  0
    3.1020   -1.8485    0.0000 S   0  0  0  0  0  0  0  0  0  0  0  0
    4.1020   -1.8485    0.0000 C   0  0  0  0  0  0  0  0  0  0  0  0
    5.1020   -1.8485    0.0000 N   0  0  0  0  0  0  0  0  0  0  0  0
    3.0135   -0.0752    0.0000 C   0  0  0  0  0  0  0  0  0  0  0  0
    2.2650    0.6012    0.0000 N   0  0  0  0  0  0  0  0  0  0  0  0
    3.9925    0.1285    0.0000 C   0  0  0  0  0  0  0  0  0  0  0  0
    4.6615   -0.6195    0.0000 C   0  0  0  0  0  0  0  0  0  0  0  0
    5.6350   -0.4149    0.0000 C   0  0  0  0  0  0  0  0  0  0  0  0
    5.9491    0.5345    0.0000 C   0  0  0  0  0  0  0  0  0  0  0  0
    5.2897    1.2793    0.0000 C   0  0  0  0  0  0  0  0  0  0  0  0
    4.3066    1.0779    0.0000 C   0  0  0  0  0  0  0  0  0  0  0  0
  1  2  1  0  0  0  0
  2  3  1  0  0  0  0
  3  4  1  0  0  0  0
  4  5  1  0  0  0  0
  5  6  1  0  0  0  0
  6  7  3  0  0  0  0
  4  8  2  0  0  0  0
  8  9  1  0  0  0  0
  9  2  2  0  0  0  0
  8 10  1  0  0  0  0
 10 11  2  0  0  0  0
 11 12  1  0  0  0  0
 12 13  2  0  0  0  0
 13 14  1  0  0  0  0
 14 15  2  0  0  0  0
 15 10  1  0  0  0  0
M  END
>  <EXTREG>  (ZINC00056334)
ZINC00056334

>  <LOGBIO>
2.5000

$$$$
ZINC00056611
  -MTS-   02131516502D 0   0.00000     0.00000     0

 12 12  0  0  0  0  0  0  0  0999 V2000
    4.8512    0.6533    0.0000 O   0  0  0  0  0  0  0  0  0  0  0  0
    3.9815    1.1537    0.0000 C   0  0  0  0  0  0  0  0  0  0  0  0
    3.9810    2.1485    0.0000 O   0  0  0  0  0  0  0  0  0  0  0  0
    3.1159    0.6528    0.0000 C   0  0  0  0  0  0  0  0  0  0  0  0
    2.2459    1.1528    0.0000 C   0  0  0  0  0  0  0  0  0  0  0  0
    1.3859    0.6528    0.0000 C   0  0  0  0  0  0  0  0  0  0  0  0
    0.5192    1.1515    0.0000 O   0  0  0  0  0  0  0  0  0  0  0  0
    1.3859   -0.3472    0.0000 C   0  0  0  0  0  0  0  0  0  0  0  0
    0.5192   -0.8459    0.0000 Br  0  0  0  0  0  0  0  0  0  0  0  0
    2.2459   -0.8472    0.0000 C   0  0  0  0  0  0  0  0  0  0  0  0
    2.2434   -1.8472    0.0000 O   0  0  0  0  0  0  0  0  0  0  0  0
    3.1159   -0.3472    0.0000 C   0  0  0  0  0  0  0  0  0  0  0  0
  1  2  1  0  0  0  0
  2  3  2  0  0  0  0
  2  4  1  0  0  0  0
  4  5  2  0  0  0  0
  5  6  1  0  0  0  0
  6  7  1  0  0  0  0
  6  8  2  0  0  0  0
  8  9  1  0  0  0  0
  8 10  1  0  0  0  0
 10 11  1  0  0  0  0
 10 12  2  0  0  0  0
 12  4  1  0  0  0  0
M  END
>  <EXTREG>  (ZINC00056611)
ZINC00056611

>  <LOGBIO>
2.5000

$$$$
ZINC00056691
  -MTS-   02131516502D 0   0.00000     0.00000     0

 11 11  0  0  0  0  0  0  0  0999 V2000
    3.4623    1.0009    0.0000 N   0  0  0  0  0  0  0  0  0  0  0  0
    2.5968    0.5000    0.0000 C   0  0  0  0  0  0  0  0  0  0  0  0
    1.7268    1.0000    0.0000 C   0  0  0  0  0  0  0  0  0  0  0  0
    1.7243    2.0000    0.0000 F   0  0  0  0  0  0  0  0  0  0  0  0
    0.8668    0.5000    0.0000 C   0  0  0  0  0  0  0  0  0  0  0  0
    0.8668   -0.5000    0.0000 C   0  0  0  0  0  0  0  0  0  0  0  0
    0.0000   -0.9987    0.0000 F   0  0  0  0  0  0  0  0  0  0  0  0
    1.7268   -1.0000    0.0000 C   0  0  0  0  0  0  0  0  0  0  0  0
    1.7243   -2.0000    0.0000 F   0  0  0  0  0  0  0  0  0  0  0  0
    2.5968   -0.5000    0.0000 C   0  0  0  0  0  0  0  0  0  0  0  0
    3.4623   -1.0009    0.0000 Br  0  0  0  0  0  0  0  0  0  0  0  0
  1  2  1  0  0  0  0
  2  3  2  0  0  0  0
  3  4  1  0  0  0  0
  3  5  1  0  0  0  0
  5  6  2  0  0  0  0
  6  7  1  0  0  0  0
  6  8  1  0  0  0  0
  8  9  1  0  0  0  0
  8 10  2  0  0  0  0
 10  2  1  0  0  0  0
 10 11  1  0  0  0  0
M  END
>  <EXTREG>  (ZINC00056691)
ZINC00056691

>  <LOGBIO>
2.5000

$$$$
ZINC00056973
  -MTS-   02131516502D 0   0.00000     0.00000     0

 16 17  0  0  0  0  0  0  0  0999 V2000
    5.9040    1.0009    0.0000 C   0  0  0  0  0  0  0  0  0  0  0  0
    5.0385    0.5000    0.0000 C   0  0  0  0  0  0  0  0  0  0  0  0
    4.1685    1.0000    0.0000 C   0  0  0  0  0  0  0  0  0  0  0  0
    4.1660    2.0000    0.0000 C   0  0  0  0  0  0  0  0  0  0  0  0
    3.3085    0.5000    0.0000 C   0  0  0  0  0  0  0  0  0  0  0  0
    2.4390    0.9982    0.0000 O   0  0  0  0  0  0  0  0  0  0  0  0
    1.5745    0.4956    0.0000 C   0  0  0  0  0  0  0  0  0  0  0  0
    1.2290    1.4340    0.0000 C   0  0  0  0  0  0  0  0  0  0  0  0
    0.5904    0.3177    0.0000 C   0  0  0  0  0  0  0  0  0  0  0  0
    1.5795   -0.5078    0.0000 C   0  0  0  0  0  0  0  0  0  0  0  0
    2.4440   -1.0000    0.0000 C   0  0  0  0  0  0  0  0  0  0  0  0
    3.3085   -0.5000    0.0000 C   0  0  0  0  0  0  0  0  0  0  0  0
    4.1685   -1.0000    0.0000 C   0  0  0  0  0  0  0  0  0  0  0  0
    4.1660   -2.0000    0.0000 C   0  0  0  0  0  0  0  0  0  0  0  0
    5.0385   -0.5000    0.0000 C   0  0  0  0  0  0  0  0  0  0  0  0
    5.9040   -1.0009    0.0000 O   0  0  0  0  0  0  0  0  0  0  0  0
  1  2  1  0  0  0  0
  2  3  2  0  0  0  0
  3  4  1  0  0  0  0
  3  5  1  0  0  0  0
  5  6  1  0  0  0  0
  6  7  1  0  0  0  0
  7  8  1  0  0  0  0
  7  9  1  0  0  0  0
  7 10  1  0  0  0  0
 10 11  1  0  0  0  0
 11 12  1  0  0  0  0
 12  5  2  0  0  0  0
 12 13  1  0  0  0  0
 13 14  1  0  0  0  0
 13 15  2  0  0  0  0
 15  2  1  0  0  0  0
 15 16  1  0  0  0  0
M  END
>  <EXTREG>  (ZINC00056973)
ZINC00056973

>  <LOGBIO>
2.5000

$$$$
ZINC00057208
  -MTS-   02131516502D 0   0.00000     0.00000     0

 21 21  0  0  1  0  0  0  0  0999 V2000
    5.7133    1.7534    0.0000 C   0  0  0  0  0  0  0  0  0  0  0  0
    4.8467    2.2526    0.0000 O   0  0  0  0  0  0  0  0  0  0  0  0
    3.9812    1.7517    0.0000 C   0  0  0  0  0  0  0  0  0  0  0  0
    3.1112    2.2517    0.0000 C   0  0  0  0  0  0  0  0  0  0  0  0
    2.2512    1.7517    0.0000 C   0  0  0  0  0  0  0  0  0  0  0  0
    2.2512    0.7517    0.0000 C   0  0  0  0  0  0  0  0  0  0  0  0
    1.3844    0.2530    0.0000 O   0  0  0  0  0  0  0  0  0  0  0  0
    0.5192    0.7543    0.0000 C   0  0  0  0  0  0  0  0  0  0  0  0
    3.1112    0.2517    0.0000 C   0  0  0  0  0  0  0  0  0  0  0  0
    3.9812    0.7517    0.0000 C   0  0  0  0  0  0  0  0  0  0  0  0
    3.1087   -0.7483    0.0000 C   0  0  1  0  0  0  0  0  0  0  0  0
    2.2387   -1.2483    0.0000 O   0  0  0  0  0  0  0  0  0  0  0  0
    3.9687   -1.2483    0.0000 C   0  0  2  0  0  0  0  0  0  0  0  0
    3.9662   -2.2483    0.0000 C   0  0  0  0  0  0  0  0  0  0  0  0
    4.8387   -0.7483    0.0000 N   0  0  0  0  0  0  0  0  0  0  0  0
    5.6987   -1.2483    0.0000 C   0  0  0  0  0  0  0  0  0  0  0  0
    5.6946   -2.2517    0.0000 C   0  0  0  0  0  0  0  0  0  0  0  0
    6.6829   -1.4256    0.0000 C   0  0  0  0  0  0  0  0  0  0  0  0
    6.0439   -0.3098    0.0000 C   0  0  0  0  0  0  0  0  0  0  0  0
    3.4483   -1.5468    0.0000 H   0  0  0  0  0  0  0  0  0  0  0  0
    2.5898   -0.4471    0.0000 H   0  0  0  0  0  0  0  0  0  0  0  0
  1  2  1  0  0  0  0
  2  3  1  0  0  0  0
  3  4  2  0  0  0  0
  4  5  1  0  0  0  0
  5  6  2  0  0  0  0
  6  7  1  0  0  0  0
  7  8  1  0  0  0  0
  6  9  1  0  0  0  0
  9 10  2  0  0  0  0
 10  3  1  0  0  0  0
  9 11  1  0  0  0  0
 11 21  1  1  0  0  0
 11 12  1  6  0  0  0
 11 13  1  0  0  0  0
 13 20  1  6  0  0  0
 13 14  1  1  0  0  0
 13 15  1  0  0  0  0
 15 16  1  0  0  0  0
 16 17  1  0  0  0  0
 16 18  1  0  0  0  0
 16 19  1  0  0  0  0
M  END
>  <EXTREG>  (ZINC00057208)
ZINC00057208

>  <LOGBIO>
2.5000

$$$$
ZINC00057304
  -MTS-   02131516502D 0   0.00000     0.00000     0

 25 28  0  0  1  0  0  0  0  0999 V2000
    6.5825   -0.2472    0.0000 C   0  0  0  0  0  0  0  0  0  0  0  0
    5.7160    0.2519    0.0000 C   0  0  0  0  0  0  0  0  0  0  0  0
    4.8505   -0.2489    0.0000 N   0  0  0  0  0  0  0  0  0  0  0  0
    3.9805    0.2511    0.0000 C   0  0  2  0  0  0  0  0  0  0  0  0
    3.9780    1.2511    0.0000 C   0  0  0  0  0  0  0  0  0  0  0  0
    4.8452    1.7558    0.0000 C   0  0  0  0  0  0  0  0  0  0  0  0
    4.8407    2.7506    0.0000 C   0  0  0  0  0  0  0  0  0  0  0  0
    3.9739    3.2493    0.0000 C   0  0  0  0  0  0  0  0  0  0  0  0
    3.1117    2.7532    0.0000 C   0  0  0  0  0  0  0  0  0  0  0  0
    3.1112    1.7498    0.0000 C   0  0  0  0  0  0  0  0  0  0  0  0
    3.1205   -0.2489    0.0000 C   0  0  0  0  0  0  0  0  0  0  0  0
    2.2509    0.2493    0.0000 C   0  0  0  0  0  0  0  0  0  0  0  0
    1.3864   -0.2533    0.0000 C   0  0  0  0  0  0  0  0  0  0  0  0
    0.5184    0.2432    0.0000 N   0  0  0  0  0  0  0  0  0  0  0  0
    1.3915   -1.2568    0.0000 C   0  0  0  0  0  0  0  0  0  0  0  0
    2.2560   -1.7489    0.0000 C   0  0  0  0  0  0  0  0  0  0  0  0
    3.1205   -1.2489    0.0000 C   0  0  0  0  0  0  0  0  0  0  0  0
    3.9805   -1.7489    0.0000 C   0  0  0  0  0  0  0  0  0  0  0  0
    3.9833   -2.7502    0.0000 C   0  0  0  0  0  0  0  0  0  0  0  0
    4.8498   -3.2493    0.0000 C   0  0  0  0  0  0  0  0  0  0  0  0
    5.7173   -2.7449    0.0000 C   0  0  0  0  0  0  0  0  0  0  0  0
    6.5851   -3.2419    0.0000 N   0  0  0  0  0  0  0  0  0  0  0  0
    5.7133   -1.7502    0.0000 C   0  0  0  0  0  0  0  0  0  0  0  0
    4.8505   -1.2489    0.0000 C   0  0  0  0  0  0  0  0  0  0  0  0
    4.4994    0.5522    0.0000 H   0  0  0  0  0  0  0  0  0  0  0  0
  1  2  1  0  0  0  0
  2  3  1  0  0  0  0
  3  4  1  0  0  0  0
  4 25  1  6  0  0  0
  4  5  1  1  0  0  0
  5  6  2  0  0  0  0
  6  7  1  0  0  0  0
  7  8  2  0  0  0  0
  8  9  1  0  0  0  0
  9 10  2  0  0  0  0
 10  5  1  0  0  0  0
  4 11  1  0  0  0  0
 11 12  1  0  0  0  0
 12 13  2  0  0  0  0
 13 14  1  0  0  0  0
 13 15  1  0  0  0  0
 15 16  2  0  0  0  0
 16 17  1  0  0  0  0
 17 11  2  0  0  0  0
 17 18  1  0  0  0  0
 18 19  1  0  0  0  0
 19 20  2  0  0  0  0
 20 21  1  0  0  0  0
 21 22  1  0  0  0  0
 21 23  2  0  0  0  0
 23 24  1  0  0  0  0
 24  3  1  0  0  0  0
 24 18  2  0  0  0  0
M  END
>  <EXTREG>  (ZINC00057304)
ZINC00057304

>  <LOGBIO>
2.5000

$$$$
ZINC00057449
  -MTS-   02131516502D 0   0.00000     0.00000     0

 18 19  0  0  1  0  0  0  0  0999 V2000
    4.8570   -0.2924    0.0000 C   0  0  0  0  0  0  0  0  0  0  0  0
    4.4501   -1.2096    0.0000 C   0  0  0  0  0  0  0  0  0  0  0  0
    3.4608   -1.3140    0.0000 C   0  0  2  0  0  0  0  0  0  0  0  0
    2.8723   -0.5055    0.0000 N   0  0  0  0  0  0  0  0  0  0  0  0
    3.1823    0.4545    0.0000 C   0  0  0  0  0  0  0  0  0  0  0  0
    4.1320    0.7676    0.0000 O   0  0  0  0  0  0  0  0  0  0  0  0
    2.3723    1.0345    0.0000 C   0  0  0  0  0  0  0  0  0  0  0  0
    2.2727    2.0326    0.0000 C   0  0  0  0  0  0  0  0  0  0  0  0
    1.3607    2.4429    0.0000 C   0  0  0  0  0  0  0  0  0  0  0  0
    0.5478    1.8546    0.0000 C   0  0  0  0  0  0  0  0  0  0  0  0
    0.6509    0.8652    0.0000 C   0  0  0  0  0  0  0  0  0  0  0  0
    1.5623    0.4545    0.0000 C   0  0  0  0  0  0  0  0  0  0  0  0
    1.8723   -0.5055    0.0000 C   0  0  0  0  0  0  0  0  0  0  0  0
    1.2838   -1.3140    0.0000 O   0  0  0  0  0  0  0  0  0  0  0  0
    3.0540   -2.2313    0.0000 C   0  0  0  0  0  0  0  0  0  0  0  0
    2.0647   -2.3356    0.0000 O   0  0  0  0  0  0  0  0  0  0  0  0
    3.6425   -3.0398    0.0000 O   0  0  0  0  0  0  0  0  0  0  0  0
    3.7045   -0.7657    0.0000 H   0  0  0  0  0  0  0  0  0  0  0  0
  1  2  1  0  0  0  0
  3  2  1  1  0  0  0
  3 18  1  6  0  0  0
  3  4  1  0  0  0  0
  4  5  1  0  0  0  0
  5  6  2  0  0  0  0
  5  7  1  0  0  0  0
  7  8  2  0  0  0  0
  8  9  1  0  0  0  0
  9 10  2  0  0  0  0
 10 11  1  0  0  0  0
 11 12  2  0  0  0  0
 12  7  1  0  0  0  0
 12 13  1  0  0  0  0
 13  4  1  0  0  0  0
 13 14  2  0  0  0  0
  3 15  1  0  0  0  0
 15 16  1  0  0  0  0
 15 17  2  0  0  0  0
M  END
>  <EXTREG>  (ZINC00057449)
ZINC00057449

>  <LOGBIO>
2.5000

$$$$
ZINC00058129
  -MTS-   02131516502D 0   0.00000     0.00000     0

 14 15  0  0  0  0  0  0  0  0999 V2000
    0.5182   -1.0747    0.0000 C   0  0  0  0  0  0  0  0  0  0  0  0
    1.0239   -1.9414    0.0000 C   0  0  0  0  0  0  0  0  0  0  0  0
    0.5295   -2.8047    0.0000 O   0  0  0  0  0  0  0  0  0  0  0  0
    2.0239   -1.9374    0.0000 N   0  0  0  0  0  0  0  0  0  0  0  0
    2.5204   -1.0694    0.0000 C   0  0  0  0  0  0  0  0  0  0  0  0
    3.5239   -1.0643    0.0000 N   0  0  0  0  0  0  0  0  0  0  0  0
    4.0160   -0.1998    0.0000 C   0  0  0  0  0  0  0  0  0  0  0  0
    5.0160   -0.1964    0.0000 O   0  0  0  0  0  0  0  0  0  0  0  0
    3.5160    0.6647    0.0000 C   0  0  0  0  0  0  0  0  0  0  0  0
    3.8260    1.6247    0.0000 N   0  0  0  0  0  0  0  0  0  0  0  0
    3.0160    2.2047    0.0000 C   0  0  0  0  0  0  0  0  0  0  0  0
    2.2060    1.6247    0.0000 N   0  0  0  0  0  0  0  0  0  0  0  0
    2.5160    0.6647    0.0000 C   0  0  0  0  0  0  0  0  0  0  0  0
    2.0178   -0.2049    0.0000 N   0  0  0  0  0  0  0  0  0  0  0  0
  1  2  1  0  0  0  0
  2  3  2  0  0  0  0
  2  4  1  0  0  0  0
  4  5  1  0  0  0  0
  5  6  1  0  0  0  0
  6  7  1  0  0  0  0
  7  8  2  0  0  0  0
  7  9  1  0  0  0  0
  9 10  1  0  0  0  0
 10 11  2  0  0  0  0
 11 12  1  0  0  0  0
 12 13  1  0  0  0  0
 13  9  2  0  0  0  0
 13 14  1  0  0  0  0
 14  5  2  0  0  0  0
M  END
>  <EXTREG>  (ZINC00058129)
ZINC00058129

>  <LOGBIO>
2.5000

$$$$
ZINC00060736
  -MTS-   02131516502D 0   0.00000     0.00000     0

 15 15  0  0  0  0  0  0  0  0999 V2000
    0.5188    0.9316    0.0000 C   0  0  0  0  0  0  0  0  0  0  0  0
    1.3866    1.4356    0.0000 C   0  0  0  0  0  0  0  0  0  0  0  0
    2.0279    2.2028    0.0000 C   0  0  0  0  0  0  0  0  0  0  0  0
    0.7421    2.2002    0.0000 C   0  0  0  0  0  0  0  0  0  0  0  0
    2.2488    0.9395    0.0000 N   0  0  0  0  0  0  0  0  0  0  0  0
    2.2493   -0.0639    0.0000 C   0  0  0  0  0  0  0  0  0  0  0  0
    1.3875   -0.5608    0.0000 O   0  0  0  0  0  0  0  0  0  0  0  0
    3.1153   -0.5640    0.0000 C   0  0  0  0  0  0  0  0  0  0  0  0
    3.9848   -0.0632    0.0000 C   0  0  0  0  0  0  0  0  0  0  0  0
    3.9864    0.9368    0.0000 Cl  0  0  0  0  0  0  0  0  0  0  0  0
    4.8453   -0.5624    0.0000 C   0  0  0  0  0  0  0  0  0  0  0  0
    4.8462   -1.5624    0.0000 C   0  0  0  0  0  0  0  0  0  0  0  0
    3.9867   -2.0632    0.0000 C   0  0  0  0  0  0  0  0  0  0  0  0
    3.1162   -1.5640    0.0000 C   0  0  0  0  0  0  0  0  0  0  0  0
    2.2512   -2.0657    0.0000 Cl  0  0  0  0  0  0  0  0  0  0  0  0
  1  2  1  0  0  0  0
  2  3  1  0  0  0  0
  2  4  1  0  0  0  0
  2  5  1  0  0  0  0
  5  6  1  0  0  0  0
  6  7  2  0  0  0  0
  6  8  1  0  0  0  0
  8  9  2  0  0  0  0
  9 10  1  0  0  0  0
  9 11  1  0  0  0  0
 11 12  2  0  0  0  0
 12 13  1  0  0  0  0
 13 14  2  0  0  0  0
 14  8  1  0  0  0  0
 14 15  1  0  0  0  0
M  END
>  <EXTREG>  (ZINC00060736)
ZINC00060736

>  <LOGBIO>
2.5000

$$$$
ZINC00060898
  -MTS-   02131516502D 0   0.00000     0.00000     0

 16 18  0  0  0  0  0  0  0  0999 V2000
    0.6000   -2.8381    0.0000 C   0  0  0  0  0  0  0  0  0  0  0  0
    1.5999   -2.8482    0.0000 O   0  0  0  0  0  0  0  0  0  0  0  0
    2.1086   -1.9873    0.0000 C   0  0  0  0  0  0  0  0  0  0  0  0
    1.6165   -1.1127    0.0000 C   0  0  0  0  0  0  0  0  0  0  0  0
    2.1243   -0.2573    0.0000 C   0  0  0  0  0  0  0  0  0  0  0  0
    3.1243   -0.2664    0.0000 C   0  0  0  0  0  0  0  0  0  0  0  0
    3.6165   -1.1309    0.0000 C   0  0  0  0  0  0  0  0  0  0  0  0
    4.6199   -1.1359    0.0000 C   0  0  0  0  0  0  0  0  0  0  0  0
    5.1225   -0.2714    0.0000 C   0  0  0  0  0  0  0  0  0  0  0  0
    4.6243    0.5981    0.0000 C   0  0  0  0  0  0  0  0  0  0  0  0
    4.9343    1.5581    0.0000 S   0  0  0  0  0  0  0  0  0  0  0  0
    4.1243    2.1381    0.0000 C   0  0  0  0  0  0  0  0  0  0  0  0
    4.1243    3.1381    0.0000 N   0  0  0  0  0  0  0  0  0  0  0  0
    3.3143    1.5581    0.0000 N   0  0  0  0  0  0  0  0  0  0  0  0
    3.6243    0.5981    0.0000 C   0  0  0  0  0  0  0  0  0  0  0  0
    3.1086   -1.9963    0.0000 C   0  0  0  0  0  0  0  0  0  0  0  0
  1  2  1  0  0  0  0
  2  3  1  0  0  0  0
  3  4  1  0  0  0  0
  4  5  2  0  0  0  0
  5  6  1  0  0  0  0
  6  7  2  0  0  0  0
  7  8  1  0  0  0  0
  8  9  1  0  0  0  0
  9 10  1  0  0  0  0
 10 11  1  0  0  0  0
 11 12  1  0  0  0  0
 12 13  1  0  0  0  0
 12 14  2  0  0  0  0
 14 15  1  0  0  0  0
 15  6  1  0  0  0  0
 15 10  2  0  0  0  0
  7 16  1  0  0  0  0
 16  3  2  0  0  0  0
M  END
>  <EXTREG>  (ZINC00060898)
ZINC00060898

>  <LOGBIO>
2.5000

$$$$
ZINC00061012
  -MTS-   02131516502D 0   0.00000     0.00000     0

 18 19  0  0  1  0  0  0  0  0999 V2000
    0.9439   -1.9531    0.0000 O   0  0  0  0  0  0  0  0  0  0  0  0
    1.9381   -1.8457    0.0000 C   0  0  0  0  0  0  0  0  0  0  0  0
    2.5311   -2.6552    0.0000 C   0  0  0  0  0  0  0  0  0  0  0  0
    3.5199   -2.5463    0.0000 C   0  0  0  0  0  0  0  0  0  0  0  0
    3.9249   -1.6320    0.0000 C   0  0  0  0  0  0  0  0  0  0  0  0
    4.9194   -1.5271    0.0000 Cl  0  0  0  0  0  0  0  0  0  0  0  0
    3.3411   -0.8265    0.0000 C   0  0  0  0  0  0  0  0  0  0  0  0
    2.3431   -0.9313    0.0000 C   0  0  0  0  0  0  0  0  0  0  0  0
    1.7546   -0.1229    0.0000 C   0  0  0  0  0  0  0  0  0  0  0  0
    2.0646    0.8371    0.0000 C   0  0  0  0  0  0  0  0  0  0  0  0
    1.2546    1.4171    0.0000 C   0  0  1  0  0  0  0  0  0  0  0  0
    0.5872    2.1618    0.0000 O   0  0  0  0  0  0  0  0  0  0  0  0
    0.4446    0.8371    0.0000 O   0  0  0  0  0  0  0  0  0  0  0  0
    0.7546   -0.1229    0.0000 N   0  0  0  0  0  0  0  0  0  0  0  0
    2.1890    2.4597    0.0000 C   0  0  0  0  0  0  0  0  0  0  0  0
    1.4443    3.1271    0.0000 F   0  0  0  0  0  0  0  0  0  0  0  0
    2.9337    1.7923    0.0000 F   0  0  0  0  0  0  0  0  0  0  0  0
    2.8564    3.2044    0.0000 F   0  0  0  0  0  0  0  0  0  0  0  0
  1  2  1  0  0  0  0
  2  3  2  0  0  0  0
  3  4  1  0  0  0  0
  4  5  2  0  0  0  0
  5  6  1  0  0  0  0
  5  7  1  0  0  0  0
  7  8  2  0  0  0  0
  8  2  1  0  0  0  0
  8  9  1  0  0  0  0
  9 10  1  0  0  0  0
 10 11  1  0  0  0  0
 11 12  1  6  0  0  0
 11 13  1  0  0  0  0
 13 14  1  0  0  0  0
 14  9  2  0  0  0  0
 11 15  1  0  0  0  0
 15 16  1  0  0  0  0
 15 17  1  0  0  0  0
 15 18  1  0  0  0  0
M  END
>  <EXTREG>  (ZINC00061012)
ZINC00061012

>  <LOGBIO>
2.5000

$$$$
ZINC00062098
  -MTS-   02131516502D 0   0.00000     0.00000     0

 15 15  0  0  0  0  0  0  0  0999 V2000
    5.1946    1.4595    0.0000 C   0  0  0  0  0  0  0  0  0  0  0  0
    4.3291    0.9587    0.0000 C   0  0  0  0  0  0  0  0  0  0  0  0
    4.8300    0.0931    0.0000 C   0  0  0  0  0  0  0  0  0  0  0  0
    3.8282    1.8242    0.0000 C   0  0  0  0  0  0  0  0  0  0  0  0
    3.4636    0.4578    0.0000 C   0  0  0  0  0  0  0  0  0  0  0  0
    2.5936    0.9578    0.0000 C   0  0  0  0  0  0  0  0  0  0  0  0
    1.7336    0.4578    0.0000 C   0  0  0  0  0  0  0  0  0  0  0  0
    1.7336   -0.5422    0.0000 N   0  0  0  0  0  0  0  0  0  0  0  0
    2.5936   -1.0422    0.0000 C   0  0  0  0  0  0  0  0  0  0  0  0
    2.5911   -2.0422    0.0000 N   0  0  0  0  0  0  0  0  0  0  0  0
    3.4636   -0.5422    0.0000 N   0  0  0  0  0  0  0  0  0  0  0  0
    0.8668    0.9565    0.0000 C   0  0  0  0  0  0  0  0  0  0  0  0
    0.3681    0.0897    0.0000 F   0  0  0  0  0  0  0  0  0  0  0  0
    1.3655    1.8233    0.0000 F   0  0  0  0  0  0  0  0  0  0  0  0
    0.0000    1.4552    0.0000 F   0  0  0  0  0  0  0  0  0  0  0  0
  1  2  1  0  0  0  0
  2  3  1  0  0  0  0
  2  4  1  0  0  0  0
  2  5  1  0  0  0  0
  5  6  2  0  0  0  0
  6  7  1  0  0  0  0
  7  8  2  0  0  0  0
  8  9  1  0  0  0  0
  9 10  1  0  0  0  0
  9 11  2  0  0  0  0
 11  5  1  0  0  0  0
  7 12  1  0  0  0  0
 12 13  1  0  0  0  0
 12 14  1  0  0  0  0
 12 15  1  0  0  0  0
M  END
>  <EXTREG>  (ZINC00062098)
ZINC00062098

>  <LOGBIO>
2.5000

$$$$
ZINC00062423
  -MTS-   02131516502D 0   0.00000     0.00000     0

 19 20  0  0  0  0  0  0  0  0999 V2000
    4.8451   -3.4284    0.0000 C   0  0  0  0  0  0  0  0  0  0  0  0
    3.8509   -3.5364    0.0000 O   0  0  0  0  0  0  0  0  0  0  0  0
    3.2604   -2.7293    0.0000 C   0  0  0  0  0  0  0  0  0  0  0  0
    3.6645   -1.8109    0.0000 C   0  0  0  0  0  0  0  0  0  0  0  0
    3.0754   -1.0093    0.0000 C   0  0  0  0  0  0  0  0  0  0  0  0
    2.0811   -1.1162    0.0000 C   0  0  0  0  0  0  0  0  0  0  0  0
    1.4926   -0.3077    0.0000 C   0  0  0  0  0  0  0  0  0  0  0  0
    1.8985    0.6062    0.0000 S   0  0  0  0  0  0  0  0  0  0  0  0
    1.3100    1.4147    0.0000 C   0  0  0  0  0  0  0  0  0  0  0  0
    1.6200    2.3747    0.0000 S   0  0  0  0  0  0  0  0  0  0  0  0
    0.8100    2.9547    0.0000 C   0  0  0  0  0  0  0  0  0  0  0  0
    0.8100    3.9547    0.0000 C   0  0  0  0  0  0  0  0  0  0  0  0
    0.0000    2.3747    0.0000 N   0  0  0  0  0  0  0  0  0  0  0  0
    0.3100    1.4147    0.0000 N   0  0  0  0  0  0  0  0  0  0  0  0
    1.6760   -2.0247    0.0000 C   0  0  0  0  0  0  0  0  0  0  0  0
    2.2661   -2.8363    0.0000 C   0  0  0  0  0  0  0  0  0  0  0  0
    1.8607   -3.7504    0.0000 N   0  3  0  0  0  0  0  0  0  0  0  0
    0.8630   -3.8572    0.0000 O   0  5  0  0  0  0  0  0  0  0  0  0
    2.4461   -4.5547    0.0000 O   0  0  0  0  0  0  0  0  0  0  0  0
  1  2  1  0  0  0  0
  2  3  1  0  0  0  0
  3  4  2  0  0  0  0
  4  5  1  0  0  0  0
  5  6  2  0  0  0  0
  6  7  1  0  0  0  0
  7  8  1  0  0  0  0
  8  9  1  0  0  0  0
  9 10  1  0  0  0  0
 10 11  1  0  0  0  0
 11 12  1  0  0  0  0
 11 13  2  0  0  0  0
 13 14  1  0  0  0  0
 14  9  2  0  0  0  0
  6 15  1  0  0  0  0
 15 16  2  0  0  0  0
 16  3  1  0  0  0  0
 16 17  1  0  0  0  0
 17 18  1  0  0  0  0
 17 19  2  0  0  0  0
M  CHG  2  17   1  18  -1
M  END
>  <EXTREG>  (ZINC00062423)
ZINC00062423

>  <LOGBIO>
2.5000

$$$$
ZINC00063649
  -MTS-   02131516502D 0   0.00000     0.00000     0

 18 19  0  0  0  0  0  0  0  0999 V2000
    7.0522   -1.0350    0.0000 C   0  0  0  0  0  0  0  0  0  0  0  0
    6.0543   -1.1402    0.0000 C   0  0  0  0  0  0  0  0  0  0  0  0
    5.6475   -2.0537    0.0000 C   0  0  0  0  0  0  0  0  0  0  0  0
    5.4702   -0.3351    0.0000 O   0  0  0  0  0  0  0  0  0  0  0  0
    4.4722   -0.4403    0.0000 C   0  0  0  0  0  0  0  0  0  0  0  0
    4.0689   -1.3497    0.0000 O   0  0  0  0  0  0  0  0  0  0  0  0
    3.8837    0.3682    0.0000 C   0  0  0  0  0  0  0  0  0  0  0  0
    4.1937    1.3282    0.0000 N   0  0  0  0  0  0  0  0  0  0  0  0
    3.3837    1.9082    0.0000 N   0  0  0  0  0  0  0  0  0  0  0  0
    2.5737    1.3282    0.0000 N   0  0  0  0  0  0  0  0  0  0  0  0
    2.8837    0.3682    0.0000 C   0  0  0  0  0  0  0  0  0  0  0  0
    2.2952   -0.4403    0.0000 C   0  0  0  0  0  0  0  0  0  0  0  0
    1.6240    1.6413    0.0000 C   0  0  0  0  0  0  0  0  0  0  0  0
    1.3156    2.6018    0.0000 N   0  0  0  0  0  0  0  0  0  0  0  0
    0.3194    2.6002    0.0000 O   0  0  0  0  0  0  0  0  0  0  0  0
    0.0000    1.6565    0.0000 N   0  0  0  0  0  0  0  0  0  0  0  0
    0.8119    1.0578    0.0000 C   0  0  0  0  0  0  0  0  0  0  0  0
    0.8058    0.0578    0.0000 N   0  0  0  0  0  0  0  0  0  0  0  0
  1  2  1  0  0  0  0
  2  3  1  0  0  0  0
  2  4  1  0  0  0  0
  4  5  1  0  0  0  0
  5  6  2  0  0  0  0
  5  7  1  0  0  0  0
  7  8  1  0  0  0  0
  8  9  2  0  0  0  0
  9 10  1  0  0  0  0
 10 11  1  0  0  0  0
 11  7  2  0  0  0  0
 11 12  1  0  0  0  0
 10 13  1  0  0  0  0
 13 14  2  0  0  0  0
 14 15  1  0  0  0  0
 15 16  1  0  0  0  0
 16 17  2  0  0  0  0
 17 13  1  0  0  0  0
 17 18  1  0  0  0  0
M  END
>  <EXTREG>  (ZINC00063649)
ZINC00063649

>  <LOGBIO>
2.5000

$$$$
ZINC00064615
  -MTS-   02131516502D 0   0.00000     0.00000     0

 28 32  0  0  1  0  0  0  0  0999 V2000
    0.8327   -2.7482    0.0000 O   0  0  0  0  0  0  0  0  0  0  0  0
    0.8546   -1.7450    0.0000 C   0  0  0  0  0  0  0  0  0  0  0  0
    0.0000   -1.2258    0.0000 O   0  0  0  0  0  0  0  0  0  0  0  0
    1.7273   -1.2675    0.0000 C   0  0  0  0  0  0  0  0  0  0  0  0
    1.7492   -0.2643    0.0000 C   0  0  0  0  0  0  0  0  0  0  0  0
    2.6260    0.2167    0.0000 N   0  0  0  0  0  0  0  0  0  0  0  0
    3.5388   -0.2129    0.0000 C   0  0  0  0  0  0  0  0  0  0  0  0
    3.6474   -0.8029    0.0000 O   0  0  0  0  0  0  0  0  0  0  0  0
    4.2259    0.5004    0.0000 C   0  0  1  0  0  0  0  0  0  0  0  0
    3.7359    1.4104    0.0000 C   0  0  1  0  0  0  0  0  0  0  0  0
    4.8459    1.0904    0.0000 C   0  0  0  0  0  0  0  0  0  0  0  0
    5.6459    1.4404    0.0000 C   0  0  0  0  0  0  0  0  0  0  0  0
    6.0159    2.4092    0.0000 C   0  0  0  0  0  0  0  0  0  0  0  0
    7.0106    2.5121    0.0000 C   0  0  0  0  0  0  0  0  0  0  0  0
    7.5974    1.6981    0.0000 C   0  0  0  0  0  0  0  0  0  0  0  0
    7.1885    0.7912    0.0000 C   0  0  0  0  0  0  0  0  0  0  0  0
    6.1559    0.7404    0.0000 C   0  0  0  0  0  0  0  0  0  0  0  0
    5.2359    0.1604    0.0000 C   0  0  0  0  0  0  0  0  0  0  0  0
    5.1559   -1.3896    0.0000 C   0  0  0  0  0  0  0  0  0  0  0  0
    4.7389   -2.3451    0.0000 C   0  0  0  0  0  0  0  0  0  0  0  0
    3.7400   -2.3934    0.0000 C   0  0  0  0  0  0  0  0  0  0  0  0
    3.1987   -1.5485    0.0000 C   0  0  0  0  0  0  0  0  0  0  0  0
    3.6566   -0.6654    0.0000 C   0  0  0  0  0  0  0  0  0  0  0  0
    4.6959   -0.6796    0.0000 C   0  0  0  0  0  0  0  0  0  0  0  0
    2.7531    1.2085    0.0000 C   0  0  0  0  0  0  0  0  0  0  0  0
    2.0199    1.8886    0.0000 O   0  0  0  0  0  0  0  0  0  0  0  0
    3.7593    2.0099    0.0000 H   0  0  0  0  0  0  0  0  0  0  0  0
    4.6128    0.9590    0.0000 H   0  0  0  0  0  0  0  0  0  0  0  0
  1  2  1  0  0  0  0
  2  3  2  0  0  0  0
  2  4  1  0  0  0  0
  4  5  1  0  0  0  0
  5  6  1  0  0  0  0
  6  7  1  0  0  0  0
  7  8  2  0  0  0  0
  7  9  1  0  0  0  0
  9 28  1  6  0  0  0
  9 10  1  0  0  0  0
 10 27  1  1  0  0  0
 10 11  1  6  0  0  0
 11 12  1  0  0  0  0
 12 13  1  0  0  0  0
 13 14  2  0  0  0  0
 14 15  1  0  0  0  0
 15 16  2  0  0  0  0
 16 17  1  0  0  0  0
 17 12  2  0  0  0  0
 17 18  1  0  0  0  0
  9 18  1  1  0  0  0
 18 19  1  0  0  0  0
 19 20  1  0  0  0  0
 20 21  2  0  0  0  0
 21 22  1  0  0  0  0
 22 23  2  0  0  0  0
 23 24  1  0  0  0  0
 24 11  1  0  0  0  0
 24 19  2  0  0  0  0
 10 25  1  0  0  0  0
 25  6  1  0  0  0  0
 25 26  2  0  0  0  0
M  END
>  <EXTREG>  (ZINC00064615)
ZINC00064615

>  <LOGBIO>
2.5000

$$$$
ZINC00064903
  -MTS-   02131516502D 0   0.00000     0.00000     0

 15 16  0  0  0  0  0  0  0  0999 V2000
    5.1878    1.3540    0.0000 C   0  0  0  0  0  0  0  0  0  0  0  0
    4.3223    0.8532    0.0000 C   0  0  0  0  0  0  0  0  0  0  0  0
    3.4523    1.3532    0.0000 N   0  0  0  0  0  0  0  0  0  0  0  0
    2.5923    0.8532    0.0000 C   0  0  0  0  0  0  0  0  0  0  0  0
    1.7227    1.3514    0.0000 C   0  0  0  0  0  0  0  0  0  0  0  0
    0.8582    0.8488    0.0000 C   0  0  0  0  0  0  0  0  0  0  0  0
    0.8632   -0.1547    0.0000 C   0  0  0  0  0  0  0  0  0  0  0  0
    0.0000   -0.6595    0.0000 F   0  0  0  0  0  0  0  0  0  0  0  0
    1.7278   -0.6468    0.0000 C   0  0  0  0  0  0  0  0  0  0  0  0
    2.5923   -0.1468    0.0000 C   0  0  0  0  0  0  0  0  0  0  0  0
    3.4523   -0.6468    0.0000 C   0  0  0  0  0  0  0  0  0  0  0  0
    4.3223   -0.1468    0.0000 C   0  0  0  0  0  0  0  0  0  0  0  0
    5.1878   -0.6477    0.0000 C   0  0  0  0  0  0  0  0  0  0  0  0
    5.1873   -1.6511    0.0000 O   0  0  0  0  0  0  0  0  0  0  0  0
    6.0501   -0.1516    0.0000 O   0  0  0  0  0  0  0  0  0  0  0  0
  1  2  1  0  0  0  0
  2  3  1  0  0  0  0
  3  4  2  0  0  0  0
  4  5  1  0  0  0  0
  5  6  2  0  0  0  0
  6  7  1  0  0  0  0
  7  8  1  0  0  0  0
  7  9  2  0  0  0  0
  9 10  1  0  0  0  0
 10  4  1  0  0  0  0
 10 11  2  0  0  0  0
 11 12  1  0  0  0  0
 12  2  2  0  0  0  0
 12 13  1  0  0  0  0
 13 14  1  0  0  0  0
 13 15  2  0  0  0  0
M  END
>  <EXTREG>  (ZINC00064903)
ZINC00064903

>  <LOGBIO>
2.5000

$$$$
ZINC00065167
  -MTS-   02131516502D 0   0.00000     0.00000     0

  9  9  0  0  0  0  0  0  0  0999 V2000
    0.5948    1.5575    0.0000 Br  0  0  0  0  0  0  0  0  0  0  0  0
    1.0978    0.6933    0.0000 C   0  0  0  0  0  0  0  0  0  0  0  0
    0.6000   -0.1780    0.0000 C   0  0  0  0  0  0  0  0  0  0  0  0
    1.1021   -1.0367    0.0000 C   0  0  0  0  0  0  0  0  0  0  0  0
    2.1021   -1.0342    0.0000 N   0  0  0  0  0  0  0  0  0  0  0  0
    2.6000   -0.1730    0.0000 C   0  0  0  0  0  0  0  0  0  0  0  0
    2.0978    0.6958    0.0000 C   0  0  0  0  0  0  0  0  0  0  0  0
    3.6000   -0.1730    0.0000 C   0  0  0  0  0  0  0  0  0  0  0  0
    4.6000   -0.1730    0.0000 N   0  0  0  0  0  0  0  0  0  0  0  0
  1  2  1  0  0  0  0
  2  3  2  0  0  0  0
  3  4  1  0  0  0  0
  4  5  2  0  0  0  0
  5  6  1  0  0  0  0
  6  7  2  0  0  0  0
  7  2  1  0  0  0  0
  6  8  1  0  0  0  0
  8  9  3  0  0  0  0
M  END
>  <EXTREG>  (ZINC00065167)
ZINC00065167

>  <LOGBIO>
2.5000

$$$$
ZINC00065288
  -MTS-   02131516502D 0   0.00000     0.00000     0

 18 19  0  0  0  0  0  0  0  0999 V2000
    5.5658   -1.9656    0.0000 O   0  0  0  0  0  0  0  0  0  0  0  0
    4.5680   -2.0714    0.0000 C   0  0  0  0  0  0  0  0  0  0  0  0
    4.1616   -2.9851    0.0000 O   0  0  0  0  0  0  0  0  0  0  0  0
    3.9834   -1.2665    0.0000 C   0  0  0  0  0  0  0  0  0  0  0  0
    2.9855   -1.3723    0.0000 C   0  0  0  0  0  0  0  0  0  0  0  0
    2.3970   -0.5638    0.0000 N   0  0  0  0  0  0  0  0  0  0  0  0
    2.7070    0.3962    0.0000 C   0  0  0  0  0  0  0  0  0  0  0  0
    3.6198    0.8120    0.0000 C   0  0  0  0  0  0  0  0  0  0  0  0
    3.7145    1.8075    0.0000 C   0  0  0  0  0  0  0  0  0  0  0  0
    2.8957    2.3876    0.0000 C   0  0  0  0  0  0  0  0  0  0  0  0
    1.9922    1.9713    0.0000 C   0  0  0  0  0  0  0  0  0  0  0  0
    1.8970    0.9762    0.0000 C   0  0  0  0  0  0  0  0  0  0  0  0
    1.0870    0.3962    0.0000 N   0  0  0  0  0  0  0  0  0  0  0  0
    1.3970   -0.5638    0.0000 C   0  0  0  0  0  0  0  0  0  0  0  0
    0.8085   -1.3723    0.0000 C   0  0  0  0  0  0  0  0  0  0  0  0
    1.6170   -1.9608    0.0000 F   0  0  0  0  0  0  0  0  0  0  0  0
    0.0000   -0.7838    0.0000 F   0  0  0  0  0  0  0  0  0  0  0  0
    0.2200   -2.1808    0.0000 F   0  0  0  0  0  0  0  0  0  0  0  0
  1  2  1  0  0  0  0
  2  3  2  0  0  0  0
  2  4  1  0  0  0  0
  4  5  1  0  0  0  0
  5  6  1  0  0  0  0
  6  7  1  0  0  0  0
  7  8  2  0  0  0  0
  8  9  1  0  0  0  0
  9 10  2  0  0  0  0
 10 11  1  0  0  0  0
 11 12  2  0  0  0  0
 12  7  1  0  0  0  0
 12 13  1  0  0  0  0
 13 14  2  0  0  0  0
 14  6  1  0  0  0  0
 14 15  1  0  0  0  0
 15 16  1  0  0  0  0
 15 17  1  0  0  0  0
 15 18  1  0  0  0  0
M  END
>  <EXTREG>  (ZINC00065288)
ZINC00065288

>  <LOGBIO>
2.5000

$$$$
ZINC00066292
  -MTS-   02131516502D 0   0.00000     0.00000     0

 24 27  0  0  0  0  0  0  0  0999 V2000
    5.0675    1.3781    0.0000 N   0  0  0  0  0  0  0  0  0  0  0  0
    4.4790    2.1866    0.0000 C   0  0  0  0  0  0  0  0  0  0  0  0
    4.7890    3.1466    0.0000 N   0  0  0  0  0  0  0  0  0  0  0  0
    3.9790    3.7266    0.0000 O   0  0  0  0  0  0  0  0  0  0  0  0
    3.1690    3.1466    0.0000 N   0  0  0  0  0  0  0  0  0  0  0  0
    3.4790    2.1866    0.0000 C   0  0  0  0  0  0  0  0  0  0  0  0
    2.8905    1.3781    0.0000 C   0  0  0  0  0  0  0  0  0  0  0  0
    1.8817    1.3781    0.0000 N   0  0  0  0  0  0  0  0  0  0  0  0
    1.5787    0.4291    0.0000 C   0  0  0  0  0  0  0  0  0  0  0  0
    0.6594    0.0275    0.0000 C   0  0  0  0  0  0  0  0  0  0  0  0
    0.5493   -0.9664    0.0000 C   0  0  0  0  0  0  0  0  0  0  0  0
    1.3589   -1.5592    0.0000 C   0  0  0  0  0  0  0  0  0  0  0  0
    2.2687   -1.1570    0.0000 C   0  0  0  0  0  0  0  0  0  0  0  0
    2.3795   -0.1635    0.0000 C   0  0  0  0  0  0  0  0  0  0  0  0
    3.1978    0.4265    0.0000 N   0  0  0  0  0  0  0  0  0  0  0  0
    4.5281   -0.0097    0.0000 C   0  0  0  0  0  0  0  0  0  0  0  0
    4.7744   -1.1842    0.0000 C   0  0  0  0  0  0  0  0  0  0  0  0
    5.7276   -1.4978    0.0000 C   0  0  0  0  0  0  0  0  0  0  0  0
    6.4735   -0.8318    0.0000 F   0  0  0  0  0  0  0  0  0  0  0  0
    5.9298   -2.4718    0.0000 C   0  0  0  0  0  0  0  0  0  0  0  0
    5.1855   -3.1397    0.0000 C   0  0  0  0  0  0  0  0  0  0  0  0
    4.2390   -2.8335    0.0000 C   0  0  0  0  0  0  0  0  0  0  0  0
    4.0301   -1.8520    0.0000 C   0  0  0  0  0  0  0  0  0  0  0  0
    3.4596   -1.6662    0.0000 Cl  0  0  0  0  0  0  0  0  0  0  0  0
  1  2  1  0  0  0  0
  2  3  2  0  0  0  0
  3  4  1  0  0  0  0
  4  5  1  0  0  0  0
  5  6  2  0  0  0  0
  6  2  1  0  0  0  0
  6  7  1  0  0  0  0
  7  8  2  0  0  0  0
  8  9  1  0  0  0  0
  9 10  2  0  0  0  0
 10 11  1  0  0  0  0
 11 12  2  0  0  0  0
 12 13  1  0  0  0  0
 13 14  2  0  0  0  0
 14  9  1  0  0  0  0
 14 15  1  0  0  0  0
 15  7  1  0  0  0  0
 15 16  1  0  0  0  0
 16 17  1  0  0  0  0
 17 18  2  0  0  0  0
 18 19  1  0  0  0  0
 18 20  1  0  0  0  0
 20 21  2  0  0  0  0
 21 22  1  0  0  0  0
 22 23  2  0  0  0  0
 23 17  1  0  0  0  0
 23 24  1  0  0  0  0
M  END
>  <EXTREG>  (ZINC00066292)
ZINC00066292

>  <LOGBIO>
2.5000

$$$$
ZINC00068268
  -MTS-   02131516502D 0   0.00000     0.00000     0

 24 26  0  0  0  0  0  0  0  0999 V2000
    5.7137    2.4966    0.0000 O   0  0  0  0  0  0  0  0  0  0  0  0
    6.5838    1.9967    0.0000 C   0  0  0  0  0  0  0  0  0  0  0  0
    6.5848    1.0019    0.0000 N   0  0  0  0  0  0  0  0  0  0  0  0
    5.7192    0.5010    0.0000 C   0  0  0  0  0  0  0  0  0  0  0  0
    4.8492    1.0010    0.0000 C   0  0  0  0  0  0  0  0  0  0  0  0
    3.9892    0.5010    0.0000 C   0  0  0  0  0  0  0  0  0  0  0  0
    3.9892   -0.4990    0.0000 C   0  0  0  0  0  0  0  0  0  0  0  0
    3.1224   -0.9976    0.0000 N   0  0  0  0  0  0  0  0  0  0  0  0
    3.1209   -2.0011    0.0000 C   0  0  0  0  0  0  0  0  0  0  0  0
    3.9822   -2.4989    0.0000 O   0  0  0  0  0  0  0  0  0  0  0  0
    2.2544   -2.5002    0.0000 C   0  0  0  0  0  0  0  0  0  0  0  0
    2.2524   -3.5037    0.0000 C   0  0  0  0  0  0  0  0  0  0  0  0
    1.3894   -3.9985    0.0000 C   0  0  0  0  0  0  0  0  0  0  0  0
    0.5234   -3.4985    0.0000 N   0  0  0  0  0  0  0  0  0  0  0  0
    0.5204   -2.5037    0.0000 C   0  0  0  0  0  0  0  0  0  0  0  0
    1.3884   -2.0002    0.0000 C   0  0  0  0  0  0  0  0  0  0  0  0
    4.8492   -0.9990    0.0000 C   0  0  0  0  0  0  0  0  0  0  0  0
    5.7192   -0.4990    0.0000 C   0  0  0  0  0  0  0  0  0  0  0  0
    7.4490    2.4980    0.0000 C   0  0  0  0  0  0  0  0  0  0  0  0
    8.3193    1.9985    0.0000 C   0  0  0  0  0  0  0  0  0  0  0  0
    9.1790    2.4989    0.0000 C   0  0  0  0  0  0  0  0  0  0  0  0
    9.1785    3.4989    0.0000 N   0  0  0  0  0  0  0  0  0  0  0  0
    8.3183    3.9985    0.0000 C   0  0  0  0  0  0  0  0  0  0  0  0
    7.4485    3.4980    0.0000 C   0  0  0  0  0  0  0  0  0  0  0  0
  1  2  2  0  0  0  0
  2  3  1  0  0  0  0
  3  4  1  0  0  0  0
  4  5  2  0  0  0  0
  5  6  1  0  0  0  0
  6  7  2  0  0  0  0
  7  8  1  0  0  0  0
  8  9  1  0  0  0  0
  9 10  2  0  0  0  0
  9 11  1  0  0  0  0
 11 12  2  0  0  0  0
 12 13  1  0  0  0  0
 13 14  2  0  0  0  0
 14 15  1  0  0  0  0
 15 16  2  0  0  0  0
 16 11  1  0  0  0  0
  7 17  1  0  0  0  0
 17 18  2  0  0  0  0
 18  4  1  0  0  0  0
  2 19  1  0  0  0  0
 19 20  2  0  0  0  0
 20 21  1  0  0  0  0
 21 22  2  0  0  0  0
 22 23  1  0  0  0  0
 23 24  2  0  0  0  0
 24 19  1  0  0  0  0
M  END
>  <EXTREG>  (ZINC00068268)
ZINC00068268

>  <LOGBIO>
2.5000

$$$$
ZINC00068839
  -MTS-   02131516502D 0   0.00000     0.00000     0

 24 26  0  0  0  0  0  0  0  0999 V2000
    3.1156    2.5110    0.0000 F   0  0  0  0  0  0  0  0  0  0  0  0
    2.2501    2.0102    0.0000 C   0  0  0  0  0  0  0  0  0  0  0  0
    1.3801    2.5102    0.0000 C   0  0  0  0  0  0  0  0  0  0  0  0
    0.5201    2.0102    0.0000 C   0  0  0  0  0  0  0  0  0  0  0  0
    0.5201    1.0102    0.0000 C   0  0  0  0  0  0  0  0  0  0  0  0
    1.3801    0.5102    0.0000 C   0  0  0  0  0  0  0  0  0  0  0  0
    1.3776   -0.4898    0.0000 C   0  0  0  0  0  0  0  0  0  0  0  0
    2.2423   -0.9920    0.0000 N   0  0  0  0  0  0  0  0  0  0  0  0
    2.2408   -1.9954    0.0000 C   0  0  0  0  0  0  0  0  0  0  0  0
    3.1021   -2.4932    0.0000 C   0  0  0  0  0  0  0  0  0  0  0  0
    3.9699   -1.9963    0.0000 N   0  0  0  0  0  0  0  0  0  0  0  0
    3.9764   -1.0015    0.0000 C   0  0  0  0  0  0  0  0  0  0  0  0
    3.1101   -0.4950    0.0000 C   0  0  0  0  0  0  0  0  0  0  0  0
    4.8334   -2.5006    0.0000 C   0  0  0  0  0  0  0  0  0  0  0  0
    5.7019   -2.0049    0.0000 C   0  0  0  0  0  0  0  0  0  0  0  0
    6.5689   -2.5102    0.0000 C   0  0  0  0  0  0  0  0  0  0  0  0
    7.4319   -2.0153    0.0000 C   0  0  0  0  0  0  0  0  0  0  0  0
    7.4379   -1.0153    0.0000 C   0  0  0  0  0  0  0  0  0  0  0  0
    6.5809   -0.5102    0.0000 C   0  0  0  0  0  0  0  0  0  0  0  0
    5.7079   -1.0050    0.0000 C   0  0  0  0  0  0  0  0  0  0  0  0
    8.3076   -0.5219    0.0000 N   0  3  0  0  0  0  0  0  0  0  0  0
    9.1731   -1.0297    0.0000 O   0  5  0  0  0  0  0  0  0  0  0  0
    8.3156    0.4729    0.0000 O   0  0  0  0  0  0  0  0  0  0  0  0
    2.2501    1.0102    0.0000 C   0  0  0  0  0  0  0  0  0  0  0  0
  1  2  1  0  0  0  0
  2  3  2  0  0  0  0
  3  4  1  0  0  0  0
  4  5  2  0  0  0  0
  5  6  1  0  0  0  0
  6  7  1  0  0  0  0
  7  8  1  0  0  0  0
  8  9  1  0  0  0  0
  9 10  1  0  0  0  0
 10 11  1  0  0  0  0
 11 12  1  0  0  0  0
 12 13  1  0  0  0  0
 13  8  1  0  0  0  0
 11 14  1  0  0  0  0
 14 15  1  0  0  0  0
 15 16  2  0  0  0  0
 16 17  1  0  0  0  0
 17 18  2  0  0  0  0
 18 19  1  0  0  0  0
 19 20  2  0  0  0  0
 20 15  1  0  0  0  0
 18 21  1  0  0  0  0
 21 22  1  0  0  0  0
 21 23  2  0  0  0  0
  6 24  2  0  0  0  0
 24  2  1  0  0  0  0
M  CHG  2  21   1  22  -1
M  END
>  <EXTREG>  (ZINC00068839)
ZINC00068839

>  <LOGBIO>
2.5000

$$$$
ZINC00069022
  -MTS-   02131516502D 0   0.00000     0.00000     0

 18 19  0  0  1  0  0  0  0  0999 V2000
    6.1786   -1.1607    0.0000 C   0  0  0  0  0  0  0  0  0  0  0  0
    5.8360   -0.2212    0.0000 C   0  0  0  0  0  0  0  0  0  0  0  0
    4.8510   -0.0482    0.0000 C   0  0  2  0  0  0  0  0  0  0  0  0
    3.9810    0.4518    0.0000 C   0  0  0  0  0  0  0  0  0  0  0  0
    3.1210   -0.0482    0.0000 C   0  0  1  0  0  0  0  0  0  0  0  0
    3.1210   -1.0482    0.0000 N   0  0  0  0  0  0  0  0  0  0  0  0
    3.9810   -1.5482    0.0000 C   0  0  0  0  0  0  0  0  0  0  0  0
    3.9785   -2.5482    0.0000 S   0  0  0  0  0  0  0  0  0  0  0  0
    4.8510   -1.0482    0.0000 N   0  0  0  0  0  0  0  0  0  0  0  0
    2.2542    0.4505    0.0000 C   0  0  0  0  0  0  0  0  0  0  0  0
    2.2517    1.4539    0.0000 C   0  0  0  0  0  0  0  0  0  0  0  0
    1.3885    1.9482    0.0000 C   0  0  0  0  0  0  0  0  0  0  0  0
    0.5227    1.4478    0.0000 C   0  0  0  0  0  0  0  0  0  0  0  0
    0.5202    0.4530    0.0000 C   0  0  0  0  0  0  0  0  0  0  0  0
    1.3885   -0.0500    0.0000 C   0  0  0  0  0  0  0  0  0  0  0  0
    5.1918    0.8919    0.0000 O   0  0  0  0  0  0  0  0  0  0  0  0
    6.1764    1.0669    0.0000 C   0  0  0  0  0  0  0  0  0  0  0  0
    3.1197    0.5518    0.0000 H   0  0  0  0  0  0  0  0  0  0  0  0
  1  2  1  0  0  0  0
  3  2  1  1  0  0  0
  3  4  1  0  0  0  0
  4  5  1  0  0  0  0
  5 18  1  6  0  0  0
  5  6  1  0  0  0  0
  6  7  1  0  0  0  0
  7  8  2  0  0  0  0
  7  9  1  0  0  0  0
  9  3  1  0  0  0  0
  5 10  1  1  0  0  0
 10 11  2  0  0  0  0
 11 12  1  0  0  0  0
 12 13  2  0  0  0  0
 13 14  1  0  0  0  0
 14 15  2  0  0  0  0
 15 10  1  0  0  0  0
  3 16  1  6  0  0  0
 16 17  1  0  0  0  0
M  END
>  <EXTREG>  (ZINC00069022)
ZINC00069022

>  <LOGBIO>
2.5000

$$$$
ZINC00070180
  -MTS-   02131516502D 0   0.00000     0.00000     0

 15 15  0  0  0  0  0  0  0  0999 V2000
    6.5767    2.2021    0.0000 O   0  0  0  0  0  0  0  0  0  0  0  0
    5.7092    1.6978    0.0000 C   0  0  0  0  0  0  0  0  0  0  0  0
    4.8414    2.1948    0.0000 O   0  0  0  0  0  0  0  0  0  0  0  0
    5.7131    0.7030    0.0000 C   0  0  0  0  0  0  0  0  0  0  0  0
    4.8456    0.1987    0.0000 O   0  0  0  0  0  0  0  0  0  0  0  0
    4.8496   -0.7961    0.0000 C   0  0  0  0  0  0  0  0  0  0  0  0
    3.9821   -1.3004    0.0000 C   0  0  0  0  0  0  0  0  0  0  0  0
    3.9811   -2.3038    0.0000 O   0  0  0  0  0  0  0  0  0  0  0  0
    3.1156   -0.8012    0.0000 N   0  0  0  0  0  0  0  0  0  0  0  0
    2.2501   -1.3021    0.0000 C   0  0  0  0  0  0  0  0  0  0  0  0
    1.3801   -0.8021    0.0000 C   0  0  0  0  0  0  0  0  0  0  0  0
    0.5201   -1.3021    0.0000 C   0  0  0  0  0  0  0  0  0  0  0  0
    0.5201   -2.3021    0.0000 C   0  0  0  0  0  0  0  0  0  0  0  0
    1.3801   -2.8021    0.0000 N   0  0  0  0  0  0  0  0  0  0  0  0
    2.2501   -2.3021    0.0000 C   0  0  0  0  0  0  0  0  0  0  0  0
  1  2  1  0  0  0  0
  2  3  2  0  0  0  0
  2  4  1  0  0  0  0
  4  5  1  0  0  0  0
  5  6  1  0  0  0  0
  6  7  1  0  0  0  0
  7  8  2  0  0  0  0
  7  9  1  0  0  0  0
  9 10  1  0  0  0  0
 10 11  2  0  0  0  0
 11 12  1  0  0  0  0
 12 13  2  0  0  0  0
 13 14  1  0  0  0  0
 14 15  2  0  0  0  0
 15 10  1  0  0  0  0
M  END
>  <EXTREG>  (ZINC00070180)
ZINC00070180

>  <LOGBIO>
2.5000

$$$$
ZINC00070834
  -MTS-   02131516502D 0   0.00000     0.00000     0

 17 18  0  0  0  0  0  0  0  0999 V2000
    2.0615   -0.9048    0.0000 O   0  0  0  0  0  0  0  0  0  0  0  0
    2.4683    0.0125    0.0000 C   0  0  0  0  0  0  0  0  0  0  0  0
    3.4576    0.1168    0.0000 O   0  0  0  0  0  0  0  0  0  0  0  0
    4.0457   -0.6920    0.0000 C   0  0  0  0  0  0  0  0  0  0  0  0
    3.6389   -1.6092    0.0000 C   0  0  0  0  0  0  0  0  0  0  0  0
    4.2255   -2.4126    0.0000 C   0  0  0  0  0  0  0  0  0  0  0  0
    5.2201   -2.3087    0.0000 C   0  0  0  0  0  0  0  0  0  0  0  0
    5.6280   -1.4014    0.0000 C   0  0  0  0  0  0  0  0  0  0  0  0
    5.0403   -0.5880    0.0000 C   0  0  0  0  0  0  0  0  0  0  0  0
    5.4485    0.3249    0.0000 N   0  3  0  0  0  0  0  0  0  0  0  0
    6.4466    0.4287    0.0000 O   0  5  0  0  0  0  0  0  0  0  0  0
    4.8655    1.1309    0.0000 O   0  0  0  0  0  0  0  0  0  0  0  0
    1.8798    0.8209    0.0000 C   0  0  0  0  0  0  0  0  0  0  0  0
    2.1898    1.7809    0.0000 O   0  0  0  0  0  0  0  0  0  0  0  0
    1.3798    2.3609    0.0000 C   0  0  0  0  0  0  0  0  0  0  0  0
    0.5698    1.7809    0.0000 C   0  0  0  0  0  0  0  0  0  0  0  0
    0.8798    0.8209    0.0000 C   0  0  0  0  0  0  0  0  0  0  0  0
  1  2  2  0  0  0  0
  2  3  1  0  0  0  0
  3  4  1  0  0  0  0
  4  5  2  0  0  0  0
  5  6  1  0  0  0  0
  6  7  2  0  0  0  0
  7  8  1  0  0  0  0
  8  9  2  0  0  0  0
  9  4  1  0  0  0  0
  9 10  1  0  0  0  0
 10 11  1  0  0  0  0
 10 12  2  0  0  0  0
  2 13  1  0  0  0  0
 13 14  1  0  0  0  0
 14 15  1  0  0  0  0
 15 16  2  0  0  0  0
 16 17  1  0  0  0  0
 17 13  2  0  0  0  0
M  CHG  2  10   1  11  -1
M  END
>  <EXTREG>  (ZINC00070834)
ZINC00070834

>  <LOGBIO>
2.5000

$$$$
ZINC00072565
  -MTS-   02131516502D 0   0.00000     0.00000     0

 15 16  0  0  0  0  0  0  0  0999 V2000
    6.9120    0.2316    0.0000 C   0  0  0  0  0  0  0  0  0  0  0  0
    5.9175    0.3370    0.0000 C   0  0  0  0  0  0  0  0  0  0  0  0
    5.2411   -0.4115    0.0000 S   0  0  0  0  0  0  0  0  0  0  0  0
    4.3339    0.0000    0.0000 C   0  0  0  0  0  0  0  0  0  0  0  0
    3.4678   -0.5000    0.0000 N   0  0  0  0  0  0  0  0  0  0  0  0
    2.6018    0.0000    0.0000 C   0  0  0  0  0  0  0  0  0  0  0  0
    2.6008    1.0035    0.0000 C   0  0  0  0  0  0  0  0  0  0  0  0
    1.7383    1.4991    0.0000 C   0  0  0  0  0  0  0  0  0  0  0  0
    0.8718    1.0000    0.0000 C   0  0  0  0  0  0  0  0  0  0  0  0
    0.8678    0.0052    0.0000 C   0  0  0  0  0  0  0  0  0  0  0  0
    0.0000   -0.4918    0.0000 Cl  0  0  0  0  0  0  0  0  0  0  0  0
    1.7353   -0.4991    0.0000 C   0  0  0  0  0  0  0  0  0  0  0  0
    1.7333   -1.4991    0.0000 C   0  0  0  0  0  0  0  0  0  0  0  0
    4.4311    0.9915    0.0000 N   0  0  0  0  0  0  0  0  0  0  0  0
    5.4175    1.2030    0.0000 N   0  0  0  0  0  0  0  0  0  0  0  0
  1  2  1  0  0  0  0
  2  3  1  0  0  0  0
  3  4  1  0  0  0  0
  4  5  1  0  0  0  0
  5  6  1  0  0  0  0
  6  7  2  0  0  0  0
  7  8  1  0  0  0  0
  8  9  2  0  0  0  0
  9 10  1  0  0  0  0
 10 11  1  0  0  0  0
 10 12  2  0  0  0  0
 12  6  1  0  0  0  0
 12 13  1  0  0  0  0
  4 14  2  0  0  0  0
 14 15  1  0  0  0  0
 15  2  2  0  0  0  0
M  END
>  <EXTREG>  (ZINC00072565)
ZINC00072565

>  <LOGBIO>
2.5000

$$$$
ZINC00073633
  -MTS-   02131516502D 0   0.00000     0.00000     0

 21 23  0  0  0  0  0  0  0  0999 V2000
    3.1221   -4.7720    0.0000 Cl  0  0  0  0  0  0  0  0  0  0  0  0
    2.6165   -3.9093    0.0000 C   0  0  0  0  0  0  0  0  0  0  0  0
    3.1117   -3.0365    0.0000 C   0  0  0  0  0  0  0  0  0  0  0  0
    2.6069   -2.1793    0.0000 C   0  0  0  0  0  0  0  0  0  0  0  0
    1.6069   -2.1849    0.0000 C   0  0  0  0  0  0  0  0  0  0  0  0
    1.1117   -3.0476    0.0000 C   0  0  0  0  0  0  0  0  0  0  0  0
    1.6165   -3.9148    0.0000 C   0  0  0  0  0  0  0  0  0  0  0  0
    1.1035   -1.3208    0.0000 S   0  0  0  0  0  0  0  0  0  0  0  0
    0.2395   -1.8243    0.0000 O   0  0  0  0  0  0  0  0  0  0  0  0
    1.9675   -0.8174    0.0000 O   0  0  0  0  0  0  0  0  0  0  0  0
    0.6000   -0.4568    0.0000 N   0  0  0  0  0  0  0  0  0  0  0  0
    1.1462    0.4980    0.0000 C   0  0  0  0  0  0  0  0  0  0  0  0
    2.1496    0.5030    0.0000 C   0  0  0  0  0  0  0  0  0  0  0  0
    2.6418    1.3675    0.0000 C   0  0  0  0  0  0  0  0  0  0  0  0
    2.1417    2.2320    0.0000 C   0  0  0  0  0  0  0  0  0  0  0  0
    2.4517    3.1920    0.0000 O   0  0  0  0  0  0  0  0  0  0  0  0
    1.6417    3.7720    0.0000 C   0  0  0  0  0  0  0  0  0  0  0  0
    1.6417    4.7720    0.0000 O   0  0  0  0  0  0  0  0  0  0  0  0
    0.8317    3.1920    0.0000 S   0  0  0  0  0  0  0  0  0  0  0  0
    1.1417    2.2320    0.0000 C   0  0  0  0  0  0  0  0  0  0  0  0
    0.6435    1.3625    0.0000 C   0  0  0  0  0  0  0  0  0  0  0  0
  1  2  1  0  0  0  0
  2  3  2  0  0  0  0
  3  4  1  0  0  0  0
  4  5  2  0  0  0  0
  5  6  1  0  0  0  0
  6  7  2  0  0  0  0
  7  2  1  0  0  0  0
  5  8  1  0  0  0  0
  8  9  2  0  0  0  0
  8 10  2  0  0  0  0
  8 11  1  0  0  0  0
 11 12  1  0  0  0  0
 12 13  2  0  0  0  0
 13 14  1  0  0  0  0
 14 15  2  0  0  0  0
 15 16  1  0  0  0  0
 16 17  1  0  0  0  0
 17 18  2  0  0  0  0
 17 19  1  0  0  0  0
 19 20  1  0  0  0  0
 20 15  1  0  0  0  0
 20 21  2  0  0  0  0
 21 12  1  0  0  0  0
M  END
>  <EXTREG>  (ZINC00073633)
ZINC00073633

>  <LOGBIO>
2.5000

$$$$
ZINC00074091
  -MTS-   02131516502D 0   0.00000     0.00000     0

 25 27  0  0  1  0  0  0  0  0999 V2000
    0.5181    1.5388    0.0000 C   0  0  0  0  0  0  0  0  0  0  0  0
    1.0224    0.6753    0.0000 O   0  0  0  0  0  0  0  0  0  0  0  0
    2.0224    0.6803    0.0000 C   0  0  0  0  0  0  0  0  0  0  0  0
    2.5294   -0.1856    0.0000 C   0  0  0  0  0  0  0  0  0  0  0  0
    3.5241   -0.1786    0.0000 C   0  0  0  0  0  0  0  0  0  0  0  0
    4.0206    0.6894    0.0000 C   0  0  0  0  0  0  0  0  0  0  0  0
    3.5224    1.5504    0.0000 C   0  0  0  0  0  0  0  0  0  0  0  0
    2.5189    1.5484    0.0000 C   0  0  0  0  0  0  0  0  0  0  0  0
    5.0206    0.6919    0.0000 C   0  0  0  0  0  0  0  0  0  0  0  0
    5.5254   -0.1753    0.0000 C   0  0  0  0  0  0  0  0  0  0  0  0
    6.5202   -0.1708    0.0000 C   0  0  0  0  0  0  0  0  0  0  0  0
    7.0228   -1.0353    0.0000 C   0  0  0  0  0  0  0  0  0  0  0  0
    6.5246   -1.9064    0.0000 C   0  0  0  0  0  0  0  0  0  0  0  0
    7.0263   -2.7653    0.0000 C   0  0  0  0  0  0  0  0  0  0  0  0
    8.0263   -2.7633    0.0000 C   0  0  0  0  0  0  0  0  0  0  0  0
    8.5245   -1.9023    0.0000 C   0  0  0  0  0  0  0  0  0  0  0  0
    8.0228   -1.0333    0.0000 C   0  0  0  0  0  0  0  0  0  0  0  0
    7.0188    0.6960    0.0000 C   0  0  0  0  0  0  0  0  0  0  0  0
    8.0188    0.6960    0.0000 C   0  0  0  0  0  0  0  0  0  0  0  0
    9.0188    0.6960    0.0000 N   0  0  0  0  0  0  0  0  0  0  0  0
    6.5228    1.5582    0.0000 C   0  0  0  0  0  0  0  0  0  0  0  0
    5.5193    1.5587    0.0000 N   0  0  0  0  0  0  0  0  0  0  0  0
    7.0236    2.4237    0.0000 S   0  0  2  0  0  0  0  0  0  0  0  0
    8.0271    2.4233    0.0000 C   0  0  0  0  0  0  0  0  0  0  0  0
    6.5275    3.2860    0.0000 O   0  0  0  0  0  0  0  0  0  0  0  0
  1  2  1  0  0  0  0
  2  3  1  0  0  0  0
  3  4  2  0  0  0  0
  4  5  1  0  0  0  0
  5  6  2  0  0  0  0
  6  7  1  0  0  0  0
  7  8  2  0  0  0  0
  8  3  1  0  0  0  0
  6  9  1  0  0  0  0
  9 10  2  0  0  0  0
 10 11  1  0  0  0  0
 11 12  1  0  0  0  0
 12 13  2  0  0  0  0
 13 14  1  0  0  0  0
 14 15  2  0  0  0  0
 15 16  1  0  0  0  0
 16 17  2  0  0  0  0
 17 12  1  0  0  0  0
 11 18  2  0  0  0  0
 18 19  1  0  0  0  0
 19 20  3  0  0  0  0
 18 21  1  0  0  0  0
 21 22  2  0  0  0  0
 22  9  1  0  0  0  0
 21 23  1  0  0  0  0
 23 24  1  1  0  0  0
 23 25  2  0  0  0  0
M  END
>  <EXTREG>  (ZINC00074091)
ZINC00074091

>  <LOGBIO>
2.5000

$$$$
ZINC00074645
  -MTS-   02131516502D 0   0.00000     0.00000     0

 18 19  0  0  0  0  0  0  0  0999 V2000
    3.1156    2.8008    0.0000 F   0  0  0  0  0  0  0  0  0  0  0  0
    2.2501    2.3000    0.0000 C   0  0  0  0  0  0  0  0  0  0  0  0
    1.3801    2.8000    0.0000 C   0  0  0  0  0  0  0  0  0  0  0  0
    0.5201    2.3000    0.0000 C   0  0  0  0  0  0  0  0  0  0  0  0
    0.5201    1.3000    0.0000 C   0  0  0  0  0  0  0  0  0  0  0  0
    1.3801    0.8000    0.0000 C   0  0  0  0  0  0  0  0  0  0  0  0
    2.2501    1.3000    0.0000 C   0  0  0  0  0  0  0  0  0  0  0  0
    3.1156    0.7991    0.0000 S   0  0  0  0  0  0  0  0  0  0  0  0
    3.6165    1.6646    0.0000 O   0  0  0  0  0  0  0  0  0  0  0  0
    2.6147   -0.0664    0.0000 O   0  0  0  0  0  0  0  0  0  0  0  0
    3.9811    0.2983    0.0000 N   0  0  0  0  0  0  0  0  0  0  0  0
    3.9800   -0.8017    0.0000 C   0  0  0  0  0  0  0  0  0  0  0  0
    3.1110   -1.3035    0.0000 C   0  0  0  0  0  0  0  0  0  0  0  0
    3.1121   -2.2983    0.0000 C   0  0  0  0  0  0  0  0  0  0  0  0
    3.9771   -2.8000    0.0000 C   0  0  0  0  0  0  0  0  0  0  0  0
    4.8411   -2.3069    0.0000 C   0  0  0  0  0  0  0  0  0  0  0  0
    4.8451   -1.3035    0.0000 C   0  0  0  0  0  0  0  0  0  0  0  0
    5.7126   -0.8060    0.0000 Cl  0  0  0  0  0  0  0  0  0  0  0  0
  1  2  1  0  0  0  0
  2  3  2  0  0  0  0
  3  4  1  0  0  0  0
  4  5  2  0  0  0  0
  5  6  1  0  0  0  0
  6  7  2  0  0  0  0
  7  2  1  0  0  0  0
  7  8  1  0  0  0  0
  8  9  2  0  0  0  0
  8 10  2  0  0  0  0
  8 11  1  0  0  0  0
 11 12  1  0  0  0  0
 12 13  2  0  0  0  0
 13 14  1  0  0  0  0
 14 15  2  0  0  0  0
 15 16  1  0  0  0  0
 16 17  2  0  0  0  0
 17 12  1  0  0  0  0
 17 18  1  0  0  0  0
M  END
>  <EXTREG>  (ZINC00074645)
ZINC00074645

>  <LOGBIO>
2.5000

$$$$
ZINC00075003
  -MTS-   02131516502D 0   0.00000     0.00000     0

 13 14  0  0  0  0  0  0  0  0999 V2000
    4.3466   -1.3647    0.0000 C   0  0  0  0  0  0  0  0  0  0  0  0
    3.7580   -0.5562    0.0000 N   0  0  0  0  0  0  0  0  0  0  0  0
    4.0680    0.4038    0.0000 N   0  0  0  0  0  0  0  0  0  0  0  0
    3.2580    0.9838    0.0000 C   0  0  0  0  0  0  0  0  0  0  0  0
    3.2580    1.9838    0.0000 N   0  0  0  0  0  0  0  0  0  0  0  0
    2.4480    0.4038    0.0000 C   0  0  0  0  0  0  0  0  0  0  0  0
    1.4688    0.6065    0.0000 C   0  0  0  0  0  0  0  0  0  0  0  0
    1.1567    1.5565    0.0000 C   0  0  0  0  0  0  0  0  0  0  0  0
    0.8006   -0.1375    0.0000 C   0  0  0  0  0  0  0  0  0  0  0  0
    1.1137   -1.0908    0.0000 C   0  0  0  0  0  0  0  0  0  0  0  0
    0.4474   -1.8364    0.0000 C   0  0  0  0  0  0  0  0  0  0  0  0
    2.0877   -1.2935    0.0000 N   0  0  0  0  0  0  0  0  0  0  0  0
    2.7580   -0.5562    0.0000 C   0  0  0  0  0  0  0  0  0  0  0  0
  1  2  1  0  0  0  0
  2  3  1  0  0  0  0
  3  4  2  0  0  0  0
  4  5  1  0  0  0  0
  4  6  1  0  0  0  0
  6  7  2  0  0  0  0
  7  8  1  0  0  0  0
  7  9  1  0  0  0  0
  9 10  2  0  0  0  0
 10 11  1  0  0  0  0
 10 12  1  0  0  0  0
 12 13  2  0  0  0  0
 13  2  1  0  0  0  0
 13  6  1  0  0  0  0
M  END
>  <EXTREG>  (ZINC00075003)
ZINC00075003

>  <LOGBIO>
2.5000

$$$$
ZINC00075635
  -MTS-   02131516502D 0   0.00000     0.00000     0

 16 16  0  0  0  0  0  0  0  0999 V2000
    1.5949    3.0336    0.0000 C   0  0  0  0  0  0  0  0  0  0  0  0
    2.0979    2.1653    0.0000 C   0  0  0  0  0  0  0  0  0  0  0  0
    3.0927    2.1678    0.0000 O   0  0  0  0  0  0  0  0  0  0  0  0
    3.5956    1.2995    0.0000 C   0  0  0  0  0  0  0  0  0  0  0  0
    4.5904    1.3020    0.0000 O   0  0  0  0  0  0  0  0  0  0  0  0
    3.0974    0.4325    0.0000 C   0  0  0  0  0  0  0  0  0  0  0  0
    2.0939    0.4295    0.0000 C   0  0  0  0  0  0  0  0  0  0  0  0
    1.6000   -0.4340    0.0000 C   0  0  0  0  0  0  0  0  0  0  0  0
    0.6000   -0.4365    0.0000 C   0  0  0  0  0  0  0  0  0  0  0  0
    2.1009   -1.2995    0.0000 N   0  0  0  0  0  0  0  0  0  0  0  0
    3.0956   -1.3015    0.0000 C   0  0  0  0  0  0  0  0  0  0  0  0
    3.5943   -2.1683    0.0000 S   0  0  0  0  0  0  0  0  0  0  0  0
    3.0930   -3.0336    0.0000 C   0  0  0  0  0  0  0  0  0  0  0  0
    3.5982   -0.4330    0.0000 C   0  0  0  0  0  0  0  0  0  0  0  0
    4.5982   -0.4330    0.0000 C   0  0  0  0  0  0  0  0  0  0  0  0
    5.5982   -0.4330    0.0000 N   0  0  0  0  0  0  0  0  0  0  0  0
  1  2  1  0  0  0  0
  2  3  1  0  0  0  0
  3  4  1  0  0  0  0
  4  5  2  0  0  0  0
  4  6  1  0  0  0  0
  6  7  2  0  0  0  0
  7  8  1  0  0  0  0
  8  9  1  0  0  0  0
  8 10  2  0  0  0  0
 10 11  1  0  0  0  0
 11 12  1  0  0  0  0
 12 13  1  0  0  0  0
 11 14  2  0  0  0  0
 14  6  1  0  0  0  0
 14 15  1  0  0  0  0
 15 16  3  0  0  0  0
M  END
>  <EXTREG>  (ZINC00075635)
ZINC00075635

>  <LOGBIO>
2.5000

$$$$
ZINC00076277
  -MTS-   02131516502D 0   0.00000     0.00000     0

 18 18  0  0  1  0  0  0  0  0999 V2000
    1.0303   -2.5951    0.0000 C   0  0  0  0  0  0  0  0  0  0  0  0
    0.5281   -1.7264    0.0000 C   0  0  0  0  0  0  0  0  0  0  0  0
    1.0260   -0.8651    0.0000 C   0  0  2  0  0  0  0  0  0  0  0  0
    0.5238    0.0036    0.0000 O   0  0  0  0  0  0  0  0  0  0  0  0
    1.0216    0.8649    0.0000 C   0  0  0  0  0  0  0  0  0  0  0  0
    0.5195    1.7336    0.0000 C   0  0  0  0  0  0  0  0  0  0  0  0
    2.0216    0.8649    0.0000 O   0  0  0  0  0  0  0  0  0  0  0  0
    2.0260   -0.8651    0.0000 C   0  0  0  0  0  0  0  0  0  0  0  0
    3.0260   -0.8651    0.0000 C   0  0  0  0  0  0  0  0  0  0  0  0
    4.0260   -0.8651    0.0000 C   0  0  0  0  0  0  0  0  0  0  0  0
    4.5260    0.0009    0.0000 N   0  0  0  0  0  0  0  0  0  0  0  0
    5.5294    0.0019    0.0000 C   0  0  0  0  0  0  0  0  0  0  0  0
    6.0250    0.8644    0.0000 C   0  0  0  0  0  0  0  0  0  0  0  0
    5.5259    1.7309    0.0000 N   0  0  0  0  0  0  0  0  0  0  0  0
    6.0281    2.5957    0.0000 C   0  0  0  0  0  0  0  0  0  0  0  0
    4.5311    1.7349    0.0000 C   0  0  0  0  0  0  0  0  0  0  0  0
    4.0268    0.8674    0.0000 C   0  0  0  0  0  0  0  0  0  0  0  0
    1.3258   -1.3848    0.0000 H   0  0  0  0  0  0  0  0  0  0  0  0
  1  2  1  0  0  0  0
  3  2  1  6  0  0  0
  3 18  1  1  0  0  0
  3  4  1  0  0  0  0
  4  5  1  0  0  0  0
  5  6  1  0  0  0  0
  5  7  2  0  0  0  0
  3  8  1  0  0  0  0
  8  9  3  0  0  0  0
  9 10  1  0  0  0  0
 10 11  1  0  0  0  0
 11 12  1  0  0  0  0
 12 13  1  0  0  0  0
 13 14  1  0  0  0  0
 14 15  1  0  0  0  0
 14 16  1  0  0  0  0
 16 17  1  0  0  0  0
 17 11  1  0  0  0  0
M  END
>  <EXTREG>  (ZINC00076277)
ZINC00076277

>  <LOGBIO>
2.5000

$$$$
ZINC00077212
  -MTS-   02131516502D 0   0.00000     0.00000     0

 17 18  0  0  0  0  0  0  0  0999 V2000
    4.3274    2.2884    0.0000 C   0  0  0  0  0  0  0  0  0  0  0  0
    5.1971    1.7880    0.0000 O   0  0  0  0  0  0  0  0  0  0  0  0
    5.1976    0.7932    0.0000 C   0  0  0  0  0  0  0  0  0  0  0  0
    6.0674    0.2928    0.0000 O   0  0  0  0  0  0  0  0  0  0  0  0
    4.3321    0.2924    0.0000 C   0  0  0  0  0  0  0  0  0  0  0  0
    3.4621    0.7924    0.0000 C   0  0  0  0  0  0  0  0  0  0  0  0
    2.6021    0.2924    0.0000 C   0  0  0  0  0  0  0  0  0  0  0  0
    1.7325    0.7906    0.0000 C   0  0  0  0  0  0  0  0  0  0  0  0
    0.8680    0.2880    0.0000 C   0  0  0  0  0  0  0  0  0  0  0  0
    0.0000    0.7845    0.0000 Cl  0  0  0  0  0  0  0  0  0  0  0  0
    0.8731   -0.7155    0.0000 C   0  0  0  0  0  0  0  0  0  0  0  0
    1.7376   -1.2076    0.0000 C   0  0  0  0  0  0  0  0  0  0  0  0
    2.6021   -0.7076    0.0000 C   0  0  0  0  0  0  0  0  0  0  0  0
    3.4621   -1.2076    0.0000 N   0  0  0  0  0  0  0  0  0  0  0  0
    4.3321   -0.7076    0.0000 C   0  0  0  0  0  0  0  0  0  0  0  0
    5.1976   -1.2085    0.0000 O   0  0  0  0  0  0  0  0  0  0  0  0
    5.1966   -2.2085    0.0000 C   0  0  0  0  0  0  0  0  0  0  0  0
  1  2  1  0  0  0  0
  2  3  1  0  0  0  0
  3  4  2  0  0  0  0
  3  5  1  0  0  0  0
  5  6  2  0  0  0  0
  6  7  1  0  0  0  0
  7  8  1  0  0  0  0
  8  9  2  0  0  0  0
  9 10  1  0  0  0  0
  9 11  1  0  0  0  0
 11 12  2  0  0  0  0
 12 13  1  0  0  0  0
 13  7  2  0  0  0  0
 13 14  1  0  0  0  0
 14 15  2  0  0  0  0
 15  5  1  0  0  0  0
 15 16  1  0  0  0  0
 16 17  1  0  0  0  0
M  END
>  <EXTREG>  (ZINC00077212)
ZINC00077212

>  <LOGBIO>
2.5000

$$$$
ZINC00077617
  -MTS-   02131516502D 0   0.00000     0.00000     0

 13 13  0  0  0  0  0  0  0  0999 V2000
    2.4541   -2.1597    0.0000 C   0  0  0  0  0  0  0  0  0  0  0  0
    2.5600   -1.1618    0.0000 O   0  0  0  0  0  0  0  0  0  0  0  0
    1.7551   -0.5772    0.0000 C   0  0  0  0  0  0  0  0  0  0  0  0
    0.8389   -0.9863    0.0000 O   0  0  0  0  0  0  0  0  0  0  0  0
    1.8798    0.6163    0.0000 C   0  0  0  0  0  0  0  0  0  0  0  0
    2.1898    1.5763    0.0000 C   0  0  0  0  0  0  0  0  0  0  0  0
    1.3798    2.1563    0.0000 C   0  0  0  0  0  0  0  0  0  0  0  0
    0.5698    1.5763    0.0000 C   0  0  0  0  0  0  0  0  0  0  0  0
    0.8798    0.6163    0.0000 C   0  0  0  0  0  0  0  0  0  0  0  0
    3.0539    0.3683    0.0000 C   0  0  0  0  0  0  0  0  0  0  0  0
    3.2403   -0.2021    0.0000 O   0  0  0  0  0  0  0  0  0  0  0  0
    3.7190    1.1080    0.0000 O   0  0  0  0  0  0  0  0  0  0  0  0
    4.7005    0.8990    0.0000 C   0  0  0  0  0  0  0  0  0  0  0  0
  1  2  1  0  0  0  0
  2  3  1  0  0  0  0
  3  4  2  0  0  0  0
  3  5  1  0  0  0  0
  5  6  1  0  0  0  0
  6  7  1  0  0  0  0
  7  8  2  0  0  0  0
  8  9  1  0  0  0  0
  9  5  1  0  0  0  0
  5 10  1  0  0  0  0
 10 11  2  0  0  0  0
 10 12  1  0  0  0  0
 12 13  1  0  0  0  0
M  END
>  <EXTREG>  (ZINC00077617)
ZINC00077617

>  <LOGBIO>
2.5000

$$$$
ZINC00077853
  -MTS-   02131516502D 0   0.00000     0.00000     0

 21 22  0  0  0  0  0  0  0  0999 V2000
    7.1965   -1.9317    0.0000 C   0  0  0  0  0  0  0  0  0  0  0  0
    6.6080   -1.1232    0.0000 C   0  0  0  0  0  0  0  0  0  0  0  0
    6.9180   -0.1632    0.0000 O   0  0  0  0  0  0  0  0  0  0  0  0
    6.1080    0.4168    0.0000 C   0  0  0  0  0  0  0  0  0  0  0  0
    5.2980   -0.1632    0.0000 C   0  0  0  0  0  0  0  0  0  0  0  0
    5.6080   -1.1232    0.0000 N   0  0  0  0  0  0  0  0  0  0  0  0
    4.1584    0.2126    0.0000 C   0  0  0  0  0  0  0  0  0  0  0  0
    4.0359    0.7999    0.0000 O   0  0  0  0  0  0  0  0  0  0  0  0
    3.4159   -0.4494    0.0000 N   0  0  0  0  0  0  0  0  0  0  0  0
    2.4663   -0.1358    0.0000 C   0  0  0  0  0  0  0  0  0  0  0  0
    2.2615    0.8465    0.0000 C   0  0  0  0  0  0  0  0  0  0  0  0
    1.3163    1.1566    0.0000 C   0  0  0  0  0  0  0  0  0  0  0  0
    0.5692    0.4919    0.0000 C   0  0  0  0  0  0  0  0  0  0  0  0
    0.7674   -0.4830    0.0000 C   0  0  0  0  0  0  0  0  0  0  0  0
    0.0187   -1.1459    0.0000 Cl  0  0  0  0  0  0  0  0  0  0  0  0
    1.7193   -0.8005    0.0000 C   0  0  0  0  0  0  0  0  0  0  0  0
    1.9205   -1.7801    0.0000 Cl  0  0  0  0  0  0  0  0  0  0  0  0
    6.1080    1.4168    0.0000 C   0  0  0  0  0  0  0  0  0  0  0  0
    5.1080    1.4168    0.0000 F   0  0  0  0  0  0  0  0  0  0  0  0
    7.1080    1.4168    0.0000 F   0  0  0  0  0  0  0  0  0  0  0  0
    6.1080    2.4168    0.0000 F   0  0  0  0  0  0  0  0  0  0  0  0
  1  2  1  0  0  0  0
  2  3  1  0  0  0  0
  3  4  1  0  0  0  0
  4  5  2  0  0  0  0
  5  6  1  0  0  0  0
  6  2  2  0  0  0  0
  5  7  1  0  0  0  0
  7  8  2  0  0  0  0
  7  9  1  0  0  0  0
  9 10  1  0  0  0  0
 10 11  2  0  0  0  0
 11 12  1  0  0  0  0
 12 13  2  0  0  0  0
 13 14  1  0  0  0  0
 14 15  1  0  0  0  0
 14 16  2  0  0  0  0
 16 10  1  0  0  0  0
 16 17  1  0  0  0  0
  4 18  1  0  0  0  0
 18 19  1  0  0  0  0
 18 20  1  0  0  0  0
 18 21  1  0  0  0  0
M  END
>  <EXTREG>  (ZINC00077853)
ZINC00077853

>  <LOGBIO>
2.5000

$$$$
ZINC00078566
  -MTS-   02131516502D 0   0.00000     0.00000     0

 16 18  0  0  0  0  0  0  0  0999 V2000
    3.4713   -1.0941    0.0000 O   0  0  0  0  0  0  0  0  0  0  0  0
    3.7813   -0.1341    0.0000 N   0  0  0  0  0  0  0  0  0  0  0  0
    2.9713    0.4459    0.0000 C   0  0  0  0  0  0  0  0  0  0  0  0
    2.1613   -0.1341    0.0000 N   0  0  0  0  0  0  0  0  0  0  0  0
    2.4713   -1.0941    0.0000 C   0  0  0  0  0  0  0  0  0  0  0  0
    1.8828   -1.9026    0.0000 C   0  0  0  0  0  0  0  0  0  0  0  0
    0.8740   -1.9026    0.0000 S   0  0  0  0  0  0  0  0  0  0  0  0
    0.5710   -2.8516    0.0000 C   0  0  0  0  0  0  0  0  0  0  0  0
    1.3718   -3.4442    0.0000 C   0  0  0  0  0  0  0  0  0  0  0  0
    2.1901   -2.8542    0.0000 C   0  0  0  0  0  0  0  0  0  0  0  0
    2.9713    1.4459    0.0000 C   0  0  0  0  0  0  0  0  0  0  0  0
    3.8398    1.9485    0.0000 C   0  0  0  0  0  0  0  0  0  0  0  0
    3.8378    2.9433    0.0000 C   0  0  0  0  0  0  0  0  0  0  0  0
    2.9723    3.4442    0.0000 C   0  0  0  0  0  0  0  0  0  0  0  0
    2.1088    2.9502    0.0000 C   0  0  0  0  0  0  0  0  0  0  0  0
    2.1058    1.9468    0.0000 N   0  0  0  0  0  0  0  0  0  0  0  0
  1  2  1  0  0  0  0
  2  3  2  0  0  0  0
  3  4  1  0  0  0  0
  4  5  2  0  0  0  0
  5  1  1  0  0  0  0
  5  6  1  0  0  0  0
  6  7  1  0  0  0  0
  7  8  1  0  0  0  0
  8  9  2  0  0  0  0
  9 10  1  0  0  0  0
 10  6  2  0  0  0  0
  3 11  1  0  0  0  0
 11 12  2  0  0  0  0
 12 13  1  0  0  0  0
 13 14  2  0  0  0  0
 14 15  1  0  0  0  0
 15 16  2  0  0  0  0
 16 11  1  0  0  0  0
M  END
>  <EXTREG>  (ZINC00078566)
ZINC00078566

>  <LOGBIO>
2.5000

$$$$
ZINC00079451
  -MTS-   02131516502D 0   0.00000     0.00000     0

 21 24  0  0  0  0  0  0  0  0999 V2000
    7.4361   -0.2625    0.0000 C   0  0  0  0  0  0  0  0  0  0  0  0
    6.4419   -0.3704    0.0000 C   0  0  0  0  0  0  0  0  0  0  0  0
    5.8485    0.4388    0.0000 N   0  0  0  0  0  0  0  0  0  0  0  0
    4.8598    0.3294    0.0000 N   0  0  0  0  0  0  0  0  0  0  0  0
    4.4553   -0.5851    0.0000 C   0  0  0  0  0  0  0  0  0  0  0  0
    3.4608   -0.6905    0.0000 S   0  0  0  0  0  0  0  0  0  0  0  0
    2.8723    0.1180    0.0000 C   0  0  0  0  0  0  0  0  0  0  0  0
    3.1823    1.0780    0.0000 S   0  0  0  0  0  0  0  0  0  0  0  0
    2.3723    1.6580    0.0000 C   0  0  0  0  0  0  0  0  0  0  0  0
    2.2727    2.6561    0.0000 C   0  0  0  0  0  0  0  0  0  0  0  0
    1.3607    3.0664    0.0000 C   0  0  0  0  0  0  0  0  0  0  0  0
    0.5478    2.4781    0.0000 C   0  0  0  0  0  0  0  0  0  0  0  0
    0.6509    1.4887    0.0000 C   0  0  0  0  0  0  0  0  0  0  0  0
    1.5623    1.0780    0.0000 C   0  0  0  0  0  0  0  0  0  0  0  0
    1.8723    0.1180    0.0000 N   0  0  0  0  0  0  0  0  0  0  0  0
    5.0395   -1.3902    0.0000 C   0  0  0  0  0  0  0  0  0  0  0  0
    4.6370   -2.3071    0.0000 C   0  0  0  0  0  0  0  0  0  0  0  0
    5.2276   -3.1140    0.0000 C   0  0  0  0  0  0  0  0  0  0  0  0
    6.2250   -3.0037    0.0000 C   0  0  0  0  0  0  0  0  0  0  0  0
    6.6237   -2.0923    0.0000 C   0  0  0  0  0  0  0  0  0  0  0  0
    6.0374   -1.2849    0.0000 C   0  0  0  0  0  0  0  0  0  0  0  0
  1  2  1  0  0  0  0
  2  3  2  0  0  0  0
  3  4  1  0  0  0  0
  4  5  2  0  0  0  0
  5  6  1  0  0  0  0
  6  7  1  0  0  0  0
  7  8  1  0  0  0  0
  8  9  1  0  0  0  0
  9 10  2  0  0  0  0
 10 11  1  0  0  0  0
 11 12  2  0  0  0  0
 12 13  1  0  0  0  0
 13 14  2  0  0  0  0
 14  9  1  0  0  0  0
 14 15  1  0  0  0  0
 15  7  2  0  0  0  0
  5 16  1  0  0  0  0
 16 17  1  0  0  0  0
 17 18  2  0  0  0  0
 18 19  1  0  0  0  0
 19 20  2  0  0  0  0
 20 21  1  0  0  0  0
 21  2  1  0  0  0  0
 21 16  2  0  0  0  0
M  END
>  <EXTREG>  (ZINC00079451)
ZINC00079451

>  <LOGBIO>
2.5000

$$$$
ZINC00080995
  -MTS-   02131516502D 0   0.00000     0.00000     0

 12 13  0  0  0  0  0  0  0  0999 V2000
    4.3738   -1.9663    0.0000 C   0  0  0  0  0  0  0  0  0  0  0  0
    3.7853   -1.1578    0.0000 C   0  0  0  0  0  0  0  0  0  0  0  0
    4.0953   -0.1978    0.0000 O   0  0  0  0  0  0  0  0  0  0  0  0
    3.2853    0.3822    0.0000 N   0  3  0  0  0  0  0  0  0  0  0  0
    3.1857    1.3803    0.0000 C   0  0  0  0  0  0  0  0  0  0  0  0
    3.9973    1.9644    0.0000 C   0  0  0  0  0  0  0  0  0  0  0  0
    2.2737    1.7906    0.0000 C   0  0  0  0  0  0  0  0  0  0  0  0
    1.4608    1.2023    0.0000 C   0  0  0  0  0  0  0  0  0  0  0  0
    0.5478    1.6103    0.0000 C   0  0  0  0  0  0  0  0  0  0  0  0
    1.5639    0.2129    0.0000 N   0  0  0  0  0  0  0  0  0  0  0  0
    2.4753   -0.1978    0.0000 C   0  0  0  0  0  0  0  0  0  0  0  0
    2.7853   -1.1578    0.0000 C   0  0  0  0  0  0  0  0  0  0  0  0
  1  2  1  0  0  0  0
  2  3  1  0  0  0  0
  3  4  1  0  0  0  0
  4  5  2  0  0  0  0
  5  6  1  0  0  0  0
  5  7  1  0  0  0  0
  7  8  2  0  0  0  0
  8  9  1  0  0  0  0
  8 10  1  0  0  0  0
 10 11  2  0  0  0  0
 11  4  1  0  0  0  0
 11 12  1  0  0  0  0
 12  2  2  0  0  0  0
M  CHG  1   4   1
M  END
>  <EXTREG>  (ZINC00080995)
ZINC00080995

>  <LOGBIO>
2.5000

$$$$
ZINC00081547
  -MTS-   02131516502D 0   0.00000     0.00000     0

 23 24  0  0  1  0  0  0  0  0999 V2000
    4.4577   -1.9862    0.0000 C   0  0  0  0  0  0  0  0  0  0  0  0
    5.4555   -1.8799    0.0000 C   0  0  0  0  0  0  0  0  0  0  0  0
    6.0405   -2.6845    0.0000 C   0  0  0  0  0  0  0  0  0  0  0  0
    5.8614   -0.9660    0.0000 C   0  0  0  0  0  0  0  0  0  0  0  0
    5.2729   -0.1575    0.0000 C   0  0  0  0  0  0  0  0  0  0  0  0
    5.5829    0.8025    0.0000 C   0  0  0  0  0  0  0  0  0  0  0  0
    4.7729    1.3825    0.0000 C   0  0  2  0  0  0  0  0  0  0  0  0
    4.1055    2.1272    0.0000 O   0  0  0  0  0  0  0  0  0  0  0  0
    3.9629    0.8025    0.0000 N   0  0  0  0  0  0  0  0  0  0  0  0
    4.2729   -0.1575    0.0000 N   0  0  0  0  0  0  0  0  0  0  0  0
    3.0132    1.1157    0.0000 C   0  0  0  0  0  0  0  0  0  0  0  0
    2.8095    2.0947    0.0000 O   0  0  0  0  0  0  0  0  0  0  0  0
    2.2671    0.4498    0.0000 C   0  0  0  0  0  0  0  0  0  0  0  0
    2.4705   -0.5328    0.0000 C   0  0  0  0  0  0  0  0  0  0  0  0
    1.7270   -1.1937    0.0000 C   0  0  0  0  0  0  0  0  0  0  0  0
    0.7770   -0.8815    0.0000 C   0  0  0  0  0  0  0  0  0  0  0  0
    0.5705    0.0916    0.0000 C   0  0  0  0  0  0  0  0  0  0  0  0
    1.3171    0.7620    0.0000 C   0  0  0  0  0  0  0  0  0  0  0  0
    1.1115    1.7406    0.0000 Cl  0  0  0  0  0  0  0  0  0  0  0  0
    5.7073    2.4251    0.0000 C   0  0  0  0  0  0  0  0  0  0  0  0
    4.9626    3.0925    0.0000 F   0  0  0  0  0  0  0  0  0  0  0  0
    6.4519    1.7576    0.0000 F   0  0  0  0  0  0  0  0  0  0  0  0
    6.3747    3.1697    0.0000 F   0  0  0  0  0  0  0  0  0  0  0  0
  1  2  1  0  0  0  0
  2  3  1  0  0  0  0
  2  4  1  0  0  0  0
  4  5  1  0  0  0  0
  5  6  1  0  0  0  0
  6  7  1  0  0  0  0
  7  8  1  1  0  0  0
  7  9  1  0  0  0  0
  9 10  1  0  0  0  0
 10  5  2  0  0  0  0
  9 11  1  0  0  0  0
 11 12  2  0  0  0  0
 11 13  1  0  0  0  0
 13 14  2  0  0  0  0
 14 15  1  0  0  0  0
 15 16  2  0  0  0  0
 16 17  1  0  0  0  0
 17 18  2  0  0  0  0
 18 13  1  0  0  0  0
 18 19  1  0  0  0  0
  7 20  1  0  0  0  0
 20 21  1  0  0  0  0
 20 22  1  0  0  0  0
 20 23  1  0  0  0  0
M  END
>  <EXTREG>  (ZINC00081547)
ZINC00081547

>  <LOGBIO>
2.5000

$$$$
ZINC00082482
  -MTS-   02131516502D 0   0.00000     0.00000     0

 18 19  0  0  0  0  0  0  0  0999 V2000
    5.0617    0.0583    0.0000 C   0  0  0  0  0  0  0  0  0  0  0  0
    4.4732    0.8668    0.0000 C   0  0  0  0  0  0  0  0  0  0  0  0
    4.7832    1.8268    0.0000 N   0  0  0  0  0  0  0  0  0  0  0  0
    3.9732    2.4068    0.0000 C   0  0  0  0  0  0  0  0  0  0  0  0
    3.1632    1.8268    0.0000 C   0  0  0  0  0  0  0  0  0  0  0  0
    3.4732    0.8668    0.0000 N   0  0  0  0  0  0  0  0  0  0  0  0
    2.7670   -0.1034    0.0000 S   0  0  0  0  0  0  0  0  0  0  0  0
    3.5755   -0.6919    0.0000 O   0  0  0  0  0  0  0  0  0  0  0  0
    1.9585    0.4851    0.0000 O   0  0  0  0  0  0  0  0  0  0  0  0
    2.1785   -0.9119    0.0000 C   0  0  0  0  0  0  0  0  0  0  0  0
    1.1805   -0.8071    0.0000 C   0  0  0  0  0  0  0  0  0  0  0  0
    0.5967   -1.6125    0.0000 C   0  0  0  0  0  0  0  0  0  0  0  0
    1.0017   -2.5268    0.0000 C   0  0  0  0  0  0  0  0  0  0  0  0
    1.9905   -2.6357    0.0000 C   0  0  0  0  0  0  0  0  0  0  0  0
    2.5835   -1.8262    0.0000 C   0  0  0  0  0  0  0  0  0  0  0  0
    2.0236    2.2026    0.0000 N   0  3  0  0  0  0  0  0  0  0  0  0
    1.8187    3.1849    0.0000 O   0  5  0  0  0  0  0  0  0  0  0  0
    1.2810    1.5406    0.0000 O   0  0  0  0  0  0  0  0  0  0  0  0
  1  2  1  0  0  0  0
  2  3  2  0  0  0  0
  3  4  1  0  0  0  0
  4  5  2  0  0  0  0
  5  6  1  0  0  0  0
  6  2  1  0  0  0  0
  6  7  1  0  0  0  0
  7  8  2  0  0  0  0
  7  9  2  0  0  0  0
  7 10  1  0  0  0  0
 10 11  2  0  0  0  0
 11 12  1  0  0  0  0
 12 13  2  0  0  0  0
 13 14  1  0  0  0  0
 14 15  2  0  0  0  0
 15 10  1  0  0  0  0
  5 16  1  0  0  0  0
 16 17  1  0  0  0  0
 16 18  2  0  0  0  0
M  CHG  2  16   1  17  -1
M  END
>  <EXTREG>  (ZINC00082482)
ZINC00082482

>  <LOGBIO>
2.5000

$$$$
ZINC00082783
  -MTS-   02131516502D 0   0.00000     0.00000     0

 21 23  0  0  0  0  0  0  0  0999 V2000
    4.8941   -2.7201    0.0000 C   0  0  0  0  0  0  0  0  0  0  0  0
    5.2968   -1.8047    0.0000 C   0  0  0  0  0  0  0  0  0  0  0  0
    6.2942   -1.6945    0.0000 C   0  0  0  0  0  0  0  0  0  0  0  0
    6.6929   -0.7831    0.0000 C   0  0  0  0  0  0  0  0  0  0  0  0
    6.1024    0.0239    0.0000 C   0  0  0  0  0  0  0  0  0  0  0  0
    6.5074    0.9382    0.0000 C   0  0  0  0  0  0  0  0  0  0  0  0
    5.1131   -0.0804    0.0000 C   0  0  0  0  0  0  0  0  0  0  0  0
    4.7062   -0.9977    0.0000 C   0  0  0  0  0  0  0  0  0  0  0  0
    4.5246    0.7280    0.0000 S   0  0  0  0  0  0  0  0  0  0  0  0
    3.7161    0.1395    0.0000 O   0  0  0  0  0  0  0  0  0  0  0  0
    5.3330    1.3166    0.0000 O   0  0  0  0  0  0  0  0  0  0  0  0
    3.9360    1.5365    0.0000 N   0  0  0  0  0  0  0  0  0  0  0  0
    4.2460    2.4965    0.0000 N   0  0  0  0  0  0  0  0  0  0  0  0
    3.4360    3.0765    0.0000 N   0  0  0  0  0  0  0  0  0  0  0  0
    2.6260    2.4965    0.0000 C   0  0  0  0  0  0  0  0  0  0  0  0
    1.6468    2.6992    0.0000 C   0  0  0  0  0  0  0  0  0  0  0  0
    0.9786    1.9553    0.0000 C   0  0  0  0  0  0  0  0  0  0  0  0
    0.0000    2.1610    0.0000 Cl  0  0  0  0  0  0  0  0  0  0  0  0
    1.2917    1.0019    0.0000 C   0  0  0  0  0  0  0  0  0  0  0  0
    2.2657    0.7992    0.0000 C   0  0  0  0  0  0  0  0  0  0  0  0
    2.9360    1.5365    0.0000 C   0  0  0  0  0  0  0  0  0  0  0  0
  1  2  1  0  0  0  0
  2  3  2  0  0  0  0
  3  4  1  0  0  0  0
  4  5  2  0  0  0  0
  5  6  1  0  0  0  0
  5  7  1  0  0  0  0
  7  8  2  0  0  0  0
  8  2  1  0  0  0  0
  7  9  1  0  0  0  0
  9 10  2  0  0  0  0
  9 11  2  0  0  0  0
  9 12  1  0  0  0  0
 12 13  1  0  0  0  0
 13 14  2  0  0  0  0
 14 15  1  0  0  0  0
 15 16  2  0  0  0  0
 16 17  1  0  0  0  0
 17 18  1  0  0  0  0
 17 19  2  0  0  0  0
 19 20  1  0  0  0  0
 20 21  2  0  0  0  0
 21 12  1  0  0  0  0
 21 15  1  0  0  0  0
M  END
>  <EXTREG>  (ZINC00082783)
ZINC00082783

>  <LOGBIO>
2.5000

$$$$
ZINC00083576
  -MTS-   02131516502D 0   0.00000     0.00000     0

 13 14  0  0  0  0  0  0  0  0999 V2000
    5.7833    1.6799    0.0000 Br  0  0  0  0  0  0  0  0  0  0  0  0
    4.9178    1.1790    0.0000 C   0  0  0  0  0  0  0  0  0  0  0  0
    4.0478    1.6790    0.0000 C   0  0  0  0  0  0  0  0  0  0  0  0
    3.1878    1.1790    0.0000 N   0  0  0  0  0  0  0  0  0  0  0  0
    3.1878    0.1790    0.0000 C   0  0  0  0  0  0  0  0  0  0  0  0
    4.0478   -0.3210    0.0000 N   0  0  0  0  0  0  0  0  0  0  0  0
    4.9178    0.1790    0.0000 C   0  0  0  0  0  0  0  0  0  0  0  0
    2.3210   -0.3197    0.0000 N   0  0  0  0  0  0  0  0  0  0  0  0
    1.4523    0.1825    0.0000 C   0  0  0  0  0  0  0  0  0  0  0  0
    0.5910   -0.3154    0.0000 C   0  0  0  0  0  0  0  0  0  0  0  0
    0.5885   -1.3154    0.0000 N   0  0  0  0  0  0  0  0  0  0  0  0
    1.4473   -1.8175    0.0000 C   0  0  0  0  0  0  0  0  0  0  0  0
    2.3185   -1.3197    0.0000 C   0  0  0  0  0  0  0  0  0  0  0  0
  1  2  1  0  0  0  0
  2  3  2  0  0  0  0
  3  4  1  0  0  0  0
  4  5  2  0  0  0  0
  5  6  1  0  0  0  0
  6  7  2  0  0  0  0
  7  2  1  0  0  0  0
  5  8  1  0  0  0  0
  8  9  1  0  0  0  0
  9 10  1  0  0  0  0
 10 11  1  0  0  0  0
 11 12  1  0  0  0  0
 12 13  1  0  0  0  0
 13  8  1  0  0  0  0
M  END
>  <EXTREG>  (ZINC00083576)
ZINC00083576

>  <LOGBIO>
2.5000

$$$$
ZINC00084220
  -MTS-   02131516502D 0   0.00000     0.00000     0

 18 19  0  0  0  0  0  0  0  0999 V2000
    4.8527    2.9993    0.0000 C   0  0  0  0  0  0  0  0  0  0  0  0
    3.9872    2.4984    0.0000 C   0  0  0  0  0  0  0  0  0  0  0  0
    3.1172    2.9984    0.0000 C   0  0  0  0  0  0  0  0  0  0  0  0
    2.2572    2.4984    0.0000 C   0  0  0  0  0  0  0  0  0  0  0  0
    2.2572    1.4984    0.0000 C   0  0  0  0  0  0  0  0  0  0  0  0
    3.1172    0.9984    0.0000 C   0  0  0  0  0  0  0  0  0  0  0  0
    3.9872    1.4984    0.0000 C   0  0  0  0  0  0  0  0  0  0  0  0
    4.8527    0.9976    0.0000 C   0  0  0  0  0  0  0  0  0  0  0  0
    1.3904    0.9998    0.0000 S   0  0  0  0  0  0  0  0  0  0  0  0
    0.5251    1.5011    0.0000 O   0  0  0  0  0  0  0  0  0  0  0  0
    1.3889   -0.0002    0.0000 C   0  0  0  0  0  0  0  0  0  0  0  0
    0.5196   -0.5015    0.0000 C   0  0  0  0  0  0  0  0  0  0  0  0
    0.5201   -1.4963    0.0000 C   0  0  0  0  0  0  0  0  0  0  0  0
    1.3849   -1.9985    0.0000 C   0  0  0  0  0  0  0  0  0  0  0  0
    1.3809   -2.9985    0.0000 C   0  0  0  0  0  0  0  0  0  0  0  0
    2.2492   -1.5058    0.0000 C   0  0  0  0  0  0  0  0  0  0  0  0
    3.1127   -2.0102    0.0000 C   0  0  0  0  0  0  0  0  0  0  0  0
    2.2537   -0.5024    0.0000 C   0  0  0  0  0  0  0  0  0  0  0  0
  1  2  1  0  0  0  0
  2  3  2  0  0  0  0
  3  4  1  0  0  0  0
  4  5  2  0  0  0  0
  5  6  1  0  0  0  0
  6  7  2  0  0  0  0
  7  2  1  0  0  0  0
  7  8  1  0  0  0  0
  5  9  1  0  0  0  0
  9 10  2  0  0  0  0
  9 11  1  0  0  0  0
 11 12  2  0  0  0  0
 12 13  1  0  0  0  0
 13 14  2  0  0  0  0
 14 15  1  0  0  0  0
 14 16  1  0  0  0  0
 16 17  1  0  0  0  0
 16 18  2  0  0  0  0
 18 11  1  0  0  0  0
M  END
>  <EXTREG>  (ZINC00084220)
ZINC00084220

>  <LOGBIO>
2.5000

$$$$
ZINC00085438
  -MTS-   02131516502D 0   0.00000     0.00000     0

 17 19  0  0  0  0  0  0  0  0999 V2000
    2.5210   -3.6072    0.0000 C   0  0  0  0  0  0  0  0  0  0  0  0
    2.0202   -2.7417    0.0000 C   0  0  0  0  0  0  0  0  0  0  0  0
    2.5202   -1.8717    0.0000 N   0  0  0  0  0  0  0  0  0  0  0  0
    2.0202   -1.0117    0.0000 N   0  0  0  0  0  0  0  0  0  0  0  0
    2.3302   -0.0517    0.0000 C   0  0  0  0  0  0  0  0  0  0  0  0
    1.5202    0.5283    0.0000 C   0  0  0  0  0  0  0  0  0  0  0  0
    0.7102   -0.0517    0.0000 N   0  0  0  0  0  0  0  0  0  0  0  0
    1.0202   -1.0117    0.0000 C   0  0  0  0  0  0  0  0  0  0  0  0
    0.5202   -1.8717    0.0000 N   0  0  0  0  0  0  0  0  0  0  0  0
    1.0202   -2.7417    0.0000 C   0  0  0  0  0  0  0  0  0  0  0  0
    0.5193   -3.6072    0.0000 C   0  0  0  0  0  0  0  0  0  0  0  0
    1.5202    1.5283    0.0000 C   0  0  0  0  0  0  0  0  0  0  0  0
    2.3887    2.0309    0.0000 C   0  0  0  0  0  0  0  0  0  0  0  0
    2.3867    3.0257    0.0000 C   0  0  0  0  0  0  0  0  0  0  0  0
    1.5211    3.5265    0.0000 C   0  0  0  0  0  0  0  0  0  0  0  0
    0.6576    3.0326    0.0000 C   0  0  0  0  0  0  0  0  0  0  0  0
    0.6546    2.0292    0.0000 C   0  0  0  0  0  0  0  0  0  0  0  0
  1  2  1  0  0  0  0
  2  3  2  0  0  0  0
  3  4  1  0  0  0  0
  4  5  1  0  0  0  0
  5  6  2  0  0  0  0
  6  7  1  0  0  0  0
  7  8  2  0  0  0  0
  8  4  1  0  0  0  0
  8  9  1  0  0  0  0
  9 10  2  0  0  0  0
 10  2  1  0  0  0  0
 10 11  1  0  0  0  0
  6 12  1  0  0  0  0
 12 13  2  0  0  0  0
 13 14  1  0  0  0  0
 14 15  2  0  0  0  0
 15 16  1  0  0  0  0
 16 17  2  0  0  0  0
 17 12  1  0  0  0  0
M  END
>  <EXTREG>  (ZINC00085438)
ZINC00085438

>  <LOGBIO>
2.5000

$$$$
ZINC00085769
  -MTS-   02131516502D 0   0.00000     0.00000     0

 20 21  0  0  0  0  0  0  0  0999 V2000
    5.1989    1.8022    0.0000 O   0  0  0  0  0  0  0  0  0  0  0  0
    4.3291    2.3026    0.0000 C   0  0  0  0  0  0  0  0  0  0  0  0
    4.3286    3.2974    0.0000 O   0  0  0  0  0  0  0  0  0  0  0  0
    3.4636    1.8017    0.0000 C   0  0  0  0  0  0  0  0  0  0  0  0
    2.5936    2.3017    0.0000 C   0  0  0  0  0  0  0  0  0  0  0  0
    1.7336    1.8017    0.0000 C   0  0  0  0  0  0  0  0  0  0  0  0
    1.7336    0.8017    0.0000 C   0  0  0  0  0  0  0  0  0  0  0  0
    2.5936    0.3017    0.0000 C   0  0  0  0  0  0  0  0  0  0  0  0
    3.4636    0.8017    0.0000 C   0  0  0  0  0  0  0  0  0  0  0  0
    4.3291    0.3009    0.0000 S   0  0  0  0  0  0  0  0  0  0  0  0
    4.3281   -0.6991    0.0000 C   0  0  0  0  0  0  0  0  0  0  0  0
    5.1961   -1.2026    0.0000 C   0  0  0  0  0  0  0  0  0  0  0  0
    5.1931   -2.1974    0.0000 C   0  0  0  0  0  0  0  0  0  0  0  0
    4.3271   -2.6974    0.0000 C   0  0  0  0  0  0  0  0  0  0  0  0
    3.4641   -2.2026    0.0000 C   0  0  0  0  0  0  0  0  0  0  0  0
    3.4621   -1.1991    0.0000 C   0  0  0  0  0  0  0  0  0  0  0  0
    0.8668    2.3004    0.0000 C   0  0  0  0  0  0  0  0  0  0  0  0
    0.3681    1.4336    0.0000 F   0  0  0  0  0  0  0  0  0  0  0  0
    1.3655    3.1672    0.0000 F   0  0  0  0  0  0  0  0  0  0  0  0
    0.0000    2.7991    0.0000 F   0  0  0  0  0  0  0  0  0  0  0  0
  1  2  1  0  0  0  0
  2  3  2  0  0  0  0
  2  4  1  0  0  0  0
  4  5  2  0  0  0  0
  5  6  1  0  0  0  0
  6  7  2  0  0  0  0
  7  8  1  0  0  0  0
  8  9  2  0  0  0  0
  9  4  1  0  0  0  0
  9 10  1  0  0  0  0
 10 11  1  0  0  0  0
 11 12  2  0  0  0  0
 12 13  1  0  0  0  0
 13 14  2  0  0  0  0
 14 15  1  0  0  0  0
 15 16  2  0  0  0  0
 16 11  1  0  0  0  0
  6 17  1  0  0  0  0
 17 18  1  0  0  0  0
 17 19  1  0  0  0  0
 17 20  1  0  0  0  0
M  END
>  <EXTREG>  (ZINC00085769)
ZINC00085769

>  <LOGBIO>
2.5000

$$$$
ZINC00086353
  -MTS-   02131516502D 0   0.00000     0.00000     0

 20 21  0  0  1  0  0  0  0  0999 V2000
    0.6000   -0.6162    0.0000 C   0  0  0  0  0  0  0  0  0  0  0  0
    1.6000   -0.6127    0.0000 C   0  0  0  0  0  0  0  0  0  0  0  0
    1.5965    0.3873    0.0000 C   0  0  0  0  0  0  0  0  0  0  0  0
    1.6035   -1.6127    0.0000 C   0  0  0  0  0  0  0  0  0  0  0  0
    2.6000   -0.6092    0.0000 C   0  0  0  0  0  0  0  0  0  0  0  0
    3.1056   -1.4759    0.0000 O   0  0  0  0  0  0  0  0  0  0  0  0
    4.1004   -1.4704    0.0000 C   0  0  0  0  0  0  0  0  0  0  0  0
    4.6065   -2.3354    0.0000 C   0  0  0  0  0  0  0  0  0  0  0  0
    5.6065   -2.3299    0.0000 C   0  0  0  0  0  0  0  0  0  0  0  0
    6.1016   -1.4571    0.0000 C   0  0  0  0  0  0  0  0  0  0  0  0
    5.5969   -0.5999    0.0000 C   0  0  0  0  0  0  0  0  0  0  0  0
    4.5982   -0.6032    0.0000 C   0  0  0  0  0  0  0  0  0  0  0  0
    4.1013    0.2586    0.0000 C   0  0  1  0  0  0  0  0  0  0  0  0
    3.0978    0.2581    0.0000 C   0  0  0  0  0  0  0  0  0  0  0  0
    4.6013    1.1246    0.0000 C   0  0  0  0  0  0  0  0  0  0  0  0
    5.6013    1.1246    0.0000 C   0  0  0  0  0  0  0  0  0  0  0  0
    6.6013    1.1246    0.0000 N   0  0  0  0  0  0  0  0  0  0  0  0
    4.1013    1.9907    0.0000 C   0  0  0  0  0  0  0  0  0  0  0  0
    3.6013    2.8567    0.0000 N   0  0  0  0  0  0  0  0  0  0  0  0
    3.8011    0.7782    0.0000 H   0  0  0  0  0  0  0  0  0  0  0  0
  1  2  1  0  0  0  0
  2  3  1  0  0  0  0
  2  4  1  0  0  0  0
  2  5  1  0  0  0  0
  5  6  1  0  0  0  0
  6  7  1  0  0  0  0
  7  8  1  0  0  0  0
  8  9  2  0  0  0  0
  9 10  1  0  0  0  0
 10 11  2  0  0  0  0
 11 12  1  0  0  0  0
 12  7  2  0  0  0  0
 12 13  1  0  0  0  0
 13 20  1  6  0  0  0
 13 14  1  0  0  0  0
 14  5  2  0  0  0  0
 13 15  1  1  0  0  0
 15 16  1  0  0  0  0
 16 17  3  0  0  0  0
 15 18  1  0  0  0  0
 18 19  3  0  0  0  0
M  END
>  <EXTREG>  (ZINC00086353)
ZINC00086353

>  <LOGBIO>
2.5000

$$$$
ZINC00086952
  -MTS-   02131516502D 0   0.00000     0.00000     0

 22 25  0  0  0  0  0  0  0  0999 V2000
    5.1367   -2.0585    0.0000 O   0  0  0  0  0  0  0  0  0  0  0  0
    4.5481   -1.2500    0.0000 C   0  0  0  0  0  0  0  0  0  0  0  0
    4.8581   -0.2900    0.0000 N   0  0  0  0  0  0  0  0  0  0  0  0
    4.0481    0.2900    0.0000 C   0  0  0  0  0  0  0  0  0  0  0  0
    3.7381    1.2500    0.0000 N   0  0  0  0  0  0  0  0  0  0  0  0
    2.7381    1.2500    0.0000 C   0  0  0  0  0  0  0  0  0  0  0  0
    2.1496    2.0585    0.0000 O   0  0  0  0  0  0  0  0  0  0  0  0
    2.4281    0.2900    0.0000 N   0  0  0  0  0  0  0  0  0  0  0  0
    3.2381   -0.2900    0.0000 C   0  0  0  0  0  0  0  0  0  0  0  0
    3.5481   -1.2500    0.0000 N   0  0  0  0  0  0  0  0  0  0  0  0
    2.2691   -0.9978    0.0000 C   0  0  0  0  0  0  0  0  0  0  0  0
    1.3510   -0.5929    0.0000 C   0  0  0  0  0  0  0  0  0  0  0  0
    0.5489   -1.1813    0.0000 C   0  0  0  0  0  0  0  0  0  0  0  0
    0.6549   -2.1757    0.0000 C   0  0  0  0  0  0  0  0  0  0  0  0
    1.5631   -2.5816    0.0000 C   0  0  0  0  0  0  0  0  0  0  0  0
    2.3752   -1.9922    0.0000 C   0  0  0  0  0  0  0  0  0  0  0  0
    5.0172    0.9978    0.0000 C   0  0  0  0  0  0  0  0  0  0  0  0
    5.9353    0.5929    0.0000 C   0  0  0  0  0  0  0  0  0  0  0  0
    6.7374    1.1813    0.0000 C   0  0  0  0  0  0  0  0  0  0  0  0
    6.6313    2.1757    0.0000 C   0  0  0  0  0  0  0  0  0  0  0  0
    5.7231    2.5816    0.0000 C   0  0  0  0  0  0  0  0  0  0  0  0
    4.9111    1.9922    0.0000 C   0  0  0  0  0  0  0  0  0  0  0  0
  1  2  2  0  0  0  0
  2  3  1  0  0  0  0
  3  4  1  0  0  0  0
  4  5  1  0  0  0  0
  5  6  1  0  0  0  0
  6  7  2  0  0  0  0
  6  8  1  0  0  0  0
  8  9  1  0  0  0  0
  9  4  1  0  0  0  0
  9 10  1  0  0  0  0
 10  2  1  0  0  0  0
  9 11  1  0  0  0  0
 11 12  2  0  0  0  0
 12 13  1  0  0  0  0
 13 14  2  0  0  0  0
 14 15  1  0  0  0  0
 15 16  2  0  0  0  0
 16 11  1  0  0  0  0
  4 17  1  0  0  0  0
 17 18  2  0  0  0  0
 18 19  1  0  0  0  0
 19 20  2  0  0  0  0
 20 21  1  0  0  0  0
 21 22  2  0  0  0  0
 22 17  1  0  0  0  0
M  END
>  <EXTREG>  (ZINC00086952)
ZINC00086952

>  <LOGBIO>
2.5000

$$$$
ZINC00087504
  -MTS-   02131516502D 0   0.00000     0.00000     0

 15 16  0  0  0  0  0  0  0  0999 V2000
    2.3669   -3.1895    0.0000 N   0  0  0  0  0  0  0  0  0  0  0  0
    2.7737   -2.2723    0.0000 C   0  0  0  0  0  0  0  0  0  0  0  0
    3.7630   -2.1679    0.0000 O   0  0  0  0  0  0  0  0  0  0  0  0
    2.1852   -1.4638    0.0000 C   0  0  0  0  0  0  0  0  0  0  0  0
    2.4952   -0.5038    0.0000 C   0  0  0  0  0  0  0  0  0  0  0  0
    1.6852    0.0762    0.0000 C   0  0  0  0  0  0  0  0  0  0  0  0
    0.8752   -0.5038    0.0000 S   0  0  0  0  0  0  0  0  0  0  0  0
    1.1852   -1.4638    0.0000 C   0  0  0  0  0  0  0  0  0  0  0  0
    0.5967   -2.2723    0.0000 N   0  0  0  0  0  0  0  0  0  0  0  0
    1.6852    1.0762    0.0000 C   0  0  0  0  0  0  0  0  0  0  0  0
    2.5537    1.5788    0.0000 C   0  0  0  0  0  0  0  0  0  0  0  0
    2.5517    2.5736    0.0000 C   0  0  0  0  0  0  0  0  0  0  0  0
    1.6861    3.0744    0.0000 C   0  0  0  0  0  0  0  0  0  0  0  0
    0.8226    2.5805    0.0000 C   0  0  0  0  0  0  0  0  0  0  0  0
    0.8196    1.5771    0.0000 C   0  0  0  0  0  0  0  0  0  0  0  0
  1  2  1  0  0  0  0
  2  3  2  0  0  0  0
  2  4  1  0  0  0  0
  4  5  1  0  0  0  0
  5  6  2  0  0  0  0
  6  7  1  0  0  0  0
  7  8  1  0  0  0  0
  8  4  2  0  0  0  0
  8  9  1  0  0  0  0
  6 10  1  0  0  0  0
 10 11  2  0  0  0  0
 11 12  1  0  0  0  0
 12 13  2  0  0  0  0
 13 14  1  0  0  0  0
 14 15  2  0  0  0  0
 15 10  1  0  0  0  0
M  END
>  <EXTREG>  (ZINC00087504)
ZINC00087504

>  <LOGBIO>
2.5000

$$$$
ZINC00088975
  -MTS-   02131516502D 0   0.00000     0.00000     0

 21 22  0  0  1  0  0  0  0  0999 V2000
    4.3371   -0.6834    0.0000 C   0  0  0  0  0  0  0  0  0  0  0  0
    3.4706   -0.1842    0.0000 C   0  0  0  0  0  0  0  0  0  0  0  0
    2.6050   -0.6851    0.0000 C   0  0  1  0  0  0  0  0  0  0  0  0
    1.7350   -0.1851    0.0000 C   0  0  1  0  0  0  0  0  0  0  0  0
    0.8750   -0.6851    0.0000 O   0  0  0  0  0  0  0  0  0  0  0  0
    0.8750   -1.6851    0.0000 C   0  0  0  0  0  0  0  0  0  0  0  0
    0.0083   -2.1838    0.0000 O   0  0  0  0  0  0  0  0  0  0  0  0
    1.7350   -2.1851    0.0000 C   0  0  0  0  0  0  0  0  0  0  0  0
    1.0902   -2.9494    0.0000 C   0  0  0  0  0  0  0  0  0  0  0  0
    2.3761   -2.9526    0.0000 C   0  0  0  0  0  0  0  0  0  0  0  0
    2.6050   -1.6851    0.0000 C   0  0  0  0  0  0  0  0  0  0  0  0
    3.4706   -2.1859    0.0000 O   0  0  0  0  0  0  0  0  0  0  0  0
    1.7325    0.8149    0.0000 C   0  0  0  0  0  0  0  0  0  0  0  0
    2.5998    1.3197    0.0000 C   0  0  0  0  0  0  0  0  0  0  0  0
    2.5953    2.3145    0.0000 C   0  0  0  0  0  0  0  0  0  0  0  0
    1.7285    2.8131    0.0000 C   0  0  0  0  0  0  0  0  0  0  0  0
    0.8662    2.3171    0.0000 C   0  0  0  0  0  0  0  0  0  0  0  0
    0.8658    1.3136    0.0000 C   0  0  0  0  0  0  0  0  0  0  0  0
    0.0000    0.8132    0.0000 F   0  0  0  0  0  0  0  0  0  0  0  0
    2.2540    0.1161    0.0000 H   0  0  0  0  0  0  0  0  0  0  0  0
    3.1248   -0.9848    0.0000 H   0  0  0  0  0  0  0  0  0  0  0  0
  1  2  1  0  0  0  0
  3  2  1  6  0  0  0
  3 21  1  1  0  0  0
  3  4  1  0  0  0  0
  4 20  1  6  0  0  0
  4  5  1  0  0  0  0
  5  6  1  0  0  0  0
  6  7  2  0  0  0  0
  6  8  1  0  0  0  0
  8  9  1  0  0  0  0
  8 10  1  0  0  0  0
  8 11  1  0  0  0  0
 11  3  1  0  0  0  0
 11 12  2  0  0  0  0
  4 13  1  1  0  0  0
 13 14  2  0  0  0  0
 14 15  1  0  0  0  0
 15 16  2  0  0  0  0
 16 17  1  0  0  0  0
 17 18  2  0  0  0  0
 18 13  1  0  0  0  0
 18 19  1  0  0  0  0
M  END
>  <EXTREG>  (ZINC00088975)
ZINC00088975

>  <LOGBIO>
2.5000

$$$$
ZINC00089381
  -MTS-   02131516502D 0   0.00000     0.00000     0

 22 24  0  0  0  0  0  0  0  0999 V2000
    4.9714    2.2776    0.0000 C   0  0  0  0  0  0  0  0  0  0  0  0
    3.9979    2.0488    0.0000 C   0  0  0  0  0  0  0  0  0  0  0  0
    3.9909    3.0487    0.0000 C   0  0  0  0  0  0  0  0  0  0  0  0
    3.0249    2.2632    0.0000 N   0  0  0  0  0  0  0  0  0  0  0  0
    2.2501    1.6386    0.0000 C   0  0  0  0  0  0  0  0  0  0  0  0
    1.3801    2.1386    0.0000 C   0  0  0  0  0  0  0  0  0  0  0  0
    0.5201    1.6386    0.0000 C   0  0  0  0  0  0  0  0  0  0  0  0
    0.5201    0.6386    0.0000 C   0  0  0  0  0  0  0  0  0  0  0  0
    1.3801    0.1386    0.0000 C   0  0  0  0  0  0  0  0  0  0  0  0
    2.2501    0.6386    0.0000 C   0  0  0  0  0  0  0  0  0  0  0  0
    3.0406    0.0224    0.0000 C   0  0  0  0  0  0  0  0  0  0  0  0
    2.7429   -0.9367    0.0000 N   0  0  0  0  0  0  0  0  0  0  0  0
    3.4199   -1.6655    0.0000 N   0  0  0  0  0  0  0  0  0  0  0  0
    4.3954   -1.4454    0.0000 C   0  0  0  0  0  0  0  0  0  0  0  0
    5.0726   -2.1812    0.0000 S   0  0  0  0  0  0  0  0  0  0  0  0
    6.0518   -1.9618    0.0000 C   0  0  0  0  0  0  0  0  0  0  0  0
    6.7247   -2.6945    0.0000 C   0  0  0  0  0  0  0  0  0  0  0  0
    7.7039   -2.4751    0.0000 O   0  0  0  0  0  0  0  0  0  0  0  0
    6.4256   -3.6487    0.0000 O   0  0  0  0  0  0  0  0  0  0  0  0
    4.6938   -0.4965    0.0000 N   0  0  0  0  0  0  0  0  0  0  0  0
    4.0131    0.2418    0.0000 C   0  0  0  0  0  0  0  0  0  0  0  0
    4.4371    1.1504    0.0000 O   0  0  0  0  0  0  0  0  0  0  0  0
  1  2  1  0  0  0  0
  2  3  1  0  0  0  0
  2  4  1  0  0  0  0
  4  5  1  0  0  0  0
  5  6  2  0  0  0  0
  6  7  1  0  0  0  0
  7  8  2  0  0  0  0
  8  9  1  0  0  0  0
  9 10  2  0  0  0  0
 10  5  1  0  0  0  0
 10 11  1  0  0  0  0
 11 12  1  0  0  0  0
 12 13  2  0  0  0  0
 13 14  1  0  0  0  0
 14 15  1  0  0  0  0
 15 16  1  0  0  0  0
 16 17  1  0  0  0  0
 17 18  1  0  0  0  0
 17 19  2  0  0  0  0
 14 20  2  0  0  0  0
 20 21  1  0  0  0  0
 21 11  2  0  0  0  0
 21 22  1  0  0  0  0
 22  2  1  0  0  0  0
M  END
>  <EXTREG>  (ZINC00089381)
ZINC00089381

>  <LOGBIO>
2.5000

$$$$
ZINC00089604
  -MTS-   02131516502D 0   0.00000     0.00000     0

 19 20  0  0  1  0  0  0  0  0999 V2000
    3.1863    2.7403    0.0000 C   0  0  0  0  0  0  0  0  0  0  0  0
    2.3208    2.2394    0.0000 C   0  0  2  0  0  0  0  0  0  0  0  0
    1.4508    2.7394    0.0000 C   0  0  0  0  0  0  0  0  0  0  0  0
    0.5908    2.2394    0.0000 C   0  0  0  0  0  0  0  0  0  0  0  0
    0.5908    1.2394    0.0000 C   0  0  0  0  0  0  0  0  0  0  0  0
    1.4508    0.7394    0.0000 C   0  0  0  0  0  0  0  0  0  0  0  0
    2.3208    1.2394    0.0000 N   0  0  0  0  0  0  0  0  0  0  0  0
    3.1863    0.7386    0.0000 C   0  0  0  0  0  0  0  0  0  0  0  0
    4.0528    1.2377    0.0000 O   0  0  0  0  0  0  0  0  0  0  0  0
    3.1853   -0.2614    0.0000 C   0  0  0  0  0  0  0  0  0  0  0  0
    2.3163   -0.7631    0.0000 C   0  0  0  0  0  0  0  0  0  0  0  0
    2.3174   -1.7579    0.0000 C   0  0  0  0  0  0  0  0  0  0  0  0
    1.4511   -2.2575    0.0000 F   0  0  0  0  0  0  0  0  0  0  0  0
    3.1824   -2.2596    0.0000 C   0  0  0  0  0  0  0  0  0  0  0  0
    3.1789   -3.2596    0.0000 F   0  0  0  0  0  0  0  0  0  0  0  0
    4.0464   -1.7666    0.0000 C   0  0  0  0  0  0  0  0  0  0  0  0
    4.0504   -0.7631    0.0000 C   0  0  0  0  0  0  0  0  0  0  0  0
    4.9179   -0.2657    0.0000 C   0  0  0  0  0  0  0  0  0  0  0  0
    2.3199    2.8394    0.0000 H   0  0  0  0  0  0  0  0  0  0  0  0
  2  1  1  1  0  0  0
  2 19  1  6  0  0  0
  2  3  1  0  0  0  0
  3  4  1  0  0  0  0
  4  5  1  0  0  0  0
  5  6  1  0  0  0  0
  6  7  1  0  0  0  0
  7  2  1  0  0  0  0
  7  8  1  0  0  0  0
  8  9  2  0  0  0  0
  8 10  1  0  0  0  0
 10 11  2  0  0  0  0
 11 12  1  0  0  0  0
 12 13  1  0  0  0  0
 12 14  2  0  0  0  0
 14 15  1  0  0  0  0
 14 16  1  0  0  0  0
 16 17  2  0  0  0  0
 17 10  1  0  0  0  0
 17 18  1  0  0  0  0
M  END
>  <EXTREG>  (ZINC00089604)
ZINC00089604

>  <LOGBIO>
2.5000

$$$$
ZINC00090514
  -MTS-   02131516502D 0   0.00000     0.00000     0

 17 18  0  0  0  0  0  0  0  0999 V2000
    7.1467    1.8846    0.0000 C   0  0  0  0  0  0  0  0  0  0  0  0
    6.7403    0.9671    0.0000 N   0  0  0  0  0  0  0  0  0  0  0  0
    7.3293    0.1589    0.0000 C   0  0  0  0  0  0  0  0  0  0  0  0
    5.7511    0.8622    0.0000 C   0  0  0  0  0  0  0  0  0  0  0  0
    5.3447   -0.0553    0.0000 C   0  0  0  0  0  0  0  0  0  0  0  0
    4.3555   -0.1602    0.0000 S   0  0  0  0  0  0  0  0  0  0  0  0
    3.7670    0.6483    0.0000 C   0  0  0  0  0  0  0  0  0  0  0  0
    4.0770    1.6083    0.0000 N   0  0  0  0  0  0  0  0  0  0  0  0
    3.2670    2.1883    0.0000 N   0  0  0  0  0  0  0  0  0  0  0  0
    2.4570    1.6083    0.0000 N   0  0  0  0  0  0  0  0  0  0  0  0
    2.7670    0.6483    0.0000 N   0  0  0  0  0  0  0  0  0  0  0  0
    2.1785   -0.1602    0.0000 C   0  0  0  0  0  0  0  0  0  0  0  0
    1.1805   -0.0554    0.0000 C   0  0  0  0  0  0  0  0  0  0  0  0
    0.5967   -0.8608    0.0000 C   0  0  0  0  0  0  0  0  0  0  0  0
    1.0017   -1.7751    0.0000 C   0  0  0  0  0  0  0  0  0  0  0  0
    1.9905   -1.8840    0.0000 C   0  0  0  0  0  0  0  0  0  0  0  0
    2.5835   -1.0745    0.0000 C   0  0  0  0  0  0  0  0  0  0  0  0
  1  2  1  0  0  0  0
  2  3  1  0  0  0  0
  2  4  1  0  0  0  0
  4  5  1  0  0  0  0
  5  6  1  0  0  0  0
  6  7  1  0  0  0  0
  7  8  2  0  0  0  0
  8  9  1  0  0  0  0
  9 10  2  0  0  0  0
 10 11  1  0  0  0  0
 11  7  1  0  0  0  0
 11 12  1  0  0  0  0
 12 13  2  0  0  0  0
 13 14  1  0  0  0  0
 14 15  2  0  0  0  0
 15 16  1  0  0  0  0
 16 17  2  0  0  0  0
 17 12  1  0  0  0  0
M  END
>  <EXTREG>  (ZINC00090514)
ZINC00090514

>  <LOGBIO>
2.5000

$$$$
ZINC00091747
  -MTS-   02131516502D 0   0.00000     0.00000     0

 23 25  0  0  1  0  0  0  0  0999 V2000
    4.9087   -2.9402    0.0000 F   0  0  0  0  0  0  0  0  0  0  0  0
    5.3128   -2.0255    0.0000 C   0  0  0  0  0  0  0  0  0  0  0  0
    4.3980   -1.6214    0.0000 F   0  0  0  0  0  0  0  0  0  0  0  0
    6.2275   -2.4296    0.0000 F   0  0  0  0  0  0  0  0  0  0  0  0
    5.7169   -1.1108    0.0000 C   0  0  0  0  0  0  0  0  0  0  0  0
    6.7144   -1.0020    0.0000 C   0  0  0  0  0  0  0  0  0  0  0  0
    7.1145   -0.0912    0.0000 C   0  0  0  0  0  0  0  0  0  0  0  0
    8.1087    0.0167    0.0000 Cl  0  0  0  0  0  0  0  0  0  0  0  0
    6.5252    0.7167    0.0000 C   0  0  0  0  0  0  0  0  0  0  0  0
    5.5358    0.6138    0.0000 C   0  0  0  0  0  0  0  0  0  0  0  0
    5.1275   -0.3029    0.0000 C   0  0  0  0  0  0  0  0  0  0  0  0
    4.1331   -0.4083    0.0000 N   0  0  0  0  0  0  0  0  0  0  0  0
    3.5446    0.4002    0.0000 C   0  0  1  0  0  0  0  0  0  0  0  0
    3.8546    1.3602    0.0000 O   0  0  0  0  0  0  0  0  0  0  0  0
    3.0446    1.9402    0.0000 C   0  0  0  0  0  0  0  0  0  0  0  0
    3.0446    2.9402    0.0000 O   0  0  0  0  0  0  0  0  0  0  0  0
    2.2346    1.3602    0.0000 C   0  0  0  0  0  0  0  0  0  0  0  0
    1.2554    1.5629    0.0000 C   0  0  0  0  0  0  0  0  0  0  0  0
    0.5872    0.8189    0.0000 C   0  0  0  0  0  0  0  0  0  0  0  0
    0.9003   -0.1344    0.0000 C   0  0  0  0  0  0  0  0  0  0  0  0
    1.8742   -0.3371    0.0000 C   0  0  0  0  0  0  0  0  0  0  0  0
    2.5446    0.4002    0.0000 C   0  0  0  0  0  0  0  0  0  0  0  0
    4.1371    0.4949    0.0000 H   0  0  0  0  0  0  0  0  0  0  0  0
  1  2  1  0  0  0  0
  2  3  1  0  0  0  0
  2  4  1  0  0  0  0
  2  5  1  0  0  0  0
  5  6  2  0  0  0  0
  6  7  1  0  0  0  0
  7  8  1  0  0  0  0
  7  9  2  0  0  0  0
  9 10  1  0  0  0  0
 10 11  2  0  0  0  0
 11  5  1  0  0  0  0
 11 12  1  0  0  0  0
 13 12  1  6  0  0  0
 13 23  1  1  0  0  0
 13 14  1  0  0  0  0
 14 15  1  0  0  0  0
 15 16  2  0  0  0  0
 15 17  1  0  0  0  0
 17 18  2  0  0  0  0
 18 19  1  0  0  0  0
 19 20  2  0  0  0  0
 20 21  1  0  0  0  0
 21 22  2  0  0  0  0
 22 13  1  0  0  0  0
 22 17  1  0  0  0  0
M  END
>  <EXTREG>  (ZINC00091747)
ZINC00091747

>  <LOGBIO>
2.5000

$$$$
ZINC00092596
  -MTS-   02131516502D 0   0.00000     0.00000     0

 23 24  0  0  1  0  0  0  0  0999 V2000
    4.0518    3.3676    0.0000 F   0  0  0  0  0  0  0  0  0  0  0  0
    3.1863    2.8668    0.0000 C   0  0  0  0  0  0  0  0  0  0  0  0
    3.6872    2.0012    0.0000 F   0  0  0  0  0  0  0  0  0  0  0  0
    2.6855    3.7323    0.0000 F   0  0  0  0  0  0  0  0  0  0  0  0
    2.3208    2.3659    0.0000 C   0  0  2  0  0  0  0  0  0  0  0  0
    1.4508    2.8659    0.0000 C   0  0  0  0  0  0  0  0  0  0  0  0
    0.5908    2.3659    0.0000 C   0  0  0  0  0  0  0  0  0  0  0  0
    0.5908    1.3659    0.0000 C   0  0  0  0  0  0  0  0  0  0  0  0
    1.4508    0.8659    0.0000 N   0  0  0  0  0  0  0  0  0  0  0  0
    2.3208    1.3659    0.0000 C   0  0  0  0  0  0  0  0  0  0  0  0
    1.4483   -0.1341    0.0000 S   0  0  0  0  0  0  0  0  0  0  0  0
    2.4483   -0.1366    0.0000 O   0  0  0  0  0  0  0  0  0  0  0  0
    0.4483   -0.1316    0.0000 O   0  0  0  0  0  0  0  0  0  0  0  0
    1.4458   -1.1341    0.0000 C   0  0  0  0  0  0  0  0  0  0  0  0
    0.5760   -1.6345    0.0000 C   0  0  0  0  0  0  0  0  0  0  0  0
    0.5755   -2.6293    0.0000 C   0  0  0  0  0  0  0  0  0  0  0  0
    1.4398   -3.1323    0.0000 C   0  0  0  0  0  0  0  0  0  0  0  0
    2.3045   -2.6405    0.0000 C   0  0  0  0  0  0  0  0  0  0  0  0
    2.3100   -1.6371    0.0000 C   0  0  0  0  0  0  0  0  0  0  0  0
    3.5256   -0.9426    0.0000 N   0  3  0  0  0  0  0  0  0  0  0  0
    3.5306    0.0609    0.0000 O   0  5  0  0  0  0  0  0  0  0  0  0
    4.3851   -1.4434    0.0000 O   0  0  0  0  0  0  0  0  0  0  0  0
    2.3199    2.9659    0.0000 H   0  0  0  0  0  0  0  0  0  0  0  0
  1  2  1  0  0  0  0
  2  3  1  0  0  0  0
  2  4  1  0  0  0  0
  5  2  1  1  0  0  0
  5 23  1  6  0  0  0
  5  6  1  0  0  0  0
  6  7  1  0  0  0  0
  7  8  1  0  0  0  0
  8  9  1  0  0  0  0
  9 10  1  0  0  0  0
 10  5  1  0  0  0  0
  9 11  1  0  0  0  0
 11 12  2  0  0  0  0
 11 13  2  0  0  0  0
 11 14  1  0  0  0  0
 14 15  2  0  0  0  0
 15 16  1  0  0  0  0
 16 17  2  0  0  0  0
 17 18  1  0  0  0  0
 18 19  2  0  0  0  0
 19 14  1  0  0  0  0
 19 20  1  0  0  0  0
 20 21  1  0  0  0  0
 20 22  2  0  0  0  0
M  CHG  2  20   1  21  -1
M  END
>  <EXTREG>  (ZINC00092596)
ZINC00092596

>  <LOGBIO>
2.5000

$$$$
ZINC00093061
  -MTS-   02131516502D 0   0.00000     0.00000     0

 15 16  0  0  1  0  0  0  0  0999 V2000
    4.2092   -2.9738    0.0000 O   0  0  0  0  0  0  0  0  0  0  0  0
    3.6207   -2.1653    0.0000 C   0  0  0  0  0  0  0  0  0  0  0  0
    3.9307   -1.2053    0.0000 C   0  0  0  0  0  0  0  0  0  0  0  0
    3.1207   -0.6253    0.0000 C   0  0  2  0  0  0  0  0  0  0  0  0
    2.3107   -1.2053    0.0000 C   0  0  0  0  0  0  0  0  0  0  0  0
    2.6207   -2.1653    0.0000 O   0  0  0  0  0  0  0  0  0  0  0  0
    3.1207    0.3747    0.0000 C   0  0  0  0  0  0  0  0  0  0  0  0
    3.9867    0.8747    0.0000 O   0  0  0  0  0  0  0  0  0  0  0  0
    2.2547    0.8747    0.0000 C   0  0  0  0  0  0  0  0  0  0  0  0
    2.2537    1.8781    0.0000 C   0  0  0  0  0  0  0  0  0  0  0  0
    1.3912    2.3738    0.0000 C   0  0  0  0  0  0  0  0  0  0  0  0
    0.5247    1.8746    0.0000 C   0  0  0  0  0  0  0  0  0  0  0  0
    0.5207    0.8799    0.0000 C   0  0  0  0  0  0  0  0  0  0  0  0
    1.3882    0.3756    0.0000 C   0  0  0  0  0  0  0  0  0  0  0  0
    3.6544   -0.3511    0.0000 H   0  0  0  0  0  0  0  0  0  0  0  0
  1  2  2  0  0  0  0
  2  3  1  0  0  0  0
  3  4  1  0  0  0  0
  4 15  1  1  0  0  0
  4  5  1  0  0  0  0
  5  6  1  0  0  0  0
  6  2  1  0  0  0  0
  4  7  1  6  0  0  0
  7  8  2  0  0  0  0
  7  9  1  0  0  0  0
  9 10  2  0  0  0  0
 10 11  1  0  0  0  0
 11 12  2  0  0  0  0
 12 13  1  0  0  0  0
 13 14  2  0  0  0  0
 14  9  1  0  0  0  0
M  END
>  <EXTREG>  (ZINC00093061)
ZINC00093061

>  <LOGBIO>
2.5000

$$$$
ZINC00093177
  -MTS-   02131516502D 0   0.00000     0.00000     0

 24 27  0  0  0  0  0  0  0  0999 V2000
    0.3528    0.2166    0.0000 N   0  0  0  0  0  0  0  0  0  0  0  0
    1.3528    0.2168    0.0000 C   0  0  0  0  0  0  0  0  0  0  0  0
    1.8539   -0.6510    0.0000 N   0  0  0  0  0  0  0  0  0  0  0  0
    1.5472   -1.6120    0.0000 C   0  0  0  0  0  0  0  0  0  0  0  0
    0.6358   -2.0310    0.0000 C   0  0  0  0  0  0  0  0  0  0  0  0
    0.5446   -3.0268    0.0000 C   0  0  0  0  0  0  0  0  0  0  0  0
    1.3653   -3.6041    0.0000 C   0  0  0  0  0  0  0  0  0  0  0  0
    2.2674   -3.1847    0.0000 C   0  0  0  0  0  0  0  0  0  0  0  0
    2.3592   -2.1893    0.0000 C   0  0  0  0  0  0  0  0  0  0  0  0
    3.1672   -1.6065    0.0000 N   0  0  0  0  0  0  0  0  0  0  0  0
    2.8539   -0.6476    0.0000 C   0  0  0  0  0  0  0  0  0  0  0  0
    3.3510    0.2186    0.0000 C   0  0  0  0  0  0  0  0  0  0  0  0
    4.3510    0.2186    0.0000 C   0  0  0  0  0  0  0  0  0  0  0  0
    5.3510    0.2186    0.0000 N   0  0  0  0  0  0  0  0  0  0  0  0
    2.8559    1.0815    0.0000 C   0  0  0  0  0  0  0  0  0  0  0  0
    3.3577    1.9464    0.0000 C   0  0  0  0  0  0  0  0  0  0  0  0
    4.3612    1.9453    0.0000 C   0  0  0  0  0  0  0  0  0  0  0  0
    4.8586    2.8068    0.0000 C   0  0  0  0  0  0  0  0  0  0  0  0
    4.3613    3.6743    0.0000 C   0  0  0  0  0  0  0  0  0  0  0  0
    3.3665    3.6805    0.0000 C   0  0  0  0  0  0  0  0  0  0  0  0
    2.8604    2.8140    0.0000 C   0  0  0  0  0  0  0  0  0  0  0  0
    1.8524    1.0831    0.0000 C   0  0  0  0  0  0  0  0  0  0  0  0
    1.3530    1.9494    0.0000 C   0  0  0  0  0  0  0  0  0  0  0  0
    0.8535    2.8157    0.0000 N   0  0  0  0  0  0  0  0  0  0  0  0
  1  2  1  0  0  0  0
  2  3  1  0  0  0  0
  3  4  1  0  0  0  0
  4  5  2  0  0  0  0
  5  6  1  0  0  0  0
  6  7  2  0  0  0  0
  7  8  1  0  0  0  0
  8  9  2  0  0  0  0
  9  4  1  0  0  0  0
  9 10  1  0  0  0  0
 10 11  2  0  0  0  0
 11  3  1  0  0  0  0
 11 12  1  0  0  0  0
 12 13  1  0  0  0  0
 13 14  3  0  0  0  0
 12 15  2  0  0  0  0
 15 16  1  0  0  0  0
 16 17  2  0  0  0  0
 17 18  1  0  0  0  0
 18 19  2  0  0  0  0
 19 20  1  0  0  0  0
 20 21  2  0  0  0  0
 21 16  1  0  0  0  0
 15 22  1  0  0  0  0
 22  2  2  0  0  0  0
 22 23  1  0  0  0  0
 23 24  3  0  0  0  0
M  END
>  <EXTREG>  (ZINC00093177)
ZINC00093177

>  <LOGBIO>
2.5000

$$$$
ZINC00093700
  -MTS-   02131516502D 0   0.00000     0.00000     0

 18 19  0  0  0  0  0  0  0  0999 V2000
    5.4355   -4.1520    0.0000 C   0  0  0  0  0  0  0  0  0  0  0  0
    4.8445   -3.3453    0.0000 N   0  0  0  0  0  0  0  0  0  0  0  0
    5.2481   -2.4266    0.0000 C   0  0  0  0  0  0  0  0  0  0  0  0
    4.6586   -1.6253    0.0000 C   0  0  0  0  0  0  0  0  0  0  0  0
    3.6644   -1.7328    0.0000 N   0  0  0  0  0  0  0  0  0  0  0  0
    3.2597   -2.6415    0.0000 C   0  0  0  0  0  0  0  0  0  0  0  0
    3.8503   -3.4528    0.0000 C   0  0  0  0  0  0  0  0  0  0  0  0
    3.0754   -0.9246    0.0000 C   0  0  0  0  0  0  0  0  0  0  0  0
    2.0776   -1.0309    0.0000 C   0  0  0  0  0  0  0  0  0  0  0  0
    1.4926   -0.2264    0.0000 C   0  0  0  0  0  0  0  0  0  0  0  0
    0.4948   -0.3327    0.0000 O   0  0  0  0  0  0  0  0  0  0  0  0
    1.8985    0.6876    0.0000 N   0  0  0  0  0  0  0  0  0  0  0  0
    1.3100    1.4960    0.0000 C   0  0  0  0  0  0  0  0  0  0  0  0
    1.6200    2.4560    0.0000 C   0  0  0  0  0  0  0  0  0  0  0  0
    0.8100    3.0360    0.0000 C   0  0  0  0  0  0  0  0  0  0  0  0
    0.8100    4.0360    0.0000 C   0  0  0  0  0  0  0  0  0  0  0  0
    0.0000    2.4560    0.0000 O   0  0  0  0  0  0  0  0  0  0  0  0
    0.3100    1.4960    0.0000 N   0  0  0  0  0  0  0  0  0  0  0  0
  1  2  1  0  0  0  0
  2  3  1  0  0  0  0
  3  4  1  0  0  0  0
  4  5  1  0  0  0  0
  5  6  1  0  0  0  0
  6  7  1  0  0  0  0
  7  2  1  0  0  0  0
  5  8  1  0  0  0  0
  8  9  1  0  0  0  0
  9 10  1  0  0  0  0
 10 11  2  0  0  0  0
 10 12  1  0  0  0  0
 12 13  1  0  0  0  0
 13 14  1  0  0  0  0
 14 15  2  0  0  0  0
 15 16  1  0  0  0  0
 15 17  1  0  0  0  0
 17 18  1  0  0  0  0
 18 13  2  0  0  0  0
M  END
>  <EXTREG>  (ZINC00093700)
ZINC00093700

>  <LOGBIO>
2.5000

$$$$
ZINC00094456
  -MTS-   02131516502D 0   0.00000     0.00000     0

 20 22  0  0  0  0  0  0  0  0999 V2000
    3.1757   -1.8718    0.0000 C   0  0  0  0  0  0  0  0  0  0  0  0
    4.1699   -1.7644    0.0000 C   0  0  0  0  0  0  0  0  0  0  0  0
    4.7629   -2.5739    0.0000 C   0  0  0  0  0  0  0  0  0  0  0  0
    4.3601   -3.4892    0.0000 Cl  0  0  0  0  0  0  0  0  0  0  0  0
    5.7517   -2.4650    0.0000 C   0  0  0  0  0  0  0  0  0  0  0  0
    6.1567   -1.5507    0.0000 C   0  0  0  0  0  0  0  0  0  0  0  0
    5.5729   -0.7453    0.0000 C   0  0  0  0  0  0  0  0  0  0  0  0
    4.5749   -0.8501    0.0000 C   0  0  0  0  0  0  0  0  0  0  0  0
    3.9864   -0.0416    0.0000 N   0  0  0  0  0  0  0  0  0  0  0  0
    4.3923    0.8723    0.0000 C   0  0  0  0  0  0  0  0  0  0  0  0
    3.8038    1.6808    0.0000 C   0  0  0  0  0  0  0  0  0  0  0  0
    4.1138    2.6408    0.0000 N   0  0  0  0  0  0  0  0  0  0  0  0
    3.3038    3.2208    0.0000 N   0  0  0  0  0  0  0  0  0  0  0  0
    2.4938    2.6408    0.0000 C   0  0  0  0  0  0  0  0  0  0  0  0
    1.5648    2.9886    0.0000 C   0  0  0  0  0  0  0  0  0  0  0  0
    0.7047    2.4785    0.0000 C   0  0  0  0  0  0  0  0  0  0  0  0
    0.5608    1.4862    0.0000 C   0  0  0  0  0  0  0  0  0  0  0  0
    1.2535    0.7693    0.0000 C   0  0  0  0  0  0  0  0  0  0  0  0
    2.2520    0.8500    0.0000 C   0  0  0  0  0  0  0  0  0  0  0  0
    2.8038    1.6808    0.0000 N   0  0  0  0  0  0  0  0  0  0  0  0
  1  2  1  0  0  0  0
  2  3  2  0  0  0  0
  3  4  1  0  0  0  0
  3  5  1  0  0  0  0
  5  6  2  0  0  0  0
  6  7  1  0  0  0  0
  7  8  2  0  0  0  0
  8  2  1  0  0  0  0
  8  9  1  0  0  0  0
  9 10  1  0  0  0  0
 10 11  1  0  0  0  0
 11 12  2  0  0  0  0
 12 13  1  0  0  0  0
 13 14  2  0  0  0  0
 14 15  1  0  0  0  0
 15 16  1  0  0  0  0
 16 17  1  0  0  0  0
 17 18  1  0  0  0  0
 18 19  1  0  0  0  0
 19 20  1  0  0  0  0
 20 11  1  0  0  0  0
 20 14  1  0  0  0  0
M  END
>  <EXTREG>  (ZINC00094456)
ZINC00094456

>  <LOGBIO>
2.5000

$$$$
ZINC00095064
  -MTS-   02131516502D 0   0.00000     0.00000     0

 26 29  0  0  0  0  0  0  0  0999 V2000
    3.7263   -3.1678    0.0000 C   0  0  0  0  0  0  0  0  0  0  0  0
    4.1331   -2.2506    0.0000 C   0  0  0  0  0  0  0  0  0  0  0  0
    5.1224   -2.1462    0.0000 C   0  0  0  0  0  0  0  0  0  0  0  0
    3.5446   -1.4421    0.0000 N   0  0  0  0  0  0  0  0  0  0  0  0
    3.8546   -0.4821    0.0000 C   0  0  0  0  0  0  0  0  0  0  0  0
    3.0446    0.0979    0.0000 C   0  0  0  0  0  0  0  0  0  0  0  0
    3.0446    1.0979    0.0000 C   0  0  0  0  0  0  0  0  0  0  0  0
    3.9106    1.5979    0.0000 C   0  0  0  0  0  0  0  0  0  0  0  0
    4.0170    2.6011    0.0000 N   0  0  0  0  0  0  0  0  0  0  0  0
    4.9927    2.8024    0.0000 C   0  0  0  0  0  0  0  0  0  0  0  0
    5.3986    3.7163    0.0000 O   0  0  0  0  0  0  0  0  0  0  0  0
    5.4975    1.9435    0.0000 N   0  0  0  0  0  0  0  0  0  0  0  0
    6.4926    1.8442    0.0000 C   0  0  0  0  0  0  0  0  0  0  0  0
    7.0789    2.6586    0.0000 C   0  0  0  0  0  0  0  0  0  0  0  0
    8.0686    2.5578    0.0000 C   0  0  0  0  0  0  0  0  0  0  0  0
    8.4810    1.6468    0.0000 C   0  0  0  0  0  0  0  0  0  0  0  0
    7.9038    0.8366    0.0000 C   0  0  0  0  0  0  0  0  0  0  0  0
    6.9050    0.9333    0.0000 C   0  0  0  0  0  0  0  0  0  0  0  0
    4.8245    1.1920    0.0000 C   0  0  0  0  0  0  0  0  0  0  0  0
    5.0342    0.2142    0.0000 O   0  0  0  0  0  0  0  0  0  0  0  0
    2.2346   -0.4821    0.0000 C   0  0  0  0  0  0  0  0  0  0  0  0
    1.2554   -0.2794    0.0000 C   0  0  0  0  0  0  0  0  0  0  0  0
    0.5872   -1.0233    0.0000 C   0  0  0  0  0  0  0  0  0  0  0  0
    0.9003   -1.9767    0.0000 C   0  0  0  0  0  0  0  0  0  0  0  0
    1.8742   -2.1794    0.0000 C   0  0  0  0  0  0  0  0  0  0  0  0
    2.5446   -1.4421    0.0000 C   0  0  0  0  0  0  0  0  0  0  0  0
  1  2  1  0  0  0  0
  2  3  1  0  0  0  0
  2  4  1  0  0  0  0
  4  5  1  0  0  0  0
  5  6  2  0  0  0  0
  6  7  1  0  0  0  0
  7  8  1  0  0  0  0
  8  9  2  0  0  0  0
  9 10  1  0  0  0  0
 10 11  2  0  0  0  0
 10 12  1  0  0  0  0
 12 13  1  0  0  0  0
 13 14  2  0  0  0  0
 14 15  1  0  0  0  0
 15 16  2  0  0  0  0
 16 17  1  0  0  0  0
 17 18  2  0  0  0  0
 18 13  1  0  0  0  0
 12 19  1  0  0  0  0
 19  8  1  0  0  0  0
 19 20  2  0  0  0  0
  6 21  1  0  0  0  0
 21 22  2  0  0  0  0
 22 23  1  0  0  0  0
 23 24  2  0  0  0  0
 24 25  1  0  0  0  0
 25 26  2  0  0  0  0
 26  4  1  0  0  0  0
 26 21  1  0  0  0  0
M  END
>  <EXTREG>  (ZINC00095064)
ZINC00095064

>  <LOGBIO>
2.5000

$$$$
ZINC00095784
  -MTS-   02131516502D 0   0.00000     0.00000     0

 24 27  0  0  1  0  0  0  0  0999 V2000
    0.6104   -3.6739    0.0000 F   0  0  0  0  0  0  0  0  0  0  0  0
    1.1048   -2.8047    0.0000 C   0  0  0  0  0  0  0  0  0  0  0  0
    2.1082   -2.7971    0.0000 C   0  0  0  0  0  0  0  0  0  0  0  0
    2.5982   -1.9314    0.0000 C   0  0  0  0  0  0  0  0  0  0  0  0
    2.0934   -1.0681    0.0000 C   0  0  0  0  0  0  0  0  0  0  0  0
    1.0986   -1.0706    0.0000 C   0  0  0  0  0  0  0  0  0  0  0  0
    0.6000   -1.9414    0.0000 C   0  0  0  0  0  0  0  0  0  0  0  0
    2.5899   -0.2001    0.0000 C   0  0  0  0  0  0  0  0  0  0  0  0
    3.5934   -0.1951    0.0000 C   0  0  0  0  0  0  0  0  0  0  0  0
    4.0855    0.6694    0.0000 C   0  0  2  0  0  0  0  0  0  0  0  0
    3.5855    1.5339    0.0000 N   0  0  0  0  0  0  0  0  0  0  0  0
    3.8955    2.4939    0.0000 N   0  0  0  0  0  0  0  0  0  0  0  0
    3.0855    3.0739    0.0000 C   0  0  0  0  0  0  0  0  0  0  0  0
    2.2755    2.4939    0.0000 N   0  0  0  0  0  0  0  0  0  0  0  0
    2.5855    1.5339    0.0000 C   0  0  0  0  0  0  0  0  0  0  0  0
    2.0873    0.6644    0.0000 N   0  0  0  0  0  0  0  0  0  0  0  0
    5.0855    0.6728    0.0000 C   0  0  0  0  0  0  0  0  0  0  0  0
    5.5851    1.5431    0.0000 C   0  0  0  0  0  0  0  0  0  0  0  0
    6.5799    1.5444    0.0000 C   0  0  0  0  0  0  0  0  0  0  0  0
    7.0837    0.6806    0.0000 C   0  0  0  0  0  0  0  0  0  0  0  0
    6.5927   -0.1846    0.0000 C   0  0  0  0  0  0  0  0  0  0  0  0
    5.5893   -0.1910    0.0000 C   0  0  0  0  0  0  0  0  0  0  0  0
    5.0940   -1.0597    0.0000 Cl  0  0  0  0  0  0  0  0  0  0  0  0
    4.3880    0.1512    0.0000 H   0  0  0  0  0  0  0  0  0  0  0  0
  1  2  1  0  0  0  0
  2  3  2  0  0  0  0
  3  4  1  0  0  0  0
  4  5  2  0  0  0  0
  5  6  1  0  0  0  0
  6  7  2  0  0  0  0
  7  2  1  0  0  0  0
  5  8  1  0  0  0  0
  8  9  1  0  0  0  0
  9 10  1  0  0  0  0
 10 24  1  1  0  0  0
 10 11  1  0  0  0  0
 11 12  1  0  0  0  0
 12 13  2  0  0  0  0
 13 14  1  0  0  0  0
 14 15  2  0  0  0  0
 15 11  1  0  0  0  0
 15 16  1  0  0  0  0
 16  8  2  0  0  0  0
 10 17  1  6  0  0  0
 17 18  2  0  0  0  0
 18 19  1  0  0  0  0
 19 20  2  0  0  0  0
 20 21  1  0  0  0  0
 21 22  2  0  0  0  0
 22 17  1  0  0  0  0
 22 23  1  0  0  0  0
M  END
>  <EXTREG>  (ZINC00095784)
ZINC00095784

>  <LOGBIO>
2.5000

$$$$
ZINC00097692
  -MTS-   02131516502D 0   0.00000     0.00000     0

 15 16  0  0  0  0  0  0  0  0999 V2000
    3.5063   -1.9832    0.0000 C   0  0  0  0  0  0  0  0  0  0  0  0
    3.8055   -1.4632    0.0000 N   0  0  0  0  0  0  0  0  0  0  0  0
    4.8003   -1.4627    0.0000 C   0  0  0  0  0  0  0  0  0  0  0  0
    3.2045   -0.4245    0.0000 C   0  0  0  0  0  0  0  0  0  0  0  0
    3.7045    0.4455    0.0000 N   0  0  0  0  0  0  0  0  0  0  0  0
    3.2045    1.3055    0.0000 C   0  0  0  0  0  0  0  0  0  0  0  0
    3.5145    2.2655    0.0000 N   0  0  0  0  0  0  0  0  0  0  0  0
    2.7045    2.8455    0.0000 O   0  0  0  0  0  0  0  0  0  0  0  0
    1.8945    2.2655    0.0000 N   0  0  0  0  0  0  0  0  0  0  0  0
    2.2045    1.3055    0.0000 C   0  0  0  0  0  0  0  0  0  0  0  0
    1.7045    0.4455    0.0000 N   0  0  0  0  0  0  0  0  0  0  0  0
    2.2045   -0.4245    0.0000 C   0  0  0  0  0  0  0  0  0  0  0  0
    1.6034   -1.4632    0.0000 N   0  0  0  0  0  0  0  0  0  0  0  0
    0.6000   -1.4627    0.0000 C   0  0  0  0  0  0  0  0  0  0  0  0
    2.0995   -2.3254    0.0000 C   0  0  0  0  0  0  0  0  0  0  0  0
  1  2  1  0  0  0  0
  2  3  1  0  0  0  0
  2  4  1  0  0  0  0
  4  5  2  0  0  0  0
  5  6  1  0  0  0  0
  6  7  2  0  0  0  0
  7  8  1  0  0  0  0
  8  9  1  0  0  0  0
  9 10  2  0  0  0  0
 10  6  1  0  0  0  0
 10 11  1  0  0  0  0
 11 12  2  0  0  0  0
 12  4  1  0  0  0  0
 12 13  1  0  0  0  0
 13 14  1  0  0  0  0
 13 15  1  0  0  0  0
M  END
>  <EXTREG>  (ZINC00097692)
ZINC00097692

>  <LOGBIO>
2.5000

$$$$
ZINC00098967
  -MTS-   02131516502D 0   0.00000     0.00000     0

 18 19  0  0  1  0  0  0  0  0999 V2000
    3.6530   -1.3742    0.0000 C   0  0  0  0  0  0  0  0  0  0  0  0
    4.0598   -0.4569    0.0000 C   0  0  0  0  0  0  0  0  0  0  0  0
    5.0491   -0.3526    0.0000 O   0  0  0  0  0  0  0  0  0  0  0  0
    3.4713    0.3515    0.0000 N   0  0  0  0  0  0  0  0  0  0  0  0
    3.7813    1.3115    0.0000 C   0  0  2  0  0  0  0  0  0  0  0  0
    2.9713    1.8915    0.0000 C   0  0  0  0  0  0  0  0  0  0  0  0
    2.1613    1.3115    0.0000 S   0  0  0  0  0  0  0  0  0  0  0  0
    2.4713    0.3515    0.0000 C   0  0  2  0  0  0  0  0  0  0  0  0
    1.8828   -0.4569    0.0000 C   0  0  0  0  0  0  0  0  0  0  0  0
    0.8740   -0.4569    0.0000 S   0  0  0  0  0  0  0  0  0  0  0  0
    0.5710   -1.4060    0.0000 C   0  0  0  0  0  0  0  0  0  0  0  0
    1.3718   -1.9986    0.0000 C   0  0  0  0  0  0  0  0  0  0  0  0
    2.1901   -1.4086    0.0000 C   0  0  0  0  0  0  0  0  0  0  0  0
    4.7310    1.6247    0.0000 C   0  0  0  0  0  0  0  0  0  0  0  0
    5.4800    0.9569    0.0000 O   0  0  0  0  0  0  0  0  0  0  0  0
    4.9341    2.5985    0.0000 O   0  0  0  0  0  0  0  0  0  0  0  0
    2.7435   -0.1832    0.0000 H   0  0  0  0  0  0  0  0  0  0  0  0
    4.2069    0.8886    0.0000 H   0  0  0  0  0  0  0  0  0  0  0  0
  1  2  1  0  0  0  0
  2  3  2  0  0  0  0
  2  4  1  0  0  0  0
  4  5  1  0  0  0  0
  5 18  1  1  0  0  0
  5  6  1  0  0  0  0
  6  7  1  0  0  0  0
  7  8  1  0  0  0  0
  8 17  1  6  0  0  0
  8  4  1  0  0  0  0
  8  9  1  1  0  0  0
  9 10  1  0  0  0  0
 10 11  1  0  0  0  0
 11 12  2  0  0  0  0
 12 13  1  0  0  0  0
 13  9  2  0  0  0  0
  5 14  1  6  0  0  0
 14 15  1  0  0  0  0
 14 16  2  0  0  0  0
M  END
>  <EXTREG>  (ZINC00098967)
ZINC00098967

>  <LOGBIO>
2.5000

$$$$
ZINC00100259
  -MTS-   02131516502D 0   0.00000     0.00000     0

 15 16  0  0  0  0  0  0  0  0999 V2000
    3.1582    1.6521    0.0000 O   0  0  0  0  0  0  0  0  0  0  0  0
    2.1812    1.4390    0.0000 C   0  0  0  0  0  0  0  0  0  0  0  0
    1.4273    2.1094    0.0000 C   0  0  0  0  0  0  0  0  0  0  0  0
    0.5702    1.6015    0.0000 C   0  0  0  0  0  0  0  0  0  0  0  0
    0.7749    0.6266    0.0000 C   0  0  0  0  0  0  0  0  0  0  0  0
    0.1058   -0.1166    0.0000 O   0  0  0  0  0  0  0  0  0  0  0  0
    1.7785    0.5237    0.0000 N   0  0  0  0  0  0  0  0  0  0  0  0
    2.2815   -0.3406    0.0000 C   0  0  0  0  0  0  0  0  0  0  0  0
    1.7837   -1.2118    0.0000 C   0  0  0  0  0  0  0  0  0  0  0  0
    2.2858   -2.0706    0.0000 C   0  0  0  0  0  0  0  0  0  0  0  0
    3.2858   -2.0681    0.0000 C   0  0  0  0  0  0  0  0  0  0  0  0
    3.7837   -1.2068    0.0000 C   0  0  0  0  0  0  0  0  0  0  0  0
    3.2815   -0.3381    0.0000 C   0  0  0  0  0  0  0  0  0  0  0  0
    4.7837   -1.2068    0.0000 C   0  0  0  0  0  0  0  0  0  0  0  0
    5.7837   -1.2068    0.0000 C   0  0  0  0  0  0  0  0  0  0  0  0
  1  2  2  0  0  0  0
  2  3  1  0  0  0  0
  3  4  1  0  0  0  0
  4  5  1  0  0  0  0
  5  6  2  0  0  0  0
  5  7  1  0  0  0  0
  7  2  1  0  0  0  0
  7  8  1  0  0  0  0
  8  9  2  0  0  0  0
  9 10  1  0  0  0  0
 10 11  2  0  0  0  0
 11 12  1  0  0  0  0
 12 13  2  0  0  0  0
 13  8  1  0  0  0  0
 12 14  1  0  0  0  0
 14 15  3  0  0  0  0
M  END
>  <EXTREG>  (ZINC00100259)
ZINC00100259

>  <LOGBIO>
2.5000

$$$$
ZINC00101963
  -MTS-   02131516502D 0   0.00000     0.00000     0

 21 23  0  0  0  0  0  0  0  0999 V2000
    5.3128   -2.2304    0.0000 Cl  0  0  0  0  0  0  0  0  0  0  0  0
    5.7169   -1.3156    0.0000 C   0  0  0  0  0  0  0  0  0  0  0  0
    6.7144   -1.2069    0.0000 C   0  0  0  0  0  0  0  0  0  0  0  0
    7.1145   -0.2961    0.0000 C   0  0  0  0  0  0  0  0  0  0  0  0
    6.5252    0.5118    0.0000 C   0  0  0  0  0  0  0  0  0  0  0  0
    5.5358    0.4089    0.0000 C   0  0  0  0  0  0  0  0  0  0  0  0
    5.1275   -0.5077    0.0000 C   0  0  0  0  0  0  0  0  0  0  0  0
    4.1331   -0.6132    0.0000 C   0  0  0  0  0  0  0  0  0  0  0  0
    3.7272   -1.5271    0.0000 O   0  0  0  0  0  0  0  0  0  0  0  0
    3.5446    0.1953    0.0000 N   0  0  0  0  0  0  0  0  0  0  0  0
    3.8546    1.1553    0.0000 N   0  0  0  0  0  0  0  0  0  0  0  0
    3.0446    1.7353    0.0000 N   0  0  0  0  0  0  0  0  0  0  0  0
    2.2346    1.1553    0.0000 C   0  0  0  0  0  0  0  0  0  0  0  0
    1.2554    1.3580    0.0000 C   0  0  0  0  0  0  0  0  0  0  0  0
    0.5872    0.6141    0.0000 C   0  0  0  0  0  0  0  0  0  0  0  0
    0.9003   -0.3393    0.0000 C   0  0  0  0  0  0  0  0  0  0  0  0
    1.8742   -0.5420    0.0000 C   0  0  0  0  0  0  0  0  0  0  0  0
    2.5446    0.1953    0.0000 C   0  0  0  0  0  0  0  0  0  0  0  0
    6.9316    1.4255    0.0000 N   0  3  0  0  0  0  0  0  0  0  0  0
    7.9294    1.5313    0.0000 O   0  5  0  0  0  0  0  0  0  0  0  0
    6.3470    2.2304    0.0000 O   0  0  0  0  0  0  0  0  0  0  0  0
  1  2  1  0  0  0  0
  2  3  2  0  0  0  0
  3  4  1  0  0  0  0
  4  5  2  0  0  0  0
  5  6  1  0  0  0  0
  6  7  2  0  0  0  0
  7  2  1  0  0  0  0
  7  8  1  0  0  0  0
  8  9  2  0  0  0  0
  8 10  1  0  0  0  0
 10 11  1  0  0  0  0
 11 12  2  0  0  0  0
 12 13  1  0  0  0  0
 13 14  2  0  0  0  0
 14 15  1  0  0  0  0
 15 16  2  0  0  0  0
 16 17  1  0  0  0  0
 17 18  2  0  0  0  0
 18 10  1  0  0  0  0
 18 13  1  0  0  0  0
  5 19  1  0  0  0  0
 19 20  1  0  0  0  0
 19 21  2  0  0  0  0
M  CHG  2  19   1  20  -1
M  END
>  <EXTREG>  (ZINC00101963)
ZINC00101963

>  <LOGBIO>
2.5000

$$$$
ZINC00102756
  -MTS-   02131516502D 0   0.00000     0.00000     0

 20 21  0  0  1  0  0  0  0  0999 V2000
    7.2849   -1.7379    0.0000 C   0  0  0  0  0  0  0  0  0  0  0  0
    6.6964   -0.9294    0.0000 C   0  0  2  0  0  0  0  0  0  0  0  0
    7.0064    0.0306    0.0000 C   0  0  0  0  0  0  0  0  0  0  0  0
    6.1964    0.6106    0.0000 C   0  0  0  0  0  0  0  0  0  0  0  0
    6.1964    1.6106    0.0000 O   0  0  0  0  0  0  0  0  0  0  0  0
    5.3864    0.0306    0.0000 N   0  0  0  0  0  0  0  0  0  0  0  0
    5.6964   -0.9294    0.0000 C   0  0  0  0  0  0  0  0  0  0  0  0
    5.1078   -1.7379    0.0000 O   0  0  0  0  0  0  0  0  0  0  0  0
    4.4367    0.3438    0.0000 C   0  0  0  0  0  0  0  0  0  0  0  0
    4.2313    1.3260    0.0000 C   0  0  0  0  0  0  0  0  0  0  0  0
    3.2860    1.6356    0.0000 C   0  0  0  0  0  0  0  0  0  0  0  0
    2.5392    0.9704    0.0000 C   0  0  0  0  0  0  0  0  0  0  0  0
    1.4954    1.3175    0.0000 O   0  0  0  0  0  0  0  0  0  0  0  0
    0.7477    0.6535    0.0000 C   0  0  0  0  0  0  0  0  0  0  0  0
    1.4117   -0.0942    0.0000 F   0  0  0  0  0  0  0  0  0  0  0  0
    0.0837    1.4012    0.0000 F   0  0  0  0  0  0  0  0  0  0  0  0
    0.0000   -0.0105    0.0000 F   0  0  0  0  0  0  0  0  0  0  0  0
    2.7379   -0.0043    0.0000 C   0  0  0  0  0  0  0  0  0  0  0  0
    3.6899   -0.3214    0.0000 C   0  0  0  0  0  0  0  0  0  0  0  0
    7.2888   -0.8347    0.0000 H   0  0  0  0  0  0  0  0  0  0  0  0
  2  1  1  1  0  0  0
  2 20  1  6  0  0  0
  2  3  1  0  0  0  0
  3  4  1  0  0  0  0
  4  5  2  0  0  0  0
  4  6  1  0  0  0  0
  6  7  1  0  0  0  0
  7  2  1  0  0  0  0
  7  8  2  0  0  0  0
  6  9  1  0  0  0  0
  9 10  2  0  0  0  0
 10 11  1  0  0  0  0
 11 12  2  0  0  0  0
 12 13  1  0  0  0  0
 13 14  1  0  0  0  0
 14 15  1  0  0  0  0
 14 16  1  0  0  0  0
 14 17  1  0  0  0  0
 12 18  1  0  0  0  0
 18 19  2  0  0  0  0
 19  9  1  0  0  0  0
M  END
>  <EXTREG>  (ZINC00102756)
ZINC00102756

>  <LOGBIO>
2.5000

$$$$
ZINC00103328
  -MTS-   02131516502D 0   0.00000     0.00000     0

 21 24  0  0  0  0  0  0  0  0999 V2000
    6.7124   -3.0302    0.0000 C   0  0  0  0  0  0  0  0  0  0  0  0
    6.1238   -2.2217    0.0000 N   0  0  0  0  0  0  0  0  0  0  0  0
    6.4338   -1.2617    0.0000 N   0  0  0  0  0  0  0  0  0  0  0  0
    5.6238   -0.6817    0.0000 C   0  0  0  0  0  0  0  0  0  0  0  0
    4.8138   -1.2617    0.0000 C   0  0  0  0  0  0  0  0  0  0  0  0
    3.8346   -1.0590    0.0000 C   0  0  0  0  0  0  0  0  0  0  0  0
    3.5225   -0.1090    0.0000 N   0  0  0  0  0  0  0  0  0  0  0  0
    2.5437    0.0957    0.0000 C   0  0  0  0  0  0  0  0  0  0  0  0
    1.8740   -0.6515    0.0000 C   0  0  0  0  0  0  0  0  0  0  0  0
    0.9007   -0.4459    0.0000 C   0  0  0  0  0  0  0  0  0  0  0  0
    0.5876    0.5039    0.0000 C   0  0  0  0  0  0  0  0  0  0  0  0
    1.2478    1.2480    0.0000 C   0  0  0  0  0  0  0  0  0  0  0  0
    0.9371    2.1998    0.0000 C   0  0  0  0  0  0  0  0  0  0  0  0
    1.6038    2.9451    0.0000 C   0  0  0  0  0  0  0  0  0  0  0  0
    2.5856    2.7377    0.0000 C   0  0  0  0  0  0  0  0  0  0  0  0
    2.8931    1.7916    0.0000 C   0  0  0  0  0  0  0  0  0  0  0  0
    2.2306    1.0455    0.0000 C   0  0  0  0  0  0  0  0  0  0  0  0
    3.1664   -1.8030    0.0000 N   0  0  0  0  0  0  0  0  0  0  0  0
    3.4795   -2.7563    0.0000 C   0  0  0  0  0  0  0  0  0  0  0  0
    4.4535   -2.9590    0.0000 N   0  0  0  0  0  0  0  0  0  0  0  0
    5.1238   -2.2217    0.0000 C   0  0  0  0  0  0  0  0  0  0  0  0
  1  2  1  0  0  0  0
  2  3  1  0  0  0  0
  3  4  2  0  0  0  0
  4  5  1  0  0  0  0
  5  6  2  0  0  0  0
  6  7  1  0  0  0  0
  7  8  1  0  0  0  0
  8  9  2  0  0  0  0
  9 10  1  0  0  0  0
 10 11  2  0  0  0  0
 11 12  1  0  0  0  0
 12 13  1  0  0  0  0
 13 14  2  0  0  0  0
 14 15  1  0  0  0  0
 15 16  2  0  0  0  0
 16 17  1  0  0  0  0
 17  8  1  0  0  0  0
 17 12  2  0  0  0  0
  6 18  1  0  0  0  0
 18 19  2  0  0  0  0
 19 20  1  0  0  0  0
 20 21  2  0  0  0  0
 21  2  1  0  0  0  0
 21  5  1  0  0  0  0
M  END
>  <EXTREG>  (ZINC00103328)
ZINC00103328

>  <LOGBIO>
2.5000

$$$$
ZINC00104023
  -MTS-   02131516502D 0   0.00000     0.00000     0

 19 21  0  0  0  0  0  0  0  0999 V2000
    2.5909    0.7907    0.0000 Cl  0  0  0  0  0  0  0  0  0  0  0  0
    2.0950   -0.0777    0.0000 C   0  0  0  0  0  0  0  0  0  0  0  0
    1.0915   -0.0835    0.0000 C   0  0  0  0  0  0  0  0  0  0  0  0
    0.6000   -0.9483    0.0000 C   0  0  0  0  0  0  0  0  0  0  0  0
    1.1032   -1.8125    0.0000 C   0  0  0  0  0  0  0  0  0  0  0  0
    2.0980   -1.8118    0.0000 C   0  0  0  0  0  0  0  0  0  0  0  0
    2.5982   -0.9419    0.0000 C   0  0  0  0  0  0  0  0  0  0  0  0
    3.5982   -0.9391    0.0000 C   0  0  0  0  0  0  0  0  0  0  0  0
    4.1028   -1.8065    0.0000 O   0  0  0  0  0  0  0  0  0  0  0  0
    4.0937   -0.0765    0.0000 N   0  0  0  0  0  0  0  0  0  0  0  0
    5.0937   -0.0743    0.0000 C   0  0  0  0  0  0  0  0  0  0  0  0
    5.5988   -0.9413    0.0000 C   0  0  0  0  0  0  0  0  0  0  0  0
    6.5936   -0.9363    0.0000 C   0  0  0  0  0  0  0  0  0  0  0  0
    7.0919   -0.0693    0.0000 C   0  0  0  0  0  0  0  0  0  0  0  0
    6.5937    0.7927    0.0000 C   0  0  0  0  0  0  0  0  0  0  0  0
    6.9037    1.7527    0.0000 N   0  0  0  0  0  0  0  0  0  0  0  0
    6.0937    2.3327    0.0000 S   0  0  0  0  0  0  0  0  0  0  0  0
    5.2837    1.7527    0.0000 N   0  0  0  0  0  0  0  0  0  0  0  0
    5.5937    0.7927    0.0000 C   0  0  0  0  0  0  0  0  0  0  0  0
  1  2  1  0  0  0  0
  2  3  2  0  0  0  0
  3  4  1  0  0  0  0
  4  5  2  0  0  0  0
  5  6  1  0  0  0  0
  6  7  2  0  0  0  0
  7  2  1  0  0  0  0
  7  8  1  0  0  0  0
  8  9  2  0  0  0  0
  8 10  1  0  0  0  0
 10 11  1  0  0  0  0
 11 12  2  0  0  0  0
 12 13  1  0  0  0  0
 13 14  2  0  0  0  0
 14 15  1  0  0  0  0
 15 16  2  0  0  0  0
 16 17  1  0  0  0  0
 17 18  1  0  0  0  0
 18 19  2  0  0  0  0
 19 11  1  0  0  0  0
 19 15  1  0  0  0  0
M  END
>  <EXTREG>  (ZINC00104023)
ZINC00104023

>  <LOGBIO>
2.5000

$$$$
ZINC00104840
  -MTS-   02131516502D 0   0.00000     0.00000     0

 17 17  0  0  0  0  0  0  0  0999 V2000
    5.7171   -1.9907    0.0000 C   0  0  0  0  0  0  0  0  0  0  0  0
    4.8486   -1.4881    0.0000 N   0  0  0  0  0  0  0  0  0  0  0  0
    3.9818   -1.9868    0.0000 C   0  0  0  0  0  0  0  0  0  0  0  0
    4.8506   -0.4934    0.0000 C   0  0  0  0  0  0  0  0  0  0  0  0
    3.9821    0.0092    0.0000 C   0  0  0  0  0  0  0  0  0  0  0  0
    3.9841    1.0040    0.0000 O   0  0  0  0  0  0  0  0  0  0  0  0
    3.1156    1.5066    0.0000 C   0  0  0  0  0  0  0  0  0  0  0  0
    3.1126    2.5100    0.0000 O   0  0  0  0  0  0  0  0  0  0  0  0
    2.2501    1.0057    0.0000 C   0  0  0  0  0  0  0  0  0  0  0  0
    1.3801    1.5057    0.0000 C   0  0  0  0  0  0  0  0  0  0  0  0
    0.5201    1.0057    0.0000 C   0  0  0  0  0  0  0  0  0  0  0  0
    0.5201    0.0057    0.0000 C   0  0  0  0  0  0  0  0  0  0  0  0
    1.3801   -0.4943    0.0000 C   0  0  0  0  0  0  0  0  0  0  0  0
    2.2501    0.0057    0.0000 C   0  0  0  0  0  0  0  0  0  0  0  0
    1.3776   -1.4943    0.0000 N   0  3  0  0  0  0  0  0  0  0  0  0
    0.5076   -1.9943    0.0000 O   0  5  0  0  0  0  0  0  0  0  0  0
    2.2376   -1.9943    0.0000 O   0  0  0  0  0  0  0  0  0  0  0  0
  1  2  1  0  0  0  0
  2  3  1  0  0  0  0
  2  4  1  0  0  0  0
  4  5  1  0  0  0  0
  5  6  1  0  0  0  0
  6  7  1  0  0  0  0
  7  8  2  0  0  0  0
  7  9  1  0  0  0  0
  9 10  2  0  0  0  0
 10 11  1  0  0  0  0
 11 12  2  0  0  0  0
 12 13  1  0  0  0  0
 13 14  2  0  0  0  0
 14  9  1  0  0  0  0
 13 15  1  0  0  0  0
 15 16  1  0  0  0  0
 15 17  2  0  0  0  0
M  CHG  2  15   1  16  -1
M  END
>  <EXTREG>  (ZINC00104840)
ZINC00104840

>  <LOGBIO>
2.5000

$$$$
ZINC00107214
  -MTS-   02131516502D 0   0.00000     0.00000     0

 12 12  0  0  0  0  0  0  0  0999 V2000
    4.3321    0.3005    0.0000 C   0  0  0  0  0  0  0  0  0  0  0  0
    3.4623    0.8009    0.0000 C   0  0  0  0  0  0  0  0  0  0  0  0
    3.4618    1.7956    0.0000 O   0  0  0  0  0  0  0  0  0  0  0  0
    2.5968    0.3000    0.0000 C   0  0  0  0  0  0  0  0  0  0  0  0
    1.7268    0.8000    0.0000 C   0  0  0  0  0  0  0  0  0  0  0  0
    1.7243    1.8000    0.0000 O   0  0  0  0  0  0  0  0  0  0  0  0
    0.8668    0.3000    0.0000 N   0  0  0  0  0  0  0  0  0  0  0  0
    0.8668   -0.7000    0.0000 C   0  0  0  0  0  0  0  0  0  0  0  0
    0.0000   -1.1987    0.0000 S   0  0  0  0  0  0  0  0  0  0  0  0
    1.7268   -1.2000    0.0000 N   0  0  0  0  0  0  0  0  0  0  0  0
    2.5968   -0.7000    0.0000 C   0  0  0  0  0  0  0  0  0  0  0  0
    3.4623   -1.2009    0.0000 O   0  0  0  0  0  0  0  0  0  0  0  0
  1  2  1  0  0  0  0
  2  3  2  0  0  0  0
  2  4  1  0  0  0  0
  4  5  1  0  0  0  0
  5  6  2  0  0  0  0
  5  7  1  0  0  0  0
  7  8  1  0  0  0  0
  8  9  2  0  0  0  0
  8 10  1  0  0  0  0
 10 11  1  0  0  0  0
 11  4  1  0  0  0  0
 11 12  2  0  0  0  0
M  END
>  <EXTREG>  (ZINC00107214)
ZINC00107214

>  <LOGBIO>
2.5000

$$$$
ZINC00107533
  -MTS-   02131516502D 0   0.00000     0.00000     0

 22 24  0  0  0  0  0  0  0  0999 V2000
    5.0261    2.5480    0.0000 C   0  0  0  0  0  0  0  0  0  0  0  0
    4.1605    2.0471    0.0000 C   0  0  0  0  0  0  0  0  0  0  0  0
    3.2905    2.5471    0.0000 C   0  0  0  0  0  0  0  0  0  0  0  0
    2.4305    2.0471    0.0000 C   0  0  0  0  0  0  0  0  0  0  0  0
    2.0866    2.9861    0.0000 C   0  0  0  0  0  0  0  0  0  0  0  0
    1.4459    1.8725    0.0000 C   0  0  0  0  0  0  0  0  0  0  0  0
    2.4305    1.0471    0.0000 N   0  0  0  0  0  0  0  0  0  0  0  0
    1.3904    0.4487    0.0000 C   0  0  0  0  0  0  0  0  0  0  0  0
    0.5251    0.9500    0.0000 O   0  0  0  0  0  0  0  0  0  0  0  0
    1.3889   -0.5513    0.0000 C   0  0  0  0  0  0  0  0  0  0  0  0
    0.5196   -1.0526    0.0000 C   0  0  0  0  0  0  0  0  0  0  0  0
    0.5201   -2.0474    0.0000 C   0  0  0  0  0  0  0  0  0  0  0  0
    1.3849   -2.5495    0.0000 C   0  0  0  0  0  0  0  0  0  0  0  0
    1.3809   -3.5495    0.0000 F   0  0  0  0  0  0  0  0  0  0  0  0
    2.2492   -2.0569    0.0000 C   0  0  0  0  0  0  0  0  0  0  0  0
    2.2537   -1.0535    0.0000 C   0  0  0  0  0  0  0  0  0  0  0  0
    3.2905    0.5471    0.0000 C   0  0  0  0  0  0  0  0  0  0  0  0
    3.2934   -0.4542    0.0000 C   0  0  0  0  0  0  0  0  0  0  0  0
    4.1599   -0.9533    0.0000 C   0  0  0  0  0  0  0  0  0  0  0  0
    5.0274   -0.4489    0.0000 C   0  0  0  0  0  0  0  0  0  0  0  0
    5.0233    0.5459    0.0000 C   0  0  0  0  0  0  0  0  0  0  0  0
    4.1605    1.0471    0.0000 C   0  0  0  0  0  0  0  0  0  0  0  0
  1  2  1  0  0  0  0
  2  3  2  0  0  0  0
  3  4  1  0  0  0  0
  4  5  1  0  0  0  0
  4  6  1  0  0  0  0
  4  7  1  0  0  0  0
  7  8  1  0  0  0  0
  8  9  2  0  0  0  0
  8 10  1  0  0  0  0
 10 11  2  0  0  0  0
 11 12  1  0  0  0  0
 12 13  2  0  0  0  0
 13 14  1  0  0  0  0
 13 15  1  0  0  0  0
 15 16  2  0  0  0  0
 16 10  1  0  0  0  0
  7 17  1  0  0  0  0
 17 18  1  0  0  0  0
 18 19  2  0  0  0  0
 19 20  1  0  0  0  0
 20 21  2  0  0  0  0
 21 22  1  0  0  0  0
 22  2  1  0  0  0  0
 22 17  2  0  0  0  0
M  END
>  <EXTREG>  (ZINC00107533)
ZINC00107533

>  <LOGBIO>
2.5000

$$$$
ZINC00108202
  -MTS-   02131516502D 0   0.00000     0.00000     0

 19 21  0  0  0  0  0  0  0  0999 V2000
    4.0605   -3.1746    0.0000 C   0  0  0  0  0  0  0  0  0  0  0  0
    4.4673   -2.2574    0.0000 C   0  0  0  0  0  0  0  0  0  0  0  0
    5.4566   -2.1530    0.0000 O   0  0  0  0  0  0  0  0  0  0  0  0
    3.8788   -1.4489    0.0000 C   0  0  0  0  0  0  0  0  0  0  0  0
    4.1888   -0.4889    0.0000 N   0  0  0  0  0  0  0  0  0  0  0  0
    3.3788    0.0911    0.0000 N   0  0  0  0  0  0  0  0  0  0  0  0
    2.5688   -0.4889    0.0000 N   0  0  0  0  0  0  0  0  0  0  0  0
    2.8788   -1.4489    0.0000 C   0  0  0  0  0  0  0  0  0  0  0  0
    2.2903   -2.2574    0.0000 C   0  0  0  0  0  0  0  0  0  0  0  0
    1.6191   -0.1757    0.0000 C   0  0  0  0  0  0  0  0  0  0  0  0
    0.7999   -0.7644    0.0000 N   0  0  0  0  0  0  0  0  0  0  0  0
    0.0000   -0.1705    0.0000 O   0  0  0  0  0  0  0  0  0  0  0  0
    0.3046    0.7781    0.0000 N   0  0  0  0  0  0  0  0  0  0  0  0
    1.3134    0.7764    0.0000 C   0  0  0  0  0  0  0  0  0  0  0  0
    1.9032    1.5839    0.0000 N   0  0  0  0  0  0  0  0  0  0  0  0
    1.5948    2.5444    0.0000 C   0  0  0  0  0  0  0  0  0  0  0  0
    2.4058    3.1231    0.0000 C   0  0  0  0  0  0  0  0  0  0  0  0
    3.2148    2.5418    0.0000 C   0  0  0  0  0  0  0  0  0  0  0  0
    2.9032    1.5823    0.0000 C   0  0  0  0  0  0  0  0  0  0  0  0
  1  2  1  0  0  0  0
  2  3  2  0  0  0  0
  2  4  1  0  0  0  0
  4  5  1  0  0  0  0
  5  6  2  0  0  0  0
  6  7  1  0  0  0  0
  7  8  1  0  0  0  0
  8  4  2  0  0  0  0
  8  9  1  0  0  0  0
  7 10  1  0  0  0  0
 10 11  2  0  0  0  0
 11 12  1  0  0  0  0
 12 13  1  0  0  0  0
 13 14  2  0  0  0  0
 14 10  1  0  0  0  0
 14 15  1  0  0  0  0
 15 16  1  0  0  0  0
 16 17  2  0  0  0  0
 17 18  1  0  0  0  0
 18 19  2  0  0  0  0
 19 15  1  0  0  0  0
M  END
>  <EXTREG>  (ZINC00108202)
ZINC00108202

>  <LOGBIO>
2.5000

$$$$
ZINC00108756
  -MTS-   02131516502D 0   0.00000     0.00000     0

 21 22  0  0  0  0  0  0  0  0999 V2000
    2.7622    2.2659    0.0000 C   0  0  0  0  0  0  0  0  0  0  0  0
    3.7431    2.4773    0.0000 N   0  0  0  0  0  0  0  0  0  0  0  0
    4.0499    3.4291    0.0000 C   0  0  0  0  0  0  0  0  0  0  0  0
    4.4101    1.7393    0.0000 C   0  0  0  0  0  0  0  0  0  0  0  0
    5.3910    1.9507    0.0000 C   0  0  0  0  0  0  0  0  0  0  0  0
    6.0580    1.2127    0.0000 N   0  0  0  0  0  0  0  0  0  0  0  0
    5.7507    0.2610    0.0000 C   0  0  0  0  0  0  0  0  0  0  0  0
    4.7921   -0.0533    0.0000 O   0  0  0  0  0  0  0  0  0  0  0  0
    4.7999   -1.0495    0.0000 C   0  0  0  0  0  0  0  0  0  0  0  0
    3.9914   -1.6380    0.0000 C   0  0  0  0  0  0  0  0  0  0  0  0
    3.0775   -1.2321    0.0000 O   0  0  0  0  0  0  0  0  0  0  0  0
    2.2690   -1.8206    0.0000 C   0  0  0  0  0  0  0  0  0  0  0  0
    1.3515   -1.4143    0.0000 C   0  0  0  0  0  0  0  0  0  0  0  0
    0.5485   -2.0013    0.0000 C   0  0  0  0  0  0  0  0  0  0  0  0
    0.6529   -2.9959    0.0000 C   0  0  0  0  0  0  0  0  0  0  0  0
    1.5604   -3.4033    0.0000 C   0  0  0  0  0  0  0  0  0  0  0  0
    2.3735   -2.8152    0.0000 C   0  0  0  0  0  0  0  0  0  0  0  0
    5.7455   -1.3631    0.0000 N   0  0  0  0  0  0  0  0  0  0  0  0
    6.3392   -0.5474    0.0000 C   0  0  0  0  0  0  0  0  0  0  0  0
    7.3392   -0.5474    0.0000 C   0  0  0  0  0  0  0  0  0  0  0  0
    8.3392   -0.5474    0.0000 N   0  0  0  0  0  0  0  0  0  0  0  0
  1  2  1  0  0  0  0
  2  3  1  0  0  0  0
  2  4  1  0  0  0  0
  4  5  1  0  0  0  0
  5  6  1  0  0  0  0
  6  7  1  0  0  0  0
  7  8  1  0  0  0  0
  8  9  1  0  0  0  0
  9 10  1  0  0  0  0
 10 11  1  0  0  0  0
 11 12  1  0  0  0  0
 12 13  2  0  0  0  0
 13 14  1  0  0  0  0
 14 15  2  0  0  0  0
 15 16  1  0  0  0  0
 16 17  2  0  0  0  0
 17 12  1  0  0  0  0
  9 18  2  0  0  0  0
 18 19  1  0  0  0  0
 19  7  2  0  0  0  0
 19 20  1  0  0  0  0
 20 21  3  0  0  0  0
M  END
>  <EXTREG>  (ZINC00108756)
ZINC00108756

>  <LOGBIO>
2.5000

$$$$
ZINC00109473
  -MTS-   02131516502D 0   0.00000     0.00000     0

 24 25  0  0  1  0  0  0  0  0999 V2000
    9.8939   -2.1269    0.0000 C   0  0  0  0  0  0  0  0  0  0  0  0
    9.3054   -1.3184    0.0000 C   0  0  0  0  0  0  0  0  0  0  0  0
    9.6154   -0.3584    0.0000 O   0  0  0  0  0  0  0  0  0  0  0  0
    8.8054    0.2216    0.0000 N   0  0  0  0  0  0  0  0  0  0  0  0
    7.9954   -0.3584    0.0000 C   0  0  0  0  0  0  0  0  0  0  0  0
    7.0457   -0.0452    0.0000 N   0  0  0  0  0  0  0  0  0  0  0  0
    6.2971   -0.7134    0.0000 C   0  0  0  0  0  0  0  0  0  0  0  0
    6.5002   -1.6925    0.0000 O   0  0  0  0  0  0  0  0  0  0  0  0
    5.3527   -0.4009    0.0000 C   0  0  0  0  0  0  0  0  0  0  0  0
    4.6041   -1.0691    0.0000 O   0  0  0  0  0  0  0  0  0  0  0  0
    3.6596   -0.7565    0.0000 C   0  0  1  0  0  0  0  0  0  0  0  0
    3.4159    0.4184    0.0000 C   0  0  0  0  0  0  0  0  0  0  0  0
    2.4663    0.7321    0.0000 C   0  0  0  0  0  0  0  0  0  0  0  0
    2.2615    1.7144    0.0000 C   0  0  0  0  0  0  0  0  0  0  0  0
    1.3163    2.0245    0.0000 C   0  0  0  0  0  0  0  0  0  0  0  0
    0.5692    1.3598    0.0000 C   0  0  0  0  0  0  0  0  0  0  0  0
    0.7674    0.3849    0.0000 C   0  0  0  0  0  0  0  0  0  0  0  0
    1.7193    0.0673    0.0000 C   0  0  0  0  0  0  0  0  0  0  0  0
    2.9110   -1.4247    0.0000 C   0  0  0  0  0  0  0  0  0  0  0  0
    1.9568   -1.1143    0.0000 F   0  0  0  0  0  0  0  0  0  0  0  0
    3.6971   -2.0428    0.0000 F   0  0  0  0  0  0  0  0  0  0  0  0
    2.4400   -2.3069    0.0000 F   0  0  0  0  0  0  0  0  0  0  0  0
    8.3054   -1.3184    0.0000 C   0  0  0  0  0  0  0  0  0  0  0  0
    4.1076   -0.3574    0.0000 H   0  0  0  0  0  0  0  0  0  0  0  0
  1  2  1  0  0  0  0
  2  3  1  0  0  0  0
  3  4  1  0  0  0  0
  4  5  2  0  0  0  0
  5  6  1  0  0  0  0
  6  7  1  0  0  0  0
  7  8  2  0  0  0  0
  7  9  1  0  0  0  0
  9 10  1  0  0  0  0
 11 10  1  6  0  0  0
 11 24  1  1  0  0  0
 11 12  1  0  0  0  0
 12 13  1  0  0  0  0
 13 14  2  0  0  0  0
 14 15  1  0  0  0  0
 15 16  2  0  0  0  0
 16 17  1  0  0  0  0
 17 18  2  0  0  0  0
 18 13  1  0  0  0  0
 11 19  1  0  0  0  0
 19 20  1  0  0  0  0
 19 21  1  0  0  0  0
 19 22  1  0  0  0  0
  5 23  1  0  0  0  0
 23  2  2  0  0  0  0
M  END
>  <EXTREG>  (ZINC00109473)
ZINC00109473

>  <LOGBIO>
2.5000

$$$$
ZINC00110529
  -MTS-   02131516502D 0   0.00000     0.00000     0

 13 14  0  0  0  0  0  0  0  0999 V2000
    2.0624   -1.7612    0.0000 O   0  0  0  0  0  0  0  0  0  0  0  0
    2.4683   -0.8473    0.0000 C   0  0  0  0  0  0  0  0  0  0  0  0
    1.8798   -0.0388    0.0000 C   0  0  0  0  0  0  0  0  0  0  0  0
    2.1898    0.9212    0.0000 N   0  0  0  0  0  0  0  0  0  0  0  0
    1.3798    1.5012    0.0000 C   0  0  0  0  0  0  0  0  0  0  0  0
    0.5698    0.9212    0.0000 C   0  0  0  0  0  0  0  0  0  0  0  0
    0.8798   -0.0388    0.0000 C   0  0  0  0  0  0  0  0  0  0  0  0
    3.4628   -0.7418    0.0000 C   0  0  0  0  0  0  0  0  0  0  0  0
    4.0541   -1.5525    0.0000 C   0  0  0  0  0  0  0  0  0  0  0  0
    5.0431   -1.4456    0.0000 C   0  0  0  0  0  0  0  0  0  0  0  0
    5.4500   -0.5321    0.0000 C   0  0  0  0  0  0  0  0  0  0  0  0
    4.8677    0.2745    0.0000 C   0  0  0  0  0  0  0  0  0  0  0  0
    3.8696    0.1717    0.0000 C   0  0  0  0  0  0  0  0  0  0  0  0
  1  2  2  0  0  0  0
  2  3  1  0  0  0  0
  3  4  1  0  0  0  0
  4  5  1  0  0  0  0
  5  6  2  0  0  0  0
  6  7  1  0  0  0  0
  7  3  2  0  0  0  0
  2  8  1  0  0  0  0
  8  9  2  0  0  0  0
  9 10  1  0  0  0  0
 10 11  2  0  0  0  0
 11 12  1  0  0  0  0
 12 13  2  0  0  0  0
 13  8  1  0  0  0  0
M  END
>  <EXTREG>  (ZINC00110529)
ZINC00110529

>  <LOGBIO>
2.5000

$$$$
ZINC00111002
  -MTS-   02131516502D 0   0.00000     0.00000     0

 15 17  0  0  0  0  0  0  0  0999 V2000
    4.7984    0.9795    0.0000 N   0  0  0  0  0  0  0  0  0  0  0  0
    4.4911    0.0278    0.0000 C   0  0  0  0  0  0  0  0  0  0  0  0
    3.5325   -0.2865    0.0000 N   0  0  0  0  0  0  0  0  0  0  0  0
    3.5403   -1.2827    0.0000 C   0  0  0  0  0  0  0  0  0  0  0  0
    4.4859   -1.5962    0.0000 S   0  0  0  0  0  0  0  0  0  0  0  0
    5.0796   -0.7806    0.0000 C   0  0  0  0  0  0  0  0  0  0  0  0
    6.0796   -0.7806    0.0000 C   0  0  0  0  0  0  0  0  0  0  0  0
    7.0796   -0.7806    0.0000 N   0  0  0  0  0  0  0  0  0  0  0  0
    2.5817   -1.5971    0.0000 N   0  0  0  0  0  0  0  0  0  0  0  0
    1.9931   -0.7886    0.0000 C   0  0  0  0  0  0  0  0  0  0  0  0
    0.9995   -0.6761    0.0000 C   0  0  0  0  0  0  0  0  0  0  0  0
    0.5964    0.2391    0.0000 C   0  0  0  0  0  0  0  0  0  0  0  0
    1.1910    1.0474    0.0000 C   0  0  0  0  0  0  0  0  0  0  0  0
    2.1796    0.9365    0.0000 C   0  0  0  0  0  0  0  0  0  0  0  0
    2.5869    0.0270    0.0000 C   0  0  0  0  0  0  0  0  0  0  0  0
  1  2  1  0  0  0  0
  2  3  1  0  0  0  0
  3  4  1  0  0  0  0
  4  5  1  0  0  0  0
  5  6  1  0  0  0  0
  6  2  2  0  0  0  0
  6  7  1  0  0  0  0
  7  8  3  0  0  0  0
  4  9  2  0  0  0  0
  9 10  1  0  0  0  0
 10 11  2  0  0  0  0
 11 12  1  0  0  0  0
 12 13  2  0  0  0  0
 13 14  1  0  0  0  0
 14 15  2  0  0  0  0
 15  3  1  0  0  0  0
 15 10  1  0  0  0  0
M  END
>  <EXTREG>  (ZINC00111002)
ZINC00111002

>  <LOGBIO>
2.5000

$$$$
ZINC00111128
  -MTS-   02131516502D 0   0.00000     0.00000     0

 13 14  0  0  1  0  0  0  0  0999 V2000
    4.1331   -1.2245    0.0000 O   0  0  0  0  0  0  0  0  0  0  0  0
    3.5446   -0.4160    0.0000 C   0  0  2  0  0  0  0  0  0  0  0  0
    3.8546    0.5440    0.0000 C   0  0  0  0  0  0  0  0  0  0  0  0
    4.8043    0.8571    0.0000 O   0  0  0  0  0  0  0  0  0  0  0  0
    3.0446    1.1240    0.0000 N   0  0  0  0  0  0  0  0  0  0  0  0
    2.2346    0.5440    0.0000 C   0  0  0  0  0  0  0  0  0  0  0  0
    1.2554    0.7467    0.0000 C   0  0  0  0  0  0  0  0  0  0  0  0
    0.5872    0.0027    0.0000 C   0  0  0  0  0  0  0  0  0  0  0  0
    0.9003   -0.9506    0.0000 C   0  0  0  0  0  0  0  0  0  0  0  0
    0.2339   -1.6962    0.0000 F   0  0  0  0  0  0  0  0  0  0  0  0
    1.8742   -1.1533    0.0000 C   0  0  0  0  0  0  0  0  0  0  0  0
    2.5446   -0.4160    0.0000 C   0  0  0  0  0  0  0  0  0  0  0  0
    4.1371   -0.3213    0.0000 H   0  0  0  0  0  0  0  0  0  0  0  0
  2  1  1  1  0  0  0
  2 13  1  6  0  0  0
  2  3  1  0  0  0  0
  3  4  2  0  0  0  0
  3  5  1  0  0  0  0
  5  6  1  0  0  0  0
  6  7  2  0  0  0  0
  7  8  1  0  0  0  0
  8  9  2  0  0  0  0
  9 10  1  0  0  0  0
  9 11  1  0  0  0  0
 11 12  2  0  0  0  0
 12  2  1  0  0  0  0
 12  6  1  0  0  0  0
M  END
>  <EXTREG>  (ZINC00111128)
ZINC00111128

>  <LOGBIO>
2.5000

$$$$
ZINC00111535
  -MTS-   02131516502D 0   0.00000     0.00000     0

 19 20  0  0  0  0  0  0  0  0999 V2000
    6.5755    1.0818    0.0000 C   0  0  0  0  0  0  0  0  0  0  0  0
    6.1687    0.1645    0.0000 O   0  0  0  0  0  0  0  0  0  0  0  0
    5.1794    0.0601    0.0000 C   0  0  0  0  0  0  0  0  0  0  0  0
    4.7726   -0.8571    0.0000 O   0  0  0  0  0  0  0  0  0  0  0  0
    4.4732    1.0303    0.0000 C   0  0  0  0  0  0  0  0  0  0  0  0
    4.7832    1.9903    0.0000 C   0  0  0  0  0  0  0  0  0  0  0  0
    3.9732    2.5703    0.0000 C   0  0  0  0  0  0  0  0  0  0  0  0
    3.1632    1.9903    0.0000 C   0  0  0  0  0  0  0  0  0  0  0  0
    3.4732    1.0303    0.0000 N   0  0  0  0  0  0  0  0  0  0  0  0
    2.7670    0.0601    0.0000 S   0  0  0  0  0  0  0  0  0  0  0  0
    3.5755   -0.5284    0.0000 O   0  0  0  0  0  0  0  0  0  0  0  0
    1.9585    0.6487    0.0000 O   0  0  0  0  0  0  0  0  0  0  0  0
    2.1785   -0.7483    0.0000 C   0  0  0  0  0  0  0  0  0  0  0  0
    1.1805   -0.6435    0.0000 C   0  0  0  0  0  0  0  0  0  0  0  0
    0.5967   -1.4490    0.0000 C   0  0  0  0  0  0  0  0  0  0  0  0
    1.0017   -2.3633    0.0000 C   0  0  0  0  0  0  0  0  0  0  0  0
    0.4112   -3.1703    0.0000 Cl  0  0  0  0  0  0  0  0  0  0  0  0
    1.9905   -2.4722    0.0000 C   0  0  0  0  0  0  0  0  0  0  0  0
    2.5835   -1.6627    0.0000 C   0  0  0  0  0  0  0  0  0  0  0  0
  1  2  1  0  0  0  0
  2  3  1  0  0  0  0
  3  4  2  0  0  0  0
  3  5  1  0  0  0  0
  5  6  2  0  0  0  0
  6  7  1  0  0  0  0
  7  8  2  0  0  0  0
  8  9  1  0  0  0  0
  9  5  1  0  0  0  0
  9 10  1  0  0  0  0
 10 11  2  0  0  0  0
 10 12  2  0  0  0  0
 10 13  1  0  0  0  0
 13 14  2  0  0  0  0
 14 15  1  0  0  0  0
 15 16  2  0  0  0  0
 16 17  1  0  0  0  0
 16 18  1  0  0  0  0
 18 19  2  0  0  0  0
 19 13  1  0  0  0  0
M  END
>  <EXTREG>  (ZINC00111535)
ZINC00111535

>  <LOGBIO>
2.5000

$$$$
ZINC00111979
  -MTS-   02131516502D 0   0.00000     0.00000     0

 18 19  0  0  1  0  0  0  0  0999 V2000
    4.3655    0.6763    0.0000 C   0  0  0  0  0  0  0  0  0  0  0  0
    3.4662    0.2388    0.0000 C   0  0  0  0  0  0  0  0  0  0  0  0
    3.1909    1.2001    0.0000 C   0  0  0  0  0  0  0  0  0  0  0  0
    2.4683    0.1335    0.0000 C   0  0  1  0  0  0  0  0  0  0  0  0
    2.0650   -0.7758    0.0000 O   0  0  0  0  0  0  0  0  0  0  0  0
    2.6515   -1.5858    0.0000 C   0  0  0  0  0  0  0  0  0  0  0  0
    2.2419   -2.4981    0.0000 O   0  0  0  0  0  0  0  0  0  0  0  0
    3.6413   -1.4864    0.0000 C   0  0  0  0  0  0  0  0  0  0  0  0
    3.5673   -2.4836    0.0000 C   0  0  0  0  0  0  0  0  0  0  0  0
    4.6107   -1.7321    0.0000 C   0  0  0  0  0  0  0  0  0  0  0  0
    4.0527   -0.5712    0.0000 C   0  0  0  0  0  0  0  0  0  0  0  0
    5.0475   -0.4692    0.0000 O   0  0  0  0  0  0  0  0  0  0  0  0
    1.8798    0.9420    0.0000 C   0  0  0  0  0  0  0  0  0  0  0  0
    2.1898    1.9020    0.0000 O   0  0  0  0  0  0  0  0  0  0  0  0
    1.3798    2.4820    0.0000 C   0  0  0  0  0  0  0  0  0  0  0  0
    0.5698    1.9020    0.0000 C   0  0  0  0  0  0  0  0  0  0  0  0
    0.8798    0.9420    0.0000 C   0  0  0  0  0  0  0  0  0  0  0  0
    2.7120    0.6818    0.0000 H   0  0  0  0  0  0  0  0  0  0  0  0
  1  2  1  0  0  0  0
  2  3  1  0  0  0  0
  2  4  1  0  0  0  0
  4 18  1  6  0  0  0
  4  5  1  0  0  0  0
  5  6  1  0  0  0  0
  6  7  2  0  0  0  0
  6  8  1  0  0  0  0
  8  9  1  0  0  0  0
  8 10  1  0  0  0  0
  8 11  1  0  0  0  0
 11  2  1  0  0  0  0
 11 12  2  0  0  0  0
  4 13  1  1  0  0  0
 13 14  1  0  0  0  0
 14 15  1  0  0  0  0
 15 16  2  0  0  0  0
 16 17  1  0  0  0  0
 17 13  2  0  0  0  0
M  END
>  <EXTREG>  (ZINC00111979)
ZINC00111979

>  <LOGBIO>
2.5000

$$$$
ZINC00112056
  -MTS-   02131516502D 0   0.00000     0.00000     0

 18 20  0  0  0  0  0  0  0  0999 V2000
    3.6454   -1.8115    0.0000 C   0  0  0  0  0  0  0  0  0  0  0  0
    4.6396   -1.7041    0.0000 C   0  0  0  0  0  0  0  0  0  0  0  0
    5.2326   -2.5136    0.0000 C   0  0  0  0  0  0  0  0  0  0  0  0
    6.2214   -2.4048    0.0000 C   0  0  0  0  0  0  0  0  0  0  0  0
    6.6264   -1.4905    0.0000 C   0  0  0  0  0  0  0  0  0  0  0  0
    6.0426   -0.6850    0.0000 C   0  0  0  0  0  0  0  0  0  0  0  0
    5.0446   -0.7898    0.0000 C   0  0  0  0  0  0  0  0  0  0  0  0
    4.4561    0.0187    0.0000 C   0  0  0  0  0  0  0  0  0  0  0  0
    4.7661    0.9787    0.0000 O   0  0  0  0  0  0  0  0  0  0  0  0
    3.9561    1.5587    0.0000 N   0  0  0  0  0  0  0  0  0  0  0  0
    3.1461    0.9787    0.0000 C   0  0  0  0  0  0  0  0  0  0  0  0
    3.4561    0.0187    0.0000 N   0  0  0  0  0  0  0  0  0  0  0  0
    2.1964    1.2918    0.0000 C   0  0  0  0  0  0  0  0  0  0  0  0
    1.8880    2.2524    0.0000 O   0  0  0  0  0  0  0  0  0  0  0  0
    0.8918    2.2507    0.0000 C   0  0  0  0  0  0  0  0  0  0  0  0
    0.3082    3.0628    0.0000 Br  0  0  0  0  0  0  0  0  0  0  0  0
    0.5724    1.3071    0.0000 C   0  0  0  0  0  0  0  0  0  0  0  0
    1.3843    0.7083    0.0000 C   0  0  0  0  0  0  0  0  0  0  0  0
  1  2  1  0  0  0  0
  2  3  2  0  0  0  0
  3  4  1  0  0  0  0
  4  5  2  0  0  0  0
  5  6  1  0  0  0  0
  6  7  2  0  0  0  0
  7  2  1  0  0  0  0
  7  8  1  0  0  0  0
  8  9  1  0  0  0  0
  9 10  1  0  0  0  0
 10 11  2  0  0  0  0
 11 12  1  0  0  0  0
 12  8  2  0  0  0  0
 11 13  1  0  0  0  0
 13 14  1  0  0  0  0
 14 15  1  0  0  0  0
 15 16  1  0  0  0  0
 15 17  2  0  0  0  0
 17 18  1  0  0  0  0
 18 13  2  0  0  0  0
M  END
>  <EXTREG>  (ZINC00112056)
ZINC00112056

>  <LOGBIO>
2.5000

$$$$
ZINC00112596
  -MTS-   02131516502D 0   0.00000     0.00000     0

 16 17  0  0  1  0  0  0  0  0999 V2000
    2.0812   -0.7187    0.0000 C   0  0  0  0  0  0  0  0  0  0  0  0
    2.1852    0.2759    0.0000 C   0  0  2  0  0  0  0  0  0  0  0  0
    3.1636    0.0692    0.0000 C   0  0  0  0  0  0  0  0  0  0  0  0
    3.4737   -0.8815    0.0000 C   0  0  0  0  0  0  0  0  0  0  0  0
    4.4521   -1.0883    0.0000 C   0  0  0  0  0  0  0  0  0  0  0  0
    4.7643   -2.0419    0.0000 C   0  0  0  0  0  0  0  0  0  0  0  0
    5.7380   -2.2456    0.0000 C   0  0  0  0  0  0  0  0  0  0  0  0
    6.4070   -1.5023    0.0000 C   0  0  0  0  0  0  0  0  0  0  0  0
    6.1023   -0.5553    0.0000 C   0  0  0  0  0  0  0  0  0  0  0  0
    5.1211   -0.3450    0.0000 C   0  0  0  0  0  0  0  0  0  0  0  0
    2.4952    1.2359    0.0000 O   0  0  0  0  0  0  0  0  0  0  0  0
    1.6852    1.8159    0.0000 C   0  0  0  0  0  0  0  0  0  0  0  0
    1.6852    2.8159    0.0000 O   0  0  0  0  0  0  0  0  0  0  0  0
    0.8752    1.2359    0.0000 O   0  0  0  0  0  0  0  0  0  0  0  0
    1.1852    0.2759    0.0000 C   0  0  0  0  0  0  0  0  0  0  0  0
    0.5967   -0.5326    0.0000 C   0  0  0  0  0  0  0  0  0  0  0  0
  2  1  1  1  0  0  0
  2  3  1  0  0  0  0
  3  4  1  0  0  0  0
  4  5  1  0  0  0  0
  5  6  2  0  0  0  0
  6  7  1  0  0  0  0
  7  8  2  0  0  0  0
  8  9  1  0  0  0  0
  9 10  2  0  0  0  0
 10  5  1  0  0  0  0
  2 11  1  0  0  0  0
 11 12  1  0  0  0  0
 12 13  2  0  0  0  0
 12 14  1  0  0  0  0
 14 15  1  0  0  0  0
 15  2  1  0  0  0  0
 15 16  2  0  0  0  0
M  END
>  <EXTREG>  (ZINC00112596)
ZINC00112596

>  <LOGBIO>
2.5000

$$$$
ZINC00113294
  -MTS-   02131516502D 0   0.00000     0.00000     0

 25 27  0  0  1  0  0  0  0  0999 V2000
    4.3228    3.7470    0.0000 C   0  0  0  0  0  0  0  0  0  0  0  0
    4.3238    2.7436    0.0000 C   0  0  0  0  0  0  0  0  0  0  0  0
    5.1900    2.2440    0.0000 C   0  0  0  0  0  0  0  0  0  0  0  0
    3.4622    2.2462    0.0000 C   0  0  0  0  0  0  0  0  0  0  0  0
    3.4632    1.2428    0.0000 C   0  0  0  0  0  0  0  0  0  0  0  0
    2.5977    0.7419    0.0000 C   0  0  0  0  0  0  0  0  0  0  0  0
    1.7277    1.2419    0.0000 C   0  0  0  0  0  0  0  0  0  0  0  0
    1.7252    2.2419    0.0000 O   0  0  0  0  0  0  0  0  0  0  0  0
    0.8677    0.7419    0.0000 C   0  0  0  0  0  0  0  0  0  0  0  0
    0.8677   -0.2581    0.0000 C   0  0  0  0  0  0  0  0  0  0  0  0
    0.0009   -0.7568    0.0000 O   0  0  0  0  0  0  0  0  0  0  0  0
    1.7277   -0.7581    0.0000 C   0  0  0  0  0  0  0  0  0  0  0  0
    1.7305   -1.7594    0.0000 C   0  0  0  0  0  0  0  0  0  0  0  0
    0.8654   -2.2610    0.0000 O   0  0  0  0  0  0  0  0  0  0  0  0
    2.5971   -2.2584    0.0000 C   0  0  0  0  0  0  0  0  0  0  0  0
    3.4645   -1.7541    0.0000 C   0  0  2  0  0  0  0  0  0  0  0  0
    3.4605   -0.7593    0.0000 O   0  0  0  0  0  0  0  0  0  0  0  0
    2.5977   -0.2581    0.0000 C   0  0  0  0  0  0  0  0  0  0  0  0
    4.3323   -2.2510    0.0000 C   0  0  0  0  0  0  0  0  0  0  0  0
    4.3369   -3.2545    0.0000 C   0  0  0  0  0  0  0  0  0  0  0  0
    5.2012   -3.7470    0.0000 C   0  0  0  0  0  0  0  0  0  0  0  0
    6.0659   -3.2448    0.0000 C   0  0  0  0  0  0  0  0  0  0  0  0
    6.0664   -2.2500    0.0000 C   0  0  0  0  0  0  0  0  0  0  0  0
    5.1971   -1.7488    0.0000 C   0  0  0  0  0  0  0  0  0  0  0  0
    3.4665   -2.3541    0.0000 H   0  0  0  0  0  0  0  0  0  0  0  0
  1  2  1  0  0  0  0
  2  3  1  0  0  0  0
  2  4  2  0  0  0  0
  4  5  1  0  0  0  0
  5  6  1  0  0  0  0
  6  7  2  0  0  0  0
  7  8  1  0  0  0  0
  7  9  1  0  0  0  0
  9 10  2  0  0  0  0
 10 11  1  0  0  0  0
 10 12  1  0  0  0  0
 12 13  1  0  0  0  0
 13 14  2  0  0  0  0
 13 15  1  0  0  0  0
 15 16  1  0  0  0  0
 16 25  1  1  0  0  0
 16 17  1  0  0  0  0
 17 18  1  0  0  0  0
 18  6  1  0  0  0  0
 18 12  2  0  0  0  0
 16 19  1  6  0  0  0
 19 20  2  0  0  0  0
 20 21  1  0  0  0  0
 21 22  2  0  0  0  0
 22 23  1  0  0  0  0
 23 24  2  0  0  0  0
 24 19  1  0  0  0  0
M  END
>  <EXTREG>  (ZINC00113294)
ZINC00113294

>  <LOGBIO>
2.5000

$$$$
ZINC00113928
  -MTS-   02131516502D 0   0.00000     0.00000     0

 20 21  0  0  0  0  0  0  0  0999 V2000
    1.6923    3.9214    0.0000 C   0  0  0  0  0  0  0  0  0  0  0  0
    0.9451    3.2516    0.0000 C   0  0  0  0  0  0  0  0  0  0  0  0
    0.0000    3.5621    0.0000 O   0  0  0  0  0  0  0  0  0  0  0  0
    1.1503    2.2729    0.0000 N   0  0  0  0  0  0  0  0  0  0  0  0
    2.1006    1.9613    0.0000 C   0  0  0  0  0  0  0  0  0  0  0  0
    2.9188    2.5513    0.0000 N   0  0  0  0  0  0  0  0  0  0  0  0
    3.7197    1.9587    0.0000 O   0  0  0  0  0  0  0  0  0  0  0  0
    3.4167    1.0097    0.0000 N   0  0  0  0  0  0  0  0  0  0  0  0
    2.4079    1.0097    0.0000 C   0  0  0  0  0  0  0  0  0  0  0  0
    1.8193    0.2012    0.0000 N   0  0  0  0  0  0  0  0  0  0  0  0
    2.2252   -0.7127    0.0000 S   0  0  0  0  0  0  0  0  0  0  0  0
    3.1392   -0.3068    0.0000 O   0  0  0  0  0  0  0  0  0  0  0  0
    1.3113   -1.1186    0.0000 O   0  0  0  0  0  0  0  0  0  0  0  0
    2.6312   -1.6266    0.0000 C   0  0  0  0  0  0  0  0  0  0  0  0
    2.0414   -2.4385    0.0000 C   0  0  0  0  0  0  0  0  0  0  0  0
    2.4471   -3.3468    0.0000 C   0  0  0  0  0  0  0  0  0  0  0  0
    3.4414   -3.4532    0.0000 C   0  0  0  0  0  0  0  0  0  0  0  0
    3.8450   -4.3682    0.0000 Cl  0  0  0  0  0  0  0  0  0  0  0  0
    4.0301   -2.6513    0.0000 C   0  0  0  0  0  0  0  0  0  0  0  0
    3.6255   -1.7331    0.0000 C   0  0  0  0  0  0  0  0  0  0  0  0
  1  2  1  0  0  0  0
  2  3  2  0  0  0  0
  2  4  1  0  0  0  0
  4  5  1  0  0  0  0
  5  6  2  0  0  0  0
  6  7  1  0  0  0  0
  7  8  1  0  0  0  0
  8  9  2  0  0  0  0
  9  5  1  0  0  0  0
  9 10  1  0  0  0  0
 10 11  1  0  0  0  0
 11 12  2  0  0  0  0
 11 13  2  0  0  0  0
 11 14  1  0  0  0  0
 14 15  2  0  0  0  0
 15 16  1  0  0  0  0
 16 17  2  0  0  0  0
 17 18  1  0  0  0  0
 17 19  1  0  0  0  0
 19 20  2  0  0  0  0
 20 14  1  0  0  0  0
M  END
>  <EXTREG>  (ZINC00113928)
ZINC00113928

>  <LOGBIO>
2.5000

$$$$
ZINC00114311
  -MTS-   02131516502D 0   0.00000     0.00000     0

 20 22  0  0  0  0  0  0  0  0999 V2000
    3.3573    1.0413    0.0000 O   0  0  0  0  0  0  0  0  0  0  0  0
    3.4628    0.0468    0.0000 S   0  0  0  0  0  0  0  0  0  0  0  0
    3.5682   -0.9476    0.0000 O   0  0  0  0  0  0  0  0  0  0  0  0
    2.4683   -0.0586    0.0000 C   0  0  0  0  0  0  0  0  0  0  0  0
    1.8798    0.7499    0.0000 C   0  0  0  0  0  0  0  0  0  0  0  0
    2.1898    1.7099    0.0000 O   0  0  0  0  0  0  0  0  0  0  0  0
    1.3798    2.2899    0.0000 C   0  0  0  0  0  0  0  0  0  0  0  0
    0.5698    1.7099    0.0000 C   0  0  0  0  0  0  0  0  0  0  0  0
    0.8798    0.7499    0.0000 C   0  0  0  0  0  0  0  0  0  0  0  0
    4.4572    0.1523    0.0000 C   0  0  0  0  0  0  0  0  0  0  0  0
    5.0457   -0.6562    0.0000 C   0  0  0  0  0  0  0  0  0  0  0  0
    4.7357   -1.6162    0.0000 N   0  0  0  0  0  0  0  0  0  0  0  0
    5.5457   -2.1962    0.0000 O   0  0  0  0  0  0  0  0  0  0  0  0
    6.3557   -1.6162    0.0000 C   0  0  0  0  0  0  0  0  0  0  0  0
    6.0457   -0.6562    0.0000 N   0  0  0  0  0  0  0  0  0  0  0  0
    7.3054   -1.9294    0.0000 C   0  0  0  0  0  0  0  0  0  0  0  0
    7.6138   -2.8899    0.0000 O   0  0  0  0  0  0  0  0  0  0  0  0
    8.6101   -2.8883    0.0000 N   0  0  0  0  0  0  0  0  0  0  0  0
    8.9294   -1.9446    0.0000 C   0  0  0  0  0  0  0  0  0  0  0  0
    8.1175   -1.3459    0.0000 C   0  0  0  0  0  0  0  0  0  0  0  0
  1  2  2  0  0  0  0
  2  3  2  0  0  0  0
  2  4  1  0  0  0  0
  4  5  1  0  0  0  0
  5  6  1  0  0  0  0
  6  7  1  0  0  0  0
  7  8  2  0  0  0  0
  8  9  1  0  0  0  0
  9  5  2  0  0  0  0
  2 10  1  0  0  0  0
 10 11  1  0  0  0  0
 11 12  2  0  0  0  0
 12 13  1  0  0  0  0
 13 14  1  0  0  0  0
 14 15  2  0  0  0  0
 15 11  1  0  0  0  0
 14 16  1  0  0  0  0
 16 17  1  0  0  0  0
 17 18  1  0  0  0  0
 18 19  2  0  0  0  0
 19 20  1  0  0  0  0
 20 16  2  0  0  0  0
M  END
>  <EXTREG>  (ZINC00114311)
ZINC00114311

>  <LOGBIO>
2.5000

$$$$
ZINC00114843
  -MTS-   02131516502D 0   0.00000     0.00000     0

 21 23  0  0  1  0  0  0  0  0999 V2000
    4.1331   -1.2960    0.0000 C   0  0  0  0  0  0  0  0  0  0  0  0
    3.5446   -0.4875    0.0000 C   0  0  0  0  0  0  0  0  0  0  0  0
    3.8546    0.4725    0.0000 C   0  0  0  0  0  0  0  0  0  0  0  0
    3.0446    1.0525    0.0000 S   0  0  0  0  0  0  0  0  0  0  0  0
    2.2346    0.4725    0.0000 C   0  0  0  0  0  0  0  0  0  0  0  0
    1.2554    0.6752    0.0000 C   0  0  0  0  0  0  0  0  0  0  0  0
    0.5872   -0.0687    0.0000 C   0  0  0  0  0  0  0  0  0  0  0  0
    0.9003   -1.0221    0.0000 C   0  0  0  0  0  0  0  0  0  0  0  0
    0.2339   -1.7677    0.0000 Cl  0  0  0  0  0  0  0  0  0  0  0  0
    1.8742   -1.2248    0.0000 C   0  0  0  0  0  0  0  0  0  0  0  0
    2.5446   -0.4875    0.0000 C   0  0  0  0  0  0  0  0  0  0  0  0
    4.8043    0.7857    0.0000 C   0  0  0  0  0  0  0  0  0  0  0  0
    5.6235    0.1970    0.0000 C   0  0  0  0  0  0  0  0  0  0  0  0
    6.4234    0.7909    0.0000 C   0  0  2  0  0  0  0  0  0  0  0  0
    7.3365    1.1987    0.0000 O   0  0  0  0  0  0  0  0  0  0  0  0
    6.1188    1.7394    0.0000 O   0  0  0  0  0  0  0  0  0  0  0  0
    5.1100    1.7378    0.0000 N   0  0  0  0  0  0  0  0  0  0  0  0
    7.1304   -0.4175    0.0000 C   0  0  0  0  0  0  0  0  0  0  0  0
    7.9935    0.0875    0.0000 F   0  0  0  0  0  0  0  0  0  0  0  0
    6.2672   -0.9225    0.0000 F   0  0  0  0  0  0  0  0  0  0  0  0
    7.6354   -1.2806    0.0000 F   0  0  0  0  0  0  0  0  0  0  0  0
  1  2  1  0  0  0  0
  2  3  2  0  0  0  0
  3  4  1  0  0  0  0
  4  5  1  0  0  0  0
  5  6  2  0  0  0  0
  6  7  1  0  0  0  0
  7  8  2  0  0  0  0
  8  9  1  0  0  0  0
  8 10  1  0  0  0  0
 10 11  2  0  0  0  0
 11  2  1  0  0  0  0
 11  5  1  0  0  0  0
  3 12  1  0  0  0  0
 12 13  1  0  0  0  0
 13 14  1  0  0  0  0
 14 15  1  1  0  0  0
 14 16  1  0  0  0  0
 16 17  1  0  0  0  0
 17 12  2  0  0  0  0
 14 18  1  0  0  0  0
 18 19  1  0  0  0  0
 18 20  1  0  0  0  0
 18 21  1  0  0  0  0
M  END
>  <EXTREG>  (ZINC00114843)
ZINC00114843

>  <LOGBIO>
2.5000

$$$$
ZINC00115008
  -MTS-   02131516502D 0   0.00000     0.00000     0

 14 14  0  0  0  0  0  0  0  0999 V2000
    5.6417   -0.0354    0.0000 C   0  0  0  0  0  0  0  0  0  0  0  0
    5.2348   -0.9527    0.0000 O   0  0  0  0  0  0  0  0  0  0  0  0
    4.2456   -1.0570    0.0000 C   0  0  0  0  0  0  0  0  0  0  0  0
    3.8387   -1.9743    0.0000 O   0  0  0  0  0  0  0  0  0  0  0  0
    3.6570   -0.2486    0.0000 C   0  0  0  0  0  0  0  0  0  0  0  0
    3.9670    0.7114    0.0000 C   0  0  0  0  0  0  0  0  0  0  0  0
    3.1570    1.2914    0.0000 C   0  0  0  0  0  0  0  0  0  0  0  0
    2.3470    0.7114    0.0000 C   0  0  0  0  0  0  0  0  0  0  0  0
    2.6570   -0.2486    0.0000 N   0  0  0  0  0  0  0  0  0  0  0  0
    2.0685   -1.0570    0.0000 C   0  0  0  0  0  0  0  0  0  0  0  0
    1.3973    1.0246    0.0000 S   0  0  0  0  0  0  0  0  0  0  0  0
    0.4476    1.3378    0.0000 N   0  0  0  0  0  0  0  0  0  0  0  0
    1.0842    0.0749    0.0000 O   0  0  0  0  0  0  0  0  0  0  0  0
    1.7105    1.9743    0.0000 O   0  0  0  0  0  0  0  0  0  0  0  0
  1  2  1  0  0  0  0
  2  3  1  0  0  0  0
  3  4  2  0  0  0  0
  3  5  1  0  0  0  0
  5  6  2  0  0  0  0
  6  7  1  0  0  0  0
  7  8  2  0  0  0  0
  8  9  1  0  0  0  0
  9  5  1  0  0  0  0
  9 10  1  0  0  0  0
  8 11  1  0  0  0  0
 11 12  1  0  0  0  0
 11 13  2  0  0  0  0
 11 14  2  0  0  0  0
M  END
>  <EXTREG>  (ZINC00115008)
ZINC00115008

>  <LOGBIO>
2.5000

$$$$
ZINC00115949
  -MTS-   02131516502D 0   0.00000     0.00000     0

 14 15  0  0  0  0  0  0  0  0999 V2000
    0.9611    1.3497    0.0000 C   0  0  0  0  0  0  0  0  0  0  0  0
    0.4609    0.4798    0.0000 C   0  0  0  0  0  0  0  0  0  0  0  0
    0.9607   -0.3803    0.0000 N   0  0  0  0  0  0  0  0  0  0  0  0
    0.4604   -1.2502    0.0000 C   0  0  0  0  0  0  0  0  0  0  0  0
    0.9602   -2.1103    0.0000 C   0  0  0  0  0  0  0  0  0  0  0  0
    2.0607   -0.3779    0.0000 C   0  0  0  0  0  0  0  0  0  0  0  0
    2.5658   -1.2449    0.0000 N   0  0  0  0  0  0  0  0  0  0  0  0
    3.5606   -1.2399    0.0000 C   0  0  0  0  0  0  0  0  0  0  0  0
    4.0589   -0.3729    0.0000 N   0  0  0  0  0  0  0  0  0  0  0  0
    3.5607    0.4891    0.0000 C   0  0  0  0  0  0  0  0  0  0  0  0
    3.8707    1.4491    0.0000 S   0  0  0  0  0  0  0  0  0  0  0  0
    3.0607    2.0291    0.0000 C   0  0  0  0  0  0  0  0  0  0  0  0
    2.2507    1.4491    0.0000 C   0  0  0  0  0  0  0  0  0  0  0  0
    2.5607    0.4891    0.0000 C   0  0  0  0  0  0  0  0  0  0  0  0
  1  2  1  0  0  0  0
  2  3  1  0  0  0  0
  3  4  1  0  0  0  0
  4  5  1  0  0  0  0
  3  6  1  0  0  0  0
  6  7  1  0  0  0  0
  7  8  2  0  0  0  0
  8  9  1  0  0  0  0
  9 10  2  0  0  0  0
 10 11  1  0  0  0  0
 11 12  1  0  0  0  0
 12 13  2  0  0  0  0
 13 14  1  0  0  0  0
 14  6  2  0  0  0  0
 14 10  1  0  0  0  0
M  END
>  <EXTREG>  (ZINC00115949)
ZINC00115949

>  <LOGBIO>
2.5000

$$$$
ZINC00116588
  -MTS-   02131516502D 0   0.00000     0.00000     0

 22 24  0  0  0  0  0  0  0  0999 V2000
    6.7734    0.2241    0.0000 C   0  0  0  0  0  0  0  0  0  0  0  0
    5.7754    0.1188    0.0000 C   0  0  0  0  0  0  0  0  0  0  0  0
    5.3721   -0.7905    0.0000 O   0  0  0  0  0  0  0  0  0  0  0  0
    4.3742   -0.8958    0.0000 C   0  0  0  0  0  0  0  0  0  0  0  0
    4.1310   -1.4443    0.0000 O   0  0  0  0  0  0  0  0  0  0  0  0
    3.7857   -0.0873    0.0000 C   0  0  0  0  0  0  0  0  0  0  0  0
    4.0957    0.8727    0.0000 C   0  0  0  0  0  0  0  0  0  0  0  0
    5.0085    1.2885    0.0000 C   0  0  0  0  0  0  0  0  0  0  0  0
    5.1032    2.2840    0.0000 C   0  0  0  0  0  0  0  0  0  0  0  0
    4.2844    2.8641    0.0000 C   0  0  0  0  0  0  0  0  0  0  0  0
    3.3809    2.4478    0.0000 C   0  0  0  0  0  0  0  0  0  0  0  0
    3.2857    1.4527    0.0000 C   0  0  0  0  0  0  0  0  0  0  0  0
    2.4757    0.8727    0.0000 S   0  0  0  0  0  0  0  0  0  0  0  0
    2.7857   -0.0873    0.0000 C   0  0  0  0  0  0  0  0  0  0  0  0
    2.0795   -1.0575    0.0000 N   0  0  0  0  0  0  0  0  0  0  0  0
    1.0815   -0.9527    0.0000 C   0  0  0  0  0  0  0  0  0  0  0  0
    0.6742   -0.0394    0.0000 O   0  0  0  0  0  0  0  0  0  0  0  0
    0.4977   -1.7581    0.0000 C   0  0  0  0  0  0  0  0  0  0  0  0
    0.9027   -2.6725    0.0000 S   0  0  0  0  0  0  0  0  0  0  0  0
    1.8915   -2.7813    0.0000 C   0  0  0  0  0  0  0  0  0  0  0  0
    2.4845   -1.9718    0.0000 C   0  0  0  0  0  0  0  0  0  0  0  0
    3.0810   -2.0362    0.0000 O   0  0  0  0  0  0  0  0  0  0  0  0
  1  2  1  0  0  0  0
  2  3  1  0  0  0  0
  3  4  1  0  0  0  0
  4  5  2  0  0  0  0
  4  6  1  0  0  0  0
  6  7  1  0  0  0  0
  7  8  1  0  0  0  0
  8  9  1  0  0  0  0
  9 10  1  0  0  0  0
 10 11  1  0  0  0  0
 11 12  1  0  0  0  0
 12  7  2  0  0  0  0
 12 13  1  0  0  0  0
 13 14  1  0  0  0  0
 14  6  2  0  0  0  0
 14 15  1  0  0  0  0
 15 16  1  0  0  0  0
 16 17  2  0  0  0  0
 16 18  1  0  0  0  0
 18 19  1  0  0  0  0
 19 20  1  0  0  0  0
 20 21  1  0  0  0  0
 21 15  1  0  0  0  0
 21 22  2  0  0  0  0
M  END
>  <EXTREG>  (ZINC00116588)
ZINC00116588

>  <LOGBIO>
2.5000

$$$$
ZINC00116799
  -MTS-   02131516502D 0   0.00000     0.00000     0

 20 22  0  0  0  0  0  0  0  0999 V2000
    4.6814   -4.0693    0.0000 Br  0  0  0  0  0  0  0  0  0  0  0  0
    4.0929   -3.2609    0.0000 C   0  0  0  0  0  0  0  0  0  0  0  0
    4.4029   -2.3009    0.0000 O   0  0  0  0  0  0  0  0  0  0  0  0
    3.5929   -1.7209    0.0000 C   0  0  0  0  0  0  0  0  0  0  0  0
    2.7829   -2.3009    0.0000 C   0  0  0  0  0  0  0  0  0  0  0  0
    3.0929   -3.2609    0.0000 C   0  0  0  0  0  0  0  0  0  0  0  0
    3.5929   -0.7209    0.0000 C   0  0  0  0  0  0  0  0  0  0  0  0
    4.4085   -0.1272    0.0000 N   0  0  0  0  0  0  0  0  0  0  0  0
    4.0949    0.8185    0.0000 O   0  0  0  0  0  0  0  0  0  0  0  0
    3.0987    0.8262    0.0000 C   0  0  0  0  0  0  0  0  0  0  0  0
    2.7844   -0.1323    0.0000 N   0  0  0  0  0  0  0  0  0  0  0  0
    2.3985    1.8008    0.0000 C   0  0  0  0  0  0  0  0  0  0  0  0
    2.8106    2.7157    0.0000 C   0  0  0  0  0  0  0  0  0  0  0  0
    2.2284    3.5224    0.0000 C   0  0  0  0  0  0  0  0  0  0  0  0
    1.2333    3.4241    0.0000 C   0  0  0  0  0  0  0  0  0  0  0  0
    0.8203    2.5191    0.0000 C   0  0  0  0  0  0  0  0  0  0  0  0
    1.4034    1.7025    0.0000 C   0  0  0  0  0  0  0  0  0  0  0  0
    0.9900    0.7919    0.0000 N   0  3  0  0  0  0  0  0  0  0  0  0
    1.3389    0.3037    0.0000 O   0  5  0  0  0  0  0  0  0  0  0  0
    0.0000    0.6945    0.0000 O   0  0  0  0  0  0  0  0  0  0  0  0
  1  2  1  0  0  0  0
  2  3  1  0  0  0  0
  3  4  1  0  0  0  0
  4  5  2  0  0  0  0
  5  6  1  0  0  0  0
  6  2  2  0  0  0  0
  4  7  1  0  0  0  0
  7  8  2  0  0  0  0
  8  9  1  0  0  0  0
  9 10  1  0  0  0  0
 10 11  2  0  0  0  0
 11  7  1  0  0  0  0
 10 12  1  0  0  0  0
 12 13  2  0  0  0  0
 13 14  1  0  0  0  0
 14 15  2  0  0  0  0
 15 16  1  0  0  0  0
 16 17  2  0  0  0  0
 17 12  1  0  0  0  0
 17 18  1  0  0  0  0
 18 19  1  0  0  0  0
 18 20  2  0  0  0  0
M  CHG  2  18   1  19  -1
M  END
>  <EXTREG>  (ZINC00116799)
ZINC00116799

>  <LOGBIO>
2.5000

$$$$
ZINC00116946
  -MTS-   02131516502D 0   0.00000     0.00000     0

 19 20  0  0  0  0  0  0  0  0999 V2000
    8.4058    0.5513    0.0000 O   0  5  0  0  0  0  0  0  0  0  0  0
    7.5360    1.0517    0.0000 N   0  3  0  0  0  0  0  0  0  0  0  0
    7.5356    2.0465    0.0000 O   0  0  0  0  0  0  0  0  0  0  0  0
    6.6705    0.5509    0.0000 C   0  0  0  0  0  0  0  0  0  0  0  0
    5.8005    1.0509    0.0000 C   0  0  0  0  0  0  0  0  0  0  0  0
    4.9405    0.5509    0.0000 C   0  0  0  0  0  0  0  0  0  0  0  0
    4.9405   -0.4491    0.0000 C   0  0  0  0  0  0  0  0  0  0  0  0
    5.8005   -0.9491    0.0000 C   0  0  0  0  0  0  0  0  0  0  0  0
    6.6705   -0.4491    0.0000 C   0  0  0  0  0  0  0  0  0  0  0  0
    4.0737   -0.9478    0.0000 S   0  0  0  0  0  0  0  0  0  0  0  0
    4.5724   -1.8146    0.0000 O   0  0  0  0  0  0  0  0  0  0  0  0
    3.5750   -0.0810    0.0000 O   0  0  0  0  0  0  0  0  0  0  0  0
    3.2069   -1.4465    0.0000 N   0  0  0  0  0  0  0  0  0  0  0  0
    2.2551   -0.8951    0.0000 C   0  0  0  0  0  0  0  0  0  0  0  0
    2.2557    0.1084    0.0000 N   0  0  0  0  0  0  0  0  0  0  0  0
    1.3939    0.6053    0.0000 C   0  0  0  0  0  0  0  0  0  0  0  0
    0.5266    0.1075    0.0000 C   0  0  0  0  0  0  0  0  0  0  0  0
    0.5211   -0.8873    0.0000 C   0  0  0  0  0  0  0  0  0  0  0  0
    1.3879   -1.3929    0.0000 N   0  0  0  0  0  0  0  0  0  0  0  0
  1  2  1  0  0  0  0
  2  3  2  0  0  0  0
  2  4  1  0  0  0  0
  4  5  2  0  0  0  0
  5  6  1  0  0  0  0
  6  7  2  0  0  0  0
  7  8  1  0  0  0  0
  8  9  2  0  0  0  0
  9  4  1  0  0  0  0
  7 10  1  0  0  0  0
 10 11  2  0  0  0  0
 10 12  2  0  0  0  0
 10 13  1  0  0  0  0
 13 14  1  0  0  0  0
 14 15  2  0  0  0  0
 15 16  1  0  0  0  0
 16 17  2  0  0  0  0
 17 18  1  0  0  0  0
 18 19  2  0  0  0  0
 19 14  1  0  0  0  0
M  CHG  2   1  -1   2   1
M  END
>  <EXTREG>  (ZINC00116946)
ZINC00116946

>  <LOGBIO>
2.5000

$$$$
ZINC00117185
  -MTS-   02131516502D 0   0.00000     0.00000     0

 25 27  0  0  0  0  0  0  0  0999 V2000
    1.0275   -3.9292    0.0000 C   0  0  0  0  0  0  0  0  0  0  0  0
    2.0275   -3.9252    0.0000 O   0  0  0  0  0  0  0  0  0  0  0  0
    2.5240   -3.0572    0.0000 C   0  0  0  0  0  0  0  0  0  0  0  0
    3.5274   -3.0521    0.0000 C   0  0  0  0  0  0  0  0  0  0  0  0
    4.0196   -2.1876    0.0000 C   0  0  0  0  0  0  0  0  0  0  0  0
    3.5196   -1.3231    0.0000 C   0  0  0  0  0  0  0  0  0  0  0  0
    3.8296   -0.3631    0.0000 C   0  0  0  0  0  0  0  0  0  0  0  0
    4.7793   -0.0500    0.0000 O   0  0  0  0  0  0  0  0  0  0  0  0
    3.0196    0.2169    0.0000 N   0  0  0  0  0  0  0  0  0  0  0  0
    2.2096   -0.3631    0.0000 C   0  0  0  0  0  0  0  0  0  0  0  0
    1.2599   -0.0500    0.0000 O   0  0  0  0  0  0  0  0  0  0  0  0
    2.5196   -1.3231    0.0000 C   0  0  0  0  0  0  0  0  0  0  0  0
    2.0214   -2.1926    0.0000 C   0  0  0  0  0  0  0  0  0  0  0  0
    1.0214   -2.1958    0.0000 O   0  0  0  0  0  0  0  0  0  0  0  0
    0.5187   -1.3314    0.0000 C   0  0  0  0  0  0  0  0  0  0  0  0
    3.0196    1.2169    0.0000 C   0  0  0  0  0  0  0  0  0  0  0  0
    3.8881    1.7195    0.0000 C   0  0  0  0  0  0  0  0  0  0  0  0
    3.8861    2.7143    0.0000 C   0  0  0  0  0  0  0  0  0  0  0  0
    3.0206    3.2151    0.0000 C   0  0  0  0  0  0  0  0  0  0  0  0
    3.0231    4.2151    0.0000 O   0  0  0  0  0  0  0  0  0  0  0  0
    2.1571    2.7212    0.0000 C   0  0  0  0  0  0  0  0  0  0  0  0
    2.1541    1.7177    0.0000 C   0  0  0  0  0  0  0  0  0  0  0  0
    1.2928    3.2242    0.0000 C   0  0  0  0  0  0  0  0  0  0  0  0
    1.2958    4.2276    0.0000 O   0  0  0  0  0  0  0  0  0  0  0  0
    0.4293    2.7303    0.0000 O   0  0  0  0  0  0  0  0  0  0  0  0
  1  2  1  0  0  0  0
  2  3  1  0  0  0  0
  3  4  2  0  0  0  0
  4  5  1  0  0  0  0
  5  6  2  0  0  0  0
  6  7  1  0  0  0  0
  7  8  2  0  0  0  0
  7  9  1  0  0  0  0
  9 10  1  0  0  0  0
 10 11  2  0  0  0  0
 10 12  1  0  0  0  0
 12  6  1  0  0  0  0
 12 13  2  0  0  0  0
 13  3  1  0  0  0  0
 13 14  1  0  0  0  0
 14 15  1  0  0  0  0
  9 16  1  0  0  0  0
 16 17  2  0  0  0  0
 17 18  1  0  0  0  0
 18 19  2  0  0  0  0
 19 20  1  0  0  0  0
 19 21  1  0  0  0  0
 21 22  2  0  0  0  0
 22 16  1  0  0  0  0
 21 23  1  0  0  0  0
 23 24  1  0  0  0  0
 23 25  2  0  0  0  0
M  END
>  <EXTREG>  (ZINC00117185)
ZINC00117185

>  <LOGBIO>
2.5000

$$$$
ZINC00117244
  -MTS-   02131516502D 0   0.00000     0.00000     0

 20 21  0  0  0  0  0  0  0  0999 V2000
    4.6700    3.0000    0.0000 C   0  0  0  0  0  0  0  0  0  0  0  0
    3.8045    2.4991    0.0000 C   0  0  0  0  0  0  0  0  0  0  0  0
    2.9345    2.9991    0.0000 C   0  0  0  0  0  0  0  0  0  0  0  0
    2.0745    2.4991    0.0000 C   0  0  0  0  0  0  0  0  0  0  0  0
    1.2077    2.9978    0.0000 C   0  0  0  0  0  0  0  0  0  0  0  0
    2.0745    1.4991    0.0000 C   0  0  0  0  0  0  0  0  0  0  0  0
    2.9345    0.9991    0.0000 C   0  0  0  0  0  0  0  0  0  0  0  0
    3.8045    1.4991    0.0000 C   0  0  0  0  0  0  0  0  0  0  0  0
    2.9320   -0.0009    0.0000 S   0  0  0  0  0  0  0  0  0  0  0  0
    3.9320   -0.0034    0.0000 O   0  0  0  0  0  0  0  0  0  0  0  0
    1.9320    0.0016    0.0000 O   0  0  0  0  0  0  0  0  0  0  0  0
    2.9295   -1.0009    0.0000 C   0  0  0  0  0  0  0  0  0  0  0  0
    2.0597   -1.5013    0.0000 C   0  0  0  0  0  0  0  0  0  0  0  0
    2.0593   -2.4961    0.0000 C   0  0  0  0  0  0  0  0  0  0  0  0
    2.9235   -2.9991    0.0000 C   0  0  0  0  0  0  0  0  0  0  0  0
    3.7883   -2.5073    0.0000 C   0  0  0  0  0  0  0  0  0  0  0  0
    3.7938   -1.5039    0.0000 C   0  0  0  0  0  0  0  0  0  0  0  0
    0.8610    0.8009    0.0000 N   0  3  0  0  0  0  0  0  0  0  0  0
    0.8590   -0.2025    0.0000 O   0  5  0  0  0  0  0  0  0  0  0  0
    0.0000    1.2992    0.0000 O   0  0  0  0  0  0  0  0  0  0  0  0
  1  2  1  0  0  0  0
  2  3  2  0  0  0  0
  3  4  1  0  0  0  0
  4  5  1  0  0  0  0
  4  6  2  0  0  0  0
  6  7  1  0  0  0  0
  7  8  2  0  0  0  0
  8  2  1  0  0  0  0
  7  9  1  0  0  0  0
  9 10  2  0  0  0  0
  9 11  2  0  0  0  0
  9 12  1  0  0  0  0
 12 13  2  0  0  0  0
 13 14  1  0  0  0  0
 14 15  2  0  0  0  0
 15 16  1  0  0  0  0
 16 17  2  0  0  0  0
 17 12  1  0  0  0  0
  6 18  1  0  0  0  0
 18 19  1  0  0  0  0
 18 20  2  0  0  0  0
M  CHG  2  18   1  19  -1
M  END
>  <EXTREG>  (ZINC00117244)
ZINC00117244

>  <LOGBIO>
2.5000

$$$$
ZINC00117340
  -MTS-   02131516502D 0   0.00000     0.00000     0

 19 20  0  0  1  0  0  0  0  0999 V2000
    3.8431    0.5912    0.0000 O   0  0  0  0  0  0  0  0  0  0  0  0
    3.4367   -0.3263    0.0000 C   0  0  1  0  0  0  0  0  0  0  0  0
    2.4475   -0.4312    0.0000 C   0  0  0  0  0  0  0  0  0  0  0  0
    1.8590    0.3773    0.0000 N   0  0  0  0  0  0  0  0  0  0  0  0
    2.1690    1.3373    0.0000 C   0  0  0  0  0  0  0  0  0  0  0  0
    1.3590    1.9173    0.0000 C   0  0  0  0  0  0  0  0  0  0  0  0
    0.5490    1.3373    0.0000 C   0  0  0  0  0  0  0  0  0  0  0  0
    0.8590    0.3773    0.0000 C   0  0  0  0  0  0  0  0  0  0  0  0
    4.0257   -1.1345    0.0000 C   0  0  0  0  0  0  0  0  0  0  0  0
    5.0201   -1.0285    0.0000 N   0  0  0  0  0  0  0  0  0  0  0  0
    5.6968   -1.7766    0.0000 C   0  0  0  0  0  0  0  0  0  0  0  0
    6.6039   -1.3647    0.0000 C   0  0  0  0  0  0  0  0  0  0  0  0
    6.5061   -0.3732    0.0000 C   0  0  0  0  0  0  0  0  0  0  0  0
    5.5196   -0.1622    0.0000 N   0  0  0  0  0  0  0  0  0  0  0  0
    7.2518    0.2930    0.0000 C   0  0  0  0  0  0  0  0  0  0  0  0
    6.5855    1.0387    0.0000 F   0  0  0  0  0  0  0  0  0  0  0  0
    7.9181   -0.4527    0.0000 F   0  0  0  0  0  0  0  0  0  0  0  0
    7.9975    0.9593    0.0000 F   0  0  0  0  0  0  0  0  0  0  0  0
    4.0333   -0.2626    0.0000 H   0  0  0  0  0  0  0  0  0  0  0  0
  2  1  1  6  0  0  0
  2 19  1  1  0  0  0
  2  3  1  0  0  0  0
  3  4  1  0  0  0  0
  4  5  1  0  0  0  0
  5  6  1  0  0  0  0
  6  7  1  0  0  0  0
  7  8  1  0  0  0  0
  8  4  1  0  0  0  0
  2  9  1  0  0  0  0
  9 10  1  0  0  0  0
 10 11  1  0  0  0  0
 11 12  2  0  0  0  0
 12 13  1  0  0  0  0
 13 14  2  0  0  0  0
 14 10  1  0  0  0  0
 13 15  1  0  0  0  0
 15 16  1  0  0  0  0
 15 17  1  0  0  0  0
 15 18  1  0  0  0  0
M  END
>  <EXTREG>  (ZINC00117340)
ZINC00117340

>  <LOGBIO>
2.5000

$$$$
ZINC00118251
  -MTS-   02131516502D 0   0.00000     0.00000     0

 19 20  0  0  0  0  0  0  0  0999 V2000
    1.0391   -3.9221    0.0000 O   0  0  0  0  0  0  0  0  0  0  0  0
    1.4459   -3.0049    0.0000 C   0  0  0  0  0  0  0  0  0  0  0  0
    0.8574   -2.1964    0.0000 O   0  0  0  0  0  0  0  0  0  0  0  0
    2.4352   -2.9005    0.0000 C   0  0  0  0  0  0  0  0  0  0  0  0
    2.8420   -1.9832    0.0000 O   0  0  0  0  0  0  0  0  0  0  0  0
    3.8313   -1.8789    0.0000 C   0  0  0  0  0  0  0  0  0  0  0  0
    4.2381   -0.9616    0.0000 C   0  0  0  0  0  0  0  0  0  0  0  0
    5.2355   -0.8513    0.0000 O   0  0  0  0  0  0  0  0  0  0  0  0
    3.6476   -0.1546    0.0000 N   0  0  0  0  0  0  0  0  0  0  0  0
    4.0517    0.7639    0.0000 C   0  0  0  0  0  0  0  0  0  0  0  0
    3.4626    1.5655    0.0000 C   0  0  0  0  0  0  0  0  0  0  0  0
    2.4683    1.4586    0.0000 C   0  0  0  0  0  0  0  0  0  0  0  0
    2.0632    0.5500    0.0000 C   0  0  0  0  0  0  0  0  0  0  0  0
    2.6533   -0.2615    0.0000 C   0  0  0  0  0  0  0  0  0  0  0  0
    1.8798    2.2670    0.0000 N   0  0  0  0  0  0  0  0  0  0  0  0
    2.1898    3.2270    0.0000 C   0  0  0  0  0  0  0  0  0  0  0  0
    1.3798    3.8070    0.0000 C   0  0  0  0  0  0  0  0  0  0  0  0
    0.5698    3.2270    0.0000 C   0  0  0  0  0  0  0  0  0  0  0  0
    0.8798    2.2670    0.0000 C   0  0  0  0  0  0  0  0  0  0  0  0
  1  2  1  0  0  0  0
  2  3  2  0  0  0  0
  2  4  1  0  0  0  0
  4  5  1  0  0  0  0
  5  6  1  0  0  0  0
  6  7  1  0  0  0  0
  7  8  2  0  0  0  0
  7  9  1  0  0  0  0
  9 10  1  0  0  0  0
 10 11  1  0  0  0  0
 11 12  1  0  0  0  0
 12 13  1  0  0  0  0
 13 14  1  0  0  0  0
 14  9  1  0  0  0  0
 12 15  1  0  0  0  0
 15 16  1  0  0  0  0
 16 17  2  0  0  0  0
 17 18  1  0  0  0  0
 18 19  2  0  0  0  0
 19 15  1  0  0  0  0
M  END
>  <EXTREG>  (ZINC00118251)
ZINC00118251

>  <LOGBIO>
2.5000

$$$$
ZINC00118981
  -MTS-   02131516502D 0   0.00000     0.00000     0

 19 20  0  0  0  0  0  0  0  0999 V2000
    4.5585   -3.8226    0.0000 C   0  0  0  0  0  0  0  0  0  0  0  0
    3.9700   -3.0141    0.0000 N   0  0  0  0  0  0  0  0  0  0  0  0
    4.2800   -2.0541    0.0000 N   0  0  0  0  0  0  0  0  0  0  0  0
    3.4700   -1.4741    0.0000 C   0  0  0  0  0  0  0  0  0  0  0  0
    3.4700   -0.4741    0.0000 N   0  0  0  0  0  0  0  0  0  0  0  0
    2.6010    0.0277    0.0000 C   0  0  0  0  0  0  0  0  0  0  0  0
    1.7347   -0.4719    0.0000 O   0  0  0  0  0  0  0  0  0  0  0  0
    2.6020    1.0224    0.0000 C   0  0  0  0  0  0  0  0  0  0  0  0
    1.7330    1.5242    0.0000 O   0  0  0  0  0  0  0  0  0  0  0  0
    1.7340    2.5189    0.0000 C   0  0  0  0  0  0  0  0  0  0  0  0
    0.8650    3.0207    0.0000 C   0  0  0  0  0  0  0  0  0  0  0  0
    0.8611    4.0241    0.0000 O   0  0  0  0  0  0  0  0  0  0  0  0
    0.0000    2.5190    0.0000 O   0  0  0  0  0  0  0  0  0  0  0  0
    2.6600   -2.0541    0.0000 C   0  0  0  0  0  0  0  0  0  0  0  0
    1.6808   -1.8514    0.0000 C   0  0  0  0  0  0  0  0  0  0  0  0
    1.0125   -2.5953    0.0000 C   0  0  0  0  0  0  0  0  0  0  0  0
    1.3257   -3.5487    0.0000 C   0  0  0  0  0  0  0  0  0  0  0  0
    2.2996   -3.7514    0.0000 C   0  0  0  0  0  0  0  0  0  0  0  0
    2.9700   -3.0141    0.0000 C   0  0  0  0  0  0  0  0  0  0  0  0
  1  2  1  0  0  0  0
  2  3  1  0  0  0  0
  3  4  2  0  0  0  0
  4  5  1  0  0  0  0
  5  6  1  0  0  0  0
  6  7  2  0  0  0  0
  6  8  1  0  0  0  0
  8  9  1  0  0  0  0
  9 10  1  0  0  0  0
 10 11  1  0  0  0  0
 11 12  1  0  0  0  0
 11 13  2  0  0  0  0
  4 14  1  0  0  0  0
 14 15  2  0  0  0  0
 15 16  1  0  0  0  0
 16 17  2  0  0  0  0
 17 18  1  0  0  0  0
 18 19  2  0  0  0  0
 19  2  1  0  0  0  0
 19 14  1  0  0  0  0
M  END
>  <EXTREG>  (ZINC00118981)
ZINC00118981

>  <LOGBIO>
2.5000

$$$$
ZINC00119016
  -MTS-   02131516502D 0   0.00000     0.00000     0

 13 13  0  0  1  0  0  0  0  0999 V2000
    4.5052    0.5548    0.0000 C   0  0  0  0  0  0  0  0  0  0  0  0
    3.6354    1.0552    0.0000 C   0  0  0  0  0  0  0  0  0  0  0  0
    3.6350    2.0500    0.0000 O   0  0  0  0  0  0  0  0  0  0  0  0
    2.5968    0.4542    0.0000 C   0  0  1  0  0  0  0  0  0  0  0  0
    1.7268    0.9542    0.0000 C   0  0  0  0  0  0  0  0  0  0  0  0
    0.8668    0.4542    0.0000 N   0  0  0  0  0  0  0  0  0  0  0  0
    0.8668   -0.5458    0.0000 C   0  0  0  0  0  0  0  0  0  0  0  0
    0.0000   -1.0445    0.0000 S   0  0  0  0  0  0  0  0  0  0  0  0
    1.7268   -1.0458    0.0000 N   0  0  0  0  0  0  0  0  0  0  0  0
    2.5968   -0.5458    0.0000 C   0  0  2  0  0  0  0  0  0  0  0  0
    2.9376   -1.4859    0.0000 C   0  0  0  0  0  0  0  0  0  0  0  0
    3.5817   -0.3728    0.0000 O   0  0  0  0  0  0  0  0  0  0  0  0
    2.5959    1.0542    0.0000 H   0  0  0  0  0  0  0  0  0  0  0  0
  1  2  1  0  0  0  0
  2  3  2  0  0  0  0
  4  2  1  6  0  0  0
  4 13  1  1  0  0  0
  4  5  1  0  0  0  0
  5  6  1  0  0  0  0
  6  7  1  0  0  0  0
  7  8  2  0  0  0  0
  7  9  1  0  0  0  0
  9 10  1  0  0  0  0
 10  4  1  0  0  0  0
 10 11  1  1  0  0  0
 10 12  1  6  0  0  0
M  END
>  <EXTREG>  (ZINC00119016)
ZINC00119016

>  <LOGBIO>
2.5000

$$$$
ZINC00119324
  -MTS-   02131516502D 0   0.00000     0.00000     0

 18 19  0  0  0  0  0  0  0  0999 V2000
    3.8088    2.1918    0.0000 O   0  0  0  0  0  0  0  0  0  0  0  0
    3.2887    2.4910    0.0000 C   0  0  0  0  0  0  0  0  0  0  0  0
    3.2882    3.4858    0.0000 O   0  0  0  0  0  0  0  0  0  0  0  0
    2.2501    1.8900    0.0000 C   0  0  0  0  0  0  0  0  0  0  0  0
    1.3801    2.3900    0.0000 N   0  0  0  0  0  0  0  0  0  0  0  0
    0.5201    1.8900    0.0000 C   0  0  0  0  0  0  0  0  0  0  0  0
    0.5201    0.8900    0.0000 C   0  0  0  0  0  0  0  0  0  0  0  0
    1.3801    0.3900    0.0000 N   0  0  0  0  0  0  0  0  0  0  0  0
    2.2501    0.8900    0.0000 C   0  0  0  0  0  0  0  0  0  0  0  0
    3.2887    0.2890    0.0000 C   0  0  0  0  0  0  0  0  0  0  0  0
    4.1552    0.7881    0.0000 O   0  0  0  0  0  0  0  0  0  0  0  0
    3.2877   -0.7110    0.0000 N   0  0  0  0  0  0  0  0  0  0  0  0
    4.1847   -1.1449    0.0000 C   0  0  0  0  0  0  0  0  0  0  0  0
    4.4071   -2.1144    0.0000 C   0  0  0  0  0  0  0  0  0  0  0  0
    3.7870   -2.9012    0.0000 C   0  0  0  0  0  0  0  0  0  0  0  0
    2.7852   -2.8950    0.0000 C   0  0  0  0  0  0  0  0  0  0  0  0
    2.1573   -2.1208    0.0000 C   0  0  0  0  0  0  0  0  0  0  0  0
    2.3867   -1.1447    0.0000 C   0  0  0  0  0  0  0  0  0  0  0  0
  1  2  1  0  0  0  0
  2  3  2  0  0  0  0
  2  4  1  0  0  0  0
  4  5  1  0  0  0  0
  5  6  2  0  0  0  0
  6  7  1  0  0  0  0
  7  8  2  0  0  0  0
  8  9  1  0  0  0  0
  9  4  2  0  0  0  0
  9 10  1  0  0  0  0
 10 11  2  0  0  0  0
 10 12  1  0  0  0  0
 12 13  1  0  0  0  0
 13 14  1  0  0  0  0
 14 15  1  0  0  0  0
 15 16  1  0  0  0  0
 16 17  1  0  0  0  0
 17 18  1  0  0  0  0
 18 12  1  0  0  0  0
M  END
>  <EXTREG>  (ZINC00119324)
ZINC00119324

>  <LOGBIO>
2.5000

$$$$
ZINC00120301
  -MTS-   02131516502D 0   0.00000     0.00000     0

 21 22  0  0  0  0  0  0  0  0999 V2000
    4.1977   -4.5912    0.0000 C   0  0  0  0  0  0  0  0  0  0  0  0
    4.6013   -3.6763    0.0000 O   0  0  0  0  0  0  0  0  0  0  0  0
    4.0108   -2.8693    0.0000 C   0  0  0  0  0  0  0  0  0  0  0  0
    4.4149   -1.9508    0.0000 C   0  0  0  0  0  0  0  0  0  0  0  0
    3.8258   -1.1492    0.0000 C   0  0  0  0  0  0  0  0  0  0  0  0
    2.8315   -1.2562    0.0000 C   0  0  0  0  0  0  0  0  0  0  0  0
    2.2430   -0.4477    0.0000 N   0  0  0  0  0  0  0  0  0  0  0  0
    2.6503    0.4694    0.0000 C   0  0  0  0  0  0  0  0  0  0  0  0
    3.6447    0.5753    0.0000 O   0  0  0  0  0  0  0  0  0  0  0  0
    2.0640    1.2730    0.0000 C   0  0  0  0  0  0  0  0  0  0  0  0
    2.4713    2.1901    0.0000 S   0  0  0  0  0  0  0  0  0  0  0  0
    1.8828    2.9986    0.0000 C   0  0  0  0  0  0  0  0  0  0  0  0
    0.8740    2.9986    0.0000 N   0  0  0  0  0  0  0  0  0  0  0  0
    0.5710    3.9476    0.0000 C   0  0  0  0  0  0  0  0  0  0  0  0
    1.3718    4.5402    0.0000 C   0  0  0  0  0  0  0  0  0  0  0  0
    2.1901    3.9502    0.0000 N   0  0  0  0  0  0  0  0  0  0  0  0
    3.1403    4.2618    0.0000 C   0  0  0  0  0  0  0  0  0  0  0  0
    2.4264   -2.1647    0.0000 C   0  0  0  0  0  0  0  0  0  0  0  0
    1.4318   -2.2691    0.0000 O   0  0  0  0  0  0  0  0  0  0  0  0
    1.0250   -3.1827    0.0000 C   0  0  0  0  0  0  0  0  0  0  0  0
    3.0165   -2.9762    0.0000 C   0  0  0  0  0  0  0  0  0  0  0  0
  1  2  1  0  0  0  0
  2  3  1  0  0  0  0
  3  4  2  0  0  0  0
  4  5  1  0  0  0  0
  5  6  2  0  0  0  0
  6  7  1  0  0  0  0
  7  8  1  0  0  0  0
  8  9  2  0  0  0  0
  8 10  1  0  0  0  0
 10 11  1  0  0  0  0
 11 12  1  0  0  0  0
 12 13  2  0  0  0  0
 13 14  1  0  0  0  0
 14 15  2  0  0  0  0
 15 16  1  0  0  0  0
 16 12  1  0  0  0  0
 16 17  1  0  0  0  0
  6 18  1  0  0  0  0
 18 19  1  0  0  0  0
 19 20  1  0  0  0  0
 18 21  2  0  0  0  0
 21  3  1  0  0  0  0
M  END
>  <EXTREG>  (ZINC00120301)
ZINC00120301

>  <LOGBIO>
2.5000

$$$$
ZINC00120614
  -MTS-   02131516502D 0   0.00000     0.00000     0

 20 21  0  0  0  0  0  0  0  0999 V2000
    7.7911    0.7502    0.0000 O   0  0  0  0  0  0  0  0  0  0  0  0
    6.9246    1.2493    0.0000 C   0  0  0  0  0  0  0  0  0  0  0  0
    6.0591    0.7485    0.0000 C   0  0  0  0  0  0  0  0  0  0  0  0
    5.1891    1.2485    0.0000 C   0  0  0  0  0  0  0  0  0  0  0  0
    4.3291    0.7485    0.0000 C   0  0  0  0  0  0  0  0  0  0  0  0
    4.3291   -0.2515    0.0000 C   0  0  0  0  0  0  0  0  0  0  0  0
    3.4623   -0.7502    0.0000 O   0  0  0  0  0  0  0  0  0  0  0  0
    2.5970   -0.2489    0.0000 C   0  0  0  0  0  0  0  0  0  0  0  0
    1.7268   -0.7485    0.0000 C   0  0  0  0  0  0  0  0  0  0  0  0
    0.8670   -0.2480    0.0000 C   0  0  0  0  0  0  0  0  0  0  0  0
    0.0000   -0.7462    0.0000 Cl  0  0  0  0  0  0  0  0  0  0  0  0
    0.8676    0.7520    0.0000 C   0  0  0  0  0  0  0  0  0  0  0  0
    1.7278    1.2515    0.0000 C   0  0  0  0  0  0  0  0  0  0  0  0
    1.7258    2.2515    0.0000 Cl  0  0  0  0  0  0  0  0  0  0  0  0
    2.5976    0.7511    0.0000 C   0  0  0  0  0  0  0  0  0  0  0  0
    5.1891   -0.7515    0.0000 C   0  0  0  0  0  0  0  0  0  0  0  0
    6.0591   -0.2515    0.0000 C   0  0  0  0  0  0  0  0  0  0  0  0
    5.1866   -1.7515    0.0000 N   0  3  0  0  0  0  0  0  0  0  0  0
    4.3166   -2.2515    0.0000 O   0  5  0  0  0  0  0  0  0  0  0  0
    6.0466   -2.2515    0.0000 O   0  0  0  0  0  0  0  0  0  0  0  0
  1  2  1  0  0  0  0
  2  3  1  0  0  0  0
  3  4  2  0  0  0  0
  4  5  1  0  0  0  0
  5  6  2  0  0  0  0
  6  7  1  0  0  0  0
  7  8  1  0  0  0  0
  8  9  2  0  0  0  0
  9 10  1  0  0  0  0
 10 11  1  0  0  0  0
 10 12  2  0  0  0  0
 12 13  1  0  0  0  0
 13 14  1  0  0  0  0
 13 15  2  0  0  0  0
 15  8  1  0  0  0  0
  6 16  1  0  0  0  0
 16 17  2  0  0  0  0
 17  3  1  0  0  0  0
 16 18  1  0  0  0  0
 18 19  1  0  0  0  0
 18 20  2  0  0  0  0
M  CHG  2  18   1  19  -1
M  END
>  <EXTREG>  (ZINC00120614)
ZINC00120614

>  <LOGBIO>
2.5000

$$$$
ZINC00121702
  -MTS-   02131516502D 0   0.00000     0.00000     0

 20 21  0  0  0  0  0  0  0  0999 V2000
    4.1355   -0.8929    0.0000 C   0  0  0  0  0  0  0  0  0  0  0  0
    4.5415    0.0211    0.0000 C   0  0  0  0  0  0  0  0  0  0  0  0
    3.9529    0.8295    0.0000 N   0  0  0  0  0  0  0  0  0  0  0  0
    4.2629    1.7895    0.0000 N   0  0  0  0  0  0  0  0  0  0  0  0
    3.4529    2.3695    0.0000 C   0  0  0  0  0  0  0  0  0  0  0  0
    3.4529    3.3695    0.0000 C   0  0  0  0  0  0  0  0  0  0  0  0
    2.6429    1.7895    0.0000 C   0  0  0  0  0  0  0  0  0  0  0  0
    2.9529    0.8295    0.0000 C   0  0  0  0  0  0  0  0  0  0  0  0
    2.3644    0.0211    0.0000 C   0  0  0  0  0  0  0  0  0  0  0  0
    1.3665    0.1263    0.0000 O   0  0  0  0  0  0  0  0  0  0  0  0
    2.7677   -0.8883    0.0000 N   0  0  0  0  0  0  0  0  0  0  0  0
    2.1788   -1.6965    0.0000 C   0  0  0  0  0  0  0  0  0  0  0  0
    1.1809   -1.5912    0.0000 C   0  0  0  0  0  0  0  0  0  0  0  0
    0.5967   -2.3963    0.0000 C   0  0  0  0  0  0  0  0  0  0  0  0
    1.0012   -3.3108    0.0000 C   0  0  0  0  0  0  0  0  0  0  0  0
    1.9899   -3.4202    0.0000 C   0  0  0  0  0  0  0  0  0  0  0  0
    2.5833   -2.6110    0.0000 C   0  0  0  0  0  0  0  0  0  0  0  0
    1.6932    2.1027    0.0000 N   0  3  0  0  0  0  0  0  0  0  0  0
    1.4884    3.0850    0.0000 O   0  5  0  0  0  0  0  0  0  0  0  0
    0.9507    1.4407    0.0000 O   0  0  0  0  0  0  0  0  0  0  0  0
  1  2  1  0  0  0  0
  2  3  1  0  0  0  0
  3  4  1  0  0  0  0
  4  5  2  0  0  0  0
  5  6  1  0  0  0  0
  5  7  1  0  0  0  0
  7  8  2  0  0  0  0
  8  3  1  0  0  0  0
  8  9  1  0  0  0  0
  9 10  2  0  0  0  0
  9 11  1  0  0  0  0
 11 12  1  0  0  0  0
 12 13  2  0  0  0  0
 13 14  1  0  0  0  0
 14 15  2  0  0  0  0
 15 16  1  0  0  0  0
 16 17  2  0  0  0  0
 17 12  1  0  0  0  0
  7 18  1  0  0  0  0
 18 19  1  0  0  0  0
 18 20  2  0  0  0  0
M  CHG  2  18   1  19  -1
M  END
>  <EXTREG>  (ZINC00121702)
ZINC00121702

>  <LOGBIO>
2.5000

$$$$
ZINC00122553
  -MTS-   02131516502D 0   0.00000     0.00000     0

 22 24  0  0  0  0  0  0  0  0999 V2000
    6.2914   -3.2648    0.0000 F   0  0  0  0  0  0  0  0  0  0  0  0
    5.2973   -3.3727    0.0000 C   0  0  0  0  0  0  0  0  0  0  0  0
    5.4052   -4.3669    0.0000 F   0  0  0  0  0  0  0  0  0  0  0  0
    5.1894   -2.3786    0.0000 F   0  0  0  0  0  0  0  0  0  0  0  0
    4.3031   -3.4807    0.0000 O   0  0  0  0  0  0  0  0  0  0  0  0
    3.6535   -2.5930    0.0000 C   0  0  0  0  0  0  0  0  0  0  0  0
    4.0576   -1.6745    0.0000 C   0  0  0  0  0  0  0  0  0  0  0  0
    3.4685   -0.8729    0.0000 C   0  0  0  0  0  0  0  0  0  0  0  0
    2.4743   -0.9798    0.0000 C   0  0  0  0  0  0  0  0  0  0  0  0
    2.0691   -1.8883    0.0000 C   0  0  0  0  0  0  0  0  0  0  0  0
    2.6593   -2.6999    0.0000 C   0  0  0  0  0  0  0  0  0  0  0  0
    1.8857   -0.1713    0.0000 C   0  0  0  0  0  0  0  0  0  0  0  0
    2.1957    0.7887    0.0000 O   0  0  0  0  0  0  0  0  0  0  0  0
    1.3857    1.3687    0.0000 C   0  0  0  0  0  0  0  0  0  0  0  0
    0.5757    0.7887    0.0000 N   0  0  0  0  0  0  0  0  0  0  0  0
    0.8857   -0.1713    0.0000 N   0  0  0  0  0  0  0  0  0  0  0  0
    1.3857    2.3687    0.0000 C   0  0  0  0  0  0  0  0  0  0  0  0
    2.2542    2.8713    0.0000 C   0  0  0  0  0  0  0  0  0  0  0  0
    2.2522    3.8660    0.0000 C   0  0  0  0  0  0  0  0  0  0  0  0
    1.3867    4.3669    0.0000 N   0  0  0  0  0  0  0  0  0  0  0  0
    0.5232    3.8730    0.0000 C   0  0  0  0  0  0  0  0  0  0  0  0
    0.5202    2.8695    0.0000 C   0  0  0  0  0  0  0  0  0  0  0  0
  1  2  1  0  0  0  0
  2  3  1  0  0  0  0
  2  4  1  0  0  0  0
  2  5  1  0  0  0  0
  5  6  1  0  0  0  0
  6  7  2  0  0  0  0
  7  8  1  0  0  0  0
  8  9  2  0  0  0  0
  9 10  1  0  0  0  0
 10 11  2  0  0  0  0
 11  6  1  0  0  0  0
  9 12  1  0  0  0  0
 12 13  1  0  0  0  0
 13 14  1  0  0  0  0
 14 15  2  0  0  0  0
 15 16  1  0  0  0  0
 16 12  2  0  0  0  0
 14 17  1  0  0  0  0
 17 18  2  0  0  0  0
 18 19  1  0  0  0  0
 19 20  2  0  0  0  0
 20 21  1  0  0  0  0
 21 22  2  0  0  0  0
 22 17  1  0  0  0  0
M  END
>  <EXTREG>  (ZINC00122553)
ZINC00122553

>  <LOGBIO>
2.5000

$$$$
ZINC00122824
  -MTS-   02131516502D 0   0.00000     0.00000     0

 24 26  0  0  1  0  0  0  0  0999 V2000
    1.9357   -3.8075    0.0000 C   0  0  0  0  0  0  0  0  0  0  0  0
    2.9299   -3.7001    0.0000 C   0  0  0  0  0  0  0  0  0  0  0  0
    3.5228   -4.5096    0.0000 C   0  0  0  0  0  0  0  0  0  0  0  0
    4.5116   -4.4007    0.0000 C   0  0  0  0  0  0  0  0  0  0  0  0
    4.9166   -3.4864    0.0000 C   0  0  0  0  0  0  0  0  0  0  0  0
    4.3328   -2.6810    0.0000 C   0  0  0  0  0  0  0  0  0  0  0  0
    3.3349   -2.7858    0.0000 C   0  0  0  0  0  0  0  0  0  0  0  0
    2.7464   -1.9773    0.0000 N   0  0  0  0  0  0  0  0  0  0  0  0
    3.0564   -1.0173    0.0000 C   0  0  0  0  0  0  0  0  0  0  0  0
    2.2464   -0.4373    0.0000 C   0  0  1  0  0  0  0  0  0  0  0  0
    1.4364   -1.0173    0.0000 C   0  0  0  0  0  0  0  0  0  0  0  0
    1.7464   -1.9773    0.0000 C   0  0  0  0  0  0  0  0  0  0  0  0
    1.1578   -2.7858    0.0000 O   0  0  0  0  0  0  0  0  0  0  0  0
    2.2464    0.5627    0.0000 C   0  0  0  0  0  0  0  0  0  0  0  0
    3.1151    1.0649    0.0000 O   0  0  0  0  0  0  0  0  0  0  0  0
    1.3851    1.0606    0.0000 N   0  0  0  0  0  0  0  0  0  0  0  0
    1.3856    2.0606    0.0000 C   0  0  0  0  0  0  0  0  0  0  0  0
    2.2544    2.5627    0.0000 C   0  0  0  0  0  0  0  0  0  0  0  0
    2.2529    3.5575    0.0000 C   0  0  0  0  0  0  0  0  0  0  0  0
    1.3876    4.0588    0.0000 C   0  0  0  0  0  0  0  0  0  0  0  0
    1.3907    5.0588    0.0000 F   0  0  0  0  0  0  0  0  0  0  0  0
    0.5239    3.5653    0.0000 C   0  0  0  0  0  0  0  0  0  0  0  0
    0.5204    2.5619    0.0000 C   0  0  0  0  0  0  0  0  0  0  0  0
    2.7800   -0.1630    0.0000 H   0  0  0  0  0  0  0  0  0  0  0  0
  1  2  1  0  0  0  0
  2  3  2  0  0  0  0
  3  4  1  0  0  0  0
  4  5  2  0  0  0  0
  5  6  1  0  0  0  0
  6  7  2  0  0  0  0
  7  2  1  0  0  0  0
  7  8  1  0  0  0  0
  8  9  1  0  0  0  0
  9 10  1  0  0  0  0
 10 24  1  6  0  0  0
 10 11  1  0  0  0  0
 11 12  1  0  0  0  0
 12  8  1  0  0  0  0
 12 13  2  0  0  0  0
 10 14  1  1  0  0  0
 14 15  2  0  0  0  0
 14 16  1  0  0  0  0
 16 17  1  0  0  0  0
 17 18  2  0  0  0  0
 18 19  1  0  0  0  0
 19 20  2  0  0  0  0
 20 21  1  0  0  0  0
 20 22  1  0  0  0  0
 22 23  2  0  0  0  0
 23 17  1  0  0  0  0
M  END
>  <EXTREG>  (ZINC00122824)
ZINC00122824

>  <LOGBIO>
2.5000

$$$$
ZINC00123622
  -MTS-   02131516502D 0   0.00000     0.00000     0

 13 13  0  0  0  0  0  0  0  0999 V2000
    0.5485   -2.8803    0.0000 C   0  0  0  0  0  0  0  0  0  0  0  0
    0.9553   -1.9630    0.0000 C   0  0  0  0  0  0  0  0  0  0  0  0
    1.9446   -1.8586    0.0000 O   0  0  0  0  0  0  0  0  0  0  0  0
    2.3514   -0.9414    0.0000 C   0  0  0  0  0  0  0  0  0  0  0  0
    3.3407   -0.8370    0.0000 O   0  0  0  0  0  0  0  0  0  0  0  0
    1.7629   -0.1329    0.0000 C   0  0  0  0  0  0  0  0  0  0  0  0
    2.0729    0.8271    0.0000 C   0  0  0  0  0  0  0  0  0  0  0  0
    1.2629    1.4071    0.0000 C   0  0  0  0  0  0  0  0  0  0  0  0
    0.4529    0.8271    0.0000 O   0  0  0  0  0  0  0  0  0  0  0  0
    0.7629   -0.1329    0.0000 N   0  0  0  0  0  0  0  0  0  0  0  0
    1.2629    2.4071    0.0000 C   0  0  0  0  0  0  0  0  0  0  0  0
    2.1317    2.9093    0.0000 C   0  0  0  0  0  0  0  0  0  0  0  0
    0.4017    2.9050    0.0000 O   0  0  0  0  0  0  0  0  0  0  0  0
  1  2  1  0  0  0  0
  2  3  1  0  0  0  0
  3  4  1  0  0  0  0
  4  5  2  0  0  0  0
  4  6  1  0  0  0  0
  6  7  1  0  0  0  0
  7  8  2  0  0  0  0
  8  9  1  0  0  0  0
  9 10  1  0  0  0  0
 10  6  2  0  0  0  0
  8 11  1  0  0  0  0
 11 12  1  0  0  0  0
 11 13  2  0  0  0  0
M  END
>  <EXTREG>  (ZINC00123622)
ZINC00123622

>  <LOGBIO>
2.5000

$$$$
ZINC00124253
  -MTS-   02131516502D 0   0.00000     0.00000     0

 12 13  0  0  0  0  0  0  0  0999 V2000
    4.1068   -2.4317    0.0000 C   0  0  0  0  0  0  0  0  0  0  0  0
    3.5183   -1.6233    0.0000 C   0  0  0  0  0  0  0  0  0  0  0  0
    3.8283   -0.6633    0.0000 S   0  0  0  0  0  0  0  0  0  0  0  0
    3.0183   -0.0833    0.0000 C   0  0  0  0  0  0  0  0  0  0  0  0
    2.9187    0.9149    0.0000 N   0  0  0  0  0  0  0  0  0  0  0  0
    2.0067    1.3251    0.0000 C   0  0  0  0  0  0  0  0  0  0  0  0
    1.9050    2.3199    0.0000 C   0  0  0  0  0  0  0  0  0  0  0  0
    1.1938    0.7369    0.0000 C   0  0  0  0  0  0  0  0  0  0  0  0
    1.2969   -0.2526    0.0000 C   0  0  0  0  0  0  0  0  0  0  0  0
    0.4864   -0.8382    0.0000 C   0  0  0  0  0  0  0  0  0  0  0  0
    2.2083   -0.6633    0.0000 N   0  3  0  0  0  0  0  0  0  0  0  0
    2.5183   -1.6233    0.0000 N   0  0  0  0  0  0  0  0  0  0  0  0
  1  2  1  0  0  0  0
  2  3  1  0  0  0  0
  3  4  1  0  0  0  0
  4  5  1  0  0  0  0
  5  6  2  0  0  0  0
  6  7  1  0  0  0  0
  6  8  1  0  0  0  0
  8  9  2  0  0  0  0
  9 10  1  0  0  0  0
  9 11  1  0  0  0  0
 11  4  2  0  0  0  0
 11 12  1  0  0  0  0
 12  2  2  0  0  0  0
M  CHG  1  11   1
M  END
>  <EXTREG>  (ZINC00124253)
ZINC00124253

>  <LOGBIO>
2.5000

$$$$
ZINC00124441
  -MTS-   02131516502D 0   0.00000     0.00000     0

 15 16  0  0  0  0  0  0  0  0999 V2000
    1.1560    1.6509    0.0000 N   0  0  0  0  0  0  0  0  0  0  0  0
    0.9467    0.6696    0.0000 C   0  0  0  0  0  0  0  0  0  0  0  0
    0.0000    0.3639    0.0000 O   0  0  0  0  0  0  0  0  0  0  0  0
    1.6889   -0.0005    0.0000 C   0  0  0  0  0  0  0  0  0  0  0  0
    1.5831   -1.0038    0.0000 C   0  0  0  0  0  0  0  0  0  0  0  0
    2.4951   -1.4047    0.0000 N   0  0  0  0  0  0  0  0  0  0  0  0
    3.1684   -0.6704    0.0000 N   0  0  0  0  0  0  0  0  0  0  0  0
    4.1684   -0.6673    0.0000 C   0  0  0  0  0  0  0  0  0  0  0  0
    4.6693   -1.5328    0.0000 N   0  0  0  0  0  0  0  0  0  0  0  0
    4.6692    0.1982    0.0000 C   0  0  0  0  0  0  0  0  0  0  0  0
    4.1667    1.0667    0.0000 C   0  0  0  0  0  0  0  0  0  0  0  0
    3.1719    1.0647    0.0000 N   0  0  0  0  0  0  0  0  0  0  0  0
    2.6675    0.2052    0.0000 C   0  0  0  0  0  0  0  0  0  0  0  0
    5.6692    0.1982    0.0000 C   0  0  0  0  0  0  0  0  0  0  0  0
    6.6692    0.1982    0.0000 N   0  0  0  0  0  0  0  0  0  0  0  0
  1  2  1  0  0  0  0
  2  3  2  0  0  0  0
  2  4  1  0  0  0  0
  4  5  1  0  0  0  0
  5  6  2  0  0  0  0
  6  7  1  0  0  0  0
  7  8  1  0  0  0  0
  8  9  1  0  0  0  0
  8 10  2  0  0  0  0
 10 11  1  0  0  0  0
 11 12  2  0  0  0  0
 12 13  1  0  0  0  0
 13  4  2  0  0  0  0
 13  7  1  0  0  0  0
 10 14  1  0  0  0  0
 14 15  3  0  0  0  0
M  END
>  <EXTREG>  (ZINC00124441)
ZINC00124441

>  <LOGBIO>
2.5000

$$$$
ZINC00124873
  -MTS-   02131516502D 0   0.00000     0.00000     0

 20 22  0  0  1  0  0  0  0  0999 V2000
    6.0411   -0.7773    0.0000 O   0  0  0  0  0  0  0  0  0  0  0  0
    5.0433   -0.8831    0.0000 C   0  0  0  0  0  0  0  0  0  0  0  0
    4.4587   -0.0782    0.0000 C   0  0  0  0  0  0  0  0  0  0  0  0
    3.4608   -0.1840    0.0000 S   0  0  0  0  0  0  0  0  0  0  0  0
    2.8723    0.6245    0.0000 C   0  0  1  0  0  0  0  0  0  0  0  0
    3.1823    1.5845    0.0000 N   0  0  0  0  0  0  0  0  0  0  0  0
    2.3723    2.1645    0.0000 C   0  0  0  0  0  0  0  0  0  0  0  0
    2.2727    3.1626    0.0000 C   0  0  0  0  0  0  0  0  0  0  0  0
    1.3607    3.5729    0.0000 C   0  0  0  0  0  0  0  0  0  0  0  0
    0.5478    2.9846    0.0000 C   0  0  0  0  0  0  0  0  0  0  0  0
    0.6509    1.9952    0.0000 C   0  0  0  0  0  0  0  0  0  0  0  0
    1.5623    1.5845    0.0000 C   0  0  0  0  0  0  0  0  0  0  0  0
    1.8723    0.6245    0.0000 O   0  0  0  0  0  0  0  0  0  0  0  0
    4.6369   -1.7968    0.0000 C   0  0  0  0  0  0  0  0  0  0  0  0
    3.6391   -1.9030    0.0000 C   0  0  0  0  0  0  0  0  0  0  0  0
    3.2367   -2.8128    0.0000 C   0  0  0  0  0  0  0  0  0  0  0  0
    3.8240   -3.6222    0.0000 C   0  0  0  0  0  0  0  0  0  0  0  0
    4.8137   -3.5218    0.0000 C   0  0  0  0  0  0  0  0  0  0  0  0
    5.2242   -2.6062    0.0000 C   0  0  0  0  0  0  0  0  0  0  0  0
    3.4648    0.7192    0.0000 H   0  0  0  0  0  0  0  0  0  0  0  0
  1  2  2  0  0  0  0
  2  3  1  0  0  0  0
  3  4  1  0  0  0  0
  5  4  1  6  0  0  0
  5 20  1  1  0  0  0
  5  6  1  0  0  0  0
  6  7  1  0  0  0  0
  7  8  2  0  0  0  0
  8  9  1  0  0  0  0
  9 10  2  0  0  0  0
 10 11  1  0  0  0  0
 11 12  2  0  0  0  0
 12  7  1  0  0  0  0
 12 13  1  0  0  0  0
 13  5  1  0  0  0  0
  2 14  1  0  0  0  0
 14 15  2  0  0  0  0
 15 16  1  0  0  0  0
 16 17  2  0  0  0  0
 17 18  1  0  0  0  0
 18 19  2  0  0  0  0
 19 14  1  0  0  0  0
M  END
>  <EXTREG>  (ZINC00124873)
ZINC00124873

>  <LOGBIO>
2.5000

$$$$
ZINC00125555
  -MTS-   02131516502D 0   0.00000     0.00000     0

 20 21  0  0  1  0  0  0  0  0999 V2000
    2.2721   -3.2695    0.0000 C   0  0  0  0  0  0  0  0  0  0  0  0
    2.6789   -2.3522    0.0000 C   0  0  0  0  0  0  0  0  0  0  0  0
    3.6682   -2.2478    0.0000 O   0  0  0  0  0  0  0  0  0  0  0  0
    4.0750   -1.3305    0.0000 C   0  0  0  0  0  0  0  0  0  0  0  0
    5.0643   -1.2262    0.0000 O   0  0  0  0  0  0  0  0  0  0  0  0
    3.4865   -0.5221    0.0000 C   0  0  0  0  0  0  0  0  0  0  0  0
    3.7965    0.4379    0.0000 S   0  0  0  0  0  0  0  0  0  0  0  0
    2.9865    1.0179    0.0000 C   0  0  0  0  0  0  0  0  0  0  0  0
    2.1765    0.4379    0.0000 C   0  0  0  0  0  0  0  0  0  0  0  0
    1.1973    0.6406    0.0000 C   0  0  1  0  0  0  0  0  0  0  0  0
    0.8852    1.5907    0.0000 O   0  0  0  0  0  0  0  0  0  0  0  0
    0.5291   -0.1033    0.0000 C   0  0  0  0  0  0  0  0  0  0  0  0
    0.8422   -1.0567    0.0000 C   0  0  0  0  0  0  0  0  0  0  0  0
    1.8161   -1.2593    0.0000 C   0  0  0  0  0  0  0  0  0  0  0  0
    2.4865   -0.5221    0.0000 C   0  0  0  0  0  0  0  0  0  0  0  0
    2.9865    2.2179    0.0000 S   0  0  0  0  0  0  0  0  0  0  0  0
    2.9865    3.2179    0.0000 C   0  0  0  0  0  0  0  0  0  0  0  0
    1.9865    2.2179    0.0000 O   0  0  0  0  0  0  0  0  0  0  0  0
    3.9865    2.2179    0.0000 O   0  0  0  0  0  0  0  0  0  0  0  0
    0.6101    0.7641    0.0000 H   0  0  0  0  0  0  0  0  0  0  0  0
  1  2  1  0  0  0  0
  2  3  1  0  0  0  0
  3  4  1  0  0  0  0
  4  5  2  0  0  0  0
  4  6  1  0  0  0  0
  6  7  1  0  0  0  0
  7  8  1  0  0  0  0
  8  9  2  0  0  0  0
  9 10  1  0  0  0  0
 10 20  1  1  0  0  0
 10 11  1  6  0  0  0
 10 12  1  0  0  0  0
 12 13  1  0  0  0  0
 13 14  1  0  0  0  0
 14 15  1  0  0  0  0
 15  6  2  0  0  0  0
 15  9  1  0  0  0  0
  8 16  1  0  0  0  0
 16 17  1  0  0  0  0
 16 18  2  0  0  0  0
 16 19  2  0  0  0  0
M  END
>  <EXTREG>  (ZINC00125555)
ZINC00125555

>  <LOGBIO>
2.5000

$$$$
ZINC00126392
  -MTS-   02131516502D 0   0.00000     0.00000     0

 19 20  0  0  0  0  0  0  0  0999 V2000
    7.7956    1.3475    0.0000 C   0  0  0  0  0  0  0  0  0  0  0  0
    6.9301    0.8467    0.0000 C   0  0  0  0  0  0  0  0  0  0  0  0
    6.0601    1.3467    0.0000 C   0  0  0  0  0  0  0  0  0  0  0  0
    5.2001    0.8467    0.0000 C   0  0  0  0  0  0  0  0  0  0  0  0
    5.2001   -0.1533    0.0000 C   0  0  0  0  0  0  0  0  0  0  0  0
    6.0601   -0.6533    0.0000 C   0  0  0  0  0  0  0  0  0  0  0  0
    6.9301   -0.1533    0.0000 C   0  0  0  0  0  0  0  0  0  0  0  0
    4.3333   -0.6520    0.0000 S   0  0  0  0  0  0  0  0  0  0  0  0
    4.8320   -1.5188    0.0000 O   0  0  0  0  0  0  0  0  0  0  0  0
    3.8346    0.2148    0.0000 O   0  0  0  0  0  0  0  0  0  0  0  0
    3.4665   -1.1507    0.0000 C   0  0  0  0  0  0  0  0  0  0  0  0
    2.2551   -0.4489    0.0000 C   0  0  0  0  0  0  0  0  0  0  0  0
    2.2557    0.5546    0.0000 C   0  0  0  0  0  0  0  0  0  0  0  0
    2.7753    0.8546    0.0000 Cl  0  0  0  0  0  0  0  0  0  0  0  0
    1.3939    1.0515    0.0000 C   0  0  0  0  0  0  0  0  0  0  0  0
    0.5266    0.5537    0.0000 C   0  0  0  0  0  0  0  0  0  0  0  0
    0.5211   -0.4411    0.0000 C   0  0  0  0  0  0  0  0  0  0  0  0
    1.3879   -0.9467    0.0000 C   0  0  0  0  0  0  0  0  0  0  0  0
    1.3844   -1.9467    0.0000 Cl  0  0  0  0  0  0  0  0  0  0  0  0
  1  2  1  0  0  0  0
  2  3  2  0  0  0  0
  3  4  1  0  0  0  0
  4  5  2  0  0  0  0
  5  6  1  0  0  0  0
  6  7  2  0  0  0  0
  7  2  1  0  0  0  0
  5  8  1  0  0  0  0
  8  9  2  0  0  0  0
  8 10  2  0  0  0  0
  8 11  1  0  0  0  0
 11 12  1  0  0  0  0
 12 13  2  0  0  0  0
 13 14  1  0  0  0  0
 13 15  1  0  0  0  0
 15 16  2  0  0  0  0
 16 17  1  0  0  0  0
 17 18  2  0  0  0  0
 18 12  1  0  0  0  0
 18 19  1  0  0  0  0
M  END
>  <EXTREG>  (ZINC00126392)
ZINC00126392

>  <LOGBIO>
2.5000

$$$$
ZINC00126903
  -MTS-   02131516502D 0   0.00000     0.00000     0

 14 14  0  0  0  0  0  0  0  0999 V2000
    2.2454    1.9244    0.0000 C   0  0  0  0  0  0  0  0  0  0  0  0
    3.1146    1.4231    0.0000 C   0  0  0  0  0  0  0  0  0  0  0  0
    3.9754    1.9218    0.0000 O   0  0  0  0  0  0  0  0  0  0  0  0
    3.1156    0.4231    0.0000 N   0  0  0  0  0  0  0  0  0  0  0  0
    2.2501   -0.0778    0.0000 C   0  0  0  0  0  0  0  0  0  0  0  0
    1.3801    0.4222    0.0000 C   0  0  0  0  0  0  0  0  0  0  0  0
    0.5201   -0.0778    0.0000 C   0  0  0  0  0  0  0  0  0  0  0  0
    0.5201   -1.0778    0.0000 C   0  0  0  0  0  0  0  0  0  0  0  0
    1.3801   -1.5778    0.0000 C   0  0  0  0  0  0  0  0  0  0  0  0
    2.2501   -1.0778    0.0000 C   0  0  0  0  0  0  0  0  0  0  0  0
    3.1156   -1.5786    0.0000 C   0  0  0  0  0  0  0  0  0  0  0  0
    3.6165   -0.7131    0.0000 F   0  0  0  0  0  0  0  0  0  0  0  0
    2.6147   -2.4442    0.0000 F   0  0  0  0  0  0  0  0  0  0  0  0
    3.9811   -2.0795    0.0000 F   0  0  0  0  0  0  0  0  0  0  0  0
  1  2  1  0  0  0  0
  2  3  2  0  0  0  0
  2  4  1  0  0  0  0
  4  5  1  0  0  0  0
  5  6  2  0  0  0  0
  6  7  1  0  0  0  0
  7  8  2  0  0  0  0
  8  9  1  0  0  0  0
  9 10  2  0  0  0  0
 10  5  1  0  0  0  0
 10 11  1  0  0  0  0
 11 12  1  0  0  0  0
 11 13  1  0  0  0  0
 11 14  1  0  0  0  0
M  END
>  <EXTREG>  (ZINC00126903)
ZINC00126903

>  <LOGBIO>
2.5000

$$$$
ZINC00126979
  -MTS-   02131516502D 0   0.00000     0.00000     0

 12 13  0  0  0  0  0  0  0  0999 V2000
    2.5635    2.1522    0.0000 N   0  0  0  0  0  0  0  0  0  0  0  0
    2.2562    1.2006    0.0000 C   0  0  0  0  0  0  0  0  0  0  0  0
    1.2976    0.8862    0.0000 S   0  0  0  0  0  0  0  0  0  0  0  0
    1.3054   -0.1100    0.0000 C   0  0  0  0  0  0  0  0  0  0  0  0
    0.5571   -0.7780    0.0000 C   0  0  0  0  0  0  0  0  0  0  0  0
    0.7621   -1.7567    0.0000 C   0  0  0  0  0  0  0  0  0  0  0  0
    1.7161   -2.0677    0.0000 C   0  0  0  0  0  0  0  0  0  0  0  0
    2.4553   -1.4021    0.0000 C   0  0  0  0  0  0  0  0  0  0  0  0
    2.2510   -0.4235    0.0000 C   0  0  0  0  0  0  0  0  0  0  0  0
    2.8447    0.3921    0.0000 C   0  0  0  0  0  0  0  0  0  0  0  0
    3.8447    0.3921    0.0000 C   0  0  0  0  0  0  0  0  0  0  0  0
    4.8447    0.3921    0.0000 N   0  0  0  0  0  0  0  0  0  0  0  0
  1  2  1  0  0  0  0
  2  3  1  0  0  0  0
  3  4  1  0  0  0  0
  4  5  1  0  0  0  0
  5  6  1  0  0  0  0
  6  7  1  0  0  0  0
  7  8  1  0  0  0  0
  8  9  1  0  0  0  0
  9  4  2  0  0  0  0
  9 10  1  0  0  0  0
 10  2  2  0  0  0  0
 10 11  1  0  0  0  0
 11 12  3  0  0  0  0
M  END
>  <EXTREG>  (ZINC00126979)
ZINC00126979

>  <LOGBIO>
2.5000

$$$$
ZINC00127325
  -MTS-   02131516502D 0   0.00000     0.00000     0

 20 21  0  0  0  0  0  0  0  0999 V2000
    5.0499   -3.4603    0.0000 N   0  0  0  0  0  0  0  0  0  0  0  0
    4.0521   -3.5660    0.0000 C   0  0  0  0  0  0  0  0  0  0  0  0
    3.6457   -4.4797    0.0000 O   0  0  0  0  0  0  0  0  0  0  0  0
    3.4675   -2.7612    0.0000 C   0  0  0  0  0  0  0  0  0  0  0  0
    2.4696   -2.8670    0.0000 S   0  0  0  0  0  0  0  0  0  0  0  0
    1.8811   -2.0585    0.0000 C   0  0  0  0  0  0  0  0  0  0  0  0
    2.1911   -1.0985    0.0000 S   0  0  0  0  0  0  0  0  0  0  0  0
    1.3811   -0.5185    0.0000 C   0  0  0  0  0  0  0  0  0  0  0  0
    0.5711   -1.0985    0.0000 N   0  0  0  0  0  0  0  0  0  0  0  0
    0.8811   -2.0585    0.0000 N   0  0  0  0  0  0  0  0  0  0  0  0
    1.3811    0.4815    0.0000 C   0  0  0  0  0  0  0  0  0  0  0  0
    2.2496    0.9841    0.0000 C   0  0  0  0  0  0  0  0  0  0  0  0
    2.2476    1.9789    0.0000 C   0  0  0  0  0  0  0  0  0  0  0  0
    1.3821    2.4798    0.0000 C   0  0  0  0  0  0  0  0  0  0  0  0
    0.5186    1.9858    0.0000 C   0  0  0  0  0  0  0  0  0  0  0  0
    0.5156    0.9824    0.0000 N   0  0  0  0  0  0  0  0  0  0  0  0
    1.3846    3.4797    0.0000 C   0  0  0  0  0  0  0  0  0  0  0  0
    0.3846    3.4823    0.0000 F   0  0  0  0  0  0  0  0  0  0  0  0
    2.3846    3.4772    0.0000 F   0  0  0  0  0  0  0  0  0  0  0  0
    1.3871    4.4797    0.0000 F   0  0  0  0  0  0  0  0  0  0  0  0
  1  2  1  0  0  0  0
  2  3  2  0  0  0  0
  2  4  1  0  0  0  0
  4  5  1  0  0  0  0
  5  6  1  0  0  0  0
  6  7  1  0  0  0  0
  7  8  1  0  0  0  0
  8  9  2  0  0  0  0
  9 10  1  0  0  0  0
 10  6  2  0  0  0  0
  8 11  1  0  0  0  0
 11 12  2  0  0  0  0
 12 13  1  0  0  0  0
 13 14  2  0  0  0  0
 14 15  1  0  0  0  0
 15 16  2  0  0  0  0
 16 11  1  0  0  0  0
 14 17  1  0  0  0  0
 17 18  1  0  0  0  0
 17 19  1  0  0  0  0
 17 20  1  0  0  0  0
M  END
>  <EXTREG>  (ZINC00127325)
ZINC00127325

>  <LOGBIO>
2.5000

$$$$
ZINC00127617
  -MTS-   02131516502D 0   0.00000     0.00000     0

 20 23  0  0  0  0  0  0  0  0999 V2000
    4.8699   -1.5244    0.0000 O   0  0  0  0  0  0  0  0  0  0  0  0
    4.3705   -0.6541    0.0000 C   0  0  0  0  0  0  0  0  0  0  0  0
    4.8711    0.2056    0.0000 O   0  0  0  0  0  0  0  0  0  0  0  0
    3.3705   -0.6509    0.0000 C   0  0  0  0  0  0  0  0  0  0  0  0
    2.8723    0.2186    0.0000 C   0  0  0  0  0  0  0  0  0  0  0  0
    3.1823    1.1786    0.0000 C   0  0  0  0  0  0  0  0  0  0  0  0
    2.3723    1.7586    0.0000 C   0  0  0  0  0  0  0  0  0  0  0  0
    2.2727    2.7567    0.0000 C   0  0  0  0  0  0  0  0  0  0  0  0
    1.3607    3.1670    0.0000 C   0  0  0  0  0  0  0  0  0  0  0  0
    0.5478    2.5787    0.0000 C   0  0  0  0  0  0  0  0  0  0  0  0
    0.6509    1.5893    0.0000 C   0  0  0  0  0  0  0  0  0  0  0  0
    1.5623    1.1786    0.0000 C   0  0  0  0  0  0  0  0  0  0  0  0
    1.8723    0.2186    0.0000 C   0  0  0  0  0  0  0  0  0  0  0  0
    1.3723   -0.6459    0.0000 N   0  0  0  0  0  0  0  0  0  0  0  0
    1.8645   -1.5104    0.0000 C   0  0  0  0  0  0  0  0  0  0  0  0
    1.3636   -2.3774    0.0000 C   0  0  0  0  0  0  0  0  0  0  0  0
    1.8619   -3.2444    0.0000 C   0  0  0  0  0  0  0  0  0  0  0  0
    2.8654   -3.2444    0.0000 C   0  0  0  0  0  0  0  0  0  0  0  0
    3.3618   -2.3824    0.0000 C   0  0  0  0  0  0  0  0  0  0  0  0
    2.8679   -1.5154    0.0000 C   0  0  0  0  0  0  0  0  0  0  0  0
  1  2  1  0  0  0  0
  2  3  2  0  0  0  0
  2  4  1  0  0  0  0
  4  5  2  0  0  0  0
  5  6  1  0  0  0  0
  6  7  1  0  0  0  0
  7  8  2  0  0  0  0
  8  9  1  0  0  0  0
  9 10  2  0  0  0  0
 10 11  1  0  0  0  0
 11 12  2  0  0  0  0
 12  7  1  0  0  0  0
 12 13  1  0  0  0  0
 13  5  1  0  0  0  0
 13 14  2  0  0  0  0
 14 15  1  0  0  0  0
 15 16  1  0  0  0  0
 16 17  2  0  0  0  0
 17 18  1  0  0  0  0
 18 19  2  0  0  0  0
 19 20  1  0  0  0  0
 20  4  1  0  0  0  0
 20 15  2  0  0  0  0
M  END
>  <EXTREG>  (ZINC00127617)
ZINC00127617

>  <LOGBIO>
2.5000

$$$$
ZINC00127918
  -MTS-   02131516502D 0   0.00000     0.00000     0

 22 23  0  0  0  0  0  0  0  0999 V2000
    2.0265   -4.1113    0.0000 F   0  0  0  0  0  0  0  0  0  0  0  0
    2.4314   -3.1970    0.0000 C   0  0  0  0  0  0  0  0  0  0  0  0
    3.3457   -3.6019    0.0000 F   0  0  0  0  0  0  0  0  0  0  0  0
    1.5171   -2.7920    0.0000 F   0  0  0  0  0  0  0  0  0  0  0  0
    2.8364   -2.2826    0.0000 C   0  0  0  0  0  0  0  0  0  0  0  0
    2.2458   -1.4714    0.0000 C   0  0  0  0  0  0  0  0  0  0  0  0
    2.6505   -0.5626    0.0000 C   0  0  0  0  0  0  0  0  0  0  0  0
    2.0615    0.2455    0.0000 N   0  0  0  0  0  0  0  0  0  0  0  0
    2.4683    1.1628    0.0000 C   0  0  0  0  0  0  0  0  0  0  0  0
    3.4576    1.2672    0.0000 O   0  0  0  0  0  0  0  0  0  0  0  0
    1.8798    1.9713    0.0000 C   0  0  0  0  0  0  0  0  0  0  0  0
    2.1898    2.9313    0.0000 O   0  0  0  0  0  0  0  0  0  0  0  0
    1.3798    3.5113    0.0000 C   0  0  0  0  0  0  0  0  0  0  0  0
    0.5698    2.9313    0.0000 C   0  0  0  0  0  0  0  0  0  0  0  0
    0.8798    1.9713    0.0000 C   0  0  0  0  0  0  0  0  0  0  0  0
    3.6447   -0.4552    0.0000 C   0  0  0  0  0  0  0  0  0  0  0  0
    4.2342   -1.2565    0.0000 C   0  0  0  0  0  0  0  0  0  0  0  0
    3.8306   -2.1752    0.0000 C   0  0  0  0  0  0  0  0  0  0  0  0
    5.2281   -1.1465    0.0000 C   0  0  0  0  0  0  0  0  0  0  0  0
    5.3381   -2.1405    0.0000 F   0  0  0  0  0  0  0  0  0  0  0  0
    5.1182   -0.1526    0.0000 F   0  0  0  0  0  0  0  0  0  0  0  0
    6.2221   -1.0366    0.0000 F   0  0  0  0  0  0  0  0  0  0  0  0
  1  2  1  0  0  0  0
  2  3  1  0  0  0  0
  2  4  1  0  0  0  0
  2  5  1  0  0  0  0
  5  6  2  0  0  0  0
  6  7  1  0  0  0  0
  7  8  1  0  0  0  0
  8  9  1  0  0  0  0
  9 10  2  0  0  0  0
  9 11  1  0  0  0  0
 11 12  1  0  0  0  0
 12 13  1  0  0  0  0
 13 14  2  0  0  0  0
 14 15  1  0  0  0  0
 15 11  2  0  0  0  0
  7 16  2  0  0  0  0
 16 17  1  0  0  0  0
 17 18  2  0  0  0  0
 18  5  1  0  0  0  0
 17 19  1  0  0  0  0
 19 20  1  0  0  0  0
 19 21  1  0  0  0  0
 19 22  1  0  0  0  0
M  END
>  <EXTREG>  (ZINC00127918)
ZINC00127918

>  <LOGBIO>
2.5000

$$$$
ZINC00128475
  -MTS-   02131516502D 0   0.00000     0.00000     0

 25 27  0  0  1  0  0  0  0  0999 V2000
    3.4251    3.4785    0.0000 C   0  0  0  0  0  0  0  0  0  0  0  0
    2.4945    3.1124    0.0000 O   0  0  0  0  0  0  0  0  0  0  0  0
    2.3463    2.1235    0.0000 C   0  0  0  0  0  0  0  0  0  0  0  0
    3.1307    1.4977    0.0000 C   0  0  0  0  0  0  0  0  0  0  0  0
    2.9812    0.5142    0.0000 C   0  0  0  0  0  0  0  0  0  0  0  0
    2.0510    0.1472    0.0000 C   0  0  0  0  0  0  0  0  0  0  0  0
    1.2702    0.7637    0.0000 C   0  0  0  0  0  0  0  0  0  0  0  0
    1.4160    1.7565    0.0000 C   0  0  0  0  0  0  0  0  0  0  0  0
    1.9052   -0.8421    0.0000 C   0  0  1  0  0  0  0  0  0  0  0  0
    1.4002   -1.5258    0.0000 C   0  0  0  0  0  0  0  0  0  0  0  0
    1.2544   -2.5151    0.0000 C   0  0  1  0  0  0  0  0  0  0  0  0
    0.4264   -1.9545    0.0000 O   0  0  0  0  0  0  0  0  0  0  0  0
    0.4916   -2.9587    0.0000 C   0  0  0  0  0  0  0  0  0  0  0  0
    1.8480   -2.6026    0.0000 C   0  0  2  0  0  0  0  0  0  0  0  0
    3.0480   -2.6026    0.0000 C   0  0  0  0  0  0  0  0  0  0  0  0
    4.0480   -2.6026    0.0000 N   0  0  0  0  0  0  0  0  0  0  0  0
    2.1344   -3.4029    0.0000 C   0  0  0  0  0  0  0  0  0  0  0  0
    2.9078   -4.0369    0.0000 O   0  0  0  0  0  0  0  0  0  0  0  0
    1.7585   -3.3475    0.0000 N   0  0  0  0  0  0  0  0  0  0  0  0
    2.1916   -1.6424    0.0000 C   0  0  0  0  0  0  0  0  0  0  0  0
    3.1555   -0.9276    0.0000 C   0  0  0  0  0  0  0  0  0  0  0  0
    3.9587   -0.3318    0.0000 N   0  0  0  0  0  0  0  0  0  0  0  0
    3.1555   -2.3573    0.0000 C   0  0  0  0  0  0  0  0  0  0  0  0
    3.9587   -2.9530    0.0000 N   0  0  0  0  0  0  0  0  0  0  0  0
    1.3506   -0.6133    0.0000 H   0  0  0  0  0  0  0  0  0  0  0  0
  1  2  1  0  0  0  0
  2  3  1  0  0  0  0
  3  4  2  0  0  0  0
  4  5  1  0  0  0  0
  5  6  2  0  0  0  0
  6  7  1  0  0  0  0
  7  8  2  0  0  0  0
  8  3  1  0  0  0  0
  9  6  1  6  0  0  0
  9 25  1  1  0  0  0
  9 10  1  0  0  0  0
 10 11  1  0  0  0  0
 11 12  1  1  0  0  0
 11 13  1  0  0  0  0
 13 14  1  0  0  0  0
 14 15  1  6  0  0  0
 15 16  3  0  0  0  0
 14 17  1  0  0  0  0
 17 18  2  0  0  0  0
 17 19  1  0  0  0  0
 19 11  1  0  0  0  0
 14 20  1  0  0  0  0
 20  9  1  0  0  0  0
 20 21  1  0  0  0  0
 21 22  3  0  0  0  0
 20 23  1  0  0  0  0
 23 24  3  0  0  0  0
M  END
>  <EXTREG>  (ZINC00128475)
ZINC00128475

>  <LOGBIO>
2.5000

$$$$
ZINC00129829
  -MTS-   02131516502D 0   0.00000     0.00000     0

 21 24  0  0  0  0  0  0  0  0999 V2000
    1.3646   -3.6773    0.0000 C   0  0  0  0  0  0  0  0  0  0  0  0
    1.8655   -2.8118    0.0000 N   0  0  0  0  0  0  0  0  0  0  0  0
    2.8690   -2.8118    0.0000 C   0  0  0  0  0  0  0  0  0  0  0  0
    3.3694   -3.6775    0.0000 O   0  0  0  0  0  0  0  0  0  0  0  0
    3.3654   -1.9497    0.0000 N   0  0  0  0  0  0  0  0  0  0  0  0
    4.3654   -1.9502    0.0000 C   0  0  0  0  0  0  0  0  0  0  0  0
    2.8672   -1.0827    0.0000 C   0  0  0  0  0  0  0  0  0  0  0  0
    3.3723   -0.2157    0.0000 N   0  0  0  0  0  0  0  0  0  0  0  0
    2.8723    0.6513    0.0000 C   0  0  0  0  0  0  0  0  0  0  0  0
    3.1823    1.6113    0.0000 N   0  0  0  0  0  0  0  0  0  0  0  0
    2.3723    2.1913    0.0000 C   0  0  0  0  0  0  0  0  0  0  0  0
    2.2727    3.1894    0.0000 C   0  0  0  0  0  0  0  0  0  0  0  0
    1.3607    3.5997    0.0000 C   0  0  0  0  0  0  0  0  0  0  0  0
    0.5478    3.0114    0.0000 C   0  0  0  0  0  0  0  0  0  0  0  0
    0.6509    2.0220    0.0000 C   0  0  0  0  0  0  0  0  0  0  0  0
    1.5623    1.6113    0.0000 C   0  0  0  0  0  0  0  0  0  0  0  0
    1.8723    0.6513    0.0000 C   0  0  0  0  0  0  0  0  0  0  0  0
    1.3741   -0.2107    0.0000 N   0  0  0  0  0  0  0  0  0  0  0  0
    1.8724   -1.0777    0.0000 C   0  0  0  0  0  0  0  0  0  0  0  0
    1.3672   -1.9447    0.0000 C   0  0  0  0  0  0  0  0  0  0  0  0
    0.3672   -1.9418    0.0000 O   0  0  0  0  0  0  0  0  0  0  0  0
  1  2  1  0  0  0  0
  2  3  1  0  0  0  0
  3  4  2  0  0  0  0
  3  5  1  0  0  0  0
  5  6  1  0  0  0  0
  5  7  1  0  0  0  0
  7  8  1  0  0  0  0
  8  9  2  0  0  0  0
  9 10  1  0  0  0  0
 10 11  1  0  0  0  0
 11 12  2  0  0  0  0
 12 13  1  0  0  0  0
 13 14  2  0  0  0  0
 14 15  1  0  0  0  0
 15 16  2  0  0  0  0
 16 11  1  0  0  0  0
 16 17  1  0  0  0  0
 17  9  1  0  0  0  0
 17 18  2  0  0  0  0
 18 19  1  0  0  0  0
 19  7  2  0  0  0  0
 19 20  1  0  0  0  0
 20  2  1  0  0  0  0
 20 21  2  0  0  0  0
M  END
>  <EXTREG>  (ZINC00129829)
ZINC00129829

>  <LOGBIO>
2.5000

$$$$
ZINC00130940
  -MTS-   02131516502D 0   0.00000     0.00000     0

 22 23  0  0  1  0  0  0  0  0999 V2000
    0.5193   -1.4513    0.0000 N   0  0  0  0  0  0  0  0  0  0  0  0
    1.3858   -1.9504    0.0000 C   0  0  0  0  0  0  0  0  0  0  0  0
    1.3878   -2.9539    0.0000 C   0  0  0  0  0  0  0  0  0  0  0  0
    2.2508   -3.4486    0.0000 C   0  0  0  0  0  0  0  0  0  0  0  0
    3.1169   -2.9486    0.0000 C   0  0  0  0  0  0  0  0  0  0  0  0
    3.1199   -1.9539    0.0000 C   0  0  0  0  0  0  0  0  0  0  0  0
    2.2519   -1.4504    0.0000 C   0  0  0  0  0  0  0  0  0  0  0  0
    2.2529   -0.4504    0.0000 S   0  0  0  0  0  0  0  0  0  0  0  0
    3.1224    0.0504    0.0000 C   0  0  1  0  0  0  0  0  0  0  0  0
    3.9829   -0.4487    0.0000 C   0  0  0  0  0  0  0  0  0  0  0  0
    4.8524    0.0521    0.0000 N   0  3  0  0  0  0  0  0  0  0  0  0
    5.7129   -0.4470    0.0000 O   0  5  0  0  0  0  0  0  0  0  0  0
    4.8533    0.6521    0.0000 O   0  0  0  0  0  0  0  0  0  0  0  0
    3.1245    1.4504    0.0000 C   0  0  0  0  0  0  0  0  0  0  0  0
    3.9937    1.9517    0.0000 C   0  0  0  0  0  0  0  0  0  0  0  0
    4.5134    1.6517    0.0000 Cl  0  0  0  0  0  0  0  0  0  0  0  0
    3.9932    2.9465    0.0000 C   0  0  0  0  0  0  0  0  0  0  0  0
    3.1285    3.4487    0.0000 C   0  0  0  0  0  0  0  0  0  0  0  0
    2.2642    2.9560    0.0000 C   0  0  0  0  0  0  0  0  0  0  0  0
    2.2597    1.9526    0.0000 C   0  0  0  0  0  0  0  0  0  0  0  0
    1.3919    1.4556    0.0000 Cl  0  0  0  0  0  0  0  0  0  0  0  0
    3.1214   -0.5496    0.0000 H   0  0  0  0  0  0  0  0  0  0  0  0
  1  2  1  0  0  0  0
  2  3  2  0  0  0  0
  3  4  1  0  0  0  0
  4  5  2  0  0  0  0
  5  6  1  0  0  0  0
  6  7  2  0  0  0  0
  7  2  1  0  0  0  0
  7  8  1  0  0  0  0
  8  9  1  0  0  0  0
  9 22  1  1  0  0  0
  9 10  1  6  0  0  0
 10 11  1  0  0  0  0
 11 12  1  0  0  0  0
 11 13  2  0  0  0  0
  9 14  1  0  0  0  0
 14 15  2  0  0  0  0
 15 16  1  0  0  0  0
 15 17  1  0  0  0  0
 17 18  2  0  0  0  0
 18 19  1  0  0  0  0
 19 20  2  0  0  0  0
 20 14  1  0  0  0  0
 20 21  1  0  0  0  0
M  CHG  2  11   1  12  -1
M  END
>  <EXTREG>  (ZINC00130940)
ZINC00130940

>  <LOGBIO>
2.5000

$$$$
ZINC00133216
  -MTS-   02131516502D 0   0.00000     0.00000     0

 15 16  0  0  1  0  0  0  0  0999 V2000
    3.9821   -0.9978    0.0000 N   0  0  0  0  0  0  0  0  0  0  0  0
    3.1156   -0.4987    0.0000 C   0  0  2  0  0  0  0  0  0  0  0  0
    2.2501   -0.9995    0.0000 C   0  0  0  0  0  0  0  0  0  0  0  0
    1.3801   -0.4995    0.0000 C   0  0  0  0  0  0  0  0  0  0  0  0
    0.5201   -0.9995    0.0000 C   0  0  0  0  0  0  0  0  0  0  0  0
    0.5201   -1.9995    0.0000 C   0  0  0  0  0  0  0  0  0  0  0  0
    1.3801   -2.4995    0.0000 C   0  0  0  0  0  0  0  0  0  0  0  0
    2.2501   -1.9995    0.0000 C   0  0  0  0  0  0  0  0  0  0  0  0
    3.1146    0.5013    0.0000 C   0  0  0  0  0  0  0  0  0  0  0  0
    3.9826    1.0048    0.0000 C   0  0  0  0  0  0  0  0  0  0  0  0
    3.9796    1.9995    0.0000 C   0  0  0  0  0  0  0  0  0  0  0  0
    3.1136    2.4995    0.0000 C   0  0  0  0  0  0  0  0  0  0  0  0
    2.2506    2.0048    0.0000 C   0  0  0  0  0  0  0  0  0  0  0  0
    2.2486    1.0013    0.0000 N   0  0  0  0  0  0  0  0  0  0  0  0
    3.1162   -1.0987    0.0000 H   0  0  0  0  0  0  0  0  0  0  0  0
  2  1  1  6  0  0  0
  2 15  1  1  0  0  0
  2  3  1  0  0  0  0
  3  4  2  0  0  0  0
  4  5  1  0  0  0  0
  5  6  2  0  0  0  0
  6  7  1  0  0  0  0
  7  8  2  0  0  0  0
  8  3  1  0  0  0  0
  2  9  1  0  0  0  0
  9 10  2  0  0  0  0
 10 11  1  0  0  0  0
 11 12  2  0  0  0  0
 12 13  1  0  0  0  0
 13 14  2  0  0  0  0
 14  9  1  0  0  0  0
M  END
>  <EXTREG>  (ZINC00133216)
ZINC00133216

>  <LOGBIO>
2.5000

$$$$
ZINC00134128
  -MTS-   02131516502D 0   0.00000     0.00000     0

 20 21  0  0  0  0  0  0  0  0999 V2000
    4.0204   -3.1348    0.0000 C   0  0  0  0  0  0  0  0  0  0  0  0
    5.0182   -3.0285    0.0000 C   0  0  0  0  0  0  0  0  0  0  0  0
    5.6032   -3.8330    0.0000 O   0  0  0  0  0  0  0  0  0  0  0  0
    5.4241   -2.1145    0.0000 N   0  0  0  0  0  0  0  0  0  0  0  0
    4.8356   -1.3061    0.0000 C   0  0  0  0  0  0  0  0  0  0  0  0
    5.1456   -0.3461    0.0000 S   0  0  0  0  0  0  0  0  0  0  0  0
    4.3356    0.2339    0.0000 C   0  0  0  0  0  0  0  0  0  0  0  0
    4.3356    1.2339    0.0000 C   0  0  0  0  0  0  0  0  0  0  0  0
    3.4696    1.7339    0.0000 C   0  0  0  0  0  0  0  0  0  0  0  0
    3.4686    2.7374    0.0000 C   0  0  0  0  0  0  0  0  0  0  0  0
    2.6061    3.2330    0.0000 C   0  0  0  0  0  0  0  0  0  0  0  0
    1.7395    2.7339    0.0000 C   0  0  0  0  0  0  0  0  0  0  0  0
    1.7355    1.7391    0.0000 C   0  0  0  0  0  0  0  0  0  0  0  0
    2.6030    1.2348    0.0000 C   0  0  0  0  0  0  0  0  0  0  0  0
    0.8678    1.2421    0.0000 C   0  0  0  0  0  0  0  0  0  0  0  0
    1.3647    0.3744    0.0000 F   0  0  0  0  0  0  0  0  0  0  0  0
    0.3708    2.1099    0.0000 F   0  0  0  0  0  0  0  0  0  0  0  0
    0.0000    0.7452    0.0000 F   0  0  0  0  0  0  0  0  0  0  0  0
    3.5256   -0.3461    0.0000 C   0  0  0  0  0  0  0  0  0  0  0  0
    3.8356   -1.3061    0.0000 N   0  0  0  0  0  0  0  0  0  0  0  0
  1  2  1  0  0  0  0
  2  3  2  0  0  0  0
  2  4  1  0  0  0  0
  4  5  1  0  0  0  0
  5  6  1  0  0  0  0
  6  7  1  0  0  0  0
  7  8  1  0  0  0  0
  8  9  1  0  0  0  0
  9 10  2  0  0  0  0
 10 11  1  0  0  0  0
 11 12  2  0  0  0  0
 12 13  1  0  0  0  0
 13 14  2  0  0  0  0
 14  9  1  0  0  0  0
 13 15  1  0  0  0  0
 15 16  1  0  0  0  0
 15 17  1  0  0  0  0
 15 18  1  0  0  0  0
  7 19  2  0  0  0  0
 19 20  1  0  0  0  0
 20  5  2  0  0  0  0
M  END
>  <EXTREG>  (ZINC00134128)
ZINC00134128

>  <LOGBIO>
2.5000

$$$$
ZINC00134502
  -MTS-   02131516502D 0   0.00000     0.00000     0

 20 21  0  0  1  0  0  0  0  0999 V2000
    2.8354   -2.9048    0.0000 C   0  0  0  0  0  0  0  0  0  0  0  0
    2.9393   -1.9102    0.0000 C   0  0  0  0  0  0  0  0  0  0  0  0
    3.9177   -2.1169    0.0000 C   0  0  0  0  0  0  0  0  0  0  0  0
    3.2493   -0.9502    0.0000 S   0  0  0  0  0  0  0  0  0  0  0  0
    2.4393   -0.3702    0.0000 C   0  0  1  0  0  0  0  0  0  0  0  0
    1.6293   -0.9502    0.0000 N   0  0  0  0  0  0  0  0  0  0  0  0
    1.9393   -1.9102    0.0000 C   0  0  1  0  0  0  0  0  0  0  0  0
    1.3508   -2.7187    0.0000 C   0  0  0  0  0  0  0  0  0  0  0  0
    0.3529   -2.6134    0.0000 O   0  0  0  0  0  0  0  0  0  0  0  0
    1.7541   -3.6280    0.0000 O   0  0  0  0  0  0  0  0  0  0  0  0
    2.4393    0.6298    0.0000 C   0  0  0  0  0  0  0  0  0  0  0  0
    3.3078    1.1324    0.0000 C   0  0  0  0  0  0  0  0  0  0  0  0
    3.3058    2.1272    0.0000 C   0  0  0  0  0  0  0  0  0  0  0  0
    2.4402    2.6280    0.0000 C   0  0  0  0  0  0  0  0  0  0  0  0
    2.4427    3.6280    0.0000 Cl  0  0  0  0  0  0  0  0  0  0  0  0
    1.5767    2.1341    0.0000 C   0  0  0  0  0  0  0  0  0  0  0  0
    1.5738    1.1307    0.0000 C   0  0  0  0  0  0  0  0  0  0  0  0
    0.7067    0.6324    0.0000 Cl  0  0  0  0  0  0  0  0  0  0  0  0
    2.2114   -2.4449    0.0000 H   0  0  0  0  0  0  0  0  0  0  0  0
    2.9729   -0.0960    0.0000 H   0  0  0  0  0  0  0  0  0  0  0  0
  1  2  1  0  0  0  0
  2  3  1  0  0  0  0
  2  4  1  0  0  0  0
  4  5  1  0  0  0  0
  5 20  1  6  0  0  0
  5  6  1  0  0  0  0
  6  7  1  0  0  0  0
  7 19  1  1  0  0  0
  7  2  1  0  0  0  0
  7  8  1  6  0  0  0
  8  9  1  0  0  0  0
  8 10  2  0  0  0  0
  5 11  1  1  0  0  0
 11 12  2  0  0  0  0
 12 13  1  0  0  0  0
 13 14  2  0  0  0  0
 14 15  1  0  0  0  0
 14 16  1  0  0  0  0
 16 17  2  0  0  0  0
 17 11  1  0  0  0  0
 17 18  1  0  0  0  0
M  END
>  <EXTREG>  (ZINC00134502)
ZINC00134502

>  <LOGBIO>
2.5000

$$$$
ZINC00134571
  -MTS-   02131516502D 0   0.00000     0.00000     0

 19 21  0  0  0  0  0  0  0  0999 V2000
    0.5201   -3.2471    0.0000 C   0  0  0  0  0  0  0  0  0  0  0  0
    1.0204   -2.3773    0.0000 C   0  0  0  0  0  0  0  0  0  0  0  0
    0.5206   -1.5171    0.0000 O   0  0  0  0  0  0  0  0  0  0  0  0
    1.0209   -0.6473    0.0000 C   0  0  0  0  0  0  0  0  0  0  0  0
    0.5211    0.2129    0.0000 O   0  0  0  0  0  0  0  0  0  0  0  0
    2.0208   -0.6450    0.0000 C   0  0  0  0  0  0  0  0  0  0  0  0
    2.5260   -1.5121    0.0000 C   0  0  0  0  0  0  0  0  0  0  0  0
    3.5208   -1.5071    0.0000 C   0  0  0  0  0  0  0  0  0  0  0  0
    4.0191   -0.6401    0.0000 C   0  0  0  0  0  0  0  0  0  0  0  0
    3.5209    0.2220    0.0000 C   0  0  0  0  0  0  0  0  0  0  0  0
    3.8309    1.1820    0.0000 C   0  0  0  0  0  0  0  0  0  0  0  0
    4.7806    1.4951    0.0000 O   0  0  0  0  0  0  0  0  0  0  0  0
    3.0209    1.7620    0.0000 C   0  0  0  0  0  0  0  0  0  0  0  0
    2.9212    2.7601    0.0000 C   0  0  0  0  0  0  0  0  0  0  0  0
    2.0093    3.1704    0.0000 C   0  0  0  0  0  0  0  0  0  0  0  0
    1.1963    2.5821    0.0000 C   0  0  0  0  0  0  0  0  0  0  0  0
    1.2995    1.5927    0.0000 C   0  0  0  0  0  0  0  0  0  0  0  0
    2.2109    1.1820    0.0000 C   0  0  0  0  0  0  0  0  0  0  0  0
    2.5209    0.2220    0.0000 C   0  0  0  0  0  0  0  0  0  0  0  0
  1  2  1  0  0  0  0
  2  3  1  0  0  0  0
  3  4  1  0  0  0  0
  4  5  2  0  0  0  0
  4  6  1  0  0  0  0
  6  7  2  0  0  0  0
  7  8  1  0  0  0  0
  8  9  2  0  0  0  0
  9 10  1  0  0  0  0
 10 11  1  0  0  0  0
 11 12  2  0  0  0  0
 11 13  1  0  0  0  0
 13 14  2  0  0  0  0
 14 15  1  0  0  0  0
 15 16  2  0  0  0  0
 16 17  1  0  0  0  0
 17 18  2  0  0  0  0
 18 13  1  0  0  0  0
 18 19  1  0  0  0  0
 19  6  1  0  0  0  0
 19 10  2  0  0  0  0
M  END
>  <EXTREG>  (ZINC00134571)
ZINC00134571

>  <LOGBIO>
2.5000

$$$$
ZINC00135644
  -MTS-   02131516502D 0   0.00000     0.00000     0

 19 20  0  0  1  0  0  0  0  0999 V2000
    6.6871   -2.2186    0.0000 C   0  0  0  0  0  0  0  0  0  0  0  0
    5.6893   -2.3243    0.0000 C   0  0  1  0  0  0  0  0  0  0  0  0
    5.2829   -3.2381    0.0000 O   0  0  0  0  0  0  0  0  0  0  0  0
    5.1047   -1.5195    0.0000 C   0  0  0  0  0  0  0  0  0  0  0  0
    4.1068   -1.6253    0.0000 N   0  0  0  0  0  0  0  0  0  0  0  0
    3.5183   -0.8168    0.0000 C   0  0  0  0  0  0  0  0  0  0  0  0
    3.8283    0.1432    0.0000 N   0  0  0  0  0  0  0  0  0  0  0  0
    3.0183    0.7232    0.0000 C   0  0  0  0  0  0  0  0  0  0  0  0
    2.9187    1.7213    0.0000 C   0  0  0  0  0  0  0  0  0  0  0  0
    3.7304    2.3054    0.0000 O   0  0  0  0  0  0  0  0  0  0  0  0
    2.0067    2.1316    0.0000 N   0  0  0  0  0  0  0  0  0  0  0  0
    1.9050    3.1264    0.0000 C   0  0  0  0  0  0  0  0  0  0  0  0
    1.1938    1.5433    0.0000 C   0  0  0  0  0  0  0  0  0  0  0  0
    0.2808    1.9513    0.0000 O   0  0  0  0  0  0  0  0  0  0  0  0
    1.2969    0.5539    0.0000 N   0  0  0  0  0  0  0  0  0  0  0  0
    0.4864   -0.0317    0.0000 C   0  0  0  0  0  0  0  0  0  0  0  0
    2.2083    0.1432    0.0000 C   0  0  0  0  0  0  0  0  0  0  0  0
    2.5183   -0.8168    0.0000 N   0  0  0  0  0  0  0  0  0  0  0  0
    6.0423   -2.8095    0.0000 H   0  0  0  0  0  0  0  0  0  0  0  0
  1  2  1  0  0  0  0
  2 19  1  6  0  0  0
  2  3  1  1  0  0  0
  2  4  1  0  0  0  0
  4  5  1  0  0  0  0
  5  6  1  0  0  0  0
  6  7  1  0  0  0  0
  7  8  1  0  0  0  0
  8  9  1  0  0  0  0
  9 10  2  0  0  0  0
  9 11  1  0  0  0  0
 11 12  1  0  0  0  0
 11 13  1  0  0  0  0
 13 14  2  0  0  0  0
 13 15  1  0  0  0  0
 15 16  1  0  0  0  0
 15 17  1  0  0  0  0
 17  8  2  0  0  0  0
 17 18  1  0  0  0  0
 18  6  2  0  0  0  0
M  END
>  <EXTREG>  (ZINC00135644)
ZINC00135644

>  <LOGBIO>
2.5000

$$$$
ZINC00136368
  -MTS-   02131516502D 0   0.00000     0.00000     0

 16 17  0  0  1  0  0  0  0  0999 V2000
    1.7818   -2.7680    0.0000 C   0  0  0  0  0  0  0  0  0  0  0  0
    1.8857   -1.7734    0.0000 C   0  0  0  0  0  0  0  0  0  0  0  0
    2.8641   -1.9802    0.0000 C   0  0  0  0  0  0  0  0  0  0  0  0
    2.1957   -0.8134    0.0000 N   0  0  0  0  0  0  0  0  0  0  0  0
    3.1454   -0.5003    0.0000 O   0  0  0  0  0  0  0  0  0  0  0  0
    1.3857   -0.2334    0.0000 C   0  0  2  0  0  0  0  0  0  0  0  0
    0.5757   -0.8134    0.0000 N   0  0  0  0  0  0  0  0  0  0  0  0
    0.8857   -1.7734    0.0000 C   0  0  0  0  0  0  0  0  0  0  0  0
    0.2972   -2.5819    0.0000 S   0  0  0  0  0  0  0  0  0  0  0  0
    1.3857    0.7666    0.0000 C   0  0  0  0  0  0  0  0  0  0  0  0
    2.2542    1.2691    0.0000 C   0  0  0  0  0  0  0  0  0  0  0  0
    2.2522    2.2639    0.0000 C   0  0  0  0  0  0  0  0  0  0  0  0
    1.3867    2.7648    0.0000 C   0  0  0  0  0  0  0  0  0  0  0  0
    0.5232    2.2709    0.0000 C   0  0  0  0  0  0  0  0  0  0  0  0
    0.5202    1.2674    0.0000 C   0  0  0  0  0  0  0  0  0  0  0  0
    1.9194    0.0408    0.0000 H   0  0  0  0  0  0  0  0  0  0  0  0
  1  2  1  0  0  0  0
  2  3  1  0  0  0  0
  2  4  1  0  0  0  0
  4  5  1  0  0  0  0
  4  6  1  0  0  0  0
  6 16  1  1  0  0  0
  6  7  1  0  0  0  0
  7  8  1  0  0  0  0
  8  2  1  0  0  0  0
  8  9  2  0  0  0  0
  6 10  1  6  0  0  0
 10 11  2  0  0  0  0
 11 12  1  0  0  0  0
 12 13  2  0  0  0  0
 13 14  1  0  0  0  0
 14 15  2  0  0  0  0
 15 10  1  0  0  0  0
M  END
>  <EXTREG>  (ZINC00136368)
ZINC00136368

>  <LOGBIO>
2.5000

$$$$
ZINC00137985
  -MTS-   02131516502D 0   0.00000     0.00000     0

 17 18  0  0  0  0  0  0  0  0999 V2000
    0.0000    0.4193    0.0000 Cl  0  0  0  0  0  0  0  0  0  0  0  0
    1.0000    0.4243    0.0000 C   0  0  0  0  0  0  0  0  0  0  0  0
    1.5069   -0.4417    0.0000 C   0  0  0  0  0  0  0  0  0  0  0  0
    2.5017   -0.4347    0.0000 C   0  0  0  0  0  0  0  0  0  0  0  0
    2.9982    0.4334    0.0000 C   0  0  0  0  0  0  0  0  0  0  0  0
    3.9982    0.4359    0.0000 S   0  0  0  0  0  0  0  0  0  0  0  0
    4.5004   -0.4289    0.0000 C   0  0  0  0  0  0  0  0  0  0  0  0
    5.5004   -0.4264    0.0000 C   0  0  0  0  0  0  0  0  0  0  0  0
    6.0051   -1.2936    0.0000 C   0  0  0  0  0  0  0  0  0  0  0  0
    6.9999   -1.2891    0.0000 C   0  0  0  0  0  0  0  0  0  0  0  0
    7.4986   -0.4223    0.0000 C   0  0  0  0  0  0  0  0  0  0  0  0
    7.0025    0.4399    0.0000 C   0  0  0  0  0  0  0  0  0  0  0  0
    5.9990    0.4404    0.0000 C   0  0  0  0  0  0  0  0  0  0  0  0
    8.4986   -0.4223    0.0000 C   0  0  0  0  0  0  0  0  0  0  0  0
    9.4986   -0.4223    0.0000 N   0  0  0  0  0  0  0  0  0  0  0  0
    2.4999    1.2944    0.0000 C   0  0  0  0  0  0  0  0  0  0  0  0
    1.4965    1.2923    0.0000 C   0  0  0  0  0  0  0  0  0  0  0  0
  1  2  1  0  0  0  0
  2  3  2  0  0  0  0
  3  4  1  0  0  0  0
  4  5  2  0  0  0  0
  5  6  1  0  0  0  0
  6  7  1  0  0  0  0
  7  8  1  0  0  0  0
  8  9  2  0  0  0  0
  9 10  1  0  0  0  0
 10 11  2  0  0  0  0
 11 12  1  0  0  0  0
 12 13  2  0  0  0  0
 13  8  1  0  0  0  0
 11 14  1  0  0  0  0
 14 15  3  0  0  0  0
  5 16  1  0  0  0  0
 16 17  2  0  0  0  0
 17  2  1  0  0  0  0
M  END
>  <EXTREG>  (ZINC00137985)
ZINC00137985

>  <LOGBIO>
2.5000

$$$$
ZINC00138819
  -MTS-   02131516502D 0   0.00000     0.00000     0

 20 21  0  0  0  0  0  0  0  0999 V2000
    6.9296    2.2991    0.0000 Cl  0  0  0  0  0  0  0  0  0  0  0  0
    6.0641    1.7982    0.0000 C   0  0  0  0  0  0  0  0  0  0  0  0
    5.1941    2.2982    0.0000 C   0  0  0  0  0  0  0  0  0  0  0  0
    4.3341    1.7982    0.0000 C   0  0  0  0  0  0  0  0  0  0  0  0
    4.3341    0.7982    0.0000 C   0  0  0  0  0  0  0  0  0  0  0  0
    5.1941    0.2982    0.0000 C   0  0  0  0  0  0  0  0  0  0  0  0
    6.0641    0.7982    0.0000 C   0  0  0  0  0  0  0  0  0  0  0  0
    3.4673    0.2995    0.0000 S   0  0  0  0  0  0  0  0  0  0  0  0
    3.9660   -0.5673    0.0000 O   0  0  0  0  0  0  0  0  0  0  0  0
    2.9686    1.1663    0.0000 O   0  0  0  0  0  0  0  0  0  0  0  0
    2.6005   -0.1992    0.0000 C   0  0  0  0  0  0  0  0  0  0  0  0
    1.7318    0.3030    0.0000 C   0  0  0  0  0  0  0  0  0  0  0  0
    0.8705   -0.1948    0.0000 C   0  0  0  0  0  0  0  0  0  0  0  0
    0.8680   -1.1948    0.0000 C   0  0  0  0  0  0  0  0  0  0  0  0
    0.0000   -1.6914    0.0000 Cl  0  0  0  0  0  0  0  0  0  0  0  0
    1.7268   -1.6970    0.0000 C   0  0  0  0  0  0  0  0  0  0  0  0
    2.5980   -1.1992    0.0000 C   0  0  0  0  0  0  0  0  0  0  0  0
    3.8080   -1.9034    0.0000 N   0  3  0  0  0  0  0  0  0  0  0  0
    4.6790   -1.4052    0.0000 O   0  5  0  0  0  0  0  0  0  0  0  0
    3.8050   -2.8982    0.0000 O   0  0  0  0  0  0  0  0  0  0  0  0
  1  2  1  0  0  0  0
  2  3  2  0  0  0  0
  3  4  1  0  0  0  0
  4  5  2  0  0  0  0
  5  6  1  0  0  0  0
  6  7  2  0  0  0  0
  7  2  1  0  0  0  0
  5  8  1  0  0  0  0
  8  9  2  0  0  0  0
  8 10  2  0  0  0  0
  8 11  1  0  0  0  0
 11 12  2  0  0  0  0
 12 13  1  0  0  0  0
 13 14  2  0  0  0  0
 14 15  1  0  0  0  0
 14 16  1  0  0  0  0
 16 17  2  0  0  0  0
 17 11  1  0  0  0  0
 17 18  1  0  0  0  0
 18 19  1  0  0  0  0
 18 20  2  0  0  0  0
M  CHG  2  18   1  19  -1
M  END
>  <EXTREG>  (ZINC00138819)
ZINC00138819

>  <LOGBIO>
2.5000

$$$$
ZINC00139454
  -MTS-   02131516502D 0   0.00000     0.00000     0

 13 13  0  0  0  0  0  0  0  0999 V2000
    2.5921    1.9880    0.0000 C   0  0  0  0  0  0  0  0  0  0  0  0
    3.4618    1.4876    0.0000 O   0  0  0  0  0  0  0  0  0  0  0  0
    3.4623    0.4928    0.0000 C   0  0  0  0  0  0  0  0  0  0  0  0
    4.3321   -0.0076    0.0000 O   0  0  0  0  0  0  0  0  0  0  0  0
    2.5968   -0.0081    0.0000 C   0  0  0  0  0  0  0  0  0  0  0  0
    1.7268    0.4919    0.0000 N   0  0  0  0  0  0  0  0  0  0  0  0
    0.8668   -0.0081    0.0000 C   0  0  0  0  0  0  0  0  0  0  0  0
    0.8668   -1.0081    0.0000 C   0  0  0  0  0  0  0  0  0  0  0  0
    0.0000   -1.5067    0.0000 Cl  0  0  0  0  0  0  0  0  0  0  0  0
    1.7268   -1.5081    0.0000 C   0  0  0  0  0  0  0  0  0  0  0  0
    1.7243   -2.5081    0.0000 Cl  0  0  0  0  0  0  0  0  0  0  0  0
    2.5968   -1.0081    0.0000 C   0  0  0  0  0  0  0  0  0  0  0  0
    3.4623   -1.5089    0.0000 Cl  0  0  0  0  0  0  0  0  0  0  0  0
  1  2  1  0  0  0  0
  2  3  1  0  0  0  0
  3  4  2  0  0  0  0
  3  5  1  0  0  0  0
  5  6  1  0  0  0  0
  6  7  2  0  0  0  0
  7  8  1  0  0  0  0
  8  9  1  0  0  0  0
  8 10  2  0  0  0  0
 10 11  1  0  0  0  0
 10 12  1  0  0  0  0
 12  5  2  0  0  0  0
 12 13  1  0  0  0  0
M  END
>  <EXTREG>  (ZINC00139454)
ZINC00139454

>  <LOGBIO>
2.5000

$$$$
ZINC00140261
  -MTS-   02131516502D 0   0.00000     0.00000     0

 13 14  0  0  0  0  0  0  0  0999 V2000
    2.0624   -1.7474    0.0000 O   0  0  0  0  0  0  0  0  0  0  0  0
    2.4683   -0.8335    0.0000 C   0  0  0  0  0  0  0  0  0  0  0  0
    3.4628   -0.7280    0.0000 N   0  0  0  0  0  0  0  0  0  0  0  0
    4.0541   -1.5387    0.0000 C   0  0  0  0  0  0  0  0  0  0  0  0
    5.0431   -1.4318    0.0000 C   0  0  0  0  0  0  0  0  0  0  0  0
    5.4500   -0.5183    0.0000 S   0  0  0  0  0  0  0  0  0  0  0  0
    4.8677    0.2883    0.0000 C   0  0  0  0  0  0  0  0  0  0  0  0
    3.8696    0.1855    0.0000 C   0  0  0  0  0  0  0  0  0  0  0  0
    1.8798   -0.0250    0.0000 C   0  0  0  0  0  0  0  0  0  0  0  0
    2.1898    0.9350    0.0000 O   0  0  0  0  0  0  0  0  0  0  0  0
    1.3798    1.5150    0.0000 C   0  0  0  0  0  0  0  0  0  0  0  0
    0.5698    0.9350    0.0000 C   0  0  0  0  0  0  0  0  0  0  0  0
    0.8798   -0.0250    0.0000 C   0  0  0  0  0  0  0  0  0  0  0  0
  1  2  2  0  0  0  0
  2  3  1  0  0  0  0
  3  4  1  0  0  0  0
  4  5  1  0  0  0  0
  5  6  1  0  0  0  0
  6  7  1  0  0  0  0
  7  8  1  0  0  0  0
  8  3  1  0  0  0  0
  2  9  1  0  0  0  0
  9 10  1  0  0  0  0
 10 11  1  0  0  0  0
 11 12  2  0  0  0  0
 12 13  1  0  0  0  0
 13  9  2  0  0  0  0
M  END
>  <EXTREG>  (ZINC00140261)
ZINC00140261

>  <LOGBIO>
2.5000

$$$$
ZINC00140670
  -MTS-   02131516502D 0   0.00000     0.00000     0

 23 25  0  0  1  0  0  0  0  0999 V2000
    5.5049   -0.3670    0.0000 C   0  0  0  0  0  0  0  0  0  0  0  0
    4.9164    0.4415    0.0000 C   0  0  0  0  0  0  0  0  0  0  0  0
    5.2264    1.4015    0.0000 O   0  0  0  0  0  0  0  0  0  0  0  0
    4.4164    1.9815    0.0000 N   0  0  0  0  0  0  0  0  0  0  0  0
    3.6064    1.4015    0.0000 C   0  0  0  0  0  0  0  0  0  0  0  0
    3.9164    0.4415    0.0000 C   0  0  0  0  0  0  0  0  0  0  0  0
    3.3279   -0.3670    0.0000 C   0  0  1  0  0  0  0  0  0  0  0  0
    2.7312   -0.3037    0.0000 O   0  0  0  0  0  0  0  0  0  0  0  0
    3.7338   -1.2809    0.0000 C   0  0  0  0  0  0  0  0  0  0  0  0
    3.1441   -2.0928    0.0000 C   0  0  0  0  0  0  0  0  0  0  0  0
    3.5497   -3.0011    0.0000 C   0  0  0  0  0  0  0  0  0  0  0  0
    4.5440   -3.1075    0.0000 C   0  0  0  0  0  0  0  0  0  0  0  0
    5.1327   -2.3056    0.0000 C   0  0  0  0  0  0  0  0  0  0  0  0
    4.7281   -1.3873    0.0000 C   0  0  0  0  0  0  0  0  0  0  0  0
    2.4668    1.7773    0.0000 C   0  0  0  0  0  0  0  0  0  0  0  0
    2.2614    2.7595    0.0000 C   0  0  0  0  0  0  0  0  0  0  0  0
    3.0065    3.4265    0.0000 Cl  0  0  0  0  0  0  0  0  0  0  0  0
    1.3161    3.0691    0.0000 C   0  0  0  0  0  0  0  0  0  0  0  0
    0.5693    2.4039    0.0000 C   0  0  0  0  0  0  0  0  0  0  0  0
    0.7680    1.4292    0.0000 C   0  0  0  0  0  0  0  0  0  0  0  0
    1.7201    1.1121    0.0000 C   0  0  0  0  0  0  0  0  0  0  0  0
    1.8411    0.5245    0.0000 Cl  0  0  0  0  0  0  0  0  0  0  0  0
    3.0843    0.1814    0.0000 H   0  0  0  0  0  0  0  0  0  0  0  0
  1  2  1  0  0  0  0
  2  3  1  0  0  0  0
  3  4  1  0  0  0  0
  4  5  2  0  0  0  0
  5  6  1  0  0  0  0
  6  2  2  0  0  0  0
  6  7  1  0  0  0  0
  7 23  1  1  0  0  0
  7  8  1  6  0  0  0
  7  9  1  0  0  0  0
  9 10  2  0  0  0  0
 10 11  1  0  0  0  0
 11 12  2  0  0  0  0
 12 13  1  0  0  0  0
 13 14  2  0  0  0  0
 14  9  1  0  0  0  0
  5 15  1  0  0  0  0
 15 16  2  0  0  0  0
 16 17  1  0  0  0  0
 16 18  1  0  0  0  0
 18 19  2  0  0  0  0
 19 20  1  0  0  0  0
 20 21  2  0  0  0  0
 21 15  1  0  0  0  0
 21 22  1  0  0  0  0
M  END
>  <EXTREG>  (ZINC00140670)
ZINC00140670

>  <LOGBIO>
2.5000

$$$$
ZINC00140796
  -MTS-   02131516502D 0   0.00000     0.00000     0

 14 14  0  0  0  0  0  0  0  0999 V2000
    1.3751    2.9954    0.0000 O   0  0  0  0  0  0  0  0  0  0  0  0
    2.2449    2.4950    0.0000 C   0  0  0  0  0  0  0  0  0  0  0  0
    3.1104    2.9958    0.0000 O   0  0  0  0  0  0  0  0  0  0  0  0
    2.2454    1.5002    0.0000 C   0  0  0  0  0  0  0  0  0  0  0  0
    3.1151    0.9998    0.0000 N   0  0  0  0  0  0  0  0  0  0  0  0
    3.1156    0.0050    0.0000 C   0  0  0  0  0  0  0  0  0  0  0  0
    3.9854   -0.4954    0.0000 O   0  0  0  0  0  0  0  0  0  0  0  0
    2.2501   -0.4958    0.0000 C   0  0  0  0  0  0  0  0  0  0  0  0
    1.3801    0.0042    0.0000 C   0  0  0  0  0  0  0  0  0  0  0  0
    0.5201   -0.4958    0.0000 C   0  0  0  0  0  0  0  0  0  0  0  0
    0.5201   -1.4958    0.0000 C   0  0  0  0  0  0  0  0  0  0  0  0
    1.3801   -1.9958    0.0000 C   0  0  0  0  0  0  0  0  0  0  0  0
    1.3776   -2.9958    0.0000 F   0  0  0  0  0  0  0  0  0  0  0  0
    2.2501   -1.4958    0.0000 C   0  0  0  0  0  0  0  0  0  0  0  0
  1  2  1  0  0  0  0
  2  3  2  0  0  0  0
  2  4  1  0  0  0  0
  4  5  1  0  0  0  0
  5  6  1  0  0  0  0
  6  7  2  0  0  0  0
  6  8  1  0  0  0  0
  8  9  2  0  0  0  0
  9 10  1  0  0  0  0
 10 11  2  0  0  0  0
 11 12  1  0  0  0  0
 12 13  1  0  0  0  0
 12 14  2  0  0  0  0
 14  8  1  0  0  0  0
M  END
>  <EXTREG>  (ZINC00140796)
ZINC00140796

>  <LOGBIO>
2.5000

$$$$
ZINC00140985
  -MTS-   02131516502D 0   0.00000     0.00000     0

 16 17  0  0  0  0  0  0  0  0999 V2000
    0.9481   -2.5963    0.0000 C   0  0  0  0  0  0  0  0  0  0  0  0
    1.9481   -2.5968    0.0000 O   0  0  0  0  0  0  0  0  0  0  0  0
    2.4485   -1.7310    0.0000 C   0  0  0  0  0  0  0  0  0  0  0  0
    3.4520   -1.7306    0.0000 N   0  0  0  0  0  0  0  0  0  0  0  0
    3.9480   -0.8683    0.0000 C   0  0  0  0  0  0  0  0  0  0  0  0
    3.4494   -0.0015    0.0000 N   0  0  0  0  0  0  0  0  0  0  0  0
    2.4546    0.0030    0.0000 C   0  0  0  0  0  0  0  0  0  0  0  0
    1.9498   -0.8642    0.0000 N   0  0  0  0  0  0  0  0  0  0  0  0
    1.9581    0.8710    0.0000 N   0  0  0  0  0  0  0  0  0  0  0  0
    2.4624    1.7385    0.0000 C   0  0  0  0  0  0  0  0  0  0  0  0
    1.9667    2.6010    0.0000 C   0  0  0  0  0  0  0  0  0  0  0  0
    0.9667    2.6060    0.0000 C   0  0  0  0  0  0  0  0  0  0  0  0
    0.4624    1.7485    0.0000 C   0  0  0  0  0  0  0  0  0  0  0  0
    0.9581    0.8760    0.0000 C   0  0  0  0  0  0  0  0  0  0  0  0
    4.9480   -0.8683    0.0000 C   0  0  0  0  0  0  0  0  0  0  0  0
    5.9480   -0.8683    0.0000 N   0  0  0  0  0  0  0  0  0  0  0  0
  1  2  1  0  0  0  0
  2  3  1  0  0  0  0
  3  4  2  0  0  0  0
  4  5  1  0  0  0  0
  5  6  2  0  0  0  0
  6  7  1  0  0  0  0
  7  8  2  0  0  0  0
  8  3  1  0  0  0  0
  7  9  1  0  0  0  0
  9 10  1  0  0  0  0
 10 11  1  0  0  0  0
 11 12  1  0  0  0  0
 12 13  1  0  0  0  0
 13 14  1  0  0  0  0
 14  9  1  0  0  0  0
  5 15  1  0  0  0  0
 15 16  3  0  0  0  0
M  END
>  <EXTREG>  (ZINC00140985)
ZINC00140985

>  <LOGBIO>
2.5000

$$$$
ZINC00141267
  -MTS-   02131516502D 0   0.00000     0.00000     0

 19 21  0  0  0  0  0  0  0  0999 V2000
    4.7216   -3.1350    0.0000 C   0  0  0  0  0  0  0  0  0  0  0  0
    4.1331   -2.3266    0.0000 C   0  0  0  0  0  0  0  0  0  0  0  0
    3.3246   -2.9151    0.0000 C   0  0  0  0  0  0  0  0  0  0  0  0
    4.9416   -1.7380    0.0000 C   0  0  0  0  0  0  0  0  0  0  0  0
    3.5446   -1.5181    0.0000 C   0  0  0  0  0  0  0  0  0  0  0  0
    3.8546   -0.5581    0.0000 N   0  0  0  0  0  0  0  0  0  0  0  0
    3.0446    0.0219    0.0000 C   0  0  0  0  0  0  0  0  0  0  0  0
    3.0446    1.0219    0.0000 C   0  0  0  0  0  0  0  0  0  0  0  0
    3.9131    1.5245    0.0000 C   0  0  0  0  0  0  0  0  0  0  0  0
    3.9111    2.5193    0.0000 C   0  0  0  0  0  0  0  0  0  0  0  0
    3.0455    3.0201    0.0000 C   0  0  0  0  0  0  0  0  0  0  0  0
    2.1820    2.5262    0.0000 C   0  0  0  0  0  0  0  0  0  0  0  0
    2.1791    1.5228    0.0000 C   0  0  0  0  0  0  0  0  0  0  0  0
    2.2346   -0.5581    0.0000 C   0  0  0  0  0  0  0  0  0  0  0  0
    1.2554   -0.3554    0.0000 C   0  0  0  0  0  0  0  0  0  0  0  0
    0.5872   -1.0993    0.0000 C   0  0  0  0  0  0  0  0  0  0  0  0
    0.9003   -2.0527    0.0000 C   0  0  0  0  0  0  0  0  0  0  0  0
    1.8742   -2.2554    0.0000 C   0  0  0  0  0  0  0  0  0  0  0  0
    2.5446   -1.5181    0.0000 N   0  0  0  0  0  0  0  0  0  0  0  0
  1  2  1  0  0  0  0
  2  3  1  0  0  0  0
  2  4  1  0  0  0  0
  2  5  1  0  0  0  0
  5  6  2  0  0  0  0
  6  7  1  0  0  0  0
  7  8  1  0  0  0  0
  8  9  2  0  0  0  0
  9 10  1  0  0  0  0
 10 11  2  0  0  0  0
 11 12  1  0  0  0  0
 12 13  2  0  0  0  0
 13  8  1  0  0  0  0
  7 14  2  0  0  0  0
 14 15  1  0  0  0  0
 15 16  2  0  0  0  0
 16 17  1  0  0  0  0
 17 18  2  0  0  0  0
 18 19  1  0  0  0  0
 19  5  1  0  0  0  0
 19 14  1  0  0  0  0
M  END
>  <EXTREG>  (ZINC00141267)
ZINC00141267

>  <LOGBIO>
2.5000

$$$$
ZINC00141906
  -MTS-   02131516502D 0   0.00000     0.00000     0

 23 25  0  0  0  0  0  0  0  0999 V2000
    4.9301    1.0027    0.0000 F   0  0  0  0  0  0  0  0  0  0  0  0
    4.0646    0.5019    0.0000 C   0  0  0  0  0  0  0  0  0  0  0  0
    3.1946    1.0019    0.0000 C   0  0  0  0  0  0  0  0  0  0  0  0
    2.3346    0.5019    0.0000 C   0  0  0  0  0  0  0  0  0  0  0  0
    2.3346   -0.4981    0.0000 C   0  0  0  0  0  0  0  0  0  0  0  0
    3.1946   -0.9981    0.0000 C   0  0  0  0  0  0  0  0  0  0  0  0
    4.0646   -0.4981    0.0000 C   0  0  0  0  0  0  0  0  0  0  0  0
    4.9301   -0.9990    0.0000 C   0  0  0  0  0  0  0  0  0  0  0  0
    5.7966   -0.4998    0.0000 O   0  0  0  0  0  0  0  0  0  0  0  0
    4.9291   -1.9990    0.0000 N   0  0  0  0  0  0  0  0  0  0  0  0
    5.7971   -2.5024    0.0000 C   0  0  0  0  0  0  0  0  0  0  0  0
    5.7941   -3.4972    0.0000 C   0  0  0  0  0  0  0  0  0  0  0  0
    4.9281   -3.9972    0.0000 C   0  0  0  0  0  0  0  0  0  0  0  0
    4.0651   -3.5024    0.0000 C   0  0  0  0  0  0  0  0  0  0  0  0
    4.0631   -2.4990    0.0000 C   0  0  0  0  0  0  0  0  0  0  0  0
    3.1921    2.0019    0.0000 C   0  0  0  0  0  0  0  0  0  0  0  0
    4.0568    2.5040    0.0000 O   0  0  0  0  0  0  0  0  0  0  0  0
    2.3248    2.4997    0.0000 N   0  0  0  0  0  0  0  0  0  0  0  0
    2.3213    3.5031    0.0000 C   0  0  0  0  0  0  0  0  0  0  0  0
    1.4575    3.9966    0.0000 C   0  0  0  0  0  0  0  0  0  0  0  0
    0.5923    3.4953    0.0000 C   0  0  0  0  0  0  0  0  0  0  0  0
    0.5908    2.5005    0.0000 C   0  0  0  0  0  0  0  0  0  0  0  0
    1.4595    1.9984    0.0000 C   0  0  0  0  0  0  0  0  0  0  0  0
  1  2  1  0  0  0  0
  2  3  2  0  0  0  0
  3  4  1  0  0  0  0
  4  5  2  0  0  0  0
  5  6  1  0  0  0  0
  6  7  2  0  0  0  0
  7  2  1  0  0  0  0
  7  8  1  0  0  0  0
  8  9  2  0  0  0  0
  8 10  1  0  0  0  0
 10 11  1  0  0  0  0
 11 12  1  0  0  0  0
 12 13  1  0  0  0  0
 13 14  1  0  0  0  0
 14 15  1  0  0  0  0
 15 10  1  0  0  0  0
  3 16  1  0  0  0  0
 16 17  2  0  0  0  0
 16 18  1  0  0  0  0
 18 19  1  0  0  0  0
 19 20  1  0  0  0  0
 20 21  1  0  0  0  0
 21 22  1  0  0  0  0
 22 23  1  0  0  0  0
 23 18  1  0  0  0  0
M  END
>  <EXTREG>  (ZINC00141906)
ZINC00141906

>  <LOGBIO>
2.5000

$$$$
ZINC00142320
  -MTS-   02131516502D 0   0.00000     0.00000     0

 19 20  0  0  0  0  0  0  0  0999 V2000
    4.3909    2.8543    0.0000 C   0  0  0  0  0  0  0  0  0  0  0  0
    5.2076    2.2712    0.0000 S   0  0  0  0  0  0  0  0  0  0  0  0
    5.1108    1.2811    0.0000 C   0  0  0  0  0  0  0  0  0  0  0  0
    4.2002    0.8678    0.0000 C   0  0  0  0  0  0  0  0  0  0  0  0
    3.3224    1.3651    0.0000 C   0  0  0  0  0  0  0  0  0  0  0  0
    3.2073    2.3584    0.0000 C   0  0  0  0  0  0  0  0  0  0  0  0
    2.5910    0.6887    0.0000 N   0  0  0  0  0  0  0  0  0  0  0  0
    2.9957   -0.2216    0.0000 N   0  0  0  0  0  0  0  0  0  0  0  0
    3.9985   -0.1117    0.0000 C   0  0  0  0  0  0  0  0  0  0  0  0
    4.6716   -0.8512    0.0000 C   0  0  0  0  0  0  0  0  0  0  0  0
    2.4974   -1.0887    0.0000 C   0  0  0  0  0  0  0  0  0  0  0  0
    3.0000   -1.9572    0.0000 C   0  0  0  0  0  0  0  0  0  0  0  0
    2.5025   -2.8186    0.0000 C   0  0  0  0  0  0  0  0  0  0  0  0
    1.5025   -2.8216    0.0000 C   0  0  0  0  0  0  0  0  0  0  0  0
    1.0000   -1.9631    0.0000 C   0  0  0  0  0  0  0  0  0  0  0  0
    0.0000   -1.9686    0.0000 Cl  0  0  0  0  0  0  0  0  0  0  0  0
    1.4974   -1.0916    0.0000 C   0  0  0  0  0  0  0  0  0  0  0  0
    0.9940   -0.2276    0.0000 C   0  0  0  0  0  0  0  0  0  0  0  0
    0.4905    0.6364    0.0000 N   0  0  0  0  0  0  0  0  0  0  0  0
  1  2  1  0  0  0  0
  2  3  1  0  0  0  0
  3  4  1  0  0  0  0
  4  5  1  0  0  0  0
  5  6  1  0  0  0  0
  5  7  2  0  0  0  0
  7  8  1  0  0  0  0
  8  9  1  0  0  0  0
  9  4  2  0  0  0  0
  9 10  1  0  0  0  0
  8 11  1  0  0  0  0
 11 12  2  0  0  0  0
 12 13  1  0  0  0  0
 13 14  2  0  0  0  0
 14 15  1  0  0  0  0
 15 16  1  0  0  0  0
 15 17  2  0  0  0  0
 17 11  1  0  0  0  0
 17 18  1  0  0  0  0
 18 19  3  0  0  0  0
M  END
>  <EXTREG>  (ZINC00142320)
ZINC00142320

>  <LOGBIO>
2.5000

$$$$
ZINC00143483
  -MTS-   02131516502D 0   0.00000     0.00000     0

 18 19  0  0  0  0  0  0  0  0999 V2000
    4.2674   -3.3413    0.0000 C   0  0  0  0  0  0  0  0  0  0  0  0
    3.6788   -2.5328    0.0000 C   0  0  0  0  0  0  0  0  0  0  0  0
    2.8704   -3.1214    0.0000 C   0  0  0  0  0  0  0  0  0  0  0  0
    4.4873   -1.9443    0.0000 C   0  0  0  0  0  0  0  0  0  0  0  0
    3.0903   -1.7244    0.0000 C   0  0  0  0  0  0  0  0  0  0  0  0
    3.4003   -0.7644    0.0000 O   0  0  0  0  0  0  0  0  0  0  0  0
    2.5903   -0.1844    0.0000 C   0  0  0  0  0  0  0  0  0  0  0  0
    1.7803   -0.7644    0.0000 N   0  0  0  0  0  0  0  0  0  0  0  0
    2.0903   -1.7244    0.0000 N   0  0  0  0  0  0  0  0  0  0  0  0
    2.5903    0.8156    0.0000 C   0  0  0  0  0  0  0  0  0  0  0  0
    3.4588    1.3182    0.0000 C   0  0  0  0  0  0  0  0  0  0  0  0
    3.4568    2.3130    0.0000 C   0  0  0  0  0  0  0  0  0  0  0  0
    2.5913    2.8139    0.0000 C   0  0  0  0  0  0  0  0  0  0  0  0
    1.7278    2.3199    0.0000 C   0  0  0  0  0  0  0  0  0  0  0  0
    1.7248    1.3165    0.0000 C   0  0  0  0  0  0  0  0  0  0  0  0
    0.8635    2.8230    0.0000 N   0  3  0  0  0  0  0  0  0  0  0  0
    0.8665    3.8264    0.0000 O   0  5  0  0  0  0  0  0  0  0  0  0
    0.0000    2.3290    0.0000 O   0  0  0  0  0  0  0  0  0  0  0  0
  1  2  1  0  0  0  0
  2  3  1  0  0  0  0
  2  4  1  0  0  0  0
  2  5  1  0  0  0  0
  5  6  1  0  0  0  0
  6  7  1  0  0  0  0
  7  8  2  0  0  0  0
  8  9  1  0  0  0  0
  9  5  2  0  0  0  0
  7 10  1  0  0  0  0
 10 11  2  0  0  0  0
 11 12  1  0  0  0  0
 12 13  2  0  0  0  0
 13 14  1  0  0  0  0
 14 15  2  0  0  0  0
 15 10  1  0  0  0  0
 14 16  1  0  0  0  0
 16 17  1  0  0  0  0
 16 18  2  0  0  0  0
M  CHG  2  16   1  17  -1
M  END
>  <EXTREG>  (ZINC00143483)
ZINC00143483

>  <LOGBIO>
2.5000

$$$$
ZINC00143855
  -MTS-   02131516502D 0   0.00000     0.00000     0

 18 19  0  0  0  0  0  0  0  0999 V2000
    7.4501    1.2518    0.0000 C   0  0  0  0  0  0  0  0  0  0  0  0
    6.5804    1.7522    0.0000 C   0  0  0  0  0  0  0  0  0  0  0  0
    5.7201    1.2526    0.0000 O   0  0  0  0  0  0  0  0  0  0  0  0
    4.8504    1.7530    0.0000 C   0  0  0  0  0  0  0  0  0  0  0  0
    4.8499    2.7478    0.0000 O   0  0  0  0  0  0  0  0  0  0  0  0
    3.9848    1.2522    0.0000 C   0  0  0  0  0  0  0  0  0  0  0  0
    3.1148    1.7522    0.0000 C   0  0  0  0  0  0  0  0  0  0  0  0
    2.2548    1.2522    0.0000 N   0  0  0  0  0  0  0  0  0  0  0  0
    2.2548    0.2522    0.0000 C   0  0  0  0  0  0  0  0  0  0  0  0
    1.3848   -0.2478    0.0000 C   0  0  0  0  0  0  0  0  0  0  0  0
    0.5193    0.2530    0.0000 C   0  0  0  0  0  0  0  0  0  0  0  0
    1.3848   -1.2478    0.0000 C   0  0  0  0  0  0  0  0  0  0  0  0
    2.2548   -1.7478    0.0000 C   0  0  0  0  0  0  0  0  0  0  0  0
    2.2574   -2.7478    0.0000 Cl  0  0  0  0  0  0  0  0  0  0  0  0
    3.1148   -1.2478    0.0000 C   0  0  0  0  0  0  0  0  0  0  0  0
    3.1148   -0.2478    0.0000 C   0  0  0  0  0  0  0  0  0  0  0  0
    3.9848    0.2522    0.0000 C   0  0  0  0  0  0  0  0  0  0  0  0
    4.8504   -0.2487    0.0000 Cl  0  0  0  0  0  0  0  0  0  0  0  0
  1  2  1  0  0  0  0
  2  3  1  0  0  0  0
  3  4  1  0  0  0  0
  4  5  2  0  0  0  0
  4  6  1  0  0  0  0
  6  7  2  0  0  0  0
  7  8  1  0  0  0  0
  8  9  2  0  0  0  0
  9 10  1  0  0  0  0
 10 11  1  0  0  0  0
 10 12  2  0  0  0  0
 12 13  1  0  0  0  0
 13 14  1  0  0  0  0
 13 15  2  0  0  0  0
 15 16  1  0  0  0  0
 16  9  1  0  0  0  0
 16 17  2  0  0  0  0
 17  6  1  0  0  0  0
 17 18  1  0  0  0  0
M  END
>  <EXTREG>  (ZINC00143855)
ZINC00143855

>  <LOGBIO>
2.5000

$$$$
ZINC00145436
  -MTS-   02131516502D 0   0.00000     0.00000     0

 21 22  0  0  0  0  0  0  0  0999 V2000
    3.9814    3.7000    0.0000 C   0  0  0  0  0  0  0  0  0  0  0  0
    3.9824    2.7000    0.0000 O   0  0  0  0  0  0  0  0  0  0  0  0
    3.1169    2.1991    0.0000 C   0  0  0  0  0  0  0  0  0  0  0  0
    2.2469    2.6991    0.0000 C   0  0  0  0  0  0  0  0  0  0  0  0
    1.3869    2.1991    0.0000 C   0  0  0  0  0  0  0  0  0  0  0  0
    0.5201    2.6978    0.0000 Cl  0  0  0  0  0  0  0  0  0  0  0  0
    1.3869    1.1991    0.0000 C   0  0  0  0  0  0  0  0  0  0  0  0
    0.5201    0.7004    0.0000 C   0  0  0  0  0  0  0  0  0  0  0  0
    2.2469    0.6991    0.0000 C   0  0  0  0  0  0  0  0  0  0  0  0
    3.1169    1.1991    0.0000 C   0  0  0  0  0  0  0  0  0  0  0  0
    3.9824    0.6983    0.0000 N   0  0  0  0  0  0  0  0  0  0  0  0
    3.9814   -0.3017    0.0000 S   0  0  0  0  0  0  0  0  0  0  0  0
    2.9814   -0.3008    0.0000 O   0  0  0  0  0  0  0  0  0  0  0  0
    4.9814   -0.3027    0.0000 O   0  0  0  0  0  0  0  0  0  0  0  0
    3.9804   -1.3017    0.0000 C   0  0  0  0  0  0  0  0  0  0  0  0
    4.8484   -1.8052    0.0000 C   0  0  0  0  0  0  0  0  0  0  0  0
    4.8454   -2.8000    0.0000 C   0  0  0  0  0  0  0  0  0  0  0  0
    3.9794   -3.3000    0.0000 C   0  0  0  0  0  0  0  0  0  0  0  0
    3.9809   -4.3000    0.0000 Cl  0  0  0  0  0  0  0  0  0  0  0  0
    3.1164   -2.8052    0.0000 C   0  0  0  0  0  0  0  0  0  0  0  0
    3.1144   -1.8017    0.0000 C   0  0  0  0  0  0  0  0  0  0  0  0
  1  2  1  0  0  0  0
  2  3  1  0  0  0  0
  3  4  2  0  0  0  0
  4  5  1  0  0  0  0
  5  6  1  0  0  0  0
  5  7  2  0  0  0  0
  7  8  1  0  0  0  0
  7  9  1  0  0  0  0
  9 10  2  0  0  0  0
 10  3  1  0  0  0  0
 10 11  1  0  0  0  0
 11 12  1  0  0  0  0
 12 13  2  0  0  0  0
 12 14  2  0  0  0  0
 12 15  1  0  0  0  0
 15 16  2  0  0  0  0
 16 17  1  0  0  0  0
 17 18  2  0  0  0  0
 18 19  1  0  0  0  0
 18 20  1  0  0  0  0
 20 21  2  0  0  0  0
 21 15  1  0  0  0  0
M  END
>  <EXTREG>  (ZINC00145436)
ZINC00145436

>  <LOGBIO>
2.5000

$$$$
ZINC00146107
  -MTS-   02131516502D 0   0.00000     0.00000     0

 12 13  0  0  0  0  0  0  0  0999 V2000
    0.5189    0.0495    0.0000 C   0  0  0  0  0  0  0  0  0  0  0  0
    1.0209   -0.8154    0.0000 O   0  0  0  0  0  0  0  0  0  0  0  0
    2.0209   -0.8132    0.0000 C   0  0  0  0  0  0  0  0  0  0  0  0
    2.5260   -1.6802    0.0000 N   0  0  0  0  0  0  0  0  0  0  0  0
    3.5208   -1.6752    0.0000 C   0  0  0  0  0  0  0  0  0  0  0  0
    4.0191   -0.8082    0.0000 N   0  0  0  0  0  0  0  0  0  0  0  0
    3.5209    0.0538    0.0000 C   0  0  0  0  0  0  0  0  0  0  0  0
    3.8309    1.0138    0.0000 S   0  0  0  0  0  0  0  0  0  0  0  0
    3.0209    1.5938    0.0000 C   0  0  0  0  0  0  0  0  0  0  0  0
    2.2109    1.0138    0.0000 C   0  0  0  0  0  0  0  0  0  0  0  0
    1.2612    1.3270    0.0000 C   0  0  0  0  0  0  0  0  0  0  0  0
    2.5209    0.0538    0.0000 C   0  0  0  0  0  0  0  0  0  0  0  0
  1  2  1  0  0  0  0
  2  3  1  0  0  0  0
  3  4  1  0  0  0  0
  4  5  2  0  0  0  0
  5  6  1  0  0  0  0
  6  7  2  0  0  0  0
  7  8  1  0  0  0  0
  8  9  1  0  0  0  0
  9 10  2  0  0  0  0
 10 11  1  0  0  0  0
 10 12  1  0  0  0  0
 12  3  2  0  0  0  0
 12  7  1  0  0  0  0
M  END
>  <EXTREG>  (ZINC00146107)
ZINC00146107

>  <LOGBIO>
2.5000

$$$$
ZINC00147187
  -MTS-   02131516502D 0   0.00000     0.00000     0

 12 13  0  0  1  0  0  0  0  0999 V2000
    2.1690   -2.4718    0.0000 N   0  0  0  0  0  0  0  0  0  0  0  0
    1.5805   -1.6633    0.0000 C   0  0  0  0  0  0  0  0  0  0  0  0
    1.8905   -0.7033    0.0000 S   0  0  0  0  0  0  0  0  0  0  0  0
    1.0805   -0.1233    0.0000 C   0  0  0  0  0  0  0  0  0  0  0  0
    0.2705   -0.7033    0.0000 N   0  0  0  0  0  0  0  0  0  0  0  0
    0.5805   -1.6633    0.0000 N   0  0  0  0  0  0  0  0  0  0  0  0
    1.0805    0.8767    0.0000 C   0  0  2  0  0  0  0  0  0  0  0  0
    1.8961    1.4704    0.0000 C   0  0  0  0  0  0  0  0  0  0  0  0
    1.5825    2.4160    0.0000 C   0  0  0  0  0  0  0  0  0  0  0  0
    0.5863    2.4238    0.0000 C   0  0  0  0  0  0  0  0  0  0  0  0
    0.2720    1.4652    0.0000 O   0  0  0  0  0  0  0  0  0  0  0  0
    1.6152    0.6046    0.0000 H   0  0  0  0  0  0  0  0  0  0  0  0
  1  2  1  0  0  0  0
  2  3  1  0  0  0  0
  3  4  1  0  0  0  0
  4  5  2  0  0  0  0
  5  6  1  0  0  0  0
  6  2  2  0  0  0  0
  7  4  1  1  0  0  0
  7 12  1  6  0  0  0
  7  8  1  0  0  0  0
  8  9  1  0  0  0  0
  9 10  1  0  0  0  0
 10 11  1  0  0  0  0
 11  7  1  0  0  0  0
M  END
>  <EXTREG>  (ZINC00147187)
ZINC00147187

>  <LOGBIO>
2.5000

$$$$
ZINC00148056
  -MTS-   02131516502D 0   0.00000     0.00000     0

 23 26  0  0  0  0  0  0  0  0999 V2000
    4.1083   -3.9401    0.0000 C   0  0  0  0  0  0  0  0  0  0  0  0
    4.5151   -3.0228    0.0000 C   0  0  0  0  0  0  0  0  0  0  0  0
    5.5044   -2.9184    0.0000 O   0  0  0  0  0  0  0  0  0  0  0  0
    5.9113   -2.0012    0.0000 C   0  0  0  0  0  0  0  0  0  0  0  0
    6.9006   -1.8968    0.0000 O   0  0  0  0  0  0  0  0  0  0  0  0
    5.3227   -1.1927    0.0000 C   0  0  0  0  0  0  0  0  0  0  0  0
    5.6327   -0.2327    0.0000 S   0  0  0  0  0  0  0  0  0  0  0  0
    4.8227    0.3473    0.0000 C   0  0  0  0  0  0  0  0  0  0  0  0
    4.7231    1.3454    0.0000 N   0  0  0  0  0  0  0  0  0  0  0  0
    3.8111    1.7557    0.0000 C   0  0  0  0  0  0  0  0  0  0  0  0
    2.9982    1.1674    0.0000 N   0  0  0  0  0  0  0  0  0  0  0  0
    2.0110    1.3788    0.0000 C   0  0  0  0  0  0  0  0  0  0  0  0
    1.5181    0.5130    0.0000 N   0  0  0  0  0  0  0  0  0  0  0  0
    2.1790   -0.2325    0.0000 N   0  0  0  0  0  0  0  0  0  0  0  0
    3.1014    0.1780    0.0000 C   0  0  0  0  0  0  0  0  0  0  0  0
    4.0127   -0.2327    0.0000 C   0  0  0  0  0  0  0  0  0  0  0  0
    4.3227   -1.1927    0.0000 C   0  0  0  0  0  0  0  0  0  0  0  0
    3.7342   -2.0012    0.0000 C   0  0  0  0  0  0  0  0  0  0  0  0
    1.6022    2.2914    0.0000 C   0  0  0  0  0  0  0  0  0  0  0  0
    2.1038    3.1667    0.0000 O   0  0  0  0  0  0  0  0  0  0  0  0
    1.4311    3.9015    0.0000 C   0  0  0  0  0  0  0  0  0  0  0  0
    0.5187    3.5013    0.0000 C   0  0  0  0  0  0  0  0  0  0  0  0
    0.6237    2.4980    0.0000 C   0  0  0  0  0  0  0  0  0  0  0  0
  1  2  1  0  0  0  0
  2  3  1  0  0  0  0
  3  4  1  0  0  0  0
  4  5  2  0  0  0  0
  4  6  1  0  0  0  0
  6  7  1  0  0  0  0
  7  8  1  0  0  0  0
  8  9  1  0  0  0  0
  9 10  2  0  0  0  0
 10 11  1  0  0  0  0
 11 12  1  0  0  0  0
 12 13  2  0  0  0  0
 13 14  1  0  0  0  0
 14 15  2  0  0  0  0
 15 11  1  0  0  0  0
 15 16  1  0  0  0  0
 16  8  2  0  0  0  0
 16 17  1  0  0  0  0
 17  6  2  0  0  0  0
 17 18  1  0  0  0  0
 12 19  1  0  0  0  0
 19 20  1  0  0  0  0
 20 21  1  0  0  0  0
 21 22  2  0  0  0  0
 22 23  1  0  0  0  0
 23 19  2  0  0  0  0
M  END
>  <EXTREG>  (ZINC00148056)
ZINC00148056

>  <LOGBIO>
2.5000

$$$$
ZINC00148820
  -MTS-   02131516502D 0   0.00000     0.00000     0

 22 23  0  0  1  0  0  0  0  0999 V2000
    5.0372   -3.2953    0.0000 C   0  0  0  0  0  0  0  0  0  0  0  0
    4.0338   -3.2998    0.0000 C   0  0  0  0  0  0  0  0  0  0  0  0
    3.5334   -2.4400    0.0000 C   0  0  1  0  0  0  0  0  0  0  0  0
    4.1292   -1.3984    0.0000 N   0  0  0  0  0  0  0  0  0  0  0  0
    5.1327   -1.3934    0.0000 C   0  0  0  0  0  0  0  0  0  0  0  0
    5.6248   -0.5289    0.0000 N   0  0  0  0  0  0  0  0  0  0  0  0
    5.1248    0.3356    0.0000 C   0  0  0  0  0  0  0  0  0  0  0  0
    5.4348    1.2956    0.0000 S   0  0  0  0  0  0  0  0  0  0  0  0
    4.6248    1.8756    0.0000 C   0  0  0  0  0  0  0  0  0  0  0  0
    4.6248    2.8756    0.0000 C   0  0  0  0  0  0  0  0  0  0  0  0
    5.4908    3.3756    0.0000 C   0  0  0  0  0  0  0  0  0  0  0  0
    3.8148    1.2956    0.0000 C   0  0  0  0  0  0  0  0  0  0  0  0
    4.1248    0.3356    0.0000 C   0  0  0  0  0  0  0  0  0  0  0  0
    3.6266   -0.5339    0.0000 C   0  0  0  0  0  0  0  0  0  0  0  0
    3.0266   -0.5358    0.0000 O   0  0  0  0  0  0  0  0  0  0  0  0
    2.5300   -2.4446    0.0000 C   0  0  0  0  0  0  0  0  0  0  0  0
    2.0335   -3.3126    0.0000 O   0  0  0  0  0  0  0  0  0  0  0  0
    2.0296   -1.5848    0.0000 O   0  0  0  0  0  0  0  0  0  0  0  0
    1.0261   -1.5894    0.0000 C   0  0  0  0  0  0  0  0  0  0  0  0
    0.5170   -0.7247    0.0000 C   0  0  0  0  0  0  0  0  0  0  0  0
    0.5318   -2.4587    0.0000 C   0  0  0  0  0  0  0  0  0  0  0  0
    4.1334   -2.4378    0.0000 H   0  0  0  0  0  0  0  0  0  0  0  0
  1  2  1  0  0  0  0
  3  2  1  6  0  0  0
  3 22  1  1  0  0  0
  3  4  1  0  0  0  0
  4  5  1  0  0  0  0
  5  6  2  0  0  0  0
  6  7  1  0  0  0  0
  7  8  1  0  0  0  0
  8  9  1  0  0  0  0
  9 10  1  0  0  0  0
 10 11  1  0  0  0  0
  9 12  2  0  0  0  0
 12 13  1  0  0  0  0
 13  7  2  0  0  0  0
 13 14  1  0  0  0  0
 14  4  1  0  0  0  0
 14 15  2  0  0  0  0
  3 16  1  0  0  0  0
 16 17  2  0  0  0  0
 16 18  1  0  0  0  0
 18 19  1  0  0  0  0
 19 20  1  0  0  0  0
 19 21  1  0  0  0  0
M  END
>  <EXTREG>  (ZINC00148820)
ZINC00148820

>  <LOGBIO>
2.5000

$$$$
ZINC00149119
  -MTS-   02131516502D 0   0.00000     0.00000     0

 18 20  0  0  0  0  0  0  0  0999 V2000
    7.0848   -2.9421    0.0000 Cl  0  0  0  0  0  0  0  0  0  0  0  0
    6.4942   -2.1351    0.0000 C   0  0  0  0  0  0  0  0  0  0  0  0
    6.8983   -1.2166    0.0000 C   0  0  0  0  0  0  0  0  0  0  0  0
    6.3093   -0.4150    0.0000 C   0  0  0  0  0  0  0  0  0  0  0  0
    5.3150   -0.5220    0.0000 C   0  0  0  0  0  0  0  0  0  0  0  0
    4.9098   -1.4305    0.0000 C   0  0  0  0  0  0  0  0  0  0  0  0
    5.5000   -2.2420    0.0000 C   0  0  0  0  0  0  0  0  0  0  0  0
    4.7265    0.2865    0.0000 C   0  0  0  0  0  0  0  0  0  0  0  0
    5.0365    1.2465    0.0000 O   0  0  0  0  0  0  0  0  0  0  0  0
    4.2265    1.8265    0.0000 N   0  0  0  0  0  0  0  0  0  0  0  0
    3.4165    1.2465    0.0000 C   0  0  0  0  0  0  0  0  0  0  0  0
    3.7265    0.2865    0.0000 N   0  0  0  0  0  0  0  0  0  0  0  0
    2.4668    1.5597    0.0000 C   0  0  0  0  0  0  0  0  0  0  0  0
    2.2614    2.5419    0.0000 C   0  0  0  0  0  0  0  0  0  0  0  0
    1.3161    2.8515    0.0000 N   0  0  0  0  0  0  0  0  0  0  0  0
    0.5693    2.1864    0.0000 C   0  0  0  0  0  0  0  0  0  0  0  0
    0.7680    1.2116    0.0000 C   0  0  0  0  0  0  0  0  0  0  0  0
    1.7201    0.8945    0.0000 N   0  0  0  0  0  0  0  0  0  0  0  0
  1  2  1  0  0  0  0
  2  3  2  0  0  0  0
  3  4  1  0  0  0  0
  4  5  2  0  0  0  0
  5  6  1  0  0  0  0
  6  7  2  0  0  0  0
  7  2  1  0  0  0  0
  5  8  1  0  0  0  0
  8  9  1  0  0  0  0
  9 10  1  0  0  0  0
 10 11  2  0  0  0  0
 11 12  1  0  0  0  0
 12  8  2  0  0  0  0
 11 13  1  0  0  0  0
 13 14  2  0  0  0  0
 14 15  1  0  0  0  0
 15 16  2  0  0  0  0
 16 17  1  0  0  0  0
 17 18  2  0  0  0  0
 18 13  1  0  0  0  0
M  END
>  <EXTREG>  (ZINC00149119)
ZINC00149119

>  <LOGBIO>
2.5000

$$$$
ZINC00149848
  -MTS-   02131516502D 0   0.00000     0.00000     0

 20 21  0  0  1  0  0  0  0  0999 V2000
    6.5755    1.1584    0.0000 C   0  0  0  0  0  0  0  0  0  0  0  0
    6.1687    0.2411    0.0000 O   0  0  0  0  0  0  0  0  0  0  0  0
    5.1794    0.1367    0.0000 C   0  0  0  0  0  0  0  0  0  0  0  0
    4.7726   -0.7805    0.0000 O   0  0  0  0  0  0  0  0  0  0  0  0
    4.4732    1.1069    0.0000 C   0  0  2  0  0  0  0  0  0  0  0  0
    4.7832    2.0669    0.0000 S   0  0  0  0  0  0  0  0  0  0  0  0
    3.9732    2.6469    0.0000 C   0  0  0  0  0  0  0  0  0  0  0  0
    3.1632    2.0669    0.0000 C   0  0  0  0  0  0  0  0  0  0  0  0
    3.4732    1.1069    0.0000 N   0  0  0  0  0  0  0  0  0  0  0  0
    2.7670    0.1367    0.0000 S   0  0  0  0  0  0  0  0  0  0  0  0
    3.5755   -0.4518    0.0000 O   0  0  0  0  0  0  0  0  0  0  0  0
    1.9585    0.7253    0.0000 O   0  0  0  0  0  0  0  0  0  0  0  0
    2.1785   -0.6717    0.0000 C   0  0  0  0  0  0  0  0  0  0  0  0
    1.1805   -0.5669    0.0000 C   0  0  0  0  0  0  0  0  0  0  0  0
    0.5967   -1.3724    0.0000 C   0  0  0  0  0  0  0  0  0  0  0  0
    1.0017   -2.2867    0.0000 C   0  0  0  0  0  0  0  0  0  0  0  0
    0.4112   -3.0937    0.0000 Cl  0  0  0  0  0  0  0  0  0  0  0  0
    1.9905   -2.3956    0.0000 C   0  0  0  0  0  0  0  0  0  0  0  0
    2.5835   -1.5861    0.0000 C   0  0  0  0  0  0  0  0  0  0  0  0
    5.0657    1.2016    0.0000 H   0  0  0  0  0  0  0  0  0  0  0  0
  1  2  1  0  0  0  0
  2  3  1  0  0  0  0
  3  4  2  0  0  0  0
  5  3  1  1  0  0  0
  5 20  1  6  0  0  0
  5  6  1  0  0  0  0
  6  7  1  0  0  0  0
  7  8  1  0  0  0  0
  8  9  1  0  0  0  0
  9  5  1  0  0  0  0
  9 10  1  0  0  0  0
 10 11  2  0  0  0  0
 10 12  2  0  0  0  0
 10 13  1  0  0  0  0
 13 14  2  0  0  0  0
 14 15  1  0  0  0  0
 15 16  2  0  0  0  0
 16 17  1  0  0  0  0
 16 18  1  0  0  0  0
 18 19  2  0  0  0  0
 19 13  1  0  0  0  0
M  END
>  <EXTREG>  (ZINC00149848)
ZINC00149848

>  <LOGBIO>
2.5000

$$$$
ZINC00151583
  -MTS-   02131516502D 0   0.00000     0.00000     0

 18 20  0  0  0  0  0  0  0  0999 V2000
    3.2418   -3.2548    0.0000 O   0  0  0  0  0  0  0  0  0  0  0  0
    3.6445   -2.3394    0.0000 C   0  0  0  0  0  0  0  0  0  0  0  0
    4.6419   -2.2292    0.0000 C   0  0  0  0  0  0  0  0  0  0  0  0
    5.0407   -1.3178    0.0000 C   0  0  0  0  0  0  0  0  0  0  0  0
    4.4501   -0.5108    0.0000 C   0  0  0  0  0  0  0  0  0  0  0  0
    3.4608   -0.6152    0.0000 C   0  0  0  0  0  0  0  0  0  0  0  0
    3.0540   -1.5324    0.0000 C   0  0  0  0  0  0  0  0  0  0  0  0
    2.8723    0.1933    0.0000 N   0  0  0  0  0  0  0  0  0  0  0  0
    3.1823    1.1533    0.0000 C   0  0  0  0  0  0  0  0  0  0  0  0
    4.1320    1.4665    0.0000 O   0  0  0  0  0  0  0  0  0  0  0  0
    2.3723    1.7333    0.0000 C   0  0  0  0  0  0  0  0  0  0  0  0
    2.2727    2.7315    0.0000 C   0  0  0  0  0  0  0  0  0  0  0  0
    1.3607    3.1417    0.0000 C   0  0  0  0  0  0  0  0  0  0  0  0
    0.5478    2.5535    0.0000 C   0  0  0  0  0  0  0  0  0  0  0  0
    0.6509    1.5640    0.0000 C   0  0  0  0  0  0  0  0  0  0  0  0
    1.5623    1.1533    0.0000 C   0  0  0  0  0  0  0  0  0  0  0  0
    1.8723    0.1933    0.0000 C   0  0  0  0  0  0  0  0  0  0  0  0
    1.2838   -0.6152    0.0000 O   0  0  0  0  0  0  0  0  0  0  0  0
  1  2  1  0  0  0  0
  2  3  2  0  0  0  0
  3  4  1  0  0  0  0
  4  5  2  0  0  0  0
  5  6  1  0  0  0  0
  6  7  2  0  0  0  0
  7  2  1  0  0  0  0
  6  8  1  0  0  0  0
  8  9  1  0  0  0  0
  9 10  2  0  0  0  0
  9 11  1  0  0  0  0
 11 12  2  0  0  0  0
 12 13  1  0  0  0  0
 13 14  2  0  0  0  0
 14 15  1  0  0  0  0
 15 16  2  0  0  0  0
 16 11  1  0  0  0  0
 16 17  1  0  0  0  0
 17  8  1  0  0  0  0
 17 18  2  0  0  0  0
M  END
>  <EXTREG>  (ZINC00151583)
ZINC00151583

>  <LOGBIO>
2.5000

$$$$
ZINC00152569
  -MTS-   02131516502D 0   0.00000     0.00000     0

 15 15  0  0  0  0  0  0  0  0999 V2000
    6.9231    0.2986    0.0000 C   0  0  0  0  0  0  0  0  0  0  0  0
    6.0533    0.7990    0.0000 C   0  0  0  0  0  0  0  0  0  0  0  0
    5.1931    0.2994    0.0000 O   0  0  0  0  0  0  0  0  0  0  0  0
    4.3233    0.7998    0.0000 C   0  0  0  0  0  0  0  0  0  0  0  0
    4.3229    1.7946    0.0000 O   0  0  0  0  0  0  0  0  0  0  0  0
    3.4578    0.2989    0.0000 C   0  0  0  0  0  0  0  0  0  0  0  0
    2.5878    0.7989    0.0000 C   0  0  0  0  0  0  0  0  0  0  0  0
    1.7278    0.2989    0.0000 C   0  0  0  0  0  0  0  0  0  0  0  0
    1.7278   -0.7011    0.0000 C   0  0  0  0  0  0  0  0  0  0  0  0
    2.5878   -1.2011    0.0000 C   0  0  0  0  0  0  0  0  0  0  0  0
    3.4578   -0.7011    0.0000 C   0  0  0  0  0  0  0  0  0  0  0  0
    4.3233   -1.2019    0.0000 Cl  0  0  0  0  0  0  0  0  0  0  0  0
    0.8610    0.7976    0.0000 N   0  3  0  0  0  0  0  0  0  0  0  0
    0.8590    1.8011    0.0000 O   0  5  0  0  0  0  0  0  0  0  0  0
    0.0000    0.2994    0.0000 O   0  0  0  0  0  0  0  0  0  0  0  0
  1  2  1  0  0  0  0
  2  3  1  0  0  0  0
  3  4  1  0  0  0  0
  4  5  2  0  0  0  0
  4  6  1  0  0  0  0
  6  7  2  0  0  0  0
  7  8  1  0  0  0  0
  8  9  2  0  0  0  0
  9 10  1  0  0  0  0
 10 11  2  0  0  0  0
 11  6  1  0  0  0  0
 11 12  1  0  0  0  0
  8 13  1  0  0  0  0
 13 14  1  0  0  0  0
 13 15  2  0  0  0  0
M  CHG  2  13   1  14  -1
M  END
>  <EXTREG>  (ZINC00152569)
ZINC00152569

>  <LOGBIO>
2.5000

$$$$
ZINC00152832
  -MTS-   02131516502D 0   0.00000     0.00000     0

 12 13  0  0  0  0  0  0  0  0999 V2000
    3.9848    1.7509    0.0000 C   0  0  0  0  0  0  0  0  0  0  0  0
    3.1193    1.2500    0.0000 C   0  0  0  0  0  0  0  0  0  0  0  0
    2.2493    1.7500    0.0000 C   0  0  0  0  0  0  0  0  0  0  0  0
    1.3893    1.2500    0.0000 C   0  0  0  0  0  0  0  0  0  0  0  0
    0.5225    1.7487    0.0000 Cl  0  0  0  0  0  0  0  0  0  0  0  0
    1.3893    0.2500    0.0000 C   0  0  0  0  0  0  0  0  0  0  0  0
    0.5193   -0.2500    0.0000 C   0  0  0  0  0  0  0  0  0  0  0  0
    0.5193   -1.2500    0.0000 C   0  0  0  0  0  0  0  0  0  0  0  0
    1.3893   -1.7500    0.0000 C   0  0  0  0  0  0  0  0  0  0  0  0
    2.2493   -1.2500    0.0000 C   0  0  0  0  0  0  0  0  0  0  0  0
    2.2493   -0.2500    0.0000 C   0  0  0  0  0  0  0  0  0  0  0  0
    3.1193    0.2500    0.0000 N   0  0  0  0  0  0  0  0  0  0  0  0
  1  2  1  0  0  0  0
  2  3  2  0  0  0  0
  3  4  1  0  0  0  0
  4  5  1  0  0  0  0
  4  6  2  0  0  0  0
  6  7  1  0  0  0  0
  7  8  2  0  0  0  0
  8  9  1  0  0  0  0
  9 10  2  0  0  0  0
 10 11  1  0  0  0  0
 11  6  1  0  0  0  0
 11 12  2  0  0  0  0
 12  2  1  0  0  0  0
M  END
>  <EXTREG>  (ZINC00152832)
ZINC00152832

>  <LOGBIO>
2.5000

$$$$
ZINC00153166
  -MTS-   02131516502D 0   0.00000     0.00000     0

 22 24  0  0  0  0  0  0  0  0999 V2000
    2.8758   -1.0987    0.0000 C   0  0  0  0  0  0  0  0  0  0  0  0
    3.3799   -1.9663    0.0000 N   0  0  0  0  0  0  0  0  0  0  0  0
    2.8840   -2.8286    0.0000 C   0  0  0  0  0  0  0  0  0  0  0  0
    4.3799   -1.9641    0.0000 C   0  0  0  0  0  0  0  0  0  0  0  0
    4.8851   -2.8311    0.0000 C   0  0  0  0  0  0  0  0  0  0  0  0
    5.8799   -2.8261    0.0000 C   0  0  0  0  0  0  0  0  0  0  0  0
    6.3781   -1.9591    0.0000 C   0  0  0  0  0  0  0  0  0  0  0  0
    5.8799   -1.0970    0.0000 C   0  0  0  0  0  0  0  0  0  0  0  0
    6.1899   -0.1370    0.0000 N   0  0  0  0  0  0  0  0  0  0  0  0
    7.1396    0.1761    0.0000 C   0  0  0  0  0  0  0  0  0  0  0  0
    5.3799    0.4430    0.0000 N   0  0  0  0  0  0  0  0  0  0  0  0
    4.5699   -0.1370    0.0000 C   0  0  0  0  0  0  0  0  0  0  0  0
    3.6202    0.1761    0.0000 N   0  0  0  0  0  0  0  0  0  0  0  0
    3.4159    1.1585    0.0000 C   0  0  0  0  0  0  0  0  0  0  0  0
    4.1587    1.8202    0.0000 O   0  0  0  0  0  0  0  0  0  0  0  0
    2.4663    1.4722    0.0000 C   0  0  0  0  0  0  0  0  0  0  0  0
    2.2615    2.4545    0.0000 C   0  0  0  0  0  0  0  0  0  0  0  0
    1.3163    2.7646    0.0000 C   0  0  0  0  0  0  0  0  0  0  0  0
    0.5692    2.0998    0.0000 C   0  0  0  0  0  0  0  0  0  0  0  0
    0.7674    1.1250    0.0000 C   0  0  0  0  0  0  0  0  0  0  0  0
    1.7193    0.8074    0.0000 C   0  0  0  0  0  0  0  0  0  0  0  0
    4.8799   -1.0970    0.0000 C   0  0  0  0  0  0  0  0  0  0  0  0
  1  2  1  0  0  0  0
  2  3  1  0  0  0  0
  2  4  1  0  0  0  0
  4  5  2  0  0  0  0
  5  6  1  0  0  0  0
  6  7  2  0  0  0  0
  7  8  1  0  0  0  0
  8  9  1  0  0  0  0
  9 10  1  0  0  0  0
  9 11  1  0  0  0  0
 11 12  2  0  0  0  0
 12 13  1  0  0  0  0
 13 14  1  0  0  0  0
 14 15  2  0  0  0  0
 14 16  1  0  0  0  0
 16 17  2  0  0  0  0
 17 18  1  0  0  0  0
 18 19  2  0  0  0  0
 19 20  1  0  0  0  0
 20 21  2  0  0  0  0
 21 16  1  0  0  0  0
 12 22  1  0  0  0  0
 22  4  1  0  0  0  0
 22  8  2  0  0  0  0
M  END
>  <EXTREG>  (ZINC00153166)
ZINC00153166

>  <LOGBIO>
2.5000

$$$$
ZINC00153726
  -MTS-   02131516502D 0   0.00000     0.00000     0

 20 22  0  0  0  0  0  0  0  0999 V2000
    1.2543   -4.3587    0.0000 C   0  0  0  0  0  0  0  0  0  0  0  0
    1.7508   -3.4906    0.0000 C   0  0  0  0  0  0  0  0  0  0  0  0
    2.7542   -3.4856    0.0000 C   0  0  0  0  0  0  0  0  0  0  0  0
    3.2464   -2.6211    0.0000 C   0  0  0  0  0  0  0  0  0  0  0  0
    4.2464   -2.6177    0.0000 C   0  0  0  0  0  0  0  0  0  0  0  0
    2.7464   -1.7566    0.0000 C   0  0  0  0  0  0  0  0  0  0  0  0
    3.0564   -0.7966    0.0000 C   0  0  0  0  0  0  0  0  0  0  0  0
    2.2464   -0.2166    0.0000 C   0  0  0  0  0  0  0  0  0  0  0  0
    1.4364   -0.7966    0.0000 N   0  0  0  0  0  0  0  0  0  0  0  0
    1.7464   -1.7566    0.0000 C   0  0  0  0  0  0  0  0  0  0  0  0
    1.2482   -2.6261    0.0000 C   0  0  0  0  0  0  0  0  0  0  0  0
    2.2464    0.7834    0.0000 C   0  0  0  0  0  0  0  0  0  0  0  0
    3.1151    1.2856    0.0000 O   0  0  0  0  0  0  0  0  0  0  0  0
    1.3851    1.2813    0.0000 N   0  0  0  0  0  0  0  0  0  0  0  0
    1.3856    2.2813    0.0000 C   0  0  0  0  0  0  0  0  0  0  0  0
    2.2544    2.7834    0.0000 C   0  0  0  0  0  0  0  0  0  0  0  0
    2.2529    3.7782    0.0000 C   0  0  0  0  0  0  0  0  0  0  0  0
    1.3876    4.2795    0.0000 C   0  0  0  0  0  0  0  0  0  0  0  0
    0.5239    3.7860    0.0000 C   0  0  0  0  0  0  0  0  0  0  0  0
    0.5204    2.7826    0.0000 C   0  0  0  0  0  0  0  0  0  0  0  0
  1  2  1  0  0  0  0
  2  3  2  0  0  0  0
  3  4  1  0  0  0  0
  4  5  1  0  0  0  0
  4  6  2  0  0  0  0
  6  7  1  0  0  0  0
  7  8  2  0  0  0  0
  8  9  1  0  0  0  0
  9 10  1  0  0  0  0
 10  6  1  0  0  0  0
 10 11  2  0  0  0  0
 11  2  1  0  0  0  0
  8 12  1  0  0  0  0
 12 13  2  0  0  0  0
 12 14  1  0  0  0  0
 14 15  1  0  0  0  0
 15 16  2  0  0  0  0
 16 17  1  0  0  0  0
 17 18  2  0  0  0  0
 18 19  1  0  0  0  0
 19 20  2  0  0  0  0
 20 15  1  0  0  0  0
M  END
>  <EXTREG>  (ZINC00153726)
ZINC00153726

>  <LOGBIO>
2.5000

$$$$
ZINC00154082
  -MTS-   02131516502D 0   0.00000     0.00000     0

 17 18  0  0  1  0  0  0  0  0999 V2000
    4.0561    2.0017    0.0000 O   0  0  0  0  0  0  0  0  0  0  0  0
    3.1863    2.5021    0.0000 C   0  0  0  0  0  0  0  0  0  0  0  0
    3.1858    3.4969    0.0000 O   0  0  0  0  0  0  0  0  0  0  0  0
    2.3208    2.0013    0.0000 C   0  0  2  0  0  0  0  0  0  0  0  0
    1.4508    2.5013    0.0000 C   0  0  0  0  0  0  0  0  0  0  0  0
    0.5908    2.0013    0.0000 C   0  0  0  0  0  0  0  0  0  0  0  0
    0.5908    1.0013    0.0000 C   0  0  0  0  0  0  0  0  0  0  0  0
    1.4508    0.5013    0.0000 N   0  0  0  0  0  0  0  0  0  0  0  0
    2.3208    1.0013    0.0000 C   0  0  0  0  0  0  0  0  0  0  0  0
    1.4483   -0.4987    0.0000 C   0  0  0  0  0  0  0  0  0  0  0  0
    0.5785   -0.9991    0.0000 N   0  0  0  0  0  0  0  0  0  0  0  0
    0.5780   -1.9939    0.0000 C   0  0  0  0  0  0  0  0  0  0  0  0
    1.4423   -2.4969    0.0000 C   0  0  0  0  0  0  0  0  0  0  0  0
    1.4373   -3.4969    0.0000 Br  0  0  0  0  0  0  0  0  0  0  0  0
    2.3071   -2.0052    0.0000 C   0  0  0  0  0  0  0  0  0  0  0  0
    2.3125   -1.0017    0.0000 N   0  0  0  0  0  0  0  0  0  0  0  0
    2.3199    2.6013    0.0000 H   0  0  0  0  0  0  0  0  0  0  0  0
  1  2  1  0  0  0  0
  2  3  2  0  0  0  0
  4  2  1  1  0  0  0
  4 17  1  6  0  0  0
  4  5  1  0  0  0  0
  5  6  1  0  0  0  0
  6  7  1  0  0  0  0
  7  8  1  0  0  0  0
  8  9  1  0  0  0  0
  9  4  1  0  0  0  0
  8 10  1  0  0  0  0
 10 11  2  0  0  0  0
 11 12  1  0  0  0  0
 12 13  2  0  0  0  0
 13 14  1  0  0  0  0
 13 15  1  0  0  0  0
 15 16  2  0  0  0  0
 16 10  1  0  0  0  0
M  END
>  <EXTREG>  (ZINC00154082)
ZINC00154082

>  <LOGBIO>
2.5000

$$$$
ZINC00154139
  -MTS-   02131516502D 0   0.00000     0.00000     0

 13 13  0  0  0  0  0  0  0  0999 V2000
    3.4623    1.2114    0.0000 C   0  0  0  0  0  0  0  0  0  0  0  0
    2.5968    0.7105    0.0000 C   0  0  0  0  0  0  0  0  0  0  0  0
    1.7268    1.2105    0.0000 C   0  0  0  0  0  0  0  0  0  0  0  0
    0.8668    0.7105    0.0000 C   0  0  0  0  0  0  0  0  0  0  0  0
    0.0000    1.2092    0.0000 Cl  0  0  0  0  0  0  0  0  0  0  0  0
    0.8668   -0.2895    0.0000 C   0  0  0  0  0  0  0  0  0  0  0  0
    0.0000   -0.7882    0.0000 Cl  0  0  0  0  0  0  0  0  0  0  0  0
    1.7268   -0.7895    0.0000 C   0  0  0  0  0  0  0  0  0  0  0  0
    2.5968   -0.2895    0.0000 C   0  0  0  0  0  0  0  0  0  0  0  0
    3.4623   -0.7903    0.0000 S   0  0  0  0  0  0  0  0  0  0  0  0
    4.3278   -1.2912    0.0000 C   0  0  0  0  0  0  0  0  0  0  0  0
    3.9632    0.0752    0.0000 O   0  0  0  0  0  0  0  0  0  0  0  0
    2.9615   -1.6559    0.0000 O   0  0  0  0  0  0  0  0  0  0  0  0
  1  2  1  0  0  0  0
  2  3  2  0  0  0  0
  3  4  1  0  0  0  0
  4  5  1  0  0  0  0
  4  6  2  0  0  0  0
  6  7  1  0  0  0  0
  6  8  1  0  0  0  0
  8  9  2  0  0  0  0
  9  2  1  0  0  0  0
  9 10  1  0  0  0  0
 10 11  1  0  0  0  0
 10 12  2  0  0  0  0
 10 13  2  0  0  0  0
M  END
>  <EXTREG>  (ZINC00154139)
ZINC00154139

>  <LOGBIO>
2.5000

$$$$
ZINC00154257
  -MTS-   02131516502D 0   0.00000     0.00000     0

 22 24  0  0  0  0  0  0  0  0999 V2000
    4.3308    3.2514    0.0000 C   0  0  0  0  0  0  0  0  0  0  0  0
    3.4653    2.7506    0.0000 C   0  0  0  0  0  0  0  0  0  0  0  0
    2.5953    3.2506    0.0000 C   0  0  0  0  0  0  0  0  0  0  0  0
    1.7353    2.7506    0.0000 C   0  0  0  0  0  0  0  0  0  0  0  0
    1.7353    1.7506    0.0000 C   0  0  0  0  0  0  0  0  0  0  0  0
    2.5953    1.2506    0.0000 C   0  0  0  0  0  0  0  0  0  0  0  0
    3.4653    1.7506    0.0000 C   0  0  0  0  0  0  0  0  0  0  0  0
    0.8685    1.2519    0.0000 C   0  0  0  0  0  0  0  0  0  0  0  0
    0.0000    1.7545    0.0000 O   0  0  0  0  0  0  0  0  0  0  0  0
    0.8665    0.2571    0.0000 C   0  0  0  0  0  0  0  0  0  0  0  0
    1.7350   -0.2455    0.0000 O   0  0  0  0  0  0  0  0  0  0  0  0
    1.7340   -1.2455    0.0000 C   0  0  0  0  0  0  0  0  0  0  0  0
    0.8650   -1.7472    0.0000 N   0  0  0  0  0  0  0  0  0  0  0  0
    0.8660   -2.7420    0.0000 C   0  0  0  0  0  0  0  0  0  0  0  0
    1.7311   -3.2437    0.0000 N   0  0  0  0  0  0  0  0  0  0  0  0
    2.5951   -2.7506    0.0000 C   0  0  0  0  0  0  0  0  0  0  0  0
    3.4626   -3.2506    0.0000 C   0  0  0  0  0  0  0  0  0  0  0  0
    4.3291   -2.7514    0.0000 C   0  0  0  0  0  0  0  0  0  0  0  0
    5.1952   -3.2513    0.0000 Cl  0  0  0  0  0  0  0  0  0  0  0  0
    4.3281   -1.7479    0.0000 C   0  0  0  0  0  0  0  0  0  0  0  0
    3.4655   -1.2523    0.0000 C   0  0  0  0  0  0  0  0  0  0  0  0
    2.5990   -1.7472    0.0000 C   0  0  0  0  0  0  0  0  0  0  0  0
  1  2  1  0  0  0  0
  2  3  2  0  0  0  0
  3  4  1  0  0  0  0
  4  5  2  0  0  0  0
  5  6  1  0  0  0  0
  6  7  2  0  0  0  0
  7  2  1  0  0  0  0
  5  8  1  0  0  0  0
  8  9  2  0  0  0  0
  8 10  1  0  0  0  0
 10 11  1  0  0  0  0
 11 12  1  0  0  0  0
 12 13  2  0  0  0  0
 13 14  1  0  0  0  0
 14 15  2  0  0  0  0
 15 16  1  0  0  0  0
 16 17  1  0  0  0  0
 17 18  2  0  0  0  0
 18 19  1  0  0  0  0
 18 20  1  0  0  0  0
 20 21  2  0  0  0  0
 21 22  1  0  0  0  0
 22 12  1  0  0  0  0
 22 16  2  0  0  0  0
M  END
>  <EXTREG>  (ZINC00154257)
ZINC00154257

>  <LOGBIO>
2.5000

$$$$
ZINC00154321
  -MTS-   02131516502D 0   0.00000     0.00000     0

 13 13  0  0  0  0  0  0  0  0999 V2000
    4.3219    2.6028    0.0000 O   0  0  0  0  0  0  0  0  0  0  0  0
    4.3229    1.5994    0.0000 C   0  0  0  0  0  0  0  0  0  0  0  0
    5.1891    1.0998    0.0000 O   0  0  0  0  0  0  0  0  0  0  0  0
    3.4613    1.1020    0.0000 C   0  0  0  0  0  0  0  0  0  0  0  0
    3.4623    0.0986    0.0000 S   0  0  0  0  0  0  0  0  0  0  0  0
    2.5968   -0.4023    0.0000 C   0  0  0  0  0  0  0  0  0  0  0  0
    1.7268    0.0977    0.0000 C   0  0  0  0  0  0  0  0  0  0  0  0
    0.8668   -0.4023    0.0000 C   0  0  0  0  0  0  0  0  0  0  0  0
    0.0000    0.0964    0.0000 Cl  0  0  0  0  0  0  0  0  0  0  0  0
    0.8668   -1.4023    0.0000 N   0  0  0  0  0  0  0  0  0  0  0  0
    1.7268   -1.9023    0.0000 C   0  0  0  0  0  0  0  0  0  0  0  0
    1.7243   -2.9023    0.0000 Cl  0  0  0  0  0  0  0  0  0  0  0  0
    2.5968   -1.4023    0.0000 C   0  0  0  0  0  0  0  0  0  0  0  0
  1  2  1  0  0  0  0
  2  3  2  0  0  0  0
  2  4  1  0  0  0  0
  4  5  1  0  0  0  0
  5  6  1  0  0  0  0
  6  7  2  0  0  0  0
  7  8  1  0  0  0  0
  8  9  1  0  0  0  0
  8 10  2  0  0  0  0
 10 11  1  0  0  0  0
 11 12  1  0  0  0  0
 11 13  2  0  0  0  0
 13  6  1  0  0  0  0
M  END
>  <EXTREG>  (ZINC00154321)
ZINC00154321

>  <LOGBIO>
2.5000

$$$$
ZINC00155119
  -MTS-   02131516502D 0   0.00000     0.00000     0

 14 16  0  0  0  0  0  0  0  0999 V2000
    3.9851    2.0708    0.0000 C   0  0  0  0  0  0  0  0  0  0  0  0
    3.1151    2.5708    0.0000 C   0  0  0  0  0  0  0  0  0  0  0  0
    2.2551    2.0708    0.0000 C   0  0  0  0  0  0  0  0  0  0  0  0
    2.2551    1.0708    0.0000 C   0  0  0  0  0  0  0  0  0  0  0  0
    1.3851    0.5708    0.0000 N   0  0  0  0  0  0  0  0  0  0  0  0
    1.3851   -0.4292    0.0000 C   0  0  0  0  0  0  0  0  0  0  0  0
    0.5214   -0.9357    0.0000 C   0  0  0  0  0  0  0  0  0  0  0  0
    0.5264   -1.9357    0.0000 C   0  0  0  0  0  0  0  0  0  0  0  0
    1.3989   -2.4313    0.0000 C   0  0  0  0  0  0  0  0  0  0  0  0
    2.2564   -1.9270    0.0000 C   0  0  0  0  0  0  0  0  0  0  0  0
    2.2551   -0.9292    0.0000 C   0  0  0  0  0  0  0  0  0  0  0  0
    3.1151   -0.4292    0.0000 N   0  0  0  0  0  0  0  0  0  0  0  0
    3.1151    0.5708    0.0000 C   0  0  0  0  0  0  0  0  0  0  0  0
    3.9851    1.0708    0.0000 C   0  0  0  0  0  0  0  0  0  0  0  0
  1  2  1  0  0  0  0
  2  3  1  0  0  0  0
  3  4  1  0  0  0  0
  4  5  1  0  0  0  0
  5  6  2  0  0  0  0
  6  7  1  0  0  0  0
  7  8  2  0  0  0  0
  8  9  1  0  0  0  0
  9 10  2  0  0  0  0
 10 11  1  0  0  0  0
 11  6  1  0  0  0  0
 11 12  2  0  0  0  0
 12 13  1  0  0  0  0
 13  4  2  0  0  0  0
 13 14  1  0  0  0  0
 14  1  1  0  0  0  0
M  END
>  <EXTREG>  (ZINC00155119)
ZINC00155119

>  <LOGBIO>
2.5000

$$$$
ZINC00155264
  -MTS-   02131516502D 0   0.00000     0.00000     0

 11 11  0  0  0  0  0  0  0  0999 V2000
    0.5948    1.7261    0.0000 F   0  0  0  0  0  0  0  0  0  0  0  0
    1.0978    0.8619    0.0000 C   0  0  0  0  0  0  0  0  0  0  0  0
    0.6000   -0.0094    0.0000 C   0  0  0  0  0  0  0  0  0  0  0  0
    1.1021   -0.8681    0.0000 C   0  0  0  0  0  0  0  0  0  0  0  0
    2.1021   -0.8656    0.0000 C   0  0  0  0  0  0  0  0  0  0  0  0
    2.6030   -1.7312    0.0000 F   0  0  0  0  0  0  0  0  0  0  0  0
    2.6000   -0.0044    0.0000 C   0  0  0  0  0  0  0  0  0  0  0  0
    3.6000   -0.0044    0.0000 C   0  0  0  0  0  0  0  0  0  0  0  0
    4.6000   -0.0044    0.0000 N   0  0  0  0  0  0  0  0  0  0  0  0
    2.0978    0.8644    0.0000 C   0  0  0  0  0  0  0  0  0  0  0  0
    2.5965    1.7312    0.0000 F   0  0  0  0  0  0  0  0  0  0  0  0
  1  2  1  0  0  0  0
  2  3  2  0  0  0  0
  3  4  1  0  0  0  0
  4  5  2  0  0  0  0
  5  6  1  0  0  0  0
  5  7  1  0  0  0  0
  7  8  1  0  0  0  0
  8  9  3  0  0  0  0
  7 10  2  0  0  0  0
 10  2  1  0  0  0  0
 10 11  1  0  0  0  0
M  END
>  <EXTREG>  (ZINC00155264)
ZINC00155264

>  <LOGBIO>
2.5000

$$$$
ZINC00155315
  -MTS-   02131516502D 0   0.00000     0.00000     0

 16 17  0  0  0  0  0  0  0  0999 V2000
    7.6042   -0.8692    0.0000 N   0  0  0  0  0  0  0  0  0  0  0  0
    6.6042   -0.8692    0.0000 C   0  0  0  0  0  0  0  0  0  0  0  0
    5.6042   -0.8692    0.0000 C   0  0  0  0  0  0  0  0  0  0  0  0
    5.1042   -0.0032    0.0000 C   0  0  0  0  0  0  0  0  0  0  0  0
    5.6051    0.8663    0.0000 C   0  0  0  0  0  0  0  0  0  0  0  0
    5.1060    1.7268    0.0000 C   0  0  0  0  0  0  0  0  0  0  0  0
    4.1060    1.7278    0.0000 C   0  0  0  0  0  0  0  0  0  0  0  0
    3.6051    0.8683    0.0000 C   0  0  0  0  0  0  0  0  0  0  0  0
    2.6051    0.8718    0.0000 O   0  0  0  0  0  0  0  0  0  0  0  0
    2.1021    0.0075    0.0000 C   0  0  0  0  0  0  0  0  0  0  0  0
    1.0986    0.0100    0.0000 C   0  0  0  0  0  0  0  0  0  0  0  0
    0.6000   -0.8507    0.0000 C   0  0  0  0  0  0  0  0  0  0  0  0
    1.0961   -1.7190    0.0000 C   0  0  0  0  0  0  0  0  0  0  0  0
    2.0909   -1.7265    0.0000 C   0  0  0  0  0  0  0  0  0  0  0  0
    2.5982   -0.8607    0.0000 C   0  0  0  0  0  0  0  0  0  0  0  0
    4.1042   -0.0022    0.0000 C   0  0  0  0  0  0  0  0  0  0  0  0
  1  2  3  0  0  0  0
  2  3  1  0  0  0  0
  3  4  1  0  0  0  0
  4  5  2  0  0  0  0
  5  6  1  0  0  0  0
  6  7  2  0  0  0  0
  7  8  1  0  0  0  0
  8  9  1  0  0  0  0
  9 10  1  0  0  0  0
 10 11  2  0  0  0  0
 11 12  1  0  0  0  0
 12 13  2  0  0  0  0
 13 14  1  0  0  0  0
 14 15  2  0  0  0  0
 15 10  1  0  0  0  0
  8 16  2  0  0  0  0
 16  4  1  0  0  0  0
M  END
>  <EXTREG>  (ZINC00155315)
ZINC00155315

>  <LOGBIO>
2.5000

$$$$
ZINC00156442
  -MTS-   02131516502D 0   0.00000     0.00000     0

 23 25  0  0  0  0  0  0  0  0999 V2000
    7.1203   -1.3468    0.0000 C   0  0  0  0  0  0  0  0  0  0  0  0
    6.2548   -1.8477    0.0000 C   0  0  0  0  0  0  0  0  0  0  0  0
    5.3848   -1.3477    0.0000 C   0  0  0  0  0  0  0  0  0  0  0  0
    4.5248   -1.8477    0.0000 C   0  0  0  0  0  0  0  0  0  0  0  0
    3.6552   -1.3495    0.0000 C   0  0  0  0  0  0  0  0  0  0  0  0
    3.6521   -0.3495    0.0000 N   0  0  0  0  0  0  0  0  0  0  0  0
    2.7815    0.1495    0.0000 C   0  0  0  0  0  0  0  0  0  0  0  0
    2.2631   -0.1527    0.0000 O   0  0  0  0  0  0  0  0  0  0  0  0
    2.7770    1.3495    0.0000 C   0  0  0  0  0  0  0  0  0  0  0  0
    3.6437    1.8553    0.0000 C   0  0  0  0  0  0  0  0  0  0  0  0
    3.6380    2.8500    0.0000 C   0  0  0  0  0  0  0  0  0  0  0  0
    2.7706    3.3477    0.0000 C   0  0  0  0  0  0  0  0  0  0  0  0
    1.9089    2.8506    0.0000 C   0  0  0  0  0  0  0  0  0  0  0  0
    1.9097    1.8471    0.0000 C   0  0  0  0  0  0  0  0  0  0  0  0
    0.8715    1.2454    0.0000 C   0  0  0  0  0  0  0  0  0  0  0  0
    0.0013    1.7451    0.0000 O   0  0  0  0  0  0  0  0  0  0  0  0
    0.8726    0.2506    0.0000 O   0  0  0  0  0  0  0  0  0  0  0  0
    2.7907   -1.8521    0.0000 C   0  0  0  0  0  0  0  0  0  0  0  0
    2.7957   -2.8555    0.0000 C   0  0  0  0  0  0  0  0  0  0  0  0
    3.6603   -3.3477    0.0000 C   0  0  0  0  0  0  0  0  0  0  0  0
    4.5248   -2.8477    0.0000 C   0  0  0  0  0  0  0  0  0  0  0  0
    5.3848   -3.3477    0.0000 N   0  0  0  0  0  0  0  0  0  0  0  0
    6.2548   -2.8477    0.0000 N   0  0  0  0  0  0  0  0  0  0  0  0
  1  2  1  0  0  0  0
  2  3  2  0  0  0  0
  3  4  1  0  0  0  0
  4  5  1  0  0  0  0
  5  6  1  0  0  0  0
  6  7  1  0  0  0  0
  7  8  2  0  0  0  0
  7  9  1  0  0  0  0
  9 10  2  0  0  0  0
 10 11  1  0  0  0  0
 11 12  2  0  0  0  0
 12 13  1  0  0  0  0
 13 14  2  0  0  0  0
 14  9  1  0  0  0  0
 14 15  1  0  0  0  0
 15 16  1  0  0  0  0
 15 17  2  0  0  0  0
  5 18  2  0  0  0  0
 18 19  1  0  0  0  0
 19 20  2  0  0  0  0
 20 21  1  0  0  0  0
 21  4  2  0  0  0  0
 21 22  1  0  0  0  0
 22 23  2  0  0  0  0
 23  2  1  0  0  0  0
M  END
>  <EXTREG>  (ZINC00156442)
ZINC00156442

>  <LOGBIO>
2.5000

$$$$
ZINC00156669
  -MTS-   02131516502D 0   0.00000     0.00000     0

 24 27  0  0  0  0  0  0  0  0999 V2000
    5.0594   -4.8318    0.0000 F   0  0  0  0  0  0  0  0  0  0  0  0
    4.4689   -4.0248    0.0000 C   0  0  0  0  0  0  0  0  0  0  0  0
    3.6619   -4.6154    0.0000 F   0  0  0  0  0  0  0  0  0  0  0  0
    5.2759   -3.4343    0.0000 F   0  0  0  0  0  0  0  0  0  0  0  0
    3.8783   -3.2178    0.0000 C   0  0  0  0  0  0  0  0  0  0  0  0
    4.2824   -2.2993    0.0000 C   0  0  0  0  0  0  0  0  0  0  0  0
    3.6933   -1.4977    0.0000 C   0  0  0  0  0  0  0  0  0  0  0  0
    2.6991   -1.6047    0.0000 C   0  0  0  0  0  0  0  0  0  0  0  0
    2.2939   -2.5132    0.0000 C   0  0  0  0  0  0  0  0  0  0  0  0
    2.8841   -3.3248    0.0000 C   0  0  0  0  0  0  0  0  0  0  0  0
    2.1106   -0.7962    0.0000 C   0  0  0  0  0  0  0  0  0  0  0  0
    2.4206    0.1638    0.0000 O   0  0  0  0  0  0  0  0  0  0  0  0
    1.6106    0.7438    0.0000 C   0  0  0  0  0  0  0  0  0  0  0  0
    0.8006    0.1638    0.0000 N   0  0  0  0  0  0  0  0  0  0  0  0
    1.1106   -0.7962    0.0000 N   0  0  0  0  0  0  0  0  0  0  0  0
    1.6106    1.7438    0.0000 C   0  0  0  0  0  0  0  0  0  0  0  0
    2.4791    2.2464    0.0000 C   0  0  0  0  0  0  0  0  0  0  0  0
    2.4770    3.2412    0.0000 C   0  0  0  0  0  0  0  0  0  0  0  0
    1.6138    3.7433    0.0000 C   0  0  0  0  0  0  0  0  0  0  0  0
    1.4062    4.7306    0.0000 N   0  0  0  0  0  0  0  0  0  0  0  0
    0.4151    4.8318    0.0000 S   0  0  0  0  0  0  0  0  0  0  0  0
    0.0000    3.9262    0.0000 N   0  0  0  0  0  0  0  0  0  0  0  0
    0.7457    3.2468    0.0000 C   0  0  0  0  0  0  0  0  0  0  0  0
    0.7450    2.2447    0.0000 C   0  0  0  0  0  0  0  0  0  0  0  0
  1  2  1  0  0  0  0
  2  3  1  0  0  0  0
  2  4  1  0  0  0  0
  2  5  1  0  0  0  0
  5  6  2  0  0  0  0
  6  7  1  0  0  0  0
  7  8  2  0  0  0  0
  8  9  1  0  0  0  0
  9 10  2  0  0  0  0
 10  5  1  0  0  0  0
  8 11  1  0  0  0  0
 11 12  1  0  0  0  0
 12 13  1  0  0  0  0
 13 14  2  0  0  0  0
 14 15  1  0  0  0  0
 15 11  2  0  0  0  0
 13 16  1  0  0  0  0
 16 17  1  0  0  0  0
 17 18  2  0  0  0  0
 18 19  1  0  0  0  0
 19 20  2  0  0  0  0
 20 21  1  0  0  0  0
 21 22  1  0  0  0  0
 22 23  2  0  0  0  0
 23 19  1  0  0  0  0
 23 24  1  0  0  0  0
 24 16  2  0  0  0  0
M  END
>  <EXTREG>  (ZINC00156669)
ZINC00156669

>  <LOGBIO>
2.5000

$$$$
ZINC00156987
  -MTS-   02131516502D 0   0.00000     0.00000     0

 14 14  0  0  1  0  0  0  0  0999 V2000
    4.3321    0.0522    0.0000 O   0  0  0  0  0  0  0  0  0  0  0  0
    3.4623    0.5526    0.0000 C   0  0  2  0  0  0  0  0  0  0  0  0
    3.4618    1.5474    0.0000 C   0  0  0  0  0  0  0  0  0  0  0  0
    2.5921    2.0478    0.0000 O   0  0  0  0  0  0  0  0  0  0  0  0
    4.3274    2.0482    0.0000 O   0  0  0  0  0  0  0  0  0  0  0  0
    2.5968    0.0517    0.0000 C   0  0  0  0  0  0  0  0  0  0  0  0
    1.7268    0.5517    0.0000 C   0  0  0  0  0  0  0  0  0  0  0  0
    0.8668    0.0517    0.0000 C   0  0  0  0  0  0  0  0  0  0  0  0
    0.8668   -0.9483    0.0000 C   0  0  0  0  0  0  0  0  0  0  0  0
    0.0000   -1.4469    0.0000 F   0  0  0  0  0  0  0  0  0  0  0  0
    1.7268   -1.4483    0.0000 C   0  0  0  0  0  0  0  0  0  0  0  0
    2.5968   -0.9483    0.0000 C   0  0  0  0  0  0  0  0  0  0  0  0
    3.4623   -1.4491    0.0000 F   0  0  0  0  0  0  0  0  0  0  0  0
    3.4631   -0.0474    0.0000 H   0  0  0  0  0  0  0  0  0  0  0  0
  2  1  1  1  0  0  0
  2 14  1  6  0  0  0
  2  3  1  0  0  0  0
  3  4  1  0  0  0  0
  3  5  2  0  0  0  0
  2  6  1  0  0  0  0
  6  7  2  0  0  0  0
  7  8  1  0  0  0  0
  8  9  2  0  0  0  0
  9 10  1  0  0  0  0
  9 11  1  0  0  0  0
 11 12  2  0  0  0  0
 12  6  1  0  0  0  0
 12 13  1  0  0  0  0
M  END
>  <EXTREG>  (ZINC00156987)
ZINC00156987

>  <LOGBIO>
2.5000

$$$$
ZINC00157336
  -MTS-   02131516502D 0   0.00000     0.00000     0

 12 12  0  0  0  0  0  0  0  0999 V2000
    4.8507    0.8482    0.0000 C   0  0  0  0  0  0  0  0  0  0  0  0
    3.9852    0.3474    0.0000 C   0  0  0  0  0  0  0  0  0  0  0  0
    3.1152    0.8474    0.0000 C   0  0  0  0  0  0  0  0  0  0  0  0
    3.1127    1.8474    0.0000 O   0  0  0  0  0  0  0  0  0  0  0  0
    2.2552    0.3474    0.0000 C   0  0  0  0  0  0  0  0  0  0  0  0
    2.2552   -0.6526    0.0000 C   0  0  0  0  0  0  0  0  0  0  0  0
    3.1152   -1.1526    0.0000 C   0  0  0  0  0  0  0  0  0  0  0  0
    3.9852   -0.6526    0.0000 C   0  0  0  0  0  0  0  0  0  0  0  0
    4.8507   -1.1535    0.0000 O   0  0  0  0  0  0  0  0  0  0  0  0
    1.3884   -1.1513    0.0000 C   0  0  0  0  0  0  0  0  0  0  0  0
    0.5199   -0.6487    0.0000 O   0  0  0  0  0  0  0  0  0  0  0  0
    1.3864   -2.1461    0.0000 O   0  0  0  0  0  0  0  0  0  0  0  0
  1  2  1  0  0  0  0
  2  3  2  0  0  0  0
  3  4  1  0  0  0  0
  3  5  1  0  0  0  0
  5  6  2  0  0  0  0
  6  7  1  0  0  0  0
  7  8  2  0  0  0  0
  8  2  1  0  0  0  0
  8  9  1  0  0  0  0
  6 10  1  0  0  0  0
 10 11  1  0  0  0  0
 10 12  2  0  0  0  0
M  END
>  <EXTREG>  (ZINC00157336)
ZINC00157336

>  <LOGBIO>
2.5000

$$$$
ZINC00157609
  -MTS-   02131516502D 0   0.00000     0.00000     0

  9  9  0  0  0  0  0  0  0  0999 V2000
    3.4623    1.2004    0.0000 N   0  0  0  0  0  0  0  0  0  0  0  0
    2.5968    0.6996    0.0000 C   0  0  0  0  0  0  0  0  0  0  0  0
    1.7268    1.1996    0.0000 C   0  0  0  0  0  0  0  0  0  0  0  0
    0.8668    0.6996    0.0000 C   0  0  0  0  0  0  0  0  0  0  0  0
    0.0000    1.1983    0.0000 Cl  0  0  0  0  0  0  0  0  0  0  0  0
    0.8668   -0.3004    0.0000 C   0  0  0  0  0  0  0  0  0  0  0  0
    1.7268   -0.8004    0.0000 C   0  0  0  0  0  0  0  0  0  0  0  0
    1.7243   -1.8004    0.0000 Cl  0  0  0  0  0  0  0  0  0  0  0  0
    2.5968   -0.3004    0.0000 C   0  0  0  0  0  0  0  0  0  0  0  0
  1  2  1  0  0  0  0
  2  3  2  0  0  0  0
  3  4  1  0  0  0  0
  4  5  1  0  0  0  0
  4  6  2  0  0  0  0
  6  7  1  0  0  0  0
  7  8  1  0  0  0  0
  7  9  2  0  0  0  0
  9  2  1  0  0  0  0
M  END
>  <EXTREG>  (ZINC00157609)
ZINC00157609

>  <LOGBIO>
2.5000

$$$$
ZINC00158240
  -MTS-   02131516502D 0   0.00000     0.00000     0

 24 28  0  0  1  0  0  0  0  0999 V2000
    3.6004   -1.2412    0.0000 N   0  0  0  0  0  0  0  0  0  0  0  0
    4.1004   -0.3712    0.0000 C   0  0  2  0  0  0  0  0  0  0  0  0
    3.6004    0.4888    0.0000 N   0  0  0  0  0  0  0  0  0  0  0  0
    3.9104    1.4488    0.0000 C   0  0  0  0  0  0  0  0  0  0  0  0
    3.1004    2.0288    0.0000 C   0  0  0  0  0  0  0  0  0  0  0  0
    2.2904    1.4488    0.0000 C   0  0  0  0  0  0  0  0  0  0  0  0
    2.6004    0.4888    0.0000 C   0  0  0  0  0  0  0  0  0  0  0  0
    2.1004   -0.3712    0.0000 C   0  0  0  0  0  0  0  0  0  0  0  0
    1.0991   -0.3741    0.0000 C   0  0  0  0  0  0  0  0  0  0  0  0
    0.6000   -1.2406    0.0000 C   0  0  0  0  0  0  0  0  0  0  0  0
    1.1044   -2.1081    0.0000 C   0  0  0  0  0  0  0  0  0  0  0  0
    2.0991   -2.1040    0.0000 C   0  0  0  0  0  0  0  0  0  0  0  0
    2.6004   -1.2412    0.0000 C   0  0  0  0  0  0  0  0  0  0  0  0
    5.1004   -0.3687    0.0000 C   0  0  0  0  0  0  0  0  0  0  0  0
    5.6051   -1.2360    0.0000 C   0  0  0  0  0  0  0  0  0  0  0  0
    6.5999   -1.2315    0.0000 C   0  0  0  0  0  0  0  0  0  0  0  0
    7.0986   -0.3647    0.0000 C   0  0  0  0  0  0  0  0  0  0  0  0
    8.1020   -0.3651    0.0000 C   0  0  0  0  0  0  0  0  0  0  0  0
    8.6007    0.5016    0.0000 C   0  0  0  0  0  0  0  0  0  0  0  0
    8.0960    1.3689    0.0000 C   0  0  0  0  0  0  0  0  0  0  0  0
    7.1012    1.3644    0.0000 C   0  0  0  0  0  0  0  0  0  0  0  0
    6.6025    0.4976    0.0000 C   0  0  0  0  0  0  0  0  0  0  0  0
    5.5991    0.4981    0.0000 N   0  0  0  0  0  0  0  0  0  0  0  0
    4.4015   -0.8902    0.0000 H   0  0  0  0  0  0  0  0  0  0  0  0
  1  2  1  0  0  0  0
  2 24  1  1  0  0  0
  2  3  1  0  0  0  0
  3  4  1  0  0  0  0
  4  5  2  0  0  0  0
  5  6  1  0  0  0  0
  6  7  2  0  0  0  0
  7  3  1  0  0  0  0
  7  8  1  0  0  0  0
  8  9  1  0  0  0  0
  9 10  2  0  0  0  0
 10 11  1  0  0  0  0
 11 12  2  0  0  0  0
 12 13  1  0  0  0  0
 13  1  1  0  0  0  0
 13  8  2  0  0  0  0
  2 14  1  6  0  0  0
 14 15  2  0  0  0  0
 15 16  1  0  0  0  0
 16 17  2  0  0  0  0
 17 18  1  0  0  0  0
 18 19  2  0  0  0  0
 19 20  1  0  0  0  0
 20 21  2  0  0  0  0
 21 22  1  0  0  0  0
 22 17  1  0  0  0  0
 22 23  2  0  0  0  0
 23 14  1  0  0  0  0
M  END
>  <EXTREG>  (ZINC00158240)
ZINC00158240

>  <LOGBIO>
2.5000

$$$$
ZINC00158820
  -MTS-   02131516502D 0   0.00000     0.00000     0

 13 14  0  0  0  0  0  0  0  0999 V2000
    2.4683   -1.7369    0.0000 C   0  0  0  0  0  0  0  0  0  0  0  0
    1.8798   -0.9284    0.0000 C   0  0  0  0  0  0  0  0  0  0  0  0
    2.1898    0.0316    0.0000 N   0  0  0  0  0  0  0  0  0  0  0  0
    1.3798    0.6116    0.0000 N   0  0  0  0  0  0  0  0  0  0  0  0
    0.5698    0.0316    0.0000 C   0  0  0  0  0  0  0  0  0  0  0  0
    0.8798   -0.9284    0.0000 C   0  0  0  0  0  0  0  0  0  0  0  0
    0.2913   -1.7369    0.0000 Br  0  0  0  0  0  0  0  0  0  0  0  0
    3.1395    0.3447    0.0000 C   0  0  0  0  0  0  0  0  0  0  0  0
    3.8888   -0.3227    0.0000 C   0  0  0  0  0  0  0  0  0  0  0  0
    4.8329   -0.0092    0.0000 C   0  0  0  0  0  0  0  0  0  0  0  0
    5.0375    0.9696    0.0000 C   0  0  0  0  0  0  0  0  0  0  0  0
    4.2980    1.6350    0.0000 C   0  0  0  0  0  0  0  0  0  0  0  0
    3.3441    1.3236    0.0000 C   0  0  0  0  0  0  0  0  0  0  0  0
  1  2  1  0  0  0  0
  2  3  1  0  0  0  0
  3  4  1  0  0  0  0
  4  5  2  0  0  0  0
  5  6  1  0  0  0  0
  6  2  2  0  0  0  0
  6  7  1  0  0  0  0
  3  8  1  0  0  0  0
  8  9  2  0  0  0  0
  9 10  1  0  0  0  0
 10 11  2  0  0  0  0
 11 12  1  0  0  0  0
 12 13  2  0  0  0  0
 13  8  1  0  0  0  0
M  END
>  <EXTREG>  (ZINC00158820)
ZINC00158820

>  <LOGBIO>
2.5000

$$$$
ZINC00159649
  -MTS-   02131516502D 0   0.00000     0.00000     0

 12 12  0  0  0  0  0  0  0  0999 V2000
    3.2002    2.0255    0.0000 C   0  0  0  0  0  0  0  0  0  0  0  0
    3.2012    1.0255    0.0000 N   0  3  0  0  0  0  0  0  0  0  0  0
    4.2012    1.0265    0.0000 C   0  0  0  0  0  0  0  0  0  0  0  0
    2.2012    1.0245    0.0000 C   0  0  0  0  0  0  0  0  0  0  0  0
    3.2022    0.0255    0.0000 C   0  0  0  0  0  0  0  0  0  0  0  0
    2.2501   -0.5255    0.0000 C   0  0  0  0  0  0  0  0  0  0  0  0
    1.3801   -0.0255    0.0000 N   0  0  0  0  0  0  0  0  0  0  0  0
    0.5201   -0.5255    0.0000 C   0  0  0  0  0  0  0  0  0  0  0  0
    0.5201   -1.5255    0.0000 C   0  0  0  0  0  0  0  0  0  0  0  0
    1.3801   -2.0255    0.0000 C   0  0  0  0  0  0  0  0  0  0  0  0
    2.2501   -1.5255    0.0000 C   0  0  0  0  0  0  0  0  0  0  0  0
    3.1156   -2.0263    0.0000 O   0  0  0  0  0  0  0  0  0  0  0  0
  1  2  1  0  0  0  0
  2  3  1  0  0  0  0
  2  4  1  0  0  0  0
  2  5  1  0  0  0  0
  5  6  1  0  0  0  0
  6  7  1  0  0  0  0
  7  8  2  0  0  0  0
  8  9  1  0  0  0  0
  9 10  2  0  0  0  0
 10 11  1  0  0  0  0
 11  6  2  0  0  0  0
 11 12  1  0  0  0  0
M  CHG  1   2   1
M  END
>  <EXTREG>  (ZINC00159649)
ZINC00159649

>  <LOGBIO>
2.5000

$$$$
ZINC00160044
  -MTS-   02131516502D 0   0.00000     0.00000     0

 20 21  0  0  0  0  0  0  0  0999 V2000
    7.3294    0.1283    0.0000 C   0  0  0  0  0  0  0  0  0  0  0  0
    6.7409    0.9368    0.0000 C   0  0  0  0  0  0  0  0  0  0  0  0
    5.7516    0.8324    0.0000 N   0  0  0  0  0  0  0  0  0  0  0  0
    5.3448   -0.0849    0.0000 O   0  0  0  0  0  0  0  0  0  0  0  0
    4.3555   -0.1892    0.0000 C   0  0  0  0  0  0  0  0  0  0  0  0
    3.9487   -1.1065    0.0000 O   0  0  0  0  0  0  0  0  0  0  0  0
    3.7670    0.6193    0.0000 C   0  0  0  0  0  0  0  0  0  0  0  0
    4.0770    1.5793    0.0000 C   0  0  0  0  0  0  0  0  0  0  0  0
    5.0267    1.8924    0.0000 C   0  0  0  0  0  0  0  0  0  0  0  0
    3.2670    2.1593    0.0000 O   0  0  0  0  0  0  0  0  0  0  0  0
    2.4570    1.5793    0.0000 N   0  0  0  0  0  0  0  0  0  0  0  0
    2.7670    0.6193    0.0000 C   0  0  0  0  0  0  0  0  0  0  0  0
    2.1785   -0.1892    0.0000 C   0  0  0  0  0  0  0  0  0  0  0  0
    1.1805   -0.0844    0.0000 C   0  0  0  0  0  0  0  0  0  0  0  0
    0.5967   -0.8899    0.0000 C   0  0  0  0  0  0  0  0  0  0  0  0
    1.0017   -1.8042    0.0000 C   0  0  0  0  0  0  0  0  0  0  0  0
    1.9905   -1.9130    0.0000 C   0  0  0  0  0  0  0  0  0  0  0  0
    2.5835   -1.1035    0.0000 C   0  0  0  0  0  0  0  0  0  0  0  0
    7.1477    1.8541    0.0000 C   0  0  0  0  0  0  0  0  0  0  0  0
    8.1451    1.9643    0.0000 S   0  0  0  0  0  0  0  0  0  0  0  0
  1  2  1  0  0  0  0
  2  3  1  0  0  0  0
  3  4  1  0  0  0  0
  4  5  1  0  0  0  0
  5  6  2  0  0  0  0
  5  7  1  0  0  0  0
  7  8  2  0  0  0  0
  8  9  1  0  0  0  0
  8 10  1  0  0  0  0
 10 11  1  0  0  0  0
 11 12  2  0  0  0  0
 12  7  1  0  0  0  0
 12 13  1  0  0  0  0
 13 14  2  0  0  0  0
 14 15  1  0  0  0  0
 15 16  2  0  0  0  0
 16 17  1  0  0  0  0
 17 18  2  0  0  0  0
 18 13  1  0  0  0  0
  2 19  1  0  0  0  0
 19 20  2  0  0  0  0
M  END
>  <EXTREG>  (ZINC00160044)
ZINC00160044

>  <LOGBIO>
2.5000

$$$$
ZINC00160625
  -MTS-   02131516502D 0   0.00000     0.00000     0

 17 19  0  0  0  0  0  0  0  0999 V2000
    6.5820   -0.7759    0.0000 C   0  0  0  0  0  0  0  0  0  0  0  0
    6.1757   -1.6934    0.0000 C   0  0  0  0  0  0  0  0  0  0  0  0
    5.1864   -1.7983    0.0000 C   0  0  0  0  0  0  0  0  0  0  0  0
    4.5979   -0.9898    0.0000 N   0  0  0  0  0  0  0  0  0  0  0  0
    4.9079   -0.0298    0.0000 N   0  0  0  0  0  0  0  0  0  0  0  0
    4.0979    0.5502    0.0000 C   0  0  0  0  0  0  0  0  0  0  0  0
    3.9983    1.5483    0.0000 C   0  0  0  0  0  0  0  0  0  0  0  0
    3.0863    1.9586    0.0000 S   0  0  0  0  0  0  0  0  0  0  0  0
    2.2734    1.3703    0.0000 C   0  0  0  0  0  0  0  0  0  0  0  0
    1.3566    1.7783    0.0000 C   0  0  0  0  0  0  0  0  0  0  0  0
    0.5489    1.1887    0.0000 C   0  0  0  0  0  0  0  0  0  0  0  0
    0.6579    0.1912    0.0000 C   0  0  0  0  0  0  0  0  0  0  0  0
    1.5688   -0.2087    0.0000 C   0  0  0  0  0  0  0  0  0  0  0  0
    2.3766    0.3809    0.0000 C   0  0  0  0  0  0  0  0  0  0  0  0
    3.2879   -0.0298    0.0000 N   0  0  0  0  0  0  0  0  0  0  0  0
    3.5979   -0.9898    0.0000 C   0  0  0  0  0  0  0  0  0  0  0  0
    3.0094   -1.7983    0.0000 O   0  0  0  0  0  0  0  0  0  0  0  0
  1  2  2  0  0  0  0
  2  3  1  0  0  0  0
  3  4  1  0  0  0  0
  4  5  1  0  0  0  0
  5  6  2  0  0  0  0
  6  7  1  0  0  0  0
  7  8  1  0  0  0  0
  8  9  1  0  0  0  0
  9 10  1  0  0  0  0
 10 11  2  0  0  0  0
 11 12  1  0  0  0  0
 12 13  2  0  0  0  0
 13 14  1  0  0  0  0
 14  9  2  0  0  0  0
 14 15  1  0  0  0  0
 15  6  1  0  0  0  0
 15 16  1  0  0  0  0
 16  4  1  0  0  0  0
 16 17  2  0  0  0  0
M  END
>  <EXTREG>  (ZINC00160625)
ZINC00160625

>  <LOGBIO>
2.5000

$$$$
ZINC00161464
  -MTS-   02131516502D 0   0.00000     0.00000     0

 12 12  0  0  0  0  0  0  0  0999 V2000
    1.3736    2.5349    0.0000 C   0  0  0  0  0  0  0  0  0  0  0  0
    2.2436    2.0350    0.0000 N   0  0  0  0  0  0  0  0  0  0  0  0
    3.1089    2.5363    0.0000 C   0  0  0  0  0  0  0  0  0  0  0  0
    2.2446    1.0402    0.0000 C   0  0  0  0  0  0  0  0  0  0  0  0
    3.1146    0.5402    0.0000 C   0  0  0  0  0  0  0  0  0  0  0  0
    3.1156   -0.4546    0.0000 C   0  0  0  0  0  0  0  0  0  0  0  0
    2.2501   -0.9554    0.0000 C   0  0  0  0  0  0  0  0  0  0  0  0
    1.3801   -0.4554    0.0000 C   0  0  0  0  0  0  0  0  0  0  0  0
    0.5201   -0.9554    0.0000 C   0  0  0  0  0  0  0  0  0  0  0  0
    0.5201   -1.9554    0.0000 N   0  0  0  0  0  0  0  0  0  0  0  0
    1.3801   -2.4554    0.0000 C   0  0  0  0  0  0  0  0  0  0  0  0
    2.2501   -1.9554    0.0000 C   0  0  0  0  0  0  0  0  0  0  0  0
  1  2  1  0  0  0  0
  2  3  1  0  0  0  0
  2  4  1  0  0  0  0
  4  5  1  0  0  0  0
  5  6  1  0  0  0  0
  6  7  1  0  0  0  0
  7  8  2  0  0  0  0
  8  9  1  0  0  0  0
  9 10  2  0  0  0  0
 10 11  1  0  0  0  0
 11 12  2  0  0  0  0
 12  7  1  0  0  0  0
M  END
>  <EXTREG>  (ZINC00161464)
ZINC00161464

>  <LOGBIO>
2.5000

$$$$
ZINC00161655
  -MTS-   02131516502D 0   0.00000     0.00000     0

 19 20  0  0  0  0  0  0  0  0999 V2000
    7.7899    1.6013    0.0000 C   0  0  0  0  0  0  0  0  0  0  0  0
    6.9234    2.1004    0.0000 O   0  0  0  0  0  0  0  0  0  0  0  0
    6.0578    1.5995    0.0000 C   0  0  0  0  0  0  0  0  0  0  0  0
    5.1878    2.0995    0.0000 C   0  0  0  0  0  0  0  0  0  0  0  0
    4.3278    1.5995    0.0000 C   0  0  0  0  0  0  0  0  0  0  0  0
    4.3278    0.5995    0.0000 C   0  0  0  0  0  0  0  0  0  0  0  0
    5.1878    0.0995    0.0000 C   0  0  0  0  0  0  0  0  0  0  0  0
    6.0578    0.5995    0.0000 C   0  0  0  0  0  0  0  0  0  0  0  0
    3.4611    0.1009    0.0000 C   0  0  0  0  0  0  0  0  0  0  0  0
    2.5923    0.6030    0.0000 C   0  0  0  0  0  0  0  0  0  0  0  0
    1.7311    0.1052    0.0000 C   0  0  0  0  0  0  0  0  0  0  0  0
    1.7286   -0.8948    0.0000 N   0  0  0  0  0  0  0  0  0  0  0  0
    2.5873   -1.3970    0.0000 C   0  0  0  0  0  0  0  0  0  0  0  0
    2.5823   -2.3969    0.0000 N   0  0  0  0  0  0  0  0  0  0  0  0
    3.4585   -0.8991    0.0000 N   0  0  0  0  0  0  0  0  0  0  0  0
    0.8655    0.6060    0.0000 C   0  0  0  0  0  0  0  0  0  0  0  0
    0.3647   -0.2595    0.0000 F   0  0  0  0  0  0  0  0  0  0  0  0
    1.3664    1.4716    0.0000 F   0  0  0  0  0  0  0  0  0  0  0  0
    0.0000    1.1069    0.0000 F   0  0  0  0  0  0  0  0  0  0  0  0
  1  2  1  0  0  0  0
  2  3  1  0  0  0  0
  3  4  2  0  0  0  0
  4  5  1  0  0  0  0
  5  6  2  0  0  0  0
  6  7  1  0  0  0  0
  7  8  2  0  0  0  0
  8  3  1  0  0  0  0
  6  9  1  0  0  0  0
  9 10  2  0  0  0  0
 10 11  1  0  0  0  0
 11 12  2  0  0  0  0
 12 13  1  0  0  0  0
 13 14  1  0  0  0  0
 13 15  2  0  0  0  0
 15  9  1  0  0  0  0
 11 16  1  0  0  0  0
 16 17  1  0  0  0  0
 16 18  1  0  0  0  0
 16 19  1  0  0  0  0
M  END
>  <EXTREG>  (ZINC00161655)
ZINC00161655

>  <LOGBIO>
2.5000

$$$$
ZINC00162394
  -MTS-   02131516502D 0   0.00000     0.00000     0

 16 17  0  0  0  0  0  0  0  0999 V2000
    5.8924    2.6492    0.0000 C   0  0  0  0  0  0  0  0  0  0  0  0
    5.0269    2.1483    0.0000 C   0  0  0  0  0  0  0  0  0  0  0  0
    4.1569    2.6483    0.0000 C   0  0  0  0  0  0  0  0  0  0  0  0
    3.2969    2.1483    0.0000 C   0  0  0  0  0  0  0  0  0  0  0  0
    3.2969    1.1483    0.0000 C   0  0  0  0  0  0  0  0  0  0  0  0
    2.2567    0.5499    0.0000 S   0  0  0  0  0  0  0  0  0  0  0  0
    2.2549   -0.6501    0.0000 C   0  0  0  0  0  0  0  0  0  0  0  0
    1.3856   -1.1514    0.0000 C   0  0  0  0  0  0  0  0  0  0  0  0
    0.5196   -0.6514    0.0000 N   0  0  0  0  0  0  0  0  0  0  0  0
    1.3862   -2.1462    0.0000 C   0  0  0  0  0  0  0  0  0  0  0  0
    2.2509   -2.6483    0.0000 C   0  0  0  0  0  0  0  0  0  0  0  0
    3.1152   -2.1557    0.0000 C   0  0  0  0  0  0  0  0  0  0  0  0
    3.1197   -1.1523    0.0000 C   0  0  0  0  0  0  0  0  0  0  0  0
    3.9874   -0.6553    0.0000 Cl  0  0  0  0  0  0  0  0  0  0  0  0
    4.1569    0.6483    0.0000 C   0  0  0  0  0  0  0  0  0  0  0  0
    5.0269    1.1483    0.0000 C   0  0  0  0  0  0  0  0  0  0  0  0
  1  2  1  0  0  0  0
  2  3  2  0  0  0  0
  3  4  1  0  0  0  0
  4  5  2  0  0  0  0
  5  6  1  0  0  0  0
  6  7  1  0  0  0  0
  7  8  2  0  0  0  0
  8  9  1  0  0  0  0
  8 10  1  0  0  0  0
 10 11  2  0  0  0  0
 11 12  1  0  0  0  0
 12 13  2  0  0  0  0
 13  7  1  0  0  0  0
 13 14  1  0  0  0  0
  5 15  1  0  0  0  0
 15 16  2  0  0  0  0
 16  2  1  0  0  0  0
M  END
>  <EXTREG>  (ZINC00162394)
ZINC00162394

>  <LOGBIO>
2.5000

$$$$
ZINC00162676
  -MTS-   02131516502D 0   0.00000     0.00000     0

 20 21  0  0  1  0  0  0  0  0999 V2000
    5.0609    0.3115    0.0000 C   0  0  0  0  0  0  0  0  0  0  0  0
    4.7182    1.2509    0.0000 C   0  0  0  0  0  0  0  0  0  0  0  0
    3.7333    1.4239    0.0000 N   0  3  0  0  0  0  0  0  0  0  0  0
    4.0741    2.3641    0.0000 C   0  0  0  0  0  0  0  0  0  0  0  0
    5.0587    2.5390    0.0000 C   0  0  0  0  0  0  0  0  0  0  0  0
    2.8633    1.9239    0.0000 C   0  0  0  0  0  0  0  0  0  0  0  0
    2.0033    1.4239    0.0000 C   0  0  2  0  0  0  0  0  0  0  0  0
    1.1365    1.9226    0.0000 C   0  0  0  0  0  0  0  0  0  0  0  0
    2.0033    0.4239    0.0000 O   0  0  0  0  0  0  0  0  0  0  0  0
    2.8633   -0.0761    0.0000 C   0  0  2  0  0  0  0  0  0  0  0  0
    3.5043   -0.8436    0.0000 O   0  0  0  0  0  0  0  0  0  0  0  0
    3.7333    0.4239    0.0000 C   0  0  0  0  0  0  0  0  0  0  0  0
    2.2185   -0.8404    0.0000 C   0  0  0  0  0  0  0  0  0  0  0  0
    1.2306   -0.6645    0.0000 C   0  0  0  0  0  0  0  0  0  0  0  0
    0.5907   -1.4261    0.0000 C   0  0  0  0  0  0  0  0  0  0  0  0
    0.9292   -2.3671    0.0000 C   0  0  0  0  0  0  0  0  0  0  0  0
    0.2825   -3.1298    0.0000 Cl  0  0  0  0  0  0  0  0  0  0  0  0
    1.9077   -2.5464    0.0000 C   0  0  0  0  0  0  0  0  0  0  0  0
    2.5571   -1.7813    0.0000 C   0  0  0  0  0  0  0  0  0  0  0  0
    2.0020    2.0239    0.0000 H   0  0  0  0  0  0  0  0  0  0  0  0
  1  2  1  0  0  0  0
  2  3  1  0  0  0  0
  3  4  1  0  0  0  0
  4  5  1  0  0  0  0
  3  6  1  0  0  0  0
  6  7  1  0  0  0  0
  7 20  1  6  0  0  0
  7  8  1  1  0  0  0
  7  9  1  0  0  0  0
  9 10  1  0  0  0  0
 10 11  1  1  0  0  0
 10 12  1  0  0  0  0
 12  3  1  0  0  0  0
 10 13  1  0  0  0  0
 13 14  2  0  0  0  0
 14 15  1  0  0  0  0
 15 16  2  0  0  0  0
 16 17  1  0  0  0  0
 16 18  1  0  0  0  0
 18 19  2  0  0  0  0
 19 13  1  0  0  0  0
M  CHG  1   3   1
M  END
>  <EXTREG>  (ZINC00162676)
ZINC00162676

>  <LOGBIO>
2.5000

$$$$
ZINC00163123
  -MTS-   02131516502D 0   0.00000     0.00000     0

 22 23  0  0  0  0  0  0  0  0999 V2000
    7.5234   -0.2498    0.0000 C   0  0  0  0  0  0  0  0  0  0  0  0
    6.6568    0.2494    0.0000 O   0  0  0  0  0  0  0  0  0  0  0  0
    5.7913   -0.2515    0.0000 C   0  0  0  0  0  0  0  0  0  0  0  0
    4.9213    0.2485    0.0000 C   0  0  0  0  0  0  0  0  0  0  0  0
    4.0613   -0.2515    0.0000 C   0  0  0  0  0  0  0  0  0  0  0  0
    4.0613   -1.2515    0.0000 C   0  0  0  0  0  0  0  0  0  0  0  0
    3.1945   -1.7502    0.0000 O   0  0  0  0  0  0  0  0  0  0  0  0
    3.1930   -2.7502    0.0000 C   0  0  0  0  0  0  0  0  0  0  0  0
    4.9213   -1.7515    0.0000 C   0  0  0  0  0  0  0  0  0  0  0  0
    5.7913   -1.2515    0.0000 C   0  0  0  0  0  0  0  0  0  0  0  0
    6.6568   -1.7524    0.0000 C   0  0  0  0  0  0  0  0  0  0  0  0
    3.1945    0.2472    0.0000 C   0  0  0  0  0  0  0  0  0  0  0  0
    2.3258   -0.2550    0.0000 C   0  0  0  0  0  0  0  0  0  0  0  0
    1.4645    0.2428    0.0000 C   0  0  0  0  0  0  0  0  0  0  0  0
    0.5990   -0.2580    0.0000 O   0  0  0  0  0  0  0  0  0  0  0  0
    0.6000   -1.2580    0.0000 C   0  0  0  0  0  0  0  0  0  0  0  0
    1.4620    1.2428    0.0000 C   0  0  0  0  0  0  0  0  0  0  0  0
    0.5940    1.7394    0.0000 C   0  0  0  0  0  0  0  0  0  0  0  0
    2.3208    1.7450    0.0000 C   0  0  0  0  0  0  0  0  0  0  0  0
    3.1920    1.2472    0.0000 C   0  0  0  0  0  0  0  0  0  0  0  0
    4.0563    1.7502    0.0000 O   0  0  0  0  0  0  0  0  0  0  0  0
    4.0528    2.7502    0.0000 C   0  0  0  0  0  0  0  0  0  0  0  0
  1  2  1  0  0  0  0
  2  3  1  0  0  0  0
  3  4  2  0  0  0  0
  4  5  1  0  0  0  0
  5  6  2  0  0  0  0
  6  7  1  0  0  0  0
  7  8  1  0  0  0  0
  6  9  1  0  0  0  0
  9 10  2  0  0  0  0
 10  3  1  0  0  0  0
 10 11  1  0  0  0  0
  5 12  1  0  0  0  0
 12 13  2  0  0  0  0
 13 14  1  0  0  0  0
 14 15  1  0  0  0  0
 15 16  1  0  0  0  0
 14 17  2  0  0  0  0
 17 18  1  0  0  0  0
 17 19  1  0  0  0  0
 19 20  2  0  0  0  0
 20 12  1  0  0  0  0
 20 21  1  0  0  0  0
 21 22  1  0  0  0  0
M  END
>  <EXTREG>  (ZINC00163123)
ZINC00163123

>  <LOGBIO>
2.5000

$$$$
ZINC00163397
  -MTS-   02131516502D 0   0.00000     0.00000     0

 24 27  0  0  0  0  0  0  0  0999 V2000
    7.7032   -2.7547    0.0000 F   0  0  0  0  0  0  0  0  0  0  0  0
    7.1167   -1.9447    0.0000 C   0  0  0  0  0  0  0  0  0  0  0  0
    6.1185   -2.0470    0.0000 C   0  0  0  0  0  0  0  0  0  0  0  0
    5.5367   -1.2401    0.0000 C   0  0  0  0  0  0  0  0  0  0  0  0
    5.9440   -0.3268    0.0000 C   0  0  0  0  0  0  0  0  0  0  0  0
    6.9331   -0.2204    0.0000 C   0  0  0  0  0  0  0  0  0  0  0  0
    7.3381    0.6939    0.0000 F   0  0  0  0  0  0  0  0  0  0  0  0
    7.5240   -1.0314    0.0000 C   0  0  0  0  0  0  0  0  0  0  0  0
    5.3555    0.4817    0.0000 C   0  0  0  0  0  0  0  0  0  0  0  0
    5.6655    1.4417    0.0000 O   0  0  0  0  0  0  0  0  0  0  0  0
    4.8555    2.0217    0.0000 N   0  0  0  0  0  0  0  0  0  0  0  0
    4.0455    1.4417    0.0000 C   0  0  0  0  0  0  0  0  0  0  0  0
    4.3555    0.4817    0.0000 C   0  0  0  0  0  0  0  0  0  0  0  0
    3.7670   -0.3268    0.0000 C   0  0  0  0  0  0  0  0  0  0  0  0
    4.0770   -1.2868    0.0000 N   0  0  0  0  0  0  0  0  0  0  0  0
    3.2670   -1.8668    0.0000 N   0  0  0  0  0  0  0  0  0  0  0  0
    2.4570   -1.2868    0.0000 N   0  0  0  0  0  0  0  0  0  0  0  0
    2.7670   -0.3268    0.0000 N   0  0  0  0  0  0  0  0  0  0  0  0
    2.1785    0.4817    0.0000 C   0  0  0  0  0  0  0  0  0  0  0  0
    1.1805    0.3769    0.0000 C   0  0  0  0  0  0  0  0  0  0  0  0
    0.5967    1.1823    0.0000 C   0  0  0  0  0  0  0  0  0  0  0  0
    1.0017    2.0966    0.0000 C   0  0  0  0  0  0  0  0  0  0  0  0
    1.9905    2.2055    0.0000 C   0  0  0  0  0  0  0  0  0  0  0  0
    2.5835    1.3960    0.0000 C   0  0  0  0  0  0  0  0  0  0  0  0
  1  2  1  0  0  0  0
  2  3  2  0  0  0  0
  3  4  1  0  0  0  0
  4  5  2  0  0  0  0
  5  6  1  0  0  0  0
  6  7  1  0  0  0  0
  6  8  2  0  0  0  0
  8  2  1  0  0  0  0
  5  9  1  0  0  0  0
  9 10  1  0  0  0  0
 10 11  1  0  0  0  0
 11 12  2  0  0  0  0
 12 13  1  0  0  0  0
 13  9  2  0  0  0  0
 13 14  1  0  0  0  0
 14 15  2  0  0  0  0
 15 16  1  0  0  0  0
 16 17  2  0  0  0  0
 17 18  1  0  0  0  0
 18 14  1  0  0  0  0
 18 19  1  0  0  0  0
 19 20  2  0  0  0  0
 20 21  1  0  0  0  0
 21 22  2  0  0  0  0
 22 23  1  0  0  0  0
 23 24  2  0  0  0  0
 24 19  1  0  0  0  0
M  END
>  <EXTREG>  (ZINC00163397)
ZINC00163397

>  <LOGBIO>
2.5000

$$$$
ZINC00164594
  -MTS-   02131516502D 0   0.00000     0.00000     0

  9  9  0  0  0  0  0  0  0  0999 V2000
    3.4623    1.0009    0.0000 F   0  0  0  0  0  0  0  0  0  0  0  0
    2.5968    0.5000    0.0000 C   0  0  0  0  0  0  0  0  0  0  0  0
    1.7268    1.0000    0.0000 C   0  0  0  0  0  0  0  0  0  0  0  0
    0.8668    0.5000    0.0000 C   0  0  0  0  0  0  0  0  0  0  0  0
    0.8668   -0.5000    0.0000 C   0  0  0  0  0  0  0  0  0  0  0  0
    0.0000   -0.9987    0.0000 I   0  0  0  0  0  0  0  0  0  0  0  0
    1.7268   -1.0000    0.0000 C   0  0  0  0  0  0  0  0  0  0  0  0
    2.5968   -0.5000    0.0000 C   0  0  0  0  0  0  0  0  0  0  0  0
    3.4623   -1.0009    0.0000 F   0  0  0  0  0  0  0  0  0  0  0  0
  1  2  1  0  0  0  0
  2  3  2  0  0  0  0
  3  4  1  0  0  0  0
  4  5  2  0  0  0  0
  5  6  1  0  0  0  0
  5  7  1  0  0  0  0
  7  8  2  0  0  0  0
  8  2  1  0  0  0  0
  8  9  1  0  0  0  0
M  END
>  <EXTREG>  (ZINC00164594)
ZINC00164594

>  <LOGBIO>
2.5000

$$$$
ZINC00165794
  -MTS-   02131516502D 0   0.00000     0.00000     0

 22 23  0  0  0  0  0  0  0  0999 V2000
    4.3308    1.9541    0.0000 F   0  0  0  0  0  0  0  0  0  0  0  0
    3.4653    1.4532    0.0000 C   0  0  0  0  0  0  0  0  0  0  0  0
    2.5953    1.9532    0.0000 C   0  0  0  0  0  0  0  0  0  0  0  0
    1.7353    1.4532    0.0000 C   0  0  0  0  0  0  0  0  0  0  0  0
    1.7353    0.4532    0.0000 C   0  0  0  0  0  0  0  0  0  0  0  0
    2.5953   -0.0468    0.0000 C   0  0  0  0  0  0  0  0  0  0  0  0
    2.5928   -1.0468    0.0000 F   0  0  0  0  0  0  0  0  0  0  0  0
    3.4653    0.4532    0.0000 C   0  0  0  0  0  0  0  0  0  0  0  0
    4.3308   -0.0476    0.0000 C   0  0  0  0  0  0  0  0  0  0  0  0
    4.3304   -1.0511    0.0000 O   0  0  0  0  0  0  0  0  0  0  0  0
    5.1931    0.4485    0.0000 N   0  0  0  0  0  0  0  0  0  0  0  0
    6.0584   -0.0528    0.0000 C   0  0  0  0  0  0  0  0  0  0  0  0
    6.0578   -1.0563    0.0000 C   0  0  0  0  0  0  0  0  0  0  0  0
    6.9196   -1.5532    0.0000 C   0  0  0  0  0  0  0  0  0  0  0  0
    6.9186   -2.5532    0.0000 Cl  0  0  0  0  0  0  0  0  0  0  0  0
    7.7869   -1.0554    0.0000 C   0  0  0  0  0  0  0  0  0  0  0  0
    7.7924   -0.0606    0.0000 C   0  0  0  0  0  0  0  0  0  0  0  0
    8.6609    0.4350    0.0000 Cl  0  0  0  0  0  0  0  0  0  0  0  0
    6.9256    0.4450    0.0000 C   0  0  0  0  0  0  0  0  0  0  0  0
    0.8685   -0.0455    0.0000 N   0  3  0  0  0  0  0  0  0  0  0  0
    0.0000    0.4571    0.0000 O   0  5  0  0  0  0  0  0  0  0  0  0
    0.8665   -1.0402    0.0000 O   0  0  0  0  0  0  0  0  0  0  0  0
  1  2  1  0  0  0  0
  2  3  2  0  0  0  0
  3  4  1  0  0  0  0
  4  5  2  0  0  0  0
  5  6  1  0  0  0  0
  6  7  1  0  0  0  0
  6  8  2  0  0  0  0
  8  2  1  0  0  0  0
  8  9  1  0  0  0  0
  9 10  2  0  0  0  0
  9 11  1  0  0  0  0
 11 12  1  0  0  0  0
 12 13  2  0  0  0  0
 13 14  1  0  0  0  0
 14 15  1  0  0  0  0
 14 16  2  0  0  0  0
 16 17  1  0  0  0  0
 17 18  1  0  0  0  0
 17 19  2  0  0  0  0
 19 12  1  0  0  0  0
  5 20  1  0  0  0  0
 20 21  1  0  0  0  0
 20 22  2  0  0  0  0
M  CHG  2  20   1  21  -1
M  END
>  <EXTREG>  (ZINC00165794)
ZINC00165794

>  <LOGBIO>
2.5000

$$$$
ZINC00166633
  -MTS-   02131516502D 0   0.00000     0.00000     0

 18 18  0  0  0  0  0  0  0  0999 V2000
    3.7945   -2.5126    0.0000 C   0  0  0  0  0  0  0  0  0  0  0  0
    3.2936   -1.6431    0.0000 C   0  0  0  0  0  0  0  0  0  0  0  0
    2.2989   -1.6431    0.0000 O   0  0  0  0  0  0  0  0  0  0  0  0
    1.7980   -0.7735    0.0000 C   0  0  0  0  0  0  0  0  0  0  0  0
    0.8033   -0.7735    0.0000 O   0  0  0  0  0  0  0  0  0  0  0  0
    2.4987    0.4385    0.0000 C   0  0  0  0  0  0  0  0  0  0  0  0
    3.5021    0.4390    0.0000 C   0  0  0  0  0  0  0  0  0  0  0  0
    3.9982    1.3013    0.0000 C   0  0  0  0  0  0  0  0  0  0  0  0
    4.9982    1.3013    0.0000 C   0  0  0  0  0  0  0  0  0  0  0  0
    5.9982    1.3013    0.0000 N   0  0  0  0  0  0  0  0  0  0  0  0
    3.4995    2.1680    0.0000 C   0  0  0  0  0  0  0  0  0  0  0  0
    4.0021    3.0325    0.0000 Cl  0  0  0  0  0  0  0  0  0  0  0  0
    2.5047    2.1726    0.0000 N   0  0  0  0  0  0  0  0  0  0  0  0
    2.0000    1.3053    0.0000 C   0  0  0  0  0  0  0  0  0  0  0  0
    1.0000    1.3078    0.0000 C   0  0  0  0  0  0  0  0  0  0  0  0
    0.9975    0.3078    0.0000 F   0  0  0  0  0  0  0  0  0  0  0  0
    1.0025    2.3078    0.0000 F   0  0  0  0  0  0  0  0  0  0  0  0
    0.0000    1.3103    0.0000 F   0  0  0  0  0  0  0  0  0  0  0  0
  1  2  1  0  0  0  0
  2  3  1  0  0  0  0
  3  4  1  0  0  0  0
  4  5  2  0  0  0  0
  4  6  1  0  0  0  0
  6  7  2  0  0  0  0
  7  8  1  0  0  0  0
  8  9  1  0  0  0  0
  9 10  3  0  0  0  0
  8 11  2  0  0  0  0
 11 12  1  0  0  0  0
 11 13  1  0  0  0  0
 13 14  2  0  0  0  0
 14  6  1  0  0  0  0
 14 15  1  0  0  0  0
 15 16  1  0  0  0  0
 15 17  1  0  0  0  0
 15 18  1  0  0  0  0
M  END
>  <EXTREG>  (ZINC00166633)
ZINC00166633

>  <LOGBIO>
2.5000

$$$$
ZINC00167042
  -MTS-   02131516502D 0   0.00000     0.00000     0

 12 12  0  0  0  0  0  0  0  0999 V2000
    3.9844    1.7885    0.0000 C   0  0  0  0  0  0  0  0  0  0  0  0
    3.1151    1.2873    0.0000 O   0  0  0  0  0  0  0  0  0  0  0  0
    3.1156    0.2925    0.0000 C   0  0  0  0  0  0  0  0  0  0  0  0
    3.9854   -0.2079    0.0000 O   0  0  0  0  0  0  0  0  0  0  0  0
    2.2501   -0.2083    0.0000 C   0  0  0  0  0  0  0  0  0  0  0  0
    1.3801    0.2917    0.0000 C   0  0  0  0  0  0  0  0  0  0  0  0
    1.3776    1.2917    0.0000 F   0  0  0  0  0  0  0  0  0  0  0  0
    0.5201   -0.2083    0.0000 C   0  0  0  0  0  0  0  0  0  0  0  0
    0.5201   -1.2083    0.0000 C   0  0  0  0  0  0  0  0  0  0  0  0
    1.3801   -1.7083    0.0000 C   0  0  0  0  0  0  0  0  0  0  0  0
    2.2501   -1.2083    0.0000 C   0  0  0  0  0  0  0  0  0  0  0  0
    3.1156   -1.7092    0.0000 F   0  0  0  0  0  0  0  0  0  0  0  0
  1  2  1  0  0  0  0
  2  3  1  0  0  0  0
  3  4  2  0  0  0  0
  3  5  1  0  0  0  0
  5  6  2  0  0  0  0
  6  7  1  0  0  0  0
  6  8  1  0  0  0  0
  8  9  2  0  0  0  0
  9 10  1  0  0  0  0
 10 11  2  0  0  0  0
 11  5  1  0  0  0  0
 11 12  1  0  0  0  0
M  END
>  <EXTREG>  (ZINC00167042)
ZINC00167042

>  <LOGBIO>
2.5000

$$$$
ZINC00167672
  -MTS-   02131516502D 0   0.00000     0.00000     0

 19 21  0  0  0  0  0  0  0  0999 V2000
    6.9300    2.5006    0.0000 F   0  0  0  0  0  0  0  0  0  0  0  0
    6.0645    1.9997    0.0000 C   0  0  0  0  0  0  0  0  0  0  0  0
    5.1945    2.4997    0.0000 C   0  0  0  0  0  0  0  0  0  0  0  0
    4.3345    1.9997    0.0000 C   0  0  0  0  0  0  0  0  0  0  0  0
    4.3345    0.9997    0.0000 C   0  0  0  0  0  0  0  0  0  0  0  0
    3.4677    0.5010    0.0000 O   0  0  0  0  0  0  0  0  0  0  0  0
    3.4662   -0.4990    0.0000 C   0  0  0  0  0  0  0  0  0  0  0  0
    4.3339   -1.0029    0.0000 C   0  0  0  0  0  0  0  0  0  0  0  0
    4.3304   -1.9977    0.0000 C   0  0  0  0  0  0  0  0  0  0  0  0
    3.4641   -2.4972    0.0000 N   0  0  0  0  0  0  0  0  0  0  0  0
    2.6014   -2.0020    0.0000 C   0  0  0  0  0  0  0  0  0  0  0  0
    1.7325   -2.4997    0.0000 C   0  0  0  0  0  0  0  0  0  0  0  0
    0.8673   -1.9984    0.0000 C   0  0  0  0  0  0  0  0  0  0  0  0
    0.0000   -2.4961    0.0000 Cl  0  0  0  0  0  0  0  0  0  0  0  0
    0.8709   -0.9949    0.0000 C   0  0  0  0  0  0  0  0  0  0  0  0
    1.7347   -0.5015    0.0000 C   0  0  0  0  0  0  0  0  0  0  0  0
    2.5999   -0.9985    0.0000 C   0  0  0  0  0  0  0  0  0  0  0  0
    5.1945    0.4997    0.0000 C   0  0  0  0  0  0  0  0  0  0  0  0
    6.0645    0.9997    0.0000 C   0  0  0  0  0  0  0  0  0  0  0  0
  1  2  1  0  0  0  0
  2  3  2  0  0  0  0
  3  4  1  0  0  0  0
  4  5  2  0  0  0  0
  5  6  1  0  0  0  0
  6  7  1  0  0  0  0
  7  8  2  0  0  0  0
  8  9  1  0  0  0  0
  9 10  2  0  0  0  0
 10 11  1  0  0  0  0
 11 12  1  0  0  0  0
 12 13  2  0  0  0  0
 13 14  1  0  0  0  0
 13 15  1  0  0  0  0
 15 16  2  0  0  0  0
 16 17  1  0  0  0  0
 17  7  1  0  0  0  0
 17 11  2  0  0  0  0
  5 18  1  0  0  0  0
 18 19  2  0  0  0  0
 19  2  1  0  0  0  0
M  END
>  <EXTREG>  (ZINC00167672)
ZINC00167672

>  <LOGBIO>
2.5000

$$$$
ZINC00168296
  -MTS-   02131516502D 0   0.00000     0.00000     0

 13 14  0  0  0  0  0  0  0  0999 V2000
    2.4743   -2.4308    0.0000 C   0  0  0  0  0  0  0  0  0  0  0  0
    1.8857   -1.6223    0.0000 C   0  0  0  0  0  0  0  0  0  0  0  0
    2.1957   -0.6623    0.0000 S   0  0  0  0  0  0  0  0  0  0  0  0
    1.3857   -0.0823    0.0000 C   0  0  0  0  0  0  0  0  0  0  0  0
    0.5757   -0.6623    0.0000 N   0  0  0  0  0  0  0  0  0  0  0  0
    0.8857   -1.6223    0.0000 C   0  0  0  0  0  0  0  0  0  0  0  0
[truncated: 4,344,564 more chars]
