# Supplementary material for: Template CoMFA Generates Single 3D-QSAR Models that, for Twelve of Twelve Biological Targets, Predict All ChEMBL-Tabulated Affinities
Source: PLoS One. 2015 Jun 12;10(6):e0129307. doi: 10.1371/journal.pone.0129307 (PMC4466312; doi:10.1371/journal.pone.0129307)
Supplement: S13 Text — The zip file contains, for each target, the template, training set, and prediction set, as “2D” structures, in. sdf format. (ZIP) [file pone.0129307.s014.zip › COX2_tmpl33.sdf]

ZINC00056699_000
  -MTS-   02131516503D 0   0.00000     0.00000     0

 15 15  0  0  0  0  0  0  0  0999 V2000
    4.1900   -3.1760    0.0920 O   0  0  0  0  0  0  0  0  0  0  0  0
    3.1350   -3.5890    0.9090 C   0  0  0  0  0  0  0  0  0  0  0  0
    2.7450   -2.7990    1.9970 C   0  0  0  0  0  0  0  0  0  0  0  0
    3.3910   -1.6610    2.2360 F   0  0  0  0  0  0  0  0  0  0  0  0
    1.6950   -3.1890    2.8280 C   0  0  0  0  0  0  0  0  0  0  0  0
    1.0240   -4.3840    2.5690 C   0  0  0  0  0  0  0  0  0  0  0  0
   -0.3720   -4.9180    3.6610 Br  0  0  0  0  0  0  0  0  0  0  0  0
    1.4100   -5.1750    1.4830 C   0  0  0  0  0  0  0  0  0  0  0  0
    2.4670   -4.7910    0.6410 C   0  0  0  0  0  0  0  0  0  0  0  0
    2.8240   -5.5760   -0.4070 N   0  3  0  0  0  0  0  0  0  0  0  0
    2.1260   -6.7750   -0.6400 O   0  5  0  0  0  0  0  0  0  0  0  0
    3.7160   -5.3040   -1.1630 O   0  0  0  0  0  0  0  0  0  0  0  0
    4.9520   -2.8680    0.5760 H   0  0  0  0  0  0  0  0  0  0  0  0
    1.4080   -2.5640    3.6660 H   0  0  0  0  0  0  0  0  0  0  0  0
    0.8690   -6.1010    1.3060 H   0  0  0  0  0  0  0  0  0  0  0  0
  1 13  1  0  0  0  0
  1  2  1  0  0  0  0
  2  3  2  0  0  0  0
  3  4  1  0  0  0  0
  3  5  1  0  0  0  0
  5 14  1  0  0  0  0
  5  6  2  0  0  0  0
  6  7  1  0  0  0  0
  6  8  1  0  0  0  0
  8 15  1  0  0  0  0
  8  9  2  0  0  0  0
  9  2  1  0  0  0  0
  9 10  1  0  0  0  0
 10 11  1  0  0  0  0
 10 12  2  0  0  0  0
M  CHG  2  10   1  11  -1
M  END
$$$$
ZINC00094459_000
  -MTS-   02131516503D 0   0.00000     0.00000     0

 28 30  0  0  1  0  0  0  0  0999 V2000
   -2.8280    3.0380    0.3740 C   0  0  0  0  0  0  0  0  0  0  0  0
   -1.5670    2.1800    0.5530 C   0  0  0  0  0  0  0  0  0  0  0  0
   -0.3360    2.6260    0.0400 C   0  0  0  0  0  0  0  0  0  0  0  0
    0.8310    1.8530    0.1500 C   0  0  0  0  0  0  0  0  0  0  0  0
    0.7370    0.6510    0.8480 C   0  0  0  0  0  0  0  0  0  0  0  0
    1.7930   -0.2260    1.0780 O   0  0  0  0  0  0  0  0  0  0  0  0
    1.1860   -1.2270    1.9520 C   0  0  1  0  0  0  0  0  0  0  0  0
   -0.2380   -0.9180    2.0020 N   0  0  0  0  0  0  0  0  0  0  0  0
   -0.4670    0.2380    1.3730 C   0  0  0  0  0  0  0  0  0  0  0  0
   -1.6510    0.9540    1.2300 C   0  0  0  0  0  0  0  0  0  0  0  0
    1.3920   -2.6540    1.4300 C   0  0  0  0  0  0  0  0  0  0  0  0
    2.7150   -3.0660    0.3440 S   0  0  0  0  0  0  0  0  0  0  0  0
    2.1160   -4.7260    0.3300 C   0  0  0  0  0  0  0  0  0  0  0  0
    0.9760   -4.9190    1.1220 C   0  0  0  0  0  0  0  0  0  0  0  0
    0.5670   -3.7370    1.7550 C   0  0  0  0  0  0  0  0  0  0  0  0
    2.7060   -5.7130   -0.3810 N   0  3  0  0  0  0  0  0  0  0  0  0
    3.8710   -5.4620   -1.1280 O   0  5  0  0  0  0  0  0  0  0  0  0
    2.2420   -6.8250   -0.3810 O   0  0  0  0  0  0  0  0  0  0  0  0
   -2.9260    3.7100    1.2410 H   0  0  0  0  0  0  0  0  0  0  0  0
   -3.7230    2.4020    0.3100 H   0  0  0  0  0  0  0  0  0  0  0  0
   -2.7720    3.6420   -0.5440 H   0  0  0  0  0  0  0  0  0  0  0  0
   -0.2780    3.5920   -0.4520 H   0  0  0  0  0  0  0  0  0  0  0  0
    1.7770    2.1580   -0.2810 H   0  0  0  0  0  0  0  0  0  0  0  0
    1.6040   -1.1040    2.9640 H   0  0  0  0  0  0  0  0  0  0  0  0
   -0.9610   -1.5730    2.3180 H   0  0  0  0  0  0  0  0  0  0  0  0
   -2.5790    0.5690    1.6320 H   0  0  0  0  0  0  0  0  0  0  0  0
    0.4620   -5.8710    1.2400 H   0  0  0  0  0  0  0  0  0  0  0  0
   -0.2940   -3.6760    2.4160 H   0  0  0  0  0  0  0  0  0  0  0  0
  1 19  1  0  0  0  0
  1 20  1  0  0  0  0
  1 21  1  0  0  0  0
  1  2  1  0  0  0  0
  2  3  2  0  0  0  0
  3 22  1  0  0  0  0
  3  4  1  0  0  0  0
  4 23  1  0  0  0  0
  4  5  2  0  0  0  0
  5  6  1  0  0  0  0
  6  7  1  0  0  0  0
  7 24  1  0  0  0  0
  7  8  1  0  0  0  0
  8 25  1  0  0  0  0
  8  9  1  0  0  0  0
  9  5  1  0  0  0  0
  9 10  2  0  0  0  0
 10  2  1  0  0  0  0
 10 26  1  0  0  0  0
  7 11  1  0  0  0  0
 11 12  1  0  0  0  0
 12 13  1  0  0  0  0
 13 14  2  0  0  0  0
 14 27  1  0  0  0  0
 14 15  1  0  0  0  0
 15 11  2  0  0  0  0
 15 28  1  0  0  0  0
 13 16  1  0  0  0  0
 16 17  1  0  0  0  0
 16 18  2  0  0  0  0
M  CHG  2  16   1  17  -1
M  END
$$$$
ZINC00133168_000
  -MTS-   02131516503D 0   0.00000     0.00000     0

 28 30  0  0  0  0  0  0  0  0999 V2000
    5.5780   -7.5490   -0.2210 Br  0  0  0  0  0  0  0  0  0  0  0  0
    4.6620   -5.9590    0.0320 C   0  0  0  0  0  0  0  0  0  0  0  0
    4.9440   -4.8540   -0.7760 C   0  0  0  0  0  0  0  0  0  0  0  0
    4.2550   -3.6520   -0.5830 C   0  0  0  0  0  0  0  0  0  0  0  0
    3.2850   -3.5580    0.4180 C   0  0  0  0  0  0  0  0  0  0  0  0
    2.6040   -2.3610    0.6140 O   0  0  0  0  0  0  0  0  0  0  0  0
    1.3940   -2.3060    0.0490 C   0  0  0  0  0  0  0  0  0  0  0  0
    0.9400   -3.2480   -0.5870 O   0  0  0  0  0  0  0  0  0  0  0  0
    0.5610   -1.0490    0.1980 C   0  0  0  0  0  0  0  0  0  0  0  0
    1.0130    0.0820    0.9170 O   0  0  0  0  0  0  0  0  0  0  0  0
   -0.1090    0.8960    0.7300 C   0  0  0  0  0  0  0  0  0  0  0  0
   -0.2160    2.1870    1.2460 C   0  0  0  0  0  0  0  0  0  0  0  0
   -1.3910    2.9070    0.9920 C   0  0  0  0  0  0  0  0  0  0  0  0
   -2.4300    2.3430    0.2370 C   0  0  0  0  0  0  0  0  0  0  0  0
   -2.3210    1.0460   -0.2820 C   0  0  0  0  0  0  0  0  0  0  0  0
   -1.1430    0.3490   -0.0160 C   0  0  0  0  0  0  0  0  0  0  0  0
   -0.7130   -0.9240   -0.3670 C   0  0  0  0  0  0  0  0  0  0  0  0
    2.9980   -4.6630    1.2240 C   0  0  0  0  0  0  0  0  0  0  0  0
    3.6880   -5.8650    1.0310 C   0  0  0  0  0  0  0  0  0  0  0  0
    5.6990   -4.9350   -1.5520 H   0  0  0  0  0  0  0  0  0  0  0  0
    4.4650   -2.7880   -1.2050 H   0  0  0  0  0  0  0  0  0  0  0  0
    0.5990    2.6040    1.8270 H   0  0  0  0  0  0  0  0  0  0  0  0
   -1.4970    3.9150    1.3850 H   0  0  0  0  0  0  0  0  0  0  0  0
   -3.3330    2.9190    0.0510 H   0  0  0  0  0  0  0  0  0  0  0  0
   -3.1160    0.5950   -0.8680 H   0  0  0  0  0  0  0  0  0  0  0  0
   -1.2500   -1.6620   -0.9540 H   0  0  0  0  0  0  0  0  0  0  0  0
    2.2400   -4.5790    1.9950 H   0  0  0  0  0  0  0  0  0  0  0  0
    3.4710   -6.7280    1.6520 H   0  0  0  0  0  0  0  0  0  0  0  0
  1  2  1  0  0  0  0
  2  3  2  0  0  0  0
  3 20  1  0  0  0  0
  3  4  1  0  0  0  0
  4 21  1  0  0  0  0
  4  5  2  0  0  0  0
  5  6  1  0  0  0  0
  6  7  1  0  0  0  0
  7  8  2  0  0  0  0
  7  9  1  0  0  0  0
  9 10  1  0  0  0  0
 10 11  1  0  0  0  0
 11 12  2  0  0  0  0
 12 22  1  0  0  0  0
 12 13  1  0  0  0  0
 13 23  1  0  0  0  0
 13 14  2  0  0  0  0
 14 24  1  0  0  0  0
 14 15  1  0  0  0  0
 15 25  1  0  0  0  0
 15 16  2  0  0  0  0
 16 11  1  0  0  0  0
 16 17  1  0  0  0  0
 17  9  2  0  0  0  0
 17 26  1  0  0  0  0
  5 18  1  0  0  0  0
 18 27  1  0  0  0  0
 18 19  2  0  0  0  0
 19  2  1  0  0  0  0
 19 28  1  0  0  0  0
M  END
$$$$
ZINC00162057_000
  -MTS-   02131516503D 0   0.00000     0.00000     0

 22 23  0  0  0  0  0  0  0  0999 V2000
   -1.4620   -1.8150    2.9100 N   0  0  0  0  0  0  0  0  0  0  0  0
   -0.7790   -2.7720    2.2770 C   0  0  0  0  0  0  0  0  0  0  0  0
   -1.1920   -3.9120    2.3500 O   0  0  0  0  0  0  0  0  0  0  0  0
    0.4840   -2.4960    1.5000 C   0  0  0  0  0  0  0  0  0  0  0  0
    1.6350   -3.2740    1.4420 C   0  0  0  0  0  0  0  0  0  0  0  0
    1.8830   -4.7370    2.3700 Cl  0  0  0  0  0  0  0  0  0  0  0  0
    2.5780   -2.7920    0.6050 N   0  0  0  0  0  0  0  0  0  0  0  0
    2.2640   -1.3450   -0.1060 S   0  0  0  0  0  0  0  0  0  0  0  0
    0.7000   -1.3790    0.7040 C   0  0  0  0  0  0  0  0  0  0  0  0
   -0.2830   -0.2860    0.5240 C   0  0  0  0  0  0  0  0  0  0  0  0
   -1.3700   -0.4610   -0.3380 C   0  0  0  0  0  0  0  0  0  0  0  0
   -2.3000    0.5700   -0.5050 C   0  0  0  0  0  0  0  0  0  0  0  0
   -2.1450    1.7730    0.1910 C   0  0  0  0  0  0  0  0  0  0  0  0
   -1.0570    1.9440    1.0530 C   0  0  0  0  0  0  0  0  0  0  0  0
   -0.1240    0.9170    1.2170 C   0  0  0  0  0  0  0  0  0  0  0  0
    1.2430    1.1440    2.2900 Cl  0  0  0  0  0  0  0  0  0  0  0  0
   -2.2860   -2.1220    3.3800 H   0  0  0  0  0  0  0  0  0  0  0  0
   -1.1700   -0.8670    2.9580 H   0  0  0  0  0  0  0  0  0  0  0  0
   -1.4890   -1.3980   -0.8730 H   0  0  0  0  0  0  0  0  0  0  0  0
   -3.1450    0.4350   -1.1750 H   0  0  0  0  0  0  0  0  0  0  0  0
   -2.8690    2.5730    0.0620 H   0  0  0  0  0  0  0  0  0  0  0  0
   -0.9290    2.8720    1.6010 H   0  0  0  0  0  0  0  0  0  0  0  0
  1 17  1  0  0  0  0
  1 18  1  0  0  0  0
  1  2  1  0  0  0  0
  2  3  2  0  0  0  0
  2  4  1  0  0  0  0
  4  5  1  0  0  0  0
  5  6  1  0  0  0  0
  5  7  2  0  0  0  0
  7  8  1  0  0  0  0
  8  9  1  0  0  0  0
  9  4  2  0  0  0  0
  9 10  1  0  0  0  0
 10 11  2  0  0  0  0
 11 19  1  0  0  0  0
 11 12  1  0  0  0  0
 12 20  1  0  0  0  0
 12 13  2  0  0  0  0
 13 21  1  0  0  0  0
 13 14  1  0  0  0  0
 14 22  1  0  0  0  0
 14 15  2  0  0  0  0
 15 10  1  0  0  0  0
 15 16  1  0  0  0  0
M  END
$$$$
ZINC00170151_000
  -MTS-   02131516503D 0   0.00000     0.00000     0

 15 16  0  0  0  0  0  0  0  0999 V2000
   -3.3140    2.2970    0.0730 Cl  0  0  0  0  0  0  0  0  0  0  0  0
   -1.7020    1.6440    0.2780 C   0  0  0  0  0  0  0  0  0  0  0  0
   -0.7950    2.2840    1.1320 C   0  0  0  0  0  0  0  0  0  0  0  0
    0.4940    1.7600    1.2950 C   0  0  0  0  0  0  0  0  0  0  0  0
    0.8010    0.6090    0.5800 C   0  0  0  0  0  0  0  0  0  0  0  0
    1.9420   -0.1000    0.5440 N   0  0  0  0  0  0  0  0  0  0  0  0
    1.7720   -1.1430   -0.2930 C   0  0  0  0  0  0  0  0  0  0  0  0
    0.4710   -1.0780   -0.7980 C   0  0  0  0  0  0  0  0  0  0  0  0
   -0.0800    0.0100   -0.2330 N   0  0  0  0  0  0  0  0  0  0  0  0
   -1.3300    0.4850   -0.4150 C   0  0  0  0  0  0  0  0  0  0  0  0
   -1.0930    3.1800    1.6630 H   0  0  0  0  0  0  0  0  0  0  0  0
    1.2500    2.1950    1.9350 H   0  0  0  0  0  0  0  0  0  0  0  0
    2.5180   -1.8960   -0.5290 H   0  0  0  0  0  0  0  0  0  0  0  0
    0.0120   -1.7630   -1.4950 H   0  0  0  0  0  0  0  0  0  0  0  0
   -2.0270   -0.0130   -1.0760 H   0  0  0  0  0  0  0  0  0  0  0  0
  1  2  1  0  0  0  0
  2  3  1  0  0  0  0
  3 11  1  0  0  0  0
  3  4  2  0  0  0  0
  4 12  1  0  0  0  0
  4  5  1  0  0  0  0
  5  6  2  0  0  0  0
  6  7  1  0  0  0  0
  7 13  1  0  0  0  0
  7  8  2  0  0  0  0
  8 14  1  0  0  0  0
  8  9  1  0  0  0  0
  9  5  1  0  0  0  0
  9 10  1  0  0  0  0
 10  2  2  0  0  0  0
 10 15  1  0  0  0  0
M  END
$$$$
ZINC00296138_000
  -MTS-   02131516503D 0   0.00000     0.00000     0

 22 22  0  0  0  0  0  0  0  0999 V2000
    2.9710   -3.4210    0.5240 C   0  0  0  0  0  0  0  0  0  0  0  0
    2.4520   -2.5140   -0.4610 O   0  0  0  0  0  0  0  0  0  0  0  0
    1.5620   -1.4760   -0.1320 C   0  0  0  0  0  0  0  0  0  0  0  0
    1.9480   -0.3750    0.6420 C   0  0  0  0  0  0  0  0  0  0  0  0
    1.0290    0.6400    0.9360 C   0  0  0  0  0  0  0  0  0  0  0  0
   -0.2960    0.5710    0.4830 C   0  0  0  0  0  0  0  0  0  0  0  0
   -0.6690   -0.5390   -0.2860 C   0  0  0  0  0  0  0  0  0  0  0  0
    0.2430   -1.5500   -0.5980 C   0  0  0  0  0  0  0  0  0  0  0  0
   -0.1420   -2.6050   -1.3550 N   0  0  0  0  0  0  0  0  0  0  0  0
   -1.3510    1.6300    0.7750 C   0  0  0  0  0  0  0  0  0  0  0  0
   -2.5980    1.6230    0.2750 N   0  0  0  0  0  0  0  0  0  0  0  0
   -1.0730    2.5620    1.5080 O   0  0  0  0  0  0  0  0  0  0  0  0
    3.6480   -4.1200    0.0120 H   0  0  0  0  0  0  0  0  0  0  0  0
    3.5460   -2.8810    1.2920 H   0  0  0  0  0  0  0  0  0  0  0  0
    2.1600   -4.0000    0.9920 H   0  0  0  0  0  0  0  0  0  0  0  0
    2.9570   -0.2870    1.0250 H   0  0  0  0  0  0  0  0  0  0  0  0
    1.3750    1.4820    1.5210 H   0  0  0  0  0  0  0  0  0  0  0  0
   -1.6880   -0.6190   -0.6480 H   0  0  0  0  0  0  0  0  0  0  0  0
   -1.1000   -2.6890   -1.7200 H   0  0  0  0  0  0  0  0  0  0  0  0
    0.5530   -3.3380   -1.5710 H   0  0  0  0  0  0  0  0  0  0  0  0
   -3.1690    2.3880    0.5670 H   0  0  0  0  0  0  0  0  0  0  0  0
   -2.9620    0.9410   -0.3440 H   0  0  0  0  0  0  0  0  0  0  0  0
  1 13  1  0  0  0  0
  1 14  1  0  0  0  0
  1 15  1  0  0  0  0
  1  2  1  0  0  0  0
  2  3  1  0  0  0  0
  3  4  2  0  0  0  0
  4 16  1  0  0  0  0
  4  5  1  0  0  0  0
  5 17  1  0  0  0  0
  5  6  2  0  0  0  0
  6  7  1  0  0  0  0
  7 18  1  0  0  0  0
  7  8  2  0  0  0  0
  8  3  1  0  0  0  0
  8  9  1  0  0  0  0
  9 19  1  0  0  0  0
  9 20  1  0  0  0  0
  6 10  1  0  0  0  0
 10 11  1  0  0  0  0
 11 21  1  0  0  0  0
 11 22  1  0  0  0  0
 10 12  2  0  0  0  0
M  END
$$$$
ZINC00473571_000
  -MTS-   02131516503D 0   0.00000     0.00000     0

 36 37  0  0  0  0  0  0  0  0999 V2000
   -6.9310    0.0760    1.1260 F   0  0  0  0  0  0  0  0  0  0  0  0
   -5.6680    0.4440    0.9120 C   0  0  0  0  0  0  0  0  0  0  0  0
   -5.3910    1.7210    0.4200 C   0  0  0  0  0  0  0  0  0  0  0  0
   -4.0630    2.1470    0.2930 C   0  0  0  0  0  0  0  0  0  0  0  0
   -3.0130    1.2950    0.6450 C   0  0  0  0  0  0  0  0  0  0  0  0
   -1.6760    1.7670    0.6140 N   0  0  0  0  0  0  0  0  0  0  0  0
   -0.6960    1.0710    0.0010 C   0  0  0  0  0  0  0  0  0  0  0  0
   -0.9370    0.0280   -0.5790 O   0  0  0  0  0  0  0  0  0  0  0  0
    0.7320    1.5730    0.0230 C   0  0  0  0  0  0  0  0  0  0  0  0
    1.5010    1.0910    1.2840 C   0  0  0  0  0  0  0  0  0  0  0  0
    2.1210   -0.2760    1.0830 C   0  0  0  0  0  0  0  0  0  0  0  0
    3.2850   -0.3420    0.7300 O   0  0  0  0  0  0  0  0  0  0  0  0
    1.3960   -1.3950    1.2950 N   0  0  0  0  0  0  0  0  0  0  0  0
    1.9670   -2.6850    1.1560 C   0  0  0  0  0  0  0  0  0  0  0  0
    1.8980   -3.5970    2.2130 C   0  0  0  0  0  0  0  0  0  0  0  0
    2.5490   -4.8340    2.1220 C   0  0  0  0  0  0  0  0  0  0  0  0
    3.2790   -5.1540    0.9750 C   0  0  0  0  0  0  0  0  0  0  0  0
    3.9780   -6.2870    0.9290 F   0  0  0  0  0  0  0  0  0  0  0  0
    3.2720   -4.2790   -0.1170 C   0  0  0  0  0  0  0  0  0  0  0  0
    3.8950   -4.6100   -1.2460 F   0  0  0  0  0  0  0  0  0  0  0  0
    2.6120   -3.0520   -0.0280 C   0  0  0  0  0  0  0  0  0  0  0  0
   -3.2940   -0.0160    1.0390 C   0  0  0  0  0  0  0  0  0  0  0  0
   -4.6170   -0.4390    1.1780 C   0  0  0  0  0  0  0  0  0  0  0  0
   -4.8700   -1.6870    1.5690 F   0  0  0  0  0  0  0  0  0  0  0  0
   -6.2150    2.3700    0.1410 H   0  0  0  0  0  0  0  0  0  0  0  0
   -3.8410    3.1390   -0.0850 H   0  0  0  0  0  0  0  0  0  0  0  0
   -1.4600    2.6360    1.0510 H   0  0  0  0  0  0  0  0  0  0  0  0
    1.2760    1.2330   -0.8730 H   0  0  0  0  0  0  0  0  0  0  0  0
    0.6890    2.6740    0.0070 H   0  0  0  0  0  0  0  0  0  0  0  0
    2.3210    1.7880    1.5150 H   0  0  0  0  0  0  0  0  0  0  0  0
    0.8040    1.0770    2.1370 H   0  0  0  0  0  0  0  0  0  0  0  0
    0.4360   -1.3160    1.5480 H   0  0  0  0  0  0  0  0  0  0  0  0
    1.3330   -3.3420    3.1020 H   0  0  0  0  0  0  0  0  0  0  0  0
    2.4960   -5.5540    2.9320 H   0  0  0  0  0  0  0  0  0  0  0  0
    2.6120   -2.3860   -0.8820 H   0  0  0  0  0  0  0  0  0  0  0  0
   -2.4890   -0.7110    1.2460 H   0  0  0  0  0  0  0  0  0  0  0  0
  1  2  1  0  0  0  0
  2  3  2  0  0  0  0
  3 25  1  0  0  0  0
  3  4  1  0  0  0  0
  4 26  1  0  0  0  0
  4  5  2  0  0  0  0
  5  6  1  0  0  0  0
  6 27  1  0  0  0  0
  6  7  1  0  0  0  0
  7  8  2  0  0  0  0
  7  9  1  0  0  0  0
  9 28  1  0  0  0  0
  9 29  1  0  0  0  0
  9 10  1  0  0  0  0
 10 30  1  0  0  0  0
 10 31  1  0  0  0  0
 10 11  1  0  0  0  0
 11 12  2  0  0  0  0
 11 13  1  0  0  0  0
 13 32  1  0  0  0  0
 13 14  1  0  0  0  0
 14 15  2  0  0  0  0
 15 33  1  0  0  0  0
 15 16  1  0  0  0  0
 16 34  1  0  0  0  0
 16 17  2  0  0  0  0
 17 18  1  0  0  0  0
 17 19  1  0  0  0  0
 19 20  1  0  0  0  0
 19 21  2  0  0  0  0
 21 14  1  0  0  0  0
 21 35  1  0  0  0  0
  5 22  1  0  0  0  0
 22 36  1  0  0  0  0
 22 23  2  0  0  0  0
 23  2  1  0  0  0  0
 23 24  1  0  0  0  0
M  END
$$$$
ZINC00480713_000
  -MTS-   02131516503D 0   0.00000     0.00000     0

 20 21  0  0  1  0  0  0  0  0999 V2000
    1.2960   -6.8400   -0.6170 N   0  0  0  0  0  0  0  0  0  0  0  0
    1.3400   -5.7130   -0.3570 C   0  0  0  0  0  0  0  0  0  0  0  0
    1.3960   -4.2950   -0.0170 C   0  0  0  0  0  0  0  0  0  0  0  0
    0.3160   -3.4970   -0.5650 O   0  0  0  0  0  0  0  0  0  0  0  0
    0.2770   -2.2430    0.1640 C   0  0  0  0  0  0  0  0  0  0  0  0
   -1.0580   -1.6490    0.1960 C   0  0  0  0  0  0  0  0  0  0  0  0
   -2.1130   -1.1740    0.2360 N   0  0  0  0  0  0  0  0  0  0  0  0
    1.1020   -1.1850   -0.4150 C   0  0  0  0  0  0  0  0  0  0  0  0
    1.7540   -0.3390   -0.8620 N   0  0  0  0  0  0  0  0  0  0  0  0
    0.7640   -2.6100    1.5920 C   0  0  2  0  0  0  0  0  0  0  0  0
    2.0790   -2.0270    2.0310 C   0  0  0  0  0  0  0  0  0  0  0  0
    2.9140   -3.0110    2.3570 C   0  0  0  0  0  0  0  0  0  0  0  0
    2.4370   -4.2390    2.2100 O   0  0  0  0  0  0  0  0  0  0  0  0
    1.1960   -4.0980    1.4980 C   0  0  2  0  0  0  0  0  0  0  0  0
    2.7310   -3.8700   -0.4350 C   0  0  0  0  0  0  0  0  0  0  0  0
    3.7860   -3.5290   -0.7680 N   0  0  0  0  0  0  0  0  0  0  0  0
    0.0090   -2.4490    2.3800 H   0  0  0  0  0  0  0  0  0  0  0  0
    2.3240   -0.9630    2.1000 H   0  0  0  0  0  0  0  0  0  0  0  0
    3.9260   -2.8390    2.7330 H   0  0  0  0  0  0  0  0  0  0  0  0
    0.4180   -4.7770    1.8840 H   0  0  0  0  0  0  0  0  0  0  0  0
  1  2  3  0  0  0  0
  2  3  1  0  0  0  0
  3  4  1  0  0  0  0
  4  5  1  0  0  0  0
  5  6  1  0  0  0  0
  6  7  3  0  0  0  0
  5  8  1  0  0  0  0
  8  9  3  0  0  0  0
  5 10  1  0  0  0  0
 10 17  1  0  0  0  0
 10 11  1  0  0  0  0
 11 18  1  0  0  0  0
 11 12  2  0  0  0  0
 12 19  1  0  0  0  0
 12 13  1  0  0  0  0
 13 14  1  0  0  0  0
 14  3  1  0  0  0  0
 14 10  1  0  0  0  0
 14 20  1  0  0  0  0
  3 15  1  0  0  0  0
 15 16  3  0  0  0  0
M  END
$$$$
ZINC00497583_000
  -MTS-   02131516503D 0   0.00000     0.00000     0

 41 44  0  0  0  0  0  0  0  0999 V2000
   -0.7260   -3.1510    3.4330 C   0  0  0  0  0  0  0  0  0  0  0  0
   -1.0900   -3.2730    1.9330 C   0  0  0  0  0  0  0  0  0  0  0  0
    0.1400   -2.9710    1.0750 C   0  0  0  0  0  0  0  0  0  0  0  0
    0.3980   -1.7630    0.4180 C   0  0  0  0  0  0  0  0  0  0  0  0
    1.6090   -1.8990   -0.2620 C   0  0  0  0  0  0  0  0  0  0  0  0
    2.0820   -3.1560   -0.0340 N   0  0  0  0  0  0  0  0  0  0  0  0
    3.3250   -3.7430   -0.5190 C   0  0  0  0  0  0  0  0  0  0  0  0
    3.9090   -4.7290    0.5320 C   0  0  0  0  0  0  0  0  0  0  0  0
    2.8570   -5.5770    1.0790 N   0  0  0  0  0  0  0  0  0  0  0  0
    2.9550   -6.8730    1.4920 C   0  0  0  0  0  0  0  0  0  0  0  0
    1.6970   -7.2870    1.9380 C   0  0  0  0  0  0  0  0  0  0  0  0
    0.8200   -6.2080    1.7710 C   0  0  0  0  0  0  0  0  0  0  0  0
    1.5740   -5.1710    1.2210 C   0  0  0  0  0  0  0  0  0  0  0  0
    1.2230   -3.8040    0.7890 C   0  0  0  0  0  0  0  0  0  0  0  0
   -0.4580   -0.5570    0.4520 C   0  0  0  0  0  0  0  0  0  0  0  0
   -1.5270   -0.4430   -0.4390 C   0  0  0  0  0  0  0  0  0  0  0  0
   -2.3270    0.7040   -0.4260 C   0  0  0  0  0  0  0  0  0  0  0  0
   -2.0520    1.7440    0.4700 C   0  0  0  0  0  0  0  0  0  0  0  0
   -2.9090    3.0170    0.4600 C   0  0  0  0  0  0  0  0  0  0  0  0
   -0.9910    1.6150    1.3750 C   0  0  0  0  0  0  0  0  0  0  0  0
   -0.1940    0.4660    1.3650 C   0  0  0  0  0  0  0  0  0  0  0  0
   -1.6110   -3.3490    4.0570 H   0  0  0  0  0  0  0  0  0  0  0  0
   -0.3600   -2.1340    3.6480 H   0  0  0  0  0  0  0  0  0  0  0  0
    0.0630   -3.8700    3.7000 H   0  0  0  0  0  0  0  0  0  0  0  0
   -1.4660   -4.2790    1.6920 H   0  0  0  0  0  0  0  0  0  0  0  0
   -1.8900   -2.5550    1.6960 H   0  0  0  0  0  0  0  0  0  0  0  0
    2.0810   -1.1310   -0.8640 H   0  0  0  0  0  0  0  0  0  0  0  0
    3.0800   -4.2940   -1.4400 H   0  0  0  0  0  0  0  0  0  0  0  0
    4.0610   -2.9590   -0.7630 H   0  0  0  0  0  0  0  0  0  0  0  0
    4.3260   -4.1530    1.3730 H   0  0  0  0  0  0  0  0  0  0  0  0
    4.7120   -5.3350    0.0840 H   0  0  0  0  0  0  0  0  0  0  0  0
    3.8540   -7.4800    1.4810 H   0  0  0  0  0  0  0  0  0  0  0  0
    1.4420   -8.2630    2.3400 H   0  0  0  0  0  0  0  0  0  0  0  0
   -0.2330   -6.1940    2.0180 H   0  0  0  0  0  0  0  0  0  0  0  0
   -1.7260   -1.2500   -1.1360 H   0  0  0  0  0  0  0  0  0  0  0  0
   -3.1620    0.7820   -1.1160 H   0  0  0  0  0  0  0  0  0  0  0  0
   -3.7500    2.8840    1.1560 H   0  0  0  0  0  0  0  0  0  0  0  0
   -3.3040    3.2140   -0.5480 H   0  0  0  0  0  0  0  0  0  0  0  0
   -2.3160    3.8890    0.7730 H   0  0  0  0  0  0  0  0  0  0  0  0
   -0.7820    2.4060    2.0890 H   0  0  0  0  0  0  0  0  0  0  0  0
    0.6320    0.3590    2.0600 H   0  0  0  0  0  0  0  0  0  0  0  0
  1 22  1  0  0  0  0
  1 23  1  0  0  0  0
  1 24  1  0  0  0  0
  1  2  1  0  0  0  0
  2 25  1  0  0  0  0
  2 26  1  0  0  0  0
  2  3  1  0  0  0  0
  3  4  1  0  0  0  0
  4  5  2  0  0  0  0
  5 27  1  0  0  0  0
  5  6  1  0  0  0  0
  6  7  1  0  0  0  0
  7 28  1  0  0  0  0
  7 29  1  0  0  0  0
  7  8  1  0  0  0  0
  8 30  1  0  0  0  0
  8 31  1  0  0  0  0
  8  9  1  0  0  0  0
  9 10  1  0  0  0  0
 10 32  1  0  0  0  0
 10 11  2  0  0  0  0
 11 33  1  0  0  0  0
 11 12  1  0  0  0  0
 12 34  1  0  0  0  0
 12 13  2  0  0  0  0
 13  9  1  0  0  0  0
 13 14  1  0  0  0  0
 14  3  2  0  0  0  0
 14  6  1  0  0  0  0
  4 15  1  0  0  0  0
 15 16  2  0  0  0  0
 16 35  1  0  0  0  0
 16 17  1  0  0  0  0
 17 36  1  0  0  0  0
 17 18  2  0  0  0  0
 18 19  1  0  0  0  0
 19 37  1  0  0  0  0
 19 38  1  0  0  0  0
 19 39  1  0  0  0  0
 18 20  1  0  0  0  0
 20 40  1  0  0  0  0
 20 21  2  0  0  0  0
 21 15  1  0  0  0  0
 21 41  1  0  0  0  0
M  END
$$$$
ZINC00529384_000
  -MTS-   02131516503D 0   0.00000     0.00000     0

 25 26  0  0  0  0  0  0  0  0999 V2000
   -3.3690    2.7590    0.1710 Cl  0  0  0  0  0  0  0  0  0  0  0  0
   -2.0220    1.6510    0.2910 C   0  0  0  0  0  0  0  0  0  0  0  0
   -0.9790    1.9160    1.1810 C   0  0  0  0  0  0  0  0  0  0  0  0
    0.1020    1.0340    1.2780 C   0  0  0  0  0  0  0  0  0  0  0  0
    0.1340   -0.1350    0.5050 C   0  0  0  0  0  0  0  0  0  0  0  0
   -0.9150   -0.3980   -0.3870 C   0  0  0  0  0  0  0  0  0  0  0  0
   -1.9810    0.5020   -0.5020 C   0  0  0  0  0  0  0  0  0  0  0  0
    1.5020   -1.2890    0.6860 S   0  0  0  0  0  0  0  0  0  0  0  0
    2.1800   -1.0860    1.9420 O   0  0  0  0  0  0  0  0  0  0  0  0
    2.2690   -1.3040   -0.5320 O   0  0  0  0  0  0  0  0  0  0  0  0
    0.9620   -2.8830    0.7670 N   0  0  0  0  0  0  0  0  0  0  0  0
    1.8750   -3.8070    0.5380 C   0  0  0  0  0  0  0  0  0  0  0  0
    3.1360   -3.5730    0.9100 N   0  0  0  0  0  0  0  0  0  0  0  0
    4.0580   -4.5470    0.8000 C   0  0  0  0  0  0  0  0  0  0  0  0
    3.7290   -5.7230    0.1240 C   0  0  0  0  0  0  0  0  0  0  0  0
    2.4260   -5.8790   -0.3490 C   0  0  0  0  0  0  0  0  0  0  0  0
    1.5040   -4.9400   -0.0620 N   0  0  0  0  0  0  0  0  0  0  0  0
   -1.0160    2.8080    1.7940 H   0  0  0  0  0  0  0  0  0  0  0  0
    0.9240    1.2490    1.9560 H   0  0  0  0  0  0  0  0  0  0  0  0
   -0.8950   -1.3000   -0.9960 H   0  0  0  0  0  0  0  0  0  0  0  0
   -2.7850    0.3180   -1.2080 H   0  0  0  0  0  0  0  0  0  0  0  0
   -0.0180   -3.0760    0.6460 H   0  0  0  0  0  0  0  0  0  0  0  0
    5.0430   -4.4130    1.2340 H   0  0  0  0  0  0  0  0  0  0  0  0
    4.4700   -6.4990   -0.0280 H   0  0  0  0  0  0  0  0  0  0  0  0
    2.1500   -6.7490   -0.9400 H   0  0  0  0  0  0  0  0  0  0  0  0
  1  2  1  0  0  0  0
  2  3  2  0  0  0  0
  3 18  1  0  0  0  0
  3  4  1  0  0  0  0
  4 19  1  0  0  0  0
  4  5  2  0  0  0  0
  5  6  1  0  0  0  0
  6 20  1  0  0  0  0
  6  7  2  0  0  0  0
  7  2  1  0  0  0  0
  7 21  1  0  0  0  0
  5  8  1  0  0  0  0
  8  9  2  0  0  0  0
  8 10  2  0  0  0  0
  8 11  1  0  0  0  0
 11 22  1  0  0  0  0
 11 12  1  0  0  0  0
 12 13  2  0  0  0  0
 13 14  1  0  0  0  0
 14 23  1  0  0  0  0
 14 15  2  0  0  0  0
 15 24  1  0  0  0  0
 15 16  1  0  0  0  0
 16 25  1  0  0  0  0
 16 17  2  0  0  0  0
 17 12  1  0  0  0  0
M  END
$$$$
ZINC00645601_000
  -MTS-   02131516503D 0   0.00000     0.00000     0

 56 59  0  0  0  0  0  0  0  0999 V2000
   -7.5210   -4.2460    2.4760 C   0  0  0  0  0  0  0  0  0  0  0  0
   -6.6560   -3.5390    3.3810 O   0  0  0  0  0  0  0  0  0  0  0  0
   -5.3530   -3.7350    3.1430 C   0  0  0  0  0  0  0  0  0  0  0  0
   -4.9810   -4.4810    2.2510 O   0  0  0  0  0  0  0  0  0  0  0  0
   -4.3400   -2.9950    3.9830 C   0  0  0  0  0  0  0  0  0  0  0  0
   -4.5670   -2.2230    5.1280 C   0  0  0  0  0  0  0  0  0  0  0  0
   -5.9430   -2.0490    5.7740 C   0  0  0  0  0  0  0  0  0  0  0  0
   -3.4330   -1.5910    5.6730 O   0  0  0  0  0  0  0  0  0  0  0  0
   -2.4950   -2.0480    4.7480 C   0  0  0  0  0  0  0  0  0  0  0  0
   -1.1520   -1.6730    4.7690 C   0  0  0  0  0  0  0  0  0  0  0  0
   -0.3230   -2.1550    3.7480 C   0  0  0  0  0  0  0  0  0  0  0  0
   -0.8060   -3.0340    2.7710 C   0  0  0  0  0  0  0  0  0  0  0  0
   -2.1280   -3.4920    2.8210 C   0  0  0  0  0  0  0  0  0  0  0  0
   -2.9680   -2.9100    3.7700 C   0  0  0  0  0  0  0  0  0  0  0  0
    0.0550   -3.4410    1.7280 N   0  0  0  0  0  0  0  0  0  0  0  0
    1.0320   -4.3300    1.9370 C   0  0  0  0  0  0  0  0  0  0  0  0
    1.0910   -4.9030    3.0090 O   0  0  0  0  0  0  0  0  0  0  0  0
    2.0840   -4.6850    0.9040 C   0  0  0  0  0  0  0  0  0  0  0  0
    3.3520   -4.0940    0.9370 C   0  0  0  0  0  0  0  0  0  0  0  0
    4.2850   -4.4150   -0.0530 C   0  0  0  0  0  0  0  0  0  0  0  0
    3.9680   -5.2970   -1.0220 N   0  0  0  0  0  0  0  0  0  0  0  0
    2.7650   -5.9040   -1.0710 C   0  0  0  0  0  0  0  0  0  0  0  0
    1.7920   -5.5940   -0.1190 C   0  0  0  0  0  0  0  0  0  0  0  0
   -0.1990   -2.7580    0.1650 S   0  0  0  0  0  0  0  0  0  0  0  0
   -1.4400   -3.3010   -0.3210 O   0  0  0  0  0  0  0  0  0  0  0  0
    1.0060   -2.9980   -0.5950 O   0  0  0  0  0  0  0  0  0  0  0  0
   -0.3670   -0.9880    0.4690 C   0  0  0  0  0  0  0  0  0  0  0  0
   -1.5990   -0.3390    0.2970 C   0  0  0  0  0  0  0  0  0  0  0  0
   -1.7400    1.0350    0.5130 C   0  0  0  0  0  0  0  0  0  0  0  0
   -3.0860    1.7250    0.2520 C   0  0  0  0  0  0  0  0  0  0  0  0
   -0.6400    1.7630    0.9730 C   0  0  0  0  0  0  0  0  0  0  0  0
    0.5890    1.1280    1.1680 C   0  0  0  0  0  0  0  0  0  0  0  0
    0.7360   -0.2390    0.9050 C   0  0  0  0  0  0  0  0  0  0  0  0
    2.1050   -0.9090    1.0990 C   0  0  0  0  0  0  0  0  0  0  0  0
   -8.5540   -3.9690    2.7260 H   0  0  0  0  0  0  0  0  0  0  0  0
   -7.3410   -3.9670    1.4270 H   0  0  0  0  0  0  0  0  0  0  0  0
   -7.4230   -5.3350    2.5910 H   0  0  0  0  0  0  0  0  0  0  0  0
   -6.3690   -3.0290    6.0370 H   0  0  0  0  0  0  0  0  0  0  0  0
   -6.6120   -1.5280    5.0740 H   0  0  0  0  0  0  0  0  0  0  0  0
   -5.8430   -1.4460    6.6900 H   0  0  0  0  0  0  0  0  0  0  0  0
   -0.7830   -1.0220    5.5560 H   0  0  0  0  0  0  0  0  0  0  0  0
    0.7160   -1.8450    3.7050 H   0  0  0  0  0  0  0  0  0  0  0  0
   -2.4870   -4.2650    2.1540 H   0  0  0  0  0  0  0  0  0  0  0  0
    3.6170   -3.3880    1.7170 H   0  0  0  0  0  0  0  0  0  0  0  0
    5.2710   -3.9580   -0.0560 H   0  0  0  0  0  0  0  0  0  0  0  0
    2.5630   -6.6310   -1.8530 H   0  0  0  0  0  0  0  0  0  0  0  0
    0.8150   -6.0640   -0.1720 H   0  0  0  0  0  0  0  0  0  0  0  0
   -2.4730   -0.8990   -0.0020 H   0  0  0  0  0  0  0  0  0  0  0  0
   -3.7420    1.5620    1.1190 H   0  0  0  0  0  0  0  0  0  0  0  0
   -3.5630    1.3030   -0.6460 H   0  0  0  0  0  0  0  0  0  0  0  0
   -2.9590    2.8070    0.0960 H   0  0  0  0  0  0  0  0  0  0  0  0
   -0.7360    2.8240    1.1830 H   0  0  0  0  0  0  0  0  0  0  0  0
    1.4300    1.7110    1.5270 H   0  0  0  0  0  0  0  0  0  0  0  0
    2.5290   -1.1420    0.1110 H   0  0  0  0  0  0  0  0  0  0  0  0
    1.9950   -1.8390    1.6760 H   0  0  0  0  0  0  0  0  0  0  0  0
    2.8110   -0.2580    1.6360 H   0  0  0  0  0  0  0  0  0  0  0  0
  1 35  1  0  0  0  0
  1 36  1  0  0  0  0
  1 37  1  0  0  0  0
  1  2  1  0  0  0  0
  2  3  1  0  0  0  0
  3  4  2  0  0  0  0
  3  5  1  0  0  0  0
  5  6  2  0  0  0  0
  6  7  1  0  0  0  0
  7 38  1  0  0  0  0
  7 39  1  0  0  0  0
  7 40  1  0  0  0  0
  6  8  1  0  0  0  0
  8  9  1  0  0  0  0
  9 10  2  0  0  0  0
 10 41  1  0  0  0  0
 10 11  1  0  0  0  0
 11 42  1  0  0  0  0
 11 12  2  0  0  0  0
 12 13  1  0  0  0  0
 13 43  1  0  0  0  0
 13 14  2  0  0  0  0
 14  5  1  0  0  0  0
 14  9  1  0  0  0  0
 12 15  1  0  0  0  0
 15 16  1  0  0  0  0
 16 17  2  0  0  0  0
 16 18  1  0  0  0  0
 18 19  2  0  0  0  0
 19 44  1  0  0  0  0
 19 20  1  0  0  0  0
 20 45  1  0  0  0  0
 20 21  2  0  0  0  0
 21 22  1  0  0  0  0
 22 46  1  0  0  0  0
 22 23  2  0  0  0  0
 23 18  1  0  0  0  0
 23 47  1  0  0  0  0
 15 24  1  0  0  0  0
 24 25  2  0  0  0  0
 24 26  2  0  0  0  0
 24 27  1  0  0  0  0
 27 28  2  0  0  0  0
 28 48  1  0  0  0  0
 28 29  1  0  0  0  0
 29 30  1  0  0  0  0
 30 49  1  0  0  0  0
 30 50  1  0  0  0  0
 30 51  1  0  0  0  0
 29 31  2  0  0  0  0
 31 52  1  0  0  0  0
 31 32  1  0  0  0  0
 32 53  1  0  0  0  0
 32 33  2  0  0  0  0
 33 27  1  0  0  0  0
 33 34  1  0  0  0  0
 34 54  1  0  0  0  0
 34 55  1  0  0  0  0
 34 56  1  0  0  0  0
M  END
$$$$
ZINC01044108_000
  -MTS-   02131516503D 0   0.00000     0.00000     0

 38 40  0  0  0  0  0  0  0  0999 V2000
   -2.7650    1.8360    0.1570 N   0  0  0  0  0  0  0  0  0  0  0  0
   -1.6290    1.1580    0.4450 C   0  0  0  0  0  0  0  0  0  0  0  0
   -1.2540    0.9380    1.7740 C   0  0  0  0  0  0  0  0  0  0  0  0
   -0.0670    0.2580    2.0670 C   0  0  0  0  0  0  0  0  0  0  0  0
    0.7590   -0.1840    1.0320 C   0  0  0  0  0  0  0  0  0  0  0  0
    1.9610   -0.8180    1.3330 O   0  0  0  0  0  0  0  0  0  0  0  0
    1.9380   -2.1810    1.0460 C   0  0  0  0  0  0  0  0  0  0  0  0
    1.2230   -3.0600    1.8650 C   0  0  0  0  0  0  0  0  0  0  0  0
    0.5410   -2.5960    2.9090 F   0  0  0  0  0  0  0  0  0  0  0  0
    1.2290   -4.4290    1.5870 C   0  0  0  0  0  0  0  0  0  0  0  0
    0.5420   -5.2720    2.3550 F   0  0  0  0  0  0  0  0  0  0  0  0
    1.9560   -4.9180    0.5000 C   0  0  0  0  0  0  0  0  0  0  0  0
    1.9890   -6.2880    0.2520 O   0  0  0  0  0  0  0  0  0  0  0  0
    3.0210   -6.9330    0.9290 C   0  0  0  0  0  0  0  0  0  0  0  0
    2.7880   -7.4650    2.1990 C   0  0  0  0  0  0  0  0  0  0  0  0
    3.8050   -8.1560    2.8660 C   0  0  0  0  0  0  0  0  0  0  0  0
    5.0650   -8.2950    2.2760 C   0  0  0  0  0  0  0  0  0  0  0  0
    6.0450   -8.9820    2.9090 N   0  0  0  0  0  0  0  0  0  0  0  0
    5.3080   -7.7210    1.0240 C   0  0  0  0  0  0  0  0  0  0  0  0
    4.2850   -7.0530    0.3430 C   0  0  0  0  0  0  0  0  0  0  0  0
    2.6490   -4.0360   -0.3350 C   0  0  0  0  0  0  0  0  0  0  0  0
    3.3240   -4.4990   -1.3840 F   0  0  0  0  0  0  0  0  0  0  0  0
    2.6360   -2.6660   -0.0630 C   0  0  0  0  0  0  0  0  0  0  0  0
    3.2830   -1.8180   -0.8590 F   0  0  0  0  0  0  0  0  0  0  0  0
    0.3790    0.0160   -0.2990 C   0  0  0  0  0  0  0  0  0  0  0  0
   -0.8210    0.6740   -0.5900 C   0  0  0  0  0  0  0  0  0  0  0  0
   -3.0390    2.0070   -0.8200 H   0  0  0  0  0  0  0  0  0  0  0  0
   -3.3680    2.1980    0.9080 H   0  0  0  0  0  0  0  0  0  0  0  0
   -1.8850    1.2940    2.5800 H   0  0  0  0  0  0  0  0  0  0  0  0
    0.2220    0.0650    3.0960 H   0  0  0  0  0  0  0  0  0  0  0  0
    1.8130   -7.3350    2.6580 H   0  0  0  0  0  0  0  0  0  0  0  0
    3.6160   -8.5830    3.8450 H   0  0  0  0  0  0  0  0  0  0  0  0
    6.9700   -9.0950    2.4740 H   0  0  0  0  0  0  0  0  0  0  0  0
    5.8790   -9.4110    3.8300 H   0  0  0  0  0  0  0  0  0  0  0  0
    6.2940   -7.7960    0.5780 H   0  0  0  0  0  0  0  0  0  0  0  0
    4.4680   -6.6310   -0.6410 H   0  0  0  0  0  0  0  0  0  0  0  0
    1.0190   -0.3350   -1.1030 H   0  0  0  0  0  0  0  0  0  0  0  0
   -1.1250    0.8110   -1.6220 H   0  0  0  0  0  0  0  0  0  0  0  0
  1 27  1  0  0  0  0
  1 28  1  0  0  0  0
  1  2  1  0  0  0  0
  2  3  2  0  0  0  0
  3 29  1  0  0  0  0
  3  4  1  0  0  0  0
  4 30  1  0  0  0  0
  4  5  2  0  0  0  0
  5  6  1  0  0  0  0
  6  7  1  0  0  0  0
  7  8  2  0  0  0  0
  8  9  1  0  0  0  0
  8 10  1  0  0  0  0
 10 11  1  0  0  0  0
 10 12  2  0  0  0  0
 12 13  1  0  0  0  0
 13 14  1  0  0  0  0
 14 15  2  0  0  0  0
 15 31  1  0  0  0  0
 15 16  1  0  0  0  0
 16 32  1  0  0  0  0
 16 17  2  0  0  0  0
 17 18  1  0  0  0  0
 18 33  1  0  0  0  0
 18 34  1  0  0  0  0
 17 19  1  0  0  0  0
 19 35  1  0  0  0  0
 19 20  2  0  0  0  0
 20 14  1  0  0  0  0
 20 36  1  0  0  0  0
 12 21  1  0  0  0  0
 21 22  1  0  0  0  0
 21 23  2  0  0  0  0
 23  7  1  0  0  0  0
 23 24  1  0  0  0  0
  5 25  1  0  0  0  0
 25 37  1  0  0  0  0
 25 26  2  0  0  0  0
 26  2  1  0  0  0  0
 26 38  1  0  0  0  0
M  END
$$$$
ZINC01080137_000
  -MTS-   02131516503D 0   0.00000     0.00000     0

 62 66  0  0  1  0  0  0  0  0999 V2000
    7.0700  -10.2840   -2.0170 C   0  0  0  0  0  0  0  0  0  0  0  0
    6.4720   -9.2830   -1.0310 C   0  0  0  0  0  0  0  0  0  0  0  0
    6.4160   -7.7940   -1.3400 O   0  0  0  0  0  0  0  0  0  0  0  0
    5.8300   -7.4060   -0.0130 C   0  0  0  0  0  0  0  0  0  0  0  0
    5.5500   -8.4700    0.8450 C   0  0  0  0  0  0  0  0  0  0  0  0
    5.9430   -9.6450    0.2080 C   0  0  0  0  0  0  0  0  0  0  0  0
    5.6040   -5.9670    0.3890 C   0  0  0  0  0  0  0  0  0  0  0  0
    4.4870   -5.2450    0.1920 C   0  0  0  0  0  0  0  0  0  0  0  0
    4.3720   -3.8340    0.6840 C   0  0  0  0  0  0  0  0  0  0  0  0
    2.8940   -3.8050    1.1810 C   0  0  2  0  0  0  0  0  0  0  0  0
    2.1420   -2.4230    1.0630 C   0  0  1  0  0  0  0  0  0  0  0  0
    2.4790   -1.4920   -0.1430 C   0  0  0  0  0  0  0  0  0  0  0  0
    1.8810   -0.1440    0.1870 C   0  0  0  0  0  0  0  0  0  0  0  0
    0.6430   -0.0460    0.6890 C   0  0  0  0  0  0  0  0  0  0  0  0
    0.0740    1.2750    1.1830 C   0  0  0  0  0  0  0  0  0  0  0  0
   -1.4190    1.4700    0.8120 C   0  0  1  0  0  0  0  0  0  0  0  0
   -1.8940    2.7060    1.3850 O   0  0  0  0  0  0  0  0  0  0  0  0
   -2.2830    0.2600    1.2850 C   0  0  0  0  0  0  0  0  0  0  0  0
   -1.4330   -0.9630    1.7380 C   0  0  0  0  0  0  0  0  0  0  0  0
   -0.2420   -1.2760    0.7770 C   0  0  1  0  0  0  0  0  0  0  0  0
   -0.8120   -1.4770   -0.6700 C   0  0  0  0  0  0  0  0  0  0  0  0
    0.5890   -2.5130    1.3140 C   0  0  2  0  0  0  0  0  0  0  0  0
   -0.0370   -3.8980    0.9310 C   0  0  0  0  0  0  0  0  0  0  0  0
    0.8420   -4.6910   -0.0710 C   0  0  0  0  0  0  0  0  0  0  0  0
    2.2020   -5.0750    0.5720 C   0  0  1  0  0  0  0  0  0  0  0  0
    2.0030   -6.1810    1.6670 C   0  0  0  0  0  0  0  0  0  0  0  0
    3.2050   -5.6270   -0.4890 C   0  0  2  0  0  0  0  0  0  0  0  0
    3.0450   -6.9890   -0.9060 O   0  0  0  0  0  0  0  0  0  0  0  0
    7.0610   -9.8560   -3.0290 H   0  0  0  0  0  0  0  0  0  0  0  0
    6.4810  -11.2140   -2.0110 H   0  0  0  0  0  0  0  0  0  0  0  0
    8.1070  -10.5090   -1.7260 H   0  0  0  0  0  0  0  0  0  0  0  0
    5.1140   -8.3920    1.8330 H   0  0  0  0  0  0  0  0  0  0  0  0
    5.8580  -10.6520    0.6020 H   0  0  0  0  0  0  0  0  0  0  0  0
    6.4630   -5.5210    0.8840 H   0  0  0  0  0  0  0  0  0  0  0  0
    4.5590   -3.2540   -0.2280 H   0  0  0  0  0  0  0  0  0  0  0  0
    5.1040   -3.5350    1.4520 H   0  0  0  0  0  0  0  0  0  0  0  0
    2.9580   -3.9950    2.2670 H   0  0  0  0  0  0  0  0  0  0  0  0
    2.5750   -1.8230    1.8910 H   0  0  0  0  0  0  0  0  0  0  0  0
    3.5600   -1.2940   -0.2020 H   0  0  0  0  0  0  0  0  0  0  0  0
    2.1580   -1.8880   -1.1150 H   0  0  0  0  0  0  0  0  0  0  0  0
    2.4880    0.7530    0.0460 H   0  0  0  0  0  0  0  0  0  0  0  0
    0.1660    1.2990    2.2800 H   0  0  0  0  0  0  0  0  0  0  0  0
    0.6490    2.1310    0.7930 H   0  0  0  0  0  0  0  0  0  0  0  0
   -1.4660    1.5810   -0.2860 H   0  0  0  0  0  0  0  0  0  0  0  0
   -2.7620    2.9450    1.0760 H   0  0  0  0  0  0  0  0  0  0  0  0
   -2.9720   -0.0310    0.4760 H   0  0  0  0  0  0  0  0  0  0  0  0
   -2.9080    0.5620    2.1410 H   0  0  0  0  0  0  0  0  0  0  0  0
   -2.0870   -1.8450    1.8310 H   0  0  0  0  0  0  0  0  0  0  0  0
   -1.0420   -0.7470    2.7470 H   0  0  0  0  0  0  0  0  0  0  0  0
   -0.1270   -2.0350   -1.3150 H   0  0  0  0  0  0  0  0  0  0  0  0
   -1.0020   -0.5230   -1.1770 H   0  0  0  0  0  0  0  0  0  0  0  0
   -1.7740   -2.0110   -0.6680 H   0  0  0  0  0  0  0  0  0  0  0  0
    0.5100   -2.4720    2.4150 H   0  0  0  0  0  0  0  0  0  0  0  0
   -1.0410   -3.7980    0.5030 H   0  0  0  0  0  0  0  0  0  0  0  0
   -0.1990   -4.5130    1.8290 H   0  0  0  0  0  0  0  0  0  0  0  0
    1.0100   -4.0770   -0.9660 H   0  0  0  0  0  0  0  0  0  0  0  0
    0.3200   -5.6060   -0.3970 H   0  0  0  0  0  0  0  0  0  0  0  0
    1.4230   -7.0290    1.2720 H   0  0  0  0  0  0  0  0  0  0  0  0
    1.4770   -5.8160    2.5590 H   0  0  0  0  0  0  0  0  0  0  0  0
    2.9780   -6.5560    2.0150 H   0  0  0  0  0  0  0  0  0  0  0  0
    3.1470   -5.0320   -1.4140 H   0  0  0  0  0  0  0  0  0  0  0  0
    3.1730   -7.6090   -0.2060 H   0  0  0  0  0  0  0  0  0  0  0  0
  1 29  1  0  0  0  0
  1 30  1  0  0  0  0
  1 31  1  0  0  0  0
  1  2  1  0  0  0  0
  2  3  1  0  0  0  0
  3  4  1  0  0  0  0
  4  5  2  0  0  0  0
  5 32  1  0  0  0  0
  5  6  1  0  0  0  0
  6  2  2  0  0  0  0
  6 33  1  0  0  0  0
  4  7  1  0  0  0  0
  7 34  1  0  0  0  0
  7  8  2  0  0  0  0
  8  9  1  0  0  0  0
  9 35  1  0  0  0  0
  9 36  1  0  0  0  0
  9 10  1  0  0  0  0
 10 37  1  0  0  0  0
 10 11  1  0  0  0  0
 11 38  1  0  0  0  0
 11 12  1  0  0  0  0
 12 39  1  0  0  0  0
 12 40  1  0  0  0  0
 12 13  1  0  0  0  0
 13 41  1  0  0  0  0
 13 14  2  0  0  0  0
 14 15  1  0  0  0  0
 15 42  1  0  0  0  0
 15 43  1  0  0  0  0
 15 16  1  0  0  0  0
 16 44  1  0  0  0  0
 16 17  1  0  0  0  0
 17 45  1  0  0  0  0
 16 18  1  0  0  0  0
 18 46  1  0  0  0  0
 18 47  1  0  0  0  0
 18 19  1  0  0  0  0
 19 48  1  0  0  0  0
 19 49  1  0  0  0  0
 19 20  1  0  0  0  0
 20 14  1  0  0  0  0
 20 21  1  0  0  0  0
 21 50  1  0  0  0  0
 21 51  1  0  0  0  0
 21 52  1  0  0  0  0
 20 22  1  0  0  0  0
 22 11  1  0  0  0  0
 22 53  1  0  0  0  0
 22 23  1  0  0  0  0
 23 54  1  0  0  0  0
 23 55  1  0  0  0  0
 23 24  1  0  0  0  0
 24 56  1  0  0  0  0
 24 57  1  0  0  0  0
 24 25  1  0  0  0  0
 25 10  1  0  0  0  0
 25 26  1  0  0  0  0
 26 58  1  0  0  0  0
 26 59  1  0  0  0  0
 26 60  1  0  0  0  0
 25 27  1  0  0  0  0
 27  8  1  0  0  0  0
 27 61  1  0  0  0  0
 27 28  1  0  0  0  0
 28 62  1  0  0  0  0
M  END
$$$$
ZINC01280442_000
  -MTS-   02131516503D 0   0.00000     0.00000     0

 41 43  0  0  1  0  0  0  0  0999 V2000
    0.6940   -3.4940   -1.2110 C   0  0  0  0  0  0  0  0  0  0  0  0
    1.0430   -3.5850    0.3000 C   0  0  2  0  0  0  0  0  0  0  0  0
    0.1100   -2.9250    1.3520 C   0  0  2  0  0  0  0  0  0  0  0  0
   -1.4060   -2.8030    1.0310 C   0  0  0  0  0  0  0  0  0  0  0  0
   -1.7600   -1.5160    0.2400 C   0  0  0  0  0  0  0  0  0  0  0  0
   -1.1650   -0.2100    0.8590 C   0  0  2  0  0  0  0  0  0  0  0  0
   -1.7680    0.0530    2.2780 C   0  0  0  0  0  0  0  0  0  0  0  0
   -1.5180    0.9730   -0.0980 C   0  0  1  0  0  0  0  0  0  0  0  0
   -2.9510    1.0970   -0.1660 O   0  0  0  0  0  0  0  0  0  0  0  0
   -0.9030    2.3250    0.3490 C   0  0  0  0  0  0  0  0  0  0  0  0
    0.6270    2.1890    0.5230 C   0  0  0  0  0  0  0  0  0  0  0  0
    0.9790    0.9930    1.3860 C   0  0  0  0  0  0  0  0  0  0  0  0
    1.7770    1.1420    2.4570 C   0  0  0  0  0  0  0  0  0  0  0  0
    0.3860   -0.3340    0.9200 C   0  0  2  0  0  0  0  0  0  0  0  0
    0.8880   -0.4500   -0.4190 O   0  0  0  0  0  0  0  0  0  0  0  0
    0.8100   -1.5980    1.7500 C   0  0  2  0  0  0  0  0  0  0  0  0
    2.2050   -1.8860    1.5390 O   0  0  0  0  0  0  0  0  0  0  0  0
    2.3220   -2.8690    0.6390 C   0  0  0  0  0  0  0  0  0  0  0  0
    3.4020   -3.1600    0.1560 O   0  0  0  0  0  0  0  0  0  0  0  0
    0.6670   -2.4710   -1.5960 H   0  0  0  0  0  0  0  0  0  0  0  0
   -0.2730   -3.9750   -1.4180 H   0  0  0  0  0  0  0  0  0  0  0  0
    1.4650   -4.0330   -1.7850 H   0  0  0  0  0  0  0  0  0  0  0  0
    1.1660   -4.6610    0.5240 H   0  0  0  0  0  0  0  0  0  0  0  0
    0.1840   -3.5810    2.2410 H   0  0  0  0  0  0  0  0  0  0  0  0
   -1.9790   -2.8010    1.9720 H   0  0  0  0  0  0  0  0  0  0  0  0
   -1.7390   -3.6970    0.4820 H   0  0  0  0  0  0  0  0  0  0  0  0
   -1.4040   -1.6330   -0.7930 H   0  0  0  0  0  0  0  0  0  0  0  0
   -2.8580   -1.4350    0.1900 H   0  0  0  0  0  0  0  0  0  0  0  0
   -2.8500    0.2380    2.2040 H   0  0  0  0  0  0  0  0  0  0  0  0
   -1.3050    0.9200    2.7680 H   0  0  0  0  0  0  0  0  0  0  0  0
   -1.6300   -0.7870    2.9680 H   0  0  0  0  0  0  0  0  0  0  0  0
   -1.1490    0.7530   -1.1160 H   0  0  0  0  0  0  0  0  0  0  0  0
   -3.2420    1.8000   -0.7380 H   0  0  0  0  0  0  0  0  0  0  0  0
   -1.3650    2.6710    1.2860 H   0  0  0  0  0  0  0  0  0  0  0  0
   -1.1110    3.0960   -0.4120 H   0  0  0  0  0  0  0  0  0  0  0  0
    1.0920    2.0580   -0.4670 H   0  0  0  0  0  0  0  0  0  0  0  0
    1.0140    3.1340    0.9370 H   0  0  0  0  0  0  0  0  0  0  0  0
    2.1700    2.1200    2.7380 H   0  0  0  0  0  0  0  0  0  0  0  0
    2.1050    0.3380    3.1130 H   0  0  0  0  0  0  0  0  0  0  0  0
    1.8400   -0.3640   -0.4360 H   0  0  0  0  0  0  0  0  0  0  0  0
    0.6340   -1.4020    2.8190 H   0  0  0  0  0  0  0  0  0  0  0  0
  1 20  1  0  0  0  0
  1 21  1  0  0  0  0
  1 22  1  0  0  0  0
  1  2  1  0  0  0  0
  2 23  1  0  0  0  0
  2  3  1  0  0  0  0
  3 24  1  0  0  0  0
  3  4  1  0  0  0  0
  4 25  1  0  0  0  0
  4 26  1  0  0  0  0
  4  5  1  0  0  0  0
  5 27  1  0  0  0  0
  5 28  1  0  0  0  0
  5  6  1  0  0  0  0
  6  7  1  0  0  0  0
  7 29  1  0  0  0  0
  7 30  1  0  0  0  0
  7 31  1  0  0  0  0
  6  8  1  0  0  0  0
  8 32  1  0  0  0  0
  8  9  1  0  0  0  0
  9 33  1  0  0  0  0
  8 10  1  0  0  0  0
 10 34  1  0  0  0  0
 10 35  1  0  0  0  0
 10 11  1  0  0  0  0
 11 36  1  0  0  0  0
 11 37  1  0  0  0  0
 11 12  1  0  0  0  0
 12 13  2  0  0  0  0
 13 38  1  0  0  0  0
 13 39  1  0  0  0  0
 12 14  1  0  0  0  0
 14  6  1  0  0  0  0
 14 15  1  0  0  0  0
 15 40  1  0  0  0  0
 14 16  1  0  0  0  0
 16  3  1  0  0  0  0
 16 41  1  0  0  0  0
 16 17  1  0  0  0  0
 17 18  1  0  0  0  0
 18  2  1  0  0  0  0
 18 19  2  0  0  0  0
M  END
$$$$
ZINC01387299_000
  -MTS-   02131516503D 0   0.00000     0.00000     0

 28 29  0  0  0  0  0  0  0  0999 V2000
    4.1610   -2.2420    0.1760 C   0  0  0  0  0  0  0  0  0  0  0  0
    2.9700   -2.9290    0.6780 N   0  0  0  0  0  0  0  0  0  0  0  0
    2.0550   -2.2580    1.6050 C   0  0  0  0  0  0  0  0  0  0  0  0
    2.7350   -4.1840    0.2060 C   0  0  0  0  0  0  0  0  0  0  0  0
    3.4650   -4.7660   -0.7620 N   0  0  0  0  0  0  0  0  0  0  0  0
    2.9710   -5.9810   -1.0260 N   0  0  0  0  0  0  0  0  0  0  0  0
    1.9160   -6.2870   -0.2660 N   0  0  0  0  0  0  0  0  0  0  0  0
    1.7800   -5.1070    0.5510 N   0  0  0  0  0  0  0  0  0  0  0  0
    0.8480   -4.9740    1.5230 C   0  0  0  0  0  0  0  0  0  0  0  0
    1.1590   -5.3150    2.8430 C   0  0  0  0  0  0  0  0  0  0  0  0
    0.2090   -5.1290    3.8500 C   0  0  0  0  0  0  0  0  0  0  0  0
   -1.0480   -4.6030    3.5390 C   0  0  0  0  0  0  0  0  0  0  0  0
   -1.3760   -4.2710    2.2160 C   0  0  0  0  0  0  0  0  0  0  0  0
   -0.4280   -4.4940    1.2080 C   0  0  0  0  0  0  0  0  0  0  0  0
   -2.7560   -3.6670    1.8790 C   0  0  0  0  0  0  0  0  0  0  0  0
   -3.6330   -4.6670    1.5960 F   0  0  0  0  0  0  0  0  0  0  0  0
   -2.6560   -2.8460    0.7960 F   0  0  0  0  0  0  0  0  0  0  0  0
   -3.2290   -2.9440    2.9300 F   0  0  0  0  0  0  0  0  0  0  0  0
    4.3500   -1.2790    0.6740 H   0  0  0  0  0  0  0  0  0  0  0  0
    5.0480   -2.8760    0.3310 H   0  0  0  0  0  0  0  0  0  0  0  0
    4.0420   -2.0540   -0.9020 H   0  0  0  0  0  0  0  0  0  0  0  0
    2.2840   -1.1890    1.7280 H   0  0  0  0  0  0  0  0  0  0  0  0
    1.0240   -2.3230    1.2320 H   0  0  0  0  0  0  0  0  0  0  0  0
    2.1220   -2.7310    2.5950 H   0  0  0  0  0  0  0  0  0  0  0  0
    2.1360   -5.7240    3.0870 H   0  0  0  0  0  0  0  0  0  0  0  0
    0.4470   -5.3950    4.8770 H   0  0  0  0  0  0  0  0  0  0  0  0
   -1.7720   -4.4570    4.3380 H   0  0  0  0  0  0  0  0  0  0  0  0
   -0.6740   -4.2900    0.1680 H   0  0  0  0  0  0  0  0  0  0  0  0
  1 19  1  0  0  0  0
  1 20  1  0  0  0  0
  1 21  1  0  0  0  0
  1  2  1  0  0  0  0
  2  3  1  0  0  0  0
  3 22  1  0  0  0  0
  3 23  1  0  0  0  0
  3 24  1  0  0  0  0
  2  4  1  0  0  0  0
  4  5  2  0  0  0  0
  5  6  1  0  0  0  0
  6  7  2  0  0  0  0
  7  8  1  0  0  0  0
  8  4  1  0  0  0  0
  8  9  1  0  0  0  0
  9 10  2  0  0  0  0
 10 25  1  0  0  0  0
 10 11  1  0  0  0  0
 11 26  1  0  0  0  0
 11 12  2  0  0  0  0
 12 27  1  0  0  0  0
 12 13  1  0  0  0  0
 13 14  2  0  0  0  0
 14  9  1  0  0  0  0
 14 28  1  0  0  0  0
 13 15  1  0  0  0  0
 15 16  1  0  0  0  0
 15 17  1  0  0  0  0
 15 18  1  0  0  0  0
M  END
$$$$
ZINC01401584_000
  -MTS-   02131516503D 0   0.00000     0.00000     0

 27 28  0  0  0  0  0  0  0  0999 V2000
   -3.0500    1.3910    0.4310 N   0  0  0  0  0  0  0  0  0  0  0  0
   -1.7330    1.1390    0.4360 C   0  0  0  0  0  0  0  0  0  0  0  0
   -0.8110    1.9210    1.1330 C   0  0  0  0  0  0  0  0  0  0  0  0
    0.5460    1.6050    1.0400 C   0  0  0  0  0  0  0  0  0  0  0  0
    0.9150    0.5350    0.2180 C   0  0  0  0  0  0  0  0  0  0  0  0
   -0.0630   -0.2150   -0.4470 C   0  0  0  0  0  0  0  0  0  0  0  0
    0.2860   -1.2490   -1.2370 N   0  0  0  0  0  0  0  0  0  0  0  0
    1.1200   -2.2170   -0.8010 C   0  0  0  0  0  0  0  0  0  0  0  0
    2.3940   -2.2220   -1.2390 N   0  0  0  0  0  0  0  0  0  0  0  0
    3.2570   -3.2120   -0.9420 C   0  0  0  0  0  0  0  0  0  0  0  0
    2.8770   -4.2290   -0.0590 C   0  0  0  0  0  0  0  0  0  0  0  0
    1.5860   -4.2050    0.4870 C   0  0  0  0  0  0  0  0  0  0  0  0
    0.6960   -3.1960    0.1090 C   0  0  0  0  0  0  0  0  0  0  0  0
   -0.9250   -3.1810    0.7840 Cl  0  0  0  0  0  0  0  0  0  0  0  0
    3.8800   -5.3380    0.2810 C   0  0  0  0  0  0  0  0  0  0  0  0
    3.7080   -6.3700   -0.5850 F   0  0  0  0  0  0  0  0  0  0  0  0
    3.6760   -5.7800    1.5510 F   0  0  0  0  0  0  0  0  0  0  0  0
    5.1550   -4.8750    0.1730 F   0  0  0  0  0  0  0  0  0  0  0  0
   -1.3650    0.0730   -0.2840 N   0  0  0  0  0  0  0  0  0  0  0  0
   -3.6460    0.7870   -0.1470 H   0  0  0  0  0  0  0  0  0  0  0  0
   -3.4530    2.1610    0.9700 H   0  0  0  0  0  0  0  0  0  0  0  0
   -1.1520    2.7560    1.7300 H   0  0  0  0  0  0  0  0  0  0  0  0
    1.2930    2.1740    1.5880 H   0  0  0  0  0  0  0  0  0  0  0  0
    1.9610    0.2870    0.0950 H   0  0  0  0  0  0  0  0  0  0  0  0
   -0.0650   -1.2890   -2.1940 H   0  0  0  0  0  0  0  0  0  0  0  0
    4.2410   -3.1920   -1.4030 H   0  0  0  0  0  0  0  0  0  0  0  0
    1.2600   -4.9590    1.2000 H   0  0  0  0  0  0  0  0  0  0  0  0
  1 20  1  0  0  0  0
  1 21  1  0  0  0  0
  1  2  1  0  0  0  0
  2  3  2  0  0  0  0
  3 22  1  0  0  0  0
  3  4  1  0  0  0  0
  4 23  1  0  0  0  0
  4  5  2  0  0  0  0
  5 24  1  0  0  0  0
  5  6  1  0  0  0  0
  6  7  1  0  0  0  0
  7 25  1  0  0  0  0
  7  8  1  0  0  0  0
  8  9  1  0  0  0  0
  9 10  2  0  0  0  0
 10 26  1  0  0  0  0
 10 11  1  0  0  0  0
 11 12  2  0  0  0  0
 12 27  1  0  0  0  0
 12 13  1  0  0  0  0
 13  8  2  0  0  0  0
 13 14  1  0  0  0  0
 11 15  1  0  0  0  0
 15 16  1  0  0  0  0
 15 17  1  0  0  0  0
 15 18  1  0  0  0  0
  6 19  2  0  0  0  0
 19  2  1  0  0  0  0
M  END
$$$$
ZINC01430457_000
  -MTS-   02131516503D 0   0.00000     0.00000     0

 44 46  0  0  0  0  0  0  0  0999 V2000
   -2.3830   -3.9130    1.9290 C   0  0  0  0  0  0  0  0  0  0  0  0
   -1.0950   -4.2920    2.5040 N   0  0  0  0  0  0  0  0  0  0  0  0
   -0.9730   -4.9670    3.6730 C   0  0  0  0  0  0  0  0  0  0  0  0
    0.3530   -5.3800    4.2660 C   0  0  0  0  0  0  0  0  0  0  0  0
   -1.9830   -5.2690    4.2860 O   0  0  0  0  0  0  0  0  0  0  0  0
    0.0750   -3.9270    1.7910 C   0  0  0  0  0  0  0  0  0  0  0  0
    0.7390   -4.9000    1.0430 C   0  0  0  0  0  0  0  0  0  0  0  0
    1.8720   -4.5750    0.2830 C   0  0  0  0  0  0  0  0  0  0  0  0
    2.3320   -3.2520    0.3190 C   0  0  0  0  0  0  0  0  0  0  0  0
    1.7150   -2.2960    1.1320 C   0  0  0  0  0  0  0  0  0  0  0  0
    2.2930   -1.0400    1.2540 O   0  0  0  0  0  0  0  0  0  0  0  0
    1.5780   -0.0070    0.6610 C   0  0  0  0  0  0  0  0  0  0  0  0
    2.1100    0.6400   -0.4620 C   0  0  0  0  0  0  0  0  0  0  0  0
    3.4310    0.1620   -1.0800 C   0  0  0  0  0  0  0  0  0  0  0  0
    4.5610    0.4160   -0.1120 C   0  0  0  0  0  0  0  0  0  0  0  0
    4.8950    1.6500    0.2930 C   0  0  0  0  0  0  0  0  0  0  0  0
    1.4320    1.7290   -1.0210 C   0  0  0  0  0  0  0  0  0  0  0  0
    0.2300    2.1690   -0.4630 C   0  0  0  0  0  0  0  0  0  0  0  0
   -0.3120    1.4990    0.6380 C   0  0  0  0  0  0  0  0  0  0  0  0
    0.3530    0.4040    1.1990 C   0  0  0  0  0  0  0  0  0  0  0  0
   -0.2830   -0.2830    2.3900 C   0  0  0  0  0  0  0  0  0  0  0  0
   -0.1950   -1.5900    2.6690 C   0  0  0  0  0  0  0  0  0  0  0  0
    0.5520   -2.6140    1.8400 C   0  0  0  0  0  0  0  0  0  0  0  0
    2.5100   -5.5150   -0.4620 N   0  3  0  0  0  0  0  0  0  0  0  0
    3.6500   -5.1790   -1.2130 O   0  5  0  0  0  0  0  0  0  0  0  0
    2.1100   -6.6500   -0.4960 O   0  0  0  0  0  0  0  0  0  0  0  0
   -3.2620   -4.1880    2.5250 H   0  0  0  0  0  0  0  0  0  0  0  0
   -2.4070   -2.8220    1.7850 H   0  0  0  0  0  0  0  0  0  0  0  0
   -2.4870   -4.3930    0.9430 H   0  0  0  0  0  0  0  0  0  0  0  0
    0.2040   -5.9270    5.2100 H   0  0  0  0  0  0  0  0  0  0  0  0
    0.8840   -6.0480    3.5710 H   0  0  0  0  0  0  0  0  0  0  0  0
    0.9700   -4.4950    4.4790 H   0  0  0  0  0  0  0  0  0  0  0  0
    0.3540   -5.9150    1.0690 H   0  0  0  0  0  0  0  0  0  0  0  0
    3.1850   -2.9450   -0.2800 H   0  0  0  0  0  0  0  0  0  0  0  0
    3.6390    0.6740   -2.0310 H   0  0  0  0  0  0  0  0  0  0  0  0
    3.3660   -0.9170   -1.2910 H   0  0  0  0  0  0  0  0  0  0  0  0
    5.1190   -0.4440    0.2660 H   0  0  0  0  0  0  0  0  0  0  0  0
    5.7160    1.8130    0.9930 H   0  0  0  0  0  0  0  0  0  0  0  0
    4.3580    2.5300   -0.0630 H   0  0  0  0  0  0  0  0  0  0  0  0
    1.8390    2.2380   -1.8910 H   0  0  0  0  0  0  0  0  0  0  0  0
   -0.2830    3.0300   -0.8830 H   0  0  0  0  0  0  0  0  0  0  0  0
   -1.2560    1.8310    1.0550 H   0  0  0  0  0  0  0  0  0  0  0  0
   -0.8710    0.3510    3.0560 H   0  0  0  0  0  0  0  0  0  0  0  0
   -0.7100   -1.9670    3.5540 H   0  0  0  0  0  0  0  0  0  0  0  0
  1 27  1  0  0  0  0
  1 28  1  0  0  0  0
  1 29  1  0  0  0  0
  1  2  1  0  0  0  0
  2  3  1  0  0  0  0
  3  4  1  0  0  0  0
  4 30  1  0  0  0  0
  4 31  1  0  0  0  0
  4 32  1  0  0  0  0
  3  5  2  0  0  0  0
  2  6  1  0  0  0  0
  6  7  2  0  0  0  0
  7 33  1  0  0  0  0
  7  8  1  0  0  0  0
  8  9  2  0  0  0  0
  9 34  1  0  0  0  0
  9 10  1  0  0  0  0
 10 11  1  0  0  0  0
 11 12  1  0  0  0  0
 12 13  2  0  0  0  0
 13 14  1  0  0  0  0
 14 35  1  0  0  0  0
 14 36  1  0  0  0  0
 14 15  1  0  0  0  0
 15 37  1  0  0  0  0
 15 16  2  0  0  0  0
 16 38  1  0  0  0  0
 16 39  1  0  0  0  0
 13 17  1  0  0  0  0
 17 40  1  0  0  0  0
 17 18  2  0  0  0  0
 18 41  1  0  0  0  0
 18 19  1  0  0  0  0
 19 42  1  0  0  0  0
 19 20  2  0  0  0  0
 20 12  1  0  0  0  0
 20 21  1  0  0  0  0
 21 43  1  0  0  0  0
 21 22  2  0  0  0  0
 22 44  1  0  0  0  0
 22 23  1  0  0  0  0
 23  6  1  0  0  0  0
 23 10  2  0  0  0  0
  8 24  1  0  0  0  0
 24 25  1  0  0  0  0
 24 26  2  0  0  0  0
M  CHG  2  24   1  25  -1
M  END
$$$$
ZINC01508230_000
  -MTS-   02131516503D 0   0.00000     0.00000     0

 32 33  0  0  0  0  0  0  0  0999 V2000
    4.1990   -5.4210    0.6150 C   0  0  0  0  0  0  0  0  0  0  0  0
    4.2230   -3.9190    0.2400 C   0  0  0  0  0  0  0  0  0  0  0  0
    2.8040   -3.4370   -0.0940 C   0  0  0  0  0  0  0  0  0  0  0  0
    2.1570   -2.4810    0.6980 C   0  0  0  0  0  0  0  0  0  0  0  0
    0.8620   -2.0470    0.3850 C   0  0  0  0  0  0  0  0  0  0  0  0
    0.2150   -0.9710    1.2340 C   0  0  0  0  0  0  0  0  0  0  0  0
   -0.5810   -1.3330    2.0900 O   0  0  0  0  0  0  0  0  0  0  0  0
    0.5280    0.4950    1.0620 C   0  0  0  0  0  0  0  0  0  0  0  0
   -0.7340    1.3170    0.7990 C   0  0  0  0  0  0  0  0  0  0  0  0
   -1.7740    1.6210    1.6730 C   0  0  0  0  0  0  0  0  0  0  0  0
   -2.6680    2.3860    0.9900 N   0  0  0  0  0  0  0  0  0  0  0  0
   -2.2190    2.5630   -0.2890 C   0  0  0  0  0  0  0  0  0  0  0  0
   -1.0440    1.9070   -0.3760 N   0  0  0  0  0  0  0  0  0  0  0  0
    0.1960   -2.6090   -0.7100 C   0  0  0  0  0  0  0  0  0  0  0  0
   -1.1040   -2.2040   -1.0120 O   0  0  0  0  0  0  0  0  0  0  0  0
    0.8420   -3.5640   -1.5040 C   0  0  0  0  0  0  0  0  0  0  0  0
    2.1490   -3.9610   -1.2100 C   0  0  0  0  0  0  0  0  0  0  0  0
    2.8070   -4.8800   -2.0220 O   0  0  0  0  0  0  0  0  0  0  0  0
    5.2170   -5.7640    0.8590 H   0  0  0  0  0  0  0  0  0  0  0  0
    3.8160   -6.0260   -0.2220 H   0  0  0  0  0  0  0  0  0  0  0  0
    3.5510   -5.5820    1.4910 H   0  0  0  0  0  0  0  0  0  0  0  0
    4.6380   -3.3400    1.0820 H   0  0  0  0  0  0  0  0  0  0  0  0
    4.8800   -3.7580   -0.6300 H   0  0  0  0  0  0  0  0  0  0  0  0
    2.6590   -2.0660    1.5670 H   0  0  0  0  0  0  0  0  0  0  0  0
    1.1970    0.6390    0.2000 H   0  0  0  0  0  0  0  0  0  0  0  0
    0.9950    0.8980    1.9740 H   0  0  0  0  0  0  0  0  0  0  0  0
   -1.8460    1.2940    2.7040 H   0  0  0  0  0  0  0  0  0  0  0  0
   -3.5460    2.7630    1.3710 H   0  0  0  0  0  0  0  0  0  0  0  0
   -2.7040    3.1180   -1.0850 H   0  0  0  0  0  0  0  0  0  0  0  0
   -1.2000   -1.2770   -1.2030 H   0  0  0  0  0  0  0  0  0  0  0  0
    0.3340   -4.0050   -2.3510 H   0  0  0  0  0  0  0  0  0  0  0  0
    2.3240   -5.6900   -2.1250 H   0  0  0  0  0  0  0  0  0  0  0  0
  1 19  1  0  0  0  0
  1 20  1  0  0  0  0
  1 21  1  0  0  0  0
  1  2  1  0  0  0  0
  2 22  1  0  0  0  0
  2 23  1  0  0  0  0
  2  3  1  0  0  0  0
  3  4  2  0  0  0  0
  4 24  1  0  0  0  0
  4  5  1  0  0  0  0
  5  6  1  0  0  0  0
  6  7  2  0  0  0  0
  6  8  1  0  0  0  0
  8 25  1  0  0  0  0
  8 26  1  0  0  0  0
  8  9  1  0  0  0  0
  9 10  2  0  0  0  0
 10 27  1  0  0  0  0
 10 11  1  0  0  0  0
 11 28  1  0  0  0  0
 11 12  1  0  0  0  0
 12 29  1  0  0  0  0
 12 13  2  0  0  0  0
 13  9  1  0  0  0  0
  5 14  2  0  0  0  0
 14 15  1  0  0  0  0
 15 30  1  0  0  0  0
 14 16  1  0  0  0  0
 16 31  1  0  0  0  0
 16 17  2  0  0  0  0
 17  3  1  0  0  0  0
 17 18  1  0  0  0  0
 18 32  1  0  0  0  0
M  END
$$$$
ZINC01562026_000
  -MTS-   02131516503D 0   0.00000     0.00000     0

 28 29  0  0  0  0  0  0  0  0999 V2000
   -2.5990    2.3790   -0.1860 O   0  0  0  0  0  0  0  0  0  0  0  0
   -1.8720    1.4590    0.5690 C   0  0  0  0  0  0  0  0  0  0  0  0
   -0.8470    1.9240    1.3940 C   0  0  0  0  0  0  0  0  0  0  0  0
   -0.0940    1.0330    2.1640 C   0  0  0  0  0  0  0  0  0  0  0  0
   -0.3610   -0.3400    2.1120 C   0  0  0  0  0  0  0  0  0  0  0  0
    0.4680   -1.3250    2.9500 C   0  0  0  0  0  0  0  0  0  0  0  0
    1.0740   -2.3740    2.0050 C   0  0  0  0  0  0  0  0  0  0  0  0
    2.2530   -2.1010    1.3040 C   0  0  0  0  0  0  0  0  0  0  0  0
    2.8070   -3.0580    0.4480 C   0  0  0  0  0  0  0  0  0  0  0  0
    2.1940   -4.3080    0.2770 C   0  0  0  0  0  0  0  0  0  0  0  0
    1.0090   -4.5740    0.9790 C   0  0  0  0  0  0  0  0  0  0  0  0
    0.4530   -3.6160    1.8330 C   0  0  0  0  0  0  0  0  0  0  0  0
    2.7300   -5.2420   -0.5480 N   0  3  0  0  0  0  0  0  0  0  0  0
    2.1100   -6.4950   -0.7120 O   0  5  0  0  0  0  0  0  0  0  0  0
    3.7480   -5.0230   -1.1550 O   0  0  0  0  0  0  0  0  0  0  0  0
   -1.3920   -0.8060    1.2870 C   0  0  0  0  0  0  0  0  0  0  0  0
   -2.1460    0.0880    0.5180 C   0  0  0  0  0  0  0  0  0  0  0  0
   -3.4400    2.6090    0.1870 H   0  0  0  0  0  0  0  0  0  0  0  0
   -0.6490    2.9890    1.4240 H   0  0  0  0  0  0  0  0  0  0  0  0
    0.6970    1.4160    2.8020 H   0  0  0  0  0  0  0  0  0  0  0  0
   -0.1650   -1.8110    3.7080 H   0  0  0  0  0  0  0  0  0  0  0  0
    1.2660   -0.7900    3.4900 H   0  0  0  0  0  0  0  0  0  0  0  0
    2.7450   -1.1390    1.4190 H   0  0  0  0  0  0  0  0  0  0  0  0
    3.7240   -2.8200   -0.0860 H   0  0  0  0  0  0  0  0  0  0  0  0
    0.5070   -5.5320    0.8650 H   0  0  0  0  0  0  0  0  0  0  0  0
   -0.4680   -3.8430    2.3630 H   0  0  0  0  0  0  0  0  0  0  0  0
   -1.6150   -1.8680    1.2410 H   0  0  0  0  0  0  0  0  0  0  0  0
   -2.9400   -0.2940   -0.1140 H   0  0  0  0  0  0  0  0  0  0  0  0
  1 18  1  0  0  0  0
  1  2  1  0  0  0  0
  2  3  2  0  0  0  0
  3 19  1  0  0  0  0
  3  4  1  0  0  0  0
  4 20  1  0  0  0  0
  4  5  2  0  0  0  0
  5  6  1  0  0  0  0
  6 21  1  0  0  0  0
  6 22  1  0  0  0  0
  6  7  1  0  0  0  0
  7  8  2  0  0  0  0
  8 23  1  0  0  0  0
  8  9  1  0  0  0  0
  9 24  1  0  0  0  0
  9 10  2  0  0  0  0
 10 11  1  0  0  0  0
 11 25  1  0  0  0  0
 11 12  2  0  0  0  0
 12  7  1  0  0  0  0
 12 26  1  0  0  0  0
 10 13  1  0  0  0  0
 13 14  1  0  0  0  0
 13 15  2  0  0  0  0
  5 16  1  0  0  0  0
 16 27  1  0  0  0  0
 16 17  2  0  0  0  0
 17  2  1  0  0  0  0
 17 28  1  0  0  0  0
M  CHG  2  13   1  14  -1
M  END
$$$$
ZINC01610472_000
  -MTS-   02131516503D 0   0.00000     0.00000     0

 28 29  0  0  1  0  0  0  0  0999 V2000
    4.4200   -4.1980   -0.1110 C   0  0  0  0  0  0  0  0  0  0  0  0
    3.2510   -3.6970    0.7690 C   0  0  1  0  0  0  0  0  0  0  0  0
    2.7370   -2.4320    0.3490 O   0  0  0  0  0  0  0  0  0  0  0  0
    1.4350   -2.4580    0.6250 C   0  0  0  0  0  0  0  0  0  0  0  0
    0.9490   -3.6070    0.8800 N   0  0  0  0  0  0  0  0  0  0  0  0
    1.9900   -4.5940    0.7200 C   0  0  2  0  0  0  0  0  0  0  0  0
    1.9670   -5.6740    1.8300 C   0  0  0  0  0  0  0  0  0  0  0  0
    0.5880   -1.2010    0.6190 C   0  0  0  0  0  0  0  0  0  0  0  0
    0.6420   -0.3090    1.6930 C   0  0  0  0  0  0  0  0  0  0  0  0
   -0.1040    0.8740    1.6630 C   0  0  0  0  0  0  0  0  0  0  0  0
   -0.9520    1.1520    0.5860 C   0  0  0  0  0  0  0  0  0  0  0  0
   -1.7020    2.2800    0.5760 N   0  0  0  0  0  0  0  0  0  0  0  0
   -1.0130    0.2510   -0.4800 C   0  0  0  0  0  0  0  0  0  0  0  0
   -0.2430   -0.9170   -0.4690 C   0  0  0  0  0  0  0  0  0  0  0  0
    4.1040   -4.2630   -1.1640 H   0  0  0  0  0  0  0  0  0  0  0  0
    5.2640   -3.4980   -0.0380 H   0  0  0  0  0  0  0  0  0  0  0  0
    4.7510   -5.1950    0.2250 H   0  0  0  0  0  0  0  0  0  0  0  0
    3.5800   -3.5770    1.8150 H   0  0  0  0  0  0  0  0  0  0  0  0
    1.8620   -5.0590   -0.2720 H   0  0  0  0  0  0  0  0  0  0  0  0
    2.0450   -5.2090    2.8240 H   0  0  0  0  0  0  0  0  0  0  0  0
    2.8070   -6.3710    1.6950 H   0  0  0  0  0  0  0  0  0  0  0  0
    1.0250   -6.2410    1.7850 H   0  0  0  0  0  0  0  0  0  0  0  0
    1.2680   -0.5360    2.5520 H   0  0  0  0  0  0  0  0  0  0  0  0
   -0.0290    1.5810    2.4820 H   0  0  0  0  0  0  0  0  0  0  0  0
   -2.3540    2.4710   -0.1980 H   0  0  0  0  0  0  0  0  0  0  0  0
   -1.6440    2.9570    1.3490 H   0  0  0  0  0  0  0  0  0  0  0  0
   -1.6670    0.4570   -1.3220 H   0  0  0  0  0  0  0  0  0  0  0  0
   -0.2910   -1.6110   -1.3040 H   0  0  0  0  0  0  0  0  0  0  0  0
  1 15  1  0  0  0  0
  1 16  1  0  0  0  0
  1 17  1  0  0  0  0
  1  2  1  0  0  0  0
  2 18  1  0  0  0  0
  2  3  1  0  0  0  0
  3  4  1  0  0  0  0
  4  5  2  0  0  0  0
  5  6  1  0  0  0  0
  6  2  1  0  0  0  0
  6 19  1  0  0  0  0
  6  7  1  0  0  0  0
  7 20  1  0  0  0  0
  7 21  1  0  0  0  0
  7 22  1  0  0  0  0
  4  8  1  0  0  0  0
  8  9  2  0  0  0  0
  9 23  1  0  0  0  0
  9 10  1  0  0  0  0
 10 24  1  0  0  0  0
 10 11  2  0  0  0  0
 11 12  1  0  0  0  0
 12 25  1  0  0  0  0
 12 26  1  0  0  0  0
 11 13  1  0  0  0  0
 13 27  1  0  0  0  0
 13 14  2  0  0  0  0
 14  8  1  0  0  0  0
 14 28  1  0  0  0  0
M  END
$$$$
ZINC01851392_000
  -MTS-   02131516503D 0   0.00000     0.00000     0

 34 35  0  0  0  0  0  0  0  0999 V2000
    1.6240   -6.6030    0.4650 C   0  0  0  0  0  0  0  0  0  0  0  0
    2.6110   -5.6840   -0.3000 C   0  0  0  0  0  0  0  0  0  0  0  0
    3.6000   -4.9840    0.6710 C   0  0  0  0  0  0  0  0  0  0  0  0
    2.9080   -3.8370    1.4570 C   0  0  0  0  0  0  0  0  0  0  0  0
    3.4450   -2.4460    1.0200 C   0  0  0  0  0  0  0  0  0  0  0  0
    2.9480   -2.0660   -0.4010 C   0  0  0  0  0  0  0  0  0  0  0  0
    1.4920   -1.6690   -0.4230 C   0  0  0  0  0  0  0  0  0  0  0  0
    0.6610   -2.4330   -0.8970 O   0  0  0  0  0  0  0  0  0  0  0  0
    1.2060   -0.4990    0.0810 N   0  0  0  0  0  0  0  0  0  0  0  0
    2.1710    0.4320    0.6510 N   0  0  0  0  0  0  0  0  0  0  0  0
    1.4620    1.4990    1.0470 N   0  0  0  0  0  0  0  0  0  0  0  0
    0.1450    1.3330    0.7820 C   0  0  0  0  0  0  0  0  0  0  0  0
   -0.9320    2.1840    1.0250 C   0  0  0  0  0  0  0  0  0  0  0  0
   -2.2090    1.7530    0.6420 C   0  0  0  0  0  0  0  0  0  0  0  0
   -2.3940    0.5020    0.0340 C   0  0  0  0  0  0  0  0  0  0  0  0
   -1.3130   -0.3550   -0.2110 C   0  0  0  0  0  0  0  0  0  0  0  0
   -0.0510    0.1010    0.1810 C   0  0  0  0  0  0  0  0  0  0  0  0
    0.9330   -7.0880   -0.2420 H   0  0  0  0  0  0  0  0  0  0  0  0
    2.1730   -7.3860    1.0110 H   0  0  0  0  0  0  0  0  0  0  0  0
    1.0330   -6.0170    1.1860 H   0  0  0  0  0  0  0  0  0  0  0  0
    2.0380   -4.9220   -0.8550 H   0  0  0  0  0  0  0  0  0  0  0  0
    3.1760   -6.2890   -1.0290 H   0  0  0  0  0  0  0  0  0  0  0  0
    4.4450   -4.5720    0.0950 H   0  0  0  0  0  0  0  0  0  0  0  0
    3.9970   -5.7260    1.3830 H   0  0  0  0  0  0  0  0  0  0  0  0
    3.0890   -3.9740    2.5360 H   0  0  0  0  0  0  0  0  0  0  0  0
    1.8210   -3.8790    1.2810 H   0  0  0  0  0  0  0  0  0  0  0  0
    4.5480   -2.4630    1.0250 H   0  0  0  0  0  0  0  0  0  0  0  0
    3.1060   -1.6820    1.7390 H   0  0  0  0  0  0  0  0  0  0  0  0
    3.0860   -2.9260   -1.0770 H   0  0  0  0  0  0  0  0  0  0  0  0
    3.5460   -1.2230   -0.7820 H   0  0  0  0  0  0  0  0  0  0  0  0
   -0.7630    3.1450    1.4960 H   0  0  0  0  0  0  0  0  0  0  0  0
   -3.0680    2.3970    0.8200 H   0  0  0  0  0  0  0  0  0  0  0  0
   -3.3960    0.1900   -0.2540 H   0  0  0  0  0  0  0  0  0  0  0  0
   -1.4600   -1.3230   -0.6820 H   0  0  0  0  0  0  0  0  0  0  0  0
  1 18  1  0  0  0  0
  1 19  1  0  0  0  0
  1 20  1  0  0  0  0
  1  2  1  0  0  0  0
  2 21  1  0  0  0  0
  2 22  1  0  0  0  0
  2  3  1  0  0  0  0
  3 23  1  0  0  0  0
  3 24  1  0  0  0  0
  3  4  1  0  0  0  0
  4 25  1  0  0  0  0
  4 26  1  0  0  0  0
  4  5  1  0  0  0  0
  5 27  1  0  0  0  0
  5 28  1  0  0  0  0
  5  6  1  0  0  0  0
  6 29  1  0  0  0  0
  6 30  1  0  0  0  0
  6  7  1  0  0  0  0
  7  8  2  0  0  0  0
  7  9  1  0  0  0  0
  9 10  1  0  0  0  0
 10 11  2  0  0  0  0
 11 12  1  0  0  0  0
 12 13  2  0  0  0  0
 13 31  1  0  0  0  0
 13 14  1  0  0  0  0
 14 32  1  0  0  0  0
 14 15  2  0  0  0  0
 15 33  1  0  0  0  0
 15 16  1  0  0  0  0
 16 34  1  0  0  0  0
 16 17  2  0  0  0  0
 17  9  1  0  0  0  0
 17 12  1  0  0  0  0
M  END
$$$$
ZINC02475631_000
  -MTS-   02131516503D 0   0.00000     0.00000     0

 44 47  0  0  1  0  0  0  0  0999 V2000
   -0.3980    0.9040   -1.0150 C   0  0  0  0  0  0  0  0  0  0  0  0
   -0.6580    0.8070    0.5190 C   0  0  0  0  0  0  0  0  0  0  0  0
   -1.5340    2.0370    0.9190 C   0  0  0  0  0  0  0  0  0  0  0  0
    0.6600    0.7730    1.3320 C   0  0  1  0  0  0  0  0  0  0  0  0
    0.2270    0.3680    2.7660 C   0  0  0  0  0  0  0  0  0  0  0  0
   -1.0320   -0.5170    2.5550 C   0  0  0  0  0  0  0  0  0  0  0  0
   -1.2300   -0.5580    1.0120 C   0  0  1  0  0  0  0  0  0  0  0  0
   -2.7140   -0.8180    0.6260 C   0  0  0  0  0  0  0  0  0  0  0  0
   -0.3390   -1.6920    0.5290 C   0  0  0  0  0  0  0  0  0  0  0  0
   -0.8600   -2.7470    0.2150 O   0  0  0  0  0  0  0  0  0  0  0  0
    0.9970   -1.5210    0.4650 N   0  0  0  0  0  0  0  0  0  0  0  0
    1.5440   -0.3370    0.8080 C   0  0  0  0  0  0  0  0  0  0  0  0
    2.7410   -0.1290    0.7170 O   0  0  0  0  0  0  0  0  0  0  0  0
    1.8510   -2.6080    0.1150 C   0  0  0  0  0  0  0  0  0  0  0  0
    2.6070   -2.4970   -1.0570 C   0  0  0  0  0  0  0  0  0  0  0  0
    3.5120   -3.4910   -1.4300 C   0  0  0  0  0  0  0  0  0  0  0  0
    3.6630   -4.6140   -0.6170 C   0  0  0  0  0  0  0  0  0  0  0  0
    2.8940   -4.7550    0.5440 C   0  0  0  0  0  0  0  0  0  0  0  0
    3.0680   -5.8970    1.3370 C   0  0  0  0  0  0  0  0  0  0  0  0
    2.2970   -6.0870    2.4860 C   0  0  0  0  0  0  0  0  0  0  0  0
    1.3390   -5.1340    2.8320 C   0  0  0  0  0  0  0  0  0  0  0  0
    1.1690   -3.9950    2.0400 C   0  0  0  0  0  0  0  0  0  0  0  0
    1.9600   -3.7690    0.9040 C   0  0  0  0  0  0  0  0  0  0  0  0
    0.0470    1.8820   -1.2530 H   0  0  0  0  0  0  0  0  0  0  0  0
   -1.3430    0.8110   -1.5710 H   0  0  0  0  0  0  0  0  0  0  0  0
    0.2910    0.1410   -1.3890 H   0  0  0  0  0  0  0  0  0  0  0  0
   -2.4410    2.0830    0.2970 H   0  0  0  0  0  0  0  0  0  0  0  0
   -0.9690    2.9660    0.7480 H   0  0  0  0  0  0  0  0  0  0  0  0
   -1.8510    2.0350    1.9690 H   0  0  0  0  0  0  0  0  0  0  0  0
    1.1960    1.7370    1.3080 H   0  0  0  0  0  0  0  0  0  0  0  0
    1.0300   -0.1660    3.3000 H   0  0  0  0  0  0  0  0  0  0  0  0
   -0.0210    1.2660    3.3560 H   0  0  0  0  0  0  0  0  0  0  0  0
   -1.9050   -0.0660    3.0540 H   0  0  0  0  0  0  0  0  0  0  0  0
   -0.9050   -1.5260    2.9810 H   0  0  0  0  0  0  0  0  0  0  0  0
   -2.8200   -0.8710   -0.4680 H   0  0  0  0  0  0  0  0  0  0  0  0
   -3.3770   -0.0290    1.0060 H   0  0  0  0  0  0  0  0  0  0  0  0
   -3.0550   -1.7720    1.0570 H   0  0  0  0  0  0  0  0  0  0  0  0
    2.4910   -1.6210   -1.6870 H   0  0  0  0  0  0  0  0  0  0  0  0
    4.0930   -3.3900   -2.3440 H   0  0  0  0  0  0  0  0  0  0  0  0
    4.3830   -5.3770   -0.8990 H   0  0  0  0  0  0  0  0  0  0  0  0
    3.8030   -6.6480    1.0680 H   0  0  0  0  0  0  0  0  0  0  0  0
    2.4420   -6.9680    3.1050 H   0  0  0  0  0  0  0  0  0  0  0  0
    0.7270   -5.2790    3.7180 H   0  0  0  0  0  0  0  0  0  0  0  0
    0.4060   -3.2930    2.3380 H   0  0  0  0  0  0  0  0  0  0  0  0
  1 24  1  0  0  0  0
  1 25  1  0  0  0  0
  1 26  1  0  0  0  0
  1  2  1  0  0  0  0
  2  3  1  0  0  0  0
  3 27  1  0  0  0  0
  3 28  1  0  0  0  0
  3 29  1  0  0  0  0
  2  4  1  0  0  0  0
  4 30  1  0  0  0  0
  4  5  1  0  0  0  0
  5 31  1  0  0  0  0
  5 32  1  0  0  0  0
  5  6  1  0  0  0  0
  6 33  1  0  0  0  0
  6 34  1  0  0  0  0
  6  7  1  0  0  0  0
  7  2  1  0  0  0  0
  7  8  1  0  0  0  0
  8 35  1  0  0  0  0
  8 36  1  0  0  0  0
  8 37  1  0  0  0  0
  7  9  1  0  0  0  0
  9 10  2  0  0  0  0
  9 11  1  0  0  0  0
 11 12  1  0  0  0  0
 12  4  1  0  0  0  0
 12 13  2  0  0  0  0
 11 14  1  0  0  0  0
 14 15  2  0  0  0  0
 15 38  1  0  0  0  0
 15 16  1  0  0  0  0
 16 39  1  0  0  0  0
 16 17  2  0  0  0  0
 17 40  1  0  0  0  0
 17 18  1  0  0  0  0
 18 19  1  0  0  0  0
 19 41  1  0  0  0  0
 19 20  2  0  0  0  0
 20 42  1  0  0  0  0
 20 21  1  0  0  0  0
 21 43  1  0  0  0  0
 21 22  2  0  0  0  0
 22 44  1  0  0  0  0
 22 23  1  0  0  0  0
 23 14  1  0  0  0  0
 23 18  2  0  0  0  0
M  END
$$$$
ZINC02551824_000
  -MTS-   02131516503D 0   0.00000     0.00000     0

 32 35  0  0  0  0  0  0  0  0999 V2000
    0.7650   -1.7820    3.4590 Cl  0  0  0  0  0  0  0  0  0  0  0  0
    1.2650   -3.0970    2.4090 C   0  0  0  0  0  0  0  0  0  0  0  0
    1.9250   -2.7940    1.2130 C   0  0  0  0  0  0  0  0  0  0  0  0
    2.2800   -1.3770    0.7640 C   0  0  0  0  0  0  0  0  0  0  0  0
    0.9750   -0.5930    0.5640 C   0  0  0  0  0  0  0  0  0  0  0  0
   -0.0210   -1.0450   -0.3100 C   0  0  0  0  0  0  0  0  0  0  0  0
   -1.2100   -0.3230   -0.4590 C   0  0  0  0  0  0  0  0  0  0  0  0
   -1.4030    0.8640    0.2550 C   0  0  0  0  0  0  0  0  0  0  0  0
   -0.4060    1.3260    1.1170 C   0  0  0  0  0  0  0  0  0  0  0  0
    0.7780    0.5990    1.2700 C   0  0  0  0  0  0  0  0  0  0  0  0
    2.2670   -3.8640    0.3920 C   0  0  0  0  0  0  0  0  0  0  0  0
    2.9070   -3.8180   -0.7860 N   0  0  0  0  0  0  0  0  0  0  0  0
    2.9810   -5.0890   -1.1840 N   0  0  0  0  0  0  0  0  0  0  0  0
    2.4190   -5.9000   -0.2860 N   0  0  0  0  0  0  0  0  0  0  0  0
    1.9760   -5.1310    0.7050 N   0  0  0  0  0  0  0  0  0  0  0  0
    1.3570   -5.4540    1.8580 C   0  0  0  0  0  0  0  0  0  0  0  0
    1.0730   -6.7920    2.1420 C   0  0  0  0  0  0  0  0  0  0  0  0
    0.4580   -7.1360    3.3480 C   0  0  0  0  0  0  0  0  0  0  0  0
    0.1410   -6.1340    4.2700 C   0  0  0  0  0  0  0  0  0  0  0  0
    0.4140   -4.7940    3.9750 C   0  0  0  0  0  0  0  0  0  0  0  0
    1.0080   -4.4350    2.7560 C   0  0  0  0  0  0  0  0  0  0  0  0
    2.8330   -1.3970   -0.1870 H   0  0  0  0  0  0  0  0  0  0  0  0
    2.9330   -0.8890    1.5040 H   0  0  0  0  0  0  0  0  0  0  0  0
    0.1240   -1.9580   -0.8790 H   0  0  0  0  0  0  0  0  0  0  0  0
   -1.9830   -0.6840   -1.1300 H   0  0  0  0  0  0  0  0  0  0  0  0
   -2.3250    1.4260    0.1390 H   0  0  0  0  0  0  0  0  0  0  0  0
   -0.5450    2.2510    1.6700 H   0  0  0  0  0  0  0  0  0  0  0  0
    1.5530    0.9660    1.9410 H   0  0  0  0  0  0  0  0  0  0  0  0
    1.3360   -7.5540    1.4140 H   0  0  0  0  0  0  0  0  0  0  0  0
    0.2290   -8.1760    3.5660 H   0  0  0  0  0  0  0  0  0  0  0  0
   -0.3200   -6.4000    5.2170 H   0  0  0  0  0  0  0  0  0  0  0  0
    0.1590   -4.0390    4.7110 H   0  0  0  0  0  0  0  0  0  0  0  0
  1  2  1  0  0  0  0
  2  3  2  0  0  0  0
  3  4  1  0  0  0  0
  4 22  1  0  0  0  0
  4 23  1  0  0  0  0
  4  5  1  0  0  0  0
  5  6  2  0  0  0  0
  6 24  1  0  0  0  0
  6  7  1  0  0  0  0
  7 25  1  0  0  0  0
  7  8  2  0  0  0  0
  8 26  1  0  0  0  0
  8  9  1  0  0  0  0
  9 27  1  0  0  0  0
  9 10  2  0  0  0  0
 10  5  1  0  0  0  0
 10 28  1  0  0  0  0
  3 11  1  0  0  0  0
 11 12  2  0  0  0  0
 12 13  1  0  0  0  0
 13 14  2  0  0  0  0
 14 15  1  0  0  0  0
 15 11  1  0  0  0  0
 15 16  1  0  0  0  0
 16 17  1  0  0  0  0
 17 29  1  0  0  0  0
 17 18  2  0  0  0  0
 18 30  1  0  0  0  0
 18 19  1  0  0  0  0
 19 31  1  0  0  0  0
 19 20  2  0  0  0  0
 20 32  1  0  0  0  0
 20 21  1  0  0  0  0
 21  2  1  0  0  0  0
 21 16  2  0  0  0  0
M  END
$$$$
ZINC02599743_000
  -MTS-   02131516503D 0   0.00000     0.00000     0

 57 60  0  0  0  0  0  0  0  0999 V2000
   -4.9280   -6.5280    2.1040 C   0  0  0  0  0  0  0  0  0  0  0  0
   -3.9760   -5.6300    2.6900 O   0  0  0  0  0  0  0  0  0  0  0  0
   -2.6880   -5.4440    2.1590 C   0  0  0  0  0  0  0  0  0  0  0  0
   -2.4900   -5.0810    0.8190 C   0  0  0  0  0  0  0  0  0  0  0  0
   -1.1960   -4.8700    0.3340 C   0  0  0  0  0  0  0  0  0  0  0  0
   -0.1000   -4.9910    1.1880 C   0  0  0  0  0  0  0  0  0  0  0  0
   -0.2880   -5.4240    2.5020 C   0  0  0  0  0  0  0  0  0  0  0  0
   -1.5820   -5.6300    3.0000 C   0  0  0  0  0  0  0  0  0  0  0  0
   -1.8050   -6.0180    4.3310 O   0  0  0  0  0  0  0  0  0  0  0  0
   -1.3600   -5.2280    5.4430 C   0  0  0  0  0  0  0  0  0  0  0  0
    1.2520   -4.6490    0.6850 C   0  0  0  0  0  0  0  0  0  0  0  0
    1.9880   -5.3620   -0.1910 N   0  0  0  0  0  0  0  0  0  0  0  0
    3.1430   -4.7060   -0.4110 C   0  0  0  0  0  0  0  0  0  0  0  0
    3.1270   -3.5830    0.3190 N   0  0  0  0  0  0  0  0  0  0  0  0
    4.1210   -2.6720    0.2690 C   0  0  0  0  0  0  0  0  0  0  0  0
    5.2460   -2.9650   -0.5140 C   0  0  0  0  0  0  0  0  0  0  0  0
    5.2970   -4.1520   -1.2590 C   0  0  0  0  0  0  0  0  0  0  0  0
    4.2180   -5.0460   -1.2290 C   0  0  0  0  0  0  0  0  0  0  0  0
    4.1630   -6.3440   -2.0310 C   0  0  0  0  0  0  0  0  0  0  0  0
    1.9840   -3.5100    1.0220 C   0  0  0  0  0  0  0  0  0  0  0  0
    1.5880   -2.3900    1.9720 C   0  0  0  0  0  0  0  0  0  0  0  0
    0.9650   -1.2500    1.2510 N   0  0  0  0  0  0  0  0  0  0  0  0
   -0.3100   -1.6380    0.5950 C   0  0  0  0  0  0  0  0  0  0  0  0
   -0.8710   -0.4600   -0.2390 C   0  0  0  0  0  0  0  0  0  0  0  0
   -1.0380    0.7940    0.6520 C   0  0  0  0  0  0  0  0  0  0  0  0
    0.3290    1.1580    1.2800 C   0  0  0  0  0  0  0  0  0  0  0  0
    0.8610   -0.0410    2.1020 C   0  0  0  0  0  0  0  0  0  0  0  0
   -1.5670    1.9500   -0.1620 C   0  0  0  0  0  0  0  0  0  0  0  0
   -2.8730    2.1800   -0.1170 O   0  0  0  0  0  0  0  0  0  0  0  0
   -0.8540    2.6680   -0.8420 O   0  0  0  0  0  0  0  0  0  0  0  0
   -5.8380   -6.5010    2.7220 H   0  0  0  0  0  0  0  0  0  0  0  0
   -5.1920   -6.2110    1.0840 H   0  0  0  0  0  0  0  0  0  0  0  0
   -4.5420   -7.5590    2.0970 H   0  0  0  0  0  0  0  0  0  0  0  0
   -3.3170   -4.9560    0.1330 H   0  0  0  0  0  0  0  0  0  0  0  0
   -1.0110   -4.6110   -0.7040 H   0  0  0  0  0  0  0  0  0  0  0  0
    0.5960   -5.5900    3.1000 H   0  0  0  0  0  0  0  0  0  0  0  0
   -1.6640   -5.7470    6.3640 H   0  0  0  0  0  0  0  0  0  0  0  0
   -0.2630   -5.1300    5.4450 H   0  0  0  0  0  0  0  0  0  0  0  0
   -1.8310   -4.2330    5.4330 H   0  0  0  0  0  0  0  0  0  0  0  0
    4.0440   -1.7370    0.8150 H   0  0  0  0  0  0  0  0  0  0  0  0
    6.0770   -2.2680   -0.5430 H   0  0  0  0  0  0  0  0  0  0  0  0
    6.1690   -4.3790   -1.8640 H   0  0  0  0  0  0  0  0  0  0  0  0
    3.7250   -6.1320   -3.0180 H   0  0  0  0  0  0  0  0  0  0  0  0
    3.5480   -7.1000   -1.5210 H   0  0  0  0  0  0  0  0  0  0  0  0
    5.1770   -6.7500   -2.1670 H   0  0  0  0  0  0  0  0  0  0  0  0
    2.5030   -2.0630    2.4870 H   0  0  0  0  0  0  0  0  0  0  0  0
    0.8920   -2.7830    2.7290 H   0  0  0  0  0  0  0  0  0  0  0  0
   -1.0460   -1.9410    1.3580 H   0  0  0  0  0  0  0  0  0  0  0  0
   -0.1710   -2.4780   -0.1030 H   0  0  0  0  0  0  0  0  0  0  0  0
   -0.1710   -0.2370   -1.0610 H   0  0  0  0  0  0  0  0  0  0  0  0
   -1.8440   -0.7360   -0.6790 H   0  0  0  0  0  0  0  0  0  0  0  0
   -1.7540    0.5640    1.4600 H   0  0  0  0  0  0  0  0  0  0  0  0
    1.0520    1.3990    0.4840 H   0  0  0  0  0  0  0  0  0  0  0  0
    0.2190    2.0430    1.9290 H   0  0  0  0  0  0  0  0  0  0  0  0
    0.1880   -0.2330    2.9540 H   0  0  0  0  0  0  0  0  0  0  0  0
    1.8550    0.2240    2.4990 H   0  0  0  0  0  0  0  0  0  0  0  0
   -3.0370    2.9280   -0.6780 H   0  0  0  0  0  0  0  0  0  0  0  0
  1 31  1  0  0  0  0
  1 32  1  0  0  0  0
  1 33  1  0  0  0  0
  1  2  1  0  0  0  0
  2  3  1  0  0  0  0
  3  4  2  0  0  0  0
  4 34  1  0  0  0  0
  4  5  1  0  0  0  0
  5 35  1  0  0  0  0
  5  6  2  0  0  0  0
  6  7  1  0  0  0  0
  7 36  1  0  0  0  0
  7  8  2  0  0  0  0
  8  3  1  0  0  0  0
  8  9  1  0  0  0  0
  9 10  1  0  0  0  0
 10 37  1  0  0  0  0
 10 38  1  0  0  0  0
 10 39  1  0  0  0  0
  6 11  1  0  0  0  0
 11 12  1  0  0  0  0
 12 13  2  0  0  0  0
 13 14  1  0  0  0  0
 14 15  1  0  0  0  0
 15 40  1  0  0  0  0
 15 16  2  0  0  0  0
 16 41  1  0  0  0  0
 16 17  1  0  0  0  0
 17 42  1  0  0  0  0
 17 18  2  0  0  0  0
 18 13  1  0  0  0  0
 18 19  1  0  0  0  0
 19 43  1  0  0  0  0
 19 44  1  0  0  0  0
 19 45  1  0  0  0  0
 14 20  1  0  0  0  0
 20 11  2  0  0  0  0
 20 21  1  0  0  0  0
 21 46  1  0  0  0  0
 21 47  1  0  0  0  0
 21 22  1  0  0  0  0
 22 23  1  0  0  0  0
 23 48  1  0  0  0  0
 23 49  1  0  0  0  0
 23 24  1  0  0  0  0
 24 50  1  0  0  0  0
 24 51  1  0  0  0  0
 24 25  1  0  0  0  0
 25 52  1  0  0  0  0
 25 26  1  0  0  0  0
 26 53  1  0  0  0  0
 26 54  1  0  0  0  0
 26 27  1  0  0  0  0
 27 22  1  0  0  0  0
 27 55  1  0  0  0  0
 27 56  1  0  0  0  0
 25 28  1  0  0  0  0
 28 29  1  0  0  0  0
 29 57  1  0  0  0  0
 28 30  2  0  0  0  0
M  END
$$$$
ZINC02660981_000
  -MTS-   02131516503D 0   0.00000     0.00000     0

 35 36  0  0  1  0  0  0  0  0999 V2000
    1.8010    0.8020    1.0360 O   0  0  0  0  0  0  0  0  0  0  0  0
    1.2460    0.1690   -0.1440 C   0  0  2  0  0  0  0  0  0  0  0  0
   -0.3170    0.1680   -0.1520 C   0  0  0  0  0  0  0  0  0  0  0  0
   -0.9400    1.5110   -0.0440 N   0  0  0  0  0  0  0  0  0  0  0  0
   -2.4080    1.4970   -0.0830 C   0  0  0  0  0  0  0  0  0  0  0  0
   -3.0340    1.3660    1.3170 C   0  0  0  0  0  0  0  0  0  0  0  0
   -2.9910    2.7390    0.6130 C   0  0  0  0  0  0  0  0  0  0  0  0
    1.7910   -1.2840   -0.2560 C   0  0  0  0  0  0  0  0  0  0  0  0
    3.2120   -1.2440    0.0040 O   0  0  0  0  0  0  0  0  0  0  0  0
    3.5900   -1.9270    1.2160 C   0  0  0  0  0  0  0  0  0  0  0  0
    3.4210   -3.4260    0.9550 C   0  0  0  0  0  0  0  0  0  0  0  0
    3.8690   -4.0140   -0.2350 C   0  0  0  0  0  0  0  0  0  0  0  0
    3.6610   -5.3780   -0.4680 C   0  0  0  0  0  0  0  0  0  0  0  0
    3.0270   -6.1670    0.4960 C   0  0  0  0  0  0  0  0  0  0  0  0
    2.6080   -5.5870    1.6960 C   0  0  0  0  0  0  0  0  0  0  0  0
    2.8080   -4.2240    1.9250 C   0  0  0  0  0  0  0  0  0  0  0  0
    2.4060   -3.6890    3.0750 F   0  0  0  0  0  0  0  0  0  0  0  0
    1.2240    1.5050    1.3310 H   0  0  0  0  0  0  0  0  0  0  0  0
    1.5880    0.7250   -1.0350 H   0  0  0  0  0  0  0  0  0  0  0  0
   -0.6650   -0.4460    0.6920 H   0  0  0  0  0  0  0  0  0  0  0  0
   -0.6720   -0.2990   -1.0860 H   0  0  0  0  0  0  0  0  0  0  0  0
   -0.5540    2.1870   -0.7940 H   0  0  0  0  0  0  0  0  0  0  0  0
   -2.9830    1.0990   -0.9390 H   0  0  0  0  0  0  0  0  0  0  0  0
   -3.9940    0.8300    1.3640 H   0  0  0  0  0  0  0  0  0  0  0  0
   -2.3050    1.1680    2.1180 H   0  0  0  0  0  0  0  0  0  0  0  0
   -3.9340    3.1360    0.2080 H   0  0  0  0  0  0  0  0  0  0  0  0
   -2.2530    3.4670    0.9860 H   0  0  0  0  0  0  0  0  0  0  0  0
    1.5960   -1.6910   -1.2620 H   0  0  0  0  0  0  0  0  0  0  0  0
    1.2820   -1.9100    0.4930 H   0  0  0  0  0  0  0  0  0  0  0  0
    2.9380   -1.6260    2.0520 H   0  0  0  0  0  0  0  0  0  0  0  0
    4.6310   -1.7000    1.4930 H   0  0  0  0  0  0  0  0  0  0  0  0
    4.3830   -3.4150   -0.9820 H   0  0  0  0  0  0  0  0  0  0  0  0
    3.9950   -5.8260   -1.4010 H   0  0  0  0  0  0  0  0  0  0  0  0
    2.8620   -7.2260    0.3130 H   0  0  0  0  0  0  0  0  0  0  0  0
    2.1240   -6.1850    2.4610 H   0  0  0  0  0  0  0  0  0  0  0  0
  1 18  1  0  0  0  0
  1  2  1  0  0  0  0
  2 19  1  0  0  0  0
  2  3  1  0  0  0  0
  3 20  1  0  0  0  0
  3 21  1  0  0  0  0
  3  4  1  0  0  0  0
  4 22  1  0  0  0  0
  4  5  1  0  0  0  0
  5 23  1  0  0  0  0
  5  6  1  0  0  0  0
  6 24  1  0  0  0  0
  6 25  1  0  0  0  0
  6  7  1  0  0  0  0
  7  5  1  0  0  0  0
  7 26  1  0  0  0  0
  7 27  1  0  0  0  0
  2  8  1  0  0  0  0
  8 28  1  0  0  0  0
  8 29  1  0  0  0  0
  8  9  1  0  0  0  0
  9 10  1  0  0  0  0
 10 30  1  0  0  0  0
 10 31  1  0  0  0  0
 10 11  1  0  0  0  0
 11 12  2  0  0  0  0
 12 32  1  0  0  0  0
 12 13  1  0  0  0  0
 13 33  1  0  0  0  0
 13 14  2  0  0  0  0
 14 34  1  0  0  0  0
 14 15  1  0  0  0  0
 15 35  1  0  0  0  0
 15 16  2  0  0  0  0
 16 11  1  0  0  0  0
 16 17  1  0  0  0  0
M  END
$$$$
ZINC02809545_000
  -MTS-   02131516503D 0   0.00000     0.00000     0

 40 44  0  0  0  0  0  0  0  0999 V2000
   -2.2450    2.3930    4.6670 F   0  0  0  0  0  0  0  0  0  0  0  0
   -1.7000    2.0980    3.4910 C   0  0  0  0  0  0  0  0  0  0  0  0
   -0.4150    1.5540    3.4300 C   0  0  0  0  0  0  0  0  0  0  0  0
    0.1570    1.2340    2.1960 C   0  0  0  0  0  0  0  0  0  0  0  0
   -0.5520    1.4680    1.0110 C   0  0  0  0  0  0  0  0  0  0  0  0
    0.1050    1.0900   -0.3270 C   0  0  0  0  0  0  0  0  0  0  0  0
    0.9020   -0.1240   -0.2150 N   0  0  0  0  0  0  0  0  0  0  0  0
    2.3680   -0.1990    0.0050 C   0  0  0  0  0  0  0  0  0  0  0  0
    2.6100   -1.5210    0.0410 N   0  0  0  0  0  0  0  0  0  0  0  0
    1.4750   -2.2370   -0.1050 C   0  0  0  0  0  0  0  0  0  0  0  0
    0.3600   -1.5110   -0.3130 N   0  0  0  0  0  0  0  0  0  0  0  0
    1.4580   -3.6390   -0.0270 N   0  0  0  0  0  0  0  0  0  0  0  0
    0.4290   -4.3340    0.4440 C   0  0  0  0  0  0  0  0  0  0  0  0
   -0.6010   -3.8970    0.9190 O   0  0  0  0  0  0  0  0  0  0  0  0
    0.6970   -5.8020    0.3370 C   0  0  2  0  0  0  0  0  0  0  0  0
    0.8660   -6.5310    1.6900 C   0  0  2  0  0  0  0  0  0  0  0  0
    1.6570   -5.7000    2.7330 C   0  0  0  0  0  0  0  0  0  0  0  0
    3.0900   -5.6990    2.1380 C   0  0  0  0  0  0  0  0  0  0  0  0
    2.9160   -6.5650    0.8640 C   0  0  1  0  0  0  0  0  0  0  0  0
    1.8890   -7.4530    1.3100 O   0  0  0  0  0  0  0  0  0  0  0  0
    2.1230   -5.8510   -0.2520 C   0  0  2  0  0  0  0  0  0  0  0  0
    2.4630   -4.4070   -0.4390 C   0  0  0  0  0  0  0  0  0  0  0  0
    3.5200   -4.0540   -0.9200 O   0  0  0  0  0  0  0  0  0  0  0  0
   -1.8360    2.0310    1.0760 C   0  0  0  0  0  0  0  0  0  0  0  0
   -2.7580    2.3700   -0.3730 Cl  0  0  0  0  0  0  0  0  0  0  0  0
   -2.4080    2.3320    2.3130 C   0  0  0  0  0  0  0  0  0  0  0  0
    0.1280    1.3840    4.3550 H   0  0  0  0  0  0  0  0  0  0  0  0
    1.1560    0.8040    2.1700 H   0  0  0  0  0  0  0  0  0  0  0  0
   -0.6180    0.9550   -1.1410 H   0  0  0  0  0  0  0  0  0  0  0  0
    0.7810    1.9060   -0.6260 H   0  0  0  0  0  0  0  0  0  0  0  0
    3.0830    0.6090    0.1090 H   0  0  0  0  0  0  0  0  0  0  0  0
   -0.0350   -6.3060   -0.3170 H   0  0  0  0  0  0  0  0  0  0  0  0
   -0.0630   -6.9800    2.0820 H   0  0  0  0  0  0  0  0  0  0  0  0
    1.2440   -4.6910    2.8880 H   0  0  0  0  0  0  0  0  0  0  0  0
    1.6370   -6.2330    3.7000 H   0  0  0  0  0  0  0  0  0  0  0  0
    3.7920   -6.2040    2.8270 H   0  0  0  0  0  0  0  0  0  0  0  0
    3.4760   -4.6910    1.9180 H   0  0  0  0  0  0  0  0  0  0  0  0
    3.8430   -7.0460    0.5140 H   0  0  0  0  0  0  0  0  0  0  0  0
    2.1570   -6.4100   -1.2030 H   0  0  0  0  0  0  0  0  0  0  0  0
   -3.4050    2.7550    2.3650 H   0  0  0  0  0  0  0  0  0  0  0  0
  1  2  1  0  0  0  0
  2  3  2  0  0  0  0
  3 27  1  0  0  0  0
  3  4  1  0  0  0  0
  4 28  1  0  0  0  0
  4  5  2  0  0  0  0
  5  6  1  0  0  0  0
  6 29  1  0  0  0  0
  6 30  1  0  0  0  0
  6  7  1  0  0  0  0
  7  8  1  0  0  0  0
  8 31  1  0  0  0  0
  8  9  2  0  0  0  0
  9 10  1  0  0  0  0
 10 11  2  0  0  0  0
 11  7  1  0  0  0  0
 10 12  1  0  0  0  0
 12 13  1  0  0  0  0
 13 14  2  0  0  0  0
 13 15  1  0  0  0  0
 15 32  1  0  0  0  0
 15 16  1  0  0  0  0
 16 33  1  0  0  0  0
 16 17  1  0  0  0  0
 17 34  1  0  0  0  0
 17 35  1  0  0  0  0
 17 18  1  0  0  0  0
 18 36  1  0  0  0  0
 18 37  1  0  0  0  0
 18 19  1  0  0  0  0
 19 38  1  0  0  0  0
 19 20  1  0  0  0  0
 20 16  1  0  0  0  0
 19 21  1  0  0  0  0
 21 15  1  0  0  0  0
 21 39  1  0  0  0  0
 21 22  1  0  0  0  0
 22 12  1  0  0  0  0
 22 23  2  0  0  0  0
  5 24  1  0  0  0  0
 24 25  1  0  0  0  0
 24 26  2  0  0  0  0
 26  2  1  0  0  0  0
 26 40  1  0  0  0  0
M  END
$$$$
ZINC02861858_000
  -MTS-   02131516503D 0   0.00000     0.00000     0

 50 52  0  0  0  0  0  0  0  0999 V2000
    4.5370   -3.9570   -0.7990 C   0  0  0  0  0  0  0  0  0  0  0  0
    3.4020   -4.9230   -0.3420 C   0  0  0  0  0  0  0  0  0  0  0  0
    3.9610   -6.3400   -0.0500 C   0  0  0  0  0  0  0  0  0  0  0  0
    2.5450   -4.4810    0.7740 N   0  0  0  0  0  0  0  0  0  0  0  0
    2.9490   -3.3620    1.6440 C   0  0  0  0  0  0  0  0  0  0  0  0
    2.5180   -1.9960    1.0890 C   0  0  0  0  0  0  0  0  0  0  0  0
    3.3930   -1.0920    0.4780 O   0  0  0  0  0  0  0  0  0  0  0  0
    2.5170   -0.0390    0.1250 N   0  0  0  0  0  0  0  0  0  0  0  0
    1.2530   -0.3370    0.4840 C   0  0  0  0  0  0  0  0  0  0  0  0
    1.2650   -1.5130    1.1280 N   0  0  0  0  0  0  0  0  0  0  0  0
    0.0440    0.4760    0.2030 C   0  0  0  0  0  0  0  0  0  0  0  0
   -0.1080    1.7520    0.7580 C   0  0  0  0  0  0  0  0  0  0  0  0
   -1.2720    2.4880    0.5150 C   0  0  0  0  0  0  0  0  0  0  0  0
   -2.2790    1.9550   -0.2960 C   0  0  0  0  0  0  0  0  0  0  0  0
   -2.1180    0.6920   -0.8740 C   0  0  0  0  0  0  0  0  0  0  0  0
   -0.9580   -0.0450   -0.6240 C   0  0  0  0  0  0  0  0  0  0  0  0
    1.3140   -5.0520    0.9260 C   0  0  0  0  0  0  0  0  0  0  0  0
    0.9230   -5.8280    0.0730 O   0  0  0  0  0  0  0  0  0  0  0  0
    0.3650   -4.7850    2.0910 C   0  0  0  0  0  0  0  0  0  0  0  0
   -0.8760   -5.5220    2.0330 O   0  0  0  0  0  0  0  0  0  0  0  0
   -1.8700   -5.4020    3.0150 C   0  0  0  0  0  0  0  0  0  0  0  0
   -1.6470   -5.7530    4.3540 C   0  0  0  0  0  0  0  0  0  0  0  0
   -2.6700   -5.6180    5.2990 C   0  0  0  0  0  0  0  0  0  0  0  0
   -3.9170   -5.1180    4.9180 C   0  0  0  0  0  0  0  0  0  0  0  0
   -5.2610   -4.9120    6.1730 Br  0  0  0  0  0  0  0  0  0  0  0  0
   -4.1460   -4.7720    3.5840 C   0  0  0  0  0  0  0  0  0  0  0  0
   -3.1250   -4.9150    2.6360 C   0  0  0  0  0  0  0  0  0  0  0  0
   -3.3510   -4.5440    1.1640 C   0  0  0  0  0  0  0  0  0  0  0  0
    4.8470   -4.1780   -1.8340 H   0  0  0  0  0  0  0  0  0  0  0  0
    4.1740   -2.9180   -0.7600 H   0  0  0  0  0  0  0  0  0  0  0  0
    5.4410   -4.0450   -0.1780 H   0  0  0  0  0  0  0  0  0  0  0  0
    2.7630   -5.0130   -1.2370 H   0  0  0  0  0  0  0  0  0  0  0  0
    4.5580   -6.7050   -0.9000 H   0  0  0  0  0  0  0  0  0  0  0  0
    3.1350   -7.0470    0.1210 H   0  0  0  0  0  0  0  0  0  0  0  0
    4.5960   -6.3170    0.8480 H   0  0  0  0  0  0  0  0  0  0  0  0
    2.5620   -3.4690    2.6670 H   0  0  0  0  0  0  0  0  0  0  0  0
    4.0430   -3.2990    1.7430 H   0  0  0  0  0  0  0  0  0  0  0  0
    0.6800    2.1680    1.3780 H   0  0  0  0  0  0  0  0  0  0  0  0
   -1.3960    3.4730    0.9560 H   0  0  0  0  0  0  0  0  0  0  0  0
   -3.1880    2.5220   -0.4780 H   0  0  0  0  0  0  0  0  0  0  0  0
   -2.8940    0.2840   -1.5160 H   0  0  0  0  0  0  0  0  0  0  0  0
   -0.8290   -1.0260   -1.0720 H   0  0  0  0  0  0  0  0  0  0  0  0
    0.8560   -5.0930    3.0240 H   0  0  0  0  0  0  0  0  0  0  0  0
    0.1140   -3.7180    2.1090 H   0  0  0  0  0  0  0  0  0  0  0  0
   -0.6920   -6.1330    4.6900 H   0  0  0  0  0  0  0  0  0  0  0  0
   -2.5010   -5.9000    6.3340 H   0  0  0  0  0  0  0  0  0  0  0  0
   -5.1210   -4.3930    3.2990 H   0  0  0  0  0  0  0  0  0  0  0  0
   -3.1740   -5.4270    0.5330 H   0  0  0  0  0  0  0  0  0  0  0  0
   -2.6510   -3.7470    0.8720 H   0  0  0  0  0  0  0  0  0  0  0  0
   -4.3780   -4.1900    0.9880 H   0  0  0  0  0  0  0  0  0  0  0  0
  1 29  1  0  0  0  0
  1 30  1  0  0  0  0
  1 31  1  0  0  0  0
  1  2  1  0  0  0  0
  2 32  1  0  0  0  0
  2  3  1  0  0  0  0
  3 33  1  0  0  0  0
  3 34  1  0  0  0  0
  3 35  1  0  0  0  0
  2  4  1  0  0  0  0
  4  5  1  0  0  0  0
  5 36  1  0  0  0  0
  5 37  1  0  0  0  0
  5  6  1  0  0  0  0
  6  7  1  0  0  0  0
  7  8  1  0  0  0  0
  8  9  2  0  0  0  0
  9 10  1  0  0  0  0
 10  6  2  0  0  0  0
  9 11  1  0  0  0  0
 11 12  2  0  0  0  0
 12 38  1  0  0  0  0
 12 13  1  0  0  0  0
 13 39  1  0  0  0  0
 13 14  2  0  0  0  0
 14 40  1  0  0  0  0
 14 15  1  0  0  0  0
 15 41  1  0  0  0  0
 15 16  2  0  0  0  0
 16 11  1  0  0  0  0
 16 42  1  0  0  0  0
  4 17  1  0  0  0  0
 17 18  2  0  0  0  0
 17 19  1  0  0  0  0
 19 43  1  0  0  0  0
 19 44  1  0  0  0  0
 19 20  1  0  0  0  0
 20 21  1  0  0  0  0
 21 22  2  0  0  0  0
 22 45  1  0  0  0  0
 22 23  1  0  0  0  0
 23 46  1  0  0  0  0
 23 24  2  0  0  0  0
 24 25  1  0  0  0  0
 24 26  1  0  0  0  0
 26 47  1  0  0  0  0
 26 27  2  0  0  0  0
 27 21  1  0  0  0  0
 27 28  1  0  0  0  0
 28 48  1  0  0  0  0
 28 49  1  0  0  0  0
 28 50  1  0  0  0  0
M  END
$$$$
ZINC02969902_000
  -MTS-   02131516503D 0   0.00000     0.00000     0

 38 40  0  0  0  0  0  0  0  0999 V2000
   -4.3300    5.6800    6.5500 C   0  0  0  0  0  0  0  0  0  0  0  0
   -3.3770    4.6620    6.1970 O   0  0  0  0  0  0  0  0  0  0  0  0
   -3.5050    4.2370    4.9340 C   0  0  0  0  0  0  0  0  0  0  0  0
   -4.3650    4.7020    4.2020 O   0  0  0  0  0  0  0  0  0  0  0  0
   -2.5710    3.1660    4.4030 C   0  0  0  0  0  0  0  0  0  0  0  0
   -1.5780    2.6200    5.2270 C   0  0  0  0  0  0  0  0  0  0  0  0
   -0.7100    1.6380    4.7390 C   0  0  0  0  0  0  0  0  0  0  0  0
   -0.8410    1.2000    3.4170 C   0  0  0  0  0  0  0  0  0  0  0  0
    0.0490    0.1520    2.7930 C   0  0  0  0  0  0  0  0  0  0  0  0
    0.9310   -0.3370    3.4790 O   0  0  0  0  0  0  0  0  0  0  0  0
   -0.1360   -0.2210    1.5160 N   0  0  0  0  0  0  0  0  0  0  0  0
   -1.1120    0.3250    0.7680 C   0  0  0  0  0  0  0  0  0  0  0  0
   -1.3390   -0.1570   -0.8560 S   0  0  0  0  0  0  0  0  0  0  0  0
   -1.9430    1.2640    1.2590 N   0  0  0  0  0  0  0  0  0  0  0  0
   -1.8290    1.7300    2.5920 C   0  0  0  0  0  0  0  0  0  0  0  0
   -2.6930    2.7120    3.0830 C   0  0  0  0  0  0  0  0  0  0  0  0
    0.7170   -1.2010    0.9550 C   0  0  0  0  0  0  0  0  0  0  0  0
    1.9260   -0.8240    0.3700 C   0  0  0  0  0  0  0  0  0  0  0  0
    2.7590   -1.8000   -0.1880 C   0  0  0  0  0  0  0  0  0  0  0  0
    2.3960   -3.1490   -0.1670 C   0  0  0  0  0  0  0  0  0  0  0  0
    3.2670   -4.0720   -0.7510 O   0  0  0  0  0  0  0  0  0  0  0  0
    3.8900   -5.0990    0.0260 C   0  0  0  0  0  0  0  0  0  0  0  0
    4.6580   -5.8510   -0.8060 F   0  0  0  0  0  0  0  0  0  0  0  0
    4.6860   -4.5550    0.9870 F   0  0  0  0  0  0  0  0  0  0  0  0
    2.9530   -5.8990    0.6030 F   0  0  0  0  0  0  0  0  0  0  0  0
    1.1840   -3.5230    0.4320 C   0  0  0  0  0  0  0  0  0  0  0  0
    0.3490   -2.5470    0.9880 C   0  0  0  0  0  0  0  0  0  0  0  0
   -4.1410    5.9560    7.5980 H   0  0  0  0  0  0  0  0  0  0  0  0
   -4.2080    6.5830    5.9310 H   0  0  0  0  0  0  0  0  0  0  0  0
   -5.3660    5.3120    6.4750 H   0  0  0  0  0  0  0  0  0  0  0  0
   -1.4770    2.9610    6.2550 H   0  0  0  0  0  0  0  0  0  0  0  0
    0.0630    1.2120    5.3750 H   0  0  0  0  0  0  0  0  0  0  0  0
   -2.6420    1.6170    0.6370 H   0  0  0  0  0  0  0  0  0  0  0  0
   -3.4620    3.1280    2.4400 H   0  0  0  0  0  0  0  0  0  0  0  0
    2.2090    0.2230    0.3510 H   0  0  0  0  0  0  0  0  0  0  0  0
    3.7010   -1.5180   -0.6460 H   0  0  0  0  0  0  0  0  0  0  0  0
    0.8590   -4.5550    0.4850 H   0  0  0  0  0  0  0  0  0  0  0  0
   -0.5930   -2.8250    1.4490 H   0  0  0  0  0  0  0  0  0  0  0  0
  1 28  1  0  0  0  0
  1 29  1  0  0  0  0
  1 30  1  0  0  0  0
  1  2  1  0  0  0  0
  2  3  1  0  0  0  0
  3  4  2  0  0  0  0
  3  5  1  0  0  0  0
  5  6  1  0  0  0  0
  6 31  1  0  0  0  0
  6  7  2  0  0  0  0
  7 32  1  0  0  0  0
  7  8  1  0  0  0  0
  8  9  1  0  0  0  0
  9 10  2  0  0  0  0
  9 11  1  0  0  0  0
 11 12  1  0  0  0  0
 12 13  2  0  0  0  0
 12 14  1  0  0  0  0
 14 33  1  0  0  0  0
 14 15  1  0  0  0  0
 15  8  2  0  0  0  0
 15 16  1  0  0  0  0
 16  5  2  0  0  0  0
 16 34  1  0  0  0  0
 11 17  1  0  0  0  0
 17 18  2  0  0  0  0
 18 35  1  0  0  0  0
 18 19  1  0  0  0  0
 19 36  1  0  0  0  0
 19 20  2  0  0  0  0
 20 21  1  0  0  0  0
 21 22  1  0  0  0  0
 22 23  1  0  0  0  0
 22 24  1  0  0  0  0
 22 25  1  0  0  0  0
 20 26  1  0  0  0  0
 26 37  1  0  0  0  0
 26 27  2  0  0  0  0
 27 17  1  0  0  0  0
 27 38  1  0  0  0  0
M  END
$$$$
ZINC03319690_000
  -MTS-   02131516503D 0   0.00000     0.00000     0

 32 33  0  0  0  0  0  0  0  0999 V2000
    3.5650   -5.6120    0.8400 C   0  0  0  0  0  0  0  0  0  0  0  0
    2.5150   -4.5960    0.3710 C   0  0  0  0  0  0  0  0  0  0  0  0
    1.1500   -4.8880    0.4690 C   0  0  0  0  0  0  0  0  0  0  0  0
    0.1950   -3.9520    0.0600 C   0  0  0  0  0  0  0  0  0  0  0  0
    0.5900   -2.7240   -0.4810 C   0  0  0  0  0  0  0  0  0  0  0  0
   -0.4770   -1.7220   -0.9570 C   0  0  0  0  0  0  0  0  0  0  0  0
   -1.4740   -1.3620    0.1210 C   0  0  0  0  0  0  0  0  0  0  0  0
   -2.4790   -2.0460    0.2860 O   0  0  0  0  0  0  0  0  0  0  0  0
   -1.2770   -0.1580    1.0240 C   0  0  0  0  0  0  0  0  0  0  0  0
   -0.4980   -0.2140    2.1890 C   0  0  0  0  0  0  0  0  0  0  0  0
   -0.3650    0.9130    3.0060 C   0  0  0  0  0  0  0  0  0  0  0  0
   -0.9920    2.1110    2.6520 C   0  0  0  0  0  0  0  0  0  0  0  0
   -1.7540    2.1740    1.4820 C   0  0  0  0  0  0  0  0  0  0  0  0
   -1.9030    1.0480    0.6690 C   0  0  0  0  0  0  0  0  0  0  0  0
   -2.6540    1.1300   -0.4570 N   0  0  0  0  0  0  0  0  0  0  0  0
    1.9560   -2.4310   -0.5770 C   0  0  0  0  0  0  0  0  0  0  0  0
    2.9110   -3.3640   -0.1600 C   0  0  0  0  0  0  0  0  0  0  0  0
    3.8490   -6.2500   -0.0100 H   0  0  0  0  0  0  0  0  0  0  0  0
    3.1660   -6.2460    1.6470 H   0  0  0  0  0  0  0  0  0  0  0  0
    4.4620   -5.0980    1.2190 H   0  0  0  0  0  0  0  0  0  0  0  0
    0.8250   -5.8460    0.8650 H   0  0  0  0  0  0  0  0  0  0  0  0
   -0.8610   -4.1800    0.1690 H   0  0  0  0  0  0  0  0  0  0  0  0
   -1.0160   -2.1740   -1.8050 H   0  0  0  0  0  0  0  0  0  0  0  0
    0.0110   -0.8020   -1.3120 H   0  0  0  0  0  0  0  0  0  0  0  0
    0.0160   -1.1240    2.4790 H   0  0  0  0  0  0  0  0  0  0  0  0
    0.2260    0.8620    3.9170 H   0  0  0  0  0  0  0  0  0  0  0  0
   -0.8890    2.9890    3.2840 H   0  0  0  0  0  0  0  0  0  0  0  0
   -2.2320    3.1060    1.2040 H   0  0  0  0  0  0  0  0  0  0  0  0
   -3.1240    2.0010   -0.7340 H   0  0  0  0  0  0  0  0  0  0  0  0
   -2.7510    0.2820   -1.0690 H   0  0  0  0  0  0  0  0  0  0  0  0
    2.2870   -1.4770   -0.9750 H   0  0  0  0  0  0  0  0  0  0  0  0
    3.9660   -3.1250   -0.2490 H   0  0  0  0  0  0  0  0  0  0  0  0
  1 18  1  0  0  0  0
  1 19  1  0  0  0  0
  1 20  1  0  0  0  0
  1  2  1  0  0  0  0
  2  3  2  0  0  0  0
  3 21  1  0  0  0  0
  3  4  1  0  0  0  0
  4 22  1  0  0  0  0
  4  5  2  0  0  0  0
  5  6  1  0  0  0  0
  6 23  1  0  0  0  0
  6 24  1  0  0  0  0
  6  7  1  0  0  0  0
  7  8  2  0  0  0  0
  7  9  1  0  0  0  0
  9 10  2  0  0  0  0
 10 25  1  0  0  0  0
 10 11  1  0  0  0  0
 11 26  1  0  0  0  0
 11 12  2  0  0  0  0
 12 27  1  0  0  0  0
 12 13  1  0  0  0  0
 13 28  1  0  0  0  0
 13 14  2  0  0  0  0
 14  9  1  0  0  0  0
 14 15  1  0  0  0  0
 15 29  1  0  0  0  0
 15 30  1  0  0  0  0
  5 16  1  0  0  0  0
 16 31  1  0  0  0  0
 16 17  2  0  0  0  0
 17  2  1  0  0  0  0
 17 32  1  0  0  0  0
M  END
$$$$
ZINC03352939_000
  -MTS-   02131516503D 0   0.00000     0.00000     0

 39 41  0  0  0  0  0  0  0  0999 V2000
   -1.5460    2.3610    1.6470 O   0  0  0  0  0  0  0  0  0  0  0  0
   -2.4540    1.8690    0.7990 C   0  0  0  0  0  0  0  0  0  0  0  0
   -2.9140    2.6650   -0.0050 O   0  0  0  0  0  0  0  0  0  0  0  0
   -2.8640    0.4280    0.8530 C   0  0  0  0  0  0  0  0  0  0  0  0
   -2.2710   -0.3350    1.6950 N   0  0  0  0  0  0  0  0  0  0  0  0
   -2.5350   -1.6570    1.8630 N   0  0  0  0  0  0  0  0  0  0  0  0
   -1.7910   -2.3990    2.8820 C   0  0  0  0  0  0  0  0  0  0  0  0
   -0.4420   -2.9290    2.4180 C   0  0  0  0  0  0  0  0  0  0  0  0
   -0.0360   -4.0210    2.7830 O   0  0  0  0  0  0  0  0  0  0  0  0
    0.3240   -2.1920    1.5780 N   0  0  0  0  0  0  0  0  0  0  0  0
    1.5500   -2.6960    1.0660 C   0  0  0  0  0  0  0  0  0  0  0  0
    1.6080   -3.9540    0.4590 C   0  0  0  0  0  0  0  0  0  0  0  0
    2.8140   -4.4460   -0.0710 C   0  0  0  0  0  0  0  0  0  0  0  0
    3.9430   -3.6130   -0.0520 C   0  0  0  0  0  0  0  0  0  0  0  0
    3.8970   -2.3640    0.5760 C   0  0  0  0  0  0  0  0  0  0  0  0
    2.7130   -1.9250    1.1710 C   0  0  0  0  0  0  0  0  0  0  0  0
    2.6900   -0.7700    1.8320 F   0  0  0  0  0  0  0  0  0  0  0  0
    2.9010   -5.7000   -0.5860 N   0  3  0  0  0  0  0  0  0  0  0  0
    4.0970   -6.1470   -1.1790 O   0  5  0  0  0  0  0  0  0  0  0  0
    1.9770   -6.4670   -0.5210 O   0  0  0  0  0  0  0  0  0  0  0  0
   -3.4320   -2.3010    1.1710 C   0  0  0  0  0  0  0  0  0  0  0  0
   -3.6770   -3.4800    1.3720 O   0  0  0  0  0  0  0  0  0  0  0  0
   -4.1840   -1.5410    0.1030 C   0  0  0  0  0  0  0  0  0  0  0  0
   -5.0980   -2.2070   -0.7210 C   0  0  0  0  0  0  0  0  0  0  0  0
   -5.8190   -1.4950   -1.6810 C   0  0  0  0  0  0  0  0  0  0  0  0
   -5.6260   -0.1170   -1.7960 C   0  0  0  0  0  0  0  0  0  0  0  0
   -4.7040    0.5430   -0.9750 C   0  0  0  0  0  0  0  0  0  0  0  0
   -3.9420   -0.1700   -0.0370 C   0  0  0  0  0  0  0  0  0  0  0  0
   -1.4230    3.2870    1.4710 H   0  0  0  0  0  0  0  0  0  0  0  0
   -2.3900   -3.2310    3.2860 H   0  0  0  0  0  0  0  0  0  0  0  0
   -1.6130   -1.7010    3.7150 H   0  0  0  0  0  0  0  0  0  0  0  0
   -0.0080   -1.3170    1.2300 H   0  0  0  0  0  0  0  0  0  0  0  0
    0.7000   -4.5490    0.4060 H   0  0  0  0  0  0  0  0  0  0  0  0
    4.8720   -3.9310   -0.5230 H   0  0  0  0  0  0  0  0  0  0  0  0
    4.7740   -1.7260    0.6120 H   0  0  0  0  0  0  0  0  0  0  0  0
   -5.2440   -3.2790   -0.6130 H   0  0  0  0  0  0  0  0  0  0  0  0
   -6.5250   -2.0080   -2.3310 H   0  0  0  0  0  0  0  0  0  0  0  0
   -6.1990    0.4460   -2.5300 H   0  0  0  0  0  0  0  0  0  0  0  0
   -4.6070    1.6140   -1.0940 H   0  0  0  0  0  0  0  0  0  0  0  0
  1 29  1  0  0  0  0
  1  2  1  0  0  0  0
  2  3  2  0  0  0  0
  2  4  1  0  0  0  0
  4  5  2  0  0  0  0
  5  6  1  0  0  0  0
  6  7  1  0  0  0  0
  7 30  1  0  0  0  0
  7 31  1  0  0  0  0
  7  8  1  0  0  0  0
  8  9  2  0  0  0  0
  8 10  1  0  0  0  0
 10 32  1  0  0  0  0
 10 11  1  0  0  0  0
 11 12  2  0  0  0  0
 12 33  1  0  0  0  0
 12 13  1  0  0  0  0
 13 14  2  0  0  0  0
 14 34  1  0  0  0  0
 14 15  1  0  0  0  0
 15 35  1  0  0  0  0
 15 16  2  0  0  0  0
 16 11  1  0  0  0  0
 16 17  1  0  0  0  0
 13 18  1  0  0  0  0
 18 19  1  0  0  0  0
 18 20  2  0  0  0  0
  6 21  1  0  0  0  0
 21 22  2  0  0  0  0
 21 23  1  0  0  0  0
 23 24  1  0  0  0  0
 24 36  1  0  0  0  0
 24 25  2  0  0  0  0
 25 37  1  0  0  0  0
 25 26  1  0  0  0  0
 26 38  1  0  0  0  0
 26 27  2  0  0  0  0
 27 39  1  0  0  0  0
 27 28  1  0  0  0  0
 28  4  1  0  0  0  0
 28 23  2  0  0  0  0
M  CHG  2  18   1  19  -1
M  END
$$$$
1Y91_extract
  -MTS-   02131516503D 0   0.00000     0.00000     0

 66 69  0  0  0  0  0  0  0  0999 V2000
    7.7110   -5.8880    7.2910 N   0  0  0  0  0  0  0  0  0  0  0  0
    6.8060   -4.7510    7.0670 C   0  0  0  0  0  0  0  0  0  0  0  0
    5.3520   -5.1730    7.3500 C   0  0  0  0  0  0  0  0  0  0  0  0
    4.3660   -4.0290    7.0530 C   0  0  0  0  0  0  0  0  0  0  0  0
    4.5300   -3.5020    5.6150 C   0  0  0  0  0  0  0  0  0  0  0  0
    3.6250   -2.3650    5.3910 N   0  0  0  0  0  0  0  0  0  0  0  0
    3.2800   -2.0050    4.1150 C   0  0  0  0  0  0  0  0  0  0  0  0
    1.9380   -2.3370    3.5890 C   0  0  0  0  0  0  0  0  0  0  0  0
    1.6580   -1.9600    2.3340 C   0  0  0  0  0  0  0  0  0  0  0  0
    0.4240   -2.2500    1.8130 N   0  0  0  0  0  0  0  0  0  0  0  0
   -0.5160   -1.2140    1.6010 C   0  0  0  0  0  0  0  0  0  0  0  0
   -0.6440   -0.6320    0.3340 C   0  0  0  0  0  0  0  0  0  0  0  0
   -1.5740    0.3930    0.1250 C   0  0  0  0  0  0  0  0  0  0  0  0
   -2.3770    0.8370    1.1830 C   0  0  0  0  0  0  0  0  0  0  0  0
   -3.6000    2.1840    0.9080 S   0  0  0  0  0  0  0  0  0  0  0  0
   -2.9860    3.2400    0.1650 O   0  0  0  0  0  0  0  0  0  0  0  0
   -4.0470    2.6860    2.1700 O   0  0  0  0  0  0  0  0  0  0  0  0
   -4.9660    1.5580    0.0120 N   0  0  0  0  0  0  0  0  0  0  0  0
   -6.0820    2.4460   -0.3420 C   0  0  0  0  0  0  0  0  0  0  0  0
   -4.9970    0.1430   -0.3860 C   0  0  0  0  0  0  0  0  0  0  0  0
   -2.2490    0.2550    2.4500 C   0  0  0  0  0  0  0  0  0  0  0  0
   -1.3190   -0.7700    2.6590 C   0  0  0  0  0  0  0  0  0  0  0  0
    2.5670   -1.2920    1.5570 N   0  0  0  0  0  0  0  0  0  0  0  0
    3.8090   -0.9870    2.0470 C   0  0  0  0  0  0  0  0  0  0  0  0
    4.1450   -1.3620    3.3530 N   0  0  0  0  0  0  0  0  0  0  0  0
    4.5130   -0.3390    1.1090 C   0  0  0  0  0  0  0  0  0  0  0  0
    3.6480   -0.2180   -0.0870 C   0  0  0  0  0  0  0  0  0  0  0  0
    2.4940   -0.7920    0.2000 N   0  0  0  0  0  0  0  0  0  0  0  0
    5.9270    0.1740    1.2450 C   0  0  0  0  0  0  0  0  0  0  0  0
    5.9900    1.1950    2.3770 C   0  0  0  0  0  0  0  0  0  0  0  0
    6.8620   -0.9910    1.5580 C   0  0  0  0  0  0  0  0  0  0  0  0
    5.9840   -3.0800    5.3320 C   0  0  0  0  0  0  0  0  0  0  0  0
    6.9700   -4.2250    5.6290 C   0  0  0  0  0  0  0  0  0  0  0  0
    7.6150   -6.2110    8.2430 H   0  0  0  0  0  0  0  0  0  0  0  0
    8.6640   -5.5970    7.1280 H   0  0  0  0  0  0  0  0  0  0  0  0
    7.1160   -3.9890    7.7790 H   0  0  0  0  0  0  0  0  0  0  0  0
    5.1000   -6.0360    6.7370 H   0  0  0  0  0  0  0  0  0  0  0  0
    5.2570   -5.4710    8.3920 H   0  0  0  0  0  0  0  0  0  0  0  0
    4.5320   -3.2160    7.7570 H   0  0  0  0  0  0  0  0  0  0  0  0
    3.3470   -4.3830    7.1940 H   0  0  0  0  0  0  0  0  0  0  0  0
    4.2200   -4.2640    4.9040 H   0  0  0  0  0  0  0  0  0  0  0  0
    3.2580   -1.8500    6.1780 H   0  0  0  0  0  0  0  0  0  0  0  0
    1.2120   -2.8630    4.1920 H   0  0  0  0  0  0  0  0  0  0  0  0
    0.1860   -3.2030    1.5790 H   0  0  0  0  0  0  0  0  0  0  0  0
   -0.0250   -0.9740   -0.4820 H   0  0  0  0  0  0  0  0  0  0  0  0
   -1.6730    0.8420   -0.8520 H   0  0  0  0  0  0  0  0  0  0  0  0
   -6.8330    1.8840   -0.8930 H   0  0  0  0  0  0  0  0  0  0  0  0
   -6.5260    2.8500    0.5660 H   0  0  0  0  0  0  0  0  0  0  0  0
   -5.7140    3.2620   -0.9600 H   0  0  0  0  0  0  0  0  0  0  0  0
   -5.9180   -0.0600   -0.9310 H   0  0  0  0  0  0  0  0  0  0  0  0
   -4.1430   -0.0730   -1.0250 H   0  0  0  0  0  0  0  0  0  0  0  0
   -4.9550   -0.4850    0.5010 H   0  0  0  0  0  0  0  0  0  0  0  0
   -2.8680    0.5970    3.2660 H   0  0  0  0  0  0  0  0  0  0  0  0
   -1.2200   -1.2190    3.6370 H   0  0  0  0  0  0  0  0  0  0  0  0
    3.9130    0.2530   -1.0220 H   0  0  0  0  0  0  0  0  0  0  0  0
    6.2340    0.6450    0.3140 H   0  0  0  0  0  0  0  0  0  0  0  0
    7.0090    1.5640    2.4760 H   0  0  0  0  0  0  0  0  0  0  0  0
    5.3240    2.0260    2.1540 H   0  0  0  0  0  0  0  0  0  0  0  0
    5.6840    0.7240    3.3090 H   0  0  0  0  0  0  0  0  0  0  0  0
    7.8810   -0.6220    1.6570 H   0  0  0  0  0  0  0  0  0  0  0  0
    6.8160   -1.7190    0.7510 H   0  0  0  0  0  0  0  0  0  0  0  0
    6.5550   -1.4620    2.4890 H   0  0  0  0  0  0  0  0  0  0  0  0
    6.2360   -2.2170    5.9450 H   0  0  0  0  0  0  0  0  0  0  0  0
    6.0790   -2.7820    4.2900 H   0  0  0  0  0  0  0  0  0  0  0  0
    6.8050   -5.0380    4.9260 H   0  0  0  0  0  0  0  0  0  0  0  0
    7.9890   -3.8710    5.4880 H   0  0  0  0  0  0  0  0  0  0  0  0
  1 34  1  0  0  0  0
  1 35  1  0  0  0  0
  1  2  1  0  0  0  0
  2 36  1  0  0  0  0
  2  3  1  0  0  0  0
  3 37  1  0  0  0  0
  3 38  1  0  0  0  0
  3  4  1  0  0  0  0
  4 39  1  0  0  0  0
  4 40  1  0  0  0  0
  4  5  1  0  0  0  0
  5 41  1  0  0  0  0
  5  6  1  0  0  0  0
  6 42  1  0  0  0  0
  6  7  1  0  0  0  0
  7  8  1  0  0  0  0
  8 43  1  0  0  0  0
  8  9  2  0  0  0  0
  9 10  1  0  0  0  0
 10 44  1  0  0  0  0
 10 11  1  0  0  0  0
 11 12  2  0  0  0  0
 12 45  1  0  0  0  0
 12 13  1  0  0  0  0
 13 46  1  0  0  0  0
 13 14  2  0  0  0  0
 14 15  1  0  0  0  0
 15 16  2  0  0  0  0
 15 17  2  0  0  0  0
 15 18  1  0  0  0  0
 18 19  1  0  0  0  0
 19 47  1  0  0  0  0
 19 48  1  0  0  0  0
 19 49  1  0  0  0  0
 18 20  1  0  0  0  0
 20 50  1  0  0  0  0
 20 51  1  0  0  0  0
 20 52  1  0  0  0  0
 14 21  1  0  0  0  0
 21 53  1  0  0  0  0
 21 22  2  0  0  0  0
 22 11  1  0  0  0  0
 22 54  1  0  0  0  0
  9 23  1  0  0  0  0
 23 24  1  0  0  0  0
 24 25  1  0  0  0  0
 25  7  2  0  0  0  0
 24 26  2  0  0  0  0
 26 27  1  0  0  0  0
 27 55  1  0  0  0  0
 27 28  2  0  0  0  0
 28 23  1  0  0  0  0
 26 29  1  0  0  0  0
 29 56  1  0  0  0  0
 29 30  1  0  0  0  0
 30 57  1  0  0  0  0
 30 58  1  0  0  0  0
 30 59  1  0  0  0  0
 29 31  1  0  0  0  0
 31 60  1  0  0  0  0
 31 61  1  0  0  0  0
 31 62  1  0  0  0  0
  5 32  1  0  0  0  0
 32 63  1  0  0  0  0
 32 64  1  0  0  0  0
 32 33  1  0  0  0  0
 33  2  1  0  0  0  0
 33 65  1  0  0  0  0
 33 66  1  0  0  0  0
M  END
$$$$
2C6M_extract
  -MTS-   02131516503D 0   0.00000     0.00000     0

 47 50  0  0  0  0  0  0  0  0999 V2000
    5.0110   -3.5250    7.1490 N   0  0  0  0  0  0  0  0  0  0  0  0
    5.5570   -3.2950    5.5030 S   0  0  0  0  0  0  0  0  0  0  0  0
    4.1050   -2.9990    4.4120 C   0  0  0  0  0  0  0  0  0  0  0  0
    2.9600   -2.3770    4.9230 C   0  0  0  0  0  0  0  0  0  0  0  0
    1.8550   -2.1530    4.0920 C   0  0  0  0  0  0  0  0  0  0  0  0
    1.8960   -2.5500    2.7510 C   0  0  0  0  0  0  0  0  0  0  0  0
    0.7800   -2.3230    1.9120 N   0  0  0  0  0  0  0  0  0  0  0  0
    0.4960   -1.0560    1.4760 C   0  0  0  0  0  0  0  0  0  0  0  0
    1.4020   -0.4100    0.6760 N   0  0  0  0  0  0  0  0  0  0  0  0
    1.1500    0.8580    0.2230 C   0  0  0  0  0  0  0  0  0  0  0  0
   -0.0440    1.4940    0.5850 N   0  0  0  0  0  0  0  0  0  0  0  0
   -0.9270    0.8860    1.3560 C   0  0  0  0  0  0  0  0  0  0  0  0
   -2.0900    1.5220    1.7000 O   0  0  0  0  0  0  0  0  0  0  0  0
   -3.1320    1.5910    0.7240 C   0  0  0  0  0  0  0  0  0  0  0  0
   -3.6740    0.1790    0.4330 C   0  0  0  0  0  0  0  0  0  0  0  0
   -4.8500    0.2210   -0.5600 C   0  0  0  0  0  0  0  0  0  0  0  0
   -5.9670    1.1620   -0.0710 C   0  0  0  0  0  0  0  0  0  0  0  0
   -5.4250    2.5740    0.2200 C   0  0  0  0  0  0  0  0  0  0  0  0
   -4.2490    2.5330    1.2130 C   0  0  0  0  0  0  0  0  0  0  0  0
   -0.6580   -0.4840    1.8460 C   0  0  0  0  0  0  0  0  0  0  0  0
    2.1620    1.2590   -0.5220 N   0  0  0  0  0  0  0  0  0  0  0  0
    3.1230    0.2420   -0.5780 C   0  0  0  0  0  0  0  0  0  0  0  0
    2.6950   -0.7820    0.1360 N   0  0  0  0  0  0  0  0  0  0  0  0
    3.0410   -3.1720    2.2390 C   0  0  0  0  0  0  0  0  0  0  0  0
    4.1460   -3.3970    3.0700 C   0  0  0  0  0  0  0  0  0  0  0  0
    6.4340   -2.1660    5.4450 O   0  0  0  0  0  0  0  0  0  0  0  0
    6.2540   -4.4630    5.0630 O   0  0  0  0  0  0  0  0  0  0  0  0
    4.4980   -2.7930    7.6190 H   0  0  0  0  0  0  0  0  0  0  0  0
    5.2100   -4.3910    7.6300 H   0  0  0  0  0  0  0  0  0  0  0  0
    2.9290   -2.0710    5.9580 H   0  0  0  0  0  0  0  0  0  0  0  0
    0.9720   -1.6730    4.4870 H   0  0  0  0  0  0  0  0  0  0  0  0
    0.1910   -3.0960    1.6330 H   0  0  0  0  0  0  0  0  0  0  0  0
   -2.6660    2.0010   -0.1700 H   0  0  0  0  0  0  0  0  0  0  0  0
   -4.0010   -0.2830    1.3620 H   0  0  0  0  0  0  0  0  0  0  0  0
   -2.8770   -0.4370    0.0230 H   0  0  0  0  0  0  0  0  0  0  0  0
   -4.4940    0.5570   -1.5310 H   0  0  0  0  0  0  0  0  0  0  0  0
   -5.2530   -0.7820   -0.6870 H   0  0  0  0  0  0  0  0  0  0  0  0
   -6.4160    0.7540    0.8320 H   0  0  0  0  0  0  0  0  0  0  0  0
   -6.7470    1.2230   -0.8270 H   0  0  0  0  0  0  0  0  0  0  0  0
   -5.0980    3.0360   -0.7090 H   0  0  0  0  0  0  0  0  0  0  0  0
   -6.2220    3.1910    0.6300 H   0  0  0  0  0  0  0  0  0  0  0  0
   -4.6050    2.1960    2.1840 H   0  0  0  0  0  0  0  0  0  0  0  0
   -3.8460    3.5350    1.3400 H   0  0  0  0  0  0  0  0  0  0  0  0
   -1.3640   -1.0030    2.4780 H   0  0  0  0  0  0  0  0  0  0  0  0
    4.0580    0.2880   -1.1150 H   0  0  0  0  0  0  0  0  0  0  0  0
    3.0720   -3.4790    1.2040 H   0  0  0  0  0  0  0  0  0  0  0  0
    5.0290   -3.8770    2.6750 H   0  0  0  0  0  0  0  0  0  0  0  0
  1 28  1  0  0  0  0
  1 29  1  0  0  0  0
  1  2  1  0  0  0  0
  2  3  1  0  0  0  0
  3  4  2  0  0  0  0
  4 30  1  0  0  0  0
  4  5  1  0  0  0  0
  5 31  1  0  0  0  0
  5  6  2  0  0  0  0
  6  7  1  0  0  0  0
  7 32  1  0  0  0  0
  7  8  1  0  0  0  0
  8  9  1  0  0  0  0
  9 10  1  0  0  0  0
 10 11  1  0  0  0  0
 11 12  2  0  0  0  0
 12 13  1  0  0  0  0
 13 14  1  0  0  0  0
 14 33  1  0  0  0  0
 14 15  1  0  0  0  0
 15 34  1  0  0  0  0
 15 35  1  0  0  0  0
 15 16  1  0  0  0  0
 16 36  1  0  0  0  0
 16 37  1  0  0  0  0
 16 17  1  0  0  0  0
 17 38  1  0  0  0  0
 17 39  1  0  0  0  0
 17 18  1  0  0  0  0
 18 40  1  0  0  0  0
 18 41  1  0  0  0  0
 18 19  1  0  0  0  0
 19 14  1  0  0  0  0
 19 42  1  0  0  0  0
 19 43  1  0  0  0  0
 12 20  1  0  0  0  0
 20  8  2  0  0  0  0
 20 44  1  0  0  0  0
 10 21  2  0  0  0  0
 21 22  1  0  0  0  0
 22 45  1  0  0  0  0
 22 23  2  0  0  0  0
 23  9  1  0  0  0  0
  6 24  1  0  0  0  0
 24 46  1  0  0  0  0
 24 25  2  0  0  0  0
 25  3  1  0  0  0  0
 25 47  1  0  0  0  0
  2 26  2  0  0  0  0
  2 27  2  0  0  0  0
M  END
$$$$
1VYZ_extract
  -MTS-   02131516503D 0   0.00000     0.00000     0

 30 32  0  0  0  0  0  0  0  0999 V2000
    2.7400   -1.0260    1.7160 C   0  0  0  0  0  0  0  0  0  0  0  0
    1.6780   -0.1400    1.4360 C   0  0  0  0  0  0  0  0  0  0  0  0
    0.5620   -0.9410    1.4210 C   0  0  0  0  0  0  0  0  0  0  0  0
   -0.7630   -0.6230    1.1980 N   0  0  0  0  0  0  0  0  0  0  0  0
   -1.1510    0.6810    0.9290 C   0  0  0  0  0  0  0  0  0  0  0  0
   -2.6100    0.9000    0.7390 C   0  0  0  0  0  0  0  0  0  0  0  0
   -3.2980    0.0500   -0.1370 C   0  0  0  0  0  0  0  0  0  0  0  0
   -4.6670    0.2230   -0.3490 C   0  0  0  0  0  0  0  0  0  0  0  0
   -5.3490    1.2480    0.3030 C   0  0  0  0  0  0  0  0  0  0  0  0
   -4.6650    2.1080    1.1630 C   0  0  0  0  0  0  0  0  0  0  0  0
   -3.2950    1.9400    1.3800 C   0  0  0  0  0  0  0  0  0  0  0  0
   -0.3780    1.6320    0.8190 O   0  0  0  0  0  0  0  0  0  0  0  0
    1.0100   -2.2100    1.6820 N   0  0  0  0  0  0  0  0  0  0  0  0
    2.3400   -2.2920    1.8570 N   0  0  0  0  0  0  0  0  0  0  0  0
    4.1900   -0.6050    1.8120 C   0  0  0  0  0  0  0  0  0  0  0  0
    5.0100   -0.4850    0.5530 C   0  0  0  0  0  0  0  0  0  0  0  0
    5.2760   -1.6060    1.5120 C   0  0  0  0  0  0  0  0  0  0  0  0
    1.7270    0.9260    1.2690 H   0  0  0  0  0  0  0  0  0  0  0  0
   -1.4350   -1.3810    1.2080 H   0  0  0  0  0  0  0  0  0  0  0  0
   -2.7740   -0.7500   -0.6540 H   0  0  0  0  0  0  0  0  0  0  0  0
   -5.1990   -0.4410   -1.0260 H   0  0  0  0  0  0  0  0  0  0  0  0
   -6.4150    1.3830    0.1340 H   0  0  0  0  0  0  0  0  0  0  0  0
   -5.1990    2.9160    1.6560 H   0  0  0  0  0  0  0  0  0  0  0  0
   -2.7840    2.6480    2.0260 H   0  0  0  0  0  0  0  0  0  0  0  0
    0.4330   -3.0450    1.7480 H   0  0  0  0  0  0  0  0  0  0  0  0
    4.3860    0.1240    2.5920 H   0  0  0  0  0  0  0  0  0  0  0  0
    4.5400   -0.7240   -0.3940 H   0  0  0  0  0  0  0  0  0  0  0  0
    5.7310    0.3220    0.4970 H   0  0  0  0  0  0  0  0  0  0  0  0
    5.0000   -2.6070    1.2020 H   0  0  0  0  0  0  0  0  0  0  0  0
    6.1820   -1.5610    2.1060 H   0  0  0  0  0  0  0  0  0  0  0  0
  1  2  1  0  0  0  0
  2 18  1  0  0  0  0
  2  3  2  0  0  0  0
  3  4  1  0  0  0  0
  4 19  1  0  0  0  0
  4  5  1  0  0  0  0
  5  6  1  0  0  0  0
  6  7  2  0  0  0  0
  7 20  1  0  0  0  0
  7  8  1  0  0  0  0
  8 21  1  0  0  0  0
  8  9  2  0  0  0  0
  9 22  1  0  0  0  0
  9 10  1  0  0  0  0
 10 23  1  0  0  0  0
 10 11  2  0  0  0  0
 11  6  1  0  0  0  0
 11 24  1  0  0  0  0
  5 12  2  0  0  0  0
  3 13  1  0  0  0  0
 13 25  1  0  0  0  0
 13 14  1  0  0  0  0
 14  1  2  0  0  0  0
  1 15  1  0  0  0  0
 15 26  1  0  0  0  0
 15 16  1  0  0  0  0
 16 27  1  0  0  0  0
 16 28  1  0  0  0  0
 16 17  1  0  0  0  0
 17 15  1  0  0  0  0
 17 29  1  0  0  0  0
 17 30  1  0  0  0  0
M  END
$$$$
