# Supplementary material for: Template CoMFA Generates Single 3D-QSAR Models that, for Twelve of Twelve Biological Targets, Predict All ChEMBL-Tabulated Affinities
Source: PLoS One. 2015 Jun 12;10(6):e0129307. doi: 10.1371/journal.pone.0129307 (PMC4466312; doi:10.1371/journal.pone.0129307)
Supplement: S13 Text — The zip file contains, for each target, the template, training set, and prediction set, as “2D” structures, in. sdf format. (ZIP) [file pone.0129307.s014.zip › COX2_trng.sdf]

ZINC00000076
  -MTS-   02131516502D 0   0.00000     0.00000     0

 17 18  0  0  1  0  0  0  0  0999 V2000
    3.9854   -0.9978    0.0000 O   0  0  0  0  0  0  0  0  0  0  0  0
    3.1156   -0.4974    0.0000 C   0  0  1  0  0  0  0  0  0  0  0  0
    2.2501   -0.9983    0.0000 C   0  0  0  0  0  0  0  0  0  0  0  0
    1.3801   -0.4983    0.0000 C   0  0  0  0  0  0  0  0  0  0  0  0
    0.5201   -0.9983    0.0000 C   0  0  0  0  0  0  0  0  0  0  0  0
    0.5201   -1.9983    0.0000 C   0  0  0  0  0  0  0  0  0  0  0  0
    1.3801   -2.4983    0.0000 C   0  0  0  0  0  0  0  0  0  0  0  0
    2.2501   -1.9983    0.0000 C   0  0  0  0  0  0  0  0  0  0  0  0
    3.1151    0.4974    0.0000 C   0  0  0  0  0  0  0  0  0  0  0  0
    2.2454    0.9978    0.0000 O   0  0  0  0  0  0  0  0  0  0  0  0
    3.9807    0.9983    0.0000 C   0  0  0  0  0  0  0  0  0  0  0  0
    4.8507    0.4983    0.0000 C   0  0  0  0  0  0  0  0  0  0  0  0
    5.7107    0.9983    0.0000 C   0  0  0  0  0  0  0  0  0  0  0  0
    5.7107    1.9983    0.0000 C   0  0  0  0  0  0  0  0  0  0  0  0
    4.8507    2.4983    0.0000 C   0  0  0  0  0  0  0  0  0  0  0  0
    3.9807    1.9983    0.0000 C   0  0  0  0  0  0  0  0  0  0  0  0
    3.1164   -1.0974    0.0000 H   0  0  0  0  0  0  0  0  0  0  0  0
  2  1  1  1  0  0  0
  2 17  1  6  0  0  0
  2  3  1  0  0  0  0
  3  4  2  0  0  0  0
  4  5  1  0  0  0  0
  5  6  2  0  0  0  0
  6  7  1  0  0  0  0
  7  8  2  0  0  0  0
  8  3  1  0  0  0  0
  2  9  1  0  0  0  0
  9 10  2  0  0  0  0
  9 11  1  0  0  0  0
 11 12  2  0  0  0  0
 12 13  1  0  0  0  0
 13 14  2  0  0  0  0
 14 15  1  0  0  0  0
 15 16  2  0  0  0  0
 16 11  1  0  0  0  0
M  END
>  <EXTREG>  (ZINC00000076)
ZINC00000076

>  <LOGBIO>
2.5000

$$$$
ZINC00001098
  -MTS-   02131516502D 0   0.00000     0.00000     0

 12 13  0  0  0  0  0  0  0  0999 V2000
    3.9848    1.7509    0.0000 O   0  0  0  0  0  0  0  0  0  0  0  0
    3.1193    1.2500    0.0000 C   0  0  0  0  0  0  0  0  0  0  0  0
    2.2493    1.7500    0.0000 N   0  0  0  0  0  0  0  0  0  0  0  0
    1.3893    1.2500    0.0000 C   0  0  0  0  0  0  0  0  0  0  0  0
    0.5225    1.7487    0.0000 O   0  0  0  0  0  0  0  0  0  0  0  0
    1.3893    0.2500    0.0000 C   0  0  0  0  0  0  0  0  0  0  0  0
    0.5193   -0.2500    0.0000 C   0  0  0  0  0  0  0  0  0  0  0  0
    0.5193   -1.2500    0.0000 C   0  0  0  0  0  0  0  0  0  0  0  0
    1.3893   -1.7500    0.0000 C   0  0  0  0  0  0  0  0  0  0  0  0
    2.2493   -1.2500    0.0000 C   0  0  0  0  0  0  0  0  0  0  0  0
    2.2493   -0.2500    0.0000 C   0  0  0  0  0  0  0  0  0  0  0  0
    3.1193    0.2500    0.0000 O   0  0  0  0  0  0  0  0  0  0  0  0
  1  2  2  0  0  0  0
  2  3  1  0  0  0  0
  3  4  1  0  0  0  0
  4  5  2  0  0  0  0
  4  6  1  0  0  0  0
  6  7  1  0  0  0  0
  7  8  2  0  0  0  0
  8  9  1  0  0  0  0
  9 10  2  0  0  0  0
 10 11  1  0  0  0  0
 11  6  2  0  0  0  0
 11 12  1  0  0  0  0
 12  2  1  0  0  0  0
M  END
>  <EXTREG>  (ZINC00001098)
ZINC00001098

>  <LOGBIO>
2.5000

$$$$
ZINC00001291
  -MTS-   02131516502D 0   0.00000     0.00000     0

 14 14  0  0  0  0  0  0  0  0999 V2000
    4.8419    2.0015    0.0000 C   0  0  0  0  0  0  0  0  0  0  0  0
    4.8434    0.9980    0.0000 C   0  0  0  0  0  0  0  0  0  0  0  0
    3.9821    0.5002    0.0000 N   0  0  0  0  0  0  0  0  0  0  0  0
    3.9836   -0.5032    0.0000 C   0  0  0  0  0  0  0  0  0  0  0  0
    4.8464   -0.9984    0.0000 C   0  0  0  0  0  0  0  0  0  0  0  0
    3.1156    0.9994    0.0000 C   0  0  0  0  0  0  0  0  0  0  0  0
    3.1146    1.9994    0.0000 O   0  0  0  0  0  0  0  0  0  0  0  0
    2.2501    0.4985    0.0000 C   0  0  0  0  0  0  0  0  0  0  0  0
    1.3801    0.9985    0.0000 C   0  0  0  0  0  0  0  0  0  0  0  0
    0.5201    0.4985    0.0000 C   0  0  0  0  0  0  0  0  0  0  0  0
    0.5201   -0.5015    0.0000 C   0  0  0  0  0  0  0  0  0  0  0  0
    1.3801   -1.0015    0.0000 C   0  0  0  0  0  0  0  0  0  0  0  0
    1.3776   -2.0015    0.0000 C   0  0  0  0  0  0  0  0  0  0  0  0
    2.2501   -0.5015    0.0000 C   0  0  0  0  0  0  0  0  0  0  0  0
  1  2  1  0  0  0  0
  2  3  1  0  0  0  0
  3  4  1  0  0  0  0
  4  5  1  0  0  0  0
  3  6  1  0  0  0  0
  6  7  2  0  0  0  0
  6  8  1  0  0  0  0
  8  9  2  0  0  0  0
  9 10  1  0  0  0  0
 10 11  2  0  0  0  0
 11 12  1  0  0  0  0
 12 13  1  0  0  0  0
 12 14  2  0  0  0  0
 14  8  1  0  0  0  0
M  END
>  <EXTREG>  (ZINC00001291)
ZINC00001291

>  <LOGBIO>
2.5000

$$$$
ZINC00002148
  -MTS-   02131516502D 0   0.00000     0.00000     0

 18 19  0  0  0  0  0  0  0  0999 V2000
    1.7080    1.0968    0.0000 C   0  0  0  0  0  0  0  0  0  0  0  0
    2.5406    0.5367    0.0000 N   0  3  0  0  0  0  0  0  0  0  0  0
    3.5110    0.2953    0.0000 C   0  0  0  0  0  0  0  0  0  0  0  0
    2.4714   -0.4557    0.0000 C   0  0  0  0  0  0  0  0  0  0  0  0
    3.3040   -1.0157    0.0000 C   0  0  0  0  0  0  0  0  0  0  0  0
    3.2348   -2.0081    0.0000 O   0  0  0  0  0  0  0  0  0  0  0  0
    2.3361   -2.4467    0.0000 C   0  0  0  0  0  0  0  0  0  0  0  0
    1.5035   -1.8865    0.0000 C   0  0  0  0  0  0  0  0  0  0  0  0
    0.6104   -2.3246    0.0000 C   0  0  0  0  0  0  0  0  0  0  0  0
    0.5399   -3.3221    0.0000 C   0  0  0  0  0  0  0  0  0  0  0  0
    1.3625   -3.8816    0.0000 C   0  0  0  0  0  0  0  0  0  0  0  0
    2.2656   -3.4442    0.0000 C   0  0  0  0  0  0  0  0  0  0  0  0
    2.9465    1.4506    0.0000 C   0  0  0  0  0  0  0  0  0  0  0  0
    2.2991    2.3400    0.0000 C   0  0  0  0  0  0  0  0  0  0  0  0
    2.6091    3.3000    0.0000 S   0  0  0  0  0  0  0  0  0  0  0  0
    1.7991    3.8800    0.0000 C   0  0  0  0  0  0  0  0  0  0  0  0
    0.9891    3.3000    0.0000 C   0  0  0  0  0  0  0  0  0  0  0  0
    1.2991    2.3400    0.0000 C   0  0  0  0  0  0  0  0  0  0  0  0
  1  2  1  0  0  0  0
  2  3  1  0  0  0  0
  2  4  1  0  0  0  0
  4  5  1  0  0  0  0
  5  6  1  0  0  0  0
  6  7  1  0  0  0  0
  7  8  2  0  0  0  0
  8  9  1  0  0  0  0
  9 10  2  0  0  0  0
 10 11  1  0  0  0  0
 11 12  2  0  0  0  0
 12  7  1  0  0  0  0
  2 13  1  0  0  0  0
 13 14  1  0  0  0  0
 14 15  1  0  0  0  0
 15 16  1  0  0  0  0
 16 17  2  0  0  0  0
 17 18  1  0  0  0  0
 18 14  2  0  0  0  0
M  CHG  1   2   1
M  END
>  <EXTREG>  (ZINC00002148)
ZINC00002148

>  <LOGBIO>
2.5000

$$$$
ZINC00005160
  -MTS-   02131516502D 0   0.00000     0.00000     0

 16 18  0  0  0  0  0  0  0  0999 V2000
    0.0000   -0.8307    0.0000 Cl  0  0  0  0  0  0  0  0  0  0  0  0
    0.9504   -1.1417    0.0000 C   0  0  0  0  0  0  0  0  0  0  0  0
    1.1586   -2.1233    0.0000 N   0  0  0  0  0  0  0  0  0  0  0  0
    2.1049   -2.4301    0.0000 C   0  0  0  0  0  0  0  0  0  0  0  0
    2.8497   -1.7627    0.0000 N   0  0  0  0  0  0  0  0  0  0  0  0
    2.6465   -0.7881    0.0000 C   0  0  0  0  0  0  0  0  0  0  0  0
    3.2415    0.0266    0.0000 C   0  0  0  0  0  0  0  0  0  0  0  0
    4.2415    0.0266    0.0000 C   0  0  0  0  0  0  0  0  0  0  0  0
    5.2415    0.0266    0.0000 N   0  0  0  0  0  0  0  0  0  0  0  0
    2.6539    0.8311    0.0000 C   0  0  0  0  0  0  0  0  0  0  0  0
    2.8718    1.8102    0.0000 C   0  0  0  0  0  0  0  0  0  0  0  0
    2.1342    2.4854    0.0000 C   0  0  0  0  0  0  0  0  0  0  0  0
    1.1780    2.1813    0.0000 C   0  0  0  0  0  0  0  0  0  0  0  0
    0.9661    1.2093    0.0000 C   0  0  0  0  0  0  0  0  0  0  0  0
    1.7030    0.5339    0.0000 N   0  0  0  0  0  0  0  0  0  0  0  0
    1.6968   -0.4749    0.0000 C   0  0  0  0  0  0  0  0  0  0  0  0
  1  2  1  0  0  0  0
  2  3  1  0  0  0  0
  3  4  2  0  0  0  0
  4  5  1  0  0  0  0
  5  6  2  0  0  0  0
  6  7  1  0  0  0  0
  7  8  1  0  0  0  0
  8  9  3  0  0  0  0
  7 10  2  0  0  0  0
 10 11  1  0  0  0  0
 11 12  1  0  0  0  0
 12 13  1  0  0  0  0
 13 14  1  0  0  0  0
 14 15  1  0  0  0  0
 15 10  1  0  0  0  0
 15 16  1  0  0  0  0
 16  2  2  0  0  0  0
 16  6  1  0  0  0  0
M  END
>  <EXTREG>  (ZINC00005160)
ZINC00005160

>  <LOGBIO>
2.5000

$$$$
ZINC00008421
  -MTS-   02131516502D 0   0.00000     0.00000     0

 21 22  0  0  1  0  0  0  0  0999 V2000
    0.5214    1.9492    0.0000 C   0  0  0  0  0  0  0  0  0  0  0  0
    1.3904    2.4440    0.0000 O   0  0  0  0  0  0  0  0  0  0  0  0
    2.2534    1.9388    0.0000 C   0  0  0  0  0  0  0  0  0  0  0  0
    3.1259    2.4345    0.0000 C   0  0  0  0  0  0  0  0  0  0  0  0
    3.9834    1.9302    0.0000 C   0  0  0  0  0  0  0  0  0  0  0  0
    3.9784    0.9302    0.0000 C   0  0  0  0  0  0  0  0  0  0  0  0
    3.1159    0.4345    0.0000 C   0  0  0  0  0  0  0  0  0  0  0  0
    2.2484    0.9388    0.0000 C   0  0  0  0  0  0  0  0  0  0  0  0
    3.1129   -0.7655    0.0000 C   0  0  2  0  0  0  0  0  0  0  0  0
    2.1284   -0.5901    0.0000 O   0  0  0  0  0  0  0  0  0  0  0  0
    2.7686   -1.7080    0.0000 C   0  0  0  0  0  0  0  0  0  0  0  0
    3.4079   -2.4702    0.0000 C   0  0  0  0  0  0  0  0  0  0  0  0
    4.3933   -2.2996    0.0000 C   0  0  0  0  0  0  0  0  0  0  0  0
    4.7393   -1.3670    0.0000 C   0  0  0  0  0  0  0  0  0  0  0  0
    4.0982   -0.5950    0.0000 C   0  0  1  0  0  0  0  0  0  0  0  0
    4.4442    0.3433    0.0000 C   0  0  0  0  0  0  0  0  0  0  0  0
    5.4297    0.5128    0.0000 N   0  3  0  0  0  0  0  0  0  0  0  0
    5.5992   -0.4727    0.0000 C   0  0  0  0  0  0  0  0  0  0  0  0
    5.2601    1.4984    0.0000 C   0  0  0  0  0  0  0  0  0  0  0  0
    6.4152    0.6824    0.0000 O   0  5  0  0  0  0  0  0  0  0  0  0
    4.6896   -0.4935    0.0000 H   0  0  0  0  0  0  0  0  0  0  0  0
  1  2  1  0  0  0  0
  2  3  1  0  0  0  0
  3  4  2  0  0  0  0
  4  5  1  0  0  0  0
  5  6  2  0  0  0  0
  6  7  1  0  0  0  0
  7  8  2  0  0  0  0
  8  3  1  0  0  0  0
  7  9  1  0  0  0  0
  9 10  1  6  0  0  0
  9 11  1  0  0  0  0
 11 12  1  0  0  0  0
 12 13  1  0  0  0  0
 13 14  1  0  0  0  0
 14 15  1  0  0  0  0
 15 21  1  1  0  0  0
 15  9  1  0  0  0  0
 15 16  1  6  0  0  0
 16 17  1  0  0  0  0
 17 18  1  0  0  0  0
 17 19  1  0  0  0  0
 17 20  1  0  0  0  0
M  CHG  2  17   1  20  -1
M  END
>  <EXTREG>  (ZINC00008421)
ZINC00008421

>  <LOGBIO>
2.5000

$$$$
ZINC00020240
  -MTS-   02131516502D 0   0.00000     0.00000     0

 20 21  0  0  1  0  0  0  0  0999 V2000
    5.7022    4.0471    0.0000 C   0  0  0  0  0  0  0  0  0  0  0  0
    4.8357    3.5411    0.0000 C   0  0  0  0  0  0  0  0  0  0  0  0
    3.9669    4.0363    0.0000 C   0  0  0  0  0  0  0  0  0  0  0  0
    4.8417    2.5463    0.0000 N   0  0  0  0  0  0  0  0  0  0  0  0
    3.9752    2.0403    0.0000 C   0  0  0  0  0  0  0  0  0  0  0  0
    3.9811    1.0455    0.0000 C   0  0  1  0  0  0  0  0  0  0  0  0
    4.8499    0.5502    0.0000 O   0  0  0  0  0  0  0  0  0  0  0  0
    3.1146    0.5395    0.0000 C   0  0  0  0  0  0  0  0  0  0  0  0
    3.1156   -0.4640    0.0000 O   0  0  0  0  0  0  0  0  0  0  0  0
    2.2501   -0.9648    0.0000 C   0  0  0  0  0  0  0  0  0  0  0  0
    1.3801   -0.4648    0.0000 C   0  0  0  0  0  0  0  0  0  0  0  0
    0.5201   -0.9648    0.0000 C   0  0  0  0  0  0  0  0  0  0  0  0
    0.5201   -1.9648    0.0000 C   0  0  0  0  0  0  0  0  0  0  0  0
    1.3801   -2.4648    0.0000 C   0  0  0  0  0  0  0  0  0  0  0  0
    1.3829   -3.4661    0.0000 C   0  0  0  0  0  0  0  0  0  0  0  0
    2.2494   -3.9652    0.0000 C   0  0  0  0  0  0  0  0  0  0  0  0
    3.1169   -3.4608    0.0000 C   0  0  0  0  0  0  0  0  0  0  0  0
    3.1129   -2.4661    0.0000 C   0  0  0  0  0  0  0  0  0  0  0  0
    2.2501   -1.9648    0.0000 C   0  0  0  0  0  0  0  0  0  0  0  0
    4.4990    1.3485    0.0000 H   0  0  0  0  0  0  0  0  0  0  0  0
  1  2  1  0  0  0  0
  2  3  1  0  0  0  0
  2  4  1  0  0  0  0
  4  5  1  0  0  0  0
  5  6  1  0  0  0  0
  6 20  1  6  0  0  0
  6  7  1  1  0  0  0
  6  8  1  0  0  0  0
  8  9  1  0  0  0  0
  9 10  1  0  0  0  0
 10 11  2  0  0  0  0
 11 12  1  0  0  0  0
 12 13  2  0  0  0  0
 13 14  1  0  0  0  0
 14 15  1  0  0  0  0
 15 16  2  0  0  0  0
 16 17  1  0  0  0  0
 17 18  2  0  0  0  0
 18 19  1  0  0  0  0
 19 10  1  0  0  0  0
 19 14  2  0  0  0  0
M  END
>  <EXTREG>  (ZINC00020240)
ZINC00020240

>  <LOGBIO>
2.5000

$$$$
ZINC00023743
  -MTS-   02131516502D 0   0.00000     0.00000     0

 17 19  0  0  0  0  0  0  0  0999 V2000
    6.1436   -3.1449    0.0000 C   0  0  0  0  0  0  0  0  0  0  0  0
    5.5531   -2.3379    0.0000 C   0  0  0  0  0  0  0  0  0  0  0  0
    5.9572   -1.4194    0.0000 C   0  0  0  0  0  0  0  0  0  0  0  0
    5.3681   -0.6178    0.0000 C   0  0  0  0  0  0  0  0  0  0  0  0
    4.3738   -0.7247    0.0000 C   0  0  0  0  0  0  0  0  0  0  0  0
    3.9686   -1.6332    0.0000 C   0  0  0  0  0  0  0  0  0  0  0  0
    4.5588   -2.4448    0.0000 C   0  0  0  0  0  0  0  0  0  0  0  0
    3.7853    0.0838    0.0000 C   0  0  0  0  0  0  0  0  0  0  0  0
    4.0953    1.0438    0.0000 C   0  0  0  0  0  0  0  0  0  0  0  0
    3.2853    1.6238    0.0000 N   0  0  0  0  0  0  0  0  0  0  0  0
    3.1857    2.6219    0.0000 C   0  0  0  0  0  0  0  0  0  0  0  0
    2.2737    3.0322    0.0000 C   0  0  0  0  0  0  0  0  0  0  0  0
    1.4608    2.4439    0.0000 C   0  0  0  0  0  0  0  0  0  0  0  0
    0.5478    2.8519    0.0000 C   0  0  0  0  0  0  0  0  0  0  0  0
    1.5639    1.4545    0.0000 C   0  0  0  0  0  0  0  0  0  0  0  0
    2.4753    1.0438    0.0000 C   0  0  0  0  0  0  0  0  0  0  0  0
    2.7853    0.0838    0.0000 N   0  0  0  0  0  0  0  0  0  0  0  0
  1  2  1  0  0  0  0
  2  3  2  0  0  0  0
  3  4  1  0  0  0  0
  4  5  2  0  0  0  0
  5  6  1  0  0  0  0
  6  7  2  0  0  0  0
  7  2  1  0  0  0  0
  5  8  1  0  0  0  0
  8  9  2  0  0  0  0
  9 10  1  0  0  0  0
 10 11  1  0  0  0  0
 11 12  2  0  0  0  0
 12 13  1  0  0  0  0
 13 14  1  0  0  0  0
 13 15  2  0  0  0  0
 15 16  1  0  0  0  0
 16 10  1  0  0  0  0
 16 17  2  0  0  0  0
 17  8  1  0  0  0  0
M  END
>  <EXTREG>  (ZINC00023743)
ZINC00023743

>  <LOGBIO>
2.5000

$$$$
ZINC00029269
  -MTS-   02131516502D 0   0.00000     0.00000     0

 20 21  0  0  0  0  0  0  0  0999 V2000
    3.9811    3.6196    0.0000 F   0  0  0  0  0  0  0  0  0  0  0  0
    3.1156    3.1187    0.0000 C   0  0  0  0  0  0  0  0  0  0  0  0
    3.6165    2.2532    0.0000 F   0  0  0  0  0  0  0  0  0  0  0  0
    2.6147    3.9843    0.0000 F   0  0  0  0  0  0  0  0  0  0  0  0
    2.2501    2.6179    0.0000 C   0  0  0  0  0  0  0  0  0  0  0  0
    1.3801    3.1179    0.0000 C   0  0  0  0  0  0  0  0  0  0  0  0
    0.5201    2.6179    0.0000 C   0  0  0  0  0  0  0  0  0  0  0  0
    0.5201    1.6179    0.0000 C   0  0  0  0  0  0  0  0  0  0  0  0
    1.3801    1.1179    0.0000 C   0  0  0  0  0  0  0  0  0  0  0  0
    2.2501    1.6179    0.0000 C   0  0  0  0  0  0  0  0  0  0  0  0
    3.1156    1.1170    0.0000 N   0  0  0  0  0  0  0  0  0  0  0  0
    3.1146    0.1136    0.0000 C   0  0  0  0  0  0  0  0  0  0  0  0
    3.9761   -0.3838    0.0000 O   0  0  0  0  0  0  0  0  0  0  0  0
    2.2483   -0.3860    0.0000 C   0  0  0  0  0  0  0  0  0  0  0  0
    2.2479   -1.3860    0.0000 C   0  0  0  0  0  0  0  0  0  0  0  0
    3.1162   -1.8890    0.0000 C   0  0  0  0  0  0  0  0  0  0  0  0
    3.1137   -2.8838    0.0000 C   0  0  0  0  0  0  0  0  0  0  0  0
    2.2479   -3.3843    0.0000 C   0  0  0  0  0  0  0  0  0  0  0  0
    1.3846   -2.8899    0.0000 C   0  0  0  0  0  0  0  0  0  0  0  0
    1.3821   -1.8865    0.0000 C   0  0  0  0  0  0  0  0  0  0  0  0
  1  2  1  0  0  0  0
  2  3  1  0  0  0  0
  2  4  1  0  0  0  0
  2  5  1  0  0  0  0
  5  6  2  0  0  0  0
  6  7  1  0  0  0  0
  7  8  2  0  0  0  0
  8  9  1  0  0  0  0
  9 10  2  0  0  0  0
 10  5  1  0  0  0  0
 10 11  1  0  0  0  0
 11 12  1  0  0  0  0
 12 13  2  0  0  0  0
 12 14  1  0  0  0  0
 14 15  1  0  0  0  0
 15 16  2  0  0  0  0
 16 17  1  0  0  0  0
 17 18  2  0  0  0  0
 18 19  1  0  0  0  0
 19 20  2  0  0  0  0
 20 15  1  0  0  0  0
M  END
>  <EXTREG>  (ZINC00029269)
ZINC00029269

>  <LOGBIO>
2.5000

$$$$
ZINC00029813
  -MTS-   02131516502D 0   0.00000     0.00000     0

 18 19  0  0  0  0  0  0  0  0999 V2000
    6.7588    3.0483    0.0000 F   0  0  0  0  0  0  0  0  0  0  0  0
    5.8933    2.5475    0.0000 C   0  0  0  0  0  0  0  0  0  0  0  0
    5.0233    3.0475    0.0000 C   0  0  0  0  0  0  0  0  0  0  0  0
    4.1633    2.5475    0.0000 C   0  0  0  0  0  0  0  0  0  0  0  0
    4.1633    1.5475    0.0000 C   0  0  0  0  0  0  0  0  0  0  0  0
    3.2098    0.9989    0.0000 N   0  0  0  0  0  0  0  0  0  0  0  0
    3.2083   -0.0011    0.0000 S   0  0  0  0  0  0  0  0  0  0  0  0
    4.2083   -0.0026    0.0000 O   0  0  0  0  0  0  0  0  0  0  0  0
    2.2083    0.0004    0.0000 O   0  0  0  0  0  0  0  0  0  0  0  0
    3.2068   -1.0011    0.0000 C   0  0  0  0  0  0  0  0  0  0  0  0
    2.2533   -1.5497    0.0000 C   0  0  0  0  0  0  0  0  0  0  0  0
    1.3846   -1.0475    0.0000 C   0  0  0  0  0  0  0  0  0  0  0  0
    0.5233   -1.5453    0.0000 C   0  0  0  0  0  0  0  0  0  0  0  0
    0.5208   -2.5453    0.0000 C   0  0  0  0  0  0  0  0  0  0  0  0
    1.3796   -3.0475    0.0000 C   0  0  0  0  0  0  0  0  0  0  0  0
    2.2508   -2.5496    0.0000 C   0  0  0  0  0  0  0  0  0  0  0  0
    5.0233    1.0475    0.0000 C   0  0  0  0  0  0  0  0  0  0  0  0
    5.8933    1.5475    0.0000 C   0  0  0  0  0  0  0  0  0  0  0  0
  1  2  1  0  0  0  0
  2  3  2  0  0  0  0
  3  4  1  0  0  0  0
  4  5  2  0  0  0  0
  5  6  1  0  0  0  0
  6  7  1  0  0  0  0
  7  8  2  0  0  0  0
  7  9  2  0  0  0  0
  7 10  1  0  0  0  0
 10 11  1  0  0  0  0
 11 12  2  0  0  0  0
 12 13  1  0  0  0  0
 13 14  2  0  0  0  0
 14 15  1  0  0  0  0
 15 16  2  0  0  0  0
 16 11  1  0  0  0  0
  5 17  1  0  0  0  0
 17 18  2  0  0  0  0
 18  2  1  0  0  0  0
M  END
>  <EXTREG>  (ZINC00029813)
ZINC00029813

>  <LOGBIO>
2.5000

$$$$
ZINC00030602
  -MTS-   02131516502D 0   0.00000     0.00000     0

 14 14  0  0  0  0  0  0  0  0999 V2000
    2.3309    2.3163    0.0000 C   0  0  0  0  0  0  0  0  0  0  0  0
    3.2002    1.8149    0.0000 N   0  0  0  0  0  0  0  0  0  0  0  0
    4.0609    2.3136    0.0000 C   0  0  0  0  0  0  0  0  0  0  0  0
    3.2012    0.8149    0.0000 S   0  0  0  0  0  0  0  0  0  0  0  0
    2.2012    0.8139    0.0000 O   0  0  0  0  0  0  0  0  0  0  0  0
    4.2012    0.8159    0.0000 O   0  0  0  0  0  0  0  0  0  0  0  0
    3.2022   -0.1851    0.0000 N   0  0  0  0  0  0  0  0  0  0  0  0
    4.0687   -0.6842    0.0000 C   0  0  0  0  0  0  0  0  0  0  0  0
    2.2501   -0.7360    0.0000 C   0  0  0  0  0  0  0  0  0  0  0  0
    1.3801   -0.2360    0.0000 C   0  0  0  0  0  0  0  0  0  0  0  0
    0.5201   -0.7360    0.0000 C   0  0  0  0  0  0  0  0  0  0  0  0
    0.5201   -1.7360    0.0000 C   0  0  0  0  0  0  0  0  0  0  0  0
    1.3801   -2.2360    0.0000 C   0  0  0  0  0  0  0  0  0  0  0  0
    2.2501   -1.7360    0.0000 C   0  0  0  0  0  0  0  0  0  0  0  0
  1  2  1  0  0  0  0
  2  3  1  0  0  0  0
  2  4  1  0  0  0  0
  4  5  2  0  0  0  0
  4  6  2  0  0  0  0
  4  7  1  0  0  0  0
  7  8  1  0  0  0  0
  7  9  1  0  0  0  0
  9 10  2  0  0  0  0
 10 11  1  0  0  0  0
 11 12  2  0  0  0  0
 12 13  1  0  0  0  0
 13 14  2  0  0  0  0
 14  9  1  0  0  0  0
M  END
>  <EXTREG>  (ZINC00030602)
ZINC00030602

>  <LOGBIO>
2.5000

$$$$
ZINC00032321
  -MTS-   02131516502D 0   0.00000     0.00000     0

 19 20  0  0  0  0  0  0  0  0999 V2000
    2.6700   -3.5189    0.0000 C   0  0  0  0  0  0  0  0  0  0  0  0
    2.7739   -2.5243    0.0000 C   0  0  0  0  0  0  0  0  0  0  0  0
    3.7523   -2.7310    0.0000 C   0  0  0  0  0  0  0  0  0  0  0  0
    3.0839   -1.5643    0.0000 N   0  0  0  0  0  0  0  0  0  0  0  0
    2.2739   -0.9843    0.0000 C   0  0  0  0  0  0  0  0  0  0  0  0
    2.2739    0.0157    0.0000 C   0  0  0  0  0  0  0  0  0  0  0  0
    3.1430    0.5174    0.0000 C   0  0  0  0  0  0  0  0  0  0  0  0
    4.0039    0.0191    0.0000 O   0  0  0  0  0  0  0  0  0  0  0  0
    3.1435    1.5174    0.0000 C   0  0  0  0  0  0  0  0  0  0  0  0
    2.2752    2.0205    0.0000 C   0  0  0  0  0  0  0  0  0  0  0  0
    2.2778    3.0152    0.0000 C   0  0  0  0  0  0  0  0  0  0  0  0
    3.1436    3.5156    0.0000 C   0  0  0  0  0  0  0  0  0  0  0  0
    4.0068    3.0213    0.0000 C   0  0  0  0  0  0  0  0  0  0  0  0
    4.0093    2.0178    0.0000 C   0  0  0  0  0  0  0  0  0  0  0  0
    1.4639   -1.5643    0.0000 C   0  0  0  0  0  0  0  0  0  0  0  0
    0.9685   -0.6957    0.0000 C   0  0  0  0  0  0  0  0  0  0  0  0
    0.5490   -1.9678    0.0000 C   0  0  0  0  0  0  0  0  0  0  0  0
    1.7739   -2.5243    0.0000 N   0  0  0  0  0  0  0  0  0  0  0  0
    1.1854   -3.3328    0.0000 O   0  0  0  0  0  0  0  0  0  0  0  0
  1  2  1  0  0  0  0
  2  3  1  0  0  0  0
  2  4  1  0  0  0  0
  4  5  2  0  0  0  0
  5  6  1  0  0  0  0
  6  7  1  0  0  0  0
  7  8  2  0  0  0  0
  7  9  1  0  0  0  0
  9 10  2  0  0  0  0
 10 11  1  0  0  0  0
 11 12  2  0  0  0  0
 12 13  1  0  0  0  0
 13 14  2  0  0  0  0
 14  9  1  0  0  0  0
  5 15  1  0  0  0  0
 15 16  1  0  0  0  0
 15 17  1  0  0  0  0
 15 18  1  0  0  0  0
 18  2  1  0  0  0  0
 18 19  1  0  0  0  0
M  END
>  <EXTREG>  (ZINC00032321)
ZINC00032321

>  <LOGBIO>
2.5000

$$$$
ZINC00032735
  -MTS-   02131516502D 0   0.00000     0.00000     0

 21 22  0  0  0  0  0  0  0  0999 V2000
    7.9193   -0.8565    0.0000 C   0  0  0  0  0  0  0  0  0  0  0  0
    6.9344   -0.6835    0.0000 C   0  0  0  0  0  0  0  0  0  0  0  0
    7.2752    0.2566    0.0000 C   0  0  0  0  0  0  0  0  0  0  0  0
    6.0644   -0.1835    0.0000 C   0  0  0  0  0  0  0  0  0  0  0  0
    5.2044   -0.6835    0.0000 C   0  0  0  0  0  0  0  0  0  0  0  0
    5.2044   -1.6835    0.0000 C   0  0  0  0  0  0  0  0  0  0  0  0
    6.0644   -2.1835    0.0000 C   0  0  0  0  0  0  0  0  0  0  0  0
    5.4196   -2.9479    0.0000 C   0  0  0  0  0  0  0  0  0  0  0  0
    6.7054   -2.9511    0.0000 C   0  0  0  0  0  0  0  0  0  0  0  0
    6.9344   -1.6835    0.0000 N   0  0  0  0  0  0  0  0  0  0  0  0
    4.3376   -0.1849    0.0000 N   0  0  0  0  0  0  0  0  0  0  0  0
    4.3361    0.8151    0.0000 C   0  0  0  0  0  0  0  0  0  0  0  0
    3.4693    1.3138    0.0000 C   0  0  0  0  0  0  0  0  0  0  0  0
    3.4668    2.3173    0.0000 C   0  0  0  0  0  0  0  0  0  0  0  0
    2.6035    2.8116    0.0000 C   0  0  0  0  0  0  0  0  0  0  0  0
    1.7378    2.3112    0.0000 C   0  0  0  0  0  0  0  0  0  0  0  0
    1.7353    1.3164    0.0000 C   0  0  0  0  0  0  0  0  0  0  0  0
    2.6036    0.8134    0.0000 C   0  0  0  0  0  0  0  0  0  0  0  0
    0.8683    0.8181    0.0000 N   0  3  0  0  0  0  0  0  0  0  0  0
    0.0000    1.3211    0.0000 O   0  5  0  0  0  0  0  0  0  0  0  0
    0.8658   -0.1767    0.0000 O   0  0  0  0  0  0  0  0  0  0  0  0
  1  2  1  0  0  0  0
  2  3  1  0  0  0  0
  2  4  1  0  0  0  0
  4  5  1  0  0  0  0
  5  6  1  0  0  0  0
  6  7  1  0  0  0  0
  7  8  1  0  0  0  0
  7  9  1  0  0  0  0
  7 10  1  0  0  0  0
 10  2  1  0  0  0  0
  5 11  1  0  0  0  0
 11 12  1  0  0  0  0
 12 13  1  0  0  0  0
 13 14  2  0  0  0  0
 14 15  1  0  0  0  0
 15 16  2  0  0  0  0
 16 17  1  0  0  0  0
 17 18  2  0  0  0  0
 18 13  1  0  0  0  0
 17 19  1  0  0  0  0
 19 20  1  0  0  0  0
 19 21  2  0  0  0  0
M  CHG  2  19   1  20  -1
M  END
>  <EXTREG>  (ZINC00032735)
ZINC00032735

>  <LOGBIO>
2.5000

$$$$
ZINC00032965
  -MTS-   02131516502D 0   0.00000     0.00000     0

 21 23  0  0  0  0  0  0  0  0999 V2000
    7.0163    2.8146    0.0000 C   0  0  0  0  0  0  0  0  0  0  0  0
    6.1508    2.3137    0.0000 N   0  0  0  0  0  0  0  0  0  0  0  0
    5.2808    2.8137    0.0000 C   0  0  0  0  0  0  0  0  0  0  0  0
    4.4208    2.3137    0.0000 C   0  0  0  0  0  0  0  0  0  0  0  0
    4.4208    1.3137    0.0000 N   0  0  0  0  0  0  0  0  0  0  0  0
    5.2808    0.8137    0.0000 C   0  0  0  0  0  0  0  0  0  0  0  0
    6.1508    1.3137    0.0000 C   0  0  0  0  0  0  0  0  0  0  0  0
    3.5540    0.8150    0.0000 S   0  0  0  0  0  0  0  0  0  0  0  0
    4.0527   -0.0518    0.0000 O   0  0  0  0  0  0  0  0  0  0  0  0
    3.0553    1.6818    0.0000 O   0  0  0  0  0  0  0  0  0  0  0  0
    2.6005    0.2665    0.0000 C   0  0  0  0  0  0  0  0  0  0  0  0
    1.7318    0.7687    0.0000 C   0  0  0  0  0  0  0  0  0  0  0  0
    0.8705    0.2708    0.0000 C   0  0  0  0  0  0  0  0  0  0  0  0
    0.8680   -0.7292    0.0000 C   0  0  0  0  0  0  0  0  0  0  0  0
    0.0000   -1.2257    0.0000 Cl  0  0  0  0  0  0  0  0  0  0  0  0
    1.7268   -1.2313    0.0000 C   0  0  0  0  0  0  0  0  0  0  0  0
    1.7271   -2.2326    0.0000 C   0  0  0  0  0  0  0  0  0  0  0  0
    2.5924   -2.7339    0.0000 C   0  0  0  0  0  0  0  0  0  0  0  0
    3.4611   -2.2317    0.0000 C   0  0  0  0  0  0  0  0  0  0  0  0
    3.4596   -1.2369    0.0000 C   0  0  0  0  0  0  0  0  0  0  0  0
    2.5980   -0.7335    0.0000 C   0  0  0  0  0  0  0  0  0  0  0  0
  1  2  1  0  0  0  0
  2  3  1  0  0  0  0
  3  4  1  0  0  0  0
  4  5  1  0  0  0  0
  5  6  1  0  0  0  0
  6  7  1  0  0  0  0
  7  2  1  0  0  0  0
  5  8  1  0  0  0  0
  8  9  2  0  0  0  0
  8 10  2  0  0  0  0
  8 11  1  0  0  0  0
 11 12  2  0  0  0  0
 12 13  1  0  0  0  0
 13 14  2  0  0  0  0
 14 15  1  0  0  0  0
 14 16  1  0  0  0  0
 16 17  1  0  0  0  0
 17 18  2  0  0  0  0
 18 19  1  0  0  0  0
 19 20  2  0  0  0  0
 20 21  1  0  0  0  0
 21 11  1  0  0  0  0
 21 16  2  0  0  0  0
M  END
>  <EXTREG>  (ZINC00032965)
ZINC00032965

>  <LOGBIO>
2.5000

$$$$
ZINC00033342
  -MTS-   02131516502D 0   0.00000     0.00000     0

 19 20  0  0  1  0  0  0  0  0999 V2000
    5.5943    1.8862    0.0000 C   0  0  0  0  0  0  0  0  0  0  0  0
    4.7278    2.3854    0.0000 S   0  0  0  0  0  0  0  0  0  0  0  0
    3.8623    1.8845    0.0000 C   0  0  0  0  0  0  0  0  0  0  0  0
    2.9923    2.3845    0.0000 N   0  0  0  0  0  0  0  0  0  0  0  0
    2.1323    1.8845    0.0000 C   0  0  0  0  0  0  0  0  0  0  0  0
    1.7884    2.8235    0.0000 C   0  0  0  0  0  0  0  0  0  0  0  0
    1.1477    1.7099    0.0000 C   0  0  0  0  0  0  0  0  0  0  0  0
    2.1323    0.8845    0.0000 C   0  0  0  0  0  0  0  0  0  0  0  0
    2.9923    0.3845    0.0000 C   0  0  1  0  0  0  0  0  0  0  0  0
    3.6333   -0.3830    0.0000 C   0  0  0  0  0  0  0  0  0  0  0  0
    3.8623    0.8845    0.0000 N   0  0  0  0  0  0  0  0  0  0  0  0
    2.2185   -0.5327    0.0000 C   0  0  0  0  0  0  0  0  0  0  0  0
    1.2306   -0.3568    0.0000 C   0  0  0  0  0  0  0  0  0  0  0  0
    0.5907   -1.1184    0.0000 C   0  0  0  0  0  0  0  0  0  0  0  0
    0.9292   -2.0593    0.0000 C   0  0  0  0  0  0  0  0  0  0  0  0
    0.2825   -2.8220    0.0000 O   0  0  0  0  0  0  0  0  0  0  0  0
    1.9077   -2.2386    0.0000 C   0  0  0  0  0  0  0  0  0  0  0  0
    2.5571   -1.4736    0.0000 C   0  0  0  0  0  0  0  0  0  0  0  0
    3.5410   -1.6518    0.0000 O   0  0  0  0  0  0  0  0  0  0  0  0
  1  2  1  0  0  0  0
  2  3  1  0  0  0  0
  3  4  1  0  0  0  0
  4  5  1  0  0  0  0
  5  6  1  0  0  0  0
  5  7  1  0  0  0  0
  5  8  1  0  0  0  0
  8  9  1  0  0  0  0
  9 10  1  6  0  0  0
  9 11  1  0  0  0  0
 11  3  2  0  0  0  0
  9 12  1  0  0  0  0
 12 13  2  0  0  0  0
 13 14  1  0  0  0  0
 14 15  2  0  0  0  0
 15 16  1  0  0  0  0
 15 17  1  0  0  0  0
 17 18  2  0  0  0  0
 18 12  1  0  0  0  0
 18 19  1  0  0  0  0
M  END
>  <EXTREG>  (ZINC00033342)
ZINC00033342

>  <LOGBIO>
2.5000

$$$$
ZINC00033621
  -MTS-   02131516502D 0   0.00000     0.00000     0

 21 22  0  0  0  0  0  0  0  0999 V2000
   10.1382   -0.7791    0.0000 C   0  0  0  0  0  0  0  0  0  0  0  0
    9.1440   -0.8870    0.0000 C   0  0  0  0  0  0  0  0  0  0  0  0
    8.5506   -0.0778    0.0000 C   0  0  0  0  0  0  0  0  0  0  0  0
    7.5619   -0.1872    0.0000 C   0  0  0  0  0  0  0  0  0  0  0  0
    7.1573   -1.1017    0.0000 C   0  0  0  0  0  0  0  0  0  0  0  0
    7.7416   -1.9069    0.0000 C   0  0  0  0  0  0  0  0  0  0  0  0
    8.7395   -1.8015    0.0000 C   0  0  0  0  0  0  0  0  0  0  0  0
    6.1629   -1.2071    0.0000 S   0  0  0  0  0  0  0  0  0  0  0  0
    6.2683   -2.2016    0.0000 O   0  0  0  0  0  0  0  0  0  0  0  0
    6.0575   -0.2127    0.0000 O   0  0  0  0  0  0  0  0  0  0  0  0
    5.1685   -1.3126    0.0000 N   0  0  0  0  0  0  0  0  0  0  0  0
    4.5800   -0.5041    0.0000 C   0  0  0  0  0  0  0  0  0  0  0  0
    3.5907   -0.6090    0.0000 C   0  0  0  0  0  0  0  0  0  0  0  0
    3.0022    0.1995    0.0000 N   0  0  0  0  0  0  0  0  0  0  0  0
    3.3122    1.1595    0.0000 C   0  0  0  0  0  0  0  0  0  0  0  0
    2.5022    1.7395    0.0000 N   0  0  0  0  0  0  0  0  0  0  0  0
    1.6922    1.1595    0.0000 C   0  0  0  0  0  0  0  0  0  0  0  0
    2.0022    0.1995    0.0000 N   0  0  0  0  0  0  0  0  0  0  0  0
    0.7425    1.4727    0.0000 N   0  3  0  0  0  0  0  0  0  0  0  0
    0.5376    2.4550    0.0000 O   0  5  0  0  0  0  0  0  0  0  0  0
    0.0000    0.8106    0.0000 O   0  0  0  0  0  0  0  0  0  0  0  0
  1  2  1  0  0  0  0
  2  3  2  0  0  0  0
  3  4  1  0  0  0  0
  4  5  2  0  0  0  0
  5  6  1  0  0  0  0
  6  7  2  0  0  0  0
  7  2  1  0  0  0  0
  5  8  1  0  0  0  0
  8  9  2  0  0  0  0
  8 10  2  0  0  0  0
  8 11  1  0  0  0  0
 11 12  1  0  0  0  0
 12 13  1  0  0  0  0
 13 14  1  0  0  0  0
 14 15  1  0  0  0  0
 15 16  2  0  0  0  0
 16 17  1  0  0  0  0
 17 18  2  0  0  0  0
 18 14  1  0  0  0  0
 17 19  1  0  0  0  0
 19 20  1  0  0  0  0
 19 21  2  0  0  0  0
M  CHG  2  19   1  20  -1
M  END
>  <EXTREG>  (ZINC00033621)
ZINC00033621

>  <LOGBIO>
2.5000

$$$$
ZINC00035415
  -MTS-   02131516502D 0   0.00000     0.00000     0

 17 18  0  0  0  0  0  0  0  0999 V2000
    5.8346   -2.2470    0.0000 C   0  0  0  0  0  0  0  0  0  0  0  0
    5.2461   -1.4386    0.0000 C   0  0  0  0  0  0  0  0  0  0  0  0
    5.5561   -0.4786    0.0000 S   0  0  0  0  0  0  0  0  0  0  0  0
    4.7461    0.1014    0.0000 C   0  0  0  0  0  0  0  0  0  0  0  0
    4.6464    1.0996    0.0000 C   0  0  0  0  0  0  0  0  0  0  0  0
    3.7345    1.5098    0.0000 C   0  0  0  0  0  0  0  0  0  0  0  0
    2.9216    0.9216    0.0000 C   0  0  0  0  0  0  0  0  0  0  0  0
    3.0247   -0.0679    0.0000 C   0  0  0  0  0  0  0  0  0  0  0  0
    3.9361   -0.4786    0.0000 C   0  0  0  0  0  0  0  0  0  0  0  0
    4.2461   -1.4386    0.0000 N   0  0  0  0  0  0  0  0  0  0  0  0
    2.0086    1.3296    0.0000 S   0  0  0  0  0  0  0  0  0  0  0  0
    1.6006    0.4166    0.0000 O   0  0  0  0  0  0  0  0  0  0  0  0
    2.4166    2.2425    0.0000 O   0  0  0  0  0  0  0  0  0  0  0  0
    0.9130    1.8191    0.0000 C   0  0  0  0  0  0  0  0  0  0  0  0
    0.5050    0.9062    0.0000 F   0  0  0  0  0  0  0  0  0  0  0  0
    1.3210    2.7321    0.0000 F   0  0  0  0  0  0  0  0  0  0  0  0
    0.0000    2.2271    0.0000 F   0  0  0  0  0  0  0  0  0  0  0  0
  1  2  1  0  0  0  0
  2  3  1  0  0  0  0
  3  4  1  0  0  0  0
  4  5  2  0  0  0  0
  5  6  1  0  0  0  0
  6  7  2  0  0  0  0
  7  8  1  0  0  0  0
  8  9  2  0  0  0  0
  9  4  1  0  0  0  0
  9 10  1  0  0  0  0
 10  2  2  0  0  0  0
  7 11  1  0  0  0  0
 11 12  2  0  0  0  0
 11 13  2  0  0  0  0
 11 14  1  0  0  0  0
 14 15  1  0  0  0  0
 14 16  1  0  0  0  0
 14 17  1  0  0  0  0
M  END
>  <EXTREG>  (ZINC00035415)
ZINC00035415

>  <LOGBIO>
2.5000

$$$$
ZINC00036613
  -MTS-   02131516502D 0   0.00000     0.00000     0

 18 19  0  0  0  0  0  0  0  0999 V2000
    7.4445    1.9985    0.0000 C   0  0  0  0  0  0  0  0  0  0  0  0
    6.5790    1.4976    0.0000 C   0  0  0  0  0  0  0  0  0  0  0  0
    5.7090    1.9976    0.0000 C   0  0  0  0  0  0  0  0  0  0  0  0
    4.8490    1.4976    0.0000 C   0  0  0  0  0  0  0  0  0  0  0  0
    4.8490    0.4976    0.0000 C   0  0  0  0  0  0  0  0  0  0  0  0
    5.7090   -0.0024    0.0000 C   0  0  0  0  0  0  0  0  0  0  0  0
    6.5790    0.4976    0.0000 C   0  0  0  0  0  0  0  0  0  0  0  0
    3.9822   -0.0011    0.0000 S   0  0  0  0  0  0  0  0  0  0  0  0
    4.4809   -0.8679    0.0000 O   0  0  0  0  0  0  0  0  0  0  0  0
    3.4835    0.8657    0.0000 O   0  0  0  0  0  0  0  0  0  0  0  0
    3.1154   -0.4998    0.0000 C   0  0  0  0  0  0  0  0  0  0  0  0
    2.2467    0.0024    0.0000 C   0  0  0  0  0  0  0  0  0  0  0  0
    1.3854   -0.4954    0.0000 C   0  0  0  0  0  0  0  0  0  0  0  0
    0.5199    0.0054    0.0000 O   0  0  0  0  0  0  0  0  0  0  0  0
    1.3829   -1.4954    0.0000 C   0  0  0  0  0  0  0  0  0  0  0  0
    2.2417   -1.9976    0.0000 C   0  0  0  0  0  0  0  0  0  0  0  0
    3.1129   -1.4998    0.0000 C   0  0  0  0  0  0  0  0  0  0  0  0
    3.9772   -2.0028    0.0000 O   0  0  0  0  0  0  0  0  0  0  0  0
  1  2  1  0  0  0  0
  2  3  2  0  0  0  0
  3  4  1  0  0  0  0
  4  5  2  0  0  0  0
  5  6  1  0  0  0  0
  6  7  2  0  0  0  0
  7  2  1  0  0  0  0
  5  8  1  0  0  0  0
  8  9  2  0  0  0  0
  8 10  2  0  0  0  0
  8 11  1  0  0  0  0
 11 12  2  0  0  0  0
 12 13  1  0  0  0  0
 13 14  1  0  0  0  0
 13 15  2  0  0  0  0
 15 16  1  0  0  0  0
 16 17  2  0  0  0  0
 17 11  1  0  0  0  0
 17 18  1  0  0  0  0
M  END
>  <EXTREG>  (ZINC00036613)
ZINC00036613

>  <LOGBIO>
2.5000

$$$$
ZINC00037048
  -MTS-   02131516502D 0   0.00000     0.00000     0

 17 18  0  0  0  0  0  0  0  0999 V2000
    4.9693   -2.3300    0.0000 Cl  0  0  0  0  0  0  0  0  0  0  0  0
    5.3734   -1.4153    0.0000 C   0  0  0  0  0  0  0  0  0  0  0  0
    6.3709   -1.3066    0.0000 C   0  0  0  0  0  0  0  0  0  0  0  0
    6.7710   -0.3958    0.0000 C   0  0  0  0  0  0  0  0  0  0  0  0
    6.1817    0.4121    0.0000 C   0  0  0  0  0  0  0  0  0  0  0  0
    5.1923    0.3092    0.0000 C   0  0  0  0  0  0  0  0  0  0  0  0
    4.6050    1.1186    0.0000 Cl  0  0  0  0  0  0  0  0  0  0  0  0
    4.7840   -0.6074    0.0000 C   0  0  0  0  0  0  0  0  0  0  0  0
    3.5907   -0.7339    0.0000 C   0  0  0  0  0  0  0  0  0  0  0  0
    3.0022    0.0746    0.0000 N   0  0  0  0  0  0  0  0  0  0  0  0
    3.3122    1.0346    0.0000 C   0  0  0  0  0  0  0  0  0  0  0  0
    2.5022    1.6146    0.0000 N   0  0  0  0  0  0  0  0  0  0  0  0
    1.6922    1.0346    0.0000 C   0  0  0  0  0  0  0  0  0  0  0  0
    2.0022    0.0746    0.0000 N   0  0  0  0  0  0  0  0  0  0  0  0
    0.7425    1.3477    0.0000 N   0  3  0  0  0  0  0  0  0  0  0  0
    0.5376    2.3300    0.0000 O   0  5  0  0  0  0  0  0  0  0  0  0
    0.0000    0.6857    0.0000 O   0  0  0  0  0  0  0  0  0  0  0  0
  1  2  1  0  0  0  0
  2  3  2  0  0  0  0
  3  4  1  0  0  0  0
  4  5  2  0  0  0  0
  5  6  1  0  0  0  0
  6  7  1  0  0  0  0
  6  8  2  0  0  0  0
  8  2  1  0  0  0  0
  8  9  1  0  0  0  0
  9 10  1  0  0  0  0
 10 11  1  0  0  0  0
 11 12  2  0  0  0  0
 12 13  1  0  0  0  0
 13 14  2  0  0  0  0
 14 10  1  0  0  0  0
 13 15  1  0  0  0  0
 15 16  1  0  0  0  0
 15 17  2  0  0  0  0
M  CHG  2  15   1  16  -1
M  END
>  <EXTREG>  (ZINC00037048)
ZINC00037048

>  <LOGBIO>
2.5000

$$$$
ZINC00037195
  -MTS-   02131516502D 0   0.00000     0.00000     0

 16 17  0  0  0  0  0  0  0  0999 V2000
    5.6741   -1.6410    0.0000 C   0  0  0  0  0  0  0  0  0  0  0  0
    5.0855   -0.8325    0.0000 N   0  0  0  0  0  0  0  0  0  0  0  0
    5.3955    0.1275    0.0000 C   0  0  0  0  0  0  0  0  0  0  0  0
    4.5855    0.7075    0.0000 C   0  0  0  0  0  0  0  0  0  0  0  0
    3.7755    0.1275    0.0000 C   0  0  0  0  0  0  0  0  0  0  0  0
    4.0855   -0.8325    0.0000 N   0  0  0  0  0  0  0  0  0  0  0  0
    2.8258    0.4407    0.0000 C   0  0  0  0  0  0  0  0  0  0  0  0
    2.6222    1.4197    0.0000 O   0  0  0  0  0  0  0  0  0  0  0  0
    2.0798   -0.2252    0.0000 N   0  0  0  0  0  0  0  0  0  0  0  0
    1.0937   -0.0121    0.0000 C   0  0  0  0  0  0  0  0  0  0  0  0
    0.5970   -0.8756    0.0000 C   0  0  0  0  0  0  0  0  0  0  0  0
    1.2546   -1.6240    0.0000 C   0  0  0  0  0  0  0  0  0  0  0  0
    2.1791   -1.2203    0.0000 N   0  0  0  0  0  0  0  0  0  0  0  0
    4.5855    1.7075    0.0000 N   0  3  0  0  0  0  0  0  0  0  0  0
    5.4543    2.2097    0.0000 O   0  5  0  0  0  0  0  0  0  0  0  0
    3.7243    2.2054    0.0000 O   0  0  0  0  0  0  0  0  0  0  0  0
  1  2  1  0  0  0  0
  2  3  1  0  0  0  0
  3  4  2  0  0  0  0
  4  5  1  0  0  0  0
  5  6  2  0  0  0  0
  6  2  1  0  0  0  0
  5  7  1  0  0  0  0
  7  8  2  0  0  0  0
  7  9  1  0  0  0  0
  9 10  1  0  0  0  0
 10 11  2  0  0  0  0
 11 12  1  0  0  0  0
 12 13  2  0  0  0  0
 13  9  1  0  0  0  0
  4 14  1  0  0  0  0
 14 15  1  0  0  0  0
 14 16  2  0  0  0  0
M  CHG  2  14   1  15  -1
M  END
>  <EXTREG>  (ZINC00037195)
ZINC00037195

>  <LOGBIO>
2.5000

$$$$
ZINC00037511
  -MTS-   02131516502D 0   0.00000     0.00000     0

 19 21  0  0  0  0  0  0  0  0999 V2000
    2.9576    1.2198    0.0000 O   0  0  0  0  0  0  0  0  0  0  0  0
    2.3691    2.0283    0.0000 C   0  0  0  0  0  0  0  0  0  0  0  0
    2.6791    2.9883    0.0000 N   0  0  0  0  0  0  0  0  0  0  0  0
    1.8691    3.5683    0.0000 C   0  0  0  0  0  0  0  0  0  0  0  0
    1.8691    4.5683    0.0000 S   0  0  0  0  0  0  0  0  0  0  0  0
    1.0591    2.9883    0.0000 N   0  0  0  0  0  0  0  0  0  0  0  0
    1.3691    2.0283    0.0000 C   0  0  0  0  0  0  0  0  0  0  0  0
    0.7806    1.2198    0.0000 C   0  0  0  0  0  0  0  0  0  0  0  0
    1.1865    0.3059    0.0000 C   0  0  0  0  0  0  0  0  0  0  0  0
    0.5968   -0.5060    0.0000 C   0  0  0  0  0  0  0  0  0  0  0  0
    1.0024   -1.4143    0.0000 C   0  0  0  0  0  0  0  0  0  0  0  0
    1.9967   -1.5207    0.0000 C   0  0  0  0  0  0  0  0  0  0  0  0
    2.5854   -0.7188    0.0000 C   0  0  0  0  0  0  0  0  0  0  0  0
    2.1808    0.1994    0.0000 C   0  0  0  0  0  0  0  0  0  0  0  0
    2.4003   -2.4357    0.0000 N   0  0  0  0  0  0  0  0  0  0  0  0
    1.8937   -3.3080    0.0000 C   0  0  0  0  0  0  0  0  0  0  0  0
    2.5623   -4.0467    0.0000 C   0  0  0  0  0  0  0  0  0  0  0  0
    3.4769   -3.6517    0.0000 C   0  0  0  0  0  0  0  0  0  0  0  0
    3.3776   -2.6478    0.0000 C   0  0  0  0  0  0  0  0  0  0  0  0
  1  2  2  0  0  0  0
  2  3  1  0  0  0  0
  3  4  1  0  0  0  0
  4  5  2  0  0  0  0
  4  6  1  0  0  0  0
  6  7  2  0  0  0  0
  7  2  1  0  0  0  0
  7  8  1  0  0  0  0
  8  9  1  0  0  0  0
  9 10  2  0  0  0  0
 10 11  1  0  0  0  0
 11 12  2  0  0  0  0
 12 13  1  0  0  0  0
 13 14  2  0  0  0  0
 14  9  1  0  0  0  0
 12 15  1  0  0  0  0
 15 16  1  0  0  0  0
 16 17  1  0  0  0  0
 17 18  1  0  0  0  0
 18 19  1  0  0  0  0
 19 15  1  0  0  0  0
M  END
>  <EXTREG>  (ZINC00037511)
ZINC00037511

>  <LOGBIO>
2.5000

$$$$
ZINC00037860
  -MTS-   02131516502D 0   0.00000     0.00000     0

 23 24  0  0  1  0  0  0  0  0999 V2000
    6.5896    1.7435    0.0000 C   0  0  0  0  0  0  0  0  0  0  0  0
    6.5880    2.7469    0.0000 C   0  0  0  0  0  0  0  0  0  0  0  0
    7.4493    3.2447    0.0000 C   0  0  0  0  0  0  0  0  0  0  0  0
    5.7215    3.2460    0.0000 C   0  0  0  0  0  0  0  0  0  0  0  0
    4.8560    2.7452    0.0000 C   0  0  0  0  0  0  0  0  0  0  0  0
    3.9860    3.2452    0.0000 C   0  0  0  0  0  0  0  0  0  0  0  0
    3.1260    2.7452    0.0000 C   0  0  0  0  0  0  0  0  0  0  0  0
    3.1260    1.7452    0.0000 C   0  0  0  0  0  0  0  0  0  0  0  0
    3.9860    1.2452    0.0000 C   0  0  0  0  0  0  0  0  0  0  0  0
    4.8560    1.7452    0.0000 C   0  0  0  0  0  0  0  0  0  0  0  0
    2.2592    1.2465    0.0000 C   0  0  1  0  0  0  0  0  0  0  0  0
    1.3907    1.7491    0.0000 C   0  0  0  0  0  0  0  0  0  0  0  0
    2.2572    0.2517    0.0000 C   0  0  0  0  0  0  0  0  0  0  0  0
    3.1257   -0.2509    0.0000 O   0  0  0  0  0  0  0  0  0  0  0  0
    1.3904   -0.2470    0.0000 N   0  0  0  0  0  0  0  0  0  0  0  0
    1.3889   -1.2470    0.0000 C   0  0  0  0  0  0  0  0  0  0  0  0
    0.5196   -1.7482    0.0000 C   0  0  0  0  0  0  0  0  0  0  0  0
    0.5201   -2.7430    0.0000 C   0  0  0  0  0  0  0  0  0  0  0  0
    1.3849   -3.2452    0.0000 C   0  0  0  0  0  0  0  0  0  0  0  0
    2.2492   -2.7526    0.0000 C   0  0  0  0  0  0  0  0  0  0  0  0
    3.1127   -3.2569    0.0000 O   0  0  0  0  0  0  0  0  0  0  0  0
    2.2537   -1.7491    0.0000 C   0  0  0  0  0  0  0  0  0  0  0  0
    2.2600    1.8465    0.0000 H   0  0  0  0  0  0  0  0  0  0  0  0
  1  2  1  0  0  0  0
  2  3  1  0  0  0  0
  2  4  1  0  0  0  0
  4  5  1  0  0  0  0
  5  6  2  0  0  0  0
  6  7  1  0  0  0  0
  7  8  2  0  0  0  0
  8  9  1  0  0  0  0
  9 10  2  0  0  0  0
 10  5  1  0  0  0  0
  8 11  1  0  0  0  0
 11 23  1  1  0  0  0
 11 12  1  6  0  0  0
 11 13  1  0  0  0  0
 13 14  2  0  0  0  0
 13 15  1  0  0  0  0
 15 16  1  0  0  0  0
 16 17  2  0  0  0  0
 17 18  1  0  0  0  0
 18 19  2  0  0  0  0
 19 20  1  0  0  0  0
 20 21  1  0  0  0  0
 20 22  2  0  0  0  0
 22 16  1  0  0  0  0
M  END
>  <EXTREG>  (ZINC00037860)
ZINC00037860

>  <LOGBIO>
2.5000

$$$$
ZINC00038236
  -MTS-   02131516502D 0   0.00000     0.00000     0

 25 28  0  0  0  0  0  0  0  0999 V2000
    0.4890    2.7263    0.0000 C   0  0  0  0  0  0  0  0  0  0  0  0
    1.3040    2.1468    0.0000 C   0  0  0  0  0  0  0  0  0  0  0  0
    1.2104    1.1478    0.0000 C   0  0  0  0  0  0  0  0  0  0  0  0
    2.0223    0.5730    0.0000 C   0  0  0  0  0  0  0  0  0  0  0  0
    2.9320    0.9882    0.0000 C   0  0  0  0  0  0  0  0  0  0  0  0
    3.0298    1.9782    0.0000 C   0  0  0  0  0  0  0  0  0  0  0  0
    2.2138    2.5620    0.0000 C   0  0  0  0  0  0  0  0  0  0  0  0
    3.7456    0.4067    0.0000 C   0  0  0  0  0  0  0  0  0  0  0  0
    3.6495   -0.5921    0.0000 N   0  0  0  0  0  0  0  0  0  0  0  0
    4.4600   -1.1689    0.0000 N   0  0  0  0  0  0  0  0  0  0  0  0
    5.3707   -0.7560    0.0000 C   0  0  0  0  0  0  0  0  0  0  0  0
    6.1828   -1.3395    0.0000 N   0  0  0  0  0  0  0  0  0  0  0  0
    6.1890   -2.3483    0.0000 N   0  0  0  0  0  0  0  0  0  0  0  0
    7.1399   -2.6455    0.0000 C   0  0  0  0  0  0  0  0  0  0  0  0
    7.7276   -1.8410    0.0000 C   0  0  0  0  0  0  0  0  0  0  0  0
    8.7276   -1.8410    0.0000 C   0  0  0  0  0  0  0  0  0  0  0  0
    9.7276   -1.8410    0.0000 N   0  0  0  0  0  0  0  0  0  0  0  0
    7.1325   -1.0263    0.0000 C   0  0  0  0  0  0  0  0  0  0  0  0
    7.4383   -0.0742    0.0000 N   0  0  0  0  0  0  0  0  0  0  0  0
    5.4710    0.2337    0.0000 C   0  0  0  0  0  0  0  0  0  0  0  0
    6.3818    0.6497    0.0000 C   0  0  0  0  0  0  0  0  0  0  0  0
    6.4785    1.6451    0.0000 C   0  0  0  0  0  0  0  0  0  0  0  0
    5.6610    2.2269    0.0000 C   0  0  0  0  0  0  0  0  0  0  0  0
    4.7566    1.8124    0.0000 C   0  0  0  0  0  0  0  0  0  0  0  0
    4.6564    0.8196    0.0000 C   0  0  0  0  0  0  0  0  0  0  0  0
  1  2  1  0  0  0  0
  2  3  2  0  0  0  0
  3  4  1  0  0  0  0
  4  5  2  0  0  0  0
  5  6  1  0  0  0  0
  6  7  2  0  0  0  0
  7  2  1  0  0  0  0
  5  8  1  0  0  0  0
  8  9  2  0  0  0  0
  9 10  1  0  0  0  0
 10 11  2  0  0  0  0
 11 12  1  0  0  0  0
 12 13  1  0  0  0  0
 13 14  2  0  0  0  0
 14 15  1  0  0  0  0
 15 16  1  0  0  0  0
 16 17  3  0  0  0  0
 15 18  2  0  0  0  0
 18 12  1  0  0  0  0
 18 19  1  0  0  0  0
 11 20  1  0  0  0  0
 20 21  1  0  0  0  0
 21 22  2  0  0  0  0
 22 23  1  0  0  0  0
 23 24  2  0  0  0  0
 24 25  1  0  0  0  0
 25  8  1  0  0  0  0
 25 20  2  0  0  0  0
M  END
>  <EXTREG>  (ZINC00038236)
ZINC00038236

>  <LOGBIO>
2.5000

$$$$
ZINC00038920
  -MTS-   02131516502D 0   0.00000     0.00000     0

 23 24  0  0  1  0  0  0  0  0999 V2000
    3.9824    2.6995    0.0000 C   0  0  0  0  0  0  0  0  0  0  0  0
    3.1169    2.1987    0.0000 C   0  0  0  0  0  0  0  0  0  0  0  0
    2.2469    2.6987    0.0000 C   0  0  0  0  0  0  0  0  0  0  0  0
    1.3869    2.1987    0.0000 C   0  0  0  0  0  0  0  0  0  0  0  0
    0.5201    2.6974    0.0000 C   0  0  0  0  0  0  0  0  0  0  0  0
    1.3869    1.1987    0.0000 N   0  0  0  0  0  0  0  0  0  0  0  0
    2.2469    0.6987    0.0000 C   0  0  0  0  0  0  0  0  0  0  0  0
    2.2443   -0.3013    0.0000 S   0  0  0  0  0  0  0  0  0  0  0  0
    3.1121   -0.8052    0.0000 C   0  0  0  0  0  0  0  0  0  0  0  0
    3.1086   -1.8000    0.0000 C   0  0  0  0  0  0  0  0  0  0  0  0
    3.9763   -2.3039    0.0000 S   0  0  1  0  0  0  0  0  0  0  0  0
    3.9728   -3.2987    0.0000 O   0  0  0  0  0  0  0  0  0  0  0  0
    4.8438   -1.8065    0.0000 C   0  0  0  0  0  0  0  0  0  0  0  0
    5.7118   -2.3100    0.0000 C   0  0  0  0  0  0  0  0  0  0  0  0
    6.5738   -1.8135    0.0000 C   0  0  0  0  0  0  0  0  0  0  0  0
    6.5778   -0.8135    0.0000 C   0  0  0  0  0  0  0  0  0  0  0  0
    5.7199   -0.3100    0.0000 C   0  0  0  0  0  0  0  0  0  0  0  0
    4.8479   -0.8065    0.0000 C   0  0  0  0  0  0  0  0  0  0  0  0
    7.4466   -0.3183    0.0000 C   0  0  0  0  0  0  0  0  0  0  0  0
    6.9514    0.5505    0.0000 C   0  0  0  0  0  0  0  0  0  0  0  0
    7.9418   -1.1871    0.0000 C   0  0  0  0  0  0  0  0  0  0  0  0
    8.3154    0.1769    0.0000 C   0  0  0  0  0  0  0  0  0  0  0  0
    3.1169    1.1987    0.0000 N   0  0  0  0  0  0  0  0  0  0  0  0
  1  2  1  0  0  0  0
  2  3  2  0  0  0  0
  3  4  1  0  0  0  0
  4  5  1  0  0  0  0
  4  6  2  0  0  0  0
  6  7  1  0  0  0  0
  7  8  1  0  0  0  0
  8  9  1  0  0  0  0
  9 10  1  0  0  0  0
 10 11  1  0  0  0  0
 11 12  2  0  0  0  0
 11 13  1  6  0  0  0
 13 14  2  0  0  0  0
 14 15  1  0  0  0  0
 15 16  2  0  0  0  0
 16 17  1  0  0  0  0
 17 18  2  0  0  0  0
 18 13  1  0  0  0  0
 16 19  1  0  0  0  0
 19 20  1  0  0  0  0
 19 21  1  0  0  0  0
 19 22  1  0  0  0  0
  7 23  2  0  0  0  0
 23  2  1  0  0  0  0
M  END
>  <EXTREG>  (ZINC00038920)
ZINC00038920

>  <LOGBIO>
2.5000

$$$$
ZINC00039452
  -MTS-   02131516502D 0   0.00000     0.00000     0

 26 28  0  0  1  0  0  0  0  0999 V2000
    4.3228    3.7470    0.0000 C   0  0  0  0  0  0  0  0  0  0  0  0
    4.3238    2.7436    0.0000 C   0  0  0  0  0  0  0  0  0  0  0  0
    5.1900    2.2440    0.0000 C   0  0  0  0  0  0  0  0  0  0  0  0
    3.4622    2.2462    0.0000 C   0  0  0  0  0  0  0  0  0  0  0  0
    3.4632    1.2428    0.0000 C   0  0  0  0  0  0  0  0  0  0  0  0
    2.5977    0.7419    0.0000 C   0  0  0  0  0  0  0  0  0  0  0  0
    1.7277    1.2419    0.0000 C   0  0  0  0  0  0  0  0  0  0  0  0
    1.7252    2.2419    0.0000 O   0  0  0  0  0  0  0  0  0  0  0  0
    0.8677    0.7419    0.0000 C   0  0  0  0  0  0  0  0  0  0  0  0
    0.8677   -0.2581    0.0000 C   0  0  0  0  0  0  0  0  0  0  0  0
    0.0009   -0.7568    0.0000 O   0  0  0  0  0  0  0  0  0  0  0  0
    1.7277   -0.7581    0.0000 C   0  0  0  0  0  0  0  0  0  0  0  0
    1.7305   -1.7594    0.0000 C   0  0  0  0  0  0  0  0  0  0  0  0
    0.8654   -2.2610    0.0000 O   0  0  0  0  0  0  0  0  0  0  0  0
    2.5971   -2.2584    0.0000 C   0  0  0  0  0  0  0  0  0  0  0  0
    3.4645   -1.7541    0.0000 C   0  0  2  0  0  0  0  0  0  0  0  0
    3.4605   -0.7593    0.0000 O   0  0  0  0  0  0  0  0  0  0  0  0
    2.5977   -0.2581    0.0000 C   0  0  0  0  0  0  0  0  0  0  0  0
    4.3323   -2.2510    0.0000 C   0  0  0  0  0  0  0  0  0  0  0  0
    4.3369   -3.2545    0.0000 C   0  0  0  0  0  0  0  0  0  0  0  0
    5.2012   -3.7470    0.0000 C   0  0  0  0  0  0  0  0  0  0  0  0
    6.0659   -3.2448    0.0000 C   0  0  0  0  0  0  0  0  0  0  0  0
    6.9325   -3.7439    0.0000 O   0  0  0  0  0  0  0  0  0  0  0  0
    6.0664   -2.2500    0.0000 C   0  0  0  0  0  0  0  0  0  0  0  0
    5.1971   -1.7488    0.0000 C   0  0  0  0  0  0  0  0  0  0  0  0
    3.4665   -2.3541    0.0000 H   0  0  0  0  0  0  0  0  0  0  0  0
  1  2  1  0  0  0  0
  2  3  1  0  0  0  0
  2  4  2  0  0  0  0
  4  5  1  0  0  0  0
  5  6  1  0  0  0  0
  6  7  2  0  0  0  0
  7  8  1  0  0  0  0
  7  9  1  0  0  0  0
  9 10  2  0  0  0  0
 10 11  1  0  0  0  0
 10 12  1  0  0  0  0
 12 13  1  0  0  0  0
 13 14  2  0  0  0  0
 13 15  1  0  0  0  0
 15 16  1  0  0  0  0
 16 26  1  1  0  0  0
 16 17  1  0  0  0  0
 17 18  1  0  0  0  0
 18  6  1  0  0  0  0
 18 12  2  0  0  0  0
 16 19  1  6  0  0  0
 19 20  2  0  0  0  0
 20 21  1  0  0  0  0
 21 22  2  0  0  0  0
 22 23  1  0  0  0  0
 22 24  1  0  0  0  0
 24 25  2  0  0  0  0
 25 19  1  0  0  0  0
M  END
>  <EXTREG>  (ZINC00039452)
ZINC00039452

>  <LOGBIO>
2.5000

$$$$
ZINC00039683
  -MTS-   02131516502D 0   0.00000     0.00000     0

 16 17  0  0  0  0  0  0  0  0999 V2000
    0.6000   -1.1448    0.0000 C   0  0  0  0  0  0  0  0  0  0  0  0
    1.6000   -1.1426    0.0000 N   0  0  0  0  0  0  0  0  0  0  0  0
    2.1052   -2.0096    0.0000 C   0  0  0  0  0  0  0  0  0  0  0  0
    1.6090   -2.8778    0.0000 O   0  0  0  0  0  0  0  0  0  0  0  0
    3.0999   -2.0046    0.0000 N   0  0  0  0  0  0  0  0  0  0  0  0
    3.5982   -1.1376    0.0000 C   0  0  0  0  0  0  0  0  0  0  0  0
    4.5982   -1.1364    0.0000 O   0  0  0  0  0  0  0  0  0  0  0  0
    3.1000   -0.2756    0.0000 C   0  0  0  0  0  0  0  0  0  0  0  0
    3.4100    0.6844    0.0000 N   0  0  0  0  0  0  0  0  0  0  0  0
    4.3597    0.9976    0.0000 C   0  0  0  0  0  0  0  0  0  0  0  0
    4.5641    1.9800    0.0000 C   0  0  0  0  0  0  0  0  0  0  0  0
    5.5091    2.2905    0.0000 O   0  0  0  0  0  0  0  0  0  0  0  0
    3.8183    2.6463    0.0000 O   0  0  0  0  0  0  0  0  0  0  0  0
    2.6000    1.2644    0.0000 C   0  0  0  0  0  0  0  0  0  0  0  0
    1.7900    0.6844    0.0000 N   0  0  0  0  0  0  0  0  0  0  0  0
    2.1000   -0.2756    0.0000 C   0  0  0  0  0  0  0  0  0  0  0  0
  1  2  1  0  0  0  0
  2  3  1  0  0  0  0
  3  4  2  0  0  0  0
  3  5  1  0  0  0  0
  5  6  1  0  0  0  0
  6  7  2  0  0  0  0
  6  8  1  0  0  0  0
  8  9  1  0  0  0  0
  9 10  1  0  0  0  0
 10 11  1  0  0  0  0
 11 12  1  0  0  0  0
 11 13  2  0  0  0  0
  9 14  1  0  0  0  0
 14 15  2  0  0  0  0
 15 16  1  0  0  0  0
 16  2  1  0  0  0  0
 16  8  2  0  0  0  0
M  END
>  <EXTREG>  (ZINC00039683)
ZINC00039683

>  <LOGBIO>
2.5000

$$$$
ZINC00040236
  -MTS-   02131516502D 0   0.00000     0.00000     0

 18 19  0  0  1  0  0  0  0  0999 V2000
    2.2541    2.7707    0.0000 O   0  0  0  0  0  0  0  0  0  0  0  0
    1.7528    1.9014    0.0000 C   0  0  0  0  0  0  0  0  0  0  0  0
    0.7580    1.9019    0.0000 O   0  0  0  0  0  0  0  0  0  0  0  0
    2.2528    1.0354    0.0000 C   0  0  2  0  0  0  0  0  0  0  0  0
    3.2528    1.0354    0.0000 C   0  0  0  0  0  0  0  0  0  0  0  0
    4.2528    1.0354    0.0000 N   0  0  0  0  0  0  0  0  0  0  0  0
    1.7528    0.1694    0.0000 C   0  0  2  0  0  0  0  0  0  0  0  0
    0.7496    0.0630    0.0000 C   0  0  0  0  0  0  0  0  0  0  0  0
    0.0779    0.8038    0.0000 O   0  0  0  0  0  0  0  0  0  0  0  0
    0.5483   -0.9127    0.0000 N   0  0  0  0  0  0  0  0  0  0  0  0
    1.4072   -1.4175    0.0000 C   0  0  0  0  0  0  0  0  0  0  0  0
    1.6194   -2.3947    0.0000 C   0  0  0  0  0  0  0  0  0  0  0  0
    2.5706   -2.7034    0.0000 C   0  0  0  0  0  0  0  0  0  0  0  0
    3.3147   -2.0303    0.0000 C   0  0  0  0  0  0  0  0  0  0  0  0
    3.1047   -1.0579    0.0000 C   0  0  0  0  0  0  0  0  0  0  0  0
    2.1587   -0.7445    0.0000 C   0  0  0  0  0  0  0  0  0  0  0  0
    1.4258    0.6724    0.0000 H   0  0  0  0  0  0  0  0  0  0  0  0
    2.5528    0.5158    0.0000 H   0  0  0  0  0  0  0  0  0  0  0  0
  1  2  1  0  0  0  0
  2  3  2  0  0  0  0
  2  4  1  0  0  0  0
  4 18  1  1  0  0  0
  4  5  1  6  0  0  0
  5  6  3  0  0  0  0
  4  7  1  0  0  0  0
  7 17  1  6  0  0  0
  7  8  1  1  0  0  0
  8  9  2  0  0  0  0
  8 10  1  0  0  0  0
 10 11  1  0  0  0  0
 11 12  2  0  0  0  0
 12 13  1  0  0  0  0
 13 14  2  0  0  0  0
 14 15  1  0  0  0  0
 15 16  2  0  0  0  0
 16  7  1  0  0  0  0
 16 11  1  0  0  0  0
M  END
>  <EXTREG>  (ZINC00040236)
ZINC00040236

>  <LOGBIO>
2.5000

$$$$
ZINC00040792
  -MTS-   02131516502D 0   0.00000     0.00000     0

 19 21  0  0  0  0  0  0  0  0999 V2000
    0.6000   -2.2253    0.0000 C   0  0  0  0  0  0  0  0  0  0  0  0
    1.6000   -2.2231    0.0000 N   0  0  0  0  0  0  0  0  0  0  0  0
    2.1052   -3.0901    0.0000 C   0  0  0  0  0  0  0  0  0  0  0  0
    1.6090   -3.9584    0.0000 O   0  0  0  0  0  0  0  0  0  0  0  0
    3.0999   -3.0851    0.0000 N   0  0  0  0  0  0  0  0  0  0  0  0
    3.5982   -2.2181    0.0000 C   0  0  0  0  0  0  0  0  0  0  0  0
    4.5982   -2.2169    0.0000 O   0  0  0  0  0  0  0  0  0  0  0  0
    3.1000   -1.3561    0.0000 C   0  0  0  0  0  0  0  0  0  0  0  0
    3.4100   -0.3961    0.0000 N   0  0  0  0  0  0  0  0  0  0  0  0
    2.6000    0.1839    0.0000 C   0  0  0  0  0  0  0  0  0  0  0  0
    1.7900   -0.3961    0.0000 N   0  0  0  0  0  0  0  0  0  0  0  0
    2.1000   -1.3561    0.0000 C   0  0  0  0  0  0  0  0  0  0  0  0
    2.6000    1.1839    0.0000 N   0  0  0  0  0  0  0  0  0  0  0  0
    3.4974    1.6169    0.0000 C   0  0  0  0  0  0  0  0  0  0  0  0
    3.7208    2.5862    0.0000 C   0  0  0  0  0  0  0  0  0  0  0  0
    3.1015    3.3736    0.0000 C   0  0  0  0  0  0  0  0  0  0  0  0
    2.0997    3.3684    0.0000 C   0  0  0  0  0  0  0  0  0  0  0  0
    1.4710    2.5948    0.0000 C   0  0  0  0  0  0  0  0  0  0  0  0
    1.6994    1.6185    0.0000 C   0  0  0  0  0  0  0  0  0  0  0  0
  1  2  1  0  0  0  0
  2  3  1  0  0  0  0
  3  4  2  0  0  0  0
  3  5  1  0  0  0  0
  5  6  1  0  0  0  0
  6  7  2  0  0  0  0
  6  8  1  0  0  0  0
  8  9  1  0  0  0  0
  9 10  1  0  0  0  0
 10 11  2  0  0  0  0
 11 12  1  0  0  0  0
 12  2  1  0  0  0  0
 12  8  2  0  0  0  0
 10 13  1  0  0  0  0
 13 14  1  0  0  0  0
 14 15  1  0  0  0  0
 15 16  1  0  0  0  0
 16 17  1  0  0  0  0
 17 18  1  0  0  0  0
 18 19  1  0  0  0  0
 19 13  1  0  0  0  0
M  END
>  <EXTREG>  (ZINC00040792)
ZINC00040792

>  <LOGBIO>
2.5000

$$$$
ZINC00042056
  -MTS-   02131516502D 0   0.00000     0.00000     0

 21 22  0  0  1  0  0  0  0  0999 V2000
    3.0540   -2.3613    0.0000 C   0  0  0  0  0  0  0  0  0  0  0  0
    3.4608   -1.4440    0.0000 C   0  0  1  0  0  0  0  0  0  0  0  0
    2.8723   -0.6355    0.0000 N   0  0  0  0  0  0  0  0  0  0  0  0
    3.1823    0.3245    0.0000 C   0  0  0  0  0  0  0  0  0  0  0  0
    4.1320    0.6376    0.0000 O   0  0  0  0  0  0  0  0  0  0  0  0
    2.3723    0.9045    0.0000 C   0  0  0  0  0  0  0  0  0  0  0  0
    2.2727    1.9026    0.0000 C   0  0  0  0  0  0  0  0  0  0  0  0
    1.3607    2.3129    0.0000 C   0  0  0  0  0  0  0  0  0  0  0  0
    0.5478    1.7246    0.0000 C   0  0  0  0  0  0  0  0  0  0  0  0
    0.6509    0.7352    0.0000 C   0  0  0  0  0  0  0  0  0  0  0  0
    1.5623    0.3245    0.0000 C   0  0  0  0  0  0  0  0  0  0  0  0
    1.8723   -0.6355    0.0000 C   0  0  0  0  0  0  0  0  0  0  0  0
    1.2838   -1.4440    0.0000 O   0  0  0  0  0  0  0  0  0  0  0  0
    4.4501   -1.3396    0.0000 C   0  0  0  0  0  0  0  0  0  0  0  0
    5.0386   -2.1481    0.0000 O   0  0  0  0  0  0  0  0  0  0  0  0
    4.8570   -0.4224    0.0000 N   0  0  0  0  0  0  0  0  0  0  0  0
    5.8462   -0.3180    0.0000 C   0  0  0  0  0  0  0  0  0  0  0  0
    6.4355   -1.1302    0.0000 C   0  0  0  0  0  0  0  0  0  0  0  0
    5.5706    0.6432    0.0000 C   0  0  0  0  0  0  0  0  0  0  0  0
    6.7452    0.1201    0.0000 C   0  0  0  0  0  0  0  0  0  0  0  0
    2.8642   -1.5074    0.0000 H   0  0  0  0  0  0  0  0  0  0  0  0
  2  1  1  1  0  0  0
  2 21  1  6  0  0  0
  2  3  1  0  0  0  0
  3  4  1  0  0  0  0
  4  5  2  0  0  0  0
  4  6  1  0  0  0  0
  6  7  2  0  0  0  0
  7  8  1  0  0  0  0
  8  9  2  0  0  0  0
  9 10  1  0  0  0  0
 10 11  2  0  0  0  0
 11  6  1  0  0  0  0
 11 12  1  0  0  0  0
 12  3  1  0  0  0  0
 12 13  2  0  0  0  0
  2 14  1  0  0  0  0
 14 15  2  0  0  0  0
 14 16  1  0  0  0  0
 16 17  1  0  0  0  0
 17 18  1  0  0  0  0
 17 19  1  0  0  0  0
 17 20  1  0  0  0  0
M  END
>  <EXTREG>  (ZINC00042056)
ZINC00042056

>  <LOGBIO>
2.5000

$$$$
ZINC00042373
  -MTS-   02131516502D 0   0.00000     0.00000     0

 11 12  0  0  0  0  0  0  0  0999 V2000
    2.8724   -1.8370    0.0000 C   0  0  0  0  0  0  0  0  0  0  0  0
    3.2783   -0.9231    0.0000 C   0  0  0  0  0  0  0  0  0  0  0  0
    2.6898   -0.1146    0.0000 C   0  0  0  0  0  0  0  0  0  0  0  0
    2.9998    0.8454    0.0000 S   0  0  0  0  0  0  0  0  0  0  0  0
    2.1898    1.4254    0.0000 C   0  0  0  0  0  0  0  0  0  0  0  0
    1.8798    2.3854    0.0000 S   0  0  0  0  0  0  0  0  0  0  0  0
    0.8798    2.3854    0.0000 N   0  0  0  0  0  0  0  0  0  0  0  0
    0.5698    1.4254    0.0000 C   0  0  0  0  0  0  0  0  0  0  0  0
    1.3798    0.8454    0.0000 C   0  0  0  0  0  0  0  0  0  0  0  0
    1.6898   -0.1146    0.0000 C   0  0  0  0  0  0  0  0  0  0  0  0
    1.1013   -0.9231    0.0000 Br  0  0  0  0  0  0  0  0  0  0  0  0
  1  2  1  0  0  0  0
  2  3  1  0  0  0  0
  3  4  1  0  0  0  0
  4  5  1  0  0  0  0
  5  6  1  0  0  0  0
  6  7  1  0  0  0  0
  7  8  2  0  0  0  0
  8  9  1  0  0  0  0
  9  5  2  0  0  0  0
  9 10  1  0  0  0  0
 10  3  2  0  0  0  0
 10 11  1  0  0  0  0
M  END
>  <EXTREG>  (ZINC00042373)
ZINC00042373

>  <LOGBIO>
2.5000

$$$$
ZINC00044910
  -MTS-   02131516502D 0   0.00000     0.00000     0

 24 28  0  0  0  0  0  0  0  0999 V2000
    2.5995   -2.8137    0.0000 N   0  0  0  0  0  0  0  0  0  0  0  0
    2.0993   -1.9478    0.0000 C   0  0  0  0  0  0  0  0  0  0  0  0
    1.0958   -1.9470    0.0000 C   0  0  0  0  0  0  0  0  0  0  0  0
    0.6000   -1.0846    0.0000 C   0  0  0  0  0  0  0  0  0  0  0  0
    1.0989   -0.2180    0.0000 C   0  0  0  0  0  0  0  0  0  0  0  0
    2.0937   -0.2138    0.0000 C   0  0  0  0  0  0  0  0  0  0  0  0
    2.5982   -1.0811    0.0000 C   0  0  0  0  0  0  0  0  0  0  0  0
    3.5982   -1.0789    0.0000 C   0  0  0  0  0  0  0  0  0  0  0  0
    4.1034   -1.9459    0.0000 N   0  0  0  0  0  0  0  0  0  0  0  0
    5.0982   -1.9410    0.0000 C   0  0  0  0  0  0  0  0  0  0  0  0
    5.6038   -2.8062    0.0000 C   0  0  0  0  0  0  0  0  0  0  0  0
    6.6038   -2.8012    0.0000 C   0  0  0  0  0  0  0  0  0  0  0  0
    7.0994   -1.9287    0.0000 C   0  0  0  0  0  0  0  0  0  0  0  0
    6.5951   -1.0712    0.0000 C   0  0  0  0  0  0  0  0  0  0  0  0
    5.5964   -1.0739    0.0000 C   0  0  0  0  0  0  0  0  0  0  0  0
    5.0982   -0.2119    0.0000 C   0  0  0  0  0  0  0  0  0  0  0  0
    5.4082    0.7481    0.0000 N   0  0  0  0  0  0  0  0  0  0  0  0
    4.5982    1.3281    0.0000 C   0  0  0  0  0  0  0  0  0  0  0  0
    4.4986    2.3262    0.0000 C   0  0  0  0  0  0  0  0  0  0  0  0
    3.5866    2.7365    0.0000 C   0  0  0  0  0  0  0  0  0  0  0  0
    2.7737    2.1482    0.0000 C   0  0  0  0  0  0  0  0  0  0  0  0
    2.8769    1.1588    0.0000 C   0  0  0  0  0  0  0  0  0  0  0  0
    3.7882    0.7481    0.0000 C   0  0  0  0  0  0  0  0  0  0  0  0
    4.0982   -0.2119    0.0000 N   0  0  0  0  0  0  0  0  0  0  0  0
  1  2  1  0  0  0  0
  2  3  2  0  0  0  0
  3  4  1  0  0  0  0
  4  5  2  0  0  0  0
  5  6  1  0  0  0  0
  6  7  2  0  0  0  0
  7  2  1  0  0  0  0
  7  8  1  0  0  0  0
  8  9  2  0  0  0  0
  9 10  1  0  0  0  0
 10 11  1  0  0  0  0
 11 12  2  0  0  0  0
 12 13  1  0  0  0  0
 13 14  2  0  0  0  0
 14 15  1  0  0  0  0
 15 10  2  0  0  0  0
 15 16  1  0  0  0  0
 16 17  2  0  0  0  0
 17 18  1  0  0  0  0
 18 19  2  0  0  0  0
 19 20  1  0  0  0  0
 20 21  2  0  0  0  0
 21 22  1  0  0  0  0
 22 23  2  0  0  0  0
 23 18  1  0  0  0  0
 23 24  1  0  0  0  0
 24  8  1  0  0  0  0
 24 16  1  0  0  0  0
M  END
>  <EXTREG>  (ZINC00044910)
ZINC00044910

>  <LOGBIO>
2.5000

$$$$
ZINC00045414
  -MTS-   02131516502D 0   0.00000     0.00000     0

 19 20  0  0  0  0  0  0  0  0999 V2000
    4.7691    0.6719    0.0000 C   0  0  0  0  0  0  0  0  0  0  0  0
    5.0798   -0.2822    0.0000 C   0  0  0  0  0  0  0  0  0  0  0  0
    6.0532   -0.4874    0.0000 O   0  0  0  0  0  0  0  0  0  0  0  0
    4.4116   -1.0262    0.0000 N   0  0  0  0  0  0  0  0  0  0  0  0
    3.2375   -0.7781    0.0000 C   0  0  0  0  0  0  0  0  0  0  0  0
    3.5475    0.1819    0.0000 O   0  0  0  0  0  0  0  0  0  0  0  0
    2.7375    0.7619    0.0000 C   0  0  0  0  0  0  0  0  0  0  0  0
    2.6379    1.7600    0.0000 C   0  0  0  0  0  0  0  0  0  0  0  0
    1.7259    2.1703    0.0000 C   0  0  0  0  0  0  0  0  0  0  0  0
    1.6242    3.1651    0.0000 Cl  0  0  0  0  0  0  0  0  0  0  0  0
    0.9130    1.5820    0.0000 C   0  0  0  0  0  0  0  0  0  0  0  0
    0.0000    1.9900    0.0000 Cl  0  0  0  0  0  0  0  0  0  0  0  0
    1.0161    0.5926    0.0000 C   0  0  0  0  0  0  0  0  0  0  0  0
    1.9275    0.1819    0.0000 C   0  0  0  0  0  0  0  0  0  0  0  0
    2.2375   -0.7781    0.0000 O   0  0  0  0  0  0  0  0  0  0  0  0
    3.0920   -2.1705    0.0000 C   0  0  0  0  0  0  0  0  0  0  0  0
    4.0866   -2.2745    0.0000 F   0  0  0  0  0  0  0  0  0  0  0  0
    2.0974   -2.0666    0.0000 F   0  0  0  0  0  0  0  0  0  0  0  0
    2.9881   -3.1651    0.0000 F   0  0  0  0  0  0  0  0  0  0  0  0
  1  2  1  0  0  0  0
  2  3  2  0  0  0  0
  2  4  1  0  0  0  0
  4  5  1  0  0  0  0
  5  6  1  0  0  0  0
  6  7  1  0  0  0  0
  7  8  2  0  0  0  0
  8  9  1  0  0  0  0
  9 10  1  0  0  0  0
  9 11  2  0  0  0  0
 11 12  1  0  0  0  0
 11 13  1  0  0  0  0
 13 14  2  0  0  0  0
 14  7  1  0  0  0  0
 14 15  1  0  0  0  0
 15  5  1  0  0  0  0
  5 16  1  0  0  0  0
 16 17  1  0  0  0  0
 16 18  1  0  0  0  0
 16 19  1  0  0  0  0
M  END
>  <EXTREG>  (ZINC00045414)
ZINC00045414

>  <LOGBIO>
2.5000

$$$$
ZINC00049484
  -MTS-   02131516502D 0   0.00000     0.00000     0

 18 18  0  0  1  0  0  0  0  0999 V2000
    0.5640    1.5428    0.0000 C   0  0  0  0  0  0  0  0  0  0  0  0
    1.5071    1.2002    0.0000 C   0  0  0  0  0  0  0  0  0  0  0  0
    2.2731    1.8431    0.0000 O   0  0  0  0  0  0  0  0  0  0  0  0
    1.6795    0.2205    0.0000 O   0  0  0  0  0  0  0  0  0  0  0  0
    2.8107   -0.1903    0.0000 C   0  0  2  0  0  0  0  0  0  0  0  0
    2.9840    0.7945    0.0000 C   0  0  0  0  0  0  0  0  0  0  0  0
    3.8107   -0.1903    0.0000 C   0  0  0  0  0  0  0  0  0  0  0  0
    4.8107   -0.1903    0.0000 C   0  0  0  0  0  0  0  0  0  0  0  0
    5.8107   -0.1903    0.0000 C   0  0  0  0  0  0  0  0  0  0  0  0
    6.3107    0.6757    0.0000 N   0  0  0  0  0  0  0  0  0  0  0  0
    7.3139    0.7821    0.0000 C   0  0  0  0  0  0  0  0  0  0  0  0
    7.5152    1.7578    0.0000 C   0  0  0  0  0  0  0  0  0  0  0  0
    6.6563    2.2626    0.0000 C   0  0  0  0  0  0  0  0  0  0  0  0
    5.9048    1.5896    0.0000 C   0  0  0  0  0  0  0  0  0  0  0  0
    2.9831   -1.1701    0.0000 C   0  0  0  0  0  0  0  0  0  0  0  0
    3.9263   -1.5126    0.0000 C   0  0  0  0  0  0  0  0  0  0  0  0
    1.9831   -1.1701    0.0000 C   0  0  0  0  0  0  0  0  0  0  0  0
    2.8098   -2.1549    0.0000 C   0  0  0  0  0  0  0  0  0  0  0  0
  1  2  1  0  0  0  0
  2  3  2  0  0  0  0
  2  4  1  0  0  0  0
  5  4  1  6  0  0  0
  5  6  1  1  0  0  0
  5  7  1  0  0  0  0
  7  8  3  0  0  0  0
  8  9  1  0  0  0  0
  9 10  1  0  0  0  0
 10 11  1  0  0  0  0
 11 12  1  0  0  0  0
 12 13  1  0  0  0  0
 13 14  1  0  0  0  0
 14 10  1  0  0  0  0
  5 15  1  0  0  0  0
 15 16  1  0  0  0  0
 15 17  1  0  0  0  0
 15 18  1  0  0  0  0
M  END
>  <EXTREG>  (ZINC00049484)
ZINC00049484

>  <LOGBIO>
2.5000

$$$$
ZINC00049912
  -MTS-   02131516502D 0   0.00000     0.00000     0

 17 18  0  0  0  0  0  0  0  0999 V2000
    3.4473   -4.2285    0.0000 C   0  0  0  0  0  0  0  0  0  0  0  0
    3.8509   -3.3136    0.0000 O   0  0  0  0  0  0  0  0  0  0  0  0
    3.2604   -2.5066    0.0000 C   0  0  0  0  0  0  0  0  0  0  0  0
    3.6645   -1.5881    0.0000 C   0  0  0  0  0  0  0  0  0  0  0  0
    3.0754   -0.7865    0.0000 C   0  0  0  0  0  0  0  0  0  0  0  0
    2.0811   -0.8934    0.0000 C   0  0  0  0  0  0  0  0  0  0  0  0
    1.4926   -0.0849    0.0000 C   0  0  0  0  0  0  0  0  0  0  0  0
    1.8985    0.8290    0.0000 S   0  0  0  0  0  0  0  0  0  0  0  0
    1.3100    1.6375    0.0000 C   0  0  0  0  0  0  0  0  0  0  0  0
    1.6200    2.5975    0.0000 S   0  0  0  0  0  0  0  0  0  0  0  0
    0.8100    3.1775    0.0000 C   0  0  0  0  0  0  0  0  0  0  0  0
    0.8100    4.1775    0.0000 C   0  0  0  0  0  0  0  0  0  0  0  0
    0.0000    2.5975    0.0000 N   0  0  0  0  0  0  0  0  0  0  0  0
    0.3100    1.6375    0.0000 N   0  0  0  0  0  0  0  0  0  0  0  0
    1.6760   -1.8020    0.0000 C   0  0  0  0  0  0  0  0  0  0  0  0
    2.2661   -2.6135    0.0000 C   0  0  0  0  0  0  0  0  0  0  0  0
    1.8607   -3.5276    0.0000 F   0  0  0  0  0  0  0  0  0  0  0  0
  1  2  1  0  0  0  0
  2  3  1  0  0  0  0
  3  4  2  0  0  0  0
  4  5  1  0  0  0  0
  5  6  2  0  0  0  0
  6  7  1  0  0  0  0
  7  8  1  0  0  0  0
  8  9  1  0  0  0  0
  9 10  1  0  0  0  0
 10 11  1  0  0  0  0
 11 12  1  0  0  0  0
 11 13  2  0  0  0  0
 13 14  1  0  0  0  0
 14  9  2  0  0  0  0
  6 15  1  0  0  0  0
 15 16  2  0  0  0  0
 16  3  1  0  0  0  0
 16 17  1  0  0  0  0
M  END
>  <EXTREG>  (ZINC00049912)
ZINC00049912

>  <LOGBIO>
2.5000

$$$$
ZINC00050375
  -MTS-   02131516502D 0   0.00000     0.00000     0

 19 20  0  0  1  0  0  0  0  0999 V2000
    0.5907    1.9798    0.0000 N   0  0  0  0  0  0  0  0  0  0  0  0
    0.9322    1.0362    0.0000 C   0  0  0  0  0  0  0  0  0  0  0  0
    0.2906    0.2760    0.0000 O   0  0  0  0  0  0  0  0  0  0  0  0
    1.9166    0.8603    0.0000 C   0  0  2  0  0  0  0  0  0  0  0  0
    2.6832    0.2128    0.0000 C   0  0  1  0  0  0  0  0  0  0  0  0
    3.0239   -0.7274    0.0000 C   0  0  0  0  0  0  0  0  0  0  0  0
    2.3787   -1.4959    0.0000 C   0  0  0  0  0  0  0  0  0  0  0  0
    2.7196   -2.4304    0.0000 C   0  0  0  0  0  0  0  0  0  0  0  0
    3.7040   -2.6063    0.0000 C   0  0  0  0  0  0  0  0  0  0  0  0
    4.3475   -1.8477    0.0000 C   0  0  0  0  0  0  0  0  0  0  0  0
    4.0083   -0.9033    0.0000 C   0  0  0  0  0  0  0  0  0  0  0  0
    4.6537   -0.1394    0.0000 Cl  0  0  0  0  0  0  0  0  0  0  0  0
    2.8568    1.2011    0.0000 C   0  0  0  0  0  0  0  0  0  0  0  0
    3.8568    1.2011    0.0000 C   0  0  0  0  0  0  0  0  0  0  0  0
    4.8568    1.2011    0.0000 N   0  0  0  0  0  0  0  0  0  0  0  0
    2.6838    2.1860    0.0000 C   0  0  0  0  0  0  0  0  0  0  0  0
    2.5108    3.1709    0.0000 N   0  0  0  0  0  0  0  0  0  0  0  0
    2.1909   -0.1302    0.0000 H   0  0  0  0  0  0  0  0  0  0  0  0
    1.6615    0.3172    0.0000 H   0  0  0  0  0  0  0  0  0  0  0  0
  1  2  1  0  0  0  0
  2  3  2  0  0  0  0
  4  2  1  1  0  0  0
  4 19  1  6  0  0  0
  4  5  1  0  0  0  0
  5 18  1  1  0  0  0
  5  6  1  6  0  0  0
  6  7  2  0  0  0  0
  7  8  1  0  0  0  0
  8  9  2  0  0  0  0
  9 10  1  0  0  0  0
 10 11  2  0  0  0  0
 11  6  1  0  0  0  0
 11 12  1  0  0  0  0
  5 13  1  0  0  0  0
 13  4  1  0  0  0  0
 13 14  1  0  0  0  0
 14 15  3  0  0  0  0
 13 16  1  0  0  0  0
 16 17  3  0  0  0  0
M  END
>  <EXTREG>  (ZINC00050375)
ZINC00050375

>  <LOGBIO>
2.5000

$$$$
ZINC00051290
  -MTS-   02131516502D 0   0.00000     0.00000     0

 24 26  0  0  0  0  0  0  0  0999 V2000
    3.8024   -2.9152    0.0000 O   0  0  0  0  0  0  0  0  0  0  0  0
    4.2092   -1.9979    0.0000 C   0  0  0  0  0  0  0  0  0  0  0  0
    5.1985   -1.8935    0.0000 N   0  0  0  0  0  0  0  0  0  0  0  0
    5.6054   -0.9763    0.0000 C   0  0  0  0  0  0  0  0  0  0  0  0
    6.5947   -0.8719    0.0000 C   0  0  0  0  0  0  0  0  0  0  0  0
    7.1828   -1.6807    0.0000 C   0  0  0  0  0  0  0  0  0  0  0  0
    6.7759   -2.5979    0.0000 C   0  0  0  0  0  0  0  0  0  0  0  0
    7.3625   -3.4013    0.0000 C   0  0  0  0  0  0  0  0  0  0  0  0
    8.3571   -3.2974    0.0000 C   0  0  0  0  0  0  0  0  0  0  0  0
    8.7650   -2.3901    0.0000 C   0  0  0  0  0  0  0  0  0  0  0  0
    8.1773   -1.5768    0.0000 C   0  0  0  0  0  0  0  0  0  0  0  0
    3.6207   -1.1894    0.0000 C   0  0  0  0  0  0  0  0  0  0  0  0
    3.9307   -0.2294    0.0000 O   0  0  0  0  0  0  0  0  0  0  0  0
    3.1207    0.3506    0.0000 C   0  0  0  0  0  0  0  0  0  0  0  0
    2.3107   -0.2294    0.0000 C   0  0  0  0  0  0  0  0  0  0  0  0
    2.6207   -1.1894    0.0000 C   0  0  0  0  0  0  0  0  0  0  0  0
    3.1207    1.3506    0.0000 C   0  0  0  0  0  0  0  0  0  0  0  0
    3.9867    1.8506    0.0000 O   0  0  0  0  0  0  0  0  0  0  0  0
    2.2547    1.8506    0.0000 C   0  0  0  0  0  0  0  0  0  0  0  0
    2.2537    2.8540    0.0000 C   0  0  0  0  0  0  0  0  0  0  0  0
    1.3912    3.3497    0.0000 C   0  0  0  0  0  0  0  0  0  0  0  0
    0.5247    2.8505    0.0000 C   0  0  0  0  0  0  0  0  0  0  0  0
    0.5207    1.8557    0.0000 C   0  0  0  0  0  0  0  0  0  0  0  0
    1.3882    1.3514    0.0000 C   0  0  0  0  0  0  0  0  0  0  0  0
  1  2  2  0  0  0  0
  2  3  1  0  0  0  0
  3  4  1  0  0  0  0
  4  5  1  0  0  0  0
  5  6  1  0  0  0  0
  6  7  2  0  0  0  0
  7  8  1  0  0  0  0
  8  9  2  0  0  0  0
  9 10  1  0  0  0  0
 10 11  2  0  0  0  0
 11  6  1  0  0  0  0
  2 12  1  0  0  0  0
 12 13  1  0  0  0  0
 13 14  1  0  0  0  0
 14 15  2  0  0  0  0
 15 16  1  0  0  0  0
 16 12  2  0  0  0  0
 14 17  1  0  0  0  0
 17 18  2  0  0  0  0
 17 19  1  0  0  0  0
 19 20  2  0  0  0  0
 20 21  1  0  0  0  0
 21 22  2  0  0  0  0
 22 23  1  0  0  0  0
 23 24  2  0  0  0  0
 24 19  1  0  0  0  0
M  END
>  <EXTREG>  (ZINC00051290)
ZINC00051290

>  <LOGBIO>
2.5000

$$$$
ZINC00051514
  -MTS-   02131516502D 0   0.00000     0.00000     0

 15 15  0  0  0  0  0  0  0  0999 V2000
    5.1672   -1.2454    0.0000 C   0  0  0  0  0  0  0  0  0  0  0  0
    4.7609   -2.1629    0.0000 C   0  0  0  0  0  0  0  0  0  0  0  0
    3.7716   -2.2678    0.0000 S   0  0  0  0  0  0  0  0  0  0  0  0
    3.1831   -1.4593    0.0000 C   0  0  0  0  0  0  0  0  0  0  0  0
    3.4931   -0.4993    0.0000 N   0  0  0  0  0  0  0  0  0  0  0  0
    2.6831    0.0807    0.0000 C   0  0  0  0  0  0  0  0  0  0  0  0
    2.6831    1.0807    0.0000 N   0  0  0  0  0  0  0  0  0  0  0  0
    1.8141    1.5824    0.0000 C   0  0  0  0  0  0  0  0  0  0  0  0
    1.8151    2.5772    0.0000 C   0  0  0  0  0  0  0  0  0  0  0  0
    0.9478    1.0828    0.0000 O   0  0  0  0  0  0  0  0  0  0  0  0
    1.8731   -0.4993    0.0000 N   0  0  0  0  0  0  0  0  0  0  0  0
    2.1831   -1.4593    0.0000 N   0  0  0  0  0  0  0  0  0  0  0  0
    1.5946   -2.2678    0.0000 C   0  0  0  0  0  0  0  0  0  0  0  0
    0.5967   -2.1625    0.0000 C   0  0  0  0  0  0  0  0  0  0  0  0
    1.9979   -3.1772    0.0000 O   0  0  0  0  0  0  0  0  0  0  0  0
  1  2  1  0  0  0  0
  2  3  1  0  0  0  0
  3  4  1  0  0  0  0
  4  5  2  0  0  0  0
  5  6  1  0  0  0  0
  6  7  1  0  0  0  0
  7  8  1  0  0  0  0
  8  9  1  0  0  0  0
  8 10  2  0  0  0  0
  6 11  2  0  0  0  0
 11 12  1  0  0  0  0
 12  4  1  0  0  0  0
 12 13  1  0  0  0  0
 13 14  1  0  0  0  0
 13 15  2  0  0  0  0
M  END
>  <EXTREG>  (ZINC00051514)
ZINC00051514

>  <LOGBIO>
2.5000

$$$$
ZINC00052565
  -MTS-   02131516502D 0   0.00000     0.00000     0

 21 23  0  0  1  0  0  0  0  0999 V2000
    3.9487   -2.3210    0.0000 C   0  0  0  0  0  0  0  0  0  0  0  0
    4.3555   -1.4037    0.0000 C   0  0  0  0  0  0  0  0  0  0  0  0
    5.3448   -1.2994    0.0000 O   0  0  0  0  0  0  0  0  0  0  0  0
    3.7670   -0.5952    0.0000 N   0  0  0  0  0  0  0  0  0  0  0  0
    4.0770    0.3648    0.0000 N   0  0  0  0  0  0  0  0  0  0  0  0
    3.2670    0.9448    0.0000 C   0  0  0  0  0  0  0  0  0  0  0  0
    3.1673    1.9429    0.0000 C   0  0  0  0  0  0  0  0  0  0  0  0
    2.2554    2.3532    0.0000 C   0  0  0  0  0  0  0  0  0  0  0  0
    2.8172    3.1804    0.0000 C   0  0  0  0  0  0  0  0  0  0  0  0
    1.5378    3.0497    0.0000 C   0  0  0  0  0  0  0  0  0  0  0  0
    1.4425    1.7649    0.0000 O   0  0  0  0  0  0  0  0  0  0  0  0
    1.5456    0.7755    0.0000 C   0  0  0  0  0  0  0  0  0  0  0  0
    2.4570    0.3648    0.0000 C   0  0  0  0  0  0  0  0  0  0  0  0
    2.7670   -0.5952    0.0000 C   0  0  1  0  0  0  0  0  0  0  0  0
    2.1785   -1.4037    0.0000 C   0  0  0  0  0  0  0  0  0  0  0  0
    1.1805   -1.2989    0.0000 C   0  0  0  0  0  0  0  0  0  0  0  0
    0.5967   -2.1044    0.0000 C   0  0  0  0  0  0  0  0  0  0  0  0
    1.0017   -3.0187    0.0000 C   0  0  0  0  0  0  0  0  0  0  0  0
    1.9905   -3.1275    0.0000 C   0  0  0  0  0  0  0  0  0  0  0  0
    2.5835   -2.3180    0.0000 C   0  0  0  0  0  0  0  0  0  0  0  0
    3.0391   -1.1300    0.0000 H   0  0  0  0  0  0  0  0  0  0  0  0
  1  2  1  0  0  0  0
  2  3  2  0  0  0  0
  2  4  1  0  0  0  0
  4  5  1  0  0  0  0
  5  6  1  0  0  0  0
  6  7  1  0  0  0  0
  7  8  1  0  0  0  0
  8  9  1  0  0  0  0
  8 10  1  0  0  0  0
  8 11  1  0  0  0  0
 11 12  1  0  0  0  0
 12 13  1  0  0  0  0
 13  6  2  0  0  0  0
 13 14  1  0  0  0  0
 14 21  1  1  0  0  0
 14  4  1  0  0  0  0
 14 15  1  6  0  0  0
 15 16  2  0  0  0  0
 16 17  1  0  0  0  0
 17 18  2  0  0  0  0
 18 19  1  0  0  0  0
 19 20  2  0  0  0  0
 20 15  1  0  0  0  0
M  END
>  <EXTREG>  (ZINC00052565)
ZINC00052565

>  <LOGBIO>
2.5000

$$$$
ZINC00053157
  -MTS-   02131516502D 0   0.00000     0.00000     0

 14 15  0  0  0  0  0  0  0  0999 V2000
    5.7133    1.5411    0.0000 C   0  0  0  0  0  0  0  0  0  0  0  0
    4.8467    2.0402    0.0000 O   0  0  0  0  0  0  0  0  0  0  0  0
    3.9812    1.5394    0.0000 C   0  0  0  0  0  0  0  0  0  0  0  0
    3.1112    2.0394    0.0000 N   0  0  0  0  0  0  0  0  0  0  0  0
    2.2512    1.5394    0.0000 N   0  0  0  0  0  0  0  0  0  0  0  0
    2.2512    0.5394    0.0000 C   0  0  0  0  0  0  0  0  0  0  0  0
    1.3844    0.0407    0.0000 O   0  0  0  0  0  0  0  0  0  0  0  0
    0.5192    0.5420    0.0000 C   0  0  0  0  0  0  0  0  0  0  0  0
    3.1112    0.0394    0.0000 C   0  0  0  0  0  0  0  0  0  0  0  0
    3.1140   -0.9619    0.0000 C   0  0  0  0  0  0  0  0  0  0  0  0
    3.9806   -1.4610    0.0000 C   0  0  0  0  0  0  0  0  0  0  0  0
    4.8481   -0.9567    0.0000 C   0  0  0  0  0  0  0  0  0  0  0  0
    4.8440    0.0381    0.0000 C   0  0  0  0  0  0  0  0  0  0  0  0
    3.9812    0.5394    0.0000 C   0  0  0  0  0  0  0  0  0  0  0  0
  1  2  1  0  0  0  0
  2  3  1  0  0  0  0
  3  4  2  0  0  0  0
  4  5  1  0  0  0  0
  5  6  2  0  0  0  0
  6  7  1  0  0  0  0
  7  8  1  0  0  0  0
  6  9  1  0  0  0  0
  9 10  1  0  0  0  0
 10 11  2  0  0  0  0
 11 12  1  0  0  0  0
 12 13  2  0  0  0  0
 13 14  1  0  0  0  0
 14  3  1  0  0  0  0
 14  9  2  0  0  0  0
M  END
>  <EXTREG>  (ZINC00053157)
ZINC00053157

>  <LOGBIO>
2.5000

$$$$
ZINC00053215
  -MTS-   02131516502D 0   0.00000     0.00000     0

 17 18  0  0  0  0  0  0  0  0999 V2000
    6.6538    0.0730    0.0000 C   0  0  0  0  0  0  0  0  0  0  0  0
    5.7883   -0.4279    0.0000 C   0  0  0  0  0  0  0  0  0  0  0  0
    4.9183    0.0721    0.0000 C   0  0  0  0  0  0  0  0  0  0  0  0
    4.0583   -0.4279    0.0000 C   0  0  0  0  0  0  0  0  0  0  0  0
    4.0583   -1.4279    0.0000 C   0  0  0  0  0  0  0  0  0  0  0  0
    4.9183   -1.9279    0.0000 C   0  0  0  0  0  0  0  0  0  0  0  0
    5.7883   -1.4279    0.0000 C   0  0  0  0  0  0  0  0  0  0  0  0
    6.6538   -1.9287    0.0000 Cl  0  0  0  0  0  0  0  0  0  0  0  0
    3.1915    0.0708    0.0000 S   0  0  0  0  0  0  0  0  0  0  0  0
    2.6928   -0.7960    0.0000 O   0  0  0  0  0  0  0  0  0  0  0  0
    3.6902    0.9376    0.0000 O   0  0  0  0  0  0  0  0  0  0  0  0
    2.3247    0.5695    0.0000 N   0  0  0  0  0  0  0  0  0  0  0  0
    2.3222    1.5729    0.0000 C   0  0  0  0  0  0  0  0  0  0  0  0
    1.4589    2.0673    0.0000 C   0  0  0  0  0  0  0  0  0  0  0  0
    0.5932    1.5668    0.0000 O   0  0  0  0  0  0  0  0  0  0  0  0
    0.5907    0.5720    0.0000 C   0  0  0  0  0  0  0  0  0  0  0  0
    1.4589    0.0690    0.0000 C   0  0  0  0  0  0  0  0  0  0  0  0
  1  2  1  0  0  0  0
  2  3  2  0  0  0  0
  3  4  1  0  0  0  0
  4  5  2  0  0  0  0
  5  6  1  0  0  0  0
  6  7  2  0  0  0  0
  7  2  1  0  0  0  0
  7  8  1  0  0  0  0
  4  9  1  0  0  0  0
  9 10  2  0  0  0  0
  9 11  2  0  0  0  0
  9 12  1  0  0  0  0
 12 13  1  0  0  0  0
 13 14  1  0  0  0  0
 14 15  1  0  0  0  0
 15 16  1  0  0  0  0
 16 17  1  0  0  0  0
 17 12  1  0  0  0  0
M  END
>  <EXTREG>  (ZINC00053215)
ZINC00053215

>  <LOGBIO>
2.5000

$$$$
ZINC00053723
  -MTS-   02131516502D 0   0.00000     0.00000     0

 19 20  0  0  1  0  0  0  0  0999 V2000
    5.2877   -2.1966    0.0000 O   0  0  0  0  0  0  0  0  0  0  0  0
    5.6945   -1.2793    0.0000 C   0  0  0  0  0  0  0  0  0  0  0  0
    6.6838   -1.1750    0.0000 O   0  0  0  0  0  0  0  0  0  0  0  0
    5.1060   -0.4708    0.0000 C   0  0  1  0  0  0  0  0  0  0  0  0
    5.4160    0.4892    0.0000 C   0  0  0  0  0  0  0  0  0  0  0  0
    4.6060    1.0692    0.0000 S   0  0  0  0  0  0  0  0  0  0  0  0
    3.7960    0.4892    0.0000 C   0  0  2  0  0  0  0  0  0  0  0  0
    4.1060   -0.4708    0.0000 N   0  0  0  0  0  0  0  0  0  0  0  0
    2.8463    0.8023    0.0000 C   0  0  0  0  0  0  0  0  0  0  0  0
    2.6410    1.7845    0.0000 C   0  0  0  0  0  0  0  0  0  0  0  0
    3.3861    2.4516    0.0000 F   0  0  0  0  0  0  0  0  0  0  0  0
    1.6956    2.0941    0.0000 C   0  0  0  0  0  0  0  0  0  0  0  0
    0.9489    1.4290    0.0000 C   0  0  0  0  0  0  0  0  0  0  0  0
    0.0000    1.7445    0.0000 F   0  0  0  0  0  0  0  0  0  0  0  0
    1.1476    0.4542    0.0000 C   0  0  0  0  0  0  0  0  0  0  0  0
    2.0996    0.1372    0.0000 C   0  0  0  0  0  0  0  0  0  0  0  0
    2.3013   -0.8423    0.0000 F   0  0  0  0  0  0  0  0  0  0  0  0
    3.7055    1.0823    0.0000 H   0  0  0  0  0  0  0  0  0  0  0  0
    5.6985   -0.3762    0.0000 H   0  0  0  0  0  0  0  0  0  0  0  0
  1  2  1  0  0  0  0
  2  3  2  0  0  0  0
  4  2  1  6  0  0  0
  4 19  1  1  0  0  0
  4  5  1  0  0  0  0
  5  6  1  0  0  0  0
  6  7  1  0  0  0  0
  7 18  1  1  0  0  0
  7  8  1  0  0  0  0
  8  4  1  0  0  0  0
  7  9  1  6  0  0  0
  9 10  2  0  0  0  0
 10 11  1  0  0  0  0
 10 12  1  0  0  0  0
 12 13  2  0  0  0  0
 13 14  1  0  0  0  0
 13 15  1  0  0  0  0
 15 16  2  0  0  0  0
 16  9  1  0  0  0  0
 16 17  1  0  0  0  0
M  END
>  <EXTREG>  (ZINC00053723)
ZINC00053723

>  <LOGBIO>
2.5000

$$$$
ZINC00055146
  -MTS-   02131516502D 0   0.00000     0.00000     0

 11 11  0  0  0  0  0  0  0  0999 V2000
    0.8085   -1.3496    0.0000 N   0  0  0  0  0  0  0  0  0  0  0  0
    1.6170   -0.7611    0.0000 C   0  0  0  0  0  0  0  0  0  0  0  0
    2.5770   -1.0711    0.0000 S   0  0  0  0  0  0  0  0  0  0  0  0
    3.1570   -0.2611    0.0000 C   0  0  0  0  0  0  0  0  0  0  0  0
    4.1570   -0.2611    0.0000 C   0  0  0  0  0  0  0  0  0  0  0  0
    5.1570   -0.2611    0.0000 N   0  0  0  0  0  0  0  0  0  0  0  0
    2.5770    0.5489    0.0000 C   0  0  0  0  0  0  0  0  0  0  0  0
    2.8901    1.4986    0.0000 N   0  0  0  0  0  0  0  0  0  0  0  0
    1.6170    0.2389    0.0000 C   0  0  0  0  0  0  0  0  0  0  0  0
    0.8085    0.8274    0.0000 C   0  0  0  0  0  0  0  0  0  0  0  0
    0.0000    1.4160    0.0000 N   0  0  0  0  0  0  0  0  0  0  0  0
  1  2  1  0  0  0  0
  2  3  1  0  0  0  0
  3  4  1  0  0  0  0
  4  5  1  0  0  0  0
  5  6  3  0  0  0  0
  4  7  2  0  0  0  0
  7  8  1  0  0  0  0
  7  9  1  0  0  0  0
  9  2  2  0  0  0  0
  9 10  1  0  0  0  0
 10 11  3  0  0  0  0
M  END
>  <EXTREG>  (ZINC00055146)
ZINC00055146

>  <LOGBIO>
2.5000

$$$$
ZINC00056578
  -MTS-   02131516502D 0   0.00000     0.00000     0

 11 11  0  0  0  0  0  0  0  0999 V2000
    4.3288    0.3017    0.0000 C   0  0  0  0  0  0  0  0  0  0  0  0
    3.4623    0.8009    0.0000 O   0  0  0  0  0  0  0  0  0  0  0  0
    2.5968    0.3000    0.0000 C   0  0  0  0  0  0  0  0  0  0  0  0
    1.7268    0.8000    0.0000 C   0  0  0  0  0  0  0  0  0  0  0  0
    1.7243    1.8000    0.0000 Cl  0  0  0  0  0  0  0  0  0  0  0  0
    0.8668    0.3000    0.0000 C   0  0  0  0  0  0  0  0  0  0  0  0
    0.8668   -0.7000    0.0000 C   0  0  0  0  0  0  0  0  0  0  0  0
    0.0000   -1.1987    0.0000 Cl  0  0  0  0  0  0  0  0  0  0  0  0
    1.7268   -1.2000    0.0000 C   0  0  0  0  0  0  0  0  0  0  0  0
    2.5968   -0.7000    0.0000 C   0  0  0  0  0  0  0  0  0  0  0  0
    3.4623   -1.2009    0.0000 Cl  0  0  0  0  0  0  0  0  0  0  0  0
  1  2  1  0  0  0  0
  2  3  1  0  0  0  0
  3  4  2  0  0  0  0
  4  5  1  0  0  0  0
  4  6  1  0  0  0  0
  6  7  2  0  0  0  0
  7  8  1  0  0  0  0
  7  9  1  0  0  0  0
  9 10  2  0  0  0  0
 10  3  1  0  0  0  0
 10 11  1  0  0  0  0
M  END
>  <EXTREG>  (ZINC00056578)
ZINC00056578

>  <LOGBIO>
2.5000

$$$$
ZINC00056634
  -MTS-   02131516502D 0   0.00000     0.00000     0

 23 24  0  0  1  0  0  0  0  0999 V2000
    3.9877    2.0017    0.0000 C   0  0  0  0  0  0  0  0  0  0  0  0
    3.1192    1.4991    0.0000 C   0  0  1  0  0  0  0  0  0  0  0  0
    3.1201    0.4991    0.0000 N   0  0  0  0  0  0  0  0  0  0  0  0
    3.9867   -0.0000    0.0000 S   0  0  0  0  0  0  0  0  0  0  0  0
    4.4858    0.8665    0.0000 O   0  0  0  0  0  0  0  0  0  0  0  0
    3.4875   -0.8665    0.0000 O   0  0  0  0  0  0  0  0  0  0  0  0
    4.8532   -0.4991    0.0000 N   0  0  0  0  0  0  0  0  0  0  0  0
    4.8542   -1.4991    0.0000 C   0  0  2  0  0  0  0  0  0  0  0  0
    3.9932   -1.9974    0.0000 C   0  0  0  0  0  0  0  0  0  0  0  0
    5.7207   -1.9983    0.0000 C   0  0  0  0  0  0  0  0  0  0  0  0
    6.5897   -1.4966    0.0000 C   0  0  0  0  0  0  0  0  0  0  0  0
    7.4507   -1.9949    0.0000 C   0  0  0  0  0  0  0  0  0  0  0  0
    7.4527   -2.9949    0.0000 C   0  0  0  0  0  0  0  0  0  0  0  0
    6.5937   -3.4966    0.0000 C   0  0  0  0  0  0  0  0  0  0  0  0
    5.7227   -2.9983    0.0000 C   0  0  0  0  0  0  0  0  0  0  0  0
    2.2526    1.9983    0.0000 C   0  0  0  0  0  0  0  0  0  0  0  0
    1.3836    1.4966    0.0000 C   0  0  0  0  0  0  0  0  0  0  0  0
    0.5226    1.9949    0.0000 C   0  0  0  0  0  0  0  0  0  0  0  0
    0.5207    2.9949    0.0000 C   0  0  0  0  0  0  0  0  0  0  0  0
    1.3797    3.4966    0.0000 C   0  0  0  0  0  0  0  0  0  0  0  0
    2.2507    2.9983    0.0000 C   0  0  0  0  0  0  0  0  0  0  0  0
    4.8548   -2.0991    0.0000 H   0  0  0  0  0  0  0  0  0  0  0  0
    3.1186    2.0991    0.0000 H   0  0  0  0  0  0  0  0  0  0  0  0
  2  1  1  1  0  0  0
  2 23  1  6  0  0  0
  2  3  1  0  0  0  0
  3  4  1  0  0  0  0
  4  5  2  0  0  0  0
  4  6  2  0  0  0  0
  4  7  1  0  0  0  0
  7  8  1  0  0  0  0
  8 22  1  6  0  0  0
  8  9  1  1  0  0  0
  8 10  1  0  0  0  0
 10 11  2  0  0  0  0
 11 12  1  0  0  0  0
 12 13  2  0  0  0  0
 13 14  1  0  0  0  0
 14 15  2  0  0  0  0
 15 10  1  0  0  0  0
  2 16  1  0  0  0  0
 16 17  2  0  0  0  0
 17 18  1  0  0  0  0
 18 19  2  0  0  0  0
 19 20  1  0  0  0  0
 20 21  2  0  0  0  0
 21 16  1  0  0  0  0
M  END
>  <EXTREG>  (ZINC00056634)
ZINC00056634

>  <LOGBIO>
2.5000

$$$$
ZINC00056891
  -MTS-   02131516502D 0   0.00000     0.00000     0

 23 24  0  0  1  0  0  0  0  0999 V2000
    8.4908   -2.1368    0.0000 C   0  0  0  0  0  0  0  0  0  0  0  0
    7.9023   -1.3283    0.0000 C   0  0  0  0  0  0  0  0  0  0  0  0
    7.0938   -1.9168    0.0000 C   0  0  0  0  0  0  0  0  0  0  0  0
    8.7108   -0.7398    0.0000 C   0  0  0  0  0  0  0  0  0  0  0  0
    7.3138   -0.5198    0.0000 C   0  0  1  0  0  0  0  0  0  0  0  0
    7.6238    0.4402    0.0000 C   0  0  0  0  0  0  0  0  0  0  0  0
    6.8138    1.0202    0.0000 O   0  0  0  0  0  0  0  0  0  0  0  0
    6.0038    0.4402    0.0000 C   0  0  0  0  0  0  0  0  0  0  0  0
    6.3138   -0.5198    0.0000 N   0  0  0  0  0  0  0  0  0  0  0  0
    5.0541    0.7533    0.0000 C   0  0  0  0  0  0  0  0  0  0  0  0
    4.7409   -0.1964    0.0000 C   0  0  0  0  0  0  0  0  0  0  0  0
    5.3673    1.7030    0.0000 C   0  0  0  0  0  0  0  0  0  0  0  0
    4.1044    1.0665    0.0000 C   0  0  0  0  0  0  0  0  0  0  0  0
    3.7960    2.0270    0.0000 O   0  0  0  0  0  0  0  0  0  0  0  0
    2.7997    2.0254    0.0000 C   0  0  0  0  0  0  0  0  0  0  0  0
    2.4804    1.0817    0.0000 C   0  0  1  0  0  0  0  0  0  0  0  0
    3.2923    0.4830    0.0000 N   0  0  0  0  0  0  0  0  0  0  0  0
    1.5264    0.7818    0.0000 C   0  0  0  0  0  0  0  0  0  0  0  0
    1.8262   -0.1721    0.0000 C   0  0  0  0  0  0  0  0  0  0  0  0
    1.2265    1.7358    0.0000 C   0  0  0  0  0  0  0  0  0  0  0  0
    0.5724    0.4820    0.0000 C   0  0  0  0  0  0  0  0  0  0  0  0
    2.0607    1.5106    0.0000 H   0  0  0  0  0  0  0  0  0  0  0  0
    7.9063   -0.4252    0.0000 H   0  0  0  0  0  0  0  0  0  0  0  0
  1  2  1  0  0  0  0
  2  3  1  0  0  0  0
  2  4  1  0  0  0  0
  5  2  1  6  0  0  0
  5 23  1  1  0  0  0
  5  6  1  0  0  0  0
  6  7  1  0  0  0  0
  7  8  1  0  0  0  0
  8  9  2  0  0  0  0
  9  5  1  0  0  0  0
  8 10  1  0  0  0  0
 10 11  1  0  0  0  0
 10 12  1  0  0  0  0
 10 13  1  0  0  0  0
 13 14  1  0  0  0  0
 14 15  1  0  0  0  0
 15 16  1  0  0  0  0
 16 22  1  6  0  0  0
 16 17  1  0  0  0  0
 17 13  2  0  0  0  0
 16 18  1  1  0  0  0
 18 19  1  0  0  0  0
 18 20  1  0  0  0  0
 18 21  1  0  0  0  0
M  END
>  <EXTREG>  (ZINC00056891)
ZINC00056891

>  <LOGBIO>
2.5000

$$$$
ZINC00057125
  -MTS-   02131516502D 0   0.00000     0.00000     0

 28 30  0  0  1  0  0  0  0  0999 V2000
    2.1046   -3.6972    0.0000 C   0  0  0  0  0  0  0  0  0  0  0  0
    1.6000   -2.8298    0.0000 C   0  0  0  0  0  0  0  0  0  0  0  0
    0.6000   -2.8325    0.0000 C   0  0  0  0  0  0  0  0  0  0  0  0
    2.0955   -1.9672    0.0000 C   0  0  0  0  0  0  0  0  0  0  0  0
    1.5909   -1.0998    0.0000 C   0  0  0  0  0  0  0  0  0  0  0  0
    2.0864   -0.2372    0.0000 N   0  0  0  0  0  0  0  0  0  0  0  0
    3.0864   -0.2350    0.0000 C   0  0  0  0  0  0  0  0  0  0  0  0
    3.5915   -1.1020    0.0000 N   0  0  0  0  0  0  0  0  0  0  0  0
    4.5863   -1.0970    0.0000 C   0  0  0  0  0  0  0  0  0  0  0  0
    5.0846   -0.2300    0.0000 N   0  0  0  0  0  0  0  0  0  0  0  0
    4.5864    0.6320    0.0000 C   0  0  0  0  0  0  0  0  0  0  0  0
    4.8964    1.5920    0.0000 N   0  0  0  0  0  0  0  0  0  0  0  0
    4.0864    2.1720    0.0000 C   0  0  0  0  0  0  0  0  0  0  0  0
    3.2764    1.5920    0.0000 N   0  0  0  0  0  0  0  0  0  0  0  0
    3.5864    0.6320    0.0000 C   0  0  0  0  0  0  0  0  0  0  0  0
    5.8461    1.9052    0.0000 C   0  0  2  0  0  0  0  0  0  0  0  0
    6.6653    1.3165    0.0000 O   0  0  0  0  0  0  0  0  0  0  0  0
    7.4652    1.9104    0.0000 C   0  0  2  0  0  0  0  0  0  0  0  0
    8.4173    1.6047    0.0000 C   0  0  0  0  0  0  0  0  0  0  0  0
    8.6286    0.6273    0.0000 O   0  0  0  0  0  0  0  0  0  0  0  0
    7.1606    2.8590    0.0000 C   0  0  1  0  0  0  0  0  0  0  0  0
    7.7491    3.6674    0.0000 O   0  0  0  0  0  0  0  0  0  0  0  0
    6.1518    2.8573    0.0000 C   0  0  1  0  0  0  0  0  0  0  0  0
    5.5620    3.6648    0.0000 O   0  0  0  0  0  0  0  0  0  0  0  0
    6.4231    3.3925    0.0000 H   0  0  0  0  0  0  0  0  0  0  0  0
    7.7530    2.7638    0.0000 H   0  0  0  0  0  0  0  0  0  0  0  0
    7.5632    1.3185    0.0000 H   0  0  0  0  0  0  0  0  0  0  0  0
    5.7551    1.3121    0.0000 H   0  0  0  0  0  0  0  0  0  0  0  0
  1  2  1  0  0  0  0
  2  3  1  0  0  0  0
  2  4  2  0  0  0  0
  4  5  1  0  0  0  0
  5  6  1  0  0  0  0
  6  7  1  0  0  0  0
  7  8  1  0  0  0  0
  8  9  2  0  0  0  0
  9 10  1  0  0  0  0
 10 11  2  0  0  0  0
 11 12  1  0  0  0  0
 12 13  1  0  0  0  0
 13 14  2  0  0  0  0
 14 15  1  0  0  0  0
 15  7  2  0  0  0  0
 15 11  1  0  0  0  0
 16 12  1  1  0  0  0
 16 28  1  6  0  0  0
 16 17  1  0  0  0  0
 17 18  1  0  0  0  0
 18 27  1  6  0  0  0
 18 19  1  1  0  0  0
 19 20  1  0  0  0  0
 18 21  1  0  0  0  0
 21 26  1  1  0  0  0
 21 22  1  6  0  0  0
 21 23  1  0  0  0  0
 23 25  1  1  0  0  0
 23 16  1  0  0  0  0
 23 24  1  6  0  0  0
M  END
>  <EXTREG>  (ZINC00057125)
ZINC00057125

>  <LOGBIO>
2.5000

$$$$
ZINC00057209
  -MTS-   02131516502D 0   0.00000     0.00000     0

 21 21  0  0  1  0  0  0  0  0999 V2000
    5.7133    1.7534    0.0000 C   0  0  0  0  0  0  0  0  0  0  0  0
    4.8467    2.2526    0.0000 O   0  0  0  0  0  0  0  0  0  0  0  0
    3.9812    1.7517    0.0000 C   0  0  0  0  0  0  0  0  0  0  0  0
    3.1112    2.2517    0.0000 C   0  0  0  0  0  0  0  0  0  0  0  0
    2.2512    1.7517    0.0000 C   0  0  0  0  0  0  0  0  0  0  0  0
    2.2512    0.7517    0.0000 C   0  0  0  0  0  0  0  0  0  0  0  0
    1.3844    0.2530    0.0000 O   0  0  0  0  0  0  0  0  0  0  0  0
    0.5192    0.7543    0.0000 C   0  0  0  0  0  0  0  0  0  0  0  0
    3.1112    0.2517    0.0000 C   0  0  0  0  0  0  0  0  0  0  0  0
    3.9812    0.7517    0.0000 C   0  0  0  0  0  0  0  0  0  0  0  0
    3.1087   -0.7483    0.0000 C   0  0  1  0  0  0  0  0  0  0  0  0
    2.2387   -1.2483    0.0000 O   0  0  0  0  0  0  0  0  0  0  0  0
    3.9687   -1.2483    0.0000 C   0  0  1  0  0  0  0  0  0  0  0  0
    3.9662   -2.2483    0.0000 C   0  0  0  0  0  0  0  0  0  0  0  0
    4.8387   -0.7483    0.0000 N   0  0  0  0  0  0  0  0  0  0  0  0
    5.6987   -1.2483    0.0000 C   0  0  0  0  0  0  0  0  0  0  0  0
    5.6946   -2.2517    0.0000 C   0  0  0  0  0  0  0  0  0  0  0  0
    6.6829   -1.4256    0.0000 C   0  0  0  0  0  0  0  0  0  0  0  0
    6.0439   -0.3098    0.0000 C   0  0  0  0  0  0  0  0  0  0  0  0
    3.4483   -1.5468    0.0000 H   0  0  0  0  0  0  0  0  0  0  0  0
    2.5898   -0.4471    0.0000 H   0  0  0  0  0  0  0  0  0  0  0  0
  1  2  1  0  0  0  0
  2  3  1  0  0  0  0
  3  4  2  0  0  0  0
  4  5  1  0  0  0  0
  5  6  2  0  0  0  0
  6  7  1  0  0  0  0
  7  8  1  0  0  0  0
  6  9  1  0  0  0  0
  9 10  2  0  0  0  0
 10  3  1  0  0  0  0
  9 11  1  0  0  0  0
 11 21  1  1  0  0  0
 11 12  1  6  0  0  0
 11 13  1  0  0  0  0
 13 20  1  1  0  0  0
 13 14  1  6  0  0  0
 13 15  1  0  0  0  0
 15 16  1  0  0  0  0
 16 17  1  0  0  0  0
 16 18  1  0  0  0  0
 16 19  1  0  0  0  0
M  END
>  <EXTREG>  (ZINC00057209)
ZINC00057209

>  <LOGBIO>
2.5000

$$$$
ZINC00057422
  -MTS-   02131516502D 0   0.00000     0.00000     0

 25 26  0  0  1  0  0  0  0  0999 V2000
    4.8424   -0.9979    0.0000 C   0  0  0  0  0  0  0  0  0  0  0  0
    3.9761   -0.4983    0.0000 C   0  0  2  0  0  0  0  0  0  0  0  0
    3.1146   -0.9956    0.0000 C   0  0  0  0  0  0  0  0  0  0  0  0
    3.1156   -1.9990    0.0000 C   0  0  0  0  0  0  0  0  0  0  0  0
    2.2501   -2.4999    0.0000 C   0  0  0  0  0  0  0  0  0  0  0  0
    1.3801   -1.9999    0.0000 C   0  0  0  0  0  0  0  0  0  0  0  0
    0.5201   -2.4999    0.0000 C   0  0  0  0  0  0  0  0  0  0  0  0
    0.5201   -3.4999    0.0000 C   0  0  0  0  0  0  0  0  0  0  0  0
    1.3801   -3.9999    0.0000 C   0  0  0  0  0  0  0  0  0  0  0  0
    2.2501   -3.4999    0.0000 C   0  0  0  0  0  0  0  0  0  0  0  0
    3.9752    0.5052    0.0000 N   0  0  0  0  0  0  0  0  0  0  0  0
    4.8367    1.0025    0.0000 C   0  0  1  0  0  0  0  0  0  0  0  0
    5.7029    0.5029    0.0000 C   0  0  0  0  0  0  0  0  0  0  0  0
    4.8357    2.0060    0.0000 C   0  0  1  0  0  0  0  0  0  0  0  0
    5.7022    2.5120    0.0000 O   0  0  0  0  0  0  0  0  0  0  0  0
    3.9682    2.5034    0.0000 C   0  0  0  0  0  0  0  0  0  0  0  0
    3.9642    3.5068    0.0000 C   0  0  0  0  0  0  0  0  0  0  0  0
    3.1002    3.9999    0.0000 C   0  0  0  0  0  0  0  0  0  0  0  0
    2.2352    3.4982    0.0000 C   0  0  0  0  0  0  0  0  0  0  0  0
    1.3689    3.9978    0.0000 O   0  0  0  0  0  0  0  0  0  0  0  0
    2.2341    2.5034    0.0000 C   0  0  0  0  0  0  0  0  0  0  0  0
    3.1032    2.0017    0.0000 C   0  0  0  0  0  0  0  0  0  0  0  0
    5.3562    1.7075    0.0000 H   0  0  0  0  0  0  0  0  0  0  0  0
    4.8368    0.4025    0.0000 H   0  0  0  0  0  0  0  0  0  0  0  0
    3.9763   -1.0983    0.0000 H   0  0  0  0  0  0  0  0  0  0  0  0
  2  1  1  6  0  0  0
  2 25  1  1  0  0  0
  2  3  1  0  0  0  0
  3  4  1  0  0  0  0
  4  5  1  0  0  0  0
  5  6  2  0  0  0  0
  6  7  1  0  0  0  0
  7  8  2  0  0  0  0
  8  9  1  0  0  0  0
  9 10  2  0  0  0  0
 10  5  1  0  0  0  0
  2 11  1  0  0  0  0
 11 12  1  0  0  0  0
 12 24  1  1  0  0  0
 12 13  1  6  0  0  0
 12 14  1  0  0  0  0
 14 23  1  1  0  0  0
 14 15  1  6  0  0  0
 14 16  1  0  0  0  0
 16 17  2  0  0  0  0
 17 18  1  0  0  0  0
 18 19  2  0  0  0  0
 19 20  1  0  0  0  0
 19 21  1  0  0  0  0
 21 22  2  0  0  0  0
 22 16  1  0  0  0  0
M  END
>  <EXTREG>  (ZINC00057422)
ZINC00057422

>  <LOGBIO>
2.5000

$$$$
ZINC00058062
  -MTS-   02131516502D 0   0.00000     0.00000     0

 13 14  0  0  0  0  0  0  0  0999 V2000
    4.3311    1.9509    0.0000 C   0  0  0  0  0  0  0  0  0  0  0  0
    3.4655    1.4500    0.0000 C   0  0  0  0  0  0  0  0  0  0  0  0
    2.5955    1.9500    0.0000 C   0  0  0  0  0  0  0  0  0  0  0  0
    1.7355    1.4500    0.0000 C   0  0  0  0  0  0  0  0  0  0  0  0
    1.7355    0.4500    0.0000 C   0  0  0  0  0  0  0  0  0  0  0  0
    0.8655   -0.0500    0.0000 C   0  0  0  0  0  0  0  0  0  0  0  0
    0.0000    0.4509    0.0000 O   0  0  0  0  0  0  0  0  0  0  0  0
    0.8655   -1.0500    0.0000 C   0  0  0  0  0  0  0  0  0  0  0  0
    1.7355   -1.5500    0.0000 C   0  0  0  0  0  0  0  0  0  0  0  0
    1.7380   -2.5500    0.0000 O   0  0  0  0  0  0  0  0  0  0  0  0
    2.5955   -1.0500    0.0000 O   0  0  0  0  0  0  0  0  0  0  0  0
    2.5955   -0.0500    0.0000 C   0  0  0  0  0  0  0  0  0  0  0  0
    3.4655    0.4500    0.0000 C   0  0  0  0  0  0  0  0  0  0  0  0
  1  2  1  0  0  0  0
  2  3  1  0  0  0  0
  3  4  2  0  0  0  0
  4  5  1  0  0  0  0
  5  6  1  0  0  0  0
  6  7  2  0  0  0  0
  6  8  1  0  0  0  0
  8  9  1  0  0  0  0
  9 10  2  0  0  0  0
  9 11  1  0  0  0  0
 11 12  1  0  0  0  0
 12  5  2  0  0  0  0
 12 13  1  0  0  0  0
 13  2  2  0  0  0  0
M  END
>  <EXTREG>  (ZINC00058062)
ZINC00058062

>  <LOGBIO>
2.5000

$$$$
ZINC00060125
  -MTS-   02131516502D 0   0.00000     0.00000     0

 12 12  0  0  0  0  0  0  0  0999 V2000
    0.0000   -0.6095    0.0000 Cl  0  0  0  0  0  0  0  0  0  0  0  0
    1.0000   -0.6070    0.0000 C   0  0  0  0  0  0  0  0  0  0  0  0
    1.5048   -1.4743    0.0000 C   0  0  0  0  0  0  0  0  0  0  0  0
    2.4995   -1.4697    0.0000 C   0  0  0  0  0  0  0  0  0  0  0  0
    2.9982   -0.6030    0.0000 C   0  0  0  0  0  0  0  0  0  0  0  0
    2.5021    0.2593    0.0000 C   0  0  0  0  0  0  0  0  0  0  0  0
    1.4987    0.2598    0.0000 C   0  0  0  0  0  0  0  0  0  0  0  0
    0.9982    1.1255    0.0000 N   0  3  0  0  0  0  0  0  0  0  0  0
    1.4990    1.9951    0.0000 O   0  5  0  0  0  0  0  0  0  0  0  0
    0.0034    1.1255    0.0000 O   0  0  0  0  0  0  0  0  0  0  0  0
    3.9982   -0.6030    0.0000 C   0  0  0  0  0  0  0  0  0  0  0  0
    4.9982   -0.6030    0.0000 N   0  0  0  0  0  0  0  0  0  0  0  0
  1  2  1  0  0  0  0
  2  3  2  0  0  0  0
  3  4  1  0  0  0  0
  4  5  2  0  0  0  0
  5  6  1  0  0  0  0
  6  7  2  0  0  0  0
  7  2  1  0  0  0  0
  7  8  1  0  0  0  0
  8  9  1  0  0  0  0
  8 10  2  0  0  0  0
  5 11  1  0  0  0  0
 11 12  3  0  0  0  0
M  CHG  2   8   1   9  -1
M  END
>  <EXTREG>  (ZINC00060125)
ZINC00060125

>  <LOGBIO>
2.5000

$$$$
ZINC00060889
  -MTS-   02131516502D 0   0.00000     0.00000     0

 21 22  0  0  0  0  0  0  0  0999 V2000
    0.5968   -4.2638    0.0000 C   0  0  0  0  0  0  0  0  0  0  0  0
    1.5914   -4.1603    0.0000 O   0  0  0  0  0  0  0  0  0  0  0  0
    1.9991   -3.2472    0.0000 C   0  0  0  0  0  0  0  0  0  0  0  0
    1.4110   -2.4342    0.0000 C   0  0  0  0  0  0  0  0  0  0  0  0
    1.8184   -1.5267    0.0000 C   0  0  0  0  0  0  0  0  0  0  0  0
    2.8130   -1.4223    0.0000 C   0  0  0  0  0  0  0  0  0  0  0  0
    3.2184   -0.5081    0.0000 C   0  0  0  0  0  0  0  0  0  0  0  0
    4.2162   -0.4018    0.0000 C   0  0  0  0  0  0  0  0  0  0  0  0
    4.8012   -1.2064    0.0000 O   0  0  0  0  0  0  0  0  0  0  0  0
    4.6221    0.5121    0.0000 N   0  0  0  0  0  0  0  0  0  0  0  0
    4.0336    1.3206    0.0000 C   0  0  0  0  0  0  0  0  0  0  0  0
    4.3436    2.2806    0.0000 S   0  0  0  0  0  0  0  0  0  0  0  0
    3.5336    2.8606    0.0000 C   0  0  0  0  0  0  0  0  0  0  0  0
    2.7236    2.2806    0.0000 N   0  0  0  0  0  0  0  0  0  0  0  0
    3.0336    1.3206    0.0000 N   0  0  0  0  0  0  0  0  0  0  0  0
    3.5336    3.8606    0.0000 C   0  0  0  0  0  0  0  0  0  0  0  0
    2.5336    3.8606    0.0000 F   0  0  0  0  0  0  0  0  0  0  0  0
    4.5336    3.8606    0.0000 F   0  0  0  0  0  0  0  0  0  0  0  0
    3.5336    4.8606    0.0000 F   0  0  0  0  0  0  0  0  0  0  0  0
    3.4001   -2.2253    0.0000 C   0  0  0  0  0  0  0  0  0  0  0  0
    2.9937   -3.1428    0.0000 C   0  0  0  0  0  0  0  0  0  0  0  0
  1  2  1  0  0  0  0
  2  3  1  0  0  0  0
  3  4  2  0  0  0  0
  4  5  1  0  0  0  0
  5  6  2  0  0  0  0
  6  7  1  0  0  0  0
  7  8  1  0  0  0  0
  8  9  2  0  0  0  0
  8 10  1  0  0  0  0
 10 11  1  0  0  0  0
 11 12  1  0  0  0  0
 12 13  1  0  0  0  0
 13 14  2  0  0  0  0
 14 15  1  0  0  0  0
 15 11  2  0  0  0  0
 13 16  1  0  0  0  0
 16 17  1  0  0  0  0
 16 18  1  0  0  0  0
 16 19  1  0  0  0  0
  6 20  1  0  0  0  0
 20 21  2  0  0  0  0
 21  3  1  0  0  0  0
M  END
>  <EXTREG>  (ZINC00060889)
ZINC00060889

>  <LOGBIO>
2.5000

$$$$
ZINC00060937
  -MTS-   02131516502D 0   0.00000     0.00000     0

 19 20  0  0  0  0  0  0  0  0999 V2000
    8.3154    2.2329    0.0000 C   0  0  0  0  0  0  0  0  0  0  0  0
    7.4499    1.7321    0.0000 N   0  0  0  0  0  0  0  0  0  0  0  0
    6.5799    2.2321    0.0000 C   0  0  0  0  0  0  0  0  0  0  0  0
    5.7199    1.7321    0.0000 C   0  0  0  0  0  0  0  0  0  0  0  0
    5.7199    0.7321    0.0000 N   0  0  0  0  0  0  0  0  0  0  0  0
    6.5799    0.2321    0.0000 C   0  0  0  0  0  0  0  0  0  0  0  0
    7.4499    0.7321    0.0000 C   0  0  0  0  0  0  0  0  0  0  0  0
    4.8531    0.2334    0.0000 S   0  0  0  0  0  0  0  0  0  0  0  0
    5.3518   -0.6334    0.0000 O   0  0  0  0  0  0  0  0  0  0  0  0
    4.3544    1.1002    0.0000 O   0  0  0  0  0  0  0  0  0  0  0  0
    3.9863   -0.2653    0.0000 C   0  0  0  0  0  0  0  0  0  0  0  0
    3.1176    0.2369    0.0000 C   0  0  0  0  0  0  0  0  0  0  0  0
    2.2563   -0.2610    0.0000 C   0  0  0  0  0  0  0  0  0  0  0  0
    2.2538   -1.2610    0.0000 C   0  0  0  0  0  0  0  0  0  0  0  0
    3.1126   -1.7631    0.0000 C   0  0  0  0  0  0  0  0  0  0  0  0
    3.9838   -1.2653    0.0000 C   0  0  0  0  0  0  0  0  0  0  0  0
    1.3858   -1.7575    0.0000 C   0  0  0  0  0  0  0  0  0  0  0  0
    0.5186   -1.2527    0.0000 C   0  0  0  0  0  0  0  0  0  0  0  0
    1.3813   -2.7523    0.0000 O   0  0  0  0  0  0  0  0  0  0  0  0
  1  2  1  0  0  0  0
  2  3  1  0  0  0  0
  3  4  1  0  0  0  0
  4  5  1  0  0  0  0
  5  6  1  0  0  0  0
  6  7  1  0  0  0  0
  7  2  1  0  0  0  0
  5  8  1  0  0  0  0
  8  9  2  0  0  0  0
  8 10  2  0  0  0  0
  8 11  1  0  0  0  0
 11 12  2  0  0  0  0
 12 13  1  0  0  0  0
 13 14  2  0  0  0  0
 14 15  1  0  0  0  0
 15 16  2  0  0  0  0
 16 11  1  0  0  0  0
 14 17  1  0  0  0  0
 17 18  1  0  0  0  0
 17 19  2  0  0  0  0
M  END
>  <EXTREG>  (ZINC00060937)
ZINC00060937

>  <LOGBIO>
2.5000

$$$$
ZINC00061036
  -MTS-   02131516502D 0   0.00000     0.00000     0

 16 18  0  0  0  0  0  0  0  0999 V2000
    6.5957    1.7416    0.0000 N   0  0  0  0  0  0  0  0  0  0  0  0
    5.7302    1.2407    0.0000 C   0  0  0  0  0  0  0  0  0  0  0  0
    4.8602    1.7407    0.0000 C   0  0  0  0  0  0  0  0  0  0  0  0
    4.0002    1.2407    0.0000 C   0  0  0  0  0  0  0  0  0  0  0  0
    4.0002    0.2407    0.0000 C   0  0  0  0  0  0  0  0  0  0  0  0
    4.8602   -0.2593    0.0000 C   0  0  0  0  0  0  0  0  0  0  0  0
    4.8561   -1.2627    0.0000 S   0  0  0  0  0  0  0  0  0  0  0  0
    3.9870   -1.7574    0.0000 S   0  0  0  0  0  0  0  0  0  0  0  0
    3.1221   -1.2487    0.0000 C   0  0  0  0  0  0  0  0  0  0  0  0
    2.2480   -1.7416    0.0000 C   0  0  0  0  0  0  0  0  0  0  0  0
    1.3881   -1.2312    0.0000 C   0  0  0  0  0  0  0  0  0  0  0  0
    0.5156   -1.7198    0.0000 N   0  0  0  0  0  0  0  0  0  0  0  0
    1.4023   -0.2278    0.0000 C   0  0  0  0  0  0  0  0  0  0  0  0
    2.2712    0.2565    0.0000 C   0  0  0  0  0  0  0  0  0  0  0  0
    3.1311   -0.2540    0.0000 C   0  0  0  0  0  0  0  0  0  0  0  0
    5.7302    0.2407    0.0000 C   0  0  0  0  0  0  0  0  0  0  0  0
  1  2  1  0  0  0  0
  2  3  1  0  0  0  0
  3  4  2  0  0  0  0
  4  5  1  0  0  0  0
  5  6  2  0  0  0  0
  6  7  1  0  0  0  0
  7  8  1  0  0  0  0
  8  9  1  0  0  0  0
  9 10  1  0  0  0  0
 10 11  2  0  0  0  0
 11 12  1  0  0  0  0
 11 13  1  0  0  0  0
 13 14  2  0  0  0  0
 14 15  1  0  0  0  0
 15  5  1  0  0  0  0
 15  9  2  0  0  0  0
  6 16  1  0  0  0  0
 16  2  2  0  0  0  0
M  END
>  <EXTREG>  (ZINC00061036)
ZINC00061036

>  <LOGBIO>
2.5000

$$$$
ZINC00062389
  -MTS-   02131516502D 0   0.00000     0.00000     0

 20 22  0  0  1  0  0  0  0  0999 V2000
    3.4601    2.7896    0.0000 O   0  0  0  0  0  0  0  0  0  0  0  0
    3.1193    1.8495    0.0000 C   0  0  2  0  0  0  0  0  0  0  0  0
    2.2493    2.3495    0.0000 C   0  0  0  0  0  0  0  0  0  0  0  0
    1.3893    1.8495    0.0000 C   0  0  0  0  0  0  0  0  0  0  0  0
    0.5225    2.3481    0.0000 O   0  0  0  0  0  0  0  0  0  0  0  0
    1.3893    0.8495    0.0000 C   0  0  0  0  0  0  0  0  0  0  0  0
    0.5193    0.3495    0.0000 C   0  0  0  0  0  0  0  0  0  0  0  0
    0.5193   -0.6505    0.0000 C   0  0  0  0  0  0  0  0  0  0  0  0
    1.3893   -1.1505    0.0000 C   0  0  0  0  0  0  0  0  0  0  0  0
    1.3934   -2.1540    0.0000 C   0  0  0  0  0  0  0  0  0  0  0  0
    2.2624   -2.6487    0.0000 C   0  0  0  0  0  0  0  0  0  0  0  0
    3.1274   -2.1400    0.0000 C   0  0  0  0  0  0  0  0  0  0  0  0
    3.1184   -1.1453    0.0000 C   0  0  0  0  0  0  0  0  0  0  0  0
    2.2493   -0.6505    0.0000 C   0  0  0  0  0  0  0  0  0  0  0  0
    2.2493    0.3495    0.0000 C   0  0  0  0  0  0  0  0  0  0  0  0
    3.1193    0.8495    0.0000 O   0  0  0  0  0  0  0  0  0  0  0  0
    4.4982    1.6073    0.0000 C   0  0  0  0  0  0  0  0  0  0  0  0
    4.6712    2.5922    0.0000 F   0  0  0  0  0  0  0  0  0  0  0  0
    4.3252    0.6223    0.0000 F   0  0  0  0  0  0  0  0  0  0  0  0
    5.4831    1.4343    0.0000 F   0  0  0  0  0  0  0  0  0  0  0  0
  2  1  1  1  0  0  0
  2  3  1  0  0  0  0
  3  4  1  0  0  0  0
  4  5  2  0  0  0  0
  4  6  1  0  0  0  0
  6  7  1  0  0  0  0
  7  8  2  0  0  0  0
  8  9  1  0  0  0  0
  9 10  1  0  0  0  0
 10 11  2  0  0  0  0
 11 12  1  0  0  0  0
 12 13  2  0  0  0  0
 13 14  1  0  0  0  0
 14  9  2  0  0  0  0
 14 15  1  0  0  0  0
 15  6  2  0  0  0  0
 15 16  1  0  0  0  0
 16  2  1  0  0  0  0
  2 17  1  0  0  0  0
 17 18  1  0  0  0  0
 17 19  1  0  0  0  0
 17 20  1  0  0  0  0
M  END
>  <EXTREG>  (ZINC00062389)
ZINC00062389

>  <LOGBIO>
2.5000

$$$$
ZINC00062959
  -MTS-   02131516502D 0   0.00000     0.00000     0

 17 18  0  0  0  0  0  0  0  0999 V2000
    0.5205    0.4566    0.0000 C   0  0  0  0  0  0  0  0  0  0  0  0
    1.3910   -0.0426    0.0000 C   0  0  0  0  0  0  0  0  0  0  0  0
    2.2505    0.4583    0.0000 C   0  0  0  0  0  0  0  0  0  0  0  0
    3.1185   -0.0382    0.0000 C   0  0  0  0  0  0  0  0  0  0  0  0
    3.1236   -1.0417    0.0000 C   0  0  0  0  0  0  0  0  0  0  0  0
    2.2603   -1.5464    0.0000 C   0  0  0  0  0  0  0  0  0  0  0  0
    3.9881   -1.5338    0.0000 N   0  0  0  0  0  0  0  0  0  0  0  0
    4.8526   -1.0338    0.0000 C   0  0  0  0  0  0  0  0  0  0  0  0
    5.8126   -1.3438    0.0000 S   0  0  0  0  0  0  0  0  0  0  0  0
    6.3926   -0.5338    0.0000 C   0  0  0  0  0  0  0  0  0  0  0  0
    7.3926   -0.5338    0.0000 C   0  0  0  0  0  0  0  0  0  0  0  0
    8.3926   -0.5338    0.0000 N   0  0  0  0  0  0  0  0  0  0  0  0
    5.8126    0.2762    0.0000 C   0  0  0  0  0  0  0  0  0  0  0  0
    6.1257    1.2259    0.0000 N   0  0  0  0  0  0  0  0  0  0  0  0
    4.8526   -0.0338    0.0000 C   0  0  0  0  0  0  0  0  0  0  0  0
    3.9830    0.4644    0.0000 C   0  0  0  0  0  0  0  0  0  0  0  0
    3.9799    1.4644    0.0000 C   0  0  0  0  0  0  0  0  0  0  0  0
  1  2  1  0  0  0  0
  2  3  2  0  0  0  0
  3  4  1  0  0  0  0
  4  5  2  0  0  0  0
  5  6  1  0  0  0  0
  5  7  1  0  0  0  0
  7  8  2  0  0  0  0
  8  9  1  0  0  0  0
  9 10  1  0  0  0  0
 10 11  1  0  0  0  0
 11 12  3  0  0  0  0
 10 13  2  0  0  0  0
 13 14  1  0  0  0  0
 13 15  1  0  0  0  0
 15  8  1  0  0  0  0
 15 16  2  0  0  0  0
 16  4  1  0  0  0  0
 16 17  1  0  0  0  0
M  END
>  <EXTREG>  (ZINC00062959)
ZINC00062959

>  <LOGBIO>
2.5000

$$$$
ZINC00064539
  -MTS-   02131516502D 0   0.00000     0.00000     0

 15 16  0  0  0  0  0  0  0  0999 V2000
    5.2886   -2.1632    0.0000 C   0  0  0  0  0  0  0  0  0  0  0  0
    5.6945   -1.2493    0.0000 N   0  0  0  0  0  0  0  0  0  0  0  0
    5.1060   -0.4408    0.0000 C   0  0  0  0  0  0  0  0  0  0  0  0
    5.4160    0.5192    0.0000 S   0  0  0  0  0  0  0  0  0  0  0  0
    4.6060    1.0992    0.0000 C   0  0  0  0  0  0  0  0  0  0  0  0
    3.7960    0.5192    0.0000 C   0  0  0  0  0  0  0  0  0  0  0  0
    2.8463    0.8324    0.0000 C   0  0  0  0  0  0  0  0  0  0  0  0
    2.6410    1.8146    0.0000 C   0  0  0  0  0  0  0  0  0  0  0  0
    1.6956    2.1242    0.0000 C   0  0  0  0  0  0  0  0  0  0  0  0
    0.9489    1.4590    0.0000 C   0  0  0  0  0  0  0  0  0  0  0  0
    0.0000    1.7746    0.0000 Cl  0  0  0  0  0  0  0  0  0  0  0  0
    1.1476    0.4843    0.0000 C   0  0  0  0  0  0  0  0  0  0  0  0
    2.0996    0.1672    0.0000 C   0  0  0  0  0  0  0  0  0  0  0  0
    4.1060   -0.4408    0.0000 N   0  3  0  0  0  0  0  0  0  0  0  0
    3.5175   -1.2493    0.0000 C   0  0  0  0  0  0  0  0  0  0  0  0
  1  2  1  0  0  0  0
  2  3  1  0  0  0  0
  3  4  1  0  0  0  0
  4  5  1  0  0  0  0
  5  6  2  0  0  0  0
  6  7  1  0  0  0  0
  7  8  2  0  0  0  0
  8  9  1  0  0  0  0
  9 10  2  0  0  0  0
 10 11  1  0  0  0  0
 10 12  1  0  0  0  0
 12 13  2  0  0  0  0
 13  7  1  0  0  0  0
  6 14  1  0  0  0  0
 14  3  2  0  0  0  0
 14 15  1  0  0  0  0
M  CHG  1  14   1
M  END
>  <EXTREG>  (ZINC00064539)
ZINC00064539

>  <LOGBIO>
2.5000

$$$$
ZINC00064901
  -MTS-   02131516502D 0   0.00000     0.00000     0

 15 16  0  0  0  0  0  0  0  0999 V2000
    4.3311    1.4003    0.0000 C   0  0  0  0  0  0  0  0  0  0  0  0
    3.4655    0.8995    0.0000 C   0  0  0  0  0  0  0  0  0  0  0  0
    2.5955    1.3995    0.0000 C   0  0  0  0  0  0  0  0  0  0  0  0
    1.7355    0.8995    0.0000 C   0  0  0  0  0  0  0  0  0  0  0  0
    0.8687    1.3982    0.0000 C   0  0  0  0  0  0  0  0  0  0  0  0
    0.8667    2.4016    0.0000 O   0  0  0  0  0  0  0  0  0  0  0  0
    0.0077    0.8999    0.0000 O   0  0  0  0  0  0  0  0  0  0  0  0
    1.7355   -0.1005    0.0000 C   0  0  0  0  0  0  0  0  0  0  0  0
    0.8655   -0.6005    0.0000 C   0  0  0  0  0  0  0  0  0  0  0  0
    0.8655   -1.6005    0.0000 C   0  0  0  0  0  0  0  0  0  0  0  0
    0.0000   -2.1014    0.0000 F   0  0  0  0  0  0  0  0  0  0  0  0
    1.7355   -2.1005    0.0000 C   0  0  0  0  0  0  0  0  0  0  0  0
    2.5955   -1.6005    0.0000 C   0  0  0  0  0  0  0  0  0  0  0  0
    2.5955   -0.6005    0.0000 C   0  0  0  0  0  0  0  0  0  0  0  0
    3.4655   -0.1005    0.0000 N   0  0  0  0  0  0  0  0  0  0  0  0
  1  2  1  0  0  0  0
  2  3  2  0  0  0  0
  3  4  1  0  0  0  0
  4  5  1  0  0  0  0
  5  6  1  0  0  0  0
  5  7  2  0  0  0  0
  4  8  2  0  0  0  0
  8  9  1  0  0  0  0
  9 10  2  0  0  0  0
 10 11  1  0  0  0  0
 10 12  1  0  0  0  0
 12 13  2  0  0  0  0
 13 14  1  0  0  0  0
 14  8  1  0  0  0  0
 14 15  2  0  0  0  0
 15  2  1  0  0  0  0
M  END
>  <EXTREG>  (ZINC00064901)
ZINC00064901

>  <LOGBIO>
2.5000

$$$$
ZINC00064959
  -MTS-   02131516502D 0   0.00000     0.00000     0

 12 13  0  0  0  0  0  0  0  0999 V2000
    1.7702   -2.0886    0.0000 C   0  0  0  0  0  0  0  0  0  0  0  0
    2.1770   -1.1713    0.0000 C   0  0  0  0  0  0  0  0  0  0  0  0
    3.1663   -1.0670    0.0000 O   0  0  0  0  0  0  0  0  0  0  0  0
    1.5885   -0.3629    0.0000 C   0  0  0  0  0  0  0  0  0  0  0  0
    1.8985    0.5971    0.0000 N   0  0  0  0  0  0  0  0  0  0  0  0
    2.7075    1.1998    0.0000 C   0  0  0  0  0  0  0  0  0  0  0  0
    2.3854    2.1465    0.0000 C   0  0  0  0  0  0  0  0  0  0  0  0
    1.3767    2.1308    0.0000 S   0  0  0  0  0  0  0  0  0  0  0  0
    1.0885    1.1771    0.0000 C   0  0  0  0  0  0  0  0  0  0  0  0
    0.2785    0.5971    0.0000 N   0  0  0  0  0  0  0  0  0  0  0  0
    0.5885   -0.3629    0.0000 C   0  0  0  0  0  0  0  0  0  0  0  0
    0.0000   -1.1713    0.0000 O   0  0  0  0  0  0  0  0  0  0  0  0
  1  2  1  0  0  0  0
  2  3  2  0  0  0  0
  2  4  1  0  0  0  0
  4  5  1  0  0  0  0
  5  6  1  0  0  0  0
  6  7  2  0  0  0  0
  7  8  1  0  0  0  0
  8  9  1  0  0  0  0
  9  5  1  0  0  0  0
  9 10  2  0  0  0  0
 10 11  1  0  0  0  0
 11  4  1  0  0  0  0
 11 12  2  0  0  0  0
M  END
>  <EXTREG>  (ZINC00064959)
ZINC00064959

>  <LOGBIO>
2.5000

$$$$
ZINC00065251
  -MTS-   02131516502D 0   0.00000     0.00000     0

 12 12  0  0  0  0  0  0  0  0999 V2000
    0.8848   -1.7335    0.0000 C   0  0  0  0  0  0  0  0  0  0  0  0
    1.3852   -0.8677    0.0000 C   0  0  0  0  0  0  0  0  0  0  0  0
    0.5195   -0.3672    0.0000 C   0  0  0  0  0  0  0  0  0  0  0  0
    2.2510   -1.3681    0.0000 C   0  0  0  0  0  0  0  0  0  0  0  0
    1.8857   -0.0019    0.0000 C   0  0  0  0  0  0  0  0  0  0  0  0
    2.8891   -0.0015    0.0000 C   0  0  0  0  0  0  0  0  0  0  0  0
    3.3852    0.8608    0.0000 C   0  0  0  0  0  0  0  0  0  0  0  0
    2.8865    1.7276    0.0000 C   0  0  0  0  0  0  0  0  0  0  0  0
    1.8917    1.7321    0.0000 C   0  0  0  0  0  0  0  0  0  0  0  0
    1.3870    0.8649    0.0000 N   0  0  0  0  0  0  0  0  0  0  0  0
    4.3852    0.8608    0.0000 C   0  0  0  0  0  0  0  0  0  0  0  0
    5.3852    0.8608    0.0000 N   0  0  0  0  0  0  0  0  0  0  0  0
  1  2  1  0  0  0  0
  2  3  1  0  0  0  0
  2  4  1  0  0  0  0
  2  5  1  0  0  0  0
  5  6  2  0  0  0  0
  6  7  1  0  0  0  0
  7  8  2  0  0  0  0
  8  9  1  0  0  0  0
  9 10  2  0  0  0  0
 10  5  1  0  0  0  0
  7 11  1  0  0  0  0
 11 12  3  0  0  0  0
M  END
>  <EXTREG>  (ZINC00065251)
ZINC00065251

>  <LOGBIO>
2.5000

$$$$
ZINC00066104
  -MTS-   02131516502D 0   0.00000     0.00000     0

 16 17  0  0  0  0  0  0  0  0999 V2000
    6.9243    1.0913    0.0000 C   0  0  0  0  0  0  0  0  0  0  0  0
    6.5179    0.1738    0.0000 C   0  0  0  0  0  0  0  0  0  0  0  0
    7.1069   -0.6343    0.0000 O   0  0  0  0  0  0  0  0  0  0  0  0
    5.5287    0.0690    0.0000 N   0  0  0  0  0  0  0  0  0  0  0  0
    5.1224   -0.8485    0.0000 C   0  0  0  0  0  0  0  0  0  0  0  0
    4.1331   -0.9534    0.0000 C   0  0  0  0  0  0  0  0  0  0  0  0
    3.5446   -0.1449    0.0000 C   0  0  0  0  0  0  0  0  0  0  0  0
    3.8546    0.8151    0.0000 C   0  0  0  0  0  0  0  0  0  0  0  0
    3.0446    1.3951    0.0000 N   0  0  0  0  0  0  0  0  0  0  0  0
    2.2346    0.8151    0.0000 C   0  0  0  0  0  0  0  0  0  0  0  0
    1.2554    1.0178    0.0000 C   0  0  0  0  0  0  0  0  0  0  0  0
    0.5872    0.2738    0.0000 C   0  0  0  0  0  0  0  0  0  0  0  0
    0.9003   -0.6795    0.0000 C   0  0  0  0  0  0  0  0  0  0  0  0
    0.2339   -1.4251    0.0000 O   0  0  0  0  0  0  0  0  0  0  0  0
    1.8742   -0.8822    0.0000 C   0  0  0  0  0  0  0  0  0  0  0  0
    2.5446   -0.1449    0.0000 C   0  0  0  0  0  0  0  0  0  0  0  0
  1  2  1  0  0  0  0
  2  3  2  0  0  0  0
  2  4  1  0  0  0  0
  4  5  1  0  0  0  0
  5  6  1  0  0  0  0
  6  7  1  0  0  0  0
  7  8  2  0  0  0  0
  8  9  1  0  0  0  0
  9 10  1  0  0  0  0
 10 11  2  0  0  0  0
 11 12  1  0  0  0  0
 12 13  2  0  0  0  0
 13 14  1  0  0  0  0
 13 15  1  0  0  0  0
 15 16  2  0  0  0  0
 16  7  1  0  0  0  0
 16 10  1  0  0  0  0
M  END
>  <EXTREG>  (ZINC00066104)
ZINC00066104

>  <LOGBIO>
2.5000

$$$$
ZINC00067890
  -MTS-   02131516502D 0   0.00000     0.00000     0

 19 20  0  0  0  0  0  0  0  0999 V2000
    5.2006   -0.8714    0.0000 O   0  0  0  0  0  0  0  0  0  0  0  0
    4.3308   -0.3710    0.0000 C   0  0  0  0  0  0  0  0  0  0  0  0
    4.3304    0.6238    0.0000 N   0  0  0  0  0  0  0  0  0  0  0  0
    5.1962    1.1242    0.0000 C   0  0  0  0  0  0  0  0  0  0  0  0
    6.0201    0.5639    0.0000 C   0  0  0  0  0  0  0  0  0  0  0  0
    6.9711    0.8555    0.0000 C   0  0  0  0  0  0  0  0  0  0  0  0
    7.3429    1.7857    0.0000 C   0  0  0  0  0  0  0  0  0  0  0  0
    6.8371    2.6505    0.0000 C   0  0  0  0  0  0  0  0  0  0  0  0
    5.8527    2.8077    0.0000 C   0  0  0  0  0  0  0  0  0  0  0  0
    5.1217    2.1214    0.0000 C   0  0  0  0  0  0  0  0  0  0  0  0
    3.4653   -0.8719    0.0000 C   0  0  0  0  0  0  0  0  0  0  0  0
    2.5953   -0.3719    0.0000 C   0  0  0  0  0  0  0  0  0  0  0  0
    1.7353   -0.8719    0.0000 C   0  0  0  0  0  0  0  0  0  0  0  0
    1.7353   -1.8719    0.0000 C   0  0  0  0  0  0  0  0  0  0  0  0
    2.5953   -2.3719    0.0000 C   0  0  0  0  0  0  0  0  0  0  0  0
    3.4653   -1.8719    0.0000 C   0  0  0  0  0  0  0  0  0  0  0  0
    0.8685   -2.3706    0.0000 N   0  3  0  0  0  0  0  0  0  0  0  0
    0.0000   -1.8680    0.0000 O   0  5  0  0  0  0  0  0  0  0  0  0
    0.8665   -3.3654    0.0000 O   0  0  0  0  0  0  0  0  0  0  0  0
  1  2  2  0  0  0  0
  2  3  1  0  0  0  0
  3  4  1  0  0  0  0
  4  5  1  0  0  0  0
  5  6  1  0  0  0  0
  6  7  1  0  0  0  0
  7  8  1  0  0  0  0
  8  9  1  0  0  0  0
  9 10  1  0  0  0  0
 10  4  1  0  0  0  0
  2 11  1  0  0  0  0
 11 12  2  0  0  0  0
 12 13  1  0  0  0  0
 13 14  2  0  0  0  0
 14 15  1  0  0  0  0
 15 16  2  0  0  0  0
 16 11  1  0  0  0  0
 14 17  1  0  0  0  0
 17 18  1  0  0  0  0
 17 19  2  0  0  0  0
M  CHG  2  17   1  18  -1
M  END
>  <EXTREG>  (ZINC00067890)
ZINC00067890

>  <LOGBIO>
2.5000

$$$$
ZINC00068799
  -MTS-   02131516502D 0   0.00000     0.00000     0

 14 15  0  0  0  0  0  0  0  0999 V2000
    2.0615   -0.8906    0.0000 O   0  0  0  0  0  0  0  0  0  0  0  0
    2.4683    0.0266    0.0000 C   0  0  0  0  0  0  0  0  0  0  0  0
    3.4576    0.1310    0.0000 N   0  0  0  0  0  0  0  0  0  0  0  0
    4.0457   -0.6778    0.0000 C   0  0  0  0  0  0  0  0  0  0  0  0
    3.6389   -1.5950    0.0000 C   0  0  0  0  0  0  0  0  0  0  0  0
    4.2255   -2.3984    0.0000 C   0  0  0  0  0  0  0  0  0  0  0  0
    5.2201   -2.2945    0.0000 C   0  0  0  0  0  0  0  0  0  0  0  0
    5.6280   -1.3872    0.0000 C   0  0  0  0  0  0  0  0  0  0  0  0
    5.0403   -0.5739    0.0000 C   0  0  0  0  0  0  0  0  0  0  0  0
    1.8798    0.8351    0.0000 C   0  0  0  0  0  0  0  0  0  0  0  0
    2.1898    1.7951    0.0000 O   0  0  0  0  0  0  0  0  0  0  0  0
    1.3798    2.3751    0.0000 C   0  0  0  0  0  0  0  0  0  0  0  0
    0.5698    1.7951    0.0000 C   0  0  0  0  0  0  0  0  0  0  0  0
    0.8798    0.8351    0.0000 C   0  0  0  0  0  0  0  0  0  0  0  0
  1  2  2  0  0  0  0
  2  3  1  0  0  0  0
  3  4  1  0  0  0  0
  4  5  1  0  0  0  0
  5  6  1  0  0  0  0
  6  7  1  0  0  0  0
  7  8  1  0  0  0  0
  8  9  1  0  0  0  0
  9  4  1  0  0  0  0
  2 10  1  0  0  0  0
 10 11  1  0  0  0  0
 11 12  1  0  0  0  0
 12 13  2  0  0  0  0
 13 14  1  0  0  0  0
 14 10  2  0  0  0  0
M  END
>  <EXTREG>  (ZINC00068799)
ZINC00068799

>  <LOGBIO>
2.5000

$$$$
ZINC00068855
  -MTS-   02131516502D 0   0.00000     0.00000     0

 14 15  0  0  0  0  0  0  0  0999 V2000
    3.1863    1.8210    0.0000 O   0  0  0  0  0  0  0  0  0  0  0  0
    2.3208    1.3201    0.0000 C   0  0  0  0  0  0  0  0  0  0  0  0
    1.4508    1.8201    0.0000 C   0  0  0  0  0  0  0  0  0  0  0  0
    0.5908    1.3201    0.0000 S   0  0  0  0  0  0  0  0  0  0  0  0
    0.5908    0.3201    0.0000 C   0  0  0  0  0  0  0  0  0  0  0  0
    1.4508   -0.1799    0.0000 C   0  0  0  0  0  0  0  0  0  0  0  0
    1.4483   -1.1799    0.0000 O   0  0  0  0  0  0  0  0  0  0  0  0
    2.3208    0.3201    0.0000 N   0  0  0  0  0  0  0  0  0  0  0  0
    3.1863   -0.1807    0.0000 C   0  0  0  0  0  0  0  0  0  0  0  0
    3.1863   -1.1842    0.0000 C   0  0  0  0  0  0  0  0  0  0  0  0
    4.0483   -1.6807    0.0000 C   0  0  0  0  0  0  0  0  0  0  0  0
    4.9154   -1.1824    0.0000 C   0  0  0  0  0  0  0  0  0  0  0  0
    4.9203   -0.1876    0.0000 C   0  0  0  0  0  0  0  0  0  0  0  0
    4.0533    0.3176    0.0000 N   0  0  0  0  0  0  0  0  0  0  0  0
  1  2  2  0  0  0  0
  2  3  1  0  0  0  0
  3  4  1  0  0  0  0
  4  5  1  0  0  0  0
  5  6  1  0  0  0  0
  6  7  2  0  0  0  0
  6  8  1  0  0  0  0
  8  2  1  0  0  0  0
  8  9  1  0  0  0  0
  9 10  2  0  0  0  0
 10 11  1  0  0  0  0
 11 12  2  0  0  0  0
 12 13  1  0  0  0  0
 13 14  2  0  0  0  0
 14  9  1  0  0  0  0
M  END
>  <EXTREG>  (ZINC00068855)
ZINC00068855

>  <LOGBIO>
2.5000

$$$$
ZINC00069704
  -MTS-   02131516502D 0   0.00000     0.00000     0

 17 18  0  0  0  0  0  0  0  0999 V2000
    3.9824    2.7026    0.0000 C   0  0  0  0  0  0  0  0  0  0  0  0
    3.1169    2.2017    0.0000 C   0  0  0  0  0  0  0  0  0  0  0  0
    2.2469    2.7017    0.0000 C   0  0  0  0  0  0  0  0  0  0  0  0
    1.3869    2.2017    0.0000 C   0  0  0  0  0  0  0  0  0  0  0  0
    1.3869    1.2017    0.0000 C   0  0  0  0  0  0  0  0  0  0  0  0
    0.5201    0.7030    0.0000 C   0  0  0  0  0  0  0  0  0  0  0  0
    2.2469    0.7017    0.0000 C   0  0  0  0  0  0  0  0  0  0  0  0
    2.2443   -0.2983    0.0000 O   0  0  0  0  0  0  0  0  0  0  0  0
    3.1091   -0.8005    0.0000 C   0  0  0  0  0  0  0  0  0  0  0  0
    3.1076   -1.8039    0.0000 C   0  0  0  0  0  0  0  0  0  0  0  0
    3.9689   -2.3017    0.0000 C   0  0  0  0  0  0  0  0  0  0  0  0
    3.9669   -3.3017    0.0000 F   0  0  0  0  0  0  0  0  0  0  0  0
    4.8366   -1.8047    0.0000 N   0  0  0  0  0  0  0  0  0  0  0  0
    4.8431   -0.8100    0.0000 C   0  0  0  0  0  0  0  0  0  0  0  0
    5.7121   -0.3152    0.0000 N   0  0  0  0  0  0  0  0  0  0  0  0
    3.9769   -0.3035    0.0000 N   0  0  0  0  0  0  0  0  0  0  0  0
    3.1169    1.2017    0.0000 C   0  0  0  0  0  0  0  0  0  0  0  0
  1  2  1  0  0  0  0
  2  3  2  0  0  0  0
  3  4  1  0  0  0  0
  4  5  2  0  0  0  0
  5  6  1  0  0  0  0
  5  7  1  0  0  0  0
  7  8  1  0  0  0  0
  8  9  1  0  0  0  0
  9 10  2  0  0  0  0
 10 11  1  0  0  0  0
 11 12  1  0  0  0  0
 11 13  2  0  0  0  0
 13 14  1  0  0  0  0
 14 15  1  0  0  0  0
 14 16  2  0  0  0  0
 16  9  1  0  0  0  0
  7 17  2  0  0  0  0
 17  2  1  0  0  0  0
M  END
>  <EXTREG>  (ZINC00069704)
ZINC00069704

>  <LOGBIO>
2.5000

$$$$
ZINC00070223
  -MTS-   02131516502D 0   0.00000     0.00000     0

 21 22  0  0  1  0  0  0  0  0999 V2000
    6.0569    2.6028    0.0000 N   0  0  0  0  0  0  0  0  0  0  0  0
    5.1914    2.1019    0.0000 C   0  0  0  0  0  0  0  0  0  0  0  0
    4.3214    2.6019    0.0000 C   0  0  0  0  0  0  0  0  0  0  0  0
    3.4614    2.1019    0.0000 C   0  0  0  0  0  0  0  0  0  0  0  0
    3.4614    1.1019    0.0000 C   0  0  0  0  0  0  0  0  0  0  0  0
    2.5946    0.6032    0.0000 S   0  0  0  0  0  0  0  0  0  0  0  0
    2.5928   -0.6002    0.0000 C   0  0  1  0  0  0  0  0  0  0  0  0
    1.7300   -1.0954    0.0000 C   0  0  0  0  0  0  0  0  0  0  0  0
    0.8628   -0.5905    0.0000 N   0  3  0  0  0  0  0  0  0  0  0  0
    0.0000   -1.0857    0.0000 O   0  5  0  0  0  0  0  0  0  0  0  0
    0.8659    0.4095    0.0000 O   0  0  0  0  0  0  0  0  0  0  0  0
    3.4578   -1.1020    0.0000 C   0  0  0  0  0  0  0  0  0  0  0  0
    3.4567   -2.1054    0.0000 C   0  0  0  0  0  0  0  0  0  0  0  0
    4.3182   -2.6028    0.0000 C   0  0  0  0  0  0  0  0  0  0  0  0
    5.1858   -2.1054    0.0000 C   0  0  0  0  0  0  0  0  0  0  0  0
    6.0495   -2.6093    0.0000 F   0  0  0  0  0  0  0  0  0  0  0  0
    5.1918   -1.1107    0.0000 C   0  0  0  0  0  0  0  0  0  0  0  0
    4.3253   -0.6046    0.0000 C   0  0  0  0  0  0  0  0  0  0  0  0
    4.3214    0.6019    0.0000 C   0  0  0  0  0  0  0  0  0  0  0  0
    5.1914    1.1019    0.0000 C   0  0  0  0  0  0  0  0  0  0  0  0
    2.0738   -0.2991    0.0000 H   0  0  0  0  0  0  0  0  0  0  0  0
  1  2  1  0  0  0  0
  2  3  2  0  0  0  0
  3  4  1  0  0  0  0
  4  5  2  0  0  0  0
  5  6  1  0  0  0  0
  6  7  1  0  0  0  0
  7 21  1  1  0  0  0
  7  8  1  6  0  0  0
  8  9  1  0  0  0  0
  9 10  1  0  0  0  0
  9 11  2  0  0  0  0
  7 12  1  0  0  0  0
 12 13  2  0  0  0  0
 13 14  1  0  0  0  0
 14 15  2  0  0  0  0
 15 16  1  0  0  0  0
 15 17  1  0  0  0  0
 17 18  2  0  0  0  0
 18 12  1  0  0  0  0
  5 19  1  0  0  0  0
 19 20  2  0  0  0  0
 20  2  1  0  0  0  0
M  CHG  2   9   1  10  -1
M  END
>  <EXTREG>  (ZINC00070223)
ZINC00070223

>  <LOGBIO>
2.5000

$$$$
ZINC00071451
  -MTS-   02131516502D 0   0.00000     0.00000     0

 14 15  0  0  0  0  0  0  0  0999 V2000
    3.1146    2.5380    0.0000 C   0  0  0  0  0  0  0  0  0  0  0  0
    3.9844    2.0376    0.0000 O   0  0  0  0  0  0  0  0  0  0  0  0
    3.9848    1.0428    0.0000 C   0  0  0  0  0  0  0  0  0  0  0  0
    4.8546    0.5424    0.0000 O   0  0  0  0  0  0  0  0  0  0  0  0
    3.1193    0.5419    0.0000 C   0  0  0  0  0  0  0  0  0  0  0  0
    2.2493    1.0419    0.0000 C   0  0  0  0  0  0  0  0  0  0  0  0
    1.3893    0.5419    0.0000 C   0  0  0  0  0  0  0  0  0  0  0  0
    1.3893   -0.4581    0.0000 C   0  0  0  0  0  0  0  0  0  0  0  0
    0.5193   -0.9581    0.0000 N   0  0  0  0  0  0  0  0  0  0  0  0
    0.5193   -1.9581    0.0000 C   0  0  0  0  0  0  0  0  0  0  0  0
    1.3893   -2.4581    0.0000 C   0  0  0  0  0  0  0  0  0  0  0  0
    2.2493   -1.9581    0.0000 N   0  0  0  0  0  0  0  0  0  0  0  0
    2.2493   -0.9581    0.0000 C   0  0  0  0  0  0  0  0  0  0  0  0
    3.1193   -0.4581    0.0000 C   0  0  0  0  0  0  0  0  0  0  0  0
  1  2  1  0  0  0  0
  2  3  1  0  0  0  0
  3  4  2  0  0  0  0
  3  5  1  0  0  0  0
  5  6  2  0  0  0  0
  6  7  1  0  0  0  0
  7  8  2  0  0  0  0
  8  9  1  0  0  0  0
  9 10  2  0  0  0  0
 10 11  1  0  0  0  0
 11 12  2  0  0  0  0
 12 13  1  0  0  0  0
 13  8  1  0  0  0  0
 13 14  2  0  0  0  0
 14  5  1  0  0  0  0
M  END
>  <EXTREG>  (ZINC00071451)
ZINC00071451

>  <LOGBIO>
2.5000

$$$$
ZINC00073120
  -MTS-   02131516502D 0   0.00000     0.00000     0

 18 19  0  0  0  0  0  0  0  0999 V2000
    6.4436   -0.0862    0.0000 O   0  0  0  0  0  0  0  0  0  0  0  0
    5.4494   -0.1941    0.0000 C   0  0  0  0  0  0  0  0  0  0  0  0
    4.8560    0.6151    0.0000 C   0  0  0  0  0  0  0  0  0  0  0  0
    3.8673    0.5057    0.0000 C   0  0  0  0  0  0  0  0  0  0  0  0
    3.4628   -0.4088    0.0000 C   0  0  0  0  0  0  0  0  0  0  0  0
    2.4683   -0.5142    0.0000 C   0  0  0  0  0  0  0  0  0  0  0  0
    1.8798    0.2943    0.0000 C   0  0  0  0  0  0  0  0  0  0  0  0
    2.1898    1.2543    0.0000 N   0  0  0  0  0  0  0  0  0  0  0  0
    1.3798    1.8343    0.0000 C   0  0  0  0  0  0  0  0  0  0  0  0
    1.3798    2.8343    0.0000 O   0  0  0  0  0  0  0  0  0  0  0  0
    0.5698    1.2543    0.0000 N   0  0  0  0  0  0  0  0  0  0  0  0
    0.8798    0.2943    0.0000 C   0  0  0  0  0  0  0  0  0  0  0  0
    0.2913   -0.5142    0.0000 O   0  0  0  0  0  0  0  0  0  0  0  0
    4.0470   -1.2139    0.0000 C   0  0  0  0  0  0  0  0  0  0  0  0
    5.0449   -1.1086    0.0000 C   0  0  0  0  0  0  0  0  0  0  0  0
    5.6338   -1.9168    0.0000 N   0  3  0  0  0  0  0  0  0  0  0  0
    5.2275   -2.8343    0.0000 O   0  5  0  0  0  0  0  0  0  0  0  0
    6.6231   -1.8119    0.0000 O   0  0  0  0  0  0  0  0  0  0  0  0
  1  2  1  0  0  0  0
  2  3  2  0  0  0  0
  3  4  1  0  0  0  0
  4  5  2  0  0  0  0
  5  6  1  0  0  0  0
  6  7  1  0  0  0  0
  7  8  2  0  0  0  0
  8  9  1  0  0  0  0
  9 10  2  0  0  0  0
  9 11  1  0  0  0  0
 11 12  1  0  0  0  0
 12  7  1  0  0  0  0
 12 13  2  0  0  0  0
  5 14  1  0  0  0  0
 14 15  2  0  0  0  0
 15  2  1  0  0  0  0
 15 16  1  0  0  0  0
 16 17  1  0  0  0  0
 16 18  2  0  0  0  0
M  CHG  2  16   1  17  -1
M  END
>  <EXTREG>  (ZINC00073120)
ZINC00073120

>  <LOGBIO>
2.5000

$$$$
ZINC00073642
  -MTS-   02131516502D 0   0.00000     0.00000     0

 18 19  0  0  0  0  0  0  0  0999 V2000
    3.2682   -2.7084    0.0000 C   0  0  0  0  0  0  0  0  0  0  0  0
    3.6723   -1.7937    0.0000 C   0  0  0  0  0  0  0  0  0  0  0  0
    4.6698   -1.6849    0.0000 C   0  0  0  0  0  0  0  0  0  0  0  0
    5.0699   -0.7742    0.0000 C   0  0  0  0  0  0  0  0  0  0  0  0
    6.0641   -0.6663    0.0000 Cl  0  0  0  0  0  0  0  0  0  0  0  0
    4.4806    0.0337    0.0000 C   0  0  0  0  0  0  0  0  0  0  0  0
    3.4912   -0.0691    0.0000 C   0  0  0  0  0  0  0  0  0  0  0  0
    3.0829   -0.9858    0.0000 C   0  0  0  0  0  0  0  0  0  0  0  0
    2.0885   -1.0912    0.0000 N   0  0  0  0  0  0  0  0  0  0  0  0
    1.5000   -0.2827    0.0000 C   0  0  0  0  0  0  0  0  0  0  0  0
    1.8100    0.6773    0.0000 S   0  0  0  0  0  0  0  0  0  0  0  0
    1.0000    1.2573    0.0000 C   0  0  0  0  0  0  0  0  0  0  0  0
    0.1900    0.6773    0.0000 N   0  0  0  0  0  0  0  0  0  0  0  0
    0.5000   -0.2827    0.0000 N   0  0  0  0  0  0  0  0  0  0  0  0
    1.0000    2.2573    0.0000 C   0  0  0  0  0  0  0  0  0  0  0  0
    0.0000    2.2573    0.0000 F   0  0  0  0  0  0  0  0  0  0  0  0
    2.0000    2.2573    0.0000 F   0  0  0  0  0  0  0  0  0  0  0  0
    1.0000    3.2573    0.0000 F   0  0  0  0  0  0  0  0  0  0  0  0
  1  2  1  0  0  0  0
  2  3  2  0  0  0  0
  3  4  1  0  0  0  0
  4  5  1  0  0  0  0
  4  6  2  0  0  0  0
  6  7  1  0  0  0  0
  7  8  2  0  0  0  0
  8  2  1  0  0  0  0
  8  9  1  0  0  0  0
  9 10  1  0  0  0  0
 10 11  1  0  0  0  0
 11 12  1  0  0  0  0
 12 13  2  0  0  0  0
 13 14  1  0  0  0  0
 14 10  2  0  0  0  0
 12 15  1  0  0  0  0
 15 16  1  0  0  0  0
 15 17  1  0  0  0  0
 15 18  1  0  0  0  0
M  END
>  <EXTREG>  (ZINC00073642)
ZINC00073642

>  <LOGBIO>
2.5000

$$$$
ZINC00074332
  -MTS-   02131516502D 0   0.00000     0.00000     0

 18 18  0  0  1  0  0  0  0  0999 V2000
    5.4185   -0.1285    0.0000 C   0  0  0  0  0  0  0  0  0  0  0  0
    5.4170    0.8749    0.0000 C   0  0  2  0  0  0  0  0  0  0  0  0
    4.5505    1.3741    0.0000 O   0  0  0  0  0  0  0  0  0  0  0  0
    3.6850    0.8732    0.0000 C   0  0  0  0  0  0  0  0  0  0  0  0
    2.8150    1.3732    0.0000 C   0  0  0  0  0  0  0  0  0  0  0  0
    1.9550    0.8732    0.0000 C   0  0  0  0  0  0  0  0  0  0  0  0
    1.9550   -0.1268    0.0000 C   0  0  0  0  0  0  0  0  0  0  0  0
    1.0015   -0.6754    0.0000 O   0  0  0  0  0  0  0  0  0  0  0  0
    1.0000   -1.6754    0.0000 C   0  0  0  0  0  0  0  0  0  0  0  0
    2.0000   -1.6769    0.0000 F   0  0  0  0  0  0  0  0  0  0  0  0
    0.0000   -1.6738    0.0000 F   0  0  0  0  0  0  0  0  0  0  0  0
    0.9985   -2.6754    0.0000 F   0  0  0  0  0  0  0  0  0  0  0  0
    2.8150   -0.6268    0.0000 C   0  0  0  0  0  0  0  0  0  0  0  0
    3.6850   -0.1268    0.0000 C   0  0  0  0  0  0  0  0  0  0  0  0
    6.2783    1.3727    0.0000 C   0  0  0  0  0  0  0  0  0  0  0  0
    6.2768    2.3761    0.0000 O   0  0  0  0  0  0  0  0  0  0  0  0
    7.1448    0.8736    0.0000 O   0  0  0  0  0  0  0  0  0  0  0  0
    4.8978    0.5743    0.0000 H   0  0  0  0  0  0  0  0  0  0  0  0
  2  1  1  6  0  0  0
  2 18  1  1  0  0  0
  2  3  1  0  0  0  0
  3  4  1  0  0  0  0
  4  5  2  0  0  0  0
  5  6  1  0  0  0  0
  6  7  2  0  0  0  0
  7  8  1  0  0  0  0
  8  9  1  0  0  0  0
  9 10  1  0  0  0  0
  9 11  1  0  0  0  0
  9 12  1  0  0  0  0
  7 13  1  0  0  0  0
 13 14  2  0  0  0  0
 14  4  1  0  0  0  0
  2 15  1  0  0  0  0
 15 16  1  0  0  0  0
 15 17  2  0  0  0  0
M  END
>  <EXTREG>  (ZINC00074332)
ZINC00074332

>  <LOGBIO>
2.5000

$$$$
ZINC00074701
  -MTS-   02131516502D 0   0.00000     0.00000     0

 19 20  0  0  0  0  0  0  0  0999 V2000
    3.9811    2.2993    0.0000 F   0  0  0  0  0  0  0  0  0  0  0  0
    3.1156    1.7985    0.0000 C   0  0  0  0  0  0  0  0  0  0  0  0
    2.6147    2.6640    0.0000 F   0  0  0  0  0  0  0  0  0  0  0  0
    3.6165    0.9330    0.0000 F   0  0  0  0  0  0  0  0  0  0  0  0
    2.2501    1.2976    0.0000 C   0  0  0  0  0  0  0  0  0  0  0  0
    1.3801    1.7976    0.0000 C   0  0  0  0  0  0  0  0  0  0  0  0
    0.5201    1.2976    0.0000 C   0  0  0  0  0  0  0  0  0  0  0  0
    0.5201    0.2976    0.0000 C   0  0  0  0  0  0  0  0  0  0  0  0
    1.3801   -0.2024    0.0000 C   0  0  0  0  0  0  0  0  0  0  0  0
    2.2501    0.2976    0.0000 C   0  0  0  0  0  0  0  0  0  0  0  0
    3.1156   -0.2032    0.0000 S   0  0  0  0  0  0  0  0  0  0  0  0
    3.6165    0.6623    0.0000 O   0  0  0  0  0  0  0  0  0  0  0  0
    2.6147   -1.0688    0.0000 O   0  0  0  0  0  0  0  0  0  0  0  0
    3.9811   -0.7041    0.0000 N   0  0  0  0  0  0  0  0  0  0  0  0
    3.9811   -1.7075    0.0000 C   0  0  0  0  0  0  0  0  0  0  0  0
    4.8432   -2.2040    0.0000 C   0  0  0  0  0  0  0  0  0  0  0  0
    5.7102   -1.7057    0.0000 O   0  0  0  0  0  0  0  0  0  0  0  0
    5.7152   -0.7110    0.0000 C   0  0  0  0  0  0  0  0  0  0  0  0
    4.8481   -0.2058    0.0000 C   0  0  0  0  0  0  0  0  0  0  0  0
  1  2  1  0  0  0  0
  2  3  1  0  0  0  0
  2  4  1  0  0  0  0
  2  5  1  0  0  0  0
  5  6  2  0  0  0  0
  6  7  1  0  0  0  0
  7  8  2  0  0  0  0
  8  9  1  0  0  0  0
  9 10  2  0  0  0  0
 10  5  1  0  0  0  0
 10 11  1  0  0  0  0
 11 12  2  0  0  0  0
 11 13  2  0  0  0  0
 11 14  1  0  0  0  0
 14 15  1  0  0  0  0
 15 16  1  0  0  0  0
 16 17  1  0  0  0  0
 17 18  1  0  0  0  0
 18 19  1  0  0  0  0
 19 14  1  0  0  0  0
M  END
>  <EXTREG>  (ZINC00074701)
ZINC00074701

>  <LOGBIO>
2.5000

$$$$
ZINC00075144
  -MTS-   02131516502D 0   0.00000     0.00000     0

 20 22  0  0  0  0  0  0  0  0999 V2000
    7.4477    1.9474    0.0000 O   0  0  0  0  0  0  0  0  0  0  0  0
    6.5821    1.4465    0.0000 C   0  0  0  0  0  0  0  0  0  0  0  0
    5.7121    1.9465    0.0000 C   0  0  0  0  0  0  0  0  0  0  0  0
    4.8521    1.4465    0.0000 C   0  0  0  0  0  0  0  0  0  0  0  0
    4.8521    0.4465    0.0000 C   0  0  0  0  0  0  0  0  0  0  0  0
    3.9854   -0.0522    0.0000 C   0  0  0  0  0  0  0  0  0  0  0  0
    3.1201    0.4491    0.0000 N   0  0  0  0  0  0  0  0  0  0  0  0
    2.2533   -0.0496    0.0000 C   0  0  0  0  0  0  0  0  0  0  0  0
    1.3846    0.4526    0.0000 C   0  0  0  0  0  0  0  0  0  0  0  0
    0.5233   -0.0452    0.0000 C   0  0  0  0  0  0  0  0  0  0  0  0
    0.5208   -1.0452    0.0000 C   0  0  0  0  0  0  0  0  0  0  0  0
    1.3796   -1.5474    0.0000 C   0  0  0  0  0  0  0  0  0  0  0  0
    1.3746   -2.5474    0.0000 F   0  0  0  0  0  0  0  0  0  0  0  0
    2.2508   -1.0496    0.0000 C   0  0  0  0  0  0  0  0  0  0  0  0
    5.7121   -0.0535    0.0000 C   0  0  0  0  0  0  0  0  0  0  0  0
    5.7150   -1.0548    0.0000 C   0  0  0  0  0  0  0  0  0  0  0  0
    6.5815   -1.5539    0.0000 C   0  0  0  0  0  0  0  0  0  0  0  0
    7.4490   -1.0495    0.0000 C   0  0  0  0  0  0  0  0  0  0  0  0
    7.4449   -0.0547    0.0000 N   0  0  0  0  0  0  0  0  0  0  0  0
    6.5821    0.4465    0.0000 C   0  0  0  0  0  0  0  0  0  0  0  0
  1  2  1  0  0  0  0
  2  3  2  0  0  0  0
  3  4  1  0  0  0  0
  4  5  2  0  0  0  0
  5  6  1  0  0  0  0
  6  7  1  0  0  0  0
  7  8  1  0  0  0  0
  8  9  2  0  0  0  0
  9 10  1  0  0  0  0
 10 11  2  0  0  0  0
 11 12  1  0  0  0  0
 12 13  1  0  0  0  0
 12 14  2  0  0  0  0
 14  8  1  0  0  0  0
  5 15  1  0  0  0  0
 15 16  1  0  0  0  0
 16 17  2  0  0  0  0
 17 18  1  0  0  0  0
 18 19  2  0  0  0  0
 19 20  1  0  0  0  0
 20  2  1  0  0  0  0
 20 15  2  0  0  0  0
M  END
>  <EXTREG>  (ZINC00075144)
ZINC00075144

>  <LOGBIO>
2.5000

$$$$
ZINC00075655
  -MTS-   02131516502D 0   0.00000     0.00000     0

 13 14  0  0  0  0  0  0  0  0999 V2000
    4.3555    0.0367    0.0000 N   0  0  0  0  0  0  0  0  0  0  0  0
    3.7670    0.8452    0.0000 C   0  0  0  0  0  0  0  0  0  0  0  0
    4.0770    1.8052    0.0000 N   0  0  0  0  0  0  0  0  0  0  0  0
    3.2670    2.3852    0.0000 O   0  0  0  0  0  0  0  0  0  0  0  0
    2.4570    1.8052    0.0000 N   0  0  0  0  0  0  0  0  0  0  0  0
    2.7670    0.8452    0.0000 C   0  0  0  0  0  0  0  0  0  0  0  0
    2.1785    0.0367    0.0000 C   0  0  0  0  0  0  0  0  0  0  0  0
    1.1805    0.1416    0.0000 C   0  0  0  0  0  0  0  0  0  0  0  0
    0.5967   -0.6639    0.0000 C   0  0  0  0  0  0  0  0  0  0  0  0
    1.0017   -1.5782    0.0000 C   0  0  0  0  0  0  0  0  0  0  0  0
    0.4112   -2.3852    0.0000 Cl  0  0  0  0  0  0  0  0  0  0  0  0
    1.9905   -1.6871    0.0000 C   0  0  0  0  0  0  0  0  0  0  0  0
    2.5835   -0.8776    0.0000 C   0  0  0  0  0  0  0  0  0  0  0  0
  1  2  1  0  0  0  0
  2  3  2  0  0  0  0
  3  4  1  0  0  0  0
  4  5  1  0  0  0  0
  5  6  2  0  0  0  0
  6  2  1  0  0  0  0
  6  7  1  0  0  0  0
  7  8  2  0  0  0  0
  8  9  1  0  0  0  0
  9 10  2  0  0  0  0
 10 11  1  0  0  0  0
 10 12  1  0  0  0  0
 12 13  2  0  0  0  0
 13  7  1  0  0  0  0
M  END
>  <EXTREG>  (ZINC00075655)
ZINC00075655

>  <LOGBIO>
2.5000

$$$$
ZINC00076571
  -MTS-   02131516502D 0   0.00000     0.00000     0

 20 22  0  0  0  0  0  0  0  0999 V2000
    2.3556    3.2954    0.0000 O   0  0  0  0  0  0  0  0  0  0  0  0
    1.9497    2.3815    0.0000 C   0  0  0  0  0  0  0  0  0  0  0  0
    0.9633    2.1700    0.0000 N   0  0  0  0  0  0  0  0  0  0  0  0
    0.8660    1.1785    0.0000 C   0  0  0  0  0  0  0  0  0  0  0  0
    0.0000    0.6785    0.0000 S   0  0  0  0  0  0  0  0  0  0  0  0
    1.7733    0.7670    0.0000 N   0  0  0  0  0  0  0  0  0  0  0  0
    2.4497    1.5155    0.0000 C   0  0  0  0  0  0  0  0  0  0  0  0
    3.4441    1.4100    0.0000 C   0  0  0  0  0  0  0  0  0  0  0  0
    3.8500    0.4961    0.0000 C   0  0  0  0  0  0  0  0  0  0  0  0
    3.2603   -0.3157    0.0000 C   0  0  0  0  0  0  0  0  0  0  0  0
    3.6659   -1.2241    0.0000 C   0  0  0  0  0  0  0  0  0  0  0  0
    3.2555   -2.1456    0.0000 O   0  0  0  0  0  0  0  0  0  0  0  0
    3.9992   -2.8085    0.0000 C   0  0  0  0  0  0  0  0  0  0  0  0
    4.8663   -2.3180    0.0000 O   0  0  0  0  0  0  0  0  0  0  0  0
    4.6603   -1.3305    0.0000 C   0  0  0  0  0  0  0  0  0  0  0  0
    5.2489   -0.5286    0.0000 C   0  0  0  0  0  0  0  0  0  0  0  0
    4.8444    0.3897    0.0000 C   0  0  0  0  0  0  0  0  0  0  0  0
    5.4345    1.1970    0.0000 N   0  3  0  0  0  0  0  0  0  0  0  0
    5.0295    2.1151    0.0000 O   0  5  0  0  0  0  0  0  0  0  0  0
    6.4236    1.0907    0.0000 O   0  0  0  0  0  0  0  0  0  0  0  0
  1  2  2  0  0  0  0
  2  3  1  0  0  0  0
  3  4  1  0  0  0  0
  4  5  2  0  0  0  0
  4  6  1  0  0  0  0
  6  7  2  0  0  0  0
  7  2  1  0  0  0  0
  7  8  1  0  0  0  0
  8  9  1  0  0  0  0
  9 10  2  0  0  0  0
 10 11  1  0  0  0  0
 11 12  1  0  0  0  0
 12 13  1  0  0  0  0
 13 14  1  0  0  0  0
 14 15  1  0  0  0  0
 15 11  2  0  0  0  0
 15 16  1  0  0  0  0
 16 17  2  0  0  0  0
 17  9  1  0  0  0  0
 17 18  1  0  0  0  0
 18 19  1  0  0  0  0
 18 20  2  0  0  0  0
M  CHG  2  18   1  19  -1
M  END
>  <EXTREG>  (ZINC00076571)
ZINC00076571

>  <LOGBIO>
2.5000

$$$$
ZINC00077515
  -MTS-   02131516502D 0   0.00000     0.00000     0

 22 23  0  0  1  0  0  0  0  0999 V2000
    6.4623   -3.2673    0.0000 C   0  0  0  0  0  0  0  0  0  0  0  0
    5.8738   -2.4588    0.0000 N   0  0  0  0  0  0  0  0  0  0  0  0
    6.1838   -1.4988    0.0000 C   0  0  0  0  0  0  0  0  0  0  0  0
    7.1335   -1.1856    0.0000 O   0  0  0  0  0  0  0  0  0  0  0  0
    5.3738   -0.9188    0.0000 C   0  0  0  0  0  0  0  0  0  0  0  0
    4.5638   -1.4988    0.0000 C   0  0  2  0  0  0  0  0  0  0  0  0
    3.6141   -1.1856    0.0000 N   0  0  0  0  0  0  0  0  0  0  0  0
    2.8655   -1.8538    0.0000 C   0  0  0  0  0  0  0  0  0  0  0  0
    1.9210   -1.5413    0.0000 C   0  0  0  0  0  0  0  0  0  0  0  0
    1.7184   -0.5621    0.0000 C   0  0  0  0  0  0  0  0  0  0  0  0
    2.4671    0.1061    0.0000 C   0  0  0  0  0  0  0  0  0  0  0  0
    2.2635    1.0798    0.0000 C   0  0  0  0  0  0  0  0  0  0  0  0
    1.3145    1.3949    0.0000 C   0  0  0  0  0  0  0  0  0  0  0  0
    0.5690    0.7363    0.0000 C   0  0  0  0  0  0  0  0  0  0  0  0
    0.7694   -0.2470    0.0000 C   0  0  0  0  0  0  0  0  0  0  0  0
    1.1143    2.3747    0.0000 S   0  0  0  0  0  0  0  0  0  0  0  0
    0.9141    3.3544    0.0000 N   0  0  0  0  0  0  0  0  0  0  0  0
    0.1345    2.1745    0.0000 O   0  0  0  0  0  0  0  0  0  0  0  0
    2.0941    2.5748    0.0000 O   0  0  0  0  0  0  0  0  0  0  0  0
    4.8738   -2.4588    0.0000 C   0  0  0  0  0  0  0  0  0  0  0  0
    4.2853   -3.2673    0.0000 O   0  0  0  0  0  0  0  0  0  0  0  0
    4.4733   -0.9057    0.0000 H   0  0  0  0  0  0  0  0  0  0  0  0
  1  2  1  0  0  0  0
  2  3  1  0  0  0  0
  3  4  2  0  0  0  0
  3  5  1  0  0  0  0
  5  6  1  0  0  0  0
  6 22  1  6  0  0  0
  6  7  1  1  0  0  0
  7  8  1  0  0  0  0
  8  9  1  0  0  0  0
  9 10  1  0  0  0  0
 10 11  2  0  0  0  0
 11 12  1  0  0  0  0
 12 13  2  0  0  0  0
 13 14  1  0  0  0  0
 14 15  2  0  0  0  0
 15 10  1  0  0  0  0
 13 16  1  0  0  0  0
 16 17  1  0  0  0  0
 16 18  2  0  0  0  0
 16 19  2  0  0  0  0
  6 20  1  0  0  0  0
 20  2  1  0  0  0  0
 20 21  2  0  0  0  0
M  END
>  <EXTREG>  (ZINC00077515)
ZINC00077515

>  <LOGBIO>
2.5000

$$$$
ZINC00077637
  -MTS-   02131516502D 0   0.00000     0.00000     0

 23 24  0  0  0  0  0  0  0  0999 V2000
    8.1143   -1.6020    0.0000 C   0  0  0  0  0  0  0  0  0  0  0  0
    7.5258   -0.7936    0.0000 C   0  0  0  0  0  0  0  0  0  0  0  0
    7.8358    0.1664    0.0000 O   0  0  0  0  0  0  0  0  0  0  0  0
    7.0258    0.7464    0.0000 C   0  0  0  0  0  0  0  0  0  0  0  0
    6.2158    0.1664    0.0000 C   0  0  0  0  0  0  0  0  0  0  0  0
    6.5258   -0.7936    0.0000 N   0  0  0  0  0  0  0  0  0  0  0  0
    5.0762    0.5422    0.0000 C   0  0  0  0  0  0  0  0  0  0  0  0
    4.9537    1.1296    0.0000 O   0  0  0  0  0  0  0  0  0  0  0  0
    4.3337   -0.1198    0.0000 N   0  0  0  0  0  0  0  0  0  0  0  0
    4.5385   -1.1021    0.0000 C   0  0  0  0  0  0  0  0  0  0  0  0
    3.7960   -1.7641    0.0000 C   0  0  0  0  0  0  0  0  0  0  0  0
    4.0009   -2.7464    0.0000 O   0  0  0  0  0  0  0  0  0  0  0  0
    2.8463   -1.4510    0.0000 C   0  0  0  0  0  0  0  0  0  0  0  0
    2.6410   -0.4688    0.0000 C   0  0  0  0  0  0  0  0  0  0  0  0
    1.6956   -0.1592    0.0000 C   0  0  0  0  0  0  0  0  0  0  0  0
    0.9489   -0.8243    0.0000 C   0  0  0  0  0  0  0  0  0  0  0  0
    0.0000   -0.5088    0.0000 Cl  0  0  0  0  0  0  0  0  0  0  0  0
    1.1476   -1.7991    0.0000 C   0  0  0  0  0  0  0  0  0  0  0  0
    2.0996   -2.1161    0.0000 C   0  0  0  0  0  0  0  0  0  0  0  0
    7.0258    1.7464    0.0000 C   0  0  0  0  0  0  0  0  0  0  0  0
    6.0258    1.7464    0.0000 F   0  0  0  0  0  0  0  0  0  0  0  0
    8.0258    1.7464    0.0000 F   0  0  0  0  0  0  0  0  0  0  0  0
    7.0258    2.7464    0.0000 F   0  0  0  0  0  0  0  0  0  0  0  0
  1  2  1  0  0  0  0
  2  3  1  0  0  0  0
  3  4  1  0  0  0  0
  4  5  2  0  0  0  0
  5  6  1  0  0  0  0
  6  2  2  0  0  0  0
  5  7  1  0  0  0  0
  7  8  2  0  0  0  0
  7  9  1  0  0  0  0
  9 10  1  0  0  0  0
 10 11  1  0  0  0  0
 11 12  2  0  0  0  0
 11 13  1  0  0  0  0
 13 14  2  0  0  0  0
 14 15  1  0  0  0  0
 15 16  2  0  0  0  0
 16 17  1  0  0  0  0
 16 18  1  0  0  0  0
 18 19  2  0  0  0  0
 19 13  1  0  0  0  0
  4 20  1  0  0  0  0
 20 21  1  0  0  0  0
 20 22  1  0  0  0  0
 20 23  1  0  0  0  0
M  END
>  <EXTREG>  (ZINC00077637)
ZINC00077637

>  <LOGBIO>
2.5000

$$$$
ZINC00078238
  -MTS-   02131516502D 0   0.00000     0.00000     0

 19 21  0  0  0  0  0  0  0  0999 V2000
    5.7577    0.9778    0.0000 Cl  0  0  0  0  0  0  0  0  0  0  0  0
    5.3500    0.0647    0.0000 C   0  0  0  0  0  0  0  0  0  0  0  0
    5.9382   -0.7483    0.0000 C   0  0  0  0  0  0  0  0  0  0  0  0
    5.5307   -1.6558    0.0000 C   0  0  0  0  0  0  0  0  0  0  0  0
    4.5362   -1.7603    0.0000 C   0  0  0  0  0  0  0  0  0  0  0  0
    3.9491   -0.9572    0.0000 C   0  0  0  0  0  0  0  0  0  0  0  0
    4.3555   -0.0397    0.0000 C   0  0  0  0  0  0  0  0  0  0  0  0
    3.7670    0.7687    0.0000 N   0  0  0  0  0  0  0  0  0  0  0  0
    4.0770    1.7287    0.0000 C   0  0  0  0  0  0  0  0  0  0  0  0
    5.0267    2.0419    0.0000 O   0  0  0  0  0  0  0  0  0  0  0  0
    3.2670    2.3087    0.0000 O   0  0  0  0  0  0  0  0  0  0  0  0
    2.4570    1.7287    0.0000 N   0  0  0  0  0  0  0  0  0  0  0  0
    2.7670    0.7687    0.0000 C   0  0  0  0  0  0  0  0  0  0  0  0
    2.1785   -0.0397    0.0000 C   0  0  0  0  0  0  0  0  0  0  0  0
    1.1805    0.0651    0.0000 C   0  0  0  0  0  0  0  0  0  0  0  0
    0.5967   -0.7404    0.0000 C   0  0  0  0  0  0  0  0  0  0  0  0
    1.0017   -1.6547    0.0000 C   0  0  0  0  0  0  0  0  0  0  0  0
    1.9905   -1.7636    0.0000 N   0  0  0  0  0  0  0  0  0  0  0  0
    2.5835   -0.9541    0.0000 C   0  0  0  0  0  0  0  0  0  0  0  0
  1  2  1  0  0  0  0
  2  3  2  0  0  0  0
  3  4  1  0  0  0  0
  4  5  2  0  0  0  0
  5  6  1  0  0  0  0
  6  7  2  0  0  0  0
  7  2  1  0  0  0  0
  7  8  1  0  0  0  0
  8  9  1  0  0  0  0
  9 10  2  0  0  0  0
  9 11  1  0  0  0  0
 11 12  1  0  0  0  0
 12 13  2  0  0  0  0
 13  8  1  0  0  0  0
 13 14  1  0  0  0  0
 14 15  2  0  0  0  0
 15 16  1  0  0  0  0
 16 17  2  0  0  0  0
 17 18  1  0  0  0  0
 18 19  2  0  0  0  0
 19 14  1  0  0  0  0
M  END
>  <EXTREG>  (ZINC00078238)
ZINC00078238

>  <LOGBIO>
2.5000

$$$$
ZINC00078984
  -MTS-   02131516502D 0   0.00000     0.00000     0

 19 21  0  0  0  0  0  0  0  0999 V2000
    4.1331   -1.5533    0.0000 C   0  0  0  0  0  0  0  0  0  0  0  0
    3.5446   -0.7448    0.0000 N   0  0  0  0  0  0  0  0  0  0  0  0
    3.8546    0.2152    0.0000 C   0  0  0  0  0  0  0  0  0  0  0  0
    4.8043    0.5283    0.0000 C   0  0  0  0  0  0  0  0  0  0  0  0
    5.5503   -0.1376    0.0000 N   0  0  0  0  0  0  0  0  0  0  0  0
    6.5000    0.1756    0.0000 C   0  0  0  0  0  0  0  0  0  0  0  0
    7.2493   -0.4919    0.0000 C   0  0  0  0  0  0  0  0  0  0  0  0
    8.1934   -0.1784    0.0000 C   0  0  0  0  0  0  0  0  0  0  0  0
    8.3981    0.8004    0.0000 C   0  0  0  0  0  0  0  0  0  0  0  0
    9.3485    1.1112    0.0000 O   0  0  0  0  0  0  0  0  0  0  0  0
    7.6586    1.4658    0.0000 C   0  0  0  0  0  0  0  0  0  0  0  0
    6.7047    1.1544    0.0000 C   0  0  0  0  0  0  0  0  0  0  0  0
    3.0446    0.7952    0.0000 N   0  0  0  0  0  0  0  0  0  0  0  0
    2.2346    0.2152    0.0000 C   0  0  0  0  0  0  0  0  0  0  0  0
    1.2554    0.4179    0.0000 C   0  0  0  0  0  0  0  0  0  0  0  0
    0.5872   -0.3261    0.0000 C   0  0  0  0  0  0  0  0  0  0  0  0
    0.9003   -1.2794    0.0000 C   0  0  0  0  0  0  0  0  0  0  0  0
    1.8742   -1.4821    0.0000 C   0  0  0  0  0  0  0  0  0  0  0  0
    2.5446   -0.7448    0.0000 C   0  0  0  0  0  0  0  0  0  0  0  0
  1  2  1  0  0  0  0
  2  3  1  0  0  0  0
  3  4  1  0  0  0  0
  4  5  1  0  0  0  0
  5  6  1  0  0  0  0
  6  7  2  0  0  0  0
  7  8  1  0  0  0  0
  8  9  2  0  0  0  0
  9 10  1  0  0  0  0
  9 11  1  0  0  0  0
 11 12  2  0  0  0  0
 12  6  1  0  0  0  0
  3 13  2  0  0  0  0
 13 14  1  0  0  0  0
 14 15  2  0  0  0  0
 15 16  1  0  0  0  0
 16 17  2  0  0  0  0
 17 18  1  0  0  0  0
 18 19  2  0  0  0  0
 19  2  1  0  0  0  0
 19 14  1  0  0  0  0
M  END
>  <EXTREG>  (ZINC00078984)
ZINC00078984

>  <LOGBIO>
2.5000

$$$$
ZINC00079808
  -MTS-   02131516502D 0   0.00000     0.00000     0

 11 12  0  0  0  0  0  0  0  0999 V2000
    0.6061   -2.2944    0.0000 F   0  0  0  0  0  0  0  0  0  0  0  0
    1.1026   -1.4264    0.0000 C   0  0  0  0  0  0  0  0  0  0  0  0
    2.1060   -1.4214    0.0000 C   0  0  0  0  0  0  0  0  0  0  0  0
    2.5982   -0.5569    0.0000 C   0  0  0  0  0  0  0  0  0  0  0  0
    2.0982    0.3076    0.0000 C   0  0  0  0  0  0  0  0  0  0  0  0
    2.4082    1.2676    0.0000 C   0  0  0  0  0  0  0  0  0  0  0  0
    3.3579    1.5808    0.0000 O   0  0  0  0  0  0  0  0  0  0  0  0
    1.5982    1.8476    0.0000 C   0  0  0  0  0  0  0  0  0  0  0  0
    0.7882    1.2676    0.0000 C   0  0  0  0  0  0  0  0  0  0  0  0
    1.0982    0.3076    0.0000 C   0  0  0  0  0  0  0  0  0  0  0  0
    0.6000   -0.5619    0.0000 C   0  0  0  0  0  0  0  0  0  0  0  0
  1  2  1  0  0  0  0
  2  3  2  0  0  0  0
  3  4  1  0  0  0  0
  4  5  2  0  0  0  0
  5  6  1  0  0  0  0
  6  7  2  0  0  0  0
  6  8  1  0  0  0  0
  8  9  1  0  0  0  0
  9 10  1  0  0  0  0
 10  5  1  0  0  0  0
 10 11  2  0  0  0  0
 11  2  1  0  0  0  0
M  END
>  <EXTREG>  (ZINC00079808)
ZINC00079808

>  <LOGBIO>
2.5000

$$$$
ZINC00081509
  -MTS-   02131516502D 0   0.00000     0.00000     0

 17 18  0  0  0  0  0  0  0  0999 V2000
    2.6500   -1.3091    0.0000 C   0  0  0  0  0  0  0  0  0  0  0  0
    3.0569   -0.3918    0.0000 N   0  0  0  0  0  0  0  0  0  0  0  0
    4.0462   -0.2874    0.0000 C   0  0  0  0  0  0  0  0  0  0  0  0
    4.6342   -1.0962    0.0000 C   0  0  0  0  0  0  0  0  0  0  0  0
    4.2274   -2.0135    0.0000 C   0  0  0  0  0  0  0  0  0  0  0  0
    4.8140   -2.8168    0.0000 C   0  0  0  0  0  0  0  0  0  0  0  0
    5.8086   -2.7129    0.0000 C   0  0  0  0  0  0  0  0  0  0  0  0
    6.2165   -1.8056    0.0000 C   0  0  0  0  0  0  0  0  0  0  0  0
    5.6288   -0.9923    0.0000 C   0  0  0  0  0  0  0  0  0  0  0  0
    2.4683    0.4167    0.0000 S   0  0  0  0  0  0  0  0  0  0  0  0
    1.6599   -0.1718    0.0000 O   0  0  0  0  0  0  0  0  0  0  0  0
    3.2768    1.0052    0.0000 O   0  0  0  0  0  0  0  0  0  0  0  0
    1.8798    1.2252    0.0000 C   0  0  0  0  0  0  0  0  0  0  0  0
    2.1898    2.1852    0.0000 N   0  0  0  0  0  0  0  0  0  0  0  0
    1.3798    2.7652    0.0000 N   0  0  0  0  0  0  0  0  0  0  0  0
    0.5698    2.1852    0.0000 C   0  0  0  0  0  0  0  0  0  0  0  0
    0.8798    1.2252    0.0000 N   0  0  0  0  0  0  0  0  0  0  0  0
  1  2  1  0  0  0  0
  2  3  1  0  0  0  0
  3  4  1  0  0  0  0
  4  5  2  0  0  0  0
  5  6  1  0  0  0  0
  6  7  2  0  0  0  0
  7  8  1  0  0  0  0
  8  9  2  0  0  0  0
  9  4  1  0  0  0  0
  2 10  1  0  0  0  0
 10 11  2  0  0  0  0
 10 12  2  0  0  0  0
 10 13  1  0  0  0  0
 13 14  2  0  0  0  0
 14 15  1  0  0  0  0
 15 16  1  0  0  0  0
 16 17  2  0  0  0  0
 17 13  1  0  0  0  0
M  END
>  <EXTREG>  (ZINC00081509)
ZINC00081509

>  <LOGBIO>
2.5000

$$$$
ZINC00082022
  -MTS-   02131516502D 0   0.00000     0.00000     0

 19 20  0  0  0  0  0  0  0  0999 V2000
    6.6251    0.9688    0.0000 C   0  0  0  0  0  0  0  0  0  0  0  0
    6.2183    0.0515    0.0000 O   0  0  0  0  0  0  0  0  0  0  0  0
    5.2290   -0.0528    0.0000 C   0  0  0  0  0  0  0  0  0  0  0  0
    4.8221   -0.9701    0.0000 O   0  0  0  0  0  0  0  0  0  0  0  0
    4.6404    0.7557    0.0000 C   0  0  0  0  0  0  0  0  0  0  0  0
    4.9504    1.7157    0.0000 S   0  0  0  0  0  0  0  0  0  0  0  0
    4.1404    2.2957    0.0000 C   0  0  0  0  0  0  0  0  0  0  0  0
    3.3304    1.7157    0.0000 C   0  0  0  0  0  0  0  0  0  0  0  0
    2.3807    2.0288    0.0000 C   0  0  0  0  0  0  0  0  0  0  0  0
    3.6404    0.7557    0.0000 C   0  0  0  0  0  0  0  0  0  0  0  0
    3.0519   -0.0528    0.0000 N   0  0  0  0  0  0  0  0  0  0  0  0
    3.3619   -1.0128    0.0000 N   0  0  0  0  0  0  0  0  0  0  0  0
    2.5519   -1.5928    0.0000 N   0  0  0  0  0  0  0  0  0  0  0  0
    1.7419   -1.0128    0.0000 C   0  0  0  0  0  0  0  0  0  0  0  0
    0.7922   -1.3260    0.0000 C   0  0  0  0  0  0  0  0  0  0  0  0
    0.5874   -2.3083    0.0000 C   0  0  0  0  0  0  0  0  0  0  0  0
    0.0497   -0.6640    0.0000 O   0  0  0  0  0  0  0  0  0  0  0  0
    2.0519   -0.0528    0.0000 C   0  0  0  0  0  0  0  0  0  0  0  0
    1.4634    0.7557    0.0000 C   0  0  0  0  0  0  0  0  0  0  0  0
  1  2  1  0  0  0  0
  2  3  1  0  0  0  0
  3  4  2  0  0  0  0
  3  5  1  0  0  0  0
  5  6  1  0  0  0  0
  6  7  1  0  0  0  0
  7  8  2  0  0  0  0
  8  9  1  0  0  0  0
  8 10  1  0  0  0  0
 10  5  2  0  0  0  0
 10 11  1  0  0  0  0
 11 12  1  0  0  0  0
 12 13  2  0  0  0  0
 13 14  1  0  0  0  0
 14 15  1  0  0  0  0
 15 16  1  0  0  0  0
 15 17  2  0  0  0  0
 14 18  2  0  0  0  0
 18 11  1  0  0  0  0
 18 19  1  0  0  0  0
M  END
>  <EXTREG>  (ZINC00082022)
ZINC00082022

>  <LOGBIO>
2.5000

$$$$
ZINC00082547
  -MTS-   02131516502D 0   0.00000     0.00000     0

 19 20  0  0  0  0  0  0  0  0999 V2000
    8.1333    0.1744    0.0000 C   0  0  0  0  0  0  0  0  0  0  0  0
    7.7265   -0.7429    0.0000 O   0  0  0  0  0  0  0  0  0  0  0  0
    6.7372   -0.8473    0.0000 C   0  0  0  0  0  0  0  0  0  0  0  0
    6.3304   -1.7645    0.0000 O   0  0  0  0  0  0  0  0  0  0  0  0
    6.1487   -0.0388    0.0000 C   0  0  0  0  0  0  0  0  0  0  0  0
    6.4587    0.9212    0.0000 S   0  0  0  0  0  0  0  0  0  0  0  0
    5.6487    1.5012    0.0000 C   0  0  0  0  0  0  0  0  0  0  0  0
    4.8387    0.9212    0.0000 C   0  0  0  0  0  0  0  0  0  0  0  0
    5.1487   -0.0388    0.0000 C   0  0  0  0  0  0  0  0  0  0  0  0
    4.5602   -0.8473    0.0000 O   0  0  0  0  0  0  0  0  0  0  0  0
    3.5657   -0.7418    0.0000 C   0  0  0  0  0  0  0  0  0  0  0  0
    2.9744   -1.5525    0.0000 C   0  0  0  0  0  0  0  0  0  0  0  0
    1.9854   -1.4456    0.0000 C   0  0  0  0  0  0  0  0  0  0  0  0
    1.5785   -0.5321    0.0000 C   0  0  0  0  0  0  0  0  0  0  0  0
    2.1608    0.2745    0.0000 C   0  0  0  0  0  0  0  0  0  0  0  0
    3.1589    0.1717    0.0000 C   0  0  0  0  0  0  0  0  0  0  0  0
    0.5839   -0.4292    0.0000 N   0  3  0  0  0  0  0  0  0  0  0  0
    0.1738    0.4867    0.0000 O   0  5  0  0  0  0  0  0  0  0  0  0
    0.0000   -1.2346    0.0000 O   0  0  0  0  0  0  0  0  0  0  0  0
  1  2  1  0  0  0  0
  2  3  1  0  0  0  0
  3  4  2  0  0  0  0
  3  5  1  0  0  0  0
  5  6  1  0  0  0  0
  6  7  1  0  0  0  0
  7  8  2  0  0  0  0
  8  9  1  0  0  0  0
  9  5  2  0  0  0  0
  9 10  1  0  0  0  0
 10 11  1  0  0  0  0
 11 12  2  0  0  0  0
 12 13  1  0  0  0  0
 13 14  2  0  0  0  0
 14 15  1  0  0  0  0
 15 16  2  0  0  0  0
 16 11  1  0  0  0  0
 14 17  1  0  0  0  0
 17 18  1  0  0  0  0
 17 19  2  0  0  0  0
M  CHG  2  17   1  18  -1
M  END
>  <EXTREG>  (ZINC00082547)
ZINC00082547

>  <LOGBIO>
2.5000

$$$$
ZINC00083235
  -MTS-   02131516502D 0   0.00000     0.00000     0

 23 25  0  0  1  0  0  0  0  0999 V2000
    3.1156    3.2578    0.0000 Cl  0  0  0  0  0  0  0  0  0  0  0  0
    2.2501    2.7569    0.0000 C   0  0  0  0  0  0  0  0  0  0  0  0
    1.3801    3.2569    0.0000 C   0  0  0  0  0  0  0  0  0  0  0  0
    0.5201    2.7569    0.0000 C   0  0  0  0  0  0  0  0  0  0  0  0
    0.5201    1.7569    0.0000 C   0  0  0  0  0  0  0  0  0  0  0  0
    1.3801    1.2569    0.0000 C   0  0  0  0  0  0  0  0  0  0  0  0
    1.3776    0.2569    0.0000 N   0  0  0  0  0  0  0  0  0  0  0  0
    2.2453   -0.2470    0.0000 C   0  0  0  0  0  0  0  0  0  0  0  0
    2.2418   -1.2418    0.0000 O   0  0  0  0  0  0  0  0  0  0  0  0
    3.1128    0.2504    0.0000 C   0  0  0  0  0  0  0  0  0  0  0  0
    3.9774   -0.2522    0.0000 C   0  0  1  0  0  0  0  0  0  0  0  0
    3.9753   -1.2557    0.0000 N   0  0  0  0  0  0  0  0  0  0  0  0
    4.8363   -1.7539    0.0000 C   0  0  0  0  0  0  0  0  0  0  0  0
    4.8356   -2.7561    0.0000 C   0  0  0  0  0  0  0  0  0  0  0  0
    5.7011   -3.2569    0.0000 C   0  0  0  0  0  0  0  0  0  0  0  0
    6.5697   -2.7543    0.0000 C   0  0  0  0  0  0  0  0  0  0  0  0
    6.5676   -1.7595    0.0000 C   0  0  0  0  0  0  0  0  0  0  0  0
    5.7044   -1.2574    0.0000 C   0  0  0  0  0  0  0  0  0  0  0  0
    5.7114   -0.2626    0.0000 N   0  0  0  0  0  0  0  0  0  0  0  0
    4.8454    0.2443    0.0000 C   0  0  0  0  0  0  0  0  0  0  0  0
    4.8504    1.2443    0.0000 O   0  0  0  0  0  0  0  0  0  0  0  0
    2.2501    1.7569    0.0000 C   0  0  0  0  0  0  0  0  0  0  0  0
    3.4570   -0.5509    0.0000 H   0  0  0  0  0  0  0  0  0  0  0  0
  1  2  1  0  0  0  0
  2  3  2  0  0  0  0
  3  4  1  0  0  0  0
  4  5  2  0  0  0  0
  5  6  1  0  0  0  0
  6  7  1  0  0  0  0
  7  8  1  0  0  0  0
  8  9  2  0  0  0  0
  8 10  1  0  0  0  0
 11 10  1  6  0  0  0
 11 23  1  1  0  0  0
 11 12  1  0  0  0  0
 12 13  1  0  0  0  0
 13 14  1  0  0  0  0
 14 15  2  0  0  0  0
 15 16  1  0  0  0  0
 16 17  2  0  0  0  0
 17 18  1  0  0  0  0
 18 13  2  0  0  0  0
 18 19  1  0  0  0  0
 19 20  1  0  0  0  0
 20 11  1  0  0  0  0
 20 21  2  0  0  0  0
  6 22  2  0  0  0  0
 22  2  1  0  0  0  0
M  END
>  <EXTREG>  (ZINC00083235)
ZINC00083235

>  <LOGBIO>
2.5000

$$$$
ZINC00083760
  -MTS-   02131516502D 0   0.00000     0.00000     0

 26 30  0  0  0  0  0  0  0  0999 V2000
    7.1421    0.2110    0.0000 N   0  0  0  0  0  0  0  0  0  0  0  0
    6.1421    0.2110    0.0000 C   0  0  0  0  0  0  0  0  0  0  0  0
    5.1421    0.2110    0.0000 C   0  0  0  0  0  0  0  0  0  0  0  0
    4.6388    1.0791    0.0000 C   0  0  0  0  0  0  0  0  0  0  0  0
    3.6441    1.0764    0.0000 C   0  0  0  0  0  0  0  0  0  0  0  0
    3.1439    0.2105    0.0000 C   0  0  0  0  0  0  0  0  0  0  0  0
    2.1439    0.2115    0.0000 N   0  0  0  0  0  0  0  0  0  0  0  0
    1.5510    1.0277    0.0000 C   0  0  0  0  0  0  0  0  0  0  0  0
    0.6050    0.7151    0.0000 C   0  0  0  0  0  0  0  0  0  0  0  0
    0.5963   -0.2811    0.0000 C   0  0  0  0  0  0  0  0  0  0  0  0
    1.5545   -0.5964    0.0000 C   0  0  0  0  0  0  0  0  0  0  0  0
    3.6401   -0.6527    0.0000 N   0  0  0  0  0  0  0  0  0  0  0  0
    3.3280   -1.6120    0.0000 C   0  0  0  0  0  0  0  0  0  0  0  0
    2.4143   -2.0258    0.0000 C   0  0  0  0  0  0  0  0  0  0  0  0
    2.3174   -3.0211    0.0000 C   0  0  0  0  0  0  0  0  0  0  0  0
    3.1349   -3.6030    0.0000 C   0  0  0  0  0  0  0  0  0  0  0  0
    4.0393   -3.1887    0.0000 C   0  0  0  0  0  0  0  0  0  0  0  0
    4.1367   -2.1938    0.0000 C   0  0  0  0  0  0  0  0  0  0  0  0
    4.9480   -1.6156    0.0000 N   0  0  0  0  0  0  0  0  0  0  0  0
    4.6401   -0.6549    0.0000 C   0  0  0  0  0  0  0  0  0  0  0  0
    5.1369    1.9463    0.0000 C   0  0  0  0  0  0  0  0  0  0  0  0
    6.1403    1.9496    0.0000 C   0  0  0  0  0  0  0  0  0  0  0  0
    6.6340    2.8132    0.0000 C   0  0  0  0  0  0  0  0  0  0  0  0
    6.1329    3.6786    0.0000 C   0  0  0  0  0  0  0  0  0  0  0  0
    5.1381    3.6803    0.0000 C   0  0  0  0  0  0  0  0  0  0  0  0
    4.6358    2.8117    0.0000 C   0  0  0  0  0  0  0  0  0  0  0  0
  1  2  3  0  0  0  0
  2  3  1  0  0  0  0
  3  4  2  0  0  0  0
  4  5  1  0  0  0  0
  5  6  2  0  0  0  0
  6  7  1  0  0  0  0
  7  8  1  0  0  0  0
  8  9  1  0  0  0  0
  9 10  1  0  0  0  0
 10 11  1  0  0  0  0
 11  7  1  0  0  0  0
  6 12  1  0  0  0  0
 12 13  1  0  0  0  0
 13 14  2  0  0  0  0
 14 15  1  0  0  0  0
 15 16  2  0  0  0  0
 16 17  1  0  0  0  0
 17 18  2  0  0  0  0
 18 13  1  0  0  0  0
 18 19  1  0  0  0  0
 19 20  2  0  0  0  0
 20  3  1  0  0  0  0
 20 12  1  0  0  0  0
  4 21  1  0  0  0  0
 21 22  2  0  0  0  0
 22 23  1  0  0  0  0
 23 24  2  0  0  0  0
 24 25  1  0  0  0  0
 25 26  2  0  0  0  0
 26 21  1  0  0  0  0
M  END
>  <EXTREG>  (ZINC00083760)
ZINC00083760

>  <LOGBIO>
2.5000

$$$$
ZINC00085200
  -MTS-   02131516502D 0   0.00000     0.00000     0

 18 19  0  0  1  0  0  0  0  0999 V2000
    4.1709    1.5501    0.0000 C   0  0  0  0  0  0  0  0  0  0  0  0
    3.3054    1.0492    0.0000 C   0  0  1  0  0  0  0  0  0  0  0  0
    2.4354    1.5492    0.0000 C   0  0  0  0  0  0  0  0  0  0  0  0
    1.5754    1.0492    0.0000 C   0  0  0  0  0  0  0  0  0  0  0  0
    1.2315    1.9882    0.0000 C   0  0  0  0  0  0  0  0  0  0  0  0
    0.5908    0.8746    0.0000 C   0  0  0  0  0  0  0  0  0  0  0  0
    1.5754    0.0492    0.0000 N   0  0  0  0  0  0  0  0  0  0  0  0
    2.4354   -0.4508    0.0000 C   0  0  0  0  0  0  0  0  0  0  0  0
    2.4329   -1.4508    0.0000 S   0  0  0  0  0  0  0  0  0  0  0  0
    3.3054    0.0492    0.0000 N   0  0  0  0  0  0  0  0  0  0  0  0
    4.1709   -0.4517    0.0000 C   0  0  0  0  0  0  0  0  0  0  0  0
    4.1709   -1.4551    0.0000 C   0  0  0  0  0  0  0  0  0  0  0  0
    5.0330   -1.9516    0.0000 C   0  0  0  0  0  0  0  0  0  0  0  0
    5.9000   -1.4533    0.0000 C   0  0  0  0  0  0  0  0  0  0  0  0
    5.9050   -0.4585    0.0000 C   0  0  0  0  0  0  0  0  0  0  0  0
    6.7732    0.0376    0.0000 O   0  0  0  0  0  0  0  0  0  0  0  0
    5.0380    0.0466    0.0000 C   0  0  0  0  0  0  0  0  0  0  0  0
    3.3045    1.6492    0.0000 H   0  0  0  0  0  0  0  0  0  0  0  0
  2  1  1  6  0  0  0
  2 18  1  1  0  0  0
  2  3  1  0  0  0  0
  3  4  1  0  0  0  0
  4  5  1  0  0  0  0
  4  6  1  0  0  0  0
  4  7  1  0  0  0  0
  7  8  1  0  0  0  0
  8  9  2  0  0  0  0
  8 10  1  0  0  0  0
 10  2  1  0  0  0  0
 10 11  1  0  0  0  0
 11 12  2  0  0  0  0
 12 13  1  0  0  0  0
 13 14  2  0  0  0  0
 14 15  1  0  0  0  0
 15 16  1  0  0  0  0
 15 17  2  0  0  0  0
 17 11  1  0  0  0  0
M  END
>  <EXTREG>  (ZINC00085200)
ZINC00085200

>  <LOGBIO>
2.5000

$$$$
ZINC00085634
  -MTS-   02131516502D 0   0.00000     0.00000     0

 11 11  0  0  0  0  0  0  0  0999 V2000
    3.0569   -1.6359    0.0000 C   0  0  0  0  0  0  0  0  0  0  0  0
    2.4683   -0.8275    0.0000 C   0  0  0  0  0  0  0  0  0  0  0  0
    1.6599   -1.4160    0.0000 C   0  0  0  0  0  0  0  0  0  0  0  0
    3.2768   -0.2389    0.0000 C   0  0  0  0  0  0  0  0  0  0  0  0
    1.8798   -0.0190    0.0000 N   0  0  0  0  0  0  0  0  0  0  0  0
    2.1898    0.9410    0.0000 C   0  0  0  0  0  0  0  0  0  0  0  0
    3.1395    1.2542    0.0000 O   0  0  0  0  0  0  0  0  0  0  0  0
    1.3798    1.5210    0.0000 N   0  0  0  0  0  0  0  0  0  0  0  0
    0.5698    0.9410    0.0000 N   0  0  0  0  0  0  0  0  0  0  0  0
    0.8798   -0.0190    0.0000 C   0  0  0  0  0  0  0  0  0  0  0  0
    0.2913   -0.8275    0.0000 O   0  0  0  0  0  0  0  0  0  0  0  0
  1  2  1  0  0  0  0
  2  3  1  0  0  0  0
  2  4  1  0  0  0  0
  2  5  1  0  0  0  0
  5  6  1  0  0  0  0
  6  7  2  0  0  0  0
  6  8  1  0  0  0  0
  8  9  1  0  0  0  0
  9 10  1  0  0  0  0
 10  5  1  0  0  0  0
 10 11  2  0  0  0  0
M  END
>  <EXTREG>  (ZINC00085634)
ZINC00085634

>  <LOGBIO>
2.5000

$$$$
ZINC00086184
  -MTS-   02131516502D 0   0.00000     0.00000     0

 19 20  0  0  0  0  0  0  0  0999 V2000
    4.7098   -3.7331    0.0000 C   0  0  0  0  0  0  0  0  0  0  0  0
    5.1175   -2.8200    0.0000 O   0  0  0  0  0  0  0  0  0  0  0  0
    4.5306   -2.0103    0.0000 C   0  0  0  0  0  0  0  0  0  0  0  0
    3.5325   -2.1131    0.0000 C   0  0  0  0  0  0  0  0  0  0  0  0
    2.9502   -1.3065    0.0000 C   0  0  0  0  0  0  0  0  0  0  0  0
    3.3571   -0.3930    0.0000 C   0  0  0  0  0  0  0  0  0  0  0  0
    2.7681    0.4152    0.0000 N   0  0  0  0  0  0  0  0  0  0  0  0
    3.1749    1.3324    0.0000 C   0  0  0  0  0  0  0  0  0  0  0  0
    4.1642    1.4368    0.0000 O   0  0  0  0  0  0  0  0  0  0  0  0
    2.5864    2.1409    0.0000 C   0  0  0  0  0  0  0  0  0  0  0  0
    2.8964    3.1009    0.0000 N   0  0  0  0  0  0  0  0  0  0  0  0
    2.0864    3.6809    0.0000 N   0  0  0  0  0  0  0  0  0  0  0  0
    1.2764    3.1009    0.0000 C   0  0  0  0  0  0  0  0  0  0  0  0
    1.5864    2.1409    0.0000 C   0  0  0  0  0  0  0  0  0  0  0  0
    0.9979    1.3324    0.0000 N   0  3  0  0  0  0  0  0  0  0  0  0
    0.0000    1.4377    0.0000 O   0  5  0  0  0  0  0  0  0  0  0  0
    1.4012    0.4231    0.0000 O   0  0  0  0  0  0  0  0  0  0  0  0
    4.3461   -0.2861    0.0000 C   0  0  0  0  0  0  0  0  0  0  0  0
    4.9374   -1.0968    0.0000 C   0  0  0  0  0  0  0  0  0  0  0  0
  1  2  1  0  0  0  0
  2  3  1  0  0  0  0
  3  4  2  0  0  0  0
  4  5  1  0  0  0  0
  5  6  2  0  0  0  0
  6  7  1  0  0  0  0
  7  8  1  0  0  0  0
  8  9  2  0  0  0  0
  8 10  1  0  0  0  0
 10 11  2  0  0  0  0
 11 12  1  0  0  0  0
 12 13  1  0  0  0  0
 13 14  2  0  0  0  0
 14 10  1  0  0  0  0
 14 15  1  0  0  0  0
 15 16  1  0  0  0  0
 15 17  2  0  0  0  0
  6 18  1  0  0  0  0
 18 19  2  0  0  0  0
 19  3  1  0  0  0  0
M  CHG  2  15   1  16  -1
M  END
>  <EXTREG>  (ZINC00086184)
ZINC00086184

>  <LOGBIO>
2.5000

$$$$
ZINC00086635
  -MTS-   02131516502D 0   0.00000     0.00000     0

 18 20  0  0  1  0  0  0  0  0999 V2000
    0.6805   -2.6906    0.0000 C   0  0  0  0  0  0  0  0  0  0  0  0
    1.2284   -2.4460    0.0000 C   0  0  0  0  0  0  0  0  0  0  0  0
    2.0332   -3.0306    0.0000 C   0  0  0  0  0  0  0  0  0  0  0  0
    1.3531   -1.2525    0.0000 C   0  0  1  0  0  0  0  0  0  0  0  0
    2.3315   -1.4592    0.0000 C   0  0  0  0  0  0  0  0  0  0  0  0
    1.6631   -0.2925    0.0000 N   0  0  0  0  0  0  0  0  0  0  0  0
    2.4721    0.3103    0.0000 C   0  0  0  0  0  0  0  0  0  0  0  0
    3.4271    0.0135    0.0000 O   0  0  0  0  0  0  0  0  0  0  0  0
    2.1500    1.2570    0.0000 C   0  0  0  0  0  0  0  0  0  0  0  0
    2.6301    2.1341    0.0000 C   0  0  0  0  0  0  0  0  0  0  0  0
    2.1141    2.9906    0.0000 C   0  0  0  0  0  0  0  0  0  0  0  0
    1.1108    2.9699    0.0000 C   0  0  0  0  0  0  0  0  0  0  0  0
    0.6322    2.0979    0.0000 C   0  0  0  0  0  0  0  0  0  0  0  0
    1.1413    1.2412    0.0000 C   0  0  0  0  0  0  0  0  0  0  0  0
    0.8531    0.2875    0.0000 C   0  0  0  0  0  0  0  0  0  0  0  0
    0.0431   -0.2925    0.0000 N   0  0  0  0  0  0  0  0  0  0  0  0
    0.3531   -1.2525    0.0000 C   0  0  0  0  0  0  0  0  0  0  0  0
    0.0000   -1.7375    0.0000 O   0  0  0  0  0  0  0  0  0  0  0  0
  1  2  1  0  0  0  0
  2  3  1  0  0  0  0
  4  2  1  6  0  0  0
  4  5  1  1  0  0  0
  4  6  1  0  0  0  0
  6  7  1  0  0  0  0
  7  8  2  0  0  0  0
  7  9  1  0  0  0  0
  9 10  2  0  0  0  0
 10 11  1  0  0  0  0
 11 12  2  0  0  0  0
 12 13  1  0  0  0  0
 13 14  2  0  0  0  0
 14  9  1  0  0  0  0
 14 15  1  0  0  0  0
 15  6  1  0  0  0  0
 15 16  2  0  0  0  0
 16 17  1  0  0  0  0
 17  4  1  0  0  0  0
 17 18  2  0  0  0  0
M  END
>  <EXTREG>  (ZINC00086635)
ZINC00086635

>  <LOGBIO>
2.5000

$$$$
ZINC00087244
  -MTS-   02131516502D 0   0.00000     0.00000     0

 20 23  0  0  1  0  0  0  0  0999 V2000
    5.4093   -2.9519    0.0000 C   0  0  0  0  0  0  0  0  0  0  0  0
    5.8152   -2.0380    0.0000 C   0  0  0  0  0  0  0  0  0  0  0  0
    5.2267   -1.2295    0.0000 C   0  0  0  0  0  0  0  0  0  0  0  0
    5.5367   -0.2695    0.0000 N   0  0  0  0  0  0  0  0  0  0  0  0
    4.7267    0.3105    0.0000 N   0  0  0  0  0  0  0  0  0  0  0  0
    3.9167   -0.2695    0.0000 C   0  0  0  0  0  0  0  0  0  0  0  0
    4.2267   -1.2295    0.0000 N   0  0  0  0  0  0  0  0  0  0  0  0
    3.5510   -1.9666    0.0000 C   0  0  0  0  0  0  0  0  0  0  0  0
    2.5738   -1.7540    0.0000 N   0  0  0  0  0  0  0  0  0  0  0  0
    2.2703   -0.7976    0.0000 C   0  0  0  0  0  0  0  0  0  0  0  0
    1.3509   -0.3803    0.0000 S   0  0  0  0  0  0  0  0  0  0  0  0
    1.4697    0.6089    0.0000 C   0  0  0  0  0  0  0  0  0  0  0  0
    0.8005    1.3561    0.0000 C   0  0  0  0  0  0  0  0  0  0  0  0
    1.1133    2.3059    0.0000 C   0  0  1  0  0  0  0  0  0  0  0  0
    0.4479    3.0524    0.0000 C   0  0  0  0  0  0  0  0  0  0  0  0
    2.0960    2.5087    0.0000 C   0  0  0  0  0  0  0  0  0  0  0  0
    2.7565    1.7647    0.0000 C   0  0  0  0  0  0  0  0  0  0  0  0
    2.4444    0.8151    0.0000 C   0  0  0  0  0  0  0  0  0  0  0  0
    2.9417   -0.0635    0.0000 C   0  0  0  0  0  0  0  0  0  0  0  0
    0.5259    2.1838    0.0000 H   0  0  0  0  0  0  0  0  0  0  0  0
  1  2  1  0  0  0  0
  2  3  1  0  0  0  0
  3  4  2  0  0  0  0
  4  5  1  0  0  0  0
  5  6  2  0  0  0  0
  6  7  1  0  0  0  0
  7  3  1  0  0  0  0
  7  8  1  0  0  0  0
  8  9  2  0  0  0  0
  9 10  1  0  0  0  0
 10 11  1  0  0  0  0
 11 12  1  0  0  0  0
 12 13  1  0  0  0  0
 13 14  1  0  0  0  0
 14 20  1  6  0  0  0
 14 15  1  1  0  0  0
 14 16  1  0  0  0  0
 16 17  1  0  0  0  0
 17 18  1  0  0  0  0
 18 12  2  0  0  0  0
 18 19  1  0  0  0  0
 19  6  1  0  0  0  0
 19 10  2  0  0  0  0
M  END
>  <EXTREG>  (ZINC00087244)
ZINC00087244

>  <LOGBIO>
2.5000

$$$$
ZINC00088625
  -MTS-   02131516502D 0   0.00000     0.00000     0

 18 19  0  0  0  0  0  0  0  0999 V2000
    6.8359   -2.3847    0.0000 F   0  0  0  0  0  0  0  0  0  0  0  0
    6.2474   -1.5762    0.0000 C   0  0  0  0  0  0  0  0  0  0  0  0
    5.4389   -2.1647    0.0000 F   0  0  0  0  0  0  0  0  0  0  0  0
    7.0559   -0.9876    0.0000 F   0  0  0  0  0  0  0  0  0  0  0  0
    5.6589   -0.7677    0.0000 C   0  0  0  0  0  0  0  0  0  0  0  0
    5.9689    0.1923    0.0000 O   0  0  0  0  0  0  0  0  0  0  0  0
    5.1589    0.7723    0.0000 N   0  0  0  0  0  0  0  0  0  0  0  0
    4.3489    0.1923    0.0000 C   0  0  0  0  0  0  0  0  0  0  0  0
    4.6589   -0.7677    0.0000 N   0  0  0  0  0  0  0  0  0  0  0  0
    3.3992    0.5055    0.0000 C   0  0  0  0  0  0  0  0  0  0  0  0
    3.1938    1.4877    0.0000 C   0  0  0  0  0  0  0  0  0  0  0  0
    2.2485    1.7973    0.0000 C   0  0  0  0  0  0  0  0  0  0  0  0
    1.5017    1.1321    0.0000 C   0  0  0  0  0  0  0  0  0  0  0  0
    1.7004    0.1574    0.0000 C   0  0  0  0  0  0  0  0  0  0  0  0
    2.6524   -0.1597    0.0000 C   0  0  0  0  0  0  0  0  0  0  0  0
    0.9520   -0.5059    0.0000 N   0  3  0  0  0  0  0  0  0  0  0  0
    0.0000   -0.1888    0.0000 O   0  5  0  0  0  0  0  0  0  0  0  0
    1.1507   -1.4806    0.0000 O   0  0  0  0  0  0  0  0  0  0  0  0
  1  2  1  0  0  0  0
  2  3  1  0  0  0  0
  2  4  1  0  0  0  0
  2  5  1  0  0  0  0
  5  6  1  0  0  0  0
  6  7  1  0  0  0  0
  7  8  2  0  0  0  0
  8  9  1  0  0  0  0
  9  5  2  0  0  0  0
  8 10  1  0  0  0  0
 10 11  2  0  0  0  0
 11 12  1  0  0  0  0
 12 13  2  0  0  0  0
 13 14  1  0  0  0  0
 14 15  2  0  0  0  0
 15 10  1  0  0  0  0
 14 16  1  0  0  0  0
 16 17  1  0  0  0  0
 16 18  2  0  0  0  0
M  CHG  2  16   1  17  -1
M  END
>  <EXTREG>  (ZINC00088625)
ZINC00088625

>  <LOGBIO>
2.5000

$$$$
ZINC00089188
  -MTS-   02131516502D 0   0.00000     0.00000     0

 21 24  0  0  0  0  0  0  0  0999 V2000
    4.3179    1.9972    0.0000 N   0  0  0  0  0  0  0  0  0  0  0  0
    3.7294    2.8057    0.0000 C   0  0  0  0  0  0  0  0  0  0  0  0
    4.0394    3.7657    0.0000 N   0  0  0  0  0  0  0  0  0  0  0  0
    3.2294    4.3457    0.0000 O   0  0  0  0  0  0  0  0  0  0  0  0
    2.4194    3.7657    0.0000 N   0  0  0  0  0  0  0  0  0  0  0  0
    2.7294    2.8057    0.0000 C   0  0  0  0  0  0  0  0  0  0  0  0
    2.1409    1.9972    0.0000 C   0  0  0  0  0  0  0  0  0  0  0  0
    1.1321    1.9972    0.0000 N   0  0  0  0  0  0  0  0  0  0  0  0
    0.8290    1.0481    0.0000 O   0  0  0  0  0  0  0  0  0  0  0  0
    1.6299    0.4556    0.0000 C   0  0  0  0  0  0  0  0  0  0  0  0
    2.4482    1.0456    0.0000 N   0  0  0  0  0  0  0  0  0  0  0  0
    1.6237   -0.5444    0.0000 C   0  0  0  0  0  0  0  0  0  0  0  0
    0.8045   -1.1331    0.0000 S   0  0  0  0  0  0  0  0  0  0  0  0
    1.1121   -2.0806    0.0000 C   0  0  0  0  0  0  0  0  0  0  0  0
    0.6000   -2.9431    0.0000 C   0  0  0  0  0  0  0  0  0  0  0  0
    1.0904   -3.8145    0.0000 C   0  0  0  0  0  0  0  0  0  0  0  0
    2.0939   -3.8235    0.0000 C   0  0  0  0  0  0  0  0  0  0  0  0
    2.5981   -2.9660    0.0000 C   0  0  0  0  0  0  0  0  0  0  0  0
    2.1083   -2.0945    0.0000 C   0  0  0  0  0  0  0  0  0  0  0  0
    2.4286   -1.1379    0.0000 C   0  0  0  0  0  0  0  0  0  0  0  0
    3.3820   -0.8365    0.0000 Cl  0  0  0  0  0  0  0  0  0  0  0  0
  1  2  1  0  0  0  0
  2  3  2  0  0  0  0
  3  4  1  0  0  0  0
  4  5  1  0  0  0  0
  5  6  2  0  0  0  0
  6  2  1  0  0  0  0
  6  7  1  0  0  0  0
  7  8  2  0  0  0  0
  8  9  1  0  0  0  0
  9 10  1  0  0  0  0
 10 11  2  0  0  0  0
 11  7  1  0  0  0  0
 10 12  1  0  0  0  0
 12 13  1  0  0  0  0
 13 14  1  0  0  0  0
 14 15  2  0  0  0  0
 15 16  1  0  0  0  0
 16 17  2  0  0  0  0
 17 18  1  0  0  0  0
 18 19  2  0  0  0  0
 19 14  1  0  0  0  0
 19 20  1  0  0  0  0
 20 12  2  0  0  0  0
 20 21  1  0  0  0  0
M  END
>  <EXTREG>  (ZINC00089188)
ZINC00089188

>  <LOGBIO>
2.5000

$$$$
ZINC00089599
  -MTS-   02131516502D 0   0.00000     0.00000     0

 18 19  0  0  1  0  0  0  0  0999 V2000
    3.1863    2.5403    0.0000 C   0  0  0  0  0  0  0  0  0  0  0  0
    2.3208    2.0394    0.0000 C   0  0  2  0  0  0  0  0  0  0  0  0
    1.4508    2.5394    0.0000 C   0  0  0  0  0  0  0  0  0  0  0  0
    0.5908    2.0394    0.0000 C   0  0  0  0  0  0  0  0  0  0  0  0
    0.5908    1.0394    0.0000 C   0  0  0  0  0  0  0  0  0  0  0  0
    1.4508    0.5394    0.0000 C   0  0  0  0  0  0  0  0  0  0  0  0
    2.3208    1.0394    0.0000 N   0  0  0  0  0  0  0  0  0  0  0  0
    3.1863    0.5386    0.0000 C   0  0  0  0  0  0  0  0  0  0  0  0
    4.0528    1.0377    0.0000 O   0  0  0  0  0  0  0  0  0  0  0  0
    3.1853   -0.4614    0.0000 C   0  0  0  0  0  0  0  0  0  0  0  0
    2.3163   -0.9631    0.0000 C   0  0  0  0  0  0  0  0  0  0  0  0
    2.3174   -1.9579    0.0000 C   0  0  0  0  0  0  0  0  0  0  0  0
    3.1824   -2.4596    0.0000 C   0  0  0  0  0  0  0  0  0  0  0  0
    4.0464   -1.9666    0.0000 C   0  0  0  0  0  0  0  0  0  0  0  0
    4.9102   -2.4704    0.0000 F   0  0  0  0  0  0  0  0  0  0  0  0
    4.0504   -0.9631    0.0000 C   0  0  0  0  0  0  0  0  0  0  0  0
    4.9179   -0.4657    0.0000 F   0  0  0  0  0  0  0  0  0  0  0  0
    2.3199    2.6394    0.0000 H   0  0  0  0  0  0  0  0  0  0  0  0
  2  1  1  1  0  0  0
  2 18  1  6  0  0  0
  2  3  1  0  0  0  0
  3  4  1  0  0  0  0
  4  5  1  0  0  0  0
  5  6  1  0  0  0  0
  6  7  1  0  0  0  0
  7  2  1  0  0  0  0
  7  8  1  0  0  0  0
  8  9  2  0  0  0  0
  8 10  1  0  0  0  0
 10 11  2  0  0  0  0
 11 12  1  0  0  0  0
 12 13  2  0  0  0  0
 13 14  1  0  0  0  0
 14 15  1  0  0  0  0
 14 16  2  0  0  0  0
 16 10  1  0  0  0  0
 16 17  1  0  0  0  0
M  END
>  <EXTREG>  (ZINC00089599)
ZINC00089599

>  <LOGBIO>
2.5000

$$$$
ZINC00090094
  -MTS-   02131516502D 0   0.00000     0.00000     0

 27 30  0  0  1  0  0  0  0  0999 V2000
    7.1754   -1.4327    0.0000 C   0  0  0  0  0  0  0  0  0  0  0  0
    6.7686   -2.3500    0.0000 O   0  0  0  0  0  0  0  0  0  0  0  0
    5.7793   -2.4544    0.0000 C   0  0  0  0  0  0  0  0  0  0  0  0
    5.3724   -3.3716    0.0000 O   0  0  0  0  0  0  0  0  0  0  0  0
    5.1907   -1.6459    0.0000 C   0  0  0  0  0  0  0  0  0  0  0  0
    5.5007   -0.6859    0.0000 C   0  0  0  0  0  0  0  0  0  0  0  0
    6.4504   -0.3727    0.0000 N   0  0  0  0  0  0  0  0  0  0  0  0
    4.6907   -0.1059    0.0000 N   0  0  0  0  0  0  0  0  0  0  0  0
    4.6907    0.8941    0.0000 C   0  0  1  0  0  0  0  0  0  0  0  0
    5.5568    1.3941    0.0000 C   0  0  0  0  0  0  0  0  0  0  0  0
    3.8247    1.3941    0.0000 C   0  0  0  0  0  0  0  0  0  0  0  0
    3.8237    2.3976    0.0000 C   0  0  0  0  0  0  0  0  0  0  0  0
    2.9612    2.8932    0.0000 C   0  0  0  0  0  0  0  0  0  0  0  0
    2.0947    2.3941    0.0000 C   0  0  0  0  0  0  0  0  0  0  0  0
    2.0907    1.3993    0.0000 C   0  0  0  0  0  0  0  0  0  0  0  0
    2.9582    0.8950    0.0000 C   0  0  0  0  0  0  0  0  0  0  0  0
    3.8807   -0.6859    0.0000 C   0  0  0  0  0  0  0  0  0  0  0  0
    2.9015   -0.4832    0.0000 N   0  0  0  0  0  0  0  0  0  0  0  0
    2.2333   -1.2271    0.0000 C   0  0  0  0  0  0  0  0  0  0  0  0
    1.2523   -1.0268    0.0000 C   0  0  0  0  0  0  0  0  0  0  0  0
    0.5878   -1.7741    0.0000 C   0  0  0  0  0  0  0  0  0  0  0  0
    0.9057   -2.7258    0.0000 C   0  0  0  0  0  0  0  0  0  0  0  0
    1.8806   -2.9237    0.0000 C   0  0  0  0  0  0  0  0  0  0  0  0
    2.5464   -2.1805    0.0000 C   0  0  0  0  0  0  0  0  0  0  0  0
    3.5204   -2.3832    0.0000 N   0  0  0  0  0  0  0  0  0  0  0  0
    4.1907   -1.6459    0.0000 C   0  0  0  0  0  0  0  0  0  0  0  0
    5.2104    0.5941    0.0000 H   0  0  0  0  0  0  0  0  0  0  0  0
  1  2  1  0  0  0  0
  2  3  1  0  0  0  0
  3  4  2  0  0  0  0
  3  5  1  0  0  0  0
  5  6  2  0  0  0  0
  6  7  1  0  0  0  0
  6  8  1  0  0  0  0
  8  9  1  0  0  0  0
  9 27  1  1  0  0  0
  9 10  1  6  0  0  0
  9 11  1  0  0  0  0
 11 12  2  0  0  0  0
 12 13  1  0  0  0  0
 13 14  2  0  0  0  0
 14 15  1  0  0  0  0
 15 16  2  0  0  0  0
 16 11  1  0  0  0  0
  8 17  1  0  0  0  0
 17 18  1  0  0  0  0
 18 19  2  0  0  0  0
 19 20  1  0  0  0  0
 20 21  2  0  0  0  0
 21 22  1  0  0  0  0
 22 23  2  0  0  0  0
 23 24  1  0  0  0  0
 24 19  1  0  0  0  0
 24 25  2  0  0  0  0
 25 26  1  0  0  0  0
 26  5  1  0  0  0  0
 26 17  2  0  0  0  0
M  END
>  <EXTREG>  (ZINC00090094)
ZINC00090094

>  <LOGBIO>
2.5000

$$$$
ZINC00090757
  -MTS-   02131516502D 0   0.00000     0.00000     0

 16 17  0  0  0  0  0  0  0  0999 V2000
    6.0411   -1.6897    0.0000 C   0  0  0  0  0  0  0  0  0  0  0  0
    5.0433   -1.7955    0.0000 N   0  0  0  0  0  0  0  0  0  0  0  0
    4.6369   -2.7092    0.0000 C   0  0  0  0  0  0  0  0  0  0  0  0
    4.4587   -0.9906    0.0000 C   0  0  0  0  0  0  0  0  0  0  0  0
    3.4608   -1.0964    0.0000 C   0  0  0  0  0  0  0  0  0  0  0  0
    2.8723   -0.2879    0.0000 N   0  0  0  0  0  0  0  0  0  0  0  0
    3.1823    0.6721    0.0000 C   0  0  0  0  0  0  0  0  0  0  0  0
    4.1320    0.9853    0.0000 O   0  0  0  0  0  0  0  0  0  0  0  0
    2.3723    1.2521    0.0000 C   0  0  0  0  0  0  0  0  0  0  0  0
    2.2727    2.2502    0.0000 C   0  0  0  0  0  0  0  0  0  0  0  0
    1.3607    2.6605    0.0000 C   0  0  0  0  0  0  0  0  0  0  0  0
    0.5478    2.0722    0.0000 C   0  0  0  0  0  0  0  0  0  0  0  0
    0.6509    1.0828    0.0000 C   0  0  0  0  0  0  0  0  0  0  0  0
    1.5623    0.6721    0.0000 C   0  0  0  0  0  0  0  0  0  0  0  0
    1.8723   -0.2879    0.0000 C   0  0  0  0  0  0  0  0  0  0  0  0
    1.2838   -1.0964    0.0000 O   0  0  0  0  0  0  0  0  0  0  0  0
  1  2  1  0  0  0  0
  2  3  1  0  0  0  0
  2  4  1  0  0  0  0
  4  5  1  0  0  0  0
  5  6  1  0  0  0  0
  6  7  1  0  0  0  0
  7  8  2  0  0  0  0
  7  9  1  0  0  0  0
  9 10  2  0  0  0  0
 10 11  1  0  0  0  0
 11 12  2  0  0  0  0
 12 13  1  0  0  0  0
 13 14  2  0  0  0  0
 14  9  1  0  0  0  0
 14 15  1  0  0  0  0
 15  6  1  0  0  0  0
 15 16  2  0  0  0  0
M  END
>  <EXTREG>  (ZINC00090757)
ZINC00090757

>  <LOGBIO>
2.5000

$$$$
ZINC00092398
  -MTS-   02131516502D 0   0.00000     0.00000     0

 21 23  0  0  0  0  0  0  0  0999 V2000
    5.2786   -3.8868    0.0000 C   0  0  0  0  0  0  0  0  0  0  0  0
    5.6813   -2.9715    0.0000 C   0  0  0  0  0  0  0  0  0  0  0  0
    6.6787   -2.8612    0.0000 C   0  0  0  0  0  0  0  0  0  0  0  0
    7.0774   -1.9499    0.0000 C   0  0  0  0  0  0  0  0  0  0  0  0
    8.0714   -1.8404    0.0000 C   0  0  0  0  0  0  0  0  0  0  0  0
    6.4869   -1.1428    0.0000 N   0  0  0  0  0  0  0  0  0  0  0  0
    5.4976   -1.2472    0.0000 C   0  0  0  0  0  0  0  0  0  0  0  0
    4.9091   -0.4387    0.0000 S   0  0  0  0  0  0  0  0  0  0  0  0
    5.3150    0.4752    0.0000 C   0  0  0  0  0  0  0  0  0  0  0  0
    4.7265    1.2837    0.0000 C   0  0  0  0  0  0  0  0  0  0  0  0
    5.0365    2.2437    0.0000 O   0  0  0  0  0  0  0  0  0  0  0  0
    4.2265    2.8237    0.0000 N   0  0  0  0  0  0  0  0  0  0  0  0
    3.4165    2.2437    0.0000 C   0  0  0  0  0  0  0  0  0  0  0  0
    3.7265    1.2837    0.0000 N   0  0  0  0  0  0  0  0  0  0  0  0
    2.4668    2.5568    0.0000 C   0  0  0  0  0  0  0  0  0  0  0  0
    2.2614    3.5390    0.0000 C   0  0  0  0  0  0  0  0  0  0  0  0
    1.3161    3.8486    0.0000 C   0  0  0  0  0  0  0  0  0  0  0  0
    0.5693    3.1835    0.0000 C   0  0  0  0  0  0  0  0  0  0  0  0
    0.7680    2.2088    0.0000 C   0  0  0  0  0  0  0  0  0  0  0  0
    1.7201    1.8917    0.0000 C   0  0  0  0  0  0  0  0  0  0  0  0
    5.0908   -2.1645    0.0000 N   0  0  0  0  0  0  0  0  0  0  0  0
  1  2  1  0  0  0  0
  2  3  2  0  0  0  0
  3  4  1  0  0  0  0
  4  5  1  0  0  0  0
  4  6  2  0  0  0  0
  6  7  1  0  0  0  0
  7  8  1  0  0  0  0
  8  9  1  0  0  0  0
  9 10  1  0  0  0  0
 10 11  1  0  0  0  0
 11 12  1  0  0  0  0
 12 13  2  0  0  0  0
 13 14  1  0  0  0  0
 14 10  2  0  0  0  0
 13 15  1  0  0  0  0
 15 16  2  0  0  0  0
 16 17  1  0  0  0  0
 17 18  2  0  0  0  0
 18 19  1  0  0  0  0
 19 20  2  0  0  0  0
 20 15  1  0  0  0  0
  7 21  2  0  0  0  0
 21  2  1  0  0  0  0
M  END
>  <EXTREG>  (ZINC00092398)
ZINC00092398

>  <LOGBIO>
2.5000

$$$$
ZINC00092915
  -MTS-   02131516502D 0   0.00000     0.00000     0

 12 12  0  0  0  0  0  0  0  0999 V2000
    4.3291    1.1332    0.0000 N   0  0  0  0  0  0  0  0  0  0  0  0
    3.4636    0.6323    0.0000 C   0  0  0  0  0  0  0  0  0  0  0  0
    2.5936    1.1323    0.0000 C   0  0  0  0  0  0  0  0  0  0  0  0
    1.7336    0.6323    0.0000 C   0  0  0  0  0  0  0  0  0  0  0  0
    1.7336   -0.3677    0.0000 C   0  0  0  0  0  0  0  0  0  0  0  0
    2.5936   -0.8677    0.0000 C   0  0  0  0  0  0  0  0  0  0  0  0
    3.4636   -0.3677    0.0000 C   0  0  0  0  0  0  0  0  0  0  0  0
    4.3291   -0.8686    0.0000 N   0  0  0  0  0  0  0  0  0  0  0  0
    0.8668   -0.8664    0.0000 C   0  0  0  0  0  0  0  0  0  0  0  0
    1.3655   -1.7332    0.0000 F   0  0  0  0  0  0  0  0  0  0  0  0
    0.3681    0.0004    0.0000 F   0  0  0  0  0  0  0  0  0  0  0  0
    0.0000   -1.3651    0.0000 F   0  0  0  0  0  0  0  0  0  0  0  0
  1  2  1  0  0  0  0
  2  3  2  0  0  0  0
  3  4  1  0  0  0  0
  4  5  2  0  0  0  0
  5  6  1  0  0  0  0
  6  7  2  0  0  0  0
  7  2  1  0  0  0  0
  7  8  1  0  0  0  0
  5  9  1  0  0  0  0
  9 10  1  0  0  0  0
  9 11  1  0  0  0  0
  9 12  1  0  0  0  0
M  END
>  <EXTREG>  (ZINC00092915)
ZINC00092915

>  <LOGBIO>
2.5000

$$$$
ZINC00093084
  -MTS-   02131516502D 0   0.00000     0.00000     0

 18 20  0  0  0  0  0  0  0  0999 V2000
    3.2344   -2.8772    0.0000 Cl  0  0  0  0  0  0  0  0  0  0  0  0
    3.7309   -2.0092    0.0000 C   0  0  0  0  0  0  0  0  0  0  0  0
    4.7343   -2.0041    0.0000 C   0  0  0  0  0  0  0  0  0  0  0  0
    5.2265   -1.1396    0.0000 C   0  0  0  0  0  0  0  0  0  0  0  0
    4.7265   -0.2751    0.0000 C   0  0  0  0  0  0  0  0  0  0  0  0
    5.0365    0.6849    0.0000 N   0  0  0  0  0  0  0  0  0  0  0  0
    4.2265    1.2649    0.0000 N   0  0  0  0  0  0  0  0  0  0  0  0
    3.4165    0.6849    0.0000 C   0  0  0  0  0  0  0  0  0  0  0  0
    3.7265   -0.2751    0.0000 N   0  0  0  0  0  0  0  0  0  0  0  0
    3.2283   -1.1447    0.0000 N   0  0  0  0  0  0  0  0  0  0  0  0
    2.4668    0.9980    0.0000 C   0  0  0  0  0  0  0  0  0  0  0  0
    2.2614    1.9802    0.0000 C   0  0  0  0  0  0  0  0  0  0  0  0
    3.0065    2.6473    0.0000 Cl  0  0  0  0  0  0  0  0  0  0  0  0
    1.3161    2.2898    0.0000 C   0  0  0  0  0  0  0  0  0  0  0  0
    0.5693    1.6247    0.0000 C   0  0  0  0  0  0  0  0  0  0  0  0
    0.7680    0.6499    0.0000 C   0  0  0  0  0  0  0  0  0  0  0  0
    1.7201    0.3329    0.0000 C   0  0  0  0  0  0  0  0  0  0  0  0
    1.9218   -0.6466    0.0000 Cl  0  0  0  0  0  0  0  0  0  0  0  0
  1  2  1  0  0  0  0
  2  3  1  0  0  0  0
  3  4  2  0  0  0  0
  4  5  1  0  0  0  0
  5  6  2  0  0  0  0
  6  7  1  0  0  0  0
  7  8  2  0  0  0  0
  8  9  1  0  0  0  0
  9  5  1  0  0  0  0
  9 10  1  0  0  0  0
 10  2  2  0  0  0  0
  8 11  1  0  0  0  0
 11 12  2  0  0  0  0
 12 13  1  0  0  0  0
 12 14  1  0  0  0  0
 14 15  2  0  0  0  0
 15 16  1  0  0  0  0
 16 17  2  0  0  0  0
 17 11  1  0  0  0  0
 17 18  1  0  0  0  0
M  END
>  <EXTREG>  (ZINC00093084)
ZINC00093084

>  <LOGBIO>
2.5000

$$$$
ZINC00093651
  -MTS-   02131516502D 0   0.00000     0.00000     0

 23 25  0  0  0  0  0  0  0  0999 V2000
    6.0134   -3.8366    0.0000 C   0  0  0  0  0  0  0  0  0  0  0  0
    5.5103   -2.9724    0.0000 C   0  0  0  0  0  0  0  0  0  0  0  0
    6.0082   -2.1011    0.0000 C   0  0  0  0  0  0  0  0  0  0  0  0
    5.5060   -1.2424    0.0000 C   0  0  0  0  0  0  0  0  0  0  0  0
    4.5060   -1.2449    0.0000 C   0  0  0  0  0  0  0  0  0  0  0  0
    4.0052   -0.3793    0.0000 C   0  0  0  0  0  0  0  0  0  0  0  0
    3.0052   -0.3803    0.0000 S   0  0  0  0  0  0  0  0  0  0  0  0
    2.5043    0.4852    0.0000 C   0  0  0  0  0  0  0  0  0  0  0  0
    3.0043    1.3552    0.0000 C   0  0  0  0  0  0  0  0  0  0  0  0
    2.5043    2.2152    0.0000 C   0  0  0  0  0  0  0  0  0  0  0  0
    2.8143    3.1752    0.0000 C   0  0  0  0  0  0  0  0  0  0  0  0
    3.7640    3.4884    0.0000 O   0  0  0  0  0  0  0  0  0  0  0  0
    2.0043    3.7552    0.0000 N   0  0  0  0  0  0  0  0  0  0  0  0
    1.1943    3.1752    0.0000 C   0  0  0  0  0  0  0  0  0  0  0  0
    0.2446    3.4884    0.0000 O   0  0  0  0  0  0  0  0  0  0  0  0
    1.5043    2.2152    0.0000 C   0  0  0  0  0  0  0  0  0  0  0  0
    1.0043    1.3552    0.0000 C   0  0  0  0  0  0  0  0  0  0  0  0
    1.5043    0.4852    0.0000 C   0  0  0  0  0  0  0  0  0  0  0  0
    1.0034   -0.3803    0.0000 N   0  3  0  0  0  0  0  0  0  0  0  0
    0.0000   -0.3799    0.0000 O   0  5  0  0  0  0  0  0  0  0  0  0
    1.4995   -1.2426    0.0000 O   0  0  0  0  0  0  0  0  0  0  0  0
    4.0082   -2.1061    0.0000 C   0  0  0  0  0  0  0  0  0  0  0  0
    4.5103   -2.9749    0.0000 C   0  0  0  0  0  0  0  0  0  0  0  0
  1  2  1  0  0  0  0
  2  3  2  0  0  0  0
  3  4  1  0  0  0  0
  4  5  2  0  0  0  0
  5  6  1  0  0  0  0
  6  7  1  0  0  0  0
  7  8  1  0  0  0  0
  8  9  2  0  0  0  0
  9 10  1  0  0  0  0
 10 11  1  0  0  0  0
 11 12  2  0  0  0  0
 11 13  1  0  0  0  0
 13 14  1  0  0  0  0
 14 15  2  0  0  0  0
 14 16  1  0  0  0  0
 16 10  2  0  0  0  0
 16 17  1  0  0  0  0
 17 18  2  0  0  0  0
 18  8  1  0  0  0  0
 18 19  1  0  0  0  0
 19 20  1  0  0  0  0
 19 21  2  0  0  0  0
  5 22  1  0  0  0  0
 22 23  2  0  0  0  0
 23  2  1  0  0  0  0
M  CHG  2  19   1  20  -1
M  END
>  <EXTREG>  (ZINC00093651)
ZINC00093651

>  <LOGBIO>
2.5000

$$$$
ZINC00094375
  -MTS-   02131516502D 0   0.00000     0.00000     0

 18 20  0  0  1  0  0  0  0  0999 V2000
    2.2710   -4.0311    0.0000 O   0  5  0  0  0  0  0  0  0  0  0  0
    2.6778   -3.1138    0.0000 N   0  3  0  0  0  0  0  0  0  0  0  0
    3.6671   -3.0095    0.0000 O   0  0  0  0  0  0  0  0  0  0  0  0
    2.0893   -2.3053    0.0000 C   0  0  0  0  0  0  0  0  0  0  0  0
    2.3993   -1.3453    0.0000 S   0  0  0  0  0  0  0  0  0  0  0  0
    1.5893   -0.7653    0.0000 C   0  0  0  0  0  0  0  0  0  0  0  0
    0.7793   -1.3453    0.0000 C   0  0  0  0  0  0  0  0  0  0  0  0
    1.0893   -2.3053    0.0000 C   0  0  0  0  0  0  0  0  0  0  0  0
    1.5893    0.2347    0.0000 C   0  0  1  0  0  0  0  0  0  0  0  0
    2.4049    0.8284    0.0000 N   0  0  0  0  0  0  0  0  0  0  0  0
    2.0913    1.7740    0.0000 C   0  0  0  0  0  0  0  0  0  0  0  0
    2.5982    2.6396    0.0000 C   0  0  0  0  0  0  0  0  0  0  0  0
    2.1023    3.5080    0.0000 C   0  0  0  0  0  0  0  0  0  0  0  0
    1.0989    3.5108    0.0000 C   0  0  0  0  0  0  0  0  0  0  0  0
    0.6000    2.6502    0.0000 C   0  0  0  0  0  0  0  0  0  0  0  0
    1.0951    1.7818    0.0000 C   0  0  0  0  0  0  0  0  0  0  0  0
    0.7808    0.8232    0.0000 O   0  0  0  0  0  0  0  0  0  0  0  0
    2.1240   -0.0375    0.0000 H   0  0  0  0  0  0  0  0  0  0  0  0
  1  2  1  0  0  0  0
  2  3  2  0  0  0  0
  2  4  1  0  0  0  0
  4  5  1  0  0  0  0
  5  6  1  0  0  0  0
  6  7  2  0  0  0  0
  7  8  1  0  0  0  0
  8  4  2  0  0  0  0
  9  6  1  6  0  0  0
  9 18  1  1  0  0  0
  9 10  1  0  0  0  0
 10 11  1  0  0  0  0
 11 12  2  0  0  0  0
 12 13  1  0  0  0  0
 13 14  2  0  0  0  0
 14 15  1  0  0  0  0
 15 16  2  0  0  0  0
 16 11  1  0  0  0  0
 16 17  1  0  0  0  0
 17  9  1  0  0  0  0
M  CHG  2   1  -1   2   1
M  END
>  <EXTREG>  (ZINC00094375)
ZINC00094375

>  <LOGBIO>
2.5000

$$$$
ZINC00094657
  -MTS-   02131516502D 0   0.00000     0.00000     0

 16 17  0  0  0  0  0  0  0  0999 V2000
    0.6000   -3.0730    0.0000 C   0  0  0  0  0  0  0  0  0  0  0  0
    1.6000   -3.0690    0.0000 S   0  0  0  0  0  0  0  0  0  0  0  0
    2.0965   -2.2010    0.0000 C   0  0  0  0  0  0  0  0  0  0  0  0
    3.0999   -2.1960    0.0000 N   0  0  0  0  0  0  0  0  0  0  0  0
    3.5921   -1.3315    0.0000 C   0  0  0  0  0  0  0  0  0  0  0  0
    4.5921   -1.3281    0.0000 N   0  0  0  0  0  0  0  0  0  0  0  0
    3.0921   -0.4670    0.0000 N   0  0  0  0  0  0  0  0  0  0  0  0
    3.4021    0.4930    0.0000 N   0  0  0  0  0  0  0  0  0  0  0  0
    2.5921    1.0730    0.0000 C   0  0  0  0  0  0  0  0  0  0  0  0
    1.7821    0.4930    0.0000 C   0  0  0  0  0  0  0  0  0  0  0  0
    2.0921   -0.4670    0.0000 C   0  0  0  0  0  0  0  0  0  0  0  0
    1.5939   -1.3365    0.0000 N   0  0  0  0  0  0  0  0  0  0  0  0
    2.5921    2.0730    0.0000 C   0  0  0  0  0  0  0  0  0  0  0  0
    1.5921    2.0730    0.0000 C   0  0  0  0  0  0  0  0  0  0  0  0
    3.5921    2.0730    0.0000 C   0  0  0  0  0  0  0  0  0  0  0  0
    2.5921    3.0730    0.0000 C   0  0  0  0  0  0  0  0  0  0  0  0
  1  2  1  0  0  0  0
  2  3  1  0  0  0  0
  3  4  1  0  0  0  0
  4  5  2  0  0  0  0
  5  6  1  0  0  0  0
  5  7  1  0  0  0  0
  7  8  1  0  0  0  0
  8  9  2  0  0  0  0
  9 10  1  0  0  0  0
 10 11  2  0  0  0  0
 11  7  1  0  0  0  0
 11 12  1  0  0  0  0
 12  3  2  0  0  0  0
  9 13  1  0  0  0  0
 13 14  1  0  0  0  0
 13 15  1  0  0  0  0
 13 16  1  0  0  0  0
M  END
>  <EXTREG>  (ZINC00094657)
ZINC00094657

>  <LOGBIO>
2.5000

$$$$
ZINC00095691
  -MTS-   02131516502D 0   0.00000     0.00000     0

 18 19  0  0  0  0  0  0  0  0999 V2000
    2.0505    3.3821    0.0000 C   0  0  0  0  0  0  0  0  0  0  0  0
    1.7432    2.4305    0.0000 S   0  0  0  0  0  0  0  0  0  0  0  0
    2.6948    2.1232    0.0000 O   0  0  0  0  0  0  0  0  0  0  0  0
    0.7916    2.7378    0.0000 O   0  0  0  0  0  0  0  0  0  0  0  0
    1.4359    1.4789    0.0000 C   0  0  0  0  0  0  0  0  0  0  0  0
    0.4773    1.1645    0.0000 N   0  0  0  0  0  0  0  0  0  0  0  0
    0.4851    0.1683    0.0000 N   0  0  0  0  0  0  0  0  0  0  0  0
    1.4307   -0.1452    0.0000 C   0  0  0  0  0  0  0  0  0  0  0  0
    1.7364   -1.0973    0.0000 C   0  0  0  0  0  0  0  0  0  0  0  0
    1.0632   -1.8414    0.0000 C   0  0  0  0  0  0  0  0  0  0  0  0
    1.3692   -2.7879    0.0000 C   0  0  0  0  0  0  0  0  0  0  0  0
    2.3465   -3.0002    0.0000 C   0  0  0  0  0  0  0  0  0  0  0  0
    2.6498   -3.9531    0.0000 Cl  0  0  0  0  0  0  0  0  0  0  0  0
    3.0176   -2.2659    0.0000 C   0  0  0  0  0  0  0  0  0  0  0  0
    2.7137   -1.3096    0.0000 C   0  0  0  0  0  0  0  0  0  0  0  0
    2.0244    0.6704    0.0000 C   0  0  0  0  0  0  0  0  0  0  0  0
    3.0244    0.6704    0.0000 C   0  0  0  0  0  0  0  0  0  0  0  0
    4.0244    0.6704    0.0000 N   0  0  0  0  0  0  0  0  0  0  0  0
  1  2  1  0  0  0  0
  2  3  2  0  0  0  0
  2  4  2  0  0  0  0
  2  5  1  0  0  0  0
  5  6  2  0  0  0  0
  6  7  1  0  0  0  0
  7  8  1  0  0  0  0
  8  9  1  0  0  0  0
  9 10  2  0  0  0  0
 10 11  1  0  0  0  0
 11 12  2  0  0  0  0
 12 13  1  0  0  0  0
 12 14  1  0  0  0  0
 14 15  2  0  0  0  0
 15  9  1  0  0  0  0
  8 16  2  0  0  0  0
 16  5  1  0  0  0  0
 16 17  1  0  0  0  0
 17 18  3  0  0  0  0
M  END
>  <EXTREG>  (ZINC00095691)
ZINC00095691

>  <LOGBIO>
2.5000

$$$$
ZINC00096559
  -MTS-   02131516502D 0   0.00000     0.00000     0

 17 18  0  0  0  0  0  0  0  0999 V2000
    1.1402   -0.9525    0.0000 F   0  0  0  0  0  0  0  0  0  0  0  0
    1.4943   -1.4369    0.0000 C   0  0  0  0  0  0  0  0  0  0  0  0
    1.0897   -2.3551    0.0000 C   0  0  0  0  0  0  0  0  0  0  0  0
    1.6784   -3.1570    0.0000 C   0  0  0  0  0  0  0  0  0  0  0  0
    2.6727   -3.0506    0.0000 C   0  0  0  0  0  0  0  0  0  0  0  0
    3.0783   -2.1423    0.0000 C   0  0  0  0  0  0  0  0  0  0  0  0
    4.0729   -2.0384    0.0000 Cl  0  0  0  0  0  0  0  0  0  0  0  0
    2.4886   -1.3304    0.0000 C   0  0  0  0  0  0  0  0  0  0  0  0
    3.0569   -0.0510    0.0000 C   0  0  0  0  0  0  0  0  0  0  0  0
    2.4683    0.7575    0.0000 S   0  0  0  0  0  0  0  0  0  0  0  0
    1.6599    0.1690    0.0000 O   0  0  0  0  0  0  0  0  0  0  0  0
    3.2768    1.3460    0.0000 O   0  0  0  0  0  0  0  0  0  0  0  0
    1.8798    1.5660    0.0000 C   0  0  0  0  0  0  0  0  0  0  0  0
    2.1898    2.5260    0.0000 S   0  0  0  0  0  0  0  0  0  0  0  0
    1.3798    3.1060    0.0000 C   0  0  0  0  0  0  0  0  0  0  0  0
    0.5698    2.5260    0.0000 C   0  0  0  0  0  0  0  0  0  0  0  0
    0.8798    1.5660    0.0000 C   0  0  0  0  0  0  0  0  0  0  0  0
  1  2  1  0  0  0  0
  2  3  2  0  0  0  0
  3  4  1  0  0  0  0
  4  5  2  0  0  0  0
  5  6  1  0  0  0  0
  6  7  1  0  0  0  0
  6  8  2  0  0  0  0
  8  2  1  0  0  0  0
  8  9  1  0  0  0  0
  9 10  1  0  0  0  0
 10 11  2  0  0  0  0
 10 12  2  0  0  0  0
 10 13  1  0  0  0  0
 13 14  1  0  0  0  0
 14 15  1  0  0  0  0
 15 16  2  0  0  0  0
 16 17  1  0  0  0  0
 17 13  2  0  0  0  0
M  END
>  <EXTREG>  (ZINC00096559)
ZINC00096559

>  <LOGBIO>
2.5000

$$$$
ZINC00098735
  -MTS-   02131516502D 0   0.00000     0.00000     0

 24 28  0  0  0  0  0  0  0  0999 V2000
    4.5866    2.0799    0.0000 Cl  0  0  0  0  0  0  0  0  0  0  0  0
    4.8839    1.5588    0.0000 C   0  0  0  0  0  0  0  0  0  0  0  0
    5.8874    1.5526    0.0000 C   0  0  0  0  0  0  0  0  0  0  0  0
    6.3785    0.6876    0.0000 C   0  0  0  0  0  0  0  0  0  0  0  0
    5.8750   -0.1764    0.0000 C   0  0  0  0  0  0  0  0  0  0  0  0
    4.8802   -0.1752    0.0000 C   0  0  0  0  0  0  0  0  0  0  0  0
    4.3803    0.6948    0.0000 C   0  0  0  0  0  0  0  0  0  0  0  0
    3.3803    0.6980    0.0000 C   0  0  0  0  0  0  0  0  0  0  0  0
    2.8821    1.5675    0.0000 N   0  0  0  0  0  0  0  0  0  0  0  0
    3.1921    2.5275    0.0000 N   0  0  0  0  0  0  0  0  0  0  0  0
    2.3821    3.1075    0.0000 C   0  0  0  0  0  0  0  0  0  0  0  0
    1.5721    2.5275    0.0000 N   0  0  0  0  0  0  0  0  0  0  0  0
    1.8821    1.5675    0.0000 C   0  0  0  0  0  0  0  0  0  0  0  0
    1.3821    0.7030    0.0000 N   0  0  0  0  0  0  0  0  0  0  0  0
    1.8743   -0.1615    0.0000 C   0  0  0  0  0  0  0  0  0  0  0  0
    1.5612   -1.1199    0.0000 C   0  0  0  0  0  0  0  0  0  0  0  0
    0.6463   -1.5312    0.0000 C   0  0  0  0  0  0  0  0  0  0  0  0
    0.5467   -2.5262    0.0000 C   0  0  0  0  0  0  0  0  0  0  0  0
    1.3625   -3.1104    0.0000 C   0  0  0  0  0  0  0  0  0  0  0  0
    2.2681   -2.6986    0.0000 C   0  0  0  0  0  0  0  0  0  0  0  0
    2.3683   -1.7040    0.0000 C   0  0  0  0  0  0  0  0  0  0  0  0
    3.1812   -1.1280    0.0000 C   0  0  0  0  0  0  0  0  0  0  0  0
    4.1290   -1.4467    0.0000 O   0  0  0  0  0  0  0  0  0  0  0  0
    2.8777   -0.1665    0.0000 C   0  0  0  0  0  0  0  0  0  0  0  0
  1  2  1  0  0  0  0
  2  3  2  0  0  0  0
  3  4  1  0  0  0  0
  4  5  2  0  0  0  0
  5  6  1  0  0  0  0
  6  7  2  0  0  0  0
  7  2  1  0  0  0  0
  7  8  1  0  0  0  0
  8  9  1  0  0  0  0
  9 10  1  0  0  0  0
 10 11  2  0  0  0  0
 11 12  1  0  0  0  0
 12 13  2  0  0  0  0
 13  9  1  0  0  0  0
 13 14  1  0  0  0  0
 14 15  2  0  0  0  0
 15 16  1  0  0  0  0
 16 17  2  0  0  0  0
 17 18  1  0  0  0  0
 18 19  2  0  0  0  0
 19 20  1  0  0  0  0
 20 21  2  0  0  0  0
 21 16  1  0  0  0  0
 21 22  1  0  0  0  0
 22 23  2  0  0  0  0
 22 24  1  0  0  0  0
 24  8  2  0  0  0  0
 24 15  1  0  0  0  0
M  END
>  <EXTREG>  (ZINC00098735)
ZINC00098735

>  <LOGBIO>
2.5000

$$$$
ZINC00100017
  -MTS-   02131516502D 0   0.00000     0.00000     0

 21 23  0  0  1  0  0  0  0  0999 V2000
    5.4535   -1.9979    0.0000 C   0  0  0  0  0  0  0  0  0  0  0  0
    5.8576   -1.0832    0.0000 C   0  0  2  0  0  0  0  0  0  0  0  0
    6.8552   -0.9744    0.0000 C   0  0  0  0  0  0  0  0  0  0  0  0
    7.2553   -0.0636    0.0000 C   0  0  0  0  0  0  0  0  0  0  0  0
    6.6660    0.7443    0.0000 C   0  0  0  0  0  0  0  0  0  0  0  0
    5.6765    0.6414    0.0000 C   0  0  1  0  0  0  0  0  0  0  0  0
    5.0892    1.4508    0.0000 C   0  0  0  0  0  0  0  0  0  0  0  0
    5.2683   -0.2753    0.0000 N   0  0  0  0  0  0  0  0  0  0  0  0
    4.0750   -0.4018    0.0000 C   0  0  0  0  0  0  0  0  0  0  0  0
    3.6691   -1.3157    0.0000 O   0  0  0  0  0  0  0  0  0  0  0  0
    3.4865    0.4067    0.0000 C   0  0  0  0  0  0  0  0  0  0  0  0
    3.7965    1.3667    0.0000 S   0  0  0  0  0  0  0  0  0  0  0  0
    2.9865    1.9467    0.0000 C   0  0  0  0  0  0  0  0  0  0  0  0
    2.1765    1.3667    0.0000 C   0  0  0  0  0  0  0  0  0  0  0  0
    1.1973    1.5694    0.0000 O   0  0  0  0  0  0  0  0  0  0  0  0
    0.5291    0.8255    0.0000 C   0  0  0  0  0  0  0  0  0  0  0  0
    0.8422   -0.1279    0.0000 C   0  0  0  0  0  0  0  0  0  0  0  0
    1.8161   -0.3306    0.0000 O   0  0  0  0  0  0  0  0  0  0  0  0
    2.4865    0.4067    0.0000 C   0  0  0  0  0  0  0  0  0  0  0  0
    5.9210    1.1893    0.0000 H   0  0  0  0  0  0  0  0  0  0  0  0
    6.2119   -1.5674    0.0000 H   0  0  0  0  0  0  0  0  0  0  0  0
  2  1  1  1  0  0  0
  2 21  1  6  0  0  0
  2  3  1  0  0  0  0
  3  4  1  0  0  0  0
  4  5  1  0  0  0  0
  5  6  1  0  0  0  0
  6 20  1  1  0  0  0
  6  7  1  6  0  0  0
  6  8  1  0  0  0  0
  8  2  1  0  0  0  0
  8  9  1  0  0  0  0
  9 10  2  0  0  0  0
  9 11  1  0  0  0  0
 11 12  1  0  0  0  0
 12 13  1  0  0  0  0
 13 14  2  0  0  0  0
 14 15  1  0  0  0  0
 15 16  1  0  0  0  0
 16 17  1  0  0  0  0
 17 18  1  0  0  0  0
 18 19  1  0  0  0  0
 19 11  2  0  0  0  0
 19 14  1  0  0  0  0
M  END
>  <EXTREG>  (ZINC00100017)
ZINC00100017

>  <LOGBIO>
2.5000

$$$$
ZINC00101697
  -MTS-   02131516502D 0   0.00000     0.00000     0

 23 24  0  0  1  0  0  0  0  0999 V2000
    4.3239    2.1008    0.0000 C   0  0  0  0  0  0  0  0  0  0  0  0
    4.3233    1.1008    0.0000 C   0  0  1  0  0  0  0  0  0  0  0  0
    3.4618    0.6034    0.0000 C   0  0  2  0  0  0  0  0  0  0  0  0
    3.4630   -0.6000    0.0000 S   0  0  0  0  0  0  0  0  0  0  0  0
    2.5974   -1.1009    0.0000 C   0  0  0  0  0  0  0  0  0  0  0  0
    1.7274   -0.6009    0.0000 C   0  0  0  0  0  0  0  0  0  0  0  0
    0.8674   -1.1009    0.0000 C   0  0  0  0  0  0  0  0  0  0  0  0
    0.8674   -2.1009    0.0000 C   0  0  0  0  0  0  0  0  0  0  0  0
    1.7274   -2.6009    0.0000 C   0  0  0  0  0  0  0  0  0  0  0  0
    2.5974   -2.1009    0.0000 C   0  0  0  0  0  0  0  0  0  0  0  0
    3.4630   -2.6017    0.0000 N   0  0  0  0  0  0  0  0  0  0  0  0
    2.5955    1.1030    0.0000 C   0  0  0  0  0  0  0  0  0  0  0  0
    2.5940    2.1065    0.0000 C   0  0  0  0  0  0  0  0  0  0  0  0
    1.7313    2.6017    0.0000 C   0  0  0  0  0  0  0  0  0  0  0  0
    0.8650    2.1022    0.0000 C   0  0  0  0  0  0  0  0  0  0  0  0
    0.0000    2.6039    0.0000 F   0  0  0  0  0  0  0  0  0  0  0  0
    0.8615    1.1074    0.0000 C   0  0  0  0  0  0  0  0  0  0  0  0
    1.7292    0.6035    0.0000 C   0  0  0  0  0  0  0  0  0  0  0  0
    5.1918    0.5981    0.0000 N   0  3  0  0  0  0  0  0  0  0  0  0
    6.0533    1.0954    0.0000 O   0  5  0  0  0  0  0  0  0  0  0  0
    5.1912   -0.4019    0.0000 O   0  0  0  0  0  0  0  0  0  0  0  0
    3.4616    1.2034    0.0000 H   0  0  0  0  0  0  0  0  0  0  0  0
    3.8038    1.4010    0.0000 H   0  0  0  0  0  0  0  0  0  0  0  0
  2  1  1  6  0  0  0
  2 23  1  1  0  0  0
  2  3  1  0  0  0  0
  3 22  1  1  0  0  0
  3  4  1  1  0  0  0
  4  5  1  0  0  0  0
  5  6  2  0  0  0  0
  6  7  1  0  0  0  0
  7  8  2  0  0  0  0
  8  9  1  0  0  0  0
  9 10  2  0  0  0  0
 10  5  1  0  0  0  0
 10 11  1  0  0  0  0
  3 12  1  0  0  0  0
 12 13  2  0  0  0  0
 13 14  1  0  0  0  0
 14 15  2  0  0  0  0
 15 16  1  0  0  0  0
 15 17  1  0  0  0  0
 17 18  2  0  0  0  0
 18 12  1  0  0  0  0
  2 19  1  0  0  0  0
 19 20  1  0  0  0  0
 19 21  2  0  0  0  0
M  CHG  2  19   1  20  -1
M  END
>  <EXTREG>  (ZINC00101697)
ZINC00101697

>  <LOGBIO>
2.5000

$$$$
ZINC00102719
  -MTS-   02131516502D 0   0.00000     0.00000     0

 18 20  0  0  0  0  0  0  0  0999 V2000
    5.9029   -2.0031    0.0000 C   0  0  0  0  0  0  0  0  0  0  0  0
    5.3124   -1.1960    0.0000 C   0  0  0  0  0  0  0  0  0  0  0  0
    5.7165   -0.2776    0.0000 C   0  0  0  0  0  0  0  0  0  0  0  0
    5.1274    0.5240    0.0000 C   0  0  0  0  0  0  0  0  0  0  0  0
    4.1331    0.4171    0.0000 C   0  0  0  0  0  0  0  0  0  0  0  0
    3.7279   -0.4914    0.0000 C   0  0  0  0  0  0  0  0  0  0  0  0
    4.3181   -1.3030    0.0000 C   0  0  0  0  0  0  0  0  0  0  0  0
    3.9127   -2.2171    0.0000 C   0  0  0  0  0  0  0  0  0  0  0  0
    3.5446    1.2256    0.0000 C   0  0  0  0  0  0  0  0  0  0  0  0
    3.8546    2.1856    0.0000 C   0  0  0  0  0  0  0  0  0  0  0  0
    3.0446    2.7656    0.0000 S   0  0  0  0  0  0  0  0  0  0  0  0
    2.2346    2.1856    0.0000 C   0  0  0  0  0  0  0  0  0  0  0  0
    1.2554    2.3883    0.0000 N   0  0  0  0  0  0  0  0  0  0  0  0
    0.5872    1.6443    0.0000 C   0  0  0  0  0  0  0  0  0  0  0  0
    0.9003    0.6910    0.0000 N   0  0  0  0  0  0  0  0  0  0  0  0
    1.8742    0.4883    0.0000 C   0  0  0  0  0  0  0  0  0  0  0  0
    2.1829   -0.4629    0.0000 Cl  0  0  0  0  0  0  0  0  0  0  0  0
    2.5446    1.2256    0.0000 C   0  0  0  0  0  0  0  0  0  0  0  0
  1  2  1  0  0  0  0
  2  3  2  0  0  0  0
  3  4  1  0  0  0  0
  4  5  2  0  0  0  0
  5  6  1  0  0  0  0
  6  7  2  0  0  0  0
  7  2  1  0  0  0  0
  7  8  1  0  0  0  0
  5  9  1  0  0  0  0
  9 10  2  0  0  0  0
 10 11  1  0  0  0  0
 11 12  1  0  0  0  0
 12 13  1  0  0  0  0
 13 14  2  0  0  0  0
 14 15  1  0  0  0  0
 15 16  2  0  0  0  0
 16 17  1  0  0  0  0
 16 18  1  0  0  0  0
 18  9  1  0  0  0  0
 18 12  2  0  0  0  0
M  END
>  <EXTREG>  (ZINC00102719)
ZINC00102719

>  <LOGBIO>
2.5000

$$$$
ZINC00102919
  -MTS-   02131516502D 0   0.00000     0.00000     0

 23 24  0  0  0  0  0  0  0  0999 V2000
    0.8522    2.2576    0.0000 C   0  0  0  0  0  0  0  0  0  0  0  0
    0.8588    3.2610    0.0000 C   0  0  0  0  0  0  0  0  0  0  0  0
    0.0000    3.7631    0.0000 O   0  0  0  0  0  0  0  0  0  0  0  0
    1.7278    3.7558    0.0000 N   0  0  0  0  0  0  0  0  0  0  0  0
    2.5908    3.2506    0.0000 C   0  0  0  0  0  0  0  0  0  0  0  0
    3.4633    3.7463    0.0000 C   0  0  0  0  0  0  0  0  0  0  0  0
    4.3208    3.2420    0.0000 C   0  0  0  0  0  0  0  0  0  0  0  0
    4.3158    2.2420    0.0000 C   0  0  0  0  0  0  0  0  0  0  0  0
    3.4533    1.7463    0.0000 C   0  0  0  0  0  0  0  0  0  0  0  0
    3.4508    0.7463    0.0000 N   0  0  0  0  0  0  0  0  0  0  0  0
    4.3185    0.2424    0.0000 C   0  0  0  0  0  0  0  0  0  0  0  0
    5.1807    0.7385    0.0000 O   0  0  0  0  0  0  0  0  0  0  0  0
    4.3165   -0.7576    0.0000 C   0  0  0  0  0  0  0  0  0  0  0  0
    5.1840   -1.2619    0.0000 C   0  0  0  0  0  0  0  0  0  0  0  0
    5.1800   -2.2567    0.0000 C   0  0  0  0  0  0  0  0  0  0  0  0
    4.3135   -2.7558    0.0000 C   0  0  0  0  0  0  0  0  0  0  0  0
    4.3141   -3.7558    0.0000 C   0  0  0  0  0  0  0  0  0  0  0  0
    3.4510   -2.2602    0.0000 C   0  0  0  0  0  0  0  0  0  0  0  0
    3.4500   -1.2567    0.0000 C   0  0  0  0  0  0  0  0  0  0  0  0
    2.5857   -2.7615    0.0000 N   0  3  0  0  0  0  0  0  0  0  0  0
    2.5867   -3.7649    0.0000 O   0  5  0  0  0  0  0  0  0  0  0  0
    1.7232   -2.2659    0.0000 O   0  0  0  0  0  0  0  0  0  0  0  0
    2.5858    2.2507    0.0000 C   0  0  0  0  0  0  0  0  0  0  0  0
  1  2  1  0  0  0  0
  2  3  2  0  0  0  0
  2  4  1  0  0  0  0
  4  5  1  0  0  0  0
  5  6  2  0  0  0  0
  6  7  1  0  0  0  0
  7  8  2  0  0  0  0
  8  9  1  0  0  0  0
  9 10  1  0  0  0  0
 10 11  1  0  0  0  0
 11 12  2  0  0  0  0
 11 13  1  0  0  0  0
 13 14  2  0  0  0  0
 14 15  1  0  0  0  0
 15 16  2  0  0  0  0
 16 17  1  0  0  0  0
 16 18  1  0  0  0  0
 18 19  2  0  0  0  0
 19 13  1  0  0  0  0
 18 20  1  0  0  0  0
 20 21  1  0  0  0  0
 20 22  2  0  0  0  0
  9 23  2  0  0  0  0
 23  5  1  0  0  0  0
M  CHG  2  20   1  21  -1
M  END
>  <EXTREG>  (ZINC00102919)
ZINC00102919

>  <LOGBIO>
2.5000

$$$$
ZINC00103707
  -MTS-   02131516502D 0   0.00000     0.00000     0

 14 14  0  0  0  0  0  0  0  0999 V2000
    5.5886   -1.9575    0.0000 C   0  0  0  0  0  0  0  0  0  0  0  0
    5.9954   -1.0402    0.0000 C   0  0  0  0  0  0  0  0  0  0  0  0
    6.9847   -0.9358    0.0000 C   0  0  0  0  0  0  0  0  0  0  0  0
    5.4069   -0.2317    0.0000 C   0  0  0  0  0  0  0  0  0  0  0  0
    4.4125   -0.3371    0.0000 S   0  0  0  0  0  0  0  0  0  0  0  0
    4.5179   -1.3316    0.0000 O   0  0  0  0  0  0  0  0  0  0  0  0
    4.3070    0.6573    0.0000 O   0  0  0  0  0  0  0  0  0  0  0  0
    3.4180   -0.4426    0.0000 N   0  0  0  0  0  0  0  0  0  0  0  0
    2.8295    0.3659    0.0000 C   0  0  0  0  0  0  0  0  0  0  0  0
    3.1395    1.3259    0.0000 S   0  0  0  0  0  0  0  0  0  0  0  0
    2.3295    1.9059    0.0000 C   0  0  0  0  0  0  0  0  0  0  0  0
    1.5195    1.3259    0.0000 C   0  0  0  0  0  0  0  0  0  0  0  0
    0.5698    1.6391    0.0000 C   0  0  0  0  0  0  0  0  0  0  0  0
    1.8295    0.3659    0.0000 N   0  0  0  0  0  0  0  0  0  0  0  0
  1  2  1  0  0  0  0
  2  3  1  0  0  0  0
  2  4  1  0  0  0  0
  4  5  1  0  0  0  0
  5  6  2  0  0  0  0
  5  7  2  0  0  0  0
  5  8  1  0  0  0  0
  8  9  1  0  0  0  0
  9 10  1  0  0  0  0
 10 11  1  0  0  0  0
 11 12  2  0  0  0  0
 12 13  1  0  0  0  0
 12 14  1  0  0  0  0
 14  9  2  0  0  0  0
M  END
>  <EXTREG>  (ZINC00103707)
ZINC00103707

>  <LOGBIO>
2.5000

$$$$
ZINC00104676
  -MTS-   02131516502D 0   0.00000     0.00000     0

 14 16  0  0  0  0  0  0  0  0999 V2000
    4.2874   -1.0032    0.0000 C   0  0  0  0  0  0  0  0  0  0  0  0
    4.5019   -0.0302    0.0000 C   0  0  0  0  0  0  0  0  0  0  0  0
    3.8773    0.7446    0.0000 N   0  0  0  0  0  0  0  0  0  0  0  0
    4.1873    1.7046    0.0000 N   0  0  0  0  0  0  0  0  0  0  0  0
    3.3773    2.2846    0.0000 N   0  0  0  0  0  0  0  0  0  0  0  0
    2.5673    1.7046    0.0000 N   0  0  0  0  0  0  0  0  0  0  0  0
    2.8773    0.7446    0.0000 C   0  0  0  0  0  0  0  0  0  0  0  0
    2.2611   -0.0459    0.0000 C   0  0  0  0  0  0  0  0  0  0  0  0
    1.3020    0.2518    0.0000 C   0  0  0  0  0  0  0  0  0  0  0  0
    0.5732   -0.4252    0.0000 C   0  0  0  0  0  0  0  0  0  0  0  0
    0.7933   -1.4007    0.0000 C   0  0  0  0  0  0  0  0  0  0  0  0
    1.7422   -1.6991    0.0000 C   0  0  0  0  0  0  0  0  0  0  0  0
    2.4805   -1.0184    0.0000 C   0  0  0  0  0  0  0  0  0  0  0  0
    3.3891   -1.4424    0.0000 C   0  0  0  0  0  0  0  0  0  0  0  0
  1  2  1  0  0  0  0
  2  3  1  0  0  0  0
  3  4  1  0  0  0  0
  4  5  2  0  0  0  0
  5  6  1  0  0  0  0
  6  7  2  0  0  0  0
  7  3  1  0  0  0  0
  7  8  1  0  0  0  0
  8  9  2  0  0  0  0
  9 10  1  0  0  0  0
 10 11  2  0  0  0  0
 11 12  1  0  0  0  0
 12 13  2  0  0  0  0
 13  8  1  0  0  0  0
 13 14  1  0  0  0  0
 14  1  1  0  0  0  0
M  END
>  <EXTREG>  (ZINC00104676)
ZINC00104676

>  <LOGBIO>
2.5000

$$$$
ZINC00106685
  -MTS-   02131516502D 0   0.00000     0.00000     0

 14 15  0  0  0  0  0  0  0  0999 V2000
    4.3296    1.0018    0.0000 C   0  0  0  0  0  0  0  0  0  0  0  0
    3.4640    0.5010    0.0000 C   0  0  0  0  0  0  0  0  0  0  0  0
    2.5940    1.0010    0.0000 N   0  0  0  0  0  0  0  0  0  0  0  0
    1.7340    0.5010    0.0000 C   0  0  0  0  0  0  0  0  0  0  0  0
    0.8645    0.9992    0.0000 C   0  0  0  0  0  0  0  0  0  0  0  0
    0.8613    1.9992    0.0000 N   0  0  0  0  0  0  0  0  0  0  0  0
    0.0000    0.4966    0.0000 N   0  0  0  0  0  0  0  0  0  0  0  0
    0.0050   -0.5069    0.0000 N   0  0  0  0  0  0  0  0  0  0  0  0
    0.8695   -0.9990    0.0000 C   0  0  0  0  0  0  0  0  0  0  0  0
    0.8729   -1.9990    0.0000 N   0  0  0  0  0  0  0  0  0  0  0  0
    1.7340   -0.4990    0.0000 C   0  0  0  0  0  0  0  0  0  0  0  0
    2.5940   -0.9990    0.0000 N   0  0  0  0  0  0  0  0  0  0  0  0
    3.4640   -0.4990    0.0000 C   0  0  0  0  0  0  0  0  0  0  0  0
    4.3296   -0.9999    0.0000 C   0  0  0  0  0  0  0  0  0  0  0  0
  1  2  1  0  0  0  0
  2  3  1  0  0  0  0
  3  4  2  0  0  0  0
  4  5  1  0  0  0  0
  5  6  1  0  0  0  0
  5  7  2  0  0  0  0
  7  8  1  0  0  0  0
  8  9  2  0  0  0  0
  9 10  1  0  0  0  0
  9 11  1  0  0  0  0
 11  4  1  0  0  0  0
 11 12  2  0  0  0  0
 12 13  1  0  0  0  0
 13  2  2  0  0  0  0
 13 14  1  0  0  0  0
M  END
>  <EXTREG>  (ZINC00106685)
ZINC00106685

>  <LOGBIO>
2.5000

$$$$
ZINC00107283
  -MTS-   02131516502D 0   0.00000     0.00000     0

 17 19  0  0  1  0  0  0  0  0999 V2000
    6.5067   -1.6226    0.0000 N   0  0  0  0  0  0  0  0  0  0  0  0
    5.9182   -0.8141    0.0000 C   0  0  0  0  0  0  0  0  0  0  0  0
    6.2282    0.1459    0.0000 S   0  0  0  0  0  0  0  0  0  0  0  0
    5.4182    0.7259    0.0000 C   0  0  0  0  0  0  0  0  0  0  0  0
    5.1082    1.6859    0.0000 C   0  0  0  0  0  0  0  0  0  0  0  0
    4.1082    1.6859    0.0000 S   0  0  0  0  0  0  0  0  0  0  0  0
    3.7982    0.7259    0.0000 C   0  0  1  0  0  0  0  0  0  0  0  0
    4.6082    0.1459    0.0000 N   0  0  0  0  0  0  0  0  0  0  0  0
    4.9182   -0.8141    0.0000 N   0  0  0  0  0  0  0  0  0  0  0  0
    2.8485    0.4127    0.0000 C   0  0  0  0  0  0  0  0  0  0  0  0
    2.0992    1.0802    0.0000 C   0  0  0  0  0  0  0  0  0  0  0  0
    1.1551    0.7667    0.0000 C   0  0  0  0  0  0  0  0  0  0  0  0
    0.9505   -0.2121    0.0000 C   0  0  0  0  0  0  0  0  0  0  0  0
    0.0000   -0.5229    0.0000 F   0  0  0  0  0  0  0  0  0  0  0  0
    1.6900   -0.8775    0.0000 C   0  0  0  0  0  0  0  0  0  0  0  0
    2.6439   -0.5661    0.0000 C   0  0  0  0  0  0  0  0  0  0  0  0
    3.3726    1.1488    0.0000 H   0  0  0  0  0  0  0  0  0  0  0  0
  1  2  1  0  0  0  0
  2  3  1  0  0  0  0
  3  4  1  0  0  0  0
  4  5  2  0  0  0  0
  5  6  1  0  0  0  0
  6  7  1  0  0  0  0
  7 17  1  6  0  0  0
  7  8  1  0  0  0  0
  8  4  1  0  0  0  0
  8  9  1  0  0  0  0
  9  2  2  0  0  0  0
  7 10  1  1  0  0  0
 10 11  2  0  0  0  0
 11 12  1  0  0  0  0
 12 13  2  0  0  0  0
 13 14  1  0  0  0  0
 13 15  1  0  0  0  0
 15 16  2  0  0  0  0
 16 10  1  0  0  0  0
M  END
>  <EXTREG>  (ZINC00107283)
ZINC00107283

>  <LOGBIO>
2.5000

$$$$
ZINC00107599
  -MTS-   02131516502D 0   0.00000     0.00000     0

 18 20  0  0  0  0  0  0  0  0999 V2000
    4.8056   -1.4856    0.0000 C   0  0  0  0  0  0  0  0  0  0  0  0
    4.3988   -2.4029    0.0000 O   0  0  0  0  0  0  0  0  0  0  0  0
    3.4095   -2.5072    0.0000 C   0  0  0  0  0  0  0  0  0  0  0  0
    3.0026   -3.4245    0.0000 O   0  0  0  0  0  0  0  0  0  0  0  0
    2.8209   -1.6987    0.0000 C   0  0  0  0  0  0  0  0  0  0  0  0
    3.1309   -0.7387    0.0000 S   0  0  0  0  0  0  0  0  0  0  0  0
    2.3209   -0.1587    0.0000 C   0  0  0  0  0  0  0  0  0  0  0  0
    1.5109   -0.7387    0.0000 C   0  0  0  0  0  0  0  0  0  0  0  0
    0.5981   -0.3229    0.0000 C   0  0  0  0  0  0  0  0  0  0  0  0
    0.5035    0.6726    0.0000 S   0  0  0  0  0  0  0  0  0  0  0  0
    1.3222    1.2527    0.0000 C   0  0  0  0  0  0  0  0  0  0  0  0
    1.2313    2.2520    0.0000 C   0  0  0  0  0  0  0  0  0  0  0  0
    2.0496    2.8268    0.0000 C   0  0  0  0  0  0  0  0  0  0  0  0
    2.9589    2.4023    0.0000 C   0  0  0  0  0  0  0  0  0  0  0  0
    3.7786    2.9750    0.0000 Cl  0  0  0  0  0  0  0  0  0  0  0  0
    3.0440    1.4111    0.0000 C   0  0  0  0  0  0  0  0  0  0  0  0
    2.2257    0.8363    0.0000 C   0  0  0  0  0  0  0  0  0  0  0  0
    1.8209   -1.6987    0.0000 C   0  0  0  0  0  0  0  0  0  0  0  0
  1  2  1  0  0  0  0
  2  3  1  0  0  0  0
  3  4  2  0  0  0  0
  3  5  1  0  0  0  0
  5  6  1  0  0  0  0
  6  7  1  0  0  0  0
  7  8  2  0  0  0  0
  8  9  1  0  0  0  0
  9 10  1  0  0  0  0
 10 11  1  0  0  0  0
 11 12  1  0  0  0  0
 12 13  2  0  0  0  0
 13 14  1  0  0  0  0
 14 15  1  0  0  0  0
 14 16  2  0  0  0  0
 16 17  1  0  0  0  0
 17  7  1  0  0  0  0
 17 11  2  0  0  0  0
  8 18  1  0  0  0  0
 18  5  2  0  0  0  0
M  END
>  <EXTREG>  (ZINC00107599)
ZINC00107599

>  <LOGBIO>
2.5000

$$$$
ZINC00108478
  -MTS-   02131516502D 0   0.00000     0.00000     0

 18 20  0  0  0  0  0  0  0  0999 V2000
    7.7625   -3.3698    0.0000 N   0  0  0  0  0  0  0  0  0  0  0  0
    7.1739   -2.5613    0.0000 C   0  0  0  0  0  0  0  0  0  0  0  0
    7.4839   -1.6013    0.0000 N   0  0  0  0  0  0  0  0  0  0  0  0
    6.6739   -1.0213    0.0000 N   0  0  0  0  0  0  0  0  0  0  0  0
    5.8639   -1.6013    0.0000 C   0  0  0  0  0  0  0  0  0  0  0  0
    4.9142   -1.2881    0.0000 N   0  0  0  0  0  0  0  0  0  0  0  0
    4.7106   -0.3091    0.0000 C   0  0  0  0  0  0  0  0  0  0  0  0
    3.7609    0.0041    0.0000 C   0  0  0  0  0  0  0  0  0  0  0  0
    3.4525    0.9646    0.0000 S   0  0  0  0  0  0  0  0  0  0  0  0
    2.4562    0.9630    0.0000 C   0  0  0  0  0  0  0  0  0  0  0  0
    2.1369    0.0193    0.0000 C   0  0  0  0  0  0  0  0  0  0  0  0
    2.9488   -0.5794    0.0000 C   0  0  0  0  0  0  0  0  0  0  0  0
    1.8727    1.7751    0.0000 C   0  0  0  0  0  0  0  0  0  0  0  0
    2.1886    2.7331    0.0000 S   0  0  0  0  0  0  0  0  0  0  0  0
    1.3822    3.3181    0.0000 C   0  0  0  0  0  0  0  0  0  0  0  0
    0.5687    2.7431    0.0000 C   0  0  0  0  0  0  0  0  0  0  0  0
    0.8727    1.7812    0.0000 C   0  0  0  0  0  0  0  0  0  0  0  0
    6.1739   -2.5613    0.0000 N   0  0  0  0  0  0  0  0  0  0  0  0
  1  2  1  0  0  0  0
  2  3  1  0  0  0  0
  3  4  1  0  0  0  0
  4  5  2  0  0  0  0
  5  6  1  0  0  0  0
  6  7  1  0  0  0  0
  7  8  1  0  0  0  0
  8  9  1  0  0  0  0
  9 10  1  0  0  0  0
 10 11  2  0  0  0  0
 11 12  1  0  0  0  0
 12  8  2  0  0  0  0
 10 13  1  0  0  0  0
 13 14  1  0  0  0  0
 14 15  1  0  0  0  0
 15 16  2  0  0  0  0
 16 17  1  0  0  0  0
 17 13  2  0  0  0  0
  5 18  1  0  0  0  0
 18  2  2  0  0  0  0
M  END
>  <EXTREG>  (ZINC00108478)
ZINC00108478

>  <LOGBIO>
2.5000

$$$$
ZINC00108940
  -MTS-   02131516502D 0   0.00000     0.00000     0

 25 27  0  0  1  0  0  0  0  0999 V2000
    5.9504   -3.4100    0.0000 C   0  0  0  0  0  0  0  0  0  0  0  0
    5.1385   -2.8202    0.0000 C   0  0  0  0  0  0  0  0  0  0  0  0
    5.2435   -1.8310    0.0000 O   0  0  0  0  0  0  0  0  0  0  0  0
    4.4316   -1.2412    0.0000 C   0  0  0  0  0  0  0  0  0  0  0  0
    3.5233   -1.6469    0.0000 O   0  0  0  0  0  0  0  0  0  0  0  0
    4.5979    0.3501    0.0000 C   0  0  0  0  0  0  0  0  0  0  0  0
    4.9079    1.3101    0.0000 O   0  0  0  0  0  0  0  0  0  0  0  0
    4.0979    1.8901    0.0000 C   0  0  0  0  0  0  0  0  0  0  0  0
    3.9983    2.8882    0.0000 C   0  0  0  0  0  0  0  0  0  0  0  0
    3.0863    3.2985    0.0000 C   0  0  0  0  0  0  0  0  0  0  0  0
    2.2734    2.7102    0.0000 C   0  0  0  0  0  0  0  0  0  0  0  0
    1.3566    3.1182    0.0000 C   0  0  0  0  0  0  0  0  0  0  0  0
    0.5489    2.5286    0.0000 C   0  0  0  0  0  0  0  0  0  0  0  0
    0.6579    1.5311    0.0000 C   0  0  0  0  0  0  0  0  0  0  0  0
    1.5688    1.1313    0.0000 C   0  0  0  0  0  0  0  0  0  0  0  0
    2.3766    1.7208    0.0000 C   0  0  0  0  0  0  0  0  0  0  0  0
    3.2879    1.3101    0.0000 C   0  0  0  0  0  0  0  0  0  0  0  0
    3.5979    0.3501    0.0000 C   0  0  2  0  0  0  0  0  0  0  0  0
    3.0094   -0.4584    0.0000 O   0  0  0  0  0  0  0  0  0  0  0  0
    5.5763    0.1434    0.0000 C   0  0  0  0  0  0  0  0  0  0  0  0
    5.7627   -0.4269    0.0000 O   0  0  0  0  0  0  0  0  0  0  0  0
    6.2415    0.8831    0.0000 O   0  0  0  0  0  0  0  0  0  0  0  0
    7.2229    0.6741    0.0000 C   0  0  0  0  0  0  0  0  0  0  0  0
    7.8880    1.4138    0.0000 C   0  0  0  0  0  0  0  0  0  0  0  0
    3.8701   -0.1846    0.0000 H   0  0  0  0  0  0  0  0  0  0  0  0
  1  2  1  0  0  0  0
  2  3  1  0  0  0  0
  3  4  1  0  0  0  0
  4  5  2  0  0  0  0
  4  6  1  0  0  0  0
  6  7  1  0  0  0  0
  7  8  1  0  0  0  0
  8  9  2  0  0  0  0
  9 10  1  0  0  0  0
 10 11  2  0  0  0  0
 11 12  1  0  0  0  0
 12 13  2  0  0  0  0
 13 14  1  0  0  0  0
 14 15  2  0  0  0  0
 15 16  1  0  0  0  0
 16 11  1  0  0  0  0
 16 17  2  0  0  0  0
 17  8  1  0  0  0  0
 17 18  1  0  0  0  0
 18 25  1  6  0  0  0
 18  6  1  0  0  0  0
 18 19  1  1  0  0  0
  6 20  1  0  0  0  0
 20 21  2  0  0  0  0
 20 22  1  0  0  0  0
 22 23  1  0  0  0  0
 23 24  1  0  0  0  0
M  END
>  <EXTREG>  (ZINC00108940)
ZINC00108940

>  <LOGBIO>
2.5000

$$$$
ZINC00110132
  -MTS-   02131516502D 0   0.00000     0.00000     0

 13 14  0  0  0  0  0  0  0  0999 V2000
    5.0428   -0.1840    0.0000 C   0  0  0  0  0  0  0  0  0  0  0  0
    4.0483   -0.2889    0.0000 C   0  0  0  0  0  0  0  0  0  0  0  0
    3.4574    0.5221    0.0000 C   0  0  0  0  0  0  0  0  0  0  0  0
    2.4683    0.4157    0.0000 C   0  0  0  0  0  0  0  0  0  0  0  0
    2.0610   -0.4976    0.0000 C   0  0  0  0  0  0  0  0  0  0  0  0
    2.6428   -1.3045    0.0000 C   0  0  0  0  0  0  0  0  0  0  0  0
    2.2333   -2.2168    0.0000 C   0  0  0  0  0  0  0  0  0  0  0  0
    3.6411   -1.2022    0.0000 N   0  0  0  0  0  0  0  0  0  0  0  0
    1.8798    1.2242    0.0000 C   0  0  0  0  0  0  0  0  0  0  0  0
    2.1898    2.1842    0.0000 C   0  0  0  0  0  0  0  0  0  0  0  0
    1.3798    2.7642    0.0000 S   0  0  0  0  0  0  0  0  0  0  0  0
    0.5698    2.1842    0.0000 C   0  0  0  0  0  0  0  0  0  0  0  0
    0.8798    1.2242    0.0000 C   0  0  0  0  0  0  0  0  0  0  0  0
  1  2  1  0  0  0  0
  2  3  2  0  0  0  0
  3  4  1  0  0  0  0
  4  5  2  0  0  0  0
  5  6  1  0  0  0  0
  6  7  1  0  0  0  0
  6  8  2  0  0  0  0
  8  2  1  0  0  0  0
  4  9  1  0  0  0  0
  9 10  2  0  0  0  0
 10 11  1  0  0  0  0
 11 12  1  0  0  0  0
 12 13  2  0  0  0  0
 13  9  1  0  0  0  0
M  END
>  <EXTREG>  (ZINC00110132)
ZINC00110132

>  <LOGBIO>
2.5000

$$$$
ZINC00110954
  -MTS-   02131516502D 0   0.00000     0.00000     0

 17 18  0  0  0  0  0  0  0  0999 V2000
    1.3850   -1.9776    0.0000 Cl  0  0  0  0  0  0  0  0  0  0  0  0
    1.3880   -0.9776    0.0000 C   0  0  0  0  0  0  0  0  0  0  0  0
    0.5210   -0.4725    0.0000 C   0  0  0  0  0  0  0  0  0  0  0  0
    0.5259    0.5223    0.0000 C   0  0  0  0  0  0  0  0  0  0  0  0
    1.3930    1.0206    0.0000 C   0  0  0  0  0  0  0  0  0  0  0  0
    2.2550    0.5241    0.0000 C   0  0  0  0  0  0  0  0  0  0  0  0
    2.2550   -0.4794    0.0000 C   0  0  0  0  0  0  0  0  0  0  0  0
    3.1205   -0.9802    0.0000 C   0  0  0  0  0  0  0  0  0  0  0  0
    3.9870   -0.4811    0.0000 S   0  0  0  0  0  0  0  0  0  0  0  0
    3.4879    0.3855    0.0000 O   0  0  0  0  0  0  0  0  0  0  0  0
    4.4862   -1.3476    0.0000 O   0  0  0  0  0  0  0  0  0  0  0  0
    4.8536    0.0181    0.0000 N   0  0  0  0  0  0  0  0  0  0  0  0
    5.7226   -0.4836    0.0000 C   0  0  0  0  0  0  0  0  0  0  0  0
    6.5836    0.0146    0.0000 C   0  0  0  0  0  0  0  0  0  0  0  0
    6.5855    1.0146    0.0000 C   0  0  0  0  0  0  0  0  0  0  0  0
    5.7265    1.5163    0.0000 C   0  0  0  0  0  0  0  0  0  0  0  0
    4.8555    1.0181    0.0000 C   0  0  0  0  0  0  0  0  0  0  0  0
  1  2  1  0  0  0  0
  2  3  2  0  0  0  0
  3  4  1  0  0  0  0
  4  5  2  0  0  0  0
  5  6  1  0  0  0  0
  6  7  2  0  0  0  0
  7  2  1  0  0  0  0
  7  8  1  0  0  0  0
  8  9  1  0  0  0  0
  9 10  2  0  0  0  0
  9 11  2  0  0  0  0
  9 12  1  0  0  0  0
 12 13  1  0  0  0  0
 13 14  1  0  0  0  0
 14 15  1  0  0  0  0
 15 16  1  0  0  0  0
 16 17  1  0  0  0  0
 17 12  1  0  0  0  0
M  END
>  <EXTREG>  (ZINC00110954)
ZINC00110954

>  <LOGBIO>
2.5000

$$$$
ZINC00111101
  -MTS-   02131516502D 0   0.00000     0.00000     0

 18 20  0  0  0  0  0  0  0  0999 V2000
    4.9333    0.5704    0.0000 O   0  0  0  0  0  0  0  0  0  0  0  0
    4.0636    1.0709    0.0000 C   0  0  0  0  0  0  0  0  0  0  0  0
    4.0631    2.0656    0.0000 O   0  0  0  0  0  0  0  0  0  0  0  0
    3.1980    0.5700    0.0000 C   0  0  0  0  0  0  0  0  0  0  0  0
    2.3280    1.0700    0.0000 C   0  0  0  0  0  0  0  0  0  0  0  0
    2.3239    2.0734    0.0000 C   0  0  0  0  0  0  0  0  0  0  0  0
    1.4549    2.5682    0.0000 C   0  0  0  0  0  0  0  0  0  0  0  0
    0.5900    2.0595    0.0000 C   0  0  0  0  0  0  0  0  0  0  0  0
    0.5990    1.0647    0.0000 C   0  0  0  0  0  0  0  0  0  0  0  0
    1.4680    0.5700    0.0000 C   0  0  0  0  0  0  0  0  0  0  0  0
    1.4680   -0.4300    0.0000 N   0  0  0  0  0  0  0  0  0  0  0  0
    2.3280   -0.9300    0.0000 C   0  0  0  0  0  0  0  0  0  0  0  0
    2.3308   -1.9313    0.0000 C   0  0  0  0  0  0  0  0  0  0  0  0
    3.1974   -2.4304    0.0000 C   0  0  0  0  0  0  0  0  0  0  0  0
    4.0649   -1.9260    0.0000 C   0  0  0  0  0  0  0  0  0  0  0  0
    4.9327   -2.4230    0.0000 F   0  0  0  0  0  0  0  0  0  0  0  0
    4.0608   -0.9313    0.0000 C   0  0  0  0  0  0  0  0  0  0  0  0
    3.1980   -0.4300    0.0000 C   0  0  0  0  0  0  0  0  0  0  0  0
  1  2  1  0  0  0  0
  2  3  2  0  0  0  0
  2  4  1  0  0  0  0
  4  5  1  0  0  0  0
  5  6  1  0  0  0  0
  6  7  1  0  0  0  0
  7  8  1  0  0  0  0
  8  9  1  0  0  0  0
  9 10  1  0  0  0  0
 10  5  2  0  0  0  0
 10 11  1  0  0  0  0
 11 12  2  0  0  0  0
 12 13  1  0  0  0  0
 13 14  2  0  0  0  0
 14 15  1  0  0  0  0
 15 16  1  0  0  0  0
 15 17  2  0  0  0  0
 17 18  1  0  0  0  0
 18  4  2  0  0  0  0
 18 12  1  0  0  0  0
M  END
>  <EXTREG>  (ZINC00111101)
ZINC00111101

>  <LOGBIO>
2.5000

$$$$
ZINC00111528
  -MTS-   02131516502D 0   0.00000     0.00000     0

 20 21  0  0  0  0  0  0  0  0999 V2000
    0.6000    1.3281    0.0000 C   0  0  0  0  0  0  0  0  0  0  0  0
    1.6000    1.3306    0.0000 C   0  0  0  0  0  0  0  0  0  0  0  0
    2.1048    0.4633    0.0000 N   0  0  0  0  0  0  0  0  0  0  0  0
    3.0995    0.4678    0.0000 C   0  0  0  0  0  0  0  0  0  0  0  0
    3.5982    1.3346    0.0000 C   0  0  0  0  0  0  0  0  0  0  0  0
    4.5982    1.3346    0.0000 C   0  0  0  0  0  0  0  0  0  0  0  0
    5.5982    1.3346    0.0000 N   0  0  0  0  0  0  0  0  0  0  0  0
    3.1021    2.1969    0.0000 C   0  0  0  0  0  0  0  0  0  0  0  0
    3.6030    3.0624    0.0000 C   0  0  0  0  0  0  0  0  0  0  0  0
    2.0987    2.1974    0.0000 C   0  0  0  0  0  0  0  0  0  0  0  0
    1.5982    3.0631    0.0000 Cl  0  0  0  0  0  0  0  0  0  0  0  0
    3.6021   -0.3967    0.0000 S   0  0  0  0  0  0  0  0  0  0  0  0
    4.4667    0.1060    0.0000 O   0  0  0  0  0  0  0  0  0  0  0  0
    2.7376   -0.8993    0.0000 O   0  0  0  0  0  0  0  0  0  0  0  0
    4.1048   -1.2612    0.0000 N   0  0  0  0  0  0  0  0  0  0  0  0
    3.6065   -2.1322    0.0000 C   0  0  0  0  0  0  0  0  0  0  0  0
    4.1083   -2.9912    0.0000 C   0  0  0  0  0  0  0  0  0  0  0  0
    5.1083   -2.9891    0.0000 O   0  0  0  0  0  0  0  0  0  0  0  0
    5.6065   -2.1281    0.0000 C   0  0  0  0  0  0  0  0  0  0  0  0
    5.1048   -1.2591    0.0000 C   0  0  0  0  0  0  0  0  0  0  0  0
  1  2  1  0  0  0  0
  2  3  1  0  0  0  0
  3  4  2  0  0  0  0
  4  5  1  0  0  0  0
  5  6  1  0  0  0  0
  6  7  3  0  0  0  0
  5  8  2  0  0  0  0
  8  9  1  0  0  0  0
  8 10  1  0  0  0  0
 10  2  2  0  0  0  0
 10 11  1  0  0  0  0
  4 12  1  0  0  0  0
 12 13  2  0  0  0  0
 12 14  2  0  0  0  0
 12 15  1  0  0  0  0
 15 16  1  0  0  0  0
 16 17  1  0  0  0  0
 17 18  1  0  0  0  0
 18 19  1  0  0  0  0
 19 20  1  0  0  0  0
 20 15  1  0  0  0  0
M  END
>  <EXTREG>  (ZINC00111528)
ZINC00111528

>  <LOGBIO>
2.5000

$$$$
ZINC00111817
  -MTS-   02131516502D 0   0.00000     0.00000     0

 14 14  0  0  0  0  0  0  0  0999 V2000
    3.9854    1.1049    0.0000 C   0  0  0  0  0  0  0  0  0  0  0  0
    3.1156    1.6053    0.0000 C   0  0  0  0  0  0  0  0  0  0  0  0
    3.1151    2.6001    0.0000 C   0  0  0  0  0  0  0  0  0  0  0  0
    2.2501    1.1045    0.0000 C   0  0  0  0  0  0  0  0  0  0  0  0
    1.3801    1.6045    0.0000 C   0  0  0  0  0  0  0  0  0  0  0  0
    0.5201    1.1045    0.0000 C   0  0  0  0  0  0  0  0  0  0  0  0
    0.5201    0.1045    0.0000 C   0  0  0  0  0  0  0  0  0  0  0  0
    1.3801   -0.3955    0.0000 C   0  0  0  0  0  0  0  0  0  0  0  0
    2.2501    0.1045    0.0000 C   0  0  0  0  0  0  0  0  0  0  0  0
    3.1156   -0.3964    0.0000 N   0  0  0  0  0  0  0  0  0  0  0  0
    3.1146   -1.3998    0.0000 C   0  0  0  0  0  0  0  0  0  0  0  0
    2.2483   -1.8994    0.0000 O   0  0  0  0  0  0  0  0  0  0  0  0
    3.9761   -1.8972    0.0000 C   0  0  0  0  0  0  0  0  0  0  0  0
    3.9752   -2.9006    0.0000 S   0  0  0  0  0  0  0  0  0  0  0  0
  1  2  1  0  0  0  0
  2  3  1  0  0  0  0
  2  4  1  0  0  0  0
  4  5  2  0  0  0  0
  5  6  1  0  0  0  0
  6  7  2  0  0  0  0
  7  8  1  0  0  0  0
  8  9  2  0  0  0  0
  9  4  1  0  0  0  0
  9 10  1  0  0  0  0
 10 11  1  0  0  0  0
 11 12  2  0  0  0  0
 11 13  1  0  0  0  0
 13 14  1  0  0  0  0
M  END
>  <EXTREG>  (ZINC00111817)
ZINC00111817

>  <LOGBIO>
2.5000

$$$$
ZINC00112033
  -MTS-   02131516502D 0   0.00000     0.00000     0

 13 13  0  0  0  0  0  0  0  0999 V2000
    3.5113   -0.4205    0.0000 C   0  0  0  0  0  0  0  0  0  0  0  0
    4.1552    0.3490    0.0000 C   0  0  0  0  0  0  0  0  0  0  0  0
    4.4966    1.2889    0.0000 C   0  0  0  0  0  0  0  0  0  0  0  0
    3.2887    0.8482    0.0000 N   0  0  0  0  0  0  0  0  0  0  0  0
    2.2501    0.2471    0.0000 C   0  0  0  0  0  0  0  0  0  0  0  0
    1.3801    0.7471    0.0000 C   0  0  0  0  0  0  0  0  0  0  0  0
    0.5201    0.2471    0.0000 C   0  0  0  0  0  0  0  0  0  0  0  0
    0.5201   -0.7529    0.0000 C   0  0  0  0  0  0  0  0  0  0  0  0
    1.3801   -1.2529    0.0000 C   0  0  0  0  0  0  0  0  0  0  0  0
    2.2501   -0.7529    0.0000 C   0  0  0  0  0  0  0  0  0  0  0  0
    5.1349    0.1766    0.0000 C   0  0  0  0  0  0  0  0  0  0  0  0
    5.7789    0.9461    0.0000 N   0  0  0  0  0  0  0  0  0  0  0  0
    5.4777   -0.7629    0.0000 O   0  0  0  0  0  0  0  0  0  0  0  0
  1  2  1  0  0  0  0
  2  3  1  0  0  0  0
  2  4  1  0  0  0  0
  4  5  1  0  0  0  0
  5  6  2  0  0  0  0
  6  7  1  0  0  0  0
  7  8  2  0  0  0  0
  8  9  1  0  0  0  0
  9 10  2  0  0  0  0
 10  5  1  0  0  0  0
  2 11  1  0  0  0  0
 11 12  1  0  0  0  0
 11 13  2  0  0  0  0
M  END
>  <EXTREG>  (ZINC00112033)
ZINC00112033

>  <LOGBIO>
2.5000

$$$$
ZINC00112427
  -MTS-   02131516502D 0   0.00000     0.00000     0

 14 14  0  0  0  0  0  0  0  0999 V2000
    3.1848   -1.7148    0.0000 C   0  0  0  0  0  0  0  0  0  0  0  0
    3.5907   -0.8008    0.0000 C   0  0  0  0  0  0  0  0  0  0  0  0
    3.0022    0.0076    0.0000 N   0  0  0  0  0  0  0  0  0  0  0  0
    3.3122    0.9676    0.0000 C   0  0  0  0  0  0  0  0  0  0  0  0
    4.2619    1.2808    0.0000 C   0  0  0  0  0  0  0  0  0  0  0  0
    2.5022    1.5476    0.0000 N   0  0  0  0  0  0  0  0  0  0  0  0
    1.6922    0.9676    0.0000 C   0  0  0  0  0  0  0  0  0  0  0  0
    2.0022    0.0076    0.0000 C   0  0  0  0  0  0  0  0  0  0  0  0
    1.4137   -0.8008    0.0000 C   0  0  0  0  0  0  0  0  0  0  0  0
    0.4158   -0.6956    0.0000 O   0  0  0  0  0  0  0  0  0  0  0  0
    1.8170   -1.7102    0.0000 O   0  0  0  0  0  0  0  0  0  0  0  0
    0.7425    1.2808    0.0000 N   0  3  0  0  0  0  0  0  0  0  0  0
    0.5376    2.2631    0.0000 O   0  5  0  0  0  0  0  0  0  0  0  0
    0.0000    0.6188    0.0000 O   0  0  0  0  0  0  0  0  0  0  0  0
  1  2  1  0  0  0  0
  2  3  1  0  0  0  0
  3  4  1  0  0  0  0
  4  5  1  0  0  0  0
  4  6  2  0  0  0  0
  6  7  1  0  0  0  0
  7  8  2  0  0  0  0
  8  3  1  0  0  0  0
  8  9  1  0  0  0  0
  9 10  1  0  0  0  0
  9 11  2  0  0  0  0
  7 12  1  0  0  0  0
 12 13  1  0  0  0  0
 12 14  2  0  0  0  0
M  CHG  2  12   1  13  -1
M  END
>  <EXTREG>  (ZINC00112427)
ZINC00112427

>  <LOGBIO>
2.5000

$$$$
ZINC00112632
  -MTS-   02131516502D 0   0.00000     0.00000     0

 19 19  0  0  1  0  0  0  0  0999 V2000
    6.4173   -1.9466    0.0000 C   0  0  0  0  0  0  0  0  0  0  0  0
    5.5475   -1.4462    0.0000 C   0  0  0  0  0  0  0  0  0  0  0  0
    4.6820   -1.9471    0.0000 O   0  0  0  0  0  0  0  0  0  0  0  0
    5.5471   -0.4514    0.0000 N   0  0  0  0  0  0  0  0  0  0  0  0
    4.5039    0.1487    0.0000 C   0  0  2  0  0  0  0  0  0  0  0  0
    4.5035    1.1435    0.0000 C   0  0  0  0  0  0  0  0  0  0  0  0
    5.3728    1.6447    0.0000 C   0  0  0  0  0  0  0  0  0  0  0  0
    5.3773    2.6482    0.0000 O   0  0  0  0  0  0  0  0  0  0  0  0
    6.2375    1.1425    0.0000 O   0  0  0  0  0  0  0  0  0  0  0  0
    3.4653   -0.4523    0.0000 C   0  0  0  0  0  0  0  0  0  0  0  0
    2.5953    0.0477    0.0000 C   0  0  0  0  0  0  0  0  0  0  0  0
    1.7353   -0.4523    0.0000 C   0  0  0  0  0  0  0  0  0  0  0  0
    1.7353   -1.4523    0.0000 C   0  0  0  0  0  0  0  0  0  0  0  0
    2.5953   -1.9523    0.0000 C   0  0  0  0  0  0  0  0  0  0  0  0
    3.4653   -1.4523    0.0000 C   0  0  0  0  0  0  0  0  0  0  0  0
    0.8685   -1.9510    0.0000 N   0  3  0  0  0  0  0  0  0  0  0  0
    0.0000   -1.4484    0.0000 O   0  5  0  0  0  0  0  0  0  0  0  0
    0.8665   -2.9458    0.0000 O   0  0  0  0  0  0  0  0  0  0  0  0
    4.5047   -0.4513    0.0000 H   0  0  0  0  0  0  0  0  0  0  0  0
  1  2  1  0  0  0  0
  2  3  2  0  0  0  0
  2  4  1  0  0  0  0
  5  4  1  1  0  0  0
  5 19  1  6  0  0  0
  5  6  1  0  0  0  0
  6  7  1  0  0  0  0
  7  8  1  0  0  0  0
  7  9  2  0  0  0  0
  5 10  1  0  0  0  0
 10 11  2  0  0  0  0
 11 12  1  0  0  0  0
 12 13  2  0  0  0  0
 13 14  1  0  0  0  0
 14 15  2  0  0  0  0
 15 10  1  0  0  0  0
 13 16  1  0  0  0  0
 16 17  1  0  0  0  0
 16 18  2  0  0  0  0
M  CHG  2  16   1  17  -1
M  END
>  <EXTREG>  (ZINC00112632)
ZINC00112632

>  <LOGBIO>
2.5000

$$$$
ZINC00113672
  -MTS-   02131516502D 0   0.00000     0.00000     0

 24 27  0  0  1  0  0  0  0  0999 V2000
    0.0000    0.7696    0.0000 Cl  0  0  0  0  0  0  0  0  0  0  0  0
    1.0000    0.7743    0.0000 C   0  0  0  0  0  0  0  0  0  0  0  0
    1.5067   -0.0918    0.0000 C   0  0  0  0  0  0  0  0  0  0  0  0
    2.5014   -0.0851    0.0000 C   0  0  0  0  0  0  0  0  0  0  0  0
    2.9982    0.7828    0.0000 C   0  0  0  0  0  0  0  0  0  0  0  0
    2.5002    1.6440    0.0000 C   0  0  0  0  0  0  0  0  0  0  0  0
    1.4967    1.6422    0.0000 C   0  0  0  0  0  0  0  0  0  0  0  0
    3.9982    0.7851    0.0000 C   0  0  2  0  0  0  0  0  0  0  0  0
    4.5034   -0.0820    0.0000 C   0  0  0  0  0  0  0  0  0  0  0  0
    5.4981   -0.0770    0.0000 C   0  0  2  0  0  0  0  0  0  0  0  0
    5.9964    0.7900    0.0000 N   0  0  0  0  0  0  0  0  0  0  0  0
    5.4982    1.6521    0.0000 C   0  0  0  0  0  0  0  0  0  0  0  0
    5.8082    2.6121    0.0000 N   0  0  0  0  0  0  0  0  0  0  0  0
    4.9982    3.1921    0.0000 N   0  0  0  0  0  0  0  0  0  0  0  0
    4.1882    2.6121    0.0000 N   0  0  0  0  0  0  0  0  0  0  0  0
    4.4982    1.6521    0.0000 N   0  0  0  0  0  0  0  0  0  0  0  0
    6.0012   -0.9413    0.0000 C   0  0  0  0  0  0  0  0  0  0  0  0
    5.5033   -1.8125    0.0000 C   0  0  0  0  0  0  0  0  0  0  0  0
    6.0055   -2.6712    0.0000 C   0  0  0  0  0  0  0  0  0  0  0  0
    7.0055   -2.6687    0.0000 C   0  0  0  0  0  0  0  0  0  0  0  0
    7.5033   -1.8075    0.0000 C   0  0  0  0  0  0  0  0  0  0  0  0
    7.0011   -0.9387    0.0000 C   0  0  0  0  0  0  0  0  0  0  0  0
    5.2003   -0.5979    0.0000 H   0  0  0  0  0  0  0  0  0  0  0  0
    3.6998    0.2645    0.0000 H   0  0  0  0  0  0  0  0  0  0  0  0
  1  2  1  0  0  0  0
  2  3  2  0  0  0  0
  3  4  1  0  0  0  0
  4  5  2  0  0  0  0
  5  6  1  0  0  0  0
  6  7  2  0  0  0  0
  7  2  1  0  0  0  0
  8  5  1  1  0  0  0
  8 24  1  6  0  0  0
  8  9  1  0  0  0  0
  9 10  1  0  0  0  0
 10 23  1  1  0  0  0
 10 11  1  0  0  0  0
 11 12  1  0  0  0  0
 12 13  2  0  0  0  0
 13 14  1  0  0  0  0
 14 15  2  0  0  0  0
 15 16  1  0  0  0  0
 16  8  1  0  0  0  0
 16 12  1  0  0  0  0
 10 17  1  6  0  0  0
 17 18  2  0  0  0  0
 18 19  1  0  0  0  0
 19 20  2  0  0  0  0
 20 21  1  0  0  0  0
 21 22  2  0  0  0  0
 22 17  1  0  0  0  0
M  END
>  <EXTREG>  (ZINC00113672)
ZINC00113672

>  <LOGBIO>
2.5000

$$$$
ZINC00114139
  -MTS-   02131516502D 0   0.00000     0.00000     0

 16 17  0  0  0  0  0  0  0  0999 V2000
    1.7114   -1.2682    0.0000 O   0  0  0  0  0  0  0  0  0  0  0  0
    1.5061   -0.2895    0.0000 C   0  0  0  0  0  0  0  0  0  0  0  0
    0.5860    0.1242    0.0000 C   0  0  0  0  0  0  0  0  0  0  0  0
    0.6988    1.1140    0.0000 C   0  0  0  0  0  0  0  0  0  0  0  0
    1.6722    1.3261    0.0000 C   0  0  0  0  0  0  0  0  0  0  0  0
    2.0766    2.2407    0.0000 O   0  0  0  0  0  0  0  0  0  0  0  0
    2.1766    0.4525    0.0000 N   0  0  0  0  0  0  0  0  0  0  0  0
    3.1710    0.3470    0.0000 O   0  0  0  0  0  0  0  0  0  0  0  0
    3.5783   -0.5700    0.0000 C   0  0  0  0  0  0  0  0  0  0  0  0
    2.9920   -1.3737    0.0000 O   0  0  0  0  0  0  0  0  0  0  0  0
    4.5727   -0.6760    0.0000 C   0  0  0  0  0  0  0  0  0  0  0  0
    5.1645    0.1344    0.0000 C   0  0  0  0  0  0  0  0  0  0  0  0
    6.1534    0.0270    0.0000 C   0  0  0  0  0  0  0  0  0  0  0  0
    6.5598   -0.8868    0.0000 C   0  0  0  0  0  0  0  0  0  0  0  0
    5.9771   -1.6931    0.0000 C   0  0  0  0  0  0  0  0  0  0  0  0
    4.9790   -1.5897    0.0000 C   0  0  0  0  0  0  0  0  0  0  0  0
  1  2  2  0  0  0  0
  2  3  1  0  0  0  0
  3  4  1  0  0  0  0
  4  5  1  0  0  0  0
  5  6  2  0  0  0  0
  5  7  1  0  0  0  0
  7  2  1  0  0  0  0
  7  8  1  0  0  0  0
  8  9  1  0  0  0  0
  9 10  2  0  0  0  0
  9 11  1  0  0  0  0
 11 12  2  0  0  0  0
 12 13  1  0  0  0  0
 13 14  2  0  0  0  0
 14 15  1  0  0  0  0
 15 16  2  0  0  0  0
 16 11  1  0  0  0  0
M  END
>  <EXTREG>  (ZINC00114139)
ZINC00114139

>  <LOGBIO>
2.5000

$$$$
ZINC00114565
  -MTS-   02131516502D 0   0.00000     0.00000     0

 22 24  0  0  1  0  0  0  0  0999 V2000
    6.9503   -3.0928    0.0000 F   0  0  0  0  0  0  0  0  0  0  0  0
    6.3598   -2.2858    0.0000 C   0  0  0  0  0  0  0  0  0  0  0  0
    6.7639   -1.3673    0.0000 C   0  0  0  0  0  0  0  0  0  0  0  0
    6.1748   -0.5657    0.0000 C   0  0  0  0  0  0  0  0  0  0  0  0
    5.1805   -0.6727    0.0000 C   0  0  0  0  0  0  0  0  0  0  0  0
    4.7753   -1.5812    0.0000 C   0  0  0  0  0  0  0  0  0  0  0  0
    5.3655   -2.3927    0.0000 C   0  0  0  0  0  0  0  0  0  0  0  0
    4.5920    0.1358    0.0000 S   0  0  0  0  0  0  0  0  0  0  0  0
    3.7835   -0.4527    0.0000 O   0  0  0  0  0  0  0  0  0  0  0  0
    5.4005    0.7243    0.0000 O   0  0  0  0  0  0  0  0  0  0  0  0
    3.8858    1.1060    0.0000 N   0  0  0  0  0  0  0  0  0  0  0  0
    4.1958    2.0660    0.0000 C   0  0  0  0  0  0  0  0  0  0  0  0
    3.3858    2.6460    0.0000 C   0  0  0  0  0  0  0  0  0  0  0  0
    2.5758    2.0660    0.0000 S   0  0  0  0  0  0  0  0  0  0  0  0
    2.8858    1.1060    0.0000 C   0  0  2  0  0  0  0  0  0  0  0  0
    2.1795    0.1358    0.0000 C   0  0  0  0  0  0  0  0  0  0  0  0
    2.5859   -0.7816    0.0000 C   0  0  0  0  0  0  0  0  0  0  0  0
    1.9988   -1.5847    0.0000 C   0  0  0  0  0  0  0  0  0  0  0  0
    1.0043   -1.4803    0.0000 C   0  0  0  0  0  0  0  0  0  0  0  0
    0.5969   -0.5728    0.0000 C   0  0  0  0  0  0  0  0  0  0  0  0
    1.1850    0.2403    0.0000 C   0  0  0  0  0  0  0  0  0  0  0  0
    3.1579    0.5713    0.0000 H   0  0  0  0  0  0  0  0  0  0  0  0
  1  2  1  0  0  0  0
  2  3  2  0  0  0  0
  3  4  1  0  0  0  0
  4  5  2  0  0  0  0
  5  6  1  0  0  0  0
  6  7  2  0  0  0  0
  7  2  1  0  0  0  0
  5  8  1  0  0  0  0
  8  9  2  0  0  0  0
  8 10  2  0  0  0  0
  8 11  1  0  0  0  0
 11 12  1  0  0  0  0
 12 13  1  0  0  0  0
 13 14  1  0  0  0  0
 14 15  1  0  0  0  0
 15 22  1  6  0  0  0
 15 11  1  0  0  0  0
 15 16  1  1  0  0  0
 16 17  2  0  0  0  0
 17 18  1  0  0  0  0
 18 19  2  0  0  0  0
 19 20  1  0  0  0  0
 20 21  2  0  0  0  0
 21 16  1  0  0  0  0
M  END
>  <EXTREG>  (ZINC00114565)
ZINC00114565

>  <LOGBIO>
2.5000

$$$$
ZINC00114917
  -MTS-   02131516502D 0   0.00000     0.00000     0

 19 20  0  0  0  0  0  0  0  0999 V2000
    3.8645   -2.4611    0.0000 C   0  0  0  0  0  0  0  0  0  0  0  0
    3.4576   -3.3784    0.0000 O   0  0  0  0  0  0  0  0  0  0  0  0
    2.4683   -3.4828    0.0000 C   0  0  0  0  0  0  0  0  0  0  0  0
    2.0615   -4.4001    0.0000 O   0  0  0  0  0  0  0  0  0  0  0  0
    1.8798   -2.6743    0.0000 C   0  0  0  0  0  0  0  0  0  0  0  0
    2.1898   -1.7143    0.0000 O   0  0  0  0  0  0  0  0  0  0  0  0
    1.3798   -1.1343    0.0000 C   0  0  0  0  0  0  0  0  0  0  0  0
    0.5698   -1.7143    0.0000 C   0  0  0  0  0  0  0  0  0  0  0  0
    0.8798   -2.6743    0.0000 C   0  0  0  0  0  0  0  0  0  0  0  0
    1.3798   -0.1343    0.0000 S   0  0  0  0  0  0  0  0  0  0  0  0
    0.3798   -0.1343    0.0000 O   0  0  0  0  0  0  0  0  0  0  0  0
    2.3798   -0.1343    0.0000 O   0  0  0  0  0  0  0  0  0  0  0  0
    1.3798    0.8657    0.0000 N   0  0  0  0  0  0  0  0  0  0  0  0
    2.2458    1.3657    0.0000 C   0  0  0  0  0  0  0  0  0  0  0  0
    2.2458    2.3657    0.0000 C   0  0  0  0  0  0  0  0  0  0  0  0
    3.0615    2.9594    0.0000 O   0  0  0  0  0  0  0  0  0  0  0  0
    2.7479    3.9050    0.0000 C   0  0  0  0  0  0  0  0  0  0  0  0
    1.7517    3.9128    0.0000 C   0  0  0  0  0  0  0  0  0  0  0  0
    1.4374    2.9542    0.0000 C   0  0  0  0  0  0  0  0  0  0  0  0
  1  2  1  0  0  0  0
  2  3  1  0  0  0  0
  3  4  2  0  0  0  0
  3  5  1  0  0  0  0
  5  6  1  0  0  0  0
  6  7  1  0  0  0  0
  7  8  2  0  0  0  0
  8  9  1  0  0  0  0
  9  5  2  0  0  0  0
  7 10  1  0  0  0  0
 10 11  2  0  0  0  0
 10 12  2  0  0  0  0
 10 13  1  0  0  0  0
 13 14  1  0  0  0  0
 14 15  1  0  0  0  0
 15 16  1  0  0  0  0
 16 17  1  0  0  0  0
 17 18  2  0  0  0  0
 18 19  1  0  0  0  0
 19 15  2  0  0  0  0
M  END
>  <EXTREG>  (ZINC00114917)
ZINC00114917

>  <LOGBIO>
2.5000

$$$$
ZINC00115104
  -MTS-   02131516502D 0   0.00000     0.00000     0

 21 23  0  0  1  0  0  0  0  0999 V2000
    0.0000    2.5154    0.0000 Br  0  0  0  0  0  0  0  0  0  0  0  0
    0.8640    2.0120    0.0000 C   0  0  0  0  0  0  0  0  0  0  0  0
    1.7355    2.5093    0.0000 C   0  0  0  0  0  0  0  0  0  0  0  0
    2.5940    2.0067    0.0000 C   0  0  0  0  0  0  0  0  0  0  0  0
    2.5910    1.0067    0.0000 C   0  0  0  0  0  0  0  0  0  0  0  0
    3.4562    0.5054    0.0000 O   0  0  0  0  0  0  0  0  0  0  0  0
    3.4547   -0.4980    0.0000 C   0  0  0  0  0  0  0  0  0  0  0  0
    2.5919   -0.9932    0.0000 O   0  0  0  0  0  0  0  0  0  0  0  0
    4.3197   -0.9998    0.0000 C   0  0  1  0  0  0  0  0  0  0  0  0
    4.3187   -2.0032    0.0000 C   0  0  0  0  0  0  0  0  0  0  0  0
    5.1802   -2.5006    0.0000 O   0  0  0  0  0  0  0  0  0  0  0  0
    6.0477   -2.0033    0.0000 C   0  0  0  0  0  0  0  0  0  0  0  0
    6.9142   -2.5093    0.0000 C   0  0  0  0  0  0  0  0  0  0  0  0
    7.7817   -2.0119    0.0000 C   0  0  0  0  0  0  0  0  0  0  0  0
    7.7828   -1.0085    0.0000 C   0  0  0  0  0  0  0  0  0  0  0  0
    6.9213   -0.5111    0.0000 C   0  0  0  0  0  0  0  0  0  0  0  0
    6.0537   -1.0085    0.0000 C   0  0  0  0  0  0  0  0  0  0  0  0
    5.1873   -0.5024    0.0000 O   0  0  0  0  0  0  0  0  0  0  0  0
    1.7295    0.5093    0.0000 C   0  0  0  0  0  0  0  0  0  0  0  0
    0.8610    1.0120    0.0000 C   0  0  0  0  0  0  0  0  0  0  0  0
    3.7996   -1.2990    0.0000 H   0  0  0  0  0  0  0  0  0  0  0  0
  1  2  1  0  0  0  0
  2  3  2  0  0  0  0
  3  4  1  0  0  0  0
  4  5  2  0  0  0  0
  5  6  1  0  0  0  0
  6  7  1  0  0  0  0
  7  8  2  0  0  0  0
  9  7  1  6  0  0  0
  9 21  1  1  0  0  0
  9 10  1  0  0  0  0
 10 11  1  0  0  0  0
 11 12  1  0  0  0  0
 12 13  1  0  0  0  0
 13 14  2  0  0  0  0
 14 15  1  0  0  0  0
 15 16  2  0  0  0  0
 16 17  1  0  0  0  0
 17 12  2  0  0  0  0
 17 18  1  0  0  0  0
 18  9  1  0  0  0  0
  5 19  1  0  0  0  0
 19 20  2  0  0  0  0
 20  2  1  0  0  0  0
M  END
>  <EXTREG>  (ZINC00115104)
ZINC00115104

>  <LOGBIO>
2.5000

$$$$
ZINC00116111
  -MTS-   02131516502D 0   0.00000     0.00000     0

 13 14  0  0  0  0  0  0  0  0999 V2000
    3.6683   -2.5773    0.0000 Cl  0  0  0  0  0  0  0  0  0  0  0  0
    3.0778   -1.7703    0.0000 C   0  0  0  0  0  0  0  0  0  0  0  0
    3.4819   -0.8518    0.0000 C   0  0  0  0  0  0  0  0  0  0  0  0
    2.8928   -0.0502    0.0000 C   0  0  0  0  0  0  0  0  0  0  0  0
    1.8985   -0.1571    0.0000 C   0  0  0  0  0  0  0  0  0  0  0  0
    1.4933   -1.0657    0.0000 C   0  0  0  0  0  0  0  0  0  0  0  0
    2.0835   -1.8772    0.0000 C   0  0  0  0  0  0  0  0  0  0  0  0
    1.6781   -2.7913    0.0000 Cl  0  0  0  0  0  0  0  0  0  0  0  0
    1.3100    0.6513    0.0000 C   0  0  0  0  0  0  0  0  0  0  0  0
    1.6200    1.6113    0.0000 N   0  0  0  0  0  0  0  0  0  0  0  0
    0.8100    2.1913    0.0000 N   0  0  0  0  0  0  0  0  0  0  0  0
    0.0000    1.6113    0.0000 N   0  0  0  0  0  0  0  0  0  0  0  0
    0.3100    0.6513    0.0000 N   0  0  0  0  0  0  0  0  0  0  0  0
  1  2  1  0  0  0  0
  2  3  2  0  0  0  0
  3  4  1  0  0  0  0
  4  5  2  0  0  0  0
  5  6  1  0  0  0  0
  6  7  2  0  0  0  0
  7  2  1  0  0  0  0
  7  8  1  0  0  0  0
  5  9  1  0  0  0  0
  9 10  2  0  0  0  0
 10 11  1  0  0  0  0
 11 12  1  0  0  0  0
 12 13  2  0  0  0  0
 13  9  1  0  0  0  0
M  END
>  <EXTREG>  (ZINC00116111)
ZINC00116111

>  <LOGBIO>
2.5000

$$$$
ZINC00116608
  -MTS-   02131516502D 0   0.00000     0.00000     0

 26 28  0  0  0  0  0  0  0  0999 V2000
   10.9218    3.2962    0.0000 N   0  0  0  0  0  0  0  0  0  0  0  0
   10.0520    3.7967    0.0000 C   0  0  0  0  0  0  0  0  0  0  0  0
   10.0515    4.7914    0.0000 O   0  0  0  0  0  0  0  0  0  0  0  0
    9.1865    3.2958    0.0000 C   0  0  0  0  0  0  0  0  0  0  0  0
    8.3165    3.7958    0.0000 C   0  0  0  0  0  0  0  0  0  0  0  0
    7.4565    3.2958    0.0000 C   0  0  0  0  0  0  0  0  0  0  0  0
    7.4565    2.2958    0.0000 C   0  0  0  0  0  0  0  0  0  0  0  0
    6.5897    1.7971    0.0000 N   0  0  0  0  0  0  0  0  0  0  0  0
    6.5882    0.7937    0.0000 C   0  0  0  0  0  0  0  0  0  0  0  0
    7.4532    0.2919    0.0000 O   0  0  0  0  0  0  0  0  0  0  0  0
    5.7254    0.2985    0.0000 C   0  0  0  0  0  0  0  0  0  0  0  0
    5.7239   -0.7050    0.0000 O   0  0  0  0  0  0  0  0  0  0  0  0
    4.8571   -1.2037    0.0000 C   0  0  0  0  0  0  0  0  0  0  0  0
    3.9883   -0.7015    0.0000 C   0  0  0  0  0  0  0  0  0  0  0  0
    3.1271   -1.1993    0.0000 C   0  0  0  0  0  0  0  0  0  0  0  0
    3.1246   -2.1993    0.0000 C   0  0  0  0  0  0  0  0  0  0  0  0
    3.9833   -2.7015    0.0000 C   0  0  0  0  0  0  0  0  0  0  0  0
    4.8546   -2.2036    0.0000 C   0  0  0  0  0  0  0  0  0  0  0  0
    2.2565   -2.6958    0.0000 C   0  0  0  0  0  0  0  0  0  0  0  0
    1.3891   -2.1915    0.0000 C   0  0  0  0  0  0  0  0  0  0  0  0
    0.5266   -2.6872    0.0000 C   0  0  0  0  0  0  0  0  0  0  0  0
    0.5216   -3.6872    0.0000 C   0  0  0  0  0  0  0  0  0  0  0  0
    1.3790   -4.1915    0.0000 C   0  0  0  0  0  0  0  0  0  0  0  0
    2.2515   -3.6958    0.0000 C   0  0  0  0  0  0  0  0  0  0  0  0
    8.3165    1.7958    0.0000 C   0  0  0  0  0  0  0  0  0  0  0  0
    9.1865    2.2958    0.0000 C   0  0  0  0  0  0  0  0  0  0  0  0
  1  2  1  0  0  0  0
  2  3  2  0  0  0  0
  2  4  1  0  0  0  0
  4  5  2  0  0  0  0
  5  6  1  0  0  0  0
  6  7  2  0  0  0  0
  7  8  1  0  0  0  0
  8  9  1  0  0  0  0
  9 10  2  0  0  0  0
  9 11  1  0  0  0  0
 11 12  1  0  0  0  0
 12 13  1  0  0  0  0
 13 14  2  0  0  0  0
 14 15  1  0  0  0  0
 15 16  2  0  0  0  0
 16 17  1  0  0  0  0
 17 18  2  0  0  0  0
 18 13  1  0  0  0  0
 16 19  1  0  0  0  0
 19 20  2  0  0  0  0
 20 21  1  0  0  0  0
 21 22  2  0  0  0  0
 22 23  1  0  0  0  0
 23 24  2  0  0  0  0
 24 19  1  0  0  0  0
  7 25  1  0  0  0  0
 25 26  2  0  0  0  0
 26  4  1  0  0  0  0
M  END
>  <EXTREG>  (ZINC00116608)
ZINC00116608

>  <LOGBIO>
2.5000

$$$$
ZINC00116874
  -MTS-   02131516502D 0   0.00000     0.00000     0

 12 13  0  0  0  0  0  0  0  0999 V2000
    0.5189    0.1980    0.0000 C   0  0  0  0  0  0  0  0  0  0  0  0
    1.0209   -0.6669    0.0000 O   0  0  0  0  0  0  0  0  0  0  0  0
    2.0209   -0.6647    0.0000 C   0  0  0  0  0  0  0  0  0  0  0  0
    2.5260   -1.5317    0.0000 N   0  0  0  0  0  0  0  0  0  0  0  0
    3.5208   -1.5267    0.0000 C   0  0  0  0  0  0  0  0  0  0  0  0
    4.0191   -0.6597    0.0000 N   0  0  0  0  0  0  0  0  0  0  0  0
    3.5209    0.2023    0.0000 C   0  0  0  0  0  0  0  0  0  0  0  0
    3.8309    1.1623    0.0000 N   0  0  0  0  0  0  0  0  0  0  0  0
    4.7806    1.4755    0.0000 C   0  0  0  0  0  0  0  0  0  0  0  0
    3.0209    1.7423    0.0000 N   0  0  0  0  0  0  0  0  0  0  0  0
    2.2109    1.1623    0.0000 C   0  0  0  0  0  0  0  0  0  0  0  0
    2.5209    0.2023    0.0000 C   0  0  0  0  0  0  0  0  0  0  0  0
  1  2  1  0  0  0  0
  2  3  1  0  0  0  0
  3  4  1  0  0  0  0
  4  5  2  0  0  0  0
  5  6  1  0  0  0  0
  6  7  2  0  0  0  0
  7  8  1  0  0  0  0
  8  9  1  0  0  0  0
  8 10  1  0  0  0  0
 10 11  2  0  0  0  0
 11 12  1  0  0  0  0
 12  3  2  0  0  0  0
 12  7  1  0  0  0  0
M  END
>  <EXTREG>  (ZINC00116874)
ZINC00116874

>  <LOGBIO>
2.5000

$$$$
ZINC00117175
  -MTS-   02131516502D 0   0.00000     0.00000     0

 21 23  0  0  0  0  0  0  0  0999 V2000
    1.0275   -3.7722    0.0000 C   0  0  0  0  0  0  0  0  0  0  0  0
    2.0275   -3.7681    0.0000 O   0  0  0  0  0  0  0  0  0  0  0  0
    2.5240   -2.9001    0.0000 C   0  0  0  0  0  0  0  0  0  0  0  0
    3.5274   -2.8951    0.0000 C   0  0  0  0  0  0  0  0  0  0  0  0
    4.0196   -2.0306    0.0000 C   0  0  0  0  0  0  0  0  0  0  0  0
    3.5196   -1.1661    0.0000 C   0  0  0  0  0  0  0  0  0  0  0  0
    3.8296   -0.2061    0.0000 C   0  0  0  0  0  0  0  0  0  0  0  0
    3.0196    0.3739    0.0000 N   0  0  0  0  0  0  0  0  0  0  0  0
    2.2096   -0.2061    0.0000 C   0  0  0  0  0  0  0  0  0  0  0  0
    1.2599    0.1071    0.0000 O   0  0  0  0  0  0  0  0  0  0  0  0
    2.5196   -1.1661    0.0000 C   0  0  0  0  0  0  0  0  0  0  0  0
    2.0214   -2.0356    0.0000 C   0  0  0  0  0  0  0  0  0  0  0  0
    1.0214   -2.0388    0.0000 O   0  0  0  0  0  0  0  0  0  0  0  0
    0.5187   -1.1743    0.0000 C   0  0  0  0  0  0  0  0  0  0  0  0
    3.0196    1.3739    0.0000 C   0  0  0  0  0  0  0  0  0  0  0  0
    3.8881    1.8765    0.0000 C   0  0  0  0  0  0  0  0  0  0  0  0
    3.8861    2.8713    0.0000 C   0  0  0  0  0  0  0  0  0  0  0  0
    3.0206    3.3722    0.0000 C   0  0  0  0  0  0  0  0  0  0  0  0
    3.0231    4.3722    0.0000 F   0  0  0  0  0  0  0  0  0  0  0  0
    2.1571    2.8782    0.0000 C   0  0  0  0  0  0  0  0  0  0  0  0
    2.1541    1.8748    0.0000 C   0  0  0  0  0  0  0  0  0  0  0  0
  1  2  1  0  0  0  0
  2  3  1  0  0  0  0
  3  4  2  0  0  0  0
  4  5  1  0  0  0  0
  5  6  2  0  0  0  0
  6  7  1  0  0  0  0
  7  8  1  0  0  0  0
  8  9  1  0  0  0  0
  9 10  2  0  0  0  0
  9 11  1  0  0  0  0
 11  6  1  0  0  0  0
 11 12  2  0  0  0  0
 12  3  1  0  0  0  0
 12 13  1  0  0  0  0
 13 14  1  0  0  0  0
  8 15  1  0  0  0  0
 15 16  2  0  0  0  0
 16 17  1  0  0  0  0
 17 18  2  0  0  0  0
 18 19  1  0  0  0  0
 18 20  1  0  0  0  0
 20 21  2  0  0  0  0
 21 15  1  0  0  0  0
M  END
>  <EXTREG>  (ZINC00117175)
ZINC00117175

>  <LOGBIO>
2.5000

$$$$
ZINC00117207
  -MTS-   02131516502D 0   0.00000     0.00000     0

 22 23  0  0  1  0  0  0  0  0999 V2000
    0.5187   -3.2181    0.0000 O   0  0  0  0  0  0  0  0  0  0  0  0
    1.3892   -2.7191    0.0000 C   0  0  0  0  0  0  0  0  0  0  0  0
    2.2540   -3.2213    0.0000 O   0  0  0  0  0  0  0  0  0  0  0  0
    1.3913   -1.7243    0.0000 C   0  0  0  0  0  0  0  0  0  0  0  0
    2.4353   -1.1258    0.0000 C   0  0  1  0  0  0  0  0  0  0  0  0
    2.4374   -0.1310    0.0000 N   0  0  0  0  0  0  0  0  0  0  0  0
    1.5688    0.3715    0.0000 C   0  0  0  0  0  0  0  0  0  0  0  0
    0.6974   -0.1259    0.0000 O   0  0  0  0  0  0  0  0  0  0  0  0
    1.5718    1.3715    0.0000 C   0  0  0  0  0  0  0  0  0  0  0  0
    0.7048    1.8767    0.0000 C   0  0  0  0  0  0  0  0  0  0  0  0
    0.7098    2.8715    0.0000 C   0  0  0  0  0  0  0  0  0  0  0  0
    1.5768    3.3698    0.0000 C   0  0  0  0  0  0  0  0  0  0  0  0
    2.4388    2.8733    0.0000 C   0  0  0  0  0  0  0  0  0  0  0  0
    2.4388    1.8698    0.0000 C   0  0  0  0  0  0  0  0  0  0  0  0
    3.4730   -1.7285    0.0000 C   0  0  0  0  0  0  0  0  0  0  0  0
    3.4714   -2.7319    0.0000 C   0  0  0  0  0  0  0  0  0  0  0  0
    4.3327   -3.2298    0.0000 C   0  0  0  0  0  0  0  0  0  0  0  0
    5.2005   -2.7328    0.0000 C   0  0  0  0  0  0  0  0  0  0  0  0
    6.0640   -3.2372    0.0000 Cl  0  0  0  0  0  0  0  0  0  0  0  0
    5.2070   -1.7381    0.0000 C   0  0  0  0  0  0  0  0  0  0  0  0
    4.3408   -1.2316    0.0000 C   0  0  0  0  0  0  0  0  0  0  0  0
    2.4336   -1.7258    0.0000 H   0  0  0  0  0  0  0  0  0  0  0  0
  1  2  1  0  0  0  0
  2  3  2  0  0  0  0
  2  4  1  0  0  0  0
  5  4  1  1  0  0  0
  5 22  1  6  0  0  0
  5  6  1  0  0  0  0
  6  7  1  0  0  0  0
  7  8  2  0  0  0  0
  7  9  1  0  0  0  0
  9 10  1  0  0  0  0
 10 11  1  0  0  0  0
 11 12  1  0  0  0  0
 12 13  1  0  0  0  0
 13 14  1  0  0  0  0
 14  9  1  0  0  0  0
  5 15  1  0  0  0  0
 15 16  2  0  0  0  0
 16 17  1  0  0  0  0
 17 18  2  0  0  0  0
 18 19  1  0  0  0  0
 18 20  1  0  0  0  0
 20 21  2  0  0  0  0
 21 15  1  0  0  0  0
M  END
>  <EXTREG>  (ZINC00117207)
ZINC00117207

>  <LOGBIO>
2.5000

$$$$
ZINC00117313
  -MTS-   02131516502D 0   0.00000     0.00000     0

 16 17  0  0  0  0  0  0  0  0999 V2000
    4.0645    2.6043    0.0000 F   0  0  0  0  0  0  0  0  0  0  0  0
    3.1990    2.1034    0.0000 C   0  0  0  0  0  0  0  0  0  0  0  0
    3.6999    1.2379    0.0000 F   0  0  0  0  0  0  0  0  0  0  0  0
    2.6981    2.9690    0.0000 F   0  0  0  0  0  0  0  0  0  0  0  0
    2.3335    1.6026    0.0000 C   0  0  0  0  0  0  0  0  0  0  0  0
    1.4635    2.1026    0.0000 C   0  0  0  0  0  0  0  0  0  0  0  0
    0.6035    1.6026    0.0000 C   0  0  0  0  0  0  0  0  0  0  0  0
    0.6035    0.6026    0.0000 N   0  0  0  0  0  0  0  0  0  0  0  0
    1.4635    0.1026    0.0000 C   0  0  0  0  0  0  0  0  0  0  0  0
    2.3335    0.6026    0.0000 N   0  0  0  0  0  0  0  0  0  0  0  0
    1.4610   -0.8974    0.0000 N   0  0  0  0  0  0  0  0  0  0  0  0
    0.5912   -1.3978    0.0000 C   0  0  0  0  0  0  0  0  0  0  0  0
    0.5907   -2.3926    0.0000 C   0  0  0  0  0  0  0  0  0  0  0  0
    1.4550   -2.8956    0.0000 O   0  0  0  0  0  0  0  0  0  0  0  0
    2.3197   -2.4039    0.0000 C   0  0  0  0  0  0  0  0  0  0  0  0
    2.3252   -1.4005    0.0000 C   0  0  0  0  0  0  0  0  0  0  0  0
  1  2  1  0  0  0  0
  2  3  1  0  0  0  0
  2  4  1  0  0  0  0
  2  5  1  0  0  0  0
  5  6  2  0  0  0  0
  6  7  1  0  0  0  0
  7  8  2  0  0  0  0
  8  9  1  0  0  0  0
  9 10  2  0  0  0  0
 10  5  1  0  0  0  0
  9 11  1  0  0  0  0
 11 12  1  0  0  0  0
 12 13  1  0  0  0  0
 13 14  1  0  0  0  0
 14 15  1  0  0  0  0
 15 16  1  0  0  0  0
 16 11  1  0  0  0  0
M  END
>  <EXTREG>  (ZINC00117313)
ZINC00117313

>  <LOGBIO>
2.5000

$$$$
ZINC00117365
  -MTS-   02131516502D 0   0.00000     0.00000     0

 24 26  0  0  1  0  0  0  0  0999 V2000
    2.8575   -0.8119    0.0000 C   0  0  0  0  0  0  0  0  0  0  0  0
    2.9614    0.1827    0.0000 C   0  0  2  0  0  0  0  0  0  0  0  0
    3.9398   -0.0240    0.0000 O   0  0  0  0  0  0  0  0  0  0  0  0
    3.2714    1.1427    0.0000 N   0  0  0  0  0  0  0  0  0  0  0  0
    4.2211    1.4559    0.0000 C   0  0  0  0  0  0  0  0  0  0  0  0
    4.4248    2.4349    0.0000 C   0  0  0  0  0  0  0  0  0  0  0  0
    5.3775    2.7501    0.0000 C   0  0  0  0  0  0  0  0  0  0  0  0
    5.5781    3.7244    0.0000 C   0  0  0  0  0  0  0  0  0  0  0  0
    4.8327    4.3911    0.0000 C   0  0  0  0  0  0  0  0  0  0  0  0
    3.8867    4.0833    0.0000 C   0  0  0  0  0  0  0  0  0  0  0  0
    3.6794    3.1015    0.0000 N   0  0  0  0  0  0  0  0  0  0  0  0
    2.4614    1.7227    0.0000 C   0  0  0  0  0  0  0  0  0  0  0  0
    2.4614    2.7227    0.0000 O   0  0  0  0  0  0  0  0  0  0  0  0
    1.6514    1.1427    0.0000 O   0  0  0  0  0  0  0  0  0  0  0  0
    1.9614    0.1827    0.0000 C   0  0  2  0  0  0  0  0  0  0  0  0
    0.9830   -0.0240    0.0000 C   0  0  0  0  0  0  0  0  0  0  0  0
    2.0654   -0.8119    0.0000 C   0  0  0  0  0  0  0  0  0  0  0  0
    1.2560   -1.3992    0.0000 C   0  0  0  0  0  0  0  0  0  0  0  0
    1.3599   -2.3938    0.0000 C   0  0  0  0  0  0  0  0  0  0  0  0
    0.5483   -2.9839    0.0000 C   0  0  0  0  0  0  0  0  0  0  0  0
    0.6538   -3.9731    0.0000 C   0  0  0  0  0  0  0  0  0  0  0  0
    1.5666   -4.3813    0.0000 C   0  0  0  0  0  0  0  0  0  0  0  0
    2.3741   -3.8003    0.0000 C   0  0  0  0  0  0  0  0  0  0  0  0
    2.2728   -2.8020    0.0000 C   0  0  0  0  0  0  0  0  0  0  0  0
  2  1  1  1  0  0  0
  2  3  1  6  0  0  0
  2  4  1  0  0  0  0
  4  5  1  0  0  0  0
  5  6  1  0  0  0  0
  6  7  2  0  0  0  0
  7  8  1  0  0  0  0
  8  9  2  0  0  0  0
  9 10  1  0  0  0  0
 10 11  2  0  0  0  0
 11  6  1  0  0  0  0
  4 12  1  0  0  0  0
 12 13  2  0  0  0  0
 12 14  1  0  0  0  0
 14 15  1  0  0  0  0
 15  2  1  0  0  0  0
 15 16  1  1  0  0  0
 15 17  1  0  0  0  0
 17 18  1  0  0  0  0
 18 19  1  0  0  0  0
 19 20  2  0  0  0  0
 20 21  1  0  0  0  0
 21 22  2  0  0  0  0
 22 23  1  0  0  0  0
 23 24  2  0  0  0  0
 24 19  1  0  0  0  0
M  END
>  <EXTREG>  (ZINC00117365)
ZINC00117365

>  <LOGBIO>
2.5000

$$$$
ZINC00118476
  -MTS-   02131516502D 0   0.00000     0.00000     0

 21 23  0  0  1  0  0  0  0  0999 V2000
    6.8760    1.5114    0.0000 C   0  0  0  0  0  0  0  0  0  0  0  0
    6.4696    0.5977    0.0000 C   0  0  2  0  0  0  0  0  0  0  0  0
    5.4718    0.4914    0.0000 C   0  0  0  0  0  0  0  0  0  0  0  0
    5.0694   -0.4184    0.0000 N   0  0  0  0  0  0  0  0  0  0  0  0
    5.6567   -1.2277    0.0000 C   0  0  0  0  0  0  0  0  0  0  0  0
    6.6464   -1.1273    0.0000 C   0  0  1  0  0  0  0  0  0  0  0  0
    7.2317   -1.9382    0.0000 C   0  0  0  0  0  0  0  0  0  0  0  0
    7.0569   -0.2117    0.0000 O   0  0  0  0  0  0  0  0  0  0  0  0
    4.0750   -0.5238    0.0000 C   0  0  0  0  0  0  0  0  0  0  0  0
    3.6691   -1.4377    0.0000 O   0  0  0  0  0  0  0  0  0  0  0  0
    3.4865    0.2847    0.0000 C   0  0  0  0  0  0  0  0  0  0  0  0
    3.7965    1.2447    0.0000 S   0  0  0  0  0  0  0  0  0  0  0  0
    2.9865    1.8247    0.0000 C   0  0  0  0  0  0  0  0  0  0  0  0
    2.1765    1.2447    0.0000 C   0  0  0  0  0  0  0  0  0  0  0  0
    1.1973    1.4474    0.0000 O   0  0  0  0  0  0  0  0  0  0  0  0
    0.5291    0.7034    0.0000 C   0  0  0  0  0  0  0  0  0  0  0  0
    0.8422   -0.2499    0.0000 C   0  0  0  0  0  0  0  0  0  0  0  0
    1.8161   -0.4526    0.0000 O   0  0  0  0  0  0  0  0  0  0  0  0
    2.4865    0.2847    0.0000 C   0  0  0  0  0  0  0  0  0  0  0  0
    6.4005   -1.6746    0.0000 H   0  0  0  0  0  0  0  0  0  0  0  0
    6.1165    1.0828    0.0000 H   0  0  0  0  0  0  0  0  0  0  0  0
  2  1  1  1  0  0  0
  2 21  1  6  0  0  0
  2  3  1  0  0  0  0
  3  4  1  0  0  0  0
  4  5  1  0  0  0  0
  5  6  1  0  0  0  0
  6 20  1  1  0  0  0
  6  7  1  6  0  0  0
  6  8  1  0  0  0  0
  8  2  1  0  0  0  0
  4  9  1  0  0  0  0
  9 10  2  0  0  0  0
  9 11  1  0  0  0  0
 11 12  1  0  0  0  0
 12 13  1  0  0  0  0
 13 14  2  0  0  0  0
 14 15  1  0  0  0  0
 15 16  1  0  0  0  0
 16 17  1  0  0  0  0
 17 18  1  0  0  0  0
 18 19  1  0  0  0  0
 19 11  2  0  0  0  0
 19 14  1  0  0  0  0
M  END
>  <EXTREG>  (ZINC00118476)
ZINC00118476

>  <LOGBIO>
2.5000

$$$$
ZINC00119009
  -MTS-   02131516502D 0   0.00000     0.00000     0

 13 13  0  0  1  0  0  0  0  0999 V2000
    4.5052    0.5548    0.0000 C   0  0  0  0  0  0  0  0  0  0  0  0
    3.6354    1.0552    0.0000 C   0  0  0  0  0  0  0  0  0  0  0  0
    3.6350    2.0500    0.0000 O   0  0  0  0  0  0  0  0  0  0  0  0
    2.5968    0.4542    0.0000 C   0  0  1  0  0  0  0  0  0  0  0  0
    1.7268    0.9542    0.0000 C   0  0  0  0  0  0  0  0  0  0  0  0
    0.8668    0.4542    0.0000 N   0  0  0  0  0  0  0  0  0  0  0  0
    0.8668   -0.5458    0.0000 C   0  0  0  0  0  0  0  0  0  0  0  0
    0.0000   -1.0445    0.0000 S   0  0  0  0  0  0  0  0  0  0  0  0
    1.7268   -1.0458    0.0000 N   0  0  0  0  0  0  0  0  0  0  0  0
    2.5968   -0.5458    0.0000 C   0  0  1  0  0  0  0  0  0  0  0  0
    2.9376   -1.4859    0.0000 C   0  0  0  0  0  0  0  0  0  0  0  0
    3.5817   -0.3728    0.0000 O   0  0  0  0  0  0  0  0  0  0  0  0
    2.5959    1.0542    0.0000 H   0  0  0  0  0  0  0  0  0  0  0  0
  1  2  1  0  0  0  0
  2  3  2  0  0  0  0
  4  2  1  6  0  0  0
  4 13  1  1  0  0  0
  4  5  1  0  0  0  0
  5  6  1  0  0  0  0
  6  7  1  0  0  0  0
  7  8  2  0  0  0  0
  7  9  1  0  0  0  0
  9 10  1  0  0  0  0
 10  4  1  0  0  0  0
 10 11  1  6  0  0  0
 10 12  1  1  0  0  0
M  END
>  <EXTREG>  (ZINC00119009)
ZINC00119009

>  <LOGBIO>
2.5000

$$$$
ZINC00119314
  -MTS-   02131516502D 0   0.00000     0.00000     0

 22 23  0  0  0  0  0  0  0  0999 V2000
    7.9795   -0.5138    0.0000 C   0  0  0  0  0  0  0  0  0  0  0  0
    7.5726   -1.4311    0.0000 O   0  0  0  0  0  0  0  0  0  0  0  0
    6.5834   -1.5355    0.0000 C   0  0  0  0  0  0  0  0  0  0  0  0
    6.1765   -2.4528    0.0000 O   0  0  0  0  0  0  0  0  0  0  0  0
    5.9948   -0.7270    0.0000 C   0  0  0  0  0  0  0  0  0  0  0  0
    6.3048    0.2330    0.0000 S   0  0  0  0  0  0  0  0  0  0  0  0
    5.4948    0.8130    0.0000 C   0  0  0  0  0  0  0  0  0  0  0  0
    4.6848    0.2330    0.0000 C   0  0  0  0  0  0  0  0  0  0  0  0
    4.9948   -0.7270    0.0000 C   0  0  0  0  0  0  0  0  0  0  0  0
    4.4063   -1.5355    0.0000 N   0  0  0  0  0  0  0  0  0  0  0  0
    3.4085   -1.4297    0.0000 C   0  0  0  0  0  0  0  0  0  0  0  0
    3.0021   -0.5160    0.0000 O   0  0  0  0  0  0  0  0  0  0  0  0
    2.8239   -2.2346    0.0000 C   0  0  0  0  0  0  0  0  0  0  0  0
    1.8260   -2.1288    0.0000 C   0  0  0  0  0  0  0  0  0  0  0  0
    1.2414   -2.9337    0.0000 C   0  0  0  0  0  0  0  0  0  0  0  0
    0.2435   -2.8279    0.0000 O   0  0  0  0  0  0  0  0  0  0  0  0
    1.6478   -3.8474    0.0000 O   0  0  0  0  0  0  0  0  0  0  0  0
    5.4948    1.8130    0.0000 C   0  0  0  0  0  0  0  0  0  0  0  0
    6.3104    2.4067    0.0000 S   0  0  0  0  0  0  0  0  0  0  0  0
    5.9969    3.3523    0.0000 C   0  0  0  0  0  0  0  0  0  0  0  0
    5.0007    3.3601    0.0000 C   0  0  0  0  0  0  0  0  0  0  0  0
    4.6863    2.4015    0.0000 C   0  0  0  0  0  0  0  0  0  0  0  0
  1  2  1  0  0  0  0
  2  3  1  0  0  0  0
  3  4  2  0  0  0  0
  3  5  1  0  0  0  0
  5  6  1  0  0  0  0
  6  7  1  0  0  0  0
  7  8  2  0  0  0  0
  8  9  1  0  0  0  0
  9  5  2  0  0  0  0
  9 10  1  0  0  0  0
 10 11  1  0  0  0  0
 11 12  2  0  0  0  0
 11 13  1  0  0  0  0
 13 14  1  0  0  0  0
 14 15  1  0  0  0  0
 15 16  1  0  0  0  0
 15 17  2  0  0  0  0
  7 18  1  0  0  0  0
 18 19  1  0  0  0  0
 19 20  1  0  0  0  0
 20 21  2  0  0  0  0
 21 22  1  0  0  0  0
 22 18  2  0  0  0  0
M  END
>  <EXTREG>  (ZINC00119314)
ZINC00119314

>  <LOGBIO>
2.5000

$$$$
ZINC00120062
  -MTS-   02131516502D 0   0.00000     0.00000     0

 21 22  0  0  0  0  0  0  0  0999 V2000
    9.1830    2.2905    0.0000 C   0  0  0  0  0  0  0  0  0  0  0  0
    8.3145    1.7879    0.0000 C   0  0  0  0  0  0  0  0  0  0  0  0
    7.4479    2.2871    0.0000 C   0  0  0  0  0  0  0  0  0  0  0  0
    6.5824    1.7862    0.0000 S   0  0  0  0  0  0  0  0  0  0  0  0
    7.0833    0.9207    0.0000 O   0  0  0  0  0  0  0  0  0  0  0  0
    6.0816    2.6517    0.0000 O   0  0  0  0  0  0  0  0  0  0  0  0
    5.7169    1.2854    0.0000 N   0  0  0  0  0  0  0  0  0  0  0  0
    4.8469    1.7854    0.0000 C   0  0  0  0  0  0  0  0  0  0  0  0
    3.9869    1.2854    0.0000 C   0  0  0  0  0  0  0  0  0  0  0  0
    3.9869    0.2854    0.0000 N   0  0  0  0  0  0  0  0  0  0  0  0
    4.8469   -0.2146    0.0000 C   0  0  0  0  0  0  0  0  0  0  0  0
    5.7169    0.2854    0.0000 C   0  0  0  0  0  0  0  0  0  0  0  0
    3.1201   -0.2133    0.0000 S   0  0  0  0  0  0  0  0  0  0  0  0
    3.6188   -1.0801    0.0000 O   0  0  0  0  0  0  0  0  0  0  0  0
    2.6214    0.6534    0.0000 O   0  0  0  0  0  0  0  0  0  0  0  0
    2.2533   -0.7120    0.0000 C   0  0  0  0  0  0  0  0  0  0  0  0
    1.3846   -0.2098    0.0000 C   0  0  0  0  0  0  0  0  0  0  0  0
    0.5233   -0.7077    0.0000 C   0  0  0  0  0  0  0  0  0  0  0  0
    0.5208   -1.7077    0.0000 C   0  0  0  0  0  0  0  0  0  0  0  0
    1.3796   -2.2098    0.0000 C   0  0  0  0  0  0  0  0  0  0  0  0
    2.2508   -1.7120    0.0000 C   0  0  0  0  0  0  0  0  0  0  0  0
  1  2  1  0  0  0  0
  2  3  1  0  0  0  0
  3  4  1  0  0  0  0
  4  5  2  0  0  0  0
  4  6  2  0  0  0  0
  4  7  1  0  0  0  0
  7  8  1  0  0  0  0
  8  9  1  0  0  0  0
  9 10  1  0  0  0  0
 10 11  1  0  0  0  0
 11 12  1  0  0  0  0
 12  7  1  0  0  0  0
 10 13  1  0  0  0  0
 13 14  2  0  0  0  0
 13 15  2  0  0  0  0
 13 16  1  0  0  0  0
 16 17  2  0  0  0  0
 17 18  1  0  0  0  0
 18 19  2  0  0  0  0
 19 20  1  0  0  0  0
 20 21  2  0  0  0  0
 21 16  1  0  0  0  0
M  END
>  <EXTREG>  (ZINC00120062)
ZINC00120062

>  <LOGBIO>
2.5000

$$$$
ZINC00120565
  -MTS-   02131516502D 0   0.00000     0.00000     0

 15 17  0  0  1  0  0  0  0  0999 V2000
    0.5886   -1.8955    0.0000 C   0  0  0  0  0  0  0  0  0  0  0  0
    1.5434   -1.5983    0.0000 C   0  0  0  0  0  0  0  0  0  0  0  0
    2.1740   -2.3745    0.0000 C   0  0  0  0  0  0  0  0  0  0  0  0
    2.0834   -0.6283    0.0000 C   0  0  2  0  0  0  0  0  0  0  0  0
    1.0734   -0.2883    0.0000 C   0  0  0  0  0  0  0  0  0  0  0  0
    0.5834    0.6217    0.0000 C   0  0  0  0  0  0  0  0  0  0  0  0
    1.6934    0.3017    0.0000 C   0  0  2  0  0  0  0  0  0  0  0  0
    0.9707    1.0344    0.0000 C   0  0  0  0  0  0  0  0  0  0  0  0
    1.4823    1.8937    0.0000 S   0  0  0  0  0  0  0  0  0  0  0  0
    0.5745    2.3132    0.0000 O   0  0  0  0  0  0  0  0  0  0  0  0
    1.8051    2.8402    0.0000 O   0  0  0  0  0  0  0  0  0  0  0  0
    2.4657    1.6690    0.0000 N   0  0  0  0  0  0  0  0  0  0  0  0
    2.4934    0.6517    0.0000 C   0  0  0  0  0  0  0  0  0  0  0  0
    3.0034   -0.0483    0.0000 C   0  0  0  0  0  0  0  0  0  0  0  0
    2.5191   -1.0409    0.0000 H   0  0  0  0  0  0  0  0  0  0  0  0
  1  2  1  0  0  0  0
  2  3  1  0  0  0  0
  4  2  1  6  0  0  0
  4 15  1  1  0  0  0
  4  5  1  0  0  0  0
  5  6  1  0  0  0  0
  6  7  1  0  0  0  0
  7  2  1  6  0  0  0
  7  8  1  0  0  0  0
  8  9  1  0  0  0  0
  9 10  2  0  0  0  0
  9 11  2  0  0  0  0
  9 12  1  0  0  0  0
 12 13  2  0  0  0  0
 13  7  1  0  0  0  0
 13 14  1  0  0  0  0
 14  4  1  0  0  0  0
M  END
>  <EXTREG>  (ZINC00120565)
ZINC00120565

>  <LOGBIO>
2.5000

$$$$
ZINC00121481
  -MTS-   02131516502D 0   0.00000     0.00000     0

 26 29  0  0  1  0  0  0  0  0999 V2000
    6.1373   -0.3506    0.0000 C   0  0  0  0  0  0  0  0  0  0  0  0
    5.5488    0.4579    0.0000 C   0  0  0  0  0  0  0  0  0  0  0  0
    5.8588    1.4179    0.0000 N   0  0  0  0  0  0  0  0  0  0  0  0
    5.0488    1.9979    0.0000 C   0  0  0  0  0  0  0  0  0  0  0  0
    4.9492    2.9960    0.0000 C   0  0  0  0  0  0  0  0  0  0  0  0
    4.0372    3.4063    0.0000 C   0  0  0  0  0  0  0  0  0  0  0  0
    3.2243    2.8180    0.0000 C   0  0  0  0  0  0  0  0  0  0  0  0
    3.3274    1.8286    0.0000 C   0  0  0  0  0  0  0  0  0  0  0  0
    4.2388    1.4179    0.0000 C   0  0  0  0  0  0  0  0  0  0  0  0
    4.5488    0.4579    0.0000 C   0  0  0  0  0  0  0  0  0  0  0  0
    3.9603   -0.3506    0.0000 C   0  0  2  0  0  0  0  0  0  0  0  0
    2.7670   -0.2241    0.0000 N   0  0  0  0  0  0  0  0  0  0  0  0
    2.1785   -1.0325    0.0000 C   0  0  0  0  0  0  0  0  0  0  0  0
    1.1805   -0.9277    0.0000 C   0  0  0  0  0  0  0  0  0  0  0  0
    0.5967   -1.7332    0.0000 C   0  0  0  0  0  0  0  0  0  0  0  0
    1.0017   -2.6475    0.0000 C   0  0  0  0  0  0  0  0  0  0  0  0
    1.9905   -2.7564    0.0000 C   0  0  0  0  0  0  0  0  0  0  0  0
    2.5835   -1.9469    0.0000 N   0  0  0  0  0  0  0  0  0  0  0  0
    4.3662   -1.2645    0.0000 C   0  0  0  0  0  0  0  0  0  0  0  0
    5.3639   -1.3713    0.0000 C   0  0  0  0  0  0  0  0  0  0  0  0
    5.7659   -2.2812    0.0000 C   0  0  0  0  0  0  0  0  0  0  0  0
    5.1782   -3.0903    0.0000 C   0  0  0  0  0  0  0  0  0  0  0  0
    5.5864   -4.0032    0.0000 F   0  0  0  0  0  0  0  0  0  0  0  0
    4.1885   -2.9894    0.0000 C   0  0  0  0  0  0  0  0  0  0  0  0
    3.7785   -2.0736    0.0000 C   0  0  0  0  0  0  0  0  0  0  0  0
    3.7167    0.1978    0.0000 H   0  0  0  0  0  0  0  0  0  0  0  0
  1  2  1  0  0  0  0
  2  3  1  0  0  0  0
  3  4  1  0  0  0  0
  4  5  2  0  0  0  0
  5  6  1  0  0  0  0
  6  7  2  0  0  0  0
  7  8  1  0  0  0  0
  8  9  2  0  0  0  0
  9  4  1  0  0  0  0
  9 10  1  0  0  0  0
 10  2  2  0  0  0  0
 10 11  1  0  0  0  0
 11 26  1  6  0  0  0
 11 12  1  1  0  0  0
 12 13  1  0  0  0  0
 13 14  2  0  0  0  0
 14 15  1  0  0  0  0
 15 16  2  0  0  0  0
 16 17  1  0  0  0  0
 17 18  2  0  0  0  0
 18 13  1  0  0  0  0
 11 19  1  0  0  0  0
 19 20  2  0  0  0  0
 20 21  1  0  0  0  0
 21 22  2  0  0  0  0
 22 23  1  0  0  0  0
 22 24  1  0  0  0  0
 24 25  2  0  0  0  0
 25 19  1  0  0  0  0
M  END
>  <EXTREG>  (ZINC00121481)
ZINC00121481

>  <LOGBIO>
2.5000

$$$$
ZINC00121748
  -MTS-   02131516502D 0   0.00000     0.00000     0

 17 19  0  0  0  0  0  0  0  0999 V2000
    5.2587   -2.3843    0.0000 Cl  0  0  0  0  0  0  0  0  0  0  0  0
    4.6681   -1.5773    0.0000 C   0  0  0  0  0  0  0  0  0  0  0  0
    5.0722   -0.6588    0.0000 C   0  0  0  0  0  0  0  0  0  0  0  0
    4.4831    0.1428    0.0000 C   0  0  0  0  0  0  0  0  0  0  0  0
    3.4889    0.0358    0.0000 C   0  0  0  0  0  0  0  0  0  0  0  0
    3.0837   -0.8727    0.0000 C   0  0  0  0  0  0  0  0  0  0  0  0
    3.6739   -1.6842    0.0000 C   0  0  0  0  0  0  0  0  0  0  0  0
    2.9004    0.8443    0.0000 N   0  0  0  0  0  0  0  0  0  0  0  0
    3.2104    1.8043    0.0000 N   0  0  0  0  0  0  0  0  0  0  0  0
    2.4004    2.3843    0.0000 N   0  0  0  0  0  0  0  0  0  0  0  0
    1.5904    1.8043    0.0000 N   0  0  0  0  0  0  0  0  0  0  0  0
    1.9004    0.8443    0.0000 C   0  0  0  0  0  0  0  0  0  0  0  0
    1.3118    0.0358    0.0000 C   0  0  0  0  0  0  0  0  0  0  0  0
    0.3030    0.0358    0.0000 O   0  0  0  0  0  0  0  0  0  0  0  0
    0.0000   -0.9132    0.0000 N   0  0  0  0  0  0  0  0  0  0  0  0
    0.8008   -1.5058    0.0000 C   0  0  0  0  0  0  0  0  0  0  0  0
    1.6191   -0.9158    0.0000 C   0  0  0  0  0  0  0  0  0  0  0  0
  1  2  1  0  0  0  0
  2  3  2  0  0  0  0
  3  4  1  0  0  0  0
  4  5  2  0  0  0  0
  5  6  1  0  0  0  0
  6  7  2  0  0  0  0
  7  2  1  0  0  0  0
  5  8  1  0  0  0  0
  8  9  1  0  0  0  0
  9 10  2  0  0  0  0
 10 11  1  0  0  0  0
 11 12  2  0  0  0  0
 12  8  1  0  0  0  0
 12 13  1  0  0  0  0
 13 14  1  0  0  0  0
 14 15  1  0  0  0  0
 15 16  2  0  0  0  0
 16 17  1  0  0  0  0
 17 13  2  0  0  0  0
M  END
>  <EXTREG>  (ZINC00121748)
ZINC00121748

>  <LOGBIO>
2.5000

$$$$
ZINC00122716
  -MTS-   02131516502D 0   0.00000     0.00000     0

 16 16  0  0  0  0  0  0  0  0999 V2000
    4.7254   -0.1869    0.0000 C   0  0  0  0  0  0  0  0  0  0  0  0
    5.3672    0.5800    0.0000 C   0  0  0  0  0  0  0  0  0  0  0  0
    6.0079   -0.1810    0.0000 C   0  0  0  0  0  0  0  0  0  0  0  0
    5.6653   -1.1242    0.0000 O   0  0  0  0  0  0  0  0  0  0  0  0
    5.7098    1.5231    0.0000 C   0  0  0  0  0  0  0  0  0  0  0  0
    6.6895    1.6955    0.0000 O   0  0  0  0  0  0  0  0  0  0  0  0
    4.3273    1.1789    0.0000 N   0  0  0  0  0  0  0  0  0  0  0  0
    3.1156    0.4777    0.0000 S   0  0  0  0  0  0  0  0  0  0  0  0
    3.4161   -0.0416    0.0000 O   0  0  0  0  0  0  0  0  0  0  0  0
    2.6147    1.3433    0.0000 O   0  0  0  0  0  0  0  0  0  0  0  0
    2.2501   -0.0231    0.0000 C   0  0  0  0  0  0  0  0  0  0  0  0
    1.3801    0.4769    0.0000 C   0  0  0  0  0  0  0  0  0  0  0  0
    0.5201   -0.0231    0.0000 C   0  0  0  0  0  0  0  0  0  0  0  0
    0.5201   -1.0231    0.0000 C   0  0  0  0  0  0  0  0  0  0  0  0
    1.3801   -1.5231    0.0000 C   0  0  0  0  0  0  0  0  0  0  0  0
    2.2501   -1.0231    0.0000 C   0  0  0  0  0  0  0  0  0  0  0  0
  1  2  1  0  0  0  0
  2  3  1  0  0  0  0
  3  4  1  0  0  0  0
  2  5  1  0  0  0  0
  5  6  1  0  0  0  0
  2  7  1  0  0  0  0
  7  8  1  0  0  0  0
  8  9  2  0  0  0  0
  8 10  2  0  0  0  0
  8 11  1  0  0  0  0
 11 12  2  0  0  0  0
 12 13  1  0  0  0  0
 13 14  2  0  0  0  0
 14 15  1  0  0  0  0
 15 16  2  0  0  0  0
 16 11  1  0  0  0  0
M  END
>  <EXTREG>  (ZINC00122716)
ZINC00122716

>  <LOGBIO>
2.5000

$$$$
ZINC00123033
  -MTS-   02131516502D 0   0.00000     0.00000     0

 20 21  0  0  1  0  0  0  0  0999 V2000
    7.7982    2.8630    0.0000 F   0  0  0  0  0  0  0  0  0  0  0  0
    6.9327    2.3622    0.0000 C   0  0  0  0  0  0  0  0  0  0  0  0
    7.4335    1.4967    0.0000 F   0  0  0  0  0  0  0  0  0  0  0  0
    6.4318    3.2277    0.0000 F   0  0  0  0  0  0  0  0  0  0  0  0
    6.0672    1.8613    0.0000 C   0  0  0  0  0  0  0  0  0  0  0  0
    5.1972    2.3613    0.0000 C   0  0  0  0  0  0  0  0  0  0  0  0
    4.3372    1.8613    0.0000 C   0  0  0  0  0  0  0  0  0  0  0  0
    4.3372    0.8613    0.0000 C   0  0  0  0  0  0  0  0  0  0  0  0
    5.1972    0.3613    0.0000 N   0  0  0  0  0  0  0  0  0  0  0  0
    6.0672    0.8613    0.0000 C   0  0  0  0  0  0  0  0  0  0  0  0
    3.4704    0.3626    0.0000 S   0  0  2  0  0  0  0  0  0  0  0  0
    2.6019    0.8652    0.0000 O   0  0  0  0  0  0  0  0  0  0  0  0
    3.4684   -0.6321    0.0000 C   0  0  0  0  0  0  0  0  0  0  0  0
    2.6013   -1.1304    0.0000 C   0  0  0  0  0  0  0  0  0  0  0  0
    1.7328   -0.6277    0.0000 C   0  0  0  0  0  0  0  0  0  0  0  0
    0.8713   -1.1251    0.0000 C   0  0  0  0  0  0  0  0  0  0  0  0
    0.8683   -2.1251    0.0000 C   0  0  0  0  0  0  0  0  0  0  0  0
    0.0000   -2.6212    0.0000 Cl  0  0  0  0  0  0  0  0  0  0  0  0
    1.7268   -2.6277    0.0000 C   0  0  0  0  0  0  0  0  0  0  0  0
    2.5983   -2.1304    0.0000 C   0  0  0  0  0  0  0  0  0  0  0  0
  1  2  1  0  0  0  0
  2  3  1  0  0  0  0
  2  4  1  0  0  0  0
  2  5  1  0  0  0  0
  5  6  2  0  0  0  0
  6  7  1  0  0  0  0
  7  8  2  0  0  0  0
  8  9  1  0  0  0  0
  9 10  2  0  0  0  0
 10  5  1  0  0  0  0
  8 11  1  0  0  0  0
 11 12  2  0  0  0  0
 11 13  1  1  0  0  0
 13 14  1  0  0  0  0
 14 15  2  0  0  0  0
 15 16  1  0  0  0  0
 16 17  2  0  0  0  0
 17 18  1  0  0  0  0
 17 19  1  0  0  0  0
 19 20  2  0  0  0  0
 20 14  1  0  0  0  0
M  END
>  <EXTREG>  (ZINC00123033)
ZINC00123033

>  <LOGBIO>
2.5000

$$$$
ZINC00124001
  -MTS-   02131516502D 0   0.00000     0.00000     0

 17 18  0  0  0  0  0  0  0  0999 V2000
    3.9497   -1.0300    0.0000 C   0  0  0  0  0  0  0  0  0  0  0  0
    4.3566   -0.1127    0.0000 C   0  0  0  0  0  0  0  0  0  0  0  0
    5.3459   -0.0083    0.0000 O   0  0  0  0  0  0  0  0  0  0  0  0
    3.7681    0.6958    0.0000 C   0  0  0  0  0  0  0  0  0  0  0  0
    4.0781    1.6558    0.0000 C   0  0  0  0  0  0  0  0  0  0  0  0
    5.0278    1.9689    0.0000 C   0  0  0  0  0  0  0  0  0  0  0  0
    3.2681    2.2358    0.0000 O   0  0  0  0  0  0  0  0  0  0  0  0
    2.4581    1.6558    0.0000 N   0  0  0  0  0  0  0  0  0  0  0  0
    2.7681    0.6958    0.0000 C   0  0  0  0  0  0  0  0  0  0  0  0
    2.1795   -0.1127    0.0000 C   0  0  0  0  0  0  0  0  0  0  0  0
    2.5859   -1.0302    0.0000 C   0  0  0  0  0  0  0  0  0  0  0  0
    1.9988   -1.8332    0.0000 C   0  0  0  0  0  0  0  0  0  0  0  0
    1.0043   -1.7288    0.0000 C   0  0  0  0  0  0  0  0  0  0  0  0
    0.4178   -2.5388    0.0000 Cl  0  0  0  0  0  0  0  0  0  0  0  0
    0.5969   -0.8213    0.0000 C   0  0  0  0  0  0  0  0  0  0  0  0
    1.1850   -0.0083    0.0000 C   0  0  0  0  0  0  0  0  0  0  0  0
    0.7773    0.9048    0.0000 Cl  0  0  0  0  0  0  0  0  0  0  0  0
  1  2  1  0  0  0  0
  2  3  2  0  0  0  0
  2  4  1  0  0  0  0
  4  5  2  0  0  0  0
  5  6  1  0  0  0  0
  5  7  1  0  0  0  0
  7  8  1  0  0  0  0
  8  9  2  0  0  0  0
  9  4  1  0  0  0  0
  9 10  1  0  0  0  0
 10 11  2  0  0  0  0
 11 12  1  0  0  0  0
 12 13  2  0  0  0  0
 13 14  1  0  0  0  0
 13 15  1  0  0  0  0
 15 16  2  0  0  0  0
 16 10  1  0  0  0  0
 16 17  1  0  0  0  0
M  END
>  <EXTREG>  (ZINC00124001)
ZINC00124001

>  <LOGBIO>
2.5000

$$$$
ZINC00124373
  -MTS-   02131516502D 0   0.00000     0.00000     0

 23 26  0  0  0  0  0  0  0  0999 V2000
    0.6000   -1.8824    0.0000 C   0  0  0  0  0  0  0  0  0  0  0  0
    1.6000   -1.8802    0.0000 C   0  0  0  0  0  0  0  0  0  0  0  0
    2.1052   -2.7472    0.0000 C   0  0  0  0  0  0  0  0  0  0  0  0
    3.0999   -2.7422    0.0000 C   0  0  0  0  0  0  0  0  0  0  0  0
    3.6030   -3.6065    0.0000 C   0  0  0  0  0  0  0  0  0  0  0  0
    3.5982   -1.8752    0.0000 N   0  3  0  0  0  0  0  0  0  0  0  0
    4.5982   -1.8740    0.0000 C   0  0  0  0  0  0  0  0  0  0  0  0
    5.1019   -2.7419    0.0000 C   0  0  0  0  0  0  0  0  0  0  0  0
    6.0966   -2.7386    0.0000 C   0  0  0  0  0  0  0  0  0  0  0  0
    6.5964   -1.8725    0.0000 C   0  0  0  0  0  0  0  0  0  0  0  0
    6.1015   -1.0096    0.0000 C   0  0  0  0  0  0  0  0  0  0  0  0
    5.0980   -1.0078    0.0000 C   0  0  0  0  0  0  0  0  0  0  0  0
    3.1000   -1.0132    0.0000 C   0  0  0  0  0  0  0  0  0  0  0  0
    3.4100   -0.0532    0.0000 C   0  0  0  0  0  0  0  0  0  0  0  0
    2.6000    0.5268    0.0000 C   0  0  0  0  0  0  0  0  0  0  0  0
    1.7900   -0.0532    0.0000 N   0  0  0  0  0  0  0  0  0  0  0  0
    2.1000   -1.0132    0.0000 N   0  0  0  0  0  0  0  0  0  0  0  0
    2.6000    1.5268    0.0000 C   0  0  0  0  0  0  0  0  0  0  0  0
    3.4685    2.0294    0.0000 C   0  0  0  0  0  0  0  0  0  0  0  0
    3.4665    3.0242    0.0000 C   0  0  0  0  0  0  0  0  0  0  0  0
    2.6010    3.5251    0.0000 C   0  0  0  0  0  0  0  0  0  0  0  0
    1.7375    3.0311    0.0000 C   0  0  0  0  0  0  0  0  0  0  0  0
    1.7345    2.0277    0.0000 C   0  0  0  0  0  0  0  0  0  0  0  0
  1  2  1  0  0  0  0
  2  3  2  0  0  0  0
  3  4  1  0  0  0  0
  4  5  1  0  0  0  0
  4  6  2  0  0  0  0
  6  7  1  0  0  0  0
  7  8  2  0  0  0  0
  8  9  1  0  0  0  0
  9 10  2  0  0  0  0
 10 11  1  0  0  0  0
 11 12  2  0  0  0  0
 12  7  1  0  0  0  0
  6 13  1  0  0  0  0
 13 14  2  0  0  0  0
 14 15  1  0  0  0  0
 15 16  2  0  0  0  0
 16 17  1  0  0  0  0
 17  2  1  0  0  0  0
 17 13  1  0  0  0  0
 15 18  1  0  0  0  0
 18 19  2  0  0  0  0
 19 20  1  0  0  0  0
 20 21  2  0  0  0  0
 21 22  1  0  0  0  0
 22 23  2  0  0  0  0
 23 18  1  0  0  0  0
M  CHG  1   6   1
M  END
>  <EXTREG>  (ZINC00124373)
ZINC00124373

>  <LOGBIO>
2.5000

$$$$
ZINC00124639
  -MTS-   02131516502D 0   0.00000     0.00000     0

 16 18  0  0  0  0  0  0  0  0999 V2000
    3.9553    2.2870    0.0000 O   0  0  0  0  0  0  0  0  0  0  0  0
    4.4067    1.3908    0.0000 C   0  0  0  0  0  0  0  0  0  0  0  0
    5.4050    1.3333    0.0000 O   0  0  0  0  0  0  0  0  0  0  0  0
    3.8601    0.5596    0.0000 C   0  0  0  0  0  0  0  0  0  0  0  0
    4.3114   -0.3366    0.0000 C   0  0  0  0  0  0  0  0  0  0  0  0
    3.7649   -1.1677    0.0000 C   0  0  0  0  0  0  0  0  0  0  0  0
    2.7666   -1.1097    0.0000 C   0  0  0  0  0  0  0  0  0  0  0  0
    2.0966   -0.4397    0.0000 C   0  0  0  0  0  0  0  0  0  0  0  0
    1.0966   -0.4397    0.0000 C   0  0  0  0  0  0  0  0  0  0  0  0
    1.0966   -1.2597    0.0000 C   0  0  0  0  0  0  0  0  0  0  0  0
    1.6766   -1.7497    0.0000 C   0  0  0  0  0  0  0  0  0  0  0  0
    1.3466   -1.1297    0.0000 C   0  0  0  0  0  0  0  0  0  0  0  0
    1.3466   -0.2297    0.0000 C   0  0  0  0  0  0  0  0  0  0  0  0
    0.5966    0.4303    0.0000 C   0  0  0  0  0  0  0  0  0  0  0  0
    2.3466   -0.2297    0.0000 C   0  0  0  0  0  0  0  0  0  0  0  0
    2.3766   -1.7297    0.0000 C   0  0  0  0  0  0  0  0  0  0  0  0
  1  2  1  0  0  0  0
  2  3  2  0  0  0  0
  2  4  1  0  0  0  0
  4  5  1  0  0  0  0
  5  6  1  0  0  0  0
  6  7  1  0  0  0  0
  7  8  1  0  0  0  0
  8  9  1  0  0  0  0
  9 10  1  0  0  0  0
 10 11  1  0  0  0  0
 11 12  1  0  0  0  0
 12 13  1  0  0  0  0
 13 14  1  0  0  0  0
 14  9  1  0  0  0  0
 13 15  1  0  0  0  0
 15  7  1  0  0  0  0
 11 16  1  0  0  0  0
 16  7  1  0  0  0  0
M  END
>  <EXTREG>  (ZINC00124639)
ZINC00124639

>  <LOGBIO>
2.5000

$$$$
ZINC00125349
  -MTS-   02131516502D 0   0.00000     0.00000     0

 23 24  0  0  0  0  0  0  0  0999 V2000
    7.7976    2.2991    0.0000 C   0  0  0  0  0  0  0  0  0  0  0  0
    6.9321    1.7982    0.0000 C   0  0  0  0  0  0  0  0  0  0  0  0
    6.0621    2.2982    0.0000 C   0  0  0  0  0  0  0  0  0  0  0  0
    5.2021    1.7982    0.0000 C   0  0  0  0  0  0  0  0  0  0  0  0
    5.2021    0.7982    0.0000 C   0  0  0  0  0  0  0  0  0  0  0  0
    6.0621    0.2982    0.0000 C   0  0  0  0  0  0  0  0  0  0  0  0
    6.9321    0.7982    0.0000 C   0  0  0  0  0  0  0  0  0  0  0  0
    4.3353    0.2995    0.0000 S   0  0  0  0  0  0  0  0  0  0  0  0
    4.8340   -0.5673    0.0000 O   0  0  0  0  0  0  0  0  0  0  0  0
    3.8366    1.1663    0.0000 O   0  0  0  0  0  0  0  0  0  0  0  0
    3.4686   -0.1992    0.0000 C   0  0  0  0  0  0  0  0  0  0  0  0
    2.5998    0.3030    0.0000 C   0  0  0  0  0  0  0  0  0  0  0  0
    1.7386   -0.1948    0.0000 C   0  0  0  0  0  0  0  0  0  0  0  0
    1.7361   -1.1948    0.0000 C   0  0  0  0  0  0  0  0  0  0  0  0
    2.5948   -1.6970    0.0000 C   0  0  0  0  0  0  0  0  0  0  0  0
    3.4661   -1.1992    0.0000 C   0  0  0  0  0  0  0  0  0  0  0  0
    4.6760   -1.9034    0.0000 N   0  3  0  0  0  0  0  0  0  0  0  0
    5.5470   -1.4052    0.0000 O   0  5  0  0  0  0  0  0  0  0  0  0
    4.6731   -2.8982    0.0000 O   0  0  0  0  0  0  0  0  0  0  0  0
    0.8680   -1.6914    0.0000 C   0  0  0  0  0  0  0  0  0  0  0  0
    1.3645   -2.5594    0.0000 F   0  0  0  0  0  0  0  0  0  0  0  0
    0.3715   -0.8233    0.0000 F   0  0  0  0  0  0  0  0  0  0  0  0
    0.0000   -2.1879    0.0000 F   0  0  0  0  0  0  0  0  0  0  0  0
  1  2  1  0  0  0  0
  2  3  2  0  0  0  0
  3  4  1  0  0  0  0
  4  5  2  0  0  0  0
  5  6  1  0  0  0  0
  6  7  2  0  0  0  0
  7  2  1  0  0  0  0
  5  8  1  0  0  0  0
  8  9  2  0  0  0  0
  8 10  2  0  0  0  0
  8 11  1  0  0  0  0
 11 12  2  0  0  0  0
 12 13  1  0  0  0  0
 13 14  2  0  0  0  0
 14 15  1  0  0  0  0
 15 16  2  0  0  0  0
 16 11  1  0  0  0  0
 16 17  1  0  0  0  0
 17 18  1  0  0  0  0
 17 19  2  0  0  0  0
 14 20  1  0  0  0  0
 20 21  1  0  0  0  0
 20 22  1  0  0  0  0
 20 23  1  0  0  0  0
M  CHG  2  17   1  18  -1
M  END
>  <EXTREG>  (ZINC00125349)
ZINC00125349

>  <LOGBIO>
2.5000

$$$$
ZINC00126013
  -MTS-   02131516502D 0   0.00000     0.00000     0

 19 19  0  0  0  0  0  0  0  0999 V2000
    3.1853   -2.8793    0.0000 C   0  0  0  0  0  0  0  0  0  0  0  0
    3.5921   -1.9620    0.0000 C   0  0  0  0  0  0  0  0  0  0  0  0
    4.5814   -1.8576    0.0000 O   0  0  0  0  0  0  0  0  0  0  0  0
    4.9883   -0.9404    0.0000 C   0  0  0  0  0  0  0  0  0  0  0  0
    5.9776   -0.8360    0.0000 O   0  0  0  0  0  0  0  0  0  0  0  0
    4.3998   -0.1319    0.0000 C   0  0  0  0  0  0  0  0  0  0  0  0
    4.7098    0.8281    0.0000 S   0  0  0  0  0  0  0  0  0  0  0  0
    3.8998    1.4081    0.0000 C   0  0  0  0  0  0  0  0  0  0  0  0
    3.8998    2.4081    0.0000 S   0  0  0  0  0  0  0  0  0  0  0  0
    4.7658    2.9081    0.0000 C   0  0  0  0  0  0  0  0  0  0  0  0
    3.0898    0.8281    0.0000 C   0  0  0  0  0  0  0  0  0  0  0  0
    3.3998   -0.1319    0.0000 C   0  0  0  0  0  0  0  0  0  0  0  0
    2.8112   -0.9404    0.0000 N   0  0  0  0  0  0  0  0  0  0  0  0
    2.1401    1.1413    0.0000 S   0  0  0  0  0  0  0  0  0  0  0  0
    1.8269    0.1916    0.0000 O   0  0  0  0  0  0  0  0  0  0  0  0
    2.4532    2.0910    0.0000 O   0  0  0  0  0  0  0  0  0  0  0  0
    1.1904    1.4544    0.0000 C   0  0  0  0  0  0  0  0  0  0  0  0
    0.9855    2.4368    0.0000 C   0  0  0  0  0  0  0  0  0  0  0  0
    0.4478    0.7924    0.0000 C   0  0  0  0  0  0  0  0  0  0  0  0
  1  2  1  0  0  0  0
  2  3  1  0  0  0  0
  3  4  1  0  0  0  0
  4  5  2  0  0  0  0
  4  6  1  0  0  0  0
  6  7  1  0  0  0  0
  7  8  1  0  0  0  0
  8  9  1  0  0  0  0
  9 10  1  0  0  0  0
  8 11  2  0  0  0  0
 11 12  1  0  0  0  0
 12  6  2  0  0  0  0
 12 13  1  0  0  0  0
 11 14  1  0  0  0  0
 14 15  2  0  0  0  0
 14 16  2  0  0  0  0
 14 17  1  0  0  0  0
 17 18  1  0  0  0  0
 17 19  1  0  0  0  0
M  END
>  <EXTREG>  (ZINC00126013)
ZINC00126013

>  <LOGBIO>
2.5000

$$$$
ZINC00126623
  -MTS-   02131516502D 0   0.00000     0.00000     0

 25 28  0  0  0  0  0  0  0  0999 V2000
    7.8860    2.3380    0.0000 C   0  0  0  0  0  0  0  0  0  0  0  0
    7.0195    2.8372    0.0000 O   0  0  0  0  0  0  0  0  0  0  0  0
    6.1540    2.3363    0.0000 C   0  0  0  0  0  0  0  0  0  0  0  0
    5.2840    2.8363    0.0000 C   0  0  0  0  0  0  0  0  0  0  0  0
    4.4240    2.3363    0.0000 C   0  0  0  0  0  0  0  0  0  0  0  0
    4.4240    1.3363    0.0000 C   0  0  0  0  0  0  0  0  0  0  0  0
    5.2840    0.8363    0.0000 C   0  0  0  0  0  0  0  0  0  0  0  0
    6.1540    1.3363    0.0000 C   0  0  0  0  0  0  0  0  0  0  0  0
    3.3839    0.7379    0.0000 C   0  0  0  0  0  0  0  0  0  0  0  0
    2.5186    1.2392    0.0000 O   0  0  0  0  0  0  0  0  0  0  0  0
    3.3817   -0.6621    0.0000 N   0  0  0  0  0  0  0  0  0  0  0  0
    2.4848   -1.0921    0.0000 C   0  0  0  0  0  0  0  0  0  0  0  0
    1.7496   -0.4091    0.0000 C   0  0  0  0  0  0  0  0  0  0  0  0
    0.7992   -0.7027    0.0000 C   0  0  0  0  0  0  0  0  0  0  0  0
    0.5741   -1.6771    0.0000 C   0  0  0  0  0  0  0  0  0  0  0  0
    1.2995   -2.3578    0.0000 C   0  0  0  0  0  0  0  0  0  0  0  0
    2.2597   -2.0665    0.0000 C   0  0  0  0  0  0  0  0  0  0  0  0
    2.8793   -2.8515    0.0000 C   0  0  0  0  0  0  0  0  0  0  0  0
    3.8810   -2.8469    0.0000 C   0  0  0  0  0  0  0  0  0  0  0  0
    4.5101   -2.0735    0.0000 C   0  0  0  0  0  0  0  0  0  0  0  0
    5.4707   -2.3613    0.0000 C   0  0  0  0  0  0  0  0  0  0  0  0
    6.1945   -1.6789    0.0000 C   0  0  0  0  0  0  0  0  0  0  0  0
    5.9672   -0.7051    0.0000 C   0  0  0  0  0  0  0  0  0  0  0  0
    5.0160   -0.4137    0.0000 C   0  0  0  0  0  0  0  0  0  0  0  0
    4.2822   -1.0971    0.0000 C   0  0  0  0  0  0  0  0  0  0  0  0
  1  2  1  0  0  0  0
  2  3  1  0  0  0  0
  3  4  2  0  0  0  0
  4  5  1  0  0  0  0
  5  6  2  0  0  0  0
  6  7  1  0  0  0  0
  7  8  2  0  0  0  0
  8  3  1  0  0  0  0
  6  9  1  0  0  0  0
  9 10  2  0  0  0  0
  9 11  1  0  0  0  0
 11 12  1  0  0  0  0
 12 13  2  0  0  0  0
 13 14  1  0  0  0  0
 14 15  2  0  0  0  0
 15 16  1  0  0  0  0
 16 17  2  0  0  0  0
 17 12  1  0  0  0  0
 17 18  1  0  0  0  0
 18 19  1  0  0  0  0
 19 20  1  0  0  0  0
 20 21  2  0  0  0  0
 21 22  1  0  0  0  0
 22 23  2  0  0  0  0
 23 24  1  0  0  0  0
 24 25  2  0  0  0  0
 25 11  1  0  0  0  0
 25 20  1  0  0  0  0
M  END
>  <EXTREG>  (ZINC00126623)
ZINC00126623

>  <LOGBIO>
2.5000

$$$$
ZINC00126978
  -MTS-   02131516502D 0   0.00000     0.00000     0

 24 25  0  0  0  0  0  0  0  0999 V2000
    3.7945   -4.0740    0.0000 C   0  0  0  0  0  0  0  0  0  0  0  0
    3.2936   -3.2045    0.0000 C   0  0  0  0  0  0  0  0  0  0  0  0
    2.2989   -3.2045    0.0000 O   0  0  0  0  0  0  0  0  0  0  0  0
    1.7980   -2.3349    0.0000 C   0  0  0  0  0  0  0  0  0  0  0  0
    0.8033   -2.3349    0.0000 O   0  0  0  0  0  0  0  0  0  0  0  0
    2.4987   -1.1229    0.0000 C   0  0  0  0  0  0  0  0  0  0  0  0
    3.5021   -1.1224    0.0000 C   0  0  0  0  0  0  0  0  0  0  0  0
    3.9982   -0.2602    0.0000 C   0  0  0  0  0  0  0  0  0  0  0  0
    4.9982   -0.2602    0.0000 C   0  0  0  0  0  0  0  0  0  0  0  0
    5.9982   -0.2602    0.0000 N   0  0  0  0  0  0  0  0  0  0  0  0
    3.4995    0.6066    0.0000 C   0  0  0  0  0  0  0  0  0  0  0  0
    4.0021    1.4711    0.0000 O   0  0  0  0  0  0  0  0  0  0  0  0
    3.5048    2.3387    0.0000 C   0  0  0  0  0  0  0  0  0  0  0  0
    4.0083    3.2067    0.0000 C   0  0  0  0  0  0  0  0  0  0  0  0
    3.5117    4.0687    0.0000 C   0  0  0  0  0  0  0  0  0  0  0  0
    2.5117    4.0727    0.0000 C   0  0  0  0  0  0  0  0  0  0  0  0
    2.0083    3.2147    0.0000 C   0  0  0  0  0  0  0  0  0  0  0  0
    2.5048    2.3427    0.0000 C   0  0  0  0  0  0  0  0  0  0  0  0
    2.5047    0.6111    0.0000 N   0  0  0  0  0  0  0  0  0  0  0  0
    2.0000   -0.2561    0.0000 C   0  0  0  0  0  0  0  0  0  0  0  0
    1.0000   -0.2536    0.0000 C   0  0  0  0  0  0  0  0  0  0  0  0
    0.9975   -1.2536    0.0000 F   0  0  0  0  0  0  0  0  0  0  0  0
    1.0025    0.7464    0.0000 F   0  0  0  0  0  0  0  0  0  0  0  0
    0.0000   -0.2511    0.0000 F   0  0  0  0  0  0  0  0  0  0  0  0
  1  2  1  0  0  0  0
  2  3  1  0  0  0  0
  3  4  1  0  0  0  0
  4  5  2  0  0  0  0
  4  6  1  0  0  0  0
  6  7  2  0  0  0  0
  7  8  1  0  0  0  0
  8  9  1  0  0  0  0
  9 10  3  0  0  0  0
  8 11  2  0  0  0  0
 11 12  1  0  0  0  0
 12 13  1  0  0  0  0
 13 14  2  0  0  0  0
 14 15  1  0  0  0  0
 15 16  2  0  0  0  0
 16 17  1  0  0  0  0
 17 18  2  0  0  0  0
 18 13  1  0  0  0  0
 11 19  1  0  0  0  0
 19 20  2  0  0  0  0
 20  6  1  0  0  0  0
 20 21  1  0  0  0  0
 21 22  1  0  0  0  0
 21 23  1  0  0  0  0
 21 24  1  0  0  0  0
M  END
>  <EXTREG>  (ZINC00126978)
ZINC00126978

>  <LOGBIO>
2.5000

$$$$
ZINC00127075
  -MTS-   02131516502D 0   0.00000     0.00000     0

 23 25  0  0  0  0  0  0  0  0999 V2000
    0.5967   -3.0653    0.0000 C   0  0  0  0  0  0  0  0  0  0  0  0
    1.5948   -2.9610    0.0000 C   0  0  0  0  0  0  0  0  0  0  0  0
    2.1782   -3.7667    0.0000 C   0  0  0  0  0  0  0  0  0  0  0  0
    2.0025   -2.0479    0.0000 C   0  0  0  0  0  0  0  0  0  0  0  0
    1.4143   -1.2349    0.0000 C   0  0  0  0  0  0  0  0  0  0  0  0
    1.8218   -0.3273    0.0000 C   0  0  0  0  0  0  0  0  0  0  0  0
    2.8163   -0.2229    0.0000 C   0  0  0  0  0  0  0  0  0  0  0  0
    3.2217    0.6912    0.0000 N   0  0  0  0  0  0  0  0  0  0  0  0
    4.2195    0.7976    0.0000 C   0  0  0  0  0  0  0  0  0  0  0  0
    4.8046   -0.0070    0.0000 O   0  0  0  0  0  0  0  0  0  0  0  0
    4.6254    1.7115    0.0000 C   0  0  0  0  0  0  0  0  0  0  0  0
    4.0369    2.5200    0.0000 N   0  0  0  0  0  0  0  0  0  0  0  0
    4.3469    3.4800    0.0000 C   0  0  0  0  0  0  0  0  0  0  0  0
    5.2966    3.7931    0.0000 O   0  0  0  0  0  0  0  0  0  0  0  0
    3.5369    4.0600    0.0000 O   0  0  0  0  0  0  0  0  0  0  0  0
    2.7269    3.4800    0.0000 C   0  0  0  0  0  0  0  0  0  0  0  0
    1.7477    3.6827    0.0000 C   0  0  0  0  0  0  0  0  0  0  0  0
    1.0795    2.9387    0.0000 C   0  0  0  0  0  0  0  0  0  0  0  0
    1.3926    1.9854    0.0000 C   0  0  0  0  0  0  0  0  0  0  0  0
    2.3665    1.7827    0.0000 N   0  0  0  0  0  0  0  0  0  0  0  0
    3.0369    2.5200    0.0000 C   0  0  0  0  0  0  0  0  0  0  0  0
    3.4034   -1.0260    0.0000 C   0  0  0  0  0  0  0  0  0  0  0  0
    2.9970   -1.9434    0.0000 C   0  0  0  0  0  0  0  0  0  0  0  0
  1  2  1  0  0  0  0
  2  3  1  0  0  0  0
  2  4  1  0  0  0  0
  4  5  2  0  0  0  0
  5  6  1  0  0  0  0
  6  7  2  0  0  0  0
  7  8  1  0  0  0  0
  8  9  1  0  0  0  0
  9 10  2  0  0  0  0
  9 11  1  0  0  0  0
 11 12  1  0  0  0  0
 12 13  1  0  0  0  0
 13 14  2  0  0  0  0
 13 15  1  0  0  0  0
 15 16  1  0  0  0  0
 16 17  2  0  0  0  0
 17 18  1  0  0  0  0
 18 19  2  0  0  0  0
 19 20  1  0  0  0  0
 20 21  2  0  0  0  0
 21 12  1  0  0  0  0
 21 16  1  0  0  0  0
  7 22  1  0  0  0  0
 22 23  2  0  0  0  0
 23  4  1  0  0  0  0
M  END
>  <EXTREG>  (ZINC00127075)
ZINC00127075

>  <LOGBIO>
2.5000

$$$$
ZINC00127561
  -MTS-   02131516502D 0   0.00000     0.00000     0

 21 22  0  0  0  0  0  0  0  0999 V2000
    8.6471    1.9512    0.0000 C   0  0  0  0  0  0  0  0  0  0  0  0
    7.7816    1.4504    0.0000 C   0  0  0  0  0  0  0  0  0  0  0  0
    6.9116    1.9504    0.0000 C   0  0  0  0  0  0  0  0  0  0  0  0
    6.0516    1.4504    0.0000 C   0  0  0  0  0  0  0  0  0  0  0  0
    6.0516    0.4504    0.0000 C   0  0  0  0  0  0  0  0  0  0  0  0
    5.1848   -0.0483    0.0000 S   0  0  0  0  0  0  0  0  0  0  0  0
    5.1833   -1.0518    0.0000 C   0  0  0  0  0  0  0  0  0  0  0  0
    4.3205   -1.5469    0.0000 C   0  0  0  0  0  0  0  0  0  0  0  0
    4.3190   -2.5504    0.0000 O   0  0  0  0  0  0  0  0  0  0  0  0
    3.4555   -1.0452    0.0000 N   0  0  0  0  0  0  0  0  0  0  0  0
    3.4565   -0.0417    0.0000 C   0  0  0  0  0  0  0  0  0  0  0  0
    2.5950    0.4557    0.0000 C   0  0  0  0  0  0  0  0  0  0  0  0
    1.7275   -0.0417    0.0000 C   0  0  0  0  0  0  0  0  0  0  0  0
    1.7215   -1.0365    0.0000 C   0  0  0  0  0  0  0  0  0  0  0  0
    2.5879   -1.5425    0.0000 C   0  0  0  0  0  0  0  0  0  0  0  0
    0.8637    0.4622    0.0000 C   0  0  0  0  0  0  0  0  0  0  0  0
    0.3598   -0.4015    0.0000 F   0  0  0  0  0  0  0  0  0  0  0  0
    1.3677    1.3260    0.0000 F   0  0  0  0  0  0  0  0  0  0  0  0
    0.0000    0.9661    0.0000 F   0  0  0  0  0  0  0  0  0  0  0  0
    6.9116   -0.0496    0.0000 C   0  0  0  0  0  0  0  0  0  0  0  0
    7.7816    0.4504    0.0000 C   0  0  0  0  0  0  0  0  0  0  0  0
  1  2  1  0  0  0  0
  2  3  2  0  0  0  0
  3  4  1  0  0  0  0
  4  5  2  0  0  0  0
  5  6  1  0  0  0  0
  6  7  1  0  0  0  0
  7  8  1  0  0  0  0
  8  9  2  0  0  0  0
  8 10  1  0  0  0  0
 10 11  1  0  0  0  0
 11 12  1  0  0  0  0
 12 13  1  0  0  0  0
 13 14  1  0  0  0  0
 14 15  1  0  0  0  0
 15 10  1  0  0  0  0
 13 16  1  0  0  0  0
 16 17  1  0  0  0  0
 16 18  1  0  0  0  0
 16 19  1  0  0  0  0
  5 20  1  0  0  0  0
 20 21  2  0  0  0  0
 21  2  1  0  0  0  0
M  END
>  <EXTREG>  (ZINC00127561)
ZINC00127561

>  <LOGBIO>
2.5000

$$$$
ZINC00127626
  -MTS-   02131516502D 0   0.00000     0.00000     0

 27 29  0  0  1  0  0  0  0  0999 V2000
    4.1586   -3.6941    0.0000 C   0  0  0  0  0  0  0  0  0  0  0  0
    4.8023   -2.9288    0.0000 O   0  0  0  0  0  0  0  0  0  0  0  0
    4.4614   -1.9887    0.0000 C   0  0  0  0  0  0  0  0  0  0  0  0
    5.1065   -1.2201    0.0000 C   0  0  0  0  0  0  0  0  0  0  0  0
    4.7655   -0.2856    0.0000 C   0  0  0  0  0  0  0  0  0  0  0  0
    3.7810   -0.1098    0.0000 C   0  0  0  0  0  0  0  0  0  0  0  0
    3.1377   -0.8686    0.0000 C   0  0  0  0  0  0  0  0  0  0  0  0
    3.4769   -1.8129    0.0000 C   0  0  0  0  0  0  0  0  0  0  0  0
    3.3748    1.0193    0.0000 C   0  0  2  0  0  0  0  0  0  0  0  0
    3.4972    1.8604    0.0000 C   0  0  0  0  0  0  0  0  0  0  0  0
    2.9704    2.7337    0.0000 C   0  0  1  0  0  0  0  0  0  0  0  0
    3.9507    2.9315    0.0000 O   0  0  0  0  0  0  0  0  0  0  0  0
    3.0929    3.5748    0.0000 N   0  0  0  0  0  0  0  0  0  0  0  0
    2.7353    3.4461    0.0000 C   0  0  0  0  0  0  0  0  0  0  0  0
    2.0282    4.1532    0.0000 O   0  0  0  0  0  0  0  0  0  0  0  0
    2.4059    2.5305    0.0000 C   0  0  2  0  0  0  0  0  0  0  0  0
    4.2059    2.5305    0.0000 C   0  0  0  0  0  0  0  0  0  0  0  0
    5.2059    2.5305    0.0000 N   0  0  0  0  0  0  0  0  0  0  0  0
    1.5704    2.8144    0.0000 C   0  0  2  0  0  0  0  0  0  0  0  0
    0.5889    3.0058    0.0000 C   0  0  0  0  0  0  0  0  0  0  0  0
    2.7444    1.5896    0.0000 C   0  0  0  0  0  0  0  0  0  0  0  0
    1.5446    1.6074    0.0000 C   0  0  0  0  0  0  0  0  0  0  0  0
    0.5447    1.6223    0.0000 N   0  0  0  0  0  0  0  0  0  0  0  0
    2.3047    0.4730    0.0000 C   0  0  0  0  0  0  0  0  0  0  0  0
    1.9383   -0.4574    0.0000 N   0  0  0  0  0  0  0  0  0  0  0  0
    1.6453    3.4097    0.0000 H   0  0  0  0  0  0  0  0  0  0  0  0
    3.9717    1.0794    0.0000 H   0  0  0  0  0  0  0  0  0  0  0  0
  1  2  1  0  0  0  0
  2  3  1  0  0  0  0
  3  4  2  0  0  0  0
  4  5  1  0  0  0  0
  5  6  2  0  0  0  0
  6  7  1  0  0  0  0
  7  8  2  0  0  0  0
  8  3  1  0  0  0  0
  9  6  1  1  0  0  0
  9 27  1  6  0  0  0
  9 10  1  0  0  0  0
 10 11  1  0  0  0  0
 11 12  1  1  0  0  0
 11 13  1  0  0  0  0
 13 14  1  0  0  0  0
 14 15  2  0  0  0  0
 14 16  1  0  0  0  0
 16 17  1  6  0  0  0
 17 18  3  0  0  0  0
 16 19  1  0  0  0  0
 19 26  1  1  0  0  0
 19 11  1  0  0  0  0
 19 20  1  6  0  0  0
 16 21  1  0  0  0  0
 21  9  1  0  0  0  0
 21 22  1  0  0  0  0
 22 23  3  0  0  0  0
 21 24  1  0  0  0  0
 24 25  3  0  0  0  0
M  END
>  <EXTREG>  (ZINC00127626)
ZINC00127626

>  <LOGBIO>
2.5000

$$$$
ZINC00128236
  -MTS-   02131516502D 0   0.00000     0.00000     0

 17 18  0  0  1  0  0  0  0  0999 V2000
    4.3288    2.0008    0.0000 C   0  0  0  0  0  0  0  0  0  0  0  0
    3.4623    2.5000    0.0000 C   0  0  0  0  0  0  0  0  0  0  0  0
    2.5968    1.9991    0.0000 C   0  0  0  0  0  0  0  0  0  0  0  0
    1.7268    2.4991    0.0000 N   0  0  0  0  0  0  0  0  0  0  0  0
    0.8668    1.9991    0.0000 C   0  0  0  0  0  0  0  0  0  0  0  0
    0.0000    2.4978    0.0000 S   0  0  0  0  0  0  0  0  0  0  0  0
    0.8668    0.9991    0.0000 N   0  0  0  0  0  0  0  0  0  0  0  0
    1.7268    0.4991    0.0000 C   0  0  1  0  0  0  0  0  0  0  0  0
    2.5968    0.9991    0.0000 C   0  0  0  0  0  0  0  0  0  0  0  0
    3.4623    0.4982    0.0000 C   0  0  0  0  0  0  0  0  0  0  0  0
    1.7243   -0.5009    0.0000 C   0  0  0  0  0  0  0  0  0  0  0  0
    0.8545   -1.0013    0.0000 C   0  0  0  0  0  0  0  0  0  0  0  0
    0.8540   -1.9961    0.0000 C   0  0  0  0  0  0  0  0  0  0  0  0
    1.7183   -2.4991    0.0000 C   0  0  0  0  0  0  0  0  0  0  0  0
    2.5831   -2.0073    0.0000 C   0  0  0  0  0  0  0  0  0  0  0  0
    2.5885   -1.0039    0.0000 C   0  0  0  0  0  0  0  0  0  0  0  0
    1.2063    0.2005    0.0000 H   0  0  0  0  0  0  0  0  0  0  0  0
  1  2  1  0  0  0  0
  2  3  1  0  0  0  0
  3  4  1  0  0  0  0
  4  5  1  0  0  0  0
  5  6  2  0  0  0  0
  5  7  1  0  0  0  0
  7  8  1  0  0  0  0
  8 17  1  6  0  0  0
  8  9  1  0  0  0  0
  9  3  2  0  0  0  0
  9 10  1  0  0  0  0
  8 11  1  1  0  0  0
 11 12  2  0  0  0  0
 12 13  1  0  0  0  0
 13 14  2  0  0  0  0
 14 15  1  0  0  0  0
 15 16  2  0  0  0  0
 16 11  1  0  0  0  0
M  END
>  <EXTREG>  (ZINC00128236)
ZINC00128236

>  <LOGBIO>
2.5000

$$$$
ZINC00129246
  -MTS-   02131516502D 0   0.00000     0.00000     0

 11 12  0  0  1  0  0  0  0  0999 V2000
    1.8415   -1.0518    0.0000 C   0  0  0  0  0  0  0  0  0  0  0  0
    2.4296   -0.2431    0.0000 C   0  0  2  0  0  0  0  0  0  0  0  0
    3.1795   -0.9179    0.0000 N   0  0  0  0  0  0  0  0  0  0  0  0
    4.0396   -0.4152    0.0000 C   0  0  0  0  0  0  0  0  0  0  0  0
    4.9525   -0.8234    0.0000 O   0  0  0  0  0  0  0  0  0  0  0  0
    3.8407    0.5610    0.0000 N   0  0  0  0  0  0  0  0  0  0  0  0
    2.8378    0.6698    0.0000 C   0  0  0  0  0  0  0  0  0  0  0  0
    2.3400    1.5371    0.0000 O   0  0  0  0  0  0  0  0  0  0  0  0
    1.5641    0.2578    0.0000 C   0  0  0  0  0  0  0  0  0  0  0  0
    1.0641    1.1278    0.0000 C   0  0  0  0  0  0  0  0  0  0  0  0
    0.5641    0.2578    0.0000 C   0  0  0  0  0  0  0  0  0  0  0  0
  2  1  1  1  0  0  0
  2  3  1  0  0  0  0
  3  4  1  0  0  0  0
  4  5  2  0  0  0  0
  4  6  1  0  0  0  0
  6  7  1  0  0  0  0
  7  2  1  0  0  0  0
  7  8  2  0  0  0  0
  2  9  1  0  0  0  0
  9 10  1  0  0  0  0
 10 11  1  0  0  0  0
 11  9  1  0  0  0  0
M  END
>  <EXTREG>  (ZINC00129246)
ZINC00129246

>  <LOGBIO>
2.5000

$$$$
ZINC00130236
  -MTS-   02131516502D 0   0.00000     0.00000     0

 22 24  0  0  0  0  0  0  0  0999 V2000
    7.7931    1.9836    0.0000 C   0  0  0  0  0  0  0  0  0  0  0  0
    6.9276    1.4827    0.0000 C   0  0  0  0  0  0  0  0  0  0  0  0
    6.0576    1.9827    0.0000 C   0  0  0  0  0  0  0  0  0  0  0  0
    5.1976    1.4827    0.0000 C   0  0  0  0  0  0  0  0  0  0  0  0
    5.1976    0.4827    0.0000 C   0  0  0  0  0  0  0  0  0  0  0  0
    6.0576   -0.0173    0.0000 C   0  0  0  0  0  0  0  0  0  0  0  0
    6.9276    0.4827    0.0000 C   0  0  0  0  0  0  0  0  0  0  0  0
    3.9841   -0.2154    0.0000 N   0  0  0  0  0  0  0  0  0  0  0  0
    3.1154    0.2867    0.0000 C   0  0  0  0  0  0  0  0  0  0  0  0
    3.1154    1.2867    0.0000 O   0  0  0  0  0  0  0  0  0  0  0  0
    2.2541   -0.2111    0.0000 C   0  0  0  0  0  0  0  0  0  0  0  0
    1.3858    0.2893    0.0000 C   0  0  0  0  0  0  0  0  0  0  0  0
    0.5201   -0.2112    0.0000 C   0  0  0  0  0  0  0  0  0  0  0  0
    0.5226   -1.2146    0.0000 C   0  0  0  0  0  0  0  0  0  0  0  0
    1.3859   -1.7089    0.0000 C   0  0  0  0  0  0  0  0  0  0  0  0
    2.2516   -1.2111    0.0000 C   0  0  0  0  0  0  0  0  0  0  0  0
    3.1104   -1.7133    0.0000 N   0  0  0  0  0  0  0  0  0  0  0  0
    3.9816   -1.2154    0.0000 C   0  0  0  0  0  0  0  0  0  0  0  0
    4.8459   -1.7185    0.0000 C   0  0  0  0  0  0  0  0  0  0  0  0
    5.3489   -0.8542    0.0000 F   0  0  0  0  0  0  0  0  0  0  0  0
    4.3429   -2.5827    0.0000 F   0  0  0  0  0  0  0  0  0  0  0  0
    5.7102   -2.2215    0.0000 F   0  0  0  0  0  0  0  0  0  0  0  0
  1  2  1  0  0  0  0
  2  3  2  0  0  0  0
  3  4  1  0  0  0  0
  4  5  2  0  0  0  0
  5  6  1  0  0  0  0
  6  7  2  0  0  0  0
  7  2  1  0  0  0  0
  5  8  1  0  0  0  0
  8  9  1  0  0  0  0
  9 10  2  0  0  0  0
  9 11  1  0  0  0  0
 11 12  1  0  0  0  0
 12 13  2  0  0  0  0
 13 14  1  0  0  0  0
 14 15  2  0  0  0  0
 15 16  1  0  0  0  0
 16 11  2  0  0  0  0
 16 17  1  0  0  0  0
 17 18  2  0  0  0  0
 18  8  1  0  0  0  0
 18 19  1  0  0  0  0
 19 20  1  0  0  0  0
 19 21  1  0  0  0  0
 19 22  1  0  0  0  0
M  END
>  <EXTREG>  (ZINC00130236)
ZINC00130236

>  <LOGBIO>
2.5000

$$$$
ZINC00131519
  -MTS-   02131516502D 0   0.00000     0.00000     0

 18 20  0  0  0  0  0  0  0  0999 V2000
    3.9848    3.2493    0.0000 I   0  0  0  0  0  0  0  0  0  0  0  0
    3.1193    2.7485    0.0000 C   0  0  0  0  0  0  0  0  0  0  0  0
    2.2493    3.2485    0.0000 C   0  0  0  0  0  0  0  0  0  0  0  0
    1.3893    2.7485    0.0000 C   0  0  0  0  0  0  0  0  0  0  0  0
    1.3893    1.7485    0.0000 C   0  0  0  0  0  0  0  0  0  0  0  0
    0.5193    1.2485    0.0000 N   0  0  0  0  0  0  0  0  0  0  0  0
    0.5193    0.2485    0.0000 C   0  0  0  0  0  0  0  0  0  0  0  0
    1.3893   -0.2515    0.0000 N   0  0  0  0  0  0  0  0  0  0  0  0
    2.2493    0.2485    0.0000 C   0  0  0  0  0  0  0  0  0  0  0  0
    3.1161   -0.2502    0.0000 N   0  0  0  0  0  0  0  0  0  0  0  0
    3.1176   -1.2502    0.0000 C   0  0  0  0  0  0  0  0  0  0  0  0
    3.9869   -1.7515    0.0000 C   0  0  0  0  0  0  0  0  0  0  0  0
    3.9864   -2.7463    0.0000 C   0  0  0  0  0  0  0  0  0  0  0  0
    3.1216   -3.2485    0.0000 C   0  0  0  0  0  0  0  0  0  0  0  0
    2.2573   -2.7558    0.0000 C   0  0  0  0  0  0  0  0  0  0  0  0
    2.2528   -1.7524    0.0000 C   0  0  0  0  0  0  0  0  0  0  0  0
    2.2493    1.2485    0.0000 C   0  0  0  0  0  0  0  0  0  0  0  0
    3.1193    1.7485    0.0000 C   0  0  0  0  0  0  0  0  0  0  0  0
  1  2  1  0  0  0  0
  2  3  2  0  0  0  0
  3  4  1  0  0  0  0
  4  5  2  0  0  0  0
  5  6  1  0  0  0  0
  6  7  2  0  0  0  0
  7  8  1  0  0  0  0
  8  9  2  0  0  0  0
  9 10  1  0  0  0  0
 10 11  1  0  0  0  0
 11 12  2  0  0  0  0
 12 13  1  0  0  0  0
 13 14  2  0  0  0  0
 14 15  1  0  0  0  0
 15 16  2  0  0  0  0
 16 11  1  0  0  0  0
  9 17  1  0  0  0  0
 17  5  1  0  0  0  0
 17 18  2  0  0  0  0
 18  2  1  0  0  0  0
M  END
>  <EXTREG>  (ZINC00131519)
ZINC00131519

>  <LOGBIO>
2.5000

$$$$
ZINC00134105
  -MTS-   02131516502D 0   0.00000     0.00000     0

 22 25  0  0  0  0  0  0  0  0999 V2000
    2.7694    2.3516    0.0000 N   0  0  0  0  0  0  0  0  0  0  0  0
    2.2501    2.0511    0.0000 C   0  0  0  0  0  0  0  0  0  0  0  0
    1.3801    2.5511    0.0000 C   0  0  0  0  0  0  0  0  0  0  0  0
    0.5201    2.0511    0.0000 C   0  0  0  0  0  0  0  0  0  0  0  0
    0.5201    1.0511    0.0000 C   0  0  0  0  0  0  0  0  0  0  0  0
    1.3801    0.5511    0.0000 C   0  0  0  0  0  0  0  0  0  0  0  0
    2.2501    1.0511    0.0000 C   0  0  0  0  0  0  0  0  0  0  0  0
    3.2887    0.4501    0.0000 N   0  0  0  0  0  0  0  0  0  0  0  0
    3.2887   -0.5534    0.0000 C   0  0  0  0  0  0  0  0  0  0  0  0
    2.4229   -1.0538    0.0000 O   0  0  0  0  0  0  0  0  0  0  0  0
    4.1507   -1.0499    0.0000 C   0  0  0  0  0  0  0  0  0  0  0  0
    4.1521   -2.0520    0.0000 C   0  0  0  0  0  0  0  0  0  0  0  0
    5.0186   -2.5511    0.0000 C   0  0  0  0  0  0  0  0  0  0  0  0
    5.8861   -2.0467    0.0000 C   0  0  0  0  0  0  0  0  0  0  0  0
    5.8820   -1.0520    0.0000 C   0  0  0  0  0  0  0  0  0  0  0  0
    6.7514   -0.5578    0.0000 C   0  0  0  0  0  0  0  0  0  0  0  0
    6.7554    0.4422    0.0000 C   0  0  0  0  0  0  0  0  0  0  0  0
    5.8874    0.9456    0.0000 C   0  0  0  0  0  0  0  0  0  0  0  0
    5.0227    0.4432    0.0000 C   0  0  0  0  0  0  0  0  0  0  0  0
    4.1557    0.9484    0.0000 C   0  0  0  0  0  0  0  0  0  0  0  0
    4.1587    1.9484    0.0000 O   0  0  0  0  0  0  0  0  0  0  0  0
    5.0177   -0.5516    0.0000 C   0  0  0  0  0  0  0  0  0  0  0  0
  1  2  1  0  0  0  0
  2  3  2  0  0  0  0
  3  4  1  0  0  0  0
  4  5  2  0  0  0  0
  5  6  1  0  0  0  0
  6  7  2  0  0  0  0
  7  2  1  0  0  0  0
  7  8  1  0  0  0  0
  8  9  1  0  0  0  0
  9 10  2  0  0  0  0
  9 11  1  0  0  0  0
 11 12  1  0  0  0  0
 12 13  2  0  0  0  0
 13 14  1  0  0  0  0
 14 15  2  0  0  0  0
 15 16  1  0  0  0  0
 16 17  2  0  0  0  0
 17 18  1  0  0  0  0
 18 19  2  0  0  0  0
 19 20  1  0  0  0  0
 20  8  1  0  0  0  0
 20 21  2  0  0  0  0
 19 22  1  0  0  0  0
 22 11  2  0  0  0  0
 22 15  1  0  0  0  0
M  END
>  <EXTREG>  (ZINC00134105)
ZINC00134105

>  <LOGBIO>
2.5000

$$$$
ZINC00134475
  -MTS-   02131516502D 0   0.00000     0.00000     0

 17 18  0  0  0  0  0  0  0  0999 V2000
    3.9821    2.0013    0.0000 O   0  0  0  0  0  0  0  0  0  0  0  0
    3.1156    2.5004    0.0000 C   0  0  0  0  0  0  0  0  0  0  0  0
    2.2501    1.9995    0.0000 C   0  0  0  0  0  0  0  0  0  0  0  0
    1.3801    2.4995    0.0000 C   0  0  0  0  0  0  0  0  0  0  0  0
    0.5201    1.9995    0.0000 C   0  0  0  0  0  0  0  0  0  0  0  0
    0.5201    0.9995    0.0000 C   0  0  0  0  0  0  0  0  0  0  0  0
    1.3801    0.4995    0.0000 C   0  0  0  0  0  0  0  0  0  0  0  0
    2.2501    0.9995    0.0000 C   0  0  0  0  0  0  0  0  0  0  0  0
    3.1156    0.4987    0.0000 S   0  0  0  0  0  0  0  0  0  0  0  0
    3.1146   -0.5013    0.0000 C   0  0  0  0  0  0  0  0  0  0  0  0
    2.2456   -1.0030    0.0000 C   0  0  0  0  0  0  0  0  0  0  0  0
    2.2466   -1.9978    0.0000 C   0  0  0  0  0  0  0  0  0  0  0  0
    3.1117   -2.4995    0.0000 C   0  0  0  0  0  0  0  0  0  0  0  0
    3.9757   -2.0065    0.0000 C   0  0  0  0  0  0  0  0  0  0  0  0
    3.9796   -1.0030    0.0000 C   0  0  0  0  0  0  0  0  0  0  0  0
    4.8471   -0.5056    0.0000 C   0  0  0  0  0  0  0  0  0  0  0  0
    4.8501    0.4944    0.0000 O   0  0  0  0  0  0  0  0  0  0  0  0
  1  2  1  0  0  0  0
  2  3  1  0  0  0  0
  3  4  2  0  0  0  0
  4  5  1  0  0  0  0
  5  6  2  0  0  0  0
  6  7  1  0  0  0  0
  7  8  2  0  0  0  0
  8  3  1  0  0  0  0
  8  9  1  0  0  0  0
  9 10  1  0  0  0  0
 10 11  2  0  0  0  0
 11 12  1  0  0  0  0
 12 13  2  0  0  0  0
 13 14  1  0  0  0  0
 14 15  2  0  0  0  0
 15 10  1  0  0  0  0
 15 16  1  0  0  0  0
 16 17  1  0  0  0  0
M  END
>  <EXTREG>  (ZINC00134475)
ZINC00134475

>  <LOGBIO>
2.5000

$$$$
ZINC00134525
  -MTS-   02131516502D 0   0.00000     0.00000     0

 14 15  0  0  0  0  0  0  0  0999 V2000
    5.6428    0.0247    0.0000 O   0  0  0  0  0  0  0  0  0  0  0  0
    5.0543    0.8332    0.0000 C   0  0  0  0  0  0  0  0  0  0  0  0
    5.3643    1.7932    0.0000 C   0  0  0  0  0  0  0  0  0  0  0  0
    4.5543    2.3732    0.0000 C   0  0  0  0  0  0  0  0  0  0  0  0
    3.7443    1.7932    0.0000 C   0  0  0  0  0  0  0  0  0  0  0  0
    2.7946    2.1063    0.0000 O   0  0  0  0  0  0  0  0  0  0  0  0
    4.0543    0.8332    0.0000 N   0  0  0  0  0  0  0  0  0  0  0  0
    3.4658    0.0247    0.0000 C   0  0  0  0  0  0  0  0  0  0  0  0
    2.4713    0.1301    0.0000 C   0  0  0  0  0  0  0  0  0  0  0  0
    1.8828   -0.6784    0.0000 C   0  0  0  0  0  0  0  0  0  0  0  0
    0.8740   -0.6784    0.0000 C   0  0  0  0  0  0  0  0  0  0  0  0
    0.5710   -1.6274    0.0000 N   0  0  0  0  0  0  0  0  0  0  0  0
    1.3718   -2.2200    0.0000 C   0  0  0  0  0  0  0  0  0  0  0  0
    2.1901   -1.6300    0.0000 N   0  0  0  0  0  0  0  0  0  0  0  0
  1  2  2  0  0  0  0
  2  3  1  0  0  0  0
  3  4  1  0  0  0  0
  4  5  1  0  0  0  0
  5  6  2  0  0  0  0
  5  7  1  0  0  0  0
  7  2  1  0  0  0  0
  7  8  1  0  0  0  0
  8  9  1  0  0  0  0
  9 10  1  0  0  0  0
 10 11  2  0  0  0  0
 11 12  1  0  0  0  0
 12 13  1  0  0  0  0
 13 14  2  0  0  0  0
 14 10  1  0  0  0  0
M  END
>  <EXTREG>  (ZINC00134525)
ZINC00134525

>  <LOGBIO>
2.5000

$$$$
ZINC00134706
  -MTS-   02131516502D 0   0.00000     0.00000     0

 14 15  0  0  0  0  0  0  0  0999 V2000
    5.2681   -1.8570    0.0000 C   0  0  0  0  0  0  0  0  0  0  0  0
    5.6741   -0.9431    0.0000 S   0  0  0  0  0  0  0  0  0  0  0  0
    5.0855   -0.1346    0.0000 C   0  0  0  0  0  0  0  0  0  0  0  0
    5.3955    0.8254    0.0000 N   0  0  0  0  0  0  0  0  0  0  0  0
    4.5855    1.4054    0.0000 C   0  0  0  0  0  0  0  0  0  0  0  0
    4.5855    2.4054    0.0000 O   0  0  0  0  0  0  0  0  0  0  0  0
    3.7755    0.8254    0.0000 C   0  0  0  0  0  0  0  0  0  0  0  0
    2.8258    1.1385    0.0000 C   0  0  0  0  0  0  0  0  0  0  0  0
    2.0798    0.4726    0.0000 C   0  0  0  0  0  0  0  0  0  0  0  0
    1.0937    0.6858    0.0000 O   0  0  0  0  0  0  0  0  0  0  0  0
    0.5970   -0.1778    0.0000 C   0  0  0  0  0  0  0  0  0  0  0  0
    1.2546   -0.9262    0.0000 C   0  0  0  0  0  0  0  0  0  0  0  0
    2.1791   -0.5224    0.0000 C   0  0  0  0  0  0  0  0  0  0  0  0
    4.0855   -0.1346    0.0000 N   0  0  0  0  0  0  0  0  0  0  0  0
  1  2  1  0  0  0  0
  2  3  1  0  0  0  0
  3  4  2  0  0  0  0
  4  5  1  0  0  0  0
  5  6  2  0  0  0  0
  5  7  1  0  0  0  0
  7  8  1  0  0  0  0
  8  9  1  0  0  0  0
  9 10  1  0  0  0  0
 10 11  1  0  0  0  0
 11 12  2  0  0  0  0
 12 13  1  0  0  0  0
 13  9  2  0  0  0  0
  7 14  2  0  0  0  0
 14  3  1  0  0  0  0
M  END
>  <EXTREG>  (ZINC00134706)
ZINC00134706

>  <LOGBIO>
2.5000

$$$$
ZINC00135975
  -MTS-   02131516502D 0   0.00000     0.00000     0

 21 23  0  0  1  0  0  0  0  0999 V2000
    2.5242    1.9830    0.0000 O   0  0  0  0  0  0  0  0  0  0  0  0
    2.8639    1.0388    0.0000 C   0  0  0  0  0  0  0  0  0  0  0  0
    3.8432    0.8635    0.0000 O   0  0  0  0  0  0  0  0  0  0  0  0
    4.4880    1.6278    0.0000 C   0  0  1  0  0  0  0  0  0  0  0  0
    3.9980    2.5378    0.0000 C   0  0  0  0  0  0  0  0  0  0  0  0
    5.1080    2.2178    0.0000 N   0  0  0  0  0  0  0  0  0  0  0  0
    5.9080    2.5678    0.0000 C   0  0  0  0  0  0  0  0  0  0  0  0
    6.4180    1.8678    0.0000 C   0  0  0  0  0  0  0  0  0  0  0  0
    5.4980    1.2878    0.0000 C   0  0  0  0  0  0  0  0  0  0  0  0
    5.4180   -0.2622    0.0000 C   0  0  0  0  0  0  0  0  0  0  0  0
    4.9580    0.4478    0.0000 C   0  0  0  0  0  0  0  0  0  0  0  0
    2.2187    0.2748    0.0000 C   0  0  0  0  0  0  0  0  0  0  0  0
    1.2309    0.4512    0.0000 C   0  0  0  0  0  0  0  0  0  0  0  0
    0.5906   -0.3101    0.0000 C   0  0  0  0  0  0  0  0  0  0  0  0
    0.9287   -1.2512    0.0000 C   0  0  0  0  0  0  0  0  0  0  0  0
    1.9071   -1.4310    0.0000 C   0  0  0  0  0  0  0  0  0  0  0  0
    2.5568   -0.6663    0.0000 C   0  0  0  0  0  0  0  0  0  0  0  0
    2.2429   -2.3730    0.0000 N   0  3  0  0  0  0  0  0  0  0  0  0
    1.5931   -3.1377    0.0000 O   0  5  0  0  0  0  0  0  0  0  0  0
    3.2213   -2.5527    0.0000 O   0  0  0  0  0  0  0  0  0  0  0  0
    3.8912    1.6897    0.0000 H   0  0  0  0  0  0  0  0  0  0  0  0
  1  2  2  0  0  0  0
  2  3  1  0  0  0  0
  4  3  1  1  0  0  0
  4 21  1  6  0  0  0
  4  5  1  0  0  0  0
  5  6  1  0  0  0  0
  6  7  1  0  0  0  0
  7  8  1  0  0  0  0
  8  9  1  0  0  0  0
  9  4  1  0  0  0  0
  9 10  1  0  0  0  0
 10 11  1  0  0  0  0
 11  6  1  0  0  0  0
  2 12  1  0  0  0  0
 12 13  2  0  0  0  0
 13 14  1  0  0  0  0
 14 15  2  0  0  0  0
 15 16  1  0  0  0  0
 16 17  2  0  0  0  0
 17 12  1  0  0  0  0
 16 18  1  0  0  0  0
 18 19  1  0  0  0  0
 18 20  2  0  0  0  0
M  CHG  2  18   1  19  -1
M  END
>  <EXTREG>  (ZINC00135975)
ZINC00135975

>  <LOGBIO>
2.5000

$$$$
ZINC00137253
  -MTS-   02131516502D 0   0.00000     0.00000     0

 20 23  0  0  0  0  0  0  0  0999 V2000
    6.1500   -0.5009    0.0000 C   0  0  0  0  0  0  0  0  0  0  0  0
    5.5615    0.3076    0.0000 C   0  0  0  0  0  0  0  0  0  0  0  0
    5.8715    1.2676    0.0000 N   0  0  0  0  0  0  0  0  0  0  0  0
    5.0615    1.8476    0.0000 N   0  0  0  0  0  0  0  0  0  0  0  0
    4.2515    1.2676    0.0000 C   0  0  0  0  0  0  0  0  0  0  0  0
    4.5615    0.3076    0.0000 N   0  0  0  0  0  0  0  0  0  0  0  0
    3.8857   -0.4295    0.0000 N   0  0  0  0  0  0  0  0  0  0  0  0
    2.9086   -0.2169    0.0000 C   0  0  0  0  0  0  0  0  0  0  0  0
    2.2352   -0.9561    0.0000 C   0  0  0  0  0  0  0  0  0  0  0  0
    1.2547   -0.7427    0.0000 C   0  0  0  0  0  0  0  0  0  0  0  0
    0.5862   -1.4795    0.0000 C   0  0  0  0  0  0  0  0  0  0  0  0
    0.8887   -2.4326    0.0000 C   0  0  0  0  0  0  0  0  0  0  0  0
    1.8597   -2.6490    0.0000 C   0  0  0  0  0  0  0  0  0  0  0  0
    2.5377   -1.9092    0.0000 C   0  0  0  0  0  0  0  0  0  0  0  0
    2.6050    0.7395    0.0000 C   0  0  0  0  0  0  0  0  0  0  0  0
    1.6254    0.9569    0.0000 C   0  0  0  0  0  0  0  0  0  0  0  0
    1.3268    1.9113    0.0000 C   0  0  0  0  0  0  0  0  0  0  0  0
    2.0078    2.6483    0.0000 C   0  0  0  0  0  0  0  0  0  0  0  0
    2.9778    2.4279    0.0000 C   0  0  0  0  0  0  0  0  0  0  0  0
    3.2765    1.4736    0.0000 C   0  0  0  0  0  0  0  0  0  0  0  0
  1  2  1  0  0  0  0
  2  3  2  0  0  0  0
  3  4  1  0  0  0  0
  4  5  2  0  0  0  0
  5  6  1  0  0  0  0
  6  2  1  0  0  0  0
  6  7  1  0  0  0  0
  7  8  2  0  0  0  0
  8  9  1  0  0  0  0
  9 10  2  0  0  0  0
 10 11  1  0  0  0  0
 11 12  2  0  0  0  0
 12 13  1  0  0  0  0
 13 14  2  0  0  0  0
 14  9  1  0  0  0  0
  8 15  1  0  0  0  0
 15 16  1  0  0  0  0
 16 17  2  0  0  0  0
 17 18  1  0  0  0  0
 18 19  2  0  0  0  0
 19 20  1  0  0  0  0
 20  5  1  0  0  0  0
 20 15  2  0  0  0  0
M  END
>  <EXTREG>  (ZINC00137253)
ZINC00137253

>  <LOGBIO>
2.5000

$$$$
ZINC00138378
  -MTS-   02131516502D 0   0.00000     0.00000     0

 18 19  0  0  1  0  0  0  0  0999 V2000
    5.2877   -2.1966    0.0000 O   0  0  0  0  0  0  0  0  0  0  0  0
    5.6945   -1.2793    0.0000 C   0  0  0  0  0  0  0  0  0  0  0  0
    6.6838   -1.1750    0.0000 O   0  0  0  0  0  0  0  0  0  0  0  0
    5.1060   -0.4708    0.0000 C   0  0  2  0  0  0  0  0  0  0  0  0
    5.4160    0.4892    0.0000 C   0  0  0  0  0  0  0  0  0  0  0  0
    4.6060    1.0692    0.0000 S   0  0  0  0  0  0  0  0  0  0  0  0
    3.7960    0.4892    0.0000 C   0  0  2  0  0  0  0  0  0  0  0  0
    4.1060   -0.4708    0.0000 N   0  0  0  0  0  0  0  0  0  0  0  0
    2.8463    0.8023    0.0000 C   0  0  0  0  0  0  0  0  0  0  0  0
    2.6410    1.7845    0.0000 C   0  0  0  0  0  0  0  0  0  0  0  0
    1.6956    2.0941    0.0000 C   0  0  0  0  0  0  0  0  0  0  0  0
    0.9489    1.4290    0.0000 C   0  0  0  0  0  0  0  0  0  0  0  0
    0.0000    1.7445    0.0000 F   0  0  0  0  0  0  0  0  0  0  0  0
    1.1476    0.4542    0.0000 C   0  0  0  0  0  0  0  0  0  0  0  0
    2.0996    0.1372    0.0000 C   0  0  0  0  0  0  0  0  0  0  0  0
    2.3013   -0.8423    0.0000 F   0  0  0  0  0  0  0  0  0  0  0  0
    3.7055    1.0823    0.0000 H   0  0  0  0  0  0  0  0  0  0  0  0
    5.6985   -0.3762    0.0000 H   0  0  0  0  0  0  0  0  0  0  0  0
  1  2  1  0  0  0  0
  2  3  2  0  0  0  0
  4  2  1  1  0  0  0
  4 18  1  6  0  0  0
  4  5  1  0  0  0  0
  5  6  1  0  0  0  0
  6  7  1  0  0  0  0
  7 17  1  1  0  0  0
  7  8  1  0  0  0  0
  8  4  1  0  0  0  0
  7  9  1  6  0  0  0
  9 10  2  0  0  0  0
 10 11  1  0  0  0  0
 11 12  2  0  0  0  0
 12 13  1  0  0  0  0
 12 14  1  0  0  0  0
 14 15  2  0  0  0  0
 15  9  1  0  0  0  0
 15 16  1  0  0  0  0
M  END
>  <EXTREG>  (ZINC00138378)
ZINC00138378

>  <LOGBIO>
2.5000

$$$$
ZINC00139109
  -MTS-   02131516502D 0   0.00000     0.00000     0

 22 24  0  0  0  0  0  0  0  0999 V2000
    5.5049   -0.3954    0.0000 C   0  0  0  0  0  0  0  0  0  0  0  0
    4.9164    0.4131    0.0000 C   0  0  0  0  0  0  0  0  0  0  0  0
    5.2264    1.3731    0.0000 O   0  0  0  0  0  0  0  0  0  0  0  0
    4.4164    1.9531    0.0000 N   0  0  0  0  0  0  0  0  0  0  0  0
    3.6064    1.3731    0.0000 C   0  0  0  0  0  0  0  0  0  0  0  0
    2.4668    1.7489    0.0000 C   0  0  0  0  0  0  0  0  0  0  0  0
    2.2614    2.7311    0.0000 C   0  0  0  0  0  0  0  0  0  0  0  0
    3.0065    3.3981    0.0000 F   0  0  0  0  0  0  0  0  0  0  0  0
    1.3161    3.0407    0.0000 C   0  0  0  0  0  0  0  0  0  0  0  0
    0.5693    2.3755    0.0000 C   0  0  0  0  0  0  0  0  0  0  0  0
    0.7680    1.4008    0.0000 C   0  0  0  0  0  0  0  0  0  0  0  0
    1.7201    1.0837    0.0000 C   0  0  0  0  0  0  0  0  0  0  0  0
    1.8411    0.4961    0.0000 Cl  0  0  0  0  0  0  0  0  0  0  0  0
    3.9164    0.4131    0.0000 C   0  0  0  0  0  0  0  0  0  0  0  0
    3.3279   -0.3954    0.0000 C   0  0  0  0  0  0  0  0  0  0  0  0
    2.7312   -0.3321    0.0000 O   0  0  0  0  0  0  0  0  0  0  0  0
    3.7338   -1.3093    0.0000 N   0  0  0  0  0  0  0  0  0  0  0  0
    3.1441   -2.1212    0.0000 C   0  0  0  0  0  0  0  0  0  0  0  0
    3.5497   -3.0295    0.0000 C   0  0  0  0  0  0  0  0  0  0  0  0
    4.5440   -3.1359    0.0000 O   0  0  0  0  0  0  0  0  0  0  0  0
    5.1327   -2.3340    0.0000 C   0  0  0  0  0  0  0  0  0  0  0  0
    4.7281   -1.4157    0.0000 C   0  0  0  0  0  0  0  0  0  0  0  0
  1  2  1  0  0  0  0
  2  3  1  0  0  0  0
  3  4  1  0  0  0  0
  4  5  2  0  0  0  0
  5  6  1  0  0  0  0
  6  7  2  0  0  0  0
  7  8  1  0  0  0  0
  7  9  1  0  0  0  0
  9 10  2  0  0  0  0
 10 11  1  0  0  0  0
 11 12  2  0  0  0  0
 12  6  1  0  0  0  0
 12 13  1  0  0  0  0
  5 14  1  0  0  0  0
 14  2  2  0  0  0  0
 14 15  1  0  0  0  0
 15 16  2  0  0  0  0
 15 17  1  0  0  0  0
 17 18  1  0  0  0  0
 18 19  1  0  0  0  0
 19 20  1  0  0  0  0
 20 21  1  0  0  0  0
 21 22  1  0  0  0  0
 22 17  1  0  0  0  0
M  END
>  <EXTREG>  (ZINC00139109)
ZINC00139109

>  <LOGBIO>
2.5000

$$$$
ZINC00139860
  -MTS-   02131516502D 0   0.00000     0.00000     0

 18 20  0  0  1  0  0  0  0  0999 V2000
    4.6049   -1.3514    0.0000 C   0  0  0  0  0  0  0  0  0  0  0  0
    3.7955   -0.7641    0.0000 C   0  0  0  0  0  0  0  0  0  0  0  0
    3.8994    0.2305    0.0000 C   0  0  1  0  0  0  0  0  0  0  0  0
    4.8778    0.0237    0.0000 C   0  0  0  0  0  0  0  0  0  0  0  0
    4.2094    1.1905    0.0000 O   0  0  0  0  0  0  0  0  0  0  0  0
    3.3994    1.7705    0.0000 C   0  0  0  0  0  0  0  0  0  0  0  0
    3.3994    2.7705    0.0000 O   0  0  0  0  0  0  0  0  0  0  0  0
    2.5894    1.1905    0.0000 N   0  0  0  0  0  0  0  0  0  0  0  0
    1.6102    1.3932    0.0000 C   0  0  0  0  0  0  0  0  0  0  0  0
    0.9420    0.6492    0.0000 C   0  0  0  0  0  0  0  0  0  0  0  0
    1.2551   -0.3041    0.0000 C   0  0  0  0  0  0  0  0  0  0  0  0
    0.5877   -1.0534    0.0000 C   0  0  0  0  0  0  0  0  0  0  0  0
    0.9036   -2.0021    0.0000 C   0  0  0  0  0  0  0  0  0  0  0  0
    1.8870   -2.2017    0.0000 C   0  0  0  0  0  0  0  0  0  0  0  0
    2.5450   -1.4556    0.0000 C   0  0  0  0  0  0  0  0  0  0  0  0
    2.2291   -0.5068    0.0000 C   0  0  0  0  0  0  0  0  0  0  0  0
    2.8994    0.2305    0.0000 C   0  0  2  0  0  0  0  0  0  0  0  0
    3.1421   -0.3182    0.0000 C   0  0  0  0  0  0  0  0  0  0  0  0
  1  2  1  0  0  0  0
  3  2  1  6  0  0  0
  3  4  1  1  0  0  0
  3  5  1  0  0  0  0
  5  6  1  0  0  0  0
  6  7  2  0  0  0  0
  6  8  1  0  0  0  0
  8  9  1  0  0  0  0
  9 10  1  0  0  0  0
 10 11  1  0  0  0  0
 11 12  1  0  0  0  0
 12 13  2  0  0  0  0
 13 14  1  0  0  0  0
 14 15  2  0  0  0  0
 15 16  1  0  0  0  0
 16 11  2  0  0  0  0
 16 17  1  0  0  0  0
 17  3  1  0  0  0  0
 17  8  1  0  0  0  0
 17 18  1  6  0  0  0
M  END
>  <EXTREG>  (ZINC00139860)
ZINC00139860

>  <LOGBIO>
2.5000

$$$$
ZINC00140543
  -MTS-   02131516502D 0   0.00000     0.00000     0

 21 22  0  0  0  0  0  0  0  0999 V2000
    6.3202   -3.5224    0.0000 C   0  0  0  0  0  0  0  0  0  0  0  0
    5.7296   -2.7154    0.0000 C   0  0  0  0  0  0  0  0  0  0  0  0
    6.1337   -1.7969    0.0000 N   0  0  0  0  0  0  0  0  0  0  0  0
    5.5446   -0.9953    0.0000 C   0  0  0  0  0  0  0  0  0  0  0  0
    4.5504   -1.1022    0.0000 C   0  0  0  0  0  0  0  0  0  0  0  0
    3.9618   -0.2937    0.0000 C   0  0  0  0  0  0  0  0  0  0  0  0
    4.3677    0.6202    0.0000 S   0  0  0  0  0  0  0  0  0  0  0  0
    3.7792    1.4287    0.0000 C   0  0  0  0  0  0  0  0  0  0  0  0
    4.0892    2.3887    0.0000 S   0  0  0  0  0  0  0  0  0  0  0  0
    3.2792    2.9687    0.0000 C   0  0  0  0  0  0  0  0  0  0  0  0
    2.4692    2.3887    0.0000 C   0  0  0  0  0  0  0  0  0  0  0  0
    2.7792    1.4287    0.0000 N   0  0  0  0  0  0  0  0  0  0  0  0
    1.5195    2.7018    0.0000 C   0  0  0  0  0  0  0  0  0  0  0  0
    1.2064    1.7521    0.0000 C   0  0  0  0  0  0  0  0  0  0  0  0
    1.8327    3.6515    0.0000 C   0  0  0  0  0  0  0  0  0  0  0  0
    0.5698    3.0150    0.0000 C   0  0  0  0  0  0  0  0  0  0  0  0
    4.1452   -2.0108    0.0000 C   0  0  0  0  0  0  0  0  0  0  0  0
    3.1507   -2.1152    0.0000 C   0  0  0  0  0  0  0  0  0  0  0  0
    2.5629   -1.3061    0.0000 O   0  0  0  0  0  0  0  0  0  0  0  0
    4.7353   -2.8223    0.0000 C   0  0  0  0  0  0  0  0  0  0  0  0
    4.3299   -3.7364    0.0000 O   0  0  0  0  0  0  0  0  0  0  0  0
  1  2  1  0  0  0  0
  2  3  1  0  0  0  0
  3  4  2  0  0  0  0
  4  5  1  0  0  0  0
  5  6  1  0  0  0  0
  6  7  1  0  0  0  0
  7  8  1  0  0  0  0
  8  9  1  0  0  0  0
  9 10  1  0  0  0  0
 10 11  2  0  0  0  0
 11 12  1  0  0  0  0
 12  8  2  0  0  0  0
 11 13  1  0  0  0  0
 13 14  1  0  0  0  0
 13 15  1  0  0  0  0
 13 16  1  0  0  0  0
  5 17  2  0  0  0  0
 17 18  1  0  0  0  0
 18 19  1  0  0  0  0
 17 20  1  0  0  0  0
 20  2  2  0  0  0  0
 20 21  1  0  0  0  0
M  END
>  <EXTREG>  (ZINC00140543)
ZINC00140543

>  <LOGBIO>
2.5000

$$$$
ZINC00140731
  -MTS-   02131516502D 0   0.00000     0.00000     0

 18 19  0  0  0  0  0  0  0  0999 V2000
    5.5370   -1.0422    0.0000 C   0  0  0  0  0  0  0  0  0  0  0  0
    4.9484   -0.2337    0.0000 C   0  0  0  0  0  0  0  0  0  0  0  0
    5.2584    0.7263    0.0000 N   0  0  0  0  0  0  0  0  0  0  0  0
    4.4484    1.3063    0.0000 C   0  0  0  0  0  0  0  0  0  0  0  0
    4.3488    2.3044    0.0000 C   0  0  0  0  0  0  0  0  0  0  0  0
    3.4368    2.7147    0.0000 C   0  0  0  0  0  0  0  0  0  0  0  0
    2.6239    2.1264    0.0000 C   0  0  0  0  0  0  0  0  0  0  0  0
    1.6196    2.5752    0.0000 O   0  0  0  0  0  0  0  0  0  0  0  0
    0.8098    1.9885    0.0000 C   0  0  0  0  0  0  0  0  0  0  0  0
    1.3965    1.1787    0.0000 F   0  0  0  0  0  0  0  0  0  0  0  0
    0.2231    2.7983    0.0000 F   0  0  0  0  0  0  0  0  0  0  0  0
    0.0000    1.4018    0.0000 F   0  0  0  0  0  0  0  0  0  0  0  0
    2.7271    1.1370    0.0000 C   0  0  0  0  0  0  0  0  0  0  0  0
    3.6384    0.7263    0.0000 C   0  0  0  0  0  0  0  0  0  0  0  0
    3.9484   -0.2337    0.0000 C   0  0  0  0  0  0  0  0  0  0  0  0
    3.3599   -1.0422    0.0000 C   0  0  0  0  0  0  0  0  0  0  0  0
    3.7672   -1.9593    0.0000 C   0  0  0  0  0  0  0  0  0  0  0  0
    3.1809   -2.7629    0.0000 N   0  0  0  0  0  0  0  0  0  0  0  0
  1  2  1  0  0  0  0
  2  3  1  0  0  0  0
  3  4  1  0  0  0  0
  4  5  2  0  0  0  0
  5  6  1  0  0  0  0
  6  7  2  0  0  0  0
  7  8  1  0  0  0  0
  8  9  1  0  0  0  0
  9 10  1  0  0  0  0
  9 11  1  0  0  0  0
  9 12  1  0  0  0  0
  7 13  1  0  0  0  0
 13 14  2  0  0  0  0
 14  4  1  0  0  0  0
 14 15  1  0  0  0  0
 15  2  2  0  0  0  0
 15 16  1  0  0  0  0
 16 17  1  0  0  0  0
 17 18  1  0  0  0  0
M  END
>  <EXTREG>  (ZINC00140731)
ZINC00140731

>  <LOGBIO>
2.5000

$$$$
ZINC00140880
  -MTS-   02131516502D 0   0.00000     0.00000     0

 18 19  0  0  0  0  0  0  0  0999 V2000
    2.2541    3.8236    0.0000 C   0  0  0  0  0  0  0  0  0  0  0  0
    1.7528    2.9544    0.0000 C   0  0  0  0  0  0  0  0  0  0  0  0
    0.7580    2.9549    0.0000 O   0  0  0  0  0  0  0  0  0  0  0  0
    2.2528    2.0883    0.0000 C   0  0  0  0  0  0  0  0  0  0  0  0
    3.2528    2.0883    0.0000 C   0  0  0  0  0  0  0  0  0  0  0  0
    4.2528    2.0883    0.0000 N   0  0  0  0  0  0  0  0  0  0  0  0
    1.7528    1.2223    0.0000 C   0  0  0  0  0  0  0  0  0  0  0  0
    0.7496    1.1159    0.0000 S   0  0  0  0  0  0  0  0  0  0  0  0
    0.5483    0.1402    0.0000 C   0  0  0  0  0  0  0  0  0  0  0  0
    1.4072   -0.3646    0.0000 C   0  0  0  0  0  0  0  0  0  0  0  0
    2.1587    0.3084    0.0000 N   0  0  0  0  0  0  0  0  0  0  0  0
    1.5065   -1.3597    0.0000 C   0  0  0  0  0  0  0  0  0  0  0  0
    0.6922   -1.9460    0.0000 C   0  0  0  0  0  0  0  0  0  0  0  0
    0.7930   -2.9357    0.0000 C   0  0  0  0  0  0  0  0  0  0  0  0
    1.7040   -3.3481    0.0000 C   0  0  0  0  0  0  0  0  0  0  0  0
    1.8008   -4.3434    0.0000 F   0  0  0  0  0  0  0  0  0  0  0  0
    2.5141   -2.7709    0.0000 C   0  0  0  0  0  0  0  0  0  0  0  0
    2.4175   -1.7721    0.0000 C   0  0  0  0  0  0  0  0  0  0  0  0
  1  2  1  0  0  0  0
  2  3  2  0  0  0  0
  2  4  1  0  0  0  0
  4  5  1  0  0  0  0
  5  6  3  0  0  0  0
  4  7  1  0  0  0  0
  7  8  1  0  0  0  0
  8  9  1  0  0  0  0
  9 10  2  0  0  0  0
 10 11  1  0  0  0  0
 11  7  2  0  0  0  0
 10 12  1  0  0  0  0
 12 13  2  0  0  0  0
 13 14  1  0  0  0  0
 14 15  2  0  0  0  0
 15 16  1  0  0  0  0
 15 17  1  0  0  0  0
 17 18  2  0  0  0  0
 18 12  1  0  0  0  0
M  END
>  <EXTREG>  (ZINC00140880)
ZINC00140880

>  <LOGBIO>
2.5000

$$$$
ZINC00141142
  -MTS-   02131516502D 0   0.00000     0.00000     0

 13 13  0  0  0  0  0  0  0  0999 V2000
    4.5956    1.6949    0.0000 C   0  0  0  0  0  0  0  0  0  0  0  0
    3.5956    1.6930    0.0000 S   0  0  0  0  0  0  0  0  0  0  0  0
    3.0974    0.8259    0.0000 C   0  0  0  0  0  0  0  0  0  0  0  0
    2.0939    0.8230    0.0000 N   0  0  0  0  0  0  0  0  0  0  0  0
    1.6000   -0.0405    0.0000 C   0  0  0  0  0  0  0  0  0  0  0  0
    0.6000   -0.0430    0.0000 C   0  0  0  0  0  0  0  0  0  0  0  0
    2.1009   -0.9061    0.0000 C   0  0  0  0  0  0  0  0  0  0  0  0
    1.6004   -1.7718    0.0000 Cl  0  0  0  0  0  0  0  0  0  0  0  0
    3.0956   -0.9081    0.0000 C   0  0  0  0  0  0  0  0  0  0  0  0
    3.5943   -1.7749    0.0000 C   0  0  0  0  0  0  0  0  0  0  0  0
    3.5982   -0.0396    0.0000 C   0  0  0  0  0  0  0  0  0  0  0  0
    4.5982   -0.0396    0.0000 C   0  0  0  0  0  0  0  0  0  0  0  0
    5.5982   -0.0396    0.0000 N   0  0  0  0  0  0  0  0  0  0  0  0
  1  2  1  0  0  0  0
  2  3  1  0  0  0  0
  3  4  1  0  0  0  0
  4  5  2  0  0  0  0
  5  6  1  0  0  0  0
  5  7  1  0  0  0  0
  7  8  1  0  0  0  0
  7  9  2  0  0  0  0
  9 10  1  0  0  0  0
  9 11  1  0  0  0  0
 11  3  2  0  0  0  0
 11 12  1  0  0  0  0
 12 13  3  0  0  0  0
M  END
>  <EXTREG>  (ZINC00141142)
ZINC00141142

>  <LOGBIO>
2.5000

$$$$
ZINC00141453
  -MTS-   02131516502D 0   0.00000     0.00000     0

 18 19  0  0  0  0  0  0  0  0999 V2000
    5.2877   -2.1648    0.0000 C   0  0  0  0  0  0  0  0  0  0  0  0
    5.6945   -1.2475    0.0000 C   0  0  0  0  0  0  0  0  0  0  0  0
    6.6838   -1.1432    0.0000 O   0  0  0  0  0  0  0  0  0  0  0  0
    5.1060   -0.4390    0.0000 C   0  0  0  0  0  0  0  0  0  0  0  0
    5.4160    0.5210    0.0000 N   0  0  0  0  0  0  0  0  0  0  0  0
    4.6060    1.1010    0.0000 N   0  0  0  0  0  0  0  0  0  0  0  0
    3.7960    0.5210    0.0000 N   0  0  0  0  0  0  0  0  0  0  0  0
    4.1060   -0.4390    0.0000 C   0  0  0  0  0  0  0  0  0  0  0  0
    3.5175   -1.2475    0.0000 C   0  0  0  0  0  0  0  0  0  0  0  0
    2.8463    0.8341    0.0000 C   0  0  0  0  0  0  0  0  0  0  0  0
    2.6410    1.8163    0.0000 C   0  0  0  0  0  0  0  0  0  0  0  0
    3.3861    2.4833    0.0000 Cl  0  0  0  0  0  0  0  0  0  0  0  0
    1.6956    2.1259    0.0000 C   0  0  0  0  0  0  0  0  0  0  0  0
    0.9489    1.4608    0.0000 C   0  0  0  0  0  0  0  0  0  0  0  0
    0.0000    1.7763    0.0000 Cl  0  0  0  0  0  0  0  0  0  0  0  0
    1.1476    0.4860    0.0000 C   0  0  0  0  0  0  0  0  0  0  0  0
    2.0996    0.1690    0.0000 C   0  0  0  0  0  0  0  0  0  0  0  0
    2.3013   -0.8105    0.0000 Cl  0  0  0  0  0  0  0  0  0  0  0  0
  1  2  1  0  0  0  0
  2  3  2  0  0  0  0
  2  4  1  0  0  0  0
  4  5  1  0  0  0  0
  5  6  2  0  0  0  0
  6  7  1  0  0  0  0
  7  8  1  0  0  0  0
  8  4  2  0  0  0  0
  8  9  1  0  0  0  0
  7 10  1  0  0  0  0
 10 11  2  0  0  0  0
 11 12  1  0  0  0  0
 11 13  1  0  0  0  0
 13 14  2  0  0  0  0
 14 15  1  0  0  0  0
 14 16  1  0  0  0  0
 16 17  2  0  0  0  0
 17 10  1  0  0  0  0
 17 18  1  0  0  0  0
M  END
>  <EXTREG>  (ZINC00141453)
ZINC00141453

>  <LOGBIO>
2.5000

$$$$
ZINC00142127
  -MTS-   02131516502D 0   0.00000     0.00000     0

 14 15  0  0  0  0  0  0  0  0999 V2000
    4.2791   -2.9038    0.0000 Br  0  0  0  0  0  0  0  0  0  0  0  0
    3.6906   -2.0953    0.0000 C   0  0  0  0  0  0  0  0  0  0  0  0
    4.0006   -1.1353    0.0000 O   0  0  0  0  0  0  0  0  0  0  0  0
    3.1906   -0.5553    0.0000 C   0  0  0  0  0  0  0  0  0  0  0  0
    2.3806   -1.1353    0.0000 C   0  0  0  0  0  0  0  0  0  0  0  0
    2.6906   -2.0953    0.0000 C   0  0  0  0  0  0  0  0  0  0  0  0
    3.1906    0.4447    0.0000 C   0  0  0  0  0  0  0  0  0  0  0  0
    4.0566    0.9447    0.0000 O   0  0  0  0  0  0  0  0  0  0  0  0
    2.3245    0.9447    0.0000 N   0  0  0  0  0  0  0  0  0  0  0  0
    2.3235    1.9481    0.0000 C   0  0  0  0  0  0  0  0  0  0  0  0
    1.4610    2.4438    0.0000 C   0  0  0  0  0  0  0  0  0  0  0  0
    0.5945    1.9446    0.0000 O   0  0  0  0  0  0  0  0  0  0  0  0
    0.5905    0.9498    0.0000 C   0  0  0  0  0  0  0  0  0  0  0  0
    1.4580    0.4455    0.0000 C   0  0  0  0  0  0  0  0  0  0  0  0
  1  2  1  0  0  0  0
  2  3  1  0  0  0  0
  3  4  1  0  0  0  0
  4  5  2  0  0  0  0
  5  6  1  0  0  0  0
  6  2  2  0  0  0  0
  4  7  1  0  0  0  0
  7  8  2  0  0  0  0
  7  9  1  0  0  0  0
  9 10  1  0  0  0  0
 10 11  1  0  0  0  0
 11 12  1  0  0  0  0
 12 13  1  0  0  0  0
 13 14  1  0  0  0  0
 14  9  1  0  0  0  0
M  END
>  <EXTREG>  (ZINC00142127)
ZINC00142127

>  <LOGBIO>
2.5000

$$$$
ZINC00142990
  -MTS-   02131516502D 0   0.00000     0.00000     0

 16 16  0  0  0  0  0  0  0  0999 V2000
    0.2979    2.4115    0.0000 O   0  0  0  0  0  0  0  0  0  0  0  0
    1.3013    2.4156    0.0000 C   0  0  0  0  0  0  0  0  0  0  0  0
    1.7983    3.2833    0.0000 O   0  0  0  0  0  0  0  0  0  0  0  0
    1.8013    1.5555    0.0000 C   0  0  0  0  0  0  0  0  0  0  0  0
    2.8047    1.5596    0.0000 C   0  0  0  0  0  0  0  0  0  0  0  0
    3.3047    0.6995    0.0000 C   0  0  0  0  0  0  0  0  0  0  0  0
    4.3081    0.7036    0.0000 O   0  0  0  0  0  0  0  0  0  0  0  0
    2.8077   -0.1682    0.0000 N   0  0  0  0  0  0  0  0  0  0  0  0
    3.3107   -1.0325    0.0000 C   0  0  0  0  0  0  0  0  0  0  0  0
    2.8129   -1.9038    0.0000 C   0  0  0  0  0  0  0  0  0  0  0  0
    3.3151   -2.7625    0.0000 C   0  0  0  0  0  0  0  0  0  0  0  0
    4.3151   -2.7600    0.0000 C   0  0  0  0  0  0  0  0  0  0  0  0
    4.8129   -1.8988    0.0000 C   0  0  0  0  0  0  0  0  0  0  0  0
    4.3107   -1.0300    0.0000 C   0  0  0  0  0  0  0  0  0  0  0  0
    5.8129   -1.8988    0.0000 C   0  0  0  0  0  0  0  0  0  0  0  0
    6.8129   -1.8988    0.0000 N   0  0  0  0  0  0  0  0  0  0  0  0
  1  2  1  0  0  0  0
  2  3  2  0  0  0  0
  2  4  1  0  0  0  0
  4  5  1  0  0  0  0
  5  6  1  0  0  0  0
  6  7  2  0  0  0  0
  6  8  1  0  0  0  0
  8  9  1  0  0  0  0
  9 10  2  0  0  0  0
 10 11  1  0  0  0  0
 11 12  2  0  0  0  0
 12 13  1  0  0  0  0
 13 14  2  0  0  0  0
 14  9  1  0  0  0  0
 13 15  1  0  0  0  0
 15 16  3  0  0  0  0
M  END
>  <EXTREG>  (ZINC00142990)
ZINC00142990

>  <LOGBIO>
2.5000

$$$$
ZINC00143589
  -MTS-   02131516502D 0   0.00000     0.00000     0

 15 15  0  0  0  0  0  0  0  0999 V2000
    7.4533    1.9874    0.0000 C   0  0  0  0  0  0  0  0  0  0  0  0
    6.5845    1.4852    0.0000 C   0  0  0  0  0  0  0  0  0  0  0  0
    6.5860    0.4905    0.0000 C   0  0  0  0  0  0  0  0  0  0  0  0
    5.7173   -0.0117    0.0000 C   0  0  0  0  0  0  0  0  0  0  0  0
    5.7188   -1.0064    0.0000 O   0  0  0  0  0  0  0  0  0  0  0  0
    4.8507    0.4875    0.0000 N   0  0  0  0  0  0  0  0  0  0  0  0
    3.9852   -0.0134    0.0000 C   0  0  0  0  0  0  0  0  0  0  0  0
    3.1152    0.4866    0.0000 C   0  0  0  0  0  0  0  0  0  0  0  0
    2.2552   -0.0134    0.0000 C   0  0  0  0  0  0  0  0  0  0  0  0
    2.2552   -1.0134    0.0000 C   0  0  0  0  0  0  0  0  0  0  0  0
    3.1152   -1.5134    0.0000 C   0  0  0  0  0  0  0  0  0  0  0  0
    3.9852   -1.0134    0.0000 C   0  0  0  0  0  0  0  0  0  0  0  0
    1.3884   -1.5121    0.0000 C   0  0  0  0  0  0  0  0  0  0  0  0
    0.5199   -1.0095    0.0000 N   0  0  0  0  0  0  0  0  0  0  0  0
    1.3864   -2.5069    0.0000 O   0  0  0  0  0  0  0  0  0  0  0  0
  1  2  1  0  0  0  0
  2  3  1  0  0  0  0
  3  4  1  0  0  0  0
  4  5  2  0  0  0  0
  4  6  1  0  0  0  0
  6  7  1  0  0  0  0
  7  8  2  0  0  0  0
  8  9  1  0  0  0  0
  9 10  2  0  0  0  0
 10 11  1  0  0  0  0
 11 12  2  0  0  0  0
 12  7  1  0  0  0  0
 10 13  1  0  0  0  0
 13 14  1  0  0  0  0
 13 15  2  0  0  0  0
M  END
>  <EXTREG>  (ZINC00143589)
ZINC00143589

>  <LOGBIO>
2.5000

$$$$
ZINC00144594
  -MTS-   02131516502D 0   0.00000     0.00000     0

 24 25  0  0  0  0  0  0  0  0999 V2000
    4.3424    3.9980    0.0000 C   0  0  0  0  0  0  0  0  0  0  0  0
    3.4769    3.4971    0.0000 C   0  0  0  0  0  0  0  0  0  0  0  0
    2.6069    3.9971    0.0000 C   0  0  0  0  0  0  0  0  0  0  0  0
    1.7469    3.4971    0.0000 C   0  0  0  0  0  0  0  0  0  0  0  0
    1.7469    2.4971    0.0000 C   0  0  0  0  0  0  0  0  0  0  0  0
    0.8801    1.9984    0.0000 C   0  0  0  0  0  0  0  0  0  0  0  0
    2.6069    1.9971    0.0000 C   0  0  0  0  0  0  0  0  0  0  0  0
    2.6044    0.9971    0.0000 O   0  0  0  0  0  0  0  0  0  0  0  0
    3.4721    0.4932    0.0000 C   0  0  0  0  0  0  0  0  0  0  0  0
    3.4686   -0.5015    0.0000 C   0  0  0  0  0  0  0  0  0  0  0  0
    4.3364   -1.0054    0.0000 O   0  0  0  0  0  0  0  0  0  0  0  0
    2.6011   -0.9989    0.0000 N   0  0  0  0  0  0  0  0  0  0  0  0
    2.5980   -1.9989    0.0000 C   0  0  0  0  0  0  0  0  0  0  0  0
    3.4650   -2.5041    0.0000 C   0  0  0  0  0  0  0  0  0  0  0  0
    3.4600   -3.4989    0.0000 C   0  0  0  0  0  0  0  0  0  0  0  0
    2.5929   -3.9971    0.0000 C   0  0  0  0  0  0  0  0  0  0  0  0
    1.7309   -3.5006    0.0000 C   0  0  0  0  0  0  0  0  0  0  0  0
    1.7310   -2.4971    0.0000 C   0  0  0  0  0  0  0  0  0  0  0  0
    0.8655   -1.9962    0.0000 C   0  0  0  0  0  0  0  0  0  0  0  0
    1.3664   -1.1307    0.0000 F   0  0  0  0  0  0  0  0  0  0  0  0
    0.3646   -2.8617    0.0000 F   0  0  0  0  0  0  0  0  0  0  0  0
    0.0000   -1.4953    0.0000 F   0  0  0  0  0  0  0  0  0  0  0  0
    3.4769    2.4971    0.0000 C   0  0  0  0  0  0  0  0  0  0  0  0
    4.3424    1.9963    0.0000 C   0  0  0  0  0  0  0  0  0  0  0  0
  1  2  1  0  0  0  0
  2  3  2  0  0  0  0
  3  4  1  0  0  0  0
  4  5  2  0  0  0  0
  5  6  1  0  0  0  0
  5  7  1  0  0  0  0
  7  8  1  0  0  0  0
  8  9  1  0  0  0  0
  9 10  1  0  0  0  0
 10 11  2  0  0  0  0
 10 12  1  0  0  0  0
 12 13  1  0  0  0  0
 13 14  2  0  0  0  0
 14 15  1  0  0  0  0
 15 16  2  0  0  0  0
 16 17  1  0  0  0  0
 17 18  2  0  0  0  0
 18 13  1  0  0  0  0
 18 19  1  0  0  0  0
 19 20  1  0  0  0  0
 19 21  1  0  0  0  0
 19 22  1  0  0  0  0
  7 23  2  0  0  0  0
 23  2  1  0  0  0  0
 23 24  1  0  0  0  0
M  END
>  <EXTREG>  (ZINC00144594)
ZINC00144594

>  <LOGBIO>
2.5000

$$$$
ZINC00145955
  -MTS-   02131516502D 0   0.00000     0.00000     0

 23 25  0  0  0  0  0  0  0  0999 V2000
    5.6742    1.1961    0.0000 C   0  0  0  0  0  0  0  0  0  0  0  0
    5.0856    2.0046    0.0000 C   0  0  0  0  0  0  0  0  0  0  0  0
    5.3956    2.9646    0.0000 N   0  0  0  0  0  0  0  0  0  0  0  0
    4.5856    3.5446    0.0000 C   0  0  0  0  0  0  0  0  0  0  0  0
    3.7756    2.9646    0.0000 C   0  0  0  0  0  0  0  0  0  0  0  0
    4.0856    2.0046    0.0000 N   0  0  0  0  0  0  0  0  0  0  0  0
    3.4971    1.1961    0.0000 C   0  0  0  0  0  0  0  0  0  0  0  0
    2.5027    1.3015    0.0000 C   0  0  0  0  0  0  0  0  0  0  0  0
    1.9142    0.4930    0.0000 C   0  0  0  0  0  0  0  0  0  0  0  0
    0.9054    0.4930    0.0000 N   0  0  0  0  0  0  0  0  0  0  0  0
    0.6023   -0.4560    0.0000 O   0  0  0  0  0  0  0  0  0  0  0  0
    1.4032   -1.0486    0.0000 C   0  0  0  0  0  0  0  0  0  0  0  0
    2.2215   -0.4586    0.0000 N   0  0  0  0  0  0  0  0  0  0  0  0
    1.3970   -2.0486    0.0000 C   0  0  0  0  0  0  0  0  0  0  0  0
    0.5254   -2.5458    0.0000 C   0  0  0  0  0  0  0  0  0  0  0  0
    0.5213   -3.5406    0.0000 C   0  0  0  0  0  0  0  0  0  0  0  0
    1.3837   -4.0468    0.0000 C   0  0  0  0  0  0  0  0  0  0  0  0
    1.3750   -5.0467    0.0000 F   0  0  0  0  0  0  0  0  0  0  0  0
    2.2503   -3.5582    0.0000 C   0  0  0  0  0  0  0  0  0  0  0  0
    2.2594   -2.5548    0.0000 C   0  0  0  0  0  0  0  0  0  0  0  0
    4.5856    4.5446    0.0000 N   0  3  0  0  0  0  0  0  0  0  0  0
    5.4544    5.0467    0.0000 O   0  5  0  0  0  0  0  0  0  0  0  0
    3.7244    5.0424    0.0000 O   0  0  0  0  0  0  0  0  0  0  0  0
  1  2  1  0  0  0  0
  2  3  2  0  0  0  0
  3  4  1  0  0  0  0
  4  5  2  0  0  0  0
  5  6  1  0  0  0  0
  6  2  1  0  0  0  0
  6  7  1  0  0  0  0
  7  8  1  0  0  0  0
  8  9  1  0  0  0  0
  9 10  2  0  0  0  0
 10 11  1  0  0  0  0
 11 12  1  0  0  0  0
 12 13  2  0  0  0  0
 13  9  1  0  0  0  0
 12 14  1  0  0  0  0
 14 15  2  0  0  0  0
 15 16  1  0  0  0  0
 16 17  2  0  0  0  0
 17 18  1  0  0  0  0
 17 19  1  0  0  0  0
 19 20  2  0  0  0  0
 20 14  1  0  0  0  0
  4 21  1  0  0  0  0
 21 22  1  0  0  0  0
 21 23  2  0  0  0  0
M  CHG  2  21   1  22  -1
M  END
>  <EXTREG>  (ZINC00145955)
ZINC00145955

>  <LOGBIO>
2.5000

$$$$
ZINC00146411
  -MTS-   02131516502D 0   0.00000     0.00000     0

 19 20  0  0  0  0  0  0  0  0999 V2000
    3.4567    2.0385    0.0000 C   0  0  0  0  0  0  0  0  0  0  0  0
    3.1159    1.0984    0.0000 C   0  0  0  0  0  0  0  0  0  0  0  0
    4.1009    0.9254    0.0000 C   0  0  0  0  0  0  0  0  0  0  0  0
    2.2459    1.5984    0.0000 N   0  0  0  0  0  0  0  0  0  0  0  0
    1.3859    1.0984    0.0000 C   0  0  0  0  0  0  0  0  0  0  0  0
    0.5192    1.5971    0.0000 N   0  0  0  0  0  0  0  0  0  0  0  0
    1.3859    0.0984    0.0000 N   0  0  0  0  0  0  0  0  0  0  0  0
    2.2459   -0.4016    0.0000 C   0  0  0  0  0  0  0  0  0  0  0  0
    2.2434   -1.4016    0.0000 N   0  0  0  0  0  0  0  0  0  0  0  0
    3.1159    0.0984    0.0000 N   0  0  0  0  0  0  0  0  0  0  0  0
    4.1546   -0.5027    0.0000 C   0  0  0  0  0  0  0  0  0  0  0  0
    4.1546   -1.5061    0.0000 C   0  0  0  0  0  0  0  0  0  0  0  0
    5.0166   -2.0026    0.0000 C   0  0  0  0  0  0  0  0  0  0  0  0
    5.8836   -1.5043    0.0000 C   0  0  0  0  0  0  0  0  0  0  0  0
    5.8886   -0.5095    0.0000 C   0  0  0  0  0  0  0  0  0  0  0  0
    5.0216   -0.0044    0.0000 C   0  0  0  0  0  0  0  0  0  0  0  0
    6.7569   -0.0134    0.0000 C   0  0  0  0  0  0  0  0  0  0  0  0
    7.6239   -0.5186    0.0000 O   0  0  0  0  0  0  0  0  0  0  0  0
    6.7618    0.9813    0.0000 O   0  0  0  0  0  0  0  0  0  0  0  0
  1  2  1  0  0  0  0
  2  3  1  0  0  0  0
  2  4  1  0  0  0  0
  4  5  2  0  0  0  0
  5  6  1  0  0  0  0
  5  7  1  0  0  0  0
  7  8  2  0  0  0  0
  8  9  1  0  0  0  0
  8 10  1  0  0  0  0
 10  2  1  0  0  0  0
 10 11  1  0  0  0  0
 11 12  2  0  0  0  0
 12 13  1  0  0  0  0
 13 14  2  0  0  0  0
 14 15  1  0  0  0  0
 15 16  2  0  0  0  0
 16 11  1  0  0  0  0
 15 17  1  0  0  0  0
 17 18  1  0  0  0  0
 17 19  2  0  0  0  0
M  END
>  <EXTREG>  (ZINC00146411)
ZINC00146411

>  <LOGBIO>
2.5000

$$$$
ZINC00147742
  -MTS-   02131516502D 0   0.00000     0.00000     0

 23 25  0  0  0  0  0  0  0  0999 V2000
    7.5978   -2.4802    0.0000 O   0  0  0  0  0  0  0  0  0  0  0  0
    7.0088   -1.6677    0.0000 C   0  0  0  0  0  0  0  0  0  0  0  0
    7.2540   -1.1201    0.0000 O   0  0  0  0  0  0  0  0  0  0  0  0
    5.8152   -1.7912    0.0000 C   0  0  0  0  0  0  0  0  0  0  0  0
    5.4047   -2.7069    0.0000 N   0  0  0  0  0  0  0  0  0  0  0  0
    4.4150   -2.8073    0.0000 C   0  0  0  0  0  0  0  0  0  0  0  0
    3.8277   -1.9979    0.0000 C   0  0  0  0  0  0  0  0  0  0  0  0
    4.2301   -1.0881    0.0000 N   0  0  0  0  0  0  0  0  0  0  0  0
    5.2279   -0.9819    0.0000 C   0  0  0  0  0  0  0  0  0  0  0  0
    5.7156    0.1146    0.0000 C   0  0  0  0  0  0  0  0  0  0  0  0
    6.7134    0.2204    0.0000 O   0  0  0  0  0  0  0  0  0  0  0  0
    5.1310    0.9195    0.0000 N   0  0  0  0  0  0  0  0  0  0  0  0
    4.1331    0.8137    0.0000 C   0  0  0  0  0  0  0  0  0  0  0  0
    3.5446    1.6221    0.0000 C   0  0  0  0  0  0  0  0  0  0  0  0
    3.8546    2.5821    0.0000 C   0  0  0  0  0  0  0  0  0  0  0  0
    3.0446    3.1621    0.0000 S   0  0  0  0  0  0  0  0  0  0  0  0
    2.2346    2.5821    0.0000 C   0  0  0  0  0  0  0  0  0  0  0  0
    1.2554    2.7848    0.0000 C   0  0  0  0  0  0  0  0  0  0  0  0
    0.5872    2.0409    0.0000 C   0  0  0  0  0  0  0  0  0  0  0  0
    0.9003    1.0876    0.0000 C   0  0  0  0  0  0  0  0  0  0  0  0
    0.2339    0.3419    0.0000 Cl  0  0  0  0  0  0  0  0  0  0  0  0
    1.8742    0.8849    0.0000 C   0  0  0  0  0  0  0  0  0  0  0  0
    2.5446    1.6221    0.0000 C   0  0  0  0  0  0  0  0  0  0  0  0
  1  2  1  0  0  0  0
  2  3  2  0  0  0  0
  2  4  1  0  0  0  0
  4  5  1  0  0  0  0
  5  6  2  0  0  0  0
  6  7  1  0  0  0  0
  7  8  2  0  0  0  0
  8  9  1  0  0  0  0
  9  4  2  0  0  0  0
  9 10  1  0  0  0  0
 10 11  2  0  0  0  0
 10 12  1  0  0  0  0
 12 13  1  0  0  0  0
 13 14  1  0  0  0  0
 14 15  2  0  0  0  0
 15 16  1  0  0  0  0
 16 17  1  0  0  0  0
 17 18  2  0  0  0  0
 18 19  1  0  0  0  0
 19 20  2  0  0  0  0
 20 21  1  0  0  0  0
 20 22  1  0  0  0  0
 22 23  2  0  0  0  0
 23 14  1  0  0  0  0
 23 17  1  0  0  0  0
M  END
>  <EXTREG>  (ZINC00147742)
ZINC00147742

>  <LOGBIO>
2.5000

$$$$
ZINC00148697
  -MTS-   02131516502D 0   0.00000     0.00000     0

 20 21  0  0  0  0  0  0  0  0999 V2000
    0.0000   -2.4574    0.0000 F   0  0  0  0  0  0  0  0  0  0  0  0
    0.9944   -2.3514    0.0000 C   0  0  0  0  0  0  0  0  0  0  0  0
    1.5861   -3.1618    0.0000 C   0  0  0  0  0  0  0  0  0  0  0  0
    2.5751   -3.0544    0.0000 C   0  0  0  0  0  0  0  0  0  0  0  0
    2.9814   -2.1406    0.0000 C   0  0  0  0  0  0  0  0  0  0  0  0
    3.9761   -2.0372    0.0000 N   0  0  0  0  0  0  0  0  0  0  0  0
    4.3852   -1.1209    0.0000 C   0  0  0  0  0  0  0  0  0  0  0  0
    3.7987   -0.3110    0.0000 O   0  0  0  0  0  0  0  0  0  0  0  0
    5.3748   -1.0191    0.0000 C   0  0  0  0  0  0  0  0  0  0  0  0
    5.7839   -0.1028    0.0000 S   0  0  0  0  0  0  0  0  0  0  0  0
    6.7734   -0.0009    0.0000 C   0  0  0  0  0  0  0  0  0  0  0  0
    7.1826    0.9153    0.0000 C   0  0  0  0  0  0  0  0  0  0  0  0
    8.1802    1.0231    0.0000 O   0  0  0  0  0  0  0  0  0  0  0  0
    6.5940    1.7238    0.0000 N   0  0  0  0  0  0  0  0  0  0  0  0
    6.9040    2.6838    0.0000 C   0  0  0  0  0  0  0  0  0  0  0  0
    6.0940    3.2638    0.0000 C   0  0  0  0  0  0  0  0  0  0  0  0
    5.2840    2.6838    0.0000 C   0  0  0  0  0  0  0  0  0  0  0  0
    5.5940    1.7238    0.0000 C   0  0  0  0  0  0  0  0  0  0  0  0
    2.3988   -1.3343    0.0000 C   0  0  0  0  0  0  0  0  0  0  0  0
    1.4007   -1.4377    0.0000 C   0  0  0  0  0  0  0  0  0  0  0  0
  1  2  1  0  0  0  0
  2  3  2  0  0  0  0
  3  4  1  0  0  0  0
  4  5  2  0  0  0  0
  5  6  1  0  0  0  0
  6  7  1  0  0  0  0
  7  8  2  0  0  0  0
  7  9  1  0  0  0  0
  9 10  1  0  0  0  0
 10 11  1  0  0  0  0
 11 12  1  0  0  0  0
 12 13  2  0  0  0  0
 12 14  1  0  0  0  0
 14 15  1  0  0  0  0
 15 16  1  0  0  0  0
 16 17  1  0  0  0  0
 17 18  1  0  0  0  0
 18 14  1  0  0  0  0
  5 19  1  0  0  0  0
 19 20  2  0  0  0  0
 20  2  1  0  0  0  0
M  END
>  <EXTREG>  (ZINC00148697)
ZINC00148697

>  <LOGBIO>
2.5000

$$$$
ZINC00149020
  -MTS-   02131516502D 0   0.00000     0.00000     0

 17 18  0  0  0  0  0  0  0  0999 V2000
    5.8579   -2.5956    0.0000 O   0  5  0  0  0  0  0  0  0  0  0  0
    6.2647   -1.6784    0.0000 N   0  3  0  0  0  0  0  0  0  0  0  0
    7.2540   -1.5740    0.0000 O   0  0  0  0  0  0  0  0  0  0  0  0
    5.6762   -0.8699    0.0000 C   0  0  0  0  0  0  0  0  0  0  0  0
    5.9862    0.0901    0.0000 S   0  0  0  0  0  0  0  0  0  0  0  0
    5.1762    0.6701    0.0000 C   0  0  0  0  0  0  0  0  0  0  0  0
    4.3662    0.0901    0.0000 C   0  0  0  0  0  0  0  0  0  0  0  0
    4.6762   -0.8699    0.0000 C   0  0  0  0  0  0  0  0  0  0  0  0
    3.4165    0.4033    0.0000 S   0  0  0  0  0  0  0  0  0  0  0  0
    3.1033   -0.5464    0.0000 O   0  0  0  0  0  0  0  0  0  0  0  0
    3.7296    1.3530    0.0000 O   0  0  0  0  0  0  0  0  0  0  0  0
    2.4668    0.7164    0.0000 C   0  0  0  0  0  0  0  0  0  0  0  0
    2.2614    1.6987    0.0000 C   0  0  0  0  0  0  0  0  0  0  0  0
    1.3161    2.0083    0.0000 C   0  0  0  0  0  0  0  0  0  0  0  0
    0.5693    1.3431    0.0000 C   0  0  0  0  0  0  0  0  0  0  0  0
    0.7680    0.3684    0.0000 C   0  0  0  0  0  0  0  0  0  0  0  0
    1.7201    0.0513    0.0000 C   0  0  0  0  0  0  0  0  0  0  0  0
  1  2  1  0  0  0  0
  2  3  2  0  0  0  0
  2  4  1  0  0  0  0
  4  5  1  0  0  0  0
  5  6  1  0  0  0  0
  6  7  2  0  0  0  0
  7  8  1  0  0  0  0
  8  4  2  0  0  0  0
  7  9  1  0  0  0  0
  9 10  2  0  0  0  0
  9 11  2  0  0  0  0
  9 12  1  0  0  0  0
 12 13  2  0  0  0  0
 13 14  1  0  0  0  0
 14 15  2  0  0  0  0
 15 16  1  0  0  0  0
 16 17  2  0  0  0  0
 17 12  1  0  0  0  0
M  CHG  2   1  -1   2   1
M  END
>  <EXTREG>  (ZINC00149020)
ZINC00149020

>  <LOGBIO>
2.5000

$$$$
ZINC00149411
  -MTS-   02131516502D 0   0.00000     0.00000     0

 20 21  0  0  0  0  0  0  0  0999 V2000
    8.5059    0.0612    0.0000 Cl  0  0  0  0  0  0  0  0  0  0  0  0
    7.5059    0.0552    0.0000 C   0  0  0  0  0  0  0  0  0  0  0  0
    6.9981    0.9207    0.0000 C   0  0  0  0  0  0  0  0  0  0  0  0
    6.0034    0.9127    0.0000 C   0  0  0  0  0  0  0  0  0  0  0  0
    5.5077    0.0442    0.0000 C   0  0  0  0  0  0  0  0  0  0  0  0
    4.5077    0.0407    0.0000 S   0  0  0  0  0  0  0  0  0  0  0  0
    4.0047    0.9049    0.0000 C   0  0  0  0  0  0  0  0  0  0  0  0
    3.0047    0.9014    0.0000 C   0  0  0  0  0  0  0  0  0  0  0  0
    2.4991    1.7682    0.0000 C   0  0  0  0  0  0  0  0  0  0  0  0
    1.5043    1.7627    0.0000 C   0  0  0  0  0  0  0  0  0  0  0  0
    1.0065    0.8954    0.0000 C   0  0  0  0  0  0  0  0  0  0  0  0
    1.5034    0.0336    0.0000 C   0  0  0  0  0  0  0  0  0  0  0  0
    2.5069    0.0342    0.0000 C   0  0  0  0  0  0  0  0  0  0  0  0
    1.0034   -0.8324    0.0000 C   0  0  0  0  0  0  0  0  0  0  0  0
    0.0000   -0.8324    0.0000 O   0  0  0  0  0  0  0  0  0  0  0  0
    1.5034   -1.6984    0.0000 C   0  0  0  0  0  0  0  0  0  0  0  0
    2.5034   -1.6984    0.0000 C   0  0  0  0  0  0  0  0  0  0  0  0
    3.5034   -1.6984    0.0000 N   0  0  0  0  0  0  0  0  0  0  0  0
    6.0068   -0.8164    0.0000 C   0  0  0  0  0  0  0  0  0  0  0  0
    7.0103   -0.8133    0.0000 C   0  0  0  0  0  0  0  0  0  0  0  0
  1  2  1  0  0  0  0
  2  3  2  0  0  0  0
  3  4  1  0  0  0  0
  4  5  2  0  0  0  0
  5  6  1  0  0  0  0
  6  7  1  0  0  0  0
  7  8  1  0  0  0  0
  8  9  2  0  0  0  0
  9 10  1  0  0  0  0
 10 11  2  0  0  0  0
 11 12  1  0  0  0  0
 12 13  2  0  0  0  0
 13  8  1  0  0  0  0
 12 14  1  0  0  0  0
 14 15  2  0  0  0  0
 14 16  1  0  0  0  0
 16 17  1  0  0  0  0
 17 18  3  0  0  0  0
  5 19  1  0  0  0  0
 19 20  2  0  0  0  0
 20  2  1  0  0  0  0
M  END
>  <EXTREG>  (ZINC00149411)
ZINC00149411

>  <LOGBIO>
2.5000

$$$$
ZINC00151301
  -MTS-   02131516502D 0   0.00000     0.00000     0

 16 17  0  0  0  0  0  0  0  0999 V2000
    3.8411   -3.2504    0.0000 F   0  0  0  0  0  0  0  0  0  0  0  0
    3.2542   -2.4408    0.0000 C   0  0  0  0  0  0  0  0  0  0  0  0
    2.2560   -2.5436    0.0000 C   0  0  0  0  0  0  0  0  0  0  0  0
    1.6738   -1.7370    0.0000 C   0  0  0  0  0  0  0  0  0  0  0  0
    2.0806   -0.8235    0.0000 C   0  0  0  0  0  0  0  0  0  0  0  0
    1.4917   -0.0153    0.0000 N   0  0  0  0  0  0  0  0  0  0  0  0
    1.8985    0.9020    0.0000 C   0  0  0  0  0  0  0  0  0  0  0  0
    2.8878    1.0063    0.0000 O   0  0  0  0  0  0  0  0  0  0  0  0
    1.3100    1.7104    0.0000 C   0  0  0  0  0  0  0  0  0  0  0  0
    1.6200    2.6704    0.0000 C   0  0  0  0  0  0  0  0  0  0  0  0
    0.8100    3.2504    0.0000 N   0  0  0  0  0  0  0  0  0  0  0  0
    0.0000    2.6704    0.0000 S   0  0  0  0  0  0  0  0  0  0  0  0
    0.3100    1.7104    0.0000 N   0  0  0  0  0  0  0  0  0  0  0  0
    3.0697   -0.7166    0.0000 C   0  0  0  0  0  0  0  0  0  0  0  0
    3.6610   -1.5273    0.0000 C   0  0  0  0  0  0  0  0  0  0  0  0
    4.6554   -1.4219    0.0000 Cl  0  0  0  0  0  0  0  0  0  0  0  0
  1  2  1  0  0  0  0
  2  3  2  0  0  0  0
  3  4  1  0  0  0  0
  4  5  2  0  0  0  0
  5  6  1  0  0  0  0
  6  7  1  0  0  0  0
  7  8  2  0  0  0  0
  7  9  1  0  0  0  0
  9 10  1  0  0  0  0
 10 11  2  0  0  0  0
 11 12  1  0  0  0  0
 12 13  1  0  0  0  0
 13  9  2  0  0  0  0
  5 14  1  0  0  0  0
 14 15  2  0  0  0  0
 15  2  1  0  0  0  0
 15 16  1  0  0  0  0
M  END
>  <EXTREG>  (ZINC00151301)
ZINC00151301

>  <LOGBIO>
2.5000

$$$$
ZINC00152380
  -MTS-   02131516502D 0   0.00000     0.00000     0

 15 16  0  0  0  0  0  0  0  0999 V2000
    3.1156    1.2009    0.0000 F   0  0  0  0  0  0  0  0  0  0  0  0
    2.2501    0.7000    0.0000 C   0  0  0  0  0  0  0  0  0  0  0  0
    1.3801    1.2000    0.0000 C   0  0  0  0  0  0  0  0  0  0  0  0
    0.5201    0.7000    0.0000 C   0  0  0  0  0  0  0  0  0  0  0  0
    0.5201   -0.3000    0.0000 C   0  0  0  0  0  0  0  0  0  0  0  0
    1.3801   -0.8000    0.0000 C   0  0  0  0  0  0  0  0  0  0  0  0
    1.3776   -1.8000    0.0000 Cl  0  0  0  0  0  0  0  0  0  0  0  0
    2.2501   -0.3000    0.0000 C   0  0  0  0  0  0  0  0  0  0  0  0
    3.2887   -0.9010    0.0000 C   0  0  0  0  0  0  0  0  0  0  0  0
    4.3285   -0.3021    0.0000 N   0  0  0  0  0  0  0  0  0  0  0  0
    5.1975   -0.8038    0.0000 C   0  0  0  0  0  0  0  0  0  0  0  0
    6.0585   -0.3055    0.0000 C   0  0  0  0  0  0  0  0  0  0  0  0
    6.0605    0.6945    0.0000 N   0  0  0  0  0  0  0  0  0  0  0  0
    5.2015    1.1962    0.0000 C   0  0  0  0  0  0  0  0  0  0  0  0
    4.3305    0.6979    0.0000 C   0  0  0  0  0  0  0  0  0  0  0  0
  1  2  1  0  0  0  0
  2  3  2  0  0  0  0
  3  4  1  0  0  0  0
  4  5  2  0  0  0  0
  5  6  1  0  0  0  0
  6  7  1  0  0  0  0
  6  8  2  0  0  0  0
  8  2  1  0  0  0  0
  8  9  1  0  0  0  0
  9 10  1  0  0  0  0
 10 11  1  0  0  0  0
 11 12  1  0  0  0  0
 12 13  1  0  0  0  0
 13 14  1  0  0  0  0
 14 15  1  0  0  0  0
 15 10  1  0  0  0  0
M  END
>  <EXTREG>  (ZINC00152380)
ZINC00152380

>  <LOGBIO>
2.5000

$$$$
ZINC00152737
  -MTS-   02131516502D 0   0.00000     0.00000     0

 21 22  0  0  1  0  0  0  0  0999 V2000
    7.4483    2.7460    0.0000 C   0  0  0  0  0  0  0  0  0  0  0  0
    6.5827    2.2452    0.0000 C   0  0  0  0  0  0  0  0  0  0  0  0
    5.7127    2.7452    0.0000 C   0  0  0  0  0  0  0  0  0  0  0  0
    4.8527    2.2452    0.0000 C   0  0  0  0  0  0  0  0  0  0  0  0
    4.8527    1.2452    0.0000 C   0  0  0  0  0  0  0  0  0  0  0  0
    5.7127    0.7452    0.0000 C   0  0  0  0  0  0  0  0  0  0  0  0
    6.5827    1.2452    0.0000 C   0  0  0  0  0  0  0  0  0  0  0  0
    3.9860    0.7465    0.0000 S   0  0  0  0  0  0  0  0  0  0  0  0
    4.4846   -0.1203    0.0000 O   0  0  0  0  0  0  0  0  0  0  0  0
    3.4873    1.6133    0.0000 O   0  0  0  0  0  0  0  0  0  0  0  0
    3.1192    0.2478    0.0000 N   0  0  0  0  0  0  0  0  0  0  0  0
    2.2539    0.7491    0.0000 C   0  0  0  0  0  0  0  0  0  0  0  0
    1.3916    0.2530    0.0000 C   0  0  1  0  0  0  0  0  0  0  0  0
    0.5239    0.7570    0.0000 O   0  0  0  0  0  0  0  0  0  0  0  0
    1.3896   -0.7470    0.0000 C   0  0  0  0  0  0  0  0  0  0  0  0
    0.5201   -1.2478    0.0000 C   0  0  0  0  0  0  0  0  0  0  0  0
    0.5201   -2.2426    0.0000 C   0  0  0  0  0  0  0  0  0  0  0  0
    1.3846   -2.7452    0.0000 C   0  0  0  0  0  0  0  0  0  0  0  0
    2.2491   -2.2530    0.0000 C   0  0  0  0  0  0  0  0  0  0  0  0
    2.2541   -1.2496    0.0000 C   0  0  0  0  0  0  0  0  0  0  0  0
    1.9107   -0.0479    0.0000 H   0  0  0  0  0  0  0  0  0  0  0  0
  1  2  1  0  0  0  0
  2  3  2  0  0  0  0
  3  4  1  0  0  0  0
  4  5  2  0  0  0  0
  5  6  1  0  0  0  0
  6  7  2  0  0  0  0
  7  2  1  0  0  0  0
  5  8  1  0  0  0  0
  8  9  2  0  0  0  0
  8 10  2  0  0  0  0
  8 11  1  0  0  0  0
 11 12  1  0  0  0  0
 13 12  1  6  0  0  0
 13 21  1  1  0  0  0
 13 14  1  0  0  0  0
 13 15  1  0  0  0  0
 15 16  2  0  0  0  0
 16 17  1  0  0  0  0
 17 18  2  0  0  0  0
 18 19  1  0  0  0  0
 19 20  2  0  0  0  0
 20 15  1  0  0  0  0
M  END
>  <EXTREG>  (ZINC00152737)
ZINC00152737

>  <LOGBIO>
2.5000

$$$$
ZINC00152888
  -MTS-   02131516502D 0   0.00000     0.00000     0

 17 18  0  0  0  0  0  0  0  0999 V2000
    4.3321    1.5017    0.0000 C   0  0  0  0  0  0  0  0  0  0  0  0
    3.4623    2.0021    0.0000 C   0  0  0  0  0  0  0  0  0  0  0  0
    3.4618    2.9969    0.0000 C   0  0  0  0  0  0  0  0  0  0  0  0
    2.5968    1.5013    0.0000 N   0  0  0  0  0  0  0  0  0  0  0  0
    1.7268    2.0013    0.0000 C   0  0  0  0  0  0  0  0  0  0  0  0
    0.8668    1.5013    0.0000 C   0  0  0  0  0  0  0  0  0  0  0  0
    0.8668    0.5013    0.0000 C   0  0  0  0  0  0  0  0  0  0  0  0
    0.0000    0.0026    0.0000 O   0  0  0  0  0  0  0  0  0  0  0  0
    1.7268    0.0013    0.0000 N   0  0  0  0  0  0  0  0  0  0  0  0
    2.5968    0.5013    0.0000 C   0  0  0  0  0  0  0  0  0  0  0  0
    3.4623    0.0004    0.0000 O   0  0  0  0  0  0  0  0  0  0  0  0
    1.7243   -0.9987    0.0000 C   0  0  0  0  0  0  0  0  0  0  0  0
    0.8545   -1.4991    0.0000 C   0  0  0  0  0  0  0  0  0  0  0  0
    0.8540   -2.4939    0.0000 C   0  0  0  0  0  0  0  0  0  0  0  0
    1.7183   -2.9969    0.0000 C   0  0  0  0  0  0  0  0  0  0  0  0
    2.5831   -2.5052    0.0000 C   0  0  0  0  0  0  0  0  0  0  0  0
    2.5885   -1.5017    0.0000 C   0  0  0  0  0  0  0  0  0  0  0  0
  1  2  1  0  0  0  0
  2  3  1  0  0  0  0
  2  4  1  0  0  0  0
  4  5  1  0  0  0  0
  5  6  1  0  0  0  0
  6  7  1  0  0  0  0
  7  8  2  0  0  0  0
  7  9  1  0  0  0  0
  9 10  1  0  0  0  0
 10  4  1  0  0  0  0
 10 11  2  0  0  0  0
  9 12  1  0  0  0  0
 12 13  2  0  0  0  0
 13 14  1  0  0  0  0
 14 15  2  0  0  0  0
 15 16  1  0  0  0  0
 16 17  2  0  0  0  0
 17 12  1  0  0  0  0
M  END
>  <EXTREG>  (ZINC00152888)
ZINC00152888

>  <LOGBIO>
2.5000

$$$$
ZINC00153549
  -MTS-   02131516502D 0   0.00000     0.00000     0

 14 15  0  0  0  0  0  0  0  0999 V2000
    4.6180   -2.1098    0.0000 N   0  0  0  0  0  0  0  0  0  0  0  0
    4.0275   -1.3028    0.0000 C   0  0  0  0  0  0  0  0  0  0  0  0
    4.4316   -0.3844    0.0000 C   0  0  0  0  0  0  0  0  0  0  0  0
    3.8425    0.4172    0.0000 C   0  0  0  0  0  0  0  0  0  0  0  0
    2.8482    0.3103    0.0000 C   0  0  0  0  0  0  0  0  0  0  0  0
    2.4431   -0.5982    0.0000 C   0  0  0  0  0  0  0  0  0  0  0  0
    3.0332   -1.4098    0.0000 C   0  0  0  0  0  0  0  0  0  0  0  0
    2.2597    1.1188    0.0000 N   0  0  0  0  0  0  0  0  0  0  0  0
    2.5697    2.0788    0.0000 C   0  0  0  0  0  0  0  0  0  0  0  0
    1.7597    2.6588    0.0000 N   0  0  0  0  0  0  0  0  0  0  0  0
    0.9497    2.0788    0.0000 C   0  0  0  0  0  0  0  0  0  0  0  0
    0.0000    2.3920    0.0000 Cl  0  0  0  0  0  0  0  0  0  0  0  0
    1.2597    1.1188    0.0000 C   0  0  0  0  0  0  0  0  0  0  0  0
    0.6712    0.3103    0.0000 Cl  0  0  0  0  0  0  0  0  0  0  0  0
  1  2  1  0  0  0  0
  2  3  2  0  0  0  0
  3  4  1  0  0  0  0
  4  5  2  0  0  0  0
  5  6  1  0  0  0  0
  6  7  2  0  0  0  0
  7  2  1  0  0  0  0
  5  8  1  0  0  0  0
  8  9  1  0  0  0  0
  9 10  2  0  0  0  0
 10 11  1  0  0  0  0
 11 12  1  0  0  0  0
 11 13  2  0  0  0  0
 13  8  1  0  0  0  0
 13 14  1  0  0  0  0
M  END
>  <EXTREG>  (ZINC00153549)
ZINC00153549

>  <LOGBIO>
2.5000

$$$$
ZINC00153867
  -MTS-   02131516502D 0   0.00000     0.00000     0

 13 13  0  0  0  0  0  0  0  0999 V2000
    4.8457    1.7416    0.0000 C   0  0  0  0  0  0  0  0  0  0  0  0
    3.9801    1.2408    0.0000 S   0  0  0  0  0  0  0  0  0  0  0  0
    3.4793    2.1063    0.0000 O   0  0  0  0  0  0  0  0  0  0  0  0
    4.4810    0.3752    0.0000 O   0  0  0  0  0  0  0  0  0  0  0  0
    3.1146    0.7399    0.0000 C   0  0  0  0  0  0  0  0  0  0  0  0
    3.1156   -0.2601    0.0000 C   0  0  0  0  0  0  0  0  0  0  0  0
    3.9776   -0.7566    0.0000 O   0  0  0  0  0  0  0  0  0  0  0  0
    2.2501   -0.7609    0.0000 C   0  0  0  0  0  0  0  0  0  0  0  0
    1.3801   -0.2609    0.0000 C   0  0  0  0  0  0  0  0  0  0  0  0
    0.5201   -0.7609    0.0000 C   0  0  0  0  0  0  0  0  0  0  0  0
    0.5201   -1.7609    0.0000 C   0  0  0  0  0  0  0  0  0  0  0  0
    1.3801   -2.2609    0.0000 N   0  0  0  0  0  0  0  0  0  0  0  0
    2.2501   -1.7609    0.0000 C   0  0  0  0  0  0  0  0  0  0  0  0
  1  2  1  0  0  0  0
  2  3  2  0  0  0  0
  2  4  2  0  0  0  0
  2  5  1  0  0  0  0
  5  6  1  0  0  0  0
  6  7  2  0  0  0  0
  6  8  1  0  0  0  0
  8  9  2  0  0  0  0
  9 10  1  0  0  0  0
 10 11  2  0  0  0  0
 11 12  1  0  0  0  0
 12 13  2  0  0  0  0
 13  8  1  0  0  0  0
M  END
>  <EXTREG>  (ZINC00153867)
ZINC00153867

>  <LOGBIO>
2.5000

$$$$
ZINC00154124
  -MTS-   02131516502D 0   0.00000     0.00000     0

 12 12  0  0  0  0  0  0  0  0999 V2000
    4.3278    1.4912    0.0000 C   0  0  0  0  0  0  0  0  0  0  0  0
    3.4623    0.9903    0.0000 S   0  0  0  0  0  0  0  0  0  0  0  0
    3.9632    0.1248    0.0000 O   0  0  0  0  0  0  0  0  0  0  0  0
    2.9615    1.8559    0.0000 O   0  0  0  0  0  0  0  0  0  0  0  0
    2.5968    0.4895    0.0000 C   0  0  0  0  0  0  0  0  0  0  0  0
    1.7268    0.9895    0.0000 C   0  0  0  0  0  0  0  0  0  0  0  0
    0.8668    0.4895    0.0000 C   0  0  0  0  0  0  0  0  0  0  0  0
    0.8668   -0.5105    0.0000 C   0  0  0  0  0  0  0  0  0  0  0  0
    0.0000   -1.0092    0.0000 F   0  0  0  0  0  0  0  0  0  0  0  0
    1.7268   -1.0105    0.0000 C   0  0  0  0  0  0  0  0  0  0  0  0
    1.7243   -2.0105    0.0000 F   0  0  0  0  0  0  0  0  0  0  0  0
    2.5968   -0.5105    0.0000 C   0  0  0  0  0  0  0  0  0  0  0  0
  1  2  1  0  0  0  0
  2  3  2  0  0  0  0
  2  4  2  0  0  0  0
  2  5  1  0  0  0  0
  5  6  2  0  0  0  0
  6  7  1  0  0  0  0
  7  8  2  0  0  0  0
  8  9  1  0  0  0  0
  8 10  1  0  0  0  0
 10 11  1  0  0  0  0
 10 12  2  0  0  0  0
 12  5  1  0  0  0  0
M  END
>  <EXTREG>  (ZINC00154124)
ZINC00154124

>  <LOGBIO>
2.5000

$$$$
ZINC00154211
  -MTS-   02131516502D 0   0.00000     0.00000     0

 17 18  0  0  0  0  0  0  0  0999 V2000
    5.1882    1.8856    0.0000 O   0  0  0  0  0  0  0  0  0  0  0  0
    5.1887    0.8822    0.0000 C   0  0  0  0  0  0  0  0  0  0  0  0
    6.0510    0.3861    0.0000 O   0  0  0  0  0  0  0  0  0  0  0  0
    3.9770    0.1810    0.0000 C   0  0  0  0  0  0  0  0  0  0  0  0
    3.1070    0.6810    0.0000 C   0  0  0  0  0  0  0  0  0  0  0  0
    2.2470    0.1810    0.0000 C   0  0  0  0  0  0  0  0  0  0  0  0
    1.3774    0.6792    0.0000 C   0  0  0  0  0  0  0  0  0  0  0  0
    0.5129    0.1766    0.0000 N   0  0  0  0  0  0  0  0  0  0  0  0
    0.5179   -0.8269    0.0000 C   0  0  0  0  0  0  0  0  0  0  0  0
    1.3825   -1.3190    0.0000 C   0  0  0  0  0  0  0  0  0  0  0  0
    2.2470   -0.8190    0.0000 C   0  0  0  0  0  0  0  0  0  0  0  0
    3.1070   -1.3190    0.0000 N   0  0  0  0  0  0  0  0  0  0  0  0
    3.9770   -0.8190    0.0000 C   0  0  0  0  0  0  0  0  0  0  0  0
    4.8425   -1.3199    0.0000 C   0  0  0  0  0  0  0  0  0  0  0  0
    5.3433   -0.4543    0.0000 F   0  0  0  0  0  0  0  0  0  0  0  0
    4.3416   -2.1854    0.0000 F   0  0  0  0  0  0  0  0  0  0  0  0
    5.7080   -1.8207    0.0000 F   0  0  0  0  0  0  0  0  0  0  0  0
  1  2  1  0  0  0  0
  2  3  2  0  0  0  0
  2  4  1  0  0  0  0
  4  5  2  0  0  0  0
  5  6  1  0  0  0  0
  6  7  1  0  0  0  0
  7  8  2  0  0  0  0
  8  9  1  0  0  0  0
  9 10  2  0  0  0  0
 10 11  1  0  0  0  0
 11  6  2  0  0  0  0
 11 12  1  0  0  0  0
 12 13  2  0  0  0  0
 13  4  1  0  0  0  0
 13 14  1  0  0  0  0
 14 15  1  0  0  0  0
 14 16  1  0  0  0  0
 14 17  1  0  0  0  0
M  END
>  <EXTREG>  (ZINC00154211)
ZINC00154211

>  <LOGBIO>
2.5000

$$$$
ZINC00154312
  -MTS-   02131516502D 0   0.00000     0.00000     0

 15 15  0  0  0  0  0  0  0  0999 V2000
    3.9752    2.5360    0.0000 O   0  0  0  0  0  0  0  0  0  0  0  0
    3.9761    1.5326    0.0000 C   0  0  0  0  0  0  0  0  0  0  0  0
    4.8424    1.0330    0.0000 O   0  0  0  0  0  0  0  0  0  0  0  0
    3.1146    1.0352    0.0000 C   0  0  0  0  0  0  0  0  0  0  0  0
    3.1156    0.0318    0.0000 S   0  0  0  0  0  0  0  0  0  0  0  0
    2.2501   -0.4691    0.0000 C   0  0  0  0  0  0  0  0  0  0  0  0
    1.3801    0.0309    0.0000 C   0  0  0  0  0  0  0  0  0  0  0  0
    0.5201   -0.4691    0.0000 N   0  0  0  0  0  0  0  0  0  0  0  0
    0.5201   -1.4691    0.0000 C   0  0  0  0  0  0  0  0  0  0  0  0
    1.3801   -1.9691    0.0000 C   0  0  0  0  0  0  0  0  0  0  0  0
    2.2501   -1.4691    0.0000 C   0  0  0  0  0  0  0  0  0  0  0  0
    3.1156   -1.9700    0.0000 C   0  0  0  0  0  0  0  0  0  0  0  0
    3.6165   -1.1044    0.0000 F   0  0  0  0  0  0  0  0  0  0  0  0
    2.6147   -2.8355    0.0000 F   0  0  0  0  0  0  0  0  0  0  0  0
    3.9811   -2.4708    0.0000 F   0  0  0  0  0  0  0  0  0  0  0  0
  1  2  1  0  0  0  0
  2  3  2  0  0  0  0
  2  4  1  0  0  0  0
  4  5  1  0  0  0  0
  5  6  1  0  0  0  0
  6  7  2  0  0  0  0
  7  8  1  0  0  0  0
  8  9  2  0  0  0  0
  9 10  1  0  0  0  0
 10 11  2  0  0  0  0
 11  6  1  0  0  0  0
 11 12  1  0  0  0  0
 12 13  1  0  0  0  0
 12 14  1  0  0  0  0
 12 15  1  0  0  0  0
M  END
>  <EXTREG>  (ZINC00154312)
ZINC00154312

>  <LOGBIO>
2.5000

$$$$
ZINC00155089
  -MTS-   02131516502D 0   0.00000     0.00000     0

 16 17  0  0  0  0  0  0  0  0999 V2000
    2.0908    1.5636    0.0000 O   0  0  0  0  0  0  0  0  0  0  0  0
    2.5938    0.6993    0.0000 C   0  0  0  0  0  0  0  0  0  0  0  0
    2.0960   -0.1719    0.0000 C   0  0  0  0  0  0  0  0  0  0  0  0
    1.0925   -0.1785    0.0000 C   0  0  0  0  0  0  0  0  0  0  0  0
    0.6000   -1.0488    0.0000 C   0  0  0  0  0  0  0  0  0  0  0  0
    1.1108   -1.9125    0.0000 C   0  0  0  0  0  0  0  0  0  0  0  0
    2.1055   -1.9010    0.0000 C   0  0  0  0  0  0  0  0  0  0  0  0
    2.5981   -1.0307    0.0000 C   0  0  0  0  0  0  0  0  0  0  0  0
    3.5981   -1.0282    0.0000 C   0  0  0  0  0  0  0  0  0  0  0  0
    4.0990   -1.8937    0.0000 O   0  0  0  0  0  0  0  0  0  0  0  0
    4.0960   -0.1669    0.0000 C   0  0  0  0  0  0  0  0  0  0  0  0
    5.0960   -0.1669    0.0000 C   0  0  0  0  0  0  0  0  0  0  0  0
    6.0960   -0.1669    0.0000 N   0  0  0  0  0  0  0  0  0  0  0  0
    3.5938    0.7018    0.0000 C   0  0  0  0  0  0  0  0  0  0  0  0
    4.0925    1.5686    0.0000 C   0  0  0  0  0  0  0  0  0  0  0  0
    4.5912    2.4354    0.0000 N   0  0  0  0  0  0  0  0  0  0  0  0
  1  2  1  0  0  0  0
  2  3  1  0  0  0  0
  3  4  1  0  0  0  0
  4  5  2  0  0  0  0
  5  6  1  0  0  0  0
  6  7  2  0  0  0  0
  7  8  1  0  0  0  0
  8  3  2  0  0  0  0
  8  9  1  0  0  0  0
  9 10  1  0  0  0  0
  9 11  2  0  0  0  0
 11 12  1  0  0  0  0
 12 13  3  0  0  0  0
 11 14  1  0  0  0  0
 14  2  2  0  0  0  0
 14 15  1  0  0  0  0
 15 16  3  0  0  0  0
M  END
>  <EXTREG>  (ZINC00155089)
ZINC00155089

>  <LOGBIO>
2.5000

$$$$
ZINC00155130
  -MTS-   02131516502D 0   0.00000     0.00000     0

 18 19  0  0  0  0  0  0  0  0999 V2000
    2.2454    0.9978    0.0000 N   0  0  0  0  0  0  0  0  0  0  0  0
    3.1151    0.4974    0.0000 C   0  0  1  0  0  0  0  0  0  0  0  0
    3.1156   -0.4974    0.0000 C   0  0  1  0  0  0  0  0  0  0  0  0
    3.9854   -0.9978    0.0000 N   0  0  0  0  0  0  0  0  0  0  0  0
    2.2501   -0.9983    0.0000 C   0  0  0  0  0  0  0  0  0  0  0  0
    1.3801   -0.4983    0.0000 C   0  0  0  0  0  0  0  0  0  0  0  0
    0.5201   -0.9983    0.0000 C   0  0  0  0  0  0  0  0  0  0  0  0
    0.5201   -1.9983    0.0000 C   0  0  0  0  0  0  0  0  0  0  0  0
    1.3801   -2.4983    0.0000 C   0  0  0  0  0  0  0  0  0  0  0  0
    2.2501   -1.9983    0.0000 C   0  0  0  0  0  0  0  0  0  0  0  0
    3.9807    0.9983    0.0000 C   0  0  0  0  0  0  0  0  0  0  0  0
    4.8507    0.4983    0.0000 C   0  0  0  0  0  0  0  0  0  0  0  0
    5.7107    0.9983    0.0000 C   0  0  0  0  0  0  0  0  0  0  0  0
    5.7107    1.9983    0.0000 C   0  0  0  0  0  0  0  0  0  0  0  0
    4.8507    2.4983    0.0000 C   0  0  0  0  0  0  0  0  0  0  0  0
    3.9807    1.9983    0.0000 C   0  0  0  0  0  0  0  0  0  0  0  0
    2.5958   -0.1978    0.0000 H   0  0  0  0  0  0  0  0  0  0  0  0
    3.1144    1.0974    0.0000 H   0  0  0  0  0  0  0  0  0  0  0  0
  2  1  1  6  0  0  0
  2 18  1  1  0  0  0
  2  3  1  0  0  0  0
  3 17  1  6  0  0  0
  3  4  1  6  0  0  0
  3  5  1  0  0  0  0
  5  6  2  0  0  0  0
  6  7  1  0  0  0  0
  7  8  2  0  0  0  0
  8  9  1  0  0  0  0
  9 10  2  0  0  0  0
 10  5  1  0  0  0  0
  2 11  1  0  0  0  0
 11 12  2  0  0  0  0
 12 13  1  0  0  0  0
 13 14  2  0  0  0  0
 14 15  1  0  0  0  0
 15 16  2  0  0  0  0
 16 11  1  0  0  0  0
M  END
>  <EXTREG>  (ZINC00155130)
ZINC00155130

>  <LOGBIO>
2.5000

$$$$
ZINC00155278
  -MTS-   02131516502D 0   0.00000     0.00000     0

 13 13  0  0  0  0  0  0  0  0999 V2000
    2.5956    2.1673    0.0000 F   0  0  0  0  0  0  0  0  0  0  0  0
    2.0974    1.3003    0.0000 C   0  0  0  0  0  0  0  0  0  0  0  0
    1.0939    1.2973    0.0000 C   0  0  0  0  0  0  0  0  0  0  0  0
    0.6000    0.4338    0.0000 C   0  0  0  0  0  0  0  0  0  0  0  0
    1.1009   -0.4317    0.0000 C   0  0  0  0  0  0  0  0  0  0  0  0
    2.0956   -0.4337    0.0000 C   0  0  0  0  0  0  0  0  0  0  0  0
    2.5982    0.4348    0.0000 C   0  0  0  0  0  0  0  0  0  0  0  0
    3.5982    0.4348    0.0000 C   0  0  0  0  0  0  0  0  0  0  0  0
    4.5982    0.4348    0.0000 N   0  0  0  0  0  0  0  0  0  0  0  0
    2.5943   -1.3005    0.0000 C   0  0  0  0  0  0  0  0  0  0  0  0
    3.4611   -0.8018    0.0000 F   0  0  0  0  0  0  0  0  0  0  0  0
    1.7275   -1.7992    0.0000 F   0  0  0  0  0  0  0  0  0  0  0  0
    3.0930   -2.1673    0.0000 F   0  0  0  0  0  0  0  0  0  0  0  0
  1  2  1  0  0  0  0
  2  3  2  0  0  0  0
  3  4  1  0  0  0  0
  4  5  2  0  0  0  0
  5  6  1  0  0  0  0
  6  7  2  0  0  0  0
  7  2  1  0  0  0  0
  7  8  1  0  0  0  0
  8  9  3  0  0  0  0
  6 10  1  0  0  0  0
 10 11  1  0  0  0  0
 10 12  1  0  0  0  0
 10 13  1  0  0  0  0
M  END
>  <EXTREG>  (ZINC00155278)
ZINC00155278

>  <LOGBIO>
2.5000

$$$$
ZINC00156415
  -MTS-   02131516502D 0   0.00000     0.00000     0

 15 15  0  0  0  0  0  0  0  0999 V2000
    5.4160    2.0155    0.0000 C   0  0  0  0  0  0  0  0  0  0  0  0
    4.5505    1.5146    0.0000 S   0  0  0  0  0  0  0  0  0  0  0  0
    5.0514    0.6491    0.0000 O   0  0  0  0  0  0  0  0  0  0  0  0
    4.0496    2.3801    0.0000 O   0  0  0  0  0  0  0  0  0  0  0  0
    3.6850    1.0138    0.0000 C   0  0  0  0  0  0  0  0  0  0  0  0
    2.8150    1.5138    0.0000 C   0  0  0  0  0  0  0  0  0  0  0  0
    1.9550    1.0138    0.0000 C   0  0  0  0  0  0  0  0  0  0  0  0
    1.9550    0.0138    0.0000 C   0  0  0  0  0  0  0  0  0  0  0  0
    1.0015   -0.5348    0.0000 O   0  0  0  0  0  0  0  0  0  0  0  0
    1.0000   -1.5348    0.0000 C   0  0  0  0  0  0  0  0  0  0  0  0
    2.0000   -1.5363    0.0000 F   0  0  0  0  0  0  0  0  0  0  0  0
    0.0000   -1.5333    0.0000 F   0  0  0  0  0  0  0  0  0  0  0  0
    0.9985   -2.5348    0.0000 F   0  0  0  0  0  0  0  0  0  0  0  0
    2.8150   -0.4862    0.0000 C   0  0  0  0  0  0  0  0  0  0  0  0
    3.6850    0.0138    0.0000 C   0  0  0  0  0  0  0  0  0  0  0  0
  1  2  1  0  0  0  0
  2  3  2  0  0  0  0
  2  4  2  0  0  0  0
  2  5  1  0  0  0  0
  5  6  2  0  0  0  0
  6  7  1  0  0  0  0
  7  8  2  0  0  0  0
  8  9  1  0  0  0  0
  9 10  1  0  0  0  0
 10 11  1  0  0  0  0
 10 12  1  0  0  0  0
 10 13  1  0  0  0  0
  8 14  1  0  0  0  0
 14 15  2  0  0  0  0
 15  5  1  0  0  0  0
M  END
>  <EXTREG>  (ZINC00156415)
ZINC00156415

>  <LOGBIO>
2.5000

$$$$
ZINC00156635
  -MTS-   02131516502D 0   0.00000     0.00000     0

 13 14  0  0  0  0  0  0  0  0999 V2000
    4.2476   -0.8937    0.0000 C   0  0  0  0  0  0  0  0  0  0  0  0
    3.8412   -1.8112    0.0000 C   0  0  0  0  0  0  0  0  0  0  0  0
    2.8520   -1.9160    0.0000 C   0  0  0  0  0  0  0  0  0  0  0  0
    2.2635   -1.1075    0.0000 C   0  0  0  0  0  0  0  0  0  0  0  0
    1.2546   -1.1075    0.0000 O   0  0  0  0  0  0  0  0  0  0  0  0
    0.9516   -0.1585    0.0000 C   0  0  0  0  0  0  0  0  0  0  0  0
    0.0000    0.1488    0.0000 O   0  0  0  0  0  0  0  0  0  0  0  0
    1.7525    0.4341    0.0000 C   0  0  0  0  0  0  0  0  0  0  0  0
    1.8605    1.4282    0.0000 C   0  0  0  0  0  0  0  0  0  0  0  0
    2.7738    1.8355    0.0000 C   0  0  0  0  0  0  0  0  0  0  0  0
    3.5848    1.2445    0.0000 C   0  0  0  0  0  0  0  0  0  0  0  0
    3.4784    0.2555    0.0000 C   0  0  0  0  0  0  0  0  0  0  0  0
    2.5707   -0.1559    0.0000 C   0  0  0  0  0  0  0  0  0  0  0  0
  1  2  1  0  0  0  0
  2  3  1  0  0  0  0
  3  4  2  0  0  0  0
  4  5  1  0  0  0  0
  5  6  1  0  0  0  0
  6  7  2  0  0  0  0
  6  8  1  0  0  0  0
  8  9  2  0  0  0  0
  9 10  1  0  0  0  0
 10 11  2  0  0  0  0
 11 12  1  0  0  0  0
 12 13  2  0  0  0  0
 13  4  1  0  0  0  0
 13  8  1  0  0  0  0
M  END
>  <EXTREG>  (ZINC00156635)
ZINC00156635

>  <LOGBIO>
2.5000

$$$$
ZINC00156878
  -MTS-   02131516502D 0   0.00000     0.00000     0

 13 13  0  0  0  0  0  0  0  0999 V2000
    5.1931    0.2994    0.0000 O   0  0  0  0  0  0  0  0  0  0  0  0
    4.3233    0.7998    0.0000 C   0  0  0  0  0  0  0  0  0  0  0  0
    4.3229    1.7946    0.0000 O   0  0  0  0  0  0  0  0  0  0  0  0
    3.4578    0.2989    0.0000 C   0  0  0  0  0  0  0  0  0  0  0  0
    2.5878    0.7989    0.0000 C   0  0  0  0  0  0  0  0  0  0  0  0
    1.7278    0.2989    0.0000 C   0  0  0  0  0  0  0  0  0  0  0  0
    1.7278   -0.7011    0.0000 C   0  0  0  0  0  0  0  0  0  0  0  0
    2.5878   -1.2011    0.0000 C   0  0  0  0  0  0  0  0  0  0  0  0
    3.4578   -0.7011    0.0000 C   0  0  0  0  0  0  0  0  0  0  0  0
    4.3233   -1.2019    0.0000 Cl  0  0  0  0  0  0  0  0  0  0  0  0
    0.8610    0.7976    0.0000 N   0  3  0  0  0  0  0  0  0  0  0  0
    0.8590    1.8011    0.0000 O   0  5  0  0  0  0  0  0  0  0  0  0
    0.0000    0.2994    0.0000 O   0  0  0  0  0  0  0  0  0  0  0  0
  1  2  1  0  0  0  0
  2  3  2  0  0  0  0
  2  4  1  0  0  0  0
  4  5  2  0  0  0  0
  5  6  1  0  0  0  0
  6  7  2  0  0  0  0
  7  8  1  0  0  0  0
  8  9  2  0  0  0  0
  9  4  1  0  0  0  0
  9 10  1  0  0  0  0
  6 11  1  0  0  0  0
 11 12  1  0  0  0  0
 11 13  2  0  0  0  0
M  CHG  2  11   1  12  -1
M  END
>  <EXTREG>  (ZINC00156878)
ZINC00156878

>  <LOGBIO>
2.5000

$$$$
ZINC00156998
  -MTS-   02131516502D 0   0.00000     0.00000     0

 16 18  0  0  0  0  0  0  0  0999 V2000
    2.6650    1.0171    0.0000 O   0  0  0  0  0  0  0  0  0  0  0  0
    3.4051    0.3447    0.0000 C   0  0  0  0  0  0  0  0  0  0  0  0
    3.2961   -0.6582    0.0000 N   0  0  0  0  0  0  0  0  0  0  0  0
    2.4296   -1.1574    0.0000 C   0  0  0  0  0  0  0  0  0  0  0  0
    1.5641   -0.6565    0.0000 C   0  0  0  0  0  0  0  0  0  0  0  0
    1.0641    0.2135    0.0000 C   0  0  0  0  0  0  0  0  0  0  0  0
    0.5641   -0.6565    0.0000 C   0  0  0  0  0  0  0  0  0  0  0  0
    4.2069   -1.0620    0.0000 S   0  0  0  0  0  0  0  0  0  0  0  0
    5.0114   -1.6560    0.0000 O   0  0  0  0  0  0  0  0  0  0  0  0
    3.7042   -1.9265    0.0000 O   0  0  0  0  0  0  0  0  0  0  0  0
    4.8825   -0.3299    0.0000 C   0  0  0  0  0  0  0  0  0  0  0  0
    5.8825   -0.3299    0.0000 C   0  0  0  0  0  0  0  0  0  0  0  0
    6.3861    0.5340    0.0000 C   0  0  0  0  0  0  0  0  0  0  0  0
    5.8862    1.4041    0.0000 C   0  0  0  0  0  0  0  0  0  0  0  0
    4.8914    1.4052    0.0000 C   0  0  0  0  0  0  0  0  0  0  0  0
    4.3844    0.5474    0.0000 C   0  0  0  0  0  0  0  0  0  0  0  0
  1  2  2  0  0  0  0
  2  3  1  0  0  0  0
  3  4  1  0  0  0  0
  4  5  1  0  0  0  0
  5  6  1  0  0  0  0
  6  7  1  0  0  0  0
  7  5  1  0  0  0  0
  3  8  1  0  0  0  0
  8  9  2  0  0  0  0
  8 10  2  0  0  0  0
  8 11  1  0  0  0  0
 11 12  2  0  0  0  0
 12 13  1  0  0  0  0
 13 14  2  0  0  0  0
 14 15  1  0  0  0  0
 15 16  2  0  0  0  0
 16  2  1  0  0  0  0
 16 11  1  0  0  0  0
M  END
>  <EXTREG>  (ZINC00156998)
ZINC00156998

>  <LOGBIO>
2.5000

$$$$
ZINC00157422
  -MTS-   02131516502D 0   0.00000     0.00000     0

 13 14  0  0  0  0  0  0  0  0999 V2000
    5.7169    1.2517    0.0000 C   0  0  0  0  0  0  0  0  0  0  0  0
    4.8504    1.7509    0.0000 O   0  0  0  0  0  0  0  0  0  0  0  0
    3.9848    1.2500    0.0000 C   0  0  0  0  0  0  0  0  0  0  0  0
    3.1148    1.7500    0.0000 C   0  0  0  0  0  0  0  0  0  0  0  0
    2.2548    1.2500    0.0000 C   0  0  0  0  0  0  0  0  0  0  0  0
    2.2548    0.2500    0.0000 C   0  0  0  0  0  0  0  0  0  0  0  0
    1.3848   -0.2500    0.0000 N   0  0  0  0  0  0  0  0  0  0  0  0
    1.3848   -1.2500    0.0000 C   0  0  0  0  0  0  0  0  0  0  0  0
    0.5193   -1.7509    0.0000 C   0  0  0  0  0  0  0  0  0  0  0  0
    2.2548   -1.7500    0.0000 C   0  0  0  0  0  0  0  0  0  0  0  0
    3.1148   -1.2500    0.0000 C   0  0  0  0  0  0  0  0  0  0  0  0
    3.1148   -0.2500    0.0000 C   0  0  0  0  0  0  0  0  0  0  0  0
    3.9848    0.2500    0.0000 C   0  0  0  0  0  0  0  0  0  0  0  0
  1  2  1  0  0  0  0
  2  3  1  0  0  0  0
  3  4  2  0  0  0  0
  4  5  1  0  0  0  0
  5  6  2  0  0  0  0
  6  7  1  0  0  0  0
  7  8  2  0  0  0  0
  8  9  1  0  0  0  0
  8 10  1  0  0  0  0
 10 11  2  0  0  0  0
 11 12  1  0  0  0  0
 12  6  1  0  0  0  0
 12 13  2  0  0  0  0
 13  3  1  0  0  0  0
M  END
>  <EXTREG>  (ZINC00157422)
ZINC00157422

>  <LOGBIO>
2.5000

$$$$
ZINC00157773
  -MTS-   02131516502D 0   0.00000     0.00000     0

 12 12  0  0  0  0  0  0  0  0999 V2000
    4.3330    0.1511    0.0000 C   0  0  0  0  0  0  0  0  0  0  0  0
    3.4632    0.6515    0.0000 C   0  0  0  0  0  0  0  0  0  0  0  0
    3.4628    1.6463    0.0000 O   0  0  0  0  0  0  0  0  0  0  0  0
    2.5977    0.1507    0.0000 C   0  0  0  0  0  0  0  0  0  0  0  0
    1.7277    0.6507    0.0000 C   0  0  0  0  0  0  0  0  0  0  0  0
    1.7252    1.6506    0.0000 O   0  0  0  0  0  0  0  0  0  0  0  0
    0.8677    0.1507    0.0000 C   0  0  0  0  0  0  0  0  0  0  0  0
    0.8677   -0.8493    0.0000 C   0  0  0  0  0  0  0  0  0  0  0  0
    0.0009   -1.3480    0.0000 O   0  0  0  0  0  0  0  0  0  0  0  0
    1.7277   -1.3493    0.0000 C   0  0  0  0  0  0  0  0  0  0  0  0
    2.5977   -0.8493    0.0000 C   0  0  0  0  0  0  0  0  0  0  0  0
    3.4632   -1.3502    0.0000 O   0  0  0  0  0  0  0  0  0  0  0  0
  1  2  1  0  0  0  0
  2  3  2  0  0  0  0
  2  4  1  0  0  0  0
  4  5  2  0  0  0  0
  5  6  1  0  0  0  0
  5  7  1  0  0  0  0
  7  8  2  0  0  0  0
  8  9  1  0  0  0  0
  8 10  1  0  0  0  0
 10 11  2  0  0  0  0
 11  4  1  0  0  0  0
 11 12  1  0  0  0  0
M  END
>  <EXTREG>  (ZINC00157773)
ZINC00157773

>  <LOGBIO>
2.5000

$$$$
ZINC00158720
  -MTS-   02131516502D 0   0.00000     0.00000     0

 17 18  0  0  1  0  0  0  0  0999 V2000
    7.4476    0.3042    0.0000 O   0  0  0  0  0  0  0  0  0  0  0  0
    6.5778    0.8046    0.0000 C   0  0  0  0  0  0  0  0  0  0  0  0
    6.5773    1.7994    0.0000 O   0  0  0  0  0  0  0  0  0  0  0  0
    5.7123    0.3037    0.0000 C   0  0  2  0  0  0  0  0  0  0  0  0
    4.8423    0.8037    0.0000 C   0  0  0  0  0  0  0  0  0  0  0  0
    3.9823    0.3037    0.0000 N   0  0  0  0  0  0  0  0  0  0  0  0
    3.9823   -0.6963    0.0000 C   0  0  0  0  0  0  0  0  0  0  0  0
    4.8423   -1.1963    0.0000 C   0  0  0  0  0  0  0  0  0  0  0  0
    5.7123   -0.6963    0.0000 O   0  0  0  0  0  0  0  0  0  0  0  0
    3.1155    0.8024    0.0000 C   0  0  0  0  0  0  0  0  0  0  0  0
    2.2502    0.3011    0.0000 C   0  0  0  0  0  0  0  0  0  0  0  0
    1.3800    0.8006    0.0000 C   0  0  0  0  0  0  0  0  0  0  0  0
    0.5202    0.3002    0.0000 C   0  0  0  0  0  0  0  0  0  0  0  0
    0.5207   -0.6998    0.0000 C   0  0  0  0  0  0  0  0  0  0  0  0
    1.3810   -1.1994    0.0000 C   0  0  0  0  0  0  0  0  0  0  0  0
    2.2507   -0.6989    0.0000 C   0  0  0  0  0  0  0  0  0  0  0  0
    5.7114    0.9037    0.0000 H   0  0  0  0  0  0  0  0  0  0  0  0
  1  2  1  0  0  0  0
  2  3  2  0  0  0  0
  4  2  1  1  0  0  0
  4 17  1  6  0  0  0
  4  5  1  0  0  0  0
  5  6  1  0  0  0  0
  6  7  1  0  0  0  0
  7  8  1  0  0  0  0
  8  9  1  0  0  0  0
  9  4  1  0  0  0  0
  6 10  1  0  0  0  0
 10 11  1  0  0  0  0
 11 12  2  0  0  0  0
 12 13  1  0  0  0  0
 13 14  2  0  0  0  0
 14 15  1  0  0  0  0
 15 16  2  0  0  0  0
 16 11  1  0  0  0  0
M  END
>  <EXTREG>  (ZINC00158720)
ZINC00158720

>  <LOGBIO>
2.5000

$$$$
ZINC00159578
  -MTS-   02131516502D 0   0.00000     0.00000     0

 18 19  0  0  0  0  0  0  0  0999 V2000
    6.3955   -0.4431    0.0000 Cl  0  0  0  0  0  0  0  0  0  0  0  0
    5.8070    0.3654    0.0000 C   0  0  0  0  0  0  0  0  0  0  0  0
    6.1170    1.3254    0.0000 S   0  0  0  0  0  0  0  0  0  0  0  0
    5.3070    1.9054    0.0000 C   0  0  0  0  0  0  0  0  0  0  0  0
    5.3070    2.9054    0.0000 Cl  0  0  0  0  0  0  0  0  0  0  0  0
    4.4970    1.3254    0.0000 C   0  0  0  0  0  0  0  0  0  0  0  0
    4.8070    0.3654    0.0000 C   0  0  0  0  0  0  0  0  0  0  0  0
    3.5473    1.6385    0.0000 C   0  0  0  0  0  0  0  0  0  0  0  0
    3.3424    2.6208    0.0000 O   0  0  0  0  0  0  0  0  0  0  0  0
    2.8048    0.9765    0.0000 C   0  0  0  0  0  0  0  0  0  0  0  0
    3.0096   -0.0058    0.0000 S   0  0  0  0  0  0  0  0  0  0  0  0
    2.2639   -0.6721    0.0000 C   0  0  0  0  0  0  0  0  0  0  0  0
    1.3105   -0.3593    0.0000 C   0  0  0  0  0  0  0  0  0  0  0  0
    0.5700   -1.0236    0.0000 C   0  0  0  0  0  0  0  0  0  0  0  0
    0.7732   -2.0028    0.0000 C   0  0  0  0  0  0  0  0  0  0  0  0
    1.7169   -2.3176    0.0000 C   0  0  0  0  0  0  0  0  0  0  0  0
    2.4671   -1.6512    0.0000 N   0  3  0  0  0  0  0  0  0  0  0  0
    3.4164   -1.9658    0.0000 O   0  5  0  0  0  0  0  0  0  0  0  0
  1  2  1  0  0  0  0
  2  3  1  0  0  0  0
  3  4  1  0  0  0  0
  4  5  1  0  0  0  0
  4  6  2  0  0  0  0
  6  7  1  0  0  0  0
  7  2  2  0  0  0  0
  6  8  1  0  0  0  0
  8  9  2  0  0  0  0
  8 10  1  0  0  0  0
 10 11  1  0  0  0  0
 11 12  1  0  0  0  0
 12 13  2  0  0  0  0
 13 14  1  0  0  0  0
 14 15  2  0  0  0  0
 15 16  1  0  0  0  0
 16 17  2  0  0  0  0
 17 12  1  0  0  0  0
 17 18  1  0  0  0  0
M  CHG  2  17   1  18  -1
M  END
>  <EXTREG>  (ZINC00159578)
ZINC00159578

>  <LOGBIO>
2.5000

$$$$
ZINC00159768
  -MTS-   02131516502D 0   0.00000     0.00000     0

 10 10  0  0  0  0  0  0  0  0999 V2000
    0.5948    1.7286    0.0000 Cl  0  0  0  0  0  0  0  0  0  0  0  0
    1.0978    0.8644    0.0000 C   0  0  0  0  0  0  0  0  0  0  0  0
    0.6000   -0.0069    0.0000 C   0  0  0  0  0  0  0  0  0  0  0  0
    1.1021   -0.8656    0.0000 C   0  0  0  0  0  0  0  0  0  0  0  0
    2.1021   -0.8631    0.0000 C   0  0  0  0  0  0  0  0  0  0  0  0
    2.6030   -1.7286    0.0000 Cl  0  0  0  0  0  0  0  0  0  0  0  0
    2.6000   -0.0019    0.0000 C   0  0  0  0  0  0  0  0  0  0  0  0
    2.0978    0.8669    0.0000 C   0  0  0  0  0  0  0  0  0  0  0  0
    3.6000   -0.0019    0.0000 C   0  0  0  0  0  0  0  0  0  0  0  0
    4.6000   -0.0019    0.0000 N   0  0  0  0  0  0  0  0  0  0  0  0
  1  2  1  0  0  0  0
  2  3  2  0  0  0  0
  3  4  1  0  0  0  0
  4  5  2  0  0  0  0
  5  6  1  0  0  0  0
  5  7  1  0  0  0  0
  7  8  2  0  0  0  0
  8  2  1  0  0  0  0
  7  9  1  0  0  0  0
  9 10  3  0  0  0  0
M  END
>  <EXTREG>  (ZINC00159768)
ZINC00159768

>  <LOGBIO>
2.5000

$$$$
ZINC00160362
  -MTS-   02131516502D 0   0.00000     0.00000     0

 13 13  0  0  1  0  0  0  0  0999 V2000
    4.8446    1.1383    0.0000 C   0  0  0  0  0  0  0  0  0  0  0  0
    4.8441    0.1348    0.0000 O   0  0  0  0  0  0  0  0  0  0  0  0
    3.9818   -0.3613    0.0000 C   0  0  0  0  0  0  0  0  0  0  0  0
    3.9814   -1.3647    0.0000 O   0  0  0  0  0  0  0  0  0  0  0  0
    3.1163    0.1396    0.0000 C   0  0  1  0  0  0  0  0  0  0  0  0
    2.6163    1.0096    0.0000 C   0  0  0  0  0  0  0  0  0  0  0  0
    2.1163    0.1396    0.0000 C   0  0  2  0  0  0  0  0  0  0  0  0
    1.9433   -0.8453    0.0000 C   0  0  0  0  0  0  0  0  0  0  0  0
    1.1762    0.4804    0.0000 C   0  0  0  0  0  0  0  0  0  0  0  0
    1.0001    1.4682    0.0000 O   0  0  0  0  0  0  0  0  0  0  0  0
    0.4146   -0.1597    0.0000 O   0  0  0  0  0  0  0  0  0  0  0  0
    0.5907   -1.1476    0.0000 C   0  0  0  0  0  0  0  0  0  0  0  0
    3.5412    0.5632    0.0000 H   0  0  0  0  0  0  0  0  0  0  0  0
  1  2  1  0  0  0  0
  2  3  1  0  0  0  0
  3  4  2  0  0  0  0
  5  3  1  6  0  0  0
  5 13  1  1  0  0  0
  5  6  1  0  0  0  0
  6  7  1  0  0  0  0
  7  5  1  0  0  0  0
  7  8  1  1  0  0  0
  7  9  1  0  0  0  0
  9 10  2  0  0  0  0
  9 11  1  0  0  0  0
 11 12  1  0  0  0  0
M  END
>  <EXTREG>  (ZINC00160362)
ZINC00160362

>  <LOGBIO>
2.5000

$$$$
ZINC00160684
  -MTS-   02131516502D 0   0.00000     0.00000     0

 14 15  0  0  0  0  0  0  0  0999 V2000
    3.9848    1.7509    0.0000 C   0  0  0  0  0  0  0  0  0  0  0  0
    3.1193    1.2500    0.0000 C   0  0  0  0  0  0  0  0  0  0  0  0
    2.2493    1.7500    0.0000 C   0  0  0  0  0  0  0  0  0  0  0  0
    1.3893    1.2500    0.0000 C   0  0  0  0  0  0  0  0  0  0  0  0
    1.3893    0.2500    0.0000 C   0  0  0  0  0  0  0  0  0  0  0  0
    0.5193   -0.2500    0.0000 C   0  0  0  0  0  0  0  0  0  0  0  0
    0.5193   -1.2500    0.0000 C   0  0  0  0  0  0  0  0  0  0  0  0
    1.3893   -1.7500    0.0000 C   0  0  0  0  0  0  0  0  0  0  0  0
    2.2493   -1.2500    0.0000 C   0  0  0  0  0  0  0  0  0  0  0  0
    2.2493   -0.2500    0.0000 C   0  0  0  0  0  0  0  0  0  0  0  0
    3.1193    0.2500    0.0000 C   0  0  0  0  0  0  0  0  0  0  0  0
    3.9848   -0.2509    0.0000 N   0  3  0  0  0  0  0  0  0  0  0  0
    3.9844   -1.2543    0.0000 O   0  5  0  0  0  0  0  0  0  0  0  0
    4.8471    0.2452    0.0000 O   0  0  0  0  0  0  0  0  0  0  0  0
  1  2  1  0  0  0  0
  2  3  2  0  0  0  0
  3  4  1  0  0  0  0
  4  5  2  0  0  0  0
  5  6  1  0  0  0  0
  6  7  2  0  0  0  0
  7  8  1  0  0  0  0
  8  9  2  0  0  0  0
  9 10  1  0  0  0  0
 10  5  1  0  0  0  0
 10 11  2  0  0  0  0
 11  2  1  0  0  0  0
 11 12  1  0  0  0  0
 12 13  1  0  0  0  0
 12 14  2  0  0  0  0
M  CHG  2  12   1  13  -1
M  END
>  <EXTREG>  (ZINC00160684)
ZINC00160684

>  <LOGBIO>
2.5000

$$$$
ZINC00161511
  -MTS-   02131516502D 0   0.00000     0.00000     0

 13 13  0  0  0  0  0  0  0  0999 V2000
    4.8357    3.0029    0.0000 C   0  0  0  0  0  0  0  0  0  0  0  0
    4.8367    1.9995    0.0000 C   0  0  0  0  0  0  0  0  0  0  0  0
    3.9752    1.5021    0.0000 O   0  0  0  0  0  0  0  0  0  0  0  0
    3.9761    0.4987    0.0000 C   0  0  0  0  0  0  0  0  0  0  0  0
    4.8424   -0.0009    0.0000 O   0  0  0  0  0  0  0  0  0  0  0  0
    3.1146    0.0014    0.0000 C   0  0  0  0  0  0  0  0  0  0  0  0
    3.1156   -1.0021    0.0000 S   0  0  0  0  0  0  0  0  0  0  0  0
    2.2501   -1.5029    0.0000 C   0  0  0  0  0  0  0  0  0  0  0  0
    1.3801   -1.0029    0.0000 C   0  0  0  0  0  0  0  0  0  0  0  0
    0.5201   -1.5029    0.0000 C   0  0  0  0  0  0  0  0  0  0  0  0
    0.5201   -2.5029    0.0000 C   0  0  0  0  0  0  0  0  0  0  0  0
    1.3801   -3.0029    0.0000 C   0  0  0  0  0  0  0  0  0  0  0  0
    2.2501   -2.5029    0.0000 C   0  0  0  0  0  0  0  0  0  0  0  0
  1  2  1  0  0  0  0
  2  3  1  0  0  0  0
  3  4  1  0  0  0  0
  4  5  2  0  0  0  0
  4  6  1  0  0  0  0
  6  7  1  0  0  0  0
  7  8  1  0  0  0  0
  8  9  2  0  0  0  0
  9 10  1  0  0  0  0
 10 11  2  0  0  0  0
 11 12  1  0  0  0  0
 12 13  2  0  0  0  0
 13  8  1  0  0  0  0
M  END
>  <EXTREG>  (ZINC00161511)
ZINC00161511

>  <LOGBIO>
2.5000

$$$$
ZINC00161718
  -MTS-   02131516502D 0   0.00000     0.00000     0

 12 12  0  0  0  0  0  0  0  0999 V2000
    2.0861    2.2067    0.0000 C   0  0  0  0  0  0  0  0  0  0  0  0
    1.5891    1.3389    0.0000 O   0  0  0  0  0  0  0  0  0  0  0  0
    2.0922    0.4747    0.0000 C   0  0  0  0  0  0  0  0  0  0  0  0
    1.5944   -0.3966    0.0000 C   0  0  0  0  0  0  0  0  0  0  0  0
    2.0965   -1.2553    0.0000 C   0  0  0  0  0  0  0  0  0  0  0  0
    1.6000   -2.1234    0.0000 O   0  0  0  0  0  0  0  0  0  0  0  0
    0.6000   -2.1274    0.0000 C   0  0  0  0  0  0  0  0  0  0  0  0
    3.0965   -1.2528    0.0000 C   0  0  0  0  0  0  0  0  0  0  0  0
    3.5943   -0.3916    0.0000 C   0  0  0  0  0  0  0  0  0  0  0  0
    3.0922    0.4772    0.0000 C   0  0  0  0  0  0  0  0  0  0  0  0
    4.5943   -0.3916    0.0000 C   0  0  0  0  0  0  0  0  0  0  0  0
    5.5943   -0.3916    0.0000 N   0  0  0  0  0  0  0  0  0  0  0  0
  1  2  1  0  0  0  0
  2  3  1  0  0  0  0
  3  4  2  0  0  0  0
  4  5  1  0  0  0  0
  5  6  1  0  0  0  0
  6  7  1  0  0  0  0
  5  8  2  0  0  0  0
  8  9  1  0  0  0  0
  9 10  2  0  0  0  0
 10  3  1  0  0  0  0
  9 11  1  0  0  0  0
 11 12  3  0  0  0  0
M  END
>  <EXTREG>  (ZINC00161718)
ZINC00161718

>  <LOGBIO>
2.5000

$$$$
ZINC00162557
  -MTS-   02131516502D 0   0.00000     0.00000     0

 19 20  0  0  0  0  0  0  0  0999 V2000
    6.4429    0.4385    0.0000 C   0  0  0  0  0  0  0  0  0  0  0  0
    5.8544    1.2470    0.0000 N   0  0  0  0  0  0  0  0  0  0  0  0
    6.1644    2.2070    0.0000 C   0  0  0  0  0  0  0  0  0  0  0  0
    5.3544    2.7870    0.0000 N   0  0  0  0  0  0  0  0  0  0  0  0
    4.5444    2.2070    0.0000 N   0  0  0  0  0  0  0  0  0  0  0  0
    4.8544    1.2470    0.0000 C   0  0  0  0  0  0  0  0  0  0  0  0
    4.2659    0.4385    0.0000 S   0  0  0  0  0  0  0  0  0  0  0  0
    5.0744   -0.1500    0.0000 O   0  0  0  0  0  0  0  0  0  0  0  0
    3.4574    1.0270    0.0000 O   0  0  0  0  0  0  0  0  0  0  0  0
    3.6774   -0.3700    0.0000 C   0  0  0  0  0  0  0  0  0  0  0  0
    2.5835   -0.2540    0.0000 C   0  0  0  0  0  0  0  0  0  0  0  0
    2.1753    0.6627    0.0000 C   0  0  0  0  0  0  0  0  0  0  0  0
    1.1858    0.7655    0.0000 C   0  0  0  0  0  0  0  0  0  0  0  0
    0.5965   -0.0424    0.0000 C   0  0  0  0  0  0  0  0  0  0  0  0
    0.9966   -0.9531    0.0000 C   0  0  0  0  0  0  0  0  0  0  0  0
    1.9942   -1.0619    0.0000 C   0  0  0  0  0  0  0  0  0  0  0  0
    2.3983   -1.9766    0.0000 N   0  3  0  0  0  0  0  0  0  0  0  0
    1.8065   -2.7870    0.0000 O   0  5  0  0  0  0  0  0  0  0  0  0
    3.3872   -2.0840    0.0000 O   0  0  0  0  0  0  0  0  0  0  0  0
  1  2  1  0  0  0  0
  2  3  1  0  0  0  0
  3  4  2  0  0  0  0
  4  5  1  0  0  0  0
  5  6  2  0  0  0  0
  6  2  1  0  0  0  0
  6  7  1  0  0  0  0
  7  8  2  0  0  0  0
  7  9  2  0  0  0  0
  7 10  1  0  0  0  0
 10 11  1  0  0  0  0
 11 12  2  0  0  0  0
 12 13  1  0  0  0  0
 13 14  2  0  0  0  0
 14 15  1  0  0  0  0
 15 16  2  0  0  0  0
 16 11  1  0  0  0  0
 16 17  1  0  0  0  0
 17 18  1  0  0  0  0
 17 19  2  0  0  0  0
M  CHG  2  17   1  18  -1
M  END
>  <EXTREG>  (ZINC00162557)
ZINC00162557

>  <LOGBIO>
2.5000

$$$$
ZINC00162788
  -MTS-   02131516502D 0   0.00000     0.00000     0

 19 20  0  0  0  0  0  0  0  0999 V2000
    6.5849   -0.1444    0.0000 N   0  0  0  0  0  0  0  0  0  0  0  0
    5.7193   -0.6453    0.0000 C   0  0  0  0  0  0  0  0  0  0  0  0
    4.8493   -0.1453    0.0000 N   0  0  0  0  0  0  0  0  0  0  0  0
    3.9893   -0.6453    0.0000 C   0  0  0  0  0  0  0  0  0  0  0  0
    3.1225   -0.1466    0.0000 S   0  0  0  0  0  0  0  0  0  0  0  0
    3.1210    0.8534    0.0000 C   0  0  0  0  0  0  0  0  0  0  0  0
    2.2542    1.3521    0.0000 C   0  0  0  0  0  0  0  0  0  0  0  0
    2.2517    2.3555    0.0000 C   0  0  0  0  0  0  0  0  0  0  0  0
    1.3885    2.8498    0.0000 C   0  0  0  0  0  0  0  0  0  0  0  0
    0.5227    2.3494    0.0000 C   0  0  0  0  0  0  0  0  0  0  0  0
    0.5202    1.3546    0.0000 C   0  0  0  0  0  0  0  0  0  0  0  0
    1.3885    0.8516    0.0000 C   0  0  0  0  0  0  0  0  0  0  0  0
    3.9893   -1.6453    0.0000 C   0  0  0  0  0  0  0  0  0  0  0  0
    3.1225   -2.1440    0.0000 Cl  0  0  0  0  0  0  0  0  0  0  0  0
    4.8493   -2.1453    0.0000 N   0  0  0  0  0  0  0  0  0  0  0  0
    5.7193   -1.6453    0.0000 C   0  0  0  0  0  0  0  0  0  0  0  0
    6.5849   -2.1462    0.0000 C   0  0  0  0  0  0  0  0  0  0  0  0
    6.5844   -3.1496    0.0000 O   0  0  0  0  0  0  0  0  0  0  0  0
    7.4471   -1.6501    0.0000 O   0  0  0  0  0  0  0  0  0  0  0  0
  1  2  1  0  0  0  0
  2  3  1  0  0  0  0
  3  4  2  0  0  0  0
  4  5  1  0  0  0  0
  5  6  1  0  0  0  0
  6  7  1  0  0  0  0
  7  8  2  0  0  0  0
  8  9  1  0  0  0  0
  9 10  2  0  0  0  0
 10 11  1  0  0  0  0
 11 12  2  0  0  0  0
 12  7  1  0  0  0  0
  4 13  1  0  0  0  0
 13 14  1  0  0  0  0
 13 15  2  0  0  0  0
 15 16  1  0  0  0  0
 16  2  2  0  0  0  0
 16 17  1  0  0  0  0
 17 18  1  0  0  0  0
 17 19  2  0  0  0  0
M  END
>  <EXTREG>  (ZINC00162788)
ZINC00162788

>  <LOGBIO>
2.5000

$$$$
ZINC00163268
  -MTS-   02131516502D 0   0.00000     0.00000     0

  9  9  0  0  0  0  0  0  0  0999 V2000
    3.4623    0.7009    0.0000 N   0  0  0  0  0  0  0  0  0  0  0  0
    2.5968    0.2000    0.0000 C   0  0  0  0  0  0  0  0  0  0  0  0
    1.7268    0.7000    0.0000 C   0  0  0  0  0  0  0  0  0  0  0  0
    0.8668    0.2000    0.0000 C   0  0  0  0  0  0  0  0  0  0  0  0
    0.8668   -0.8000    0.0000 C   0  0  0  0  0  0  0  0  0  0  0  0
    0.0000   -1.2987    0.0000 Cl  0  0  0  0  0  0  0  0  0  0  0  0
    1.7268   -1.3000    0.0000 N   0  0  0  0  0  0  0  0  0  0  0  0
    2.5968   -0.8000    0.0000 C   0  0  0  0  0  0  0  0  0  0  0  0
    3.4623   -1.3009    0.0000 Cl  0  0  0  0  0  0  0  0  0  0  0  0
  1  2  1  0  0  0  0
  2  3  2  0  0  0  0
  3  4  1  0  0  0  0
  4  5  2  0  0  0  0
  5  6  1  0  0  0  0
  5  7  1  0  0  0  0
  7  8  2  0  0  0  0
  8  2  1  0  0  0  0
  8  9  1  0  0  0  0
M  END
>  <EXTREG>  (ZINC00163268)
ZINC00163268

>  <LOGBIO>
2.5000

$$$$
ZINC00164252
  -MTS-   02131516502D 0   0.00000     0.00000     0

 18 19  0  0  0  0  0  0  0  0999 V2000
    1.4899    2.5952    0.0000 N   0  0  0  0  0  0  0  0  0  0  0  0
    0.9948    1.7225    0.0000 C   0  0  0  0  0  0  0  0  0  0  0  0
    0.0000    1.7161    0.0000 O   0  0  0  0  0  0  0  0  0  0  0  0
    1.5008    0.8600    0.0000 C   0  0  0  0  0  0  0  0  0  0  0  0
    1.0060   -0.0130    0.0000 C   0  0  0  0  0  0  0  0  0  0  0  0
    1.5112   -0.8700    0.0000 C   0  0  0  0  0  0  0  0  0  0  0  0
    2.5112   -0.8640    0.0000 C   0  0  0  0  0  0  0  0  0  0  0  0
    3.0060   -0.0010    0.0000 N   0  3  0  0  0  0  0  0  0  0  0  0
    4.0060    0.0025    0.0000 C   0  0  0  0  0  0  0  0  0  0  0  0
    4.5090   -0.8618    0.0000 C   0  0  0  0  0  0  0  0  0  0  0  0
    4.0112   -1.7330    0.0000 C   0  0  0  0  0  0  0  0  0  0  0  0
    4.5133   -2.5918    0.0000 C   0  0  0  0  0  0  0  0  0  0  0  0
    5.5133   -2.5893    0.0000 C   0  0  0  0  0  0  0  0  0  0  0  0
    6.0112   -1.7280    0.0000 C   0  0  0  0  0  0  0  0  0  0  0  0
    5.5090   -0.8593    0.0000 C   0  0  0  0  0  0  0  0  0  0  0  0
    7.0112   -1.7280    0.0000 C   0  0  0  0  0  0  0  0  0  0  0  0
    8.0112   -1.7280    0.0000 N   0  0  0  0  0  0  0  0  0  0  0  0
    2.5008    0.8660    0.0000 C   0  0  0  0  0  0  0  0  0  0  0  0
  1  2  1  0  0  0  0
  2  3  2  0  0  0  0
  2  4  1  0  0  0  0
  4  5  2  0  0  0  0
  5  6  1  0  0  0  0
  6  7  2  0  0  0  0
  7  8  1  0  0  0  0
  8  9  1  0  0  0  0
  9 10  1  0  0  0  0
 10 11  2  0  0  0  0
 11 12  1  0  0  0  0
 12 13  2  0  0  0  0
 13 14  1  0  0  0  0
 14 15  2  0  0  0  0
 15 10  1  0  0  0  0
 14 16  1  0  0  0  0
 16 17  3  0  0  0  0
  8 18  2  0  0  0  0
 18  4  1  0  0  0  0
M  CHG  1   8   1
M  END
>  <EXTREG>  (ZINC00164252)
ZINC00164252

>  <LOGBIO>
2.5000

$$$$
ZINC00165237
  -MTS-   02131516502D 0   0.00000     0.00000     0

 13 13  0  0  0  0  0  0  0  0999 V2000
    3.1146    2.3506    0.0000 N   0  0  0  0  0  0  0  0  0  0  0  0
    3.1156    1.3506    0.0000 C   0  0  0  0  0  0  0  0  0  0  0  0
    2.2501    0.8497    0.0000 C   0  0  0  0  0  0  0  0  0  0  0  0
    1.3801    1.3497    0.0000 C   0  0  0  0  0  0  0  0  0  0  0  0
    0.5201    0.8497    0.0000 C   0  0  0  0  0  0  0  0  0  0  0  0
    0.5201   -0.1503    0.0000 C   0  0  0  0  0  0  0  0  0  0  0  0
    1.3801   -0.6503    0.0000 C   0  0  0  0  0  0  0  0  0  0  0  0
    2.2501   -0.1503    0.0000 C   0  0  0  0  0  0  0  0  0  0  0  0
    3.1156   -0.6511    0.0000 O   0  0  0  0  0  0  0  0  0  0  0  0
    3.1146   -1.6511    0.0000 C   0  0  0  0  0  0  0  0  0  0  0  0
    2.1146   -1.6501    0.0000 F   0  0  0  0  0  0  0  0  0  0  0  0
    4.1146   -1.6521    0.0000 F   0  0  0  0  0  0  0  0  0  0  0  0
    3.1136   -2.6511    0.0000 F   0  0  0  0  0  0  0  0  0  0  0  0
  1  2  1  0  0  0  0
  2  3  1  0  0  0  0
  3  4  2  0  0  0  0
  4  5  1  0  0  0  0
  5  6  2  0  0  0  0
  6  7  1  0  0  0  0
  7  8  2  0  0  0  0
  8  3  1  0  0  0  0
  8  9  1  0  0  0  0
  9 10  1  0  0  0  0
 10 11  1  0  0  0  0
 10 12  1  0  0  0  0
 10 13  1  0  0  0  0
M  END
>  <EXTREG>  (ZINC00165237)
ZINC00165237

>  <LOGBIO>
2.5000

$$$$
ZINC00166498
  -MTS-   02131516502D 0   0.00000     0.00000     0

 13 13  0  0  0  0  0  0  0  0999 V2000
    4.3291    1.0681    0.0000 C   0  0  0  0  0  0  0  0  0  0  0  0
    3.4636    0.5673    0.0000 C   0  0  0  0  0  0  0  0  0  0  0  0
    2.5936    1.0673    0.0000 N   0  0  0  0  0  0  0  0  0  0  0  0
    1.7336    0.5673    0.0000 C   0  0  0  0  0  0  0  0  0  0  0  0
    1.7336   -0.4327    0.0000 N   0  0  0  0  0  0  0  0  0  0  0  0
    2.5936   -0.9327    0.0000 C   0  0  0  0  0  0  0  0  0  0  0  0
    2.5911   -1.9327    0.0000 Cl  0  0  0  0  0  0  0  0  0  0  0  0
    3.4636   -0.4327    0.0000 C   0  0  0  0  0  0  0  0  0  0  0  0
    4.3291   -0.9336    0.0000 C   0  0  0  0  0  0  0  0  0  0  0  0
    0.8668    1.0660    0.0000 C   0  0  0  0  0  0  0  0  0  0  0  0
    0.3681    0.1992    0.0000 F   0  0  0  0  0  0  0  0  0  0  0  0
    1.3655    1.9327    0.0000 F   0  0  0  0  0  0  0  0  0  0  0  0
    0.0000    1.5646    0.0000 F   0  0  0  0  0  0  0  0  0  0  0  0
  1  2  1  0  0  0  0
  2  3  1  0  0  0  0
  3  4  2  0  0  0  0
  4  5  1  0  0  0  0
  5  6  2  0  0  0  0
  6  7  1  0  0  0  0
  6  8  1  0  0  0  0
  8  2  2  0  0  0  0
  8  9  1  0  0  0  0
  4 10  1  0  0  0  0
 10 11  1  0  0  0  0
 10 12  1  0  0  0  0
 10 13  1  0  0  0  0
M  END
>  <EXTREG>  (ZINC00166498)
ZINC00166498

>  <LOGBIO>
2.5000

$$$$
ZINC00166973
  -MTS-   02131516502D 0   0.00000     0.00000     0

 22 23  0  0  1  0  0  0  0  0999 V2000
    3.1247    2.9309    0.0000 C   0  0  0  0  0  0  0  0  0  0  0  0
    3.1257    1.9310    0.0000 O   0  0  0  0  0  0  0  0  0  0  0  0
    2.2601    1.4301    0.0000 C   0  0  0  0  0  0  0  0  0  0  0  0
    1.3901    1.9301    0.0000 C   0  0  0  0  0  0  0  0  0  0  0  0
    0.5301    1.4301    0.0000 C   0  0  0  0  0  0  0  0  0  0  0  0
    0.5301    0.4301    0.0000 C   0  0  0  0  0  0  0  0  0  0  0  0
    1.3901   -0.0699    0.0000 C   0  0  0  0  0  0  0  0  0  0  0  0
    1.3876   -1.0699    0.0000 O   0  0  0  0  0  0  0  0  0  0  0  0
    0.5204   -1.5677    0.0000 C   0  0  0  0  0  0  0  0  0  0  0  0
    2.2601    0.4301    0.0000 C   0  0  0  0  0  0  0  0  0  0  0  0
    3.1257   -0.0708    0.0000 O   0  0  0  0  0  0  0  0  0  0  0  0
    3.9952    0.4301    0.0000 C   0  0  0  0  0  0  0  0  0  0  0  0
    4.8557   -0.0691    0.0000 C   0  0  1  0  0  0  0  0  0  0  0  0
    5.7252    0.4318    0.0000 O   0  0  0  0  0  0  0  0  0  0  0  0
    4.8542   -1.0691    0.0000 C   0  0  0  0  0  0  0  0  0  0  0  0
    5.7194   -1.5704    0.0000 N   0  0  0  0  0  0  0  0  0  0  0  0
    5.7189   -2.5738    0.0000 C   0  0  0  0  0  0  0  0  0  0  0  0
    6.5807   -3.0707    0.0000 C   0  0  0  0  0  0  0  0  0  0  0  0
    7.4479   -2.5729    0.0000 C   0  0  0  0  0  0  0  0  0  0  0  0
    7.4535   -1.5781    0.0000 C   0  0  0  0  0  0  0  0  0  0  0  0
    6.5867   -1.0725    0.0000 C   0  0  0  0  0  0  0  0  0  0  0  0
    4.3355   -0.3681    0.0000 H   0  0  0  0  0  0  0  0  0  0  0  0
  1  2  1  0  0  0  0
  2  3  1  0  0  0  0
  3  4  2  0  0  0  0
  4  5  1  0  0  0  0
  5  6  2  0  0  0  0
  6  7  1  0  0  0  0
  7  8  1  0  0  0  0
  8  9  1  0  0  0  0
  7 10  2  0  0  0  0
 10  3  1  0  0  0  0
 10 11  1  0  0  0  0
 11 12  1  0  0  0  0
 13 12  1  1  0  0  0
 13 22  1  6  0  0  0
 13 14  1  0  0  0  0
 13 15  1  0  0  0  0
 15 16  1  0  0  0  0
 16 17  1  0  0  0  0
 17 18  1  0  0  0  0
 18 19  1  0  0  0  0
 19 20  1  0  0  0  0
 20 21  1  0  0  0  0
 21 16  1  0  0  0  0
M  END
>  <EXTREG>  (ZINC00166973)
ZINC00166973

>  <LOGBIO>
2.5000

$$$$
ZINC00167405
  -MTS-   02131516502D 0   0.00000     0.00000     0

 15 16  0  0  0  0  0  0  0  0999 V2000
    4.9082   -2.1966    0.0000 O   0  0  0  0  0  0  0  0  0  0  0  0
    5.3150   -1.2793    0.0000 C   0  0  0  0  0  0  0  0  0  0  0  0
    6.3043   -1.1750    0.0000 O   0  0  0  0  0  0  0  0  0  0  0  0
    4.7265   -0.4708    0.0000 C   0  0  0  0  0  0  0  0  0  0  0  0
    5.0365    0.4892    0.0000 O   0  0  0  0  0  0  0  0  0  0  0  0
    4.2265    1.0692    0.0000 N   0  0  0  0  0  0  0  0  0  0  0  0
    3.4165    0.4892    0.0000 C   0  0  0  0  0  0  0  0  0  0  0  0
    3.7265   -0.4708    0.0000 C   0  0  0  0  0  0  0  0  0  0  0  0
    2.4668    0.8023    0.0000 C   0  0  0  0  0  0  0  0  0  0  0  0
    2.2614    1.7845    0.0000 C   0  0  0  0  0  0  0  0  0  0  0  0
    1.3161    2.0941    0.0000 C   0  0  0  0  0  0  0  0  0  0  0  0
    0.5693    1.4290    0.0000 C   0  0  0  0  0  0  0  0  0  0  0  0
    0.7680    0.4542    0.0000 C   0  0  0  0  0  0  0  0  0  0  0  0
    1.7201    0.1372    0.0000 C   0  0  0  0  0  0  0  0  0  0  0  0
    1.9218   -0.8423    0.0000 Cl  0  0  0  0  0  0  0  0  0  0  0  0
  1  2  1  0  0  0  0
  2  3  2  0  0  0  0
  2  4  1  0  0  0  0
  4  5  1  0  0  0  0
  5  6  1  0  0  0  0
  6  7  2  0  0  0  0
  7  8  1  0  0  0  0
  8  4  2  0  0  0  0
  7  9  1  0  0  0  0
  9 10  2  0  0  0  0
 10 11  1  0  0  0  0
 11 12  2  0  0  0  0
 12 13  1  0  0  0  0
 13 14  2  0  0  0  0
 14  9  1  0  0  0  0
 14 15  1  0  0  0  0
M  END
>  <EXTREG>  (ZINC00167405)
ZINC00167405

>  <LOGBIO>
2.5000

$$$$
ZINC00167851
  -MTS-   02131516502D 0   0.00000     0.00000     0

 16 17  0  0  0  0  0  0  0  0999 V2000
    5.3936   -3.1419    0.0000 C   0  0  0  0  0  0  0  0  0  0  0  0
    5.7968   -2.2268    0.0000 O   0  0  0  0  0  0  0  0  0  0  0  0
    5.2058   -1.4201    0.0000 C   0  0  0  0  0  0  0  0  0  0  0  0
    5.6094   -0.5014    0.0000 C   0  0  0  0  0  0  0  0  0  0  0  0
    5.0199    0.2999    0.0000 C   0  0  0  0  0  0  0  0  0  0  0  0
    4.0257    0.1924    0.0000 C   0  0  0  0  0  0  0  0  0  0  0  0
    3.6210   -0.7163    0.0000 C   0  0  0  0  0  0  0  0  0  0  0  0
    4.2116   -1.5276    0.0000 C   0  0  0  0  0  0  0  0  0  0  0  0
    3.4367    1.0006    0.0000 C   0  0  0  0  0  0  0  0  0  0  0  0
    3.8431    1.9181    0.0000 O   0  0  0  0  0  0  0  0  0  0  0  0
    2.4475    0.8957    0.0000 S   0  0  0  0  0  0  0  0  0  0  0  0
    1.8590    1.7042    0.0000 C   0  0  0  0  0  0  0  0  0  0  0  0
    2.1690    2.6642    0.0000 S   0  0  0  0  0  0  0  0  0  0  0  0
    1.3590    3.2442    0.0000 C   0  0  0  0  0  0  0  0  0  0  0  0
    0.5490    2.6642    0.0000 C   0  0  0  0  0  0  0  0  0  0  0  0
    0.8590    1.7042    0.0000 N   0  0  0  0  0  0  0  0  0  0  0  0
  1  2  1  0  0  0  0
  2  3  1  0  0  0  0
  3  4  2  0  0  0  0
  4  5  1  0  0  0  0
  5  6  2  0  0  0  0
  6  7  1  0  0  0  0
  7  8  2  0  0  0  0
  8  3  1  0  0  0  0
  6  9  1  0  0  0  0
  9 10  2  0  0  0  0
  9 11  1  0  0  0  0
 11 12  1  0  0  0  0
 12 13  1  0  0  0  0
 13 14  1  0  0  0  0
 14 15  1  0  0  0  0
 15 16  1  0  0  0  0
 16 12  2  0  0  0  0
M  END
>  <EXTREG>  (ZINC00167851)
ZINC00167851

>  <LOGBIO>
2.5000

$$$$
ZINC00168330
  -MTS-   02131516502D 0   0.00000     0.00000     0

 20 21  0  0  0  0  0  0  0  0999 V2000
    0.5867   -1.3265    0.0000 C   0  0  0  0  0  0  0  0  0  0  0  0
    1.5644   -1.1168    0.0000 C   0  0  0  0  0  0  0  0  0  0  0  0
    2.3160   -1.7898    0.0000 S   0  0  0  0  0  0  0  0  0  0  0  0
    3.1748   -1.2850    0.0000 N   0  0  0  0  0  0  0  0  0  0  0  0
    2.9735   -0.3093    0.0000 C   0  0  0  0  0  0  0  0  0  0  0  0
    3.6452    0.4316    0.0000 S   0  0  0  0  0  0  0  0  0  0  0  0
    4.6226    0.2203    0.0000 C   0  0  0  0  0  0  0  0  0  0  0  0
[truncated: 4,380,820 more chars]
