# Supplementary material for: Template CoMFA Generates Single 3D-QSAR Models that, for Twelve of Twelve Biological Targets, Predict All ChEMBL-Tabulated Affinities
Source: PLoS One. 2015 Jun 12;10(6):e0129307. doi: 10.1371/journal.pone.0129307 (PMC4466312; doi:10.1371/journal.pone.0129307)
Supplement: S13 Text — The zip file contains, for each target, the template, training set, and prediction set, as “2D” structures, in. sdf format. (ZIP) [file pone.0129307.s014.zip › cyp3a4_pred.sdf]

ZINC00001911
  -MTS-   02131516512D 0   0.00000     0.00000     0

 22 25  0  0  0  0  0  0  0  0999 V2000
    7.8093    2.5047    0.0000 C   0  0  0  0  0  0  0  0  0  0  0  0
    6.9438    2.0038    0.0000 N   0  0  0  0  0  0  0  0  0  0  0  0
    6.0738    2.5038    0.0000 C   0  0  0  0  0  0  0  0  0  0  0  0
    5.2138    2.0038    0.0000 C   0  0  0  0  0  0  0  0  0  0  0  0
    5.2138    1.0038    0.0000 N   0  0  0  0  0  0  0  0  0  0  0  0
    6.0738    0.5038    0.0000 C   0  0  0  0  0  0  0  0  0  0  0  0
    6.9438    1.0038    0.0000 C   0  0  0  0  0  0  0  0  0  0  0  0
    4.3470    0.5051    0.0000 C   0  0  0  0  0  0  0  0  0  0  0  0
    3.5241    1.0670    0.0000 N   0  0  0  0  0  0  0  0  0  0  0  0
    2.5723    0.7765    0.0000 C   0  0  0  0  0  0  0  0  0  0  0  0
    1.9516    1.5649    0.0000 C   0  0  0  0  0  0  0  0  0  0  0  0
    0.9671    1.4218    0.0000 C   0  0  0  0  0  0  0  0  0  0  0  0
    0.5941    0.4939    0.0000 C   0  0  0  0  0  0  0  0  0  0  0  0
    1.2056   -0.2908    0.0000 C   0  0  0  0  0  0  0  0  0  0  0  0
    2.1993   -0.1513    0.0000 C   0  0  0  0  0  0  0  0  0  0  0  0
    2.7030   -1.0179    0.0000 C   0  0  0  0  0  0  0  0  0  0  0  0
    3.6871   -1.1771    0.0000 C   0  0  0  0  0  0  0  0  0  0  0  0
    3.9171   -2.1531    0.0000 C   0  0  0  0  0  0  0  0  0  0  0  0
    4.8697   -2.4398    0.0000 C   0  0  0  0  0  0  0  0  0  0  0  0
    5.6001   -1.7567    0.0000 C   0  0  0  0  0  0  0  0  0  0  0  0
    5.3779   -0.7871    0.0000 C   0  0  0  0  0  0  0  0  0  0  0  0
    4.4194   -0.4923    0.0000 C   0  0  0  0  0  0  0  0  0  0  0  0
  1  2  1  0  0  0  0
  2  3  1  0  0  0  0
  3  4  1  0  0  0  0
  4  5  1  0  0  0  0
  5  6  1  0  0  0  0
  6  7  1  0  0  0  0
  7  2  1  0  0  0  0
  5  8  1  0  0  0  0
  8  9  2  0  0  0  0
  9 10  1  0  0  0  0
 10 11  2  0  0  0  0
 11 12  1  0  0  0  0
 12 13  2  0  0  0  0
 13 14  1  0  0  0  0
 14 15  2  0  0  0  0
 15 10  1  0  0  0  0
 15 16  1  0  0  0  0
 16 17  1  0  0  0  0
 17 18  2  0  0  0  0
 18 19  1  0  0  0  0
 19 20  2  0  0  0  0
 20 21  1  0  0  0  0
 21 22  2  0  0  0  0
 22  8  1  0  0  0  0
 22 17  1  0  0  0  0
M  END
>  <EXTREG>  (ZINC00001911)
ZINC00001911

>  <LOGBIO>
2.5000

$$$$
ZINC00002204
  -MTS-   02131516512D 0   0.00000     0.00000     0

 22 24  0  0  0  0  0  0  0  0999 V2000
    3.1069    2.8063    0.0000 C   0  0  0  0  0  0  0  0  0  0  0  0
    4.1026    2.9308    0.0000 O   0  0  0  0  0  0  0  0  0  0  0  0
    4.7022    2.1370    0.0000 C   0  0  0  0  0  0  0  0  0  0  0  0
    5.6979    2.2614    0.0000 O   0  0  0  0  0  0  0  0  0  0  0  0
    4.3130    1.2158    0.0000 C   0  0  0  0  0  0  0  0  0  0  0  0
    3.3089    1.2230    0.0000 O   0  0  0  0  0  0  0  0  0  0  0  0
    2.5968    0.5224    0.0000 C   0  0  0  0  0  0  0  0  0  0  0  0
    1.7268    1.0224    0.0000 C   0  0  0  0  0  0  0  0  0  0  0  0
    0.8668    0.5224    0.0000 C   0  0  0  0  0  0  0  0  0  0  0  0
    0.8668   -0.4776    0.0000 C   0  0  0  0  0  0  0  0  0  0  0  0
    0.0000   -0.9763    0.0000 Cl  0  0  0  0  0  0  0  0  0  0  0  0
    1.7268   -0.9776    0.0000 C   0  0  0  0  0  0  0  0  0  0  0  0
    2.5968   -0.4776    0.0000 C   0  0  0  0  0  0  0  0  0  0  0  0
    3.2989   -1.1883    0.0000 C   0  0  0  0  0  0  0  0  0  0  0  0
    4.2958   -1.2024    0.0000 C   0  0  0  0  0  0  0  0  0  0  0  0
    4.5506   -2.1730    0.0000 C   0  0  0  0  0  0  0  0  0  0  0  0
    5.5104   -2.4344    0.0000 C   0  0  0  0  0  0  0  0  0  0  0  0
    5.7638   -3.4017    0.0000 Cl  0  0  0  0  0  0  0  0  0  0  0  0
    6.2225   -1.7323    0.0000 C   0  0  0  0  0  0  0  0  0  0  0  0
    5.9748   -0.7688    0.0000 C   0  0  0  0  0  0  0  0  0  0  0  0
    5.0079   -0.5003    0.0000 C   0  0  0  0  0  0  0  0  0  0  0  0
    5.0150    0.5037    0.0000 O   0  0  0  0  0  0  0  0  0  0  0  0
  1  2  1  0  0  0  0
  2  3  1  0  0  0  0
  3  4  2  0  0  0  0
  3  5  1  0  0  0  0
  5  6  1  0  0  0  0
  6  7  1  0  0  0  0
  7  8  2  0  0  0  0
  8  9  1  0  0  0  0
  9 10  2  0  0  0  0
 10 11  1  0  0  0  0
 10 12  1  0  0  0  0
 12 13  2  0  0  0  0
 13  7  1  0  0  0  0
 13 14  1  0  0  0  0
 14 15  1  0  0  0  0
 15 16  2  0  0  0  0
 16 17  1  0  0  0  0
 17 18  1  0  0  0  0
 17 19  2  0  0  0  0
 19 20  1  0  0  0  0
 20 21  2  0  0  0  0
 21 15  1  0  0  0  0
 21 22  1  0  0  0  0
 22  5  1  0  0  0  0
M  END
>  <EXTREG>  (ZINC00002204)
ZINC00002204

>  <LOGBIO>
2.5000

$$$$
ZINC00004085
  -MTS-   02131516512D 0   0.00000     0.00000     0

 13 14  0  0  0  0  0  0  0  0999 V2000
    5.6428   -0.0519    0.0000 S   0  0  0  0  0  0  0  0  0  0  0  0
    5.0543    0.7566    0.0000 C   0  0  0  0  0  0  0  0  0  0  0  0
    5.3643    1.7166    0.0000 N   0  0  0  0  0  0  0  0  0  0  0  0
    4.5543    2.2966    0.0000 C   0  0  0  0  0  0  0  0  0  0  0  0
    3.7443    1.7166    0.0000 C   0  0  0  0  0  0  0  0  0  0  0  0
    4.0543    0.7566    0.0000 N   0  0  0  0  0  0  0  0  0  0  0  0
    3.4658   -0.0519    0.0000 C   0  0  0  0  0  0  0  0  0  0  0  0
    2.4713    0.0535    0.0000 C   0  0  0  0  0  0  0  0  0  0  0  0
    1.8828   -0.7550    0.0000 C   0  0  0  0  0  0  0  0  0  0  0  0
    0.8740   -0.7550    0.0000 S   0  0  0  0  0  0  0  0  0  0  0  0
    0.5710   -1.7040    0.0000 C   0  0  0  0  0  0  0  0  0  0  0  0
    1.3718   -2.2966    0.0000 C   0  0  0  0  0  0  0  0  0  0  0  0
    2.1901   -1.7066    0.0000 C   0  0  0  0  0  0  0  0  0  0  0  0
  1  2  2  0  0  0  0
  2  3  1  0  0  0  0
  3  4  1  0  0  0  0
  4  5  2  0  0  0  0
  5  6  1  0  0  0  0
  6  2  1  0  0  0  0
  6  7  1  0  0  0  0
  7  8  1  0  0  0  0
  8  9  1  0  0  0  0
  9 10  1  0  0  0  0
 10 11  1  0  0  0  0
 11 12  2  0  0  0  0
 12 13  1  0  0  0  0
 13  9  2  0  0  0  0
M  END
>  <EXTREG>  (ZINC00004085)
ZINC00004085

>  <LOGBIO>
2.5000

$$$$
ZINC00013560
  -MTS-   02131516512D 0   0.00000     0.00000     0

 16 17  0  0  0  0  0  0  0  0999 V2000
    4.8527    2.9993    0.0000 C   0  0  0  0  0  0  0  0  0  0  0  0
    3.9872    2.4984    0.0000 C   0  0  0  0  0  0  0  0  0  0  0  0
    3.1172    2.9984    0.0000 C   0  0  0  0  0  0  0  0  0  0  0  0
    2.2572    2.4984    0.0000 C   0  0  0  0  0  0  0  0  0  0  0  0
    2.2572    1.4984    0.0000 C   0  0  0  0  0  0  0  0  0  0  0  0
    3.1172    0.9984    0.0000 C   0  0  0  0  0  0  0  0  0  0  0  0
    3.9872    1.4984    0.0000 C   0  0  0  0  0  0  0  0  0  0  0  0
    1.3904    0.9998    0.0000 S   0  0  0  0  0  0  0  0  0  0  0  0
    0.5251    1.5011    0.0000 O   0  0  0  0  0  0  0  0  0  0  0  0
    1.3889   -0.0002    0.0000 C   0  0  0  0  0  0  0  0  0  0  0  0
    0.5196   -0.5015    0.0000 C   0  0  0  0  0  0  0  0  0  0  0  0
    0.5201   -1.4963    0.0000 C   0  0  0  0  0  0  0  0  0  0  0  0
    1.3849   -1.9985    0.0000 C   0  0  0  0  0  0  0  0  0  0  0  0
    1.3809   -2.9985    0.0000 C   0  0  0  0  0  0  0  0  0  0  0  0
    2.2492   -1.5058    0.0000 C   0  0  0  0  0  0  0  0  0  0  0  0
    2.2537   -0.5024    0.0000 C   0  0  0  0  0  0  0  0  0  0  0  0
  1  2  1  0  0  0  0
  2  3  2  0  0  0  0
  3  4  1  0  0  0  0
  4  5  2  0  0  0  0
  5  6  1  0  0  0  0
  6  7  2  0  0  0  0
  7  2  1  0  0  0  0
  5  8  1  0  0  0  0
  8  9  2  0  0  0  0
  8 10  1  0  0  0  0
 10 11  2  0  0  0  0
 11 12  1  0  0  0  0
 12 13  2  0  0  0  0
 13 14  1  0  0  0  0
 13 15  1  0  0  0  0
 15 16  2  0  0  0  0
 16 10  1  0  0  0  0
M  END
>  <EXTREG>  (ZINC00013560)
ZINC00013560

>  <LOGBIO>
2.5000

$$$$
ZINC00027798
  -MTS-   02131516512D 0   0.00000     0.00000     0

 21 22  0  0  0  0  0  0  0  0999 V2000
    8.5536    2.6487    0.0000 C   0  0  0  0  0  0  0  0  0  0  0  0
    7.6880    2.1478    0.0000 C   0  0  0  0  0  0  0  0  0  0  0  0
    6.8180    2.6478    0.0000 C   0  0  0  0  0  0  0  0  0  0  0  0
    5.9580    2.1478    0.0000 C   0  0  0  0  0  0  0  0  0  0  0  0
    5.0912    2.6465    0.0000 C   0  0  0  0  0  0  0  0  0  0  0  0
    5.9580    1.1478    0.0000 C   0  0  0  0  0  0  0  0  0  0  0  0
    4.9179    0.5494    0.0000 N   0  0  0  0  0  0  0  0  0  0  0  0
    4.9161   -0.6540    0.0000 C   0  0  0  0  0  0  0  0  0  0  0  0
    5.7811   -1.1558    0.0000 O   0  0  0  0  0  0  0  0  0  0  0  0
    4.0533   -1.1492    0.0000 C   0  0  0  0  0  0  0  0  0  0  0  0
    4.0518   -2.1527    0.0000 C   0  0  0  0  0  0  0  0  0  0  0  0
    3.1890   -2.6478    0.0000 N   0  0  0  0  0  0  0  0  0  0  0  0
    2.3242   -2.1456    0.0000 C   0  0  0  0  0  0  0  0  0  0  0  0
    2.3258   -1.1422    0.0000 C   0  0  0  0  0  0  0  0  0  0  0  0
    1.4646   -0.6443    0.0000 C   0  0  0  0  0  0  0  0  0  0  0  0
    0.5968   -1.1413    0.0000 C   0  0  0  0  0  0  0  0  0  0  0  0
    0.5902   -2.1360    0.0000 C   0  0  0  0  0  0  0  0  0  0  0  0
    1.4564   -2.6425    0.0000 C   0  0  0  0  0  0  0  0  0  0  0  0
    6.8180    0.6478    0.0000 C   0  0  0  0  0  0  0  0  0  0  0  0
    6.8155   -0.3522    0.0000 C   0  0  0  0  0  0  0  0  0  0  0  0
    7.6880    1.1478    0.0000 C   0  0  0  0  0  0  0  0  0  0  0  0
  1  2  1  0  0  0  0
  2  3  2  0  0  0  0
  3  4  1  0  0  0  0
  4  5  1  0  0  0  0
  4  6  2  0  0  0  0
  6  7  1  0  0  0  0
  7  8  1  0  0  0  0
  8  9  2  0  0  0  0
  8 10  1  0  0  0  0
 10 11  1  0  0  0  0
 11 12  1  0  0  0  0
 12 13  1  0  0  0  0
 13 14  1  0  0  0  0
 14 15  1  0  0  0  0
 15 16  1  0  0  0  0
 16 17  1  0  0  0  0
 17 18  1  0  0  0  0
 18 13  1  0  0  0  0
  6 19  1  0  0  0  0
 19 20  1  0  0  0  0
 19 21  2  0  0  0  0
 21  2  1  0  0  0  0
M  END
>  <EXTREG>  (ZINC00027798)
ZINC00027798

>  <LOGBIO>
2.5000

$$$$
ZINC00029531
  -MTS-   02131516512D 0   0.00000     0.00000     0

 14 14  0  0  0  0  0  0  0  0999 V2000
    4.8468    1.5014    0.0000 C   0  0  0  0  0  0  0  0  0  0  0  0
    4.8483    0.4980    0.0000 C   0  0  0  0  0  0  0  0  0  0  0  0
    3.9870    0.0002    0.0000 N   0  0  0  0  0  0  0  0  0  0  0  0
    3.9886   -1.0032    0.0000 C   0  0  0  0  0  0  0  0  0  0  0  0
    4.8513   -1.4984    0.0000 C   0  0  0  0  0  0  0  0  0  0  0  0
    3.1205    0.4993    0.0000 C   0  0  0  0  0  0  0  0  0  0  0  0
    3.1195    1.4993    0.0000 O   0  0  0  0  0  0  0  0  0  0  0  0
    2.2550   -0.0015    0.0000 C   0  0  0  0  0  0  0  0  0  0  0  0
    2.2550   -1.0050    0.0000 C   0  0  0  0  0  0  0  0  0  0  0  0
    1.3930   -1.5014    0.0000 C   0  0  0  0  0  0  0  0  0  0  0  0
    0.5259   -1.0032    0.0000 C   0  0  0  0  0  0  0  0  0  0  0  0
    0.5210   -0.0084    0.0000 C   0  0  0  0  0  0  0  0  0  0  0  0
    1.3880    0.4968    0.0000 C   0  0  0  0  0  0  0  0  0  0  0  0
    1.3850    1.4968    0.0000 Br  0  0  0  0  0  0  0  0  0  0  0  0
  1  2  1  0  0  0  0
  2  3  1  0  0  0  0
  3  4  1  0  0  0  0
  4  5  1  0  0  0  0
  3  6  1  0  0  0  0
  6  7  2  0  0  0  0
  6  8  1  0  0  0  0
  8  9  2  0  0  0  0
  9 10  1  0  0  0  0
 10 11  2  0  0  0  0
 11 12  1  0  0  0  0
 12 13  2  0  0  0  0
 13  8  1  0  0  0  0
 13 14  1  0  0  0  0
M  END
>  <EXTREG>  (ZINC00029531)
ZINC00029531

>  <LOGBIO>
2.5000

$$$$
ZINC00030337
  -MTS-   02131516512D 0   0.00000     0.00000     0

 22 23  0  0  0  0  0  0  0  0999 V2000
    9.1885    1.1865    0.0000 C   0  0  0  0  0  0  0  0  0  0  0  0
    9.1870    2.1899    0.0000 C   0  0  0  0  0  0  0  0  0  0  0  0
   10.0483    2.6877    0.0000 O   0  0  0  0  0  0  0  0  0  0  0  0
    8.3205    2.6891    0.0000 N   0  0  0  0  0  0  0  0  0  0  0  0
    7.4550    2.1882    0.0000 C   0  0  0  0  0  0  0  0  0  0  0  0
    6.5850    2.6882    0.0000 C   0  0  0  0  0  0  0  0  0  0  0  0
    5.7250    2.1882    0.0000 C   0  0  0  0  0  0  0  0  0  0  0  0
    5.7250    1.1882    0.0000 C   0  0  0  0  0  0  0  0  0  0  0  0
    6.5850    0.6882    0.0000 C   0  0  0  0  0  0  0  0  0  0  0  0
    7.4550    1.1882    0.0000 C   0  0  0  0  0  0  0  0  0  0  0  0
    4.8582    0.6895    0.0000 C   0  0  0  0  0  0  0  0  0  0  0  0
    3.9897    1.1921    0.0000 O   0  0  0  0  0  0  0  0  0  0  0  0
    4.8562   -0.3053    0.0000 N   0  0  0  0  0  0  0  0  0  0  0  0
    3.9891   -0.8035    0.0000 C   0  0  0  0  0  0  0  0  0  0  0  0
    3.1206   -0.3009    0.0000 C   0  0  0  0  0  0  0  0  0  0  0  0
    2.2591   -0.7982    0.0000 C   0  0  0  0  0  0  0  0  0  0  0  0
    2.2561   -1.7982    0.0000 C   0  0  0  0  0  0  0  0  0  0  0  0
    3.1146   -2.3008    0.0000 C   0  0  0  0  0  0  0  0  0  0  0  0
    3.9861   -1.8035    0.0000 C   0  0  0  0  0  0  0  0  0  0  0  0
    1.3878   -2.2943    0.0000 C   0  0  0  0  0  0  0  0  0  0  0  0
    0.5208   -1.7891    0.0000 N   0  0  0  0  0  0  0  0  0  0  0  0
    1.3828   -3.2891    0.0000 O   0  0  0  0  0  0  0  0  0  0  0  0
  1  2  1  0  0  0  0
  2  3  2  0  0  0  0
  2  4  1  0  0  0  0
  4  5  1  0  0  0  0
  5  6  2  0  0  0  0
  6  7  1  0  0  0  0
  7  8  2  0  0  0  0
  8  9  1  0  0  0  0
  9 10  2  0  0  0  0
 10  5  1  0  0  0  0
  8 11  1  0  0  0  0
 11 12  2  0  0  0  0
 11 13  1  0  0  0  0
 13 14  1  0  0  0  0
 14 15  2  0  0  0  0
 15 16  1  0  0  0  0
 16 17  2  0  0  0  0
 17 18  1  0  0  0  0
 18 19  2  0  0  0  0
 19 14  1  0  0  0  0
 17 20  1  0  0  0  0
 20 21  1  0  0  0  0
 20 22  2  0  0  0  0
M  END
>  <EXTREG>  (ZINC00030337)
ZINC00030337

>  <LOGBIO>
2.5000

$$$$
ZINC00031183
  -MTS-   02131516512D 0   0.00000     0.00000     0

 19 20  0  0  0  0  0  0  0  0999 V2000
    7.3448    1.3358    0.0000 C   0  0  0  0  0  0  0  0  0  0  0  0
    6.9370    0.4189    0.0000 C   0  0  0  0  0  0  0  0  0  0  0  0
    7.5229   -0.3851    0.0000 O   0  0  0  0  0  0  0  0  0  0  0  0
    5.9426    0.3135    0.0000 N   0  0  0  0  0  0  0  0  0  0  0  0
    5.3541    1.1220    0.0000 C   0  0  0  0  0  0  0  0  0  0  0  0
    5.6641    2.0820    0.0000 N   0  0  0  0  0  0  0  0  0  0  0  0
    4.8541    2.6620    0.0000 O   0  0  0  0  0  0  0  0  0  0  0  0
    4.0441    2.0820    0.0000 N   0  0  0  0  0  0  0  0  0  0  0  0
    4.3541    1.1220    0.0000 C   0  0  0  0  0  0  0  0  0  0  0  0
    3.7656    0.3135    0.0000 N   0  0  0  0  0  0  0  0  0  0  0  0
    2.7677    0.4193    0.0000 C   0  0  0  0  0  0  0  0  0  0  0  0
    2.3649    1.3288    0.0000 O   0  0  0  0  0  0  0  0  0  0  0  0
    2.1788   -0.3889    0.0000 C   0  0  0  0  0  0  0  0  0  0  0  0
    1.1809   -0.2836    0.0000 C   0  0  0  0  0  0  0  0  0  0  0  0
    0.5967   -1.0887    0.0000 C   0  0  0  0  0  0  0  0  0  0  0  0
    1.0012   -2.0033    0.0000 C   0  0  0  0  0  0  0  0  0  0  0  0
    1.9899   -2.1126    0.0000 C   0  0  0  0  0  0  0  0  0  0  0  0
    2.5833   -1.3034    0.0000 C   0  0  0  0  0  0  0  0  0  0  0  0
    3.5775   -1.4114    0.0000 Cl  0  0  0  0  0  0  0  0  0  0  0  0
  1  2  1  0  0  0  0
  2  3  2  0  0  0  0
  2  4  1  0  0  0  0
  4  5  1  0  0  0  0
  5  6  2  0  0  0  0
  6  7  1  0  0  0  0
  7  8  1  0  0  0  0
  8  9  2  0  0  0  0
  9  5  1  0  0  0  0
  9 10  1  0  0  0  0
 10 11  1  0  0  0  0
 11 12  2  0  0  0  0
 11 13  1  0  0  0  0
 13 14  2  0  0  0  0
 14 15  1  0  0  0  0
 15 16  2  0  0  0  0
 16 17  1  0  0  0  0
 17 18  2  0  0  0  0
 18 13  1  0  0  0  0
 18 19  1  0  0  0  0
M  END
>  <EXTREG>  (ZINC00031183)
ZINC00031183

>  <LOGBIO>
2.5000

$$$$
ZINC00032604
  -MTS-   02131516512D 0   0.00000     0.00000     0

 15 16  0  0  0  0  0  0  0  0999 V2000
    0.2976   -1.9457    0.0000 O   0  0  0  0  0  0  0  0  0  0  0  0
    1.3011   -1.9412    0.0000 C   0  0  0  0  0  0  0  0  0  0  0  0
    1.8015   -2.8009    0.0000 O   0  0  0  0  0  0  0  0  0  0  0  0
    1.7976   -1.0731    0.0000 C   0  0  0  0  0  0  0  0  0  0  0  0
    2.8010   -1.0681    0.0000 C   0  0  0  0  0  0  0  0  0  0  0  0
    3.2932   -0.2036    0.0000 C   0  0  0  0  0  0  0  0  0  0  0  0
    2.7932    0.6609    0.0000 C   0  0  0  0  0  0  0  0  0  0  0  0
    3.1032    1.6209    0.0000 C   0  0  0  0  0  0  0  0  0  0  0  0
    4.0529    1.9341    0.0000 O   0  0  0  0  0  0  0  0  0  0  0  0
    2.2932    2.2009    0.0000 N   0  0  0  0  0  0  0  0  0  0  0  0
    1.4832    1.6209    0.0000 S   0  0  0  0  0  0  0  0  0  0  0  0
    0.5682    1.2174    0.0000 O   0  0  0  0  0  0  0  0  0  0  0  0
    0.9877    2.4895    0.0000 O   0  0  0  0  0  0  0  0  0  0  0  0
    1.7932    0.6609    0.0000 C   0  0  0  0  0  0  0  0  0  0  0  0
    1.2950   -0.2086    0.0000 C   0  0  0  0  0  0  0  0  0  0  0  0
  1  2  1  0  0  0  0
  2  3  2  0  0  0  0
  2  4  1  0  0  0  0
  4  5  2  0  0  0  0
  5  6  1  0  0  0  0
  6  7  2  0  0  0  0
  7  8  1  0  0  0  0
  8  9  2  0  0  0  0
  8 10  1  0  0  0  0
 10 11  1  0  0  0  0
 11 12  2  0  0  0  0
 11 13  2  0  0  0  0
 11 14  1  0  0  0  0
 14  7  1  0  0  0  0
 14 15  2  0  0  0  0
 15  4  1  0  0  0  0
M  END
>  <EXTREG>  (ZINC00032604)
ZINC00032604

>  <LOGBIO>
2.5000

$$$$
ZINC00033163
  -MTS-   02131516512D 0   0.00000     0.00000     0

 20 22  0  0  0  0  0  0  0  0999 V2000
    5.8909    0.5527    0.0000 C   0  0  0  0  0  0  0  0  0  0  0  0
    5.8900    1.1527    0.0000 C   0  0  0  0  0  0  0  0  0  0  0  0
    6.7513    1.6505    0.0000 O   0  0  0  0  0  0  0  0  0  0  0  0
    5.0235    1.6519    0.0000 O   0  0  0  0  0  0  0  0  0  0  0  0
    3.9849    1.0509    0.0000 N   0  0  0  0  0  0  0  0  0  0  0  0
    3.1149    1.5509    0.0000 C   0  0  0  0  0  0  0  0  0  0  0  0
    3.1124    2.5509    0.0000 O   0  0  0  0  0  0  0  0  0  0  0  0
    2.2549    1.0509    0.0000 C   0  0  0  0  0  0  0  0  0  0  0  0
    1.3853    1.5491    0.0000 C   0  0  0  0  0  0  0  0  0  0  0  0
    0.5208    1.0464    0.0000 C   0  0  0  0  0  0  0  0  0  0  0  0
    0.5258    0.0430    0.0000 C   0  0  0  0  0  0  0  0  0  0  0  0
    1.3904   -0.4492    0.0000 C   0  0  0  0  0  0  0  0  0  0  0  0
    1.3856   -1.4491    0.0000 C   0  0  0  0  0  0  0  0  0  0  0  0
    0.5179   -1.9462    0.0000 Br  0  0  0  0  0  0  0  0  0  0  0  0
    2.2506   -1.9509    0.0000 C   0  0  0  0  0  0  0  0  0  0  0  0
    3.1196   -1.4491    0.0000 C   0  0  0  0  0  0  0  0  0  0  0  0
    3.1149   -0.4491    0.0000 C   0  0  0  0  0  0  0  0  0  0  0  0
    3.9849    0.0509    0.0000 C   0  0  0  0  0  0  0  0  0  0  0  0
    4.8504   -0.4500    0.0000 O   0  0  0  0  0  0  0  0  0  0  0  0
    2.2549    0.0509    0.0000 C   0  0  0  0  0  0  0  0  0  0  0  0
  1  2  1  0  0  0  0
  2  3  2  0  0  0  0
  2  4  1  0  0  0  0
  4  5  1  0  0  0  0
  5  6  1  0  0  0  0
  6  7  2  0  0  0  0
  6  8  1  0  0  0  0
  8  9  1  0  0  0  0
  9 10  2  0  0  0  0
 10 11  1  0  0  0  0
 11 12  2  0  0  0  0
 12 13  1  0  0  0  0
 13 14  1  0  0  0  0
 13 15  2  0  0  0  0
 15 16  1  0  0  0  0
 16 17  2  0  0  0  0
 17 18  1  0  0  0  0
 18  5  1  0  0  0  0
 18 19  2  0  0  0  0
 17 20  1  0  0  0  0
 20  8  2  0  0  0  0
 20 12  1  0  0  0  0
M  END
>  <EXTREG>  (ZINC00033163)
ZINC00033163

>  <LOGBIO>
2.5000

$$$$
ZINC00033613
  -MTS-   02131516512D 0   0.00000     0.00000     0

 24 25  0  0  1  0  0  0  0  0999 V2000
    6.0186    2.0313    0.0000 C   0  0  0  0  0  0  0  0  0  0  0  0
    5.0761    2.3756    0.0000 O   0  0  0  0  0  0  0  0  0  0  0  0
    4.3139    1.7363    0.0000 C   0  0  0  0  0  0  0  0  0  0  0  0
    3.3714    2.0806    0.0000 O   0  0  0  0  0  0  0  0  0  0  0  0
    4.4869    0.7514    0.0000 C   0  0  1  0  0  0  0  0  0  0  0  0
    5.4869    0.7514    0.0000 C   0  0  0  0  0  0  0  0  0  0  0  0
    6.0869    0.7514    0.0000 N   0  0  0  0  0  0  0  0  0  0  0  0
    3.5435    0.4094    0.0000 C   0  0  2  0  0  0  0  0  0  0  0  0
    2.5586    0.5824    0.0000 C   0  0  0  0  0  0  0  0  0  0  0  0
    2.2139    1.5248    0.0000 C   0  0  0  0  0  0  0  0  0  0  0  0
    1.2337    1.6949    0.0000 C   0  0  0  0  0  0  0  0  0  0  0  0
    0.5907    0.9290    0.0000 C   0  0  0  0  0  0  0  0  0  0  0  0
    0.9278   -0.0069    0.0000 C   0  0  0  0  0  0  0  0  0  0  0  0
    1.9156   -0.1834    0.0000 C   0  0  0  0  0  0  0  0  0  0  0  0
    4.3139   -0.2336    0.0000 C   0  0  0  0  0  0  0  0  0  0  0  0
    3.8156   -1.1006    0.0000 C   0  0  0  0  0  0  0  0  0  0  0  0
    4.3186   -1.9688    0.0000 O   0  0  0  0  0  0  0  0  0  0  0  0
    2.8209   -1.1031    0.0000 O   0  0  0  0  0  0  0  0  0  0  0  0
    2.3222   -1.9738    0.0000 C   0  0  0  0  0  0  0  0  0  0  0  0
    5.6301   -0.7106    0.0000 C   0  0  0  0  0  0  0  0  0  0  0  0
    6.0894   -0.3246    0.0000 O   0  0  0  0  0  0  0  0  0  0  0  0
    5.8047   -1.6900    0.0000 O   0  0  0  0  0  0  0  0  0  0  0  0
    6.7486   -2.0305    0.0000 C   0  0  0  0  0  0  0  0  0  0  0  0
    3.4914    1.0071    0.0000 H   0  0  0  0  0  0  0  0  0  0  0  0
  1  2  1  0  0  0  0
  2  3  1  0  0  0  0
  3  4  2  0  0  0  0
  5  3  1  6  0  0  0
  5  6  1  1  0  0  0
  6  7  3  0  0  0  0
  5  8  1  0  0  0  0
  8 24  1  6  0  0  0
  8  9  1  1  0  0  0
  9 10  2  0  0  0  0
 10 11  1  0  0  0  0
 11 12  2  0  0  0  0
 12 13  1  0  0  0  0
 13 14  2  0  0  0  0
 14  9  1  0  0  0  0
  8 15  1  0  0  0  0
 15  5  1  0  0  0  0
 15 16  1  0  0  0  0
 16 17  2  0  0  0  0
 16 18  1  0  0  0  0
 18 19  1  0  0  0  0
 15 20  1  0  0  0  0
 20 21  2  0  0  0  0
 20 22  1  0  0  0  0
 22 23  1  0  0  0  0
M  END
>  <EXTREG>  (ZINC00033613)
ZINC00033613

>  <LOGBIO>
2.5000

$$$$
ZINC00034277
  -MTS-   02131516512D 0   0.00000     0.00000     0

 21 22  0  0  1  0  0  0  0  0999 V2000
    6.5655   -3.0511    0.0000 C   0  0  0  0  0  0  0  0  0  0  0  0
    6.6708   -2.0532    0.0000 C   0  0  0  0  0  0  0  0  0  0  0  0
    7.5843   -1.6464    0.0000 C   0  0  0  0  0  0  0  0  0  0  0  0
    5.8657   -1.4689    0.0000 C   0  0  0  0  0  0  0  0  0  0  0  0
    5.9710   -0.4710    0.0000 C   0  0  0  0  0  0  0  0  0  0  0  0
    5.1658    0.1132    0.0000 C   0  0  0  0  0  0  0  0  0  0  0  0
    5.2698    1.1078    0.0000 C   0  0  2  0  0  0  0  0  0  0  0  0
    6.2482    0.9010    0.0000 C   0  0  0  0  0  0  0  0  0  0  0  0
    5.5798    2.0678    0.0000 O   0  0  0  0  0  0  0  0  0  0  0  0
    4.7698    2.6478    0.0000 C   0  0  0  0  0  0  0  0  0  0  0  0
    4.7698    3.6478    0.0000 O   0  0  0  0  0  0  0  0  0  0  0  0
    3.9598    2.0678    0.0000 N   0  0  0  0  0  0  0  0  0  0  0  0
    3.0101    2.3809    0.0000 C   0  0  0  0  0  0  0  0  0  0  0  0
    2.2640    1.7150    0.0000 C   0  0  0  0  0  0  0  0  0  0  0  0
    1.3107    2.0283    0.0000 C   0  0  0  0  0  0  0  0  0  0  0  0
    0.5699    1.3644    0.0000 C   0  0  0  0  0  0  0  0  0  0  0  0
    0.7726    0.3852    0.0000 C   0  0  0  0  0  0  0  0  0  0  0  0
    1.7161    0.0698    0.0000 N   0  0  0  0  0  0  0  0  0  0  0  0
    2.4667    0.7358    0.0000 C   0  0  0  0  0  0  0  0  0  0  0  0
    4.2698    1.1078    0.0000 C   0  0  0  0  0  0  0  0  0  0  0  0
    3.6812    0.2993    0.0000 C   0  0  0  0  0  0  0  0  0  0  0  0
  1  2  1  0  0  0  0
  2  3  1  0  0  0  0
  2  4  2  0  0  0  0
  4  5  1  0  0  0  0
  5  6  1  0  0  0  0
  7  6  1  1  0  0  0
  7  8  1  6  0  0  0
  7  9  1  0  0  0  0
  9 10  1  0  0  0  0
 10 11  2  0  0  0  0
 10 12  1  0  0  0  0
 12 13  1  0  0  0  0
 13 14  1  0  0  0  0
 14 15  2  0  0  0  0
 15 16  1  0  0  0  0
 16 17  2  0  0  0  0
 17 18  1  0  0  0  0
 18 19  2  0  0  0  0
 19 14  1  0  0  0  0
 12 20  1  0  0  0  0
 20  7  1  0  0  0  0
 20 21  2  0  0  0  0
M  END
>  <EXTREG>  (ZINC00034277)
ZINC00034277

>  <LOGBIO>
2.5000

$$$$
ZINC00034600
  -MTS-   02131516512D 0   0.00000     0.00000     0

 23 25  0  0  0  0  0  0  0  0999 V2000
    5.1994    3.2876    0.0000 F   0  0  0  0  0  0  0  0  0  0  0  0
    4.3339    2.7868    0.0000 C   0  0  0  0  0  0  0  0  0  0  0  0
    3.4639    3.2868    0.0000 C   0  0  0  0  0  0  0  0  0  0  0  0
    2.6039    2.7868    0.0000 C   0  0  0  0  0  0  0  0  0  0  0  0
    2.6039    1.7868    0.0000 C   0  0  0  0  0  0  0  0  0  0  0  0
    1.7371    1.2881    0.0000 S   0  0  0  0  0  0  0  0  0  0  0  0
    1.7353    0.0881    0.0000 C   0  0  0  0  0  0  0  0  0  0  0  0
    0.8660   -0.4132    0.0000 C   0  0  0  0  0  0  0  0  0  0  0  0
    0.0000    0.0868    0.0000 F   0  0  0  0  0  0  0  0  0  0  0  0
    0.8665   -1.4080    0.0000 C   0  0  0  0  0  0  0  0  0  0  0  0
    0.0000   -1.9071    0.0000 F   0  0  0  0  0  0  0  0  0  0  0  0
    1.7313   -1.9101    0.0000 N   0  0  0  0  0  0  0  0  0  0  0  0
    2.5956   -1.4175    0.0000 C   0  0  0  0  0  0  0  0  0  0  0  0
    3.4591   -1.9218    0.0000 N   0  0  0  0  0  0  0  0  0  0  0  0
    3.4550   -2.9253    0.0000 C   0  0  0  0  0  0  0  0  0  0  0  0
    4.3151   -3.4252    0.0000 C   0  0  0  0  0  0  0  0  0  0  0  0
    5.1841   -2.9304    0.0000 N   0  0  0  0  0  0  0  0  0  0  0  0
    5.1931   -1.9357    0.0000 C   0  0  0  0  0  0  0  0  0  0  0  0
    4.3281   -1.4270    0.0000 C   0  0  0  0  0  0  0  0  0  0  0  0
    2.6001   -0.4141    0.0000 C   0  0  0  0  0  0  0  0  0  0  0  0
    3.1207   -0.1159    0.0000 F   0  0  0  0  0  0  0  0  0  0  0  0
    3.4639    1.2868    0.0000 C   0  0  0  0  0  0  0  0  0  0  0  0
    4.3339    1.7868    0.0000 C   0  0  0  0  0  0  0  0  0  0  0  0
  1  2  1  0  0  0  0
  2  3  2  0  0  0  0
  3  4  1  0  0  0  0
  4  5  2  0  0  0  0
  5  6  1  0  0  0  0
  6  7  1  0  0  0  0
  7  8  2  0  0  0  0
  8  9  1  0  0  0  0
  8 10  1  0  0  0  0
 10 11  1  0  0  0  0
 10 12  2  0  0  0  0
 12 13  1  0  0  0  0
 13 14  1  0  0  0  0
 14 15  1  0  0  0  0
 15 16  1  0  0  0  0
 16 17  1  0  0  0  0
 17 18  1  0  0  0  0
 18 19  1  0  0  0  0
 19 14  1  0  0  0  0
 13 20  2  0  0  0  0
 20  7  1  0  0  0  0
 20 21  1  0  0  0  0
  5 22  1  0  0  0  0
 22 23  2  0  0  0  0
 23  2  1  0  0  0  0
M  END
>  <EXTREG>  (ZINC00034600)
ZINC00034600

>  <LOGBIO>
2.5000

$$$$
ZINC00034990
  -MTS-   02131516512D 0   0.00000     0.00000     0

 13 14  0  0  0  0  0  0  0  0999 V2000
    3.5278   -1.6719    0.0000 C   0  0  0  0  0  0  0  0  0  0  0  0
    2.9393   -0.8634    0.0000 C   0  0  0  0  0  0  0  0  0  0  0  0
    3.2493    0.0966    0.0000 O   0  0  0  0  0  0  0  0  0  0  0  0
    2.4393    0.6766    0.0000 C   0  0  0  0  0  0  0  0  0  0  0  0
    2.3396    1.6747    0.0000 C   0  0  0  0  0  0  0  0  0  0  0  0
    1.4277    2.0849    0.0000 C   0  0  0  0  0  0  0  0  0  0  0  0
    0.6148    1.4967    0.0000 C   0  0  0  0  0  0  0  0  0  0  0  0
    0.7179    0.5073    0.0000 C   0  0  0  0  0  0  0  0  0  0  0  0
    1.6293    0.0966    0.0000 C   0  0  0  0  0  0  0  0  0  0  0  0
    1.9393   -0.8634    0.0000 C   0  0  0  0  0  0  0  0  0  0  0  0
    1.3508   -1.6719    0.0000 C   0  0  0  0  0  0  0  0  0  0  0  0
    0.3529   -1.5667    0.0000 N   0  0  0  0  0  0  0  0  0  0  0  0
    1.7541   -2.5813    0.0000 O   0  0  0  0  0  0  0  0  0  0  0  0
  1  2  1  0  0  0  0
  2  3  1  0  0  0  0
  3  4  1  0  0  0  0
  4  5  1  0  0  0  0
  5  6  1  0  0  0  0
  6  7  1  0  0  0  0
  7  8  1  0  0  0  0
  8  9  1  0  0  0  0
  9  4  2  0  0  0  0
  9 10  1  0  0  0  0
 10  2  2  0  0  0  0
 10 11  1  0  0  0  0
 11 12  1  0  0  0  0
 11 13  2  0  0  0  0
M  END
>  <EXTREG>  (ZINC00034990)
ZINC00034990

>  <LOGBIO>
2.5000

$$$$
ZINC00035488
  -MTS-   02131516512D 0   0.00000     0.00000     0

 22 23  0  0  1  0  0  0  0  0999 V2000
    3.9840    1.5674    0.0000 C   0  0  0  0  0  0  0  0  0  0  0  0
    4.8543    1.0679    0.0000 C   0  0  1  0  0  0  0  0  0  0  0  0
    4.8558    0.0731    0.0000 C   0  0  0  0  0  0  0  0  0  0  0  0
    3.9870   -0.4290    0.0000 C   0  0  0  0  0  0  0  0  0  0  0  0
    3.9885   -1.4238    0.0000 O   0  0  0  0  0  0  0  0  0  0  0  0
    3.1205    0.0701    0.0000 N   0  0  0  0  0  0  0  0  0  0  0  0
    2.2550   -0.4307    0.0000 C   0  0  0  0  0  0  0  0  0  0  0  0
    2.2550   -1.4342    0.0000 C   0  0  0  0  0  0  0  0  0  0  0  0
    1.3930   -1.9307    0.0000 C   0  0  0  0  0  0  0  0  0  0  0  0
    1.3934   -2.9307    0.0000 C   0  0  0  0  0  0  0  0  0  0  0  0
    0.5259   -1.4324    0.0000 C   0  0  0  0  0  0  0  0  0  0  0  0
    0.5210   -0.4376    0.0000 C   0  0  0  0  0  0  0  0  0  0  0  0
    1.3880    0.0675    0.0000 C   0  0  0  0  0  0  0  0  0  0  0  0
    1.3850    1.0675    0.0000 C   0  0  0  0  0  0  0  0  0  0  0  0
    5.7193    1.5696    0.0000 C   0  0  1  0  0  0  0  0  0  0  0  0
    6.5898    1.0706    0.0000 C   0  0  0  0  0  0  0  0  0  0  0  0
    7.4493    1.5715    0.0000 O   0  0  0  0  0  0  0  0  0  0  0  0
    7.4483    2.5715    0.0000 C   0  0  0  0  0  0  0  0  0  0  0  0
    6.5877    3.0706    0.0000 C   0  0  0  0  0  0  0  0  0  0  0  0
    5.7183    2.5696    0.0000 O   0  0  0  0  0  0  0  0  0  0  0  0
    5.7208    0.9696    0.0000 H   0  0  0  0  0  0  0  0  0  0  0  0
    4.8529    1.6679    0.0000 H   0  0  0  0  0  0  0  0  0  0  0  0
  2  1  1  6  0  0  0
  2 22  1  1  0  0  0
  2  3  1  0  0  0  0
  3  4  1  0  0  0  0
  4  5  2  0  0  0  0
  4  6  1  0  0  0  0
  6  7  1  0  0  0  0
  7  8  2  0  0  0  0
  8  9  1  0  0  0  0
  9 10  1  0  0  0  0
  9 11  2  0  0  0  0
 11 12  1  0  0  0  0
 12 13  2  0  0  0  0
 13  7  1  0  0  0  0
 13 14  1  0  0  0  0
  2 15  1  0  0  0  0
 15 21  1  1  0  0  0
 15 16  1  6  0  0  0
 16 17  1  0  0  0  0
 17 18  1  0  0  0  0
 18 19  1  0  0  0  0
 19 20  1  0  0  0  0
 20 15  1  0  0  0  0
M  END
>  <EXTREG>  (ZINC00035488)
ZINC00035488

>  <LOGBIO>
2.5000

$$$$
ZINC00036370
  -MTS-   02131516512D 0   0.00000     0.00000     0

 20 21  0  0  0  0  0  0  0  0999 V2000
    6.2390    2.8392    0.0000 C   0  0  0  0  0  0  0  0  0  0  0  0
    5.3734    2.3384    0.0000 N   0  0  0  0  0  0  0  0  0  0  0  0
    4.5034    2.8384    0.0000 C   0  0  0  0  0  0  0  0  0  0  0  0
    3.6434    2.3384    0.0000 C   0  0  0  0  0  0  0  0  0  0  0  0
    3.6434    1.3384    0.0000 N   0  0  0  0  0  0  0  0  0  0  0  0
    4.5034    0.8384    0.0000 C   0  0  0  0  0  0  0  0  0  0  0  0
    5.3734    1.3384    0.0000 C   0  0  0  0  0  0  0  0  0  0  0  0
    2.7767    0.8397    0.0000 C   0  0  0  0  0  0  0  0  0  0  0  0
    2.2575    1.1405    0.0000 O   0  0  0  0  0  0  0  0  0  0  0  0
    2.7748   -0.3603    0.0000 C   0  0  0  0  0  0  0  0  0  0  0  0
    3.6426   -0.8642    0.0000 C   0  0  0  0  0  0  0  0  0  0  0  0
    3.6390   -1.8590    0.0000 C   0  0  0  0  0  0  0  0  0  0  0  0
    4.5041   -2.3608    0.0000 F   0  0  0  0  0  0  0  0  0  0  0  0
    2.7728   -2.3585    0.0000 C   0  0  0  0  0  0  0  0  0  0  0  0
    2.7738   -3.3585    0.0000 F   0  0  0  0  0  0  0  0  0  0  0  0
    1.9100   -1.8633    0.0000 C   0  0  0  0  0  0  0  0  0  0  0  0
    1.9085   -0.8599    0.0000 C   0  0  0  0  0  0  0  0  0  0  0  0
    0.8690   -0.2604    0.0000 N   0  3  0  0  0  0  0  0  0  0  0  0
    0.0000   -0.7620    0.0000 O   0  5  0  0  0  0  0  0  0  0  0  0
    0.8681    0.7344    0.0000 O   0  0  0  0  0  0  0  0  0  0  0  0
  1  2  1  0  0  0  0
  2  3  1  0  0  0  0
  3  4  1  0  0  0  0
  4  5  1  0  0  0  0
  5  6  1  0  0  0  0
  6  7  1  0  0  0  0
  7  2  1  0  0  0  0
  5  8  1  0  0  0  0
  8  9  2  0  0  0  0
  8 10  1  0  0  0  0
 10 11  2  0  0  0  0
 11 12  1  0  0  0  0
 12 13  1  0  0  0  0
 12 14  2  0  0  0  0
 14 15  1  0  0  0  0
 14 16  1  0  0  0  0
 16 17  2  0  0  0  0
 17 10  1  0  0  0  0
 17 18  1  0  0  0  0
 18 19  1  0  0  0  0
 18 20  2  0  0  0  0
M  CHG  2  18   1  19  -1
M  END
>  <EXTREG>  (ZINC00036370)
ZINC00036370

>  <LOGBIO>
2.5000

$$$$
ZINC00036443
  -MTS-   02131516512D 0   0.00000     0.00000     0

 18 19  0  0  0  0  0  0  0  0999 V2000
    2.8211   -3.4308    0.0000 C   0  0  0  0  0  0  0  0  0  0  0  0
    2.2325   -2.6223    0.0000 C   0  0  0  0  0  0  0  0  0  0  0  0
    2.5425   -1.6623    0.0000 C   0  0  0  0  0  0  0  0  0  0  0  0
    1.7325   -1.0823    0.0000 N   0  0  0  0  0  0  0  0  0  0  0  0
    0.9225   -1.6623    0.0000 C   0  0  0  0  0  0  0  0  0  0  0  0
    1.2325   -2.6223    0.0000 N   0  0  0  0  0  0  0  0  0  0  0  0
    1.7325   -0.0823    0.0000 S   0  0  0  0  0  0  0  0  0  0  0  0
    0.7325   -0.0823    0.0000 O   0  0  0  0  0  0  0  0  0  0  0  0
    2.7325   -0.0823    0.0000 O   0  0  0  0  0  0  0  0  0  0  0  0
    1.7325    0.9177    0.0000 C   0  0  0  0  0  0  0  0  0  0  0  0
    2.6011    1.4203    0.0000 C   0  0  0  0  0  0  0  0  0  0  0  0
    2.5990    2.4150    0.0000 C   0  0  0  0  0  0  0  0  0  0  0  0
    1.7335    2.9159    0.0000 C   0  0  0  0  0  0  0  0  0  0  0  0
    1.7360    3.9159    0.0000 Cl  0  0  0  0  0  0  0  0  0  0  0  0
    0.8700    2.4220    0.0000 C   0  0  0  0  0  0  0  0  0  0  0  0
    0.0057    2.9250    0.0000 Cl  0  0  0  0  0  0  0  0  0  0  0  0
    0.8670    1.4185    0.0000 C   0  0  0  0  0  0  0  0  0  0  0  0
    0.0000    0.9203    0.0000 Cl  0  0  0  0  0  0  0  0  0  0  0  0
  1  2  1  0  0  0  0
  2  3  2  0  0  0  0
  3  4  1  0  0  0  0
  4  5  1  0  0  0  0
  5  6  2  0  0  0  0
  6  2  1  0  0  0  0
  4  7  1  0  0  0  0
  7  8  2  0  0  0  0
  7  9  2  0  0  0  0
  7 10  1  0  0  0  0
 10 11  2  0  0  0  0
 11 12  1  0  0  0  0
 12 13  2  0  0  0  0
 13 14  1  0  0  0  0
 13 15  1  0  0  0  0
 15 16  1  0  0  0  0
 15 17  2  0  0  0  0
 17 10  1  0  0  0  0
 17 18  1  0  0  0  0
M  END
>  <EXTREG>  (ZINC00036443)
ZINC00036443

>  <LOGBIO>
2.5000

$$$$
ZINC00036698
  -MTS-   02131516512D 0   0.00000     0.00000     0

 21 21  0  0  1  0  0  0  0  0999 V2000
    3.9768    3.0405    0.0000 C   0  0  0  0  0  0  0  0  0  0  0  0
    4.8465    2.5401    0.0000 O   0  0  0  0  0  0  0  0  0  0  0  0
    4.8470    1.5453    0.0000 C   0  0  0  0  0  0  0  0  0  0  0  0
    5.7168    1.0449    0.0000 O   0  0  0  0  0  0  0  0  0  0  0  0
    3.9815    1.0445    0.0000 C   0  0  0  0  0  0  0  0  0  0  0  0
    3.1115    1.5445    0.0000 C   0  0  0  0  0  0  0  0  0  0  0  0
    2.2515    1.0445    0.0000 C   0  0  0  0  0  0  0  0  0  0  0  0
    2.2515    0.0445    0.0000 C   0  0  0  0  0  0  0  0  0  0  0  0
    1.3847   -0.4542    0.0000 N   0  0  0  0  0  0  0  0  0  0  0  0
    1.3832   -1.4576    0.0000 C   0  0  0  0  0  0  0  0  0  0  0  0
    0.5204   -1.9528    0.0000 C   0  0  0  0  0  0  0  0  0  0  0  0
    2.2482   -1.9594    0.0000 O   0  0  0  0  0  0  0  0  0  0  0  0
    3.1115   -0.4555    0.0000 C   0  0  0  0  0  0  0  0  0  0  0  0
    3.9815    0.0445    0.0000 C   0  0  0  0  0  0  0  0  0  0  0  0
    4.8470   -0.4564    0.0000 O   0  0  0  0  0  0  0  0  0  0  0  0
    4.8460   -1.4598    0.0000 C   0  0  1  0  0  0  0  0  0  0  0  0
    3.9797   -1.9594    0.0000 C   0  0  0  0  0  0  0  0  0  0  0  0
    5.7075   -1.9572    0.0000 C   0  0  0  0  0  0  0  0  0  0  0  0
    5.7065   -2.9606    0.0000 C   0  0  0  0  0  0  0  0  0  0  0  0
    6.5738   -1.4576    0.0000 O   0  0  0  0  0  0  0  0  0  0  0  0
    4.3266   -1.1594    0.0000 H   0  0  0  0  0  0  0  0  0  0  0  0
  1  2  1  0  0  0  0
  2  3  1  0  0  0  0
  3  4  2  0  0  0  0
  3  5  1  0  0  0  0
  5  6  2  0  0  0  0
  6  7  1  0  0  0  0
  7  8  2  0  0  0  0
  8  9  1  0  0  0  0
  9 10  1  0  0  0  0
 10 11  1  0  0  0  0
 10 12  2  0  0  0  0
  8 13  1  0  0  0  0
 13 14  2  0  0  0  0
 14  5  1  0  0  0  0
 14 15  1  0  0  0  0
 15 16  1  0  0  0  0
 16 21  1  1  0  0  0
 16 17  1  6  0  0  0
 16 18  1  0  0  0  0
 18 19  1  0  0  0  0
 18 20  2  0  0  0  0
M  END
>  <EXTREG>  (ZINC00036698)
ZINC00036698

>  <LOGBIO>
2.5000

$$$$
ZINC00036787
  -MTS-   02131516512D 0   0.00000     0.00000     0

 23 25  0  0  0  0  0  0  0  0999 V2000
    8.3350   -2.6664    0.0000 C   0  0  0  0  0  0  0  0  0  0  0  0
    7.7465   -1.8579    0.0000 C   0  0  0  0  0  0  0  0  0  0  0  0
    6.9380   -2.4464    0.0000 C   0  0  0  0  0  0  0  0  0  0  0  0
    8.5549   -1.2694    0.0000 C   0  0  0  0  0  0  0  0  0  0  0  0
    7.1579   -1.0494    0.0000 N   0  0  0  0  0  0  0  0  0  0  0  0
    7.4679   -0.0894    0.0000 C   0  0  0  0  0  0  0  0  0  0  0  0
    8.4176    0.2238    0.0000 O   0  0  0  0  0  0  0  0  0  0  0  0
    6.6579    0.4906    0.0000 C   0  0  0  0  0  0  0  0  0  0  0  0
    6.5583    1.4887    0.0000 C   0  0  0  0  0  0  0  0  0  0  0  0
    5.6463    1.8990    0.0000 C   0  0  0  0  0  0  0  0  0  0  0  0
    4.8334    1.3107    0.0000 C   0  0  0  0  0  0  0  0  0  0  0  0
    4.9366    0.3213    0.0000 C   0  0  0  0  0  0  0  0  0  0  0  0
    5.8479   -0.0894    0.0000 C   0  0  0  0  0  0  0  0  0  0  0  0
    6.1579   -1.0494    0.0000 C   0  0  0  0  0  0  0  0  0  0  0  0
    5.5694   -1.8579    0.0000 O   0  0  0  0  0  0  0  0  0  0  0  0
    3.9204    1.7187    0.0000 C   0  0  0  0  0  0  0  0  0  0  0  0
    3.8164    2.7167    0.0000 O   0  0  0  0  0  0  0  0  0  0  0  0
    3.1145    1.1355    0.0000 N   0  0  0  0  0  0  0  0  0  0  0  0
    2.2018    1.5440    0.0000 C   0  0  0  0  0  0  0  0  0  0  0  0
    1.9930    2.5309    0.0000 S   0  0  0  0  0  0  0  0  0  0  0  0
    1.0018    2.6310    0.0000 C   0  0  0  0  0  0  0  0  0  0  0  0
    0.5878    1.7249    0.0000 C   0  0  0  0  0  0  0  0  0  0  0  0
    1.3343    1.0464    0.0000 N   0  0  0  0  0  0  0  0  0  0  0  0
  1  2  1  0  0  0  0
  2  3  1  0  0  0  0
  2  4  1  0  0  0  0
  2  5  1  0  0  0  0
  5  6  1  0  0  0  0
  6  7  2  0  0  0  0
  6  8  1  0  0  0  0
  8  9  2  0  0  0  0
  9 10  1  0  0  0  0
 10 11  2  0  0  0  0
 11 12  1  0  0  0  0
 12 13  2  0  0  0  0
 13  8  1  0  0  0  0
 13 14  1  0  0  0  0
 14  5  1  0  0  0  0
 14 15  2  0  0  0  0
 11 16  1  0  0  0  0
 16 17  2  0  0  0  0
 16 18  1  0  0  0  0
 18 19  1  0  0  0  0
 19 20  1  0  0  0  0
 20 21  1  0  0  0  0
 21 22  2  0  0  0  0
 22 23  1  0  0  0  0
 23 19  2  0  0  0  0
M  END
>  <EXTREG>  (ZINC00036787)
ZINC00036787

>  <LOGBIO>
2.5000

$$$$
ZINC00037094
  -MTS-   02131516512D 0   0.00000     0.00000     0

 22 23  0  0  0  0  0  0  0  0999 V2000
    7.7418   -0.2326    0.0000 C   0  0  0  0  0  0  0  0  0  0  0  0
    7.1528    0.5799    0.0000 O   0  0  0  0  0  0  0  0  0  0  0  0
    6.1635    0.4759    0.0000 C   0  0  0  0  0  0  0  0  0  0  0  0
    5.5746    1.2883    0.0000 O   0  0  0  0  0  0  0  0  0  0  0  0
    5.7563   -0.4374    0.0000 C   0  0  0  0  0  0  0  0  0  0  0  0
    6.3448   -1.2501    0.0000 C   0  0  0  0  0  0  0  0  0  0  0  0
    5.9379   -2.1579    0.0000 C   0  0  0  0  0  0  0  0  0  0  0  0
    4.9434   -2.2628    0.0000 C   0  0  0  0  0  0  0  0  0  0  0  0
    4.3559   -1.4601    0.0000 C   0  0  0  0  0  0  0  0  0  0  0  0
    4.7618   -0.5424    0.0000 C   0  0  0  0  0  0  0  0  0  0  0  0
    4.1728    0.2658    0.0000 N   0  0  0  0  0  0  0  0  0  0  0  0
    3.1751    0.1595    0.0000 C   0  0  0  0  0  0  0  0  0  0  0  0
    2.7727   -0.7503    0.0000 O   0  0  0  0  0  0  0  0  0  0  0  0
    2.5857    0.9673    0.0000 C   0  0  0  0  0  0  0  0  0  0  0  0
    2.8947    1.9277    0.0000 N   0  0  0  0  0  0  0  0  0  0  0  0
    3.8441    2.2418    0.0000 C   0  0  0  0  0  0  0  0  0  0  0  0
    2.0841    2.5068    0.0000 N   0  0  0  0  0  0  0  0  0  0  0  0
    1.2747    1.9260    0.0000 C   0  0  0  0  0  0  0  0  0  0  0  0
    1.5857    0.9663    0.0000 C   0  0  0  0  0  0  0  0  0  0  0  0
    0.9980    0.1572    0.0000 N   0  3  0  0  0  0  0  0  0  0  0  0
    0.0000    0.2614    0.0000 O   0  5  0  0  0  0  0  0  0  0  0  0
    1.4023   -0.7517    0.0000 O   0  0  0  0  0  0  0  0  0  0  0  0
  1  2  1  0  0  0  0
  2  3  1  0  0  0  0
  3  4  2  0  0  0  0
  3  5  1  0  0  0  0
  5  6  2  0  0  0  0
  6  7  1  0  0  0  0
  7  8  2  0  0  0  0
  8  9  1  0  0  0  0
  9 10  2  0  0  0  0
 10  5  1  0  0  0  0
 10 11  1  0  0  0  0
 11 12  1  0  0  0  0
 12 13  2  0  0  0  0
 12 14  1  0  0  0  0
 14 15  1  0  0  0  0
 15 16  1  0  0  0  0
 15 17  1  0  0  0  0
 17 18  2  0  0  0  0
 18 19  1  0  0  0  0
 19 14  2  0  0  0  0
 19 20  1  0  0  0  0
 20 21  1  0  0  0  0
 20 22  2  0  0  0  0
M  CHG  2  20   1  21  -1
M  END
>  <EXTREG>  (ZINC00037094)
ZINC00037094

>  <LOGBIO>
2.5000

$$$$
ZINC00037306
  -MTS-   02131516512D 0   0.00000     0.00000     0

 18 20  0  0  0  0  0  0  0  0999 V2000
    1.2554   -3.9604    0.0000 C   0  0  0  0  0  0  0  0  0  0  0  0
    1.7519   -3.0924    0.0000 C   0  0  0  0  0  0  0  0  0  0  0  0
    2.7553   -3.0873    0.0000 C   0  0  0  0  0  0  0  0  0  0  0  0
    3.2475   -2.2228    0.0000 C   0  0  0  0  0  0  0  0  0  0  0  0
    2.7475   -1.3583    0.0000 N   0  0  0  0  0  0  0  0  0  0  0  0
    3.0575   -0.3983    0.0000 C   0  0  0  0  0  0  0  0  0  0  0  0
    2.2475    0.1817    0.0000 C   0  0  0  0  0  0  0  0  0  0  0  0
    1.4375   -0.3983    0.0000 N   0  0  0  0  0  0  0  0  0  0  0  0
    1.7475   -1.3583    0.0000 C   0  0  0  0  0  0  0  0  0  0  0  0
    1.2493   -2.2279    0.0000 C   0  0  0  0  0  0  0  0  0  0  0  0
    2.2475    1.1817    0.0000 C   0  0  0  0  0  0  0  0  0  0  0  0
    3.1160    1.6843    0.0000 C   0  0  0  0  0  0  0  0  0  0  0  0
    3.1140    2.6790    0.0000 C   0  0  0  0  0  0  0  0  0  0  0  0
    2.2484    3.1799    0.0000 C   0  0  0  0  0  0  0  0  0  0  0  0
    2.2509    4.1799    0.0000 O   0  0  0  0  0  0  0  0  0  0  0  0
    1.3849    2.6860    0.0000 C   0  0  0  0  0  0  0  0  0  0  0  0
    0.5207    3.1890    0.0000 O   0  0  0  0  0  0  0  0  0  0  0  0
    1.3820    1.6825    0.0000 C   0  0  0  0  0  0  0  0  0  0  0  0
  1  2  1  0  0  0  0
  2  3  1  0  0  0  0
  3  4  2  0  0  0  0
  4  5  1  0  0  0  0
  5  6  1  0  0  0  0
  6  7  2  0  0  0  0
  7  8  1  0  0  0  0
  8  9  2  0  0  0  0
  9  5  1  0  0  0  0
  9 10  1  0  0  0  0
 10  2  2  0  0  0  0
  7 11  1  0  0  0  0
 11 12  2  0  0  0  0
 12 13  1  0  0  0  0
 13 14  2  0  0  0  0
 14 15  1  0  0  0  0
 14 16  1  0  0  0  0
 16 17  1  0  0  0  0
 16 18  2  0  0  0  0
 18 11  1  0  0  0  0
M  END
>  <EXTREG>  (ZINC00037306)
ZINC00037306

>  <LOGBIO>
2.5000

$$$$
ZINC00038453
  -MTS-   02131516512D 0   0.00000     0.00000     0

 16 18  0  0  0  0  0  0  0  0999 V2000
    5.2306   -3.3870    0.0000 O   0  0  0  0  0  0  0  0  0  0  0  0
    4.6401   -2.5800    0.0000 C   0  0  0  0  0  0  0  0  0  0  0  0
    5.0442   -1.6615    0.0000 C   0  0  0  0  0  0  0  0  0  0  0  0
    4.4551   -0.8599    0.0000 C   0  0  0  0  0  0  0  0  0  0  0  0
    3.4608   -0.9668    0.0000 C   0  0  0  0  0  0  0  0  0  0  0  0
    3.0557   -1.8753    0.0000 C   0  0  0  0  0  0  0  0  0  0  0  0
    3.6458   -2.6869    0.0000 C   0  0  0  0  0  0  0  0  0  0  0  0
    2.8723   -0.1583    0.0000 C   0  0  0  0  0  0  0  0  0  0  0  0
    3.1823    0.8017    0.0000 N   0  0  0  0  0  0  0  0  0  0  0  0
    2.3723    1.3817    0.0000 C   0  0  0  0  0  0  0  0  0  0  0  0
    2.2727    2.3798    0.0000 C   0  0  0  0  0  0  0  0  0  0  0  0
    1.3607    2.7901    0.0000 C   0  0  0  0  0  0  0  0  0  0  0  0
    0.5478    2.2018    0.0000 C   0  0  0  0  0  0  0  0  0  0  0  0
    0.6509    1.2124    0.0000 C   0  0  0  0  0  0  0  0  0  0  0  0
    1.5623    0.8017    0.0000 C   0  0  0  0  0  0  0  0  0  0  0  0
    1.8723   -0.1583    0.0000 N   0  0  0  0  0  0  0  0  0  0  0  0
  1  2  1  0  0  0  0
  2  3  2  0  0  0  0
  3  4  1  0  0  0  0
  4  5  2  0  0  0  0
  5  6  1  0  0  0  0
  6  7  2  0  0  0  0
  7  2  1  0  0  0  0
  5  8  1  0  0  0  0
  8  9  1  0  0  0  0
  9 10  1  0  0  0  0
 10 11  2  0  0  0  0
 11 12  1  0  0  0  0
 12 13  2  0  0  0  0
 13 14  1  0  0  0  0
 14 15  2  0  0  0  0
 15 10  1  0  0  0  0
 15 16  1  0  0  0  0
 16  8  2  0  0  0  0
M  END
>  <EXTREG>  (ZINC00038453)
ZINC00038453

>  <LOGBIO>
2.5000

$$$$
ZINC00039207
  -MTS-   02131516512D 0   0.00000     0.00000     0

 22 24  0  0  1  0  0  0  0  0999 V2000
    8.6512    1.9459    0.0000 Cl  0  0  0  0  0  0  0  0  0  0  0  0
    7.7856    1.4450    0.0000 C   0  0  0  0  0  0  0  0  0  0  0  0
    6.9156    1.9450    0.0000 C   0  0  0  0  0  0  0  0  0  0  0  0
    6.0556    1.4450    0.0000 C   0  0  0  0  0  0  0  0  0  0  0  0
    6.0556    0.4450    0.0000 C   0  0  0  0  0  0  0  0  0  0  0  0
    6.9156   -0.0550    0.0000 C   0  0  0  0  0  0  0  0  0  0  0  0
    7.7856    0.4450    0.0000 C   0  0  0  0  0  0  0  0  0  0  0  0
    5.1888   -0.0537    0.0000 C   0  0  2  0  0  0  0  0  0  0  0  0
    4.3201    0.4485    0.0000 C   0  0  0  0  0  0  0  0  0  0  0  0
    3.4588   -0.0493    0.0000 C   0  0  0  0  0  0  0  0  0  0  0  0
    3.4563   -1.0493    0.0000 N   0  0  0  0  0  0  0  0  0  0  0  0
    4.3151   -1.5515    0.0000 C   0  0  0  0  0  0  0  0  0  0  0  0
    4.3101   -2.5515    0.0000 O   0  0  0  0  0  0  0  0  0  0  0  0
    5.1863   -1.0537    0.0000 N   0  0  0  0  0  0  0  0  0  0  0  0
    2.5933    0.4515    0.0000 C   0  0  0  0  0  0  0  0  0  0  0  0
    2.5933    1.4550    0.0000 C   0  0  0  0  0  0  0  0  0  0  0  0
    1.7313    1.9515    0.0000 C   0  0  0  0  0  0  0  0  0  0  0  0
    0.8643    1.4532    0.0000 C   0  0  0  0  0  0  0  0  0  0  0  0
    0.0000    1.9562    0.0000 Cl  0  0  0  0  0  0  0  0  0  0  0  0
    0.8593    0.4584    0.0000 C   0  0  0  0  0  0  0  0  0  0  0  0
    1.7263   -0.0468    0.0000 C   0  0  0  0  0  0  0  0  0  0  0  0
    5.1895    0.5463    0.0000 H   0  0  0  0  0  0  0  0  0  0  0  0
  1  2  1  0  0  0  0
  2  3  2  0  0  0  0
  3  4  1  0  0  0  0
  4  5  2  0  0  0  0
  5  6  1  0  0  0  0
  6  7  2  0  0  0  0
  7  2  1  0  0  0  0
  8  5  1  1  0  0  0
  8 22  1  6  0  0  0
  8  9  1  0  0  0  0
  9 10  1  0  0  0  0
 10 11  2  0  0  0  0
 11 12  1  0  0  0  0
 12 13  2  0  0  0  0
 12 14  1  0  0  0  0
 14  8  1  0  0  0  0
 10 15  1  0  0  0  0
 15 16  2  0  0  0  0
 16 17  1  0  0  0  0
 17 18  2  0  0  0  0
 18 19  1  0  0  0  0
 18 20  1  0  0  0  0
 20 21  2  0  0  0  0
 21 15  1  0  0  0  0
M  END
>  <EXTREG>  (ZINC00039207)
ZINC00039207

>  <LOGBIO>
2.5000

$$$$
ZINC00039417
  -MTS-   02131516512D 0   0.00000     0.00000     0

 23 25  0  0  1  0  0  0  0  0999 V2000
    4.0242   -3.6425    0.0000 O   0  0  0  0  0  0  0  0  0  0  0  0
    4.4311   -2.7252    0.0000 C   0  0  0  0  0  0  0  0  0  0  0  0
    5.4204   -2.6208    0.0000 O   0  0  0  0  0  0  0  0  0  0  0  0
    3.8425   -1.9167    0.0000 C   0  0  0  0  0  0  0  0  0  0  0  0
    4.1525   -0.9567    0.0000 C   0  0  0  0  0  0  0  0  0  0  0  0
    3.3425   -0.3767    0.0000 C   0  0  0  0  0  0  0  0  0  0  0  0
    3.2429    0.6214    0.0000 N   0  0  0  0  0  0  0  0  0  0  0  0
    2.3309    1.0317    0.0000 C   0  0  2  0  0  0  0  0  0  0  0  0
    1.5180    0.4434    0.0000 C   0  0  0  0  0  0  0  0  0  0  0  0
    1.6212   -0.5460    0.0000 C   0  0  1  0  0  0  0  0  0  0  0  0
    2.5325   -0.9567    0.0000 N   0  0  0  0  0  0  0  0  0  0  0  0
    2.8425   -1.9167    0.0000 N   0  0  0  0  0  0  0  0  0  0  0  0
    0.8106   -1.1316    0.0000 C   0  0  0  0  0  0  0  0  0  0  0  0
    1.3962   -1.9422    0.0000 F   0  0  0  0  0  0  0  0  0  0  0  0
    0.2250   -0.3210    0.0000 F   0  0  0  0  0  0  0  0  0  0  0  0
    0.0000   -1.7172    0.0000 F   0  0  0  0  0  0  0  0  0  0  0  0
    2.2293    2.0265    0.0000 C   0  0  0  0  0  0  0  0  0  0  0  0
    2.9803    2.7000    0.0000 S   0  0  0  0  0  0  0  0  0  0  0  0
    2.5723    3.6089    0.0000 C   0  0  0  0  0  0  0  0  0  0  0  0
    1.5804    3.5154    0.0000 C   0  0  0  0  0  0  0  0  0  0  0  0
    1.3652    2.5298    0.0000 C   0  0  0  0  0  0  0  0  0  0  0  0
    1.0735   -0.3010    0.0000 H   0  0  0  0  0  0  0  0  0  0  0  0
    2.8175    1.3827    0.0000 H   0  0  0  0  0  0  0  0  0  0  0  0
  1  2  1  0  0  0  0
  2  3  2  0  0  0  0
  2  4  1  0  0  0  0
  4  5  1  0  0  0  0
  5  6  2  0  0  0  0
  6  7  1  0  0  0  0
  7  8  1  0  0  0  0
  8 23  1  1  0  0  0
  8  9  1  0  0  0  0
  9 10  1  0  0  0  0
 10 22  1  6  0  0  0
 10 11  1  0  0  0  0
 11  6  1  0  0  0  0
 11 12  1  0  0  0  0
 12  4  2  0  0  0  0
 10 13  1  1  0  0  0
 13 14  1  0  0  0  0
 13 15  1  0  0  0  0
 13 16  1  0  0  0  0
  8 17  1  6  0  0  0
 17 18  1  0  0  0  0
 18 19  1  0  0  0  0
 19 20  2  0  0  0  0
 20 21  1  0  0  0  0
 21 17  2  0  0  0  0
M  END
>  <EXTREG>  (ZINC00039417)
ZINC00039417

>  <LOGBIO>
2.5000

$$$$
ZINC00039640
  -MTS-   02131516512D 0   0.00000     0.00000     0

 12 13  0  0  0  0  0  0  0  0999 V2000
    3.4623    2.0506    0.0000 Cl  0  0  0  0  0  0  0  0  0  0  0  0
    2.5968    1.5498    0.0000 C   0  0  0  0  0  0  0  0  0  0  0  0
    1.7268    2.0498    0.0000 N   0  0  0  0  0  0  0  0  0  0  0  0
    0.8668    1.5498    0.0000 N   0  0  0  0  0  0  0  0  0  0  0  0
    0.8668    0.5498    0.0000 C   0  0  0  0  0  0  0  0  0  0  0  0
    0.0000    0.0511    0.0000 Cl  0  0  0  0  0  0  0  0  0  0  0  0
    1.7268    0.0498    0.0000 C   0  0  0  0  0  0  0  0  0  0  0  0
    1.7296   -0.9515    0.0000 C   0  0  0  0  0  0  0  0  0  0  0  0
    2.5961   -1.4506    0.0000 C   0  0  0  0  0  0  0  0  0  0  0  0
    3.4636   -0.9463    0.0000 C   0  0  0  0  0  0  0  0  0  0  0  0
    3.4596    0.0485    0.0000 C   0  0  0  0  0  0  0  0  0  0  0  0
    2.5968    0.5498    0.0000 C   0  0  0  0  0  0  0  0  0  0  0  0
  1  2  1  0  0  0  0
  2  3  2  0  0  0  0
  3  4  1  0  0  0  0
  4  5  2  0  0  0  0
  5  6  1  0  0  0  0
  5  7  1  0  0  0  0
  7  8  1  0  0  0  0
  8  9  2  0  0  0  0
  9 10  1  0  0  0  0
 10 11  2  0  0  0  0
 11 12  1  0  0  0  0
 12  2  1  0  0  0  0
 12  7  2  0  0  0  0
M  END
>  <EXTREG>  (ZINC00039640)
ZINC00039640

>  <LOGBIO>
2.5000

$$$$
ZINC00039720
  -MTS-   02131516512D 0   0.00000     0.00000     0

 15 15  0  0  0  0  0  0  0  0999 V2000
    5.2469   -3.2963    0.0000 C   0  0  0  0  0  0  0  0  0  0  0  0
    4.6548   -2.4862    0.0000 C   0  0  0  0  0  0  0  0  0  0  0  0
    3.6658   -2.5941    0.0000 O   0  0  0  0  0  0  0  0  0  0  0  0
    3.0737   -1.7840    0.0000 C   0  0  0  0  0  0  0  0  0  0  0  0
    3.4773   -0.8690    0.0000 O   0  0  0  0  0  0  0  0  0  0  0  0
    2.0848   -1.8918    0.0000 C   0  0  0  0  0  0  0  0  0  0  0  0
    1.4926   -1.0817    0.0000 C   0  0  0  0  0  0  0  0  0  0  0  0
    0.4946   -1.1856    0.0000 O   0  0  0  0  0  0  0  0  0  0  0  0
    1.8985   -0.1678    0.0000 N   0  0  0  0  0  0  0  0  0  0  0  0
    1.3100    0.6407    0.0000 C   0  0  0  0  0  0  0  0  0  0  0  0
    1.6200    1.6007    0.0000 S   0  0  0  0  0  0  0  0  0  0  0  0
    0.8100    2.1807    0.0000 C   0  0  0  0  0  0  0  0  0  0  0  0
    0.8100    3.1807    0.0000 C   0  0  0  0  0  0  0  0  0  0  0  0
    0.0000    1.6007    0.0000 N   0  0  0  0  0  0  0  0  0  0  0  0
    0.3100    0.6407    0.0000 N   0  0  0  0  0  0  0  0  0  0  0  0
  1  2  1  0  0  0  0
  2  3  1  0  0  0  0
  3  4  1  0  0  0  0
  4  5  2  0  0  0  0
  4  6  1  0  0  0  0
  6  7  1  0  0  0  0
  7  8  2  0  0  0  0
  7  9  1  0  0  0  0
  9 10  1  0  0  0  0
 10 11  1  0  0  0  0
 11 12  1  0  0  0  0
 12 13  1  0  0  0  0
 12 14  2  0  0  0  0
 14 15  1  0  0  0  0
 15 10  2  0  0  0  0
M  END
>  <EXTREG>  (ZINC00039720)
ZINC00039720

>  <LOGBIO>
2.5000

$$$$
ZINC00039856
  -MTS-   02131516512D 0   0.00000     0.00000     0

 18 19  0  0  1  0  0  0  0  0999 V2000
    4.1177   -1.9300    0.0000 C   0  0  0  0  0  0  0  0  0  0  0  0
    4.5246   -1.0128    0.0000 C   0  0  2  0  0  0  0  0  0  0  0  0
    3.9360   -0.2043    0.0000 N   0  0  0  0  0  0  0  0  0  0  0  0
    4.2460    0.7557    0.0000 C   0  0  0  0  0  0  0  0  0  0  0  0
    3.4360    1.3357    0.0000 N   0  0  0  0  0  0  0  0  0  0  0  0
    2.6260    0.7557    0.0000 C   0  0  0  0  0  0  0  0  0  0  0  0
    1.6468    0.9584    0.0000 N   0  0  0  0  0  0  0  0  0  0  0  0
    1.3347    1.9085    0.0000 C   0  0  0  0  0  0  0  0  0  0  0  0
    0.9786    0.2145    0.0000 C   0  0  0  0  0  0  0  0  0  0  0  0
    0.0000    0.4202    0.0000 O   0  0  0  0  0  0  0  0  0  0  0  0
    1.2917   -0.7389    0.0000 N   0  0  0  0  0  0  0  0  0  0  0  0
    2.2657   -0.9416    0.0000 C   0  0  0  0  0  0  0  0  0  0  0  0
    2.5744   -1.8927    0.0000 O   0  0  0  0  0  0  0  0  0  0  0  0
    2.9360   -0.2043    0.0000 C   0  0  0  0  0  0  0  0  0  0  0  0
    5.5138   -0.9084    0.0000 C   0  0  0  0  0  0  0  0  0  0  0  0
    5.9207    0.0089    0.0000 O   0  0  0  0  0  0  0  0  0  0  0  0
    6.1024   -1.7169    0.0000 O   0  0  0  0  0  0  0  0  0  0  0  0
    3.9279   -1.0762    0.0000 H   0  0  0  0  0  0  0  0  0  0  0  0
  2  1  1  6  0  0  0
  2 18  1  1  0  0  0
  2  3  1  0  0  0  0
  3  4  1  0  0  0  0
  4  5  2  0  0  0  0
  5  6  1  0  0  0  0
  6  7  1  0  0  0  0
  7  8  1  0  0  0  0
  7  9  1  0  0  0  0
  9 10  2  0  0  0  0
  9 11  1  0  0  0  0
 11 12  1  0  0  0  0
 12 13  2  0  0  0  0
 12 14  1  0  0  0  0
 14  3  1  0  0  0  0
 14  6  2  0  0  0  0
  2 15  1  0  0  0  0
 15 16  1  0  0  0  0
 15 17  2  0  0  0  0
M  END
>  <EXTREG>  (ZINC00039856)
ZINC00039856

>  <LOGBIO>
2.5000

$$$$
ZINC00040203
  -MTS-   02131516512D 0   0.00000     0.00000     0

 18 19  0  0  0  0  0  0  0  0999 V2000
    3.3349   -4.1725    0.0000 Br  0  0  0  0  0  0  0  0  0  0  0  0
    2.7464   -3.3640    0.0000 C   0  0  0  0  0  0  0  0  0  0  0  0
    3.0564   -2.4040    0.0000 O   0  0  0  0  0  0  0  0  0  0  0  0
    2.2464   -1.8240    0.0000 C   0  0  0  0  0  0  0  0  0  0  0  0
    1.4364   -2.4040    0.0000 C   0  0  0  0  0  0  0  0  0  0  0  0
    1.7464   -3.3640    0.0000 C   0  0  0  0  0  0  0  0  0  0  0  0
    2.2464   -0.8240    0.0000 C   0  0  0  0  0  0  0  0  0  0  0  0
    3.1151   -0.3218    0.0000 O   0  0  0  0  0  0  0  0  0  0  0  0
    1.3851   -0.3262    0.0000 O   0  0  0  0  0  0  0  0  0  0  0  0
    1.3856    0.6738    0.0000 C   0  0  0  0  0  0  0  0  0  0  0  0
    2.2544    1.1760    0.0000 C   0  0  0  0  0  0  0  0  0  0  0  0
    2.2529    2.1707    0.0000 C   0  0  0  0  0  0  0  0  0  0  0  0
    1.3876    2.6721    0.0000 C   0  0  0  0  0  0  0  0  0  0  0  0
    0.5239    2.1786    0.0000 C   0  0  0  0  0  0  0  0  0  0  0  0
    0.5204    1.1751    0.0000 C   0  0  0  0  0  0  0  0  0  0  0  0
    1.3907    3.6720    0.0000 N   0  3  0  0  0  0  0  0  0  0  0  0
    2.2609    4.1716    0.0000 O   0  5  0  0  0  0  0  0  0  0  0  0
    0.5309    4.1725    0.0000 O   0  0  0  0  0  0  0  0  0  0  0  0
  1  2  1  0  0  0  0
  2  3  1  0  0  0  0
  3  4  1  0  0  0  0
  4  5  2  0  0  0  0
  5  6  1  0  0  0  0
  6  2  2  0  0  0  0
  4  7  1  0  0  0  0
  7  8  2  0  0  0  0
  7  9  1  0  0  0  0
  9 10  1  0  0  0  0
 10 11  2  0  0  0  0
 11 12  1  0  0  0  0
 12 13  2  0  0  0  0
 13 14  1  0  0  0  0
 14 15  2  0  0  0  0
 15 10  1  0  0  0  0
 13 16  1  0  0  0  0
 16 17  1  0  0  0  0
 16 18  2  0  0  0  0
M  CHG  2  16   1  17  -1
M  END
>  <EXTREG>  (ZINC00040203)
ZINC00040203

>  <LOGBIO>
2.5000

$$$$
ZINC00040654
  -MTS-   02131516512D 0   0.00000     0.00000     0

 17 18  0  0  1  0  0  0  0  0999 V2000
    3.4706    2.5000    0.0000 C   0  0  0  0  0  0  0  0  0  0  0  0
    2.6050    1.9991    0.0000 C   0  0  0  0  0  0  0  0  0  0  0  0
    1.7350    2.4991    0.0000 N   0  0  0  0  0  0  0  0  0  0  0  0
    0.8750    1.9991    0.0000 C   0  0  0  0  0  0  0  0  0  0  0  0
    0.0083    2.4978    0.0000 S   0  0  0  0  0  0  0  0  0  0  0  0
    0.8750    0.9991    0.0000 N   0  0  0  0  0  0  0  0  0  0  0  0
    1.7350    0.4991    0.0000 C   0  0  2  0  0  0  0  0  0  0  0  0
    2.6050    0.9991    0.0000 C   0  0  0  0  0  0  0  0  0  0  0  0
    3.4706    0.4983    0.0000 C   0  0  0  0  0  0  0  0  0  0  0  0
    1.7325   -0.5009    0.0000 C   0  0  0  0  0  0  0  0  0  0  0  0
    2.5998   -1.0056    0.0000 C   0  0  0  0  0  0  0  0  0  0  0  0
    2.5953   -2.0004    0.0000 C   0  0  0  0  0  0  0  0  0  0  0  0
    1.7285   -2.4991    0.0000 C   0  0  0  0  0  0  0  0  0  0  0  0
    0.8662   -2.0030    0.0000 C   0  0  0  0  0  0  0  0  0  0  0  0
    0.8658   -0.9996    0.0000 C   0  0  0  0  0  0  0  0  0  0  0  0
    0.0000   -0.4991    0.0000 F   0  0  0  0  0  0  0  0  0  0  0  0
    1.2146    0.2005    0.0000 H   0  0  0  0  0  0  0  0  0  0  0  0
  1  2  1  0  0  0  0
  2  3  1  0  0  0  0
  3  4  1  0  0  0  0
  4  5  2  0  0  0  0
  4  6  1  0  0  0  0
  6  7  1  0  0  0  0
  7 17  1  1  0  0  0
  7  8  1  0  0  0  0
  8  2  2  0  0  0  0
  8  9  1  0  0  0  0
  7 10  1  6  0  0  0
 10 11  2  0  0  0  0
 11 12  1  0  0  0  0
 12 13  2  0  0  0  0
 13 14  1  0  0  0  0
 14 15  2  0  0  0  0
 15 10  1  0  0  0  0
 15 16  1  0  0  0  0
M  END
>  <EXTREG>  (ZINC00040654)
ZINC00040654

>  <LOGBIO>
2.5000

$$$$
ZINC00040737
  -MTS-   02131516512D 0   0.00000     0.00000     0

 13 14  0  0  0  0  0  0  0  0999 V2000
    3.9824    2.1005    0.0000 C   0  0  0  0  0  0  0  0  0  0  0  0
    3.1169    1.5997    0.0000 C   0  0  0  0  0  0  0  0  0  0  0  0
    2.2469    2.0997    0.0000 C   0  0  0  0  0  0  0  0  0  0  0  0
    1.3869    1.5997    0.0000 C   0  0  0  0  0  0  0  0  0  0  0  0
    1.3869    0.5997    0.0000 N   0  3  0  0  0  0  0  0  0  0  0  0
    0.5201    0.1010    0.0000 C   0  0  0  0  0  0  0  0  0  0  0  0
    2.2469    0.0997    0.0000 C   0  0  0  0  0  0  0  0  0  0  0  0
    2.2497   -0.9016    0.0000 C   0  0  0  0  0  0  0  0  0  0  0  0
    3.1162   -1.4007    0.0000 C   0  0  0  0  0  0  0  0  0  0  0  0
    3.1183   -2.4007    0.0000 O   0  0  0  0  0  0  0  0  0  0  0  0
    3.9837   -0.8964    0.0000 C   0  0  0  0  0  0  0  0  0  0  0  0
    3.9796    0.0984    0.0000 C   0  0  0  0  0  0  0  0  0  0  0  0
    3.1169    0.5997    0.0000 C   0  0  0  0  0  0  0  0  0  0  0  0
  1  2  1  0  0  0  0
  2  3  2  0  0  0  0
  3  4  1  0  0  0  0
  4  5  2  0  0  0  0
  5  6  1  0  0  0  0
  5  7  1  0  0  0  0
  7  8  1  0  0  0  0
  8  9  2  0  0  0  0
  9 10  1  0  0  0  0
  9 11  1  0  0  0  0
 11 12  2  0  0  0  0
 12 13  1  0  0  0  0
 13  2  1  0  0  0  0
 13  7  2  0  0  0  0
M  CHG  1   5   1
M  END
>  <EXTREG>  (ZINC00040737)
ZINC00040737

>  <LOGBIO>
2.5000

$$$$
ZINC00042373
  -MTS-   02131516512D 0   0.00000     0.00000     0

 11 12  0  0  0  0  0  0  0  0999 V2000
    2.8724   -1.8370    0.0000 C   0  0  0  0  0  0  0  0  0  0  0  0
    3.2783   -0.9231    0.0000 C   0  0  0  0  0  0  0  0  0  0  0  0
    2.6898   -0.1146    0.0000 C   0  0  0  0  0  0  0  0  0  0  0  0
    2.9998    0.8454    0.0000 S   0  0  0  0  0  0  0  0  0  0  0  0
    2.1898    1.4254    0.0000 C   0  0  0  0  0  0  0  0  0  0  0  0
    1.8798    2.3854    0.0000 S   0  0  0  0  0  0  0  0  0  0  0  0
    0.8798    2.3854    0.0000 N   0  0  0  0  0  0  0  0  0  0  0  0
    0.5698    1.4254    0.0000 C   0  0  0  0  0  0  0  0  0  0  0  0
    1.3798    0.8454    0.0000 C   0  0  0  0  0  0  0  0  0  0  0  0
    1.6898   -0.1146    0.0000 C   0  0  0  0  0  0  0  0  0  0  0  0
    1.1013   -0.9231    0.0000 Br  0  0  0  0  0  0  0  0  0  0  0  0
  1  2  1  0  0  0  0
  2  3  1  0  0  0  0
  3  4  1  0  0  0  0
  4  5  1  0  0  0  0
  5  6  1  0  0  0  0
  6  7  1  0  0  0  0
  7  8  2  0  0  0  0
  8  9  1  0  0  0  0
  9  5  2  0  0  0  0
  9 10  1  0  0  0  0
 10  3  2  0  0  0  0
 10 11  1  0  0  0  0
M  END
>  <EXTREG>  (ZINC00042373)
ZINC00042373

>  <LOGBIO>
2.5000

$$$$
ZINC00043983
  -MTS-   02131516512D 0   0.00000     0.00000     0

 21 22  0  0  0  0  0  0  0  0999 V2000
    7.4333    2.8852    0.0000 C   0  0  0  0  0  0  0  0  0  0  0  0
    8.3033    2.3852    0.0000 C   0  0  0  0  0  0  0  0  0  0  0  0
    8.3043    1.3904    0.0000 C   0  0  0  0  0  0  0  0  0  0  0  0
    7.4388    0.8896    0.0000 C   0  0  0  0  0  0  0  0  0  0  0  0
    6.5688    1.3896    0.0000 C   0  0  0  0  0  0  0  0  0  0  0  0
    5.7088    0.8896    0.0000 C   0  0  0  0  0  0  0  0  0  0  0  0
    5.7088   -0.1104    0.0000 C   0  0  0  0  0  0  0  0  0  0  0  0
    4.8420   -0.6091    0.0000 O   0  0  0  0  0  0  0  0  0  0  0  0
    4.8405   -1.6125    0.0000 C   0  0  0  0  0  0  0  0  0  0  0  0
    3.9777   -2.1077    0.0000 C   0  0  0  0  0  0  0  0  0  0  0  0
    3.9762   -3.1112    0.0000 O   0  0  0  0  0  0  0  0  0  0  0  0
    3.1127   -1.6060    0.0000 C   0  0  0  0  0  0  0  0  0  0  0  0
    3.1138   -0.6025    0.0000 C   0  0  0  0  0  0  0  0  0  0  0  0
    2.2523   -0.1051    0.0000 C   0  0  0  0  0  0  0  0  0  0  0  0
    1.3847   -0.6025    0.0000 C   0  0  0  0  0  0  0  0  0  0  0  0
    0.5210   -0.0986    0.0000 O   0  0  0  0  0  0  0  0  0  0  0  0
    1.3787   -1.5973    0.0000 C   0  0  0  0  0  0  0  0  0  0  0  0
    2.2452   -2.1033    0.0000 C   0  0  0  0  0  0  0  0  0  0  0  0
    2.2412   -3.1033    0.0000 O   0  0  0  0  0  0  0  0  0  0  0  0
    6.5688   -0.6104    0.0000 C   0  0  0  0  0  0  0  0  0  0  0  0
    7.4388   -0.1104    0.0000 C   0  0  0  0  0  0  0  0  0  0  0  0
  1  2  1  0  0  0  0
  2  3  1  0  0  0  0
  3  4  1  0  0  0  0
  4  5  2  0  0  0  0
  5  6  1  0  0  0  0
  6  7  2  0  0  0  0
  7  8  1  0  0  0  0
  8  9  1  0  0  0  0
  9 10  1  0  0  0  0
 10 11  2  0  0  0  0
 10 12  1  0  0  0  0
 12 13  2  0  0  0  0
 13 14  1  0  0  0  0
 14 15  2  0  0  0  0
 15 16  1  0  0  0  0
 15 17  1  0  0  0  0
 17 18  2  0  0  0  0
 18 12  1  0  0  0  0
 18 19  1  0  0  0  0
  7 20  1  0  0  0  0
 20 21  2  0  0  0  0
 21  4  1  0  0  0  0
M  END
>  <EXTREG>  (ZINC00043983)
ZINC00043983

>  <LOGBIO>
2.5000

$$$$
ZINC00046871
  -MTS-   02131516512D 0   0.00000     0.00000     0

 20 21  0  0  0  0  0  0  0  0999 V2000
    4.3224    3.5436    0.0000 O   0  0  0  0  0  0  0  0  0  0  0  0
    5.1921    3.0432    0.0000 C   0  0  0  0  0  0  0  0  0  0  0  0
    6.0577    3.5441    0.0000 O   0  0  0  0  0  0  0  0  0  0  0  0
    5.1926    2.0485    0.0000 C   0  0  0  0  0  0  0  0  0  0  0  0
    6.0624    1.5480    0.0000 C   0  0  0  0  0  0  0  0  0  0  0  0
    6.0628    0.5533    0.0000 C   0  0  0  0  0  0  0  0  0  0  0  0
    6.9326    0.0529    0.0000 O   0  0  0  0  0  0  0  0  0  0  0  0
    5.1973    0.0524    0.0000 N   0  0  0  0  0  0  0  0  0  0  0  0
    4.3273    0.5524    0.0000 C   0  0  0  0  0  0  0  0  0  0  0  0
    3.4673    0.0524    0.0000 C   0  0  0  0  0  0  0  0  0  0  0  0
    3.4673   -0.9476    0.0000 N   0  0  0  0  0  0  0  0  0  0  0  0
    4.3273   -1.4476    0.0000 C   0  0  0  0  0  0  0  0  0  0  0  0
    5.1973   -0.9476    0.0000 C   0  0  0  0  0  0  0  0  0  0  0  0
    2.6005   -1.4463    0.0000 C   0  0  0  0  0  0  0  0  0  0  0  0
    1.7318   -0.9441    0.0000 C   0  0  0  0  0  0  0  0  0  0  0  0
    0.8705   -1.4420    0.0000 C   0  0  0  0  0  0  0  0  0  0  0  0
    0.8680   -2.4420    0.0000 C   0  0  0  0  0  0  0  0  0  0  0  0
    0.0000   -2.9385    0.0000 F   0  0  0  0  0  0  0  0  0  0  0  0
    1.7268   -2.9441    0.0000 C   0  0  0  0  0  0  0  0  0  0  0  0
    2.5980   -2.4463    0.0000 C   0  0  0  0  0  0  0  0  0  0  0  0
  1  2  1  0  0  0  0
  2  3  2  0  0  0  0
  2  4  1  0  0  0  0
  4  5  1  0  0  0  0
  5  6  1  0  0  0  0
  6  7  2  0  0  0  0
  6  8  1  0  0  0  0
  8  9  1  0  0  0  0
  9 10  1  0  0  0  0
 10 11  1  0  0  0  0
 11 12  1  0  0  0  0
 12 13  1  0  0  0  0
 13  8  1  0  0  0  0
 11 14  1  0  0  0  0
 14 15  2  0  0  0  0
 15 16  1  0  0  0  0
 16 17  2  0  0  0  0
 17 18  1  0  0  0  0
 17 19  1  0  0  0  0
 19 20  2  0  0  0  0
 20 14  1  0  0  0  0
M  END
>  <EXTREG>  (ZINC00046871)
ZINC00046871

>  <LOGBIO>
2.5000

$$$$
ZINC00049154
  -MTS-   02131516512D 0   0.00000     0.00000     0

 12 12  0  0  0  0  0  0  0  0999 V2000
    4.8476    1.7897    0.0000 C   0  0  0  0  0  0  0  0  0  0  0  0
    3.9821    1.2888    0.0000 C   0  0  0  0  0  0  0  0  0  0  0  0
    3.1121    1.7888    0.0000 N   0  0  0  0  0  0  0  0  0  0  0  0
    2.2521    1.2888    0.0000 C   0  0  0  0  0  0  0  0  0  0  0  0
    2.2521    0.2888    0.0000 C   0  0  0  0  0  0  0  0  0  0  0  0
    1.3853   -0.2099    0.0000 C   0  0  0  0  0  0  0  0  0  0  0  0
    0.5201    0.2914    0.0000 O   0  0  0  0  0  0  0  0  0  0  0  0
    3.1121   -0.2112    0.0000 C   0  0  0  0  0  0  0  0  0  0  0  0
    3.1096   -1.2112    0.0000 C   0  0  0  0  0  0  0  0  0  0  0  0
    2.2423   -1.7090    0.0000 O   0  0  0  0  0  0  0  0  0  0  0  0
    3.9821    0.2888    0.0000 C   0  0  0  0  0  0  0  0  0  0  0  0
    4.8476   -0.2120    0.0000 O   0  0  0  0  0  0  0  0  0  0  0  0
  1  2  1  0  0  0  0
  2  3  1  0  0  0  0
  3  4  2  0  0  0  0
  4  5  1  0  0  0  0
  5  6  1  0  0  0  0
  6  7  1  0  0  0  0
  5  8  2  0  0  0  0
  8  9  1  0  0  0  0
  9 10  1  0  0  0  0
  8 11  1  0  0  0  0
 11  2  2  0  0  0  0
 11 12  1  0  0  0  0
M  END
>  <EXTREG>  (ZINC00049154)
ZINC00049154

>  <LOGBIO>
2.5000

$$$$
ZINC00049230
  -MTS-   02131516512D 0   0.00000     0.00000     0

 19 21  0  0  0  0  0  0  0  0999 V2000
    6.6603   -0.7169    0.0000 F   0  0  0  0  0  0  0  0  0  0  0  0
    6.0718    0.0916    0.0000 C   0  0  0  0  0  0  0  0  0  0  0  0
    5.2633   -0.4969    0.0000 F   0  0  0  0  0  0  0  0  0  0  0  0
    6.8802    0.6801    0.0000 F   0  0  0  0  0  0  0  0  0  0  0  0
    5.4832    0.9001    0.0000 C   0  0  0  0  0  0  0  0  0  0  0  0
    5.7932    1.8601    0.0000 N   0  0  0  0  0  0  0  0  0  0  0  0
    4.9832    2.4401    0.0000 N   0  0  0  0  0  0  0  0  0  0  0  0
    4.1732    1.8601    0.0000 C   0  0  0  0  0  0  0  0  0  0  0  0
    3.1940    2.0628    0.0000 C   0  0  0  0  0  0  0  0  0  0  0  0
    2.5258    1.3189    0.0000 C   0  0  0  0  0  0  0  0  0  0  0  0
    2.8389    0.3655    0.0000 C   0  0  0  0  0  0  0  0  0  0  0  0
    3.8129    0.1628    0.0000 N   0  0  0  0  0  0  0  0  0  0  0  0
    4.4832    0.9001    0.0000 N   0  0  0  0  0  0  0  0  0  0  0  0
    2.1726   -0.3801    0.0000 N   0  0  0  0  0  0  0  0  0  0  0  0
    1.1901   -0.1761    0.0000 C   0  0  0  0  0  0  0  0  0  0  0  0
    0.5287   -0.9192    0.0000 C   0  0  0  0  0  0  0  0  0  0  0  0
    0.8403   -1.8694    0.0000 C   0  0  0  0  0  0  0  0  0  0  0  0
    1.8133   -2.0765    0.0000 C   0  0  0  0  0  0  0  0  0  0  0  0
    2.4842   -1.3303    0.0000 C   0  0  0  0  0  0  0  0  0  0  0  0
  1  2  1  0  0  0  0
  2  3  1  0  0  0  0
  2  4  1  0  0  0  0
  2  5  1  0  0  0  0
  5  6  2  0  0  0  0
  6  7  1  0  0  0  0
  7  8  2  0  0  0  0
  8  9  1  0  0  0  0
  9 10  2  0  0  0  0
 10 11  1  0  0  0  0
 11 12  2  0  0  0  0
 12 13  1  0  0  0  0
 13  5  1  0  0  0  0
 13  8  1  0  0  0  0
 11 14  1  0  0  0  0
 14 15  1  0  0  0  0
 15 16  1  0  0  0  0
 16 17  1  0  0  0  0
 17 18  1  0  0  0  0
 18 19  1  0  0  0  0
 19 14  1  0  0  0  0
M  END
>  <EXTREG>  (ZINC00049230)
ZINC00049230

>  <LOGBIO>
2.5000

$$$$
ZINC00049758
  -MTS-   02131516512D 0   0.00000     0.00000     0

 21 23  0  0  0  0  0  0  0  0999 V2000
    5.9092   -1.2734    0.0000 N   0  0  0  0  0  0  0  0  0  0  0  0
    5.7258   -0.7021    0.0000 C   0  0  0  0  0  0  0  0  0  0  0  0
    6.3208    0.1125    0.0000 C   0  0  0  0  0  0  0  0  0  0  0  0
    5.7332    0.9170    0.0000 S   0  0  0  0  0  0  0  0  0  0  0  0
    4.7823    0.6198    0.0000 C   0  0  0  0  0  0  0  0  0  0  0  0
    3.9159    1.1190    0.0000 N   0  0  0  0  0  0  0  0  0  0  0  0
    3.0483    0.6217    0.0000 C   0  0  0  0  0  0  0  0  0  0  0  0
    3.0471   -0.3818    0.0000 C   0  0  0  0  0  0  0  0  0  0  0  0
    3.9085   -0.8792    0.0000 C   0  0  0  0  0  0  0  0  0  0  0  0
    4.7761   -0.3890    0.0000 C   0  0  0  0  0  0  0  0  0  0  0  0
    3.9039   -1.8792    0.0000 C   0  0  0  0  0  0  0  0  0  0  0  0
    4.9039   -1.8839    0.0000 F   0  0  0  0  0  0  0  0  0  0  0  0
    2.9039   -1.8746    0.0000 F   0  0  0  0  0  0  0  0  0  0  0  0
    3.8992   -2.8792    0.0000 F   0  0  0  0  0  0  0  0  0  0  0  0
    2.1833    1.1236    0.0000 C   0  0  0  0  0  0  0  0  0  0  0  0
    2.0791    2.1270    0.0000 S   0  0  0  0  0  0  0  0  0  0  0  0
    1.1039    2.3304    0.0000 C   0  0  0  0  0  0  0  0  0  0  0  0
    0.5972    1.4726    0.0000 C   0  0  0  0  0  0  0  0  0  0  0  0
    1.2685    0.7196    0.0000 C   0  0  0  0  0  0  0  0  0  0  0  0
    7.3208    0.1125    0.0000 C   0  0  0  0  0  0  0  0  0  0  0  0
    8.3208    0.1125    0.0000 N   0  0  0  0  0  0  0  0  0  0  0  0
  1  2  1  0  0  0  0
  2  3  2  0  0  0  0
  3  4  1  0  0  0  0
  4  5  1  0  0  0  0
  5  6  1  0  0  0  0
  6  7  2  0  0  0  0
  7  8  1  0  0  0  0
  8  9  2  0  0  0  0
  9 10  1  0  0  0  0
 10  2  1  0  0  0  0
 10  5  2  0  0  0  0
  9 11  1  0  0  0  0
 11 12  1  0  0  0  0
 11 13  1  0  0  0  0
 11 14  1  0  0  0  0
  7 15  1  0  0  0  0
 15 16  1  0  0  0  0
 16 17  1  0  0  0  0
 17 18  2  0  0  0  0
 18 19  1  0  0  0  0
 19 15  2  0  0  0  0
  3 20  1  0  0  0  0
 20 21  3  0  0  0  0
M  END
>  <EXTREG>  (ZINC00049758)
ZINC00049758

>  <LOGBIO>
2.5000

$$$$
ZINC00050690
  -MTS-   02131516512D 0   0.00000     0.00000     0

 17 20  0  0  0  0  0  0  0  0999 V2000
    1.8673   -3.1682    0.0000 C   0  0  0  0  0  0  0  0  0  0  0  0
    2.8708   -3.1632    0.0000 C   0  0  0  0  0  0  0  0  0  0  0  0
    3.3629   -2.2987    0.0000 C   0  0  0  0  0  0  0  0  0  0  0  0
    2.8629   -1.4342    0.0000 C   0  0  0  0  0  0  0  0  0  0  0  0
    3.1729   -0.4742    0.0000 N   0  0  0  0  0  0  0  0  0  0  0  0
    2.3629    0.1058    0.0000 C   0  0  0  0  0  0  0  0  0  0  0  0
    1.5529   -0.4742    0.0000 C   0  0  0  0  0  0  0  0  0  0  0  0
    0.6401   -0.0584    0.0000 C   0  0  0  0  0  0  0  0  0  0  0  0
    0.5454    0.9372    0.0000 C   0  0  0  0  0  0  0  0  0  0  0  0
    1.3642    1.5173    0.0000 C   0  0  0  0  0  0  0  0  0  0  0  0
    1.2733    2.5166    0.0000 C   0  0  0  0  0  0  0  0  0  0  0  0
    2.0916    3.0914    0.0000 C   0  0  0  0  0  0  0  0  0  0  0  0
    3.0008    2.6668    0.0000 C   0  0  0  0  0  0  0  0  0  0  0  0
    3.0860    1.6757    0.0000 C   0  0  0  0  0  0  0  0  0  0  0  0
    2.2677    1.1009    0.0000 C   0  0  0  0  0  0  0  0  0  0  0  0
    1.8629   -1.4342    0.0000 N   0  0  0  0  0  0  0  0  0  0  0  0
    1.3647   -2.3037    0.0000 C   0  0  0  0  0  0  0  0  0  0  0  0
  1  2  1  0  0  0  0
  2  3  2  0  0  0  0
  3  4  1  0  0  0  0
  4  5  2  0  0  0  0
  5  6  1  0  0  0  0
  6  7  2  0  0  0  0
  7  8  1  0  0  0  0
  8  9  2  0  0  0  0
  9 10  1  0  0  0  0
 10 11  1  0  0  0  0
 11 12  2  0  0  0  0
 12 13  1  0  0  0  0
 13 14  2  0  0  0  0
 14 15  1  0  0  0  0
 15  6  1  0  0  0  0
 15 10  2  0  0  0  0
  7 16  1  0  0  0  0
 16  4  1  0  0  0  0
 16 17  1  0  0  0  0
 17  1  2  0  0  0  0
M  END
>  <EXTREG>  (ZINC00050690)
ZINC00050690

>  <LOGBIO>
2.5000

$$$$
ZINC00051196
  -MTS-   02131516512D 0   0.00000     0.00000     0

 14 14  0  0  0  0  0  0  0  0999 V2000
    5.1824    3.0029    0.0000 C   0  0  0  0  0  0  0  0  0  0  0  0
    5.1834    1.9995    0.0000 C   0  0  0  0  0  0  0  0  0  0  0  0
    4.3219    1.5021    0.0000 O   0  0  0  0  0  0  0  0  0  0  0  0
    4.3229    0.4987    0.0000 C   0  0  0  0  0  0  0  0  0  0  0  0
    5.1891   -0.0009    0.0000 O   0  0  0  0  0  0  0  0  0  0  0  0
    3.4613    0.0014    0.0000 C   0  0  0  0  0  0  0  0  0  0  0  0
    3.4623   -1.0021    0.0000 O   0  0  0  0  0  0  0  0  0  0  0  0
    2.5968   -1.5029    0.0000 C   0  0  0  0  0  0  0  0  0  0  0  0
    1.7268   -1.0029    0.0000 C   0  0  0  0  0  0  0  0  0  0  0  0
    0.8668   -1.5029    0.0000 C   0  0  0  0  0  0  0  0  0  0  0  0
    0.8668   -2.5029    0.0000 C   0  0  0  0  0  0  0  0  0  0  0  0
    0.0000   -3.0016    0.0000 Br  0  0  0  0  0  0  0  0  0  0  0  0
    1.7268   -3.0029    0.0000 C   0  0  0  0  0  0  0  0  0  0  0  0
    2.5968   -2.5029    0.0000 C   0  0  0  0  0  0  0  0  0  0  0  0
  1  2  1  0  0  0  0
  2  3  1  0  0  0  0
  3  4  1  0  0  0  0
  4  5  2  0  0  0  0
  4  6  1  0  0  0  0
  6  7  1  0  0  0  0
  7  8  1  0  0  0  0
  8  9  2  0  0  0  0
  9 10  1  0  0  0  0
 10 11  2  0  0  0  0
 11 12  1  0  0  0  0
 11 13  1  0  0  0  0
 13 14  2  0  0  0  0
 14  8  1  0  0  0  0
M  END
>  <EXTREG>  (ZINC00051196)
ZINC00051196

>  <LOGBIO>
2.5000

$$$$
ZINC00051927
  -MTS-   02131516512D 0   0.00000     0.00000     0

 17 17  0  0  1  0  0  0  0  0999 V2000
    1.0303   -2.2005    0.0000 C   0  0  0  0  0  0  0  0  0  0  0  0
    0.5281   -1.3318    0.0000 C   0  0  0  0  0  0  0  0  0  0  0  0
    1.0260   -0.4706    0.0000 C   0  0  1  0  0  0  0  0  0  0  0  0
    0.5238    0.3982    0.0000 O   0  0  0  0  0  0  0  0  0  0  0  0
    1.0216    1.2594    0.0000 C   0  0  0  0  0  0  0  0  0  0  0  0
    0.5195    2.1282    0.0000 C   0  0  0  0  0  0  0  0  0  0  0  0
    2.0216    1.2594    0.0000 O   0  0  0  0  0  0  0  0  0  0  0  0
    2.0260   -0.4706    0.0000 C   0  0  0  0  0  0  0  0  0  0  0  0
    3.0260   -0.4706    0.0000 C   0  0  0  0  0  0  0  0  0  0  0  0
    4.0260   -0.4706    0.0000 C   0  0  0  0  0  0  0  0  0  0  0  0
    4.5260    0.3955    0.0000 N   0  0  0  0  0  0  0  0  0  0  0  0
    5.5294    0.3965    0.0000 C   0  0  0  0  0  0  0  0  0  0  0  0
    6.0250    1.2590    0.0000 C   0  0  0  0  0  0  0  0  0  0  0  0
    5.5259    2.1255    0.0000 O   0  0  0  0  0  0  0  0  0  0  0  0
    4.5311    2.1295    0.0000 C   0  0  0  0  0  0  0  0  0  0  0  0
    4.0268    1.2620    0.0000 C   0  0  0  0  0  0  0  0  0  0  0  0
    1.3258   -0.9902    0.0000 H   0  0  0  0  0  0  0  0  0  0  0  0
  1  2  1  0  0  0  0
  3  2  1  1  0  0  0
  3 17  1  6  0  0  0
  3  4  1  0  0  0  0
  4  5  1  0  0  0  0
  5  6  1  0  0  0  0
  5  7  2  0  0  0  0
  3  8  1  0  0  0  0
  8  9  3  0  0  0  0
  9 10  1  0  0  0  0
 10 11  1  0  0  0  0
 11 12  1  0  0  0  0
 12 13  1  0  0  0  0
 13 14  1  0  0  0  0
 14 15  1  0  0  0  0
 15 16  1  0  0  0  0
 16 11  1  0  0  0  0
M  END
>  <EXTREG>  (ZINC00051927)
ZINC00051927

>  <LOGBIO>
2.5000

$$$$
ZINC00052208
  -MTS-   02131516512D 0   0.00000     0.00000     0

 23 25  0  0  0  0  0  0  0  0999 V2000
    6.5761    3.9014    0.0000 N   0  0  0  0  0  0  0  0  0  0  0  0
    6.5771    2.8979    0.0000 C   0  0  0  0  0  0  0  0  0  0  0  0
    7.4434    2.3983    0.0000 O   0  0  0  0  0  0  0  0  0  0  0  0
    5.7156    2.4006    0.0000 C   0  0  0  0  0  0  0  0  0  0  0  0
    5.7166    1.3972    0.0000 S   0  0  0  0  0  0  0  0  0  0  0  0
    4.8510    0.8963    0.0000 C   0  0  0  0  0  0  0  0  0  0  0  0
    3.9810    1.3963    0.0000 N   0  0  0  0  0  0  0  0  0  0  0  0
    3.1210    0.8963    0.0000 C   0  0  0  0  0  0  0  0  0  0  0  0
    3.1210   -0.1037    0.0000 C   0  0  0  0  0  0  0  0  0  0  0  0
    3.9810   -0.6037    0.0000 C   0  0  0  0  0  0  0  0  0  0  0  0
    4.8510   -0.1037    0.0000 N   0  0  0  0  0  0  0  0  0  0  0  0
    3.9785   -1.6037    0.0000 C   0  0  0  0  0  0  0  0  0  0  0  0
    3.1088   -2.1041    0.0000 C   0  0  0  0  0  0  0  0  0  0  0  0
    3.1083   -3.0989    0.0000 C   0  0  0  0  0  0  0  0  0  0  0  0
    3.9726   -3.6019    0.0000 C   0  0  0  0  0  0  0  0  0  0  0  0
    4.8373   -3.1101    0.0000 C   0  0  0  0  0  0  0  0  0  0  0  0
    4.8428   -2.1067    0.0000 C   0  0  0  0  0  0  0  0  0  0  0  0
    2.2542    1.3950    0.0000 C   0  0  0  0  0  0  0  0  0  0  0  0
    2.2517    2.3984    0.0000 C   0  0  0  0  0  0  0  0  0  0  0  0
    1.3885    2.8928    0.0000 C   0  0  0  0  0  0  0  0  0  0  0  0
    0.5227    2.3923    0.0000 C   0  0  0  0  0  0  0  0  0  0  0  0
    0.5202    1.3975    0.0000 C   0  0  0  0  0  0  0  0  0  0  0  0
    1.3885    0.8945    0.0000 C   0  0  0  0  0  0  0  0  0  0  0  0
  1  2  1  0  0  0  0
  2  3  2  0  0  0  0
  2  4  1  0  0  0  0
  4  5  1  0  0  0  0
  5  6  1  0  0  0  0
  6  7  2  0  0  0  0
  7  8  1  0  0  0  0
  8  9  2  0  0  0  0
  9 10  1  0  0  0  0
 10 11  2  0  0  0  0
 11  6  1  0  0  0  0
 10 12  1  0  0  0  0
 12 13  2  0  0  0  0
 13 14  1  0  0  0  0
 14 15  2  0  0  0  0
 15 16  1  0  0  0  0
 16 17  2  0  0  0  0
 17 12  1  0  0  0  0
  8 18  1  0  0  0  0
 18 19  2  0  0  0  0
 19 20  1  0  0  0  0
 20 21  2  0  0  0  0
 21 22  1  0  0  0  0
 22 23  2  0  0  0  0
 23 18  1  0  0  0  0
M  END
>  <EXTREG>  (ZINC00052208)
ZINC00052208

>  <LOGBIO>
2.5000

$$$$
ZINC00052714
  -MTS-   02131516512D 0   0.00000     0.00000     0

 18 22  0  0  0  0  0  0  0  0999 V2000
    2.5974    1.8834    0.0000 O   0  0  0  0  0  0  0  0  0  0  0  0
    1.4644    1.8874    0.0000 N   0  0  0  0  0  0  0  0  0  0  0  0
    1.2944    1.0044    0.0000 C   0  0  0  0  0  0  0  0  0  0  0  0
    0.5194    0.5584    0.0000 C   0  0  0  0  0  0  0  0  0  0  0  0
    0.5194   -0.3326    0.0000 C   0  0  0  0  0  0  0  0  0  0  0  0
    1.2944   -0.7786    0.0000 C   0  0  0  0  0  0  0  0  0  0  0  0
    2.0644   -0.3326    0.0000 C   0  0  0  0  0  0  0  0  0  0  0  0
    2.8344   -0.7786    0.0000 C   0  0  0  0  0  0  0  0  0  0  0  0
    3.0043   -1.7906    0.0000 O   0  0  0  0  0  0  0  0  0  0  0  0
    3.9996   -1.8874    0.0000 N   0  0  0  0  0  0  0  0  0  0  0  0
    4.4011   -0.9619    0.0000 C   0  0  0  0  0  0  0  0  0  0  0  0
    5.2913   -0.5062    0.0000 C   0  0  0  0  0  0  0  0  0  0  0  0
    5.3346    0.4928    0.0000 C   0  0  0  0  0  0  0  0  0  0  0  0
    4.4872    1.0301    0.0000 C   0  0  0  0  0  0  0  0  0  0  0  0
    3.6054    0.5584    0.0000 C   0  0  0  0  0  0  0  0  0  0  0  0
    2.8344    1.0044    0.0000 C   0  0  0  0  0  0  0  0  0  0  0  0
    2.0644    0.5584    0.0000 C   0  0  0  0  0  0  0  0  0  0  0  0
    3.6054   -0.3326    0.0000 C   0  0  0  0  0  0  0  0  0  0  0  0
  1  2  1  0  0  0  0
  2  3  2  0  0  0  0
  3  4  1  0  0  0  0
  4  5  2  0  0  0  0
  5  6  1  0  0  0  0
  6  7  2  0  0  0  0
  7  8  1  0  0  0  0
  8  9  1  0  0  0  0
  9 10  1  0  0  0  0
 10 11  2  0  0  0  0
 11 12  1  0  0  0  0
 12 13  2  0  0  0  0
 13 14  1  0  0  0  0
 14 15  2  0  0  0  0
 15 16  1  0  0  0  0
 16  1  1  0  0  0  0
 16 17  2  0  0  0  0
 17  3  1  0  0  0  0
 17  7  1  0  0  0  0
 15 18  1  0  0  0  0
 18  8  2  0  0  0  0
 18 11  1  0  0  0  0
M  END
>  <EXTREG>  (ZINC00052714)
ZINC00052714

>  <LOGBIO>
2.5000

$$$$
ZINC00053202
  -MTS-   02131516512D 0   0.00000     0.00000     0

 22 23  0  0  0  0  0  0  0  0999 V2000
    2.7858   -2.8869    0.0000 C   0  0  0  0  0  0  0  0  0  0  0  0
    3.7799   -2.7780    0.0000 O   0  0  0  0  0  0  0  0  0  0  0  0
    4.1826   -1.8626    0.0000 C   0  0  0  0  0  0  0  0  0  0  0  0
    5.1800   -1.7524    0.0000 C   0  0  0  0  0  0  0  0  0  0  0  0
    5.5787   -0.8410    0.0000 C   0  0  0  0  0  0  0  0  0  0  0  0
    4.9882   -0.0340    0.0000 C   0  0  0  0  0  0  0  0  0  0  0  0
    5.3932    0.8803    0.0000 O   0  0  0  0  0  0  0  0  0  0  0  0
    6.3875    0.9867    0.0000 C   0  0  0  0  0  0  0  0  0  0  0  0
    3.9989   -0.1383    0.0000 C   0  0  0  0  0  0  0  0  0  0  0  0
    3.5920   -1.0556    0.0000 C   0  0  0  0  0  0  0  0  0  0  0  0
    3.4104    0.6701    0.0000 S   0  0  0  0  0  0  0  0  0  0  0  0
    2.6019    0.0816    0.0000 O   0  0  0  0  0  0  0  0  0  0  0  0
    4.2188    1.2587    0.0000 O   0  0  0  0  0  0  0  0  0  0  0  0
    2.7041    1.6403    0.0000 N   0  0  0  0  0  0  0  0  0  0  0  0
    3.0141    2.6003    0.0000 C   0  0  0  0  0  0  0  0  0  0  0  0
    3.9638    2.9135    0.0000 C   0  0  0  0  0  0  0  0  0  0  0  0
    2.2041    3.1803    0.0000 N   0  0  0  0  0  0  0  0  0  0  0  0
    1.3941    2.6003    0.0000 C   0  0  0  0  0  0  0  0  0  0  0  0
    1.7041    1.6403    0.0000 C   0  0  0  0  0  0  0  0  0  0  0  0
    0.9979    0.6701    0.0000 N   0  3  0  0  0  0  0  0  0  0  0  0
    0.0000    0.7754    0.0000 O   0  5  0  0  0  0  0  0  0  0  0  0
    1.4012   -0.2392    0.0000 O   0  0  0  0  0  0  0  0  0  0  0  0
  1  2  1  0  0  0  0
  2  3  1  0  0  0  0
  3  4  2  0  0  0  0
  4  5  1  0  0  0  0
  5  6  2  0  0  0  0
  6  7  1  0  0  0  0
  7  8  1  0  0  0  0
  6  9  1  0  0  0  0
  9 10  2  0  0  0  0
 10  3  1  0  0  0  0
  9 11  1  0  0  0  0
 11 12  2  0  0  0  0
 11 13  2  0  0  0  0
 11 14  1  0  0  0  0
 14 15  1  0  0  0  0
 15 16  1  0  0  0  0
 15 17  2  0  0  0  0
 17 18  1  0  0  0  0
 18 19  2  0  0  0  0
 19 14  1  0  0  0  0
 19 20  1  0  0  0  0
 20 21  1  0  0  0  0
 20 22  2  0  0  0  0
M  CHG  2  20   1  21  -1
M  END
>  <EXTREG>  (ZINC00053202)
ZINC00053202

>  <LOGBIO>
2.5000

$$$$
ZINC00053817
  -MTS-   02131516512D 0   0.00000     0.00000     0

 20 23  0  0  0  0  0  0  0  0999 V2000
    6.2776   -4.0381    0.0000 Cl  0  0  0  0  0  0  0  0  0  0  0  0
    5.6870   -3.2311    0.0000 C   0  0  0  0  0  0  0  0  0  0  0  0
    6.0911   -2.3126    0.0000 C   0  0  0  0  0  0  0  0  0  0  0  0
    5.5020   -1.5110    0.0000 C   0  0  0  0  0  0  0  0  0  0  0  0
    4.5078   -1.6180    0.0000 C   0  0  0  0  0  0  0  0  0  0  0  0
    4.1026   -2.5265    0.0000 C   0  0  0  0  0  0  0  0  0  0  0  0
    4.6928   -3.3381    0.0000 C   0  0  0  0  0  0  0  0  0  0  0  0
    3.9192   -0.8095    0.0000 C   0  0  0  0  0  0  0  0  0  0  0  0
    4.2292    0.1505    0.0000 C   0  0  0  0  0  0  0  0  0  0  0  0
    3.4192    0.7305    0.0000 N   0  0  0  0  0  0  0  0  0  0  0  0
    3.3196    1.7286    0.0000 N   0  0  0  0  0  0  0  0  0  0  0  0
    2.4076    2.1389    0.0000 C   0  0  0  0  0  0  0  0  0  0  0  0
    2.3001    3.1344    0.0000 C   0  0  0  0  0  0  0  0  0  0  0  0
    1.3861    3.5401    0.0000 C   0  0  0  0  0  0  0  0  0  0  0  0
    0.5761    2.9478    0.0000 C   0  0  0  0  0  0  0  0  0  0  0  0
    0.6842    1.9589    0.0000 C   0  0  0  0  0  0  0  0  0  0  0  0
    1.5947    1.5506    0.0000 C   0  0  0  0  0  0  0  0  0  0  0  0
    1.6979    0.5612    0.0000 N   0  0  0  0  0  0  0  0  0  0  0  0
    2.6092    0.1505    0.0000 C   0  0  0  0  0  0  0  0  0  0  0  0
    2.9192   -0.8095    0.0000 N   0  0  0  0  0  0  0  0  0  0  0  0
  1  2  1  0  0  0  0
  2  3  2  0  0  0  0
  3  4  1  0  0  0  0
  4  5  2  0  0  0  0
  5  6  1  0  0  0  0
  6  7  2  0  0  0  0
  7  2  1  0  0  0  0
  5  8  1  0  0  0  0
  8  9  2  0  0  0  0
  9 10  1  0  0  0  0
 10 11  1  0  0  0  0
 11 12  2  0  0  0  0
 12 13  1  0  0  0  0
 13 14  1  0  0  0  0
 14 15  1  0  0  0  0
 15 16  1  0  0  0  0
 16 17  1  0  0  0  0
 17 12  1  0  0  0  0
 17 18  2  0  0  0  0
 18 19  1  0  0  0  0
 19 10  1  0  0  0  0
 19 20  2  0  0  0  0
 20  8  1  0  0  0  0
M  END
>  <EXTREG>  (ZINC00053817)
ZINC00053817

>  <LOGBIO>
2.5000

$$$$
ZINC00056631
  -MTS-   02131516512D 0   0.00000     0.00000     0

 23 24  0  0  1  0  0  0  0  0999 V2000
    3.9877    2.0017    0.0000 C   0  0  0  0  0  0  0  0  0  0  0  0
    3.1192    1.4991    0.0000 C   0  0  2  0  0  0  0  0  0  0  0  0
    3.1201    0.4991    0.0000 N   0  0  0  0  0  0  0  0  0  0  0  0
    3.9867   -0.0000    0.0000 S   0  0  0  0  0  0  0  0  0  0  0  0
    4.4858    0.8665    0.0000 O   0  0  0  0  0  0  0  0  0  0  0  0
    3.4875   -0.8665    0.0000 O   0  0  0  0  0  0  0  0  0  0  0  0
    4.8532   -0.4991    0.0000 N   0  0  0  0  0  0  0  0  0  0  0  0
    4.8542   -1.4991    0.0000 C   0  0  1  0  0  0  0  0  0  0  0  0
    3.9932   -1.9974    0.0000 C   0  0  0  0  0  0  0  0  0  0  0  0
    5.7207   -1.9983    0.0000 C   0  0  0  0  0  0  0  0  0  0  0  0
    6.5897   -1.4966    0.0000 C   0  0  0  0  0  0  0  0  0  0  0  0
    7.4507   -1.9949    0.0000 C   0  0  0  0  0  0  0  0  0  0  0  0
    7.4527   -2.9949    0.0000 C   0  0  0  0  0  0  0  0  0  0  0  0
    6.5937   -3.4966    0.0000 C   0  0  0  0  0  0  0  0  0  0  0  0
    5.7227   -2.9983    0.0000 C   0  0  0  0  0  0  0  0  0  0  0  0
    2.2526    1.9983    0.0000 C   0  0  0  0  0  0  0  0  0  0  0  0
    1.3836    1.4966    0.0000 C   0  0  0  0  0  0  0  0  0  0  0  0
    0.5226    1.9949    0.0000 C   0  0  0  0  0  0  0  0  0  0  0  0
    0.5207    2.9949    0.0000 C   0  0  0  0  0  0  0  0  0  0  0  0
    1.3797    3.4966    0.0000 C   0  0  0  0  0  0  0  0  0  0  0  0
    2.2507    2.9983    0.0000 C   0  0  0  0  0  0  0  0  0  0  0  0
    4.8548   -2.0991    0.0000 H   0  0  0  0  0  0  0  0  0  0  0  0
    3.1186    2.0991    0.0000 H   0  0  0  0  0  0  0  0  0  0  0  0
  2  1  1  6  0  0  0
  2 23  1  1  0  0  0
  2  3  1  0  0  0  0
  3  4  1  0  0  0  0
  4  5  2  0  0  0  0
  4  6  2  0  0  0  0
  4  7  1  0  0  0  0
  7  8  1  0  0  0  0
  8 22  1  1  0  0  0
  8  9  1  6  0  0  0
  8 10  1  0  0  0  0
 10 11  2  0  0  0  0
 11 12  1  0  0  0  0
 12 13  2  0  0  0  0
 13 14  1  0  0  0  0
 14 15  2  0  0  0  0
 15 10  1  0  0  0  0
  2 16  1  0  0  0  0
 16 17  2  0  0  0  0
 17 18  1  0  0  0  0
 18 19  2  0  0  0  0
 19 20  1  0  0  0  0
 20 21  2  0  0  0  0
 21 16  1  0  0  0  0
M  END
>  <EXTREG>  (ZINC00056631)
ZINC00056631

>  <LOGBIO>
2.5000

$$$$
ZINC00056739
  -MTS-   02131516512D 0   0.00000     0.00000     0

 13 13  0  0  0  0  0  0  0  0999 V2000
    4.3321    0.3511    0.0000 O   0  0  0  0  0  0  0  0  0  0  0  0
    3.4623    0.8515    0.0000 C   0  0  0  0  0  0  0  0  0  0  0  0
    3.4618    1.8463    0.0000 O   0  0  0  0  0  0  0  0  0  0  0  0
    2.5968    0.3507    0.0000 C   0  0  0  0  0  0  0  0  0  0  0  0
    1.7268    0.8507    0.0000 C   0  0  0  0  0  0  0  0  0  0  0  0
    1.7243    1.8506    0.0000 O   0  0  0  0  0  0  0  0  0  0  0  0
    0.8668    0.3507    0.0000 C   0  0  0  0  0  0  0  0  0  0  0  0
    0.0000    0.8493    0.0000 Cl  0  0  0  0  0  0  0  0  0  0  0  0
    0.8668   -0.6493    0.0000 C   0  0  0  0  0  0  0  0  0  0  0  0
    1.7268   -1.1493    0.0000 C   0  0  0  0  0  0  0  0  0  0  0  0
    1.7243   -2.1493    0.0000 Cl  0  0  0  0  0  0  0  0  0  0  0  0
    2.5968   -0.6493    0.0000 C   0  0  0  0  0  0  0  0  0  0  0  0
    3.4623   -1.1502    0.0000 Cl  0  0  0  0  0  0  0  0  0  0  0  0
  1  2  1  0  0  0  0
  2  3  2  0  0  0  0
  2  4  1  0  0  0  0
  4  5  2  0  0  0  0
  5  6  1  0  0  0  0
  5  7  1  0  0  0  0
  7  8  1  0  0  0  0
  7  9  2  0  0  0  0
  9 10  1  0  0  0  0
 10 11  1  0  0  0  0
 10 12  2  0  0  0  0
 12  4  1  0  0  0  0
 12 13  1  0  0  0  0
M  END
>  <EXTREG>  (ZINC00056739)
ZINC00056739

>  <LOGBIO>
2.5000

$$$$
ZINC00056784
  -MTS-   02131516512D 0   0.00000     0.00000     0

 17 17  0  0  1  0  0  0  0  0999 V2000
    6.0708   -1.1457    0.0000 O   0  0  0  0  0  0  0  0  0  0  0  0
    5.2011   -0.6453    0.0000 C   0  0  0  0  0  0  0  0  0  0  0  0
    5.2006    0.3495    0.0000 C   0  0  1  0  0  0  0  0  0  0  0  0
    6.0661    0.8503    0.0000 O   0  0  0  0  0  0  0  0  0  0  0  0
    4.3308    0.8499    0.0000 C   0  0  1  0  0  0  0  0  0  0  0  0
    4.3304    1.8447    0.0000 O   0  0  0  0  0  0  0  0  0  0  0  0
    3.4653    0.3490    0.0000 C   0  0  0  0  0  0  0  0  0  0  0  0
    2.5953    0.8490    0.0000 C   0  0  0  0  0  0  0  0  0  0  0  0
    1.7353    0.3490    0.0000 C   0  0  0  0  0  0  0  0  0  0  0  0
    1.7353   -0.6510    0.0000 C   0  0  0  0  0  0  0  0  0  0  0  0
    2.5953   -1.1510    0.0000 C   0  0  0  0  0  0  0  0  0  0  0  0
    3.4653   -0.6510    0.0000 C   0  0  0  0  0  0  0  0  0  0  0  0
    0.8685   -1.1497    0.0000 N   0  3  0  0  0  0  0  0  0  0  0  0
    0.0000   -0.6471    0.0000 O   0  5  0  0  0  0  0  0  0  0  0  0
    0.8665   -2.1444    0.0000 O   0  0  0  0  0  0  0  0  0  0  0  0
    4.3316    0.2499    0.0000 H   0  0  0  0  0  0  0  0  0  0  0  0
    5.7204    0.0499    0.0000 H   0  0  0  0  0  0  0  0  0  0  0  0
  1  2  1  0  0  0  0
  2  3  1  0  0  0  0
  3 17  1  1  0  0  0
  3  4  1  6  0  0  0
  3  5  1  0  0  0  0
  5 16  1  1  0  0  0
  5  6  1  1  0  0  0
  5  7  1  0  0  0  0
  7  8  2  0  0  0  0
  8  9  1  0  0  0  0
  9 10  2  0  0  0  0
 10 11  1  0  0  0  0
 11 12  2  0  0  0  0
 12  7  1  0  0  0  0
 10 13  1  0  0  0  0
 13 14  1  0  0  0  0
 13 15  2  0  0  0  0
M  CHG  2  13   1  14  -1
M  END
>  <EXTREG>  (ZINC00056784)
ZINC00056784

>  <LOGBIO>
2.5000

$$$$
ZINC00056786
  -MTS-   02131516512D 0   0.00000     0.00000     0

 17 17  0  0  1  0  0  0  0  0999 V2000
    6.0708   -1.1457    0.0000 O   0  0  0  0  0  0  0  0  0  0  0  0
    5.2011   -0.6453    0.0000 C   0  0  0  0  0  0  0  0  0  0  0  0
    5.2006    0.3495    0.0000 C   0  0  2  0  0  0  0  0  0  0  0  0
    6.0661    0.8503    0.0000 O   0  0  0  0  0  0  0  0  0  0  0  0
    4.3308    0.8499    0.0000 C   0  0  1  0  0  0  0  0  0  0  0  0
    4.3304    1.8447    0.0000 O   0  0  0  0  0  0  0  0  0  0  0  0
    3.4653    0.3490    0.0000 C   0  0  0  0  0  0  0  0  0  0  0  0
    2.5953    0.8490    0.0000 C   0  0  0  0  0  0  0  0  0  0  0  0
    1.7353    0.3490    0.0000 C   0  0  0  0  0  0  0  0  0  0  0  0
    1.7353   -0.6510    0.0000 C   0  0  0  0  0  0  0  0  0  0  0  0
    2.5953   -1.1510    0.0000 C   0  0  0  0  0  0  0  0  0  0  0  0
    3.4653   -0.6510    0.0000 C   0  0  0  0  0  0  0  0  0  0  0  0
    0.8685   -1.1497    0.0000 N   0  3  0  0  0  0  0  0  0  0  0  0
    0.0000   -0.6471    0.0000 O   0  5  0  0  0  0  0  0  0  0  0  0
    0.8665   -2.1444    0.0000 O   0  0  0  0  0  0  0  0  0  0  0  0
    4.3316    0.2499    0.0000 H   0  0  0  0  0  0  0  0  0  0  0  0
    5.7204    0.0499    0.0000 H   0  0  0  0  0  0  0  0  0  0  0  0
  1  2  1  0  0  0  0
  2  3  1  0  0  0  0
  3 17  1  6  0  0  0
  3  4  1  1  0  0  0
  3  5  1  0  0  0  0
  5 16  1  1  0  0  0
  5  6  1  1  0  0  0
  5  7  1  0  0  0  0
  7  8  2  0  0  0  0
  8  9  1  0  0  0  0
  9 10  2  0  0  0  0
 10 11  1  0  0  0  0
 11 12  2  0  0  0  0
 12  7  1  0  0  0  0
 10 13  1  0  0  0  0
 13 14  1  0  0  0  0
 13 15  2  0  0  0  0
M  CHG  2  13   1  14  -1
M  END
>  <EXTREG>  (ZINC00056786)
ZINC00056786

>  <LOGBIO>
2.5000

$$$$
ZINC00056984
  -MTS-   02131516512D 0   0.00000     0.00000     0

 14 14  0  0  0  0  0  0  0  0999 V2000
    3.8081    1.8856    0.0000 O   0  0  0  0  0  0  0  0  0  0  0  0
    3.8085    0.8822    0.0000 C   0  0  0  0  0  0  0  0  0  0  0  0
    4.6708    0.3861    0.0000 O   0  0  0  0  0  0  0  0  0  0  0  0
    2.5968    0.1810    0.0000 C   0  0  0  0  0  0  0  0  0  0  0  0
    1.7268    0.6810    0.0000 C   0  0  0  0  0  0  0  0  0  0  0  0
    0.8668    0.1810    0.0000 C   0  0  0  0  0  0  0  0  0  0  0  0
    0.8668   -0.8190    0.0000 C   0  0  0  0  0  0  0  0  0  0  0  0
    0.0000   -1.3177    0.0000 F   0  0  0  0  0  0  0  0  0  0  0  0
    1.7268   -1.3190    0.0000 C   0  0  0  0  0  0  0  0  0  0  0  0
    2.5968   -0.8190    0.0000 C   0  0  0  0  0  0  0  0  0  0  0  0
    3.4623   -1.3199    0.0000 C   0  0  0  0  0  0  0  0  0  0  0  0
    3.9632   -0.4543    0.0000 F   0  0  0  0  0  0  0  0  0  0  0  0
    2.9615   -2.1854    0.0000 F   0  0  0  0  0  0  0  0  0  0  0  0
    4.3278   -1.8207    0.0000 F   0  0  0  0  0  0  0  0  0  0  0  0
  1  2  1  0  0  0  0
  2  3  2  0  0  0  0
  2  4  1  0  0  0  0
  4  5  2  0  0  0  0
  5  6  1  0  0  0  0
  6  7  2  0  0  0  0
  7  8  1  0  0  0  0
  7  9  1  0  0  0  0
  9 10  2  0  0  0  0
 10  4  1  0  0  0  0
 10 11  1  0  0  0  0
 11 12  1  0  0  0  0
 11 13  1  0  0  0  0
 11 14  1  0  0  0  0
M  END
>  <EXTREG>  (ZINC00056984)
ZINC00056984

>  <LOGBIO>
2.5000

$$$$
ZINC00057482
  -MTS-   02131516512D 0   0.00000     0.00000     0

 23 24  0  0  1  0  0  0  0  0999 V2000
    3.4565    2.1520    0.0000 C   0  0  0  0  0  0  0  0  0  0  0  0
    4.3228    1.6524    0.0000 C   0  0  2  0  0  0  0  0  0  0  0  0
    4.3238    0.6490    0.0000 N   0  0  0  0  0  0  0  0  0  0  0  0
    3.4622    0.1516    0.0000 C   0  0  0  0  0  0  0  0  0  0  0  0
    3.4632   -0.8518    0.0000 C   0  0  0  0  0  0  0  0  0  0  0  0
    2.5977   -1.3527    0.0000 C   0  0  0  0  0  0  0  0  0  0  0  0
    1.7277   -0.8527    0.0000 C   0  0  0  0  0  0  0  0  0  0  0  0
    0.8677   -1.3527    0.0000 C   0  0  0  0  0  0  0  0  0  0  0  0
    0.8677   -2.3527    0.0000 C   0  0  0  0  0  0  0  0  0  0  0  0
    0.0009   -2.8514    0.0000 O   0  0  0  0  0  0  0  0  0  0  0  0
    1.7277   -2.8527    0.0000 C   0  0  0  0  0  0  0  0  0  0  0  0
    2.5977   -2.3527    0.0000 C   0  0  0  0  0  0  0  0  0  0  0  0
    5.1843    2.1498    0.0000 C   0  0  1  0  0  0  0  0  0  0  0  0
    5.1833    3.1532    0.0000 O   0  0  0  0  0  0  0  0  0  0  0  0
    6.0506    1.6502    0.0000 C   0  0  0  0  0  0  0  0  0  0  0  0
    6.0520    0.6467    0.0000 C   0  0  0  0  0  0  0  0  0  0  0  0
    6.9148    0.1515    0.0000 C   0  0  0  0  0  0  0  0  0  0  0  0
    7.7811    0.6510    0.0000 C   0  0  0  0  0  0  0  0  0  0  0  0
    8.6461    0.1493    0.0000 O   0  0  0  0  0  0  0  0  0  0  0  0
    7.7846    1.6458    0.0000 C   0  0  0  0  0  0  0  0  0  0  0  0
    6.9169    2.1497    0.0000 C   0  0  0  0  0  0  0  0  0  0  0  0
    5.1844    1.5498    0.0000 H   0  0  0  0  0  0  0  0  0  0  0  0
    3.8034    1.3520    0.0000 H   0  0  0  0  0  0  0  0  0  0  0  0
  2  1  1  1  0  0  0
  2 23  1  6  0  0  0
  2  3  1  0  0  0  0
  3  4  1  0  0  0  0
  4  5  1  0  0  0  0
  5  6  1  0  0  0  0
  6  7  2  0  0  0  0
  7  8  1  0  0  0  0
  8  9  2  0  0  0  0
  9 10  1  0  0  0  0
  9 11  1  0  0  0  0
 11 12  2  0  0  0  0
 12  6  1  0  0  0  0
  2 13  1  0  0  0  0
 13 22  1  6  0  0  0
 13 14  1  6  0  0  0
 13 15  1  0  0  0  0
 15 16  2  0  0  0  0
 16 17  1  0  0  0  0
 17 18  2  0  0  0  0
 18 19  1  0  0  0  0
 18 20  1  0  0  0  0
 20 21  2  0  0  0  0
 21 15  1  0  0  0  0
M  END
>  <EXTREG>  (ZINC00057482)
ZINC00057482

>  <LOGBIO>
2.5000

$$$$
ZINC00057718
  -MTS-   02131516512D 0   0.00000     0.00000     0

 24 27  0  0  0  0  0  0  0  0999 V2000
    7.6272    2.1021    0.0000 C   0  0  0  0  0  0  0  0  0  0  0  0
    6.7572    2.6021    0.0000 C   0  0  0  0  0  0  0  0  0  0  0  0
    5.8972    2.1021    0.0000 C   0  0  0  0  0  0  0  0  0  0  0  0
    5.8972    1.1021    0.0000 C   0  0  0  0  0  0  0  0  0  0  0  0
    6.7572    0.6021    0.0000 C   0  0  0  0  0  0  0  0  0  0  0  0
    7.6272    1.1021    0.0000 C   0  0  0  0  0  0  0  0  0  0  0  0
    4.8571    0.5036    0.0000 C   0  0  0  0  0  0  0  0  0  0  0  0
    3.9883    1.0058    0.0000 N   0  0  0  0  0  0  0  0  0  0  0  0
    3.1271    0.5080    0.0000 N   0  0  0  0  0  0  0  0  0  0  0  0
    3.1246   -0.4920    0.0000 C   0  0  0  0  0  0  0  0  0  0  0  0
    3.9833   -0.9942    0.0000 N   0  0  0  0  0  0  0  0  0  0  0  0
    4.8546   -0.4964    0.0000 C   0  0  0  0  0  0  0  0  0  0  0  0
    5.8917   -1.1000    0.0000 C   0  0  0  0  0  0  0  0  0  0  0  0
    5.8892   -2.1034    0.0000 C   0  0  0  0  0  0  0  0  0  0  0  0
    6.7500   -2.6021    0.0000 C   0  0  0  0  0  0  0  0  0  0  0  0
    7.6182   -2.1060    0.0000 C   0  0  0  0  0  0  0  0  0  0  0  0
    7.6257   -1.1112    0.0000 C   0  0  0  0  0  0  0  0  0  0  0  0
    6.7600   -0.6039    0.0000 C   0  0  0  0  0  0  0  0  0  0  0  0
    2.2565   -0.9885    0.0000 C   0  0  0  0  0  0  0  0  0  0  0  0
    1.3891   -0.4842    0.0000 C   0  0  0  0  0  0  0  0  0  0  0  0
    0.5266   -0.9799    0.0000 C   0  0  0  0  0  0  0  0  0  0  0  0
    0.5216   -1.9799    0.0000 C   0  0  0  0  0  0  0  0  0  0  0  0
    1.3790   -2.4842    0.0000 C   0  0  0  0  0  0  0  0  0  0  0  0
    2.2515   -1.9885    0.0000 N   0  0  0  0  0  0  0  0  0  0  0  0
  1  2  2  0  0  0  0
  2  3  1  0  0  0  0
  3  4  2  0  0  0  0
  4  5  1  0  0  0  0
  5  6  2  0  0  0  0
  6  1  1  0  0  0  0
  4  7  1  0  0  0  0
  7  8  1  0  0  0  0
  8  9  2  0  0  0  0
  9 10  1  0  0  0  0
 10 11  2  0  0  0  0
 11 12  1  0  0  0  0
 12  7  2  0  0  0  0
 12 13  1  0  0  0  0
 13 14  2  0  0  0  0
 14 15  1  0  0  0  0
 15 16  2  0  0  0  0
 16 17  1  0  0  0  0
 17 18  2  0  0  0  0
 18 13  1  0  0  0  0
 10 19  1  0  0  0  0
 19 20  2  0  0  0  0
 20 21  1  0  0  0  0
 21 22  2  0  0  0  0
 22 23  1  0  0  0  0
 23 24  2  0  0  0  0
 24 19  1  0  0  0  0
M  END
>  <EXTREG>  (ZINC00057718)
ZINC00057718

>  <LOGBIO>
2.5000

$$$$
ZINC00058260
  -MTS-   02131516512D 0   0.00000     0.00000     0

 15 15  0  0  0  0  0  0  0  0999 V2000
    6.0638   -2.2504    0.0000 O   0  0  0  0  0  0  0  0  0  0  0  0
    5.1953   -1.7478    0.0000 C   0  0  0  0  0  0  0  0  0  0  0  0
    4.3285   -2.2465    0.0000 O   0  0  0  0  0  0  0  0  0  0  0  0
    5.1973   -0.7530    0.0000 C   0  0  0  0  0  0  0  0  0  0  0  0
    4.3288   -0.2504    0.0000 C   0  0  0  0  0  0  0  0  0  0  0  0
    4.3308    0.7444    0.0000 C   0  0  0  0  0  0  0  0  0  0  0  0
    3.4623    1.2469    0.0000 C   0  0  0  0  0  0  0  0  0  0  0  0
    3.4593    2.2504    0.0000 O   0  0  0  0  0  0  0  0  0  0  0  0
    2.5968    0.7461    0.0000 C   0  0  0  0  0  0  0  0  0  0  0  0
    1.7268    1.2461    0.0000 C   0  0  0  0  0  0  0  0  0  0  0  0
    0.8668    0.7461    0.0000 C   0  0  0  0  0  0  0  0  0  0  0  0
    0.8668   -0.2539    0.0000 C   0  0  0  0  0  0  0  0  0  0  0  0
    0.0000   -0.7526    0.0000 F   0  0  0  0  0  0  0  0  0  0  0  0
    1.7268   -0.7539    0.0000 C   0  0  0  0  0  0  0  0  0  0  0  0
    2.5968   -0.2539    0.0000 C   0  0  0  0  0  0  0  0  0  0  0  0
  1  2  1  0  0  0  0
  2  3  2  0  0  0  0
  2  4  1  0  0  0  0
  4  5  1  0  0  0  0
  5  6  1  0  0  0  0
  6  7  1  0  0  0  0
  7  8  2  0  0  0  0
  7  9  1  0  0  0  0
  9 10  2  0  0  0  0
 10 11  1  0  0  0  0
 11 12  2  0  0  0  0
 12 13  1  0  0  0  0
 12 14  1  0  0  0  0
 14 15  2  0  0  0  0
 15  9  1  0  0  0  0
M  END
>  <EXTREG>  (ZINC00058260)
ZINC00058260

>  <LOGBIO>
2.5000

$$$$
ZINC00058371
  -MTS-   02131516512D 0   0.00000     0.00000     0

 20 21  0  0  0  0  0  0  0  0999 V2000
    4.2969    3.6012    0.0000 C   0  0  0  0  0  0  0  0  0  0  0  0
    3.2969    3.5992    0.0000 S   0  0  0  0  0  0  0  0  0  0  0  0
    2.7987    2.7322    0.0000 C   0  0  0  0  0  0  0  0  0  0  0  0
    1.7952    2.7292    0.0000 N   0  0  0  0  0  0  0  0  0  0  0  0
    1.3013    1.8657    0.0000 C   0  0  0  0  0  0  0  0  0  0  0  0
    0.3013    1.8632    0.0000 N   0  0  0  0  0  0  0  0  0  0  0  0
    1.8022    1.0002    0.0000 N   0  0  0  0  0  0  0  0  0  0  0  0
    2.7969    0.9982    0.0000 C   0  0  0  0  0  0  0  0  0  0  0  0
    3.2956    0.1314    0.0000 S   0  0  0  0  0  0  0  0  0  0  0  0
    2.7943   -0.7339    0.0000 C   0  0  0  0  0  0  0  0  0  0  0  0
    3.2930   -1.6007    0.0000 C   0  0  0  0  0  0  0  0  0  0  0  0
    2.7908   -2.4694    0.0000 C   0  0  0  0  0  0  0  0  0  0  0  0
    3.2887   -3.3307    0.0000 C   0  0  0  0  0  0  0  0  0  0  0  0
    4.2887   -3.3332    0.0000 C   0  0  0  0  0  0  0  0  0  0  0  0
    4.7852   -4.2012    0.0000 F   0  0  0  0  0  0  0  0  0  0  0  0
    4.7908   -2.4744    0.0000 C   0  0  0  0  0  0  0  0  0  0  0  0
    4.2930   -1.6032    0.0000 C   0  0  0  0  0  0  0  0  0  0  0  0
    3.2995    1.8667    0.0000 C   0  0  0  0  0  0  0  0  0  0  0  0
    4.2995    1.8667    0.0000 C   0  0  0  0  0  0  0  0  0  0  0  0
    5.2995    1.8667    0.0000 N   0  0  0  0  0  0  0  0  0  0  0  0
  1  2  1  0  0  0  0
  2  3  1  0  0  0  0
  3  4  1  0  0  0  0
  4  5  2  0  0  0  0
  5  6  1  0  0  0  0
  5  7  1  0  0  0  0
  7  8  2  0  0  0  0
  8  9  1  0  0  0  0
  9 10  1  0  0  0  0
 10 11  1  0  0  0  0
 11 12  2  0  0  0  0
 12 13  1  0  0  0  0
 13 14  2  0  0  0  0
 14 15  1  0  0  0  0
 14 16  1  0  0  0  0
 16 17  2  0  0  0  0
 17 11  1  0  0  0  0
  8 18  1  0  0  0  0
 18  3  2  0  0  0  0
 18 19  1  0  0  0  0
 19 20  3  0  0  0  0
M  END
>  <EXTREG>  (ZINC00058371)
ZINC00058371

>  <LOGBIO>
2.5000

$$$$
ZINC00060951
  -MTS-   02131516512D 0   0.00000     0.00000     0

 16 17  0  0  1  0  0  0  0  0999 V2000
    6.5831   -0.0465    0.0000 C   0  0  0  0  0  0  0  0  0  0  0  0
    5.7166    0.4526    0.0000 C   0  0  0  0  0  0  0  0  0  0  0  0
    4.8510   -0.0482    0.0000 C   0  0  0  0  0  0  0  0  0  0  0  0
    3.9810    0.4518    0.0000 C   0  0  0  0  0  0  0  0  0  0  0  0
    3.1210   -0.0482    0.0000 C   0  0  1  0  0  0  0  0  0  0  0  0
    3.1210   -1.0482    0.0000 N   0  0  0  0  0  0  0  0  0  0  0  0
    3.9810   -1.5482    0.0000 C   0  0  0  0  0  0  0  0  0  0  0  0
    3.9785   -2.5482    0.0000 S   0  0  0  0  0  0  0  0  0  0  0  0
    4.8510   -1.0482    0.0000 N   0  0  0  0  0  0  0  0  0  0  0  0
    2.2542    0.4505    0.0000 C   0  0  0  0  0  0  0  0  0  0  0  0
    2.2517    1.4539    0.0000 C   0  0  0  0  0  0  0  0  0  0  0  0
    1.3885    1.9482    0.0000 C   0  0  0  0  0  0  0  0  0  0  0  0
    0.5227    1.4478    0.0000 C   0  0  0  0  0  0  0  0  0  0  0  0
    0.5202    0.4530    0.0000 C   0  0  0  0  0  0  0  0  0  0  0  0
    1.3885   -0.0500    0.0000 C   0  0  0  0  0  0  0  0  0  0  0  0
    3.1197    0.5518    0.0000 H   0  0  0  0  0  0  0  0  0  0  0  0
  1  2  1  0  0  0  0
  2  3  1  0  0  0  0
  3  4  1  0  0  0  0
  4  5  1  0  0  0  0
  5 16  1  6  0  0  0
  5  6  1  0  0  0  0
  6  7  1  0  0  0  0
  7  8  2  0  0  0  0
  7  9  1  0  0  0  0
  9  3  2  0  0  0  0
  5 10  1  1  0  0  0
 10 11  2  0  0  0  0
 11 12  1  0  0  0  0
 12 13  2  0  0  0  0
 13 14  1  0  0  0  0
 14 15  2  0  0  0  0
 15 10  1  0  0  0  0
M  END
>  <EXTREG>  (ZINC00060951)
ZINC00060951

>  <LOGBIO>
2.5000

$$$$
ZINC00061505
  -MTS-   02131516512D 0   0.00000     0.00000     0

 21 24  0  0  1  0  0  0  0  0999 V2000
    3.7160    0.9652    0.0000 O   0  0  0  0  0  0  0  0  0  0  0  0
    4.4172    0.2475    0.0000 C   0  0  0  0  0  0  0  0  0  0  0  0
    5.3808    0.4948    0.0000 O   0  0  0  0  0  0  0  0  0  0  0  0
    4.1477   -0.7155    0.0000 C   0  0  2  0  0  0  0  0  0  0  0  0
    4.4263   -1.7108    0.0000 C   0  0  0  0  0  0  0  0  0  0  0  0
    3.4134   -1.1552    0.0000 C   0  0  0  0  0  0  0  0  0  0  0  0
    2.5562   -1.3213    0.0000 C   0  0  0  0  0  0  0  0  0  0  0  0
    1.9828   -2.1854    0.0000 C   0  0  0  0  0  0  0  0  0  0  0  0
    0.9897   -2.0676    0.0000 C   0  0  0  0  0  0  0  0  0  0  0  0
    0.5956   -1.1448    0.0000 C   0  0  0  0  0  0  0  0  0  0  0  0
    1.1934   -0.3497    0.0000 C   0  0  0  0  0  0  0  0  0  0  0  0
    2.2121   -0.5265    0.0000 C   0  0  0  0  0  0  0  0  0  0  0  0
    3.2368   -0.1623    0.0000 C   0  0  0  0  0  0  0  0  0  0  0  0
    3.6547    1.3324    0.0000 C   0  0  0  0  0  0  0  0  0  0  0  0
    4.2711    2.1733    0.0000 C   0  0  0  0  0  0  0  0  0  0  0  0
    5.2562    2.0014    0.0000 C   0  0  0  0  0  0  0  0  0  0  0  0
    5.5992    1.0584    0.0000 C   0  0  0  0  0  0  0  0  0  0  0  0
    4.9588    0.2971    0.0000 C   0  0  0  0  0  0  0  0  0  0  0  0
    3.9479    0.5389    0.0000 C   0  0  0  0  0  0  0  0  0  0  0  0
    5.3477   -0.7155    0.0000 C   0  0  0  0  0  0  0  0  0  0  0  0
    6.3477   -0.7155    0.0000 N   0  0  0  0  0  0  0  0  0  0  0  0
  1  2  1  0  0  0  0
  2  3  2  0  0  0  0
  4  2  1  6  0  0  0
  4  5  1  0  0  0  0
  5  6  1  0  0  0  0
  6  7  1  0  0  0  0
  7  8  1  0  0  0  0
  8  9  2  0  0  0  0
  9 10  1  0  0  0  0
 10 11  2  0  0  0  0
 11 12  1  0  0  0  0
 12  7  2  0  0  0  0
 12 13  1  0  0  0  0
 13  4  1  0  0  0  0
 13 14  1  0  0  0  0
 14 15  1  0  0  0  0
 15 16  2  0  0  0  0
 16 17  1  0  0  0  0
 17 18  2  0  0  0  0
 18 19  1  0  0  0  0
 19  6  1  0  0  0  0
 19 14  2  0  0  0  0
  4 20  1  1  0  0  0
 20 21  3  0  0  0  0
M  END
>  <EXTREG>  (ZINC00061505)
ZINC00061505

>  <LOGBIO>
2.5000

$$$$
ZINC00063598
  -MTS-   02131516512D 0   0.00000     0.00000     0

 22 24  0  0  1  0  0  0  0  0999 V2000
    6.0623    1.1006    0.0000 N   0  0  0  0  0  0  0  0  0  0  0  0
    5.1968    0.5997    0.0000 C   0  0  0  0  0  0  0  0  0  0  0  0
    4.3268    1.0997    0.0000 N   0  0  0  0  0  0  0  0  0  0  0  0
    3.4668    0.5997    0.0000 C   0  0  2  0  0  0  0  0  0  0  0  0
    3.4668   -0.4003    0.0000 N   0  0  0  0  0  0  0  0  0  0  0  0
    4.3268   -0.9003    0.0000 C   0  0  0  0  0  0  0  0  0  0  0  0
    4.3243   -1.9003    0.0000 N   0  0  0  0  0  0  0  0  0  0  0  0
    5.1968   -0.4003    0.0000 N   0  0  0  0  0  0  0  0  0  0  0  0
    2.2533   -1.0984    0.0000 C   0  0  0  0  0  0  0  0  0  0  0  0
    1.3846   -0.5962    0.0000 C   0  0  0  0  0  0  0  0  0  0  0  0
    0.5233   -1.0941    0.0000 C   0  0  0  0  0  0  0  0  0  0  0  0
    0.5208   -2.0941    0.0000 C   0  0  0  0  0  0  0  0  0  0  0  0
    1.3796   -2.5962    0.0000 C   0  0  0  0  0  0  0  0  0  0  0  0
    2.2508   -2.0984    0.0000 C   0  0  0  0  0  0  0  0  0  0  0  0
    3.1151   -2.6014    0.0000 Cl  0  0  0  0  0  0  0  0  0  0  0  0
    2.6000    1.0984    0.0000 C   0  0  0  0  0  0  0  0  0  0  0  0
    1.7313    0.5962    0.0000 C   0  0  0  0  0  0  0  0  0  0  0  0
    0.8700    1.0941    0.0000 C   0  0  0  0  0  0  0  0  0  0  0  0
    0.8675    2.0941    0.0000 C   0  0  0  0  0  0  0  0  0  0  0  0
    1.7263    2.5962    0.0000 C   0  0  0  0  0  0  0  0  0  0  0  0
    2.5975    2.0984    0.0000 C   0  0  0  0  0  0  0  0  0  0  0  0
    3.4654    1.1997    0.0000 H   0  0  0  0  0  0  0  0  0  0  0  0
  1  2  1  0  0  0  0
  2  3  2  0  0  0  0
  3  4  1  0  0  0  0
  4 22  1  1  0  0  0
  4  5  1  0  0  0  0
  5  6  1  0  0  0  0
  6  7  1  0  0  0  0
  6  8  2  0  0  0  0
  8  2  1  0  0  0  0
  5  9  1  0  0  0  0
  9 10  2  0  0  0  0
 10 11  1  0  0  0  0
 11 12  2  0  0  0  0
 12 13  1  0  0  0  0
 13 14  2  0  0  0  0
 14  9  1  0  0  0  0
 14 15  1  0  0  0  0
  4 16  1  6  0  0  0
 16 17  2  0  0  0  0
 17 18  1  0  0  0  0
 18 19  2  0  0  0  0
 19 20  1  0  0  0  0
 20 21  2  0  0  0  0
 21 16  1  0  0  0  0
M  END
>  <EXTREG>  (ZINC00063598)
ZINC00063598

>  <LOGBIO>
2.5000

$$$$
ZINC00063719
  -MTS-   02131516512D 0   0.00000     0.00000     0

 20 21  0  0  0  0  0  0  0  0999 V2000
    2.8099    1.5277    0.0000 O   0  0  0  0  0  0  0  0  0  0  0  0
    3.3988    0.7196    0.0000 C   0  0  0  0  0  0  0  0  0  0  0  0
    4.3881    0.8245    0.0000 C   0  0  0  0  0  0  0  0  0  0  0  0
    4.7944    1.7419    0.0000 O   0  0  0  0  0  0  0  0  0  0  0  0
    5.7887    1.8484    0.0000 C   0  0  0  0  0  0  0  0  0  0  0  0
    6.3809    1.0384    0.0000 C   0  0  0  0  0  0  0  0  0  0  0  0
    7.3698    1.1463    0.0000 C   0  0  0  0  0  0  0  0  0  0  0  0
    7.7757    2.0602    0.0000 C   0  0  0  0  0  0  0  0  0  0  0  0
    7.1926    2.8662    0.0000 C   0  0  0  0  0  0  0  0  0  0  0  0
    6.1946    2.7624    0.0000 C   0  0  0  0  0  0  0  0  0  0  0  0
    8.7703    2.1642    0.0000 N   0  3  0  0  0  0  0  0  0  0  0  0
    9.3601    1.3524    0.0000 O   0  5  0  0  0  0  0  0  0  0  0  0
    9.1759    3.0725    0.0000 O   0  0  0  0  0  0  0  0  0  0  0  0
    2.9925   -0.1979    0.0000 N   0  0  0  0  0  0  0  0  0  0  0  0
    2.0032   -0.3028    0.0000 C   0  0  0  0  0  0  0  0  0  0  0  0
    1.5973   -1.2167    0.0000 C   0  0  0  0  0  0  0  0  0  0  0  0
    2.1017   -2.0904    0.0000 O   0  0  0  0  0  0  0  0  0  0  0  0
    1.4314   -2.8273    0.0000 C   0  0  0  0  0  0  0  0  0  0  0  0
    0.5178   -2.4301    0.0000 C   0  0  0  0  0  0  0  0  0  0  0  0
    0.6196   -1.4264    0.0000 C   0  0  0  0  0  0  0  0  0  0  0  0
  1  2  2  0  0  0  0
  2  3  1  0  0  0  0
  3  4  1  0  0  0  0
  4  5  1  0  0  0  0
  5  6  2  0  0  0  0
  6  7  1  0  0  0  0
  7  8  2  0  0  0  0
  8  9  1  0  0  0  0
  9 10  2  0  0  0  0
 10  5  1  0  0  0  0
  8 11  1  0  0  0  0
 11 12  1  0  0  0  0
 11 13  2  0  0  0  0
  2 14  1  0  0  0  0
 14 15  1  0  0  0  0
 15 16  1  0  0  0  0
 16 17  1  0  0  0  0
 17 18  1  0  0  0  0
 18 19  2  0  0  0  0
 19 20  1  0  0  0  0
 20 16  2  0  0  0  0
M  CHG  2  11   1  12  -1
M  END
>  <EXTREG>  (ZINC00063719)
ZINC00063719

>  <LOGBIO>
2.5000

$$$$
ZINC00064371
  -MTS-   02131516512D 0   0.00000     0.00000     0

 25 29  0  0  0  0  0  0  0  0999 V2000
    0.5205   -1.6860    0.0000 C   0  0  0  0  0  0  0  0  0  0  0  0
    1.3880   -2.1835    0.0000 C   0  0  0  0  0  0  0  0  0  0  0  0
    1.3920   -3.1869    0.0000 C   0  0  0  0  0  0  0  0  0  0  0  0
    2.2560   -3.6800    0.0000 C   0  0  0  0  0  0  0  0  0  0  0  0
    3.1210   -3.1782    0.0000 C   0  0  0  0  0  0  0  0  0  0  0  0
    3.9873   -3.6778    0.0000 Cl  0  0  0  0  0  0  0  0  0  0  0  0
    3.1221   -2.1835    0.0000 C   0  0  0  0  0  0  0  0  0  0  0  0
    2.2530   -1.6817    0.0000 C   0  0  0  0  0  0  0  0  0  0  0  0
    2.2519   -0.4817    0.0000 N   0  0  0  0  0  0  0  0  0  0  0  0
    1.3828    0.0200    0.0000 C   0  0  0  0  0  0  0  0  0  0  0  0
    0.4936   -0.4374    0.0000 O   0  0  0  0  0  0  0  0  0  0  0  0
    1.4799    1.0153    0.0000 C   0  0  0  0  0  0  0  0  0  0  0  0
    0.7049    1.4613    0.0000 C   0  0  0  0  0  0  0  0  0  0  0  0
    0.7049    2.3523    0.0000 C   0  0  0  0  0  0  0  0  0  0  0  0
    1.4799    2.7983    0.0000 C   0  0  0  0  0  0  0  0  0  0  0  0
    1.6499    3.6813    0.0000 C   0  0  0  0  0  0  0  0  0  0  0  0
    2.7829    3.6773    0.0000 C   0  0  0  0  0  0  0  0  0  0  0  0
    3.0199    2.7983    0.0000 C   0  0  0  0  0  0  0  0  0  0  0  0
    3.7909    2.3523    0.0000 C   0  0  0  0  0  0  0  0  0  0  0  0
    3.7909    1.4613    0.0000 C   0  0  0  0  0  0  0  0  0  0  0  0
    3.0199    1.0153    0.0000 C   0  0  0  0  0  0  0  0  0  0  0  0
    3.1169    0.0200    0.0000 C   0  0  0  0  0  0  0  0  0  0  0  0
    4.0066   -0.4365    0.0000 O   0  0  0  0  0  0  0  0  0  0  0  0
    2.2499    1.4613    0.0000 C   0  0  0  0  0  0  0  0  0  0  0  0
    2.2499    2.3523    0.0000 C   0  0  0  0  0  0  0  0  0  0  0  0
  1  2  1  0  0  0  0
  2  3  2  0  0  0  0
  3  4  1  0  0  0  0
  4  5  2  0  0  0  0
  5  6  1  0  0  0  0
  5  7  1  0  0  0  0
  7  8  2  0  0  0  0
  8  2  1  0  0  0  0
  8  9  1  0  0  0  0
  9 10  1  0  0  0  0
 10 11  2  0  0  0  0
 10 12  1  0  0  0  0
 12 13  1  0  0  0  0
 13 14  2  0  0  0  0
 14 15  1  0  0  0  0
 15 16  1  0  0  0  0
 16 17  1  0  0  0  0
 17 18  1  0  0  0  0
 18 19  2  0  0  0  0
 19 20  1  0  0  0  0
 20 21  2  0  0  0  0
 21 22  1  0  0  0  0
 22  9  1  0  0  0  0
 22 23  2  0  0  0  0
 21 24  1  0  0  0  0
 24 12  2  0  0  0  0
 24 25  1  0  0  0  0
 25 15  2  0  0  0  0
 25 18  1  0  0  0  0
M  END
>  <EXTREG>  (ZINC00064371)
ZINC00064371

>  <LOGBIO>
2.5000

$$$$
ZINC00065031
  -MTS-   02131516512D 0   0.00000     0.00000     0

 18 20  0  0  0  0  0  0  0  0999 V2000
    6.5831    2.5001    0.0000 O   0  0  0  0  0  0  0  0  0  0  0  0
    5.7176    1.9993    0.0000 C   0  0  0  0  0  0  0  0  0  0  0  0
    4.8476    2.4993    0.0000 C   0  0  0  0  0  0  0  0  0  0  0  0
    3.9876    1.9993    0.0000 C   0  0  0  0  0  0  0  0  0  0  0  0
    3.9876    0.9993    0.0000 C   0  0  0  0  0  0  0  0  0  0  0  0
    3.1208    0.5006    0.0000 N   0  0  0  0  0  0  0  0  0  0  0  0
    3.1193   -0.4994    0.0000 C   0  0  0  0  0  0  0  0  0  0  0  0
    3.9870   -1.0033    0.0000 N   0  0  0  0  0  0  0  0  0  0  0  0
    3.9835   -1.9981    0.0000 C   0  0  0  0  0  0  0  0  0  0  0  0
    3.1172   -2.4976    0.0000 N   0  0  0  0  0  0  0  0  0  0  0  0
    2.2544   -2.0024    0.0000 C   0  0  0  0  0  0  0  0  0  0  0  0
    1.3856   -2.5001    0.0000 C   0  0  0  0  0  0  0  0  0  0  0  0
    0.5204   -1.9988    0.0000 C   0  0  0  0  0  0  0  0  0  0  0  0
    0.5239   -0.9953    0.0000 C   0  0  0  0  0  0  0  0  0  0  0  0
    1.3877   -0.5019    0.0000 C   0  0  0  0  0  0  0  0  0  0  0  0
    2.2530   -0.9990    0.0000 C   0  0  0  0  0  0  0  0  0  0  0  0
    4.8476    0.4993    0.0000 C   0  0  0  0  0  0  0  0  0  0  0  0
    5.7176    0.9993    0.0000 C   0  0  0  0  0  0  0  0  0  0  0  0
  1  2  1  0  0  0  0
  2  3  2  0  0  0  0
  3  4  1  0  0  0  0
  4  5  2  0  0  0  0
  5  6  1  0  0  0  0
  6  7  1  0  0  0  0
  7  8  2  0  0  0  0
  8  9  1  0  0  0  0
  9 10  2  0  0  0  0
 10 11  1  0  0  0  0
 11 12  1  0  0  0  0
 12 13  2  0  0  0  0
 13 14  1  0  0  0  0
 14 15  2  0  0  0  0
 15 16  1  0  0  0  0
 16  7  1  0  0  0  0
 16 11  2  0  0  0  0
  5 17  1  0  0  0  0
 17 18  2  0  0  0  0
 18  2  1  0  0  0  0
M  END
>  <EXTREG>  (ZINC00065031)
ZINC00065031

>  <LOGBIO>
2.5000

$$$$
ZINC00066439
  -MTS-   02131516512D 0   0.00000     0.00000     0

 21 24  0  0  0  0  0  0  0  0999 V2000
    3.4713    2.9220    0.0000 S   0  0  0  0  0  0  0  0  0  0  0  0
    3.7813    3.8820    0.0000 C   0  0  0  0  0  0  0  0  0  0  0  0
    2.9713    4.4620    0.0000 C   0  0  0  0  0  0  0  0  0  0  0  0
    2.1613    3.8820    0.0000 C   0  0  0  0  0  0  0  0  0  0  0  0
    2.4713    2.9220    0.0000 C   0  0  0  0  0  0  0  0  0  0  0  0
    1.8828    2.1135    0.0000 C   0  0  0  0  0  0  0  0  0  0  0  0
    0.8740    2.1135    0.0000 C   0  0  0  0  0  0  0  0  0  0  0  0
    0.5710    1.1645    0.0000 C   0  0  0  0  0  0  0  0  0  0  0  0
    1.3718    0.5719    0.0000 N   0  0  0  0  0  0  0  0  0  0  0  0
    2.1901    1.1619    0.0000 N   0  0  0  0  0  0  0  0  0  0  0  0
    1.3656   -0.4281    0.0000 C   0  0  0  0  0  0  0  0  0  0  0  0
    0.5464   -1.0168    0.0000 S   0  0  0  0  0  0  0  0  0  0  0  0
    0.8541   -1.9643    0.0000 N   0  0  0  0  0  0  0  0  0  0  0  0
    1.8502   -1.9782    0.0000 C   0  0  0  0  0  0  0  0  0  0  0  0
    2.1705   -1.0216    0.0000 N   0  0  0  0  0  0  0  0  0  0  0  0
    2.4287   -2.7939    0.0000 C   0  0  0  0  0  0  0  0  0  0  0  0
    2.0110   -3.7063    0.0000 C   0  0  0  0  0  0  0  0  0  0  0  0
    2.5882   -4.5165    0.0000 C   0  0  0  0  0  0  0  0  0  0  0  0
    3.5839   -4.4244    0.0000 C   0  0  0  0  0  0  0  0  0  0  0  0
    4.0025   -3.5220    0.0000 C   0  0  0  0  0  0  0  0  0  0  0  0
    3.4245   -2.7017    0.0000 C   0  0  0  0  0  0  0  0  0  0  0  0
  1  2  1  0  0  0  0
  2  3  2  0  0  0  0
  3  4  1  0  0  0  0
  4  5  2  0  0  0  0
  5  1  1  0  0  0  0
  5  6  1  0  0  0  0
  6  7  1  0  0  0  0
  7  8  2  0  0  0  0
  8  9  1  0  0  0  0
  9 10  1  0  0  0  0
 10  6  2  0  0  0  0
  9 11  1  0  0  0  0
 11 12  1  0  0  0  0
 12 13  1  0  0  0  0
 13 14  2  0  0  0  0
 14 15  1  0  0  0  0
 15 11  2  0  0  0  0
 14 16  1  0  0  0  0
 16 17  2  0  0  0  0
 17 18  1  0  0  0  0
 18 19  2  0  0  0  0
 19 20  1  0  0  0  0
 20 21  2  0  0  0  0
 21 16  1  0  0  0  0
M  END
>  <EXTREG>  (ZINC00066439)
ZINC00066439

>  <LOGBIO>
2.5000

$$$$
ZINC00067225
  -MTS-   02131516512D 0   0.00000     0.00000     0

 22 24  0  0  0  0  0  0  0  0999 V2000
    4.1516   -1.9001    0.0000 O   0  0  0  0  0  0  0  0  0  0  0  0
    3.5631   -1.0916    0.0000 C   0  0  0  0  0  0  0  0  0  0  0  0
    3.8731   -0.1316    0.0000 N   0  0  0  0  0  0  0  0  0  0  0  0
    4.8228    0.1815    0.0000 C   0  0  0  0  0  0  0  0  0  0  0  0
    5.4782   -0.5792    0.0000 C   0  0  0  0  0  0  0  0  0  0  0  0
    6.4755   -0.6533    0.0000 C   0  0  0  0  0  0  0  0  0  0  0  0
    7.2262    0.0029    0.0000 C   0  0  0  0  0  0  0  0  0  0  0  0
    7.3003    1.0002    0.0000 C   0  0  0  0  0  0  0  0  0  0  0  0
    6.6548    1.7601    0.0000 C   0  0  0  0  0  0  0  0  0  0  0  0
    5.6576    1.8342    0.0000 C   0  0  0  0  0  0  0  0  0  0  0  0
    4.8969    1.1788    0.0000 C   0  0  0  0  0  0  0  0  0  0  0  0
    3.0631    0.4484    0.0000 C   0  0  0  0  0  0  0  0  0  0  0  0
    3.0631    1.4484    0.0000 O   0  0  0  0  0  0  0  0  0  0  0  0
    2.2531   -0.1316    0.0000 C   0  0  0  0  0  0  0  0  0  0  0  0
    2.5631   -1.0916    0.0000 C   0  0  0  0  0  0  0  0  0  0  0  0
    1.8874   -1.8287    0.0000 C   0  0  0  0  0  0  0  0  0  0  0  0
    0.9102   -1.6161    0.0000 C   0  0  0  0  0  0  0  0  0  0  0  0
    0.6067   -0.6597    0.0000 C   0  0  0  0  0  0  0  0  0  0  0  0
    1.2781    0.0743    0.0000 C   0  0  0  0  0  0  0  0  0  0  0  0
    0.9722    1.0264    0.0000 N   0  3  0  0  0  0  0  0  0  0  0  0
    1.6458    1.7702    0.0000 O   0  5  0  0  0  0  0  0  0  0  0  0
    0.0000    1.2370    0.0000 O   0  0  0  0  0  0  0  0  0  0  0  0
  1  2  2  0  0  0  0
  2  3  1  0  0  0  0
  3  4  1  0  0  0  0
  4  5  1  0  0  0  0
  5  6  1  0  0  0  0
  6  7  1  0  0  0  0
  7  8  1  0  0  0  0
  8  9  1  0  0  0  0
  9 10  1  0  0  0  0
 10 11  1  0  0  0  0
 11  4  1  0  0  0  0
  3 12  1  0  0  0  0
 12 13  2  0  0  0  0
 12 14  1  0  0  0  0
 14 15  2  0  0  0  0
 15  2  1  0  0  0  0
 15 16  1  0  0  0  0
 16 17  2  0  0  0  0
 17 18  1  0  0  0  0
 18 19  2  0  0  0  0
 19 14  1  0  0  0  0
 19 20  1  0  0  0  0
 20 21  1  0  0  0  0
 20 22  2  0  0  0  0
M  CHG  2  20   1  21  -1
M  END
>  <EXTREG>  (ZINC00067225)
ZINC00067225

>  <LOGBIO>
2.5000

$$$$
ZINC00067571
  -MTS-   02131516512D 0   0.00000     0.00000     0

 22 24  0  0  0  0  0  0  0  0999 V2000
    5.5479   -1.7961    0.0000 C   0  0  0  0  0  0  0  0  0  0  0  0
    5.9538   -0.8822    0.0000 C   0  0  0  0  0  0  0  0  0  0  0  0
    5.3653   -0.0737    0.0000 C   0  0  0  0  0  0  0  0  0  0  0  0
    5.6753    0.8863    0.0000 N   0  0  0  0  0  0  0  0  0  0  0  0
    4.8653    1.4663    0.0000 C   0  0  0  0  0  0  0  0  0  0  0  0
    4.7657    2.4644    0.0000 C   0  0  0  0  0  0  0  0  0  0  0  0
    3.8537    2.8747    0.0000 C   0  0  0  0  0  0  0  0  0  0  0  0
    3.0408    2.2864    0.0000 C   0  0  0  0  0  0  0  0  0  0  0  0
    3.1439    1.2970    0.0000 C   0  0  0  0  0  0  0  0  0  0  0  0
    4.0553    0.8863    0.0000 C   0  0  0  0  0  0  0  0  0  0  0  0
    4.3653   -0.0737    0.0000 N   0  0  0  0  0  0  0  0  0  0  0  0
    3.7768   -0.8822    0.0000 C   0  0  0  0  0  0  0  0  0  0  0  0
    4.0203   -1.4305    0.0000 O   0  0  0  0  0  0  0  0  0  0  0  0
    2.5835   -0.7556    0.0000 C   0  0  0  0  0  0  0  0  0  0  0  0
    2.1753    0.1610    0.0000 C   0  0  0  0  0  0  0  0  0  0  0  0
    1.1858    0.2639    0.0000 C   0  0  0  0  0  0  0  0  0  0  0  0
    0.5965   -0.5440    0.0000 C   0  0  0  0  0  0  0  0  0  0  0  0
    0.9966   -1.4548    0.0000 C   0  0  0  0  0  0  0  0  0  0  0  0
    1.9942   -1.5635    0.0000 C   0  0  0  0  0  0  0  0  0  0  0  0
    2.4791   -2.6612    0.0000 C   0  0  0  0  0  0  0  0  0  0  0  0
    1.8874   -3.4716    0.0000 O   0  0  0  0  0  0  0  0  0  0  0  0
    3.4681   -2.7686    0.0000 O   0  0  0  0  0  0  0  0  0  0  0  0
  1  2  1  0  0  0  0
  2  3  1  0  0  0  0
  3  4  2  0  0  0  0
  4  5  1  0  0  0  0
  5  6  2  0  0  0  0
  6  7  1  0  0  0  0
  7  8  2  0  0  0  0
  8  9  1  0  0  0  0
  9 10  2  0  0  0  0
 10  5  1  0  0  0  0
 10 11  1  0  0  0  0
 11  3  1  0  0  0  0
 11 12  1  0  0  0  0
 12 13  2  0  0  0  0
 12 14  1  0  0  0  0
 14 15  2  0  0  0  0
 15 16  1  0  0  0  0
 16 17  2  0  0  0  0
 17 18  1  0  0  0  0
 18 19  2  0  0  0  0
 19 14  1  0  0  0  0
 19 20  1  0  0  0  0
 20 21  1  0  0  0  0
 20 22  2  0  0  0  0
M  END
>  <EXTREG>  (ZINC00067571)
ZINC00067571

>  <LOGBIO>
2.5000

$$$$
ZINC00068403
  -MTS-   02131516512D 0   0.00000     0.00000     0

 21 23  0  0  0  0  0  0  0  0999 V2000
    4.8261   -3.6041    0.0000 O   0  0  0  0  0  0  0  0  0  0  0  0
    5.2306   -2.6858    0.0000 C   0  0  0  0  0  0  0  0  0  0  0  0
    6.2197   -2.5790    0.0000 O   0  0  0  0  0  0  0  0  0  0  0  0
    4.6401   -1.8788    0.0000 C   0  0  0  0  0  0  0  0  0  0  0  0
    5.0442   -0.9603    0.0000 C   0  0  0  0  0  0  0  0  0  0  0  0
    4.4551   -0.1587    0.0000 C   0  0  0  0  0  0  0  0  0  0  0  0
    3.4608   -0.2657    0.0000 C   0  0  0  0  0  0  0  0  0  0  0  0
    3.0557   -1.1742    0.0000 C   0  0  0  0  0  0  0  0  0  0  0  0
    3.6458   -1.9857    0.0000 C   0  0  0  0  0  0  0  0  0  0  0  0
    3.2404   -2.8999    0.0000 Cl  0  0  0  0  0  0  0  0  0  0  0  0
    2.8723    0.5428    0.0000 N   0  0  0  0  0  0  0  0  0  0  0  0
    3.1823    1.5028    0.0000 C   0  0  0  0  0  0  0  0  0  0  0  0
    4.1320    1.8160    0.0000 O   0  0  0  0  0  0  0  0  0  0  0  0
    2.3723    2.0828    0.0000 C   0  0  0  0  0  0  0  0  0  0  0  0
    2.2727    3.0810    0.0000 C   0  0  0  0  0  0  0  0  0  0  0  0
    1.3607    3.4912    0.0000 C   0  0  0  0  0  0  0  0  0  0  0  0
    0.5478    2.9030    0.0000 C   0  0  0  0  0  0  0  0  0  0  0  0
    0.6509    1.9135    0.0000 C   0  0  0  0  0  0  0  0  0  0  0  0
    1.5623    1.5028    0.0000 C   0  0  0  0  0  0  0  0  0  0  0  0
    1.8723    0.5428    0.0000 C   0  0  0  0  0  0  0  0  0  0  0  0
    1.2838   -0.2657    0.0000 O   0  0  0  0  0  0  0  0  0  0  0  0
  1  2  1  0  0  0  0
  2  3  2  0  0  0  0
  2  4  1  0  0  0  0
  4  5  2  0  0  0  0
  5  6  1  0  0  0  0
  6  7  2  0  0  0  0
  7  8  1  0  0  0  0
  8  9  2  0  0  0  0
  9  4  1  0  0  0  0
  9 10  1  0  0  0  0
  7 11  1  0  0  0  0
 11 12  1  0  0  0  0
 12 13  2  0  0  0  0
 12 14  1  0  0  0  0
 14 15  2  0  0  0  0
 15 16  1  0  0  0  0
 16 17  2  0  0  0  0
 17 18  1  0  0  0  0
 18 19  2  0  0  0  0
 19 14  1  0  0  0  0
 19 20  1  0  0  0  0
 20 11  1  0  0  0  0
 20 21  2  0  0  0  0
M  END
>  <EXTREG>  (ZINC00068403)
ZINC00068403

>  <LOGBIO>
2.5000

$$$$
ZINC00068862
  -MTS-   02131516512D 0   0.00000     0.00000     0

 23 25  0  0  1  0  0  0  0  0999 V2000
    7.5763    1.1833    0.0000 C   0  0  0  0  0  0  0  0  0  0  0  0
    6.5817    1.0798    0.0000 O   0  0  0  0  0  0  0  0  0  0  0  0
    6.1739    0.1667    0.0000 C   0  0  0  0  0  0  0  0  0  0  0  0
    6.7621   -0.6463    0.0000 C   0  0  0  0  0  0  0  0  0  0  0  0
    6.3546   -1.5538    0.0000 C   0  0  0  0  0  0  0  0  0  0  0  0
    5.3601   -1.6583    0.0000 C   0  0  0  0  0  0  0  0  0  0  0  0
    4.7730   -0.8552    0.0000 C   0  0  0  0  0  0  0  0  0  0  0  0
    5.1794    0.0623    0.0000 C   0  0  0  0  0  0  0  0  0  0  0  0
    4.4732    1.0324    0.0000 C   0  0  1  0  0  0  0  0  0  0  0  0
    4.7832    1.9924    0.0000 S   0  0  0  0  0  0  0  0  0  0  0  0
    3.9732    2.5724    0.0000 C   0  0  0  0  0  0  0  0  0  0  0  0
    3.1632    1.9924    0.0000 C   0  0  0  0  0  0  0  0  0  0  0  0
    3.4732    1.0324    0.0000 N   0  0  0  0  0  0  0  0  0  0  0  0
    2.7670    0.0623    0.0000 S   0  0  0  0  0  0  0  0  0  0  0  0
    3.5755   -0.5263    0.0000 O   0  0  0  0  0  0  0  0  0  0  0  0
    1.9585    0.6508    0.0000 O   0  0  0  0  0  0  0  0  0  0  0  0
    2.1785   -0.7462    0.0000 C   0  0  0  0  0  0  0  0  0  0  0  0
    1.1805   -0.6414    0.0000 C   0  0  0  0  0  0  0  0  0  0  0  0
    0.5967   -1.4469    0.0000 C   0  0  0  0  0  0  0  0  0  0  0  0
    1.0017   -2.3612    0.0000 C   0  0  0  0  0  0  0  0  0  0  0  0
    1.9905   -2.4701    0.0000 C   0  0  0  0  0  0  0  0  0  0  0  0
    2.5835   -1.6605    0.0000 C   0  0  0  0  0  0  0  0  0  0  0  0
    5.0657    1.1271    0.0000 H   0  0  0  0  0  0  0  0  0  0  0  0
  1  2  1  0  0  0  0
  2  3  1  0  0  0  0
  3  4  2  0  0  0  0
  4  5  1  0  0  0  0
  5  6  2  0  0  0  0
  6  7  1  0  0  0  0
  7  8  2  0  0  0  0
  8  3  1  0  0  0  0
  9  8  1  6  0  0  0
  9 23  1  1  0  0  0
  9 10  1  0  0  0  0
 10 11  1  0  0  0  0
 11 12  1  0  0  0  0
 12 13  1  0  0  0  0
 13  9  1  0  0  0  0
 13 14  1  0  0  0  0
 14 15  2  0  0  0  0
 14 16  2  0  0  0  0
 14 17  1  0  0  0  0
 17 18  2  0  0  0  0
 18 19  1  0  0  0  0
 19 20  2  0  0  0  0
 20 21  1  0  0  0  0
 21 22  2  0  0  0  0
 22 17  1  0  0  0  0
M  END
>  <EXTREG>  (ZINC00068862)
ZINC00068862

>  <LOGBIO>
2.5000

$$$$
ZINC00068869
  -MTS-   02131516512D 0   0.00000     0.00000     0

 24 26  0  0  1  0  0  0  0  0999 V2000
    7.5763    1.6409    0.0000 C   0  0  0  0  0  0  0  0  0  0  0  0
    6.5817    1.5375    0.0000 O   0  0  0  0  0  0  0  0  0  0  0  0
    6.1739    0.6244    0.0000 C   0  0  0  0  0  0  0  0  0  0  0  0
    6.7621   -0.1887    0.0000 C   0  0  0  0  0  0  0  0  0  0  0  0
    6.3546   -1.0962    0.0000 C   0  0  0  0  0  0  0  0  0  0  0  0
    5.3601   -1.2006    0.0000 C   0  0  0  0  0  0  0  0  0  0  0  0
    4.7730   -0.3975    0.0000 C   0  0  0  0  0  0  0  0  0  0  0  0
    5.1794    0.5199    0.0000 C   0  0  0  0  0  0  0  0  0  0  0  0
    4.4732    1.4901    0.0000 C   0  0  1  0  0  0  0  0  0  0  0  0
    4.7832    2.4501    0.0000 S   0  0  0  0  0  0  0  0  0  0  0  0
    3.9732    3.0301    0.0000 C   0  0  0  0  0  0  0  0  0  0  0  0
    3.1632    2.4501    0.0000 C   0  0  0  0  0  0  0  0  0  0  0  0
    3.4732    1.4901    0.0000 N   0  0  0  0  0  0  0  0  0  0  0  0
    2.7670    0.5199    0.0000 S   0  0  0  0  0  0  0  0  0  0  0  0
    3.5755   -0.0686    0.0000 O   0  0  0  0  0  0  0  0  0  0  0  0
    1.9585    1.1084    0.0000 O   0  0  0  0  0  0  0  0  0  0  0  0
    2.1785   -0.2886    0.0000 C   0  0  0  0  0  0  0  0  0  0  0  0
    1.1805   -0.1838    0.0000 C   0  0  0  0  0  0  0  0  0  0  0  0
    0.5967   -0.9892    0.0000 C   0  0  0  0  0  0  0  0  0  0  0  0
    1.0017   -1.9035    0.0000 C   0  0  0  0  0  0  0  0  0  0  0  0
    1.9905   -2.0124    0.0000 C   0  0  0  0  0  0  0  0  0  0  0  0
    2.3932   -2.9277    0.0000 C   0  0  0  0  0  0  0  0  0  0  0  0
    2.5835   -1.2029    0.0000 C   0  0  0  0  0  0  0  0  0  0  0  0
    5.0657    1.5848    0.0000 H   0  0  0  0  0  0  0  0  0  0  0  0
  1  2  1  0  0  0  0
  2  3  1  0  0  0  0
  3  4  2  0  0  0  0
  4  5  1  0  0  0  0
  5  6  2  0  0  0  0
  6  7  1  0  0  0  0
  7  8  2  0  0  0  0
  8  3  1  0  0  0  0
  9  8  1  6  0  0  0
  9 24  1  1  0  0  0
  9 10  1  0  0  0  0
 10 11  1  0  0  0  0
 11 12  1  0  0  0  0
 12 13  1  0  0  0  0
 13  9  1  0  0  0  0
 13 14  1  0  0  0  0
 14 15  2  0  0  0  0
 14 16  2  0  0  0  0
 14 17  1  0  0  0  0
 17 18  2  0  0  0  0
 18 19  1  0  0  0  0
 19 20  2  0  0  0  0
 20 21  1  0  0  0  0
 21 22  1  0  0  0  0
 21 23  2  0  0  0  0
 23 17  1  0  0  0  0
M  END
>  <EXTREG>  (ZINC00068869)
ZINC00068869

>  <LOGBIO>
2.5000

$$$$
ZINC00069019
  -MTS-   02131516512D 0   0.00000     0.00000     0

 18 19  0  0  1  0  0  0  0  0999 V2000
    6.1786   -1.1607    0.0000 C   0  0  0  0  0  0  0  0  0  0  0  0
    5.8360   -0.2212    0.0000 C   0  0  0  0  0  0  0  0  0  0  0  0
    4.8510   -0.0482    0.0000 C   0  0  1  0  0  0  0  0  0  0  0  0
    3.9810    0.4518    0.0000 C   0  0  0  0  0  0  0  0  0  0  0  0
    3.1210   -0.0482    0.0000 C   0  0  1  0  0  0  0  0  0  0  0  0
    3.1210   -1.0482    0.0000 N   0  0  0  0  0  0  0  0  0  0  0  0
    3.9810   -1.5482    0.0000 C   0  0  0  0  0  0  0  0  0  0  0  0
    3.9785   -2.5482    0.0000 S   0  0  0  0  0  0  0  0  0  0  0  0
    4.8510   -1.0482    0.0000 N   0  0  0  0  0  0  0  0  0  0  0  0
    2.2542    0.4505    0.0000 C   0  0  0  0  0  0  0  0  0  0  0  0
    2.2517    1.4539    0.0000 C   0  0  0  0  0  0  0  0  0  0  0  0
    1.3885    1.9482    0.0000 C   0  0  0  0  0  0  0  0  0  0  0  0
    0.5227    1.4478    0.0000 C   0  0  0  0  0  0  0  0  0  0  0  0
    0.5202    0.4530    0.0000 C   0  0  0  0  0  0  0  0  0  0  0  0
    1.3885   -0.0500    0.0000 C   0  0  0  0  0  0  0  0  0  0  0  0
    5.1918    0.8919    0.0000 O   0  0  0  0  0  0  0  0  0  0  0  0
    6.1764    1.0669    0.0000 C   0  0  0  0  0  0  0  0  0  0  0  0
    3.1197    0.5518    0.0000 H   0  0  0  0  0  0  0  0  0  0  0  0
  1  2  1  0  0  0  0
  3  2  1  6  0  0  0
  3  4  1  0  0  0  0
  4  5  1  0  0  0  0
  5 18  1  6  0  0  0
  5  6  1  0  0  0  0
  6  7  1  0  0  0  0
  7  8  2  0  0  0  0
  7  9  1  0  0  0  0
  9  3  1  0  0  0  0
  5 10  1  1  0  0  0
 10 11  2  0  0  0  0
 11 12  1  0  0  0  0
 12 13  2  0  0  0  0
 13 14  1  0  0  0  0
 14 15  2  0  0  0  0
 15 10  1  0  0  0  0
  3 16  1  1  0  0  0
 16 17  1  0  0  0  0
M  END
>  <EXTREG>  (ZINC00069019)
ZINC00069019

>  <LOGBIO>
2.5000

$$$$
ZINC00070125
  -MTS-   02131516512D 0   0.00000     0.00000     0

 21 23  0  0  0  0  0  0  0  0999 V2000
    2.8391   -3.9544    0.0000 F   0  0  0  0  0  0  0  0  0  0  0  0
    3.2418   -3.0390    0.0000 C   0  0  0  0  0  0  0  0  0  0  0  0
    2.3265   -2.6363    0.0000 F   0  0  0  0  0  0  0  0  0  0  0  0
    4.1572   -3.4417    0.0000 F   0  0  0  0  0  0  0  0  0  0  0  0
    3.6445   -2.1237    0.0000 C   0  0  0  0  0  0  0  0  0  0  0  0
    4.6419   -2.0134    0.0000 C   0  0  0  0  0  0  0  0  0  0  0  0
    5.0407   -1.1021    0.0000 C   0  0  0  0  0  0  0  0  0  0  0  0
    4.4501   -0.2951    0.0000 C   0  0  0  0  0  0  0  0  0  0  0  0
    3.4608   -0.3994    0.0000 C   0  0  0  0  0  0  0  0  0  0  0  0
    3.0540   -1.3167    0.0000 C   0  0  0  0  0  0  0  0  0  0  0  0
    2.8723    0.4091    0.0000 N   0  0  0  0  0  0  0  0  0  0  0  0
    3.1823    1.3691    0.0000 C   0  0  0  0  0  0  0  0  0  0  0  0
    4.1320    1.6822    0.0000 O   0  0  0  0  0  0  0  0  0  0  0  0
    2.3723    1.9491    0.0000 C   0  0  0  0  0  0  0  0  0  0  0  0
    2.2727    2.9472    0.0000 C   0  0  0  0  0  0  0  0  0  0  0  0
    1.3607    3.3575    0.0000 C   0  0  0  0  0  0  0  0  0  0  0  0
    0.5478    2.7692    0.0000 C   0  0  0  0  0  0  0  0  0  0  0  0
    0.6509    1.7798    0.0000 N   0  0  0  0  0  0  0  0  0  0  0  0
    1.5623    1.3691    0.0000 C   0  0  0  0  0  0  0  0  0  0  0  0
    1.8723    0.4091    0.0000 C   0  0  0  0  0  0  0  0  0  0  0  0
    1.2838   -0.3994    0.0000 O   0  0  0  0  0  0  0  0  0  0  0  0
  1  2  1  0  0  0  0
  2  3  1  0  0  0  0
  2  4  1  0  0  0  0
  2  5  1  0  0  0  0
  5  6  2  0  0  0  0
  6  7  1  0  0  0  0
  7  8  2  0  0  0  0
  8  9  1  0  0  0  0
  9 10  2  0  0  0  0
 10  5  1  0  0  0  0
  9 11  1  0  0  0  0
 11 12  1  0  0  0  0
 12 13  2  0  0  0  0
 12 14  1  0  0  0  0
 14 15  2  0  0  0  0
 15 16  1  0  0  0  0
 16 17  2  0  0  0  0
 17 18  1  0  0  0  0
 18 19  2  0  0  0  0
 19 14  1  0  0  0  0
 19 20  1  0  0  0  0
 20 11  1  0  0  0  0
 20 21  2  0  0  0  0
M  END
>  <EXTREG>  (ZINC00070125)
ZINC00070125

>  <LOGBIO>
2.5000

$$$$
ZINC00070841
  -MTS-   02131516512D 0   0.00000     0.00000     0

 18 19  0  0  0  0  0  0  0  0999 V2000
    2.2446    1.2689    0.0000 O   0  0  0  0  0  0  0  0  0  0  0  0
    3.1146    0.7689    0.0000 C   0  0  0  0  0  0  0  0  0  0  0  0
    3.1156   -0.2259    0.0000 O   0  0  0  0  0  0  0  0  0  0  0  0
    2.2501   -0.7267    0.0000 C   0  0  0  0  0  0  0  0  0  0  0  0
    1.3801   -0.2267    0.0000 C   0  0  0  0  0  0  0  0  0  0  0  0
    0.5201   -0.7267    0.0000 C   0  0  0  0  0  0  0  0  0  0  0  0
    0.5201   -1.7267    0.0000 C   0  0  0  0  0  0  0  0  0  0  0  0
    1.3801   -2.2267    0.0000 C   0  0  0  0  0  0  0  0  0  0  0  0
    2.2501   -1.7267    0.0000 C   0  0  0  0  0  0  0  0  0  0  0  0
    3.1156   -2.2276    0.0000 N   0  3  0  0  0  0  0  0  0  0  0  0
    3.1151   -3.2310    0.0000 O   0  5  0  0  0  0  0  0  0  0  0  0
    3.9779   -1.7315    0.0000 O   0  0  0  0  0  0  0  0  0  0  0  0
    3.9799    1.2702    0.0000 C   0  0  0  0  0  0  0  0  0  0  0  0
    4.8501    0.7707    0.0000 C   0  0  0  0  0  0  0  0  0  0  0  0
    5.7099    1.2711    0.0000 C   0  0  0  0  0  0  0  0  0  0  0  0
    5.7094    2.2711    0.0000 C   0  0  0  0  0  0  0  0  0  0  0  0
    4.8491    2.7707    0.0000 C   0  0  0  0  0  0  0  0  0  0  0  0
    3.9794    2.2702    0.0000 C   0  0  0  0  0  0  0  0  0  0  0  0
  1  2  2  0  0  0  0
  2  3  1  0  0  0  0
  3  4  1  0  0  0  0
  4  5  2  0  0  0  0
  5  6  1  0  0  0  0
  6  7  2  0  0  0  0
  7  8  1  0  0  0  0
  8  9  2  0  0  0  0
  9  4  1  0  0  0  0
  9 10  1  0  0  0  0
 10 11  1  0  0  0  0
 10 12  2  0  0  0  0
  2 13  1  0  0  0  0
 13 14  1  0  0  0  0
 14 15  1  0  0  0  0
 15 16  1  0  0  0  0
 16 17  1  0  0  0  0
 17 18  1  0  0  0  0
 18 13  1  0  0  0  0
M  CHG  2  10   1  11  -1
M  END
>  <EXTREG>  (ZINC00070841)
ZINC00070841

>  <LOGBIO>
2.5000

$$$$
ZINC00071424
  -MTS-   02131516512D 0   0.00000     0.00000     0

 13 14  0  0  0  0  0  0  0  0999 V2000
    4.2565   -0.2477    0.0000 O   0  0  0  0  0  0  0  0  0  0  0  0
    3.6680    0.5607    0.0000 C   0  0  0  0  0  0  0  0  0  0  0  0
    3.9780    1.5207    0.0000 C   0  0  0  0  0  0  0  0  0  0  0  0
    3.1680    2.1007    0.0000 C   0  0  0  0  0  0  0  0  0  0  0  0
    2.3580    1.5207    0.0000 C   0  0  0  0  0  0  0  0  0  0  0  0
    1.4083    1.8339    0.0000 O   0  0  0  0  0  0  0  0  0  0  0  0
    2.6680    0.5607    0.0000 N   0  0  0  0  0  0  0  0  0  0  0  0
    2.0795   -0.2477    0.0000 C   0  0  0  0  0  0  0  0  0  0  0  0
    1.0815   -0.1429    0.0000 C   0  0  0  0  0  0  0  0  0  0  0  0
    0.4977   -0.9484    0.0000 C   0  0  0  0  0  0  0  0  0  0  0  0
    0.9027   -1.8627    0.0000 C   0  0  0  0  0  0  0  0  0  0  0  0
    1.8915   -1.9716    0.0000 C   0  0  0  0  0  0  0  0  0  0  0  0
    2.4845   -1.1621    0.0000 C   0  0  0  0  0  0  0  0  0  0  0  0
  1  2  2  0  0  0  0
  2  3  1  0  0  0  0
  3  4  1  0  0  0  0
  4  5  1  0  0  0  0
  5  6  2  0  0  0  0
  5  7  1  0  0  0  0
  7  2  1  0  0  0  0
  7  8  1  0  0  0  0
  8  9  1  0  0  0  0
  9 10  1  0  0  0  0
 10 11  1  0  0  0  0
 11 12  1  0  0  0  0
 12 13  1  0  0  0  0
 13  8  1  0  0  0  0
M  END
>  <EXTREG>  (ZINC00071424)
ZINC00071424

>  <LOGBIO>
2.5000

$$$$
ZINC00071492
  -MTS-   02131516512D 0   0.00000     0.00000     0

 11 12  0  0  0  0  0  0  0  0999 V2000
    1.6061   -1.8106    0.0000 C   0  0  0  0  0  0  0  0  0  0  0  0
    2.1026   -0.9426    0.0000 C   0  0  0  0  0  0  0  0  0  0  0  0
    3.1060   -0.9376    0.0000 C   0  0  0  0  0  0  0  0  0  0  0  0
    3.5982   -0.0731    0.0000 C   0  0  0  0  0  0  0  0  0  0  0  0
    3.0982    0.7914    0.0000 C   0  0  0  0  0  0  0  0  0  0  0  0
    3.4082    1.7514    0.0000 N   0  0  0  0  0  0  0  0  0  0  0  0
    2.5982    2.3314    0.0000 S   0  0  0  0  0  0  0  0  0  0  0  0
    1.7882    1.7514    0.0000 N   0  0  0  0  0  0  0  0  0  0  0  0
    2.0982    0.7914    0.0000 C   0  0  0  0  0  0  0  0  0  0  0  0
    1.6000   -0.0781    0.0000 C   0  0  0  0  0  0  0  0  0  0  0  0
    0.6000   -0.0813    0.0000 C   0  0  0  0  0  0  0  0  0  0  0  0
  1  2  1  0  0  0  0
  2  3  1  0  0  0  0
  3  4  2  0  0  0  0
  4  5  1  0  0  0  0
  5  6  2  0  0  0  0
  6  7  1  0  0  0  0
  7  8  1  0  0  0  0
  8  9  2  0  0  0  0
  9  5  1  0  0  0  0
  9 10  1  0  0  0  0
 10  2  2  0  0  0  0
 10 11  1  0  0  0  0
M  END
>  <EXTREG>  (ZINC00071492)
ZINC00071492

>  <LOGBIO>
2.5000

$$$$
ZINC00074547
  -MTS-   02131516512D 0   0.00000     0.00000     0

 19 21  0  0  0  0  0  0  0  0999 V2000
    5.5049   -1.0169    0.0000 C   0  0  0  0  0  0  0  0  0  0  0  0
    4.9164   -0.2084    0.0000 C   0  0  0  0  0  0  0  0  0  0  0  0
    5.2264    0.7516    0.0000 O   0  0  0  0  0  0  0  0  0  0  0  0
    4.4164    1.3316    0.0000 N   0  0  0  0  0  0  0  0  0  0  0  0
    3.6064    0.7516    0.0000 C   0  0  0  0  0  0  0  0  0  0  0  0
    3.9164   -0.2084    0.0000 C   0  0  0  0  0  0  0  0  0  0  0  0
    3.3279   -1.0169    0.0000 C   0  0  0  0  0  0  0  0  0  0  0  0
    2.3191   -1.0169    0.0000 O   0  0  0  0  0  0  0  0  0  0  0  0
    2.0160   -1.9659    0.0000 C   0  0  0  0  0  0  0  0  0  0  0  0
    2.8169   -2.5585    0.0000 C   0  0  0  0  0  0  0  0  0  0  0  0
    3.6352   -1.9685    0.0000 N   0  0  0  0  0  0  0  0  0  0  0  0
    2.4668    1.1274    0.0000 C   0  0  0  0  0  0  0  0  0  0  0  0
    2.2614    2.1096    0.0000 C   0  0  0  0  0  0  0  0  0  0  0  0
    3.0065    2.7766    0.0000 Cl  0  0  0  0  0  0  0  0  0  0  0  0
    1.3161    2.4192    0.0000 C   0  0  0  0  0  0  0  0  0  0  0  0
    0.5693    1.7540    0.0000 C   0  0  0  0  0  0  0  0  0  0  0  0
    0.7680    0.7793    0.0000 C   0  0  0  0  0  0  0  0  0  0  0  0
    1.7201    0.4622    0.0000 C   0  0  0  0  0  0  0  0  0  0  0  0
    1.8411   -0.1254    0.0000 Cl  0  0  0  0  0  0  0  0  0  0  0  0
  1  2  1  0  0  0  0
  2  3  1  0  0  0  0
  3  4  1  0  0  0  0
  4  5  2  0  0  0  0
  5  6  1  0  0  0  0
  6  2  2  0  0  0  0
  6  7  1  0  0  0  0
  7  8  1  0  0  0  0
  8  9  1  0  0  0  0
  9 10  1  0  0  0  0
 10 11  1  0  0  0  0
 11  7  2  0  0  0  0
  5 12  1  0  0  0  0
 12 13  2  0  0  0  0
 13 14  1  0  0  0  0
 13 15  1  0  0  0  0
 15 16  2  0  0  0  0
 16 17  1  0  0  0  0
 17 18  2  0  0  0  0
 18 12  1  0  0  0  0
 18 19  1  0  0  0  0
M  END
>  <EXTREG>  (ZINC00074547)
ZINC00074547

>  <LOGBIO>
2.5000

$$$$
ZINC00076413
  -MTS-   02131516512D 0   0.00000     0.00000     0

 20 21  0  0  0  0  0  0  0  0999 V2000
    0.5965   -0.7190    0.0000 C   0  0  0  0  0  0  0  0  0  0  0  0
    1.5907   -0.6110    0.0000 O   0  0  0  0  0  0  0  0  0  0  0  0
    2.1812   -1.4180    0.0000 C   0  0  0  0  0  0  0  0  0  0  0  0
    1.7771   -2.3365    0.0000 C   0  0  0  0  0  0  0  0  0  0  0  0
    2.3662   -3.1381    0.0000 C   0  0  0  0  0  0  0  0  0  0  0  0
    3.3605   -3.0312    0.0000 C   0  0  0  0  0  0  0  0  0  0  0  0
    3.7656   -2.1226    0.0000 C   0  0  0  0  0  0  0  0  0  0  0  0
    3.1755   -1.3111    0.0000 C   0  0  0  0  0  0  0  0  0  0  0  0
    3.5809   -0.3970    0.0000 N   0  0  0  0  0  0  0  0  0  0  0  0
    4.5787   -0.2907    0.0000 C   0  0  0  0  0  0  0  0  0  0  0  0
    5.1637   -1.0952    0.0000 O   0  0  0  0  0  0  0  0  0  0  0  0
    4.9846    0.6233    0.0000 C   0  0  0  0  0  0  0  0  0  0  0  0
    4.3961    1.4317    0.0000 N   0  0  0  0  0  0  0  0  0  0  0  0
    4.7061    2.3917    0.0000 C   0  0  0  0  0  0  0  0  0  0  0  0
    3.8961    2.9717    0.0000 N   0  0  0  0  0  0  0  0  0  0  0  0
    3.0861    2.3917    0.0000 C   0  0  0  0  0  0  0  0  0  0  0  0
    3.3961    1.4317    0.0000 N   0  0  0  0  0  0  0  0  0  0  0  0
    2.1364    2.7049    0.0000 N   0  3  0  0  0  0  0  0  0  0  0  0
    1.9315    3.6872    0.0000 O   0  5  0  0  0  0  0  0  0  0  0  0
    1.3939    2.0429    0.0000 O   0  0  0  0  0  0  0  0  0  0  0  0
  1  2  1  0  0  0  0
  2  3  1  0  0  0  0
  3  4  2  0  0  0  0
  4  5  1  0  0  0  0
  5  6  2  0  0  0  0
  6  7  1  0  0  0  0
  7  8  2  0  0  0  0
  8  3  1  0  0  0  0
  8  9  1  0  0  0  0
  9 10  1  0  0  0  0
 10 11  2  0  0  0  0
 10 12  1  0  0  0  0
 12 13  1  0  0  0  0
 13 14  1  0  0  0  0
 14 15  2  0  0  0  0
 15 16  1  0  0  0  0
 16 17  2  0  0  0  0
 17 13  1  0  0  0  0
 16 18  1  0  0  0  0
 18 19  1  0  0  0  0
 18 20  2  0  0  0  0
M  CHG  2  18   1  19  -1
M  END
>  <EXTREG>  (ZINC00076413)
ZINC00076413

>  <LOGBIO>
2.5000

$$$$
ZINC00076984
  -MTS-   02131516512D 0   0.00000     0.00000     0

 18 19  0  0  0  0  0  0  0  0999 V2000
    2.3542    3.4176    0.0000 C   0  0  0  0  0  0  0  0  0  0  0  0
    2.1448    2.4363    0.0000 C   0  0  0  0  0  0  0  0  0  0  0  0
    1.1982    2.1306    0.0000 O   0  0  0  0  0  0  0  0  0  0  0  0
    0.9888    1.1493    0.0000 C   0  0  0  0  0  0  0  0  0  0  0  0
    0.0421    0.8436    0.0000 O   0  0  0  0  0  0  0  0  0  0  0  0
    1.7311    0.4792    0.0000 C   0  0  0  0  0  0  0  0  0  0  0  0
    2.6861    0.7871    0.0000 C   0  0  0  0  0  0  0  0  0  0  0  0
    3.4231    0.1189    0.0000 N   0  0  0  0  0  0  0  0  0  0  0  0
    3.2216   -0.8570    0.0000 C   0  0  0  0  0  0  0  0  0  0  0  0
    2.2630   -1.1713    0.0000 N   0  0  0  0  0  0  0  0  0  0  0  0
    2.2708   -2.1675    0.0000 N   0  0  0  0  0  0  0  0  0  0  0  0
    3.2164   -2.4810    0.0000 C   0  0  0  0  0  0  0  0  0  0  0  0
    3.5221   -3.4332    0.0000 C   0  0  0  0  0  0  0  0  0  0  0  0
    3.8101   -1.6654    0.0000 C   0  0  0  0  0  0  0  0  0  0  0  0
    4.8101   -1.6654    0.0000 C   0  0  0  0  0  0  0  0  0  0  0  0
    5.8101   -1.6654    0.0000 N   0  0  0  0  0  0  0  0  0  0  0  0
    1.5229   -0.4989    0.0000 C   0  0  0  0  0  0  0  0  0  0  0  0
    0.5711   -0.8057    0.0000 C   0  0  0  0  0  0  0  0  0  0  0  0
  1  2  1  0  0  0  0
  2  3  1  0  0  0  0
  3  4  1  0  0  0  0
  4  5  2  0  0  0  0
  4  6  1  0  0  0  0
  6  7  1  0  0  0  0
  7  8  2  0  0  0  0
  8  9  1  0  0  0  0
  9 10  1  0  0  0  0
 10 11  1  0  0  0  0
 11 12  2  0  0  0  0
 12 13  1  0  0  0  0
 12 14  1  0  0  0  0
 14  9  2  0  0  0  0
 14 15  1  0  0  0  0
 15 16  3  0  0  0  0
 10 17  1  0  0  0  0
 17  6  2  0  0  0  0
 17 18  1  0  0  0  0
M  END
>  <EXTREG>  (ZINC00076984)
ZINC00076984

>  <LOGBIO>
2.5000

$$$$
ZINC00077191
  -MTS-   02131516512D 0   0.00000     0.00000     0

 16 16  0  0  1  0  0  0  0  0999 V2000
    0.6000    0.7587    0.0000 C   0  0  0  0  0  0  0  0  0  0  0  0
    1.6000    0.7587    0.0000 C   0  0  0  0  0  0  0  0  0  0  0  0
    1.6000    1.7587    0.0000 C   0  0  0  0  0  0  0  0  0  0  0  0
    1.6000   -0.2413    0.0000 O   0  0  0  0  0  0  0  0  0  0  0  0
    2.6000    0.7587    0.0000 C   0  0  0  0  0  0  0  0  0  0  0  0
    3.6000    0.7587    0.0000 C   0  0  0  0  0  0  0  0  0  0  0  0
    4.6000    0.7587    0.0000 C   0  0  2  0  0  0  0  0  0  0  0  0
    5.1000    1.6247    0.0000 O   0  0  0  0  0  0  0  0  0  0  0  0
    5.1000   -0.1073    0.0000 C   0  0  0  0  0  0  0  0  0  0  0  0
    4.5991   -0.9768    0.0000 C   0  0  0  0  0  0  0  0  0  0  0  0
    5.0983   -1.8373    0.0000 C   0  0  0  0  0  0  0  0  0  0  0  0
    6.0983   -1.8383    0.0000 C   0  0  0  0  0  0  0  0  0  0  0  0
    6.5991   -0.9788    0.0000 C   0  0  0  0  0  0  0  0  0  0  0  0
    6.1000   -0.1083    0.0000 C   0  0  0  0  0  0  0  0  0  0  0  0
    6.6017    0.7567    0.0000 F   0  0  0  0  0  0  0  0  0  0  0  0
    4.3000    1.2783    0.0000 H   0  0  0  0  0  0  0  0  0  0  0  0
  1  2  1  0  0  0  0
  2  3  1  0  0  0  0
  2  4  1  0  0  0  0
  2  5  1  0  0  0  0
  5  6  3  0  0  0  0
  6  7  1  0  0  0  0
  7 16  1  1  0  0  0
  7  8  1  6  0  0  0
  7  9  1  0  0  0  0
  9 10  2  0  0  0  0
 10 11  1  0  0  0  0
 11 12  2  0  0  0  0
 12 13  1  0  0  0  0
 13 14  2  0  0  0  0
 14  9  1  0  0  0  0
 14 15  1  0  0  0  0
M  END
>  <EXTREG>  (ZINC00077191)
ZINC00077191

>  <LOGBIO>
2.5000

$$$$
ZINC00077271
  -MTS-   02131516512D 0   0.00000     0.00000     0

 20 21  0  0  1  0  0  0  0  0999 V2000
    3.2684   -2.8504    0.0000 C   0  0  0  0  0  0  0  0  0  0  0  0
    2.6799   -2.0420    0.0000 C   0  0  0  0  0  0  0  0  0  0  0  0
    1.8714   -2.6305    0.0000 C   0  0  0  0  0  0  0  0  0  0  0  0
    3.4883   -1.4534    0.0000 C   0  0  0  0  0  0  0  0  0  0  0  0
    2.0913   -1.2335    0.0000 N   0  0  0  0  0  0  0  0  0  0  0  0
    2.4013   -0.2735    0.0000 C   0  0  2  0  0  0  0  0  0  0  0  0
    3.2103    0.3292    0.0000 N   0  0  0  0  0  0  0  0  0  0  0  0
    2.8882    1.2759    0.0000 C   0  0  0  0  0  0  0  0  0  0  0  0
    3.4640    2.0935    0.0000 O   0  0  0  0  0  0  0  0  0  0  0  0
    1.8795    1.2602    0.0000 N   0  0  0  0  0  0  0  0  0  0  0  0
    1.5913    0.3065    0.0000 C   0  0  2  0  0  0  0  0  0  0  0  0
    0.7813   -0.2735    0.0000 N   0  0  0  0  0  0  0  0  0  0  0  0
    1.0913   -1.2335    0.0000 C   0  0  0  0  0  0  0  0  0  0  0  0
    0.5028   -2.0420    0.0000 O   0  0  0  0  0  0  0  0  0  0  0  0
    1.2771    2.0584    0.0000 C   0  0  0  0  0  0  0  0  0  0  0  0
    0.4789    1.4560    0.0000 C   0  0  0  0  0  0  0  0  0  0  0  0
    2.0753    2.6608    0.0000 C   0  0  0  0  0  0  0  0  0  0  0  0
    0.6748    2.8566    0.0000 C   0  0  0  0  0  0  0  0  0  0  0  0
    1.1035    0.6558    0.0000 H   0  0  0  0  0  0  0  0  0  0  0  0
    2.8892   -0.6228    0.0000 H   0  0  0  0  0  0  0  0  0  0  0  0
  1  2  1  0  0  0  0
  2  3  1  0  0  0  0
  2  4  1  0  0  0  0
  2  5  1  0  0  0  0
  6  5  1  1  0  0  0
  6 20  1  6  0  0  0
  6  7  1  0  0  0  0
  7  8  1  0  0  0  0
  8  9  2  0  0  0  0
  8 10  1  0  0  0  0
 11 10  1  1  0  0  0
 11 19  1  6  0  0  0
 11  6  1  0  0  0  0
 11 12  1  0  0  0  0
 12 13  1  0  0  0  0
 13  5  1  0  0  0  0
 13 14  2  0  0  0  0
 10 15  1  0  0  0  0
 15 16  1  0  0  0  0
 15 17  1  0  0  0  0
 15 18  1  0  0  0  0
M  END
>  <EXTREG>  (ZINC00077271)
ZINC00077271

>  <LOGBIO>
2.5000

$$$$
ZINC00077662
  -MTS-   02131516512D 0   0.00000     0.00000     0

 17 18  0  0  0  0  0  0  0  0999 V2000
    3.1156    1.7541    0.0000 C   0  0  0  0  0  0  0  0  0  0  0  0
    2.2501    1.2532    0.0000 C   0  0  0  0  0  0  0  0  0  0  0  0
    1.3801    1.7532    0.0000 C   0  0  0  0  0  0  0  0  0  0  0  0
    0.5201    1.2532    0.0000 C   0  0  0  0  0  0  0  0  0  0  0  0
    0.5201    0.2532    0.0000 C   0  0  0  0  0  0  0  0  0  0  0  0
    1.3801   -0.2468    0.0000 C   0  0  0  0  0  0  0  0  0  0  0  0
    2.2501    0.2532    0.0000 C   0  0  0  0  0  0  0  0  0  0  0  0
    3.1156   -0.2476    0.0000 C   0  0  0  0  0  0  0  0  0  0  0  0
    3.1151   -1.2511    0.0000 O   0  0  0  0  0  0  0  0  0  0  0  0
    3.9779    0.2485    0.0000 N   0  0  0  0  0  0  0  0  0  0  0  0
    4.8431   -0.2528    0.0000 C   0  0  0  0  0  0  0  0  0  0  0  0
    4.8426   -1.2563    0.0000 C   0  0  0  0  0  0  0  0  0  0  0  0
    5.7044   -1.7532    0.0000 C   0  0  0  0  0  0  0  0  0  0  0  0
    6.5716   -1.2554    0.0000 C   0  0  0  0  0  0  0  0  0  0  0  0
    7.4357   -1.7589    0.0000 Cl  0  0  0  0  0  0  0  0  0  0  0  0
    6.5772   -0.2606    0.0000 C   0  0  0  0  0  0  0  0  0  0  0  0
    5.7104    0.2450    0.0000 C   0  0  0  0  0  0  0  0  0  0  0  0
  1  2  1  0  0  0  0
  2  3  2  0  0  0  0
  3  4  1  0  0  0  0
  4  5  2  0  0  0  0
  5  6  1  0  0  0  0
  6  7  2  0  0  0  0
  7  2  1  0  0  0  0
  7  8  1  0  0  0  0
  8  9  2  0  0  0  0
  8 10  1  0  0  0  0
 10 11  1  0  0  0  0
 11 12  2  0  0  0  0
 12 13  1  0  0  0  0
 13 14  2  0  0  0  0
 14 15  1  0  0  0  0
 14 16  1  0  0  0  0
 16 17  2  0  0  0  0
 17 11  1  0  0  0  0
M  END
>  <EXTREG>  (ZINC00077662)
ZINC00077662

>  <LOGBIO>
2.5000

$$$$
ZINC00077779
  -MTS-   02131516512D 0   0.00000     0.00000     0

 22 24  0  0  0  0  0  0  0  0999 V2000
    6.4009    1.6458    0.0000 F   0  0  0  0  0  0  0  0  0  0  0  0
    5.9931    0.7326    0.0000 C   0  0  0  0  0  0  0  0  0  0  0  0
    5.0800    1.1404    0.0000 F   0  0  0  0  0  0  0  0  0  0  0  0
    6.9063    0.3249    0.0000 F   0  0  0  0  0  0  0  0  0  0  0  0
    5.5854   -0.1805    0.0000 C   0  0  0  0  0  0  0  0  0  0  0  0
    6.1736   -0.9935    0.0000 C   0  0  0  0  0  0  0  0  0  0  0  0
    5.7661   -1.9010    0.0000 C   0  0  0  0  0  0  0  0  0  0  0  0
    4.7716   -2.0054    0.0000 N   0  0  0  0  0  0  0  0  0  0  0  0
    4.1845   -1.2024    0.0000 C   0  0  0  0  0  0  0  0  0  0  0  0
    4.5909   -0.2849    0.0000 C   0  0  0  0  0  0  0  0  0  0  0  0
    3.7670    0.8470    0.0000 C   0  0  0  0  0  0  0  0  0  0  0  0
    4.0770    1.8070    0.0000 N   0  0  0  0  0  0  0  0  0  0  0  0
    3.2670    2.3870    0.0000 N   0  0  0  0  0  0  0  0  0  0  0  0
    2.4570    1.8070    0.0000 N   0  0  0  0  0  0  0  0  0  0  0  0
    2.7670    0.8470    0.0000 N   0  0  0  0  0  0  0  0  0  0  0  0
    2.1785    0.0385    0.0000 C   0  0  0  0  0  0  0  0  0  0  0  0
    1.1805    0.1433    0.0000 C   0  0  0  0  0  0  0  0  0  0  0  0
    0.5967   -0.6622    0.0000 C   0  0  0  0  0  0  0  0  0  0  0  0
    1.0017   -1.5765    0.0000 C   0  0  0  0  0  0  0  0  0  0  0  0
    0.4112   -2.3835    0.0000 Cl  0  0  0  0  0  0  0  0  0  0  0  0
    1.9905   -1.6853    0.0000 C   0  0  0  0  0  0  0  0  0  0  0  0
    2.5835   -0.8758    0.0000 C   0  0  0  0  0  0  0  0  0  0  0  0
  1  2  1  0  0  0  0
  2  3  1  0  0  0  0
  2  4  1  0  0  0  0
  2  5  1  0  0  0  0
  5  6  2  0  0  0  0
  6  7  1  0  0  0  0
  7  8  2  0  0  0  0
  8  9  1  0  0  0  0
  9 10  2  0  0  0  0
 10  5  1  0  0  0  0
 10 11  1  0  0  0  0
 11 12  2  0  0  0  0
 12 13  1  0  0  0  0
 13 14  2  0  0  0  0
 14 15  1  0  0  0  0
 15 11  1  0  0  0  0
 15 16  1  0  0  0  0
 16 17  2  0  0  0  0
 17 18  1  0  0  0  0
 18 19  2  0  0  0  0
 19 20  1  0  0  0  0
 19 21  1  0  0  0  0
 21 22  2  0  0  0  0
 22 16  1  0  0  0  0
M  END
>  <EXTREG>  (ZINC00077779)
ZINC00077779

>  <LOGBIO>
2.5000

$$$$
ZINC00078045
  -MTS-   02131516512D 0   0.00000     0.00000     0

 13 14  0  0  0  0  0  0  0  0999 V2000
    3.9848    1.9509    0.0000 C   0  0  0  0  0  0  0  0  0  0  0  0
    3.1193    1.4500    0.0000 C   0  0  0  0  0  0  0  0  0  0  0  0
    2.2493    1.9500    0.0000 C   0  0  0  0  0  0  0  0  0  0  0  0
    1.3893    1.4500    0.0000 N   0  0  0  0  0  0  0  0  0  0  0  0
    1.3893    0.4500    0.0000 C   0  0  0  0  0  0  0  0  0  0  0  0
    0.5193   -0.0500    0.0000 C   0  0  0  0  0  0  0  0  0  0  0  0
    0.5193   -1.0500    0.0000 C   0  0  0  0  0  0  0  0  0  0  0  0
    1.3893   -1.5500    0.0000 C   0  0  0  0  0  0  0  0  0  0  0  0
    1.3918   -2.5500    0.0000 Br  0  0  0  0  0  0  0  0  0  0  0  0
    2.2493   -1.0500    0.0000 C   0  0  0  0  0  0  0  0  0  0  0  0
    2.2493   -0.0500    0.0000 N   0  3  0  0  0  0  0  0  0  0  0  0
    3.1193    0.4500    0.0000 C   0  0  0  0  0  0  0  0  0  0  0  0
    3.9848   -0.0509    0.0000 C   0  0  0  0  0  0  0  0  0  0  0  0
  1  2  1  0  0  0  0
  2  3  2  0  0  0  0
  3  4  1  0  0  0  0
  4  5  2  0  0  0  0
  5  6  1  0  0  0  0
  6  7  2  0  0  0  0
  7  8  1  0  0  0  0
  8  9  1  0  0  0  0
  8 10  2  0  0  0  0
 10 11  1  0  0  0  0
 11  5  1  0  0  0  0
 11 12  2  0  0  0  0
 12  2  1  0  0  0  0
 12 13  1  0  0  0  0
M  CHG  1  11   1
M  END
>  <EXTREG>  (ZINC00078045)
ZINC00078045

>  <LOGBIO>
2.5000

$$$$
ZINC00078548
  -MTS-   02131516512D 0   0.00000     0.00000     0

 17 18  0  0  0  0  0  0  0  0999 V2000
    5.3114   -1.9238    0.0000 C   0  0  0  0  0  0  0  0  0  0  0  0
    4.7201   -1.1174    0.0000 C   0  0  0  0  0  0  0  0  0  0  0  0
    5.1233   -0.1985    0.0000 C   0  0  0  0  0  0  0  0  0  0  0  0
    4.5334    0.6025    0.0000 C   0  0  0  0  0  0  0  0  0  0  0  0
    4.9356    1.5181    0.0000 F   0  0  0  0  0  0  0  0  0  0  0  0
    3.5392    0.4946    0.0000 C   0  0  0  0  0  0  0  0  0  0  0  0
    2.9499    1.3025    0.0000 F   0  0  0  0  0  0  0  0  0  0  0  0
    3.1349   -0.4143    0.0000 C   0  0  0  0  0  0  0  0  0  0  0  0
    3.7259   -1.2253    0.0000 C   0  0  0  0  0  0  0  0  0  0  0  0
    3.3214   -2.1398    0.0000 Cl  0  0  0  0  0  0  0  0  0  0  0  0
    1.9416   -0.5408    0.0000 C   0  0  0  0  0  0  0  0  0  0  0  0
    1.5357   -1.4548    0.0000 O   0  0  0  0  0  0  0  0  0  0  0  0
    1.3531    0.2676    0.0000 N   0  0  0  0  0  0  0  0  0  0  0  0
    1.6631    1.2276    0.0000 C   0  0  0  0  0  0  0  0  0  0  0  0
    0.8531    1.8076    0.0000 C   0  0  0  0  0  0  0  0  0  0  0  0
    0.0431    1.2276    0.0000 N   0  0  0  0  0  0  0  0  0  0  0  0
    0.3531    0.2676    0.0000 C   0  0  0  0  0  0  0  0  0  0  0  0
  1  2  1  0  0  0  0
  2  3  2  0  0  0  0
  3  4  1  0  0  0  0
  4  5  1  0  0  0  0
  4  6  2  0  0  0  0
  6  7  1  0  0  0  0
  6  8  1  0  0  0  0
  8  9  2  0  0  0  0
  9  2  1  0  0  0  0
  9 10  1  0  0  0  0
  8 11  1  0  0  0  0
 11 12  2  0  0  0  0
 11 13  1  0  0  0  0
 13 14  1  0  0  0  0
 14 15  2  0  0  0  0
 15 16  1  0  0  0  0
 16 17  2  0  0  0  0
 17 13  1  0  0  0  0
M  END
>  <EXTREG>  (ZINC00078548)
ZINC00078548

>  <LOGBIO>
2.5000

$$$$
ZINC00079441
  -MTS-   02131516512D 0   0.00000     0.00000     0

 20 22  0  0  1  0  0  0  0  0999 V2000
    4.9860    0.7296    0.0000 O   0  0  0  0  0  0  0  0  0  0  0  0
    4.1776    0.1411    0.0000 S   0  0  0  0  0  0  0  0  0  0  0  0
    3.3691   -0.4474    0.0000 O   0  0  0  0  0  0  0  0  0  0  0  0
    3.5890    0.9496    0.0000 N   0  0  0  0  0  0  0  0  0  0  0  0
    3.8990    1.9096    0.0000 C   0  0  0  0  0  0  0  0  0  0  0  0
    3.0890    2.4896    0.0000 C   0  0  0  0  0  0  0  0  0  0  0  0
    2.2790    1.9096    0.0000 S   0  0  0  0  0  0  0  0  0  0  0  0
    2.5890    0.9496    0.0000 C   0  0  2  0  0  0  0  0  0  0  0  0
    1.8828   -0.0206    0.0000 C   0  0  0  0  0  0  0  0  0  0  0  0
    0.8740   -0.0206    0.0000 O   0  0  0  0  0  0  0  0  0  0  0  0
    0.5710   -0.9696    0.0000 C   0  0  0  0  0  0  0  0  0  0  0  0
    1.3718   -1.5622    0.0000 C   0  0  0  0  0  0  0  0  0  0  0  0
    2.1901   -0.9722    0.0000 C   0  0  0  0  0  0  0  0  0  0  0  0
    4.7661   -0.6674    0.0000 C   0  0  0  0  0  0  0  0  0  0  0  0
    4.3597   -1.5848    0.0000 C   0  0  0  0  0  0  0  0  0  0  0  0
    4.9468   -2.3879    0.0000 C   0  0  0  0  0  0  0  0  0  0  0  0
    5.9413   -2.2835    0.0000 C   0  0  0  0  0  0  0  0  0  0  0  0
    6.3487   -1.3760    0.0000 C   0  0  0  0  0  0  0  0  0  0  0  0
    5.7606   -0.5629    0.0000 C   0  0  0  0  0  0  0  0  0  0  0  0
    2.8612    0.4149    0.0000 H   0  0  0  0  0  0  0  0  0  0  0  0
  1  2  2  0  0  0  0
  2  3  2  0  0  0  0
  2  4  1  0  0  0  0
  4  5  1  0  0  0  0
  5  6  1  0  0  0  0
  6  7  1  0  0  0  0
  7  8  1  0  0  0  0
  8 20  1  6  0  0  0
  8  4  1  0  0  0  0
  8  9  1  1  0  0  0
  9 10  1  0  0  0  0
 10 11  1  0  0  0  0
 11 12  2  0  0  0  0
 12 13  1  0  0  0  0
 13  9  2  0  0  0  0
  2 14  1  0  0  0  0
 14 15  2  0  0  0  0
 15 16  1  0  0  0  0
 16 17  2  0  0  0  0
 17 18  1  0  0  0  0
 18 19  2  0  0  0  0
 19 14  1  0  0  0  0
M  END
>  <EXTREG>  (ZINC00079441)
ZINC00079441

>  <LOGBIO>
2.5000

$$$$
ZINC00079808
  -MTS-   02131516512D 0   0.00000     0.00000     0

 11 12  0  0  0  0  0  0  0  0999 V2000
    0.6061   -2.2944    0.0000 F   0  0  0  0  0  0  0  0  0  0  0  0
    1.1026   -1.4264    0.0000 C   0  0  0  0  0  0  0  0  0  0  0  0
    2.1060   -1.4214    0.0000 C   0  0  0  0  0  0  0  0  0  0  0  0
    2.5982   -0.5569    0.0000 C   0  0  0  0  0  0  0  0  0  0  0  0
    2.0982    0.3076    0.0000 C   0  0  0  0  0  0  0  0  0  0  0  0
    2.4082    1.2676    0.0000 C   0  0  0  0  0  0  0  0  0  0  0  0
    3.3579    1.5808    0.0000 O   0  0  0  0  0  0  0  0  0  0  0  0
    1.5982    1.8476    0.0000 C   0  0  0  0  0  0  0  0  0  0  0  0
    0.7882    1.2676    0.0000 C   0  0  0  0  0  0  0  0  0  0  0  0
    1.0982    0.3076    0.0000 C   0  0  0  0  0  0  0  0  0  0  0  0
    0.6000   -0.5619    0.0000 C   0  0  0  0  0  0  0  0  0  0  0  0
  1  2  1  0  0  0  0
  2  3  2  0  0  0  0
  3  4  1  0  0  0  0
  4  5  2  0  0  0  0
  5  6  1  0  0  0  0
  6  7  2  0  0  0  0
  6  8  1  0  0  0  0
  8  9  1  0  0  0  0
  9 10  1  0  0  0  0
 10  5  1  0  0  0  0
 10 11  2  0  0  0  0
 11  2  1  0  0  0  0
M  END
>  <EXTREG>  (ZINC00079808)
ZINC00079808

>  <LOGBIO>
2.5000

$$$$
ZINC00080737
  -MTS-   02131516512D 0   0.00000     0.00000     0

 17 19  0  0  0  0  0  0  0  0999 V2000
    4.5246   -2.7338    0.0000 O   0  0  0  0  0  0  0  0  0  0  0  0
    3.9360   -1.9253    0.0000 C   0  0  0  0  0  0  0  0  0  0  0  0
    4.2460   -0.9653    0.0000 O   0  0  0  0  0  0  0  0  0  0  0  0
    3.4360   -0.3853    0.0000 C   0  0  0  0  0  0  0  0  0  0  0  0
    3.4360    0.6147    0.0000 C   0  0  0  0  0  0  0  0  0  0  0  0
    4.3021    1.1147    0.0000 C   0  0  0  0  0  0  0  0  0  0  0  0
    4.3031    2.1181    0.0000 C   0  0  0  0  0  0  0  0  0  0  0  0
    5.1656    2.6138    0.0000 C   0  0  0  0  0  0  0  0  0  0  0  0
    6.0321    2.1146    0.0000 C   0  0  0  0  0  0  0  0  0  0  0  0
    6.0361    1.1198    0.0000 C   0  0  0  0  0  0  0  0  0  0  0  0
    5.1686    0.6155    0.0000 C   0  0  0  0  0  0  0  0  0  0  0  0
    2.6260   -0.9653    0.0000 C   0  0  0  0  0  0  0  0  0  0  0  0
    1.6468   -0.7626    0.0000 C   0  0  0  0  0  0  0  0  0  0  0  0
    0.9786   -1.5066    0.0000 C   0  0  0  0  0  0  0  0  0  0  0  0
    1.2917   -2.4599    0.0000 C   0  0  0  0  0  0  0  0  0  0  0  0
    2.2657   -2.6626    0.0000 C   0  0  0  0  0  0  0  0  0  0  0  0
    2.9360   -1.9253    0.0000 C   0  0  0  0  0  0  0  0  0  0  0  0
  1  2  2  0  0  0  0
  2  3  1  0  0  0  0
  3  4  1  0  0  0  0
  4  5  2  0  0  0  0
  5  6  1  0  0  0  0
  6  7  2  0  0  0  0
  7  8  1  0  0  0  0
  8  9  2  0  0  0  0
  9 10  1  0  0  0  0
 10 11  2  0  0  0  0
 11  6  1  0  0  0  0
  4 12  1  0  0  0  0
 12 13  2  0  0  0  0
 13 14  1  0  0  0  0
 14 15  2  0  0  0  0
 15 16  1  0  0  0  0
 16 17  2  0  0  0  0
 17  2  1  0  0  0  0
 17 12  1  0  0  0  0
M  END
>  <EXTREG>  (ZINC00080737)
ZINC00080737

>  <LOGBIO>
2.5000

$$$$
ZINC00081098
  -MTS-   02131516512D 0   0.00000     0.00000     0

 11 11  0  0  0  0  0  0  0  0999 V2000
    4.2443   -0.1940    0.0000 C   0  0  0  0  0  0  0  0  0  0  0  0
    3.8375   -1.1112    0.0000 O   0  0  0  0  0  0  0  0  0  0  0  0
    2.8482   -1.2156    0.0000 C   0  0  0  0  0  0  0  0  0  0  0  0
    2.4414   -2.1329    0.0000 O   0  0  0  0  0  0  0  0  0  0  0  0
    2.2597   -0.4071    0.0000 C   0  0  0  0  0  0  0  0  0  0  0  0
    2.5697    0.5529    0.0000 S   0  0  0  0  0  0  0  0  0  0  0  0
    1.7597    1.1329    0.0000 C   0  0  0  0  0  0  0  0  0  0  0  0
    1.7597    2.1329    0.0000 Br  0  0  0  0  0  0  0  0  0  0  0  0
    0.9497    0.5529    0.0000 C   0  0  0  0  0  0  0  0  0  0  0  0
    0.0000    0.8660    0.0000 Br  0  0  0  0  0  0  0  0  0  0  0  0
    1.2597   -0.4071    0.0000 C   0  0  0  0  0  0  0  0  0  0  0  0
  1  2  1  0  0  0  0
  2  3  1  0  0  0  0
  3  4  2  0  0  0  0
  3  5  1  0  0  0  0
  5  6  1  0  0  0  0
  6  7  1  0  0  0  0
  7  8  1  0  0  0  0
  7  9  2  0  0  0  0
  9 10  1  0  0  0  0
  9 11  1  0  0  0  0
 11  5  2  0  0  0  0
M  END
>  <EXTREG>  (ZINC00081098)
ZINC00081098

>  <LOGBIO>
2.5000

$$$$
ZINC00081444
  -MTS-   02131516512D 0   0.00000     0.00000     0

 23 24  0  0  1  0  0  0  0  0999 V2000
    7.7687   -2.3050    0.0000 C   0  0  0  0  0  0  0  0  0  0  0  0
    8.1746   -1.3911    0.0000 C   0  0  0  0  0  0  0  0  0  0  0  0
    7.5861   -0.5826    0.0000 C   0  0  0  0  0  0  0  0  0  0  0  0
    7.8961    0.3774    0.0000 C   0  0  0  0  0  0  0  0  0  0  0  0
    7.0861    0.9574    0.0000 C   0  0  1  0  0  0  0  0  0  0  0  0
    6.4186    1.7021    0.0000 O   0  0  0  0  0  0  0  0  0  0  0  0
    6.2761    0.3774    0.0000 N   0  0  0  0  0  0  0  0  0  0  0  0
    6.5861   -0.5826    0.0000 N   0  0  0  0  0  0  0  0  0  0  0  0
    5.3264    0.6906    0.0000 C   0  0  0  0  0  0  0  0  0  0  0  0
    5.1215    1.6729    0.0000 O   0  0  0  0  0  0  0  0  0  0  0  0
    4.5838    0.0285    0.0000 C   0  0  0  0  0  0  0  0  0  0  0  0
    3.6343    0.3422    0.0000 C   0  0  0  0  0  0  0  0  0  0  0  0
    3.4295    1.3245    0.0000 C   0  0  0  0  0  0  0  0  0  0  0  0
    2.4843    1.6346    0.0000 C   0  0  0  0  0  0  0  0  0  0  0  0
    1.7372    0.9699    0.0000 C   0  0  0  0  0  0  0  0  0  0  0  0
    0.7885    1.2859    0.0000 O   0  0  0  0  0  0  0  0  0  0  0  0
    0.5878    2.2655    0.0000 C   0  0  0  0  0  0  0  0  0  0  0  0
    1.9354   -0.0050    0.0000 C   0  0  0  0  0  0  0  0  0  0  0  0
    2.8873   -0.3226    0.0000 C   0  0  0  0  0  0  0  0  0  0  0  0
    8.0204    2.0000    0.0000 C   0  0  0  0  0  0  0  0  0  0  0  0
    7.2758    2.6674    0.0000 F   0  0  0  0  0  0  0  0  0  0  0  0
    8.7651    1.3325    0.0000 F   0  0  0  0  0  0  0  0  0  0  0  0
    8.6879    2.7446    0.0000 F   0  0  0  0  0  0  0  0  0  0  0  0
  1  2  1  0  0  0  0
  2  3  1  0  0  0  0
  3  4  1  0  0  0  0
  4  5  1  0  0  0  0
  5  6  1  6  0  0  0
  5  7  1  0  0  0  0
  7  8  1  0  0  0  0
  8  3  2  0  0  0  0
  7  9  1  0  0  0  0
  9 10  2  0  0  0  0
  9 11  1  0  0  0  0
 11 12  1  0  0  0  0
 12 13  2  0  0  0  0
 13 14  1  0  0  0  0
 14 15  2  0  0  0  0
 15 16  1  0  0  0  0
 16 17  1  0  0  0  0
 15 18  1  0  0  0  0
 18 19  2  0  0  0  0
 19 12  1  0  0  0  0
  5 20  1  0  0  0  0
 20 21  1  0  0  0  0
 20 22  1  0  0  0  0
 20 23  1  0  0  0  0
M  END
>  <EXTREG>  (ZINC00081444)
ZINC00081444

>  <LOGBIO>
2.5000

$$$$
ZINC00081711
  -MTS-   02131516512D 0   0.00000     0.00000     0

 22 25  0  0  0  0  0  0  0  0999 V2000
    3.3678    4.0566    0.0000 O   0  0  0  0  0  0  0  0  0  0  0  0
    2.7583    3.2639    0.0000 C   0  0  0  0  0  0  0  0  0  0  0  0
    1.6253    3.2679    0.0000 S   0  0  0  0  0  0  0  0  0  0  0  0
    1.4553    2.3849    0.0000 C   0  0  0  0  0  0  0  0  0  0  0  0
    0.6803    1.9389    0.0000 C   0  0  0  0  0  0  0  0  0  0  0  0
    0.6803    1.0479    0.0000 C   0  0  0  0  0  0  0  0  0  0  0  0
    1.4553    0.6019    0.0000 C   0  0  0  0  0  0  0  0  0  0  0  0
    2.2253    1.0479    0.0000 C   0  0  0  0  0  0  0  0  0  0  0  0
    2.9953    0.6019    0.0000 C   0  0  0  0  0  0  0  0  0  0  0  0
    3.7663    1.0479    0.0000 C   0  0  0  0  0  0  0  0  0  0  0  0
    3.7663    1.9389    0.0000 C   0  0  0  0  0  0  0  0  0  0  0  0
    2.9953    2.3849    0.0000 C   0  0  0  0  0  0  0  0  0  0  0  0
    2.2253    1.9389    0.0000 C   0  0  0  0  0  0  0  0  0  0  0  0
    1.4570   -0.5981    0.0000 S   0  0  0  0  0  0  0  0  0  0  0  0
    0.4570   -0.5995    0.0000 O   0  0  0  0  0  0  0  0  0  0  0  0
    2.4570   -0.5967    0.0000 O   0  0  0  0  0  0  0  0  0  0  0  0
    1.4584   -1.5981    0.0000 N   0  0  0  0  0  0  0  0  0  0  0  0
    0.5906   -2.1019    0.0000 C   0  0  0  0  0  0  0  0  0  0  0  0
    0.5940   -3.0967    0.0000 C   0  0  0  0  0  0  0  0  0  0  0  0
    1.4602   -3.5964    0.0000 C   0  0  0  0  0  0  0  0  0  0  0  0
    2.3230   -3.1012    0.0000 C   0  0  0  0  0  0  0  0  0  0  0  0
    2.3246   -2.0978    0.0000 C   0  0  0  0  0  0  0  0  0  0  0  0
  1  2  2  0  0  0  0
  2  3  1  0  0  0  0
  3  4  1  0  0  0  0
  4  5  2  0  0  0  0
  5  6  1  0  0  0  0
  6  7  2  0  0  0  0
  7  8  1  0  0  0  0
  8  9  1  0  0  0  0
  9 10  2  0  0  0  0
 10 11  1  0  0  0  0
 11 12  2  0  0  0  0
 12  2  1  0  0  0  0
 12 13  1  0  0  0  0
 13  4  1  0  0  0  0
 13  8  2  0  0  0  0
  7 14  1  0  0  0  0
 14 15  2  0  0  0  0
 14 16  2  0  0  0  0
 14 17  1  0  0  0  0
 17 18  1  0  0  0  0
 18 19  1  0  0  0  0
 19 20  1  0  0  0  0
 20 21  1  0  0  0  0
 21 22  1  0  0  0  0
 22 17  1  0  0  0  0
M  END
>  <EXTREG>  (ZINC00081711)
ZINC00081711

>  <LOGBIO>
2.5000

$$$$
ZINC00082201
  -MTS-   02131516512D 0   0.00000     0.00000     0

 14 14  0  0  1  0  0  0  0  0999 V2000
    5.0780    0.2746    0.0000 C   0  0  0  0  0  0  0  0  0  0  0  0
    4.0931    0.4476    0.0000 C   0  0  0  0  0  0  0  0  0  0  0  0
    4.4339    1.3877    0.0000 C   0  0  0  0  0  0  0  0  0  0  0  0
    3.2231    0.9476    0.0000 C   0  0  0  0  0  0  0  0  0  0  0  0
    2.3631    0.4476    0.0000 O   0  0  0  0  0  0  0  0  0  0  0  0
    2.3631   -0.5524    0.0000 C   0  0  1  0  0  0  0  0  0  0  0  0
    2.0192   -1.4914    0.0000 O   0  0  0  0  0  0  0  0  0  0  0  0
    3.2231   -1.0524    0.0000 C   0  0  0  0  0  0  0  0  0  0  0  0
    4.0931   -0.5524    0.0000 C   0  0  0  0  0  0  0  0  0  0  0  0
    4.9586   -1.0533    0.0000 O   0  0  0  0  0  0  0  0  0  0  0  0
    0.9846   -0.3079    0.0000 C   0  0  0  0  0  0  0  0  0  0  0  0
    0.8100   -1.2925    0.0000 F   0  0  0  0  0  0  0  0  0  0  0  0
    1.1593    0.6767    0.0000 F   0  0  0  0  0  0  0  0  0  0  0  0
    0.0000   -0.1333    0.0000 F   0  0  0  0  0  0  0  0  0  0  0  0
  1  2  1  0  0  0  0
  2  3  1  0  0  0  0
  2  4  1  0  0  0  0
  4  5  1  0  0  0  0
  5  6  1  0  0  0  0
  6  7  1  6  0  0  0
  6  8  1  0  0  0  0
  8  9  1  0  0  0  0
  9  2  1  0  0  0  0
  9 10  2  0  0  0  0
  6 11  1  0  0  0  0
 11 12  1  0  0  0  0
 11 13  1  0  0  0  0
 11 14  1  0  0  0  0
M  END
>  <EXTREG>  (ZINC00082201)
ZINC00082201

>  <LOGBIO>
2.5000

$$$$
ZINC00082401
  -MTS-   02131516512D 0   0.00000     0.00000     0

 16 17  0  0  0  0  0  0  0  0999 V2000
    2.0674   -3.3578    0.0000 C   0  0  0  0  0  0  0  0  0  0  0  0
    2.4743   -2.4405    0.0000 C   0  0  0  0  0  0  0  0  0  0  0  0
    3.4636   -2.3361    0.0000 O   0  0  0  0  0  0  0  0  0  0  0  0
    1.8857   -1.6320    0.0000 C   0  0  0  0  0  0  0  0  0  0  0  0
    2.1957   -0.6720    0.0000 S   0  0  0  0  0  0  0  0  0  0  0  0
    1.3857   -0.0920    0.0000 C   0  0  0  0  0  0  0  0  0  0  0  0
    0.5757   -0.6720    0.0000 C   0  0  0  0  0  0  0  0  0  0  0  0
    0.8857   -1.6320    0.0000 C   0  0  0  0  0  0  0  0  0  0  0  0
    0.2972   -2.4405    0.0000 Br  0  0  0  0  0  0  0  0  0  0  0  0
    1.3857    0.9080    0.0000 C   0  0  0  0  0  0  0  0  0  0  0  0
    2.2542    1.4106    0.0000 C   0  0  0  0  0  0  0  0  0  0  0  0
    2.2522    2.4054    0.0000 C   0  0  0  0  0  0  0  0  0  0  0  0
    1.3867    2.9062    0.0000 C   0  0  0  0  0  0  0  0  0  0  0  0
    1.3892    3.9062    0.0000 F   0  0  0  0  0  0  0  0  0  0  0  0
    0.5232    2.4123    0.0000 C   0  0  0  0  0  0  0  0  0  0  0  0
    0.5202    1.4089    0.0000 C   0  0  0  0  0  0  0  0  0  0  0  0
  1  2  1  0  0  0  0
  2  3  2  0  0  0  0
  2  4  1  0  0  0  0
  4  5  1  0  0  0  0
  5  6  1  0  0  0  0
  6  7  2  0  0  0  0
  7  8  1  0  0  0  0
  8  4  2  0  0  0  0
  8  9  1  0  0  0  0
  6 10  1  0  0  0  0
 10 11  2  0  0  0  0
 11 12  1  0  0  0  0
 12 13  2  0  0  0  0
 13 14  1  0  0  0  0
 13 15  1  0  0  0  0
 15 16  2  0  0  0  0
 16 10  1  0  0  0  0
M  END
>  <EXTREG>  (ZINC00082401)
ZINC00082401

>  <LOGBIO>
2.5000

$$$$
ZINC00082477
  -MTS-   02131516512D 0   0.00000     0.00000     0

 23 26  0  0  0  0  0  0  0  0999 V2000
    8.4706   -3.3909    0.0000 Cl  0  0  0  0  0  0  0  0  0  0  0  0
    7.8801   -2.5839    0.0000 C   0  0  0  0  0  0  0  0  0  0  0  0
    8.2842   -1.6655    0.0000 C   0  0  0  0  0  0  0  0  0  0  0  0
    7.6951   -0.8639    0.0000 C   0  0  0  0  0  0  0  0  0  0  0  0
    6.7008   -0.9708    0.0000 C   0  0  0  0  0  0  0  0  0  0  0  0
    6.2957   -1.8793    0.0000 C   0  0  0  0  0  0  0  0  0  0  0  0
    6.8858   -2.6909    0.0000 C   0  0  0  0  0  0  0  0  0  0  0  0
    6.1123   -0.1623    0.0000 C   0  0  0  0  0  0  0  0  0  0  0  0
    6.4223    0.7977    0.0000 C   0  0  0  0  0  0  0  0  0  0  0  0
    5.6123    1.3777    0.0000 S   0  0  0  0  0  0  0  0  0  0  0  0
    4.8023    0.7977    0.0000 C   0  0  0  0  0  0  0  0  0  0  0  0
    5.1123   -0.1623    0.0000 N   0  0  0  0  0  0  0  0  0  0  0  0
    3.8526    1.1108    0.0000 N   0  0  0  0  0  0  0  0  0  0  0  0
    3.5442    2.0714    0.0000 C   0  0  0  0  0  0  0  0  0  0  0  0
    4.1327    2.8798    0.0000 O   0  0  0  0  0  0  0  0  0  0  0  0
    2.5479    2.0697    0.0000 C   0  0  0  0  0  0  0  0  0  0  0  0
    1.8846    2.8222    0.0000 C   0  0  0  0  0  0  0  0  0  0  0  0
    0.9046    2.6232    0.0000 C   0  0  0  0  0  0  0  0  0  0  0  0
    0.5877    1.6711    0.0000 C   0  0  0  0  0  0  0  0  0  0  0  0
    1.2488    0.9278    0.0000 C   0  0  0  0  0  0  0  0  0  0  0  0
    2.2286    1.1261    0.0000 C   0  0  0  0  0  0  0  0  0  0  0  0
    3.0405    0.5273    0.0000 C   0  0  0  0  0  0  0  0  0  0  0  0
    3.0343   -0.4726    0.0000 O   0  0  0  0  0  0  0  0  0  0  0  0
  1  2  1  0  0  0  0
  2  3  2  0  0  0  0
  3  4  1  0  0  0  0
  4  5  2  0  0  0  0
  5  6  1  0  0  0  0
  6  7  2  0  0  0  0
  7  2  1  0  0  0  0
  5  8  1  0  0  0  0
  8  9  2  0  0  0  0
  9 10  1  0  0  0  0
 10 11  1  0  0  0  0
 11 12  2  0  0  0  0
 12  8  1  0  0  0  0
 11 13  1  0  0  0  0
 13 14  1  0  0  0  0
 14 15  2  0  0  0  0
 14 16  1  0  0  0  0
 16 17  2  0  0  0  0
 17 18  1  0  0  0  0
 18 19  2  0  0  0  0
 19 20  1  0  0  0  0
 20 21  2  0  0  0  0
 21 16  1  0  0  0  0
 21 22  1  0  0  0  0
 22 13  1  0  0  0  0
 22 23  2  0  0  0  0
M  END
>  <EXTREG>  (ZINC00082477)
ZINC00082477

>  <LOGBIO>
2.5000

$$$$
ZINC00082789
  -MTS-   02131516512D 0   0.00000     0.00000     0

 16 17  0  0  0  0  0  0  0  0999 V2000
    5.8917    0.7799    0.0000 C   0  0  0  0  0  0  0  0  0  0  0  0
    5.4849   -0.1374    0.0000 O   0  0  0  0  0  0  0  0  0  0  0  0
    4.4956   -0.2417    0.0000 C   0  0  0  0  0  0  0  0  0  0  0  0
    4.2524   -0.7902    0.0000 O   0  0  0  0  0  0  0  0  0  0  0  0
    3.9071    0.5667    0.0000 C   0  0  0  0  0  0  0  0  0  0  0  0
    4.2171    1.5267    0.0000 S   0  0  0  0  0  0  0  0  0  0  0  0
    3.4071    2.1067    0.0000 C   0  0  0  0  0  0  0  0  0  0  0  0
    2.5971    1.5267    0.0000 C   0  0  0  0  0  0  0  0  0  0  0  0
    2.9071    0.5667    0.0000 C   0  0  0  0  0  0  0  0  0  0  0  0
    2.0832   -0.5651    0.0000 N   0  0  0  0  0  0  0  0  0  0  0  0
    1.0744   -0.5651    0.0000 C   0  0  0  0  0  0  0  0  0  0  0  0
    0.4845    0.2424    0.0000 C   0  0  0  0  0  0  0  0  0  0  0  0
    0.7713   -1.5142    0.0000 C   0  0  0  0  0  0  0  0  0  0  0  0
    1.5722   -2.1068    0.0000 C   0  0  0  0  0  0  0  0  0  0  0  0
    2.3905   -1.5168    0.0000 C   0  0  0  0  0  0  0  0  0  0  0  0
    3.3407   -1.8284    0.0000 C   0  0  0  0  0  0  0  0  0  0  0  0
  1  2  1  0  0  0  0
  2  3  1  0  0  0  0
  3  4  2  0  0  0  0
  3  5  1  0  0  0  0
  5  6  1  0  0  0  0
  6  7  1  0  0  0  0
  7  8  2  0  0  0  0
  8  9  1  0  0  0  0
  9  5  2  0  0  0  0
  9 10  1  0  0  0  0
 10 11  1  0  0  0  0
 11 12  1  0  0  0  0
 11 13  2  0  0  0  0
 13 14  1  0  0  0  0
 14 15  2  0  0  0  0
 15 10  1  0  0  0  0
 15 16  1  0  0  0  0
M  END
>  <EXTREG>  (ZINC00082789)
ZINC00082789

>  <LOGBIO>
2.5000

$$$$
ZINC00085125
  -MTS-   02131516512D 0   0.00000     0.00000     0

 21 22  0  0  1  0  0  0  0  0999 V2000
    0.9640   -3.2216    0.0000 O   0  0  0  0  0  0  0  0  0  0  0  0
    1.3695   -2.3037    0.0000 C   0  0  0  0  0  0  0  0  0  0  0  0
    0.7816   -1.5012    0.0000 O   0  0  0  0  0  0  0  0  0  0  0  0
    2.3636   -2.1958    0.0000 C   0  0  0  0  0  0  0  0  0  0  0  0
    2.9570   -3.0050    0.0000 C   0  0  0  0  0  0  0  0  0  0  0  0
    3.9458   -2.8956    0.0000 C   0  0  0  0  0  0  0  0  0  0  0  0
    4.3503   -1.9811    0.0000 C   0  0  0  0  0  0  0  0  0  0  0  0
    3.7661   -1.1760    0.0000 C   0  0  0  0  0  0  0  0  0  0  0  0
    2.7682   -1.2813    0.0000 C   0  0  0  0  0  0  0  0  0  0  0  0
    2.1792   -0.4731    0.0000 S   0  0  0  0  0  0  0  0  0  0  0  0
    2.5860    0.4442    0.0000 C   0  0  1  0  0  0  0  0  0  0  0  0
    3.5753    0.5485    0.0000 C   0  0  0  0  0  0  0  0  0  0  0  0
    3.9822    1.4658    0.0000 N   0  3  0  0  0  0  0  0  0  0  0  0
    4.9715    1.5702    0.0000 O   0  5  0  0  0  0  0  0  0  0  0  0
    3.6291    1.9509    0.0000 O   0  0  0  0  0  0  0  0  0  0  0  0
    1.8798    1.4143    0.0000 C   0  0  0  0  0  0  0  0  0  0  0  0
    2.1898    2.3743    0.0000 S   0  0  0  0  0  0  0  0  0  0  0  0
    1.3798    2.9543    0.0000 C   0  0  0  0  0  0  0  0  0  0  0  0
    0.5698    2.3743    0.0000 C   0  0  0  0  0  0  0  0  0  0  0  0
    0.8798    1.4143    0.0000 C   0  0  0  0  0  0  0  0  0  0  0  0
    1.9894    0.3807    0.0000 H   0  0  0  0  0  0  0  0  0  0  0  0
  1  2  1  0  0  0  0
  2  3  2  0  0  0  0
  2  4  1  0  0  0  0
  4  5  2  0  0  0  0
  5  6  1  0  0  0  0
  6  7  2  0  0  0  0
  7  8  1  0  0  0  0
  8  9  2  0  0  0  0
  9  4  1  0  0  0  0
  9 10  1  0  0  0  0
 11 10  1  6  0  0  0
 11 21  1  1  0  0  0
 11 12  1  0  0  0  0
 12 13  1  0  0  0  0
 13 14  1  0  0  0  0
 13 15  2  0  0  0  0
 11 16  1  0  0  0  0
 16 17  1  0  0  0  0
 17 18  1  0  0  0  0
 18 19  2  0  0  0  0
 19 20  1  0  0  0  0
 20 16  2  0  0  0  0
M  CHG  2  13   1  14  -1
M  END
>  <EXTREG>  (ZINC00085125)
ZINC00085125

>  <LOGBIO>
2.5000

$$$$
ZINC00085507
  -MTS-   02131516512D 0   0.00000     0.00000     0

 23 26  0  0  0  0  0  0  0  0999 V2000
    6.8266   -2.7604    0.0000 C   0  0  0  0  0  0  0  0  0  0  0  0
    6.3258   -1.8949    0.0000 N   0  0  0  0  0  0  0  0  0  0  0  0
    6.8258   -1.0249    0.0000 C   0  0  0  0  0  0  0  0  0  0  0  0
    7.8258   -1.0224    0.0000 O   0  0  0  0  0  0  0  0  0  0  0  0
    6.3258   -0.1649    0.0000 C   0  0  0  0  0  0  0  0  0  0  0  0
    6.6358    0.7951    0.0000 C   0  0  0  0  0  0  0  0  0  0  0  0
    7.5486    1.2110    0.0000 C   0  0  0  0  0  0  0  0  0  0  0  0
    7.6432    2.2065    0.0000 C   0  0  0  0  0  0  0  0  0  0  0  0
    6.8245    2.7866    0.0000 C   0  0  0  0  0  0  0  0  0  0  0  0
    5.9210    2.3702    0.0000 C   0  0  0  0  0  0  0  0  0  0  0  0
    5.8258    1.3751    0.0000 C   0  0  0  0  0  0  0  0  0  0  0  0
    5.0158    0.7951    0.0000 S   0  0  0  0  0  0  0  0  0  0  0  0
    5.3258   -0.1649    0.0000 C   0  0  0  0  0  0  0  0  0  0  0  0
    4.8258   -1.0249    0.0000 N   0  0  0  0  0  0  0  0  0  0  0  0
    3.8398   -1.2359    0.0000 C   0  0  0  0  0  0  0  0  0  0  0  0
    3.0945   -0.5692    0.0000 S   0  0  0  0  0  0  0  0  0  0  0  0
    2.1412   -0.8823    0.0000 C   0  0  0  0  0  0  0  0  0  0  0  0
    1.4005   -0.2183    0.0000 C   0  0  0  0  0  0  0  0  0  0  0  0
    0.4472   -0.5314    0.0000 N   0  0  0  0  0  0  0  0  0  0  0  0
    1.6058    0.7604    0.0000 O   0  0  0  0  0  0  0  0  0  0  0  0
    3.7406   -2.2272    0.0000 N   0  0  0  0  0  0  0  0  0  0  0  0
    4.6470   -2.6405    0.0000 N   0  0  0  0  0  0  0  0  0  0  0  0
    5.3258   -1.8949    0.0000 C   0  0  0  0  0  0  0  0  0  0  0  0
  1  2  1  0  0  0  0
  2  3  1  0  0  0  0
  3  4  2  0  0  0  0
  3  5  1  0  0  0  0
  5  6  1  0  0  0  0
  6  7  1  0  0  0  0
  7  8  1  0  0  0  0
  8  9  1  0  0  0  0
  9 10  1  0  0  0  0
 10 11  1  0  0  0  0
 11  6  2  0  0  0  0
 11 12  1  0  0  0  0
 12 13  1  0  0  0  0
 13  5  2  0  0  0  0
 13 14  1  0  0  0  0
 14 15  1  0  0  0  0
 15 16  1  0  0  0  0
 16 17  1  0  0  0  0
 17 18  1  0  0  0  0
 18 19  1  0  0  0  0
 18 20  2  0  0  0  0
 15 21  2  0  0  0  0
 21 22  1  0  0  0  0
 22 23  2  0  0  0  0
 23  2  1  0  0  0  0
 23 14  1  0  0  0  0
M  END
>  <EXTREG>  (ZINC00085507)
ZINC00085507

>  <LOGBIO>
2.5000

$$$$
ZINC00086328
  -MTS-   02131516512D 0   0.00000     0.00000     0

 15 15  0  0  0  0  0  0  0  0999 V2000
    5.2809    2.5130    0.0000 C   0  0  0  0  0  0  0  0  0  0  0  0
    4.4154    2.0121    0.0000 N   0  0  0  0  0  0  0  0  0  0  0  0
    4.4164    1.0121    0.0000 S   0  0  0  0  0  0  0  0  0  0  0  0
    5.4164    1.0131    0.0000 O   0  0  0  0  0  0  0  0  0  0  0  0
    3.4164    1.0111    0.0000 O   0  0  0  0  0  0  0  0  0  0  0  0
    4.4174    0.0121    0.0000 C   0  0  0  0  0  0  0  0  0  0  0  0
    3.4653   -0.5388    0.0000 C   0  0  0  0  0  0  0  0  0  0  0  0
    2.5953   -0.0388    0.0000 C   0  0  0  0  0  0  0  0  0  0  0  0
    1.7353   -0.5388    0.0000 C   0  0  0  0  0  0  0  0  0  0  0  0
    1.7353   -1.5388    0.0000 C   0  0  0  0  0  0  0  0  0  0  0  0
    2.5953   -2.0388    0.0000 C   0  0  0  0  0  0  0  0  0  0  0  0
    3.4653   -1.5388    0.0000 C   0  0  0  0  0  0  0  0  0  0  0  0
    0.8685   -2.0375    0.0000 N   0  3  0  0  0  0  0  0  0  0  0  0
    0.0000   -1.5349    0.0000 O   0  5  0  0  0  0  0  0  0  0  0  0
    0.8665   -3.0323    0.0000 O   0  0  0  0  0  0  0  0  0  0  0  0
  1  2  1  0  0  0  0
  2  3  1  0  0  0  0
  3  4  2  0  0  0  0
  3  5  2  0  0  0  0
  3  6  1  0  0  0  0
  6  7  1  0  0  0  0
  7  8  2  0  0  0  0
  8  9  1  0  0  0  0
  9 10  2  0  0  0  0
 10 11  1  0  0  0  0
 11 12  2  0  0  0  0
 12  7  1  0  0  0  0
 10 13  1  0  0  0  0
 13 14  1  0  0  0  0
 13 15  2  0  0  0  0
M  CHG  2  13   1  14  -1
M  END
>  <EXTREG>  (ZINC00086328)
ZINC00086328

>  <LOGBIO>
2.5000

$$$$
ZINC00086874
  -MTS-   02131516512D 0   0.00000     0.00000     0

 16 17  0  0  0  0  0  0  0  0999 V2000
    7.7949    1.7478    0.0000 Cl  0  0  0  0  0  0  0  0  0  0  0  0
    6.9294    1.2469    0.0000 C   0  0  0  0  0  0  0  0  0  0  0  0
    6.0594    1.7469    0.0000 C   0  0  0  0  0  0  0  0  0  0  0  0
    5.1994    1.2469    0.0000 C   0  0  0  0  0  0  0  0  0  0  0  0
    5.1994    0.2469    0.0000 C   0  0  0  0  0  0  0  0  0  0  0  0
    6.0594   -0.2531    0.0000 C   0  0  0  0  0  0  0  0  0  0  0  0
    6.9294    0.2469    0.0000 C   0  0  0  0  0  0  0  0  0  0  0  0
    4.3326   -0.2518    0.0000 C   0  0  0  0  0  0  0  0  0  0  0  0
    3.4673    0.2496    0.0000 C   0  0  0  0  0  0  0  0  0  0  0  0
    2.6005   -0.2491    0.0000 C   0  0  0  0  0  0  0  0  0  0  0  0
    1.7318    0.2531    0.0000 C   0  0  0  0  0  0  0  0  0  0  0  0
    0.8705   -0.2448    0.0000 C   0  0  0  0  0  0  0  0  0  0  0  0
    0.8680   -1.2448    0.0000 N   0  3  0  0  0  0  0  0  0  0  0  0
    0.0000   -1.7413    0.0000 O   0  5  0  0  0  0  0  0  0  0  0  0
    1.7268   -1.7469    0.0000 C   0  0  0  0  0  0  0  0  0  0  0  0
    2.5980   -1.2491    0.0000 C   0  0  0  0  0  0  0  0  0  0  0  0
  1  2  1  0  0  0  0
  2  3  2  0  0  0  0
  3  4  1  0  0  0  0
  4  5  2  0  0  0  0
  5  6  1  0  0  0  0
  6  7  2  0  0  0  0
  7  2  1  0  0  0  0
  5  8  1  0  0  0  0
  8  9  2  0  0  0  0
  9 10  1  0  0  0  0
 10 11  2  0  0  0  0
 11 12  1  0  0  0  0
 12 13  2  0  0  0  0
 13 14  1  0  0  0  0
 13 15  1  0  0  0  0
 15 16  2  0  0  0  0
 16 10  1  0  0  0  0
M  CHG  2  13   1  14  -1
M  END
>  <EXTREG>  (ZINC00086874)
ZINC00086874

>  <LOGBIO>
2.5000

$$$$
ZINC00087588
  -MTS-   02131516512D 0   0.00000     0.00000     0

 12 13  0  0  0  0  0  0  0  0999 V2000
    3.7272   -1.5085    0.0000 C   0  0  0  0  0  0  0  0  0  0  0  0
    4.1331   -0.5946    0.0000 C   0  0  0  0  0  0  0  0  0  0  0  0
    3.5446    0.2139    0.0000 N   0  3  0  0  0  0  0  0  0  0  0  0
    3.8546    1.1739    0.0000 C   0  0  0  0  0  0  0  0  0  0  0  0
    4.8043    1.4870    0.0000 C   0  0  0  0  0  0  0  0  0  0  0  0
    3.0446    1.7539    0.0000 S   0  0  0  0  0  0  0  0  0  0  0  0
    2.2346    1.1739    0.0000 C   0  0  0  0  0  0  0  0  0  0  0  0
    1.2554    1.3766    0.0000 C   0  0  0  0  0  0  0  0  0  0  0  0
    0.5872    0.6326    0.0000 C   0  0  0  0  0  0  0  0  0  0  0  0
    0.9003   -0.3207    0.0000 C   0  0  0  0  0  0  0  0  0  0  0  0
    1.8742   -0.5234    0.0000 C   0  0  0  0  0  0  0  0  0  0  0  0
    2.5446    0.2139    0.0000 C   0  0  0  0  0  0  0  0  0  0  0  0
  1  2  1  0  0  0  0
  2  3  1  0  0  0  0
  3  4  2  0  0  0  0
  4  5  1  0  0  0  0
  4  6  1  0  0  0  0
  6  7  1  0  0  0  0
  7  8  2  0  0  0  0
  8  9  1  0  0  0  0
  9 10  2  0  0  0  0
 10 11  1  0  0  0  0
 11 12  2  0  0  0  0
 12  3  1  0  0  0  0
 12  7  1  0  0  0  0
M  CHG  1   3   1
M  END
>  <EXTREG>  (ZINC00087588)
ZINC00087588

>  <LOGBIO>
2.5000

$$$$
ZINC00089162
  -MTS-   02131516512D 0   0.00000     0.00000     0

 23 25  0  0  0  0  0  0  0  0999 V2000
    7.2797   -2.1029    0.0000 F   0  0  0  0  0  0  0  0  0  0  0  0
    6.6932   -1.2929    0.0000 C   0  0  0  0  0  0  0  0  0  0  0  0
    5.6950   -1.3952    0.0000 C   0  0  0  0  0  0  0  0  0  0  0  0
    5.1132   -0.5883    0.0000 C   0  0  0  0  0  0  0  0  0  0  0  0
    5.5205    0.3250    0.0000 C   0  0  0  0  0  0  0  0  0  0  0  0
    4.9320    1.1335    0.0000 N   0  0  0  0  0  0  0  0  0  0  0  0
    5.2420    2.0935    0.0000 N   0  0  0  0  0  0  0  0  0  0  0  0
    4.4320    2.6735    0.0000 N   0  0  0  0  0  0  0  0  0  0  0  0
    3.6220    2.0935    0.0000 N   0  0  0  0  0  0  0  0  0  0  0  0
    3.9320    1.1335    0.0000 C   0  0  0  0  0  0  0  0  0  0  0  0
    3.3435    0.3250    0.0000 S   0  0  0  0  0  0  0  0  0  0  0  0
    3.7508   -0.5921    0.0000 C   0  0  0  0  0  0  0  0  0  0  0  0
    3.1645   -1.3957    0.0000 C   0  0  0  0  0  0  0  0  0  0  0  0
    3.5718   -2.3128    0.0000 O   0  0  0  0  0  0  0  0  0  0  0  0
    2.1701   -1.2898    0.0000 N   0  0  0  0  0  0  0  0  0  0  0  0
    1.7624   -0.3729    0.0000 C   0  0  0  0  0  0  0  0  0  0  0  0
    0.7730   -0.2695    0.0000 C   0  0  0  0  0  0  0  0  0  0  0  0
    0.1833   -1.0771    0.0000 O   0  0  0  0  0  0  0  0  0  0  0  0
    0.5829   -1.9881    0.0000 C   0  0  0  0  0  0  0  0  0  0  0  0
    1.5804   -2.0974    0.0000 C   0  0  0  0  0  0  0  0  0  0  0  0
    6.5096    0.4314    0.0000 C   0  0  0  0  0  0  0  0  0  0  0  0
    6.9146    1.3457    0.0000 F   0  0  0  0  0  0  0  0  0  0  0  0
    7.1005   -0.3796    0.0000 C   0  0  0  0  0  0  0  0  0  0  0  0
  1  2  1  0  0  0  0
  2  3  2  0  0  0  0
  3  4  1  0  0  0  0
  4  5  2  0  0  0  0
  5  6  1  0  0  0  0
  6  7  1  0  0  0  0
  7  8  2  0  0  0  0
  8  9  1  0  0  0  0
  9 10  2  0  0  0  0
 10  6  1  0  0  0  0
 10 11  1  0  0  0  0
 11 12  1  0  0  0  0
 12 13  1  0  0  0  0
 13 14  2  0  0  0  0
 13 15  1  0  0  0  0
 15 16  1  0  0  0  0
 16 17  1  0  0  0  0
 17 18  1  0  0  0  0
 18 19  1  0  0  0  0
 19 20  1  0  0  0  0
 20 15  1  0  0  0  0
  5 21  1  0  0  0  0
 21 22  1  0  0  0  0
 21 23  2  0  0  0  0
 23  2  1  0  0  0  0
M  END
>  <EXTREG>  (ZINC00089162)
ZINC00089162

>  <LOGBIO>
2.5000

$$$$
ZINC00089924
  -MTS-   02131516512D 0   0.00000     0.00000     0

 19 20  0  0  1  0  0  0  0  0999 V2000
    2.2367   -2.7468    0.0000 C   0  0  0  0  0  0  0  0  0  0  0  0
    3.2345   -2.6405    0.0000 C   0  0  0  0  0  0  0  0  0  0  0  0
    3.8196   -3.4450    0.0000 O   0  0  0  0  0  0  0  0  0  0  0  0
    3.6404   -1.7265    0.0000 N   0  0  0  0  0  0  0  0  0  0  0  0
    3.0519   -0.9181    0.0000 C   0  0  0  0  0  0  0  0  0  0  0  0
    3.3619    0.0419    0.0000 S   0  0  0  0  0  0  0  0  0  0  0  0
    2.5519    0.6219    0.0000 C   0  0  2  0  0  0  0  0  0  0  0  0
    1.8845    1.3666    0.0000 C   0  0  0  0  0  0  0  0  0  0  0  0
    1.7419    0.0419    0.0000 N   0  0  0  0  0  0  0  0  0  0  0  0
    2.0519   -0.9181    0.0000 N   0  0  0  0  0  0  0  0  0  0  0  0
    0.7922    0.3551    0.0000 C   0  0  0  0  0  0  0  0  0  0  0  0
    0.5874    1.3374    0.0000 C   0  0  0  0  0  0  0  0  0  0  0  0
    0.0497   -0.3069    0.0000 O   0  0  0  0  0  0  0  0  0  0  0  0
    3.2193    1.3666    0.0000 C   0  0  0  0  0  0  0  0  0  0  0  0
    4.2230    1.2644    0.0000 O   0  0  0  0  0  0  0  0  0  0  0  0
    4.6206    2.1778    0.0000 C   0  0  0  0  0  0  0  0  0  0  0  0
    5.5985    2.3871    0.0000 C   0  0  0  0  0  0  0  0  0  0  0  0
    3.8839    2.8485    0.0000 C   0  0  0  0  0  0  0  0  0  0  0  0
    3.0101    2.3445    0.0000 C   0  0  0  0  0  0  0  0  0  0  0  0
  1  2  1  0  0  0  0
  2  3  2  0  0  0  0
  2  4  1  0  0  0  0
  4  5  1  0  0  0  0
  5  6  1  0  0  0  0
  6  7  1  0  0  0  0
  7  8  1  1  0  0  0
  7  9  1  0  0  0  0
  9 10  1  0  0  0  0
 10  5  2  0  0  0  0
  9 11  1  0  0  0  0
 11 12  1  0  0  0  0
 11 13  2  0  0  0  0
  7 14  1  0  0  0  0
 14 15  1  0  0  0  0
 15 16  1  0  0  0  0
 16 17  1  0  0  0  0
 16 18  2  0  0  0  0
 18 19  1  0  0  0  0
 19 14  2  0  0  0  0
M  END
>  <EXTREG>  (ZINC00089924)
ZINC00089924

>  <LOGBIO>
2.5000

$$$$
ZINC00090717
  -MTS-   02131516512D 0   0.00000     0.00000     0

 17 19  0  0  0  0  0  0  0  0999 V2000
    2.0616   -2.0621    0.0000 Cl  0  0  0  0  0  0  0  0  0  0  0  0
    3.0558   -1.9547    0.0000 C   0  0  0  0  0  0  0  0  0  0  0  0
    3.6488   -2.7642    0.0000 C   0  0  0  0  0  0  0  0  0  0  0  0
    4.6376   -2.6553    0.0000 C   0  0  0  0  0  0  0  0  0  0  0  0
    5.0426   -1.7410    0.0000 C   0  0  0  0  0  0  0  0  0  0  0  0
    4.4588   -0.9356    0.0000 C   0  0  0  0  0  0  0  0  0  0  0  0
    4.8661   -0.0223    0.0000 Cl  0  0  0  0  0  0  0  0  0  0  0  0
    3.4608   -1.0404    0.0000 C   0  0  0  0  0  0  0  0  0  0  0  0
    2.8723   -0.2319    0.0000 C   0  0  0  0  0  0  0  0  0  0  0  0
    3.1823    0.7281    0.0000 N   0  0  0  0  0  0  0  0  0  0  0  0
    2.3723    1.3081    0.0000 C   0  0  0  0  0  0  0  0  0  0  0  0
    2.2727    2.3062    0.0000 C   0  0  0  0  0  0  0  0  0  0  0  0
    1.3607    2.7165    0.0000 C   0  0  0  0  0  0  0  0  0  0  0  0
    0.5478    2.1282    0.0000 C   0  0  0  0  0  0  0  0  0  0  0  0
    0.6509    1.1388    0.0000 C   0  0  0  0  0  0  0  0  0  0  0  0
    1.5623    0.7281    0.0000 C   0  0  0  0  0  0  0  0  0  0  0  0
    1.8723   -0.2319    0.0000 N   0  0  0  0  0  0  0  0  0  0  0  0
  1  2  1  0  0  0  0
  2  3  2  0  0  0  0
  3  4  1  0  0  0  0
  4  5  2  0  0  0  0
  5  6  1  0  0  0  0
  6  7  1  0  0  0  0
  6  8  2  0  0  0  0
  8  2  1  0  0  0  0
  8  9  1  0  0  0  0
  9 10  1  0  0  0  0
 10 11  1  0  0  0  0
 11 12  2  0  0  0  0
 12 13  1  0  0  0  0
 13 14  2  0  0  0  0
 14 15  1  0  0  0  0
 15 16  2  0  0  0  0
 16 11  1  0  0  0  0
 16 17  1  0  0  0  0
 17  9  2  0  0  0  0
M  END
>  <EXTREG>  (ZINC00090717)
ZINC00090717

>  <LOGBIO>
2.5000

$$$$
ZINC00091089
  -MTS-   02131516512D 0   0.00000     0.00000     0

 20 22  0  0  0  0  0  0  0  0999 V2000
    6.4935   -2.8842    0.0000 F   0  0  0  0  0  0  0  0  0  0  0  0
    5.9029   -2.0772    0.0000 C   0  0  0  0  0  0  0  0  0  0  0  0
    5.0959   -2.6677    0.0000 F   0  0  0  0  0  0  0  0  0  0  0  0
    6.7099   -1.4866    0.0000 F   0  0  0  0  0  0  0  0  0  0  0  0
    5.3124   -1.2702    0.0000 C   0  0  0  0  0  0  0  0  0  0  0  0
    5.7165   -0.3517    0.0000 C   0  0  0  0  0  0  0  0  0  0  0  0
    5.1274    0.4499    0.0000 C   0  0  0  0  0  0  0  0  0  0  0  0
    4.1331    0.3430    0.0000 C   0  0  0  0  0  0  0  0  0  0  0  0
    3.7279   -0.5656    0.0000 C   0  0  0  0  0  0  0  0  0  0  0  0
    4.3181   -1.3771    0.0000 C   0  0  0  0  0  0  0  0  0  0  0  0
    3.5446    1.1515    0.0000 C   0  0  0  0  0  0  0  0  0  0  0  0
    3.8546    2.1115    0.0000 N   0  0  0  0  0  0  0  0  0  0  0  0
    3.0446    2.6915    0.0000 N   0  0  0  0  0  0  0  0  0  0  0  0
    2.2346    2.1115    0.0000 C   0  0  0  0  0  0  0  0  0  0  0  0
    1.2554    2.3142    0.0000 C   0  0  0  0  0  0  0  0  0  0  0  0
    0.5872    1.5702    0.0000 C   0  0  0  0  0  0  0  0  0  0  0  0
    0.9003    0.6169    0.0000 C   0  0  0  0  0  0  0  0  0  0  0  0
    1.8742    0.4142    0.0000 C   0  0  0  0  0  0  0  0  0  0  0  0
    2.1829   -0.5370    0.0000 Cl  0  0  0  0  0  0  0  0  0  0  0  0
    2.5446    1.1515    0.0000 N   0  0  0  0  0  0  0  0  0  0  0  0
  1  2  1  0  0  0  0
  2  3  1  0  0  0  0
  2  4  1  0  0  0  0
  2  5  1  0  0  0  0
  5  6  2  0  0  0  0
  6  7  1  0  0  0  0
  7  8  2  0  0  0  0
  8  9  1  0  0  0  0
  9 10  2  0  0  0  0
 10  5  1  0  0  0  0
  8 11  1  0  0  0  0
 11 12  2  0  0  0  0
 12 13  1  0  0  0  0
 13 14  2  0  0  0  0
 14 15  1  0  0  0  0
 15 16  2  0  0  0  0
 16 17  1  0  0  0  0
 17 18  2  0  0  0  0
 18 19  1  0  0  0  0
 18 20  1  0  0  0  0
 20 11  1  0  0  0  0
 20 14  1  0  0  0  0
M  END
>  <EXTREG>  (ZINC00091089)
ZINC00091089

>  <LOGBIO>
2.5000

$$$$
ZINC00091500
  -MTS-   02131516512D 0   0.00000     0.00000     0

 19 20  0  0  0  0  0  0  0  0999 V2000
    4.8527    2.7069    0.0000 Cl  0  0  0  0  0  0  0  0  0  0  0  0
    3.9872    2.2060    0.0000 C   0  0  0  0  0  0  0  0  0  0  0  0
    3.1172    2.7060    0.0000 C   0  0  0  0  0  0  0  0  0  0  0  0
    2.2572    2.2060    0.0000 C   0  0  0  0  0  0  0  0  0  0  0  0
    2.2572    1.2060    0.0000 C   0  0  0  0  0  0  0  0  0  0  0  0
    3.1172    0.7060    0.0000 C   0  0  0  0  0  0  0  0  0  0  0  0
    3.9872    1.2060    0.0000 C   0  0  0  0  0  0  0  0  0  0  0  0
    4.8527    0.7052    0.0000 Cl  0  0  0  0  0  0  0  0  0  0  0  0
    1.3904    0.7073    0.0000 C   0  0  0  0  0  0  0  0  0  0  0  0
    0.5251    1.2087    0.0000 O   0  0  0  0  0  0  0  0  0  0  0  0
    1.3889   -0.2927    0.0000 C   0  0  0  0  0  0  0  0  0  0  0  0
    0.5196   -0.7939    0.0000 C   0  0  0  0  0  0  0  0  0  0  0  0
    0.5201   -1.7887    0.0000 C   0  0  0  0  0  0  0  0  0  0  0  0
    1.3849   -2.2909    0.0000 C   0  0  0  0  0  0  0  0  0  0  0  0
    2.2492   -1.7983    0.0000 C   0  0  0  0  0  0  0  0  0  0  0  0
    2.2537   -0.7948    0.0000 C   0  0  0  0  0  0  0  0  0  0  0  0
    3.1127   -2.3026    0.0000 N   0  3  0  0  0  0  0  0  0  0  0  0
    3.1082   -3.3060    0.0000 O   0  5  0  0  0  0  0  0  0  0  0  0
    3.9769   -1.8100    0.0000 O   0  0  0  0  0  0  0  0  0  0  0  0
  1  2  1  0  0  0  0
  2  3  2  0  0  0  0
  3  4  1  0  0  0  0
  4  5  2  0  0  0  0
  5  6  1  0  0  0  0
  6  7  2  0  0  0  0
  7  2  1  0  0  0  0
  7  8  1  0  0  0  0
  5  9  1  0  0  0  0
  9 10  2  0  0  0  0
  9 11  1  0  0  0  0
 11 12  2  0  0  0  0
 12 13  1  0  0  0  0
 13 14  2  0  0  0  0
 14 15  1  0  0  0  0
 15 16  2  0  0  0  0
 16 11  1  0  0  0  0
 15 17  1  0  0  0  0
 17 18  1  0  0  0  0
 17 19  2  0  0  0  0
M  CHG  2  17   1  18  -1
M  END
>  <EXTREG>  (ZINC00091500)
ZINC00091500

>  <LOGBIO>
2.5000

$$$$
ZINC00091640
  -MTS-   02131516512D 0   0.00000     0.00000     0

 14 14  0  0  0  0  0  0  0  0999 V2000
    4.3233    1.0506    0.0000 C   0  0  0  0  0  0  0  0  0  0  0  0
    3.4578    0.5498    0.0000 C   0  0  0  0  0  0  0  0  0  0  0  0
    2.5878    1.0498    0.0000 C   0  0  0  0  0  0  0  0  0  0  0  0
    1.7278    0.5498    0.0000 C   0  0  0  0  0  0  0  0  0  0  0  0
    1.7278   -0.4502    0.0000 C   0  0  0  0  0  0  0  0  0  0  0  0
    2.5878   -0.9502    0.0000 C   0  0  0  0  0  0  0  0  0  0  0  0
    3.4578   -0.4502    0.0000 C   0  0  0  0  0  0  0  0  0  0  0  0
    4.3233   -0.9511    0.0000 S   0  0  0  0  0  0  0  0  0  0  0  0
    5.1889   -1.4519    0.0000 N   0  0  0  0  0  0  0  0  0  0  0  0
    4.8242   -0.0855    0.0000 O   0  0  0  0  0  0  0  0  0  0  0  0
    3.8225   -1.8166    0.0000 O   0  0  0  0  0  0  0  0  0  0  0  0
    0.8610    1.0485    0.0000 N   0  3  0  0  0  0  0  0  0  0  0  0
    0.8590    2.0519    0.0000 O   0  5  0  0  0  0  0  0  0  0  0  0
    0.0000    0.5502    0.0000 O   0  0  0  0  0  0  0  0  0  0  0  0
  1  2  1  0  0  0  0
  2  3  2  0  0  0  0
  3  4  1  0  0  0  0
  4  5  2  0  0  0  0
  5  6  1  0  0  0  0
  6  7  2  0  0  0  0
  7  2  1  0  0  0  0
  7  8  1  0  0  0  0
  8  9  1  0  0  0  0
  8 10  2  0  0  0  0
  8 11  2  0  0  0  0
  4 12  1  0  0  0  0
 12 13  1  0  0  0  0
 12 14  2  0  0  0  0
M  CHG  2  12   1  13  -1
M  END
>  <EXTREG>  (ZINC00091640)
ZINC00091640

>  <LOGBIO>
2.5000

$$$$
ZINC00092147
  -MTS-   02131516512D 0   0.00000     0.00000     0

 18 20  0  0  0  0  0  0  0  0999 V2000
    5.0057   -2.7433    0.0000 N   0  0  0  0  0  0  0  0  0  0  0  0
    5.4098   -1.8286    0.0000 C   0  0  0  0  0  0  0  0  0  0  0  0
    6.4073   -1.7198    0.0000 C   0  0  0  0  0  0  0  0  0  0  0  0
    6.8074   -0.8090    0.0000 C   0  0  0  0  0  0  0  0  0  0  0  0
    6.2181   -0.0011    0.0000 C   0  0  0  0  0  0  0  0  0  0  0  0
    5.2287   -0.1040    0.0000 C   0  0  0  0  0  0  0  0  0  0  0  0
    4.8205   -1.0207    0.0000 C   0  0  0  0  0  0  0  0  0  0  0  0
    3.8260   -1.1261    0.0000 S   0  0  0  0  0  0  0  0  0  0  0  0
    3.2375   -0.3176    0.0000 C   0  0  0  0  0  0  0  0  0  0  0  0
    3.5475    0.6424    0.0000 S   0  0  0  0  0  0  0  0  0  0  0  0
    2.7375    1.2224    0.0000 C   0  0  0  0  0  0  0  0  0  0  0  0
    2.6379    2.2205    0.0000 C   0  0  0  0  0  0  0  0  0  0  0  0
    1.7259    2.6308    0.0000 C   0  0  0  0  0  0  0  0  0  0  0  0
    0.9130    2.0425    0.0000 C   0  0  0  0  0  0  0  0  0  0  0  0
    0.0000    2.4505    0.0000 Cl  0  0  0  0  0  0  0  0  0  0  0  0
    1.0161    1.0531    0.0000 C   0  0  0  0  0  0  0  0  0  0  0  0
    1.9275    0.6424    0.0000 C   0  0  0  0  0  0  0  0  0  0  0  0
    2.2375   -0.3176    0.0000 N   0  0  0  0  0  0  0  0  0  0  0  0
  1  2  1  0  0  0  0
  2  3  2  0  0  0  0
  3  4  1  0  0  0  0
  4  5  2  0  0  0  0
  5  6  1  0  0  0  0
  6  7  2  0  0  0  0
  7  2  1  0  0  0  0
  7  8  1  0  0  0  0
  8  9  1  0  0  0  0
  9 10  1  0  0  0  0
 10 11  1  0  0  0  0
 11 12  2  0  0  0  0
 12 13  1  0  0  0  0
 13 14  2  0  0  0  0
 14 15  1  0  0  0  0
 14 16  1  0  0  0  0
 16 17  2  0  0  0  0
 17 11  1  0  0  0  0
 17 18  1  0  0  0  0
 18  9  2  0  0  0  0
M  END
>  <EXTREG>  (ZINC00092147)
ZINC00092147

>  <LOGBIO>
2.5000

$$$$
ZINC00094368
  -MTS-   02131516512D 0   0.00000     0.00000     0

 26 29  0  0  1  0  0  0  0  0999 V2000
    0.6000    0.4716    0.0000 O   0  0  0  0  0  0  0  0  0  0  0  0
    1.1063   -0.3948    0.0000 C   0  0  0  0  0  0  0  0  0  0  0  0
    0.6125   -1.2583    0.0000 O   0  0  0  0  0  0  0  0  0  0  0  0
    2.1063   -0.3900    0.0000 C   0  0  0  0  0  0  0  0  0  0  0  0
    2.6129   -1.2561    0.0000 C   0  0  0  0  0  0  0  0  0  0  0  0
    3.6077   -1.2494    0.0000 C   0  0  0  0  0  0  0  0  0  0  0  0
    4.1045   -0.3815    0.0000 C   0  0  0  0  0  0  0  0  0  0  0  0
    3.6065    0.4796    0.0000 C   0  0  0  0  0  0  0  0  0  0  0  0
    2.6030    0.4779    0.0000 C   0  0  0  0  0  0  0  0  0  0  0  0
    5.1045   -0.3793    0.0000 C   0  0  2  0  0  0  0  0  0  0  0  0
    5.6096   -1.2463    0.0000 N   0  0  0  0  0  0  0  0  0  0  0  0
    6.6044   -1.2413    0.0000 C   0  0  0  0  0  0  0  0  0  0  0  0
    7.1100   -2.1066    0.0000 C   0  0  0  0  0  0  0  0  0  0  0  0
    8.1100   -2.1015    0.0000 C   0  0  0  0  0  0  0  0  0  0  0  0
    8.6057   -1.2291    0.0000 C   0  0  0  0  0  0  0  0  0  0  0  0
    9.6056   -1.2215    0.0000 F   0  0  0  0  0  0  0  0  0  0  0  0
    8.1014   -0.3716    0.0000 C   0  0  0  0  0  0  0  0  0  0  0  0
    7.1027   -0.3743    0.0000 C   0  0  0  0  0  0  0  0  0  0  0  0
    6.6045    0.4877    0.0000 C   0  0  1  0  0  0  0  0  0  0  0  0
    6.9145    1.4477    0.0000 C   0  0  0  0  0  0  0  0  0  0  0  0
    6.1045    2.0277    0.0000 C   0  0  0  0  0  0  0  0  0  0  0  0
    5.2945    1.4477    0.0000 C   0  0  0  0  0  0  0  0  0  0  0  0
    5.6045    0.4877    0.0000 C   0  0  1  0  0  0  0  0  0  0  0  0
    5.0078    0.5508    0.0000 H   0  0  0  0  0  0  0  0  0  0  0  0
    7.2011    0.5511    0.0000 H   0  0  0  0  0  0  0  0  0  0  0  0
    4.8061   -0.8998    0.0000 H   0  0  0  0  0  0  0  0  0  0  0  0
  1  2  1  0  0  0  0
  2  3  2  0  0  0  0
  2  4  1  0  0  0  0
  4  5  2  0  0  0  0
  5  6  1  0  0  0  0
  6  7  2  0  0  0  0
  7  8  1  0  0  0  0
  8  9  2  0  0  0  0
  9  4  1  0  0  0  0
 10  7  1  1  0  0  0
 10 26  1  6  0  0  0
 10 11  1  0  0  0  0
 11 12  1  0  0  0  0
 12 13  1  0  0  0  0
 13 14  2  0  0  0  0
 14 15  1  0  0  0  0
 15 16  1  0  0  0  0
 15 17  2  0  0  0  0
 17 18  1  0  0  0  0
 18 12  2  0  0  0  0
 19 18  1  6  0  0  0
 19 25  1  1  0  0  0
 19 20  1  0  0  0  0
 20 21  2  0  0  0  0
 21 22  1  0  0  0  0
 23 22  1  6  0  0  0
 23 24  1  1  0  0  0
 23 10  1  0  0  0  0
 23 19  1  0  0  0  0
M  END
>  <EXTREG>  (ZINC00094368)
ZINC00094368

>  <LOGBIO>
2.5000

$$$$
ZINC00094785
  -MTS-   02131516512D 0   0.00000     0.00000     0

 24 26  0  0  0  0  0  0  0  0999 V2000
    6.1253   -3.3462    0.0000 C   0  0  0  0  0  0  0  0  0  0  0  0
    5.5348   -2.5392    0.0000 C   0  0  0  0  0  0  0  0  0  0  0  0
    5.9389   -1.6208    0.0000 C   0  0  0  0  0  0  0  0  0  0  0  0
    5.3498   -0.8192    0.0000 C   0  0  0  0  0  0  0  0  0  0  0  0
    4.3555   -0.9261    0.0000 C   0  0  0  0  0  0  0  0  0  0  0  0
    3.9503   -1.8346    0.0000 C   0  0  0  0  0  0  0  0  0  0  0  0
    4.5405   -2.6462    0.0000 C   0  0  0  0  0  0  0  0  0  0  0  0
    3.7670   -0.1176    0.0000 N   0  0  0  0  0  0  0  0  0  0  0  0
    4.0770    0.8424    0.0000 C   0  0  0  0  0  0  0  0  0  0  0  0
    5.0267    1.1555    0.0000 C   0  0  0  0  0  0  0  0  0  0  0  0
    5.2310    2.1380    0.0000 C   0  0  0  0  0  0  0  0  0  0  0  0
    6.1761    2.4485    0.0000 C   0  0  0  0  0  0  0  0  0  0  0  0
    6.3804    3.4309    0.0000 O   0  0  0  0  0  0  0  0  0  0  0  0
    6.9218    1.7822    0.0000 O   0  0  0  0  0  0  0  0  0  0  0  0
    3.2670    1.4224    0.0000 C   0  0  0  0  0  0  0  0  0  0  0  0
    2.4570    0.8424    0.0000 C   0  0  0  0  0  0  0  0  0  0  0  0
    2.7670   -0.1176    0.0000 C   0  0  0  0  0  0  0  0  0  0  0  0
    2.1785   -0.9261    0.0000 C   0  0  0  0  0  0  0  0  0  0  0  0
    1.1805   -0.8213    0.0000 C   0  0  0  0  0  0  0  0  0  0  0  0
    0.5967   -1.6267    0.0000 C   0  0  0  0  0  0  0  0  0  0  0  0
    1.0017   -2.5411    0.0000 C   0  0  0  0  0  0  0  0  0  0  0  0
    0.4112   -3.3481    0.0000 Cl  0  0  0  0  0  0  0  0  0  0  0  0
    1.9905   -2.6499    0.0000 C   0  0  0  0  0  0  0  0  0  0  0  0
    2.5835   -1.8404    0.0000 C   0  0  0  0  0  0  0  0  0  0  0  0
  1  2  1  0  0  0  0
  2  3  2  0  0  0  0
  3  4  1  0  0  0  0
  4  5  2  0  0  0  0
  5  6  1  0  0  0  0
  6  7  2  0  0  0  0
  7  2  1  0  0  0  0
  5  8  1  0  0  0  0
  8  9  1  0  0  0  0
  9 10  1  0  0  0  0
 10 11  1  0  0  0  0
 11 12  1  0  0  0  0
 12 13  1  0  0  0  0
 12 14  2  0  0  0  0
  9 15  2  0  0  0  0
 15 16  1  0  0  0  0
 16 17  2  0  0  0  0
 17  8  1  0  0  0  0
 17 18  1  0  0  0  0
 18 19  2  0  0  0  0
 19 20  1  0  0  0  0
 20 21  2  0  0  0  0
 21 22  1  0  0  0  0
 21 23  1  0  0  0  0
 23 24  2  0  0  0  0
 24 18  1  0  0  0  0
M  END
>  <EXTREG>  (ZINC00094785)
ZINC00094785

>  <LOGBIO>
2.5000

$$$$
ZINC00094823
  -MTS-   02131516512D 0   0.00000     0.00000     0

 19 20  0  0  0  0  0  0  0  0999 V2000
    2.2444    3.7656    0.0000 C   0  0  0  0  0  0  0  0  0  0  0  0
    1.2667    3.5559    0.0000 S   0  0  0  0  0  0  0  0  0  0  0  0
    0.9594    2.6043    0.0000 C   0  0  0  0  0  0  0  0  0  0  0  0
    0.0008    2.2899    0.0000 N   0  0  0  0  0  0  0  0  0  0  0  0
    0.0086    1.2937    0.0000 O   0  0  0  0  0  0  0  0  0  0  0  0
    0.9542    0.9802    0.0000 C   0  0  0  0  0  0  0  0  0  0  0  0
    1.2599    0.0281    0.0000 C   0  0  0  0  0  0  0  0  0  0  0  0
    0.5866   -0.7160    0.0000 C   0  0  0  0  0  0  0  0  0  0  0  0
    0.8927   -1.6625    0.0000 C   0  0  0  0  0  0  0  0  0  0  0  0
    1.8699   -1.8748    0.0000 C   0  0  0  0  0  0  0  0  0  0  0  0
    2.5411   -1.1405    0.0000 C   0  0  0  0  0  0  0  0  0  0  0  0
    2.2371   -0.1842    0.0000 C   0  0  0  0  0  0  0  0  0  0  0  0
    2.1733   -2.8276    0.0000 C   0  0  0  0  0  0  0  0  0  0  0  0
    3.1262   -2.5243    0.0000 C   0  0  0  0  0  0  0  0  0  0  0  0
    1.2204   -3.1310    0.0000 C   0  0  0  0  0  0  0  0  0  0  0  0
    2.4766   -3.7805    0.0000 C   0  0  0  0  0  0  0  0  0  0  0  0
    1.5479    1.7958    0.0000 C   0  0  0  0  0  0  0  0  0  0  0  0
    2.5479    1.7958    0.0000 C   0  0  0  0  0  0  0  0  0  0  0  0
    3.5479    1.7958    0.0000 N   0  0  0  0  0  0  0  0  0  0  0  0
  1  2  1  0  0  0  0
  2  3  1  0  0  0  0
  3  4  2  0  0  0  0
  4  5  1  0  0  0  0
  5  6  1  0  0  0  0
  6  7  1  0  0  0  0
  7  8  2  0  0  0  0
  8  9  1  0  0  0  0
  9 10  2  0  0  0  0
 10 11  1  0  0  0  0
 11 12  2  0  0  0  0
 12  7  1  0  0  0  0
 10 13  1  0  0  0  0
 13 14  1  0  0  0  0
 13 15  1  0  0  0  0
 13 16  1  0  0  0  0
  6 17  2  0  0  0  0
 17  3  1  0  0  0  0
 17 18  1  0  0  0  0
 18 19  3  0  0  0  0
M  END
>  <EXTREG>  (ZINC00094823)
ZINC00094823

>  <LOGBIO>
2.5000

$$$$
ZINC00095614
  -MTS-   02131516512D 0   0.00000     0.00000     0

 12 12  0  0  0  0  0  0  0  0999 V2000
    4.0047    0.9049    0.0000 Cl  0  0  0  0  0  0  0  0  0  0  0  0
    3.0047    0.9014    0.0000 C   0  0  0  0  0  0  0  0  0  0  0  0
    2.4991    1.7682    0.0000 C   0  0  0  0  0  0  0  0  0  0  0  0
    1.5043    1.7627    0.0000 C   0  0  0  0  0  0  0  0  0  0  0  0
    1.0065    0.8954    0.0000 C   0  0  0  0  0  0  0  0  0  0  0  0
    1.5034    0.0336    0.0000 C   0  0  0  0  0  0  0  0  0  0  0  0
    2.5069    0.0342    0.0000 C   0  0  0  0  0  0  0  0  0  0  0  0
    1.0034   -0.8324    0.0000 C   0  0  0  0  0  0  0  0  0  0  0  0
    0.0000   -0.8324    0.0000 O   0  0  0  0  0  0  0  0  0  0  0  0
    1.5034   -1.6984    0.0000 C   0  0  0  0  0  0  0  0  0  0  0  0
    2.5034   -1.6984    0.0000 C   0  0  0  0  0  0  0  0  0  0  0  0
    3.5034   -1.6984    0.0000 N   0  0  0  0  0  0  0  0  0  0  0  0
  1  2  1  0  0  0  0
  2  3  2  0  0  0  0
  3  4  1  0  0  0  0
  4  5  2  0  0  0  0
  5  6  1  0  0  0  0
  6  7  2  0  0  0  0
  7  2  1  0  0  0  0
  6  8  1  0  0  0  0
  8  9  2  0  0  0  0
  8 10  1  0  0  0  0
 10 11  1  0  0  0  0
 11 12  3  0  0  0  0
M  END
>  <EXTREG>  (ZINC00095614)
ZINC00095614

>  <LOGBIO>
2.5000

$$$$
ZINC00096564
  -MTS-   02131516512D 0   0.00000     0.00000     0

 19 20  0  0  0  0  0  0  0  0999 V2000
    7.4377    0.2709    0.0000 F   0  0  0  0  0  0  0  0  0  0  0  0
    6.4436    0.1630    0.0000 C   0  0  0  0  0  0  0  0  0  0  0  0
    6.5515   -0.8312    0.0000 F   0  0  0  0  0  0  0  0  0  0  0  0
    6.3357    1.1572    0.0000 F   0  0  0  0  0  0  0  0  0  0  0  0
    5.4494    0.0551    0.0000 C   0  0  0  0  0  0  0  0  0  0  0  0
    4.8560    0.8643    0.0000 C   0  0  0  0  0  0  0  0  0  0  0  0
    3.8673    0.7549    0.0000 C   0  0  0  0  0  0  0  0  0  0  0  0
    3.4628   -0.1596    0.0000 C   0  0  0  0  0  0  0  0  0  0  0  0
    2.4683   -0.2650    0.0000 S   0  0  0  0  0  0  0  0  0  0  0  0
    1.8798    0.5434    0.0000 C   0  0  0  0  0  0  0  0  0  0  0  0
    2.1898    1.5034    0.0000 S   0  0  0  0  0  0  0  0  0  0  0  0
    1.3798    2.0834    0.0000 C   0  0  0  0  0  0  0  0  0  0  0  0
    0.5698    1.5034    0.0000 C   0  0  0  0  0  0  0  0  0  0  0  0
    0.8798    0.5434    0.0000 C   0  0  0  0  0  0  0  0  0  0  0  0
    4.0470   -0.9648    0.0000 C   0  0  0  0  0  0  0  0  0  0  0  0
    5.0449   -0.8594    0.0000 C   0  0  0  0  0  0  0  0  0  0  0  0
    3.6402   -1.8783    0.0000 N   0  3  0  0  0  0  0  0  0  0  0  0
    2.6423   -1.9836    0.0000 O   0  5  0  0  0  0  0  0  0  0  0  0
    4.2244   -2.6834    0.0000 O   0  0  0  0  0  0  0  0  0  0  0  0
  1  2  1  0  0  0  0
  2  3  1  0  0  0  0
  2  4  1  0  0  0  0
  2  5  1  0  0  0  0
  5  6  2  0  0  0  0
  6  7  1  0  0  0  0
  7  8  2  0  0  0  0
  8  9  1  0  0  0  0
  9 10  1  0  0  0  0
 10 11  1  0  0  0  0
 11 12  1  0  0  0  0
 12 13  2  0  0  0  0
 13 14  1  0  0  0  0
 14 10  2  0  0  0  0
  8 15  1  0  0  0  0
 15 16  2  0  0  0  0
 16  5  1  0  0  0  0
 15 17  1  0  0  0  0
 17 18  1  0  0  0  0
 17 19  2  0  0  0  0
M  CHG  2  17   1  18  -1
M  END
>  <EXTREG>  (ZINC00096564)
ZINC00096564

>  <LOGBIO>
2.5000

$$$$
ZINC00097776
  -MTS-   02131516512D 0   0.00000     0.00000     0

 18 20  0  0  0  0  0  0  0  0999 V2000
    5.4993   -2.5673    0.0000 C   0  0  0  0  0  0  0  0  0  0  0  0
    5.9029   -1.6524    0.0000 O   0  0  0  0  0  0  0  0  0  0  0  0
    5.3124   -0.8454    0.0000 C   0  0  0  0  0  0  0  0  0  0  0  0
    5.7165    0.0731    0.0000 C   0  0  0  0  0  0  0  0  0  0  0  0
    5.1274    0.8747    0.0000 C   0  0  0  0  0  0  0  0  0  0  0  0
    4.1331    0.7678    0.0000 C   0  0  0  0  0  0  0  0  0  0  0  0
    3.7279   -0.1408    0.0000 C   0  0  0  0  0  0  0  0  0  0  0  0
    4.3181   -0.9523    0.0000 C   0  0  0  0  0  0  0  0  0  0  0  0
    3.5446    1.5763    0.0000 C   0  0  0  0  0  0  0  0  0  0  0  0
    3.8546    2.5363    0.0000 C   0  0  0  0  0  0  0  0  0  0  0  0
    3.0446    3.1163    0.0000 S   0  0  0  0  0  0  0  0  0  0  0  0
    2.2346    2.5363    0.0000 C   0  0  0  0  0  0  0  0  0  0  0  0
    1.2554    2.7390    0.0000 N   0  0  0  0  0  0  0  0  0  0  0  0
    0.5872    1.9950    0.0000 C   0  0  0  0  0  0  0  0  0  0  0  0
    0.9003    1.0417    0.0000 N   0  0  0  0  0  0  0  0  0  0  0  0
    1.8742    0.8390    0.0000 C   0  0  0  0  0  0  0  0  0  0  0  0
    2.1829   -0.1122    0.0000 Cl  0  0  0  0  0  0  0  0  0  0  0  0
    2.5446    1.5763    0.0000 C   0  0  0  0  0  0  0  0  0  0  0  0
  1  2  1  0  0  0  0
  2  3  1  0  0  0  0
  3  4  2  0  0  0  0
  4  5  1  0  0  0  0
  5  6  2  0  0  0  0
  6  7  1  0  0  0  0
  7  8  2  0  0  0  0
  8  3  1  0  0  0  0
  6  9  1  0  0  0  0
  9 10  2  0  0  0  0
 10 11  1  0  0  0  0
 11 12  1  0  0  0  0
 12 13  1  0  0  0  0
 13 14  2  0  0  0  0
 14 15  1  0  0  0  0
 15 16  2  0  0  0  0
 16 17  1  0  0  0  0
 16 18  1  0  0  0  0
 18  9  1  0  0  0  0
 18 12  2  0  0  0  0
M  END
>  <EXTREG>  (ZINC00097776)
ZINC00097776

>  <LOGBIO>
2.5000

$$$$
ZINC00098052
  -MTS-   02131516512D 0   0.00000     0.00000     0

 20 22  0  0  0  0  0  0  0  0999 V2000
    6.7620    2.5479    0.0000 Cl  0  0  0  0  0  0  0  0  0  0  0  0
    5.8965    2.0470    0.0000 C   0  0  0  0  0  0  0  0  0  0  0  0
    5.0265    2.5470    0.0000 C   0  0  0  0  0  0  0  0  0  0  0  0
    4.1665    2.0470    0.0000 C   0  0  0  0  0  0  0  0  0  0  0  0
    4.1665    1.0470    0.0000 C   0  0  0  0  0  0  0  0  0  0  0  0
    3.1263    0.4486    0.0000 N   0  0  0  0  0  0  0  0  0  0  0  0
    2.2576    0.9508    0.0000 C   0  0  0  0  0  0  0  0  0  0  0  0
    2.2576    1.9508    0.0000 S   0  0  0  0  0  0  0  0  0  0  0  0
    1.3963    0.4529    0.0000 N   0  0  0  0  0  0  0  0  0  0  0  0
    1.3938   -0.5470    0.0000 C   0  0  0  0  0  0  0  0  0  0  0  0
    0.5226   -1.0449    0.0000 C   0  0  0  0  0  0  0  0  0  0  0  0
    0.5201   -2.0449    0.0000 C   0  0  0  0  0  0  0  0  0  0  0  0
    1.3888   -2.5470    0.0000 C   0  0  0  0  0  0  0  0  0  0  0  0
    2.2501   -2.0492    0.0000 C   0  0  0  0  0  0  0  0  0  0  0  0
    2.2526   -1.0492    0.0000 C   0  0  0  0  0  0  0  0  0  0  0  0
    3.1238   -0.5514    0.0000 C   0  0  0  0  0  0  0  0  0  0  0  0
    3.6424   -0.8532    0.0000 O   0  0  0  0  0  0  0  0  0  0  0  0
    5.0265    0.5470    0.0000 C   0  0  0  0  0  0  0  0  0  0  0  0
    5.0240   -0.4530    0.0000 Cl  0  0  0  0  0  0  0  0  0  0  0  0
    5.8965    1.0470    0.0000 C   0  0  0  0  0  0  0  0  0  0  0  0
  1  2  1  0  0  0  0
  2  3  2  0  0  0  0
  3  4  1  0  0  0  0
  4  5  2  0  0  0  0
  5  6  1  0  0  0  0
  6  7  1  0  0  0  0
  7  8  2  0  0  0  0
  7  9  1  0  0  0  0
  9 10  1  0  0  0  0
 10 11  1  0  0  0  0
 11 12  2  0  0  0  0
 12 13  1  0  0  0  0
 13 14  2  0  0  0  0
 14 15  1  0  0  0  0
 15 10  2  0  0  0  0
 15 16  1  0  0  0  0
 16  6  1  0  0  0  0
 16 17  2  0  0  0  0
  5 18  1  0  0  0  0
 18 19  1  0  0  0  0
 18 20  2  0  0  0  0
 20  2  1  0  0  0  0
M  END
>  <EXTREG>  (ZINC00098052)
ZINC00098052

>  <LOGBIO>
2.5000

$$$$
ZINC00098522
  -MTS-   02131516512D 0   0.00000     0.00000     0

 26 28  0  0  1  0  0  0  0  0999 V2000
    6.6507    1.3178    0.0000 C   0  0  0  0  0  0  0  0  0  0  0  0
    5.6562    1.2124    0.0000 C   0  0  0  0  0  0  0  0  0  0  0  0
    5.0677    2.0209    0.0000 C   0  0  0  0  0  0  0  0  0  0  0  0
    5.3777    2.9809    0.0000 N   0  0  0  0  0  0  0  0  0  0  0  0
    4.5677    3.5609    0.0000 C   0  0  0  0  0  0  0  0  0  0  0  0
    4.4681    4.5590    0.0000 C   0  0  0  0  0  0  0  0  0  0  0  0
    3.5561    4.9693    0.0000 C   0  0  0  0  0  0  0  0  0  0  0  0
    2.7432    4.3810    0.0000 C   0  0  0  0  0  0  0  0  0  0  0  0
    2.8464    3.3916    0.0000 C   0  0  0  0  0  0  0  0  0  0  0  0
    3.7577    2.9809    0.0000 C   0  0  0  0  0  0  0  0  0  0  0  0
    4.0677    2.0209    0.0000 N   0  0  0  0  0  0  0  0  0  0  0  0
    3.4792    1.2124    0.0000 C   0  0  0  0  0  0  0  0  0  0  0  0
    3.8865    0.2954    0.0000 C   0  0  2  0  0  0  0  0  0  0  0  0
    4.8809    0.1894    0.0000 O   0  0  0  0  0  0  0  0  0  0  0  0
    3.3002   -0.5083    0.0000 C   0  0  0  0  0  0  0  0  0  0  0  0
    3.7075   -1.4254    0.0000 O   0  0  0  0  0  0  0  0  0  0  0  0
    3.1190   -2.2338    0.0000 C   0  0  0  0  0  0  0  0  0  0  0  0
    2.1211   -2.1290    0.0000 C   0  0  0  0  0  0  0  0  0  0  0  0
    1.5372   -2.9345    0.0000 C   0  0  0  0  0  0  0  0  0  0  0  0
    1.9423   -3.8488    0.0000 C   0  0  0  0  0  0  0  0  0  0  0  0
    2.9311   -3.9577    0.0000 C   0  0  0  0  0  0  0  0  0  0  0  0
    3.5240   -3.1482    0.0000 C   0  0  0  0  0  0  0  0  0  0  0  0
    1.3517   -4.6558    0.0000 C   0  0  0  0  0  0  0  0  0  0  0  0
    0.3541   -4.5481    0.0000 O   0  0  0  0  0  0  0  0  0  0  0  0
    1.7527   -5.5662    0.0000 O   0  0  0  0  0  0  0  0  0  0  0  0
    4.2398    0.7804    0.0000 H   0  0  0  0  0  0  0  0  0  0  0  0
  1  2  1  0  0  0  0
  2  3  1  0  0  0  0
  3  4  2  0  0  0  0
  4  5  1  0  0  0  0
  5  6  2  0  0  0  0
  6  7  1  0  0  0  0
  7  8  2  0  0  0  0
  8  9  1  0  0  0  0
  9 10  2  0  0  0  0
 10  5  1  0  0  0  0
 10 11  1  0  0  0  0
 11  3  1  0  0  0  0
 11 12  1  0  0  0  0
 12 13  1  0  0  0  0
 13 26  1  1  0  0  0
 13 14  1  6  0  0  0
 13 15  1  0  0  0  0
 15 16  1  0  0  0  0
 16 17  1  0  0  0  0
 17 18  2  0  0  0  0
 18 19  1  0  0  0  0
 19 20  2  0  0  0  0
 20 21  1  0  0  0  0
 21 22  2  0  0  0  0
 22 17  1  0  0  0  0
 20 23  1  0  0  0  0
 23 24  1  0  0  0  0
 23 25  2  0  0  0  0
M  END
>  <EXTREG>  (ZINC00098522)
ZINC00098522

>  <LOGBIO>
2.5000

$$$$
ZINC00099915
  -MTS-   02131516512D 0   0.00000     0.00000     0

 16 17  0  0  0  0  0  0  0  0999 V2000
    4.2872    1.1600    0.0000 C   0  0  0  0  0  0  0  0  0  0  0  0
    4.8778    0.3487    0.0000 O   0  0  0  0  0  0  0  0  0  0  0  0
    4.4730   -0.5600    0.0000 C   0  0  0  0  0  0  0  0  0  0  0  0
    5.0636   -1.3713    0.0000 O   0  0  0  0  0  0  0  0  0  0  0  0
    3.4785   -0.6649    0.0000 C   0  0  0  0  0  0  0  0  0  0  0  0
    2.8876    0.1461    0.0000 C   0  0  0  0  0  0  0  0  0  0  0  0
    1.8985    0.0397    0.0000 C   0  0  0  0  0  0  0  0  0  0  0  0
    1.4912   -0.8736    0.0000 C   0  0  0  0  0  0  0  0  0  0  0  0
    2.0730   -1.6805    0.0000 C   0  0  0  0  0  0  0  0  0  0  0  0
    3.0712   -1.5782    0.0000 C   0  0  0  0  0  0  0  0  0  0  0  0
    3.6577   -2.3882    0.0000 Cl  0  0  0  0  0  0  0  0  0  0  0  0
    1.3100    0.8482    0.0000 N   0  0  0  0  0  0  0  0  0  0  0  0
    1.6200    1.8082    0.0000 C   0  0  0  0  0  0  0  0  0  0  0  0
    0.8100    2.3882    0.0000 N   0  0  0  0  0  0  0  0  0  0  0  0
    0.0000    1.8082    0.0000 N   0  0  0  0  0  0  0  0  0  0  0  0
    0.3100    0.8482    0.0000 N   0  0  0  0  0  0  0  0  0  0  0  0
  1  2  1  0  0  0  0
  2  3  1  0  0  0  0
  3  4  2  0  0  0  0
  3  5  1  0  0  0  0
  5  6  2  0  0  0  0
  6  7  1  0  0  0  0
  7  8  2  0  0  0  0
  8  9  1  0  0  0  0
  9 10  2  0  0  0  0
 10  5  1  0  0  0  0
 10 11  1  0  0  0  0
  7 12  1  0  0  0  0
 12 13  1  0  0  0  0
 13 14  2  0  0  0  0
 14 15  1  0  0  0  0
 15 16  2  0  0  0  0
 16 12  1  0  0  0  0
M  END
>  <EXTREG>  (ZINC00099915)
ZINC00099915

>  <LOGBIO>
2.5000

$$$$
ZINC00100723
  -MTS-   02131516512D 0   0.00000     0.00000     0

 11 12  0  0  0  0  0  0  0  0999 V2000
    0.6061   -2.3106    0.0000 C   0  0  0  0  0  0  0  0  0  0  0  0
    1.1026   -1.4426    0.0000 C   0  0  0  0  0  0  0  0  0  0  0  0
    2.1060   -1.4376    0.0000 C   0  0  0  0  0  0  0  0  0  0  0  0
    2.5982   -0.5731    0.0000 C   0  0  0  0  0  0  0  0  0  0  0  0
    2.0982    0.2914    0.0000 C   0  0  0  0  0  0  0  0  0  0  0  0
    2.4082    1.2514    0.0000 O   0  0  0  0  0  0  0  0  0  0  0  0
    1.5982    1.8314    0.0000 C   0  0  0  0  0  0  0  0  0  0  0  0
    1.5982    2.8314    0.0000 S   0  0  0  0  0  0  0  0  0  0  0  0
    0.7882    1.2514    0.0000 N   0  0  0  0  0  0  0  0  0  0  0  0
    1.0982    0.2914    0.0000 C   0  0  0  0  0  0  0  0  0  0  0  0
    0.6000   -0.5781    0.0000 C   0  0  0  0  0  0  0  0  0  0  0  0
  1  2  1  0  0  0  0
  2  3  2  0  0  0  0
  3  4  1  0  0  0  0
  4  5  2  0  0  0  0
  5  6  1  0  0  0  0
  6  7  1  0  0  0  0
  7  8  2  0  0  0  0
  7  9  1  0  0  0  0
  9 10  1  0  0  0  0
 10  5  1  0  0  0  0
 10 11  2  0  0  0  0
 11  2  1  0  0  0  0
M  END
>  <EXTREG>  (ZINC00100723)
ZINC00100723

>  <LOGBIO>
2.5000

$$$$
ZINC00100976
  -MTS-   02131516512D 0   0.00000     0.00000     0

 15 15  0  0  0  0  0  0  0  0999 V2000
    8.3832   -1.0920    0.0000 C   0  0  0  0  0  0  0  0  0  0  0  0
    7.7947   -0.2835    0.0000 C   0  0  0  0  0  0  0  0  0  0  0  0
    8.1047    0.6765    0.0000 O   0  0  0  0  0  0  0  0  0  0  0  0
    7.2947    1.2565    0.0000 N   0  0  0  0  0  0  0  0  0  0  0  0
    6.4847    0.6765    0.0000 C   0  0  0  0  0  0  0  0  0  0  0  0
    5.5350    0.9897    0.0000 N   0  0  0  0  0  0  0  0  0  0  0  0
    4.7863    0.3215    0.0000 C   0  0  0  0  0  0  0  0  0  0  0  0
    4.9895   -0.6577    0.0000 O   0  0  0  0  0  0  0  0  0  0  0  0
    3.8419    0.6340    0.0000 C   0  0  0  0  0  0  0  0  0  0  0  0
    3.0933   -0.0342    0.0000 C   0  0  0  0  0  0  0  0  0  0  0  0
    2.1489    0.2783    0.0000 C   0  0  0  0  0  0  0  0  0  0  0  0
    1.4003   -0.3899    0.0000 C   0  0  0  0  0  0  0  0  0  0  0  0
    0.4460   -0.0794    0.0000 O   0  0  0  0  0  0  0  0  0  0  0  0
    1.6058   -1.3685    0.0000 O   0  0  0  0  0  0  0  0  0  0  0  0
    6.7947   -0.2835    0.0000 C   0  0  0  0  0  0  0  0  0  0  0  0
  1  2  1  0  0  0  0
  2  3  1  0  0  0  0
  3  4  1  0  0  0  0
  4  5  2  0  0  0  0
  5  6  1  0  0  0  0
  6  7  1  0  0  0  0
  7  8  2  0  0  0  0
  7  9  1  0  0  0  0
  9 10  1  0  0  0  0
 10 11  1  0  0  0  0
 11 12  1  0  0  0  0
 12 13  1  0  0  0  0
 12 14  2  0  0  0  0
  5 15  1  0  0  0  0
 15  2  2  0  0  0  0
M  END
>  <EXTREG>  (ZINC00100976)
ZINC00100976

>  <LOGBIO>
2.5000

$$$$
ZINC00101129
  -MTS-   02131516512D 0   0.00000     0.00000     0

 11 12  0  0  0  0  0  0  0  0999 V2000
    3.4608   -1.9343    0.0000 C   0  0  0  0  0  0  0  0  0  0  0  0
    2.8723   -1.1259    0.0000 C   0  0  0  0  0  0  0  0  0  0  0  0
    3.1823   -0.1659    0.0000 S   0  0  0  0  0  0  0  0  0  0  0  0
    2.3723    0.4141    0.0000 C   0  0  0  0  0  0  0  0  0  0  0  0
    2.2727    1.4123    0.0000 C   0  0  0  0  0  0  0  0  0  0  0  0
    1.3607    1.8225    0.0000 C   0  0  0  0  0  0  0  0  0  0  0  0
    0.5478    1.2343    0.0000 C   0  0  0  0  0  0  0  0  0  0  0  0
    0.6509    0.2448    0.0000 C   0  0  0  0  0  0  0  0  0  0  0  0
    1.5623   -0.1659    0.0000 C   0  0  0  0  0  0  0  0  0  0  0  0
    1.8723   -1.1259    0.0000 N   0  3  0  0  0  0  0  0  0  0  0  0
    1.2838   -1.9343    0.0000 C   0  0  0  0  0  0  0  0  0  0  0  0
  1  2  1  0  0  0  0
  2  3  1  0  0  0  0
  3  4  1  0  0  0  0
  4  5  2  0  0  0  0
  5  6  1  0  0  0  0
  6  7  2  0  0  0  0
  7  8  1  0  0  0  0
  8  9  2  0  0  0  0
  9  4  1  0  0  0  0
  9 10  1  0  0  0  0
 10  2  2  0  0  0  0
 10 11  1  0  0  0  0
M  CHG  1  10   1
M  END
>  <EXTREG>  (ZINC00101129)
ZINC00101129

>  <LOGBIO>
2.5000

$$$$
ZINC00101915
  -MTS-   02131516512D 0   0.00000     0.00000     0

 14 14  0  0  0  0  0  0  0  0999 V2000
    3.6349    1.9544    0.0000 N   0  0  0  0  0  0  0  0  0  0  0  0
    3.6354    0.9509    0.0000 C   0  0  0  0  0  0  0  0  0  0  0  0
    4.1555    0.6517    0.0000 O   0  0  0  0  0  0  0  0  0  0  0  0
    2.5968    0.3499    0.0000 C   0  0  0  0  0  0  0  0  0  0  0  0
    1.7268    0.8499    0.0000 C   0  0  0  0  0  0  0  0  0  0  0  0
    0.8668    0.3499    0.0000 C   0  0  0  0  0  0  0  0  0  0  0  0
    0.0000    0.8486    0.0000 F   0  0  0  0  0  0  0  0  0  0  0  0
    0.8668   -0.6501    0.0000 C   0  0  0  0  0  0  0  0  0  0  0  0
    0.0000   -1.1488    0.0000 F   0  0  0  0  0  0  0  0  0  0  0  0
    1.7268   -1.1501    0.0000 C   0  0  0  0  0  0  0  0  0  0  0  0
    2.5968   -0.6501    0.0000 C   0  0  0  0  0  0  0  0  0  0  0  0
    3.6354   -1.2511    0.0000 N   0  3  0  0  0  0  0  0  0  0  0  0
    3.6349   -2.2546    0.0000 O   0  5  0  0  0  0  0  0  0  0  0  0
    4.4977   -0.7551    0.0000 O   0  0  0  0  0  0  0  0  0  0  0  0
  1  2  1  0  0  0  0
  2  3  2  0  0  0  0
  2  4  1  0  0  0  0
  4  5  2  0  0  0  0
  5  6  1  0  0  0  0
  6  7  1  0  0  0  0
  6  8  2  0  0  0  0
  8  9  1  0  0  0  0
  8 10  1  0  0  0  0
 10 11  2  0  0  0  0
 11  4  1  0  0  0  0
 11 12  1  0  0  0  0
 12 13  1  0  0  0  0
 12 14  2  0  0  0  0
M  CHG  2  12   1  13  -1
M  END
>  <EXTREG>  (ZINC00101915)
ZINC00101915

>  <LOGBIO>
2.5000

$$$$
ZINC00102755
  -MTS-   02131516512D 0   0.00000     0.00000     0

 16 17  0  0  0  0  0  0  0  0999 V2000
    2.2454    2.4683    0.0000 C   0  0  0  0  0  0  0  0  0  0  0  0
    3.1151    1.9679    0.0000 O   0  0  0  0  0  0  0  0  0  0  0  0
    3.1156    0.9731    0.0000 C   0  0  0  0  0  0  0  0  0  0  0  0
    3.9854    0.4727    0.0000 O   0  0  0  0  0  0  0  0  0  0  0  0
    2.2501    0.4723    0.0000 C   0  0  0  0  0  0  0  0  0  0  0  0
    1.3801    0.9723    0.0000 N   0  0  0  0  0  0  0  0  0  0  0  0
    0.5201    0.4723    0.0000 C   0  0  0  0  0  0  0  0  0  0  0  0
    0.5201   -0.5277    0.0000 C   0  0  0  0  0  0  0  0  0  0  0  0
    1.3801   -1.0277    0.0000 N   0  0  0  0  0  0  0  0  0  0  0  0
    1.3829   -2.0290    0.0000 C   0  0  0  0  0  0  0  0  0  0  0  0
    2.2494   -2.5281    0.0000 C   0  0  0  0  0  0  0  0  0  0  0  0
    3.1169   -2.0238    0.0000 S   0  0  0  0  0  0  0  0  0  0  0  0
    4.1011   -1.8464    0.0000 O   0  0  0  0  0  0  0  0  0  0  0  0
    3.4621   -2.9623    0.0000 O   0  0  0  0  0  0  0  0  0  0  0  0
    3.1129   -1.0290    0.0000 N   0  0  0  0  0  0  0  0  0  0  0  0
    2.2501   -0.5277    0.0000 C   0  0  0  0  0  0  0  0  0  0  0  0
  1  2  1  0  0  0  0
  2  3  1  0  0  0  0
  3  4  2  0  0  0  0
  3  5  1  0  0  0  0
  5  6  2  0  0  0  0
  6  7  1  0  0  0  0
  7  8  2  0  0  0  0
  8  9  1  0  0  0  0
  9 10  1  0  0  0  0
 10 11  1  0  0  0  0
 11 12  1  0  0  0  0
 12 13  2  0  0  0  0
 12 14  2  0  0  0  0
 12 15  1  0  0  0  0
 15 16  2  0  0  0  0
 16  5  1  0  0  0  0
 16  9  1  0  0  0  0
M  END
>  <EXTREG>  (ZINC00102755)
ZINC00102755

>  <LOGBIO>
2.5000

$$$$
ZINC00104825
  -MTS-   02131516512D 0   0.00000     0.00000     0

 18 19  0  0  0  0  0  0  0  0999 V2000
    5.6411   -0.5630    0.0000 C   0  0  0  0  0  0  0  0  0  0  0  0
    5.2343   -1.4802    0.0000 O   0  0  0  0  0  0  0  0  0  0  0  0
    4.2450   -1.5846    0.0000 C   0  0  0  0  0  0  0  0  0  0  0  0
    3.8381   -2.5019    0.0000 O   0  0  0  0  0  0  0  0  0  0  0  0
    3.6564   -0.7761    0.0000 C   0  0  0  0  0  0  0  0  0  0  0  0
    3.9664    0.1839    0.0000 O   0  0  0  0  0  0  0  0  0  0  0  0
    3.1564    0.7639    0.0000 C   0  0  0  0  0  0  0  0  0  0  0  0
    3.0568    1.7620    0.0000 C   0  0  0  0  0  0  0  0  0  0  0  0
    2.1448    2.1723    0.0000 C   0  0  0  0  0  0  0  0  0  0  0  0
    1.3319    1.5840    0.0000 C   0  0  0  0  0  0  0  0  0  0  0  0
    0.4189    1.9920    0.0000 Br  0  0  0  0  0  0  0  0  0  0  0  0
    1.4351    0.5946    0.0000 C   0  0  0  0  0  0  0  0  0  0  0  0
    2.3464    0.1839    0.0000 C   0  0  0  0  0  0  0  0  0  0  0  0
    2.6564   -0.7761    0.0000 C   0  0  0  0  0  0  0  0  0  0  0  0
    2.0679   -1.5846    0.0000 N   0  0  0  0  0  0  0  0  0  0  0  0
    1.0701   -1.4788    0.0000 C   0  0  0  0  0  0  0  0  0  0  0  0
    0.4855   -2.2837    0.0000 C   0  0  0  0  0  0  0  0  0  0  0  0
    0.6637   -0.5651    0.0000 O   0  0  0  0  0  0  0  0  0  0  0  0
  1  2  1  0  0  0  0
  2  3  1  0  0  0  0
  3  4  2  0  0  0  0
  3  5  1  0  0  0  0
  5  6  1  0  0  0  0
  6  7  1  0  0  0  0
  7  8  2  0  0  0  0
  8  9  1  0  0  0  0
  9 10  2  0  0  0  0
 10 11  1  0  0  0  0
 10 12  1  0  0  0  0
 12 13  2  0  0  0  0
 13  7  1  0  0  0  0
 13 14  1  0  0  0  0
 14  5  2  0  0  0  0
 14 15  1  0  0  0  0
 15 16  1  0  0  0  0
 16 17  1  0  0  0  0
 16 18  2  0  0  0  0
M  END
>  <EXTREG>  (ZINC00104825)
ZINC00104825

>  <LOGBIO>
2.5000

$$$$
ZINC00105259
  -MTS-   02131516512D 0   0.00000     0.00000     0

 19 19  0  0  1  0  0  0  0  0999 V2000
    0.5204   -0.7922    0.0000 C   0  0  0  0  0  0  0  0  0  0  0  0
    1.0198    0.0781    0.0000 C   0  0  0  0  0  0  0  0  0  0  0  0
    2.0146    0.0797    0.0000 C   0  0  0  0  0  0  0  0  0  0  0  0
    2.5141    0.9500    0.0000 C   0  0  2  0  0  0  0  0  0  0  0  0
    3.5089    0.9515    0.0000 O   0  0  0  0  0  0  0  0  0  0  0  0
    4.0110    0.0828    0.0000 C   0  0  0  0  0  0  0  0  0  0  0  0
    3.7134   -0.4382    0.0000 O   0  0  0  0  0  0  0  0  0  0  0  0
    5.2110    0.0858    0.0000 C   0  0  0  0  0  0  0  0  0  0  0  0
    5.7114    0.9556    0.0000 C   0  0  0  0  0  0  0  0  0  0  0  0
    6.7062    0.9560    0.0000 C   0  0  0  0  0  0  0  0  0  0  0  0
    7.2092    0.0918    0.0000 C   0  0  0  0  0  0  0  0  0  0  0  0
    6.7175   -0.7730    0.0000 C   0  0  0  0  0  0  0  0  0  0  0  0
    5.7141   -0.7785    0.0000 C   0  0  0  0  0  0  0  0  0  0  0  0
    5.1187   -1.8204    0.0000 C   0  0  0  0  0  0  0  0  0  0  0  0
    4.1153   -1.8254    0.0000 O   0  0  0  0  0  0  0  0  0  0  0  0
    5.6195   -2.6799    0.0000 O   0  0  0  0  0  0  0  0  0  0  0  0
    2.0123    1.8149    0.0000 C   0  0  0  0  0  0  0  0  0  0  0  0
    1.5104    2.6799    0.0000 C   0  0  0  0  0  0  0  0  0  0  0  0
    1.9141    0.9486    0.0000 H   0  0  0  0  0  0  0  0  0  0  0  0
  1  2  1  0  0  0  0
  2  3  2  0  0  0  0
  3  4  1  0  0  0  0
  4 19  1  6  0  0  0
  4  5  1  0  0  0  0
  5  6  1  0  0  0  0
  6  7  2  0  0  0  0
  6  8  1  0  0  0  0
  8  9  2  0  0  0  0
  9 10  1  0  0  0  0
 10 11  2  0  0  0  0
 11 12  1  0  0  0  0
 12 13  2  0  0  0  0
 13  8  1  0  0  0  0
 13 14  1  0  0  0  0
 14 15  1  0  0  0  0
 14 16  2  0  0  0  0
  4 17  1  1  0  0  0
 17 18  3  0  0  0  0
M  END
>  <EXTREG>  (ZINC00105259)
ZINC00105259

>  <LOGBIO>
2.5000

$$$$
ZINC00105965
  -MTS-   02131516512D 0   0.00000     0.00000     0

 18 20  0  0  1  0  0  0  0  0999 V2000
    4.4405   -1.1061    0.0000 C   0  0  0  0  0  0  0  0  0  0  0  0
    3.8520   -0.2976    0.0000 C   0  0  0  0  0  0  0  0  0  0  0  0
    4.1620    0.6624    0.0000 N   0  0  0  0  0  0  0  0  0  0  0  0
    3.3520    1.2424    0.0000 C   0  0  0  0  0  0  0  0  0  0  0  0
    3.2523    2.2405    0.0000 C   0  0  0  0  0  0  0  0  0  0  0  0
    2.3404    2.6508    0.0000 C   0  0  0  0  0  0  0  0  0  0  0  0
    1.5275    2.0625    0.0000 C   0  0  0  0  0  0  0  0  0  0  0  0
    1.6306    1.0731    0.0000 C   0  0  0  0  0  0  0  0  0  0  0  0
    2.5420    0.6624    0.0000 C   0  0  0  0  0  0  0  0  0  0  0  0
    2.8520   -0.2976    0.0000 C   0  0  0  0  0  0  0  0  0  0  0  0
    2.2635   -1.1061    0.0000 C   0  0  2  0  0  0  0  0  0  0  0  0
    1.2546   -1.1061    0.0000 C   0  0  0  0  0  0  0  0  0  0  0  0
    0.9516   -2.0551    0.0000 C   0  0  0  0  0  0  0  0  0  0  0  0
    0.0000   -2.3624    0.0000 O   0  0  0  0  0  0  0  0  0  0  0  0
    1.7525   -2.6477    0.0000 N   0  0  0  0  0  0  0  0  0  0  0  0
    2.5707   -2.0577    0.0000 C   0  0  0  0  0  0  0  0  0  0  0  0
    3.5210   -2.3693    0.0000 O   0  0  0  0  0  0  0  0  0  0  0  0
    1.9913   -0.5714    0.0000 H   0  0  0  0  0  0  0  0  0  0  0  0
  1  2  1  0  0  0  0
  2  3  1  0  0  0  0
  3  4  1  0  0  0  0
  4  5  2  0  0  0  0
  5  6  1  0  0  0  0
  6  7  2  0  0  0  0
  7  8  1  0  0  0  0
  8  9  2  0  0  0  0
  9  4  1  0  0  0  0
  9 10  1  0  0  0  0
 10  2  2  0  0  0  0
 11 10  1  1  0  0  0
 11 18  1  6  0  0  0
 11 12  1  0  0  0  0
 12 13  1  0  0  0  0
 13 14  2  0  0  0  0
 13 15  1  0  0  0  0
 15 16  1  0  0  0  0
 16 11  1  0  0  0  0
 16 17  2  0  0  0  0
M  END
>  <EXTREG>  (ZINC00105965)
ZINC00105965

>  <LOGBIO>
2.5000

$$$$
ZINC00107061
  -MTS-   02131516512D 0   0.00000     0.00000     0

 24 28  0  0  1  0  0  0  0  0999 V2000
    2.2210    2.4808    0.0000 O   0  0  0  0  0  0  0  0  0  0  0  0
    2.3420    1.4882    0.0000 C   0  0  2  0  0  0  0  0  0  0  0  0
    3.0920    1.0882    0.0000 C   0  0  0  0  0  0  0  0  0  0  0  0
    2.3420    0.6882    0.0000 C   0  0  2  0  0  0  0  0  0  0  0  0
    1.3420    0.8882    0.0000 C   0  0  2  0  0  0  0  0  0  0  0  0
    0.5920    0.4882    0.0000 C   0  0  0  0  0  0  0  0  0  0  0  0
    0.5920    0.8682    0.0000 O   0  0  0  0  0  0  0  0  0  0  0  0
    1.3420    1.4882    0.0000 C   0  0  1  0  0  0  0  0  0  0  0  0
    0.7920    2.1782    0.0000 O   0  0  0  0  0  0  0  0  0  0  0  0
    4.2267    0.2219    0.0000 N   0  0  0  0  0  0  0  0  0  0  0  0
    4.9027   -0.5269    0.0000 N   0  0  0  0  0  0  0  0  0  0  0  0
    5.8102   -0.1159    0.0000 C   0  0  0  0  0  0  0  0  0  0  0  0
    5.7134    0.8757    0.0000 N   0  0  0  0  0  0  0  0  0  0  0  0
    4.7271    1.0877    0.0000 C   0  0  0  0  0  0  0  0  0  0  0  0
    4.2267    1.9545    0.0000 N   0  0  0  0  0  0  0  0  0  0  0  0
    6.6759   -0.6163    0.0000 C   0  0  0  0  0  0  0  0  0  0  0  0
    6.6764   -1.6197    0.0000 C   0  0  0  0  0  0  0  0  0  0  0  0
    7.5387   -2.1158    0.0000 C   0  0  0  0  0  0  0  0  0  0  0  0
    8.4055   -1.6171    0.0000 N   0  0  0  0  0  0  0  0  0  0  0  0
    8.4100   -0.6223    0.0000 C   0  0  0  0  0  0  0  0  0  0  0  0
    7.5427   -0.1176    0.0000 C   0  0  0  0  0  0  0  0  0  0  0  0
    1.5452    0.9236    0.0000 H   0  0  0  0  0  0  0  0  0  0  0  0
    1.4295    0.2946    0.0000 H   0  0  0  0  0  0  0  0  0  0  0  0
    2.2111    0.1026    0.0000 H   0  0  0  0  0  0  0  0  0  0  0  0
  2  1  1  6  0  0  0
  2  3  1  0  0  0  0
  3  4  1  0  0  0  0
  4 24  1  6  0  0  0
  4  5  1  0  0  0  0
  5 23  1  1  0  0  0
  5  6  1  6  0  0  0
  6  7  1  0  0  0  0
  8  7  1  1  0  0  0
  8 22  1  6  0  0  0
  8  2  1  0  0  0  0
  8  9  1  0  0  0  0
  9  5  1  0  0  0  0
  4 10  1  1  0  0  0
 10 11  1  0  0  0  0
 11 12  2  0  0  0  0
 12 13  1  0  0  0  0
 13 14  2  0  0  0  0
 14 10  1  0  0  0  0
 14 15  1  0  0  0  0
 15  2  1  0  0  0  0
 12 16  1  0  0  0  0
 16 17  2  0  0  0  0
 17 18  1  0  0  0  0
 18 19  2  0  0  0  0
 19 20  1  0  0  0  0
 20 21  2  0  0  0  0
 21 16  1  0  0  0  0
M  END
>  <EXTREG>  (ZINC00107061)
ZINC00107061

>  <LOGBIO>
2.5000

$$$$
ZINC00107962
  -MTS-   02131516512D 0   0.00000     0.00000     0

 15 16  0  0  0  0  0  0  0  0999 V2000
    0.7616    1.0166    0.0000 O   0  0  0  0  0  0  0  0  0  0  0  0
    1.5095    1.6856    0.0000 C   0  0  0  0  0  0  0  0  0  0  0  0
    1.3048    2.6591    0.0000 O   0  0  0  0  0  0  0  0  0  0  0  0
    2.4597    1.3740    0.0000 C   0  0  0  0  0  0  0  0  0  0  0  0
    3.2780    1.9640    0.0000 N   0  0  0  0  0  0  0  0  0  0  0  0
    4.0788    1.3714    0.0000 C   0  0  0  0  0  0  0  0  0  0  0  0
    3.7758    0.4224    0.0000 O   0  0  0  0  0  0  0  0  0  0  0  0
    2.7670    0.4224    0.0000 C   0  0  0  0  0  0  0  0  0  0  0  0
    2.1785   -0.3861    0.0000 C   0  0  0  0  0  0  0  0  0  0  0  0
    1.1805   -0.2813    0.0000 C   0  0  0  0  0  0  0  0  0  0  0  0
    0.5967   -1.0867    0.0000 C   0  0  0  0  0  0  0  0  0  0  0  0
    1.0017   -2.0011    0.0000 C   0  0  0  0  0  0  0  0  0  0  0  0
    1.9905   -2.1099    0.0000 C   0  0  0  0  0  0  0  0  0  0  0  0
    2.5835   -1.3004    0.0000 C   0  0  0  0  0  0  0  0  0  0  0  0
    3.5777   -1.4078    0.0000 Cl  0  0  0  0  0  0  0  0  0  0  0  0
  1  2  1  0  0  0  0
  2  3  2  0  0  0  0
  2  4  1  0  0  0  0
  4  5  1  0  0  0  0
  5  6  2  0  0  0  0
  6  7  1  0  0  0  0
  7  8  1  0  0  0  0
  8  4  2  0  0  0  0
  8  9  1  0  0  0  0
  9 10  2  0  0  0  0
 10 11  1  0  0  0  0
 11 12  2  0  0  0  0
 12 13  1  0  0  0  0
 13 14  2  0  0  0  0
 14  9  1  0  0  0  0
 14 15  1  0  0  0  0
M  END
>  <EXTREG>  (ZINC00107962)
ZINC00107962

>  <LOGBIO>
2.5000

$$$$
ZINC00108345
  -MTS-   02131516512D 0   0.00000     0.00000     0

 16 16  0  0  1  0  0  0  0  0999 V2000
    5.3328   -0.3580    0.0000 C   0  0  0  0  0  0  0  0  0  0  0  0
    4.9260   -1.2753    0.0000 C   0  0  0  0  0  0  0  0  0  0  0  0
    5.5145   -2.0838    0.0000 C   0  0  0  0  0  0  0  0  0  0  0  0
    3.9367   -1.3796    0.0000 C   0  0  0  0  0  0  0  0  0  0  0  0
    3.5298   -2.2969    0.0000 O   0  0  0  0  0  0  0  0  0  0  0  0
    3.3482   -0.5712    0.0000 N   0  0  0  0  0  0  0  0  0  0  0  0
    3.6582    0.3888    0.0000 N   0  0  0  0  0  0  0  0  0  0  0  0
    2.8482    0.9688    0.0000 C   0  0  0  0  0  0  0  0  0  0  0  0
    2.8482    1.9688    0.0000 C   0  0  0  0  0  0  0  0  0  0  0  0
    2.0382    0.3888    0.0000 C   0  0  0  0  0  0  0  0  0  0  0  0
    2.3482   -0.5712    0.0000 C   0  0  2  0  0  0  0  0  0  0  0  0
    2.4521   -1.5657    0.0000 O   0  0  0  0  0  0  0  0  0  0  0  0
    0.9784   -0.8606    0.0000 C   0  0  0  0  0  0  0  0  0  0  0  0
    1.1851   -1.8390    0.0000 F   0  0  0  0  0  0  0  0  0  0  0  0
    0.7717    0.1178    0.0000 F   0  0  0  0  0  0  0  0  0  0  0  0
    0.0000   -1.0673    0.0000 F   0  0  0  0  0  0  0  0  0  0  0  0
  1  2  1  0  0  0  0
  2  3  1  0  0  0  0
  2  4  1  0  0  0  0
  4  5  2  0  0  0  0
  4  6  1  0  0  0  0
  6  7  1  0  0  0  0
  7  8  2  0  0  0  0
  8  9  1  0  0  0  0
  8 10  1  0  0  0  0
 10 11  1  0  0  0  0
 11  6  1  0  0  0  0
 11 12  1  1  0  0  0
 11 13  1  0  0  0  0
 13 14  1  0  0  0  0
 13 15  1  0  0  0  0
 13 16  1  0  0  0  0
M  END
>  <EXTREG>  (ZINC00108345)
ZINC00108345

>  <LOGBIO>
2.5000

$$$$
ZINC00108775
  -MTS-   02131516512D 0   0.00000     0.00000     0

 24 27  0  0  0  0  0  0  0  0999 V2000
    4.4345   -2.1880    0.0000 C   0  0  0  0  0  0  0  0  0  0  0  0
    5.4324   -2.0833    0.0000 C   0  0  0  0  0  0  0  0  0  0  0  0
    5.8362   -1.1741    0.0000 C   0  0  0  0  0  0  0  0  0  0  0  0
    5.2477   -0.3656    0.0000 N   0  0  0  0  0  0  0  0  0  0  0  0
    5.5577    0.5944    0.0000 C   0  0  0  0  0  0  0  0  0  0  0  0
    4.7477    1.1744    0.0000 C   0  0  0  0  0  0  0  0  0  0  0  0
    3.9377    0.5944    0.0000 N   0  0  0  0  0  0  0  0  0  0  0  0
    4.2477   -0.3656    0.0000 C   0  0  0  0  0  0  0  0  0  0  0  0
    3.4256   -0.9470    0.0000 N   0  0  0  0  0  0  0  0  0  0  0  0
    2.6217   -0.3522    0.0000 C   0  0  0  0  0  0  0  0  0  0  0  0
    1.6401   -0.5428    0.0000 N   0  0  0  0  0  0  0  0  0  0  0  0
    1.3162   -1.4889    0.0000 C   0  0  0  0  0  0  0  0  0  0  0  0
    0.9811    0.2094    0.0000 C   0  0  0  0  0  0  0  0  0  0  0  0
    0.0000    0.0157    0.0000 O   0  0  0  0  0  0  0  0  0  0  0  0
    1.3059    1.1588    0.0000 N   0  0  0  0  0  0  0  0  0  0  0  0
    2.2823    1.3494    0.0000 C   0  0  0  0  0  0  0  0  0  0  0  0
    2.6027    2.2967    0.0000 O   0  0  0  0  0  0  0  0  0  0  0  0
    2.9435    0.6039    0.0000 C   0  0  0  0  0  0  0  0  0  0  0  0
    6.5074    0.9075    0.0000 C   0  0  0  0  0  0  0  0  0  0  0  0
    7.2567    0.2401    0.0000 C   0  0  0  0  0  0  0  0  0  0  0  0
    8.2008    0.5535    0.0000 C   0  0  0  0  0  0  0  0  0  0  0  0
    8.4054    1.5324    0.0000 C   0  0  0  0  0  0  0  0  0  0  0  0
    7.6659    2.1978    0.0000 C   0  0  0  0  0  0  0  0  0  0  0  0
    6.7120    1.8864    0.0000 C   0  0  0  0  0  0  0  0  0  0  0  0
  1  2  1  0  0  0  0
  2  3  1  0  0  0  0
  3  4  1  0  0  0  0
  4  5  1  0  0  0  0
  5  6  2  0  0  0  0
  6  7  1  0  0  0  0
  7  8  1  0  0  0  0
  8  4  1  0  0  0  0
  8  9  2  0  0  0  0
  9 10  1  0  0  0  0
 10 11  1  0  0  0  0
 11 12  1  0  0  0  0
 11 13  1  0  0  0  0
 13 14  2  0  0  0  0
 13 15  1  0  0  0  0
 15 16  1  0  0  0  0
 16 17  2  0  0  0  0
 16 18  1  0  0  0  0
 18  7  1  0  0  0  0
 18 10  2  0  0  0  0
  5 19  1  0  0  0  0
 19 20  2  0  0  0  0
 20 21  1  0  0  0  0
 21 22  2  0  0  0  0
 22 23  1  0  0  0  0
 23 24  2  0  0  0  0
 24 19  1  0  0  0  0
M  END
>  <EXTREG>  (ZINC00108775)
ZINC00108775

>  <LOGBIO>
2.5000

$$$$
ZINC00109233
  -MTS-   02131516512D 0   0.00000     0.00000     0

 18 19  0  0  0  0  0  0  0  0999 V2000
    2.3215   -4.0303    0.0000 C   0  0  0  0  0  0  0  0  0  0  0  0
    2.7274   -3.1163    0.0000 S   0  0  0  0  0  0  0  0  0  0  0  0
    2.1389   -2.3079    0.0000 C   0  0  0  0  0  0  0  0  0  0  0  0
    2.4489   -1.3479    0.0000 S   0  0  0  0  0  0  0  0  0  0  0  0
    1.6389   -0.7679    0.0000 C   0  0  0  0  0  0  0  0  0  0  0  0
    0.8289   -1.3479    0.0000 C   0  0  0  0  0  0  0  0  0  0  0  0
    1.1389   -2.3079    0.0000 C   0  0  0  0  0  0  0  0  0  0  0  0
    1.6389    0.2321    0.0000 C   0  0  0  0  0  0  0  0  0  0  0  0
    2.5049    0.7321    0.0000 C   0  0  0  0  0  0  0  0  0  0  0  0
    2.5049    1.7321    0.0000 C   0  0  0  0  0  0  0  0  0  0  0  0
    3.3205    2.3258    0.0000 O   0  0  0  0  0  0  0  0  0  0  0  0
    3.0070    3.2715    0.0000 N   0  0  0  0  0  0  0  0  0  0  0  0
    2.0108    3.2792    0.0000 C   0  0  0  0  0  0  0  0  0  0  0  0
    1.4273    4.0913    0.0000 C   0  0  0  0  0  0  0  0  0  0  0  0
    1.6965    2.3207    0.0000 C   0  0  0  0  0  0  0  0  0  0  0  0
    0.7448    2.0134    0.0000 N   0  3  0  0  0  0  0  0  0  0  0  0
    0.0000    2.6858    0.0000 O   0  5  0  0  0  0  0  0  0  0  0  0
    0.5357    1.0408    0.0000 O   0  0  0  0  0  0  0  0  0  0  0  0
  1  2  1  0  0  0  0
  2  3  1  0  0  0  0
  3  4  1  0  0  0  0
  4  5  1  0  0  0  0
  5  6  2  0  0  0  0
  6  7  1  0  0  0  0
  7  3  2  0  0  0  0
  5  8  1  0  0  0  0
  8  9  2  0  0  0  0
  9 10  1  0  0  0  0
 10 11  1  0  0  0  0
 11 12  1  0  0  0  0
 12 13  2  0  0  0  0
 13 14  1  0  0  0  0
 13 15  1  0  0  0  0
 15 10  2  0  0  0  0
 15 16  1  0  0  0  0
 16 17  1  0  0  0  0
 16 18  2  0  0  0  0
M  CHG  2  16   1  17  -1
M  END
>  <EXTREG>  (ZINC00109233)
ZINC00109233

>  <LOGBIO>
2.5000

$$$$
ZINC00109713
  -MTS-   02131516512D 0   0.00000     0.00000     0

 16 16  0  0  0  0  0  0  0  0999 V2000
    5.0223    0.8061    0.0000 C   0  0  0  0  0  0  0  0  0  0  0  0
    4.5022    1.1054    0.0000 N   0  0  0  0  0  0  0  0  0  0  0  0
    4.5017    2.1001    0.0000 C   0  0  0  0  0  0  0  0  0  0  0  0
    3.4636    0.5043    0.0000 C   0  0  0  0  0  0  0  0  0  0  0  0
    2.5936    1.0043    0.0000 C   0  0  0  0  0  0  0  0  0  0  0  0
    1.7336    0.5043    0.0000 C   0  0  0  0  0  0  0  0  0  0  0  0
    1.7336   -0.4957    0.0000 C   0  0  0  0  0  0  0  0  0  0  0  0
    2.5936   -0.9957    0.0000 N   0  0  0  0  0  0  0  0  0  0  0  0
    3.4636   -0.4957    0.0000 C   0  0  0  0  0  0  0  0  0  0  0  0
    4.5022   -1.0967    0.0000 C   0  0  0  0  0  0  0  0  0  0  0  0
    4.5017   -2.1001    0.0000 C   0  0  0  0  0  0  0  0  0  0  0  0
    5.3645   -0.6006    0.0000 S   0  0  0  0  0  0  0  0  0  0  0  0
    0.8668    1.0030    0.0000 C   0  0  0  0  0  0  0  0  0  0  0  0
    0.3681    0.1362    0.0000 F   0  0  0  0  0  0  0  0  0  0  0  0
    1.3655    1.8698    0.0000 F   0  0  0  0  0  0  0  0  0  0  0  0
    0.0000    1.5017    0.0000 F   0  0  0  0  0  0  0  0  0  0  0  0
  1  2  1  0  0  0  0
  2  3  1  0  0  0  0
  2  4  1  0  0  0  0
  4  5  2  0  0  0  0
  5  6  1  0  0  0  0
  6  7  2  0  0  0  0
  7  8  1  0  0  0  0
  8  9  2  0  0  0  0
  9  4  1  0  0  0  0
  9 10  1  0  0  0  0
 10 11  1  0  0  0  0
 10 12  2  0  0  0  0
  6 13  1  0  0  0  0
 13 14  1  0  0  0  0
 13 15  1  0  0  0  0
 13 16  1  0  0  0  0
M  END
>  <EXTREG>  (ZINC00109713)
ZINC00109713

>  <LOGBIO>
2.5000

$$$$
ZINC00110602
  -MTS-   02131516512D 0   0.00000     0.00000     0

 15 15  0  0  0  0  0  0  0  0999 V2000
    0.5204   -1.7410    0.0000 C   0  0  0  0  0  0  0  0  0  0  0  0
    1.0199   -0.8708    0.0000 C   0  0  0  0  0  0  0  0  0  0  0  0
    2.0147   -0.8693    0.0000 O   0  0  0  0  0  0  0  0  0  0  0  0
    2.5142    0.0009    0.0000 C   0  0  0  0  0  0  0  0  0  0  0  0
    2.0125    0.8660    0.0000 O   0  0  0  0  0  0  0  0  0  0  0  0
    3.5090    0.0024    0.0000 C   0  0  0  0  0  0  0  0  0  0  0  0
    4.0086    0.8727    0.0000 O   0  0  0  0  0  0  0  0  0  0  0  0
    5.0086    0.8752    0.0000 C   0  0  0  0  0  0  0  0  0  0  0  0
    5.5133    0.0079    0.0000 C   0  0  0  0  0  0  0  0  0  0  0  0
    6.5081    0.0124    0.0000 C   0  0  0  0  0  0  0  0  0  0  0  0
    7.0068    0.8792    0.0000 C   0  0  0  0  0  0  0  0  0  0  0  0
    6.5107    1.7415    0.0000 C   0  0  0  0  0  0  0  0  0  0  0  0
    5.5073    1.7419    0.0000 C   0  0  0  0  0  0  0  0  0  0  0  0
    8.0068    0.8792    0.0000 C   0  0  0  0  0  0  0  0  0  0  0  0
    9.0068    0.8792    0.0000 N   0  0  0  0  0  0  0  0  0  0  0  0
  1  2  1  0  0  0  0
  2  3  1  0  0  0  0
  3  4  1  0  0  0  0
  4  5  2  0  0  0  0
  4  6  1  0  0  0  0
  6  7  1  0  0  0  0
  7  8  1  0  0  0  0
  8  9  2  0  0  0  0
  9 10  1  0  0  0  0
 10 11  2  0  0  0  0
 11 12  1  0  0  0  0
 12 13  2  0  0  0  0
 13  8  1  0  0  0  0
 11 14  1  0  0  0  0
 14 15  3  0  0  0  0
M  END
>  <EXTREG>  (ZINC00110602)
ZINC00110602

>  <LOGBIO>
2.5000

$$$$
ZINC00110888
  -MTS-   02131516512D 0   0.00000     0.00000     0

 24 26  0  0  0  0  0  0  0  0999 V2000
    5.0686    3.5023    0.0000 C   0  0  0  0  0  0  0  0  0  0  0  0
    4.5674    2.6330    0.0000 C   0  0  0  0  0  0  0  0  0  0  0  0
    3.5726    2.6335    0.0000 C   0  0  0  0  0  0  0  0  0  0  0  0
    5.0674    1.7670    0.0000 N   0  0  0  0  0  0  0  0  0  0  0  0
    6.0674    1.7670    0.0000 C   0  0  0  0  0  0  0  0  0  0  0  0
    7.0674    1.7670    0.0000 N   0  0  0  0  0  0  0  0  0  0  0  0
    4.5674    0.9010    0.0000 C   0  0  0  0  0  0  0  0  0  0  0  0
    3.5639    0.9000    0.0000 N   0  0  0  0  0  0  0  0  0  0  0  0
    3.0683    0.0375    0.0000 C   0  0  0  0  0  0  0  0  0  0  0  0
    3.5674   -0.8291    0.0000 N   0  0  0  0  0  0  0  0  0  0  0  0
    4.5622   -0.8331    0.0000 C   0  0  0  0  0  0  0  0  0  0  0  0
    5.0665    0.0344    0.0000 N   0  0  0  0  0  0  0  0  0  0  0  0
    5.0592   -1.7008    0.0000 N   0  0  0  0  0  0  0  0  0  0  0  0
    4.5553   -2.5686    0.0000 C   0  0  0  0  0  0  0  0  0  0  0  0
    5.0514   -3.4308    0.0000 C   0  0  0  0  0  0  0  0  0  0  0  0
    6.0514   -3.4353    0.0000 O   0  0  0  0  0  0  0  0  0  0  0  0
    6.5553   -2.5776    0.0000 C   0  0  0  0  0  0  0  0  0  0  0  0
    6.0592   -1.7053    0.0000 C   0  0  0  0  0  0  0  0  0  0  0  0
    2.0683    0.0369    0.0000 N   0  0  0  0  0  0  0  0  0  0  0  0
    1.5653    0.9052    0.0000 C   0  0  0  0  0  0  0  0  0  0  0  0
    0.5705    0.9026    0.0000 C   0  0  0  0  0  0  0  0  0  0  0  0
    0.0701    0.0368    0.0000 O   0  0  0  0  0  0  0  0  0  0  0  0
    0.5645   -0.8264    0.0000 C   0  0  0  0  0  0  0  0  0  0  0  0
    1.5679   -0.8289    0.0000 C   0  0  0  0  0  0  0  0  0  0  0  0
  1  2  1  0  0  0  0
  2  3  1  0  0  0  0
  2  4  1  0  0  0  0
  4  5  1  0  0  0  0
  5  6  3  0  0  0  0
  4  7  1  0  0  0  0
  7  8  2  0  0  0  0
  8  9  1  0  0  0  0
  9 10  2  0  0  0  0
 10 11  1  0  0  0  0
 11 12  2  0  0  0  0
 12  7  1  0  0  0  0
 11 13  1  0  0  0  0
 13 14  1  0  0  0  0
 14 15  1  0  0  0  0
 15 16  1  0  0  0  0
 16 17  1  0  0  0  0
 17 18  1  0  0  0  0
 18 13  1  0  0  0  0
  9 19  1  0  0  0  0
 19 20  1  0  0  0  0
 20 21  1  0  0  0  0
 21 22  1  0  0  0  0
 22 23  1  0  0  0  0
 23 24  1  0  0  0  0
 24 19  1  0  0  0  0
M  END
>  <EXTREG>  (ZINC00110888)
ZINC00110888

>  <LOGBIO>
2.5000

$$$$
ZINC00111137
  -MTS-   02131516512D 0   0.00000     0.00000     0

 18 19  0  0  0  0  0  0  0  0999 V2000
    4.5147    0.6920    0.0000 C   0  0  0  0  0  0  0  0  0  0  0  0
    3.9262    1.5005    0.0000 C   0  0  0  0  0  0  0  0  0  0  0  0
    4.2362    2.4605    0.0000 C   0  0  0  0  0  0  0  0  0  0  0  0
    3.4262    3.0405    0.0000 C   0  0  0  0  0  0  0  0  0  0  0  0
    2.6162    2.4605    0.0000 C   0  0  0  0  0  0  0  0  0  0  0  0
    1.6665    2.7737    0.0000 C   0  0  0  0  0  0  0  0  0  0  0  0
    2.9262    1.5005    0.0000 N   0  0  0  0  0  0  0  0  0  0  0  0
    2.3377    0.6920    0.0000 C   0  0  0  0  0  0  0  0  0  0  0  0
    1.3397    0.7968    0.0000 C   0  0  0  0  0  0  0  0  0  0  0  0
    0.7559   -0.0086    0.0000 C   0  0  0  0  0  0  0  0  0  0  0  0
    1.1609   -0.9229    0.0000 C   0  0  0  0  0  0  0  0  0  0  0  0
    0.5113   -1.8107    0.0000 O   0  0  0  0  0  0  0  0  0  0  0  0
    0.9149   -2.7256    0.0000 C   0  0  0  0  0  0  0  0  0  0  0  0
    1.8299   -2.3220    0.0000 F   0  0  0  0  0  0  0  0  0  0  0  0
    0.0000   -3.1292    0.0000 F   0  0  0  0  0  0  0  0  0  0  0  0
    1.3185   -3.6405    0.0000 F   0  0  0  0  0  0  0  0  0  0  0  0
    2.1497   -1.0318    0.0000 C   0  0  0  0  0  0  0  0  0  0  0  0
    2.7427   -0.2223    0.0000 C   0  0  0  0  0  0  0  0  0  0  0  0
  1  2  1  0  0  0  0
  2  3  2  0  0  0  0
  3  4  1  0  0  0  0
  4  5  2  0  0  0  0
  5  6  1  0  0  0  0
  5  7  1  0  0  0  0
  7  2  1  0  0  0  0
  7  8  1  0  0  0  0
  8  9  2  0  0  0  0
  9 10  1  0  0  0  0
 10 11  2  0  0  0  0
 11 12  1  0  0  0  0
 12 13  1  0  0  0  0
 13 14  1  0  0  0  0
 13 15  1  0  0  0  0
 13 16  1  0  0  0  0
 11 17  1  0  0  0  0
 17 18  2  0  0  0  0
 18  8  1  0  0  0  0
M  END
>  <EXTREG>  (ZINC00111137)
ZINC00111137

>  <LOGBIO>
2.5000

$$$$
ZINC00111462
  -MTS-   02131516512D 0   0.00000     0.00000     0

 22 24  0  0  0  0  0  0  0  0999 V2000
    6.4937   -3.4058    0.0000 F   0  0  0  0  0  0  0  0  0  0  0  0
    5.9031   -2.5988    0.0000 C   0  0  0  0  0  0  0  0  0  0  0  0
    6.3072   -1.6803    0.0000 C   0  0  0  0  0  0  0  0  0  0  0  0
    5.7181   -0.8787    0.0000 C   0  0  0  0  0  0  0  0  0  0  0  0
    4.7239   -0.9857    0.0000 C   0  0  0  0  0  0  0  0  0  0  0  0
    4.1354   -0.1772    0.0000 C   0  0  0  0  0  0  0  0  0  0  0  0
    4.5413    0.7367    0.0000 S   0  0  0  0  0  0  0  0  0  0  0  0
    3.9527    1.5452    0.0000 C   0  0  0  0  0  0  0  0  0  0  0  0
    4.2627    2.5052    0.0000 N   0  0  0  0  0  0  0  0  0  0  0  0
    3.4527    3.0852    0.0000 S   0  0  0  0  0  0  0  0  0  0  0  0
    2.6427    2.5052    0.0000 C   0  0  0  0  0  0  0  0  0  0  0  0
    1.6930    2.8184    0.0000 N   0  0  0  0  0  0  0  0  0  0  0  0
    0.9444    2.1502    0.0000 C   0  0  0  0  0  0  0  0  0  0  0  0
    0.0000    2.4627    0.0000 O   0  0  0  0  0  0  0  0  0  0  0  0
    1.1882    0.9752    0.0000 C   0  0  0  0  0  0  0  0  0  0  0  0
    0.5102    0.2282    0.0000 O   0  0  0  0  0  0  0  0  0  0  0  0
    1.0093   -0.6340    0.0000 C   0  0  0  0  0  0  0  0  0  0  0  0
    1.9863   -0.4392    0.0000 C   0  0  0  0  0  0  0  0  0  0  0  0
    2.0994    0.5632    0.0000 C   0  0  0  0  0  0  0  0  0  0  0  0
    2.9527    1.5452    0.0000 N   0  0  0  0  0  0  0  0  0  0  0  0
    4.3187   -1.8942    0.0000 C   0  0  0  0  0  0  0  0  0  0  0  0
    4.9089   -2.7057    0.0000 C   0  0  0  0  0  0  0  0  0  0  0  0
  1  2  1  0  0  0  0
  2  3  2  0  0  0  0
  3  4  1  0  0  0  0
  4  5  2  0  0  0  0
  5  6  1  0  0  0  0
  6  7  1  0  0  0  0
  7  8  1  0  0  0  0
  8  9  2  0  0  0  0
  9 10  1  0  0  0  0
 10 11  1  0  0  0  0
 11 12  1  0  0  0  0
 12 13  1  0  0  0  0
 13 14  2  0  0  0  0
 13 15  1  0  0  0  0
 15 16  1  0  0  0  0
 16 17  1  0  0  0  0
 17 18  2  0  0  0  0
 18 19  1  0  0  0  0
 19 15  2  0  0  0  0
 11 20  2  0  0  0  0
 20  8  1  0  0  0  0
  5 21  1  0  0  0  0
 21 22  2  0  0  0  0
 22  2  1  0  0  0  0
M  END
>  <EXTREG>  (ZINC00111462)
ZINC00111462

>  <LOGBIO>
2.5000

$$$$
ZINC00111607
  -MTS-   02131516512D 0   0.00000     0.00000     0

 18 19  0  0  0  0  0  0  0  0999 V2000
    5.1788   -0.7193    0.0000 C   0  0  0  0  0  0  0  0  0  0  0  0
    4.5907    0.0895    0.0000 O   0  0  0  0  0  0  0  0  0  0  0  0
    3.5962   -0.0155    0.0000 C   0  0  0  0  0  0  0  0  0  0  0  0
    3.0053    0.7955    0.0000 C   0  0  0  0  0  0  0  0  0  0  0  0
    2.0162    0.6892    0.0000 C   0  0  0  0  0  0  0  0  0  0  0  0
    1.3100    1.6593    0.0000 N   0  0  0  0  0  0  0  0  0  0  0  0
    1.6200    2.6193    0.0000 C   0  0  0  0  0  0  0  0  0  0  0  0
    0.8100    3.1993    0.0000 N   0  0  0  0  0  0  0  0  0  0  0  0
    0.0000    2.6193    0.0000 N   0  0  0  0  0  0  0  0  0  0  0  0
    0.3100    1.6593    0.0000 N   0  0  0  0  0  0  0  0  0  0  0  0
    1.6089   -0.2241    0.0000 C   0  0  0  0  0  0  0  0  0  0  0  0
    2.1907   -1.0311    0.0000 C   0  0  0  0  0  0  0  0  0  0  0  0
    3.1889   -0.9288    0.0000 C   0  0  0  0  0  0  0  0  0  0  0  0
    3.7754   -1.7387    0.0000 O   0  0  0  0  0  0  0  0  0  0  0  0
    3.3672   -2.6516    0.0000 C   0  0  0  0  0  0  0  0  0  0  0  0
    0.6142   -0.3266    0.0000 C   0  0  0  0  0  0  0  0  0  0  0  0
    0.2036   -1.2422    0.0000 O   0  0  0  0  0  0  0  0  0  0  0  0
    0.2623    0.1594    0.0000 O   0  0  0  0  0  0  0  0  0  0  0  0
  1  2  1  0  0  0  0
  2  3  1  0  0  0  0
  3  4  2  0  0  0  0
  4  5  1  0  0  0  0
  5  6  1  0  0  0  0
  6  7  1  0  0  0  0
  7  8  2  0  0  0  0
  8  9  1  0  0  0  0
  9 10  2  0  0  0  0
 10  6  1  0  0  0  0
  5 11  2  0  0  0  0
 11 12  1  0  0  0  0
 12 13  2  0  0  0  0
 13  3  1  0  0  0  0
 13 14  1  0  0  0  0
 14 15  1  0  0  0  0
 11 16  1  0  0  0  0
 16 17  1  0  0  0  0
 16 18  2  0  0  0  0
M  END
>  <EXTREG>  (ZINC00111607)
ZINC00111607

>  <LOGBIO>
2.5000

$$$$
ZINC00111941
  -MTS-   02131516512D 0   0.00000     0.00000     0

 20 21  0  0  0  0  0  0  0  0999 V2000
    7.4510    0.6134    0.0000 F   0  0  0  0  0  0  0  0  0  0  0  0
    6.4564    0.5094    0.0000 C   0  0  0  0  0  0  0  0  0  0  0  0
    6.3524    1.5040    0.0000 F   0  0  0  0  0  0  0  0  0  0  0  0
    6.5604   -0.4851    0.0000 F   0  0  0  0  0  0  0  0  0  0  0  0
    5.4618    0.4055    0.0000 O   0  0  0  0  0  0  0  0  0  0  0  0
    5.0546   -0.5079    0.0000 C   0  0  0  0  0  0  0  0  0  0  0  0
    5.6431   -1.3206    0.0000 C   0  0  0  0  0  0  0  0  0  0  0  0
    5.2362   -2.2283    0.0000 C   0  0  0  0  0  0  0  0  0  0  0  0
    5.8231   -3.0380    0.0000 Cl  0  0  0  0  0  0  0  0  0  0  0  0
    4.2417   -2.3333    0.0000 C   0  0  0  0  0  0  0  0  0  0  0  0
    3.6542   -1.5305    0.0000 C   0  0  0  0  0  0  0  0  0  0  0  0
    4.0601   -0.6128    0.0000 C   0  0  0  0  0  0  0  0  0  0  0  0
    3.4712    0.1953    0.0000 N   0  0  0  0  0  0  0  0  0  0  0  0
    2.4734    0.0890    0.0000 C   0  0  0  0  0  0  0  0  0  0  0  0
    2.0710   -0.8208    0.0000 O   0  0  0  0  0  0  0  0  0  0  0  0
    1.8840    0.8969    0.0000 C   0  0  0  0  0  0  0  0  0  0  0  0
    0.8752    0.8958    0.0000 S   0  0  0  0  0  0  0  0  0  0  0  0
    0.5712    1.8446    0.0000 C   0  0  0  0  0  0  0  0  0  0  0  0
    1.3714    2.4380    0.0000 C   0  0  0  0  0  0  0  0  0  0  0  0
    2.1903    1.8488    0.0000 C   0  0  0  0  0  0  0  0  0  0  0  0
  1  2  1  0  0  0  0
  2  3  1  0  0  0  0
  2  4  1  0  0  0  0
  2  5  1  0  0  0  0
  5  6  1  0  0  0  0
  6  7  2  0  0  0  0
  7  8  1  0  0  0  0
  8  9  1  0  0  0  0
  8 10  2  0  0  0  0
 10 11  1  0  0  0  0
 11 12  2  0  0  0  0
 12  6  1  0  0  0  0
 12 13  1  0  0  0  0
 13 14  1  0  0  0  0
 14 15  2  0  0  0  0
 14 16  1  0  0  0  0
 16 17  1  0  0  0  0
 17 18  1  0  0  0  0
 18 19  2  0  0  0  0
 19 20  1  0  0  0  0
 20 16  2  0  0  0  0
M  END
>  <EXTREG>  (ZINC00111941)
ZINC00111941

>  <LOGBIO>
2.5000

$$$$
ZINC00112169
  -MTS-   02131516512D 0   0.00000     0.00000     0

 22 23  0  0  0  0  0  0  0  0999 V2000
    6.4429    0.7349    0.0000 C   0  0  0  0  0  0  0  0  0  0  0  0
    5.8544    1.5434    0.0000 C   0  0  0  0  0  0  0  0  0  0  0  0
    6.1644    2.5034    0.0000 O   0  0  0  0  0  0  0  0  0  0  0  0
    5.3544    3.0834    0.0000 N   0  0  0  0  0  0  0  0  0  0  0  0
    4.5444    2.5034    0.0000 C   0  0  0  0  0  0  0  0  0  0  0  0
    3.5947    2.8165    0.0000 C   0  0  0  0  0  0  0  0  0  0  0  0
    4.8544    1.5434    0.0000 C   0  0  0  0  0  0  0  0  0  0  0  0
    4.2659    0.7349    0.0000 S   0  0  0  0  0  0  0  0  0  0  0  0
    5.0744    0.1464    0.0000 O   0  0  0  0  0  0  0  0  0  0  0  0
    3.4574    1.3234    0.0000 O   0  0  0  0  0  0  0  0  0  0  0  0
    3.6774   -0.0736    0.0000 N   0  0  0  0  0  0  0  0  0  0  0  0
    2.5835    0.0424    0.0000 C   0  0  0  0  0  0  0  0  0  0  0  0
    2.1753    0.9590    0.0000 C   0  0  0  0  0  0  0  0  0  0  0  0
    1.1858    1.0619    0.0000 C   0  0  0  0  0  0  0  0  0  0  0  0
    0.5965    0.2540    0.0000 C   0  0  0  0  0  0  0  0  0  0  0  0
    0.9966   -0.6568    0.0000 C   0  0  0  0  0  0  0  0  0  0  0  0
    1.9942   -0.7655    0.0000 C   0  0  0  0  0  0  0  0  0  0  0  0
    2.4387   -1.7717    0.0000 O   0  0  0  0  0  0  0  0  0  0  0  0
    1.8486   -2.5790    0.0000 C   0  0  0  0  0  0  0  0  0  0  0  0
    1.0412   -1.9889    0.0000 F   0  0  0  0  0  0  0  0  0  0  0  0
    2.6559   -3.1691    0.0000 F   0  0  0  0  0  0  0  0  0  0  0  0
    1.2584   -3.3863    0.0000 F   0  0  0  0  0  0  0  0  0  0  0  0
  1  2  1  0  0  0  0
  2  3  1  0  0  0  0
  3  4  1  0  0  0  0
  4  5  2  0  0  0  0
  5  6  1  0  0  0  0
  5  7  1  0  0  0  0
  7  2  2  0  0  0  0
  7  8  1  0  0  0  0
  8  9  2  0  0  0  0
  8 10  2  0  0  0  0
  8 11  1  0  0  0  0
 11 12  1  0  0  0  0
 12 13  2  0  0  0  0
 13 14  1  0  0  0  0
 14 15  2  0  0  0  0
 15 16  1  0  0  0  0
 16 17  2  0  0  0  0
 17 12  1  0  0  0  0
 17 18  1  0  0  0  0
 18 19  1  0  0  0  0
 19 20  1  0  0  0  0
 19 21  1  0  0  0  0
 19 22  1  0  0  0  0
M  END
>  <EXTREG>  (ZINC00112169)
ZINC00112169

>  <LOGBIO>
2.5000

$$$$
ZINC00113166
  -MTS-   02131516512D 0   0.00000     0.00000     0

 12 13  0  0  0  0  0  0  0  0999 V2000
    3.4180   -2.4489    0.0000 C   0  0  0  0  0  0  0  0  0  0  0  0
    2.8295   -1.6404    0.0000 C   0  0  0  0  0  0  0  0  0  0  0  0
    3.1395   -0.6804    0.0000 N   0  0  0  0  0  0  0  0  0  0  0  0
    2.3295   -0.1004    0.0000 C   0  0  0  0  0  0  0  0  0  0  0  0
    1.5195   -0.6804    0.0000 C   0  0  0  0  0  0  0  0  0  0  0  0
    0.5698   -0.3672    0.0000 C   0  0  0  0  0  0  0  0  0  0  0  0
    1.8295   -1.6404    0.0000 C   0  0  0  0  0  0  0  0  0  0  0  0
    2.3295    0.8996    0.0000 C   0  0  0  0  0  0  0  0  0  0  0  0
    3.1451    1.4933    0.0000 C   0  0  0  0  0  0  0  0  0  0  0  0
    2.8316    2.4389    0.0000 C   0  0  0  0  0  0  0  0  0  0  0  0
    1.8354    2.4467    0.0000 N   0  0  0  0  0  0  0  0  0  0  0  0
    1.5210    1.4881    0.0000 N   0  0  0  0  0  0  0  0  0  0  0  0
  1  2  1  0  0  0  0
  2  3  1  0  0  0  0
  3  4  1  0  0  0  0
  4  5  2  0  0  0  0
  5  6  1  0  0  0  0
  5  7  1  0  0  0  0
  7  2  2  0  0  0  0
  4  8  1  0  0  0  0
  8  9  1  0  0  0  0
  9 10  2  0  0  0  0
 10 11  1  0  0  0  0
 11 12  1  0  0  0  0
 12  8  2  0  0  0  0
M  END
>  <EXTREG>  (ZINC00113166)
ZINC00113166

>  <LOGBIO>
2.5000

$$$$
ZINC00113414
  -MTS-   02131516512D 0   0.00000     0.00000     0

 18 20  0  0  0  0  0  0  0  0999 V2000
    4.0598   -2.1025    0.0000 C   0  0  0  0  0  0  0  0  0  0  0  0
    3.4713   -1.2941    0.0000 C   0  0  0  0  0  0  0  0  0  0  0  0
    3.7813   -0.3341    0.0000 O   0  0  0  0  0  0  0  0  0  0  0  0
    2.9713    0.2459    0.0000 C   0  0  0  0  0  0  0  0  0  0  0  0
    2.1613   -0.3341    0.0000 C   0  0  0  0  0  0  0  0  0  0  0  0
    2.4713   -1.2941    0.0000 C   0  0  0  0  0  0  0  0  0  0  0  0
    1.8828   -2.1025    0.0000 C   0  0  0  0  0  0  0  0  0  0  0  0
    0.8740   -2.1025    0.0000 C   0  0  0  0  0  0  0  0  0  0  0  0
    0.5710   -3.0516    0.0000 C   0  0  0  0  0  0  0  0  0  0  0  0
    1.3718   -3.6442    0.0000 N   0  0  0  0  0  0  0  0  0  0  0  0
    2.1901   -3.0542    0.0000 N   0  0  0  0  0  0  0  0  0  0  0  0
    2.9713    1.2459    0.0000 C   0  0  0  0  0  0  0  0  0  0  0  0
    3.8398    1.7485    0.0000 C   0  0  0  0  0  0  0  0  0  0  0  0
    3.8378    2.7433    0.0000 C   0  0  0  0  0  0  0  0  0  0  0  0
    2.9723    3.2442    0.0000 C   0  0  0  0  0  0  0  0  0  0  0  0
    2.9748    4.2442    0.0000 Cl  0  0  0  0  0  0  0  0  0  0  0  0
    2.1088    2.7502    0.0000 C   0  0  0  0  0  0  0  0  0  0  0  0
    2.1058    1.7468    0.0000 C   0  0  0  0  0  0  0  0  0  0  0  0
  1  2  1  0  0  0  0
  2  3  1  0  0  0  0
  3  4  1  0  0  0  0
  4  5  2  0  0  0  0
  5  6  1  0  0  0  0
  6  2  2  0  0  0  0
  6  7  1  0  0  0  0
  7  8  1  0  0  0  0
  8  9  2  0  0  0  0
  9 10  1  0  0  0  0
 10 11  1  0  0  0  0
 11  7  2  0  0  0  0
  4 12  1  0  0  0  0
 12 13  2  0  0  0  0
 13 14  1  0  0  0  0
 14 15  2  0  0  0  0
 15 16  1  0  0  0  0
 15 17  1  0  0  0  0
 17 18  2  0  0  0  0
 18 12  1  0  0  0  0
M  END
>  <EXTREG>  (ZINC00113414)
ZINC00113414

>  <LOGBIO>
2.5000

$$$$
ZINC00114187
  -MTS-   02131516512D 0   0.00000     0.00000     0

 21 23  0  0  0  0  0  0  0  0999 V2000
    3.4889    1.1524    0.0000 C   0  0  0  0  0  0  0  0  0  0  0  0
    2.9004    1.9609    0.0000 C   0  0  0  0  0  0  0  0  0  0  0  0
    3.2104    2.9209    0.0000 O   0  0  0  0  0  0  0  0  0  0  0  0
    2.4004    3.5009    0.0000 N   0  0  0  0  0  0  0  0  0  0  0  0
    1.5904    2.9209    0.0000 C   0  0  0  0  0  0  0  0  0  0  0  0
    0.6407    3.2341    0.0000 C   0  0  0  0  0  0  0  0  0  0  0  0
    1.9004    1.9609    0.0000 C   0  0  0  0  0  0  0  0  0  0  0  0
    1.3118    1.1524    0.0000 C   0  0  0  0  0  0  0  0  0  0  0  0
    0.3030    1.1524    0.0000 O   0  0  0  0  0  0  0  0  0  0  0  0
    0.0000    0.2034    0.0000 N   0  0  0  0  0  0  0  0  0  0  0  0
    0.8008   -0.3892    0.0000 C   0  0  0  0  0  0  0  0  0  0  0  0
    0.7947   -1.3892    0.0000 C   0  0  0  0  0  0  0  0  0  0  0  0
    1.6576   -1.8945    0.0000 S   0  0  0  0  0  0  0  0  0  0  0  0
    2.1629   -1.0316    0.0000 O   0  0  0  0  0  0  0  0  0  0  0  0
    1.1523   -2.7574    0.0000 O   0  0  0  0  0  0  0  0  0  0  0  0
    2.5205   -2.3998    0.0000 C   0  0  0  0  0  0  0  0  0  0  0  0
    2.6207   -3.4036    0.0000 C   0  0  0  0  0  0  0  0  0  0  0  0
    3.5951   -3.6109    0.0000 S   0  0  0  0  0  0  0  0  0  0  0  0
    4.1053   -2.7552    0.0000 C   0  0  0  0  0  0  0  0  0  0  0  0
    3.4369   -1.9996    0.0000 C   0  0  0  0  0  0  0  0  0  0  0  0
    1.6191    0.2008    0.0000 N   0  0  0  0  0  0  0  0  0  0  0  0
  1  2  1  0  0  0  0
  2  3  1  0  0  0  0
  3  4  1  0  0  0  0
  4  5  2  0  0  0  0
  5  6  1  0  0  0  0
  5  7  1  0  0  0  0
  7  2  2  0  0  0  0
  7  8  1  0  0  0  0
  8  9  1  0  0  0  0
  9 10  1  0  0  0  0
 10 11  2  0  0  0  0
 11 12  1  0  0  0  0
 12 13  1  0  0  0  0
 13 14  2  0  0  0  0
 13 15  2  0  0  0  0
 13 16  1  0  0  0  0
 16 17  2  0  0  0  0
 17 18  1  0  0  0  0
 18 19  1  0  0  0  0
 19 20  2  0  0  0  0
 20 16  1  0  0  0  0
 11 21  1  0  0  0  0
 21  8  2  0  0  0  0
M  END
>  <EXTREG>  (ZINC00114187)
ZINC00114187

>  <LOGBIO>
2.5000

$$$$
ZINC00114495
  -MTS-   02131516512D 0   0.00000     0.00000     0

 17 18  0  0  0  0  0  0  0  0999 V2000
    3.1146    3.4857    0.0000 C   0  0  0  0  0  0  0  0  0  0  0  0
    3.1156    2.4857    0.0000 O   0  0  0  0  0  0  0  0  0  0  0  0
    2.2501    1.9849    0.0000 C   0  0  0  0  0  0  0  0  0  0  0  0
    1.3801    2.4849    0.0000 C   0  0  0  0  0  0  0  0  0  0  0  0
    0.5201    1.9849    0.0000 C   0  0  0  0  0  0  0  0  0  0  0  0
    0.5201    0.9849    0.0000 C   0  0  0  0  0  0  0  0  0  0  0  0
    1.3801    0.4849    0.0000 C   0  0  0  0  0  0  0  0  0  0  0  0
    1.3776   -0.5151    0.0000 N   0  0  0  0  0  0  0  0  0  0  0  0
    2.2453   -1.0190    0.0000 C   0  0  0  0  0  0  0  0  0  0  0  0
    3.1075   -0.5229    0.0000 O   0  0  0  0  0  0  0  0  0  0  0  0
    2.2433   -2.0190    0.0000 C   0  0  0  0  0  0  0  0  0  0  0  0
    3.1108   -2.5233    0.0000 S   0  0  0  0  0  0  0  0  0  0  0  0
    3.1068   -3.5181    0.0000 C   0  0  0  0  0  0  0  0  0  0  0  0
    2.2403   -4.0172    0.0000 S   0  0  0  0  0  0  0  0  0  0  0  0
    1.3778   -3.5216    0.0000 C   0  0  0  0  0  0  0  0  0  0  0  0
    1.3768   -2.5181    0.0000 S   0  0  0  0  0  0  0  0  0  0  0  0
    2.2501    0.9849    0.0000 C   0  0  0  0  0  0  0  0  0  0  0  0
  1  2  1  0  0  0  0
  2  3  1  0  0  0  0
  3  4  2  0  0  0  0
  4  5  1  0  0  0  0
  5  6  2  0  0  0  0
  6  7  1  0  0  0  0
  7  8  1  0  0  0  0
  8  9  1  0  0  0  0
  9 10  2  0  0  0  0
  9 11  1  0  0  0  0
 11 12  1  0  0  0  0
 12 13  1  0  0  0  0
 13 14  1  0  0  0  0
 14 15  1  0  0  0  0
 15 16  1  0  0  0  0
 16 11  1  0  0  0  0
  7 17  2  0  0  0  0
 17  3  1  0  0  0  0
M  END
>  <EXTREG>  (ZINC00114495)
ZINC00114495

>  <LOGBIO>
2.5000

$$$$
ZINC00114882
  -MTS-   02131516512D 0   0.00000     0.00000     0

 15 16  0  0  0  0  0  0  0  0999 V2000
    1.7249   -3.0192    0.0000 C   0  0  0  0  0  0  0  0  0  0  0  0
    1.2214   -2.1552    0.0000 S   0  0  0  0  0  0  0  0  0  0  0  0
    0.3574   -2.6587    0.0000 O   0  0  0  0  0  0  0  0  0  0  0  0
    2.0854   -1.6518    0.0000 O   0  0  0  0  0  0  0  0  0  0  0  0
    0.7179   -1.2912    0.0000 N   0  0  0  0  0  0  0  0  0  0  0  0
    1.2641   -0.3364    0.0000 C   0  0  0  0  0  0  0  0  0  0  0  0
    2.2675   -0.3314    0.0000 C   0  0  0  0  0  0  0  0  0  0  0  0
    2.7597    0.5331    0.0000 C   0  0  0  0  0  0  0  0  0  0  0  0
    2.2597    1.3976    0.0000 C   0  0  0  0  0  0  0  0  0  0  0  0
    2.5697    2.3576    0.0000 N   0  0  0  0  0  0  0  0  0  0  0  0
    1.7597    2.9376    0.0000 C   0  0  0  0  0  0  0  0  0  0  0  0
    0.9497    2.3576    0.0000 C   0  0  0  0  0  0  0  0  0  0  0  0
    0.0000    2.6708    0.0000 Cl  0  0  0  0  0  0  0  0  0  0  0  0
    1.2597    1.3976    0.0000 C   0  0  0  0  0  0  0  0  0  0  0  0
    0.7615    0.5281    0.0000 C   0  0  0  0  0  0  0  0  0  0  0  0
  1  2  1  0  0  0  0
  2  3  2  0  0  0  0
  2  4  2  0  0  0  0
  2  5  1  0  0  0  0
  5  6  1  0  0  0  0
  6  7  2  0  0  0  0
  7  8  1  0  0  0  0
  8  9  2  0  0  0  0
  9 10  1  0  0  0  0
 10 11  1  0  0  0  0
 11 12  2  0  0  0  0
 12 13  1  0  0  0  0
 12 14  1  0  0  0  0
 14  9  1  0  0  0  0
 14 15  2  0  0  0  0
 15  6  1  0  0  0  0
M  END
>  <EXTREG>  (ZINC00114882)
ZINC00114882

>  <LOGBIO>
2.5000

$$$$
ZINC00114926
  -MTS-   02131516512D 0   0.00000     0.00000     0

 20 21  0  0  0  0  0  0  0  0999 V2000
    7.3376   -2.0266    0.0000 C   0  0  0  0  0  0  0  0  0  0  0  0
    6.7491   -1.2181    0.0000 C   0  0  0  0  0  0  0  0  0  0  0  0
    7.0591   -0.2581    0.0000 O   0  0  0  0  0  0  0  0  0  0  0  0
    6.2491    0.3219    0.0000 C   0  0  0  0  0  0  0  0  0  0  0  0
    6.2491    1.3219    0.0000 C   0  0  0  0  0  0  0  0  0  0  0  0
    5.4391   -0.2581    0.0000 C   0  0  0  0  0  0  0  0  0  0  0  0
    5.7491   -1.2181    0.0000 C   0  0  0  0  0  0  0  0  0  0  0  0
    5.0429   -2.1883    0.0000 C   0  0  0  0  0  0  0  0  0  0  0  0
    5.4497   -3.1056    0.0000 O   0  0  0  0  0  0  0  0  0  0  0  0
    4.0536   -2.0839    0.0000 O   0  0  0  0  0  0  0  0  0  0  0  0
    4.2995    0.1177    0.0000 S   0  0  0  0  0  0  0  0  0  0  0  0
    3.9863   -0.8320    0.0000 O   0  0  0  0  0  0  0  0  0  0  0  0
    4.6126    1.0674    0.0000 O   0  0  0  0  0  0  0  0  0  0  0  0
    3.3498    0.4308    0.0000 N   0  0  0  0  0  0  0  0  0  0  0  0
    3.1461    1.4099    0.0000 C   0  0  0  0  0  0  0  0  0  0  0  0
    2.1964    1.7230    0.0000 C   0  0  0  0  0  0  0  0  0  0  0  0
    1.8880    2.6835    0.0000 S   0  0  0  0  0  0  0  0  0  0  0  0
    0.8918    2.6819    0.0000 C   0  0  0  0  0  0  0  0  0  0  0  0
    0.5724    1.7382    0.0000 C   0  0  0  0  0  0  0  0  0  0  0  0
    1.3843    1.1395    0.0000 C   0  0  0  0  0  0  0  0  0  0  0  0
  1  2  1  0  0  0  0
  2  3  1  0  0  0  0
  3  4  1  0  0  0  0
  4  5  1  0  0  0  0
  4  6  2  0  0  0  0
  6  7  1  0  0  0  0
  7  2  2  0  0  0  0
  7  8  1  0  0  0  0
  8  9  1  0  0  0  0
  8 10  2  0  0  0  0
  6 11  1  0  0  0  0
 11 12  2  0  0  0  0
 11 13  2  0  0  0  0
 11 14  1  0  0  0  0
 14 15  1  0  0  0  0
 15 16  1  0  0  0  0
 16 17  1  0  0  0  0
 17 18  1  0  0  0  0
 18 19  2  0  0  0  0
 19 20  1  0  0  0  0
 20 16  2  0  0  0  0
M  END
>  <EXTREG>  (ZINC00114926)
ZINC00114926

>  <LOGBIO>
2.5000

$$$$
ZINC00115104
  -MTS-   02131516512D 0   0.00000     0.00000     0

 21 23  0  0  1  0  0  0  0  0999 V2000
    0.0000    2.5154    0.0000 Br  0  0  0  0  0  0  0  0  0  0  0  0
    0.8640    2.0120    0.0000 C   0  0  0  0  0  0  0  0  0  0  0  0
    1.7355    2.5093    0.0000 C   0  0  0  0  0  0  0  0  0  0  0  0
    2.5940    2.0067    0.0000 C   0  0  0  0  0  0  0  0  0  0  0  0
    2.5910    1.0067    0.0000 C   0  0  0  0  0  0  0  0  0  0  0  0
    3.4562    0.5054    0.0000 O   0  0  0  0  0  0  0  0  0  0  0  0
    3.4547   -0.4980    0.0000 C   0  0  0  0  0  0  0  0  0  0  0  0
    2.5919   -0.9932    0.0000 O   0  0  0  0  0  0  0  0  0  0  0  0
    4.3197   -0.9998    0.0000 C   0  0  1  0  0  0  0  0  0  0  0  0
    4.3187   -2.0032    0.0000 C   0  0  0  0  0  0  0  0  0  0  0  0
    5.1802   -2.5006    0.0000 O   0  0  0  0  0  0  0  0  0  0  0  0
    6.0477   -2.0033    0.0000 C   0  0  0  0  0  0  0  0  0  0  0  0
    6.9142   -2.5093    0.0000 C   0  0  0  0  0  0  0  0  0  0  0  0
    7.7817   -2.0119    0.0000 C   0  0  0  0  0  0  0  0  0  0  0  0
    7.7828   -1.0085    0.0000 C   0  0  0  0  0  0  0  0  0  0  0  0
    6.9213   -0.5111    0.0000 C   0  0  0  0  0  0  0  0  0  0  0  0
    6.0537   -1.0085    0.0000 C   0  0  0  0  0  0  0  0  0  0  0  0
    5.1873   -0.5024    0.0000 O   0  0  0  0  0  0  0  0  0  0  0  0
    1.7295    0.5093    0.0000 C   0  0  0  0  0  0  0  0  0  0  0  0
    0.8610    1.0120    0.0000 C   0  0  0  0  0  0  0  0  0  0  0  0
    3.7996   -1.2990    0.0000 H   0  0  0  0  0  0  0  0  0  0  0  0
  1  2  1  0  0  0  0
  2  3  2  0  0  0  0
  3  4  1  0  0  0  0
  4  5  2  0  0  0  0
  5  6  1  0  0  0  0
  6  7  1  0  0  0  0
  7  8  2  0  0  0  0
  9  7  1  6  0  0  0
  9 21  1  1  0  0  0
  9 10  1  0  0  0  0
 10 11  1  0  0  0  0
 11 12  1  0  0  0  0
 12 13  1  0  0  0  0
 13 14  2  0  0  0  0
 14 15  1  0  0  0  0
 15 16  2  0  0  0  0
 16 17  1  0  0  0  0
 17 12  2  0  0  0  0
 17 18  1  0  0  0  0
 18  9  1  0  0  0  0
  5 19  1  0  0  0  0
 19 20  2  0  0  0  0
 20  2  1  0  0  0  0
M  END
>  <EXTREG>  (ZINC00115104)
ZINC00115104

>  <LOGBIO>
2.5000

$$$$
ZINC00115881
  -MTS-   02131516512D 0   0.00000     0.00000     0

 13 14  0  0  0  0  0  0  0  0999 V2000
    3.2768    0.5885    0.0000 O   0  0  0  0  0  0  0  0  0  0  0  0
    2.4683    0.0000    0.0000 S   0  0  0  0  0  0  0  0  0  0  0  0
    1.6599   -0.5885    0.0000 O   0  0  0  0  0  0  0  0  0  0  0  0
    1.8798    0.8085    0.0000 C   0  0  0  0  0  0  0  0  0  0  0  0
    2.1898    1.7685    0.0000 C   0  0  0  0  0  0  0  0  0  0  0  0
    1.3798    2.3485    0.0000 S   0  0  0  0  0  0  0  0  0  0  0  0
    0.5698    1.7685    0.0000 C   0  0  0  0  0  0  0  0  0  0  0  0
    0.8798    0.8085    0.0000 C   0  0  0  0  0  0  0  0  0  0  0  0
    3.0569   -0.8085    0.0000 C   0  0  0  0  0  0  0  0  0  0  0  0
    2.7469   -1.7685    0.0000 C   0  0  0  0  0  0  0  0  0  0  0  0
    3.5569   -2.3485    0.0000 S   0  0  0  0  0  0  0  0  0  0  0  0
    4.3669   -1.7685    0.0000 C   0  0  0  0  0  0  0  0  0  0  0  0
    4.0569   -0.8085    0.0000 C   0  0  0  0  0  0  0  0  0  0  0  0
  1  2  2  0  0  0  0
  2  3  2  0  0  0  0
  2  4  1  0  0  0  0
  4  5  2  0  0  0  0
  5  6  1  0  0  0  0
  6  7  1  0  0  0  0
  7  8  2  0  0  0  0
  8  4  1  0  0  0  0
  2  9  1  0  0  0  0
  9 10  2  0  0  0  0
 10 11  1  0  0  0  0
 11 12  1  0  0  0  0
 12 13  2  0  0  0  0
 13  9  1  0  0  0  0
M  END
>  <EXTREG>  (ZINC00115881)
ZINC00115881

>  <LOGBIO>
2.5000

$$$$
ZINC00116042
  -MTS-   02131516512D 0   0.00000     0.00000     0

 14 15  0  0  0  0  0  0  0  0999 V2000
    2.9576   -0.0295    0.0000 O   0  0  0  0  0  0  0  0  0  0  0  0
    2.3691    0.7790    0.0000 C   0  0  0  0  0  0  0  0  0  0  0  0
    2.6791    1.7390    0.0000 N   0  0  0  0  0  0  0  0  0  0  0  0
    1.8691    2.3190    0.0000 C   0  0  0  0  0  0  0  0  0  0  0  0
    1.8691    3.3190    0.0000 S   0  0  0  0  0  0  0  0  0  0  0  0
    1.0591    1.7390    0.0000 N   0  0  0  0  0  0  0  0  0  0  0  0
    1.3691    0.7790    0.0000 C   0  0  0  0  0  0  0  0  0  0  0  0
    0.7806   -0.0295    0.0000 C   0  0  0  0  0  0  0  0  0  0  0  0
    1.1865   -0.9434    0.0000 C   0  0  0  0  0  0  0  0  0  0  0  0
    0.5968   -1.7553    0.0000 C   0  0  0  0  0  0  0  0  0  0  0  0
    1.0024   -2.6636    0.0000 C   0  0  0  0  0  0  0  0  0  0  0  0
    1.9967   -2.7700    0.0000 C   0  0  0  0  0  0  0  0  0  0  0  0
    2.5854   -1.9681    0.0000 C   0  0  0  0  0  0  0  0  0  0  0  0
    2.1808   -1.0498    0.0000 N   0  0  0  0  0  0  0  0  0  0  0  0
  1  2  2  0  0  0  0
  2  3  1  0  0  0  0
  3  4  1  0  0  0  0
  4  5  2  0  0  0  0
  4  6  1  0  0  0  0
  6  7  2  0  0  0  0
  7  2  1  0  0  0  0
  7  8  1  0  0  0  0
  8  9  1  0  0  0  0
  9 10  2  0  0  0  0
 10 11  1  0  0  0  0
 11 12  2  0  0  0  0
 12 13  1  0  0  0  0
 13 14  2  0  0  0  0
 14  9  1  0  0  0  0
M  END
>  <EXTREG>  (ZINC00116042)
ZINC00116042

>  <LOGBIO>
2.5000

$$$$
ZINC00116057
  -MTS-   02131516512D 0   0.00000     0.00000     0

 23 24  0  0  0  0  0  0  0  0999 V2000
    4.3357    4.0505    0.0000 C   0  0  0  0  0  0  0  0  0  0  0  0
    4.3362    3.0471    0.0000 C   0  0  0  0  0  0  0  0  0  0  0  0
    5.1985    2.5510    0.0000 O   0  0  0  0  0  0  0  0  0  0  0  0
    5.1989    1.5476    0.0000 C   0  0  0  0  0  0  0  0  0  0  0  0
    6.0612    1.0515    0.0000 O   0  0  0  0  0  0  0  0  0  0  0  0
    3.9872    0.8464    0.0000 C   0  0  0  0  0  0  0  0  0  0  0  0
    3.1172    1.3464    0.0000 C   0  0  0  0  0  0  0  0  0  0  0  0
    2.2572    0.8464    0.0000 N   0  0  0  0  0  0  0  0  0  0  0  0
    2.2572   -0.1536    0.0000 C   0  0  0  0  0  0  0  0  0  0  0  0
    1.3904   -0.6523    0.0000 N   0  0  0  0  0  0  0  0  0  0  0  0
    1.3889   -1.6523    0.0000 C   0  0  0  0  0  0  0  0  0  0  0  0
    0.5196   -2.1536    0.0000 C   0  0  0  0  0  0  0  0  0  0  0  0
    0.5201   -3.1484    0.0000 C   0  0  0  0  0  0  0  0  0  0  0  0
    1.3849   -3.6505    0.0000 C   0  0  0  0  0  0  0  0  0  0  0  0
    1.3809   -4.6505    0.0000 F   0  0  0  0  0  0  0  0  0  0  0  0
    2.2492   -3.1579    0.0000 C   0  0  0  0  0  0  0  0  0  0  0  0
    2.2537   -2.1545    0.0000 C   0  0  0  0  0  0  0  0  0  0  0  0
    3.1172   -0.6536    0.0000 N   0  0  0  0  0  0  0  0  0  0  0  0
    3.9872   -0.1536    0.0000 C   0  0  0  0  0  0  0  0  0  0  0  0
    4.8527   -0.6545    0.0000 C   0  0  0  0  0  0  0  0  0  0  0  0
    5.3536    0.2110    0.0000 F   0  0  0  0  0  0  0  0  0  0  0  0
    4.3519   -1.5200    0.0000 F   0  0  0  0  0  0  0  0  0  0  0  0
    5.7182   -1.1554    0.0000 F   0  0  0  0  0  0  0  0  0  0  0  0
  1  2  1  0  0  0  0
  2  3  1  0  0  0  0
  3  4  1  0  0  0  0
  4  5  2  0  0  0  0
  4  6  1  0  0  0  0
  6  7  2  0  0  0  0
  7  8  1  0  0  0  0
  8  9  2  0  0  0  0
  9 10  1  0  0  0  0
 10 11  1  0  0  0  0
 11 12  2  0  0  0  0
 12 13  1  0  0  0  0
 13 14  2  0  0  0  0
 14 15  1  0  0  0  0
 14 16  1  0  0  0  0
 16 17  2  0  0  0  0
 17 11  1  0  0  0  0
  9 18  1  0  0  0  0
 18 19  2  0  0  0  0
 19  6  1  0  0  0  0
 19 20  1  0  0  0  0
 20 21  1  0  0  0  0
 20 22  1  0  0  0  0
 20 23  1  0  0  0  0
M  END
>  <EXTREG>  (ZINC00116057)
ZINC00116057

>  <LOGBIO>
2.5000

$$$$
ZINC00117365
  -MTS-   02131516512D 0   0.00000     0.00000     0

 24 26  0  0  1  0  0  0  0  0999 V2000
    2.8575   -0.8119    0.0000 C   0  0  0  0  0  0  0  0  0  0  0  0
    2.9614    0.1827    0.0000 C   0  0  2  0  0  0  0  0  0  0  0  0
    3.9398   -0.0240    0.0000 O   0  0  0  0  0  0  0  0  0  0  0  0
    3.2714    1.1427    0.0000 N   0  0  0  0  0  0  0  0  0  0  0  0
    4.2211    1.4559    0.0000 C   0  0  0  0  0  0  0  0  0  0  0  0
    4.4248    2.4349    0.0000 C   0  0  0  0  0  0  0  0  0  0  0  0
    5.3775    2.7501    0.0000 C   0  0  0  0  0  0  0  0  0  0  0  0
    5.5781    3.7244    0.0000 C   0  0  0  0  0  0  0  0  0  0  0  0
    4.8327    4.3911    0.0000 C   0  0  0  0  0  0  0  0  0  0  0  0
    3.8867    4.0833    0.0000 C   0  0  0  0  0  0  0  0  0  0  0  0
    3.6794    3.1015    0.0000 N   0  0  0  0  0  0  0  0  0  0  0  0
    2.4614    1.7227    0.0000 C   0  0  0  0  0  0  0  0  0  0  0  0
    2.4614    2.7227    0.0000 O   0  0  0  0  0  0  0  0  0  0  0  0
    1.6514    1.1427    0.0000 O   0  0  0  0  0  0  0  0  0  0  0  0
    1.9614    0.1827    0.0000 C   0  0  2  0  0  0  0  0  0  0  0  0
    0.9830   -0.0240    0.0000 C   0  0  0  0  0  0  0  0  0  0  0  0
    2.0654   -0.8119    0.0000 C   0  0  0  0  0  0  0  0  0  0  0  0
    1.2560   -1.3992    0.0000 C   0  0  0  0  0  0  0  0  0  0  0  0
    1.3599   -2.3938    0.0000 C   0  0  0  0  0  0  0  0  0  0  0  0
    0.5483   -2.9839    0.0000 C   0  0  0  0  0  0  0  0  0  0  0  0
    0.6538   -3.9731    0.0000 C   0  0  0  0  0  0  0  0  0  0  0  0
    1.5666   -4.3813    0.0000 C   0  0  0  0  0  0  0  0  0  0  0  0
    2.3741   -3.8003    0.0000 C   0  0  0  0  0  0  0  0  0  0  0  0
    2.2728   -2.8020    0.0000 C   0  0  0  0  0  0  0  0  0  0  0  0
  2  1  1  1  0  0  0
  2  3  1  6  0  0  0
  2  4  1  0  0  0  0
  4  5  1  0  0  0  0
  5  6  1  0  0  0  0
  6  7  2  0  0  0  0
  7  8  1  0  0  0  0
  8  9  2  0  0  0  0
  9 10  1  0  0  0  0
 10 11  2  0  0  0  0
 11  6  1  0  0  0  0
  4 12  1  0  0  0  0
 12 13  2  0  0  0  0
 12 14  1  0  0  0  0
 14 15  1  0  0  0  0
 15  2  1  0  0  0  0
 15 16  1  1  0  0  0
 15 17  1  0  0  0  0
 17 18  1  0  0  0  0
 18 19  1  0  0  0  0
 19 20  2  0  0  0  0
 20 21  1  0  0  0  0
 21 22  2  0  0  0  0
 22 23  1  0  0  0  0
 23 24  2  0  0  0  0
 24 19  1  0  0  0  0
M  END
>  <EXTREG>  (ZINC00117365)
ZINC00117365

>  <LOGBIO>
2.5000

$$$$
ZINC00119480
  -MTS-   02131516512D 0   0.00000     0.00000     0

 17 18  0  0  1  0  0  0  0  0999 V2000
    1.7711   -2.7950    0.0000 C   0  0  0  0  0  0  0  0  0  0  0  0
    2.1770   -1.8810    0.0000 C   0  0  0  0  0  0  0  0  0  0  0  0
    1.5885   -1.0726    0.0000 C   0  0  2  0  0  0  0  0  0  0  0  0
    1.8985   -0.1126    0.0000 C   0  0  2  0  0  0  0  0  0  0  0  0
    1.0885    0.4674    0.0000 C   0  0  0  0  0  0  0  0  0  0  0  0
    0.2785   -0.1126    0.0000 O   0  0  0  0  0  0  0  0  0  0  0  0
    0.5885   -1.0726    0.0000 C   0  0  0  0  0  0  0  0  0  0  0  0
    0.0000   -1.8810    0.0000 O   0  0  0  0  0  0  0  0  0  0  0  0
    2.8482    0.2006    0.0000 C   0  0  0  0  0  0  0  0  0  0  0  0
    3.0519    1.1796    0.0000 C   0  0  0  0  0  0  0  0  0  0  0  0
    3.9713    1.5948    0.0000 C   0  0  0  0  0  0  0  0  0  0  0  0
    3.8569    2.5845    0.0000 N   0  0  0  0  0  0  0  0  0  0  0  0
    2.8831    2.7950    0.0000 C   0  0  0  0  0  0  0  0  0  0  0  0
    2.3802    1.9205    0.0000 N   0  0  0  0  0  0  0  0  0  0  0  0
    1.3859    1.8134    0.0000 C   0  0  0  0  0  0  0  0  0  0  0  0
    2.3241   -0.5355    0.0000 H   0  0  0  0  0  0  0  0  0  0  0  0
    2.1810   -0.9779    0.0000 H   0  0  0  0  0  0  0  0  0  0  0  0
  1  2  1  0  0  0  0
  3  2  1  1  0  0  0
  3 17  1  6  0  0  0
  3  4  1  0  0  0  0
  4 16  1  1  0  0  0
  4  5  1  0  0  0  0
  5  6  1  0  0  0  0
  6  7  1  0  0  0  0
  7  3  1  0  0  0  0
  7  8  2  0  0  0  0
  4  9  1  6  0  0  0
  9 10  1  0  0  0  0
 10 11  2  0  0  0  0
 11 12  1  0  0  0  0
 12 13  2  0  0  0  0
 13 14  1  0  0  0  0
 14 10  1  0  0  0  0
 14 15  1  0  0  0  0
M  END
>  <EXTREG>  (ZINC00119480)
ZINC00119480

>  <LOGBIO>
2.5000

$$$$
ZINC00120361
  -MTS-   02131516512D 0   0.00000     0.00000     0

 14 14  0  0  0  0  0  0  0  0999 V2000
    4.8142    0.1545    0.0000 C   0  0  0  0  0  0  0  0  0  0  0  0
    4.4073   -0.7627    0.0000 O   0  0  0  0  0  0  0  0  0  0  0  0
    3.4180   -0.8671    0.0000 C   0  0  0  0  0  0  0  0  0  0  0  0
    3.0112   -1.7844    0.0000 O   0  0  0  0  0  0  0  0  0  0  0  0
    2.8295   -0.0586    0.0000 C   0  0  0  0  0  0  0  0  0  0  0  0
    3.1395    0.9014    0.0000 N   0  0  0  0  0  0  0  0  0  0  0  0
    4.0892    1.2145    0.0000 C   0  0  0  0  0  0  0  0  0  0  0  0
    2.3295    1.4814    0.0000 N   0  0  0  0  0  0  0  0  0  0  0  0
    1.5195    0.9014    0.0000 C   0  0  0  0  0  0  0  0  0  0  0  0
    0.5698    1.2145    0.0000 C   0  0  0  0  0  0  0  0  0  0  0  0
    1.8295   -0.0586    0.0000 C   0  0  0  0  0  0  0  0  0  0  0  0
    1.2410   -0.8671    0.0000 N   0  3  0  0  0  0  0  0  0  0  0  0
    0.2431   -0.7618    0.0000 O   0  5  0  0  0  0  0  0  0  0  0  0
    1.6443   -1.7765    0.0000 O   0  0  0  0  0  0  0  0  0  0  0  0
  1  2  1  0  0  0  0
  2  3  1  0  0  0  0
  3  4  2  0  0  0  0
  3  5  1  0  0  0  0
  5  6  1  0  0  0  0
  6  7  1  0  0  0  0
  6  8  1  0  0  0  0
  8  9  2  0  0  0  0
  9 10  1  0  0  0  0
  9 11  1  0  0  0  0
 11  5  2  0  0  0  0
 11 12  1  0  0  0  0
 12 13  1  0  0  0  0
 12 14  2  0  0  0  0
M  CHG  2  12   1  13  -1
M  END
>  <EXTREG>  (ZINC00120361)
ZINC00120361

>  <LOGBIO>
2.5000

$$$$
ZINC00120690
  -MTS-   02131516512D 0   0.00000     0.00000     0

 21 23  0  0  0  0  0  0  0  0999 V2000
    3.9854    2.5539    0.0000 C   0  0  0  0  0  0  0  0  0  0  0  0
    3.1156    3.0543    0.0000 C   0  0  0  0  0  0  0  0  0  0  0  0
    3.1151    4.0491    0.0000 O   0  0  0  0  0  0  0  0  0  0  0  0
    2.2501    2.5534    0.0000 C   0  0  0  0  0  0  0  0  0  0  0  0
    1.3801    3.0534    0.0000 C   0  0  0  0  0  0  0  0  0  0  0  0
    0.5201    2.5534    0.0000 C   0  0  0  0  0  0  0  0  0  0  0  0
    0.5201    1.5534    0.0000 C   0  0  0  0  0  0  0  0  0  0  0  0
    1.3801    1.0534    0.0000 C   0  0  0  0  0  0  0  0  0  0  0  0
    1.3776    0.0534    0.0000 N   0  0  0  0  0  0  0  0  0  0  0  0
    2.2423   -0.4487    0.0000 C   0  0  0  0  0  0  0  0  0  0  0  0
    3.1131    0.0500    0.0000 C   0  0  0  0  0  0  0  0  0  0  0  0
    3.9723   -0.4513    0.0000 C   0  0  0  0  0  0  0  0  0  0  0  0
    4.8399    0.0460    0.0000 C   0  0  0  0  0  0  0  0  0  0  0  0
    3.9708   -1.4513    0.0000 N   0  0  0  0  0  0  0  0  0  0  0  0
    3.1101   -1.9500    0.0000 C   0  0  0  0  0  0  0  0  0  0  0  0
    3.1057   -2.9513    0.0000 C   0  0  0  0  0  0  0  0  0  0  0  0
    2.2384   -3.4491    0.0000 C   0  0  0  0  0  0  0  0  0  0  0  0
    1.3717   -2.9434    0.0000 C   0  0  0  0  0  0  0  0  0  0  0  0
    1.3773   -1.9487    0.0000 C   0  0  0  0  0  0  0  0  0  0  0  0
    2.2408   -1.4487    0.0000 C   0  0  0  0  0  0  0  0  0  0  0  0
    2.2501    1.5534    0.0000 C   0  0  0  0  0  0  0  0  0  0  0  0
  1  2  1  0  0  0  0
  2  3  2  0  0  0  0
  2  4  1  0  0  0  0
  4  5  2  0  0  0  0
  5  6  1  0  0  0  0
  6  7  2  0  0  0  0
  7  8  1  0  0  0  0
  8  9  1  0  0  0  0
  9 10  1  0  0  0  0
 10 11  2  0  0  0  0
 11 12  1  0  0  0  0
 12 13  1  0  0  0  0
 12 14  2  0  0  0  0
 14 15  1  0  0  0  0
 15 16  1  0  0  0  0
 16 17  2  0  0  0  0
 17 18  1  0  0  0  0
 18 19  2  0  0  0  0
 19 20  1  0  0  0  0
 20 10  1  0  0  0  0
 20 15  2  0  0  0  0
  8 21  2  0  0  0  0
 21  4  1  0  0  0  0
M  END
>  <EXTREG>  (ZINC00120690)
ZINC00120690

>  <LOGBIO>
2.5000

$$$$
ZINC00121077
  -MTS-   02131516512D 0   0.00000     0.00000     0

 15 16  0  0  1  0  0  0  0  0999 V2000
    4.3321    0.6830    0.0000 C   0  0  0  0  0  0  0  0  0  0  0  0
    3.4623    1.1834    0.0000 C   0  0  0  0  0  0  0  0  0  0  0  0
    3.4618    2.1782    0.0000 C   0  0  0  0  0  0  0  0  0  0  0  0
    2.5968    0.6825    0.0000 C   0  0  0  0  0  0  0  0  0  0  0  0
    1.7268    1.1825    0.0000 N   0  0  0  0  0  0  0  0  0  0  0  0
    0.8668    0.6825    0.0000 C   0  0  0  0  0  0  0  0  0  0  0  0
    0.0000    1.1812    0.0000 O   0  0  0  0  0  0  0  0  0  0  0  0
    0.8668   -0.3175    0.0000 N   0  0  0  0  0  0  0  0  0  0  0  0
    1.7268   -0.8175    0.0000 C   0  0  2  0  0  0  0  0  0  0  0  0
    1.7296   -1.8188    0.0000 C   0  0  0  0  0  0  0  0  0  0  0  0
    2.5961   -2.3179    0.0000 C   0  0  0  0  0  0  0  0  0  0  0  0
    3.4636   -1.8135    0.0000 C   0  0  0  0  0  0  0  0  0  0  0  0
    3.4596   -0.8187    0.0000 C   0  0  0  0  0  0  0  0  0  0  0  0
    2.5968   -0.3175    0.0000 C   0  0  0  0  0  0  0  0  0  0  0  0
    1.2071   -1.1174    0.0000 H   0  0  0  0  0  0  0  0  0  0  0  0
  1  2  1  0  0  0  0
  2  3  1  0  0  0  0
  2  4  1  0  0  0  0
  4  5  1  0  0  0  0
  5  6  1  0  0  0  0
  6  7  2  0  0  0  0
  6  8  1  0  0  0  0
  9  8  1  1  0  0  0
  9 15  1  6  0  0  0
  9 10  1  0  0  0  0
 10 11  1  0  0  0  0
 11 12  1  0  0  0  0
 12 13  1  0  0  0  0
 13 14  1  0  0  0  0
 14  4  2  0  0  0  0
 14  9  1  0  0  0  0
M  END
>  <EXTREG>  (ZINC00121077)
ZINC00121077

>  <LOGBIO>
2.5000

$$$$
ZINC00121153
  -MTS-   02131516512D 0   0.00000     0.00000     0

 19 20  0  0  0  0  0  0  0  0999 V2000
    8.4058    0.5513    0.0000 O   0  5  0  0  0  0  0  0  0  0  0  0
    7.5360    1.0517    0.0000 N   0  3  0  0  0  0  0  0  0  0  0  0
    7.5356    2.0465    0.0000 O   0  0  0  0  0  0  0  0  0  0  0  0
    6.6705    0.5509    0.0000 C   0  0  0  0  0  0  0  0  0  0  0  0
    5.8005    1.0509    0.0000 C   0  0  0  0  0  0  0  0  0  0  0  0
    4.9405    0.5509    0.0000 C   0  0  0  0  0  0  0  0  0  0  0  0
    4.9405   -0.4491    0.0000 C   0  0  0  0  0  0  0  0  0  0  0  0
    5.8005   -0.9491    0.0000 C   0  0  0  0  0  0  0  0  0  0  0  0
    6.6705   -0.4491    0.0000 C   0  0  0  0  0  0  0  0  0  0  0  0
    4.0737   -0.9478    0.0000 S   0  0  0  0  0  0  0  0  0  0  0  0
    4.5724   -1.8146    0.0000 O   0  0  0  0  0  0  0  0  0  0  0  0
    3.5750   -0.0810    0.0000 O   0  0  0  0  0  0  0  0  0  0  0  0
    3.2069   -1.4465    0.0000 N   0  0  0  0  0  0  0  0  0  0  0  0
    2.2551   -0.8951    0.0000 C   0  0  0  0  0  0  0  0  0  0  0  0
    2.2557    0.1084    0.0000 C   0  0  0  0  0  0  0  0  0  0  0  0
    1.3939    0.6053    0.0000 C   0  0  0  0  0  0  0  0  0  0  0  0
    0.5266    0.1075    0.0000 C   0  0  0  0  0  0  0  0  0  0  0  0
    0.5211   -0.8873    0.0000 C   0  0  0  0  0  0  0  0  0  0  0  0
    1.3879   -1.3929    0.0000 C   0  0  0  0  0  0  0  0  0  0  0  0
  1  2  1  0  0  0  0
  2  3  2  0  0  0  0
  2  4  1  0  0  0  0
  4  5  2  0  0  0  0
  5  6  1  0  0  0  0
  6  7  2  0  0  0  0
  7  8  1  0  0  0  0
  8  9  2  0  0  0  0
  9  4  1  0  0  0  0
  7 10  1  0  0  0  0
 10 11  2  0  0  0  0
 10 12  2  0  0  0  0
 10 13  1  0  0  0  0
 13 14  1  0  0  0  0
 14 15  2  0  0  0  0
 15 16  1  0  0  0  0
 16 17  2  0  0  0  0
 17 18  1  0  0  0  0
 18 19  2  0  0  0  0
 19 14  1  0  0  0  0
M  CHG  2   1  -1   2   1
M  END
>  <EXTREG>  (ZINC00121153)
ZINC00121153

>  <LOGBIO>
2.5000

$$$$
ZINC00121422
  -MTS-   02131516512D 0   0.00000     0.00000     0

 24 26  0  0  0  0  0  0  0  0999 V2000
    2.2446   -0.4986    0.0000 O   0  0  0  0  0  0  0  0  0  0  0  0
    3.1146   -0.9985    0.0000 C   0  0  0  0  0  0  0  0  0  0  0  0
    3.1156   -1.9933    0.0000 N   0  0  0  0  0  0  0  0  0  0  0  0
    2.2501   -2.4941    0.0000 C   0  0  0  0  0  0  0  0  0  0  0  0
    1.3801   -1.9941    0.0000 C   0  0  0  0  0  0  0  0  0  0  0  0
    0.5201   -2.4941    0.0000 C   0  0  0  0  0  0  0  0  0  0  0  0
    0.5201   -3.4941    0.0000 C   0  0  0  0  0  0  0  0  0  0  0  0
    1.3801   -3.9941    0.0000 C   0  0  0  0  0  0  0  0  0  0  0  0
    2.2501   -3.4941    0.0000 C   0  0  0  0  0  0  0  0  0  0  0  0
    3.9799   -0.4972    0.0000 C   0  0  0  0  0  0  0  0  0  0  0  0
    4.8501   -0.9967    0.0000 C   0  0  0  0  0  0  0  0  0  0  0  0
    5.7099   -0.4963    0.0000 C   0  0  0  0  0  0  0  0  0  0  0  0
    5.7094    0.5037    0.0000 C   0  0  0  0  0  0  0  0  0  0  0  0
    4.8491    1.0033    0.0000 C   0  0  0  0  0  0  0  0  0  0  0  0
    3.9794    0.5028    0.0000 C   0  0  0  0  0  0  0  0  0  0  0  0
    6.5759    1.0029    0.0000 C   0  0  0  0  0  0  0  0  0  0  0  0
    7.4447    0.5007    0.0000 O   0  0  0  0  0  0  0  0  0  0  0  0
    6.5774    1.9976    0.0000 N   0  0  0  0  0  0  0  0  0  0  0  0
    7.4442    2.4963    0.0000 C   0  0  0  0  0  0  0  0  0  0  0  0
    8.3129    1.9942    0.0000 C   0  0  0  0  0  0  0  0  0  0  0  0
    9.1742    2.4920    0.0000 C   0  0  0  0  0  0  0  0  0  0  0  0
    9.1767    3.4920    0.0000 C   0  0  0  0  0  0  0  0  0  0  0  0
    8.3179    3.9941    0.0000 C   0  0  0  0  0  0  0  0  0  0  0  0
    7.4467    3.4963    0.0000 C   0  0  0  0  0  0  0  0  0  0  0  0
  1  2  2  0  0  0  0
  2  3  1  0  0  0  0
  3  4  1  0  0  0  0
  4  5  2  0  0  0  0
  5  6  1  0  0  0  0
  6  7  2  0  0  0  0
  7  8  1  0  0  0  0
  8  9  2  0  0  0  0
  9  4  1  0  0  0  0
  2 10  1  0  0  0  0
 10 11  2  0  0  0  0
 11 12  1  0  0  0  0
 12 13  2  0  0  0  0
 13 14  1  0  0  0  0
 14 15  2  0  0  0  0
 15 10  1  0  0  0  0
 13 16  1  0  0  0  0
 16 17  2  0  0  0  0
 16 18  1  0  0  0  0
 18 19  1  0  0  0  0
 19 20  2  0  0  0  0
 20 21  1  0  0  0  0
 21 22  2  0  0  0  0
 22 23  1  0  0  0  0
 23 24  2  0  0  0  0
 24 19  1  0  0  0  0
M  END
>  <EXTREG>  (ZINC00121422)
ZINC00121422

>  <LOGBIO>
2.5000

$$$$
ZINC00121460
  -MTS-   02131516512D 0   0.00000     0.00000     0

 21 23  0  0  0  0  0  0  0  0999 V2000
    7.2967   -3.3090    0.0000 C   0  0  0  0  0  0  0  0  0  0  0  0
    6.7082   -2.5005    0.0000 C   0  0  0  0  0  0  0  0  0  0  0  0
    7.0182   -1.5405    0.0000 O   0  0  0  0  0  0  0  0  0  0  0  0
    6.2082   -0.9605    0.0000 N   0  0  0  0  0  0  0  0  0  0  0  0
    5.3982   -1.5405    0.0000 C   0  0  0  0  0  0  0  0  0  0  0  0
    5.7082   -2.5005    0.0000 C   0  0  0  0  0  0  0  0  0  0  0  0
    4.4485   -1.2273    0.0000 C   0  0  0  0  0  0  0  0  0  0  0  0
    4.1400   -0.2668    0.0000 O   0  0  0  0  0  0  0  0  0  0  0  0
    3.1438   -0.2685    0.0000 C   0  0  0  0  0  0  0  0  0  0  0  0
    2.8244   -1.2121    0.0000 N   0  0  0  0  0  0  0  0  0  0  0  0
    3.6364   -1.8109    0.0000 N   0  0  0  0  0  0  0  0  0  0  0  0
    2.5603    0.5436    0.0000 C   0  0  0  0  0  0  0  0  0  0  0  0
    2.9723    1.4586    0.0000 C   0  0  0  0  0  0  0  0  0  0  0  0
    2.3902    2.2653    0.0000 C   0  0  0  0  0  0  0  0  0  0  0  0
    1.3950    2.1670    0.0000 C   0  0  0  0  0  0  0  0  0  0  0  0
    0.9820    1.2620    0.0000 C   0  0  0  0  0  0  0  0  0  0  0  0
    1.5651    0.4453    0.0000 C   0  0  0  0  0  0  0  0  0  0  0  0
    0.8136    2.9805    0.0000 C   0  0  0  0  0  0  0  0  0  0  0  0
    0.0000    2.3990    0.0000 F   0  0  0  0  0  0  0  0  0  0  0  0
    1.6271    3.5620    0.0000 F   0  0  0  0  0  0  0  0  0  0  0  0
    0.2321    3.7941    0.0000 F   0  0  0  0  0  0  0  0  0  0  0  0
  1  2  1  0  0  0  0
  2  3  1  0  0  0  0
  3  4  1  0  0  0  0
  4  5  2  0  0  0  0
  5  6  1  0  0  0  0
  6  2  2  0  0  0  0
  5  7  1  0  0  0  0
  7  8  1  0  0  0  0
  8  9  1  0  0  0  0
  9 10  2  0  0  0  0
 10 11  1  0  0  0  0
 11  7  2  0  0  0  0
  9 12  1  0  0  0  0
 12 13  2  0  0  0  0
 13 14  1  0  0  0  0
 14 15  2  0  0  0  0
 15 16  1  0  0  0  0
 16 17  2  0  0  0  0
 17 12  1  0  0  0  0
 15 18  1  0  0  0  0
 18 19  1  0  0  0  0
 18 20  1  0  0  0  0
 18 21  1  0  0  0  0
M  END
>  <EXTREG>  (ZINC00121460)
ZINC00121460

>  <LOGBIO>
2.5000

$$$$
ZINC00122091
  -MTS-   02131516512D 0   0.00000     0.00000     0

 15 16  0  0  0  0  0  0  0  0999 V2000
    4.8287   -2.7878    0.0000 F   0  0  0  0  0  0  0  0  0  0  0  0
    4.2381   -1.9808    0.0000 C   0  0  0  0  0  0  0  0  0  0  0  0
    3.4311   -2.5714    0.0000 F   0  0  0  0  0  0  0  0  0  0  0  0
    5.0452   -1.3903    0.0000 F   0  0  0  0  0  0  0  0  0  0  0  0
    3.6476   -1.1738    0.0000 C   0  0  0  0  0  0  0  0  0  0  0  0
    4.0517   -0.2553    0.0000 C   0  0  0  0  0  0  0  0  0  0  0  0
    3.4626    0.5463    0.0000 C   0  0  0  0  0  0  0  0  0  0  0  0
    2.4683    0.4393    0.0000 C   0  0  0  0  0  0  0  0  0  0  0  0
    2.0632   -0.4692    0.0000 N   0  0  0  0  0  0  0  0  0  0  0  0
    2.6533   -1.2807    0.0000 C   0  0  0  0  0  0  0  0  0  0  0  0
    1.8798    1.2478    0.0000 N   0  0  0  0  0  0  0  0  0  0  0  0
    2.1898    2.2078    0.0000 C   0  0  0  0  0  0  0  0  0  0  0  0
    1.3798    2.7878    0.0000 N   0  0  0  0  0  0  0  0  0  0  0  0
    0.5698    2.2078    0.0000 C   0  0  0  0  0  0  0  0  0  0  0  0
    0.8798    1.2478    0.0000 N   0  0  0  0  0  0  0  0  0  0  0  0
  1  2  1  0  0  0  0
  2  3  1  0  0  0  0
  2  4  1  0  0  0  0
  2  5  1  0  0  0  0
  5  6  2  0  0  0  0
  6  7  1  0  0  0  0
  7  8  2  0  0  0  0
  8  9  1  0  0  0  0
  9 10  2  0  0  0  0
 10  5  1  0  0  0  0
  8 11  1  0  0  0  0
 11 12  1  0  0  0  0
 12 13  2  0  0  0  0
 13 14  1  0  0  0  0
 14 15  2  0  0  0  0
 15 11  1  0  0  0  0
M  END
>  <EXTREG>  (ZINC00122091)
ZINC00122091

>  <LOGBIO>
2.5000

$$$$
ZINC00122671
  -MTS-   02131516512D 0   0.00000     0.00000     0

 10 10  0  0  0  0  0  0  0  0999 V2000
    2.2553   -2.0086    0.0000 C   0  0  0  0  0  0  0  0  0  0  0  0
    2.6621   -1.0914    0.0000 C   0  0  0  0  0  0  0  0  0  0  0  0
    3.6514   -0.9870    0.0000 O   0  0  0  0  0  0  0  0  0  0  0  0
    2.0736   -0.2829    0.0000 C   0  0  0  0  0  0  0  0  0  0  0  0
    2.3836    0.6771    0.0000 S   0  0  0  0  0  0  0  0  0  0  0  0
    1.5736    1.2571    0.0000 C   0  0  0  0  0  0  0  0  0  0  0  0
    1.5736    2.2571    0.0000 N   0  0  0  0  0  0  0  0  0  0  0  0
    0.7636    0.6771    0.0000 N   0  0  0  0  0  0  0  0  0  0  0  0
    1.0736   -0.2829    0.0000 C   0  0  0  0  0  0  0  0  0  0  0  0
    0.4851   -1.0914    0.0000 C   0  0  0  0  0  0  0  0  0  0  0  0
  1  2  1  0  0  0  0
  2  3  2  0  0  0  0
  2  4  1  0  0  0  0
  4  5  1  0  0  0  0
  5  6  1  0  0  0  0
  6  7  1  0  0  0  0
  6  8  2  0  0  0  0
  8  9  1  0  0  0  0
  9  4  2  0  0  0  0
  9 10  1  0  0  0  0
M  END
>  <EXTREG>  (ZINC00122671)
ZINC00122671

>  <LOGBIO>
2.5000

$$$$
ZINC00123213
  -MTS-   02131516512D 0   0.00000     0.00000     0

 22 24  0  0  0  0  0  0  0  0999 V2000
    5.5032   -1.5605    0.0000 C   0  0  0  0  0  0  0  0  0  0  0  0
    4.9146   -0.7520    0.0000 N   0  0  0  0  0  0  0  0  0  0  0  0
    5.2246    0.2080    0.0000 C   0  0  0  0  0  0  0  0  0  0  0  0
    6.1743    0.5211    0.0000 S   0  0  0  0  0  0  0  0  0  0  0  0
    6.9204   -0.1448    0.0000 C   0  0  0  0  0  0  0  0  0  0  0  0
    7.8701    0.1684    0.0000 C   0  0  0  0  0  0  0  0  0  0  0  0
    8.6194   -0.4991    0.0000 C   0  0  0  0  0  0  0  0  0  0  0  0
    9.5635   -0.1856    0.0000 C   0  0  0  0  0  0  0  0  0  0  0  0
    9.7681    0.7932    0.0000 C   0  0  0  0  0  0  0  0  0  0  0  0
    9.0286    1.4586    0.0000 C   0  0  0  0  0  0  0  0  0  0  0  0
    8.0747    1.1472    0.0000 C   0  0  0  0  0  0  0  0  0  0  0  0
    4.4146    0.7880    0.0000 N   0  0  0  0  0  0  0  0  0  0  0  0
    3.6046    0.2080    0.0000 C   0  0  0  0  0  0  0  0  0  0  0  0
    2.6254    0.4107    0.0000 C   0  0  0  0  0  0  0  0  0  0  0  0
    1.9572   -0.3333    0.0000 C   0  0  0  0  0  0  0  0  0  0  0  0
    2.2703   -1.2866    0.0000 C   0  0  0  0  0  0  0  0  0  0  0  0
    3.2443   -1.4893    0.0000 N   0  0  0  0  0  0  0  0  0  0  0  0
    3.9146   -0.7520    0.0000 C   0  0  0  0  0  0  0  0  0  0  0  0
    0.9786   -0.1275    0.0000 C   0  0  0  0  0  0  0  0  0  0  0  0
    0.7729   -1.1062    0.0000 F   0  0  0  0  0  0  0  0  0  0  0  0
    1.1844    0.8511    0.0000 F   0  0  0  0  0  0  0  0  0  0  0  0
    0.0000    0.0782    0.0000 F   0  0  0  0  0  0  0  0  0  0  0  0
  1  2  1  0  0  0  0
  2  3  1  0  0  0  0
  3  4  1  0  0  0  0
  4  5  1  0  0  0  0
  5  6  1  0  0  0  0
  6  7  2  0  0  0  0
  7  8  1  0  0  0  0
  8  9  2  0  0  0  0
  9 10  1  0  0  0  0
 10 11  2  0  0  0  0
 11  6  1  0  0  0  0
  3 12  2  0  0  0  0
 12 13  1  0  0  0  0
 13 14  2  0  0  0  0
 14 15  1  0  0  0  0
 15 16  2  0  0  0  0
 16 17  1  0  0  0  0
 17 18  2  0  0  0  0
 18  2  1  0  0  0  0
 18 13  1  0  0  0  0
 15 19  1  0  0  0  0
 19 20  1  0  0  0  0
 19 21  1  0  0  0  0
 19 22  1  0  0  0  0
M  END
>  <EXTREG>  (ZINC00123213)
ZINC00123213

>  <LOGBIO>
2.5000

$$$$
ZINC00124639
  -MTS-   02131516512D 0   0.00000     0.00000     0

 16 18  0  0  0  0  0  0  0  0999 V2000
    3.9553    2.2870    0.0000 O   0  0  0  0  0  0  0  0  0  0  0  0
    4.4067    1.3908    0.0000 C   0  0  0  0  0  0  0  0  0  0  0  0
    5.4050    1.3333    0.0000 O   0  0  0  0  0  0  0  0  0  0  0  0
    3.8601    0.5596    0.0000 C   0  0  0  0  0  0  0  0  0  0  0  0
    4.3114   -0.3366    0.0000 C   0  0  0  0  0  0  0  0  0  0  0  0
    3.7649   -1.1677    0.0000 C   0  0  0  0  0  0  0  0  0  0  0  0
    2.7666   -1.1097    0.0000 C   0  0  0  0  0  0  0  0  0  0  0  0
    2.0966   -0.4397    0.0000 C   0  0  0  0  0  0  0  0  0  0  0  0
    1.0966   -0.4397    0.0000 C   0  0  0  0  0  0  0  0  0  0  0  0
    1.0966   -1.2597    0.0000 C   0  0  0  0  0  0  0  0  0  0  0  0
    1.6766   -1.7497    0.0000 C   0  0  0  0  0  0  0  0  0  0  0  0
    1.3466   -1.1297    0.0000 C   0  0  0  0  0  0  0  0  0  0  0  0
    1.3466   -0.2297    0.0000 C   0  0  0  0  0  0  0  0  0  0  0  0
    0.5966    0.4303    0.0000 C   0  0  0  0  0  0  0  0  0  0  0  0
    2.3466   -0.2297    0.0000 C   0  0  0  0  0  0  0  0  0  0  0  0
    2.3766   -1.7297    0.0000 C   0  0  0  0  0  0  0  0  0  0  0  0
  1  2  1  0  0  0  0
  2  3  2  0  0  0  0
  2  4  1  0  0  0  0
  4  5  1  0  0  0  0
  5  6  1  0  0  0  0
  6  7  1  0  0  0  0
  7  8  1  0  0  0  0
  8  9  1  0  0  0  0
  9 10  1  0  0  0  0
 10 11  1  0  0  0  0
 11 12  1  0  0  0  0
 12 13  1  0  0  0  0
 13 14  1  0  0  0  0
 14  9  1  0  0  0  0
 13 15  1  0  0  0  0
 15  7  1  0  0  0  0
 11 16  1  0  0  0  0
 16  7  1  0  0  0  0
M  END
>  <EXTREG>  (ZINC00124639)
ZINC00124639

>  <LOGBIO>
2.5000

$$$$
ZINC00125043
  -MTS-   02131516512D 0   0.00000     0.00000     0

 16 16  0  0  0  0  0  0  0  0999 V2000
    5.1956    1.0690    0.0000 O   0  0  0  0  0  0  0  0  0  0  0  0
    4.3291    1.5681    0.0000 C   0  0  0  0  0  0  0  0  0  0  0  0
    3.4636    1.0673    0.0000 C   0  0  0  0  0  0  0  0  0  0  0  0
    2.5936    1.5673    0.0000 C   0  0  0  0  0  0  0  0  0  0  0  0
    1.7336    1.0673    0.0000 C   0  0  0  0  0  0  0  0  0  0  0  0
    1.7336    0.0673    0.0000 C   0  0  0  0  0  0  0  0  0  0  0  0
    2.5936   -0.4327    0.0000 C   0  0  0  0  0  0  0  0  0  0  0  0
    3.4636    0.0673    0.0000 C   0  0  0  0  0  0  0  0  0  0  0  0
    2.5911   -1.4327    0.0000 C   0  0  0  0  0  0  0  0  0  0  0  0
    3.5911   -1.4352    0.0000 F   0  0  0  0  0  0  0  0  0  0  0  0
    1.5911   -1.4302    0.0000 F   0  0  0  0  0  0  0  0  0  0  0  0
    2.5886   -2.4327    0.0000 F   0  0  0  0  0  0  0  0  0  0  0  0
    0.8668    1.5660    0.0000 C   0  0  0  0  0  0  0  0  0  0  0  0
    0.3681    0.6992    0.0000 F   0  0  0  0  0  0  0  0  0  0  0  0
    1.3655    2.4327    0.0000 F   0  0  0  0  0  0  0  0  0  0  0  0
    0.0000    2.0646    0.0000 F   0  0  0  0  0  0  0  0  0  0  0  0
  1  2  1  0  0  0  0
  2  3  1  0  0  0  0
  3  4  2  0  0  0  0
  4  5  1  0  0  0  0
  5  6  2  0  0  0  0
  6  7  1  0  0  0  0
  7  8  2  0  0  0  0
  8  3  1  0  0  0  0
  7  9  1  0  0  0  0
  9 10  1  0  0  0  0
  9 11  1  0  0  0  0
  9 12  1  0  0  0  0
  5 13  1  0  0  0  0
 13 14  1  0  0  0  0
 13 15  1  0  0  0  0
 13 16  1  0  0  0  0
M  END
>  <EXTREG>  (ZINC00125043)
ZINC00125043

>  <LOGBIO>
2.5000

$$$$
ZINC00125555
  -MTS-   02131516512D 0   0.00000     0.00000     0

 20 21  0  0  1  0  0  0  0  0999 V2000
    2.2721   -3.2695    0.0000 C   0  0  0  0  0  0  0  0  0  0  0  0
    2.6789   -2.3522    0.0000 C   0  0  0  0  0  0  0  0  0  0  0  0
    3.6682   -2.2478    0.0000 O   0  0  0  0  0  0  0  0  0  0  0  0
    4.0750   -1.3305    0.0000 C   0  0  0  0  0  0  0  0  0  0  0  0
    5.0643   -1.2262    0.0000 O   0  0  0  0  0  0  0  0  0  0  0  0
    3.4865   -0.5221    0.0000 C   0  0  0  0  0  0  0  0  0  0  0  0
    3.7965    0.4379    0.0000 S   0  0  0  0  0  0  0  0  0  0  0  0
    2.9865    1.0179    0.0000 C   0  0  0  0  0  0  0  0  0  0  0  0
    2.1765    0.4379    0.0000 C   0  0  0  0  0  0  0  0  0  0  0  0
    1.1973    0.6406    0.0000 C   0  0  1  0  0  0  0  0  0  0  0  0
    0.8852    1.5907    0.0000 O   0  0  0  0  0  0  0  0  0  0  0  0
    0.5291   -0.1033    0.0000 C   0  0  0  0  0  0  0  0  0  0  0  0
    0.8422   -1.0567    0.0000 C   0  0  0  0  0  0  0  0  0  0  0  0
    1.8161   -1.2593    0.0000 C   0  0  0  0  0  0  0  0  0  0  0  0
    2.4865   -0.5221    0.0000 C   0  0  0  0  0  0  0  0  0  0  0  0
    2.9865    2.2179    0.0000 S   0  0  0  0  0  0  0  0  0  0  0  0
    2.9865    3.2179    0.0000 C   0  0  0  0  0  0  0  0  0  0  0  0
    1.9865    2.2179    0.0000 O   0  0  0  0  0  0  0  0  0  0  0  0
    3.9865    2.2179    0.0000 O   0  0  0  0  0  0  0  0  0  0  0  0
    0.6101    0.7641    0.0000 H   0  0  0  0  0  0  0  0  0  0  0  0
  1  2  1  0  0  0  0
  2  3  1  0  0  0  0
  3  4  1  0  0  0  0
  4  5  2  0  0  0  0
  4  6  1  0  0  0  0
  6  7  1  0  0  0  0
  7  8  1  0  0  0  0
  8  9  2  0  0  0  0
  9 10  1  0  0  0  0
 10 20  1  1  0  0  0
 10 11  1  6  0  0  0
 10 12  1  0  0  0  0
 12 13  1  0  0  0  0
 13 14  1  0  0  0  0
 14 15  1  0  0  0  0
 15  6  2  0  0  0  0
 15  9  1  0  0  0  0
  8 16  1  0  0  0  0
 16 17  1  0  0  0  0
 16 18  2  0  0  0  0
 16 19  2  0  0  0  0
M  END
>  <EXTREG>  (ZINC00125555)
ZINC00125555

>  <LOGBIO>
2.5000

$$$$
ZINC00125990
  -MTS-   02131516512D 0   0.00000     0.00000     0

 20 22  0  0  0  0  0  0  0  0999 V2000
    1.0245   -2.9115    0.0000 C   0  0  0  0  0  0  0  0  0  0  0  0
    0.9191   -1.9171    0.0000 S   0  0  0  0  0  0  0  0  0  0  0  0
    1.7276   -1.3286    0.0000 C   0  0  0  0  0  0  0  0  0  0  0  0
    2.6876   -1.6386    0.0000 S   0  0  0  0  0  0  0  0  0  0  0  0
    3.2676   -0.8286    0.0000 C   0  0  0  0  0  0  0  0  0  0  0  0
    4.2676   -0.8286    0.0000 C   0  0  0  0  0  0  0  0  0  0  0  0
    5.2676   -0.8286    0.0000 N   0  0  0  0  0  0  0  0  0  0  0  0
    2.6876   -0.0186    0.0000 C   0  0  0  0  0  0  0  0  0  0  0  0
    2.8903    0.9607    0.0000 C   0  0  0  0  0  0  0  0  0  0  0  0
    3.8420    1.2746    0.0000 C   0  0  0  0  0  0  0  0  0  0  0  0
    4.0457    2.2537    0.0000 C   0  0  0  0  0  0  0  0  0  0  0  0
    3.2959    2.9204    0.0000 C   0  0  0  0  0  0  0  0  0  0  0  0
    2.3520    2.6062    0.0000 C   0  0  0  0  0  0  0  0  0  0  0  0
    2.1463    1.6289    0.0000 C   0  0  0  0  0  0  0  0  0  0  0  0
    1.1930    1.3157    0.0000 N   0  0  0  0  0  0  0  0  0  0  0  0
    0.4474    1.9821    0.0000 C   0  0  0  0  0  0  0  0  0  0  0  0
    0.9903    0.3418    0.0000 S   0  0  0  0  0  0  0  0  0  0  0  0
    0.4588   -0.5052    0.0000 O   0  0  0  0  0  0  0  0  0  0  0  0
    0.0627    0.7153    0.0000 O   0  0  0  0  0  0  0  0  0  0  0  0
    1.7276   -0.3286    0.0000 C   0  0  0  0  0  0  0  0  0  0  0  0
  1  2  1  0  0  0  0
  2  3  1  0  0  0  0
  3  4  1  0  0  0  0
  4  5  1  0  0  0  0
  5  6  1  0  0  0  0
  6  7  3  0  0  0  0
  5  8  2  0  0  0  0
  8  9  1  0  0  0  0
  9 10  1  0  0  0  0
 10 11  2  0  0  0  0
 11 12  1  0  0  0  0
 12 13  2  0  0  0  0
 13 14  1  0  0  0  0
 14  9  2  0  0  0  0
 14 15  1  0  0  0  0
 15 16  1  0  0  0  0
 15 17  1  0  0  0  0
 17 18  2  0  0  0  0
 17 19  2  0  0  0  0
 17 20  1  0  0  0  0
 20  3  2  0  0  0  0
 20  8  1  0  0  0  0
M  END
>  <EXTREG>  (ZINC00125990)
ZINC00125990

>  <LOGBIO>
2.5000

$$$$
ZINC00126354
  -MTS-   02131516512D 0   0.00000     0.00000     0

 16 18  0  0  0  0  0  0  0  0999 V2000
    6.3494   -0.4839    0.0000 C   0  0  0  0  0  0  0  0  0  0  0  0
    5.7609    0.3246    0.0000 C   0  0  0  0  0  0  0  0  0  0  0  0
    6.0709    1.2846    0.0000 C   0  0  0  0  0  0  0  0  0  0  0  0
    7.0206    1.5978    0.0000 Br  0  0  0  0  0  0  0  0  0  0  0  0
    5.2609    1.8646    0.0000 S   0  0  0  0  0  0  0  0  0  0  0  0
    4.4509    1.2846    0.0000 C   0  0  0  0  0  0  0  0  0  0  0  0
    3.4440    1.2753    0.0000 S   0  0  0  0  0  0  0  0  0  0  0  0
    3.1399    0.3227    0.0000 C   0  0  0  0  0  0  0  0  0  0  0  0
    3.9601   -0.2646    0.0000 C   0  0  0  0  0  0  0  0  0  0  0  0
    3.9665   -1.2646    0.0000 C   0  0  0  0  0  0  0  0  0  0  0  0
    4.7609    0.3246    0.0000 C   0  0  0  0  0  0  0  0  0  0  0  0
    2.1907    0.0080    0.0000 C   0  0  0  0  0  0  0  0  0  0  0  0
    1.3705    0.5953    0.0000 C   0  0  0  0  0  0  0  0  0  0  0  0
    0.5716    0.0001    0.0000 C   0  0  0  0  0  0  0  0  0  0  0  0
    0.8777   -0.9479    0.0000 N   0  0  0  0  0  0  0  0  0  0  0  0
    1.8865   -0.9446    0.0000 N   0  0  0  0  0  0  0  0  0  0  0  0
  1  2  1  0  0  0  0
  2  3  2  0  0  0  0
  3  4  1  0  0  0  0
  3  5  1  0  0  0  0
  5  6  1  0  0  0  0
  6  7  1  0  0  0  0
  7  8  1  0  0  0  0
  8  9  2  0  0  0  0
  9 10  1  0  0  0  0
  9 11  1  0  0  0  0
 11  2  1  0  0  0  0
 11  6  2  0  0  0  0
  8 12  1  0  0  0  0
 12 13  1  0  0  0  0
 13 14  2  0  0  0  0
 14 15  1  0  0  0  0
 15 16  1  0  0  0  0
 16 12  2  0  0  0  0
M  END
>  <EXTREG>  (ZINC00126354)
ZINC00126354

>  <LOGBIO>
2.5000

$$$$
ZINC00126903
  -MTS-   02131516512D 0   0.00000     0.00000     0

 14 14  0  0  0  0  0  0  0  0999 V2000
    2.2454    1.9244    0.0000 C   0  0  0  0  0  0  0  0  0  0  0  0
    3.1146    1.4231    0.0000 C   0  0  0  0  0  0  0  0  0  0  0  0
    3.9754    1.9218    0.0000 O   0  0  0  0  0  0  0  0  0  0  0  0
    3.1156    0.4231    0.0000 N   0  0  0  0  0  0  0  0  0  0  0  0
    2.2501   -0.0778    0.0000 C   0  0  0  0  0  0  0  0  0  0  0  0
    1.3801    0.4222    0.0000 C   0  0  0  0  0  0  0  0  0  0  0  0
    0.5201   -0.0778    0.0000 C   0  0  0  0  0  0  0  0  0  0  0  0
    0.5201   -1.0778    0.0000 C   0  0  0  0  0  0  0  0  0  0  0  0
    1.3801   -1.5778    0.0000 C   0  0  0  0  0  0  0  0  0  0  0  0
    2.2501   -1.0778    0.0000 C   0  0  0  0  0  0  0  0  0  0  0  0
    3.1156   -1.5786    0.0000 C   0  0  0  0  0  0  0  0  0  0  0  0
    3.6165   -0.7131    0.0000 F   0  0  0  0  0  0  0  0  0  0  0  0
    2.6147   -2.4442    0.0000 F   0  0  0  0  0  0  0  0  0  0  0  0
    3.9811   -2.0795    0.0000 F   0  0  0  0  0  0  0  0  0  0  0  0
  1  2  1  0  0  0  0
  2  3  2  0  0  0  0
  2  4  1  0  0  0  0
  4  5  1  0  0  0  0
  5  6  2  0  0  0  0
  6  7  1  0  0  0  0
  7  8  2  0  0  0  0
  8  9  1  0  0  0  0
  9 10  2  0  0  0  0
 10  5  1  0  0  0  0
 10 11  1  0  0  0  0
 11 12  1  0  0  0  0
 11 13  1  0  0  0  0
 11 14  1  0  0  0  0
M  END
>  <EXTREG>  (ZINC00126903)
ZINC00126903

>  <LOGBIO>
2.5000

$$$$
ZINC00127800
  -MTS-   02131516512D 0   0.00000     0.00000     0

 11 12  0  0  0  0  0  0  0  0999 V2000
    3.0549   -2.3913    0.0000 S   0  0  0  0  0  0  0  0  0  0  0  0
    3.4608   -1.4774    0.0000 C   0  0  0  0  0  0  0  0  0  0  0  0
    2.8723   -0.6689    0.0000 C   0  0  0  0  0  0  0  0  0  0  0  0
    3.1823    0.2911    0.0000 N   0  0  0  0  0  0  0  0  0  0  0  0
    2.3723    0.8711    0.0000 C   0  0  0  0  0  0  0  0  0  0  0  0
    2.2727    1.8692    0.0000 C   0  0  0  0  0  0  0  0  0  0  0  0
    1.3607    2.2795    0.0000 C   0  0  0  0  0  0  0  0  0  0  0  0
    0.5478    1.6912    0.0000 C   0  0  0  0  0  0  0  0  0  0  0  0
    0.6509    0.7018    0.0000 C   0  0  0  0  0  0  0  0  0  0  0  0
    1.5623    0.2911    0.0000 C   0  0  0  0  0  0  0  0  0  0  0  0
    1.8723   -0.6689    0.0000 N   0  0  0  0  0  0  0  0  0  0  0  0
  1  2  1  0  0  0  0
  2  3  1  0  0  0  0
  3  4  1  0  0  0  0
  4  5  1  0  0  0  0
  5  6  2  0  0  0  0
  6  7  1  0  0  0  0
  7  8  2  0  0  0  0
  8  9  1  0  0  0  0
  9 10  2  0  0  0  0
 10  5  1  0  0  0  0
 10 11  1  0  0  0  0
 11  3  2  0  0  0  0
M  END
>  <EXTREG>  (ZINC00127800)
ZINC00127800

>  <LOGBIO>
2.5000

$$$$
ZINC00128044
  -MTS-   02131516512D 0   0.00000     0.00000     0

 21 23  0  0  1  0  0  0  0  0999 V2000
    1.9668   -0.6442    0.0000 C   0  0  0  0  0  0  0  0  0  0  0  0
    2.6367   -1.3866    0.0000 C   0  0  2  0  0  0  0  0  0  0  0  0
    1.8295   -1.9769    0.0000 O   0  0  0  0  0  0  0  0  0  0  0  0
    3.1456   -2.2577    0.0000 N   0  0  0  0  0  0  0  0  0  0  0  0
    4.1179   -2.0407    0.0000 C   0  0  0  0  0  0  0  0  0  0  0  0
    4.8646   -2.7059    0.0000 O   0  0  0  0  0  0  0  0  0  0  0  0
    4.2216   -1.0485    0.0000 C   0  0  1  0  0  0  0  0  0  0  0  0
    5.2216   -1.0485    0.0000 C   0  0  0  0  0  0  0  0  0  0  0  0
    6.2216   -1.0485    0.0000 N   0  0  0  0  0  0  0  0  0  0  0  0
    4.1173   -0.0505    0.0000 C   0  0  0  0  0  0  0  0  0  0  0  0
    5.0783    0.2259    0.0000 C   0  0  0  0  0  0  0  0  0  0  0  0
    6.0394    0.5022    0.0000 N   0  0  0  0  0  0  0  0  0  0  0  0
    3.6770    0.8474    0.0000 C   0  0  0  0  0  0  0  0  0  0  0  0
    3.4129    1.3861    0.0000 N   0  0  0  0  0  0  0  0  0  0  0  0
    3.3075   -0.6431    0.0000 C   0  0  1  0  0  0  0  0  0  0  0  0
    2.2354    0.5446    0.0000 C   0  0  0  0  0  0  0  0  0  0  0  0
    2.5434    1.4996    0.0000 C   0  0  0  0  0  0  0  0  0  0  0  0
    1.8753    2.2367    0.0000 C   0  0  0  0  0  0  0  0  0  0  0  0
    0.8972    2.0286    0.0000 C   0  0  0  0  0  0  0  0  0  0  0  0
    0.5872    1.0833    0.0000 C   0  0  0  0  0  0  0  0  0  0  0  0
    1.2573    0.3365    0.0000 C   0  0  0  0  0  0  0  0  0  0  0  0
  2  1  1  1  0  0  0
  2  3  1  6  0  0  0
  2  4  1  0  0  0  0
  4  5  1  0  0  0  0
  5  6  2  0  0  0  0
  5  7  1  0  0  0  0
  7  8  1  1  0  0  0
  8  9  3  0  0  0  0
  7 10  1  0  0  0  0
 10 11  1  0  0  0  0
 11 12  3  0  0  0  0
 10 13  1  0  0  0  0
 13 14  3  0  0  0  0
 10 15  1  0  0  0  0
 15  2  1  0  0  0  0
 15  7  1  0  0  0  0
 15 16  1  1  0  0  0
 16 17  2  0  0  0  0
 17 18  1  0  0  0  0
 18 19  2  0  0  0  0
 19 20  1  0  0  0  0
 20 21  2  0  0  0  0
 21 16  1  0  0  0  0
M  END
>  <EXTREG>  (ZINC00128044)
ZINC00128044

>  <LOGBIO>
2.5000

$$$$
ZINC00128241
  -MTS-   02131516512D 0   0.00000     0.00000     0

 19 19  0  0  1  0  0  0  0  0999 V2000
    6.9199    2.5427    0.0000 C   0  0  0  0  0  0  0  0  0  0  0  0
    6.0524    2.0384    0.0000 C   0  0  0  0  0  0  0  0  0  0  0  0
    5.1846    2.5354    0.0000 C   0  0  0  0  0  0  0  0  0  0  0  0
    6.0564    1.0436    0.0000 C   0  0  0  0  0  0  0  0  0  0  0  0
    5.1889    0.5393    0.0000 O   0  0  0  0  0  0  0  0  0  0  0  0
    5.1929   -0.4555    0.0000 C   0  0  0  0  0  0  0  0  0  0  0  0
    6.0606   -0.9524    0.0000 O   0  0  0  0  0  0  0  0  0  0  0  0
    4.3254   -0.9598    0.0000 C   0  0  1  0  0  0  0  0  0  0  0  0
    4.3244   -1.9632    0.0000 C   0  0  0  0  0  0  0  0  0  0  0  0
    3.4588   -0.4606    0.0000 N   0  0  0  0  0  0  0  0  0  0  0  0
    2.5933   -0.9615    0.0000 C   0  0  0  0  0  0  0  0  0  0  0  0
    2.5933   -1.9649    0.0000 N   0  0  0  0  0  0  0  0  0  0  0  0
    1.7313   -2.4614    0.0000 N   0  0  0  0  0  0  0  0  0  0  0  0
    0.8643   -1.9631    0.0000 C   0  0  0  0  0  0  0  0  0  0  0  0
    0.0000   -2.4662    0.0000 O   0  0  0  0  0  0  0  0  0  0  0  0
    0.8593   -0.9684    0.0000 N   0  0  0  0  0  0  0  0  0  0  0  0
    1.7263   -0.4632    0.0000 C   0  0  0  0  0  0  0  0  0  0  0  0
    1.7233    0.5368    0.0000 O   0  0  0  0  0  0  0  0  0  0  0  0
    4.8453   -1.2593    0.0000 H   0  0  0  0  0  0  0  0  0  0  0  0
  1  2  1  0  0  0  0
  2  3  1  0  0  0  0
  2  4  1  0  0  0  0
  4  5  1  0  0  0  0
  5  6  1  0  0  0  0
  6  7  2  0  0  0  0
  6  8  1  0  0  0  0
  8 19  1  6  0  0  0
  8  9  1  1  0  0  0
  8 10  1  0  0  0  0
 10 11  1  0  0  0  0
 11 12  2  0  0  0  0
 12 13  1  0  0  0  0
 13 14  1  0  0  0  0
 14 15  2  0  0  0  0
 14 16  1  0  0  0  0
 16 17  1  0  0  0  0
 17 11  1  0  0  0  0
 17 18  2  0  0  0  0
M  END
>  <EXTREG>  (ZINC00128241)
ZINC00128241

>  <LOGBIO>
2.5000

$$$$
ZINC00129085
  -MTS-   02131516512D 0   0.00000     0.00000     0

 20 21  0  0  0  0  0  0  0  0999 V2000
    5.1921    3.2899    0.0000 C   0  0  0  0  0  0  0  0  0  0  0  0
    4.3266    2.7891    0.0000 C   0  0  0  0  0  0  0  0  0  0  0  0
    4.8275    1.9235    0.0000 C   0  0  0  0  0  0  0  0  0  0  0  0
    3.8258    3.6546    0.0000 C   0  0  0  0  0  0  0  0  0  0  0  0
    3.4611    2.2882    0.0000 C   0  0  0  0  0  0  0  0  0  0  0  0
    2.5911    2.7882    0.0000 C   0  0  0  0  0  0  0  0  0  0  0  0
    1.7311    2.2882    0.0000 C   0  0  0  0  0  0  0  0  0  0  0  0
    1.7311    1.2882    0.0000 C   0  0  0  0  0  0  0  0  0  0  0  0
    0.8643    0.7895    0.0000 N   0  0  0  0  0  0  0  0  0  0  0  0
    0.8628   -0.2139    0.0000 C   0  0  0  0  0  0  0  0  0  0  0  0
    0.0000   -0.7091    0.0000 O   0  0  0  0  0  0  0  0  0  0  0  0
    1.7278   -0.7157    0.0000 C   0  0  0  0  0  0  0  0  0  0  0  0
    1.7257   -1.7157    0.0000 N   0  0  0  0  0  0  0  0  0  0  0  0
    2.5932   -2.2200    0.0000 C   0  0  0  0  0  0  0  0  0  0  0  0
    2.5892   -3.2148    0.0000 C   0  0  0  0  0  0  0  0  0  0  0  0
    1.7226   -3.7139    0.0000 C   0  0  0  0  0  0  0  0  0  0  0  0
    0.8601   -3.2182    0.0000 C   0  0  0  0  0  0  0  0  0  0  0  0
    0.8592   -2.2148    0.0000 C   0  0  0  0  0  0  0  0  0  0  0  0
    2.5911    0.7882    0.0000 C   0  0  0  0  0  0  0  0  0  0  0  0
    3.4611    1.2882    0.0000 C   0  0  0  0  0  0  0  0  0  0  0  0
  1  2  1  0  0  0  0
  2  3  1  0  0  0  0
  2  4  1  0  0  0  0
  2  5  1  0  0  0  0
  5  6  2  0  0  0  0
  6  7  1  0  0  0  0
  7  8  2  0  0  0  0
  8  9  1  0  0  0  0
  9 10  1  0  0  0  0
 10 11  2  0  0  0  0
 10 12  1  0  0  0  0
 12 13  1  0  0  0  0
 13 14  1  0  0  0  0
 14 15  1  0  0  0  0
 15 16  1  0  0  0  0
 16 17  1  0  0  0  0
 17 18  1  0  0  0  0
 18 13  1  0  0  0  0
  8 19  1  0  0  0  0
 19 20  2  0  0  0  0
 20  5  1  0  0  0  0
M  END
>  <EXTREG>  (ZINC00129085)
ZINC00129085

>  <LOGBIO>
2.5000

$$$$
ZINC00130618
  -MTS-   02131516512D 0   0.00000     0.00000     0

 20 22  0  0  0  0  0  0  0  0999 V2000
    8.3207    2.4967    0.0000 F   0  0  0  0  0  0  0  0  0  0  0  0
    7.4552    1.9959    0.0000 C   0  0  0  0  0  0  0  0  0  0  0  0
    6.5852    2.4959    0.0000 C   0  0  0  0  0  0  0  0  0  0  0  0
    5.7252    1.9959    0.0000 C   0  0  0  0  0  0  0  0  0  0  0  0
    5.7252    0.9959    0.0000 C   0  0  0  0  0  0  0  0  0  0  0  0
    4.8584    0.4972    0.0000 C   0  0  0  0  0  0  0  0  0  0  0  0
    3.9931    0.9985    0.0000 S   0  0  0  0  0  0  0  0  0  0  0  0
    3.1263    0.4998    0.0000 C   0  0  0  0  0  0  0  0  0  0  0  0
    2.2576    1.0020    0.0000 N   0  0  0  0  0  0  0  0  0  0  0  0
    1.3963    0.5041    0.0000 C   0  0  0  0  0  0  0  0  0  0  0  0
    0.5308    1.0050    0.0000 O   0  0  0  0  0  0  0  0  0  0  0  0
    1.3938   -0.4959    0.0000 C   0  0  0  0  0  0  0  0  0  0  0  0
    0.5226   -0.9937    0.0000 C   0  0  0  0  0  0  0  0  0  0  0  0
    0.5201   -1.9937    0.0000 C   0  0  0  0  0  0  0  0  0  0  0  0
    1.3888   -2.4959    0.0000 C   0  0  0  0  0  0  0  0  0  0  0  0
    2.2501   -1.9980    0.0000 C   0  0  0  0  0  0  0  0  0  0  0  0
    2.2526   -0.9980    0.0000 C   0  0  0  0  0  0  0  0  0  0  0  0
    3.1238   -0.5002    0.0000 N   0  0  0  0  0  0  0  0  0  0  0  0
    6.5852    0.4959    0.0000 C   0  0  0  0  0  0  0  0  0  0  0  0
    7.4552    0.9959    0.0000 C   0  0  0  0  0  0  0  0  0  0  0  0
  1  2  1  0  0  0  0
  2  3  2  0  0  0  0
  3  4  1  0  0  0  0
  4  5  2  0  0  0  0
  5  6  1  0  0  0  0
  6  7  1  0  0  0  0
  7  8  1  0  0  0  0
  8  9  1  0  0  0  0
  9 10  1  0  0  0  0
 10 11  2  0  0  0  0
 10 12  1  0  0  0  0
 12 13  1  0  0  0  0
 13 14  2  0  0  0  0
 14 15  1  0  0  0  0
 15 16  2  0  0  0  0
 16 17  1  0  0  0  0
 17 12  2  0  0  0  0
 17 18  1  0  0  0  0
 18  8  2  0  0  0  0
  5 19  1  0  0  0  0
 19 20  2  0  0  0  0
 20  2  1  0  0  0  0
M  END
>  <EXTREG>  (ZINC00130618)
ZINC00130618

>  <LOGBIO>
2.5000

$$$$
ZINC00132468
  -MTS-   02131516512D 0   0.00000     0.00000     0

 25 26  0  0  1  0  0  0  0  0999 V2000
    3.5977   -2.6464    0.0000 C   0  0  0  0  0  0  0  0  0  0  0  0
    3.9059   -1.6950    0.0000 O   0  0  0  0  0  0  0  0  0  0  0  0
    3.2362   -0.9525    0.0000 C   0  0  1  0  0  0  0  0  0  0  0  0
    2.2546   -1.1609    0.0000 C   0  0  0  0  0  0  0  0  0  0  0  0
    1.5885   -0.4250    0.0000 C   0  0  1  0  0  0  0  0  0  0  0  0
    1.8985    0.5350    0.0000 C   0  0  2  0  0  0  0  0  0  0  0  0
    2.8692    0.7423    0.0000 C   0  0  1  0  0  0  0  0  0  0  0  0
    3.1759    1.6941    0.0000 O   0  0  0  0  0  0  0  0  0  0  0  0
    4.1536    1.9044    0.0000 C   0  0  0  0  0  0  0  0  0  0  0  0
    3.5435   -0.0008    0.0000 C   0  0  2  0  0  0  0  0  0  0  0  0
    4.5210    0.2098    0.0000 O   0  0  0  0  0  0  0  0  0  0  0  0
    5.1922   -0.5315    0.0000 C   0  0  0  0  0  0  0  0  0  0  0  0
    1.0885    1.1150    0.0000 C   0  0  2  0  0  0  0  0  0  0  0  0
    0.2785    0.5350    0.0000 O   0  0  0  0  0  0  0  0  0  0  0  0
    0.5885   -0.4250    0.0000 C   0  0  0  0  0  0  0  0  0  0  0  0
    0.0000   -1.2335    0.0000 O   0  0  0  0  0  0  0  0  0  0  0  0
    1.0885    2.1150    0.0000 C   0  0  0  0  0  0  0  0  0  0  0  0
    1.9573    2.6171    0.0000 O   0  0  0  0  0  0  0  0  0  0  0  0
    0.2273    2.6128    0.0000 O   0  0  0  0  0  0  0  0  0  0  0  0
    1.6222    1.3892    0.0000 H   0  0  0  0  0  0  0  0  0  0  0  0
    3.9460   -0.4458    0.0000 H   0  0  0  0  0  0  0  0  0  0  0  0
    3.4557    0.8689    0.0000 H   0  0  0  0  0  0  0  0  0  0  0  0
    2.0209    1.1223    0.0000 H   0  0  0  0  0  0  0  0  0  0  0  0
    1.3452   -0.9735    0.0000 H   0  0  0  0  0  0  0  0  0  0  0  0
    3.0509   -1.5231    0.0000 H   0  0  0  0  0  0  0  0  0  0  0  0
  1  2  1  0  0  0  0
  3  2  1  1  0  0  0
  3 25  1  6  0  0  0
  3  4  1  0  0  0  0
  5  4  1  6  0  0  0
  5 24  1  1  0  0  0
  5  6  1  0  0  0  0
  6 23  1  6  0  0  0
  6  7  1  1  0  0  0
  7 22  1  6  0  0  0
  7  8  1  1  0  0  0
  8  9  1  0  0  0  0
  7 10  1  0  0  0  0
 10 21  1  1  0  0  0
 10  3  1  0  0  0  0
 10 11  1  6  0  0  0
 11 12  1  0  0  0  0
  6 13  1  0  0  0  0
 13 20  1  1  0  0  0
 13 14  1  0  0  0  0
 14 15  1  0  0  0  0
 15  5  1  0  0  0  0
 15 16  2  0  0  0  0
 13 17  1  6  0  0  0
 17 18  1  0  0  0  0
 17 19  2  0  0  0  0
M  END
>  <EXTREG>  (ZINC00132468)
ZINC00132468

>  <LOGBIO>
2.5000

$$$$
ZINC00133252
  -MTS-   02131516512D 0   0.00000     0.00000     0

 22 23  0  0  1  0  0  0  0  0999 V2000
    5.1974   -1.4222    0.0000 C   0  0  0  0  0  0  0  0  0  0  0  0
    4.1974   -1.4203    0.0000 C   0  0  0  0  0  0  0  0  0  0  0  0
    3.6931   -2.2878    0.0000 C   0  0  0  0  0  0  0  0  0  0  0  0
    2.6983   -2.2838    0.0000 C   0  0  0  0  0  0  0  0  0  0  0  0
    2.1991   -1.4173    0.0000 C   0  0  0  0  0  0  0  0  0  0  0  0
    2.6948   -0.5547    0.0000 C   0  0  0  0  0  0  0  0  0  0  0  0
    3.6982   -0.5537    0.0000 C   0  0  0  0  0  0  0  0  0  0  0  0
    4.1982    0.3123    0.0000 C   0  0  1  0  0  0  0  0  0  0  0  0
    5.1982    0.3123    0.0000 C   0  0  0  0  0  0  0  0  0  0  0  0
    6.1982    0.3123    0.0000 N   0  0  0  0  0  0  0  0  0  0  0  0
    3.5982    1.3515    0.0000 C   0  0  1  0  0  0  0  0  0  0  0  0
    4.0982    2.2175    0.0000 C   0  0  0  0  0  0  0  0  0  0  0  0
    5.0982    2.2175    0.0000 C   0  0  0  0  0  0  0  0  0  0  0  0
    6.0982    2.2175    0.0000 N   0  0  0  0  0  0  0  0  0  0  0  0
    2.5982    1.3515    0.0000 C   0  0  0  0  0  0  0  0  0  0  0  0
    2.0956    0.4830    0.0000 C   0  0  0  0  0  0  0  0  0  0  0  0
    1.1009    0.4850    0.0000 C   0  0  0  0  0  0  0  0  0  0  0  0
    0.6000    1.3506    0.0000 C   0  0  0  0  0  0  0  0  0  0  0  0
    1.0939    2.2141    0.0000 C   0  0  0  0  0  0  0  0  0  0  0  0
    2.0974    2.2170    0.0000 C   0  0  0  0  0  0  0  0  0  0  0  0
    4.1982    1.3515    0.0000 H   0  0  0  0  0  0  0  0  0  0  0  0
    4.4982   -0.2073    0.0000 H   0  0  0  0  0  0  0  0  0  0  0  0
  1  2  1  0  0  0  0
  2  3  2  0  0  0  0
  3  4  1  0  0  0  0
  4  5  2  0  0  0  0
  5  6  1  0  0  0  0
  6  7  2  0  0  0  0
  7  2  1  0  0  0  0
  7  8  1  0  0  0  0
  8 22  1  1  0  0  0
  8  9  1  6  0  0  0
  9 10  3  0  0  0  0
  8 11  1  0  0  0  0
 11 21  1  1  0  0  0
 11 12  1  6  0  0  0
 12 13  1  0  0  0  0
 13 14  3  0  0  0  0
 11 15  1  0  0  0  0
 15 16  2  0  0  0  0
 16 17  1  0  0  0  0
 17 18  2  0  0  0  0
 18 19  1  0  0  0  0
 19 20  2  0  0  0  0
 20 15  1  0  0  0  0
M  END
>  <EXTREG>  (ZINC00133252)
ZINC00133252

>  <LOGBIO>
2.5000

$$$$
ZINC00134140
  -MTS-   02131516512D 0   0.00000     0.00000     0

 24 28  0  0  0  0  0  0  0  0999 V2000
    7.4559   -0.9966    0.0000 C   0  0  0  0  0  0  0  0  0  0  0  0
    6.5859   -0.4966    0.0000 C   0  0  0  0  0  0  0  0  0  0  0  0
    5.7259   -0.9966    0.0000 N   0  0  0  0  0  0  0  0  0  0  0  0
    5.7259   -1.9966    0.0000 C   0  0  0  0  0  0  0  0  0  0  0  0
    6.5859   -2.4966    0.0000 C   0  0  0  0  0  0  0  0  0  0  0  0
    7.4559   -1.9966    0.0000 O   0  0  0  0  0  0  0  0  0  0  0  0
    4.8591   -0.4979    0.0000 C   0  0  0  0  0  0  0  0  0  0  0  0
    4.8566    0.5055    0.0000 N   0  0  0  0  0  0  0  0  0  0  0  0
    3.9933    0.9999    0.0000 N   0  0  0  0  0  0  0  0  0  0  0  0
    3.1275    0.4994    0.0000 C   0  0  0  0  0  0  0  0  0  0  0  0
    2.2593    1.0024    0.0000 C   0  0  0  0  0  0  0  0  0  0  0  0
    2.2554    2.0045    0.0000 C   0  0  0  0  0  0  0  0  0  0  0  0
    1.3876    2.5014    0.0000 C   0  0  0  0  0  0  0  0  0  0  0  0
    0.5214    1.9949    0.0000 C   0  0  0  0  0  0  0  0  0  0  0  0
    0.5280    1.0002    0.0000 C   0  0  0  0  0  0  0  0  0  0  0  0
    1.3935    0.5019    0.0000 C   0  0  0  0  0  0  0  0  0  0  0  0
    1.3960   -0.5015    0.0000 C   0  0  0  0  0  0  0  0  0  0  0  0
    0.5293   -1.0072    0.0000 C   0  0  0  0  0  0  0  0  0  0  0  0
    0.5359   -2.0072    0.0000 C   0  0  0  0  0  0  0  0  0  0  0  0
    1.4092   -2.5015    0.0000 C   0  0  0  0  0  0  0  0  0  0  0  0
    2.2659   -1.9958    0.0000 C   0  0  0  0  0  0  0  0  0  0  0  0
    2.2593   -0.9958    0.0000 C   0  0  0  0  0  0  0  0  0  0  0  0
    3.1251   -0.4954    0.0000 C   0  0  0  0  0  0  0  0  0  0  0  0
    3.9933   -0.9984    0.0000 N   0  0  0  0  0  0  0  0  0  0  0  0
  1  2  1  0  0  0  0
  2  3  1  0  0  0  0
  3  4  1  0  0  0  0
  4  5  1  0  0  0  0
  5  6  1  0  0  0  0
  6  1  1  0  0  0  0
  3  7  1  0  0  0  0
  7  8  2  0  0  0  0
  8  9  1  0  0  0  0
  9 10  2  0  0  0  0
 10 11  1  0  0  0  0
 11 12  1  0  0  0  0
 12 13  2  0  0  0  0
 13 14  1  0  0  0  0
 14 15  2  0  0  0  0
 15 16  1  0  0  0  0
 16 11  2  0  0  0  0
 16 17  1  0  0  0  0
 17 18  1  0  0  0  0
 18 19  2  0  0  0  0
 19 20  1  0  0  0  0
 20 21  2  0  0  0  0
 21 22  1  0  0  0  0
 22 17  2  0  0  0  0
 22 23  1  0  0  0  0
 23 10  1  0  0  0  0
 23 24  2  0  0  0  0
 24  7  1  0  0  0  0
M  END
>  <EXTREG>  (ZINC00134140)
ZINC00134140

>  <LOGBIO>
2.5000

$$$$
ZINC00136307
  -MTS-   02131516512D 0   0.00000     0.00000     0

 15 16  0  0  0  0  0  0  0  0999 V2000
    4.1801    1.6165    0.0000 O   0  0  0  0  0  0  0  0  0  0  0  0
    3.1766    1.6160    0.0000 C   0  0  0  0  0  0  0  0  0  0  0  0
    2.6797    2.4778    0.0000 O   0  0  0  0  0  0  0  0  0  0  0  0
    2.6766    0.7500    0.0000 C   0  0  0  0  0  0  0  0  0  0  0  0
    1.8066    1.2500    0.0000 C   0  0  0  0  0  0  0  0  0  0  0  0
    0.9466    0.7500    0.0000 C   0  0  0  0  0  0  0  0  0  0  0  0
    0.9466   -0.2500    0.0000 C   0  0  0  0  0  0  0  0  0  0  0  0
    1.8066   -0.7500    0.0000 C   0  0  0  0  0  0  0  0  0  0  0  0
    2.9312   -1.4022    0.0000 C   0  0  0  0  0  0  0  0  0  0  0  0
    3.7992   -0.9057    0.0000 C   0  0  0  0  0  0  0  0  0  0  0  0
    3.8012    0.0978    0.0000 C   0  0  0  0  0  0  0  0  0  0  0  0
    2.6766   -0.2500    0.0000 C   0  0  0  0  0  0  0  0  0  0  0  0
    1.3045   -1.6148    0.0000 C   0  0  0  0  0  0  0  0  0  0  0  0
    0.3010   -1.6128    0.0000 O   0  0  0  0  0  0  0  0  0  0  0  0
    1.7993   -2.4778    0.0000 O   0  0  0  0  0  0  0  0  0  0  0  0
  1  2  1  0  0  0  0
  2  3  2  0  0  0  0
  2  4  1  0  0  0  0
  4  5  1  0  0  0  0
  5  6  1  0  0  0  0
  6  7  1  0  0  0  0
  7  8  1  0  0  0  0
  8  9  1  0  0  0  0
  9 10  1  0  0  0  0
 10 11  1  0  0  0  0
 11  4  1  0  0  0  0
  8 12  1  0  0  0  0
 12  4  1  0  0  0  0
  8 13  1  0  0  0  0
 13 14  1  0  0  0  0
 13 15  2  0  0  0  0
M  END
>  <EXTREG>  (ZINC00136307)
ZINC00136307

>  <LOGBIO>
2.5000

$$$$
ZINC00137632
  -MTS-   02131516512D 0   0.00000     0.00000     0

 19 20  0  0  0  0  0  0  0  0999 V2000
    5.7927   -1.7231    0.0000 C   0  0  0  0  0  0  0  0  0  0  0  0
    5.2046   -0.9143    0.0000 O   0  0  0  0  0  0  0  0  0  0  0  0
    4.2101   -1.0192    0.0000 C   0  0  0  0  0  0  0  0  0  0  0  0
    3.6192   -0.2082    0.0000 C   0  0  0  0  0  0  0  0  0  0  0  0
    2.6301   -0.3146    0.0000 C   0  0  0  0  0  0  0  0  0  0  0  0
    2.0416    0.4939    0.0000 C   0  0  0  0  0  0  0  0  0  0  0  0
    2.4475    1.4078    0.0000 S   0  0  0  0  0  0  0  0  0  0  0  0
    1.8590    2.2163    0.0000 C   0  0  0  0  0  0  0  0  0  0  0  0
    2.1690    3.1763    0.0000 N   0  0  0  0  0  0  0  0  0  0  0  0
    1.3590    3.7563    0.0000 C   0  0  0  0  0  0  0  0  0  0  0  0
    0.5490    3.1763    0.0000 C   0  0  0  0  0  0  0  0  0  0  0  0
    0.8590    2.2163    0.0000 N   0  0  0  0  0  0  0  0  0  0  0  0
    2.2228   -1.2279    0.0000 C   0  0  0  0  0  0  0  0  0  0  0  0
    2.8046   -2.0348    0.0000 C   0  0  0  0  0  0  0  0  0  0  0  0
    2.3950   -2.9471    0.0000 O   0  0  0  0  0  0  0  0  0  0  0  0
    1.4002   -3.0485    0.0000 C   0  0  0  0  0  0  0  0  0  0  0  0
    3.8028   -1.9325    0.0000 C   0  0  0  0  0  0  0  0  0  0  0  0
    4.3893   -2.7425    0.0000 O   0  0  0  0  0  0  0  0  0  0  0  0
    3.9811   -3.6554    0.0000 C   0  0  0  0  0  0  0  0  0  0  0  0
  1  2  1  0  0  0  0
  2  3  1  0  0  0  0
  3  4  2  0  0  0  0
  4  5  1  0  0  0  0
  5  6  1  0  0  0  0
  6  7  1  0  0  0  0
  7  8  1  0  0  0  0
  8  9  1  0  0  0  0
  9 10  1  0  0  0  0
 10 11  1  0  0  0  0
 11 12  1  0  0  0  0
 12  8  2  0  0  0  0
  5 13  2  0  0  0  0
 13 14  1  0  0  0  0
 14 15  1  0  0  0  0
 15 16  1  0  0  0  0
 14 17  2  0  0  0  0
 17  3  1  0  0  0  0
 17 18  1  0  0  0  0
 18 19  1  0  0  0  0
M  END
>  <EXTREG>  (ZINC00137632)
ZINC00137632

>  <LOGBIO>
2.5000

$$$$
ZINC00138135
  -MTS-   02131516512D 0   0.00000     0.00000     0

 25 29  0  0  1  0  0  0  0  0999 V2000
    2.3932    1.4430    0.0000 O   0  0  0  0  0  0  0  0  0  0  0  0
    2.0954    0.9222    0.0000 C   0  0  0  0  0  0  0  0  0  0  0  0
    1.0920    0.9169    0.0000 C   0  0  0  0  0  0  0  0  0  0  0  0
    0.6000    0.0523    0.0000 C   0  0  0  0  0  0  0  0  0  0  0  0
    1.1028   -0.8121    0.0000 C   0  0  0  0  0  0  0  0  0  0  0  0
    0.6021   -1.6817    0.0000 C   0  0  0  0  0  0  0  0  0  0  0  0
    1.1049   -2.5461    0.0000 C   0  0  0  0  0  0  0  0  0  0  0  0
    2.1083   -2.5409    0.0000 C   0  0  0  0  0  0  0  0  0  0  0  0
    2.6003   -1.6763    0.0000 C   0  0  0  0  0  0  0  0  0  0  0  0
    2.0976   -0.8119    0.0000 C   0  0  0  0  0  0  0  0  0  0  0  0
    2.5982    0.0577    0.0000 C   0  0  0  0  0  0  0  0  0  0  0  0
    3.5982    0.0600    0.0000 C   0  0  1  0  0  0  0  0  0  0  0  0
    4.1034   -0.8070    0.0000 N   0  0  0  0  0  0  0  0  0  0  0  0
    5.0981   -0.8021    0.0000 C   0  0  0  0  0  0  0  0  0  0  0  0
    5.6038   -1.6673    0.0000 C   0  0  0  0  0  0  0  0  0  0  0  0
    6.6038   -1.6623    0.0000 C   0  0  0  0  0  0  0  0  0  0  0  0
    7.0994   -0.7898    0.0000 C   0  0  0  0  0  0  0  0  0  0  0  0
    6.5951    0.0677    0.0000 C   0  0  0  0  0  0  0  0  0  0  0  0
    5.5964    0.0650    0.0000 C   0  0  0  0  0  0  0  0  0  0  0  0
    5.0982    0.9270    0.0000 N   0  0  0  0  0  0  0  0  0  0  0  0
    5.4082    1.8870    0.0000 C   0  0  0  0  0  0  0  0  0  0  0  0
    4.5982    2.4670    0.0000 C   0  0  0  0  0  0  0  0  0  0  0  0
    3.7882    1.8870    0.0000 C   0  0  0  0  0  0  0  0  0  0  0  0
    4.0982    0.9270    0.0000 C   0  0  0  0  0  0  0  0  0  0  0  0
    3.2998   -0.4606    0.0000 H   0  0  0  0  0  0  0  0  0  0  0  0
  1  2  1  0  0  0  0
  2  3  2  0  0  0  0
  3  4  1  0  0  0  0
  4  5  2  0  0  0  0
  5  6  1  0  0  0  0
  6  7  2  0  0  0  0
  7  8  1  0  0  0  0
  8  9  2  0  0  0  0
  9 10  1  0  0  0  0
 10  5  1  0  0  0  0
 10 11  2  0  0  0  0
 11  2  1  0  0  0  0
 12 11  1  6  0  0  0
 12 25  1  1  0  0  0
 12 13  1  0  0  0  0
 13 14  1  0  0  0  0
 14 15  1  0  0  0  0
 15 16  2  0  0  0  0
 16 17  1  0  0  0  0
 17 18  2  0  0  0  0
 18 19  1  0  0  0  0
 19 14  2  0  0  0  0
 19 20  1  0  0  0  0
 20 21  1  0  0  0  0
 21 22  2  0  0  0  0
 22 23  1  0  0  0  0
 23 24  2  0  0  0  0
 24 12  1  0  0  0  0
 24 20  1  0  0  0  0
M  END
>  <EXTREG>  (ZINC00138135)
ZINC00138135

>  <LOGBIO>
2.5000

$$$$
ZINC00138712
  -MTS-   02131516512D 0   0.00000     0.00000     0

 17 18  0  0  0  0  0  0  0  0999 V2000
    3.1156    3.4519    0.0000 C   0  0  0  0  0  0  0  0  0  0  0  0
    2.2501    2.9511    0.0000 C   0  0  0  0  0  0  0  0  0  0  0  0
    1.3801    3.4511    0.0000 C   0  0  0  0  0  0  0  0  0  0  0  0
    0.5201    2.9511    0.0000 C   0  0  0  0  0  0  0  0  0  0  0  0
    0.5201    1.9511    0.0000 C   0  0  0  0  0  0  0  0  0  0  0  0
    1.3801    1.4511    0.0000 C   0  0  0  0  0  0  0  0  0  0  0  0
    1.3776    0.4511    0.0000 O   0  0  0  0  0  0  0  0  0  0  0  0
    2.2453   -0.0528    0.0000 C   0  0  0  0  0  0  0  0  0  0  0  0
    3.1075    0.4433    0.0000 O   0  0  0  0  0  0  0  0  0  0  0  0
    2.2433   -1.0528    0.0000 C   0  0  0  0  0  0  0  0  0  0  0  0
    3.1108   -1.5571    0.0000 C   0  0  0  0  0  0  0  0  0  0  0  0
    3.1068   -2.5519    0.0000 C   0  0  0  0  0  0  0  0  0  0  0  0
    2.2403   -3.0511    0.0000 C   0  0  0  0  0  0  0  0  0  0  0  0
    2.2409   -4.0511    0.0000 F   0  0  0  0  0  0  0  0  0  0  0  0
    1.3778   -2.5554    0.0000 C   0  0  0  0  0  0  0  0  0  0  0  0
    1.3768   -1.5520    0.0000 C   0  0  0  0  0  0  0  0  0  0  0  0
    2.2501    1.9511    0.0000 C   0  0  0  0  0  0  0  0  0  0  0  0
  1  2  1  0  0  0  0
  2  3  2  0  0  0  0
  3  4  1  0  0  0  0
  4  5  2  0  0  0  0
  5  6  1  0  0  0  0
  6  7  1  0  0  0  0
  7  8  1  0  0  0  0
  8  9  2  0  0  0  0
  8 10  1  0  0  0  0
 10 11  2  0  0  0  0
 11 12  1  0  0  0  0
 12 13  2  0  0  0  0
 13 14  1  0  0  0  0
 13 15  1  0  0  0  0
 15 16  2  0  0  0  0
 16 10  1  0  0  0  0
  6 17  2  0  0  0  0
 17  2  1  0  0  0  0
M  END
>  <EXTREG>  (ZINC00138712)
ZINC00138712

>  <LOGBIO>
2.5000

$$$$
ZINC00139185
  -MTS-   02131516512D 0   0.00000     0.00000     0

 17 18  0  0  0  0  0  0  0  0999 V2000
    5.7225    1.8011    0.0000 O   0  0  0  0  0  0  0  0  0  0  0  0
    4.8527    2.3015    0.0000 C   0  0  0  0  0  0  0  0  0  0  0  0
    4.8522    3.2963    0.0000 O   0  0  0  0  0  0  0  0  0  0  0  0
    3.9872    1.8006    0.0000 C   0  0  0  0  0  0  0  0  0  0  0  0
    3.1172    2.3006    0.0000 C   0  0  0  0  0  0  0  0  0  0  0  0
    2.2572    1.8006    0.0000 C   0  0  0  0  0  0  0  0  0  0  0  0
    2.2572    0.8006    0.0000 C   0  0  0  0  0  0  0  0  0  0  0  0
    1.3904    0.3019    0.0000 N   0  0  0  0  0  0  0  0  0  0  0  0
    1.3889   -0.6981    0.0000 C   0  0  0  0  0  0  0  0  0  0  0  0
    0.5196   -1.1993    0.0000 C   0  0  0  0  0  0  0  0  0  0  0  0
    0.5201   -2.1941    0.0000 N   0  0  0  0  0  0  0  0  0  0  0  0
    1.3849   -2.6963    0.0000 N   0  0  0  0  0  0  0  0  0  0  0  0
    2.2492   -2.2037    0.0000 C   0  0  0  0  0  0  0  0  0  0  0  0
    3.1127   -2.7080    0.0000 O   0  0  0  0  0  0  0  0  0  0  0  0
    2.2537   -1.2002    0.0000 N   0  0  0  0  0  0  0  0  0  0  0  0
    3.1172    0.3006    0.0000 C   0  0  0  0  0  0  0  0  0  0  0  0
    3.9872    0.8006    0.0000 C   0  0  0  0  0  0  0  0  0  0  0  0
  1  2  1  0  0  0  0
  2  3  2  0  0  0  0
  2  4  1  0  0  0  0
  4  5  2  0  0  0  0
  5  6  1  0  0  0  0
  6  7  2  0  0  0  0
  7  8  1  0  0  0  0
  8  9  1  0  0  0  0
  9 10  1  0  0  0  0
 10 11  2  0  0  0  0
 11 12  1  0  0  0  0
 12 13  1  0  0  0  0
 13 14  2  0  0  0  0
 13 15  1  0  0  0  0
 15  9  2  0  0  0  0
  7 16  1  0  0  0  0
 16 17  2  0  0  0  0
 17  4  1  0  0  0  0
M  END
>  <EXTREG>  (ZINC00139185)
ZINC00139185

>  <LOGBIO>
2.5000

$$$$
ZINC00139597
  -MTS-   02131516512D 0   0.00000     0.00000     0

 17 17  0  0  0  0  0  0  0  0999 V2000
    3.5876    2.6353    0.0000 O   0  0  0  0  0  0  0  0  0  0  0  0
    4.0906    1.7670    0.0000 C   0  0  0  0  0  0  0  0  0  0  0  0
    3.5935    0.9053    0.0000 C   0  0  0  0  0  0  0  0  0  0  0  0
    4.0965    0.0371    0.0000 N   0  0  0  0  0  0  0  0  0  0  0  0
    5.0913    0.0395    0.0000 C   0  0  0  0  0  0  0  0  0  0  0  0
    5.5943   -0.8287    0.0000 C   0  0  0  0  0  0  0  0  0  0  0  0
    6.5977   -0.8312    0.0000 O   0  0  0  0  0  0  0  0  0  0  0  0
    3.5982   -0.8300    0.0000 C   0  0  0  0  0  0  0  0  0  0  0  0
    2.5982   -0.8319    0.0000 C   0  0  0  0  0  0  0  0  0  0  0  0
    2.0939    0.0356    0.0000 C   0  0  0  0  0  0  0  0  0  0  0  0
    1.0991    0.0316    0.0000 C   0  0  0  0  0  0  0  0  0  0  0  0
    0.6000   -0.8349    0.0000 C   0  0  0  0  0  0  0  0  0  0  0  0
    1.0956   -1.6975    0.0000 C   0  0  0  0  0  0  0  0  0  0  0  0
    2.0991   -1.6985    0.0000 C   0  0  0  0  0  0  0  0  0  0  0  0
    2.5991   -2.5645    0.0000 C   0  0  0  0  0  0  0  0  0  0  0  0
    3.5991   -2.5645    0.0000 C   0  0  0  0  0  0  0  0  0  0  0  0
    4.5991   -2.5645    0.0000 N   0  0  0  0  0  0  0  0  0  0  0  0
  1  2  1  0  0  0  0
  2  3  1  0  0  0  0
  3  4  1  0  0  0  0
  4  5  1  0  0  0  0
  5  6  1  0  0  0  0
  6  7  1  0  0  0  0
  4  8  1  0  0  0  0
  8  9  1  0  0  0  0
  9 10  2  0  0  0  0
 10 11  1  0  0  0  0
 11 12  2  0  0  0  0
 12 13  1  0  0  0  0
 13 14  2  0  0  0  0
 14  9  1  0  0  0  0
 14 15  1  0  0  0  0
 15 16  1  0  0  0  0
 16 17  3  0  0  0  0
M  END
>  <EXTREG>  (ZINC00139597)
ZINC00139597

>  <LOGBIO>
2.5000

$$$$
ZINC00139850
  -MTS-   02131516512D 0   0.00000     0.00000     0

 20 23  0  0  1  0  0  0  0  0999 V2000
    3.1827   -0.3182    0.0000 C   0  0  0  0  0  0  0  0  0  0  0  0
    3.4254    0.2305    0.0000 C   0  0  1  0  0  0  0  0  0  0  0  0
    3.7354    1.1905    0.0000 N   0  0  0  0  0  0  0  0  0  0  0  0
    4.7146    1.3932    0.0000 C   0  0  0  0  0  0  0  0  0  0  0  0
    5.3829    0.6492    0.0000 C   0  0  0  0  0  0  0  0  0  0  0  0
    5.0697   -0.3041    0.0000 C   0  0  0  0  0  0  0  0  0  0  0  0
    5.7372   -1.0534    0.0000 C   0  0  0  0  0  0  0  0  0  0  0  0
    5.4213   -2.0021    0.0000 C   0  0  0  0  0  0  0  0  0  0  0  0
    4.4379   -2.2017    0.0000 C   0  0  0  0  0  0  0  0  0  0  0  0
    3.7799   -1.4556    0.0000 C   0  0  0  0  0  0  0  0  0  0  0  0
    4.0958   -0.5068    0.0000 C   0  0  0  0  0  0  0  0  0  0  0  0
    2.9254    1.7705    0.0000 C   0  0  0  0  0  0  0  0  0  0  0  0
    2.9254    2.7705    0.0000 O   0  0  0  0  0  0  0  0  0  0  0  0
    2.1154    1.1905    0.0000 O   0  0  0  0  0  0  0  0  0  0  0  0
    2.4254    0.2305    0.0000 C   0  0  0  0  0  0  0  0  0  0  0  0
    2.4848   -1.1690    0.0000 C   0  0  0  0  0  0  0  0  0  0  0  0
    1.9012   -1.9810    0.0000 C   0  0  0  0  0  0  0  0  0  0  0  0
    0.9029   -1.8793    0.0000 C   0  0  0  0  0  0  0  0  0  0  0  0
    0.4964   -0.9714    0.0000 C   0  0  0  0  0  0  0  0  0  0  0  0
    1.0800   -0.1593    0.0000 C   0  0  0  0  0  0  0  0  0  0  0  0
  2  1  1  1  0  0  0
  2  3  1  0  0  0  0
  3  4  1  0  0  0  0
  4  5  1  0  0  0  0
  5  6  1  0  0  0  0
  6  7  1  0  0  0  0
  7  8  2  0  0  0  0
  8  9  1  0  0  0  0
  9 10  2  0  0  0  0
 10 11  1  0  0  0  0
 11  2  1  0  0  0  0
 11  6  2  0  0  0  0
  3 12  1  0  0  0  0
 12 13  2  0  0  0  0
 12 14  1  0  0  0  0
 14 15  1  0  0  0  0
 15  2  1  0  0  0  0
 15 16  1  0  0  0  0
 16 17  1  0  0  0  0
 17 18  1  0  0  0  0
 18 19  1  0  0  0  0
 19 20  1  0  0  0  0
 20 15  1  0  0  0  0
M  END
>  <EXTREG>  (ZINC00139850)
ZINC00139850

>  <LOGBIO>
2.5000

$$$$
ZINC00140179
  -MTS-   02131516512D 0   0.00000     0.00000     0

 20 22  0  0  0  0  0  0  0  0999 V2000
    1.4142    2.3521    0.0000 C   0  0  0  0  0  0  0  0  0  0  0  0
    2.3644    2.0405    0.0000 N   0  0  0  0  0  0  0  0  0  0  0  0
    3.1827    2.6305    0.0000 N   0  0  0  0  0  0  0  0  0  0  0  0
    3.9835    2.0379    0.0000 C   0  0  0  0  0  0  0  0  0  0  0  0
    3.6805    1.0889    0.0000 N   0  0  0  0  0  0  0  0  0  0  0  0
    2.6717    1.0889    0.0000 C   0  0  0  0  0  0  0  0  0  0  0  0
    2.0832    0.2804    0.0000 C   0  0  0  0  0  0  0  0  0  0  0  0
    1.0744    0.2804    0.0000 C   0  0  0  0  0  0  0  0  0  0  0  0
    0.4845    1.0879    0.0000 C   0  0  0  0  0  0  0  0  0  0  0  0
    0.7713   -0.6686    0.0000 O   0  0  0  0  0  0  0  0  0  0  0  0
    1.5722   -1.2612    0.0000 N   0  0  0  0  0  0  0  0  0  0  0  0
    2.3905   -0.6712    0.0000 C   0  0  0  0  0  0  0  0  0  0  0  0
    3.5307   -1.0451    0.0000 C   0  0  0  0  0  0  0  0  0  0  0  0
    3.7376   -2.0270    0.0000 C   0  0  0  0  0  0  0  0  0  0  0  0
    2.9937   -2.6953    0.0000 Cl  0  0  0  0  0  0  0  0  0  0  0  0
    4.6835   -2.3351    0.0000 C   0  0  0  0  0  0  0  0  0  0  0  0
    5.4292   -1.6687    0.0000 C   0  0  0  0  0  0  0  0  0  0  0  0
    5.2289   -0.6943    0.0000 C   0  0  0  0  0  0  0  0  0  0  0  0
    4.2763   -0.3788    0.0000 C   0  0  0  0  0  0  0  0  0  0  0  0
    4.1543    0.2087    0.0000 Cl  0  0  0  0  0  0  0  0  0  0  0  0
  1  2  1  0  0  0  0
  2  3  1  0  0  0  0
  3  4  2  0  0  0  0
  4  5  1  0  0  0  0
  5  6  2  0  0  0  0
  6  2  1  0  0  0  0
  6  7  1  0  0  0  0
  7  8  2  0  0  0  0
  8  9  1  0  0  0  0
  8 10  1  0  0  0  0
 10 11  1  0  0  0  0
 11 12  2  0  0  0  0
 12  7  1  0  0  0  0
 12 13  1  0  0  0  0
 13 14  2  0  0  0  0
 14 15  1  0  0  0  0
 14 16  1  0  0  0  0
 16 17  2  0  0  0  0
 17 18  1  0  0  0  0
 18 19  2  0  0  0  0
 19 13  1  0  0  0  0
 19 20  1  0  0  0  0
M  END
>  <EXTREG>  (ZINC00140179)
ZINC00140179

>  <LOGBIO>
2.5000

$$$$
ZINC00140299
  -MTS-   02131516512D 0   0.00000     0.00000     0

 22 23  0  0  1  0  0  0  0  0999 V2000
    5.2345   -3.3783    0.0000 C   0  0  0  0  0  0  0  0  0  0  0  0
    4.4252   -2.7910    0.0000 C   0  0  0  0  0  0  0  0  0  0  0  0
    4.5291   -1.7964    0.0000 C   0  0  1  0  0  0  0  0  0  0  0  0
    5.5075   -2.0031    0.0000 C   0  0  0  0  0  0  0  0  0  0  0  0
    4.8391   -0.8364    0.0000 O   0  0  0  0  0  0  0  0  0  0  0  0
    4.0291   -0.2564    0.0000 C   0  0  0  0  0  0  0  0  0  0  0  0
    4.0291    0.7436    0.0000 O   0  0  0  0  0  0  0  0  0  0  0  0
    3.2191   -0.8364    0.0000 N   0  0  0  0  0  0  0  0  0  0  0  0
    2.2694   -0.5232    0.0000 C   0  0  0  0  0  0  0  0  0  0  0  0
    2.0650    0.4592    0.0000 C   0  0  0  0  0  0  0  0  0  0  0  0
    2.8079    1.1208    0.0000 N   0  0  0  0  0  0  0  0  0  0  0  0
    2.6036    2.1032    0.0000 C   0  0  0  0  0  0  0  0  0  0  0  0
    3.3464    2.7649    0.0000 O   0  0  0  0  0  0  0  0  0  0  0  0
    1.6540    2.4169    0.0000 C   0  0  0  0  0  0  0  0  0  0  0  0
    1.3461    3.3776    0.0000 C   0  0  0  0  0  0  0  0  0  0  0  0
    0.3499    3.3765    0.0000 C   0  0  0  0  0  0  0  0  0  0  0  0
    0.0300    2.4330    0.0000 N   0  0  0  0  0  0  0  0  0  0  0  0
    0.8416    1.8338    0.0000 N   0  0  0  0  0  0  0  0  0  0  0  0
    0.8349    0.8338    0.0000 C   0  0  0  0  0  0  0  0  0  0  0  0
    3.5291   -1.7964    0.0000 C   0  0  2  0  0  0  0  0  0  0  0  0
    2.5507   -2.0031    0.0000 C   0  0  0  0  0  0  0  0  0  0  0  0
    3.6330   -2.7910    0.0000 O   0  0  0  0  0  0  0  0  0  0  0  0
  1  2  1  0  0  0  0
  3  2  1  6  0  0  0
  3  4  1  1  0  0  0
  3  5  1  0  0  0  0
  5  6  1  0  0  0  0
  6  7  2  0  0  0  0
  6  8  1  0  0  0  0
  8  9  1  0  0  0  0
  9 10  1  0  0  0  0
 10 11  1  0  0  0  0
 11 12  1  0  0  0  0
 12 13  2  0  0  0  0
 12 14  1  0  0  0  0
 14 15  2  0  0  0  0
 15 16  1  0  0  0  0
 16 17  2  0  0  0  0
 17 18  1  0  0  0  0
 18 14  1  0  0  0  0
 18 19  1  0  0  0  0
  8 20  1  0  0  0  0
 20  3  1  0  0  0  0
 20 21  1  1  0  0  0
 20 22  1  6  0  0  0
M  END
>  <EXTREG>  (ZINC00140299)
ZINC00140299

>  <LOGBIO>
2.5000

$$$$
ZINC00141247
  -MTS-   02131516512D 0   0.00000     0.00000     0

 20 21  0  0  0  0  0  0  0  0999 V2000
    5.0095   -3.4066    0.0000 C   0  0  0  0  0  0  0  0  0  0  0  0
    5.4154   -2.4927    0.0000 S   0  0  0  0  0  0  0  0  0  0  0  0
    4.8269   -1.6842    0.0000 C   0  0  0  0  0  0  0  0  0  0  0  0
    5.1369   -0.7242    0.0000 N   0  0  0  0  0  0  0  0  0  0  0  0
    4.3269   -0.1442    0.0000 C   0  0  0  0  0  0  0  0  0  0  0  0
    4.3269    0.8558    0.0000 N   0  0  0  0  0  0  0  0  0  0  0  0
    3.4608    1.3558    0.0000 S   0  0  0  0  0  0  0  0  0  0  0  0
    2.9608    0.4898    0.0000 O   0  0  0  0  0  0  0  0  0  0  0  0
    3.9608    2.2219    0.0000 O   0  0  0  0  0  0  0  0  0  0  0  0
    2.5948    1.8558    0.0000 C   0  0  0  0  0  0  0  0  0  0  0  0
    2.5938    2.8593    0.0000 C   0  0  0  0  0  0  0  0  0  0  0  0
    1.7313    3.3549    0.0000 C   0  0  0  0  0  0  0  0  0  0  0  0
    0.8648    2.8558    0.0000 C   0  0  0  0  0  0  0  0  0  0  0  0
    0.0000    3.3579    0.0000 F   0  0  0  0  0  0  0  0  0  0  0  0
    0.8608    1.8610    0.0000 C   0  0  0  0  0  0  0  0  0  0  0  0
    1.7283    1.3567    0.0000 C   0  0  0  0  0  0  0  0  0  0  0  0
    1.7263    0.3567    0.0000 F   0  0  0  0  0  0  0  0  0  0  0  0
    3.5169   -0.7242    0.0000 N   0  0  0  0  0  0  0  0  0  0  0  0
    3.8269   -1.6842    0.0000 N   0  0  0  0  0  0  0  0  0  0  0  0
    3.2383   -2.4927    0.0000 C   0  0  0  0  0  0  0  0  0  0  0  0
  1  2  1  0  0  0  0
  2  3  1  0  0  0  0
  3  4  2  0  0  0  0
  4  5  1  0  0  0  0
  5  6  1  0  0  0  0
  6  7  1  0  0  0  0
  7  8  2  0  0  0  0
  7  9  2  0  0  0  0
  7 10  1  0  0  0  0
 10 11  2  0  0  0  0
 11 12  1  0  0  0  0
 12 13  2  0  0  0  0
 13 14  1  0  0  0  0
 13 15  1  0  0  0  0
 15 16  2  0  0  0  0
 16 10  1  0  0  0  0
 16 17  1  0  0  0  0
  5 18  2  0  0  0  0
 18 19  1  0  0  0  0
 19  3  1  0  0  0  0
 19 20  1  0  0  0  0
M  END
>  <EXTREG>  (ZINC00141247)
ZINC00141247

>  <LOGBIO>
2.5000

$$$$
ZINC00141774
  -MTS-   02131516512D 0   0.00000     0.00000     0

 25 27  0  0  1  0  0  0  0  0999 V2000
    6.6460   -2.4898    0.0000 C   0  0  0  0  0  0  0  0  0  0  0  0
    5.7321   -2.0755    0.0000 C   0  0  0  0  0  0  0  0  0  0  0  0
    5.6358   -1.0854    0.0000 O   0  0  0  0  0  0  0  0  0  0  0  0
    4.7218   -0.6711    0.0000 C   0  0  0  0  0  0  0  0  0  0  0  0
    4.2344   -1.0210    0.0000 O   0  0  0  0  0  0  0  0  0  0  0  0
    4.6234    0.3240    0.0000 C   0  0  2  0  0  0  0  0  0  0  0  0
    4.1234    1.1940    0.0000 C   0  0  2  0  0  0  0  0  0  0  0  0
    4.8056    1.9358    0.0000 C   0  0  0  0  0  0  0  0  0  0  0  0
    5.3137    2.7971    0.0000 C   0  0  0  0  0  0  0  0  0  0  0  0
    4.0024    2.5316    0.0000 C   0  0  0  0  0  0  0  0  0  0  0  0
    5.7154    1.5210    0.0000 O   0  0  0  0  0  0  0  0  0  0  0  0
    5.5993    0.5189    0.0000 C   0  0  0  0  0  0  0  0  0  0  0  0
    6.0405    0.1123    0.0000 O   0  0  0  0  0  0  0  0  0  0  0  0
    3.6234    0.3240    0.0000 C   0  0  2  0  0  0  0  0  0  0  0  0
    2.6833    0.6648    0.0000 C   0  0  0  0  0  0  0  0  0  0  0  0
    2.5084    1.6494    0.0000 C   0  0  0  0  0  0  0  0  0  0  0  0
    3.3813   -1.0549    0.0000 C   0  0  0  0  0  0  0  0  0  0  0  0
    4.1477   -1.6971    0.0000 O   0  0  0  0  0  0  0  0  0  0  0  0
    2.4418   -1.3975    0.0000 C   0  0  0  0  0  0  0  0  0  0  0  0
    1.6720   -0.7538    0.0000 C   0  0  0  0  0  0  0  0  0  0  0  0
    0.7382   -1.0965    0.0000 C   0  0  0  0  0  0  0  0  0  0  0  0
    0.5642   -2.0813    0.0000 C   0  0  0  0  0  0  0  0  0  0  0  0
    1.3241   -2.7233    0.0000 C   0  0  0  0  0  0  0  0  0  0  0  0
    2.2678   -2.3823    0.0000 C   0  0  0  0  0  0  0  0  0  0  0  0
    3.6395    1.5488    0.0000 H   0  0  0  0  0  0  0  0  0  0  0  0
  1  2  1  0  0  0  0
  2  3  1  0  0  0  0
  3  4  1  0  0  0  0
  4  5  2  0  0  0  0
  6  4  1  6  0  0  0
  6  7  1  0  0  0  0
  7 25  1  6  0  0  0
  7  8  1  1  0  0  0
  8  9  1  0  0  0  0
  8 10  1  0  0  0  0
  8 11  1  0  0  0  0
 11 12  1  0  0  0  0
 12  6  1  0  0  0  0
 12 13  2  0  0  0  0
  7 14  1  0  0  0  0
 14  6  1  0  0  0  0
 14 15  1  1  0  0  0
 15 16  1  0  0  0  0
 14 17  1  0  0  0  0
 17 18  2  0  0  0  0
 17 19  1  0  0  0  0
 19 20  2  0  0  0  0
 20 21  1  0  0  0  0
 21 22  2  0  0  0  0
 22 23  1  0  0  0  0
 23 24  2  0  0  0  0
 24 19  1  0  0  0  0
M  END
>  <EXTREG>  (ZINC00141774)
ZINC00141774

>  <LOGBIO>
2.5000

$$$$
ZINC00143206
  -MTS-   02131516512D 0   0.00000     0.00000     0

 14 15  0  0  0  0  0  0  0  0999 V2000
    6.1414    0.2061    0.0000 O   0  0  0  0  0  0  0  0  0  0  0  0
    5.4494   -0.5159    0.0000 S   0  0  0  0  0  0  0  0  0  0  0  0
    6.2802   -1.0725    0.0000 O   0  0  0  0  0  0  0  0  0  0  0  0
    4.8560    0.2933    0.0000 C   0  0  0  0  0  0  0  0  0  0  0  0
    3.8673    0.1839    0.0000 C   0  0  0  0  0  0  0  0  0  0  0  0
    3.4628   -0.7306    0.0000 N   0  0  0  0  0  0  0  0  0  0  0  0
    4.0470   -1.5357    0.0000 C   0  0  0  0  0  0  0  0  0  0  0  0
    5.0449   -1.4304    0.0000 C   0  0  0  0  0  0  0  0  0  0  0  0
    2.4683   -0.8360    0.0000 C   0  0  0  0  0  0  0  0  0  0  0  0
    1.8798   -0.0275    0.0000 C   0  0  0  0  0  0  0  0  0  0  0  0
    2.1898    0.9325    0.0000 S   0  0  0  0  0  0  0  0  0  0  0  0
    1.3798    1.5125    0.0000 C   0  0  0  0  0  0  0  0  0  0  0  0
    0.5698    0.9325    0.0000 C   0  0  0  0  0  0  0  0  0  0  0  0
    0.8798   -0.0275    0.0000 C   0  0  0  0  0  0  0  0  0  0  0  0
  1  2  2  0  0  0  0
  2  3  2  0  0  0  0
  2  4  1  0  0  0  0
  4  5  1  0  0  0  0
  5  6  1  0  0  0  0
  6  7  1  0  0  0  0
  7  8  1  0  0  0  0
  8  2  1  0  0  0  0
  6  9  1  0  0  0  0
  9 10  1  0  0  0  0
 10 11  1  0  0  0  0
 11 12  1  0  0  0  0
 12 13  2  0  0  0  0
 13 14  1  0  0  0  0
 14 10  2  0  0  0  0
M  END
>  <EXTREG>  (ZINC00143206)
ZINC00143206

>  <LOGBIO>
2.5000

$$$$
ZINC00143543
  -MTS-   02131516512D 0   0.00000     0.00000     0

 14 15  0  0  1  0  0  0  0  0999 V2000
    0.4454    2.2908    0.0000 C   0  0  0  0  0  0  0  0  0  0  0  0
    1.1876    1.6207    0.0000 C   0  0  1  0  0  0  0  0  0  0  0  0
    2.1427    1.9286    0.0000 C   0  0  0  0  0  0  0  0  0  0  0  0
    2.8797    1.2605    0.0000 C   0  0  0  0  0  0  0  0  0  0  0  0
    2.6782    0.2846    0.0000 C   0  0  0  0  0  0  0  0  0  0  0  0
    1.7196   -0.0298    0.0000 C   0  0  0  0  0  0  0  0  0  0  0  0
    0.9794    0.6426    0.0000 C   0  0  0  0  0  0  0  0  0  0  0  0
    1.7274   -1.0260    0.0000 S   0  0  0  0  0  0  0  0  0  0  0  0
    2.6730   -1.3395    0.0000 C   0  0  0  0  0  0  0  0  0  0  0  0
    2.9787   -2.2916    0.0000 N   0  0  0  0  0  0  0  0  0  0  0  0
    3.2667   -0.5239    0.0000 C   0  0  0  0  0  0  0  0  0  0  0  0
    4.2667   -0.5239    0.0000 C   0  0  0  0  0  0  0  0  0  0  0  0
    5.2667   -0.5239    0.0000 N   0  0  0  0  0  0  0  0  0  0  0  0
    1.3134    2.2073    0.0000 H   0  0  0  0  0  0  0  0  0  0  0  0
  2  1  1  1  0  0  0
  2 14  1  6  0  0  0
  2  3  1  0  0  0  0
  3  4  1  0  0  0  0
  4  5  1  0  0  0  0
  5  6  2  0  0  0  0
  6  7  1  0  0  0  0
  7  2  1  0  0  0  0
  6  8  1  0  0  0  0
  8  9  1  0  0  0  0
  9 10  1  0  0  0  0
  9 11  2  0  0  0  0
 11  5  1  0  0  0  0
 11 12  1  0  0  0  0
 12 13  3  0  0  0  0
M  END
>  <EXTREG>  (ZINC00143543)
ZINC00143543

>  <LOGBIO>
2.5000

$$$$
ZINC00145284
  -MTS-   02131516512D 0   0.00000     0.00000     0

 15 17  0  0  0  0  0  0  0  0999 V2000
    5.3124   -1.9531    0.0000 C   0  0  0  0  0  0  0  0  0  0  0  0
    5.7165   -1.0346    0.0000 C   0  0  0  0  0  0  0  0  0  0  0  0
    5.1274   -0.2330    0.0000 C   0  0  0  0  0  0  0  0  0  0  0  0
    4.1331   -0.3400    0.0000 C   0  0  0  0  0  0  0  0  0  0  0  0
    3.7279   -1.2485    0.0000 C   0  0  0  0  0  0  0  0  0  0  0  0
    4.3181   -2.0600    0.0000 C   0  0  0  0  0  0  0  0  0  0  0  0
    3.5446    0.4685    0.0000 C   0  0  0  0  0  0  0  0  0  0  0  0
    3.8546    1.4285    0.0000 N   0  0  0  0  0  0  0  0  0  0  0  0
    3.0446    2.0085    0.0000 C   0  0  0  0  0  0  0  0  0  0  0  0
    2.2346    1.4285    0.0000 C   0  0  0  0  0  0  0  0  0  0  0  0
    1.2554    1.6312    0.0000 C   0  0  0  0  0  0  0  0  0  0  0  0
    0.5872    0.8873    0.0000 C   0  0  0  0  0  0  0  0  0  0  0  0
    0.9003   -0.0661    0.0000 C   0  0  0  0  0  0  0  0  0  0  0  0
    1.8742   -0.2688    0.0000 C   0  0  0  0  0  0  0  0  0  0  0  0
    2.5446    0.4685    0.0000 N   0  0  0  0  0  0  0  0  0  0  0  0
  1  2  2  0  0  0  0
  2  3  1  0  0  0  0
  3  4  2  0  0  0  0
  4  5  1  0  0  0  0
  5  6  2  0  0  0  0
  6  1  1  0  0  0  0
  4  7  1  0  0  0  0
  7  8  2  0  0  0  0
  8  9  1  0  0  0  0
  9 10  2  0  0  0  0
 10 11  1  0  0  0  0
 11 12  2  0  0  0  0
 12 13  1  0  0  0  0
 13 14  2  0  0  0  0
 14 15  1  0  0  0  0
 15  7  1  0  0  0  0
 15 10  1  0  0  0  0
M  END
>  <EXTREG>  (ZINC00145284)
ZINC00145284

>  <LOGBIO>
2.5000

$$$$
ZINC00146375
  -MTS-   02131516512D 0   0.00000     0.00000     0

 21 23  0  0  0  0  0  0  0  0999 V2000
    2.0395   -2.3730    0.0000 C   0  0  0  0  0  0  0  0  0  0  0  0
    2.5376   -1.5059    0.0000 O   0  0  0  0  0  0  0  0  0  0  0  0
    3.5376   -1.5036    0.0000 C   0  0  0  0  0  0  0  0  0  0  0  0
    4.0428   -2.3706    0.0000 C   0  0  0  0  0  0  0  0  0  0  0  0
    5.0375   -2.3657    0.0000 C   0  0  0  0  0  0  0  0  0  0  0  0
    5.5358   -1.4987    0.0000 C   0  0  0  0  0  0  0  0  0  0  0  0
    5.0376   -0.6366    0.0000 C   0  0  0  0  0  0  0  0  0  0  0  0
    5.3476    0.3234    0.0000 N   0  0  0  0  0  0  0  0  0  0  0  0
    6.2973    0.6365    0.0000 C   0  0  0  0  0  0  0  0  0  0  0  0
    4.5376    0.9034    0.0000 N   0  0  0  0  0  0  0  0  0  0  0  0
    3.7276    0.3234    0.0000 C   0  0  0  0  0  0  0  0  0  0  0  0
    2.7779    0.6365    0.0000 N   0  0  0  0  0  0  0  0  0  0  0  0
    2.5736    1.6190    0.0000 C   0  0  0  0  0  0  0  0  0  0  0  0
    3.3164    2.2806    0.0000 O   0  0  0  0  0  0  0  0  0  0  0  0
    1.6240    1.9326    0.0000 C   0  0  0  0  0  0  0  0  0  0  0  0
    1.3161    2.8933    0.0000 S   0  0  0  0  0  0  0  0  0  0  0  0
    0.3199    2.8922    0.0000 N   0  0  0  0  0  0  0  0  0  0  0  0
    0.0000    1.9487    0.0000 N   0  0  0  0  0  0  0  0  0  0  0  0
    0.8116    1.3495    0.0000 C   0  0  0  0  0  0  0  0  0  0  0  0
    0.8049    0.3495    0.0000 C   0  0  0  0  0  0  0  0  0  0  0  0
    4.0376   -0.6366    0.0000 C   0  0  0  0  0  0  0  0  0  0  0  0
  1  2  1  0  0  0  0
  2  3  1  0  0  0  0
  3  4  2  0  0  0  0
  4  5  1  0  0  0  0
  5  6  2  0  0  0  0
  6  7  1  0  0  0  0
  7  8  1  0  0  0  0
  8  9  1  0  0  0  0
  8 10  1  0  0  0  0
 10 11  2  0  0  0  0
 11 12  1  0  0  0  0
 12 13  1  0  0  0  0
 13 14  2  0  0  0  0
 13 15  1  0  0  0  0
 15 16  1  0  0  0  0
 16 17  1  0  0  0  0
 17 18  2  0  0  0  0
 18 19  1  0  0  0  0
 19 15  2  0  0  0  0
 19 20  1  0  0  0  0
 11 21  1  0  0  0  0
 21  3  1  0  0  0  0
 21  7  2  0  0  0  0
M  END
>  <EXTREG>  (ZINC00146375)
ZINC00146375

>  <LOGBIO>
2.5000

$$$$
ZINC00148223
  -MTS-   02131516512D 0   0.00000     0.00000     0

 19 21  0  0  0  0  0  0  0  0999 V2000
    3.7777   -2.3106    0.0000 C   0  0  0  0  0  0  0  0  0  0  0  0
    4.2742   -1.4426    0.0000 C   0  0  0  0  0  0  0  0  0  0  0  0
    5.2776   -1.4376    0.0000 C   0  0  0  0  0  0  0  0  0  0  0  0
    5.7698   -0.5731    0.0000 C   0  0  0  0  0  0  0  0  0  0  0  0
    5.2698    0.2914    0.0000 C   0  0  0  0  0  0  0  0  0  0  0  0
    5.5798    1.2514    0.0000 O   0  0  0  0  0  0  0  0  0  0  0  0
    4.7698    1.8314    0.0000 C   0  0  0  0  0  0  0  0  0  0  0  0
    4.7698    2.8314    0.0000 O   0  0  0  0  0  0  0  0  0  0  0  0
    3.9598    1.2514    0.0000 N   0  0  0  0  0  0  0  0  0  0  0  0
    3.0101    1.5646    0.0000 C   0  0  0  0  0  0  0  0  0  0  0  0
    2.2640    0.8987    0.0000 C   0  0  0  0  0  0  0  0  0  0  0  0
    1.3107    1.2120    0.0000 C   0  0  0  0  0  0  0  0  0  0  0  0
    0.5699    0.5481    0.0000 C   0  0  0  0  0  0  0  0  0  0  0  0
    0.7726   -0.4312    0.0000 C   0  0  0  0  0  0  0  0  0  0  0  0
    0.0249   -1.0952    0.0000 F   0  0  0  0  0  0  0  0  0  0  0  0
    1.7161   -0.7465    0.0000 C   0  0  0  0  0  0  0  0  0  0  0  0
    2.4667   -0.0805    0.0000 C   0  0  0  0  0  0  0  0  0  0  0  0
    4.2698    0.2914    0.0000 C   0  0  0  0  0  0  0  0  0  0  0  0
    3.7716   -0.5781    0.0000 C   0  0  0  0  0  0  0  0  0  0  0  0
  1  2  1  0  0  0  0
  2  3  2  0  0  0  0
  3  4  1  0  0  0  0
  4  5  2  0  0  0  0
  5  6  1  0  0  0  0
  6  7  1  0  0  0  0
  7  8  2  0  0  0  0
  7  9  1  0  0  0  0
  9 10  1  0  0  0  0
 10 11  1  0  0  0  0
 11 12  2  0  0  0  0
 12 13  1  0  0  0  0
 13 14  2  0  0  0  0
 14 15  1  0  0  0  0
 14 16  1  0  0  0  0
 16 17  2  0  0  0  0
 17 11  1  0  0  0  0
  9 18  1  0  0  0  0
 18  5  1  0  0  0  0
 18 19  2  0  0  0  0
 19  2  1  0  0  0  0
M  END
>  <EXTREG>  (ZINC00148223)
ZINC00148223

>  <LOGBIO>
2.5000

$$$$
ZINC00148775
  -MTS-   02131516512D 0   0.00000     0.00000     0

 18 20  0  0  0  0  0  0  0  0999 V2000
    2.9163   -3.0200    0.0000 O   0  0  0  0  0  0  0  0  0  0  0  0
    1.9128   -3.0235    0.0000 C   0  0  0  0  0  0  0  0  0  0  0  0
    1.4194   -3.8873    0.0000 O   0  0  0  0  0  0  0  0  0  0  0  0
    1.4094   -2.1595    0.0000 C   0  0  0  0  0  0  0  0  0  0  0  0
    1.9059   -1.2915    0.0000 N   0  0  0  0  0  0  0  0  0  0  0  0
    2.9093   -1.2865    0.0000 N   0  0  0  0  0  0  0  0  0  0  0  0
    3.4015   -0.4220    0.0000 N   0  0  0  0  0  0  0  0  0  0  0  0
    2.9015    0.4426    0.0000 C   0  0  0  0  0  0  0  0  0  0  0  0
    3.2115    1.4026    0.0000 S   0  0  0  0  0  0  0  0  0  0  0  0
    2.4015    1.9826    0.0000 C   0  0  0  0  0  0  0  0  0  0  0  0
    2.3018    2.9807    0.0000 C   0  0  0  0  0  0  0  0  0  0  0  0
    1.3899    3.3909    0.0000 C   0  0  0  0  0  0  0  0  0  0  0  0
    0.5770    2.8027    0.0000 C   0  0  0  0  0  0  0  0  0  0  0  0
    0.6801    1.8132    0.0000 C   0  0  0  0  0  0  0  0  0  0  0  0
    1.5915    1.4026    0.0000 C   0  0  0  0  0  0  0  0  0  0  0  0
    1.9015    0.4426    0.0000 C   0  0  0  0  0  0  0  0  0  0  0  0
    1.4033   -0.4270    0.0000 C   0  0  0  0  0  0  0  0  0  0  0  0
    0.4033   -0.4301    0.0000 O   0  0  0  0  0  0  0  0  0  0  0  0
  1  2  1  0  0  0  0
  2  3  2  0  0  0  0
  2  4  1  0  0  0  0
  4  5  1  0  0  0  0
  5  6  1  0  0  0  0
  6  7  2  0  0  0  0
  7  8  1  0  0  0  0
  8  9  1  0  0  0  0
  9 10  1  0  0  0  0
 10 11  1  0  0  0  0
 11 12  1  0  0  0  0
 12 13  1  0  0  0  0
 13 14  1  0  0  0  0
 14 15  1  0  0  0  0
 15 10  2  0  0  0  0
 15 16  1  0  0  0  0
 16  8  2  0  0  0  0
 16 17  1  0  0  0  0
 17  5  1  0  0  0  0
 17 18  2  0  0  0  0
M  END
>  <EXTREG>  (ZINC00148775)
ZINC00148775

>  <LOGBIO>
2.5000

$$$$
ZINC00149349
  -MTS-   02131516512D 0   0.00000     0.00000     0

 12 13  0  0  1  0  0  0  0  0999 V2000
    5.0446   -1.7639    0.0000 O   0  0  0  0  0  0  0  0  0  0  0  0
    4.4561   -0.9554    0.0000 C   0  0  0  0  0  0  0  0  0  0  0  0
    4.7661    0.0046    0.0000 C   0  0  0  0  0  0  0  0  0  0  0  0
    3.9561    0.5846    0.0000 S   0  0  0  0  0  0  0  0  0  0  0  0
    3.1461    0.0046    0.0000 C   0  0  1  0  0  0  0  0  0  0  0  0
    3.4561   -0.9554    0.0000 C   0  0  0  0  0  0  0  0  0  0  0  0
    2.1964    0.3178    0.0000 C   0  0  0  0  0  0  0  0  0  0  0  0
    1.8880    1.2783    0.0000 S   0  0  0  0  0  0  0  0  0  0  0  0
    0.8918    1.2766    0.0000 C   0  0  0  0  0  0  0  0  0  0  0  0
    0.5724    0.3330    0.0000 C   0  0  0  0  0  0  0  0  0  0  0  0
    1.3843   -0.2658    0.0000 C   0  0  0  0  0  0  0  0  0  0  0  0
    3.0556    0.5977    0.0000 H   0  0  0  0  0  0  0  0  0  0  0  0
  1  2  2  0  0  0  0
  2  3  1  0  0  0  0
  3  4  1  0  0  0  0
  4  5  1  0  0  0  0
  5 12  1  6  0  0  0
  5  6  1  0  0  0  0
  6  2  1  0  0  0  0
  5  7  1  1  0  0  0
  7  8  1  0  0  0  0
  8  9  1  0  0  0  0
  9 10  2  0  0  0  0
 10 11  1  0  0  0  0
 11  7  2  0  0  0  0
M  END
>  <EXTREG>  (ZINC00149349)
ZINC00149349

>  <LOGBIO>
2.5000

$$$$
ZINC00149825
  -MTS-   02131516512D 0   0.00000     0.00000     0

 20 21  0  0  0  0  0  0  0  0999 V2000
    5.5164   -1.6884    0.0000 Cl  0  0  0  0  0  0  0  0  0  0  0  0
    6.0116   -0.8196    0.0000 C   0  0  0  0  0  0  0  0  0  0  0  0
    7.0150   -0.8131    0.0000 C   0  0  0  0  0  0  0  0  0  0  0  0
    7.5059    0.0521    0.0000 C   0  0  0  0  0  0  0  0  0  0  0  0
    7.0021    0.9159    0.0000 C   0  0  0  0  0  0  0  0  0  0  0  0
    6.0073    0.9144    0.0000 C   0  0  0  0  0  0  0  0  0  0  0  0
    5.5077    0.0442    0.0000 C   0  0  0  0  0  0  0  0  0  0  0  0
    4.5077    0.0407    0.0000 S   0  0  0  0  0  0  0  0  0  0  0  0
    4.0047    0.9049    0.0000 C   0  0  0  0  0  0  0  0  0  0  0  0
    3.0047    0.9014    0.0000 C   0  0  0  0  0  0  0  0  0  0  0  0
    2.4991    1.7682    0.0000 C   0  0  0  0  0  0  0  0  0  0  0  0
    1.5043    1.7627    0.0000 C   0  0  0  0  0  0  0  0  0  0  0  0
    1.0065    0.8954    0.0000 C   0  0  0  0  0  0  0  0  0  0  0  0
    1.5034    0.0336    0.0000 C   0  0  0  0  0  0  0  0  0  0  0  0
    2.5069    0.0342    0.0000 C   0  0  0  0  0  0  0  0  0  0  0  0
    1.0034   -0.8324    0.0000 C   0  0  0  0  0  0  0  0  0  0  0  0
    0.0000   -0.8324    0.0000 O   0  0  0  0  0  0  0  0  0  0  0  0
    1.5034   -1.6984    0.0000 C   0  0  0  0  0  0  0  0  0  0  0  0
    2.5034   -1.6984    0.0000 C   0  0  0  0  0  0  0  0  0  0  0  0
    3.5034   -1.6984    0.0000 N   0  0  0  0  0  0  0  0  0  0  0  0
  1  2  1  0  0  0  0
  2  3  2  0  0  0  0
  3  4  1  0  0  0  0
  4  5  2  0  0  0  0
  5  6  1  0  0  0  0
  6  7  2  0  0  0  0
  7  2  1  0  0  0  0
  7  8  1  0  0  0  0
  8  9  1  0  0  0  0
  9 10  1  0  0  0  0
 10 11  2  0  0  0  0
 11 12  1  0  0  0  0
 12 13  2  0  0  0  0
 13 14  1  0  0  0  0
 14 15  2  0  0  0  0
 15 10  1  0  0  0  0
 14 16  1  0  0  0  0
 16 17  2  0  0  0  0
 16 18  1  0  0  0  0
 18 19  1  0  0  0  0
 19 20  3  0  0  0  0
M  END
>  <EXTREG>  (ZINC00149825)
ZINC00149825

>  <LOGBIO>
2.5000

$$$$
ZINC00150641
  -MTS-   02131516512D 0   0.00000     0.00000     0

 17 18  0  0  0  0  0  0  0  0999 V2000
    5.1964    2.5392    0.0000 C   0  0  0  0  0  0  0  0  0  0  0  0
    4.3308    2.0384    0.0000 C   0  0  0  0  0  0  0  0  0  0  0  0
    3.4608    2.5384    0.0000 N   0  0  0  0  0  0  0  0  0  0  0  0
    2.6008    2.0384    0.0000 N   0  0  0  0  0  0  0  0  0  0  0  0
    2.6008    1.0384    0.0000 C   0  0  0  0  0  0  0  0  0  0  0  0
    1.7341    0.5397    0.0000 N   0  0  0  0  0  0  0  0  0  0  0  0
    1.7325   -0.4603    0.0000 C   0  0  0  0  0  0  0  0  0  0  0  0
    2.6003   -0.9642    0.0000 C   0  0  0  0  0  0  0  0  0  0  0  0
    2.5968   -1.9590    0.0000 C   0  0  0  0  0  0  0  0  0  0  0  0
    1.7305   -2.4585    0.0000 C   0  0  0  0  0  0  0  0  0  0  0  0
    0.8677   -1.9633    0.0000 C   0  0  0  0  0  0  0  0  0  0  0  0
    0.0027   -2.4650    0.0000 Cl  0  0  0  0  0  0  0  0  0  0  0  0
    0.8663   -0.9599    0.0000 C   0  0  0  0  0  0  0  0  0  0  0  0
    0.0000   -0.4603    0.0000 Cl  0  0  0  0  0  0  0  0  0  0  0  0
    3.4608    0.5384    0.0000 N   0  0  0  0  0  0  0  0  0  0  0  0
    4.3308    1.0384    0.0000 C   0  0  0  0  0  0  0  0  0  0  0  0
    5.1964    0.5375    0.0000 O   0  0  0  0  0  0  0  0  0  0  0  0
  1  2  1  0  0  0  0
  2  3  2  0  0  0  0
  3  4  1  0  0  0  0
  4  5  1  0  0  0  0
  5  6  1  0  0  0  0
  6  7  1  0  0  0  0
  7  8  2  0  0  0  0
  8  9  1  0  0  0  0
  9 10  2  0  0  0  0
 10 11  1  0  0  0  0
 11 12  1  0  0  0  0
 11 13  2  0  0  0  0
 13  7  1  0  0  0  0
 13 14  1  0  0  0  0
  5 15  2  0  0  0  0
 15 16  1  0  0  0  0
 16  2  1  0  0  0  0
 16 17  2  0  0  0  0
M  END
>  <EXTREG>  (ZINC00150641)
ZINC00150641

>  <LOGBIO>
2.5000

$$$$
ZINC00151240
  -MTS-   02131516512D 0   0.00000     0.00000     0

 20 23  0  0  0  0  0  0  0  0999 V2000
    4.4790   -0.3980    0.0000 O   0  0  0  0  0  0  0  0  0  0  0  0
    4.7890    0.5620    0.0000 N   0  0  0  0  0  0  0  0  0  0  0  0
    3.9790    1.1420    0.0000 C   0  0  0  0  0  0  0  0  0  0  0  0
    3.1690    0.5620    0.0000 C   0  0  0  0  0  0  0  0  0  0  0  0
    3.4790   -0.3980    0.0000 C   0  0  0  0  0  0  0  0  0  0  0  0
    2.8905   -1.2065    0.0000 C   0  0  0  0  0  0  0  0  0  0  0  0
    1.8817   -1.2065    0.0000 C   0  0  0  0  0  0  0  0  0  0  0  0
    1.5787   -2.1555    0.0000 N   0  0  0  0  0  0  0  0  0  0  0  0
    0.6594   -2.5570    0.0000 C   0  0  0  0  0  0  0  0  0  0  0  0
    0.5493   -3.5509    0.0000 C   0  0  0  0  0  0  0  0  0  0  0  0
    1.3589   -4.1437    0.0000 C   0  0  0  0  0  0  0  0  0  0  0  0
    2.2687   -3.7415    0.0000 N   0  0  0  0  0  0  0  0  0  0  0  0
    2.3795   -2.7481    0.0000 C   0  0  0  0  0  0  0  0  0  0  0  0
    3.1978   -2.1581    0.0000 N   0  0  0  0  0  0  0  0  0  0  0  0
    3.9790    2.1420    0.0000 C   0  0  0  0  0  0  0  0  0  0  0  0
    4.8475    2.6446    0.0000 C   0  0  0  0  0  0  0  0  0  0  0  0
    4.8455    3.6394    0.0000 C   0  0  0  0  0  0  0  0  0  0  0  0
    3.9800    4.1403    0.0000 C   0  0  0  0  0  0  0  0  0  0  0  0
    3.1165    3.6463    0.0000 C   0  0  0  0  0  0  0  0  0  0  0  0
    3.1135    2.6429    0.0000 C   0  0  0  0  0  0  0  0  0  0  0  0
  1  2  1  0  0  0  0
  2  3  2  0  0  0  0
  3  4  1  0  0  0  0
  4  5  2  0  0  0  0
  5  1  1  0  0  0  0
  5  6  1  0  0  0  0
  6  7  2  0  0  0  0
  7  8  1  0  0  0  0
  8  9  1  0  0  0  0
  9 10  2  0  0  0  0
 10 11  1  0  0  0  0
 11 12  2  0  0  0  0
 12 13  1  0  0  0  0
 13  8  1  0  0  0  0
 13 14  2  0  0  0  0
 14  6  1  0  0  0  0
  3 15  1  0  0  0  0
 15 16  2  0  0  0  0
 16 17  1  0  0  0  0
 17 18  2  0  0  0  0
 18 19  1  0  0  0  0
 19 20  2  0  0  0  0
 20 15  1  0  0  0  0
M  END
>  <EXTREG>  (ZINC00151240)
ZINC00151240

>  <LOGBIO>
2.5000

$$$$
ZINC00152364
  -MTS-   02131516512D 0   0.00000     0.00000     0

 20 20  0  0  1  0  0  0  0  0999 V2000
    7.4518    0.2280    0.0000 C   0  0  0  0  0  0  0  0  0  0  0  0
    6.5821    0.7284    0.0000 C   0  0  0  0  0  0  0  0  0  0  0  0
    6.5816    1.7232    0.0000 O   0  0  0  0  0  0  0  0  0  0  0  0
    5.7118    2.2236    0.0000 C   0  0  0  0  0  0  0  0  0  0  0  0
    5.7114    3.2184    0.0000 O   0  0  0  0  0  0  0  0  0  0  0  0
    4.8463    1.7228    0.0000 C   0  0  0  0  0  0  0  0  0  0  0  0
    3.9763    2.2228    0.0000 C   0  0  0  0  0  0  0  0  0  0  0  0
    3.1163    1.7228    0.0000 C   0  0  0  0  0  0  0  0  0  0  0  0
    3.1163    0.7228    0.0000 N   0  0  0  0  0  0  0  0  0  0  0  0
    2.2495    0.2241    0.0000 C   0  0  0  0  0  0  0  0  0  0  0  0
    2.2480   -0.7794    0.0000 C   0  0  0  0  0  0  0  0  0  0  0  0
    1.3852   -1.2745    0.0000 C   0  0  2  0  0  0  0  0  0  0  0  0
    0.5202   -0.7728    0.0000 O   0  0  0  0  0  0  0  0  0  0  0  0
    1.3837   -2.2780    0.0000 C   0  0  0  0  0  0  0  0  0  0  0  0
    0.5209   -2.7732    0.0000 F   0  0  0  0  0  0  0  0  0  0  0  0
    2.3688   -2.1062    0.0000 F   0  0  0  0  0  0  0  0  0  0  0  0
    1.7237   -3.2184    0.0000 F   0  0  0  0  0  0  0  0  0  0  0  0
    3.9763    0.2228    0.0000 C   0  0  0  0  0  0  0  0  0  0  0  0
    4.8463    0.7228    0.0000 C   0  0  0  0  0  0  0  0  0  0  0  0
    1.3866   -0.6745    0.0000 H   0  0  0  0  0  0  0  0  0  0  0  0
  1  2  1  0  0  0  0
  2  3  1  0  0  0  0
  3  4  1  0  0  0  0
  4  5  2  0  0  0  0
  4  6  1  0  0  0  0
  6  7  1  0  0  0  0
  7  8  1  0  0  0  0
  8  9  1  0  0  0  0
  9 10  1  0  0  0  0
 10 11  1  0  0  0  0
 11 12  1  0  0  0  0
 12 20  1  6  0  0  0
 12 13  1  1  0  0  0
 12 14  1  0  0  0  0
 14 15  1  0  0  0  0
 14 16  1  0  0  0  0
 14 17  1  0  0  0  0
  9 18  1  0  0  0  0
 18 19  1  0  0  0  0
 19  6  1  0  0  0  0
M  END
>  <EXTREG>  (ZINC00152364)
ZINC00152364

>  <LOGBIO>
2.5000

$$$$
ZINC00152669
  -MTS-   02131516512D 0   0.00000     0.00000     0

 21 22  0  0  0  0  0  0  0  0999 V2000
    4.6018   -3.1264    0.0000 C   0  0  0  0  0  0  0  0  0  0  0  0
    5.0114   -2.2104    0.0000 O   0  0  0  0  0  0  0  0  0  0  0  0
    4.4271   -1.4053    0.0000 C   0  0  0  0  0  0  0  0  0  0  0  0
    4.8367   -0.4892    0.0000 O   0  0  0  0  0  0  0  0  0  0  0  0
    3.4325   -1.5087    0.0000 C   0  0  0  0  0  0  0  0  0  0  0  0
    3.0224   -2.4246    0.0000 C   0  0  0  0  0  0  0  0  0  0  0  0
    2.0328   -2.5255    0.0000 C   0  0  0  0  0  0  0  0  0  0  0  0
    1.4451   -1.7164    0.0000 C   0  0  0  0  0  0  0  0  0  0  0  0
    1.8470   -0.8065    0.0000 C   0  0  0  0  0  0  0  0  0  0  0  0
    2.8447   -0.6997    0.0000 C   0  0  0  0  0  0  0  0  0  0  0  0
    3.2506    0.2142    0.0000 N   0  0  0  0  0  0  0  0  0  0  0  0
    2.6621    1.0227    0.0000 S   0  0  0  0  0  0  0  0  0  0  0  0
    1.8536    0.4342    0.0000 O   0  0  0  0  0  0  0  0  0  0  0  0
    3.4706    1.6112    0.0000 O   0  0  0  0  0  0  0  0  0  0  0  0
    2.0736    1.8312    0.0000 C   0  0  0  0  0  0  0  0  0  0  0  0
    2.3836    2.7912    0.0000 C   0  0  0  0  0  0  0  0  0  0  0  0
    3.3333    3.1044    0.0000 C   0  0  0  0  0  0  0  0  0  0  0  0
    1.5736    3.3712    0.0000 O   0  0  0  0  0  0  0  0  0  0  0  0
    0.7636    2.7912    0.0000 N   0  0  0  0  0  0  0  0  0  0  0  0
    1.0736    1.8312    0.0000 C   0  0  0  0  0  0  0  0  0  0  0  0
    0.4851    1.0227    0.0000 C   0  0  0  0  0  0  0  0  0  0  0  0
  1  2  1  0  0  0  0
  2  3  1  0  0  0  0
  3  4  2  0  0  0  0
  3  5  1  0  0  0  0
  5  6  2  0  0  0  0
  6  7  1  0  0  0  0
  7  8  2  0  0  0  0
  8  9  1  0  0  0  0
  9 10  2  0  0  0  0
 10  5  1  0  0  0  0
 10 11  1  0  0  0  0
 11 12  1  0  0  0  0
 12 13  2  0  0  0  0
 12 14  2  0  0  0  0
 12 15  1  0  0  0  0
 15 16  2  0  0  0  0
 16 17  1  0  0  0  0
 16 18  1  0  0  0  0
 18 19  1  0  0  0  0
 19 20  2  0  0  0  0
 20 15  1  0  0  0  0
 20 21  1  0  0  0  0
M  END
>  <EXTREG>  (ZINC00152669)
ZINC00152669

>  <LOGBIO>
2.5000

$$$$
ZINC00152889
  -MTS-   02131516512D 0   0.00000     0.00000     0

 18 19  0  0  0  0  0  0  0  0999 V2000
    4.3321    1.7017    0.0000 C   0  0  0  0  0  0  0  0  0  0  0  0
    3.4623    2.2021    0.0000 C   0  0  0  0  0  0  0  0  0  0  0  0
    3.4618    3.1969    0.0000 C   0  0  0  0  0  0  0  0  0  0  0  0
    2.5968    1.7013    0.0000 N   0  0  0  0  0  0  0  0  0  0  0  0
    1.7268    2.2013    0.0000 C   0  0  0  0  0  0  0  0  0  0  0  0
    0.8668    1.7013    0.0000 C   0  0  0  0  0  0  0  0  0  0  0  0
    0.8668    0.7013    0.0000 C   0  0  0  0  0  0  0  0  0  0  0  0
    0.0000    0.2026    0.0000 O   0  0  0  0  0  0  0  0  0  0  0  0
    1.7268    0.2013    0.0000 N   0  0  0  0  0  0  0  0  0  0  0  0
    2.5968    0.7013    0.0000 C   0  0  0  0  0  0  0  0  0  0  0  0
    3.4623    0.2004    0.0000 O   0  0  0  0  0  0  0  0  0  0  0  0
    1.7243   -0.7987    0.0000 C   0  0  0  0  0  0  0  0  0  0  0  0
    0.8545   -1.2991    0.0000 C   0  0  0  0  0  0  0  0  0  0  0  0
    0.8540   -2.2939    0.0000 C   0  0  0  0  0  0  0  0  0  0  0  0
    1.7183   -2.7969    0.0000 C   0  0  0  0  0  0  0  0  0  0  0  0
    1.7133   -3.7969    0.0000 F   0  0  0  0  0  0  0  0  0  0  0  0
    2.5831   -2.3052    0.0000 C   0  0  0  0  0  0  0  0  0  0  0  0
    2.5885   -1.3017    0.0000 C   0  0  0  0  0  0  0  0  0  0  0  0
  1  2  1  0  0  0  0
  2  3  1  0  0  0  0
  2  4  1  0  0  0  0
  4  5  1  0  0  0  0
  5  6  1  0  0  0  0
  6  7  1  0  0  0  0
  7  8  2  0  0  0  0
  7  9  1  0  0  0  0
  9 10  1  0  0  0  0
 10  4  1  0  0  0  0
 10 11  2  0  0  0  0
  9 12  1  0  0  0  0
 12 13  2  0  0  0  0
 13 14  1  0  0  0  0
 14 15  2  0  0  0  0
 15 16  1  0  0  0  0
 15 17  1  0  0  0  0
 17 18  2  0  0  0  0
 18 12  1  0  0  0  0
M  END
>  <EXTREG>  (ZINC00152889)
ZINC00152889

>  <LOGBIO>
2.5000

$$$$
ZINC00153774
  -MTS-   02131516512D 0   0.00000     0.00000     0

 16 16  0  0  0  0  0  0  0  0999 V2000
    5.8896    1.8412    0.0000 C   0  0  0  0  0  0  0  0  0  0  0  0
    5.0241    1.3403    0.0000 S   0  0  0  0  0  0  0  0  0  0  0  0
    5.5249    0.4748    0.0000 O   0  0  0  0  0  0  0  0  0  0  0  0
    4.5232    2.2059    0.0000 O   0  0  0  0  0  0  0  0  0  0  0  0
    4.1586    0.8395    0.0000 C   0  0  0  0  0  0  0  0  0  0  0  0
    3.2886    1.3395    0.0000 C   0  0  0  0  0  0  0  0  0  0  0  0
    2.4286    0.8395    0.0000 C   0  0  0  0  0  0  0  0  0  0  0  0
    2.4286   -0.1605    0.0000 C   0  0  0  0  0  0  0  0  0  0  0  0
    1.3884   -0.7589    0.0000 C   0  0  0  0  0  0  0  0  0  0  0  0
    0.5199   -0.2564    0.0000 O   0  0  0  0  0  0  0  0  0  0  0  0
    1.3872   -1.3589    0.0000 O   0  0  0  0  0  0  0  0  0  0  0  0
    3.2886   -0.6605    0.0000 C   0  0  0  0  0  0  0  0  0  0  0  0
    4.1586   -0.1605    0.0000 C   0  0  0  0  0  0  0  0  0  0  0  0
    3.2856   -1.8605    0.0000 N   0  3  0  0  0  0  0  0  0  0  0  0
    2.4156   -2.3605    0.0000 O   0  5  0  0  0  0  0  0  0  0  0  0
    4.1456   -2.3605    0.0000 O   0  0  0  0  0  0  0  0  0  0  0  0
  1  2  1  0  0  0  0
  2  3  2  0  0  0  0
  2  4  2  0  0  0  0
  2  5  1  0  0  0  0
  5  6  2  0  0  0  0
  6  7  1  0  0  0  0
  7  8  2  0  0  0  0
  8  9  1  0  0  0  0
  9 10  1  0  0  0  0
  9 11  2  0  0  0  0
  8 12  1  0  0  0  0
 12 13  2  0  0  0  0
 13  5  1  0  0  0  0
 12 14  1  0  0  0  0
 14 15  1  0  0  0  0
 14 16  2  0  0  0  0
M  CHG  2  14   1  15  -1
M  END
>  <EXTREG>  (ZINC00153774)
ZINC00153774

>  <LOGBIO>
2.5000

$$$$
ZINC00154157
  -MTS-   02131516512D 0   0.00000     0.00000     0

 19 20  0  0  0  0  0  0  0  0999 V2000
    3.4839   -2.9614    0.0000 C   0  0  0  0  0  0  0  0  0  0  0  0
    3.8907   -2.0441    0.0000 C   0  0  0  0  0  0  0  0  0  0  0  0
    4.8800   -1.9398    0.0000 O   0  0  0  0  0  0  0  0  0  0  0  0
    5.2868   -1.0225    0.0000 C   0  0  0  0  0  0  0  0  0  0  0  0
    6.2761   -0.9181    0.0000 O   0  0  0  0  0  0  0  0  0  0  0  0
    4.6983   -0.2140    0.0000 C   0  0  0  0  0  0  0  0  0  0  0  0
    5.0083    0.7460    0.0000 N   0  0  0  0  0  0  0  0  0  0  0  0
    4.1983    1.3260    0.0000 C   0  0  0  0  0  0  0  0  0  0  0  0
    4.0986    2.3241    0.0000 C   0  0  0  0  0  0  0  0  0  0  0  0
    4.9103    2.9082    0.0000 F   0  0  0  0  0  0  0  0  0  0  0  0
    3.1867    2.7344    0.0000 C   0  0  0  0  0  0  0  0  0  0  0  0
    2.3738    2.1461    0.0000 C   0  0  0  0  0  0  0  0  0  0  0  0
    2.4769    1.1567    0.0000 C   0  0  0  0  0  0  0  0  0  0  0  0
    3.3883    0.7460    0.0000 C   0  0  0  0  0  0  0  0  0  0  0  0
    3.6983   -0.2140    0.0000 C   0  0  0  0  0  0  0  0  0  0  0  0
    1.4608    2.5541    0.0000 S   0  0  0  0  0  0  0  0  0  0  0  0
    0.5478    2.9621    0.0000 C   0  0  0  0  0  0  0  0  0  0  0  0
    1.0528    1.6411    0.0000 O   0  0  0  0  0  0  0  0  0  0  0  0
    1.8688    3.4671    0.0000 O   0  0  0  0  0  0  0  0  0  0  0  0
  1  2  1  0  0  0  0
  2  3  1  0  0  0  0
  3  4  1  0  0  0  0
  4  5  2  0  0  0  0
  4  6  1  0  0  0  0
  6  7  1  0  0  0  0
  7  8  1  0  0  0  0
  8  9  2  0  0  0  0
  9 10  1  0  0  0  0
  9 11  1  0  0  0  0
 11 12  2  0  0  0  0
 12 13  1  0  0  0  0
 13 14  2  0  0  0  0
 14  8  1  0  0  0  0
 14 15  1  0  0  0  0
 15  6  2  0  0  0  0
 12 16  1  0  0  0  0
 16 17  1  0  0  0  0
 16 18  2  0  0  0  0
 16 19  2  0  0  0  0
M  END
>  <EXTREG>  (ZINC00154157)
ZINC00154157

>  <LOGBIO>
2.5000

$$$$
ZINC00154233
  -MTS-   02131516512D 0   0.00000     0.00000     0

 17 19  0  0  0  0  0  0  0  0999 V2000
    0.6061   -3.8097    0.0000 C   0  0  0  0  0  0  0  0  0  0  0  0
    1.1026   -2.9417    0.0000 C   0  0  0  0  0  0  0  0  0  0  0  0
    2.1060   -2.9367    0.0000 C   0  0  0  0  0  0  0  0  0  0  0  0
    2.5982   -2.0722    0.0000 C   0  0  0  0  0  0  0  0  0  0  0  0
    2.0982   -1.2077    0.0000 C   0  0  0  0  0  0  0  0  0  0  0  0
    2.4082   -0.2477    0.0000 N   0  0  0  0  0  0  0  0  0  0  0  0
    1.5982    0.3323    0.0000 C   0  0  0  0  0  0  0  0  0  0  0  0
    0.7882   -0.2477    0.0000 C   0  0  0  0  0  0  0  0  0  0  0  0
    1.0982   -1.2077    0.0000 N   0  0  0  0  0  0  0  0  0  0  0  0
    0.6000   -2.0772    0.0000 C   0  0  0  0  0  0  0  0  0  0  0  0
    1.5982    1.3323    0.0000 C   0  0  0  0  0  0  0  0  0  0  0  0
    2.4667    1.8349    0.0000 C   0  0  0  0  0  0  0  0  0  0  0  0
    2.4647    2.8297    0.0000 C   0  0  0  0  0  0  0  0  0  0  0  0
    1.5992    3.3306    0.0000 C   0  0  0  0  0  0  0  0  0  0  0  0
    1.6017    4.3306    0.0000 Cl  0  0  0  0  0  0  0  0  0  0  0  0
    0.7357    2.8366    0.0000 C   0  0  0  0  0  0  0  0  0  0  0  0
    0.7327    1.8332    0.0000 C   0  0  0  0  0  0  0  0  0  0  0  0
  1  2  1  0  0  0  0
  2  3  1  0  0  0  0
  3  4  2  0  0  0  0
  4  5  1  0  0  0  0
  5  6  2  0  0  0  0
  6  7  1  0  0  0  0
  7  8  2  0  0  0  0
  8  9  1  0  0  0  0
  9  5  1  0  0  0  0
  9 10  1  0  0  0  0
 10  2  2  0  0  0  0
  7 11  1  0  0  0  0
 11 12  2  0  0  0  0
 12 13  1  0  0  0  0
 13 14  2  0  0  0  0
 14 15  1  0  0  0  0
 14 16  1  0  0  0  0
 16 17  2  0  0  0  0
 17 11  1  0  0  0  0
M  END
>  <EXTREG>  (ZINC00154233)
ZINC00154233

>  <LOGBIO>
2.5000

$$$$
ZINC00155088
  -MTS-   02131516512D 0   0.00000     0.00000     0

 19 20  0  0  0  0  0  0  0  0999 V2000
    4.9373    3.5239    0.0000 C   0  0  0  0  0  0  0  0  0  0  0  0
    4.9383    2.5239    0.0000 N   0  3  0  0  0  0  0  0  0  0  0  0
    5.9383    2.5249    0.0000 C   0  0  0  0  0  0  0  0  0  0  0  0
    3.9383    2.5229    0.0000 C   0  0  0  0  0  0  0  0  0  0  0  0
    4.9393    1.5239    0.0000 C   0  0  0  0  0  0  0  0  0  0  0  0
    3.9872    0.9730    0.0000 C   0  0  0  0  0  0  0  0  0  0  0  0
    3.1172    1.4730    0.0000 C   0  0  0  0  0  0  0  0  0  0  0  0
    2.2572    0.9730    0.0000 C   0  0  0  0  0  0  0  0  0  0  0  0
    2.2572   -0.0270    0.0000 C   0  0  0  0  0  0  0  0  0  0  0  0
    3.1172   -0.5270    0.0000 C   0  0  0  0  0  0  0  0  0  0  0  0
    3.9872   -0.0270    0.0000 C   0  0  0  0  0  0  0  0  0  0  0  0
    1.3904   -0.5257    0.0000 C   0  0  0  0  0  0  0  0  0  0  0  0
    0.5251   -0.0244    0.0000 O   0  0  0  0  0  0  0  0  0  0  0  0
    1.3889   -1.5257    0.0000 C   0  0  0  0  0  0  0  0  0  0  0  0
    0.5196   -2.0270    0.0000 C   0  0  0  0  0  0  0  0  0  0  0  0
    0.5201   -3.0218    0.0000 C   0  0  0  0  0  0  0  0  0  0  0  0
    1.3849   -3.5239    0.0000 C   0  0  0  0  0  0  0  0  0  0  0  0
    2.2492   -3.0313    0.0000 C   0  0  0  0  0  0  0  0  0  0  0  0
    2.2537   -2.0279    0.0000 C   0  0  0  0  0  0  0  0  0  0  0  0
  1  2  1  0  0  0  0
  2  3  1  0  0  0  0
  2  4  1  0  0  0  0
  2  5  1  0  0  0  0
  5  6  1  0  0  0  0
  6  7  2  0  0  0  0
  7  8  1  0  0  0  0
  8  9  2  0  0  0  0
  9 10  1  0  0  0  0
 10 11  2  0  0  0  0
 11  6  1  0  0  0  0
  9 12  1  0  0  0  0
 12 13  2  0  0  0  0
 12 14  1  0  0  0  0
 14 15  2  0  0  0  0
 15 16  1  0  0  0  0
 16 17  2  0  0  0  0
 17 18  1  0  0  0  0
 18 19  2  0  0  0  0
 19 14  1  0  0  0  0
M  CHG  1   2   1
M  END
>  <EXTREG>  (ZINC00155088)
ZINC00155088

>  <LOGBIO>
2.5000

$$$$
ZINC00155244
  -MTS-   02131516512D 0   0.00000     0.00000     0

 11 11  0  0  0  0  0  0  0  0999 V2000
    0.5965    2.0251    0.0000 F   0  0  0  0  0  0  0  0  0  0  0  0
    1.0987    1.1603    0.0000 C   0  0  0  0  0  0  0  0  0  0  0  0
    0.6000    0.2896    0.0000 C   0  0  0  0  0  0  0  0  0  0  0  0
    1.1013   -0.5697    0.0000 C   0  0  0  0  0  0  0  0  0  0  0  0
    2.1013   -0.5682    0.0000 C   0  0  0  0  0  0  0  0  0  0  0  0
    2.6013   -1.4342    0.0000 C   0  0  0  0  0  0  0  0  0  0  0  0
    3.6013   -1.4342    0.0000 C   0  0  0  0  0  0  0  0  0  0  0  0
    4.6013   -1.4342    0.0000 N   0  0  0  0  0  0  0  0  0  0  0  0
    2.6000    0.2926    0.0000 C   0  0  0  0  0  0  0  0  0  0  0  0
    3.6000    0.2916    0.0000 F   0  0  0  0  0  0  0  0  0  0  0  0
    2.0987    1.1618    0.0000 C   0  0  0  0  0  0  0  0  0  0  0  0
  1  2  1  0  0  0  0
  2  3  2  0  0  0  0
  3  4  1  0  0  0  0
  4  5  2  0  0  0  0
  5  6  1  0  0  0  0
  6  7  1  0  0  0  0
  7  8  3  0  0  0  0
  5  9  1  0  0  0  0
  9 10  1  0  0  0  0
  9 11  2  0  0  0  0
 11  2  1  0  0  0  0
M  END
>  <EXTREG>  (ZINC00155244)
ZINC00155244

>  <LOGBIO>
2.5000

$$$$
ZINC00155496
  -MTS-   02131516512D 0   0.00000     0.00000     0

 16 18  0  0  0  0  0  0  0  0999 V2000
    0.0000   -0.5198    0.0000 Cl  0  0  0  0  0  0  0  0  0  0  0  0
    1.0000   -0.5151    0.0000 C   0  0  0  0  0  0  0  0  0  0  0  0
    1.5067   -1.3812    0.0000 C   0  0  0  0  0  0  0  0  0  0  0  0
    2.5014   -1.3745    0.0000 C   0  0  0  0  0  0  0  0  0  0  0  0
    2.9982   -0.5066    0.0000 C   0  0  0  0  0  0  0  0  0  0  0  0
    2.5002    0.3546    0.0000 C   0  0  0  0  0  0  0  0  0  0  0  0
    1.4967    0.3528    0.0000 C   0  0  0  0  0  0  0  0  0  0  0  0
    3.9982   -0.5043    0.0000 C   0  0  0  0  0  0  0  0  0  0  0  0
    4.5034   -1.3714    0.0000 C   0  0  0  0  0  0  0  0  0  0  0  0
    5.4981   -1.3664    0.0000 C   0  0  0  0  0  0  0  0  0  0  0  0
    5.9964   -0.4994    0.0000 N   0  0  0  0  0  0  0  0  0  0  0  0
    5.4982    0.3627    0.0000 C   0  0  0  0  0  0  0  0  0  0  0  0
    5.8082    1.3227    0.0000 N   0  0  0  0  0  0  0  0  0  0  0  0
    4.9982    1.9027    0.0000 N   0  0  0  0  0  0  0  0  0  0  0  0
    4.1882    1.3227    0.0000 C   0  0  0  0  0  0  0  0  0  0  0  0
    4.4982    0.3627    0.0000 N   0  0  0  0  0  0  0  0  0  0  0  0
  1  2  1  0  0  0  0
  2  3  2  0  0  0  0
  3  4  1  0  0  0  0
  4  5  2  0  0  0  0
  5  6  1  0  0  0  0
  6  7  2  0  0  0  0
  7  2  1  0  0  0  0
  5  8  1  0  0  0  0
  8  9  2  0  0  0  0
  9 10  1  0  0  0  0
 10 11  2  0  0  0  0
 11 12  1  0  0  0  0
 12 13  2  0  0  0  0
 13 14  1  0  0  0  0
 14 15  2  0  0  0  0
 15 16  1  0  0  0  0
 16  8  1  0  0  0  0
 16 12  1  0  0  0  0
M  END
>  <EXTREG>  (ZINC00155496)
ZINC00155496

>  <LOGBIO>
2.5000

$$$$
ZINC00155922
  -MTS-   02131516512D 0   0.00000     0.00000     0

 10 11  0  0  0  0  0  0  0  0999 V2000
    3.4608   -2.1769    0.0000 O   0  0  0  0  0  0  0  0  0  0  0  0
    2.8723   -1.3684    0.0000 C   0  0  0  0  0  0  0  0  0  0  0  0
    3.1823   -0.4084    0.0000 O   0  0  0  0  0  0  0  0  0  0  0  0
    2.3723    0.1716    0.0000 N   0  3  0  0  0  0  0  0  0  0  0  0
    2.2727    1.1697    0.0000 C   0  0  0  0  0  0  0  0  0  0  0  0
    1.3607    1.5800    0.0000 C   0  0  0  0  0  0  0  0  0  0  0  0
    0.5478    0.9917    0.0000 C   0  0  0  0  0  0  0  0  0  0  0  0
    0.6509    0.0023    0.0000 C   0  0  0  0  0  0  0  0  0  0  0  0
    1.5623   -0.4084    0.0000 C   0  0  0  0  0  0  0  0  0  0  0  0
    1.8723   -1.3684    0.0000 S   0  0  0  0  0  0  0  0  0  0  0  0
  1  2  2  0  0  0  0
  2  3  1  0  0  0  0
  3  4  1  0  0  0  0
  4  5  2  0  0  0  0
  5  6  1  0  0  0  0
  6  7  2  0  0  0  0
  7  8  1  0  0  0  0
  8  9  2  0  0  0  0
  9  4  1  0  0  0  0
  9 10  1  0  0  0  0
 10  2  1  0  0  0  0
M  CHG  1   4   1
M  END
>  <EXTREG>  (ZINC00155922)
ZINC00155922

>  <LOGBIO>
2.5000

$$$$
ZINC00156264
  -MTS-   02131516512D 0   0.00000     0.00000     0

 13 13  0  0  0  0  0  0  0  0999 V2000
    6.0621    0.3018    0.0000 C   0  0  0  0  0  0  0  0  0  0  0  0
    5.1923    0.8022    0.0000 C   0  0  0  0  0  0  0  0  0  0  0  0
    4.3321    0.3026    0.0000 O   0  0  0  0  0  0  0  0  0  0  0  0
    3.4623    0.8030    0.0000 C   0  0  0  0  0  0  0  0  0  0  0  0
    3.4618    1.7978    0.0000 O   0  0  0  0  0  0  0  0  0  0  0  0
    2.5968    0.3022    0.0000 C   0  0  0  0  0  0  0  0  0  0  0  0
    1.7268    0.8022    0.0000 C   0  0  0  0  0  0  0  0  0  0  0  0
    0.8668    0.3022    0.0000 C   0  0  0  0  0  0  0  0  0  0  0  0
    0.0000    0.8009    0.0000 Cl  0  0  0  0  0  0  0  0  0  0  0  0
    0.8668   -0.6978    0.0000 C   0  0  0  0  0  0  0  0  0  0  0  0
    1.7268   -1.1978    0.0000 C   0  0  0  0  0  0  0  0  0  0  0  0
    2.5968   -0.6978    0.0000 C   0  0  0  0  0  0  0  0  0  0  0  0
    3.4623   -1.1987    0.0000 Cl  0  0  0  0  0  0  0  0  0  0  0  0
  1  2  1  0  0  0  0
  2  3  1  0  0  0  0
  3  4  1  0  0  0  0
  4  5  2  0  0  0  0
  4  6  1  0  0  0  0
  6  7  2  0  0  0  0
  7  8  1  0  0  0  0
  8  9  1  0  0  0  0
  8 10  2  0  0  0  0
 10 11  1  0  0  0  0
 11 12  2  0  0  0  0
 12  6  1  0  0  0  0
 12 13  1  0  0  0  0
M  END
>  <EXTREG>  (ZINC00156264)
ZINC00156264

>  <LOGBIO>
2.5000

$$$$
ZINC00156979
  -MTS-   02131516512D 0   0.00000     0.00000     0

 22 25  0  0  0  0  0  0  0  0999 V2000
    4.1331   -0.7804    0.0000 O   0  0  0  0  0  0  0  0  0  0  0  0
    3.5446    0.0281    0.0000 C   0  0  0  0  0  0  0  0  0  0  0  0
    3.8546    0.9881    0.0000 N   0  0  0  0  0  0  0  0  0  0  0  0
    4.8043    1.3012    0.0000 C   0  0  0  0  0  0  0  0  0  0  0  0
    5.5503    0.6354    0.0000 C   0  0  0  0  0  0  0  0  0  0  0  0
    6.5036    0.9487    0.0000 C   0  0  0  0  0  0  0  0  0  0  0  0
    7.2444    0.2847    0.0000 C   0  0  0  0  0  0  0  0  0  0  0  0
    7.0442   -0.6937    0.0000 C   0  0  0  0  0  0  0  0  0  0  0  0
    7.6425   -1.5059    0.0000 N   0  0  0  0  0  0  0  0  0  0  0  0
    7.0582   -2.3128    0.0000 O   0  0  0  0  0  0  0  0  0  0  0  0
    6.1061   -2.0194    0.0000 N   0  0  0  0  0  0  0  0  0  0  0  0
    6.0958   -1.0107    0.0000 C   0  0  0  0  0  0  0  0  0  0  0  0
    5.3477   -0.3439    0.0000 C   0  0  0  0  0  0  0  0  0  0  0  0
    3.0446    1.5681    0.0000 S   0  0  0  0  0  0  0  0  0  0  0  0
    2.3772    2.3128    0.0000 O   0  0  0  0  0  0  0  0  0  0  0  0
    3.7120    2.3128    0.0000 O   0  0  0  0  0  0  0  0  0  0  0  0
    2.2346    0.9881    0.0000 C   0  0  0  0  0  0  0  0  0  0  0  0
    1.2554    1.1908    0.0000 C   0  0  0  0  0  0  0  0  0  0  0  0
    0.5872    0.4468    0.0000 C   0  0  0  0  0  0  0  0  0  0  0  0
    0.9003   -0.5065    0.0000 C   0  0  0  0  0  0  0  0  0  0  0  0
    1.8742   -0.7092    0.0000 C   0  0  0  0  0  0  0  0  0  0  0  0
    2.5446    0.0281    0.0000 C   0  0  0  0  0  0  0  0  0  0  0  0
  1  2  2  0  0  0  0
  2  3  1  0  0  0  0
  3  4  1  0  0  0  0
  4  5  1  0  0  0  0
  5  6  1  0  0  0  0
  6  7  2  0  0  0  0
  7  8  1  0  0  0  0
  8  9  2  0  0  0  0
  9 10  1  0  0  0  0
 10 11  1  0  0  0  0
 11 12  2  0  0  0  0
 12  8  1  0  0  0  0
 12 13  1  0  0  0  0
 13  5  2  0  0  0  0
  3 14  1  0  0  0  0
 14 15  2  0  0  0  0
 14 16  2  0  0  0  0
 14 17  1  0  0  0  0
 17 18  2  0  0  0  0
 18 19  1  0  0  0  0
 19 20  2  0  0  0  0
 20 21  1  0  0  0  0
 21 22  2  0  0  0  0
 22  2  1  0  0  0  0
 22 17  1  0  0  0  0
M  END
>  <EXTREG>  (ZINC00156979)
ZINC00156979

>  <LOGBIO>
2.5000

$$$$
ZINC00157025
  -MTS-   02131516512D 0   0.00000     0.00000     0

 21 24  0  0  1  0  0  0  0  0999 V2000
    4.0621    2.6504    0.0000 C   0  0  0  0  0  0  0  0  0  0  0  0
    3.1921    3.1504    0.0000 C   0  0  0  0  0  0  0  0  0  0  0  0
    2.3321    2.6504    0.0000 C   0  0  0  0  0  0  0  0  0  0  0  0
    2.3321    1.6504    0.0000 N   0  0  0  0  0  0  0  0  0  0  0  0
    1.4621    1.1504    0.0000 C   0  0  0  0  0  0  0  0  0  0  0  0
    1.4621    0.1504    0.0000 C   0  0  1  0  0  0  0  0  0  0  0  0
    2.3321   -0.3496    0.0000 C   0  0  0  0  0  0  0  0  0  0  0  0
    3.1921    0.1504    0.0000 C   0  0  2  0  0  0  0  0  0  0  0  0
    3.1941   -1.1496    0.0000 C   0  0  0  0  0  0  0  0  0  0  0  0
    2.3291   -1.6513    0.0000 N   0  0  0  0  0  0  0  0  0  0  0  0
    2.3243   -2.6525    0.0000 C   0  0  0  0  0  0  0  0  0  0  0  0
    1.4568   -3.1499    0.0000 C   0  0  0  0  0  0  0  0  0  0  0  0
    0.5903   -2.6439    0.0000 C   0  0  0  0  0  0  0  0  0  0  0  0
    0.5963   -1.6491    0.0000 C   0  0  0  0  0  0  0  0  0  0  0  0
    1.4601   -1.1496    0.0000 C   0  0  2  0  0  0  0  0  0  0  0  0
    3.1921    1.1504    0.0000 C   0  0  1  0  0  0  0  0  0  0  0  0
    4.0621    1.6504    0.0000 C   0  0  0  0  0  0  0  0  0  0  0  0
    3.7114    0.8499    0.0000 H   0  0  0  0  0  0  0  0  0  0  0  0
    0.9406   -0.8493    0.0000 H   0  0  0  0  0  0  0  0  0  0  0  0
    3.7921    0.1509    0.0000 H   0  0  0  0  0  0  0  0  0  0  0  0
    0.8621    0.1509    0.0000 H   0  0  0  0  0  0  0  0  0  0  0  0
  1  2  1  0  0  0  0
  2  3  1  0  0  0  0
  3  4  1  0  0  0  0
  4  5  1  0  0  0  0
  6  5  1  1  0  0  0
  6 21  1  6  0  0  0
  6  7  1  0  0  0  0
  7  8  1  0  0  0  0
  8 20  1  6  0  0  0
  8  9  1  1  0  0  0
  9 10  1  0  0  0  0
 10 11  1  0  0  0  0
 11 12  1  0  0  0  0
 12 13  1  0  0  0  0
 13 14  1  0  0  0  0
 15 14  1  6  0  0  0
 15 19  1  1  0  0  0
 15  6  1  0  0  0  0
 15 10  1  0  0  0  0
  8 16  1  0  0  0  0
 16 18  1  1  0  0  0
 16  4  1  0  0  0  0
 16 17  1  6  0  0  0
 17  1  1  0  0  0  0
M  END
>  <EXTREG>  (ZINC00157025)
ZINC00157025

>  <LOGBIO>
2.5000

$$$$
ZINC00157854
  -MTS-   02131516512D 0   0.00000     0.00000     0

 13 13  0  0  0  0  0  0  0  0999 V2000
    4.3297    1.2118    0.0000 C   0  0  0  0  0  0  0  0  0  0  0  0
    3.4632    1.7110    0.0000 O   0  0  0  0  0  0  0  0  0  0  0  0
    2.5977    1.2101    0.0000 C   0  0  0  0  0  0  0  0  0  0  0  0
    1.7277    1.7101    0.0000 C   0  0  0  0  0  0  0  0  0  0  0  0
    0.8677    1.2101    0.0000 C   0  0  0  0  0  0  0  0  0  0  0  0
    0.8677    0.2101    0.0000 C   0  0  0  0  0  0  0  0  0  0  0  0
    0.0009   -0.2886    0.0000 O   0  0  0  0  0  0  0  0  0  0  0  0
    1.7277   -0.2899    0.0000 C   0  0  0  0  0  0  0  0  0  0  0  0
    1.7252   -1.2899    0.0000 C   0  0  0  0  0  0  0  0  0  0  0  0
    0.8552   -1.7899    0.0000 C   0  0  0  0  0  0  0  0  0  0  0  0
    2.5852   -1.7899    0.0000 O   0  0  0  0  0  0  0  0  0  0  0  0
    2.5977    0.2101    0.0000 C   0  0  0  0  0  0  0  0  0  0  0  0
    3.4632   -0.2908    0.0000 O   0  0  0  0  0  0  0  0  0  0  0  0
  1  2  1  0  0  0  0
  2  3  1  0  0  0  0
  3  4  2  0  0  0  0
  4  5  1  0  0  0  0
  5  6  2  0  0  0  0
  6  7  1  0  0  0  0
  6  8  1  0  0  0  0
  8  9  1  0  0  0  0
  9 10  1  0  0  0  0
  9 11  2  0  0  0  0
  8 12  2  0  0  0  0
 12  3  1  0  0  0  0
 12 13  1  0  0  0  0
M  END
>  <EXTREG>  (ZINC00157854)
ZINC00157854

>  <LOGBIO>
2.5000

$$$$
ZINC00158308
  -MTS-   02131516512D 0   0.00000     0.00000     0

 21 23  0  0  0  0  0  0  0  0999 V2000
    3.1715   -1.5286    0.0000 N   0  0  0  0  0  0  0  0  0  0  0  0
    2.5829   -0.7201    0.0000 C   0  0  0  0  0  0  0  0  0  0  0  0
    2.8929    0.2399    0.0000 N   0  0  0  0  0  0  0  0  0  0  0  0
    2.0829    0.8199    0.0000 N   0  0  0  0  0  0  0  0  0  0  0  0
    1.2729    0.2399    0.0000 N   0  0  0  0  0  0  0  0  0  0  0  0
    1.5829   -0.7201    0.0000 C   0  0  0  0  0  0  0  0  0  0  0  0
    0.9944   -1.5286    0.0000 C   0  0  0  0  0  0  0  0  0  0  0  0
    0.0000   -1.4232    0.0000 O   0  0  0  0  0  0  0  0  0  0  0  0
    1.4003   -2.4425    0.0000 C   0  0  0  0  0  0  0  0  0  0  0  0
    0.8106   -3.2544    0.0000 C   0  0  0  0  0  0  0  0  0  0  0  0
    1.2162   -4.1627    0.0000 C   0  0  0  0  0  0  0  0  0  0  0  0
    2.2106   -4.2691    0.0000 C   0  0  0  0  0  0  0  0  0  0  0  0
    2.7992   -3.4672    0.0000 C   0  0  0  0  0  0  0  0  0  0  0  0
    2.3947   -2.5489    0.0000 C   0  0  0  0  0  0  0  0  0  0  0  0
    2.0829    1.8199    0.0000 C   0  0  0  0  0  0  0  0  0  0  0  0
    2.9515    2.3224    0.0000 C   0  0  0  0  0  0  0  0  0  0  0  0
    2.9494    3.3172    0.0000 C   0  0  0  0  0  0  0  0  0  0  0  0
    2.0839    3.8181    0.0000 C   0  0  0  0  0  0  0  0  0  0  0  0
    2.0864    4.8181    0.0000 Cl  0  0  0  0  0  0  0  0  0  0  0  0
    1.2204    3.3242    0.0000 C   0  0  0  0  0  0  0  0  0  0  0  0
    1.2174    2.3207    0.0000 C   0  0  0  0  0  0  0  0  0  0  0  0
  1  2  1  0  0  0  0
  2  3  2  0  0  0  0
  3  4  1  0  0  0  0
  4  5  1  0  0  0  0
  5  6  2  0  0  0  0
  6  2  1  0  0  0  0
  6  7  1  0  0  0  0
  7  8  2  0  0  0  0
  7  9  1  0  0  0  0
  9 10  2  0  0  0  0
 10 11  1  0  0  0  0
 11 12  2  0  0  0  0
 12 13  1  0  0  0  0
 13 14  2  0  0  0  0
 14  9  1  0  0  0  0
  4 15  1  0  0  0  0
 15 16  2  0  0  0  0
 16 17  1  0  0  0  0
 17 18  2  0  0  0  0
 18 19  1  0  0  0  0
 18 20  1  0  0  0  0
 20 21  2  0  0  0  0
 21 15  1  0  0  0  0
M  END
>  <EXTREG>  (ZINC00158308)
ZINC00158308

>  <LOGBIO>
2.5000

$$$$
ZINC00159237
  -MTS-   02131516512D 0   0.00000     0.00000     0

 19 21  0  0  0  0  0  0  0  0999 V2000
    4.0284   -1.7455    0.0000 C   0  0  0  0  0  0  0  0  0  0  0  0
    3.0435   -1.5725    0.0000 N   0  3  0  0  0  0  0  0  0  0  0  0
    2.1735   -1.0725    0.0000 C   0  0  0  0  0  0  0  0  0  0  0  0
    1.3135   -1.5725    0.0000 C   0  0  0  0  0  0  0  0  0  0  0  0
    1.3135   -2.5725    0.0000 O   0  0  0  0  0  0  0  0  0  0  0  0
    2.1735   -3.0725    0.0000 C   0  0  0  0  0  0  0  0  0  0  0  0
    3.0435   -2.5725    0.0000 C   0  0  0  0  0  0  0  0  0  0  0  0
    3.3843   -0.6323    0.0000 C   0  0  0  0  0  0  0  0  0  0  0  0
    2.6117    0.2859    0.0000 C   0  0  0  0  0  0  0  0  0  0  0  0
    1.6236    0.1113    0.0000 C   0  0  0  0  0  0  0  0  0  0  0  0
    0.9847    0.8738    0.0000 C   0  0  0  0  0  0  0  0  0  0  0  0
    0.0000    0.6994    0.0000 Cl  0  0  0  0  0  0  0  0  0  0  0  0
    1.3245    1.8143    0.0000 C   0  0  0  0  0  0  0  0  0  0  0  0
    2.3033    1.9923    0.0000 C   0  0  0  0  0  0  0  0  0  0  0  0
    2.6462    2.9330    0.0000 C   0  0  0  0  0  0  0  0  0  0  0  0
    3.6308    3.1079    0.0000 O   0  0  0  0  0  0  0  0  0  0  0  0
    4.2752    2.3388    0.0000 C   0  0  0  0  0  0  0  0  0  0  0  0
    3.9333    1.4046    0.0000 O   0  0  0  0  0  0  0  0  0  0  0  0
    2.9515    1.2264    0.0000 C   0  0  0  0  0  0  0  0  0  0  0  0
  1  2  1  0  0  0  0
  2  3  1  0  0  0  0
  3  4  1  0  0  0  0
  4  5  1  0  0  0  0
  5  6  1  0  0  0  0
  6  7  1  0  0  0  0
  7  2  1  0  0  0  0
  2  8  1  0  0  0  0
  8  9  1  0  0  0  0
  9 10  2  0  0  0  0
 10 11  1  0  0  0  0
 11 12  1  0  0  0  0
 11 13  2  0  0  0  0
 13 14  1  0  0  0  0
 14 15  1  0  0  0  0
 15 16  1  0  0  0  0
 16 17  1  0  0  0  0
 17 18  1  0  0  0  0
 18 19  1  0  0  0  0
 19  9  1  0  0  0  0
 19 14  2  0  0  0  0
M  CHG  1   2   1
M  END
>  <EXTREG>  (ZINC00159237)
ZINC00159237

>  <LOGBIO>
2.5000

$$$$
ZINC00159556
  -MTS-   02131516512D 0   0.00000     0.00000     0

 13 13  0  0  0  0  0  0  0  0999 V2000
    5.7154    0.2996    0.0000 C   0  0  0  0  0  0  0  0  0  0  0  0
    4.8456    0.8001    0.0000 C   0  0  0  0  0  0  0  0  0  0  0  0
    3.9854    0.3005    0.0000 C   0  0  0  0  0  0  0  0  0  0  0  0
    3.1156    0.8009    0.0000 C   0  0  0  0  0  0  0  0  0  0  0  0
    3.1151    1.7956    0.0000 O   0  0  0  0  0  0  0  0  0  0  0  0
    2.2501    0.3000    0.0000 C   0  0  0  0  0  0  0  0  0  0  0  0
    1.3801    0.8000    0.0000 C   0  0  0  0  0  0  0  0  0  0  0  0
    1.3776    1.8000    0.0000 F   0  0  0  0  0  0  0  0  0  0  0  0
    0.5201    0.3000    0.0000 C   0  0  0  0  0  0  0  0  0  0  0  0
    0.5201   -0.7000    0.0000 C   0  0  0  0  0  0  0  0  0  0  0  0
    1.3801   -1.2000    0.0000 C   0  0  0  0  0  0  0  0  0  0  0  0
    2.2501   -0.7000    0.0000 C   0  0  0  0  0  0  0  0  0  0  0  0
    3.1156   -1.2009    0.0000 F   0  0  0  0  0  0  0  0  0  0  0  0
  1  2  1  0  0  0  0
  2  3  1  0  0  0  0
  3  4  1  0  0  0  0
  4  5  2  0  0  0  0
  4  6  1  0  0  0  0
  6  7  2  0  0  0  0
  7  8  1  0  0  0  0
  7  9  1  0  0  0  0
  9 10  2  0  0  0  0
 10 11  1  0  0  0  0
 11 12  2  0  0  0  0
 12  6  1  0  0  0  0
 12 13  1  0  0  0  0
M  END
>  <EXTREG>  (ZINC00159556)
ZINC00159556

>  <LOGBIO>
2.5000

$$$$
ZINC00160466
  -MTS-   02131516512D 0   0.00000     0.00000     0

 15 16  0  0  0  0  0  0  0  0999 V2000
    5.7156    1.5491    0.0000 N   0  0  0  0  0  0  0  0  0  0  0  0
    4.8501    1.0483    0.0000 C   0  0  0  0  0  0  0  0  0  0  0  0
    3.9801    1.5483    0.0000 C   0  0  0  0  0  0  0  0  0  0  0  0
    3.9776    2.5482    0.0000 Cl  0  0  0  0  0  0  0  0  0  0  0  0
    3.1201    1.0483    0.0000 N   0  0  0  0  0  0  0  0  0  0  0  0
    3.1201    0.0483    0.0000 C   0  0  0  0  0  0  0  0  0  0  0  0
    3.9801   -0.4517    0.0000 N   0  0  0  0  0  0  0  0  0  0  0  0
    4.8501    0.0483    0.0000 C   0  0  0  0  0  0  0  0  0  0  0  0
    5.7156   -0.4526    0.0000 Cl  0  0  0  0  0  0  0  0  0  0  0  0
    2.2533   -0.4504    0.0000 C   0  0  0  0  0  0  0  0  0  0  0  0
    1.3846    0.0517    0.0000 C   0  0  0  0  0  0  0  0  0  0  0  0
    0.5233   -0.4461    0.0000 C   0  0  0  0  0  0  0  0  0  0  0  0
    0.5208   -1.4461    0.0000 C   0  0  0  0  0  0  0  0  0  0  0  0
    1.3796   -1.9483    0.0000 C   0  0  0  0  0  0  0  0  0  0  0  0
    2.2508   -1.4504    0.0000 C   0  0  0  0  0  0  0  0  0  0  0  0
  1  2  1  0  0  0  0
  2  3  2  0  0  0  0
  3  4  1  0  0  0  0
  3  5  1  0  0  0  0
  5  6  2  0  0  0  0
  6  7  1  0  0  0  0
  7  8  2  0  0  0  0
  8  2  1  0  0  0  0
  8  9  1  0  0  0  0
  6 10  1  0  0  0  0
 10 11  2  0  0  0  0
 11 12  1  0  0  0  0
 12 13  2  0  0  0  0
 13 14  1  0  0  0  0
 14 15  2  0  0  0  0
 15 10  1  0  0  0  0
M  END
>  <EXTREG>  (ZINC00160466)
ZINC00160466

>  <LOGBIO>
2.5000

$$$$
ZINC00160949
  -MTS-   02131516512D 0   0.00000     0.00000     0

 19 20  0  0  0  0  0  0  0  0999 V2000
    6.7789   -3.1439    0.0000 Cl  0  0  0  0  0  0  0  0  0  0  0  0
    6.1924   -2.3340    0.0000 C   0  0  0  0  0  0  0  0  0  0  0  0
    5.1942   -2.4363    0.0000 C   0  0  0  0  0  0  0  0  0  0  0  0
    4.6124   -1.6294    0.0000 C   0  0  0  0  0  0  0  0  0  0  0  0
    5.0197   -0.7161    0.0000 C   0  0  0  0  0  0  0  0  0  0  0  0
    6.0088   -0.6097    0.0000 C   0  0  0  0  0  0  0  0  0  0  0  0
    6.5997   -1.4207    0.0000 C   0  0  0  0  0  0  0  0  0  0  0  0
    4.4312    0.0924    0.0000 S   0  0  0  0  0  0  0  0  0  0  0  0
    5.2396    0.6809    0.0000 O   0  0  0  0  0  0  0  0  0  0  0  0
    3.6227   -0.4961    0.0000 O   0  0  0  0  0  0  0  0  0  0  0  0
    3.8426    0.9009    0.0000 C   0  0  0  0  0  0  0  0  0  0  0  0
    2.8482    0.7955    0.0000 C   0  0  0  0  0  0  0  0  0  0  0  0
    2.2597    1.6039    0.0000 N   0  0  0  0  0  0  0  0  0  0  0  0
    2.5697    2.5639    0.0000 C   0  0  0  0  0  0  0  0  0  0  0  0
    1.7597    3.1439    0.0000 N   0  0  0  0  0  0  0  0  0  0  0  0
    0.9497    2.5639    0.0000 C   0  0  0  0  0  0  0  0  0  0  0  0
    0.0000    2.8771    0.0000 Cl  0  0  0  0  0  0  0  0  0  0  0  0
    1.2597    1.6039    0.0000 C   0  0  0  0  0  0  0  0  0  0  0  0
    0.6712    0.7955    0.0000 Cl  0  0  0  0  0  0  0  0  0  0  0  0
  1  2  1  0  0  0  0
  2  3  2  0  0  0  0
  3  4  1  0  0  0  0
  4  5  2  0  0  0  0
  5  6  1  0  0  0  0
  6  7  2  0  0  0  0
  7  2  1  0  0  0  0
  5  8  1  0  0  0  0
  8  9  2  0  0  0  0
  8 10  2  0  0  0  0
  8 11  1  0  0  0  0
 11 12  1  0  0  0  0
 12 13  1  0  0  0  0
 13 14  1  0  0  0  0
 14 15  2  0  0  0  0
 15 16  1  0  0  0  0
 16 17  1  0  0  0  0
 16 18  2  0  0  0  0
 18 13  1  0  0  0  0
 18 19  1  0  0  0  0
M  END
>  <EXTREG>  (ZINC00160949)
ZINC00160949

>  <LOGBIO>
2.5000

$$$$
ZINC00161193
  -MTS-   02131516512D 0   0.00000     0.00000     0

 13 14  0  0  0  0  0  0  0  0999 V2000
    6.4436   -0.4223    0.0000 Cl  0  0  0  0  0  0  0  0  0  0  0  0
    5.4494   -0.5302    0.0000 C   0  0  0  0  0  0  0  0  0  0  0  0
    4.8560    0.2790    0.0000 C   0  0  0  0  0  0  0  0  0  0  0  0
    3.8673    0.1696    0.0000 C   0  0  0  0  0  0  0  0  0  0  0  0
    3.4628   -0.7449    0.0000 C   0  0  0  0  0  0  0  0  0  0  0  0
    2.4683   -0.8503    0.0000 S   0  0  0  0  0  0  0  0  0  0  0  0
    1.8798   -0.0418    0.0000 C   0  0  0  0  0  0  0  0  0  0  0  0
    2.1898    0.9182    0.0000 S   0  0  0  0  0  0  0  0  0  0  0  0
    1.3798    1.4982    0.0000 C   0  0  0  0  0  0  0  0  0  0  0  0
    0.5698    0.9182    0.0000 C   0  0  0  0  0  0  0  0  0  0  0  0
    0.8798   -0.0418    0.0000 C   0  0  0  0  0  0  0  0  0  0  0  0
    4.0470   -1.5501    0.0000 C   0  0  0  0  0  0  0  0  0  0  0  0
    5.0449   -1.4447    0.0000 C   0  0  0  0  0  0  0  0  0  0  0  0
  1  2  1  0  0  0  0
  2  3  2  0  0  0  0
  3  4  1  0  0  0  0
  4  5  2  0  0  0  0
  5  6  1  0  0  0  0
  6  7  1  0  0  0  0
  7  8  1  0  0  0  0
  8  9  1  0  0  0  0
  9 10  2  0  0  0  0
 10 11  1  0  0  0  0
 11  7  2  0  0  0  0
  5 12  1  0  0  0  0
 12 13  2  0  0  0  0
 13  2  1  0  0  0  0
M  END
>  <EXTREG>  (ZINC00161193)
ZINC00161193

>  <LOGBIO>
2.5000

$$$$
ZINC00161436
  -MTS-   02131516512D 0   0.00000     0.00000     0

 12 13  0  0  0  0  0  0  0  0999 V2000
    4.1331   -1.0209    0.0000 C   0  0  0  0  0  0  0  0  0  0  0  0
    3.5446   -0.2124    0.0000 C   0  0  0  0  0  0  0  0  0  0  0  0
    3.8546    0.7476    0.0000 C   0  0  0  0  0  0  0  0  0  0  0  0
    4.8043    1.0608    0.0000 Br  0  0  0  0  0  0  0  0  0  0  0  0
    3.0446    1.3276    0.0000 S   0  0  0  0  0  0  0  0  0  0  0  0
    2.2346    0.7476    0.0000 C   0  0  0  0  0  0  0  0  0  0  0  0
    1.2554    0.9503    0.0000 C   0  0  0  0  0  0  0  0  0  0  0  0
    0.5872    0.2064    0.0000 C   0  0  0  0  0  0  0  0  0  0  0  0
    0.9003   -0.7470    0.0000 C   0  0  0  0  0  0  0  0  0  0  0  0
    0.2339   -1.4926    0.0000 Cl  0  0  0  0  0  0  0  0  0  0  0  0
    1.8742   -0.9497    0.0000 C   0  0  0  0  0  0  0  0  0  0  0  0
    2.5446   -0.2124    0.0000 C   0  0  0  0  0  0  0  0  0  0  0  0
  1  2  1  0  0  0  0
  2  3  2  0  0  0  0
  3  4  1  0  0  0  0
  3  5  1  0  0  0  0
  5  6  1  0  0  0  0
  6  7  2  0  0  0  0
  7  8  1  0  0  0  0
  8  9  2  0  0  0  0
  9 10  1  0  0  0  0
  9 11  1  0  0  0  0
 11 12  2  0  0  0  0
 12  2  1  0  0  0  0
 12  6  1  0  0  0  0
M  END
>  <EXTREG>  (ZINC00161436)
ZINC00161436

>  <LOGBIO>
2.5000

$$$$
ZINC00161529
  -MTS-   02131516512D 0   0.00000     0.00000     0

 20 21  0  0  1  0  0  0  0  0999 V2000
    7.6233    0.9041    0.0000 C   0  0  0  0  0  0  0  0  0  0  0  0
    6.7535    1.4046    0.0000 C   0  0  0  0  0  0  0  0  0  0  0  0
    5.8933    0.9050    0.0000 O   0  0  0  0  0  0  0  0  0  0  0  0
    5.0235    1.4054    0.0000 C   0  0  0  0  0  0  0  0  0  0  0  0
    5.0230    2.4001    0.0000 O   0  0  0  0  0  0  0  0  0  0  0  0
    3.9849    0.8043    0.0000 C   0  0  0  0  0  0  0  0  0  0  0  0
    3.1149    1.3043    0.0000 C   0  0  0  0  0  0  0  0  0  0  0  0
    3.1124    2.3043    0.0000 Cl  0  0  0  0  0  0  0  0  0  0  0  0
    2.2549    0.8043    0.0000 C   0  0  0  0  0  0  0  0  0  0  0  0
    1.3853    1.3025    0.0000 C   0  0  0  0  0  0  0  0  0  0  0  0
    0.5208    0.7999    0.0000 C   0  0  0  0  0  0  0  0  0  0  0  0
    0.5258   -0.2035    0.0000 C   0  0  0  0  0  0  0  0  0  0  0  0
    1.3904   -0.6957    0.0000 C   0  0  0  0  0  0  0  0  0  0  0  0
    1.3938   -1.6957    0.0000 Cl  0  0  0  0  0  0  0  0  0  0  0  0
    2.2549   -0.1957    0.0000 C   0  0  0  0  0  0  0  0  0  0  0  0
    3.1149   -0.6957    0.0000 N   0  0  0  0  0  0  0  0  0  0  0  0
    3.9849   -0.1957    0.0000 C   0  0  0  0  0  0  0  0  0  0  0  0
    5.0235   -0.7967    0.0000 S   0  0  2  0  0  0  0  0  0  0  0  0
    5.0230   -1.8001    0.0000 C   0  0  0  0  0  0  0  0  0  0  0  0
    5.5436   -0.4975    0.0000 O   0  0  0  0  0  0  0  0  0  0  0  0
  1  2  1  0  0  0  0
  2  3  1  0  0  0  0
  3  4  1  0  0  0  0
  4  5  2  0  0  0  0
  4  6  1  0  0  0  0
  6  7  2  0  0  0  0
  7  8  1  0  0  0  0
  7  9  1  0  0  0  0
  9 10  1  0  0  0  0
 10 11  2  0  0  0  0
 11 12  1  0  0  0  0
 12 13  2  0  0  0  0
 13 14  1  0  0  0  0
 13 15  1  0  0  0  0
 15  9  2  0  0  0  0
 15 16  1  0  0  0  0
 16 17  2  0  0  0  0
 17  6  1  0  0  0  0
 17 18  1  0  0  0  0
 18 19  1  1  0  0  0
 18 20  2  0  0  0  0
M  END
>  <EXTREG>  (ZINC00161529)
ZINC00161529

>  <LOGBIO>
2.5000

$$$$
ZINC00161940
  -MTS-   02131516512D 0   0.00000     0.00000     0

 16 17  0  0  0  0  0  0  0  0999 V2000
    4.7513    0.4403    0.0000 N   0  0  0  0  0  0  0  0  0  0  0  0
    4.1628    1.2487    0.0000 C   0  0  0  0  0  0  0  0  0  0  0  0
    4.4728    2.2087    0.0000 S   0  0  0  0  0  0  0  0  0  0  0  0
    3.6628    2.7887    0.0000 N   0  0  0  0  0  0  0  0  0  0  0  0
    2.8528    2.2087    0.0000 N   0  0  0  0  0  0  0  0  0  0  0  0
    3.1628    1.2487    0.0000 C   0  0  0  0  0  0  0  0  0  0  0  0
    2.5743    0.4403    0.0000 C   0  0  0  0  0  0  0  0  0  0  0  0
    1.5764    0.5451    0.0000 C   0  0  0  0  0  0  0  0  0  0  0  0
    0.9925   -0.2604    0.0000 C   0  0  0  0  0  0  0  0  0  0  0  0
    1.3975   -1.1747    0.0000 C   0  0  0  0  0  0  0  0  0  0  0  0
    2.3864   -1.2836    0.0000 C   0  0  0  0  0  0  0  0  0  0  0  0
    2.9793   -0.4741    0.0000 C   0  0  0  0  0  0  0  0  0  0  0  0
    0.8070   -1.9817    0.0000 C   0  0  0  0  0  0  0  0  0  0  0  0
    1.6140   -2.5723    0.0000 F   0  0  0  0  0  0  0  0  0  0  0  0
    0.0000   -1.3912    0.0000 F   0  0  0  0  0  0  0  0  0  0  0  0
    0.2165   -2.7887    0.0000 F   0  0  0  0  0  0  0  0  0  0  0  0
  1  2  1  0  0  0  0
  2  3  1  0  0  0  0
  3  4  1  0  0  0  0
  4  5  2  0  0  0  0
  5  6  1  0  0  0  0
  6  2  2  0  0  0  0
  6  7  1  0  0  0  0
  7  8  2  0  0  0  0
  8  9  1  0  0  0  0
  9 10  2  0  0  0  0
 10 11  1  0  0  0  0
 11 12  2  0  0  0  0
 12  7  1  0  0  0  0
 10 13  1  0  0  0  0
 13 14  1  0  0  0  0
 13 15  1  0  0  0  0
 13 16  1  0  0  0  0
M  END
>  <EXTREG>  (ZINC00161940)
ZINC00161940

>  <LOGBIO>
2.5000

$$$$
ZINC00162682
  -MTS-   02131516512D 0   0.00000     0.00000     0

 19 21  0  0  1  0  0  0  0  0999 V2000
    5.0287    2.1933    0.0000 C   0  0  0  0  0  0  0  0  0  0  0  0
    4.0438    2.3663    0.0000 N   0  3  0  0  0  0  0  0  0  0  0  0
    4.3846    3.3065    0.0000 C   0  0  0  0  0  0  0  0  0  0  0  0
    3.1738    2.8663    0.0000 C   0  0  0  0  0  0  0  0  0  0  0  0
    2.3138    2.3663    0.0000 C   0  0  0  0  0  0  0  0  0  0  0  0
    2.3138    1.3663    0.0000 O   0  0  0  0  0  0  0  0  0  0  0  0
    3.1738    0.8663    0.0000 C   0  0  1  0  0  0  0  0  0  0  0  0
    3.8148    0.0988    0.0000 O   0  0  0  0  0  0  0  0  0  0  0  0
    4.0438    1.3663    0.0000 C   0  0  0  0  0  0  0  0  0  0  0  0
    2.5290    0.1020    0.0000 C   0  0  0  0  0  0  0  0  0  0  0  0
    1.5411    0.2779    0.0000 C   0  0  0  0  0  0  0  0  0  0  0  0
    0.9012   -0.4837    0.0000 C   0  0  0  0  0  0  0  0  0  0  0  0
    1.2397   -1.4246    0.0000 C   0  0  0  0  0  0  0  0  0  0  0  0
    0.5904   -2.1897    0.0000 C   0  0  0  0  0  0  0  0  0  0  0  0
    0.9290   -3.1306    0.0000 C   0  0  0  0  0  0  0  0  0  0  0  0
    1.9169   -3.3065    0.0000 C   0  0  0  0  0  0  0  0  0  0  0  0
    2.5568   -2.5449    0.0000 C   0  0  0  0  0  0  0  0  0  0  0  0
    2.2182   -1.6039    0.0000 C   0  0  0  0  0  0  0  0  0  0  0  0
    2.8676   -0.8389    0.0000 C   0  0  0  0  0  0  0  0  0  0  0  0
  1  2  1  0  0  0  0
  2  3  1  0  0  0  0
  2  4  1  0  0  0  0
  4  5  1  0  0  0  0
  5  6  1  0  0  0  0
  6  7  1  0  0  0  0
  7  8  1  6  0  0  0
  7  9  1  0  0  0  0
  9  2  1  0  0  0  0
  7 10  1  0  0  0  0
 10 11  2  0  0  0  0
 11 12  1  0  0  0  0
 12 13  2  0  0  0  0
 13 14  1  0  0  0  0
 14 15  2  0  0  0  0
 15 16  1  0  0  0  0
 16 17  2  0  0  0  0
 17 18  1  0  0  0  0
 18 13  1  0  0  0  0
 18 19  2  0  0  0  0
 19 10  1  0  0  0  0
M  CHG  1   2   1
M  END
>  <EXTREG>  (ZINC00162682)
ZINC00162682

>  <LOGBIO>
2.5000

$$$$
ZINC00163130
  -MTS-   02131516512D 0   0.00000     0.00000     0

 16 17  0  0  0  0  0  0  0  0999 V2000
    2.2012    0.0254    0.0000 O   0  0  0  0  0  0  0  0  0  0  0  0
    3.2012    0.0264    0.0000 S   0  0  0  0  0  0  0  0  0  0  0  0
    4.2012    0.0273    0.0000 O   0  0  0  0  0  0  0  0  0  0  0  0
    3.2022   -0.9736    0.0000 C   0  0  0  0  0  0  0  0  0  0  0  0
    2.2501   -1.5246    0.0000 C   0  0  0  0  0  0  0  0  0  0  0  0
    1.3801   -1.0246    0.0000 C   0  0  0  0  0  0  0  0  0  0  0  0
    0.5201   -1.5246    0.0000 C   0  0  0  0  0  0  0  0  0  0  0  0
    0.5201   -2.5246    0.0000 C   0  0  0  0  0  0  0  0  0  0  0  0
    1.3801   -3.0246    0.0000 C   0  0  0  0  0  0  0  0  0  0  0  0
    2.2501   -2.5246    0.0000 C   0  0  0  0  0  0  0  0  0  0  0  0
    3.2002    1.0264    0.0000 C   0  0  0  0  0  0  0  0  0  0  0  0
    4.0682    1.5298    0.0000 C   0  0  0  0  0  0  0  0  0  0  0  0
    4.0652    2.5246    0.0000 C   0  0  0  0  0  0  0  0  0  0  0  0
    3.1991    3.0246    0.0000 C   0  0  0  0  0  0  0  0  0  0  0  0
    2.3361    2.5298    0.0000 C   0  0  0  0  0  0  0  0  0  0  0  0
    2.3341    1.5264    0.0000 C   0  0  0  0  0  0  0  0  0  0  0  0
  1  2  2  0  0  0  0
  2  3  2  0  0  0  0
  2  4  1  0  0  0  0
  4  5  1  0  0  0  0
  5  6  2  0  0  0  0
  6  7  1  0  0  0  0
  7  8  2  0  0  0  0
  8  9  1  0  0  0  0
  9 10  2  0  0  0  0
 10  5  1  0  0  0  0
  2 11  1  0  0  0  0
 11 12  2  0  0  0  0
 12 13  1  0  0  0  0
 13 14  2  0  0  0  0
 14 15  1  0  0  0  0
 15 16  2  0  0  0  0
 16 11  1  0  0  0  0
M  END
>  <EXTREG>  (ZINC00163130)
ZINC00163130

>  <LOGBIO>
2.5000

$$$$
ZINC00163268
  -MTS-   02131516512D 0   0.00000     0.00000     0

  9  9  0  0  0  0  0  0  0  0999 V2000
    3.4623    0.7009    0.0000 N   0  0  0  0  0  0  0  0  0  0  0  0
    2.5968    0.2000    0.0000 C   0  0  0  0  0  0  0  0  0  0  0  0
    1.7268    0.7000    0.0000 C   0  0  0  0  0  0  0  0  0  0  0  0
    0.8668    0.2000    0.0000 C   0  0  0  0  0  0  0  0  0  0  0  0
    0.8668   -0.8000    0.0000 C   0  0  0  0  0  0  0  0  0  0  0  0
    0.0000   -1.2987    0.0000 Cl  0  0  0  0  0  0  0  0  0  0  0  0
    1.7268   -1.3000    0.0000 N   0  0  0  0  0  0  0  0  0  0  0  0
[truncated: 4,541,351 more chars]
