# Supplementary material for: Template CoMFA Generates Single 3D-QSAR Models that, for Twelve of Twelve Biological Targets, Predict All ChEMBL-Tabulated Affinities
Source: PLoS One. 2015 Jun 12;10(6):e0129307. doi: 10.1371/journal.pone.0129307 (PMC4466312; doi:10.1371/journal.pone.0129307)
Supplement: S13 Text — The zip file contains, for each target, the template, training set, and prediction set, as “2D” structures, in. sdf format. (ZIP) [file pone.0129307.s014.zip › cyp3a4_tmpl33.sdf]

ZINC00127917_000
  -MTS-   02131516513D 0   0.00000     0.00000     0

 33 35  0  0  0  0  0  0  0  0999 V2000
    5.0450    5.0360    2.7350 C   0  0  0  0  0  0  0  0  0  0  0  0
    6.1110    4.5180    1.7380 C   0  0  0  0  0  0  0  0  0  0  0  0
    6.4860    3.0550    1.9980 C   0  0  0  0  0  0  0  0  0  0  0  0
    7.7280    2.7330    2.4190 N   0  0  0  0  0  0  0  0  0  0  0  0
    7.7740    1.4250    2.6770 N   0  0  0  0  0  0  0  0  0  0  0  0
    6.5560    0.9380    2.3850 C   0  0  0  0  0  0  0  0  0  0  0  0
    6.1440   -0.3770    2.5480 C   0  0  0  0  0  0  0  0  0  0  0  0
    4.8290   -0.6950    2.1980 C   0  0  0  0  0  0  0  0  0  0  0  0
    4.3650   -2.1470    2.4100 C   0  0  0  0  0  0  0  0  0  0  0  0
    4.0110    0.3220    1.6660 C   0  0  0  0  0  0  0  0  0  0  0  0
    2.6850    0.0270    1.3150 C   0  0  0  0  0  0  0  0  0  0  0  0
    1.8530    0.9770    0.7150 C   0  0  0  0  0  0  0  0  0  0  0  0
    2.3480    2.2610    0.4850 C   0  0  0  0  0  0  0  0  0  0  0  0
    1.5600    3.2810   -0.0660 O   0  0  0  0  0  0  0  0  0  0  0  0
    1.0370    3.2030   -1.4020 C   0  0  0  0  0  0  0  0  0  0  0  0
    3.6760    2.5420    0.8100 C   0  0  0  0  0  0  0  0  0  0  0  0
    4.5090    1.6280    1.4710 C   0  0  0  0  0  0  0  0  0  0  0  0
    5.7680    1.9100    1.9130 N   0  0  0  0  0  0  0  0  0  0  0  0
    4.8670    6.1110    2.5700 H   0  0  0  0  0  0  0  0  0  0  0  0
    5.4000    4.8920    3.7670 H   0  0  0  0  0  0  0  0  0  0  0  0
    4.0950    4.5000    2.6140 H   0  0  0  0  0  0  0  0  0  0  0  0
    5.8830    4.7220    0.6820 H   0  0  0  0  0  0  0  0  0  0  0  0
    7.0260    5.0970    1.9460 H   0  0  0  0  0  0  0  0  0  0  0  0
    6.8600   -1.0880    2.9400 H   0  0  0  0  0  0  0  0  0  0  0  0
    4.0660   -2.5840    1.4450 H   0  0  0  0  0  0  0  0  0  0  0  0
    3.5220   -2.1750    3.1160 H   0  0  0  0  0  0  0  0  0  0  0  0
    5.1660   -2.7760    2.8260 H   0  0  0  0  0  0  0  0  0  0  0  0
    2.2710   -0.9560    1.4960 H   0  0  0  0  0  0  0  0  0  0  0  0
    0.8440    0.7010    0.4340 H   0  0  0  0  0  0  0  0  0  0  0  0
    0.3830    4.0740   -1.5490 H   0  0  0  0  0  0  0  0  0  0  0  0
    1.8470    3.2500   -2.1460 H   0  0  0  0  0  0  0  0  0  0  0  0
    0.4370    2.2900   -1.5450 H   0  0  0  0  0  0  0  0  0  0  0  0
    4.0230    3.5100    0.5060 H   0  0  0  0  0  0  0  0  0  0  0  0
  1 19  1  0  0  0  0
  1 20  1  0  0  0  0
  1 21  1  0  0  0  0
  1  2  1  0  0  0  0
  2 22  1  0  0  0  0
  2 23  1  0  0  0  0
  2  3  1  0  0  0  0
  3  4  2  0  0  0  0
  4  5  1  0  0  0  0
  5  6  2  0  0  0  0
  6  7  1  0  0  0  0
  7 24  1  0  0  0  0
  7  8  2  0  0  0  0
  8  9  1  0  0  0  0
  9 25  1  0  0  0  0
  9 26  1  0  0  0  0
  9 27  1  0  0  0  0
  8 10  1  0  0  0  0
 10 11  1  0  0  0  0
 11 28  1  0  0  0  0
 11 12  2  0  0  0  0
 12 29  1  0  0  0  0
 12 13  1  0  0  0  0
 13 14  1  0  0  0  0
 14 15  1  0  0  0  0
 15 30  1  0  0  0  0
 15 31  1  0  0  0  0
 15 32  1  0  0  0  0
 13 16  2  0  0  0  0
 16 33  1  0  0  0  0
 16 17  1  0  0  0  0
 17 10  2  0  0  0  0
 17 18  1  0  0  0  0
 18  3  1  0  0  0  0
 18  6  1  0  0  0  0
M  END
$$$$
ZINC00151260_000
  -MTS-   02131516513D 0   0.00000     0.00000     0

 13 13  0  0  0  0  0  0  0  0999 V2000
    2.1160    2.8780   -1.1340 Cl  0  0  0  0  0  0  0  0  0  0  0  0
    1.8750    1.7210    0.1550 C   0  0  0  0  0  0  0  0  0  0  0  0
    2.2480    0.3880   -0.0200 C   0  0  0  0  0  0  0  0  0  0  0  0
    2.0520   -0.5350    1.0160 C   0  0  0  0  0  0  0  0  0  0  0  0
    1.4780   -0.0730    2.2090 C   0  0  0  0  0  0  0  0  0  0  0  0
    1.1190    1.2700    2.3410 C   0  0  0  0  0  0  0  0  0  0  0  0
    1.3260    2.1200    1.3180 N   0  0  0  0  0  0  0  0  0  0  0  0
    2.4060   -1.8380    0.8750 N   0  3  0  0  0  0  0  0  0  0  0  0
    2.2010   -2.7500    1.9260 O   0  5  0  0  0  0  0  0  0  0  0  0
    2.8980   -2.2320   -0.1500 O   0  0  0  0  0  0  0  0  0  0  0  0
    2.6880    0.0900   -0.9660 H   0  0  0  0  0  0  0  0  0  0  0  0
    1.3060   -0.7500    3.0420 H   0  0  0  0  0  0  0  0  0  0  0  0
    0.6730    1.6400    3.2610 H   0  0  0  0  0  0  0  0  0  0  0  0
  1  2  1  0  0  0  0
  2  3  2  0  0  0  0
  3 11  1  0  0  0  0
  3  4  1  0  0  0  0
  4  5  2  0  0  0  0
  5 12  1  0  0  0  0
  5  6  1  0  0  0  0
  6 13  1  0  0  0  0
  6  7  2  0  0  0  0
  7  2  1  0  0  0  0
  4  8  1  0  0  0  0
  8  9  1  0  0  0  0
  8 10  2  0  0  0  0
M  CHG  2   8   1   9  -1
M  END
$$$$
ZINC00185811_000
  -MTS-   02131516513D 0   0.00000     0.00000     0

 58 60  0  0  1  0  0  0  0  0999 V2000
    1.1400   -0.5070   -1.5300 C   0  0  0  0  0  0  0  0  0  0  0  0
    1.1420    0.7090   -2.4960 C   0  0  0  0  0  0  0  0  0  0  0  0
   -0.1260    1.6220   -2.3430 C   0  0  0  0  0  0  0  0  0  0  0  0
   -0.0180    2.7280   -1.2360 C   0  0  0  0  0  0  0  0  0  0  0  0
   -0.4400    2.3380    0.2320 C   0  0  0  0  0  0  0  0  0  0  0  0
    0.6010    2.7280    1.3390 C   0  0  0  0  0  0  0  0  0  0  0  0
    1.8460    1.7870    1.5000 C   0  0  0  0  0  0  0  0  0  0  0  0
    1.4410    0.4260    2.1460 C   0  0  0  0  0  0  0  0  0  0  0  0
    2.5890   -0.5680    2.5240 C   0  0  0  0  0  0  0  0  0  0  0  0
    3.3550   -1.3340    1.3860 C   0  0  0  0  0  0  0  0  0  0  0  0
    2.5220   -1.9000    0.1740 C   0  0  0  0  0  0  0  0  0  0  0  0
    2.5460   -1.0540   -1.1460 C   0  0  0  0  0  0  0  0  0  0  0  0
    2.5270    1.7080    0.2360 O   0  0  0  0  0  0  0  0  0  0  0  0
    3.6110    2.6480    0.2790 C   0  0  0  0  0  0  0  0  0  0  0  0
    4.1030    2.3570    1.7090 C   0  0  1  0  0  0  0  0  0  0  0  0
    5.2160    3.2680    2.3110 C   0  0  0  0  0  0  0  0  0  0  0  0
    6.6460    2.8230    2.2020 N   0  0  0  0  0  0  0  0  0  0  0  0
    7.0340    2.4860    0.8000 C   0  0  0  0  0  0  0  0  0  0  0  0
    8.4450    1.8270    0.6900 C   0  0  0  0  0  0  0  0  0  0  0  0
    9.4680    2.6390    1.3090 O   0  0  0  0  0  0  0  0  0  0  0  0
    9.1420    2.8840    2.6930 C   0  0  0  0  0  0  0  0  0  0  0  0
    7.7590    3.5930    2.8480 C   0  0  0  0  0  0  0  0  0  0  0  0
    2.8290    2.3840    2.3810 O   0  0  0  0  0  0  0  0  0  0  0  0
    0.5110   -1.3210   -1.9390 H   0  0  0  0  0  0  0  0  0  0  0  0
    0.6620   -0.1730   -0.6150 H   0  0  0  0  0  0  0  0  0  0  0  0
    1.1940    0.3090   -3.5210 H   0  0  0  0  0  0  0  0  0  0  0  0
    2.0360    1.3350   -2.3480 H   0  0  0  0  0  0  0  0  0  0  0  0
   -0.2270    2.1520   -3.3110 H   0  0  0  0  0  0  0  0  0  0  0  0
   -1.0410    1.0170   -2.2110 H   0  0  0  0  0  0  0  0  0  0  0  0
   -0.6840    3.5570   -1.5490 H   0  0  0  0  0  0  0  0  0  0  0  0
    0.9950    3.1570   -1.2490 H   0  0  0  0  0  0  0  0  0  0  0  0
   -1.3470    2.9180    0.4740 H   0  0  0  0  0  0  0  0  0  0  0  0
   -0.7530    1.2910    0.3220 H   0  0  0  0  0  0  0  0  0  0  0  0
    0.0850    2.7610    2.3150 H   0  0  0  0  0  0  0  0  0  0  0  0
    0.9550    3.7530    1.1440 H   0  0  0  0  0  0  0  0  0  0  0  0
    0.9590    0.6960    3.1060 H   0  0  0  0  0  0  0  0  0  0  0  0
    0.6780   -0.1120    1.5820 H   0  0  0  0  0  0  0  0  0  0  0  0
    2.0950   -1.3170    3.1640 H   0  0  0  0  0  0  0  0  0  0  0  0
    3.3090   -0.0500    3.1720 H   0  0  0  0  0  0  0  0  0  0  0  0
    4.2150   -0.7790    0.9900 H   0  0  0  0  0  0  0  0  0  0  0  0
    3.8120   -2.2030    1.9000 H   0  0  0  0  0  0  0  0  0  0  0  0
    2.9710   -2.8700   -0.0950 H   0  0  0  0  0  0  0  0  0  0  0  0
    1.5000   -2.1260    0.5070 H   0  0  0  0  0  0  0  0  0  0  0  0
    3.2720   -0.2320   -1.0620 H   0  0  0  0  0  0  0  0  0  0  0  0
    2.8840   -1.6680   -2.0030 H   0  0  0  0  0  0  0  0  0  0  0  0
    3.2410    3.6810    0.1870 H   0  0  0  0  0  0  0  0  0  0  0  0
    4.3420    2.4540   -0.5160 H   0  0  0  0  0  0  0  0  0  0  0  0
    4.5060    1.3480    1.6430 H   0  0  0  0  0  0  0  0  0  0  0  0
    5.1730    4.2230    1.7700 H   0  0  0  0  0  0  0  0  0  0  0  0
    4.9530    3.4660    3.3620 H   0  0  0  0  0  0  0  0  0  0  0  0
    7.0380    3.4040    0.1850 H   0  0  0  0  0  0  0  0  0  0  0  0
    6.3030    1.7860    0.3580 H   0  0  0  0  0  0  0  0  0  0  0  0
    8.7230    1.6930   -0.3690 H   0  0  0  0  0  0  0  0  0  0  0  0
    8.4130    0.8270    1.1580 H   0  0  0  0  0  0  0  0  0  0  0  0
    9.1330    1.9240    3.2390 H   0  0  0  0  0  0  0  0  0  0  0  0
    9.9460    3.5040    3.1260 H   0  0  0  0  0  0  0  0  0  0  0  0
    7.6250    3.6840    3.9350 H   0  0  0  0  0  0  0  0  0  0  0  0
    7.8090    4.6090    2.4210 H   0  0  0  0  0  0  0  0  0  0  0  0
  1 24  1  0  0  0  0
  1 25  1  0  0  0  0
  1  2  1  0  0  0  0
  2 26  1  0  0  0  0
  2 27  1  0  0  0  0
  2  3  1  0  0  0  0
  3 28  1  0  0  0  0
  3 29  1  0  0  0  0
  3  4  1  0  0  0  0
  4 30  1  0  0  0  0
  4 31  1  0  0  0  0
  4  5  1  0  0  0  0
  5 32  1  0  0  0  0
  5 33  1  0  0  0  0
  5  6  1  0  0  0  0
  6 34  1  0  0  0  0
  6 35  1  0  0  0  0
  6  7  1  0  0  0  0
  7  8  1  0  0  0  0
  8 36  1  0  0  0  0
  8 37  1  0  0  0  0
  8  9  1  0  0  0  0
  9 38  1  0  0  0  0
  9 39  1  0  0  0  0
  9 10  1  0  0  0  0
 10 40  1  0  0  0  0
 10 41  1  0  0  0  0
 10 11  1  0  0  0  0
 11 42  1  0  0  0  0
 11 43  1  0  0  0  0
 11 12  1  0  0  0  0
 12  1  1  0  0  0  0
 12 44  1  0  0  0  0
 12 45  1  0  0  0  0
  7 13  1  0  0  0  0
 13 14  1  0  0  0  0
 14 46  1  0  0  0  0
 14 47  1  0  0  0  0
 14 15  1  0  0  0  0
 15 48  1  0  0  0  0
 15 16  1  0  0  0  0
 16 49  1  0  0  0  0
 16 50  1  0  0  0  0
 16 17  1  0  0  0  0
 17 18  1  0  0  0  0
 18 51  1  0  0  0  0
 18 52  1  0  0  0  0
 18 19  1  0  0  0  0
 19 53  1  0  0  0  0
 19 54  1  0  0  0  0
 19 20  1  0  0  0  0
 20 21  1  0  0  0  0
 21 55  1  0  0  0  0
 21 56  1  0  0  0  0
 21 22  1  0  0  0  0
 22 17  1  0  0  0  0
 22 57  1  0  0  0  0
 22 58  1  0  0  0  0
 15 23  1  0  0  0  0
 23  7  1  0  0  0  0
M  END
$$$$
ZINC00245598_000
  -MTS-   02131516513D 0   0.00000     0.00000     0

 22 23  0  0  0  0  0  0  0  0999 V2000
    4.3460    4.0040    1.5180 Br  0  0  0  0  0  0  0  0  0  0  0  0
    4.2120    2.2600    2.1320 C   0  0  0  0  0  0  0  0  0  0  0  0
    2.9560    1.7290    2.4440 C   0  0  0  0  0  0  0  0  0  0  0  0
    2.8470    0.4240    2.9340 C   0  0  0  0  0  0  0  0  0  0  0  0
    3.9960   -0.3520    3.1140 C   0  0  0  0  0  0  0  0  0  0  0  0
    5.2510    0.1760    2.7930 C   0  0  0  0  0  0  0  0  0  0  0  0
    5.3590    1.4760    2.2970 C   0  0  0  0  0  0  0  0  0  0  0  0
    6.5800    1.9620    1.9800 N   0  0  0  0  0  0  0  0  0  0  0  0
    7.3540    1.4800    0.8510 C   0  0  0  0  0  0  0  0  0  0  0  0
    8.7990    1.7170    1.3740 C   0  0  0  0  0  0  0  0  0  0  0  0
    8.6160    2.7200    2.4850 C   0  0  0  0  0  0  0  0  0  0  0  0
    9.5110    3.3730    2.9940 O   0  0  0  0  0  0  0  0  0  0  0  0
    7.3330    2.7940    2.8460 N   0  0  0  0  0  0  0  0  0  0  0  0
    2.0680    2.3360    2.3050 H   0  0  0  0  0  0  0  0  0  0  0  0
    1.8700    0.0120    3.1760 H   0  0  0  0  0  0  0  0  0  0  0  0
    3.9150   -1.3640    3.5000 H   0  0  0  0  0  0  0  0  0  0  0  0
    6.1490   -0.4190    2.9190 H   0  0  0  0  0  0  0  0  0  0  0  0
    7.1580    0.4240    0.6030 H   0  0  0  0  0  0  0  0  0  0  0  0
    7.1340    2.1170   -0.0200 H   0  0  0  0  0  0  0  0  0  0  0  0
    9.4810    2.0750    0.5870 H   0  0  0  0  0  0  0  0  0  0  0  0
    9.2060    0.7960    1.8230 H   0  0  0  0  0  0  0  0  0  0  0  0
    7.0190    3.3960    3.5790 H   0  0  0  0  0  0  0  0  0  0  0  0
  1  2  1  0  0  0  0
  2  3  2  0  0  0  0
  3 14  1  0  0  0  0
  3  4  1  0  0  0  0
  4 15  1  0  0  0  0
  4  5  2  0  0  0  0
  5 16  1  0  0  0  0
  5  6  1  0  0  0  0
  6 17  1  0  0  0  0
  6  7  2  0  0  0  0
  7  2  1  0  0  0  0
  7  8  1  0  0  0  0
  8  9  1  0  0  0  0
  9 18  1  0  0  0  0
  9 19  1  0  0  0  0
  9 10  1  0  0  0  0
 10 20  1  0  0  0  0
 10 21  1  0  0  0  0
 10 11  1  0  0  0  0
 11 12  2  0  0  0  0
 11 13  1  0  0  0  0
 13  8  1  0  0  0  0
 13 22  1  0  0  0  0
M  END
$$$$
ZINC00281099_000
  -MTS-   02131516513D 0   0.00000     0.00000     0

 30 30  0  0  1  0  0  0  0  0999 V2000
    3.9210    3.3640    0.2080 C   0  0  0  0  0  0  0  0  0  0  0  0
    4.8370    2.6530    1.2480 C   0  0  2  0  0  0  0  0  0  0  0  0
    4.7100    3.3370    2.5120 O   0  0  0  0  0  0  0  0  0  0  0  0
    6.3260    2.6030    0.8310 C   0  0  0  0  0  0  0  0  0  0  0  0
    7.2230    2.4190    2.3610 S   0  0  0  0  0  0  0  0  0  0  0  0
    8.9330    2.2010    1.8350 C   0  0  0  0  0  0  0  0  0  0  0  0
    7.1060    3.6610    3.0950 O   0  0  0  0  0  0  0  0  0  0  0  0
    6.7370    1.1890    2.9790 O   0  0  0  0  0  0  0  0  0  0  0  0
    4.3900    1.1860    1.4650 C   0  0  0  0  0  0  0  0  0  0  0  0
    3.9420    0.7380    2.7150 C   0  0  0  0  0  0  0  0  0  0  0  0
    3.5920   -0.6010    2.9100 C   0  0  0  0  0  0  0  0  0  0  0  0
    3.6440   -1.5030    1.8450 C   0  0  0  0  0  0  0  0  0  0  0  0
    4.0420   -1.0720    0.5720 C   0  0  0  0  0  0  0  0  0  0  0  0
    4.4180    0.2700    0.4040 C   0  0  0  0  0  0  0  0  0  0  0  0
    4.0590   -1.9410   -0.4710 N   0  3  0  0  0  0  0  0  0  0  0  0
    3.7070   -3.2900   -0.2840 O   0  5  0  0  0  0  0  0  0  0  0  0
    4.3590   -1.5780   -1.5800 O   0  0  0  0  0  0  0  0  0  0  0  0
    4.0430    4.4560    0.2410 H   0  0  0  0  0  0  0  0  0  0  0  0
    2.8670    3.1420    0.4390 H   0  0  0  0  0  0  0  0  0  0  0  0
    4.1360    3.0350   -0.8190 H   0  0  0  0  0  0  0  0  0  0  0  0
    4.9380    4.2760    2.4600 H   0  0  0  0  0  0  0  0  0  0  0  0
    6.4930    1.7180    0.1970 H   0  0  0  0  0  0  0  0  0  0  0  0
    6.6580    3.5050    0.2960 H   0  0  0  0  0  0  0  0  0  0  0  0
    9.5730    2.0950    2.7230 H   0  0  0  0  0  0  0  0  0  0  0  0
    9.0190    1.2970    1.2150 H   0  0  0  0  0  0  0  0  0  0  0  0
    9.2560    3.0770    1.2530 H   0  0  0  0  0  0  0  0  0  0  0  0
    3.8540    1.4170    3.5560 H   0  0  0  0  0  0  0  0  0  0  0  0
    3.2770   -0.9420    3.8940 H   0  0  0  0  0  0  0  0  0  0  0  0
    3.3710   -2.5420    2.0160 H   0  0  0  0  0  0  0  0  0  0  0  0
    4.7380    0.6070   -0.5790 H   0  0  0  0  0  0  0  0  0  0  0  0
  1 18  1  0  0  0  0
  1 19  1  0  0  0  0
  1 20  1  0  0  0  0
  1  2  1  0  0  0  0
  2  3  1  0  0  0  0
  3 21  1  0  0  0  0
  2  4  1  0  0  0  0
  4 22  1  0  0  0  0
  4 23  1  0  0  0  0
  4  5  1  0  0  0  0
  5  6  1  0  0  0  0
  6 24  1  0  0  0  0
  6 25  1  0  0  0  0
  6 26  1  0  0  0  0
  5  7  2  0  0  0  0
  5  8  2  0  0  0  0
  2  9  1  0  0  0  0
  9 10  2  0  0  0  0
 10 27  1  0  0  0  0
 10 11  1  0  0  0  0
 11 28  1  0  0  0  0
 11 12  2  0  0  0  0
 12 29  1  0  0  0  0
 12 13  1  0  0  0  0
 13 14  2  0  0  0  0
 14  9  1  0  0  0  0
 14 30  1  0  0  0  0
 13 15  1  0  0  0  0
 15 16  1  0  0  0  0
 15 17  2  0  0  0  0
M  CHG  2  15   1  16  -1
M  END
$$$$
ZINC00300077_000
  -MTS-   02131516513D 0   0.00000     0.00000     0

 25 26  0  0  0  0  0  0  0  0999 V2000
    8.6840    3.0900    2.4610 C   0  0  0  0  0  0  0  0  0  0  0  0
    7.5060    3.0280    1.6400 O   0  0  0  0  0  0  0  0  0  0  0  0
    6.3690    2.7930    2.3320 C   0  0  0  0  0  0  0  0  0  0  0  0
    6.4710    2.6630    3.5490 O   0  0  0  0  0  0  0  0  0  0  0  0
    5.0190    2.6960    1.6110 C   0  0  0  0  0  0  0  0  0  0  0  0
    3.8210    2.4700    2.2120 N   0  0  0  0  0  0  0  0  0  0  0  0
    2.9140    2.4620    1.2340 N   0  0  0  0  0  0  0  0  0  0  0  0
    1.5830    2.2810    1.3270 C   0  0  0  0  0  0  0  0  0  0  0  0
    0.9440    2.0240    2.6920 C   0  0  0  0  0  0  0  0  0  0  0  0
    0.8460    2.3400    0.1370 C   0  0  0  0  0  0  0  0  0  0  0  0
    1.4970    2.5580   -1.0860 C   0  0  0  0  0  0  0  0  0  0  0  0
    0.7060    2.6130   -2.3950 C   0  0  0  0  0  0  0  0  0  0  0  0
    2.8360    2.7210   -1.1210 N   0  0  0  0  0  0  0  0  0  0  0  0
    3.5040    2.6740    0.0450 C   0  0  0  0  0  0  0  0  0  0  0  0
    4.8150    2.8190    0.2750 N   0  0  0  0  0  0  0  0  0  0  0  0
    9.5370    3.2840    1.7940 H   0  0  0  0  0  0  0  0  0  0  0  0
    8.6300    3.9110    3.1940 H   0  0  0  0  0  0  0  0  0  0  0  0
    8.8700    2.1360    2.9820 H   0  0  0  0  0  0  0  0  0  0  0  0
    0.6570    2.9860    3.1410 H   0  0  0  0  0  0  0  0  0  0  0  0
    1.6550    1.5120    3.3580 H   0  0  0  0  0  0  0  0  0  0  0  0
    0.0480    1.3940    2.5850 H   0  0  0  0  0  0  0  0  0  0  0  0
   -0.2310    2.2190    0.1630 H   0  0  0  0  0  0  0  0  0  0  0  0
    0.3010    3.6270   -2.5290 H   0  0  0  0  0  0  0  0  0  0  0  0
   -0.1250    1.8910   -2.3780 H   0  0  0  0  0  0  0  0  0  0  0  0
    1.3650    2.3730   -3.2420 H   0  0  0  0  0  0  0  0  0  0  0  0
  1 16  1  0  0  0  0
  1 17  1  0  0  0  0
  1 18  1  0  0  0  0
  1  2  1  0  0  0  0
  2  3  1  0  0  0  0
  3  4  2  0  0  0  0
  3  5  1  0  0  0  0
  5  6  2  0  0  0  0
  6  7  1  0  0  0  0
  7  8  1  0  0  0  0
  8  9  1  0  0  0  0
  9 19  1  0  0  0  0
  9 20  1  0  0  0  0
  9 21  1  0  0  0  0
  8 10  2  0  0  0  0
 10 22  1  0  0  0  0
 10 11  1  0  0  0  0
 11 12  1  0  0  0  0
 12 23  1  0  0  0  0
 12 24  1  0  0  0  0
 12 25  1  0  0  0  0
 11 13  2  0  0  0  0
 13 14  1  0  0  0  0
 14  7  1  0  0  0  0
 14 15  2  0  0  0  0
 15  5  1  0  0  0  0
M  END
$$$$
ZINC00376090_000
  -MTS-   02131516513D 0   0.00000     0.00000     0

 32 33  0  0  0  0  0  0  0  0999 V2000
    4.6820   -0.3340    1.2040 C   0  0  0  0  0  0  0  0  0  0  0  0
    3.8900    0.7380    1.8200 N   0  0  0  0  0  0  0  0  0  0  0  0
    2.4700    0.5910    2.1110 C   0  0  0  0  0  0  0  0  0  0  0  0
    1.6660    1.4230    1.1130 C   0  0  0  0  0  0  0  0  0  0  0  0
    1.3670    2.7850    1.2260 C   0  0  0  0  0  0  0  0  0  0  0  0
    0.6250    3.2090    0.1830 N   0  0  0  0  0  0  0  0  0  0  0  0
    0.4500    2.0340   -0.6440 N   0  0  0  0  0  0  0  0  0  0  0  0
   -0.3980    1.9760   -1.8220 C   0  0  0  0  0  0  0  0  0  0  0  0
    1.1000    0.9830   -0.0830 C   0  0  0  0  0  0  0  0  0  0  0  0
    1.1860   -0.4200   -0.6840 C   0  0  0  0  0  0  0  0  0  0  0  0
    4.4620    1.9090    2.1660 C   0  0  0  0  0  0  0  0  0  0  0  0
    3.8070    2.7240    2.7960 O   0  0  0  0  0  0  0  0  0  0  0  0
    5.8940    2.2430    1.8070 C   0  0  0  0  0  0  0  0  0  0  0  0
    6.9130    2.2670    2.7750 O   0  0  0  0  0  0  0  0  0  0  0  0
    7.9820    2.6520    1.9650 C   0  0  0  0  0  0  0  0  0  0  0  0
    9.6950    2.8820    2.6190 Br  0  0  0  0  0  0  0  0  0  0  0  0
    7.6650    2.8530    0.6260 C   0  0  0  0  0  0  0  0  0  0  0  0
    6.3110    2.5630    0.5160 C   0  0  0  0  0  0  0  0  0  0  0  0
    5.7160   -0.0710    0.9380 H   0  0  0  0  0  0  0  0  0  0  0  0
    4.7430   -1.1760    1.9100 H   0  0  0  0  0  0  0  0  0  0  0  0
    4.1910   -0.6840    0.2830 H   0  0  0  0  0  0  0  0  0  0  0  0
    2.1230   -0.4530    2.0340 H   0  0  0  0  0  0  0  0  0  0  0  0
    2.2640    0.9480    3.1330 H   0  0  0  0  0  0  0  0  0  0  0  0
    1.6900    3.4250    2.0430 H   0  0  0  0  0  0  0  0  0  0  0  0
   -1.0820    1.1180   -1.7530 H   0  0  0  0  0  0  0  0  0  0  0  0
    0.2190    1.8830   -2.7240 H   0  0  0  0  0  0  0  0  0  0  0  0
   -0.9880    2.9010   -1.8890 H   0  0  0  0  0  0  0  0  0  0  0  0
    0.2940   -0.9920   -0.3960 H   0  0  0  0  0  0  0  0  0  0  0  0
    2.0900   -0.9350   -0.3260 H   0  0  0  0  0  0  0  0  0  0  0  0
    1.2410   -0.3600   -1.7810 H   0  0  0  0  0  0  0  0  0  0  0  0
    8.3450    3.1670   -0.1560 H   0  0  0  0  0  0  0  0  0  0  0  0
    5.6960    2.5870   -0.3760 H   0  0  0  0  0  0  0  0  0  0  0  0
  1 19  1  0  0  0  0
  1 20  1  0  0  0  0
  1 21  1  0  0  0  0
  1  2  1  0  0  0  0
  2  3  1  0  0  0  0
  3 22  1  0  0  0  0
  3 23  1  0  0  0  0
  3  4  1  0  0  0  0
  4  5  1  0  0  0  0
  5 24  1  0  0  0  0
  5  6  2  0  0  0  0
  6  7  1  0  0  0  0
  7  8  1  0  0  0  0
  8 25  1  0  0  0  0
  8 26  1  0  0  0  0
  8 27  1  0  0  0  0
  7  9  1  0  0  0  0
  9  4  2  0  0  0  0
  9 10  1  0  0  0  0
 10 28  1  0  0  0  0
 10 29  1  0  0  0  0
 10 30  1  0  0  0  0
  2 11  1  0  0  0  0
 11 12  2  0  0  0  0
 11 13  1  0  0  0  0
 13 14  1  0  0  0  0
 14 15  1  0  0  0  0
 15 16  1  0  0  0  0
 15 17  2  0  0  0  0
 17 31  1  0  0  0  0
 17 18  1  0  0  0  0
 18 13  2  0  0  0  0
 18 32  1  0  0  0  0
M  END
$$$$
ZINC00487566_000
  -MTS-   02131516513D 0   0.00000     0.00000     0

 46 48  0  0  1  0  0  0  0  0999 V2000
    8.4320    2.1750    0.2280 C   0  0  0  0  0  0  0  0  0  0  0  0
    8.0050    1.3910    1.3530 O   0  0  0  0  0  0  0  0  0  0  0  0
    6.6800    1.5890    1.7500 C   0  0  0  0  0  0  0  0  0  0  0  0
    5.6240    1.0060    1.0460 C   0  0  0  0  0  0  0  0  0  0  0  0
    4.3030    1.1680    1.4870 C   0  0  0  0  0  0  0  0  0  0  0  0
    4.0530    1.9600    2.6160 C   0  0  0  0  0  0  0  0  0  0  0  0
    5.1100    2.5650    3.3030 C   0  0  0  0  0  0  0  0  0  0  0  0
    6.4240    2.3730    2.8800 C   0  0  0  0  0  0  0  0  0  0  0  0
    7.4710    2.9650    3.5880 O   0  0  0  0  0  0  0  0  0  0  0  0
    3.1440    0.4840    0.7380 C   0  0  1  0  0  0  0  0  0  0  0  0
    2.4790    1.4640   -0.2610 C   0  0  1  0  0  0  0  0  0  0  0  0
    2.1650    2.7610    0.4320 C   0  0  0  0  0  0  0  0  0  0  0  0
    2.7690    4.0390   -0.0950 C   0  0  0  0  0  0  0  0  0  0  0  0
    1.4180    2.7860    1.3930 O   0  0  0  0  0  0  0  0  0  0  0  0
    1.1990    0.8210   -0.8790 C   0  0  1  0  0  0  0  0  0  0  0  0
    0.6040    1.7450   -1.9800 C   0  0  0  0  0  0  0  0  0  0  0  0
    1.5920   -0.4230   -1.5010 O   0  0  0  0  0  0  0  0  0  0  0  0
    0.0940    0.4810    0.1710 C   0  0  0  0  0  0  0  0  0  0  0  0
    0.7270   -0.0670    1.4470 C   0  0  0  0  0  0  0  0  0  0  0  0
    0.0220   -0.5990    2.4700 N   0  0  0  0  0  0  0  0  0  0  0  0
    1.0410   -0.9880    3.4220 N   0  0  0  0  0  0  0  0  0  0  0  0
    2.2750   -0.6960    2.9330 C   0  0  0  0  0  0  0  0  0  0  0  0
    3.5890   -1.0230    3.6410 C   0  0  0  0  0  0  0  0  0  0  0  0
    2.1000   -0.0820    1.6960 C   0  0  0  0  0  0  0  0  0  0  0  0
    9.5020    1.9780    0.0700 H   0  0  0  0  0  0  0  0  0  0  0  0
    7.8880    1.9060   -0.6890 H   0  0  0  0  0  0  0  0  0  0  0  0
    8.2950    3.2470    0.4370 H   0  0  0  0  0  0  0  0  0  0  0  0
    5.8380    0.4200    0.1570 H   0  0  0  0  0  0  0  0  0  0  0  0
    3.0370    2.1120    2.9700 H   0  0  0  0  0  0  0  0  0  0  0  0
    4.9280    3.1880    4.1730 H   0  0  0  0  0  0  0  0  0  0  0  0
    7.4950    3.9020    3.4100 H   0  0  0  0  0  0  0  0  0  0  0  0
    3.5290   -0.3930    0.1940 H   0  0  0  0  0  0  0  0  0  0  0  0
    3.2060    1.6620   -1.0670 H   0  0  0  0  0  0  0  0  0  0  0  0
    2.6760    4.8350    0.6620 H   0  0  0  0  0  0  0  0  0  0  0  0
    3.8340    3.9180   -0.3430 H   0  0  0  0  0  0  0  0  0  0  0  0
    2.2260    4.3520   -1.0000 H   0  0  0  0  0  0  0  0  0  0  0  0
    0.2520    2.6970   -1.5560 H   0  0  0  0  0  0  0  0  0  0  0  0
   -0.2450    1.2440   -2.4720 H   0  0  0  0  0  0  0  0  0  0  0  0
    1.3610    1.9760   -2.7460 H   0  0  0  0  0  0  0  0  0  0  0  0
    1.7220   -1.1530   -0.9030 H   0  0  0  0  0  0  0  0  0  0  0  0
   -0.5290    1.3470    0.4360 H   0  0  0  0  0  0  0  0  0  0  0  0
   -0.5760   -0.2900   -0.2380 H   0  0  0  0  0  0  0  0  0  0  0  0
    0.8490   -1.4320    4.3330 H   0  0  0  0  0  0  0  0  0  0  0  0
    3.8880   -0.1870    4.2910 H   0  0  0  0  0  0  0  0  0  0  0  0
    4.3800   -1.2190    2.9010 H   0  0  0  0  0  0  0  0  0  0  0  0
    3.4530   -1.9260    4.2540 H   0  0  0  0  0  0  0  0  0  0  0  0
  1 25  1  0  0  0  0
  1 26  1  0  0  0  0
  1 27  1  0  0  0  0
  1  2  1  0  0  0  0
  2  3  1  0  0  0  0
  3  4  2  0  0  0  0
  4 28  1  0  0  0  0
  4  5  1  0  0  0  0
  5  6  2  0  0  0  0
  6 29  1  0  0  0  0
  6  7  1  0  0  0  0
  7 30  1  0  0  0  0
  7  8  2  0  0  0  0
  8  3  1  0  0  0  0
  8  9  1  0  0  0  0
  9 31  1  0  0  0  0
  5 10  1  0  0  0  0
 10 32  1  0  0  0  0
 10 11  1  0  0  0  0
 11 33  1  0  0  0  0
 11 12  1  0  0  0  0
 12 13  1  0  0  0  0
 13 34  1  0  0  0  0
 13 35  1  0  0  0  0
 13 36  1  0  0  0  0
 12 14  2  0  0  0  0
 11 15  1  0  0  0  0
 15 16  1  0  0  0  0
 16 37  1  0  0  0  0
 16 38  1  0  0  0  0
 16 39  1  0  0  0  0
 15 17  1  0  0  0  0
 17 40  1  0  0  0  0
 15 18  1  0  0  0  0
 18 41  1  0  0  0  0
 18 42  1  0  0  0  0
 18 19  1  0  0  0  0
 19 20  2  0  0  0  0
 20 21  1  0  0  0  0
 21 43  1  0  0  0  0
 21 22  1  0  0  0  0
 22 23  1  0  0  0  0
 23 44  1  0  0  0  0
 23 45  1  0  0  0  0
 23 46  1  0  0  0  0
 22 24  2  0  0  0  0
 24 10  1  0  0  0  0
 24 19  1  0  0  0  0
M  END
$$$$
ZINC00820952_000
  -MTS-   02131516513D 0   0.00000     0.00000     0

 40 42  0  0  0  0  0  0  0  0999 V2000
    1.3100    1.2760    2.4620 Br  0  0  0  0  0  0  0  0  0  0  0  0
    0.9570    1.9900    0.7850 C   0  0  0  0  0  0  0  0  0  0  0  0
   -0.3440    1.9380    0.2790 C   0  0  0  0  0  0  0  0  0  0  0  0
   -0.5950    2.3220   -1.0380 C   0  0  0  0  0  0  0  0  0  0  0  0
    0.4550    2.7770   -1.8410 C   0  0  0  0  0  0  0  0  0  0  0  0
    1.7350    2.9370   -1.2990 C   0  0  0  0  0  0  0  0  0  0  0  0
    1.9800    2.5790    0.0350 C   0  0  0  0  0  0  0  0  0  0  0  0
    3.3270    2.7730    0.6970 C   0  0  0  0  0  0  0  0  0  0  0  0
    3.3900    3.7990    1.3570 O   0  0  0  0  0  0  0  0  0  0  0  0
    4.3810    2.0020    0.5690 N   0  0  0  0  0  0  0  0  0  0  0  0
    5.5990    2.3220    0.9300 C   0  0  0  0  0  0  0  0  0  0  0  0
    6.8710    1.0640    0.9710 S   0  0  0  0  0  0  0  0  0  0  0  0
    6.9850    1.0500    2.7850 C   0  0  0  0  0  0  0  0  0  0  0  0
    8.0070    2.1000    3.2900 C   0  0  0  0  0  0  0  0  0  0  0  0
    7.5800    3.5710    3.0420 C   0  0  0  0  0  0  0  0  0  0  0  0
    7.2190    3.8440    1.5610 C   0  0  0  0  0  0  0  0  0  0  0  0
    5.8310    3.5220    1.2960 N   0  0  0  0  0  0  0  0  0  0  0  0
    4.2100    0.7620    0.0420 C   0  0  0  0  0  0  0  0  0  0  0  0
    3.9510   -0.3170    0.8950 C   0  0  0  0  0  0  0  0  0  0  0  0
    3.8500   -1.6200    0.3980 C   0  0  0  0  0  0  0  0  0  0  0  0
    3.9290   -1.8390   -0.9790 C   0  0  0  0  0  0  0  0  0  0  0  0
    4.1360   -0.7620   -1.8460 C   0  0  0  0  0  0  0  0  0  0  0  0
    4.2950    0.5330   -1.3340 C   0  0  0  0  0  0  0  0  0  0  0  0
   -1.1510    1.5980    0.9210 H   0  0  0  0  0  0  0  0  0  0  0  0
   -1.6070    2.2700   -1.4340 H   0  0  0  0  0  0  0  0  0  0  0  0
    0.2730    3.0050   -2.8890 H   0  0  0  0  0  0  0  0  0  0  0  0
    2.5410    3.3360   -1.9100 H   0  0  0  0  0  0  0  0  0  0  0  0
    5.9980    1.1930    3.2490 H   0  0  0  0  0  0  0  0  0  0  0  0
    7.3380    0.0430    3.0530 H   0  0  0  0  0  0  0  0  0  0  0  0
    8.9710    1.9140    2.7960 H   0  0  0  0  0  0  0  0  0  0  0  0
    8.1600    1.9550    4.3740 H   0  0  0  0  0  0  0  0  0  0  0  0
    6.7220    3.8420    3.6800 H   0  0  0  0  0  0  0  0  0  0  0  0
    8.4280    4.2210    3.3180 H   0  0  0  0  0  0  0  0  0  0  0  0
    7.9650    3.4360    0.8650 H   0  0  0  0  0  0  0  0  0  0  0  0
    7.2260    4.9310    1.3880 H   0  0  0  0  0  0  0  0  0  0  0  0
    3.8370   -0.1470    1.9600 H   0  0  0  0  0  0  0  0  0  0  0  0
    3.7150   -2.4580    1.0800 H   0  0  0  0  0  0  0  0  0  0  0  0
    3.8360   -2.8480   -1.3720 H   0  0  0  0  0  0  0  0  0  0  0  0
    4.1780   -0.9310   -2.9190 H   0  0  0  0  0  0  0  0  0  0  0  0
    4.4870    1.3640   -2.0020 H   0  0  0  0  0  0  0  0  0  0  0  0
  1  2  1  0  0  0  0
  2  3  2  0  0  0  0
  3 24  1  0  0  0  0
  3  4  1  0  0  0  0
  4 25  1  0  0  0  0
  4  5  2  0  0  0  0
  5 26  1  0  0  0  0
  5  6  1  0  0  0  0
  6 27  1  0  0  0  0
  6  7  2  0  0  0  0
  7  2  1  0  0  0  0
  7  8  1  0  0  0  0
  8  9  2  0  0  0  0
  8 10  1  0  0  0  0
 10 11  1  0  0  0  0
 11 12  1  0  0  0  0
 12 13  1  0  0  0  0
 13 28  1  0  0  0  0
 13 29  1  0  0  0  0
 13 14  1  0  0  0  0
 14 30  1  0  0  0  0
 14 31  1  0  0  0  0
 14 15  1  0  0  0  0
 15 32  1  0  0  0  0
 15 33  1  0  0  0  0
 15 16  1  0  0  0  0
 16 34  1  0  0  0  0
 16 35  1  0  0  0  0
 16 17  1  0  0  0  0
 17 11  2  0  0  0  0
 10 18  1  0  0  0  0
 18 19  2  0  0  0  0
 19 36  1  0  0  0  0
 19 20  1  0  0  0  0
 20 37  1  0  0  0  0
 20 21  2  0  0  0  0
 21 38  1  0  0  0  0
 21 22  1  0  0  0  0
 22 39  1  0  0  0  0
 22 23  2  0  0  0  0
 23 18  1  0  0  0  0
 23 40  1  0  0  0  0
M  END
$$$$
ZINC00915225_000
  -MTS-   02131516513D 0   0.00000     0.00000     0

 47 49  0  0  1  0  0  0  0  0999 V2000
   -2.4940    2.9900   -1.9350 C   0  0  0  0  0  0  0  0  0  0  0  0
   -0.9840    3.1600   -2.2210 C   0  0  0  0  0  0  0  0  0  0  0  0
   -0.2780    3.0410   -0.9710 O   0  0  0  0  0  0  0  0  0  0  0  0
    1.0530    3.1120   -1.1130 C   0  0  0  0  0  0  0  0  0  0  0  0
    1.5710    3.2450   -2.2120 O   0  0  0  0  0  0  0  0  0  0  0  0
    1.8670    2.9870    0.1640 C   0  0  0  0  0  0  0  0  0  0  0  0
    2.3800    1.6380    0.4060 N   0  0  0  0  0  0  0  0  0  0  0  0
    3.6940    1.3580    0.4650 C   0  0  0  0  0  0  0  0  0  0  0  0
    4.5860    2.1670    0.2650 O   0  0  0  0  0  0  0  0  0  0  0  0
    3.8840   -0.1310    0.8310 C   0  0  1  0  0  0  0  0  0  0  0  0
    4.4930   -0.9780   -0.1740 O   0  0  0  0  0  0  0  0  0  0  0  0
    4.6950   -0.2870    2.1370 C   0  0  0  0  0  0  0  0  0  0  0  0
    6.1350    0.0780    1.9300 C   0  0  0  0  0  0  0  0  0  0  0  0
    6.8770   -0.6520    1.2850 O   0  0  0  0  0  0  0  0  0  0  0  0
    6.7610    1.3390    2.4850 C   0  0  0  0  0  0  0  0  0  0  0  0
    6.4190    1.8610    3.7390 C   0  0  0  0  0  0  0  0  0  0  0  0
    7.0170    3.0320    4.2040 C   0  0  0  0  0  0  0  0  0  0  0  0
    6.6490    3.5180    5.4570 O   0  0  0  0  0  0  0  0  0  0  0  0
    7.9650    3.6910    3.4130 C   0  0  0  0  0  0  0  0  0  0  0  0
    8.3130    3.1640    2.1640 C   0  0  0  0  0  0  0  0  0  0  0  0
    7.7190    1.9920    1.6950 C   0  0  0  0  0  0  0  0  0  0  0  0
    8.0970    1.4990    0.4390 O   0  0  0  0  0  0  0  0  0  0  0  0
    2.4240   -0.5870    1.0010 C   0  0  0  0  0  0  0  0  0  0  0  0
    1.8770   -1.8270    1.3370 C   0  0  0  0  0  0  0  0  0  0  0  0
    0.4810   -1.9120    1.4300 C   0  0  0  0  0  0  0  0  0  0  0  0
   -0.3310   -0.7920    1.1930 C   0  0  0  0  0  0  0  0  0  0  0  0
    0.2280    0.4460    0.8480 C   0  0  0  0  0  0  0  0  0  0  0  0
    1.6180    0.5090    0.7490 C   0  0  0  0  0  0  0  0  0  0  0  0
   -3.0760    3.0760   -2.8670 H   0  0  0  0  0  0  0  0  0  0  0  0
   -2.6830    2.0000   -1.4890 H   0  0  0  0  0  0  0  0  0  0  0  0
   -2.8320    3.7650   -1.2300 H   0  0  0  0  0  0  0  0  0  0  0  0
   -0.8190    4.1500   -2.6800 H   0  0  0  0  0  0  0  0  0  0  0  0
   -0.6670    2.3750   -2.9290 H   0  0  0  0  0  0  0  0  0  0  0  0
    2.7060    3.6960    0.1130 H   0  0  0  0  0  0  0  0  0  0  0  0
    1.2400    3.3130    1.0080 H   0  0  0  0  0  0  0  0  0  0  0  0
    4.9810   -0.4680   -0.8140 H   0  0  0  0  0  0  0  0  0  0  0  0
    4.2610    0.3640    2.9100 H   0  0  0  0  0  0  0  0  0  0  0  0
    4.6320   -1.3340    2.4710 H   0  0  0  0  0  0  0  0  0  0  0  0
    5.6900    1.3780    4.3780 H   0  0  0  0  0  0  0  0  0  0  0  0
    7.3340    3.9980    5.9070 H   0  0  0  0  0  0  0  0  0  0  0  0
    8.4340    4.6070    3.7560 H   0  0  0  0  0  0  0  0  0  0  0  0
    9.0500    3.6580    1.5380 H   0  0  0  0  0  0  0  0  0  0  0  0
    8.9030    0.9680    0.4750 H   0  0  0  0  0  0  0  0  0  0  0  0
    2.5120   -2.6890    1.5160 H   0  0  0  0  0  0  0  0  0  0  0  0
    0.0210   -2.8610    1.6900 H   0  0  0  0  0  0  0  0  0  0  0  0
   -1.4120   -0.8860    1.2780 H   0  0  0  0  0  0  0  0  0  0  0  0
   -0.4000    1.3110    0.6730 H   0  0  0  0  0  0  0  0  0  0  0  0
  1 29  1  0  0  0  0
  1 30  1  0  0  0  0
  1 31  1  0  0  0  0
  1  2  1  0  0  0  0
  2 32  1  0  0  0  0
  2 33  1  0  0  0  0
  2  3  1  0  0  0  0
  3  4  1  0  0  0  0
  4  5  2  0  0  0  0
  4  6  1  0  0  0  0
  6 34  1  0  0  0  0
  6 35  1  0  0  0  0
  6  7  1  0  0  0  0
  7  8  1  0  0  0  0
  8  9  2  0  0  0  0
  8 10  1  0  0  0  0
 10 11  1  0  0  0  0
 11 36  1  0  0  0  0
 10 12  1  0  0  0  0
 12 37  1  0  0  0  0
 12 38  1  0  0  0  0
 12 13  1  0  0  0  0
 13 14  2  0  0  0  0
 13 15  1  0  0  0  0
 15 16  2  0  0  0  0
 16 39  1  0  0  0  0
 16 17  1  0  0  0  0
 17 18  1  0  0  0  0
 18 40  1  0  0  0  0
 17 19  2  0  0  0  0
 19 41  1  0  0  0  0
 19 20  1  0  0  0  0
 20 42  1  0  0  0  0
 20 21  2  0  0  0  0
 21 15  1  0  0  0  0
 21 22  1  0  0  0  0
 22 43  1  0  0  0  0
 10 23  1  0  0  0  0
 23 24  2  0  0  0  0
 24 44  1  0  0  0  0
 24 25  1  0  0  0  0
 25 45  1  0  0  0  0
 25 26  2  0  0  0  0
 26 46  1  0  0  0  0
 26 27  1  0  0  0  0
 27 47  1  0  0  0  0
 27 28  2  0  0  0  0
 28  7  1  0  0  0  0
 28 23  1  0  0  0  0
M  END
$$$$
ZINC01148425_000
  -MTS-   02131516513D 0   0.00000     0.00000     0

 41 43  0  0  0  0  0  0  0  0999 V2000
   -0.7530    2.1560    0.1150 O   0  0  0  0  0  0  0  0  0  0  0  0
   -0.2840    1.7300   -0.9250 C   0  0  0  0  0  0  0  0  0  0  0  0
   -0.8620    2.1950   -2.2490 C   0  0  0  0  0  0  0  0  0  0  0  0
   -2.3530    1.8340   -2.3920 C   0  0  0  0  0  0  0  0  0  0  0  0
   -3.3350    2.5040   -1.6580 C   0  0  0  0  0  0  0  0  0  0  0  0
   -4.6850    2.1950   -1.8430 C   0  0  0  0  0  0  0  0  0  0  0  0
   -5.0790    1.2140   -2.7650 C   0  0  0  0  0  0  0  0  0  0  0  0
   -4.0850    0.5150   -3.4640 C   0  0  0  0  0  0  0  0  0  0  0  0
   -2.7340    0.8150   -3.2700 C   0  0  0  0  0  0  0  0  0  0  0  0
   -6.3940    0.9480   -2.9770 N   0  3  0  0  0  0  0  0  0  0  0  0
   -6.7900   -0.0250   -3.9130 O   0  5  0  0  0  0  0  0  0  0  0  0
   -7.2490    1.5450   -2.3730 O   0  0  0  0  0  0  0  0  0  0  0  0
    0.7400    0.8470   -0.9180 N   0  0  0  0  0  0  0  0  0  0  0  0
    1.3940    0.4600    0.2800 C   0  0  0  0  0  0  0  0  0  0  0  0
    0.7790   -0.3750    1.2170 C   0  0  0  0  0  0  0  0  0  0  0  0
    1.4290   -0.6740    2.4200 C   0  0  0  0  0  0  0  0  0  0  0  0
    2.6960   -0.1410    2.6830 C   0  0  0  0  0  0  0  0  0  0  0  0
    3.2920    0.7340    1.7660 C   0  0  0  0  0  0  0  0  0  0  0  0
    2.6810    0.9350    0.5250 C   0  0  0  0  0  0  0  0  0  0  0  0
    4.5680    1.4900    2.0800 C   0  0  0  0  0  0  0  0  0  0  0  0
    4.5300    2.3740    2.9140 O   0  0  0  0  0  0  0  0  0  0  0  0
    5.7200    1.1710    1.4750 N   0  0  0  0  0  0  0  0  0  0  0  0
    6.9280    1.8190    1.7910 C   0  0  0  0  0  0  0  0  0  0  0  0
    8.5670    1.5470    1.1890 S   0  0  0  0  0  0  0  0  0  0  0  0
    9.0920    2.8620    2.2200 C   0  0  0  0  0  0  0  0  0  0  0  0
    8.0510    3.4290    2.9540 C   0  0  0  0  0  0  0  0  0  0  0  0
    6.8730    2.8190    2.6930 N   0  0  0  0  0  0  0  0  0  0  0  0
   -0.7500    3.2850   -2.3610 H   0  0  0  0  0  0  0  0  0  0  0  0
   -0.2920    1.7240   -3.0640 H   0  0  0  0  0  0  0  0  0  0  0  0
   -3.0590    3.2680   -0.9360 H   0  0  0  0  0  0  0  0  0  0  0  0
   -5.4280    2.7300   -1.2590 H   0  0  0  0  0  0  0  0  0  0  0  0
   -4.3580   -0.2710   -4.1660 H   0  0  0  0  0  0  0  0  0  0  0  0
   -1.9760    0.2460   -3.8030 H   0  0  0  0  0  0  0  0  0  0  0  0
    1.1040    0.5120   -1.7820 H   0  0  0  0  0  0  0  0  0  0  0  0
   -0.2010   -0.7940    1.0060 H   0  0  0  0  0  0  0  0  0  0  0  0
    0.9490   -1.3210    3.1510 H   0  0  0  0  0  0  0  0  0  0  0  0
    3.2170   -0.4130    3.5980 H   0  0  0  0  0  0  0  0  0  0  0  0
    3.2050    1.4830   -0.2480 H   0  0  0  0  0  0  0  0  0  0  0  0
    5.7850    0.4230    0.8290 H   0  0  0  0  0  0  0  0  0  0  0  0
   10.1220    3.1930    2.2750 H   0  0  0  0  0  0  0  0  0  0  0  0
    8.1620    4.2560    3.6470 H   0  0  0  0  0  0  0  0  0  0  0  0
  1  2  2  0  0  0  0
  2  3  1  0  0  0  0
  3 28  1  0  0  0  0
  3 29  1  0  0  0  0
  3  4  1  0  0  0  0
  4  5  2  0  0  0  0
  5 30  1  0  0  0  0
  5  6  1  0  0  0  0
  6 31  1  0  0  0  0
  6  7  2  0  0  0  0
  7  8  1  0  0  0  0
  8 32  1  0  0  0  0
  8  9  2  0  0  0  0
  9  4  1  0  0  0  0
  9 33  1  0  0  0  0
  7 10  1  0  0  0  0
 10 11  1  0  0  0  0
 10 12  2  0  0  0  0
  2 13  1  0  0  0  0
 13 34  1  0  0  0  0
 13 14  1  0  0  0  0
 14 15  2  0  0  0  0
 15 35  1  0  0  0  0
 15 16  1  0  0  0  0
 16 36  1  0  0  0  0
 16 17  2  0  0  0  0
 17 37  1  0  0  0  0
 17 18  1  0  0  0  0
 18 19  2  0  0  0  0
 19 14  1  0  0  0  0
 19 38  1  0  0  0  0
 18 20  1  0  0  0  0
 20 21  2  0  0  0  0
 20 22  1  0  0  0  0
 22 39  1  0  0  0  0
 22 23  1  0  0  0  0
 23 24  1  0  0  0  0
 24 25  1  0  0  0  0
 25 40  1  0  0  0  0
 25 26  2  0  0  0  0
 26 41  1  0  0  0  0
 26 27  1  0  0  0  0
 27 23  2  0  0  0  0
M  CHG  2  10   1  11  -1
M  END
$$$$
ZINC01391458_000
  -MTS-   02131516513D 0   0.00000     0.00000     0

 18 18  0  0  1  0  0  0  0  0999 V2000
    2.5180   -0.0710    2.4770 C   0  0  0  0  0  0  0  0  0  0  0  0
    4.0270    0.2330    2.3030 C   0  0  0  0  0  0  0  0  0  0  0  0
    4.7380   -0.9170    1.5430 C   0  0  0  0  0  0  0  0  0  0  0  0
    4.2020    1.7860    1.3900 S   0  0  2  0  0  0  0  0  0  0  0  0
    3.2650    2.7290    1.9650 O   0  0  0  0  0  0  0  0  0  0  0  0
    5.8070    2.2770    1.9400 C   0  0  0  0  0  0  0  0  0  0  0  0
    7.1660    2.4430    0.8400 S   0  0  0  0  0  0  0  0  0  0  0  0
    8.0200    2.9240    2.1590 N   0  0  0  0  0  0  0  0  0  0  0  0
    7.3970    2.9620    3.3400 N   0  0  0  0  0  0  0  0  0  0  0  0
    6.1070    2.5890    3.2590 C   0  0  0  0  0  0  0  0  0  0  0  0
    2.3730   -1.0100    3.0320 H   0  0  0  0  0  0  0  0  0  0  0  0
    2.0280    0.7430    3.0340 H   0  0  0  0  0  0  0  0  0  0  0  0
    2.0350   -0.1630    1.4920 H   0  0  0  0  0  0  0  0  0  0  0  0
    4.4870    0.3550    3.2990 H   0  0  0  0  0  0  0  0  0  0  0  0
    4.5890   -1.8730    2.0680 H   0  0  0  0  0  0  0  0  0  0  0  0
    5.8190   -0.7260    1.4740 H   0  0  0  0  0  0  0  0  0  0  0  0
    4.3290   -1.0020    0.5240 H   0  0  0  0  0  0  0  0  0  0  0  0
    5.4190    2.5420    4.0950 H   0  0  0  0  0  0  0  0  0  0  0  0
  1 11  1  0  0  0  0
  1 12  1  0  0  0  0
  1 13  1  0  0  0  0
  1  2  1  0  0  0  0
  2 14  1  0  0  0  0
  2  3  1  0  0  0  0
  3 15  1  0  0  0  0
  3 16  1  0  0  0  0
  3 17  1  0  0  0  0
  2  4  1  0  0  0  0
  4  5  2  0  0  0  0
  4  6  1  0  0  0  0
  6  7  1  0  0  0  0
  7  8  1  0  0  0  0
  8  9  2  0  0  0  0
  9 10  1  0  0  0  0
 10  6  2  0  0  0  0
 10 18  1  0  0  0  0
M  END
$$$$
ZINC01588194_000
  -MTS-   02131516513D 0   0.00000     0.00000     0

 30 32  0  0  0  0  0  0  0  0999 V2000
    1.6230   -1.5270    0.2360 C   0  0  0  0  0  0  0  0  0  0  0  0
    2.2370   -0.4140    1.1300 C   0  0  0  0  0  0  0  0  0  0  0  0
    1.5840    0.9600    0.8150 C   0  0  0  0  0  0  0  0  0  0  0  0
    2.0110   -0.7670    2.6280 C   0  0  0  0  0  0  0  0  0  0  0  0
    3.7460   -0.3280    0.8570 C   0  0  0  0  0  0  0  0  0  0  0  0
    4.4050   -1.2010   -0.0250 O   0  0  0  0  0  0  0  0  0  0  0  0
    5.7630   -0.7540    0.0370 N   0  0  0  0  0  0  0  0  0  0  0  0
    5.8510    0.2870    0.8870 C   0  0  0  0  0  0  0  0  0  0  0  0
    6.8690    1.2130    1.4280 C   0  0  0  0  0  0  0  0  0  0  0  0
    8.2400    1.2970    1.1830 C   0  0  0  0  0  0  0  0  0  0  0  0
    8.9610    2.2940    1.8510 C   0  0  0  0  0  0  0  0  0  0  0  0
    8.3220    3.1750    2.7350 C   0  0  0  0  0  0  0  0  0  0  0  0
    6.9450    3.0830    2.9750 C   0  0  0  0  0  0  0  0  0  0  0  0
    6.2290    2.0880    2.3080 C   0  0  0  0  0  0  0  0  0  0  0  0
    4.7540    1.7520    2.3650 C   0  0  0  0  0  0  0  0  0  0  0  0
    3.8850    2.2990    3.0230 O   0  0  0  0  0  0  0  0  0  0  0  0
    4.6210    0.5870    1.4210 C   0  0  0  0  0  0  0  0  0  0  0  0
    0.5440   -1.6270    0.4320 H   0  0  0  0  0  0  0  0  0  0  0  0
    2.1080   -2.4930    0.4430 H   0  0  0  0  0  0  0  0  0  0  0  0
    1.7590   -1.2950   -0.8300 H   0  0  0  0  0  0  0  0  0  0  0  0
    0.5040    0.9310    1.0280 H   0  0  0  0  0  0  0  0  0  0  0  0
    2.0420    1.7490    1.4320 H   0  0  0  0  0  0  0  0  0  0  0  0
    1.7200    1.2270   -0.2430 H   0  0  0  0  0  0  0  0  0  0  0  0
    0.9360   -0.8360    2.8520 H   0  0  0  0  0  0  0  0  0  0  0  0
    2.4510    0.0060    3.2770 H   0  0  0  0  0  0  0  0  0  0  0  0
    2.4790   -1.7340    2.8720 H   0  0  0  0  0  0  0  0  0  0  0  0
    8.7200    0.6060    0.4950 H   0  0  0  0  0  0  0  0  0  0  0  0
   10.0310    2.3850    1.6810 H   0  0  0  0  0  0  0  0  0  0  0  0
    8.9040    3.9420    3.2430 H   0  0  0  0  0  0  0  0  0  0  0  0
    6.4400    3.7610    3.6590 H   0  0  0  0  0  0  0  0  0  0  0  0
  1 18  1  0  0  0  0
  1 19  1  0  0  0  0
  1 20  1  0  0  0  0
  1  2  1  0  0  0  0
  2  3  1  0  0  0  0
  3 21  1  0  0  0  0
  3 22  1  0  0  0  0
  3 23  1  0  0  0  0
  2  4  1  0  0  0  0
  4 24  1  0  0  0  0
  4 25  1  0  0  0  0
  4 26  1  0  0  0  0
  2  5  1  0  0  0  0
  5  6  1  0  0  0  0
  6  7  1  0  0  0  0
  7  8  2  0  0  0  0
  8  9  1  0  0  0  0
  9 10  2  0  0  0  0
 10 27  1  0  0  0  0
 10 11  1  0  0  0  0
 11 28  1  0  0  0  0
 11 12  2  0  0  0  0
 12 29  1  0  0  0  0
 12 13  1  0  0  0  0
 13 30  1  0  0  0  0
 13 14  2  0  0  0  0
 14  9  1  0  0  0  0
 14 15  1  0  0  0  0
 15 16  2  0  0  0  0
 15 17  1  0  0  0  0
 17  5  2  0  0  0  0
 17  8  1  0  0  0  0
M  END
$$$$
ZINC01597367_000
  -MTS-   02131516513D 0   0.00000     0.00000     0

 45 47  0  0  0  0  0  0  0  0999 V2000
    9.2270    3.2170    1.9470 C   0  0  0  0  0  0  0  0  0  0  0  0
    8.5140    2.3520    2.8420 O   0  0  0  0  0  0  0  0  0  0  0  0
    7.1570    2.0590    2.6540 C   0  0  0  0  0  0  0  0  0  0  0  0
    6.1400    2.9670    2.9560 C   0  0  0  0  0  0  0  0  0  0  0  0
    4.8180    2.6380    2.6460 C   0  0  0  0  0  0  0  0  0  0  0  0
    4.4820    1.4020    2.0790 C   0  0  0  0  0  0  0  0  0  0  0  0
    5.4800    0.4250    1.9270 C   0  0  0  0  0  0  0  0  0  0  0  0
    5.2680   -1.0570    1.5520 C   0  0  0  0  0  0  0  0  0  0  0  0
    3.8510   -1.6840    1.6820 C   0  0  0  0  0  0  0  0  0  0  0  0
    2.9950   -1.0240    2.7920 C   0  0  0  0  0  0  0  0  0  0  0  0
    2.2950    0.1660    2.1290 C   0  0  0  0  0  0  0  0  0  0  0  0
    0.9110    0.1810    1.9340 C   0  0  0  0  0  0  0  0  0  0  0  0
    0.3080    1.1700    1.1470 C   0  0  0  0  0  0  0  0  0  0  0  0
   -1.0700    1.1300    0.8880 O   0  0  0  0  0  0  0  0  0  0  0  0
   -1.7530   -0.0500    0.4350 C   0  0  0  0  0  0  0  0  0  0  0  0
    1.0950    2.2030    0.6090 C   0  0  0  0  0  0  0  0  0  0  0  0
    0.5350    3.2290   -0.1740 O   0  0  0  0  0  0  0  0  0  0  0  0
   -0.0660    3.0340   -1.4640 C   0  0  0  0  0  0  0  0  0  0  0  0
    2.4780    2.2210    0.8630 C   0  0  0  0  0  0  0  0  0  0  0  0
    3.3310    3.2010    0.3250 O   0  0  0  0  0  0  0  0  0  0  0  0
    3.8830    3.1510   -0.9990 C   0  0  0  0  0  0  0  0  0  0  0  0
    3.0570    1.2440    1.6820 C   0  0  0  0  0  0  0  0  0  0  0  0
    6.8120    0.8080    2.1430 C   0  0  0  0  0  0  0  0  0  0  0  0
   10.2840    3.2130    2.2500 H   0  0  0  0  0  0  0  0  0  0  0  0
    9.1570    2.8520    0.9110 H   0  0  0  0  0  0  0  0  0  0  0  0
    8.8540    4.2510    2.0130 H   0  0  0  0  0  0  0  0  0  0  0  0
    6.3490    3.9200    3.4250 H   0  0  0  0  0  0  0  0  0  0  0  0
    4.0350    3.3620    2.8470 H   0  0  0  0  0  0  0  0  0  0  0  0
    5.6600   -1.2240    0.5350 H   0  0  0  0  0  0  0  0  0  0  0  0
    5.9130   -1.6180    2.2500 H   0  0  0  0  0  0  0  0  0  0  0  0
    3.3210   -1.6110    0.7160 H   0  0  0  0  0  0  0  0  0  0  0  0
    3.9620   -2.7630    1.8970 H   0  0  0  0  0  0  0  0  0  0  0  0
    3.6070   -0.7090    3.6520 H   0  0  0  0  0  0  0  0  0  0  0  0
    2.2430   -1.7430    3.1600 H   0  0  0  0  0  0  0  0  0  0  0  0
    0.3160   -0.5910    2.4010 H   0  0  0  0  0  0  0  0  0  0  0  0
   -2.7910    0.2350    0.2060 H   0  0  0  0  0  0  0  0  0  0  0  0
   -1.2900   -0.4480   -0.4810 H   0  0  0  0  0  0  0  0  0  0  0  0
   -1.7760   -0.8230    1.2190 H   0  0  0  0  0  0  0  0  0  0  0  0
   -0.4980    3.9990   -1.7660 H   0  0  0  0  0  0  0  0  0  0  0  0
    0.6790    2.7500   -2.2230 H   0  0  0  0  0  0  0  0  0  0  0  0
   -0.8820    2.2960   -1.4150 H   0  0  0  0  0  0  0  0  0  0  0  0
    4.3580    4.1260   -1.1790 H   0  0  0  0  0  0  0  0  0  0  0  0
    4.6630    2.3810   -1.0920 H   0  0  0  0  0  0  0  0  0  0  0  0
    3.0960    3.0070   -1.7540 H   0  0  0  0  0  0  0  0  0  0  0  0
    7.6230    0.1250    1.9160 H   0  0  0  0  0  0  0  0  0  0  0  0
  1 24  1  0  0  0  0
  1 25  1  0  0  0  0
  1 26  1  0  0  0  0
  1  2  1  0  0  0  0
  2  3  1  0  0  0  0
  3  4  2  0  0  0  0
  4 27  1  0  0  0  0
  4  5  1  0  0  0  0
  5 28  1  0  0  0  0
  5  6  2  0  0  0  0
  6  7  1  0  0  0  0
  7  8  1  0  0  0  0
  8 29  1  0  0  0  0
  8 30  1  0  0  0  0
  8  9  1  0  0  0  0
  9 31  1  0  0  0  0
  9 32  1  0  0  0  0
  9 10  1  0  0  0  0
 10 33  1  0  0  0  0
 10 34  1  0  0  0  0
 10 11  1  0  0  0  0
 11 12  2  0  0  0  0
 12 35  1  0  0  0  0
 12 13  1  0  0  0  0
 13 14  1  0  0  0  0
 14 15  1  0  0  0  0
 15 36  1  0  0  0  0
 15 37  1  0  0  0  0
 15 38  1  0  0  0  0
 13 16  2  0  0  0  0
 16 17  1  0  0  0  0
 17 18  1  0  0  0  0
 18 39  1  0  0  0  0
 18 40  1  0  0  0  0
 18 41  1  0  0  0  0
 16 19  1  0  0  0  0
 19 20  1  0  0  0  0
 20 21  1  0  0  0  0
 21 42  1  0  0  0  0
 21 43  1  0  0  0  0
 21 44  1  0  0  0  0
 19 22  2  0  0  0  0
 22  6  1  0  0  0  0
 22 11  1  0  0  0  0
  7 23  2  0  0  0  0
 23  3  1  0  0  0  0
 23 45  1  0  0  0  0
M  END
$$$$
ZINC01604489_000
  -MTS-   02131516513D 0   0.00000     0.00000     0

 36 36  0  0  0  0  0  0  0  0999 V2000
    9.6560    3.4860    2.2120 C   0  0  0  0  0  0  0  0  0  0  0  0
    8.2250    3.2170    1.8880 N   0  3  0  0  0  0  0  0  0  0  0  0
    7.3560    4.2350    2.5500 C   0  0  0  0  0  0  0  0  0  0  0  0
    8.0230    3.2800    0.4090 C   0  0  0  0  0  0  0  0  0  0  0  0
    7.8710    1.8560    2.3850 C   0  0  0  0  0  0  0  0  0  0  0  0
    6.4570    1.5790    2.1580 C   0  0  0  0  0  0  0  0  0  0  0  0
    5.2870    1.3500    1.9870 C   0  0  0  0  0  0  0  0  0  0  0  0
    3.8610    1.0740    1.7910 C   0  0  0  0  0  0  0  0  0  0  0  0
    3.1310    2.1570    2.3880 O   0  0  0  0  0  0  0  0  0  0  0  0
    3.5490    1.0440    0.2730 C   0  0  0  0  0  0  0  0  0  0  0  0
    2.0500    0.7260    0.0340 C   0  0  0  0  0  0  0  0  0  0  0  0
    1.6730   -0.6280    0.6880 C   0  0  0  0  0  0  0  0  0  0  0  0
    1.9890   -0.6040    2.2060 C   0  0  0  0  0  0  0  0  0  0  0  0
    3.4890   -0.2870    2.4400 C   0  0  0  0  0  0  0  0  0  0  0  0
    9.9670    4.4840    1.8640 H   0  0  0  0  0  0  0  0  0  0  0  0
   10.3220    2.7480    1.7370 H   0  0  0  0  0  0  0  0  0  0  0  0
    9.8360    3.4450    3.2990 H   0  0  0  0  0  0  0  0  0  0  0  0
    7.6390    5.2530    2.2370 H   0  0  0  0  0  0  0  0  0  0  0  0
    6.2900    4.1090    2.3030 H   0  0  0  0  0  0  0  0  0  0  0  0
    7.4520    4.1890    3.6460 H   0  0  0  0  0  0  0  0  0  0  0  0
    8.3340    4.2600    0.0130 H   0  0  0  0  0  0  0  0  0  0  0  0
    6.9710    3.1360    0.1180 H   0  0  0  0  0  0  0  0  0  0  0  0
    8.6190    2.5120   -0.1090 H   0  0  0  0  0  0  0  0  0  0  0  0
    8.4410    1.0670    1.8690 H   0  0  0  0  0  0  0  0  0  0  0  0
    8.0520    1.7510    3.4660 H   0  0  0  0  0  0  0  0  0  0  0  0
    3.4610    3.0020    2.1050 H   0  0  0  0  0  0  0  0  0  0  0  0
    4.1700    0.2790   -0.2210 H   0  0  0  0  0  0  0  0  0  0  0  0
    3.7940    2.0230   -0.1720 H   0  0  0  0  0  0  0  0  0  0  0  0
    1.4280    1.5280    0.4630 H   0  0  0  0  0  0  0  0  0  0  0  0
    1.8490    0.6820   -1.0500 H   0  0  0  0  0  0  0  0  0  0  0  0
    2.2420   -1.4410    0.2060 H   0  0  0  0  0  0  0  0  0  0  0  0
    0.5990   -0.8270    0.5360 H   0  0  0  0  0  0  0  0  0  0  0  0
    1.3670    0.1600    2.7010 H   0  0  0  0  0  0  0  0  0  0  0  0
    1.7450   -1.5830    2.6500 H   0  0  0  0  0  0  0  0  0  0  0  0
    4.1060   -1.0870    2.0000 H   0  0  0  0  0  0  0  0  0  0  0  0
    3.6950   -0.2560    3.5230 H   0  0  0  0  0  0  0  0  0  0  0  0
  1 15  1  0  0  0  0
  1 16  1  0  0  0  0
  1 17  1  0  0  0  0
  1  2  1  0  0  0  0
  2  3  1  0  0  0  0
  3 18  1  0  0  0  0
  3 19  1  0  0  0  0
  3 20  1  0  0  0  0
  2  4  1  0  0  0  0
  4 21  1  0  0  0  0
  4 22  1  0  0  0  0
  4 23  1  0  0  0  0
  2  5  1  0  0  0  0
  5 24  1  0  0  0  0
  5 25  1  0  0  0  0
  5  6  1  0  0  0  0
  6  7  3  0  0  0  0
  7  8  1  0  0  0  0
  8  9  1  0  0  0  0
  9 26  1  0  0  0  0
  8 10  1  0  0  0  0
 10 27  1  0  0  0  0
 10 28  1  0  0  0  0
 10 11  1  0  0  0  0
 11 29  1  0  0  0  0
 11 30  1  0  0  0  0
 11 12  1  0  0  0  0
 12 31  1  0  0  0  0
 12 32  1  0  0  0  0
 12 13  1  0  0  0  0
 13 33  1  0  0  0  0
 13 34  1  0  0  0  0
 13 14  1  0  0  0  0
 14  8  1  0  0  0  0
 14 35  1  0  0  0  0
 14 36  1  0  0  0  0
M  CHG  1   2   1
M  END
$$$$
ZINC01621037_000
  -MTS-   02131516513D 0   0.00000     0.00000     0

 24 24  0  0  0  0  0  0  0  0999 V2000
    9.3480    3.1120    2.8590 C   0  0  0  0  0  0  0  0  0  0  0  0
    8.2740    2.4900    2.0930 N   0  0  0  0  0  0  0  0  0  0  0  0
    7.0140    2.6020    2.5550 C   0  0  0  0  0  0  0  0  0  0  0  0
    6.8130    3.2170    3.5920 O   0  0  0  0  0  0  0  0  0  0  0  0
    5.7840    2.0150    1.8830 C   0  0  0  0  0  0  0  0  0  0  0  0
    4.4770    2.1410    2.3780 C   0  0  0  0  0  0  0  0  0  0  0  0
    3.3880    1.5770    1.7100 C   0  0  0  0  0  0  0  0  0  0  0  0
    2.1140    1.7440    2.2650 O   0  0  0  0  0  0  0  0  0  0  0  0
    1.2420    0.6340    2.5270 C   0  0  0  0  0  0  0  0  0  0  0  0
    3.6030    0.8690    0.5220 C   0  0  0  0  0  0  0  0  0  0  0  0
    4.9020    0.7390    0.0210 C   0  0  0  0  0  0  0  0  0  0  0  0
    5.9880    1.3030    0.6890 C   0  0  0  0  0  0  0  0  0  0  0  0
    7.2640    1.1360    0.1350 O   0  0  0  0  0  0  0  0  0  0  0  0
   10.3260    2.9500    2.3780 H   0  0  0  0  0  0  0  0  0  0  0  0
    9.1820    4.1990    2.9340 H   0  0  0  0  0  0  0  0  0  0  0  0
    9.3910    2.6850    3.8730 H   0  0  0  0  0  0  0  0  0  0  0  0
    8.5100    2.0050    1.2590 H   0  0  0  0  0  0  0  0  0  0  0  0
    4.2600    2.6770    3.2900 H   0  0  0  0  0  0  0  0  0  0  0  0
    0.3120    1.0330    2.9580 H   0  0  0  0  0  0  0  0  0  0  0  0
    0.9930    0.1010    1.5970 H   0  0  0  0  0  0  0  0  0  0  0  0
    1.6930   -0.0590    3.2530 H   0  0  0  0  0  0  0  0  0  0  0  0
    2.7870    0.4160   -0.0270 H   0  0  0  0  0  0  0  0  0  0  0  0
    5.0890    0.1940   -0.8990 H   0  0  0  0  0  0  0  0  0  0  0  0
    7.5770    0.2230    0.1740 H   0  0  0  0  0  0  0  0  0  0  0  0
  1 14  1  0  0  0  0
  1 15  1  0  0  0  0
  1 16  1  0  0  0  0
  1  2  1  0  0  0  0
  2 17  1  0  0  0  0
  2  3  1  0  0  0  0
  3  4  2  0  0  0  0
  3  5  1  0  0  0  0
  5  6  2  0  0  0  0
  6 18  1  0  0  0  0
  6  7  1  0  0  0  0
  7  8  1  0  0  0  0
  8  9  1  0  0  0  0
  9 19  1  0  0  0  0
  9 20  1  0  0  0  0
  9 21  1  0  0  0  0
  7 10  2  0  0  0  0
 10 22  1  0  0  0  0
 10 11  1  0  0  0  0
 11 23  1  0  0  0  0
 11 12  2  0  0  0  0
 12  5  1  0  0  0  0
 12 13  1  0  0  0  0
 13 24  1  0  0  0  0
M  END
$$$$
ZINC01623860_000
  -MTS-   02131516513D 0   0.00000     0.00000     0

 37 40  0  0  1  0  0  0  0  0999 V2000
    3.6890    3.0750    1.8960 O   0  0  0  0  0  0  0  0  0  0  0  0
    4.6030    1.9730    1.6890 C   0  0  1  0  0  0  0  0  0  0  0  0
    6.0320    2.5250    1.4310 C   0  0  1  0  0  0  0  0  0  0  0  0
    7.1470    1.5020    1.1240 C   0  0  0  0  0  0  0  0  0  0  0  0
    8.3640    2.2390    1.7230 C   0  0  0  0  0  0  0  0  0  0  0  0
    7.8510    2.8190    2.9290 O   0  0  0  0  0  0  0  0  0  0  0  0
    6.5490    3.0280    2.7420 C   0  0  0  0  0  0  0  0  0  0  0  0
    5.8060    3.5300    3.5720 O   0  0  0  0  0  0  0  0  0  0  0  0
    4.0930    1.0780    0.5250 C   0  0  0  0  0  0  0  0  0  0  0  0
    3.0960    1.8040   -0.3890 C   0  0  0  0  0  0  0  0  0  0  0  0
    3.3320    2.9340   -1.1760 C   0  0  0  0  0  0  0  0  0  0  0  0
    2.2680    3.4690   -1.9110 C   0  0  0  0  0  0  0  0  0  0  0  0
    1.0000    2.8730   -1.8810 C   0  0  0  0  0  0  0  0  0  0  0  0
    0.7730    1.7240   -1.1150 C   0  0  0  0  0  0  0  0  0  0  0  0
    1.8380    1.2080   -0.3750 C   0  0  0  0  0  0  0  0  0  0  0  0
    1.8950    0.0360    0.5170 C   0  0  0  0  0  0  0  0  0  0  0  0
    0.9060   -0.8860    0.8640 C   0  0  0  0  0  0  0  0  0  0  0  0
    1.2490   -1.9170    1.7470 C   0  0  0  0  0  0  0  0  0  0  0  0
    2.5490   -2.0110    2.2640 C   0  0  0  0  0  0  0  0  0  0  0  0
    3.5300   -1.0760    1.9120 C   0  0  0  0  0  0  0  0  0  0  0  0
    3.1850   -0.0500    1.0310 C   0  0  0  0  0  0  0  0  0  0  0  0
    4.0210    3.7070    2.5470 H   0  0  0  0  0  0  0  0  0  0  0  0
    4.6020    1.3610    2.6080 H   0  0  0  0  0  0  0  0  0  0  0  0
    6.0320    3.3610    0.7140 H   0  0  0  0  0  0  0  0  0  0  0  0
    6.9830    0.5600    1.6740 H   0  0  0  0  0  0  0  0  0  0  0  0
    7.2750    1.2880    0.0520 H   0  0  0  0  0  0  0  0  0  0  0  0
    8.6800    3.0520    1.0480 H   0  0  0  0  0  0  0  0  0  0  0  0
    9.2250    1.5810    1.9200 H   0  0  0  0  0  0  0  0  0  0  0  0
    4.9240    0.6700   -0.0710 H   0  0  0  0  0  0  0  0  0  0  0  0
    4.3190    3.3850   -1.2160 H   0  0  0  0  0  0  0  0  0  0  0  0
    2.4290    4.3580   -2.5150 H   0  0  0  0  0  0  0  0  0  0  0  0
    0.1870    3.3050   -2.4570 H   0  0  0  0  0  0  0  0  0  0  0  0
   -0.1990    1.2460   -1.0930 H   0  0  0  0  0  0  0  0  0  0  0  0
   -0.0950   -0.8030    0.4590 H   0  0  0  0  0  0  0  0  0  0  0  0
    0.5000   -2.6500    2.0350 H   0  0  0  0  0  0  0  0  0  0  0  0
    2.8010   -2.8180    2.9460 H   0  0  0  0  0  0  0  0  0  0  0  0
    4.5390   -1.1380    2.3120 H   0  0  0  0  0  0  0  0  0  0  0  0
  1 22  1  0  0  0  0
  1  2  1  0  0  0  0
  2 23  1  0  0  0  0
  2  3  1  0  0  0  0
  3 24  1  0  0  0  0
  3  4  1  0  0  0  0
  4 25  1  0  0  0  0
  4 26  1  0  0  0  0
  4  5  1  0  0  0  0
  5 27  1  0  0  0  0
  5 28  1  0  0  0  0
  5  6  1  0  0  0  0
  6  7  1  0  0  0  0
  7  3  1  0  0  0  0
  7  8  2  0  0  0  0
  2  9  1  0  0  0  0
  9 29  1  0  0  0  0
  9 10  1  0  0  0  0
 10 11  2  0  0  0  0
 11 30  1  0  0  0  0
 11 12  1  0  0  0  0
 12 31  1  0  0  0  0
 12 13  2  0  0  0  0
 13 32  1  0  0  0  0
 13 14  1  0  0  0  0
 14 33  1  0  0  0  0
 14 15  2  0  0  0  0
 15 10  1  0  0  0  0
 15 16  1  0  0  0  0
 16 17  2  0  0  0  0
 17 34  1  0  0  0  0
 17 18  1  0  0  0  0
 18 35  1  0  0  0  0
 18 19  2  0  0  0  0
 19 36  1  0  0  0  0
 19 20  1  0  0  0  0
 20 37  1  0  0  0  0
 20 21  2  0  0  0  0
 21  9  1  0  0  0  0
 21 16  1  0  0  0  0
M  END
$$$$
ZINC01654132_000
  -MTS-   02131516513D 0   0.00000     0.00000     0

 50 54  0  0  1  0  0  0  0  0999 V2000
    9.0270    3.6030    2.6120 C   0  0  0  0  0  0  0  0  0  0  0  0
    7.7880    2.9010    2.0390 C   0  0  0  0  0  0  0  0  0  0  0  0
    7.5910    2.8400    0.6560 C   0  0  0  0  0  0  0  0  0  0  0  0
    6.4610    2.2090    0.1280 C   0  0  0  0  0  0  0  0  0  0  0  0
    5.4850    1.6730    0.9770 C   0  0  0  0  0  0  0  0  0  0  0  0
    5.7070    1.6920    2.3590 C   0  0  0  0  0  0  0  0  0  0  0  0
    6.8450    2.3110    2.8860 C   0  0  0  0  0  0  0  0  0  0  0  0
    4.1810    1.0670    0.4200 C   0  0  1  0  0  0  0  0  0  0  0  0
    4.2990    0.9230   -1.0160 O   0  0  0  0  0  0  0  0  0  0  0  0
    3.9480   -0.3420    0.9830 C   0  0  0  0  0  0  0  0  0  0  0  0
    4.7630   -1.4770    0.9550 C   0  0  0  0  0  0  0  0  0  0  0  0
    4.2840   -2.6560    1.5430 C   0  0  0  0  0  0  0  0  0  0  0  0
    3.0210   -2.7090    2.1540 C   0  0  0  0  0  0  0  0  0  0  0  0
    2.2110   -1.5690    2.1930 C   0  0  0  0  0  0  0  0  0  0  0  0
    0.9350   -1.4870    2.7650 C   0  0  0  0  0  0  0  0  0  0  0  0
    0.2270   -0.2750    2.7390 C   0  0  0  0  0  0  0  0  0  0  0  0
    0.7720    0.8770    2.1540 C   0  0  0  0  0  0  0  0  0  0  0  0
    2.0500    0.7990    1.5950 C   0  0  0  0  0  0  0  0  0  0  0  0
    2.7170   -0.4130    1.6120 C   0  0  0  0  0  0  0  0  0  0  0  0
    2.9060    1.8730    0.9080 C   0  0  1  0  0  0  0  0  0  0  0  0
    3.1700    2.8880    1.9070 O   0  0  0  0  0  0  0  0  0  0  0  0
    2.1470    2.5090   -0.2730 C   0  0  0  0  0  0  0  0  0  0  0  0
    1.5880    1.7210   -1.2890 C   0  0  0  0  0  0  0  0  0  0  0  0
    0.8210    2.3080   -2.2990 C   0  0  0  0  0  0  0  0  0  0  0  0
    0.6420    3.6940   -2.3390 C   0  0  0  0  0  0  0  0  0  0  0  0
   -0.2080    4.3310   -3.4470 C   0  0  0  0  0  0  0  0  0  0  0  0
    1.2510    4.4880   -1.3610 C   0  0  0  0  0  0  0  0  0  0  0  0
    2.0070    3.9000   -0.3420 C   0  0  0  0  0  0  0  0  0  0  0  0
    8.8010    4.6710    2.7490 H   0  0  0  0  0  0  0  0  0  0  0  0
    9.8820    3.5030    1.9270 H   0  0  0  0  0  0  0  0  0  0  0  0
    9.3120    3.1700    3.5820 H   0  0  0  0  0  0  0  0  0  0  0  0
    8.3190    3.2840   -0.0160 H   0  0  0  0  0  0  0  0  0  0  0  0
    6.3540    2.1380   -0.9520 H   0  0  0  0  0  0  0  0  0  0  0  0
    4.9920    1.2240    3.0300 H   0  0  0  0  0  0  0  0  0  0  0  0
    6.9920    2.3300    3.9620 H   0  0  0  0  0  0  0  0  0  0  0  0
    4.3060    1.7730   -1.4400 H   0  0  0  0  0  0  0  0  0  0  0  0
    5.7450   -1.4450    0.4920 H   0  0  0  0  0  0  0  0  0  0  0  0
    4.9060   -3.5470    1.5250 H   0  0  0  0  0  0  0  0  0  0  0  0
    2.6720   -3.6350    2.5980 H   0  0  0  0  0  0  0  0  0  0  0  0
    0.4940   -2.3630    3.2280 H   0  0  0  0  0  0  0  0  0  0  0  0
   -0.7640   -0.2270    3.1810 H   0  0  0  0  0  0  0  0  0  0  0  0
    0.2110    1.8080    2.1320 H   0  0  0  0  0  0  0  0  0  0  0  0
    3.8430    3.4870    1.6070 H   0  0  0  0  0  0  0  0  0  0  0  0
    1.7470    0.6470   -1.3050 H   0  0  0  0  0  0  0  0  0  0  0  0
    0.3640    1.6800   -3.0570 H   0  0  0  0  0  0  0  0  0  0  0  0
   -1.2590    4.3580   -3.1200 H   0  0  0  0  0  0  0  0  0  0  0  0
   -0.1370    3.7470   -4.3760 H   0  0  0  0  0  0  0  0  0  0  0  0
    0.1270    5.3580   -3.6600 H   0  0  0  0  0  0  0  0  0  0  0  0
    1.1400    5.5670   -1.3890 H   0  0  0  0  0  0  0  0  0  0  0  0
    2.4880    4.5300    0.4010 H   0  0  0  0  0  0  0  0  0  0  0  0
  1 29  1  0  0  0  0
  1 30  1  0  0  0  0
  1 31  1  0  0  0  0
  1  2  1  0  0  0  0
  2  3  2  0  0  0  0
  3 32  1  0  0  0  0
  3  4  1  0  0  0  0
  4 33  1  0  0  0  0
  4  5  2  0  0  0  0
  5  6  1  0  0  0  0
  6 34  1  0  0  0  0
  6  7  2  0  0  0  0
  7  2  1  0  0  0  0
  7 35  1  0  0  0  0
  5  8  1  0  0  0  0
  8  9  1  0  0  0  0
  9 36  1  0  0  0  0
  8 10  1  0  0  0  0
 10 11  2  0  0  0  0
 11 37  1  0  0  0  0
 11 12  1  0  0  0  0
 12 38  1  0  0  0  0
 12 13  2  0  0  0  0
 13 39  1  0  0  0  0
 13 14  1  0  0  0  0
 14 15  1  0  0  0  0
 15 40  1  0  0  0  0
 15 16  2  0  0  0  0
 16 41  1  0  0  0  0
 16 17  1  0  0  0  0
 17 42  1  0  0  0  0
 17 18  2  0  0  0  0
 18 19  1  0  0  0  0
 19 10  1  0  0  0  0
 19 14  2  0  0  0  0
 18 20  1  0  0  0  0
 20  8  1  0  0  0  0
 20 21  1  0  0  0  0
 21 43  1  0  0  0  0
 20 22  1  0  0  0  0
 22 23  2  0  0  0  0
 23 44  1  0  0  0  0
 23 24  1  0  0  0  0
 24 45  1  0  0  0  0
 24 25  2  0  0  0  0
 25 26  1  0  0  0  0
 26 46  1  0  0  0  0
 26 47  1  0  0  0  0
 26 48  1  0  0  0  0
 25 27  1  0  0  0  0
 27 49  1  0  0  0  0
 27 28  2  0  0  0  0
 28 22  1  0  0  0  0
 28 50  1  0  0  0  0
M  END
$$$$
ZINC02238033_000
  -MTS-   02131516513D 0   0.00000     0.00000     0

 44 48  0  0  0  0  0  0  0  0999 V2000
    4.6780   -1.6930    3.5620 Br  0  0  0  0  0  0  0  0  0  0  0  0
    3.1210   -0.7950    3.1130 C   0  0  0  0  0  0  0  0  0  0  0  0
    1.8770   -1.3860    3.3510 C   0  0  0  0  0  0  0  0  0  0  0  0
    0.7050   -0.7110    2.9970 C   0  0  0  0  0  0  0  0  0  0  0  0
    0.7740    0.5690    2.4380 C   0  0  0  0  0  0  0  0  0  0  0  0
    2.0190    1.1680    2.2170 C   0  0  0  0  0  0  0  0  0  0  0  0
    3.1910    0.4730    2.5280 C   0  0  0  0  0  0  0  0  0  0  0  0
    4.3930    1.0280    2.2520 N   0  0  0  0  0  0  0  0  0  0  0  0
    4.9210    1.8530    3.1130 C   0  0  0  0  0  0  0  0  0  0  0  0
    4.3540    2.1400    4.1540 O   0  0  0  0  0  0  0  0  0  0  0  0
    6.2640    2.4810    2.8350 C   0  0  0  0  0  0  0  0  0  0  0  0
    6.9280    3.3740    3.6820 C   0  0  0  0  0  0  0  0  0  0  0  0
    8.1700    3.8840    3.2910 C   0  0  0  0  0  0  0  0  0  0  0  0
    8.7360    3.5040    2.0680 C   0  0  0  0  0  0  0  0  0  0  0  0
    8.0620    2.6070    1.2310 C   0  0  0  0  0  0  0  0  0  0  0  0
    6.8260    2.0970    1.6230 C   0  0  0  0  0  0  0  0  0  0  0  0
    6.1560    1.2310    0.8420 N   0  0  0  0  0  0  0  0  0  0  0  0
    5.0200    0.7350    1.1430 C   0  0  0  0  0  0  0  0  0  0  0  0
    4.4040   -0.2330    0.1410 C   0  0  0  0  0  0  0  0  0  0  0  0
    3.1730    0.2900   -0.4250 N   0  0  0  0  0  0  0  0  0  0  0  0
    2.1080   -0.4410   -0.7700 C   0  0  0  0  0  0  0  0  0  0  0  0
    1.9980   -1.6380   -0.5770 O   0  0  0  0  0  0  0  0  0  0  0  0
    1.0670    0.4280   -1.4300 C   0  0  0  0  0  0  0  0  0  0  0  0
   -0.2000    0.1680   -1.9520 C   0  0  0  0  0  0  0  0  0  0  0  0
   -0.8970    1.2480   -2.5100 C   0  0  0  0  0  0  0  0  0  0  0  0
   -0.3390    2.5360   -2.5360 C   0  0  0  0  0  0  0  0  0  0  0  0
    0.9340    2.7850   -2.0040 C   0  0  0  0  0  0  0  0  0  0  0  0
    1.6190    1.7000   -1.4550 C   0  0  0  0  0  0  0  0  0  0  0  0
    2.9750    1.5560   -0.8080 C   0  0  0  0  0  0  0  0  0  0  0  0
    3.7770    2.4580   -0.6550 O   0  0  0  0  0  0  0  0  0  0  0  0
    1.8280   -2.3680    3.8090 H   0  0  0  0  0  0  0  0  0  0  0  0
   -0.2620   -1.1800    3.1590 H   0  0  0  0  0  0  0  0  0  0  0  0
   -0.1380    1.0990    2.1760 H   0  0  0  0  0  0  0  0  0  0  0  0
    2.0810    2.1710    1.8070 H   0  0  0  0  0  0  0  0  0  0  0  0
    6.4760    3.6600    4.6280 H   0  0  0  0  0  0  0  0  0  0  0  0
    8.6970    4.5790    3.9410 H   0  0  0  0  0  0  0  0  0  0  0  0
    9.6990    3.9060    1.7670 H   0  0  0  0  0  0  0  0  0  0  0  0
    8.4790    2.2990    0.2790 H   0  0  0  0  0  0  0  0  0  0  0  0
    4.1950   -1.1900    0.6440 H   0  0  0  0  0  0  0  0  0  0  0  0
    5.1240   -0.4280   -0.6690 H   0  0  0  0  0  0  0  0  0  0  0  0
   -0.6170   -0.8350   -1.9200 H   0  0  0  0  0  0  0  0  0  0  0  0
   -1.8870    1.0840   -2.9300 H   0  0  0  0  0  0  0  0  0  0  0  0
   -0.9030    3.3550   -2.9760 H   0  0  0  0  0  0  0  0  0  0  0  0
    1.3790    3.7750   -2.0140 H   0  0  0  0  0  0  0  0  0  0  0  0
  1  2  1  0  0  0  0
  2  3  2  0  0  0  0
  3 31  1  0  0  0  0
  3  4  1  0  0  0  0
  4 32  1  0  0  0  0
  4  5  2  0  0  0  0
  5 33  1  0  0  0  0
  5  6  1  0  0  0  0
  6 34  1  0  0  0  0
  6  7  2  0  0  0  0
  7  2  1  0  0  0  0
  7  8  1  0  0  0  0
  8  9  1  0  0  0  0
  9 10  2  0  0  0  0
  9 11  1  0  0  0  0
 11 12  1  0  0  0  0
 12 35  1  0  0  0  0
 12 13  2  0  0  0  0
 13 36  1  0  0  0  0
 13 14  1  0  0  0  0
 14 37  1  0  0  0  0
 14 15  2  0  0  0  0
 15 38  1  0  0  0  0
 15 16  1  0  0  0  0
 16 11  2  0  0  0  0
 16 17  1  0  0  0  0
 17 18  2  0  0  0  0
 18  8  1  0  0  0  0
 18 19  1  0  0  0  0
 19 39  1  0  0  0  0
 19 40  1  0  0  0  0
 19 20  1  0  0  0  0
 20 21  1  0  0  0  0
 21 22  2  0  0  0  0
 21 23  1  0  0  0  0
 23 24  2  0  0  0  0
 24 41  1  0  0  0  0
 24 25  1  0  0  0  0
 25 42  1  0  0  0  0
 25 26  2  0  0  0  0
 26 43  1  0  0  0  0
 26 27  1  0  0  0  0
 27 44  1  0  0  0  0
 27 28  2  0  0  0  0
 28 23  1  0  0  0  0
 28 29  1  0  0  0  0
 29 20  1  0  0  0  0
 29 30  2  0  0  0  0
M  END
$$$$
ZINC02483190_000
  -MTS-   02131516513D 0   0.00000     0.00000     0

 17 17  0  0  0  0  0  0  0  0999 V2000
    7.7730    2.7500   -0.7170 F   0  0  0  0  0  0  0  0  0  0  0  0
    7.2780    2.8320    0.5130 C   0  0  0  0  0  0  0  0  0  0  0  0
    8.1240    2.7390    1.5590 N   0  0  0  0  0  0  0  0  0  0  0  0
    7.6720    2.8160    2.8260 C   0  0  0  0  0  0  0  0  0  0  0  0
    8.5410    2.7200    3.8260 F   0  0  0  0  0  0  0  0  0  0  0  0
    6.3090    2.9940    3.0860 C   0  0  0  0  0  0  0  0  0  0  0  0
    5.8690    3.0690    4.3430 F   0  0  0  0  0  0  0  0  0  0  0  0
    5.4100    3.0930    2.0190 C   0  0  0  0  0  0  0  0  0  0  0  0
    4.0470    3.2710    2.3040 O   0  0  0  0  0  0  0  0  0  0  0  0
    3.0100    2.4470    1.7420 C   0  0  0  0  0  0  0  0  0  0  0  0
    2.9430    1.2160    2.5220 C   0  0  0  0  0  0  0  0  0  0  0  0
    2.8870    0.1990    3.1650 C   0  0  0  0  0  0  0  0  0  0  0  0
    5.9040    3.0100    0.7090 C   0  0  0  0  0  0  0  0  0  0  0  0
    5.1020    3.0960   -0.3520 F   0  0  0  0  0  0  0  0  0  0  0  0
    2.0290    2.9410    1.8090 H   0  0  0  0  0  0  0  0  0  0  0  0
    3.2380    2.1740    0.7010 H   0  0  0  0  0  0  0  0  0  0  0  0
    2.8400   -0.6930    3.7300 H   0  0  0  0  0  0  0  0  0  0  0  0
  1  2  1  0  0  0  0
  2  3  1  0  0  0  0
  3  4  2  0  0  0  0
  4  5  1  0  0  0  0
  4  6  1  0  0  0  0
  6  7  1  0  0  0  0
  6  8  2  0  0  0  0
  8  9  1  0  0  0  0
  9 10  1  0  0  0  0
 10 15  1  0  0  0  0
 10 16  1  0  0  0  0
 10 11  1  0  0  0  0
 11 12  3  0  0  0  0
 12 17  1  0  0  0  0
  8 13  1  0  0  0  0
 13  2  2  0  0  0  0
 13 14  1  0  0  0  0
M  END
$$$$
ZINC02528073_000
  -MTS-   02131516513D 0   0.00000     0.00000     0

 27 28  0  0  0  0  0  0  0  0999 V2000
    7.9810    3.1010    3.3720 O   0  0  0  0  0  0  0  0  0  0  0  0
    7.3250    2.4790    2.3110 C   0  0  0  0  0  0  0  0  0  0  0  0
    7.9810    1.5630    1.4840 C   0  0  0  0  0  0  0  0  0  0  0  0
    7.2850    0.9630    0.4310 C   0  0  0  0  0  0  0  0  0  0  0  0
    5.9410    1.2830    0.2150 C   0  0  0  0  0  0  0  0  0  0  0  0
    5.2640    2.1990    1.0330 C   0  0  0  0  0  0  0  0  0  0  0  0
    5.9830    2.7890    2.0840 C   0  0  0  0  0  0  0  0  0  0  0  0
    3.8010    2.4890    0.7270 C   0  0  0  0  0  0  0  0  0  0  0  0
    3.2180    3.2860    1.4430 O   0  0  0  0  0  0  0  0  0  0  0  0
    3.1170    1.9160   -0.2850 N   0  0  0  0  0  0  0  0  0  0  0  0
    1.7590    2.2450   -0.4970 C   0  0  0  0  0  0  0  0  0  0  0  0
    0.8170    1.9800    0.4980 C   0  0  0  0  0  0  0  0  0  0  0  0
   -0.5350    2.2580    0.2730 C   0  0  0  0  0  0  0  0  0  0  0  0
   -0.9350    2.8170   -0.9460 C   0  0  0  0  0  0  0  0  0  0  0  0
    0.0130    3.1080   -1.9320 C   0  0  0  0  0  0  0  0  0  0  0  0
    1.3640    2.8280   -1.7010 C   0  0  0  0  0  0  0  0  0  0  0  0
    8.0430    4.0460    3.2950 H   0  0  0  0  0  0  0  0  0  0  0  0
    9.0240    1.3120    1.6470 H   0  0  0  0  0  0  0  0  0  0  0  0
    7.7860    0.2500   -0.2180 H   0  0  0  0  0  0  0  0  0  0  0  0
    5.4150    0.8060   -0.6080 H   0  0  0  0  0  0  0  0  0  0  0  0
    5.5420    3.5030    2.7620 H   0  0  0  0  0  0  0  0  0  0  0  0
    3.5210    1.2610   -0.9070 H   0  0  0  0  0  0  0  0  0  0  0  0
    1.1490    1.5610    1.4410 H   0  0  0  0  0  0  0  0  0  0  0  0
   -1.2710    2.0420    1.0420 H   0  0  0  0  0  0  0  0  0  0  0  0
   -1.9860    3.0270   -1.1260 H   0  0  0  0  0  0  0  0  0  0  0  0
   -0.2970    3.5520   -2.8740 H   0  0  0  0  0  0  0  0  0  0  0  0
    2.1160    3.0600   -2.4460 H   0  0  0  0  0  0  0  0  0  0  0  0
  1 17  1  0  0  0  0
  1  2  1  0  0  0  0
  2  3  2  0  0  0  0
  3 18  1  0  0  0  0
  3  4  1  0  0  0  0
  4 19  1  0  0  0  0
  4  5  2  0  0  0  0
  5 20  1  0  0  0  0
  5  6  1  0  0  0  0
  6  7  2  0  0  0  0
  7  2  1  0  0  0  0
  7 21  1  0  0  0  0
  6  8  1  0  0  0  0
  8  9  2  0  0  0  0
  8 10  1  0  0  0  0
 10 22  1  0  0  0  0
 10 11  1  0  0  0  0
 11 12  2  0  0  0  0
 12 23  1  0  0  0  0
 12 13  1  0  0  0  0
 13 24  1  0  0  0  0
 13 14  2  0  0  0  0
 14 25  1  0  0  0  0
 14 15  1  0  0  0  0
 15 26  1  0  0  0  0
 15 16  2  0  0  0  0
 16 11  1  0  0  0  0
 16 27  1  0  0  0  0
M  END
$$$$
ZINC02564952_000
  -MTS-   02131516513D 0   0.00000     0.00000     0

 24 24  0  0  0  0  0  0  0  0999 V2000
    4.2970   -1.9350    2.8780 C   0  0  0  0  0  0  0  0  0  0  0  0
    3.6430   -1.8590    1.4770 C   0  0  0  0  0  0  0  0  0  0  0  0
    3.0610   -0.5520    1.3320 O   0  0  0  0  0  0  0  0  0  0  0  0
    2.4340   -0.3840    0.1680 C   0  0  0  0  0  0  0  0  0  0  0  0
    2.3730   -1.2760   -0.6640 O   0  0  0  0  0  0  0  0  0  0  0  0
    1.7820    0.9510   -0.1150 C   0  0  0  0  0  0  0  0  0  0  0  0
    1.0380    1.2820   -1.2440 C   0  0  0  0  0  0  0  0  0  0  0  0
    0.6300    2.6000   -1.0570 C   0  0  0  0  0  0  0  0  0  0  0  0
   -0.2270    3.3720   -2.0610 C   0  0  0  0  0  0  0  0  0  0  0  0
    1.0660    3.1880    0.1340 O   0  0  0  0  0  0  0  0  0  0  0  0
    1.7840    2.1050    0.6750 C   0  0  0  0  0  0  0  0  0  0  0  0
    2.5060    2.2220    2.0310 C   0  0  0  0  0  0  0  0  0  0  0  0
    2.3690    3.4740    2.5520 F   0  0  0  0  0  0  0  0  0  0  0  0
    3.8340    1.9670    1.8630 F   0  0  0  0  0  0  0  0  0  0  0  0
    1.9810    1.3270    2.9140 F   0  0  0  0  0  0  0  0  0  0  0  0
    4.7500   -2.9270    3.0330 H   0  0  0  0  0  0  0  0  0  0  0  0
    5.0800   -1.1670    2.9750 H   0  0  0  0  0  0  0  0  0  0  0  0
    3.5370   -1.7640    3.6560 H   0  0  0  0  0  0  0  0  0  0  0  0
    2.8740   -2.6480    1.4020 H   0  0  0  0  0  0  0  0  0  0  0  0
    4.4170   -2.0300    0.7090 H   0  0  0  0  0  0  0  0  0  0  0  0
    0.8220    0.6380   -2.0910 H   0  0  0  0  0  0  0  0  0  0  0  0
   -1.2860    3.1320   -1.8870 H   0  0  0  0  0  0  0  0  0  0  0  0
    0.0470    3.0940   -3.0910 H   0  0  0  0  0  0  0  0  0  0  0  0
   -0.0700    4.4520   -1.9240 H   0  0  0  0  0  0  0  0  0  0  0  0
  1 16  1  0  0  0  0
  1 17  1  0  0  0  0
  1 18  1  0  0  0  0
  1  2  1  0  0  0  0
  2 19  1  0  0  0  0
  2 20  1  0  0  0  0
  2  3  1  0  0  0  0
  3  4  1  0  0  0  0
  4  5  2  0  0  0  0
  4  6  1  0  0  0  0
  6  7  1  0  0  0  0
  7 21  1  0  0  0  0
  7  8  2  0  0  0  0
  8  9  1  0  0  0  0
  9 22  1  0  0  0  0
  9 23  1  0  0  0  0
  9 24  1  0  0  0  0
  8 10  1  0  0  0  0
 10 11  1  0  0  0  0
 11  6  2  0  0  0  0
 11 12  1  0  0  0  0
 12 13  1  0  0  0  0
 12 14  1  0  0  0  0
 12 15  1  0  0  0  0
M  END
$$$$
ZINC02739349_000
  -MTS-   02131516513D 0   0.00000     0.00000     0

 38 40  0  0  0  0  0  0  0  0999 V2000
    5.6600   -0.8120    1.9340 F   0  0  0  0  0  0  0  0  0  0  0  0
    6.1240    0.4250    1.8070 C   0  0  0  0  0  0  0  0  0  0  0  0
    7.4580    0.6220    1.4470 C   0  0  0  0  0  0  0  0  0  0  0  0
    7.9580    1.9170    1.2830 C   0  0  0  0  0  0  0  0  0  0  0  0
    7.1140    3.0130    1.4870 C   0  0  0  0  0  0  0  0  0  0  0  0
    5.7810    2.8180    1.8630 C   0  0  0  0  0  0  0  0  0  0  0  0
    5.2820    1.5190    2.0310 C   0  0  0  0  0  0  0  0  0  0  0  0
    3.8310    1.2680    2.4600 C   0  0  0  0  0  0  0  0  0  0  0  0
    3.0430    0.8800    1.2960 N   0  0  0  0  0  0  0  0  0  0  0  0
    2.8980   -0.3940    0.8260 C   0  0  0  0  0  0  0  0  0  0  0  0
    2.0270   -0.3500   -0.2600 C   0  0  0  0  0  0  0  0  0  0  0  0
    1.6590    0.9890   -0.3970 C   0  0  0  0  0  0  0  0  0  0  0  0
    0.7710    1.4610   -1.3850 N   0  0  0  0  0  0  0  0  0  0  0  0
   -0.3160    2.1900   -1.0560 C   0  0  0  0  0  0  0  0  0  0  0  0
   -0.5540    2.5670    0.0760 O   0  0  0  0  0  0  0  0  0  0  0  0
   -1.2750    2.6200   -2.1320 C   0  0  0  0  0  0  0  0  0  0  0  0
   -2.2670    1.5710   -2.2740 N   0  0  0  0  0  0  0  0  0  0  0  0
   -2.0410    0.3080   -2.7150 C   0  0  0  0  0  0  0  0  0  0  0  0
   -3.2310   -0.4030   -2.5920 C   0  0  0  0  0  0  0  0  0  0  0  0
   -4.2010    0.4590   -2.0570 C   0  0  0  0  0  0  0  0  0  0  0  0
   -3.6400    1.6800   -1.8270 N   0  0  0  0  0  0  0  0  0  0  0  0
   -5.4840    0.0660   -1.8300 N   0  3  0  0  0  0  0  0  0  0  0  0
   -6.4500    0.9420   -1.2960 O   0  5  0  0  0  0  0  0  0  0  0  0
   -5.8270   -1.0690   -2.0790 O   0  0  0  0  0  0  0  0  0  0  0  0
    2.2170    1.7900    0.5250 N   0  0  0  0  0  0  0  0  0  0  0  0
    8.0950   -0.2420    1.2990 H   0  0  0  0  0  0  0  0  0  0  0  0
    8.9950    2.0700    0.9990 H   0  0  0  0  0  0  0  0  0  0  0  0
    7.4980    4.0210    1.3530 H   0  0  0  0  0  0  0  0  0  0  0  0
    5.1410    3.6820    2.0240 H   0  0  0  0  0  0  0  0  0  0  0  0
    3.3850    2.1690    2.9070 H   0  0  0  0  0  0  0  0  0  0  0  0
    3.7970    0.4700    3.2170 H   0  0  0  0  0  0  0  0  0  0  0  0
    3.3750   -1.2830    1.2230 H   0  0  0  0  0  0  0  0  0  0  0  0
    1.7020   -1.1790   -0.8770 H   0  0  0  0  0  0  0  0  0  0  0  0
    0.9770    1.2290   -2.3260 H   0  0  0  0  0  0  0  0  0  0  0  0
   -0.7550    2.7490   -3.0930 H   0  0  0  0  0  0  0  0  0  0  0  0
   -1.7520    3.5710   -1.8510 H   0  0  0  0  0  0  0  0  0  0  0  0
   -1.1020   -0.0730   -3.1030 H   0  0  0  0  0  0  0  0  0  0  0  0
   -3.3820   -1.4430   -2.8650 H   0  0  0  0  0  0  0  0  0  0  0  0
  1  2  1  0  0  0  0
  2  3  2  0  0  0  0
  3 26  1  0  0  0  0
  3  4  1  0  0  0  0
  4 27  1  0  0  0  0
  4  5  2  0  0  0  0
  5 28  1  0  0  0  0
  5  6  1  0  0  0  0
  6 29  1  0  0  0  0
  6  7  2  0  0  0  0
  7  2  1  0  0  0  0
  7  8  1  0  0  0  0
  8 30  1  0  0  0  0
  8 31  1  0  0  0  0
  8  9  1  0  0  0  0
  9 10  1  0  0  0  0
 10 32  1  0  0  0  0
 10 11  2  0  0  0  0
 11 33  1  0  0  0  0
 11 12  1  0  0  0  0
 12 13  1  0  0  0  0
 13 34  1  0  0  0  0
 13 14  1  0  0  0  0
 14 15  2  0  0  0  0
 14 16  1  0  0  0  0
 16 35  1  0  0  0  0
 16 36  1  0  0  0  0
 16 17  1  0  0  0  0
 17 18  1  0  0  0  0
 18 37  1  0  0  0  0
 18 19  2  0  0  0  0
 19 38  1  0  0  0  0
 19 20  1  0  0  0  0
 20 21  2  0  0  0  0
 21 17  1  0  0  0  0
 20 22  1  0  0  0  0
 22 23  1  0  0  0  0
 22 24  2  0  0  0  0
 12 25  2  0  0  0  0
 25  9  1  0  0  0  0
M  CHG  2  22   1  23  -1
M  END
$$$$
ZINC02856197_000
  -MTS-   02131516513D 0   0.00000     0.00000     0

 31 33  0  0  0  0  0  0  0  0999 V2000
   -2.4460    2.6890   -2.3520 I   0  0  0  0  0  0  0  0  0  0  0  0
   -0.6580    2.6160   -1.3470 C   0  0  0  0  0  0  0  0  0  0  0  0
    0.5010    2.1920   -2.0070 C   0  0  0  0  0  0  0  0  0  0  0  0
    1.7180    2.1530   -1.3180 C   0  0  0  0  0  0  0  0  0  0  0  0
    1.7730    2.5310    0.0240 C   0  0  0  0  0  0  0  0  0  0  0  0
    2.9380    2.4770    0.6940 N   0  0  0  0  0  0  0  0  0  0  0  0
    3.2560    1.1860    1.7890 S   0  0  0  0  0  0  0  0  0  0  0  0
    2.7880   -0.0390    1.1850 O   0  0  0  0  0  0  0  0  0  0  0  0
    2.7470    1.6540    3.0550 O   0  0  0  0  0  0  0  0  0  0  0  0
    5.0420    1.2840    1.7510 C   0  0  0  0  0  0  0  0  0  0  0  0
    5.7730    0.5090    0.8240 C   0  0  0  0  0  0  0  0  0  0  0  0
    7.1600    0.6510    0.6550 C   0  0  0  0  0  0  0  0  0  0  0  0
    7.7500    1.6070    1.4750 C   0  0  0  0  0  0  0  0  0  0  0  0
    9.0910    2.0290    1.5340 N   0  0  0  0  0  0  0  0  0  0  0  0
    9.1840    2.9870    2.4870 C   0  0  0  0  0  0  0  0  0  0  0  0
   10.1980    3.5790    2.7950 O   0  0  0  0  0  0  0  0  0  0  0  0
    7.9680    3.1890    3.0430 N   0  0  0  0  0  0  0  0  0  0  0  0
    7.0540    2.3280    2.4070 C   0  0  0  0  0  0  0  0  0  0  0  0
    5.6880    2.1840    2.6170 C   0  0  0  0  0  0  0  0  0  0  0  0
    0.6190    2.9590    0.6800 C   0  0  0  0  0  0  0  0  0  0  0  0
   -0.6030    2.9910   -0.0010 C   0  0  0  0  0  0  0  0  0  0  0  0
    0.4470    1.8960   -3.0510 H   0  0  0  0  0  0  0  0  0  0  0  0
    2.6240    1.8260   -1.8170 H   0  0  0  0  0  0  0  0  0  0  0  0
    3.6900    3.1440    0.5210 H   0  0  0  0  0  0  0  0  0  0  0  0
    5.2450   -0.2240    0.2160 H   0  0  0  0  0  0  0  0  0  0  0  0
    7.7420    0.0710   -0.0550 H   0  0  0  0  0  0  0  0  0  0  0  0
    9.8670    1.7250    0.9950 H   0  0  0  0  0  0  0  0  0  0  0  0
    7.8110    3.8520    3.7630 H   0  0  0  0  0  0  0  0  0  0  0  0
    5.1710    2.7360    3.3950 H   0  0  0  0  0  0  0  0  0  0  0  0
    0.6850    3.2720    1.7170 H   0  0  0  0  0  0  0  0  0  0  0  0
   -1.5070    3.3070    0.5120 H   0  0  0  0  0  0  0  0  0  0  0  0
  1  2  1  0  0  0  0
  2  3  2  0  0  0  0
  3 22  1  0  0  0  0
  3  4  1  0  0  0  0
  4 23  1  0  0  0  0
  4  5  2  0  0  0  0
  5  6  1  0  0  0  0
  6 24  1  0  0  0  0
  6  7  1  0  0  0  0
  7  8  2  0  0  0  0
  7  9  2  0  0  0  0
  7 10  1  0  0  0  0
 10 11  2  0  0  0  0
 11 25  1  0  0  0  0
 11 12  1  0  0  0  0
 12 26  1  0  0  0  0
 12 13  2  0  0  0  0
 13 14  1  0  0  0  0
 14 27  1  0  0  0  0
 14 15  1  0  0  0  0
 15 16  2  0  0  0  0
 15 17  1  0  0  0  0
 17 28  1  0  0  0  0
 17 18  1  0  0  0  0
 18 13  1  0  0  0  0
 18 19  2  0  0  0  0
 19 10  1  0  0  0  0
 19 29  1  0  0  0  0
  5 20  1  0  0  0  0
 20 30  1  0  0  0  0
 20 21  2  0  0  0  0
 21  2  1  0  0  0  0
 21 31  1  0  0  0  0
M  END
$$$$
ZINC03312549_000
  -MTS-   02131516513D 0   0.00000     0.00000     0

 39 42  0  0  1  0  0  0  0  0999 V2000
   -2.5770    3.9790   -2.1190 C   0  0  0  0  0  0  0  0  0  0  0  0
   -1.6590    3.0430   -1.2870 C   0  0  1  0  0  0  0  0  0  0  0  0
   -0.1580    3.3420   -1.5600 C   0  0  0  0  0  0  0  0  0  0  0  0
    0.7420    2.5600   -0.5660 C   0  0  0  0  0  0  0  0  0  0  0  0
    0.2800    1.1050   -0.4480 C   0  0  0  0  0  0  0  0  0  0  0  0
   -0.9460    0.6370   -0.9310 C   0  0  0  0  0  0  0  0  0  0  0  0
   -1.9650    1.5540   -1.6090 C   0  0  0  0  0  0  0  0  0  0  0  0
   -1.2070   -1.0940   -0.6880 S   0  0  0  0  0  0  0  0  0  0  0  0
    0.3700   -1.1620    0.0920 C   0  0  0  0  0  0  0  0  0  0  0  0
    0.9460   -2.2680    0.5960 N   0  0  0  0  0  0  0  0  0  0  0  0
    2.1640   -2.1960    1.1690 C   0  0  0  0  0  0  0  0  0  0  0  0
    2.8020   -1.0120    1.2590 N   0  0  0  0  0  0  0  0  0  0  0  0
    2.2470    0.1170    0.7830 C   0  0  0  0  0  0  0  0  0  0  0  0
    2.9020    1.3300    0.9210 O   0  0  0  0  0  0  0  0  0  0  0  0
    3.0580    1.8260    2.2610 C   0  0  0  0  0  0  0  0  0  0  0  0
    3.9250    3.0670    2.2630 C   0  0  0  0  0  0  0  0  0  0  0  0
    3.4370    4.1890    2.2320 O   0  0  0  0  0  0  0  0  0  0  0  0
    5.4340    2.9590    2.2960 C   0  0  0  0  0  0  0  0  0  0  0  0
    6.3930    2.3490    0.9480 S   0  0  0  0  0  0  0  0  0  0  0  0
    7.8320    2.6260    1.9270 C   0  0  0  0  0  0  0  0  0  0  0  0
    9.4580    2.2830    1.3790 Cl  0  0  0  0  0  0  0  0  0  0  0  0
    7.5670    3.1480    3.1940 C   0  0  0  0  0  0  0  0  0  0  0  0
    6.1960    3.3380    3.4060 C   0  0  0  0  0  0  0  0  0  0  0  0
    1.0090    0.0690    0.1520 C   0  0  0  0  0  0  0  0  0  0  0  0
   -2.3870    3.8510   -3.1960 H   0  0  0  0  0  0  0  0  0  0  0  0
   -3.6350    3.7490   -1.9180 H   0  0  0  0  0  0  0  0  0  0  0  0
   -2.3950    5.0320   -1.8540 H   0  0  0  0  0  0  0  0  0  0  0  0
   -1.8590    3.2270   -0.2170 H   0  0  0  0  0  0  0  0  0  0  0  0
    0.0860    3.0460   -2.5930 H   0  0  0  0  0  0  0  0  0  0  0  0
    0.0510    4.4200   -1.4550 H   0  0  0  0  0  0  0  0  0  0  0  0
    1.7870    2.6060   -0.9110 H   0  0  0  0  0  0  0  0  0  0  0  0
    0.6770    3.0080    0.4380 H   0  0  0  0  0  0  0  0  0  0  0  0
   -1.8980    1.3720   -2.6920 H   0  0  0  0  0  0  0  0  0  0  0  0
   -2.9780    1.2870   -1.2680 H   0  0  0  0  0  0  0  0  0  0  0  0
    2.6310   -3.0960    1.5590 H   0  0  0  0  0  0  0  0  0  0  0  0
    3.5460    1.0640    2.8890 H   0  0  0  0  0  0  0  0  0  0  0  0
    2.0730    2.0740    2.6870 H   0  0  0  0  0  0  0  0  0  0  0  0
    8.3370    3.3780    3.9240 H   0  0  0  0  0  0  0  0  0  0  0  0
    5.7680    3.7330    4.3230 H   0  0  0  0  0  0  0  0  0  0  0  0
  1 25  1  0  0  0  0
  1 26  1  0  0  0  0
  1 27  1  0  0  0  0
  1  2  1  0  0  0  0
  2 28  1  0  0  0  0
  2  3  1  0  0  0  0
  3 29  1  0  0  0  0
  3 30  1  0  0  0  0
  3  4  1  0  0  0  0
  4 31  1  0  0  0  0
  4 32  1  0  0  0  0
  4  5  1  0  0  0  0
  5  6  2  0  0  0  0
  6  7  1  0  0  0  0
  7  2  1  0  0  0  0
  7 33  1  0  0  0  0
  7 34  1  0  0  0  0
  6  8  1  0  0  0  0
  8  9  1  0  0  0  0
  9 10  1  0  0  0  0
 10 11  2  0  0  0  0
 11 35  1  0  0  0  0
 11 12  1  0  0  0  0
 12 13  2  0  0  0  0
 13 14  1  0  0  0  0
 14 15  1  0  0  0  0
 15 36  1  0  0  0  0
 15 37  1  0  0  0  0
 15 16  1  0  0  0  0
 16 17  2  0  0  0  0
 16 18  1  0  0  0  0
 18 19  1  0  0  0  0
 19 20  1  0  0  0  0
 20 21  1  0  0  0  0
 20 22  2  0  0  0  0
 22 38  1  0  0  0  0
 22 23  1  0  0  0  0
 23 18  2  0  0  0  0
 23 39  1  0  0  0  0
 13 24  1  0  0  0  0
 24  5  1  0  0  0  0
 24  9  2  0  0  0  0
M  END
$$$$
ZINC03346742_000
  -MTS-   02131516513D 0   0.00000     0.00000     0

 40 40  0  0  0  0  0  0  0  0999 V2000
    2.9600   -0.4820    0.1360 C   0  0  0  0  0  0  0  0  0  0  0  0
    1.4540   -0.0900    0.1190 C   0  0  0  0  0  0  0  0  0  0  0  0
    0.6870   -0.6190    1.3660 C   0  0  0  0  0  0  0  0  0  0  0  0
    1.0840    1.3050   -0.1700 N   0  0  0  0  0  0  0  0  0  0  0  0
   -0.2270    1.5920   -0.7870 C   0  0  0  0  0  0  0  0  0  0  0  0
   -1.1640    2.4420    0.1320 C   0  0  0  0  0  0  0  0  0  0  0  0
   -0.1570    2.1350   -2.2390 C   0  0  0  0  0  0  0  0  0  0  0  0
    1.8340    2.3740    0.2240 C   0  0  0  0  0  0  0  0  0  0  0  0
    1.5570    3.4600   -0.2590 O   0  0  0  0  0  0  0  0  0  0  0  0
    2.9430    2.3860    1.2820 C   0  0  0  0  0  0  0  0  0  0  0  0
    4.3010    2.0810    0.8660 O   0  0  0  0  0  0  0  0  0  0  0  0
    5.1540    2.1480    1.9000 C   0  0  0  0  0  0  0  0  0  0  0  0
    4.7340    2.3980    3.0190 O   0  0  0  0  0  0  0  0  0  0  0  0
    6.6450    1.9420    1.7430 C   0  0  0  0  0  0  0  0  0  0  0  0
    7.3640    0.7060    0.7070 S   0  0  0  0  0  0  0  0  0  0  0  0
    8.9390    1.1960    1.3220 C   0  0  0  0  0  0  0  0  0  0  0  0
    8.8790    2.2580    2.2210 C   0  0  0  0  0  0  0  0  0  0  0  0
    7.5780    2.7210    2.4340 C   0  0  0  0  0  0  0  0  0  0  0  0
    7.2350    3.9410    3.3010 C   0  0  0  0  0  0  0  0  0  0  0  0
    3.0820   -1.5730    0.0270 H   0  0  0  0  0  0  0  0  0  0  0  0
    3.4930   -0.0090   -0.7050 H   0  0  0  0  0  0  0  0  0  0  0  0
    3.4680   -0.2200    1.0740 H   0  0  0  0  0  0  0  0  0  0  0  0
    1.0910   -0.6760   -0.7460 H   0  0  0  0  0  0  0  0  0  0  0  0
    0.9190   -1.6860    1.5380 H   0  0  0  0  0  0  0  0  0  0  0  0
   -0.3980   -0.5180    1.1960 H   0  0  0  0  0  0  0  0  0  0  0  0
    0.9490   -0.0490    2.2720 H   0  0  0  0  0  0  0  0  0  0  0  0
   -0.7930    0.6500   -0.9010 H   0  0  0  0  0  0  0  0  0  0  0  0
   -2.2140    2.3790   -0.2190 H   0  0  0  0  0  0  0  0  0  0  0  0
   -1.1160    2.0390    1.1550 H   0  0  0  0  0  0  0  0  0  0  0  0
   -0.8840    3.5080    0.1610 H   0  0  0  0  0  0  0  0  0  0  0  0
   -1.1720    2.2190   -2.6630 H   0  0  0  0  0  0  0  0  0  0  0  0
    0.4210    1.4470   -2.8760 H   0  0  0  0  0  0  0  0  0  0  0  0
    0.3050    3.1310   -2.2940 H   0  0  0  0  0  0  0  0  0  0  0  0
    2.9390    3.4170    1.6960 H   0  0  0  0  0  0  0  0  0  0  0  0
    2.6030    1.7090    2.0840 H   0  0  0  0  0  0  0  0  0  0  0  0
    9.8510    0.7040    1.0080 H   0  0  0  0  0  0  0  0  0  0  0  0
    9.7670    2.6710    2.6970 H   0  0  0  0  0  0  0  0  0  0  0  0
    6.8430    3.5990    4.2740 H   0  0  0  0  0  0  0  0  0  0  0  0
    6.4700    4.5470    2.7860 H   0  0  0  0  0  0  0  0  0  0  0  0
    8.1370    4.5480    3.4560 H   0  0  0  0  0  0  0  0  0  0  0  0
  1 20  1  0  0  0  0
  1 21  1  0  0  0  0
  1 22  1  0  0  0  0
  1  2  1  0  0  0  0
  2 23  1  0  0  0  0
  2  3  1  0  0  0  0
  3 24  1  0  0  0  0
  3 25  1  0  0  0  0
  3 26  1  0  0  0  0
  2  4  1  0  0  0  0
  4  5  1  0  0  0  0
  5 27  1  0  0  0  0
  5  6  1  0  0  0  0
  6 28  1  0  0  0  0
  6 29  1  0  0  0  0
  6 30  1  0  0  0  0
  5  7  1  0  0  0  0
  7 31  1  0  0  0  0
  7 32  1  0  0  0  0
  7 33  1  0  0  0  0
  4  8  1  0  0  0  0
  8  9  2  0  0  0  0
  8 10  1  0  0  0  0
 10 34  1  0  0  0  0
 10 35  1  0  0  0  0
 10 11  1  0  0  0  0
 11 12  1  0  0  0  0
 12 13  2  0  0  0  0
 12 14  1  0  0  0  0
 14 15  1  0  0  0  0
 15 16  1  0  0  0  0
 16 36  1  0  0  0  0
 16 17  2  0  0  0  0
 17 37  1  0  0  0  0
 17 18  1  0  0  0  0
 18 14  2  0  0  0  0
 18 19  1  0  0  0  0
 19 38  1  0  0  0  0
 19 39  1  0  0  0  0
 19 40  1  0  0  0  0
M  END
$$$$
ZINC03394648_000
  -MTS-   02131516513D 0   0.00000     0.00000     0

 44 47  0  0  0  0  0  0  0  0999 V2000
    3.5580   -1.7920    2.5330 N   0  0  0  0  0  0  0  0  0  0  0  0
    3.5240   -0.8060    1.6240 C   0  0  0  0  0  0  0  0  0  0  0  0
    4.7220   -0.2560    1.3910 N   0  0  0  0  0  0  0  0  0  0  0  0
    4.8160    0.8640    0.6540 C   0  0  0  0  0  0  0  0  0  0  0  0
    6.3980    1.6010    0.4450 S   0  0  0  0  0  0  0  0  0  0  0  0
    6.6260    1.9290    2.2280 C   0  0  0  0  0  0  0  0  0  0  0  0
    8.0220    2.4060    2.5770 C   0  0  0  0  0  0  0  0  0  0  0  0
    8.2010    3.7220    2.6480 O   0  0  0  0  0  0  0  0  0  0  0  0
    8.9750    1.6750    2.7930 O   0  0  0  0  0  0  0  0  0  0  0  0
    3.6860    1.4540    0.0890 C   0  0  0  0  0  0  0  0  0  0  0  0
    2.4340    0.8650    0.2960 C   0  0  0  0  0  0  0  0  0  0  0  0
    1.2360    1.4330   -0.1530 C   0  0  0  0  0  0  0  0  0  0  0  0
    1.1600    2.7100   -0.8050 C   0  0  0  0  0  0  0  0  0  0  0  0
    1.1090    3.7470   -1.3180 N   0  0  0  0  0  0  0  0  0  0  0  0
    0.0410    0.7460    0.0460 C   0  0  0  0  0  0  0  0  0  0  0  0
    0.0070   -0.4230    0.7030 N   0  0  0  0  0  0  0  0  0  0  0  0
    1.1580   -1.0410    0.9970 C   0  0  0  0  0  0  0  0  0  0  0  0
    1.0220   -2.3510    1.2500 N   0  0  0  0  0  0  0  0  0  0  0  0
    2.3710   -0.3490    0.9860 C   0  0  0  0  0  0  0  0  0  0  0  0
   -1.1130    1.2370   -0.4380 N   0  0  0  0  0  0  0  0  0  0  0  0
   -1.8430    2.3350    0.1790 C   0  0  0  0  0  0  0  0  0  0  0  0
   -3.0300    2.5840   -0.8150 C   0  0  0  0  0  0  0  0  0  0  0  0
   -2.8710    1.4490   -1.8290 C   0  0  0  0  0  0  0  0  0  0  0  0
   -3.6670    1.0910   -2.9180 C   0  0  0  0  0  0  0  0  0  0  0  0
   -3.2680   -0.0110   -3.6880 C   0  0  0  0  0  0  0  0  0  0  0  0
   -2.1090   -0.7350   -3.3680 C   0  0  0  0  0  0  0  0  0  0  0  0
   -1.3260   -0.3720   -2.2660 C   0  0  0  0  0  0  0  0  0  0  0  0
   -1.7290    0.7330   -1.5190 C   0  0  0  0  0  0  0  0  0  0  0  0
    2.7190   -2.0490    3.0660 H   0  0  0  0  0  0  0  0  0  0  0  0
    4.4750   -2.1670    2.8000 H   0  0  0  0  0  0  0  0  0  0  0  0
    5.9140    2.7160    2.5240 H   0  0  0  0  0  0  0  0  0  0  0  0
    6.4010    1.0160    2.8020 H   0  0  0  0  0  0  0  0  0  0  0  0
    9.1170    3.8700    2.8540 H   0  0  0  0  0  0  0  0  0  0  0  0
    3.8090    2.3570   -0.5000 H   0  0  0  0  0  0  0  0  0  0  0  0
    1.8120   -2.9960    1.1190 H   0  0  0  0  0  0  0  0  0  0  0  0
    0.0710   -2.7200    1.3650 H   0  0  0  0  0  0  0  0  0  0  0  0
   -1.2020    3.2240    0.2810 H   0  0  0  0  0  0  0  0  0  0  0  0
   -2.1990    2.0240    1.1720 H   0  0  0  0  0  0  0  0  0  0  0  0
   -2.9300    3.5510   -1.3350 H   0  0  0  0  0  0  0  0  0  0  0  0
   -4.0110    2.5340   -0.3150 H   0  0  0  0  0  0  0  0  0  0  0  0
   -4.5640    1.6500   -3.1610 H   0  0  0  0  0  0  0  0  0  0  0  0
   -3.8660   -0.3130   -4.5430 H   0  0  0  0  0  0  0  0  0  0  0  0
   -1.8170   -1.5840   -3.9780 H   0  0  0  0  0  0  0  0  0  0  0  0
   -0.4410   -0.9330   -1.9940 H   0  0  0  0  0  0  0  0  0  0  0  0
  1 29  1  0  0  0  0
  1 30  1  0  0  0  0
  1  2  1  0  0  0  0
  2  3  2  0  0  0  0
  3  4  1  0  0  0  0
  4  5  1  0  0  0  0
  5  6  1  0  0  0  0
  6 31  1  0  0  0  0
  6 32  1  0  0  0  0
  6  7  1  0  0  0  0
  7  8  1  0  0  0  0
  8 33  1  0  0  0  0
  7  9  2  0  0  0  0
  4 10  2  0  0  0  0
 10 34  1  0  0  0  0
 10 11  1  0  0  0  0
 11 12  1  0  0  0  0
 12 13  1  0  0  0  0
 13 14  3  0  0  0  0
 12 15  2  0  0  0  0
 15 16  1  0  0  0  0
 16 17  2  0  0  0  0
 17 18  1  0  0  0  0
 18 35  1  0  0  0  0
 18 36  1  0  0  0  0
 17 19  1  0  0  0  0
 19  2  1  0  0  0  0
 19 11  2  0  0  0  0
 15 20  1  0  0  0  0
 20 21  1  0  0  0  0
 21 37  1  0  0  0  0
 21 38  1  0  0  0  0
 21 22  1  0  0  0  0
 22 39  1  0  0  0  0
 22 40  1  0  0  0  0
 22 23  1  0  0  0  0
 23 24  2  0  0  0  0
 24 41  1  0  0  0  0
 24 25  1  0  0  0  0
 25 42  1  0  0  0  0
 25 26  2  0  0  0  0
 26 43  1  0  0  0  0
 26 27  1  0  0  0  0
 27 44  1  0  0  0  0
 27 28  2  0  0  0  0
 28 20  1  0  0  0  0
 28 23  1  0  0  0  0
M  END
$$$$
ZINC03417627_000
  -MTS-   02131516513D 0   0.00000     0.00000     0

 40 42  0  0  0  0  0  0  0  0999 V2000
    8.3950    3.1380    3.6350 O   0  0  0  0  0  0  0  0  0  0  0  0
    7.4670    2.7710    2.6630 C   0  0  0  0  0  0  0  0  0  0  0  0
    6.1610    3.2530    2.7640 C   0  0  0  0  0  0  0  0  0  0  0  0
    5.1980    2.9070    1.8100 C   0  0  0  0  0  0  0  0  0  0  0  0
    5.5550    2.0710    0.7450 C   0  0  0  0  0  0  0  0  0  0  0  0
    6.8650    1.5850    0.6360 C   0  0  0  0  0  0  0  0  0  0  0  0
    7.2520    0.7500   -0.4210 O   0  0  0  0  0  0  0  0  0  0  0  0
    7.8150    1.9350    1.5970 C   0  0  0  0  0  0  0  0  0  0  0  0
    4.5590    1.6630   -0.3170 C   0  0  0  0  0  0  0  0  0  0  0  0
    4.9720    0.9340   -1.2130 O   0  0  0  0  0  0  0  0  0  0  0  0
    3.2910    2.0770   -0.2760 O   0  0  0  0  0  0  0  0  0  0  0  0
    2.4960    1.5810   -1.3810 C   0  0  0  0  0  0  0  0  0  0  0  0
    1.0140    1.9140   -1.2670 C   0  0  0  0  0  0  0  0  0  0  0  0
    0.6510    2.9260   -0.6930 O   0  0  0  0  0  0  0  0  0  0  0  0
    0.0890    1.0860   -1.8030 N   0  0  0  0  0  0  0  0  0  0  0  0
   -1.2880    1.3980   -1.6880 C   0  0  0  0  0  0  0  0  0  0  0  0
   -1.7910    2.4950   -2.3880 C   0  0  0  0  0  0  0  0  0  0  0  0
   -3.1430    2.8340   -2.2860 C   0  0  0  0  0  0  0  0  0  0  0  0
   -3.9830    2.0770   -1.4650 C   0  0  0  0  0  0  0  0  0  0  0  0
   -3.4830    0.9770   -0.7580 C   0  0  0  0  0  0  0  0  0  0  0  0
   -4.3240    0.2270    0.0740 C   0  0  0  0  0  0  0  0  0  0  0  0
   -3.8360   -0.8980    0.7450 C   0  0  0  0  0  0  0  0  0  0  0  0
   -2.4980   -1.2690    0.5990 C   0  0  0  0  0  0  0  0  0  0  0  0
   -1.6470   -0.5020   -0.2020 C   0  0  0  0  0  0  0  0  0  0  0  0
   -2.1320    0.6220   -0.8830 C   0  0  0  0  0  0  0  0  0  0  0  0
    9.1010    3.6840    3.3130 H   0  0  0  0  0  0  0  0  0  0  0  0
    5.9090    3.9010    3.5960 H   0  0  0  0  0  0  0  0  0  0  0  0
    4.1820    3.2840    1.8950 H   0  0  0  0  0  0  0  0  0  0  0  0
    6.9940   -0.1720   -0.2990 H   0  0  0  0  0  0  0  0  0  0  0  0
    8.8180    1.5410    1.4890 H   0  0  0  0  0  0  0  0  0  0  0  0
    2.5690    0.4830   -1.4360 H   0  0  0  0  0  0  0  0  0  0  0  0
    2.8480    2.0180   -2.3300 H   0  0  0  0  0  0  0  0  0  0  0  0
    0.3500    0.2580   -2.2910 H   0  0  0  0  0  0  0  0  0  0  0  0
   -1.1200    3.0800   -3.0050 H   0  0  0  0  0  0  0  0  0  0  0  0
   -3.5360    3.6840   -2.8390 H   0  0  0  0  0  0  0  0  0  0  0  0
   -5.0300    2.3520   -1.3810 H   0  0  0  0  0  0  0  0  0  0  0  0
   -5.3620    0.5150    0.2060 H   0  0  0  0  0  0  0  0  0  0  0  0
   -4.4960   -1.4830    1.3800 H   0  0  0  0  0  0  0  0  0  0  0  0
   -2.1190   -2.1510    1.1080 H   0  0  0  0  0  0  0  0  0  0  0  0
   -0.6040   -0.7860   -0.2890 H   0  0  0  0  0  0  0  0  0  0  0  0
  1 26  1  0  0  0  0
  1  2  1  0  0  0  0
  2  3  2  0  0  0  0
  3 27  1  0  0  0  0
  3  4  1  0  0  0  0
  4 28  1  0  0  0  0
  4  5  2  0  0  0  0
  5  6  1  0  0  0  0
  6  7  1  0  0  0  0
  7 29  1  0  0  0  0
  6  8  2  0  0  0  0
  8  2  1  0  0  0  0
  8 30  1  0  0  0  0
  5  9  1  0  0  0  0
  9 10  2  0  0  0  0
  9 11  1  0  0  0  0
 11 12  1  0  0  0  0
 12 31  1  0  0  0  0
 12 32  1  0  0  0  0
 12 13  1  0  0  0  0
 13 14  2  0  0  0  0
 13 15  1  0  0  0  0
 15 33  1  0  0  0  0
 15 16  1  0  0  0  0
 16 17  2  0  0  0  0
 17 34  1  0  0  0  0
 17 18  1  0  0  0  0
 18 35  1  0  0  0  0
 18 19  2  0  0  0  0
 19 36  1  0  0  0  0
 19 20  1  0  0  0  0
 20 21  1  0  0  0  0
 21 37  1  0  0  0  0
 21 22  2  0  0  0  0
 22 38  1  0  0  0  0
 22 23  1  0  0  0  0
 23 39  1  0  0  0  0
 23 24  2  0  0  0  0
 24 40  1  0  0  0  0
 24 25  1  0  0  0  0
 25 16  1  0  0  0  0
 25 20  2  0  0  0  0
M  END
$$$$
ZINC03846040_000
  -MTS-   02131516513D 0   0.00000     0.00000     0

 44 45  0  0  1  0  0  0  0  0999 V2000
    5.5230    2.9450   -0.4420 C   0  0  0  0  0  0  0  0  0  0  0  0
    5.0050    2.5770    0.9880 C   0  0  0  0  0  0  0  0  0  0  0  0
    4.6220    3.9620    1.6240 C   0  0  0  0  0  0  0  0  0  0  0  0
    3.7330    1.6480    1.0580 C   0  0  1  0  0  0  0  0  0  0  0  0
    3.8350    1.0900    2.5070 C   0  0  0  0  0  0  0  0  0  0  0  0
    5.3270    0.7240    2.6360 C   0  0  0  0  0  0  0  0  0  0  0  0
    6.1010    1.8210    1.8370 C   0  0  1  0  0  0  0  0  0  0  0  0
    7.2210    1.0960    1.0210 C   0  0  0  0  0  0  0  0  0  0  0  0
    6.8280    2.7680    2.7770 C   0  0  0  0  0  0  0  0  0  0  0  0
    7.8040    3.5140    2.2770 O   0  0  0  0  0  0  0  0  0  0  0  0
    6.5500    2.8850    3.9590 O   0  0  0  0  0  0  0  0  0  0  0  0
    3.6160    0.5330   -0.0480 C   0  0  2  0  0  0  0  0  0  0  0  0
    4.5630   -0.5440    0.1320 O   0  0  0  0  0  0  0  0  0  0  0  0
    2.2130   -0.1520   -0.0280 C   0  0  0  0  0  0  0  0  0  0  0  0
    1.0790    0.7990   -0.4490 C   0  0  0  0  0  0  0  0  0  0  0  0
    0.2500    1.3680    0.5240 C   0  0  0  0  0  0  0  0  0  0  0  0
   -0.7370    2.2940    0.1670 C   0  0  0  0  0  0  0  0  0  0  0  0
   -0.9100    2.6480   -1.1730 C   0  0  0  0  0  0  0  0  0  0  0  0
   -0.1140    2.0530   -2.1560 C   0  0  0  0  0  0  0  0  0  0  0  0
    0.8640    1.1210   -1.7950 C   0  0  0  0  0  0  0  0  0  0  0  0
    5.7310    2.0680   -1.0690 H   0  0  0  0  0  0  0  0  0  0  0  0
    4.8090    3.5860   -0.9790 H   0  0  0  0  0  0  0  0  0  0  0  0
    6.4540    3.5260   -0.3600 H   0  0  0  0  0  0  0  0  0  0  0  0
    4.2980    3.9100    2.6700 H   0  0  0  0  0  0  0  0  0  0  0  0
    3.7940    4.4250    1.0660 H   0  0  0  0  0  0  0  0  0  0  0  0
    5.4660    4.6680    1.5820 H   0  0  0  0  0  0  0  0  0  0  0  0
    2.7950    2.2220    0.9990 H   0  0  0  0  0  0  0  0  0  0  0  0
    3.5980    1.8630    3.2530 H   0  0  0  0  0  0  0  0  0  0  0  0
    3.1650    0.2490    2.7370 H   0  0  0  0  0  0  0  0  0  0  0  0
    5.6480    0.6300    3.6860 H   0  0  0  0  0  0  0  0  0  0  0  0
    5.4440   -0.2700    2.1730 H   0  0  0  0  0  0  0  0  0  0  0  0
    6.8250    0.3580    0.3110 H   0  0  0  0  0  0  0  0  0  0  0  0
    7.8740    0.5490    1.7200 H   0  0  0  0  0  0  0  0  0  0  0  0
    7.8580    1.7930    0.4580 H   0  0  0  0  0  0  0  0  0  0  0  0
    8.1410    4.0430    2.9910 H   0  0  0  0  0  0  0  0  0  0  0  0
    3.7810    0.9490   -1.0520 H   0  0  0  0  0  0  0  0  0  0  0  0
    4.7900   -1.0110   -0.6650 H   0  0  0  0  0  0  0  0  0  0  0  0
    1.9670   -0.5650    0.9560 H   0  0  0  0  0  0  0  0  0  0  0  0
    2.2240   -1.0080   -0.7200 H   0  0  0  0  0  0  0  0  0  0  0  0
    0.3730    1.0910    1.5660 H   0  0  0  0  0  0  0  0  0  0  0  0
   -1.3690    2.7370    0.9320 H   0  0  0  0  0  0  0  0  0  0  0  0
   -1.6620    3.3820   -1.4510 H   0  0  0  0  0  0  0  0  0  0  0  0
   -0.2570    2.3160   -3.2010 H   0  0  0  0  0  0  0  0  0  0  0  0
    1.4600    0.6530   -2.5720 H   0  0  0  0  0  0  0  0  0  0  0  0
  1 21  1  0  0  0  0
  1 22  1  0  0  0  0
  1 23  1  0  0  0  0
  1  2  1  0  0  0  0
  2  3  1  0  0  0  0
  3 24  1  0  0  0  0
  3 25  1  0  0  0  0
  3 26  1  0  0  0  0
  2  4  1  0  0  0  0
  4 27  1  0  0  0  0
  4  5  1  0  0  0  0
  5 28  1  0  0  0  0
  5 29  1  0  0  0  0
  5  6  1  0  0  0  0
  6 30  1  0  0  0  0
  6 31  1  0  0  0  0
  6  7  1  0  0  0  0
  7  2  1  0  0  0  0
  7  8  1  0  0  0  0
  8 32  1  0  0  0  0
  8 33  1  0  0  0  0
  8 34  1  0  0  0  0
  7  9  1  0  0  0  0
  9 10  1  0  0  0  0
 10 35  1  0  0  0  0
  9 11  2  0  0  0  0
  4 12  1  0  0  0  0
 12 36  1  0  0  0  0
 12 13  1  0  0  0  0
 13 37  1  0  0  0  0
 12 14  1  0  0  0  0
 14 38  1  0  0  0  0
 14 39  1  0  0  0  0
 14 15  1  0  0  0  0
 15 16  2  0  0  0  0
 16 40  1  0  0  0  0
 16 17  1  0  0  0  0
 17 41  1  0  0  0  0
 17 18  2  0  0  0  0
 18 42  1  0  0  0  0
 18 19  1  0  0  0  0
 19 43  1  0  0  0  0
 19 20  2  0  0  0  0
 20 15  1  0  0  0  0
 20 44  1  0  0  0  0
M  END
$$$$
ZINC03846751_000
  -MTS-   02131516513D 0   0.00000     0.00000     0

 38 40  0  0  0  0  0  0  0  0999 V2000
    1.8150   -2.1400    3.7820 C   0  0  0  0  0  0  0  0  0  0  0  0
    2.9980   -1.5870    2.9900 C   0  0  0  0  0  0  0  0  0  0  0  0
    2.8090   -0.7430    1.8910 O   0  0  0  0  0  0  0  0  0  0  0  0
    4.1520   -0.5410    1.5320 C   0  0  0  0  0  0  0  0  0  0  0  0
    5.0790   -1.1940    2.3440 C   0  0  0  0  0  0  0  0  0  0  0  0
    4.3270   -1.8750    3.2930 C   0  0  0  0  0  0  0  0  0  0  0  0
    4.5160    0.3350    0.3280 C   0  0  0  0  0  0  0  0  0  0  0  0
    3.4020    1.2790   -0.1370 C   0  0  0  0  0  0  0  0  0  0  0  0
    2.3880    1.6860    0.7420 O   0  0  0  0  0  0  0  0  0  0  0  0
    1.6260    2.4610   -0.1360 C   0  0  0  0  0  0  0  0  0  0  0  0
    0.3110    3.0970    0.3160 C   0  0  0  0  0  0  0  0  0  0  0  0
    2.1590    2.5910   -1.4170 C   0  0  0  0  0  0  0  0  0  0  0  0
    3.3120    1.8130   -1.4230 C   0  0  0  0  0  0  0  0  0  0  0  0
    5.8270    1.0930    0.6050 C   0  0  0  0  0  0  0  0  0  0  0  0
    5.9110    1.9580    1.7060 C   0  0  0  0  0  0  0  0  0  0  0  0
    7.1070    2.6150    2.0370 C   0  0  0  0  0  0  0  0  0  0  0  0
    8.2380    2.3950    1.2390 C   0  0  0  0  0  0  0  0  0  0  0  0
    8.1480    1.5700    0.1150 C   0  0  0  0  0  0  0  0  0  0  0  0
    6.9480    0.9490   -0.2240 C   0  0  0  0  0  0  0  0  0  0  0  0
    6.8940    0.2140   -1.4030 O   0  0  0  0  0  0  0  0  0  0  0  0
    7.1760    3.4500    3.1050 N   0  3  0  0  0  0  0  0  0  0  0  0
    8.3800    4.1060    3.4230 O   0  5  0  0  0  0  0  0  0  0  0  0
    6.2150    3.6410    3.8070 O   0  0  0  0  0  0  0  0  0  0  0  0
    1.5600   -1.4370    4.5880 H   0  0  0  0  0  0  0  0  0  0  0  0
    2.0660   -3.1180    4.2170 H   0  0  0  0  0  0  0  0  0  0  0  0
    0.9510   -2.2580    3.1120 H   0  0  0  0  0  0  0  0  0  0  0  0
    6.1590   -1.1800    2.2620 H   0  0  0  0  0  0  0  0  0  0  0  0
    4.7000   -2.4990    4.0960 H   0  0  0  0  0  0  0  0  0  0  0  0
    4.6690   -0.3600   -0.5110 H   0  0  0  0  0  0  0  0  0  0  0  0
   -0.4980    2.3580    0.2180 H   0  0  0  0  0  0  0  0  0  0  0  0
    0.0750    3.9790   -0.2970 H   0  0  0  0  0  0  0  0  0  0  0  0
    0.3980    3.4030    1.3700 H   0  0  0  0  0  0  0  0  0  0  0  0
    1.7560    3.1750   -2.2370 H   0  0  0  0  0  0  0  0  0  0  0  0
    3.9930    1.6600   -2.2550 H   0  0  0  0  0  0  0  0  0  0  0  0
    5.0270    2.1310    2.3160 H   0  0  0  0  0  0  0  0  0  0  0  0
    9.1900    2.8630    1.4780 H   0  0  0  0  0  0  0  0  0  0  0  0
    9.0140    1.4060   -0.5180 H   0  0  0  0  0  0  0  0  0  0  0  0
    7.5660    0.4510   -2.0360 H   0  0  0  0  0  0  0  0  0  0  0  0
  1 24  1  0  0  0  0
  1 25  1  0  0  0  0
  1 26  1  0  0  0  0
  1  2  1  0  0  0  0
  2  3  1  0  0  0  0
  3  4  1  0  0  0  0
  4  5  2  0  0  0  0
  5 27  1  0  0  0  0
  5  6  1  0  0  0  0
  6  2  2  0  0  0  0
  6 28  1  0  0  0  0
  4  7  1  0  0  0  0
  7 29  1  0  0  0  0
  7  8  1  0  0  0  0
  8  9  1  0  0  0  0
  9 10  1  0  0  0  0
 10 11  1  0  0  0  0
 11 30  1  0  0  0  0
 11 31  1  0  0  0  0
 11 32  1  0  0  0  0
 10 12  2  0  0  0  0
 12 33  1  0  0  0  0
 12 13  1  0  0  0  0
 13  8  2  0  0  0  0
 13 34  1  0  0  0  0
  7 14  1  0  0  0  0
 14 15  2  0  0  0  0
 15 35  1  0  0  0  0
 15 16  1  0  0  0  0
 16 17  2  0  0  0  0
 17 36  1  0  0  0  0
 17 18  1  0  0  0  0
 18 37  1  0  0  0  0
 18 19  2  0  0  0  0
 19 14  1  0  0  0  0
 19 20  1  0  0  0  0
 20 38  1  0  0  0  0
 16 21  1  0  0  0  0
 21 22  1  0  0  0  0
 21 23  2  0  0  0  0
M  CHG  2  21   1  22  -1
M  END
$$$$
2VNM_extract
  -MTS-   02131516513D 0   0.00000     0.00000     0

 80 83  0  0  0  0  0  0  0  0999 V2000
   -5.3370    3.0110    3.5510 C   0  0  0  0  0  0  0  0  0  0  0  0
   -4.3220    1.8390    3.5880 C   0  0  0  0  0  0  0  0  0  0  0  0
   -3.6520    1.6590    2.3040 N   0  0  0  0  0  0  0  0  0  0  0  0
   -2.5890    0.8380    2.1820 C   0  0  0  0  0  0  0  0  0  0  0  0
   -2.7920   -0.5360    2.2650 C   0  0  0  0  0  0  0  0  0  0  0  0
   -1.7080   -1.3850    2.0620 C   0  0  0  0  0  0  0  0  0  0  0  0
   -0.4460   -0.8650    1.7880 C   0  0  0  0  0  0  0  0  0  0  0  0
   -0.2140    0.5170    1.7540 C   0  0  0  0  0  0  0  0  0  0  0  0
    1.2180    0.9710    1.4970 C   0  0  0  0  0  0  0  0  0  0  0  0
    1.6280    2.2550    1.4160 N   0  0  0  0  0  0  0  0  0  0  0  0
    3.0390    2.5400    1.0810 C   0  0  0  0  0  0  0  0  0  0  0  0
    3.3220    3.8380    0.2520 C   0  0  0  0  0  0  0  0  0  0  0  0
    2.6860    3.7020   -1.1720 C   0  0  0  0  0  0  0  0  0  0  0  0
    1.2190    3.4560   -1.1630 N   0  0  0  0  0  0  0  0  0  0  0  0
    0.5900    3.1870   -2.4740 C   0  0  0  0  0  0  0  0  0  0  0  0
   -0.4680    2.0900   -2.2560 C   0  0  0  0  0  0  0  0  0  0  0  0
   -1.7590    2.4300   -1.8340 C   0  0  0  0  0  0  0  0  0  0  0  0
   -2.7190    1.4380   -1.6150 C   0  0  0  0  0  0  0  0  0  0  0  0
   -2.4010    0.0970   -1.8450 C   0  0  0  0  0  0  0  0  0  0  0  0
   -1.1250   -0.2620   -2.3020 C   0  0  0  0  0  0  0  0  0  0  0  0
   -0.8020   -1.7370   -2.6120 C   0  0  0  0  0  0  0  0  0  0  0  0
   -0.2490   -2.3170   -1.5120 F   0  0  0  0  0  0  0  0  0  0  0  0
    0.0770   -1.8270   -3.6480 F   0  0  0  0  0  0  0  0  0  0  0  0
   -1.9360   -2.4170   -2.9430 F   0  0  0  0  0  0  0  0  0  0  0  0
   -0.1600    0.7410   -2.4780 C   0  0  0  0  0  0  0  0  0  0  0  0
    4.7650    4.0340    0.2090 O   0  0  0  0  0  0  0  0  0  0  0  0
    3.9570    2.4860    2.3430 C   0  0  0  0  0  0  0  0  0  0  0  0
    3.5640    3.6100    3.3150 C   0  0  0  0  0  0  0  0  0  0  0  0
    4.1820    4.8640    3.2310 C   0  0  0  0  0  0  0  0  0  0  0  0
    3.8090    5.8930    4.1000 C   0  0  0  0  0  0  0  0  0  0  0  0
    2.8360    5.6620    5.0750 C   0  0  0  0  0  0  0  0  0  0  0  0
    2.2350    4.4040    5.1800 C   0  0  0  0  0  0  0  0  0  0  0  0
    2.5950    3.3810    4.2980 C   0  0  0  0  0  0  0  0  0  0  0  0
    2.0640    0.1120    1.3500 O   0  0  0  0  0  0  0  0  0  0  0  0
   -1.3150    1.3630    1.9580 C   0  0  0  0  0  0  0  0  0  0  0  0
   -1.8620   -2.7190    2.1210 N   0  0  0  0  0  0  0  0  0  0  0  0
   -1.3090   -3.5200    3.1900 C   0  0  0  0  0  0  0  0  0  0  0  0
   -2.4120   -4.4240    3.7970 C   0  0  0  0  0  0  0  0  0  0  0  0
   -3.0430   -5.3560    2.7240 C   0  0  0  0  0  0  0  0  0  0  0  0
   -3.7480   -4.5500    1.6040 C   0  0  0  0  0  0  0  0  0  0  0  0
   -2.5370   -3.5300    0.7510 S   0  0  0  0  0  0  0  0  0  0  0  0
   -3.2070   -2.5490   -0.0700 O   0  0  0  0  0  0  0  0  0  0  0  0
   -1.4880   -4.3630    0.2130 O   0  0  0  0  0  0  0  0  0  0  0  0
   -5.8390    3.1130    4.5260 H   0  0  0  0  0  0  0  0  0  0  0  0
   -4.8220    3.9560    3.3200 H   0  0  0  0  0  0  0  0  0  0  0  0
   -6.1040    2.8320    2.7820 H   0  0  0  0  0  0  0  0  0  0  0  0
   -4.8580    0.9080    3.8400 H   0  0  0  0  0  0  0  0  0  0  0  0
   -3.5670    2.0310    4.3680 H   0  0  0  0  0  0  0  0  0  0  0  0
   -4.0030    2.1410    1.4620 H   0  0  0  0  0  0  0  0  0  0  0  0
   -3.7730   -0.9370    2.4750 H   0  0  0  0  0  0  0  0  0  0  0  0
    0.3570   -1.5700    1.6000 H   0  0  0  0  0  0  0  0  0  0  0  0
    0.9980    3.0210    1.5140 H   0  0  0  0  0  0  0  0  0  0  0  0
    3.3960    1.7400    0.4070 H   0  0  0  0  0  0  0  0  0  0  0  0
    2.8840    4.7160    0.7550 H   0  0  0  0  0  0  0  0  0  0  0  0
    3.1690    2.8510   -1.6780 H   0  0  0  0  0  0  0  0  0  0  0  0
    2.8920    4.6130   -1.7570 H   0  0  0  0  0  0  0  0  0  0  0  0
    0.6950    4.2740   -0.6910 H   0  0  0  0  0  0  0  0  0  0  0  0
    1.3380    2.8450   -3.2050 H   0  0  0  0  0  0  0  0  0  0  0  0
    0.1160    4.0970   -2.8760 H   0  0  0  0  0  0  0  0  0  0  0  0
   -2.0240    3.4730   -1.6750 H   0  0  0  0  0  0  0  0  0  0  0  0
   -3.7150    1.7090   -1.2730 H   0  0  0  0  0  0  0  0  0  0  0  0
   -3.1580   -0.6640   -1.6660 H   0  0  0  0  0  0  0  0  0  0  0  0
    0.8450    0.4710   -2.7960 H   0  0  0  0  0  0  0  0  0  0  0  0
    5.0160    4.9190   -0.0390 H   0  0  0  0  0  0  0  0  0  0  0  0
    5.0170    2.5970    2.0720 H   0  0  0  0  0  0  0  0  0  0  0  0
    3.8740    1.5310    2.8820 H   0  0  0  0  0  0  0  0  0  0  0  0
    4.9560    5.0420    2.4900 H   0  0  0  0  0  0  0  0  0  0  0  0
    4.2760    6.8700    4.0160 H   0  0  0  0  0  0  0  0  0  0  0  0
    2.5440    6.4630    5.7510 H   0  0  0  0  0  0  0  0  0  0  0  0
    1.4890    4.2200    5.9470 H   0  0  0  0  0  0  0  0  0  0  0  0
    2.1230    2.4060    4.3760 H   0  0  0  0  0  0  0  0  0  0  0  0
   -1.2200    2.4370    1.9440 H   0  0  0  0  0  0  0  0  0  0  0  0
   -0.5070   -4.1460    2.7690 H   0  0  0  0  0  0  0  0  0  0  0  0
   -0.8700   -2.8860    3.9790 H   0  0  0  0  0  0  0  0  0  0  0  0
   -3.1910   -3.7890    4.2500 H   0  0  0  0  0  0  0  0  0  0  0  0
   -1.9680   -5.0450    4.5940 H   0  0  0  0  0  0  0  0  0  0  0  0
   -2.2560   -5.9830    2.2760 H   0  0  0  0  0  0  0  0  0  0  0  0
   -3.7760   -6.0210    3.2080 H   0  0  0  0  0  0  0  0  0  0  0  0
   -4.5240   -3.8940    2.0320 H   0  0  0  0  0  0  0  0  0  0  0  0
   -4.2120   -5.2240    0.8680 H   0  0  0  0  0  0  0  0  0  0  0  0
  1 44  1  0  0  0  0
  1 45  1  0  0  0  0
  1 46  1  0  0  0  0
  1  2  1  0  0  0  0
  2 47  1  0  0  0  0
  2 48  1  0  0  0  0
  2  3  1  0  0  0  0
  3 49  1  0  0  0  0
  3  4  1  0  0  0  0
  4  5  2  0  0  0  0
  5 50  1  0  0  0  0
  5  6  1  0  0  0  0
  6  7  2  0  0  0  0
  7 51  1  0  0  0  0
  7  8  1  0  0  0  0
  8  9  1  0  0  0  0
  9 10  1  0  0  0  0
 10 52  1  0  0  0  0
 10 11  1  0  0  0  0
 11 53  1  0  0  0  0
 11 12  1  0  0  0  0
 12 54  1  0  0  0  0
 12 13  1  0  0  0  0
 13 55  1  0  0  0  0
 13 56  1  0  0  0  0
 13 14  1  0  0  0  0
 14 57  1  0  0  0  0
 14 15  1  0  0  0  0
 15 58  1  0  0  0  0
 15 59  1  0  0  0  0
 15 16  1  0  0  0  0
 16 17  2  0  0  0  0
 17 60  1  0  0  0  0
 17 18  1  0  0  0  0
 18 61  1  0  0  0  0
 18 19  2  0  0  0  0
 19 62  1  0  0  0  0
 19 20  1  0  0  0  0
 20 21  1  0  0  0  0
 21 22  1  0  0  0  0
 21 23  1  0  0  0  0
 21 24  1  0  0  0  0
 20 25  2  0  0  0  0
 25 16  1  0  0  0  0
 25 63  1  0  0  0  0
 12 26  1  0  0  0  0
 26 64  1  0  0  0  0
 11 27  1  0  0  0  0
 27 65  1  0  0  0  0
 27 66  1  0  0  0  0
 27 28  1  0  0  0  0
 28 29  2  0  0  0  0
 29 67  1  0  0  0  0
 29 30  1  0  0  0  0
 30 68  1  0  0  0  0
 30 31  2  0  0  0  0
 31 69  1  0  0  0  0
 31 32  1  0  0  0  0
 32 70  1  0  0  0  0
 32 33  2  0  0  0  0
 33 28  1  0  0  0  0
 33 71  1  0  0  0  0
  9 34  2  0  0  0  0
  8 35  2  0  0  0  0
 35  4  1  0  0  0  0
 35 72  1  0  0  0  0
  6 36  1  0  0  0  0
 36 37  1  0  0  0  0
 37 73  1  0  0  0  0
 37 74  1  0  0  0  0
 37 38  1  0  0  0  0
 38 75  1  0  0  0  0
 38 76  1  0  0  0  0
 38 39  1  0  0  0  0
 39 77  1  0  0  0  0
 39 78  1  0  0  0  0
 39 40  1  0  0  0  0
 40 79  1  0  0  0  0
 40 80  1  0  0  0  0
 40 41  1  0  0  0  0
 41 36  1  0  0  0  0
 41 42  2  0  0  0  0
 41 43  2  0  0  0  0
M  END
$$$$
2B8V_extract
  -MTS-   02131516513D 0   0.00000     0.00000     0

 71 74  0  0  0  0  0  0  0  0999 V2000
   -0.8060    1.8370   -2.2480 C   0  0  0  0  0  0  0  0  0  0  0  0
    0.4250    2.7480   -2.3820 C   0  0  0  0  0  0  0  0  0  0  0  0
    1.0410    3.0180   -1.0750 N   0  0  0  0  0  0  0  0  0  0  0  0
    2.4990    3.2880   -1.1960 C   0  0  0  0  0  0  0  0  0  0  0  0
    3.1920    3.5610    0.1800 C   0  0  0  0  0  0  0  0  0  0  0  0
    3.3650    2.2130    0.9510 C   0  0  0  0  0  0  0  0  0  0  0  0
    4.2420    2.3910    2.2250 C   0  0  0  0  0  0  0  0  0  0  0  0
    3.5740    3.4060    3.1720 C   0  0  0  0  0  0  0  0  0  0  0  0
    2.5500    2.9890    4.0310 C   0  0  0  0  0  0  0  0  0  0  0  0
    1.9050    3.9070    4.8670 C   0  0  0  0  0  0  0  0  0  0  0  0
    2.2720    5.2550    4.8400 C   0  0  0  0  0  0  0  0  0  0  0  0
    3.3130    5.6750    4.0070 C   0  0  0  0  0  0  0  0  0  0  0  0
    3.9700    4.7490    3.1890 C   0  0  0  0  0  0  0  0  0  0  0  0
    2.0600    1.6450    1.3270 N   0  0  0  0  0  0  0  0  0  0  0  0
    1.9390    0.3260    1.5770 C   0  0  0  0  0  0  0  0  0  0  0  0
    0.6450   -0.3170    2.0480 C   0  0  0  0  0  0  0  0  0  0  0  0
    0.2360   -1.5020    1.4240 C   0  0  0  0  0  0  0  0  0  0  0  0
   -0.9520   -2.1270    1.7960 C   0  0  0  0  0  0  0  0  0  0  0  0
   -1.7200   -1.6170    2.8370 C   0  0  0  0  0  0  0  0  0  0  0  0
   -1.3290   -0.4370    3.4760 C   0  0  0  0  0  0  0  0  0  0  0  0
   -0.1620    0.2180    3.0660 C   0  0  0  0  0  0  0  0  0  0  0  0
   -2.2130    0.0810    4.5890 C   0  0  0  0  0  0  0  0  0  0  0  0
   -3.1590    1.2280    4.3210 C   0  0  0  0  0  0  0  0  0  0  0  0
   -4.5130    0.9540    4.1000 C   0  0  0  0  0  0  0  0  0  0  0  0
   -5.3980    1.9900    3.7810 C   0  0  0  0  0  0  0  0  0  0  0  0
   -4.9230    3.2990    3.6730 C   0  0  0  0  0  0  0  0  0  0  0  0
   -3.5800    3.5840    3.9420 C   0  0  0  0  0  0  0  0  0  0  0  0
   -2.7020    2.5500    4.2850 C   0  0  0  0  0  0  0  0  0  0  0  0
   -2.1960   -0.4640    5.6820 O   0  0  0  0  0  0  0  0  0  0  0  0
   -1.3870   -3.2190    1.1470 N   0  0  0  0  0  0  0  0  0  0  0  0
   -2.4030   -2.9970   -0.2360 S   0  0  0  0  0  0  0  0  0  0  0  0
   -3.0630   -4.2600   -0.4720 O   0  0  0  0  0  0  0  0  0  0  0  0
   -3.1670   -1.7920   -0.0100 O   0  0  0  0  0  0  0  0  0  0  0  0
   -1.1520   -2.7090   -1.4960 C   0  0  0  0  0  0  0  0  0  0  0  0
   -1.0230   -4.5620    1.5560 C   0  0  0  0  0  0  0  0  0  0  0  0
    2.9100   -0.3910    1.4240 O   0  0  0  0  0  0  0  0  0  0  0  0
    4.4670    4.2400    0.0480 O   0  0  0  0  0  0  0  0  0  0  0  0
    0.5140    1.2740   -2.8160 C   0  0  0  0  0  0  0  0  0  0  0  0
   -1.6330    2.0170   -2.9510 H   0  0  0  0  0  0  0  0  0  0  0  0
   -1.0670    1.5170   -1.2280 H   0  0  0  0  0  0  0  0  0  0  0  0
    0.3970    3.5070   -3.1820 H   0  0  0  0  0  0  0  0  0  0  0  0
    0.5330    3.8650   -0.6280 H   0  0  0  0  0  0  0  0  0  0  0  0
    2.9710    2.3990   -1.6400 H   0  0  0  0  0  0  0  0  0  0  0  0
    2.6590    4.1410   -1.8770 H   0  0  0  0  0  0  0  0  0  0  0  0
    2.5260    4.2000    0.7890 H   0  0  0  0  0  0  0  0  0  0  0  0
    3.9510    1.5350    0.3080 H   0  0  0  0  0  0  0  0  0  0  0  0
    5.2440    2.7460    1.9470 H   0  0  0  0  0  0  0  0  0  0  0  0
    4.3660    1.4400    2.7640 H   0  0  0  0  0  0  0  0  0  0  0  0
    2.2490    1.9460    4.0540 H   0  0  0  0  0  0  0  0  0  0  0  0
    1.1190    3.5720    5.5380 H   0  0  0  0  0  0  0  0  0  0  0  0
    1.7500    5.9740    5.4620 H   0  0  0  0  0  0  0  0  0  0  0  0
    3.6110    6.7190    3.9950 H   0  0  0  0  0  0  0  0  0  0  0  0
    4.7930    5.0870    2.5700 H   0  0  0  0  0  0  0  0  0  0  0  0
    1.2940    2.2660    1.4340 H   0  0  0  0  0  0  0  0  0  0  0  0
    0.8400   -1.9480    0.6420 H   0  0  0  0  0  0  0  0  0  0  0  0
   -2.6220   -2.1410    3.1270 H   0  0  0  0  0  0  0  0  0  0  0  0
    0.0980    1.1480    3.5530 H   0  0  0  0  0  0  0  0  0  0  0  0
   -4.8750   -0.0690    4.1730 H   0  0  0  0  0  0  0  0  0  0  0  0
   -6.4510    1.7740    3.6150 H   0  0  0  0  0  0  0  0  0  0  0  0
   -5.5980    4.0970    3.3770 H   0  0  0  0  0  0  0  0  0  0  0  0
   -3.2210    4.6080    3.8880 H   0  0  0  0  0  0  0  0  0  0  0  0
   -1.6690    2.7730    4.5260 H   0  0  0  0  0  0  0  0  0  0  0  0
   -1.6340   -2.5390   -2.4670 H   0  0  0  0  0  0  0  0  0  0  0  0
   -0.5610   -1.8260   -1.2160 H   0  0  0  0  0  0  0  0  0  0  0  0
   -0.4900   -3.5850   -1.5600 H   0  0  0  0  0  0  0  0  0  0  0  0
   -1.1860   -5.2840    0.7410 H   0  0  0  0  0  0  0  0  0  0  0  0
    0.0380   -4.6030    1.8500 H   0  0  0  0  0  0  0  0  0  0  0  0
   -1.6490   -4.8460    2.4150 H   0  0  0  0  0  0  0  0  0  0  0  0
    4.3670    5.1190   -0.3090 H   0  0  0  0  0  0  0  0  0  0  0  0
    0.5800    1.0960   -3.8990 H   0  0  0  0  0  0  0  0  0  0  0  0
    1.1090    0.6210   -2.1590 H   0  0  0  0  0  0  0  0  0  0  0  0
  1 39  1  0  0  0  0
  1 40  1  0  0  0  0
  1  2  1  0  0  0  0
  2 41  1  0  0  0  0
  2  3  1  0  0  0  0
  3 42  1  0  0  0  0
  3  4  1  0  0  0  0
  4 43  1  0  0  0  0
  4 44  1  0  0  0  0
  4  5  1  0  0  0  0
  5 45  1  0  0  0  0
  5  6  1  0  0  0  0
  6 46  1  0  0  0  0
  6  7  1  0  0  0  0
  7 47  1  0  0  0  0
  7 48  1  0  0  0  0
  7  8  1  0  0  0  0
  8  9  2  0  0  0  0
  9 49  1  0  0  0  0
  9 10  1  0  0  0  0
 10 50  1  0  0  0  0
 10 11  2  0  0  0  0
 11 51  1  0  0  0  0
 11 12  1  0  0  0  0
 12 52  1  0  0  0  0
 12 13  2  0  0  0  0
 13  8  1  0  0  0  0
 13 53  1  0  0  0  0
  6 14  1  0  0  0  0
 14 54  1  0  0  0  0
 14 15  1  0  0  0  0
 15 16  1  0  0  0  0
 16 17  2  0  0  0  0
 17 55  1  0  0  0  0
 17 18  1  0  0  0  0
 18 19  2  0  0  0  0
 19 56  1  0  0  0  0
 19 20  1  0  0  0  0
 20 21  2  0  0  0  0
 21 16  1  0  0  0  0
 21 57  1  0  0  0  0
 20 22  1  0  0  0  0
 22 23  1  0  0  0  0
 23 24  2  0  0  0  0
 24 58  1  0  0  0  0
 24 25  1  0  0  0  0
 25 59  1  0  0  0  0
 25 26  2  0  0  0  0
 26 60  1  0  0  0  0
 26 27  1  0  0  0  0
 27 61  1  0  0  0  0
 27 28  2  0  0  0  0
 28 23  1  0  0  0  0
 28 62  1  0  0  0  0
 22 29  2  0  0  0  0
 18 30  1  0  0  0  0
 30 31  1  0  0  0  0
 31 32  2  0  0  0  0
 31 33  2  0  0  0  0
 31 34  1  0  0  0  0
 34 63  1  0  0  0  0
 34 64  1  0  0  0  0
 34 65  1  0  0  0  0
 30 35  1  0  0  0  0
 35 66  1  0  0  0  0
 35 67  1  0  0  0  0
 35 68  1  0  0  0  0
 15 36  2  0  0  0  0
  5 37  1  0  0  0  0
 37 69  1  0  0  0  0
  2 38  1  0  0  0  0
 38  1  1  0  0  0  0
 38 70  1  0  0  0  0
 38 71  1  0  0  0  0
M  END
$$$$
2OHT_extract
  -MTS-   02131516513D 0   0.00000     0.00000     0

 42 45  0  0  0  0  0  0  0  0999 V2000
    4.3810    4.6990   -0.5610 N   0  0  0  0  0  0  0  0  0  0  0  0
    3.9800    3.4790   -0.1580 C   0  0  0  0  0  0  0  0  0  0  0  0
    3.0870    2.6630   -0.8780 C   0  0  0  0  0  0  0  0  0  0  0  0
    2.5810    2.9790   -2.0990 N   0  0  0  0  0  0  0  0  0  0  0  0
    1.1990    3.4180   -2.2190 C   0  0  0  0  0  0  0  0  0  0  0  0
    0.2470    2.2090   -2.1970 C   0  0  0  0  0  0  0  0  0  0  0  0
    0.1840    1.3410   -3.2940 C   0  0  0  0  0  0  0  0  0  0  0  0
   -0.7580    0.3080   -3.3260 C   0  0  0  0  0  0  0  0  0  0  0  0
   -1.6420    0.1370   -2.2560 C   0  0  0  0  0  0  0  0  0  0  0  0
   -1.5510    0.9650   -1.1330 C   0  0  0  0  0  0  0  0  0  0  0  0
   -2.4910    0.7870    0.0030 C   0  0  0  0  0  0  0  0  0  0  0  0
   -3.2130    1.8840    0.4930 C   0  0  0  0  0  0  0  0  0  0  0  0
   -4.0550    1.6530    1.5810 C   0  0  0  0  0  0  0  0  0  0  0  0
   -4.2040    0.3980    2.1540 C   0  0  0  0  0  0  0  0  0  0  0  0
   -3.5080   -0.7030    1.6580 C   0  0  0  0  0  0  0  0  0  0  0  0
   -2.6420   -0.4860    0.5770 C   0  0  0  0  0  0  0  0  0  0  0  0
   -5.1120    0.5280    3.2110 C   0  0  0  0  0  0  0  0  0  0  0  0
   -5.5030    1.8720    3.2660 C   0  0  0  0  0  0  0  0  0  0  0  0
   -4.8620    2.5640    2.2720 N   0  0  0  0  0  0  0  0  0  0  0  0
   -0.5760    1.9680   -1.0900 C   0  0  0  0  0  0  0  0  0  0  0  0
    2.7110    1.4500   -0.3000 C   0  0  0  0  0  0  0  0  0  0  0  0
    3.2520    1.0820    0.9380 C   0  0  0  0  0  0  0  0  0  0  0  0
    4.1600    1.9310    1.5820 C   0  0  0  0  0  0  0  0  0  0  0  0
    4.5130    3.1030    1.0170 N   0  0  0  0  0  0  0  0  0  0  0  0
    5.0600    5.2050    0.0160 H   0  0  0  0  0  0  0  0  0  0  0  0
    3.9700    5.1230   -1.3960 H   0  0  0  0  0  0  0  0  0  0  0  0
    3.1840    2.9300   -2.9350 H   0  0  0  0  0  0  0  0  0  0  0  0
    0.9450    4.1110   -1.4030 H   0  0  0  0  0  0  0  0  0  0  0  0
    1.0840    3.9590   -3.1710 H   0  0  0  0  0  0  0  0  0  0  0  0
    0.8660    1.4670   -4.1300 H   0  0  0  0  0  0  0  0  0  0  0  0
   -0.8080   -0.3580   -4.1830 H   0  0  0  0  0  0  0  0  0  0  0  0
   -2.4030   -0.6370   -2.2970 H   0  0  0  0  0  0  0  0  0  0  0  0
   -3.1240    2.8680    0.0480 H   0  0  0  0  0  0  0  0  0  0  0  0
   -3.6380   -1.6840    2.1000 H   0  0  0  0  0  0  0  0  0  0  0  0
   -2.0710   -1.3200    0.1790 H   0  0  0  0  0  0  0  0  0  0  0  0
   -5.4470   -0.2690    3.8660 H   0  0  0  0  0  0  0  0  0  0  0  0
   -6.2030    2.2910    3.9840 H   0  0  0  0  0  0  0  0  0  0  0  0
   -4.9530    3.5700    2.0690 H   0  0  0  0  0  0  0  0  0  0  0  0
   -0.4680    2.5600   -0.1870 H   0  0  0  0  0  0  0  0  0  0  0  0
    2.0100    0.8070   -0.8230 H   0  0  0  0  0  0  0  0  0  0  0  0
    2.9700    0.1410    1.3990 H   0  0  0  0  0  0  0  0  0  0  0  0
    4.5860    1.6540    2.5430 H   0  0  0  0  0  0  0  0  0  0  0  0
  1 25  1  0  0  0  0
  1 26  1  0  0  0  0
  1  2  1  0  0  0  0
  2  3  2  0  0  0  0
  3  4  1  0  0  0  0
  4 27  1  0  0  0  0
  4  5  1  0  0  0  0
  5 28  1  0  0  0  0
  5 29  1  0  0  0  0
  5  6  1  0  0  0  0
  6  7  2  0  0  0  0
  7 30  1  0  0  0  0
  7  8  1  0  0  0  0
  8 31  1  0  0  0  0
  8  9  2  0  0  0  0
  9 32  1  0  0  0  0
  9 10  1  0  0  0  0
 10 11  1  0  0  0  0
 11 12  2  0  0  0  0
 12 33  1  0  0  0  0
 12 13  1  0  0  0  0
 13 14  2  0  0  0  0
 14 15  1  0  0  0  0
 15 34  1  0  0  0  0
 15 16  2  0  0  0  0
 16 11  1  0  0  0  0
 16 35  1  0  0  0  0
 14 17  1  0  0  0  0
 17 36  1  0  0  0  0
 17 18  2  0  0  0  0
 18 37  1  0  0  0  0
 18 19  1  0  0  0  0
 19 13  1  0  0  0  0
 19 38  1  0  0  0  0
 10 20  2  0  0  0  0
 20  6  1  0  0  0  0
 20 39  1  0  0  0  0
  3 21  1  0  0  0  0
 21 40  1  0  0  0  0
 21 22  2  0  0  0  0
 22 41  1  0  0  0  0
 22 23  1  0  0  0  0
 23 42  1  0  0  0  0
 23 24  2  0  0  0  0
 24  2  1  0  0  0  0
M  END
$$$$
