# Supplementary material for: Template CoMFA Generates Single 3D-QSAR Models that, for Twelve of Twelve Biological Targets, Predict All ChEMBL-Tabulated Affinities
Source: PLoS One. 2015 Jun 12;10(6):e0129307. doi: 10.1371/journal.pone.0129307 (PMC4466312; doi:10.1371/journal.pone.0129307)
Supplement: S13 Text — The zip file contains, for each target, the template, training set, and prediction set, as “2D” structures, in. sdf format. (ZIP) [file pone.0129307.s014.zip › cyp3a4_trng.sdf]

ZINC00001261
  -MTS-   02131516512D 0   0.00000     0.00000     0

 22 25  0  0  0  0  0  0  0  0999 V2000
    6.5031    2.0681    0.0000 Cl  0  0  0  0  0  0  0  0  0  0  0  0
    5.6376    1.5672    0.0000 C   0  0  0  0  0  0  0  0  0  0  0  0
    4.7676    2.0672    0.0000 C   0  0  0  0  0  0  0  0  0  0  0  0
    3.9076    1.5672    0.0000 C   0  0  0  0  0  0  0  0  0  0  0  0
    3.9076    0.5672    0.0000 C   0  0  0  0  0  0  0  0  0  0  0  0
    4.7676    0.0672    0.0000 C   0  0  0  0  0  0  0  0  0  0  0  0
    4.9160   -0.9180    0.0000 C   0  0  0  0  0  0  0  0  0  0  0  0
    4.2346   -1.6499    0.0000 C   0  0  0  0  0  0  0  0  0  0  0  0
    3.2344   -1.5796    0.0000 C   0  0  0  0  0  0  0  0  0  0  0  0
    2.7890   -2.4796    0.0000 C   0  0  0  0  0  0  0  0  0  0  0  0
    1.7961   -2.5409    0.0000 C   0  0  0  0  0  0  0  0  0  0  0  0
    1.2412   -1.7091    0.0000 C   0  0  0  0  0  0  0  0  0  0  0  0
    1.6791   -0.8159    0.0000 N   0  0  0  0  0  0  0  0  0  0  0  0
    2.6812   -0.7503    0.0000 C   0  0  0  0  0  0  0  0  0  0  0  0
    2.9724    0.2083    0.0000 C   0  0  0  0  0  0  0  0  0  0  0  0
    2.2404    0.8896    0.0000 C   0  0  0  0  0  0  0  0  0  0  0  0
    2.4643    1.8678    0.0000 C   0  0  0  0  0  0  0  0  0  0  0  0
    1.7348    2.5441    0.0000 C   0  0  0  0  0  0  0  0  0  0  0  0
    0.7785    2.2519    0.0000 N   0  0  0  0  0  0  0  0  0  0  0  0
    0.5516    1.2833    0.0000 C   0  0  0  0  0  0  0  0  0  0  0  0
    1.2841    0.5974    0.0000 C   0  0  0  0  0  0  0  0  0  0  0  0
    5.6376    0.5672    0.0000 C   0  0  0  0  0  0  0  0  0  0  0  0
  1  2  1  0  0  0  0
  2  3  2  0  0  0  0
  3  4  1  0  0  0  0
  4  5  2  0  0  0  0
  5  6  1  0  0  0  0
  6  7  1  0  0  0  0
  7  8  1  0  0  0  0
  8  9  1  0  0  0  0
  9 10  2  0  0  0  0
 10 11  1  0  0  0  0
 11 12  2  0  0  0  0
 12 13  1  0  0  0  0
 13 14  2  0  0  0  0
 14  9  1  0  0  0  0
 14 15  1  0  0  0  0
 15  5  1  0  0  0  0
 15 16  2  0  0  0  0
 16 17  1  0  0  0  0
 17 18  1  0  0  0  0
 18 19  1  0  0  0  0
 19 20  1  0  0  0  0
 20 21  1  0  0  0  0
 21 16  1  0  0  0  0
  6 22  2  0  0  0  0
 22  2  1  0  0  0  0
M  END
>  <EXTREG>  (ZINC00001261)
ZINC00001261

>  <LOGBIO>
2.5000

$$$$
ZINC00002094
  -MTS-   02131516512D 0   0.00000     0.00000     0

 21 22  0  0  0  0  0  0  0  0999 V2000
    1.3984    3.2612    0.0000 C   0  0  0  0  0  0  0  0  0  0  0  0
    1.3924    2.2612    0.0000 O   0  0  0  0  0  0  0  0  0  0  0  0
    2.2555    1.7561    0.0000 C   0  0  0  0  0  0  0  0  0  0  0  0
    3.1279    2.2517    0.0000 N   0  0  0  0  0  0  0  0  0  0  0  0
    3.9854    1.7474    0.0000 C   0  0  0  0  0  0  0  0  0  0  0  0
    3.9804    0.7474    0.0000 N   0  0  0  0  0  0  0  0  0  0  0  0
    3.1179    0.2517    0.0000 C   0  0  0  0  0  0  0  0  0  0  0  0
    3.1154   -0.7483    0.0000 N   0  0  0  0  0  0  0  0  0  0  0  0
    3.9802   -1.2505    0.0000 S   0  0  0  0  0  0  0  0  0  0  0  0
    4.4824   -0.3857    0.0000 O   0  0  0  0  0  0  0  0  0  0  0  0
    3.4780   -2.1152    0.0000 O   0  0  0  0  0  0  0  0  0  0  0  0
    4.8450   -1.7526    0.0000 C   0  0  0  0  0  0  0  0  0  0  0  0
    4.8434   -2.7561    0.0000 C   0  0  0  0  0  0  0  0  0  0  0  0
    5.7047   -3.2539    0.0000 C   0  0  0  0  0  0  0  0  0  0  0  0
    6.5725   -2.7569    0.0000 C   0  0  0  0  0  0  0  0  0  0  0  0
    7.4360   -3.2612    0.0000 N   0  0  0  0  0  0  0  0  0  0  0  0
    6.5790   -1.7621    0.0000 C   0  0  0  0  0  0  0  0  0  0  0  0
    5.7127   -1.2556    0.0000 C   0  0  0  0  0  0  0  0  0  0  0  0
    2.2504    0.7561    0.0000 C   0  0  0  0  0  0  0  0  0  0  0  0
    1.3824    0.2595    0.0000 O   0  0  0  0  0  0  0  0  0  0  0  0
    0.5184    0.7630    0.0000 C   0  0  0  0  0  0  0  0  0  0  0  0
  1  2  1  0  0  0  0
  2  3  1  0  0  0  0
  3  4  1  0  0  0  0
  4  5  2  0  0  0  0
  5  6  1  0  0  0  0
  6  7  2  0  0  0  0
  7  8  1  0  0  0  0
  8  9  1  0  0  0  0
  9 10  2  0  0  0  0
  9 11  2  0  0  0  0
  9 12  1  0  0  0  0
 12 13  2  0  0  0  0
 13 14  1  0  0  0  0
 14 15  2  0  0  0  0
 15 16  1  0  0  0  0
 15 17  1  0  0  0  0
 17 18  2  0  0  0  0
 18 12  1  0  0  0  0
  7 19  1  0  0  0  0
 19  3  2  0  0  0  0
 19 20  1  0  0  0  0
 20 21  1  0  0  0  0
M  END
>  <EXTREG>  (ZINC00002094)
ZINC00002094

>  <LOGBIO>
2.5000

$$$$
ZINC00003421
  -MTS-   02131516512D 0   0.00000     0.00000     0

 17 19  0  0  0  0  0  0  0  0999 V2000
    4.6405   -2.9855    0.0000 Cl  0  0  0  0  0  0  0  0  0  0  0  0
    5.0446   -2.0708    0.0000 C   0  0  0  0  0  0  0  0  0  0  0  0
    6.0421   -1.9620    0.0000 C   0  0  0  0  0  0  0  0  0  0  0  0
    6.4422   -1.0512    0.0000 C   0  0  0  0  0  0  0  0  0  0  0  0
    5.8529   -0.2433    0.0000 C   0  0  0  0  0  0  0  0  0  0  0  0
    4.8635   -0.3462    0.0000 C   0  0  0  0  0  0  0  0  0  0  0  0
    4.4553   -1.2629    0.0000 C   0  0  0  0  0  0  0  0  0  0  0  0
    3.4608   -1.3683    0.0000 N   0  0  0  0  0  0  0  0  0  0  0  0
    2.8723   -0.5598    0.0000 C   0  0  0  0  0  0  0  0  0  0  0  0
    3.1823    0.4002    0.0000 N   0  0  0  0  0  0  0  0  0  0  0  0
    2.3723    0.9802    0.0000 C   0  0  0  0  0  0  0  0  0  0  0  0
    2.2727    1.9783    0.0000 C   0  0  0  0  0  0  0  0  0  0  0  0
    1.3607    2.3886    0.0000 C   0  0  0  0  0  0  0  0  0  0  0  0
    0.5478    1.8003    0.0000 C   0  0  0  0  0  0  0  0  0  0  0  0
    0.6509    0.8109    0.0000 C   0  0  0  0  0  0  0  0  0  0  0  0
    1.5623    0.4002    0.0000 C   0  0  0  0  0  0  0  0  0  0  0  0
    1.8723   -0.5598    0.0000 N   0  0  0  0  0  0  0  0  0  0  0  0
  1  2  1  0  0  0  0
  2  3  2  0  0  0  0
  3  4  1  0  0  0  0
  4  5  2  0  0  0  0
  5  6  1  0  0  0  0
  6  7  2  0  0  0  0
  7  2  1  0  0  0  0
  7  8  1  0  0  0  0
  8  9  1  0  0  0  0
  9 10  1  0  0  0  0
 10 11  1  0  0  0  0
 11 12  2  0  0  0  0
 12 13  1  0  0  0  0
 13 14  2  0  0  0  0
 14 15  1  0  0  0  0
 15 16  2  0  0  0  0
 16 11  1  0  0  0  0
 16 17  1  0  0  0  0
 17  9  2  0  0  0  0
M  END
>  <EXTREG>  (ZINC00003421)
ZINC00003421

>  <LOGBIO>
2.5000

$$$$
ZINC00004264
  -MTS-   02131516512D 0   0.00000     0.00000     0

 22 25  0  0  0  0  0  0  0  0999 V2000
    7.1207   -2.8056    0.0000 C   0  0  0  0  0  0  0  0  0  0  0  0
    6.3347   -2.1874    0.0000 C   0  0  0  0  0  0  0  0  0  0  0  0
    6.5491   -1.2144    0.0000 C   0  0  0  0  0  0  0  0  0  0  0  0
    5.9245   -0.4396    0.0000 C   0  0  0  0  0  0  0  0  0  0  0  0
    6.4245    0.4304    0.0000 C   0  0  0  0  0  0  0  0  0  0  0  0
    5.9245    1.2904    0.0000 C   0  0  0  0  0  0  0  0  0  0  0  0
    6.2345    2.2504    0.0000 O   0  0  0  0  0  0  0  0  0  0  0  0
    5.4245    2.8304    0.0000 C   0  0  0  0  0  0  0  0  0  0  0  0
    4.6145    2.2504    0.0000 O   0  0  0  0  0  0  0  0  0  0  0  0
    4.9245    1.2904    0.0000 C   0  0  0  0  0  0  0  0  0  0  0  0
    4.4245    0.4304    0.0000 C   0  0  0  0  0  0  0  0  0  0  0  0
    4.9245   -0.4396    0.0000 C   0  0  0  0  0  0  0  0  0  0  0  0
    4.3083   -1.2301    0.0000 C   0  0  0  0  0  0  0  0  0  0  0  0
    4.5277   -2.2026    0.0000 N   0  0  0  0  0  0  0  0  0  0  0  0
    5.4363   -2.6266    0.0000 N   0  0  0  0  0  0  0  0  0  0  0  0
    3.3325   -1.0118    0.0000 C   0  0  0  0  0  0  0  0  0  0  0  0
    3.0316   -0.0546    0.0000 C   0  0  0  0  0  0  0  0  0  0  0  0
    2.0604    0.1606    0.0000 C   0  0  0  0  0  0  0  0  0  0  0  0
    1.3826   -0.5747    0.0000 C   0  0  0  0  0  0  0  0  0  0  0  0
    0.4073   -0.3539    0.0000 N   0  0  0  0  0  0  0  0  0  0  0  0
    1.6761   -1.5252    0.0000 C   0  0  0  0  0  0  0  0  0  0  0  0
    2.6547   -1.7471    0.0000 C   0  0  0  0  0  0  0  0  0  0  0  0
  1  2  1  0  0  0  0
  2  3  1  0  0  0  0
  3  4  1  0  0  0  0
  4  5  2  0  0  0  0
  5  6  1  0  0  0  0
  6  7  1  0  0  0  0
  7  8  1  0  0  0  0
  8  9  1  0  0  0  0
  9 10  1  0  0  0  0
 10  6  2  0  0  0  0
 10 11  1  0  0  0  0
 11 12  2  0  0  0  0
 12  4  1  0  0  0  0
 12 13  1  0  0  0  0
 13 14  2  0  0  0  0
 14 15  1  0  0  0  0
 15  2  2  0  0  0  0
 13 16  1  0  0  0  0
 16 17  2  0  0  0  0
 17 18  1  0  0  0  0
 18 19  2  0  0  0  0
 19 20  1  0  0  0  0
 19 21  1  0  0  0  0
 21 22  2  0  0  0  0
 22 16  1  0  0  0  0
M  END
>  <EXTREG>  (ZINC00004264)
ZINC00004264

>  <LOGBIO>
2.5000

$$$$
ZINC00013614
  -MTS-   02131516512D 0   0.00000     0.00000     0

  8  8  0  0  0  0  0  0  0  0999 V2000
    3.4623    1.0004    0.0000 N   0  0  0  0  0  0  0  0  0  0  0  0
    2.5968    0.4996    0.0000 C   0  0  0  0  0  0  0  0  0  0  0  0
    1.7268    0.9996    0.0000 C   0  0  0  0  0  0  0  0  0  0  0  0
    0.8668    0.4996    0.0000 C   0  0  0  0  0  0  0  0  0  0  0  0
    0.8668   -0.5004    0.0000 C   0  0  0  0  0  0  0  0  0  0  0  0
    0.0000   -0.9991    0.0000 Br  0  0  0  0  0  0  0  0  0  0  0  0
    1.7268   -1.0004    0.0000 C   0  0  0  0  0  0  0  0  0  0  0  0
    2.5968   -0.5004    0.0000 C   0  0  0  0  0  0  0  0  0  0  0  0
  1  2  1  0  0  0  0
  2  3  2  0  0  0  0
  3  4  1  0  0  0  0
  4  5  2  0  0  0  0
  5  6  1  0  0  0  0
  5  7  1  0  0  0  0
  7  8  2  0  0  0  0
  8  2  1  0  0  0  0
M  END
>  <EXTREG>  (ZINC00013614)
ZINC00013614

>  <LOGBIO>
2.5000

$$$$
ZINC00029508
  -MTS-   02131516512D 0   0.00000     0.00000     0

 14 14  0  0  0  0  0  0  0  0999 V2000
    2.2511    2.2517    0.0000 C   0  0  0  0  0  0  0  0  0  0  0  0
    2.2521    1.2482    0.0000 C   0  0  0  0  0  0  0  0  0  0  0  0
    3.1146    0.7526    0.0000 N   0  0  0  0  0  0  0  0  0  0  0  0
    3.1156   -0.2508    0.0000 C   0  0  0  0  0  0  0  0  0  0  0  0
    2.2501   -0.7517    0.0000 C   0  0  0  0  0  0  0  0  0  0  0  0
    1.3801   -0.2517    0.0000 C   0  0  0  0  0  0  0  0  0  0  0  0
    0.5201   -0.7517    0.0000 C   0  0  0  0  0  0  0  0  0  0  0  0
    0.5201   -1.7517    0.0000 C   0  0  0  0  0  0  0  0  0  0  0  0
    1.3801   -2.2517    0.0000 C   0  0  0  0  0  0  0  0  0  0  0  0
    2.2501   -1.7517    0.0000 C   0  0  0  0  0  0  0  0  0  0  0  0
    3.9799    1.2539    0.0000 S   0  0  0  0  0  0  0  0  0  0  0  0
    4.8451    1.7552    0.0000 C   0  0  0  0  0  0  0  0  0  0  0  0
    4.4812    0.3887    0.0000 O   0  0  0  0  0  0  0  0  0  0  0  0
    3.4786    2.1192    0.0000 O   0  0  0  0  0  0  0  0  0  0  0  0
  1  2  1  0  0  0  0
  2  3  1  0  0  0  0
  3  4  1  0  0  0  0
  4  5  1  0  0  0  0
  5  6  2  0  0  0  0
  6  7  1  0  0  0  0
  7  8  2  0  0  0  0
  8  9  1  0  0  0  0
  9 10  2  0  0  0  0
 10  5  1  0  0  0  0
  3 11  1  0  0  0  0
 11 12  1  0  0  0  0
 11 13  2  0  0  0  0
 11 14  2  0  0  0  0
M  END
>  <EXTREG>  (ZINC00029508)
ZINC00029508

>  <LOGBIO>
2.5000

$$$$
ZINC00029847
  -MTS-   02131516512D 0   0.00000     0.00000     0

 23 25  0  0  0  0  0  0  0  0999 V2000
    2.2012   -1.4755    0.0000 O   0  0  0  0  0  0  0  0  0  0  0  0
    3.2012   -1.4745    0.0000 S   0  0  0  0  0  0  0  0  0  0  0  0
    4.2012   -1.4735    0.0000 O   0  0  0  0  0  0  0  0  0  0  0  0
    3.2022   -2.4745    0.0000 C   0  0  0  0  0  0  0  0  0  0  0  0
    2.2501   -3.0254    0.0000 C   0  0  0  0  0  0  0  0  0  0  0  0
    1.3801   -2.5254    0.0000 C   0  0  0  0  0  0  0  0  0  0  0  0
    0.5201   -3.0254    0.0000 C   0  0  0  0  0  0  0  0  0  0  0  0
    0.5201   -4.0254    0.0000 C   0  0  0  0  0  0  0  0  0  0  0  0
    1.3801   -4.5254    0.0000 C   0  0  0  0  0  0  0  0  0  0  0  0
    2.2501   -4.0254    0.0000 C   0  0  0  0  0  0  0  0  0  0  0  0
    3.2002   -0.4745    0.0000 N   0  0  0  0  0  0  0  0  0  0  0  0
    4.0682    0.0290    0.0000 C   0  0  0  0  0  0  0  0  0  0  0  0
    4.0652    1.0237    0.0000 C   0  0  0  0  0  0  0  0  0  0  0  0
    3.1991    1.5237    0.0000 C   0  0  0  0  0  0  0  0  0  0  0  0
    2.3361    1.0290    0.0000 C   0  0  0  0  0  0  0  0  0  0  0  0
    2.3341    0.0255    0.0000 C   0  0  0  0  0  0  0  0  0  0  0  0
    3.2007    2.5237    0.0000 C   0  0  0  0  0  0  0  0  0  0  0  0
    2.3354    3.0250    0.0000 C   0  0  0  0  0  0  0  0  0  0  0  0
    2.3359    4.0285    0.0000 C   0  0  0  0  0  0  0  0  0  0  0  0
    1.4741    4.5254    0.0000 C   0  0  0  0  0  0  0  0  0  0  0  0
    0.6069    4.0276    0.0000 C   0  0  0  0  0  0  0  0  0  0  0  0
    0.6014    3.0328    0.0000 C   0  0  0  0  0  0  0  0  0  0  0  0
    1.4681    2.5272    0.0000 C   0  0  0  0  0  0  0  0  0  0  0  0
  1  2  2  0  0  0  0
  2  3  2  0  0  0  0
  2  4  1  0  0  0  0
  4  5  1  0  0  0  0
  5  6  2  0  0  0  0
  6  7  1  0  0  0  0
  7  8  2  0  0  0  0
  8  9  1  0  0  0  0
  9 10  2  0  0  0  0
 10  5  1  0  0  0  0
  2 11  1  0  0  0  0
 11 12  1  0  0  0  0
 12 13  1  0  0  0  0
 13 14  1  0  0  0  0
 14 15  1  0  0  0  0
 15 16  1  0  0  0  0
 16 11  1  0  0  0  0
 14 17  1  0  0  0  0
 17 18  1  0  0  0  0
 18 19  2  0  0  0  0
 19 20  1  0  0  0  0
 20 21  2  0  0  0  0
 21 22  1  0  0  0  0
 22 23  2  0  0  0  0
 23 18  1  0  0  0  0
M  END
>  <EXTREG>  (ZINC00029847)
ZINC00029847

>  <LOGBIO>
2.5000

$$$$
ZINC00030415
  -MTS-   02131516512D 0   0.00000     0.00000     0

 18 19  0  0  0  0  0  0  0  0999 V2000
    7.4509    1.0013    0.0000 C   0  0  0  0  0  0  0  0  0  0  0  0
    6.5812    1.5017    0.0000 N   0  0  0  0  0  0  0  0  0  0  0  0
    6.5807    2.4965    0.0000 C   0  0  0  0  0  0  0  0  0  0  0  0
    5.7156    1.0009    0.0000 S   0  0  0  0  0  0  0  0  0  0  0  0
    6.2165    0.1353    0.0000 O   0  0  0  0  0  0  0  0  0  0  0  0
    5.2148    1.8664    0.0000 O   0  0  0  0  0  0  0  0  0  0  0  0
    4.8501    0.5000    0.0000 N   0  0  0  0  0  0  0  0  0  0  0  0
    3.9801    1.0000    0.0000 C   0  0  0  0  0  0  0  0  0  0  0  0
    3.1201    0.5000    0.0000 C   0  0  0  0  0  0  0  0  0  0  0  0
    3.1201   -0.5000    0.0000 N   0  0  0  0  0  0  0  0  0  0  0  0
    3.9801   -1.0000    0.0000 C   0  0  0  0  0  0  0  0  0  0  0  0
    4.8501   -0.5000    0.0000 C   0  0  0  0  0  0  0  0  0  0  0  0
    2.2533   -0.9987    0.0000 C   0  0  0  0  0  0  0  0  0  0  0  0
    1.3846   -0.4965    0.0000 C   0  0  0  0  0  0  0  0  0  0  0  0
    0.5233   -0.9944    0.0000 C   0  0  0  0  0  0  0  0  0  0  0  0
    0.5208   -1.9944    0.0000 C   0  0  0  0  0  0  0  0  0  0  0  0
    1.3796   -2.4965    0.0000 C   0  0  0  0  0  0  0  0  0  0  0  0
    2.2508   -1.9987    0.0000 C   0  0  0  0  0  0  0  0  0  0  0  0
  1  2  1  0  0  0  0
  2  3  1  0  0  0  0
  2  4  1  0  0  0  0
  4  5  2  0  0  0  0
  4  6  2  0  0  0  0
  4  7  1  0  0  0  0
  7  8  1  0  0  0  0
  8  9  1  0  0  0  0
  9 10  1  0  0  0  0
 10 11  1  0  0  0  0
 11 12  1  0  0  0  0
 12  7  1  0  0  0  0
 10 13  1  0  0  0  0
 13 14  2  0  0  0  0
 14 15  1  0  0  0  0
 15 16  2  0  0  0  0
 16 17  1  0  0  0  0
 17 18  2  0  0  0  0
 18 13  1  0  0  0  0
M  END
>  <EXTREG>  (ZINC00030415)
ZINC00030415

>  <LOGBIO>
2.5000

$$$$
ZINC00031537
  -MTS-   02131516512D 0   0.00000     0.00000     0

 21 23  0  0  0  0  0  0  0  0999 V2000
    2.8162   -1.1273    0.0000 O   0  0  0  0  0  0  0  0  0  0  0  0
    3.8137   -1.0185    0.0000 C   0  0  0  0  0  0  0  0  0  0  0  0
    4.4007   -1.8216    0.0000 C   0  0  0  0  0  0  0  0  0  0  0  0
    3.9966   -2.7363    0.0000 C   0  0  0  0  0  0  0  0  0  0  0  0
    2.9991   -2.8450    0.0000 C   0  0  0  0  0  0  0  0  0  0  0  0
    2.5990   -3.7558    0.0000 C   0  0  0  0  0  0  0  0  0  0  0  0
    3.1883   -4.5637    0.0000 C   0  0  0  0  0  0  0  0  0  0  0  0
    4.1777   -4.4608    0.0000 C   0  0  0  0  0  0  0  0  0  0  0  0
    4.5859   -3.5442    0.0000 C   0  0  0  0  0  0  0  0  0  0  0  0
    4.2173   -0.1035    0.0000 O   0  0  0  0  0  0  0  0  0  0  0  0
    3.6268    0.7035    0.0000 C   0  0  0  0  0  0  0  0  0  0  0  0
    4.0309    1.6220    0.0000 C   0  0  0  0  0  0  0  0  0  0  0  0
    3.4418    2.4236    0.0000 C   0  0  0  0  0  0  0  0  0  0  0  0
    2.4475    2.3166    0.0000 C   0  0  0  0  0  0  0  0  0  0  0  0
    2.0423    1.4081    0.0000 C   0  0  0  0  0  0  0  0  0  0  0  0
    2.6325    0.5965    0.0000 C   0  0  0  0  0  0  0  0  0  0  0  0
    1.8590    3.1251    0.0000 C   0  0  0  0  0  0  0  0  0  0  0  0
    2.1690    4.0851    0.0000 S   0  0  0  0  0  0  0  0  0  0  0  0
    1.3590    4.6651    0.0000 C   0  0  0  0  0  0  0  0  0  0  0  0
    0.5490    4.0851    0.0000 C   0  0  0  0  0  0  0  0  0  0  0  0
    0.8590    3.1251    0.0000 S   0  0  0  0  0  0  0  0  0  0  0  0
  1  2  2  0  0  0  0
  2  3  1  0  0  0  0
  3  4  1  0  0  0  0
  4  5  2  0  0  0  0
  5  6  1  0  0  0  0
  6  7  2  0  0  0  0
  7  8  1  0  0  0  0
  8  9  2  0  0  0  0
  9  4  1  0  0  0  0
  2 10  1  0  0  0  0
 10 11  1  0  0  0  0
 11 12  2  0  0  0  0
 12 13  1  0  0  0  0
 13 14  2  0  0  0  0
 14 15  1  0  0  0  0
 15 16  2  0  0  0  0
 16 11  1  0  0  0  0
 14 17  1  0  0  0  0
 17 18  1  0  0  0  0
 18 19  1  0  0  0  0
 19 20  1  0  0  0  0
 20 21  1  0  0  0  0
 21 17  1  0  0  0  0
M  END
>  <EXTREG>  (ZINC00031537)
ZINC00031537

>  <LOGBIO>
2.5000

$$$$
ZINC00032882
  -MTS-   02131516512D 0   0.00000     0.00000     0

 23 24  0  0  1  0  0  0  0  0999 V2000
    1.9537   -1.7109    0.0000 C   0  0  0  0  0  0  0  0  0  0  0  0
    2.5179   -1.5068    0.0000 C   0  0  0  0  0  0  0  0  0  0  0  0
    2.7284   -0.3254    0.0000 C   0  0  0  0  0  0  0  0  0  0  0  0
    3.6677   -0.6685    0.0000 C   0  0  0  0  0  0  0  0  0  0  0  0
    3.8402   -1.6535    0.0000 C   0  0  0  0  0  0  0  0  0  0  0  0
    3.2306    0.5434    0.0000 C   0  0  2  0  0  0  0  0  0  0  0  0
    2.7328    1.4046    0.0000 O   0  0  0  0  0  0  0  0  0  0  0  0
    1.7328    1.4071    0.0000 C   0  0  0  0  0  0  0  0  0  0  0  0
    1.2363    2.2751    0.0000 O   0  0  0  0  0  0  0  0  0  0  0  0
    1.2306    0.5484    0.0000 C   0  0  0  0  0  0  0  0  0  0  0  0
    0.4679    1.1951    0.0000 C   0  0  0  0  0  0  0  0  0  0  0  0
    0.4615   -0.0907    0.0000 C   0  0  0  0  0  0  0  0  0  0  0  0
    1.7284   -0.3229    0.0000 C   0  0  0  0  0  0  0  0  0  0  0  0
    1.4266   -0.8414    0.0000 O   0  0  0  0  0  0  0  0  0  0  0  0
    4.2306    0.5434    0.0000 C   0  0  0  0  0  0  0  0  0  0  0  0
    5.2306    0.5434    0.0000 C   0  0  0  0  0  0  0  0  0  0  0  0
    6.2306    0.5434    0.0000 C   0  0  0  0  0  0  0  0  0  0  0  0
    6.7332   -0.3252    0.0000 C   0  0  0  0  0  0  0  0  0  0  0  0
    7.7280   -0.3231    0.0000 C   0  0  0  0  0  0  0  0  0  0  0  0
    8.2288    0.5424    0.0000 C   0  0  0  0  0  0  0  0  0  0  0  0
    7.7349    1.4059    0.0000 C   0  0  0  0  0  0  0  0  0  0  0  0
    6.7315    1.4089    0.0000 C   0  0  0  0  0  0  0  0  0  0  0  0
    3.5305    0.0237    0.0000 H   0  0  0  0  0  0  0  0  0  0  0  0
  1  2  1  0  0  0  0
  2  3  1  0  0  0  0
  3  4  1  0  0  0  0
  4  5  1  0  0  0  0
  3  6  1  0  0  0  0
  6 23  1  1  0  0  0
  6  7  1  0  0  0  0
  7  8  1  0  0  0  0
  8  9  2  0  0  0  0
  8 10  1  0  0  0  0
 10 11  1  0  0  0  0
 10 12  1  0  0  0  0
 10 13  1  0  0  0  0
 13  3  1  0  0  0  0
 13 14  2  0  0  0  0
  6 15  1  6  0  0  0
 15 16  3  0  0  0  0
 16 17  1  0  0  0  0
 17 18  2  0  0  0  0
 18 19  1  0  0  0  0
 19 20  2  0  0  0  0
 20 21  1  0  0  0  0
 21 22  2  0  0  0  0
 22 17  1  0  0  0  0
M  END
>  <EXTREG>  (ZINC00032882)
ZINC00032882

>  <LOGBIO>
2.5000

$$$$
ZINC00033526
  -MTS-   02131516512D 0   0.00000     0.00000     0

 24 27  0  0  1  0  0  0  0  0999 V2000
    5.2727    0.3605    0.0000 C   0  0  0  0  0  0  0  0  0  0  0  0
    4.7728   -0.5095    0.0000 C   0  0  1  0  0  0  0  0  0  0  0  0
    3.7780   -0.5105    0.0000 N   0  0  0  0  0  0  0  0  0  0  0  0
    3.2771    0.3550    0.0000 C   0  0  0  0  0  0  0  0  0  0  0  0
    3.7771    1.2250    0.0000 N   0  0  0  0  0  0  0  0  0  0  0  0
    3.2771    2.0850    0.0000 C   0  0  0  0  0  0  0  0  0  0  0  0
    3.5871    3.0450    0.0000 N   0  0  0  0  0  0  0  0  0  0  0  0
    2.7771    3.6250    0.0000 O   0  0  0  0  0  0  0  0  0  0  0  0
    1.9671    3.0450    0.0000 N   0  0  0  0  0  0  0  0  0  0  0  0
    2.2771    2.0850    0.0000 C   0  0  0  0  0  0  0  0  0  0  0  0
    1.7771    1.2250    0.0000 N   0  0  0  0  0  0  0  0  0  0  0  0
    2.2771    0.3550    0.0000 C   0  0  0  0  0  0  0  0  0  0  0  0
    1.7763   -0.5105    0.0000 N   0  0  0  0  0  0  0  0  0  0  0  0
    0.7730   -0.6159    0.0000 C   0  0  0  0  0  0  0  0  0  0  0  0
    0.5707   -1.5914    0.0000 C   0  0  0  0  0  0  0  0  0  0  0  0
    1.4291   -2.0971    0.0000 C   0  0  0  0  0  0  0  0  0  0  0  0
    2.1813   -1.4248    0.0000 C   0  0  0  0  0  0  0  0  0  0  0  0
    5.2741   -1.3748    0.0000 C   0  0  0  0  0  0  0  0  0  0  0  0
    4.7745   -2.2451    0.0000 C   0  0  0  0  0  0  0  0  0  0  0  0
    5.2750   -3.1048    0.0000 C   0  0  0  0  0  0  0  0  0  0  0  0
    6.2750   -3.1043    0.0000 C   0  0  0  0  0  0  0  0  0  0  0  0
    6.7745   -2.2440    0.0000 C   0  0  0  0  0  0  0  0  0  0  0  0
    6.2741   -1.3743    0.0000 C   0  0  0  0  0  0  0  0  0  0  0  0
    5.3728   -0.5085    0.0000 H   0  0  0  0  0  0  0  0  0  0  0  0
  2  1  1  6  0  0  0
  2 24  1  1  0  0  0
  2  3  1  0  0  0  0
  3  4  1  0  0  0  0
  4  5  2  0  0  0  0
  5  6  1  0  0  0  0
  6  7  2  0  0  0  0
  7  8  1  0  0  0  0
  8  9  1  0  0  0  0
  9 10  2  0  0  0  0
 10  6  1  0  0  0  0
 10 11  1  0  0  0  0
 11 12  2  0  0  0  0
 12  4  1  0  0  0  0
 12 13  1  0  0  0  0
 13 14  1  0  0  0  0
 14 15  1  0  0  0  0
 15 16  1  0  0  0  0
 16 17  1  0  0  0  0
 17 13  1  0  0  0  0
  2 18  1  0  0  0  0
 18 19  2  0  0  0  0
 19 20  1  0  0  0  0
 20 21  2  0  0  0  0
 21 22  1  0  0  0  0
 22 23  2  0  0  0  0
 23 18  1  0  0  0  0
M  END
>  <EXTREG>  (ZINC00033526)
ZINC00033526

>  <LOGBIO>
2.5000

$$$$
ZINC00033614
  -MTS-   02131516512D 0   0.00000     0.00000     0

 24 25  0  0  1  0  0  0  0  0999 V2000
    6.0186    2.0313    0.0000 C   0  0  0  0  0  0  0  0  0  0  0  0
    5.0761    2.3756    0.0000 O   0  0  0  0  0  0  0  0  0  0  0  0
    4.3139    1.7363    0.0000 C   0  0  0  0  0  0  0  0  0  0  0  0
    3.3714    2.0806    0.0000 O   0  0  0  0  0  0  0  0  0  0  0  0
    4.4869    0.7514    0.0000 C   0  0  2  0  0  0  0  0  0  0  0  0
    5.4869    0.7514    0.0000 C   0  0  0  0  0  0  0  0  0  0  0  0
    6.0869    0.7514    0.0000 N   0  0  0  0  0  0  0  0  0  0  0  0
    3.5435    0.4094    0.0000 C   0  0  2  0  0  0  0  0  0  0  0  0
    2.5586    0.5824    0.0000 C   0  0  0  0  0  0  0  0  0  0  0  0
    2.2139    1.5248    0.0000 C   0  0  0  0  0  0  0  0  0  0  0  0
    1.2337    1.6949    0.0000 C   0  0  0  0  0  0  0  0  0  0  0  0
    0.5907    0.9290    0.0000 C   0  0  0  0  0  0  0  0  0  0  0  0
    0.9278   -0.0069    0.0000 C   0  0  0  0  0  0  0  0  0  0  0  0
    1.9156   -0.1834    0.0000 C   0  0  0  0  0  0  0  0  0  0  0  0
    4.3139   -0.2336    0.0000 C   0  0  0  0  0  0  0  0  0  0  0  0
    3.8156   -1.1006    0.0000 C   0  0  0  0  0  0  0  0  0  0  0  0
    4.3186   -1.9688    0.0000 O   0  0  0  0  0  0  0  0  0  0  0  0
    2.8209   -1.1031    0.0000 O   0  0  0  0  0  0  0  0  0  0  0  0
    2.3222   -1.9738    0.0000 C   0  0  0  0  0  0  0  0  0  0  0  0
    5.6301   -0.7106    0.0000 C   0  0  0  0  0  0  0  0  0  0  0  0
    6.0894   -0.3246    0.0000 O   0  0  0  0  0  0  0  0  0  0  0  0
    5.8047   -1.6900    0.0000 O   0  0  0  0  0  0  0  0  0  0  0  0
    6.7486   -2.0305    0.0000 C   0  0  0  0  0  0  0  0  0  0  0  0
    3.4914    1.0071    0.0000 H   0  0  0  0  0  0  0  0  0  0  0  0
  1  2  1  0  0  0  0
  2  3  1  0  0  0  0
  3  4  2  0  0  0  0
  5  3  1  1  0  0  0
  5  6  1  6  0  0  0
  6  7  3  0  0  0  0
  5  8  1  0  0  0  0
  8 24  1  6  0  0  0
  8  9  1  1  0  0  0
  9 10  2  0  0  0  0
 10 11  1  0  0  0  0
 11 12  2  0  0  0  0
 12 13  1  0  0  0  0
 13 14  2  0  0  0  0
 14  9  1  0  0  0  0
  8 15  1  0  0  0  0
 15  5  1  0  0  0  0
 15 16  1  0  0  0  0
 16 17  2  0  0  0  0
 16 18  1  0  0  0  0
 18 19  1  0  0  0  0
 15 20  1  0  0  0  0
 20 21  2  0  0  0  0
 20 22  1  0  0  0  0
 22 23  1  0  0  0  0
M  END
>  <EXTREG>  (ZINC00033614)
ZINC00033614

>  <LOGBIO>
2.5000

$$$$
ZINC00034425
  -MTS-   02131516512D 0   0.00000     0.00000     0

 22 25  0  0  1  0  0  0  0  0999 V2000
    4.5894    0.6784    0.0000 C   0  0  0  0  0  0  0  0  0  0  0  0
    3.5951    0.5726    0.0000 C   0  0  1  0  0  0  0  0  0  0  0  0
    3.9051    1.5326    0.0000 C   0  0  0  0  0  0  0  0  0  0  0  0
    3.0951    2.1126    0.0000 C   0  0  0  0  0  0  0  0  0  0  0  0
    2.2851    1.5326    0.0000 C   0  0  0  0  0  0  0  0  0  0  0  0
    1.3354    1.8458    0.0000 O   0  0  0  0  0  0  0  0  0  0  0  0
    2.5951    0.5726    0.0000 N   0  0  0  0  0  0  0  0  0  0  0  0
    2.0969   -0.2969    0.0000 C   0  0  0  0  0  0  0  0  0  0  0  0
    1.0947   -0.3033    0.0000 C   0  0  0  0  0  0  0  0  0  0  0  0
    0.6000   -1.1723    0.0000 C   0  0  0  0  0  0  0  0  0  0  0  0
    1.1087   -2.0373    0.0000 C   0  0  0  0  0  0  0  0  0  0  0  0
    2.1034   -2.0282    0.0000 C   0  0  0  0  0  0  0  0  0  0  0  0
    2.5995   -1.1614    0.0000 C   0  0  0  0  0  0  0  0  0  0  0  0
    3.6029   -1.1564    0.0000 C   0  0  0  0  0  0  0  0  0  0  0  0
    4.1077   -2.0197    0.0000 O   0  0  0  0  0  0  0  0  0  0  0  0
    4.0951   -0.2919    0.0000 N   0  0  0  0  0  0  0  0  0  0  0  0
    5.2951   -0.2878    0.0000 C   0  0  0  0  0  0  0  0  0  0  0  0
    5.8006   -1.1546    0.0000 C   0  0  0  0  0  0  0  0  0  0  0  0
    6.7954   -1.1492    0.0000 C   0  0  0  0  0  0  0  0  0  0  0  0
    7.2933   -0.2819    0.0000 C   0  0  0  0  0  0  0  0  0  0  0  0
    6.7964    0.5799    0.0000 C   0  0  0  0  0  0  0  0  0  0  0  0
    5.7930    0.5794    0.0000 C   0  0  0  0  0  0  0  0  0  0  0  0
  2  1  1  6  0  0  0
  2  3  1  0  0  0  0
  3  4  1  0  0  0  0
  4  5  1  0  0  0  0
  5  6  2  0  0  0  0
  5  7  1  0  0  0  0
  7  2  1  0  0  0  0
  7  8  1  0  0  0  0
  8  9  1  0  0  0  0
  9 10  2  0  0  0  0
 10 11  1  0  0  0  0
 11 12  2  0  0  0  0
 12 13  1  0  0  0  0
 13  8  2  0  0  0  0
 13 14  1  0  0  0  0
 14 15  2  0  0  0  0
 14 16  1  0  0  0  0
 16  2  1  0  0  0  0
 16 17  1  0  0  0  0
 17 18  2  0  0  0  0
 18 19  1  0  0  0  0
 19 20  2  0  0  0  0
 20 21  1  0  0  0  0
 21 22  2  0  0  0  0
 22 17  1  0  0  0  0
M  END
>  <EXTREG>  (ZINC00034425)
ZINC00034425

>  <LOGBIO>
2.5000

$$$$
ZINC00034704
  -MTS-   02131516512D 0   0.00000     0.00000     0

 17 18  0  0  0  0  0  0  0  0999 V2000
    7.0702   -0.0501    0.0000 C   0  0  0  0  0  0  0  0  0  0  0  0
    6.6633   -0.9673    0.0000 O   0  0  0  0  0  0  0  0  0  0  0  0
    5.6741   -1.0717    0.0000 C   0  0  0  0  0  0  0  0  0  0  0  0
    5.2672   -1.9890    0.0000 O   0  0  0  0  0  0  0  0  0  0  0  0
    5.0855   -0.2632    0.0000 C   0  0  0  0  0  0  0  0  0  0  0  0
    5.3955    0.6968    0.0000 C   0  0  0  0  0  0  0  0  0  0  0  0
    4.5855    1.2768    0.0000 C   0  0  0  0  0  0  0  0  0  0  0  0
    3.7755    0.6968    0.0000 N   0  0  0  0  0  0  0  0  0  0  0  0
    4.0855   -0.2632    0.0000 N   0  0  0  0  0  0  0  0  0  0  0  0
    2.8258    1.0099    0.0000 C   0  0  0  0  0  0  0  0  0  0  0  0
    2.6222    1.9890    0.0000 O   0  0  0  0  0  0  0  0  0  0  0  0
    2.0798    0.3441    0.0000 C   0  0  0  0  0  0  0  0  0  0  0  0
    1.0937    0.5572    0.0000 C   0  0  0  0  0  0  0  0  0  0  0  0
    0.5970   -0.3064    0.0000 C   0  0  0  0  0  0  0  0  0  0  0  0
    1.2546   -1.0548    0.0000 N   0  0  0  0  0  0  0  0  0  0  0  0
    2.1791   -0.6510    0.0000 N   0  0  0  0  0  0  0  0  0  0  0  0
    3.0420   -1.1563    0.0000 C   0  0  0  0  0  0  0  0  0  0  0  0
  1  2  1  0  0  0  0
  2  3  1  0  0  0  0
  3  4  2  0  0  0  0
  3  5  1  0  0  0  0
  5  6  1  0  0  0  0
  6  7  2  0  0  0  0
  7  8  1  0  0  0  0
  8  9  1  0  0  0  0
  9  5  2  0  0  0  0
  8 10  1  0  0  0  0
 10 11  2  0  0  0  0
 10 12  1  0  0  0  0
 12 13  2  0  0  0  0
 13 14  1  0  0  0  0
 14 15  2  0  0  0  0
 15 16  1  0  0  0  0
 16 12  1  0  0  0  0
 16 17  1  0  0  0  0
M  END
>  <EXTREG>  (ZINC00034704)
ZINC00034704

>  <LOGBIO>
2.5000

$$$$
ZINC00035459
  -MTS-   02131516512D 0   0.00000     0.00000     0

 26 28  0  0  1  0  0  0  0  0999 V2000
    3.7331    2.5243    0.0000 C   0  0  0  0  0  0  0  0  0  0  0  0
    4.0764    1.5815    0.0000 C   0  0  1  0  0  0  0  0  0  0  0  0
    3.3057    0.6617    0.0000 C   0  0  0  0  0  0  0  0  0  0  0  0
    2.3208    0.8347    0.0000 N   0  3  0  0  0  0  0  0  0  0  0  0
    2.6616    1.7748    0.0000 C   0  0  0  0  0  0  0  0  0  0  0  0
    1.4508    1.3347    0.0000 C   0  0  0  0  0  0  0  0  0  0  0  0
    0.5908    0.8347    0.0000 C   0  0  0  0  0  0  0  0  0  0  0  0
    0.5908   -0.1653    0.0000 O   0  0  0  0  0  0  0  0  0  0  0  0
    1.4508   -0.6653    0.0000 C   0  0  0  0  0  0  0  0  0  0  0  0
    2.3208   -0.1653    0.0000 C   0  0  0  0  0  0  0  0  0  0  0  0
    5.0563    1.4099    0.0000 O   0  0  0  0  0  0  0  0  0  0  0  0
    5.3996    0.4670    0.0000 C   0  0  0  0  0  0  0  0  0  0  0  0
    6.3845    0.2935    0.0000 C   0  0  2  0  0  0  0  0  0  0  0  0
    7.0301    1.0616    0.0000 C   0  0  0  0  0  0  0  0  0  0  0  0
    8.0095    0.8870    0.0000 C   0  0  0  0  0  0  0  0  0  0  0  0
    8.3526   -0.0523    0.0000 C   0  0  0  0  0  0  0  0  0  0  0  0
    7.7163   -0.8170    0.0000 N   0  3  0  0  0  0  0  0  0  0  0  0
    8.7013   -0.9894    0.0000 C   0  0  0  0  0  0  0  0  0  0  0  0
    8.0572   -1.7585    0.0000 C   0  0  0  0  0  0  0  0  0  0  0  0
    7.4144   -2.5246    0.0000 C   0  0  0  0  0  0  0  0  0  0  0  0
    6.4266   -2.3484    0.0000 C   0  0  0  0  0  0  0  0  0  0  0  0
    6.0891   -1.4127    0.0000 C   0  0  0  0  0  0  0  0  0  0  0  0
    6.7276   -0.6458    0.0000 C   0  0  1  0  0  0  0  0  0  0  0  0
    6.1364   -0.5431    0.0000 H   0  0  0  0  0  0  0  0  0  0  0  0
    6.1795    0.8574    0.0000 H   0  0  0  0  0  0  0  0  0  0  0  0
    3.4855    1.6854    0.0000 H   0  0  0  0  0  0  0  0  0  0  0  0
  2  1  1  6  0  0  0
  2 26  1  1  0  0  0
  2  3  1  0  0  0  0
  3  4  1  0  0  0  0
  4  5  1  0  0  0  0
  4  6  1  0  0  0  0
  6  7  1  0  0  0  0
  7  8  1  0  0  0  0
  8  9  1  0  0  0  0
  9 10  1  0  0  0  0
 10  4  1  0  0  0  0
  2 11  1  0  0  0  0
 11 12  1  0  0  0  0
 13 12  1  6  0  0  0
 13 25  1  1  0  0  0
 13 14  1  0  0  0  0
 14 15  1  0  0  0  0
 15 16  1  0  0  0  0
 16 17  1  0  0  0  0
 17 18  1  0  0  0  0
 17 19  1  0  0  0  0
 19 20  1  0  0  0  0
 20 21  1  0  0  0  0
 21 22  1  0  0  0  0
 23 22  1  1  0  0  0
 23 24  1  6  0  0  0
 23 13  1  0  0  0  0
 23 17  1  0  0  0  0
M  CHG  2   4   1  17   1
M  END
>  <EXTREG>  (ZINC00035459)
ZINC00035459

>  <LOGBIO>
2.5000

$$$$
ZINC00035869
  -MTS-   02131516512D 0   0.00000     0.00000     0

 17 18  0  0  1  0  0  0  0  0999 V2000
    0.4454    2.5897    0.0000 C   0  0  0  0  0  0  0  0  0  0  0  0
    1.1876    1.9196    0.0000 C   0  0  0  0  0  0  0  0  0  0  0  0
    1.8577    2.6619    0.0000 C   0  0  0  0  0  0  0  0  0  0  0  0
    0.5175    1.1774    0.0000 C   0  0  0  0  0  0  0  0  0  0  0  0
    1.9299    1.2495    0.0000 C   0  0  2  0  0  0  0  0  0  0  0  0
    2.8850    1.5574    0.0000 C   0  0  0  0  0  0  0  0  0  0  0  0
    3.6220    0.8893    0.0000 C   0  0  0  0  0  0  0  0  0  0  0  0
    3.4204   -0.0866    0.0000 C   0  0  0  0  0  0  0  0  0  0  0  0
    2.4619   -0.4009    0.0000 C   0  0  0  0  0  0  0  0  0  0  0  0
    1.7217    0.2715    0.0000 C   0  0  0  0  0  0  0  0  0  0  0  0
    2.4696   -1.3971    0.0000 S   0  0  0  0  0  0  0  0  0  0  0  0
    3.4153   -1.7107    0.0000 C   0  0  0  0  0  0  0  0  0  0  0  0
    3.7210   -2.6628    0.0000 N   0  0  0  0  0  0  0  0  0  0  0  0
    4.0090   -0.8951    0.0000 C   0  0  0  0  0  0  0  0  0  0  0  0
    5.0090   -0.8951    0.0000 C   0  0  0  0  0  0  0  0  0  0  0  0
    6.0090   -0.8951    0.0000 N   0  0  0  0  0  0  0  0  0  0  0  0
    2.0557    1.8362    0.0000 H   0  0  0  0  0  0  0  0  0  0  0  0
  1  2  1  0  0  0  0
  2  3  1  0  0  0  0
  2  4  1  0  0  0  0
  5  2  1  6  0  0  0
  5 17  1  1  0  0  0
  5  6  1  0  0  0  0
  6  7  1  0  0  0  0
  7  8  1  0  0  0  0
  8  9  2  0  0  0  0
  9 10  1  0  0  0  0
 10  5  1  0  0  0  0
  9 11  1  0  0  0  0
 11 12  1  0  0  0  0
 12 13  1  0  0  0  0
 12 14  2  0  0  0  0
 14  8  1  0  0  0  0
 14 15  1  0  0  0  0
 15 16  3  0  0  0  0
M  END
>  <EXTREG>  (ZINC00035869)
ZINC00035869

>  <LOGBIO>
2.5000

$$$$
ZINC00036419
  -MTS-   02131516512D 0   0.00000     0.00000     0

 17 18  0  0  1  0  0  0  0  0999 V2000
    4.9082   -2.1648    0.0000 C   0  0  0  0  0  0  0  0  0  0  0  0
    5.3150   -1.2475    0.0000 C   0  0  0  0  0  0  0  0  0  0  0  0
    6.3043   -1.1432    0.0000 C   0  0  0  0  0  0  0  0  0  0  0  0
    4.7265   -0.4390    0.0000 C   0  0  1  0  0  0  0  0  0  0  0  0
    5.0365    0.5210    0.0000 N   0  0  0  0  0  0  0  0  0  0  0  0
    4.2265    1.1010    0.0000 C   0  0  0  0  0  0  0  0  0  0  0  0
    4.2265    2.1010    0.0000 O   0  0  0  0  0  0  0  0  0  0  0  0
    3.4165    0.5210    0.0000 N   0  0  0  0  0  0  0  0  0  0  0  0
    3.7265   -0.4390    0.0000 C   0  0  0  0  0  0  0  0  0  0  0  0
    3.1379   -1.2475    0.0000 O   0  0  0  0  0  0  0  0  0  0  0  0
    2.4668    0.8341    0.0000 C   0  0  0  0  0  0  0  0  0  0  0  0
    2.2614    1.8163    0.0000 C   0  0  0  0  0  0  0  0  0  0  0  0
    1.3161    2.1259    0.0000 C   0  0  0  0  0  0  0  0  0  0  0  0
    0.5693    1.4608    0.0000 C   0  0  0  0  0  0  0  0  0  0  0  0
    0.7680    0.4860    0.0000 C   0  0  0  0  0  0  0  0  0  0  0  0
    1.7201    0.1690    0.0000 C   0  0  0  0  0  0  0  0  0  0  0  0
    5.3190   -0.3444    0.0000 H   0  0  0  0  0  0  0  0  0  0  0  0
  1  2  1  0  0  0  0
  2  3  1  0  0  0  0
  4  2  1  6  0  0  0
  4 17  1  1  0  0  0
  4  5  1  0  0  0  0
  5  6  1  0  0  0  0
  6  7  2  0  0  0  0
  6  8  1  0  0  0  0
  8  9  1  0  0  0  0
  9  4  1  0  0  0  0
  9 10  2  0  0  0  0
  8 11  1  0  0  0  0
 11 12  2  0  0  0  0
 12 13  1  0  0  0  0
 13 14  2  0  0  0  0
 14 15  1  0  0  0  0
 15 16  2  0  0  0  0
 16 11  1  0  0  0  0
M  END
>  <EXTREG>  (ZINC00036419)
ZINC00036419

>  <LOGBIO>
2.5000

$$$$
ZINC00036452
  -MTS-   02131516512D 0   0.00000     0.00000     0

 20 22  0  0  0  0  0  0  0  0999 V2000
    0.6000   -2.9220    0.0000 C   0  0  0  0  0  0  0  0  0  0  0  0
    1.6000   -2.9198    0.0000 C   0  0  0  0  0  0  0  0  0  0  0  0
    2.1052   -3.7868    0.0000 N   0  0  0  0  0  0  0  0  0  0  0  0
    3.0999   -3.7818    0.0000 N   0  0  0  0  0  0  0  0  0  0  0  0
    3.5982   -2.9148    0.0000 C   0  0  0  0  0  0  0  0  0  0  0  0
    4.5982   -2.9136    0.0000 C   0  0  0  0  0  0  0  0  0  0  0  0
    3.1000   -2.0527    0.0000 C   0  0  0  0  0  0  0  0  0  0  0  0
    3.4100   -1.0927    0.0000 C   0  0  0  0  0  0  0  0  0  0  0  0
    4.3597   -0.7796    0.0000 C   0  0  0  0  0  0  0  0  0  0  0  0
    2.6000   -0.5127    0.0000 N   0  0  0  0  0  0  0  0  0  0  0  0
    2.6000    0.4873    0.0000 C   0  0  0  0  0  0  0  0  0  0  0  0
    3.4685    0.9898    0.0000 C   0  0  0  0  0  0  0  0  0  0  0  0
    3.4665    1.9846    0.0000 C   0  0  0  0  0  0  0  0  0  0  0  0
    2.6010    2.4855    0.0000 C   0  0  0  0  0  0  0  0  0  0  0  0
    2.6035    3.4855    0.0000 N   0  0  0  0  0  0  0  0  0  0  0  0
    1.7375    1.9916    0.0000 C   0  0  0  0  0  0  0  0  0  0  0  0
    1.7345    0.9881    0.0000 C   0  0  0  0  0  0  0  0  0  0  0  0
    1.7900   -1.0927    0.0000 C   0  0  0  0  0  0  0  0  0  0  0  0
    0.8403   -0.7796    0.0000 C   0  0  0  0  0  0  0  0  0  0  0  0
    2.1000   -2.0527    0.0000 C   0  0  0  0  0  0  0  0  0  0  0  0
  1  2  1  0  0  0  0
  2  3  2  0  0  0  0
  3  4  1  0  0  0  0
  4  5  2  0  0  0  0
  5  6  1  0  0  0  0
  5  7  1  0  0  0  0
  7  8  2  0  0  0  0
  8  9  1  0  0  0  0
  8 10  1  0  0  0  0
 10 11  1  0  0  0  0
 11 12  2  0  0  0  0
 12 13  1  0  0  0  0
 13 14  2  0  0  0  0
 14 15  1  0  0  0  0
 14 16  1  0  0  0  0
 16 17  2  0  0  0  0
 17 11  1  0  0  0  0
 10 18  1  0  0  0  0
 18 19  1  0  0  0  0
 18 20  2  0  0  0  0
 20  2  1  0  0  0  0
 20  7  1  0  0  0  0
M  END
>  <EXTREG>  (ZINC00036452)
ZINC00036452

>  <LOGBIO>
2.5000

$$$$
ZINC00036748
  -MTS-   02131516512D 0   0.00000     0.00000     0

 19 21  0  0  0  0  0  0  0  0999 V2000
    3.6510    0.0931    0.0000 O   0  0  0  0  0  0  0  0  0  0  0  0
    3.6532   -0.9069    0.0000 S   0  0  0  0  0  0  0  0  0  0  0  0
    3.6554   -1.9069    0.0000 O   0  0  0  0  0  0  0  0  0  0  0  0
    2.6532   -0.9092    0.0000 N   0  0  0  0  0  0  0  0  0  0  0  0
    2.1011    0.0422    0.0000 C   0  0  0  0  0  0  0  0  0  0  0  0
    2.6000    0.9129    0.0000 C   0  0  0  0  0  0  0  0  0  0  0  0
    2.0989    1.7722    0.0000 C   0  0  0  0  0  0  0  0  0  0  0  0
    1.0989    1.7710    0.0000 N   0  0  0  0  0  0  0  0  0  0  0  0
    0.6000    0.9104    0.0000 C   0  0  0  0  0  0  0  0  0  0  0  0
    1.1011    0.0410    0.0000 C   0  0  0  0  0  0  0  0  0  0  0  0
    4.6532   -0.9047    0.0000 C   0  0  0  0  0  0  0  0  0  0  0  0
    5.1583   -1.7717    0.0000 C   0  0  0  0  0  0  0  0  0  0  0  0
    6.1531   -1.7667    0.0000 C   0  0  0  0  0  0  0  0  0  0  0  0
    6.6514   -0.8997    0.0000 C   0  0  0  0  0  0  0  0  0  0  0  0
    6.1532   -0.0377    0.0000 C   0  0  0  0  0  0  0  0  0  0  0  0
    6.4632    0.9223    0.0000 N   0  0  0  0  0  0  0  0  0  0  0  0
    5.6532    1.5023    0.0000 S   0  0  0  0  0  0  0  0  0  0  0  0
    4.8432    0.9223    0.0000 N   0  0  0  0  0  0  0  0  0  0  0  0
    5.1532   -0.0377    0.0000 C   0  0  0  0  0  0  0  0  0  0  0  0
  1  2  2  0  0  0  0
  2  3  2  0  0  0  0
  2  4  1  0  0  0  0
  4  5  1  0  0  0  0
  5  6  2  0  0  0  0
  6  7  1  0  0  0  0
  7  8  2  0  0  0  0
  8  9  1  0  0  0  0
  9 10  2  0  0  0  0
 10  5  1  0  0  0  0
  2 11  1  0  0  0  0
 11 12  2  0  0  0  0
 12 13  1  0  0  0  0
 13 14  2  0  0  0  0
 14 15  1  0  0  0  0
 15 16  2  0  0  0  0
 16 17  1  0  0  0  0
 17 18  1  0  0  0  0
 18 19  2  0  0  0  0
 19 11  1  0  0  0  0
 19 15  1  0  0  0  0
M  END
>  <EXTREG>  (ZINC00036748)
ZINC00036748

>  <LOGBIO>
2.5000

$$$$
ZINC00036919
  -MTS-   02131516512D 0   0.00000     0.00000     0

 19 20  0  0  1  0  0  0  0  0999 V2000
    4.7894   -2.4113    0.0000 C   0  0  0  0  0  0  0  0  0  0  0  0
    5.1953   -1.4974    0.0000 C   0  0  0  0  0  0  0  0  0  0  0  0
    4.6068   -0.6889    0.0000 N   0  0  0  0  0  0  0  0  0  0  0  0
    4.9168    0.2711    0.0000 C   0  0  0  0  0  0  0  0  0  0  0  0
    5.8665    0.5843    0.0000 O   0  0  0  0  0  0  0  0  0  0  0  0
    4.1068    0.8511    0.0000 O   0  0  0  0  0  0  0  0  0  0  0  0
    3.2985    0.2624    0.0000 C   0  0  0  0  0  0  0  0  0  0  0  0
    2.5475   -0.4032    0.0000 C   0  0  0  0  0  0  0  0  0  0  0  0
    1.5995   -0.0849    0.0000 C   0  0  0  0  0  0  0  0  0  0  0  0
    0.5998   -0.1087    0.0000 C   0  0  0  0  0  0  0  0  0  0  0  0
    1.4500   -1.0737    0.0000 C   0  0  0  0  0  0  0  0  0  0  0  0
    1.4025    0.8990    0.0000 N   0  0  0  0  0  0  0  0  0  0  0  0
    2.1502    1.5551    0.0000 C   0  0  0  0  0  0  0  0  0  0  0  0
    2.6292    2.4329    0.0000 C   0  0  0  0  0  0  0  0  0  0  0  0
    1.3695    2.1800    0.0000 C   0  0  0  0  0  0  0  0  0  0  0  0
    3.0982    1.2368    0.0000 C   0  0  0  0  0  0  0  0  0  0  0  0
    3.6068   -0.6889    0.0000 C   0  0  1  0  0  0  0  0  0  0  0  0
    3.7111   -1.6834    0.0000 C   0  0  0  0  0  0  0  0  0  0  0  0
    2.6285   -0.8963    0.0000 O   0  0  0  0  0  0  0  0  0  0  0  0
  1  2  1  0  0  0  0
  2  3  1  0  0  0  0
  3  4  1  0  0  0  0
  4  5  2  0  0  0  0
  4  6  1  0  0  0  0
  6  7  1  0  0  0  0
  7  8  1  0  0  0  0
  8  9  1  0  0  0  0
  9 10  1  0  0  0  0
  9 11  1  0  0  0  0
  9 12  1  0  0  0  0
 12 13  1  0  0  0  0
 13 14  1  0  0  0  0
 13 15  1  0  0  0  0
 13 16  1  0  0  0  0
 16  7  1  0  0  0  0
  7 17  1  0  0  0  0
 17  3  1  0  0  0  0
 17 18  1  6  0  0  0
 17 19  1  1  0  0  0
M  END
>  <EXTREG>  (ZINC00036919)
ZINC00036919

>  <LOGBIO>
2.5000

$$$$
ZINC00037193
  -MTS-   02131516512D 0   0.00000     0.00000     0

 17 18  0  0  0  0  0  0  0  0999 V2000
    5.8583   -1.3696    0.0000 C   0  0  0  0  0  0  0  0  0  0  0  0
    5.2698   -0.5612    0.0000 C   0  0  0  0  0  0  0  0  0  0  0  0
    5.5798    0.3988    0.0000 C   0  0  0  0  0  0  0  0  0  0  0  0
    4.7698    0.9788    0.0000 C   0  0  0  0  0  0  0  0  0  0  0  0
    4.7698    1.9788    0.0000 C   0  0  0  0  0  0  0  0  0  0  0  0
    3.9598    0.3988    0.0000 N   0  0  0  0  0  0  0  0  0  0  0  0
    4.2698   -0.5612    0.0000 N   0  0  0  0  0  0  0  0  0  0  0  0
    3.0101    0.7120    0.0000 C   0  0  0  0  0  0  0  0  0  0  0  0
    2.8064    1.6910    0.0000 O   0  0  0  0  0  0  0  0  0  0  0  0
    2.2640    0.0461    0.0000 C   0  0  0  0  0  0  0  0  0  0  0  0
    1.3107    0.3594    0.0000 C   0  0  0  0  0  0  0  0  0  0  0  0
    0.5699   -0.3045    0.0000 C   0  0  0  0  0  0  0  0  0  0  0  0
    0.7726   -1.2838    0.0000 C   0  0  0  0  0  0  0  0  0  0  0  0
    0.0249   -1.9478    0.0000 Cl  0  0  0  0  0  0  0  0  0  0  0  0
    1.7161   -1.5991    0.0000 C   0  0  0  0  0  0  0  0  0  0  0  0
    1.9163   -2.5788    0.0000 Cl  0  0  0  0  0  0  0  0  0  0  0  0
    2.4667   -0.9331    0.0000 C   0  0  0  0  0  0  0  0  0  0  0  0
  1  2  1  0  0  0  0
  2  3  1  0  0  0  0
  3  4  2  0  0  0  0
  4  5  1  0  0  0  0
  4  6  1  0  0  0  0
  6  7  1  0  0  0  0
  7  2  2  0  0  0  0
  6  8  1  0  0  0  0
  8  9  2  0  0  0  0
  8 10  1  0  0  0  0
 10 11  2  0  0  0  0
 11 12  1  0  0  0  0
 12 13  2  0  0  0  0
 13 14  1  0  0  0  0
 13 15  1  0  0  0  0
 15 16  1  0  0  0  0
 15 17  2  0  0  0  0
 17 10  1  0  0  0  0
M  END
>  <EXTREG>  (ZINC00037193)
ZINC00037193

>  <LOGBIO>
2.5000

$$$$
ZINC00038213
  -MTS-   02131516512D 0   0.00000     0.00000     0

 18 20  0  0  0  0  0  0  0  0999 V2000
    3.2344   -2.6168    0.0000 C   0  0  0  0  0  0  0  0  0  0  0  0
    3.7309   -1.7488    0.0000 C   0  0  0  0  0  0  0  0  0  0  0  0
    4.7343   -1.7437    0.0000 C   0  0  0  0  0  0  0  0  0  0  0  0
    5.2265   -0.8792    0.0000 C   0  0  0  0  0  0  0  0  0  0  0  0
    6.2265   -0.8758    0.0000 N   0  0  0  0  0  0  0  0  0  0  0  0
    4.7265   -0.0147    0.0000 N   0  0  0  0  0  0  0  0  0  0  0  0
    5.0365    0.9453    0.0000 N   0  0  0  0  0  0  0  0  0  0  0  0
    4.2265    1.5253    0.0000 C   0  0  0  0  0  0  0  0  0  0  0  0
    3.4165    0.9453    0.0000 C   0  0  0  0  0  0  0  0  0  0  0  0
    2.4668    1.2584    0.0000 C   0  0  0  0  0  0  0  0  0  0  0  0
    2.2614    2.2406    0.0000 C   0  0  0  0  0  0  0  0  0  0  0  0
    1.3161    2.5502    0.0000 C   0  0  0  0  0  0  0  0  0  0  0  0
    0.5693    1.8851    0.0000 C   0  0  0  0  0  0  0  0  0  0  0  0
    0.7680    0.9104    0.0000 C   0  0  0  0  0  0  0  0  0  0  0  0
    0.0196    0.2471    0.0000 Br  0  0  0  0  0  0  0  0  0  0  0  0
    1.7201    0.5933    0.0000 C   0  0  0  0  0  0  0  0  0  0  0  0
    3.7265   -0.0147    0.0000 C   0  0  0  0  0  0  0  0  0  0  0  0
    3.2283   -0.8843    0.0000 N   0  0  0  0  0  0  0  0  0  0  0  0
  1  2  1  0  0  0  0
  2  3  1  0  0  0  0
  3  4  2  0  0  0  0
  4  5  1  0  0  0  0
  4  6  1  0  0  0  0
  6  7  1  0  0  0  0
  7  8  2  0  0  0  0
  8  9  1  0  0  0  0
  9 10  1  0  0  0  0
 10 11  2  0  0  0  0
 11 12  1  0  0  0  0
 12 13  2  0  0  0  0
 13 14  1  0  0  0  0
 14 15  1  0  0  0  0
 14 16  2  0  0  0  0
 16 10  1  0  0  0  0
  9 17  2  0  0  0  0
 17  6  1  0  0  0  0
 17 18  1  0  0  0  0
 18  2  2  0  0  0  0
M  END
>  <EXTREG>  (ZINC00038213)
ZINC00038213

>  <LOGBIO>
2.5000

$$$$
ZINC00039091
  -MTS-   02131516512D 0   0.00000     0.00000     0

 23 25  0  0  1  0  0  0  0  0999 V2000
    8.3175    2.3489    0.0000 C   0  0  0  0  0  0  0  0  0  0  0  0
    7.4510    2.8480    0.0000 O   0  0  0  0  0  0  0  0  0  0  0  0
    6.5855    2.3472    0.0000 C   0  0  0  0  0  0  0  0  0  0  0  0
    5.7155    2.8472    0.0000 C   0  0  0  0  0  0  0  0  0  0  0  0
    4.8555    2.3472    0.0000 C   0  0  0  0  0  0  0  0  0  0  0  0
    4.8555    1.3472    0.0000 C   0  0  0  0  0  0  0  0  0  0  0  0
    5.7155    0.8472    0.0000 C   0  0  0  0  0  0  0  0  0  0  0  0
    6.5855    1.3472    0.0000 C   0  0  0  0  0  0  0  0  0  0  0  0
    7.4510    0.8463    0.0000 O   0  0  0  0  0  0  0  0  0  0  0  0
    3.9887    0.8485    0.0000 C   0  0  1  0  0  0  0  0  0  0  0  0
    3.1199    1.3507    0.0000 C   0  0  0  0  0  0  0  0  0  0  0  0
    2.2587    0.8528    0.0000 C   0  0  0  0  0  0  0  0  0  0  0  0
    1.3932    1.3537    0.0000 O   0  0  0  0  0  0  0  0  0  0  0  0
    2.2562   -0.1472    0.0000 C   0  0  0  0  0  0  0  0  0  0  0  0
    1.3849   -0.6450    0.0000 C   0  0  0  0  0  0  0  0  0  0  0  0
    0.5207   -0.1420    0.0000 O   0  0  0  0  0  0  0  0  0  0  0  0
    1.3824   -1.6450    0.0000 C   0  0  0  0  0  0  0  0  0  0  0  0
    2.2512   -2.1472    0.0000 C   0  0  0  0  0  0  0  0  0  0  0  0
    2.2512   -3.1472    0.0000 O   0  0  0  0  0  0  0  0  0  0  0  0
    3.1124   -1.6493    0.0000 C   0  0  0  0  0  0  0  0  0  0  0  0
    3.1149   -0.6493    0.0000 C   0  0  0  0  0  0  0  0  0  0  0  0
    3.9862   -0.1515    0.0000 O   0  0  0  0  0  0  0  0  0  0  0  0
    3.9893    1.4485    0.0000 H   0  0  0  0  0  0  0  0  0  0  0  0
  1  2  1  0  0  0  0
  2  3  1  0  0  0  0
  3  4  2  0  0  0  0
  4  5  1  0  0  0  0
  5  6  2  0  0  0  0
  6  7  1  0  0  0  0
  7  8  2  0  0  0  0
  8  3  1  0  0  0  0
  8  9  1  0  0  0  0
 10  6  1  6  0  0  0
 10 23  1  1  0  0  0
 10 11  1  0  0  0  0
 11 12  1  0  0  0  0
 12 13  2  0  0  0  0
 12 14  1  0  0  0  0
 14 15  1  0  0  0  0
 15 16  1  0  0  0  0
 15 17  2  0  0  0  0
 17 18  1  0  0  0  0
 18 19  1  0  0  0  0
 18 20  2  0  0  0  0
 20 21  1  0  0  0  0
 21 14  2  0  0  0  0
 21 22  1  0  0  0  0
 22 10  1  0  0  0  0
M  END
>  <EXTREG>  (ZINC00039091)
ZINC00039091

>  <LOGBIO>
2.5000

$$$$
ZINC00039241
  -MTS-   02131516512D 0   0.00000     0.00000     0

 21 22  0  0  0  0  0  0  0  0999 V2000
    0.5193   -0.9552    0.0000 C   0  0  0  0  0  0  0  0  0  0  0  0
    1.3848   -0.4544    0.0000 O   0  0  0  0  0  0  0  0  0  0  0  0
    2.2514   -0.9535    0.0000 C   0  0  0  0  0  0  0  0  0  0  0  0
    2.2534   -1.9570    0.0000 C   0  0  0  0  0  0  0  0  0  0  0  0
    3.1164   -2.4518    0.0000 C   0  0  0  0  0  0  0  0  0  0  0  0
    3.9824   -1.9518    0.0000 C   0  0  0  0  0  0  0  0  0  0  0  0
    3.9854   -0.9570    0.0000 C   0  0  0  0  0  0  0  0  0  0  0  0
    4.8527   -0.4591    0.0000 N   0  0  0  0  0  0  0  0  0  0  0  0
    5.7204   -0.9630    0.0000 C   0  0  0  0  0  0  0  0  0  0  0  0
    5.7169   -1.9578    0.0000 O   0  0  0  0  0  0  0  0  0  0  0  0
    6.5880   -0.4657    0.0000 C   0  0  0  0  0  0  0  0  0  0  0  0
    7.4559   -0.9692    0.0000 N   0  0  0  0  0  0  0  0  0  0  0  0
    8.3180   -0.4726    0.0000 C   0  0  0  0  0  0  0  0  0  0  0  0
    9.1827   -0.9748    0.0000 N   0  0  0  0  0  0  0  0  0  0  0  0
    8.3220    0.5274    0.0000 N   0  0  0  0  0  0  0  0  0  0  0  0
    7.4640    1.0308    0.0000 C   0  0  0  0  0  0  0  0  0  0  0  0
    6.5920    0.5343    0.0000 N   0  0  0  0  0  0  0  0  0  0  0  0
    7.4705    2.0308    0.0000 N   0  0  0  0  0  0  0  0  0  0  0  0
    8.3425    2.5273    0.0000 C   0  0  0  0  0  0  0  0  0  0  0  0
    6.6125    2.5343    0.0000 C   0  0  0  0  0  0  0  0  0  0  0  0
    3.1174   -0.4535    0.0000 C   0  0  0  0  0  0  0  0  0  0  0  0
  1  2  1  0  0  0  0
  2  3  1  0  0  0  0
  3  4  2  0  0  0  0
  4  5  1  0  0  0  0
  5  6  2  0  0  0  0
  6  7  1  0  0  0  0
  7  8  1  0  0  0  0
  8  9  1  0  0  0  0
  9 10  2  0  0  0  0
  9 11  1  0  0  0  0
 11 12  2  0  0  0  0
 12 13  1  0  0  0  0
 13 14  1  0  0  0  0
 13 15  2  0  0  0  0
 15 16  1  0  0  0  0
 16 17  2  0  0  0  0
 17 11  1  0  0  0  0
 16 18  1  0  0  0  0
 18 19  1  0  0  0  0
 18 20  1  0  0  0  0
  7 21  2  0  0  0  0
 21  3  1  0  0  0  0
M  END
>  <EXTREG>  (ZINC00039241)
ZINC00039241

>  <LOGBIO>
2.5000

$$$$
ZINC00039503
  -MTS-   02131516512D 0   0.00000     0.00000     0

 11 12  0  0  0  0  0  0  0  0999 V2000
    3.1871    1.7031    0.0000 O   0  0  0  0  0  0  0  0  0  0  0  0
    2.8759    0.7528    0.0000 C   0  0  0  0  0  0  0  0  0  0  0  0
    3.5457    0.0057    0.0000 C   0  0  0  0  0  0  0  0  0  0  0  0
    3.2353   -0.9394    0.0000 C   0  0  0  0  0  0  0  0  0  0  0  0
    2.2571   -1.1472    0.0000 C   0  0  0  0  0  0  0  0  0  0  0  0
    1.5885   -0.4124    0.0000 C   0  0  0  0  0  0  0  0  0  0  0  0
    1.8985    0.5476    0.0000 C   0  0  0  0  0  0  0  0  0  0  0  0
    1.0885    1.1276    0.0000 N   0  0  0  0  0  0  0  0  0  0  0  0
    0.2785    0.5476    0.0000 O   0  0  0  0  0  0  0  0  0  0  0  0
    0.5885   -0.4124    0.0000 N   0  3  0  0  0  0  0  0  0  0  0  0
    0.0000   -1.2209    0.0000 O   0  5  0  0  0  0  0  0  0  0  0  0
  1  2  2  0  0  0  0
  2  3  1  0  0  0  0
  3  4  1  0  0  0  0
  4  5  1  0  0  0  0
  5  6  1  0  0  0  0
  6  7  1  0  0  0  0
  7  2  1  0  0  0  0
  7  8  2  0  0  0  0
  8  9  1  0  0  0  0
  9 10  1  0  0  0  0
 10  6  2  0  0  0  0
 10 11  1  0  0  0  0
M  CHG  2  10   1  11  -1
M  END
>  <EXTREG>  (ZINC00039503)
ZINC00039503

>  <LOGBIO>
2.5000

$$$$
ZINC00039681
  -MTS-   02131516512D 0   0.00000     0.00000     0

 14 15  0  0  0  0  0  0  0  0999 V2000
    0.5208   -2.8617    0.0000 C   0  0  0  0  0  0  0  0  0  0  0  0
    1.0173   -1.9937    0.0000 C   0  0  0  0  0  0  0  0  0  0  0  0
    2.0208   -1.9887    0.0000 C   0  0  0  0  0  0  0  0  0  0  0  0
    2.5129   -1.1242    0.0000 C   0  0  0  0  0  0  0  0  0  0  0  0
    3.5129   -1.1207    0.0000 C   0  0  0  0  0  0  0  0  0  0  0  0
    2.0129   -0.2596    0.0000 N   0  0  0  0  0  0  0  0  0  0  0  0
    2.3229    0.7004    0.0000 N   0  0  0  0  0  0  0  0  0  0  0  0
    1.5129    1.2804    0.0000 C   0  0  0  0  0  0  0  0  0  0  0  0
    0.7029    0.7004    0.0000 N   0  0  0  0  0  0  0  0  0  0  0  0
    1.0129   -0.2596    0.0000 C   0  0  0  0  0  0  0  0  0  0  0  0
    0.5147   -1.1292    0.0000 N   0  0  0  0  0  0  0  0  0  0  0  0
    1.5129    2.2804    0.0000 C   0  0  0  0  0  0  0  0  0  0  0  0
    2.3817    2.7825    0.0000 O   0  0  0  0  0  0  0  0  0  0  0  0
    0.6517    2.7782    0.0000 O   0  0  0  0  0  0  0  0  0  0  0  0
  1  2  1  0  0  0  0
  2  3  1  0  0  0  0
  3  4  2  0  0  0  0
  4  5  1  0  0  0  0
  4  6  1  0  0  0  0
  6  7  1  0  0  0  0
  7  8  2  0  0  0  0
  8  9  1  0  0  0  0
  9 10  2  0  0  0  0
 10  6  1  0  0  0  0
 10 11  1  0  0  0  0
 11  2  2  0  0  0  0
  8 12  1  0  0  0  0
 12 13  1  0  0  0  0
 12 14  2  0  0  0  0
M  END
>  <EXTREG>  (ZINC00039681)
ZINC00039681

>  <LOGBIO>
2.5000

$$$$
ZINC00039760
  -MTS-   02131516512D 0   0.00000     0.00000     0

 17 18  0  0  0  0  0  0  0  0999 V2000
    4.8624   -2.7690    0.0000 F   0  0  0  0  0  0  0  0  0  0  0  0
    4.2759   -1.9591    0.0000 C   0  0  0  0  0  0  0  0  0  0  0  0
    3.2777   -2.0614    0.0000 C   0  0  0  0  0  0  0  0  0  0  0  0
    2.6959   -1.2545    0.0000 C   0  0  0  0  0  0  0  0  0  0  0  0
    3.1032   -0.3412    0.0000 C   0  0  0  0  0  0  0  0  0  0  0  0
    4.0923   -0.2348    0.0000 C   0  0  0  0  0  0  0  0  0  0  0  0
    4.6832   -1.0458    0.0000 C   0  0  0  0  0  0  0  0  0  0  0  0
    2.3970    0.6290    0.0000 N   0  0  0  0  0  0  0  0  0  0  0  0
    2.7070    1.5890    0.0000 C   0  0  0  0  0  0  0  0  0  0  0  0
    3.6567    1.9022    0.0000 S   0  0  0  0  0  0  0  0  0  0  0  0
    1.8970    2.1690    0.0000 N   0  0  0  0  0  0  0  0  0  0  0  0
    1.0870    1.5890    0.0000 N   0  0  0  0  0  0  0  0  0  0  0  0
    1.3970    0.6290    0.0000 C   0  0  0  0  0  0  0  0  0  0  0  0
    0.8085   -0.1795    0.0000 C   0  0  0  0  0  0  0  0  0  0  0  0
    1.6170   -0.7680    0.0000 F   0  0  0  0  0  0  0  0  0  0  0  0
    0.0000    0.4091    0.0000 F   0  0  0  0  0  0  0  0  0  0  0  0
    0.2200   -0.9879    0.0000 F   0  0  0  0  0  0  0  0  0  0  0  0
  1  2  1  0  0  0  0
  2  3  2  0  0  0  0
  3  4  1  0  0  0  0
  4  5  2  0  0  0  0
  5  6  1  0  0  0  0
  6  7  2  0  0  0  0
  7  2  1  0  0  0  0
  5  8  1  0  0  0  0
  8  9  1  0  0  0  0
  9 10  2  0  0  0  0
  9 11  1  0  0  0  0
 11 12  1  0  0  0  0
 12 13  2  0  0  0  0
 13  8  1  0  0  0  0
 13 14  1  0  0  0  0
 14 15  1  0  0  0  0
 14 16  1  0  0  0  0
 14 17  1  0  0  0  0
M  END
>  <EXTREG>  (ZINC00039760)
ZINC00039760

>  <LOGBIO>
2.5000

$$$$
ZINC00040083
  -MTS-   02131516512D 0   0.00000     0.00000     0

 12 13  0  0  0  0  0  0  0  0999 V2000
    3.9848    1.7509    0.0000 C   0  0  0  0  0  0  0  0  0  0  0  0
    3.1193    1.2500    0.0000 C   0  0  0  0  0  0  0  0  0  0  0  0
    2.2493    1.7500    0.0000 C   0  0  0  0  0  0  0  0  0  0  0  0
    1.3893    1.2500    0.0000 C   0  0  0  0  0  0  0  0  0  0  0  0
    0.5225    1.7487    0.0000 C   0  0  0  0  0  0  0  0  0  0  0  0
    1.3893    0.2500    0.0000 N   0  3  0  0  0  0  0  0  0  0  0  0
    0.5193   -0.2500    0.0000 C   0  0  0  0  0  0  0  0  0  0  0  0
    0.5193   -1.2500    0.0000 C   0  0  0  0  0  0  0  0  0  0  0  0
    1.3893   -1.7500    0.0000 C   0  0  0  0  0  0  0  0  0  0  0  0
    2.2493   -1.2500    0.0000 C   0  0  0  0  0  0  0  0  0  0  0  0
    2.2493   -0.2500    0.0000 C   0  0  0  0  0  0  0  0  0  0  0  0
    3.1193    0.2500    0.0000 N   0  0  0  0  0  0  0  0  0  0  0  0
  1  2  1  0  0  0  0
  2  3  2  0  0  0  0
  3  4  1  0  0  0  0
  4  5  1  0  0  0  0
  4  6  2  0  0  0  0
  6  7  1  0  0  0  0
  7  8  2  0  0  0  0
  8  9  1  0  0  0  0
  9 10  2  0  0  0  0
 10 11  1  0  0  0  0
 11  6  1  0  0  0  0
 11 12  2  0  0  0  0
 12  2  1  0  0  0  0
M  CHG  1   6   1
M  END
>  <EXTREG>  (ZINC00040083)
ZINC00040083

>  <LOGBIO>
2.5000

$$$$
ZINC00040601
  -MTS-   02131516512D 0   0.00000     0.00000     0

 17 18  0  0  1  0  0  0  0  0999 V2000
    2.0571   -2.0637    0.0000 C   0  0  0  0  0  0  0  0  0  0  0  0
    3.0549   -1.9574    0.0000 C   0  0  1  0  0  0  0  0  0  0  0  0
    3.4608   -1.0435    0.0000 O   0  0  0  0  0  0  0  0  0  0  0  0
    2.8723   -0.2350    0.0000 N   0  0  0  0  0  0  0  0  0  0  0  0
    3.1823    0.7250    0.0000 C   0  0  0  0  0  0  0  0  0  0  0  0
    4.1320    1.0382    0.0000 O   0  0  0  0  0  0  0  0  0  0  0  0
    2.3723    1.3050    0.0000 C   0  0  0  0  0  0  0  0  0  0  0  0
    2.2727    2.3031    0.0000 C   0  0  0  0  0  0  0  0  0  0  0  0
    1.3607    2.7134    0.0000 C   0  0  0  0  0  0  0  0  0  0  0  0
    0.5478    2.1251    0.0000 C   0  0  0  0  0  0  0  0  0  0  0  0
    0.6509    1.1357    0.0000 C   0  0  0  0  0  0  0  0  0  0  0  0
    1.5623    0.7250    0.0000 C   0  0  0  0  0  0  0  0  0  0  0  0
    1.8723   -0.2350    0.0000 C   0  0  0  0  0  0  0  0  0  0  0  0
    1.2838   -1.0435    0.0000 O   0  0  0  0  0  0  0  0  0  0  0  0
    3.6399   -2.7620    0.0000 C   0  0  0  0  0  0  0  0  0  0  0  0
    4.6377   -2.6556    0.0000 C   0  0  0  0  0  0  0  0  0  0  0  0
    2.7017   -1.4724    0.0000 H   0  0  0  0  0  0  0  0  0  0  0  0
  2  1  1  1  0  0  0
  2 17  1  6  0  0  0
  2  3  1  0  0  0  0
  3  4  1  0  0  0  0
  4  5  1  0  0  0  0
  5  6  2  0  0  0  0
  5  7  1  0  0  0  0
  7  8  2  0  0  0  0
  8  9  1  0  0  0  0
  9 10  2  0  0  0  0
 10 11  1  0  0  0  0
 11 12  2  0  0  0  0
 12  7  1  0  0  0  0
 12 13  1  0  0  0  0
 13  4  1  0  0  0  0
 13 14  2  0  0  0  0
  2 15  1  0  0  0  0
 15 16  2  0  0  0  0
M  END
>  <EXTREG>  (ZINC00040601)
ZINC00040601

>  <LOGBIO>
2.5000

$$$$
ZINC00040655
  -MTS-   02131516512D 0   0.00000     0.00000     0

 17 18  0  0  1  0  0  0  0  0999 V2000
    3.4706    2.5000    0.0000 C   0  0  0  0  0  0  0  0  0  0  0  0
    2.6050    1.9991    0.0000 C   0  0  0  0  0  0  0  0  0  0  0  0
    1.7350    2.4991    0.0000 N   0  0  0  0  0  0  0  0  0  0  0  0
    0.8750    1.9991    0.0000 C   0  0  0  0  0  0  0  0  0  0  0  0
    0.0083    2.4978    0.0000 S   0  0  0  0  0  0  0  0  0  0  0  0
    0.8750    0.9991    0.0000 N   0  0  0  0  0  0  0  0  0  0  0  0
    1.7350    0.4991    0.0000 C   0  0  1  0  0  0  0  0  0  0  0  0
    2.6050    0.9991    0.0000 C   0  0  0  0  0  0  0  0  0  0  0  0
    3.4706    0.4983    0.0000 C   0  0  0  0  0  0  0  0  0  0  0  0
    1.7325   -0.5009    0.0000 C   0  0  0  0  0  0  0  0  0  0  0  0
    2.5998   -1.0056    0.0000 C   0  0  0  0  0  0  0  0  0  0  0  0
    2.5953   -2.0004    0.0000 C   0  0  0  0  0  0  0  0  0  0  0  0
    1.7285   -2.4991    0.0000 C   0  0  0  0  0  0  0  0  0  0  0  0
    0.8662   -2.0030    0.0000 C   0  0  0  0  0  0  0  0  0  0  0  0
    0.8658   -0.9996    0.0000 C   0  0  0  0  0  0  0  0  0  0  0  0
    0.0000   -0.4991    0.0000 F   0  0  0  0  0  0  0  0  0  0  0  0
    1.2146    0.2005    0.0000 H   0  0  0  0  0  0  0  0  0  0  0  0
  1  2  1  0  0  0  0
  2  3  1  0  0  0  0
  3  4  1  0  0  0  0
  4  5  2  0  0  0  0
  4  6  1  0  0  0  0
  6  7  1  0  0  0  0
  7 17  1  6  0  0  0
  7  8  1  0  0  0  0
  8  2  2  0  0  0  0
  8  9  1  0  0  0  0
  7 10  1  1  0  0  0
 10 11  2  0  0  0  0
 11 12  1  0  0  0  0
 12 13  2  0  0  0  0
 13 14  1  0  0  0  0
 14 15  2  0  0  0  0
 15 10  1  0  0  0  0
 15 16  1  0  0  0  0
M  END
>  <EXTREG>  (ZINC00040655)
ZINC00040655

>  <LOGBIO>
2.5000

$$$$
ZINC00042294
  -MTS-   02131516512D 0   0.00000     0.00000     0

 21 23  0  0  0  0  0  0  0  0999 V2000
    0.7392   -0.3497    0.0000 C   0  0  0  0  0  0  0  0  0  0  0  0
    1.3297   -1.1567    0.0000 C   0  0  0  0  0  0  0  0  0  0  0  0
    0.9256   -2.0752    0.0000 C   0  0  0  0  0  0  0  0  0  0  0  0
    1.5147   -2.8768    0.0000 C   0  0  0  0  0  0  0  0  0  0  0  0
    2.5090   -2.7698    0.0000 C   0  0  0  0  0  0  0  0  0  0  0  0
    2.9141   -1.8613    0.0000 C   0  0  0  0  0  0  0  0  0  0  0  0
    2.3240   -1.0497    0.0000 C   0  0  0  0  0  0  0  0  0  0  0  0
    2.7294   -0.1356    0.0000 O   0  0  0  0  0  0  0  0  0  0  0  0
    3.7272   -0.0293    0.0000 C   0  0  0  0  0  0  0  0  0  0  0  0
    4.3122   -0.8339    0.0000 O   0  0  0  0  0  0  0  0  0  0  0  0
    4.1331    0.8846    0.0000 C   0  0  0  0  0  0  0  0  0  0  0  0
    3.5446    1.6931    0.0000 N   0  0  0  0  0  0  0  0  0  0  0  0
    3.8546    2.6531    0.0000 C   0  0  0  0  0  0  0  0  0  0  0  0
    4.8043    2.9663    0.0000 O   0  0  0  0  0  0  0  0  0  0  0  0
    3.0446    3.2331    0.0000 S   0  0  0  0  0  0  0  0  0  0  0  0
    2.2346    2.6531    0.0000 C   0  0  0  0  0  0  0  0  0  0  0  0
    1.2554    2.8558    0.0000 C   0  0  0  0  0  0  0  0  0  0  0  0
    0.5872    2.1119    0.0000 C   0  0  0  0  0  0  0  0  0  0  0  0
    0.9003    1.1585    0.0000 C   0  0  0  0  0  0  0  0  0  0  0  0
    1.8742    0.9558    0.0000 C   0  0  0  0  0  0  0  0  0  0  0  0
    2.5446    1.6931    0.0000 C   0  0  0  0  0  0  0  0  0  0  0  0
  1  2  1  0  0  0  0
  2  3  2  0  0  0  0
  3  4  1  0  0  0  0
  4  5  2  0  0  0  0
  5  6  1  0  0  0  0
  6  7  2  0  0  0  0
  7  2  1  0  0  0  0
  7  8  1  0  0  0  0
  8  9  1  0  0  0  0
  9 10  2  0  0  0  0
  9 11  1  0  0  0  0
 11 12  1  0  0  0  0
 12 13  1  0  0  0  0
 13 14  2  0  0  0  0
 13 15  1  0  0  0  0
 15 16  1  0  0  0  0
 16 17  2  0  0  0  0
 17 18  1  0  0  0  0
 18 19  2  0  0  0  0
 19 20  1  0  0  0  0
 20 21  2  0  0  0  0
 21 12  1  0  0  0  0
 21 16  1  0  0  0  0
M  END
>  <EXTREG>  (ZINC00042294)
ZINC00042294

>  <LOGBIO>
2.5000

$$$$
ZINC00043002
  -MTS-   02131516512D 0   0.00000     0.00000     0

 25 27  0  0  0  0  0  0  0  0999 V2000
    3.5159   -4.1689    0.0000 C   0  0  0  0  0  0  0  0  0  0  0  0
    2.9221   -3.3600    0.0000 C   0  0  0  0  0  0  0  0  0  0  0  0
    3.3232   -2.4497    0.0000 C   0  0  0  0  0  0  0  0  0  0  0  0
    2.7294   -1.6408    0.0000 O   0  0  0  0  0  0  0  0  0  0  0  0
    4.3173   -2.3408    0.0000 O   0  0  0  0  0  0  0  0  0  0  0  0
    4.7200   -1.4255    0.0000 C   0  0  0  0  0  0  0  0  0  0  0  0
    5.7174   -1.3152    0.0000 C   0  0  0  0  0  0  0  0  0  0  0  0
    6.1161   -0.4038    0.0000 C   0  0  0  0  0  0  0  0  0  0  0  0
    5.5256    0.4032    0.0000 C   0  0  0  0  0  0  0  0  0  0  0  0
    4.5363    0.2988    0.0000 C   0  0  0  0  0  0  0  0  0  0  0  0
    4.1295   -0.6185    0.0000 C   0  0  0  0  0  0  0  0  0  0  0  0
    3.9478    1.1073    0.0000 N   0  0  0  0  0  0  0  0  0  0  0  0
    4.2578    2.0673    0.0000 C   0  0  0  0  0  0  0  0  0  0  0  0
    5.2075    2.3805    0.0000 O   0  0  0  0  0  0  0  0  0  0  0  0
    3.4478    2.6473    0.0000 C   0  0  0  0  0  0  0  0  0  0  0  0
    3.3481    3.6454    0.0000 C   0  0  0  0  0  0  0  0  0  0  0  0
    2.4362    4.0557    0.0000 C   0  0  0  0  0  0  0  0  0  0  0  0
    1.6233    3.4674    0.0000 C   0  0  0  0  0  0  0  0  0  0  0  0
    1.7264    2.4780    0.0000 C   0  0  0  0  0  0  0  0  0  0  0  0
    2.6378    2.0673    0.0000 C   0  0  0  0  0  0  0  0  0  0  0  0
    2.9478    1.1073    0.0000 C   0  0  0  0  0  0  0  0  0  0  0  0
    2.3593    0.2988    0.0000 O   0  0  0  0  0  0  0  0  0  0  0  0
    0.9158    1.8924    0.0000 N   0  3  0  0  0  0  0  0  0  0  0  0
    0.0000    2.3025    0.0000 O   0  5  0  0  0  0  0  0  0  0  0  0
    1.0166    0.9027    0.0000 O   0  0  0  0  0  0  0  0  0  0  0  0
  1  2  1  0  0  0  0
  2  3  1  0  0  0  0
  3  4  2  0  0  0  0
  3  5  1  0  0  0  0
  5  6  1  0  0  0  0
  6  7  2  0  0  0  0
  7  8  1  0  0  0  0
  8  9  2  0  0  0  0
  9 10  1  0  0  0  0
 10 11  2  0  0  0  0
 11  6  1  0  0  0  0
 10 12  1  0  0  0  0
 12 13  1  0  0  0  0
 13 14  2  0  0  0  0
 13 15  1  0  0  0  0
 15 16  2  0  0  0  0
 16 17  1  0  0  0  0
 17 18  2  0  0  0  0
 18 19  1  0  0  0  0
 19 20  2  0  0  0  0
 20 15  1  0  0  0  0
 20 21  1  0  0  0  0
 21 12  1  0  0  0  0
 21 22  2  0  0  0  0
 19 23  1  0  0  0  0
 23 24  1  0  0  0  0
 23 25  2  0  0  0  0
M  CHG  2  23   1  24  -1
M  END
>  <EXTREG>  (ZINC00043002)
ZINC00043002

>  <LOGBIO>
2.5000

$$$$
ZINC00045604
  -MTS-   02131516512D 0   0.00000     0.00000     0

 25 29  0  0  0  0  0  0  0  0999 V2000
    7.0682    0.6095    0.0000 N   0  0  0  0  0  0  0  0  0  0  0  0
    6.0682    0.6095    0.0000 C   0  0  0  0  0  0  0  0  0  0  0  0
    5.0682    0.6095    0.0000 C   0  0  0  0  0  0  0  0  0  0  0  0
    4.5649    1.4777    0.0000 C   0  0  0  0  0  0  0  0  0  0  0  0
    5.0633    2.3486    0.0000 C   0  0  0  0  0  0  0  0  0  0  0  0
    4.5583    3.2117    0.0000 C   0  0  0  0  0  0  0  0  0  0  0  0
    3.5549    3.2039    0.0000 C   0  0  0  0  0  0  0  0  0  0  0  0
    3.0651    2.3380    0.0000 C   0  0  0  0  0  0  0  0  0  0  0  0
    3.5701    1.4749    0.0000 C   0  0  0  0  0  0  0  0  0  0  0  0
    3.0699    0.6090    0.0000 C   0  0  0  0  0  0  0  0  0  0  0  0
    2.0699    0.6100    0.0000 N   0  0  0  0  0  0  0  0  0  0  0  0
    1.5682    1.4790    0.0000 C   0  0  0  0  0  0  0  0  0  0  0  0
    0.5734    1.4780    0.0000 C   0  0  0  0  0  0  0  0  0  0  0  0
    0.0717    0.6130    0.0000 O   0  0  0  0  0  0  0  0  0  0  0  0
    0.5648   -0.2510    0.0000 C   0  0  0  0  0  0  0  0  0  0  0  0
    1.5682   -0.2550    0.0000 C   0  0  0  0  0  0  0  0  0  0  0  0
    3.5662   -0.2542    0.0000 N   0  0  0  0  0  0  0  0  0  0  0  0
    3.2541   -1.2135    0.0000 C   0  0  0  0  0  0  0  0  0  0  0  0
    2.3403   -1.6273    0.0000 C   0  0  0  0  0  0  0  0  0  0  0  0
    2.2435   -2.6226    0.0000 C   0  0  0  0  0  0  0  0  0  0  0  0
    3.0610   -3.2045    0.0000 C   0  0  0  0  0  0  0  0  0  0  0  0
    3.9653   -2.7901    0.0000 C   0  0  0  0  0  0  0  0  0  0  0  0
    4.0628   -1.7953    0.0000 C   0  0  0  0  0  0  0  0  0  0  0  0
    4.8741   -1.2171    0.0000 N   0  0  0  0  0  0  0  0  0  0  0  0
    4.5662   -0.2564    0.0000 C   0  0  0  0  0  0  0  0  0  0  0  0
  1  2  3  0  0  0  0
  2  3  1  0  0  0  0
  3  4  2  0  0  0  0
  4  5  1  0  0  0  0
  5  6  1  0  0  0  0
  6  7  1  0  0  0  0
  7  8  1  0  0  0  0
  8  9  1  0  0  0  0
  9  4  1  0  0  0  0
  9 10  2  0  0  0  0
 10 11  1  0  0  0  0
 11 12  1  0  0  0  0
 12 13  1  0  0  0  0
 13 14  1  0  0  0  0
 14 15  1  0  0  0  0
 15 16  1  0  0  0  0
 16 11  1  0  0  0  0
 10 17  1  0  0  0  0
 17 18  1  0  0  0  0
 18 19  2  0  0  0  0
 19 20  1  0  0  0  0
 20 21  2  0  0  0  0
 21 22  1  0  0  0  0
 22 23  2  0  0  0  0
 23 18  1  0  0  0  0
 23 24  1  0  0  0  0
 24 25  2  0  0  0  0
 25  3  1  0  0  0  0
 25 17  1  0  0  0  0
M  END
>  <EXTREG>  (ZINC00045604)
ZINC00045604

>  <LOGBIO>
2.5000

$$$$
ZINC00047821
  -MTS-   02131516512D 0   0.00000     0.00000     0

 16 18  0  0  1  0  0  0  0  0999 V2000
    3.8563    0.5124    0.0000 O   0  0  0  0  0  0  0  0  0  0  0  0
    2.8563    0.5055    0.0000 C   0  0  2  0  0  0  0  0  0  0  0  0
    3.1663    1.4655    0.0000 N   0  0  0  0  0  0  0  0  0  0  0  0
    2.3563    2.0455    0.0000 C   0  0  0  0  0  0  0  0  0  0  0  0
    2.3563    3.0455    0.0000 S   0  0  0  0  0  0  0  0  0  0  0  0
    1.5463    1.4655    0.0000 N   0  0  0  0  0  0  0  0  0  0  0  0
    1.8563    0.5055    0.0000 C   0  0  2  0  0  0  0  0  0  0  0  0
    0.8564    0.5030    0.0000 O   0  0  0  0  0  0  0  0  0  0  0  0
    1.5514   -0.4555    0.0000 C   0  0  0  0  0  0  0  0  0  0  0  0
    0.6401   -0.8724    0.0000 C   0  0  0  0  0  0  0  0  0  0  0  0
    0.5454   -1.8680    0.0000 C   0  0  0  0  0  0  0  0  0  0  0  0
    1.3642   -2.4481    0.0000 C   0  0  0  0  0  0  0  0  0  0  0  0
    2.2677   -2.0317    0.0000 C   0  0  0  0  0  0  0  0  0  0  0  0
    2.3644   -1.0377    0.0000 C   0  0  0  0  0  0  0  0  0  0  0  0
    3.1754   -0.4376    0.0000 C   0  0  0  0  0  0  0  0  0  0  0  0
    4.1296   -0.7368    0.0000 O   0  0  0  0  0  0  0  0  0  0  0  0
  2  1  1  1  0  0  0
  2  3  1  0  0  0  0
  3  4  1  0  0  0  0
  4  5  2  0  0  0  0
  4  6  1  0  0  0  0
  6  7  1  0  0  0  0
  7  2  1  0  0  0  0
  7  8  1  1  0  0  0
  7  9  1  0  0  0  0
  9 10  2  0  0  0  0
 10 11  1  0  0  0  0
 11 12  2  0  0  0  0
 12 13  1  0  0  0  0
 13 14  2  0  0  0  0
 14  9  1  0  0  0  0
 14 15  1  0  0  0  0
 15  2  1  0  0  0  0
 15 16  2  0  0  0  0
M  END
>  <EXTREG>  (ZINC00047821)
ZINC00047821

>  <LOGBIO>
2.5000

$$$$
ZINC00049205
  -MTS-   02131516512D 0   0.00000     0.00000     0

 27 30  0  0  0  0  0  0  0  0999 V2000
    0.0000    0.9655    0.0000 F   0  0  0  0  0  0  0  0  0  0  0  0
    0.8567    0.4497    0.0000 C   0  0  0  0  0  0  0  0  0  0  0  0
    1.3725    1.3064    0.0000 F   0  0  0  0  0  0  0  0  0  0  0  0
    0.3409   -0.4070    0.0000 F   0  0  0  0  0  0  0  0  0  0  0  0
    1.7134   -0.0661    0.0000 C   0  0  0  0  0  0  0  0  0  0  0  0
    1.6960   -1.0694    0.0000 C   0  0  0  0  0  0  0  0  0  0  0  0
    2.5493   -1.5808    0.0000 C   0  0  0  0  0  0  0  0  0  0  0  0
    3.4248   -1.0977    0.0000 C   0  0  0  0  0  0  0  0  0  0  0  0
    4.2802   -1.6156    0.0000 Cl  0  0  0  0  0  0  0  0  0  0  0  0
    3.4471   -0.1031    0.0000 C   0  0  0  0  0  0  0  0  0  0  0  0
    2.5889    0.4170    0.0000 C   0  0  0  0  0  0  0  0  0  0  0  0
    4.3238    0.3778    0.0000 N   0  0  0  0  0  0  0  0  0  0  0  0
    5.2366   -0.0517    0.0000 C   0  0  0  0  0  0  0  0  0  0  0  0
    5.4177   -1.0352    0.0000 O   0  0  0  0  0  0  0  0  0  0  0  0
    5.9237    0.6616    0.0000 C   0  0  1  0  0  0  0  0  0  0  0  0
    6.9337    0.3216    0.0000 C   0  0  1  0  0  0  0  0  0  0  0  0
    6.3937   -0.6484    0.0000 O   0  0  0  0  0  0  0  0  0  0  0  0
    6.5437    1.2516    0.0000 C   0  0  2  0  0  0  0  0  0  0  0  0
    7.3437    1.6016    0.0000 C   0  0  0  0  0  0  0  0  0  0  0  0
    7.8537    0.9016    0.0000 C   0  0  0  0  0  0  0  0  0  0  0  0
    5.4337    1.5716    0.0000 C   0  0  1  0  0  0  0  0  0  0  0  0
    4.4509    1.3697    0.0000 C   0  0  0  0  0  0  0  0  0  0  0  0
    3.7178    2.0498    0.0000 O   0  0  0  0  0  0  0  0  0  0  0  0
    5.4571    2.1711    0.0000 H   0  0  0  0  0  0  0  0  0  0  0  0
    6.5042    1.8503    0.0000 H   0  0  0  0  0  0  0  0  0  0  0  0
    7.3694   -0.0910    0.0000 H   0  0  0  0  0  0  0  0  0  0  0  0
    6.0661    0.0787    0.0000 H   0  0  0  0  0  0  0  0  0  0  0  0
  1  2  1  0  0  0  0
  2  3  1  0  0  0  0
  2  4  1  0  0  0  0
  2  5  1  0  0  0  0
  5  6  2  0  0  0  0
  6  7  1  0  0  0  0
  7  8  2  0  0  0  0
  8  9  1  0  0  0  0
  8 10  1  0  0  0  0
 10 11  2  0  0  0  0
 11  5  1  0  0  0  0
 10 12  1  0  0  0  0
 12 13  1  0  0  0  0
 13 14  2  0  0  0  0
 15 13  1  6  0  0  0
 15 27  1  1  0  0  0
 15 16  1  0  0  0  0
 16 26  1  1  0  0  0
 16 17  1  6  0  0  0
 17 18  1  0  0  0  0
 18 25  1  6  0  0  0
 18 19  1  1  0  0  0
 19 20  2  0  0  0  0
 20 16  1  0  0  0  0
 18 21  1  0  0  0  0
 21 24  1  1  0  0  0
 21 15  1  0  0  0  0
 21 22  1  6  0  0  0
 22 12  1  0  0  0  0
 22 23  2  0  0  0  0
M  END
>  <EXTREG>  (ZINC00049205)
ZINC00049205

>  <LOGBIO>
2.5000

$$$$
ZINC00049262
  -MTS-   02131516512D 0   0.00000     0.00000     0

 20 22  0  0  0  0  0  0  0  0999 V2000
    4.5026   -2.9947    0.0000 Cl  0  0  0  0  0  0  0  0  0  0  0  0
    4.9053   -2.0793    0.0000 C   0  0  0  0  0  0  0  0  0  0  0  0
    5.9027   -1.9691    0.0000 C   0  0  0  0  0  0  0  0  0  0  0  0
    6.3015   -1.0577    0.0000 C   0  0  0  0  0  0  0  0  0  0  0  0
    5.7109   -0.2507    0.0000 C   0  0  0  0  0  0  0  0  0  0  0  0
    6.1159    0.6636    0.0000 Cl  0  0  0  0  0  0  0  0  0  0  0  0
    4.7216   -0.3550    0.0000 C   0  0  0  0  0  0  0  0  0  0  0  0
    4.3148   -1.2723    0.0000 C   0  0  0  0  0  0  0  0  0  0  0  0
    4.1331    0.4534    0.0000 S   0  0  0  0  0  0  0  0  0  0  0  0
    3.3246   -0.1351    0.0000 O   0  0  0  0  0  0  0  0  0  0  0  0
    4.9416    1.0420    0.0000 O   0  0  0  0  0  0  0  0  0  0  0  0
    3.5446    1.2619    0.0000 N   0  0  0  0  0  0  0  0  0  0  0  0
    3.8546    2.2219    0.0000 N   0  0  0  0  0  0  0  0  0  0  0  0
    3.0446    2.8019    0.0000 N   0  0  0  0  0  0  0  0  0  0  0  0
    2.2346    2.2219    0.0000 C   0  0  0  0  0  0  0  0  0  0  0  0
    1.2554    2.4246    0.0000 C   0  0  0  0  0  0  0  0  0  0  0  0
    0.5872    1.6807    0.0000 C   0  0  0  0  0  0  0  0  0  0  0  0
    0.9003    0.7273    0.0000 C   0  0  0  0  0  0  0  0  0  0  0  0
    1.8742    0.5246    0.0000 C   0  0  0  0  0  0  0  0  0  0  0  0
    2.5446    1.2619    0.0000 C   0  0  0  0  0  0  0  0  0  0  0  0
  1  2  1  0  0  0  0
  2  3  2  0  0  0  0
  3  4  1  0  0  0  0
  4  5  2  0  0  0  0
  5  6  1  0  0  0  0
  5  7  1  0  0  0  0
  7  8  2  0  0  0  0
  8  2  1  0  0  0  0
  7  9  1  0  0  0  0
  9 10  2  0  0  0  0
  9 11  2  0  0  0  0
  9 12  1  0  0  0  0
 12 13  1  0  0  0  0
 13 14  2  0  0  0  0
 14 15  1  0  0  0  0
 15 16  2  0  0  0  0
 16 17  1  0  0  0  0
 17 18  2  0  0  0  0
 18 19  1  0  0  0  0
 19 20  2  0  0  0  0
 20 12  1  0  0  0  0
 20 15  1  0  0  0  0
M  END
>  <EXTREG>  (ZINC00049262)
ZINC00049262

>  <LOGBIO>
2.5000

$$$$
ZINC00050654
  -MTS-   02131516512D 0   0.00000     0.00000     0

 15 16  0  0  0  0  0  0  0  0999 V2000
    4.6225   -1.7751    0.0000 C   0  0  0  0  0  0  0  0  0  0  0  0
    4.7265   -0.7805    0.0000 C   0  0  0  0  0  0  0  0  0  0  0  0
    5.7049   -0.9872    0.0000 C   0  0  0  0  0  0  0  0  0  0  0  0
    5.0365    0.1795    0.0000 O   0  0  0  0  0  0  0  0  0  0  0  0
    4.2265    0.7595    0.0000 C   0  0  0  0  0  0  0  0  0  0  0  0
    4.2265    1.7595    0.0000 O   0  0  0  0  0  0  0  0  0  0  0  0
    3.4165    0.1795    0.0000 N   0  0  0  0  0  0  0  0  0  0  0  0
    3.7265   -0.7805    0.0000 C   0  0  0  0  0  0  0  0  0  0  0  0
    3.1379   -1.5890    0.0000 C   0  0  0  0  0  0  0  0  0  0  0  0
    2.4668    0.4927    0.0000 C   0  0  0  0  0  0  0  0  0  0  0  0
    2.2614    1.4749    0.0000 C   0  0  0  0  0  0  0  0  0  0  0  0
    1.3161    1.7845    0.0000 C   0  0  0  0  0  0  0  0  0  0  0  0
    0.5693    1.1193    0.0000 C   0  0  0  0  0  0  0  0  0  0  0  0
    0.7680    0.1446    0.0000 C   0  0  0  0  0  0  0  0  0  0  0  0
    1.7201   -0.1725    0.0000 C   0  0  0  0  0  0  0  0  0  0  0  0
  1  2  1  0  0  0  0
  2  3  1  0  0  0  0
  2  4  1  0  0  0  0
  4  5  1  0  0  0  0
  5  6  2  0  0  0  0
  5  7  1  0  0  0  0
  7  8  1  0  0  0  0
  8  2  1  0  0  0  0
  8  9  2  0  0  0  0
  7 10  1  0  0  0  0
 10 11  2  0  0  0  0
 11 12  1  0  0  0  0
 12 13  2  0  0  0  0
 13 14  1  0  0  0  0
 14 15  2  0  0  0  0
 15 10  1  0  0  0  0
M  END
>  <EXTREG>  (ZINC00050654)
ZINC00050654

>  <LOGBIO>
2.5000

$$$$
ZINC00050758
  -MTS-   02131516512D 0   0.00000     0.00000     0

 14 15  0  0  0  0  0  0  0  0999 V2000
    1.6352   -2.2503    0.0000 C   0  0  0  0  0  0  0  0  0  0  0  0
    2.6292   -2.1414    0.0000 O   0  0  0  0  0  0  0  0  0  0  0  0
    3.0319   -1.2261    0.0000 C   0  0  0  0  0  0  0  0  0  0  0  0
    4.0293   -1.1158    0.0000 C   0  0  0  0  0  0  0  0  0  0  0  0
    4.4281   -0.2044    0.0000 C   0  0  0  0  0  0  0  0  0  0  0  0
    3.8375    0.6026    0.0000 C   0  0  0  0  0  0  0  0  0  0  0  0
    2.8482    0.4982    0.0000 C   0  0  0  0  0  0  0  0  0  0  0  0
    2.4414   -0.4190    0.0000 C   0  0  0  0  0  0  0  0  0  0  0  0
    2.2597    1.3067    0.0000 N   0  3  0  0  0  0  0  0  0  0  0  0
    2.5697    2.2667    0.0000 N   0  0  0  0  0  0  0  0  0  0  0  0
    1.7597    2.8467    0.0000 O   0  0  0  0  0  0  0  0  0  0  0  0
    0.9497    2.2667    0.0000 C   0  0  0  0  0  0  0  0  0  0  0  0
    0.0000    2.5799    0.0000 O   0  0  0  0  0  0  0  0  0  0  0  0
    1.2597    1.3067    0.0000 N   0  0  0  0  0  0  0  0  0  0  0  0
  1  2  1  0  0  0  0
  2  3  1  0  0  0  0
  3  4  2  0  0  0  0
  4  5  1  0  0  0  0
  5  6  2  0  0  0  0
  6  7  1  0  0  0  0
  7  8  2  0  0  0  0
  8  3  1  0  0  0  0
  7  9  1  0  0  0  0
  9 10  1  0  0  0  0
 10 11  1  0  0  0  0
 11 12  1  0  0  0  0
 12 13  2  0  0  0  0
 12 14  1  0  0  0  0
 14  9  2  0  0  0  0
M  CHG  1   9   1
M  END
>  <EXTREG>  (ZINC00050758)
ZINC00050758

>  <LOGBIO>
2.5000

$$$$
ZINC00051828
  -MTS-   02131516512D 0   0.00000     0.00000     0

 22 23  0  0  0  0  0  0  0  0999 V2000
    5.6334   -0.8706    0.0000 C   0  0  0  0  0  0  0  0  0  0  0  0
    5.0428   -0.0594    0.0000 N   0  0  0  0  0  0  0  0  0  0  0  0
    5.4476    0.8494    0.0000 C   0  0  0  0  0  0  0  0  0  0  0  0
    4.0483   -0.1643    0.0000 C   0  0  0  0  0  0  0  0  0  0  0  0
    3.4574    0.6467    0.0000 O   0  0  0  0  0  0  0  0  0  0  0  0
    2.4683    0.5403    0.0000 C   0  0  0  0  0  0  0  0  0  0  0  0
    2.0610   -0.3730    0.0000 N   0  0  0  0  0  0  0  0  0  0  0  0
    2.6428   -1.1799    0.0000 C   0  0  0  0  0  0  0  0  0  0  0  0
    3.6411   -1.0776    0.0000 N   0  0  0  0  0  0  0  0  0  0  0  0
    1.3825   -1.7895    0.0000 C   0  0  0  0  0  0  0  0  0  0  0  0
    1.6438   -2.3296    0.0000 F   0  0  0  0  0  0  0  0  0  0  0  0
    0.9471   -0.8892    0.0000 F   0  0  0  0  0  0  0  0  0  0  0  0
    0.4823   -2.2249    0.0000 F   0  0  0  0  0  0  0  0  0  0  0  0
    3.0248   -2.5268    0.0000 C   0  0  0  0  0  0  0  0  0  0  0  0
    2.4475   -2.6905    0.0000 F   0  0  0  0  0  0  0  0  0  0  0  0
    3.9868   -2.2540    0.0000 F   0  0  0  0  0  0  0  0  0  0  0  0
    3.2976   -3.4888    0.0000 F   0  0  0  0  0  0  0  0  0  0  0  0
    1.8798    1.3488    0.0000 C   0  0  0  0  0  0  0  0  0  0  0  0
    2.1898    2.3088    0.0000 O   0  0  0  0  0  0  0  0  0  0  0  0
    1.3798    2.8888    0.0000 C   0  0  0  0  0  0  0  0  0  0  0  0
    0.5698    2.3088    0.0000 C   0  0  0  0  0  0  0  0  0  0  0  0
    0.8798    1.3488    0.0000 C   0  0  0  0  0  0  0  0  0  0  0  0
  1  2  1  0  0  0  0
  2  3  1  0  0  0  0
  2  4  1  0  0  0  0
  4  5  1  0  0  0  0
  5  6  1  0  0  0  0
  6  7  2  0  0  0  0
  7  8  1  0  0  0  0
  8  9  1  0  0  0  0
  9  4  2  0  0  0  0
  8 10  1  0  0  0  0
 10 11  1  0  0  0  0
 10 12  1  0  0  0  0
 10 13  1  0  0  0  0
  8 14  1  0  0  0  0
 14 15  1  0  0  0  0
 14 16  1  0  0  0  0
 14 17  1  0  0  0  0
  6 18  1  0  0  0  0
 18 19  1  0  0  0  0
 19 20  1  0  0  0  0
 20 21  2  0  0  0  0
 21 22  1  0  0  0  0
 22 18  2  0  0  0  0
M  END
>  <EXTREG>  (ZINC00051828)
ZINC00051828

>  <LOGBIO>
2.5000

$$$$
ZINC00052044
  -MTS-   02131516512D 0   0.00000     0.00000     0

 17 18  0  0  1  0  0  0  0  0999 V2000
    2.0991    0.9583    0.0000 O   0  0  0  0  0  0  0  0  0  0  0  0
    2.5991    0.0923    0.0000 C   0  0  2  0  0  0  0  0  0  0  0  0
    3.5991    0.0923    0.0000 C   0  0  0  0  0  0  0  0  0  0  0  0
    4.5991    0.0923    0.0000 C   0  0  0  0  0  0  0  0  0  0  0  0
    5.5991    0.0923    0.0000 C   0  0  0  0  0  0  0  0  0  0  0  0
    6.0991    0.9583    0.0000 N   0  0  0  0  0  0  0  0  0  0  0  0
    7.1023    1.0647    0.0000 C   0  0  0  0  0  0  0  0  0  0  0  0
    7.3036    2.0404    0.0000 C   0  0  0  0  0  0  0  0  0  0  0  0
    6.4447    2.5452    0.0000 C   0  0  0  0  0  0  0  0  0  0  0  0
    5.6932    1.8722    0.0000 C   0  0  0  0  0  0  0  0  0  0  0  0
    2.0991   -0.7738    0.0000 C   0  0  0  0  0  0  0  0  0  0  0  0
    1.0956   -0.7747    0.0000 C   0  0  0  0  0  0  0  0  0  0  0  0
    0.6000   -1.6373    0.0000 C   0  0  0  0  0  0  0  0  0  0  0  0
    1.0991   -2.5038    0.0000 C   0  0  0  0  0  0  0  0  0  0  0  0
    2.0939   -2.5078    0.0000 C   0  0  0  0  0  0  0  0  0  0  0  0
    2.5982   -1.6403    0.0000 C   0  0  0  0  0  0  0  0  0  0  0  0
    2.8991   -0.4273    0.0000 H   0  0  0  0  0  0  0  0  0  0  0  0
  1  2  1  0  0  0  0
  2 17  1  1  0  0  0
  2  3  1  6  0  0  0
  3  4  3  0  0  0  0
  4  5  1  0  0  0  0
  5  6  1  0  0  0  0
  6  7  1  0  0  0  0
  7  8  1  0  0  0  0
  8  9  1  0  0  0  0
  9 10  1  0  0  0  0
 10  6  1  0  0  0  0
  2 11  1  0  0  0  0
 11 12  2  0  0  0  0
 12 13  1  0  0  0  0
 13 14  2  0  0  0  0
 14 15  1  0  0  0  0
 15 16  2  0  0  0  0
 16 11  1  0  0  0  0
M  END
>  <EXTREG>  (ZINC00052044)
ZINC00052044

>  <LOGBIO>
2.5000

$$$$
ZINC00052333
  -MTS-   02131516512D 0   0.00000     0.00000     0

 26 29  0  0  1  0  0  0  0  0999 V2000
    1.2459    3.0132    0.0000 C   0  0  0  0  0  0  0  0  0  0  0  0
    1.9489    2.2972    0.0000 N   0  0  0  0  0  0  0  0  0  0  0  0
    2.9173    2.5467    0.0000 C   0  0  0  0  0  0  0  0  0  0  0  0
    1.6817    1.3390    0.0000 C   0  0  0  0  0  0  0  0  0  0  0  0
    2.3848    0.6230    0.0000 C   0  0  0  0  0  0  0  0  0  0  0  0
    3.3477    0.8728    0.0000 O   0  0  0  0  0  0  0  0  0  0  0  0
    4.4711   -0.2713    0.0000 C   0  0  0  0  0  0  0  0  0  0  0  0
    5.4437   -0.0243    0.0000 O   0  0  0  0  0  0  0  0  0  0  0  0
    4.1477   -1.4269    0.0000 C   0  0  2  0  0  0  0  0  0  0  0  0
    4.4263   -2.4222    0.0000 C   0  0  0  0  0  0  0  0  0  0  0  0
    3.4134   -1.8666    0.0000 C   0  0  0  0  0  0  0  0  0  0  0  0
    2.5562   -2.0327    0.0000 C   0  0  0  0  0  0  0  0  0  0  0  0
    1.9828   -2.8968    0.0000 C   0  0  0  0  0  0  0  0  0  0  0  0
    0.9897   -2.7791    0.0000 C   0  0  0  0  0  0  0  0  0  0  0  0
    0.5956   -1.8562    0.0000 C   0  0  0  0  0  0  0  0  0  0  0  0
    1.1934   -1.0611    0.0000 C   0  0  0  0  0  0  0  0  0  0  0  0
    2.2121   -1.2379    0.0000 C   0  0  0  0  0  0  0  0  0  0  0  0
    3.2368   -0.8737    0.0000 C   0  0  0  0  0  0  0  0  0  0  0  0
    3.6547    0.6210    0.0000 C   0  0  0  0  0  0  0  0  0  0  0  0
    4.2711    1.4619    0.0000 C   0  0  0  0  0  0  0  0  0  0  0  0
    5.2562    1.2899    0.0000 C   0  0  0  0  0  0  0  0  0  0  0  0
    5.5992    0.3469    0.0000 C   0  0  0  0  0  0  0  0  0  0  0  0
    4.9588   -0.4143    0.0000 C   0  0  0  0  0  0  0  0  0  0  0  0
    3.9479   -0.1726    0.0000 C   0  0  0  0  0  0  0  0  0  0  0  0
    5.3477   -1.4269    0.0000 C   0  0  0  0  0  0  0  0  0  0  0  0
    6.3477   -1.4269    0.0000 N   0  0  0  0  0  0  0  0  0  0  0  0
  1  2  1  0  0  0  0
  2  3  1  0  0  0  0
  2  4  1  0  0  0  0
  4  5  1  0  0  0  0
  5  6  1  0  0  0  0
  6  7  1  0  0  0  0
  7  8  2  0  0  0  0
  9  7  1  6  0  0  0
  9 10  1  0  0  0  0
 10 11  1  0  0  0  0
 11 12  1  0  0  0  0
 12 13  1  0  0  0  0
 13 14  2  0  0  0  0
 14 15  1  0  0  0  0
 15 16  2  0  0  0  0
 16 17  1  0  0  0  0
 17 12  2  0  0  0  0
 17 18  1  0  0  0  0
 18  9  1  0  0  0  0
 18 19  1  0  0  0  0
 19 20  1  0  0  0  0
 20 21  2  0  0  0  0
 21 22  1  0  0  0  0
 22 23  2  0  0  0  0
 23 24  1  0  0  0  0
 24 11  1  0  0  0  0
 24 19  2  0  0  0  0
  9 25  1  1  0  0  0
 25 26  3  0  0  0  0
M  END
>  <EXTREG>  (ZINC00052333)
ZINC00052333

>  <LOGBIO>
2.5000

$$$$
ZINC00052747
  -MTS-   02131516512D 0   0.00000     0.00000     0

 22 23  0  0  1  0  0  0  0  0999 V2000
    6.4979   -0.7043    0.0000 O   0  0  0  0  0  0  0  0  0  0  0  0
    5.5195   -0.4976    0.0000 C   0  0  2  0  0  0  0  0  0  0  0  0
    5.8295    0.4624    0.0000 C   0  0  0  0  0  0  0  0  0  0  0  0
    5.0195    1.0424    0.0000 C   0  0  0  0  0  0  0  0  0  0  0  0
    4.2095    0.4624    0.0000 N   0  0  0  0  0  0  0  0  0  0  0  0
    4.5195   -0.4976    0.0000 N   0  0  0  0  0  0  0  0  0  0  0  0
    3.5779   -1.7911    0.0000 C   0  0  0  0  0  0  0  0  0  0  0  0
    3.9838   -2.7051    0.0000 O   0  0  0  0  0  0  0  0  0  0  0  0
    2.5835   -1.6857    0.0000 C   0  0  0  0  0  0  0  0  0  0  0  0
    2.1753   -0.7690    0.0000 C   0  0  0  0  0  0  0  0  0  0  0  0
    1.1858   -0.6662    0.0000 C   0  0  0  0  0  0  0  0  0  0  0  0
    0.5965   -1.4741    0.0000 C   0  0  0  0  0  0  0  0  0  0  0  0
    0.9966   -2.3849    0.0000 C   0  0  0  0  0  0  0  0  0  0  0  0
    1.9942   -2.4936    0.0000 C   0  0  0  0  0  0  0  0  0  0  0  0
    5.0195    2.0424    0.0000 C   0  0  0  0  0  0  0  0  0  0  0  0
    4.0195    2.0424    0.0000 F   0  0  0  0  0  0  0  0  0  0  0  0
    6.0195    2.0424    0.0000 F   0  0  0  0  0  0  0  0  0  0  0  0
    5.0195    3.0424    0.0000 F   0  0  0  0  0  0  0  0  0  0  0  0
    5.3948   -1.6911    0.0000 C   0  0  0  0  0  0  0  0  0  0  0  0
    6.3894   -1.7950    0.0000 F   0  0  0  0  0  0  0  0  0  0  0  0
    4.7981   -1.6287    0.0000 F   0  0  0  0  0  0  0  0  0  0  0  0
    5.2909   -2.6856    0.0000 F   0  0  0  0  0  0  0  0  0  0  0  0
  2  1  1  1  0  0  0
  2  3  1  0  0  0  0
  3  4  1  0  0  0  0
  4  5  2  0  0  0  0
  5  6  1  0  0  0  0
  6  2  1  0  0  0  0
  6  7  1  0  0  0  0
  7  8  2  0  0  0  0
  7  9  1  0  0  0  0
  9 10  2  0  0  0  0
 10 11  1  0  0  0  0
 11 12  2  0  0  0  0
 12 13  1  0  0  0  0
 13 14  2  0  0  0  0
 14  9  1  0  0  0  0
  4 15  1  0  0  0  0
 15 16  1  0  0  0  0
 15 17  1  0  0  0  0
 15 18  1  0  0  0  0
  2 19  1  0  0  0  0
 19 20  1  0  0  0  0
 19 21  1  0  0  0  0
 19 22  1  0  0  0  0
M  END
>  <EXTREG>  (ZINC00052747)
ZINC00052747

>  <LOGBIO>
2.5000

$$$$
ZINC00053660
  -MTS-   02131516512D 0   0.00000     0.00000     0

 20 21  0  0  1  0  0  0  0  0999 V2000
    3.9824    1.9510    0.0000 C   0  0  0  0  0  0  0  0  0  0  0  0
    3.1169    1.4502    0.0000 C   0  0  2  0  0  0  0  0  0  0  0  0
    2.2469    1.9502    0.0000 N   0  0  0  0  0  0  0  0  0  0  0  0
    1.3869    1.4502    0.0000 C   0  0  0  0  0  0  0  0  0  0  0  0
    0.5201    1.9489    0.0000 O   0  0  0  0  0  0  0  0  0  0  0  0
    1.3869    0.4502    0.0000 N   0  0  0  0  0  0  0  0  0  0  0  0
    0.5201   -0.0485    0.0000 C   0  0  0  0  0  0  0  0  0  0  0  0
    2.2469   -0.0498    0.0000 C   0  0  1  0  0  0  0  0  0  0  0  0
    2.2497   -1.0511    0.0000 N   0  0  0  0  0  0  0  0  0  0  0  0
    3.1162   -1.5502    0.0000 C   0  0  0  0  0  0  0  0  0  0  0  0
    3.1183   -2.5502    0.0000 O   0  0  0  0  0  0  0  0  0  0  0  0
    3.9837   -1.0458    0.0000 N   0  0  0  0  0  0  0  0  0  0  0  0
    4.8515   -1.5428    0.0000 C   0  0  0  0  0  0  0  0  0  0  0  0
    3.9796   -0.0511    0.0000 C   0  0  2  0  0  0  0  0  0  0  0  0
    4.8453    0.4495    0.0000 C   0  0  0  0  0  0  0  0  0  0  0  0
    3.1169    0.4502    0.0000 C   0  0  1  0  0  0  0  0  0  0  0  0
    3.6369    0.7495    0.0000 H   0  0  0  0  0  0  0  0  0  0  0  0
    4.5000   -0.3498    0.0000 H   0  0  0  0  0  0  0  0  0  0  0  0
    1.7272   -0.3498    0.0000 H   0  0  0  0  0  0  0  0  0  0  0  0
    3.1160    2.0502    0.0000 H   0  0  0  0  0  0  0  0  0  0  0  0
  2  1  1  1  0  0  0
  2 20  1  6  0  0  0
  2  3  1  0  0  0  0
  3  4  1  0  0  0  0
  4  5  2  0  0  0  0
  4  6  1  0  0  0  0
  6  7  1  0  0  0  0
  8  6  1  6  0  0  0
  8 19  1  1  0  0  0
  8  9  1  0  0  0  0
  9 10  1  0  0  0  0
 10 11  2  0  0  0  0
 10 12  1  0  0  0  0
 12 13  1  0  0  0  0
 12 14  1  0  0  0  0
 14 18  1  6  0  0  0
 14 15  1  1  0  0  0
 14 16  1  0  0  0  0
 16 17  1  1  0  0  0
 16  2  1  6  0  0  0
 16  8  1  0  0  0  0
M  END
>  <EXTREG>  (ZINC00053660)
ZINC00053660

>  <LOGBIO>
2.5000

$$$$
ZINC00055207
  -MTS-   02131516512D 0   0.00000     0.00000     0

 18 19  0  0  0  0  0  0  0  0999 V2000
    4.9978   -3.7124    0.0000 C   0  0  0  0  0  0  0  0  0  0  0  0
    4.4109   -2.9027    0.0000 C   0  0  0  0  0  0  0  0  0  0  0  0
    5.2206   -2.3158    0.0000 C   0  0  0  0  0  0  0  0  0  0  0  0
    3.6013   -3.4896    0.0000 C   0  0  0  0  0  0  0  0  0  0  0  0
    3.8240   -2.0931    0.0000 C   0  0  0  0  0  0  0  0  0  0  0  0
    2.8259   -2.1959    0.0000 C   0  0  0  0  0  0  0  0  0  0  0  0
    2.2436   -1.3893    0.0000 C   0  0  0  0  0  0  0  0  0  0  0  0
    2.6505   -0.4758    0.0000 C   0  0  0  0  0  0  0  0  0  0  0  0
    2.0615    0.3324    0.0000 O   0  0  0  0  0  0  0  0  0  0  0  0
    2.4683    1.2497    0.0000 C   0  0  0  0  0  0  0  0  0  0  0  0
    3.4576    1.3540    0.0000 O   0  0  0  0  0  0  0  0  0  0  0  0
    1.8798    2.0582    0.0000 C   0  0  0  0  0  0  0  0  0  0  0  0
    2.1898    3.0182    0.0000 O   0  0  0  0  0  0  0  0  0  0  0  0
    1.3798    3.5982    0.0000 C   0  0  0  0  0  0  0  0  0  0  0  0
    0.5698    3.0182    0.0000 C   0  0  0  0  0  0  0  0  0  0  0  0
    0.8798    2.0582    0.0000 C   0  0  0  0  0  0  0  0  0  0  0  0
    3.6395   -0.3689    0.0000 C   0  0  0  0  0  0  0  0  0  0  0  0
    4.2308   -1.1796    0.0000 C   0  0  0  0  0  0  0  0  0  0  0  0
  1  2  1  0  0  0  0
  2  3  1  0  0  0  0
  2  4  1  0  0  0  0
  2  5  1  0  0  0  0
  5  6  2  0  0  0  0
  6  7  1  0  0  0  0
  7  8  2  0  0  0  0
  8  9  1  0  0  0  0
  9 10  1  0  0  0  0
 10 11  2  0  0  0  0
 10 12  1  0  0  0  0
 12 13  1  0  0  0  0
 13 14  1  0  0  0  0
 14 15  2  0  0  0  0
 15 16  1  0  0  0  0
 16 12  2  0  0  0  0
  8 17  1  0  0  0  0
 17 18  2  0  0  0  0
 18  5  1  0  0  0  0
M  END
>  <EXTREG>  (ZINC00055207)
ZINC00055207

>  <LOGBIO>
2.5000

$$$$
ZINC00056727
  -MTS-   02131516512D 0   0.00000     0.00000     0

 20 21  0  0  1  0  0  0  0  0999 V2000
    4.2092   -2.8312    0.0000 C   0  0  0  0  0  0  0  0  0  0  0  0
    3.6207   -2.0228    0.0000 N   0  0  0  0  0  0  0  0  0  0  0  0
    3.9307   -1.0628    0.0000 C   0  0  2  0  0  0  0  0  0  0  0  0
    3.1207   -0.4828    0.0000 N   0  0  0  0  0  0  0  0  0  0  0  0
    2.3107   -1.0628    0.0000 C   0  0  0  0  0  0  0  0  0  0  0  0
    2.6207   -2.0228    0.0000 C   0  0  0  0  0  0  0  0  0  0  0  0
    2.0322   -2.8312    0.0000 O   0  0  0  0  0  0  0  0  0  0  0  0
    3.1207    0.7172    0.0000 C   0  0  0  0  0  0  0  0  0  0  0  0
    3.6403    1.0172    0.0000 O   0  0  0  0  0  0  0  0  0  0  0  0
    2.2547    1.2172    0.0000 C   0  0  0  0  0  0  0  0  0  0  0  0
    2.2537    2.2207    0.0000 C   0  0  0  0  0  0  0  0  0  0  0  0
    1.3912    2.7163    0.0000 C   0  0  0  0  0  0  0  0  0  0  0  0
    0.5247    2.2172    0.0000 C   0  0  0  0  0  0  0  0  0  0  0  0
    0.5207    1.2224    0.0000 C   0  0  0  0  0  0  0  0  0  0  0  0
    1.3882    0.7181    0.0000 C   0  0  0  0  0  0  0  0  0  0  0  0
    4.8804   -0.7496    0.0000 C   0  0  0  0  0  0  0  0  0  0  0  0
    4.5673    0.2001    0.0000 C   0  0  0  0  0  0  0  0  0  0  0  0
    5.1936   -1.6993    0.0000 C   0  0  0  0  0  0  0  0  0  0  0  0
    5.8301   -0.4364    0.0000 C   0  0  0  0  0  0  0  0  0  0  0  0
    4.3563   -1.4857    0.0000 H   0  0  0  0  0  0  0  0  0  0  0  0
  1  2  1  0  0  0  0
  2  3  1  0  0  0  0
  3 20  1  1  0  0  0
  3  4  1  0  0  0  0
  4  5  1  0  0  0  0
  5  6  1  0  0  0  0
  6  2  1  0  0  0  0
  6  7  2  0  0  0  0
  4  8  1  0  0  0  0
  8  9  2  0  0  0  0
  8 10  1  0  0  0  0
 10 11  2  0  0  0  0
 11 12  1  0  0  0  0
 12 13  2  0  0  0  0
 13 14  1  0  0  0  0
 14 15  2  0  0  0  0
 15 10  1  0  0  0  0
  3 16  1  6  0  0  0
 16 17  1  0  0  0  0
 16 18  1  0  0  0  0
 16 19  1  0  0  0  0
M  END
>  <EXTREG>  (ZINC00056727)
ZINC00056727

>  <LOGBIO>
2.5000

$$$$
ZINC00056740
  -MTS-   02131516512D 0   0.00000     0.00000     0

 18 18  0  0  0  0  0  0  0  0999 V2000
    3.6462    1.4039    0.0000 C   0  0  0  0  0  0  0  0  0  0  0  0
    3.3054    0.4638    0.0000 C   0  0  0  0  0  0  0  0  0  0  0  0
    2.4354    0.9638    0.0000 C   0  0  0  0  0  0  0  0  0  0  0  0
    1.5754    0.4638    0.0000 C   0  0  0  0  0  0  0  0  0  0  0  0
    0.5908    0.2892    0.0000 C   0  0  0  0  0  0  0  0  0  0  0  0
    1.5754   -0.5362    0.0000 C   0  0  0  0  0  0  0  0  0  0  0  0
    2.4354   -1.0362    0.0000 C   0  0  0  0  0  0  0  0  0  0  0  0
    3.0764   -1.8037    0.0000 C   0  0  0  0  0  0  0  0  0  0  0  0
    3.3054   -0.5362    0.0000 C   0  0  0  0  0  0  0  0  0  0  0  0
    1.7906   -1.8005    0.0000 C   0  0  0  0  0  0  0  0  0  0  0  0
    0.8028   -1.6242    0.0000 O   0  0  0  0  0  0  0  0  0  0  0  0
    2.1278   -2.7364    0.0000 O   0  0  0  0  0  0  0  0  0  0  0  0
    1.2315    1.4028    0.0000 C   0  0  0  0  0  0  0  0  0  0  0  0
    1.8745    2.1731    0.0000 O   0  0  0  0  0  0  0  0  0  0  0  0
    0.2516    1.5741    0.0000 O   0  0  0  0  0  0  0  0  0  0  0  0
    4.2903    0.2908    0.0000 C   0  0  0  0  0  0  0  0  0  0  0  0
    4.6346   -0.6517    0.0000 O   0  0  0  0  0  0  0  0  0  0  0  0
    4.9297    1.0529    0.0000 O   0  0  0  0  0  0  0  0  0  0  0  0
  1  2  1  0  0  0  0
  2  3  1  0  0  0  0
  3  4  1  0  0  0  0
  4  5  1  0  0  0  0
  4  6  1  0  0  0  0
  6  7  1  0  0  0  0
  7  8  1  0  0  0  0
  7  9  1  0  0  0  0
  9  2  1  0  0  0  0
  7 10  1  0  0  0  0
 10 11  1  0  0  0  0
 10 12  2  0  0  0  0
  4 13  1  0  0  0  0
 13 14  1  0  0  0  0
 13 15  2  0  0  0  0
  2 16  1  0  0  0  0
 16 17  1  0  0  0  0
 16 18  2  0  0  0  0
M  END
>  <EXTREG>  (ZINC00056740)
ZINC00056740

>  <LOGBIO>
2.5000

$$$$
ZINC00056785
  -MTS-   02131516512D 0   0.00000     0.00000     0

 17 17  0  0  1  0  0  0  0  0999 V2000
    6.0708   -1.1457    0.0000 O   0  0  0  0  0  0  0  0  0  0  0  0
    5.2011   -0.6453    0.0000 C   0  0  0  0  0  0  0  0  0  0  0  0
    5.2006    0.3495    0.0000 C   0  0  1  0  0  0  0  0  0  0  0  0
    6.0661    0.8503    0.0000 O   0  0  0  0  0  0  0  0  0  0  0  0
    4.3308    0.8499    0.0000 C   0  0  2  0  0  0  0  0  0  0  0  0
    4.3304    1.8447    0.0000 O   0  0  0  0  0  0  0  0  0  0  0  0
    3.4653    0.3490    0.0000 C   0  0  0  0  0  0  0  0  0  0  0  0
    2.5953    0.8490    0.0000 C   0  0  0  0  0  0  0  0  0  0  0  0
    1.7353    0.3490    0.0000 C   0  0  0  0  0  0  0  0  0  0  0  0
    1.7353   -0.6510    0.0000 C   0  0  0  0  0  0  0  0  0  0  0  0
    2.5953   -1.1510    0.0000 C   0  0  0  0  0  0  0  0  0  0  0  0
    3.4653   -0.6510    0.0000 C   0  0  0  0  0  0  0  0  0  0  0  0
    0.8685   -1.1497    0.0000 N   0  3  0  0  0  0  0  0  0  0  0  0
    0.0000   -0.6471    0.0000 O   0  5  0  0  0  0  0  0  0  0  0  0
    0.8665   -2.1444    0.0000 O   0  0  0  0  0  0  0  0  0  0  0  0
    4.3316    0.2499    0.0000 H   0  0  0  0  0  0  0  0  0  0  0  0
    5.7204    0.0499    0.0000 H   0  0  0  0  0  0  0  0  0  0  0  0
  1  2  1  0  0  0  0
  2  3  1  0  0  0  0
  3 17  1  1  0  0  0
  3  4  1  6  0  0  0
  3  5  1  0  0  0  0
  5 16  1  6  0  0  0
  5  6  1  6  0  0  0
  5  7  1  0  0  0  0
  7  8  2  0  0  0  0
  8  9  1  0  0  0  0
  9 10  2  0  0  0  0
 10 11  1  0  0  0  0
 11 12  2  0  0  0  0
 12  7  1  0  0  0  0
 10 13  1  0  0  0  0
 13 14  1  0  0  0  0
 13 15  2  0  0  0  0
M  CHG  2  13   1  14  -1
M  END
>  <EXTREG>  (ZINC00056785)
ZINC00056785

>  <LOGBIO>
2.5000

$$$$
ZINC00056834
  -MTS-   02131516512D 0   0.00000     0.00000     0

 19 19  0  0  1  0  0  0  0  0999 V2000
    4.5920   -2.4157    0.0000 C   0  0  0  0  0  0  0  0  0  0  0  0
    4.6959   -1.4211    0.0000 C   0  0  0  0  0  0  0  0  0  0  0  0
    5.6743   -1.6278    0.0000 C   0  0  0  0  0  0  0  0  0  0  0  0
    5.0059   -0.4611    0.0000 O   0  0  0  0  0  0  0  0  0  0  0  0
    4.1959    0.1189    0.0000 C   0  0  0  0  0  0  0  0  0  0  0  0
    3.3859   -0.4611    0.0000 C   0  0  2  0  0  0  0  0  0  0  0  0
    3.6959   -1.4211    0.0000 O   0  0  0  0  0  0  0  0  0  0  0  0
    2.4362   -0.1479    0.0000 C   0  0  2  0  0  0  0  0  0  0  0  0
    1.6873   -0.8157    0.0000 O   0  0  0  0  0  0  0  0  0  0  0  0
    2.2331    0.8259    0.0000 C   0  0  1  0  0  0  0  0  0  0  0  0
    2.9785    1.4926    0.0000 O   0  0  0  0  0  0  0  0  0  0  0  0
    1.2797    1.1386    0.0000 C   0  0  1  0  0  0  0  0  0  0  0  0
    0.5343    0.4720    0.0000 O   0  0  0  0  0  0  0  0  0  0  0  0
    1.0766    2.1125    0.0000 C   0  0  0  0  0  0  0  0  0  0  0  0
    0.1231    2.4252    0.0000 O   0  0  0  0  0  0  0  0  0  0  0  0
    1.4026    0.5514    0.0000 H   0  0  0  0  0  0  0  0  0  0  0  0
    2.8031    0.6384    0.0000 H   0  0  0  0  0  0  0  0  0  0  0  0
    2.5583   -0.7354    0.0000 H   0  0  0  0  0  0  0  0  0  0  0  0
    3.2954    0.1320    0.0000 H   0  0  0  0  0  0  0  0  0  0  0  0
  1  2  1  0  0  0  0
  2  3  1  0  0  0  0
  2  4  1  0  0  0  0
  4  5  1  0  0  0  0
  6  5  1  6  0  0  0
  6 19  1  1  0  0  0
  6  7  1  0  0  0  0
  7  2  1  0  0  0  0
  6  8  1  0  0  0  0
  8 18  1  1  0  0  0
  8  9  1  6  0  0  0
  8 10  1  0  0  0  0
 10 17  1  1  0  0  0
 10 11  1  6  0  0  0
 10 12  1  0  0  0  0
 12 16  1  6  0  0  0
 12 13  1  1  0  0  0
 12 14  1  0  0  0  0
 14 15  1  0  0  0  0
M  END
>  <EXTREG>  (ZINC00056834)
ZINC00056834

>  <LOGBIO>
2.5000

$$$$
ZINC00057347
  -MTS-   02131516512D 0   0.00000     0.00000     0

 18 19  0  0  1  0  0  0  0  0999 V2000
    5.9268   -0.0998    0.0000 C   0  0  0  0  0  0  0  0  0  0  0  0
    5.5190   -1.0167    0.0000 C   0  0  2  0  0  0  0  0  0  0  0  0
    6.1048   -1.8207    0.0000 O   0  0  0  0  0  0  0  0  0  0  0  0
    4.5246   -1.1221    0.0000 C   0  0  0  0  0  0  0  0  0  0  0  0
    3.9360   -0.3136    0.0000 N   0  0  0  0  0  0  0  0  0  0  0  0
    4.2460    0.6464    0.0000 C   0  0  0  0  0  0  0  0  0  0  0  0
    3.4360    1.2264    0.0000 N   0  0  0  0  0  0  0  0  0  0  0  0
    2.6260    0.6464    0.0000 C   0  0  0  0  0  0  0  0  0  0  0  0
    1.6468    0.8491    0.0000 N   0  0  0  0  0  0  0  0  0  0  0  0
    1.3347    1.7991    0.0000 C   0  0  0  0  0  0  0  0  0  0  0  0
    0.9786    0.1051    0.0000 C   0  0  0  0  0  0  0  0  0  0  0  0
    0.0000    0.3109    0.0000 O   0  0  0  0  0  0  0  0  0  0  0  0
    1.2917   -0.8482    0.0000 N   0  0  0  0  0  0  0  0  0  0  0  0
    0.6254   -1.5939    0.0000 C   0  0  0  0  0  0  0  0  0  0  0  0
    2.2657   -1.0509    0.0000 C   0  0  0  0  0  0  0  0  0  0  0  0
    2.5744   -2.0021    0.0000 O   0  0  0  0  0  0  0  0  0  0  0  0
    2.9360   -0.3136    0.0000 C   0  0  0  0  0  0  0  0  0  0  0  0
    5.1660   -0.5315    0.0000 H   0  0  0  0  0  0  0  0  0  0  0  0
  2  1  1  6  0  0  0
  2 18  1  1  0  0  0
  2  3  1  0  0  0  0
  2  4  1  0  0  0  0
  4  5  1  0  0  0  0
  5  6  1  0  0  0  0
  6  7  2  0  0  0  0
  7  8  1  0  0  0  0
  8  9  1  0  0  0  0
  9 10  1  0  0  0  0
  9 11  1  0  0  0  0
 11 12  2  0  0  0  0
 11 13  1  0  0  0  0
 13 14  1  0  0  0  0
 13 15  1  0  0  0  0
 15 16  2  0  0  0  0
 15 17  1  0  0  0  0
 17  5  1  0  0  0  0
 17  8  2  0  0  0  0
M  END
>  <EXTREG>  (ZINC00057347)
ZINC00057347

>  <LOGBIO>
2.5000

$$$$
ZINC00057618
  -MTS-   02131516512D 0   0.00000     0.00000     0

 24 27  0  0  0  0  0  0  0  0999 V2000
    4.8514   -0.9995    0.0000 C   0  0  0  0  0  0  0  0  0  0  0  0
    3.9848   -0.5004    0.0000 N   0  0  0  0  0  0  0  0  0  0  0  0
    3.1193   -1.0013    0.0000 C   0  0  0  0  0  0  0  0  0  0  0  0
    2.2493   -0.5013    0.0000 C   0  0  0  0  0  0  0  0  0  0  0  0
    1.3893   -1.0013    0.0000 C   0  0  0  0  0  0  0  0  0  0  0  0
    1.3893   -2.0013    0.0000 C   0  0  0  0  0  0  0  0  0  0  0  0
    0.5193   -2.5013    0.0000 C   0  0  0  0  0  0  0  0  0  0  0  0
    0.5193   -3.5013    0.0000 C   0  0  0  0  0  0  0  0  0  0  0  0
    1.3893   -4.0013    0.0000 C   0  0  0  0  0  0  0  0  0  0  0  0
    2.2493   -3.5013    0.0000 C   0  0  0  0  0  0  0  0  0  0  0  0
    3.1161   -4.0000    0.0000 O   0  0  0  0  0  0  0  0  0  0  0  0
    2.2493   -2.5013    0.0000 C   0  0  0  0  0  0  0  0  0  0  0  0
    3.1193   -2.0013    0.0000 N   0  0  0  0  0  0  0  0  0  0  0  0
    3.9839    0.4996    0.0000 C   0  0  0  0  0  0  0  0  0  0  0  0
    4.8519    1.0030    0.0000 C   0  0  0  0  0  0  0  0  0  0  0  0
    4.8489    1.9978    0.0000 C   0  0  0  0  0  0  0  0  0  0  0  0
    3.9828    2.4978    0.0000 C   0  0  0  0  0  0  0  0  0  0  0  0
    3.9848    3.5013    0.0000 C   0  0  0  0  0  0  0  0  0  0  0  0
    3.1188    4.0013    0.0000 C   0  0  0  0  0  0  0  0  0  0  0  0
    2.2508    3.4978    0.0000 C   0  0  0  0  0  0  0  0  0  0  0  0
    2.2538    2.5030    0.0000 C   0  0  0  0  0  0  0  0  0  0  0  0
    1.3885    2.0017    0.0000 O   0  0  0  0  0  0  0  0  0  0  0  0
    3.1198    2.0030    0.0000 C   0  0  0  0  0  0  0  0  0  0  0  0
    3.1178    0.9996    0.0000 N   0  0  0  0  0  0  0  0  0  0  0  0
  1  2  1  0  0  0  0
  2  3  1  0  0  0  0
  3  4  2  0  0  0  0
  4  5  1  0  0  0  0
  5  6  2  0  0  0  0
  6  7  1  0  0  0  0
  7  8  2  0  0  0  0
  8  9  1  0  0  0  0
  9 10  2  0  0  0  0
 10 11  1  0  0  0  0
 10 12  1  0  0  0  0
 12  6  1  0  0  0  0
 12 13  2  0  0  0  0
 13  3  1  0  0  0  0
  2 14  1  0  0  0  0
 14 15  2  0  0  0  0
 15 16  1  0  0  0  0
 16 17  2  0  0  0  0
 17 18  1  0  0  0  0
 18 19  2  0  0  0  0
 19 20  1  0  0  0  0
 20 21  2  0  0  0  0
 21 22  1  0  0  0  0
 21 23  1  0  0  0  0
 23 17  1  0  0  0  0
 23 24  2  0  0  0  0
 24 14  1  0  0  0  0
M  END
>  <EXTREG>  (ZINC00057618)
ZINC00057618

>  <LOGBIO>
2.5000

$$$$
ZINC00057836
  -MTS-   02131516512D 0   0.00000     0.00000     0

 14 15  0  0  0  0  0  0  0  0999 V2000
    3.9848    2.0509    0.0000 C   0  0  0  0  0  0  0  0  0  0  0  0
    3.1193    1.5500    0.0000 C   0  0  0  0  0  0  0  0  0  0  0  0
    2.2493    2.0500    0.0000 C   0  0  0  0  0  0  0  0  0  0  0  0
    2.2468    3.0500    0.0000 O   0  0  0  0  0  0  0  0  0  0  0  0
    1.3893    1.5500    0.0000 O   0  0  0  0  0  0  0  0  0  0  0  0
    1.3893    0.5500    0.0000 C   0  0  0  0  0  0  0  0  0  0  0  0
    0.5193    0.0500    0.0000 C   0  0  0  0  0  0  0  0  0  0  0  0
    0.5193   -0.9500    0.0000 C   0  0  0  0  0  0  0  0  0  0  0  0
    1.3893   -1.4500    0.0000 C   0  0  0  0  0  0  0  0  0  0  0  0
    1.3918   -2.4500    0.0000 C   0  0  0  0  0  0  0  0  0  0  0  0
    2.2493   -0.9500    0.0000 C   0  0  0  0  0  0  0  0  0  0  0  0
    2.2493    0.0500    0.0000 C   0  0  0  0  0  0  0  0  0  0  0  0
    3.1193    0.5500    0.0000 C   0  0  0  0  0  0  0  0  0  0  0  0
    3.9848    0.0491    0.0000 O   0  0  0  0  0  0  0  0  0  0  0  0
  1  2  1  0  0  0  0
  2  3  1  0  0  0  0
  3  4  2  0  0  0  0
  3  5  1  0  0  0  0
  5  6  1  0  0  0  0
  6  7  1  0  0  0  0
  7  8  2  0  0  0  0
  8  9  1  0  0  0  0
  9 10  1  0  0  0  0
  9 11  2  0  0  0  0
 11 12  1  0  0  0  0
 12  6  2  0  0  0  0
 12 13  1  0  0  0  0
 13  2  1  0  0  0  0
 13 14  2  0  0  0  0
M  END
>  <EXTREG>  (ZINC00057836)
ZINC00057836

>  <LOGBIO>
2.5000

$$$$
ZINC00058323
  -MTS-   02131516512D 0   0.00000     0.00000     0

 20 21  0  0  0  0  0  0  0  0999 V2000
    2.6281   -3.3695    0.0000 C   0  0  0  0  0  0  0  0  0  0  0  0
    3.0349   -2.4522    0.0000 C   0  0  0  0  0  0  0  0  0  0  0  0
    4.0242   -2.3479    0.0000 O   0  0  0  0  0  0  0  0  0  0  0  0
    4.4311   -1.4306    0.0000 C   0  0  0  0  0  0  0  0  0  0  0  0
    5.4204   -1.3262    0.0000 O   0  0  0  0  0  0  0  0  0  0  0  0
    3.8425   -0.6221    0.0000 C   0  0  0  0  0  0  0  0  0  0  0  0
    4.1525    0.3379    0.0000 S   0  0  0  0  0  0  0  0  0  0  0  0
    3.3425    0.9179    0.0000 C   0  0  0  0  0  0  0  0  0  0  0  0
    3.2429    1.9160    0.0000 N   0  0  0  0  0  0  0  0  0  0  0  0
    2.3309    2.3263    0.0000 C   0  0  0  0  0  0  0  0  0  0  0  0
    2.2293    3.3211    0.0000 C   0  0  0  0  0  0  0  0  0  0  0  0
    1.5180    1.7380    0.0000 C   0  0  0  0  0  0  0  0  0  0  0  0
    1.6212    0.7486    0.0000 C   0  0  0  0  0  0  0  0  0  0  0  0
    2.5325    0.3379    0.0000 C   0  0  0  0  0  0  0  0  0  0  0  0
    2.8425   -0.6221    0.0000 C   0  0  0  0  0  0  0  0  0  0  0  0
    2.4894   -1.1072    0.0000 N   0  0  0  0  0  0  0  0  0  0  0  0
    0.8106    0.1630    0.0000 C   0  0  0  0  0  0  0  0  0  0  0  0
    1.3962   -0.6476    0.0000 F   0  0  0  0  0  0  0  0  0  0  0  0
    0.2250    0.9735    0.0000 F   0  0  0  0  0  0  0  0  0  0  0  0
    0.0000   -0.4227    0.0000 F   0  0  0  0  0  0  0  0  0  0  0  0
  1  2  1  0  0  0  0
  2  3  1  0  0  0  0
  3  4  1  0  0  0  0
  4  5  2  0  0  0  0
  4  6  1  0  0  0  0
  6  7  1  0  0  0  0
  7  8  1  0  0  0  0
  8  9  1  0  0  0  0
  9 10  2  0  0  0  0
 10 11  1  0  0  0  0
 10 12  1  0  0  0  0
 12 13  2  0  0  0  0
 13 14  1  0  0  0  0
 14  8  2  0  0  0  0
 14 15  1  0  0  0  0
 15  6  2  0  0  0  0
 15 16  1  0  0  0  0
 13 17  1  0  0  0  0
 17 18  1  0  0  0  0
 17 19  1  0  0  0  0
 17 20  1  0  0  0  0
M  END
>  <EXTREG>  (ZINC00058323)
ZINC00058323

>  <LOGBIO>
2.5000

$$$$
ZINC00060765
  -MTS-   02131516512D 0   0.00000     0.00000     0

 22 24  0  0  0  0  0  0  0  0999 V2000
    7.9173    1.7518    0.0000 C   0  0  0  0  0  0  0  0  0  0  0  0
    8.5103    0.9424    0.0000 C   0  0  0  0  0  0  0  0  0  0  0  0
    8.1084    0.0324    0.0000 N   0  0  0  0  0  0  0  0  0  0  0  0
    8.7014   -0.7771    0.0000 C   0  0  0  0  0  0  0  0  0  0  0  0
    8.2994   -1.6870    0.0000 C   0  0  0  0  0  0  0  0  0  0  0  0
    7.1142   -0.0755    0.0000 C   0  0  0  0  0  0  0  0  0  0  0  0
    6.5208    0.7337    0.0000 C   0  0  0  0  0  0  0  0  0  0  0  0
    5.5321    0.6243    0.0000 C   0  0  0  0  0  0  0  0  0  0  0  0
    5.1275   -0.2902    0.0000 C   0  0  0  0  0  0  0  0  0  0  0  0
    5.7118   -1.0954    0.0000 C   0  0  0  0  0  0  0  0  0  0  0  0
    6.7097   -0.9900    0.0000 C   0  0  0  0  0  0  0  0  0  0  0  0
    4.1331   -0.3956    0.0000 C   0  0  0  0  0  0  0  0  0  0  0  0
    3.7272   -1.3096    0.0000 O   0  0  0  0  0  0  0  0  0  0  0  0
    3.5446    0.4128    0.0000 N   0  0  0  0  0  0  0  0  0  0  0  0
    3.8546    1.3728    0.0000 N   0  0  0  0  0  0  0  0  0  0  0  0
    3.0446    1.9528    0.0000 N   0  0  0  0  0  0  0  0  0  0  0  0
    2.2346    1.3728    0.0000 C   0  0  0  0  0  0  0  0  0  0  0  0
    1.2554    1.5755    0.0000 C   0  0  0  0  0  0  0  0  0  0  0  0
    0.5872    0.8316    0.0000 C   0  0  0  0  0  0  0  0  0  0  0  0
    0.9003   -0.1217    0.0000 C   0  0  0  0  0  0  0  0  0  0  0  0
    1.8742   -0.3244    0.0000 C   0  0  0  0  0  0  0  0  0  0  0  0
    2.5446    0.4128    0.0000 C   0  0  0  0  0  0  0  0  0  0  0  0
  1  2  1  0  0  0  0
  2  3  1  0  0  0  0
  3  4  1  0  0  0  0
  4  5  1  0  0  0  0
  3  6  1  0  0  0  0
  6  7  2  0  0  0  0
  7  8  1  0  0  0  0
  8  9  2  0  0  0  0
  9 10  1  0  0  0  0
 10 11  2  0  0  0  0
 11  6  1  0  0  0  0
  9 12  1  0  0  0  0
 12 13  2  0  0  0  0
 12 14  1  0  0  0  0
 14 15  1  0  0  0  0
 15 16  2  0  0  0  0
 16 17  1  0  0  0  0
 17 18  2  0  0  0  0
 18 19  1  0  0  0  0
 19 20  2  0  0  0  0
 20 21  1  0  0  0  0
 21 22  2  0  0  0  0
 22 14  1  0  0  0  0
 22 17  1  0  0  0  0
M  END
>  <EXTREG>  (ZINC00060765)
ZINC00060765

>  <LOGBIO>
2.5000

$$$$
ZINC00061008
  -MTS-   02131516512D 0   0.00000     0.00000     0

 17 18  0  0  1  0  0  0  0  0999 V2000
    0.9439   -1.9531    0.0000 O   0  0  0  0  0  0  0  0  0  0  0  0
    1.9381   -1.8457    0.0000 C   0  0  0  0  0  0  0  0  0  0  0  0
    2.5311   -2.6552    0.0000 C   0  0  0  0  0  0  0  0  0  0  0  0
    3.5199   -2.5463    0.0000 C   0  0  0  0  0  0  0  0  0  0  0  0
    3.9249   -1.6320    0.0000 C   0  0  0  0  0  0  0  0  0  0  0  0
    3.3411   -0.8265    0.0000 C   0  0  0  0  0  0  0  0  0  0  0  0
    2.3431   -0.9313    0.0000 C   0  0  0  0  0  0  0  0  0  0  0  0
    1.7546   -0.1229    0.0000 C   0  0  0  0  0  0  0  0  0  0  0  0
    2.0646    0.8371    0.0000 C   0  0  0  0  0  0  0  0  0  0  0  0
    1.2546    1.4171    0.0000 C   0  0  1  0  0  0  0  0  0  0  0  0
    0.5872    2.1618    0.0000 O   0  0  0  0  0  0  0  0  0  0  0  0
    0.4446    0.8371    0.0000 O   0  0  0  0  0  0  0  0  0  0  0  0
    0.7546   -0.1229    0.0000 N   0  0  0  0  0  0  0  0  0  0  0  0
    2.1890    2.4597    0.0000 C   0  0  0  0  0  0  0  0  0  0  0  0
    1.4443    3.1271    0.0000 F   0  0  0  0  0  0  0  0  0  0  0  0
    2.9337    1.7923    0.0000 F   0  0  0  0  0  0  0  0  0  0  0  0
    2.8564    3.2044    0.0000 F   0  0  0  0  0  0  0  0  0  0  0  0
  1  2  1  0  0  0  0
  2  3  2  0  0  0  0
  3  4  1  0  0  0  0
  4  5  2  0  0  0  0
  5  6  1  0  0  0  0
  6  7  2  0  0  0  0
  7  2  1  0  0  0  0
  7  8  1  0  0  0  0
  8  9  1  0  0  0  0
  9 10  1  0  0  0  0
 10 11  1  6  0  0  0
 10 12  1  0  0  0  0
 12 13  1  0  0  0  0
 13  8  2  0  0  0  0
 10 14  1  0  0  0  0
 14 15  1  0  0  0  0
 14 16  1  0  0  0  0
 14 17  1  0  0  0  0
M  END
>  <EXTREG>  (ZINC00061008)
ZINC00061008

>  <LOGBIO>
2.5000

$$$$
ZINC00062060
  -MTS-   02131516512D 0   0.00000     0.00000     0

 14 15  0  0  0  0  0  0  0  0999 V2000
    4.8515    1.2519    0.0000 C   0  0  0  0  0  0  0  0  0  0  0  0
    3.9850    1.7510    0.0000 S   0  0  0  0  0  0  0  0  0  0  0  0
    3.1194    1.2502    0.0000 C   0  0  0  0  0  0  0  0  0  0  0  0
    2.2494    1.7502    0.0000 C   0  0  0  0  0  0  0  0  0  0  0  0
    1.3894    1.2502    0.0000 C   0  0  0  0  0  0  0  0  0  0  0  0
    1.3894    0.2502    0.0000 C   0  0  0  0  0  0  0  0  0  0  0  0
    2.2494   -0.2498    0.0000 C   0  0  0  0  0  0  0  0  0  0  0  0
    2.2522   -1.2511    0.0000 C   0  0  0  0  0  0  0  0  0  0  0  0
    1.3872   -1.7528    0.0000 S   0  0  0  0  0  0  0  0  0  0  0  0
    0.5202   -1.2544    0.0000 C   0  0  0  0  0  0  0  0  0  0  0  0
    3.1188   -1.7502    0.0000 C   0  0  0  0  0  0  0  0  0  0  0  0
    3.9863   -1.2458    0.0000 C   0  0  0  0  0  0  0  0  0  0  0  0
    3.9822   -0.2511    0.0000 C   0  0  0  0  0  0  0  0  0  0  0  0
    3.1194    0.2502    0.0000 C   0  0  0  0  0  0  0  0  0  0  0  0
  1  2  1  0  0  0  0
  2  3  1  0  0  0  0
  3  4  2  0  0  0  0
  4  5  1  0  0  0  0
  5  6  2  0  0  0  0
  6  7  1  0  0  0  0
  7  8  1  0  0  0  0
  8  9  1  0  0  0  0
  9 10  1  0  0  0  0
  8 11  2  0  0  0  0
 11 12  1  0  0  0  0
 12 13  2  0  0  0  0
 13 14  1  0  0  0  0
 14  3  1  0  0  0  0
 14  7  2  0  0  0  0
M  END
>  <EXTREG>  (ZINC00062060)
ZINC00062060

>  <LOGBIO>
2.5000

$$$$
ZINC00063701
  -MTS-   02131516512D 0   0.00000     0.00000     0

 19 20  0  0  0  0  0  0  0  0999 V2000
    3.9976    3.2467    0.0000 F   0  0  0  0  0  0  0  0  0  0  0  0
    3.1320    2.7458    0.0000 C   0  0  0  0  0  0  0  0  0  0  0  0
    2.2620    3.2458    0.0000 C   0  0  0  0  0  0  0  0  0  0  0  0
    1.4020    2.7458    0.0000 C   0  0  0  0  0  0  0  0  0  0  0  0
    0.5353    3.2445    0.0000 F   0  0  0  0  0  0  0  0  0  0  0  0
    1.4020    1.7458    0.0000 C   0  0  0  0  0  0  0  0  0  0  0  0
    0.5353    1.2471    0.0000 F   0  0  0  0  0  0  0  0  0  0  0  0
    2.2620    1.2458    0.0000 C   0  0  0  0  0  0  0  0  0  0  0  0
    2.2595    0.2458    0.0000 S   0  0  0  0  0  0  0  0  0  0  0  0
    3.1273   -0.2581    0.0000 C   0  0  0  0  0  0  0  0  0  0  0  0
    3.1237   -1.2529    0.0000 C   0  0  0  0  0  0  0  0  0  0  0  0
    2.2559   -1.7498    0.0000 C   0  0  0  0  0  0  0  0  0  0  0  0
    1.3882   -1.2458    0.0000 C   0  0  0  0  0  0  0  0  0  0  0  0
    0.5260   -1.7419    0.0000 C   0  0  0  0  0  0  0  0  0  0  0  0
    0.5214   -2.7419    0.0000 C   0  0  0  0  0  0  0  0  0  0  0  0
    1.3791   -3.2458    0.0000 C   0  0  0  0  0  0  0  0  0  0  0  0
    2.2514   -2.7498    0.0000 N   0  0  0  0  0  0  0  0  0  0  0  0
    3.1320    1.7458    0.0000 C   0  0  0  0  0  0  0  0  0  0  0  0
    3.9976    1.2449    0.0000 F   0  0  0  0  0  0  0  0  0  0  0  0
  1  2  1  0  0  0  0
  2  3  2  0  0  0  0
  3  4  1  0  0  0  0
  4  5  1  0  0  0  0
  4  6  2  0  0  0  0
  6  7  1  0  0  0  0
  6  8  1  0  0  0  0
  8  9  1  0  0  0  0
  9 10  1  0  0  0  0
 10 11  1  0  0  0  0
 11 12  1  0  0  0  0
 12 13  2  0  0  0  0
 13 14  1  0  0  0  0
 14 15  2  0  0  0  0
 15 16  1  0  0  0  0
 16 17  2  0  0  0  0
 17 12  1  0  0  0  0
  8 18  2  0  0  0  0
 18  2  1  0  0  0  0
 18 19  1  0  0  0  0
M  END
>  <EXTREG>  (ZINC00063701)
ZINC00063701

>  <LOGBIO>
2.5000

$$$$
ZINC00064106
  -MTS-   02131516512D 0   0.00000     0.00000     0

 22 24  0  0  0  0  0  0  0  0999 V2000
    2.9576    0.6484    0.0000 O   0  0  0  0  0  0  0  0  0  0  0  0
    2.3691    1.4568    0.0000 C   0  0  0  0  0  0  0  0  0  0  0  0
    2.6791    2.4168    0.0000 N   0  0  0  0  0  0  0  0  0  0  0  0
    1.8691    2.9968    0.0000 C   0  0  0  0  0  0  0  0  0  0  0  0
    1.8691    3.9968    0.0000 S   0  0  0  0  0  0  0  0  0  0  0  0
    1.0591    2.4168    0.0000 N   0  0  0  0  0  0  0  0  0  0  0  0
    1.3691    1.4568    0.0000 C   0  0  0  0  0  0  0  0  0  0  0  0
    0.7806    0.6484    0.0000 C   0  0  0  0  0  0  0  0  0  0  0  0
    1.1865   -0.2656    0.0000 C   0  0  0  0  0  0  0  0  0  0  0  0
    0.5968   -1.0774    0.0000 C   0  0  0  0  0  0  0  0  0  0  0  0
    1.0024   -1.9857    0.0000 C   0  0  0  0  0  0  0  0  0  0  0  0
    1.9967   -2.0921    0.0000 C   0  0  0  0  0  0  0  0  0  0  0  0
    2.5854   -1.2902    0.0000 C   0  0  0  0  0  0  0  0  0  0  0  0
    3.5794   -1.3991    0.0000 O   0  0  0  0  0  0  0  0  0  0  0  0
    3.9822   -2.3145    0.0000 C   0  0  0  0  0  0  0  0  0  0  0  0
    4.9762   -2.4234    0.0000 C   0  0  0  0  0  0  0  0  0  0  0  0
    5.3812   -3.3415    0.0000 C   0  0  0  0  0  0  0  0  0  0  0  0
    6.3703   -3.4478    0.0000 C   0  0  0  0  0  0  0  0  0  0  0  0
    6.9624   -2.6419    0.0000 C   0  0  0  0  0  0  0  0  0  0  0  0
    6.5655   -1.7298    0.0000 C   0  0  0  0  0  0  0  0  0  0  0  0
    5.5683   -1.6175    0.0000 C   0  0  0  0  0  0  0  0  0  0  0  0
    2.1808   -0.3720    0.0000 C   0  0  0  0  0  0  0  0  0  0  0  0
  1  2  2  0  0  0  0
  2  3  1  0  0  0  0
  3  4  1  0  0  0  0
  4  5  2  0  0  0  0
  4  6  1  0  0  0  0
  6  7  2  0  0  0  0
  7  2  1  0  0  0  0
  7  8  1  0  0  0  0
  8  9  1  0  0  0  0
  9 10  2  0  0  0  0
 10 11  1  0  0  0  0
 11 12  2  0  0  0  0
 12 13  1  0  0  0  0
 13 14  1  0  0  0  0
 14 15  1  0  0  0  0
 15 16  1  0  0  0  0
 16 17  2  0  0  0  0
 17 18  1  0  0  0  0
 18 19  2  0  0  0  0
 19 20  1  0  0  0  0
 20 21  2  0  0  0  0
 21 16  1  0  0  0  0
 13 22  2  0  0  0  0
 22  9  1  0  0  0  0
M  END
>  <EXTREG>  (ZINC00064106)
ZINC00064106

>  <LOGBIO>
2.5000

$$$$
ZINC00065009
  -MTS-   02131516512D 0   0.00000     0.00000     0

 16 18  0  0  0  0  0  0  0  0999 V2000
    5.7204    1.7504    0.0000 N   0  0  0  0  0  0  0  0  0  0  0  0
    4.8549    1.2496    0.0000 C   0  0  0  0  0  0  0  0  0  0  0  0
    3.9849    1.7496    0.0000 N   0  0  0  0  0  0  0  0  0  0  0  0
    3.1249    1.2496    0.0000 N   0  0  0  0  0  0  0  0  0  0  0  0
    3.1249    0.2496    0.0000 C   0  0  0  0  0  0  0  0  0  0  0  0
    2.2549   -0.2504    0.0000 C   0  0  0  0  0  0  0  0  0  0  0  0
    1.3853    0.2478    0.0000 C   0  0  0  0  0  0  0  0  0  0  0  0
    0.5208   -0.2548    0.0000 C   0  0  0  0  0  0  0  0  0  0  0  0
    0.5258   -1.2583    0.0000 C   0  0  0  0  0  0  0  0  0  0  0  0
    1.3904   -1.7504    0.0000 C   0  0  0  0  0  0  0  0  0  0  0  0
    2.2549   -1.2504    0.0000 C   0  0  0  0  0  0  0  0  0  0  0  0
    3.1249   -1.7504    0.0000 C   0  0  0  0  0  0  0  0  0  0  0  0
    3.9849   -1.2504    0.0000 C   0  0  0  0  0  0  0  0  0  0  0  0
    3.9849   -0.2504    0.0000 C   0  0  0  0  0  0  0  0  0  0  0  0
    4.8549    0.2496    0.0000 N   0  3  0  0  0  0  0  0  0  0  0  0
    5.7204   -0.2513    0.0000 O   0  5  0  0  0  0  0  0  0  0  0  0
  1  2  1  0  0  0  0
  2  3  1  0  0  0  0
  3  4  2  0  0  0  0
  4  5  1  0  0  0  0
  5  6  1  0  0  0  0
  6  7  1  0  0  0  0
  7  8  2  0  0  0  0
  8  9  1  0  0  0  0
  9 10  2  0  0  0  0
 10 11  1  0  0  0  0
 11  6  2  0  0  0  0
 11 12  1  0  0  0  0
 12 13  2  0  0  0  0
 13 14  1  0  0  0  0
 14  5  2  0  0  0  0
 14 15  1  0  0  0  0
 15  2  2  0  0  0  0
 15 16  1  0  0  0  0
M  CHG  2  15   1  16  -1
M  END
>  <EXTREG>  (ZINC00065009)
ZINC00065009

>  <LOGBIO>
2.5000

$$$$
ZINC00065317
  -MTS-   02131516512D 0   0.00000     0.00000     0

 14 15  0  0  0  0  0  0  0  0999 V2000
    4.8529    0.2483    0.0000 O   0  0  0  0  0  0  0  0  0  0  0  0
    4.8514    1.2517    0.0000 C   0  0  0  0  0  0  0  0  0  0  0  0
    5.7126    1.7495    0.0000 O   0  0  0  0  0  0  0  0  0  0  0  0
    3.9848    1.7509    0.0000 C   0  0  0  0  0  0  0  0  0  0  0  0
    3.1193    1.2500    0.0000 C   0  0  0  0  0  0  0  0  0  0  0  0
    2.2493    1.7500    0.0000 C   0  0  0  0  0  0  0  0  0  0  0  0
    1.3893    1.2500    0.0000 C   0  0  0  0  0  0  0  0  0  0  0  0
    1.3893    0.2500    0.0000 C   0  0  0  0  0  0  0  0  0  0  0  0
    0.5193   -0.2500    0.0000 C   0  0  0  0  0  0  0  0  0  0  0  0
    0.5193   -1.2500    0.0000 C   0  0  0  0  0  0  0  0  0  0  0  0
    1.3893   -1.7500    0.0000 C   0  0  0  0  0  0  0  0  0  0  0  0
    2.2493   -1.2500    0.0000 C   0  0  0  0  0  0  0  0  0  0  0  0
    2.2493   -0.2500    0.0000 C   0  0  0  0  0  0  0  0  0  0  0  0
    3.1193    0.2500    0.0000 C   0  0  0  0  0  0  0  0  0  0  0  0
  1  2  1  0  0  0  0
  2  3  2  0  0  0  0
  2  4  1  0  0  0  0
  4  5  1  0  0  0  0
  5  6  2  0  0  0  0
  6  7  1  0  0  0  0
  7  8  2  0  0  0  0
  8  9  1  0  0  0  0
  9 10  2  0  0  0  0
 10 11  1  0  0  0  0
 11 12  2  0  0  0  0
 12 13  1  0  0  0  0
 13  8  1  0  0  0  0
 13 14  2  0  0  0  0
 14  5  1  0  0  0  0
M  END
>  <EXTREG>  (ZINC00065317)
ZINC00065317

>  <LOGBIO>
2.5000

$$$$
ZINC00066476
  -MTS-   02131516512D 0   0.00000     0.00000     0

 24 26  0  0  0  0  0  0  0  0999 V2000
    6.4125   -3.2892    0.0000 F   0  0  0  0  0  0  0  0  0  0  0  0
    6.8176   -2.3750    0.0000 C   0  0  0  0  0  0  0  0  0  0  0  0
    5.9033   -1.9699    0.0000 F   0  0  0  0  0  0  0  0  0  0  0  0
    7.7319   -2.7800    0.0000 F   0  0  0  0  0  0  0  0  0  0  0  0
    7.2226   -1.4607    0.0000 C   0  0  0  0  0  0  0  0  0  0  0  0
    8.2203   -1.3530    0.0000 C   0  0  0  0  0  0  0  0  0  0  0  0
    8.6214   -0.4426    0.0000 C   0  0  0  0  0  0  0  0  0  0  0  0
    8.0329    0.3659    0.0000 C   0  0  0  0  0  0  0  0  0  0  0  0
    7.0433    0.2641    0.0000 N   0  0  0  0  0  0  0  0  0  0  0  0
    6.6342   -0.6521    0.0000 C   0  0  0  0  0  0  0  0  0  0  0  0
    5.6396   -0.7565    0.0000 N   0  0  0  0  0  0  0  0  0  0  0  0
    5.0499    0.0554    0.0000 C   0  0  0  0  0  0  0  0  0  0  0  0
    4.0607   -0.0495    0.0000 C   0  0  0  0  0  0  0  0  0  0  0  0
    3.4722    0.7590    0.0000 N   0  0  0  0  0  0  0  0  0  0  0  0
    3.7822    1.7190    0.0000 C   0  0  0  0  0  0  0  0  0  0  0  0
    4.7319    2.0321    0.0000 O   0  0  0  0  0  0  0  0  0  0  0  0
    2.9722    2.2990    0.0000 C   0  0  0  0  0  0  0  0  0  0  0  0
    2.1622    1.7190    0.0000 C   0  0  0  0  0  0  0  0  0  0  0  0
    1.3462    1.1409    0.0000 C   0  0  0  0  0  0  0  0  0  0  0  0
    0.5447    1.7389    0.0000 C   0  0  0  0  0  0  0  0  0  0  0  0
    0.8703    2.6938    0.0000 C   0  0  0  0  0  0  0  0  0  0  0  0
    1.8664    2.6742    0.0000 C   0  0  0  0  0  0  0  0  0  0  0  0
    2.4722    0.7590    0.0000 C   0  0  0  0  0  0  0  0  0  0  0  0
    1.8836   -0.0495    0.0000 O   0  0  0  0  0  0  0  0  0  0  0  0
  1  2  1  0  0  0  0
  2  3  1  0  0  0  0
  2  4  1  0  0  0  0
  2  5  1  0  0  0  0
  5  6  2  0  0  0  0
  6  7  1  0  0  0  0
  7  8  2  0  0  0  0
  8  9  1  0  0  0  0
  9 10  2  0  0  0  0
 10  5  1  0  0  0  0
 10 11  1  0  0  0  0
 11 12  1  0  0  0  0
 12 13  1  0  0  0  0
 13 14  1  0  0  0  0
 14 15  1  0  0  0  0
 15 16  2  0  0  0  0
 15 17  1  0  0  0  0
 17 18  1  0  0  0  0
 18 19  1  0  0  0  0
 19 20  1  0  0  0  0
 20 21  1  0  0  0  0
 21 22  1  0  0  0  0
 22 18  1  0  0  0  0
 18 23  1  0  0  0  0
 23 14  1  0  0  0  0
 23 24  2  0  0  0  0
M  END
>  <EXTREG>  (ZINC00066476)
ZINC00066476

>  <LOGBIO>
2.5000

$$$$
ZINC00067523
  -MTS-   02131516512D 0   0.00000     0.00000     0

 22 25  0  0  0  0  0  0  0  0999 V2000
    4.9416    0.7700    0.0000 O   0  0  0  0  0  0  0  0  0  0  0  0
    4.1331    0.1815    0.0000 S   0  0  0  0  0  0  0  0  0  0  0  0
    3.3246   -0.4070    0.0000 O   0  0  0  0  0  0  0  0  0  0  0  0
    3.5446    0.9900    0.0000 N   0  0  0  0  0  0  0  0  0  0  0  0
    3.8546    1.9500    0.0000 C   0  0  0  0  0  0  0  0  0  0  0  0
    3.0446    2.5300    0.0000 C   0  0  0  0  0  0  0  0  0  0  0  0
    2.2346    1.9500    0.0000 C   0  0  0  0  0  0  0  0  0  0  0  0
    1.2554    2.1527    0.0000 C   0  0  0  0  0  0  0  0  0  0  0  0
    0.5872    1.4088    0.0000 C   0  0  0  0  0  0  0  0  0  0  0  0
    0.9003    0.4554    0.0000 C   0  0  0  0  0  0  0  0  0  0  0  0
    1.8742    0.2527    0.0000 C   0  0  0  0  0  0  0  0  0  0  0  0
    2.5446    0.9900    0.0000 C   0  0  0  0  0  0  0  0  0  0  0  0
    4.7805   -0.7078    0.0000 C   0  0  0  0  0  0  0  0  0  0  0  0
    4.3741   -1.6253    0.0000 C   0  0  0  0  0  0  0  0  0  0  0  0
    4.9612   -2.4283    0.0000 C   0  0  0  0  0  0  0  0  0  0  0  0
    5.9557   -2.3239    0.0000 C   0  0  0  0  0  0  0  0  0  0  0  0
    6.3631   -1.4164    0.0000 C   0  0  0  0  0  0  0  0  0  0  0  0
    7.3587   -1.3090    0.0000 C   0  0  0  0  0  0  0  0  0  0  0  0
    7.7645   -0.3951    0.0000 C   0  0  0  0  0  0  0  0  0  0  0  0
    7.1723    0.4150    0.0000 C   0  0  0  0  0  0  0  0  0  0  0  0
    6.1834    0.3071    0.0000 N   0  0  0  0  0  0  0  0  0  0  0  0
    5.7750   -0.6034    0.0000 C   0  0  0  0  0  0  0  0  0  0  0  0
  1  2  2  0  0  0  0
  2  3  2  0  0  0  0
  2  4  1  0  0  0  0
  4  5  1  0  0  0  0
  5  6  1  0  0  0  0
  6  7  1  0  0  0  0
  7  8  2  0  0  0  0
  8  9  1  0  0  0  0
  9 10  2  0  0  0  0
 10 11  1  0  0  0  0
 11 12  2  0  0  0  0
 12  4  1  0  0  0  0
 12  7  1  0  0  0  0
  2 13  1  0  0  0  0
 13 14  2  0  0  0  0
 14 15  1  0  0  0  0
 15 16  2  0  0  0  0
 16 17  1  0  0  0  0
 17 18  1  0  0  0  0
 18 19  2  0  0  0  0
 19 20  1  0  0  0  0
 20 21  2  0  0  0  0
 21 22  1  0  0  0  0
 22 13  1  0  0  0  0
 22 17  2  0  0  0  0
M  END
>  <EXTREG>  (ZINC00067523)
ZINC00067523

>  <LOGBIO>
2.5000

$$$$
ZINC00067859
  -MTS-   02131516512D 0   0.00000     0.00000     0

 24 27  0  0  1  0  0  0  0  0999 V2000
    7.3940   -3.9847    0.0000 C   0  0  0  0  0  0  0  0  0  0  0  0
    7.7976   -3.0698    0.0000 O   0  0  0  0  0  0  0  0  0  0  0  0
    7.2071   -2.2628    0.0000 C   0  0  0  0  0  0  0  0  0  0  0  0
    7.6112   -1.3443    0.0000 C   0  0  0  0  0  0  0  0  0  0  0  0
    7.0221   -0.5427    0.0000 C   0  0  0  0  0  0  0  0  0  0  0  0
    6.0278   -0.6496    0.0000 C   0  0  0  0  0  0  0  0  0  0  0  0
    5.6226   -1.5582    0.0000 C   0  0  0  0  0  0  0  0  0  0  0  0
    6.2128   -2.3697    0.0000 C   0  0  0  0  0  0  0  0  0  0  0  0
    5.4393    0.1589    0.0000 C   0  0  0  0  0  0  0  0  0  0  0  0
    5.7493    1.1189    0.0000 N   0  0  0  0  0  0  0  0  0  0  0  0
    4.9393    1.6989    0.0000 N   0  0  0  0  0  0  0  0  0  0  0  0
    4.8397    2.6970    0.0000 C   0  0  0  0  0  0  0  0  0  0  0  0
    5.6513    3.2811    0.0000 O   0  0  0  0  0  0  0  0  0  0  0  0
    3.9277    3.1072    0.0000 C   0  0  0  0  0  0  0  0  0  0  0  0
    3.1148    2.5190    0.0000 C   0  0  1  0  0  0  0  0  0  0  0  0
    3.2179    1.5295    0.0000 S   0  0  0  0  0  0  0  0  0  0  0  0
    4.1293    1.1189    0.0000 C   0  0  0  0  0  0  0  0  0  0  0  0
    4.4393    0.1589    0.0000 N   0  0  0  0  0  0  0  0  0  0  0  0
    2.2018    2.9270    0.0000 C   0  0  0  0  0  0  0  0  0  0  0  0
    1.9925    3.9138    0.0000 S   0  0  0  0  0  0  0  0  0  0  0  0
    1.0012    4.0134    0.0000 C   0  0  0  0  0  0  0  0  0  0  0  0
    0.5877    3.1070    0.0000 C   0  0  0  0  0  0  0  0  0  0  0  0
    1.3346    2.4289    0.0000 C   0  0  0  0  0  0  0  0  0  0  0  0
    3.0530    3.1158    0.0000 H   0  0  0  0  0  0  0  0  0  0  0  0
  1  2  1  0  0  0  0
  2  3  1  0  0  0  0
  3  4  2  0  0  0  0
  4  5  1  0  0  0  0
  5  6  2  0  0  0  0
  6  7  1  0  0  0  0
  7  8  2  0  0  0  0
  8  3  1  0  0  0  0
  6  9  1  0  0  0  0
  9 10  2  0  0  0  0
 10 11  1  0  0  0  0
 11 12  1  0  0  0  0
 12 13  2  0  0  0  0
 12 14  1  0  0  0  0
 14 15  1  0  0  0  0
 15 24  1  6  0  0  0
 15 16  1  0  0  0  0
 16 17  1  0  0  0  0
 17 11  1  0  0  0  0
 17 18  2  0  0  0  0
 18  9  1  0  0  0  0
 15 19  1  1  0  0  0
 19 20  1  0  0  0  0
 20 21  1  0  0  0  0
 21 22  2  0  0  0  0
 22 23  1  0  0  0  0
 23 19  2  0  0  0  0
M  END
>  <EXTREG>  (ZINC00067859)
ZINC00067859

>  <LOGBIO>
2.5000

$$$$
ZINC00068479
  -MTS-   02131516512D 0   0.00000     0.00000     0

 20 22  0  0  1  0  0  0  0  0999 V2000
    4.0677   -1.4640    0.0000 C   0  0  0  0  0  0  0  0  0  0  0  0
    3.0900   -1.2542    0.0000 C   0  0  2  0  0  0  0  0  0  0  0  0
    2.9799   -2.2481    0.0000 O   0  0  0  0  0  0  0  0  0  0  0  0
    3.4000   -0.2942    0.0000 N   0  0  0  0  0  0  0  0  0  0  0  0
    4.3497    0.0190    0.0000 C   0  0  0  0  0  0  0  0  0  0  0  0
    4.5533    0.9980    0.0000 C   0  0  0  0  0  0  0  0  0  0  0  0
    5.5060    1.3132    0.0000 C   0  0  0  0  0  0  0  0  0  0  0  0
    5.7066    2.2875    0.0000 C   0  0  0  0  0  0  0  0  0  0  0  0
    4.9612    2.9542    0.0000 C   0  0  0  0  0  0  0  0  0  0  0  0
    4.0152    2.6464    0.0000 C   0  0  0  0  0  0  0  0  0  0  0  0
    3.8079    1.6646    0.0000 N   0  0  0  0  0  0  0  0  0  0  0  0
    2.5900    0.2858    0.0000 C   0  0  0  0  0  0  0  0  0  0  0  0
    2.5900    1.2858    0.0000 O   0  0  0  0  0  0  0  0  0  0  0  0
    1.7800   -0.2942    0.0000 O   0  0  0  0  0  0  0  0  0  0  0  0
    2.0900   -1.2449    0.0000 C   0  0  0  0  0  0  0  0  0  0  0  0
    2.4870   -2.1665    0.0000 C   0  0  0  0  0  0  0  0  0  0  0  0
    1.8879   -2.9671    0.0000 C   0  0  0  0  0  0  0  0  0  0  0  0
    0.8918   -2.8462    0.0000 C   0  0  0  0  0  0  0  0  0  0  0  0
    0.5028   -1.9306    0.0000 C   0  0  0  0  0  0  0  0  0  0  0  0
    1.1019   -1.1300    0.0000 C   0  0  0  0  0  0  0  0  0  0  0  0
  2  1  1  1  0  0  0
  2  3  1  6  0  0  0
  2  4  1  0  0  0  0
  4  5  1  0  0  0  0
  5  6  1  0  0  0  0
  6  7  2  0  0  0  0
  7  8  1  0  0  0  0
  8  9  2  0  0  0  0
  9 10  1  0  0  0  0
 10 11  2  0  0  0  0
 11  6  1  0  0  0  0
  4 12  1  0  0  0  0
 12 13  2  0  0  0  0
 12 14  1  0  0  0  0
 14 15  1  0  0  0  0
 15  2  1  0  0  0  0
 15 16  1  0  0  0  0
 16 17  1  0  0  0  0
 17 18  1  0  0  0  0
 18 19  1  0  0  0  0
 19 20  1  0  0  0  0
 20 15  1  0  0  0  0
M  END
>  <EXTREG>  (ZINC00068479)
ZINC00068479

>  <LOGBIO>
2.5000

$$$$
ZINC00068864
  -MTS-   02131516512D 0   0.00000     0.00000     0

 14 15  0  0  0  0  0  0  0  0999 V2000
    3.1863    1.8210    0.0000 O   0  0  0  0  0  0  0  0  0  0  0  0
    2.3208    1.3201    0.0000 C   0  0  0  0  0  0  0  0  0  0  0  0
    1.4508    1.8201    0.0000 C   0  0  0  0  0  0  0  0  0  0  0  0
    0.5908    1.3201    0.0000 S   0  0  0  0  0  0  0  0  0  0  0  0
    0.5908    0.3201    0.0000 C   0  0  0  0  0  0  0  0  0  0  0  0
    1.4508   -0.1799    0.0000 C   0  0  0  0  0  0  0  0  0  0  0  0
    1.4483   -1.1799    0.0000 O   0  0  0  0  0  0  0  0  0  0  0  0
    2.3208    0.3201    0.0000 N   0  0  0  0  0  0  0  0  0  0  0  0
    3.1863   -0.1807    0.0000 C   0  0  0  0  0  0  0  0  0  0  0  0
    3.1863   -1.1842    0.0000 C   0  0  0  0  0  0  0  0  0  0  0  0
    4.0483   -1.6807    0.0000 C   0  0  0  0  0  0  0  0  0  0  0  0
    4.9154   -1.1824    0.0000 C   0  0  0  0  0  0  0  0  0  0  0  0
    4.9203   -0.1876    0.0000 N   0  0  0  0  0  0  0  0  0  0  0  0
    4.0533    0.3176    0.0000 C   0  0  0  0  0  0  0  0  0  0  0  0
  1  2  2  0  0  0  0
  2  3  1  0  0  0  0
  3  4  1  0  0  0  0
  4  5  1  0  0  0  0
  5  6  1  0  0  0  0
  6  7  2  0  0  0  0
  6  8  1  0  0  0  0
  8  2  1  0  0  0  0
  8  9  1  0  0  0  0
  9 10  2  0  0  0  0
 10 11  1  0  0  0  0
 11 12  2  0  0  0  0
 12 13  1  0  0  0  0
 13 14  2  0  0  0  0
 14  9  1  0  0  0  0
M  END
>  <EXTREG>  (ZINC00068864)
ZINC00068864

>  <LOGBIO>
2.5000

$$$$
ZINC00068915
  -MTS-   02131516512D 0   0.00000     0.00000     0

 19 21  0  0  0  0  0  0  0  0999 V2000
    4.8270   -3.5699    0.0000 C   0  0  0  0  0  0  0  0  0  0  0  0
    5.2306   -2.6550    0.0000 O   0  0  0  0  0  0  0  0  0  0  0  0
    4.6401   -1.8480    0.0000 C   0  0  0  0  0  0  0  0  0  0  0  0
    5.0442   -0.9295    0.0000 C   0  0  0  0  0  0  0  0  0  0  0  0
    4.4551   -0.1279    0.0000 C   0  0  0  0  0  0  0  0  0  0  0  0
    3.4608   -0.2349    0.0000 C   0  0  0  0  0  0  0  0  0  0  0  0
    3.0557   -1.1434    0.0000 C   0  0  0  0  0  0  0  0  0  0  0  0
    3.6458   -1.9549    0.0000 C   0  0  0  0  0  0  0  0  0  0  0  0
    2.8723    0.5736    0.0000 N   0  0  0  0  0  0  0  0  0  0  0  0
    3.1823    1.5336    0.0000 C   0  0  0  0  0  0  0  0  0  0  0  0
    4.1320    1.8468    0.0000 O   0  0  0  0  0  0  0  0  0  0  0  0
    2.3723    2.1136    0.0000 C   0  0  0  0  0  0  0  0  0  0  0  0
    2.2727    3.1117    0.0000 N   0  0  0  0  0  0  0  0  0  0  0  0
    1.3607    3.5220    0.0000 C   0  0  0  0  0  0  0  0  0  0  0  0
    0.5478    2.9337    0.0000 C   0  0  0  0  0  0  0  0  0  0  0  0
    0.6509    1.9443    0.0000 N   0  0  0  0  0  0  0  0  0  0  0  0
    1.5623    1.5336    0.0000 C   0  0  0  0  0  0  0  0  0  0  0  0
    1.8723    0.5736    0.0000 C   0  0  0  0  0  0  0  0  0  0  0  0
    1.2838   -0.2349    0.0000 O   0  0  0  0  0  0  0  0  0  0  0  0
  1  2  1  0  0  0  0
  2  3  1  0  0  0  0
  3  4  2  0  0  0  0
  4  5  1  0  0  0  0
  5  6  2  0  0  0  0
  6  7  1  0  0  0  0
  7  8  2  0  0  0  0
  8  3  1  0  0  0  0
  6  9  1  0  0  0  0
  9 10  1  0  0  0  0
 10 11  2  0  0  0  0
 10 12  1  0  0  0  0
 12 13  1  0  0  0  0
 13 14  2  0  0  0  0
 14 15  1  0  0  0  0
 15 16  2  0  0  0  0
 16 17  1  0  0  0  0
 17 12  2  0  0  0  0
 17 18  1  0  0  0  0
 18  9  1  0  0  0  0
 18 19  2  0  0  0  0
M  END
>  <EXTREG>  (ZINC00068915)
ZINC00068915

>  <LOGBIO>
2.5000

$$$$
ZINC00069213
  -MTS-   02131516512D 0   0.00000     0.00000     0

 13 14  0  0  0  0  0  0  0  0999 V2000
    3.6539   -1.3174    0.0000 C   0  0  0  0  0  0  0  0  0  0  0  0
    4.0598   -0.4034    0.0000 S   0  0  0  0  0  0  0  0  0  0  0  0
    3.4713    0.4050    0.0000 C   0  0  0  0  0  0  0  0  0  0  0  0
    3.7813    1.3650    0.0000 N   0  0  0  0  0  0  0  0  0  0  0  0
    2.9713    1.9450    0.0000 N   0  0  0  0  0  0  0  0  0  0  0  0
    2.1613    1.3650    0.0000 C   0  0  0  0  0  0  0  0  0  0  0  0
    1.2116    1.6782    0.0000 N   0  0  0  0  0  0  0  0  0  0  0  0
    2.4713    0.4050    0.0000 C   0  0  0  0  0  0  0  0  0  0  0  0
    1.8828   -0.4034    0.0000 C   0  0  0  0  0  0  0  0  0  0  0  0
    0.8740   -0.4034    0.0000 S   0  0  0  0  0  0  0  0  0  0  0  0
    0.5710   -1.3525    0.0000 C   0  0  0  0  0  0  0  0  0  0  0  0
    1.3718   -1.9451    0.0000 C   0  0  0  0  0  0  0  0  0  0  0  0
    2.1901   -1.3551    0.0000 C   0  0  0  0  0  0  0  0  0  0  0  0
  1  2  1  0  0  0  0
  2  3  1  0  0  0  0
  3  4  2  0  0  0  0
  4  5  1  0  0  0  0
  5  6  1  0  0  0  0
  6  7  1  0  0  0  0
  6  8  2  0  0  0  0
  8  3  1  0  0  0  0
  8  9  1  0  0  0  0
  9 10  1  0  0  0  0
 10 11  1  0  0  0  0
 11 12  2  0  0  0  0
 12 13  1  0  0  0  0
 13  9  2  0  0  0  0
M  END
>  <EXTREG>  (ZINC00069213)
ZINC00069213

>  <LOGBIO>
2.5000

$$$$
ZINC00070350
  -MTS-   02131516512D 0   0.00000     0.00000     0

 21 23  0  0  0  0  0  0  0  0999 V2000
   10.2603   -1.7354    0.0000 C   0  0  0  0  0  0  0  0  0  0  0  0
    9.6698   -0.9284    0.0000 O   0  0  0  0  0  0  0  0  0  0  0  0
    8.6756   -1.0364    0.0000 C   0  0  0  0  0  0  0  0  0  0  0  0
    8.0823   -0.2272    0.0000 C   0  0  0  0  0  0  0  0  0  0  0  0
    7.0935   -0.3365    0.0000 C   0  0  0  0  0  0  0  0  0  0  0  0
    6.6890   -1.2511    0.0000 C   0  0  0  0  0  0  0  0  0  0  0  0
    5.6945   -1.3565    0.0000 C   0  0  0  0  0  0  0  0  0  0  0  0
    5.1060   -0.5480    0.0000 C   0  0  0  0  0  0  0  0  0  0  0  0
    5.4160    0.4120    0.0000 O   0  0  0  0  0  0  0  0  0  0  0  0
    4.6060    0.9920    0.0000 N   0  0  0  0  0  0  0  0  0  0  0  0
    3.7960    0.4120    0.0000 C   0  0  0  0  0  0  0  0  0  0  0  0
    4.1060   -0.5480    0.0000 N   0  0  0  0  0  0  0  0  0  0  0  0
    2.8463    0.7251    0.0000 C   0  0  0  0  0  0  0  0  0  0  0  0
    2.6410    1.7074    0.0000 C   0  0  0  0  0  0  0  0  0  0  0  0
    1.6956    2.0170    0.0000 C   0  0  0  0  0  0  0  0  0  0  0  0
    0.9489    1.3518    0.0000 C   0  0  0  0  0  0  0  0  0  0  0  0
    0.0000    1.6674    0.0000 Br  0  0  0  0  0  0  0  0  0  0  0  0
    1.1476    0.3771    0.0000 C   0  0  0  0  0  0  0  0  0  0  0  0
    2.0996    0.0600    0.0000 C   0  0  0  0  0  0  0  0  0  0  0  0
    7.2732   -2.0562    0.0000 C   0  0  0  0  0  0  0  0  0  0  0  0
    8.2711   -1.9509    0.0000 C   0  0  0  0  0  0  0  0  0  0  0  0
  1  2  1  0  0  0  0
  2  3  1  0  0  0  0
  3  4  2  0  0  0  0
  4  5  1  0  0  0  0
  5  6  2  0  0  0  0
  6  7  1  0  0  0  0
  7  8  1  0  0  0  0
  8  9  1  0  0  0  0
  9 10  1  0  0  0  0
 10 11  2  0  0  0  0
 11 12  1  0  0  0  0
 12  8  2  0  0  0  0
 11 13  1  0  0  0  0
 13 14  2  0  0  0  0
 14 15  1  0  0  0  0
 15 16  2  0  0  0  0
 16 17  1  0  0  0  0
 16 18  1  0  0  0  0
 18 19  2  0  0  0  0
 19 13  1  0  0  0  0
  6 20  1  0  0  0  0
 20 21  2  0  0  0  0
 21  3  1  0  0  0  0
M  END
>  <EXTREG>  (ZINC00070350)
ZINC00070350

>  <LOGBIO>
2.5000

$$$$
ZINC00071339
  -MTS-   02131516512D 0   0.00000     0.00000     0

 13 14  0  0  0  0  0  0  0  0999 V2000
    4.3311    1.9509    0.0000 Cl  0  0  0  0  0  0  0  0  0  0  0  0
    3.4655    1.4500    0.0000 C   0  0  0  0  0  0  0  0  0  0  0  0
    2.5955    1.9500    0.0000 C   0  0  0  0  0  0  0  0  0  0  0  0
    1.7355    1.4500    0.0000 C   0  0  0  0  0  0  0  0  0  0  0  0
    1.7355    0.4500    0.0000 C   0  0  0  0  0  0  0  0  0  0  0  0
    0.8655   -0.0500    0.0000 C   0  0  0  0  0  0  0  0  0  0  0  0
    0.0000    0.4509    0.0000 O   0  0  0  0  0  0  0  0  0  0  0  0
    0.8655   -1.0500    0.0000 N   0  0  0  0  0  0  0  0  0  0  0  0
    1.7355   -1.5500    0.0000 C   0  0  0  0  0  0  0  0  0  0  0  0
    1.7380   -2.5500    0.0000 O   0  0  0  0  0  0  0  0  0  0  0  0
    2.5955   -1.0500    0.0000 N   0  0  0  0  0  0  0  0  0  0  0  0
    2.5955   -0.0500    0.0000 C   0  0  0  0  0  0  0  0  0  0  0  0
    3.4655    0.4500    0.0000 C   0  0  0  0  0  0  0  0  0  0  0  0
  1  2  1  0  0  0  0
  2  3  1  0  0  0  0
  3  4  2  0  0  0  0
  4  5  1  0  0  0  0
  5  6  1  0  0  0  0
  6  7  2  0  0  0  0
  6  8  1  0  0  0  0
  8  9  1  0  0  0  0
  9 10  2  0  0  0  0
  9 11  1  0  0  0  0
 11 12  1  0  0  0  0
 12  5  2  0  0  0  0
 12 13  1  0  0  0  0
 13  2  2  0  0  0  0
M  END
>  <EXTREG>  (ZINC00071339)
ZINC00071339

>  <LOGBIO>
2.5000

$$$$
ZINC00071446
  -MTS-   02131516512D 0   0.00000     0.00000     0

 18 19  0  0  0  0  0  0  0  0999 V2000
    4.8593    2.9408    0.0000 Cl  0  0  0  0  0  0  0  0  0  0  0  0
    3.9912    2.4443    0.0000 C   0  0  0  0  0  0  0  0  0  0  0  0
    3.9862    1.4408    0.0000 C   0  0  0  0  0  0  0  0  0  0  0  0
    3.1217    0.9487    0.0000 C   0  0  0  0  0  0  0  0  0  0  0  0
    2.2572    1.4513    0.0000 C   0  0  0  0  0  0  0  0  0  0  0  0
    1.3904    0.9526    0.0000 O   0  0  0  0  0  0  0  0  0  0  0  0
    1.3889   -0.0474    0.0000 C   0  0  0  0  0  0  0  0  0  0  0  0
    0.5196   -0.5487    0.0000 C   0  0  0  0  0  0  0  0  0  0  0  0
    0.5201   -1.5434    0.0000 C   0  0  0  0  0  0  0  0  0  0  0  0
    1.3849   -2.0456    0.0000 C   0  0  0  0  0  0  0  0  0  0  0  0
    2.2492   -1.5530    0.0000 C   0  0  0  0  0  0  0  0  0  0  0  0
    2.2537   -0.5496    0.0000 C   0  0  0  0  0  0  0  0  0  0  0  0
    1.3809   -3.0456    0.0000 N   0  3  0  0  0  0  0  0  0  0  0  0
    0.5101   -3.5443    0.0000 O   0  5  0  0  0  0  0  0  0  0  0  0
    2.2401   -3.5469    0.0000 O   0  0  0  0  0  0  0  0  0  0  0  0
    2.2572    2.4461    0.0000 C   0  0  0  0  0  0  0  0  0  0  0  0
    1.3914    2.9465    0.0000 Cl  0  0  0  0  0  0  0  0  0  0  0  0
    3.1267    2.9469    0.0000 C   0  0  0  0  0  0  0  0  0  0  0  0
  1  2  1  0  0  0  0
  2  3  2  0  0  0  0
  3  4  1  0  0  0  0
  4  5  2  0  0  0  0
  5  6  1  0  0  0  0
  6  7  1  0  0  0  0
  7  8  2  0  0  0  0
  8  9  1  0  0  0  0
  9 10  2  0  0  0  0
 10 11  1  0  0  0  0
 11 12  2  0  0  0  0
 12  7  1  0  0  0  0
 10 13  1  0  0  0  0
 13 14  1  0  0  0  0
 13 15  2  0  0  0  0
  5 16  1  0  0  0  0
 16 17  1  0  0  0  0
 16 18  2  0  0  0  0
 18  2  1  0  0  0  0
M  CHG  2  13   1  14  -1
M  END
>  <EXTREG>  (ZINC00071446)
ZINC00071446

>  <LOGBIO>
2.5000

$$$$
ZINC00074524
  -MTS-   02131516512D 0   0.00000     0.00000     0

 19 20  0  0  1  0  0  0  0  0999 V2000
    3.1863    2.0416    0.0000 C   0  0  0  0  0  0  0  0  0  0  0  0
    2.3208    1.5407    0.0000 C   0  0  1  0  0  0  0  0  0  0  0  0
    1.4508    2.0407    0.0000 C   0  0  0  0  0  0  0  0  0  0  0  0
    0.5908    1.5407    0.0000 C   0  0  0  0  0  0  0  0  0  0  0  0
    0.5908    0.5407    0.0000 C   0  0  0  0  0  0  0  0  0  0  0  0
    1.4508    0.0407    0.0000 C   0  0  0  0  0  0  0  0  0  0  0  0
    2.3208    0.5407    0.0000 N   0  0  0  0  0  0  0  0  0  0  0  0
    3.1863    0.0399    0.0000 S   0  0  0  0  0  0  0  0  0  0  0  0
    3.6872    0.9054    0.0000 O   0  0  0  0  0  0  0  0  0  0  0  0
    2.6855   -0.8257    0.0000 O   0  0  0  0  0  0  0  0  0  0  0  0
    4.0518   -0.4610    0.0000 C   0  0  0  0  0  0  0  0  0  0  0  0
    4.0518   -1.4644    0.0000 C   0  0  0  0  0  0  0  0  0  0  0  0
    3.1861   -1.9649    0.0000 Cl  0  0  0  0  0  0  0  0  0  0  0  0
    4.9139   -1.9609    0.0000 C   0  0  0  0  0  0  0  0  0  0  0  0
    5.7809   -1.4626    0.0000 C   0  0  0  0  0  0  0  0  0  0  0  0
    5.7859   -0.4679    0.0000 C   0  0  0  0  0  0  0  0  0  0  0  0
    4.9189    0.0373    0.0000 C   0  0  0  0  0  0  0  0  0  0  0  0
    4.9218    1.0373    0.0000 Cl  0  0  0  0  0  0  0  0  0  0  0  0
    2.3199    2.1407    0.0000 H   0  0  0  0  0  0  0  0  0  0  0  0
  2  1  1  6  0  0  0
  2 19  1  1  0  0  0
  2  3  1  0  0  0  0
  3  4  1  0  0  0  0
  4  5  1  0  0  0  0
  5  6  1  0  0  0  0
  6  7  1  0  0  0  0
  7  2  1  0  0  0  0
  7  8  1  0  0  0  0
  8  9  2  0  0  0  0
  8 10  2  0  0  0  0
  8 11  1  0  0  0  0
 11 12  2  0  0  0  0
 12 13  1  0  0  0  0
 12 14  1  0  0  0  0
 14 15  2  0  0  0  0
 15 16  1  0  0  0  0
 16 17  2  0  0  0  0
 17 11  1  0  0  0  0
 17 18  1  0  0  0  0
M  END
>  <EXTREG>  (ZINC00074524)
ZINC00074524

>  <LOGBIO>
2.5000

$$$$
ZINC00074681
  -MTS-   02131516512D 0   0.00000     0.00000     0

 23 24  0  0  0  0  0  0  0  0999 V2000
    2.2522   -2.1837    0.0000 O   0  0  0  0  0  0  0  0  0  0  0  0
    1.3850   -1.6789    0.0000 C   0  0  0  0  0  0  0  0  0  0  0  0
    0.5223   -2.1742    0.0000 O   0  0  0  0  0  0  0  0  0  0  0  0
    1.3880   -0.6789    0.0000 C   0  0  0  0  0  0  0  0  0  0  0  0
    0.5210   -0.1738    0.0000 C   0  0  0  0  0  0  0  0  0  0  0  0
    0.5259    0.8210    0.0000 C   0  0  0  0  0  0  0  0  0  0  0  0
    1.3930    1.3193    0.0000 C   0  0  0  0  0  0  0  0  0  0  0  0
    2.2550    0.8228    0.0000 C   0  0  0  0  0  0  0  0  0  0  0  0
    2.2550   -0.1807    0.0000 C   0  0  0  0  0  0  0  0  0  0  0  0
    3.1205   -0.6815    0.0000 N   0  0  0  0  0  0  0  0  0  0  0  0
    3.9870   -0.1824    0.0000 S   0  0  0  0  0  0  0  0  0  0  0  0
    3.6875    0.3375    0.0000 O   0  0  0  0  0  0  0  0  0  0  0  0
    4.4862   -1.0489    0.0000 O   0  0  0  0  0  0  0  0  0  0  0  0
    5.0269    0.4166    0.0000 C   0  0  0  0  0  0  0  0  0  0  0  0
    5.8959   -0.0851    0.0000 C   0  0  0  0  0  0  0  0  0  0  0  0
    6.7569    0.4132    0.0000 C   0  0  0  0  0  0  0  0  0  0  0  0
    6.7588    1.4132    0.0000 C   0  0  0  0  0  0  0  0  0  0  0  0
    5.8998    1.9149    0.0000 C   0  0  0  0  0  0  0  0  0  0  0  0
    5.0288    1.4166    0.0000 C   0  0  0  0  0  0  0  0  0  0  0  0
    4.1643    1.9192    0.0000 C   0  0  0  0  0  0  0  0  0  0  0  0
    4.6669    2.7837    0.0000 F   0  0  0  0  0  0  0  0  0  0  0  0
    3.8628    1.4004    0.0000 F   0  0  0  0  0  0  0  0  0  0  0  0
    3.2998    2.4217    0.0000 F   0  0  0  0  0  0  0  0  0  0  0  0
  1  2  1  0  0  0  0
  2  3  2  0  0  0  0
  2  4  1  0  0  0  0
  4  5  2  0  0  0  0
  5  6  1  0  0  0  0
  6  7  2  0  0  0  0
  7  8  1  0  0  0  0
  8  9  2  0  0  0  0
  9  4  1  0  0  0  0
  9 10  1  0  0  0  0
 10 11  1  0  0  0  0
 11 12  2  0  0  0  0
 11 13  2  0  0  0  0
 11 14  1  0  0  0  0
 14 15  2  0  0  0  0
 15 16  1  0  0  0  0
 16 17  2  0  0  0  0
 17 18  1  0  0  0  0
 18 19  2  0  0  0  0
 19 14  1  0  0  0  0
 19 20  1  0  0  0  0
 20 21  1  0  0  0  0
 20 22  1  0  0  0  0
 20 23  1  0  0  0  0
M  END
>  <EXTREG>  (ZINC00074681)
ZINC00074681

>  <LOGBIO>
2.5000

$$$$
ZINC00076794
  -MTS-   02131516512D 0   0.00000     0.00000     0

 14 15  0  0  0  0  0  0  0  0999 V2000
    2.9576    0.1705    0.0000 O   0  0  0  0  0  0  0  0  0  0  0  0
    2.3691    0.9790    0.0000 C   0  0  0  0  0  0  0  0  0  0  0  0
    2.6791    1.9390    0.0000 C   0  0  0  0  0  0  0  0  0  0  0  0
    1.8691    2.5190    0.0000 N   0  0  0  0  0  0  0  0  0  0  0  0
    1.0591    1.9390    0.0000 C   0  0  0  0  0  0  0  0  0  0  0  0
    0.1094    2.2521    0.0000 O   0  0  0  0  0  0  0  0  0  0  0  0
    1.3691    0.9790    0.0000 N   0  0  0  0  0  0  0  0  0  0  0  0
    0.7806    0.1705    0.0000 C   0  0  0  0  0  0  0  0  0  0  0  0
    1.1865   -0.7434    0.0000 C   0  0  0  0  0  0  0  0  0  0  0  0
    0.5968   -1.5553    0.0000 C   0  0  0  0  0  0  0  0  0  0  0  0
    1.0024   -2.4636    0.0000 C   0  0  0  0  0  0  0  0  0  0  0  0
    1.9967   -2.5700    0.0000 C   0  0  0  0  0  0  0  0  0  0  0  0
    2.5854   -1.7681    0.0000 C   0  0  0  0  0  0  0  0  0  0  0  0
    2.1808   -0.8498    0.0000 C   0  0  0  0  0  0  0  0  0  0  0  0
  1  2  2  0  0  0  0
  2  3  1  0  0  0  0
  3  4  1  0  0  0  0
  4  5  1  0  0  0  0
  5  6  2  0  0  0  0
  5  7  1  0  0  0  0
  7  2  1  0  0  0  0
  7  8  1  0  0  0  0
  8  9  1  0  0  0  0
  9 10  2  0  0  0  0
 10 11  1  0  0  0  0
 11 12  2  0  0  0  0
 12 13  1  0  0  0  0
 13 14  2  0  0  0  0
 14  9  1  0  0  0  0
M  END
>  <EXTREG>  (ZINC00076794)
ZINC00076794

>  <LOGBIO>
2.5000

$$$$
ZINC00077162
  -MTS-   02131516512D 0   0.00000     0.00000     0

 12 12  0  0  0  0  0  0  0  0999 V2000
    4.5956    1.6945    0.0000 C   0  0  0  0  0  0  0  0  0  0  0  0
    3.5956    1.6925    0.0000 O   0  0  0  0  0  0  0  0  0  0  0  0
    3.0974    0.8255    0.0000 C   0  0  0  0  0  0  0  0  0  0  0  0
    2.0939    0.8225    0.0000 N   0  0  0  0  0  0  0  0  0  0  0  0
    1.6000   -0.0410    0.0000 C   0  0  0  0  0  0  0  0  0  0  0  0
    0.6000   -0.0435    0.0000 C   0  0  0  0  0  0  0  0  0  0  0  0
    2.1009   -0.9065    0.0000 N   0  0  0  0  0  0  0  0  0  0  0  0
    3.0956   -0.9085    0.0000 C   0  0  0  0  0  0  0  0  0  0  0  0
    3.5943   -1.7753    0.0000 N   0  0  0  0  0  0  0  0  0  0  0  0
    3.5982   -0.0400    0.0000 C   0  0  0  0  0  0  0  0  0  0  0  0
    4.5982   -0.0400    0.0000 C   0  0  0  0  0  0  0  0  0  0  0  0
    5.5982   -0.0400    0.0000 N   0  0  0  0  0  0  0  0  0  0  0  0
  1  2  1  0  0  0  0
  2  3  1  0  0  0  0
  3  4  1  0  0  0  0
  4  5  2  0  0  0  0
  5  6  1  0  0  0  0
  5  7  1  0  0  0  0
  7  8  2  0  0  0  0
  8  9  1  0  0  0  0
  8 10  1  0  0  0  0
 10  3  2  0  0  0  0
 10 11  1  0  0  0  0
 11 12  3  0  0  0  0
M  END
>  <EXTREG>  (ZINC00077162)
ZINC00077162

>  <LOGBIO>
2.5000

$$$$
ZINC00077192
  -MTS-   02131516512D 0   0.00000     0.00000     0

 16 16  0  0  1  0  0  0  0  0999 V2000
    0.6000    0.7587    0.0000 C   0  0  0  0  0  0  0  0  0  0  0  0
    1.6000    0.7587    0.0000 C   0  0  0  0  0  0  0  0  0  0  0  0
    1.6000    1.7587    0.0000 C   0  0  0  0  0  0  0  0  0  0  0  0
    1.6000   -0.2413    0.0000 O   0  0  0  0  0  0  0  0  0  0  0  0
    2.6000    0.7587    0.0000 C   0  0  0  0  0  0  0  0  0  0  0  0
    3.6000    0.7587    0.0000 C   0  0  0  0  0  0  0  0  0  0  0  0
    4.6000    0.7587    0.0000 C   0  0  1  0  0  0  0  0  0  0  0  0
    5.1000    1.6247    0.0000 O   0  0  0  0  0  0  0  0  0  0  0  0
    5.1000   -0.1073    0.0000 C   0  0  0  0  0  0  0  0  0  0  0  0
    4.5991   -0.9768    0.0000 C   0  0  0  0  0  0  0  0  0  0  0  0
    5.0983   -1.8373    0.0000 C   0  0  0  0  0  0  0  0  0  0  0  0
    6.0983   -1.8383    0.0000 C   0  0  0  0  0  0  0  0  0  0  0  0
    6.5991   -0.9788    0.0000 C   0  0  0  0  0  0  0  0  0  0  0  0
    6.1000   -0.1083    0.0000 C   0  0  0  0  0  0  0  0  0  0  0  0
    6.6017    0.7567    0.0000 F   0  0  0  0  0  0  0  0  0  0  0  0
    4.3000    1.2783    0.0000 H   0  0  0  0  0  0  0  0  0  0  0  0
  1  2  1  0  0  0  0
  2  3  1  0  0  0  0
  2  4  1  0  0  0  0
  2  5  1  0  0  0  0
  5  6  3  0  0  0  0
  6  7  1  0  0  0  0
  7 16  1  6  0  0  0
  7  8  1  1  0  0  0
  7  9  1  0  0  0  0
  9 10  2  0  0  0  0
 10 11  1  0  0  0  0
 11 12  2  0  0  0  0
 12 13  1  0  0  0  0
 13 14  2  0  0  0  0
 14  9  1  0  0  0  0
 14 15  1  0  0  0  0
M  END
>  <EXTREG>  (ZINC00077192)
ZINC00077192

>  <LOGBIO>
2.5000

$$$$
ZINC00077609
  -MTS-   02131516512D 0   0.00000     0.00000     0

 12 12  0  0  0  0  0  0  0  0999 V2000
    4.1195   -2.0881    0.0000 O   0  0  0  0  0  0  0  0  0  0  0  0
    4.1200   -1.0847    0.0000 C   0  0  0  0  0  0  0  0  0  0  0  0
    4.9822   -0.5886    0.0000 O   0  0  0  0  0  0  0  0  0  0  0  0
    3.2545   -0.5838    0.0000 C   0  0  0  0  0  0  0  0  0  0  0  0
    2.7545    0.2862    0.0000 C   0  0  0  0  0  0  0  0  0  0  0  0
    2.2545   -0.5838    0.0000 C   0  0  0  0  0  0  0  0  0  0  0  0
    1.3889   -1.0847    0.0000 C   0  0  0  0  0  0  0  0  0  0  0  0
    0.5192   -0.5843    0.0000 O   0  0  0  0  0  0  0  0  0  0  0  0
    1.3894   -2.0795    0.0000 O   0  0  0  0  0  0  0  0  0  0  0  0
    2.7545    1.2862    0.0000 C   0  0  0  0  0  0  0  0  0  0  0  0
    3.6232    1.7884    0.0000 O   0  0  0  0  0  0  0  0  0  0  0  0
    1.8932    1.7840    0.0000 O   0  0  0  0  0  0  0  0  0  0  0  0
  1  2  1  0  0  0  0
  2  3  2  0  0  0  0
  2  4  1  0  0  0  0
  4  5  1  0  0  0  0
  5  6  1  0  0  0  0
  6  4  1  0  0  0  0
  6  7  1  0  0  0  0
  7  8  1  0  0  0  0
  7  9  2  0  0  0  0
  5 10  1  0  0  0  0
 10 11  1  0  0  0  0
 10 12  2  0  0  0  0
M  END
>  <EXTREG>  (ZINC00077609)
ZINC00077609

>  <LOGBIO>
2.5000

$$$$
ZINC00077748
  -MTS-   02131516512D 0   0.00000     0.00000     0

 23 24  0  0  0  0  0  0  0  0999 V2000
    6.9435    3.2890    0.0000 C   0  0  0  0  0  0  0  0  0  0  0  0
    6.9394    2.2890    0.0000 O   0  0  0  0  0  0  0  0  0  0  0  0
    6.0714    1.7925    0.0000 C   0  0  0  0  0  0  0  0  0  0  0  0
    6.0664    0.7891    0.0000 C   0  0  0  0  0  0  0  0  0  0  0  0
    5.2019    0.2969    0.0000 C   0  0  0  0  0  0  0  0  0  0  0  0
    4.3374    0.7995    0.0000 C   0  0  0  0  0  0  0  0  0  0  0  0
    4.3374    1.7943    0.0000 C   0  0  0  0  0  0  0  0  0  0  0  0
    5.2069    2.2951    0.0000 N   0  0  0  0  0  0  0  0  0  0  0  0
    3.1239    0.1014    0.0000 C   0  0  0  0  0  0  0  0  0  0  0  0
    2.2554    0.6039    0.0000 O   0  0  0  0  0  0  0  0  0  0  0  0
    3.1210   -1.2934    0.0000 N   0  0  0  0  0  0  0  0  0  0  0  0
    2.2540   -1.7917    0.0000 C   0  0  0  0  0  0  0  0  0  0  0  0
    1.3855   -1.2890    0.0000 C   0  0  0  0  0  0  0  0  0  0  0  0
    1.3860   -0.2890    0.0000 C   0  0  0  0  0  0  0  0  0  0  0  0
    0.5240   -1.7864    0.0000 C   0  0  0  0  0  0  0  0  0  0  0  0
    0.5210   -2.7864    0.0000 C   0  0  0  0  0  0  0  0  0  0  0  0
    1.3795   -3.2890    0.0000 C   0  0  0  0  0  0  0  0  0  0  0  0
    2.2510   -2.7917    0.0000 C   0  0  0  0  0  0  0  0  0  0  0  0
    3.1150   -3.2951    0.0000 C   0  0  0  0  0  0  0  0  0  0  0  0
    5.1973   -0.7031    0.0000 C   0  0  0  0  0  0  0  0  0  0  0  0
    4.1973   -0.6985    0.0000 F   0  0  0  0  0  0  0  0  0  0  0  0
    6.1973   -0.7076    0.0000 F   0  0  0  0  0  0  0  0  0  0  0  0
    5.1928   -1.7031    0.0000 F   0  0  0  0  0  0  0  0  0  0  0  0
  1  2  1  0  0  0  0
  2  3  1  0  0  0  0
  3  4  2  0  0  0  0
  4  5  1  0  0  0  0
  5  6  2  0  0  0  0
  6  7  1  0  0  0  0
  7  8  2  0  0  0  0
  8  3  1  0  0  0  0
  6  9  1  0  0  0  0
  9 10  2  0  0  0  0
  9 11  1  0  0  0  0
 11 12  1  0  0  0  0
 12 13  2  0  0  0  0
 13 14  1  0  0  0  0
 13 15  1  0  0  0  0
 15 16  2  0  0  0  0
 16 17  1  0  0  0  0
 17 18  2  0  0  0  0
 18 12  1  0  0  0  0
 18 19  1  0  0  0  0
  5 20  1  0  0  0  0
 20 21  1  0  0  0  0
 20 22  1  0  0  0  0
 20 23  1  0  0  0  0
M  END
>  <EXTREG>  (ZINC00077748)
ZINC00077748

>  <LOGBIO>
2.5000

$$$$
ZINC00077787
  -MTS-   02131516512D 0   0.00000     0.00000     0

 22 24  0  0  0  0  0  0  0  0999 V2000
    6.4019    1.6458    0.0000 F   0  0  0  0  0  0  0  0  0  0  0  0
    5.9942    0.7326    0.0000 C   0  0  0  0  0  0  0  0  0  0  0  0
    5.0811    1.1404    0.0000 F   0  0  0  0  0  0  0  0  0  0  0  0
    6.9073    0.3249    0.0000 F   0  0  0  0  0  0  0  0  0  0  0  0
    5.5865   -0.1805    0.0000 C   0  0  0  0  0  0  0  0  0  0  0  0
    6.1746   -0.9935    0.0000 C   0  0  0  0  0  0  0  0  0  0  0  0
    5.7672   -1.9010    0.0000 C   0  0  0  0  0  0  0  0  0  0  0  0
    4.7727   -2.0054    0.0000 N   0  0  0  0  0  0  0  0  0  0  0  0
    4.1856   -1.2024    0.0000 C   0  0  0  0  0  0  0  0  0  0  0  0
    4.5920   -0.2849    0.0000 C   0  0  0  0  0  0  0  0  0  0  0  0
    3.7681    0.8470    0.0000 C   0  0  0  0  0  0  0  0  0  0  0  0
    4.0781    1.8070    0.0000 N   0  0  0  0  0  0  0  0  0  0  0  0
    3.2681    2.3870    0.0000 N   0  0  0  0  0  0  0  0  0  0  0  0
    2.4581    1.8070    0.0000 N   0  0  0  0  0  0  0  0  0  0  0  0
    2.7681    0.8470    0.0000 N   0  0  0  0  0  0  0  0  0  0  0  0
    2.1795    0.0385    0.0000 C   0  0  0  0  0  0  0  0  0  0  0  0
    2.5859   -0.8790    0.0000 C   0  0  0  0  0  0  0  0  0  0  0  0
    1.9988   -1.6821    0.0000 C   0  0  0  0  0  0  0  0  0  0  0  0
    1.0043   -1.5776    0.0000 C   0  0  0  0  0  0  0  0  0  0  0  0
    0.5969   -0.6701    0.0000 C   0  0  0  0  0  0  0  0  0  0  0  0
    1.1850    0.1429    0.0000 C   0  0  0  0  0  0  0  0  0  0  0  0
    0.7773    1.0560    0.0000 Cl  0  0  0  0  0  0  0  0  0  0  0  0
  1  2  1  0  0  0  0
  2  3  1  0  0  0  0
  2  4  1  0  0  0  0
  2  5  1  0  0  0  0
  5  6  2  0  0  0  0
  6  7  1  0  0  0  0
  7  8  2  0  0  0  0
  8  9  1  0  0  0  0
  9 10  2  0  0  0  0
 10  5  1  0  0  0  0
 10 11  1  0  0  0  0
 11 12  2  0  0  0  0
 12 13  1  0  0  0  0
 13 14  2  0  0  0  0
 14 15  1  0  0  0  0
 15 11  1  0  0  0  0
 15 16  1  0  0  0  0
 16 17  2  0  0  0  0
 17 18  1  0  0  0  0
 18 19  2  0  0  0  0
 19 20  1  0  0  0  0
 20 21  2  0  0  0  0
 21 16  1  0  0  0  0
 21 22  1  0  0  0  0
M  END
>  <EXTREG>  (ZINC00077787)
ZINC00077787

>  <LOGBIO>
2.5000

$$$$
ZINC00078500
  -MTS-   02131516512D 0   0.00000     0.00000     0

 17 19  0  0  0  0  0  0  0  0999 V2000
    4.2378   -3.9015    0.0000 Cl  0  0  0  0  0  0  0  0  0  0  0  0
    3.6472   -3.0945    0.0000 C   0  0  0  0  0  0  0  0  0  0  0  0
    4.0513   -2.1760    0.0000 C   0  0  0  0  0  0  0  0  0  0  0  0
    3.4622   -1.3744    0.0000 C   0  0  0  0  0  0  0  0  0  0  0  0
    2.4680   -1.4813    0.0000 C   0  0  0  0  0  0  0  0  0  0  0  0
    2.0628   -2.3899    0.0000 C   0  0  0  0  0  0  0  0  0  0  0  0
    2.6530   -3.2014    0.0000 C   0  0  0  0  0  0  0  0  0  0  0  0
    1.8795   -0.6729    0.0000 C   0  0  0  0  0  0  0  0  0  0  0  0
    2.1895    0.2871    0.0000 O   0  0  0  0  0  0  0  0  0  0  0  0
    1.3795    0.8671    0.0000 C   0  0  0  0  0  0  0  0  0  0  0  0
    0.5695    0.2871    0.0000 N   0  0  0  0  0  0  0  0  0  0  0  0
    0.8795   -0.6729    0.0000 N   0  0  0  0  0  0  0  0  0  0  0  0
    1.3795    1.8671    0.0000 C   0  0  0  0  0  0  0  0  0  0  0  0
    2.1951    2.4608    0.0000 O   0  0  0  0  0  0  0  0  0  0  0  0
    1.8815    3.4065    0.0000 N   0  0  0  0  0  0  0  0  0  0  0  0
    0.8853    3.4142    0.0000 C   0  0  0  0  0  0  0  0  0  0  0  0
    0.5710    2.4557    0.0000 C   0  0  0  0  0  0  0  0  0  0  0  0
  1  2  1  0  0  0  0
  2  3  2  0  0  0  0
  3  4  1  0  0  0  0
  4  5  2  0  0  0  0
  5  6  1  0  0  0  0
  6  7  2  0  0  0  0
  7  2  1  0  0  0  0
  5  8  1  0  0  0  0
  8  9  1  0  0  0  0
  9 10  1  0  0  0  0
 10 11  2  0  0  0  0
 11 12  1  0  0  0  0
 12  8  2  0  0  0  0
 10 13  1  0  0  0  0
 13 14  1  0  0  0  0
 14 15  1  0  0  0  0
 15 16  2  0  0  0  0
 16 17  1  0  0  0  0
 17 13  2  0  0  0  0
M  END
>  <EXTREG>  (ZINC00078500)
ZINC00078500

>  <LOGBIO>
2.5000

$$$$
ZINC00079136
  -MTS-   02131516512D 0   0.00000     0.00000     0

 18 19  0  0  0  0  0  0  0  0999 V2000
    6.6501    1.9985    0.0000 Cl  0  0  0  0  0  0  0  0  0  0  0  0
    5.7846    1.4976    0.0000 C   0  0  0  0  0  0  0  0  0  0  0  0
    4.9146    1.9976    0.0000 C   0  0  0  0  0  0  0  0  0  0  0  0
    4.0546    1.4976    0.0000 C   0  0  0  0  0  0  0  0  0  0  0  0
    3.1878    1.9963    0.0000 Cl  0  0  0  0  0  0  0  0  0  0  0  0
    4.0546    0.4976    0.0000 C   0  0  0  0  0  0  0  0  0  0  0  0
    4.9146   -0.0024    0.0000 C   0  0  0  0  0  0  0  0  0  0  0  0
    5.7846    0.4976    0.0000 C   0  0  0  0  0  0  0  0  0  0  0  0
    6.6501   -0.0033    0.0000 Cl  0  0  0  0  0  0  0  0  0  0  0  0
    3.1878   -0.0011    0.0000 S   0  0  0  0  0  0  0  0  0  0  0  0
    3.6865   -0.8679    0.0000 O   0  0  0  0  0  0  0  0  0  0  0  0
    2.6891    0.8657    0.0000 O   0  0  0  0  0  0  0  0  0  0  0  0
    2.3210   -0.4998    0.0000 N   0  0  0  0  0  0  0  0  0  0  0  0
    1.4523    0.0024    0.0000 C   0  0  0  0  0  0  0  0  0  0  0  0
    0.5910   -0.4954    0.0000 C   0  0  0  0  0  0  0  0  0  0  0  0
    0.5885   -1.4954    0.0000 C   0  0  0  0  0  0  0  0  0  0  0  0
    1.4473   -1.9976    0.0000 C   0  0  0  0  0  0  0  0  0  0  0  0
    2.3185   -1.4998    0.0000 C   0  0  0  0  0  0  0  0  0  0  0  0
  1  2  1  0  0  0  0
  2  3  2  0  0  0  0
  3  4  1  0  0  0  0
  4  5  1  0  0  0  0
  4  6  2  0  0  0  0
  6  7  1  0  0  0  0
  7  8  2  0  0  0  0
  8  2  1  0  0  0  0
  8  9  1  0  0  0  0
  6 10  1  0  0  0  0
 10 11  2  0  0  0  0
 10 12  2  0  0  0  0
 10 13  1  0  0  0  0
 13 14  1  0  0  0  0
 14 15  1  0  0  0  0
 15 16  1  0  0  0  0
 16 17  2  0  0  0  0
 17 18  1  0  0  0  0
 18 13  1  0  0  0  0
M  END
>  <EXTREG>  (ZINC00079136)
ZINC00079136

>  <LOGBIO>
2.5000

$$$$
ZINC00079804
  -MTS-   02131516512D 0   0.00000     0.00000     0

 18 19  0  0  0  0  0  0  0  0999 V2000
    1.8278   -2.9304    0.0000 C   0  0  0  0  0  0  0  0  0  0  0  0
    1.2348   -2.1210    0.0000 C   0  0  0  0  0  0  0  0  0  0  0  0
    1.6368   -1.2110    0.0000 O   0  0  0  0  0  0  0  0  0  0  0  0
    2.6310   -1.1036    0.0000 C   0  0  0  0  0  0  0  0  0  0  0  0
    3.2240   -1.9131    0.0000 C   0  0  0  0  0  0  0  0  0  0  0  0
    4.2128   -1.8043    0.0000 C   0  0  0  0  0  0  0  0  0  0  0  0
    4.6178   -0.8900    0.0000 C   0  0  0  0  0  0  0  0  0  0  0  0
    5.6123   -0.7851    0.0000 Br  0  0  0  0  0  0  0  0  0  0  0  0
    4.0340   -0.0845    0.0000 C   0  0  0  0  0  0  0  0  0  0  0  0
    3.0360   -0.1893    0.0000 C   0  0  0  0  0  0  0  0  0  0  0  0
    2.4475    0.6192    0.0000 S   0  0  0  0  0  0  0  0  0  0  0  0
    1.6390    0.0307    0.0000 O   0  0  0  0  0  0  0  0  0  0  0  0
    3.2560    1.2077    0.0000 O   0  0  0  0  0  0  0  0  0  0  0  0
    1.8590    1.4277    0.0000 N   0  0  0  0  0  0  0  0  0  0  0  0
    2.1690    2.3877    0.0000 C   0  0  0  0  0  0  0  0  0  0  0  0
    1.3590    2.9677    0.0000 C   0  0  0  0  0  0  0  0  0  0  0  0
    0.5490    2.3877    0.0000 C   0  0  0  0  0  0  0  0  0  0  0  0
    0.8590    1.4277    0.0000 C   0  0  0  0  0  0  0  0  0  0  0  0
  1  2  1  0  0  0  0
  2  3  1  0  0  0  0
  3  4  1  0  0  0  0
  4  5  2  0  0  0  0
  5  6  1  0  0  0  0
  6  7  2  0  0  0  0
  7  8  1  0  0  0  0
  7  9  1  0  0  0  0
  9 10  2  0  0  0  0
 10  4  1  0  0  0  0
 10 11  1  0  0  0  0
 11 12  2  0  0  0  0
 11 13  2  0  0  0  0
 11 14  1  0  0  0  0
 14 15  1  0  0  0  0
 15 16  1  0  0  0  0
 16 17  1  0  0  0  0
 17 18  1  0  0  0  0
 18 14  1  0  0  0  0
M  END
>  <EXTREG>  (ZINC00079804)
ZINC00079804

>  <LOGBIO>
2.5000

$$$$
ZINC00080080
  -MTS-   02131516512D 0   0.00000     0.00000     0

 24 26  0  0  0  0  0  0  0  0999 V2000
    2.0982   -3.3355    0.0000 C   0  0  0  0  0  0  0  0  0  0  0  0
    1.5948   -2.4675    0.0000 C   0  0  0  0  0  0  0  0  0  0  0  0
    0.6000   -2.4705    0.0000 C   0  0  0  0  0  0  0  0  0  0  0  0
    2.0926   -1.6002    0.0000 O   0  0  0  0  0  0  0  0  0  0  0  0
    3.0926   -1.5977    0.0000 C   0  0  0  0  0  0  0  0  0  0  0  0
    3.5974   -2.4649    0.0000 N   0  0  0  0  0  0  0  0  0  0  0  0
    4.5921   -2.4604    0.0000 C   0  0  0  0  0  0  0  0  0  0  0  0
    5.0948   -3.3249    0.0000 N   0  0  0  0  0  0  0  0  0  0  0  0
    5.0908   -1.5936    0.0000 C   0  0  0  0  0  0  0  0  0  0  0  0
    6.0908   -1.5936    0.0000 C   0  0  0  0  0  0  0  0  0  0  0  0
    7.0908   -1.5936    0.0000 N   0  0  0  0  0  0  0  0  0  0  0  0
    4.5947   -0.7314    0.0000 C   0  0  0  0  0  0  0  0  0  0  0  0
    5.0956    0.1342    0.0000 C   0  0  0  0  0  0  0  0  0  0  0  0
    6.0990    0.1342    0.0000 C   0  0  0  0  0  0  0  0  0  0  0  0
    6.5955    0.9962    0.0000 C   0  0  0  0  0  0  0  0  0  0  0  0
    6.0999    1.8632    0.0000 C   0  0  0  0  0  0  0  0  0  0  0  0
    6.4147    2.8216    0.0000 O   0  0  0  0  0  0  0  0  0  0  0  0
    5.6076    3.4057    0.0000 C   0  0  0  0  0  0  0  0  0  0  0  0
    4.7947    2.8297    0.0000 O   0  0  0  0  0  0  0  0  0  0  0  0
    5.0999    1.8682    0.0000 C   0  0  0  0  0  0  0  0  0  0  0  0
    4.5973    1.0012    0.0000 C   0  0  0  0  0  0  0  0  0  0  0  0
    3.5913   -0.7309    0.0000 C   0  0  0  0  0  0  0  0  0  0  0  0
    3.0908    0.1349    0.0000 C   0  0  0  0  0  0  0  0  0  0  0  0
    2.5904    1.0006    0.0000 N   0  0  0  0  0  0  0  0  0  0  0  0
  1  2  1  0  0  0  0
  2  3  1  0  0  0  0
  2  4  1  0  0  0  0
  4  5  1  0  0  0  0
  5  6  1  0  0  0  0
  6  7  2  0  0  0  0
  7  8  1  0  0  0  0
  7  9  1  0  0  0  0
  9 10  1  0  0  0  0
 10 11  3  0  0  0  0
  9 12  2  0  0  0  0
 12 13  1  0  0  0  0
 13 14  2  0  0  0  0
 14 15  1  0  0  0  0
 15 16  2  0  0  0  0
 16 17  1  0  0  0  0
 17 18  1  0  0  0  0
 18 19  1  0  0  0  0
 19 20  1  0  0  0  0
 20 16  1  0  0  0  0
 20 21  2  0  0  0  0
 21 13  1  0  0  0  0
 12 22  1  0  0  0  0
 22  5  2  0  0  0  0
 22 23  1  0  0  0  0
 23 24  3  0  0  0  0
M  END
>  <EXTREG>  (ZINC00080080)
ZINC00080080

>  <LOGBIO>
2.5000

$$$$
ZINC00080841
  -MTS-   02131516512D 0   0.00000     0.00000     0

 12 12  0  0  0  0  0  0  0  0999 V2000
    3.8088    0.8061    0.0000 O   0  0  0  0  0  0  0  0  0  0  0  0
    3.2887    1.1054    0.0000 C   0  0  0  0  0  0  0  0  0  0  0  0
    3.2882    2.1001    0.0000 O   0  0  0  0  0  0  0  0  0  0  0  0
    2.2501    0.5043    0.0000 C   0  0  0  0  0  0  0  0  0  0  0  0
    1.3801    1.0043    0.0000 C   0  0  0  0  0  0  0  0  0  0  0  0
    0.5201    0.5043    0.0000 C   0  0  0  0  0  0  0  0  0  0  0  0
    0.5201   -0.4957    0.0000 C   0  0  0  0  0  0  0  0  0  0  0  0
    1.3801   -0.9957    0.0000 C   0  0  0  0  0  0  0  0  0  0  0  0
    2.2501   -0.4957    0.0000 C   0  0  0  0  0  0  0  0  0  0  0  0
    3.2887   -1.0967    0.0000 N   0  3  0  0  0  0  0  0  0  0  0  0
    3.2882   -2.1001    0.0000 O   0  5  0  0  0  0  0  0  0  0  0  0
    4.1510   -0.6006    0.0000 O   0  0  0  0  0  0  0  0  0  0  0  0
  1  2  1  0  0  0  0
  2  3  2  0  0  0  0
  2  4  1  0  0  0  0
  4  5  2  0  0  0  0
  5  6  1  0  0  0  0
  6  7  2  0  0  0  0
  7  8  1  0  0  0  0
  8  9  2  0  0  0  0
  9  4  1  0  0  0  0
  9 10  1  0  0  0  0
 10 11  1  0  0  0  0
 10 12  2  0  0  0  0
M  CHG  2  10   1  11  -1
M  END
>  <EXTREG>  (ZINC00080841)
ZINC00080841

>  <LOGBIO>
2.5000

$$$$
ZINC00081141
  -MTS-   02131516512D 0   0.00000     0.00000     0

 16 17  0  0  0  0  0  0  0  0999 V2000
    0.6000    0.0612    0.0000 C   0  0  0  0  0  0  0  0  0  0  0  0
    0.5949    1.0646    0.0000 O   0  0  0  0  0  0  0  0  0  0  0  0
    1.4544    1.5655    0.0000 C   0  0  0  0  0  0  0  0  0  0  0  0
    2.3224    1.0689    0.0000 C   0  0  0  0  0  0  0  0  0  0  0  0
    2.3275    0.0655    0.0000 C   0  0  0  0  0  0  0  0  0  0  0  0
    3.1920   -0.4266    0.0000 C   0  0  0  0  0  0  0  0  0  0  0  0
    3.1954   -1.4266    0.0000 C   0  0  0  0  0  0  0  0  0  0  0  0
    4.0565    0.0734    0.0000 C   0  0  0  0  0  0  0  0  0  0  0  0
    5.0165   -0.2366    0.0000 C   0  0  0  0  0  0  0  0  0  0  0  0
    5.3296   -1.1863    0.0000 N   0  0  0  0  0  0  0  0  0  0  0  0
    5.5965    0.5734    0.0000 C   0  0  0  0  0  0  0  0  0  0  0  0
    5.0165    1.3834    0.0000 S   0  0  0  0  0  0  0  0  0  0  0  0
    4.0565    1.0734    0.0000 C   0  0  0  0  0  0  0  0  0  0  0  0
    3.1869    1.5716    0.0000 N   0  0  0  0  0  0  0  0  0  0  0  0
    6.5965    0.5734    0.0000 C   0  0  0  0  0  0  0  0  0  0  0  0
    7.5965    0.5734    0.0000 N   0  0  0  0  0  0  0  0  0  0  0  0
  1  2  1  0  0  0  0
  2  3  1  0  0  0  0
  3  4  1  0  0  0  0
  4  5  2  0  0  0  0
  5  6  1  0  0  0  0
  6  7  1  0  0  0  0
  6  8  2  0  0  0  0
  8  9  1  0  0  0  0
  9 10  1  0  0  0  0
  9 11  2  0  0  0  0
 11 12  1  0  0  0  0
 12 13  1  0  0  0  0
 13  8  1  0  0  0  0
 13 14  2  0  0  0  0
 14  4  1  0  0  0  0
 11 15  1  0  0  0  0
 15 16  3  0  0  0  0
M  END
>  <EXTREG>  (ZINC00081141)
ZINC00081141

>  <LOGBIO>
2.5000

$$$$
ZINC00081507
  -MTS-   02131516512D 0   0.00000     0.00000     0

 20 21  0  0  0  0  0  0  0  0999 V2000
    3.4678   -1.0559    0.0000 C   0  0  0  0  0  0  0  0  0  0  0  0
    2.5998   -1.5524    0.0000 C   0  0  0  0  0  0  0  0  0  0  0  0
    2.5948   -2.5559    0.0000 C   0  0  0  0  0  0  0  0  0  0  0  0
    1.7303   -3.0480    0.0000 C   0  0  0  0  0  0  0  0  0  0  0  0
    1.7257   -4.0480    0.0000 Cl  0  0  0  0  0  0  0  0  0  0  0  0
    0.8658   -2.5454    0.0000 N   0  0  0  0  0  0  0  0  0  0  0  0
    0.8658   -1.5506    0.0000 C   0  0  0  0  0  0  0  0  0  0  0  0
    0.0000   -1.0502    0.0000 Cl  0  0  0  0  0  0  0  0  0  0  0  0
    1.7353   -1.0498    0.0000 C   0  0  0  0  0  0  0  0  0  0  0  0
    1.7373   -0.0498    0.0000 C   0  0  0  0  0  0  0  0  0  0  0  0
    0.8696    0.4541    0.0000 O   0  0  0  0  0  0  0  0  0  0  0  0
    2.5996    0.4463    0.0000 N   0  0  0  0  0  0  0  0  0  0  0  0
    2.6001    1.4497    0.0000 C   0  0  0  0  0  0  0  0  0  0  0  0
    3.4663    1.9493    0.0000 C   0  0  0  0  0  0  0  0  0  0  0  0
    4.3356    1.4480    0.0000 C   0  0  0  0  0  0  0  0  0  0  0  0
    5.1963    1.9468    0.0000 C   0  0  0  0  0  0  0  0  0  0  0  0
    5.1978    2.9468    0.0000 C   0  0  0  0  0  0  0  0  0  0  0  0
    6.0653    3.4442    0.0000 Cl  0  0  0  0  0  0  0  0  0  0  0  0
    4.3385    3.4480    0.0000 C   0  0  0  0  0  0  0  0  0  0  0  0
    3.4678    2.9493    0.0000 C   0  0  0  0  0  0  0  0  0  0  0  0
  1  2  1  0  0  0  0
  2  3  2  0  0  0  0
  3  4  1  0  0  0  0
  4  5  1  0  0  0  0
  4  6  2  0  0  0  0
  6  7  1  0  0  0  0
  7  8  1  0  0  0  0
  7  9  2  0  0  0  0
  9  2  1  0  0  0  0
  9 10  1  0  0  0  0
 10 11  2  0  0  0  0
 10 12  1  0  0  0  0
 12 13  1  0  0  0  0
 13 14  1  0  0  0  0
 14 15  2  0  0  0  0
 15 16  1  0  0  0  0
 16 17  2  0  0  0  0
 17 18  1  0  0  0  0
 17 19  1  0  0  0  0
 19 20  2  0  0  0  0
 20 14  1  0  0  0  0
M  END
>  <EXTREG>  (ZINC00081507)
ZINC00081507

>  <LOGBIO>
2.5000

$$$$
ZINC00082005
  -MTS-   02131516512D 0   0.00000     0.00000     0

 10 10  0  0  0  0  0  0  0  0999 V2000
    3.8645    0.0060    0.0000 C   0  0  0  0  0  0  0  0  0  0  0  0
    3.4576   -0.9112    0.0000 O   0  0  0  0  0  0  0  0  0  0  0  0
    2.4683   -1.0156    0.0000 C   0  0  0  0  0  0  0  0  0  0  0  0
    2.0615   -1.9329    0.0000 O   0  0  0  0  0  0  0  0  0  0  0  0
    1.8798   -0.2071    0.0000 C   0  0  0  0  0  0  0  0  0  0  0  0
    2.1898    0.7529    0.0000 S   0  0  0  0  0  0  0  0  0  0  0  0
    1.3798    1.3329    0.0000 C   0  0  0  0  0  0  0  0  0  0  0  0
    0.5698    0.7529    0.0000 C   0  0  0  0  0  0  0  0  0  0  0  0
    0.8798   -0.2071    0.0000 C   0  0  0  0  0  0  0  0  0  0  0  0
    0.2913   -1.0156    0.0000 Cl  0  0  0  0  0  0  0  0  0  0  0  0
  1  2  1  0  0  0  0
  2  3  1  0  0  0  0
  3  4  2  0  0  0  0
  3  5  1  0  0  0  0
  5  6  1  0  0  0  0
  6  7  1  0  0  0  0
  7  8  2  0  0  0  0
  8  9  1  0  0  0  0
  9  5  2  0  0  0  0
  9 10  1  0  0  0  0
M  END
>  <EXTREG>  (ZINC00082005)
ZINC00082005

>  <LOGBIO>
2.5000

$$$$
ZINC00082282
  -MTS-   02131516512D 0   0.00000     0.00000     0

 12 13  0  0  0  0  0  0  0  0999 V2000
    0.5189    0.0495    0.0000 C   0  0  0  0  0  0  0  0  0  0  0  0
    1.0209   -0.8154    0.0000 O   0  0  0  0  0  0  0  0  0  0  0  0
    2.0209   -0.8132    0.0000 C   0  0  0  0  0  0  0  0  0  0  0  0
    2.5260   -1.6802    0.0000 N   0  0  0  0  0  0  0  0  0  0  0  0
    3.5208   -1.6752    0.0000 C   0  0  0  0  0  0  0  0  0  0  0  0
    4.0191   -0.8082    0.0000 N   0  0  0  0  0  0  0  0  0  0  0  0
    3.5209    0.0538    0.0000 C   0  0  0  0  0  0  0  0  0  0  0  0
    3.8309    1.0138    0.0000 C   0  0  0  0  0  0  0  0  0  0  0  0
    4.7806    1.3270    0.0000 C   0  0  0  0  0  0  0  0  0  0  0  0
    3.0209    1.5938    0.0000 C   0  0  0  0  0  0  0  0  0  0  0  0
    2.2109    1.0138    0.0000 S   0  0  0  0  0  0  0  0  0  0  0  0
    2.5209    0.0538    0.0000 C   0  0  0  0  0  0  0  0  0  0  0  0
  1  2  1  0  0  0  0
  2  3  1  0  0  0  0
  3  4  1  0  0  0  0
  4  5  2  0  0  0  0
  5  6  1  0  0  0  0
  6  7  2  0  0  0  0
  7  8  1  0  0  0  0
  8  9  1  0  0  0  0
  8 10  2  0  0  0  0
 10 11  1  0  0  0  0
 11 12  1  0  0  0  0
 12  3  2  0  0  0  0
 12  7  1  0  0  0  0
M  END
>  <EXTREG>  (ZINC00082282)
ZINC00082282

>  <LOGBIO>
2.5000

$$$$
ZINC00082425
  -MTS-   02131516512D 0   0.00000     0.00000     0

 20 21  0  0  0  0  0  0  0  0999 V2000
    1.9103   -4.6658    0.0000 F   0  0  0  0  0  0  0  0  0  0  0  0
    1.3234   -3.8561    0.0000 C   0  0  0  0  0  0  0  0  0  0  0  0
    0.5138   -4.4430    0.0000 F   0  0  0  0  0  0  0  0  0  0  0  0
    2.1331   -3.2692    0.0000 F   0  0  0  0  0  0  0  0  0  0  0  0
    0.7365   -3.0465    0.0000 O   0  0  0  0  0  0  0  0  0  0  0  0
    1.1850   -2.0421    0.0000 C   0  0  0  0  0  0  0  0  0  0  0  0
    0.5969   -1.2290    0.0000 C   0  0  0  0  0  0  0  0  0  0  0  0
    1.0043   -0.3215    0.0000 C   0  0  0  0  0  0  0  0  0  0  0  0
    1.9988   -0.2171    0.0000 C   0  0  0  0  0  0  0  0  0  0  0  0
    2.4043    0.6971    0.0000 N   0  0  0  0  0  0  0  0  0  0  0  0
    3.4021    0.8034    0.0000 C   0  0  0  0  0  0  0  0  0  0  0  0
    3.9871   -0.0012    0.0000 O   0  0  0  0  0  0  0  0  0  0  0  0
    3.8080    1.7173    0.0000 C   0  0  0  0  0  0  0  0  0  0  0  0
    3.2195    2.5258    0.0000 C   0  0  0  0  0  0  0  0  0  0  0  0
    3.5295    3.4858    0.0000 S   0  0  0  0  0  0  0  0  0  0  0  0
    2.7195    4.0658    0.0000 C   0  0  0  0  0  0  0  0  0  0  0  0
    1.9095    3.4858    0.0000 C   0  0  0  0  0  0  0  0  0  0  0  0
    2.2195    2.5258    0.0000 C   0  0  0  0  0  0  0  0  0  0  0  0
    2.5859   -1.0201    0.0000 C   0  0  0  0  0  0  0  0  0  0  0  0
    2.1795   -1.9376    0.0000 C   0  0  0  0  0  0  0  0  0  0  0  0
  1  2  1  0  0  0  0
  2  3  1  0  0  0  0
  2  4  1  0  0  0  0
  2  5  1  0  0  0  0
  5  6  1  0  0  0  0
  6  7  2  0  0  0  0
  7  8  1  0  0  0  0
  8  9  2  0  0  0  0
  9 10  1  0  0  0  0
 10 11  1  0  0  0  0
 11 12  2  0  0  0  0
 11 13  1  0  0  0  0
 13 14  1  0  0  0  0
 14 15  1  0  0  0  0
 15 16  1  0  0  0  0
 16 17  2  0  0  0  0
 17 18  1  0  0  0  0
 18 14  2  0  0  0  0
  9 19  1  0  0  0  0
 19 20  2  0  0  0  0
 20  6  1  0  0  0  0
M  END
>  <EXTREG>  (ZINC00082425)
ZINC00082425

>  <LOGBIO>
2.5000

$$$$
ZINC00082681
  -MTS-   02131516512D 0   0.00000     0.00000     0

 20 21  0  0  0  0  0  0  0  0999 V2000
    8.1460    0.2702    0.0000 C   0  0  0  0  0  0  0  0  0  0  0  0
    7.7392   -0.6471    0.0000 O   0  0  0  0  0  0  0  0  0  0  0  0
    6.7499   -0.7515    0.0000 C   0  0  0  0  0  0  0  0  0  0  0  0
    6.3431   -1.6687    0.0000 O   0  0  0  0  0  0  0  0  0  0  0  0
    6.1614    0.0570    0.0000 C   0  0  0  0  0  0  0  0  0  0  0  0
    6.4714    1.0170    0.0000 C   0  0  0  0  0  0  0  0  0  0  0  0
    7.4211    1.3302    0.0000 C   0  0  0  0  0  0  0  0  0  0  0  0
    5.6614    1.5970    0.0000 S   0  0  0  0  0  0  0  0  0  0  0  0
    4.8514    1.0170    0.0000 C   0  0  0  0  0  0  0  0  0  0  0  0
    5.1614    0.0570    0.0000 C   0  0  0  0  0  0  0  0  0  0  0  0
    4.5729   -0.7515    0.0000 N   0  0  0  0  0  0  0  0  0  0  0  0
    3.5784   -0.6460    0.0000 S   0  0  0  0  0  0  0  0  0  0  0  0
    3.6839    0.3484    0.0000 O   0  0  0  0  0  0  0  0  0  0  0  0
    3.4730   -1.6405    0.0000 O   0  0  0  0  0  0  0  0  0  0  0  0
    2.5840   -0.5406    0.0000 C   0  0  0  0  0  0  0  0  0  0  0  0
    1.9927   -1.3513    0.0000 C   0  0  0  0  0  0  0  0  0  0  0  0
    1.0036   -1.2444    0.0000 C   0  0  0  0  0  0  0  0  0  0  0  0
    0.5968   -0.3309    0.0000 C   0  0  0  0  0  0  0  0  0  0  0  0
    1.1790    0.4757    0.0000 C   0  0  0  0  0  0  0  0  0  0  0  0
    2.1772    0.3729    0.0000 C   0  0  0  0  0  0  0  0  0  0  0  0
  1  2  1  0  0  0  0
  2  3  1  0  0  0  0
  3  4  2  0  0  0  0
  3  5  1  0  0  0  0
  5  6  2  0  0  0  0
  6  7  1  0  0  0  0
  6  8  1  0  0  0  0
  8  9  1  0  0  0  0
  9 10  2  0  0  0  0
 10  5  1  0  0  0  0
 10 11  1  0  0  0  0
 11 12  1  0  0  0  0
 12 13  2  0  0  0  0
 12 14  2  0  0  0  0
 12 15  1  0  0  0  0
 15 16  2  0  0  0  0
 16 17  1  0  0  0  0
 17 18  2  0  0  0  0
 18 19  1  0  0  0  0
 19 20  2  0  0  0  0
 20 15  1  0  0  0  0
M  END
>  <EXTREG>  (ZINC00082681)
ZINC00082681

>  <LOGBIO>
2.5000

$$$$
ZINC00083760
  -MTS-   02131516512D 0   0.00000     0.00000     0

 26 30  0  0  0  0  0  0  0  0999 V2000
    7.1421    0.2110    0.0000 N   0  0  0  0  0  0  0  0  0  0  0  0
    6.1421    0.2110    0.0000 C   0  0  0  0  0  0  0  0  0  0  0  0
    5.1421    0.2110    0.0000 C   0  0  0  0  0  0  0  0  0  0  0  0
    4.6388    1.0791    0.0000 C   0  0  0  0  0  0  0  0  0  0  0  0
    3.6441    1.0764    0.0000 C   0  0  0  0  0  0  0  0  0  0  0  0
    3.1439    0.2105    0.0000 C   0  0  0  0  0  0  0  0  0  0  0  0
    2.1439    0.2115    0.0000 N   0  0  0  0  0  0  0  0  0  0  0  0
    1.5510    1.0277    0.0000 C   0  0  0  0  0  0  0  0  0  0  0  0
    0.6050    0.7151    0.0000 C   0  0  0  0  0  0  0  0  0  0  0  0
    0.5963   -0.2811    0.0000 C   0  0  0  0  0  0  0  0  0  0  0  0
    1.5545   -0.5964    0.0000 C   0  0  0  0  0  0  0  0  0  0  0  0
    3.6401   -0.6527    0.0000 N   0  0  0  0  0  0  0  0  0  0  0  0
    3.3280   -1.6120    0.0000 C   0  0  0  0  0  0  0  0  0  0  0  0
    2.4143   -2.0258    0.0000 C   0  0  0  0  0  0  0  0  0  0  0  0
    2.3174   -3.0211    0.0000 C   0  0  0  0  0  0  0  0  0  0  0  0
    3.1349   -3.6030    0.0000 C   0  0  0  0  0  0  0  0  0  0  0  0
    4.0393   -3.1887    0.0000 C   0  0  0  0  0  0  0  0  0  0  0  0
    4.1367   -2.1938    0.0000 C   0  0  0  0  0  0  0  0  0  0  0  0
    4.9480   -1.6156    0.0000 N   0  0  0  0  0  0  0  0  0  0  0  0
    4.6401   -0.6549    0.0000 C   0  0  0  0  0  0  0  0  0  0  0  0
    5.1369    1.9463    0.0000 C   0  0  0  0  0  0  0  0  0  0  0  0
    6.1403    1.9496    0.0000 C   0  0  0  0  0  0  0  0  0  0  0  0
    6.6340    2.8132    0.0000 C   0  0  0  0  0  0  0  0  0  0  0  0
    6.1329    3.6786    0.0000 C   0  0  0  0  0  0  0  0  0  0  0  0
    5.1381    3.6803    0.0000 C   0  0  0  0  0  0  0  0  0  0  0  0
    4.6358    2.8117    0.0000 C   0  0  0  0  0  0  0  0  0  0  0  0
  1  2  3  0  0  0  0
  2  3  1  0  0  0  0
  3  4  2  0  0  0  0
  4  5  1  0  0  0  0
  5  6  2  0  0  0  0
  6  7  1  0  0  0  0
  7  8  1  0  0  0  0
  8  9  1  0  0  0  0
  9 10  1  0  0  0  0
 10 11  1  0  0  0  0
 11  7  1  0  0  0  0
  6 12  1  0  0  0  0
 12 13  1  0  0  0  0
 13 14  2  0  0  0  0
 14 15  1  0  0  0  0
 15 16  2  0  0  0  0
 16 17  1  0  0  0  0
 17 18  2  0  0  0  0
 18 13  1  0  0  0  0
 18 19  1  0  0  0  0
 19 20  2  0  0  0  0
 20  3  1  0  0  0  0
 20 12  1  0  0  0  0
  4 21  1  0  0  0  0
 21 22  2  0  0  0  0
 22 23  1  0  0  0  0
 23 24  2  0  0  0  0
 24 25  1  0  0  0  0
 25 26  2  0  0  0  0
 26 21  1  0  0  0  0
M  END
>  <EXTREG>  (ZINC00083760)
ZINC00083760

>  <LOGBIO>
2.5000

$$$$
ZINC00085188
  -MTS-   02131516512D 0   0.00000     0.00000     0

 19 22  0  0  0  0  0  0  0  0999 V2000
    3.4608   -1.5562    0.0000 C   0  0  0  0  0  0  0  0  0  0  0  0
    2.8723   -0.7477    0.0000 C   0  0  0  0  0  0  0  0  0  0  0  0
    3.1823    0.2123    0.0000 S   0  0  0  0  0  0  0  0  0  0  0  0
    2.3723    0.7923    0.0000 C   0  0  0  0  0  0  0  0  0  0  0  0
    2.2727    1.7904    0.0000 C   0  0  0  0  0  0  0  0  0  0  0  0
    1.3607    2.2007    0.0000 C   0  0  0  0  0  0  0  0  0  0  0  0
    0.5478    1.6124    0.0000 C   0  0  0  0  0  0  0  0  0  0  0  0
    0.6509    0.6230    0.0000 C   0  0  0  0  0  0  0  0  0  0  0  0
    1.5623    0.2123    0.0000 C   0  0  0  0  0  0  0  0  0  0  0  0
    1.8723   -0.7477    0.0000 N   0  0  0  0  0  0  0  0  0  0  0  0
    4.4553   -1.4508    0.0000 C   0  0  0  0  0  0  0  0  0  0  0  0
    5.1316   -2.1993    0.0000 S   0  0  0  0  0  0  0  0  0  0  0  0
    6.0389   -1.7878    0.0000 C   0  0  0  0  0  0  0  0  0  0  0  0
    6.9532   -2.2006    0.0000 C   0  0  0  0  0  0  0  0  0  0  0  0
    7.7644   -1.6159    0.0000 C   0  0  0  0  0  0  0  0  0  0  0  0
    7.6614   -0.6178    0.0000 C   0  0  0  0  0  0  0  0  0  0  0  0
    6.7530   -0.2124    0.0000 C   0  0  0  0  0  0  0  0  0  0  0  0
    5.9416   -0.7963    0.0000 C   0  0  0  0  0  0  0  0  0  0  0  0
    4.9553   -0.5848    0.0000 N   0  0  0  0  0  0  0  0  0  0  0  0
  1  2  1  0  0  0  0
  2  3  1  0  0  0  0
  3  4  1  0  0  0  0
  4  5  2  0  0  0  0
  5  6  1  0  0  0  0
  6  7  2  0  0  0  0
  7  8  1  0  0  0  0
  8  9  2  0  0  0  0
  9  4  1  0  0  0  0
  9 10  1  0  0  0  0
 10  2  2  0  0  0  0
  1 11  1  0  0  0  0
 11 12  1  0  0  0  0
 12 13  1  0  0  0  0
 13 14  2  0  0  0  0
 14 15  1  0  0  0  0
 15 16  2  0  0  0  0
 16 17  1  0  0  0  0
 17 18  2  0  0  0  0
 18 13  1  0  0  0  0
 18 19  1  0  0  0  0
 19 11  2  0  0  0  0
M  END
>  <EXTREG>  (ZINC00085188)
ZINC00085188

>  <LOGBIO>
2.5000

$$$$
ZINC00085712
  -MTS-   02131516512D 0   0.00000     0.00000     0

 22 23  0  0  1  0  0  0  0  0999 V2000
    6.5808    0.5923    0.0000 C   0  0  0  0  0  0  0  0  0  0  0  0
    5.7123    1.0950    0.0000 C   0  0  0  0  0  0  0  0  0  0  0  0
    5.0699    1.8613    0.0000 C   0  0  0  0  0  0  0  0  0  0  0  0
    6.3557    1.8606    0.0000 C   0  0  0  0  0  0  0  0  0  0  0  0
    4.8508    0.5977    0.0000 C   0  0  0  0  0  0  0  0  0  0  0  0
    4.8502   -0.4023    0.0000 O   0  0  0  0  0  0  0  0  0  0  0  0
    3.9824    1.1004    0.0000 C   0  0  0  0  0  0  0  0  0  0  0  0
    3.1208    0.6030    0.0000 C   0  0  2  0  0  0  0  0  0  0  0  0
    3.1220   -0.6004    0.0000 N   0  0  0  0  0  0  0  0  0  0  0  0
    2.2565   -1.1013    0.0000 C   0  0  0  0  0  0  0  0  0  0  0  0
    1.3865   -0.6013    0.0000 C   0  0  0  0  0  0  0  0  0  0  0  0
    0.5265   -1.1013    0.0000 C   0  0  0  0  0  0  0  0  0  0  0  0
    0.5265   -2.1013    0.0000 C   0  0  0  0  0  0  0  0  0  0  0  0
    1.3865   -2.6013    0.0000 C   0  0  0  0  0  0  0  0  0  0  0  0
    2.2565   -2.1013    0.0000 C   0  0  0  0  0  0  0  0  0  0  0  0
    2.2546    1.1026    0.0000 C   0  0  0  0  0  0  0  0  0  0  0  0
    2.2531    2.1061    0.0000 C   0  0  0  0  0  0  0  0  0  0  0  0
    1.3903    2.6013    0.0000 C   0  0  0  0  0  0  0  0  0  0  0  0
    0.5241    2.1017    0.0000 C   0  0  0  0  0  0  0  0  0  0  0  0
    0.5205    1.1070    0.0000 C   0  0  0  0  0  0  0  0  0  0  0  0
    1.3883    0.6031    0.0000 C   0  0  0  0  0  0  0  0  0  0  0  0
    3.1207    1.2030    0.0000 H   0  0  0  0  0  0  0  0  0  0  0  0
  1  2  1  0  0  0  0
  2  3  1  0  0  0  0
  2  4  1  0  0  0  0
  2  5  1  0  0  0  0
  5  6  2  0  0  0  0
  5  7  1  0  0  0  0
  8  7  1  6  0  0  0
  8 22  1  1  0  0  0
  8  9  1  0  0  0  0
  9 10  1  0  0  0  0
 10 11  2  0  0  0  0
 11 12  1  0  0  0  0
 12 13  2  0  0  0  0
 13 14  1  0  0  0  0
 14 15  2  0  0  0  0
 15 10  1  0  0  0  0
  8 16  1  0  0  0  0
 16 17  2  0  0  0  0
 17 18  1  0  0  0  0
 18 19  2  0  0  0  0
 19 20  1  0  0  0  0
 20 21  2  0  0  0  0
 21 16  1  0  0  0  0
M  END
>  <EXTREG>  (ZINC00085712)
ZINC00085712

>  <LOGBIO>
2.5000

$$$$
ZINC00086775
  -MTS-   02131516512D 0   0.00000     0.00000     0

 12 13  0  0  0  0  0  0  0  0999 V2000
    3.4407   -1.2689    0.0000 C   0  0  0  0  0  0  0  0  0  0  0  0
    3.5446   -0.2743    0.0000 C   0  0  0  0  0  0  0  0  0  0  0  0
    4.5230   -0.4811    0.0000 C   0  0  0  0  0  0  0  0  0  0  0  0
    3.8546    0.6857    0.0000 C   0  0  0  0  0  0  0  0  0  0  0  0
    4.8043    0.9988    0.0000 S   0  0  0  0  0  0  0  0  0  0  0  0
    3.0446    1.2657    0.0000 N   0  0  0  0  0  0  0  0  0  0  0  0
    2.2346    0.6857    0.0000 C   0  0  0  0  0  0  0  0  0  0  0  0
    1.2554    0.8884    0.0000 C   0  0  0  0  0  0  0  0  0  0  0  0
    0.5872    0.1444    0.0000 C   0  0  0  0  0  0  0  0  0  0  0  0
    0.9003   -0.8089    0.0000 C   0  0  0  0  0  0  0  0  0  0  0  0
    1.8742   -1.0116    0.0000 C   0  0  0  0  0  0  0  0  0  0  0  0
    2.5446   -0.2743    0.0000 C   0  0  0  0  0  0  0  0  0  0  0  0
  1  2  1  0  0  0  0
  2  3  1  0  0  0  0
  2  4  1  0  0  0  0
  4  5  2  0  0  0  0
  4  6  1  0  0  0  0
  6  7  1  0  0  0  0
  7  8  2  0  0  0  0
  8  9  1  0  0  0  0
  9 10  2  0  0  0  0
 10 11  1  0  0  0  0
 11 12  2  0  0  0  0
 12  2  1  0  0  0  0
 12  7  1  0  0  0  0
M  END
>  <EXTREG>  (ZINC00086775)
ZINC00086775

>  <LOGBIO>
2.5000

$$$$
ZINC00087250
  -MTS-   02131516512D 0   0.00000     0.00000     0

 22 26  0  0  0  0  0  0  0  0999 V2000
    5.5950    1.2280    0.0000 O   0  0  0  0  0  0  0  0  0  0  0  0
    5.0985    0.3599    0.0000 C   0  0  0  0  0  0  0  0  0  0  0  0
    4.0951    0.3549    0.0000 N   0  0  0  0  0  0  0  0  0  0  0  0
    3.5951    1.2194    0.0000 N   0  0  0  0  0  0  0  0  0  0  0  0
    3.9051    2.1794    0.0000 C   0  0  0  0  0  0  0  0  0  0  0  0
    3.0951    2.7594    0.0000 N   0  0  0  0  0  0  0  0  0  0  0  0
    2.2851    2.1794    0.0000 N   0  0  0  0  0  0  0  0  0  0  0  0
    2.5951    1.2194    0.0000 C   0  0  0  0  0  0  0  0  0  0  0  0
    2.0969    0.3499    0.0000 C   0  0  0  0  0  0  0  0  0  0  0  0
    1.0947    0.3435    0.0000 C   0  0  0  0  0  0  0  0  0  0  0  0
    0.6000   -0.5255    0.0000 C   0  0  0  0  0  0  0  0  0  0  0  0
    1.1087   -1.3905    0.0000 C   0  0  0  0  0  0  0  0  0  0  0  0
    2.1034   -1.3814    0.0000 C   0  0  0  0  0  0  0  0  0  0  0  0
    2.5995   -0.5146    0.0000 C   0  0  0  0  0  0  0  0  0  0  0  0
    3.6029   -0.5096    0.0000 C   0  0  0  0  0  0  0  0  0  0  0  0
    4.1055   -1.3741    0.0000 N   0  0  0  0  0  0  0  0  0  0  0  0
    5.1003   -1.3741    0.0000 C   0  0  0  0  0  0  0  0  0  0  0  0
    5.6060   -2.2383    0.0000 C   0  0  0  0  0  0  0  0  0  0  0  0
    6.6060   -2.2342    0.0000 C   0  0  0  0  0  0  0  0  0  0  0  0
    7.1025   -1.3622    0.0000 C   0  0  0  0  0  0  0  0  0  0  0  0
    6.5990   -0.5043    0.0000 C   0  0  0  0  0  0  0  0  0  0  0  0
    5.6011   -0.5046    0.0000 C   0  0  0  0  0  0  0  0  0  0  0  0
  1  2  2  0  0  0  0
  2  3  1  0  0  0  0
  3  4  1  0  0  0  0
  4  5  1  0  0  0  0
  5  6  2  0  0  0  0
  6  7  1  0  0  0  0
  7  8  2  0  0  0  0
  8  4  1  0  0  0  0
  8  9  1  0  0  0  0
  9 10  1  0  0  0  0
 10 11  2  0  0  0  0
 11 12  1  0  0  0  0
 12 13  2  0  0  0  0
 13 14  1  0  0  0  0
 14  9  2  0  0  0  0
 14 15  1  0  0  0  0
 15  3  1  0  0  0  0
 15 16  2  0  0  0  0
 16 17  1  0  0  0  0
 17 18  1  0  0  0  0
 18 19  2  0  0  0  0
 19 20  1  0  0  0  0
 20 21  2  0  0  0  0
 21 22  1  0  0  0  0
 22  2  1  0  0  0  0
 22 17  2  0  0  0  0
M  END
>  <EXTREG>  (ZINC00087250)
ZINC00087250

>  <LOGBIO>
2.5000

$$$$
ZINC00088282
  -MTS-   02131516512D 0   0.00000     0.00000     0

 18 20  0  0  0  0  0  0  0  0999 V2000
    5.6437   -1.7836    0.0000 C   0  0  0  0  0  0  0  0  0  0  0  0
    5.0542   -0.9758    0.0000 C   0  0  0  0  0  0  0  0  0  0  0  0
    5.4596   -0.0578    0.0000 C   0  0  0  0  0  0  0  0  0  0  0  0
    4.8716    0.7446    0.0000 C   0  0  0  0  0  0  0  0  0  0  0  0
    3.8771    0.6390    0.0000 C   0  0  0  0  0  0  0  0  0  0  0  0
    3.4707   -0.2690    0.0000 C   0  0  0  0  0  0  0  0  0  0  0  0
    4.0598   -1.0814    0.0000 C   0  0  0  0  0  0  0  0  0  0  0  0
    4.1872    1.5897    0.0000 S   0  0  0  0  0  0  0  0  0  0  0  0
    3.3772    2.1697    0.0000 C   0  0  0  0  0  0  0  0  0  0  0  0
    2.5672    1.5897    0.0000 C   0  0  0  0  0  0  0  0  0  0  0  0
    1.6175    1.9029    0.0000 O   0  0  0  0  0  0  0  0  0  0  0  0
    2.8772    0.6297    0.0000 N   0  0  0  0  0  0  0  0  0  0  0  0
    2.1755   -0.3438    0.0000 C   0  0  0  0  0  0  0  0  0  0  0  0
    1.1770   -0.2436    0.0000 C   0  0  0  0  0  0  0  0  0  0  0  0
    0.5970   -1.0517    0.0000 C   0  0  0  0  0  0  0  0  0  0  0  0
    1.0062   -1.9642    0.0000 C   0  0  0  0  0  0  0  0  0  0  0  0
    1.9955   -2.0684    0.0000 C   0  0  0  0  0  0  0  0  0  0  0  0
    2.5847   -1.2562    0.0000 C   0  0  0  0  0  0  0  0  0  0  0  0
  1  2  1  0  0  0  0
  2  3  1  0  0  0  0
  3  4  1  0  0  0  0
  4  5  1  0  0  0  0
  5  6  1  0  0  0  0
  6  7  1  0  0  0  0
  7  2  1  0  0  0  0
  5  8  1  0  0  0  0
  8  9  1  0  0  0  0
  9 10  1  0  0  0  0
 10 11  2  0  0  0  0
 10 12  1  0  0  0  0
 12  5  1  0  0  0  0
 12 13  1  0  0  0  0
 13 14  2  0  0  0  0
 14 15  1  0  0  0  0
 15 16  2  0  0  0  0
 16 17  1  0  0  0  0
 17 18  2  0  0  0  0
 18 13  1  0  0  0  0
M  END
>  <EXTREG>  (ZINC00088282)
ZINC00088282

>  <LOGBIO>
2.5000

$$$$
ZINC00089188
  -MTS-   02131516512D 0   0.00000     0.00000     0

 21 24  0  0  0  0  0  0  0  0999 V2000
    4.3179    1.9972    0.0000 N   0  0  0  0  0  0  0  0  0  0  0  0
    3.7294    2.8057    0.0000 C   0  0  0  0  0  0  0  0  0  0  0  0
    4.0394    3.7657    0.0000 N   0  0  0  0  0  0  0  0  0  0  0  0
    3.2294    4.3457    0.0000 O   0  0  0  0  0  0  0  0  0  0  0  0
    2.4194    3.7657    0.0000 N   0  0  0  0  0  0  0  0  0  0  0  0
    2.7294    2.8057    0.0000 C   0  0  0  0  0  0  0  0  0  0  0  0
    2.1409    1.9972    0.0000 C   0  0  0  0  0  0  0  0  0  0  0  0
    1.1321    1.9972    0.0000 N   0  0  0  0  0  0  0  0  0  0  0  0
    0.8290    1.0481    0.0000 O   0  0  0  0  0  0  0  0  0  0  0  0
    1.6299    0.4556    0.0000 C   0  0  0  0  0  0  0  0  0  0  0  0
    2.4482    1.0456    0.0000 N   0  0  0  0  0  0  0  0  0  0  0  0
    1.6237   -0.5444    0.0000 C   0  0  0  0  0  0  0  0  0  0  0  0
    0.8045   -1.1331    0.0000 S   0  0  0  0  0  0  0  0  0  0  0  0
    1.1121   -2.0806    0.0000 C   0  0  0  0  0  0  0  0  0  0  0  0
    0.6000   -2.9431    0.0000 C   0  0  0  0  0  0  0  0  0  0  0  0
    1.0904   -3.8145    0.0000 C   0  0  0  0  0  0  0  0  0  0  0  0
    2.0939   -3.8235    0.0000 C   0  0  0  0  0  0  0  0  0  0  0  0
    2.5981   -2.9660    0.0000 C   0  0  0  0  0  0  0  0  0  0  0  0
    2.1083   -2.0945    0.0000 C   0  0  0  0  0  0  0  0  0  0  0  0
    2.4286   -1.1379    0.0000 C   0  0  0  0  0  0  0  0  0  0  0  0
    3.3820   -0.8365    0.0000 Cl  0  0  0  0  0  0  0  0  0  0  0  0
  1  2  1  0  0  0  0
  2  3  2  0  0  0  0
  3  4  1  0  0  0  0
  4  5  1  0  0  0  0
  5  6  2  0  0  0  0
  6  2  1  0  0  0  0
  6  7  1  0  0  0  0
  7  8  2  0  0  0  0
  8  9  1  0  0  0  0
  9 10  1  0  0  0  0
 10 11  2  0  0  0  0
 11  7  1  0  0  0  0
 10 12  1  0  0  0  0
 12 13  1  0  0  0  0
 13 14  1  0  0  0  0
 14 15  2  0  0  0  0
 15 16  1  0  0  0  0
 16 17  2  0  0  0  0
 17 18  1  0  0  0  0
 18 19  2  0  0  0  0
 19 14  1  0  0  0  0
 19 20  1  0  0  0  0
 20 12  2  0  0  0  0
 20 21  1  0  0  0  0
M  END
>  <EXTREG>  (ZINC00089188)
ZINC00089188

>  <LOGBIO>
2.5000

$$$$
ZINC00090327
  -MTS-   02131516512D 0   0.00000     0.00000     0

 25 28  0  0  1  0  0  0  0  0999 V2000
    0.6000    0.5300    0.0000 O   0  0  0  0  0  0  0  0  0  0  0  0
    1.1032   -0.3382    0.0000 C   0  0  0  0  0  0  0  0  0  0  0  0
    0.8044   -0.8585    0.0000 O   0  0  0  0  0  0  0  0  0  0  0  0
    2.0980   -0.3354    0.0000 C   0  0  2  0  0  0  0  0  0  0  0  0
    2.7015   -1.3766    0.0000 C   0  0  0  0  0  0  0  0  0  0  0  0
    2.2029   -2.2435    0.0000 C   0  0  0  0  0  0  0  0  0  0  0  0
    1.1995   -2.2462    0.0000 C   0  0  0  0  0  0  0  0  0  0  0  0
    0.7053   -3.1096    0.0000 C   0  0  0  0  0  0  0  0  0  0  0  0
    1.2060   -3.9752    0.0000 C   0  0  0  0  0  0  0  0  0  0  0  0
    2.2007   -3.9775    0.0000 C   0  0  0  0  0  0  0  0  0  0  0  0
    2.7036   -3.1092    0.0000 C   0  0  0  0  0  0  0  0  0  0  0  0
    2.5961    0.5317    0.0000 N   0  0  0  0  0  0  0  0  0  0  0  0
    3.5961    0.5339    0.0000 C   0  0  0  0  0  0  0  0  0  0  0  0
    4.1012   -0.3331    0.0000 N   0  0  0  0  0  0  0  0  0  0  0  0
    5.0960   -0.3281    0.0000 C   0  0  0  0  0  0  0  0  0  0  0  0
    5.5943    0.5389    0.0000 N   0  0  0  0  0  0  0  0  0  0  0  0
    5.0961    1.4009    0.0000 C   0  0  0  0  0  0  0  0  0  0  0  0
    5.4061    2.3609    0.0000 S   0  0  0  0  0  0  0  0  0  0  0  0
    4.5961    2.9409    0.0000 C   0  0  0  0  0  0  0  0  0  0  0  0
    4.2861    3.9009    0.0000 C   0  0  0  0  0  0  0  0  0  0  0  0
    3.2861    3.9009    0.0000 C   0  0  0  0  0  0  0  0  0  0  0  0
    2.9761    2.9409    0.0000 C   0  0  0  0  0  0  0  0  0  0  0  0
    3.7861    2.3609    0.0000 C   0  0  0  0  0  0  0  0  0  0  0  0
    4.0961    1.4009    0.0000 C   0  0  0  0  0  0  0  0  0  0  0  0
    1.7967    0.1834    0.0000 H   0  0  0  0  0  0  0  0  0  0  0  0
  1  2  1  0  0  0  0
  2  3  2  0  0  0  0
  4  2  1  1  0  0  0
  4 25  1  6  0  0  0
  4  5  1  0  0  0  0
  5  6  1  0  0  0  0
  6  7  2  0  0  0  0
  7  8  1  0  0  0  0
  8  9  2  0  0  0  0
  9 10  1  0  0  0  0
 10 11  2  0  0  0  0
 11  6  1  0  0  0  0
  4 12  1  0  0  0  0
 12 13  1  0  0  0  0
 13 14  1  0  0  0  0
 14 15  2  0  0  0  0
 15 16  1  0  0  0  0
 16 17  2  0  0  0  0
 17 18  1  0  0  0  0
 18 19  1  0  0  0  0
 19 20  1  0  0  0  0
 20 21  1  0  0  0  0
 21 22  1  0  0  0  0
 22 23  1  0  0  0  0
 23 19  2  0  0  0  0
 23 24  1  0  0  0  0
 24 13  2  0  0  0  0
 24 17  1  0  0  0  0
M  END
>  <EXTREG>  (ZINC00090327)
ZINC00090327

>  <LOGBIO>
2.5000

$$$$
ZINC00091026
  -MTS-   02131516512D 0   0.00000     0.00000     0

 21 23  0  0  0  0  0  0  0  0999 V2000
    7.4700   -0.8962    0.0000 C   0  0  0  0  0  0  0  0  0  0  0  0
    7.8759    0.0177    0.0000 S   0  0  0  0  0  0  0  0  0  0  0  0
    7.2873    0.8262    0.0000 C   0  0  0  0  0  0  0  0  0  0  0  0
    7.5973    1.7862    0.0000 N   0  0  0  0  0  0  0  0  0  0  0  0
    6.7873    2.3662    0.0000 C   0  0  0  0  0  0  0  0  0  0  0  0
    5.9773    1.7862    0.0000 C   0  0  0  0  0  0  0  0  0  0  0  0
    6.2873    0.8262    0.0000 N   0  0  0  0  0  0  0  0  0  0  0  0
    5.6988    0.0177    0.0000 C   0  0  0  0  0  0  0  0  0  0  0  0
    6.1047   -0.8962    0.0000 O   0  0  0  0  0  0  0  0  0  0  0  0
    4.7044    0.1231    0.0000 C   0  0  0  0  0  0  0  0  0  0  0  0
    4.0280   -0.6254    0.0000 N   0  0  0  0  0  0  0  0  0  0  0  0
    3.1207   -0.2139    0.0000 N   0  0  0  0  0  0  0  0  0  0  0  0
    3.2180    0.7776    0.0000 N   0  0  0  0  0  0  0  0  0  0  0  0
    4.2044    0.9891    0.0000 C   0  0  0  0  0  0  0  0  0  0  0  0
    4.6103    1.9030    0.0000 C   0  0  0  0  0  0  0  0  0  0  0  0
    2.2547   -0.7139    0.0000 C   0  0  0  0  0  0  0  0  0  0  0  0
    2.2537   -1.7173    0.0000 C   0  0  0  0  0  0  0  0  0  0  0  0
    1.3912   -2.2130    0.0000 C   0  0  0  0  0  0  0  0  0  0  0  0
    0.5247   -1.7138    0.0000 C   0  0  0  0  0  0  0  0  0  0  0  0
    0.5207   -0.7190    0.0000 C   0  0  0  0  0  0  0  0  0  0  0  0
    1.3882   -0.2147    0.0000 C   0  0  0  0  0  0  0  0  0  0  0  0
  1  2  1  0  0  0  0
  2  3  1  0  0  0  0
  3  4  2  0  0  0  0
  4  5  1  0  0  0  0
  5  6  1  0  0  0  0
  6  7  1  0  0  0  0
  7  3  1  0  0  0  0
  7  8  1  0  0  0  0
  8  9  2  0  0  0  0
  8 10  1  0  0  0  0
 10 11  2  0  0  0  0
 11 12  1  0  0  0  0
 12 13  1  0  0  0  0
 13 14  2  0  0  0  0
 14 10  1  0  0  0  0
 14 15  1  0  0  0  0
 12 16  1  0  0  0  0
 16 17  2  0  0  0  0
 17 18  1  0  0  0  0
 18 19  2  0  0  0  0
 19 20  1  0  0  0  0
 20 21  2  0  0  0  0
 21 16  1  0  0  0  0
M  END
>  <EXTREG>  (ZINC00091026)
ZINC00091026

>  <LOGBIO>
2.5000

$$$$
ZINC00091291
  -MTS-   02131516512D 0   0.00000     0.00000     0

 19 21  0  0  0  0  0  0  0  0999 V2000
    7.9940   -2.1808    0.0000 C   0  0  0  0  0  0  0  0  0  0  0  0
    7.4055   -1.3723    0.0000 C   0  0  0  0  0  0  0  0  0  0  0  0
    7.7155   -0.4123    0.0000 C   0  0  0  0  0  0  0  0  0  0  0  0
    6.9055    0.1677    0.0000 C   0  0  0  0  0  0  0  0  0  0  0  0
    6.9055    1.1677    0.0000 C   0  0  0  0  0  0  0  0  0  0  0  0
    6.0955   -0.4123    0.0000 N   0  0  0  0  0  0  0  0  0  0  0  0
    6.4055   -1.3723    0.0000 N   0  0  0  0  0  0  0  0  0  0  0  0
    5.1458   -0.0991    0.0000 C   0  0  0  0  0  0  0  0  0  0  0  0
    4.9404    0.8831    0.0000 C   0  0  0  0  0  0  0  0  0  0  0  0
    3.9951    1.1927    0.0000 C   0  0  0  0  0  0  0  0  0  0  0  0
    3.2483    0.5275    0.0000 C   0  0  0  0  0  0  0  0  0  0  0  0
    3.4470   -0.4472    0.0000 N   0  0  0  0  0  0  0  0  0  0  0  0
    4.3991   -0.7643    0.0000 N   0  0  0  0  0  0  0  0  0  0  0  0
    2.2994    0.8431    0.0000 N   0  0  0  0  0  0  0  0  0  0  0  0
    2.0966    1.8258    0.0000 C   0  0  0  0  0  0  0  0  0  0  0  0
    1.1520    2.1378    0.0000 C   0  0  0  0  0  0  0  0  0  0  0  0
    0.4036    1.4745    0.0000 O   0  0  0  0  0  0  0  0  0  0  0  0
    0.5998    0.4992    0.0000 C   0  0  0  0  0  0  0  0  0  0  0  0
    1.5511    0.1798    0.0000 C   0  0  0  0  0  0  0  0  0  0  0  0
  1  2  1  0  0  0  0
  2  3  1  0  0  0  0
  3  4  2  0  0  0  0
  4  5  1  0  0  0  0
  4  6  1  0  0  0  0
  6  7  1  0  0  0  0
  7  2  2  0  0  0  0
  6  8  1  0  0  0  0
  8  9  2  0  0  0  0
  9 10  1  0  0  0  0
 10 11  2  0  0  0  0
 11 12  1  0  0  0  0
 12 13  2  0  0  0  0
 13  8  1  0  0  0  0
 11 14  1  0  0  0  0
 14 15  1  0  0  0  0
 15 16  1  0  0  0  0
 16 17  1  0  0  0  0
 17 18  1  0  0  0  0
 18 19  1  0  0  0  0
 19 14  1  0  0  0  0
M  END
>  <EXTREG>  (ZINC00091291)
ZINC00091291

>  <LOGBIO>
2.5000

$$$$
ZINC00091602
  -MTS-   02131516512D 0   0.00000     0.00000     0

 18 19  0  0  0  0  0  0  0  0999 V2000
    4.2115   -1.6931    0.0000 C   0  0  0  0  0  0  0  0  0  0  0  0
    3.8046   -2.6104    0.0000 O   0  0  0  0  0  0  0  0  0  0  0  0
    2.8153   -2.7147    0.0000 C   0  0  0  0  0  0  0  0  0  0  0  0
    2.4085   -3.6320    0.0000 O   0  0  0  0  0  0  0  0  0  0  0  0
    2.2268   -1.9062    0.0000 C   0  0  0  0  0  0  0  0  0  0  0  0
    2.5368   -0.9462    0.0000 N   0  0  0  0  0  0  0  0  0  0  0  0
    1.7268   -0.3662    0.0000 N   0  0  0  0  0  0  0  0  0  0  0  0
    0.9168   -0.9462    0.0000 C   0  0  0  0  0  0  0  0  0  0  0  0
    1.2268   -1.9062    0.0000 C   0  0  0  0  0  0  0  0  0  0  0  0
    0.6383   -2.7147    0.0000 O   0  0  0  0  0  0  0  0  0  0  0  0
    1.7268    0.6338    0.0000 C   0  0  0  0  0  0  0  0  0  0  0  0
    2.5953    1.1364    0.0000 C   0  0  0  0  0  0  0  0  0  0  0  0
    2.5933    2.1311    0.0000 C   0  0  0  0  0  0  0  0  0  0  0  0
    1.7278    2.6320    0.0000 C   0  0  0  0  0  0  0  0  0  0  0  0
    1.7303    3.6320    0.0000 F   0  0  0  0  0  0  0  0  0  0  0  0
    0.8643    2.1381    0.0000 C   0  0  0  0  0  0  0  0  0  0  0  0
    0.0000    2.6411    0.0000 Cl  0  0  0  0  0  0  0  0  0  0  0  0
    0.8613    1.1346    0.0000 C   0  0  0  0  0  0  0  0  0  0  0  0
  1  2  1  0  0  0  0
  2  3  1  0  0  0  0
  3  4  2  0  0  0  0
  3  5  1  0  0  0  0
  5  6  2  0  0  0  0
  6  7  1  0  0  0  0
  7  8  1  0  0  0  0
  8  9  1  0  0  0  0
  9  5  1  0  0  0  0
  9 10  2  0  0  0  0
  7 11  1  0  0  0  0
 11 12  2  0  0  0  0
 12 13  1  0  0  0  0
 13 14  2  0  0  0  0
 14 15  1  0  0  0  0
 14 16  1  0  0  0  0
 16 17  1  0  0  0  0
 16 18  2  0  0  0  0
 18 11  1  0  0  0  0
M  END
>  <EXTREG>  (ZINC00091602)
ZINC00091602

>  <LOGBIO>
2.5000

$$$$
ZINC00091877
  -MTS-   02131516512D 0   0.00000     0.00000     0

 20 21  0  0  0  0  0  0  0  0999 V2000
    6.9262    0.2054    0.0000 O   0  0  0  0  0  0  0  0  0  0  0  0
    6.0606   -0.2954    0.0000 C   0  0  0  0  0  0  0  0  0  0  0  0
    5.1906    0.2046    0.0000 C   0  0  0  0  0  0  0  0  0  0  0  0
    4.3306   -0.2954    0.0000 C   0  0  0  0  0  0  0  0  0  0  0  0
    4.3306   -1.2954    0.0000 C   0  0  0  0  0  0  0  0  0  0  0  0
    5.1906   -1.7954    0.0000 C   0  0  0  0  0  0  0  0  0  0  0  0
    6.0606   -1.2954    0.0000 C   0  0  0  0  0  0  0  0  0  0  0  0
    6.9262   -1.7963    0.0000 N   0  3  0  0  0  0  0  0  0  0  0  0
    6.9257   -2.7997    0.0000 O   0  5  0  0  0  0  0  0  0  0  0  0
    7.7884   -1.3002    0.0000 O   0  0  0  0  0  0  0  0  0  0  0  0
    3.4639    0.2033    0.0000 S   0  0  0  0  0  0  0  0  0  0  0  0
    2.9652   -0.6635    0.0000 O   0  0  0  0  0  0  0  0  0  0  0  0
    3.9625    1.0700    0.0000 O   0  0  0  0  0  0  0  0  0  0  0  0
    2.5971    0.7020    0.0000 C   0  0  0  0  0  0  0  0  0  0  0  0
    2.5946    1.7054    0.0000 C   0  0  0  0  0  0  0  0  0  0  0  0
    1.7313    2.1997    0.0000 C   0  0  0  0  0  0  0  0  0  0  0  0
    0.8655    1.6993    0.0000 C   0  0  0  0  0  0  0  0  0  0  0  0
    0.0000    2.2001    0.0000 Cl  0  0  0  0  0  0  0  0  0  0  0  0
    0.8630    0.7045    0.0000 C   0  0  0  0  0  0  0  0  0  0  0  0
    1.7313    0.2015    0.0000 C   0  0  0  0  0  0  0  0  0  0  0  0
  1  2  1  0  0  0  0
  2  3  2  0  0  0  0
  3  4  1  0  0  0  0
  4  5  2  0  0  0  0
  5  6  1  0  0  0  0
  6  7  2  0  0  0  0
  7  2  1  0  0  0  0
  7  8  1  0  0  0  0
  8  9  1  0  0  0  0
  8 10  2  0  0  0  0
  4 11  1  0  0  0  0
 11 12  2  0  0  0  0
 11 13  2  0  0  0  0
 11 14  1  0  0  0  0
 14 15  2  0  0  0  0
 15 16  1  0  0  0  0
 16 17  2  0  0  0  0
 17 18  1  0  0  0  0
 17 19  1  0  0  0  0
 19 20  2  0  0  0  0
 20 14  1  0  0  0  0
M  CHG  2   8   1   9  -1
M  END
>  <EXTREG>  (ZINC00091877)
ZINC00091877

>  <LOGBIO>
2.5000

$$$$
ZINC00092210
  -MTS-   02131516512D 0   0.00000     0.00000     0

 22 24  0  0  0  0  0  0  0  0999 V2000
    3.1208   -0.7333    0.0000 F   0  0  0  0  0  0  0  0  0  0  0  0
    2.6003   -1.0318    0.0000 C   0  0  0  0  0  0  0  0  0  0  0  0
    2.5964   -2.0352    0.0000 C   0  0  0  0  0  0  0  0  0  0  0  0
    1.7324   -2.5283    0.0000 C   0  0  0  0  0  0  0  0  0  0  0  0
    0.8673   -2.0266    0.0000 C   0  0  0  0  0  0  0  0  0  0  0  0
    0.8663   -1.0318    0.0000 C   0  0  0  0  0  0  0  0  0  0  0  0
    0.0000   -0.5322    0.0000 Cl  0  0  0  0  0  0  0  0  0  0  0  0
    1.7353   -0.5301    0.0000 C   0  0  0  0  0  0  0  0  0  0  0  0
    1.7363    0.4699    0.0000 C   0  0  0  0  0  0  0  0  0  0  0  0
    2.9494    1.1687    0.0000 N   0  0  0  0  0  0  0  0  0  0  0  0
    3.8184    0.6670    0.0000 C   0  0  0  0  0  0  0  0  0  0  0  0
    3.8205   -0.3364    0.0000 C   0  0  0  0  0  0  0  0  0  0  0  0
    4.6886   -0.8329    0.0000 C   0  0  0  0  0  0  0  0  0  0  0  0
    5.5545   -0.3259    0.0000 C   0  0  0  0  0  0  0  0  0  0  0  0
    5.5475    0.6688    0.0000 C   0  0  0  0  0  0  0  0  0  0  0  0
    4.6794    1.1653    0.0000 C   0  0  0  0  0  0  0  0  0  0  0  0
    4.6814    2.1653    0.0000 C   0  0  0  0  0  0  0  0  0  0  0  0
    5.5492    2.6623    0.0000 O   0  0  0  0  0  0  0  0  0  0  0  0
    3.8224    2.6670    0.0000 C   0  0  0  0  0  0  0  0  0  0  0  0
    2.9514    2.1687    0.0000 S   0  0  0  0  0  0  0  0  0  0  0  0
    1.9661    1.9977    0.0000 O   0  0  0  0  0  0  0  0  0  0  0  0
    2.6125    3.1095    0.0000 O   0  0  0  0  0  0  0  0  0  0  0  0
  1  2  1  0  0  0  0
  2  3  2  0  0  0  0
  3  4  1  0  0  0  0
  4  5  2  0  0  0  0
  5  6  1  0  0  0  0
  6  7  1  0  0  0  0
  6  8  2  0  0  0  0
  8  2  1  0  0  0  0
  8  9  1  0  0  0  0
  9 10  1  0  0  0  0
 10 11  1  0  0  0  0
 11 12  1  0  0  0  0
 12 13  2  0  0  0  0
 13 14  1  0  0  0  0
 14 15  2  0  0  0  0
 15 16  1  0  0  0  0
 16 11  2  0  0  0  0
 16 17  1  0  0  0  0
 17 18  2  0  0  0  0
 17 19  1  0  0  0  0
 19 20  1  0  0  0  0
 20 10  1  0  0  0  0
 20 21  2  0  0  0  0
 20 22  2  0  0  0  0
M  END
>  <EXTREG>  (ZINC00092210)
ZINC00092210

>  <LOGBIO>
2.5000

$$$$
ZINC00094405
  -MTS-   02131516512D 0   0.00000     0.00000     0

 19 21  0  0  0  0  0  0  0  0999 V2000
    5.4560   -0.0844    0.0000 C   0  0  0  0  0  0  0  0  0  0  0  0
    5.0491   -1.0017    0.0000 O   0  0  0  0  0  0  0  0  0  0  0  0
    4.0598   -1.1061    0.0000 C   0  0  0  0  0  0  0  0  0  0  0  0
    3.6530   -2.0234    0.0000 O   0  0  0  0  0  0  0  0  0  0  0  0
    3.4713   -0.2976    0.0000 C   0  0  0  0  0  0  0  0  0  0  0  0
    3.7813    0.6624    0.0000 O   0  0  0  0  0  0  0  0  0  0  0  0
    2.9713    1.2424    0.0000 C   0  0  0  0  0  0  0  0  0  0  0  0
    2.8717    2.2405    0.0000 C   0  0  0  0  0  0  0  0  0  0  0  0
    1.9597    2.6508    0.0000 C   0  0  0  0  0  0  0  0  0  0  0  0
    1.1468    2.0625    0.0000 C   0  0  0  0  0  0  0  0  0  0  0  0
    0.2338    2.4705    0.0000 Cl  0  0  0  0  0  0  0  0  0  0  0  0
    1.2500    1.0731    0.0000 C   0  0  0  0  0  0  0  0  0  0  0  0
    2.1613    0.6624    0.0000 C   0  0  0  0  0  0  0  0  0  0  0  0
    2.4713   -0.2976    0.0000 C   0  0  0  0  0  0  0  0  0  0  0  0
    1.8828   -1.1061    0.0000 N   0  0  0  0  0  0  0  0  0  0  0  0
    0.8740   -1.1061    0.0000 C   0  0  0  0  0  0  0  0  0  0  0  0
    0.5710   -2.0551    0.0000 C   0  0  0  0  0  0  0  0  0  0  0  0
    1.3718   -2.6477    0.0000 C   0  0  0  0  0  0  0  0  0  0  0  0
    2.1901   -2.0577    0.0000 C   0  0  0  0  0  0  0  0  0  0  0  0
  1  2  1  0  0  0  0
  2  3  1  0  0  0  0
  3  4  2  0  0  0  0
  3  5  1  0  0  0  0
  5  6  1  0  0  0  0
  6  7  1  0  0  0  0
  7  8  2  0  0  0  0
  8  9  1  0  0  0  0
  9 10  2  0  0  0  0
 10 11  1  0  0  0  0
 10 12  1  0  0  0  0
 12 13  2  0  0  0  0
 13  7  1  0  0  0  0
 13 14  1  0  0  0  0
 14  5  2  0  0  0  0
 14 15  1  0  0  0  0
 15 16  1  0  0  0  0
 16 17  2  0  0  0  0
 17 18  1  0  0  0  0
 18 19  2  0  0  0  0
 19 15  1  0  0  0  0
M  END
>  <EXTREG>  (ZINC00094405)
ZINC00094405

>  <LOGBIO>
2.5000

$$$$
ZINC00094792
  -MTS-   02131516512D 0   0.00000     0.00000     0

 24 26  0  0  0  0  0  0  0  0999 V2000
    6.1253   -3.3462    0.0000 C   0  0  0  0  0  0  0  0  0  0  0  0
    5.5348   -2.5392    0.0000 C   0  0  0  0  0  0  0  0  0  0  0  0
    5.9389   -1.6208    0.0000 C   0  0  0  0  0  0  0  0  0  0  0  0
    5.3498   -0.8192    0.0000 C   0  0  0  0  0  0  0  0  0  0  0  0
    4.3555   -0.9261    0.0000 C   0  0  0  0  0  0  0  0  0  0  0  0
    3.9503   -1.8346    0.0000 C   0  0  0  0  0  0  0  0  0  0  0  0
    4.5405   -2.6462    0.0000 C   0  0  0  0  0  0  0  0  0  0  0  0
    3.7670   -0.1176    0.0000 N   0  0  0  0  0  0  0  0  0  0  0  0
    4.0770    0.8424    0.0000 C   0  0  0  0  0  0  0  0  0  0  0  0
    5.0267    1.1555    0.0000 C   0  0  0  0  0  0  0  0  0  0  0  0
    5.2310    2.1380    0.0000 C   0  0  0  0  0  0  0  0  0  0  0  0
    6.1761    2.4485    0.0000 C   0  0  0  0  0  0  0  0  0  0  0  0
    6.3804    3.4309    0.0000 O   0  0  0  0  0  0  0  0  0  0  0  0
    6.9218    1.7822    0.0000 O   0  0  0  0  0  0  0  0  0  0  0  0
    3.2670    1.4224    0.0000 C   0  0  0  0  0  0  0  0  0  0  0  0
    2.4570    0.8424    0.0000 C   0  0  0  0  0  0  0  0  0  0  0  0
    2.7670   -0.1176    0.0000 C   0  0  0  0  0  0  0  0  0  0  0  0
    2.1785   -0.9261    0.0000 C   0  0  0  0  0  0  0  0  0  0  0  0
    1.1805   -0.8213    0.0000 C   0  0  0  0  0  0  0  0  0  0  0  0
    0.5967   -1.6267    0.0000 C   0  0  0  0  0  0  0  0  0  0  0  0
    1.0017   -2.5411    0.0000 C   0  0  0  0  0  0  0  0  0  0  0  0
    0.4112   -3.3481    0.0000 F   0  0  0  0  0  0  0  0  0  0  0  0
    1.9905   -2.6499    0.0000 C   0  0  0  0  0  0  0  0  0  0  0  0
    2.5835   -1.8404    0.0000 C   0  0  0  0  0  0  0  0  0  0  0  0
  1  2  1  0  0  0  0
  2  3  2  0  0  0  0
  3  4  1  0  0  0  0
  4  5  2  0  0  0  0
  5  6  1  0  0  0  0
  6  7  2  0  0  0  0
  7  2  1  0  0  0  0
  5  8  1  0  0  0  0
  8  9  1  0  0  0  0
  9 10  1  0  0  0  0
 10 11  1  0  0  0  0
 11 12  1  0  0  0  0
 12 13  1  0  0  0  0
 12 14  2  0  0  0  0
  9 15  2  0  0  0  0
 15 16  1  0  0  0  0
 16 17  2  0  0  0  0
 17  8  1  0  0  0  0
 17 18  1  0  0  0  0
 18 19  2  0  0  0  0
 19 20  1  0  0  0  0
 20 21  2  0  0  0  0
 21 22  1  0  0  0  0
 21 23  1  0  0  0  0
 23 24  2  0  0  0  0
 24 18  1  0  0  0  0
M  END
>  <EXTREG>  (ZINC00094792)
ZINC00094792

>  <LOGBIO>
2.5000

$$$$
ZINC00095519
  -MTS-   02131516512D 0   0.00000     0.00000     0

 20 21  0  0  0  0  0  0  0  0999 V2000
    8.4543   -2.6255    0.0000 O   0  0  0  0  0  0  0  0  0  0  0  0
    7.4565   -2.7318    0.0000 C   0  0  0  0  0  0  0  0  0  0  0  0
    7.0506   -3.6457    0.0000 O   0  0  0  0  0  0  0  0  0  0  0  0
    6.8715   -1.9273    0.0000 C   0  0  0  0  0  0  0  0  0  0  0  0
    5.8737   -2.0336    0.0000 C   0  0  0  0  0  0  0  0  0  0  0  0
    5.2886   -1.2290    0.0000 C   0  0  0  0  0  0  0  0  0  0  0  0
    4.2908   -1.3353    0.0000 O   0  0  0  0  0  0  0  0  0  0  0  0
    5.6945   -0.3151    0.0000 N   0  0  0  0  0  0  0  0  0  0  0  0
    5.1060    0.4934    0.0000 C   0  0  0  0  0  0  0  0  0  0  0  0
    5.4160    1.4534    0.0000 S   0  0  0  0  0  0  0  0  0  0  0  0
    4.6060    2.0334    0.0000 C   0  0  0  0  0  0  0  0  0  0  0  0
    3.7960    1.4534    0.0000 C   0  0  0  0  0  0  0  0  0  0  0  0
    4.1060    0.4934    0.0000 N   0  0  0  0  0  0  0  0  0  0  0  0
    2.8463    1.7666    0.0000 C   0  0  0  0  0  0  0  0  0  0  0  0
    2.6410    2.7488    0.0000 C   0  0  0  0  0  0  0  0  0  0  0  0
    1.6956    3.0584    0.0000 C   0  0  0  0  0  0  0  0  0  0  0  0
    0.9489    2.3932    0.0000 C   0  0  0  0  0  0  0  0  0  0  0  0
    0.0000    2.7088    0.0000 F   0  0  0  0  0  0  0  0  0  0  0  0
    1.1476    1.4185    0.0000 C   0  0  0  0  0  0  0  0  0  0  0  0
    2.0996    1.1014    0.0000 C   0  0  0  0  0  0  0  0  0  0  0  0
  1  2  1  0  0  0  0
  2  3  2  0  0  0  0
  2  4  1  0  0  0  0
  4  5  1  0  0  0  0
  5  6  1  0  0  0  0
  6  7  2  0  0  0  0
  6  8  1  0  0  0  0
  8  9  1  0  0  0  0
  9 10  1  0  0  0  0
 10 11  1  0  0  0  0
 11 12  2  0  0  0  0
 12 13  1  0  0  0  0
 13  9  2  0  0  0  0
 12 14  1  0  0  0  0
 14 15  2  0  0  0  0
 15 16  1  0  0  0  0
 16 17  2  0  0  0  0
 17 18  1  0  0  0  0
 17 19  1  0  0  0  0
 19 20  2  0  0  0  0
 20 14  1  0  0  0  0
M  END
>  <EXTREG>  (ZINC00095519)
ZINC00095519

>  <LOGBIO>
2.5000

$$$$
ZINC00096218
  -MTS-   02131516512D 0   0.00000     0.00000     0

 16 17  0  0  0  0  0  0  0  0999 V2000
    2.7210    3.0033    0.0000 C   0  0  0  0  0  0  0  0  0  0  0  0
    1.7432    2.7936    0.0000 S   0  0  0  0  0  0  0  0  0  0  0  0
    1.4359    1.8420    0.0000 C   0  0  0  0  0  0  0  0  0  0  0  0
    0.4773    1.5276    0.0000 S   0  0  0  0  0  0  0  0  0  0  0  0
    0.4851    0.5314    0.0000 C   0  0  0  0  0  0  0  0  0  0  0  0
    1.4307    0.2179    0.0000 C   0  0  0  0  0  0  0  0  0  0  0  0
    1.7364   -0.7342    0.0000 C   0  0  0  0  0  0  0  0  0  0  0  0
    1.0632   -1.4783    0.0000 C   0  0  0  0  0  0  0  0  0  0  0  0
    1.3692   -2.4248    0.0000 C   0  0  0  0  0  0  0  0  0  0  0  0
    2.3465   -2.6371    0.0000 C   0  0  0  0  0  0  0  0  0  0  0  0
    2.6498   -3.5899    0.0000 Cl  0  0  0  0  0  0  0  0  0  0  0  0
    3.0176   -1.9028    0.0000 C   0  0  0  0  0  0  0  0  0  0  0  0
    2.7137   -0.9465    0.0000 C   0  0  0  0  0  0  0  0  0  0  0  0
    2.0244    1.0335    0.0000 C   0  0  0  0  0  0  0  0  0  0  0  0
    3.0244    1.0335    0.0000 C   0  0  0  0  0  0  0  0  0  0  0  0
    4.0244    1.0335    0.0000 N   0  0  0  0  0  0  0  0  0  0  0  0
  1  2  1  0  0  0  0
  2  3  1  0  0  0  0
  3  4  1  0  0  0  0
  4  5  1  0  0  0  0
  5  6  2  0  0  0  0
  6  7  1  0  0  0  0
  7  8  2  0  0  0  0
  8  9  1  0  0  0  0
  9 10  2  0  0  0  0
 10 11  1  0  0  0  0
 10 12  1  0  0  0  0
 12 13  2  0  0  0  0
 13  7  1  0  0  0  0
  6 14  1  0  0  0  0
 14  3  2  0  0  0  0
 14 15  1  0  0  0  0
 15 16  3  0  0  0  0
M  END
>  <EXTREG>  (ZINC00096218)
ZINC00096218

>  <LOGBIO>
2.5000

$$$$
ZINC00097658
  -MTS-   02131516512D 0   0.00000     0.00000     0

 14 14  0  0  0  0  0  0  0  0999 V2000
    6.9829   -1.0920    0.0000 C   0  0  0  0  0  0  0  0  0  0  0  0
    6.3944   -0.2835    0.0000 C   0  0  0  0  0  0  0  0  0  0  0  0
    6.7044    0.6765    0.0000 O   0  0  0  0  0  0  0  0  0  0  0  0
    5.8944    1.2565    0.0000 N   0  0  0  0  0  0  0  0  0  0  0  0
    5.0844    0.6765    0.0000 C   0  0  0  0  0  0  0  0  0  0  0  0
    4.1347    0.9897    0.0000 N   0  0  0  0  0  0  0  0  0  0  0  0
    3.3861    0.3215    0.0000 C   0  0  0  0  0  0  0  0  0  0  0  0
    3.5892   -0.6577    0.0000 O   0  0  0  0  0  0  0  0  0  0  0  0
    2.4417    0.6340    0.0000 C   0  0  0  0  0  0  0  0  0  0  0  0
    1.6930   -0.0342    0.0000 C   0  0  0  0  0  0  0  0  0  0  0  0
    0.7486    0.2783    0.0000 C   0  0  0  0  0  0  0  0  0  0  0  0
    0.0000   -0.3899    0.0000 O   0  0  0  0  0  0  0  0  0  0  0  0
    0.5455    1.2575    0.0000 O   0  0  0  0  0  0  0  0  0  0  0  0
    5.3944   -0.2835    0.0000 C   0  0  0  0  0  0  0  0  0  0  0  0
  1  2  1  0  0  0  0
  2  3  1  0  0  0  0
  3  4  1  0  0  0  0
  4  5  2  0  0  0  0
  5  6  1  0  0  0  0
  6  7  1  0  0  0  0
  7  8  2  0  0  0  0
  7  9  1  0  0  0  0
  9 10  1  0  0  0  0
 10 11  1  0  0  0  0
 11 12  1  0  0  0  0
 11 13  2  0  0  0  0
  5 14  1  0  0  0  0
 14  2  2  0  0  0  0
M  END
>  <EXTREG>  (ZINC00097658)
ZINC00097658

>  <LOGBIO>
2.5000

$$$$
ZINC00097973
  -MTS-   02131516512D 0   0.00000     0.00000     0

 21 21  0  0  1  0  0  0  0  0999 V2000
    3.1502   -2.7105    0.0000 C   0  0  0  0  0  0  0  0  0  0  0  0
    2.9780   -1.7220    0.0000 C   0  0  0  0  0  0  0  0  0  0  0  0
    2.0435   -1.3808    0.0000 C   0  0  0  0  0  0  0  0  0  0  0  0
    1.8709   -0.3958    0.0000 C   0  0  2  0  0  0  0  0  0  0  0  0
    2.6396    0.2492    0.0000 C   0  0  2  0  0  0  0  0  0  0  0  0
    3.5795   -0.0924    0.0000 C   0  0  0  0  0  0  0  0  0  0  0  0
    2.4659    1.2287    0.0000 C   0  0  0  0  0  0  0  0  0  0  0  0
    3.4659    1.2287    0.0000 C   0  0  0  0  0  0  0  0  0  0  0  0
    4.4659    1.2287    0.0000 N   0  0  0  0  0  0  0  0  0  0  0  0
    2.6405    2.2133    0.0000 C   0  0  0  0  0  0  0  0  0  0  0  0
    2.8152    3.1980    0.0000 N   0  0  0  0  0  0  0  0  0  0  0  0
    1.5269    1.5726    0.0000 C   0  0  0  0  0  0  0  0  0  0  0  0
    0.7616    0.9370    0.0000 C   0  0  0  0  0  0  0  0  0  0  0  0
    0.9319   -0.0519    0.0000 C   0  0  0  0  0  0  0  0  0  0  0  0
    0.1639   -0.6923    0.0000 O   0  0  0  0  0  0  0  0  0  0  0  0
    2.0295    2.4371    0.0000 C   0  0  0  0  0  0  0  0  0  0  0  0
    2.5321    3.3016    0.0000 N   0  0  0  0  0  0  0  0  0  0  0  0
    0.7634    2.2185    0.0000 C   0  0  0  0  0  0  0  0  0  0  0  0
    0.0000    2.8644    0.0000 N   0  0  0  0  0  0  0  0  0  0  0  0
    2.7439   -0.3417    0.0000 H   0  0  0  0  0  0  0  0  0  0  0  0
    2.4346   -0.6013    0.0000 H   0  0  0  0  0  0  0  0  0  0  0  0
  1  2  1  0  0  0  0
  2  3  1  0  0  0  0
  4  3  1  1  0  0  0
  4 21  1  6  0  0  0
  4  5  1  0  0  0  0
  5 20  1  6  0  0  0
  5  6  1  1  0  0  0
  5  7  1  0  0  0  0
  7  8  1  0  0  0  0
  8  9  3  0  0  0  0
  7 10  1  0  0  0  0
 10 11  3  0  0  0  0
  7 12  1  0  0  0  0
 12 13  1  0  0  0  0
 13 14  1  0  0  0  0
 14  4  1  0  0  0  0
 14 15  2  0  0  0  0
 12 16  1  0  0  0  0
 16 17  3  0  0  0  0
 12 18  1  0  0  0  0
 18 19  3  0  0  0  0
M  END
>  <EXTREG>  (ZINC00097973)
ZINC00097973

>  <LOGBIO>
2.5000

$$$$
ZINC00098069
  -MTS-   02131516512D 0   0.00000     0.00000     0

 24 27  0  0  1  0  0  0  0  0999 V2000
    0.6104   -3.6739    0.0000 Cl  0  0  0  0  0  0  0  0  0  0  0  0
    1.1048   -2.8047    0.0000 C   0  0  0  0  0  0  0  0  0  0  0  0
    2.1082   -2.7971    0.0000 C   0  0  0  0  0  0  0  0  0  0  0  0
    2.5982   -1.9314    0.0000 C   0  0  0  0  0  0  0  0  0  0  0  0
    2.0934   -1.0681    0.0000 C   0  0  0  0  0  0  0  0  0  0  0  0
    1.0986   -1.0706    0.0000 C   0  0  0  0  0  0  0  0  0  0  0  0
    0.6000   -1.9414    0.0000 C   0  0  0  0  0  0  0  0  0  0  0  0
    2.5899   -0.2001    0.0000 C   0  0  0  0  0  0  0  0  0  0  0  0
    3.5934   -0.1951    0.0000 C   0  0  0  0  0  0  0  0  0  0  0  0
    4.0855    0.6694    0.0000 C   0  0  1  0  0  0  0  0  0  0  0  0
    3.5855    1.5339    0.0000 N   0  0  0  0  0  0  0  0  0  0  0  0
    3.8955    2.4939    0.0000 N   0  0  0  0  0  0  0  0  0  0  0  0
    3.0855    3.0739    0.0000 C   0  0  0  0  0  0  0  0  0  0  0  0
    2.2755    2.4939    0.0000 N   0  0  0  0  0  0  0  0  0  0  0  0
    2.5855    1.5339    0.0000 C   0  0  0  0  0  0  0  0  0  0  0  0
    2.0873    0.6644    0.0000 N   0  0  0  0  0  0  0  0  0  0  0  0
    5.0855    0.6728    0.0000 C   0  0  0  0  0  0  0  0  0  0  0  0
    5.5851    1.5431    0.0000 C   0  0  0  0  0  0  0  0  0  0  0  0
    6.5799    1.5444    0.0000 C   0  0  0  0  0  0  0  0  0  0  0  0
    7.0837    0.6806    0.0000 C   0  0  0  0  0  0  0  0  0  0  0  0
    6.5927   -0.1846    0.0000 C   0  0  0  0  0  0  0  0  0  0  0  0
    5.5893   -0.1910    0.0000 C   0  0  0  0  0  0  0  0  0  0  0  0
    5.0940   -1.0597    0.0000 Cl  0  0  0  0  0  0  0  0  0  0  0  0
    4.3880    0.1512    0.0000 H   0  0  0  0  0  0  0  0  0  0  0  0
  1  2  1  0  0  0  0
  2  3  2  0  0  0  0
  3  4  1  0  0  0  0
  4  5  2  0  0  0  0
  5  6  1  0  0  0  0
  6  7  2  0  0  0  0
  7  2  1  0  0  0  0
  5  8  1  0  0  0  0
  8  9  1  0  0  0  0
  9 10  1  0  0  0  0
 10 24  1  6  0  0  0
 10 11  1  0  0  0  0
 11 12  1  0  0  0  0
 12 13  2  0  0  0  0
 13 14  1  0  0  0  0
 14 15  2  0  0  0  0
 15 11  1  0  0  0  0
 15 16  1  0  0  0  0
 16  8  2  0  0  0  0
 10 17  1  1  0  0  0
 17 18  2  0  0  0  0
 18 19  1  0  0  0  0
 19 20  2  0  0  0  0
 20 21  1  0  0  0  0
 21 22  2  0  0  0  0
 22 17  1  0  0  0  0
 22 23  1  0  0  0  0
M  END
>  <EXTREG>  (ZINC00098069)
ZINC00098069

>  <LOGBIO>
2.5000

$$$$
ZINC00099284
  -MTS-   02131516512D 0   0.00000     0.00000     0

 20 22  0  0  1  0  0  0  0  0999 V2000
    2.2285   -2.8055    0.0000 C   0  0  0  0  0  0  0  0  0  0  0  0
    2.6312   -1.8901    0.0000 C   0  0  0  0  0  0  0  0  0  0  0  0
    3.6286   -1.7799    0.0000 C   0  0  0  0  0  0  0  0  0  0  0  0
    4.0273   -0.8685    0.0000 C   0  0  0  0  0  0  0  0  0  0  0  0
    5.0213   -0.7591    0.0000 C   0  0  0  0  0  0  0  0  0  0  0  0
    3.4368   -0.0615    0.0000 C   0  0  0  0  0  0  0  0  0  0  0  0
    2.4475   -0.1658    0.0000 C   0  0  0  0  0  0  0  0  0  0  0  0
    2.0407   -1.0831    0.0000 C   0  0  0  0  0  0  0  0  0  0  0  0
    1.8590    0.6426    0.0000 N   0  0  0  0  0  0  0  0  0  0  0  0
    2.1690    1.6026    0.0000 C   0  0  2  0  0  0  0  0  0  0  0  0
    1.3590    2.1826    0.0000 S   0  0  0  0  0  0  0  0  0  0  0  0
    0.5490    1.6026    0.0000 C   0  0  0  0  0  0  0  0  0  0  0  0
    0.8590    0.6426    0.0000 C   0  0  0  0  0  0  0  0  0  0  0  0
    0.2705   -0.1658    0.0000 O   0  0  0  0  0  0  0  0  0  0  0  0
    3.1187    1.9158    0.0000 C   0  0  0  0  0  0  0  0  0  0  0  0
    3.9379    1.3271    0.0000 S   0  0  0  0  0  0  0  0  0  0  0  0
    4.7378    1.9210    0.0000 C   0  0  0  0  0  0  0  0  0  0  0  0
    4.4332    2.8696    0.0000 C   0  0  0  0  0  0  0  0  0  0  0  0
    3.4244    2.8679    0.0000 C   0  0  0  0  0  0  0  0  0  0  0  0
    2.5946    1.1797    0.0000 H   0  0  0  0  0  0  0  0  0  0  0  0
  1  2  1  0  0  0  0
  2  3  2  0  0  0  0
  3  4  1  0  0  0  0
  4  5  1  0  0  0  0
  4  6  2  0  0  0  0
  6  7  1  0  0  0  0
  7  8  2  0  0  0  0
  8  2  1  0  0  0  0
  7  9  1  0  0  0  0
  9 10  1  0  0  0  0
 10 20  1  1  0  0  0
 10 11  1  0  0  0  0
 11 12  1  0  0  0  0
 12 13  1  0  0  0  0
 13  9  1  0  0  0  0
 13 14  2  0  0  0  0
 10 15  1  6  0  0  0
 15 16  1  0  0  0  0
 16 17  1  0  0  0  0
 17 18  2  0  0  0  0
 18 19  1  0  0  0  0
 19 15  2  0  0  0  0
M  END
>  <EXTREG>  (ZINC00099284)
ZINC00099284

>  <LOGBIO>
2.5000

$$$$
ZINC00100417
  -MTS-   02131516512D 0   0.00000     0.00000     0

 20 21  0  0  1  0  0  0  0  0999 V2000
    1.3850   -2.3964    0.0000 N   0  0  0  0  0  0  0  0  0  0  0  0
    1.3880   -1.3964    0.0000 C   0  0  0  0  0  0  0  0  0  0  0  0
    0.5210   -0.8912    0.0000 C   0  0  0  0  0  0  0  0  0  0  0  0
    0.5259    0.1036    0.0000 C   0  0  0  0  0  0  0  0  0  0  0  0
    1.3930    0.6019    0.0000 C   0  0  0  0  0  0  0  0  0  0  0  0
    2.2550    0.1054    0.0000 C   0  0  0  0  0  0  0  0  0  0  0  0
    2.2550   -0.8981    0.0000 C   0  0  0  0  0  0  0  0  0  0  0  0
    3.1205   -1.3989    0.0000 S   0  0  0  0  0  0  0  0  0  0  0  0
    4.1633   -0.7982    0.0000 C   0  0  2  0  0  0  0  0  0  0  0  0
    5.0238   -1.2974    0.0000 C   0  0  0  0  0  0  0  0  0  0  0  0
    5.0207   -2.3008    0.0000 N   0  3  0  0  0  0  0  0  0  0  0  0
    5.8812   -2.8000    0.0000 O   0  5  0  0  0  0  0  0  0  0  0  0
    4.1534   -2.7986    0.0000 O   0  0  0  0  0  0  0  0  0  0  0  0
    4.1648    0.2018    0.0000 C   0  0  0  0  0  0  0  0  0  0  0  0
    5.0341    0.7030    0.0000 C   0  0  0  0  0  0  0  0  0  0  0  0
    5.0336    1.6978    0.0000 C   0  0  0  0  0  0  0  0  0  0  0  0
    4.1688    2.2000    0.0000 C   0  0  0  0  0  0  0  0  0  0  0  0
    3.3046    1.7074    0.0000 C   0  0  0  0  0  0  0  0  0  0  0  0
    3.3001    0.7039    0.0000 C   0  0  0  0  0  0  0  0  0  0  0  0
    4.1624   -1.3982    0.0000 H   0  0  0  0  0  0  0  0  0  0  0  0
  1  2  1  0  0  0  0
  2  3  2  0  0  0  0
  3  4  1  0  0  0  0
  4  5  2  0  0  0  0
  5  6  1  0  0  0  0
  6  7  2  0  0  0  0
  7  2  1  0  0  0  0
  7  8  1  0  0  0  0
  8  9  1  0  0  0  0
  9 20  1  6  0  0  0
  9 10  1  1  0  0  0
 10 11  1  0  0  0  0
 11 12  1  0  0  0  0
 11 13  2  0  0  0  0
  9 14  1  0  0  0  0
 14 15  2  0  0  0  0
 15 16  1  0  0  0  0
 16 17  2  0  0  0  0
 17 18  1  0  0  0  0
 18 19  2  0  0  0  0
 19 14  1  0  0  0  0
M  CHG  2  11   1  12  -1
M  END
>  <EXTREG>  (ZINC00100417)
ZINC00100417

>  <LOGBIO>
2.5000

$$$$
ZINC00100932
  -MTS-   02131516512D 0   0.00000     0.00000     0

 25 29  0  0  1  0  0  0  0  0999 V2000
    3.6688    2.0790    0.0000 O   0  0  0  0  0  0  0  0  0  0  0  0
    3.4438    1.1047    0.0000 C   0  0  2  0  0  0  0  0  0  0  0  0
    2.6461    1.7076    0.0000 O   0  0  0  0  0  0  0  0  0  0  0  0
    1.7234    1.3220    0.0000 C   0  0  0  0  0  0  0  0  0  0  0  0
    0.9275    1.9275    0.0000 O   0  0  0  0  0  0  0  0  0  0  0  0
    1.5976    0.3265    0.0000 C   0  0  0  0  0  0  0  0  0  0  0  0
    0.6733   -0.0642    0.0000 C   0  0  0  0  0  0  0  0  0  0  0  0
    0.5520   -1.0568    0.0000 C   0  0  0  0  0  0  0  0  0  0  0  0
    1.3548   -1.6587    0.0000 C   0  0  0  0  0  0  0  0  0  0  0  0
    2.2692   -1.2668    0.0000 C   0  0  0  0  0  0  0  0  0  0  0  0
    2.3905   -0.2742    0.0000 C   0  0  0  0  0  0  0  0  0  0  0  0
    3.3123    0.1045    0.0000 N   0  0  0  0  0  0  0  0  0  0  0  0
    4.2137   -0.3197    0.0000 C   0  0  0  0  0  0  0  0  0  0  0  0
    4.3885   -1.3043    0.0000 O   0  0  0  0  0  0  0  0  0  0  0  0
    4.9115    0.3862    0.0000 C   0  0  2  0  0  0  0  0  0  0  0  0
    5.9215    0.0462    0.0000 C   0  0  2  0  0  0  0  0  0  0  0  0
    5.3815   -0.9238    0.0000 C   0  0  0  0  0  0  0  0  0  0  0  0
    5.5315    0.9762    0.0000 C   0  0  1  0  0  0  0  0  0  0  0  0
    6.3315    1.3262    0.0000 C   0  0  0  0  0  0  0  0  0  0  0  0
    6.8415    0.6262    0.0000 C   0  0  0  0  0  0  0  0  0  0  0  0
    4.4215    1.2962    0.0000 C   0  0  2  0  0  0  0  0  0  0  0  0
    4.4477    1.8956    0.0000 H   0  0  0  0  0  0  0  0  0  0  0  0
    5.4920    1.5749    0.0000 H   0  0  0  0  0  0  0  0  0  0  0  0
    6.3572   -0.3664    0.0000 H   0  0  0  0  0  0  0  0  0  0  0  0
    5.0502   -0.1976    0.0000 H   0  0  0  0  0  0  0  0  0  0  0  0
  2  1  1  1  0  0  0
  2  3  1  0  0  0  0
  3  4  1  0  0  0  0
  4  5  2  0  0  0  0
  4  6  1  0  0  0  0
  6  7  1  0  0  0  0
  7  8  2  0  0  0  0
  8  9  1  0  0  0  0
  9 10  2  0  0  0  0
 10 11  1  0  0  0  0
 11  6  2  0  0  0  0
 11 12  1  0  0  0  0
 12  2  1  0  0  0  0
 12 13  1  0  0  0  0
 13 14  2  0  0  0  0
 15 13  1  1  0  0  0
 15 25  1  6  0  0  0
 15 16  1  0  0  0  0
 16 24  1  6  0  0  0
 16 17  1  1  0  0  0
 17 18  1  0  0  0  0
 18 23  1  1  0  0  0
 18 19  1  6  0  0  0
 19 20  2  0  0  0  0
 20 16  1  0  0  0  0
 18 21  1  0  0  0  0
 21 22  1  6  0  0  0
 21  2  1  1  0  0  0
 21 15  1  0  0  0  0
M  END
>  <EXTREG>  (ZINC00100932)
ZINC00100932

>  <LOGBIO>
2.5000

$$$$
ZINC00100978
  -MTS-   02131516512D 0   0.00000     0.00000     0

 17 17  0  0  0  0  0  0  0  0999 V2000
    6.9199    2.5021    0.0000 O   0  0  0  0  0  0  0  0  0  0  0  0
    6.0524    1.9978    0.0000 C   0  0  0  0  0  0  0  0  0  0  0  0
    5.1846    2.4947    0.0000 O   0  0  0  0  0  0  0  0  0  0  0  0
    6.0564    1.0030    0.0000 C   0  0  0  0  0  0  0  0  0  0  0  0
    5.1889    0.4987    0.0000 C   0  0  0  0  0  0  0  0  0  0  0  0
    5.1929   -0.4961    0.0000 C   0  0  0  0  0  0  0  0  0  0  0  0
    4.3254   -1.0004    0.0000 C   0  0  0  0  0  0  0  0  0  0  0  0
    4.3244   -2.0038    0.0000 O   0  0  0  0  0  0  0  0  0  0  0  0
    3.4588   -0.5013    0.0000 N   0  0  0  0  0  0  0  0  0  0  0  0
    2.5933   -1.0021    0.0000 C   0  0  0  0  0  0  0  0  0  0  0  0
    2.5933   -2.0056    0.0000 C   0  0  0  0  0  0  0  0  0  0  0  0
    1.7313   -2.5021    0.0000 C   0  0  0  0  0  0  0  0  0  0  0  0
    0.8643   -2.0038    0.0000 C   0  0  0  0  0  0  0  0  0  0  0  0
    0.0000   -2.5068    0.0000 F   0  0  0  0  0  0  0  0  0  0  0  0
    0.8593   -1.0090    0.0000 C   0  0  0  0  0  0  0  0  0  0  0  0
    1.7263   -0.5038    0.0000 C   0  0  0  0  0  0  0  0  0  0  0  0
    1.7233    0.4962    0.0000 F   0  0  0  0  0  0  0  0  0  0  0  0
  1  2  1  0  0  0  0
  2  3  2  0  0  0  0
  2  4  1  0  0  0  0
  4  5  1  0  0  0  0
  5  6  1  0  0  0  0
  6  7  1  0  0  0  0
  7  8  2  0  0  0  0
  7  9  1  0  0  0  0
  9 10  1  0  0  0  0
 10 11  2  0  0  0  0
 11 12  1  0  0  0  0
 12 13  2  0  0  0  0
 13 14  1  0  0  0  0
 13 15  1  0  0  0  0
 15 16  2  0  0  0  0
 16 10  1  0  0  0  0
 16 17  1  0  0  0  0
M  END
>  <EXTREG>  (ZINC00100978)
ZINC00100978

>  <LOGBIO>
2.5000

$$$$
ZINC00101509
  -MTS-   02131516512D 0   0.00000     0.00000     0

 14 15  0  0  0  0  0  0  0  0999 V2000
    5.4497   -1.5215    0.0000 F   0  0  0  0  0  0  0  0  0  0  0  0
    4.4553   -1.6270    0.0000 C   0  0  0  0  0  0  0  0  0  0  0  0
    4.5607   -2.6214    0.0000 F   0  0  0  0  0  0  0  0  0  0  0  0
    4.3498   -0.6325    0.0000 F   0  0  0  0  0  0  0  0  0  0  0  0
    3.4608   -1.7324    0.0000 C   0  0  0  0  0  0  0  0  0  0  0  0
    2.8723   -0.9239    0.0000 C   0  0  0  0  0  0  0  0  0  0  0  0
    3.1823    0.0361    0.0000 S   0  0  0  0  0  0  0  0  0  0  0  0
    2.3723    0.6161    0.0000 C   0  0  0  0  0  0  0  0  0  0  0  0
    2.2727    1.6142    0.0000 C   0  0  0  0  0  0  0  0  0  0  0  0
    1.3607    2.0245    0.0000 C   0  0  0  0  0  0  0  0  0  0  0  0
    0.5478    1.4362    0.0000 C   0  0  0  0  0  0  0  0  0  0  0  0
    0.6509    0.4468    0.0000 C   0  0  0  0  0  0  0  0  0  0  0  0
    1.5623    0.0361    0.0000 C   0  0  0  0  0  0  0  0  0  0  0  0
    1.8723   -0.9239    0.0000 N   0  0  0  0  0  0  0  0  0  0  0  0
  1  2  1  0  0  0  0
  2  3  1  0  0  0  0
  2  4  1  0  0  0  0
  2  5  1  0  0  0  0
  5  6  1  0  0  0  0
  6  7  1  0  0  0  0
  7  8  1  0  0  0  0
  8  9  2  0  0  0  0
  9 10  1  0  0  0  0
 10 11  2  0  0  0  0
 11 12  1  0  0  0  0
 12 13  2  0  0  0  0
 13  8  1  0  0  0  0
 13 14  1  0  0  0  0
 14  6  2  0  0  0  0
M  END
>  <EXTREG>  (ZINC00101509)
ZINC00101509

>  <LOGBIO>
2.5000

$$$$
ZINC00102348
  -MTS-   02131516512D 0   0.00000     0.00000     0

 25 28  0  0  0  0  0  0  0  0999 V2000
    0.5853    2.0005    0.0000 C   0  0  0  0  0  0  0  0  0  0  0  0
    1.4412    1.4834    0.0000 O   0  0  0  0  0  0  0  0  0  0  0  0
    1.4214    0.4835    0.0000 C   0  0  0  0  0  0  0  0  0  0  0  0
    0.5431   -0.0017    0.0000 C   0  0  0  0  0  0  0  0  0  0  0  0
    0.5253   -0.9963    0.0000 C   0  0  0  0  0  0  0  0  0  0  0  0
    1.3807   -1.5143    0.0000 C   0  0  0  0  0  0  0  0  0  0  0  0
    1.3584   -2.5140    0.0000 Cl  0  0  0  0  0  0  0  0  0  0  0  0
    2.2539   -1.0376    0.0000 C   0  0  0  0  0  0  0  0  0  0  0  0
    2.2768   -0.0344    0.0000 C   0  0  0  0  0  0  0  0  0  0  0  0
    3.1535    0.4466    0.0000 N   0  0  0  0  0  0  0  0  0  0  0  0
    4.0663    0.0170    0.0000 C   0  0  0  0  0  0  0  0  0  0  0  0
    4.2475   -0.9664    0.0000 O   0  0  0  0  0  0  0  0  0  0  0  0
    4.7534    0.7303    0.0000 C   0  0  2  0  0  0  0  0  0  0  0  0
    5.7634    0.3903    0.0000 C   0  0  2  0  0  0  0  0  0  0  0  0
    5.2234   -0.5797    0.0000 C   0  0  0  0  0  0  0  0  0  0  0  0
    5.3734    1.3203    0.0000 C   0  0  1  0  0  0  0  0  0  0  0  0
    6.1734    1.6703    0.0000 C   0  0  0  0  0  0  0  0  0  0  0  0
    6.6834    0.9703    0.0000 C   0  0  0  0  0  0  0  0  0  0  0  0
    4.2634    1.6403    0.0000 C   0  0  2  0  0  0  0  0  0  0  0  0
    3.2807    1.4384    0.0000 C   0  0  0  0  0  0  0  0  0  0  0  0
    2.5475    2.1185    0.0000 O   0  0  0  0  0  0  0  0  0  0  0  0
    4.2869    2.2398    0.0000 H   0  0  0  0  0  0  0  0  0  0  0  0
    5.3340    1.9190    0.0000 H   0  0  0  0  0  0  0  0  0  0  0  0
    6.1991   -0.0222    0.0000 H   0  0  0  0  0  0  0  0  0  0  0  0
    4.8959    0.1475    0.0000 H   0  0  0  0  0  0  0  0  0  0  0  0
  1  2  1  0  0  0  0
  2  3  1  0  0  0  0
  3  4  2  0  0  0  0
  4  5  1  0  0  0  0
  5  6  2  0  0  0  0
  6  7  1  0  0  0  0
  6  8  1  0  0  0  0
  8  9  2  0  0  0  0
  9  3  1  0  0  0  0
  9 10  1  0  0  0  0
 10 11  1  0  0  0  0
 11 12  2  0  0  0  0
 13 11  1  1  0  0  0
 13 25  1  6  0  0  0
 13 14  1  0  0  0  0
 14 24  1  6  0  0  0
 14 15  1  1  0  0  0
 15 16  1  0  0  0  0
 16 23  1  1  0  0  0
 16 17  1  6  0  0  0
 17 18  2  0  0  0  0
 18 14  1  0  0  0  0
 16 19  1  0  0  0  0
 19 22  1  6  0  0  0
 19 13  1  0  0  0  0
 19 20  1  1  0  0  0
 20 10  1  0  0  0  0
 20 21  2  0  0  0  0
M  END
>  <EXTREG>  (ZINC00102348)
ZINC00102348

>  <LOGBIO>
2.5000

$$$$
ZINC00104340
  -MTS-   02131516512D 0   0.00000     0.00000     0

 22 24  0  0  0  0  0  0  0  0999 V2000
    4.3266   -0.5879    0.0000 C   0  0  0  0  0  0  0  0  0  0  0  0
    3.4611   -1.0888    0.0000 C   0  0  0  0  0  0  0  0  0  0  0  0
    2.5911   -0.5888    0.0000 C   0  0  0  0  0  0  0  0  0  0  0  0
    1.7311   -1.0888    0.0000 C   0  0  0  0  0  0  0  0  0  0  0  0
    0.8643   -0.5901    0.0000 N   0  0  0  0  0  0  0  0  0  0  0  0
    0.8628    0.4133    0.0000 C   0  0  0  0  0  0  0  0  0  0  0  0
    0.0000    0.9085    0.0000 O   0  0  0  0  0  0  0  0  0  0  0  0
    1.7278    0.9151    0.0000 C   0  0  0  0  0  0  0  0  0  0  0  0
    1.7257    1.9151    0.0000 N   0  0  0  0  0  0  0  0  0  0  0  0
    0.8275    2.3463    0.0000 C   0  0  0  0  0  0  0  0  0  0  0  0
    0.6021    3.3151    0.0000 C   0  0  0  0  0  0  0  0  0  0  0  0
    1.2198    4.1037    0.0000 C   0  0  0  0  0  0  0  0  0  0  0  0
    2.2216    4.1006    0.0000 C   0  0  0  0  0  0  0  0  0  0  0  0
    2.8519    3.3283    0.0000 C   0  0  0  0  0  0  0  0  0  0  0  0
    2.6255    2.3515    0.0000 C   0  0  0  0  0  0  0  0  0  0  0  0
    1.7311   -2.0888    0.0000 C   0  0  0  0  0  0  0  0  0  0  0  0
    0.8611   -2.5888    0.0000 C   0  0  0  0  0  0  0  0  0  0  0  0
    0.8611   -3.5888    0.0000 C   0  0  0  0  0  0  0  0  0  0  0  0
    1.7311   -4.0888    0.0000 C   0  0  0  0  0  0  0  0  0  0  0  0
    2.5911   -3.5888    0.0000 C   0  0  0  0  0  0  0  0  0  0  0  0
    2.5911   -2.5888    0.0000 C   0  0  0  0  0  0  0  0  0  0  0  0
    3.4611   -2.0888    0.0000 N   0  0  0  0  0  0  0  0  0  0  0  0
  1  2  1  0  0  0  0
  2  3  2  0  0  0  0
  3  4  1  0  0  0  0
  4  5  1  0  0  0  0
  5  6  1  0  0  0  0
  6  7  2  0  0  0  0
  6  8  1  0  0  0  0
  8  9  1  0  0  0  0
  9 10  1  0  0  0  0
 10 11  1  0  0  0  0
 11 12  1  0  0  0  0
 12 13  1  0  0  0  0
 13 14  1  0  0  0  0
 14 15  1  0  0  0  0
 15  9  1  0  0  0  0
  4 16  2  0  0  0  0
 16 17  1  0  0  0  0
 17 18  2  0  0  0  0
 18 19  1  0  0  0  0
 19 20  2  0  0  0  0
 20 21  1  0  0  0  0
 21 16  1  0  0  0  0
 21 22  2  0  0  0  0
 22  2  1  0  0  0  0
M  END
>  <EXTREG>  (ZINC00104340)
ZINC00104340

>  <LOGBIO>
2.5000

$$$$
ZINC00104840
  -MTS-   02131516512D 0   0.00000     0.00000     0

 17 17  0  0  0  0  0  0  0  0999 V2000
    5.7171   -1.9907    0.0000 C   0  0  0  0  0  0  0  0  0  0  0  0
    4.8486   -1.4881    0.0000 N   0  0  0  0  0  0  0  0  0  0  0  0
    3.9818   -1.9868    0.0000 C   0  0  0  0  0  0  0  0  0  0  0  0
    4.8506   -0.4934    0.0000 C   0  0  0  0  0  0  0  0  0  0  0  0
    3.9821    0.0092    0.0000 C   0  0  0  0  0  0  0  0  0  0  0  0
    3.9841    1.0040    0.0000 O   0  0  0  0  0  0  0  0  0  0  0  0
    3.1156    1.5066    0.0000 C   0  0  0  0  0  0  0  0  0  0  0  0
    3.1126    2.5100    0.0000 O   0  0  0  0  0  0  0  0  0  0  0  0
    2.2501    1.0057    0.0000 C   0  0  0  0  0  0  0  0  0  0  0  0
    1.3801    1.5057    0.0000 C   0  0  0  0  0  0  0  0  0  0  0  0
    0.5201    1.0057    0.0000 C   0  0  0  0  0  0  0  0  0  0  0  0
    0.5201    0.0057    0.0000 C   0  0  0  0  0  0  0  0  0  0  0  0
    1.3801   -0.4943    0.0000 C   0  0  0  0  0  0  0  0  0  0  0  0
    2.2501    0.0057    0.0000 C   0  0  0  0  0  0  0  0  0  0  0  0
    1.3776   -1.4943    0.0000 N   0  3  0  0  0  0  0  0  0  0  0  0
    0.5076   -1.9943    0.0000 O   0  5  0  0  0  0  0  0  0  0  0  0
    2.2376   -1.9943    0.0000 O   0  0  0  0  0  0  0  0  0  0  0  0
  1  2  1  0  0  0  0
  2  3  1  0  0  0  0
  2  4  1  0  0  0  0
  4  5  1  0  0  0  0
  5  6  1  0  0  0  0
  6  7  1  0  0  0  0
  7  8  2  0  0  0  0
  7  9  1  0  0  0  0
  9 10  2  0  0  0  0
 10 11  1  0  0  0  0
 11 12  2  0  0  0  0
 12 13  1  0  0  0  0
 13 14  2  0  0  0  0
 14  9  1  0  0  0  0
 13 15  1  0  0  0  0
 15 16  1  0  0  0  0
 15 17  2  0  0  0  0
M  CHG  2  15   1  16  -1
M  END
>  <EXTREG>  (ZINC00104840)
ZINC00104840

>  <LOGBIO>
2.5000

$$$$
ZINC00105947
  -MTS-   02131516512D 0   0.00000     0.00000     0

 22 24  0  0  0  0  0  0  0  0999 V2000
    7.4519    2.7478    0.0000 C   0  0  0  0  0  0  0  0  0  0  0  0
    6.5854    3.2469    0.0000 O   0  0  0  0  0  0  0  0  0  0  0  0
    5.7198    2.7460    0.0000 C   0  0  0  0  0  0  0  0  0  0  0  0
    4.8498    3.2460    0.0000 C   0  0  0  0  0  0  0  0  0  0  0  0
    3.9898    2.7460    0.0000 C   0  0  0  0  0  0  0  0  0  0  0  0
    3.9898    1.7460    0.0000 C   0  0  0  0  0  0  0  0  0  0  0  0
    4.8498    1.2460    0.0000 C   0  0  0  0  0  0  0  0  0  0  0  0
    5.7198    1.7460    0.0000 C   0  0  0  0  0  0  0  0  0  0  0  0
    6.5854    1.2452    0.0000 Cl  0  0  0  0  0  0  0  0  0  0  0  0
    3.1231    1.2473    0.0000 C   0  0  0  0  0  0  0  0  0  0  0  0
    2.2546    1.7499    0.0000 O   0  0  0  0  0  0  0  0  0  0  0  0
    3.1210    0.2526    0.0000 O   0  0  0  0  0  0  0  0  0  0  0  0
    2.2540   -0.2457    0.0000 C   0  0  0  0  0  0  0  0  0  0  0  0
    1.3855    0.2570    0.0000 C   0  0  0  0  0  0  0  0  0  0  0  0
    0.5240   -0.2404    0.0000 C   0  0  0  0  0  0  0  0  0  0  0  0
    0.5210   -1.2404    0.0000 C   0  0  0  0  0  0  0  0  0  0  0  0
    1.3795   -1.7430    0.0000 C   0  0  0  0  0  0  0  0  0  0  0  0
    1.3792   -2.7443    0.0000 C   0  0  0  0  0  0  0  0  0  0  0  0
    2.2443   -3.2460    0.0000 C   0  0  0  0  0  0  0  0  0  0  0  0
    3.1133   -2.7443    0.0000 C   0  0  0  0  0  0  0  0  0  0  0  0
    3.1122   -1.7495    0.0000 N   0  0  0  0  0  0  0  0  0  0  0  0
    2.2510   -1.2457    0.0000 C   0  0  0  0  0  0  0  0  0  0  0  0
  1  2  1  0  0  0  0
  2  3  1  0  0  0  0
  3  4  2  0  0  0  0
  4  5  1  0  0  0  0
  5  6  2  0  0  0  0
  6  7  1  0  0  0  0
  7  8  2  0  0  0  0
  8  3  1  0  0  0  0
  8  9  1  0  0  0  0
  6 10  1  0  0  0  0
 10 11  2  0  0  0  0
 10 12  1  0  0  0  0
 12 13  1  0  0  0  0
 13 14  2  0  0  0  0
 14 15  1  0  0  0  0
 15 16  2  0  0  0  0
 16 17  1  0  0  0  0
 17 18  1  0  0  0  0
 18 19  2  0  0  0  0
 19 20  1  0  0  0  0
 20 21  2  0  0  0  0
 21 22  1  0  0  0  0
 22 13  1  0  0  0  0
 22 17  2  0  0  0  0
M  END
>  <EXTREG>  (ZINC00105947)
ZINC00105947

>  <LOGBIO>
2.5000

$$$$
ZINC00106889
  -MTS-   02131516512D 0   0.00000     0.00000     0

 19 21  0  0  0  0  0  0  0  0999 V2000
    0.0000   -0.7970    0.0000 F   0  0  0  0  0  0  0  0  0  0  0  0
    1.0000   -0.7923    0.0000 C   0  0  0  0  0  0  0  0  0  0  0  0
    0.9953    0.2077    0.0000 F   0  0  0  0  0  0  0  0  0  0  0  0
    1.0047   -1.7923    0.0000 F   0  0  0  0  0  0  0  0  0  0  0  0
    2.0000   -0.7876    0.0000 C   0  0  0  0  0  0  0  0  0  0  0  0
    2.5067   -1.6537    0.0000 C   0  0  0  0  0  0  0  0  0  0  0  0
    3.5014   -1.6470    0.0000 C   0  0  0  0  0  0  0  0  0  0  0  0
    3.9982   -0.7791    0.0000 C   0  0  0  0  0  0  0  0  0  0  0  0
    3.5002    0.0821    0.0000 C   0  0  0  0  0  0  0  0  0  0  0  0
    2.4967    0.0803    0.0000 C   0  0  0  0  0  0  0  0  0  0  0  0
    4.9982   -0.7768    0.0000 C   0  0  0  0  0  0  0  0  0  0  0  0
    5.5033   -1.6439    0.0000 N   0  0  0  0  0  0  0  0  0  0  0  0
    6.4981   -1.6389    0.0000 C   0  0  0  0  0  0  0  0  0  0  0  0
    6.9964   -0.7719    0.0000 C   0  0  0  0  0  0  0  0  0  0  0  0
    6.4982    0.0902    0.0000 C   0  0  0  0  0  0  0  0  0  0  0  0
    6.8082    1.0502    0.0000 S   0  0  0  0  0  0  0  0  0  0  0  0
    5.9982    1.6302    0.0000 C   0  0  0  0  0  0  0  0  0  0  0  0
    5.1882    1.0502    0.0000 C   0  0  0  0  0  0  0  0  0  0  0  0
    5.4982    0.0902    0.0000 C   0  0  0  0  0  0  0  0  0  0  0  0
  1  2  1  0  0  0  0
  2  3  1  0  0  0  0
  2  4  1  0  0  0  0
  2  5  1  0  0  0  0
  5  6  2  0  0  0  0
  6  7  1  0  0  0  0
  7  8  2  0  0  0  0
  8  9  1  0  0  0  0
  9 10  2  0  0  0  0
 10  5  1  0  0  0  0
  8 11  1  0  0  0  0
 11 12  2  0  0  0  0
 12 13  1  0  0  0  0
 13 14  1  0  0  0  0
 14 15  1  0  0  0  0
 15 16  1  0  0  0  0
 16 17  1  0  0  0  0
 17 18  2  0  0  0  0
 18 19  1  0  0  0  0
 19 11  1  0  0  0  0
 19 15  2  0  0  0  0
M  END
>  <EXTREG>  (ZINC00106889)
ZINC00106889

>  <LOGBIO>
2.5000

$$$$
ZINC00107500
  -MTS-   02131516512D 0   0.00000     0.00000     0

 13 14  0  0  1  0  0  0  0  0999 V2000
    3.4640    1.6514    0.0000 O   0  0  0  0  0  0  0  0  0  0  0  0
    2.5984    1.1505    0.0000 C   0  0  0  0  0  0  0  0  0  0  0  0
    1.7284    1.6505    0.0000 C   0  0  0  0  0  0  0  0  0  0  0  0
    0.8684    1.1505    0.0000 C   0  0  0  0  0  0  0  0  0  0  0  0
    0.8684    0.1505    0.0000 C   0  0  1  0  0  0  0  0  0  0  0  0
    1.7284   -0.3495    0.0000 C   0  0  0  0  0  0  0  0  0  0  0  0
    2.5984    0.1505    0.0000 C   0  0  2  0  0  0  0  0  0  0  0  0
    2.6005   -1.1495    0.0000 C   0  0  0  0  0  0  0  0  0  0  0  0
    1.7354   -1.6512    0.0000 C   0  0  0  0  0  0  0  0  0  0  0  0
    0.8664   -1.1495    0.0000 C   0  0  0  0  0  0  0  0  0  0  0  0
    0.0000   -1.6488    0.0000 O   0  0  0  0  0  0  0  0  0  0  0  0
    3.1984    0.1510    0.0000 H   0  0  0  0  0  0  0  0  0  0  0  0
    0.2684    0.1510    0.0000 H   0  0  0  0  0  0  0  0  0  0  0  0
  1  2  2  0  0  0  0
  2  3  1  0  0  0  0
  3  4  1  0  0  0  0
  5  4  1  1  0  0  0
  5 13  1  6  0  0  0
  5  6  1  0  0  0  0
  6  7  1  0  0  0  0
  7 12  1  6  0  0  0
  7  2  1  1  0  0  0
  7  8  1  0  0  0  0
  8  9  1  0  0  0  0
  9 10  1  0  0  0  0
 10  5  1  0  0  0  0
 10 11  2  0  0  0  0
M  END
>  <EXTREG>  (ZINC00107500)
ZINC00107500

>  <LOGBIO>
2.5000

$$$$
ZINC00108165
  -MTS-   02131516512D 0   0.00000     0.00000     0

 12 13  0  0  0  0  0  0  0  0999 V2000
    6.4894   -0.7970    0.0000 N   0  0  0  0  0  0  0  0  0  0  0  0
    5.4894   -0.7970    0.0000 C   0  0  0  0  0  0  0  0  0  0  0  0
    4.4894   -0.7970    0.0000 C   0  0  0  0  0  0  0  0  0  0  0  0
    3.8957    0.0186    0.0000 S   0  0  0  0  0  0  0  0  0  0  0  0
    2.9501   -0.2949    0.0000 C   0  0  0  0  0  0  0  0  0  0  0  0
    2.9423   -1.2911    0.0000 C   0  0  0  0  0  0  0  0  0  0  0  0
    3.9009   -1.6055    0.0000 C   0  0  0  0  0  0  0  0  0  0  0  0
    2.1416    0.2936    0.0000 C   0  0  0  0  0  0  0  0  0  0  0  0
    2.1416    1.3024    0.0000 S   0  0  0  0  0  0  0  0  0  0  0  0
    1.1926    1.6055    0.0000 C   0  0  0  0  0  0  0  0  0  0  0  0
    0.6000    0.8046    0.0000 C   0  0  0  0  0  0  0  0  0  0  0  0
    1.1900   -0.0137    0.0000 C   0  0  0  0  0  0  0  0  0  0  0  0
  1  2  3  0  0  0  0
  2  3  1  0  0  0  0
  3  4  1  0  0  0  0
  4  5  1  0  0  0  0
  5  6  2  0  0  0  0
  6  7  1  0  0  0  0
  7  3  2  0  0  0  0
  5  8  1  0  0  0  0
  8  9  1  0  0  0  0
  9 10  1  0  0  0  0
 10 11  2  0  0  0  0
 11 12  1  0  0  0  0
 12  8  2  0  0  0  0
M  END
>  <EXTREG>  (ZINC00108165)
ZINC00108165

>  <LOGBIO>
2.5000

$$$$
ZINC00108729
  -MTS-   02131516512D 0   0.00000     0.00000     0

 16 17  0  0  0  0  0  0  0  0999 V2000
    3.1156    1.7537    0.0000 N   0  0  0  0  0  0  0  0  0  0  0  0
    2.2501    1.2528    0.0000 C   0  0  0  0  0  0  0  0  0  0  0  0
    1.3801    1.7528    0.0000 N   0  0  0  0  0  0  0  0  0  0  0  0
    0.5201    1.2528    0.0000 C   0  0  0  0  0  0  0  0  0  0  0  0
    0.5201    0.2528    0.0000 C   0  0  0  0  0  0  0  0  0  0  0  0
    1.3801   -0.2472    0.0000 N   0  0  0  0  0  0  0  0  0  0  0  0
    2.2501    0.2528    0.0000 C   0  0  0  0  0  0  0  0  0  0  0  0
    3.1156   -0.2481    0.0000 C   0  0  0  0  0  0  0  0  0  0  0  0
    3.1151   -1.2515    0.0000 O   0  0  0  0  0  0  0  0  0  0  0  0
    3.9779    0.2480    0.0000 O   0  0  0  0  0  0  0  0  0  0  0  0
    4.8431   -0.2533    0.0000 C   0  0  0  0  0  0  0  0  0  0  0  0
    4.8426   -1.2567    0.0000 C   0  0  0  0  0  0  0  0  0  0  0  0
    5.7044   -1.7537    0.0000 C   0  0  0  0  0  0  0  0  0  0  0  0
    6.5716   -1.2558    0.0000 C   0  0  0  0  0  0  0  0  0  0  0  0
    6.5772   -0.2611    0.0000 C   0  0  0  0  0  0  0  0  0  0  0  0
    5.7104    0.2446    0.0000 C   0  0  0  0  0  0  0  0  0  0  0  0
  1  2  1  0  0  0  0
  2  3  1  0  0  0  0
  3  4  2  0  0  0  0
  4  5  1  0  0  0  0
  5  6  2  0  0  0  0
  6  7  1  0  0  0  0
  7  2  2  0  0  0  0
  7  8  1  0  0  0  0
  8  9  2  0  0  0  0
  8 10  1  0  0  0  0
 10 11  1  0  0  0  0
 11 12  2  0  0  0  0
 12 13  1  0  0  0  0
 13 14  2  0  0  0  0
 14 15  1  0  0  0  0
 15 16  2  0  0  0  0
 16 11  1  0  0  0  0
M  END
>  <EXTREG>  (ZINC00108729)
ZINC00108729

>  <LOGBIO>
2.5000

$$$$
ZINC00108891
  -MTS-   02131516512D 0   0.00000     0.00000     0

 20 21  0  0  0  0  0  0  0  0999 V2000
    3.7979   -2.9359    0.0000 N   0  0  0  0  0  0  0  0  0  0  0  0
    3.2094   -2.1274    0.0000 C   0  0  0  0  0  0  0  0  0  0  0  0
    3.5194   -1.1674    0.0000 S   0  0  0  0  0  0  0  0  0  0  0  0
    2.7094   -0.5874    0.0000 C   0  0  0  0  0  0  0  0  0  0  0  0
    2.7094    0.6126    0.0000 C   0  0  0  0  0  0  0  0  0  0  0  0
    1.8409    1.1152    0.0000 C   0  0  0  0  0  0  0  0  0  0  0  0
    1.8429    2.1100    0.0000 C   0  0  0  0  0  0  0  0  0  0  0  0
    2.7084    2.6108    0.0000 C   0  0  0  0  0  0  0  0  0  0  0  0
    3.5720    2.1169    0.0000 C   0  0  0  0  0  0  0  0  0  0  0  0
    3.5749    1.1135    0.0000 C   0  0  0  0  0  0  0  0  0  0  0  0
    4.4362    2.6199    0.0000 C   0  0  0  0  0  0  0  0  0  0  0  0
    4.9392    1.7557    0.0000 F   0  0  0  0  0  0  0  0  0  0  0  0
    3.9332    3.4842    0.0000 F   0  0  0  0  0  0  0  0  0  0  0  0
    5.3005    3.1230    0.0000 F   0  0  0  0  0  0  0  0  0  0  0  0
    1.8994   -1.1674    0.0000 C   0  0  0  0  0  0  0  0  0  0  0  0
    2.2094   -2.1274    0.0000 N   0  0  0  0  0  0  0  0  0  0  0  0
    0.9497   -0.8542    0.0000 C   0  0  0  0  0  0  0  0  0  0  0  0
    0.6365   -1.8039    0.0000 F   0  0  0  0  0  0  0  0  0  0  0  0
    1.2629    0.0955    0.0000 F   0  0  0  0  0  0  0  0  0  0  0  0
    0.0000   -0.5411    0.0000 F   0  0  0  0  0  0  0  0  0  0  0  0
  1  2  1  0  0  0  0
  2  3  1  0  0  0  0
  3  4  1  0  0  0  0
  4  5  1  0  0  0  0
  5  6  2  0  0  0  0
  6  7  1  0  0  0  0
  7  8  2  0  0  0  0
  8  9  1  0  0  0  0
  9 10  2  0  0  0  0
 10  5  1  0  0  0  0
  9 11  1  0  0  0  0
 11 12  1  0  0  0  0
 11 13  1  0  0  0  0
 11 14  1  0  0  0  0
  4 15  2  0  0  0  0
 15 16  1  0  0  0  0
 16  2  2  0  0  0  0
 15 17  1  0  0  0  0
 17 18  1  0  0  0  0
 17 19  1  0  0  0  0
 17 20  1  0  0  0  0
M  END
>  <EXTREG>  (ZINC00108891)
ZINC00108891

>  <LOGBIO>
2.5000

$$$$
ZINC00109443
  -MTS-   02131516512D 0   0.00000     0.00000     0

 25 28  0  0  0  0  0  0  0  0999 V2000
    1.3915   -4.1829    0.0000 C   0  0  0  0  0  0  0  0  0  0  0  0
    1.8880   -3.3149    0.0000 N   0  0  0  0  0  0  0  0  0  0  0  0
    2.8915   -3.3099    0.0000 C   0  0  0  0  0  0  0  0  0  0  0  0
    3.3962   -4.1731    0.0000 O   0  0  0  0  0  0  0  0  0  0  0  0
    3.3836   -2.4453    0.0000 N   0  0  0  0  0  0  0  0  0  0  0  0
    4.3836   -2.4419    0.0000 C   0  0  0  0  0  0  0  0  0  0  0  0
    2.8836   -1.5808    0.0000 C   0  0  0  0  0  0  0  0  0  0  0  0
    3.1936   -0.6208    0.0000 N   0  0  0  0  0  0  0  0  0  0  0  0
    2.3836   -0.0408    0.0000 C   0  0  0  0  0  0  0  0  0  0  0  0
    2.0736    0.9192    0.0000 N   0  0  0  0  0  0  0  0  0  0  0  0
    2.6621    1.7276    0.0000 C   0  0  0  0  0  0  0  0  0  0  0  0
    3.6566    1.6222    0.0000 C   0  0  0  0  0  0  0  0  0  0  0  0
    4.2451    2.4307    0.0000 C   0  0  0  0  0  0  0  0  0  0  0  0
    5.2430    2.3259    0.0000 C   0  0  0  0  0  0  0  0  0  0  0  0
    5.8268    3.1314    0.0000 C   0  0  0  0  0  0  0  0  0  0  0  0
    5.4218    4.0457    0.0000 C   0  0  0  0  0  0  0  0  0  0  0  0
    4.4330    4.1545    0.0000 C   0  0  0  0  0  0  0  0  0  0  0  0
    3.8401    3.3450    0.0000 C   0  0  0  0  0  0  0  0  0  0  0  0
    1.0736    0.9192    0.0000 C   0  0  0  0  0  0  0  0  0  0  0  0
    0.4851    1.7276    0.0000 C   0  0  0  0  0  0  0  0  0  0  0  0
    0.7636   -0.0408    0.0000 C   0  0  0  0  0  0  0  0  0  0  0  0
    1.5736   -0.6208    0.0000 N   0  0  0  0  0  0  0  0  0  0  0  0
    1.8836   -1.5808    0.0000 C   0  0  0  0  0  0  0  0  0  0  0  0
    1.3854   -2.4504    0.0000 C   0  0  0  0  0  0  0  0  0  0  0  0
    0.3854   -2.4535    0.0000 O   0  0  0  0  0  0  0  0  0  0  0  0
  1  2  1  0  0  0  0
  2  3  1  0  0  0  0
  3  4  2  0  0  0  0
  3  5  1  0  0  0  0
  5  6  1  0  0  0  0
  5  7  1  0  0  0  0
  7  8  1  0  0  0  0
  8  9  2  0  0  0  0
  9 10  1  0  0  0  0
 10 11  1  0  0  0  0
 11 12  1  0  0  0  0
 12 13  1  0  0  0  0
 13 14  2  0  0  0  0
 14 15  1  0  0  0  0
 15 16  2  0  0  0  0
 16 17  1  0  0  0  0
 17 18  2  0  0  0  0
 18 13  1  0  0  0  0
 10 19  1  0  0  0  0
 19 20  1  0  0  0  0
 19 21  2  0  0  0  0
 21 22  1  0  0  0  0
 22  9  1  0  0  0  0
 22 23  1  0  0  0  0
 23  7  2  0  0  0  0
 23 24  1  0  0  0  0
 24  2  1  0  0  0  0
 24 25  2  0  0  0  0
M  END
>  <EXTREG>  (ZINC00109443)
ZINC00109443

>  <LOGBIO>
2.5000

$$$$
ZINC00109930
  -MTS-   02131516512D 0   0.00000     0.00000     0

 12 12  0  0  0  0  0  0  0  0999 V2000
    0.8592   -2.1695    0.0000 C   0  0  0  0  0  0  0  0  0  0  0  0
    1.2660   -1.2522    0.0000 C   0  0  0  0  0  0  0  0  0  0  0  0
    2.2553   -1.1478    0.0000 O   0  0  0  0  0  0  0  0  0  0  0  0
    2.6621   -0.2305    0.0000 C   0  0  0  0  0  0  0  0  0  0  0  0
    3.6514   -0.1262    0.0000 O   0  0  0  0  0  0  0  0  0  0  0  0
    2.0736    0.5779    0.0000 C   0  0  0  0  0  0  0  0  0  0  0  0
    2.3836    1.5379    0.0000 C   0  0  0  0  0  0  0  0  0  0  0  0
    3.3333    1.8511    0.0000 C   0  0  0  0  0  0  0  0  0  0  0  0
    1.5736    2.1179    0.0000 N   0  0  0  0  0  0  0  0  0  0  0  0
    0.7636    1.5379    0.0000 N   0  0  0  0  0  0  0  0  0  0  0  0
    1.0736    0.5779    0.0000 C   0  0  0  0  0  0  0  0  0  0  0  0
    0.4851   -0.2305    0.0000 C   0  0  0  0  0  0  0  0  0  0  0  0
  1  2  1  0  0  0  0
  2  3  1  0  0  0  0
  3  4  1  0  0  0  0
  4  5  2  0  0  0  0
  4  6  1  0  0  0  0
  6  7  2  0  0  0  0
  7  8  1  0  0  0  0
  7  9  1  0  0  0  0
  9 10  1  0  0  0  0
 10 11  2  0  0  0  0
 11  6  1  0  0  0  0
 11 12  1  0  0  0  0
M  END
>  <EXTREG>  (ZINC00109930)
ZINC00109930

>  <LOGBIO>
2.5000

$$$$
ZINC00110674
  -MTS-   02131516512D 0   0.00000     0.00000     0

 20 21  0  0  1  0  0  0  0  0999 V2000
    7.1632   -2.5744    0.0000 C   0  0  0  0  0  0  0  0  0  0  0  0
    6.3538   -1.9871    0.0000 C   0  0  0  0  0  0  0  0  0  0  0  0
    6.4577   -0.9925    0.0000 C   0  0  1  0  0  0  0  0  0  0  0  0
    7.4361   -1.1992    0.0000 C   0  0  0  0  0  0  0  0  0  0  0  0
    6.7677   -0.0325    0.0000 O   0  0  0  0  0  0  0  0  0  0  0  0
    5.9577    0.5475    0.0000 C   0  0  0  0  0  0  0  0  0  0  0  0
    5.9577    1.5475    0.0000 O   0  0  0  0  0  0  0  0  0  0  0  0
    5.1477   -0.0325    0.0000 N   0  0  0  0  0  0  0  0  0  0  0  0
    4.1980    0.2807    0.0000 C   0  0  0  0  0  0  0  0  0  0  0  0
    3.4494   -0.3875    0.0000 C   0  0  0  0  0  0  0  0  0  0  0  0
    2.5050   -0.0750    0.0000 C   0  0  0  0  0  0  0  0  0  0  0  0
    2.3023    0.9043    0.0000 N   0  0  0  0  0  0  0  0  0  0  0  0
    2.9807    1.6509    0.0000 C   0  0  0  0  0  0  0  0  0  0  0  0
    2.4821    2.5134    0.0000 C   0  0  0  0  0  0  0  0  0  0  0  0
    1.5050    2.3192    0.0000 N   0  0  0  0  0  0  0  0  0  0  0  0
    1.3914    1.3168    0.0000 C   0  0  0  0  0  0  0  0  0  0  0  0
    0.5218    0.8230    0.0000 C   0  0  0  0  0  0  0  0  0  0  0  0
    5.4577   -0.9925    0.0000 C   0  0  1  0  0  0  0  0  0  0  0  0
    4.4793   -1.1992    0.0000 C   0  0  0  0  0  0  0  0  0  0  0  0
    5.5616   -1.9871    0.0000 O   0  0  0  0  0  0  0  0  0  0  0  0
  1  2  1  0  0  0  0
  3  2  1  6  0  0  0
  3  4  1  1  0  0  0
  3  5  1  0  0  0  0
  5  6  1  0  0  0  0
  6  7  2  0  0  0  0
  6  8  1  0  0  0  0
  8  9  1  0  0  0  0
  9 10  1  0  0  0  0
 10 11  1  0  0  0  0
 11 12  1  0  0  0  0
 12 13  1  0  0  0  0
 13 14  2  0  0  0  0
 14 15  1  0  0  0  0
 15 16  2  0  0  0  0
 16 12  1  0  0  0  0
 16 17  1  0  0  0  0
  8 18  1  0  0  0  0
 18  3  1  0  0  0  0
 18 19  1  6  0  0  0
 18 20  1  1  0  0  0
M  END
>  <EXTREG>  (ZINC00110674)
ZINC00110674

>  <LOGBIO>
2.5000

$$$$
ZINC00110942
  -MTS-   02131516512D 0   0.00000     0.00000     0

 20 21  0  0  0  0  0  0  0  0999 V2000
    2.8899   -3.8561    0.0000 C   0  0  0  0  0  0  0  0  0  0  0  0
    3.2959   -2.9422    0.0000 S   0  0  0  0  0  0  0  0  0  0  0  0
    2.7073   -2.1337    0.0000 C   0  0  0  0  0  0  0  0  0  0  0  0
    3.0173   -1.1737    0.0000 N   0  0  0  0  0  0  0  0  0  0  0  0
    2.2073   -0.5937    0.0000 N   0  0  0  0  0  0  0  0  0  0  0  0
    1.3973   -1.1737    0.0000 C   0  0  0  0  0  0  0  0  0  0  0  0
    0.4476   -0.8606    0.0000 N   0  0  0  0  0  0  0  0  0  0  0  0
    1.7073   -2.1337    0.0000 N   0  0  0  0  0  0  0  0  0  0  0  0
    2.2073    0.4063    0.0000 C   0  0  0  0  0  0  0  0  0  0  0  0
    3.0758    0.9088    0.0000 C   0  0  0  0  0  0  0  0  0  0  0  0
    3.9426    0.4102    0.0000 Cl  0  0  0  0  0  0  0  0  0  0  0  0
    3.0738    1.9036    0.0000 C   0  0  0  0  0  0  0  0  0  0  0  0
    2.2083    2.4045    0.0000 C   0  0  0  0  0  0  0  0  0  0  0  0
    1.3448    1.9106    0.0000 C   0  0  0  0  0  0  0  0  0  0  0  0
    1.3418    0.9071    0.0000 C   0  0  0  0  0  0  0  0  0  0  0  0
    0.4748    0.4088    0.0000 Cl  0  0  0  0  0  0  0  0  0  0  0  0
    2.2108    3.4045    0.0000 C   0  0  0  0  0  0  0  0  0  0  0  0
    1.2108    3.4070    0.0000 F   0  0  0  0  0  0  0  0  0  0  0  0
    3.2108    3.4020    0.0000 F   0  0  0  0  0  0  0  0  0  0  0  0
    2.2133    4.4045    0.0000 F   0  0  0  0  0  0  0  0  0  0  0  0
  1  2  1  0  0  0  0
  2  3  1  0  0  0  0
  3  4  2  0  0  0  0
  4  5  1  0  0  0  0
  5  6  1  0  0  0  0
  6  7  1  0  0  0  0
  6  8  2  0  0  0  0
  8  3  1  0  0  0  0
  5  9  1  0  0  0  0
  9 10  2  0  0  0  0
 10 11  1  0  0  0  0
 10 12  1  0  0  0  0
 12 13  2  0  0  0  0
 13 14  1  0  0  0  0
 14 15  2  0  0  0  0
 15  9  1  0  0  0  0
 15 16  1  0  0  0  0
 13 17  1  0  0  0  0
 17 18  1  0  0  0  0
 17 19  1  0  0  0  0
 17 20  1  0  0  0  0
M  END
>  <EXTREG>  (ZINC00110942)
ZINC00110942

>  <LOGBIO>
2.5000

$$$$
ZINC00111238
  -MTS-   02131516512D 0   0.00000     0.00000     0

 16 16  0  0  1  0  0  0  0  0999 V2000
    5.5488   -1.4926    0.0000 O   0  0  0  0  0  0  0  0  0  0  0  0
    4.6790   -0.9922    0.0000 C   0  0  0  0  0  0  0  0  0  0  0  0
    3.8135   -1.4931    0.0000 O   0  0  0  0  0  0  0  0  0  0  0  0
    4.6785    0.0025    0.0000 C   0  0  0  0  0  0  0  0  0  0  0  0
    3.6354    0.6027    0.0000 C   0  0  2  0  0  0  0  0  0  0  0  0
    3.6350    1.5975    0.0000 C   0  0  0  0  0  0  0  0  0  0  0  0
    2.7652    2.0979    0.0000 O   0  0  0  0  0  0  0  0  0  0  0  0
    4.5005    2.0983    0.0000 O   0  0  0  0  0  0  0  0  0  0  0  0
    2.5968    0.0017    0.0000 C   0  0  0  0  0  0  0  0  0  0  0  0
    1.7268    0.5017    0.0000 C   0  0  0  0  0  0  0  0  0  0  0  0
    0.8668    0.0017    0.0000 C   0  0  0  0  0  0  0  0  0  0  0  0
    0.8668   -0.9983    0.0000 C   0  0  0  0  0  0  0  0  0  0  0  0
    0.0000   -1.4970    0.0000 F   0  0  0  0  0  0  0  0  0  0  0  0
    1.7268   -1.4983    0.0000 C   0  0  0  0  0  0  0  0  0  0  0  0
    2.5968   -0.9983    0.0000 C   0  0  0  0  0  0  0  0  0  0  0  0
    3.6362    0.0027    0.0000 H   0  0  0  0  0  0  0  0  0  0  0  0
  1  2  1  0  0  0  0
  2  3  2  0  0  0  0
  2  4  1  0  0  0  0
  5  4  1  1  0  0  0
  5 16  1  6  0  0  0
  5  6  1  0  0  0  0
  6  7  1  0  0  0  0
  6  8  2  0  0  0  0
  5  9  1  0  0  0  0
  9 10  2  0  0  0  0
 10 11  1  0  0  0  0
 11 12  2  0  0  0  0
 12 13  1  0  0  0  0
 12 14  1  0  0  0  0
 14 15  2  0  0  0  0
 15  9  1  0  0  0  0
M  END
>  <EXTREG>  (ZINC00111238)
ZINC00111238

>  <LOGBIO>
2.5000

$$$$
ZINC00111470
  -MTS-   02131516512D 0   0.00000     0.00000     0

 27 30  0  0  0  0  0  0  0  0999 V2000
    0.9805   -2.8656    0.0000 F   0  0  0  0  0  0  0  0  0  0  0  0
    0.9998   -1.8658    0.0000 C   0  0  0  0  0  0  0  0  0  0  0  0
    0.0000   -1.8465    0.0000 F   0  0  0  0  0  0  0  0  0  0  0  0
    1.9996   -1.8852    0.0000 F   0  0  0  0  0  0  0  0  0  0  0  0
    1.0192   -0.8660    0.0000 O   0  0  0  0  0  0  0  0  0  0  0  0
    1.8947   -0.3828    0.0000 C   0  0  0  0  0  0  0  0  0  0  0  0
    2.7543   -0.9004    0.0000 C   0  0  0  0  0  0  0  0  0  0  0  0
    3.6243   -0.4180    0.0000 C   0  0  0  0  0  0  0  0  0  0  0  0
    3.6447    0.5818    0.0000 C   0  0  0  0  0  0  0  0  0  0  0  0
    2.7950    1.0992    0.0000 C   0  0  0  0  0  0  0  0  0  0  0  0
    1.9150    0.6169    0.0000 C   0  0  0  0  0  0  0  0  0  0  0  0
    4.5214    1.0627    0.0000 N   0  0  0  0  0  0  0  0  0  0  0  0
    5.4342    0.6332    0.0000 C   0  0  0  0  0  0  0  0  0  0  0  0
    5.6153   -0.3503    0.0000 O   0  0  0  0  0  0  0  0  0  0  0  0
    6.1213    1.3465    0.0000 C   0  0  2  0  0  0  0  0  0  0  0  0
    7.1313    1.0065    0.0000 C   0  0  2  0  0  0  0  0  0  0  0  0
    6.5913    0.0365    0.0000 C   0  0  0  0  0  0  0  0  0  0  0  0
    6.7413    1.9365    0.0000 C   0  0  1  0  0  0  0  0  0  0  0  0
    7.5413    2.2865    0.0000 C   0  0  0  0  0  0  0  0  0  0  0  0
    8.0513    1.5865    0.0000 C   0  0  0  0  0  0  0  0  0  0  0  0
    5.6313    2.2565    0.0000 C   0  0  2  0  0  0  0  0  0  0  0  0
    4.6485    2.0546    0.0000 C   0  0  0  0  0  0  0  0  0  0  0  0
    3.9154    2.7347    0.0000 O   0  0  0  0  0  0  0  0  0  0  0  0
    5.6547    2.8560    0.0000 H   0  0  0  0  0  0  0  0  0  0  0  0
    6.7018    2.5352    0.0000 H   0  0  0  0  0  0  0  0  0  0  0  0
    7.5670    0.5939    0.0000 H   0  0  0  0  0  0  0  0  0  0  0  0
    6.2638    0.7636    0.0000 H   0  0  0  0  0  0  0  0  0  0  0  0
  1  2  1  0  0  0  0
  2  3  1  0  0  0  0
  2  4  1  0  0  0  0
  2  5  1  0  0  0  0
  5  6  1  0  0  0  0
  6  7  2  0  0  0  0
  7  8  1  0  0  0  0
  8  9  2  0  0  0  0
  9 10  1  0  0  0  0
 10 11  2  0  0  0  0
 11  6  1  0  0  0  0
  9 12  1  0  0  0  0
 12 13  1  0  0  0  0
 13 14  2  0  0  0  0
 15 13  1  1  0  0  0
 15 27  1  6  0  0  0
 15 16  1  0  0  0  0
 16 26  1  6  0  0  0
 16 17  1  1  0  0  0
 17 18  1  0  0  0  0
 18 25  1  1  0  0  0
 18 19  1  6  0  0  0
 19 20  2  0  0  0  0
 20 16  1  0  0  0  0
 18 21  1  0  0  0  0
 21 24  1  6  0  0  0
 21 15  1  0  0  0  0
 21 22  1  1  0  0  0
 22 12  1  0  0  0  0
 22 23  2  0  0  0  0
M  END
>  <EXTREG>  (ZINC00111470)
ZINC00111470

>  <LOGBIO>
2.5000

$$$$
ZINC00111830
  -MTS-   02131516512D 0   0.00000     0.00000     0

 14 14  0  0  0  0  0  0  0  0999 V2000
    5.0910    2.1515    0.0000 C   0  0  0  0  0  0  0  0  0  0  0  0
    4.2255    1.6506    0.0000 C   0  0  0  0  0  0  0  0  0  0  0  0
    3.3555    2.1506    0.0000 C   0  0  0  0  0  0  0  0  0  0  0  0
    2.4955    1.6506    0.0000 C   0  0  0  0  0  0  0  0  0  0  0  0
    1.6287    2.1493    0.0000 C   0  0  0  0  0  0  0  0  0  0  0  0
    2.4955    0.6506    0.0000 C   0  0  0  0  0  0  0  0  0  0  0  0
    1.4554    0.0522    0.0000 N   0  0  0  0  0  0  0  0  0  0  0  0
    1.4539   -0.9512    0.0000 C   0  0  0  0  0  0  0  0  0  0  0  0
    1.9729   -1.2523    0.0000 O   0  0  0  0  0  0  0  0  0  0  0  0
    0.5911   -1.4464    0.0000 C   0  0  0  0  0  0  0  0  0  0  0  0
    0.5896   -2.4499    0.0000 S   0  0  0  0  0  0  0  0  0  0  0  0
    3.3555    0.1506    0.0000 C   0  0  0  0  0  0  0  0  0  0  0  0
    3.3530   -0.8494    0.0000 Cl  0  0  0  0  0  0  0  0  0  0  0  0
    4.2255    0.6506    0.0000 C   0  0  0  0  0  0  0  0  0  0  0  0
  1  2  1  0  0  0  0
  2  3  2  0  0  0  0
  3  4  1  0  0  0  0
  4  5  1  0  0  0  0
  4  6  2  0  0  0  0
  6  7  1  0  0  0  0
  7  8  1  0  0  0  0
  8  9  2  0  0  0  0
  8 10  1  0  0  0  0
 10 11  1  0  0  0  0
  6 12  1  0  0  0  0
 12 13  1  0  0  0  0
 12 14  2  0  0  0  0
 14  2  1  0  0  0  0
M  END
>  <EXTREG>  (ZINC00111830)
ZINC00111830

>  <LOGBIO>
2.5000

$$$$
ZINC00112148
  -MTS-   02131516512D 0   0.00000     0.00000     0

 23 24  0  0  0  0  0  0  0  0999 V2000
    4.3219    3.7781    0.0000 O   0  0  0  0  0  0  0  0  0  0  0  0
    5.1916    3.2777    0.0000 C   0  0  0  0  0  0  0  0  0  0  0  0
    6.0572    3.7786    0.0000 O   0  0  0  0  0  0  0  0  0  0  0  0
    5.1921    2.2829    0.0000 C   0  0  0  0  0  0  0  0  0  0  0  0
    6.0619    1.7825    0.0000 C   0  0  0  0  0  0  0  0  0  0  0  0
    6.0623    0.7877    0.0000 C   0  0  0  0  0  0  0  0  0  0  0  0
    6.9321    0.2873    0.0000 O   0  0  0  0  0  0  0  0  0  0  0  0
    5.1968    0.2869    0.0000 N   0  0  0  0  0  0  0  0  0  0  0  0
    4.3268    0.7869    0.0000 C   0  0  0  0  0  0  0  0  0  0  0  0
    3.4668    0.2869    0.0000 C   0  0  0  0  0  0  0  0  0  0  0  0
    3.4668   -0.7131    0.0000 N   0  0  0  0  0  0  0  0  0  0  0  0
    4.3268   -1.2131    0.0000 C   0  0  0  0  0  0  0  0  0  0  0  0
    5.1968   -0.7131    0.0000 C   0  0  0  0  0  0  0  0  0  0  0  0
    2.2533   -1.4113    0.0000 C   0  0  0  0  0  0  0  0  0  0  0  0
    1.3846   -0.9091    0.0000 N   0  0  0  0  0  0  0  0  0  0  0  0
    0.5233   -1.4069    0.0000 C   0  0  0  0  0  0  0  0  0  0  0  0
    0.5208   -2.4069    0.0000 C   0  0  0  0  0  0  0  0  0  0  0  0
    1.3796   -2.9091    0.0000 C   0  0  0  0  0  0  0  0  0  0  0  0
    2.2508   -2.4113    0.0000 C   0  0  0  0  0  0  0  0  0  0  0  0
    3.1151   -2.9143    0.0000 C   0  0  0  0  0  0  0  0  0  0  0  0
    3.6181   -2.0500    0.0000 F   0  0  0  0  0  0  0  0  0  0  0  0
    2.6121   -3.7786    0.0000 F   0  0  0  0  0  0  0  0  0  0  0  0
    3.9794   -3.4173    0.0000 F   0  0  0  0  0  0  0  0  0  0  0  0
  1  2  1  0  0  0  0
  2  3  2  0  0  0  0
  2  4  1  0  0  0  0
  4  5  1  0  0  0  0
  5  6  1  0  0  0  0
  6  7  2  0  0  0  0
  6  8  1  0  0  0  0
  8  9  1  0  0  0  0
  9 10  1  0  0  0  0
 10 11  1  0  0  0  0
 11 12  1  0  0  0  0
 12 13  1  0  0  0  0
 13  8  1  0  0  0  0
 11 14  1  0  0  0  0
 14 15  1  0  0  0  0
 15 16  2  0  0  0  0
 16 17  1  0  0  0  0
 17 18  2  0  0  0  0
 18 19  1  0  0  0  0
 19 14  2  0  0  0  0
 19 20  1  0  0  0  0
 20 21  1  0  0  0  0
 20 22  1  0  0  0  0
 20 23  1  0  0  0  0
M  END
>  <EXTREG>  (ZINC00112148)
ZINC00112148

>  <LOGBIO>
2.5000

$$$$
ZINC00112436
  -MTS-   02131516512D 0   0.00000     0.00000     0

 12 13  0  0  0  0  0  0  0  0999 V2000
    6.1025    0.4308    0.0000 N   0  0  0  0  0  0  0  0  0  0  0  0
    5.1025    0.4308    0.0000 C   0  0  0  0  0  0  0  0  0  0  0  0
    4.1025    0.4308    0.0000 C   0  0  0  0  0  0  0  0  0  0  0  0
    3.5999    1.2993    0.0000 C   0  0  0  0  0  0  0  0  0  0  0  0
    2.6052    1.2973    0.0000 C   0  0  0  0  0  0  0  0  0  0  0  0
    2.1043    0.4318    0.0000 C   0  0  0  0  0  0  0  0  0  0  0  0
    1.1009    0.4347    0.0000 C   0  0  0  0  0  0  0  0  0  0  0  0
    0.6000   -0.4308    0.0000 C   0  0  0  0  0  0  0  0  0  0  0  0
    1.1026   -1.2993    0.0000 C   0  0  0  0  0  0  0  0  0  0  0  0
    2.0974   -1.2973    0.0000 C   0  0  0  0  0  0  0  0  0  0  0  0
    2.5982   -0.4318    0.0000 C   0  0  0  0  0  0  0  0  0  0  0  0
    3.6017   -0.4347    0.0000 N   0  0  0  0  0  0  0  0  0  0  0  0
  1  2  3  0  0  0  0
  2  3  1  0  0  0  0
  3  4  2  0  0  0  0
  4  5  1  0  0  0  0
  5  6  2  0  0  0  0
  6  7  1  0  0  0  0
  7  8  2  0  0  0  0
  8  9  1  0  0  0  0
  9 10  2  0  0  0  0
 10 11  1  0  0  0  0
 11  6  1  0  0  0  0
 11 12  2  0  0  0  0
 12  3  1  0  0  0  0
M  END
>  <EXTREG>  (ZINC00112436)
ZINC00112436

>  <LOGBIO>
2.5000

$$$$
ZINC00113287
  -MTS-   02131516512D 0   0.00000     0.00000     0

 25 27  0  0  1  0  0  0  0  0999 V2000
    4.3228    3.7470    0.0000 C   0  0  0  0  0  0  0  0  0  0  0  0
    4.3238    2.7436    0.0000 C   0  0  0  0  0  0  0  0  0  0  0  0
    5.1900    2.2440    0.0000 C   0  0  0  0  0  0  0  0  0  0  0  0
    3.4622    2.2462    0.0000 C   0  0  0  0  0  0  0  0  0  0  0  0
    3.4632    1.2428    0.0000 C   0  0  0  0  0  0  0  0  0  0  0  0
    2.5977    0.7419    0.0000 C   0  0  0  0  0  0  0  0  0  0  0  0
    1.7277    1.2419    0.0000 C   0  0  0  0  0  0  0  0  0  0  0  0
    1.7252    2.2419    0.0000 O   0  0  0  0  0  0  0  0  0  0  0  0
    0.8677    0.7419    0.0000 C   0  0  0  0  0  0  0  0  0  0  0  0
    0.8677   -0.2581    0.0000 C   0  0  0  0  0  0  0  0  0  0  0  0
    0.0009   -0.7568    0.0000 O   0  0  0  0  0  0  0  0  0  0  0  0
    1.7277   -0.7581    0.0000 C   0  0  0  0  0  0  0  0  0  0  0  0
    1.7305   -1.7594    0.0000 C   0  0  0  0  0  0  0  0  0  0  0  0
    0.8654   -2.2610    0.0000 O   0  0  0  0  0  0  0  0  0  0  0  0
    2.5971   -2.2584    0.0000 C   0  0  0  0  0  0  0  0  0  0  0  0
    3.4645   -1.7541    0.0000 C   0  0  1  0  0  0  0  0  0  0  0  0
    3.4605   -0.7593    0.0000 O   0  0  0  0  0  0  0  0  0  0  0  0
    2.5977   -0.2581    0.0000 C   0  0  0  0  0  0  0  0  0  0  0  0
    4.3323   -2.2510    0.0000 C   0  0  0  0  0  0  0  0  0  0  0  0
    4.3369   -3.2545    0.0000 C   0  0  0  0  0  0  0  0  0  0  0  0
    5.2012   -3.7470    0.0000 C   0  0  0  0  0  0  0  0  0  0  0  0
    6.0659   -3.2448    0.0000 C   0  0  0  0  0  0  0  0  0  0  0  0
    6.0664   -2.2500    0.0000 C   0  0  0  0  0  0  0  0  0  0  0  0
    5.1971   -1.7488    0.0000 C   0  0  0  0  0  0  0  0  0  0  0  0
    3.4665   -2.3541    0.0000 H   0  0  0  0  0  0  0  0  0  0  0  0
  1  2  1  0  0  0  0
  2  3  1  0  0  0  0
  2  4  2  0  0  0  0
  4  5  1  0  0  0  0
  5  6  1  0  0  0  0
  6  7  2  0  0  0  0
  7  8  1  0  0  0  0
  7  9  1  0  0  0  0
  9 10  2  0  0  0  0
 10 11  1  0  0  0  0
 10 12  1  0  0  0  0
 12 13  1  0  0  0  0
 13 14  2  0  0  0  0
 13 15  1  0  0  0  0
 15 16  1  0  0  0  0
 16 25  1  6  0  0  0
 16 17  1  0  0  0  0
 17 18  1  0  0  0  0
 18  6  1  0  0  0  0
 18 12  2  0  0  0  0
 16 19  1  1  0  0  0
 19 20  2  0  0  0  0
 20 21  1  0  0  0  0
 21 22  2  0  0  0  0
 22 23  1  0  0  0  0
 23 24  2  0  0  0  0
 24 19  1  0  0  0  0
M  END
>  <EXTREG>  (ZINC00113287)
ZINC00113287

>  <LOGBIO>
2.5000

$$$$
ZINC00113888
  -MTS-   02131516512D 0   0.00000     0.00000     0

 16 17  0  0  0  0  0  0  0  0999 V2000
    4.7704   -2.3406    0.0000 Cl  0  0  0  0  0  0  0  0  0  0  0  0
    5.1745   -1.4259    0.0000 C   0  0  0  0  0  0  0  0  0  0  0  0
    6.1720   -1.3171    0.0000 C   0  0  0  0  0  0  0  0  0  0  0  0
    6.5721   -0.4063    0.0000 C   0  0  0  0  0  0  0  0  0  0  0  0
    5.9828    0.4016    0.0000 C   0  0  0  0  0  0  0  0  0  0  0  0
    4.9934    0.2987    0.0000 C   0  0  0  0  0  0  0  0  0  0  0  0
    4.5852   -0.6180    0.0000 C   0  0  0  0  0  0  0  0  0  0  0  0
    3.5907   -0.7234    0.0000 C   0  0  0  0  0  0  0  0  0  0  0  0
    3.0022    0.0851    0.0000 N   0  0  0  0  0  0  0  0  0  0  0  0
    3.3122    1.0451    0.0000 C   0  0  0  0  0  0  0  0  0  0  0  0
    2.5022    1.6251    0.0000 N   0  0  0  0  0  0  0  0  0  0  0  0
    1.6922    1.0451    0.0000 C   0  0  0  0  0  0  0  0  0  0  0  0
    2.0022    0.0851    0.0000 N   0  0  0  0  0  0  0  0  0  0  0  0
    0.7425    1.3583    0.0000 N   0  3  0  0  0  0  0  0  0  0  0  0
    0.5376    2.3406    0.0000 O   0  5  0  0  0  0  0  0  0  0  0  0
    0.0000    0.6962    0.0000 O   0  0  0  0  0  0  0  0  0  0  0  0
  1  2  1  0  0  0  0
  2  3  2  0  0  0  0
  3  4  1  0  0  0  0
  4  5  2  0  0  0  0
  5  6  1  0  0  0  0
  6  7  2  0  0  0  0
  7  2  1  0  0  0  0
  7  8  1  0  0  0  0
  8  9  1  0  0  0  0
  9 10  1  0  0  0  0
 10 11  2  0  0  0  0
 11 12  1  0  0  0  0
 12 13  2  0  0  0  0
 13  9  1  0  0  0  0
 12 14  1  0  0  0  0
 14 15  1  0  0  0  0
 14 16  2  0  0  0  0
M  CHG  2  14   1  15  -1
M  END
>  <EXTREG>  (ZINC00113888)
ZINC00113888

>  <LOGBIO>
2.5000

$$$$
ZINC00114288
  -MTS-   02131516512D 0   0.00000     0.00000     0

 21 23  0  0  0  0  0  0  0  0999 V2000
    8.8618   -2.1125    0.0000 F   0  0  0  0  0  0  0  0  0  0  0  0
    7.8677   -2.2205    0.0000 C   0  0  0  0  0  0  0  0  0  0  0  0
    7.9756   -3.2146    0.0000 F   0  0  0  0  0  0  0  0  0  0  0  0
    7.7597   -1.2263    0.0000 F   0  0  0  0  0  0  0  0  0  0  0  0
    6.8735   -2.3284    0.0000 O   0  0  0  0  0  0  0  0  0  0  0  0
    6.2239   -1.4407    0.0000 C   0  0  0  0  0  0  0  0  0  0  0  0
    6.6280   -0.5222    0.0000 C   0  0  0  0  0  0  0  0  0  0  0  0
    6.0389    0.2794    0.0000 C   0  0  0  0  0  0  0  0  0  0  0  0
    5.0446    0.1725    0.0000 C   0  0  0  0  0  0  0  0  0  0  0  0
    4.6395   -0.7361    0.0000 C   0  0  0  0  0  0  0  0  0  0  0  0
    5.2296   -1.5476    0.0000 C   0  0  0  0  0  0  0  0  0  0  0  0
    4.4561    0.9810    0.0000 C   0  0  0  0  0  0  0  0  0  0  0  0
    4.7661    1.9410    0.0000 N   0  0  0  0  0  0  0  0  0  0  0  0
    3.9561    2.5210    0.0000 O   0  0  0  0  0  0  0  0  0  0  0  0
    3.1461    1.9410    0.0000 C   0  0  0  0  0  0  0  0  0  0  0  0
    3.4561    0.9810    0.0000 N   0  0  0  0  0  0  0  0  0  0  0  0
    2.1964    2.2541    0.0000 C   0  0  0  0  0  0  0  0  0  0  0  0
    1.8880    3.2146    0.0000 O   0  0  0  0  0  0  0  0  0  0  0  0
    0.8918    3.2130    0.0000 N   0  0  0  0  0  0  0  0  0  0  0  0
    0.5724    2.2693    0.0000 C   0  0  0  0  0  0  0  0  0  0  0  0
    1.3843    1.6706    0.0000 C   0  0  0  0  0  0  0  0  0  0  0  0
  1  2  1  0  0  0  0
  2  3  1  0  0  0  0
  2  4  1  0  0  0  0
  2  5  1  0  0  0  0
  5  6  1  0  0  0  0
  6  7  2  0  0  0  0
  7  8  1  0  0  0  0
  8  9  2  0  0  0  0
  9 10  1  0  0  0  0
 10 11  2  0  0  0  0
 11  6  1  0  0  0  0
  9 12  1  0  0  0  0
 12 13  2  0  0  0  0
 13 14  1  0  0  0  0
 14 15  1  0  0  0  0
 15 16  2  0  0  0  0
 16 12  1  0  0  0  0
 15 17  1  0  0  0  0
 17 18  1  0  0  0  0
 18 19  1  0  0  0  0
 19 20  2  0  0  0  0
 20 21  1  0  0  0  0
 21 17  2  0  0  0  0
M  END
>  <EXTREG>  (ZINC00114288)
ZINC00114288

>  <LOGBIO>
2.5000

$$$$
ZINC00114499
  -MTS-   02131516512D 0   0.00000     0.00000     0

 16 17  0  0  1  0  0  0  0  0999 V2000
    4.2135   -3.1435    0.0000 O   0  5  0  0  0  0  0  0  0  0  0  0
    4.6180   -2.2252    0.0000 N   0  3  0  0  0  0  0  0  0  0  0  0
    5.6071   -2.1183    0.0000 O   0  0  0  0  0  0  0  0  0  0  0  0
    4.0275   -1.4182    0.0000 C   0  0  0  0  0  0  0  0  0  0  0  0
    4.4316   -0.4997    0.0000 C   0  0  0  0  0  0  0  0  0  0  0  0
    3.8425    0.3019    0.0000 C   0  0  0  0  0  0  0  0  0  0  0  0
    2.8482    0.1950    0.0000 C   0  0  0  0  0  0  0  0  0  0  0  0
    2.4431   -0.7136    0.0000 C   0  0  0  0  0  0  0  0  0  0  0  0
    3.0332   -1.5251    0.0000 C   0  0  0  0  0  0  0  0  0  0  0  0
    2.2597    1.0035    0.0000 C   0  0  2  0  0  0  0  0  0  0  0  0
    2.5697    1.9635    0.0000 N   0  0  0  0  0  0  0  0  0  0  0  0
    1.7597    2.5435    0.0000 N   0  0  0  0  0  0  0  0  0  0  0  0
    0.9497    1.9635    0.0000 C   0  0  0  0  0  0  0  0  0  0  0  0
    0.0000    2.2766    0.0000 S   0  0  0  0  0  0  0  0  0  0  0  0
    1.2597    1.0035    0.0000 S   0  0  0  0  0  0  0  0  0  0  0  0
    2.8522    1.0981    0.0000 H   0  0  0  0  0  0  0  0  0  0  0  0
  1  2  1  0  0  0  0
  2  3  2  0  0  0  0
  2  4  1  0  0  0  0
  4  5  2  0  0  0  0
  5  6  1  0  0  0  0
  6  7  2  0  0  0  0
  7  8  1  0  0  0  0
  8  9  2  0  0  0  0
  9  4  1  0  0  0  0
 10  7  1  1  0  0  0
 10 16  1  6  0  0  0
 10 11  1  0  0  0  0
 11 12  1  0  0  0  0
 12 13  1  0  0  0  0
 13 14  2  0  0  0  0
 13 15  1  0  0  0  0
 15 10  1  0  0  0  0
M  CHG  2   1  -1   2   1
M  END
>  <EXTREG>  (ZINC00114499)
ZINC00114499

>  <LOGBIO>
2.5000

$$$$
ZINC00114921
  -MTS-   02131516512D 0   0.00000     0.00000     0

 18 19  0  0  0  0  0  0  0  0999 V2000
    3.9408   -1.7284    0.0000 C   0  0  0  0  0  0  0  0  0  0  0  0
    3.5340   -2.6457    0.0000 O   0  0  0  0  0  0  0  0  0  0  0  0
    2.5447   -2.7500    0.0000 C   0  0  0  0  0  0  0  0  0  0  0  0
    2.1379   -3.6673    0.0000 O   0  0  0  0  0  0  0  0  0  0  0  0
    1.9562   -1.9416    0.0000 C   0  0  0  0  0  0  0  0  0  0  0  0
    2.2662   -0.9816    0.0000 O   0  0  0  0  0  0  0  0  0  0  0  0
    1.4562   -0.4016    0.0000 C   0  0  0  0  0  0  0  0  0  0  0  0
    0.6462   -0.9816    0.0000 C   0  0  0  0  0  0  0  0  0  0  0  0
    0.9562   -1.9416    0.0000 C   0  0  0  0  0  0  0  0  0  0  0  0
    1.4562    0.5984    0.0000 S   0  0  0  0  0  0  0  0  0  0  0  0
    0.4562    0.5984    0.0000 O   0  0  0  0  0  0  0  0  0  0  0  0
    2.4562    0.5984    0.0000 O   0  0  0  0  0  0  0  0  0  0  0  0
    1.4562    1.5984    0.0000 N   0  0  0  0  0  0  0  0  0  0  0  0
    2.3247    2.1010    0.0000 C   0  0  0  0  0  0  0  0  0  0  0  0
    2.3227    3.0958    0.0000 C   0  0  0  0  0  0  0  0  0  0  0  0
    1.4571    3.5967    0.0000 O   0  0  0  0  0  0  0  0  0  0  0  0
    0.5936    3.1027    0.0000 C   0  0  0  0  0  0  0  0  0  0  0  0
    0.5906    2.0993    0.0000 C   0  0  0  0  0  0  0  0  0  0  0  0
  1  2  1  0  0  0  0
  2  3  1  0  0  0  0
  3  4  2  0  0  0  0
  3  5  1  0  0  0  0
  5  6  1  0  0  0  0
  6  7  1  0  0  0  0
  7  8  2  0  0  0  0
  8  9  1  0  0  0  0
  9  5  2  0  0  0  0
  7 10  1  0  0  0  0
 10 11  2  0  0  0  0
 10 12  2  0  0  0  0
 10 13  1  0  0  0  0
 13 14  1  0  0  0  0
 14 15  1  0  0  0  0
 15 16  1  0  0  0  0
 16 17  1  0  0  0  0
 17 18  1  0  0  0  0
 18 13  1  0  0  0  0
M  END
>  <EXTREG>  (ZINC00114921)
ZINC00114921

>  <LOGBIO>
2.5000

$$$$
ZINC00114930
  -MTS-   02131516512D 0   0.00000     0.00000     0

 18 19  0  0  0  0  0  0  0  0999 V2000
    4.0582   -1.7657    0.0000 C   0  0  0  0  0  0  0  0  0  0  0  0
    3.6514   -2.6830    0.0000 O   0  0  0  0  0  0  0  0  0  0  0  0
    2.6621   -2.7873    0.0000 C   0  0  0  0  0  0  0  0  0  0  0  0
    2.2553   -3.7046    0.0000 O   0  0  0  0  0  0  0  0  0  0  0  0
    2.0736   -1.9788    0.0000 C   0  0  0  0  0  0  0  0  0  0  0  0
    2.3836   -1.0188    0.0000 C   0  0  0  0  0  0  0  0  0  0  0  0
    1.5736   -0.4388    0.0000 C   0  0  0  0  0  0  0  0  0  0  0  0
    0.7636   -1.0188    0.0000 O   0  0  0  0  0  0  0  0  0  0  0  0
    1.0736   -1.9788    0.0000 C   0  0  0  0  0  0  0  0  0  0  0  0
    0.4851   -2.7873    0.0000 C   0  0  0  0  0  0  0  0  0  0  0  0
    1.5736    0.5612    0.0000 S   0  0  0  0  0  0  0  0  0  0  0  0
    0.5736    0.5612    0.0000 O   0  0  0  0  0  0  0  0  0  0  0  0
    2.5736    0.5612    0.0000 O   0  0  0  0  0  0  0  0  0  0  0  0
    1.5736    1.5612    0.0000 N   0  0  0  0  0  0  0  0  0  0  0  0
    2.3892    2.1549    0.0000 C   0  0  0  0  0  0  0  0  0  0  0  0
    2.0757    3.1005    0.0000 C   0  0  0  0  0  0  0  0  0  0  0  0
    1.0795    3.1083    0.0000 C   0  0  0  0  0  0  0  0  0  0  0  0
    0.7651    2.1497    0.0000 C   0  0  0  0  0  0  0  0  0  0  0  0
  1  2  1  0  0  0  0
  2  3  1  0  0  0  0
  3  4  2  0  0  0  0
  3  5  1  0  0  0  0
  5  6  1  0  0  0  0
  6  7  2  0  0  0  0
  7  8  1  0  0  0  0
  8  9  1  0  0  0  0
  9  5  2  0  0  0  0
  9 10  1  0  0  0  0
  7 11  1  0  0  0  0
 11 12  2  0  0  0  0
 11 13  2  0  0  0  0
 11 14  1  0  0  0  0
 14 15  1  0  0  0  0
 15 16  1  0  0  0  0
 16 17  1  0  0  0  0
 17 18  1  0  0  0  0
 18 14  1  0  0  0  0
M  END
>  <EXTREG>  (ZINC00114930)
ZINC00114930

>  <LOGBIO>
2.5000

$$$$
ZINC00115151
  -MTS-   02131516512D 0   0.00000     0.00000     0

 23 25  0  0  0  0  0  0  0  0999 V2000
    8.2063   -3.6778    0.0000 F   0  0  0  0  0  0  0  0  0  0  0  0
    7.6178   -2.8693    0.0000 C   0  0  0  0  0  0  0  0  0  0  0  0
    6.8093   -3.4578    0.0000 F   0  0  0  0  0  0  0  0  0  0  0  0
    8.4263   -2.2808    0.0000 F   0  0  0  0  0  0  0  0  0  0  0  0
    7.0293   -2.0608    0.0000 C   0  0  0  0  0  0  0  0  0  0  0  0
    7.3393   -1.1008    0.0000 N   0  0  0  0  0  0  0  0  0  0  0  0
    6.5293   -0.5208    0.0000 N   0  0  0  0  0  0  0  0  0  0  0  0
    5.7193   -1.1008    0.0000 C   0  0  0  0  0  0  0  0  0  0  0  0
    4.7696   -0.7877    0.0000 S   0  0  0  0  0  0  0  0  0  0  0  0
    4.0210   -1.4558    0.0000 C   0  0  0  0  0  0  0  0  0  0  0  0
    3.0766   -1.1433    0.0000 C   0  0  0  0  0  0  0  0  0  0  0  0
    2.3279   -1.8115    0.0000 O   0  0  0  0  0  0  0  0  0  0  0  0
    2.8734   -0.1642    0.0000 C   0  0  0  0  0  0  0  0  0  0  0  0
    3.6217    0.5044    0.0000 C   0  0  0  0  0  0  0  0  0  0  0  0
    3.4177    1.4780    0.0000 C   0  0  0  0  0  0  0  0  0  0  0  0
    2.4685    1.7926    0.0000 C   0  0  0  0  0  0  0  0  0  0  0  0
    2.2675    2.7757    0.0000 C   0  0  0  0  0  0  0  0  0  0  0  0
    1.3183    3.0903    0.0000 C   0  0  0  0  0  0  0  0  0  0  0  0
    0.5700    2.4218    0.0000 C   0  0  0  0  0  0  0  0  0  0  0  0
    0.7741    1.4481    0.0000 C   0  0  0  0  0  0  0  0  0  0  0  0
    1.7233    1.1335    0.0000 C   0  0  0  0  0  0  0  0  0  0  0  0
    1.9242    0.1504    0.0000 C   0  0  0  0  0  0  0  0  0  0  0  0
    6.0293   -2.0608    0.0000 N   0  0  0  0  0  0  0  0  0  0  0  0
  1  2  1  0  0  0  0
  2  3  1  0  0  0  0
  2  4  1  0  0  0  0
  2  5  1  0  0  0  0
  5  6  2  0  0  0  0
  6  7  1  0  0  0  0
  7  8  1  0  0  0  0
  8  9  1  0  0  0  0
  9 10  1  0  0  0  0
 10 11  1  0  0  0  0
 11 12  2  0  0  0  0
 11 13  1  0  0  0  0
 13 14  2  0  0  0  0
 14 15  1  0  0  0  0
 15 16  2  0  0  0  0
 16 17  1  0  0  0  0
 17 18  2  0  0  0  0
 18 19  1  0  0  0  0
 19 20  2  0  0  0  0
 20 21  1  0  0  0  0
 21 16  1  0  0  0  0
 21 22  2  0  0  0  0
 22 13  1  0  0  0  0
  8 23  2  0  0  0  0
 23  5  1  0  0  0  0
M  END
>  <EXTREG>  (ZINC00115151)
ZINC00115151

>  <LOGBIO>
2.5000

$$$$
ZINC00116010
  -MTS-   02131516512D 0   0.00000     0.00000     0

 18 19  0  0  0  0  0  0  0  0999 V2000
    7.0341   -0.6206    0.0000 C   0  0  0  0  0  0  0  0  0  0  0  0
    6.4436    0.1864    0.0000 O   0  0  0  0  0  0  0  0  0  0  0  0
    5.4494    0.0785    0.0000 C   0  0  0  0  0  0  0  0  0  0  0  0
    4.8560    0.8877    0.0000 C   0  0  0  0  0  0  0  0  0  0  0  0
    3.8673    0.7783    0.0000 C   0  0  0  0  0  0  0  0  0  0  0  0
    3.4628   -0.1362    0.0000 C   0  0  0  0  0  0  0  0  0  0  0  0
    2.4683   -0.2417    0.0000 C   0  0  0  0  0  0  0  0  0  0  0  0
    1.8798    0.5668    0.0000 C   0  0  0  0  0  0  0  0  0  0  0  0
    2.1898    1.5268    0.0000 N   0  0  0  0  0  0  0  0  0  0  0  0
    1.3798    2.1068    0.0000 C   0  0  0  0  0  0  0  0  0  0  0  0
    1.3798    3.1068    0.0000 S   0  0  0  0  0  0  0  0  0  0  0  0
    0.5698    1.5268    0.0000 N   0  0  0  0  0  0  0  0  0  0  0  0
    0.8798    0.5668    0.0000 C   0  0  0  0  0  0  0  0  0  0  0  0
    0.2913   -0.2417    0.0000 O   0  0  0  0  0  0  0  0  0  0  0  0
    4.0470   -0.9414    0.0000 C   0  0  0  0  0  0  0  0  0  0  0  0
    5.0449   -0.8361    0.0000 C   0  0  0  0  0  0  0  0  0  0  0  0
    5.6338   -1.6442    0.0000 O   0  0  0  0  0  0  0  0  0  0  0  0
    5.2284   -2.5584    0.0000 C   0  0  0  0  0  0  0  0  0  0  0  0
  1  2  1  0  0  0  0
  2  3  1  0  0  0  0
  3  4  2  0  0  0  0
  4  5  1  0  0  0  0
  5  6  2  0  0  0  0
  6  7  1  0  0  0  0
  7  8  1  0  0  0  0
  8  9  2  0  0  0  0
  9 10  1  0  0  0  0
 10 11  2  0  0  0  0
 10 12  1  0  0  0  0
 12 13  1  0  0  0  0
 13  8  1  0  0  0  0
 13 14  2  0  0  0  0
  6 15  1  0  0  0  0
 15 16  2  0  0  0  0
 16  3  1  0  0  0  0
 16 17  1  0  0  0  0
 17 18  1  0  0  0  0
M  END
>  <EXTREG>  (ZINC00116010)
ZINC00116010

>  <LOGBIO>
2.5000

$$$$
ZINC00116052
  -MTS-   02131516512D 0   0.00000     0.00000     0

 17 19  0  0  0  0  0  0  0  0999 V2000
    4.6489    0.8277    0.0000 N   0  0  0  0  0  0  0  0  0  0  0  0
    4.3416   -0.1239    0.0000 C   0  0  0  0  0  0  0  0  0  0  0  0
    3.3830   -0.4382    0.0000 N   0  0  0  0  0  0  0  0  0  0  0  0
    3.3908   -1.4345    0.0000 N   0  0  0  0  0  0  0  0  0  0  0  0
    4.3364   -1.7480    0.0000 C   0  0  0  0  0  0  0  0  0  0  0  0
    4.9301   -0.9324    0.0000 C   0  0  0  0  0  0  0  0  0  0  0  0
    5.9301   -0.9324    0.0000 C   0  0  0  0  0  0  0  0  0  0  0  0
    6.9301   -0.9324    0.0000 N   0  0  0  0  0  0  0  0  0  0  0  0
    2.5709    0.1453    0.0000 C   0  0  0  0  0  0  0  0  0  0  0  0
    2.6688    1.1439    0.0000 N   0  0  0  0  0  0  0  0  0  0  0  0
    1.8593    1.7222    0.0000 C   0  0  0  0  0  0  0  0  0  0  0  0
    0.9478    1.3108    0.0000 N   0  0  0  0  0  0  0  0  0  0  0  0
    0.8472    0.3203    0.0000 C   0  0  0  0  0  0  0  0  0  0  0  0
    0.0339   -0.2766    0.0000 S   0  0  0  0  0  0  0  0  0  0  0  0
    0.3512   -1.2210    0.0000 C   0  0  0  0  0  0  0  0  0  0  0  0
    1.3474   -1.2249    0.0000 C   0  0  0  0  0  0  0  0  0  0  0  0
    1.6580   -0.2650    0.0000 C   0  0  0  0  0  0  0  0  0  0  0  0
  1  2  1  0  0  0  0
  2  3  1  0  0  0  0
  3  4  1  0  0  0  0
  4  5  2  0  0  0  0
  5  6  1  0  0  0  0
  6  2  2  0  0  0  0
  6  7  1  0  0  0  0
  7  8  3  0  0  0  0
  3  9  1  0  0  0  0
  9 10  1  0  0  0  0
 10 11  2  0  0  0  0
 11 12  1  0  0  0  0
 12 13  2  0  0  0  0
 13 14  1  0  0  0  0
 14 15  1  0  0  0  0
 15 16  2  0  0  0  0
 16 17  1  0  0  0  0
 17  9  2  0  0  0  0
 17 13  1  0  0  0  0
M  END
>  <EXTREG>  (ZINC00116052)
ZINC00116052

>  <LOGBIO>
2.5000

$$$$
ZINC00116854
  -MTS-   02131516512D 0   0.00000     0.00000     0

 21 23  0  0  1  0  0  0  0  0999 V2000
    2.4743   -4.7456    0.0000 O   0  0  0  0  0  0  0  0  0  0  0  0
    1.8857   -3.9371    0.0000 C   0  0  0  0  0  0  0  0  0  0  0  0
    2.1957   -2.9771    0.0000 C   0  0  0  0  0  0  0  0  0  0  0  0
    1.3857   -2.3971    0.0000 C   0  0  1  0  0  0  0  0  0  0  0  0
    0.5757   -2.9771    0.0000 C   0  0  0  0  0  0  0  0  0  0  0  0
    0.8857   -3.9371    0.0000 N   0  0  0  0  0  0  0  0  0  0  0  0
    1.3857   -1.3971    0.0000 C   0  0  0  0  0  0  0  0  0  0  0  0
    2.2542   -0.8945    0.0000 C   0  0  0  0  0  0  0  0  0  0  0  0
    2.2522    0.1003    0.0000 C   0  0  0  0  0  0  0  0  0  0  0  0
    1.3867    0.6011    0.0000 C   0  0  0  0  0  0  0  0  0  0  0  0
    0.5232    0.1072    0.0000 C   0  0  0  0  0  0  0  0  0  0  0  0
    0.5202   -0.8963    0.0000 C   0  0  0  0  0  0  0  0  0  0  0  0
    1.3892    1.6011    0.0000 S   0  0  0  0  0  0  0  0  0  0  0  0
    0.3892    1.6036    0.0000 O   0  0  0  0  0  0  0  0  0  0  0  0
    2.3892    1.5986    0.0000 O   0  0  0  0  0  0  0  0  0  0  0  0
    1.3917    2.6011    0.0000 N   0  0  0  0  0  0  0  0  0  0  0  0
    2.2088    3.1928    0.0000 C   0  0  0  0  0  0  0  0  0  0  0  0
    1.8976    4.1392    0.0000 C   0  0  0  0  0  0  0  0  0  0  0  0
    0.9014    4.1494    0.0000 C   0  0  0  0  0  0  0  0  0  0  0  0
    0.5847    3.1916    0.0000 C   0  0  0  0  0  0  0  0  0  0  0  0
    1.9194   -2.1229    0.0000 H   0  0  0  0  0  0  0  0  0  0  0  0
  1  2  2  0  0  0  0
  2  3  1  0  0  0  0
  3  4  1  0  0  0  0
  4 21  1  6  0  0  0
  4  5  1  0  0  0  0
  5  6  1  0  0  0  0
  6  2  1  0  0  0  0
  4  7  1  1  0  0  0
  7  8  2  0  0  0  0
  8  9  1  0  0  0  0
  9 10  2  0  0  0  0
 10 11  1  0  0  0  0
 11 12  2  0  0  0  0
 12  7  1  0  0  0  0
 10 13  1  0  0  0  0
 13 14  2  0  0  0  0
 13 15  2  0  0  0  0
 13 16  1  0  0  0  0
 16 17  1  0  0  0  0
 17 18  1  0  0  0  0
 18 19  1  0  0  0  0
 19 20  1  0  0  0  0
 20 16  1  0  0  0  0
M  END
>  <EXTREG>  (ZINC00116854)
ZINC00116854

>  <LOGBIO>
2.5000

$$$$
ZINC00118251
  -MTS-   02131516512D 0   0.00000     0.00000     0

 19 20  0  0  0  0  0  0  0  0999 V2000
    1.0391   -3.9221    0.0000 O   0  0  0  0  0  0  0  0  0  0  0  0
    1.4459   -3.0049    0.0000 C   0  0  0  0  0  0  0  0  0  0  0  0
    0.8574   -2.1964    0.0000 O   0  0  0  0  0  0  0  0  0  0  0  0
    2.4352   -2.9005    0.0000 C   0  0  0  0  0  0  0  0  0  0  0  0
    2.8420   -1.9832    0.0000 O   0  0  0  0  0  0  0  0  0  0  0  0
    3.8313   -1.8789    0.0000 C   0  0  0  0  0  0  0  0  0  0  0  0
    4.2381   -0.9616    0.0000 C   0  0  0  0  0  0  0  0  0  0  0  0
    5.2355   -0.8513    0.0000 O   0  0  0  0  0  0  0  0  0  0  0  0
    3.6476   -0.1546    0.0000 N   0  0  0  0  0  0  0  0  0  0  0  0
    4.0517    0.7639    0.0000 C   0  0  0  0  0  0  0  0  0  0  0  0
    3.4626    1.5655    0.0000 C   0  0  0  0  0  0  0  0  0  0  0  0
    2.4683    1.4586    0.0000 C   0  0  0  0  0  0  0  0  0  0  0  0
    2.0632    0.5500    0.0000 C   0  0  0  0  0  0  0  0  0  0  0  0
    2.6533   -0.2615    0.0000 C   0  0  0  0  0  0  0  0  0  0  0  0
    1.8798    2.2670    0.0000 N   0  0  0  0  0  0  0  0  0  0  0  0
    2.1898    3.2270    0.0000 C   0  0  0  0  0  0  0  0  0  0  0  0
    1.3798    3.8070    0.0000 C   0  0  0  0  0  0  0  0  0  0  0  0
    0.5698    3.2270    0.0000 C   0  0  0  0  0  0  0  0  0  0  0  0
    0.8798    2.2670    0.0000 C   0  0  0  0  0  0  0  0  0  0  0  0
  1  2  1  0  0  0  0
  2  3  2  0  0  0  0
  2  4  1  0  0  0  0
  4  5  1  0  0  0  0
  5  6  1  0  0  0  0
  6  7  1  0  0  0  0
  7  8  2  0  0  0  0
  7  9  1  0  0  0  0
  9 10  1  0  0  0  0
 10 11  1  0  0  0  0
 11 12  1  0  0  0  0
 12 13  1  0  0  0  0
 13 14  1  0  0  0  0
 14  9  1  0  0  0  0
 12 15  1  0  0  0  0
 15 16  1  0  0  0  0
 16 17  2  0  0  0  0
 17 18  1  0  0  0  0
 18 19  2  0  0  0  0
 19 15  1  0  0  0  0
M  END
>  <EXTREG>  (ZINC00118251)
ZINC00118251

>  <LOGBIO>
2.5000

$$$$
ZINC00119726
  -MTS-   02131516512D 0   0.00000     0.00000     0

 17 19  0  0  0  0  0  0  0  0999 V2000
    6.8144   -2.9740    0.0000 F   0  0  0  0  0  0  0  0  0  0  0  0
    6.2239   -2.1670    0.0000 C   0  0  0  0  0  0  0  0  0  0  0  0
    6.6280   -1.2485    0.0000 C   0  0  0  0  0  0  0  0  0  0  0  0
    6.0389   -0.4469    0.0000 C   0  0  0  0  0  0  0  0  0  0  0  0
    5.0446   -0.5538    0.0000 C   0  0  0  0  0  0  0  0  0  0  0  0
    4.6395   -1.4623    0.0000 C   0  0  0  0  0  0  0  0  0  0  0  0
    5.2296   -2.2739    0.0000 C   0  0  0  0  0  0  0  0  0  0  0  0
    4.4561    0.2547    0.0000 C   0  0  0  0  0  0  0  0  0  0  0  0
    4.7661    1.2147    0.0000 C   0  0  0  0  0  0  0  0  0  0  0  0
    3.9561    1.7947    0.0000 S   0  0  0  0  0  0  0  0  0  0  0  0
    3.1461    1.2147    0.0000 C   0  0  0  0  0  0  0  0  0  0  0  0
    3.4561    0.2547    0.0000 N   0  0  0  0  0  0  0  0  0  0  0  0
    2.1964    1.5278    0.0000 C   0  0  0  0  0  0  0  0  0  0  0  0
    1.8880    2.4883    0.0000 S   0  0  0  0  0  0  0  0  0  0  0  0
    0.8918    2.4867    0.0000 C   0  0  0  0  0  0  0  0  0  0  0  0
    0.5724    1.5430    0.0000 C   0  0  0  0  0  0  0  0  0  0  0  0
    1.3843    0.9443    0.0000 C   0  0  0  0  0  0  0  0  0  0  0  0
  1  2  1  0  0  0  0
  2  3  2  0  0  0  0
  3  4  1  0  0  0  0
  4  5  2  0  0  0  0
  5  6  1  0  0  0  0
  6  7  2  0  0  0  0
  7  2  1  0  0  0  0
  5  8  1  0  0  0  0
  8  9  2  0  0  0  0
  9 10  1  0  0  0  0
 10 11  1  0  0  0  0
 11 12  2  0  0  0  0
 12  8  1  0  0  0  0
 11 13  1  0  0  0  0
 13 14  1  0  0  0  0
 14 15  1  0  0  0  0
 15 16  2  0  0  0  0
 16 17  1  0  0  0  0
 17 13  2  0  0  0  0
M  END
>  <EXTREG>  (ZINC00119726)
ZINC00119726

>  <LOGBIO>
2.5000

$$$$
ZINC00120657
  -MTS-   02131516512D 0   0.00000     0.00000     0

 18 19  0  0  1  0  0  0  0  0999 V2000
    2.2454    0.9978    0.0000 N   0  0  0  0  0  0  0  0  0  0  0  0
    3.1151    0.4974    0.0000 C   0  0  2  0  0  0  0  0  0  0  0  0
    3.1156   -0.4974    0.0000 C   0  0  2  0  0  0  0  0  0  0  0  0
    3.9854   -0.9978    0.0000 O   0  0  0  0  0  0  0  0  0  0  0  0
    2.2501   -0.9983    0.0000 C   0  0  0  0  0  0  0  0  0  0  0  0
    1.3801   -0.4983    0.0000 C   0  0  0  0  0  0  0  0  0  0  0  0
    0.5201   -0.9983    0.0000 C   0  0  0  0  0  0  0  0  0  0  0  0
    0.5201   -1.9983    0.0000 C   0  0  0  0  0  0  0  0  0  0  0  0
    1.3801   -2.4983    0.0000 C   0  0  0  0  0  0  0  0  0  0  0  0
    2.2501   -1.9983    0.0000 C   0  0  0  0  0  0  0  0  0  0  0  0
    3.9807    0.9983    0.0000 C   0  0  0  0  0  0  0  0  0  0  0  0
    4.8507    0.4983    0.0000 C   0  0  0  0  0  0  0  0  0  0  0  0
    5.7107    0.9983    0.0000 C   0  0  0  0  0  0  0  0  0  0  0  0
    5.7107    1.9983    0.0000 C   0  0  0  0  0  0  0  0  0  0  0  0
    4.8507    2.4983    0.0000 C   0  0  0  0  0  0  0  0  0  0  0  0
    3.9807    1.9983    0.0000 C   0  0  0  0  0  0  0  0  0  0  0  0
    2.5958   -0.1978    0.0000 H   0  0  0  0  0  0  0  0  0  0  0  0
    3.1144    1.0974    0.0000 H   0  0  0  0  0  0  0  0  0  0  0  0
  2  1  1  1  0  0  0
  2 18  1  6  0  0  0
  2  3  1  0  0  0  0
  3 17  1  1  0  0  0
  3  4  1  1  0  0  0
  3  5  1  0  0  0  0
  5  6  2  0  0  0  0
  6  7  1  0  0  0  0
  7  8  2  0  0  0  0
  8  9  1  0  0  0  0
  9 10  2  0  0  0  0
 10  5  1  0  0  0  0
  2 11  1  0  0  0  0
 11 12  2  0  0  0  0
 12 13  1  0  0  0  0
 13 14  2  0  0  0  0
 14 15  1  0  0  0  0
 15 16  2  0  0  0  0
 16 11  1  0  0  0  0
M  END
>  <EXTREG>  (ZINC00120657)
ZINC00120657

>  <LOGBIO>
2.5000

$$$$
ZINC00121066
  -MTS-   02131516512D 0   0.00000     0.00000     0

 22 24  0  0  1  0  0  0  0  0999 V2000
    5.8360    0.3784    0.0000 C   0  0  0  0  0  0  0  0  0  0  0  0
    4.8510    0.5514    0.0000 C   0  0  0  0  0  0  0  0  0  0  0  0
    5.1918    1.4916    0.0000 C   0  0  0  0  0  0  0  0  0  0  0  0
    3.9810    1.0514    0.0000 O   0  0  0  0  0  0  0  0  0  0  0  0
    3.1210    0.5514    0.0000 C   0  0  2  0  0  0  0  0  0  0  0  0
    3.1210   -0.4486    0.0000 C   0  0  1  0  0  0  0  0  0  0  0  0
    3.9810   -0.9486    0.0000 C   0  0  0  0  0  0  0  0  0  0  0  0
    4.8510   -0.4486    0.0000 C   0  0  2  0  0  0  0  0  0  0  0  0
    4.8531   -1.7486    0.0000 C   0  0  0  0  0  0  0  0  0  0  0  0
    3.9880   -2.2503    0.0000 C   0  0  0  0  0  0  0  0  0  0  0  0
    3.1190   -1.7486    0.0000 C   0  0  1  0  0  0  0  0  0  0  0  0
    2.1344   -1.5739    0.0000 C   0  0  0  0  0  0  0  0  0  0  0  0
    2.7765   -2.6881    0.0000 O   0  0  0  0  0  0  0  0  0  0  0  0
    2.2542    1.0501    0.0000 C   0  0  0  0  0  0  0  0  0  0  0  0
    2.2517    2.0536    0.0000 C   0  0  0  0  0  0  0  0  0  0  0  0
    1.3885    2.5479    0.0000 C   0  0  0  0  0  0  0  0  0  0  0  0
    0.5227    2.0474    0.0000 C   0  0  0  0  0  0  0  0  0  0  0  0
    0.5202    1.0527    0.0000 C   0  0  0  0  0  0  0  0  0  0  0  0
    1.3885    0.5497    0.0000 C   0  0  0  0  0  0  0  0  0  0  0  0
    5.4510   -0.4481    0.0000 H   0  0  0  0  0  0  0  0  0  0  0  0
    2.5210   -0.4481    0.0000 H   0  0  0  0  0  0  0  0  0  0  0  0
    3.1197    1.1514    0.0000 H   0  0  0  0  0  0  0  0  0  0  0  0
  1  2  1  0  0  0  0
  2  3  1  0  0  0  0
  2  4  1  0  0  0  0
  4  5  1  0  0  0  0
  5 22  1  1  0  0  0
  6  5  1  1  0  0  0
  6 21  1  6  0  0  0
  6  7  1  0  0  0  0
  7  8  1  0  0  0  0
  8 20  1  6  0  0  0
  8  2  1  1  0  0  0
  8  9  1  0  0  0  0
  9 10  1  0  0  0  0
 10 11  1  0  0  0  0
 11  6  1  0  0  0  0
 11 12  1  1  0  0  0
 11 13  1  6  0  0  0
  5 14  1  6  0  0  0
 14 15  2  0  0  0  0
 15 16  1  0  0  0  0
 16 17  2  0  0  0  0
 17 18  1  0  0  0  0
 18 19  2  0  0  0  0
 19 14  1  0  0  0  0
M  END
>  <EXTREG>  (ZINC00121066)
ZINC00121066

>  <LOGBIO>
2.5000

$$$$
ZINC00121115
  -MTS-   02131516512D 0   0.00000     0.00000     0

 22 24  0  0  0  0  0  0  0  0999 V2000
    1.0335    3.0104    0.0000 C   0  0  0  0  0  0  0  0  0  0  0  0
    1.2387    2.0317    0.0000 C   0  0  0  0  0  0  0  0  0  0  0  0
    2.1889    1.7201    0.0000 N   0  0  0  0  0  0  0  0  0  0  0  0
    3.0072    2.3101    0.0000 N   0  0  0  0  0  0  0  0  0  0  0  0
    3.8081    1.7176    0.0000 C   0  0  0  0  0  0  0  0  0  0  0  0
    4.7597    2.0248    0.0000 C   0  0  0  0  0  0  0  0  0  0  0  0
    3.5050    0.7685    0.0000 C   0  0  0  0  0  0  0  0  0  0  0  0
    2.4962    0.7685    0.0000 C   0  0  0  0  0  0  0  0  0  0  0  0
    1.9077   -0.0400    0.0000 C   0  0  0  0  0  0  0  0  0  0  0  0
    0.8989   -0.0400    0.0000 N   0  0  0  0  0  0  0  0  0  0  0  0
    0.5959   -0.9890    0.0000 N   0  0  0  0  0  0  0  0  0  0  0  0
    1.3967   -1.5816    0.0000 C   0  0  0  0  0  0  0  0  0  0  0  0
    1.3906   -2.5816    0.0000 S   0  0  0  0  0  0  0  0  0  0  0  0
    0.5215   -3.0762    0.0000 C   0  0  0  0  0  0  0  0  0  0  0  0
    2.2150   -0.9916    0.0000 N   0  0  0  0  0  0  0  0  0  0  0  0
    3.1652   -1.3032    0.0000 C   0  0  0  0  0  0  0  0  0  0  0  0
    3.3722   -2.2851    0.0000 C   0  0  0  0  0  0  0  0  0  0  0  0
    4.3180   -2.5931    0.0000 C   0  0  0  0  0  0  0  0  0  0  0  0
    5.0637   -1.9267    0.0000 C   0  0  0  0  0  0  0  0  0  0  0  0
    6.0131   -2.2407    0.0000 Cl  0  0  0  0  0  0  0  0  0  0  0  0
    4.8634   -0.9523    0.0000 C   0  0  0  0  0  0  0  0  0  0  0  0
    3.9108   -0.6368    0.0000 C   0  0  0  0  0  0  0  0  0  0  0  0
  1  2  1  0  0  0  0
  2  3  1  0  0  0  0
  3  4  1  0  0  0  0
  4  5  2  0  0  0  0
  5  6  1  0  0  0  0
  5  7  1  0  0  0  0
  7  8  2  0  0  0  0
  8  3  1  0  0  0  0
  8  9  1  0  0  0  0
  9 10  2  0  0  0  0
 10 11  1  0  0  0  0
 11 12  2  0  0  0  0
 12 13  1  0  0  0  0
 13 14  1  0  0  0  0
 12 15  1  0  0  0  0
 15  9  1  0  0  0  0
 15 16  1  0  0  0  0
 16 17  2  0  0  0  0
 17 18  1  0  0  0  0
 18 19  2  0  0  0  0
 19 20  1  0  0  0  0
 19 21  1  0  0  0  0
 21 22  2  0  0  0  0
 22 16  1  0  0  0  0
M  END
>  <EXTREG>  (ZINC00121115)
ZINC00121115

>  <LOGBIO>
2.5000

$$$$
ZINC00121165
  -MTS-   02131516512D 0   0.00000     0.00000     0

 21 22  0  0  0  0  0  0  0  0999 V2000
    4.6153    0.3371    0.0000 C   0  0  0  0  0  0  0  0  0  0  0  0
    4.0267    1.1455    0.0000 N   0  0  0  0  0  0  0  0  0  0  0  0
    4.3367    2.1055    0.0000 N   0  0  0  0  0  0  0  0  0  0  0  0
    3.5267    2.6855    0.0000 C   0  0  0  0  0  0  0  0  0  0  0  0
    3.5267    3.6855    0.0000 C   0  0  0  0  0  0  0  0  0  0  0  0
    2.7167    2.1055    0.0000 C   0  0  0  0  0  0  0  0  0  0  0  0
    3.0267    1.1455    0.0000 C   0  0  0  0  0  0  0  0  0  0  0  0
    2.4382    0.3371    0.0000 C   0  0  0  0  0  0  0  0  0  0  0  0
    1.4403    0.4423    0.0000 O   0  0  0  0  0  0  0  0  0  0  0  0
    2.8415   -0.5723    0.0000 O   0  0  0  0  0  0  0  0  0  0  0  0
    2.2526   -1.3805    0.0000 C   0  0  0  0  0  0  0  0  0  0  0  0
    1.2547   -1.2751    0.0000 C   0  0  0  0  0  0  0  0  0  0  0  0
    0.6705   -2.0803    0.0000 C   0  0  0  0  0  0  0  0  0  0  0  0
    1.0750   -2.9948    0.0000 C   0  0  0  0  0  0  0  0  0  0  0  0
    0.4840   -3.8015    0.0000 C   0  0  0  0  0  0  0  0  0  0  0  0
    2.0637   -3.1042    0.0000 C   0  0  0  0  0  0  0  0  0  0  0  0
    2.6571   -2.2950    0.0000 C   0  0  0  0  0  0  0  0  0  0  0  0
    3.6513   -2.4029    0.0000 C   0  0  0  0  0  0  0  0  0  0  0  0
    1.7670    2.4187    0.0000 N   0  3  0  0  0  0  0  0  0  0  0  0
    1.5622    3.4010    0.0000 O   0  5  0  0  0  0  0  0  0  0  0  0
    1.0245    1.7567    0.0000 O   0  0  0  0  0  0  0  0  0  0  0  0
  1  2  1  0  0  0  0
  2  3  1  0  0  0  0
  3  4  2  0  0  0  0
  4  5  1  0  0  0  0
  4  6  1  0  0  0  0
  6  7  2  0  0  0  0
  7  2  1  0  0  0  0
  7  8  1  0  0  0  0
  8  9  2  0  0  0  0
  8 10  1  0  0  0  0
 10 11  1  0  0  0  0
 11 12  2  0  0  0  0
 12 13  1  0  0  0  0
 13 14  2  0  0  0  0
 14 15  1  0  0  0  0
 14 16  1  0  0  0  0
 16 17  2  0  0  0  0
 17 11  1  0  0  0  0
 17 18  1  0  0  0  0
  6 19  1  0  0  0  0
 19 20  1  0  0  0  0
 19 21  2  0  0  0  0
M  CHG  2  19   1  20  -1
M  END
>  <EXTREG>  (ZINC00121165)
ZINC00121165

>  <LOGBIO>
2.5000

$$$$
ZINC00121444
  -MTS-   02131516512D 0   0.00000     0.00000     0

 21 24  0  0  0  0  0  0  0  0999 V2000
    6.6652   -1.7362    0.0000 N   0  0  0  0  0  0  0  0  0  0  0  0
    6.9752   -0.7762    0.0000 C   0  0  0  0  0  0  0  0  0  0  0  0
    6.1652   -0.1962    0.0000 N   0  0  0  0  0  0  0  0  0  0  0  0
    5.3552   -0.7762    0.0000 C   0  0  0  0  0  0  0  0  0  0  0  0
    5.6652   -1.7362    0.0000 C   0  0  0  0  0  0  0  0  0  0  0  0
    4.9895   -2.4733    0.0000 C   0  0  0  0  0  0  0  0  0  0  0  0
    4.0124   -2.2607    0.0000 C   0  0  0  0  0  0  0  0  0  0  0  0
    3.7088   -1.3042    0.0000 C   0  0  0  0  0  0  0  0  0  0  0  0
    2.5369   -1.0461    0.0000 C   0  0  0  0  0  0  0  0  0  0  0  0
    2.2329   -0.0898    0.0000 C   0  0  0  0  0  0  0  0  0  0  0  0
    1.2609    0.1221    0.0000 C   0  0  0  0  0  0  0  0  0  0  0  0
    0.5856   -0.6154    0.0000 C   0  0  0  0  0  0  0  0  0  0  0  0
    0.8823   -1.5649    0.0000 C   0  0  0  0  0  0  0  0  0  0  0  0
    1.8616   -1.7837    0.0000 C   0  0  0  0  0  0  0  0  0  0  0  0
    4.3802   -0.5702    0.0000 C   0  0  0  0  0  0  0  0  0  0  0  0
    4.0132    0.5723    0.0000 C   0  0  0  0  0  0  0  0  0  0  0  0
    3.0326    0.7851    0.0000 C   0  0  0  0  0  0  0  0  0  0  0  0
    2.7302    1.7328    0.0000 C   0  0  0  0  0  0  0  0  0  0  0  0
    3.4011    2.4744    0.0000 C   0  0  0  0  0  0  0  0  0  0  0  0
    4.3743    2.2683    0.0000 C   0  0  0  0  0  0  0  0  0  0  0  0
    4.6841    1.3138    0.0000 C   0  0  0  0  0  0  0  0  0  0  0  0
  1  2  1  0  0  0  0
  2  3  2  0  0  0  0
  3  4  1  0  0  0  0
  4  5  2  0  0  0  0
  5  1  1  0  0  0  0
  5  6  1  0  0  0  0
  6  7  2  0  0  0  0
  7  8  1  0  0  0  0
  8  9  1  0  0  0  0
  9 10  2  0  0  0  0
 10 11  1  0  0  0  0
 11 12  2  0  0  0  0
 12 13  1  0  0  0  0
 13 14  2  0  0  0  0
 14  9  1  0  0  0  0
  8 15  2  0  0  0  0
 15  4  1  0  0  0  0
 15 16  1  0  0  0  0
 16 17  2  0  0  0  0
 17 18  1  0  0  0  0
 18 19  2  0  0  0  0
 19 20  1  0  0  0  0
 20 21  2  0  0  0  0
 21 16  1  0  0  0  0
M  END
>  <EXTREG>  (ZINC00121444)
ZINC00121444

>  <LOGBIO>
2.5000

$$$$
ZINC00121769
  -MTS-   02131516512D 0   0.00000     0.00000     0

 22 24  0  0  0  0  0  0  0  0999 V2000
    7.0829   -3.2913    0.0000 Cl  0  0  0  0  0  0  0  0  0  0  0  0
    7.4857   -2.3760    0.0000 C   0  0  0  0  0  0  0  0  0  0  0  0
    8.4830   -2.2657    0.0000 C   0  0  0  0  0  0  0  0  0  0  0  0
    8.8818   -1.3543    0.0000 C   0  0  0  0  0  0  0  0  0  0  0  0
    8.2912   -0.5473    0.0000 C   0  0  0  0  0  0  0  0  0  0  0  0
    7.3019   -0.6517    0.0000 C   0  0  0  0  0  0  0  0  0  0  0  0
    6.7134    0.1568    0.0000 O   0  0  0  0  0  0  0  0  0  0  0  0
    5.7156    0.0510    0.0000 C   0  0  0  0  0  0  0  0  0  0  0  0
    5.3092   -0.8627    0.0000 O   0  0  0  0  0  0  0  0  0  0  0  0
    5.1310    0.8559    0.0000 C   0  0  0  0  0  0  0  0  0  0  0  0
    4.1331    0.7501    0.0000 C   0  0  0  0  0  0  0  0  0  0  0  0
    3.5446    1.5586    0.0000 N   0  0  0  0  0  0  0  0  0  0  0  0
    3.8546    2.5186    0.0000 C   0  0  0  0  0  0  0  0  0  0  0  0
    4.8043    2.8317    0.0000 O   0  0  0  0  0  0  0  0  0  0  0  0
    3.0446    3.0986    0.0000 O   0  0  0  0  0  0  0  0  0  0  0  0
    2.2346    2.5186    0.0000 C   0  0  0  0  0  0  0  0  0  0  0  0
    1.2554    2.7213    0.0000 C   0  0  0  0  0  0  0  0  0  0  0  0
    0.5872    1.9773    0.0000 C   0  0  0  0  0  0  0  0  0  0  0  0
    0.9003    1.0240    0.0000 C   0  0  0  0  0  0  0  0  0  0  0  0
    1.8742    0.8213    0.0000 C   0  0  0  0  0  0  0  0  0  0  0  0
    2.5446    1.5586    0.0000 C   0  0  0  0  0  0  0  0  0  0  0  0
    6.8951   -1.5690    0.0000 C   0  0  0  0  0  0  0  0  0  0  0  0
  1  2  1  0  0  0  0
  2  3  2  0  0  0  0
  3  4  1  0  0  0  0
  4  5  2  0  0  0  0
  5  6  1  0  0  0  0
  6  7  1  0  0  0  0
  7  8  1  0  0  0  0
  8  9  2  0  0  0  0
  8 10  1  0  0  0  0
 10 11  1  0  0  0  0
 11 12  1  0  0  0  0
 12 13  1  0  0  0  0
 13 14  2  0  0  0  0
 13 15  1  0  0  0  0
 15 16  1  0  0  0  0
 16 17  2  0  0  0  0
 17 18  1  0  0  0  0
 18 19  2  0  0  0  0
 19 20  1  0  0  0  0
 20 21  2  0  0  0  0
 21 12  1  0  0  0  0
 21 16  1  0  0  0  0
  6 22  2  0  0  0  0
 22  2  1  0  0  0  0
M  END
>  <EXTREG>  (ZINC00121769)
ZINC00121769

>  <LOGBIO>
2.5000

$$$$
ZINC00122448
  -MTS-   02131516512D 0   0.00000     0.00000     0

 15 15  0  0  0  0  0  0  0  0999 V2000
    3.6329    2.7925    0.0000 N   0  0  0  0  0  0  0  0  0  0  0  0
    3.9752    1.8529    0.0000 C   0  0  0  0  0  0  0  0  0  0  0  0
    4.8367    2.3502    0.0000 C   0  0  0  0  0  0  0  0  0  0  0  0
    5.7051    1.8475    0.0000 O   0  0  0  0  0  0  0  0  0  0  0  0
    2.9905    1.6786    0.0000 C   0  0  0  0  0  0  0  0  0  0  0  0
    2.3472    2.4442    0.0000 O   0  0  0  0  0  0  0  0  0  0  0  0
    3.9761    0.8494    0.0000 C   0  0  0  0  0  0  0  0  0  0  0  0
    3.1146    0.3521    0.0000 O   0  0  0  0  0  0  0  0  0  0  0  0
    3.1156   -0.6514    0.0000 C   0  0  0  0  0  0  0  0  0  0  0  0
    2.2501   -1.1522    0.0000 C   0  0  0  0  0  0  0  0  0  0  0  0
    1.3801   -0.6522    0.0000 C   0  0  0  0  0  0  0  0  0  0  0  0
    0.5201   -1.1522    0.0000 C   0  0  0  0  0  0  0  0  0  0  0  0
    0.5201   -2.1522    0.0000 C   0  0  0  0  0  0  0  0  0  0  0  0
    1.3801   -2.6522    0.0000 C   0  0  0  0  0  0  0  0  0  0  0  0
    2.2501   -2.1522    0.0000 C   0  0  0  0  0  0  0  0  0  0  0  0
  1  2  1  0  0  0  0
  2  3  1  0  0  0  0
  3  4  1  0  0  0  0
  2  5  1  0  0  0  0
  5  6  1  0  0  0  0
  2  7  1  0  0  0  0
  7  8  1  0  0  0  0
  8  9  1  0  0  0  0
  9 10  1  0  0  0  0
 10 11  2  0  0  0  0
 11 12  1  0  0  0  0
 12 13  2  0  0  0  0
 13 14  1  0  0  0  0
 14 15  2  0  0  0  0
 15 10  1  0  0  0  0
M  END
>  <EXTREG>  (ZINC00122448)
ZINC00122448

>  <LOGBIO>
2.5000

$$$$
ZINC00122820
  -MTS-   02131516512D 0   0.00000     0.00000     0

 24 26  0  0  1  0  0  0  0  0999 V2000
    1.9357   -3.8075    0.0000 C   0  0  0  0  0  0  0  0  0  0  0  0
    2.9299   -3.7001    0.0000 C   0  0  0  0  0  0  0  0  0  0  0  0
    3.5228   -4.5096    0.0000 C   0  0  0  0  0  0  0  0  0  0  0  0
    4.5116   -4.4007    0.0000 C   0  0  0  0  0  0  0  0  0  0  0  0
    4.9166   -3.4864    0.0000 C   0  0  0  0  0  0  0  0  0  0  0  0
    4.3328   -2.6810    0.0000 C   0  0  0  0  0  0  0  0  0  0  0  0
    3.3349   -2.7858    0.0000 C   0  0  0  0  0  0  0  0  0  0  0  0
    2.7464   -1.9773    0.0000 N   0  0  0  0  0  0  0  0  0  0  0  0
    3.0564   -1.0173    0.0000 C   0  0  0  0  0  0  0  0  0  0  0  0
    2.2464   -0.4373    0.0000 C   0  0  2  0  0  0  0  0  0  0  0  0
    1.4364   -1.0173    0.0000 C   0  0  0  0  0  0  0  0  0  0  0  0
    1.7464   -1.9773    0.0000 C   0  0  0  0  0  0  0  0  0  0  0  0
    1.1578   -2.7858    0.0000 O   0  0  0  0  0  0  0  0  0  0  0  0
    2.2464    0.5627    0.0000 C   0  0  0  0  0  0  0  0  0  0  0  0
    3.1151    1.0649    0.0000 O   0  0  0  0  0  0  0  0  0  0  0  0
    1.3851    1.0606    0.0000 N   0  0  0  0  0  0  0  0  0  0  0  0
    1.3856    2.0606    0.0000 C   0  0  0  0  0  0  0  0  0  0  0  0
    2.2544    2.5627    0.0000 C   0  0  0  0  0  0  0  0  0  0  0  0
    2.2529    3.5575    0.0000 C   0  0  0  0  0  0  0  0  0  0  0  0
    1.3876    4.0588    0.0000 C   0  0  0  0  0  0  0  0  0  0  0  0
    1.3907    5.0588    0.0000 F   0  0  0  0  0  0  0  0  0  0  0  0
    0.5239    3.5653    0.0000 C   0  0  0  0  0  0  0  0  0  0  0  0
    0.5204    2.5619    0.0000 C   0  0  0  0  0  0  0  0  0  0  0  0
    2.7800   -0.1630    0.0000 H   0  0  0  0  0  0  0  0  0  0  0  0
  1  2  1  0  0  0  0
  2  3  2  0  0  0  0
  3  4  1  0  0  0  0
  4  5  2  0  0  0  0
  5  6  1  0  0  0  0
  6  7  2  0  0  0  0
  7  2  1  0  0  0  0
  7  8  1  0  0  0  0
  8  9  1  0  0  0  0
  9 10  1  0  0  0  0
 10 24  1  1  0  0  0
 10 11  1  0  0  0  0
 11 12  1  0  0  0  0
 12  8  1  0  0  0  0
 12 13  2  0  0  0  0
 10 14  1  6  0  0  0
 14 15  2  0  0  0  0
 14 16  1  0  0  0  0
 16 17  1  0  0  0  0
 17 18  2  0  0  0  0
 18 19  1  0  0  0  0
 19 20  2  0  0  0  0
 20 21  1  0  0  0  0
 20 22  1  0  0  0  0
 22 23  2  0  0  0  0
 23 17  1  0  0  0  0
M  END
>  <EXTREG>  (ZINC00122820)
ZINC00122820

>  <LOGBIO>
2.5000

$$$$
ZINC00124601
  -MTS-   02131516512D 0   0.00000     0.00000     0

 14 15  0  0  0  0  0  0  0  0999 V2000
    4.4285   -0.0212    0.0000 C   0  0  0  0  0  0  0  0  0  0  0  0
    3.8400    0.7873    0.0000 N   0  0  0  0  0  0  0  0  0  0  0  0
    4.1500    1.7473    0.0000 C   0  0  0  0  0  0  0  0  0  0  0  0
    5.0997    2.0605    0.0000 S   0  0  0  0  0  0  0  0  0  0  0  0
    3.3400    2.3273    0.0000 N   0  0  0  0  0  0  0  0  0  0  0  0
    2.5300    1.7473    0.0000 N   0  0  0  0  0  0  0  0  0  0  0  0
    2.8400    0.7873    0.0000 C   0  0  0  0  0  0  0  0  0  0  0  0
    2.2515   -0.0212    0.0000 C   0  0  0  0  0  0  0  0  0  0  0  0
    1.2536    0.0837    0.0000 C   0  0  0  0  0  0  0  0  0  0  0  0
    0.6697   -0.7218    0.0000 C   0  0  0  0  0  0  0  0  0  0  0  0
    1.0747   -1.6361    0.0000 C   0  0  0  0  0  0  0  0  0  0  0  0
    0.4842   -2.4431    0.0000 C   0  0  0  0  0  0  0  0  0  0  0  0
    2.0636   -1.7450    0.0000 C   0  0  0  0  0  0  0  0  0  0  0  0
    2.6565   -0.9355    0.0000 C   0  0  0  0  0  0  0  0  0  0  0  0
  1  2  1  0  0  0  0
  2  3  1  0  0  0  0
  3  4  2  0  0  0  0
  3  5  1  0  0  0  0
  5  6  1  0  0  0  0
  6  7  2  0  0  0  0
  7  2  1  0  0  0  0
  7  8  1  0  0  0  0
  8  9  2  0  0  0  0
  9 10  1  0  0  0  0
 10 11  2  0  0  0  0
 11 12  1  0  0  0  0
 11 13  1  0  0  0  0
 13 14  2  0  0  0  0
 14  8  1  0  0  0  0
M  END
>  <EXTREG>  (ZINC00124601)
ZINC00124601

>  <LOGBIO>
2.5000

$$$$
ZINC00125000
  -MTS-   02131516512D 0   0.00000     0.00000     0

 18 19  0  0  0  0  0  0  0  0999 V2000
    7.3964   -3.3891    0.0000 F   0  0  0  0  0  0  0  0  0  0  0  0
    6.8099   -2.5791    0.0000 C   0  0  0  0  0  0  0  0  0  0  0  0
    5.8117   -2.6814    0.0000 C   0  0  0  0  0  0  0  0  0  0  0  0
    5.2299   -1.8745    0.0000 C   0  0  0  0  0  0  0  0  0  0  0  0
    5.6372   -0.9612    0.0000 C   0  0  0  0  0  0  0  0  0  0  0  0
    5.0486   -0.1527    0.0000 N   0  0  0  0  0  0  0  0  0  0  0  0
    4.0508   -0.2585    0.0000 C   0  0  0  0  0  0  0  0  0  0  0  0
    3.6444   -1.1722    0.0000 O   0  0  0  0  0  0  0  0  0  0  0  0
    3.4662    0.5464    0.0000 C   0  0  0  0  0  0  0  0  0  0  0  0
    2.4683    0.4406    0.0000 S   0  0  0  0  0  0  0  0  0  0  0  0
    1.8798    1.2491    0.0000 C   0  0  0  0  0  0  0  0  0  0  0  0
    2.1898    2.2091    0.0000 S   0  0  0  0  0  0  0  0  0  0  0  0
    1.3798    2.7891    0.0000 C   0  0  0  0  0  0  0  0  0  0  0  0
    0.5698    2.2091    0.0000 C   0  0  0  0  0  0  0  0  0  0  0  0
    0.8798    1.2491    0.0000 C   0  0  0  0  0  0  0  0  0  0  0  0
    6.6262   -0.8548    0.0000 C   0  0  0  0  0  0  0  0  0  0  0  0
    7.0313    0.0595    0.0000 F   0  0  0  0  0  0  0  0  0  0  0  0
    7.2172   -1.6658    0.0000 C   0  0  0  0  0  0  0  0  0  0  0  0
  1  2  1  0  0  0  0
  2  3  2  0  0  0  0
  3  4  1  0  0  0  0
  4  5  2  0  0  0  0
  5  6  1  0  0  0  0
  6  7  1  0  0  0  0
  7  8  2  0  0  0  0
  7  9  1  0  0  0  0
  9 10  1  0  0  0  0
 10 11  1  0  0  0  0
 11 12  1  0  0  0  0
 12 13  1  0  0  0  0
 13 14  2  0  0  0  0
 14 15  1  0  0  0  0
 15 11  2  0  0  0  0
  5 16  1  0  0  0  0
 16 17  1  0  0  0  0
 16 18  2  0  0  0  0
 18  2  1  0  0  0  0
M  END
>  <EXTREG>  (ZINC00125000)
ZINC00125000

>  <LOGBIO>
2.5000

$$$$
ZINC00125464
  -MTS-   02131516512D 0   0.00000     0.00000     0

 18 19  0  0  1  0  0  0  0  0999 V2000
    2.2721   -2.8793    0.0000 C   0  0  0  0  0  0  0  0  0  0  0  0
    2.6789   -1.9620    0.0000 C   0  0  0  0  0  0  0  0  0  0  0  0
    3.6682   -1.8576    0.0000 O   0  0  0  0  0  0  0  0  0  0  0  0
    4.0750   -0.9404    0.0000 C   0  0  0  0  0  0  0  0  0  0  0  0
    5.0643   -0.8360    0.0000 O   0  0  0  0  0  0  0  0  0  0  0  0
    3.4865   -0.1319    0.0000 C   0  0  0  0  0  0  0  0  0  0  0  0
    3.7965    0.8281    0.0000 S   0  0  0  0  0  0  0  0  0  0  0  0
    2.9865    1.4081    0.0000 C   0  0  0  0  0  0  0  0  0  0  0  0
    2.9865    2.4081    0.0000 S   0  0  0  0  0  0  0  0  0  0  0  0
    3.8525    2.9081    0.0000 C   0  0  0  0  0  0  0  0  0  0  0  0
    2.1765    0.8281    0.0000 C   0  0  0  0  0  0  0  0  0  0  0  0
    1.1973    1.0308    0.0000 C   0  0  1  0  0  0  0  0  0  0  0  0
    0.8852    1.9809    0.0000 O   0  0  0  0  0  0  0  0  0  0  0  0
    0.5291    0.2869    0.0000 C   0  0  0  0  0  0  0  0  0  0  0  0
    0.8422   -0.6665    0.0000 C   0  0  0  0  0  0  0  0  0  0  0  0
    1.8161   -0.8692    0.0000 C   0  0  0  0  0  0  0  0  0  0  0  0
    2.4865   -0.1319    0.0000 C   0  0  0  0  0  0  0  0  0  0  0  0
    0.6101    1.1543    0.0000 H   0  0  0  0  0  0  0  0  0  0  0  0
  1  2  1  0  0  0  0
  2  3  1  0  0  0  0
  3  4  1  0  0  0  0
  4  5  2  0  0  0  0
  4  6  1  0  0  0  0
  6  7  1  0  0  0  0
  7  8  1  0  0  0  0
  8  9  1  0  0  0  0
  9 10  1  0  0  0  0
  8 11  2  0  0  0  0
 11 12  1  0  0  0  0
 12 18  1  1  0  0  0
 12 13  1  6  0  0  0
 12 14  1  0  0  0  0
 14 15  1  0  0  0  0
 15 16  1  0  0  0  0
 16 17  1  0  0  0  0
 17  6  2  0  0  0  0
 17 11  1  0  0  0  0
M  END
>  <EXTREG>  (ZINC00125464)
ZINC00125464

>  <LOGBIO>
2.5000

$$$$
ZINC00125741
  -MTS-   02131516512D 0   0.00000     0.00000     0

 13 14  0  0  0  0  0  0  0  0999 V2000
    3.8212   -2.0812    0.0000 C   0  0  0  0  0  0  0  0  0  0  0  0
    4.2280   -1.1639    0.0000 C   0  0  0  0  0  0  0  0  0  0  0  0
    5.2173   -1.0596    0.0000 O   0  0  0  0  0  0  0  0  0  0  0  0
    3.6395   -0.3554    0.0000 C   0  0  0  0  0  0  0  0  0  0  0  0
    3.9495    0.6046    0.0000 S   0  0  0  0  0  0  0  0  0  0  0  0
    3.1395    1.1846    0.0000 C   0  0  0  0  0  0  0  0  0  0  0  0
    2.8295    2.1446    0.0000 S   0  0  0  0  0  0  0  0  0  0  0  0
    1.8295    2.1446    0.0000 C   0  0  0  0  0  0  0  0  0  0  0  0
    1.5195    1.1846    0.0000 C   0  0  0  0  0  0  0  0  0  0  0  0
    0.5698    0.8714    0.0000 C   0  0  0  0  0  0  0  0  0  0  0  0
    2.3295    0.6046    0.0000 C   0  0  0  0  0  0  0  0  0  0  0  0
    2.6395   -0.3554    0.0000 C   0  0  0  0  0  0  0  0  0  0  0  0
    2.0510   -1.1639    0.0000 C   0  0  0  0  0  0  0  0  0  0  0  0
  1  2  1  0  0  0  0
  2  3  2  0  0  0  0
  2  4  1  0  0  0  0
  4  5  1  0  0  0  0
  5  6  1  0  0  0  0
  6  7  1  0  0  0  0
  7  8  1  0  0  0  0
  8  9  2  0  0  0  0
  9 10  1  0  0  0  0
  9 11  1  0  0  0  0
 11  6  2  0  0  0  0
 11 12  1  0  0  0  0
 12  4  2  0  0  0  0
 12 13  1  0  0  0  0
M  END
>  <EXTREG>  (ZINC00125741)
ZINC00125741

>  <LOGBIO>
2.5000

$$$$
ZINC00126311
  -MTS-   02131516512D 0   0.00000     0.00000     0

 20 21  0  0  0  0  0  0  0  0999 V2000
    5.0113   -3.9490    0.0000 F   0  0  0  0  0  0  0  0  0  0  0  0
    4.4208   -3.1420    0.0000 C   0  0  0  0  0  0  0  0  0  0  0  0
    3.6137   -3.7326    0.0000 F   0  0  0  0  0  0  0  0  0  0  0  0
    5.2278   -2.5515    0.0000 F   0  0  0  0  0  0  0  0  0  0  0  0
    3.8302   -2.3350    0.0000 C   0  0  0  0  0  0  0  0  0  0  0  0
    4.2343   -1.4165    0.0000 C   0  0  0  0  0  0  0  0  0  0  0  0
    3.6452   -0.6149    0.0000 C   0  0  0  0  0  0  0  0  0  0  0  0
    2.6509   -0.7219    0.0000 C   0  0  0  0  0  0  0  0  0  0  0  0
    2.0624    0.0866    0.0000 S   0  0  0  0  0  0  0  0  0  0  0  0
    2.4683    1.0005    0.0000 C   0  0  0  0  0  0  0  0  0  0  0  0
    1.8798    1.8090    0.0000 C   0  0  0  0  0  0  0  0  0  0  0  0
    2.1898    2.7690    0.0000 S   0  0  0  0  0  0  0  0  0  0  0  0
    1.3798    3.3490    0.0000 C   0  0  0  0  0  0  0  0  0  0  0  0
    0.5698    2.7690    0.0000 C   0  0  0  0  0  0  0  0  0  0  0  0
    0.8798    1.8090    0.0000 C   0  0  0  0  0  0  0  0  0  0  0  0
    2.2458   -1.6304    0.0000 C   0  0  0  0  0  0  0  0  0  0  0  0
    2.8359   -2.4419    0.0000 C   0  0  0  0  0  0  0  0  0  0  0  0
    1.2512   -1.7348    0.0000 N   0  3  0  0  0  0  0  0  0  0  0  0
    0.6611   -0.9233    0.0000 O   0  5  0  0  0  0  0  0  0  0  0  0
    0.8461   -2.6434    0.0000 O   0  0  0  0  0  0  0  0  0  0  0  0
  1  2  1  0  0  0  0
  2  3  1  0  0  0  0
  2  4  1  0  0  0  0
  2  5  1  0  0  0  0
  5  6  2  0  0  0  0
  6  7  1  0  0  0  0
  7  8  2  0  0  0  0
  8  9  1  0  0  0  0
  9 10  1  0  0  0  0
 10 11  1  0  0  0  0
 11 12  1  0  0  0  0
 12 13  1  0  0  0  0
 13 14  2  0  0  0  0
 14 15  1  0  0  0  0
 15 11  2  0  0  0  0
  8 16  1  0  0  0  0
 16 17  2  0  0  0  0
 17  5  1  0  0  0  0
 16 18  1  0  0  0  0
 18 19  1  0  0  0  0
 18 20  2  0  0  0  0
M  CHG  2  18   1  19  -1
M  END
>  <EXTREG>  (ZINC00126311)
ZINC00126311

>  <LOGBIO>
2.5000

$$$$
ZINC00126433
  -MTS-   02131516512D 0   0.00000     0.00000     0

 15 16  0  0  0  0  0  0  0  0999 V2000
    3.9752    3.1525    0.0000 N   0  0  0  0  0  0  0  0  0  0  0  0
    3.9761    2.1490    0.0000 C   0  0  0  0  0  0  0  0  0  0  0  0
    4.8424    1.6494    0.0000 O   0  0  0  0  0  0  0  0  0  0  0  0
    3.1146    1.6517    0.0000 C   0  0  0  0  0  0  0  0  0  0  0  0
    3.1156    0.6482    0.0000 S   0  0  0  0  0  0  0  0  0  0  0  0
    2.2501    0.1474    0.0000 C   0  0  0  0  0  0  0  0  0  0  0  0
    1.3801    0.6474    0.0000 N   0  0  0  0  0  0  0  0  0  0  0  0
    0.5201    0.1474    0.0000 N   0  0  0  0  0  0  0  0  0  0  0  0
    0.5201   -0.8526    0.0000 C   0  0  0  0  0  0  0  0  0  0  0  0
    1.3801   -1.3526    0.0000 C   0  0  0  0  0  0  0  0  0  0  0  0
    1.3829   -2.3539    0.0000 C   0  0  0  0  0  0  0  0  0  0  0  0
    2.2494   -2.8530    0.0000 C   0  0  0  0  0  0  0  0  0  0  0  0
    3.1169   -2.3486    0.0000 C   0  0  0  0  0  0  0  0  0  0  0  0
    3.1129   -1.3539    0.0000 C   0  0  0  0  0  0  0  0  0  0  0  0
    2.2501   -0.8526    0.0000 C   0  0  0  0  0  0  0  0  0  0  0  0
  1  2  1  0  0  0  0
  2  3  2  0  0  0  0
  2  4  1  0  0  0  0
  4  5  1  0  0  0  0
  5  6  1  0  0  0  0
  6  7  2  0  0  0  0
  7  8  1  0  0  0  0
  8  9  2  0  0  0  0
  9 10  1  0  0  0  0
 10 11  1  0  0  0  0
 11 12  2  0  0  0  0
 12 13  1  0  0  0  0
 13 14  2  0  0  0  0
 14 15  1  0  0  0  0
 15  6  1  0  0  0  0
 15 10  2  0  0  0  0
M  END
>  <EXTREG>  (ZINC00126433)
ZINC00126433

>  <LOGBIO>
2.5000

$$$$
ZINC00127294
  -MTS-   02131516512D 0   0.00000     0.00000     0

 12 13  0  0  0  0  0  0  0  0999 V2000
    4.6387   -1.9467    0.0000 C   0  0  0  0  0  0  0  0  0  0  0  0
    5.0446   -1.0328    0.0000 N   0  0  0  0  0  0  0  0  0  0  0  0
    4.4561   -0.2243    0.0000 C   0  0  0  0  0  0  0  0  0  0  0  0
    4.7661    0.7357    0.0000 S   0  0  0  0  0  0  0  0  0  0  0  0
    3.9561    1.3157    0.0000 N   0  0  0  0  0  0  0  0  0  0  0  0
    3.1461    0.7357    0.0000 C   0  0  0  0  0  0  0  0  0  0  0  0
    3.4561   -0.2243    0.0000 N   0  0  0  0  0  0  0  0  0  0  0  0
    2.1964    1.0489    0.0000 C   0  0  0  0  0  0  0  0  0  0  0  0
    1.8880    2.0094    0.0000 S   0  0  0  0  0  0  0  0  0  0  0  0
    0.8918    2.0078    0.0000 C   0  0  0  0  0  0  0  0  0  0  0  0
    0.5724    1.0641    0.0000 C   0  0  0  0  0  0  0  0  0  0  0  0
    1.3843    0.4654    0.0000 C   0  0  0  0  0  0  0  0  0  0  0  0
  1  2  1  0  0  0  0
  2  3  1  0  0  0  0
  3  4  1  0  0  0  0
  4  5  1  0  0  0  0
  5  6  2  0  0  0  0
  6  7  1  0  0  0  0
  7  3  2  0  0  0  0
  6  8  1  0  0  0  0
  8  9  1  0  0  0  0
  9 10  1  0  0  0  0
 10 11  2  0  0  0  0
 11 12  1  0  0  0  0
 12  8  2  0  0  0  0
M  END
>  <EXTREG>  (ZINC00127294)
ZINC00127294

>  <LOGBIO>
2.5000

$$$$
ZINC00127918
  -MTS-   02131516512D 0   0.00000     0.00000     0

 22 23  0  0  0  0  0  0  0  0999 V2000
    2.0265   -4.1113    0.0000 F   0  0  0  0  0  0  0  0  0  0  0  0
    2.4314   -3.1970    0.0000 C   0  0  0  0  0  0  0  0  0  0  0  0
    3.3457   -3.6019    0.0000 F   0  0  0  0  0  0  0  0  0  0  0  0
    1.5171   -2.7920    0.0000 F   0  0  0  0  0  0  0  0  0  0  0  0
    2.8364   -2.2826    0.0000 C   0  0  0  0  0  0  0  0  0  0  0  0
    2.2458   -1.4714    0.0000 C   0  0  0  0  0  0  0  0  0  0  0  0
    2.6505   -0.5626    0.0000 C   0  0  0  0  0  0  0  0  0  0  0  0
    2.0615    0.2455    0.0000 N   0  0  0  0  0  0  0  0  0  0  0  0
    2.4683    1.1628    0.0000 C   0  0  0  0  0  0  0  0  0  0  0  0
    3.4576    1.2672    0.0000 O   0  0  0  0  0  0  0  0  0  0  0  0
    1.8798    1.9713    0.0000 C   0  0  0  0  0  0  0  0  0  0  0  0
    2.1898    2.9313    0.0000 O   0  0  0  0  0  0  0  0  0  0  0  0
    1.3798    3.5113    0.0000 C   0  0  0  0  0  0  0  0  0  0  0  0
    0.5698    2.9313    0.0000 C   0  0  0  0  0  0  0  0  0  0  0  0
    0.8798    1.9713    0.0000 C   0  0  0  0  0  0  0  0  0  0  0  0
    3.6447   -0.4552    0.0000 C   0  0  0  0  0  0  0  0  0  0  0  0
    4.2342   -1.2565    0.0000 C   0  0  0  0  0  0  0  0  0  0  0  0
    3.8306   -2.1752    0.0000 C   0  0  0  0  0  0  0  0  0  0  0  0
    5.2281   -1.1465    0.0000 C   0  0  0  0  0  0  0  0  0  0  0  0
    5.3381   -2.1405    0.0000 F   0  0  0  0  0  0  0  0  0  0  0  0
    5.1182   -0.1526    0.0000 F   0  0  0  0  0  0  0  0  0  0  0  0
    6.2221   -1.0366    0.0000 F   0  0  0  0  0  0  0  0  0  0  0  0
  1  2  1  0  0  0  0
  2  3  1  0  0  0  0
  2  4  1  0  0  0  0
  2  5  1  0  0  0  0
  5  6  2  0  0  0  0
  6  7  1  0  0  0  0
  7  8  1  0  0  0  0
  8  9  1  0  0  0  0
  9 10  2  0  0  0  0
  9 11  1  0  0  0  0
 11 12  1  0  0  0  0
 12 13  1  0  0  0  0
 13 14  2  0  0  0  0
 14 15  1  0  0  0  0
 15 11  2  0  0  0  0
  7 16  2  0  0  0  0
 16 17  1  0  0  0  0
 17 18  2  0  0  0  0
 18  5  1  0  0  0  0
 17 19  1  0  0  0  0
 19 20  1  0  0  0  0
 19 21  1  0  0  0  0
 19 22  1  0  0  0  0
M  END
>  <EXTREG>  (ZINC00127918)
ZINC00127918

>  <LOGBIO>
2.5000

$$$$
ZINC00128052
  -MTS-   02131516512D 0   0.00000     0.00000     0

 20 21  0  0  1  0  0  0  0  0999 V2000
    0.5576    1.7748    0.0000 C   0  0  0  0  0  0  0  0  0  0  0  0
    1.4900    2.1455    0.0000 C   0  0  0  0  0  0  0  0  0  0  0  0
    2.2698    1.5278    0.0000 C   0  0  0  0  0  0  0  0  0  0  0  0
    2.1241    0.5385    0.0000 C   0  0  1  0  0  0  0  0  0  0  0  0
    1.6190   -0.1452    0.0000 C   0  0  0  0  0  0  0  0  0  0  0  0
    1.4733   -1.1345    0.0000 C   0  0  2  0  0  0  0  0  0  0  0  0
    0.6452   -0.5738    0.0000 O   0  0  0  0  0  0  0  0  0  0  0  0
    0.7105   -1.5780    0.0000 C   0  0  0  0  0  0  0  0  0  0  0  0
    2.0669   -1.2219    0.0000 C   0  0  1  0  0  0  0  0  0  0  0  0
    3.2669   -1.2219    0.0000 C   0  0  0  0  0  0  0  0  0  0  0  0
    4.2669   -1.2219    0.0000 N   0  0  0  0  0  0  0  0  0  0  0  0
    2.3533   -2.0222    0.0000 C   0  0  0  0  0  0  0  0  0  0  0  0
    3.1266   -2.6562    0.0000 O   0  0  0  0  0  0  0  0  0  0  0  0
    1.9773   -1.9668    0.0000 N   0  0  0  0  0  0  0  0  0  0  0  0
    2.4105   -0.2618    0.0000 C   0  0  0  0  0  0  0  0  0  0  0  0
    3.3743    0.4531    0.0000 C   0  0  0  0  0  0  0  0  0  0  0  0
    4.1775    1.0488    0.0000 N   0  0  0  0  0  0  0  0  0  0  0  0
    3.3743   -0.9766    0.0000 C   0  0  0  0  0  0  0  0  0  0  0  0
    4.1775   -1.5723    0.0000 N   0  0  0  0  0  0  0  0  0  0  0  0
    1.5694    0.7673    0.0000 H   0  0  0  0  0  0  0  0  0  0  0  0
  1  2  1  0  0  0  0
  2  3  1  0  0  0  0
  4  3  1  6  0  0  0
  4 20  1  1  0  0  0
  4  5  1  0  0  0  0
  5  6  1  0  0  0  0
  6  7  1  6  0  0  0
  6  8  1  0  0  0  0
  8  9  1  0  0  0  0
  9 10  1  1  0  0  0
 10 11  3  0  0  0  0
  9 12  1  0  0  0  0
 12 13  2  0  0  0  0
 12 14  1  0  0  0  0
 14  6  1  0  0  0  0
  9 15  1  0  0  0  0
 15  4  1  0  0  0  0
 15 16  1  0  0  0  0
 16 17  3  0  0  0  0
 15 18  1  0  0  0  0
 18 19  3  0  0  0  0
M  END
>  <EXTREG>  (ZINC00128052)
ZINC00128052

>  <LOGBIO>
2.5000

$$$$
ZINC00128850
  -MTS-   02131516512D 0   0.00000     0.00000     0

 13 13  0  0  0  0  0  0  0  0999 V2000
    3.9765    1.9880    0.0000 C   0  0  0  0  0  0  0  0  0  0  0  0
    4.8463    1.4876    0.0000 O   0  0  0  0  0  0  0  0  0  0  0  0
    4.8467    0.4928    0.0000 C   0  0  0  0  0  0  0  0  0  0  0  0
    5.7165   -0.0076    0.0000 O   0  0  0  0  0  0  0  0  0  0  0  0
    3.9812   -0.0081    0.0000 C   0  0  0  0  0  0  0  0  0  0  0  0
    3.1112    0.4919    0.0000 C   0  0  0  0  0  0  0  0  0  0  0  0
    2.2512   -0.0081    0.0000 C   0  0  0  0  0  0  0  0  0  0  0  0
    2.2512   -1.0081    0.0000 C   0  0  0  0  0  0  0  0  0  0  0  0
    1.3844   -1.5067    0.0000 O   0  0  0  0  0  0  0  0  0  0  0  0
    0.5192   -1.0054    0.0000 C   0  0  0  0  0  0  0  0  0  0  0  0
    3.1112   -1.5081    0.0000 C   0  0  0  0  0  0  0  0  0  0  0  0
    3.1087   -2.5081    0.0000 I   0  0  0  0  0  0  0  0  0  0  0  0
    3.9812   -1.0081    0.0000 C   0  0  0  0  0  0  0  0  0  0  0  0
  1  2  1  0  0  0  0
  2  3  1  0  0  0  0
  3  4  2  0  0  0  0
  3  5  1  0  0  0  0
  5  6  2  0  0  0  0
  6  7  1  0  0  0  0
  7  8  2  0  0  0  0
  8  9  1  0  0  0  0
  9 10  1  0  0  0  0
  8 11  1  0  0  0  0
 11 12  1  0  0  0  0
 11 13  2  0  0  0  0
 13  5  1  0  0  0  0
M  END
>  <EXTREG>  (ZINC00128850)
ZINC00128850

>  <LOGBIO>
2.5000

$$$$
ZINC00129679
  -MTS-   02131516512D 0   0.00000     0.00000     0

 21 22  0  0  0  0  0  0  0  0999 V2000
    0.0000   -3.2917    0.0000 F   0  0  0  0  0  0  0  0  0  0  0  0
    0.9941   -3.1828    0.0000 C   0  0  0  0  0  0  0  0  0  0  0  0
    0.8851   -2.1887    0.0000 F   0  0  0  0  0  0  0  0  0  0  0  0
    1.1030   -4.1768    0.0000 F   0  0  0  0  0  0  0  0  0  0  0  0
    1.9881   -3.0739    0.0000 C   0  0  0  0  0  0  0  0  0  0  0  0
    2.5823   -3.8825    0.0000 C   0  0  0  0  0  0  0  0  0  0  0  0
    3.5709   -3.7721    0.0000 C   0  0  0  0  0  0  0  0  0  0  0  0
    3.9745   -2.8572    0.0000 C   0  0  0  0  0  0  0  0  0  0  0  0
    3.3895   -2.0526    0.0000 C   0  0  0  0  0  0  0  0  0  0  0  0
    3.8360   -1.0473    0.0000 C   0  0  0  0  0  0  0  0  0  0  0  0
    3.2475   -0.2388    0.0000 S   0  0  0  0  0  0  0  0  0  0  0  0
    2.4390   -0.8274    0.0000 O   0  0  0  0  0  0  0  0  0  0  0  0
    4.0560    0.3497    0.0000 O   0  0  0  0  0  0  0  0  0  0  0  0
    2.6590    0.5696    0.0000 N   0  0  0  0  0  0  0  0  0  0  0  0
    3.0649    1.4836    0.0000 C   0  0  0  0  0  0  0  0  0  0  0  0
    2.4764    2.2920    0.0000 C   0  0  0  0  0  0  0  0  0  0  0  0
    2.7864    3.2520    0.0000 S   0  0  0  0  0  0  0  0  0  0  0  0
    1.9764    3.8320    0.0000 C   0  0  0  0  0  0  0  0  0  0  0  0
    1.1664    3.2520    0.0000 C   0  0  0  0  0  0  0  0  0  0  0  0
    1.4764    2.2920    0.0000 C   0  0  0  0  0  0  0  0  0  0  0  0
    2.3917   -2.1589    0.0000 C   0  0  0  0  0  0  0  0  0  0  0  0
  1  2  1  0  0  0  0
  2  3  1  0  0  0  0
  2  4  1  0  0  0  0
  2  5  1  0  0  0  0
  5  6  2  0  0  0  0
  6  7  1  0  0  0  0
  7  8  2  0  0  0  0
  8  9  1  0  0  0  0
  9 10  1  0  0  0  0
 10 11  1  0  0  0  0
 11 12  2  0  0  0  0
 11 13  2  0  0  0  0
 11 14  1  0  0  0  0
 14 15  1  0  0  0  0
 15 16  1  0  0  0  0
 16 17  1  0  0  0  0
 17 18  1  0  0  0  0
 18 19  2  0  0  0  0
 19 20  1  0  0  0  0
 20 16  2  0  0  0  0
  9 21  2  0  0  0  0
 21  5  1  0  0  0  0
M  END
>  <EXTREG>  (ZINC00129679)
ZINC00129679

>  <LOGBIO>
2.5000

$$$$
ZINC00131209
  -MTS-   02131516512D 0   0.00000     0.00000     0

 23 25  0  0  1  0  0  0  0  0999 V2000
    3.2159    4.2770    0.0000 C   0  0  0  0  0  0  0  0  0  0  0  0
    2.3504    3.7761    0.0000 C   0  0  2  0  0  0  0  0  0  0  0  0
    1.4804    4.2761    0.0000 C   0  0  0  0  0  0  0  0  0  0  0  0
    0.6204    3.7761    0.0000 C   0  0  0  0  0  0  0  0  0  0  0  0
    0.6204    2.7761    0.0000 C   0  0  0  0  0  0  0  0  0  0  0  0
    1.4804    2.2761    0.0000 N   0  0  0  0  0  0  0  0  0  0  0  0
    2.3504    2.7761    0.0000 C   0  0  0  0  0  0  0  0  0  0  0  0
    1.4779    1.2761    0.0000 S   0  0  0  0  0  0  0  0  0  0  0  0
    2.4779    1.2736    0.0000 O   0  0  0  0  0  0  0  0  0  0  0  0
    0.4779    1.2786    0.0000 O   0  0  0  0  0  0  0  0  0  0  0  0
    1.4754    0.2761    0.0000 C   0  0  0  0  0  0  0  0  0  0  0  0
    0.6056   -0.2243    0.0000 C   0  0  0  0  0  0  0  0  0  0  0  0
    0.6052   -1.2191    0.0000 C   0  0  0  0  0  0  0  0  0  0  0  0
    1.4694   -1.7221    0.0000 C   0  0  0  0  0  0  0  0  0  0  0  0
    2.3342   -1.2303    0.0000 N   0  0  0  0  0  0  0  0  0  0  0  0
    2.3397   -0.2269    0.0000 C   0  0  0  0  0  0  0  0  0  0  0  0
    1.4644   -2.7221    0.0000 N   0  0  0  0  0  0  0  0  0  0  0  0
    0.5934   -3.2203    0.0000 C   0  0  0  0  0  0  0  0  0  0  0  0
    0.5905   -4.2151    0.0000 C   0  0  0  0  0  0  0  0  0  0  0  0
    1.4535   -4.7203    0.0000 O   0  0  0  0  0  0  0  0  0  0  0  0
    2.3194   -4.2307    0.0000 C   0  0  0  0  0  0  0  0  0  0  0  0
    2.3274   -3.2273    0.0000 C   0  0  0  0  0  0  0  0  0  0  0  0
    2.3495    4.3761    0.0000 H   0  0  0  0  0  0  0  0  0  0  0  0
  2  1  1  1  0  0  0
  2 23  1  6  0  0  0
  2  3  1  0  0  0  0
  3  4  1  0  0  0  0
  4  5  1  0  0  0  0
  5  6  1  0  0  0  0
  6  7  1  0  0  0  0
  7  2  1  0  0  0  0
  6  8  1  0  0  0  0
  8  9  2  0  0  0  0
  8 10  2  0  0  0  0
  8 11  1  0  0  0  0
 11 12  2  0  0  0  0
 12 13  1  0  0  0  0
 13 14  2  0  0  0  0
 14 15  1  0  0  0  0
 15 16  2  0  0  0  0
 16 11  1  0  0  0  0
 14 17  1  0  0  0  0
 17 18  1  0  0  0  0
 18 19  1  0  0  0  0
 19 20  1  0  0  0  0
 20 21  1  0  0  0  0
 21 22  1  0  0  0  0
 22 17  1  0  0  0  0
M  END
>  <EXTREG>  (ZINC00131209)
ZINC00131209

>  <LOGBIO>
2.5000

$$$$
ZINC00132956
  -MTS-   02131516512D 0   0.00000     0.00000     0

 17 19  0  0  0  0  0  0  0  0999 V2000
    0.6061   -3.8097    0.0000 C   0  0  0  0  0  0  0  0  0  0  0  0
    1.1026   -2.9417    0.0000 C   0  0  0  0  0  0  0  0  0  0  0  0
    2.1060   -2.9367    0.0000 C   0  0  0  0  0  0  0  0  0  0  0  0
    2.5982   -2.0722    0.0000 C   0  0  0  0  0  0  0  0  0  0  0  0
    2.0982   -1.2077    0.0000 N   0  0  0  0  0  0  0  0  0  0  0  0
    2.4082   -0.2477    0.0000 C   0  0  0  0  0  0  0  0  0  0  0  0
    1.5982    0.3323    0.0000 C   0  0  0  0  0  0  0  0  0  0  0  0
    0.7882   -0.2477    0.0000 N   0  0  0  0  0  0  0  0  0  0  0  0
    1.0982   -1.2077    0.0000 C   0  0  0  0  0  0  0  0  0  0  0  0
    0.6000   -2.0772    0.0000 C   0  0  0  0  0  0  0  0  0  0  0  0
    1.5982    1.3323    0.0000 C   0  0  0  0  0  0  0  0  0  0  0  0
    2.4667    1.8349    0.0000 C   0  0  0  0  0  0  0  0  0  0  0  0
    2.4647    2.8297    0.0000 C   0  0  0  0  0  0  0  0  0  0  0  0
    1.5992    3.3306    0.0000 C   0  0  0  0  0  0  0  0  0  0  0  0
    1.6017    4.3306    0.0000 F   0  0  0  0  0  0  0  0  0  0  0  0
    0.7357    2.8366    0.0000 C   0  0  0  0  0  0  0  0  0  0  0  0
    0.7327    1.8332    0.0000 C   0  0  0  0  0  0  0  0  0  0  0  0
  1  2  1  0  0  0  0
  2  3  1  0  0  0  0
  3  4  2  0  0  0  0
  4  5  1  0  0  0  0
  5  6  1  0  0  0  0
  6  7  2  0  0  0  0
  7  8  1  0  0  0  0
  8  9  2  0  0  0  0
  9  5  1  0  0  0  0
  9 10  1  0  0  0  0
 10  2  2  0  0  0  0
  7 11  1  0  0  0  0
 11 12  2  0  0  0  0
 12 13  1  0  0  0  0
 13 14  2  0  0  0  0
 14 15  1  0  0  0  0
 14 16  1  0  0  0  0
 16 17  2  0  0  0  0
 17 11  1  0  0  0  0
M  END
>  <EXTREG>  (ZINC00132956)
ZINC00132956

>  <LOGBIO>
2.5000

$$$$
ZINC00133662
  -MTS-   02131516512D 0   0.00000     0.00000     0

 19 21  0  0  0  0  0  0  0  0999 V2000
    4.3555   -1.8368    0.0000 O   0  0  0  0  0  0  0  0  0  0  0  0
    3.7670   -1.0284    0.0000 C   0  0  0  0  0  0  0  0  0  0  0  0
    4.0770   -0.0684    0.0000 C   0  0  0  0  0  0  0  0  0  0  0  0
    3.2670    0.5116    0.0000 N   0  0  0  0  0  0  0  0  0  0  0  0
    2.4570   -0.0684    0.0000 C   0  0  0  0  0  0  0  0  0  0  0  0
    1.5073    0.2448    0.0000 O   0  0  0  0  0  0  0  0  0  0  0  0
    2.7670   -1.0284    0.0000 N   0  0  0  0  0  0  0  0  0  0  0  0
    2.1785   -1.8368    0.0000 C   0  0  0  0  0  0  0  0  0  0  0  0
    1.1805   -1.7320    0.0000 C   0  0  0  0  0  0  0  0  0  0  0  0
    0.5967   -2.5375    0.0000 C   0  0  0  0  0  0  0  0  0  0  0  0
    1.0017   -3.4518    0.0000 C   0  0  0  0  0  0  0  0  0  0  0  0
    1.9905   -3.5607    0.0000 C   0  0  0  0  0  0  0  0  0  0  0  0
    2.5835   -2.7512    0.0000 C   0  0  0  0  0  0  0  0  0  0  0  0
    3.2670    1.5116    0.0000 C   0  0  0  0  0  0  0  0  0  0  0  0
    4.1355    2.0142    0.0000 C   0  0  0  0  0  0  0  0  0  0  0  0
    4.1335    3.0090    0.0000 C   0  0  0  0  0  0  0  0  0  0  0  0
    3.2679    3.5099    0.0000 C   0  0  0  0  0  0  0  0  0  0  0  0
    2.4044    3.0159    0.0000 C   0  0  0  0  0  0  0  0  0  0  0  0
    2.4014    2.0125    0.0000 C   0  0  0  0  0  0  0  0  0  0  0  0
  1  2  2  0  0  0  0
  2  3  1  0  0  0  0
  3  4  1  0  0  0  0
  4  5  1  0  0  0  0
  5  6  2  0  0  0  0
  5  7  1  0  0  0  0
  7  2  1  0  0  0  0
  7  8  1  0  0  0  0
  8  9  2  0  0  0  0
  9 10  1  0  0  0  0
 10 11  2  0  0  0  0
 11 12  1  0  0  0  0
 12 13  2  0  0  0  0
 13  8  1  0  0  0  0
  4 14  1  0  0  0  0
 14 15  2  0  0  0  0
 15 16  1  0  0  0  0
 16 17  2  0  0  0  0
 17 18  1  0  0  0  0
 18 19  2  0  0  0  0
 19 14  1  0  0  0  0
M  END
>  <EXTREG>  (ZINC00133662)
ZINC00133662

>  <LOGBIO>
2.5000

$$$$
ZINC00136125
  -MTS-   02131516512D 0   0.00000     0.00000     0

 17 18  0  0  0  0  0  0  0  0999 V2000
    6.5827    1.3500    0.0000 O   0  0  0  0  0  0  0  0  0  0  0  0
    5.7172    0.8491    0.0000 C   0  0  0  0  0  0  0  0  0  0  0  0
    4.8472    1.3491    0.0000 C   0  0  0  0  0  0  0  0  0  0  0  0
    3.9872    0.8491    0.0000 C   0  0  0  0  0  0  0  0  0  0  0  0
    3.9872   -0.1509    0.0000 C   0  0  0  0  0  0  0  0  0  0  0  0
    4.8472   -0.6509    0.0000 C   0  0  0  0  0  0  0  0  0  0  0  0
    4.8447   -1.6509    0.0000 O   0  0  0  0  0  0  0  0  0  0  0  0
    5.7172   -0.1509    0.0000 C   0  0  0  0  0  0  0  0  0  0  0  0
    3.1204   -0.6495    0.0000 C   0  0  0  0  0  0  0  0  0  0  0  0
    3.1189   -1.6495    0.0000 O   0  0  0  0  0  0  0  0  0  0  0  0
    2.2551   -0.1482    0.0000 C   0  0  0  0  0  0  0  0  0  0  0  0
    2.2557    0.8552    0.0000 C   0  0  0  0  0  0  0  0  0  0  0  0
    1.3939    1.3522    0.0000 C   0  0  0  0  0  0  0  0  0  0  0  0
    0.5266    0.8543    0.0000 C   0  0  0  0  0  0  0  0  0  0  0  0
    0.5211   -0.1404    0.0000 C   0  0  0  0  0  0  0  0  0  0  0  0
    1.3879   -0.6461    0.0000 C   0  0  0  0  0  0  0  0  0  0  0  0
    1.3844   -1.6461    0.0000 O   0  0  0  0  0  0  0  0  0  0  0  0
  1  2  1  0  0  0  0
  2  3  2  0  0  0  0
  3  4  1  0  0  0  0
  4  5  2  0  0  0  0
  5  6  1  0  0  0  0
  6  7  1  0  0  0  0
  6  8  2  0  0  0  0
  8  2  1  0  0  0  0
  5  9  1  0  0  0  0
  9 10  2  0  0  0  0
  9 11  1  0  0  0  0
 11 12  2  0  0  0  0
 12 13  1  0  0  0  0
 13 14  2  0  0  0  0
 14 15  1  0  0  0  0
 15 16  2  0  0  0  0
 16 11  1  0  0  0  0
 16 17  1  0  0  0  0
M  END
>  <EXTREG>  (ZINC00136125)
ZINC00136125

>  <LOGBIO>
2.5000

$$$$
ZINC00136796
  -MTS-   02131516512D 0   0.00000     0.00000     0

 16 16  0  0  0  0  0  0  0  0999 V2000
    0.0000    1.3414    0.0000 F   0  0  0  0  0  0  0  0  0  0  0  0
    1.0000    1.3385    0.0000 C   0  0  0  0  0  0  0  0  0  0  0  0
    0.9970    0.3385    0.0000 F   0  0  0  0  0  0  0  0  0  0  0  0
    1.0030    2.3385    0.0000 F   0  0  0  0  0  0  0  0  0  0  0  0
    2.0000    1.3355    0.0000 C   0  0  0  0  0  0  0  0  0  0  0  0
    2.5052    2.2025    0.0000 C   0  0  0  0  0  0  0  0  0  0  0  0
    3.4999    2.1975    0.0000 C   0  0  0  0  0  0  0  0  0  0  0  0
    3.9982    1.3305    0.0000 C   0  0  0  0  0  0  0  0  0  0  0  0
    3.5017    0.4685    0.0000 C   0  0  0  0  0  0  0  0  0  0  0  0
    4.0022   -0.3973    0.0000 N   0  0  0  0  0  0  0  0  0  0  0  0
    3.5009   -1.2666    0.0000 C   0  0  0  0  0  0  0  0  0  0  0  0
    2.5061   -1.2660    0.0000 O   0  0  0  0  0  0  0  0  0  0  0  0
    4.0009   -2.1326    0.0000 C   0  0  0  0  0  0  0  0  0  0  0  0
    5.0009   -2.1326    0.0000 C   0  0  0  0  0  0  0  0  0  0  0  0
    6.0009   -2.1326    0.0000 N   0  0  0  0  0  0  0  0  0  0  0  0
    2.4983    0.4685    0.0000 C   0  0  0  0  0  0  0  0  0  0  0  0
  1  2  1  0  0  0  0
  2  3  1  0  0  0  0
  2  4  1  0  0  0  0
  2  5  1  0  0  0  0
  5  6  2  0  0  0  0
  6  7  1  0  0  0  0
  7  8  2  0  0  0  0
  8  9  1  0  0  0  0
  9 10  1  0  0  0  0
 10 11  1  0  0  0  0
 11 12  2  0  0  0  0
 11 13  1  0  0  0  0
 13 14  1  0  0  0  0
 14 15  3  0  0  0  0
  9 16  2  0  0  0  0
 16  5  1  0  0  0  0
M  END
>  <EXTREG>  (ZINC00136796)
ZINC00136796

>  <LOGBIO>
2.5000

$$$$
ZINC00137850
  -MTS-   02131516512D 0   0.00000     0.00000     0

 18 20  0  0  0  0  0  0  0  0999 V2000
    7.3312   -2.5152    0.0000 Cl  0  0  0  0  0  0  0  0  0  0  0  0
    6.7406   -1.7082    0.0000 C   0  0  0  0  0  0  0  0  0  0  0  0
    7.1447   -0.7897    0.0000 C   0  0  0  0  0  0  0  0  0  0  0  0
    6.5556    0.0119    0.0000 C   0  0  0  0  0  0  0  0  0  0  0  0
    5.5614   -0.0950    0.0000 C   0  0  0  0  0  0  0  0  0  0  0  0
    5.1562   -1.0035    0.0000 C   0  0  0  0  0  0  0  0  0  0  0  0
    5.7464   -1.8151    0.0000 C   0  0  0  0  0  0  0  0  0  0  0  0
    4.9729    0.7135    0.0000 C   0  0  0  0  0  0  0  0  0  0  0  0
    5.2829    1.6735    0.0000 N   0  0  0  0  0  0  0  0  0  0  0  0
    4.4729    2.2535    0.0000 O   0  0  0  0  0  0  0  0  0  0  0  0
    3.6629    1.6735    0.0000 C   0  0  0  0  0  0  0  0  0  0  0  0
    2.7132    1.9866    0.0000 C   0  0  0  0  0  0  0  0  0  0  0  0
    1.9671    1.3207    0.0000 N   0  0  0  0  0  0  0  0  0  0  0  0
    0.9811    1.5339    0.0000 C   0  0  0  0  0  0  0  0  0  0  0  0
    0.4844    0.6703    0.0000 C   0  0  0  0  0  0  0  0  0  0  0  0
    1.1419   -0.0781    0.0000 C   0  0  0  0  0  0  0  0  0  0  0  0
    2.0664    0.3257    0.0000 C   0  0  0  0  0  0  0  0  0  0  0  0
    3.9729    0.7135    0.0000 N   0  0  0  0  0  0  0  0  0  0  0  0
  1  2  1  0  0  0  0
  2  3  2  0  0  0  0
  3  4  1  0  0  0  0
  4  5  2  0  0  0  0
  5  6  1  0  0  0  0
  6  7  2  0  0  0  0
  7  2  1  0  0  0  0
  5  8  1  0  0  0  0
  8  9  2  0  0  0  0
  9 10  1  0  0  0  0
 10 11  1  0  0  0  0
 11 12  1  0  0  0  0
 12 13  1  0  0  0  0
 13 14  1  0  0  0  0
 14 15  1  0  0  0  0
 15 16  1  0  0  0  0
 16 17  1  0  0  0  0
 17 13  1  0  0  0  0
 11 18  2  0  0  0  0
 18  8  1  0  0  0  0
M  END
>  <EXTREG>  (ZINC00137850)
ZINC00137850

>  <LOGBIO>
2.5000

$$$$
ZINC00138395
  -MTS-   02131516512D 0   0.00000     0.00000     0

 21 22  0  0  0  0  0  0  0  0999 V2000
    3.2737   -3.3245    0.0000 O   0  0  0  0  0  0  0  0  0  0  0  0
    3.6796   -2.4105    0.0000 C   0  0  0  0  0  0  0  0  0  0  0  0
    3.0911   -1.6021    0.0000 C   0  0  0  0  0  0  0  0  0  0  0  0
    3.4011   -0.6421    0.0000 O   0  0  0  0  0  0  0  0  0  0  0  0
    2.5911   -0.0621    0.0000 C   0  0  0  0  0  0  0  0  0  0  0  0
    1.7811   -0.6421    0.0000 C   0  0  0  0  0  0  0  0  0  0  0  0
    2.0911   -1.6021    0.0000 C   0  0  0  0  0  0  0  0  0  0  0  0
    2.5911    0.9379    0.0000 C   0  0  0  0  0  0  0  0  0  0  0  0
    3.4596    1.4405    0.0000 C   0  0  0  0  0  0  0  0  0  0  0  0
    3.4576    2.4353    0.0000 C   0  0  0  0  0  0  0  0  0  0  0  0
    2.5920    2.9362    0.0000 C   0  0  0  0  0  0  0  0  0  0  0  0
    1.7285    2.4422    0.0000 C   0  0  0  0  0  0  0  0  0  0  0  0
    1.7256    1.4388    0.0000 C   0  0  0  0  0  0  0  0  0  0  0  0
    0.8643    2.9453    0.0000 C   0  0  0  0  0  0  0  0  0  0  0  0
    0.3612    2.0810    0.0000 F   0  0  0  0  0  0  0  0  0  0  0  0
    1.3673    3.8095    0.0000 F   0  0  0  0  0  0  0  0  0  0  0  0
    0.0000    3.4483    0.0000 F   0  0  0  0  0  0  0  0  0  0  0  0
    4.3233    2.9358    0.0000 C   0  0  0  0  0  0  0  0  0  0  0  0
    3.8229    3.8015    0.0000 F   0  0  0  0  0  0  0  0  0  0  0  0
    4.8238    2.0700    0.0000 F   0  0  0  0  0  0  0  0  0  0  0  0
    5.1891    3.4362    0.0000 F   0  0  0  0  0  0  0  0  0  0  0  0
  1  2  1  0  0  0  0
  2  3  1  0  0  0  0
  3  4  1  0  0  0  0
  4  5  1  0  0  0  0
  5  6  2  0  0  0  0
  6  7  1  0  0  0  0
  7  3  2  0  0  0  0
  5  8  1  0  0  0  0
  8  9  2  0  0  0  0
  9 10  1  0  0  0  0
 10 11  2  0  0  0  0
 11 12  1  0  0  0  0
 12 13  2  0  0  0  0
 13  8  1  0  0  0  0
 12 14  1  0  0  0  0
 14 15  1  0  0  0  0
 14 16  1  0  0  0  0
 14 17  1  0  0  0  0
 10 18  1  0  0  0  0
 18 19  1  0  0  0  0
 18 20  1  0  0  0  0
 18 21  1  0  0  0  0
M  END
>  <EXTREG>  (ZINC00138395)
ZINC00138395

>  <LOGBIO>
2.5000

$$$$
ZINC00138819
  -MTS-   02131516512D 0   0.00000     0.00000     0

 20 21  0  0  0  0  0  0  0  0999 V2000
    6.9296    2.2991    0.0000 Cl  0  0  0  0  0  0  0  0  0  0  0  0
    6.0641    1.7982    0.0000 C   0  0  0  0  0  0  0  0  0  0  0  0
    5.1941    2.2982    0.0000 C   0  0  0  0  0  0  0  0  0  0  0  0
    4.3341    1.7982    0.0000 C   0  0  0  0  0  0  0  0  0  0  0  0
    4.3341    0.7982    0.0000 C   0  0  0  0  0  0  0  0  0  0  0  0
    5.1941    0.2982    0.0000 C   0  0  0  0  0  0  0  0  0  0  0  0
    6.0641    0.7982    0.0000 C   0  0  0  0  0  0  0  0  0  0  0  0
    3.4673    0.2995    0.0000 S   0  0  0  0  0  0  0  0  0  0  0  0
    3.9660   -0.5673    0.0000 O   0  0  0  0  0  0  0  0  0  0  0  0
    2.9686    1.1663    0.0000 O   0  0  0  0  0  0  0  0  0  0  0  0
    2.6005   -0.1992    0.0000 C   0  0  0  0  0  0  0  0  0  0  0  0
    1.7318    0.3030    0.0000 C   0  0  0  0  0  0  0  0  0  0  0  0
    0.8705   -0.1948    0.0000 C   0  0  0  0  0  0  0  0  0  0  0  0
    0.8680   -1.1948    0.0000 C   0  0  0  0  0  0  0  0  0  0  0  0
    0.0000   -1.6914    0.0000 Cl  0  0  0  0  0  0  0  0  0  0  0  0
    1.7268   -1.6970    0.0000 C   0  0  0  0  0  0  0  0  0  0  0  0
    2.5980   -1.1992    0.0000 C   0  0  0  0  0  0  0  0  0  0  0  0
    3.8080   -1.9034    0.0000 N   0  3  0  0  0  0  0  0  0  0  0  0
    4.6790   -1.4052    0.0000 O   0  5  0  0  0  0  0  0  0  0  0  0
    3.8050   -2.8982    0.0000 O   0  0  0  0  0  0  0  0  0  0  0  0
  1  2  1  0  0  0  0
  2  3  2  0  0  0  0
  3  4  1  0  0  0  0
  4  5  2  0  0  0  0
  5  6  1  0  0  0  0
  6  7  2  0  0  0  0
  7  2  1  0  0  0  0
  5  8  1  0  0  0  0
  8  9  2  0  0  0  0
  8 10  2  0  0  0  0
  8 11  1  0  0  0  0
 11 12  2  0  0  0  0
 12 13  1  0  0  0  0
 13 14  2  0  0  0  0
 14 15  1  0  0  0  0
 14 16  1  0  0  0  0
 16 17  2  0  0  0  0
 17 11  1  0  0  0  0
 17 18  1  0  0  0  0
 18 19  1  0  0  0  0
 18 20  2  0  0  0  0
M  CHG  2  18   1  19  -1
M  END
>  <EXTREG>  (ZINC00138819)
ZINC00138819

>  <LOGBIO>
2.5000

$$$$
ZINC00139429
  -MTS-   02131516512D 0   0.00000     0.00000     0

 18 19  0  0  0  0  0  0  0  0999 V2000
    3.9522   -2.9482    0.0000 C   0  0  0  0  0  0  0  0  0  0  0  0
    4.3558   -2.0332    0.0000 O   0  0  0  0  0  0  0  0  0  0  0  0
    3.7653   -1.2262    0.0000 C   0  0  0  0  0  0  0  0  0  0  0  0
    4.1694   -0.3077    0.0000 C   0  0  0  0  0  0  0  0  0  0  0  0
    3.5803    0.4939    0.0000 C   0  0  0  0  0  0  0  0  0  0  0  0
    2.5860    0.3869    0.0000 C   0  0  0  0  0  0  0  0  0  0  0  0
    1.8798    1.3571    0.0000 N   0  0  0  0  0  0  0  0  0  0  0  0
    2.1898    2.3171    0.0000 C   0  0  0  0  0  0  0  0  0  0  0  0
    3.1395    2.6303    0.0000 C   0  0  0  0  0  0  0  0  0  0  0  0
    1.3798    2.8971    0.0000 C   0  0  0  0  0  0  0  0  0  0  0  0
    0.5698    2.3171    0.0000 C   0  0  0  0  0  0  0  0  0  0  0  0
    0.8798    1.3571    0.0000 C   0  0  0  0  0  0  0  0  0  0  0  0
    0.5267    0.8720    0.0000 C   0  0  0  0  0  0  0  0  0  0  0  0
    2.1809   -0.5216    0.0000 C   0  0  0  0  0  0  0  0  0  0  0  0
    2.7710   -1.3332    0.0000 C   0  0  0  0  0  0  0  0  0  0  0  0
    1.1863   -0.6261    0.0000 N   0  3  0  0  0  0  0  0  0  0  0  0
    0.7776   -1.5425    0.0000 O   0  5  0  0  0  0  0  0  0  0  0  0
    0.8335   -0.1408    0.0000 O   0  0  0  0  0  0  0  0  0  0  0  0
  1  2  1  0  0  0  0
  2  3  1  0  0  0  0
  3  4  2  0  0  0  0
  4  5  1  0  0  0  0
  5  6  2  0  0  0  0
  6  7  1  0  0  0  0
  7  8  1  0  0  0  0
  8  9  1  0  0  0  0
  8 10  2  0  0  0  0
 10 11  1  0  0  0  0
 11 12  2  0  0  0  0
 12  7  1  0  0  0  0
 12 13  1  0  0  0  0
  6 14  1  0  0  0  0
 14 15  2  0  0  0  0
 15  3  1  0  0  0  0
 14 16  1  0  0  0  0
 16 17  1  0  0  0  0
 16 18  2  0  0  0  0
M  CHG  2  16   1  17  -1
M  END
>  <EXTREG>  (ZINC00139429)
ZINC00139429

>  <LOGBIO>
2.5000

$$$$
ZINC00139773
  -MTS-   02131516512D 0   0.00000     0.00000     0

 20 21  0  0  0  0  0  0  0  0999 V2000
    2.0615   -3.8686    0.0000 O   0  0  0  0  0  0  0  0  0  0  0  0
    2.4683   -2.9513    0.0000 C   0  0  0  0  0  0  0  0  0  0  0  0
    3.4576   -2.8469    0.0000 N   0  0  0  0  0  0  0  0  0  0  0  0
    3.8645   -1.9297    0.0000 C   0  0  0  0  0  0  0  0  0  0  0  0
    4.8538   -1.8253    0.0000 C   0  0  0  0  0  0  0  0  0  0  0  0
    5.2606   -0.9080    0.0000 C   0  0  0  0  0  0  0  0  0  0  0  0
    6.2580   -0.7977    0.0000 C   0  0  0  0  0  0  0  0  0  0  0  0
    6.6567    0.1136    0.0000 C   0  0  0  0  0  0  0  0  0  0  0  0
    7.6541    0.2239    0.0000 C   0  0  0  0  0  0  0  0  0  0  0  0
    8.0528    1.1353    0.0000 C   0  0  0  0  0  0  0  0  0  0  0  0
    9.0502    1.2455    0.0000 C   0  0  0  0  0  0  0  0  0  0  0  0
    9.4570    2.1628    0.0000 C   0  0  0  0  0  0  0  0  0  0  0  0
   10.4463    2.2672    0.0000 C   0  0  0  0  0  0  0  0  0  0  0  0
   10.8531    3.1844    0.0000 C   0  0  0  0  0  0  0  0  0  0  0  0
   11.8424    3.2888    0.0000 C   0  0  0  0  0  0  0  0  0  0  0  0
    1.8798   -2.1428    0.0000 C   0  0  0  0  0  0  0  0  0  0  0  0
    2.1898   -1.1828    0.0000 N   0  0  0  0  0  0  0  0  0  0  0  0
    1.3798   -0.6028    0.0000 N   0  0  0  0  0  0  0  0  0  0  0  0
    0.5698   -1.1828    0.0000 C   0  0  0  0  0  0  0  0  0  0  0  0
    0.8798   -2.1428    0.0000 N   0  0  0  0  0  0  0  0  0  0  0  0
  1  2  2  0  0  0  0
  2  3  1  0  0  0  0
  3  4  1  0  0  0  0
  4  5  1  0  0  0  0
  5  6  1  0  0  0  0
  6  7  1  0  0  0  0
  7  8  1  0  0  0  0
  8  9  1  0  0  0  0
  9 10  1  0  0  0  0
 10 11  1  0  0  0  0
 11 12  1  0  0  0  0
 12 13  1  0  0  0  0
 13 14  1  0  0  0  0
 14 15  1  0  0  0  0
 15  4  1  0  0  0  0
  2 16  1  0  0  0  0
 16 17  2  0  0  0  0
 17 18  1  0  0  0  0
 18 19  1  0  0  0  0
 19 20  2  0  0  0  0
 20 16  1  0  0  0  0
M  END
>  <EXTREG>  (ZINC00139773)
ZINC00139773

>  <LOGBIO>
2.5000

$$$$
ZINC00139885
  -MTS-   02131516512D 0   0.00000     0.00000     0

 15 16  0  0  0  0  0  0  0  0999 V2000
    4.5563   -2.9312    0.0000 C   0  0  0  0  0  0  0  0  0  0  0  0
    3.9678   -2.1228    0.0000 C   0  0  0  0  0  0  0  0  0  0  0  0
    4.2778   -1.1628    0.0000 S   0  0  0  0  0  0  0  0  0  0  0  0
    3.4678   -0.5828    0.0000 C   0  0  0  0  0  0  0  0  0  0  0  0
    3.4678    0.4172    0.0000 N   0  0  0  0  0  0  0  0  0  0  0  0
    2.6018    0.9172    0.0000 C   0  0  0  0  0  0  0  0  0  0  0  0
    2.6008    1.9207    0.0000 C   0  0  0  0  0  0  0  0  0  0  0  0
    1.7383    2.4163    0.0000 C   0  0  0  0  0  0  0  0  0  0  0  0
    1.7378    3.4163    0.0000 Cl  0  0  0  0  0  0  0  0  0  0  0  0
    0.8718    1.9172    0.0000 C   0  0  0  0  0  0  0  0  0  0  0  0
    0.8678    0.9224    0.0000 C   0  0  0  0  0  0  0  0  0  0  0  0
    0.0000    0.4254    0.0000 Cl  0  0  0  0  0  0  0  0  0  0  0  0
    1.7353    0.4181    0.0000 C   0  0  0  0  0  0  0  0  0  0  0  0
    2.6578   -1.1628    0.0000 N   0  0  0  0  0  0  0  0  0  0  0  0
    2.9678   -2.1228    0.0000 N   0  0  0  0  0  0  0  0  0  0  0  0
  1  2  1  0  0  0  0
  2  3  1  0  0  0  0
  3  4  1  0  0  0  0
  4  5  1  0  0  0  0
  5  6  1  0  0  0  0
  6  7  2  0  0  0  0
  7  8  1  0  0  0  0
  8  9  1  0  0  0  0
  8 10  2  0  0  0  0
 10 11  1  0  0  0  0
 11 12  1  0  0  0  0
 11 13  2  0  0  0  0
 13  6  1  0  0  0  0
  4 14  2  0  0  0  0
 14 15  1  0  0  0  0
 15  2  2  0  0  0  0
M  END
>  <EXTREG>  (ZINC00139885)
ZINC00139885

>  <LOGBIO>
2.5000

$$$$
ZINC00140289
  -MTS-   02131516512D 0   0.00000     0.00000     0

 24 26  0  0  1  0  0  0  0  0999 V2000
    3.1749    1.8929    0.0000 C   0  0  0  0  0  0  0  0  0  0  0  0
    2.5864    2.7014    0.0000 N   0  0  0  0  0  0  0  0  0  0  0  0
    2.8964    3.6614    0.0000 N   0  0  0  0  0  0  0  0  0  0  0  0
    2.0864    4.2414    0.0000 C   0  0  0  0  0  0  0  0  0  0  0  0
    1.2764    3.6614    0.0000 C   0  0  0  0  0  0  0  0  0  0  0  0
    1.5864    2.7014    0.0000 C   0  0  0  0  0  0  0  0  0  0  0  0
    0.9979    1.8929    0.0000 C   0  0  0  0  0  0  0  0  0  0  0  0
    0.0000    1.9982    0.0000 O   0  0  0  0  0  0  0  0  0  0  0  0
    1.4012    0.9835    0.0000 N   0  0  0  0  0  0  0  0  0  0  0  0
    2.3991    0.8783    0.0000 C   0  0  0  0  0  0  0  0  0  0  0  0
    2.8024   -0.0311    0.0000 C   0  0  0  0  0  0  0  0  0  0  0  0
    2.2135   -0.8393    0.0000 N   0  0  0  0  0  0  0  0  0  0  0  0
    1.2047   -0.8388    0.0000 C   0  0  0  0  0  0  0  0  0  0  0  0
    0.6153   -0.0309    0.0000 O   0  0  0  0  0  0  0  0  0  0  0  0
    0.9012   -1.7876    0.0000 O   0  0  0  0  0  0  0  0  0  0  0  0
    1.7095   -2.3764    0.0000 C   0  0  0  0  0  0  0  0  0  0  0  0
    2.5734   -2.8869    0.0000 C   0  0  0  0  0  0  0  0  0  0  0  0
    2.5613   -3.8868    0.0000 C   0  0  0  0  0  0  0  0  0  0  0  0
    1.6853   -4.3762    0.0000 C   0  0  0  0  0  0  0  0  0  0  0  0
    0.8314   -3.8658    0.0000 C   0  0  0  0  0  0  0  0  0  0  0  0
    0.8435   -2.8659    0.0000 C   0  0  0  0  0  0  0  0  0  0  0  0
    2.5203   -1.7911    0.0000 C   0  0  2  0  0  0  0  0  0  0  0  0
    3.4349   -1.3867    0.0000 C   0  0  0  0  0  0  0  0  0  0  0  0
    3.0179   -2.6585    0.0000 O   0  0  0  0  0  0  0  0  0  0  0  0
  1  2  1  0  0  0  0
  2  3  1  0  0  0  0
  3  4  2  0  0  0  0
  4  5  1  0  0  0  0
  5  6  2  0  0  0  0
  6  2  1  0  0  0  0
  6  7  1  0  0  0  0
  7  8  2  0  0  0  0
  7  9  1  0  0  0  0
  9 10  1  0  0  0  0
 10 11  1  0  0  0  0
 11 12  1  0  0  0  0
 12 13  1  0  0  0  0
 13 14  2  0  0  0  0
 13 15  1  0  0  0  0
 15 16  1  0  0  0  0
 16 17  1  0  0  0  0
 17 18  1  0  0  0  0
 18 19  1  0  0  0  0
 19 20  1  0  0  0  0
 20 21  1  0  0  0  0
 21 16  1  0  0  0  0
 16 22  1  0  0  0  0
 22 12  1  0  0  0  0
 22 23  1  1  0  0  0
 22 24  1  6  0  0  0
M  END
>  <EXTREG>  (ZINC00140289)
ZINC00140289

>  <LOGBIO>
2.5000

$$$$
ZINC00140622
  -MTS-   02131516512D 0   0.00000     0.00000     0

 14 14  0  0  0  0  0  0  0  0999 V2000
    5.7154    0.2996    0.0000 C   0  0  0  0  0  0  0  0  0  0  0  0
    4.8456    0.8000    0.0000 C   0  0  0  0  0  0  0  0  0  0  0  0
    4.8436    1.8000    0.0000 O   0  0  0  0  0  0  0  0  0  0  0  0
    3.9854    0.3004    0.0000 N   0  0  0  0  0  0  0  0  0  0  0  0
    3.1156    0.8008    0.0000 C   0  0  0  0  0  0  0  0  0  0  0  0
    3.1151    1.7956    0.0000 O   0  0  0  0  0  0  0  0  0  0  0  0
    2.2501    0.3000    0.0000 C   0  0  0  0  0  0  0  0  0  0  0  0
    1.3801    0.8000    0.0000 C   0  0  0  0  0  0  0  0  0  0  0  0
    1.3776    1.8000    0.0000 F   0  0  0  0  0  0  0  0  0  0  0  0
    0.5201    0.3000    0.0000 C   0  0  0  0  0  0  0  0  0  0  0  0
    0.5201   -0.7000    0.0000 C   0  0  0  0  0  0  0  0  0  0  0  0
    1.3801   -1.2000    0.0000 C   0  0  0  0  0  0  0  0  0  0  0  0
    2.2501   -0.7000    0.0000 C   0  0  0  0  0  0  0  0  0  0  0  0
    3.1156   -1.2009    0.0000 F   0  0  0  0  0  0  0  0  0  0  0  0
  1  2  1  0  0  0  0
  2  3  2  0  0  0  0
  2  4  1  0  0  0  0
  4  5  1  0  0  0  0
  5  6  2  0  0  0  0
  5  7  1  0  0  0  0
  7  8  2  0  0  0  0
  8  9  1  0  0  0  0
  8 10  1  0  0  0  0
 10 11  2  0  0  0  0
 11 12  1  0  0  0  0
 12 13  2  0  0  0  0
 13  7  1  0  0  0  0
 13 14  1  0  0  0  0
M  END
>  <EXTREG>  (ZINC00140622)
ZINC00140622

>  <LOGBIO>
2.5000

$$$$
ZINC00141606
  -MTS-   02131516512D 0   0.00000     0.00000     0

 23 23  0  0  1  0  0  0  0  0999 V2000
    0.8583    2.4228    0.0000 C   0  0  0  0  0  0  0  0  0  0  0  0
    0.8613    1.4194    0.0000 C   0  0  0  0  0  0  0  0  0  0  0  0
    1.7248    0.9255    0.0000 C   0  0  1  0  0  0  0  0  0  0  0  0
    2.2434    1.2273    0.0000 C   0  0  0  0  0  0  0  0  0  0  0  0
    1.7278   -0.0780    0.0000 C   0  0  1  0  0  0  0  0  0  0  0  0
    2.7649   -0.6712    0.0000 N   0  0  0  0  0  0  0  0  0  0  0  0
    3.6313   -0.1651    0.0000 C   0  0  0  0  0  0  0  0  0  0  0  0
    3.6302    0.8384    0.0000 O   0  0  0  0  0  0  0  0  0  0  0  0
    4.4989   -0.6624    0.0000 C   0  0  0  0  0  0  0  0  0  0  0  0
    4.5030   -1.6659    0.0000 C   0  0  0  0  0  0  0  0  0  0  0  0
    5.3670   -2.1588    0.0000 C   0  0  0  0  0  0  0  0  0  0  0  0
    6.2320   -1.6570    0.0000 C   0  0  0  0  0  0  0  0  0  0  0  0
    6.2329   -0.6622    0.0000 C   0  0  0  0  0  0  0  0  0  0  0  0
    5.3639   -0.1606    0.0000 C   0  0  0  0  0  0  0  0  0  0  0  0
    7.0983   -2.1565    0.0000 C   0  0  0  0  0  0  0  0  0  0  0  0
    7.5978   -1.2902    0.0000 F   0  0  0  0  0  0  0  0  0  0  0  0
    6.5988   -3.0228    0.0000 F   0  0  0  0  0  0  0  0  0  0  0  0
    7.9646   -2.6560    0.0000 F   0  0  0  0  0  0  0  0  0  0  0  0
    0.8635   -0.5810    0.0000 C   0  0  0  0  0  0  0  0  0  0  0  0
    0.8665   -1.5844    0.0000 O   0  0  0  0  0  0  0  0  0  0  0  0
    0.0000   -0.0871    0.0000 O   0  0  0  0  0  0  0  0  0  0  0  0
    1.2072    0.2203    0.0000 H   0  0  0  0  0  0  0  0  0  0  0  0
    1.7225    1.5255    0.0000 H   0  0  0  0  0  0  0  0  0  0  0  0
  1  2  1  0  0  0  0
  2  3  1  0  0  0  0
  3 23  1  6  0  0  0
  3  4  1  1  0  0  0
  3  5  1  0  0  0  0
  5 22  1  6  0  0  0
  5  6  1  0  0  0  0
  6  7  1  0  0  0  0
  7  8  2  0  0  0  0
  7  9  1  0  0  0  0
  9 10  2  0  0  0  0
 10 11  1  0  0  0  0
 11 12  2  0  0  0  0
 12 13  1  0  0  0  0
 13 14  2  0  0  0  0
 14  9  1  0  0  0  0
 12 15  1  0  0  0  0
 15 16  1  0  0  0  0
 15 17  1  0  0  0  0
 15 18  1  0  0  0  0
  5 19  1  1  0  0  0
 19 20  1  0  0  0  0
 19 21  2  0  0  0  0
M  END
>  <EXTREG>  (ZINC00141606)
ZINC00141606

>  <LOGBIO>
2.5000

$$$$
ZINC00142861
  -MTS-   02131516512D 0   0.00000     0.00000     0

 23 25  0  0  1  0  0  0  0  0999 V2000
    4.4206   -2.1102    0.0000 C   0  0  0  0  0  0  0  0  0  0  0  0
    5.3754   -1.8130    0.0000 C   0  0  0  0  0  0  0  0  0  0  0  0
    6.0060   -2.5892    0.0000 C   0  0  0  0  0  0  0  0  0  0  0  0
    5.9154   -0.8430    0.0000 C   0  0  1  0  0  0  0  0  0  0  0  0
    4.9054   -0.5030    0.0000 C   0  0  0  0  0  0  0  0  0  0  0  0
    4.4154    0.4070    0.0000 C   0  0  0  0  0  0  0  0  0  0  0  0
    5.5254    0.0870    0.0000 C   0  0  1  0  0  0  0  0  0  0  0  0
    5.4333    1.4839    0.0000 C   0  0  0  0  0  0  0  0  0  0  0  0
    4.3568    2.0142    0.0000 S   0  0  0  0  0  0  0  0  0  0  0  0
    4.0917    1.4760    0.0000 O   0  0  0  0  0  0  0  0  0  0  0  0
    4.7987    2.9113    0.0000 O   0  0  0  0  0  0  0  0  0  0  0  0
    3.4598    2.4561    0.0000 N   0  0  0  0  0  0  0  0  0  0  0  0
    2.6285    1.9002    0.0000 C   0  0  0  0  0  0  0  0  0  0  0  0
    2.6936    0.8989    0.0000 C   0  0  0  0  0  0  0  0  0  0  0  0
    1.8656    0.3476    0.0000 C   0  0  0  0  0  0  0  0  0  0  0  0
    0.9681    0.7886    0.0000 C   0  0  0  0  0  0  0  0  0  0  0  0
    0.8986    1.7809    0.0000 C   0  0  0  0  0  0  0  0  0  0  0  0
    0.0000    2.2197    0.0000 F   0  0  0  0  0  0  0  0  0  0  0  0
    1.7310    2.3413    0.0000 C   0  0  0  0  0  0  0  0  0  0  0  0
    6.3254    0.4370    0.0000 C   0  0  0  0  0  0  0  0  0  0  0  0
    6.5867    1.4022    0.0000 O   0  0  0  0  0  0  0  0  0  0  0  0
    6.8354   -0.2630    0.0000 C   0  0  0  0  0  0  0  0  0  0  0  0
    6.3511   -1.2556    0.0000 H   0  0  0  0  0  0  0  0  0  0  0  0
  1  2  1  0  0  0  0
  2  3  1  0  0  0  0
  4  2  1  1  0  0  0
  4 23  1  6  0  0  0
  4  5  1  0  0  0  0
  5  6  1  0  0  0  0
  6  7  1  0  0  0  0
  7  2  1  0  0  0  0
  7  8  1  1  0  0  0
  8  9  1  0  0  0  0
  9 10  2  0  0  0  0
  9 11  2  0  0  0  0
  9 12  1  0  0  0  0
 12 13  1  0  0  0  0
 13 14  2  0  0  0  0
 14 15  1  0  0  0  0
 15 16  2  0  0  0  0
 16 17  1  0  0  0  0
 17 18  1  0  0  0  0
 17 19  2  0  0  0  0
 19 13  1  0  0  0  0
  7 20  1  0  0  0  0
 20 21  2  0  0  0  0
 20 22  1  0  0  0  0
 22  4  1  0  0  0  0
M  END
>  <EXTREG>  (ZINC00142861)
ZINC00142861

>  <LOGBIO>
2.5000

$$$$
ZINC00143271
  -MTS-   02131516512D 0   0.00000     0.00000     0

 14 15  0  0  0  0  0  0  0  0999 V2000
    0.2541   -2.3579    0.0000 O   0  5  0  0  0  0  0  0  0  0  0  0
    0.6601   -1.4403    0.0000 N   0  3  0  0  0  0  0  0  0  0  0  0
    0.3058   -0.9561    0.0000 O   0  0  0  0  0  0  0  0  0  0  0  0
    1.6543   -1.3329    0.0000 C   0  0  0  0  0  0  0  0  0  0  0  0
    2.2473   -2.1424    0.0000 C   0  0  0  0  0  0  0  0  0  0  0  0
    3.2361   -2.0336    0.0000 C   0  0  0  0  0  0  0  0  0  0  0  0
    3.6411   -1.1192    0.0000 C   0  0  0  0  0  0  0  0  0  0  0  0
    3.0573   -0.3138    0.0000 C   0  0  0  0  0  0  0  0  0  0  0  0
    2.0593   -0.4186    0.0000 C   0  0  0  0  0  0  0  0  0  0  0  0
    1.3531    0.5516    0.0000 C   0  0  0  0  0  0  0  0  0  0  0  0
    1.6631    1.5116    0.0000 O   0  0  0  0  0  0  0  0  0  0  0  0
    0.8531    2.0916    0.0000 C   0  0  0  0  0  0  0  0  0  0  0  0
    0.0431    1.5116    0.0000 N   0  0  0  0  0  0  0  0  0  0  0  0
    0.3531    0.5516    0.0000 C   0  0  0  0  0  0  0  0  0  0  0  0
  1  2  1  0  0  0  0
  2  3  2  0  0  0  0
  2  4  1  0  0  0  0
  4  5  2  0  0  0  0
  5  6  1  0  0  0  0
  6  7  2  0  0  0  0
  7  8  1  0  0  0  0
  8  9  2  0  0  0  0
  9  4  1  0  0  0  0
  9 10  1  0  0  0  0
 10 11  1  0  0  0  0
 11 12  1  0  0  0  0
 12 13  2  0  0  0  0
 13 14  1  0  0  0  0
 14 10  2  0  0  0  0
M  CHG  2   1  -1   2   1
M  END
>  <EXTREG>  (ZINC00143271)
ZINC00143271

>  <LOGBIO>
2.5000

$$$$
ZINC00144652
  -MTS-   02131516512D 0   0.00000     0.00000     0

 19 20  0  0  1  0  0  0  0  0999 V2000
    3.6077   -3.0854    0.0000 C   0  0  0  0  0  0  0  0  0  0  0  0
    2.6042   -3.0900    0.0000 C   0  0  0  0  0  0  0  0  0  0  0  0
    2.1038   -2.2302    0.0000 C   0  0  1  0  0  0  0  0  0  0  0  0
    2.6996   -1.1886    0.0000 N   0  0  0  0  0  0  0  0  0  0  0  0
    3.7031   -1.1836    0.0000 C   0  0  0  0  0  0  0  0  0  0  0  0
    4.1952   -0.3191    0.0000 N   0  0  0  0  0  0  0  0  0  0  0  0
    3.6952    0.5454    0.0000 C   0  0  0  0  0  0  0  0  0  0  0  0
    4.0052    1.5054    0.0000 S   0  0  0  0  0  0  0  0  0  0  0  0
    3.1952    2.0854    0.0000 C   0  0  0  0  0  0  0  0  0  0  0  0
    3.1952    3.0854    0.0000 C   0  0  0  0  0  0  0  0  0  0  0  0
    2.3852    1.5054    0.0000 C   0  0  0  0  0  0  0  0  0  0  0  0
    1.4355    1.8186    0.0000 C   0  0  0  0  0  0  0  0  0  0  0  0
    2.6952    0.5454    0.0000 C   0  0  0  0  0  0  0  0  0  0  0  0
    2.1970   -0.3241    0.0000 C   0  0  0  0  0  0  0  0  0  0  0  0
    1.5970   -0.3260    0.0000 O   0  0  0  0  0  0  0  0  0  0  0  0
    1.1004   -2.2348    0.0000 C   0  0  0  0  0  0  0  0  0  0  0  0
    0.6000   -1.3750    0.0000 O   0  0  0  0  0  0  0  0  0  0  0  0
    0.6039   -3.1028    0.0000 O   0  0  0  0  0  0  0  0  0  0  0  0
    2.7038   -2.2280    0.0000 H   0  0  0  0  0  0  0  0  0  0  0  0
  1  2  1  0  0  0  0
  3  2  1  6  0  0  0
  3 19  1  1  0  0  0
  3  4  1  0  0  0  0
  4  5  1  0  0  0  0
  5  6  2  0  0  0  0
  6  7  1  0  0  0  0
  7  8  1  0  0  0  0
  8  9  1  0  0  0  0
  9 10  1  0  0  0  0
  9 11  2  0  0  0  0
 11 12  1  0  0  0  0
 11 13  1  0  0  0  0
 13  7  2  0  0  0  0
 13 14  1  0  0  0  0
 14  4  1  0  0  0  0
 14 15  2  0  0  0  0
  3 16  1  0  0  0  0
 16 17  1  0  0  0  0
 16 18  2  0  0  0  0
M  END
>  <EXTREG>  (ZINC00144652)
ZINC00144652

>  <LOGBIO>
2.5000

$$$$
ZINC00145405
  -MTS-   02131516512D 0   0.00000     0.00000     0

 21 23  0  0  0  0  0  0  0  0999 V2000
    5.4401   -4.1824    0.0000 C   0  0  0  0  0  0  0  0  0  0  0  0
    4.8532   -3.3728    0.0000 C   0  0  0  0  0  0  0  0  0  0  0  0
    3.8550   -3.4756    0.0000 C   0  0  0  0  0  0  0  0  0  0  0  0
    3.2728   -2.6690    0.0000 C   0  0  0  0  0  0  0  0  0  0  0  0
    2.2781   -2.7719    0.0000 C   0  0  0  0  0  0  0  0  0  0  0  0
    3.6796   -1.7555    0.0000 C   0  0  0  0  0  0  0  0  0  0  0  0
    2.9729   -0.7857    0.0000 N   0  0  0  0  0  0  0  0  0  0  0  0
    3.4608    0.3144    0.0000 C   0  0  0  0  0  0  0  0  0  0  0  0
    4.4501    0.4188    0.0000 O   0  0  0  0  0  0  0  0  0  0  0  0
    2.8723    1.1229    0.0000 C   0  0  0  0  0  0  0  0  0  0  0  0
    3.1823    2.0829    0.0000 O   0  0  0  0  0  0  0  0  0  0  0  0
    2.3723    2.6629    0.0000 C   0  0  0  0  0  0  0  0  0  0  0  0
    2.2727    3.6610    0.0000 C   0  0  0  0  0  0  0  0  0  0  0  0
    1.3607    4.0713    0.0000 C   0  0  0  0  0  0  0  0  0  0  0  0
    0.5478    3.4830    0.0000 C   0  0  0  0  0  0  0  0  0  0  0  0
    0.6509    2.4936    0.0000 C   0  0  0  0  0  0  0  0  0  0  0  0
    1.5623    2.0829    0.0000 C   0  0  0  0  0  0  0  0  0  0  0  0
    1.8723    1.1229    0.0000 C   0  0  0  0  0  0  0  0  0  0  0  0
    4.6687   -1.6486    0.0000 C   0  0  0  0  0  0  0  0  0  0  0  0
    5.0732   -0.7340    0.0000 Cl  0  0  0  0  0  0  0  0  0  0  0  0
    5.2600   -2.4593    0.0000 C   0  0  0  0  0  0  0  0  0  0  0  0
  1  2  1  0  0  0  0
  2  3  2  0  0  0  0
  3  4  1  0  0  0  0
  4  5  1  0  0  0  0
  4  6  2  0  0  0  0
  6  7  1  0  0  0  0
  7  8  1  0  0  0  0
  8  9  2  0  0  0  0
  8 10  1  0  0  0  0
 10 11  1  0  0  0  0
 11 12  1  0  0  0  0
 12 13  2  0  0  0  0
 13 14  1  0  0  0  0
 14 15  2  0  0  0  0
 15 16  1  0  0  0  0
 16 17  2  0  0  0  0
 17 12  1  0  0  0  0
 17 18  1  0  0  0  0
 18 10  2  0  0  0  0
  6 19  1  0  0  0  0
 19 20  1  0  0  0  0
 19 21  2  0  0  0  0
 21  2  1  0  0  0  0
M  END
>  <EXTREG>  (ZINC00145405)
ZINC00145405

>  <LOGBIO>
2.5000

$$$$
ZINC00147692
  -MTS-   02131516512D 0   0.00000     0.00000     0

 17 18  0  0  0  0  0  0  0  0999 V2000
    3.5907    0.2957    0.0000 C   0  0  0  0  0  0  0  0  0  0  0  0
    3.0022    1.1042    0.0000 N   0  0  0  0  0  0  0  0  0  0  0  0
    3.3122    2.0642    0.0000 C   0  0  0  0  0  0  0  0  0  0  0  0
    2.5022    2.6442    0.0000 N   0  0  0  0  0  0  0  0  0  0  0  0
    1.6922    2.0642    0.0000 C   0  0  0  0  0  0  0  0  0  0  0  0
    2.0022    1.1042    0.0000 C   0  0  0  0  0  0  0  0  0  0  0  0
    1.4137    0.2957    0.0000 S   0  0  0  0  0  0  0  0  0  0  0  0
    1.8196   -0.6182    0.0000 C   0  0  0  0  0  0  0  0  0  0  0  0
    1.2299   -1.4300    0.0000 C   0  0  0  0  0  0  0  0  0  0  0  0
    1.6355   -2.3383    0.0000 C   0  0  0  0  0  0  0  0  0  0  0  0
    2.6298   -2.4448    0.0000 C   0  0  0  0  0  0  0  0  0  0  0  0
    3.0334   -3.3597    0.0000 F   0  0  0  0  0  0  0  0  0  0  0  0
    3.2185   -1.6429    0.0000 C   0  0  0  0  0  0  0  0  0  0  0  0
    2.8139   -0.7246    0.0000 C   0  0  0  0  0  0  0  0  0  0  0  0
    0.7425    2.3774    0.0000 N   0  3  0  0  0  0  0  0  0  0  0  0
    0.5376    3.3597    0.0000 O   0  5  0  0  0  0  0  0  0  0  0  0
    0.0000    1.7154    0.0000 O   0  0  0  0  0  0  0  0  0  0  0  0
  1  2  1  0  0  0  0
  2  3  1  0  0  0  0
  3  4  2  0  0  0  0
  4  5  1  0  0  0  0
  5  6  2  0  0  0  0
  6  2  1  0  0  0  0
  6  7  1  0  0  0  0
  7  8  1  0  0  0  0
  8  9  2  0  0  0  0
  9 10  1  0  0  0  0
 10 11  2  0  0  0  0
 11 12  1  0  0  0  0
 11 13  1  0  0  0  0
 13 14  2  0  0  0  0
 14  8  1  0  0  0  0
  5 15  1  0  0  0  0
 15 16  1  0  0  0  0
 15 17  2  0  0  0  0
M  CHG  2  15   1  16  -1
M  END
>  <EXTREG>  (ZINC00147692)
ZINC00147692

>  <LOGBIO>
2.5000

$$$$
ZINC00148731
  -MTS-   02131516512D 0   0.00000     0.00000     0

 19 21  0  0  1  0  0  0  0  0999 V2000
    7.1839    1.5368    0.0000 C   0  0  0  0  0  0  0  0  0  0  0  0
    6.2053    1.3311    0.0000 C   0  0  2  0  0  0  0  0  0  0  0  0
    5.8922    0.3777    0.0000 C   0  0  0  0  0  0  0  0  0  0  0  0
    4.9183    0.1751    0.0000 C   0  0  0  0  0  0  0  0  0  0  0  0
    4.2479    0.9123    0.0000 C   0  0  0  0  0  0  0  0  0  0  0  0
    4.5579    1.8723    0.0000 C   0  0  0  0  0  0  0  0  0  0  0  0
    5.5371    2.0750    0.0000 C   0  0  0  0  0  0  0  0  0  0  0  0
    3.7479    2.4523    0.0000 S   0  0  0  0  0  0  0  0  0  0  0  0
    2.9379    1.8723    0.0000 C   0  0  0  0  0  0  0  0  0  0  0  0
    1.9587    2.0750    0.0000 N   0  0  0  0  0  0  0  0  0  0  0  0
    1.2905    1.3311    0.0000 N   0  0  0  0  0  0  0  0  0  0  0  0
    1.6036    0.3777    0.0000 N   0  0  0  0  0  0  0  0  0  0  0  0
    0.9373   -0.3679    0.0000 C   0  0  0  0  0  0  0  0  0  0  0  0
    1.2509   -1.3211    0.0000 C   0  0  0  0  0  0  0  0  0  0  0  0
    0.5872   -2.0621    0.0000 C   0  0  0  0  0  0  0  0  0  0  0  0
    2.5775    0.1751    0.0000 C   0  0  0  0  0  0  0  0  0  0  0  0
    2.8863   -0.7761    0.0000 O   0  0  0  0  0  0  0  0  0  0  0  0
    3.2479    0.9123    0.0000 C   0  0  0  0  0  0  0  0  0  0  0  0
    6.6056    0.8841    0.0000 H   0  0  0  0  0  0  0  0  0  0  0  0
  2  1  1  6  0  0  0
  2 19  1  1  0  0  0
  2  3  1  0  0  0  0
  3  4  1  0  0  0  0
  4  5  1  0  0  0  0
  5  6  2  0  0  0  0
  6  7  1  0  0  0  0
  7  2  1  0  0  0  0
  6  8  1  0  0  0  0
  8  9  1  0  0  0  0
  9 10  1  0  0  0  0
 10 11  2  0  0  0  0
 11 12  1  0  0  0  0
 12 13  1  0  0  0  0
 13 14  1  0  0  0  0
 14 15  2  0  0  0  0
 12 16  1  0  0  0  0
 16 17  2  0  0  0  0
 16 18  1  0  0  0  0
 18  5  1  0  0  0  0
 18  9  2  0  0  0  0
M  END
>  <EXTREG>  (ZINC00148731)
ZINC00148731

>  <LOGBIO>
2.5000

$$$$
ZINC00149032
  -MTS-   02131516512D 0   0.00000     0.00000     0

 17 18  0  0  0  0  0  0  0  0999 V2000
    5.8085   -2.2424    0.0000 C   0  0  0  0  0  0  0  0  0  0  0  0
    5.4004   -3.1591    0.0000 C   0  0  0  0  0  0  0  0  0  0  0  0
    4.4109   -3.2620    0.0000 C   0  0  0  0  0  0  0  0  0  0  0  0
    3.8240   -2.4523    0.0000 C   0  0  0  0  0  0  0  0  0  0  0  0
    2.8259   -2.5552    0.0000 C   0  0  0  0  0  0  0  0  0  0  0  0
    2.2436   -1.7485    0.0000 C   0  0  0  0  0  0  0  0  0  0  0  0
    2.6505   -0.8350    0.0000 C   0  0  0  0  0  0  0  0  0  0  0  0
    2.0615   -0.0269    0.0000 O   0  0  0  0  0  0  0  0  0  0  0  0
    2.4683    0.8904    0.0000 C   0  0  0  0  0  0  0  0  0  0  0  0
    3.4576    0.9948    0.0000 O   0  0  0  0  0  0  0  0  0  0  0  0
    1.8798    1.6989    0.0000 C   0  0  0  0  0  0  0  0  0  0  0  0
    2.1898    2.6589    0.0000 O   0  0  0  0  0  0  0  0  0  0  0  0
    1.3798    3.2389    0.0000 C   0  0  0  0  0  0  0  0  0  0  0  0
    0.5698    2.6589    0.0000 C   0  0  0  0  0  0  0  0  0  0  0  0
    0.8798    1.6989    0.0000 C   0  0  0  0  0  0  0  0  0  0  0  0
    3.6395   -0.7281    0.0000 C   0  0  0  0  0  0  0  0  0  0  0  0
    4.2308   -1.5388    0.0000 C   0  0  0  0  0  0  0  0  0  0  0  0
  1  2  1  0  0  0  0
  2  3  1  0  0  0  0
  3  4  1  0  0  0  0
  4  5  2  0  0  0  0
  5  6  1  0  0  0  0
  6  7  2  0  0  0  0
  7  8  1  0  0  0  0
  8  9  1  0  0  0  0
  9 10  2  0  0  0  0
  9 11  1  0  0  0  0
 11 12  1  0  0  0  0
 12 13  1  0  0  0  0
 13 14  2  0  0  0  0
 14 15  1  0  0  0  0
 15 11  2  0  0  0  0
  7 16  1  0  0  0  0
 16 17  2  0  0  0  0
 17  4  1  0  0  0  0
M  END
>  <EXTREG>  (ZINC00149032)
ZINC00149032

>  <LOGBIO>
2.5000

$$$$
ZINC00149543
  -MTS-   02131516512D 0   0.00000     0.00000     0

 16 17  0  0  0  0  0  0  0  0999 V2000
    6.5854    2.4954    0.0000 Br  0  0  0  0  0  0  0  0  0  0  0  0
    5.7198    1.9945    0.0000 C   0  0  0  0  0  0  0  0  0  0  0  0
    4.8498    2.4945    0.0000 C   0  0  0  0  0  0  0  0  0  0  0  0
    3.9898    1.9945    0.0000 C   0  0  0  0  0  0  0  0  0  0  0  0
    3.9898    0.9945    0.0000 C   0  0  0  0  0  0  0  0  0  0  0  0
    4.8498    0.4945    0.0000 C   0  0  0  0  0  0  0  0  0  0  0  0
    5.7198    0.9945    0.0000 C   0  0  0  0  0  0  0  0  0  0  0  0
    3.1231    0.4958    0.0000 C   0  0  0  0  0  0  0  0  0  0  0  0
    2.2546    0.9984    0.0000 O   0  0  0  0  0  0  0  0  0  0  0  0
    3.1210   -0.4989    0.0000 O   0  0  0  0  0  0  0  0  0  0  0  0
    2.2540   -0.9972    0.0000 C   0  0  0  0  0  0  0  0  0  0  0  0
    1.3855   -0.4945    0.0000 C   0  0  0  0  0  0  0  0  0  0  0  0
    0.5240   -0.9919    0.0000 C   0  0  0  0  0  0  0  0  0  0  0  0
    0.5210   -1.9919    0.0000 C   0  0  0  0  0  0  0  0  0  0  0  0
    1.3795   -2.4945    0.0000 C   0  0  0  0  0  0  0  0  0  0  0  0
    2.2510   -1.9972    0.0000 C   0  0  0  0  0  0  0  0  0  0  0  0
  1  2  1  0  0  0  0
  2  3  2  0  0  0  0
  3  4  1  0  0  0  0
  4  5  2  0  0  0  0
  5  6  1  0  0  0  0
  6  7  2  0  0  0  0
  7  2  1  0  0  0  0
  5  8  1  0  0  0  0
  8  9  2  0  0  0  0
  8 10  1  0  0  0  0
 10 11  1  0  0  0  0
 11 12  2  0  0  0  0
 12 13  1  0  0  0  0
 13 14  2  0  0  0  0
 14 15  1  0  0  0  0
 15 16  2  0  0  0  0
 16 11  1  0  0  0  0
M  END
>  <EXTREG>  (ZINC00149543)
ZINC00149543

>  <LOGBIO>
2.5000

$$$$
ZINC00150147
  -MTS-   02131516512D 0   0.00000     0.00000     0

 21 23  0  0  0  0  0  0  0  0999 V2000
    4.1949    2.6882    0.0000 N   0  0  0  0  0  0  0  0  0  0  0  0
    3.6966    1.8212    0.0000 C   0  0  0  0  0  0  0  0  0  0  0  0
    2.6931    1.8182    0.0000 N   0  0  0  0  0  0  0  0  0  0  0  0
    2.1992    0.9547    0.0000 N   0  0  0  0  0  0  0  0  0  0  0  0
    2.7001    0.0892    0.0000 C   0  0  0  0  0  0  0  0  0  0  0  0
    2.0995   -0.9497    0.0000 C   0  0  0  0  0  0  0  0  0  0  0  0
    1.0961   -0.9502    0.0000 C   0  0  0  0  0  0  0  0  0  0  0  0
    0.6000   -1.8125    0.0000 C   0  0  0  0  0  0  0  0  0  0  0  0
    1.0987   -2.6792    0.0000 C   0  0  0  0  0  0  0  0  0  0  0  0
    2.0935   -2.6838    0.0000 C   0  0  0  0  0  0  0  0  0  0  0  0
    2.5982   -1.8165    0.0000 C   0  0  0  0  0  0  0  0  0  0  0  0
    3.6949    0.0872    0.0000 C   0  0  0  0  0  0  0  0  0  0  0  0
    4.2933   -0.9530    0.0000 C   0  0  0  0  0  0  0  0  0  0  0  0
    5.2967   -0.9555    0.0000 C   0  0  0  0  0  0  0  0  0  0  0  0
    5.7911   -1.8188    0.0000 C   0  0  0  0  0  0  0  0  0  0  0  0
    5.2906   -2.6845    0.0000 C   0  0  0  0  0  0  0  0  0  0  0  0
    4.2958   -2.6870    0.0000 C   0  0  0  0  0  0  0  0  0  0  0  0
    3.7928   -1.8187    0.0000 C   0  0  0  0  0  0  0  0  0  0  0  0
    4.1974    0.9557    0.0000 C   0  0  0  0  0  0  0  0  0  0  0  0
    5.1974    0.9557    0.0000 C   0  0  0  0  0  0  0  0  0  0  0  0
    6.1974    0.9557    0.0000 N   0  0  0  0  0  0  0  0  0  0  0  0
  1  2  1  0  0  0  0
  2  3  1  0  0  0  0
  3  4  2  0  0  0  0
  4  5  1  0  0  0  0
  5  6  1  0  0  0  0
  6  7  2  0  0  0  0
  7  8  1  0  0  0  0
  8  9  2  0  0  0  0
  9 10  1  0  0  0  0
 10 11  2  0  0  0  0
 11  6  1  0  0  0  0
  5 12  2  0  0  0  0
 12 13  1  0  0  0  0
 13 14  2  0  0  0  0
 14 15  1  0  0  0  0
 15 16  2  0  0  0  0
 16 17  1  0  0  0  0
 17 18  2  0  0  0  0
 18 13  1  0  0  0  0
 12 19  1  0  0  0  0
 19  2  2  0  0  0  0
 19 20  1  0  0  0  0
 20 21  3  0  0  0  0
M  END
>  <EXTREG>  (ZINC00150147)
ZINC00150147

>  <LOGBIO>
2.5000

$$$$
ZINC00151225
  -MTS-   02131516512D 0   0.00000     0.00000     0

 14 15  0  0  0  0  0  0  0  0999 V2000
    4.5435   -2.9422    0.0000 C   0  0  0  0  0  0  0  0  0  0  0  0
    3.9530   -2.1352    0.0000 C   0  0  0  0  0  0  0  0  0  0  0  0
    4.3571   -1.2167    0.0000 C   0  0  0  0  0  0  0  0  0  0  0  0
    3.7680   -0.4151    0.0000 C   0  0  0  0  0  0  0  0  0  0  0  0
    2.7737   -0.5221    0.0000 C   0  0  0  0  0  0  0  0  0  0  0  0
    2.3685   -1.4306    0.0000 C   0  0  0  0  0  0  0  0  0  0  0  0
    2.9587   -2.2421    0.0000 C   0  0  0  0  0  0  0  0  0  0  0  0
    2.1852    0.2864    0.0000 N   0  0  0  0  0  0  0  0  0  0  0  0
    2.4952    1.2464    0.0000 N   0  0  0  0  0  0  0  0  0  0  0  0
    1.6852    1.8264    0.0000 C   0  0  0  0  0  0  0  0  0  0  0  0
    1.6852    2.8264    0.0000 C   0  0  0  0  0  0  0  0  0  0  0  0
    0.8752    1.2464    0.0000 C   0  0  0  0  0  0  0  0  0  0  0  0
    1.1852    0.2864    0.0000 C   0  0  0  0  0  0  0  0  0  0  0  0
    0.5967   -0.5221    0.0000 N   0  0  0  0  0  0  0  0  0  0  0  0
  1  2  1  0  0  0  0
  2  3  2  0  0  0  0
  3  4  1  0  0  0  0
  4  5  2  0  0  0  0
  5  6  1  0  0  0  0
  6  7  2  0  0  0  0
  7  2  1  0  0  0  0
  5  8  1  0  0  0  0
  8  9  1  0  0  0  0
  9 10  2  0  0  0  0
 10 11  1  0  0  0  0
 10 12  1  0  0  0  0
 12 13  2  0  0  0  0
 13  8  1  0  0  0  0
 13 14  1  0  0  0  0
M  END
>  <EXTREG>  (ZINC00151225)
ZINC00151225

>  <LOGBIO>
2.5000

$$$$
ZINC00151282
  -MTS-   02131516512D 0   0.00000     0.00000     0

 16 17  0  0  0  0  0  0  0  0999 V2000
    4.9400    0.7054    0.0000 F   0  0  0  0  0  0  0  0  0  0  0  0
    4.5328   -0.2079    0.0000 C   0  0  0  0  0  0  0  0  0  0  0  0
    5.1213   -1.0206    0.0000 C   0  0  0  0  0  0  0  0  0  0  0  0
    4.7144   -1.9283    0.0000 C   0  0  0  0  0  0  0  0  0  0  0  0
    5.3013   -2.7380    0.0000 Br  0  0  0  0  0  0  0  0  0  0  0  0
    3.7199   -2.0333    0.0000 C   0  0  0  0  0  0  0  0  0  0  0  0
    3.1324   -1.2305    0.0000 C   0  0  0  0  0  0  0  0  0  0  0  0
    3.5383   -0.3128    0.0000 C   0  0  0  0  0  0  0  0  0  0  0  0
    2.9494    0.4953    0.0000 N   0  0  0  0  0  0  0  0  0  0  0  0
    1.9516    0.3890    0.0000 C   0  0  0  0  0  0  0  0  0  0  0  0
    1.5492   -0.5208    0.0000 O   0  0  0  0  0  0  0  0  0  0  0  0
    1.3622    1.1969    0.0000 C   0  0  0  0  0  0  0  0  0  0  0  0
    0.3534    1.1958    0.0000 C   0  0  0  0  0  0  0  0  0  0  0  0
    0.0494    2.1445    0.0000 N   0  0  0  0  0  0  0  0  0  0  0  0
    0.8496    2.7380    0.0000 S   0  0  0  0  0  0  0  0  0  0  0  0
    1.6685    2.1488    0.0000 N   0  0  0  0  0  0  0  0  0  0  0  0
  1  2  1  0  0  0  0
  2  3  2  0  0  0  0
  3  4  1  0  0  0  0
  4  5  1  0  0  0  0
  4  6  2  0  0  0  0
  6  7  1  0  0  0  0
  7  8  2  0  0  0  0
  8  2  1  0  0  0  0
  8  9  1  0  0  0  0
  9 10  1  0  0  0  0
 10 11  2  0  0  0  0
 10 12  1  0  0  0  0
 12 13  1  0  0  0  0
 13 14  2  0  0  0  0
 14 15  1  0  0  0  0
 15 16  1  0  0  0  0
 16 12  2  0  0  0  0
M  END
>  <EXTREG>  (ZINC00151282)
ZINC00151282

>  <LOGBIO>
2.5000

$$$$
ZINC00152449
  -MTS-   02131516512D 0   0.00000     0.00000     0

 19 21  0  0  0  0  0  0  0  0999 V2000
    6.8027   -2.5441    0.0000 C   0  0  0  0  0  0  0  0  0  0  0  0
    5.8086   -2.6520    0.0000 S   0  0  0  0  0  0  0  0  0  0  0  0
    5.9165   -3.6462    0.0000 O   0  0  0  0  0  0  0  0  0  0  0  0
    5.7007   -1.6578    0.0000 O   0  0  0  0  0  0  0  0  0  0  0  0
    4.8144   -2.7599    0.0000 N   0  0  0  0  0  0  0  0  0  0  0  0
    4.1648   -1.8722    0.0000 C   0  0  0  0  0  0  0  0  0  0  0  0
    4.5689   -0.9537    0.0000 C   0  0  0  0  0  0  0  0  0  0  0  0
    3.9798   -0.1521    0.0000 C   0  0  0  0  0  0  0  0  0  0  0  0
    2.9856   -0.2591    0.0000 C   0  0  0  0  0  0  0  0  0  0  0  0
    2.5804   -1.1676    0.0000 C   0  0  0  0  0  0  0  0  0  0  0  0
    3.1706   -1.9792    0.0000 C   0  0  0  0  0  0  0  0  0  0  0  0
    2.3970    0.5494    0.0000 C   0  0  0  0  0  0  0  0  0  0  0  0
    2.7070    1.5094    0.0000 C   0  0  0  0  0  0  0  0  0  0  0  0
    1.8970    2.0894    0.0000 N   0  0  0  0  0  0  0  0  0  0  0  0
    1.5870    3.0494    0.0000 C   0  0  0  0  0  0  0  0  0  0  0  0
    0.5870    3.0494    0.0000 C   0  0  0  0  0  0  0  0  0  0  0  0
    0.2770    2.0894    0.0000 S   0  0  0  0  0  0  0  0  0  0  0  0
    1.0870    1.5094    0.0000 C   0  0  0  0  0  0  0  0  0  0  0  0
    1.3970    0.5494    0.0000 N   0  0  0  0  0  0  0  0  0  0  0  0
  1  2  1  0  0  0  0
  2  3  2  0  0  0  0
  2  4  2  0  0  0  0
  2  5  1  0  0  0  0
  5  6  1  0  0  0  0
  6  7  2  0  0  0  0
  7  8  1  0  0  0  0
  8  9  2  0  0  0  0
  9 10  1  0  0  0  0
 10 11  2  0  0  0  0
 11  6  1  0  0  0  0
  9 12  1  0  0  0  0
 12 13  2  0  0  0  0
 13 14  1  0  0  0  0
 14 15  1  0  0  0  0
 15 16  1  0  0  0  0
 16 17  1  0  0  0  0
 17 18  1  0  0  0  0
 18 14  1  0  0  0  0
 18 19  2  0  0  0  0
 19 12  1  0  0  0  0
M  END
>  <EXTREG>  (ZINC00152449)
ZINC00152449

>  <LOGBIO>
2.5000

$$$$
ZINC00152696
  -MTS-   02131516512D 0   0.00000     0.00000     0

 10 10  0  0  0  0  0  0  0  0999 V2000
    0.0000   -0.1747    0.0000 F   0  0  0  0  0  0  0  0  0  0  0  0
    1.0000   -0.1722    0.0000 C   0  0  0  0  0  0  0  0  0  0  0  0
    1.5048   -1.0395    0.0000 C   0  0  0  0  0  0  0  0  0  0  0  0
    2.4995   -1.0350    0.0000 C   0  0  0  0  0  0  0  0  0  0  0  0
    2.9982   -0.1682    0.0000 C   0  0  0  0  0  0  0  0  0  0  0  0
    2.5021    0.6941    0.0000 C   0  0  0  0  0  0  0  0  0  0  0  0
    1.4987    0.6945    0.0000 C   0  0  0  0  0  0  0  0  0  0  0  0
    0.9982    1.5603    0.0000 Cl  0  0  0  0  0  0  0  0  0  0  0  0
    3.9982   -0.1682    0.0000 C   0  0  0  0  0  0  0  0  0  0  0  0
    4.9982   -0.1682    0.0000 N   0  0  0  0  0  0  0  0  0  0  0  0
  1  2  1  0  0  0  0
  2  3  2  0  0  0  0
  3  4  1  0  0  0  0
  4  5  2  0  0  0  0
  5  6  1  0  0  0  0
  6  7  2  0  0  0  0
  7  2  1  0  0  0  0
  7  8  1  0  0  0  0
  5  9  1  0  0  0  0
  9 10  3  0  0  0  0
M  END
>  <EXTREG>  (ZINC00152696)
ZINC00152696

>  <LOGBIO>
2.5000

$$$$
ZINC00152974
  -MTS-   02131516512D 0   0.00000     0.00000     0

 14 14  0  0  0  0  0  0  0  0999 V2000
    2.5921    2.2380    0.0000 C   0  0  0  0  0  0  0  0  0  0  0  0
    3.4618    1.7376    0.0000 O   0  0  0  0  0  0  0  0  0  0  0  0
    3.4623    0.7428    0.0000 C   0  0  0  0  0  0  0  0  0  0  0  0
    4.3321    0.2424    0.0000 O   0  0  0  0  0  0  0  0  0  0  0  0
    2.5968    0.2419    0.0000 C   0  0  0  0  0  0  0  0  0  0  0  0
    1.7268    0.7419    0.0000 C   0  0  0  0  0  0  0  0  0  0  0  0
    0.8668    0.2419    0.0000 C   0  0  0  0  0  0  0  0  0  0  0  0
    0.8668   -0.7581    0.0000 C   0  0  0  0  0  0  0  0  0  0  0  0
    0.0000   -1.2567    0.0000 Cl  0  0  0  0  0  0  0  0  0  0  0  0
    1.7268   -1.2581    0.0000 C   0  0  0  0  0  0  0  0  0  0  0  0
    2.5968   -0.7581    0.0000 C   0  0  0  0  0  0  0  0  0  0  0  0
    1.7243   -2.2581    0.0000 N   0  3  0  0  0  0  0  0  0  0  0  0
    0.8543   -2.7581    0.0000 O   0  5  0  0  0  0  0  0  0  0  0  0
    2.5843   -2.7581    0.0000 O   0  0  0  0  0  0  0  0  0  0  0  0
  1  2  1  0  0  0  0
  2  3  1  0  0  0  0
  3  4  2  0  0  0  0
  3  5  1  0  0  0  0
  5  6  2  0  0  0  0
  6  7  1  0  0  0  0
  7  8  2  0  0  0  0
  8  9  1  0  0  0  0
  8 10  1  0  0  0  0
 10 11  2  0  0  0  0
 11  5  1  0  0  0  0
 10 12  1  0  0  0  0
 12 13  1  0  0  0  0
 12 14  2  0  0  0  0
M  CHG  2  12   1  13  -1
M  END
>  <EXTREG>  (ZINC00152974)
ZINC00152974

>  <LOGBIO>
2.5000

$$$$
ZINC00154150
  -MTS-   02131516512D 0   0.00000     0.00000     0

 16 17  0  0  0  0  0  0  0  0999 V2000
    6.6489    1.9702    0.0000 C   0  0  0  0  0  0  0  0  0  0  0  0
    5.7833    1.4693    0.0000 S   0  0  0  0  0  0  0  0  0  0  0  0
    6.2842    0.6038    0.0000 O   0  0  0  0  0  0  0  0  0  0  0  0
    5.2825    2.3349    0.0000 O   0  0  0  0  0  0  0  0  0  0  0  0
    4.9178    0.9685    0.0000 C   0  0  0  0  0  0  0  0  0  0  0  0
    4.0478    1.4685    0.0000 C   0  0  0  0  0  0  0  0  0  0  0  0
    3.1878    0.9685    0.0000 C   0  0  0  0  0  0  0  0  0  0  0  0
    3.1878   -0.0315    0.0000 C   0  0  0  0  0  0  0  0  0  0  0  0
    4.0478   -0.5315    0.0000 C   0  0  0  0  0  0  0  0  0  0  0  0
    4.9178   -0.0315    0.0000 C   0  0  0  0  0  0  0  0  0  0  0  0
    2.3210   -0.5302    0.0000 N   0  0  0  0  0  0  0  0  0  0  0  0
    1.4523   -0.0280    0.0000 C   0  0  0  0  0  0  0  0  0  0  0  0
    0.5910   -0.5259    0.0000 C   0  0  0  0  0  0  0  0  0  0  0  0
    0.5885   -1.5259    0.0000 N   0  0  0  0  0  0  0  0  0  0  0  0
    1.4473   -2.0280    0.0000 C   0  0  0  0  0  0  0  0  0  0  0  0
    2.3185   -1.5302    0.0000 C   0  0  0  0  0  0  0  0  0  0  0  0
  1  2  1  0  0  0  0
  2  3  2  0  0  0  0
  2  4  2  0  0  0  0
  2  5  1  0  0  0  0
  5  6  2  0  0  0  0
  6  7  1  0  0  0  0
  7  8  2  0  0  0  0
  8  9  1  0  0  0  0
  9 10  2  0  0  0  0
 10  5  1  0  0  0  0
  8 11  1  0  0  0  0
 11 12  1  0  0  0  0
 12 13  1  0  0  0  0
 13 14  1  0  0  0  0
 14 15  1  0  0  0  0
 15 16  1  0  0  0  0
 16 11  1  0  0  0  0
M  END
>  <EXTREG>  (ZINC00154150)
ZINC00154150

>  <LOGBIO>
2.5000

$$$$
ZINC00154198
  -MTS-   02131516512D 0   0.00000     0.00000     0

 17 18  0  0  0  0  0  0  0  0999 V2000
    5.1961    1.8856    0.0000 O   0  0  0  0  0  0  0  0  0  0  0  0
    5.1966    0.8822    0.0000 C   0  0  0  0  0  0  0  0  0  0  0  0
    6.0589    0.3861    0.0000 O   0  0  0  0  0  0  0  0  0  0  0  0
    3.9849    0.1810    0.0000 C   0  0  0  0  0  0  0  0  0  0  0  0
    3.1149    0.6810    0.0000 C   0  0  0  0  0  0  0  0  0  0  0  0
    2.2549    0.1810    0.0000 C   0  0  0  0  0  0  0  0  0  0  0  0
    1.3853    0.6792    0.0000 C   0  0  0  0  0  0  0  0  0  0  0  0
    0.5208    0.1766    0.0000 C   0  0  0  0  0  0  0  0  0  0  0  0
    0.5258   -0.8269    0.0000 C   0  0  0  0  0  0  0  0  0  0  0  0
    1.3904   -1.3190    0.0000 N   0  0  0  0  0  0  0  0  0  0  0  0
    2.2549   -0.8190    0.0000 C   0  0  0  0  0  0  0  0  0  0  0  0
    3.1149   -1.3190    0.0000 N   0  0  0  0  0  0  0  0  0  0  0  0
    3.9849   -0.8190    0.0000 C   0  0  0  0  0  0  0  0  0  0  0  0
    4.8504   -1.3199    0.0000 C   0  0  0  0  0  0  0  0  0  0  0  0
    5.3512   -0.4543    0.0000 F   0  0  0  0  0  0  0  0  0  0  0  0
    4.3495   -2.1854    0.0000 F   0  0  0  0  0  0  0  0  0  0  0  0
    5.7159   -1.8207    0.0000 F   0  0  0  0  0  0  0  0  0  0  0  0
  1  2  1  0  0  0  0
  2  3  2  0  0  0  0
  2  4  1  0  0  0  0
  4  5  2  0  0  0  0
  5  6  1  0  0  0  0
  6  7  1  0  0  0  0
  7  8  2  0  0  0  0
  8  9  1  0  0  0  0
  9 10  2  0  0  0  0
 10 11  1  0  0  0  0
 11  6  2  0  0  0  0
 11 12  1  0  0  0  0
 12 13  2  0  0  0  0
 13  4  1  0  0  0  0
 13 14  1  0  0  0  0
 14 15  1  0  0  0  0
 14 16  1  0  0  0  0
 14 17  1  0  0  0  0
M  END
>  <EXTREG>  (ZINC00154198)
ZINC00154198

>  <LOGBIO>
2.5000

$$$$
ZINC00155006
  -MTS-   02131516512D 0   0.00000     0.00000     0

 14 15  0  0  0  0  0  0  0  0999 V2000
    5.8350    0.8731    0.0000 C   0  0  0  0  0  0  0  0  0  0  0  0
    4.8501    1.0461    0.0000 N   0  3  0  0  0  0  0  0  0  0  0  0
    5.1909    1.9863    0.0000 C   0  0  0  0  0  0  0  0  0  0  0  0
    3.9801    1.5461    0.0000 C   0  0  0  0  0  0  0  0  0  0  0  0
    3.1201    1.0461    0.0000 C   0  0  0  0  0  0  0  0  0  0  0  0
    3.1201    0.0461    0.0000 N   0  0  0  0  0  0  0  0  0  0  0  0
    3.9801   -0.4539    0.0000 C   0  0  0  0  0  0  0  0  0  0  0  0
    4.8501    0.0461    0.0000 C   0  0  0  0  0  0  0  0  0  0  0  0
    2.2533   -0.4526    0.0000 C   0  0  0  0  0  0  0  0  0  0  0  0
    1.3846    0.0496    0.0000 C   0  0  0  0  0  0  0  0  0  0  0  0
    0.5233   -0.4482    0.0000 C   0  0  0  0  0  0  0  0  0  0  0  0
    0.5208   -1.4482    0.0000 C   0  0  0  0  0  0  0  0  0  0  0  0
    1.3796   -1.9504    0.0000 C   0  0  0  0  0  0  0  0  0  0  0  0
    2.2508   -1.4526    0.0000 C   0  0  0  0  0  0  0  0  0  0  0  0
  1  2  1  0  0  0  0
  2  3  1  0  0  0  0
  2  4  1  0  0  0  0
  4  5  1  0  0  0  0
  5  6  1  0  0  0  0
  6  7  1  0  0  0  0
  7  8  1  0  0  0  0
  8  2  1  0  0  0  0
  6  9  1  0  0  0  0
  9 10  2  0  0  0  0
 10 11  1  0  0  0  0
 11 12  2  0  0  0  0
 12 13  1  0  0  0  0
 13 14  2  0  0  0  0
 14  9  1  0  0  0  0
M  CHG  1   2   1
M  END
>  <EXTREG>  (ZINC00155006)
ZINC00155006

>  <LOGBIO>
2.5000

$$$$
ZINC00155089
  -MTS-   02131516512D 0   0.00000     0.00000     0

 16 17  0  0  0  0  0  0  0  0999 V2000
    2.0908    1.5636    0.0000 O   0  0  0  0  0  0  0  0  0  0  0  0
    2.5938    0.6993    0.0000 C   0  0  0  0  0  0  0  0  0  0  0  0
    2.0960   -0.1719    0.0000 C   0  0  0  0  0  0  0  0  0  0  0  0
    1.0925   -0.1785    0.0000 C   0  0  0  0  0  0  0  0  0  0  0  0
    0.6000   -1.0488    0.0000 C   0  0  0  0  0  0  0  0  0  0  0  0
    1.1108   -1.9125    0.0000 C   0  0  0  0  0  0  0  0  0  0  0  0
    2.1055   -1.9010    0.0000 C   0  0  0  0  0  0  0  0  0  0  0  0
    2.5981   -1.0307    0.0000 C   0  0  0  0  0  0  0  0  0  0  0  0
    3.5981   -1.0282    0.0000 C   0  0  0  0  0  0  0  0  0  0  0  0
    4.0990   -1.8937    0.0000 O   0  0  0  0  0  0  0  0  0  0  0  0
    4.0960   -0.1669    0.0000 C   0  0  0  0  0  0  0  0  0  0  0  0
    5.0960   -0.1669    0.0000 C   0  0  0  0  0  0  0  0  0  0  0  0
    6.0960   -0.1669    0.0000 N   0  0  0  0  0  0  0  0  0  0  0  0
    3.5938    0.7018    0.0000 C   0  0  0  0  0  0  0  0  0  0  0  0
    4.0925    1.5686    0.0000 C   0  0  0  0  0  0  0  0  0  0  0  0
    4.5912    2.4354    0.0000 N   0  0  0  0  0  0  0  0  0  0  0  0
  1  2  1  0  0  0  0
  2  3  1  0  0  0  0
  3  4  1  0  0  0  0
  4  5  2  0  0  0  0
  5  6  1  0  0  0  0
  6  7  2  0  0  0  0
  7  8  1  0  0  0  0
  8  3  2  0  0  0  0
  8  9  1  0  0  0  0
  9 10  1  0  0  0  0
  9 11  2  0  0  0  0
 11 12  1  0  0  0  0
 12 13  3  0  0  0  0
 11 14  1  0  0  0  0
 14  2  2  0  0  0  0
 14 15  1  0  0  0  0
 15 16  3  0  0  0  0
M  END
>  <EXTREG>  (ZINC00155089)
ZINC00155089

>  <LOGBIO>
2.5000

$$$$
ZINC00155306
  -MTS-   02131516512D 0   0.00000     0.00000     0

 21 22  0  0  0  0  0  0  0  0999 V2000
    4.0582   -1.9490    0.0000 C   0  0  0  0  0  0  0  0  0  0  0  0
    3.6514   -2.8663    0.0000 O   0  0  0  0  0  0  0  0  0  0  0  0
    2.6621   -2.9706    0.0000 C   0  0  0  0  0  0  0  0  0  0  0  0
    2.2553   -3.8879    0.0000 O   0  0  0  0  0  0  0  0  0  0  0  0
    2.0736   -2.1621    0.0000 C   0  0  0  0  0  0  0  0  0  0  0  0
    2.3836   -1.2021    0.0000 C   0  0  0  0  0  0  0  0  0  0  0  0
    1.5736   -0.6221    0.0000 C   0  0  0  0  0  0  0  0  0  0  0  0
    0.7636   -1.2021    0.0000 O   0  0  0  0  0  0  0  0  0  0  0  0
    1.0736   -2.1621    0.0000 C   0  0  0  0  0  0  0  0  0  0  0  0
    0.4851   -2.9706    0.0000 C   0  0  0  0  0  0  0  0  0  0  0  0
    1.5736    0.3779    0.0000 S   0  0  0  0  0  0  0  0  0  0  0  0
    0.5736    0.3779    0.0000 O   0  0  0  0  0  0  0  0  0  0  0  0
    2.5736    0.3779    0.0000 O   0  0  0  0  0  0  0  0  0  0  0  0
    1.5736    1.3779    0.0000 N   0  0  0  0  0  0  0  0  0  0  0  0
    0.7076    1.8779    0.0000 C   0  0  0  0  0  0  0  0  0  0  0  0
    2.5262    1.9279    0.0000 C   0  0  0  0  0  0  0  0  0  0  0  0
    3.3957    1.4270    0.0000 C   0  0  0  0  0  0  0  0  0  0  0  0
    4.2562    1.9261    0.0000 C   0  0  0  0  0  0  0  0  0  0  0  0
    4.2572    2.9261    0.0000 C   0  0  0  0  0  0  0  0  0  0  0  0
    3.3977    3.4270    0.0000 C   0  0  0  0  0  0  0  0  0  0  0  0
    2.5272    2.9279    0.0000 C   0  0  0  0  0  0  0  0  0  0  0  0
  1  2  1  0  0  0  0
  2  3  1  0  0  0  0
  3  4  2  0  0  0  0
  3  5  1  0  0  0  0
  5  6  1  0  0  0  0
  6  7  2  0  0  0  0
  7  8  1  0  0  0  0
  8  9  1  0  0  0  0
  9  5  2  0  0  0  0
  9 10  1  0  0  0  0
  7 11  1  0  0  0  0
 11 12  2  0  0  0  0
 11 13  2  0  0  0  0
 11 14  1  0  0  0  0
 14 15  1  0  0  0  0
 14 16  1  0  0  0  0
 16 17  1  0  0  0  0
 17 18  1  0  0  0  0
 18 19  1  0  0  0  0
 19 20  1  0  0  0  0
 20 21  1  0  0  0  0
 21 16  1  0  0  0  0
M  END
>  <EXTREG>  (ZINC00155306)
ZINC00155306

>  <LOGBIO>
2.5000

$$$$
ZINC00155708
  -MTS-   02131516512D 0   0.00000     0.00000     0

 21 23  0  0  0  0  0  0  0  0999 V2000
    8.4118   -3.2567    0.0000 Cl  0  0  0  0  0  0  0  0  0  0  0  0
    7.8217   -2.4494    0.0000 C   0  0  0  0  0  0  0  0  0  0  0  0
    8.2263   -1.5312    0.0000 C   0  0  0  0  0  0  0  0  0  0  0  0
    7.6376   -0.7292    0.0000 C   0  0  0  0  0  0  0  0  0  0  0  0
    8.0412    0.1857    0.0000 Cl  0  0  0  0  0  0  0  0  0  0  0  0
    6.6433   -0.8357    0.0000 C   0  0  0  0  0  0  0  0  0  0  0  0
    6.2376   -1.7440    0.0000 C   0  0  0  0  0  0  0  0  0  0  0  0
    5.2431   -1.8479    0.0000 O   0  0  0  0  0  0  0  0  0  0  0  0
    4.6558   -1.0385    0.0000 C   0  0  0  0  0  0  0  0  0  0  0  0
    4.9672   -0.0790    0.0000 O   0  0  0  0  0  0  0  0  0  0  0  0
    4.1581    0.5022    0.0000 C   0  0  0  0  0  0  0  0  0  0  0  0
    3.3472   -0.0765    0.0000 C   0  0  0  0  0  0  0  0  0  0  0  0
    3.6558   -1.0370    0.0000 C   0  0  0  0  0  0  0  0  0  0  0  0
    4.1596    1.5022    0.0000 C   0  0  0  0  0  0  0  0  0  0  0  0
    5.0291    2.0031    0.0000 O   0  0  0  0  0  0  0  0  0  0  0  0
    3.2991    2.0014    0.0000 N   0  0  0  0  0  0  0  0  0  0  0  0
    2.4296    1.5005    0.0000 C   0  0  0  0  0  0  0  0  0  0  0  0
    1.5641    2.0014    0.0000 C   0  0  0  0  0  0  0  0  0  0  0  0
    1.0641    2.8714    0.0000 C   0  0  0  0  0  0  0  0  0  0  0  0
    0.5641    2.0014    0.0000 C   0  0  0  0  0  0  0  0  0  0  0  0
    6.8274   -2.5558    0.0000 C   0  0  0  0  0  0  0  0  0  0  0  0
  1  2  1  0  0  0  0
  2  3  2  0  0  0  0
  3  4  1  0  0  0  0
  4  5  1  0  0  0  0
  4  6  2  0  0  0  0
  6  7  1  0  0  0  0
  7  8  1  0  0  0  0
  8  9  1  0  0  0  0
  9 10  1  0  0  0  0
 10 11  1  0  0  0  0
 11 12  2  0  0  0  0
 12 13  1  0  0  0  0
 13  9  2  0  0  0  0
 11 14  1  0  0  0  0
 14 15  2  0  0  0  0
 14 16  1  0  0  0  0
 16 17  1  0  0  0  0
 17 18  1  0  0  0  0
 18 19  1  0  0  0  0
 19 20  1  0  0  0  0
 20 18  1  0  0  0  0
  7 21  2  0  0  0  0
 21  2  1  0  0  0  0
M  END
>  <EXTREG>  (ZINC00155708)
ZINC00155708

>  <LOGBIO>
2.5000

$$$$
ZINC00155929
  -MTS-   02131516512D 0   0.00000     0.00000     0

 15 15  0  0  1  0  0  0  0  0999 V2000
    1.5595   -2.2744    0.0000 C   0  0  0  0  0  0  0  0  0  0  0  0
    1.9663   -1.3571    0.0000 O   0  0  0  0  0  0  0  0  0  0  0  0
    2.9556   -1.2527    0.0000 C   0  0  0  0  0  0  0  0  0  0  0  0
    3.5442   -2.0612    0.0000 O   0  0  0  0  0  0  0  0  0  0  0  0
    3.3625   -0.3354    0.0000 C   0  0  1  0  0  0  0  0  0  0  0  0
    4.3518   -0.2311    0.0000 O   0  0  0  0  0  0  0  0  0  0  0  0
    2.7739    0.4730    0.0000 C   0  0  2  0  0  0  0  0  0  0  0  0
    3.0839    1.4330    0.0000 C   0  0  0  0  0  0  0  0  0  0  0  0
    2.2739    2.0130    0.0000 O   0  0  0  0  0  0  0  0  0  0  0  0
    1.4639    1.4330    0.0000 C   0  0  0  0  0  0  0  0  0  0  0  0
    0.9685    2.3017    0.0000 C   0  0  0  0  0  0  0  0  0  0  0  0
    0.5490    1.0295    0.0000 C   0  0  0  0  0  0  0  0  0  0  0  0
    1.7739    0.4730    0.0000 O   0  0  0  0  0  0  0  0  0  0  0  0
    3.3664    0.5677    0.0000 H   0  0  0  0  0  0  0  0  0  0  0  0
    2.7658   -0.3989    0.0000 H   0  0  0  0  0  0  0  0  0  0  0  0
  1  2  1  0  0  0  0
  2  3  1  0  0  0  0
  3  4  2  0  0  0  0
  5  3  1  6  0  0  0
  5 15  1  1  0  0  0
  5  6  1  0  0  0  0
  5  7  1  0  0  0  0
  7 14  1  6  0  0  0
  7  8  1  1  0  0  0
  8  9  1  0  0  0  0
  9 10  1  0  0  0  0
 10 11  1  0  0  0  0
 10 12  1  0  0  0  0
 10 13  1  0  0  0  0
 13  7  1  0  0  0  0
M  END
>  <EXTREG>  (ZINC00155929)
ZINC00155929

>  <LOGBIO>
2.5000

$$$$
ZINC00156410
  -MTS-   02131516512D 0   0.00000     0.00000     0

 12 12  0  0  0  0  0  0  0  0999 V2000
    2.2446    1.9898    0.0000 C   0  0  0  0  0  0  0  0  0  0  0  0
    3.1146    1.4899    0.0000 C   0  0  0  0  0  0  0  0  0  0  0  0
    3.1156    0.4951    0.0000 O   0  0  0  0  0  0  0  0  0  0  0  0
    2.2501   -0.0058    0.0000 C   0  0  0  0  0  0  0  0  0  0  0  0
    1.3801    0.4942    0.0000 C   0  0  0  0  0  0  0  0  0  0  0  0
    0.5201   -0.0058    0.0000 C   0  0  0  0  0  0  0  0  0  0  0  0
    0.5201   -1.0058    0.0000 N   0  0  0  0  0  0  0  0  0  0  0  0
    1.3801   -1.5058    0.0000 C   0  0  0  0  0  0  0  0  0  0  0  0
    2.2501   -1.0058    0.0000 C   0  0  0  0  0  0  0  0  0  0  0  0
    3.1156   -1.5066    0.0000 N   0  3  0  0  0  0  0  0  0  0  0  0
    3.1151   -2.5101    0.0000 O   0  5  0  0  0  0  0  0  0  0  0  0
    3.9779   -1.0105    0.0000 O   0  0  0  0  0  0  0  0  0  0  0  0
  1  2  1  0  0  0  0
  2  3  1  0  0  0  0
  3  4  1  0  0  0  0
  4  5  2  0  0  0  0
  5  6  1  0  0  0  0
  6  7  2  0  0  0  0
  7  8  1  0  0  0  0
  8  9  2  0  0  0  0
  9  4  1  0  0  0  0
  9 10  1  0  0  0  0
 10 11  1  0  0  0  0
 10 12  2  0  0  0  0
M  CHG  2  10   1  11  -1
M  END
>  <EXTREG>  (ZINC00156410)
ZINC00156410

>  <LOGBIO>
2.5000

$$$$
ZINC00156987
  -MTS-   02131516512D 0   0.00000     0.00000     0

 14 14  0  0  1  0  0  0  0  0999 V2000
    4.3321    0.0522    0.0000 O   0  0  0  0  0  0  0  0  0  0  0  0
    3.4623    0.5526    0.0000 C   0  0  2  0  0  0  0  0  0  0  0  0
    3.4618    1.5474    0.0000 C   0  0  0  0  0  0  0  0  0  0  0  0
    2.5921    2.0478    0.0000 O   0  0  0  0  0  0  0  0  0  0  0  0
    4.3274    2.0482    0.0000 O   0  0  0  0  0  0  0  0  0  0  0  0
    2.5968    0.0517    0.0000 C   0  0  0  0  0  0  0  0  0  0  0  0
    1.7268    0.5517    0.0000 C   0  0  0  0  0  0  0  0  0  0  0  0
    0.8668    0.0517    0.0000 C   0  0  0  0  0  0  0  0  0  0  0  0
    0.8668   -0.9483    0.0000 C   0  0  0  0  0  0  0  0  0  0  0  0
    0.0000   -1.4469    0.0000 F   0  0  0  0  0  0  0  0  0  0  0  0
    1.7268   -1.4483    0.0000 C   0  0  0  0  0  0  0  0  0  0  0  0
    2.5968   -0.9483    0.0000 C   0  0  0  0  0  0  0  0  0  0  0  0
    3.4623   -1.4491    0.0000 F   0  0  0  0  0  0  0  0  0  0  0  0
    3.4631   -0.0474    0.0000 H   0  0  0  0  0  0  0  0  0  0  0  0
  2  1  1  1  0  0  0
  2 14  1  6  0  0  0
  2  3  1  0  0  0  0
  3  4  1  0  0  0  0
  3  5  2  0  0  0  0
  2  6  1  0  0  0  0
  6  7  2  0  0  0  0
  7  8  1  0  0  0  0
  8  9  2  0  0  0  0
  9 10  1  0  0  0  0
  9 11  1  0  0  0  0
 11 12  2  0  0  0  0
 12  6  1  0  0  0  0
 12 13  1  0  0  0  0
M  END
>  <EXTREG>  (ZINC00156987)
ZINC00156987

>  <LOGBIO>
2.5000

$$$$
ZINC00157126
  -MTS-   02131516512D 0   0.00000     0.00000     0

 11 11  0  0  0  0  0  0  0  0999 V2000
    2.2454    1.7912    0.0000 C   0  0  0  0  0  0  0  0  0  0  0  0
    3.1146    1.2899    0.0000 C   0  0  0  0  0  0  0  0  0  0  0  0
    3.9754    1.7886    0.0000 O   0  0  0  0  0  0  0  0  0  0  0  0
    3.1156    0.2899    0.0000 C   0  0  0  0  0  0  0  0  0  0  0  0
    2.2501   -0.2110    0.0000 C   0  0  0  0  0  0  0  0  0  0  0  0
    1.3801    0.2890    0.0000 C   0  0  0  0  0  0  0  0  0  0  0  0
    0.5201   -0.2110    0.0000 C   0  0  0  0  0  0  0  0  0  0  0  0
    0.5201   -1.2110    0.0000 C   0  0  0  0  0  0  0  0  0  0  0  0
    1.3801   -1.7110    0.0000 C   0  0  0  0  0  0  0  0  0  0  0  0
    2.2501   -1.2110    0.0000 C   0  0  0  0  0  0  0  0  0  0  0  0
    3.1156   -1.7118    0.0000 Cl  0  0  0  0  0  0  0  0  0  0  0  0
  1  2  1  0  0  0  0
  2  3  2  0  0  0  0
  2  4  1  0  0  0  0
  4  5  1  0  0  0  0
  5  6  2  0  0  0  0
  6  7  1  0  0  0  0
  7  8  2  0  0  0  0
  8  9  1  0  0  0  0
  9 10  2  0  0  0  0
 10  5  1  0  0  0  0
 10 11  1  0  0  0  0
M  END
>  <EXTREG>  (ZINC00157126)
ZINC00157126

>  <LOGBIO>
2.5000

$$$$
ZINC00157899
  -MTS-   02131516512D 0   0.00000     0.00000     0

 20 21  0  0  0  0  0  0  0  0999 V2000
    5.8074    3.0251    0.0000 C   0  0  0  0  0  0  0  0  0  0  0  0
    4.9409    3.5242    0.0000 O   0  0  0  0  0  0  0  0  0  0  0  0
    4.0754    3.0234    0.0000 C   0  0  0  0  0  0  0  0  0  0  0  0
    3.2054    3.5234    0.0000 C   0  0  0  0  0  0  0  0  0  0  0  0
    2.3454    3.0234    0.0000 C   0  0  0  0  0  0  0  0  0  0  0  0
    2.3454    2.0234    0.0000 C   0  0  0  0  0  0  0  0  0  0  0  0
    1.3919    1.4748    0.0000 N   0  0  0  0  0  0  0  0  0  0  0  0
    1.3904    0.4748    0.0000 S   0  0  0  0  0  0  0  0  0  0  0  0
    2.3904    0.4733    0.0000 O   0  0  0  0  0  0  0  0  0  0  0  0
    0.3904    0.4763    0.0000 O   0  0  0  0  0  0  0  0  0  0  0  0
    1.3889   -0.5252    0.0000 C   0  0  0  0  0  0  0  0  0  0  0  0
    0.5196   -1.0264    0.0000 C   0  0  0  0  0  0  0  0  0  0  0  0
    0.5201   -2.0212    0.0000 C   0  0  0  0  0  0  0  0  0  0  0  0
    1.3849   -2.5234    0.0000 C   0  0  0  0  0  0  0  0  0  0  0  0
    1.3809   -3.5234    0.0000 C   0  0  0  0  0  0  0  0  0  0  0  0
    2.2492   -2.0308    0.0000 C   0  0  0  0  0  0  0  0  0  0  0  0
    3.1127   -2.5351    0.0000 Cl  0  0  0  0  0  0  0  0  0  0  0  0
    2.2537   -1.0273    0.0000 C   0  0  0  0  0  0  0  0  0  0  0  0
    3.2054    1.5234    0.0000 C   0  0  0  0  0  0  0  0  0  0  0  0
    4.0754    2.0234    0.0000 N   0  0  0  0  0  0  0  0  0  0  0  0
  1  2  1  0  0  0  0
  2  3  1  0  0  0  0
  3  4  2  0  0  0  0
  4  5  1  0  0  0  0
  5  6  2  0  0  0  0
  6  7  1  0  0  0  0
  7  8  1  0  0  0  0
  8  9  2  0  0  0  0
  8 10  2  0  0  0  0
  8 11  1  0  0  0  0
 11 12  2  0  0  0  0
 12 13  1  0  0  0  0
 13 14  2  0  0  0  0
 14 15  1  0  0  0  0
 14 16  1  0  0  0  0
 16 17  1  0  0  0  0
 16 18  2  0  0  0  0
 18 11  1  0  0  0  0
  6 19  1  0  0  0  0
 19 20  2  0  0  0  0
 20  3  1  0  0  0  0
M  END
>  <EXTREG>  (ZINC00157899)
ZINC00157899

>  <LOGBIO>
2.5000

$$$$
ZINC00159164
  -MTS-   02131516512D 0   0.00000     0.00000     0

 20 21  0  0  0  0  0  0  0  0999 V2000
    5.0261    2.4002    0.0000 C   0  0  0  0  0  0  0  0  0  0  0  0
    4.1605    1.8994    0.0000 C   0  0  0  0  0  0  0  0  0  0  0  0
    3.2905    2.3994    0.0000 C   0  0  0  0  0  0  0  0  0  0  0  0
    3.2880    3.3994    0.0000 C   0  0  0  0  0  0  0  0  0  0  0  0
    2.4305    1.8994    0.0000 C   0  0  0  0  0  0  0  0  0  0  0  0
    1.5638    2.3981    0.0000 C   0  0  0  0  0  0  0  0  0  0  0  0
    2.4305    0.8994    0.0000 C   0  0  0  0  0  0  0  0  0  0  0  0
    3.2905    0.3994    0.0000 C   0  0  0  0  0  0  0  0  0  0  0  0
    3.2890   -0.2006    0.0000 C   0  0  0  0  0  0  0  0  0  0  0  0
    4.1605    0.8994    0.0000 C   0  0  0  0  0  0  0  0  0  0  0  0
    5.0261    0.3985    0.0000 C   0  0  0  0  0  0  0  0  0  0  0  0
    1.3904    0.3009    0.0000 C   0  0  0  0  0  0  0  0  0  0  0  0
    0.5251    0.8022    0.0000 O   0  0  0  0  0  0  0  0  0  0  0  0
    1.3889   -0.6991    0.0000 C   0  0  0  0  0  0  0  0  0  0  0  0
    0.5196   -1.2003    0.0000 C   0  0  0  0  0  0  0  0  0  0  0  0
    0.5201   -2.1951    0.0000 C   0  0  0  0  0  0  0  0  0  0  0  0
    1.3849   -2.6973    0.0000 C   0  0  0  0  0  0  0  0  0  0  0  0
    1.3809   -3.6973    0.0000 N   0  0  0  0  0  0  0  0  0  0  0  0
    2.2492   -2.2047    0.0000 C   0  0  0  0  0  0  0  0  0  0  0  0
    2.2537   -1.2012    0.0000 C   0  0  0  0  0  0  0  0  0  0  0  0
  1  2  1  0  0  0  0
  2  3  2  0  0  0  0
  3  4  1  0  0  0  0
  3  5  1  0  0  0  0
  5  6  1  0  0  0  0
  5  7  2  0  0  0  0
  7  8  1  0  0  0  0
  8  9  1  0  0  0  0
  8 10  2  0  0  0  0
 10  2  1  0  0  0  0
 10 11  1  0  0  0  0
  7 12  1  0  0  0  0
 12 13  2  0  0  0  0
 12 14  1  0  0  0  0
 14 15  2  0  0  0  0
 15 16  1  0  0  0  0
 16 17  2  0  0  0  0
 17 18  1  0  0  0  0
 17 19  1  0  0  0  0
 19 20  2  0  0  0  0
 20 14  1  0  0  0  0
M  END
>  <EXTREG>  (ZINC00159164)
ZINC00159164

>  <LOGBIO>
2.5000

$$$$
ZINC00159403
  -MTS-   02131516512D 0   0.00000     0.00000     0

 13 13  0  0  0  0  0  0  0  0999 V2000
    2.9987    1.9039    0.0000 O   0  0  0  0  0  0  0  0  0  0  0  0
    2.5004    1.0369    0.0000 C   0  0  0  0  0  0  0  0  0  0  0  0
    1.4970    1.0339    0.0000 C   0  0  0  0  0  0  0  0  0  0  0  0
    1.0030    0.1704    0.0000 C   0  0  0  0  0  0  0  0  0  0  0  0
    1.5039   -0.6951    0.0000 C   0  0  0  0  0  0  0  0  0  0  0  0
    2.4987   -0.6972    0.0000 C   0  0  0  0  0  0  0  0  0  0  0  0
    2.9974   -1.5639    0.0000 O   0  0  0  0  0  0  0  0  0  0  0  0
    3.0013    0.1714    0.0000 C   0  0  0  0  0  0  0  0  0  0  0  0
    4.0013    0.1714    0.0000 C   0  0  0  0  0  0  0  0  0  0  0  0
    5.0013    0.1714    0.0000 N   0  0  0  0  0  0  0  0  0  0  0  0
    1.0034   -1.5609    0.0000 N   0  3  0  0  0  0  0  0  0  0  0  0
    0.0000   -1.5609    0.0000 O   0  5  0  0  0  0  0  0  0  0  0  0
    1.4999   -2.4229    0.0000 O   0  0  0  0  0  0  0  0  0  0  0  0
  1  2  1  0  0  0  0
  2  3  2  0  0  0  0
  3  4  1  0  0  0  0
  4  5  2  0  0  0  0
  5  6  1  0  0  0  0
  6  7  1  0  0  0  0
  6  8  2  0  0  0  0
  8  2  1  0  0  0  0
  8  9  1  0  0  0  0
  9 10  3  0  0  0  0
  5 11  1  0  0  0  0
 11 12  1  0  0  0  0
 11 13  2  0  0  0  0
M  CHG  2  11   1  12  -1
M  END
>  <EXTREG>  (ZINC00159403)
ZINC00159403

>  <LOGBIO>
2.5000

$$$$
ZINC00160013
  -MTS-   02131516512D 0   0.00000     0.00000     0

 17 18  0  0  0  0  0  0  0  0999 V2000
    5.5249   -1.2004    0.0000 C   0  0  0  0  0  0  0  0  0  0  0  0
    4.9363   -0.3919    0.0000 N   0  0  0  0  0  0  0  0  0  0  0  0
    5.2463    0.5681    0.0000 N   0  0  0  0  0  0  0  0  0  0  0  0
    4.4363    1.1481    0.0000 C   0  0  0  0  0  0  0  0  0  0  0  0
    4.4363    2.1481    0.0000 C   0  0  0  0  0  0  0  0  0  0  0  0
    3.6263    0.5681    0.0000 C   0  0  0  0  0  0  0  0  0  0  0  0
    3.9363   -0.3919    0.0000 C   0  0  0  0  0  0  0  0  0  0  0  0
    3.3478   -1.2004    0.0000 Cl  0  0  0  0  0  0  0  0  0  0  0  0
    2.6766    0.8813    0.0000 C   0  0  0  0  0  0  0  0  0  0  0  0
    2.4730    1.8603    0.0000 O   0  0  0  0  0  0  0  0  0  0  0  0
    1.9306    0.2154    0.0000 C   0  0  0  0  0  0  0  0  0  0  0  0
    2.0307   -0.7885    0.0000 C   0  0  0  0  0  0  0  0  0  0  0  0
    1.1165   -1.1842    0.0000 C   0  0  0  0  0  0  0  0  0  0  0  0
    0.9052   -2.1616    0.0000 C   0  0  0  0  0  0  0  0  0  0  0  0
    0.4473   -0.4462    0.0000 N   0  0  0  0  0  0  0  0  0  0  0  0
    0.9532    0.4267    0.0000 N   0  0  0  0  0  0  0  0  0  0  0  0
    0.5487    1.3412    0.0000 C   0  0  0  0  0  0  0  0  0  0  0  0
  1  2  1  0  0  0  0
  2  3  1  0  0  0  0
  3  4  2  0  0  0  0
  4  5  1  0  0  0  0
  4  6  1  0  0  0  0
  6  7  2  0  0  0  0
  7  2  1  0  0  0  0
  7  8  1  0  0  0  0
  6  9  1  0  0  0  0
  9 10  2  0  0  0  0
  9 11  1  0  0  0  0
 11 12  2  0  0  0  0
 12 13  1  0  0  0  0
 13 14  1  0  0  0  0
 13 15  2  0  0  0  0
 15 16  1  0  0  0  0
 16 11  1  0  0  0  0
 16 17  1  0  0  0  0
M  END
>  <EXTREG>  (ZINC00160013)
ZINC00160013

>  <LOGBIO>
2.5000

$$$$
ZINC00160625
  -MTS-   02131516512D 0   0.00000     0.00000     0

 17 19  0  0  0  0  0  0  0  0999 V2000
    6.5820   -0.7759    0.0000 C   0  0  0  0  0  0  0  0  0  0  0  0
    6.1757   -1.6934    0.0000 C   0  0  0  0  0  0  0  0  0  0  0  0
    5.1864   -1.7983    0.0000 C   0  0  0  0  0  0  0  0  0  0  0  0
    4.5979   -0.9898    0.0000 N   0  0  0  0  0  0  0  0  0  0  0  0
    4.9079   -0.0298    0.0000 N   0  0  0  0  0  0  0  0  0  0  0  0
    4.0979    0.5502    0.0000 C   0  0  0  0  0  0  0  0  0  0  0  0
    3.9983    1.5483    0.0000 C   0  0  0  0  0  0  0  0  0  0  0  0
    3.0863    1.9586    0.0000 S   0  0  0  0  0  0  0  0  0  0  0  0
    2.2734    1.3703    0.0000 C   0  0  0  0  0  0  0  0  0  0  0  0
    1.3566    1.7783    0.0000 C   0  0  0  0  0  0  0  0  0  0  0  0
    0.5489    1.1887    0.0000 C   0  0  0  0  0  0  0  0  0  0  0  0
    0.6579    0.1912    0.0000 C   0  0  0  0  0  0  0  0  0  0  0  0
    1.5688   -0.2087    0.0000 C   0  0  0  0  0  0  0  0  0  0  0  0
    2.3766    0.3809    0.0000 C   0  0  0  0  0  0  0  0  0  0  0  0
    3.2879   -0.0298    0.0000 N   0  0  0  0  0  0  0  0  0  0  0  0
    3.5979   -0.9898    0.0000 C   0  0  0  0  0  0  0  0  0  0  0  0
    3.0094   -1.7983    0.0000 O   0  0  0  0  0  0  0  0  0  0  0  0
  1  2  2  0  0  0  0
  2  3  1  0  0  0  0
  3  4  1  0  0  0  0
  4  5  1  0  0  0  0
  5  6  2  0  0  0  0
  6  7  1  0  0  0  0
  7  8  1  0  0  0  0
  8  9  1  0  0  0  0
  9 10  1  0  0  0  0
 10 11  2  0  0  0  0
 11 12  1  0  0  0  0
 12 13  2  0  0  0  0
 13 14  1  0  0  0  0
 14  9  2  0  0  0  0
 14 15  1  0  0  0  0
 15  6  1  0  0  0  0
 15 16  1  0  0  0  0
 16  4  1  0  0  0  0
 16 17  2  0  0  0  0
M  END
>  <EXTREG>  (ZINC00160625)
ZINC00160625

>  <LOGBIO>
2.5000

$$$$
ZINC00161051
  -MTS-   02131516512D 0   0.00000     0.00000     0

 22 24  0  0  1  0  0  0  0  0999 V2000
    5.1991    1.7474    0.0000 C   0  0  0  0  0  0  0  0  0  0  0  0
    5.1976    2.7508    0.0000 C   0  0  0  0  0  0  0  0  0  0  0  0
    6.0589    3.2486    0.0000 O   0  0  0  0  0  0  0  0  0  0  0  0
    4.3311    3.2500    0.0000 O   0  0  0  0  0  0  0  0  0  0  0  0
    3.4655    2.7491    0.0000 C   0  0  0  0  0  0  0  0  0  0  0  0
    2.5955    3.2491    0.0000 C   0  0  0  0  0  0  0  0  0  0  0  0
    1.7355    2.7491    0.0000 C   0  0  0  0  0  0  0  0  0  0  0  0
    1.7355    1.7491    0.0000 C   0  0  0  0  0  0  0  0  0  0  0  0
    0.8655    1.2491    0.0000 C   0  0  0  0  0  0  0  0  0  0  0  0
    0.0000    1.7500    0.0000 O   0  0  0  0  0  0  0  0  0  0  0  0
    0.8655    0.2491    0.0000 C   0  0  0  0  0  0  0  0  0  0  0  0
    1.7355   -0.2509    0.0000 C   0  0  2  0  0  0  0  0  0  0  0  0
    2.5955    0.2491    0.0000 O   0  0  0  0  0  0  0  0  0  0  0  0
    2.5955    1.2491    0.0000 C   0  0  0  0  0  0  0  0  0  0  0  0
    3.4655    1.7491    0.0000 C   0  0  0  0  0  0  0  0  0  0  0  0
    1.7380   -1.2509    0.0000 C   0  0  0  0  0  0  0  0  0  0  0  0
    0.8708   -1.7556    0.0000 C   0  0  0  0  0  0  0  0  0  0  0  0
    0.8753   -2.7504    0.0000 C   0  0  0  0  0  0  0  0  0  0  0  0
    1.7421   -3.2491    0.0000 C   0  0  0  0  0  0  0  0  0  0  0  0
    2.6043   -2.7530    0.0000 C   0  0  0  0  0  0  0  0  0  0  0  0
    2.6048   -1.7496    0.0000 C   0  0  0  0  0  0  0  0  0  0  0  0
    1.2166   -0.5521    0.0000 H   0  0  0  0  0  0  0  0  0  0  0  0
  1  2  1  0  0  0  0
  2  3  2  0  0  0  0
  2  4  1  0  0  0  0
  4  5  1  0  0  0  0
  5  6  1  0  0  0  0
  6  7  2  0  0  0  0
  7  8  1  0  0  0  0
  8  9  1  0  0  0  0
  9 10  2  0  0  0  0
  9 11  1  0  0  0  0
 11 12  1  0  0  0  0
 12 22  1  1  0  0  0
 12 13  1  0  0  0  0
 13 14  1  0  0  0  0
 14  8  2  0  0  0  0
 14 15  1  0  0  0  0
 15  5  2  0  0  0  0
 12 16  1  6  0  0  0
 16 17  2  0  0  0  0
 17 18  1  0  0  0  0
 18 19  2  0  0  0  0
 19 20  1  0  0  0  0
 20 21  2  0  0  0  0
 21 16  1  0  0  0  0
M  END
>  <EXTREG>  (ZINC00161051)
ZINC00161051

>  <LOGBIO>
2.5000

$$$$
ZINC00161399
  -MTS-   02131516512D 0   0.00000     0.00000     0

 17 19  0  0  0  0  0  0  0  0999 V2000
    4.2017    1.7862    0.0000 C   0  0  0  0  0  0  0  0  0  0  0  0
    3.2069    1.9176    0.0000 C   0  0  0  0  0  0  0  0  0  0  0  0
    2.8276    2.8373    0.0000 O   0  0  0  0  0  0  0  0  0  0  0  0
    2.5974    1.1249    0.0000 N   0  0  0  0  0  0  0  0  0  0  0  0
    1.4644    1.1289    0.0000 C   0  0  0  0  0  0  0  0  0  0  0  0
    0.8290    1.9011    0.0000 O   0  0  0  0  0  0  0  0  0  0  0  0
    1.2944    0.2459    0.0000 C   0  0  0  0  0  0  0  0  0  0  0  0
    0.5194   -0.2001    0.0000 C   0  0  0  0  0  0  0  0  0  0  0  0
    0.5194   -1.0911    0.0000 C   0  0  0  0  0  0  0  0  0  0  0  0
    1.2944   -1.5371    0.0000 C   0  0  0  0  0  0  0  0  0  0  0  0
    2.0644   -1.0911    0.0000 C   0  0  0  0  0  0  0  0  0  0  0  0
    2.8344   -1.5371    0.0000 C   0  0  0  0  0  0  0  0  0  0  0  0
    2.8341   -2.5371    0.0000 N   0  0  0  0  0  0  0  0  0  0  0  0
    3.6054   -1.0911    0.0000 C   0  0  0  0  0  0  0  0  0  0  0  0
    3.6054   -0.2001    0.0000 C   0  0  0  0  0  0  0  0  0  0  0  0
    2.8344    0.2459    0.0000 C   0  0  0  0  0  0  0  0  0  0  0  0
    2.0644   -0.2001    0.0000 C   0  0  0  0  0  0  0  0  0  0  0  0
  1  2  1  0  0  0  0
  2  3  2  0  0  0  0
  2  4  1  0  0  0  0
  4  5  1  0  0  0  0
  5  6  2  0  0  0  0
  5  7  1  0  0  0  0
  7  8  2  0  0  0  0
  8  9  1  0  0  0  0
  9 10  2  0  0  0  0
 10 11  1  0  0  0  0
 11 12  1  0  0  0  0
 12 13  1  0  0  0  0
 12 14  2  0  0  0  0
 14 15  1  0  0  0  0
 15 16  2  0  0  0  0
 16  4  1  0  0  0  0
 16 17  1  0  0  0  0
 17  7  1  0  0  0  0
 17 11  2  0  0  0  0
M  END
>  <EXTREG>  (ZINC00161399)
ZINC00161399

>  <LOGBIO>
2.5000

$$$$
ZINC00161490
  -MTS-   02131516512D 0   0.00000     0.00000     0

 16 17  0  0  0  0  0  0  0  0999 V2000
    3.9802    1.9880    0.0000 C   0  0  0  0  0  0  0  0  0  0  0  0
    4.8499    1.4876    0.0000 O   0  0  0  0  0  0  0  0  0  0  0  0
    4.8504    0.4928    0.0000 C   0  0  0  0  0  0  0  0  0  0  0  0
    5.7202   -0.0076    0.0000 O   0  0  0  0  0  0  0  0  0  0  0  0
    3.9849   -0.0081    0.0000 C   0  0  0  0  0  0  0  0  0  0  0  0
    3.1149    0.4919    0.0000 N   0  0  0  0  0  0  0  0  0  0  0  0
    2.2549   -0.0081    0.0000 C   0  0  0  0  0  0  0  0  0  0  0  0
    1.3853    0.4901    0.0000 C   0  0  0  0  0  0  0  0  0  0  0  0
    0.5208   -0.0125    0.0000 C   0  0  0  0  0  0  0  0  0  0  0  0
    0.5258   -1.0159    0.0000 C   0  0  0  0  0  0  0  0  0  0  0  0
    1.3904   -1.5081    0.0000 C   0  0  0  0  0  0  0  0  0  0  0  0
    2.2549   -1.0081    0.0000 C   0  0  0  0  0  0  0  0  0  0  0  0
    3.1149   -1.5081    0.0000 N   0  3  0  0  0  0  0  0  0  0  0  0
    3.1124   -2.5081    0.0000 O   0  5  0  0  0  0  0  0  0  0  0  0
    3.9849   -1.0081    0.0000 C   0  0  0  0  0  0  0  0  0  0  0  0
    4.8504   -1.5089    0.0000 C   0  0  0  0  0  0  0  0  0  0  0  0
  1  2  1  0  0  0  0
  2  3  1  0  0  0  0
  3  4  2  0  0  0  0
  3  5  1  0  0  0  0
  5  6  1  0  0  0  0
  6  7  2  0  0  0  0
  7  8  1  0  0  0  0
  8  9  2  0  0  0  0
  9 10  1  0  0  0  0
 10 11  2  0  0  0  0
 11 12  1  0  0  0  0
 12  7  1  0  0  0  0
 12 13  2  0  0  0  0
 13 14  1  0  0  0  0
 13 15  1  0  0  0  0
 15  5  2  0  0  0  0
 15 16  1  0  0  0  0
M  CHG  2  13   1  14  -1
M  END
>  <EXTREG>  (ZINC00161490)
ZINC00161490

>  <LOGBIO>
2.5000

$$$$
ZINC00161921
  -MTS-   02131516512D 0   0.00000     0.00000     0

 10 11  0  0  0  0  0  0  0  0999 V2000
    4.1331   -1.0209    0.0000 Cl  0  0  0  0  0  0  0  0  0  0  0  0
    3.5446   -0.2124    0.0000 C   0  0  0  0  0  0  0  0  0  0  0  0
    3.8546    0.7476    0.0000 N   0  0  0  0  0  0  0  0  0  0  0  0
    3.0446    1.3276    0.0000 O   0  0  0  0  0  0  0  0  0  0  0  0
    2.2346    0.7476    0.0000 C   0  0  0  0  0  0  0  0  0  0  0  0
    1.2554    0.9503    0.0000 C   0  0  0  0  0  0  0  0  0  0  0  0
    0.5872    0.2064    0.0000 C   0  0  0  0  0  0  0  0  0  0  0  0
    0.9003   -0.7470    0.0000 C   0  0  0  0  0  0  0  0  0  0  0  0
[truncated: 4,514,151 more chars]
