# Supplementary material for: Template CoMFA Generates Single 3D-QSAR Models that, for Twelve of Twelve Biological Targets, Predict All ChEMBL-Tabulated Affinities
Source: PLoS One. 2015 Jun 12;10(6):e0129307. doi: 10.1371/journal.pone.0129307 (PMC4466312; doi:10.1371/journal.pone.0129307)
Supplement: S13 Text — The zip file contains, for each target, the template, training set, and prediction set, as “2D” structures, in. sdf format. (ZIP) [file pone.0129307.s014.zip › D2A_pred.sdf]

ZINC00001023
  -MTS-   02131516522D 0   0.00000     0.00000     0

 19 20  0  0  0  0  0  0  0  0999 V2000
    1.7822    0.9821    0.0000 C   0  0  0  0  0  0  0  0  0  0  0  0
    2.6522    0.4822    0.0000 N   0  3  0  0  0  0  0  0  0  0  0  0
    3.6373    0.3099    0.0000 C   0  0  0  0  0  0  0  0  0  0  0  0
    2.6532   -0.5126    0.0000 C   0  0  0  0  0  0  0  0  0  0  0  0
    3.5233   -1.0125    0.0000 C   0  0  0  0  0  0  0  0  0  0  0  0
    3.5242   -2.0073    0.0000 O   0  0  0  0  0  0  0  0  0  0  0  0
    2.6587   -2.5082    0.0000 C   0  0  0  0  0  0  0  0  0  0  0  0
    1.7887   -2.0082    0.0000 C   0  0  0  0  0  0  0  0  0  0  0  0
    0.9287   -2.5082    0.0000 C   0  0  0  0  0  0  0  0  0  0  0  0
    0.9287   -3.5082    0.0000 C   0  0  0  0  0  0  0  0  0  0  0  0
    1.7887   -4.0082    0.0000 C   0  0  0  0  0  0  0  0  0  0  0  0
    2.6587   -3.5082    0.0000 C   0  0  0  0  0  0  0  0  0  0  0  0
    2.9927    1.4225    0.0000 C   0  0  0  0  0  0  0  0  0  0  0  0
    2.2198    2.3404    0.0000 C   0  0  0  0  0  0  0  0  0  0  0  0
    2.5604    3.2843    0.0000 C   0  0  0  0  0  0  0  0  0  0  0  0
    1.9182    4.0439    0.0000 C   0  0  0  0  0  0  0  0  0  0  0  0
    0.9335    3.8696    0.0000 C   0  0  0  0  0  0  0  0  0  0  0  0
    0.5911    2.9356    0.0000 C   0  0  0  0  0  0  0  0  0  0  0  0
    1.2351    2.1661    0.0000 C   0  0  0  0  0  0  0  0  0  0  0  0
  1  2  1  0  0  0  0
  2  3  1  0  0  0  0
  2  4  1  0  0  0  0
  4  5  1  0  0  0  0
  5  6  1  0  0  0  0
  6  7  1  0  0  0  0
  7  8  2  0  0  0  0
  8  9  1  0  0  0  0
  9 10  2  0  0  0  0
 10 11  1  0  0  0  0
 11 12  2  0  0  0  0
 12  7  1  0  0  0  0
  2 13  1  0  0  0  0
 13 14  1  0  0  0  0
 14 15  2  0  0  0  0
 15 16  1  0  0  0  0
 16 17  2  0  0  0  0
 17 18  1  0  0  0  0
 18 19  2  0  0  0  0
 19 14  1  0  0  0  0
M  CHG  1   2   1
M  END
>  <EXTREG>  (ZINC00001023)
ZINC00001023

>  <LOGBIO>
2.5000

$$$$
ZINC00001557
  -MTS-   02131516522D 0   0.00000     0.00000     0

 22 24  0  0  0  0  0  0  0  0999 V2000
    0.7754    2.8582    0.0000 C   0  0  0  0  0  0  0  0  0  0  0  0
    0.9987    1.8800    0.0000 N   0  3  0  0  0  0  0  0  0  0  0  0
    0.8752    0.8876    0.0000 C   0  0  0  0  0  0  0  0  0  0  0  0
    0.0000    1.8297    0.0000 O   0  5  0  0  0  0  0  0  0  0  0  0
    1.9497    1.5878    0.0000 C   0  0  0  0  0  0  0  0  0  0  0  0
    2.1730    0.6095    0.0000 C   0  0  0  0  0  0  0  0  0  0  0  0
    3.1239    0.3174    0.0000 C   0  0  0  0  0  0  0  0  0  0  0  0
    3.3475   -0.6573    0.0000 N   0  0  0  0  0  0  0  0  0  0  0  0
    2.5704   -1.2782    0.0000 C   0  0  0  0  0  0  0  0  0  0  0  0
    1.7004   -0.7782    0.0000 C   0  0  0  0  0  0  0  0  0  0  0  0
    0.8404   -1.2782    0.0000 C   0  0  0  0  0  0  0  0  0  0  0  0
    0.8404   -2.2782    0.0000 C   0  0  0  0  0  0  0  0  0  0  0  0
    1.7004   -2.7782    0.0000 C   0  0  0  0  0  0  0  0  0  0  0  0
    2.5704   -2.2782    0.0000 C   0  0  0  0  0  0  0  0  0  0  0  0
    3.3507   -2.9037    0.0000 C   0  0  0  0  0  0  0  0  0  0  0  0
    4.3258   -2.6736    0.0000 C   0  0  0  0  0  0  0  0  0  0  0  0
    4.7646   -1.7785    0.0000 C   0  0  0  0  0  0  0  0  0  0  0  0
    5.7654   -1.8427    0.0000 C   0  0  0  0  0  0  0  0  0  0  0  0
    6.3170   -1.0149    0.0000 C   0  0  0  0  0  0  0  0  0  0  0  0
    5.8763   -0.1173    0.0000 C   0  0  0  0  0  0  0  0  0  0  0  0
    4.8839   -0.0474    0.0000 C   0  0  0  0  0  0  0  0  0  0  0  0
    4.3228   -0.8785    0.0000 C   0  0  0  0  0  0  0  0  0  0  0  0
  1  2  1  0  0  0  0
  2  3  1  0  0  0  0
  2  4  1  0  0  0  0
  2  5  1  0  0  0  0
  5  6  1  0  0  0  0
  6  7  1  0  0  0  0
  7  8  1  0  0  0  0
  8  9  1  0  0  0  0
  9 10  2  0  0  0  0
 10 11  1  0  0  0  0
 11 12  2  0  0  0  0
 12 13  1  0  0  0  0
 13 14  2  0  0  0  0
 14  9  1  0  0  0  0
 14 15  1  0  0  0  0
 15 16  1  0  0  0  0
 16 17  1  0  0  0  0
 17 18  2  0  0  0  0
 18 19  1  0  0  0  0
 19 20  2  0  0  0  0
 20 21  1  0  0  0  0
 21 22  2  0  0  0  0
 22  8  1  0  0  0  0
 22 17  1  0  0  0  0
M  CHG  2   2   1   4  -1
M  END
>  <EXTREG>  (ZINC00001557)
ZINC00001557

>  <LOGBIO>
2.5000

$$$$
ZINC00006795
  -MTS-   02131516522D 0   0.00000     0.00000     0

 13 13  0  0  1  0  0  0  0  0999 V2000
    3.9854    0.0522    0.0000 N   0  0  0  0  0  0  0  0  0  0  0  0
    3.1156    0.5526    0.0000 C   0  0  2  0  0  0  0  0  0  0  0  0
    3.1151    1.5474    0.0000 C   0  0  0  0  0  0  0  0  0  0  0  0
    2.2454    2.0478    0.0000 O   0  0  0  0  0  0  0  0  0  0  0  0
    3.9807    2.0482    0.0000 O   0  0  0  0  0  0  0  0  0  0  0  0
    2.2501    0.0517    0.0000 C   0  0  0  0  0  0  0  0  0  0  0  0
    1.3801    0.5517    0.0000 C   0  0  0  0  0  0  0  0  0  0  0  0
    0.5201    0.0517    0.0000 C   0  0  0  0  0  0  0  0  0  0  0  0
    0.5201   -0.9483    0.0000 C   0  0  0  0  0  0  0  0  0  0  0  0
    1.3801   -1.4483    0.0000 C   0  0  0  0  0  0  0  0  0  0  0  0
    2.2501   -0.9483    0.0000 C   0  0  0  0  0  0  0  0  0  0  0  0
    3.1156   -1.4491    0.0000 O   0  0  0  0  0  0  0  0  0  0  0  0
    3.1164   -0.0474    0.0000 H   0  0  0  0  0  0  0  0  0  0  0  0
  2  1  1  1  0  0  0
  2 13  1  6  0  0  0
  2  3  1  0  0  0  0
  3  4  1  0  0  0  0
  3  5  2  0  0  0  0
  2  6  1  0  0  0  0
  6  7  2  0  0  0  0
  7  8  1  0  0  0  0
  8  9  2  0  0  0  0
  9 10  1  0  0  0  0
 10 11  2  0  0  0  0
 11  6  1  0  0  0  0
 11 12  1  0  0  0  0
M  END
>  <EXTREG>  (ZINC00006795)
ZINC00006795

>  <LOGBIO>
2.5000

$$$$
ZINC00017253
  -MTS-   02131516522D 0   0.00000     0.00000     0

 22 24  0  0  0  0  0  0  0  0999 V2000
    6.7680   -0.4440    0.0000 N   0  0  0  0  0  0  0  0  0  0  0  0
    5.7680   -0.4408    0.0000 C   0  0  0  0  0  0  0  0  0  0  0  0
    5.2698    0.4287    0.0000 C   0  0  0  0  0  0  0  0  0  0  0  0
    5.5798    1.3887    0.0000 N   0  0  0  0  0  0  0  0  0  0  0  0
    4.7698    1.9687    0.0000 C   0  0  0  0  0  0  0  0  0  0  0  0
    3.9598    1.3887    0.0000 N   0  0  0  0  0  0  0  0  0  0  0  0
    3.0101    1.7019    0.0000 C   0  0  0  0  0  0  0  0  0  0  0  0
    2.2640    1.0360    0.0000 C   0  0  0  0  0  0  0  0  0  0  0  0
    1.3107    1.3493    0.0000 C   0  0  0  0  0  0  0  0  0  0  0  0
    0.5699    0.6854    0.0000 C   0  0  0  0  0  0  0  0  0  0  0  0
    0.7726   -0.2939    0.0000 C   0  0  0  0  0  0  0  0  0  0  0  0
    1.7161   -0.6092    0.0000 C   0  0  0  0  0  0  0  0  0  0  0  0
    2.4667    0.0567    0.0000 C   0  0  0  0  0  0  0  0  0  0  0  0
    1.9163   -1.5890    0.0000 C   0  0  0  0  0  0  0  0  0  0  0  0
    2.8961   -1.3887    0.0000 F   0  0  0  0  0  0  0  0  0  0  0  0
    0.9366   -1.7892    0.0000 F   0  0  0  0  0  0  0  0  0  0  0  0
    2.1165   -2.5687    0.0000 F   0  0  0  0  0  0  0  0  0  0  0  0
    4.2698    0.4287    0.0000 C   0  0  0  0  0  0  0  0  0  0  0  0
    3.7698   -0.4358    0.0000 N   0  0  0  0  0  0  0  0  0  0  0  0
    4.2619   -1.3003    0.0000 C   0  0  0  0  0  0  0  0  0  0  0  0
    5.2654   -1.3053    0.0000 N   0  3  0  0  0  0  0  0  0  0  0  0
    5.7619   -2.1734    0.0000 O   0  5  0  0  0  0  0  0  0  0  0  0
  1  2  1  0  0  0  0
  2  3  2  0  0  0  0
  3  4  1  0  0  0  0
  4  5  2  0  0  0  0
  5  6  1  0  0  0  0
  6  7  1  0  0  0  0
  7  8  1  0  0  0  0
  8  9  2  0  0  0  0
  9 10  1  0  0  0  0
 10 11  2  0  0  0  0
 11 12  1  0  0  0  0
 12 13  2  0  0  0  0
 13  8  1  0  0  0  0
 12 14  1  0  0  0  0
 14 15  1  0  0  0  0
 14 16  1  0  0  0  0
 14 17  1  0  0  0  0
  6 18  1  0  0  0  0
 18  3  1  0  0  0  0
 18 19  2  0  0  0  0
 19 20  1  0  0  0  0
 20 21  2  0  0  0  0
 21  2  1  0  0  0  0
 21 22  1  0  0  0  0
M  CHG  2  21   1  22  -1
M  END
>  <EXTREG>  (ZINC00017253)
ZINC00017253

>  <LOGBIO>
2.5000

$$$$
ZINC00027790
  -MTS-   02131516522D 0   0.00000     0.00000     0

 19 20  0  0  1  0  0  0  0  0999 V2000
    4.2969    3.0279    0.0000 C   0  0  0  0  0  0  0  0  0  0  0  0
    3.2969    3.0259    0.0000 S   0  0  0  0  0  0  0  0  0  0  0  0
    2.7987    2.1589    0.0000 C   0  0  0  0  0  0  0  0  0  0  0  0
    1.7952    2.1559    0.0000 N   0  0  0  0  0  0  0  0  0  0  0  0
    1.3013    1.2924    0.0000 C   0  0  0  0  0  0  0  0  0  0  0  0
    0.3013    1.2899    0.0000 N   0  0  0  0  0  0  0  0  0  0  0  0
    1.8022    0.4269    0.0000 N   0  0  0  0  0  0  0  0  0  0  0  0
    2.7969    0.4249    0.0000 C   0  0  0  0  0  0  0  0  0  0  0  0
    3.2956   -0.4419    0.0000 S   0  0  0  0  0  0  0  0  0  0  0  0
    2.7943   -1.3072    0.0000 C   0  0  2  0  0  0  0  0  0  0  0  0
    3.2939   -2.1774    0.0000 C   0  0  0  0  0  0  0  0  0  0  0  0
    2.7934   -3.0372    0.0000 C   0  0  0  0  0  0  0  0  0  0  0  0
    1.7934   -3.0367    0.0000 C   0  0  0  0  0  0  0  0  0  0  0  0
    1.2939   -2.1764    0.0000 C   0  0  0  0  0  0  0  0  0  0  0  0
    1.7943   -1.3067    0.0000 C   0  0  0  0  0  0  0  0  0  0  0  0
    3.2995    1.2934    0.0000 C   0  0  0  0  0  0  0  0  0  0  0  0
    4.2995    1.2934    0.0000 C   0  0  0  0  0  0  0  0  0  0  0  0
    5.2995    1.2934    0.0000 N   0  0  0  0  0  0  0  0  0  0  0  0
    3.3943   -1.3084    0.0000 H   0  0  0  0  0  0  0  0  0  0  0  0
  1  2  1  0  0  0  0
  2  3  1  0  0  0  0
  3  4  1  0  0  0  0
  4  5  2  0  0  0  0
  5  6  1  0  0  0  0
  5  7  1  0  0  0  0
  7  8  2  0  0  0  0
  8  9  1  0  0  0  0
 10  9  1  6  0  0  0
 10 19  1  1  0  0  0
 10 11  1  0  0  0  0
 11 12  1  0  0  0  0
 12 13  1  0  0  0  0
 13 14  1  0  0  0  0
 14 15  2  0  0  0  0
 15 10  1  0  0  0  0
  8 16  1  0  0  0  0
 16  3  2  0  0  0  0
 16 17  1  0  0  0  0
 17 18  3  0  0  0  0
M  END
>  <EXTREG>  (ZINC00027790)
ZINC00027790

>  <LOGBIO>
2.5000

$$$$
ZINC00029432
  -MTS-   02131516522D 0   0.00000     0.00000     0

 19 20  0  0  1  0  0  0  0  0999 V2000
    7.5186    1.9993    0.0000 C   0  0  0  0  0  0  0  0  0  0  0  0
    6.6521    2.4984    0.0000 O   0  0  0  0  0  0  0  0  0  0  0  0
    5.7866    1.9976    0.0000 C   0  0  0  0  0  0  0  0  0  0  0  0
    4.9166    2.4976    0.0000 C   0  0  0  0  0  0  0  0  0  0  0  0
    4.0566    1.9976    0.0000 C   0  0  0  0  0  0  0  0  0  0  0  0
    4.0566    0.9976    0.0000 C   0  0  0  0  0  0  0  0  0  0  0  0
    4.9166    0.4976    0.0000 C   0  0  0  0  0  0  0  0  0  0  0  0
    5.7866    0.9976    0.0000 C   0  0  0  0  0  0  0  0  0  0  0  0
    3.1898    0.4989    0.0000 S   0  0  0  0  0  0  0  0  0  0  0  0
    3.6885   -0.3679    0.0000 O   0  0  0  0  0  0  0  0  0  0  0  0
    2.6911    1.3657    0.0000 O   0  0  0  0  0  0  0  0  0  0  0  0
    2.3230    0.0002    0.0000 N   0  0  0  0  0  0  0  0  0  0  0  0
    1.4543    0.5024    0.0000 C   0  0  0  0  0  0  0  0  0  0  0  0
    0.5930    0.0045    0.0000 C   0  0  0  0  0  0  0  0  0  0  0  0
    0.5905   -0.9955    0.0000 C   0  0  0  0  0  0  0  0  0  0  0  0
    1.4493   -1.4976    0.0000 C   0  0  2  0  0  0  0  0  0  0  0  0
    1.4443   -2.4976    0.0000 C   0  0  0  0  0  0  0  0  0  0  0  0
    2.3205   -0.9998    0.0000 C   0  0  0  0  0  0  0  0  0  0  0  0
    0.9281   -1.7949    0.0000 H   0  0  0  0  0  0  0  0  0  0  0  0
  1  2  1  0  0  0  0
  2  3  1  0  0  0  0
  3  4  2  0  0  0  0
  4  5  1  0  0  0  0
  5  6  2  0  0  0  0
  6  7  1  0  0  0  0
  7  8  2  0  0  0  0
  8  3  1  0  0  0  0
  6  9  1  0  0  0  0
  9 10  2  0  0  0  0
  9 11  2  0  0  0  0
  9 12  1  0  0  0  0
 12 13  1  0  0  0  0
 13 14  1  0  0  0  0
 14 15  1  0  0  0  0
 15 16  1  0  0  0  0
 16 19  1  6  0  0  0
 16 17  1  1  0  0  0
 16 18  1  0  0  0  0
 18 12  1  0  0  0  0
M  END
>  <EXTREG>  (ZINC00029432)
ZINC00029432

>  <LOGBIO>
2.5000

$$$$
ZINC00029518
  -MTS-   02131516522D 0   0.00000     0.00000     0

 19 20  0  0  0  0  0  0  0  0999 V2000
    7.5322    2.7724    0.0000 C   0  0  0  0  0  0  0  0  0  0  0  0
    7.5332    1.7724    0.0000 S   0  0  0  0  0  0  0  0  0  0  0  0
    8.5332    1.7734    0.0000 O   0  0  0  0  0  0  0  0  0  0  0  0
    6.5332    1.7714    0.0000 O   0  0  0  0  0  0  0  0  0  0  0  0
    7.5342    0.7724    0.0000 N   0  0  0  0  0  0  0  0  0  0  0  0
    6.5821    0.2215    0.0000 C   0  0  0  0  0  0  0  0  0  0  0  0
    5.7121    0.7215    0.0000 C   0  0  0  0  0  0  0  0  0  0  0  0
    4.8521    0.2215    0.0000 C   0  0  0  0  0  0  0  0  0  0  0  0
    4.8521   -0.7785    0.0000 C   0  0  0  0  0  0  0  0  0  0  0  0
    3.9854   -1.2772    0.0000 O   0  0  0  0  0  0  0  0  0  0  0  0
    3.1201   -0.7759    0.0000 C   0  0  0  0  0  0  0  0  0  0  0  0
    2.2533   -1.2746    0.0000 C   0  0  0  0  0  0  0  0  0  0  0  0
    1.3846   -0.7724    0.0000 C   0  0  0  0  0  0  0  0  0  0  0  0
    0.5233   -1.2703    0.0000 C   0  0  0  0  0  0  0  0  0  0  0  0
    0.5208   -2.2703    0.0000 C   0  0  0  0  0  0  0  0  0  0  0  0
    1.3796   -2.7724    0.0000 C   0  0  0  0  0  0  0  0  0  0  0  0
    2.2508   -2.2746    0.0000 C   0  0  0  0  0  0  0  0  0  0  0  0
    5.7121   -1.2785    0.0000 C   0  0  0  0  0  0  0  0  0  0  0  0
    6.5821   -0.7785    0.0000 C   0  0  0  0  0  0  0  0  0  0  0  0
  1  2  1  0  0  0  0
  2  3  2  0  0  0  0
  2  4  2  0  0  0  0
  2  5  1  0  0  0  0
  5  6  1  0  0  0  0
  6  7  2  0  0  0  0
  7  8  1  0  0  0  0
  8  9  2  0  0  0  0
  9 10  1  0  0  0  0
 10 11  1  0  0  0  0
 11 12  1  0  0  0  0
 12 13  2  0  0  0  0
 13 14  1  0  0  0  0
 14 15  2  0  0  0  0
 15 16  1  0  0  0  0
 16 17  2  0  0  0  0
 17 12  1  0  0  0  0
  9 18  1  0  0  0  0
 18 19  2  0  0  0  0
 19  6  1  0  0  0  0
M  END
>  <EXTREG>  (ZINC00029518)
ZINC00029518

>  <LOGBIO>
2.5000

$$$$
ZINC00029812
  -MTS-   02131516522D 0   0.00000     0.00000     0

 19 20  0  0  0  0  0  0  0  0999 V2000
    6.7588    3.0483    0.0000 C   0  0  0  0  0  0  0  0  0  0  0  0
    5.8933    2.5475    0.0000 C   0  0  0  0  0  0  0  0  0  0  0  0
    5.0233    3.0475    0.0000 C   0  0  0  0  0  0  0  0  0  0  0  0
    4.1633    2.5475    0.0000 C   0  0  0  0  0  0  0  0  0  0  0  0
    4.1633    1.5475    0.0000 C   0  0  0  0  0  0  0  0  0  0  0  0
    3.2098    0.9989    0.0000 N   0  0  0  0  0  0  0  0  0  0  0  0
    3.2083   -0.0011    0.0000 S   0  0  0  0  0  0  0  0  0  0  0  0
    4.2083   -0.0026    0.0000 O   0  0  0  0  0  0  0  0  0  0  0  0
    2.2083    0.0004    0.0000 O   0  0  0  0  0  0  0  0  0  0  0  0
    3.2068   -1.0011    0.0000 C   0  0  0  0  0  0  0  0  0  0  0  0
    2.2533   -1.5497    0.0000 C   0  0  0  0  0  0  0  0  0  0  0  0
    1.3846   -1.0475    0.0000 C   0  0  0  0  0  0  0  0  0  0  0  0
    0.5233   -1.5453    0.0000 C   0  0  0  0  0  0  0  0  0  0  0  0
    0.5208   -2.5453    0.0000 C   0  0  0  0  0  0  0  0  0  0  0  0
    1.3796   -3.0475    0.0000 C   0  0  0  0  0  0  0  0  0  0  0  0
    2.2508   -2.5496    0.0000 C   0  0  0  0  0  0  0  0  0  0  0  0
    5.0233    1.0475    0.0000 C   0  0  0  0  0  0  0  0  0  0  0  0
    5.8933    1.5475    0.0000 C   0  0  0  0  0  0  0  0  0  0  0  0
    6.7588    1.0466    0.0000 Cl  0  0  0  0  0  0  0  0  0  0  0  0
  1  2  1  0  0  0  0
  2  3  2  0  0  0  0
  3  4  1  0  0  0  0
  4  5  2  0  0  0  0
  5  6  1  0  0  0  0
  6  7  1  0  0  0  0
  7  8  2  0  0  0  0
  7  9  2  0  0  0  0
  7 10  1  0  0  0  0
 10 11  1  0  0  0  0
 11 12  2  0  0  0  0
 12 13  1  0  0  0  0
 13 14  2  0  0  0  0
 14 15  1  0  0  0  0
 15 16  2  0  0  0  0
 16 11  1  0  0  0  0
  5 17  1  0  0  0  0
 17 18  2  0  0  0  0
 18  2  1  0  0  0  0
 18 19  1  0  0  0  0
M  END
>  <EXTREG>  (ZINC00029812)
ZINC00029812

>  <LOGBIO>
2.5000

$$$$
ZINC00031357
  -MTS-   02131516522D 0   0.00000     0.00000     0

 16 18  0  0  0  0  0  0  0  0999 V2000
    4.9190    1.3190    0.0000 O   0  0  0  0  0  0  0  0  0  0  0  0
    4.0535    0.8181    0.0000 C   0  0  0  0  0  0  0  0  0  0  0  0
    3.1835    1.3181    0.0000 N   0  0  0  0  0  0  0  0  0  0  0  0
    2.3235    0.8181    0.0000 C   0  0  0  0  0  0  0  0  0  0  0  0
    1.4549    0.3225    0.0000 C   0  0  0  0  0  0  0  0  0  0  0  0
    0.5904    0.8251    0.0000 C   0  0  0  0  0  0  0  0  0  0  0  0
    0.5955    1.8285    0.0000 C   0  0  0  0  0  0  0  0  0  0  0  0
    1.4600    2.3207    0.0000 C   0  0  0  0  0  0  0  0  0  0  0  0
    2.3245    1.8181    0.0000 C   0  0  0  0  0  0  0  0  0  0  0  0
    2.3235   -0.1819    0.0000 O   0  0  0  0  0  0  0  0  0  0  0  0
    3.1835   -0.6819    0.0000 C   0  0  0  0  0  0  0  0  0  0  0  0
    3.1863   -1.6832    0.0000 C   0  0  0  0  0  0  0  0  0  0  0  0
    4.0529   -2.1823    0.0000 C   0  0  0  0  0  0  0  0  0  0  0  0
    4.9203   -1.6779    0.0000 C   0  0  0  0  0  0  0  0  0  0  0  0
    4.9163   -0.6832    0.0000 C   0  0  0  0  0  0  0  0  0  0  0  0
    4.0535   -0.1819    0.0000 C   0  0  0  0  0  0  0  0  0  0  0  0
  1  2  2  0  0  0  0
  2  3  1  0  0  0  0
  3  4  1  0  0  0  0
  4  5  1  0  0  0  0
  5  6  1  0  0  0  0
  6  7  1  0  0  0  0
  7  8  1  0  0  0  0
  8  9  1  0  0  0  0
  9  4  1  0  0  0  0
  4 10  1  0  0  0  0
 10 11  1  0  0  0  0
 11 12  1  0  0  0  0
 12 13  2  0  0  0  0
 13 14  1  0  0  0  0
 14 15  2  0  0  0  0
 15 16  1  0  0  0  0
 16  2  1  0  0  0  0
 16 11  2  0  0  0  0
M  END
>  <EXTREG>  (ZINC00031357)
ZINC00031357

>  <LOGBIO>
2.5000

$$$$
ZINC00031803
  -MTS-   02131516522D 0   0.00000     0.00000     0

 20 21  0  0  1  0  0  0  0  0999 V2000
    3.9487   -1.2340    0.0000 C   0  0  0  0  0  0  0  0  0  0  0  0
    4.3555   -0.3167    0.0000 C   0  0  0  0  0  0  0  0  0  0  0  0
    5.3448   -0.2124    0.0000 O   0  0  0  0  0  0  0  0  0  0  0  0
    3.7670    0.4917    0.0000 N   0  0  0  0  0  0  0  0  0  0  0  0
    4.0770    1.4517    0.0000 C   0  0  2  0  0  0  0  0  0  0  0  0
    3.2670    2.0317    0.0000 C   0  0  0  0  0  0  0  0  0  0  0  0
    2.4570    1.4517    0.0000 S   0  0  0  0  0  0  0  0  0  0  0  0
    2.7670    0.4917    0.0000 C   0  0  1  0  0  0  0  0  0  0  0  0
    2.1785   -0.3167    0.0000 C   0  0  0  0  0  0  0  0  0  0  0  0
    1.1805   -0.2119    0.0000 C   0  0  0  0  0  0  0  0  0  0  0  0
    0.5967   -1.0174    0.0000 C   0  0  0  0  0  0  0  0  0  0  0  0
    1.0017   -1.9317    0.0000 C   0  0  0  0  0  0  0  0  0  0  0  0
    0.4112   -2.7387    0.0000 F   0  0  0  0  0  0  0  0  0  0  0  0
    1.9905   -2.0406    0.0000 C   0  0  0  0  0  0  0  0  0  0  0  0
    2.5835   -1.2311    0.0000 C   0  0  0  0  0  0  0  0  0  0  0  0
    5.0267    1.7649    0.0000 C   0  0  0  0  0  0  0  0  0  0  0  0
    5.7756    1.0971    0.0000 O   0  0  0  0  0  0  0  0  0  0  0  0
    5.2298    2.7387    0.0000 O   0  0  0  0  0  0  0  0  0  0  0  0
    3.0391   -0.0430    0.0000 H   0  0  0  0  0  0  0  0  0  0  0  0
    4.5025    1.0288    0.0000 H   0  0  0  0  0  0  0  0  0  0  0  0
  1  2  1  0  0  0  0
  2  3  2  0  0  0  0
  2  4  1  0  0  0  0
  4  5  1  0  0  0  0
  5 20  1  1  0  0  0
  5  6  1  0  0  0  0
  6  7  1  0  0  0  0
  7  8  1  0  0  0  0
  8 19  1  1  0  0  0
  8  4  1  0  0  0  0
  8  9  1  6  0  0  0
  9 10  2  0  0  0  0
 10 11  1  0  0  0  0
 11 12  2  0  0  0  0
 12 13  1  0  0  0  0
 12 14  1  0  0  0  0
 14 15  2  0  0  0  0
 15  9  1  0  0  0  0
  5 16  1  6  0  0  0
 16 17  1  0  0  0  0
 16 18  2  0  0  0  0
M  END
>  <EXTREG>  (ZINC00031803)
ZINC00031803

>  <LOGBIO>
2.5000

$$$$
ZINC00032479
  -MTS-   02131516522D 0   0.00000     0.00000     0

 20 23  0  0  0  0  0  0  0  0999 V2000
    7.4464    2.4989    0.0000 F   0  0  0  0  0  0  0  0  0  0  0  0
    6.5809    1.9980    0.0000 C   0  0  0  0  0  0  0  0  0  0  0  0
    5.7109    2.4980    0.0000 C   0  0  0  0  0  0  0  0  0  0  0  0
    4.8509    1.9980    0.0000 C   0  0  0  0  0  0  0  0  0  0  0  0
    4.8509    0.9980    0.0000 C   0  0  0  0  0  0  0  0  0  0  0  0
    5.7109    0.4980    0.0000 C   0  0  0  0  0  0  0  0  0  0  0  0
    6.5809    0.9980    0.0000 C   0  0  0  0  0  0  0  0  0  0  0  0
    3.9841    0.4993    0.0000 C   0  0  0  0  0  0  0  0  0  0  0  0
    3.1154    1.0015    0.0000 N   0  0  0  0  0  0  0  0  0  0  0  0
    2.2541    0.5037    0.0000 C   0  0  0  0  0  0  0  0  0  0  0  0
    1.3858    1.0040    0.0000 C   0  0  0  0  0  0  0  0  0  0  0  0
    0.5201    0.5036    0.0000 C   0  0  0  0  0  0  0  0  0  0  0  0
    0.5226   -0.4998    0.0000 C   0  0  0  0  0  0  0  0  0  0  0  0
    1.3859   -0.9942    0.0000 C   0  0  0  0  0  0  0  0  0  0  0  0
    1.3786   -1.9941    0.0000 C   0  0  0  0  0  0  0  0  0  0  0  0
    2.2424   -2.4980    0.0000 C   0  0  0  0  0  0  0  0  0  0  0  0
    3.1126   -1.9985    0.0000 C   0  0  0  0  0  0  0  0  0  0  0  0
    3.1104   -0.9985    0.0000 C   0  0  0  0  0  0  0  0  0  0  0  0
    3.9816   -0.5007    0.0000 N   0  0  0  0  0  0  0  0  0  0  0  0
    2.2516   -0.4963    0.0000 C   0  0  0  0  0  0  0  0  0  0  0  0
  1  2  1  0  0  0  0
  2  3  2  0  0  0  0
  3  4  1  0  0  0  0
  4  5  2  0  0  0  0
  5  6  1  0  0  0  0
  6  7  2  0  0  0  0
  7  2  1  0  0  0  0
  5  8  1  0  0  0  0
  8  9  1  0  0  0  0
  9 10  1  0  0  0  0
 10 11  1  0  0  0  0
 11 12  2  0  0  0  0
 12 13  1  0  0  0  0
 13 14  2  0  0  0  0
 14 15  1  0  0  0  0
 15 16  2  0  0  0  0
 16 17  1  0  0  0  0
 17 18  2  0  0  0  0
 18 19  1  0  0  0  0
 19  8  1  0  0  0  0
 18 20  1  0  0  0  0
 20 10  2  0  0  0  0
 20 14  1  0  0  0  0
M  END
>  <EXTREG>  (ZINC00032479)
ZINC00032479

>  <LOGBIO>
2.5000

$$$$
ZINC00033451
  -MTS-   02131516522D 0   0.00000     0.00000     0

 26 29  0  0  0  0  0  0  0  0999 V2000
    8.3060    3.9008    0.0000 O   0  0  0  0  0  0  0  0  0  0  0  0
    8.3070    2.8974    0.0000 C   0  0  0  0  0  0  0  0  0  0  0  0
    9.1732    2.3978    0.0000 O   0  0  0  0  0  0  0  0  0  0  0  0
    7.4454    2.4000    0.0000 C   0  0  0  0  0  0  0  0  0  0  0  0
    7.4464    1.3966    0.0000 O   0  0  0  0  0  0  0  0  0  0  0  0
    6.5809    0.8957    0.0000 C   0  0  0  0  0  0  0  0  0  0  0  0
    5.7109    1.3957    0.0000 C   0  0  0  0  0  0  0  0  0  0  0  0
    4.8509    0.8957    0.0000 C   0  0  0  0  0  0  0  0  0  0  0  0
    4.8509   -0.1043    0.0000 C   0  0  0  0  0  0  0  0  0  0  0  0
    5.7109   -0.6043    0.0000 C   0  0  0  0  0  0  0  0  0  0  0  0
    6.5809   -0.1043    0.0000 C   0  0  0  0  0  0  0  0  0  0  0  0
    3.9841   -0.6030    0.0000 N   0  0  0  0  0  0  0  0  0  0  0  0
    3.1154   -0.1008    0.0000 C   0  0  0  0  0  0  0  0  0  0  0  0
    3.1154    0.8992    0.0000 O   0  0  0  0  0  0  0  0  0  0  0  0
    2.2541   -0.5986    0.0000 C   0  0  0  0  0  0  0  0  0  0  0  0
    1.3858   -0.0982    0.0000 C   0  0  0  0  0  0  0  0  0  0  0  0
    0.5201   -0.5987    0.0000 C   0  0  0  0  0  0  0  0  0  0  0  0
    0.5226   -1.6021    0.0000 C   0  0  0  0  0  0  0  0  0  0  0  0
    1.3859   -2.0965    0.0000 C   0  0  0  0  0  0  0  0  0  0  0  0
    1.3786   -3.0964    0.0000 C   0  0  0  0  0  0  0  0  0  0  0  0
    2.2424   -3.6003    0.0000 C   0  0  0  0  0  0  0  0  0  0  0  0
    3.1126   -3.1008    0.0000 C   0  0  0  0  0  0  0  0  0  0  0  0
    3.1104   -2.1008    0.0000 C   0  0  0  0  0  0  0  0  0  0  0  0
    3.9816   -1.6029    0.0000 C   0  0  0  0  0  0  0  0  0  0  0  0
    4.8459   -2.1060    0.0000 O   0  0  0  0  0  0  0  0  0  0  0  0
    2.2516   -1.5986    0.0000 C   0  0  0  0  0  0  0  0  0  0  0  0
  1  2  1  0  0  0  0
  2  3  2  0  0  0  0
  2  4  1  0  0  0  0
  4  5  1  0  0  0  0
  5  6  1  0  0  0  0
  6  7  2  0  0  0  0
  7  8  1  0  0  0  0
  8  9  2  0  0  0  0
  9 10  1  0  0  0  0
 10 11  2  0  0  0  0
 11  6  1  0  0  0  0
  9 12  1  0  0  0  0
 12 13  1  0  0  0  0
 13 14  2  0  0  0  0
 13 15  1  0  0  0  0
 15 16  1  0  0  0  0
 16 17  2  0  0  0  0
 17 18  1  0  0  0  0
 18 19  2  0  0  0  0
 19 20  1  0  0  0  0
 20 21  2  0  0  0  0
 21 22  1  0  0  0  0
 22 23  2  0  0  0  0
 23 24  1  0  0  0  0
 24 12  1  0  0  0  0
 24 25  2  0  0  0  0
 23 26  1  0  0  0  0
 26 15  2  0  0  0  0
 26 19  1  0  0  0  0
M  END
>  <EXTREG>  (ZINC00033451)
ZINC00033451

>  <LOGBIO>
2.5000

$$$$
ZINC00033640
  -MTS-   02131516522D 0   0.00000     0.00000     0

 18 19  0  0  1  0  0  0  0  0999 V2000
    3.2381   -1.1946    0.0000 C   0  0  0  0  0  0  0  0  0  0  0  0
    2.2597   -0.9879    0.0000 C   0  0  1  0  0  0  0  0  0  0  0  0
    2.1558   -1.9824    0.0000 C   0  0  0  0  0  0  0  0  0  0  0  0
    2.9679   -2.5718    0.0000 C   0  0  0  0  0  0  0  0  0  0  0  0
    2.8635   -3.5610    0.0000 C   0  0  0  0  0  0  0  0  0  0  0  0
    3.6757   -4.1504    0.0000 O   0  0  0  0  0  0  0  0  0  0  0  0
    1.9500   -3.9679    0.0000 O   0  0  0  0  0  0  0  0  0  0  0  0
    2.5697   -0.0279    0.0000 N   0  0  0  0  0  0  0  0  0  0  0  0
    1.7597    0.5521    0.0000 N   0  0  0  0  0  0  0  0  0  0  0  0
    0.9497   -0.0279    0.0000 C   0  0  0  0  0  0  0  0  0  0  0  0
    0.0000    0.2853    0.0000 S   0  0  0  0  0  0  0  0  0  0  0  0
    1.2597   -0.9879    0.0000 N   0  0  0  0  0  0  0  0  0  0  0  0
    1.7597    1.5521    0.0000 C   0  0  0  0  0  0  0  0  0  0  0  0
    2.6282    2.0547    0.0000 C   0  0  0  0  0  0  0  0  0  0  0  0
    2.6262    3.0495    0.0000 C   0  0  0  0  0  0  0  0  0  0  0  0
    1.7607    3.5504    0.0000 C   0  0  0  0  0  0  0  0  0  0  0  0
    0.8972    3.0564    0.0000 C   0  0  0  0  0  0  0  0  0  0  0  0
    0.8942    2.0530    0.0000 C   0  0  0  0  0  0  0  0  0  0  0  0
  2  1  1  6  0  0  0
  2  3  1  0  0  0  0
  3  4  1  0  0  0  0
  4  5  1  0  0  0  0
  5  6  1  0  0  0  0
  5  7  2  0  0  0  0
  2  8  1  0  0  0  0
  8  9  1  0  0  0  0
  9 10  1  0  0  0  0
 10 11  2  0  0  0  0
 10 12  1  0  0  0  0
 12  2  1  0  0  0  0
  9 13  1  0  0  0  0
 13 14  2  0  0  0  0
 14 15  1  0  0  0  0
 15 16  2  0  0  0  0
 16 17  1  0  0  0  0
 17 18  2  0  0  0  0
 18 13  1  0  0  0  0
M  END
>  <EXTREG>  (ZINC00033640)
ZINC00033640

>  <LOGBIO>
2.5000

$$$$
ZINC00034121
  -MTS-   02131516522D 0   0.00000     0.00000     0

 16 17  0  0  0  0  0  0  0  0999 V2000
    3.8469   -2.4723    0.0000 F   0  0  0  0  0  0  0  0  0  0  0  0
    4.2510   -1.5576    0.0000 C   0  0  0  0  0  0  0  0  0  0  0  0
    5.2485   -1.4488    0.0000 C   0  0  0  0  0  0  0  0  0  0  0  0
    5.6486   -0.5381    0.0000 C   0  0  0  0  0  0  0  0  0  0  0  0
    5.0593    0.2698    0.0000 C   0  0  0  0  0  0  0  0  0  0  0  0
    4.0699    0.1670    0.0000 C   0  0  0  0  0  0  0  0  0  0  0  0
    3.4826    0.9764    0.0000 Cl  0  0  0  0  0  0  0  0  0  0  0  0
    3.6617   -0.7497    0.0000 C   0  0  0  0  0  0  0  0  0  0  0  0
    2.4683   -0.8762    0.0000 C   0  0  0  0  0  0  0  0  0  0  0  0
    1.8798   -0.0677    0.0000 C   0  0  0  0  0  0  0  0  0  0  0  0
    2.1898    0.8923    0.0000 N   0  0  0  0  0  0  0  0  0  0  0  0
    1.3798    1.4723    0.0000 C   0  0  0  0  0  0  0  0  0  0  0  0
    1.3798    2.4723    0.0000 S   0  0  0  0  0  0  0  0  0  0  0  0
    0.5698    0.8923    0.0000 N   0  0  0  0  0  0  0  0  0  0  0  0
    0.8798   -0.0677    0.0000 C   0  0  0  0  0  0  0  0  0  0  0  0
    0.2913   -0.8762    0.0000 O   0  0  0  0  0  0  0  0  0  0  0  0
  1  2  1  0  0  0  0
  2  3  2  0  0  0  0
  3  4  1  0  0  0  0
  4  5  2  0  0  0  0
  5  6  1  0  0  0  0
  6  7  1  0  0  0  0
  6  8  2  0  0  0  0
  8  2  1  0  0  0  0
  8  9  1  0  0  0  0
  9 10  1  0  0  0  0
 10 11  2  0  0  0  0
 11 12  1  0  0  0  0
 12 13  2  0  0  0  0
 12 14  1  0  0  0  0
 14 15  1  0  0  0  0
 15 10  1  0  0  0  0
 15 16  2  0  0  0  0
M  END
>  <EXTREG>  (ZINC00034121)
ZINC00034121

>  <LOGBIO>
2.5000

$$$$
ZINC00034964
  -MTS-   02131516522D 0   0.00000     0.00000     0

 18 19  0  0  0  0  0  0  0  0999 V2000
    3.5907    0.2943    0.0000 C   0  0  0  0  0  0  0  0  0  0  0  0
    3.0022    1.1028    0.0000 C   0  0  0  0  0  0  0  0  0  0  0  0
    3.3122    2.0628    0.0000 N   0  0  0  0  0  0  0  0  0  0  0  0
    2.5022    2.6428    0.0000 C   0  0  0  0  0  0  0  0  0  0  0  0
    1.6922    2.0628    0.0000 C   0  0  0  0  0  0  0  0  0  0  0  0
    2.0022    1.1028    0.0000 N   0  0  0  0  0  0  0  0  0  0  0  0
    1.4137    0.2943    0.0000 C   0  0  0  0  0  0  0  0  0  0  0  0
    1.8196   -0.6196    0.0000 C   0  0  0  0  0  0  0  0  0  0  0  0
    2.8173   -0.7264    0.0000 C   0  0  0  0  0  0  0  0  0  0  0  0
    3.2193   -1.6363    0.0000 C   0  0  0  0  0  0  0  0  0  0  0  0
    2.6316   -2.4454    0.0000 C   0  0  0  0  0  0  0  0  0  0  0  0
    3.0398   -3.3583    0.0000 Cl  0  0  0  0  0  0  0  0  0  0  0  0
    1.6419   -2.3445    0.0000 C   0  0  0  0  0  0  0  0  0  0  0  0
    1.2319   -1.4286    0.0000 C   0  0  0  0  0  0  0  0  0  0  0  0
    0.2373   -1.3252    0.0000 Cl  0  0  0  0  0  0  0  0  0  0  0  0
    0.7425    2.3760    0.0000 N   0  3  0  0  0  0  0  0  0  0  0  0
    0.5376    3.3583    0.0000 O   0  5  0  0  0  0  0  0  0  0  0  0
    0.0000    1.7140    0.0000 O   0  0  0  0  0  0  0  0  0  0  0  0
  1  2  1  0  0  0  0
  2  3  2  0  0  0  0
  3  4  1  0  0  0  0
  4  5  2  0  0  0  0
  5  6  1  0  0  0  0
  6  2  1  0  0  0  0
  6  7  1  0  0  0  0
  7  8  1  0  0  0  0
  8  9  2  0  0  0  0
  9 10  1  0  0  0  0
 10 11  2  0  0  0  0
 11 12  1  0  0  0  0
 11 13  1  0  0  0  0
 13 14  2  0  0  0  0
 14  8  1  0  0  0  0
 14 15  1  0  0  0  0
  5 16  1  0  0  0  0
 16 17  1  0  0  0  0
 16 18  2  0  0  0  0
M  CHG  2  16   1  17  -1
M  END
>  <EXTREG>  (ZINC00034964)
ZINC00034964

>  <LOGBIO>
2.5000

$$$$
ZINC00035143
  -MTS-   02131516522D 0   0.00000     0.00000     0

 25 27  0  0  1  0  0  0  0  0999 V2000
    7.6221    1.6942    0.0000 F   0  0  0  0  0  0  0  0  0  0  0  0
    6.7565    1.1934    0.0000 C   0  0  0  0  0  0  0  0  0  0  0  0
    5.8865    1.6934    0.0000 C   0  0  0  0  0  0  0  0  0  0  0  0
    5.0265    1.1934    0.0000 C   0  0  0  0  0  0  0  0  0  0  0  0
    5.0265    0.1934    0.0000 C   0  0  0  0  0  0  0  0  0  0  0  0
    5.8865   -0.3066    0.0000 C   0  0  0  0  0  0  0  0  0  0  0  0
    6.7565    0.1934    0.0000 C   0  0  0  0  0  0  0  0  0  0  0  0
    4.1598   -0.3053    0.0000 C   0  0  2  0  0  0  0  0  0  0  0  0
    3.1182    0.2974    0.0000 C   0  0  0  0  0  0  0  0  0  0  0  0
    3.1202    1.2922    0.0000 C   0  0  0  0  0  0  0  0  0  0  0  0
    3.6407    1.5906    0.0000 O   0  0  0  0  0  0  0  0  0  0  0  0
    2.2554    1.7944    0.0000 C   0  0  0  0  0  0  0  0  0  0  0  0
    2.2570    2.7979    0.0000 C   0  0  0  0  0  0  0  0  0  0  0  0
    1.3958    3.2957    0.0000 C   0  0  0  0  0  0  0  0  0  0  0  0
    0.5280    2.7988    0.0000 C   0  0  0  0  0  0  0  0  0  0  0  0
    0.5214    1.8040    0.0000 C   0  0  0  0  0  0  0  0  0  0  0  0
    1.3876    1.2975    0.0000 C   0  0  0  0  0  0  0  0  0  0  0  0
    4.1577   -1.3001    0.0000 N   0  0  0  0  0  0  0  0  0  0  0  0
    3.2907   -1.7984    0.0000 C   0  0  0  0  0  0  0  0  0  0  0  0
    2.4222   -1.2957    0.0000 C   0  0  0  0  0  0  0  0  0  0  0  0
    1.5607   -1.7931    0.0000 C   0  0  0  0  0  0  0  0  0  0  0  0
    1.5577   -2.7931    0.0000 C   0  0  0  0  0  0  0  0  0  0  0  0
    2.4162   -3.2957    0.0000 C   0  0  0  0  0  0  0  0  0  0  0  0
    3.2877   -2.7984    0.0000 C   0  0  0  0  0  0  0  0  0  0  0  0
    4.1605    0.2947    0.0000 H   0  0  0  0  0  0  0  0  0  0  0  0
  1  2  1  0  0  0  0
  2  3  2  0  0  0  0
  3  4  1  0  0  0  0
  4  5  2  0  0  0  0
  5  6  1  0  0  0  0
  6  7  2  0  0  0  0
  7  2  1  0  0  0  0
  5  8  1  0  0  0  0
  8 25  1  6  0  0  0
  8  9  1  1  0  0  0
  9 10  1  0  0  0  0
 10 11  2  0  0  0  0
 10 12  1  0  0  0  0
 12 13  2  0  0  0  0
 13 14  1  0  0  0  0
 14 15  2  0  0  0  0
 15 16  1  0  0  0  0
 16 17  2  0  0  0  0
 17 12  1  0  0  0  0
  8 18  1  0  0  0  0
 18 19  1  0  0  0  0
 19 20  2  0  0  0  0
 20 21  1  0  0  0  0
 21 22  2  0  0  0  0
 22 23  1  0  0  0  0
 23 24  2  0  0  0  0
 24 19  1  0  0  0  0
M  END
>  <EXTREG>  (ZINC00035143)
ZINC00035143

>  <LOGBIO>
2.5000

$$$$
ZINC00036748
  -MTS-   02131516522D 0   0.00000     0.00000     0

 19 21  0  0  0  0  0  0  0  0999 V2000
    3.6510    0.0931    0.0000 O   0  0  0  0  0  0  0  0  0  0  0  0
    3.6532   -0.9069    0.0000 S   0  0  0  0  0  0  0  0  0  0  0  0
    3.6554   -1.9069    0.0000 O   0  0  0  0  0  0  0  0  0  0  0  0
    2.6532   -0.9092    0.0000 N   0  0  0  0  0  0  0  0  0  0  0  0
    2.1011    0.0422    0.0000 C   0  0  0  0  0  0  0  0  0  0  0  0
    2.6000    0.9129    0.0000 C   0  0  0  0  0  0  0  0  0  0  0  0
    2.0989    1.7722    0.0000 C   0  0  0  0  0  0  0  0  0  0  0  0
    1.0989    1.7710    0.0000 N   0  0  0  0  0  0  0  0  0  0  0  0
    0.6000    0.9104    0.0000 C   0  0  0  0  0  0  0  0  0  0  0  0
    1.1011    0.0410    0.0000 C   0  0  0  0  0  0  0  0  0  0  0  0
    4.6532   -0.9047    0.0000 C   0  0  0  0  0  0  0  0  0  0  0  0
    5.1583   -1.7717    0.0000 C   0  0  0  0  0  0  0  0  0  0  0  0
    6.1531   -1.7667    0.0000 C   0  0  0  0  0  0  0  0  0  0  0  0
    6.6514   -0.8997    0.0000 C   0  0  0  0  0  0  0  0  0  0  0  0
    6.1532   -0.0377    0.0000 C   0  0  0  0  0  0  0  0  0  0  0  0
    6.4632    0.9223    0.0000 N   0  0  0  0  0  0  0  0  0  0  0  0
    5.6532    1.5023    0.0000 S   0  0  0  0  0  0  0  0  0  0  0  0
    4.8432    0.9223    0.0000 N   0  0  0  0  0  0  0  0  0  0  0  0
    5.1532   -0.0377    0.0000 C   0  0  0  0  0  0  0  0  0  0  0  0
  1  2  2  0  0  0  0
  2  3  2  0  0  0  0
  2  4  1  0  0  0  0
  4  5  1  0  0  0  0
  5  6  2  0  0  0  0
  6  7  1  0  0  0  0
  7  8  2  0  0  0  0
  8  9  1  0  0  0  0
  9 10  2  0  0  0  0
 10  5  1  0  0  0  0
  2 11  1  0  0  0  0
 11 12  2  0  0  0  0
 12 13  1  0  0  0  0
 13 14  2  0  0  0  0
 14 15  1  0  0  0  0
 15 16  2  0  0  0  0
 16 17  1  0  0  0  0
 17 18  1  0  0  0  0
 18 19  2  0  0  0  0
 19 11  1  0  0  0  0
 19 15  1  0  0  0  0
M  END
>  <EXTREG>  (ZINC00036748)
ZINC00036748

>  <LOGBIO>
2.5000

$$$$
ZINC00036919
  -MTS-   02131516522D 0   0.00000     0.00000     0

 19 20  0  0  1  0  0  0  0  0999 V2000
    4.7894   -2.4113    0.0000 C   0  0  0  0  0  0  0  0  0  0  0  0
    5.1953   -1.4974    0.0000 C   0  0  0  0  0  0  0  0  0  0  0  0
    4.6068   -0.6889    0.0000 N   0  0  0  0  0  0  0  0  0  0  0  0
    4.9168    0.2711    0.0000 C   0  0  0  0  0  0  0  0  0  0  0  0
    5.8665    0.5843    0.0000 O   0  0  0  0  0  0  0  0  0  0  0  0
    4.1068    0.8511    0.0000 O   0  0  0  0  0  0  0  0  0  0  0  0
    3.2985    0.2624    0.0000 C   0  0  0  0  0  0  0  0  0  0  0  0
    2.5475   -0.4032    0.0000 C   0  0  0  0  0  0  0  0  0  0  0  0
    1.5995   -0.0849    0.0000 C   0  0  0  0  0  0  0  0  0  0  0  0
    0.5998   -0.1087    0.0000 C   0  0  0  0  0  0  0  0  0  0  0  0
    1.4500   -1.0737    0.0000 C   0  0  0  0  0  0  0  0  0  0  0  0
    1.4025    0.8990    0.0000 N   0  0  0  0  0  0  0  0  0  0  0  0
    2.1502    1.5551    0.0000 C   0  0  0  0  0  0  0  0  0  0  0  0
    2.6292    2.4329    0.0000 C   0  0  0  0  0  0  0  0  0  0  0  0
    1.3695    2.1800    0.0000 C   0  0  0  0  0  0  0  0  0  0  0  0
    3.0982    1.2368    0.0000 C   0  0  0  0  0  0  0  0  0  0  0  0
    3.6068   -0.6889    0.0000 C   0  0  1  0  0  0  0  0  0  0  0  0
    3.7111   -1.6834    0.0000 C   0  0  0  0  0  0  0  0  0  0  0  0
    2.6285   -0.8963    0.0000 O   0  0  0  0  0  0  0  0  0  0  0  0
  1  2  1  0  0  0  0
  2  3  1  0  0  0  0
  3  4  1  0  0  0  0
  4  5  2  0  0  0  0
  4  6  1  0  0  0  0
  6  7  1  0  0  0  0
  7  8  1  0  0  0  0
  8  9  1  0  0  0  0
  9 10  1  0  0  0  0
  9 11  1  0  0  0  0
  9 12  1  0  0  0  0
 12 13  1  0  0  0  0
 13 14  1  0  0  0  0
 13 15  1  0  0  0  0
 13 16  1  0  0  0  0
 16  7  1  0  0  0  0
  7 17  1  0  0  0  0
 17  3  1  0  0  0  0
 17 18  1  6  0  0  0
 17 19  1  1  0  0  0
M  END
>  <EXTREG>  (ZINC00036919)
ZINC00036919

>  <LOGBIO>
2.5000

$$$$
ZINC00037169
  -MTS-   02131516522D 0   0.00000     0.00000     0

 17 18  0  0  0  0  0  0  0  0999 V2000
    3.4180   -2.7313    0.0000 C   0  0  0  0  0  0  0  0  0  0  0  0
    2.8295   -1.9228    0.0000 C   0  0  0  0  0  0  0  0  0  0  0  0
    3.1395   -0.9628    0.0000 N   0  0  0  0  0  0  0  0  0  0  0  0
    2.3295   -0.3828    0.0000 N   0  0  0  0  0  0  0  0  0  0  0  0
    1.5195   -0.9628    0.0000 C   0  0  0  0  0  0  0  0  0  0  0  0
    0.5698   -0.6496    0.0000 C   0  0  0  0  0  0  0  0  0  0  0  0
    1.8295   -1.9228    0.0000 C   0  0  0  0  0  0  0  0  0  0  0  0
    1.2410   -2.7313    0.0000 Cl  0  0  0  0  0  0  0  0  0  0  0  0
    2.3295    0.6172    0.0000 C   0  0  0  0  0  0  0  0  0  0  0  0
    1.4635    1.1172    0.0000 O   0  0  0  0  0  0  0  0  0  0  0  0
    3.1955    1.1172    0.0000 C   0  0  0  0  0  0  0  0  0  0  0  0
    4.0651    0.6164    0.0000 C   0  0  0  0  0  0  0  0  0  0  0  0
    4.9255    1.1155    0.0000 C   0  0  0  0  0  0  0  0  0  0  0  0
    4.9265    2.1155    0.0000 C   0  0  0  0  0  0  0  0  0  0  0  0
    4.0670    2.6164    0.0000 C   0  0  0  0  0  0  0  0  0  0  0  0
    3.1965    2.1172    0.0000 C   0  0  0  0  0  0  0  0  0  0  0  0
    2.3315    2.6189    0.0000 F   0  0  0  0  0  0  0  0  0  0  0  0
  1  2  1  0  0  0  0
  2  3  2  0  0  0  0
  3  4  1  0  0  0  0
  4  5  1  0  0  0  0
  5  6  1  0  0  0  0
  5  7  2  0  0  0  0
  7  2  1  0  0  0  0
  7  8  1  0  0  0  0
  4  9  1  0  0  0  0
  9 10  2  0  0  0  0
  9 11  1  0  0  0  0
 11 12  2  0  0  0  0
 12 13  1  0  0  0  0
 13 14  2  0  0  0  0
 14 15  1  0  0  0  0
 15 16  2  0  0  0  0
 16 11  1  0  0  0  0
 16 17  1  0  0  0  0
M  END
>  <EXTREG>  (ZINC00037169)
ZINC00037169

>  <LOGBIO>
2.5000

$$$$
ZINC00039418
  -MTS-   02131516522D 0   0.00000     0.00000     0

 23 25  0  0  1  0  0  0  0  0999 V2000
    4.0242   -3.6425    0.0000 O   0  0  0  0  0  0  0  0  0  0  0  0
    4.4311   -2.7252    0.0000 C   0  0  0  0  0  0  0  0  0  0  0  0
    5.4204   -2.6208    0.0000 O   0  0  0  0  0  0  0  0  0  0  0  0
    3.8425   -1.9167    0.0000 C   0  0  0  0  0  0  0  0  0  0  0  0
    4.1525   -0.9567    0.0000 C   0  0  0  0  0  0  0  0  0  0  0  0
    3.3425   -0.3767    0.0000 C   0  0  0  0  0  0  0  0  0  0  0  0
    3.2429    0.6214    0.0000 N   0  0  0  0  0  0  0  0  0  0  0  0
    2.3309    1.0317    0.0000 C   0  0  1  0  0  0  0  0  0  0  0  0
    1.5180    0.4434    0.0000 C   0  0  0  0  0  0  0  0  0  0  0  0
    1.6212   -0.5460    0.0000 C   0  0  1  0  0  0  0  0  0  0  0  0
    2.5325   -0.9567    0.0000 N   0  0  0  0  0  0  0  0  0  0  0  0
    2.8425   -1.9167    0.0000 N   0  0  0  0  0  0  0  0  0  0  0  0
    0.8106   -1.1316    0.0000 C   0  0  0  0  0  0  0  0  0  0  0  0
    1.3962   -1.9422    0.0000 F   0  0  0  0  0  0  0  0  0  0  0  0
    0.2250   -0.3210    0.0000 F   0  0  0  0  0  0  0  0  0  0  0  0
    0.0000   -1.7172    0.0000 F   0  0  0  0  0  0  0  0  0  0  0  0
    2.2293    2.0265    0.0000 C   0  0  0  0  0  0  0  0  0  0  0  0
    2.9803    2.7000    0.0000 S   0  0  0  0  0  0  0  0  0  0  0  0
    2.5723    3.6089    0.0000 C   0  0  0  0  0  0  0  0  0  0  0  0
    1.5804    3.5154    0.0000 C   0  0  0  0  0  0  0  0  0  0  0  0
    1.3652    2.5298    0.0000 C   0  0  0  0  0  0  0  0  0  0  0  0
    1.0735   -0.3010    0.0000 H   0  0  0  0  0  0  0  0  0  0  0  0
    2.8175    1.3827    0.0000 H   0  0  0  0  0  0  0  0  0  0  0  0
  1  2  1  0  0  0  0
  2  3  2  0  0  0  0
  2  4  1  0  0  0  0
  4  5  1  0  0  0  0
  5  6  2  0  0  0  0
  6  7  1  0  0  0  0
  7  8  1  0  0  0  0
  8 23  1  6  0  0  0
  8  9  1  0  0  0  0
  9 10  1  0  0  0  0
 10 22  1  6  0  0  0
 10 11  1  0  0  0  0
 11  6  1  0  0  0  0
 11 12  1  0  0  0  0
 12  4  2  0  0  0  0
 10 13  1  1  0  0  0
 13 14  1  0  0  0  0
 13 15  1  0  0  0  0
 13 16  1  0  0  0  0
  8 17  1  1  0  0  0
 17 18  1  0  0  0  0
 18 19  1  0  0  0  0
 19 20  2  0  0  0  0
 20 21  1  0  0  0  0
 21 17  2  0  0  0  0
M  END
>  <EXTREG>  (ZINC00039418)
ZINC00039418

>  <LOGBIO>
2.5000

$$$$
ZINC00039691
  -MTS-   02131516522D 0   0.00000     0.00000     0

 14 14  0  0  0  0  0  0  0  0999 V2000
    5.7074    1.9023    0.0000 S   0  0  0  0  0  0  0  0  0  0  0  0
    5.7089    0.8989    0.0000 C   0  0  0  0  0  0  0  0  0  0  0  0
    4.8476    0.4011    0.0000 C   0  0  0  0  0  0  0  0  0  0  0  0
    4.8492   -0.6024    0.0000 O   0  0  0  0  0  0  0  0  0  0  0  0
    3.9811    0.9002    0.0000 N   0  0  0  0  0  0  0  0  0  0  0  0
    3.1156    0.3993    0.0000 S   0  0  0  0  0  0  0  0  0  0  0  0
    3.6165   -0.4662    0.0000 O   0  0  0  0  0  0  0  0  0  0  0  0
    2.6147    1.2649    0.0000 O   0  0  0  0  0  0  0  0  0  0  0  0
    2.2501   -0.1015    0.0000 C   0  0  0  0  0  0  0  0  0  0  0  0
    1.3801    0.3985    0.0000 C   0  0  0  0  0  0  0  0  0  0  0  0
    0.5201   -0.1015    0.0000 C   0  0  0  0  0  0  0  0  0  0  0  0
    0.5201   -1.1015    0.0000 C   0  0  0  0  0  0  0  0  0  0  0  0
    1.3801   -1.6015    0.0000 C   0  0  0  0  0  0  0  0  0  0  0  0
    2.2501   -1.1015    0.0000 C   0  0  0  0  0  0  0  0  0  0  0  0
  1  2  1  0  0  0  0
  2  3  1  0  0  0  0
  3  4  2  0  0  0  0
  3  5  1  0  0  0  0
  5  6  1  0  0  0  0
  6  7  2  0  0  0  0
  6  8  2  0  0  0  0
  6  9  1  0  0  0  0
  9 10  2  0  0  0  0
 10 11  1  0  0  0  0
 11 12  2  0  0  0  0
 12 13  1  0  0  0  0
 13 14  2  0  0  0  0
 14  9  1  0  0  0  0
M  END
>  <EXTREG>  (ZINC00039691)
ZINC00039691

>  <LOGBIO>
2.5000

$$$$
ZINC00040208
  -MTS-   02131516522D 0   0.00000     0.00000     0

 19 20  0  0  0  0  0  0  0  0999 V2000
    3.8088    2.1018    0.0000 O   0  0  0  0  0  0  0  0  0  0  0  0
    3.2887    2.4010    0.0000 C   0  0  0  0  0  0  0  0  0  0  0  0
    3.2882    3.3958    0.0000 O   0  0  0  0  0  0  0  0  0  0  0  0
    2.2501    1.8000    0.0000 C   0  0  0  0  0  0  0  0  0  0  0  0
    1.3801    2.3000    0.0000 N   0  0  0  0  0  0  0  0  0  0  0  0
    0.5201    1.8000    0.0000 C   0  0  0  0  0  0  0  0  0  0  0  0
    0.5201    0.8000    0.0000 C   0  0  0  0  0  0  0  0  0  0  0  0
    1.3801    0.3000    0.0000 N   0  0  0  0  0  0  0  0  0  0  0  0
    2.2501    0.8000    0.0000 C   0  0  0  0  0  0  0  0  0  0  0  0
    3.2887    0.1989    0.0000 C   0  0  0  0  0  0  0  0  0  0  0  0
    4.1585    0.6993    0.0000 O   0  0  0  0  0  0  0  0  0  0  0  0
    3.2882   -0.7958    0.0000 N   0  0  0  0  0  0  0  0  0  0  0  0
    4.1540   -1.2962    0.0000 C   0  0  0  0  0  0  0  0  0  0  0  0
    5.0238   -0.7958    0.0000 C   0  0  0  0  0  0  0  0  0  0  0  0
    5.8840   -1.2953    0.0000 C   0  0  0  0  0  0  0  0  0  0  0  0
    5.8846   -2.2953    0.0000 C   0  0  0  0  0  0  0  0  0  0  0  0
    6.7516   -2.7936    0.0000 Br  0  0  0  0  0  0  0  0  0  0  0  0
    5.0248   -2.7958    0.0000 C   0  0  0  0  0  0  0  0  0  0  0  0
    4.1546   -2.2962    0.0000 N   0  0  0  0  0  0  0  0  0  0  0  0
  1  2  1  0  0  0  0
  2  3  2  0  0  0  0
  2  4  1  0  0  0  0
  4  5  1  0  0  0  0
  5  6  2  0  0  0  0
  6  7  1  0  0  0  0
  7  8  2  0  0  0  0
  8  9  1  0  0  0  0
  9  4  2  0  0  0  0
  9 10  1  0  0  0  0
 10 11  2  0  0  0  0
 10 12  1  0  0  0  0
 12 13  1  0  0  0  0
 13 14  2  0  0  0  0
 14 15  1  0  0  0  0
 15 16  2  0  0  0  0
 16 17  1  0  0  0  0
 16 18  1  0  0  0  0
 18 19  2  0  0  0  0
 19 13  1  0  0  0  0
M  END
>  <EXTREG>  (ZINC00040208)
ZINC00040208

>  <LOGBIO>
2.5000

$$$$
ZINC00040856
  -MTS-   02131516522D 0   0.00000     0.00000     0

 16 18  0  0  0  0  0  0  0  0999 V2000
    3.2344   -2.8772    0.0000 I   0  0  0  0  0  0  0  0  0  0  0  0
    3.7309   -2.0092    0.0000 C   0  0  0  0  0  0  0  0  0  0  0  0
    4.7343   -2.0041    0.0000 C   0  0  0  0  0  0  0  0  0  0  0  0
    5.2265   -1.1396    0.0000 C   0  0  0  0  0  0  0  0  0  0  0  0
    4.7265   -0.2751    0.0000 C   0  0  0  0  0  0  0  0  0  0  0  0
    5.0365    0.6849    0.0000 N   0  0  0  0  0  0  0  0  0  0  0  0
    4.2265    1.2649    0.0000 O   0  0  0  0  0  0  0  0  0  0  0  0
    3.4165    0.6849    0.0000 C   0  0  0  0  0  0  0  0  0  0  0  0
    2.4668    0.9980    0.0000 C   0  0  0  0  0  0  0  0  0  0  0  0
    2.2614    1.9802    0.0000 C   0  0  0  0  0  0  0  0  0  0  0  0
    1.3161    2.2898    0.0000 C   0  0  0  0  0  0  0  0  0  0  0  0
    0.5693    1.6247    0.0000 C   0  0  0  0  0  0  0  0  0  0  0  0
    0.7680    0.6499    0.0000 C   0  0  0  0  0  0  0  0  0  0  0  0
    1.7201    0.3329    0.0000 C   0  0  0  0  0  0  0  0  0  0  0  0
    3.7265   -0.2751    0.0000 C   0  0  0  0  0  0  0  0  0  0  0  0
    3.2283   -1.1447    0.0000 C   0  0  0  0  0  0  0  0  0  0  0  0
  1  2  1  0  0  0  0
  2  3  1  0  0  0  0
  3  4  2  0  0  0  0
  4  5  1  0  0  0  0
  5  6  2  0  0  0  0
  6  7  1  0  0  0  0
  7  8  1  0  0  0  0
  8  9  1  0  0  0  0
  9 10  2  0  0  0  0
 10 11  1  0  0  0  0
 11 12  2  0  0  0  0
 12 13  1  0  0  0  0
 13 14  2  0  0  0  0
 14  9  1  0  0  0  0
  8 15  2  0  0  0  0
 15  5  1  0  0  0  0
 15 16  1  0  0  0  0
 16  2  2  0  0  0  0
M  END
>  <EXTREG>  (ZINC00040856)
ZINC00040856

>  <LOGBIO>
2.5000

$$$$
ZINC00042055
  -MTS-   02131516522D 0   0.00000     0.00000     0

 21 22  0  0  1  0  0  0  0  0999 V2000
    3.0540   -2.3613    0.0000 C   0  0  0  0  0  0  0  0  0  0  0  0
    3.4608   -1.4440    0.0000 C   0  0  2  0  0  0  0  0  0  0  0  0
    2.8723   -0.6355    0.0000 N   0  0  0  0  0  0  0  0  0  0  0  0
    3.1823    0.3245    0.0000 C   0  0  0  0  0  0  0  0  0  0  0  0
    4.1320    0.6376    0.0000 O   0  0  0  0  0  0  0  0  0  0  0  0
    2.3723    0.9045    0.0000 C   0  0  0  0  0  0  0  0  0  0  0  0
    2.2727    1.9026    0.0000 C   0  0  0  0  0  0  0  0  0  0  0  0
    1.3607    2.3129    0.0000 C   0  0  0  0  0  0  0  0  0  0  0  0
    0.5478    1.7246    0.0000 C   0  0  0  0  0  0  0  0  0  0  0  0
    0.6509    0.7352    0.0000 C   0  0  0  0  0  0  0  0  0  0  0  0
    1.5623    0.3245    0.0000 C   0  0  0  0  0  0  0  0  0  0  0  0
    1.8723   -0.6355    0.0000 C   0  0  0  0  0  0  0  0  0  0  0  0
    1.2838   -1.4440    0.0000 O   0  0  0  0  0  0  0  0  0  0  0  0
    4.4501   -1.3396    0.0000 C   0  0  0  0  0  0  0  0  0  0  0  0
    5.0386   -2.1481    0.0000 O   0  0  0  0  0  0  0  0  0  0  0  0
    4.8570   -0.4224    0.0000 N   0  0  0  0  0  0  0  0  0  0  0  0
    5.8462   -0.3180    0.0000 C   0  0  0  0  0  0  0  0  0  0  0  0
    6.4355   -1.1302    0.0000 C   0  0  0  0  0  0  0  0  0  0  0  0
    5.5706    0.6432    0.0000 C   0  0  0  0  0  0  0  0  0  0  0  0
    6.7452    0.1201    0.0000 C   0  0  0  0  0  0  0  0  0  0  0  0
    2.8642   -1.5074    0.0000 H   0  0  0  0  0  0  0  0  0  0  0  0
  2  1  1  6  0  0  0
  2 21  1  1  0  0  0
  2  3  1  0  0  0  0
  3  4  1  0  0  0  0
  4  5  2  0  0  0  0
  4  6  1  0  0  0  0
  6  7  2  0  0  0  0
  7  8  1  0  0  0  0
  8  9  2  0  0  0  0
  9 10  1  0  0  0  0
 10 11  2  0  0  0  0
 11  6  1  0  0  0  0
 11 12  1  0  0  0  0
 12  3  1  0  0  0  0
 12 13  2  0  0  0  0
  2 14  1  0  0  0  0
 14 15  2  0  0  0  0
 14 16  1  0  0  0  0
 16 17  1  0  0  0  0
 17 18  1  0  0  0  0
 17 19  1  0  0  0  0
 17 20  1  0  0  0  0
M  END
>  <EXTREG>  (ZINC00042055)
ZINC00042055

>  <LOGBIO>
2.5000

$$$$
ZINC00042259
  -MTS-   02131516522D 0   0.00000     0.00000     0

 20 22  0  0  0  0  0  0  0  0999 V2000
    4.9200    1.7541    0.0000 Br  0  0  0  0  0  0  0  0  0  0  0  0
    4.0545    1.2532    0.0000 C   0  0  0  0  0  0  0  0  0  0  0  0
    3.1845    1.7532    0.0000 C   0  0  0  0  0  0  0  0  0  0  0  0
    2.3245    1.2532    0.0000 C   0  0  0  0  0  0  0  0  0  0  0  0
    1.4549    1.7514    0.0000 O   0  0  0  0  0  0  0  0  0  0  0  0
    0.5904    1.2488    0.0000 C   0  0  0  0  0  0  0  0  0  0  0  0
    0.5955    0.2454    0.0000 C   0  0  0  0  0  0  0  0  0  0  0  0
    1.4600   -0.2468    0.0000 O   0  0  0  0  0  0  0  0  0  0  0  0
    2.3245    0.2532    0.0000 C   0  0  0  0  0  0  0  0  0  0  0  0
    3.1845   -0.2468    0.0000 C   0  0  0  0  0  0  0  0  0  0  0  0
    4.0545    0.2532    0.0000 C   0  0  0  0  0  0  0  0  0  0  0  0
    4.9200   -0.2476    0.0000 C   0  0  0  0  0  0  0  0  0  0  0  0
    4.9195   -1.2511    0.0000 O   0  0  0  0  0  0  0  0  0  0  0  0
    5.7823    0.2485    0.0000 C   0  0  0  0  0  0  0  0  0  0  0  0
    6.6475   -0.2528    0.0000 C   0  0  0  0  0  0  0  0  0  0  0  0
    6.6470   -1.2563    0.0000 C   0  0  0  0  0  0  0  0  0  0  0  0
    7.5088   -1.7532    0.0000 C   0  0  0  0  0  0  0  0  0  0  0  0
    8.3760   -1.2554    0.0000 C   0  0  0  0  0  0  0  0  0  0  0  0
    8.3816   -0.2606    0.0000 C   0  0  0  0  0  0  0  0  0  0  0  0
    7.5148    0.2450    0.0000 C   0  0  0  0  0  0  0  0  0  0  0  0
  1  2  1  0  0  0  0
  2  3  2  0  0  0  0
  3  4  1  0  0  0  0
  4  5  1  0  0  0  0
  5  6  1  0  0  0  0
  6  7  1  0  0  0  0
  7  8  1  0  0  0  0
  8  9  1  0  0  0  0
  9  4  2  0  0  0  0
  9 10  1  0  0  0  0
 10 11  2  0  0  0  0
 11  2  1  0  0  0  0
 11 12  1  0  0  0  0
 12 13  2  0  0  0  0
 12 14  1  0  0  0  0
 14 15  1  0  0  0  0
 15 16  2  0  0  0  0
 16 17  1  0  0  0  0
 17 18  2  0  0  0  0
 18 19  1  0  0  0  0
 19 20  2  0  0  0  0
 20 15  1  0  0  0  0
M  END
>  <EXTREG>  (ZINC00042259)
ZINC00042259

>  <LOGBIO>
2.5000

$$$$
ZINC00042420
  -MTS-   02131516522D 0   0.00000     0.00000     0

 18 19  0  0  0  0  0  0  0  0999 V2000
    3.3706    1.4132    0.0000 C   0  0  0  0  0  0  0  0  0  0  0  0
    3.2581    2.4104    0.0000 C   0  0  0  0  0  0  0  0  0  0  0  0
    4.0591    3.0003    0.0000 O   0  0  0  0  0  0  0  0  0  0  0  0
    2.3417    2.8106    0.0000 N   0  0  0  0  0  0  0  0  0  0  0  0
    1.5369    2.2171    0.0000 C   0  0  0  0  0  0  0  0  0  0  0  0
    0.5750    2.5212    0.0000 N   0  0  0  0  0  0  0  0  0  0  0  0
    0.0000    1.7076    0.0000 O   0  0  0  0  0  0  0  0  0  0  0  0
    0.5850    0.9012    0.0000 N   0  0  0  0  0  0  0  0  0  0  0  0
    1.5431    1.2171    0.0000 C   0  0  0  0  0  0  0  0  0  0  0  0
    2.3552    0.6336    0.0000 N   0  0  0  0  0  0  0  0  0  0  0  0
    2.2559   -0.3614    0.0000 C   0  0  0  0  0  0  0  0  0  0  0  0
    1.3853   -0.8712    0.0000 C   0  0  0  0  0  0  0  0  0  0  0  0
    1.6034   -1.8433    0.0000 S   0  0  0  0  0  0  0  0  0  0  0  0
    2.5939   -1.9500    0.0000 C   0  0  0  0  0  0  0  0  0  0  0  0
    3.0939   -2.8160    0.0000 C   0  0  0  0  0  0  0  0  0  0  0  0
    4.0939   -2.8160    0.0000 C   0  0  0  0  0  0  0  0  0  0  0  0
    5.0939   -2.8160    0.0000 N   0  0  0  0  0  0  0  0  0  0  0  0
    3.0019   -1.0273    0.0000 N   0  0  0  0  0  0  0  0  0  0  0  0
  1  2  1  0  0  0  0
  2  3  2  0  0  0  0
  2  4  1  0  0  0  0
  4  5  1  0  0  0  0
  5  6  2  0  0  0  0
  6  7  1  0  0  0  0
  7  8  1  0  0  0  0
  8  9  2  0  0  0  0
  9  5  1  0  0  0  0
  9 10  1  0  0  0  0
 10 11  1  0  0  0  0
 11 12  2  0  0  0  0
 12 13  1  0  0  0  0
 13 14  1  0  0  0  0
 14 15  1  0  0  0  0
 15 16  1  0  0  0  0
 16 17  3  0  0  0  0
 14 18  2  0  0  0  0
 18 11  1  0  0  0  0
M  END
>  <EXTREG>  (ZINC00042420)
ZINC00042420

>  <LOGBIO>
2.5000

$$$$
ZINC00046884
  -MTS-   02131516522D 0   0.00000     0.00000     0

 24 26  0  0  1  0  0  0  0  0999 V2000
    7.6176    2.1038    0.0000 C   0  0  0  0  0  0  0  0  0  0  0  0
    6.7511    2.6029    0.0000 O   0  0  0  0  0  0  0  0  0  0  0  0
    5.8856    2.1021    0.0000 C   0  0  0  0  0  0  0  0  0  0  0  0
    5.0156    2.6021    0.0000 C   0  0  0  0  0  0  0  0  0  0  0  0
    4.1556    2.1021    0.0000 C   0  0  0  0  0  0  0  0  0  0  0  0
    4.1556    1.1021    0.0000 C   0  0  0  0  0  0  0  0  0  0  0  0
    5.0156    0.6021    0.0000 C   0  0  0  0  0  0  0  0  0  0  0  0
    5.8856    1.1021    0.0000 C   0  0  0  0  0  0  0  0  0  0  0  0
    3.1154    0.5036    0.0000 C   0  0  1  0  0  0  0  0  0  0  0  0
    2.2467    1.0058    0.0000 N   0  0  0  0  0  0  0  0  0  0  0  0
    1.3854    0.5080    0.0000 C   0  0  0  0  0  0  0  0  0  0  0  0
    0.5199    1.0088    0.0000 N   0  0  0  0  0  0  0  0  0  0  0  0
    1.3829   -0.4920    0.0000 N   0  0  0  0  0  0  0  0  0  0  0  0
    2.2417   -0.9942    0.0000 C   0  0  0  0  0  0  0  0  0  0  0  0
    2.2367   -1.9942    0.0000 N   0  0  0  0  0  0  0  0  0  0  0  0
    3.1129   -0.4964    0.0000 N   0  0  0  0  0  0  0  0  0  0  0  0
    4.1501   -1.1000    0.0000 C   0  0  0  0  0  0  0  0  0  0  0  0
    4.1475   -2.1034    0.0000 C   0  0  0  0  0  0  0  0  0  0  0  0
    5.0083   -2.6021    0.0000 C   0  0  0  0  0  0  0  0  0  0  0  0
    5.8766   -2.1060    0.0000 C   0  0  0  0  0  0  0  0  0  0  0  0
    6.7396   -2.6111    0.0000 Cl  0  0  0  0  0  0  0  0  0  0  0  0
    5.8841   -1.1112    0.0000 C   0  0  0  0  0  0  0  0  0  0  0  0
    5.0183   -0.6039    0.0000 C   0  0  0  0  0  0  0  0  0  0  0  0
    3.1160    1.1036    0.0000 H   0  0  0  0  0  0  0  0  0  0  0  0
  1  2  1  0  0  0  0
  2  3  1  0  0  0  0
  3  4  2  0  0  0  0
  4  5  1  0  0  0  0
  5  6  2  0  0  0  0
  6  7  1  0  0  0  0
  7  8  2  0  0  0  0
  8  3  1  0  0  0  0
  9  6  1  6  0  0  0
  9 24  1  1  0  0  0
  9 10  1  0  0  0  0
 10 11  2  0  0  0  0
 11 12  1  0  0  0  0
 11 13  1  0  0  0  0
 13 14  2  0  0  0  0
 14 15  1  0  0  0  0
 14 16  1  0  0  0  0
 16  9  1  0  0  0  0
 16 17  1  0  0  0  0
 17 18  2  0  0  0  0
 18 19  1  0  0  0  0
 19 20  2  0  0  0  0
 20 21  1  0  0  0  0
 20 22  1  0  0  0  0
 22 23  2  0  0  0  0
 23 17  1  0  0  0  0
M  END
>  <EXTREG>  (ZINC00046884)
ZINC00046884

>  <LOGBIO>
2.5000

$$$$
ZINC00048355
  -MTS-   02131516522D 0   0.00000     0.00000     0

 19 21  0  0  0  0  0  0  0  0999 V2000
    6.0855   -3.5455    0.0000 Cl  0  0  0  0  0  0  0  0  0  0  0  0
    5.4950   -2.7385    0.0000 C   0  0  0  0  0  0  0  0  0  0  0  0
    5.8991   -1.8200    0.0000 C   0  0  0  0  0  0  0  0  0  0  0  0
    5.3100   -1.0184    0.0000 C   0  0  0  0  0  0  0  0  0  0  0  0
    4.3157   -1.1254    0.0000 C   0  0  0  0  0  0  0  0  0  0  0  0
    3.7272   -0.3169    0.0000 N   0  0  0  0  0  0  0  0  0  0  0  0
    4.1331    0.5970    0.0000 C   0  0  0  0  0  0  0  0  0  0  0  0
    3.5446    1.4055    0.0000 C   0  0  0  0  0  0  0  0  0  0  0  0
    3.8546    2.3655    0.0000 C   0  0  0  0  0  0  0  0  0  0  0  0
    3.0446    2.9455    0.0000 N   0  0  0  0  0  0  0  0  0  0  0  0
    2.2346    2.3655    0.0000 C   0  0  0  0  0  0  0  0  0  0  0  0
    1.2554    2.5682    0.0000 C   0  0  0  0  0  0  0  0  0  0  0  0
    0.5872    1.8243    0.0000 C   0  0  0  0  0  0  0  0  0  0  0  0
    0.9003    0.8709    0.0000 C   0  0  0  0  0  0  0  0  0  0  0  0
    1.8742    0.6682    0.0000 C   0  0  0  0  0  0  0  0  0  0  0  0
    2.5446    1.4055    0.0000 C   0  0  0  0  0  0  0  0  0  0  0  0
    3.9106   -2.0339    0.0000 C   0  0  0  0  0  0  0  0  0  0  0  0
    2.9160   -2.1383    0.0000 Cl  0  0  0  0  0  0  0  0  0  0  0  0
    4.5007   -2.8454    0.0000 C   0  0  0  0  0  0  0  0  0  0  0  0
  1  2  1  0  0  0  0
  2  3  2  0  0  0  0
  3  4  1  0  0  0  0
  4  5  2  0  0  0  0
  5  6  1  0  0  0  0
  6  7  1  0  0  0  0
  7  8  1  0  0  0  0
  8  9  2  0  0  0  0
  9 10  1  0  0  0  0
 10 11  1  0  0  0  0
 11 12  2  0  0  0  0
 12 13  1  0  0  0  0
 13 14  2  0  0  0  0
 14 15  1  0  0  0  0
 15 16  2  0  0  0  0
 16  8  1  0  0  0  0
 16 11  1  0  0  0  0
  5 17  1  0  0  0  0
 17 18  1  0  0  0  0
 17 19  2  0  0  0  0
 19  2  1  0  0  0  0
M  END
>  <EXTREG>  (ZINC00048355)
ZINC00048355

>  <LOGBIO>
2.5000

$$$$
ZINC00048830
  -MTS-   02131516522D 0   0.00000     0.00000     0

 16 17  0  0  0  0  0  0  0  0999 V2000
    4.5415    0.5211    0.0000 C   0  0  0  0  0  0  0  0  0  0  0  0
    3.9529    1.3295    0.0000 N   0  0  0  0  0  0  0  0  0  0  0  0
    4.2629    2.2895    0.0000 C   0  0  0  0  0  0  0  0  0  0  0  0
    3.4529    2.8695    0.0000 C   0  0  0  0  0  0  0  0  0  0  0  0
    2.6429    2.2895    0.0000 N   0  0  0  0  0  0  0  0  0  0  0  0
    2.9529    1.3295    0.0000 C   0  0  0  0  0  0  0  0  0  0  0  0
    2.3644    0.5211    0.0000 C   0  0  0  0  0  0  0  0  0  0  0  0
    1.3665    0.6263    0.0000 O   0  0  0  0  0  0  0  0  0  0  0  0
    2.7677   -0.3883    0.0000 O   0  0  0  0  0  0  0  0  0  0  0  0
    2.1788   -1.1965    0.0000 C   0  0  0  0  0  0  0  0  0  0  0  0
    1.1809   -1.0912    0.0000 C   0  0  0  0  0  0  0  0  0  0  0  0
    0.5967   -1.8963    0.0000 C   0  0  0  0  0  0  0  0  0  0  0  0
    1.0012   -2.8108    0.0000 C   0  0  0  0  0  0  0  0  0  0  0  0
    1.9899   -2.9202    0.0000 C   0  0  0  0  0  0  0  0  0  0  0  0
    2.5833   -2.1110    0.0000 C   0  0  0  0  0  0  0  0  0  0  0  0
    3.5775   -2.2189    0.0000 Cl  0  0  0  0  0  0  0  0  0  0  0  0
  1  2  1  0  0  0  0
  2  3  1  0  0  0  0
  3  4  2  0  0  0  0
  4  5  1  0  0  0  0
  5  6  2  0  0  0  0
  6  2  1  0  0  0  0
  6  7  1  0  0  0  0
  7  8  2  0  0  0  0
  7  9  1  0  0  0  0
  9 10  1  0  0  0  0
 10 11  2  0  0  0  0
 11 12  1  0  0  0  0
 12 13  2  0  0  0  0
 13 14  1  0  0  0  0
 14 15  2  0  0  0  0
 15 10  1  0  0  0  0
 15 16  1  0  0  0  0
M  END
>  <EXTREG>  (ZINC00048830)
ZINC00048830

>  <LOGBIO>
2.5000

$$$$
ZINC00050673
  -MTS-   02131516522D 0   0.00000     0.00000     0

 24 26  0  0  1  0  0  0  0  0999 V2000
    6.7784   -2.2410    0.0000 C   0  0  0  0  0  0  0  0  0  0  0  0
    5.7935   -2.0680    0.0000 N   0  3  0  0  0  0  0  0  0  0  0  0
    4.9235   -1.5680    0.0000 C   0  0  0  0  0  0  0  0  0  0  0  0
    4.0635   -2.0680    0.0000 C   0  0  0  0  0  0  0  0  0  0  0  0
    4.0635   -3.0680    0.0000 O   0  0  0  0  0  0  0  0  0  0  0  0
    4.9235   -3.5680    0.0000 C   0  0  0  0  0  0  0  0  0  0  0  0
    5.7935   -3.0680    0.0000 C   0  0  0  0  0  0  0  0  0  0  0  0
    6.1343   -1.1278    0.0000 C   0  0  0  0  0  0  0  0  0  0  0  0
    5.3617   -0.2096    0.0000 C   0  0  1  0  0  0  0  0  0  0  0  0
    5.7027    0.7341    0.0000 C   0  0  0  0  0  0  0  0  0  0  0  0
    5.0607    1.4940    0.0000 O   0  0  0  0  0  0  0  0  0  0  0  0
    4.0760    1.3200    0.0000 C   0  0  2  0  0  0  0  0  0  0  0  0
    3.7332    0.3862    0.0000 C   0  0  0  0  0  0  0  0  0  0  0  0
    4.3770   -0.3836    0.0000 O   0  0  0  0  0  0  0  0  0  0  0  0
    3.3057    2.2402    0.0000 C   0  0  0  0  0  0  0  0  0  0  0  0
    2.3207    2.0677    0.0000 N   0  3  0  0  0  0  0  0  0  0  0  0
    2.6610    1.1274    0.0000 C   0  0  0  0  0  0  0  0  0  0  0  0
    1.4505    1.5682    0.0000 C   0  0  0  0  0  0  0  0  0  0  0  0
    0.5907    2.0686    0.0000 C   0  0  0  0  0  0  0  0  0  0  0  0
    0.5912    3.0686    0.0000 O   0  0  0  0  0  0  0  0  0  0  0  0
    1.4515    3.5682    0.0000 C   0  0  0  0  0  0  0  0  0  0  0  0
    2.3212    3.0677    0.0000 C   0  0  0  0  0  0  0  0  0  0  0  0
    4.2814    1.8838    0.0000 H   0  0  0  0  0  0  0  0  0  0  0  0
    5.9524   -0.1043    0.0000 H   0  0  0  0  0  0  0  0  0  0  0  0
  1  2  1  0  0  0  0
  2  3  1  0  0  0  0
  3  4  1  0  0  0  0
  4  5  1  0  0  0  0
  5  6  1  0  0  0  0
  6  7  1  0  0  0  0
  7  2  1  0  0  0  0
  2  8  1  0  0  0  0
  9  8  1  6  0  0  0
  9 24  1  1  0  0  0
  9 10  1  0  0  0  0
 10 11  1  0  0  0  0
 11 12  1  0  0  0  0
 12 23  1  1  0  0  0
 12 13  1  0  0  0  0
 13 14  1  0  0  0  0
 14  9  1  0  0  0  0
 12 15  1  6  0  0  0
 15 16  1  0  0  0  0
 16 17  1  0  0  0  0
 16 18  1  0  0  0  0
 18 19  1  0  0  0  0
 19 20  1  0  0  0  0
 20 21  1  0  0  0  0
 21 22  1  0  0  0  0
 22 16  1  0  0  0  0
M  CHG  2   2   1  16   1
M  END
>  <EXTREG>  (ZINC00050673)
ZINC00050673

>  <LOGBIO>
2.5000

$$$$
ZINC00051143
  -MTS-   02131516522D 0   0.00000     0.00000     0

 19 20  0  0  0  0  0  0  0  0999 V2000
    6.7448   -1.7273    0.0000 C   0  0  0  0  0  0  0  0  0  0  0  0
    6.1530   -0.9212    0.0000 C   0  0  0  0  0  0  0  0  0  0  0  0
    6.5557   -0.0021    0.0000 C   0  0  0  0  0  0  0  0  0  0  0  0
    5.9654    0.7986    0.0000 C   0  0  0  0  0  0  0  0  0  0  0  0
    6.3672    1.7144    0.0000 C   0  0  0  0  0  0  0  0  0  0  0  0
    4.9713    0.6902    0.0000 N   0  0  0  0  0  0  0  0  0  0  0  0
    4.5675   -0.2190    0.0000 C   0  0  0  0  0  0  0  0  0  0  0  0
    3.5732   -0.3249    0.0000 S   0  0  0  0  0  0  0  0  0  0  0  0
    3.1663   -1.2422    0.0000 C   0  0  0  0  0  0  0  0  0  0  0  0
    2.1770   -1.3465    0.0000 C   0  0  0  0  0  0  0  0  0  0  0  0
    1.7702   -2.2638    0.0000 O   0  0  0  0  0  0  0  0  0  0  0  0
    1.5885   -0.5381    0.0000 C   0  0  0  0  0  0  0  0  0  0  0  0
    1.8985    0.4219    0.0000 C   0  0  0  0  0  0  0  0  0  0  0  0
    2.8482    0.7351    0.0000 N   0  0  0  0  0  0  0  0  0  0  0  0
    1.0885    1.0019    0.0000 N   0  0  0  0  0  0  0  0  0  0  0  0
    0.2785    0.4219    0.0000 O   0  0  0  0  0  0  0  0  0  0  0  0
    0.5885   -0.5381    0.0000 N   0  3  0  0  0  0  0  0  0  0  0  0
    0.0000   -1.3465    0.0000 O   0  5  0  0  0  0  0  0  0  0  0  0
    5.1589   -1.0296    0.0000 N   0  0  0  0  0  0  0  0  0  0  0  0
  1  2  1  0  0  0  0
  2  3  2  0  0  0  0
  3  4  1  0  0  0  0
  4  5  1  0  0  0  0
  4  6  2  0  0  0  0
  6  7  1  0  0  0  0
  7  8  1  0  0  0  0
  8  9  1  0  0  0  0
  9 10  1  0  0  0  0
 10 11  2  0  0  0  0
 10 12  1  0  0  0  0
 12 13  1  0  0  0  0
 13 14  1  0  0  0  0
 13 15  2  0  0  0  0
 15 16  1  0  0  0  0
 16 17  1  0  0  0  0
 17 12  2  0  0  0  0
 17 18  1  0  0  0  0
  7 19  2  0  0  0  0
 19  2  1  0  0  0  0
M  CHG  2  17   1  18  -1
M  END
>  <EXTREG>  (ZINC00051143)
ZINC00051143

>  <LOGBIO>
2.5000

$$$$
ZINC00051831
  -MTS-   02131516522D 0   0.00000     0.00000     0

 17 18  0  0  0  0  0  0  0  0999 V2000
    6.9246    1.1488    0.0000 C   0  0  0  0  0  0  0  0  0  0  0  0
    6.0591    0.6479    0.0000 C   0  0  0  0  0  0  0  0  0  0  0  0
    5.1891    1.1479    0.0000 C   0  0  0  0  0  0  0  0  0  0  0  0
    4.3291    0.6479    0.0000 C   0  0  0  0  0  0  0  0  0  0  0  0
    4.3291   -0.3521    0.0000 C   0  0  0  0  0  0  0  0  0  0  0  0
    3.4623   -0.8507    0.0000 O   0  0  0  0  0  0  0  0  0  0  0  0
    2.5970   -0.3494    0.0000 C   0  0  0  0  0  0  0  0  0  0  0  0
    1.7268   -0.8490    0.0000 C   0  0  0  0  0  0  0  0  0  0  0  0
    0.8670   -0.3485    0.0000 C   0  0  0  0  0  0  0  0  0  0  0  0
    0.0000   -0.8468    0.0000 Cl  0  0  0  0  0  0  0  0  0  0  0  0
    0.8676    0.6515    0.0000 N   0  0  0  0  0  0  0  0  0  0  0  0
    1.7278    1.1510    0.0000 C   0  0  0  0  0  0  0  0  0  0  0  0
    1.7258    2.1510    0.0000 N   0  0  0  0  0  0  0  0  0  0  0  0
    2.5976    0.6506    0.0000 N   0  0  0  0  0  0  0  0  0  0  0  0
    5.1891   -0.8521    0.0000 C   0  0  0  0  0  0  0  0  0  0  0  0
    5.1866   -1.8521    0.0000 C   0  0  0  0  0  0  0  0  0  0  0  0
    6.0591   -0.3521    0.0000 C   0  0  0  0  0  0  0  0  0  0  0  0
  1  2  1  0  0  0  0
  2  3  2  0  0  0  0
  3  4  1  0  0  0  0
  4  5  2  0  0  0  0
  5  6  1  0  0  0  0
  6  7  1  0  0  0  0
  7  8  2  0  0  0  0
  8  9  1  0  0  0  0
  9 10  1  0  0  0  0
  9 11  2  0  0  0  0
 11 12  1  0  0  0  0
 12 13  1  0  0  0  0
 12 14  2  0  0  0  0
 14  7  1  0  0  0  0
  5 15  1  0  0  0  0
 15 16  1  0  0  0  0
 15 17  2  0  0  0  0
 17  2  1  0  0  0  0
M  END
>  <EXTREG>  (ZINC00051831)
ZINC00051831

>  <LOGBIO>
2.5000

$$$$
ZINC00052204
  -MTS-   02131516522D 0   0.00000     0.00000     0

 12 12  0  0  0  0  0  0  0  0999 V2000
    5.5778   -1.4668    0.0000 C   0  0  0  0  0  0  0  0  0  0  0  0
    4.9893   -0.6583    0.0000 C   0  0  0  0  0  0  0  0  0  0  0  0
    4.1808   -1.2468    0.0000 C   0  0  0  0  0  0  0  0  0  0  0  0
    5.7978   -0.0698    0.0000 C   0  0  0  0  0  0  0  0  0  0  0  0
    4.4008    0.1502    0.0000 N   0  3  0  0  0  0  0  0  0  0  0  0
    4.7108    1.1102    0.0000 C   0  0  0  0  0  0  0  0  0  0  0  0
    3.9008    1.6902    0.0000 N   0  0  0  0  0  0  0  0  0  0  0  0
    3.0908    1.1102    0.0000 N   0  0  0  0  0  0  0  0  0  0  0  0
    2.1411    1.4233    0.0000 C   0  0  0  0  0  0  0  0  0  0  0  0
    1.3925    0.7552    0.0000 C   0  0  0  0  0  0  0  0  0  0  0  0
    0.4481    1.0677    0.0000 C   0  0  0  0  0  0  0  0  0  0  0  0
    3.4008    0.1502    0.0000 N   0  0  0  0  0  0  0  0  0  0  0  0
  1  2  1  0  0  0  0
  2  3  1  0  0  0  0
  2  4  1  0  0  0  0
  2  5  1  0  0  0  0
  5  6  1  0  0  0  0
  6  7  2  0  0  0  0
  7  8  1  0  0  0  0
  8  9  1  0  0  0  0
  9 10  1  0  0  0  0
 10 11  2  0  0  0  0
  8 12  1  0  0  0  0
 12  5  2  0  0  0  0
M  CHG  1   5   1
M  END
>  <EXTREG>  (ZINC00052204)
ZINC00052204

>  <LOGBIO>
2.5000

$$$$
ZINC00052477
  -MTS-   02131516522D 0   0.00000     0.00000     0

 17 18  0  0  1  0  0  0  0  0999 V2000
    1.2275   -2.1435    0.0000 Br  0  0  0  0  0  0  0  0  0  0  0  0
    2.2216   -2.0351    0.0000 C   0  0  0  0  0  0  0  0  0  0  0  0
    2.8154   -2.8440    0.0000 C   0  0  0  0  0  0  0  0  0  0  0  0
    3.8041   -2.7342    0.0000 C   0  0  0  0  0  0  0  0  0  0  0  0
    4.2082   -1.8195    0.0000 C   0  0  0  0  0  0  0  0  0  0  0  0
    3.6236   -1.0146    0.0000 C   0  0  0  0  0  0  0  0  0  0  0  0
    2.6257   -1.1204    0.0000 C   0  0  0  0  0  0  0  0  0  0  0  0
    4.0300   -0.1009    0.0000 C   0  0  0  0  0  0  0  0  0  0  0  0
    5.0278    0.0049    0.0000 O   0  0  0  0  0  0  0  0  0  0  0  0
    3.4454    0.7040    0.0000 O   0  0  0  0  0  0  0  0  0  0  0  0
    2.4475    0.5982    0.0000 C   0  0  0  0  0  0  0  0  0  0  0  0
    1.8590    1.4067    0.0000 C   0  0  2  0  0  0  0  0  0  0  0  0
    2.1690    2.3667    0.0000 C   0  0  0  0  0  0  0  0  0  0  0  0
    1.3590    2.9467    0.0000 C   0  0  0  0  0  0  0  0  0  0  0  0
    0.5490    2.3667    0.0000 C   0  0  0  0  0  0  0  0  0  0  0  0
    0.8590    1.4067    0.0000 O   0  0  0  0  0  0  0  0  0  0  0  0
    2.4515    1.5013    0.0000 H   0  0  0  0  0  0  0  0  0  0  0  0
  1  2  1  0  0  0  0
  2  3  2  0  0  0  0
  3  4  1  0  0  0  0
  4  5  2  0  0  0  0
  5  6  1  0  0  0  0
  6  7  2  0  0  0  0
  7  2  1  0  0  0  0
  6  8  1  0  0  0  0
  8  9  2  0  0  0  0
  8 10  1  0  0  0  0
 10 11  1  0  0  0  0
 12 11  1  1  0  0  0
 12 17  1  6  0  0  0
 12 13  1  0  0  0  0
 13 14  1  0  0  0  0
 14 15  1  0  0  0  0
 15 16  1  0  0  0  0
 16 12  1  0  0  0  0
M  END
>  <EXTREG>  (ZINC00052477)
ZINC00052477

>  <LOGBIO>
2.5000

$$$$
ZINC00053168
  -MTS-   02131516522D 0   0.00000     0.00000     0

 16 17  0  0  1  0  0  0  0  0999 V2000
    2.4751   -2.2950    0.0000 C   0  0  0  0  0  0  0  0  0  0  0  0
    1.8866   -1.4865    0.0000 C   0  0  2  0  0  0  0  0  0  0  0  0
    2.1966   -0.5265    0.0000 N   0  0  0  0  0  0  0  0  0  0  0  0
    3.1094   -0.1106    0.0000 C   0  0  0  0  0  0  0  0  0  0  0  0
    3.9238   -0.6909    0.0000 S   0  0  0  0  0  0  0  0  0  0  0  0
    3.2041    0.8849    0.0000 N   0  0  0  0  0  0  0  0  0  0  0  0
    2.3853    1.4650    0.0000 C   0  0  0  0  0  0  0  0  0  0  0  0
    3.0961    2.1684    0.0000 C   0  0  0  0  0  0  0  0  0  0  0  0
    1.8157    2.2869    0.0000 C   0  0  0  0  0  0  0  0  0  0  0  0
    1.4818    1.0486    0.0000 C   0  0  0  0  0  0  0  0  0  0  0  0
    1.3866    0.0535    0.0000 C   0  0  2  0  0  0  0  0  0  0  0  0
    0.5200    0.5525    0.0000 C   0  0  0  0  0  0  0  0  0  0  0  0
    0.5766   -0.5265    0.0000 O   0  0  0  0  0  0  0  0  0  0  0  0
    0.8866   -1.4865    0.0000 C   0  0  0  0  0  0  0  0  0  0  0  0
    0.2981   -2.2950    0.0000 O   0  0  0  0  0  0  0  0  0  0  0  0
    1.6144   -2.0212    0.0000 H   0  0  0  0  0  0  0  0  0  0  0  0
  2  1  1  1  0  0  0
  2 16  1  6  0  0  0
  2  3  1  0  0  0  0
  3  4  1  0  0  0  0
  4  5  2  0  0  0  0
  4  6  1  0  0  0  0
  6  7  1  0  0  0  0
  7  8  1  0  0  0  0
  7  9  1  0  0  0  0
  7 10  1  0  0  0  0
 10 11  1  0  0  0  0
 11  3  1  0  0  0  0
 11 12  1  1  0  0  0
 11 13  1  0  0  0  0
 13 14  1  0  0  0  0
 14  2  1  0  0  0  0
 14 15  2  0  0  0  0
M  END
>  <EXTREG>  (ZINC00053168)
ZINC00053168

>  <LOGBIO>
2.5000

$$$$
ZINC00053458
  -MTS-   02131516522D 0   0.00000     0.00000     0

 18 19  0  0  1  0  0  0  0  0999 V2000
    4.9082   -2.1966    0.0000 O   0  0  0  0  0  0  0  0  0  0  0  0
    5.3150   -1.2793    0.0000 C   0  0  0  0  0  0  0  0  0  0  0  0
    6.3043   -1.1750    0.0000 O   0  0  0  0  0  0  0  0  0  0  0  0
    4.7265   -0.4708    0.0000 C   0  0  2  0  0  0  0  0  0  0  0  0
    5.0365    0.4892    0.0000 C   0  0  0  0  0  0  0  0  0  0  0  0
    4.2265    1.0692    0.0000 S   0  0  0  0  0  0  0  0  0  0  0  0
    3.4165    0.4892    0.0000 C   0  0  2  0  0  0  0  0  0  0  0  0
    3.7265   -0.4708    0.0000 N   0  0  0  0  0  0  0  0  0  0  0  0
    2.4668    0.8023    0.0000 C   0  0  0  0  0  0  0  0  0  0  0  0
    2.2614    1.7845    0.0000 C   0  0  0  0  0  0  0  0  0  0  0  0
    1.3161    2.0941    0.0000 C   0  0  0  0  0  0  0  0  0  0  0  0
    0.5693    1.4290    0.0000 C   0  0  0  0  0  0  0  0  0  0  0  0
    0.7680    0.4542    0.0000 C   0  0  0  0  0  0  0  0  0  0  0  0
    0.0196   -0.2090    0.0000 O   0  0  0  0  0  0  0  0  0  0  0  0
    1.7201    0.1372    0.0000 C   0  0  0  0  0  0  0  0  0  0  0  0
    1.9218   -0.8423    0.0000 O   0  0  0  0  0  0  0  0  0  0  0  0
    3.3259    1.0823    0.0000 H   0  0  0  0  0  0  0  0  0  0  0  0
    5.3190   -0.3762    0.0000 H   0  0  0  0  0  0  0  0  0  0  0  0
  1  2  1  0  0  0  0
  2  3  2  0  0  0  0
  4  2  1  1  0  0  0
  4 18  1  6  0  0  0
  4  5  1  0  0  0  0
  5  6  1  0  0  0  0
  6  7  1  0  0  0  0
  7 17  1  1  0  0  0
  7  8  1  0  0  0  0
  8  4  1  0  0  0  0
  7  9  1  6  0  0  0
  9 10  2  0  0  0  0
 10 11  1  0  0  0  0
 11 12  2  0  0  0  0
 12 13  1  0  0  0  0
 13 14  1  0  0  0  0
 13 15  2  0  0  0  0
 15  9  1  0  0  0  0
 15 16  1  0  0  0  0
M  END
>  <EXTREG>  (ZINC00053458)
ZINC00053458

>  <LOGBIO>
2.5000

$$$$
ZINC00054033
  -MTS-   02131516522D 0   0.00000     0.00000     0

 16 18  0  0  0  0  0  0  0  0999 V2000
    3.6258   -2.5193    0.0000 C   0  0  0  0  0  0  0  0  0  0  0  0
    3.0372   -1.7109    0.0000 C   0  0  0  0  0  0  0  0  0  0  0  0
    3.3472   -0.7509    0.0000 S   0  0  0  0  0  0  0  0  0  0  0  0
    2.5372   -0.1709    0.0000 C   0  0  0  0  0  0  0  0  0  0  0  0
    2.4420    0.8242    0.0000 N   0  0  0  0  0  0  0  0  0  0  0  0
    3.1277    1.5653    0.0000 C   0  0  0  0  0  0  0  0  0  0  0  0
    4.1212    1.4510    0.0000 C   0  0  0  0  0  0  0  0  0  0  0  0
    2.6348    2.4310    0.0000 C   0  0  0  0  0  0  0  0  0  0  0  0
    1.6564    2.2433    0.0000 S   0  0  0  0  0  0  0  0  0  0  0  0
    1.5385    1.2406    0.0000 C   0  0  0  0  0  0  0  0  0  0  0  0
    0.7198    0.6605    0.0000 N   0  0  0  0  0  0  0  0  0  0  0  0
    0.8144   -0.3350    0.0000 C   0  0  0  0  0  0  0  0  0  0  0  0
    0.0000   -0.9153    0.0000 O   0  0  0  0  0  0  0  0  0  0  0  0
    1.7272   -0.7509    0.0000 C   0  0  0  0  0  0  0  0  0  0  0  0
    2.0372   -1.7109    0.0000 C   0  0  0  0  0  0  0  0  0  0  0  0
    1.4487   -2.5193    0.0000 C   0  0  0  0  0  0  0  0  0  0  0  0
  1  2  1  0  0  0  0
  2  3  1  0  0  0  0
  3  4  1  0  0  0  0
  4  5  1  0  0  0  0
  5  6  1  0  0  0  0
  6  7  2  0  0  0  0
  6  8  1  0  0  0  0
  8  9  1  0  0  0  0
  9 10  1  0  0  0  0
 10  5  1  0  0  0  0
 10 11  2  0  0  0  0
 11 12  1  0  0  0  0
 12 13  2  0  0  0  0
 12 14  1  0  0  0  0
 14  4  2  0  0  0  0
 14 15  1  0  0  0  0
 15  2  2  0  0  0  0
 15 16  1  0  0  0  0
M  END
>  <EXTREG>  (ZINC00054033)
ZINC00054033

>  <LOGBIO>
2.5000

$$$$
ZINC00054462
  -MTS-   02131516522D 0   0.00000     0.00000     0

 21 23  0  0  0  0  0  0  0  0999 V2000
    2.8938   -3.2849    0.0000 C   0  0  0  0  0  0  0  0  0  0  0  0
    3.8878   -3.1760    0.0000 O   0  0  0  0  0  0  0  0  0  0  0  0
    4.2905   -2.2607    0.0000 C   0  0  0  0  0  0  0  0  0  0  0  0
    5.2879   -2.1504    0.0000 C   0  0  0  0  0  0  0  0  0  0  0  0
    5.6867   -1.2390    0.0000 C   0  0  0  0  0  0  0  0  0  0  0  0
    5.0961   -0.4320    0.0000 C   0  0  0  0  0  0  0  0  0  0  0  0
    4.1068   -0.5364    0.0000 C   0  0  0  0  0  0  0  0  0  0  0  0
    3.7000   -1.4537    0.0000 C   0  0  0  0  0  0  0  0  0  0  0  0
    3.5183    0.2721    0.0000 N   0  0  0  0  0  0  0  0  0  0  0  0
    3.8283    1.2321    0.0000 C   0  0  0  0  0  0  0  0  0  0  0  0
    4.7780    1.5453    0.0000 C   0  0  0  0  0  0  0  0  0  0  0  0
    3.0183    1.8121    0.0000 C   0  0  0  0  0  0  0  0  0  0  0  0
    2.9187    2.8102    0.0000 C   0  0  0  0  0  0  0  0  0  0  0  0
    3.7304    3.3943    0.0000 C   0  0  0  0  0  0  0  0  0  0  0  0
    2.0067    3.2205    0.0000 N   0  0  0  0  0  0  0  0  0  0  0  0
    1.1938    2.6322    0.0000 N   0  0  0  0  0  0  0  0  0  0  0  0
    1.2969    1.6428    0.0000 C   0  0  0  0  0  0  0  0  0  0  0  0
    0.4864    1.0572    0.0000 C   0  0  0  0  0  0  0  0  0  0  0  0
    2.2083    1.2321    0.0000 C   0  0  0  0  0  0  0  0  0  0  0  0
    2.5183    0.2721    0.0000 C   0  0  0  0  0  0  0  0  0  0  0  0
    1.9298   -0.5364    0.0000 C   0  0  0  0  0  0  0  0  0  0  0  0
  1  2  1  0  0  0  0
  2  3  1  0  0  0  0
  3  4  2  0  0  0  0
  4  5  1  0  0  0  0
  5  6  2  0  0  0  0
  6  7  1  0  0  0  0
  7  8  2  0  0  0  0
  8  3  1  0  0  0  0
  7  9  1  0  0  0  0
  9 10  1  0  0  0  0
 10 11  1  0  0  0  0
 10 12  2  0  0  0  0
 12 13  1  0  0  0  0
 13 14  1  0  0  0  0
 13 15  2  0  0  0  0
 15 16  1  0  0  0  0
 16 17  2  0  0  0  0
 17 18  1  0  0  0  0
 17 19  1  0  0  0  0
 19 12  1  0  0  0  0
 19 20  2  0  0  0  0
 20  9  1  0  0  0  0
 20 21  1  0  0  0  0
M  END
>  <EXTREG>  (ZINC00054462)
ZINC00054462

>  <LOGBIO>
2.5000

$$$$
ZINC00054903
  -MTS-   02131516522D 0   0.00000     0.00000     0

 15 16  0  0  1  0  0  0  0  0999 V2000
    5.3036   -1.6770    0.0000 N   0  0  0  0  0  0  0  0  0  0  0  0
    4.7151   -0.8685    0.0000 C   0  0  2  0  0  0  0  0  0  0  0  0
    5.0251    0.0915    0.0000 C   0  0  0  0  0  0  0  0  0  0  0  0
    4.2151    0.6715    0.0000 C   0  0  0  0  0  0  0  0  0  0  0  0
    4.2151    1.6715    0.0000 O   0  0  0  0  0  0  0  0  0  0  0  0
    3.4051    0.0915    0.0000 N   0  0  0  0  0  0  0  0  0  0  0  0
    2.4554    0.4047    0.0000 C   0  0  0  0  0  0  0  0  0  0  0  0
    2.2500    1.3869    0.0000 C   0  0  0  0  0  0  0  0  0  0  0  0
    1.3047    1.6965    0.0000 C   0  0  0  0  0  0  0  0  0  0  0  0
    0.5580    1.0313    0.0000 C   0  0  0  0  0  0  0  0  0  0  0  0
    0.7566    0.0566    0.0000 C   0  0  0  0  0  0  0  0  0  0  0  0
    1.7087   -0.2605    0.0000 C   0  0  0  0  0  0  0  0  0  0  0  0
    3.7151   -0.8685    0.0000 C   0  0  0  0  0  0  0  0  0  0  0  0
    3.1266   -1.6770    0.0000 O   0  0  0  0  0  0  0  0  0  0  0  0
    5.3076   -0.7738    0.0000 H   0  0  0  0  0  0  0  0  0  0  0  0
  2  1  1  1  0  0  0
  2 15  1  6  0  0  0
  2  3  1  0  0  0  0
  3  4  1  0  0  0  0
  4  5  2  0  0  0  0
  4  6  1  0  0  0  0
  6  7  1  0  0  0  0
  7  8  1  0  0  0  0
  8  9  1  0  0  0  0
  9 10  1  0  0  0  0
 10 11  1  0  0  0  0
 11 12  1  0  0  0  0
 12  7  1  0  0  0  0
  6 13  1  0  0  0  0
 13  2  1  0  0  0  0
 13 14  2  0  0  0  0
M  END
>  <EXTREG>  (ZINC00054903)
ZINC00054903

>  <LOGBIO>
2.5000

$$$$
ZINC00055356
  -MTS-   02131516522D 0   0.00000     0.00000     0

 14 15  0  0  0  0  0  0  0  0999 V2000
    4.4208   -3.3034    0.0000 C   0  0  0  0  0  0  0  0  0  0  0  0
    3.8302   -2.4964    0.0000 N   0  3  0  0  0  0  0  0  0  0  0  0
    4.2343   -1.5779    0.0000 C   0  0  0  0  0  0  0  0  0  0  0  0
    3.6452   -0.7763    0.0000 C   0  0  0  0  0  0  0  0  0  0  0  0
    2.6509   -0.8833    0.0000 C   0  0  0  0  0  0  0  0  0  0  0  0
    2.0624   -0.0748    0.0000 C   0  0  0  0  0  0  0  0  0  0  0  0
    2.4683    0.8391    0.0000 C   0  0  0  0  0  0  0  0  0  0  0  0
    1.8798    1.6476    0.0000 C   0  0  0  0  0  0  0  0  0  0  0  0
    2.1898    2.6076    0.0000 S   0  0  0  0  0  0  0  0  0  0  0  0
    1.3798    3.1876    0.0000 C   0  0  0  0  0  0  0  0  0  0  0  0
    0.5698    2.6076    0.0000 C   0  0  0  0  0  0  0  0  0  0  0  0
    0.8798    1.6476    0.0000 C   0  0  0  0  0  0  0  0  0  0  0  0
    2.2458   -1.7918    0.0000 C   0  0  0  0  0  0  0  0  0  0  0  0
    2.8359   -2.6033    0.0000 C   0  0  0  0  0  0  0  0  0  0  0  0
  1  2  1  0  0  0  0
  2  3  2  0  0  0  0
  3  4  1  0  0  0  0
  4  5  2  0  0  0  0
  5  6  1  0  0  0  0
  6  7  2  0  0  0  0
  7  8  1  0  0  0  0
  8  9  1  0  0  0  0
  9 10  1  0  0  0  0
 10 11  2  0  0  0  0
 11 12  1  0  0  0  0
 12  8  2  0  0  0  0
  5 13  1  0  0  0  0
 13 14  2  0  0  0  0
 14  2  1  0  0  0  0
M  CHG  1   2   1
M  END
>  <EXTREG>  (ZINC00055356)
ZINC00055356

>  <LOGBIO>
2.5000

$$$$
ZINC00056344
  -MTS-   02131516522D 0   0.00000     0.00000     0

 14 15  0  0  0  0  0  0  0  0999 V2000
    3.2647   -3.0673    0.0000 C   0  0  0  0  0  0  0  0  0  0  0  0
    3.6683   -2.1524    0.0000 O   0  0  0  0  0  0  0  0  0  0  0  0
    3.0778   -1.3454    0.0000 C   0  0  0  0  0  0  0  0  0  0  0  0
    3.4819   -0.4269    0.0000 C   0  0  0  0  0  0  0  0  0  0  0  0
    2.8928    0.3747    0.0000 C   0  0  0  0  0  0  0  0  0  0  0  0
    1.8985    0.2678    0.0000 C   0  0  0  0  0  0  0  0  0  0  0  0
    1.4933   -0.6408    0.0000 C   0  0  0  0  0  0  0  0  0  0  0  0
    2.0835   -1.4523    0.0000 C   0  0  0  0  0  0  0  0  0  0  0  0
    1.3100    1.0763    0.0000 C   0  0  0  0  0  0  0  0  0  0  0  0
    1.6200    2.0363    0.0000 C   0  0  0  0  0  0  0  0  0  0  0  0
    0.8100    2.6163    0.0000 C   0  0  0  0  0  0  0  0  0  0  0  0
    0.8100    3.6163    0.0000 O   0  0  0  0  0  0  0  0  0  0  0  0
    0.0000    2.0363    0.0000 O   0  0  0  0  0  0  0  0  0  0  0  0
    0.3100    1.0763    0.0000 N   0  0  0  0  0  0  0  0  0  0  0  0
  1  2  1  0  0  0  0
  2  3  1  0  0  0  0
  3  4  2  0  0  0  0
  4  5  1  0  0  0  0
  5  6  2  0  0  0  0
  6  7  1  0  0  0  0
  7  8  2  0  0  0  0
  8  3  1  0  0  0  0
  6  9  1  0  0  0  0
  9 10  1  0  0  0  0
 10 11  1  0  0  0  0
 11 12  2  0  0  0  0
 11 13  1  0  0  0  0
 13 14  1  0  0  0  0
 14  9  2  0  0  0  0
M  END
>  <EXTREG>  (ZINC00056344)
ZINC00056344

>  <LOGBIO>
2.5000

$$$$
ZINC00056472
  -MTS-   02131516522D 0   0.00000     0.00000     0

 24 25  0  0  1  0  0  0  0  0999 V2000
    4.3313   -1.2523    0.0000 C   0  0  0  0  0  0  0  0  0  0  0  0
    4.3297   -0.2489    0.0000 C   0  0  1  0  0  0  0  0  0  0  0  0
    3.4632    0.2502    0.0000 C   0  0  0  0  0  0  0  0  0  0  0  0
    2.5977   -0.2506    0.0000 C   0  0  0  0  0  0  0  0  0  0  0  0
    1.7277    0.2494    0.0000 C   0  0  0  0  0  0  0  0  0  0  0  0
    0.8677   -0.2506    0.0000 C   0  0  0  0  0  0  0  0  0  0  0  0
    0.8677   -1.2506    0.0000 C   0  0  0  0  0  0  0  0  0  0  0  0
    0.0009   -1.7493    0.0000 O   0  0  0  0  0  0  0  0  0  0  0  0
    1.7277   -1.7506    0.0000 C   0  0  0  0  0  0  0  0  0  0  0  0
    1.7252   -2.7506    0.0000 O   0  0  0  0  0  0  0  0  0  0  0  0
    2.5977   -1.2506    0.0000 C   0  0  0  0  0  0  0  0  0  0  0  0
    5.1910    0.2489    0.0000 C   0  0  1  0  0  0  0  0  0  0  0  0
    5.1895    1.2523    0.0000 C   0  0  0  0  0  0  0  0  0  0  0  0
    6.0575   -0.2502    0.0000 C   0  0  0  0  0  0  0  0  0  0  0  0
    6.9231    0.2506    0.0000 C   0  0  0  0  0  0  0  0  0  0  0  0
    7.7931   -0.2494    0.0000 C   0  0  0  0  0  0  0  0  0  0  0  0
    8.6531    0.2506    0.0000 C   0  0  0  0  0  0  0  0  0  0  0  0
    8.6531    1.2506    0.0000 C   0  0  0  0  0  0  0  0  0  0  0  0
    9.5198    1.7493    0.0000 O   0  0  0  0  0  0  0  0  0  0  0  0
    7.7931    1.7506    0.0000 C   0  0  0  0  0  0  0  0  0  0  0  0
    7.7956    2.7506    0.0000 O   0  0  0  0  0  0  0  0  0  0  0  0
    6.9231    1.2506    0.0000 C   0  0  0  0  0  0  0  0  0  0  0  0
    5.1915   -0.3511    0.0000 H   0  0  0  0  0  0  0  0  0  0  0  0
    3.8105   -0.5495    0.0000 H   0  0  0  0  0  0  0  0  0  0  0  0
  2  1  1  1  0  0  0
  2 24  1  6  0  0  0
  2  3  1  0  0  0  0
  3  4  1  0  0  0  0
  4  5  2  0  0  0  0
  5  6  1  0  0  0  0
  6  7  2  0  0  0  0
  7  8  1  0  0  0  0
  7  9  1  0  0  0  0
  9 10  1  0  0  0  0
  9 11  2  0  0  0  0
 11  4  1  0  0  0  0
  2 12  1  0  0  0  0
 12 23  1  6  0  0  0
 12 13  1  0  0  0  0
 12 14  1  1  0  0  0
 14 15  1  0  0  0  0
 15 16  2  0  0  0  0
 16 17  1  0  0  0  0
 17 18  2  0  0  0  0
 18 19  1  0  0  0  0
 18 20  1  0  0  0  0
 20 21  1  0  0  0  0
 20 22  2  0  0  0  0
 22 15  1  0  0  0  0
M  END
>  <EXTREG>  (ZINC00056472)
ZINC00056472

>  <LOGBIO>
2.5000

$$$$
ZINC00056806
  -MTS-   02131516522D 0   0.00000     0.00000     0

 14 14  0  0  0  0  0  0  0  0999 V2000
    4.3330    0.5005    0.0000 O   0  0  0  0  0  0  0  0  0  0  0  0
    3.4632    1.0009    0.0000 C   0  0  0  0  0  0  0  0  0  0  0  0
    3.4628    1.9956    0.0000 O   0  0  0  0  0  0  0  0  0  0  0  0
    2.5977    0.5000    0.0000 C   0  0  0  0  0  0  0  0  0  0  0  0
    1.7277    1.0000    0.0000 C   0  0  0  0  0  0  0  0  0  0  0  0
    1.7252    2.0000    0.0000 F   0  0  0  0  0  0  0  0  0  0  0  0
    0.8677    0.5000    0.0000 C   0  0  0  0  0  0  0  0  0  0  0  0
    0.0009    0.9987    0.0000 F   0  0  0  0  0  0  0  0  0  0  0  0
    0.8677   -0.5000    0.0000 C   0  0  0  0  0  0  0  0  0  0  0  0
    0.0009   -0.9987    0.0000 O   0  0  0  0  0  0  0  0  0  0  0  0
    1.7277   -1.0000    0.0000 C   0  0  0  0  0  0  0  0  0  0  0  0
    1.7252   -2.0000    0.0000 F   0  0  0  0  0  0  0  0  0  0  0  0
    2.5977   -0.5000    0.0000 C   0  0  0  0  0  0  0  0  0  0  0  0
    3.4632   -1.0009    0.0000 F   0  0  0  0  0  0  0  0  0  0  0  0
  1  2  1  0  0  0  0
  2  3  2  0  0  0  0
  2  4  1  0  0  0  0
  4  5  2  0  0  0  0
  5  6  1  0  0  0  0
  5  7  1  0  0  0  0
  7  8  1  0  0  0  0
  7  9  2  0  0  0  0
  9 10  1  0  0  0  0
  9 11  1  0  0  0  0
 11 12  1  0  0  0  0
 11 13  2  0  0  0  0
 13  4  1  0  0  0  0
 13 14  1  0  0  0  0
M  END
>  <EXTREG>  (ZINC00056806)
ZINC00056806

>  <LOGBIO>
2.5000

$$$$
ZINC00057020
  -MTS-   02131516522D 0   0.00000     0.00000     0

 17 17  0  0  0  0  0  0  0  0999 V2000
    4.9189    2.1089    0.0000 C   0  0  0  0  0  0  0  0  0  0  0  0
    4.0534    1.6080    0.0000 C   0  0  0  0  0  0  0  0  0  0  0  0
    4.5542    0.7425    0.0000 C   0  0  0  0  0  0  0  0  0  0  0  0
    3.5525    2.4735    0.0000 C   0  0  0  0  0  0  0  0  0  0  0  0
    3.1878    1.1071    0.0000 C   0  0  0  0  0  0  0  0  0  0  0  0
    2.3178    1.6071    0.0000 C   0  0  0  0  0  0  0  0  0  0  0  0
    1.4578    1.1071    0.0000 C   0  0  0  0  0  0  0  0  0  0  0  0
    0.5910    1.6058    0.0000 C   0  0  0  0  0  0  0  0  0  0  0  0
    0.5895    2.6058    0.0000 O   0  0  0  0  0  0  0  0  0  0  0  0
    1.4578    0.1071    0.0000 C   0  0  0  0  0  0  0  0  0  0  0  0
    2.3178   -0.3929    0.0000 C   0  0  0  0  0  0  0  0  0  0  0  0
    3.1878    0.1071    0.0000 C   0  0  0  0  0  0  0  0  0  0  0  0
    4.0534   -0.3937    0.0000 O   0  0  0  0  0  0  0  0  0  0  0  0
    2.3153   -1.3929    0.0000 C   0  0  0  0  0  0  0  0  0  0  0  0
    3.3153   -1.3954    0.0000 C   0  0  0  0  0  0  0  0  0  0  0  0
    1.3153   -1.3903    0.0000 C   0  0  0  0  0  0  0  0  0  0  0  0
    2.3128   -2.3929    0.0000 C   0  0  0  0  0  0  0  0  0  0  0  0
  1  2  1  0  0  0  0
  2  3  1  0  0  0  0
  2  4  1  0  0  0  0
  2  5  1  0  0  0  0
  5  6  2  0  0  0  0
  6  7  1  0  0  0  0
  7  8  1  0  0  0  0
  8  9  1  0  0  0  0
  7 10  2  0  0  0  0
 10 11  1  0  0  0  0
 11 12  2  0  0  0  0
 12  5  1  0  0  0  0
 12 13  1  0  0  0  0
 11 14  1  0  0  0  0
 14 15  1  0  0  0  0
 14 16  1  0  0  0  0
 14 17  1  0  0  0  0
M  END
>  <EXTREG>  (ZINC00057020)
ZINC00057020

>  <LOGBIO>
2.5000

$$$$
ZINC00057396
  -MTS-   02131516522D 0   0.00000     0.00000     0

 18 19  0  0  1  0  0  0  0  0999 V2000
    4.2690   -2.4070    0.0000 C   0  0  0  0  0  0  0  0  0  0  0  0
    4.6749   -1.4931    0.0000 O   0  0  0  0  0  0  0  0  0  0  0  0
    4.0864   -0.6846    0.0000 C   0  0  1  0  0  0  0  0  0  0  0  0
    4.3964    0.2754    0.0000 O   0  0  0  0  0  0  0  0  0  0  0  0
    3.5864    0.8554    0.0000 C   0  0  1  0  0  0  0  0  0  0  0  0
    3.5864    1.8554    0.0000 C   0  0  0  0  0  0  0  0  0  0  0  0
    4.4524    2.3554    0.0000 O   0  0  0  0  0  0  0  0  0  0  0  0
    2.7764    0.2754    0.0000 C   0  0  2  0  0  0  0  0  0  0  0  0
    1.7695    0.2661    0.0000 O   0  0  0  0  0  0  0  0  0  0  0  0
    1.4654   -0.6865    0.0000 C   0  0  0  0  0  0  0  0  0  0  0  0
    0.5495   -0.2850    0.0000 C   0  0  0  0  0  0  0  0  0  0  0  0
    0.9708   -1.5557    0.0000 C   0  0  0  0  0  0  0  0  0  0  0  0
    2.2856   -1.2738    0.0000 O   0  0  0  0  0  0  0  0  0  0  0  0
    3.0864   -0.6846    0.0000 C   0  0  2  0  0  0  0  0  0  0  0  0
    3.2735   -1.2547    0.0000 H   0  0  0  0  0  0  0  0  0  0  0  0
    2.5903    0.8458    0.0000 H   0  0  0  0  0  0  0  0  0  0  0  0
    4.1201    1.1296    0.0000 H   0  0  0  0  0  0  0  0  0  0  0  0
    4.6789   -0.5900    0.0000 H   0  0  0  0  0  0  0  0  0  0  0  0
  1  2  1  0  0  0  0
  3  2  1  6  0  0  0
  3 18  1  1  0  0  0
  3  4  1  0  0  0  0
  4  5  1  0  0  0  0
  5 17  1  1  0  0  0
  5  6  1  6  0  0  0
  6  7  1  0  0  0  0
  5  8  1  0  0  0  0
  8 16  1  6  0  0  0
  8  9  1  1  0  0  0
  9 10  1  0  0  0  0
 10 11  1  0  0  0  0
 10 12  1  0  0  0  0
 10 13  1  0  0  0  0
 14 13  1  1  0  0  0
 14 15  1  6  0  0  0
 14  3  1  0  0  0  0
 14  8  1  0  0  0  0
M  END
>  <EXTREG>  (ZINC00057396)
ZINC00057396

>  <LOGBIO>
2.5000

$$$$
ZINC00057633
  -MTS-   02131516522D 0   0.00000     0.00000     0

 17 18  0  0  0  0  0  0  0  0999 V2000
    2.0398   -2.6173    0.0000 C   0  0  0  0  0  0  0  0  0  0  0  0
    2.5363   -1.7493    0.0000 N   0  0  0  0  0  0  0  0  0  0  0  0
    3.5398   -1.7443    0.0000 C   0  0  0  0  0  0  0  0  0  0  0  0
    4.0446   -2.6075    0.0000 O   0  0  0  0  0  0  0  0  0  0  0  0
    4.0319   -0.8798    0.0000 N   0  0  0  0  0  0  0  0  0  0  0  0
    5.0319   -0.8764    0.0000 C   0  0  0  0  0  0  0  0  0  0  0  0
    3.5319   -0.0153    0.0000 C   0  0  0  0  0  0  0  0  0  0  0  0
    3.8419    0.9447    0.0000 N   0  0  0  0  0  0  0  0  0  0  0  0
    3.0319    1.5247    0.0000 C   0  0  0  0  0  0  0  0  0  0  0  0
    2.2219    0.9447    0.0000 N   0  0  0  0  0  0  0  0  0  0  0  0
    1.2722    1.2579    0.0000 C   0  0  0  0  0  0  0  0  0  0  0  0
    1.0679    2.2403    0.0000 C   0  0  0  0  0  0  0  0  0  0  0  0
    0.1228    2.5508    0.0000 O   0  0  0  0  0  0  0  0  0  0  0  0
    1.8136    2.9066    0.0000 O   0  0  0  0  0  0  0  0  0  0  0  0
    2.5319   -0.0153    0.0000 C   0  0  0  0  0  0  0  0  0  0  0  0
    2.0337   -0.8848    0.0000 C   0  0  0  0  0  0  0  0  0  0  0  0
    1.0337   -0.8880    0.0000 O   0  0  0  0  0  0  0  0  0  0  0  0
  1  2  1  0  0  0  0
  2  3  1  0  0  0  0
  3  4  2  0  0  0  0
  3  5  1  0  0  0  0
  5  6  1  0  0  0  0
  5  7  1  0  0  0  0
  7  8  1  0  0  0  0
  8  9  2  0  0  0  0
  9 10  1  0  0  0  0
 10 11  1  0  0  0  0
 11 12  1  0  0  0  0
 12 13  1  0  0  0  0
 12 14  2  0  0  0  0
 10 15  1  0  0  0  0
 15  7  2  0  0  0  0
 15 16  1  0  0  0  0
 16  2  1  0  0  0  0
 16 17  2  0  0  0  0
M  END
>  <EXTREG>  (ZINC00057633)
ZINC00057633

>  <LOGBIO>
2.5000

$$$$
ZINC00058162
  -MTS-   02131516522D 0   0.00000     0.00000     0

 19 20  0  0  0  0  0  0  0  0999 V2000
    6.9327    2.4950    0.0000 O   0  0  0  0  0  0  0  0  0  0  0  0
    6.0672    1.9941    0.0000 C   0  0  0  0  0  0  0  0  0  0  0  0
    5.1972    2.4941    0.0000 C   0  0  0  0  0  0  0  0  0  0  0  0
    4.3372    1.9941    0.0000 C   0  0  0  0  0  0  0  0  0  0  0  0
    3.4704    2.4928    0.0000 O   0  0  0  0  0  0  0  0  0  0  0  0
    4.3372    0.9941    0.0000 C   0  0  0  0  0  0  0  0  0  0  0  0
    5.1972    0.4941    0.0000 C   0  0  0  0  0  0  0  0  0  0  0  0
    5.1947   -0.5059    0.0000 O   0  0  0  0  0  0  0  0  0  0  0  0
    6.0672    0.9941    0.0000 C   0  0  0  0  0  0  0  0  0  0  0  0
    3.4704    0.4954    0.0000 C   0  0  0  0  0  0  0  0  0  0  0  0
    2.6019    0.9980    0.0000 O   0  0  0  0  0  0  0  0  0  0  0  0
    3.4684   -0.4994    0.0000 C   0  0  0  0  0  0  0  0  0  0  0  0
    2.6013   -0.9976    0.0000 C   0  0  0  0  0  0  0  0  0  0  0  0
    1.7328   -0.4950    0.0000 C   0  0  0  0  0  0  0  0  0  0  0  0
    0.8713   -0.9924    0.0000 C   0  0  0  0  0  0  0  0  0  0  0  0
    0.8683   -1.9924    0.0000 C   0  0  0  0  0  0  0  0  0  0  0  0
    0.0000   -2.4884    0.0000 Cl  0  0  0  0  0  0  0  0  0  0  0  0
    1.7268   -2.4950    0.0000 C   0  0  0  0  0  0  0  0  0  0  0  0
    2.5983   -1.9976    0.0000 C   0  0  0  0  0  0  0  0  0  0  0  0
  1  2  1  0  0  0  0
  2  3  2  0  0  0  0
  3  4  1  0  0  0  0
  4  5  1  0  0  0  0
  4  6  2  0  0  0  0
  6  7  1  0  0  0  0
  7  8  1  0  0  0  0
  7  9  2  0  0  0  0
  9  2  1  0  0  0  0
  6 10  1  0  0  0  0
 10 11  2  0  0  0  0
 10 12  1  0  0  0  0
 12 13  1  0  0  0  0
 13 14  2  0  0  0  0
 14 15  1  0  0  0  0
 15 16  2  0  0  0  0
 16 17  1  0  0  0  0
 16 18  1  0  0  0  0
 18 19  2  0  0  0  0
 19 13  1  0  0  0  0
M  END
>  <EXTREG>  (ZINC00058162)
ZINC00058162

>  <LOGBIO>
2.5000

$$$$
ZINC00058218
  -MTS-   02131516522D 0   0.00000     0.00000     0

 14 14  0  0  0  0  0  0  0  0999 V2000
    4.3321    0.7526    0.0000 C   0  0  0  0  0  0  0  0  0  0  0  0
    3.4623    1.2530    0.0000 C   0  0  0  0  0  0  0  0  0  0  0  0
    3.4618    2.2478    0.0000 O   0  0  0  0  0  0  0  0  0  0  0  0
    2.5968    0.7522    0.0000 C   0  0  0  0  0  0  0  0  0  0  0  0
    1.7268    1.2522    0.0000 C   0  0  0  0  0  0  0  0  0  0  0  0
    0.8668    0.7522    0.0000 C   0  0  0  0  0  0  0  0  0  0  0  0
    0.0000    1.2509    0.0000 Br  0  0  0  0  0  0  0  0  0  0  0  0
    0.8668   -0.2478    0.0000 C   0  0  0  0  0  0  0  0  0  0  0  0
    1.7268   -0.7478    0.0000 C   0  0  0  0  0  0  0  0  0  0  0  0
    2.5968   -0.2478    0.0000 C   0  0  0  0  0  0  0  0  0  0  0  0
    3.4623   -0.7487    0.0000 O   0  0  0  0  0  0  0  0  0  0  0  0
    1.7243   -1.7478    0.0000 N   0  3  0  0  0  0  0  0  0  0  0  0
    0.8543   -2.2478    0.0000 O   0  5  0  0  0  0  0  0  0  0  0  0
    2.5843   -2.2478    0.0000 O   0  0  0  0  0  0  0  0  0  0  0  0
  1  2  1  0  0  0  0
  2  3  2  0  0  0  0
  2  4  1  0  0  0  0
  4  5  2  0  0  0  0
  5  6  1  0  0  0  0
  6  7  1  0  0  0  0
  6  8  2  0  0  0  0
  8  9  1  0  0  0  0
  9 10  2  0  0  0  0
 10  4  1  0  0  0  0
 10 11  1  0  0  0  0
  9 12  1  0  0  0  0
 12 13  1  0  0  0  0
 12 14  2  0  0  0  0
M  CHG  2  12   1  13  -1
M  END
>  <EXTREG>  (ZINC00058218)
ZINC00058218

>  <LOGBIO>
2.5000

$$$$
ZINC00060422
  -MTS-   02131516522D 0   0.00000     0.00000     0

 12 12  0  0  0  0  0  0  0  0999 V2000
    2.1870   -1.6930    0.0000 C   0  0  0  0  0  0  0  0  0  0  0  0
    3.1848   -1.5866    0.0000 C   0  0  0  0  0  0  0  0  0  0  0  0
    3.7699   -2.3912    0.0000 O   0  0  0  0  0  0  0  0  0  0  0  0
    3.5907   -0.6727    0.0000 C   0  0  0  0  0  0  0  0  0  0  0  0
    3.0022    0.1358    0.0000 N   0  0  0  0  0  0  0  0  0  0  0  0
    3.3122    1.0958    0.0000 C   0  0  0  0  0  0  0  0  0  0  0  0
    2.5022    1.6758    0.0000 C   0  0  0  0  0  0  0  0  0  0  0  0
    1.6922    1.0958    0.0000 C   0  0  0  0  0  0  0  0  0  0  0  0
    2.0022    0.1358    0.0000 N   0  0  0  0  0  0  0  0  0  0  0  0
    0.7425    1.4089    0.0000 N   0  3  0  0  0  0  0  0  0  0  0  0
    0.5376    2.3912    0.0000 O   0  5  0  0  0  0  0  0  0  0  0  0
    0.0000    0.7469    0.0000 O   0  0  0  0  0  0  0  0  0  0  0  0
  1  2  1  0  0  0  0
  2  3  2  0  0  0  0
  2  4  1  0  0  0  0
  4  5  1  0  0  0  0
  5  6  1  0  0  0  0
  6  7  2  0  0  0  0
  7  8  1  0  0  0  0
  8  9  2  0  0  0  0
  9  5  1  0  0  0  0
  8 10  1  0  0  0  0
 10 11  1  0  0  0  0
 10 12  2  0  0  0  0
M  CHG  2  10   1  11  -1
M  END
>  <EXTREG>  (ZINC00060422)
ZINC00060422

>  <LOGBIO>
2.5000

$$$$
ZINC00061505
  -MTS-   02131516522D 0   0.00000     0.00000     0

 21 24  0  0  1  0  0  0  0  0999 V2000
    3.7160    0.9652    0.0000 O   0  0  0  0  0  0  0  0  0  0  0  0
    4.4172    0.2475    0.0000 C   0  0  0  0  0  0  0  0  0  0  0  0
    5.3808    0.4948    0.0000 O   0  0  0  0  0  0  0  0  0  0  0  0
    4.1477   -0.7155    0.0000 C   0  0  2  0  0  0  0  0  0  0  0  0
    4.4263   -1.7108    0.0000 C   0  0  0  0  0  0  0  0  0  0  0  0
    3.4134   -1.1552    0.0000 C   0  0  0  0  0  0  0  0  0  0  0  0
    2.5562   -1.3213    0.0000 C   0  0  0  0  0  0  0  0  0  0  0  0
    1.9828   -2.1854    0.0000 C   0  0  0  0  0  0  0  0  0  0  0  0
    0.9897   -2.0676    0.0000 C   0  0  0  0  0  0  0  0  0  0  0  0
    0.5956   -1.1448    0.0000 C   0  0  0  0  0  0  0  0  0  0  0  0
    1.1934   -0.3497    0.0000 C   0  0  0  0  0  0  0  0  0  0  0  0
    2.2121   -0.5265    0.0000 C   0  0  0  0  0  0  0  0  0  0  0  0
    3.2368   -0.1623    0.0000 C   0  0  0  0  0  0  0  0  0  0  0  0
    3.6547    1.3324    0.0000 C   0  0  0  0  0  0  0  0  0  0  0  0
    4.2711    2.1733    0.0000 C   0  0  0  0  0  0  0  0  0  0  0  0
    5.2562    2.0014    0.0000 C   0  0  0  0  0  0  0  0  0  0  0  0
    5.5992    1.0584    0.0000 C   0  0  0  0  0  0  0  0  0  0  0  0
    4.9588    0.2971    0.0000 C   0  0  0  0  0  0  0  0  0  0  0  0
    3.9479    0.5389    0.0000 C   0  0  0  0  0  0  0  0  0  0  0  0
    5.3477   -0.7155    0.0000 C   0  0  0  0  0  0  0  0  0  0  0  0
    6.3477   -0.7155    0.0000 N   0  0  0  0  0  0  0  0  0  0  0  0
  1  2  1  0  0  0  0
  2  3  2  0  0  0  0
  4  2  1  6  0  0  0
  4  5  1  0  0  0  0
  5  6  1  0  0  0  0
  6  7  1  0  0  0  0
  7  8  1  0  0  0  0
  8  9  2  0  0  0  0
  9 10  1  0  0  0  0
 10 11  2  0  0  0  0
 11 12  1  0  0  0  0
 12  7  2  0  0  0  0
 12 13  1  0  0  0  0
 13  4  1  0  0  0  0
 13 14  1  0  0  0  0
 14 15  1  0  0  0  0
 15 16  2  0  0  0  0
 16 17  1  0  0  0  0
 17 18  2  0  0  0  0
 18 19  1  0  0  0  0
 19  6  1  0  0  0  0
 19 14  2  0  0  0  0
  4 20  1  1  0  0  0
 20 21  3  0  0  0  0
M  END
>  <EXTREG>  (ZINC00061505)
ZINC00061505

>  <LOGBIO>
2.5000

$$$$
ZINC00062389
  -MTS-   02131516522D 0   0.00000     0.00000     0

 20 22  0  0  1  0  0  0  0  0999 V2000
    3.4601    2.7896    0.0000 O   0  0  0  0  0  0  0  0  0  0  0  0
    3.1193    1.8495    0.0000 C   0  0  2  0  0  0  0  0  0  0  0  0
    2.2493    2.3495    0.0000 C   0  0  0  0  0  0  0  0  0  0  0  0
    1.3893    1.8495    0.0000 C   0  0  0  0  0  0  0  0  0  0  0  0
    0.5225    2.3481    0.0000 O   0  0  0  0  0  0  0  0  0  0  0  0
    1.3893    0.8495    0.0000 C   0  0  0  0  0  0  0  0  0  0  0  0
    0.5193    0.3495    0.0000 C   0  0  0  0  0  0  0  0  0  0  0  0
    0.5193   -0.6505    0.0000 C   0  0  0  0  0  0  0  0  0  0  0  0
    1.3893   -1.1505    0.0000 C   0  0  0  0  0  0  0  0  0  0  0  0
    1.3934   -2.1540    0.0000 C   0  0  0  0  0  0  0  0  0  0  0  0
    2.2624   -2.6487    0.0000 C   0  0  0  0  0  0  0  0  0  0  0  0
    3.1274   -2.1400    0.0000 C   0  0  0  0  0  0  0  0  0  0  0  0
    3.1184   -1.1453    0.0000 C   0  0  0  0  0  0  0  0  0  0  0  0
    2.2493   -0.6505    0.0000 C   0  0  0  0  0  0  0  0  0  0  0  0
    2.2493    0.3495    0.0000 C   0  0  0  0  0  0  0  0  0  0  0  0
    3.1193    0.8495    0.0000 O   0  0  0  0  0  0  0  0  0  0  0  0
    4.4982    1.6073    0.0000 C   0  0  0  0  0  0  0  0  0  0  0  0
    4.6712    2.5922    0.0000 F   0  0  0  0  0  0  0  0  0  0  0  0
    4.3252    0.6223    0.0000 F   0  0  0  0  0  0  0  0  0  0  0  0
    5.4831    1.4343    0.0000 F   0  0  0  0  0  0  0  0  0  0  0  0
  2  1  1  1  0  0  0
  2  3  1  0  0  0  0
  3  4  1  0  0  0  0
  4  5  2  0  0  0  0
  4  6  1  0  0  0  0
  6  7  1  0  0  0  0
  7  8  2  0  0  0  0
  8  9  1  0  0  0  0
  9 10  1  0  0  0  0
 10 11  2  0  0  0  0
 11 12  1  0  0  0  0
 12 13  2  0  0  0  0
 13 14  1  0  0  0  0
 14  9  2  0  0  0  0
 14 15  1  0  0  0  0
 15  6  2  0  0  0  0
 15 16  1  0  0  0  0
 16  2  1  0  0  0  0
  2 17  1  0  0  0  0
 17 18  1  0  0  0  0
 17 19  1  0  0  0  0
 17 20  1  0  0  0  0
M  END
>  <EXTREG>  (ZINC00062389)
ZINC00062389

>  <LOGBIO>
2.5000

$$$$
ZINC00062544
  -MTS-   02131516522D 0   0.00000     0.00000     0

 21 23  0  0  1  0  0  0  0  0999 V2000
    7.0848   -2.9484    0.0000 C   0  0  0  0  0  0  0  0  0  0  0  0
    6.4942   -2.1414    0.0000 C   0  0  0  0  0  0  0  0  0  0  0  0
    6.8983   -1.2229    0.0000 C   0  0  0  0  0  0  0  0  0  0  0  0
    6.3093   -0.4213    0.0000 C   0  0  0  0  0  0  0  0  0  0  0  0
    5.3150   -0.5282    0.0000 N   0  0  0  0  0  0  0  0  0  0  0  0
    4.9098   -1.4368    0.0000 C   0  0  0  0  0  0  0  0  0  0  0  0
    5.5000   -2.2483    0.0000 C   0  0  0  0  0  0  0  0  0  0  0  0
    4.7265    0.2803    0.0000 C   0  0  2  0  0  0  0  0  0  0  0  0
    5.0365    1.2403    0.0000 C   0  0  0  0  0  0  0  0  0  0  0  0
    4.2265    1.8203    0.0000 C   0  0  0  0  0  0  0  0  0  0  0  0
    4.2265    2.8203    0.0000 O   0  0  0  0  0  0  0  0  0  0  0  0
    3.4165    1.2403    0.0000 N   0  0  0  0  0  0  0  0  0  0  0  0
    3.7265    0.2803    0.0000 C   0  0  0  0  0  0  0  0  0  0  0  0
    3.1379   -0.5282    0.0000 O   0  0  0  0  0  0  0  0  0  0  0  0
    2.4668    1.5534    0.0000 C   0  0  0  0  0  0  0  0  0  0  0  0
    2.2614    2.5356    0.0000 C   0  0  0  0  0  0  0  0  0  0  0  0
    1.3161    2.8452    0.0000 C   0  0  0  0  0  0  0  0  0  0  0  0
    0.5693    2.1801    0.0000 C   0  0  0  0  0  0  0  0  0  0  0  0
    0.7680    1.2053    0.0000 C   0  0  0  0  0  0  0  0  0  0  0  0
    1.7201    0.8883    0.0000 C   0  0  0  0  0  0  0  0  0  0  0  0
    5.3190    0.3749    0.0000 H   0  0  0  0  0  0  0  0  0  0  0  0
  1  2  1  0  0  0  0
  2  3  1  0  0  0  0
  3  4  1  0  0  0  0
  4  5  1  0  0  0  0
  5  6  1  0  0  0  0
  6  7  1  0  0  0  0
  7  2  1  0  0  0  0
  8  5  1  1  0  0  0
  8 21  1  6  0  0  0
  8  9  1  0  0  0  0
  9 10  1  0  0  0  0
 10 11  2  0  0  0  0
 10 12  1  0  0  0  0
 12 13  1  0  0  0  0
 13  8  1  0  0  0  0
 13 14  2  0  0  0  0
 12 15  1  0  0  0  0
 15 16  2  0  0  0  0
 16 17  1  0  0  0  0
 17 18  2  0  0  0  0
 18 19  1  0  0  0  0
 19 20  2  0  0  0  0
 20 15  1  0  0  0  0
M  END
>  <EXTREG>  (ZINC00062544)
ZINC00062544

>  <LOGBIO>
2.5000

$$$$
ZINC00063707
  -MTS-   02131516522D 0   0.00000     0.00000     0

 17 18  0  0  1  0  0  0  0  0999 V2000
    3.1435   -2.6243    0.0000 C   0  0  0  0  0  0  0  0  0  0  0  0
    3.5462   -1.7090    0.0000 C   0  0  0  0  0  0  0  0  0  0  0  0
    4.5435   -1.5987    0.0000 C   0  0  0  0  0  0  0  0  0  0  0  0
    4.9423   -0.6874    0.0000 C   0  0  0  0  0  0  0  0  0  0  0  0
    4.3518    0.1196    0.0000 C   0  0  0  0  0  0  0  0  0  0  0  0
    3.3625    0.0153    0.0000 C   0  0  0  0  0  0  0  0  0  0  0  0
    2.9556   -0.9020    0.0000 N   0  0  0  0  0  0  0  0  0  0  0  0
    2.7739    0.8238    0.0000 N   0  0  0  0  0  0  0  0  0  0  0  0
    3.0839    1.7838    0.0000 C   0  0  0  0  0  0  0  0  0  0  0  0
    4.0336    2.0969    0.0000 O   0  0  0  0  0  0  0  0  0  0  0  0
    2.2739    2.3638    0.0000 O   0  0  0  0  0  0  0  0  0  0  0  0
    1.4639    1.7838    0.0000 C   0  0  0  0  0  0  0  0  0  0  0  0
    0.9685    2.6524    0.0000 C   0  0  0  0  0  0  0  0  0  0  0  0
    0.5490    1.3802    0.0000 C   0  0  0  0  0  0  0  0  0  0  0  0
    1.7739    0.8238    0.0000 C   0  0  2  0  0  0  0  0  0  0  0  0
    1.8779   -0.1708    0.0000 C   0  0  0  0  0  0  0  0  0  0  0  0
    0.7955    0.6170    0.0000 O   0  0  0  0  0  0  0  0  0  0  0  0
  1  2  1  0  0  0  0
  2  3  2  0  0  0  0
  3  4  1  0  0  0  0
  4  5  2  0  0  0  0
  5  6  1  0  0  0  0
  6  7  2  0  0  0  0
  7  2  1  0  0  0  0
  6  8  1  0  0  0  0
  8  9  1  0  0  0  0
  9 10  2  0  0  0  0
  9 11  1  0  0  0  0
 11 12  1  0  0  0  0
 12 13  1  0  0  0  0
 12 14  1  0  0  0  0
 12 15  1  0  0  0  0
 15  8  1  0  0  0  0
 15 16  1  1  0  0  0
 15 17  1  6  0  0  0
M  END
>  <EXTREG>  (ZINC00063707)
ZINC00063707

>  <LOGBIO>
2.5000

$$$$
ZINC00063785
  -MTS-   02131516522D 0   0.00000     0.00000     0

 21 24  0  0  0  0  0  0  0  0999 V2000
    7.4480    1.0016    0.0000 C   0  0  0  0  0  0  0  0  0  0  0  0
    6.5824    0.5007    0.0000 C   0  0  0  0  0  0  0  0  0  0  0  0
    5.7124    1.0007    0.0000 C   0  0  0  0  0  0  0  0  0  0  0  0
    4.8524    0.5007    0.0000 C   0  0  0  0  0  0  0  0  0  0  0  0
    4.8524   -0.4993    0.0000 N   0  0  0  0  0  0  0  0  0  0  0  0
    5.7124   -0.9993    0.0000 C   0  0  0  0  0  0  0  0  0  0  0  0
    5.7153   -2.0006    0.0000 C   0  0  0  0  0  0  0  0  0  0  0  0
    6.5818   -2.4997    0.0000 C   0  0  0  0  0  0  0  0  0  0  0  0
    7.4493   -1.9953    0.0000 C   0  0  0  0  0  0  0  0  0  0  0  0
    7.4452   -1.0006    0.0000 C   0  0  0  0  0  0  0  0  0  0  0  0
    6.5824   -0.4993    0.0000 C   0  0  0  0  0  0  0  0  0  0  0  0
    3.9857    0.9994    0.0000 N   0  0  0  0  0  0  0  0  0  0  0  0
    3.9831    2.0028    0.0000 C   0  0  0  0  0  0  0  0  0  0  0  0
    3.1199    2.4972    0.0000 C   0  0  0  0  0  0  0  0  0  0  0  0
    2.2541    1.9967    0.0000 C   0  0  0  0  0  0  0  0  0  0  0  0
    1.3858    2.4997    0.0000 C   0  0  0  0  0  0  0  0  0  0  0  0
    0.5201    1.9992    0.0000 C   0  0  0  0  0  0  0  0  0  0  0  0
    0.5226    0.9958    0.0000 C   0  0  0  0  0  0  0  0  0  0  0  0
    1.3859    0.5015    0.0000 C   0  0  0  0  0  0  0  0  0  0  0  0
    2.2516    1.0019    0.0000 C   0  0  0  0  0  0  0  0  0  0  0  0
    3.1199    0.4989    0.0000 C   0  0  0  0  0  0  0  0  0  0  0  0
  1  2  1  0  0  0  0
  2  3  2  0  0  0  0
  3  4  1  0  0  0  0
  4  5  2  0  0  0  0
  5  6  1  0  0  0  0
  6  7  1  0  0  0  0
  7  8  2  0  0  0  0
  8  9  1  0  0  0  0
  9 10  2  0  0  0  0
 10 11  1  0  0  0  0
 11  2  1  0  0  0  0
 11  6  2  0  0  0  0
  4 12  1  0  0  0  0
 12 13  1  0  0  0  0
 13 14  1  0  0  0  0
 14 15  1  0  0  0  0
 15 16  1  0  0  0  0
 16 17  2  0  0  0  0
 17 18  1  0  0  0  0
 18 19  2  0  0  0  0
 19 20  1  0  0  0  0
 20 15  2  0  0  0  0
 20 21  1  0  0  0  0
 21 12  1  0  0  0  0
M  END
>  <EXTREG>  (ZINC00063785)
ZINC00063785

>  <LOGBIO>
2.5000

$$$$
ZINC00065016
  -MTS-   02131516522D 0   0.00000     0.00000     0

 14 14  0  0  0  0  0  0  0  0999 V2000
    5.1939    1.3004    0.0000 C   0  0  0  0  0  0  0  0  0  0  0  0
    4.2129    1.0895    0.0000 C   0  0  0  0  0  0  0  0  0  0  0  0
    3.5463    1.8279    0.0000 O   0  0  0  0  0  0  0  0  0  0  0  0
    2.5652    1.6170    0.0000 C   0  0  0  0  0  0  0  0  0  0  0  0
    1.8986    2.3554    0.0000 O   0  0  0  0  0  0  0  0  0  0  0  0
    2.2579    0.6653    0.0000 C   0  0  0  0  0  0  0  0  0  0  0  0
    1.2994    0.3510    0.0000 C   0  0  0  0  0  0  0  0  0  0  0  0
    0.4873    0.9345    0.0000 C   0  0  0  0  0  0  0  0  0  0  0  0
    1.3071   -0.6452    0.0000 O   0  0  0  0  0  0  0  0  0  0  0  0
    2.2528   -0.9588    0.0000 C   0  0  0  0  0  0  0  0  0  0  0  0
    2.5585   -1.9109    0.0000 N   0  0  0  0  0  0  0  0  0  0  0  0
    2.8465   -0.1431    0.0000 C   0  0  0  0  0  0  0  0  0  0  0  0
    3.8465   -0.1431    0.0000 C   0  0  0  0  0  0  0  0  0  0  0  0
    4.8465   -0.1431    0.0000 N   0  0  0  0  0  0  0  0  0  0  0  0
  1  2  1  0  0  0  0
  2  3  1  0  0  0  0
  3  4  1  0  0  0  0
  4  5  2  0  0  0  0
  4  6  1  0  0  0  0
  6  7  2  0  0  0  0
  7  8  1  0  0  0  0
  7  9  1  0  0  0  0
  9 10  1  0  0  0  0
 10 11  1  0  0  0  0
 10 12  2  0  0  0  0
 12  6  1  0  0  0  0
 12 13  1  0  0  0  0
 13 14  3  0  0  0  0
M  END
>  <EXTREG>  (ZINC00065016)
ZINC00065016

>  <LOGBIO>
2.5000

$$$$
ZINC00065847
  -MTS-   02131516522D 0   0.00000     0.00000     0

 24 26  0  0  1  0  0  0  0  0999 V2000
    3.9821    2.7586    0.0000 C   0  0  0  0  0  0  0  0  0  0  0  0
    3.1156    3.2578    0.0000 O   0  0  0  0  0  0  0  0  0  0  0  0
    2.2501    2.7569    0.0000 C   0  0  0  0  0  0  0  0  0  0  0  0
    1.3801    3.2569    0.0000 C   0  0  0  0  0  0  0  0  0  0  0  0
    0.5201    2.7569    0.0000 C   0  0  0  0  0  0  0  0  0  0  0  0
    0.5201    1.7569    0.0000 C   0  0  0  0  0  0  0  0  0  0  0  0
    1.3801    1.2569    0.0000 C   0  0  0  0  0  0  0  0  0  0  0  0
    1.3776    0.2569    0.0000 N   0  0  0  0  0  0  0  0  0  0  0  0
    2.2453   -0.2470    0.0000 C   0  0  0  0  0  0  0  0  0  0  0  0
    2.2418   -1.2418    0.0000 O   0  0  0  0  0  0  0  0  0  0  0  0
    3.1128    0.2504    0.0000 C   0  0  0  0  0  0  0  0  0  0  0  0
    3.9774   -0.2522    0.0000 C   0  0  1  0  0  0  0  0  0  0  0  0
    3.9753   -1.2557    0.0000 N   0  0  0  0  0  0  0  0  0  0  0  0
    4.8363   -1.7539    0.0000 C   0  0  0  0  0  0  0  0  0  0  0  0
    4.8356   -2.7561    0.0000 C   0  0  0  0  0  0  0  0  0  0  0  0
    5.7011   -3.2569    0.0000 C   0  0  0  0  0  0  0  0  0  0  0  0
    6.5697   -2.7543    0.0000 C   0  0  0  0  0  0  0  0  0  0  0  0
    6.5676   -1.7595    0.0000 C   0  0  0  0  0  0  0  0  0  0  0  0
    5.7044   -1.2574    0.0000 C   0  0  0  0  0  0  0  0  0  0  0  0
    5.7114   -0.2626    0.0000 N   0  0  0  0  0  0  0  0  0  0  0  0
    4.8454    0.2443    0.0000 C   0  0  0  0  0  0  0  0  0  0  0  0
    4.8504    1.2443    0.0000 O   0  0  0  0  0  0  0  0  0  0  0  0
    2.2501    1.7569    0.0000 C   0  0  0  0  0  0  0  0  0  0  0  0
    3.4570   -0.5509    0.0000 H   0  0  0  0  0  0  0  0  0  0  0  0
  1  2  1  0  0  0  0
  2  3  1  0  0  0  0
  3  4  2  0  0  0  0
  4  5  1  0  0  0  0
  5  6  2  0  0  0  0
  6  7  1  0  0  0  0
  7  8  1  0  0  0  0
  8  9  1  0  0  0  0
  9 10  2  0  0  0  0
  9 11  1  0  0  0  0
 12 11  1  6  0  0  0
 12 24  1  1  0  0  0
 12 13  1  0  0  0  0
 13 14  1  0  0  0  0
 14 15  1  0  0  0  0
 15 16  2  0  0  0  0
 16 17  1  0  0  0  0
 17 18  2  0  0  0  0
 18 19  1  0  0  0  0
 19 14  2  0  0  0  0
 19 20  1  0  0  0  0
 20 21  1  0  0  0  0
 21 12  1  0  0  0  0
 21 22  2  0  0  0  0
  7 23  2  0  0  0  0
 23  3  1  0  0  0  0
M  END
>  <EXTREG>  (ZINC00065847)
ZINC00065847

>  <LOGBIO>
2.5000

$$$$
ZINC00066148
  -MTS-   02131516522D 0   0.00000     0.00000     0

 12 13  0  0  0  0  0  0  0  0999 V2000
    0.3012   -0.8117    0.0000 N   0  0  0  0  0  0  0  0  0  0  0  0
    1.3012   -0.8095    0.0000 C   0  0  0  0  0  0  0  0  0  0  0  0
    1.8063   -1.6765    0.0000 C   0  0  0  0  0  0  0  0  0  0  0  0
    2.8011   -1.6716    0.0000 C   0  0  0  0  0  0  0  0  0  0  0  0
    3.2994   -0.8045    0.0000 C   0  0  0  0  0  0  0  0  0  0  0  0
    2.8012    0.0575    0.0000 C   0  0  0  0  0  0  0  0  0  0  0  0
    3.1112    1.0175    0.0000 C   0  0  0  0  0  0  0  0  0  0  0  0
    4.0609    1.3306    0.0000 O   0  0  0  0  0  0  0  0  0  0  0  0
    2.3012    1.5975    0.0000 N   0  0  0  0  0  0  0  0  0  0  0  0
    1.4912    1.0175    0.0000 C   0  0  0  0  0  0  0  0  0  0  0  0
    0.5415    1.3306    0.0000 O   0  0  0  0  0  0  0  0  0  0  0  0
    1.8012    0.0575    0.0000 C   0  0  0  0  0  0  0  0  0  0  0  0
  1  2  1  0  0  0  0
  2  3  2  0  0  0  0
  3  4  1  0  0  0  0
  4  5  2  0  0  0  0
  5  6  1  0  0  0  0
  6  7  1  0  0  0  0
  7  8  2  0  0  0  0
  7  9  1  0  0  0  0
  9 10  1  0  0  0  0
 10 11  2  0  0  0  0
 10 12  1  0  0  0  0
 12  2  1  0  0  0  0
 12  6  2  0  0  0  0
M  END
>  <EXTREG>  (ZINC00066148)
ZINC00066148

>  <LOGBIO>
2.5000

$$$$
ZINC00066363
  -MTS-   02131516522D 0   0.00000     0.00000     0

 20 21  0  0  0  0  0  0  0  0999 V2000
    0.8687   -1.4684    0.0000 C   0  0  0  0  0  0  0  0  0  0  0  0
    1.2756   -0.5511    0.0000 C   0  0  0  0  0  0  0  0  0  0  0  0
    2.2649   -0.4467    0.0000 N   0  0  0  0  0  0  0  0  0  0  0  0
    2.8534   -1.2552    0.0000 C   0  0  0  0  0  0  0  0  0  0  0  0
    2.4470   -2.1727    0.0000 C   0  0  0  0  0  0  0  0  0  0  0  0
    3.0341   -2.9757    0.0000 C   0  0  0  0  0  0  0  0  0  0  0  0
    4.0286   -2.8713    0.0000 C   0  0  0  0  0  0  0  0  0  0  0  0
    4.4360   -1.9638    0.0000 C   0  0  0  0  0  0  0  0  0  0  0  0
    3.8479   -1.1508    0.0000 C   0  0  0  0  0  0  0  0  0  0  0  0
    2.6717    0.4705    0.0000 C   0  0  0  0  0  0  0  0  0  0  0  0
    3.6610    0.5749    0.0000 O   0  0  0  0  0  0  0  0  0  0  0  0
    2.0832    1.2790    0.0000 C   0  0  0  0  0  0  0  0  0  0  0  0
    1.0744    1.2790    0.0000 N   0  0  0  0  0  0  0  0  0  0  0  0
    0.4845    0.4715    0.0000 C   0  0  0  0  0  0  0  0  0  0  0  0
    0.7713    2.2281    0.0000 N   0  0  0  0  0  0  0  0  0  0  0  0
    1.5722    2.8207    0.0000 C   0  0  0  0  0  0  0  0  0  0  0  0
    2.3905    2.2306    0.0000 C   0  0  0  0  0  0  0  0  0  0  0  0
    3.3407    2.5423    0.0000 N   0  3  0  0  0  0  0  0  0  0  0  0
    3.5471    3.5242    0.0000 O   0  5  0  0  0  0  0  0  0  0  0  0
    4.0821    1.8790    0.0000 O   0  0  0  0  0  0  0  0  0  0  0  0
  1  2  1  0  0  0  0
  2  3  1  0  0  0  0
  3  4  1  0  0  0  0
  4  5  2  0  0  0  0
  5  6  1  0  0  0  0
  6  7  2  0  0  0  0
  7  8  1  0  0  0  0
  8  9  2  0  0  0  0
  9  4  1  0  0  0  0
  3 10  1  0  0  0  0
 10 11  2  0  0  0  0
 10 12  1  0  0  0  0
 12 13  1  0  0  0  0
 13 14  1  0  0  0  0
 13 15  1  0  0  0  0
 15 16  2  0  0  0  0
 16 17  1  0  0  0  0
 17 12  2  0  0  0  0
 17 18  1  0  0  0  0
 18 19  1  0  0  0  0
 18 20  2  0  0  0  0
M  CHG  2  18   1  19  -1
M  END
>  <EXTREG>  (ZINC00066363)
ZINC00066363

>  <LOGBIO>
2.5000

$$$$
ZINC00066725
  -MTS-   02131516522D 0   0.00000     0.00000     0

 18 19  0  0  0  0  0  0  0  0999 V2000
    4.4109   -4.0015    0.0000 F   0  0  0  0  0  0  0  0  0  0  0  0
    3.8240   -3.1919    0.0000 C   0  0  0  0  0  0  0  0  0  0  0  0
    2.8259   -3.2947    0.0000 C   0  0  0  0  0  0  0  0  0  0  0  0
    2.2436   -2.4881    0.0000 C   0  0  0  0  0  0  0  0  0  0  0  0
    2.6505   -1.5746    0.0000 C   0  0  0  0  0  0  0  0  0  0  0  0
    2.0615   -0.7664    0.0000 N   0  0  0  0  0  0  0  0  0  0  0  0
    2.4683    0.1509    0.0000 C   0  0  0  0  0  0  0  0  0  0  0  0
    3.4576    0.2552    0.0000 O   0  0  0  0  0  0  0  0  0  0  0  0
    1.8798    0.9594    0.0000 C   0  0  0  0  0  0  0  0  0  0  0  0
    2.1898    1.9194    0.0000 O   0  0  0  0  0  0  0  0  0  0  0  0
    1.3798    2.4994    0.0000 C   0  0  0  0  0  0  0  0  0  0  0  0
    0.5698    1.9194    0.0000 C   0  0  0  0  0  0  0  0  0  0  0  0
    0.8798    0.9594    0.0000 C   0  0  0  0  0  0  0  0  0  0  0  0
    1.3798    3.4994    0.0000 N   0  3  0  0  0  0  0  0  0  0  0  0
    2.2486    4.0015    0.0000 O   0  5  0  0  0  0  0  0  0  0  0  0
    0.5186    3.9972    0.0000 O   0  0  0  0  0  0  0  0  0  0  0  0
    3.6395   -1.4677    0.0000 C   0  0  0  0  0  0  0  0  0  0  0  0
    4.2308   -2.2784    0.0000 C   0  0  0  0  0  0  0  0  0  0  0  0
  1  2  1  0  0  0  0
  2  3  2  0  0  0  0
  3  4  1  0  0  0  0
  4  5  2  0  0  0  0
  5  6  1  0  0  0  0
  6  7  1  0  0  0  0
  7  8  2  0  0  0  0
  7  9  1  0  0  0  0
  9 10  1  0  0  0  0
 10 11  1  0  0  0  0
 11 12  2  0  0  0  0
 12 13  1  0  0  0  0
 13  9  2  0  0  0  0
 11 14  1  0  0  0  0
 14 15  1  0  0  0  0
 14 16  2  0  0  0  0
  5 17  1  0  0  0  0
 17 18  2  0  0  0  0
 18  2  1  0  0  0  0
M  CHG  2  14   1  15  -1
M  END
>  <EXTREG>  (ZINC00066725)
ZINC00066725

>  <LOGBIO>
2.5000

$$$$
ZINC00067157
  -MTS-   02131516522D 0   0.00000     0.00000     0

 19 20  0  0  1  0  0  0  0  0999 V2000
    6.7858   -0.9936    0.0000 C   0  0  0  0  0  0  0  0  0  0  0  0
    6.1972   -0.1852    0.0000 C   0  0  0  0  0  0  0  0  0  0  0  0
    6.5072    0.7748    0.0000 C   0  0  0  0  0  0  0  0  0  0  0  0
    5.6972    1.3548    0.0000 C   0  0  2  0  0  0  0  0  0  0  0  0
    6.3647    2.0995    0.0000 C   0  0  0  0  0  0  0  0  0  0  0  0
    5.0298    2.0995    0.0000 O   0  0  0  0  0  0  0  0  0  0  0  0
    4.8872    0.7748    0.0000 N   0  0  0  0  0  0  0  0  0  0  0  0
    5.1972   -0.1852    0.0000 N   0  0  0  0  0  0  0  0  0  0  0  0
    3.9375    1.0880    0.0000 C   0  0  0  0  0  0  0  0  0  0  0  0
    3.7339    2.0670    0.0000 O   0  0  0  0  0  0  0  0  0  0  0  0
    3.1915    0.4221    0.0000 C   0  0  0  0  0  0  0  0  0  0  0  0
    2.2382    0.7354    0.0000 C   0  0  0  0  0  0  0  0  0  0  0  0
    1.4974    0.0715    0.0000 C   0  0  0  0  0  0  0  0  0  0  0  0
    1.7001   -0.9078    0.0000 C   0  0  0  0  0  0  0  0  0  0  0  0
    2.6436   -1.2231    0.0000 C   0  0  0  0  0  0  0  0  0  0  0  0
    3.3942   -0.5571    0.0000 C   0  0  0  0  0  0  0  0  0  0  0  0
    0.9523   -1.5718    0.0000 N   0  3  0  0  0  0  0  0  0  0  0  0
    0.0000   -1.2557    0.0000 O   0  5  0  0  0  0  0  0  0  0  0  0
    1.1520   -2.5463    0.0000 O   0  0  0  0  0  0  0  0  0  0  0  0
  1  2  1  0  0  0  0
  2  3  1  0  0  0  0
  3  4  1  0  0  0  0
  4  5  1  6  0  0  0
  4  6  1  1  0  0  0
  4  7  1  0  0  0  0
  7  8  1  0  0  0  0
  8  2  2  0  0  0  0
  7  9  1  0  0  0  0
  9 10  2  0  0  0  0
  9 11  1  0  0  0  0
 11 12  2  0  0  0  0
 12 13  1  0  0  0  0
 13 14  2  0  0  0  0
 14 15  1  0  0  0  0
 15 16  2  0  0  0  0
 16 11  1  0  0  0  0
 14 17  1  0  0  0  0
 17 18  1  0  0  0  0
 17 19  2  0  0  0  0
M  CHG  2  17   1  18  -1
M  END
>  <EXTREG>  (ZINC00067157)
ZINC00067157

>  <LOGBIO>
2.5000

$$$$
ZINC00067686
  -MTS-   02131516522D 0   0.00000     0.00000     0

 20 22  0  0  0  0  0  0  0  0999 V2000
    4.1186   -1.9988    0.0000 C   0  0  0  0  0  0  0  0  0  0  0  0
    4.5246   -1.0849    0.0000 C   0  0  0  0  0  0  0  0  0  0  0  0
    3.9360   -0.2764    0.0000 N   0  0  0  0  0  0  0  0  0  0  0  0
    4.2460    0.6836    0.0000 C   0  0  0  0  0  0  0  0  0  0  0  0
    3.4360    1.2636    0.0000 N   0  0  0  0  0  0  0  0  0  0  0  0
    2.6260    0.6836    0.0000 C   0  0  0  0  0  0  0  0  0  0  0  0
    1.6468    0.8863    0.0000 N   0  0  0  0  0  0  0  0  0  0  0  0
    1.3347    1.8363    0.0000 C   0  0  0  0  0  0  0  0  0  0  0  0
    0.9786    0.1423    0.0000 C   0  0  0  0  0  0  0  0  0  0  0  0
    0.0000    0.3481    0.0000 O   0  0  0  0  0  0  0  0  0  0  0  0
    1.2917   -0.8110    0.0000 N   0  0  0  0  0  0  0  0  0  0  0  0
    0.6254   -1.5567    0.0000 C   0  0  0  0  0  0  0  0  0  0  0  0
    2.2657   -1.0137    0.0000 C   0  0  0  0  0  0  0  0  0  0  0  0
    2.5744   -1.9649    0.0000 O   0  0  0  0  0  0  0  0  0  0  0  0
    2.9360   -0.2764    0.0000 C   0  0  0  0  0  0  0  0  0  0  0  0
    5.1957    0.9967    0.0000 N   0  0  0  0  0  0  0  0  0  0  0  0
    6.0150    0.4080    0.0000 C   0  0  0  0  0  0  0  0  0  0  0  0
    6.8149    1.0019    0.0000 C   0  0  0  0  0  0  0  0  0  0  0  0
    6.5103    1.9505    0.0000 C   0  0  0  0  0  0  0  0  0  0  0  0
    5.5015    1.9488    0.0000 C   0  0  0  0  0  0  0  0  0  0  0  0
  1  2  1  0  0  0  0
  2  3  1  0  0  0  0
  3  4  1  0  0  0  0
  4  5  2  0  0  0  0
  5  6  1  0  0  0  0
  6  7  1  0  0  0  0
  7  8  1  0  0  0  0
  7  9  1  0  0  0  0
  9 10  2  0  0  0  0
  9 11  1  0  0  0  0
 11 12  1  0  0  0  0
 11 13  1  0  0  0  0
 13 14  2  0  0  0  0
 13 15  1  0  0  0  0
 15  3  1  0  0  0  0
 15  6  2  0  0  0  0
  4 16  1  0  0  0  0
 16 17  1  0  0  0  0
 17 18  1  0  0  0  0
 18 19  1  0  0  0  0
 19 20  1  0  0  0  0
 20 16  1  0  0  0  0
M  END
>  <EXTREG>  (ZINC00067686)
ZINC00067686

>  <LOGBIO>
2.5000

$$$$
ZINC00068799
  -MTS-   02131516522D 0   0.00000     0.00000     0

 14 15  0  0  0  0  0  0  0  0999 V2000
    2.0615   -0.8906    0.0000 O   0  0  0  0  0  0  0  0  0  0  0  0
    2.4683    0.0266    0.0000 C   0  0  0  0  0  0  0  0  0  0  0  0
    3.4576    0.1310    0.0000 N   0  0  0  0  0  0  0  0  0  0  0  0
    4.0457   -0.6778    0.0000 C   0  0  0  0  0  0  0  0  0  0  0  0
    3.6389   -1.5950    0.0000 C   0  0  0  0  0  0  0  0  0  0  0  0
    4.2255   -2.3984    0.0000 C   0  0  0  0  0  0  0  0  0  0  0  0
    5.2201   -2.2945    0.0000 C   0  0  0  0  0  0  0  0  0  0  0  0
    5.6280   -1.3872    0.0000 C   0  0  0  0  0  0  0  0  0  0  0  0
    5.0403   -0.5739    0.0000 C   0  0  0  0  0  0  0  0  0  0  0  0
    1.8798    0.8351    0.0000 C   0  0  0  0  0  0  0  0  0  0  0  0
    2.1898    1.7951    0.0000 O   0  0  0  0  0  0  0  0  0  0  0  0
    1.3798    2.3751    0.0000 C   0  0  0  0  0  0  0  0  0  0  0  0
    0.5698    1.7951    0.0000 C   0  0  0  0  0  0  0  0  0  0  0  0
    0.8798    0.8351    0.0000 C   0  0  0  0  0  0  0  0  0  0  0  0
  1  2  2  0  0  0  0
  2  3  1  0  0  0  0
  3  4  1  0  0  0  0
  4  5  1  0  0  0  0
  5  6  1  0  0  0  0
  6  7  1  0  0  0  0
  7  8  1  0  0  0  0
  8  9  1  0  0  0  0
  9  4  1  0  0  0  0
  2 10  1  0  0  0  0
 10 11  1  0  0  0  0
 11 12  1  0  0  0  0
 12 13  2  0  0  0  0
 13 14  1  0  0  0  0
 14 10  2  0  0  0  0
M  END
>  <EXTREG>  (ZINC00068799)
ZINC00068799

>  <LOGBIO>
2.5000

$$$$
ZINC00068929
  -MTS-   02131516522D 0   0.00000     0.00000     0

 18 20  0  0  0  0  0  0  0  0999 V2000
    5.2306   -3.3870    0.0000 Cl  0  0  0  0  0  0  0  0  0  0  0  0
    4.6401   -2.5800    0.0000 C   0  0  0  0  0  0  0  0  0  0  0  0
    5.0442   -1.6615    0.0000 C   0  0  0  0  0  0  0  0  0  0  0  0
    4.4551   -0.8599    0.0000 C   0  0  0  0  0  0  0  0  0  0  0  0
    3.4608   -0.9668    0.0000 C   0  0  0  0  0  0  0  0  0  0  0  0
    3.0557   -1.8753    0.0000 C   0  0  0  0  0  0  0  0  0  0  0  0
    3.6458   -2.6869    0.0000 C   0  0  0  0  0  0  0  0  0  0  0  0
    2.8723   -0.1583    0.0000 N   0  0  0  0  0  0  0  0  0  0  0  0
    3.1823    0.8017    0.0000 C   0  0  0  0  0  0  0  0  0  0  0  0
    4.1320    1.1148    0.0000 O   0  0  0  0  0  0  0  0  0  0  0  0
    2.3723    1.3817    0.0000 C   0  0  0  0  0  0  0  0  0  0  0  0
    2.2727    2.3798    0.0000 N   0  0  0  0  0  0  0  0  0  0  0  0
    1.3607    2.7901    0.0000 C   0  0  0  0  0  0  0  0  0  0  0  0
    0.5478    2.2018    0.0000 C   0  0  0  0  0  0  0  0  0  0  0  0
    0.6509    1.2124    0.0000 N   0  0  0  0  0  0  0  0  0  0  0  0
    1.5623    0.8017    0.0000 C   0  0  0  0  0  0  0  0  0  0  0  0
    1.8723   -0.1583    0.0000 C   0  0  0  0  0  0  0  0  0  0  0  0
    1.2838   -0.9668    0.0000 O   0  0  0  0  0  0  0  0  0  0  0  0
  1  2  1  0  0  0  0
  2  3  2  0  0  0  0
  3  4  1  0  0  0  0
  4  5  2  0  0  0  0
  5  6  1  0  0  0  0
  6  7  2  0  0  0  0
  7  2  1  0  0  0  0
  5  8  1  0  0  0  0
  8  9  1  0  0  0  0
  9 10  2  0  0  0  0
  9 11  1  0  0  0  0
 11 12  1  0  0  0  0
 12 13  2  0  0  0  0
 13 14  1  0  0  0  0
 14 15  2  0  0  0  0
 15 16  1  0  0  0  0
 16 11  2  0  0  0  0
 16 17  1  0  0  0  0
 17  8  1  0  0  0  0
 17 18  2  0  0  0  0
M  END
>  <EXTREG>  (ZINC00068929)
ZINC00068929

>  <LOGBIO>
2.5000

$$$$
ZINC00070647
  -MTS-   02131516522D 0   0.00000     0.00000     0

 23 24  0  0  0  0  0  0  0  0999 V2000
    6.5708    4.1058    0.0000 C   0  0  0  0  0  0  0  0  0  0  0  0
    6.5718    3.1023    0.0000 C   0  0  0  0  0  0  0  0  0  0  0  0
    5.7103    2.6050    0.0000 O   0  0  0  0  0  0  0  0  0  0  0  0
    5.7113    1.6015    0.0000 C   0  0  0  0  0  0  0  0  0  0  0  0
    6.5775    1.1019    0.0000 O   0  0  0  0  0  0  0  0  0  0  0  0
    4.8497    1.1042    0.0000 C   0  0  0  0  0  0  0  0  0  0  0  0
    4.8507    0.1008    0.0000 S   0  0  0  0  0  0  0  0  0  0  0  0
    3.9852   -0.4001    0.0000 C   0  0  0  0  0  0  0  0  0  0  0  0
    3.1152    0.0999    0.0000 C   0  0  0  0  0  0  0  0  0  0  0  0
    2.2552   -0.4001    0.0000 C   0  0  0  0  0  0  0  0  0  0  0  0
    2.2552   -1.4001    0.0000 C   0  0  0  0  0  0  0  0  0  0  0  0
    1.3884   -1.8988    0.0000 C   0  0  0  0  0  0  0  0  0  0  0  0
    0.5199   -1.3962    0.0000 O   0  0  0  0  0  0  0  0  0  0  0  0
    1.3872   -2.4988    0.0000 O   0  0  0  0  0  0  0  0  0  0  0  0
    3.1152   -1.9001    0.0000 C   0  0  0  0  0  0  0  0  0  0  0  0
    3.1180   -2.9014    0.0000 C   0  0  0  0  0  0  0  0  0  0  0  0
    3.9846   -3.4005    0.0000 C   0  0  0  0  0  0  0  0  0  0  0  0
    4.8521   -2.8961    0.0000 C   0  0  0  0  0  0  0  0  0  0  0  0
    4.8480   -1.9014    0.0000 C   0  0  0  0  0  0  0  0  0  0  0  0
    3.9852   -1.4001    0.0000 C   0  0  0  0  0  0  0  0  0  0  0  0
    2.2530   -3.4031    0.0000 C   0  0  0  0  0  0  0  0  0  0  0  0
    2.2544   -4.4065    0.0000 O   0  0  0  0  0  0  0  0  0  0  0  0
    1.7326   -3.1043    0.0000 O   0  0  0  0  0  0  0  0  0  0  0  0
  1  2  1  0  0  0  0
  2  3  1  0  0  0  0
  3  4  1  0  0  0  0
  4  5  2  0  0  0  0
  4  6  1  0  0  0  0
  6  7  1  0  0  0  0
  7  8  1  0  0  0  0
  8  9  2  0  0  0  0
  9 10  1  0  0  0  0
 10 11  2  0  0  0  0
 11 12  1  0  0  0  0
 12 13  1  0  0  0  0
 12 14  2  0  0  0  0
 11 15  1  0  0  0  0
 15 16  1  0  0  0  0
 16 17  2  0  0  0  0
 17 18  1  0  0  0  0
 18 19  2  0  0  0  0
 19 20  1  0  0  0  0
 20  8  1  0  0  0  0
 20 15  2  0  0  0  0
 16 21  1  0  0  0  0
 21 22  1  0  0  0  0
 21 23  2  0  0  0  0
M  END
>  <EXTREG>  (ZINC00070647)
ZINC00070647

>  <LOGBIO>
2.5000

$$$$
ZINC00071371
  -MTS-   02131516522D 0   0.00000     0.00000     0

 18 19  0  0  0  0  0  0  0  0999 V2000
    3.4567    2.0886    0.0000 C   0  0  0  0  0  0  0  0  0  0  0  0
    3.1159    1.1485    0.0000 C   0  0  0  0  0  0  0  0  0  0  0  0
    4.1009    0.9755    0.0000 C   0  0  0  0  0  0  0  0  0  0  0  0
    2.2459    1.6485    0.0000 N   0  0  0  0  0  0  0  0  0  0  0  0
    1.3859    1.1485    0.0000 C   0  0  0  0  0  0  0  0  0  0  0  0
    0.5192    1.6471    0.0000 N   0  0  0  0  0  0  0  0  0  0  0  0
    1.3859    0.1485    0.0000 N   0  0  0  0  0  0  0  0  0  0  0  0
    2.2459   -0.3515    0.0000 C   0  0  0  0  0  0  0  0  0  0  0  0
    2.2434   -1.3515    0.0000 N   0  0  0  0  0  0  0  0  0  0  0  0
    3.1159    0.1485    0.0000 N   0  0  0  0  0  0  0  0  0  0  0  0
    4.3277   -0.5527    0.0000 C   0  0  0  0  0  0  0  0  0  0  0  0
    4.3277   -1.5562    0.0000 C   0  0  0  0  0  0  0  0  0  0  0  0
    3.4619   -2.0566    0.0000 Cl  0  0  0  0  0  0  0  0  0  0  0  0
    5.1897   -2.0527    0.0000 C   0  0  0  0  0  0  0  0  0  0  0  0
    6.0567   -1.5544    0.0000 C   0  0  0  0  0  0  0  0  0  0  0  0
    6.0617   -0.5596    0.0000 C   0  0  0  0  0  0  0  0  0  0  0  0
    5.1947   -0.0545    0.0000 C   0  0  0  0  0  0  0  0  0  0  0  0
    5.1965    0.5455    0.0000 Cl  0  0  0  0  0  0  0  0  0  0  0  0
  1  2  1  0  0  0  0
  2  3  1  0  0  0  0
  2  4  1  0  0  0  0
  4  5  2  0  0  0  0
  5  6  1  0  0  0  0
  5  7  1  0  0  0  0
  7  8  2  0  0  0  0
  8  9  1  0  0  0  0
  8 10  1  0  0  0  0
 10  2  1  0  0  0  0
 10 11  1  0  0  0  0
 11 12  2  0  0  0  0
 12 13  1  0  0  0  0
 12 14  1  0  0  0  0
 14 15  2  0  0  0  0
 15 16  1  0  0  0  0
 16 17  2  0  0  0  0
 17 11  1  0  0  0  0
 17 18  1  0  0  0  0
M  END
>  <EXTREG>  (ZINC00071371)
ZINC00071371

>  <LOGBIO>
2.5000

$$$$
ZINC00072496
  -MTS-   02131516522D 0   0.00000     0.00000     0

 14 15  0  0  0  0  0  0  0  0999 V2000
    4.2381   -2.4422    0.0000 C   0  0  0  0  0  0  0  0  0  0  0  0
    3.6476   -1.6352    0.0000 C   0  0  0  0  0  0  0  0  0  0  0  0
    4.0517   -0.7167    0.0000 C   0  0  0  0  0  0  0  0  0  0  0  0
    3.4626    0.0849    0.0000 C   0  0  0  0  0  0  0  0  0  0  0  0
    2.4683   -0.0221    0.0000 C   0  0  0  0  0  0  0  0  0  0  0  0
    2.0632   -0.9306    0.0000 C   0  0  0  0  0  0  0  0  0  0  0  0
    1.0686   -1.0350    0.0000 C   0  0  0  0  0  0  0  0  0  0  0  0
    2.6533   -1.7421    0.0000 C   0  0  0  0  0  0  0  0  0  0  0  0
    1.8798    0.7864    0.0000 C   0  0  0  0  0  0  0  0  0  0  0  0
    2.1898    1.7464    0.0000 N   0  0  0  0  0  0  0  0  0  0  0  0
    1.3798    2.3264    0.0000 N   0  0  0  0  0  0  0  0  0  0  0  0
    0.5698    1.7464    0.0000 N   0  0  0  0  0  0  0  0  0  0  0  0
    0.8798    0.7864    0.0000 C   0  0  0  0  0  0  0  0  0  0  0  0
    0.2913   -0.0221    0.0000 S   0  0  0  0  0  0  0  0  0  0  0  0
  1  2  1  0  0  0  0
  2  3  2  0  0  0  0
  3  4  1  0  0  0  0
  4  5  2  0  0  0  0
  5  6  1  0  0  0  0
  6  7  1  0  0  0  0
  6  8  2  0  0  0  0
  8  2  1  0  0  0  0
  5  9  1  0  0  0  0
  9 10  2  0  0  0  0
 10 11  1  0  0  0  0
 11 12  1  0  0  0  0
 12 13  1  0  0  0  0
 13  9  1  0  0  0  0
 13 14  2  0  0  0  0
M  END
>  <EXTREG>  (ZINC00072496)
ZINC00072496

>  <LOGBIO>
2.5000

$$$$
ZINC00072908
  -MTS-   02131516522D 0   0.00000     0.00000     0

 18 19  0  0  0  0  0  0  0  0999 V2000
    7.4377   -0.5144    0.0000 F   0  0  0  0  0  0  0  0  0  0  0  0
    6.4436   -0.6223    0.0000 C   0  0  0  0  0  0  0  0  0  0  0  0
    6.5515   -1.6164    0.0000 F   0  0  0  0  0  0  0  0  0  0  0  0
    6.3357    0.3719    0.0000 F   0  0  0  0  0  0  0  0  0  0  0  0
    5.4494   -0.7302    0.0000 C   0  0  0  0  0  0  0  0  0  0  0  0
    4.8560    0.0790    0.0000 C   0  0  0  0  0  0  0  0  0  0  0  0
    3.8673   -0.0304    0.0000 C   0  0  0  0  0  0  0  0  0  0  0  0
    3.4628   -0.9449    0.0000 C   0  0  0  0  0  0  0  0  0  0  0  0
    2.4683   -1.0503    0.0000 C   0  0  0  0  0  0  0  0  0  0  0  0
    1.8798   -0.2418    0.0000 C   0  0  0  0  0  0  0  0  0  0  0  0
    2.1898    0.7182    0.0000 N   0  0  0  0  0  0  0  0  0  0  0  0
    1.3798    1.2982    0.0000 C   0  0  0  0  0  0  0  0  0  0  0  0
    1.3798    2.2982    0.0000 O   0  0  0  0  0  0  0  0  0  0  0  0
    0.5698    0.7182    0.0000 N   0  0  0  0  0  0  0  0  0  0  0  0
    0.8798   -0.2418    0.0000 C   0  0  0  0  0  0  0  0  0  0  0  0
    0.2913   -1.0503    0.0000 O   0  0  0  0  0  0  0  0  0  0  0  0
    4.0470   -1.7501    0.0000 C   0  0  0  0  0  0  0  0  0  0  0  0
    5.0449   -1.6447    0.0000 C   0  0  0  0  0  0  0  0  0  0  0  0
  1  2  1  0  0  0  0
  2  3  1  0  0  0  0
  2  4  1  0  0  0  0
  2  5  1  0  0  0  0
  5  6  2  0  0  0  0
  6  7  1  0  0  0  0
  7  8  2  0  0  0  0
  8  9  1  0  0  0  0
  9 10  1  0  0  0  0
 10 11  2  0  0  0  0
 11 12  1  0  0  0  0
 12 13  2  0  0  0  0
 12 14  1  0  0  0  0
 14 15  1  0  0  0  0
 15 10  1  0  0  0  0
 15 16  2  0  0  0  0
  8 17  1  0  0  0  0
 17 18  2  0  0  0  0
 18  5  1  0  0  0  0
M  END
>  <EXTREG>  (ZINC00072908)
ZINC00072908

>  <LOGBIO>
2.5000

$$$$
ZINC00074120
  -MTS-   02131516522D 0   0.00000     0.00000     0

 19 20  0  0  1  0  0  0  0  0999 V2000
    1.7702   -4.1078    0.0000 C   0  0  0  0  0  0  0  0  0  0  0  0
    2.1770   -3.1905    0.0000 C   0  0  0  0  0  0  0  0  0  0  0  0
    3.1663   -3.0861    0.0000 C   0  0  0  0  0  0  0  0  0  0  0  0
    1.5885   -2.3820    0.0000 N   0  0  0  0  0  0  0  0  0  0  0  0
    1.8985   -1.4220    0.0000 C   0  0  0  0  0  0  0  0  0  0  0  0
    1.0885   -0.8420    0.0000 C   0  0  2  0  0  0  0  0  0  0  0  0
    1.0885    0.1580    0.0000 C   0  0  0  0  0  0  0  0  0  0  0  0
    1.9545    0.6580    0.0000 O   0  0  0  0  0  0  0  0  0  0  0  0
    1.9545    1.6580    0.0000 C   0  0  0  0  0  0  0  0  0  0  0  0
    2.8231    2.1606    0.0000 C   0  0  0  0  0  0  0  0  0  0  0  0
    2.8210    3.1554    0.0000 C   0  0  0  0  0  0  0  0  0  0  0  0
    1.9555    3.6562    0.0000 C   0  0  0  0  0  0  0  0  0  0  0  0
    1.9580    4.6562    0.0000 F   0  0  0  0  0  0  0  0  0  0  0  0
    1.0920    3.1623    0.0000 C   0  0  0  0  0  0  0  0  0  0  0  0
    1.0890    2.1589    0.0000 C   0  0  0  0  0  0  0  0  0  0  0  0
    0.2785   -1.4220    0.0000 O   0  0  0  0  0  0  0  0  0  0  0  0
    0.5885   -2.3820    0.0000 C   0  0  0  0  0  0  0  0  0  0  0  0
    0.0000   -3.1905    0.0000 O   0  0  0  0  0  0  0  0  0  0  0  0
    1.6222   -0.5678    0.0000 H   0  0  0  0  0  0  0  0  0  0  0  0
  1  2  1  0  0  0  0
  2  3  1  0  0  0  0
  2  4  1  0  0  0  0
  4  5  1  0  0  0  0
  5  6  1  0  0  0  0
  6 19  1  6  0  0  0
  6  7  1  1  0  0  0
  7  8  1  0  0  0  0
  8  9  1  0  0  0  0
  9 10  2  0  0  0  0
 10 11  1  0  0  0  0
 11 12  2  0  0  0  0
 12 13  1  0  0  0  0
 12 14  1  0  0  0  0
 14 15  2  0  0  0  0
 15  9  1  0  0  0  0
  6 16  1  0  0  0  0
 16 17  1  0  0  0  0
 17  4  1  0  0  0  0
 17 18  2  0  0  0  0
M  END
>  <EXTREG>  (ZINC00074120)
ZINC00074120

>  <LOGBIO>
2.5000

$$$$
ZINC00075201
  -MTS-   02131516522D 0   0.00000     0.00000     0

 21 22  0  0  1  0  0  0  0  0999 V2000
    4.9618   -2.7872    0.0000 C   0  0  0  0  0  0  0  0  0  0  0  0
    4.3733   -1.9787    0.0000 C   0  0  0  0  0  0  0  0  0  0  0  0
    4.6833   -1.0187    0.0000 C   0  0  0  0  0  0  0  0  0  0  0  0
    3.8733   -0.4387    0.0000 C   0  0  0  0  0  0  0  0  0  0  0  0
    3.8733    0.5613    0.0000 C   0  0  0  0  0  0  0  0  0  0  0  0
    3.0633   -1.0187    0.0000 N   0  0  0  0  0  0  0  0  0  0  0  0
    3.3733   -1.9787    0.0000 N   0  0  0  0  0  0  0  0  0  0  0  0
    1.9236   -0.6429    0.0000 C   0  0  2  0  0  0  0  0  0  0  0  0
    1.1750   -1.3111    0.0000 C   0  0  0  0  0  0  0  0  0  0  0  0
    1.3786   -2.2848    0.0000 N   0  3  0  0  0  0  0  0  0  0  0  0
    0.6300   -2.9530    0.0000 O   0  5  0  0  0  0  0  0  0  0  0  0
    1.9485   -2.4724    0.0000 O   0  0  0  0  0  0  0  0  0  0  0  0
    1.7200    0.3362    0.0000 C   0  0  0  0  0  0  0  0  0  0  0  0
    2.4679    1.0051    0.0000 C   0  0  0  0  0  0  0  0  0  0  0  0
    2.2634    1.9786    0.0000 C   0  0  0  0  0  0  0  0  0  0  0  0
    1.3140    2.2927    0.0000 C   0  0  0  0  0  0  0  0  0  0  0  0
    1.1128    3.2723    0.0000 Cl  0  0  0  0  0  0  0  0  0  0  0  0
    0.5692    1.6333    0.0000 C   0  0  0  0  0  0  0  0  0  0  0  0
    0.7706    0.6503    0.0000 C   0  0  0  0  0  0  0  0  0  0  0  0
    0.0232   -0.0142    0.0000 Cl  0  0  0  0  0  0  0  0  0  0  0  0
    1.3538   -0.4550    0.0000 H   0  0  0  0  0  0  0  0  0  0  0  0
  1  2  1  0  0  0  0
  2  3  1  0  0  0  0
  3  4  2  0  0  0  0
  4  5  1  0  0  0  0
  4  6  1  0  0  0  0
  6  7  1  0  0  0  0
  7  2  2  0  0  0  0
  6  8  1  0  0  0  0
  8 21  1  1  0  0  0
  8  9  1  6  0  0  0
  9 10  1  0  0  0  0
 10 11  1  0  0  0  0
 10 12  2  0  0  0  0
  8 13  1  0  0  0  0
 13 14  2  0  0  0  0
 14 15  1  0  0  0  0
 15 16  2  0  0  0  0
 16 17  1  0  0  0  0
 16 18  1  0  0  0  0
 18 19  2  0  0  0  0
 19 13  1  0  0  0  0
 19 20  1  0  0  0  0
M  CHG  2  10   1  11  -1
M  END
>  <EXTREG>  (ZINC00075201)
ZINC00075201

>  <LOGBIO>
2.5000

$$$$
ZINC00075634
  -MTS-   02131516522D 0   0.00000     0.00000     0

 22 24  0  0  1  0  0  0  0  0999 V2000
    7.1221   -2.7409    0.0000 C   0  0  0  0  0  0  0  0  0  0  0  0
    6.5336   -1.9324    0.0000 C   0  0  0  0  0  0  0  0  0  0  0  0
    6.8436   -0.9724    0.0000 S   0  0  0  0  0  0  0  0  0  0  0  0
    6.0336   -0.3924    0.0000 C   0  0  0  0  0  0  0  0  0  0  0  0
    6.0336    0.6076    0.0000 S   0  0  0  0  0  0  0  0  0  0  0  0
    5.1676    1.1076    0.0000 C   0  0  1  0  0  0  0  0  0  0  0  0
    5.0612    2.1108    0.0000 C   0  0  0  0  0  0  0  0  0  0  0  0
    4.0855    2.3121    0.0000 C   0  0  0  0  0  0  0  0  0  0  0  0
    3.6796    3.2260    0.0000 O   0  0  0  0  0  0  0  0  0  0  0  0
    3.5807    1.4532    0.0000 N   0  0  0  0  0  0  0  0  0  0  0  0
    4.2537    0.7017    0.0000 C   0  0  0  0  0  0  0  0  0  0  0  0
    4.0440   -0.2761    0.0000 O   0  0  0  0  0  0  0  0  0  0  0  0
    2.5856    1.3539    0.0000 C   0  0  0  0  0  0  0  0  0  0  0  0
    1.9993    2.1682    0.0000 C   0  0  0  0  0  0  0  0  0  0  0  0
    1.0096    2.0674    0.0000 C   0  0  0  0  0  0  0  0  0  0  0  0
    0.5972    1.1565    0.0000 C   0  0  0  0  0  0  0  0  0  0  0  0
    1.1744    0.3463    0.0000 C   0  0  0  0  0  0  0  0  0  0  0  0
    0.7597   -0.5637    0.0000 C   0  0  0  0  0  0  0  0  0  0  0  0
    2.1732    0.4429    0.0000 C   0  0  0  0  0  0  0  0  0  0  0  0
    5.2236   -0.9724    0.0000 N   0  0  0  0  0  0  0  0  0  0  0  0
    5.5336   -1.9324    0.0000 N   0  0  0  0  0  0  0  0  0  0  0  0
    5.6706    1.4346    0.0000 H   0  0  0  0  0  0  0  0  0  0  0  0
  1  2  1  0  0  0  0
  2  3  1  0  0  0  0
  3  4  1  0  0  0  0
  4  5  1  0  0  0  0
  6  5  1  6  0  0  0
  6 22  1  1  0  0  0
  6  7  1  0  0  0  0
  7  8  1  0  0  0  0
  8  9  2  0  0  0  0
  8 10  1  0  0  0  0
 10 11  1  0  0  0  0
 11  6  1  0  0  0  0
 11 12  2  0  0  0  0
 10 13  1  0  0  0  0
 13 14  2  0  0  0  0
 14 15  1  0  0  0  0
 15 16  2  0  0  0  0
 16 17  1  0  0  0  0
 17 18  1  0  0  0  0
 17 19  2  0  0  0  0
 19 13  1  0  0  0  0
  4 20  2  0  0  0  0
 20 21  1  0  0  0  0
 21  2  2  0  0  0  0
M  END
>  <EXTREG>  (ZINC00075634)
ZINC00075634

>  <LOGBIO>
2.5000

$$$$
ZINC00076310
  -MTS-   02131516522D 0   0.00000     0.00000     0

 23 25  0  0  0  0  0  0  0  0999 V2000
    3.5081   -2.0906    0.0000 C   0  0  0  0  0  0  0  0  0  0  0  0
    4.1019   -2.8995    0.0000 C   0  0  0  0  0  0  0  0  0  0  0  0
    3.7008   -3.8098    0.0000 O   0  0  0  0  0  0  0  0  0  0  0  0
    5.0960   -2.7906    0.0000 N   0  0  0  0  0  0  0  0  0  0  0  0
    5.4987   -1.8753    0.0000 C   0  0  0  0  0  0  0  0  0  0  0  0
    6.4961   -1.7650    0.0000 C   0  0  0  0  0  0  0  0  0  0  0  0
    6.8948   -0.8536    0.0000 C   0  0  0  0  0  0  0  0  0  0  0  0
    6.3043   -0.0466    0.0000 C   0  0  0  0  0  0  0  0  0  0  0  0
    5.3150   -0.1510    0.0000 C   0  0  0  0  0  0  0  0  0  0  0  0
    4.9082   -1.0683    0.0000 C   0  0  0  0  0  0  0  0  0  0  0  0
    4.7265    0.6575    0.0000 C   0  0  0  0  0  0  0  0  0  0  0  0
    5.0365    1.6175    0.0000 O   0  0  0  0  0  0  0  0  0  0  0  0
    4.2265    2.1975    0.0000 N   0  0  0  0  0  0  0  0  0  0  0  0
    3.4165    1.6175    0.0000 C   0  0  0  0  0  0  0  0  0  0  0  0
    3.7265    0.6575    0.0000 C   0  0  0  0  0  0  0  0  0  0  0  0
    2.4668    1.9307    0.0000 C   0  0  0  0  0  0  0  0  0  0  0  0
    2.2614    2.9129    0.0000 C   0  0  0  0  0  0  0  0  0  0  0  0
    3.0065    3.5799    0.0000 Cl  0  0  0  0  0  0  0  0  0  0  0  0
    1.3161    3.2225    0.0000 C   0  0  0  0  0  0  0  0  0  0  0  0
    0.5693    2.5573    0.0000 C   0  0  0  0  0  0  0  0  0  0  0  0
    0.7680    1.5826    0.0000 C   0  0  0  0  0  0  0  0  0  0  0  0
    1.7201    1.2655    0.0000 C   0  0  0  0  0  0  0  0  0  0  0  0
    1.9218    0.2861    0.0000 Cl  0  0  0  0  0  0  0  0  0  0  0  0
  1  2  1  0  0  0  0
  2  3  2  0  0  0  0
  2  4  1  0  0  0  0
  4  5  1  0  0  0  0
  5  6  2  0  0  0  0
  6  7  1  0  0  0  0
  7  8  2  0  0  0  0
  8  9  1  0  0  0  0
  9 10  2  0  0  0  0
 10  5  1  0  0  0  0
  9 11  1  0  0  0  0
 11 12  1  0  0  0  0
 12 13  1  0  0  0  0
 13 14  2  0  0  0  0
 14 15  1  0  0  0  0
 15 11  2  0  0  0  0
 14 16  1  0  0  0  0
 16 17  2  0  0  0  0
 17 18  1  0  0  0  0
 17 19  1  0  0  0  0
 19 20  2  0  0  0  0
 20 21  1  0  0  0  0
 21 22  2  0  0  0  0
 22 16  1  0  0  0  0
 22 23  1  0  0  0  0
M  END
>  <EXTREG>  (ZINC00076310)
ZINC00076310

>  <LOGBIO>
2.5000

$$$$
ZINC00077090
  -MTS-   02131516522D 0   0.00000     0.00000     0

 14 14  0  0  1  0  0  0  0  0999 V2000
    0.6000    0.7234    0.0000 C   0  0  0  0  0  0  0  0  0  0  0  0
    1.6000    0.7234    0.0000 C   0  0  0  0  0  0  0  0  0  0  0  0
    1.6000    1.7234    0.0000 C   0  0  0  0  0  0  0  0  0  0  0  0
    1.6000   -0.2766    0.0000 O   0  0  0  0  0  0  0  0  0  0  0  0
    2.6000    0.7234    0.0000 C   0  0  0  0  0  0  0  0  0  0  0  0
    3.6000    0.7234    0.0000 C   0  0  0  0  0  0  0  0  0  0  0  0
    4.6000    0.7234    0.0000 C   0  0  2  0  0  0  0  0  0  0  0  0
    5.1000    1.5894    0.0000 O   0  0  0  0  0  0  0  0  0  0  0  0
    5.1000   -0.1426    0.0000 C   0  0  0  0  0  0  0  0  0  0  0  0
    4.6905   -1.0646    0.0000 S   0  0  0  0  0  0  0  0  0  0  0  0
    5.4349   -1.7268    0.0000 C   0  0  0  0  0  0  0  0  0  0  0  0
    6.3015   -1.2354    0.0000 C   0  0  0  0  0  0  0  0  0  0  0  0
    6.0944   -0.2480    0.0000 C   0  0  0  0  0  0  0  0  0  0  0  0
    4.3000    1.2430    0.0000 H   0  0  0  0  0  0  0  0  0  0  0  0
  1  2  1  0  0  0  0
  2  3  1  0  0  0  0
  2  4  1  0  0  0  0
  2  5  1  0  0  0  0
  5  6  3  0  0  0  0
  6  7  1  0  0  0  0
  7 14  1  1  0  0  0
  7  8  1  6  0  0  0
  7  9  1  0  0  0  0
  9 10  1  0  0  0  0
 10 11  1  0  0  0  0
 11 12  2  0  0  0  0
 12 13  1  0  0  0  0
 13  9  2  0  0  0  0
M  END
>  <EXTREG>  (ZINC00077090)
ZINC00077090

>  <LOGBIO>
2.5000

$$$$
ZINC00077271
  -MTS-   02131516522D 0   0.00000     0.00000     0

 20 21  0  0  1  0  0  0  0  0999 V2000
    3.2684   -2.8504    0.0000 C   0  0  0  0  0  0  0  0  0  0  0  0
    2.6799   -2.0420    0.0000 C   0  0  0  0  0  0  0  0  0  0  0  0
    1.8714   -2.6305    0.0000 C   0  0  0  0  0  0  0  0  0  0  0  0
    3.4883   -1.4534    0.0000 C   0  0  0  0  0  0  0  0  0  0  0  0
    2.0913   -1.2335    0.0000 N   0  0  0  0  0  0  0  0  0  0  0  0
    2.4013   -0.2735    0.0000 C   0  0  2  0  0  0  0  0  0  0  0  0
    3.2103    0.3292    0.0000 N   0  0  0  0  0  0  0  0  0  0  0  0
    2.8882    1.2759    0.0000 C   0  0  0  0  0  0  0  0  0  0  0  0
    3.4640    2.0935    0.0000 O   0  0  0  0  0  0  0  0  0  0  0  0
    1.8795    1.2602    0.0000 N   0  0  0  0  0  0  0  0  0  0  0  0
    1.5913    0.3065    0.0000 C   0  0  2  0  0  0  0  0  0  0  0  0
    0.7813   -0.2735    0.0000 N   0  0  0  0  0  0  0  0  0  0  0  0
    1.0913   -1.2335    0.0000 C   0  0  0  0  0  0  0  0  0  0  0  0
    0.5028   -2.0420    0.0000 O   0  0  0  0  0  0  0  0  0  0  0  0
    1.2771    2.0584    0.0000 C   0  0  0  0  0  0  0  0  0  0  0  0
    0.4789    1.4560    0.0000 C   0  0  0  0  0  0  0  0  0  0  0  0
    2.0753    2.6608    0.0000 C   0  0  0  0  0  0  0  0  0  0  0  0
    0.6748    2.8566    0.0000 C   0  0  0  0  0  0  0  0  0  0  0  0
    1.1035    0.6558    0.0000 H   0  0  0  0  0  0  0  0  0  0  0  0
    2.8892   -0.6228    0.0000 H   0  0  0  0  0  0  0  0  0  0  0  0
  1  2  1  0  0  0  0
  2  3  1  0  0  0  0
  2  4  1  0  0  0  0
  2  5  1  0  0  0  0
  6  5  1  1  0  0  0
  6 20  1  6  0  0  0
  6  7  1  0  0  0  0
  7  8  1  0  0  0  0
  8  9  2  0  0  0  0
  8 10  1  0  0  0  0
 11 10  1  1  0  0  0
 11 19  1  6  0  0  0
 11  6  1  0  0  0  0
 11 12  1  0  0  0  0
 12 13  1  0  0  0  0
 13  5  1  0  0  0  0
 13 14  2  0  0  0  0
 10 15  1  0  0  0  0
 15 16  1  0  0  0  0
 15 17  1  0  0  0  0
 15 18  1  0  0  0  0
M  END
>  <EXTREG>  (ZINC00077271)
ZINC00077271

>  <LOGBIO>
2.5000

$$$$
ZINC00077699
  -MTS-   02131516522D 0   0.00000     0.00000     0

 22 24  0  0  0  0  0  0  0  0999 V2000
    8.0956   -1.9317    0.0000 C   0  0  0  0  0  0  0  0  0  0  0  0
    7.5071   -1.1232    0.0000 C   0  0  0  0  0  0  0  0  0  0  0  0
    7.8171   -0.1632    0.0000 O   0  0  0  0  0  0  0  0  0  0  0  0
    7.0071    0.4168    0.0000 C   0  0  0  0  0  0  0  0  0  0  0  0
    6.1971   -0.1632    0.0000 C   0  0  0  0  0  0  0  0  0  0  0  0
    6.5071   -1.1232    0.0000 N   0  0  0  0  0  0  0  0  0  0  0  0
    5.0574    0.2126    0.0000 C   0  0  0  0  0  0  0  0  0  0  0  0
    4.7490    1.1731    0.0000 N   0  0  0  0  0  0  0  0  0  0  0  0
    3.7527    1.1715    0.0000 O   0  0  0  0  0  0  0  0  0  0  0  0
    3.4334    0.2278    0.0000 C   0  0  0  0  0  0  0  0  0  0  0  0
    4.2453   -0.3709    0.0000 N   0  0  0  0  0  0  0  0  0  0  0  0
    2.4794   -0.0721    0.0000 C   0  0  0  0  0  0  0  0  0  0  0  0
    1.7395    0.6058    0.0000 C   0  0  0  0  0  0  0  0  0  0  0  0
    0.7911    0.3056    0.0000 C   0  0  0  0  0  0  0  0  0  0  0  0
    0.5728   -0.6703    0.0000 C   0  0  0  0  0  0  0  0  0  0  0  0
    1.3030   -1.3460    0.0000 C   0  0  0  0  0  0  0  0  0  0  0  0
    2.2611   -1.0480    0.0000 C   0  0  0  0  0  0  0  0  0  0  0  0
    2.9965   -1.7257    0.0000 Cl  0  0  0  0  0  0  0  0  0  0  0  0
    7.0071    1.4168    0.0000 C   0  0  0  0  0  0  0  0  0  0  0  0
    6.0071    1.4168    0.0000 F   0  0  0  0  0  0  0  0  0  0  0  0
    8.0071    1.4168    0.0000 F   0  0  0  0  0  0  0  0  0  0  0  0
    7.0071    2.4168    0.0000 F   0  0  0  0  0  0  0  0  0  0  0  0
  1  2  1  0  0  0  0
  2  3  1  0  0  0  0
  3  4  1  0  0  0  0
  4  5  2  0  0  0  0
  5  6  1  0  0  0  0
  6  2  2  0  0  0  0
  5  7  1  0  0  0  0
  7  8  2  0  0  0  0
  8  9  1  0  0  0  0
  9 10  1  0  0  0  0
 10 11  2  0  0  0  0
 11  7  1  0  0  0  0
 10 12  1  0  0  0  0
 12 13  2  0  0  0  0
 13 14  1  0  0  0  0
 14 15  2  0  0  0  0
 15 16  1  0  0  0  0
 16 17  2  0  0  0  0
 17 12  1  0  0  0  0
 17 18  1  0  0  0  0
  4 19  1  0  0  0  0
 19 20  1  0  0  0  0
 19 21  1  0  0  0  0
 19 22  1  0  0  0  0
M  END
>  <EXTREG>  (ZINC00077699)
ZINC00077699

>  <LOGBIO>
2.5000

$$$$
ZINC00077771
  -MTS-   02131516522D 0   0.00000     0.00000     0

 15 16  0  0  0  0  0  0  0  0999 V2000
    4.1314   -1.6968    0.0000 C   0  0  0  0  0  0  0  0  0  0  0  0
    3.5429   -0.8883    0.0000 N   0  0  0  0  0  0  0  0  0  0  0  0
    3.8529    0.0717    0.0000 N   0  0  0  0  0  0  0  0  0  0  0  0
    3.0429    0.6517    0.0000 C   0  0  0  0  0  0  0  0  0  0  0  0
    3.0429    1.2517    0.0000 O   0  0  0  0  0  0  0  0  0  0  0  0
    2.2329    0.0717    0.0000 C   0  0  0  0  0  0  0  0  0  0  0  0
    2.5429   -0.8883    0.0000 C   0  0  0  0  0  0  0  0  0  0  0  0
    1.8672   -1.6254    0.0000 N   0  0  0  0  0  0  0  0  0  0  0  0
    0.8901   -1.4127    0.0000 C   0  0  0  0  0  0  0  0  0  0  0  0
    0.5865   -0.4563    0.0000 C   0  0  0  0  0  0  0  0  0  0  0  0
    1.2579    0.2777    0.0000 C   0  0  0  0  0  0  0  0  0  0  0  0
    0.9521    1.2298    0.0000 C   0  0  0  0  0  0  0  0  0  0  0  0
    0.0000    0.9239    0.0000 F   0  0  0  0  0  0  0  0  0  0  0  0
    1.9042    1.5356    0.0000 F   0  0  0  0  0  0  0  0  0  0  0  0
    0.6462    2.1818    0.0000 F   0  0  0  0  0  0  0  0  0  0  0  0
  1  2  1  0  0  0  0
  2  3  1  0  0  0  0
  3  4  1  0  0  0  0
  4  5  2  0  0  0  0
  4  6  1  0  0  0  0
  6  7  2  0  0  0  0
  7  2  1  0  0  0  0
  7  8  1  0  0  0  0
  8  9  2  0  0  0  0
  9 10  1  0  0  0  0
 10 11  2  0  0  0  0
 11  6  1  0  0  0  0
 11 12  1  0  0  0  0
 12 13  1  0  0  0  0
 12 14  1  0  0  0  0
 12 15  1  0  0  0  0
M  END
>  <EXTREG>  (ZINC00077771)
ZINC00077771

>  <LOGBIO>
2.5000

$$$$
ZINC00078117
  -MTS-   02131516522D 0   0.00000     0.00000     0

 17 17  0  0  0  0  0  0  0  0999 V2000
    6.5730    2.2015    0.0000 C   0  0  0  0  0  0  0  0  0  0  0  0
    6.5745    1.1980    0.0000 C   0  0  0  0  0  0  0  0  0  0  0  0
    5.7133    0.7002    0.0000 C   0  0  0  0  0  0  0  0  0  0  0  0
    5.7148   -0.3032    0.0000 O   0  0  0  0  0  0  0  0  0  0  0  0
    4.8467    1.1994    0.0000 N   0  0  0  0  0  0  0  0  0  0  0  0
    3.9812    0.6985    0.0000 C   0  0  0  0  0  0  0  0  0  0  0  0
    3.1112    1.1985    0.0000 C   0  0  0  0  0  0  0  0  0  0  0  0
    2.2512    0.6985    0.0000 N   0  0  0  0  0  0  0  0  0  0  0  0
    2.2512   -0.3015    0.0000 C   0  0  0  0  0  0  0  0  0  0  0  0
    1.3844   -0.8002    0.0000 O   0  0  0  0  0  0  0  0  0  0  0  0
    0.5192   -0.2989    0.0000 C   0  0  0  0  0  0  0  0  0  0  0  0
    3.1112   -0.8015    0.0000 C   0  0  0  0  0  0  0  0  0  0  0  0
    3.9812   -0.3015    0.0000 C   0  0  0  0  0  0  0  0  0  0  0  0
    3.1087   -1.8015    0.0000 C   0  0  0  0  0  0  0  0  0  0  0  0
    4.1087   -1.8040    0.0000 F   0  0  0  0  0  0  0  0  0  0  0  0
    2.1087   -1.7990    0.0000 F   0  0  0  0  0  0  0  0  0  0  0  0
    3.1062   -2.8015    0.0000 F   0  0  0  0  0  0  0  0  0  0  0  0
  1  2  1  0  0  0  0
  2  3  1  0  0  0  0
  3  4  2  0  0  0  0
  3  5  1  0  0  0  0
  5  6  1  0  0  0  0
  6  7  2  0  0  0  0
  7  8  1  0  0  0  0
  8  9  2  0  0  0  0
  9 10  1  0  0  0  0
 10 11  1  0  0  0  0
  9 12  1  0  0  0  0
 12 13  2  0  0  0  0
 13  6  1  0  0  0  0
 12 14  1  0  0  0  0
 14 15  1  0  0  0  0
 14 16  1  0  0  0  0
 14 17  1  0  0  0  0
M  END
>  <EXTREG>  (ZINC00078117)
ZINC00078117

>  <LOGBIO>
2.5000

$$$$
ZINC00078570
  -MTS-   02131516522D 0   0.00000     0.00000     0

 20 22  0  0  0  0  0  0  0  0999 V2000
    3.2456   -1.1558    0.0000 F   0  0  0  0  0  0  0  0  0  0  0  0
    4.2398   -1.0484    0.0000 C   0  0  0  0  0  0  0  0  0  0  0  0
    4.8328   -1.8579    0.0000 C   0  0  0  0  0  0  0  0  0  0  0  0
    5.8216   -1.7491    0.0000 C   0  0  0  0  0  0  0  0  0  0  0  0
    6.2266   -0.8348    0.0000 C   0  0  0  0  0  0  0  0  0  0  0  0
    5.6428   -0.0293    0.0000 C   0  0  0  0  0  0  0  0  0  0  0  0
    4.6448   -0.1341    0.0000 C   0  0  0  0  0  0  0  0  0  0  0  0
    4.0563    0.6744    0.0000 C   0  0  0  0  0  0  0  0  0  0  0  0
    4.3663    1.6344    0.0000 N   0  0  0  0  0  0  0  0  0  0  0  0
    3.5563    2.2144    0.0000 N   0  0  0  0  0  0  0  0  0  0  0  0
    2.7463    1.6344    0.0000 C   0  0  0  0  0  0  0  0  0  0  0  0
    1.7671    1.8371    0.0000 C   0  0  0  0  0  0  0  0  0  0  0  0
    1.0989    1.0931    0.0000 C   0  0  0  0  0  0  0  0  0  0  0  0
    1.4120    0.1398    0.0000 C   0  0  0  0  0  0  0  0  0  0  0  0
    2.3859   -0.0629    0.0000 C   0  0  0  0  0  0  0  0  0  0  0  0
    3.0563    0.6744    0.0000 N   0  0  0  0  0  0  0  0  0  0  0  0
    0.7456   -0.6058    0.0000 C   0  0  0  0  0  0  0  0  0  0  0  0
    1.4913   -1.2722    0.0000 F   0  0  0  0  0  0  0  0  0  0  0  0
    0.0000    0.0605    0.0000 F   0  0  0  0  0  0  0  0  0  0  0  0
    0.0793   -1.3515    0.0000 F   0  0  0  0  0  0  0  0  0  0  0  0
  1  2  1  0  0  0  0
  2  3  2  0  0  0  0
  3  4  1  0  0  0  0
  4  5  2  0  0  0  0
  5  6  1  0  0  0  0
  6  7  2  0  0  0  0
  7  2  1  0  0  0  0
  7  8  1  0  0  0  0
  8  9  2  0  0  0  0
  9 10  1  0  0  0  0
 10 11  2  0  0  0  0
 11 12  1  0  0  0  0
 12 13  2  0  0  0  0
 13 14  1  0  0  0  0
 14 15  2  0  0  0  0
 15 16  1  0  0  0  0
 16  8  1  0  0  0  0
 16 11  1  0  0  0  0
 14 17  1  0  0  0  0
 17 18  1  0  0  0  0
 17 19  1  0  0  0  0
 17 20  1  0  0  0  0
M  END
>  <EXTREG>  (ZINC00078570)
ZINC00078570

>  <LOGBIO>
2.5000

$$$$
ZINC00079269
  -MTS-   02131516522D 0   0.00000     0.00000     0

 23 26  0  0  0  0  0  0  0  0999 V2000
    0.5956   -0.7318    0.0000 C   0  0  0  0  0  0  0  0  0  0  0  0
    1.5882   -0.8528    0.0000 C   0  0  0  0  0  0  0  0  0  0  0  0
    2.0789   -1.7343    0.0000 N   0  0  0  0  0  0  0  0  0  0  0  0
    3.0555   -1.5375    0.0000 O   0  0  0  0  0  0  0  0  0  0  0  0
    3.1838   -0.5496    0.0000 C   0  0  0  0  0  0  0  0  0  0  0  0
    4.0605   -0.0686    0.0000 N   0  0  0  0  0  0  0  0  0  0  0  0
    4.9733   -0.4981    0.0000 C   0  0  0  0  0  0  0  0  0  0  0  0
    5.1544   -1.4816    0.0000 O   0  0  0  0  0  0  0  0  0  0  0  0
    5.6604    0.2152    0.0000 C   0  0  2  0  0  0  0  0  0  0  0  0
    6.6704   -0.1248    0.0000 C   0  0  2  0  0  0  0  0  0  0  0  0
    6.1304   -1.0948    0.0000 C   0  0  0  0  0  0  0  0  0  0  0  0
    6.2804    0.8052    0.0000 C   0  0  1  0  0  0  0  0  0  0  0  0
    7.0804    1.1552    0.0000 C   0  0  0  0  0  0  0  0  0  0  0  0
    7.5904    0.4552    0.0000 C   0  0  0  0  0  0  0  0  0  0  0  0
    5.1704    1.1252    0.0000 C   0  0  2  0  0  0  0  0  0  0  0  0
    4.1876    0.9233    0.0000 C   0  0  0  0  0  0  0  0  0  0  0  0
    3.4545    1.6034    0.0000 O   0  0  0  0  0  0  0  0  0  0  0  0
    2.2703   -0.1215    0.0000 C   0  0  0  0  0  0  0  0  0  0  0  0
    2.0804    0.8603    0.0000 C   0  0  0  0  0  0  0  0  0  0  0  0
    5.1938    1.7247    0.0000 H   0  0  0  0  0  0  0  0  0  0  0  0
    6.2409    1.4038    0.0000 H   0  0  0  0  0  0  0  0  0  0  0  0
    7.1061   -0.5374    0.0000 H   0  0  0  0  0  0  0  0  0  0  0  0
    5.8029   -0.3677    0.0000 H   0  0  0  0  0  0  0  0  0  0  0  0
  1  2  1  0  0  0  0
  2  3  2  0  0  0  0
  3  4  1  0  0  0  0
  4  5  1  0  0  0  0
  5  6  1  0  0  0  0
  6  7  1  0  0  0  0
  7  8  2  0  0  0  0
  9  7  1  1  0  0  0
  9 23  1  6  0  0  0
  9 10  1  0  0  0  0
 10 22  1  6  0  0  0
 10 11  1  1  0  0  0
 11 12  1  0  0  0  0
 12 21  1  1  0  0  0
 12 13  1  6  0  0  0
 13 14  2  0  0  0  0
 14 10  1  0  0  0  0
 12 15  1  0  0  0  0
 15 20  1  6  0  0  0
 15  9  1  0  0  0  0
 15 16  1  1  0  0  0
 16  6  1  0  0  0  0
 16 17  2  0  0  0  0
  5 18  2  0  0  0  0
 18  2  1  0  0  0  0
 18 19  1  0  0  0  0
M  END
>  <EXTREG>  (ZINC00079269)
ZINC00079269

>  <LOGBIO>
2.5000

$$$$
ZINC00080220
  -MTS-   02131516522D 0   0.00000     0.00000     0

 23 24  0  0  0  0  0  0  0  0999 V2000
    0.5189   -0.6150    0.0000 C   0  0  0  0  0  0  0  0  0  0  0  0
    1.0210   -1.4798    0.0000 O   0  0  0  0  0  0  0  0  0  0  0  0
    2.0210   -1.4773    0.0000 C   0  0  0  0  0  0  0  0  0  0  0  0
    2.5258   -2.3446    0.0000 N   0  0  0  0  0  0  0  0  0  0  0  0
    3.5206   -2.3400    0.0000 C   0  0  0  0  0  0  0  0  0  0  0  0
    4.0232   -3.2046    0.0000 N   0  0  0  0  0  0  0  0  0  0  0  0
    4.0192   -1.4733    0.0000 C   0  0  0  0  0  0  0  0  0  0  0  0
    5.0192   -1.4733    0.0000 C   0  0  0  0  0  0  0  0  0  0  0  0
    6.0192   -1.4733    0.0000 N   0  0  0  0  0  0  0  0  0  0  0  0
    3.5232   -0.6110    0.0000 C   0  0  0  0  0  0  0  0  0  0  0  0
    4.0240    0.2545    0.0000 C   0  0  0  0  0  0  0  0  0  0  0  0
    5.0275    0.2545    0.0000 C   0  0  0  0  0  0  0  0  0  0  0  0
    5.5239    1.1166    0.0000 C   0  0  0  0  0  0  0  0  0  0  0  0
    5.0257    1.9836    0.0000 C   0  0  0  0  0  0  0  0  0  0  0  0
    4.0309    1.9886    0.0000 C   0  0  0  0  0  0  0  0  0  0  0  0
    3.5257    1.1215    0.0000 C   0  0  0  0  0  0  0  0  0  0  0  0
    3.5348    2.8568    0.0000 C   0  0  0  0  0  0  0  0  0  0  0  0
    2.6665    2.3607    0.0000 F   0  0  0  0  0  0  0  0  0  0  0  0
    4.4030    3.3529    0.0000 F   0  0  0  0  0  0  0  0  0  0  0  0
    3.0387    3.7251    0.0000 F   0  0  0  0  0  0  0  0  0  0  0  0
    2.5197   -0.6105    0.0000 C   0  0  0  0  0  0  0  0  0  0  0  0
    2.0193    0.2552    0.0000 C   0  0  0  0  0  0  0  0  0  0  0  0
    1.5188    1.1210    0.0000 N   0  0  0  0  0  0  0  0  0  0  0  0
  1  2  1  0  0  0  0
  2  3  1  0  0  0  0
  3  4  1  0  0  0  0
  4  5  2  0  0  0  0
  5  6  1  0  0  0  0
  5  7  1  0  0  0  0
  7  8  1  0  0  0  0
  8  9  3  0  0  0  0
  7 10  2  0  0  0  0
 10 11  1  0  0  0  0
 11 12  2  0  0  0  0
 12 13  1  0  0  0  0
 13 14  2  0  0  0  0
 14 15  1  0  0  0  0
 15 16  2  0  0  0  0
 16 11  1  0  0  0  0
 15 17  1  0  0  0  0
 17 18  1  0  0  0  0
 17 19  1  0  0  0  0
 17 20  1  0  0  0  0
 10 21  1  0  0  0  0
 21  3  2  0  0  0  0
 21 22  1  0  0  0  0
 22 23  3  0  0  0  0
M  END
>  <EXTREG>  (ZINC00080220)
ZINC00080220

>  <LOGBIO>
2.5000

$$$$
ZINC00080229
  -MTS-   02131516522D 0   0.00000     0.00000     0

 22 25  0  0  0  0  0  0  0  0999 V2000
    4.8805   -4.3663    0.0000 Cl  0  0  0  0  0  0  0  0  0  0  0  0
    4.3775   -3.5020    0.0000 C   0  0  0  0  0  0  0  0  0  0  0  0
    4.8753   -2.6308    0.0000 C   0  0  0  0  0  0  0  0  0  0  0  0
    4.3732   -1.7720    0.0000 C   0  0  0  0  0  0  0  0  0  0  0  0
    3.3732   -1.7745    0.0000 C   0  0  0  0  0  0  0  0  0  0  0  0
    2.8753   -2.6358    0.0000 C   0  0  0  0  0  0  0  0  0  0  0  0
    1.8753   -2.6358    0.0000 Cl  0  0  0  0  0  0  0  0  0  0  0  0
    3.3775   -3.5045    0.0000 C   0  0  0  0  0  0  0  0  0  0  0  0
    2.8723   -0.9090    0.0000 C   0  0  0  0  0  0  0  0  0  0  0  0
    3.3723   -0.0390    0.0000 C   0  0  0  0  0  0  0  0  0  0  0  0
    2.8723    0.8210    0.0000 C   0  0  0  0  0  0  0  0  0  0  0  0
    3.1823    1.7810    0.0000 C   0  0  0  0  0  0  0  0  0  0  0  0
    4.1320    2.0942    0.0000 O   0  0  0  0  0  0  0  0  0  0  0  0
    2.3723    2.3610    0.0000 C   0  0  0  0  0  0  0  0  0  0  0  0
    2.2727    3.3591    0.0000 C   0  0  0  0  0  0  0  0  0  0  0  0
    1.3607    3.7694    0.0000 C   0  0  0  0  0  0  0  0  0  0  0  0
    0.5478    3.1811    0.0000 C   0  0  0  0  0  0  0  0  0  0  0  0
    0.6509    2.1917    0.0000 C   0  0  0  0  0  0  0  0  0  0  0  0
    1.5623    1.7810    0.0000 C   0  0  0  0  0  0  0  0  0  0  0  0
    1.8723    0.8210    0.0000 C   0  0  0  0  0  0  0  0  0  0  0  0
    1.3723   -0.0390    0.0000 N   0  0  0  0  0  0  0  0  0  0  0  0
    1.8723   -0.9090    0.0000 N   0  0  0  0  0  0  0  0  0  0  0  0
  1  2  1  0  0  0  0
  2  3  2  0  0  0  0
  3  4  1  0  0  0  0
  4  5  2  0  0  0  0
  5  6  1  0  0  0  0
  6  7  1  0  0  0  0
  6  8  2  0  0  0  0
  8  2  1  0  0  0  0
  5  9  1  0  0  0  0
  9 10  2  0  0  0  0
 10 11  1  0  0  0  0
 11 12  1  0  0  0  0
 12 13  2  0  0  0  0
 12 14  1  0  0  0  0
 14 15  2  0  0  0  0
 15 16  1  0  0  0  0
 16 17  2  0  0  0  0
 17 18  1  0  0  0  0
 18 19  2  0  0  0  0
 19 14  1  0  0  0  0
 19 20  1  0  0  0  0
 20 11  2  0  0  0  0
 20 21  1  0  0  0  0
 21 22  2  0  0  0  0
 22  9  1  0  0  0  0
M  END
>  <EXTREG>  (ZINC00080229)
ZINC00080229

>  <LOGBIO>
2.5000

$$$$
ZINC00080430
  -MTS-   02131516522D 0   0.00000     0.00000     0

 20 21  0  0  0  0  0  0  0  0999 V2000
    2.2342    3.6309    0.0000 C   0  0  0  0  0  0  0  0  0  0  0  0
    1.4863    2.9619    0.0000 O   0  0  0  0  0  0  0  0  0  0  0  0
    1.6910    1.9884    0.0000 C   0  0  0  0  0  0  0  0  0  0  0  0
    0.9431    1.3194    0.0000 O   0  0  0  0  0  0  0  0  0  0  0  0
    2.6412    1.6768    0.0000 C   0  0  0  0  0  0  0  0  0  0  0  0
    3.4595    2.2668    0.0000 S   0  0  0  0  0  0  0  0  0  0  0  0
    4.2603    1.6742    0.0000 C   0  0  0  0  0  0  0  0  0  0  0  0
    3.9573    0.7252    0.0000 C   0  0  0  0  0  0  0  0  0  0  0  0
    2.9485    0.7252    0.0000 C   0  0  0  0  0  0  0  0  0  0  0  0
    2.3600   -0.0833    0.0000 N   0  0  0  0  0  0  0  0  0  0  0  0
    2.7673   -1.0003    0.0000 C   0  0  0  0  0  0  0  0  0  0  0  0
    3.7566   -1.1042    0.0000 O   0  0  0  0  0  0  0  0  0  0  0  0
    2.1792   -1.8091    0.0000 C   0  0  0  0  0  0  0  0  0  0  0  0
    2.5861   -2.7264    0.0000 C   0  0  0  0  0  0  0  0  0  0  0  0
    3.5804   -2.8328    0.0000 F   0  0  0  0  0  0  0  0  0  0  0  0
    1.9994   -3.5298    0.0000 C   0  0  0  0  0  0  0  0  0  0  0  0
    1.0048   -3.4258    0.0000 C   0  0  0  0  0  0  0  0  0  0  0  0
    0.5969   -2.5185    0.0000 C   0  0  0  0  0  0  0  0  0  0  0  0
    1.1846   -1.7052    0.0000 C   0  0  0  0  0  0  0  0  0  0  0  0
    0.7764   -0.7923    0.0000 F   0  0  0  0  0  0  0  0  0  0  0  0
  1  2  1  0  0  0  0
  2  3  1  0  0  0  0
  3  4  2  0  0  0  0
  3  5  1  0  0  0  0
  5  6  1  0  0  0  0
  6  7  1  0  0  0  0
  7  8  2  0  0  0  0
  8  9  1  0  0  0  0
  9  5  2  0  0  0  0
  9 10  1  0  0  0  0
 10 11  1  0  0  0  0
 11 12  2  0  0  0  0
 11 13  1  0  0  0  0
 13 14  2  0  0  0  0
 14 15  1  0  0  0  0
 14 16  1  0  0  0  0
 16 17  2  0  0  0  0
 17 18  1  0  0  0  0
 18 19  2  0  0  0  0
 19 13  1  0  0  0  0
 19 20  1  0  0  0  0
M  END
>  <EXTREG>  (ZINC00080430)
ZINC00080430

>  <LOGBIO>
2.5000

$$$$
ZINC00080804
  -MTS-   02131516522D 0   0.00000     0.00000     0

 12 12  0  0  0  0  0  0  0  0999 V2000
    2.6003    2.1681    0.0000 C   0  0  0  0  0  0  0  0  0  0  0  0
    2.0991    1.2989    0.0000 C   0  0  0  0  0  0  0  0  0  0  0  0
    1.1043    1.2994    0.0000 O   0  0  0  0  0  0  0  0  0  0  0  0
    2.5991    0.4328    0.0000 C   0  0  0  0  0  0  0  0  0  0  0  0
    3.5991    0.4328    0.0000 C   0  0  0  0  0  0  0  0  0  0  0  0
    4.5991    0.4328    0.0000 N   0  0  0  0  0  0  0  0  0  0  0  0
    2.0991   -0.4332    0.0000 C   0  0  0  0  0  0  0  0  0  0  0  0
    1.0956   -0.4342    0.0000 C   0  0  0  0  0  0  0  0  0  0  0  0
    0.6000   -1.2967    0.0000 C   0  0  0  0  0  0  0  0  0  0  0  0
    1.0991   -2.1632    0.0000 C   0  0  0  0  0  0  0  0  0  0  0  0
    2.0939   -2.1672    0.0000 C   0  0  0  0  0  0  0  0  0  0  0  0
    2.5982   -1.2997    0.0000 C   0  0  0  0  0  0  0  0  0  0  0  0
  1  2  1  0  0  0  0
  2  3  2  0  0  0  0
  2  4  1  0  0  0  0
  4  5  1  0  0  0  0
  5  6  3  0  0  0  0
  4  7  1  0  0  0  0
  7  8  2  0  0  0  0
  8  9  1  0  0  0  0
  9 10  2  0  0  0  0
 10 11  1  0  0  0  0
 11 12  2  0  0  0  0
 12  7  1  0  0  0  0
M  END
>  <EXTREG>  (ZINC00080804)
ZINC00080804

>  <LOGBIO>
2.5000

$$$$
ZINC00081540
  -MTS-   02131516522D 0   0.00000     0.00000     0

 23 24  0  0  1  0  0  0  0  0999 V2000
    4.4577   -1.9862    0.0000 C   0  0  0  0  0  0  0  0  0  0  0  0
    5.4555   -1.8799    0.0000 C   0  0  0  0  0  0  0  0  0  0  0  0
    6.0405   -2.6845    0.0000 C   0  0  0  0  0  0  0  0  0  0  0  0
    5.8614   -0.9660    0.0000 C   0  0  0  0  0  0  0  0  0  0  0  0
    5.2729   -0.1575    0.0000 C   0  0  0  0  0  0  0  0  0  0  0  0
    5.5829    0.8025    0.0000 C   0  0  0  0  0  0  0  0  0  0  0  0
    4.7729    1.3825    0.0000 C   0  0  1  0  0  0  0  0  0  0  0  0
    4.1055    2.1272    0.0000 O   0  0  0  0  0  0  0  0  0  0  0  0
    3.9629    0.8025    0.0000 N   0  0  0  0  0  0  0  0  0  0  0  0
    4.2729   -0.1575    0.0000 N   0  0  0  0  0  0  0  0  0  0  0  0
    3.0132    1.1157    0.0000 C   0  0  0  0  0  0  0  0  0  0  0  0
    2.8095    2.0947    0.0000 O   0  0  0  0  0  0  0  0  0  0  0  0
    2.2671    0.4498    0.0000 C   0  0  0  0  0  0  0  0  0  0  0  0
    2.4705   -0.5328    0.0000 C   0  0  0  0  0  0  0  0  0  0  0  0
    1.7270   -1.1937    0.0000 C   0  0  0  0  0  0  0  0  0  0  0  0
    0.7770   -0.8815    0.0000 C   0  0  0  0  0  0  0  0  0  0  0  0
    0.5705    0.0916    0.0000 C   0  0  0  0  0  0  0  0  0  0  0  0
    1.3171    0.7620    0.0000 C   0  0  0  0  0  0  0  0  0  0  0  0
    1.1115    1.7406    0.0000 Cl  0  0  0  0  0  0  0  0  0  0  0  0
    5.7073    2.4251    0.0000 C   0  0  0  0  0  0  0  0  0  0  0  0
    4.9626    3.0925    0.0000 F   0  0  0  0  0  0  0  0  0  0  0  0
    6.4519    1.7576    0.0000 F   0  0  0  0  0  0  0  0  0  0  0  0
    6.3747    3.1697    0.0000 F   0  0  0  0  0  0  0  0  0  0  0  0
  1  2  1  0  0  0  0
  2  3  1  0  0  0  0
  2  4  1  0  0  0  0
  4  5  1  0  0  0  0
  5  6  1  0  0  0  0
  6  7  1  0  0  0  0
  7  8  1  6  0  0  0
  7  9  1  0  0  0  0
  9 10  1  0  0  0  0
 10  5  2  0  0  0  0
  9 11  1  0  0  0  0
 11 12  2  0  0  0  0
 11 13  1  0  0  0  0
 13 14  2  0  0  0  0
 14 15  1  0  0  0  0
 15 16  2  0  0  0  0
 16 17  1  0  0  0  0
 17 18  2  0  0  0  0
 18 13  1  0  0  0  0
 18 19  1  0  0  0  0
  7 20  1  0  0  0  0
 20 21  1  0  0  0  0
 20 22  1  0  0  0  0
 20 23  1  0  0  0  0
M  END
>  <EXTREG>  (ZINC00081540)
ZINC00081540

>  <LOGBIO>
2.5000

$$$$
ZINC00081647
  -MTS-   02131516522D 0   0.00000     0.00000     0

 15 15  0  0  0  0  0  0  0  0999 V2000
    5.9349    0.0367    0.0000 C   0  0  0  0  0  0  0  0  0  0  0  0
    4.9370   -0.0686    0.0000 C   0  0  0  0  0  0  0  0  0  0  0  0
    4.5337   -0.9779    0.0000 O   0  0  0  0  0  0  0  0  0  0  0  0
    3.5357   -1.0832    0.0000 C   0  0  0  0  0  0  0  0  0  0  0  0
    3.2925   -1.6317    0.0000 O   0  0  0  0  0  0  0  0  0  0  0  0
    2.8295   -0.1130    0.0000 C   0  0  0  0  0  0  0  0  0  0  0  0
    3.1395    0.8470    0.0000 C   0  0  0  0  0  0  0  0  0  0  0  0
    2.3295    1.4270    0.0000 N   0  0  0  0  0  0  0  0  0  0  0  0
    1.5195    0.8470    0.0000 N   0  0  0  0  0  0  0  0  0  0  0  0
    0.5698    1.1602    0.0000 C   0  0  0  0  0  0  0  0  0  0  0  0
    1.8295   -0.1130    0.0000 C   0  0  0  0  0  0  0  0  0  0  0  0
    1.2410   -0.9215    0.0000 C   0  0  0  0  0  0  0  0  0  0  0  0
    2.0495   -1.5100    0.0000 F   0  0  0  0  0  0  0  0  0  0  0  0
    0.4325   -0.3330    0.0000 F   0  0  0  0  0  0  0  0  0  0  0  0
    0.6525   -1.7300    0.0000 F   0  0  0  0  0  0  0  0  0  0  0  0
  1  2  1  0  0  0  0
  2  3  1  0  0  0  0
  3  4  1  0  0  0  0
  4  5  2  0  0  0  0
  4  6  1  0  0  0  0
  6  7  1  0  0  0  0
  7  8  2  0  0  0  0
  8  9  1  0  0  0  0
  9 10  1  0  0  0  0
  9 11  1  0  0  0  0
 11  6  2  0  0  0  0
 11 12  1  0  0  0  0
 12 13  1  0  0  0  0
 12 14  1  0  0  0  0
 12 15  1  0  0  0  0
M  END
>  <EXTREG>  (ZINC00081647)
ZINC00081647

>  <LOGBIO>
2.5000

$$$$
ZINC00082774
  -MTS-   02131516522D 0   0.00000     0.00000     0

 15 16  0  0  0  0  0  0  0  0999 V2000
    4.4926    2.2925    0.0000 N   0  0  0  0  0  0  0  0  0  0  0  0
    4.1853    1.3409    0.0000 C   0  0  0  0  0  0  0  0  0  0  0  0
    3.2268    1.0266    0.0000 C   0  0  0  0  0  0  0  0  0  0  0  0
    3.2345    0.0304    0.0000 C   0  0  0  0  0  0  0  0  0  0  0  0
    4.1802   -0.2832    0.0000 S   0  0  0  0  0  0  0  0  0  0  0  0
    4.7739    0.5324    0.0000 C   0  0  0  0  0  0  0  0  0  0  0  0
    5.7739    0.5324    0.0000 C   0  0  0  0  0  0  0  0  0  0  0  0
    6.7739    0.5324    0.0000 N   0  0  0  0  0  0  0  0  0  0  0  0
    2.4260   -0.5582    0.0000 C   0  0  0  0  0  0  0  0  0  0  0  0
    1.5086   -0.1518    0.0000 C   0  0  0  0  0  0  0  0  0  0  0  0
    0.7055   -0.7388    0.0000 C   0  0  0  0  0  0  0  0  0  0  0  0
    0.8100   -1.7334    0.0000 C   0  0  0  0  0  0  0  0  0  0  0  0
    0.0000   -2.3199    0.0000 F   0  0  0  0  0  0  0  0  0  0  0  0
    1.7175   -2.1408    0.0000 C   0  0  0  0  0  0  0  0  0  0  0  0
    2.5305   -1.5527    0.0000 C   0  0  0  0  0  0  0  0  0  0  0  0
  1  2  1  0  0  0  0
  2  3  1  0  0  0  0
  3  4  2  0  0  0  0
  4  5  1  0  0  0  0
  5  6  1  0  0  0  0
  6  2  2  0  0  0  0
  6  7  1  0  0  0  0
  7  8  3  0  0  0  0
  4  9  1  0  0  0  0
  9 10  2  0  0  0  0
 10 11  1  0  0  0  0
 11 12  2  0  0  0  0
 12 13  1  0  0  0  0
 12 14  1  0  0  0  0
 14 15  2  0  0  0  0
 15  9  1  0  0  0  0
M  END
>  <EXTREG>  (ZINC00082774)
ZINC00082774

>  <LOGBIO>
2.5000

$$$$
ZINC00083324
  -MTS-   02131516522D 0   0.00000     0.00000     0

 22 25  0  0  0  0  0  0  0  0999 V2000
    7.1861   -2.0176    0.0000 C   0  0  0  0  0  0  0  0  0  0  0  0
    6.5928   -1.2084    0.0000 C   0  0  0  0  0  0  0  0  0  0  0  0
    5.6040   -1.3177    0.0000 C   0  0  0  0  0  0  0  0  0  0  0  0
    5.1995   -2.2323    0.0000 N   0  0  0  0  0  0  0  0  0  0  0  0
    5.7837   -3.0374    0.0000 C   0  0  0  0  0  0  0  0  0  0  0  0
    6.7816   -2.9321    0.0000 C   0  0  0  0  0  0  0  0  0  0  0  0
    4.2050   -2.3377    0.0000 C   0  0  0  0  0  0  0  0  0  0  0  0
    3.6165   -1.5292    0.0000 C   0  0  0  0  0  0  0  0  0  0  0  0
    3.9265   -0.5692    0.0000 O   0  0  0  0  0  0  0  0  0  0  0  0
    3.1165    0.0108    0.0000 C   0  0  0  0  0  0  0  0  0  0  0  0
    2.3065   -0.5692    0.0000 N   0  0  0  0  0  0  0  0  0  0  0  0
    2.6165   -1.5292    0.0000 N   0  0  0  0  0  0  0  0  0  0  0  0
    3.1165    1.0108    0.0000 C   0  0  0  0  0  0  0  0  0  0  0  0
    3.9850    1.5134    0.0000 C   0  0  0  0  0  0  0  0  0  0  0  0
    3.9830    2.5082    0.0000 C   0  0  0  0  0  0  0  0  0  0  0  0
    3.1175    3.0090    0.0000 C   0  0  0  0  0  0  0  0  0  0  0  0
    2.2540    2.5151    0.0000 C   0  0  0  0  0  0  0  0  0  0  0  0
    1.3859    3.0142    0.0000 C   0  0  0  0  0  0  0  0  0  0  0  0
    0.5199    2.5141    0.0000 C   0  0  0  0  0  0  0  0  0  0  0  0
    0.5220    1.5107    0.0000 C   0  0  0  0  0  0  0  0  0  0  0  0
    1.3850    1.0159    0.0000 C   0  0  0  0  0  0  0  0  0  0  0  0
    2.2510    1.5117    0.0000 C   0  0  0  0  0  0  0  0  0  0  0  0
  1  2  1  0  0  0  0
  2  3  1  0  0  0  0
  3  4  1  0  0  0  0
  4  5  1  0  0  0  0
  5  6  1  0  0  0  0
  6  1  1  0  0  0  0
  4  7  1  0  0  0  0
  7  8  1  0  0  0  0
  8  9  1  0  0  0  0
  9 10  1  0  0  0  0
 10 11  2  0  0  0  0
 11 12  1  0  0  0  0
 12  8  2  0  0  0  0
 10 13  1  0  0  0  0
 13 14  2  0  0  0  0
 14 15  1  0  0  0  0
 15 16  2  0  0  0  0
 16 17  1  0  0  0  0
 17 18  1  0  0  0  0
 18 19  2  0  0  0  0
 19 20  1  0  0  0  0
 20 21  2  0  0  0  0
 21 22  1  0  0  0  0
 22 13  1  0  0  0  0
 22 17  2  0  0  0  0
M  END
>  <EXTREG>  (ZINC00083324)
ZINC00083324

>  <LOGBIO>
2.5000

$$$$
ZINC00083927
  -MTS-   02131516522D 0   0.00000     0.00000     0

 23 25  0  0  0  0  0  0  0  0999 V2000
    7.4477    3.2516    0.0000 O   0  0  0  0  0  0  0  0  0  0  0  0
    6.5821    2.7508    0.0000 C   0  0  0  0  0  0  0  0  0  0  0  0
    5.7121    3.2508    0.0000 N   0  0  0  0  0  0  0  0  0  0  0  0
    4.8521    2.7508    0.0000 N   0  0  0  0  0  0  0  0  0  0  0  0
    4.8521    1.7508    0.0000 C   0  0  0  0  0  0  0  0  0  0  0  0
    3.9854    1.2521    0.0000 S   0  0  0  0  0  0  0  0  0  0  0  0
    3.1201    1.7534    0.0000 C   0  0  0  0  0  0  0  0  0  0  0  0
    2.2533    1.2547    0.0000 C   0  0  0  0  0  0  0  0  0  0  0  0
    1.3846    1.7569    0.0000 C   0  0  0  0  0  0  0  0  0  0  0  0
    0.5233    1.2591    0.0000 C   0  0  0  0  0  0  0  0  0  0  0  0
    0.5208    0.2591    0.0000 C   0  0  0  0  0  0  0  0  0  0  0  0
    1.3796   -0.2431    0.0000 C   0  0  0  0  0  0  0  0  0  0  0  0
    1.3746   -1.2431    0.0000 O   0  0  0  0  0  0  0  0  0  0  0  0
    2.2381   -1.7474    0.0000 C   0  0  0  0  0  0  0  0  0  0  0  0
    2.2340   -2.7508    0.0000 C   0  0  0  0  0  0  0  0  0  0  0  0
    3.0941   -3.2508    0.0000 C   0  0  0  0  0  0  0  0  0  0  0  0
    3.9631   -2.7560    0.0000 C   0  0  0  0  0  0  0  0  0  0  0  0
    3.9720   -1.7613    0.0000 C   0  0  0  0  0  0  0  0  0  0  0  0
    3.1071   -1.2526    0.0000 C   0  0  0  0  0  0  0  0  0  0  0  0
    2.2508    0.2547    0.0000 C   0  0  0  0  0  0  0  0  0  0  0  0
    5.7121    1.2508    0.0000 C   0  0  0  0  0  0  0  0  0  0  0  0
    5.7096    0.2508    0.0000 S   0  0  0  0  0  0  0  0  0  0  0  0
    6.5821    1.7508    0.0000 N   0  0  0  0  0  0  0  0  0  0  0  0
  1  2  2  0  0  0  0
  2  3  1  0  0  0  0
  3  4  1  0  0  0  0
  4  5  2  0  0  0  0
  5  6  1  0  0  0  0
  6  7  1  0  0  0  0
  7  8  1  0  0  0  0
  8  9  2  0  0  0  0
  9 10  1  0  0  0  0
 10 11  2  0  0  0  0
 11 12  1  0  0  0  0
 12 13  1  0  0  0  0
 13 14  1  0  0  0  0
 14 15  2  0  0  0  0
 15 16  1  0  0  0  0
 16 17  2  0  0  0  0
 17 18  1  0  0  0  0
 18 19  2  0  0  0  0
 19 14  1  0  0  0  0
 12 20  2  0  0  0  0
 20  8  1  0  0  0  0
  5 21  1  0  0  0  0
 21 22  2  0  0  0  0
 21 23  1  0  0  0  0
 23  2  1  0  0  0  0
M  END
>  <EXTREG>  (ZINC00083927)
ZINC00083927

>  <LOGBIO>
2.5000

$$$$
ZINC00084914
  -MTS-   02131516522D 0   0.00000     0.00000     0

 20 22  0  0  0  0  0  0  0  0999 V2000
    7.7759   -1.7968    0.0000 C   0  0  0  0  0  0  0  0  0  0  0  0
    7.1873   -0.9884    0.0000 C   0  0  0  0  0  0  0  0  0  0  0  0
    7.4973   -0.0284    0.0000 S   0  0  0  0  0  0  0  0  0  0  0  0
    6.6873    0.5516    0.0000 C   0  0  0  0  0  0  0  0  0  0  0  0
    6.5877    1.5498    0.0000 N   0  0  0  0  0  0  0  0  0  0  0  0
    5.6757    1.9600    0.0000 C   0  0  0  0  0  0  0  0  0  0  0  0
    4.8628    1.3718    0.0000 N   0  0  0  0  0  0  0  0  0  0  0  0
    4.9660    0.3823    0.0000 C   0  0  0  0  0  0  0  0  0  0  0  0
    4.1554   -0.2033    0.0000 S   0  0  0  0  0  0  0  0  0  0  0  0
    3.2429    0.2059    0.0000 C   0  0  0  0  0  0  0  0  0  0  0  0
    2.4323   -0.3797    0.0000 C   0  0  0  0  0  0  0  0  0  0  0  0
    1.5163    0.0300    0.0000 C   0  0  0  0  0  0  0  0  0  0  0  0
    0.7112   -0.5542    0.0000 C   0  0  0  0  0  0  0  0  0  0  0  0
    0.8121   -1.5491    0.0000 C   0  0  0  0  0  0  0  0  0  0  0  0
    0.0000   -2.1327    0.0000 F   0  0  0  0  0  0  0  0  0  0  0  0
    1.7181   -1.9598    0.0000 C   0  0  0  0  0  0  0  0  0  0  0  0
    2.5332   -1.3746    0.0000 C   0  0  0  0  0  0  0  0  0  0  0  0
    5.8773   -0.0284    0.0000 C   0  0  0  0  0  0  0  0  0  0  0  0
    6.1873   -0.9884    0.0000 C   0  0  0  0  0  0  0  0  0  0  0  0
    5.5988   -1.7968    0.0000 C   0  0  0  0  0  0  0  0  0  0  0  0
  1  2  1  0  0  0  0
  2  3  1  0  0  0  0
  3  4  1  0  0  0  0
  4  5  1  0  0  0  0
  5  6  2  0  0  0  0
  6  7  1  0  0  0  0
  7  8  2  0  0  0  0
  8  9  1  0  0  0  0
  9 10  1  0  0  0  0
 10 11  1  0  0  0  0
 11 12  2  0  0  0  0
 12 13  1  0  0  0  0
 13 14  2  0  0  0  0
 14 15  1  0  0  0  0
 14 16  1  0  0  0  0
 16 17  2  0  0  0  0
 17 11  1  0  0  0  0
  8 18  1  0  0  0  0
 18  4  2  0  0  0  0
 18 19  1  0  0  0  0
 19  2  2  0  0  0  0
 19 20  1  0  0  0  0
M  END
>  <EXTREG>  (ZINC00084914)
ZINC00084914

>  <LOGBIO>
2.5000

$$$$
ZINC00085334
  -MTS-   02131516522D 0   0.00000     0.00000     0

 14 15  0  0  1  0  0  0  0  0999 V2000
    2.0624   -2.2505    0.0000 C   0  0  0  0  0  0  0  0  0  0  0  0
    2.4683   -1.3366    0.0000 C   0  0  0  0  0  0  0  0  0  0  0  0
    1.8798   -0.5281    0.0000 N   0  0  0  0  0  0  0  0  0  0  0  0
    2.1898    0.4319    0.0000 C   0  0  2  0  0  0  0  0  0  0  0  0
    2.9988    1.0346    0.0000 N   0  0  0  0  0  0  0  0  0  0  0  0
    2.6767    1.9813    0.0000 C   0  0  0  0  0  0  0  0  0  0  0  0
    3.2525    2.7989    0.0000 O   0  0  0  0  0  0  0  0  0  0  0  0
    1.6680    1.9655    0.0000 N   0  0  0  0  0  0  0  0  0  0  0  0
    1.3798    1.0119    0.0000 C   0  0  2  0  0  0  0  0  0  0  0  0
    0.5698    0.4319    0.0000 N   0  0  0  0  0  0  0  0  0  0  0  0
    0.8798   -0.5281    0.0000 C   0  0  0  0  0  0  0  0  0  0  0  0
    0.2913   -1.3366    0.0000 O   0  0  0  0  0  0  0  0  0  0  0  0
    0.8920    1.3612    0.0000 H   0  0  0  0  0  0  0  0  0  0  0  0
    2.6777    0.0826    0.0000 H   0  0  0  0  0  0  0  0  0  0  0  0
  1  2  1  0  0  0  0
  2  3  1  0  0  0  0
  4  3  1  1  0  0  0
  4 14  1  6  0  0  0
  4  5  1  0  0  0  0
  5  6  1  0  0  0  0
  6  7  2  0  0  0  0
  6  8  1  0  0  0  0
  9  8  1  1  0  0  0
  9 13  1  6  0  0  0
  9  4  1  0  0  0  0
  9 10  1  0  0  0  0
 10 11  1  0  0  0  0
 11  3  1  0  0  0  0
 11 12  2  0  0  0  0
M  END
>  <EXTREG>  (ZINC00085334)
ZINC00085334

>  <LOGBIO>
2.5000

$$$$
ZINC00085712
  -MTS-   02131516522D 0   0.00000     0.00000     0

 22 23  0  0  1  0  0  0  0  0999 V2000
    6.5808    0.5923    0.0000 C   0  0  0  0  0  0  0  0  0  0  0  0
    5.7123    1.0950    0.0000 C   0  0  0  0  0  0  0  0  0  0  0  0
    5.0699    1.8613    0.0000 C   0  0  0  0  0  0  0  0  0  0  0  0
    6.3557    1.8606    0.0000 C   0  0  0  0  0  0  0  0  0  0  0  0
    4.8508    0.5977    0.0000 C   0  0  0  0  0  0  0  0  0  0  0  0
    4.8502   -0.4023    0.0000 O   0  0  0  0  0  0  0  0  0  0  0  0
    3.9824    1.1004    0.0000 C   0  0  0  0  0  0  0  0  0  0  0  0
    3.1208    0.6030    0.0000 C   0  0  2  0  0  0  0  0  0  0  0  0
    3.1220   -0.6004    0.0000 N   0  0  0  0  0  0  0  0  0  0  0  0
    2.2565   -1.1013    0.0000 C   0  0  0  0  0  0  0  0  0  0  0  0
    1.3865   -0.6013    0.0000 C   0  0  0  0  0  0  0  0  0  0  0  0
    0.5265   -1.1013    0.0000 C   0  0  0  0  0  0  0  0  0  0  0  0
    0.5265   -2.1013    0.0000 C   0  0  0  0  0  0  0  0  0  0  0  0
    1.3865   -2.6013    0.0000 C   0  0  0  0  0  0  0  0  0  0  0  0
    2.2565   -2.1013    0.0000 C   0  0  0  0  0  0  0  0  0  0  0  0
    2.2546    1.1026    0.0000 C   0  0  0  0  0  0  0  0  0  0  0  0
    2.2531    2.1061    0.0000 C   0  0  0  0  0  0  0  0  0  0  0  0
    1.3903    2.6013    0.0000 C   0  0  0  0  0  0  0  0  0  0  0  0
    0.5241    2.1017    0.0000 C   0  0  0  0  0  0  0  0  0  0  0  0
    0.5205    1.1070    0.0000 C   0  0  0  0  0  0  0  0  0  0  0  0
    1.3883    0.6031    0.0000 C   0  0  0  0  0  0  0  0  0  0  0  0
    3.1207    1.2030    0.0000 H   0  0  0  0  0  0  0  0  0  0  0  0
  1  2  1  0  0  0  0
  2  3  1  0  0  0  0
  2  4  1  0  0  0  0
  2  5  1  0  0  0  0
  5  6  2  0  0  0  0
  5  7  1  0  0  0  0
  8  7  1  6  0  0  0
  8 22  1  1  0  0  0
  8  9  1  0  0  0  0
  9 10  1  0  0  0  0
 10 11  2  0  0  0  0
 11 12  1  0  0  0  0
 12 13  2  0  0  0  0
 13 14  1  0  0  0  0
 14 15  2  0  0  0  0
 15 10  1  0  0  0  0
  8 16  1  0  0  0  0
 16 17  2  0  0  0  0
 17 18  1  0  0  0  0
 18 19  2  0  0  0  0
 19 20  1  0  0  0  0
 20 21  2  0  0  0  0
 21 16  1  0  0  0  0
M  END
>  <EXTREG>  (ZINC00085712)
ZINC00085712

>  <LOGBIO>
2.5000

$$$$
ZINC00086057
  -MTS-   02131516522D 0   0.00000     0.00000     0

 15 16  0  0  0  0  0  0  0  0999 V2000
    3.7056    0.3180    0.0000 C   0  0  0  0  0  0  0  0  0  0  0  0
    3.1171    1.1265    0.0000 C   0  0  0  0  0  0  0  0  0  0  0  0
    3.4271    2.0865    0.0000 N   0  0  0  0  0  0  0  0  0  0  0  0
    2.6171    2.6665    0.0000 N   0  0  0  0  0  0  0  0  0  0  0  0
    1.8071    2.0865    0.0000 C   0  0  0  0  0  0  0  0  0  0  0  0
    0.8574    2.3996    0.0000 C   0  0  0  0  0  0  0  0  0  0  0  0
    2.1171    1.1265    0.0000 C   0  0  0  0  0  0  0  0  0  0  0  0
    1.5286    0.3180    0.0000 S   0  0  0  0  0  0  0  0  0  0  0  0
    1.9345   -0.5959    0.0000 C   0  0  0  0  0  0  0  0  0  0  0  0
    2.9322   -0.7027    0.0000 C   0  0  0  0  0  0  0  0  0  0  0  0
    3.3342   -1.6127    0.0000 C   0  0  0  0  0  0  0  0  0  0  0  0
    2.7465   -2.4217    0.0000 C   0  0  0  0  0  0  0  0  0  0  0  0
    1.7568   -2.3208    0.0000 C   0  0  0  0  0  0  0  0  0  0  0  0
    1.3468   -1.4050    0.0000 C   0  0  0  0  0  0  0  0  0  0  0  0
    0.3521   -1.3015    0.0000 N   0  0  0  0  0  0  0  0  0  0  0  0
  1  2  1  0  0  0  0
  2  3  1  0  0  0  0
  3  4  1  0  0  0  0
  4  5  2  0  0  0  0
  5  6  1  0  0  0  0
  5  7  1  0  0  0  0
  7  2  2  0  0  0  0
  7  8  1  0  0  0  0
  8  9  1  0  0  0  0
  9 10  2  0  0  0  0
 10 11  1  0  0  0  0
 11 12  2  0  0  0  0
 12 13  1  0  0  0  0
 13 14  2  0  0  0  0
 14  9  1  0  0  0  0
 14 15  1  0  0  0  0
M  END
>  <EXTREG>  (ZINC00086057)
ZINC00086057

>  <LOGBIO>
2.5000

$$$$
ZINC00086489
  -MTS-   02131516522D 0   0.00000     0.00000     0

 14 16  0  0  0  0  0  0  0  0999 V2000
    0.6000   -1.1855    0.0000 C   0  0  0  0  0  0  0  0  0  0  0  0
    1.6000   -1.1925    0.0000 C   0  0  0  0  0  0  0  0  0  0  0  0
    2.1087   -0.3276    0.0000 C   0  0  0  0  0  0  0  0  0  0  0  0
    3.1047   -0.3389    0.0000 C   0  0  0  0  0  0  0  0  0  0  0  0
    3.5969   -1.2034    0.0000 C   0  0  0  0  0  0  0  0  0  0  0  0
    4.6003   -1.2084    0.0000 C   0  0  0  0  0  0  0  0  0  0  0  0
    5.1029   -0.3439    0.0000 C   0  0  0  0  0  0  0  0  0  0  0  0
    4.6047    0.5256    0.0000 C   0  0  0  0  0  0  0  0  0  0  0  0
    4.9147    1.4856    0.0000 N   0  0  0  0  0  0  0  0  0  0  0  0
    4.1047    2.0656    0.0000 O   0  0  0  0  0  0  0  0  0  0  0  0
    3.2947    1.4856    0.0000 N   0  0  0  0  0  0  0  0  0  0  0  0
    3.6047    0.5256    0.0000 C   0  0  0  0  0  0  0  0  0  0  0  0
    3.0981   -2.0656    0.0000 N   0  0  0  0  0  0  0  0  0  0  0  0
    2.0947   -2.0615    0.0000 N   0  0  0  0  0  0  0  0  0  0  0  0
  1  2  1  0  0  0  0
  2  3  2  0  0  0  0
  3  4  1  0  0  0  0
  4  5  2  0  0  0  0
  5  6  1  0  0  0  0
  6  7  1  0  0  0  0
  7  8  1  0  0  0  0
  8  9  2  0  0  0  0
  9 10  1  0  0  0  0
 10 11  1  0  0  0  0
 11 12  2  0  0  0  0
 12  4  1  0  0  0  0
 12  8  1  0  0  0  0
  5 13  1  0  0  0  0
 13 14  2  0  0  0  0
 14  2  1  0  0  0  0
M  END
>  <EXTREG>  (ZINC00086489)
ZINC00086489

>  <LOGBIO>
2.5000

$$$$
ZINC00087280
  -MTS-   02131516522D 0   0.00000     0.00000     0

 22 23  0  0  0  0  0  0  0  0999 V2000
    6.1544   -0.0679    0.0000 O   0  0  0  0  0  0  0  0  0  0  0  0
    6.4977   -1.0108    0.0000 C   0  0  0  0  0  0  0  0  0  0  0  0
    7.4776   -1.1824    0.0000 O   0  0  0  0  0  0  0  0  0  0  0  0
    5.8555   -1.7772    0.0000 C   0  0  0  0  0  0  0  0  0  0  0  0
    4.6735   -1.5696    0.0000 C   0  0  0  0  0  0  0  0  0  0  0  0
    3.8035   -1.0696    0.0000 C   0  0  0  0  0  0  0  0  0  0  0  0
    2.9435   -1.5696    0.0000 C   0  0  0  0  0  0  0  0  0  0  0  0
    2.9435   -2.5696    0.0000 C   0  0  0  0  0  0  0  0  0  0  0  0
    3.8035   -3.0696    0.0000 C   0  0  0  0  0  0  0  0  0  0  0  0
    4.6735   -2.5696    0.0000 C   0  0  0  0  0  0  0  0  0  0  0  0
    5.0143   -0.6295    0.0000 C   0  0  0  0  0  0  0  0  0  0  0  0
    4.2395    0.2914    0.0000 C   0  0  0  0  0  0  0  0  0  0  0  0
    4.5795    1.2263    0.0000 O   0  0  0  0  0  0  0  0  0  0  0  0
    3.2549    0.1169    0.0000 N   0  0  0  0  0  0  0  0  0  0  0  0
    2.6115    0.8825    0.0000 C   0  0  0  0  0  0  0  0  0  0  0  0
    1.6232    0.7084    0.0000 C   0  0  0  0  0  0  0  0  0  0  0  0
    0.9848    1.4713    0.0000 C   0  0  0  0  0  0  0  0  0  0  0  0
    0.0000    1.2973    0.0000 Cl  0  0  0  0  0  0  0  0  0  0  0  0
    1.3251    2.4116    0.0000 C   0  0  0  0  0  0  0  0  0  0  0  0
    2.3039    2.5890    0.0000 C   0  0  0  0  0  0  0  0  0  0  0  0
    2.6419    3.5302    0.0000 Cl  0  0  0  0  0  0  0  0  0  0  0  0
    2.9518    1.8228    0.0000 C   0  0  0  0  0  0  0  0  0  0  0  0
  1  2  1  0  0  0  0
  2  3  2  0  0  0  0
  2  4  1  0  0  0  0
  4  5  1  0  0  0  0
  5  6  1  0  0  0  0
  6  7  1  0  0  0  0
  7  8  1  0  0  0  0
  8  9  1  0  0  0  0
  9 10  1  0  0  0  0
 10  5  1  0  0  0  0
  5 11  1  0  0  0  0
 11 12  1  0  0  0  0
 12 13  2  0  0  0  0
 12 14  1  0  0  0  0
 14 15  1  0  0  0  0
 15 16  2  0  0  0  0
 16 17  1  0  0  0  0
 17 18  1  0  0  0  0
 17 19  2  0  0  0  0
 19 20  1  0  0  0  0
 20 21  1  0  0  0  0
 20 22  2  0  0  0  0
 22 15  1  0  0  0  0
M  END
>  <EXTREG>  (ZINC00087280)
ZINC00087280

>  <LOGBIO>
2.5000

$$$$
ZINC00087713
  -MTS-   02131516522D 0   0.00000     0.00000     0

 20 22  0  0  0  0  0  0  0  0999 V2000
    3.1156    3.2579    0.0000 C   0  0  0  0  0  0  0  0  0  0  0  0
    2.2501    2.7571    0.0000 C   0  0  0  0  0  0  0  0  0  0  0  0
    1.3801    3.2571    0.0000 C   0  0  0  0  0  0  0  0  0  0  0  0
    0.5201    2.7571    0.0000 C   0  0  0  0  0  0  0  0  0  0  0  0
    0.5201    1.7571    0.0000 C   0  0  0  0  0  0  0  0  0  0  0  0
    1.3801    1.2571    0.0000 C   0  0  0  0  0  0  0  0  0  0  0  0
    1.3776    0.2571    0.0000 N   0  0  0  0  0  0  0  0  0  0  0  0
    2.2423   -0.2451    0.0000 C   0  0  0  0  0  0  0  0  0  0  0  0
    2.2408   -1.2485    0.0000 C   0  0  0  0  0  0  0  0  0  0  0  0
    3.1021   -1.7463    0.0000 C   0  0  0  0  0  0  0  0  0  0  0  0
    3.9699   -1.2494    0.0000 C   0  0  0  0  0  0  0  0  0  0  0  0
    3.9764   -0.2546    0.0000 N   0  0  0  0  0  0  0  0  0  0  0  0
    3.1101    0.2519    0.0000 N   0  0  0  0  0  0  0  0  0  0  0  0
    4.8334   -1.7537    0.0000 C   0  0  0  0  0  0  0  0  0  0  0  0
    4.8293   -2.7571    0.0000 C   0  0  0  0  0  0  0  0  0  0  0  0
    5.6894   -3.2571    0.0000 C   0  0  0  0  0  0  0  0  0  0  0  0
    6.5584   -2.7623    0.0000 C   0  0  0  0  0  0  0  0  0  0  0  0
    6.5674   -1.7675    0.0000 C   0  0  0  0  0  0  0  0  0  0  0  0
    5.7024   -1.2589    0.0000 C   0  0  0  0  0  0  0  0  0  0  0  0
    2.2501    1.7571    0.0000 C   0  0  0  0  0  0  0  0  0  0  0  0
  1  2  1  0  0  0  0
  2  3  2  0  0  0  0
  3  4  1  0  0  0  0
  4  5  2  0  0  0  0
  5  6  1  0  0  0  0
  6  7  1  0  0  0  0
  7  8  1  0  0  0  0
  8  9  2  0  0  0  0
  9 10  1  0  0  0  0
 10 11  2  0  0  0  0
 11 12  1  0  0  0  0
 12 13  2  0  0  0  0
 13  8  1  0  0  0  0
 11 14  1  0  0  0  0
 14 15  2  0  0  0  0
 15 16  1  0  0  0  0
 16 17  2  0  0  0  0
 17 18  1  0  0  0  0
 18 19  2  0  0  0  0
 19 14  1  0  0  0  0
  6 20  2  0  0  0  0
 20  2  1  0  0  0  0
M  END
>  <EXTREG>  (ZINC00087713)
ZINC00087713

>  <LOGBIO>
2.5000

$$$$
ZINC00088445
  -MTS-   02131516522D 0   0.00000     0.00000     0

 26 28  0  0  1  0  0  0  0  0999 V2000
    9.1598    2.0131    0.0000 C   0  0  0  0  0  0  0  0  0  0  0  0
    9.0426    1.0200    0.0000 N   0  0  0  0  0  0  0  0  0  0  0  0
    9.8462    0.4191    0.0000 C   0  0  0  0  0  0  0  0  0  0  0  0
   10.7655    0.8128    0.0000 O   0  0  0  0  0  0  0  0  0  0  0  0
    9.7276   -0.5686    0.0000 N   0  0  0  0  0  0  0  0  0  0  0  0
   10.5295   -1.1661    0.0000 C   0  0  0  0  0  0  0  0  0  0  0  0
    8.8115   -0.9661    0.0000 C   0  0  0  0  0  0  0  0  0  0  0  0
    8.4897   -1.9222    0.0000 N   0  0  0  0  0  0  0  0  0  0  0  0
    7.4935   -1.9067    0.0000 C   0  0  0  0  0  0  0  0  0  0  0  0
    7.1874   -0.9586    0.0000 N   0  0  0  0  0  0  0  0  0  0  0  0
    6.2377   -0.6455    0.0000 C   0  0  0  0  0  0  0  0  0  0  0  0
    5.4891   -1.3137    0.0000 C   0  0  2  0  0  0  0  0  0  0  0  0
    5.6922   -2.2928    0.0000 O   0  0  0  0  0  0  0  0  0  0  0  0
    4.5447   -1.0011    0.0000 C   0  0  0  0  0  0  0  0  0  0  0  0
    3.7960   -1.6693    0.0000 N   0  0  0  0  0  0  0  0  0  0  0  0
    2.8463   -1.3562    0.0000 C   0  0  0  0  0  0  0  0  0  0  0  0
    2.6410   -0.3739    0.0000 C   0  0  0  0  0  0  0  0  0  0  0  0
    1.6956   -0.0643    0.0000 C   0  0  0  0  0  0  0  0  0  0  0  0
    0.9489   -0.7295    0.0000 C   0  0  0  0  0  0  0  0  0  0  0  0
    0.0000   -0.4140    0.0000 F   0  0  0  0  0  0  0  0  0  0  0  0
    1.1476   -1.7042    0.0000 C   0  0  0  0  0  0  0  0  0  0  0  0
    2.0996   -2.0213    0.0000 C   0  0  0  0  0  0  0  0  0  0  0  0
    8.0076   -0.3713    0.0000 C   0  0  0  0  0  0  0  0  0  0  0  0
    8.1243    0.6240    0.0000 C   0  0  0  0  0  0  0  0  0  0  0  0
    7.3224    1.2214    0.0000 O   0  0  0  0  0  0  0  0  0  0  0  0
    6.0588   -1.5017    0.0000 H   0  0  0  0  0  0  0  0  0  0  0  0
  1  2  1  0  0  0  0
  2  3  1  0  0  0  0
  3  4  2  0  0  0  0
  3  5  1  0  0  0  0
  5  6  1  0  0  0  0
  5  7  1  0  0  0  0
  7  8  1  0  0  0  0
  8  9  2  0  0  0  0
  9 10  1  0  0  0  0
 10 11  1  0  0  0  0
 11 12  1  0  0  0  0
 12 26  1  1  0  0  0
 12 13  1  6  0  0  0
 12 14  1  0  0  0  0
 14 15  1  0  0  0  0
 15 16  1  0  0  0  0
 16 17  2  0  0  0  0
 17 18  1  0  0  0  0
 18 19  2  0  0  0  0
 19 20  1  0  0  0  0
 19 21  1  0  0  0  0
 21 22  2  0  0  0  0
 22 16  1  0  0  0  0
 10 23  1  0  0  0  0
 23  7  2  0  0  0  0
 23 24  1  0  0  0  0
 24  2  1  0  0  0  0
 24 25  2  0  0  0  0
M  END
>  <EXTREG>  (ZINC00088445)
ZINC00088445

>  <LOGBIO>
2.5000

$$$$
ZINC00089875
  -MTS-   02131516522D 0   0.00000     0.00000     0

 25 28  0  0  1  0  0  0  0  0999 V2000
    9.1839   -1.4264    0.0000 C   0  0  0  0  0  0  0  0  0  0  0  0
    8.3139   -0.9264    0.0000 C   0  0  0  0  0  0  0  0  0  0  0  0
    7.4539   -1.4264    0.0000 C   0  0  1  0  0  0  0  0  0  0  0  0
    7.4539   -2.4264    0.0000 C   0  0  0  0  0  0  0  0  0  0  0  0
    8.3139   -2.9264    0.0000 C   0  0  0  0  0  0  0  0  0  0  0  0
    9.1839   -2.4264    0.0000 C   0  0  0  0  0  0  0  0  0  0  0  0
    6.5871   -0.9277    0.0000 C   0  0  0  0  0  0  0  0  0  0  0  0
    6.5846    0.0757    0.0000 O   0  0  0  0  0  0  0  0  0  0  0  0
    5.7213    0.5701    0.0000 C   0  0  0  0  0  0  0  0  0  0  0  0
    4.8556    0.0696    0.0000 C   0  0  0  0  0  0  0  0  0  0  0  0
    4.8531   -0.9252    0.0000 C   0  0  0  0  0  0  0  0  0  0  0  0
    5.7214   -1.4281    0.0000 O   0  0  0  0  0  0  0  0  0  0  0  0
    3.9903   -0.4317    0.0000 C   0  0  0  0  0  0  0  0  0  0  0  0
    3.1225    0.0652    0.0000 O   0  0  0  0  0  0  0  0  0  0  0  0
    3.1209    1.0687    0.0000 C   0  0  0  0  0  0  0  0  0  0  0  0
    3.9822    1.5665    0.0000 O   0  0  0  0  0  0  0  0  0  0  0  0
    4.8500    1.0696    0.0000 C   0  0  0  0  0  0  0  0  0  0  0  0
    2.2544    1.5678    0.0000 C   0  0  1  0  0  0  0  0  0  0  0  0
    2.2523    2.5712    0.0000 C   0  0  0  0  0  0  0  0  0  0  0  0
    1.3893    3.0660    0.0000 C   0  0  0  0  0  0  0  0  0  0  0  0
    0.5233    2.5659    0.0000 C   0  0  0  0  0  0  0  0  0  0  0  0
    0.5203    1.5711    0.0000 C   0  0  0  0  0  0  0  0  0  0  0  0
    1.3884    1.0677    0.0000 C   0  0  0  0  0  0  0  0  0  0  0  0
    2.7735    1.8686    0.0000 H   0  0  0  0  0  0  0  0  0  0  0  0
    7.4525   -0.8264    0.0000 H   0  0  0  0  0  0  0  0  0  0  0  0
  1  2  1  0  0  0  0
  2  3  1  0  0  0  0
  3 25  1  6  0  0  0
  3  4  1  0  0  0  0
  4  5  1  0  0  0  0
  5  6  2  0  0  0  0
  6  1  1  0  0  0  0
  3  7  1  1  0  0  0
  7  8  1  0  0  0  0
  8  9  1  0  0  0  0
  9 10  1  0  0  0  0
 10 11  1  0  0  0  0
 11 12  1  0  0  0  0
 12  7  1  0  0  0  0
 10 13  1  0  0  0  0
 13 14  1  0  0  0  0
 14 15  1  0  0  0  0
 15 16  1  0  0  0  0
 16 17  1  0  0  0  0
 17 10  1  0  0  0  0
 18 15  1  6  0  0  0
 18 24  1  1  0  0  0
 18 19  1  0  0  0  0
 19 20  1  0  0  0  0
 20 21  1  0  0  0  0
 21 22  2  0  0  0  0
 22 23  1  0  0  0  0
 23 18  1  0  0  0  0
M  END
>  <EXTREG>  (ZINC00089875)
ZINC00089875

>  <LOGBIO>
2.5000

$$$$
ZINC00091631
  -MTS-   02131516522D 0   0.00000     0.00000     0

 19 21  0  0  0  0  0  0  0  0999 V2000
    4.1376   -2.4940    0.0000 F   0  0  0  0  0  0  0  0  0  0  0  0
    4.5403   -1.5787    0.0000 C   0  0  0  0  0  0  0  0  0  0  0  0
    5.5377   -1.4685    0.0000 C   0  0  0  0  0  0  0  0  0  0  0  0
    5.9364   -0.5571    0.0000 C   0  0  0  0  0  0  0  0  0  0  0  0
    5.3459    0.2499    0.0000 C   0  0  0  0  0  0  0  0  0  0  0  0
    4.3566    0.1456    0.0000 C   0  0  0  0  0  0  0  0  0  0  0  0
    3.9497   -0.7717    0.0000 C   0  0  0  0  0  0  0  0  0  0  0  0
    3.7681    0.9540    0.0000 N   0  0  0  0  0  0  0  0  0  0  0  0
    4.0781    1.9140    0.0000 N   0  0  0  0  0  0  0  0  0  0  0  0
    3.2681    2.4940    0.0000 N   0  0  0  0  0  0  0  0  0  0  0  0
    2.4581    1.9140    0.0000 N   0  0  0  0  0  0  0  0  0  0  0  0
    2.7681    0.9540    0.0000 C   0  0  0  0  0  0  0  0  0  0  0  0
    2.1795    0.1456    0.0000 C   0  0  0  0  0  0  0  0  0  0  0  0
    2.5859   -0.7719    0.0000 C   0  0  0  0  0  0  0  0  0  0  0  0
    1.9988   -1.5750    0.0000 C   0  0  0  0  0  0  0  0  0  0  0  0
    1.0043   -1.4705    0.0000 C   0  0  0  0  0  0  0  0  0  0  0  0
    0.5969   -0.5630    0.0000 C   0  0  0  0  0  0  0  0  0  0  0  0
    1.1850    0.2500    0.0000 C   0  0  0  0  0  0  0  0  0  0  0  0
    0.7773    1.1631    0.0000 Cl  0  0  0  0  0  0  0  0  0  0  0  0
  1  2  1  0  0  0  0
  2  3  2  0  0  0  0
  3  4  1  0  0  0  0
  4  5  2  0  0  0  0
  5  6  1  0  0  0  0
  6  7  2  0  0  0  0
  7  2  1  0  0  0  0
  6  8  1  0  0  0  0
  8  9  1  0  0  0  0
  9 10  2  0  0  0  0
 10 11  1  0  0  0  0
 11 12  2  0  0  0  0
 12  8  1  0  0  0  0
 12 13  1  0  0  0  0
 13 14  2  0  0  0  0
 14 15  1  0  0  0  0
 15 16  2  0  0  0  0
 16 17  1  0  0  0  0
 17 18  2  0  0  0  0
 18 13  1  0  0  0  0
 18 19  1  0  0  0  0
M  END
>  <EXTREG>  (ZINC00091631)
ZINC00091631

>  <LOGBIO>
2.5000

$$$$
ZINC00091727
  -MTS-   02131516522D 0   0.00000     0.00000     0

 20 22  0  0  1  0  0  0  0  0999 V2000
    8.1084   -0.5449    0.0000 F   0  0  0  0  0  0  0  0  0  0  0  0
    7.1142   -0.6528    0.0000 C   0  0  0  0  0  0  0  0  0  0  0  0
    6.5208    0.1564    0.0000 C   0  0  0  0  0  0  0  0  0  0  0  0
    5.5321    0.0470    0.0000 C   0  0  0  0  0  0  0  0  0  0  0  0
    5.1275   -0.8675    0.0000 C   0  0  0  0  0  0  0  0  0  0  0  0
    4.1331   -0.9730    0.0000 N   0  0  0  0  0  0  0  0  0  0  0  0
    3.5446   -0.1645    0.0000 C   0  0  1  0  0  0  0  0  0  0  0  0
    3.8546    0.7955    0.0000 O   0  0  0  0  0  0  0  0  0  0  0  0
    3.0446    1.3755    0.0000 C   0  0  0  0  0  0  0  0  0  0  0  0
    3.0446    2.3755    0.0000 O   0  0  0  0  0  0  0  0  0  0  0  0
    2.2346    0.7955    0.0000 C   0  0  0  0  0  0  0  0  0  0  0  0
    1.2554    0.9982    0.0000 C   0  0  0  0  0  0  0  0  0  0  0  0
    0.5872    0.2543    0.0000 C   0  0  0  0  0  0  0  0  0  0  0  0
    0.9003   -0.6991    0.0000 C   0  0  0  0  0  0  0  0  0  0  0  0
    1.8742   -0.9018    0.0000 C   0  0  0  0  0  0  0  0  0  0  0  0
    2.5446   -0.1645    0.0000 C   0  0  0  0  0  0  0  0  0  0  0  0
    5.7118   -1.6727    0.0000 C   0  0  0  0  0  0  0  0  0  0  0  0
    6.7097   -1.5674    0.0000 C   0  0  0  0  0  0  0  0  0  0  0  0
    7.2986   -2.3755    0.0000 F   0  0  0  0  0  0  0  0  0  0  0  0
    4.1371   -0.0698    0.0000 H   0  0  0  0  0  0  0  0  0  0  0  0
  1  2  1  0  0  0  0
  2  3  2  0  0  0  0
  3  4  1  0  0  0  0
  4  5  2  0  0  0  0
  5  6  1  0  0  0  0
  7  6  1  6  0  0  0
  7 20  1  1  0  0  0
  7  8  1  0  0  0  0
  8  9  1  0  0  0  0
  9 10  2  0  0  0  0
  9 11  1  0  0  0  0
 11 12  2  0  0  0  0
 12 13  1  0  0  0  0
 13 14  2  0  0  0  0
 14 15  1  0  0  0  0
 15 16  2  0  0  0  0
 16  7  1  0  0  0  0
 16 11  1  0  0  0  0
  5 17  1  0  0  0  0
 17 18  2  0  0  0  0
 18  2  1  0  0  0  0
 18 19  1  0  0  0  0
M  END
>  <EXTREG>  (ZINC00091727)
ZINC00091727

>  <LOGBIO>
2.5000

$$$$
ZINC00091993
  -MTS-   02131516522D 0   0.00000     0.00000     0

 17 18  0  0  0  0  0  0  0  0999 V2000
    8.3174    1.0496    0.0000 O   0  5  0  0  0  0  0  0  0  0  0  0
    7.4477    1.5500    0.0000 N   0  3  0  0  0  0  0  0  0  0  0  0
    7.4472    2.5448    0.0000 O   0  0  0  0  0  0  0  0  0  0  0  0
    6.5821    1.0491    0.0000 C   0  0  0  0  0  0  0  0  0  0  0  0
    5.7121    1.5491    0.0000 C   0  0  0  0  0  0  0  0  0  0  0  0
    4.8521    1.0491    0.0000 C   0  0  0  0  0  0  0  0  0  0  0  0
    4.8521    0.0491    0.0000 C   0  0  0  0  0  0  0  0  0  0  0  0
    3.9854   -0.4496    0.0000 O   0  0  0  0  0  0  0  0  0  0  0  0
    3.1201    0.0517    0.0000 C   0  0  0  0  0  0  0  0  0  0  0  0
    2.2533   -0.4470    0.0000 C   0  0  0  0  0  0  0  0  0  0  0  0
    1.3846    0.0552    0.0000 C   0  0  0  0  0  0  0  0  0  0  0  0
    0.5233   -0.4426    0.0000 C   0  0  0  0  0  0  0  0  0  0  0  0
    0.5208   -1.4426    0.0000 C   0  0  0  0  0  0  0  0  0  0  0  0
    1.3796   -1.9448    0.0000 C   0  0  0  0  0  0  0  0  0  0  0  0
    2.2508   -1.4469    0.0000 C   0  0  0  0  0  0  0  0  0  0  0  0
    5.7121   -0.4509    0.0000 C   0  0  0  0  0  0  0  0  0  0  0  0
    6.5821    0.0491    0.0000 C   0  0  0  0  0  0  0  0  0  0  0  0
  1  2  1  0  0  0  0
  2  3  2  0  0  0  0
  2  4  1  0  0  0  0
  4  5  2  0  0  0  0
  5  6  1  0  0  0  0
  6  7  2  0  0  0  0
  7  8  1  0  0  0  0
  8  9  1  0  0  0  0
  9 10  1  0  0  0  0
 10 11  2  0  0  0  0
 11 12  1  0  0  0  0
 12 13  2  0  0  0  0
 13 14  1  0  0  0  0
 14 15  2  0  0  0  0
 15 10  1  0  0  0  0
  7 16  1  0  0  0  0
 16 17  2  0  0  0  0
 17  4  1  0  0  0  0
M  CHG  2   1  -1   2   1
M  END
>  <EXTREG>  (ZINC00091993)
ZINC00091993

>  <LOGBIO>
2.5000

$$$$
ZINC00092575
  -MTS-   02131516522D 0   0.00000     0.00000     0

 23 24  0  0  1  0  0  0  0  0999 V2000
    4.0518    3.8187    0.0000 F   0  0  0  0  0  0  0  0  0  0  0  0
    3.1863    3.3178    0.0000 C   0  0  0  0  0  0  0  0  0  0  0  0
    3.6872    2.4523    0.0000 F   0  0  0  0  0  0  0  0  0  0  0  0
    2.6855    4.1834    0.0000 F   0  0  0  0  0  0  0  0  0  0  0  0
    2.3208    2.8170    0.0000 C   0  0  2  0  0  0  0  0  0  0  0  0
    1.4508    3.3170    0.0000 C   0  0  0  0  0  0  0  0  0  0  0  0
    0.5908    2.8170    0.0000 C   0  0  0  0  0  0  0  0  0  0  0  0
    0.5908    1.8170    0.0000 C   0  0  0  0  0  0  0  0  0  0  0  0
    1.4508    1.3170    0.0000 N   0  0  0  0  0  0  0  0  0  0  0  0
    2.3208    1.8170    0.0000 C   0  0  0  0  0  0  0  0  0  0  0  0
    1.4483    0.3170    0.0000 S   0  0  0  0  0  0  0  0  0  0  0  0
    2.4483    0.3145    0.0000 O   0  0  0  0  0  0  0  0  0  0  0  0
    0.4483    0.3195    0.0000 O   0  0  0  0  0  0  0  0  0  0  0  0
    1.4458   -0.6830    0.0000 C   0  0  0  0  0  0  0  0  0  0  0  0
    0.5760   -1.1834    0.0000 C   0  0  0  0  0  0  0  0  0  0  0  0
    0.5755   -2.1782    0.0000 C   0  0  0  0  0  0  0  0  0  0  0  0
    1.4398   -2.6812    0.0000 C   0  0  0  0  0  0  0  0  0  0  0  0
    2.3045   -2.1895    0.0000 C   0  0  0  0  0  0  0  0  0  0  0  0
    2.3100   -1.1860    0.0000 C   0  0  0  0  0  0  0  0  0  0  0  0
    1.4348   -3.6812    0.0000 N   0  3  0  0  0  0  0  0  0  0  0  0
    0.5636   -4.1790    0.0000 O   0  5  0  0  0  0  0  0  0  0  0  0
    2.2935   -4.1834    0.0000 O   0  0  0  0  0  0  0  0  0  0  0  0
    2.3199    3.4170    0.0000 H   0  0  0  0  0  0  0  0  0  0  0  0
  1  2  1  0  0  0  0
  2  3  1  0  0  0  0
  2  4  1  0  0  0  0
  5  2  1  1  0  0  0
  5 23  1  6  0  0  0
  5  6  1  0  0  0  0
  6  7  1  0  0  0  0
  7  8  1  0  0  0  0
  8  9  1  0  0  0  0
  9 10  1  0  0  0  0
 10  5  1  0  0  0  0
  9 11  1  0  0  0  0
 11 12  2  0  0  0  0
 11 13  2  0  0  0  0
 11 14  1  0  0  0  0
 14 15  2  0  0  0  0
 15 16  1  0  0  0  0
 16 17  2  0  0  0  0
 17 18  1  0  0  0  0
 18 19  2  0  0  0  0
 19 14  1  0  0  0  0
 17 20  1  0  0  0  0
 20 21  1  0  0  0  0
 20 22  2  0  0  0  0
M  CHG  2  20   1  21  -1
M  END
>  <EXTREG>  (ZINC00092575)
ZINC00092575

>  <LOGBIO>
2.5000

$$$$
ZINC00093623
  -MTS-   02131516522D 0   0.00000     0.00000     0

 21 23  0  0  0  0  0  0  0  0999 V2000
    1.2526   -4.6213    0.0000 C   0  0  0  0  0  0  0  0  0  0  0  0
    1.7491   -3.7533    0.0000 C   0  0  0  0  0  0  0  0  0  0  0  0
    2.7525   -3.7483    0.0000 C   0  0  0  0  0  0  0  0  0  0  0  0
    3.2447   -2.8838    0.0000 C   0  0  0  0  0  0  0  0  0  0  0  0
    2.7447   -2.0193    0.0000 C   0  0  0  0  0  0  0  0  0  0  0  0
    3.0547   -1.0593    0.0000 S   0  0  0  0  0  0  0  0  0  0  0  0
    2.2447   -0.4793    0.0000 C   0  0  0  0  0  0  0  0  0  0  0  0
    1.4347   -1.0593    0.0000 N   0  0  0  0  0  0  0  0  0  0  0  0
    1.7447   -2.0193    0.0000 C   0  0  0  0  0  0  0  0  0  0  0  0
    1.2465   -2.8888    0.0000 C   0  0  0  0  0  0  0  0  0  0  0  0
    2.2447    0.5207    0.0000 C   0  0  0  0  0  0  0  0  0  0  0  0
    3.1132    1.0233    0.0000 C   0  0  0  0  0  0  0  0  0  0  0  0
    3.1112    2.0181    0.0000 C   0  0  0  0  0  0  0  0  0  0  0  0
    2.2456    2.5190    0.0000 C   0  0  0  0  0  0  0  0  0  0  0  0
    2.2484    3.6190    0.0000 N   0  0  0  0  0  0  0  0  0  0  0  0
    1.3836    4.1211    0.0000 S   0  0  0  0  0  0  0  0  0  0  0  0
    0.5189    4.6233    0.0000 C   0  0  0  0  0  0  0  0  0  0  0  0
    0.8815    3.2564    0.0000 O   0  0  0  0  0  0  0  0  0  0  0  0
    1.8858    4.9859    0.0000 O   0  0  0  0  0  0  0  0  0  0  0  0
    1.3821    2.0250    0.0000 C   0  0  0  0  0  0  0  0  0  0  0  0
    1.3792    1.0216    0.0000 C   0  0  0  0  0  0  0  0  0  0  0  0
  1  2  1  0  0  0  0
  2  3  2  0  0  0  0
  3  4  1  0  0  0  0
  4  5  2  0  0  0  0
  5  6  1  0  0  0  0
  6  7  1  0  0  0  0
  7  8  2  0  0  0  0
  8  9  1  0  0  0  0
  9  5  1  0  0  0  0
  9 10  2  0  0  0  0
 10  2  1  0  0  0  0
  7 11  1  0  0  0  0
 11 12  2  0  0  0  0
 12 13  1  0  0  0  0
 13 14  2  0  0  0  0
 14 15  1  0  0  0  0
 15 16  1  0  0  0  0
 16 17  1  0  0  0  0
 16 18  2  0  0  0  0
 16 19  2  0  0  0  0
 14 20  1  0  0  0  0
 20 21  2  0  0  0  0
 21 11  1  0  0  0  0
M  END
>  <EXTREG>  (ZINC00093623)
ZINC00093623

>  <LOGBIO>
2.5000

$$$$
ZINC00094273
  -MTS-   02131516522D 0   0.00000     0.00000     0

 18 20  0  0  0  0  0  0  0  0999 V2000
    6.1523   -0.8523    0.0000 Cl  0  0  0  0  0  0  0  0  0  0  0  0
    5.1581   -0.9602    0.0000 C   0  0  0  0  0  0  0  0  0  0  0  0
    4.5647   -0.1510    0.0000 C   0  0  0  0  0  0  0  0  0  0  0  0
    3.5760   -0.2603    0.0000 C   0  0  0  0  0  0  0  0  0  0  0  0
    3.1715   -1.1749    0.0000 C   0  0  0  0  0  0  0  0  0  0  0  0
    3.7557   -1.9800    0.0000 C   0  0  0  0  0  0  0  0  0  0  0  0
    4.7536   -1.8747    0.0000 C   0  0  0  0  0  0  0  0  0  0  0  0
    2.1770   -1.2803    0.0000 C   0  0  0  0  0  0  0  0  0  0  0  0
    1.7711   -2.1942    0.0000 O   0  0  0  0  0  0  0  0  0  0  0  0
    1.5885   -0.4718    0.0000 N   0  0  0  0  0  0  0  0  0  0  0  0
    1.8985    0.4882    0.0000 N   0  0  0  0  0  0  0  0  0  0  0  0
    2.7075    1.0909    0.0000 C   0  0  0  0  0  0  0  0  0  0  0  0
    2.3854    2.0376    0.0000 C   0  0  0  0  0  0  0  0  0  0  0  0
    1.3767    2.0218    0.0000 S   0  0  0  0  0  0  0  0  0  0  0  0
    1.0885    1.0682    0.0000 C   0  0  0  0  0  0  0  0  0  0  0  0
    0.2785    0.4882    0.0000 N   0  0  0  0  0  0  0  0  0  0  0  0
    0.5885   -0.4718    0.0000 C   0  0  0  0  0  0  0  0  0  0  0  0
    0.0000   -1.2803    0.0000 S   0  0  0  0  0  0  0  0  0  0  0  0
  1  2  1  0  0  0  0
  2  3  2  0  0  0  0
  3  4  1  0  0  0  0
  4  5  2  0  0  0  0
  5  6  1  0  0  0  0
  6  7  2  0  0  0  0
  7  2  1  0  0  0  0
  5  8  1  0  0  0  0
  8  9  2  0  0  0  0
  8 10  1  0  0  0  0
 10 11  1  0  0  0  0
 11 12  1  0  0  0  0
 12 13  2  0  0  0  0
 13 14  1  0  0  0  0
 14 15  1  0  0  0  0
 15 11  1  0  0  0  0
 15 16  2  0  0  0  0
 16 17  1  0  0  0  0
 17 10  1  0  0  0  0
 17 18  2  0  0  0  0
M  END
>  <EXTREG>  (ZINC00094273)
ZINC00094273

>  <LOGBIO>
2.5000

$$$$
ZINC00094739
  -MTS-   02131516522D 0   0.00000     0.00000     0

 20 21  0  0  0  0  0  0  0  0999 V2000
    4.9578    1.6958    0.0000 C   0  0  0  0  0  0  0  0  0  0  0  0
    3.9578    1.6958    0.0000 C   0  0  0  0  0  0  0  0  0  0  0  0
    3.4578    0.8298    0.0000 C   0  0  0  0  0  0  0  0  0  0  0  0
    2.5878    1.3298    0.0000 C   0  0  0  0  0  0  0  0  0  0  0  0
    1.7278    0.8298    0.0000 N   0  0  0  0  0  0  0  0  0  0  0  0
    1.7278   -0.1702    0.0000 C   0  0  0  0  0  0  0  0  0  0  0  0
    2.5878   -0.6702    0.0000 C   0  0  0  0  0  0  0  0  0  0  0  0
    2.0856   -1.5350    0.0000 C   0  0  0  0  0  0  0  0  0  0  0  0
    1.0856   -1.5325    0.0000 C   0  0  0  0  0  0  0  0  0  0  0  0
    3.7123   -1.3225    0.0000 C   0  0  0  0  0  0  0  0  0  0  0  0
    4.5803   -0.8259    0.0000 N   0  0  0  0  0  0  0  0  0  0  0  0
    4.5823    0.1775    0.0000 C   0  0  0  0  0  0  0  0  0  0  0  0
    5.4449   -1.3285    0.0000 C   0  0  0  0  0  0  0  0  0  0  0  0
    5.4424   -2.3319    0.0000 C   0  0  0  0  0  0  0  0  0  0  0  0
    6.3081   -0.8341    0.0000 O   0  0  0  0  0  0  0  0  0  0  0  0
    3.4578   -0.1702    0.0000 C   0  0  0  0  0  0  0  0  0  0  0  0
    3.9771   -0.4707    0.0000 O   0  0  0  0  0  0  0  0  0  0  0  0
    0.8610    1.3285    0.0000 C   0  0  0  0  0  0  0  0  0  0  0  0
    0.8590    2.3319    0.0000 C   0  0  0  0  0  0  0  0  0  0  0  0
    0.0000    0.8302    0.0000 O   0  0  0  0  0  0  0  0  0  0  0  0
  1  2  1  0  0  0  0
  2  3  1  0  0  0  0
  3  4  1  0  0  0  0
  4  5  1  0  0  0  0
  5  6  1  0  0  0  0
  6  7  1  0  0  0  0
  7  8  1  0  0  0  0
  8  9  1  0  0  0  0
  7 10  1  0  0  0  0
 10 11  1  0  0  0  0
 11 12  1  0  0  0  0
 12  3  1  0  0  0  0
 11 13  1  0  0  0  0
 13 14  1  0  0  0  0
 13 15  2  0  0  0  0
  7 16  1  0  0  0  0
 16  3  1  0  0  0  0
 16 17  2  0  0  0  0
  5 18  1  0  0  0  0
 18 19  1  0  0  0  0
 18 20  2  0  0  0  0
M  END
>  <EXTREG>  (ZINC00094739)
ZINC00094739

>  <LOGBIO>
2.5000

$$$$
ZINC00095987
  -MTS-   02131516522D 0   0.00000     0.00000     0

 26 29  0  0  1  0  0  0  0  0999 V2000
    4.1227    3.3916    0.0000 C   0  0  0  0  0  0  0  0  0  0  0  0
    4.7875    2.6446    0.0000 C   0  0  0  0  0  0  0  0  0  0  0  0
    5.7704    2.8465    0.0000 C   0  0  0  0  0  0  0  0  0  0  0  0
    6.4302    2.1020    0.0000 C   0  0  0  0  0  0  0  0  0  0  0  0
    6.1166    1.1525    0.0000 C   0  0  0  0  0  0  0  0  0  0  0  0
    6.7833    0.4071    0.0000 O   0  0  0  0  0  0  0  0  0  0  0  0
    5.1432    0.9474    0.0000 C   0  0  0  0  0  0  0  0  0  0  0  0
    4.4739    1.6950    0.0000 C   0  0  0  0  0  0  0  0  0  0  0  0
    4.8319   -0.0029    0.0000 C   0  0  1  0  0  0  0  0  0  0  0  0
    5.5018   -0.7501    0.0000 N   0  0  0  0  0  0  0  0  0  0  0  0
    5.1914   -1.6952    0.0000 C   0  0  2  0  0  0  0  0  0  0  0  0
    4.2132   -1.9030    0.0000 C   0  0  0  0  0  0  0  0  0  0  0  0
    3.5446   -1.1681    0.0000 C   0  0  0  0  0  0  0  0  0  0  0  0
    3.8546   -0.2081    0.0000 C   0  0  0  0  0  0  0  0  0  0  0  0
    3.0446    0.3719    0.0000 N   0  0  0  0  0  0  0  0  0  0  0  0
    2.2346   -0.2081    0.0000 C   0  0  0  0  0  0  0  0  0  0  0  0
    1.2554   -0.0054    0.0000 C   0  0  0  0  0  0  0  0  0  0  0  0
    0.5872   -0.7494    0.0000 C   0  0  0  0  0  0  0  0  0  0  0  0
    0.9003   -1.7027    0.0000 C   0  0  0  0  0  0  0  0  0  0  0  0
    1.8742   -1.9054    0.0000 C   0  0  0  0  0  0  0  0  0  0  0  0
    2.5446   -1.1681    0.0000 C   0  0  0  0  0  0  0  0  0  0  0  0
    5.8592   -2.4395    0.0000 C   0  0  0  0  0  0  0  0  0  0  0  0
    5.5480   -3.3934    0.0000 O   0  0  0  0  0  0  0  0  0  0  0  0
    6.8327   -2.2348    0.0000 O   0  0  0  0  0  0  0  0  0  0  0  0
    5.7785   -1.5719    0.0000 H   0  0  0  0  0  0  0  0  0  0  0  0
    5.4191    0.1205    0.0000 H   0  0  0  0  0  0  0  0  0  0  0  0
  1  2  1  0  0  0  0
  2  3  2  0  0  0  0
  3  4  1  0  0  0  0
  4  5  2  0  0  0  0
  5  6  1  0  0  0  0
  5  7  1  0  0  0  0
  7  8  2  0  0  0  0
  8  2  1  0  0  0  0
  9  7  1  1  0  0  0
  9 26  1  6  0  0  0
  9 10  1  0  0  0  0
 10 11  1  0  0  0  0
 11 25  1  6  0  0  0
 11 12  1  0  0  0  0
 12 13  1  0  0  0  0
 13 14  2  0  0  0  0
 14  9  1  0  0  0  0
 14 15  1  0  0  0  0
 15 16  1  0  0  0  0
 16 17  2  0  0  0  0
 17 18  1  0  0  0  0
 18 19  2  0  0  0  0
 19 20  1  0  0  0  0
 20 21  2  0  0  0  0
 21 13  1  0  0  0  0
 21 16  1  0  0  0  0
 11 22  1  1  0  0  0
 22 23  1  0  0  0  0
 22 24  2  0  0  0  0
M  END
>  <EXTREG>  (ZINC00095987)
ZINC00095987

>  <LOGBIO>
2.5000

$$$$
ZINC00097706
  -MTS-   02131516522D 0   0.00000     0.00000     0

 16 17  0  0  0  0  0  0  0  0999 V2000
    2.7216   -1.9658    0.0000 C   0  0  0  0  0  0  0  0  0  0  0  0
    3.1284   -1.0486    0.0000 C   0  0  0  0  0  0  0  0  0  0  0  0
    4.1177   -0.9442    0.0000 C   0  0  0  0  0  0  0  0  0  0  0  0
    4.5246   -0.0269    0.0000 C   0  0  0  0  0  0  0  0  0  0  0  0
    5.5138    0.0774    0.0000 O   0  0  0  0  0  0  0  0  0  0  0  0
    3.9360    0.7816    0.0000 N   0  0  0  0  0  0  0  0  0  0  0  0
    4.2460    1.7416    0.0000 C   0  0  0  0  0  0  0  0  0  0  0  0
    5.1957    2.0547    0.0000 O   0  0  0  0  0  0  0  0  0  0  0  0
    3.4360    2.3216    0.0000 O   0  0  0  0  0  0  0  0  0  0  0  0
    2.6260    1.7416    0.0000 C   0  0  0  0  0  0  0  0  0  0  0  0
    1.6468    1.9443    0.0000 C   0  0  0  0  0  0  0  0  0  0  0  0
    0.9786    1.2003    0.0000 C   0  0  0  0  0  0  0  0  0  0  0  0
    0.0000    1.4061    0.0000 Br  0  0  0  0  0  0  0  0  0  0  0  0
    1.2917    0.2470    0.0000 C   0  0  0  0  0  0  0  0  0  0  0  0
    2.2657    0.0443    0.0000 C   0  0  0  0  0  0  0  0  0  0  0  0
    2.9360    0.7816    0.0000 C   0  0  0  0  0  0  0  0  0  0  0  0
  1  2  1  0  0  0  0
  2  3  1  0  0  0  0
  3  4  1  0  0  0  0
  4  5  2  0  0  0  0
  4  6  1  0  0  0  0
  6  7  1  0  0  0  0
  7  8  2  0  0  0  0
  7  9  1  0  0  0  0
  9 10  1  0  0  0  0
 10 11  2  0  0  0  0
 11 12  1  0  0  0  0
 12 13  1  0  0  0  0
 12 14  2  0  0  0  0
 14 15  1  0  0  0  0
 15 16  2  0  0  0  0
 16  6  1  0  0  0  0
 16 10  1  0  0  0  0
M  END
>  <EXTREG>  (ZINC00097706)
ZINC00097706

>  <LOGBIO>
2.5000

$$$$
ZINC00099014
  -MTS-   02131516522D 0   0.00000     0.00000     0

 18 20  0  0  0  0  0  0  0  0999 V2000
    5.2306   -3.3870    0.0000 Cl  0  0  0  0  0  0  0  0  0  0  0  0
    4.6401   -2.5800    0.0000 C   0  0  0  0  0  0  0  0  0  0  0  0
    5.0442   -1.6615    0.0000 C   0  0  0  0  0  0  0  0  0  0  0  0
    4.4551   -0.8599    0.0000 C   0  0  0  0  0  0  0  0  0  0  0  0
    3.4608   -0.9668    0.0000 C   0  0  0  0  0  0  0  0  0  0  0  0
    3.0557   -1.8753    0.0000 C   0  0  0  0  0  0  0  0  0  0  0  0
    3.6458   -2.6869    0.0000 C   0  0  0  0  0  0  0  0  0  0  0  0
    2.8723   -0.1583    0.0000 N   0  0  0  0  0  0  0  0  0  0  0  0
    3.1823    0.8017    0.0000 C   0  0  0  0  0  0  0  0  0  0  0  0
    4.1320    1.1148    0.0000 O   0  0  0  0  0  0  0  0  0  0  0  0
    2.3723    1.3817    0.0000 C   0  0  0  0  0  0  0  0  0  0  0  0
    2.2727    2.3798    0.0000 C   0  0  0  0  0  0  0  0  0  0  0  0
    1.3607    2.7901    0.0000 C   0  0  0  0  0  0  0  0  0  0  0  0
    0.5478    2.2018    0.0000 C   0  0  0  0  0  0  0  0  0  0  0  0
    0.6509    1.2124    0.0000 C   0  0  0  0  0  0  0  0  0  0  0  0
    1.5623    0.8017    0.0000 C   0  0  0  0  0  0  0  0  0  0  0  0
    1.8723   -0.1583    0.0000 C   0  0  0  0  0  0  0  0  0  0  0  0
    1.2838   -0.9668    0.0000 O   0  0  0  0  0  0  0  0  0  0  0  0
  1  2  1  0  0  0  0
  2  3  2  0  0  0  0
  3  4  1  0  0  0  0
  4  5  2  0  0  0  0
  5  6  1  0  0  0  0
  6  7  2  0  0  0  0
  7  2  1  0  0  0  0
  5  8  1  0  0  0  0
  8  9  1  0  0  0  0
  9 10  2  0  0  0  0
  9 11  1  0  0  0  0
 11 12  2  0  0  0  0
 12 13  1  0  0  0  0
 13 14  2  0  0  0  0
 14 15  1  0  0  0  0
 15 16  2  0  0  0  0
 16 11  1  0  0  0  0
 16 17  1  0  0  0  0
 17  8  1  0  0  0  0
 17 18  2  0  0  0  0
M  END
>  <EXTREG>  (ZINC00099014)
ZINC00099014

>  <LOGBIO>
2.5000

$$$$
ZINC00099283
  -MTS-   02131516522D 0   0.00000     0.00000     0

 18 20  0  0  0  0  0  0  0  0999 V2000
    5.7549   -1.3683    0.0000 C   0  0  0  0  0  0  0  0  0  0  0  0
    5.1664   -0.5598    0.0000 C   0  0  0  0  0  0  0  0  0  0  0  0
    5.4764    0.4002    0.0000 N   0  0  0  0  0  0  0  0  0  0  0  0
    4.6664    0.9802    0.0000 C   0  0  0  0  0  0  0  0  0  0  0  0
    4.5668    1.9783    0.0000 C   0  0  0  0  0  0  0  0  0  0  0  0
    3.6548    2.3886    0.0000 C   0  0  0  0  0  0  0  0  0  0  0  0
    2.8419    1.8003    0.0000 C   0  0  0  0  0  0  0  0  0  0  0  0
    2.9451    0.8109    0.0000 C   0  0  0  0  0  0  0  0  0  0  0  0
    3.8564    0.4002    0.0000 C   0  0  0  0  0  0  0  0  0  0  0  0
    4.1664   -0.5598    0.0000 N   0  0  0  0  0  0  0  0  0  0  0  0
    3.5779   -1.3683    0.0000 C   0  0  0  0  0  0  0  0  0  0  0  0
    2.5835   -1.2629    0.0000 C   0  0  0  0  0  0  0  0  0  0  0  0
    2.1753   -0.3462    0.0000 C   0  0  0  0  0  0  0  0  0  0  0  0
    1.1858   -0.2433    0.0000 C   0  0  0  0  0  0  0  0  0  0  0  0
    0.5965   -1.0512    0.0000 C   0  0  0  0  0  0  0  0  0  0  0  0
    0.9966   -1.9620    0.0000 C   0  0  0  0  0  0  0  0  0  0  0  0
    1.9942   -2.0708    0.0000 C   0  0  0  0  0  0  0  0  0  0  0  0
    2.3983   -2.9855    0.0000 Cl  0  0  0  0  0  0  0  0  0  0  0  0
  1  2  1  0  0  0  0
  2  3  2  0  0  0  0
  3  4  1  0  0  0  0
  4  5  2  0  0  0  0
  5  6  1  0  0  0  0
  6  7  2  0  0  0  0
  7  8  1  0  0  0  0
  8  9  2  0  0  0  0
  9  4  1  0  0  0  0
  9 10  1  0  0  0  0
 10  2  1  0  0  0  0
 10 11  1  0  0  0  0
 11 12  1  0  0  0  0
 12 13  2  0  0  0  0
 13 14  1  0  0  0  0
 14 15  2  0  0  0  0
 15 16  1  0  0  0  0
 16 17  2  0  0  0  0
 17 12  1  0  0  0  0
 17 18  1  0  0  0  0
M  END
>  <EXTREG>  (ZINC00099283)
ZINC00099283

>  <LOGBIO>
2.5000

$$$$
ZINC00100616
  -MTS-   02131516522D 0   0.00000     0.00000     0

 18 20  0  0  0  0  0  0  0  0999 V2000
    5.2306   -3.1449    0.0000 C   0  0  0  0  0  0  0  0  0  0  0  0
    4.6401   -2.3379    0.0000 C   0  0  0  0  0  0  0  0  0  0  0  0
    5.0442   -1.4194    0.0000 C   0  0  0  0  0  0  0  0  0  0  0  0
    4.4551   -0.6178    0.0000 C   0  0  0  0  0  0  0  0  0  0  0  0
    3.4608   -0.7247    0.0000 C   0  0  0  0  0  0  0  0  0  0  0  0
    3.0557   -1.6332    0.0000 C   0  0  0  0  0  0  0  0  0  0  0  0
    3.6458   -2.4448    0.0000 C   0  0  0  0  0  0  0  0  0  0  0  0
    2.8723    0.0838    0.0000 C   0  0  0  0  0  0  0  0  0  0  0  0
    3.1823    1.0438    0.0000 C   0  0  0  0  0  0  0  0  0  0  0  0
    4.1320    1.3569    0.0000 O   0  0  0  0  0  0  0  0  0  0  0  0
    2.3723    1.6238    0.0000 C   0  0  0  0  0  0  0  0  0  0  0  0
    2.2727    2.6219    0.0000 C   0  0  0  0  0  0  0  0  0  0  0  0
    1.3607    3.0322    0.0000 C   0  0  0  0  0  0  0  0  0  0  0  0
    0.5478    2.4439    0.0000 C   0  0  0  0  0  0  0  0  0  0  0  0
    0.6509    1.4545    0.0000 C   0  0  0  0  0  0  0  0  0  0  0  0
    1.5623    1.0438    0.0000 C   0  0  0  0  0  0  0  0  0  0  0  0
    1.8723    0.0838    0.0000 C   0  0  0  0  0  0  0  0  0  0  0  0
    1.2838   -0.7247    0.0000 O   0  0  0  0  0  0  0  0  0  0  0  0
  1  2  1  0  0  0  0
  2  3  2  0  0  0  0
  3  4  1  0  0  0  0
  4  5  2  0  0  0  0
  5  6  1  0  0  0  0
  6  7  2  0  0  0  0
  7  2  1  0  0  0  0
  5  8  1  0  0  0  0
  8  9  1  0  0  0  0
  9 10  2  0  0  0  0
  9 11  1  0  0  0  0
 11 12  2  0  0  0  0
 12 13  1  0  0  0  0
 13 14  2  0  0  0  0
 14 15  1  0  0  0  0
 15 16  2  0  0  0  0
 16 11  1  0  0  0  0
 16 17  1  0  0  0  0
 17  8  1  0  0  0  0
 17 18  2  0  0  0  0
M  END
>  <EXTREG>  (ZINC00100616)
ZINC00100616

>  <LOGBIO>
2.5000

$$$$
ZINC00101729
  -MTS-   02131516522D 0   0.00000     0.00000     0

 20 22  0  0  0  0  0  0  0  0999 V2000
    4.2603   -3.2143    0.0000 C   0  0  0  0  0  0  0  0  0  0  0  0
    3.4530   -2.6242    0.0000 C   0  0  0  0  0  0  0  0  0  0  0  0
    2.5348   -3.0287    0.0000 C   0  0  0  0  0  0  0  0  0  0  0  0
    1.7329   -2.4401    0.0000 C   0  0  0  0  0  0  0  0  0  0  0  0
    1.8393   -1.4457    0.0000 C   0  0  0  0  0  0  0  0  0  0  0  0
    2.7476   -1.0401    0.0000 C   0  0  0  0  0  0  0  0  0  0  0  0
    3.5594   -1.6298    0.0000 C   0  0  0  0  0  0  0  0  0  0  0  0
    4.4734   -1.2239    0.0000 O   0  0  0  0  0  0  0  0  0  0  0  0
    2.8723    0.1534    0.0000 C   0  0  0  0  0  0  0  0  0  0  0  0
    3.8507   -0.0533    0.0000 O   0  0  0  0  0  0  0  0  0  0  0  0
    3.1823    1.1134    0.0000 C   0  0  0  0  0  0  0  0  0  0  0  0
    4.1320    1.4266    0.0000 O   0  0  0  0  0  0  0  0  0  0  0  0
    2.3723    1.6934    0.0000 C   0  0  0  0  0  0  0  0  0  0  0  0
    2.2727    2.6915    0.0000 C   0  0  0  0  0  0  0  0  0  0  0  0
    1.3607    3.1018    0.0000 C   0  0  0  0  0  0  0  0  0  0  0  0
    0.5478    2.5135    0.0000 C   0  0  0  0  0  0  0  0  0  0  0  0
    0.6509    1.5241    0.0000 C   0  0  0  0  0  0  0  0  0  0  0  0
    1.5623    1.1134    0.0000 C   0  0  0  0  0  0  0  0  0  0  0  0
    1.8723    0.1534    0.0000 C   0  0  0  0  0  0  0  0  0  0  0  0
    1.5192   -0.3317    0.0000 O   0  0  0  0  0  0  0  0  0  0  0  0
  1  2  1  0  0  0  0
  2  3  2  0  0  0  0
  3  4  1  0  0  0  0
  4  5  2  0  0  0  0
  5  6  1  0  0  0  0
  6  7  2  0  0  0  0
  7  2  1  0  0  0  0
  7  8  1  0  0  0  0
  6  9  1  0  0  0  0
  9 10  1  0  0  0  0
  9 11  1  0  0  0  0
 11 12  2  0  0  0  0
 11 13  1  0  0  0  0
 13 14  2  0  0  0  0
 14 15  1  0  0  0  0
 15 16  2  0  0  0  0
 16 17  1  0  0  0  0
 17 18  2  0  0  0  0
 18 13  1  0  0  0  0
 18 19  1  0  0  0  0
 19  9  1  0  0  0  0
 19 20  2  0  0  0  0
M  END
>  <EXTREG>  (ZINC00101729)
ZINC00101729

>  <LOGBIO>
2.5000

$$$$
ZINC00102352
  -MTS-   02131516522D 0   0.00000     0.00000     0

 20 22  0  0  0  0  0  0  0  0999 V2000
    1.6575   -2.8707    0.0000 C   0  0  0  0  0  0  0  0  0  0  0  0
    2.0616   -1.9560    0.0000 O   0  0  0  0  0  0  0  0  0  0  0  0
    3.0558   -1.8486    0.0000 C   0  0  0  0  0  0  0  0  0  0  0  0
    3.6488   -2.6581    0.0000 C   0  0  0  0  0  0  0  0  0  0  0  0
    4.6376   -2.5492    0.0000 C   0  0  0  0  0  0  0  0  0  0  0  0
    5.0426   -1.6349    0.0000 C   0  0  0  0  0  0  0  0  0  0  0  0
    6.0371   -1.5300    0.0000 Cl  0  0  0  0  0  0  0  0  0  0  0  0
    4.4588   -0.8294    0.0000 C   0  0  0  0  0  0  0  0  0  0  0  0
    3.4608   -0.9343    0.0000 C   0  0  0  0  0  0  0  0  0  0  0  0
    2.8723   -0.1258    0.0000 N   0  0  0  0  0  0  0  0  0  0  0  0
    3.1823    0.8342    0.0000 C   0  0  0  0  0  0  0  0  0  0  0  0
    4.1320    1.1474    0.0000 O   0  0  0  0  0  0  0  0  0  0  0  0
    2.3723    1.4142    0.0000 C   0  0  0  0  0  0  0  0  0  0  0  0
    2.2727    2.4123    0.0000 C   0  0  0  0  0  0  0  0  0  0  0  0
    1.3607    2.8226    0.0000 C   0  0  0  0  0  0  0  0  0  0  0  0
    0.5478    2.2344    0.0000 C   0  0  0  0  0  0  0  0  0  0  0  0
    0.6509    1.2449    0.0000 N   0  0  0  0  0  0  0  0  0  0  0  0
    1.5623    0.8342    0.0000 C   0  0  0  0  0  0  0  0  0  0  0  0
    1.8723   -0.1258    0.0000 C   0  0  0  0  0  0  0  0  0  0  0  0
    1.2838   -0.9343    0.0000 O   0  0  0  0  0  0  0  0  0  0  0  0
  1  2  1  0  0  0  0
  2  3  1  0  0  0  0
  3  4  2  0  0  0  0
  4  5  1  0  0  0  0
  5  6  2  0  0  0  0
  6  7  1  0  0  0  0
  6  8  1  0  0  0  0
  8  9  2  0  0  0  0
  9  3  1  0  0  0  0
  9 10  1  0  0  0  0
 10 11  1  0  0  0  0
 11 12  2  0  0  0  0
 11 13  1  0  0  0  0
 13 14  2  0  0  0  0
 14 15  1  0  0  0  0
 15 16  2  0  0  0  0
 16 17  1  0  0  0  0
 17 18  2  0  0  0  0
 18 13  1  0  0  0  0
 18 19  1  0  0  0  0
 19 10  1  0  0  0  0
 19 20  2  0  0  0  0
M  END
>  <EXTREG>  (ZINC00102352)
ZINC00102352

>  <LOGBIO>
2.5000

$$$$
ZINC00103540
  -MTS-   02131516522D 0   0.00000     0.00000     0

 21 22  0  0  0  0  0  0  0  0999 V2000
    5.1921    3.6196    0.0000 F   0  0  0  0  0  0  0  0  0  0  0  0
    4.3266    3.1187    0.0000 C   0  0  0  0  0  0  0  0  0  0  0  0
    4.8275    2.2532    0.0000 F   0  0  0  0  0  0  0  0  0  0  0  0
    3.8258    3.9842    0.0000 F   0  0  0  0  0  0  0  0  0  0  0  0
    3.4611    2.6179    0.0000 C   0  0  0  0  0  0  0  0  0  0  0  0
    2.5911    3.1179    0.0000 C   0  0  0  0  0  0  0  0  0  0  0  0
    1.7311    2.6179    0.0000 C   0  0  0  0  0  0  0  0  0  0  0  0
    1.7311    1.6179    0.0000 C   0  0  0  0  0  0  0  0  0  0  0  0
    0.8643    1.1192    0.0000 N   0  0  0  0  0  0  0  0  0  0  0  0
    0.8628    0.1157    0.0000 C   0  0  0  0  0  0  0  0  0  0  0  0
    0.0000   -0.3795    0.0000 O   0  0  0  0  0  0  0  0  0  0  0  0
    1.7278   -0.3860    0.0000 C   0  0  0  0  0  0  0  0  0  0  0  0
    1.7257   -1.3860    0.0000 C   0  0  0  0  0  0  0  0  0  0  0  0
    0.8562   -1.8868    0.0000 C   0  0  0  0  0  0  0  0  0  0  0  0
    0.8562   -2.8816    0.0000 C   0  0  0  0  0  0  0  0  0  0  0  0
    1.7207   -3.3843    0.0000 C   0  0  0  0  0  0  0  0  0  0  0  0
    2.5852   -2.8921    0.0000 C   0  0  0  0  0  0  0  0  0  0  0  0
    2.5903   -1.8887    0.0000 C   0  0  0  0  0  0  0  0  0  0  0  0
    3.4583   -1.3921    0.0000 Cl  0  0  0  0  0  0  0  0  0  0  0  0
    2.5911    1.1179    0.0000 C   0  0  0  0  0  0  0  0  0  0  0  0
    3.4611    1.6179    0.0000 C   0  0  0  0  0  0  0  0  0  0  0  0
  1  2  1  0  0  0  0
  2  3  1  0  0  0  0
  2  4  1  0  0  0  0
  2  5  1  0  0  0  0
  5  6  2  0  0  0  0
  6  7  1  0  0  0  0
  7  8  2  0  0  0  0
  8  9  1  0  0  0  0
  9 10  1  0  0  0  0
 10 11  2  0  0  0  0
 10 12  1  0  0  0  0
 12 13  1  0  0  0  0
 13 14  2  0  0  0  0
 14 15  1  0  0  0  0
 15 16  2  0  0  0  0
 16 17  1  0  0  0  0
 17 18  2  0  0  0  0
 18 13  1  0  0  0  0
 18 19  1  0  0  0  0
  8 20  1  0  0  0  0
 20 21  2  0  0  0  0
 21  5  1  0  0  0  0
M  END
>  <EXTREG>  (ZINC00103540)
ZINC00103540

>  <LOGBIO>
2.5000

$$$$
ZINC00104029
  -MTS-   02131516522D 0   0.00000     0.00000     0

 19 21  0  0  0  0  0  0  0  0999 V2000
    0.5900    0.7824    0.0000 Cl  0  0  0  0  0  0  0  0  0  0  0  0
    1.0954   -0.0804    0.0000 C   0  0  0  0  0  0  0  0  0  0  0  0
    0.6000   -0.9531    0.0000 C   0  0  0  0  0  0  0  0  0  0  0  0
    1.1045   -1.8104    0.0000 C   0  0  0  0  0  0  0  0  0  0  0  0
    2.1045   -1.8052    0.0000 C   0  0  0  0  0  0  0  0  0  0  0  0
    2.6000   -0.9426    0.0000 C   0  0  0  0  0  0  0  0  0  0  0  0
    2.0954   -0.0752    0.0000 C   0  0  0  0  0  0  0  0  0  0  0  0
    3.6000   -0.9398    0.0000 C   0  0  0  0  0  0  0  0  0  0  0  0
    4.1045   -1.8072    0.0000 O   0  0  0  0  0  0  0  0  0  0  0  0
    4.0954   -0.0772    0.0000 N   0  0  0  0  0  0  0  0  0  0  0  0
    5.0954   -0.0750    0.0000 C   0  0  0  0  0  0  0  0  0  0  0  0
    5.6006   -0.9420    0.0000 C   0  0  0  0  0  0  0  0  0  0  0  0
    6.5954   -0.9370    0.0000 C   0  0  0  0  0  0  0  0  0  0  0  0
    7.0936   -0.0700    0.0000 C   0  0  0  0  0  0  0  0  0  0  0  0
    6.5954    0.7921    0.0000 C   0  0  0  0  0  0  0  0  0  0  0  0
    6.9054    1.7521    0.0000 N   0  0  0  0  0  0  0  0  0  0  0  0
    6.0954    2.3321    0.0000 S   0  0  0  0  0  0  0  0  0  0  0  0
    5.2854    1.7521    0.0000 N   0  0  0  0  0  0  0  0  0  0  0  0
    5.5954    0.7921    0.0000 C   0  0  0  0  0  0  0  0  0  0  0  0
  1  2  1  0  0  0  0
  2  3  2  0  0  0  0
  3  4  1  0  0  0  0
  4  5  2  0  0  0  0
  5  6  1  0  0  0  0
  6  7  2  0  0  0  0
  7  2  1  0  0  0  0
  6  8  1  0  0  0  0
  8  9  2  0  0  0  0
  8 10  1  0  0  0  0
 10 11  1  0  0  0  0
 11 12  2  0  0  0  0
 12 13  1  0  0  0  0
 13 14  2  0  0  0  0
 14 15  1  0  0  0  0
 15 16  2  0  0  0  0
 16 17  1  0  0  0  0
 17 18  1  0  0  0  0
 18 19  2  0  0  0  0
 19 11  1  0  0  0  0
 19 15  1  0  0  0  0
M  END
>  <EXTREG>  (ZINC00104029)
ZINC00104029

>  <LOGBIO>
2.5000

$$$$
ZINC00105804
  -MTS-   02131516522D 0   0.00000     0.00000     0

 12 12  0  0  0  0  0  0  0  0999 V2000
    3.2334   -2.0068    0.0000 C   0  0  0  0  0  0  0  0  0  0  0  0
    3.6393   -1.0929    0.0000 S   0  0  0  0  0  0  0  0  0  0  0  0
    3.0508   -0.2844    0.0000 C   0  0  0  0  0  0  0  0  0  0  0  0
    3.3608    0.6756    0.0000 S   0  0  0  0  0  0  0  0  0  0  0  0
    2.5508    1.2556    0.0000 N   0  0  0  0  0  0  0  0  0  0  0  0
    1.7408    0.6756    0.0000 C   0  0  0  0  0  0  0  0  0  0  0  0
    0.7911    0.9887    0.0000 S   0  0  0  0  0  0  0  0  0  0  0  0
    0.5874    1.9678    0.0000 C   0  0  0  0  0  0  0  0  0  0  0  0
    2.0508   -0.2844    0.0000 C   0  0  0  0  0  0  0  0  0  0  0  0
    1.4623   -1.0929    0.0000 C   0  0  0  0  0  0  0  0  0  0  0  0
    0.4643   -0.9877    0.0000 N   0  0  0  0  0  0  0  0  0  0  0  0
    1.8656   -2.0023    0.0000 O   0  0  0  0  0  0  0  0  0  0  0  0
  1  2  1  0  0  0  0
  2  3  1  0  0  0  0
  3  4  1  0  0  0  0
  4  5  1  0  0  0  0
  5  6  2  0  0  0  0
  6  7  1  0  0  0  0
  7  8  1  0  0  0  0
  6  9  1  0  0  0  0
  9  3  2  0  0  0  0
  9 10  1  0  0  0  0
 10 11  1  0  0  0  0
 10 12  2  0  0  0  0
M  END
>  <EXTREG>  (ZINC00105804)
ZINC00105804

>  <LOGBIO>
2.5000

$$$$
ZINC00106432
  -MTS-   02131516522D 0   0.00000     0.00000     0

 16 16  0  0  1  0  0  0  0  0999 V2000
    0.5966   -1.8637    0.0000 C   0  0  0  0  0  0  0  0  0  0  0  0
    1.5944   -1.7574    0.0000 C   0  0  0  0  0  0  0  0  0  0  0  0
    1.9480   -2.2421    0.0000 O   0  0  0  0  0  0  0  0  0  0  0  0
    1.9968   -0.8476    0.0000 O   0  0  0  0  0  0  0  0  0  0  0  0
    3.1935   -0.7201    0.0000 C   0  0  1  0  0  0  0  0  0  0  0  0
    3.5994    0.1938    0.0000 C   0  0  0  0  0  0  0  0  0  0  0  0
    3.0108    1.0023    0.0000 N   0  0  0  0  0  0  0  0  0  0  0  0
    3.3208    1.9623    0.0000 C   0  0  0  0  0  0  0  0  0  0  0  0
    2.5108    2.5423    0.0000 C   0  0  0  0  0  0  0  0  0  0  0  0
    1.7008    1.9623    0.0000 C   0  0  0  0  0  0  0  0  0  0  0  0
    2.0108    1.0023    0.0000 C   0  0  0  0  0  0  0  0  0  0  0  0
    3.7785   -1.5247    0.0000 C   0  0  0  0  0  0  0  0  0  0  0  0
    3.3697   -2.4411    0.0000 C   0  0  0  0  0  0  0  0  0  0  0  0
    4.4731   -0.8053    0.0000 C   0  0  0  0  0  0  0  0  0  0  0  0
    4.6073   -2.0842    0.0000 C   0  0  0  0  0  0  0  0  0  0  0  0
    2.8402   -0.2351    0.0000 H   0  0  0  0  0  0  0  0  0  0  0  0
  1  2  1  0  0  0  0
  2  3  2  0  0  0  0
  2  4  1  0  0  0  0
  5  4  1  1  0  0  0
  5 16  1  6  0  0  0
  5  6  1  0  0  0  0
  6  7  1  0  0  0  0
  7  8  1  0  0  0  0
  8  9  1  0  0  0  0
  9 10  1  0  0  0  0
 10 11  1  0  0  0  0
 11  7  1  0  0  0  0
  5 12  1  0  0  0  0
 12 13  1  0  0  0  0
 12 14  1  0  0  0  0
 12 15  1  0  0  0  0
M  END
>  <EXTREG>  (ZINC00106432)
ZINC00106432

>  <LOGBIO>
2.5000

$$$$
ZINC00107256
  -MTS-   02131516522D 0   0.00000     0.00000     0

 13 13  0  0  0  0  0  0  0  0999 V2000
    1.7203    2.7945    0.0000 O   0  0  0  0  0  0  0  0  0  0  0  0
    2.5903    2.2945    0.0000 C   0  0  0  0  0  0  0  0  0  0  0  0
    3.4556    2.7958    0.0000 O   0  0  0  0  0  0  0  0  0  0  0  0
    2.5913    1.2997    0.0000 C   0  0  0  0  0  0  0  0  0  0  0  0
    3.4613    0.7998    0.0000 C   0  0  0  0  0  0  0  0  0  0  0  0
    3.4623   -0.1950    0.0000 O   0  0  0  0  0  0  0  0  0  0  0  0
    2.5968   -0.6958    0.0000 C   0  0  0  0  0  0  0  0  0  0  0  0
    1.7268   -0.1958    0.0000 C   0  0  0  0  0  0  0  0  0  0  0  0
    0.8668   -0.6958    0.0000 C   0  0  0  0  0  0  0  0  0  0  0  0
    0.8668   -1.6958    0.0000 C   0  0  0  0  0  0  0  0  0  0  0  0
    0.0000   -2.1945    0.0000 F   0  0  0  0  0  0  0  0  0  0  0  0
    1.7268   -2.1958    0.0000 C   0  0  0  0  0  0  0  0  0  0  0  0
    2.5968   -1.6958    0.0000 C   0  0  0  0  0  0  0  0  0  0  0  0
  1  2  1  0  0  0  0
  2  3  2  0  0  0  0
  2  4  1  0  0  0  0
  4  5  1  0  0  0  0
  5  6  1  0  0  0  0
  6  7  1  0  0  0  0
  7  8  2  0  0  0  0
  8  9  1  0  0  0  0
  9 10  2  0  0  0  0
 10 11  1  0  0  0  0
 10 12  1  0  0  0  0
 12 13  2  0  0  0  0
 13  7  1  0  0  0  0
M  END
>  <EXTREG>  (ZINC00107256)
ZINC00107256

>  <LOGBIO>
2.5000

$$$$
ZINC00107772
  -MTS-   02131516522D 0   0.00000     0.00000     0

 12 13  0  0  0  0  0  0  0  0999 V2000
    4.2381   -2.1422    0.0000 C   0  0  0  0  0  0  0  0  0  0  0  0
    3.6476   -1.3352    0.0000 C   0  0  0  0  0  0  0  0  0  0  0  0
    4.0517   -0.4167    0.0000 C   0  0  0  0  0  0  0  0  0  0  0  0
    3.4626    0.3849    0.0000 C   0  0  0  0  0  0  0  0  0  0  0  0
    2.4683    0.2779    0.0000 C   0  0  0  0  0  0  0  0  0  0  0  0
    2.0632   -0.6306    0.0000 C   0  0  0  0  0  0  0  0  0  0  0  0
    2.6533   -1.4421    0.0000 C   0  0  0  0  0  0  0  0  0  0  0  0
    1.8798    1.0864    0.0000 C   0  0  0  0  0  0  0  0  0  0  0  0
    2.1898    2.0464    0.0000 S   0  0  0  0  0  0  0  0  0  0  0  0
    1.3798    2.6264    0.0000 N   0  0  0  0  0  0  0  0  0  0  0  0
    0.5698    2.0464    0.0000 C   0  0  0  0  0  0  0  0  0  0  0  0
    0.8798    1.0864    0.0000 N   0  0  0  0  0  0  0  0  0  0  0  0
  1  2  1  0  0  0  0
  2  3  2  0  0  0  0
  3  4  1  0  0  0  0
  4  5  2  0  0  0  0
  5  6  1  0  0  0  0
  6  7  2  0  0  0  0
  7  2  1  0  0  0  0
  5  8  1  0  0  0  0
  8  9  1  0  0  0  0
  9 10  1  0  0  0  0
 10 11  2  0  0  0  0
 11 12  1  0  0  0  0
 12  8  2  0  0  0  0
M  END
>  <EXTREG>  (ZINC00107772)
ZINC00107772

>  <LOGBIO>
2.5000

$$$$
ZINC00108025
  -MTS-   02131516522D 0   0.00000     0.00000     0

 12 13  0  0  0  0  0  0  0  0999 V2000
    4.1478   -0.4165    0.0000 C   0  0  0  0  0  0  0  0  0  0  0  0
    3.7409   -1.3338    0.0000 O   0  0  0  0  0  0  0  0  0  0  0  0
    2.7516   -1.4381    0.0000 C   0  0  0  0  0  0  0  0  0  0  0  0
    2.3448   -2.3554    0.0000 O   0  0  0  0  0  0  0  0  0  0  0  0
    2.1631   -0.6297    0.0000 C   0  0  0  0  0  0  0  0  0  0  0  0
    2.4731    0.3303    0.0000 S   0  0  0  0  0  0  0  0  0  0  0  0
    1.6631    0.9103    0.0000 C   0  0  0  0  0  0  0  0  0  0  0  0
    1.3531    1.8703    0.0000 C   0  0  0  0  0  0  0  0  0  0  0  0
    0.3531    1.8703    0.0000 C   0  0  0  0  0  0  0  0  0  0  0  0
    0.0431    0.9103    0.0000 S   0  0  0  0  0  0  0  0  0  0  0  0
    0.8531    0.3303    0.0000 C   0  0  0  0  0  0  0  0  0  0  0  0
    1.1631   -0.6297    0.0000 C   0  0  0  0  0  0  0  0  0  0  0  0
  1  2  1  0  0  0  0
  2  3  1  0  0  0  0
  3  4  2  0  0  0  0
  3  5  1  0  0  0  0
  5  6  1  0  0  0  0
  6  7  1  0  0  0  0
  7  8  1  0  0  0  0
  8  9  2  0  0  0  0
  9 10  1  0  0  0  0
 10 11  1  0  0  0  0
 11  7  2  0  0  0  0
 11 12  1  0  0  0  0
 12  5  2  0  0  0  0
M  END
>  <EXTREG>  (ZINC00108025)
ZINC00108025

>  <LOGBIO>
2.5000

$$$$
ZINC00108546
  -MTS-   02131516522D 0   0.00000     0.00000     0

 10 10  0  0  0  0  0  0  0  0999 V2000
    0.0000   -0.7965    0.0000 O   0  0  0  0  0  0  0  0  0  0  0  0
    1.0034   -0.7965    0.0000 C   0  0  0  0  0  0  0  0  0  0  0  0
    1.5034   -1.6626    0.0000 C   0  0  0  0  0  0  0  0  0  0  0  0
    2.5034   -1.6626    0.0000 C   0  0  0  0  0  0  0  0  0  0  0  0
    3.5034   -1.6626    0.0000 N   0  0  0  0  0  0  0  0  0  0  0  0
    1.5034    0.0695    0.0000 C   0  0  0  0  0  0  0  0  0  0  0  0
    2.5066    0.1759    0.0000 C   0  0  0  0  0  0  0  0  0  0  0  0
    2.7079    1.1516    0.0000 S   0  0  0  0  0  0  0  0  0  0  0  0
    1.8491    1.6564    0.0000 C   0  0  0  0  0  0  0  0  0  0  0  0
    1.0975    0.9834    0.0000 C   0  0  0  0  0  0  0  0  0  0  0  0
  1  2  2  0  0  0  0
  2  3  1  0  0  0  0
  3  4  1  0  0  0  0
  4  5  3  0  0  0  0
  2  6  1  0  0  0  0
  6  7  2  0  0  0  0
  7  8  1  0  0  0  0
  8  9  1  0  0  0  0
  9 10  2  0  0  0  0
 10  6  1  0  0  0  0
M  END
>  <EXTREG>  (ZINC00108546)
ZINC00108546

>  <LOGBIO>
2.5000

$$$$
ZINC00109413
  -MTS-   02131516522D 0   0.00000     0.00000     0

 17 19  0  0  0  0  0  0  0  0999 V2000
    4.3555   -0.9900    0.0000 O   0  0  0  0  0  0  0  0  0  0  0  0
    3.7670   -0.1815    0.0000 C   0  0  0  0  0  0  0  0  0  0  0  0
    4.0770    0.7785    0.0000 N   0  0  0  0  0  0  0  0  0  0  0  0
    4.9898    1.1943    0.0000 C   0  0  0  0  0  0  0  0  0  0  0  0
    5.0844    2.1898    0.0000 C   0  0  0  0  0  0  0  0  0  0  0  0
    4.2657    2.7699    0.0000 C   0  0  0  0  0  0  0  0  0  0  0  0
    3.3622    2.3535    0.0000 C   0  0  0  0  0  0  0  0  0  0  0  0
    3.2670    1.3585    0.0000 N   0  0  0  0  0  0  0  0  0  0  0  0
    2.4570    0.7785    0.0000 C   0  0  0  0  0  0  0  0  0  0  0  0
    1.5073    1.0916    0.0000 O   0  0  0  0  0  0  0  0  0  0  0  0
    2.7670   -0.1815    0.0000 N   0  0  0  0  0  0  0  0  0  0  0  0
    2.1785   -0.9900    0.0000 C   0  0  0  0  0  0  0  0  0  0  0  0
    1.1805   -0.8852    0.0000 C   0  0  0  0  0  0  0  0  0  0  0  0
    0.5967   -1.6907    0.0000 C   0  0  0  0  0  0  0  0  0  0  0  0
    1.0017   -2.6050    0.0000 C   0  0  0  0  0  0  0  0  0  0  0  0
    1.9905   -2.7139    0.0000 C   0  0  0  0  0  0  0  0  0  0  0  0
    2.5835   -1.9043    0.0000 C   0  0  0  0  0  0  0  0  0  0  0  0
  1  2  2  0  0  0  0
  2  3  1  0  0  0  0
  3  4  1  0  0  0  0
  4  5  1  0  0  0  0
  5  6  1  0  0  0  0
  6  7  1  0  0  0  0
  7  8  1  0  0  0  0
  8  3  1  0  0  0  0
  8  9  1  0  0  0  0
  9 10  2  0  0  0  0
  9 11  1  0  0  0  0
 11  2  1  0  0  0  0
 11 12  1  0  0  0  0
 12 13  2  0  0  0  0
 13 14  1  0  0  0  0
 14 15  2  0  0  0  0
 15 16  1  0  0  0  0
 16 17  2  0  0  0  0
 17 12  1  0  0  0  0
M  END
>  <EXTREG>  (ZINC00109413)
ZINC00109413

>  <LOGBIO>
2.5000

$$$$
ZINC00109841
  -MTS-   02131516522D 0   0.00000     0.00000     0

 15 17  0  0  0  0  0  0  0  0999 V2000
    6.0412    0.6809    0.0000 S   0  0  0  0  0  0  0  0  0  0  0  0
    6.3512    1.6409    0.0000 C   0  0  0  0  0  0  0  0  0  0  0  0
    5.5412    2.2209    0.0000 C   0  0  0  0  0  0  0  0  0  0  0  0
    4.7312    1.6409    0.0000 C   0  0  0  0  0  0  0  0  0  0  0  0
    5.0412    0.6809    0.0000 C   0  0  0  0  0  0  0  0  0  0  0  0
    4.4527   -0.1276    0.0000 C   0  0  0  0  0  0  0  0  0  0  0  0
    3.4439   -0.1276    0.0000 S   0  0  0  0  0  0  0  0  0  0  0  0
    3.1409   -1.0767    0.0000 C   0  0  0  0  0  0  0  0  0  0  0  0
    3.9417   -1.6692    0.0000 C   0  0  0  0  0  0  0  0  0  0  0  0
    4.7600   -1.0792    0.0000 C   0  0  0  0  0  0  0  0  0  0  0  0
    2.1893   -1.3840    0.0000 C   0  0  0  0  0  0  0  0  0  0  0  0
    1.3736   -0.7903    0.0000 S   0  0  0  0  0  0  0  0  0  0  0  0
    0.5701   -1.3792    0.0000 C   0  0  0  0  0  0  0  0  0  0  0  0
    0.8689   -2.3296    0.0000 C   0  0  0  0  0  0  0  0  0  0  0  0
    1.8777   -2.3342    0.0000 C   0  0  0  0  0  0  0  0  0  0  0  0
  1  2  1  0  0  0  0
  2  3  2  0  0  0  0
  3  4  1  0  0  0  0
  4  5  2  0  0  0  0
  5  1  1  0  0  0  0
  5  6  1  0  0  0  0
  6  7  1  0  0  0  0
  7  8  1  0  0  0  0
  8  9  2  0  0  0  0
  9 10  1  0  0  0  0
 10  6  2  0  0  0  0
  8 11  1  0  0  0  0
 11 12  1  0  0  0  0
 12 13  1  0  0  0  0
 13 14  2  0  0  0  0
 14 15  1  0  0  0  0
 15 11  2  0  0  0  0
M  END
>  <EXTREG>  (ZINC00109841)
ZINC00109841

>  <LOGBIO>
2.5000

$$$$
ZINC00111002
  -MTS-   02131516522D 0   0.00000     0.00000     0

 15 17  0  0  0  0  0  0  0  0999 V2000
    4.7984    0.9795    0.0000 N   0  0  0  0  0  0  0  0  0  0  0  0
    4.4911    0.0278    0.0000 C   0  0  0  0  0  0  0  0  0  0  0  0
    3.5325   -0.2865    0.0000 N   0  0  0  0  0  0  0  0  0  0  0  0
    3.5403   -1.2827    0.0000 C   0  0  0  0  0  0  0  0  0  0  0  0
    4.4859   -1.5962    0.0000 S   0  0  0  0  0  0  0  0  0  0  0  0
    5.0796   -0.7806    0.0000 C   0  0  0  0  0  0  0  0  0  0  0  0
    6.0796   -0.7806    0.0000 C   0  0  0  0  0  0  0  0  0  0  0  0
    7.0796   -0.7806    0.0000 N   0  0  0  0  0  0  0  0  0  0  0  0
    2.5817   -1.5971    0.0000 N   0  0  0  0  0  0  0  0  0  0  0  0
    1.9931   -0.7886    0.0000 C   0  0  0  0  0  0  0  0  0  0  0  0
    0.9995   -0.6761    0.0000 C   0  0  0  0  0  0  0  0  0  0  0  0
    0.5964    0.2391    0.0000 C   0  0  0  0  0  0  0  0  0  0  0  0
    1.1910    1.0474    0.0000 C   0  0  0  0  0  0  0  0  0  0  0  0
    2.1796    0.9365    0.0000 C   0  0  0  0  0  0  0  0  0  0  0  0
    2.5869    0.0270    0.0000 C   0  0  0  0  0  0  0  0  0  0  0  0
  1  2  1  0  0  0  0
  2  3  1  0  0  0  0
  3  4  1  0  0  0  0
  4  5  1  0  0  0  0
  5  6  1  0  0  0  0
  6  2  2  0  0  0  0
  6  7  1  0  0  0  0
  7  8  3  0  0  0  0
  4  9  2  0  0  0  0
  9 10  1  0  0  0  0
 10 11  2  0  0  0  0
 11 12  1  0  0  0  0
 12 13  2  0  0  0  0
 13 14  1  0  0  0  0
 14 15  2  0  0  0  0
 15  3  1  0  0  0  0
 15 10  1  0  0  0  0
M  END
>  <EXTREG>  (ZINC00111002)
ZINC00111002

>  <LOGBIO>
2.5000

$$$$
ZINC00111770
  -MTS-   02131516522D 0   0.00000     0.00000     0

 13 14  0  0  0  0  0  0  0  0999 V2000
    3.6683   -2.6843    0.0000 Cl  0  0  0  0  0  0  0  0  0  0  0  0
    3.0778   -1.8773    0.0000 C   0  0  0  0  0  0  0  0  0  0  0  0
    3.4819   -0.9588    0.0000 C   0  0  0  0  0  0  0  0  0  0  0  0
    2.8928   -0.1572    0.0000 C   0  0  0  0  0  0  0  0  0  0  0  0
    1.8985   -0.2642    0.0000 C   0  0  0  0  0  0  0  0  0  0  0  0
    1.4933   -1.1727    0.0000 C   0  0  0  0  0  0  0  0  0  0  0  0
    0.4988   -1.2771    0.0000 Cl  0  0  0  0  0  0  0  0  0  0  0  0
    2.0835   -1.9842    0.0000 C   0  0  0  0  0  0  0  0  0  0  0  0
    1.3100    0.5443    0.0000 C   0  0  0  0  0  0  0  0  0  0  0  0
    1.6200    1.5043    0.0000 C   0  0  0  0  0  0  0  0  0  0  0  0
    0.8100    2.0843    0.0000 C   0  0  0  0  0  0  0  0  0  0  0  0
    0.0000    1.5043    0.0000 O   0  0  0  0  0  0  0  0  0  0  0  0
    0.3100    0.5443    0.0000 N   0  0  0  0  0  0  0  0  0  0  0  0
  1  2  1  0  0  0  0
  2  3  2  0  0  0  0
  3  4  1  0  0  0  0
  4  5  2  0  0  0  0
  5  6  1  0  0  0  0
  6  7  1  0  0  0  0
  6  8  2  0  0  0  0
  8  2  1  0  0  0  0
  5  9  1  0  0  0  0
  9 10  1  0  0  0  0
 10 11  2  0  0  0  0
 11 12  1  0  0  0  0
 12 13  1  0  0  0  0
 13  9  2  0  0  0  0
M  END
>  <EXTREG>  (ZINC00111770)
ZINC00111770

>  <LOGBIO>
2.5000

$$$$
ZINC00112882
  -MTS-   02131516522D 0   0.00000     0.00000     0

 23 24  0  0  0  0  0  0  0  0999 V2000
    4.8784   -4.3673    0.0000 C   0  0  0  0  0  0  0  0  0  0  0  0
    5.2862   -3.4505    0.0000 C   0  0  0  0  0  0  0  0  0  0  0  0
    4.7003   -2.6465    0.0000 N   0  0  0  0  0  0  0  0  0  0  0  0
    3.7059   -2.7520    0.0000 C   0  0  0  0  0  0  0  0  0  0  0  0
    3.3000   -3.6659    0.0000 C   0  0  0  0  0  0  0  0  0  0  0  0
    5.1081   -1.7297    0.0000 C   0  0  0  0  0  0  0  0  0  0  0  0
    4.5222   -0.9257    0.0000 C   0  0  0  0  0  0  0  0  0  0  0  0
    4.9300   -0.0089    0.0000 O   0  0  0  0  0  0  0  0  0  0  0  0
    3.5278   -1.0311    0.0000 N   0  0  0  0  0  0  0  0  0  0  0  0
    2.9393   -0.2227    0.0000 C   0  0  0  0  0  0  0  0  0  0  0  0
    3.2493    0.7373    0.0000 N   0  0  0  0  0  0  0  0  0  0  0  0
    2.4393    1.3173    0.0000 N   0  0  0  0  0  0  0  0  0  0  0  0
    1.6293    0.7373    0.0000 N   0  0  0  0  0  0  0  0  0  0  0  0
    1.9393   -0.2227    0.0000 C   0  0  0  0  0  0  0  0  0  0  0  0
    1.3508   -1.0311    0.0000 C   0  0  0  0  0  0  0  0  0  0  0  0
    0.3529   -0.9259    0.0000 N   0  0  0  0  0  0  0  0  0  0  0  0
    1.7541   -1.9405    0.0000 O   0  0  0  0  0  0  0  0  0  0  0  0
    2.4393    2.3173    0.0000 C   0  0  0  0  0  0  0  0  0  0  0  0
    3.3078    2.8199    0.0000 C   0  0  0  0  0  0  0  0  0  0  0  0
    3.3058    3.8147    0.0000 C   0  0  0  0  0  0  0  0  0  0  0  0
    2.4402    4.3156    0.0000 C   0  0  0  0  0  0  0  0  0  0  0  0
    1.5767    3.8216    0.0000 C   0  0  0  0  0  0  0  0  0  0  0  0
    1.5738    2.8182    0.0000 C   0  0  0  0  0  0  0  0  0  0  0  0
  1  2  1  0  0  0  0
  2  3  1  0  0  0  0
  3  4  1  0  0  0  0
  4  5  1  0  0  0  0
  3  6  1  0  0  0  0
  6  7  1  0  0  0  0
  7  8  2  0  0  0  0
  7  9  1  0  0  0  0
  9 10  1  0  0  0  0
 10 11  2  0  0  0  0
 11 12  1  0  0  0  0
 12 13  1  0  0  0  0
 13 14  2  0  0  0  0
 14 10  1  0  0  0  0
 14 15  1  0  0  0  0
 15 16  1  0  0  0  0
 15 17  2  0  0  0  0
 12 18  1  0  0  0  0
 18 19  2  0  0  0  0
 19 20  1  0  0  0  0
 20 21  2  0  0  0  0
 21 22  1  0  0  0  0
 22 23  2  0  0  0  0
 23 18  1  0  0  0  0
M  END
>  <EXTREG>  (ZINC00112882)
ZINC00112882

>  <LOGBIO>
2.5000

$$$$
ZINC00114181
  -MTS-   02131516522D 0   0.00000     0.00000     0

 19 19  0  0  0  0  0  0  0  0999 V2000
    4.0293   -3.5018    0.0000 C   0  0  0  0  0  0  0  0  0  0  0  0
    3.5266   -2.6333    0.0000 O   0  0  0  0  0  0  0  0  0  0  0  0
    4.0240   -1.7718    0.0000 C   0  0  0  0  0  0  0  0  0  0  0  0
    5.0240   -1.7712    0.0000 O   0  0  0  0  0  0  0  0  0  0  0  0
    3.5214   -0.9033    0.0000 C   0  0  0  0  0  0  0  0  0  0  0  0
    4.0188   -0.0418    0.0000 N   0  0  0  0  0  0  0  0  0  0  0  0
    5.0188   -0.0418    0.0000 C   0  0  0  0  0  0  0  0  0  0  0  0
    6.0188   -0.0418    0.0000 N   0  0  0  0  0  0  0  0  0  0  0  0
    3.5188    0.8242    0.0000 C   0  0  0  0  0  0  0  0  0  0  0  0
    4.0196    1.6938    0.0000 N   0  0  0  0  0  0  0  0  0  0  0  0
    3.5205    2.5542    0.0000 C   0  0  0  0  0  0  0  0  0  0  0  0
    4.0200    3.4205    0.0000 S   0  0  0  0  0  0  0  0  0  0  0  0
    5.0200    3.4211    0.0000 C   0  0  0  0  0  0  0  0  0  0  0  0
    2.5205    2.5552    0.0000 N   0  0  0  0  0  0  0  0  0  0  0  0
    2.0196    1.6957    0.0000 C   0  0  0  0  0  0  0  0  0  0  0  0
    2.5188    0.8252    0.0000 N   0  0  0  0  0  0  0  0  0  0  0  0
    1.0196    1.6992    0.0000 N   0  0  0  0  0  0  0  0  0  0  0  0
    0.5205    2.5697    0.0000 C   0  0  0  0  0  0  0  0  0  0  0  0
    0.5188    0.8397    0.0000 C   0  0  0  0  0  0  0  0  0  0  0  0
  1  2  1  0  0  0  0
  2  3  1  0  0  0  0
  3  4  2  0  0  0  0
  3  5  1  0  0  0  0
  5  6  1  0  0  0  0
  6  7  1  0  0  0  0
  7  8  3  0  0  0  0
  6  9  1  0  0  0  0
  9 10  2  0  0  0  0
 10 11  1  0  0  0  0
 11 12  1  0  0  0  0
 12 13  1  0  0  0  0
 11 14  2  0  0  0  0
 14 15  1  0  0  0  0
 15 16  2  0  0  0  0
 16  9  1  0  0  0  0
 15 17  1  0  0  0  0
 17 18  1  0  0  0  0
 17 19  1  0  0  0  0
M  END
>  <EXTREG>  (ZINC00114181)
ZINC00114181

>  <LOGBIO>
2.5000

$$$$
ZINC00114797
  -MTS-   02131516522D 0   0.00000     0.00000     0

 16 17  0  0  0  0  0  0  0  0999 V2000
    5.3056   -2.5078    0.0000 C   0  0  0  0  0  0  0  0  0  0  0  0
    5.7134   -1.5910    0.0000 C   0  0  0  0  0  0  0  0  0  0  0  0
    5.1275   -0.7870    0.0000 C   0  0  0  0  0  0  0  0  0  0  0  0
    5.5353    0.1298    0.0000 O   0  0  0  0  0  0  0  0  0  0  0  0
    4.1331   -0.8924    0.0000 N   0  0  0  0  0  0  0  0  0  0  0  0
    3.5446   -0.0840    0.0000 C   0  0  0  0  0  0  0  0  0  0  0  0
    3.8546    0.8760    0.0000 N   0  0  0  0  0  0  0  0  0  0  0  0
    3.0446    1.4560    0.0000 N   0  0  0  0  0  0  0  0  0  0  0  0
    3.0446    2.4560    0.0000 C   0  0  0  0  0  0  0  0  0  0  0  0
    2.2346    0.8760    0.0000 C   0  0  0  0  0  0  0  0  0  0  0  0
    1.2554    1.0787    0.0000 C   0  0  0  0  0  0  0  0  0  0  0  0
    0.5872    0.3348    0.0000 C   0  0  0  0  0  0  0  0  0  0  0  0
    0.9003   -0.6185    0.0000 C   0  0  0  0  0  0  0  0  0  0  0  0
    1.8742   -0.8212    0.0000 C   0  0  0  0  0  0  0  0  0  0  0  0
    2.1829   -1.7724    0.0000 F   0  0  0  0  0  0  0  0  0  0  0  0
    2.5446   -0.0840    0.0000 C   0  0  0  0  0  0  0  0  0  0  0  0
  1  2  1  0  0  0  0
  2  3  1  0  0  0  0
  3  4  2  0  0  0  0
  3  5  1  0  0  0  0
  5  6  1  0  0  0  0
  6  7  2  0  0  0  0
  7  8  1  0  0  0  0
  8  9  1  0  0  0  0
  8 10  1  0  0  0  0
 10 11  2  0  0  0  0
 11 12  1  0  0  0  0
 12 13  2  0  0  0  0
 13 14  1  0  0  0  0
 14 15  1  0  0  0  0
 14 16  2  0  0  0  0
 16  6  1  0  0  0  0
 16 10  1  0  0  0  0
M  END
>  <EXTREG>  (ZINC00114797)
ZINC00114797

>  <LOGBIO>
2.5000

$$$$
ZINC00115984
  -MTS-   02131516522D 0   0.00000     0.00000     0

 19 19  0  0  1  0  0  0  0  0999 V2000
    5.6361   -0.1537    0.0000 C   0  0  0  0  0  0  0  0  0  0  0  0
    5.2292   -1.0710    0.0000 N   0  0  0  0  0  0  0  0  0  0  0  0
    5.8178   -1.8795    0.0000 C   0  0  0  0  0  0  0  0  0  0  0  0
    4.2399   -1.1754    0.0000 C   0  0  0  0  0  0  0  0  0  0  0  0
    3.8331   -2.0927    0.0000 O   0  0  0  0  0  0  0  0  0  0  0  0
    3.6514   -0.3669    0.0000 C   0  0  1  0  0  0  0  0  0  0  0  0
    3.9614    0.5931    0.0000 O   0  0  0  0  0  0  0  0  0  0  0  0
    3.1514    1.1731    0.0000 C   0  0  0  0  0  0  0  0  0  0  0  0
    3.8188    1.9178    0.0000 C   0  0  0  0  0  0  0  0  0  0  0  0
    2.4840    1.9178    0.0000 C   0  0  0  0  0  0  0  0  0  0  0  0
    2.3414    0.5931    0.0000 O   0  0  0  0  0  0  0  0  0  0  0  0
    2.6514   -0.3669    0.0000 C   0  0  2  0  0  0  0  0  0  0  0  0
    2.0629   -1.1754    0.0000 C   0  0  0  0  0  0  0  0  0  0  0  0
    2.4697   -2.0927    0.0000 O   0  0  0  0  0  0  0  0  0  0  0  0
    1.0736   -1.0710    0.0000 N   0  0  0  0  0  0  0  0  0  0  0  0
    0.6668   -0.1537    0.0000 C   0  0  0  0  0  0  0  0  0  0  0  0
    0.4851   -1.8795    0.0000 C   0  0  0  0  0  0  0  0  0  0  0  0
    2.9236   -0.9016    0.0000 H   0  0  0  0  0  0  0  0  0  0  0  0
    4.2439   -0.2722    0.0000 H   0  0  0  0  0  0  0  0  0  0  0  0
  1  2  1  0  0  0  0
  2  3  1  0  0  0  0
  2  4  1  0  0  0  0
  4  5  2  0  0  0  0
  6  4  1  6  0  0  0
  6 19  1  1  0  0  0
  6  7  1  0  0  0  0
  7  8  1  0  0  0  0
  8  9  1  0  0  0  0
  8 10  1  0  0  0  0
  8 11  1  0  0  0  0
 11 12  1  0  0  0  0
 12 18  1  6  0  0  0
 12  6  1  0  0  0  0
 12 13  1  1  0  0  0
 13 14  2  0  0  0  0
 13 15  1  0  0  0  0
 15 16  1  0  0  0  0
 15 17  1  0  0  0  0
M  END
>  <EXTREG>  (ZINC00115984)
ZINC00115984

>  <LOGBIO>
2.5000

$$$$
ZINC00117286
  -MTS-   02131516522D 0   0.00000     0.00000     0

 19 20  0  0  0  0  0  0  0  0999 V2000
    7.9820   -2.2066    0.0000 F   0  0  0  0  0  0  0  0  0  0  0  0
    7.3935   -1.3981    0.0000 C   0  0  0  0  0  0  0  0  0  0  0  0
    6.5850   -1.9866    0.0000 F   0  0  0  0  0  0  0  0  0  0  0  0
    8.2020   -0.8096    0.0000 F   0  0  0  0  0  0  0  0  0  0  0  0
    6.8050   -0.5896    0.0000 C   0  0  0  0  0  0  0  0  0  0  0  0
    7.1150    0.3704    0.0000 C   0  0  0  0  0  0  0  0  0  0  0  0
    6.3050    0.9504    0.0000 C   0  0  0  0  0  0  0  0  0  0  0  0
    5.4950    0.3704    0.0000 N   0  0  0  0  0  0  0  0  0  0  0  0
    4.5453    0.6836    0.0000 C   0  0  0  0  0  0  0  0  0  0  0  0
    3.7967    0.0154    0.0000 C   0  0  0  0  0  0  0  0  0  0  0  0
    4.0003   -0.9583    0.0000 O   0  0  0  0  0  0  0  0  0  0  0  0
    2.8468    0.3280    0.0000 C   0  0  0  0  0  0  0  0  0  0  0  0
    2.6410    1.3102    0.0000 C   0  0  0  0  0  0  0  0  0  0  0  0
    1.6954    1.6193    0.0000 C   0  0  0  0  0  0  0  0  0  0  0  0
    0.9491    0.9537    0.0000 C   0  0  0  0  0  0  0  0  0  0  0  0
    0.0000    1.2688    0.0000 Cl  0  0  0  0  0  0  0  0  0  0  0  0
    1.1483   -0.0209    0.0000 C   0  0  0  0  0  0  0  0  0  0  0  0
    2.1005   -0.3375    0.0000 C   0  0  0  0  0  0  0  0  0  0  0  0
    5.8050   -0.5896    0.0000 N   0  0  0  0  0  0  0  0  0  0  0  0
  1  2  1  0  0  0  0
  2  3  1  0  0  0  0
  2  4  1  0  0  0  0
  2  5  1  0  0  0  0
  5  6  1  0  0  0  0
  6  7  2  0  0  0  0
  7  8  1  0  0  0  0
  8  9  1  0  0  0  0
  9 10  1  0  0  0  0
 10 11  2  0  0  0  0
 10 12  1  0  0  0  0
 12 13  2  0  0  0  0
 13 14  1  0  0  0  0
 14 15  2  0  0  0  0
 15 16  1  0  0  0  0
 15 17  1  0  0  0  0
 17 18  2  0  0  0  0
 18 12  1  0  0  0  0
  8 19  1  0  0  0  0
 19  5  2  0  0  0  0
M  END
>  <EXTREG>  (ZINC00117286)
ZINC00117286

>  <LOGBIO>
2.5000

$$$$
ZINC00118204
  -MTS-   02131516522D 0   0.00000     0.00000     0

 17 19  0  0  0  0  0  0  0  0999 V2000
    5.1076   -1.5676    0.0000 C   0  0  0  0  0  0  0  0  0  0  0  0
    4.6063   -2.4369    0.0000 C   0  0  0  0  0  0  0  0  0  0  0  0
    5.1050   -3.2976    0.0000 O   0  0  0  0  0  0  0  0  0  0  0  0
    3.6063   -2.4379    0.0000 O   0  0  0  0  0  0  0  0  0  0  0  0
    3.1054   -1.5724    0.0000 C   0  0  0  0  0  0  0  0  0  0  0  0
    3.6054   -0.7024    0.0000 C   0  0  0  0  0  0  0  0  0  0  0  0
    3.1054    0.1576    0.0000 C   0  0  0  0  0  0  0  0  0  0  0  0
    3.4154    1.1176    0.0000 S   0  0  0  0  0  0  0  0  0  0  0  0
    2.6054    1.6976    0.0000 C   0  0  0  0  0  0  0  0  0  0  0  0
    2.6054    2.6976    0.0000 C   0  0  0  0  0  0  0  0  0  0  0  0
    1.7954    1.1176    0.0000 N   0  0  0  0  0  0  0  0  0  0  0  0
    2.1054    0.1576    0.0000 C   0  0  0  0  0  0  0  0  0  0  0  0
    1.6054   -0.7024    0.0000 C   0  0  0  0  0  0  0  0  0  0  0  0
    0.6195   -0.9134    0.0000 S   0  0  0  0  0  0  0  0  0  0  0  0
    0.5202   -1.9047    0.0000 C   0  0  0  0  0  0  0  0  0  0  0  0
    1.4267   -2.3180    0.0000 C   0  0  0  0  0  0  0  0  0  0  0  0
    2.1054   -1.5724    0.0000 C   0  0  0  0  0  0  0  0  0  0  0  0
  1  2  1  0  0  0  0
  2  3  2  0  0  0  0
  2  4  1  0  0  0  0
  4  5  1  0  0  0  0
  5  6  2  0  0  0  0
  6  7  1  0  0  0  0
  7  8  1  0  0  0  0
  8  9  1  0  0  0  0
  9 10  1  0  0  0  0
  9 11  2  0  0  0  0
 11 12  1  0  0  0  0
 12  7  2  0  0  0  0
 12 13  1  0  0  0  0
 13 14  1  0  0  0  0
 14 15  1  0  0  0  0
 15 16  2  0  0  0  0
 16 17  1  0  0  0  0
 17  5  1  0  0  0  0
 17 13  2  0  0  0  0
M  END
>  <EXTREG>  (ZINC00118204)
ZINC00118204

>  <LOGBIO>
2.5000

$$$$
ZINC00119019
  -MTS-   02131516522D 0   0.00000     0.00000     0

 13 13  0  0  1  0  0  0  0  0999 V2000
    4.5052    0.5548    0.0000 C   0  0  0  0  0  0  0  0  0  0  0  0
    3.6354    1.0552    0.0000 C   0  0  0  0  0  0  0  0  0  0  0  0
    3.6350    2.0500    0.0000 O   0  0  0  0  0  0  0  0  0  0  0  0
    2.5968    0.4542    0.0000 C   0  0  2  0  0  0  0  0  0  0  0  0
    1.7268    0.9542    0.0000 C   0  0  0  0  0  0  0  0  0  0  0  0
    0.8668    0.4542    0.0000 N   0  0  0  0  0  0  0  0  0  0  0  0
    0.8668   -0.5458    0.0000 C   0  0  0  0  0  0  0  0  0  0  0  0
    0.0000   -1.0445    0.0000 S   0  0  0  0  0  0  0  0  0  0  0  0
    1.7268   -1.0458    0.0000 N   0  0  0  0  0  0  0  0  0  0  0  0
    2.5968   -0.5458    0.0000 C   0  0  2  0  0  0  0  0  0  0  0  0
    2.9376   -1.4859    0.0000 C   0  0  0  0  0  0  0  0  0  0  0  0
    3.5817   -0.3728    0.0000 O   0  0  0  0  0  0  0  0  0  0  0  0
    2.5959    1.0542    0.0000 H   0  0  0  0  0  0  0  0  0  0  0  0
  1  2  1  0  0  0  0
  2  3  2  0  0  0  0
  4  2  1  1  0  0  0
  4 13  1  6  0  0  0
  4  5  1  0  0  0  0
  5  6  1  0  0  0  0
  6  7  1  0  0  0  0
  7  8  2  0  0  0  0
  7  9  1  0  0  0  0
  9 10  1  0  0  0  0
 10  4  1  0  0  0  0
 10 11  1  1  0  0  0
 10 12  1  6  0  0  0
M  END
>  <EXTREG>  (ZINC00119019)
ZINC00119019

>  <LOGBIO>
2.5000

$$$$
ZINC00119988
  -MTS-   02131516522D 0   0.00000     0.00000     0

 23 25  0  0  1  0  0  0  0  0999 V2000
    5.1878    1.4030    0.0000 O   0  0  0  0  0  0  0  0  0  0  0  0
    4.3223    0.9021    0.0000 C   0  0  2  0  0  0  0  0  0  0  0  0
    3.4523    1.4021    0.0000 C   0  0  0  0  0  0  0  0  0  0  0  0
    2.5923    0.9021    0.0000 C   0  0  0  0  0  0  0  0  0  0  0  0
    1.7227    1.4003    0.0000 C   0  0  0  0  0  0  0  0  0  0  0  0
    1.7196    2.4003    0.0000 O   0  0  0  0  0  0  0  0  0  0  0  0
    0.8582    0.8977    0.0000 C   0  0  0  0  0  0  0  0  0  0  0  0
    0.8632   -0.1057    0.0000 C   0  0  0  0  0  0  0  0  0  0  0  0
    0.0000   -0.6105    0.0000 O   0  0  0  0  0  0  0  0  0  0  0  0
    1.7278   -0.5979    0.0000 C   0  0  0  0  0  0  0  0  0  0  0  0
    2.5923   -0.0979    0.0000 C   0  0  0  0  0  0  0  0  0  0  0  0
    3.4523   -0.5979    0.0000 O   0  0  0  0  0  0  0  0  0  0  0  0
    4.3223   -0.0979    0.0000 C   0  0  2  0  0  0  0  0  0  0  0  0
    5.1878   -0.5987    0.0000 C   0  0  0  0  0  0  0  0  0  0  0  0
    5.1878   -1.6022    0.0000 C   0  0  0  0  0  0  0  0  0  0  0  0
    6.0498   -2.0987    0.0000 C   0  0  0  0  0  0  0  0  0  0  0  0
    6.9168   -1.6004    0.0000 C   0  0  0  0  0  0  0  0  0  0  0  0
    7.7811   -2.1034    0.0000 O   0  0  0  0  0  0  0  0  0  0  0  0
    6.9218   -0.6056    0.0000 C   0  0  0  0  0  0  0  0  0  0  0  0
    7.7901   -0.1095    0.0000 O   0  0  0  0  0  0  0  0  0  0  0  0
    6.0548   -0.1005    0.0000 C   0  0  0  0  0  0  0  0  0  0  0  0
    4.8420    0.2019    0.0000 H   0  0  0  0  0  0  0  0  0  0  0  0
    4.3214    1.5021    0.0000 H   0  0  0  0  0  0  0  0  0  0  0  0
  2  1  1  1  0  0  0
  2 23  1  6  0  0  0
  2  3  1  0  0  0  0
  3  4  1  0  0  0  0
  4  5  1  0  0  0  0
  5  6  1  0  0  0  0
  5  7  2  0  0  0  0
  7  8  1  0  0  0  0
  8  9  1  0  0  0  0
  8 10  2  0  0  0  0
 10 11  1  0  0  0  0
 11  4  2  0  0  0  0
 11 12  1  0  0  0  0
 12 13  1  0  0  0  0
 13 22  1  6  0  0  0
 13  2  1  0  0  0  0
 13 14  1  1  0  0  0
 14 15  2  0  0  0  0
 15 16  1  0  0  0  0
 16 17  2  0  0  0  0
 17 18  1  0  0  0  0
 17 19  1  0  0  0  0
 19 20  1  0  0  0  0
 19 21  2  0  0  0  0
 21 14  1  0  0  0  0
M  END
>  <EXTREG>  (ZINC00119988)
ZINC00119988

>  <LOGBIO>
2.5000

$$$$
ZINC00120614
  -MTS-   02131516522D 0   0.00000     0.00000     0

 20 21  0  0  0  0  0  0  0  0999 V2000
    7.7911    0.7502    0.0000 O   0  0  0  0  0  0  0  0  0  0  0  0
    6.9246    1.2493    0.0000 C   0  0  0  0  0  0  0  0  0  0  0  0
    6.0591    0.7485    0.0000 C   0  0  0  0  0  0  0  0  0  0  0  0
    5.1891    1.2485    0.0000 C   0  0  0  0  0  0  0  0  0  0  0  0
    4.3291    0.7485    0.0000 C   0  0  0  0  0  0  0  0  0  0  0  0
    4.3291   -0.2515    0.0000 C   0  0  0  0  0  0  0  0  0  0  0  0
    3.4623   -0.7502    0.0000 O   0  0  0  0  0  0  0  0  0  0  0  0
    2.5970   -0.2489    0.0000 C   0  0  0  0  0  0  0  0  0  0  0  0
    1.7268   -0.7485    0.0000 C   0  0  0  0  0  0  0  0  0  0  0  0
    0.8670   -0.2480    0.0000 C   0  0  0  0  0  0  0  0  0  0  0  0
    0.0000   -0.7462    0.0000 Cl  0  0  0  0  0  0  0  0  0  0  0  0
    0.8676    0.7520    0.0000 C   0  0  0  0  0  0  0  0  0  0  0  0
    1.7278    1.2515    0.0000 C   0  0  0  0  0  0  0  0  0  0  0  0
    1.7258    2.2515    0.0000 Cl  0  0  0  0  0  0  0  0  0  0  0  0
    2.5976    0.7511    0.0000 C   0  0  0  0  0  0  0  0  0  0  0  0
    5.1891   -0.7515    0.0000 C   0  0  0  0  0  0  0  0  0  0  0  0
    6.0591   -0.2515    0.0000 C   0  0  0  0  0  0  0  0  0  0  0  0
    5.1866   -1.7515    0.0000 N   0  3  0  0  0  0  0  0  0  0  0  0
    4.3166   -2.2515    0.0000 O   0  5  0  0  0  0  0  0  0  0  0  0
    6.0466   -2.2515    0.0000 O   0  0  0  0  0  0  0  0  0  0  0  0
  1  2  1  0  0  0  0
  2  3  1  0  0  0  0
  3  4  2  0  0  0  0
  4  5  1  0  0  0  0
  5  6  2  0  0  0  0
  6  7  1  0  0  0  0
  7  8  1  0  0  0  0
  8  9  2  0  0  0  0
  9 10  1  0  0  0  0
 10 11  1  0  0  0  0
 10 12  2  0  0  0  0
 12 13  1  0  0  0  0
 13 14  1  0  0  0  0
 13 15  2  0  0  0  0
 15  8  1  0  0  0  0
  6 16  1  0  0  0  0
 16 17  2  0  0  0  0
 17  3  1  0  0  0  0
 16 18  1  0  0  0  0
 18 19  1  0  0  0  0
 18 20  2  0  0  0  0
M  CHG  2  18   1  19  -1
M  END
>  <EXTREG>  (ZINC00120614)
ZINC00120614

>  <LOGBIO>
2.5000

$$$$
ZINC00121493
  -MTS-   02131516522D 0   0.00000     0.00000     0

 24 26  0  0  0  0  0  0  0  0999 V2000
    5.1964    3.3067    0.0000 O   0  0  0  0  0  0  0  0  0  0  0  0
    4.3266    3.8071    0.0000 C   0  0  0  0  0  0  0  0  0  0  0  0
    4.3261    4.8019    0.0000 O   0  0  0  0  0  0  0  0  0  0  0  0
    3.4611    3.3063    0.0000 C   0  0  0  0  0  0  0  0  0  0  0  0
    2.5911    3.8063    0.0000 C   0  0  0  0  0  0  0  0  0  0  0  0
    1.7311    3.3063    0.0000 C   0  0  0  0  0  0  0  0  0  0  0  0
    1.7311    2.3063    0.0000 C   0  0  0  0  0  0  0  0  0  0  0  0
    0.8643    1.8076    0.0000 N   0  0  0  0  0  0  0  0  0  0  0  0
    0.8628    0.8041    0.0000 C   0  0  0  0  0  0  0  0  0  0  0  0
    0.0000    0.3089    0.0000 O   0  0  0  0  0  0  0  0  0  0  0  0
    1.7278    0.3024    0.0000 C   0  0  0  0  0  0  0  0  0  0  0  0
    1.7257   -0.6976    0.0000 N   0  0  0  0  0  0  0  0  0  0  0  0
    0.8562   -1.1984    0.0000 C   0  0  0  0  0  0  0  0  0  0  0  0
    0.8562   -2.1932    0.0000 N   0  0  0  0  0  0  0  0  0  0  0  0
    1.7207   -2.6959    0.0000 C   0  0  0  0  0  0  0  0  0  0  0  0
    1.7157   -3.6993    0.0000 C   0  0  0  0  0  0  0  0  0  0  0  0
    2.5802   -4.2019    0.0000 C   0  0  0  0  0  0  0  0  0  0  0  0
    3.4497   -3.7011    0.0000 C   0  0  0  0  0  0  0  0  0  0  0  0
    3.4497   -2.7063    0.0000 C   0  0  0  0  0  0  0  0  0  0  0  0
    2.5852   -2.2037    0.0000 C   0  0  0  0  0  0  0  0  0  0  0  0
    2.5903   -1.2003    0.0000 C   0  0  0  0  0  0  0  0  0  0  0  0
    3.4583   -0.7037    0.0000 O   0  0  0  0  0  0  0  0  0  0  0  0
    2.5911    1.8063    0.0000 C   0  0  0  0  0  0  0  0  0  0  0  0
    3.4611    2.3063    0.0000 C   0  0  0  0  0  0  0  0  0  0  0  0
  1  2  1  0  0  0  0
  2  3  2  0  0  0  0
  2  4  1  0  0  0  0
  4  5  2  0  0  0  0
  5  6  1  0  0  0  0
  6  7  2  0  0  0  0
  7  8  1  0  0  0  0
  8  9  1  0  0  0  0
  9 10  2  0  0  0  0
  9 11  1  0  0  0  0
 11 12  1  0  0  0  0
 12 13  1  0  0  0  0
 13 14  2  0  0  0  0
 14 15  1  0  0  0  0
 15 16  1  0  0  0  0
 16 17  2  0  0  0  0
 17 18  1  0  0  0  0
 18 19  2  0  0  0  0
 19 20  1  0  0  0  0
 20 15  2  0  0  0  0
 20 21  1  0  0  0  0
 21 12  1  0  0  0  0
 21 22  2  0  0  0  0
  7 23  1  0  0  0  0
 23 24  2  0  0  0  0
 24  4  1  0  0  0  0
M  END
>  <EXTREG>  (ZINC00121493)
ZINC00121493

>  <LOGBIO>
2.5000

$$$$
ZINC00123046
  -MTS-   02131516522D 0   0.00000     0.00000     0

 20 22  0  0  0  0  0  0  0  0999 V2000
    4.1679   -4.2159    0.0000 C   0  0  0  0  0  0  0  0  0  0  0  0
    3.5794   -3.4075    0.0000 C   0  0  0  0  0  0  0  0  0  0  0  0
    3.8894   -2.4475    0.0000 S   0  0  0  0  0  0  0  0  0  0  0  0
    3.0794   -1.8675    0.0000 C   0  0  0  0  0  0  0  0  0  0  0  0
    2.9798   -0.8693    0.0000 N   0  0  0  0  0  0  0  0  0  0  0  0
    2.0678   -0.4591    0.0000 C   0  0  0  0  0  0  0  0  0  0  0  0
    1.9662    0.5358    0.0000 S   0  0  0  0  0  0  0  0  0  0  0  0
    2.7769    1.1212    0.0000 C   0  0  0  0  0  0  0  0  0  0  0  0
    2.6752    2.1160    0.0000 C   0  0  0  0  0  0  0  0  0  0  0  0
    3.4881    2.7043    0.0000 C   0  0  0  0  0  0  0  0  0  0  0  0
    3.3850    3.6937    0.0000 C   0  0  0  0  0  0  0  0  0  0  0  0
    2.4730    4.1040    0.0000 C   0  0  0  0  0  0  0  0  0  0  0  0
    1.6642    3.5248    0.0000 C   0  0  0  0  0  0  0  0  0  0  0  0
    1.7633    2.5263    0.0000 C   0  0  0  0  0  0  0  0  0  0  0  0
    1.2549   -1.0473    0.0000 N   0  0  0  0  0  0  0  0  0  0  0  0
    1.3581   -2.0368    0.0000 C   0  0  0  0  0  0  0  0  0  0  0  0
    0.5475   -2.6224    0.0000 N   0  0  0  0  0  0  0  0  0  0  0  0
    2.2694   -2.4475    0.0000 C   0  0  0  0  0  0  0  0  0  0  0  0
    2.5794   -3.4075    0.0000 C   0  0  0  0  0  0  0  0  0  0  0  0
    1.9909   -4.2159    0.0000 C   0  0  0  0  0  0  0  0  0  0  0  0
  1  2  1  0  0  0  0
  2  3  1  0  0  0  0
  3  4  1  0  0  0  0
  4  5  1  0  0  0  0
  5  6  2  0  0  0  0
  6  7  1  0  0  0  0
  7  8  1  0  0  0  0
  8  9  1  0  0  0  0
  9 10  2  0  0  0  0
 10 11  1  0  0  0  0
 11 12  2  0  0  0  0
 12 13  1  0  0  0  0
 13 14  2  0  0  0  0
 14  9  1  0  0  0  0
  6 15  1  0  0  0  0
 15 16  2  0  0  0  0
 16 17  1  0  0  0  0
 16 18  1  0  0  0  0
 18  4  2  0  0  0  0
 18 19  1  0  0  0  0
 19  2  2  0  0  0  0
 19 20  1  0  0  0  0
M  END
>  <EXTREG>  (ZINC00123046)
ZINC00123046

>  <LOGBIO>
2.5000

$$$$
ZINC00123406
  -MTS-   02131516522D 0   0.00000     0.00000     0

 13 13  0  0  0  0  0  0  0  0999 V2000
    5.0593   -0.4220    0.0000 C   0  0  0  0  0  0  0  0  0  0  0  0
    5.1633    0.5726    0.0000 C   0  0  0  0  0  0  0  0  0  0  0  0
    6.1417    0.3658    0.0000 C   0  0  0  0  0  0  0  0  0  0  0  0
    5.4733    1.5326    0.0000 O   0  0  0  0  0  0  0  0  0  0  0  0
    4.6633    2.1126    0.0000 C   0  0  0  0  0  0  0  0  0  0  0  0
    3.8533    1.5326    0.0000 O   0  0  0  0  0  0  0  0  0  0  0  0
    4.1633    0.5726    0.0000 C   0  0  0  0  0  0  0  0  0  0  0  0
    3.5747   -0.2359    0.0000 C   0  0  0  0  0  0  0  0  0  0  0  0
    2.5769   -0.1301    0.0000 C   0  0  0  0  0  0  0  0  0  0  0  0
    1.9923   -0.9350    0.0000 N   0  3  0  0  0  0  0  0  0  0  0  0
    0.9944   -0.8292    0.0000 C   0  0  0  0  0  0  0  0  0  0  0  0
    2.8910   -1.3736    0.0000 C   0  0  0  0  0  0  0  0  0  0  0  0
    1.7161   -1.8961    0.0000 C   0  0  0  0  0  0  0  0  0  0  0  0
  1  2  1  0  0  0  0
  2  3  1  0  0  0  0
  2  4  1  0  0  0  0
  4  5  1  0  0  0  0
  5  6  1  0  0  0  0
  6  7  1  0  0  0  0
  7  2  1  0  0  0  0
  7  8  2  0  0  0  0
  8  9  1  0  0  0  0
  9 10  1  0  0  0  0
 10 11  1  0  0  0  0
 10 12  1  0  0  0  0
 10 13  1  0  0  0  0
M  CHG  1  10   1
M  END
>  <EXTREG>  (ZINC00123406)
ZINC00123406

>  <LOGBIO>
2.5000

$$$$
ZINC00124828
  -MTS-   02131516522D 0   0.00000     0.00000     0

 18 18  0  0  1  0  0  0  0  0999 V2000
    5.3645   -2.0017    0.0000 C   0  0  0  0  0  0  0  0  0  0  0  0
    5.3630   -0.9982    0.0000 O   0  0  0  0  0  0  0  0  0  0  0  0
    4.5002   -0.5030    0.0000 C   0  0  0  0  0  0  0  0  0  0  0  0
    3.9812   -0.8041    0.0000 O   0  0  0  0  0  0  0  0  0  0  0  0
    4.4987    0.5004    0.0000 C   0  0  1  0  0  0  0  0  0  0  0  0
    3.4588    1.0994    0.0000 N   0  0  0  0  0  0  0  0  0  0  0  0
    2.5933    0.5985    0.0000 C   0  0  0  0  0  0  0  0  0  0  0  0
    2.5933   -0.4049    0.0000 N   0  0  0  0  0  0  0  0  0  0  0  0
    1.7313   -0.9014    0.0000 N   0  0  0  0  0  0  0  0  0  0  0  0
    0.8643   -0.4031    0.0000 C   0  0  0  0  0  0  0  0  0  0  0  0
    0.0000   -0.9061    0.0000 O   0  0  0  0  0  0  0  0  0  0  0  0
    0.8593    0.5917    0.0000 N   0  0  0  0  0  0  0  0  0  0  0  0
    1.7263    1.0968    0.0000 C   0  0  0  0  0  0  0  0  0  0  0  0
    1.7233    2.0968    0.0000 O   0  0  0  0  0  0  0  0  0  0  0  0
    5.3600    0.9982    0.0000 C   0  0  0  0  0  0  0  0  0  0  0  0
    5.3584    2.0017    0.0000 C   0  0  0  0  0  0  0  0  0  0  0  0
    6.2265    0.4991    0.0000 C   0  0  0  0  0  0  0  0  0  0  0  0
    3.9794    0.1998    0.0000 H   0  0  0  0  0  0  0  0  0  0  0  0
  1  2  1  0  0  0  0
  2  3  1  0  0  0  0
  3  4  2  0  0  0  0
  5  3  1  1  0  0  0
  5 18  1  6  0  0  0
  5  6  1  0  0  0  0
  6  7  1  0  0  0  0
  7  8  2  0  0  0  0
  8  9  1  0  0  0  0
  9 10  1  0  0  0  0
 10 11  2  0  0  0  0
 10 12  1  0  0  0  0
 12 13  1  0  0  0  0
 13  7  1  0  0  0  0
 13 14  2  0  0  0  0
  5 15  1  0  0  0  0
 15 16  1  0  0  0  0
 15 17  1  0  0  0  0
M  END
>  <EXTREG>  (ZINC00124828)
ZINC00124828

>  <LOGBIO>
2.5000

$$$$
ZINC00125015
  -MTS-   02131516522D 0   0.00000     0.00000     0

 14 14  0  0  0  0  0  0  0  0999 V2000
    5.7168    0.2535    0.0000 C   0  0  0  0  0  0  0  0  0  0  0  0
    4.8470    0.7539    0.0000 C   0  0  0  0  0  0  0  0  0  0  0  0
    4.8465    1.7487    0.0000 C   0  0  0  0  0  0  0  0  0  0  0  0
    3.9815    0.2530    0.0000 S   0  0  0  0  0  0  0  0  0  0  0  0
    4.4823   -0.6125    0.0000 O   0  0  0  0  0  0  0  0  0  0  0  0
    3.4806    1.1186    0.0000 O   0  0  0  0  0  0  0  0  0  0  0  0
    3.1159   -0.2478    0.0000 C   0  0  0  0  0  0  0  0  0  0  0  0
    2.2459    0.2522    0.0000 C   0  0  0  0  0  0  0  0  0  0  0  0
    1.3859   -0.2478    0.0000 N   0  0  0  0  0  0  0  0  0  0  0  0
    1.3859   -1.2478    0.0000 C   0  0  0  0  0  0  0  0  0  0  0  0
    0.5192   -1.7465    0.0000 N   0  0  0  0  0  0  0  0  0  0  0  0
    2.2459   -1.7478    0.0000 N   0  0  0  0  0  0  0  0  0  0  0  0
    3.1159   -1.2478    0.0000 C   0  0  0  0  0  0  0  0  0  0  0  0
    3.9815   -1.7487    0.0000 N   0  0  0  0  0  0  0  0  0  0  0  0
  1  2  1  0  0  0  0
  2  3  1  0  0  0  0
  2  4  1  0  0  0  0
  4  5  2  0  0  0  0
  4  6  2  0  0  0  0
  4  7  1  0  0  0  0
  7  8  2  0  0  0  0
  8  9  1  0  0  0  0
  9 10  2  0  0  0  0
 10 11  1  0  0  0  0
 10 12  1  0  0  0  0
 12 13  2  0  0  0  0
 13  7  1  0  0  0  0
 13 14  1  0  0  0  0
M  END
>  <EXTREG>  (ZINC00125015)
ZINC00125015

>  <LOGBIO>
2.5000

$$$$
ZINC00125930
  -MTS-   02131516522D 0   0.00000     0.00000     0

 21 23  0  0  0  0  0  0  0  0999 V2000
    6.4196   -1.6603    0.0000 C   0  0  0  0  0  0  0  0  0  0  0  0
    5.4252   -1.7658    0.0000 S   0  0  0  0  0  0  0  0  0  0  0  0
    4.8367   -0.9573    0.0000 C   0  0  0  0  0  0  0  0  0  0  0  0
    5.1467    0.0027    0.0000 S   0  0  0  0  0  0  0  0  0  0  0  0
    4.3367    0.5827    0.0000 C   0  0  0  0  0  0  0  0  0  0  0  0
    4.3367    1.5827    0.0000 C   0  0  0  0  0  0  0  0  0  0  0  0
    5.2054    2.0849    0.0000 O   0  0  0  0  0  0  0  0  0  0  0  0
    3.4755    2.0806    0.0000 O   0  0  0  0  0  0  0  0  0  0  0  0
    3.5267    0.0027    0.0000 C   0  0  0  0  0  0  0  0  0  0  0  0
    2.5475    0.2054    0.0000 C   0  0  0  0  0  0  0  0  0  0  0  0
    2.2335    1.1571    0.0000 C   0  0  0  0  0  0  0  0  0  0  0  0
    1.2545    1.3609    0.0000 C   0  0  0  0  0  0  0  0  0  0  0  0
    0.5877    0.6110    0.0000 C   0  0  0  0  0  0  0  0  0  0  0  0
    0.9020   -0.3328    0.0000 C   0  0  0  0  0  0  0  0  0  0  0  0
    1.8793   -0.5385    0.0000 C   0  0  0  0  0  0  0  0  0  0  0  0
    2.1924   -1.4919    0.0000 N   0  0  0  0  0  0  0  0  0  0  0  0
    1.5260   -2.2375    0.0000 C   0  0  0  0  0  0  0  0  0  0  0  0
    3.1663   -1.6946    0.0000 S   0  0  0  0  0  0  0  0  0  0  0  0
    4.0134   -2.2260    0.0000 O   0  0  0  0  0  0  0  0  0  0  0  0
    2.7928   -2.6222    0.0000 O   0  0  0  0  0  0  0  0  0  0  0  0
    3.8367   -0.9573    0.0000 C   0  0  0  0  0  0  0  0  0  0  0  0
  1  2  1  0  0  0  0
  2  3  1  0  0  0  0
  3  4  1  0  0  0  0
  4  5  1  0  0  0  0
  5  6  1  0  0  0  0
  6  7  1  0  0  0  0
  6  8  2  0  0  0  0
  5  9  2  0  0  0  0
  9 10  1  0  0  0  0
 10 11  1  0  0  0  0
 11 12  2  0  0  0  0
 12 13  1  0  0  0  0
 13 14  2  0  0  0  0
 14 15  1  0  0  0  0
 15 10  2  0  0  0  0
 15 16  1  0  0  0  0
 16 17  1  0  0  0  0
 16 18  1  0  0  0  0
 18 19  2  0  0  0  0
 18 20  2  0  0  0  0
 18 21  1  0  0  0  0
 21  3  2  0  0  0  0
 21  9  1  0  0  0  0
M  END
>  <EXTREG>  (ZINC00125930)
ZINC00125930

>  <LOGBIO>
2.5000

$$$$
ZINC00126311
  -MTS-   02131516522D 0   0.00000     0.00000     0

 20 21  0  0  0  0  0  0  0  0999 V2000
    5.0113   -3.9490    0.0000 F   0  0  0  0  0  0  0  0  0  0  0  0
    4.4208   -3.1420    0.0000 C   0  0  0  0  0  0  0  0  0  0  0  0
    3.6137   -3.7326    0.0000 F   0  0  0  0  0  0  0  0  0  0  0  0
    5.2278   -2.5515    0.0000 F   0  0  0  0  0  0  0  0  0  0  0  0
    3.8302   -2.3350    0.0000 C   0  0  0  0  0  0  0  0  0  0  0  0
    4.2343   -1.4165    0.0000 C   0  0  0  0  0  0  0  0  0  0  0  0
    3.6452   -0.6149    0.0000 C   0  0  0  0  0  0  0  0  0  0  0  0
    2.6509   -0.7219    0.0000 C   0  0  0  0  0  0  0  0  0  0  0  0
    2.0624    0.0866    0.0000 S   0  0  0  0  0  0  0  0  0  0  0  0
    2.4683    1.0005    0.0000 C   0  0  0  0  0  0  0  0  0  0  0  0
    1.8798    1.8090    0.0000 C   0  0  0  0  0  0  0  0  0  0  0  0
    2.1898    2.7690    0.0000 S   0  0  0  0  0  0  0  0  0  0  0  0
    1.3798    3.3490    0.0000 C   0  0  0  0  0  0  0  0  0  0  0  0
    0.5698    2.7690    0.0000 C   0  0  0  0  0  0  0  0  0  0  0  0
    0.8798    1.8090    0.0000 C   0  0  0  0  0  0  0  0  0  0  0  0
    2.2458   -1.6304    0.0000 C   0  0  0  0  0  0  0  0  0  0  0  0
    2.8359   -2.4419    0.0000 C   0  0  0  0  0  0  0  0  0  0  0  0
    1.2512   -1.7348    0.0000 N   0  3  0  0  0  0  0  0  0  0  0  0
    0.6611   -0.9233    0.0000 O   0  5  0  0  0  0  0  0  0  0  0  0
    0.8461   -2.6434    0.0000 O   0  0  0  0  0  0  0  0  0  0  0  0
  1  2  1  0  0  0  0
  2  3  1  0  0  0  0
  2  4  1  0  0  0  0
  2  5  1  0  0  0  0
  5  6  2  0  0  0  0
  6  7  1  0  0  0  0
  7  8  2  0  0  0  0
  8  9  1  0  0  0  0
  9 10  1  0  0  0  0
 10 11  1  0  0  0  0
 11 12  1  0  0  0  0
 12 13  1  0  0  0  0
 13 14  2  0  0  0  0
 14 15  1  0  0  0  0
 15 11  2  0  0  0  0
  8 16  1  0  0  0  0
 16 17  2  0  0  0  0
 17  5  1  0  0  0  0
 16 18  1  0  0  0  0
 18 19  1  0  0  0  0
 18 20  2  0  0  0  0
M  CHG  2  18   1  19  -1
M  END
>  <EXTREG>  (ZINC00126311)
ZINC00126311

>  <LOGBIO>
2.5000

$$$$
ZINC00126545
  -MTS-   02131516522D 0   0.00000     0.00000     0

 22 24  0  0  1  0  0  0  0  0999 V2000
    5.3500   -0.3756    0.0000 C   0  0  0  0  0  0  0  0  0  0  0  0
    4.3483   -0.3158    0.0000 O   0  0  0  0  0  0  0  0  0  0  0  0
    3.8013   -1.1467    0.0000 C   0  0  0  0  0  0  0  0  0  0  0  0
    4.2522   -2.0431    0.0000 O   0  0  0  0  0  0  0  0  0  0  0  0
    2.8030   -1.0886    0.0000 C   0  0  2  0  0  0  0  0  0  0  0  0
    2.1330   -0.4186    0.0000 C   0  0  0  0  0  0  0  0  0  0  0  0
    1.1330   -0.4186    0.0000 C   0  0  1  0  0  0  0  0  0  0  0  0
    1.1330   -1.2386    0.0000 C   0  0  0  0  0  0  0  0  0  0  0  0
    1.7130   -1.7286    0.0000 C   0  0  2  0  0  0  0  0  0  0  0  0
    1.3830   -1.1086    0.0000 C   0  0  0  0  0  0  0  0  0  0  0  0
    1.3830   -0.2086    0.0000 C   0  0  2  0  0  0  0  0  0  0  0  0
    2.3830   -0.2086    0.0000 C   0  0  0  0  0  0  0  0  0  0  0  0
    1.8066    0.9141    0.0000 C   0  0  0  0  0  0  0  0  0  0  0  0
    1.1711    1.6907    0.0000 O   0  0  0  0  0  0  0  0  0  0  0  0
    2.7882    1.0759    0.0000 O   0  0  0  0  0  0  0  0  0  0  0  0
    3.1410    2.0152    0.0000 C   0  0  0  0  0  0  0  0  0  0  0  0
    0.6330    0.4514    0.0000 C   0  0  0  0  0  0  0  0  0  0  0  0
    0.0000    1.2256    0.0000 O   0  0  0  0  0  0  0  0  0  0  0  0
    2.4130   -1.7086    0.0000 C   0  0  0  0  0  0  0  0  0  0  0  0
    2.9089   -2.5769    0.0000 O   0  0  0  0  0  0  0  0  0  0  0  0
    1.5149   -2.2949    0.0000 H   0  0  0  0  0  0  0  0  0  0  0  0
    0.5533   -0.5733    0.0000 H   0  0  0  0  0  0  0  0  0  0  0  0
  1  2  1  0  0  0  0
  2  3  1  0  0  0  0
  3  4  2  0  0  0  0
  5  3  1  6  0  0  0
  5  6  1  0  0  0  0
  6  7  1  0  0  0  0
  7 22  1  6  0  0  0
  7  8  1  1  0  0  0
  9  8  1  6  0  0  0
  9 21  1  1  0  0  0
  9 10  1  0  0  0  0
 10 11  1  0  0  0  0
 11 12  1  0  0  0  0
 12  5  1  0  0  0  0
 11 13  1  1  0  0  0
 13 14  2  0  0  0  0
 13 15  1  0  0  0  0
 15 16  1  0  0  0  0
 11 17  1  0  0  0  0
 17  7  1  0  0  0  0
 17 18  2  0  0  0  0
  9 19  1  0  0  0  0
 19  5  1  0  0  0  0
 19 20  2  0  0  0  0
M  END
>  <EXTREG>  (ZINC00126545)
ZINC00126545

>  <LOGBIO>
2.5000

$$$$
ZINC00127451
  -MTS-   02131516522D 0   0.00000     0.00000     0

 25 29  0  0  0  0  0  0  0  0999 V2000
    2.9901    2.3225    0.0000 C   0  0  0  0  0  0  0  0  0  0  0  0
    2.7608    1.3492    0.0000 N   0  0  0  0  0  0  0  0  0  0  0  0
    1.8308    0.9583    0.0000 C   0  0  0  0  0  0  0  0  0  0  0  0
    1.9192   -0.0340    0.0000 N   0  0  0  0  0  0  0  0  0  0  0  0
    2.8871   -0.2700    0.0000 C   0  0  0  0  0  0  0  0  0  0  0  0
    3.2689   -1.1943    0.0000 N   0  0  0  0  0  0  0  0  0  0  0  0
    2.6593   -1.9870    0.0000 C   0  0  0  0  0  0  0  0  0  0  0  0
    1.5263   -1.9830    0.0000 N   0  0  0  0  0  0  0  0  0  0  0  0
    1.3563   -2.8660    0.0000 C   0  0  0  0  0  0  0  0  0  0  0  0
    0.5813   -3.3120    0.0000 C   0  0  0  0  0  0  0  0  0  0  0  0
    0.5813   -4.2030    0.0000 C   0  0  0  0  0  0  0  0  0  0  0  0
    1.3563   -4.6490    0.0000 C   0  0  0  0  0  0  0  0  0  0  0  0
    2.1263   -4.2030    0.0000 C   0  0  0  0  0  0  0  0  0  0  0  0
    2.8963   -4.6490    0.0000 C   0  0  0  0  0  0  0  0  0  0  0  0
    3.6673   -4.2030    0.0000 C   0  0  0  0  0  0  0  0  0  0  0  0
    3.6673   -3.3120    0.0000 C   0  0  0  0  0  0  0  0  0  0  0  0
    2.8963   -2.8660    0.0000 C   0  0  0  0  0  0  0  0  0  0  0  0
    2.1263   -3.3120    0.0000 C   0  0  0  0  0  0  0  0  0  0  0  0
    3.4129    0.5910    0.0000 N   0  0  0  0  0  0  0  0  0  0  0  0
    2.2618    3.0078    0.0000 C   0  0  0  0  0  0  0  0  0  0  0  0
    2.4909    3.9847    0.0000 C   0  0  0  0  0  0  0  0  0  0  0  0
    1.7650    4.6649    0.0000 C   0  0  0  0  0  0  0  0  0  0  0  0
    0.8071    4.3778    0.0000 C   0  0  0  0  0  0  0  0  0  0  0  0
    0.5752    3.4104    0.0000 C   0  0  0  0  0  0  0  0  0  0  0  0
    1.3039    2.7206    0.0000 C   0  0  0  0  0  0  0  0  0  0  0  0
  1  2  1  0  0  0  0
  2  3  1  0  0  0  0
  3  4  2  0  0  0  0
  4  5  1  0  0  0  0
  5  6  1  0  0  0  0
  6  7  1  0  0  0  0
  7  8  2  0  0  0  0
  8  9  1  0  0  0  0
  9 10  2  0  0  0  0
 10 11  1  0  0  0  0
 11 12  2  0  0  0  0
 12 13  1  0  0  0  0
 13 14  1  0  0  0  0
 14 15  2  0  0  0  0
 15 16  1  0  0  0  0
 16 17  2  0  0  0  0
 17  7  1  0  0  0  0
 17 18  1  0  0  0  0
 18  9  1  0  0  0  0
 18 13  2  0  0  0  0
  5 19  2  0  0  0  0
 19  2  1  0  0  0  0
  1 20  1  0  0  0  0
 20 21  2  0  0  0  0
 21 22  1  0  0  0  0
 22 23  2  0  0  0  0
 23 24  1  0  0  0  0
 24 25  2  0  0  0  0
 25 20  1  0  0  0  0
M  END
>  <EXTREG>  (ZINC00127451)
ZINC00127451

>  <LOGBIO>
2.5000

$$$$
ZINC00127782
  -MTS-   02131516522D 0   0.00000     0.00000     0

 13 13  0  0  1  0  0  0  0  0999 V2000
    3.6453   -1.9389    0.0000 C   0  0  0  0  0  0  0  0  0  0  0  0
    2.6475   -2.0452    0.0000 C   0  0  0  0  0  0  0  0  0  0  0  0
    2.0624   -1.2406    0.0000 C   0  0  2  0  0  0  0  0  0  0  0  0
    1.0646   -1.3469    0.0000 C   0  0  0  0  0  0  0  0  0  0  0  0
    2.4683   -0.3267    0.0000 C   0  0  0  0  0  0  0  0  0  0  0  0
    1.8798    0.4818    0.0000 N   0  0  0  0  0  0  0  0  0  0  0  0
    2.1898    1.4418    0.0000 C   0  0  0  0  0  0  0  0  0  0  0  0
    3.1395    1.7549    0.0000 O   0  0  0  0  0  0  0  0  0  0  0  0
    1.3798    2.0218    0.0000 N   0  0  0  0  0  0  0  0  0  0  0  0
    0.5698    1.4418    0.0000 N   0  0  0  0  0  0  0  0  0  0  0  0
    0.8798    0.4818    0.0000 C   0  0  0  0  0  0  0  0  0  0  0  0
    0.2913   -0.3267    0.0000 S   0  0  0  0  0  0  0  0  0  0  0  0
    2.6591   -1.1775    0.0000 H   0  0  0  0  0  0  0  0  0  0  0  0
  1  2  1  0  0  0  0
  3  2  1  6  0  0  0
  3 13  1  1  0  0  0
  3  4  1  0  0  0  0
  3  5  1  0  0  0  0
  5  6  1  0  0  0  0
  6  7  1  0  0  0  0
  7  8  2  0  0  0  0
  7  9  1  0  0  0  0
  9 10  1  0  0  0  0
 10 11  1  0  0  0  0
 11  6  1  0  0  0  0
 11 12  2  0  0  0  0
M  END
>  <EXTREG>  (ZINC00127782)
ZINC00127782

>  <LOGBIO>
2.5000

$$$$
ZINC00128790
  -MTS-   02131516522D 0   0.00000     0.00000     0

 15 16  0  0  0  0  0  0  0  0999 V2000
    7.8616   -1.2293    0.0000 C   0  0  0  0  0  0  0  0  0  0  0  0
    7.2711   -0.4223    0.0000 O   0  0  0  0  0  0  0  0  0  0  0  0
    6.2769   -0.5302    0.0000 C   0  0  0  0  0  0  0  0  0  0  0  0
    5.6836    0.2790    0.0000 C   0  0  0  0  0  0  0  0  0  0  0  0
    4.6948    0.1696    0.0000 C   0  0  0  0  0  0  0  0  0  0  0  0
    4.2903   -0.7449    0.0000 C   0  0  0  0  0  0  0  0  0  0  0  0
    3.2959   -0.8503    0.0000 N   0  0  0  0  0  0  0  0  0  0  0  0
    2.7073   -0.0418    0.0000 C   0  0  0  0  0  0  0  0  0  0  0  0
    3.0173    0.9182    0.0000 N   0  0  0  0  0  0  0  0  0  0  0  0
    2.2073    1.4982    0.0000 N   0  0  0  0  0  0  0  0  0  0  0  0
    1.3973    0.9182    0.0000 C   0  0  0  0  0  0  0  0  0  0  0  0
    0.4476    1.2313    0.0000 N   0  0  0  0  0  0  0  0  0  0  0  0
    1.7073   -0.0418    0.0000 N   0  0  0  0  0  0  0  0  0  0  0  0
    4.8745   -1.5501    0.0000 C   0  0  0  0  0  0  0  0  0  0  0  0
    5.8724   -1.4447    0.0000 C   0  0  0  0  0  0  0  0  0  0  0  0
  1  2  1  0  0  0  0
  2  3  1  0  0  0  0
  3  4  2  0  0  0  0
  4  5  1  0  0  0  0
  5  6  2  0  0  0  0
  6  7  1  0  0  0  0
  7  8  1  0  0  0  0
  8  9  2  0  0  0  0
  9 10  1  0  0  0  0
 10 11  1  0  0  0  0
 11 12  1  0  0  0  0
 11 13  2  0  0  0  0
 13  8  1  0  0  0  0
  6 14  1  0  0  0  0
 14 15  2  0  0  0  0
 15  3  1  0  0  0  0
M  END
>  <EXTREG>  (ZINC00128790)
ZINC00128790

>  <LOGBIO>
2.5000

$$$$
ZINC00128812
  -MTS-   02131516522D 0   0.00000     0.00000     0

 25 26  0  0  0  0  0  0  0  0999 V2000
    9.1724   -1.2692    0.0000 C   0  0  0  0  0  0  0  0  0  0  0  0
    8.3026   -0.7688    0.0000 C   0  0  0  0  0  0  0  0  0  0  0  0
    7.4424   -1.2684    0.0000 O   0  0  0  0  0  0  0  0  0  0  0  0
    6.5726   -0.7680    0.0000 C   0  0  0  0  0  0  0  0  0  0  0  0
    6.5722    0.2268    0.0000 O   0  0  0  0  0  0  0  0  0  0  0  0
    5.7071   -1.2688    0.0000 C   0  0  0  0  0  0  0  0  0  0  0  0
    4.8371   -0.7688    0.0000 C   0  0  0  0  0  0  0  0  0  0  0  0
    3.9771   -1.2688    0.0000 C   0  0  0  0  0  0  0  0  0  0  0  0
    3.9771   -2.2688    0.0000 C   0  0  0  0  0  0  0  0  0  0  0  0
    3.1103   -2.7675    0.0000 O   0  0  0  0  0  0  0  0  0  0  0  0
    4.8371   -2.7688    0.0000 C   0  0  0  0  0  0  0  0  0  0  0  0
    5.7071   -2.2688    0.0000 C   0  0  0  0  0  0  0  0  0  0  0  0
    6.5726   -2.7697    0.0000 O   0  0  0  0  0  0  0  0  0  0  0  0
    3.1103   -0.7702    0.0000 C   0  0  0  0  0  0  0  0  0  0  0  0
    3.1083    0.2333    0.0000 O   0  0  0  0  0  0  0  0  0  0  0  0
    2.2493   -1.2684    0.0000 O   0  0  0  0  0  0  0  0  0  0  0  0
    1.3803   -0.7666    0.0000 C   0  0  0  0  0  0  0  0  0  0  0  0
    0.5193   -1.2649    0.0000 C   0  0  0  0  0  0  0  0  0  0  0  0
    4.8336    0.6311    0.0000 C   0  0  0  0  0  0  0  0  0  0  0  0
    5.7009    1.1359    0.0000 C   0  0  0  0  0  0  0  0  0  0  0  0
    5.6963    2.1307    0.0000 C   0  0  0  0  0  0  0  0  0  0  0  0
    4.8296    2.6294    0.0000 C   0  0  0  0  0  0  0  0  0  0  0  0
    3.9673    2.1333    0.0000 C   0  0  0  0  0  0  0  0  0  0  0  0
    3.9668    1.1298    0.0000 C   0  0  0  0  0  0  0  0  0  0  0  0
    5.3561   -0.4677    0.0000 H   0  0  0  0  0  0  0  0  0  0  0  0
  1  2  1  0  0  0  0
  2  3  1  0  0  0  0
  3  4  1  0  0  0  0
  4  5  2  0  0  0  0
  4  6  1  0  0  0  0
  6  7  1  0  0  0  0
 25  7  1  0  0  0  0
  7  8  1  0  0  0  0
  8  9  1  0  0  0  0
  9 10  2  0  0  0  0
  9 11  1  0  0  0  0
 11 12  1  0  0  0  0
 12  6  1  0  0  0  0
 12 13  2  0  0  0  0
  8 14  1  0  0  0  0
 14 15  2  0  0  0  0
 14 16  1  0  0  0  0
 16 17  1  0  0  0  0
 17 18  1  0  0  0  0
  7 19  1  0  0  0  0
 19 20  2  0  0  0  0
 20 21  1  0  0  0  0
 21 22  2  0  0  0  0
 22 23  1  0  0  0  0
 23 24  2  0  0  0  0
 24 19  1  0  0  0  0
M  END
>  <EXTREG>  (ZINC00128812)
ZINC00128812

>  <LOGBIO>
2.5000

$$$$
ZINC00128855
  -MTS-   02131516522D 0   0.00000     0.00000     0

 15 15  0  0  0  0  0  0  0  0999 V2000
    5.0047    0.9084    0.0000 F   0  0  0  0  0  0  0  0  0  0  0  0
    4.0047    0.9049    0.0000 C   0  0  0  0  0  0  0  0  0  0  0  0
    4.0082   -0.0951    0.0000 F   0  0  0  0  0  0  0  0  0  0  0  0
    4.0012    1.9049    0.0000 F   0  0  0  0  0  0  0  0  0  0  0  0
    3.0047    0.9014    0.0000 C   0  0  0  0  0  0  0  0  0  0  0  0
    2.4991    1.7682    0.0000 C   0  0  0  0  0  0  0  0  0  0  0  0
    1.5043    1.7627    0.0000 C   0  0  0  0  0  0  0  0  0  0  0  0
    1.0065    0.8954    0.0000 C   0  0  0  0  0  0  0  0  0  0  0  0
    1.5034    0.0336    0.0000 C   0  0  0  0  0  0  0  0  0  0  0  0
    2.5069    0.0342    0.0000 C   0  0  0  0  0  0  0  0  0  0  0  0
    1.0034   -0.8324    0.0000 C   0  0  0  0  0  0  0  0  0  0  0  0
    0.0000   -0.8324    0.0000 O   0  0  0  0  0  0  0  0  0  0  0  0
    1.5034   -1.6984    0.0000 C   0  0  0  0  0  0  0  0  0  0  0  0
    2.5034   -1.6984    0.0000 C   0  0  0  0  0  0  0  0  0  0  0  0
    3.5034   -1.6984    0.0000 N   0  0  0  0  0  0  0  0  0  0  0  0
  1  2  1  0  0  0  0
  2  3  1  0  0  0  0
  2  4  1  0  0  0  0
  2  5  1  0  0  0  0
  5  6  2  0  0  0  0
  6  7  1  0  0  0  0
  7  8  2  0  0  0  0
  8  9  1  0  0  0  0
  9 10  2  0  0  0  0
 10  5  1  0  0  0  0
  9 11  1  0  0  0  0
 11 12  2  0  0  0  0
 11 13  1  0  0  0  0
 13 14  1  0  0  0  0
 14 15  3  0  0  0  0
M  END
>  <EXTREG>  (ZINC00128855)
ZINC00128855

>  <LOGBIO>
2.5000

$$$$
ZINC00129210
  -MTS-   02131516522D 0   0.00000     0.00000     0

 19 21  0  0  0  0  0  0  0  0999 V2000
    1.4147   -0.0529    0.0000 O   0  0  0  0  0  0  0  0  0  0  0  0
    2.0032   -0.8613    0.0000 C   0  0  0  0  0  0  0  0  0  0  0  0
    1.5973   -1.7752    0.0000 C   0  0  0  0  0  0  0  0  0  0  0  0
    2.1017   -2.6489    0.0000 S   0  0  0  0  0  0  0  0  0  0  0  0
    1.4314   -3.3859    0.0000 C   0  0  0  0  0  0  0  0  0  0  0  0
    0.5178   -2.9886    0.0000 C   0  0  0  0  0  0  0  0  0  0  0  0
    0.6196   -1.9849    0.0000 C   0  0  0  0  0  0  0  0  0  0  0  0
    2.9977   -0.7559    0.0000 C   0  0  0  0  0  0  0  0  0  0  0  0
    3.6741   -1.5044    0.0000 C   0  0  0  0  0  0  0  0  0  0  0  0
    4.5813   -1.0929    0.0000 O   0  0  0  0  0  0  0  0  0  0  0  0
    4.4841   -0.1014    0.0000 N   0  0  0  0  0  0  0  0  0  0  0  0
    3.4977    0.1101    0.0000 C   0  0  0  0  0  0  0  0  0  0  0  0
    3.0918    1.0240    0.0000 C   0  0  0  0  0  0  0  0  0  0  0  0
    2.0973    1.1295    0.0000 O   0  0  0  0  0  0  0  0  0  0  0  0
    3.6803    1.8325    0.0000 C   0  0  0  0  0  0  0  0  0  0  0  0
    3.3703    2.7925    0.0000 S   0  0  0  0  0  0  0  0  0  0  0  0
    4.1803    3.3725    0.0000 C   0  0  0  0  0  0  0  0  0  0  0  0
    4.9903    2.7925    0.0000 C   0  0  0  0  0  0  0  0  0  0  0  0
    4.6803    1.8325    0.0000 C   0  0  0  0  0  0  0  0  0  0  0  0
  1  2  2  0  0  0  0
  2  3  1  0  0  0  0
  3  4  1  0  0  0  0
  4  5  1  0  0  0  0
  5  6  2  0  0  0  0
  6  7  1  0  0  0  0
  7  3  2  0  0  0  0
  2  8  1  0  0  0  0
  8  9  2  0  0  0  0
  9 10  1  0  0  0  0
 10 11  1  0  0  0  0
 11 12  2  0  0  0  0
 12  8  1  0  0  0  0
 12 13  1  0  0  0  0
 13 14  2  0  0  0  0
 13 15  1  0  0  0  0
 15 16  1  0  0  0  0
 16 17  1  0  0  0  0
 17 18  2  0  0  0  0
 18 19  1  0  0  0  0
 19 15  2  0  0  0  0
M  END
>  <EXTREG>  (ZINC00129210)
ZINC00129210

>  <LOGBIO>
2.5000

$$$$
ZINC00129818
  -MTS-   02131516522D 0   0.00000     0.00000     0

 22 23  0  0  0  0  0  0  0  0999 V2000
    5.7605   -0.0679    0.0000 O   0  0  0  0  0  0  0  0  0  0  0  0
    6.1038   -1.0108    0.0000 C   0  0  0  0  0  0  0  0  0  0  0  0
    7.0837   -1.1824    0.0000 O   0  0  0  0  0  0  0  0  0  0  0  0
    5.4615   -1.7772    0.0000 C   0  0  0  0  0  0  0  0  0  0  0  0
    4.2796   -1.5696    0.0000 C   0  0  0  0  0  0  0  0  0  0  0  0
    3.4096   -1.0696    0.0000 C   0  0  0  0  0  0  0  0  0  0  0  0
    2.5496   -1.5696    0.0000 C   0  0  0  0  0  0  0  0  0  0  0  0
    2.5496   -2.5696    0.0000 C   0  0  0  0  0  0  0  0  0  0  0  0
    3.4096   -3.0696    0.0000 C   0  0  0  0  0  0  0  0  0  0  0  0
    4.2796   -2.5696    0.0000 C   0  0  0  0  0  0  0  0  0  0  0  0
    4.6204   -0.6295    0.0000 C   0  0  0  0  0  0  0  0  0  0  0  0
    3.8456    0.2914    0.0000 C   0  0  0  0  0  0  0  0  0  0  0  0
    4.1856    1.2263    0.0000 O   0  0  0  0  0  0  0  0  0  0  0  0
    2.8610    0.1169    0.0000 N   0  0  0  0  0  0  0  0  0  0  0  0
    2.2176    0.8825    0.0000 C   0  0  0  0  0  0  0  0  0  0  0  0
    1.2293    0.7084    0.0000 C   0  0  0  0  0  0  0  0  0  0  0  0
    0.5909    1.4713    0.0000 C   0  0  0  0  0  0  0  0  0  0  0  0
    0.9312    2.4116    0.0000 C   0  0  0  0  0  0  0  0  0  0  0  0
    0.2859    3.1755    0.0000 F   0  0  0  0  0  0  0  0  0  0  0  0
    1.9100    2.5890    0.0000 C   0  0  0  0  0  0  0  0  0  0  0  0
    2.2480    3.5302    0.0000 Cl  0  0  0  0  0  0  0  0  0  0  0  0
    2.5579    1.8228    0.0000 C   0  0  0  0  0  0  0  0  0  0  0  0
  1  2  1  0  0  0  0
  2  3  2  0  0  0  0
  2  4  1  0  0  0  0
  4  5  1  0  0  0  0
  5  6  1  0  0  0  0
  6  7  1  0  0  0  0
  7  8  1  0  0  0  0
  8  9  1  0  0  0  0
  9 10  1  0  0  0  0
 10  5  1  0  0  0  0
  5 11  1  0  0  0  0
 11 12  1  0  0  0  0
 12 13  2  0  0  0  0
 12 14  1  0  0  0  0
 14 15  1  0  0  0  0
 15 16  2  0  0  0  0
 16 17  1  0  0  0  0
 17 18  2  0  0  0  0
 18 19  1  0  0  0  0
 18 20  1  0  0  0  0
 20 21  1  0  0  0  0
 20 22  2  0  0  0  0
 22 15  1  0  0  0  0
M  END
>  <EXTREG>  (ZINC00129818)
ZINC00129818

>  <LOGBIO>
2.5000

$$$$
ZINC00130860
  -MTS-   02131516522D 0   0.00000     0.00000     0

 16 17  0  0  0  0  0  0  0  0999 V2000
    6.3237    0.8283    0.0000 C   0  0  0  0  0  0  0  0  0  0  0  0
    5.3295    0.7204    0.0000 C   0  0  0  0  0  0  0  0  0  0  0  0
    4.7361    1.5296    0.0000 C   0  0  0  0  0  0  0  0  0  0  0  0
    3.7474    1.4202    0.0000 C   0  0  0  0  0  0  0  0  0  0  0  0
    3.1564    2.2269    0.0000 C   0  0  0  0  0  0  0  0  0  0  0  0
    3.3428    0.5057    0.0000 C   0  0  0  0  0  0  0  0  0  0  0  0
    2.3484    0.4003    0.0000 N   0  0  0  0  0  0  0  0  0  0  0  0
    1.9425   -0.5137    0.0000 C   0  0  0  0  0  0  0  0  0  0  0  0
    2.4469   -1.3873    0.0000 N   0  0  0  0  0  0  0  0  0  0  0  0
    1.7765   -2.1243    0.0000 N   0  0  0  0  0  0  0  0  0  0  0  0
    0.8629   -1.7270    0.0000 C   0  0  0  0  0  0  0  0  0  0  0  0
    0.0000   -2.2323    0.0000 O   0  0  0  0  0  0  0  0  0  0  0  0
    0.9647   -0.7233    0.0000 N   0  0  0  0  0  0  0  0  0  0  0  0
    3.9271   -0.2995    0.0000 C   0  0  0  0  0  0  0  0  0  0  0  0
    4.9250   -0.1941    0.0000 C   0  0  0  0  0  0  0  0  0  0  0  0
    5.5139   -1.0023    0.0000 C   0  0  0  0  0  0  0  0  0  0  0  0
  1  2  1  0  0  0  0
  2  3  2  0  0  0  0
  3  4  1  0  0  0  0
  4  5  1  0  0  0  0
  4  6  2  0  0  0  0
  6  7  1  0  0  0  0
  7  8  1  0  0  0  0
  8  9  1  0  0  0  0
  9 10  1  0  0  0  0
 10 11  1  0  0  0  0
 11 12  2  0  0  0  0
 11 13  1  0  0  0  0
 13  8  2  0  0  0  0
  6 14  1  0  0  0  0
 14 15  2  0  0  0  0
 15  2  1  0  0  0  0
 15 16  1  0  0  0  0
M  END
>  <EXTREG>  (ZINC00130860)
ZINC00130860

>  <LOGBIO>
2.5000

$$$$
ZINC00131402
  -MTS-   02131516522D 0   0.00000     0.00000     0

 25 28  0  0  0  0  0  0  0  0999 V2000
    5.5991   -2.5982    0.0000 N   0  0  0  0  0  0  0  0  0  0  0  0
    5.1004   -1.7314    0.0000 C   0  0  0  0  0  0  0  0  0  0  0  0
    5.6026   -0.8627    0.0000 C   0  0  0  0  0  0  0  0  0  0  0  0
    6.6026   -0.8627    0.0000 C   0  0  0  0  0  0  0  0  0  0  0  0
    7.6026   -0.8627    0.0000 N   0  0  0  0  0  0  0  0  0  0  0  0
    5.1047   -0.0014    0.0000 C   0  0  0  0  0  0  0  0  0  0  0  0
    4.1047    0.0011    0.0000 C   0  0  0  0  0  0  0  0  0  0  0  0
    3.6026   -0.8577    0.0000 C   0  0  0  0  0  0  0  0  0  0  0  0
    2.6013   -0.8580    0.0000 C   0  0  0  0  0  0  0  0  0  0  0  0
    2.0986    0.0090    0.0000 C   0  0  0  0  0  0  0  0  0  0  0  0
    1.0986    0.0074    0.0000 C   0  0  0  0  0  0  0  0  0  0  0  0
    0.6000   -0.8634    0.0000 C   0  0  0  0  0  0  0  0  0  0  0  0
    1.1013   -1.7226    0.0000 C   0  0  0  0  0  0  0  0  0  0  0  0
    2.1000   -1.7233    0.0000 C   0  0  0  0  0  0  0  0  0  0  0  0
    2.6022   -2.5920    0.0000 O   0  0  0  0  0  0  0  0  0  0  0  0
    3.5970   -2.5905    0.0000 C   0  0  0  0  0  0  0  0  0  0  0  0
    4.0954   -3.4574    0.0000 O   0  0  0  0  0  0  0  0  0  0  0  0
    4.1004   -1.7289    0.0000 C   0  0  0  0  0  0  0  0  0  0  0  0
    5.6056    0.8641    0.0000 C   0  0  0  0  0  0  0  0  0  0  0  0
    6.6090    0.8641    0.0000 C   0  0  0  0  0  0  0  0  0  0  0  0
    7.1055    1.7261    0.0000 C   0  0  0  0  0  0  0  0  0  0  0  0
    6.6072    2.5931    0.0000 C   0  0  0  0  0  0  0  0  0  0  0  0
    7.1103    3.4574    0.0000 F   0  0  0  0  0  0  0  0  0  0  0  0
    5.6125    2.5981    0.0000 C   0  0  0  0  0  0  0  0  0  0  0  0
    5.1073    1.7311    0.0000 C   0  0  0  0  0  0  0  0  0  0  0  0
  1  2  1  0  0  0  0
  2  3  2  0  0  0  0
  3  4  1  0  0  0  0
  4  5  3  0  0  0  0
  3  6  1  0  0  0  0
  6  7  2  0  0  0  0
  7  8  1  0  0  0  0
  8  9  1  0  0  0  0
  9 10  1  0  0  0  0
 10 11  2  0  0  0  0
 11 12  1  0  0  0  0
 12 13  2  0  0  0  0
 13 14  1  0  0  0  0
 14  9  2  0  0  0  0
 14 15  1  0  0  0  0
 15 16  1  0  0  0  0
 16 17  2  0  0  0  0
 16 18  1  0  0  0  0
 18  2  1  0  0  0  0
 18  8  2  0  0  0  0
  6 19  1  0  0  0  0
 19 20  2  0  0  0  0
 20 21  1  0  0  0  0
 21 22  2  0  0  0  0
 22 23  1  0  0  0  0
 22 24  1  0  0  0  0
 24 25  2  0  0  0  0
 25 19  1  0  0  0  0
M  END
>  <EXTREG>  (ZINC00131402)
ZINC00131402

>  <LOGBIO>
2.5000

$$$$
ZINC00132084
  -MTS-   02131516522D 0   0.00000     0.00000     0

 16 17  0  0  0  0  0  0  0  0999 V2000
    0.5189   -0.5184    0.0000 C   0  0  0  0  0  0  0  0  0  0  0  0
    1.0209   -1.3833    0.0000 O   0  0  0  0  0  0  0  0  0  0  0  0
    2.0209   -1.3811    0.0000 C   0  0  0  0  0  0  0  0  0  0  0  0
    2.5260   -2.2481    0.0000 C   0  0  0  0  0  0  0  0  0  0  0  0
    3.5208   -2.2431    0.0000 C   0  0  0  0  0  0  0  0  0  0  0  0
    4.0238   -3.1074    0.0000 C   0  0  0  0  0  0  0  0  0  0  0  0
    4.0191   -1.3761    0.0000 N   0  0  0  0  0  0  0  0  0  0  0  0
    3.5209   -0.5141    0.0000 C   0  0  0  0  0  0  0  0  0  0  0  0
    3.8309    0.4459    0.0000 N   0  0  0  0  0  0  0  0  0  0  0  0
    3.0209    1.0259    0.0000 C   0  0  0  0  0  0  0  0  0  0  0  0
    2.2109    0.4459    0.0000 N   0  0  0  0  0  0  0  0  0  0  0  0
    2.5209   -0.5141    0.0000 N   0  0  0  0  0  0  0  0  0  0  0  0
    3.0209    2.0259    0.0000 S   0  0  0  0  0  0  0  0  0  0  0  0
    3.0209    3.0259    0.0000 C   0  0  0  0  0  0  0  0  0  0  0  0
    2.0209    2.0259    0.0000 O   0  0  0  0  0  0  0  0  0  0  0  0
    4.0209    2.0259    0.0000 O   0  0  0  0  0  0  0  0  0  0  0  0
  1  2  1  0  0  0  0
  2  3  1  0  0  0  0
  3  4  2  0  0  0  0
  4  5  1  0  0  0  0
  5  6  1  0  0  0  0
  5  7  2  0  0  0  0
  7  8  1  0  0  0  0
  8  9  2  0  0  0  0
  9 10  1  0  0  0  0
 10 11  2  0  0  0  0
 11 12  1  0  0  0  0
 12  3  1  0  0  0  0
 12  8  1  0  0  0  0
 10 13  1  0  0  0  0
 13 14  1  0  0  0  0
 13 15  2  0  0  0  0
 13 16  2  0  0  0  0
M  END
>  <EXTREG>  (ZINC00132084)
ZINC00132084

>  <LOGBIO>
2.5000

$$$$
ZINC00132412
  -MTS-   02131516522D 0   0.00000     0.00000     0

 21 23  0  0  0  0  0  0  0  0999 V2000
    5.2008    4.0677    0.0000 O   0  0  0  0  0  0  0  0  0  0  0  0
    4.3353    3.5669    0.0000 C   0  0  0  0  0  0  0  0  0  0  0  0
    3.4653    4.0669    0.0000 C   0  0  0  0  0  0  0  0  0  0  0  0
    2.6053    3.5669    0.0000 C   0  0  0  0  0  0  0  0  0  0  0  0
    2.6053    2.5669    0.0000 C   0  0  0  0  0  0  0  0  0  0  0  0
    1.7353    2.0669    0.0000 C   0  0  0  0  0  0  0  0  0  0  0  0
    1.7353    1.0669    0.0000 C   0  0  0  0  0  0  0  0  0  0  0  0
    2.6053    0.5669    0.0000 C   0  0  0  0  0  0  0  0  0  0  0  0
    3.4653    1.0669    0.0000 C   0  0  0  0  0  0  0  0  0  0  0  0
    3.4653    2.0669    0.0000 C   0  0  0  0  0  0  0  0  0  0  0  0
    4.3353    2.5669    0.0000 N   0  0  0  0  0  0  0  0  0  0  0  0
    0.8698    0.5660    0.0000 C   0  0  0  0  0  0  0  0  0  0  0  0
    0.0000    1.0664    0.0000 O   0  0  0  0  0  0  0  0  0  0  0  0
    0.8702   -0.4288    0.0000 C   0  0  0  0  0  0  0  0  0  0  0  0
    1.7400   -0.9292    0.0000 S   0  0  0  0  0  0  0  0  0  0  0  0
    1.7415   -1.9292    0.0000 C   0  0  0  0  0  0  0  0  0  0  0  0
    0.8738   -2.4331    0.0000 C   0  0  0  0  0  0  0  0  0  0  0  0
    0.8773   -3.4279    0.0000 C   0  0  0  0  0  0  0  0  0  0  0  0
    1.7436   -3.9274    0.0000 C   0  0  0  0  0  0  0  0  0  0  0  0
    2.6063   -3.4322    0.0000 C   0  0  0  0  0  0  0  0  0  0  0  0
    2.6078   -2.4287    0.0000 C   0  0  0  0  0  0  0  0  0  0  0  0
  1  2  2  0  0  0  0
  2  3  1  0  0  0  0
  3  4  1  0  0  0  0
  4  5  1  0  0  0  0
  5  6  1  0  0  0  0
  6  7  2  0  0  0  0
  7  8  1  0  0  0  0
  8  9  2  0  0  0  0
  9 10  1  0  0  0  0
 10  5  2  0  0  0  0
 10 11  1  0  0  0  0
 11  2  1  0  0  0  0
  7 12  1  0  0  0  0
 12 13  2  0  0  0  0
 12 14  1  0  0  0  0
 14 15  1  0  0  0  0
 15 16  1  0  0  0  0
 16 17  2  0  0  0  0
 17 18  1  0  0  0  0
 18 19  2  0  0  0  0
 19 20  1  0  0  0  0
 20 21  2  0  0  0  0
 21 16  1  0  0  0  0
M  END
>  <EXTREG>  (ZINC00132412)
ZINC00132412

>  <LOGBIO>
2.5000

$$$$
ZINC00132923
  -MTS-   02131516522D 0   0.00000     0.00000     0

 16 16  0  0  0  0  0  0  0  0999 V2000
    0.5189    0.6020    0.0000 C   0  0  0  0  0  0  0  0  0  0  0  0
    1.0210   -0.2628    0.0000 O   0  0  0  0  0  0  0  0  0  0  0  0
    2.0210   -0.2603    0.0000 C   0  0  0  0  0  0  0  0  0  0  0  0
    2.5258   -1.1275    0.0000 C   0  0  0  0  0  0  0  0  0  0  0  0
    3.5206   -1.1230    0.0000 C   0  0  0  0  0  0  0  0  0  0  0  0
    4.0192   -0.2562    0.0000 C   0  0  0  0  0  0  0  0  0  0  0  0
    5.0192   -0.2562    0.0000 C   0  0  0  0  0  0  0  0  0  0  0  0
    6.0192   -0.2562    0.0000 N   0  0  0  0  0  0  0  0  0  0  0  0
    3.5232    0.6060    0.0000 C   0  0  0  0  0  0  0  0  0  0  0  0
    4.0240    1.4716    0.0000 Cl  0  0  0  0  0  0  0  0  0  0  0  0
    2.5197    0.6065    0.0000 C   0  0  0  0  0  0  0  0  0  0  0  0
    2.0193    1.4723    0.0000 O   0  0  0  0  0  0  0  0  0  0  0  0
    2.5188    2.3385    0.0000 C   0  0  0  0  0  0  0  0  0  0  0  0
    4.0232   -1.9875    0.0000 N   0  3  0  0  0  0  0  0  0  0  0  0
    3.5245   -2.8583    0.0000 O   0  5  0  0  0  0  0  0  0  0  0  0
    5.0180   -1.9850    0.0000 O   0  0  0  0  0  0  0  0  0  0  0  0
  1  2  1  0  0  0  0
  2  3  1  0  0  0  0
  3  4  2  0  0  0  0
  4  5  1  0  0  0  0
  5  6  2  0  0  0  0
  6  7  1  0  0  0  0
  7  8  3  0  0  0  0
  6  9  1  0  0  0  0
  9 10  1  0  0  0  0
  9 11  2  0  0  0  0
 11  3  1  0  0  0  0
 11 12  1  0  0  0  0
 12 13  1  0  0  0  0
  5 14  1  0  0  0  0
 14 15  1  0  0  0  0
 14 16  2  0  0  0  0
M  CHG  2  14   1  15  -1
M  END
>  <EXTREG>  (ZINC00132923)
ZINC00132923

>  <LOGBIO>
2.5000

$$$$
ZINC00134513
  -MTS-   02131516522D 0   0.00000     0.00000     0

 14 14  0  0  0  0  0  0  0  0999 V2000
    5.8856    1.4087    0.0000 C   0  0  0  0  0  0  0  0  0  0  0  0
    5.0201    0.9079    0.0000 C   0  0  0  0  0  0  0  0  0  0  0  0
    5.5210    0.0423    0.0000 C   0  0  0  0  0  0  0  0  0  0  0  0
    4.5193    1.7734    0.0000 C   0  0  0  0  0  0  0  0  0  0  0  0
    3.9815    0.3068    0.0000 S   0  0  0  0  0  0  0  0  0  0  0  0
    4.4823   -0.5587    0.0000 O   0  0  0  0  0  0  0  0  0  0  0  0
    3.4806    1.1724    0.0000 O   0  0  0  0  0  0  0  0  0  0  0  0
    3.1159   -0.1940    0.0000 C   0  0  0  0  0  0  0  0  0  0  0  0
    2.2459    0.3060    0.0000 C   0  0  0  0  0  0  0  0  0  0  0  0
    1.3859   -0.1940    0.0000 C   0  0  0  0  0  0  0  0  0  0  0  0
    1.3859   -1.1940    0.0000 C   0  0  0  0  0  0  0  0  0  0  0  0
    0.5192   -1.6927    0.0000 N   0  0  0  0  0  0  0  0  0  0  0  0
    2.2459   -1.6940    0.0000 N   0  0  0  0  0  0  0  0  0  0  0  0
    3.1159   -1.1940    0.0000 C   0  0  0  0  0  0  0  0  0  0  0  0
  1  2  1  0  0  0  0
  2  3  1  0  0  0  0
  2  4  1  0  0  0  0
  2  5  1  0  0  0  0
  5  6  2  0  0  0  0
  5  7  2  0  0  0  0
  5  8  1  0  0  0  0
  8  9  2  0  0  0  0
  9 10  1  0  0  0  0
 10 11  2  0  0  0  0
 11 12  1  0  0  0  0
 11 13  1  0  0  0  0
 13 14  2  0  0  0  0
 14  8  1  0  0  0  0
M  END
>  <EXTREG>  (ZINC00134513)
ZINC00134513

>  <LOGBIO>
2.5000

$$$$
ZINC00134944
  -MTS-   02131516522D 0   0.00000     0.00000     0

 17 19  0  0  0  0  0  0  0  0999 V2000
    4.2137   -0.8385    0.0000 C   0  0  0  0  0  0  0  0  0  0  0  0
    3.7649    0.0551    0.0000 C   0  0  0  0  0  0  0  0  0  0  0  0
    2.7666    0.1131    0.0000 C   0  0  0  0  0  0  0  0  0  0  0  0
    2.0966    0.7831    0.0000 C   0  0  0  0  0  0  0  0  0  0  0  0
    1.0966    0.7831    0.0000 C   0  0  2  0  0  0  0  0  0  0  0  0
    0.5966    1.6531    0.0000 C   0  0  0  0  0  0  0  0  0  0  0  0
    1.3466    0.9931    0.0000 C   0  0  2  0  0  0  0  0  0  0  0  0
    2.3466    0.9931    0.0000 C   0  0  0  0  0  0  0  0  0  0  0  0
    1.3466    0.0931    0.0000 C   0  0  0  0  0  0  0  0  0  0  0  0
    1.6766   -0.5269    0.0000 C   0  0  0  0  0  0  0  0  0  0  0  0
    1.0966   -0.0369    0.0000 C   0  0  0  0  0  0  0  0  0  0  0  0
    2.3766   -0.5069    0.0000 C   0  0  0  0  0  0  0  0  0  0  0  0
    1.3464   -1.4708    0.0000 C   0  0  0  0  0  0  0  0  0  0  0  0
    0.3606   -1.6580    0.0000 O   0  0  0  0  0  0  0  0  0  0  0  0
    1.9950   -2.2251    0.0000 O   0  0  0  0  0  0  0  0  0  0  0  0
    1.5584    1.5545    0.0000 H   0  0  0  0  0  0  0  0  0  0  0  0
    0.5168    0.6284    0.0000 H   0  0  0  0  0  0  0  0  0  0  0  0
  1  2  1  0  0  0  0
  2  3  1  0  0  0  0
  3  4  1  0  0  0  0
  4  5  1  0  0  0  0
  5 17  1  6  0  0  0
  5  6  1  1  0  0  0
  7  6  1  6  0  0  0
  7 16  1  1  0  0  0
  7  8  1  0  0  0  0
  8  3  1  0  0  0  0
  7  9  1  0  0  0  0
  9 10  1  0  0  0  0
 10 11  1  0  0  0  0
 11  5  1  0  0  0  0
 10 12  1  0  0  0  0
 12  3  1  0  0  0  0
 10 13  1  0  0  0  0
 13 14  1  0  0  0  0
 13 15  2  0  0  0  0
M  END
>  <EXTREG>  (ZINC00134944)
ZINC00134944

>  <LOGBIO>
2.5000

$$$$
ZINC00135975
  -MTS-   02131516522D 0   0.00000     0.00000     0

 21 23  0  0  1  0  0  0  0  0999 V2000
    2.5242    1.9830    0.0000 O   0  0  0  0  0  0  0  0  0  0  0  0
    2.8639    1.0388    0.0000 C   0  0  0  0  0  0  0  0  0  0  0  0
    3.8432    0.8635    0.0000 O   0  0  0  0  0  0  0  0  0  0  0  0
    4.4880    1.6278    0.0000 C   0  0  1  0  0  0  0  0  0  0  0  0
    3.9980    2.5378    0.0000 C   0  0  0  0  0  0  0  0  0  0  0  0
    5.1080    2.2178    0.0000 N   0  0  0  0  0  0  0  0  0  0  0  0
    5.9080    2.5678    0.0000 C   0  0  0  0  0  0  0  0  0  0  0  0
    6.4180    1.8678    0.0000 C   0  0  0  0  0  0  0  0  0  0  0  0
    5.4980    1.2878    0.0000 C   0  0  0  0  0  0  0  0  0  0  0  0
    5.4180   -0.2622    0.0000 C   0  0  0  0  0  0  0  0  0  0  0  0
    4.9580    0.4478    0.0000 C   0  0  0  0  0  0  0  0  0  0  0  0
    2.2187    0.2748    0.0000 C   0  0  0  0  0  0  0  0  0  0  0  0
    1.2309    0.4512    0.0000 C   0  0  0  0  0  0  0  0  0  0  0  0
    0.5906   -0.3101    0.0000 C   0  0  0  0  0  0  0  0  0  0  0  0
    0.9287   -1.2512    0.0000 C   0  0  0  0  0  0  0  0  0  0  0  0
    1.9071   -1.4310    0.0000 C   0  0  0  0  0  0  0  0  0  0  0  0
    2.5568   -0.6663    0.0000 C   0  0  0  0  0  0  0  0  0  0  0  0
    2.2429   -2.3730    0.0000 N   0  3  0  0  0  0  0  0  0  0  0  0
    1.5931   -3.1377    0.0000 O   0  5  0  0  0  0  0  0  0  0  0  0
    3.2213   -2.5527    0.0000 O   0  0  0  0  0  0  0  0  0  0  0  0
    3.8912    1.6897    0.0000 H   0  0  0  0  0  0  0  0  0  0  0  0
  1  2  2  0  0  0  0
  2  3  1  0  0  0  0
  4  3  1  1  0  0  0
  4 21  1  6  0  0  0
  4  5  1  0  0  0  0
  5  6  1  0  0  0  0
  6  7  1  0  0  0  0
  7  8  1  0  0  0  0
  8  9  1  0  0  0  0
  9  4  1  0  0  0  0
  9 10  1  0  0  0  0
 10 11  1  0  0  0  0
 11  6  1  0  0  0  0
  2 12  1  0  0  0  0
 12 13  2  0  0  0  0
 13 14  1  0  0  0  0
 14 15  2  0  0  0  0
 15 16  1  0  0  0  0
 16 17  2  0  0  0  0
 17 12  1  0  0  0  0
 16 18  1  0  0  0  0
 18 19  1  0  0  0  0
 18 20  2  0  0  0  0
M  CHG  2  18   1  19  -1
M  END
>  <EXTREG>  (ZINC00135975)
ZINC00135975

>  <LOGBIO>
2.5000

$$$$
ZINC00136163
  -MTS-   02131516522D 0   0.00000     0.00000     0

 23 25  0  0  0  0  0  0  0  0999 V2000
    5.6968    1.1345    0.0000 C   0  0  0  0  0  0  0  0  0  0  0  0
    5.1975    0.2641    0.0000 O   0  0  0  0  0  0  0  0  0  0  0  0
    4.2027    0.2624    0.0000 C   0  0  0  0  0  0  0  0  0  0  0  0
    3.9042   -0.2581    0.0000 O   0  0  0  0  0  0  0  0  0  0  0  0
    3.6004    1.3002    0.0000 C   0  0  0  0  0  0  0  0  0  0  0  0
    4.0992    2.1709    0.0000 C   0  0  0  0  0  0  0  0  0  0  0  0
    3.5981    3.0302    0.0000 C   0  0  0  0  0  0  0  0  0  0  0  0
    2.5981    3.0289    0.0000 C   0  0  0  0  0  0  0  0  0  0  0  0
    2.0992    2.1683    0.0000 C   0  0  0  0  0  0  0  0  0  0  0  0
    1.0980    2.1642    0.0000 C   0  0  0  0  0  0  0  0  0  0  0  0
    0.6000    1.2970    0.0000 C   0  0  0  0  0  0  0  0  0  0  0  0
    1.1055    0.4301    0.0000 C   0  0  0  0  0  0  0  0  0  0  0  0
    2.1002    0.4355    0.0000 C   0  0  0  0  0  0  0  0  0  0  0  0
    2.6020   -0.4296    0.0000 S   0  0  0  0  0  0  0  0  0  0  0  0
    2.1037   -1.2966    0.0000 C   0  0  0  0  0  0  0  0  0  0  0  0
    1.1002   -1.2995    0.0000 C   0  0  0  0  0  0  0  0  0  0  0  0
    0.6063   -2.1630    0.0000 C   0  0  0  0  0  0  0  0  0  0  0  0
    1.1072   -3.0286    0.0000 C   0  0  0  0  0  0  0  0  0  0  0  0
    2.1019   -3.0306    0.0000 C   0  0  0  0  0  0  0  0  0  0  0  0
    2.6045   -2.1621    0.0000 C   0  0  0  0  0  0  0  0  0  0  0  0
    3.6045   -2.1621    0.0000 C   0  0  0  0  0  0  0  0  0  0  0  0
    4.6045   -2.1621    0.0000 N   0  0  0  0  0  0  0  0  0  0  0  0
    2.6004    1.2989    0.0000 C   0  0  0  0  0  0  0  0  0  0  0  0
  1  2  1  0  0  0  0
  2  3  1  0  0  0  0
  3  4  2  0  0  0  0
  3  5  1  0  0  0  0
  5  6  2  0  0  0  0
  6  7  1  0  0  0  0
  7  8  2  0  0  0  0
  8  9  1  0  0  0  0
  9 10  1  0  0  0  0
 10 11  2  0  0  0  0
 11 12  1  0  0  0  0
 12 13  2  0  0  0  0
 13 14  1  0  0  0  0
 14 15  1  0  0  0  0
 15 16  2  0  0  0  0
 16 17  1  0  0  0  0
 17 18  2  0  0  0  0
 18 19  1  0  0  0  0
 19 20  2  0  0  0  0
 20 15  1  0  0  0  0
 20 21  1  0  0  0  0
 21 22  3  0  0  0  0
 13 23  1  0  0  0  0
 23  5  1  0  0  0  0
 23  9  2  0  0  0  0
M  END
>  <EXTREG>  (ZINC00136163)
ZINC00136163

>  <LOGBIO>
2.5000

$$$$
ZINC00136796
  -MTS-   02131516522D 0   0.00000     0.00000     0

 16 16  0  0  0  0  0  0  0  0999 V2000
    0.0000    1.3414    0.0000 F   0  0  0  0  0  0  0  0  0  0  0  0
    1.0000    1.3385    0.0000 C   0  0  0  0  0  0  0  0  0  0  0  0
    0.9970    0.3385    0.0000 F   0  0  0  0  0  0  0  0  0  0  0  0
    1.0030    2.3385    0.0000 F   0  0  0  0  0  0  0  0  0  0  0  0
    2.0000    1.3355    0.0000 C   0  0  0  0  0  0  0  0  0  0  0  0
    2.5052    2.2025    0.0000 C   0  0  0  0  0  0  0  0  0  0  0  0
    3.4999    2.1975    0.0000 C   0  0  0  0  0  0  0  0  0  0  0  0
    3.9982    1.3305    0.0000 C   0  0  0  0  0  0  0  0  0  0  0  0
    3.5017    0.4685    0.0000 C   0  0  0  0  0  0  0  0  0  0  0  0
    4.0022   -0.3973    0.0000 N   0  0  0  0  0  0  0  0  0  0  0  0
    3.5009   -1.2666    0.0000 C   0  0  0  0  0  0  0  0  0  0  0  0
    2.5061   -1.2660    0.0000 O   0  0  0  0  0  0  0  0  0  0  0  0
    4.0009   -2.1326    0.0000 C   0  0  0  0  0  0  0  0  0  0  0  0
    5.0009   -2.1326    0.0000 C   0  0  0  0  0  0  0  0  0  0  0  0
    6.0009   -2.1326    0.0000 N   0  0  0  0  0  0  0  0  0  0  0  0
    2.4983    0.4685    0.0000 C   0  0  0  0  0  0  0  0  0  0  0  0
  1  2  1  0  0  0  0
  2  3  1  0  0  0  0
  2  4  1  0  0  0  0
  2  5  1  0  0  0  0
  5  6  2  0  0  0  0
  6  7  1  0  0  0  0
  7  8  2  0  0  0  0
  8  9  1  0  0  0  0
  9 10  1  0  0  0  0
 10 11  1  0  0  0  0
 11 12  2  0  0  0  0
 11 13  1  0  0  0  0
 13 14  1  0  0  0  0
 14 15  3  0  0  0  0
  9 16  2  0  0  0  0
 16  5  1  0  0  0  0
M  END
>  <EXTREG>  (ZINC00136796)
ZINC00136796

>  <LOGBIO>
2.5000

$$$$
ZINC00138152
  -MTS-   02131516522D 0   0.00000     0.00000     0

 23 24  0  0  0  0  0  0  0  0999 V2000
    7.4436    1.7020    0.0000 N   0  0  0  0  0  0  0  0  0  0  0  0
    6.5781    1.2011    0.0000 C   0  0  0  0  0  0  0  0  0  0  0  0
    5.7081    1.7011    0.0000 C   0  0  0  0  0  0  0  0  0  0  0  0
    4.8481    1.2011    0.0000 C   0  0  0  0  0  0  0  0  0  0  0  0
    3.9813    1.6998    0.0000 C   0  0  0  0  0  0  0  0  0  0  0  0
    3.1160    1.1985    0.0000 C   0  0  0  0  0  0  0  0  0  0  0  0
    2.2458    1.6980    0.0000 C   0  0  0  0  0  0  0  0  0  0  0  0
    1.3860    1.1976    0.0000 C   0  0  0  0  0  0  0  0  0  0  0  0
    0.5190    1.6958    0.0000 N   0  0  0  0  0  0  0  0  0  0  0  0
    1.3866    0.1976    0.0000 C   0  0  0  0  0  0  0  0  0  0  0  0
    2.2468   -0.3020    0.0000 C   0  0  0  0  0  0  0  0  0  0  0  0
    3.1166    0.1985    0.0000 C   0  0  0  0  0  0  0  0  0  0  0  0
    2.2449   -1.3020    0.0000 C   0  0  0  0  0  0  0  0  0  0  0  0
    3.2448   -1.3039    0.0000 F   0  0  0  0  0  0  0  0  0  0  0  0
    1.2449   -1.3000    0.0000 F   0  0  0  0  0  0  0  0  0  0  0  0
    2.2429   -2.3020    0.0000 F   0  0  0  0  0  0  0  0  0  0  0  0
    4.8481    0.2011    0.0000 C   0  0  0  0  0  0  0  0  0  0  0  0
    5.7081   -0.2989    0.0000 C   0  0  0  0  0  0  0  0  0  0  0  0
    6.5781    0.2011    0.0000 C   0  0  0  0  0  0  0  0  0  0  0  0
    5.7056   -1.2989    0.0000 C   0  0  0  0  0  0  0  0  0  0  0  0
    6.7056   -1.3014    0.0000 F   0  0  0  0  0  0  0  0  0  0  0  0
    4.7056   -1.2964    0.0000 F   0  0  0  0  0  0  0  0  0  0  0  0
    5.7031   -2.2989    0.0000 F   0  0  0  0  0  0  0  0  0  0  0  0
  1  2  1  0  0  0  0
  2  3  2  0  0  0  0
  3  4  1  0  0  0  0
  4  5  1  0  0  0  0
  5  6  1  0  0  0  0
  6  7  2  0  0  0  0
  7  8  1  0  0  0  0
  8  9  1  0  0  0  0
  8 10  2  0  0  0  0
 10 11  1  0  0  0  0
 11 12  2  0  0  0  0
 12  6  1  0  0  0  0
 11 13  1  0  0  0  0
 13 14  1  0  0  0  0
 13 15  1  0  0  0  0
 13 16  1  0  0  0  0
  4 17  2  0  0  0  0
 17 18  1  0  0  0  0
 18 19  2  0  0  0  0
 19  2  1  0  0  0  0
 18 20  1  0  0  0  0
 20 21  1  0  0  0  0
 20 22  1  0  0  0  0
 20 23  1  0  0  0  0
M  END
>  <EXTREG>  (ZINC00138152)
ZINC00138152

>  <LOGBIO>
2.5000

$$$$
ZINC00138614
  -MTS-   02131516522D 0   0.00000     0.00000     0

 12 12  0  0  0  0  0  0  0  0999 V2000
    5.0312    1.5591    0.0000 O   0  0  0  0  0  0  0  0  0  0  0  0
    4.5300    0.6898    0.0000 C   0  0  0  0  0  0  0  0  0  0  0  0
    5.0300   -0.1762    0.0000 C   0  0  0  0  0  0  0  0  0  0  0  0
    6.0300   -0.1762    0.0000 C   0  0  0  0  0  0  0  0  0  0  0  0
    7.0300   -0.1762    0.0000 N   0  0  0  0  0  0  0  0  0  0  0  0
    3.5352    0.6904    0.0000 N   0  0  0  0  0  0  0  0  0  0  0  0
    3.0339   -0.1789    0.0000 C   0  0  0  0  0  0  0  0  0  0  0  0
    2.0339   -0.1794    0.0000 C   0  0  0  0  0  0  0  0  0  0  0  0
    1.4398    0.6359    0.0000 O   0  0  0  0  0  0  0  0  0  0  0  0
    0.4943    0.3218    0.0000 C   0  0  0  0  0  0  0  0  0  0  0  0
    0.4871   -0.6744    0.0000 C   0  0  0  0  0  0  0  0  0  0  0  0
    1.4458   -0.9882    0.0000 C   0  0  0  0  0  0  0  0  0  0  0  0
  1  2  2  0  0  0  0
  2  3  1  0  0  0  0
  3  4  1  0  0  0  0
  4  5  3  0  0  0  0
  2  6  1  0  0  0  0
  6  7  1  0  0  0  0
  7  8  1  0  0  0  0
  8  9  1  0  0  0  0
  9 10  1  0  0  0  0
 10 11  2  0  0  0  0
 11 12  1  0  0  0  0
 12  8  2  0  0  0  0
M  END
>  <EXTREG>  (ZINC00138614)
ZINC00138614

>  <LOGBIO>
2.5000

$$$$
ZINC00139107
  -MTS-   02131516522D 0   0.00000     0.00000     0

 12 13  0  0  0  0  0  0  0  0999 V2000
    4.4722   -1.2785    0.0000 C   0  0  0  0  0  0  0  0  0  0  0  0
    3.8837   -0.4700    0.0000 C   0  0  0  0  0  0  0  0  0  0  0  0
    4.1937    0.4900    0.0000 C   0  0  0  0  0  0  0  0  0  0  0  0
    3.3837    1.0700    0.0000 S   0  0  0  0  0  0  0  0  0  0  0  0
    2.5737    0.4900    0.0000 C   0  0  0  0  0  0  0  0  0  0  0  0
    2.8837   -0.4700    0.0000 N   0  0  0  0  0  0  0  0  0  0  0  0
    1.6240    0.8031    0.0000 C   0  0  0  0  0  0  0  0  0  0  0  0
    1.3156    1.7636    0.0000 S   0  0  0  0  0  0  0  0  0  0  0  0
    0.3194    1.7620    0.0000 N   0  0  0  0  0  0  0  0  0  0  0  0
    0.0000    0.8183    0.0000 N   0  0  0  0  0  0  0  0  0  0  0  0
    0.8119    0.2196    0.0000 C   0  0  0  0  0  0  0  0  0  0  0  0
    0.8058   -0.7804    0.0000 C   0  0  0  0  0  0  0  0  0  0  0  0
  1  2  1  0  0  0  0
  2  3  2  0  0  0  0
  3  4  1  0  0  0  0
  4  5  1  0  0  0  0
  5  6  2  0  0  0  0
  6  2  1  0  0  0  0
  5  7  1  0  0  0  0
  7  8  1  0  0  0  0
  8  9  1  0  0  0  0
  9 10  2  0  0  0  0
 10 11  1  0  0  0  0
 11  7  2  0  0  0  0
 11 12  1  0  0  0  0
M  END
>  <EXTREG>  (ZINC00139107)
ZINC00139107

>  <LOGBIO>
2.5000

$$$$
ZINC00139722
  -MTS-   02131516522D 0   0.00000     0.00000     0

 23 25  0  0  0  0  0  0  0  0999 V2000
    6.9308    1.8514    0.0000 C   0  0  0  0  0  0  0  0  0  0  0  0
    6.0611    2.3519    0.0000 C   0  0  0  0  0  0  0  0  0  0  0  0
    5.2008    1.8523    0.0000 O   0  0  0  0  0  0  0  0  0  0  0  0
    4.3311    2.3527    0.0000 C   0  0  0  0  0  0  0  0  0  0  0  0
    4.3306    3.3474    0.0000 O   0  0  0  0  0  0  0  0  0  0  0  0
    3.4655    1.8518    0.0000 C   0  0  0  0  0  0  0  0  0  0  0  0
    2.5955    2.3518    0.0000 C   0  0  0  0  0  0  0  0  0  0  0  0
    1.7355    1.8518    0.0000 N   0  0  0  0  0  0  0  0  0  0  0  0
    1.7355    0.8518    0.0000 C   0  0  0  0  0  0  0  0  0  0  0  0
    0.8655    0.3518    0.0000 C   0  0  0  0  0  0  0  0  0  0  0  0
    0.0000    0.8527    0.0000 Cl  0  0  0  0  0  0  0  0  0  0  0  0
    0.8655   -0.6482    0.0000 C   0  0  0  0  0  0  0  0  0  0  0  0
    1.7355   -1.1482    0.0000 C   0  0  0  0  0  0  0  0  0  0  0  0
    2.5955   -0.6482    0.0000 C   0  0  0  0  0  0  0  0  0  0  0  0
    2.5955    0.3518    0.0000 C   0  0  0  0  0  0  0  0  0  0  0  0
    3.4655    0.8518    0.0000 C   0  0  0  0  0  0  0  0  0  0  0  0
    4.5042    0.2508    0.0000 N   0  0  0  0  0  0  0  0  0  0  0  0
    4.5032   -0.7492    0.0000 C   0  0  0  0  0  0  0  0  0  0  0  0
    3.6342   -1.2509    0.0000 C   0  0  0  0  0  0  0  0  0  0  0  0
    3.6352   -2.2457    0.0000 C   0  0  0  0  0  0  0  0  0  0  0  0
    4.5002   -2.7474    0.0000 C   0  0  0  0  0  0  0  0  0  0  0  0
    5.3642   -2.2544    0.0000 C   0  0  0  0  0  0  0  0  0  0  0  0
    5.3682   -1.2509    0.0000 C   0  0  0  0  0  0  0  0  0  0  0  0
  1  2  1  0  0  0  0
  2  3  1  0  0  0  0
  3  4  1  0  0  0  0
  4  5  2  0  0  0  0
  4  6  1  0  0  0  0
  6  7  2  0  0  0  0
  7  8  1  0  0  0  0
  8  9  2  0  0  0  0
  9 10  1  0  0  0  0
 10 11  1  0  0  0  0
 10 12  2  0  0  0  0
 12 13  1  0  0  0  0
 13 14  2  0  0  0  0
 14 15  1  0  0  0  0
 15  9  1  0  0  0  0
 15 16  2  0  0  0  0
 16  6  1  0  0  0  0
 16 17  1  0  0  0  0
 17 18  1  0  0  0  0
 18 19  2  0  0  0  0
 19 20  1  0  0  0  0
 20 21  2  0  0  0  0
 21 22  1  0  0  0  0
 22 23  2  0  0  0  0
 23 18  1  0  0  0  0
M  END
>  <EXTREG>  (ZINC00139722)
ZINC00139722

>  <LOGBIO>
2.5000

$$$$
ZINC00140261
  -MTS-   02131516522D 0   0.00000     0.00000     0

 13 14  0  0  0  0  0  0  0  0999 V2000
    2.0624   -1.7474    0.0000 O   0  0  0  0  0  0  0  0  0  0  0  0
    2.4683   -0.8335    0.0000 C   0  0  0  0  0  0  0  0  0  0  0  0
    3.4628   -0.7280    0.0000 N   0  0  0  0  0  0  0  0  0  0  0  0
    4.0541   -1.5387    0.0000 C   0  0  0  0  0  0  0  0  0  0  0  0
    5.0431   -1.4318    0.0000 C   0  0  0  0  0  0  0  0  0  0  0  0
    5.4500   -0.5183    0.0000 S   0  0  0  0  0  0  0  0  0  0  0  0
    4.8677    0.2883    0.0000 C   0  0  0  0  0  0  0  0  0  0  0  0
    3.8696    0.1855    0.0000 C   0  0  0  0  0  0  0  0  0  0  0  0
    1.8798   -0.0250    0.0000 C   0  0  0  0  0  0  0  0  0  0  0  0
    2.1898    0.9350    0.0000 O   0  0  0  0  0  0  0  0  0  0  0  0
    1.3798    1.5150    0.0000 C   0  0  0  0  0  0  0  0  0  0  0  0
    0.5698    0.9350    0.0000 C   0  0  0  0  0  0  0  0  0  0  0  0
    0.8798   -0.0250    0.0000 C   0  0  0  0  0  0  0  0  0  0  0  0
  1  2  2  0  0  0  0
  2  3  1  0  0  0  0
  3  4  1  0  0  0  0
  4  5  1  0  0  0  0
  5  6  1  0  0  0  0
  6  7  1  0  0  0  0
  7  8  1  0  0  0  0
  8  3  1  0  0  0  0
  2  9  1  0  0  0  0
  9 10  1  0  0  0  0
 10 11  1  0  0  0  0
 11 12  2  0  0  0  0
 12 13  1  0  0  0  0
 13  9  2  0  0  0  0
M  END
>  <EXTREG>  (ZINC00140261)
ZINC00140261

>  <LOGBIO>
2.5000

$$$$
ZINC00140382
  -MTS-   02131516522D 0   0.00000     0.00000     0

 18 19  0  0  0  0  0  0  0  0999 V2000
    3.1156    1.9541    0.0000 F   0  0  0  0  0  0  0  0  0  0  0  0
    2.2501    1.4532    0.0000 C   0  0  0  0  0  0  0  0  0  0  0  0
    1.3801    1.9532    0.0000 C   0  0  0  0  0  0  0  0  0  0  0  0
    0.5201    1.4532    0.0000 C   0  0  0  0  0  0  0  0  0  0  0  0
    0.5201    0.4532    0.0000 C   0  0  0  0  0  0  0  0  0  0  0  0
    1.3801   -0.0468    0.0000 C   0  0  0  0  0  0  0  0  0  0  0  0
    2.2501    0.4532    0.0000 C   0  0  0  0  0  0  0  0  0  0  0  0
    3.1156   -0.0476    0.0000 C   0  0  0  0  0  0  0  0  0  0  0  0
    3.1151   -1.0511    0.0000 O   0  0  0  0  0  0  0  0  0  0  0  0
    3.9779    0.4485    0.0000 O   0  0  0  0  0  0  0  0  0  0  0  0
    4.8431   -0.0528    0.0000 C   0  0  0  0  0  0  0  0  0  0  0  0
    4.8426   -1.0563    0.0000 C   0  0  0  0  0  0  0  0  0  0  0  0
    5.7044   -1.5532    0.0000 C   0  0  0  0  0  0  0  0  0  0  0  0
    5.7034   -2.5532    0.0000 Cl  0  0  0  0  0  0  0  0  0  0  0  0
    6.5716   -1.0554    0.0000 C   0  0  0  0  0  0  0  0  0  0  0  0
    6.5772   -0.0606    0.0000 C   0  0  0  0  0  0  0  0  0  0  0  0
    7.4457    0.4350    0.0000 Cl  0  0  0  0  0  0  0  0  0  0  0  0
    5.7104    0.4450    0.0000 C   0  0  0  0  0  0  0  0  0  0  0  0
  1  2  1  0  0  0  0
  2  3  2  0  0  0  0
  3  4  1  0  0  0  0
  4  5  2  0  0  0  0
  5  6  1  0  0  0  0
  6  7  2  0  0  0  0
  7  2  1  0  0  0  0
  7  8  1  0  0  0  0
  8  9  2  0  0  0  0
  8 10  1  0  0  0  0
 10 11  1  0  0  0  0
 11 12  2  0  0  0  0
 12 13  1  0  0  0  0
 13 14  1  0  0  0  0
 13 15  2  0  0  0  0
 15 16  1  0  0  0  0
 16 17  1  0  0  0  0
 16 18  2  0  0  0  0
 18 11  1  0  0  0  0
M  END
>  <EXTREG>  (ZINC00140382)
ZINC00140382

>  <LOGBIO>
2.5000

$$$$
ZINC00140759
  -MTS-   02131516522D 0   0.00000     0.00000     0

 14 15  0  0  0  0  0  0  0  0999 V2000
    2.0615   -0.9048    0.0000 O   0  0  0  0  0  0  0  0  0  0  0  0
    2.4683    0.0125    0.0000 C   0  0  0  0  0  0  0  0  0  0  0  0
    3.4576    0.1168    0.0000 O   0  0  0  0  0  0  0  0  0  0  0  0
    4.0457   -0.6920    0.0000 C   0  0  0  0  0  0  0  0  0  0  0  0
    3.6389   -1.6092    0.0000 C   0  0  0  0  0  0  0  0  0  0  0  0
    4.2255   -2.4126    0.0000 C   0  0  0  0  0  0  0  0  0  0  0  0
    5.2201   -2.3087    0.0000 C   0  0  0  0  0  0  0  0  0  0  0  0
    5.6280   -1.4014    0.0000 C   0  0  0  0  0  0  0  0  0  0  0  0
    5.0403   -0.5880    0.0000 C   0  0  0  0  0  0  0  0  0  0  0  0
    1.8798    0.8209    0.0000 C   0  0  0  0  0  0  0  0  0  0  0  0
    2.1898    1.7809    0.0000 S   0  0  0  0  0  0  0  0  0  0  0  0
    1.3798    2.3609    0.0000 C   0  0  0  0  0  0  0  0  0  0  0  0
    0.5698    1.7809    0.0000 C   0  0  0  0  0  0  0  0  0  0  0  0
    0.8798    0.8209    0.0000 C   0  0  0  0  0  0  0  0  0  0  0  0
  1  2  2  0  0  0  0
  2  3  1  0  0  0  0
  3  4  1  0  0  0  0
  4  5  2  0  0  0  0
  5  6  1  0  0  0  0
  6  7  2  0  0  0  0
  7  8  1  0  0  0  0
  8  9  2  0  0  0  0
  9  4  1  0  0  0  0
  2 10  1  0  0  0  0
 10 11  1  0  0  0  0
 11 12  1  0  0  0  0
 12 13  2  0  0  0  0
 13 14  1  0  0  0  0
 14 10  2  0  0  0  0
M  END
>  <EXTREG>  (ZINC00140759)
ZINC00140759

>  <LOGBIO>
2.5000

$$$$
ZINC00140880
  -MTS-   02131516522D 0   0.00000     0.00000     0

 18 19  0  0  0  0  0  0  0  0999 V2000
    2.2541    3.8236    0.0000 C   0  0  0  0  0  0  0  0  0  0  0  0
    1.7528    2.9544    0.0000 C   0  0  0  0  0  0  0  0  0  0  0  0
    0.7580    2.9549    0.0000 O   0  0  0  0  0  0  0  0  0  0  0  0
    2.2528    2.0883    0.0000 C   0  0  0  0  0  0  0  0  0  0  0  0
    3.2528    2.0883    0.0000 C   0  0  0  0  0  0  0  0  0  0  0  0
    4.2528    2.0883    0.0000 N   0  0  0  0  0  0  0  0  0  0  0  0
    1.7528    1.2223    0.0000 C   0  0  0  0  0  0  0  0  0  0  0  0
    0.7496    1.1159    0.0000 S   0  0  0  0  0  0  0  0  0  0  0  0
    0.5483    0.1402    0.0000 C   0  0  0  0  0  0  0  0  0  0  0  0
    1.4072   -0.3646    0.0000 C   0  0  0  0  0  0  0  0  0  0  0  0
    2.1587    0.3084    0.0000 N   0  0  0  0  0  0  0  0  0  0  0  0
    1.5065   -1.3597    0.0000 C   0  0  0  0  0  0  0  0  0  0  0  0
    0.6922   -1.9460    0.0000 C   0  0  0  0  0  0  0  0  0  0  0  0
    0.7930   -2.9357    0.0000 C   0  0  0  0  0  0  0  0  0  0  0  0
    1.7040   -3.3481    0.0000 C   0  0  0  0  0  0  0  0  0  0  0  0
    1.8008   -4.3434    0.0000 F   0  0  0  0  0  0  0  0  0  0  0  0
    2.5141   -2.7709    0.0000 C   0  0  0  0  0  0  0  0  0  0  0  0
    2.4175   -1.7721    0.0000 C   0  0  0  0  0  0  0  0  0  0  0  0
  1  2  1  0  0  0  0
  2  3  2  0  0  0  0
  2  4  1  0  0  0  0
  4  5  1  0  0  0  0
  5  6  3  0  0  0  0
  4  7  1  0  0  0  0
  7  8  1  0  0  0  0
  8  9  1  0  0  0  0
  9 10  2  0  0  0  0
 10 11  1  0  0  0  0
 11  7  2  0  0  0  0
 10 12  1  0  0  0  0
 12 13  2  0  0  0  0
 13 14  1  0  0  0  0
 14 15  2  0  0  0  0
 15 16  1  0  0  0  0
 15 17  1  0  0  0  0
 17 18  2  0  0  0  0
 18 12  1  0  0  0  0
M  END
>  <EXTREG>  (ZINC00140880)
ZINC00140880

>  <LOGBIO>
2.5000

$$$$
ZINC00141591
  -MTS-   02131516522D 0   0.00000     0.00000     0

 22 22  0  0  1  0  0  0  0  0999 V2000
    1.3791    3.1731    0.0000 C   0  0  0  0  0  0  0  0  0  0  0  0
    1.3821    2.1696    0.0000 O   0  0  0  0  0  0  0  0  0  0  0  0
    2.2456    1.6757    0.0000 C   0  0  0  0  0  0  0  0  0  0  0  0
    3.1099    2.1787    0.0000 O   0  0  0  0  0  0  0  0  0  0  0  0
    2.2486    0.6723    0.0000 C   0  0  2  0  0  0  0  0  0  0  0  0
    3.2857    0.0790    0.0000 N   0  0  0  0  0  0  0  0  0  0  0  0
    3.2887   -0.9244    0.0000 C   0  0  0  0  0  0  0  0  0  0  0  0
    2.7712   -1.2280    0.0000 O   0  0  0  0  0  0  0  0  0  0  0  0
    4.1572   -1.4201    0.0000 C   0  0  0  0  0  0  0  0  0  0  0  0
    5.0242   -0.9149    0.0000 C   0  0  0  0  0  0  0  0  0  0  0  0
    5.8871   -1.4098    0.0000 C   0  0  0  0  0  0  0  0  0  0  0  0
    5.8931   -2.4098    0.0000 C   0  0  0  0  0  0  0  0  0  0  0  0
    5.0361   -2.9149    0.0000 C   0  0  0  0  0  0  0  0  0  0  0  0
    4.1631   -2.4201    0.0000 C   0  0  0  0  0  0  0  0  0  0  0  0
    6.7628   -2.9033    0.0000 C   0  0  0  0  0  0  0  0  0  0  0  0
    6.2693   -3.7731    0.0000 F   0  0  0  0  0  0  0  0  0  0  0  0
    7.2563   -2.0336    0.0000 F   0  0  0  0  0  0  0  0  0  0  0  0
    7.6325   -3.3969    0.0000 F   0  0  0  0  0  0  0  0  0  0  0  0
    1.3843    0.1692    0.0000 C   0  0  0  0  0  0  0  0  0  0  0  0
    1.3873   -0.8342    0.0000 C   0  0  0  0  0  0  0  0  0  0  0  0
    0.5208    0.6632    0.0000 C   0  0  0  0  0  0  0  0  0  0  0  0
    1.7280    0.9706    0.0000 H   0  0  0  0  0  0  0  0  0  0  0  0
  1  2  1  0  0  0  0
  2  3  1  0  0  0  0
  3  4  2  0  0  0  0
  3  5  1  0  0  0  0
  5 22  1  1  0  0  0
  5  6  1  0  0  0  0
  6  7  1  0  0  0  0
  7  8  2  0  0  0  0
  7  9  1  0  0  0  0
  9 10  2  0  0  0  0
 10 11  1  0  0  0  0
 11 12  2  0  0  0  0
 12 13  1  0  0  0  0
 13 14  2  0  0  0  0
 14  9  1  0  0  0  0
 12 15  1  0  0  0  0
 15 16  1  0  0  0  0
 15 17  1  0  0  0  0
 15 18  1  0  0  0  0
  5 19  1  6  0  0  0
 19 20  1  0  0  0  0
 19 21  1  0  0  0  0
M  END
>  <EXTREG>  (ZINC00141591)
ZINC00141591

>  <LOGBIO>
2.5000

$$$$
ZINC00142578
  -MTS-   02131516522D 0   0.00000     0.00000     0

 18 19  0  0  0  0  0  0  0  0999 V2000
    8.3127    2.4964    0.0000 Cl  0  0  0  0  0  0  0  0  0  0  0  0
    7.4471    1.9956    0.0000 C   0  0  0  0  0  0  0  0  0  0  0  0
    6.5771    2.4956    0.0000 C   0  0  0  0  0  0  0  0  0  0  0  0
    5.7171    1.9956    0.0000 C   0  0  0  0  0  0  0  0  0  0  0  0
    5.7171    0.9956    0.0000 C   0  0  0  0  0  0  0  0  0  0  0  0
    4.8503    0.4969    0.0000 O   0  0  0  0  0  0  0  0  0  0  0  0
    4.8488   -0.5066    0.0000 C   0  0  0  0  0  0  0  0  0  0  0  0
    3.9860   -1.0017    0.0000 C   0  0  0  0  0  0  0  0  0  0  0  0
    3.9845   -2.0052    0.0000 O   0  0  0  0  0  0  0  0  0  0  0  0
    3.1210   -0.5000    0.0000 O   0  0  0  0  0  0  0  0  0  0  0  0
    2.2540   -0.9982    0.0000 C   0  0  0  0  0  0  0  0  0  0  0  0
    1.3855   -0.4956    0.0000 C   0  0  0  0  0  0  0  0  0  0  0  0
    0.5240   -0.9930    0.0000 C   0  0  0  0  0  0  0  0  0  0  0  0
    0.5210   -1.9930    0.0000 C   0  0  0  0  0  0  0  0  0  0  0  0
    1.3795   -2.4956    0.0000 C   0  0  0  0  0  0  0  0  0  0  0  0
    2.2510   -1.9982    0.0000 C   0  0  0  0  0  0  0  0  0  0  0  0
    6.5771    0.4956    0.0000 C   0  0  0  0  0  0  0  0  0  0  0  0
    7.4471    0.9956    0.0000 C   0  0  0  0  0  0  0  0  0  0  0  0
  1  2  1  0  0  0  0
  2  3  2  0  0  0  0
  3  4  1  0  0  0  0
  4  5  2  0  0  0  0
  5  6  1  0  0  0  0
  6  7  1  0  0  0  0
  7  8  1  0  0  0  0
  8  9  2  0  0  0  0
  8 10  1  0  0  0  0
 10 11  1  0  0  0  0
 11 12  2  0  0  0  0
 12 13  1  0  0  0  0
 13 14  2  0  0  0  0
 14 15  1  0  0  0  0
 15 16  2  0  0  0  0
 16 11  1  0  0  0  0
  5 17  1  0  0  0  0
 17 18  2  0  0  0  0
 18  2  1  0  0  0  0
M  END
>  <EXTREG>  (ZINC00142578)
ZINC00142578

>  <LOGBIO>
2.5000

$$$$
ZINC00143036
  -MTS-   02131516522D 0   0.00000     0.00000     0

 13 14  0  0  0  0  0  0  0  0999 V2000
    1.0691   -1.1764    0.0000 F   0  0  0  0  0  0  0  0  0  0  0  0
    2.0633   -1.0690    0.0000 C   0  0  0  0  0  0  0  0  0  0  0  0
    2.6563   -1.8785    0.0000 C   0  0  0  0  0  0  0  0  0  0  0  0
    2.2536   -2.7938    0.0000 Cl  0  0  0  0  0  0  0  0  0  0  0  0
    3.6451   -1.7696    0.0000 C   0  0  0  0  0  0  0  0  0  0  0  0
    4.0501   -0.8553    0.0000 C   0  0  0  0  0  0  0  0  0  0  0  0
    3.4663   -0.0499    0.0000 C   0  0  0  0  0  0  0  0  0  0  0  0
    2.4683   -0.1547    0.0000 C   0  0  0  0  0  0  0  0  0  0  0  0
    1.8798    0.6538    0.0000 C   0  0  0  0  0  0  0  0  0  0  0  0
    2.1898    1.6138    0.0000 C   0  0  0  0  0  0  0  0  0  0  0  0
    1.3798    2.1938    0.0000 C   0  0  0  0  0  0  0  0  0  0  0  0
    0.5698    1.6138    0.0000 N   0  0  0  0  0  0  0  0  0  0  0  0
    0.8798    0.6538    0.0000 N   0  0  0  0  0  0  0  0  0  0  0  0
  1  2  1  0  0  0  0
  2  3  2  0  0  0  0
  3  4  1  0  0  0  0
  3  5  1  0  0  0  0
  5  6  2  0  0  0  0
  6  7  1  0  0  0  0
  7  8  2  0  0  0  0
  8  2  1  0  0  0  0
  8  9  1  0  0  0  0
  9 10  1  0  0  0  0
 10 11  2  0  0  0  0
 11 12  1  0  0  0  0
 12 13  1  0  0  0  0
 13  9  2  0  0  0  0
M  END
>  <EXTREG>  (ZINC00143036)
ZINC00143036

>  <LOGBIO>
2.5000

$$$$
ZINC00145739
  -MTS-   02131516522D 0   0.00000     0.00000     0

 14 14  0  0  0  0  0  0  0  0999 V2000
    0.6000   -0.2568    0.0000 C   0  0  0  0  0  0  0  0  0  0  0  0
    1.6000   -0.2582    0.0000 C   0  0  0  0  0  0  0  0  0  0  0  0
    2.1013    0.6070    0.0000 C   0  0  0  0  0  0  0  0  0  0  0  0
    1.6017    1.4773    0.0000 C   0  0  0  0  0  0  0  0  0  0  0  0
    2.1021    2.3370    0.0000 C   0  0  0  0  0  0  0  0  0  0  0  0
    3.1021    2.3366    0.0000 C   0  0  0  0  0  0  0  0  0  0  0  0
    3.6017    1.4763    0.0000 C   0  0  0  0  0  0  0  0  0  0  0  0
    3.1013    0.6066    0.0000 C   0  0  0  0  0  0  0  0  0  0  0  0
    3.6017   -0.2592    0.0000 N   0  0  0  0  0  0  0  0  0  0  0  0
    4.6052   -0.2587    0.0000 C   0  0  0  0  0  0  0  0  0  0  0  0
    5.1012    0.6036    0.0000 O   0  0  0  0  0  0  0  0  0  0  0  0
    5.1061   -1.1242    0.0000 C   0  0  0  0  0  0  0  0  0  0  0  0
    4.6070   -1.9907    0.0000 C   0  0  0  0  0  0  0  0  0  0  0  0
    4.1079   -2.8573    0.0000 N   0  0  0  0  0  0  0  0  0  0  0  0
  1  2  1  0  0  0  0
  2  3  1  0  0  0  0
  3  4  2  0  0  0  0
  4  5  1  0  0  0  0
  5  6  2  0  0  0  0
  6  7  1  0  0  0  0
  7  8  2  0  0  0  0
  8  3  1  0  0  0  0
  8  9  1  0  0  0  0
  9 10  1  0  0  0  0
 10 11  2  0  0  0  0
 10 12  1  0  0  0  0
 12 13  1  0  0  0  0
 13 14  3  0  0  0  0
M  END
>  <EXTREG>  (ZINC00145739)
ZINC00145739

>  <LOGBIO>
2.5000

$$$$
ZINC00148782
  -MTS-   02131516522D 0   0.00000     0.00000     0

 24 27  0  0  0  0  0  0  0  0999 V2000
    4.7409   -1.4935    0.0000 O   0  0  0  0  0  0  0  0  0  0  0  0
    3.7375   -1.4970    0.0000 C   0  0  0  0  0  0  0  0  0  0  0  0
    3.2340   -0.6330    0.0000 C   0  0  0  0  0  0  0  0  0  0  0  0
    3.7306    0.2350    0.0000 N   0  0  0  0  0  0  0  0  0  0  0  0
    4.7340    0.2400    0.0000 N   0  0  0  0  0  0  0  0  0  0  0  0
    5.2261    1.1045    0.0000 N   0  0  0  0  0  0  0  0  0  0  0  0
    4.7261    1.9691    0.0000 C   0  0  0  0  0  0  0  0  0  0  0  0
    5.0361    2.9291    0.0000 S   0  0  0  0  0  0  0  0  0  0  0  0
    4.2261    3.5091    0.0000 C   0  0  0  0  0  0  0  0  0  0  0  0
    4.1265    4.5072    0.0000 C   0  0  0  0  0  0  0  0  0  0  0  0
    3.2145    4.9174    0.0000 C   0  0  0  0  0  0  0  0  0  0  0  0
    2.4016    4.3292    0.0000 C   0  0  0  0  0  0  0  0  0  0  0  0
    2.5048    3.3397    0.0000 C   0  0  0  0  0  0  0  0  0  0  0  0
    3.4161    2.9291    0.0000 C   0  0  0  0  0  0  0  0  0  0  0  0
    3.7261    1.9691    0.0000 C   0  0  0  0  0  0  0  0  0  0  0  0
    3.2279    1.0995    0.0000 C   0  0  0  0  0  0  0  0  0  0  0  0
    2.2279    1.0964    0.0000 O   0  0  0  0  0  0  0  0  0  0  0  0
    3.2440   -2.3608    0.0000 N   0  0  0  0  0  0  0  0  0  0  0  0
    2.2406   -2.3643    0.0000 C   0  0  0  0  0  0  0  0  0  0  0  0
    1.7436   -3.2321    0.0000 C   0  0  0  0  0  0  0  0  0  0  0  0
    2.1563   -4.1526    0.0000 O   0  0  0  0  0  0  0  0  0  0  0  0
    1.4143   -4.8174    0.0000 C   0  0  0  0  0  0  0  0  0  0  0  0
    0.5460   -4.3290    0.0000 C   0  0  0  0  0  0  0  0  0  0  0  0
    0.7496   -3.3410    0.0000 C   0  0  0  0  0  0  0  0  0  0  0  0
  1  2  2  0  0  0  0
  2  3  1  0  0  0  0
  3  4  1  0  0  0  0
  4  5  1  0  0  0  0
  5  6  2  0  0  0  0
  6  7  1  0  0  0  0
  7  8  1  0  0  0  0
  8  9  1  0  0  0  0
  9 10  1  0  0  0  0
 10 11  1  0  0  0  0
 11 12  1  0  0  0  0
 12 13  1  0  0  0  0
 13 14  1  0  0  0  0
 14  9  2  0  0  0  0
 14 15  1  0  0  0  0
 15  7  2  0  0  0  0
 15 16  1  0  0  0  0
 16  4  1  0  0  0  0
 16 17  2  0  0  0  0
  2 18  1  0  0  0  0
 18 19  1  0  0  0  0
 19 20  1  0  0  0  0
 20 21  1  0  0  0  0
 21 22  1  0  0  0  0
 22 23  2  0  0  0  0
 23 24  1  0  0  0  0
 24 20  2  0  0  0  0
M  END
>  <EXTREG>  (ZINC00148782)
ZINC00148782

>  <LOGBIO>
2.5000

$$$$
ZINC00149091
  -MTS-   02131516522D 0   0.00000     0.00000     0

 22 23  0  0  0  0  0  0  0  0999 V2000
    8.4667    3.2525    0.0000 F   0  0  0  0  0  0  0  0  0  0  0  0
    8.4677    2.2525    0.0000 C   0  0  0  0  0  0  0  0  0  0  0  0
    9.4677    2.2535    0.0000 F   0  0  0  0  0  0  0  0  0  0  0  0
    7.4677    2.2515    0.0000 F   0  0  0  0  0  0  0  0  0  0  0  0
    8.4687    1.2525    0.0000 O   0  0  0  0  0  0  0  0  0  0  0  0
    7.5166    0.7016    0.0000 C   0  0  0  0  0  0  0  0  0  0  0  0
    6.6466    1.2016    0.0000 C   0  0  0  0  0  0  0  0  0  0  0  0
    5.7866    0.7016    0.0000 C   0  0  0  0  0  0  0  0  0  0  0  0
    5.7866   -0.2984    0.0000 C   0  0  0  0  0  0  0  0  0  0  0  0
    6.6466   -0.7984    0.0000 C   0  0  0  0  0  0  0  0  0  0  0  0
    7.5166   -0.2984    0.0000 C   0  0  0  0  0  0  0  0  0  0  0  0
    4.9199   -0.7971    0.0000 S   0  0  0  0  0  0  0  0  0  0  0  0
    5.4186   -1.6639    0.0000 O   0  0  0  0  0  0  0  0  0  0  0  0
    4.4212    0.0697    0.0000 O   0  0  0  0  0  0  0  0  0  0  0  0
    4.0531   -1.2958    0.0000 C   0  0  0  0  0  0  0  0  0  0  0  0
    3.1878   -0.7945    0.0000 C   0  0  0  0  0  0  0  0  0  0  0  0
    2.3210   -1.2932    0.0000 N   0  0  0  0  0  0  0  0  0  0  0  0
    1.4523   -0.7910    0.0000 C   0  0  0  0  0  0  0  0  0  0  0  0
    0.5910   -1.2889    0.0000 C   0  0  0  0  0  0  0  0  0  0  0  0
    0.5885   -2.2889    0.0000 O   0  0  0  0  0  0  0  0  0  0  0  0
    1.4473   -2.7910    0.0000 C   0  0  0  0  0  0  0  0  0  0  0  0
    2.3185   -2.2932    0.0000 C   0  0  0  0  0  0  0  0  0  0  0  0
  1  2  1  0  0  0  0
  2  3  1  0  0  0  0
  2  4  1  0  0  0  0
  2  5  1  0  0  0  0
  5  6  1  0  0  0  0
  6  7  2  0  0  0  0
  7  8  1  0  0  0  0
  8  9  2  0  0  0  0
  9 10  1  0  0  0  0
 10 11  2  0  0  0  0
 11  6  1  0  0  0  0
  9 12  1  0  0  0  0
 12 13  2  0  0  0  0
 12 14  2  0  0  0  0
 12 15  1  0  0  0  0
 15 16  1  0  0  0  0
 16 17  1  0  0  0  0
 17 18  1  0  0  0  0
 18 19  1  0  0  0  0
 19 20  1  0  0  0  0
 20 21  1  0  0  0  0
 21 22  1  0  0  0  0
 22 17  1  0  0  0  0
M  END
>  <EXTREG>  (ZINC00149091)
ZINC00149091

>  <LOGBIO>
2.5000

$$$$
ZINC00149549
  -MTS-   02131516522D 0   0.00000     0.00000     0

 17 18  0  0  0  0  0  0  0  0999 V2000
    0.0000    2.5111    0.0000 F   0  0  0  0  0  0  0  0  0  0  0  0
    0.8640    2.0076    0.0000 C   0  0  0  0  0  0  0  0  0  0  0  0
    1.7355    2.5050    0.0000 C   0  0  0  0  0  0  0  0  0  0  0  0
    2.5940    2.0024    0.0000 C   0  0  0  0  0  0  0  0  0  0  0  0
    2.5910    1.0024    0.0000 C   0  0  0  0  0  0  0  0  0  0  0  0
    3.4562    0.5011    0.0000 O   0  0  0  0  0  0  0  0  0  0  0  0
    3.4547   -0.5024    0.0000 C   0  0  0  0  0  0  0  0  0  0  0  0
    2.5919   -0.9976    0.0000 O   0  0  0  0  0  0  0  0  0  0  0  0
    4.3197   -1.0041    0.0000 C   0  0  0  0  0  0  0  0  0  0  0  0
    4.3187   -2.0076    0.0000 C   0  0  0  0  0  0  0  0  0  0  0  0
    5.1802   -2.5050    0.0000 C   0  0  0  0  0  0  0  0  0  0  0  0
    6.0477   -2.0076    0.0000 C   0  0  0  0  0  0  0  0  0  0  0  0
    6.9115   -2.5115    0.0000 Br  0  0  0  0  0  0  0  0  0  0  0  0
    6.0537   -1.0128    0.0000 C   0  0  0  0  0  0  0  0  0  0  0  0
    5.1873   -0.5068    0.0000 C   0  0  0  0  0  0  0  0  0  0  0  0
    1.7295    0.5050    0.0000 C   0  0  0  0  0  0  0  0  0  0  0  0
    0.8610    1.0076    0.0000 C   0  0  0  0  0  0  0  0  0  0  0  0
  1  2  1  0  0  0  0
  2  3  2  0  0  0  0
  3  4  1  0  0  0  0
  4  5  2  0  0  0  0
  5  6  1  0  0  0  0
  6  7  1  0  0  0  0
  7  8  2  0  0  0  0
  7  9  1  0  0  0  0
  9 10  2  0  0  0  0
 10 11  1  0  0  0  0
 11 12  2  0  0  0  0
 12 13  1  0  0  0  0
 12 14  1  0  0  0  0
 14 15  2  0  0  0  0
 15  9  1  0  0  0  0
  5 16  1  0  0  0  0
 16 17  2  0  0  0  0
 17  2  1  0  0  0  0
M  END
>  <EXTREG>  (ZINC00149549)
ZINC00149549

>  <LOGBIO>
2.5000

$$$$
ZINC00150091
  -MTS-   02131516522D 0   0.00000     0.00000     0

 18 19  0  0  0  0  0  0  0  0999 V2000
    7.7932    2.0015    0.0000 C   0  0  0  0  0  0  0  0  0  0  0  0
    6.9266    2.5006    0.0000 S   0  0  0  0  0  0  0  0  0  0  0  0
    6.0611    1.9997    0.0000 C   0  0  0  0  0  0  0  0  0  0  0  0
    5.1911    2.4997    0.0000 C   0  0  0  0  0  0  0  0  0  0  0  0
    4.3311    1.9997    0.0000 C   0  0  0  0  0  0  0  0  0  0  0  0
    4.3311    0.9997    0.0000 C   0  0  0  0  0  0  0  0  0  0  0  0
    3.4643    0.5011    0.0000 O   0  0  0  0  0  0  0  0  0  0  0  0
    3.4628   -0.5024    0.0000 C   0  0  0  0  0  0  0  0  0  0  0  0
    4.3241   -1.0002    0.0000 O   0  0  0  0  0  0  0  0  0  0  0  0
    2.5963   -1.0015    0.0000 C   0  0  0  0  0  0  0  0  0  0  0  0
    2.5943   -2.0050    0.0000 C   0  0  0  0  0  0  0  0  0  0  0  0
    1.7313   -2.4997    0.0000 C   0  0  0  0  0  0  0  0  0  0  0  0
    0.8653   -1.9997    0.0000 C   0  0  0  0  0  0  0  0  0  0  0  0
    0.0000   -2.5011    0.0000 Cl  0  0  0  0  0  0  0  0  0  0  0  0
    0.8623   -1.0050    0.0000 C   0  0  0  0  0  0  0  0  0  0  0  0
    1.7303   -0.5015    0.0000 C   0  0  0  0  0  0  0  0  0  0  0  0
    5.1911    0.4997    0.0000 C   0  0  0  0  0  0  0  0  0  0  0  0
    6.0611    0.9997    0.0000 C   0  0  0  0  0  0  0  0  0  0  0  0
  1  2  1  0  0  0  0
  2  3  1  0  0  0  0
  3  4  2  0  0  0  0
  4  5  1  0  0  0  0
  5  6  2  0  0  0  0
  6  7  1  0  0  0  0
  7  8  1  0  0  0  0
  8  9  2  0  0  0  0
  8 10  1  0  0  0  0
 10 11  2  0  0  0  0
 11 12  1  0  0  0  0
 12 13  2  0  0  0  0
 13 14  1  0  0  0  0
 13 15  1  0  0  0  0
 15 16  2  0  0  0  0
 16 10  1  0  0  0  0
  6 17  1  0  0  0  0
 17 18  2  0  0  0  0
 18  3  1  0  0  0  0
M  END
>  <EXTREG>  (ZINC00150091)
ZINC00150091

>  <LOGBIO>
2.5000

$$$$
ZINC00151220
  -MTS-   02131516522D 0   0.00000     0.00000     0

 12 13  0  0  0  0  0  0  0  0999 V2000
    2.0621   -2.8742    0.0000 C   0  0  0  0  0  0  0  0  0  0  0  0
    2.4680   -1.9603    0.0000 N   0  0  0  0  0  0  0  0  0  0  0  0
    1.8795   -1.1518    0.0000 C   0  0  0  0  0  0  0  0  0  0  0  0
    2.1895   -0.1918    0.0000 S   0  0  0  0  0  0  0  0  0  0  0  0
    1.3795    0.3882    0.0000 C   0  0  0  0  0  0  0  0  0  0  0  0
    0.5695   -0.1918    0.0000 N   0  0  0  0  0  0  0  0  0  0  0  0
    0.8795   -1.1518    0.0000 N   0  0  0  0  0  0  0  0  0  0  0  0
    1.3795    1.3882    0.0000 C   0  0  0  0  0  0  0  0  0  0  0  0
    2.1951    1.9819    0.0000 O   0  0  0  0  0  0  0  0  0  0  0  0
    1.8815    2.9275    0.0000 C   0  0  0  0  0  0  0  0  0  0  0  0
    0.8853    2.9353    0.0000 C   0  0  0  0  0  0  0  0  0  0  0  0
    0.5710    1.9767    0.0000 C   0  0  0  0  0  0  0  0  0  0  0  0
  1  2  1  0  0  0  0
  2  3  1  0  0  0  0
  3  4  1  0  0  0  0
  4  5  1  0  0  0  0
  5  6  2  0  0  0  0
  6  7  1  0  0  0  0
  7  3  2  0  0  0  0
  5  8  1  0  0  0  0
  8  9  1  0  0  0  0
  9 10  1  0  0  0  0
 10 11  2  0  0  0  0
 11 12  1  0  0  0  0
 12  8  2  0  0  0  0
M  END
>  <EXTREG>  (ZINC00151220)
ZINC00151220

>  <LOGBIO>
2.5000

$$$$
ZINC00152504
  -MTS-   02131516522D 0   0.00000     0.00000     0

 22 23  0  0  1  0  0  0  0  0999 V2000
    0.5964   -2.0656    0.0000 C   0  0  0  0  0  0  0  0  0  0  0  0
    1.5938   -1.9558    0.0000 C   0  0  0  0  0  0  0  0  0  0  0  0
    2.1817   -2.7583    0.0000 O   0  0  0  0  0  0  0  0  0  0  0  0
    3.1791   -2.6485    0.0000 C   0  0  0  0  0  0  0  0  0  0  0  0
    3.7669   -3.4510    0.0000 O   0  0  0  0  0  0  0  0  0  0  0  0
    3.5818   -1.7332    0.0000 C   0  0  2  0  0  0  0  0  0  0  0  0
    4.5791   -1.6229    0.0000 C   0  0  0  0  0  0  0  0  0  0  0  0
    4.9779   -0.7116    0.0000 C   0  0  0  0  0  0  0  0  0  0  0  0
    4.3874    0.0955    0.0000 C   0  0  0  0  0  0  0  0  0  0  0  0
    3.3981   -0.0089    0.0000 N   0  0  0  0  0  0  0  0  0  0  0  0
    2.9912   -0.9262    0.0000 C   0  0  0  0  0  0  0  0  0  0  0  0
    2.8095    0.7996    0.0000 S   0  0  0  0  0  0  0  0  0  0  0  0
    2.0011    0.2111    0.0000 O   0  0  0  0  0  0  0  0  0  0  0  0
    3.6180    1.3881    0.0000 O   0  0  0  0  0  0  0  0  0  0  0  0
    2.2210    1.6081    0.0000 C   0  0  0  0  0  0  0  0  0  0  0  0
    2.5310    2.5681    0.0000 C   0  0  0  0  0  0  0  0  0  0  0  0
    3.4807    2.8812    0.0000 C   0  0  0  0  0  0  0  0  0  0  0  0
    1.7210    3.1481    0.0000 O   0  0  0  0  0  0  0  0  0  0  0  0
    0.9110    2.5681    0.0000 N   0  0  0  0  0  0  0  0  0  0  0  0
    1.2210    1.6081    0.0000 C   0  0  0  0  0  0  0  0  0  0  0  0
    0.6325    0.7996    0.0000 C   0  0  0  0  0  0  0  0  0  0  0  0
    3.9368   -2.2169    0.0000 H   0  0  0  0  0  0  0  0  0  0  0  0
  1  2  1  0  0  0  0
  2  3  1  0  0  0  0
  3  4  1  0  0  0  0
  4  5  2  0  0  0  0
  6  4  1  1  0  0  0
  6 22  1  6  0  0  0
  6  7  1  0  0  0  0
  7  8  1  0  0  0  0
  8  9  1  0  0  0  0
  9 10  1  0  0  0  0
 10 11  1  0  0  0  0
 11  6  1  0  0  0  0
 10 12  1  0  0  0  0
 12 13  2  0  0  0  0
 12 14  2  0  0  0  0
 12 15  1  0  0  0  0
 15 16  2  0  0  0  0
 16 17  1  0  0  0  0
 16 18  1  0  0  0  0
 18 19  1  0  0  0  0
 19 20  2  0  0  0  0
 20 15  1  0  0  0  0
 20 21  1  0  0  0  0
M  END
>  <EXTREG>  (ZINC00152504)
ZINC00152504

>  <LOGBIO>
2.5000

$$$$
ZINC00152591
  -MTS-   02131516522D 0   0.00000     0.00000     0

 12 12  0  0  0  0  0  0  0  0999 V2000
    3.1156    2.1031    0.0000 F   0  0  0  0  0  0  0  0  0  0  0  0
    2.2501    1.6023    0.0000 C   0  0  0  0  0  0  0  0  0  0  0  0
    1.3801    2.1023    0.0000 C   0  0  0  0  0  0  0  0  0  0  0  0
    0.5201    1.6023    0.0000 C   0  0  0  0  0  0  0  0  0  0  0  0
    0.5201    0.6023    0.0000 C   0  0  0  0  0  0  0  0  0  0  0  0
    1.3801    0.1023    0.0000 C   0  0  0  0  0  0  0  0  0  0  0  0
    2.2501    0.6023    0.0000 C   0  0  0  0  0  0  0  0  0  0  0  0
    3.1156    0.1014    0.0000 N   0  0  0  0  0  0  0  0  0  0  0  0
    3.1146   -0.9020    0.0000 C   0  0  0  0  0  0  0  0  0  0  0  0
    2.2483   -1.4016    0.0000 O   0  0  0  0  0  0  0  0  0  0  0  0
    3.9761   -1.3994    0.0000 C   0  0  0  0  0  0  0  0  0  0  0  0
    3.9752   -2.4028    0.0000 S   0  0  0  0  0  0  0  0  0  0  0  0
  1  2  1  0  0  0  0
  2  3  2  0  0  0  0
  3  4  1  0  0  0  0
  4  5  2  0  0  0  0
  5  6  1  0  0  0  0
  6  7  2  0  0  0  0
  7  2  1  0  0  0  0
  7  8  1  0  0  0  0
  8  9  1  0  0  0  0
  9 10  2  0  0  0  0
  9 11  1  0  0  0  0
 11 12  1  0  0  0  0
M  END
>  <EXTREG>  (ZINC00152591)
ZINC00152591

>  <LOGBIO>
2.5000

$$$$
ZINC00154211
  -MTS-   02131516522D 0   0.00000     0.00000     0

 17 18  0  0  0  0  0  0  0  0999 V2000
    5.1882    1.8856    0.0000 O   0  0  0  0  0  0  0  0  0  0  0  0
    5.1887    0.8822    0.0000 C   0  0  0  0  0  0  0  0  0  0  0  0
    6.0510    0.3861    0.0000 O   0  0  0  0  0  0  0  0  0  0  0  0
    3.9770    0.1810    0.0000 C   0  0  0  0  0  0  0  0  0  0  0  0
    3.1070    0.6810    0.0000 C   0  0  0  0  0  0  0  0  0  0  0  0
    2.2470    0.1810    0.0000 C   0  0  0  0  0  0  0  0  0  0  0  0
    1.3774    0.6792    0.0000 C   0  0  0  0  0  0  0  0  0  0  0  0
    0.5129    0.1766    0.0000 N   0  0  0  0  0  0  0  0  0  0  0  0
    0.5179   -0.8269    0.0000 C   0  0  0  0  0  0  0  0  0  0  0  0
    1.3825   -1.3190    0.0000 C   0  0  0  0  0  0  0  0  0  0  0  0
    2.2470   -0.8190    0.0000 C   0  0  0  0  0  0  0  0  0  0  0  0
    3.1070   -1.3190    0.0000 N   0  0  0  0  0  0  0  0  0  0  0  0
    3.9770   -0.8190    0.0000 C   0  0  0  0  0  0  0  0  0  0  0  0
    4.8425   -1.3199    0.0000 C   0  0  0  0  0  0  0  0  0  0  0  0
    5.3433   -0.4543    0.0000 F   0  0  0  0  0  0  0  0  0  0  0  0
    4.3416   -2.1854    0.0000 F   0  0  0  0  0  0  0  0  0  0  0  0
    5.7080   -1.8207    0.0000 F   0  0  0  0  0  0  0  0  0  0  0  0
  1  2  1  0  0  0  0
  2  3  2  0  0  0  0
  2  4  1  0  0  0  0
  4  5  2  0  0  0  0
  5  6  1  0  0  0  0
  6  7  1  0  0  0  0
  7  8  2  0  0  0  0
  8  9  1  0  0  0  0
  9 10  2  0  0  0  0
 10 11  1  0  0  0  0
 11  6  2  0  0  0  0
 11 12  1  0  0  0  0
 12 13  2  0  0  0  0
 13  4  1  0  0  0  0
 13 14  1  0  0  0  0
 14 15  1  0  0  0  0
 14 16  1  0  0  0  0
 14 17  1  0  0  0  0
M  END
>  <EXTREG>  (ZINC00154211)
ZINC00154211

>  <LOGBIO>
2.5000

$$$$
ZINC00155050
  -MTS-   02131516522D 0   0.00000     0.00000     0

 17 19  0  0  0  0  0  0  0  0999 V2000
    0.2976   -2.6502    0.0000 O   0  0  0  0  0  0  0  0  0  0  0  0
    1.3011   -2.6456    0.0000 C   0  0  0  0  0  0  0  0  0  0  0  0
    1.8015   -3.5054    0.0000 O   0  0  0  0  0  0  0  0  0  0  0  0
    1.7976   -1.7776    0.0000 C   0  0  0  0  0  0  0  0  0  0  0  0
    2.8010   -1.7725    0.0000 C   0  0  0  0  0  0  0  0  0  0  0  0
    3.2932   -0.9080    0.0000 C   0  0  0  0  0  0  0  0  0  0  0  0
    2.7932   -0.0435    0.0000 C   0  0  0  0  0  0  0  0  0  0  0  0
    3.1032    0.9165    0.0000 C   0  0  0  0  0  0  0  0  0  0  0  0
    4.0160    1.3323    0.0000 C   0  0  0  0  0  0  0  0  0  0  0  0
    4.1106    2.3278    0.0000 C   0  0  0  0  0  0  0  0  0  0  0  0
    3.2919    2.9079    0.0000 C   0  0  0  0  0  0  0  0  0  0  0  0
    2.3884    2.4916    0.0000 C   0  0  0  0  0  0  0  0  0  0  0  0
    2.2932    1.4965    0.0000 C   0  0  0  0  0  0  0  0  0  0  0  0
    1.4832    0.9165    0.0000 C   0  0  0  0  0  0  0  0  0  0  0  0
    0.5335    1.2296    0.0000 O   0  0  0  0  0  0  0  0  0  0  0  0
    1.7932   -0.0435    0.0000 C   0  0  0  0  0  0  0  0  0  0  0  0
    1.2950   -0.9131    0.0000 C   0  0  0  0  0  0  0  0  0  0  0  0
  1  2  1  0  0  0  0
  2  3  2  0  0  0  0
  2  4  1  0  0  0  0
  4  5  2  0  0  0  0
  5  6  1  0  0  0  0
  6  7  2  0  0  0  0
  7  8  1  0  0  0  0
  8  9  2  0  0  0  0
  9 10  1  0  0  0  0
 10 11  2  0  0  0  0
 11 12  1  0  0  0  0
 12 13  2  0  0  0  0
 13  8  1  0  0  0  0
 13 14  1  0  0  0  0
 14 15  2  0  0  0  0
 14 16  1  0  0  0  0
 16  7  1  0  0  0  0
 16 17  2  0  0  0  0
 17  4  1  0  0  0  0
M  END
>  <EXTREG>  (ZINC00155050)
ZINC00155050

>  <LOGBIO>
2.5000

$$$$
ZINC00155197
  -MTS-   02131516522D 0   0.00000     0.00000     0

 10 10  0  0  0  0  0  0  0  0999 V2000
    2.5956    1.7339    0.0000 F   0  0  0  0  0  0  0  0  0  0  0  0
    2.0974    0.8669    0.0000 C   0  0  0  0  0  0  0  0  0  0  0  0
    1.0939    0.8639    0.0000 C   0  0  0  0  0  0  0  0  0  0  0  0
    0.6000    0.0004    0.0000 C   0  0  0  0  0  0  0  0  0  0  0  0
    1.1009   -0.8651    0.0000 C   0  0  0  0  0  0  0  0  0  0  0  0
    2.0956   -0.8671    0.0000 C   0  0  0  0  0  0  0  0  0  0  0  0
    2.5943   -1.7339    0.0000 Cl  0  0  0  0  0  0  0  0  0  0  0  0
    2.5982    0.0014    0.0000 C   0  0  0  0  0  0  0  0  0  0  0  0
    3.5982    0.0014    0.0000 C   0  0  0  0  0  0  0  0  0  0  0  0
    4.5982    0.0014    0.0000 N   0  0  0  0  0  0  0  0  0  0  0  0
  1  2  1  0  0  0  0
  2  3  2  0  0  0  0
  3  4  1  0  0  0  0
  4  5  2  0  0  0  0
  5  6  1  0  0  0  0
  6  7  1  0  0  0  0
  6  8  2  0  0  0  0
  8  2  1  0  0  0  0
  8  9  1  0  0  0  0
  9 10  3  0  0  0  0
M  END
>  <EXTREG>  (ZINC00155197)
ZINC00155197

>  <LOGBIO>
2.5000

$$$$
ZINC00155260
  -MTS-   02131516522D 0   0.00000     0.00000     0

 12 12  0  0  0  0  0  0  0  0999 V2000
    0.5948    1.7286    0.0000 F   0  0  0  0  0  0  0  0  0  0  0  0
    1.0978    0.8644    0.0000 C   0  0  0  0  0  0  0  0  0  0  0  0
    0.6000   -0.0069    0.0000 C   0  0  0  0  0  0  0  0  0  0  0  0
    1.1021   -0.8656    0.0000 C   0  0  0  0  0  0  0  0  0  0  0  0
    0.6056   -1.7337    0.0000 F   0  0  0  0  0  0  0  0  0  0  0  0
    2.1021   -0.8631    0.0000 C   0  0  0  0  0  0  0  0  0  0  0  0
    2.6030   -1.7287    0.0000 F   0  0  0  0  0  0  0  0  0  0  0  0
    2.6000   -0.0019    0.0000 C   0  0  0  0  0  0  0  0  0  0  0  0
    3.6000   -0.0019    0.0000 C   0  0  0  0  0  0  0  0  0  0  0  0
    4.6000   -0.0019    0.0000 N   0  0  0  0  0  0  0  0  0  0  0  0
    2.0978    0.8669    0.0000 C   0  0  0  0  0  0  0  0  0  0  0  0
    2.5965    1.7337    0.0000 F   0  0  0  0  0  0  0  0  0  0  0  0
  1  2  1  0  0  0  0
  2  3  2  0  0  0  0
  3  4  1  0  0  0  0
  4  5  1  0  0  0  0
  4  6  2  0  0  0  0
  6  7  1  0  0  0  0
  6  8  1  0  0  0  0
  8  9  1  0  0  0  0
  9 10  3  0  0  0  0
  8 11  2  0  0  0  0
 11  2  1  0  0  0  0
 11 12  1  0  0  0  0
M  END
>  <EXTREG>  (ZINC00155260)
ZINC00155260

>  <LOGBIO>
2.5000

$$$$
ZINC00155545
  -MTS-   02131516522D 0   0.00000     0.00000     0

 16 17  0  0  0  0  0  0  0  0999 V2000
    4.8527    2.6989    0.0000 O   0  0  0  0  0  0  0  0  0  0  0  0
    3.9872    2.1980    0.0000 C   0  0  0  0  0  0  0  0  0  0  0  0
    3.1172    2.6980    0.0000 C   0  0  0  0  0  0  0  0  0  0  0  0
    2.2572    2.1980    0.0000 C   0  0  0  0  0  0  0  0  0  0  0  0
    2.2572    1.1980    0.0000 C   0  0  0  0  0  0  0  0  0  0  0  0
    3.1172    0.6980    0.0000 C   0  0  0  0  0  0  0  0  0  0  0  0
    3.9872    1.1980    0.0000 C   0  0  0  0  0  0  0  0  0  0  0  0
    1.3904    0.6993    0.0000 C   0  0  0  0  0  0  0  0  0  0  0  0
    0.5251    1.2006    0.0000 O   0  0  0  0  0  0  0  0  0  0  0  0
    1.3889   -0.3007    0.0000 C   0  0  0  0  0  0  0  0  0  0  0  0
    0.5196   -0.8019    0.0000 C   0  0  0  0  0  0  0  0  0  0  0  0
    0.5201   -1.7967    0.0000 C   0  0  0  0  0  0  0  0  0  0  0  0
    1.3849   -2.2989    0.0000 C   0  0  0  0  0  0  0  0  0  0  0  0
    1.3809   -3.2989    0.0000 Cl  0  0  0  0  0  0  0  0  0  0  0  0
    2.2492   -1.8063    0.0000 C   0  0  0  0  0  0  0  0  0  0  0  0
    2.2537   -0.8028    0.0000 C   0  0  0  0  0  0  0  0  0  0  0  0
  1  2  1  0  0  0  0
  2  3  2  0  0  0  0
  3  4  1  0  0  0  0
  4  5  2  0  0  0  0
  5  6  1  0  0  0  0
  6  7  2  0  0  0  0
  7  2  1  0  0  0  0
  5  8  1  0  0  0  0
  8  9  2  0  0  0  0
  8 10  1  0  0  0  0
 10 11  2  0  0  0  0
 11 12  1  0  0  0  0
 12 13  2  0  0  0  0
 13 14  1  0  0  0  0
 13 15  1  0  0  0  0
 15 16  2  0  0  0  0
 16 10  1  0  0  0  0
M  END
>  <EXTREG>  (ZINC00155545)
ZINC00155545

>  <LOGBIO>
2.5000

$$$$
ZINC00155976
  -MTS-   02131516522D 0   0.00000     0.00000     0

 22 24  0  0  0  0  0  0  0  0999 V2000
    8.4644   -3.1541    0.0000 C   0  0  0  0  0  0  0  0  0  0  0  0
    7.8742   -2.3425    0.0000 C   0  0  0  0  0  0  0  0  0  0  0  0
    6.8850   -2.4479    0.0000 O   0  0  0  0  0  0  0  0  0  0  0  0
    6.2949   -1.6363    0.0000 C   0  0  0  0  0  0  0  0  0  0  0  0
    5.3057   -1.7417    0.0000 O   0  0  0  0  0  0  0  0  0  0  0  0
    6.7008   -0.7224    0.0000 C   0  0  0  0  0  0  0  0  0  0  0  0
    6.1123    0.0861    0.0000 C   0  0  0  0  0  0  0  0  0  0  0  0
    6.4223    1.0461    0.0000 C   0  0  0  0  0  0  0  0  0  0  0  0
    5.6123    1.6261    0.0000 S   0  0  0  0  0  0  0  0  0  0  0  0
    4.8023    1.0461    0.0000 C   0  0  0  0  0  0  0  0  0  0  0  0
    5.1123    0.0861    0.0000 N   0  0  0  0  0  0  0  0  0  0  0  0
    3.8526    1.3592    0.0000 N   0  0  0  0  0  0  0  0  0  0  0  0
    3.5442    2.3198    0.0000 C   0  0  0  0  0  0  0  0  0  0  0  0
    4.1327    3.1282    0.0000 O   0  0  0  0  0  0  0  0  0  0  0  0
    2.5479    2.3181    0.0000 C   0  0  0  0  0  0  0  0  0  0  0  0
    1.8846    3.0706    0.0000 C   0  0  0  0  0  0  0  0  0  0  0  0
    0.9046    2.8716    0.0000 C   0  0  0  0  0  0  0  0  0  0  0  0
    0.5877    1.9195    0.0000 C   0  0  0  0  0  0  0  0  0  0  0  0
    1.2488    1.1762    0.0000 C   0  0  0  0  0  0  0  0  0  0  0  0
    2.2286    1.3745    0.0000 C   0  0  0  0  0  0  0  0  0  0  0  0
    3.0405    0.7757    0.0000 C   0  0  0  0  0  0  0  0  0  0  0  0
    3.0343   -0.2243    0.0000 O   0  0  0  0  0  0  0  0  0  0  0  0
  1  2  1  0  0  0  0
  2  3  1  0  0  0  0
  3  4  1  0  0  0  0
  4  5  2  0  0  0  0
  4  6  1  0  0  0  0
  6  7  1  0  0  0  0
  7  8  2  0  0  0  0
  8  9  1  0  0  0  0
  9 10  1  0  0  0  0
 10 11  2  0  0  0  0
 11  7  1  0  0  0  0
 10 12  1  0  0  0  0
 12 13  1  0  0  0  0
 13 14  2  0  0  0  0
 13 15  1  0  0  0  0
 15 16  2  0  0  0  0
 16 17  1  0  0  0  0
 17 18  2  0  0  0  0
 18 19  1  0  0  0  0
 19 20  2  0  0  0  0
 20 15  1  0  0  0  0
 20 21  1  0  0  0  0
 21 12  1  0  0  0  0
 21 22  2  0  0  0  0
M  END
>  <EXTREG>  (ZINC00155976)
ZINC00155976

>  <LOGBIO>
2.5000

$$$$
ZINC00156043
  -MTS-   02131516522D 0   0.00000     0.00000     0

 17 19  0  0  0  0  0  0  0  0999 V2000
    3.3715    2.8123    0.0000 C   0  0  0  0  0  0  0  0  0  0  0  0
    2.8723    1.9458    0.0000 C   0  0  0  0  0  0  0  0  0  0  0  0
    1.8688    1.9440    0.0000 C   0  0  0  0  0  0  0  0  0  0  0  0
    1.3739    1.0810    0.0000 C   0  0  0  0  0  0  0  0  0  0  0  0
    0.3739    1.0808    0.0000 N   0  0  0  0  0  0  0  0  0  0  0  0
    1.8712    0.2150    0.0000 N   0  0  0  0  0  0  0  0  0  0  0  0
    1.5582   -0.7441    0.0000 C   0  0  0  0  0  0  0  0  0  0  0  0
    0.6440   -1.1570    0.0000 C   0  0  0  0  0  0  0  0  0  0  0  0
    0.5462   -2.1522    0.0000 C   0  0  0  0  0  0  0  0  0  0  0  0
    1.3631   -2.7349    0.0000 C   0  0  0  0  0  0  0  0  0  0  0  0
    2.2679   -2.3214    0.0000 C   0  0  0  0  0  0  0  0  0  0  0  0
    2.3663   -1.3266    0.0000 C   0  0  0  0  0  0  0  0  0  0  0  0
    3.1781   -0.7492    0.0000 N   0  0  0  0  0  0  0  0  0  0  0  0
    2.8712    0.2118    0.0000 C   0  0  0  0  0  0  0  0  0  0  0  0
    3.3721    1.0797    0.0000 C   0  0  0  0  0  0  0  0  0  0  0  0
    4.3721    1.0797    0.0000 C   0  0  0  0  0  0  0  0  0  0  0  0
    5.3721    1.0797    0.0000 N   0  0  0  0  0  0  0  0  0  0  0  0
  1  2  1  0  0  0  0
  2  3  1  0  0  0  0
  3  4  2  0  0  0  0
  4  5  1  0  0  0  0
  4  6  1  0  0  0  0
  6  7  1  0  0  0  0
  7  8  2  0  0  0  0
  8  9  1  0  0  0  0
  9 10  2  0  0  0  0
 10 11  1  0  0  0  0
 11 12  2  0  0  0  0
 12  7  1  0  0  0  0
 12 13  1  0  0  0  0
 13 14  2  0  0  0  0
 14  6  1  0  0  0  0
 14 15  1  0  0  0  0
 15  2  2  0  0  0  0
 15 16  1  0  0  0  0
 16 17  3  0  0  0  0
M  END
>  <EXTREG>  (ZINC00156043)
ZINC00156043

>  <LOGBIO>
2.5000

$$$$
ZINC00156058
  -MTS-   02131516522D 0   0.00000     0.00000     0

 17 17  0  0  0  0  0  0  0  0999 V2000
    4.6748    1.8856    0.0000 O   0  0  0  0  0  0  0  0  0  0  0  0
    4.6753    0.8822    0.0000 C   0  0  0  0  0  0  0  0  0  0  0  0
    5.5376    0.3861    0.0000 O   0  0  0  0  0  0  0  0  0  0  0  0
    3.4636    0.1810    0.0000 C   0  0  0  0  0  0  0  0  0  0  0  0
    2.5936    0.6810    0.0000 C   0  0  0  0  0  0  0  0  0  0  0  0
    1.7336    0.1810    0.0000 C   0  0  0  0  0  0  0  0  0  0  0  0
    1.7336   -0.8190    0.0000 C   0  0  0  0  0  0  0  0  0  0  0  0
    2.5936   -1.3190    0.0000 C   0  0  0  0  0  0  0  0  0  0  0  0
    3.4636   -0.8190    0.0000 C   0  0  0  0  0  0  0  0  0  0  0  0
    4.3291   -1.3199    0.0000 C   0  0  0  0  0  0  0  0  0  0  0  0
    4.8300   -0.4543    0.0000 F   0  0  0  0  0  0  0  0  0  0  0  0
    3.8282   -2.1854    0.0000 F   0  0  0  0  0  0  0  0  0  0  0  0
    5.1946   -1.8207    0.0000 F   0  0  0  0  0  0  0  0  0  0  0  0
    0.8668    0.6797    0.0000 C   0  0  0  0  0  0  0  0  0  0  0  0
    0.3681   -0.1871    0.0000 F   0  0  0  0  0  0  0  0  0  0  0  0
    1.3655    1.5465    0.0000 F   0  0  0  0  0  0  0  0  0  0  0  0
    0.0000    1.1784    0.0000 F   0  0  0  0  0  0  0  0  0  0  0  0
  1  2  1  0  0  0  0
  2  3  2  0  0  0  0
  2  4  1  0  0  0  0
  4  5  2  0  0  0  0
  5  6  1  0  0  0  0
  6  7  2  0  0  0  0
  7  8  1  0  0  0  0
  8  9  2  0  0  0  0
  9  4  1  0  0  0  0
  9 10  1  0  0  0  0
 10 11  1  0  0  0  0
 10 12  1  0  0  0  0
 10 13  1  0  0  0  0
  6 14  1  0  0  0  0
 14 15  1  0  0  0  0
 14 16  1  0  0  0  0
 14 17  1  0  0  0  0
M  END
>  <EXTREG>  (ZINC00156058)
ZINC00156058

>  <LOGBIO>
2.5000

$$$$
ZINC00156305
  -MTS-   02131516522D 0   0.00000     0.00000     0

 14 14  0  0  0  0  0  0  0  0999 V2000
    4.3321    1.0026    0.0000 N   0  0  0  0  0  0  0  0  0  0  0  0
    3.4623    1.5030    0.0000 C   0  0  0  0  0  0  0  0  0  0  0  0
    3.4618    2.4978    0.0000 O   0  0  0  0  0  0  0  0  0  0  0  0
    2.5968    1.0022    0.0000 C   0  0  0  0  0  0  0  0  0  0  0  0
    1.7268    1.5022    0.0000 C   0  0  0  0  0  0  0  0  0  0  0  0
    0.8668    1.0022    0.0000 C   0  0  0  0  0  0  0  0  0  0  0  0
    0.8668    0.0022    0.0000 C   0  0  0  0  0  0  0  0  0  0  0  0
    0.0000   -0.4965    0.0000 F   0  0  0  0  0  0  0  0  0  0  0  0
    1.7268   -0.4978    0.0000 C   0  0  0  0  0  0  0  0  0  0  0  0
    2.5968    0.0022    0.0000 C   0  0  0  0  0  0  0  0  0  0  0  0
    1.7243   -1.4978    0.0000 C   0  0  0  0  0  0  0  0  0  0  0  0
    2.7243   -1.5003    0.0000 F   0  0  0  0  0  0  0  0  0  0  0  0
    0.7243   -1.4953    0.0000 F   0  0  0  0  0  0  0  0  0  0  0  0
    1.7218   -2.4978    0.0000 F   0  0  0  0  0  0  0  0  0  0  0  0
  1  2  1  0  0  0  0
  2  3  2  0  0  0  0
  2  4  1  0  0  0  0
  4  5  2  0  0  0  0
  5  6  1  0  0  0  0
  6  7  2  0  0  0  0
  7  8  1  0  0  0  0
  7  9  1  0  0  0  0
  9 10  2  0  0  0  0
 10  4  1  0  0  0  0
  9 11  1  0  0  0  0
 11 12  1  0  0  0  0
 11 13  1  0  0  0  0
 11 14  1  0  0  0  0
M  END
>  <EXTREG>  (ZINC00156305)
ZINC00156305

>  <LOGBIO>
2.5000

$$$$
ZINC00156517
  -MTS-   02131516522D 0   0.00000     0.00000     0

 12 12  0  0  0  0  0  0  0  0999 V2000
    3.1146    2.2123    0.0000 C   0  0  0  0  0  0  0  0  0  0  0  0
    3.1156    1.2123    0.0000 O   0  0  0  0  0  0  0  0  0  0  0  0
    2.2501    0.7114    0.0000 C   0  0  0  0  0  0  0  0  0  0  0  0
    1.3801    1.2114    0.0000 N   0  0  0  0  0  0  0  0  0  0  0  0
    0.5201    0.7114    0.0000 C   0  0  0  0  0  0  0  0  0  0  0  0
    0.5201   -0.2886    0.0000 C   0  0  0  0  0  0  0  0  0  0  0  0
    1.3801   -0.7886    0.0000 N   0  0  0  0  0  0  0  0  0  0  0  0
    2.2501   -0.2886    0.0000 C   0  0  0  0  0  0  0  0  0  0  0  0
    3.1156   -0.7895    0.0000 C   0  0  0  0  0  0  0  0  0  0  0  0
    3.1146   -1.7929    0.0000 C   0  0  0  0  0  0  0  0  0  0  0  0
    3.9761   -2.2902    0.0000 C   0  0  0  0  0  0  0  0  0  0  0  0
    2.2483   -2.2925    0.0000 C   0  0  0  0  0  0  0  0  0  0  0  0
  1  2  1  0  0  0  0
  2  3  1  0  0  0  0
  3  4  1  0  0  0  0
  4  5  2  0  0  0  0
  5  6  1  0  0  0  0
  6  7  2  0  0  0  0
  7  8  1  0  0  0  0
  8  3  2  0  0  0  0
  8  9  1  0  0  0  0
  9 10  1  0  0  0  0
 10 11  1  0  0  0  0
 10 12  1  0  0  0  0
M  END
>  <EXTREG>  (ZINC00156517)
ZINC00156517

>  <LOGBIO>
2.5000

$$$$
ZINC00157219
  -MTS-   02131516522D 0   0.00000     0.00000     0

 10 10  0  0  0  0  0  0  0  0999 V2000
    4.3288    0.7017    0.0000 N   0  0  0  0  0  0  0  0  0  0  0  0
    3.4623    1.2009    0.0000 C   0  0  0  0  0  0  0  0  0  0  0  0
    2.5968    0.7000    0.0000 C   0  0  0  0  0  0  0  0  0  0  0  0
    1.7268    1.2000    0.0000 C   0  0  0  0  0  0  0  0  0  0  0  0
    0.8668    0.7000    0.0000 C   0  0  0  0  0  0  0  0  0  0  0  0
    0.8668   -0.3000    0.0000 C   0  0  0  0  0  0  0  0  0  0  0  0
    0.0000   -0.7987    0.0000 F   0  0  0  0  0  0  0  0  0  0  0  0
    1.7268   -0.8000    0.0000 C   0  0  0  0  0  0  0  0  0  0  0  0
    1.7243   -1.8000    0.0000 Br  0  0  0  0  0  0  0  0  0  0  0  0
    2.5968   -0.3000    0.0000 C   0  0  0  0  0  0  0  0  0  0  0  0
  1  2  1  0  0  0  0
  2  3  1  0  0  0  0
  3  4  2  0  0  0  0
  4  5  1  0  0  0  0
  5  6  2  0  0  0  0
  6  7  1  0  0  0  0
  6  8  1  0  0  0  0
  8  9  1  0  0  0  0
  8 10  2  0  0  0  0
 10  3  1  0  0  0  0
M  END
>  <EXTREG>  (ZINC00157219)
ZINC00157219

>  <LOGBIO>
2.5000

$$$$
ZINC00157655
  -MTS-   02131516522D 0   0.00000     0.00000     0

 21 24  0  0  0  0  0  0  0  0999 V2000
    5.2738   -1.8657    0.0000 O   0  0  0  0  0  0  0  0  0  0  0  0
    6.2681   -1.7583    0.0000 C   0  0  0  0  0  0  0  0  0  0  0  0
    6.8610   -2.5678    0.0000 C   0  0  0  0  0  0  0  0  0  0  0  0
    7.8498   -2.4589    0.0000 C   0  0  0  0  0  0  0  0  0  0  0  0
    8.2548   -1.5446    0.0000 C   0  0  0  0  0  0  0  0  0  0  0  0
    7.6710   -0.7392    0.0000 C   0  0  0  0  0  0  0  0  0  0  0  0
    6.6731   -0.8440    0.0000 C   0  0  0  0  0  0  0  0  0  0  0  0
    6.0845   -0.0355    0.0000 C   0  0  0  0  0  0  0  0  0  0  0  0
    6.3945    0.9245    0.0000 N   0  0  0  0  0  0  0  0  0  0  0  0
    5.5845    1.5045    0.0000 N   0  0  0  0  0  0  0  0  0  0  0  0
    4.7745    0.9245    0.0000 C   0  0  0  0  0  0  0  0  0  0  0  0
    5.0845   -0.0355    0.0000 N   0  0  0  0  0  0  0  0  0  0  0  0
    3.8248    1.2377    0.0000 C   0  0  0  0  0  0  0  0  0  0  0  0
    3.6195    2.2199    0.0000 C   0  0  0  0  0  0  0  0  0  0  0  0
    2.6741    2.5295    0.0000 C   0  0  0  0  0  0  0  0  0  0  0  0
    1.9269    1.8669    0.0000 C   0  0  0  0  0  0  0  0  0  0  0  0
    0.9243    1.9789    0.0000 O   0  0  0  0  0  0  0  0  0  0  0  0
    0.5178    1.0694    0.0000 C   0  0  0  0  0  0  0  0  0  0  0  0
    1.2479    0.3916    0.0000 C   0  0  0  0  0  0  0  0  0  0  0  0
    2.1266    0.8870    0.0000 C   0  0  0  0  0  0  0  0  0  0  0  0
    3.0781    0.5725    0.0000 C   0  0  0  0  0  0  0  0  0  0  0  0
  1  2  1  0  0  0  0
  2  3  2  0  0  0  0
  3  4  1  0  0  0  0
  4  5  2  0  0  0  0
  5  6  1  0  0  0  0
  6  7  2  0  0  0  0
  7  2  1  0  0  0  0
  7  8  1  0  0  0  0
  8  9  2  0  0  0  0
  9 10  1  0  0  0  0
 10 11  1  0  0  0  0
 11 12  2  0  0  0  0
 12  8  1  0  0  0  0
 11 13  1  0  0  0  0
 13 14  2  0  0  0  0
 14 15  1  0  0  0  0
 15 16  2  0  0  0  0
 16 17  1  0  0  0  0
 17 18  1  0  0  0  0
 18 19  1  0  0  0  0
 19 20  1  0  0  0  0
 20 16  1  0  0  0  0
 20 21  2  0  0  0  0
 21 13  1  0  0  0  0
M  END
>  <EXTREG>  (ZINC00157655)
ZINC00157655

>  <LOGBIO>
2.5000

$$$$
ZINC00157910
  -MTS-   02131516522D 0   0.00000     0.00000     0

 16 16  0  0  0  0  0  0  0  0999 V2000
    2.4723    1.2137    0.0000 O   0  0  0  0  0  0  0  0  0  0  0  0
    3.1156    0.4481    0.0000 C   0  0  0  0  0  0  0  0  0  0  0  0
    2.2501   -0.0528    0.0000 C   0  0  0  0  0  0  0  0  0  0  0  0
    1.3801    0.4472    0.0000 C   0  0  0  0  0  0  0  0  0  0  0  0
    0.5201   -0.0528    0.0000 C   0  0  0  0  0  0  0  0  0  0  0  0
    0.5201   -1.0528    0.0000 C   0  0  0  0  0  0  0  0  0  0  0  0
    1.3801   -1.5528    0.0000 C   0  0  0  0  0  0  0  0  0  0  0  0
    2.2501   -1.0528    0.0000 C   0  0  0  0  0  0  0  0  0  0  0  0
    3.7548    1.2103    0.0000 C   0  0  0  0  0  0  0  0  0  0  0  0
    3.4104    2.1528    0.0000 F   0  0  0  0  0  0  0  0  0  0  0  0
    4.6203    1.7112    0.0000 F   0  0  0  0  0  0  0  0  0  0  0  0
    4.3981    0.4447    0.0000 F   0  0  0  0  0  0  0  0  0  0  0  0
    3.7347   -1.2458    0.0000 C   0  0  0  0  0  0  0  0  0  0  0  0
    3.0955   -2.0080    0.0000 F   0  0  0  0  0  0  0  0  0  0  0  0
    4.6002   -0.7449    0.0000 F   0  0  0  0  0  0  0  0  0  0  0  0
    4.3780   -2.0114    0.0000 F   0  0  0  0  0  0  0  0  0  0  0  0
  1  2  1  0  0  0  0
  2  3  1  0  0  0  0
  3  4  2  0  0  0  0
  4  5  1  0  0  0  0
  5  6  2  0  0  0  0
  6  7  1  0  0  0  0
  7  8  2  0  0  0  0
  8  3  1  0  0  0  0
  2  9  1  0  0  0  0
  9 10  1  0  0  0  0
  9 11  1  0  0  0  0
  9 12  1  0  0  0  0
  2 13  1  0  0  0  0
 13 14  1  0  0  0  0
 13 15  1  0  0  0  0
 13 16  1  0  0  0  0
M  END
>  <EXTREG>  (ZINC00157910)
ZINC00157910

>  <LOGBIO>
2.5000

$$$$
ZINC00158395
  -MTS-   02131516522D 0   0.00000     0.00000     0

 20 21  0  0  0  0  0  0  0  0999 V2000
    0.6713   -4.3686    0.0000 C   0  0  0  0  0  0  0  0  0  0  0  0
    1.0781   -3.4513    0.0000 C   0  0  0  0  0  0  0  0  0  0  0  0
    2.0674   -3.3469    0.0000 O   0  0  0  0  0  0  0  0  0  0  0  0
    2.4743   -2.4297    0.0000 C   0  0  0  0  0  0  0  0  0  0  0  0
    3.4636   -2.3253    0.0000 O   0  0  0  0  0  0  0  0  0  0  0  0
    1.8857   -1.6212    0.0000 C   0  0  0  0  0  0  0  0  0  0  0  0
    2.1957   -0.6612    0.0000 O   0  0  0  0  0  0  0  0  0  0  0  0
    1.3857   -0.0812    0.0000 C   0  0  0  0  0  0  0  0  0  0  0  0
    0.5757   -0.6612    0.0000 N   0  0  0  0  0  0  0  0  0  0  0  0
    0.8857   -1.6212    0.0000 N   0  0  0  0  0  0  0  0  0  0  0  0
    1.3857    0.9188    0.0000 C   0  0  0  0  0  0  0  0  0  0  0  0
    2.2542    1.4214    0.0000 C   0  0  0  0  0  0  0  0  0  0  0  0
    2.2522    2.4162    0.0000 C   0  0  0  0  0  0  0  0  0  0  0  0
    1.3867    2.9171    0.0000 C   0  0  0  0  0  0  0  0  0  0  0  0
    0.5232    2.4231    0.0000 C   0  0  0  0  0  0  0  0  0  0  0  0
    0.5202    1.4197    0.0000 C   0  0  0  0  0  0  0  0  0  0  0  0
    1.3892    3.9170    0.0000 C   0  0  0  0  0  0  0  0  0  0  0  0
    0.3892    3.9196    0.0000 F   0  0  0  0  0  0  0  0  0  0  0  0
    2.3892    3.9145    0.0000 F   0  0  0  0  0  0  0  0  0  0  0  0
    1.3917    4.9170    0.0000 F   0  0  0  0  0  0  0  0  0  0  0  0
  1  2  1  0  0  0  0
  2  3  1  0  0  0  0
  3  4  1  0  0  0  0
  4  5  2  0  0  0  0
  4  6  1  0  0  0  0
  6  7  1  0  0  0  0
  7  8  1  0  0  0  0
  8  9  2  0  0  0  0
  9 10  1  0  0  0  0
 10  6  2  0  0  0  0
  8 11  1  0  0  0  0
 11 12  2  0  0  0  0
 12 13  1  0  0  0  0
 13 14  2  0  0  0  0
 14 15  1  0  0  0  0
 15 16  2  0  0  0  0
 16 11  1  0  0  0  0
 14 17  1  0  0  0  0
 17 18  1  0  0  0  0
 17 19  1  0  0  0  0
 17 20  1  0  0  0  0
M  END
>  <EXTREG>  (ZINC00158395)
ZINC00158395

>  <LOGBIO>
2.5000

$$$$
ZINC00159994
  -MTS-   02131516522D 0   0.00000     0.00000     0

 11 12  0  0  0  0  0  0  0  0999 V2000
    4.1331   -0.7343    0.0000 C   0  0  0  0  0  0  0  0  0  0  0  0
    3.5446    0.0742    0.0000 C   0  0  0  0  0  0  0  0  0  0  0  0
    3.8546    1.0342    0.0000 C   0  0  0  0  0  0  0  0  0  0  0  0
    3.0446    1.6142    0.0000 S   0  0  0  0  0  0  0  0  0  0  0  0
    2.2346    1.0342    0.0000 C   0  0  0  0  0  0  0  0  0  0  0  0
    1.2554    1.2369    0.0000 N   0  0  0  0  0  0  0  0  0  0  0  0
    0.5872    0.4930    0.0000 C   0  0  0  0  0  0  0  0  0  0  0  0
    0.9003   -0.4604    0.0000 N   0  0  0  0  0  0  0  0  0  0  0  0
    1.8742   -0.6631    0.0000 C   0  0  0  0  0  0  0  0  0  0  0  0
    2.1829   -1.6142    0.0000 Cl  0  0  0  0  0  0  0  0  0  0  0  0
    2.5446    0.0742    0.0000 C   0  0  0  0  0  0  0  0  0  0  0  0
  1  2  1  0  0  0  0
  2  3  2  0  0  0  0
  3  4  1  0  0  0  0
  4  5  1  0  0  0  0
  5  6  1  0  0  0  0
  6  7  2  0  0  0  0
  7  8  1  0  0  0  0
  8  9  2  0  0  0  0
  9 10  1  0  0  0  0
  9 11  1  0  0  0  0
 11  2  1  0  0  0  0
 11  5  2  0  0  0  0
M  END
>  <EXTREG>  (ZINC00159994)
ZINC00159994

>  <LOGBIO>
2.5000

$$$$
ZINC00160152
  -MTS-   02131516522D 0   0.00000     0.00000     0

 24 25  0  0  1  0  0  0  0  0999 V2000
    3.1156    1.3504    0.0000 N   0  0  0  0  0  0  0  0  0  0  0  0
    2.2501    0.8495    0.0000 C   0  0  0  0  0  0  0  0  0  0  0  0
    1.3801    1.3495    0.0000 C   0  0  0  0  0  0  0  0  0  0  0  0
    0.5201    0.8495    0.0000 C   0  0  0  0  0  0  0  0  0  0  0  0
    0.5201   -0.1505    0.0000 C   0  0  0  0  0  0  0  0  0  0  0  0
    1.3801   -0.6505    0.0000 C   0  0  0  0  0  0  0  0  0  0  0  0
    2.2501   -0.1505    0.0000 C   0  0  0  0  0  0  0  0  0  0  0  0
    3.1156   -0.6513    0.0000 S   0  0  0  0  0  0  0  0  0  0  0  0
    3.9851   -0.1505    0.0000 C   0  0  0  0  0  0  0  0  0  0  0  0
    4.8456   -0.6496    0.0000 C   0  0  2  0  0  0  0  0  0  0  0  0
    4.8441   -1.6496    0.0000 O   0  0  0  0  0  0  0  0  0  0  0  0
    5.7151   -0.1487    0.0000 C   0  0  0  0  0  0  0  0  0  0  0  0
    6.5756   -0.6479    0.0000 O   0  0  0  0  0  0  0  0  0  0  0  0
    7.4426   -0.1497    0.0000 C   0  0  0  0  0  0  0  0  0  0  0  0
    7.4457    0.8538    0.0000 C   0  0  0  0  0  0  0  0  0  0  0  0
    8.3092    1.3477    0.0000 C   0  0  0  0  0  0  0  0  0  0  0  0
    9.1747    0.8467    0.0000 C   0  0  0  0  0  0  0  0  0  0  0  0
    9.1767   -0.1480    0.0000 C   0  0  0  0  0  0  0  0  0  0  0  0
    8.3081   -0.6506    0.0000 C   0  0  0  0  0  0  0  0  0  0  0  0
   10.0434   -0.6468    0.0000 C   0  0  0  0  0  0  0  0  0  0  0  0
    9.5447   -1.5135    0.0000 F   0  0  0  0  0  0  0  0  0  0  0  0
   10.5422    0.2200    0.0000 F   0  0  0  0  0  0  0  0  0  0  0  0
   10.9102   -1.1455    0.0000 F   0  0  0  0  0  0  0  0  0  0  0  0
    4.3255   -0.9487    0.0000 H   0  0  0  0  0  0  0  0  0  0  0  0
  1  2  1  0  0  0  0
  2  3  2  0  0  0  0
  3  4  1  0  0  0  0
  4  5  2  0  0  0  0
  5  6  1  0  0  0  0
  6  7  2  0  0  0  0
  7  2  1  0  0  0  0
  7  8  1  0  0  0  0
  8  9  1  0  0  0  0
  9 10  1  0  0  0  0
 10 24  1  6  0  0  0
 10 11  1  1  0  0  0
 10 12  1  0  0  0  0
 12 13  1  0  0  0  0
 13 14  1  0  0  0  0
 14 15  2  0  0  0  0
 15 16  1  0  0  0  0
 16 17  2  0  0  0  0
 17 18  1  0  0  0  0
 18 19  2  0  0  0  0
 19 14  1  0  0  0  0
 18 20  1  0  0  0  0
 20 21  1  0  0  0  0
 20 22  1  0  0  0  0
 20 23  1  0  0  0  0
M  END
>  <EXTREG>  (ZINC00160152)
ZINC00160152

>  <LOGBIO>
2.5000

$$$$
ZINC00160594
  -MTS-   02131516522D 0   0.00000     0.00000     0

 12 12  0  0  0  0  0  0  0  0999 V2000
    3.5000    1.5606    0.0000 Cl  0  0  0  0  0  0  0  0  0  0  0  0
    3.0017    0.6935    0.0000 C   0  0  0  0  0  0  0  0  0  0  0  0
    1.9983    0.6906    0.0000 C   0  0  0  0  0  0  0  0  0  0  0  0
    1.5043   -0.1729    0.0000 C   0  0  0  0  0  0  0  0  0  0  0  0
    2.0052   -1.0385    0.0000 C   0  0  0  0  0  0  0  0  0  0  0  0
    3.0000   -1.0405    0.0000 C   0  0  0  0  0  0  0  0  0  0  0  0
    3.5026   -0.1720    0.0000 C   0  0  0  0  0  0  0  0  0  0  0  0
    4.5026   -0.1720    0.0000 C   0  0  0  0  0  0  0  0  0  0  0  0
    5.5026   -0.1720    0.0000 N   0  0  0  0  0  0  0  0  0  0  0  0
    0.5044   -0.1754    0.0000 N   0  3  0  0  0  0  0  0  0  0  0  0
    0.0000    0.6920    0.0000 O   0  5  0  0  0  0  0  0  0  0  0  0
    0.0087   -1.0379    0.0000 O   0  0  0  0  0  0  0  0  0  0  0  0
  1  2  1  0  0  0  0
  2  3  2  0  0  0  0
  3  4  1  0  0  0  0
  4  5  2  0  0  0  0
  5  6  1  0  0  0  0
  6  7  2  0  0  0  0
  7  2  1  0  0  0  0
  7  8  1  0  0  0  0
  8  9  3  0  0  0  0
  4 10  1  0  0  0  0
 10 11  1  0  0  0  0
 10 12  2  0  0  0  0
M  CHG  2  10   1  11  -1
M  END
>  <EXTREG>  (ZINC00160594)
ZINC00160594

>  <LOGBIO>
2.5000

$$$$
ZINC00160801
  -MTS-   02131516522D 0   0.00000     0.00000     0

 18 19  0  0  0  0  0  0  0  0999 V2000
    5.9525   -1.6935    0.0000 C   0  0  0  0  0  0  0  0  0  0  0  0
    5.5456   -2.6108    0.0000 O   0  0  0  0  0  0  0  0  0  0  0  0
    4.5563   -2.7151    0.0000 C   0  0  0  0  0  0  0  0  0  0  0  0
    4.1495   -3.6324    0.0000 O   0  0  0  0  0  0  0  0  0  0  0  0
    3.9678   -1.9067    0.0000 C   0  0  0  0  0  0  0  0  0  0  0  0
    4.2778   -0.9467    0.0000 O   0  0  0  0  0  0  0  0  0  0  0  0
    3.4678   -0.3667    0.0000 C   0  0  0  0  0  0  0  0  0  0  0  0
    3.4678    0.6333    0.0000 O   0  0  0  0  0  0  0  0  0  0  0  0
    2.6018    1.1333    0.0000 C   0  0  0  0  0  0  0  0  0  0  0  0
    2.6008    2.1368    0.0000 C   0  0  0  0  0  0  0  0  0  0  0  0
    1.7383    2.6324    0.0000 C   0  0  0  0  0  0  0  0  0  0  0  0
    1.7378    3.6324    0.0000 Cl  0  0  0  0  0  0  0  0  0  0  0  0
    0.8718    2.1333    0.0000 C   0  0  0  0  0  0  0  0  0  0  0  0
    0.8678    1.1385    0.0000 C   0  0  0  0  0  0  0  0  0  0  0  0
    0.0000    0.6415    0.0000 Cl  0  0  0  0  0  0  0  0  0  0  0  0
    1.7353    0.6342    0.0000 C   0  0  0  0  0  0  0  0  0  0  0  0
    2.6578   -0.9467    0.0000 C   0  0  0  0  0  0  0  0  0  0  0  0
    2.9678   -1.9067    0.0000 C   0  0  0  0  0  0  0  0  0  0  0  0
  1  2  1  0  0  0  0
  2  3  1  0  0  0  0
  3  4  2  0  0  0  0
  3  5  1  0  0  0  0
  5  6  1  0  0  0  0
  6  7  1  0  0  0  0
  7  8  1  0  0  0  0
  8  9  1  0  0  0  0
  9 10  2  0  0  0  0
 10 11  1  0  0  0  0
 11 12  1  0  0  0  0
 11 13  2  0  0  0  0
 13 14  1  0  0  0  0
 14 15  1  0  0  0  0
 14 16  2  0  0  0  0
 16  9  1  0  0  0  0
  7 17  2  0  0  0  0
 17 18  1  0  0  0  0
 18  5  2  0  0  0  0
M  END
>  <EXTREG>  (ZINC00160801)
ZINC00160801

>  <LOGBIO>
2.5000

$$$$
ZINC00161003
  -MTS-   02131516522D 0   0.00000     0.00000     0

 18 19  0  0  0  0  0  0  0  0999 V2000
    0.6079   -3.1106    0.0000 C   0  0  0  0  0  0  0  0  0  0  0  0
    1.1044   -2.2426    0.0000 C   0  0  0  0  0  0  0  0  0  0  0  0
    2.1078   -2.2376    0.0000 C   0  0  0  0  0  0  0  0  0  0  0  0
    2.6000   -1.3731    0.0000 C   0  0  0  0  0  0  0  0  0  0  0  0
    2.1000   -0.5086    0.0000 N   0  0  0  0  0  0  0  0  0  0  0  0
    2.4100    0.4514    0.0000 N   0  0  0  0  0  0  0  0  0  0  0  0
    1.6000    1.0314    0.0000 C   0  0  0  0  0  0  0  0  0  0  0  0
    0.7900    0.4514    0.0000 C   0  0  0  0  0  0  0  0  0  0  0  0
    1.1000   -0.5086    0.0000 C   0  0  0  0  0  0  0  0  0  0  0  0
    0.6018   -1.3781    0.0000 N   0  0  0  0  0  0  0  0  0  0  0  0
    1.6000    2.0314    0.0000 C   0  0  0  0  0  0  0  0  0  0  0  0
    0.6000    2.0314    0.0000 C   0  0  0  0  0  0  0  0  0  0  0  0
    2.6000    2.0314    0.0000 C   0  0  0  0  0  0  0  0  0  0  0  0
    1.6000    3.0314    0.0000 C   0  0  0  0  0  0  0  0  0  0  0  0
    3.6000   -1.3697    0.0000 C   0  0  0  0  0  0  0  0  0  0  0  0
    3.5966   -0.3697    0.0000 F   0  0  0  0  0  0  0  0  0  0  0  0
    3.6034   -2.3696    0.0000 F   0  0  0  0  0  0  0  0  0  0  0  0
    4.6000   -1.3662    0.0000 F   0  0  0  0  0  0  0  0  0  0  0  0
  1  2  1  0  0  0  0
  2  3  1  0  0  0  0
  3  4  2  0  0  0  0
  4  5  1  0  0  0  0
  5  6  1  0  0  0  0
  6  7  2  0  0  0  0
  7  8  1  0  0  0  0
  8  9  2  0  0  0  0
  9  5  1  0  0  0  0
  9 10  1  0  0  0  0
 10  2  2  0  0  0  0
  7 11  1  0  0  0  0
 11 12  1  0  0  0  0
 11 13  1  0  0  0  0
 11 14  1  0  0  0  0
  4 15  1  0  0  0  0
 15 16  1  0  0  0  0
 15 17  1  0  0  0  0
 15 18  1  0  0  0  0
M  END
>  <EXTREG>  (ZINC00161003)
ZINC00161003

>  <LOGBIO>
2.5000

$$$$
ZINC00161447
  -MTS-   02131516522D 0   0.00000     0.00000     0

 20 20  0  0  0  0  0  0  0  0999 V2000
    4.2008    2.9443    0.0000 C   0  0  0  0  0  0  0  0  0  0  0  0
    4.7030    2.0755    0.0000 O   0  0  0  0  0  0  0  0  0  0  0  0
    4.2052    1.2143    0.0000 C   0  0  0  0  0  0  0  0  0  0  0  0
    4.7073    0.3455    0.0000 O   0  0  0  0  0  0  0  0  0  0  0  0
    3.2052    1.2143    0.0000 C   0  0  0  0  0  0  0  0  0  0  0  0
    2.7052    2.0803    0.0000 C   0  0  0  0  0  0  0  0  0  0  0  0
    2.2052    2.9463    0.0000 N   0  0  0  0  0  0  0  0  0  0  0  0
    2.5052    0.0018    0.0000 C   0  0  0  0  0  0  0  0  0  0  0  0
    3.0060   -0.8677    0.0000 C   0  0  0  0  0  0  0  0  0  0  0  0
    2.5069   -1.7282    0.0000 C   0  0  0  0  0  0  0  0  0  0  0  0
    1.5069   -1.7292    0.0000 C   0  0  0  0  0  0  0  0  0  0  0  0
    1.0060   -0.8697    0.0000 C   0  0  0  0  0  0  0  0  0  0  0  0
    1.5052    0.0008    0.0000 C   0  0  0  0  0  0  0  0  0  0  0  0
    1.0034    0.8659    0.0000 N   0  3  0  0  0  0  0  0  0  0  0  0
    0.0000    0.8644    0.0000 O   0  5  0  0  0  0  0  0  0  0  0  0
    1.4987    1.7286    0.0000 O   0  0  0  0  0  0  0  0  0  0  0  0
    1.0090   -2.5964    0.0000 C   0  0  0  0  0  0  0  0  0  0  0  0
    0.1418   -2.0986    0.0000 F   0  0  0  0  0  0  0  0  0  0  0  0
    1.8763   -3.0943    0.0000 F   0  0  0  0  0  0  0  0  0  0  0  0
    0.5112   -3.4637    0.0000 F   0  0  0  0  0  0  0  0  0  0  0  0
  1  2  1  0  0  0  0
  2  3  1  0  0  0  0
  3  4  2  0  0  0  0
  3  5  1  0  0  0  0
  5  6  1  0  0  0  0
  6  7  3  0  0  0  0
  5  8  1  0  0  0  0
  8  9  2  0  0  0  0
  9 10  1  0  0  0  0
 10 11  2  0  0  0  0
 11 12  1  0  0  0  0
 12 13  2  0  0  0  0
 13  8  1  0  0  0  0
 13 14  1  0  0  0  0
 14 15  1  0  0  0  0
 14 16  2  0  0  0  0
 11 17  1  0  0  0  0
 17 18  1  0  0  0  0
 17 19  1  0  0  0  0
 17 20  1  0  0  0  0
M  CHG  2  14   1  15  -1
M  END
>  <EXTREG>  (ZINC00161447)
ZINC00161447

>  <LOGBIO>
2.5000

$$$$
ZINC00161527
  -MTS-   02131516522D 0   0.00000     0.00000     0

 20 21  0  0  1  0  0  0  0  0999 V2000
    7.9705    0.9041    0.0000 C   0  0  0  0  0  0  0  0  0  0  0  0
    7.1007    1.4046    0.0000 C   0  0  0  0  0  0  0  0  0  0  0  0
    6.2405    0.9050    0.0000 O   0  0  0  0  0  0  0  0  0  0  0  0
    5.3707    1.4054    0.0000 C   0  0  0  0  0  0  0  0  0  0  0  0
    5.3702    2.4001    0.0000 O   0  0  0  0  0  0  0  0  0  0  0  0
    4.3321    0.8043    0.0000 C   0  0  0  0  0  0  0  0  0  0  0  0
    3.4621    1.3043    0.0000 C   0  0  0  0  0  0  0  0  0  0  0  0
    3.4596    2.3043    0.0000 Cl  0  0  0  0  0  0  0  0  0  0  0  0
    2.6021    0.8043    0.0000 C   0  0  0  0  0  0  0  0  0  0  0  0
    1.7325    1.3025    0.0000 C   0  0  0  0  0  0  0  0  0  0  0  0
    0.8680    0.7999    0.0000 C   0  0  0  0  0  0  0  0  0  0  0  0
    0.0000    1.2964    0.0000 Cl  0  0  0  0  0  0  0  0  0  0  0  0
    0.8731   -0.2035    0.0000 C   0  0  0  0  0  0  0  0  0  0  0  0
    1.7376   -0.6957    0.0000 C   0  0  0  0  0  0  0  0  0  0  0  0
    2.6021   -0.1957    0.0000 C   0  0  0  0  0  0  0  0  0  0  0  0
    3.4621   -0.6957    0.0000 N   0  0  0  0  0  0  0  0  0  0  0  0
    4.3321   -0.1957    0.0000 C   0  0  0  0  0  0  0  0  0  0  0  0
    5.3707   -0.7967    0.0000 S   0  0  2  0  0  0  0  0  0  0  0  0
    5.3702   -1.8001    0.0000 C   0  0  0  0  0  0  0  0  0  0  0  0
    5.8908   -0.4975    0.0000 O   0  0  0  0  0  0  0  0  0  0  0  0
  1  2  1  0  0  0  0
  2  3  1  0  0  0  0
  3  4  1  0  0  0  0
  4  5  2  0  0  0  0
  4  6  1  0  0  0  0
  6  7  2  0  0  0  0
  7  8  1  0  0  0  0
  7  9  1  0  0  0  0
  9 10  1  0  0  0  0
 10 11  2  0  0  0  0
 11 12  1  0  0  0  0
 11 13  1  0  0  0  0
 13 14  2  0  0  0  0
 14 15  1  0  0  0  0
 15  9  2  0  0  0  0
 15 16  1  0  0  0  0
 16 17  2  0  0  0  0
 17  6  1  0  0  0  0
 17 18  1  0  0  0  0
 18 19  1  1  0  0  0
 18 20  2  0  0  0  0
M  END
>  <EXTREG>  (ZINC00161527)
ZINC00161527

>  <LOGBIO>
2.5000

$$$$
ZINC00161655
  -MTS-   02131516522D 0   0.00000     0.00000     0

 19 20  0  0  0  0  0  0  0  0999 V2000
    7.7899    1.6013    0.0000 C   0  0  0  0  0  0  0  0  0  0  0  0
    6.9234    2.1004    0.0000 O   0  0  0  0  0  0  0  0  0  0  0  0
    6.0578    1.5995    0.0000 C   0  0  0  0  0  0  0  0  0  0  0  0
    5.1878    2.0995    0.0000 C   0  0  0  0  0  0  0  0  0  0  0  0
    4.3278    1.5995    0.0000 C   0  0  0  0  0  0  0  0  0  0  0  0
    4.3278    0.5995    0.0000 C   0  0  0  0  0  0  0  0  0  0  0  0
    5.1878    0.0995    0.0000 C   0  0  0  0  0  0  0  0  0  0  0  0
    6.0578    0.5995    0.0000 C   0  0  0  0  0  0  0  0  0  0  0  0
    3.4611    0.1009    0.0000 C   0  0  0  0  0  0  0  0  0  0  0  0
    2.5923    0.6030    0.0000 C   0  0  0  0  0  0  0  0  0  0  0  0
    1.7311    0.1052    0.0000 C   0  0  0  0  0  0  0  0  0  0  0  0
    1.7286   -0.8948    0.0000 N   0  0  0  0  0  0  0  0  0  0  0  0
    2.5873   -1.3970    0.0000 C   0  0  0  0  0  0  0  0  0  0  0  0
    2.5823   -2.3969    0.0000 N   0  0  0  0  0  0  0  0  0  0  0  0
    3.4585   -0.8991    0.0000 N   0  0  0  0  0  0  0  0  0  0  0  0
    0.8655    0.6060    0.0000 C   0  0  0  0  0  0  0  0  0  0  0  0
    0.3647   -0.2595    0.0000 F   0  0  0  0  0  0  0  0  0  0  0  0
    1.3664    1.4716    0.0000 F   0  0  0  0  0  0  0  0  0  0  0  0
    0.0000    1.1069    0.0000 F   0  0  0  0  0  0  0  0  0  0  0  0
  1  2  1  0  0  0  0
  2  3  1  0  0  0  0
  3  4  2  0  0  0  0
  4  5  1  0  0  0  0
  5  6  2  0  0  0  0
  6  7  1  0  0  0  0
  7  8  2  0  0  0  0
  8  3  1  0  0  0  0
  6  9  1  0  0  0  0
  9 10  2  0  0  0  0
 10 11  1  0  0  0  0
 11 12  2  0  0  0  0
 12 13  1  0  0  0  0
 13 14  1  0  0  0  0
 13 15  2  0  0  0  0
 15  9  1  0  0  0  0
 11 16  1  0  0  0  0
 16 17  1  0  0  0  0
 16 18  1  0  0  0  0
 16 19  1  0  0  0  0
M  END
>  <EXTREG>  (ZINC00161655)
ZINC00161655

>  <LOGBIO>
2.5000

$$$$
ZINC00161859
  -MTS-   02131516522D 0   0.00000     0.00000     0

 19 20  0  0  0  0  0  0  0  0999 V2000
    7.4551    1.4972    0.0000 C   0  0  0  0  0  0  0  0  0  0  0  0
    6.5854    1.9976    0.0000 N   0  0  0  0  0  0  0  0  0  0  0  0
    6.5849    2.9923    0.0000 C   0  0  0  0  0  0  0  0  0  0  0  0
    5.7198    1.4967    0.0000 C   0  0  0  0  0  0  0  0  0  0  0  0
    4.8498    1.9967    0.0000 C   0  0  0  0  0  0  0  0  0  0  0  0
    3.9898    1.4967    0.0000 C   0  0  0  0  0  0  0  0  0  0  0  0
    3.9898    0.4967    0.0000 C   0  0  0  0  0  0  0  0  0  0  0  0
    4.8498   -0.0033    0.0000 C   0  0  0  0  0  0  0  0  0  0  0  0
    5.7198    0.4967    0.0000 C   0  0  0  0  0  0  0  0  0  0  0  0
    3.1231   -0.0020    0.0000 C   0  0  0  0  0  0  0  0  0  0  0  0
    2.2546    0.5006    0.0000 O   0  0  0  0  0  0  0  0  0  0  0  0
    3.1210   -0.9968    0.0000 C   0  0  0  0  0  0  0  0  0  0  0  0
    2.2540   -1.4950    0.0000 C   0  0  0  0  0  0  0  0  0  0  0  0
    1.3855   -0.9924    0.0000 C   0  0  0  0  0  0  0  0  0  0  0  0
    0.5240   -1.4898    0.0000 C   0  0  0  0  0  0  0  0  0  0  0  0
    0.5210   -2.4898    0.0000 C   0  0  0  0  0  0  0  0  0  0  0  0
    1.3795   -2.9924    0.0000 C   0  0  0  0  0  0  0  0  0  0  0  0
    2.2510   -2.4950    0.0000 C   0  0  0  0  0  0  0  0  0  0  0  0
    3.1150   -2.9985    0.0000 Cl  0  0  0  0  0  0  0  0  0  0  0  0
  1  2  1  0  0  0  0
  2  3  1  0  0  0  0
  2  4  1  0  0  0  0
  4  5  2  0  0  0  0
  5  6  1  0  0  0  0
  6  7  2  0  0  0  0
  7  8  1  0  0  0  0
  8  9  2  0  0  0  0
  9  4  1  0  0  0  0
  7 10  1  0  0  0  0
 10 11  2  0  0  0  0
 10 12  1  0  0  0  0
 12 13  1  0  0  0  0
 13 14  2  0  0  0  0
 14 15  1  0  0  0  0
 15 16  2  0  0  0  0
 16 17  1  0  0  0  0
 17 18  2  0  0  0  0
 18 13  1  0  0  0  0
 18 19  1  0  0  0  0
M  END
>  <EXTREG>  (ZINC00161859)
ZINC00161859

>  <LOGBIO>
2.5000

$$$$
ZINC00161986
  -MTS-   02131516522D 0   0.00000     0.00000     0

 10 10  0  0  0  0  0  0  0  0999 V2000
    2.2446    1.9877    0.0000 C   0  0  0  0  0  0  0  0  0  0  0  0
    3.1146    1.4877    0.0000 N   0  0  0  0  0  0  0  0  0  0  0  0
    3.1156    0.4929    0.0000 C   0  0  0  0  0  0  0  0  0  0  0  0
    2.2501   -0.0079    0.0000 C   0  0  0  0  0  0  0  0  0  0  0  0
    1.3801    0.4921    0.0000 C   0  0  0  0  0  0  0  0  0  0  0  0
    0.5201   -0.0079    0.0000 C   0  0  0  0  0  0  0  0  0  0  0  0
    0.5201   -1.0079    0.0000 C   0  0  0  0  0  0  0  0  0  0  0  0
    1.3801   -1.5079    0.0000 C   0  0  0  0  0  0  0  0  0  0  0  0
    1.3776   -2.5079    0.0000 Cl  0  0  0  0  0  0  0  0  0  0  0  0
    2.2501   -1.0079    0.0000 C   0  0  0  0  0  0  0  0  0  0  0  0
  1  2  1  0  0  0  0
  2  3  1  0  0  0  0
  3  4  1  0  0  0  0
  4  5  2  0  0  0  0
  5  6  1  0  0  0  0
  6  7  2  0  0  0  0
  7  8  1  0  0  0  0
  8  9  1  0  0  0  0
  8 10  2  0  0  0  0
 10  4  1  0  0  0  0
M  END
>  <EXTREG>  (ZINC00161986)
ZINC00161986

>  <LOGBIO>
2.5000

$$$$
ZINC00162470
  -MTS-   02131516522D 0   0.00000     0.00000     0

 11 12  0  0  0  0  0  0  0  0999 V2000
    0.7676   -1.8106    0.0000 C   0  0  0  0  0  0  0  0  0  0  0  0
    1.2641   -0.9426    0.0000 C   0  0  0  0  0  0  0  0  0  0  0  0
    2.2675   -0.9376    0.0000 C   0  0  0  0  0  0  0  0  0  0  0  0
    2.7597   -0.0731    0.0000 C   0  0  0  0  0  0  0  0  0  0  0  0
    2.2597    0.7914    0.0000 C   0  0  0  0  0  0  0  0  0  0  0  0
    2.5697    1.7514    0.0000 N   0  0  0  0  0  0  0  0  0  0  0  0
    1.7597    2.3314    0.0000 O   0  0  0  0  0  0  0  0  0  0  0  0
    0.9497    1.7514    0.0000 N   0  3  0  0  0  0  0  0  0  0  0  0
    0.0000    2.0646    0.0000 O   0  5  0  0  0  0  0  0  0  0  0  0
    1.2597    0.7914    0.0000 C   0  0  0  0  0  0  0  0  0  0  0  0
    0.7615   -0.0781    0.0000 C   0  0  0  0  0  0  0  0  0  0  0  0
  1  2  1  0  0  0  0
  2  3  1  0  0  0  0
  3  4  2  0  0  0  0
  4  5  1  0  0  0  0
  5  6  2  0  0  0  0
  6  7  1  0  0  0  0
  7  8  1  0  0  0  0
  8  9  1  0  0  0  0
  8 10  2  0  0  0  0
 10  5  1  0  0  0  0
 10 11  1  0  0  0  0
 11  2  2  0  0  0  0
M  CHG  2   8   1   9  -1
M  END
>  <EXTREG>  (ZINC00162470)
ZINC00162470

>  <LOGBIO>
2.5000

$$$$
ZINC00163062
  -MTS-   02131516522D 0   0.00000     0.00000     0

 19 20  0  0  0  0  0  0  0  0999 V2000
    2.2012    1.0245    0.0000 C   0  0  0  0  0  0  0  0  0  0  0  0
    3.2012    1.0255    0.0000 N   0  3  0  0  0  0  0  0  0  0  0  0
    3.2002    2.0255    0.0000 C   0  0  0  0  0  0  0  0  0  0  0  0
    3.2022    0.0255    0.0000 C   0  0  0  0  0  0  0  0  0  0  0  0
    2.2501   -0.5255    0.0000 C   0  0  0  0  0  0  0  0  0  0  0  0
    1.3801   -0.0255    0.0000 C   0  0  0  0  0  0  0  0  0  0  0  0
    0.5201   -0.5255    0.0000 C   0  0  0  0  0  0  0  0  0  0  0  0
    0.5201   -1.5255    0.0000 C   0  0  0  0  0  0  0  0  0  0  0  0
    1.3801   -2.0255    0.0000 C   0  0  0  0  0  0  0  0  0  0  0  0
    2.2501   -1.5255    0.0000 C   0  0  0  0  0  0  0  0  0  0  0  0
    4.2012    1.0265    0.0000 C   0  0  0  0  0  0  0  0  0  0  0  0
    4.7521    0.0744    0.0000 C   0  0  0  0  0  0  0  0  0  0  0  0
    4.2521   -0.7956    0.0000 C   0  0  0  0  0  0  0  0  0  0  0  0
    4.7521   -1.6556    0.0000 C   0  0  0  0  0  0  0  0  0  0  0  0
    4.2534   -2.5224    0.0000 Cl  0  0  0  0  0  0  0  0  0  0  0  0
    5.7521   -1.6556    0.0000 N   0  0  0  0  0  0  0  0  0  0  0  0
    6.2521   -0.7956    0.0000 C   0  0  0  0  0  0  0  0  0  0  0  0
    7.2521   -0.7981    0.0000 Cl  0  0  0  0  0  0  0  0  0  0  0  0
    5.7521    0.0744    0.0000 C   0  0  0  0  0  0  0  0  0  0  0  0
  1  2  1  0  0  0  0
  2  3  1  0  0  0  0
  2  4  1  0  0  0  0
  4  5  1  0  0  0  0
  5  6  2  0  0  0  0
  6  7  1  0  0  0  0
  7  8  2  0  0  0  0
  8  9  1  0  0  0  0
  9 10  2  0  0  0  0
 10  5  1  0  0  0  0
  2 11  1  0  0  0  0
 11 12  1  0  0  0  0
 12 13  2  0  0  0  0
 13 14  1  0  0  0  0
 14 15  1  0  0  0  0
 14 16  2  0  0  0  0
 16 17  1  0  0  0  0
 17 18  1  0  0  0  0
 17 19  2  0  0  0  0
 19 12  1  0  0  0  0
M  CHG  1   2   1
M  END
>  <EXTREG>  (ZINC00163062)
ZINC00163062

>  <LOGBIO>
2.5000

$$$$
ZINC00164443
  -MTS-   02131516522D 0   0.00000     0.00000     0

 11 11  0  0  0  0  0  0  0  0999 V2000
    3.1156    1.3531    0.0000 C   0  0  0  0  0  0  0  0  0  0  0  0
    2.2501    0.8523    0.0000 C   0  0  0  0  0  0  0  0  0  0  0  0
    1.3801    1.3523    0.0000 C   0  0  0  0  0  0  0  0  0  0  0  0
    0.5201    0.8523    0.0000 C   0  0  0  0  0  0  0  0  0  0  0  0
    0.5201   -0.1477    0.0000 C   0  0  0  0  0  0  0  0  0  0  0  0
    1.3801   -0.6477    0.0000 C   0  0  0  0  0  0  0  0  0  0  0  0
    1.3776   -1.6477    0.0000 N   0  0  0  0  0  0  0  0  0  0  0  0
    2.2501   -0.1477    0.0000 C   0  0  0  0  0  0  0  0  0  0  0  0
    3.1156   -0.6486    0.0000 C   0  0  0  0  0  0  0  0  0  0  0  0
    3.1151   -1.6520    0.0000 O   0  0  0  0  0  0  0  0  0  0  0  0
    3.9779   -0.1525    0.0000 O   0  0  0  0  0  0  0  0  0  0  0  0
  1  2  1  0  0  0  0
  2  3  2  0  0  0  0
  3  4  1  0  0  0  0
  4  5  2  0  0  0  0
  5  6  1  0  0  0  0
  6  7  1  0  0  0  0
  6  8  2  0  0  0  0
  8  2  1  0  0  0  0
  8  9  1  0  0  0  0
  9 10  1  0  0  0  0
  9 11  2  0  0  0  0
M  END
>  <EXTREG>  (ZINC00164443)
ZINC00164443

>  <LOGBIO>
2.5000

$$$$
ZINC00164757
  -MTS-   02131516522D 0   0.00000     0.00000     0

 17 17  0  0  0  0  0  0  0  0999 V2000
    6.9271    0.9539    0.0000 C   0  0  0  0  0  0  0  0  0  0  0  0
    6.0605    1.4530    0.0000 O   0  0  0  0  0  0  0  0  0  0  0  0
    5.1950    0.9522    0.0000 C   0  0  0  0  0  0  0  0  0  0  0  0
    4.3250    1.4522    0.0000 C   0  0  0  0  0  0  0  0  0  0  0  0
    3.4650    0.9522    0.0000 C   0  0  0  0  0  0  0  0  0  0  0  0
    3.4650   -0.0478    0.0000 C   0  0  0  0  0  0  0  0  0  0  0  0
    2.5982   -0.5465    0.0000 O   0  0  0  0  0  0  0  0  0  0  0  0
    1.7300   -0.0435    0.0000 C   0  0  0  0  0  0  0  0  0  0  0  0
    0.8682   -0.5405    0.0000 C   0  0  0  0  0  0  0  0  0  0  0  0
    0.0000   -0.0374    0.0000 F   0  0  0  0  0  0  0  0  0  0  0  0
    0.2246   -1.3058    0.0000 F   0  0  0  0  0  0  0  0  0  0  0  0
    1.5104   -1.3070    0.0000 F   0  0  0  0  0  0  0  0  0  0  0  0
    4.3250   -0.5478    0.0000 C   0  0  0  0  0  0  0  0  0  0  0  0
    5.1950   -0.0478    0.0000 C   0  0  0  0  0  0  0  0  0  0  0  0
    4.3225   -1.5478    0.0000 C   0  0  0  0  0  0  0  0  0  0  0  0
    5.1900   -2.0522    0.0000 O   0  0  0  0  0  0  0  0  0  0  0  0
    3.4600   -2.0435    0.0000 O   0  0  0  0  0  0  0  0  0  0  0  0
  1  2  1  0  0  0  0
  2  3  1  0  0  0  0
  3  4  2  0  0  0  0
  4  5  1  0  0  0  0
  5  6  2  0  0  0  0
  6  7  1  0  0  0  0
  7  8  1  0  0  0  0
  8  9  1  0  0  0  0
  9 10  1  0  0  0  0
  9 11  1  0  0  0  0
  9 12  1  0  0  0  0
  6 13  1  0  0  0  0
 13 14  2  0  0  0  0
 14  3  1  0  0  0  0
 13 15  1  0  0  0  0
 15 16  1  0  0  0  0
 15 17  2  0  0  0  0
M  END
>  <EXTREG>  (ZINC00164757)
ZINC00164757

>  <LOGBIO>
2.5000

$$$$
ZINC00165453
  -MTS-   02131516522D 0   0.00000     0.00000     0

 20 21  0  0  0  0  0  0  0  0999 V2000
    6.5814    2.9576    0.0000 C   0  0  0  0  0  0  0  0  0  0  0  0
    5.7158    2.4567    0.0000 C   0  0  0  0  0  0  0  0  0  0  0  0
    6.2167    1.5912    0.0000 C   0  0  0  0  0  0  0  0  0  0  0  0
    5.2150    3.3222    0.0000 C   0  0  0  0  0  0  0  0  0  0  0  0
    4.8503    1.9559    0.0000 C   0  0  0  0  0  0  0  0  0  0  0  0
    3.9803    2.4559    0.0000 C   0  0  0  0  0  0  0  0  0  0  0  0
    3.1203    1.9559    0.0000 C   0  0  0  0  0  0  0  0  0  0  0  0
    3.1203    0.9559    0.0000 C   0  0  0  0  0  0  0  0  0  0  0  0
    3.9803    0.4559    0.0000 C   0  0  0  0  0  0  0  0  0  0  0  0
    4.8503    0.9559    0.0000 C   0  0  0  0  0  0  0  0  0  0  0  0
    2.2535    0.4572    0.0000 C   0  0  0  0  0  0  0  0  0  0  0  0
    1.3883    0.9585    0.0000 O   0  0  0  0  0  0  0  0  0  0  0  0
    2.2520   -0.5428    0.0000 C   0  0  0  0  0  0  0  0  0  0  0  0
    3.1198   -1.0467    0.0000 C   0  0  0  0  0  0  0  0  0  0  0  0
    3.1162   -2.0415    0.0000 C   0  0  0  0  0  0  0  0  0  0  0  0
    2.2499   -2.5411    0.0000 C   0  0  0  0  0  0  0  0  0  0  0  0
    2.2509   -3.5411    0.0000 O   0  0  0  0  0  0  0  0  0  0  0  0
    1.3872   -2.0458    0.0000 C   0  0  0  0  0  0  0  0  0  0  0  0
    1.3857   -1.0424    0.0000 C   0  0  0  0  0  0  0  0  0  0  0  0
    0.5195   -0.5428    0.0000 O   0  0  0  0  0  0  0  0  0  0  0  0
  1  2  1  0  0  0  0
  2  3  1  0  0  0  0
  2  4  1  0  0  0  0
  2  5  1  0  0  0  0
  5  6  2  0  0  0  0
  6  7  1  0  0  0  0
  7  8  2  0  0  0  0
  8  9  1  0  0  0  0
  9 10  2  0  0  0  0
 10  5  1  0  0  0  0
  8 11  1  0  0  0  0
 11 12  2  0  0  0  0
 11 13  1  0  0  0  0
 13 14  2  0  0  0  0
 14 15  1  0  0  0  0
 15 16  2  0  0  0  0
 16 17  1  0  0  0  0
 16 18  1  0  0  0  0
 18 19  2  0  0  0  0
 19 13  1  0  0  0  0
 19 20  1  0  0  0  0
M  END
>  <EXTREG>  (ZINC00165453)
ZINC00165453

>  <LOGBIO>
2.5000

$$$$
ZINC00165794
  -MTS-   02131516522D 0   0.00000     0.00000     0

 22 23  0  0  0  0  0  0  0  0999 V2000
    4.3308    1.9541    0.0000 F   0  0  0  0  0  0  0  0  0  0  0  0
    3.4653    1.4532    0.0000 C   0  0  0  0  0  0  0  0  0  0  0  0
    2.5953    1.9532    0.0000 C   0  0  0  0  0  0  0  0  0  0  0  0
    1.7353    1.4532    0.0000 C   0  0  0  0  0  0  0  0  0  0  0  0
    1.7353    0.4532    0.0000 C   0  0  0  0  0  0  0  0  0  0  0  0
    2.5953   -0.0468    0.0000 C   0  0  0  0  0  0  0  0  0  0  0  0
    2.5928   -1.0468    0.0000 F   0  0  0  0  0  0  0  0  0  0  0  0
    3.4653    0.4532    0.0000 C   0  0  0  0  0  0  0  0  0  0  0  0
    4.3308   -0.0476    0.0000 C   0  0  0  0  0  0  0  0  0  0  0  0
    4.3304   -1.0511    0.0000 O   0  0  0  0  0  0  0  0  0  0  0  0
    5.1931    0.4485    0.0000 N   0  0  0  0  0  0  0  0  0  0  0  0
    6.0584   -0.0528    0.0000 C   0  0  0  0  0  0  0  0  0  0  0  0
    6.0578   -1.0563    0.0000 C   0  0  0  0  0  0  0  0  0  0  0  0
    6.9196   -1.5532    0.0000 C   0  0  0  0  0  0  0  0  0  0  0  0
    6.9186   -2.5532    0.0000 Cl  0  0  0  0  0  0  0  0  0  0  0  0
    7.7869   -1.0554    0.0000 C   0  0  0  0  0  0  0  0  0  0  0  0
    7.7924   -0.0606    0.0000 C   0  0  0  0  0  0  0  0  0  0  0  0
    8.6609    0.4350    0.0000 Cl  0  0  0  0  0  0  0  0  0  0  0  0
    6.9256    0.4450    0.0000 C   0  0  0  0  0  0  0  0  0  0  0  0
    0.8685   -0.0455    0.0000 N   0  3  0  0  0  0  0  0  0  0  0  0
    0.0000    0.4571    0.0000 O   0  5  0  0  0  0  0  0  0  0  0  0
    0.8665   -1.0402    0.0000 O   0  0  0  0  0  0  0  0  0  0  0  0
  1  2  1  0  0  0  0
  2  3  2  0  0  0  0
  3  4  1  0  0  0  0
  4  5  2  0  0  0  0
  5  6  1  0  0  0  0
  6  7  1  0  0  0  0
  6  8  2  0  0  0  0
  8  2  1  0  0  0  0
  8  9  1  0  0  0  0
  9 10  2  0  0  0  0
  9 11  1  0  0  0  0
 11 12  1  0  0  0  0
 12 13  2  0  0  0  0
 13 14  1  0  0  0  0
 14 15  1  0  0  0  0
 14 16  2  0  0  0  0
 16 17  1  0  0  0  0
 17 18  1  0  0  0  0
 17 19  2  0  0  0  0
 19 12  1  0  0  0  0
  5 20  1  0  0  0  0
 20 21  1  0  0  0  0
 20 22  2  0  0  0  0
M  CHG  2  20   1  21  -1
M  END
>  <EXTREG>  (ZINC00165794)
ZINC00165794

>  <LOGBIO>
2.5000

$$$$
ZINC00166561
  -MTS-   02131516522D 0   0.00000     0.00000     0

 19 20  0  0  0  0  0  0  0  0999 V2000
    6.9249    0.3197    0.0000 C   0  0  0  0  0  0  0  0  0  0  0  0
    6.0594   -0.1812    0.0000 C   0  0  0  0  0  0  0  0  0  0  0  0
    5.1894    0.3188    0.0000 N   0  0  0  0  0  0  0  0  0  0  0  0
    4.3294   -0.1812    0.0000 C   0  0  0  0  0  0  0  0  0  0  0  0
    4.3294   -1.1812    0.0000 N   0  0  0  0  0  0  0  0  0  0  0  0
    5.1894   -1.6812    0.0000 C   0  0  0  0  0  0  0  0  0  0  0  0
    5.1869   -2.6812    0.0000 Cl  0  0  0  0  0  0  0  0  0  0  0  0
    6.0594   -1.1812    0.0000 C   0  0  0  0  0  0  0  0  0  0  0  0
    6.9249   -1.6821    0.0000 Cl  0  0  0  0  0  0  0  0  0  0  0  0
    3.4626    0.3175    0.0000 C   0  0  0  0  0  0  0  0  0  0  0  0
    3.4601    1.3209    0.0000 C   0  0  0  0  0  0  0  0  0  0  0  0
    2.5968    1.8153    0.0000 C   0  0  0  0  0  0  0  0  0  0  0  0
    1.7311    1.3148    0.0000 C   0  0  0  0  0  0  0  0  0  0  0  0
    1.7286    0.3200    0.0000 C   0  0  0  0  0  0  0  0  0  0  0  0
    2.5968   -0.1830    0.0000 N   0  0  0  0  0  0  0  0  0  0  0  0
    0.8655    1.8157    0.0000 C   0  0  0  0  0  0  0  0  0  0  0  0
    0.3647    0.9501    0.0000 F   0  0  0  0  0  0  0  0  0  0  0  0
    1.3664    2.6812    0.0000 F   0  0  0  0  0  0  0  0  0  0  0  0
    0.0000    2.3165    0.0000 F   0  0  0  0  0  0  0  0  0  0  0  0
  1  2  1  0  0  0  0
  2  3  1  0  0  0  0
  3  4  2  0  0  0  0
  4  5  1  0  0  0  0
  5  6  2  0  0  0  0
  6  7  1  0  0  0  0
  6  8  1  0  0  0  0
  8  2  2  0  0  0  0
  8  9  1  0  0  0  0
  4 10  1  0  0  0  0
 10 11  2  0  0  0  0
 11 12  1  0  0  0  0
 12 13  2  0  0  0  0
 13 14  1  0  0  0  0
 14 15  2  0  0  0  0
 15 10  1  0  0  0  0
 13 16  1  0  0  0  0
 16 17  1  0  0  0  0
 16 18  1  0  0  0  0
 16 19  1  0  0  0  0
M  END
>  <EXTREG>  (ZINC00166561)
ZINC00166561

>  <LOGBIO>
2.5000

$$$$
ZINC00167117
  -MTS-   02131516522D 0   0.00000     0.00000     0

 12 12  0  0  0  0  0  0  0  0999 V2000
    2.9987    2.1634    0.0000 F   0  0  0  0  0  0  0  0  0  0  0  0
    2.5004    1.2964    0.0000 C   0  0  0  0  0  0  0  0  0  0  0  0
    1.4970    1.2934    0.0000 C   0  0  0  0  0  0  0  0  0  0  0  0
    1.0030    0.4299    0.0000 C   0  0  0  0  0  0  0  0  0  0  0  0
    1.5039   -0.4356    0.0000 C   0  0  0  0  0  0  0  0  0  0  0  0
    2.4987   -0.4376    0.0000 C   0  0  0  0  0  0  0  0  0  0  0  0
    3.0013    0.4309    0.0000 C   0  0  0  0  0  0  0  0  0  0  0  0
    4.0013    0.4309    0.0000 C   0  0  0  0  0  0  0  0  0  0  0  0
    5.0013    0.4309    0.0000 N   0  0  0  0  0  0  0  0  0  0  0  0
    1.0034   -1.3014    0.0000 N   0  3  0  0  0  0  0  0  0  0  0  0
    0.0000   -1.3014    0.0000 O   0  5  0  0  0  0  0  0  0  0  0  0
    1.4999   -2.1634    0.0000 O   0  0  0  0  0  0  0  0  0  0  0  0
  1  2  1  0  0  0  0
  2  3  2  0  0  0  0
  3  4  1  0  0  0  0
  4  5  2  0  0  0  0
  5  6  1  0  0  0  0
  6  7  2  0  0  0  0
  7  2  1  0  0  0  0
  7  8  1  0  0  0  0
  8  9  3  0  0  0  0
  5 10  1  0  0  0  0
 10 11  1  0  0  0  0
 10 12  2  0  0  0  0
M  CHG  2  10   1  11  -1
M  END
>  <EXTREG>  (ZINC00167117)
ZINC00167117

>  <LOGBIO>
2.5000

$$$$
ZINC00167590
  -MTS-   02131516522D 0   0.00000     0.00000     0

 18 19  0  0  1  0  0  0  0  0999 V2000
    2.5930    3.2589    0.0000 F   0  0  0  0  0  0  0  0  0  0  0  0
    2.0960    2.3911    0.0000 C   0  0  0  0  0  0  0  0  0  0  0  0
    1.0926    2.3866    0.0000 C   0  0  0  0  0  0  0  0  0  0  0  0
    0.6000    1.5224    0.0000 C   0  0  0  0  0  0  0  0  0  0  0  0
    1.1022    0.6576    0.0000 C   0  0  0  0  0  0  0  0  0  0  0  0
    2.0969    0.6571    0.0000 C   0  0  0  0  0  0  0  0  0  0  0  0
    2.5969   -0.2089    0.0000 C   0  0  2  0  0  0  0  0  0  0  0  0
    3.5969   -0.2089    0.0000 C   0  0  0  0  0  0  0  0  0  0  0  0
    4.5969   -0.2089    0.0000 N   0  0  0  0  0  0  0  0  0  0  0  0
    2.0969   -1.0750    0.0000 C   0  0  0  0  0  0  0  0  0  0  0  0
    1.0938   -1.1813    0.0000 S   0  0  0  0  0  0  0  0  0  0  0  0
    0.8925   -2.1570    0.0000 C   0  0  0  0  0  0  0  0  0  0  0  0
    1.7513   -2.6619    0.0000 C   0  0  0  0  0  0  0  0  0  0  0  0
    2.5029   -1.9889    0.0000 C   0  0  0  0  0  0  0  0  0  0  0  0
    2.5982    1.5264    0.0000 C   0  0  0  0  0  0  0  0  0  0  0  0
    3.5982    1.5279    0.0000 C   0  0  0  0  0  0  0  0  0  0  0  0
    4.5982    1.5294    0.0000 N   0  0  0  0  0  0  0  0  0  0  0  0
    2.8969   -0.7286    0.0000 H   0  0  0  0  0  0  0  0  0  0  0  0
  1  2  1  0  0  0  0
  2  3  2  0  0  0  0
  3  4  1  0  0  0  0
  4  5  2  0  0  0  0
  5  6  1  0  0  0  0
  6  7  1  0  0  0  0
  7 18  1  1  0  0  0
  7  8  1  6  0  0  0
  8  9  3  0  0  0  0
  7 10  1  0  0  0  0
 10 11  1  0  0  0  0
 11 12  1  0  0  0  0
 12 13  2  0  0  0  0
 13 14  1  0  0  0  0
 14 10  2  0  0  0  0
  6 15  2  0  0  0  0
 15  2  1  0  0  0  0
 15 16  1  0  0  0  0
 16 17  3  0  0  0  0
M  END
>  <EXTREG>  (ZINC00167590)
ZINC00167590

>  <LOGBIO>
2.5000

$$$$
ZINC00168205
  -MTS-   02131516522D 0   0.00000     0.00000     0

 16 17  0  0  0  0  0  0  0  0999 V2000
    5.6562   -2.7060    0.0000 C   0  0  0  0  0  0  0  0  0  0  0  0
    5.0657   -1.8990    0.0000 S   0  0  0  0  0  0  0  0  0  0  0  0
    4.2586   -2.4895    0.0000 O   0  0  0  0  0  0  0  0  0  0  0  0
    5.8727   -1.3085    0.0000 O   0  0  0  0  0  0  0  0  0  0  0  0
    4.4751   -1.0920    0.0000 C   0  0  0  0  0  0  0  0  0  0  0  0
    4.8792   -0.1735    0.0000 C   0  0  0  0  0  0  0  0  0  0  0  0
    4.2901    0.6281    0.0000 C   0  0  0  0  0  0  0  0  0  0  0  0
    3.2959    0.5211    0.0000 C   0  0  0  0  0  0  0  0  0  0  0  0
    2.8907   -0.3874    0.0000 C   0  0  0  0  0  0  0  0  0  0  0  0
    3.4808   -1.1989    0.0000 C   0  0  0  0  0  0  0  0  0  0  0  0
    2.7073    1.3296    0.0000 C   0  0  0  0  0  0  0  0  0  0  0  0
    3.0173    2.2896    0.0000 C   0  0  0  0  0  0  0  0  0  0  0  0
    2.2073    2.8696    0.0000 S   0  0  0  0  0  0  0  0  0  0  0  0
    1.3973    2.2896    0.0000 C   0  0  0  0  0  0  0  0  0  0  0  0
    0.4476    2.6028    0.0000 N   0  0  0  0  0  0  0  0  0  0  0  0
    1.7073    1.3296    0.0000 N   0  0  0  0  0  0  0  0  0  0  0  0
  1  2  1  0  0  0  0
  2  3  2  0  0  0  0
  2  4  2  0  0  0  0
  2  5  1  0  0  0  0
  5  6  2  0  0  0  0
  6  7  1  0  0  0  0
  7  8  2  0  0  0  0
  8  9  1  0  0  0  0
  9 10  2  0  0  0  0
 10  5  1  0  0  0  0
  8 11  1  0  0  0  0
 11 12  2  0  0  0  0
 12 13  1  0  0  0  0
 13 14  1  0  0  0  0
 14 15  1  0  0  0  0
 14 16  2  0  0  0  0
 16 11  1  0  0  0  0
M  END
>  <EXTREG>  (ZINC00168205)
ZINC00168205

>  <LOGBIO>
2.5000

$$$$
ZINC00168508
  -MTS-   02131516522D 0   0.00000     0.00000     0

 15 16  0  0  0  0  0  0  0  0999 V2000
    2.4251   -2.3495    0.0000 C   0  0  0  0  0  0  0  0  0  0  0  0
    2.8319   -1.4322    0.0000 C   0  0  0  0  0  0  0  0  0  0  0  0
    3.8212   -1.3278    0.0000 O   0  0  0  0  0  0  0  0  0  0  0  0
    4.2280   -0.4105    0.0000 C   0  0  0  0  0  0  0  0  0  0  0  0
    5.2173   -0.3062    0.0000 O   0  0  0  0  0  0  0  0  0  0  0  0
    3.6395    0.3979    0.0000 C   0  0  0  0  0  0  0  0  0  0  0  0
    3.9495    1.3579    0.0000 S   0  0  0  0  0  0  0  0  0  0  0  0
    3.1395    1.9379    0.0000 C   0  0  0  0  0  0  0  0  0  0  0  0
    2.8295    2.8979    0.0000 N   0  0  0  0  0  0  0  0  0  0  0  0
    1.8295    2.8979    0.0000 S   0  0  0  0  0  0  0  0  0  0  0  0
    1.5195    1.9379    0.0000 C   0  0  0  0  0  0  0  0  0  0  0  0
    0.5698    1.6248    0.0000 C   0  0  0  0  0  0  0  0  0  0  0  0
    2.3295    1.3579    0.0000 C   0  0  0  0  0  0  0  0  0  0  0  0
    2.6395    0.3979    0.0000 C   0  0  0  0  0  0  0  0  0  0  0  0
    2.0510   -0.4105    0.0000 N   0  0  0  0  0  0  0  0  0  0  0  0
  1  2  1  0  0  0  0
  2  3  1  0  0  0  0
  3  4  1  0  0  0  0
  4  5  2  0  0  0  0
  4  6  1  0  0  0  0
  6  7  1  0  0  0  0
  7  8  1  0  0  0  0
  8  9  2  0  0  0  0
  9 10  1  0  0  0  0
 10 11  1  0  0  0  0
 11 12  1  0  0  0  0
 11 13  2  0  0  0  0
 13  8  1  0  0  0  0
 13 14  1  0  0  0  0
 14  6  2  0  0  0  0
 14 15  1  0  0  0  0
M  END
>  <EXTREG>  (ZINC00168508)
ZINC00168508

>  <LOGBIO>
2.5000

$$$$
ZINC00168837
  -MTS-   02131516522D 0   0.00000     0.00000     0

 15 16  0  0  0  0  0  0  0  0999 V2000
    5.2008    0.7526    0.0000 C   0  0  0  0  0  0  0  0  0  0  0  0
    4.3311    1.2530    0.0000 N   0  0  0  0  0  0  0  0  0  0  0  0
    4.3306    2.2478    0.0000 C   0  0  0  0  0  0  0  0  0  0  0  0
    3.4655    0.7522    0.0000 C   0  0  0  0  0  0  0  0  0  0  0  0
    2.5955    1.2522    0.0000 C   0  0  0  0  0  0  0  0  0  0  0  0
    1.7355    0.7522    0.0000 C   0  0  0  0  0  0  0  0  0  0  0  0
    1.7355   -0.2478    0.0000 C   0  0  0  0  0  0  0  0  0  0  0  0
    0.8655   -0.7478    0.0000 C   0  0  0  0  0  0  0  0  0  0  0  0
    0.0000   -0.2470    0.0000 O   0  0  0  0  0  0  0  0  0  0  0  0
    0.8655   -1.7478    0.0000 N   0  0  0  0  0  0  0  0  0  0  0  0
    1.7355   -2.2478    0.0000 N   0  0  0  0  0  0  0  0  0  0  0  0
    2.5955   -1.7478    0.0000 C   0  0  0  0  0  0  0  0  0  0  0  0
    3.4623   -2.2465    0.0000 O   0  0  0  0  0  0  0  0  0  0  0  0
    2.5955   -0.7478    0.0000 C   0  0  0  0  0  0  0  0  0  0  0  0
    3.4655   -0.2478    0.0000 C   0  0  0  0  0  0  0  0  0  0  0  0
  1  2  1  0  0  0  0
  2  3  1  0  0  0  0
  2  4  1  0  0  0  0
  4  5  1  0  0  0  0
  5  6  2  0  0  0  0
  6  7  1  0  0  0  0
  7  8  1  0  0  0  0
  8  9  2  0  0  0  0
  8 10  1  0  0  0  0
 10 11  1  0  0  0  0
 11 12  1  0  0  0  0
 12 13  2  0  0  0  0
 12 14  1  0  0  0  0
 14  7  2  0  0  0  0
 14 15  1  0  0  0  0
 15  4  2  0  0  0  0
M  END
>  <EXTREG>  (ZINC00168837)
ZINC00168837

>  <LOGBIO>
2.5000

$$$$
ZINC00169731
  -MTS-   02131516522D 0   0.00000     0.00000     0

 22 24  0  0  0  0  0  0  0  0999 V2000
    7.7777    1.9591    0.0000 C   0  0  0  0  0  0  0  0  0  0  0  0
    6.9122    1.4583    0.0000 C   0  0  0  0  0  0  0  0  0  0  0  0
    6.0422    1.9583    0.0000 C   0  0  0  0  0  0  0  0  0  0  0  0
    5.1822    1.4583    0.0000 C   0  0  0  0  0  0  0  0  0  0  0  0
    4.3127    1.9565    0.0000 N   0  0  0  0  0  0  0  0  0  0  0  0
    3.4482    1.4539    0.0000 C   0  0  0  0  0  0  0  0  0  0  0  0
    2.5801    1.9504    0.0000 O   0  0  0  0  0  0  0  0  0  0  0  0
    3.4532    0.4504    0.0000 N   0  0  0  0  0  0  0  0  0  0  0  0
    4.3177   -0.0417    0.0000 C   0  0  0  0  0  0  0  0  0  0  0  0
    4.3211   -1.0417    0.0000 C   0  0  0  0  0  0  0  0  0  0  0  0
    5.1822    0.4583    0.0000 C   0  0  0  0  0  0  0  0  0  0  0  0
    6.0422   -0.0417    0.0000 C   0  0  0  0  0  0  0  0  0  0  0  0
    6.9122    0.4583    0.0000 C   0  0  0  0  0  0  0  0  0  0  0  0
    7.7777   -0.0426    0.0000 C   0  0  0  0  0  0  0  0  0  0  0  0
    2.5899   -0.0543    0.0000 C   0  0  0  0  0  0  0  0  0  0  0  0
    1.7177    0.4417    0.0000 C   0  0  0  0  0  0  0  0  0  0  0  0
    0.8600   -0.0622    0.0000 C   0  0  0  0  0  0  0  0  0  0  0  0
    0.8645   -1.0622    0.0000 C   0  0  0  0  0  0  0  0  0  0  0  0
    0.0000   -1.5648    0.0000 Cl  0  0  0  0  0  0  0  0  0  0  0  0
    1.7268   -1.5583    0.0000 C   0  0  0  0  0  0  0  0  0  0  0  0
    1.7288   -2.5583    0.0000 Cl  0  0  0  0  0  0  0  0  0  0  0  0
    2.5945   -1.0543    0.0000 C   0  0  0  0  0  0  0  0  0  0  0  0
  1  2  1  0  0  0  0
  2  3  2  0  0  0  0
  3  4  1  0  0  0  0
  4  5  1  0  0  0  0
  5  6  1  0  0  0  0
  6  7  2  0  0  0  0
  6  8  1  0  0  0  0
  8  9  1  0  0  0  0
  9 10  2  0  0  0  0
  9 11  1  0  0  0  0
 11  4  2  0  0  0  0
 11 12  1  0  0  0  0
 12 13  2  0  0  0  0
 13  2  1  0  0  0  0
 13 14  1  0  0  0  0
  8 15  1  0  0  0  0
 15 16  2  0  0  0  0
 16 17  1  0  0  0  0
 17 18  2  0  0  0  0
 18 19  1  0  0  0  0
 18 20  1  0  0  0  0
 20 21  1  0  0  0  0
 20 22  2  0  0  0  0
 22 15  1  0  0  0  0
M  END
>  <EXTREG>  (ZINC00169731)
ZINC00169731

>  <LOGBIO>
2.5000

$$$$
ZINC00170398
  -MTS-   02131516522D 0   0.00000     0.00000     0

 19 20  0  0  1  0  0  0  0  0999 V2000
    5.8899    1.5990    0.0000 C   0  0  0  0  0  0  0  0  0  0  0  0
    5.0244    1.0981    0.0000 C   0  0  0  0  0  0  0  0  0  0  0  0
    4.1544    1.5981    0.0000 C   0  0  0  0  0  0  0  0  0  0  0  0
    4.1519    2.5981    0.0000 O   0  0  0  0  0  0  0  0  0  0  0  0
    3.2944    1.0981    0.0000 O   0  0  0  0  0  0  0  0  0  0  0  0
    3.2944    0.0981    0.0000 C   0  0  2  0  0  0  0  0  0  0  0  0
    2.2542   -0.5003    0.0000 C   0  0  0  0  0  0  0  0  0  0  0  0
    2.2517   -1.5038    0.0000 C   0  0  0  0  0  0  0  0  0  0  0  0
    1.3885   -1.9981    0.0000 C   0  0  0  0  0  0  0  0  0  0  0  0
    0.5227   -1.4976    0.0000 C   0  0  0  0  0  0  0  0  0  0  0  0
    0.5202   -0.5029    0.0000 C   0  0  0  0  0  0  0  0  0  0  0  0
    1.3885    0.0001    0.0000 C   0  0  0  0  0  0  0  0  0  0  0  0
    1.3880    1.0001    0.0000 F   0  0  0  0  0  0  0  0  0  0  0  0
    4.1544   -0.4019    0.0000 C   0  0  0  0  0  0  0  0  0  0  0  0
    4.7954   -1.1694    0.0000 C   0  0  0  0  0  0  0  0  0  0  0  0
    3.5095   -1.1662    0.0000 C   0  0  0  0  0  0  0  0  0  0  0  0
    5.0244    0.0981    0.0000 C   0  0  0  0  0  0  0  0  0  0  0  0
    5.8899   -0.4028    0.0000 O   0  0  0  0  0  0  0  0  0  0  0  0
    2.7750    0.3985    0.0000 H   0  0  0  0  0  0  0  0  0  0  0  0
  1  2  1  0  0  0  0
  2  3  1  0  0  0  0
  3  4  2  0  0  0  0
  3  5  1  0  0  0  0
  5  6  1  0  0  0  0
  6 19  1  6  0  0  0
  6  7  1  1  0  0  0
  7  8  2  0  0  0  0
  8  9  1  0  0  0  0
  9 10  2  0  0  0  0
 10 11  1  0  0  0  0
 11 12  2  0  0  0  0
 12  7  1  0  0  0  0
 12 13  1  0  0  0  0
  6 14  1  0  0  0  0
 14 15  1  0  0  0  0
 14 16  1  0  0  0  0
 14 17  1  0  0  0  0
 17  2  1  0  0  0  0
 17 18  2  0  0  0  0
M  END
>  <EXTREG>  (ZINC00170398)
ZINC00170398

>  <LOGBIO>
2.5000

$$$$
ZINC00170920
  -MTS-   02131516522D 0   0.00000     0.00000     0

 15 15  0  0  1  0  0  0  0  0999 V2000
    3.3657   -2.4081    0.0000 C   0  0  0  0  0  0  0  0  0  0  0  0
    3.7716   -1.4942    0.0000 S   0  0  0  0  0  0  0  0  0  0  0  0
    3.1831   -0.6857    0.0000 C   0  0  0  0  0  0  0  0  0  0  0  0
    3.4931    0.2743    0.0000 S   0  0  0  0  0  0  0  0  0  0  0  0
    2.6831    0.8543    0.0000 C   0  0  0  0  0  0  0  0  0  0  0  0
    2.6831    1.8543    0.0000 C   0  0  0  0  0  0  0  0  0  0  0  0
    3.5519    2.3565    0.0000 O   0  0  0  0  0  0  0  0  0  0  0  0
    1.8219    2.3521    0.0000 O   0  0  0  0  0  0  0  0  0  0  0  0
    1.8731    0.2743    0.0000 C   0  0  0  0  0  0  0  0  0  0  0  0
    0.9234    0.5874    0.0000 C   0  0  0  0  0  0  0  0  0  0  0  0
    2.1831   -0.6857    0.0000 C   0  0  0  0  0  0  0  0  0  0  0  0
    1.5946   -1.4942    0.0000 C   0  0  1  0  0  0  0  0  0  0  0  0
    0.5967   -1.3889    0.0000 C   0  0  0  0  0  0  0  0  0  0  0  0
    1.9979   -2.4036    0.0000 O   0  0  0  0  0  0  0  0  0  0  0  0
    1.3509   -0.9459    0.0000 H   0  0  0  0  0  0  0  0  0  0  0  0
  1  2  1  0  0  0  0
  2  3  1  0  0  0  0
  3  4  1  0  0  0  0
  4  5  1  0  0  0  0
  5  6  1  0  0  0  0
  6  7  1  0  0  0  0
  6  8  2  0  0  0  0
  5  9  2  0  0  0  0
  9 10  1  0  0  0  0
  9 11  1  0  0  0  0
 11  3  2  0  0  0  0
 11 12  1  0  0  0  0
 12 15  1  1  0  0  0
 12 13  1  6  0  0  0
 12 14  1  0  0  0  0
M  END
>  <EXTREG>  (ZINC00170920)
ZINC00170920

>  <LOGBIO>
2.5000

$$$$
ZINC00171694
  -MTS-   02131516522D 0   0.00000     0.00000     0

 21 22  0  0  1  0  0  0  0  0999 V2000
    0.5640   -1.7151    0.0000 C   0  0  0  0  0  0  0  0  0  0  0  0
    1.5040   -1.3739    0.0000 C   0  0  0  0  0  0  0  0  0  0  0  0
    1.6774   -2.3587    0.0000 C   0  0  0  0  0  0  0  0  0  0  0  0
    2.5074   -1.3734    0.0000 C   0  0  0  0  0  0  0  0  0  0  0  0
    3.0035   -0.5112    0.0000 C   0  0  2  0  0  0  0  0  0  0  0  0
[truncated: 4,389,612 more chars]
