# Supplementary material for: Template CoMFA Generates Single 3D-QSAR Models that, for Twelve of Twelve Biological Targets, Predict All ChEMBL-Tabulated Affinities
Source: PLoS One. 2015 Jun 12;10(6):e0129307. doi: 10.1371/journal.pone.0129307 (PMC4466312; doi:10.1371/journal.pone.0129307)
Supplement: S13 Text — The zip file contains, for each target, the template, training set, and prediction set, as “2D” structures, in. sdf format. (ZIP) [file pone.0129307.s014.zip › D2A_tmpl33.sdf]

ZINC00085712_000
  -MTS-   02131516523D 0   0.00000     0.00000     0

 44 45  0  0  1  0  0  0  0  0999 V2000
    0.7750    3.8590   -0.7900 C   0  0  0  0  0  0  0  0  0  0  0  0
    1.5580    2.9240    0.1790 C   0  0  0  0  0  0  0  0  0  0  0  0
    2.8440    3.6650    0.6500 C   0  0  0  0  0  0  0  0  0  0  0  0
    1.9430    1.6250   -0.5850 C   0  0  0  0  0  0  0  0  0  0  0  0
    0.6530    2.5920    1.3560 C   0  0  0  0  0  0  0  0  0  0  0  0
   -0.4180    3.1550    1.5080 O   0  0  0  0  0  0  0  0  0  0  0  0
    1.0710    1.5230    2.3270 C   0  0  0  0  0  0  0  0  0  0  0  0
    0.3810    0.1940    1.9310 C   0  0  2  0  0  0  0  0  0  0  0  0
    0.6120   -0.7950    2.9750 N   0  0  0  0  0  0  0  0  0  0  0  0
    0.7840   -2.0940    2.6590 C   0  0  0  0  0  0  0  0  0  0  0  0
   -0.1560   -3.0350    3.0690 C   0  0  0  0  0  0  0  0  0  0  0  0
    0.0470   -4.3910    2.7870 C   0  0  0  0  0  0  0  0  0  0  0  0
    1.1850   -4.7870    2.0740 C   0  0  0  0  0  0  0  0  0  0  0  0
    2.1090   -3.8330    1.6310 C   0  0  0  0  0  0  0  0  0  0  0  0
    1.9050   -2.4820    1.9270 C   0  0  0  0  0  0  0  0  0  0  0  0
   -1.1330    0.3950    1.7190 C   0  0  0  0  0  0  0  0  0  0  0  0
   -1.9260    0.9560    2.7280 C   0  0  0  0  0  0  0  0  0  0  0  0
   -3.3040    1.1070    2.5450 C   0  0  0  0  0  0  0  0  0  0  0  0
   -3.9060    0.6800    1.3580 C   0  0  0  0  0  0  0  0  0  0  0  0
   -3.1200    0.1360    0.3400 C   0  0  0  0  0  0  0  0  0  0  0  0
   -1.7390    0.0170    0.5130 C   0  0  0  0  0  0  0  0  0  0  0  0
    1.3900    4.1190   -1.6660 H   0  0  0  0  0  0  0  0  0  0  0  0
   -0.1430    3.3610   -1.1460 H   0  0  0  0  0  0  0  0  0  0  0  0
    0.4940    4.7920   -0.2740 H   0  0  0  0  0  0  0  0  0  0  0  0
    3.4190    4.0200   -0.2200 H   0  0  0  0  0  0  0  0  0  0  0  0
    3.5050    3.0100    1.2370 H   0  0  0  0  0  0  0  0  0  0  0  0
    2.5700    4.5330    1.2700 H   0  0  0  0  0  0  0  0  0  0  0  0
    2.5070    1.8680   -1.4990 H   0  0  0  0  0  0  0  0  0  0  0  0
    2.5720    0.9700    0.0370 H   0  0  0  0  0  0  0  0  0  0  0  0
    1.0350    1.0700   -0.8700 H   0  0  0  0  0  0  0  0  0  0  0  0
    0.8140    1.7760    3.3640 H   0  0  0  0  0  0  0  0  0  0  0  0
    2.1640    1.4100    2.2530 H   0  0  0  0  0  0  0  0  0  0  0  0
    0.8430   -0.2120    1.0140 H   0  0  0  0  0  0  0  0  0  0  0  0
    0.5790   -0.5290    3.9680 H   0  0  0  0  0  0  0  0  0  0  0  0
   -1.0330   -2.6960    3.6080 H   0  0  0  0  0  0  0  0  0  0  0  0
   -0.6750   -5.1300    3.1250 H   0  0  0  0  0  0  0  0  0  0  0  0
    1.3470   -5.8390    1.8640 H   0  0  0  0  0  0  0  0  0  0  0  0
    2.9790   -4.1450    1.0610 H   0  0  0  0  0  0  0  0  0  0  0  0
    2.6070   -1.7230    1.5940 H   0  0  0  0  0  0  0  0  0  0  0  0
   -1.4750    1.2770    3.6620 H   0  0  0  0  0  0  0  0  0  0  0  0
   -3.9100    1.5550    3.3280 H   0  0  0  0  0  0  0  0  0  0  0  0
   -4.9810    0.7710    1.2270 H   0  0  0  0  0  0  0  0  0  0  0  0
   -3.5830   -0.1920   -0.5870 H   0  0  0  0  0  0  0  0  0  0  0  0
   -1.1370   -0.3680   -0.3050 H   0  0  0  0  0  0  0  0  0  0  0  0
  1 22  1  0  0  0  0
  1 23  1  0  0  0  0
  1 24  1  0  0  0  0
  1  2  1  0  0  0  0
  2  3  1  0  0  0  0
  3 25  1  0  0  0  0
  3 26  1  0  0  0  0
  3 27  1  0  0  0  0
  2  4  1  0  0  0  0
  4 28  1  0  0  0  0
  4 29  1  0  0  0  0
  4 30  1  0  0  0  0
  2  5  1  0  0  0  0
  5  6  2  0  0  0  0
  5  7  1  0  0  0  0
  7 31  1  0  0  0  0
  7 32  1  0  0  0  0
  7  8  1  0  0  0  0
  8 33  1  0  0  0  0
  8  9  1  0  0  0  0
  9 34  1  0  0  0  0
  9 10  1  0  0  0  0
 10 11  2  0  0  0  0
 11 35  1  0  0  0  0
 11 12  1  0  0  0  0
 12 36  1  0  0  0  0
 12 13  2  0  0  0  0
 13 37  1  0  0  0  0
 13 14  1  0  0  0  0
 14 38  1  0  0  0  0
 14 15  2  0  0  0  0
 15 10  1  0  0  0  0
 15 39  1  0  0  0  0
  8 16  1  0  0  0  0
 16 17  2  0  0  0  0
 17 40  1  0  0  0  0
 17 18  1  0  0  0  0
 18 41  1  0  0  0  0
 18 19  2  0  0  0  0
 19 42  1  0  0  0  0
 19 20  1  0  0  0  0
 20 43  1  0  0  0  0
 20 21  2  0  0  0  0
 21 16  1  0  0  0  0
 21 44  1  0  0  0  0
M  END
$$$$
ZINC00112436_000
  -MTS-   02131516523D 0   0.00000     0.00000     0

 18 19  0  0  0  0  0  0  0  0999 V2000
    2.9070    4.9940   -0.4780 N   0  0  0  0  0  0  0  0  0  0  0  0
    2.3410    4.0250   -0.1820 C   0  0  0  0  0  0  0  0  0  0  0  0
    1.6550    2.8050    0.1790 C   0  0  0  0  0  0  0  0  0  0  0  0
    2.2900    1.5690    0.0020 C   0  0  0  0  0  0  0  0  0  0  0  0
    1.6340    0.3830    0.3480 C   0  0  0  0  0  0  0  0  0  0  0  0
    0.3390    0.4550    0.8720 C   0  0  0  0  0  0  0  0  0  0  0  0
   -0.3720   -0.6940    1.2380 C   0  0  0  0  0  0  0  0  0  0  0  0
   -1.6660   -0.5790    1.7590 C   0  0  0  0  0  0  0  0  0  0  0  0
   -2.2540    0.6800    1.9150 C   0  0  0  0  0  0  0  0  0  0  0  0
   -1.5420    1.8260    1.5480 C   0  0  0  0  0  0  0  0  0  0  0  0
   -0.2520    1.7140    1.0290 C   0  0  0  0  0  0  0  0  0  0  0  0
    0.4030    2.8430    0.6870 N   0  0  0  0  0  0  0  0  0  0  0  0
    3.2950    1.5320   -0.4060 H   0  0  0  0  0  0  0  0  0  0  0  0
    2.1260   -0.5760    0.2110 H   0  0  0  0  0  0  0  0  0  0  0  0
    0.0740   -1.6770    1.1210 H   0  0  0  0  0  0  0  0  0  0  0  0
   -2.2170   -1.4720    2.0430 H   0  0  0  0  0  0  0  0  0  0  0  0
   -3.2600    0.7680    2.3200 H   0  0  0  0  0  0  0  0  0  0  0  0
   -1.9730    2.8140    1.6590 H   0  0  0  0  0  0  0  0  0  0  0  0
  1  2  3  0  0  0  0
  2  3  1  0  0  0  0
  3  4  2  0  0  0  0
  4 13  1  0  0  0  0
  4  5  1  0  0  0  0
  5 14  1  0  0  0  0
  5  6  2  0  0  0  0
  6  7  1  0  0  0  0
  7 15  1  0  0  0  0
  7  8  2  0  0  0  0
  8 16  1  0  0  0  0
  8  9  1  0  0  0  0
  9 17  1  0  0  0  0
  9 10  2  0  0  0  0
 10 18  1  0  0  0  0
 10 11  1  0  0  0  0
 11  6  1  0  0  0  0
 11 12  2  0  0  0  0
 12  3  1  0  0  0  0
M  END
$$$$
ZINC00168991_000
  -MTS-   02131516523D 0   0.00000     0.00000     0

 40 42  0  0  0  0  0  0  0  0999 V2000
   -4.1740   -0.0760    1.3300 C   0  0  0  0  0  0  0  0  0  0  0  0
   -3.1190    0.7550    2.0990 C   0  0  0  0  0  0  0  0  0  0  0  0
   -1.8220    0.4100    1.5820 O   0  0  0  0  0  0  0  0  0  0  0  0
   -0.8280    1.1140    2.1300 C   0  0  0  0  0  0  0  0  0  0  0  0
   -1.0600    1.9680    2.9700 O   0  0  0  0  0  0  0  0  0  0  0  0
    0.5820    0.8260    1.6830 C   0  0  0  0  0  0  0  0  0  0  0  0
    1.2800   -0.3740    1.8330 C   0  0  0  0  0  0  0  0  0  0  0  0
    2.5430   -0.2110    1.2620 C   0  0  0  0  0  0  0  0  0  0  0  0
    2.5880    1.0520    0.7940 N   0  0  0  0  0  0  0  0  0  0  0  0
    3.6160    1.6400    0.1460 C   0  0  0  0  0  0  0  0  0  0  0  0
    4.9130    0.8750   -0.1460 C   0  0  0  0  0  0  0  0  0  0  0  0
    3.4380    2.9750   -0.2440 C   0  0  0  0  0  0  0  0  0  0  0  0
    2.2350    3.6390    0.0320 C   0  0  0  0  0  0  0  0  0  0  0  0
    2.0320    5.1010   -0.3750 C   0  0  0  0  0  0  0  0  0  0  0  0
    1.2400    2.9850    0.6650 N   0  0  0  0  0  0  0  0  0  0  0  0
    1.4390    1.7080    1.0340 C   0  0  0  0  0  0  0  0  0  0  0  0
    0.7690   -1.5990    2.4890 C   0  0  0  0  0  0  0  0  0  0  0  0
    1.0510   -1.8380    3.8360 C   0  0  0  0  0  0  0  0  0  0  0  0
    0.5770   -3.0000    4.4530 C   0  0  0  0  0  0  0  0  0  0  0  0
   -0.1750   -3.9220    3.7170 C   0  0  0  0  0  0  0  0  0  0  0  0
   -0.4610   -3.6800    2.3700 C   0  0  0  0  0  0  0  0  0  0  0  0
    0.0090   -2.5150    1.7570 C   0  0  0  0  0  0  0  0  0  0  0  0
   -5.1860    0.1470    1.7030 H   0  0  0  0  0  0  0  0  0  0  0  0
   -4.1320    0.1660    0.2560 H   0  0  0  0  0  0  0  0  0  0  0  0
   -3.9780   -1.1520    1.4570 H   0  0  0  0  0  0  0  0  0  0  0  0
   -3.1850    0.5160    3.1740 H   0  0  0  0  0  0  0  0  0  0  0  0
   -3.3440    1.8250    1.9470 H   0  0  0  0  0  0  0  0  0  0  0  0
    3.3210   -0.9640    1.2170 H   0  0  0  0  0  0  0  0  0  0  0  0
    4.6830   -0.0080   -0.7620 H   0  0  0  0  0  0  0  0  0  0  0  0
    5.3660    0.5510    0.8030 H   0  0  0  0  0  0  0  0  0  0  0  0
    5.6400    1.4990   -0.6870 H   0  0  0  0  0  0  0  0  0  0  0  0
    4.2300    3.5030   -0.7620 H   0  0  0  0  0  0  0  0  0  0  0  0
    1.7850    5.1450   -1.4460 H   0  0  0  0  0  0  0  0  0  0  0  0
    2.9470    5.6830   -0.1880 H   0  0  0  0  0  0  0  0  0  0  0  0
    1.2070    5.5430    0.2030 H   0  0  0  0  0  0  0  0  0  0  0  0
    1.6390   -1.1210    4.3990 H   0  0  0  0  0  0  0  0  0  0  0  0
    0.7940   -3.1880    5.5000 H   0  0  0  0  0  0  0  0  0  0  0  0
   -0.5370   -4.8290    4.1940 H   0  0  0  0  0  0  0  0  0  0  0  0
   -1.0460   -4.3960    1.8010 H   0  0  0  0  0  0  0  0  0  0  0  0
   -0.2120   -2.3190    0.7130 H   0  0  0  0  0  0  0  0  0  0  0  0
  1 23  1  0  0  0  0
  1 24  1  0  0  0  0
  1 25  1  0  0  0  0
  1  2  1  0  0  0  0
  2 26  1  0  0  0  0
  2 27  1  0  0  0  0
  2  3  1  0  0  0  0
  3  4  1  0  0  0  0
  4  5  2  0  0  0  0
  4  6  1  0  0  0  0
  6  7  1  0  0  0  0
  7  8  2  0  0  0  0
  8 28  1  0  0  0  0
  8  9  1  0  0  0  0
  9 10  1  0  0  0  0
 10 11  1  0  0  0  0
 11 29  1  0  0  0  0
 11 30  1  0  0  0  0
 11 31  1  0  0  0  0
 10 12  2  0  0  0  0
 12 32  1  0  0  0  0
 12 13  1  0  0  0  0
 13 14  1  0  0  0  0
 14 33  1  0  0  0  0
 14 34  1  0  0  0  0
 14 35  1  0  0  0  0
 13 15  2  0  0  0  0
 15 16  1  0  0  0  0
 16  6  2  0  0  0  0
 16  9  1  0  0  0  0
  7 17  1  0  0  0  0
 17 18  2  0  0  0  0
 18 36  1  0  0  0  0
 18 19  1  0  0  0  0
 19 37  1  0  0  0  0
 19 20  2  0  0  0  0
 20 38  1  0  0  0  0
 20 21  1  0  0  0  0
 21 39  1  0  0  0  0
 21 22  2  0  0  0  0
 22 17  1  0  0  0  0
 22 40  1  0  0  0  0
M  END
$$$$
ZINC00169932_000
  -MTS-   02131516523D 0   0.00000     0.00000     0

 35 37  0  0  1  0  0  0  0  0999 V2000
   -1.4350   -2.6610    4.3250 C   0  0  0  0  0  0  0  0  0  0  0  0
   -1.3280   -1.7650    3.0830 C   0  0  0  0  0  0  0  0  0  0  0  0
   -0.7280   -2.2370    1.9100 C   0  0  0  0  0  0  0  0  0  0  0  0
   -0.6040   -1.4020    0.7950 C   0  0  0  0  0  0  0  0  0  0  0  0
   -1.0690   -0.0830    0.8450 C   0  0  0  0  0  0  0  0  0  0  0  0
   -1.6750    0.3860    2.0160 C   0  0  0  0  0  0  0  0  0  0  0  0
   -1.8250   -0.4570    3.1200 C   0  0  0  0  0  0  0  0  0  0  0  0
   -0.9270    0.9770   -0.5890 S   0  0  0  0  0  0  0  0  0  0  0  0
   -2.2150    1.6120   -0.7990 O   0  0  0  0  0  0  0  0  0  0  0  0
   -0.3310    0.2100   -1.6670 O   0  0  0  0  0  0  0  0  0  0  0  0
    0.2350    2.2560   -0.0160 C   0  0  1  0  0  0  0  0  0  0  0  0
    0.1330    3.4650   -0.9800 C   0  0  0  0  0  0  0  0  0  0  0  0
    1.5510    4.4980   -0.5780 S   0  0  0  0  0  0  0  0  0  0  0  0
    1.9940    5.2330   -1.7480 O   0  0  0  0  0  0  0  0  0  0  0  0
    1.3150    5.1440    0.6980 O   0  0  0  0  0  0  0  0  0  0  0  0
    2.5180    3.0390   -0.3370 C   0  0  0  0  0  0  0  0  0  0  0  0
    3.9120    2.9500   -0.4060 C   0  0  0  0  0  0  0  0  0  0  0  0
    4.5170    1.7160   -0.1520 C   0  0  0  0  0  0  0  0  0  0  0  0
    3.7360    0.6010    0.1760 C   0  0  0  0  0  0  0  0  0  0  0  0
    2.3430    0.6990    0.2470 C   0  0  0  0  0  0  0  0  0  0  0  0
    1.7370    1.9300   -0.0190 C   0  0  0  0  0  0  0  0  0  0  0  0
   -0.5860   -2.4330    4.9900 H   0  0  0  0  0  0  0  0  0  0  0  0
   -1.4040   -3.7280    4.0550 H   0  0  0  0  0  0  0  0  0  0  0  0
   -2.3770   -2.4690    4.8620 H   0  0  0  0  0  0  0  0  0  0  0  0
   -0.3500   -3.2550    1.8630 H   0  0  0  0  0  0  0  0  0  0  0  0
   -0.1330   -1.7780   -0.1110 H   0  0  0  0  0  0  0  0  0  0  0  0
   -2.0220    1.4150    2.0750 H   0  0  0  0  0  0  0  0  0  0  0  0
   -2.3240   -0.0910    4.0130 H   0  0  0  0  0  0  0  0  0  0  0  0
   -0.0330    2.5680    1.0060 H   0  0  0  0  0  0  0  0  0  0  0  0
    0.2470    3.1150   -2.0190 H   0  0  0  0  0  0  0  0  0  0  0  0
   -0.8150    4.0160   -0.8780 H   0  0  0  0  0  0  0  0  0  0  0  0
    4.5060    3.8250   -0.6540 H   0  0  0  0  0  0  0  0  0  0  0  0
    5.5990    1.6220   -0.2100 H   0  0  0  0  0  0  0  0  0  0  0  0
    4.2180   -0.3510    0.3790 H   0  0  0  0  0  0  0  0  0  0  0  0
    1.7480   -0.1720    0.5050 H   0  0  0  0  0  0  0  0  0  0  0  0
  1 22  1  0  0  0  0
  1 23  1  0  0  0  0
  1 24  1  0  0  0  0
  1  2  1  0  0  0  0
  2  3  2  0  0  0  0
  3 25  1  0  0  0  0
  3  4  1  0  0  0  0
  4 26  1  0  0  0  0
  4  5  2  0  0  0  0
  5  6  1  0  0  0  0
  6 27  1  0  0  0  0
  6  7  2  0  0  0  0
  7  2  1  0  0  0  0
  7 28  1  0  0  0  0
  5  8  1  0  0  0  0
  8  9  2  0  0  0  0
  8 10  2  0  0  0  0
  8 11  1  0  0  0  0
 11 29  1  0  0  0  0
 11 12  1  0  0  0  0
 12 30  1  0  0  0  0
 12 31  1  0  0  0  0
 12 13  1  0  0  0  0
 13 14  2  0  0  0  0
 13 15  2  0  0  0  0
 13 16  1  0  0  0  0
 16 17  2  0  0  0  0
 17 32  1  0  0  0  0
 17 18  1  0  0  0  0
 18 33  1  0  0  0  0
 18 19  2  0  0  0  0
 19 34  1  0  0  0  0
 19 20  1  0  0  0  0
 20 35  1  0  0  0  0
 20 21  2  0  0  0  0
 21 11  1  0  0  0  0
 21 16  1  0  0  0  0
M  END
$$$$
ZINC00173248_000
  -MTS-   02131516523D 0   0.00000     0.00000     0

 34 35  0  0  0  0  0  0  0  0999 V2000
    2.5250    3.8700   -2.8020 C   0  0  0  0  0  0  0  0  0  0  0  0
    2.9140    2.8390   -1.7160 C   0  0  0  0  0  0  0  0  0  0  0  0
    2.6080    3.3560   -0.3930 N   0  0  0  0  0  0  0  0  0  0  0  0
    3.6380    3.7800    0.5360 C   0  0  0  0  0  0  0  0  0  0  0  0
    0.9920    3.1430    0.1940 S   0  0  0  0  0  0  0  0  0  0  0  0
    0.7740    4.2050    1.1480 O   0  0  0  0  0  0  0  0  0  0  0  0
    0.1820    3.0700   -0.9990 O   0  0  0  0  0  0  0  0  0  0  0  0
    1.0180    1.5440    1.0090 C   0  0  0  0  0  0  0  0  0  0  0  0
    2.2090    0.8080    0.9670 C   0  0  0  0  0  0  0  0  0  0  0  0
    2.2690   -0.4770    1.5080 C   0  0  0  0  0  0  0  0  0  0  0  0
    1.1380   -1.0150    2.1250 C   0  0  0  0  0  0  0  0  0  0  0  0
   -0.0220   -0.2460    2.2830 C   0  0  0  0  0  0  0  0  0  0  0  0
   -1.1070   -0.7380    3.0260 C   0  0  0  0  0  0  0  0  0  0  0  0
   -1.0210   -1.8740    3.7570 N   0  0  0  0  0  0  0  0  0  0  0  0
   -2.3160   -0.0430    3.0340 C   0  0  0  0  0  0  0  0  0  0  0  0
   -2.4190    1.1950    2.3980 C   0  0  0  0  0  0  0  0  0  0  0  0
   -1.3030    1.7360    1.7550 C   0  0  0  0  0  0  0  0  0  0  0  0
   -0.0990    1.0210    1.6790 C   0  0  0  0  0  0  0  0  0  0  0  0
    2.8340    3.5110   -3.7960 H   0  0  0  0  0  0  0  0  0  0  0  0
    1.4360    4.0290   -2.8110 H   0  0  0  0  0  0  0  0  0  0  0  0
    3.0240    4.8310   -2.6010 H   0  0  0  0  0  0  0  0  0  0  0  0
    3.9920    2.6220   -1.7880 H   0  0  0  0  0  0  0  0  0  0  0  0
    2.3770    1.8940   -1.8980 H   0  0  0  0  0  0  0  0  0  0  0  0
    4.6360    3.4270    0.2370 H   0  0  0  0  0  0  0  0  0  0  0  0
    3.6520    4.8780    0.5730 H   0  0  0  0  0  0  0  0  0  0  0  0
    3.4250    3.3890    1.5410 H   0  0  0  0  0  0  0  0  0  0  0  0
    3.0980    1.2320    0.5050 H   0  0  0  0  0  0  0  0  0  0  0  0
    3.1860   -1.0570    1.4460 H   0  0  0  0  0  0  0  0  0  0  0  0
    1.1680   -2.0420    2.4710 H   0  0  0  0  0  0  0  0  0  0  0  0
   -1.8000   -2.5480    3.7610 H   0  0  0  0  0  0  0  0  0  0  0  0
   -0.2180   -2.0270    4.3830 H   0  0  0  0  0  0  0  0  0  0  0  0
   -3.1720   -0.4670    3.5470 H   0  0  0  0  0  0  0  0  0  0  0  0
   -3.3620    1.7370    2.4080 H   0  0  0  0  0  0  0  0  0  0  0  0
   -1.4030    2.7230    1.3210 H   0  0  0  0  0  0  0  0  0  0  0  0
  1 19  1  0  0  0  0
  1 20  1  0  0  0  0
  1 21  1  0  0  0  0
  1  2  1  0  0  0  0
  2 22  1  0  0  0  0
  2 23  1  0  0  0  0
  2  3  1  0  0  0  0
  3  4  1  0  0  0  0
  4 24  1  0  0  0  0
  4 25  1  0  0  0  0
  4 26  1  0  0  0  0
  3  5  1  0  0  0  0
  5  6  2  0  0  0  0
  5  7  2  0  0  0  0
  5  8  1  0  0  0  0
  8  9  2  0  0  0  0
  9 27  1  0  0  0  0
  9 10  1  0  0  0  0
 10 28  1  0  0  0  0
 10 11  2  0  0  0  0
 11 29  1  0  0  0  0
 11 12  1  0  0  0  0
 12 13  1  0  0  0  0
 13 14  1  0  0  0  0
 14 30  1  0  0  0  0
 14 31  1  0  0  0  0
 13 15  2  0  0  0  0
 15 32  1  0  0  0  0
 15 16  1  0  0  0  0
 16 33  1  0  0  0  0
 16 17  2  0  0  0  0
 17 34  1  0  0  0  0
 17 18  1  0  0  0  0
 18  8  1  0  0  0  0
 18 12  2  0  0  0  0
M  END
$$$$
ZINC00251188_000
  -MTS-   02131516523D 0   0.00000     0.00000     0

 28 29  0  0  1  0  0  0  0  0999 V2000
   -0.1250   -0.7740    0.2860 C   0  0  0  0  0  0  0  0  0  0  0  0
   -0.4380   -0.1390    1.5860 N   0  0  0  0  0  0  0  0  0  0  0  0
   -1.0220   -1.0240    2.6140 C   0  0  0  0  0  0  0  0  0  0  0  0
   -0.9560   -0.2010    3.9250 C   0  0  0  0  0  0  0  0  0  0  0  0
    0.1510    0.8560    3.6680 C   0  0  0  0  0  0  0  0  0  0  0  0
    0.7010    0.5130    2.2620 C   0  0  2  0  0  0  0  0  0  0  0  0
    1.1090    1.7690    1.4870 C   0  0  0  0  0  0  0  0  0  0  0  0
    2.4220    1.9750    1.0480 C   0  0  0  0  0  0  0  0  0  0  0  0
    2.7150    3.1550    0.3570 C   0  0  0  0  0  0  0  0  0  0  0  0
    1.6970    4.0840    0.1450 C   0  0  0  0  0  0  0  0  0  0  0  0
    1.8890    5.2520   -0.4840 N   0  0  0  0  0  0  0  0  0  0  0  0
    0.4420    3.8680    0.5650 N   0  0  0  0  0  0  0  0  0  0  0  0
    0.1270    2.7290    1.2150 C   0  0  0  0  0  0  0  0  0  0  0  0
    0.6340   -1.5630    0.3960 H   0  0  0  0  0  0  0  0  0  0  0  0
    0.2500   -0.0230   -0.4250 H   0  0  0  0  0  0  0  0  0  0  0  0
   -1.0410   -1.2160   -0.1330 H   0  0  0  0  0  0  0  0  0  0  0  0
   -0.4050   -1.9340    2.7090 H   0  0  0  0  0  0  0  0  0  0  0  0
   -2.0530   -1.3180    2.3570 H   0  0  0  0  0  0  0  0  0  0  0  0
   -1.9230    0.2970    4.1130 H   0  0  0  0  0  0  0  0  0  0  0  0
   -0.7270   -0.8470    4.7880 H   0  0  0  0  0  0  0  0  0  0  0  0
   -0.2980    1.8620    3.6490 H   0  0  0  0  0  0  0  0  0  0  0  0
    0.9420    0.8450    4.4340 H   0  0  0  0  0  0  0  0  0  0  0  0
    1.5440   -0.1950    2.3420 H   0  0  0  0  0  0  0  0  0  0  0  0
    3.2010    1.2410    1.2340 H   0  0  0  0  0  0  0  0  0  0  0  0
    3.7120    3.3550   -0.0110 H   0  0  0  0  0  0  0  0  0  0  0  0
    1.0860    5.8850   -0.5700 H   0  0  0  0  0  0  0  0  0  0  0  0
    2.8010    5.5090   -0.8690 H   0  0  0  0  0  0  0  0  0  0  0  0
   -0.9010    2.5640    1.5260 H   0  0  0  0  0  0  0  0  0  0  0  0
  1 14  1  0  0  0  0
  1 15  1  0  0  0  0
  1 16  1  0  0  0  0
  1  2  1  0  0  0  0
  2  3  1  0  0  0  0
  3 17  1  0  0  0  0
  3 18  1  0  0  0  0
  3  4  1  0  0  0  0
  4 19  1  0  0  0  0
  4 20  1  0  0  0  0
  4  5  1  0  0  0  0
  5 21  1  0  0  0  0
  5 22  1  0  0  0  0
  5  6  1  0  0  0  0
  6  2  1  0  0  0  0
  6 23  1  0  0  0  0
  6  7  1  0  0  0  0
  7  8  2  0  0  0  0
  8 24  1  0  0  0  0
  8  9  1  0  0  0  0
  9 25  1  0  0  0  0
  9 10  2  0  0  0  0
 10 11  1  0  0  0  0
 11 26  1  0  0  0  0
 11 27  1  0  0  0  0
 10 12  1  0  0  0  0
 12 13  2  0  0  0  0
 13  7  1  0  0  0  0
 13 28  1  0  0  0  0
M  END
$$$$
ZINC00311722_000
  -MTS-   02131516523D 0   0.00000     0.00000     0

 34 35  0  0  0  0  0  0  0  0999 V2000
    3.9710    2.1010    0.2020 C   0  0  0  0  0  0  0  0  0  0  0  0
    2.4700    2.1680    0.5270 C   0  0  0  0  0  0  0  0  0  0  0  0
    1.7940    0.9690    0.7930 C   0  0  0  0  0  0  0  0  0  0  0  0
    0.4430    0.9530    1.1590 C   0  0  0  0  0  0  0  0  0  0  0  0
   -0.2180    2.1780    1.3070 C   0  0  0  0  0  0  0  0  0  0  0  0
    0.4390    3.3760    1.0140 C   0  0  0  0  0  0  0  0  0  0  0  0
    1.7710    3.3870    0.5730 C   0  0  0  0  0  0  0  0  0  0  0  0
    2.3480    4.5580    0.2030 N   0  3  0  0  0  0  0  0  0  0  0  0
    3.3400    4.6020   -0.7920 O   0  5  0  0  0  0  0  0  0  0  0  0
    1.9580    5.5990    0.6670 O   0  0  0  0  0  0  0  0  0  0  0  0
   -0.2520   -0.3750    1.4040 C   0  0  0  0  0  0  0  0  0  0  0  0
   -0.6200   -1.0200    0.4400 O   0  0  0  0  0  0  0  0  0  0  0  0
   -0.4690   -0.8570    2.6440 N   0  0  0  0  0  0  0  0  0  0  0  0
   -1.0430   -2.1350    2.8260 C   0  0  0  0  0  0  0  0  0  0  0  0
   -0.2310   -3.2030    3.2090 C   0  0  0  0  0  0  0  0  0  0  0  0
   -0.7880   -4.4670    3.4260 C   0  0  0  0  0  0  0  0  0  0  0  0
   -2.1580   -4.6630    3.2230 C   0  0  0  0  0  0  0  0  0  0  0  0
   -2.9660   -3.5980    2.8120 C   0  0  0  0  0  0  0  0  0  0  0  0
   -2.4110   -2.3230    2.6300 C   0  0  0  0  0  0  0  0  0  0  0  0
   -3.2410   -1.1010    2.2290 C   0  0  0  0  0  0  0  0  0  0  0  0
   -3.1520   -0.8520    0.8970 F   0  0  0  0  0  0  0  0  0  0  0  0
   -2.8420    0.0090    2.9140 F   0  0  0  0  0  0  0  0  0  0  0  0
   -4.5490   -1.3280    2.5310 F   0  0  0  0  0  0  0  0  0  0  0  0
    4.5140    2.9700    0.6000 H   0  0  0  0  0  0  0  0  0  0  0  0
    4.1040    2.0450   -0.8880 H   0  0  0  0  0  0  0  0  0  0  0  0
    4.4200    1.2050    0.6520 H   0  0  0  0  0  0  0  0  0  0  0  0
    2.3200    0.0200    0.7170 H   0  0  0  0  0  0  0  0  0  0  0  0
   -1.2440    2.2040    1.6670 H   0  0  0  0  0  0  0  0  0  0  0  0
   -0.1010    4.3150    1.1270 H   0  0  0  0  0  0  0  0  0  0  0  0
   -0.2480   -0.3130    3.4470 H   0  0  0  0  0  0  0  0  0  0  0  0
    0.8340   -3.0400    3.3300 H   0  0  0  0  0  0  0  0  0  0  0  0
   -0.1600   -5.2940    3.7460 H   0  0  0  0  0  0  0  0  0  0  0  0
   -2.5930   -5.6450    3.3840 H   0  0  0  0  0  0  0  0  0  0  0  0
   -4.0250   -3.7720    2.6380 H   0  0  0  0  0  0  0  0  0  0  0  0
  1 24  1  0  0  0  0
  1 25  1  0  0  0  0
  1 26  1  0  0  0  0
  1  2  1  0  0  0  0
  2  3  2  0  0  0  0
  3 27  1  0  0  0  0
  3  4  1  0  0  0  0
  4  5  2  0  0  0  0
  5 28  1  0  0  0  0
  5  6  1  0  0  0  0
  6 29  1  0  0  0  0
  6  7  2  0  0  0  0
  7  2  1  0  0  0  0
  7  8  1  0  0  0  0
  8  9  1  0  0  0  0
  8 10  2  0  0  0  0
  4 11  1  0  0  0  0
 11 12  2  0  0  0  0
 11 13  1  0  0  0  0
 13 30  1  0  0  0  0
 13 14  1  0  0  0  0
 14 15  2  0  0  0  0
 15 31  1  0  0  0  0
 15 16  1  0  0  0  0
 16 32  1  0  0  0  0
 16 17  2  0  0  0  0
 17 33  1  0  0  0  0
 17 18  1  0  0  0  0
 18 34  1  0  0  0  0
 18 19  2  0  0  0  0
 19 14  1  0  0  0  0
 19 20  1  0  0  0  0
 20 21  1  0  0  0  0
 20 22  1  0  0  0  0
 20 23  1  0  0  0  0
M  CHG  2   8   1   9  -1
M  END
$$$$
ZINC00434633_000
  -MTS-   02131516523D 0   0.00000     0.00000     0

 34 36  0  0  0  0  0  0  0  0999 V2000
   -0.2910   -1.4610    5.1980 C   0  0  0  0  0  0  0  0  0  0  0  0
   -0.5950   -1.9490    3.8540 N   0  0  0  0  0  0  0  0  0  0  0  0
   -0.7680   -3.3780    3.6110 C   0  0  0  0  0  0  0  0  0  0  0  0
   -0.7000   -1.0830    2.8230 C   0  0  0  0  0  0  0  0  0  0  0  0
   -1.9630   -0.7510    2.3350 C   0  0  0  0  0  0  0  0  0  0  0  0
   -2.0920    0.1360    1.2620 C   0  0  0  0  0  0  0  0  0  0  0  0
   -0.9460    0.6960    0.6890 C   0  0  0  0  0  0  0  0  0  0  0  0
    0.3230    0.3730    1.1870 C   0  0  0  0  0  0  0  0  0  0  0  0
    0.4440   -0.5350    2.2440 C   0  0  0  0  0  0  0  0  0  0  0  0
    1.5530    1.0060    0.5780 C   0  0  0  0  0  0  0  0  0  0  0  0
    2.4940    0.2810    0.2810 O   0  0  0  0  0  0  0  0  0  0  0  0
    1.5360    2.2960    0.3950 N   0  0  0  0  0  0  0  0  0  0  0  0
    0.4260    3.1780    0.7280 N   0  0  0  0  0  0  0  0  0  0  0  0
    0.8090    4.4080    0.3570 N   0  0  0  0  0  0  0  0  0  0  0  0
    2.0570    4.3880   -0.1690 C   0  0  0  0  0  0  0  0  0  0  0  0
    2.8330    5.4300   -0.6730 C   0  0  0  0  0  0  0  0  0  0  0  0
    4.1160    5.1220   -1.1450 C   0  0  0  0  0  0  0  0  0  0  0  0
    4.5960    3.8030   -1.1210 C   0  0  0  0  0  0  0  0  0  0  0  0
    3.8110    2.7520   -0.6290 C   0  0  0  0  0  0  0  0  0  0  0  0
    2.5410    3.0910   -0.1560 C   0  0  0  0  0  0  0  0  0  0  0  0
    0.0420   -2.2800    5.8530 H   0  0  0  0  0  0  0  0  0  0  0  0
    0.4970   -0.6930    5.1900 H   0  0  0  0  0  0  0  0  0  0  0  0
   -1.2050   -1.0230    5.6280 H   0  0  0  0  0  0  0  0  0  0  0  0
    0.1180   -3.9280    3.9650 H   0  0  0  0  0  0  0  0  0  0  0  0
   -0.8970   -3.6000    2.5400 H   0  0  0  0  0  0  0  0  0  0  0  0
   -1.6600   -3.7320    4.1500 H   0  0  0  0  0  0  0  0  0  0  0  0
   -2.8360   -1.1910    2.8020 H   0  0  0  0  0  0  0  0  0  0  0  0
   -3.0770    0.3900    0.8790 H   0  0  0  0  0  0  0  0  0  0  0  0
   -1.0420    1.3850   -0.1460 H   0  0  0  0  0  0  0  0  0  0  0  0
    1.4170   -0.8310    2.6170 H   0  0  0  0  0  0  0  0  0  0  0  0
    2.4370    6.4390   -0.6890 H   0  0  0  0  0  0  0  0  0  0  0  0
    4.7490    5.9150   -1.5350 H   0  0  0  0  0  0  0  0  0  0  0  0
    5.5970    3.5900   -1.4880 H   0  0  0  0  0  0  0  0  0  0  0  0
    4.1810    1.7310   -0.6210 H   0  0  0  0  0  0  0  0  0  0  0  0
  1 21  1  0  0  0  0
  1 22  1  0  0  0  0
  1 23  1  0  0  0  0
  1  2  1  0  0  0  0
  2  3  1  0  0  0  0
  3 24  1  0  0  0  0
  3 25  1  0  0  0  0
  3 26  1  0  0  0  0
  2  4  1  0  0  0  0
  4  5  2  0  0  0  0
  5 27  1  0  0  0  0
  5  6  1  0  0  0  0
  6 28  1  0  0  0  0
  6  7  2  0  0  0  0
  7 29  1  0  0  0  0
  7  8  1  0  0  0  0
  8  9  2  0  0  0  0
  9  4  1  0  0  0  0
  9 30  1  0  0  0  0
  8 10  1  0  0  0  0
 10 11  2  0  0  0  0
 10 12  1  0  0  0  0
 12 13  1  0  0  0  0
 13 14  2  0  0  0  0
 14 15  1  0  0  0  0
 15 16  2  0  0  0  0
 16 31  1  0  0  0  0
 16 17  1  0  0  0  0
 17 32  1  0  0  0  0
 17 18  2  0  0  0  0
 18 33  1  0  0  0  0
 18 19  1  0  0  0  0
 19 34  1  0  0  0  0
 19 20  2  0  0  0  0
 20 12  1  0  0  0  0
 20 15  1  0  0  0  0
M  END
$$$$
ZINC00720556_000
  -MTS-   02131516523D 0   0.00000     0.00000     0

 35 38  0  0  0  0  0  0  0  0999 V2000
   -2.3110   -3.1690    4.9790 I   0  0  0  0  0  0  0  0  0  0  0  0
   -1.9730   -1.6450    3.6470 C   0  0  0  0  0  0  0  0  0  0  0  0
   -1.4640   -1.9240    2.3740 C   0  0  0  0  0  0  0  0  0  0  0  0
   -1.2100   -0.8790    1.4770 C   0  0  0  0  0  0  0  0  0  0  0  0
   -1.4940    0.4380    1.8470 C   0  0  0  0  0  0  0  0  0  0  0  0
   -1.2830    1.4540    0.9830 N   0  0  0  0  0  0  0  0  0  0  0  0
   -0.1440    2.1850    1.0360 C   0  0  0  0  0  0  0  0  0  0  0  0
   -0.2880    3.5170    0.8420 N   0  0  0  0  0  0  0  0  0  0  0  0
    0.8410    4.2390    0.6810 C   0  0  0  0  0  0  0  0  0  0  0  0
    0.9730    5.5420    0.3930 N   0  0  0  0  0  0  0  0  0  0  0  0
    2.3580    5.8140    0.3070 O   0  0  0  0  0  0  0  0  0  0  0  0
    3.0370    4.6030    0.5780 N   0  0  0  0  0  0  0  0  0  0  0  0
    2.1040    3.6620    0.7970 C   0  0  0  0  0  0  0  0  0  0  0  0
    2.2720    2.3530    1.0830 N   0  0  0  0  0  0  0  0  0  0  0  0
    1.1480    1.6250    1.2470 C   0  0  0  0  0  0  0  0  0  0  0  0
    1.3990    0.3520    1.6250 N   0  0  0  0  0  0  0  0  0  0  0  0
    1.9260   -0.5960    0.6510 C   0  0  0  0  0  0  0  0  0  0  0  0
    3.3600   -0.2030    0.2650 C   0  0  0  0  0  0  0  0  0  0  0  0
    3.6220    0.7360   -0.7440 O   0  0  0  0  0  0  0  0  0  0  0  0
    5.0210    0.7410   -0.6770 C   0  0  0  0  0  0  0  0  0  0  0  0
    5.5720   -0.1170    0.2740 C   0  0  0  0  0  0  0  0  0  0  0  0
    4.4900   -0.7390    0.8840 C   0  0  0  0  0  0  0  0  0  0  0  0
   -2.0100    0.7170    3.1120 C   0  0  0  0  0  0  0  0  0  0  0  0
   -2.2490   -0.3240    4.0160 C   0  0  0  0  0  0  0  0  0  0  0  0
   -1.2690   -2.9530    2.0890 H   0  0  0  0  0  0  0  0  0  0  0  0
   -0.7970   -1.0780    0.4940 H   0  0  0  0  0  0  0  0  0  0  0  0
   -2.0540    1.7500    0.3770 H   0  0  0  0  0  0  0  0  0  0  0  0
    1.3150    0.0650    2.6080 H   0  0  0  0  0  0  0  0  0  0  0  0
    1.3040   -0.5840   -0.2570 H   0  0  0  0  0  0  0  0  0  0  0  0
    1.9530   -1.6160    1.0650 H   0  0  0  0  0  0  0  0  0  0  0  0
    5.6270    1.3680   -1.3210 H   0  0  0  0  0  0  0  0  0  0  0  0
    6.6240   -0.2670    0.4930 H   0  0  0  0  0  0  0  0  0  0  0  0
    4.5180   -1.4790    1.6760 H   0  0  0  0  0  0  0  0  0  0  0  0
   -2.2160    1.7460    3.3870 H   0  0  0  0  0  0  0  0  0  0  0  0
   -2.6460   -0.1130    5.0030 H   0  0  0  0  0  0  0  0  0  0  0  0
  1  2  1  0  0  0  0
  2  3  2  0  0  0  0
  3 25  1  0  0  0  0
  3  4  1  0  0  0  0
  4 26  1  0  0  0  0
  4  5  2  0  0  0  0
  5  6  1  0  0  0  0
  6 27  1  0  0  0  0
  6  7  1  0  0  0  0
  7  8  2  0  0  0  0
  8  9  1  0  0  0  0
  9 10  2  0  0  0  0
 10 11  1  0  0  0  0
 11 12  1  0  0  0  0
 12 13  2  0  0  0  0
 13  9  1  0  0  0  0
 13 14  1  0  0  0  0
 14 15  2  0  0  0  0
 15  7  1  0  0  0  0
 15 16  1  0  0  0  0
 16 28  1  0  0  0  0
 16 17  1  0  0  0  0
 17 29  1  0  0  0  0
 17 30  1  0  0  0  0
 17 18  1  0  0  0  0
 18 19  1  0  0  0  0
 19 20  1  0  0  0  0
 20 31  1  0  0  0  0
 20 21  2  0  0  0  0
 21 32  1  0  0  0  0
 21 22  1  0  0  0  0
 22 18  2  0  0  0  0
 22 33  1  0  0  0  0
  5 23  1  0  0  0  0
 23 34  1  0  0  0  0
 23 24  2  0  0  0  0
 24  2  1  0  0  0  0
 24 35  1  0  0  0  0
M  END
$$$$
ZINC00826990_000
  -MTS-   02131516523D 0   0.00000     0.00000     0

 44 47  0  0  0  0  0  0  0  0999 V2000
    2.2110    6.9140    0.9340 F   0  0  0  0  0  0  0  0  0  0  0  0
    2.8130    6.4860   -0.2150 C   0  0  0  0  0  0  0  0  0  0  0  0
    1.8850    6.2980   -1.2000 F   0  0  0  0  0  0  0  0  0  0  0  0
    3.5910    7.5290   -0.6350 F   0  0  0  0  0  0  0  0  0  0  0  0
    3.7670    5.3080   -0.0210 C   0  0  0  0  0  0  0  0  0  0  0  0
    5.1590    5.2820   -0.2180 C   0  0  0  0  0  0  0  0  0  0  0  0
    5.8730    4.0930    0.0070 C   0  0  0  0  0  0  0  0  0  0  0  0
    5.2330    2.9680    0.3950 N   0  0  0  0  0  0  0  0  0  0  0  0
    3.9030    3.0500    0.5860 C   0  0  0  0  0  0  0  0  0  0  0  0
    2.9740    2.1100    1.0000 C   0  0  0  0  0  0  0  0  0  0  0  0
    1.7420    2.7700    1.0040 C   0  0  0  0  0  0  0  0  0  0  0  0
    1.8950    4.0680    0.6170 N   0  0  0  0  0  0  0  0  0  0  0  0
    3.1980    4.1740    0.3830 N   0  0  0  0  0  0  0  0  0  0  0  0
    0.4080    2.1450    1.3830 C   0  0  0  0  0  0  0  0  0  0  0  0
   -0.6230    2.8010    1.3530 O   0  0  0  0  0  0  0  0  0  0  0  0
    0.4000    0.8540    1.7530 N   0  0  0  0  0  0  0  0  0  0  0  0
   -0.8160    0.1640    2.1570 C   0  0  0  0  0  0  0  0  0  0  0  0
   -0.6940   -1.3490    1.8410 C   0  0  0  0  0  0  0  0  0  0  0  0
   -1.9820   -2.0940    2.2810 C   0  0  0  0  0  0  0  0  0  0  0  0
   -2.2450   -1.8760    3.7950 C   0  0  0  0  0  0  0  0  0  0  0  0
   -2.3370   -0.3640    4.1270 C   0  0  0  0  0  0  0  0  0  0  0  0
   -1.0480    0.3710    3.6750 C   0  0  0  0  0  0  0  0  0  0  0  0
    7.3440    4.0020   -0.1650 C   0  0  0  0  0  0  0  0  0  0  0  0
    8.0990    2.8850   -1.3000 S   0  0  0  0  0  0  0  0  0  0  0  0
    9.6590    3.5390   -0.8040 C   0  0  0  0  0  0  0  0  0  0  0  0
    9.5770    4.5290    0.1790 C   0  0  0  0  0  0  0  0  0  0  0  0
    8.2520    4.7910    0.5460 C   0  0  0  0  0  0  0  0  0  0  0  0
    5.6840    6.1720   -0.5430 H   0  0  0  0  0  0  0  0  0  0  0  0
    3.1690    1.0810    1.2630 H   0  0  0  0  0  0  0  0  0  0  0  0
    1.3180    0.4430    1.7270 H   0  0  0  0  0  0  0  0  0  0  0  0
   -1.7030    0.5470    1.6240 H   0  0  0  0  0  0  0  0  0  0  0  0
    0.1780   -1.7690    2.3680 H   0  0  0  0  0  0  0  0  0  0  0  0
   -0.5350   -1.4830    0.7580 H   0  0  0  0  0  0  0  0  0  0  0  0
   -2.8410   -1.7180    1.7010 H   0  0  0  0  0  0  0  0  0  0  0  0
   -1.8760   -3.1720    2.0730 H   0  0  0  0  0  0  0  0  0  0  0  0
   -1.4260   -2.3290    4.3770 H   0  0  0  0  0  0  0  0  0  0  0  0
   -3.1860   -2.3750    4.0810 H   0  0  0  0  0  0  0  0  0  0  0  0
   -3.2090    0.0730    3.6120 H   0  0  0  0  0  0  0  0  0  0  0  0
   -2.4810   -0.2290    5.2120 H   0  0  0  0  0  0  0  0  0  0  0  0
   -0.1830   -0.0150    4.2380 H   0  0  0  0  0  0  0  0  0  0  0  0
   -1.1390    1.4500    3.8860 H   0  0  0  0  0  0  0  0  0  0  0  0
   10.5970    3.1980   -1.2290 H   0  0  0  0  0  0  0  0  0  0  0  0
   10.4370    5.0370    0.6080 H   0  0  0  0  0  0  0  0  0  0  0  0
    7.9500    5.5220    1.2910 H   0  0  0  0  0  0  0  0  0  0  0  0
  1  2  1  0  0  0  0
  2  3  1  0  0  0  0
  2  4  1  0  0  0  0
  2  5  1  0  0  0  0
  5  6  2  0  0  0  0
  6 28  1  0  0  0  0
  6  7  1  0  0  0  0
  7  8  2  0  0  0  0
  8  9  1  0  0  0  0
  9 10  2  0  0  0  0
 10 29  1  0  0  0  0
 10 11  1  0  0  0  0
 11 12  2  0  0  0  0
 12 13  1  0  0  0  0
 13  5  1  0  0  0  0
 13  9  1  0  0  0  0
 11 14  1  0  0  0  0
 14 15  2  0  0  0  0
 14 16  1  0  0  0  0
 16 30  1  0  0  0  0
 16 17  1  0  0  0  0
 17 31  1  0  0  0  0
 17 18  1  0  0  0  0
 18 32  1  0  0  0  0
 18 33  1  0  0  0  0
 18 19  1  0  0  0  0
 19 34  1  0  0  0  0
 19 35  1  0  0  0  0
 19 20  1  0  0  0  0
 20 36  1  0  0  0  0
 20 37  1  0  0  0  0
 20 21  1  0  0  0  0
 21 38  1  0  0  0  0
 21 39  1  0  0  0  0
 21 22  1  0  0  0  0
 22 17  1  0  0  0  0
 22 40  1  0  0  0  0
 22 41  1  0  0  0  0
  7 23  1  0  0  0  0
 23 24  1  0  0  0  0
 24 25  1  0  0  0  0
 25 42  1  0  0  0  0
 25 26  2  0  0  0  0
 26 43  1  0  0  0  0
 26 27  1  0  0  0  0
 27 23  2  0  0  0  0
 27 44  1  0  0  0  0
M  END
$$$$
ZINC00892889_000
  -MTS-   02131516523D 0   0.00000     0.00000     0

 44 46  0  0  0  0  0  0  0  0999 V2000
    1.0860    5.5280   -0.5660 N   0  0  0  0  0  0  0  0  0  0  0  0
    2.0250    4.4310    0.3470 S   0  0  0  0  0  0  0  0  0  0  0  0
    2.8830    3.8270   -0.6370 O   0  0  0  0  0  0  0  0  0  0  0  0
    2.5270    5.2430    1.4230 O   0  0  0  0  0  0  0  0  0  0  0  0
    0.7910    3.2710    0.9310 C   0  0  0  0  0  0  0  0  0  0  0  0
   -0.4540    3.1840    0.2980 C   0  0  0  0  0  0  0  0  0  0  0  0
   -1.4380    2.3200    0.7880 C   0  0  0  0  0  0  0  0  0  0  0  0
   -1.1870    1.5340    1.9180 C   0  0  0  0  0  0  0  0  0  0  0  0
   -2.2760    0.5980    2.4660 C   0  0  0  0  0  0  0  0  0  0  0  0
   -2.0890   -0.8290    1.8860 C   0  0  0  0  0  0  0  0  0  0  0  0
   -1.5750   -1.7900    2.8620 N   0  0  0  0  0  0  0  0  0  0  0  0
   -1.5500   -3.0990    2.5280 C   0  0  0  0  0  0  0  0  0  0  0  0
   -1.9530   -3.4330    1.4280 O   0  0  0  0  0  0  0  0  0  0  0  0
   -1.0290   -4.1470    3.5030 C   0  0  0  0  0  0  0  0  0  0  0  0
    0.2650   -4.6990    3.1280 N   0  0  0  0  0  0  0  0  0  0  0  0
    1.2530   -4.0240    2.5310 C   0  0  0  0  0  0  0  0  0  0  0  0
    1.2200   -2.8350    2.2750 O   0  0  0  0  0  0  0  0  0  0  0  0
    2.4110   -4.9450    2.2320 C   0  0  0  0  0  0  0  0  0  0  0  0
    3.6610   -4.7460    1.6460 C   0  0  0  0  0  0  0  0  0  0  0  0
    4.5030   -5.8610    1.5380 C   0  0  0  0  0  0  0  0  0  0  0  0
    4.0970   -7.1240    1.9950 C   0  0  0  0  0  0  0  0  0  0  0  0
    2.8350   -7.3120    2.5750 C   0  0  0  0  0  0  0  0  0  0  0  0
    2.0090   -6.1930    2.6840 C   0  0  0  0  0  0  0  0  0  0  0  0
    0.6220   -5.9830    3.2410 C   0  0  0  0  0  0  0  0  0  0  0  0
   -0.0740   -6.8540    3.7310 O   0  0  0  0  0  0  0  0  0  0  0  0
    0.0640    1.6050    2.5410 C   0  0  0  0  0  0  0  0  0  0  0  0
    1.0470    2.4690    2.0500 C   0  0  0  0  0  0  0  0  0  0  0  0
    0.9340    5.3290   -1.5530 H   0  0  0  0  0  0  0  0  0  0  0  0
    0.8130    6.4070   -0.1300 H   0  0  0  0  0  0  0  0  0  0  0  0
   -0.6570    3.7900   -0.5820 H   0  0  0  0  0  0  0  0  0  0  0  0
   -2.4000    2.2630    0.2850 H   0  0  0  0  0  0  0  0  0  0  0  0
   -3.2730    0.9810    2.1930 H   0  0  0  0  0  0  0  0  0  0  0  0
   -2.2230    0.5600    3.5660 H   0  0  0  0  0  0  0  0  0  0  0  0
   -1.3910   -0.7650    1.0340 H   0  0  0  0  0  0  0  0  0  0  0  0
   -3.0650   -1.1790    1.5100 H   0  0  0  0  0  0  0  0  0  0  0  0
   -1.2550   -1.4720    3.7520 H   0  0  0  0  0  0  0  0  0  0  0  0
   -1.7730   -4.9550    3.5670 H   0  0  0  0  0  0  0  0  0  0  0  0
   -0.9590   -3.6830    4.4990 H   0  0  0  0  0  0  0  0  0  0  0  0
    3.9580   -3.7630    1.2920 H   0  0  0  0  0  0  0  0  0  0  0  0
    5.4880   -5.7440    1.0910 H   0  0  0  0  0  0  0  0  0  0  0  0
    4.7710   -7.9720    1.8990 H   0  0  0  0  0  0  0  0  0  0  0  0
    2.5020   -8.2830    2.9300 H   0  0  0  0  0  0  0  0  0  0  0  0
    0.2780    0.9890    3.4100 H   0  0  0  0  0  0  0  0  0  0  0  0
    2.0180    2.5170    2.5380 H   0  0  0  0  0  0  0  0  0  0  0  0
  1 28  1  0  0  0  0
  1 29  1  0  0  0  0
  1  2  1  0  0  0  0
  2  3  2  0  0  0  0
  2  4  2  0  0  0  0
  2  5  1  0  0  0  0
  5  6  2  0  0  0  0
  6 30  1  0  0  0  0
  6  7  1  0  0  0  0
  7 31  1  0  0  0  0
  7  8  2  0  0  0  0
  8  9  1  0  0  0  0
  9 32  1  0  0  0  0
  9 33  1  0  0  0  0
  9 10  1  0  0  0  0
 10 34  1  0  0  0  0
 10 35  1  0  0  0  0
 10 11  1  0  0  0  0
 11 36  1  0  0  0  0
 11 12  1  0  0  0  0
 12 13  2  0  0  0  0
 12 14  1  0  0  0  0
 14 37  1  0  0  0  0
 14 38  1  0  0  0  0
 14 15  1  0  0  0  0
 15 16  1  0  0  0  0
 16 17  2  0  0  0  0
 16 18  1  0  0  0  0
 18 19  2  0  0  0  0
 19 39  1  0  0  0  0
 19 20  1  0  0  0  0
 20 40  1  0  0  0  0
 20 21  2  0  0  0  0
 21 41  1  0  0  0  0
 21 22  1  0  0  0  0
 22 42  1  0  0  0  0
 22 23  2  0  0  0  0
 23 18  1  0  0  0  0
 23 24  1  0  0  0  0
 24 15  1  0  0  0  0
 24 25  2  0  0  0  0
  8 26  1  0  0  0  0
 26 43  1  0  0  0  0
 26 27  2  0  0  0  0
 27  5  1  0  0  0  0
 27 44  1  0  0  0  0
M  END
$$$$
ZINC00904274_000
  -MTS-   02131516523D 0   0.00000     0.00000     0

 41 44  0  0  0  0  0  0  0  0999 V2000
   -3.3460    0.1500    3.1480 F   0  0  0  0  0  0  0  0  0  0  0  0
   -2.1200    0.1110    2.6350 C   0  0  0  0  0  0  0  0  0  0  0  0
   -1.1570    1.0300    3.0570 C   0  0  0  0  0  0  0  0  0  0  0  0
    0.1330    0.9920    2.5160 C   0  0  0  0  0  0  0  0  0  0  0  0
    0.4580    0.0240    1.5600 C   0  0  0  0  0  0  0  0  0  0  0  0
   -0.5070   -0.8930    1.1320 C   0  0  0  0  0  0  0  0  0  0  0  0
   -1.7960   -0.8510    1.6750 C   0  0  0  0  0  0  0  0  0  0  0  0
    1.7100   -0.0290    1.0530 N   0  0  0  0  0  0  0  0  0  0  0  0
    2.5650   -1.0730    1.1580 C   0  0  0  0  0  0  0  0  0  0  0  0
    2.2830   -2.6170    1.9670 S   0  0  0  0  0  0  0  0  0  0  0  0
    2.2630   -1.9480    3.6570 C   0  0  0  0  0  0  0  0  0  0  0  0
    1.9560   -3.1340    4.5830 C   0  0  0  0  0  0  0  0  0  0  0  0
    2.9930   -3.8000    5.2480 C   0  0  0  0  0  0  0  0  0  0  0  0
    2.7130   -4.8770    6.0940 C   0  0  0  0  0  0  0  0  0  0  0  0
    1.3930   -5.2960    6.2810 C   0  0  0  0  0  0  0  0  0  0  0  0
    0.3550   -4.6400    5.6140 C   0  0  0  0  0  0  0  0  0  0  0  0
    0.6360   -3.5630    4.7680 C   0  0  0  0  0  0  0  0  0  0  0  0
    3.6960   -0.7120    0.5180 N   0  0  0  0  0  0  0  0  0  0  0  0
    3.5460    0.5250    0.0290 N   0  0  0  0  0  0  0  0  0  0  0  0
    2.3120    0.9580    0.3560 C   0  0  0  0  0  0  0  0  0  0  0  0
    1.6820    2.2590    0.0390 C   0  0  0  0  0  0  0  0  0  0  0  0
    2.3980    3.4470    0.2010 C   0  0  0  0  0  0  0  0  0  0  0  0
    1.7690    4.6650   -0.0700 C   0  0  0  0  0  0  0  0  0  0  0  0
    0.4850    4.6830   -0.4820 N   0  0  0  0  0  0  0  0  0  0  0  0
   -0.2220    3.5510   -0.6760 C   0  0  0  0  0  0  0  0  0  0  0  0
    0.3630    2.3090   -0.4190 C   0  0  0  0  0  0  0  0  0  0  0  0
   -1.4250    1.7680    3.8050 H   0  0  0  0  0  0  0  0  0  0  0  0
    0.8790    1.7130    2.8400 H   0  0  0  0  0  0  0  0  0  0  0  0
   -0.2590   -1.6370    0.3790 H   0  0  0  0  0  0  0  0  0  0  0  0
   -2.5560   -1.5580    1.3610 H   0  0  0  0  0  0  0  0  0  0  0  0
    1.4900   -1.1710    3.7480 H   0  0  0  0  0  0  0  0  0  0  0  0
    3.2420   -1.5060    3.9000 H   0  0  0  0  0  0  0  0  0  0  0  0
    4.0230   -3.4840    5.1080 H   0  0  0  0  0  0  0  0  0  0  0  0
    3.5230   -5.3900    6.6060 H   0  0  0  0  0  0  0  0  0  0  0  0
    1.1750   -6.1300    6.9420 H   0  0  0  0  0  0  0  0  0  0  0  0
   -0.6710   -4.9690    5.7530 H   0  0  0  0  0  0  0  0  0  0  0  0
   -0.1790   -3.0620    4.2540 H   0  0  0  0  0  0  0  0  0  0  0  0
    3.4310    3.4240    0.5310 H   0  0  0  0  0  0  0  0  0  0  0  0
    2.3030    5.6020    0.0480 H   0  0  0  0  0  0  0  0  0  0  0  0
   -1.2450    3.6180   -1.0330 H   0  0  0  0  0  0  0  0  0  0  0  0
   -0.1980    1.3950   -0.5750 H   0  0  0  0  0  0  0  0  0  0  0  0
  1  2  1  0  0  0  0
  2  3  2  0  0  0  0
  3 27  1  0  0  0  0
  3  4  1  0  0  0  0
  4 28  1  0  0  0  0
  4  5  2  0  0  0  0
  5  6  1  0  0  0  0
  6 29  1  0  0  0  0
  6  7  2  0  0  0  0
  7  2  1  0  0  0  0
  7 30  1  0  0  0  0
  5  8  1  0  0  0  0
  8  9  1  0  0  0  0
  9 10  1  0  0  0  0
 10 11  1  0  0  0  0
 11 31  1  0  0  0  0
 11 32  1  0  0  0  0
 11 12  1  0  0  0  0
 12 13  2  0  0  0  0
 13 33  1  0  0  0  0
 13 14  1  0  0  0  0
 14 34  1  0  0  0  0
 14 15  2  0  0  0  0
 15 35  1  0  0  0  0
 15 16  1  0  0  0  0
 16 36  1  0  0  0  0
 16 17  2  0  0  0  0
 17 12  1  0  0  0  0
 17 37  1  0  0  0  0
  9 18  2  0  0  0  0
 18 19  1  0  0  0  0
 19 20  2  0  0  0  0
 20  8  1  0  0  0  0
 20 21  1  0  0  0  0
 21 22  2  0  0  0  0
 22 38  1  0  0  0  0
 22 23  1  0  0  0  0
 23 39  1  0  0  0  0
 23 24  2  0  0  0  0
 24 25  1  0  0  0  0
 25 40  1  0  0  0  0
 25 26  2  0  0  0  0
 26 21  1  0  0  0  0
 26 41  1  0  0  0  0
M  END
$$$$
ZINC00910462_000
  -MTS-   02131516523D 0   0.00000     0.00000     0

 42 46  0  0  0  0  0  0  0  0999 V2000
    1.4550    5.6110    0.1900 O   0  0  0  0  0  0  0  0  0  0  0  0
    2.1070    4.3800    0.1520 C   0  0  0  0  0  0  0  0  0  0  0  0
    3.3400    4.2220   -0.4940 C   0  0  0  0  0  0  0  0  0  0  0  0
    3.9690    2.9720   -0.5140 C   0  0  0  0  0  0  0  0  0  0  0  0
    3.3620    1.8790    0.1130 C   0  0  0  0  0  0  0  0  0  0  0  0
    2.1330    2.0360    0.7560 C   0  0  0  0  0  0  0  0  0  0  0  0
    1.5090    3.2840    0.7740 C   0  0  0  0  0  0  0  0  0  0  0  0
    1.5200    0.9310    1.3880 N   0  0  0  0  0  0  0  0  0  0  0  0
    2.1090    0.1090    2.2690 C   0  0  0  0  0  0  0  0  0  0  0  0
    3.2580    0.1830    2.6630 O   0  0  0  0  0  0  0  0  0  0  0  0
    1.1420   -0.9560    2.7260 C   0  0  0  0  0  0  0  0  0  0  0  0
    1.2710   -2.0250    3.6210 C   0  0  0  0  0  0  0  0  0  0  0  0
    0.1200   -2.8030    3.7780 C   0  0  0  0  0  0  0  0  0  0  0  0
   -0.1780   -4.0200    4.6210 C   0  0  0  0  0  0  0  0  0  0  0  0
    0.6400   -4.5390    5.3580 O   0  0  0  0  0  0  0  0  0  0  0  0
   -1.4430   -4.4220    4.4350 N   0  0  0  0  0  0  0  0  0  0  0  0
   -2.0570   -5.5280    5.0670 C   0  0  0  0  0  0  0  0  0  0  0  0
   -3.0910   -5.3220    5.9810 C   0  0  0  0  0  0  0  0  0  0  0  0
   -3.7000   -6.4160    6.6060 C   0  0  0  0  0  0  0  0  0  0  0  0
   -3.2690   -7.7140    6.3110 C   0  0  0  0  0  0  0  0  0  0  0  0
   -2.2300   -7.9190    5.3940 C   0  0  0  0  0  0  0  0  0  0  0  0
   -1.7770   -9.1990    5.0780 O   0  0  0  0  0  0  0  0  0  0  0  0
   -1.6290   -6.8230    4.7760 C   0  0  0  0  0  0  0  0  0  0  0  0
   -2.0310   -3.6010    3.5540 C   0  0  0  0  0  0  0  0  0  0  0  0
   -3.1800   -3.6740    3.1600 O   0  0  0  0  0  0  0  0  0  0  0  0
   -1.0650   -2.5360    3.0970 C   0  0  0  0  0  0  0  0  0  0  0  0
   -1.1930   -1.4670    2.2030 C   0  0  0  0  0  0  0  0  0  0  0  0
   -0.0420   -0.6890    2.0450 C   0  0  0  0  0  0  0  0  0  0  0  0
    0.2550    0.5280    1.2020 C   0  0  0  0  0  0  0  0  0  0  0  0
   -0.5630    1.0460    0.4650 O   0  0  0  0  0  0  0  0  0  0  0  0
    1.1240    5.9040   -0.6500 H   0  0  0  0  0  0  0  0  0  0  0  0
    3.8190    5.0630   -0.9830 H   0  0  0  0  0  0  0  0  0  0  0  0
    4.9260    2.8500   -1.0140 H   0  0  0  0  0  0  0  0  0  0  0  0
    3.8390    0.9040    0.1050 H   0  0  0  0  0  0  0  0  0  0  0  0
    0.5560    3.4130    1.2720 H   0  0  0  0  0  0  0  0  0  0  0  0
    2.1950   -2.2330    4.1520 H   0  0  0  0  0  0  0  0  0  0  0  0
   -3.4160   -4.3110    6.2010 H   0  0  0  0  0  0  0  0  0  0  0  0
   -4.5060   -6.2560    7.3180 H   0  0  0  0  0  0  0  0  0  0  0  0
   -3.7470   -8.5550    6.8000 H   0  0  0  0  0  0  0  0  0  0  0  0
   -1.2010   -9.5810    5.7290 H   0  0  0  0  0  0  0  0  0  0  0  0
   -0.8270   -6.9890    4.0680 H   0  0  0  0  0  0  0  0  0  0  0  0
   -2.1180   -1.2590    1.6710 H   0  0  0  0  0  0  0  0  0  0  0  0
  1 31  1  0  0  0  0
  1  2  1  0  0  0  0
  2  3  2  0  0  0  0
  3 32  1  0  0  0  0
  3  4  1  0  0  0  0
  4 33  1  0  0  0  0
  4  5  2  0  0  0  0
  5 34  1  0  0  0  0
  5  6  1  0  0  0  0
  6  7  2  0  0  0  0
  7  2  1  0  0  0  0
  7 35  1  0  0  0  0
  6  8  1  0  0  0  0
  8  9  1  0  0  0  0
  9 10  2  0  0  0  0
  9 11  1  0  0  0  0
 11 12  2  0  0  0  0
 12 36  1  0  0  0  0
 12 13  1  0  0  0  0
 13 14  1  0  0  0  0
 14 15  2  0  0  0  0
 14 16  1  0  0  0  0
 16 17  1  0  0  0  0
 17 18  2  0  0  0  0
 18 37  1  0  0  0  0
 18 19  1  0  0  0  0
 19 38  1  0  0  0  0
 19 20  2  0  0  0  0
 20 39  1  0  0  0  0
 20 21  1  0  0  0  0
 21 22  1  0  0  0  0
 22 40  1  0  0  0  0
 21 23  2  0  0  0  0
 23 17  1  0  0  0  0
 23 41  1  0  0  0  0
 16 24  1  0  0  0  0
 24 25  2  0  0  0  0
 24 26  1  0  0  0  0
 26 13  2  0  0  0  0
 26 27  1  0  0  0  0
 27 42  1  0  0  0  0
 27 28  2  0  0  0  0
 28 11  1  0  0  0  0
 28 29  1  0  0  0  0
 29  8  1  0  0  0  0
 29 30  2  0  0  0  0
M  END
$$$$
ZINC00988748_000
  -MTS-   02131516523D 0   0.00000     0.00000     0

 25 26  0  0  0  0  0  0  0  0999 V2000
    3.0020   -0.2060    1.0650 C   0  0  0  0  0  0  0  0  0  0  0  0
    2.2510    1.1050    0.8360 C   0  0  0  0  0  0  0  0  0  0  0  0
    2.7520    2.2390    0.3020 N   0  0  0  0  0  0  0  0  0  0  0  0
    1.8000    3.2070    0.2530 C   0  0  0  0  0  0  0  0  0  0  0  0
    0.6500    2.6160    0.7930 C   0  0  0  0  0  0  0  0  0  0  0  0
    0.9460    1.3370    1.1390 N   0  0  0  0  0  0  0  0  0  0  0  0
    0.0950    0.4450    1.6930 C   0  0  0  0  0  0  0  0  0  0  0  0
   -0.6450    0.7960    2.8260 C   0  0  0  0  0  0  0  0  0  0  0  0
   -1.5140   -0.1350    3.4020 C   0  0  0  0  0  0  0  0  0  0  0  0
   -1.6540   -1.4090    2.8500 C   0  0  0  0  0  0  0  0  0  0  0  0
   -2.5360   -2.3060    3.4490 O   0  0  0  0  0  0  0  0  0  0  0  0
   -0.9100   -1.7600    1.7160 C   0  0  0  0  0  0  0  0  0  0  0  0
   -0.0370   -0.8320    1.1380 C   0  0  0  0  0  0  0  0  0  0  0  0
    1.8820    4.4860   -0.2100 N   0  3  0  0  0  0  0  0  0  0  0  0
    3.0790    5.0020   -0.7420 O   0  5  0  0  0  0  0  0  0  0  0  0
    0.9140    5.2100   -0.1740 O   0  0  0  0  0  0  0  0  0  0  0  0
    2.7260   -0.9200    0.2730 H   0  0  0  0  0  0  0  0  0  0  0  0
    2.7250   -0.6200    2.0460 H   0  0  0  0  0  0  0  0  0  0  0  0
    4.0880   -0.0270    1.0380 H   0  0  0  0  0  0  0  0  0  0  0  0
   -0.3150    3.0960    0.9160 H   0  0  0  0  0  0  0  0  0  0  0  0
   -0.5440    1.7880    3.2600 H   0  0  0  0  0  0  0  0  0  0  0  0
   -2.0930    0.1130    4.2870 H   0  0  0  0  0  0  0  0  0  0  0  0
   -2.1960   -2.7300    4.2270 H   0  0  0  0  0  0  0  0  0  0  0  0
   -1.0030   -2.7480    1.2790 H   0  0  0  0  0  0  0  0  0  0  0  0
    0.5410   -1.1030    0.2590 H   0  0  0  0  0  0  0  0  0  0  0  0
  1 17  1  0  0  0  0
  1 18  1  0  0  0  0
  1 19  1  0  0  0  0
  1  2  1  0  0  0  0
  2  3  2  0  0  0  0
  3  4  1  0  0  0  0
  4  5  2  0  0  0  0
  5 20  1  0  0  0  0
  5  6  1  0  0  0  0
  6  2  1  0  0  0  0
  6  7  1  0  0  0  0
  7  8  2  0  0  0  0
  8 21  1  0  0  0  0
  8  9  1  0  0  0  0
  9 22  1  0  0  0  0
  9 10  2  0  0  0  0
 10 11  1  0  0  0  0
 11 23  1  0  0  0  0
 10 12  1  0  0  0  0
 12 24  1  0  0  0  0
 12 13  2  0  0  0  0
 13  7  1  0  0  0  0
 13 25  1  0  0  0  0
  4 14  1  0  0  0  0
 14 15  1  0  0  0  0
 14 16  2  0  0  0  0
M  CHG  2  14   1  15  -1
M  END
$$$$
ZINC01053903_000
  -MTS-   02131516523D 0   0.00000     0.00000     0

 30 32  0  0  0  0  0  0  0  0999 V2000
    0.6330   -1.7020    3.4000 C   0  0  0  0  0  0  0  0  0  0  0  0
   -0.5210   -2.2820    2.5840 C   0  0  0  0  0  0  0  0  0  0  0  0
   -1.1120   -1.7120    1.4540 C   0  0  0  0  0  0  0  0  0  0  0  0
   -2.1500   -2.4700    0.8700 O   0  0  0  0  0  0  0  0  0  0  0  0
   -2.1430   -3.5390    1.7720 C   0  0  0  0  0  0  0  0  0  0  0  0
   -3.0210   -4.6180    1.6730 C   0  0  0  0  0  0  0  0  0  0  0  0
   -2.9020   -5.6580    2.6050 C   0  0  0  0  0  0  0  0  0  0  0  0
   -1.9340   -5.6050    3.6190 C   0  0  0  0  0  0  0  0  0  0  0  0
   -1.0710   -4.5060    3.7340 C   0  0  0  0  0  0  0  0  0  0  0  0
   -1.1960   -3.4840    2.7890 C   0  0  0  0  0  0  0  0  0  0  0  0
   -0.7040   -0.3800    0.8490 C   0  0  0  0  0  0  0  0  0  0  0  0
   -1.1510   -0.0160   -0.2240 O   0  0  0  0  0  0  0  0  0  0  0  0
    0.1520    0.3980    1.5220 N   0  0  0  0  0  0  0  0  0  0  0  0
    0.6300    1.6150    0.9950 C   0  0  0  0  0  0  0  0  0  0  0  0
    2.1550    1.9590    0.1950 S   0  0  0  0  0  0  0  0  0  0  0  0
    1.7190    3.6640    0.2200 C   0  0  0  0  0  0  0  0  0  0  0  0
    0.4510    3.8450    0.6550 N   0  0  0  0  0  0  0  0  0  0  0  0
   -0.1210    2.7270    1.1100 N   0  0  0  0  0  0  0  0  0  0  0  0
    2.6580    4.8060   -0.1770 C   0  0  0  0  0  0  0  0  0  0  0  0
    3.7390    4.2940   -0.8300 F   0  0  0  0  0  0  0  0  0  0  0  0
    3.0910    5.4550    0.9430 F   0  0  0  0  0  0  0  0  0  0  0  0
    2.0330    5.6950   -0.9980 F   0  0  0  0  0  0  0  0  0  0  0  0
    1.4690   -1.4730    2.7250 H   0  0  0  0  0  0  0  0  0  0  0  0
    0.9670   -2.4340    4.1440 H   0  0  0  0  0  0  0  0  0  0  0  0
    0.3150   -0.7850    3.9170 H   0  0  0  0  0  0  0  0  0  0  0  0
   -3.7650   -4.6320    0.8860 H   0  0  0  0  0  0  0  0  0  0  0  0
   -3.5660   -6.5190    2.5390 H   0  0  0  0  0  0  0  0  0  0  0  0
   -1.8550   -6.4290    4.3260 H   0  0  0  0  0  0  0  0  0  0  0  0
   -0.3380   -4.4550    4.5350 H   0  0  0  0  0  0  0  0  0  0  0  0
    0.4560    0.1090    2.4230 H   0  0  0  0  0  0  0  0  0  0  0  0
  1 23  1  0  0  0  0
  1 24  1  0  0  0  0
  1 25  1  0  0  0  0
  1  2  1  0  0  0  0
  2  3  2  0  0  0  0
  3  4  1  0  0  0  0
  4  5  1  0  0  0  0
  5  6  2  0  0  0  0
  6 26  1  0  0  0  0
  6  7  1  0  0  0  0
  7 27  1  0  0  0  0
  7  8  2  0  0  0  0
  8 28  1  0  0  0  0
  8  9  1  0  0  0  0
  9 29  1  0  0  0  0
  9 10  2  0  0  0  0
 10  2  1  0  0  0  0
 10  5  1  0  0  0  0
  3 11  1  0  0  0  0
 11 12  2  0  0  0  0
 11 13  1  0  0  0  0
 13 30  1  0  0  0  0
 13 14  1  0  0  0  0
 14 15  1  0  0  0  0
 15 16  1  0  0  0  0
 16 17  2  0  0  0  0
 17 18  1  0  0  0  0
 18 14  2  0  0  0  0
 16 19  1  0  0  0  0
 19 20  1  0  0  0  0
 19 21  1  0  0  0  0
 19 22  1  0  0  0  0
M  END
$$$$
ZINC01157003_000
  -MTS-   02131516523D 0   0.00000     0.00000     0

 35 36  0  0  0  0  0  0  0  0999 V2000
    2.4910   -1.3330    1.9060 C   0  0  0  0  0  0  0  0  0  0  0  0
    1.3300   -0.6360    1.4230 O   0  0  0  0  0  0  0  0  0  0  0  0
    1.4250    0.7150    1.0560 C   0  0  0  0  0  0  0  0  0  0  0  0
    2.3640    1.1550    0.1120 C   0  0  0  0  0  0  0  0  0  0  0  0
    2.4220    2.5080   -0.2390 C   0  0  0  0  0  0  0  0  0  0  0  0
    1.5780    3.4330    0.3770 C   0  0  0  0  0  0  0  0  0  0  0  0
    1.6830    5.1250   -0.0500 Cl  0  0  0  0  0  0  0  0  0  0  0  0
    0.6520    3.0030    1.3270 C   0  0  0  0  0  0  0  0  0  0  0  0
    0.5530    1.6470    1.6360 C   0  0  0  0  0  0  0  0  0  0  0  0
   -0.4220    1.2440    2.4750 N   0  0  0  0  0  0  0  0  0  0  0  0
   -1.9970    1.0010    1.8270 S   0  0  0  0  0  0  0  0  0  0  0  0
   -2.2180    2.0030    0.8080 O   0  0  0  0  0  0  0  0  0  0  0  0
   -2.9030    0.8450    2.9440 O   0  0  0  0  0  0  0  0  0  0  0  0
   -1.5450   -0.5360    1.0790 C   0  0  0  0  0  0  0  0  0  0  0  0
   -1.4730   -0.7140   -0.3070 C   0  0  0  0  0  0  0  0  0  0  0  0
   -1.0140   -1.9280   -0.8150 C   0  0  0  0  0  0  0  0  0  0  0  0
   -0.8280   -2.1320   -2.5420 Cl  0  0  0  0  0  0  0  0  0  0  0  0
   -0.6950   -2.9740    0.0560 C   0  0  0  0  0  0  0  0  0  0  0  0
   -0.8070   -2.8030    1.4420 C   0  0  0  0  0  0  0  0  0  0  0  0
   -1.2010   -1.5620    1.9560 C   0  0  0  0  0  0  0  0  0  0  0  0
   -1.2400   -1.2980    3.3250 O   0  0  0  0  0  0  0  0  0  0  0  0
   -1.3810   -2.3620    4.2810 C   0  0  0  0  0  0  0  0  0  0  0  0
    2.2560   -2.4070    1.9510 H   0  0  0  0  0  0  0  0  0  0  0  0
    3.3370   -1.1840    1.2220 H   0  0  0  0  0  0  0  0  0  0  0  0
    2.7820   -1.0120    2.9150 H   0  0  0  0  0  0  0  0  0  0  0  0
    3.0550    0.4680   -0.3590 H   0  0  0  0  0  0  0  0  0  0  0  0
    3.1230    2.8530   -0.9940 H   0  0  0  0  0  0  0  0  0  0  0  0
    0.0060    3.7190    1.8170 H   0  0  0  0  0  0  0  0  0  0  0  0
   -0.2130    0.7330    3.3350 H   0  0  0  0  0  0  0  0  0  0  0  0
   -1.7600    0.0850   -0.9830 H   0  0  0  0  0  0  0  0  0  0  0  0
   -0.3560   -3.9180   -0.3550 H   0  0  0  0  0  0  0  0  0  0  0  0
   -0.5750   -3.6300    2.1000 H   0  0  0  0  0  0  0  0  0  0  0  0
   -1.6230   -1.9060    5.2530 H   0  0  0  0  0  0  0  0  0  0  0  0
   -2.1960   -3.0470    4.0010 H   0  0  0  0  0  0  0  0  0  0  0  0
   -0.4450   -2.9270    4.3940 H   0  0  0  0  0  0  0  0  0  0  0  0
  1 23  1  0  0  0  0
  1 24  1  0  0  0  0
  1 25  1  0  0  0  0
  1  2  1  0  0  0  0
  2  3  1  0  0  0  0
  3  4  2  0  0  0  0
  4 26  1  0  0  0  0
  4  5  1  0  0  0  0
  5 27  1  0  0  0  0
  5  6  2  0  0  0  0
  6  7  1  0  0  0  0
  6  8  1  0  0  0  0
  8 28  1  0  0  0  0
  8  9  2  0  0  0  0
  9  3  1  0  0  0  0
  9 10  1  0  0  0  0
 10 29  1  0  0  0  0
 10 11  1  0  0  0  0
 11 12  2  0  0  0  0
 11 13  2  0  0  0  0
 11 14  1  0  0  0  0
 14 15  2  0  0  0  0
 15 30  1  0  0  0  0
 15 16  1  0  0  0  0
 16 17  1  0  0  0  0
 16 18  2  0  0  0  0
 18 31  1  0  0  0  0
 18 19  1  0  0  0  0
 19 32  1  0  0  0  0
 19 20  2  0  0  0  0
 20 14  1  0  0  0  0
 20 21  1  0  0  0  0
 21 22  1  0  0  0  0
 22 33  1  0  0  0  0
 22 34  1  0  0  0  0
 22 35  1  0  0  0  0
M  END
$$$$
ZINC01183225_000
  -MTS-   02131516523D 0   0.00000     0.00000     0

 51 56  0  0  1  0  0  0  0  0999 V2000
    1.6170    5.0620    0.1680 C   0  0  0  0  0  0  0  0  0  0  0  0
    1.6500    3.6530   -0.1070 O   0  0  0  0  0  0  0  0  0  0  0  0
    2.8540    2.9410   -0.2100 C   0  0  0  0  0  0  0  0  0  0  0  0
    4.0180    3.5020   -0.7520 C   0  0  0  0  0  0  0  0  0  0  0  0
    5.1940    2.7470   -0.8220 C   0  0  0  0  0  0  0  0  0  0  0  0
    5.2180    1.4300   -0.3510 C   0  0  0  0  0  0  0  0  0  0  0  0
    4.0570    0.8650    0.1860 C   0  0  0  0  0  0  0  0  0  0  0  0
    2.8850    1.6210    0.2480 C   0  0  0  0  0  0  0  0  0  0  0  0
    1.7060    1.0490    0.7780 N   0  0  0  0  0  0  0  0  0  0  0  0
    0.9650    0.1260    0.1350 C   0  0  0  0  0  0  0  0  0  0  0  0
    0.9710   -0.1850   -1.0410 O   0  0  0  0  0  0  0  0  0  0  0  0
    0.1560   -0.5110    1.2120 C   0  0  1  0  0  0  0  0  0  0  0  0
   -1.0270   -1.5230    1.2660 C   0  0  0  0  0  0  0  0  0  0  0  0
   -0.7730   -2.1570    2.6510 C   0  0  0  0  0  0  0  0  0  0  0  0
   -0.6720   -3.5270    2.9060 C   0  0  0  0  0  0  0  0  0  0  0  0
   -0.3100   -3.9510    4.1890 C   0  0  0  0  0  0  0  0  0  0  0  0
   -0.0570   -3.0150    5.1990 C   0  0  0  0  0  0  0  0  0  0  0  0
   -0.2080   -1.6460    4.9520 C   0  0  0  0  0  0  0  0  0  0  0  0
   -0.6130   -1.2220    3.6840 C   0  0  0  0  0  0  0  0  0  0  0  0
   -0.9330    0.2420    3.3140 C   0  0  0  0  0  0  0  0  0  0  0  0
   -2.3340    0.0130    2.7200 C   0  0  0  0  0  0  0  0  0  0  0  0
   -3.5100    0.5990    3.1950 C   0  0  0  0  0  0  0  0  0  0  0  0
   -4.7040    0.3910    2.4970 C   0  0  0  0  0  0  0  0  0  0  0  0
   -4.7200   -0.4030    1.3430 C   0  0  0  0  0  0  0  0  0  0  0  0
   -3.5500   -1.0260    0.8950 C   0  0  0  0  0  0  0  0  0  0  0  0
   -2.3620   -0.8370    1.6050 C   0  0  0  0  0  0  0  0  0  0  0  0
   -0.1560    0.7420    2.0570 C   0  0  2  0  0  0  0  0  0  0  0  0
   -0.9650    1.8610    1.2970 C   0  0  0  0  0  0  0  0  0  0  0  0
    1.2380    1.2970    2.0190 C   0  0  0  0  0  0  0  0  0  0  0  0
    1.7830    1.8860    2.9340 O   0  0  0  0  0  0  0  0  0  0  0  0
    0.5640    5.3800    0.1580 H   0  0  0  0  0  0  0  0  0  0  0  0
    2.0350    5.2800    1.1620 H   0  0  0  0  0  0  0  0  0  0  0  0
    2.1590    5.6260   -0.6060 H   0  0  0  0  0  0  0  0  0  0  0  0
    4.0330    4.5190   -1.1230 H   0  0  0  0  0  0  0  0  0  0  0  0
    6.0950    3.1840   -1.2440 H   0  0  0  0  0  0  0  0  0  0  0  0
    6.1350    0.8490   -0.4010 H   0  0  0  0  0  0  0  0  0  0  0  0
    4.0610   -0.1540    0.5560 H   0  0  0  0  0  0  0  0  0  0  0  0
    1.0120   -1.0970    1.6120 H   0  0  0  0  0  0  0  0  0  0  0  0
   -1.0470   -2.2520    0.4410 H   0  0  0  0  0  0  0  0  0  0  0  0
   -0.8660   -4.2500    2.1200 H   0  0  0  0  0  0  0  0  0  0  0  0
   -0.2240   -5.0130    4.4020 H   0  0  0  0  0  0  0  0  0  0  0  0
    0.2570   -3.3540    6.1820 H   0  0  0  0  0  0  0  0  0  0  0  0
   -0.0190   -0.9220    5.7390 H   0  0  0  0  0  0  0  0  0  0  0  0
   -0.9220    0.9520    4.1550 H   0  0  0  0  0  0  0  0  0  0  0  0
   -3.4970    1.2110    4.0920 H   0  0  0  0  0  0  0  0  0  0  0  0
   -5.6230    0.8480    2.8510 H   0  0  0  0  0  0  0  0  0  0  0  0
   -5.6480   -0.5390    0.7950 H   0  0  0  0  0  0  0  0  0  0  0  0
   -3.5660   -1.6510    0.0070 H   0  0  0  0  0  0  0  0  0  0  0  0
   -1.8580    1.4930    0.7740 H   0  0  0  0  0  0  0  0  0  0  0  0
   -1.2850    2.6160    2.0320 H   0  0  0  0  0  0  0  0  0  0  0  0
   -0.3870    2.3940    0.5250 H   0  0  0  0  0  0  0  0  0  0  0  0
  1 31  1  0  0  0  0
  1 32  1  0  0  0  0
  1 33  1  0  0  0  0
  1  2  1  0  0  0  0
  2  3  1  0  0  0  0
  3  4  2  0  0  0  0
  4 34  1  0  0  0  0
  4  5  1  0  0  0  0
  5 35  1  0  0  0  0
  5  6  2  0  0  0  0
  6 36  1  0  0  0  0
  6  7  1  0  0  0  0
  7 37  1  0  0  0  0
  7  8  2  0  0  0  0
  8  3  1  0  0  0  0
  8  9  1  0  0  0  0
  9 10  1  0  0  0  0
 10 11  2  0  0  0  0
 10 12  1  0  0  0  0
 12 38  1  0  0  0  0
 12 13  1  0  0  0  0
 13 39  1  0  0  0  0
 13 14  1  0  0  0  0
 14 15  1  0  0  0  0
 15 40  1  0  0  0  0
 15 16  2  0  0  0  0
 16 41  1  0  0  0  0
 16 17  1  0  0  0  0
 17 42  1  0  0  0  0
 17 18  2  0  0  0  0
 18 43  1  0  0  0  0
 18 19  1  0  0  0  0
 19 14  2  0  0  0  0
 19 20  1  0  0  0  0
 20 44  1  0  0  0  0
 20 21  1  0  0  0  0
 21 22  1  0  0  0  0
 22 45  1  0  0  0  0
 22 23  2  0  0  0  0
 23 46  1  0  0  0  0
 23 24  1  0  0  0  0
 24 47  1  0  0  0  0
 24 25  2  0  0  0  0
 25 48  1  0  0  0  0
 25 26  1  0  0  0  0
 26 13  1  0  0  0  0
 26 21  2  0  0  0  0
 20 27  1  0  0  0  0
 27 12  1  0  0  0  0
 27 28  1  0  0  0  0
 28 49  1  0  0  0  0
 28 50  1  0  0  0  0
 28 51  1  0  0  0  0
 27 29  1  0  0  0  0
 29  9  1  0  0  0  0
 29 30  2  0  0  0  0
M  END
$$$$
ZINC01595855_000
  -MTS-   02131516523D 0   0.00000     0.00000     0

 32 33  0  0  1  0  0  0  0  0999 V2000
   -1.3920   -5.5250    3.4060 F   0  0  0  0  0  0  0  0  0  0  0  0
   -1.1980   -4.2160    3.2820 C   0  0  0  0  0  0  0  0  0  0  0  0
    0.0680   -3.7260    2.9490 C   0  0  0  0  0  0  0  0  0  0  0  0
    0.2750   -2.3480    2.8270 C   0  0  0  0  0  0  0  0  0  0  0  0
   -0.7800   -1.4660    3.0650 C   0  0  0  0  0  0  0  0  0  0  0  0
   -0.5620   -0.1400    3.0100 N   0  0  0  0  0  0  0  0  0  0  0  0
   -0.7640    0.7060    1.5240 S   0  0  0  0  0  0  0  0  0  0  0  0
   -1.8210   -0.0040    0.8500 O   0  0  0  0  0  0  0  0  0  0  0  0
   -0.8690    2.1140    1.8150 O   0  0  0  0  0  0  0  0  0  0  0  0
    0.8190    0.3400    0.7360 C   0  0  0  0  0  0  0  0  0  0  0  0
    1.2440    1.5040   -0.1900 C   0  0  0  0  0  0  0  0  0  0  0  0
    1.8080    2.6970    0.6200 C   0  0  1  0  0  0  0  0  0  0  0  0
    0.8950    3.8260    0.6520 N   0  0  0  0  0  0  0  0  0  0  0  0
    1.4130    4.8820    0.0410 C   0  0  0  0  0  0  0  0  0  0  0  0
    0.8490    5.9450   -0.0710 O   0  0  0  0  0  0  0  0  0  0  0  0
    2.6250    4.6230   -0.4210 N   0  0  0  0  0  0  0  0  0  0  0  0
    2.9490    3.3660   -0.1190 C   0  0  0  0  0  0  0  0  0  0  0  0
    4.0160    2.8550   -0.4080 O   0  0  0  0  0  0  0  0  0  0  0  0
   -2.0510   -1.9520    3.3760 C   0  0  0  0  0  0  0  0  0  0  0  0
   -2.2610   -3.3310    3.4830 C   0  0  0  0  0  0  0  0  0  0  0  0
    0.8820   -4.4270    2.7900 H   0  0  0  0  0  0  0  0  0  0  0  0
    1.2490   -1.9540    2.5560 H   0  0  0  0  0  0  0  0  0  0  0  0
   -0.3500    0.4130    3.8410 H   0  0  0  0  0  0  0  0  0  0  0  0
    1.5750    0.1610    1.5170 H   0  0  0  0  0  0  0  0  0  0  0  0
    0.6880   -0.5840    0.1520 H   0  0  0  0  0  0  0  0  0  0  0  0
    2.0280    1.1460   -0.8760 H   0  0  0  0  0  0  0  0  0  0  0  0
    0.3780    1.8300   -0.7890 H   0  0  0  0  0  0  0  0  0  0  0  0
    2.1220    2.4080    1.6360 H   0  0  0  0  0  0  0  0  0  0  0  0
   -0.0040    3.8600    1.0790 H   0  0  0  0  0  0  0  0  0  0  0  0
    3.1920    5.2700   -0.9040 H   0  0  0  0  0  0  0  0  0  0  0  0
   -2.8680   -1.2540    3.5280 H   0  0  0  0  0  0  0  0  0  0  0  0
   -3.2440   -3.7250    3.7220 H   0  0  0  0  0  0  0  0  0  0  0  0
  1  2  1  0  0  0  0
  2  3  2  0  0  0  0
  3 21  1  0  0  0  0
  3  4  1  0  0  0  0
  4 22  1  0  0  0  0
  4  5  2  0  0  0  0
  5  6  1  0  0  0  0
  6 23  1  0  0  0  0
  6  7  1  0  0  0  0
  7  8  2  0  0  0  0
  7  9  2  0  0  0  0
  7 10  1  0  0  0  0
 10 24  1  0  0  0  0
 10 25  1  0  0  0  0
 10 11  1  0  0  0  0
 11 26  1  0  0  0  0
 11 27  1  0  0  0  0
 11 12  1  0  0  0  0
 12 28  1  0  0  0  0
 12 13  1  0  0  0  0
 13 29  1  0  0  0  0
 13 14  1  0  0  0  0
 14 15  2  0  0  0  0
 14 16  1  0  0  0  0
 16 30  1  0  0  0  0
 16 17  1  0  0  0  0
 17 12  1  0  0  0  0
 17 18  2  0  0  0  0
  5 19  1  0  0  0  0
 19 31  1  0  0  0  0
 19 20  2  0  0  0  0
 20  2  1  0  0  0  0
 20 32  1  0  0  0  0
M  END
$$$$
ZINC01599531_000
  -MTS-   02131516523D 0   0.00000     0.00000     0

 17 17  0  0  0  0  0  0  0  0999 V2000
   -1.3270    1.2240    1.3130 C   0  0  0  0  0  0  0  0  0  0  0  0
   -0.1520    1.7850    1.9180 O   0  0  0  0  0  0  0  0  0  0  0  0
    0.8580    2.3980    1.1620 C   0  0  0  0  0  0  0  0  0  0  0  0
    0.8550    3.7730    0.8920 C   0  0  0  0  0  0  0  0  0  0  0  0
    1.8740    4.3540    0.1370 C   0  0  0  0  0  0  0  0  0  0  0  0
    1.8260    5.7270   -0.1040 O   0  0  0  0  0  0  0  0  0  0  0  0
    2.9140    3.5610   -0.3600 C   0  0  0  0  0  0  0  0  0  0  0  0
    2.9260    2.1880   -0.0970 C   0  0  0  0  0  0  0  0  0  0  0  0
    1.9020    1.6110    0.6610 C   0  0  0  0  0  0  0  0  0  0  0  0
    1.9360   -0.2110    0.9990 Br  0  0  0  0  0  0  0  0  0  0  0  0
   -1.9530    0.8090    2.1160 H   0  0  0  0  0  0  0  0  0  0  0  0
   -1.9050    1.9980    0.7850 H   0  0  0  0  0  0  0  0  0  0  0  0
   -1.0630    0.4090    0.6220 H   0  0  0  0  0  0  0  0  0  0  0  0
    0.0760    4.4290    1.2530 H   0  0  0  0  0  0  0  0  0  0  0  0
    1.2260    5.9840   -0.7920 H   0  0  0  0  0  0  0  0  0  0  0  0
    3.7130    3.9990   -0.9490 H   0  0  0  0  0  0  0  0  0  0  0  0
    3.7270    1.5630   -0.4770 H   0  0  0  0  0  0  0  0  0  0  0  0
  1 11  1  0  0  0  0
  1 12  1  0  0  0  0
  1 13  1  0  0  0  0
  1  2  1  0  0  0  0
  2  3  1  0  0  0  0
  3  4  2  0  0  0  0
  4 14  1  0  0  0  0
  4  5  1  0  0  0  0
  5  6  1  0  0  0  0
  6 15  1  0  0  0  0
  5  7  2  0  0  0  0
  7 16  1  0  0  0  0
  7  8  1  0  0  0  0
  8 17  1  0  0  0  0
  8  9  2  0  0  0  0
  9  3  1  0  0  0  0
  9 10  1  0  0  0  0
M  END
$$$$
ZINC01654181_000
  -MTS-   02131516523D 0   0.00000     0.00000     0

 23 24  0  0  0  0  0  0  0  0999 V2000
   -1.5460   -2.7120    3.2170 C   0  0  0  0  0  0  0  0  0  0  0  0
   -0.2820   -2.1360    2.5350 C   0  0  0  0  0  0  0  0  0  0  0  0
   -0.5110   -0.7380    2.2730 O   0  0  0  0  0  0  0  0  0  0  0  0
    0.5230   -0.1380    1.6710 C   0  0  0  0  0  0  0  0  0  0  0  0
    1.5330   -0.7650    1.3920 O   0  0  0  0  0  0  0  0  0  0  0  0
    0.4270    1.3330    1.3390 C   0  0  0  0  0  0  0  0  0  0  0  0
   -0.7000    2.0890    1.6730 O   0  0  0  0  0  0  0  0  0  0  0  0
   -0.3370    3.3710    1.1830 N   0  0  0  0  0  0  0  0  0  0  0  0
    0.8870    3.3430    0.6190 C   0  0  0  0  0  0  0  0  0  0  0  0
    1.6060    4.3790    0.0260 C   0  0  0  0  0  0  0  0  0  0  0  0
    2.8740    4.0890   -0.4970 C   0  0  0  0  0  0  0  0  0  0  0  0
    3.3980    2.7890   -0.4230 C   0  0  0  0  0  0  0  0  0  0  0  0
    2.6740    1.7500    0.1750 C   0  0  0  0  0  0  0  0  0  0  0  0
    1.4150    2.0640    0.6910 C   0  0  0  0  0  0  0  0  0  0  0  0
   -1.4100   -3.7840    3.4360 H   0  0  0  0  0  0  0  0  0  0  0  0
   -1.7410   -2.1800    4.1610 H   0  0  0  0  0  0  0  0  0  0  0  0
   -2.4180   -2.5920    2.5570 H   0  0  0  0  0  0  0  0  0  0  0  0
   -0.1040   -2.6920    1.5980 H   0  0  0  0  0  0  0  0  0  0  0  0
    0.5790   -2.2740    3.2110 H   0  0  0  0  0  0  0  0  0  0  0  0
    1.1770    5.3730   -0.0170 H   0  0  0  0  0  0  0  0  0  0  0  0
    3.4560    4.8800   -0.9640 H   0  0  0  0  0  0  0  0  0  0  0  0
    4.3820    2.5840   -0.8380 H   0  0  0  0  0  0  0  0  0  0  0  0
    3.0780    0.7430    0.2340 H   0  0  0  0  0  0  0  0  0  0  0  0
  1 15  1  0  0  0  0
  1 16  1  0  0  0  0
  1 17  1  0  0  0  0
  1  2  1  0  0  0  0
  2 18  1  0  0  0  0
  2 19  1  0  0  0  0
  2  3  1  0  0  0  0
  3  4  1  0  0  0  0
  4  5  2  0  0  0  0
  4  6  1  0  0  0  0
  6  7  1  0  0  0  0
  7  8  1  0  0  0  0
  8  9  2  0  0  0  0
  9 10  1  0  0  0  0
 10 20  1  0  0  0  0
 10 11  2  0  0  0  0
 11 21  1  0  0  0  0
 11 12  1  0  0  0  0
 12 22  1  0  0  0  0
 12 13  2  0  0  0  0
 13 23  1  0  0  0  0
 13 14  1  0  0  0  0
 14  6  2  0  0  0  0
 14  9  1  0  0  0  0
M  END
$$$$
ZINC01678315_000
  -MTS-   02131516523D 0   0.00000     0.00000     0

 20 20  0  0  0  0  0  0  0  0999 V2000
    2.7640    4.4760   -0.5540 C   0  0  0  0  0  0  0  0  0  0  0  0
    2.2190    3.2440   -0.0460 O   0  0  0  0  0  0  0  0  0  0  0  0
    0.9900    3.3870    0.4670 C   0  0  0  0  0  0  0  0  0  0  0  0
    0.4380    4.4760    0.4750 O   0  0  0  0  0  0  0  0  0  0  0  0
    0.2740    2.1810    1.0460 C   0  0  0  0  0  0  0  0  0  0  0  0
   -1.0090    2.3130    1.5840 C   0  0  0  0  0  0  0  0  0  0  0  0
   -1.6610    1.1970    2.1150 C   0  0  0  0  0  0  0  0  0  0  0  0
   -1.0520   -0.0620    2.1180 C   0  0  0  0  0  0  0  0  0  0  0  0
   -2.1500   -1.5990    2.9380 I   0  0  0  0  0  0  0  0  0  0  0  0
    0.2390   -0.2160    1.5810 C   0  0  0  0  0  0  0  0  0  0  0  0
    0.8790    0.9180    1.0520 C   0  0  0  0  0  0  0  0  0  0  0  0
    0.8850   -1.4110    1.5540 N   0  3  0  0  0  0  0  0  0  0  0  0
    2.1750   -1.4990    1.0030 O   0  5  0  0  0  0  0  0  0  0  0  0
    0.4050   -2.4180    1.9850 O   0  0  0  0  0  0  0  0  0  0  0  0
    3.7660    4.2520   -0.9490 H   0  0  0  0  0  0  0  0  0  0  0  0
    2.1540    4.8820   -1.3770 H   0  0  0  0  0  0  0  0  0  0  0  0
    2.8700    5.2330    0.2400 H   0  0  0  0  0  0  0  0  0  0  0  0
   -1.5020    3.2830    1.5920 H   0  0  0  0  0  0  0  0  0  0  0  0
   -2.6580    1.3110    2.5310 H   0  0  0  0  0  0  0  0  0  0  0  0
    1.8780    0.8340    0.6280 H   0  0  0  0  0  0  0  0  0  0  0  0
  1 15  1  0  0  0  0
  1 16  1  0  0  0  0
  1 17  1  0  0  0  0
  1  2  1  0  0  0  0
  2  3  1  0  0  0  0
  3  4  2  0  0  0  0
  3  5  1  0  0  0  0
  5  6  2  0  0  0  0
  6 18  1  0  0  0  0
  6  7  1  0  0  0  0
  7 19  1  0  0  0  0
  7  8  2  0  0  0  0
  8  9  1  0  0  0  0
  8 10  1  0  0  0  0
 10 11  2  0  0  0  0
 11  5  1  0  0  0  0
 11 20  1  0  0  0  0
 10 12  1  0  0  0  0
 12 13  1  0  0  0  0
 12 14  2  0  0  0  0
M  CHG  2  12   1  13  -1
M  END
$$$$
ZINC01737171_000
  -MTS-   02131516523D 0   0.00000     0.00000     0

 13 14  0  0  0  0  0  0  0  0999 V2000
    4.2380    3.4110   -0.6690 Cl  0  0  0  0  0  0  0  0  0  0  0  0
    2.5720    3.3450   -0.1320 C   0  0  0  0  0  0  0  0  0  0  0  0
    1.7850    4.5010   -0.2080 C   0  0  0  0  0  0  0  0  0  0  0  0
    0.4500    4.4810    0.2130 C   0  0  0  0  0  0  0  0  0  0  0  0
   -0.0730    3.2870    0.7090 C   0  0  0  0  0  0  0  0  0  0  0  0
   -1.3250    3.0990    1.1510 N   0  0  0  0  0  0  0  0  0  0  0  0
   -1.5250    1.5490    1.6450 S   0  0  0  0  0  0  0  0  0  0  0  0
    0.0120    1.1030    1.2900 N   0  0  0  0  0  0  0  0  0  0  0  0
    0.7050    2.1390    0.7860 C   0  0  0  0  0  0  0  0  0  0  0  0
    2.0370    2.1500    0.3670 C   0  0  0  0  0  0  0  0  0  0  0  0
    3.0160    0.6980    0.4670 Cl  0  0  0  0  0  0  0  0  0  0  0  0
    2.2210    5.4170   -0.5990 H   0  0  0  0  0  0  0  0  0  0  0  0
   -0.1840    5.3610    0.1660 H   0  0  0  0  0  0  0  0  0  0  0  0
  1  2  1  0  0  0  0
  2  3  1  0  0  0  0
  3 12  1  0  0  0  0
  3  4  2  0  0  0  0
  4 13  1  0  0  0  0
  4  5  1  0  0  0  0
  5  6  2  0  0  0  0
  6  7  1  0  0  0  0
  7  8  1  0  0  0  0
  8  9  2  0  0  0  0
  9  5  1  0  0  0  0
  9 10  1  0  0  0  0
 10  2  2  0  0  0  0
 10 11  1  0  0  0  0
M  END
$$$$
ZINC01739638_000
  -MTS-   02131516523D 0   0.00000     0.00000     0

 38 38  0  0  0  0  0  0  0  0999 V2000
   -1.5480   -3.2830    3.0130 C   0  0  0  0  0  0  0  0  0  0  0  0
   -2.4790   -2.4220    2.3300 O   0  0  0  0  0  0  0  0  0  0  0  0
   -1.8670   -1.2180    1.8110 C   0  0  0  0  0  0  0  0  0  0  0  0
   -1.9230   -0.0760    2.8660 C   0  0  0  0  0  0  0  0  0  0  0  0
   -0.6580    0.6470    3.0130 N   0  0  0  0  0  0  0  0  0  0  0  0
   -0.4120    1.7240    2.2460 C   0  0  0  0  0  0  0  0  0  0  0  0
   -1.2410    2.1000    1.4360 O   0  0  0  0  0  0  0  0  0  0  0  0
    0.8850    2.4890    2.3840 C   0  0  0  0  0  0  0  0  0  0  0  0
    1.9020    2.1570    1.2460 C   0  0  0  0  0  0  0  0  0  0  0  0
    3.2890    2.7930    1.5310 C   0  0  0  0  0  0  0  0  0  0  0  0
    4.3030    1.9470    0.7140 C   0  0  0  0  0  0  0  0  0  0  0  0
    3.6080    0.5790    0.4600 C   0  0  0  0  0  0  0  0  0  0  0  0
    2.2740    0.6500    1.2450 C   0  0  0  0  0  0  0  0  0  0  0  0
    1.3580    2.5940   -0.1520 C   0  0  0  0  0  0  0  0  0  0  0  0
    0.9760    4.0520   -0.1870 C   0  0  0  0  0  0  0  0  0  0  0  0
    1.8540    4.9150   -0.6750 O   0  0  0  0  0  0  0  0  0  0  0  0
   -0.1040    4.4430    0.2340 O   0  0  0  0  0  0  0  0  0  0  0  0
   -2.1040   -4.1590    3.3790 H   0  0  0  0  0  0  0  0  0  0  0  0
   -0.7570   -3.6330    2.3310 H   0  0  0  0  0  0  0  0  0  0  0  0
   -1.0900   -2.7740    3.8750 H   0  0  0  0  0  0  0  0  0  0  0  0
   -2.3960   -0.8770    0.9060 H   0  0  0  0  0  0  0  0  0  0  0  0
   -0.8130   -1.4120    1.5540 H   0  0  0  0  0  0  0  0  0  0  0  0
   -2.1970   -0.5080    3.8420 H   0  0  0  0  0  0  0  0  0  0  0  0
   -2.7290    0.6080    2.5520 H   0  0  0  0  0  0  0  0  0  0  0  0
    0.0000    0.3720    3.7310 H   0  0  0  0  0  0  0  0  0  0  0  0
    0.6830    3.5700    2.3960 H   0  0  0  0  0  0  0  0  0  0  0  0
    1.3170    2.2460    3.3670 H   0  0  0  0  0  0  0  0  0  0  0  0
    3.5270    2.6830    2.6030 H   0  0  0  0  0  0  0  0  0  0  0  0
    3.3300    3.8660    1.2850 H   0  0  0  0  0  0  0  0  0  0  0  0
    4.5340    2.4440   -0.2430 H   0  0  0  0  0  0  0  0  0  0  0  0
    5.2500    1.8270    1.2670 H   0  0  0  0  0  0  0  0  0  0  0  0
    3.3980    0.4470   -0.6150 H   0  0  0  0  0  0  0  0  0  0  0  0
    4.2250   -0.2740    0.7870 H   0  0  0  0  0  0  0  0  0  0  0  0
    2.4620    0.3090    2.2770 H   0  0  0  0  0  0  0  0  0  0  0  0
    1.4880    0.0100    0.8110 H   0  0  0  0  0  0  0  0  0  0  0  0
    2.0920    2.4160   -0.9520 H   0  0  0  0  0  0  0  0  0  0  0  0
    0.4620    2.0040   -0.3980 H   0  0  0  0  0  0  0  0  0  0  0  0
    1.4540    5.7740   -0.6250 H   0  0  0  0  0  0  0  0  0  0  0  0
  1 18  1  0  0  0  0
  1 19  1  0  0  0  0
  1 20  1  0  0  0  0
  1  2  1  0  0  0  0
  2  3  1  0  0  0  0
  3 21  1  0  0  0  0
  3 22  1  0  0  0  0
  3  4  1  0  0  0  0
  4 23  1  0  0  0  0
  4 24  1  0  0  0  0
  4  5  1  0  0  0  0
  5 25  1  0  0  0  0
  5  6  1  0  0  0  0
  6  7  2  0  0  0  0
  6  8  1  0  0  0  0
  8 26  1  0  0  0  0
  8 27  1  0  0  0  0
  8  9  1  0  0  0  0
  9 10  1  0  0  0  0
 10 28  1  0  0  0  0
 10 29  1  0  0  0  0
 10 11  1  0  0  0  0
 11 30  1  0  0  0  0
 11 31  1  0  0  0  0
 11 12  1  0  0  0  0
 12 32  1  0  0  0  0
 12 33  1  0  0  0  0
 12 13  1  0  0  0  0
 13  9  1  0  0  0  0
 13 34  1  0  0  0  0
 13 35  1  0  0  0  0
  9 14  1  0  0  0  0
 14 36  1  0  0  0  0
 14 37  1  0  0  0  0
 14 15  1  0  0  0  0
 15 16  1  0  0  0  0
 16 38  1  0  0  0  0
 15 17  2  0  0  0  0
M  END
$$$$
ZINC02043494_000
  -MTS-   02131516523D 0   0.00000     0.00000     0

 26 28  0  0  1  0  0  0  0  0999 V2000
    1.8070    5.1810   -0.5370 N   0  0  0  0  0  0  0  0  0  0  0  0
    1.6160    3.8940   -0.1640 C   0  0  0  0  0  0  0  0  0  0  0  0
    2.6710    2.9750   -0.2470 C   0  0  0  0  0  0  0  0  0  0  0  0
    2.5030    1.6440    0.1520 C   0  0  0  0  0  0  0  0  0  0  0  0
    1.2520    1.2570    0.6330 C   0  0  0  0  0  0  0  0  0  0  0  0
    0.1900    2.1520    0.7100 C   0  0  0  0  0  0  0  0  0  0  0  0
    0.3640    3.4810    0.3080 C   0  0  0  0  0  0  0  0  0  0  0  0
   -1.0820    1.4860    1.2560 C   0  0  1  0  0  0  0  0  0  0  0  0
   -1.5160    2.0550    2.4960 O   0  0  0  0  0  0  0  0  0  0  0  0
   -0.5430    0.0720    1.5040 C   0  0  0  0  0  0  0  0  0  0  0  0
   -1.2260   -1.0220    2.0420 C   0  0  0  0  0  0  0  0  0  0  0  0
   -0.5520   -2.2410    2.1660 C   0  0  0  0  0  0  0  0  0  0  0  0
   -1.1890   -3.2960    2.6660 F   0  0  0  0  0  0  0  0  0  0  0  0
    0.7850   -2.3620    1.7710 C   0  0  0  0  0  0  0  0  0  0  0  0
    1.4780   -1.2640    1.2460 C   0  0  0  0  0  0  0  0  0  0  0  0
    0.7910   -0.0540    1.1280 C   0  0  0  0  0  0  0  0  0  0  0  0
    2.7180    5.4930   -0.9000 H   0  0  0  0  0  0  0  0  0  0  0  0
    1.0460    5.8700   -0.4610 H   0  0  0  0  0  0  0  0  0  0  0  0
    3.6330    3.2980   -0.6250 H   0  0  0  0  0  0  0  0  0  0  0  0
    3.3190    0.9320    0.0920 H   0  0  0  0  0  0  0  0  0  0  0  0
   -0.4590    4.1820    0.3580 H   0  0  0  0  0  0  0  0  0  0  0  0
   -1.8770    1.4700    0.4920 H   0  0  0  0  0  0  0  0  0  0  0  0
   -0.8540    1.9380    3.1660 H   0  0  0  0  0  0  0  0  0  0  0  0
   -2.2580   -0.9320    2.3640 H   0  0  0  0  0  0  0  0  0  0  0  0
    1.2780   -3.3220    1.8770 H   0  0  0  0  0  0  0  0  0  0  0  0
    2.5160   -1.3450    0.9420 H   0  0  0  0  0  0  0  0  0  0  0  0
  1 17  1  0  0  0  0
  1 18  1  0  0  0  0
  1  2  1  0  0  0  0
  2  3  2  0  0  0  0
  3 19  1  0  0  0  0
  3  4  1  0  0  0  0
  4 20  1  0  0  0  0
  4  5  2  0  0  0  0
  5  6  1  0  0  0  0
  6  7  2  0  0  0  0
  7  2  1  0  0  0  0
  7 21  1  0  0  0  0
  6  8  1  0  0  0  0
  8 22  1  0  0  0  0
  8  9  1  0  0  0  0
  9 23  1  0  0  0  0
  8 10  1  0  0  0  0
 10 11  2  0  0  0  0
 11 24  1  0  0  0  0
 11 12  1  0  0  0  0
 12 13  1  0  0  0  0
 12 14  2  0  0  0  0
 14 25  1  0  0  0  0
 14 15  1  0  0  0  0
 15 26  1  0  0  0  0
 15 16  2  0  0  0  0
 16  5  1  0  0  0  0
 16 10  1  0  0  0  0
M  END
$$$$
ZINC02206790_000
  -MTS-   02131516523D 0   0.00000     0.00000     0

 32 35  0  0  1  0  0  0  0  0999 V2000
    1.8970    5.3780   -0.4820 N   0  0  0  0  0  0  0  0  0  0  0  0
    1.7490    4.2430    0.0750 C   0  0  0  0  0  0  0  0  0  0  0  0
    0.6850    4.0370    0.7190 N   0  0  0  0  0  0  0  0  0  0  0  0
    0.5780    2.7210    1.2900 C   0  0  1  0  0  0  0  0  0  0  0  0
    1.6810    1.8310    1.1250 N   0  0  0  0  0  0  0  0  0  0  0  0
    2.7240    2.1610    0.4530 C   0  0  0  0  0  0  0  0  0  0  0  0
    3.6910    1.2070    0.3670 O   0  0  0  0  0  0  0  0  0  0  0  0
    3.0620    0.2080    1.1070 C   0  0  0  0  0  0  0  0  0  0  0  0
    3.5790   -1.0560    1.3820 C   0  0  0  0  0  0  0  0  0  0  0  0
    2.7750   -1.9140    2.1470 C   0  0  0  0  0  0  0  0  0  0  0  0
    1.5070   -1.5190    2.6080 C   0  0  0  0  0  0  0  0  0  0  0  0
    0.9940   -0.2450    2.3250 C   0  0  0  0  0  0  0  0  0  0  0  0
    1.8230    0.5810    1.5710 C   0  0  0  0  0  0  0  0  0  0  0  0
    2.7990    3.2910   -0.0700 N   0  0  0  0  0  0  0  0  0  0  0  0
   -0.6520    2.0490    0.6560 C   0  0  0  0  0  0  0  0  0  0  0  0
   -0.6400    1.5930   -0.6700 C   0  0  0  0  0  0  0  0  0  0  0  0
   -1.7910    1.0340   -1.2360 C   0  0  0  0  0  0  0  0  0  0  0  0
   -2.9530    0.8980   -0.4720 C   0  0  0  0  0  0  0  0  0  0  0  0
   -2.9630    1.3220    0.8590 C   0  0  0  0  0  0  0  0  0  0  0  0
   -1.8160    1.8920    1.4190 C   0  0  0  0  0  0  0  0  0  0  0  0
    1.1560    6.0750   -0.3920 H   0  0  0  0  0  0  0  0  0  0  0  0
    2.7530    5.5600   -1.0070 H   0  0  0  0  0  0  0  0  0  0  0  0
    0.4340    2.8580    2.3730 H   0  0  0  0  0  0  0  0  0  0  0  0
    4.5570   -1.3480    1.0140 H   0  0  0  0  0  0  0  0  0  0  0  0
    3.1440   -2.9080    2.3890 H   0  0  0  0  0  0  0  0  0  0  0  0
    0.9100   -2.2130    3.1940 H   0  0  0  0  0  0  0  0  0  0  0  0
    0.0170    0.0800    2.6640 H   0  0  0  0  0  0  0  0  0  0  0  0
    0.2610    1.6670   -1.2710 H   0  0  0  0  0  0  0  0  0  0  0  0
   -1.7820    0.7030   -2.2710 H   0  0  0  0  0  0  0  0  0  0  0  0
   -3.8460    0.4630   -0.9110 H   0  0  0  0  0  0  0  0  0  0  0  0
   -3.8620    1.2090    1.4600 H   0  0  0  0  0  0  0  0  0  0  0  0
   -1.8300    2.2150    2.4560 H   0  0  0  0  0  0  0  0  0  0  0  0
  1 21  1  0  0  0  0
  1 22  1  0  0  0  0
  1  2  1  0  0  0  0
  2  3  2  0  0  0  0
  3  4  1  0  0  0  0
  4 23  1  0  0  0  0
  4  5  1  0  0  0  0
  5  6  1  0  0  0  0
  6  7  1  0  0  0  0
  7  8  1  0  0  0  0
  8  9  2  0  0  0  0
  9 24  1  0  0  0  0
  9 10  1  0  0  0  0
 10 25  1  0  0  0  0
 10 11  2  0  0  0  0
 11 26  1  0  0  0  0
 11 12  1  0  0  0  0
 12 27  1  0  0  0  0
 12 13  2  0  0  0  0
 13  5  1  0  0  0  0
 13  8  1  0  0  0  0
  6 14  2  0  0  0  0
 14  2  1  0  0  0  0
  4 15  1  0  0  0  0
 15 16  2  0  0  0  0
 16 28  1  0  0  0  0
 16 17  1  0  0  0  0
 17 29  1  0  0  0  0
 17 18  2  0  0  0  0
 18 30  1  0  0  0  0
 18 19  1  0  0  0  0
 19 31  1  0  0  0  0
 19 20  2  0  0  0  0
 20 15  1  0  0  0  0
 20 32  1  0  0  0  0
M  END
$$$$
ZINC02383377_000
  -MTS-   02131516523D 0   0.00000     0.00000     0

 23 23  0  0  0  0  0  0  0  0999 V2000
    2.2290    4.4820   -0.3430 C   0  0  0  0  0  0  0  0  0  0  0  0
    2.3000    3.0800   -0.0330 O   0  0  0  0  0  0  0  0  0  0  0  0
    1.2290    2.6330    0.6330 C   0  0  0  0  0  0  0  0  0  0  0  0
    0.3310    3.4080    0.9270 O   0  0  0  0  0  0  0  0  0  0  0  0
    1.1850    1.1670    0.9960 C   0  0  0  0  0  0  0  0  0  0  0  0
    2.4770    0.0340    0.6010 S   0  0  0  0  0  0  0  0  0  0  0  0
    1.5370   -1.2280    1.3970 C   0  0  0  0  0  0  0  0  0  0  0  0
    0.3140   -0.7870    1.9100 C   0  0  0  0  0  0  0  0  0  0  0  0
    0.1230    0.5760    1.6770 C   0  0  0  0  0  0  0  0  0  0  0  0
   -0.9760    1.2480    2.0740 N   0  0  0  0  0  0  0  0  0  0  0  0
   -0.9450    1.9790    3.3370 C   0  0  0  0  0  0  0  0  0  0  0  0
   -2.2290    1.0630    1.3490 C   0  0  0  0  0  0  0  0  0  0  0  0
    3.1540    4.7440   -0.8780 H   0  0  0  0  0  0  0  0  0  0  0  0
    1.3750    4.7070   -1.0030 H   0  0  0  0  0  0  0  0  0  0  0  0
    2.1740    5.1020    0.5670 H   0  0  0  0  0  0  0  0  0  0  0  0
    1.8860   -2.2520    1.4770 H   0  0  0  0  0  0  0  0  0  0  0  0
   -0.4090   -1.4060    2.4280 H   0  0  0  0  0  0  0  0  0  0  0  0
   -1.9530    2.2220    3.7040 H   0  0  0  0  0  0  0  0  0  0  0  0
   -0.4300    1.3890    4.1110 H   0  0  0  0  0  0  0  0  0  0  0  0
   -0.3940    2.9190    3.1860 H   0  0  0  0  0  0  0  0  0  0  0  0
   -3.0600    0.8500    2.0390 H   0  0  0  0  0  0  0  0  0  0  0  0
   -2.1630    0.2290    0.6320 H   0  0  0  0  0  0  0  0  0  0  0  0
   -2.4540    1.9860    0.7930 H   0  0  0  0  0  0  0  0  0  0  0  0
  1 13  1  0  0  0  0
  1 14  1  0  0  0  0
  1 15  1  0  0  0  0
  1  2  1  0  0  0  0
  2  3  1  0  0  0  0
  3  4  2  0  0  0  0
  3  5  1  0  0  0  0
  5  6  1  0  0  0  0
  6  7  1  0  0  0  0
  7 16  1  0  0  0  0
  7  8  2  0  0  0  0
  8 17  1  0  0  0  0
  8  9  1  0  0  0  0
  9  5  2  0  0  0  0
  9 10  1  0  0  0  0
 10 11  1  0  0  0  0
 11 18  1  0  0  0  0
 11 19  1  0  0  0  0
 11 20  1  0  0  0  0
 10 12  1  0  0  0  0
 12 21  1  0  0  0  0
 12 22  1  0  0  0  0
 12 23  1  0  0  0  0
M  END
$$$$
ZINC02940113_000
  -MTS-   02131516523D 0   0.00000     0.00000     0

 40 41  0  0  0  0  0  0  0  0999 V2000
   -0.8920   -3.8440    4.4820 C   0  0  0  0  0  0  0  0  0  0  0  0
   -0.7000   -2.6960    3.4510 C   0  0  0  0  0  0  0  0  0  0  0  0
    0.1310   -3.2090    2.2410 C   0  0  0  0  0  0  0  0  0  0  0  0
   -2.0900   -2.1350    3.0210 C   0  0  0  0  0  0  0  0  0  0  0  0
   -2.0270   -1.1380    1.8310 C   0  0  0  0  0  0  0  0  0  0  0  0
   -0.9690   -0.1480    2.0070 N   0  0  0  0  0  0  0  0  0  0  0  0
   -0.6660    0.6620    0.9790 C   0  0  0  0  0  0  0  0  0  0  0  0
   -1.2490    0.5510   -0.0830 O   0  0  0  0  0  0  0  0  0  0  0  0
    0.4010    1.7100    1.1400 C   0  0  0  0  0  0  0  0  0  0  0  0
    0.9750    2.0910   -0.2430 C   0  0  0  0  0  0  0  0  0  0  0  0
    2.1820    2.8780   -0.0340 N   0  0  0  0  0  0  0  0  0  0  0  0
    2.2220    4.2210    0.1790 C   0  0  0  0  0  0  0  0  0  0  0  0
    0.8540    5.2420    0.2100 S   0  0  0  0  0  0  0  0  0  0  0  0
    3.5150    4.6560    0.3760 O   0  0  0  0  0  0  0  0  0  0  0  0
    4.2710    3.4810    0.2960 C   0  0  0  0  0  0  0  0  0  0  0  0
    5.6510    3.3620    0.4350 C   0  0  0  0  0  0  0  0  0  0  0  0
    6.1730    2.0630    0.3250 C   0  0  0  0  0  0  0  0  0  0  0  0
    5.3460    0.9500    0.0870 C   0  0  0  0  0  0  0  0  0  0  0  0
    3.9560    1.0850   -0.0530 C   0  0  0  0  0  0  0  0  0  0  0  0
    3.4830    2.3900    0.0570 C   0  0  0  0  0  0  0  0  0  0  0  0
    0.0820   -4.2290    4.8220 H   0  0  0  0  0  0  0  0  0  0  0  0
   -1.4420   -3.4840    5.3650 H   0  0  0  0  0  0  0  0  0  0  0  0
   -1.4580   -4.6740    4.0310 H   0  0  0  0  0  0  0  0  0  0  0  0
   -0.1300   -1.8900    3.9460 H   0  0  0  0  0  0  0  0  0  0  0  0
    1.0630   -3.6820    2.5900 H   0  0  0  0  0  0  0  0  0  0  0  0
    0.4130   -2.3850    1.5690 H   0  0  0  0  0  0  0  0  0  0  0  0
   -0.4450   -3.9530    1.6710 H   0  0  0  0  0  0  0  0  0  0  0  0
   -2.5310   -1.6010    3.8800 H   0  0  0  0  0  0  0  0  0  0  0  0
   -2.7620   -2.9670    2.7570 H   0  0  0  0  0  0  0  0  0  0  0  0
   -2.9840   -0.6010    1.7430 H   0  0  0  0  0  0  0  0  0  0  0  0
   -1.8490   -1.7060    0.9030 H   0  0  0  0  0  0  0  0  0  0  0  0
   -0.5000   -0.0650    2.8830 H   0  0  0  0  0  0  0  0  0  0  0  0
   -0.0300    2.6020    1.6210 H   0  0  0  0  0  0  0  0  0  0  0  0
    1.2050    1.3150    1.7810 H   0  0  0  0  0  0  0  0  0  0  0  0
    1.2130    1.1900   -0.8290 H   0  0  0  0  0  0  0  0  0  0  0  0
    0.2340    2.6710   -0.8160 H   0  0  0  0  0  0  0  0  0  0  0  0
    6.2740    4.2310    0.6160 H   0  0  0  0  0  0  0  0  0  0  0  0
    7.2460    1.9160    0.4270 H   0  0  0  0  0  0  0  0  0  0  0  0
    5.7920   -0.0380    0.0090 H   0  0  0  0  0  0  0  0  0  0  0  0
    3.3030    0.2390   -0.2320 H   0  0  0  0  0  0  0  0  0  0  0  0
  1 21  1  0  0  0  0
  1 22  1  0  0  0  0
  1 23  1  0  0  0  0
  1  2  1  0  0  0  0
  2 24  1  0  0  0  0
  2  3  1  0  0  0  0
  3 25  1  0  0  0  0
  3 26  1  0  0  0  0
  3 27  1  0  0  0  0
  2  4  1  0  0  0  0
  4 28  1  0  0  0  0
  4 29  1  0  0  0  0
  4  5  1  0  0  0  0
  5 30  1  0  0  0  0
  5 31  1  0  0  0  0
  5  6  1  0  0  0  0
  6 32  1  0  0  0  0
  6  7  1  0  0  0  0
  7  8  2  0  0  0  0
  7  9  1  0  0  0  0
  9 33  1  0  0  0  0
  9 34  1  0  0  0  0
  9 10  1  0  0  0  0
 10 35  1  0  0  0  0
 10 36  1  0  0  0  0
 10 11  1  0  0  0  0
 11 12  1  0  0  0  0
 12 13  2  0  0  0  0
 12 14  1  0  0  0  0
 14 15  1  0  0  0  0
 15 16  2  0  0  0  0
 16 37  1  0  0  0  0
 16 17  1  0  0  0  0
 17 38  1  0  0  0  0
 17 18  2  0  0  0  0
 18 39  1  0  0  0  0
 18 19  1  0  0  0  0
 19 40  1  0  0  0  0
 19 20  2  0  0  0  0
 20 11  1  0  0  0  0
 20 15  1  0  0  0  0
M  END
$$$$
ZINC03085978_000
  -MTS-   02131516523D 0   0.00000     0.00000     0

 35 36  0  0  1  0  0  0  0  0999 V2000
   -2.1680   -0.5750    1.4700 O   0  0  0  0  0  0  0  0  0  0  0  0
   -1.1530   -1.3800    2.1060 C   0  0  1  0  0  0  0  0  0  0  0  0
   -1.8790   -2.5290    2.8540 C   0  0  0  0  0  0  0  0  0  0  0  0
   -0.8670   -3.4460    3.5860 C   0  0  0  0  0  0  0  0  0  0  0  0
   -0.0180   -2.6180    4.5830 C   0  0  0  0  0  0  0  0  0  0  0  0
    0.7350   -1.4900    3.8320 C   0  0  0  0  0  0  0  0  0  0  0  0
   -0.2530   -0.5550    3.0830 C   0  0  1  0  0  0  0  0  0  0  0  0
    0.5430    0.4540    2.3610 N   0  0  0  0  0  0  0  0  0  0  0  0
   -0.0040    1.6340    1.9900 C   0  0  0  0  0  0  0  0  0  0  0  0
   -1.1740    1.8430    2.2530 O   0  0  0  0  0  0  0  0  0  0  0  0
    0.7530    2.7310    1.2510 C   0  0  0  0  0  0  0  0  0  0  0  0
    2.0950    2.4980    0.9170 C   0  0  0  0  0  0  0  0  0  0  0  0
    2.8670    3.4600    0.2580 C   0  0  0  0  0  0  0  0  0  0  0  0
    2.3160    4.6990   -0.0970 C   0  0  0  0  0  0  0  0  0  0  0  0
    0.9710    4.9340    0.2200 C   0  0  0  0  0  0  0  0  0  0  0  0
    0.2030    3.9680    0.8800 C   0  0  0  0  0  0  0  0  0  0  0  0
    3.0580    5.6460   -0.7260 N   0  3  0  0  0  0  0  0  0  0  0  0
    2.4890    6.8850   -1.0720 O   0  5  0  0  0  0  0  0  0  0  0  0
    4.2130    5.4460   -1.0000 O   0  0  0  0  0  0  0  0  0  0  0  0
   -2.7200   -0.1280    2.1050 H   0  0  0  0  0  0  0  0  0  0  0  0
   -0.5100   -1.8190    1.3230 H   0  0  0  0  0  0  0  0  0  0  0  0
   -2.5820   -2.0970    3.5840 H   0  0  0  0  0  0  0  0  0  0  0  0
   -2.4620   -3.1240    2.1320 H   0  0  0  0  0  0  0  0  0  0  0  0
   -0.2060   -3.9320    2.8490 H   0  0  0  0  0  0  0  0  0  0  0  0
   -1.4110   -4.2370    4.1300 H   0  0  0  0  0  0  0  0  0  0  0  0
   -0.6730   -2.1790    5.3540 H   0  0  0  0  0  0  0  0  0  0  0  0
    0.7080   -3.2770    5.0880 H   0  0  0  0  0  0  0  0  0  0  0  0
    1.4360   -1.9430    3.1120 H   0  0  0  0  0  0  0  0  0  0  0  0
    1.3230   -0.8940    4.5500 H   0  0  0  0  0  0  0  0  0  0  0  0
   -0.9310   -0.1230    3.8360 H   0  0  0  0  0  0  0  0  0  0  0  0
    1.4930    0.2310    2.1830 H   0  0  0  0  0  0  0  0  0  0  0  0
    2.5540    1.5460    1.1750 H   0  0  0  0  0  0  0  0  0  0  0  0
    3.9060    3.2350    0.0220 H   0  0  0  0  0  0  0  0  0  0  0  0
    0.5090    5.8830   -0.0480 H   0  0  0  0  0  0  0  0  0  0  0  0
   -0.8300    4.2130    1.0920 H   0  0  0  0  0  0  0  0  0  0  0  0
  1 20  1  0  0  0  0
  1  2  1  0  0  0  0
  2 21  1  0  0  0  0
  2  3  1  0  0  0  0
  3 22  1  0  0  0  0
  3 23  1  0  0  0  0
  3  4  1  0  0  0  0
  4 24  1  0  0  0  0
  4 25  1  0  0  0  0
  4  5  1  0  0  0  0
  5 26  1  0  0  0  0
  5 27  1  0  0  0  0
  5  6  1  0  0  0  0
  6 28  1  0  0  0  0
  6 29  1  0  0  0  0
  6  7  1  0  0  0  0
  7  2  1  0  0  0  0
  7 30  1  0  0  0  0
  7  8  1  0  0  0  0
  8 31  1  0  0  0  0
  8  9  1  0  0  0  0
  9 10  2  0  0  0  0
  9 11  1  0  0  0  0
 11 12  2  0  0  0  0
 12 32  1  0  0  0  0
 12 13  1  0  0  0  0
 13 33  1  0  0  0  0
 13 14  2  0  0  0  0
 14 15  1  0  0  0  0
 15 34  1  0  0  0  0
 15 16  2  0  0  0  0
 16 11  1  0  0  0  0
 16 35  1  0  0  0  0
 14 17  1  0  0  0  0
 17 18  1  0  0  0  0
 17 19  2  0  0  0  0
M  CHG  2  17   1  18  -1
M  END
$$$$
ZINC03130233_000
  -MTS-   02131516523D 0   0.00000     0.00000     0

 25 25  0  0  0  0  0  0  0  0999 V2000
    1.9240    5.0790   -0.3340 C   0  0  0  0  0  0  0  0  0  0  0  0
    1.3860    3.7830   -0.0060 O   0  0  0  0  0  0  0  0  0  0  0  0
    2.3310    2.8580    0.1820 C   0  0  0  0  0  0  0  0  0  0  0  0
    3.5170    3.1190    0.0620 O   0  0  0  0  0  0  0  0  0  0  0  0
    1.9570    1.4400    0.5530 C   0  0  0  0  0  0  0  0  0  0  0  0
    2.9250    0.4590    0.7920 C   0  0  0  0  0  0  0  0  0  0  0  0
    2.5060   -0.8400    1.0910 C   0  0  0  0  0  0  0  0  0  0  0  0
    1.1400   -1.1320    1.1610 C   0  0  0  0  0  0  0  0  0  0  0  0
    0.2150   -0.1550    0.9930 N   0  3  0  0  0  0  0  0  0  0  0  0
   -1.2360   -0.5100    1.0570 C   0  0  0  0  0  0  0  0  0  0  0  0
   -1.8370   -0.0270    2.3690 C   0  0  0  0  0  0  0  0  0  0  0  0
   -1.3400   -0.3210    3.5840 N   0  0  0  0  0  0  0  0  0  0  0  0
   -2.8340    0.6670    2.3190 O   0  0  0  0  0  0  0  0  0  0  0  0
    0.6030    1.1020    0.6610 C   0  0  0  0  0  0  0  0  0  0  0  0
    1.0750    5.7670   -0.4620 H   0  0  0  0  0  0  0  0  0  0  0  0
    2.5610    5.4680    0.4770 H   0  0  0  0  0  0  0  0  0  0  0  0
    2.4940    5.0600   -1.2770 H   0  0  0  0  0  0  0  0  0  0  0  0
    3.9830    0.7030    0.7460 H   0  0  0  0  0  0  0  0  0  0  0  0
    3.2420   -1.6240    1.2650 H   0  0  0  0  0  0  0  0  0  0  0  0
    0.8400   -2.1620    1.3510 H   0  0  0  0  0  0  0  0  0  0  0  0
   -1.3760   -1.5990    0.9670 H   0  0  0  0  0  0  0  0  0  0  0  0
   -1.7760   -0.0440    0.2170 H   0  0  0  0  0  0  0  0  0  0  0  0
   -1.8320    0.0750    4.3620 H   0  0  0  0  0  0  0  0  0  0  0  0
   -0.5380   -0.8940    3.7440 H   0  0  0  0  0  0  0  0  0  0  0  0
   -0.1380    1.8760    0.4670 H   0  0  0  0  0  0  0  0  0  0  0  0
  1 15  1  0  0  0  0
  1 16  1  0  0  0  0
  1 17  1  0  0  0  0
  1  2  1  0  0  0  0
  2  3  1  0  0  0  0
  3  4  2  0  0  0  0
  3  5  1  0  0  0  0
  5  6  2  0  0  0  0
  6 18  1  0  0  0  0
  6  7  1  0  0  0  0
  7 19  1  0  0  0  0
  7  8  2  0  0  0  0
  8 20  1  0  0  0  0
  8  9  1  0  0  0  0
  9 10  1  0  0  0  0
 10 21  1  0  0  0  0
 10 22  1  0  0  0  0
 10 11  1  0  0  0  0
 11 12  1  0  0  0  0
 12 23  1  0  0  0  0
 12 24  1  0  0  0  0
 11 13  2  0  0  0  0
  9 14  2  0  0  0  0
 14  5  1  0  0  0  0
 14 25  1  0  0  0  0
M  CHG  1   9   1
M  END
$$$$
ZINC03431061_000
  -MTS-   02131516523D 0   0.00000     0.00000     0

 53 55  0  0  0  0  0  0  0  0999 V2000
    3.7740    3.9250   -0.6140 C   0  0  0  0  0  0  0  0  0  0  0  0
    2.6040    3.1380   -0.2320 N   0  0  0  0  0  0  0  0  0  0  0  0
    2.5480    1.7750   -0.2040 C   0  0  0  0  0  0  0  0  0  0  0  0
    3.7090    0.8480   -0.5740 C   0  0  0  0  0  0  0  0  0  0  0  0
    1.2780    1.3810    0.2170 C   0  0  0  0  0  0  0  0  0  0  0  0
    0.5330    2.5430    0.4590 C   0  0  0  0  0  0  0  0  0  0  0  0
   -0.8940    2.5650    0.9780 C   0  0  0  0  0  0  0  0  0  0  0  0
   -1.2100    3.3310    1.8760 O   0  0  0  0  0  0  0  0  0  0  0  0
   -1.9120    1.6130    0.3840 C   0  0  0  0  0  0  0  0  0  0  0  0
   -2.6100    0.8350    1.3780 O   0  0  0  0  0  0  0  0  0  0  0  0
   -1.8410   -0.1350    2.0130 C   0  0  0  0  0  0  0  0  0  0  0  0
   -1.4830   -1.3020    1.3360 C   0  0  0  0  0  0  0  0  0  0  0  0
   -0.6760   -2.2550    1.9680 C   0  0  0  0  0  0  0  0  0  0  0  0
   -0.1930   -2.0260    3.2600 C   0  0  0  0  0  0  0  0  0  0  0  0
   -0.5860   -0.8730    3.9470 C   0  0  0  0  0  0  0  0  0  0  0  0
   -1.4170    0.0660    3.3280 C   0  0  0  0  0  0  0  0  0  0  0  0
    0.6530   -2.9090    3.8320 N   0  0  0  0  0  0  0  0  0  0  0  0
    2.0880   -2.6930    3.8620 C   0  0  0  0  0  0  0  0  0  0  0  0
    0.0070   -4.2300    4.7540 S   0  0  0  0  0  0  0  0  0  0  0  0
   -1.3790   -4.3780    4.3720 O   0  0  0  0  0  0  0  0  0  0  0  0
    0.3710   -3.9750    6.1300 O   0  0  0  0  0  0  0  0  0  0  0  0
    0.9660   -5.5970    4.1070 C   0  0  0  0  0  0  0  0  0  0  0  0
    2.0230   -6.1410    4.8470 C   0  0  0  0  0  0  0  0  0  0  0  0
    2.8080   -7.1660    4.3090 C   0  0  0  0  0  0  0  0  0  0  0  0
    2.5300   -7.6610    3.0320 C   0  0  0  0  0  0  0  0  0  0  0  0
    1.4660   -7.1330    2.2950 C   0  0  0  0  0  0  0  0  0  0  0  0
    0.6850   -6.1060    2.8330 C   0  0  0  0  0  0  0  0  0  0  0  0
    1.3720    3.6190    0.1340 C   0  0  0  0  0  0  0  0  0  0  0  0
    1.0200    5.1120    0.1580 C   0  0  0  0  0  0  0  0  0  0  0  0
    4.4940    3.9060    0.2170 H   0  0  0  0  0  0  0  0  0  0  0  0
    3.5310    4.9700   -0.8420 H   0  0  0  0  0  0  0  0  0  0  0  0
    4.2490    3.4870   -1.5040 H   0  0  0  0  0  0  0  0  0  0  0  0
    4.6400    1.2070   -0.1120 H   0  0  0  0  0  0  0  0  0  0  0  0
    3.8270    0.8300   -1.6680 H   0  0  0  0  0  0  0  0  0  0  0  0
    3.5050   -0.1720   -0.2170 H   0  0  0  0  0  0  0  0  0  0  0  0
    0.9480    0.3550    0.3360 H   0  0  0  0  0  0  0  0  0  0  0  0
   -2.6480    2.2050   -0.1820 H   0  0  0  0  0  0  0  0  0  0  0  0
   -1.3870    0.9340   -0.3060 H   0  0  0  0  0  0  0  0  0  0  0  0
   -1.8320   -1.4560    0.3210 H   0  0  0  0  0  0  0  0  0  0  0  0
   -0.4210   -3.1780    1.4630 H   0  0  0  0  0  0  0  0  0  0  0  0
   -0.2380   -0.6960    4.9580 H   0  0  0  0  0  0  0  0  0  0  0  0
   -1.7320    0.9600    3.8550 H   0  0  0  0  0  0  0  0  0  0  0  0
    2.4850   -2.9480    4.8560 H   0  0  0  0  0  0  0  0  0  0  0  0
    2.5750   -3.3340    3.1100 H   0  0  0  0  0  0  0  0  0  0  0  0
    2.3460   -1.6430    3.6550 H   0  0  0  0  0  0  0  0  0  0  0  0
    2.2370   -5.7650    5.8450 H   0  0  0  0  0  0  0  0  0  0  0  0
    3.6340   -7.5780    4.8840 H   0  0  0  0  0  0  0  0  0  0  0  0
    3.1410   -8.4570    2.6130 H   0  0  0  0  0  0  0  0  0  0  0  0
    1.2480   -7.5220    1.3030 H   0  0  0  0  0  0  0  0  0  0  0  0
   -0.1450   -5.7000    2.2590 H   0  0  0  0  0  0  0  0  0  0  0  0
    1.6790    5.6280    0.8720 H   0  0  0  0  0  0  0  0  0  0  0  0
   -0.0220    5.3000    0.4430 H   0  0  0  0  0  0  0  0  0  0  0  0
    1.1740    5.5330   -0.8470 H   0  0  0  0  0  0  0  0  0  0  0  0
  1 30  1  0  0  0  0
  1 31  1  0  0  0  0
  1 32  1  0  0  0  0
  1  2  1  0  0  0  0
  2  3  1  0  0  0  0
  3  4  1  0  0  0  0
  4 33  1  0  0  0  0
  4 34  1  0  0  0  0
  4 35  1  0  0  0  0
  3  5  2  0  0  0  0
  5 36  1  0  0  0  0
  5  6  1  0  0  0  0
  6  7  1  0  0  0  0
  7  8  2  0  0  0  0
  7  9  1  0  0  0  0
  9 37  1  0  0  0  0
  9 38  1  0  0  0  0
  9 10  1  0  0  0  0
 10 11  1  0  0  0  0
 11 12  2  0  0  0  0
 12 39  1  0  0  0  0
 12 13  1  0  0  0  0
 13 40  1  0  0  0  0
 13 14  2  0  0  0  0
 14 15  1  0  0  0  0
 15 41  1  0  0  0  0
 15 16  2  0  0  0  0
 16 11  1  0  0  0  0
 16 42  1  0  0  0  0
 14 17  1  0  0  0  0
 17 18  1  0  0  0  0
 18 43  1  0  0  0  0
 18 44  1  0  0  0  0
 18 45  1  0  0  0  0
 17 19  1  0  0  0  0
 19 20  2  0  0  0  0
 19 21  2  0  0  0  0
 19 22  1  0  0  0  0
 22 23  2  0  0  0  0
 23 46  1  0  0  0  0
 23 24  1  0  0  0  0
 24 47  1  0  0  0  0
 24 25  2  0  0  0  0
 25 48  1  0  0  0  0
 25 26  1  0  0  0  0
 26 49  1  0  0  0  0
 26 27  2  0  0  0  0
 27 22  1  0  0  0  0
 27 50  1  0  0  0  0
  6 28  2  0  0  0  0
 28  2  1  0  0  0  0
 28 29  1  0  0  0  0
 29 51  1  0  0  0  0
 29 52  1  0  0  0  0
 29 53  1  0  0  0  0
M  END
$$$$
D5
  -MTS-   02131516523D 0   0.00000     0.00000     0

 37 39  0  0  0  0  0  0  0  0999 V2000
   -1.0430   -3.1450    4.4950 C   0  0  0  0  0  0  0  0  0  0  0  0
   -0.1100   -3.0090    3.3010 C   0  0  0  0  0  0  0  0  0  0  0  0
   -0.8090   -2.3140    2.1360 C   0  0  0  0  0  0  0  0  0  0  0  0
   -0.8500   -0.8140    2.3820 N   0  3  0  0  0  0  0  0  0  0  0  0
   -2.2770   -0.2940    2.2630 C   0  0  0  0  0  0  0  0  0  0  0  0
   -2.3510    1.1700    2.6850 C   0  0  0  0  0  0  0  0  0  0  0  0
   -1.2960    2.0110    2.0430 C   0  0  0  0  0  0  0  0  0  0  0  0
   -0.1960    1.4900    1.4740 C   0  0  0  0  0  0  0  0  0  0  0  0
    0.1020   -0.0110    1.4700 C   0  0  0  0  0  0  0  0  0  0  0  0
    1.5650   -0.2690    1.9210 C   0  0  0  0  0  0  0  0  0  0  0  0
    2.5650    0.4010    0.9620 C   0  0  0  0  0  0  0  0  0  0  0  0
    2.0980    1.7760    0.6480 C   0  0  0  0  0  0  0  0  0  0  0  0
    0.8360    2.2760    0.8720 C   0  0  0  0  0  0  0  0  0  0  0  0
    0.6340    3.5870    0.5150 N   0  0  0  0  0  0  0  0  0  0  0  0
    1.7420    4.0760    0.0010 C   0  0  0  0  0  0  0  0  0  0  0  0
    1.8640    5.3320   -0.4490 N   0  0  0  0  0  0  0  0  0  0  0  0
    3.0720    2.9760   -0.0640 S   0  0  0  0  0  0  0  0  0  0  0  0
   -0.5310   -3.6500    5.3200 H   0  0  0  0  0  0  0  0  0  0  0  0
   -1.3710   -2.1620    4.8490 H   0  0  0  0  0  0  0  0  0  0  0  0
   -1.9300   -3.7320    4.2360 H   0  0  0  0  0  0  0  0  0  0  0  0
    0.2240   -4.0080    2.9940 H   0  0  0  0  0  0  0  0  0  0  0  0
    0.7800   -2.4520    3.6110 H   0  0  0  0  0  0  0  0  0  0  0  0
   -1.8390   -2.6620    2.0010 H   0  0  0  0  0  0  0  0  0  0  0  0
   -0.2660   -2.5040    1.2080 H   0  0  0  0  0  0  0  0  0  0  0  0
   -2.5860   -0.4290    1.2190 H   0  0  0  0  0  0  0  0  0  0  0  0
   -2.9150   -0.9040    2.9090 H   0  0  0  0  0  0  0  0  0  0  0  0
   -2.2540    1.2540    3.7740 H   0  0  0  0  0  0  0  0  0  0  0  0
   -3.3390    1.5630    2.4190 H   0  0  0  0  0  0  0  0  0  0  0  0
   -1.4430    3.0900    2.0580 H   0  0  0  0  0  0  0  0  0  0  0  0
   -0.0610   -0.4040    0.4570 H   0  0  0  0  0  0  0  0  0  0  0  0
    1.7090    0.1320    2.9340 H   0  0  0  0  0  0  0  0  0  0  0  0
    1.8070   -1.3340    1.9730 H   0  0  0  0  0  0  0  0  0  0  0  0
    2.6280   -0.1810    0.0350 H   0  0  0  0  0  0  0  0  0  0  0  0
    3.5610    0.4120    1.4190 H   0  0  0  0  0  0  0  0  0  0  0  0
    1.0770    5.9670   -0.4030 H   0  0  0  0  0  0  0  0  0  0  0  0
    2.7270    5.6850   -0.8410 H   0  0  0  0  0  0  0  0  0  0  0  0
   -0.5420   -0.6310    3.3460 H   0  0  0  0  0  0  0  0  0  0  0  0
  1 18  1  0  0  0  0
  1 19  1  0  0  0  0
  1 20  1  0  0  0  0
  1  2  1  0  0  0  0
  2 21  1  0  0  0  0
  2 22  1  0  0  0  0
  2  3  1  0  0  0  0
  3 23  1  0  0  0  0
  3 24  1  0  0  0  0
  3  4  1  0  0  0  0
  4  5  1  0  0  0  0
  5 25  1  0  0  0  0
  5 26  1  0  0  0  0
  5  6  1  0  0  0  0
  6 27  1  0  0  0  0
  6 28  1  0  0  0  0
  6  7  1  0  0  0  0
  7 29  1  0  0  0  0
  7  8  2  0  0  0  0
  8  9  1  0  0  0  0
  9  4  1  0  0  0  0
  9 30  1  0  0  0  0
  9 10  1  0  0  0  0
 10 31  1  0  0  0  0
 10 32  1  0  0  0  0
 10 11  1  0  0  0  0
 11 33  1  0  0  0  0
 11 34  1  0  0  0  0
 11 12  1  0  0  0  0
 12 13  2  0  0  0  0
 13  8  1  0  0  0  0
 13 14  1  0  0  0  0
 14 15  2  0  0  0  0
 15 16  1  0  0  0  0
 16 35  1  0  0  0  0
 16 36  1  0  0  0  0
 15 17  1  0  0  0  0
 17 12  1  0  0  0  0
  4 37  1  0  0  0  0
M  CHG  1   4   1
M  END
$$$$
D3
  -MTS-   02131516523D 0   0.00000     0.00000     0

 47 49  0  0  0  0  0  0  0  0999 V2000
    3.2930    2.5470    0.1490 C   0  0  0  0  0  0  0  0  0  0  0  0
    3.0320    3.9120   -0.0390 C   0  0  0  0  0  0  0  0  0  0  0  0
    1.8480    4.4690    0.4290 C   0  0  0  0  0  0  0  0  0  0  0  0
    1.6540    5.8040    0.2260 O   0  0  0  0  0  0  0  0  0  0  0  0
    0.9020    3.6890    1.0820 C   0  0  0  0  0  0  0  0  0  0  0  0
    1.1330    2.3160    1.2620 C   0  0  0  0  0  0  0  0  0  0  0  0
    2.3350    1.7360    0.8070 C   0  0  0  0  0  0  0  0  0  0  0  0
    2.6060    0.3680    1.0000 C   0  0  0  0  0  0  0  0  0  0  0  0
    3.8230   -0.1750    0.5610 C   0  0  0  0  0  0  0  0  0  0  0  0
    4.7580    0.6240   -0.0910 C   0  0  0  0  0  0  0  0  0  0  0  0
    4.4940    1.9760   -0.2990 C   0  0  0  0  0  0  0  0  0  0  0  0
    1.6200   -0.5170    1.7230 C   0  0  0  0  0  0  0  0  0  0  0  0
    0.1690   -0.0110    1.5950 C   0  0  0  0  0  0  0  0  0  0  0  0
    0.1050    1.4810    1.9890 C   0  0  0  0  0  0  0  0  0  0  0  0
   -0.7910   -0.8520    2.4970 N   0  3  0  0  0  0  0  0  0  0  0  0
   -2.2200   -0.3010    2.4980 C   0  0  0  0  0  0  0  0  0  0  0  0
   -2.8100   -0.2090    1.0920 C   0  0  0  0  0  0  0  0  0  0  0  0
   -4.3060    0.0690    1.1450 C   0  0  0  0  0  0  0  0  0  0  0  0
   -0.7240   -2.3600    2.2520 C   0  0  0  0  0  0  0  0  0  0  0  0
    0.1380   -3.0850    3.2810 C   0  0  0  0  0  0  0  0  0  0  0  0
   -0.6430   -3.3300    4.5640 C   0  0  0  0  0  0  0  0  0  0  0  0
    3.7520    4.5520   -0.5430 H   0  0  0  0  0  0  0  0  0  0  0  0
    1.1460    5.9320   -0.5920 H   0  0  0  0  0  0  0  0  0  0  0  0
   -0.0170    4.1350    1.4520 H   0  0  0  0  0  0  0  0  0  0  0  0
    4.0500   -1.2260    0.7230 H   0  0  0  0  0  0  0  0  0  0  0  0
    5.6960    0.1960   -0.4330 H   0  0  0  0  0  0  0  0  0  0  0  0
    5.2390    2.5850   -0.8070 H   0  0  0  0  0  0  0  0  0  0  0  0
    1.9150   -0.5730    2.7780 H   0  0  0  0  0  0  0  0  0  0  0  0
    1.6980   -1.5220    1.2940 H   0  0  0  0  0  0  0  0  0  0  0  0
   -0.1860   -0.1340    0.5640 H   0  0  0  0  0  0  0  0  0  0  0  0
    0.2600    1.6010    3.0680 H   0  0  0  0  0  0  0  0  0  0  0  0
   -0.8810    1.8850    1.7390 H   0  0  0  0  0  0  0  0  0  0  0  0
   -2.8280   -1.0010    3.0750 H   0  0  0  0  0  0  0  0  0  0  0  0
   -2.2070    0.6670    3.0070 H   0  0  0  0  0  0  0  0  0  0  0  0
   -2.3380    0.6000    0.5250 H   0  0  0  0  0  0  0  0  0  0  0  0
   -2.6390   -1.1440    0.5460 H   0  0  0  0  0  0  0  0  0  0  0  0
   -4.7130    0.1430    0.1320 H   0  0  0  0  0  0  0  0  0  0  0  0
   -4.8370   -0.7350    1.6660 H   0  0  0  0  0  0  0  0  0  0  0  0
   -4.5110    1.0100    1.6650 H   0  0  0  0  0  0  0  0  0  0  0  0
   -1.7510   -2.7360    2.2410 H   0  0  0  0  0  0  0  0  0  0  0  0
   -0.3490   -2.5100    1.2350 H   0  0  0  0  0  0  0  0  0  0  0  0
    0.4760   -4.0510    2.8910 H   0  0  0  0  0  0  0  0  0  0  0  0
    1.0310   -2.5010    3.5250 H   0  0  0  0  0  0  0  0  0  0  0  0
   -0.0180   -3.8540    5.2930 H   0  0  0  0  0  0  0  0  0  0  0  0
   -0.9680   -2.3860    5.0120 H   0  0  0  0  0  0  0  0  0  0  0  0
   -1.5290   -3.9440    4.3730 H   0  0  0  0  0  0  0  0  0  0  0  0
   -0.4490   -0.7270    3.4600 H   0  0  0  0  0  0  0  0  0  0  0  0
  1  2  2  0  0  0  0
  2 22  1  0  0  0  0
  2  3  1  0  0  0  0
  3  4  1  0  0  0  0
  4 23  1  0  0  0  0
  3  5  2  0  0  0  0
  5 24  1  0  0  0  0
  5  6  1  0  0  0  0
  6  7  2  0  0  0  0
  7  1  1  0  0  0  0
  7  8  1  0  0  0  0
  8  9  2  0  0  0  0
  9 25  1  0  0  0  0
  9 10  1  0  0  0  0
 10 26  1  0  0  0  0
 10 11  2  0  0  0  0
 11  1  1  0  0  0  0
 11 27  1  0  0  0  0
  8 12  1  0  0  0  0
 12 28  1  0  0  0  0
 12 29  1  0  0  0  0
 12 13  1  0  0  0  0
 13 30  1  0  0  0  0
 13 14  1  0  0  0  0
 14  6  1  0  0  0  0
 14 31  1  0  0  0  0
 14 32  1  0  0  0  0
 13 15  1  0  0  0  0
 15 16  1  0  0  0  0
 16 33  1  0  0  0  0
 16 34  1  0  0  0  0
 16 17  1  0  0  0  0
 17 35  1  0  0  0  0
 17 36  1  0  0  0  0
 17 18  1  0  0  0  0
 18 37  1  0  0  0  0
 18 38  1  0  0  0  0
 18 39  1  0  0  0  0
 15 19  1  0  0  0  0
 19 40  1  0  0  0  0
 19 41  1  0  0  0  0
 19 20  1  0  0  0  0
 20 42  1  0  0  0  0
 20 43  1  0  0  0  0
 20 21  1  0  0  0  0
 21 44  1  0  0  0  0
 21 45  1  0  0  0  0
 21 46  1  0  0  0  0
 15 47  1  0  0  0  0
M  CHG  1  15   1
M  END
$$$$
str3
  -MTS-   02131516523D 0   0.00000     0.00000     0

 48 50  0  0  0  0  0  0  0  0999 V2000
    2.5330    6.0400   -0.8680 N   0  0  0  0  0  0  0  0  0  0  0  0
    2.2880    4.8920   -0.1360 C   0  0  0  0  0  0  0  0  0  0  0  0
    3.3260    4.0140    0.1800 C   0  0  0  0  0  0  0  0  0  0  0  0
    3.0820    2.8660    0.9370 C   0  0  0  0  0  0  0  0  0  0  0  0
    1.7930    2.5880    1.3970 C   0  0  0  0  0  0  0  0  0  0  0  0
    0.7470    3.4610    1.1010 C   0  0  0  0  0  0  0  0  0  0  0  0
    1.0040    4.6070    0.3370 C   0  0  0  0  0  0  0  0  0  0  0  0
   -0.5570    3.3160    1.4890 O   0  0  0  0  0  0  0  0  0  0  0  0
   -1.1690    2.0490    1.2570 C   0  0  0  0  0  0  0  0  0  0  0  0
   -1.3420    1.3750    2.6170 C   0  0  0  0  0  0  0  0  0  0  0  0
   -2.0060    0.0120    2.4770 C   0  0  0  0  0  0  0  0  0  0  0  0
   -1.0300   -1.0930    2.8130 N   0  3  0  0  0  0  0  0  0  0  0  0
   -1.7320   -2.4230    2.9880 C   0  0  0  0  0  0  0  0  0  0  0  0
   -0.7900   -3.5710    3.1550 C   0  0  0  0  0  0  0  0  0  0  0  0
    0.5270   -3.4970    2.8840 C   0  0  0  0  0  0  0  0  0  0  0  0
    1.1440   -2.2190    2.3710 C   0  0  0  0  0  0  0  0  0  0  0  0
    0.1080   -1.2340    1.8220 C   0  0  0  0  0  0  0  0  0  0  0  0
    1.4180   -4.6600    3.0870 C   0  0  0  0  0  0  0  0  0  0  0  0
    1.5220   -5.2720    4.3460 C   0  0  0  0  0  0  0  0  0  0  0  0
    2.3760   -6.3610    4.5440 C   0  0  0  0  0  0  0  0  0  0  0  0
    3.1420   -6.8490    3.4890 C   0  0  0  0  0  0  0  0  0  0  0  0
    3.0560   -6.2500    2.2350 C   0  0  0  0  0  0  0  0  0  0  0  0
    2.2010   -5.1620    2.0350 C   0  0  0  0  0  0  0  0  0  0  0  0
    1.7740    6.6550   -1.1300 H   0  0  0  0  0  0  0  0  0  0  0  0
    3.4530    6.2260   -1.2420 H   0  0  0  0  0  0  0  0  0  0  0  0
    4.3370    4.2150   -0.1640 H   0  0  0  0  0  0  0  0  0  0  0  0
    3.9000    2.1890    1.1700 H   0  0  0  0  0  0  0  0  0  0  0  0
    1.6440    1.6860    1.9800 H   0  0  0  0  0  0  0  0  0  0  0  0
    0.1830    5.2840    0.1130 H   0  0  0  0  0  0  0  0  0  0  0  0
   -2.1500    2.1840    0.7860 H   0  0  0  0  0  0  0  0  0  0  0  0
   -0.5270    1.4280    0.6200 H   0  0  0  0  0  0  0  0  0  0  0  0
   -0.3590    1.2910    3.0930 H   0  0  0  0  0  0  0  0  0  0  0  0
   -1.9360    2.0260    3.2700 H   0  0  0  0  0  0  0  0  0  0  0  0
   -2.8380   -0.0690    3.1850 H   0  0  0  0  0  0  0  0  0  0  0  0
   -2.3800   -0.1690    1.4630 H   0  0  0  0  0  0  0  0  0  0  0  0
   -2.3720   -2.5810    2.1130 H   0  0  0  0  0  0  0  0  0  0  0  0
   -2.3590   -2.3230    3.8810 H   0  0  0  0  0  0  0  0  0  0  0  0
   -1.2290   -4.4920    3.5310 H   0  0  0  0  0  0  0  0  0  0  0  0
    1.6970   -1.7340    3.1850 H   0  0  0  0  0  0  0  0  0  0  0  0
    1.8630   -2.4370    1.5720 H   0  0  0  0  0  0  0  0  0  0  0  0
   -0.3220   -1.5730    0.8720 H   0  0  0  0  0  0  0  0  0  0  0  0
    0.5670   -0.2520    1.6800 H   0  0  0  0  0  0  0  0  0  0  0  0
    0.9310   -4.9210    5.1880 H   0  0  0  0  0  0  0  0  0  0  0  0
    2.4410   -6.8280    5.5230 H   0  0  0  0  0  0  0  0  0  0  0  0
    3.8060   -7.6950    3.6440 H   0  0  0  0  0  0  0  0  0  0  0  0
    3.6580   -6.6260    1.4110 H   0  0  0  0  0  0  0  0  0  0  0  0
    2.1680   -4.7040    1.0500 H   0  0  0  0  0  0  0  0  0  0  0  0
   -0.6130   -0.8770    3.7280 H   0  0  0  0  0  0  0  0  0  0  0  0
  1 24  1  0  0  0  0
  1 25  1  0  0  0  0
  1  2  1  0  0  0  0
  2  3  2  0  0  0  0
  3 26  1  0  0  0  0
  3  4  1  0  0  0  0
  4 27  1  0  0  0  0
  4  5  2  0  0  0  0
  5 28  1  0  0  0  0
  5  6  1  0  0  0  0
  6  7  2  0  0  0  0
  7  2  1  0  0  0  0
  7 29  1  0  0  0  0
  6  8  1  0  0  0  0
  8  9  1  0  0  0  0
  9 30  1  0  0  0  0
  9 31  1  0  0  0  0
  9 10  1  0  0  0  0
 10 32  1  0  0  0  0
 10 33  1  0  0  0  0
 10 11  1  0  0  0  0
 11 34  1  0  0  0  0
 11 35  1  0  0  0  0
 11 12  1  0  0  0  0
 12 13  1  0  0  0  0
 13 36  1  0  0  0  0
 13 37  1  0  0  0  0
 13 14  1  0  0  0  0
 14 38  1  0  0  0  0
 14 15  2  0  0  0  0
 15 16  1  0  0  0  0
 16 39  1  0  0  0  0
 16 40  1  0  0  0  0
 16 17  1  0  0  0  0
 17 12  1  0  0  0  0
 17 41  1  0  0  0  0
 17 42  1  0  0  0  0
 15 18  1  0  0  0  0
 18 19  2  0  0  0  0
 19 43  1  0  0  0  0
 19 20  1  0  0  0  0
 20 44  1  0  0  0  0
 20 21  2  0  0  0  0
 21 45  1  0  0  0  0
 21 22  1  0  0  0  0
 22 46  1  0  0  0  0
 22 23  2  0  0  0  0
 23 18  1  0  0  0  0
 23 47  1  0  0  0  0
 12 48  1  0  0  0  0
M  CHG  1  12   1
M  END
$$$$
