# Supplementary material for: Template CoMFA Generates Single 3D-QSAR Models that, for Twelve of Twelve Biological Targets, Predict All ChEMBL-Tabulated Affinities
Source: PLoS One. 2015 Jun 12;10(6):e0129307. doi: 10.1371/journal.pone.0129307 (PMC4466312; doi:10.1371/journal.pone.0129307)
Supplement: S13 Text — The zip file contains, for each target, the template, training set, and prediction set, as “2D” structures, in. sdf format. (ZIP) [file pone.0129307.s014.zip › D2A_trng.sdf]

ZINC00033263
  -MTS-   02131516522D 0   0.00000     0.00000     0

 21 22  0  0  1  0  0  0  0  0999 V2000
    6.6990   -2.9089    0.0000 C   0  0  0  0  0  0  0  0  0  0  0  0
    5.8871   -2.3192    0.0000 C   0  0  0  0  0  0  0  0  0  0  0  0
    5.9921   -1.3300    0.0000 O   0  0  0  0  0  0  0  0  0  0  0  0
    5.1802   -0.7402    0.0000 C   0  0  0  0  0  0  0  0  0  0  0  0
    4.6324   -0.9849    0.0000 O   0  0  0  0  0  0  0  0  0  0  0  0
    5.2841    0.2544    0.0000 C   0  0  1  0  0  0  0  0  0  0  0  0
    6.2625    0.0476    0.0000 O   0  0  0  0  0  0  0  0  0  0  0  0
    5.5941    1.2144    0.0000 C   0  0  0  0  0  0  0  0  0  0  0  0
    4.7841    1.7944    0.0000 C   0  0  0  0  0  0  0  0  0  0  0  0
    4.7841    2.7944    0.0000 C   0  0  0  0  0  0  0  0  0  0  0  0
    3.9741    1.2144    0.0000 N   0  0  0  0  0  0  0  0  0  0  0  0
    4.2841    0.2544    0.0000 N   0  0  0  0  0  0  0  0  0  0  0  0
    3.5779   -0.7158    0.0000 C   0  0  0  0  0  0  0  0  0  0  0  0
    3.9838   -1.6297    0.0000 O   0  0  0  0  0  0  0  0  0  0  0  0
    2.5835   -0.6104    0.0000 C   0  0  0  0  0  0  0  0  0  0  0  0
    2.1753    0.3063    0.0000 C   0  0  0  0  0  0  0  0  0  0  0  0
    1.1858    0.4091    0.0000 C   0  0  0  0  0  0  0  0  0  0  0  0
    0.5965   -0.3988    0.0000 C   0  0  0  0  0  0  0  0  0  0  0  0
    0.9966   -1.3095    0.0000 C   0  0  0  0  0  0  0  0  0  0  0  0
    0.4053   -2.1159    0.0000 Cl  0  0  0  0  0  0  0  0  0  0  0  0
    1.9942   -1.4183    0.0000 C   0  0  0  0  0  0  0  0  0  0  0  0
  1  2  1  0  0  0  0
  2  3  1  0  0  0  0
  3  4  1  0  0  0  0
  4  5  2  0  0  0  0
  6  4  1  6  0  0  0
  6  7  1  1  0  0  0
  6  8  1  0  0  0  0
  8  9  1  0  0  0  0
  9 10  1  0  0  0  0
  9 11  2  0  0  0  0
 11 12  1  0  0  0  0
 12  6  1  0  0  0  0
 12 13  1  0  0  0  0
 13 14  2  0  0  0  0
 13 15  1  0  0  0  0
 15 16  2  0  0  0  0
 16 17  1  0  0  0  0
 17 18  2  0  0  0  0
 18 19  1  0  0  0  0
 19 20  1  0  0  0  0
 19 21  2  0  0  0  0
 21 15  1  0  0  0  0
M  END
>  <EXTREG>  (ZINC00033263)
ZINC00033263

>  <LOGBIO>
2.5000

$$$$
ZINC00001233
  -MTS-   02131516522D 0   0.00000     0.00000     0

 17 18  0  0  0  0  0  0  0  0999 V2000
    3.4567    2.0385    0.0000 C   0  0  0  0  0  0  0  0  0  0  0  0
    3.1159    1.0984    0.0000 C   0  0  0  0  0  0  0  0  0  0  0  0
    4.1009    0.9254    0.0000 C   0  0  0  0  0  0  0  0  0  0  0  0
    2.2459    1.5984    0.0000 N   0  0  0  0  0  0  0  0  0  0  0  0
    1.3859    1.0984    0.0000 C   0  0  0  0  0  0  0  0  0  0  0  0
    0.5192    1.5971    0.0000 N   0  0  0  0  0  0  0  0  0  0  0  0
    1.3859    0.0984    0.0000 N   0  0  0  0  0  0  0  0  0  0  0  0
    2.2459   -0.4016    0.0000 C   0  0  0  0  0  0  0  0  0  0  0  0
    2.2434   -1.4016    0.0000 N   0  0  0  0  0  0  0  0  0  0  0  0
    3.1159    0.0984    0.0000 N   0  0  0  0  0  0  0  0  0  0  0  0
    4.1546   -0.5027    0.0000 C   0  0  0  0  0  0  0  0  0  0  0  0
    4.1546   -1.5061    0.0000 C   0  0  0  0  0  0  0  0  0  0  0  0
    5.0166   -2.0026    0.0000 C   0  0  0  0  0  0  0  0  0  0  0  0
    5.8836   -1.5043    0.0000 C   0  0  0  0  0  0  0  0  0  0  0  0
    6.7479   -2.0073    0.0000 Cl  0  0  0  0  0  0  0  0  0  0  0  0
    5.8886   -0.5095    0.0000 C   0  0  0  0  0  0  0  0  0  0  0  0
    5.0216   -0.0044    0.0000 C   0  0  0  0  0  0  0  0  0  0  0  0
  1  2  1  0  0  0  0
  2  3  1  0  0  0  0
  2  4  1  0  0  0  0
  4  5  2  0  0  0  0
  5  6  1  0  0  0  0
  5  7  1  0  0  0  0
  7  8  2  0  0  0  0
  8  9  1  0  0  0  0
  8 10  1  0  0  0  0
 10  2  1  0  0  0  0
 10 11  1  0  0  0  0
 11 12  2  0  0  0  0
 12 13  1  0  0  0  0
 13 14  2  0  0  0  0
 14 15  1  0  0  0  0
 14 16  1  0  0  0  0
 16 17  2  0  0  0  0
 17 11  1  0  0  0  0
M  END
>  <EXTREG>  (ZINC00001233)
ZINC00001233

>  <LOGBIO>
2.5000

$$$$
ZINC00006164
  -MTS-   02131516522D 0   0.00000     0.00000     0

 13 13  0  0  1  0  0  0  0  0999 V2000
    4.4475    0.8735    0.0000 C   0  0  0  0  0  0  0  0  0  0  0  0
    3.4626    1.0465    0.0000 C   0  0  0  0  0  0  0  0  0  0  0  0
    3.8034    1.9867    0.0000 C   0  0  0  0  0  0  0  0  0  0  0  0
    2.5926    1.5465    0.0000 C   0  0  0  0  0  0  0  0  0  0  0  0
    1.7326    1.0465    0.0000 O   0  0  0  0  0  0  0  0  0  0  0  0
    1.7326    0.0465    0.0000 C   0  0  2  0  0  0  0  0  0  0  0  0
    2.5926   -0.4535    0.0000 C   0  0  0  0  0  0  0  0  0  0  0  0
    3.4626    0.0465    0.0000 N   0  0  0  0  0  0  0  0  0  0  0  0
    0.8658   -0.4521    0.0000 C   0  0  0  0  0  0  0  0  0  0  0  0
    0.8643   -1.4556    0.0000 C   0  0  0  0  0  0  0  0  0  0  0  0
    0.0015   -1.9508    0.0000 O   0  0  0  0  0  0  0  0  0  0  0  0
    1.7293   -1.9574    0.0000 O   0  0  0  0  0  0  0  0  0  0  0  0
    1.2132    0.3469    0.0000 H   0  0  0  0  0  0  0  0  0  0  0  0
  1  2  1  0  0  0  0
  2  3  1  0  0  0  0
  2  4  1  0  0  0  0
  4  5  1  0  0  0  0
  5  6  1  0  0  0  0
  6 13  1  1  0  0  0
  6  7  1  0  0  0  0
  7  8  1  0  0  0  0
  8  2  1  0  0  0  0
  6  9  1  6  0  0  0
  9 10  1  0  0  0  0
 10 11  1  0  0  0  0
 10 12  2  0  0  0  0
M  END
>  <EXTREG>  (ZINC00006164)
ZINC00006164

>  <LOGBIO>
2.5000

$$$$
ZINC00014168
  -MTS-   02131516522D 0   0.00000     0.00000     0

 19 20  0  0  0  0  0  0  0  0999 V2000
    8.3043    2.0979    0.0000 O   0  0  0  0  0  0  0  0  0  0  0  0
    7.4388    1.5971    0.0000 C   0  0  0  0  0  0  0  0  0  0  0  0
    6.5688    2.0971    0.0000 C   0  0  0  0  0  0  0  0  0  0  0  0
    5.7088    1.5971    0.0000 C   0  0  0  0  0  0  0  0  0  0  0  0
    5.7088    0.5971    0.0000 C   0  0  0  0  0  0  0  0  0  0  0  0
    4.8420    0.0984    0.0000 C   0  0  0  0  0  0  0  0  0  0  0  0
    4.8405   -0.9051    0.0000 C   0  0  0  0  0  0  0  0  0  0  0  0
    3.9777   -1.4002    0.0000 C   0  0  0  0  0  0  0  0  0  0  0  0
    3.9762   -2.4037    0.0000 O   0  0  0  0  0  0  0  0  0  0  0  0
    3.1127   -0.8985    0.0000 C   0  0  0  0  0  0  0  0  0  0  0  0
    3.1138    0.1050    0.0000 C   0  0  0  0  0  0  0  0  0  0  0  0
    2.2523    0.6024    0.0000 C   0  0  0  0  0  0  0  0  0  0  0  0
    1.3847    0.1050    0.0000 C   0  0  0  0  0  0  0  0  0  0  0  0
    0.5210    0.6089    0.0000 O   0  0  0  0  0  0  0  0  0  0  0  0
    1.3787   -0.8898    0.0000 C   0  0  0  0  0  0  0  0  0  0  0  0
    2.2452   -1.3959    0.0000 C   0  0  0  0  0  0  0  0  0  0  0  0
    2.2412   -2.3958    0.0000 O   0  0  0  0  0  0  0  0  0  0  0  0
    6.5688    0.0971    0.0000 C   0  0  0  0  0  0  0  0  0  0  0  0
    7.4388    0.5971    0.0000 C   0  0  0  0  0  0  0  0  0  0  0  0
  1  2  1  0  0  0  0
  2  3  2  0  0  0  0
  3  4  1  0  0  0  0
  4  5  2  0  0  0  0
  5  6  1  0  0  0  0
  6  7  1  0  0  0  0
  7  8  1  0  0  0  0
  8  9  2  0  0  0  0
  8 10  1  0  0  0  0
 10 11  2  0  0  0  0
 11 12  1  0  0  0  0
 12 13  2  0  0  0  0
 13 14  1  0  0  0  0
 13 15  1  0  0  0  0
 15 16  2  0  0  0  0
 16 10  1  0  0  0  0
 16 17  1  0  0  0  0
  5 18  1  0  0  0  0
 18 19  2  0  0  0  0
 19  2  1  0  0  0  0
M  END
>  <EXTREG>  (ZINC00014168)
ZINC00014168

>  <LOGBIO>
2.5000

$$$$
ZINC00027293
  -MTS-   02131516522D 0   0.00000     0.00000     0

 27 30  0  0  1  0  0  0  0  0999 V2000
    3.4815    1.4641    0.0000 C   0  0  0  0  0  0  0  0  0  0  0  0
    4.0685    0.6544    0.0000 C   0  0  1  0  0  0  0  0  0  0  0  0
    5.0666    0.7573    0.0000 C   0  0  0  0  0  0  0  0  0  0  0  0
    5.6488   -0.0494    0.0000 C   0  0  2  0  0  0  0  0  0  0  0  0
    6.6435    0.0536    0.0000 N   0  0  0  0  0  0  0  0  0  0  0  0
    7.0517    0.9665    0.0000 C   0  0  0  0  0  0  0  0  0  0  0  0
    8.0497    1.0708    0.0000 C   0  0  0  0  0  0  0  0  0  0  0  0
    8.4539    1.9797    0.0000 C   0  0  0  0  0  0  0  0  0  0  0  0
    7.8683    2.7903    0.0000 C   0  0  0  0  0  0  0  0  0  0  0  0
    6.8784    2.6918    0.0000 C   0  0  0  0  0  0  0  0  0  0  0  0
    6.4660    1.7770    0.0000 C   0  0  0  0  0  0  0  0  0  0  0  0
    5.2420   -0.9629    0.0000 C   0  0  0  0  0  0  0  0  0  0  0  0
    5.8334   -1.7735    0.0000 C   0  0  0  0  0  0  0  0  0  0  0  0
    5.4266   -2.6871    0.0000 C   0  0  0  0  0  0  0  0  0  0  0  0
    4.4284   -2.7899    0.0000 C   0  0  0  0  0  0  0  0  0  0  0  0
    3.8462   -1.9833    0.0000 C   0  0  0  0  0  0  0  0  0  0  0  0
    4.2530   -1.0698    0.0000 C   0  0  0  0  0  0  0  0  0  0  0  0
    3.6617   -0.2591    0.0000 N   0  0  0  0  0  0  0  0  0  0  0  0
    2.4683   -0.3856    0.0000 C   0  0  0  0  0  0  0  0  0  0  0  0
    2.0624   -1.2995    0.0000 O   0  0  0  0  0  0  0  0  0  0  0  0
    1.8798    0.4229    0.0000 C   0  0  0  0  0  0  0  0  0  0  0  0
    2.1898    1.3829    0.0000 O   0  0  0  0  0  0  0  0  0  0  0  0
    1.3798    1.9629    0.0000 C   0  0  0  0  0  0  0  0  0  0  0  0
    0.5698    1.3829    0.0000 C   0  0  0  0  0  0  0  0  0  0  0  0
    0.8798    0.4229    0.0000 C   0  0  0  0  0  0  0  0  0  0  0  0
    5.8942    0.4982    0.0000 H   0  0  0  0  0  0  0  0  0  0  0  0
    4.3134    1.2022    0.0000 H   0  0  0  0  0  0  0  0  0  0  0  0
  2  1  1  1  0  0  0
  2 27  1  6  0  0  0
  2  3  1  0  0  0  0
  3  4  1  0  0  0  0
  4 26  1  1  0  0  0
  4  5  1  6  0  0  0
  5  6  1  0  0  0  0
  6  7  2  0  0  0  0
  7  8  1  0  0  0  0
  8  9  2  0  0  0  0
  9 10  1  0  0  0  0
 10 11  2  0  0  0  0
 11  6  1  0  0  0  0
  4 12  1  0  0  0  0
 12 13  1  0  0  0  0
 13 14  2  0  0  0  0
 14 15  1  0  0  0  0
 15 16  2  0  0  0  0
 16 17  1  0  0  0  0
 17 12  2  0  0  0  0
 17 18  1  0  0  0  0
 18  2  1  0  0  0  0
 18 19  1  0  0  0  0
 19 20  2  0  0  0  0
 19 21  1  0  0  0  0
 21 22  1  0  0  0  0
 22 23  1  0  0  0  0
 23 24  2  0  0  0  0
 24 25  1  0  0  0  0
 25 21  2  0  0  0  0
M  END
>  <EXTREG>  (ZINC00027293)
ZINC00027293

>  <LOGBIO>
2.5000

$$$$
ZINC00028364
  -MTS-   02131516522D 0   0.00000     0.00000     0

 19 20  0  0  1  0  0  0  0  0999 V2000
    3.6322   -1.5530    0.0000 C   0  0  0  0  0  0  0  0  0  0  0  0
    2.6509   -1.3606    0.0000 N   0  3  0  0  0  0  0  0  0  0  0  0
    2.6810   -2.3565    0.0000 C   0  0  0  0  0  0  0  0  0  0  0  0
    1.9244   -3.0022    0.0000 C   0  0  0  0  0  0  0  0  0  0  0  0
    0.9400   -2.8163    0.0000 C   0  0  0  0  0  0  0  0  0  0  0  0
    0.4821   -1.9253    0.0000 C   0  0  0  0  0  0  0  0  0  0  0  0
    0.8781   -1.0105    0.0000 C   0  0  0  0  0  0  0  0  0  0  0  0
    1.8496   -0.7624    0.0000 C   0  0  0  0  0  0  0  0  0  0  0  0
    3.1374   -0.2637    0.0000 C   0  0  0  0  0  0  0  0  0  0  0  0
    4.1352   -0.1573    0.0000 C   0  0  1  0  0  0  0  0  0  0  0  0
    4.7202   -0.9619    0.0000 O   0  0  0  0  0  0  0  0  0  0  0  0
    4.5411    0.7566    0.0000 C   0  0  0  0  0  0  0  0  0  0  0  0
    3.9526    1.5651    0.0000 N   0  0  0  0  0  0  0  0  0  0  0  0
    4.2626    2.5251    0.0000 C   0  0  0  0  0  0  0  0  0  0  0  0
    3.4526    3.1051    0.0000 C   0  0  0  0  0  0  0  0  0  0  0  0
    2.6426    2.5251    0.0000 C   0  0  0  0  0  0  0  0  0  0  0  0
    2.9526    1.5651    0.0000 C   0  0  0  0  0  0  0  0  0  0  0  0
    2.3640    0.7566    0.0000 O   0  0  0  0  0  0  0  0  0  0  0  0
    3.7819    0.3277    0.0000 H   0  0  0  0  0  0  0  0  0  0  0  0
  1  2  1  0  0  0  0
  2  3  1  0  0  0  0
  3  4  1  0  0  0  0
  4  5  1  0  0  0  0
  5  6  1  0  0  0  0
  6  7  1  0  0  0  0
  7  8  1  0  0  0  0
  8  2  1  0  0  0  0
  2  9  1  0  0  0  0
 10  9  1  6  0  0  0
 10 19  1  1  0  0  0
 10 11  1  0  0  0  0
 10 12  1  0  0  0  0
 12 13  1  0  0  0  0
 13 14  1  0  0  0  0
 14 15  1  0  0  0  0
 15 16  1  0  0  0  0
 16 17  1  0  0  0  0
 17 13  1  0  0  0  0
 17 18  2  0  0  0  0
M  CHG  1   2   1
M  END
>  <EXTREG>  (ZINC00028364)
ZINC00028364

>  <LOGBIO>
2.5000

$$$$
ZINC00029494
  -MTS-   02131516522D 0   0.00000     0.00000     0

 13 13  0  0  0  0  0  0  0  0999 V2000
    3.5469    2.0255    0.0000 C   0  0  0  0  0  0  0  0  0  0  0  0
    3.5479    1.0255    0.0000 S   0  0  0  0  0  0  0  0  0  0  0  0
    4.5479    1.0265    0.0000 O   0  0  0  0  0  0  0  0  0  0  0  0
    2.5479    1.0245    0.0000 O   0  0  0  0  0  0  0  0  0  0  0  0
    3.5489    0.0255    0.0000 N   0  0  0  0  0  0  0  0  0  0  0  0
    2.5968   -0.5255    0.0000 C   0  0  0  0  0  0  0  0  0  0  0  0
    1.7268   -0.0255    0.0000 C   0  0  0  0  0  0  0  0  0  0  0  0
    0.8668   -0.5255    0.0000 C   0  0  0  0  0  0  0  0  0  0  0  0
    0.0000   -0.0268    0.0000 Cl  0  0  0  0  0  0  0  0  0  0  0  0
    0.8668   -1.5255    0.0000 C   0  0  0  0  0  0  0  0  0  0  0  0
    1.7268   -2.0255    0.0000 C   0  0  0  0  0  0  0  0  0  0  0  0
    2.5968   -1.5255    0.0000 C   0  0  0  0  0  0  0  0  0  0  0  0
    3.4623   -2.0263    0.0000 Cl  0  0  0  0  0  0  0  0  0  0  0  0
  1  2  1  0  0  0  0
  2  3  2  0  0  0  0
  2  4  2  0  0  0  0
  2  5  1  0  0  0  0
  5  6  1  0  0  0  0
  6  7  2  0  0  0  0
  7  8  1  0  0  0  0
  8  9  1  0  0  0  0
  8 10  2  0  0  0  0
 10 11  1  0  0  0  0
 11 12  2  0  0  0  0
 12  6  1  0  0  0  0
 12 13  1  0  0  0  0
M  END
>  <EXTREG>  (ZINC00029494)
ZINC00029494

>  <LOGBIO>
2.5000

$$$$
ZINC00029668
  -MTS-   02131516522D 0   0.00000     0.00000     0

 18 18  0  0  0  0  0  0  0  0999 V2000
    7.4494    2.0416    0.0000 C   0  0  0  0  0  0  0  0  0  0  0  0
    6.5809    1.5390    0.0000 O   0  0  0  0  0  0  0  0  0  0  0  0
    6.5829    0.5442    0.0000 C   0  0  0  0  0  0  0  0  0  0  0  0
    7.4497    0.0455    0.0000 O   0  0  0  0  0  0  0  0  0  0  0  0
    5.7144    0.0417    0.0000 C   0  0  0  0  0  0  0  0  0  0  0  0
    4.8479    0.5408    0.0000 N   0  0  0  0  0  0  0  0  0  0  0  0
    3.9824    0.0399    0.0000 S   0  0  0  0  0  0  0  0  0  0  0  0
    4.4832   -0.8256    0.0000 O   0  0  0  0  0  0  0  0  0  0  0  0
    3.4815    0.9055    0.0000 O   0  0  0  0  0  0  0  0  0  0  0  0
    3.1169   -0.4609    0.0000 C   0  0  0  0  0  0  0  0  0  0  0  0
    2.2469    0.0391    0.0000 C   0  0  0  0  0  0  0  0  0  0  0  0
    2.2443    1.0391    0.0000 C   0  0  0  0  0  0  0  0  0  0  0  0
    1.3869   -0.4609    0.0000 C   0  0  0  0  0  0  0  0  0  0  0  0
    1.3869   -1.4609    0.0000 C   0  0  0  0  0  0  0  0  0  0  0  0
    0.5201   -1.9596    0.0000 C   0  0  0  0  0  0  0  0  0  0  0  0
    2.2469   -1.9609    0.0000 C   0  0  0  0  0  0  0  0  0  0  0  0
    3.1169   -1.4609    0.0000 C   0  0  0  0  0  0  0  0  0  0  0  0
    3.9824   -1.9618    0.0000 C   0  0  0  0  0  0  0  0  0  0  0  0
  1  2  1  0  0  0  0
  2  3  1  0  0  0  0
  3  4  2  0  0  0  0
  3  5  1  0  0  0  0
  5  6  1  0  0  0  0
  6  7  1  0  0  0  0
  7  8  2  0  0  0  0
  7  9  2  0  0  0  0
  7 10  1  0  0  0  0
 10 11  2  0  0  0  0
 11 12  1  0  0  0  0
 11 13  1  0  0  0  0
 13 14  2  0  0  0  0
 14 15  1  0  0  0  0
 14 16  1  0  0  0  0
 16 17  2  0  0  0  0
 17 10  1  0  0  0  0
 17 18  1  0  0  0  0
M  END
>  <EXTREG>  (ZINC00029668)
ZINC00029668

>  <LOGBIO>
2.5000

$$$$
ZINC00029832
  -MTS-   02131516522D 0   0.00000     0.00000     0

 18 19  0  0  0  0  0  0  0  0999 V2000
    2.2012   -0.7251    0.0000 O   0  0  0  0  0  0  0  0  0  0  0  0
    3.2012   -0.7241    0.0000 S   0  0  0  0  0  0  0  0  0  0  0  0
    4.2012   -0.7231    0.0000 O   0  0  0  0  0  0  0  0  0  0  0  0
    3.2022   -1.7241    0.0000 C   0  0  0  0  0  0  0  0  0  0  0  0
    2.2501   -2.2750    0.0000 C   0  0  0  0  0  0  0  0  0  0  0  0
    1.3801   -1.7750    0.0000 C   0  0  0  0  0  0  0  0  0  0  0  0
    0.5201   -2.2750    0.0000 C   0  0  0  0  0  0  0  0  0  0  0  0
    0.5201   -3.2750    0.0000 C   0  0  0  0  0  0  0  0  0  0  0  0
    1.3801   -3.7750    0.0000 C   0  0  0  0  0  0  0  0  0  0  0  0
    2.2501   -3.2750    0.0000 C   0  0  0  0  0  0  0  0  0  0  0  0
    3.2002    0.2759    0.0000 N   0  0  0  0  0  0  0  0  0  0  0  0
    4.0657    0.7768    0.0000 C   0  0  0  0  0  0  0  0  0  0  0  0
    4.0647    1.7768    0.0000 C   0  0  0  0  0  0  0  0  0  0  0  0
    4.9327    2.2802    0.0000 C   0  0  0  0  0  0  0  0  0  0  0  0
    4.9297    3.2750    0.0000 C   0  0  0  0  0  0  0  0  0  0  0  0
    4.0637    3.7750    0.0000 C   0  0  0  0  0  0  0  0  0  0  0  0
    3.2007    3.2802    0.0000 C   0  0  0  0  0  0  0  0  0  0  0  0
    3.1987    2.2768    0.0000 N   0  0  0  0  0  0  0  0  0  0  0  0
  1  2  2  0  0  0  0
  2  3  2  0  0  0  0
  2  4  1  0  0  0  0
  4  5  1  0  0  0  0
  5  6  2  0  0  0  0
  6  7  1  0  0  0  0
  7  8  2  0  0  0  0
  8  9  1  0  0  0  0
  9 10  2  0  0  0  0
 10  5  1  0  0  0  0
  2 11  1  0  0  0  0
 11 12  1  0  0  0  0
 12 13  1  0  0  0  0
 13 14  2  0  0  0  0
 14 15  1  0  0  0  0
 15 16  2  0  0  0  0
 16 17  1  0  0  0  0
 17 18  2  0  0  0  0
 18 13  1  0  0  0  0
M  END
>  <EXTREG>  (ZINC00029832)
ZINC00029832

>  <LOGBIO>
2.5000

$$$$
ZINC00031538
  -MTS-   02131516522D 0   0.00000     0.00000     0

 21 23  0  0  0  0  0  0  0  0999 V2000
    4.4011   -2.8468    0.0000 Cl  0  0  0  0  0  0  0  0  0  0  0  0
    5.3950   -2.7363    0.0000 C   0  0  0  0  0  0  0  0  0  0  0  0
    5.9904   -3.5441    0.0000 C   0  0  0  0  0  0  0  0  0  0  0  0
    6.9789   -3.4322    0.0000 C   0  0  0  0  0  0  0  0  0  0  0  0
    7.3811   -2.5167    0.0000 C   0  0  0  0  0  0  0  0  0  0  0  0
    6.7949   -1.7130    0.0000 C   0  0  0  0  0  0  0  0  0  0  0  0
    5.7972   -1.8208    0.0000 C   0  0  0  0  0  0  0  0  0  0  0  0
    5.2063   -1.0141    0.0000 C   0  0  0  0  0  0  0  0  0  0  0  0
    5.6103   -0.0956    0.0000 O   0  0  0  0  0  0  0  0  0  0  0  0
    4.2173   -1.1215    0.0000 O   0  0  0  0  0  0  0  0  0  0  0  0
    3.6268   -0.3145    0.0000 C   0  0  0  0  0  0  0  0  0  0  0  0
    4.0309    0.6040    0.0000 C   0  0  0  0  0  0  0  0  0  0  0  0
    3.4418    1.4056    0.0000 C   0  0  0  0  0  0  0  0  0  0  0  0
    2.4475    1.2987    0.0000 C   0  0  0  0  0  0  0  0  0  0  0  0
    2.0423    0.3901    0.0000 C   0  0  0  0  0  0  0  0  0  0  0  0
    2.6325   -0.4214    0.0000 C   0  0  0  0  0  0  0  0  0  0  0  0
    1.8590    2.1072    0.0000 C   0  0  0  0  0  0  0  0  0  0  0  0
    2.1690    3.0672    0.0000 S   0  0  0  0  0  0  0  0  0  0  0  0
    1.3590    3.6472    0.0000 C   0  0  0  0  0  0  0  0  0  0  0  0
    0.5490    3.0672    0.0000 C   0  0  0  0  0  0  0  0  0  0  0  0
    0.8590    2.1072    0.0000 S   0  0  0  0  0  0  0  0  0  0  0  0
  1  2  1  0  0  0  0
  2  3  2  0  0  0  0
  3  4  1  0  0  0  0
  4  5  2  0  0  0  0
  5  6  1  0  0  0  0
  6  7  2  0  0  0  0
  7  2  1  0  0  0  0
  7  8  1  0  0  0  0
  8  9  2  0  0  0  0
  8 10  1  0  0  0  0
 10 11  1  0  0  0  0
 11 12  2  0  0  0  0
 12 13  1  0  0  0  0
 13 14  2  0  0  0  0
 14 15  1  0  0  0  0
 15 16  2  0  0  0  0
 16 11  1  0  0  0  0
 14 17  1  0  0  0  0
 17 18  1  0  0  0  0
 18 19  1  0  0  0  0
 19 20  1  0  0  0  0
 20 21  1  0  0  0  0
 21 17  1  0  0  0  0
M  END
>  <EXTREG>  (ZINC00031538)
ZINC00031538

>  <LOGBIO>
2.5000

$$$$
ZINC00032365
  -MTS-   02131516522D 0   0.00000     0.00000     0

 14 14  0  0  0  0  0  0  0  0999 V2000
    0.5479   -1.9638    0.0000 C   0  0  0  0  0  0  0  0  0  0  0  0
    0.9570   -1.0475    0.0000 C   0  0  0  0  0  0  0  0  0  0  0  0
    1.9465   -0.9456    0.0000 O   0  0  0  0  0  0  0  0  0  0  0  0
    2.3557   -0.0294    0.0000 C   0  0  0  0  0  0  0  0  0  0  0  0
    1.7692    0.7806    0.0000 O   0  0  0  0  0  0  0  0  0  0  0  0
    3.3452    0.0725    0.0000 C   0  0  0  0  0  0  0  0  0  0  0  0
    3.7543    0.9888    0.0000 C   0  0  0  0  0  0  0  0  0  0  0  0
    3.1686    1.8035    0.0000 O   0  0  0  0  0  0  0  0  0  0  0  0
    4.7492    1.0903    0.0000 C   0  0  0  0  0  0  0  0  0  0  0  0
    5.2570    1.9619    0.0000 C   0  0  0  0  0  0  0  0  0  0  0  0
    6.2296    1.7460    0.0000 C   0  0  0  0  0  0  0  0  0  0  0  0
    6.3384    0.7557    0.0000 N   0  0  0  0  0  0  0  0  0  0  0  0
    7.2056    0.2576    0.0000 C   0  0  0  0  0  0  0  0  0  0  0  0
    5.4167    0.3457    0.0000 N   0  0  0  0  0  0  0  0  0  0  0  0
  1  2  1  0  0  0  0
  2  3  1  0  0  0  0
  3  4  1  0  0  0  0
  4  5  2  0  0  0  0
  4  6  1  0  0  0  0
  6  7  1  0  0  0  0
  7  8  2  0  0  0  0
  7  9  1  0  0  0  0
  9 10  1  0  0  0  0
 10 11  2  0  0  0  0
 11 12  1  0  0  0  0
 12 13  1  0  0  0  0
 12 14  1  0  0  0  0
 14  9  2  0  0  0  0
M  END
>  <EXTREG>  (ZINC00032365)
ZINC00032365

>  <LOGBIO>
2.5000

$$$$
ZINC00032935
  -MTS-   02131516522D 0   0.00000     0.00000     0

 16 17  0  0  0  0  0  0  0  0999 V2000
    3.9848    2.0509    0.0000 C   0  0  0  0  0  0  0  0  0  0  0  0
    3.1193    1.5500    0.0000 N   0  0  0  0  0  0  0  0  0  0  0  0
    2.2493    2.0500    0.0000 C   0  0  0  0  0  0  0  0  0  0  0  0
    2.2468    3.0500    0.0000 O   0  0  0  0  0  0  0  0  0  0  0  0
    1.3893    1.5500    0.0000 N   0  0  0  0  0  0  0  0  0  0  0  0
    0.5225    2.0487    0.0000 C   0  0  0  0  0  0  0  0  0  0  0  0
    1.3893    0.5500    0.0000 C   0  0  0  0  0  0  0  0  0  0  0  0
    0.5193    0.0500    0.0000 N   0  0  0  0  0  0  0  0  0  0  0  0
    0.5193   -0.9500    0.0000 C   0  0  0  0  0  0  0  0  0  0  0  0
    1.3893   -1.4500    0.0000 C   0  0  0  0  0  0  0  0  0  0  0  0
    1.3918   -2.4500    0.0000 C   0  0  0  0  0  0  0  0  0  0  0  0
    2.2493   -0.9500    0.0000 C   0  0  0  0  0  0  0  0  0  0  0  0
    3.1161   -1.4487    0.0000 C   0  0  0  0  0  0  0  0  0  0  0  0
    2.2493    0.0500    0.0000 C   0  0  0  0  0  0  0  0  0  0  0  0
    3.1193    0.5500    0.0000 C   0  0  0  0  0  0  0  0  0  0  0  0
    3.9848    0.0491    0.0000 O   0  0  0  0  0  0  0  0  0  0  0  0
  1  2  1  0  0  0  0
  2  3  1  0  0  0  0
  3  4  2  0  0  0  0
  3  5  1  0  0  0  0
  5  6  1  0  0  0  0
  5  7  1  0  0  0  0
  7  8  1  0  0  0  0
  8  9  2  0  0  0  0
  9 10  1  0  0  0  0
 10 11  1  0  0  0  0
 10 12  2  0  0  0  0
 12 13  1  0  0  0  0
 12 14  1  0  0  0  0
 14  7  2  0  0  0  0
 14 15  1  0  0  0  0
 15  2  1  0  0  0  0
 15 16  2  0  0  0  0
M  END
>  <EXTREG>  (ZINC00032935)
ZINC00032935

>  <LOGBIO>
2.5000

$$$$
ZINC00033499
  -MTS-   02131516522D 0   0.00000     0.00000     0

 23 25  0  0  0  0  0  0  0  0999 V2000
    8.1155   -3.1018    0.0000 C   0  0  0  0  0  0  0  0  0  0  0  0
    7.6103   -2.2348    0.0000 C   0  0  0  0  0  0  0  0  0  0  0  0
    8.1051   -1.3718    0.0000 O   0  0  0  0  0  0  0  0  0  0  0  0
    7.5999   -0.5048    0.0000 C   0  0  0  0  0  0  0  0  0  0  0  0
    8.0948    0.3582    0.0000 O   0  0  0  0  0  0  0  0  0  0  0  0
    6.5999   -0.5083    0.0000 C   0  0  0  0  0  0  0  0  0  0  0  0
    6.0943    0.3584    0.0000 C   0  0  0  0  0  0  0  0  0  0  0  0
    5.0995    0.3529    0.0000 C   0  0  0  0  0  0  0  0  0  0  0  0
    4.6017   -0.5144    0.0000 C   0  0  0  0  0  0  0  0  0  0  0  0
    3.6017   -0.5153    0.0000 N   0  0  0  0  0  0  0  0  0  0  0  0
    3.1009    0.3502    0.0000 C   0  0  0  0  0  0  0  0  0  0  0  0
    3.6009    1.2202    0.0000 N   0  0  0  0  0  0  0  0  0  0  0  0
    3.1009    2.0802    0.0000 C   0  0  0  0  0  0  0  0  0  0  0  0
    3.4109    3.0402    0.0000 N   0  0  0  0  0  0  0  0  0  0  0  0
    2.6009    3.6202    0.0000 O   0  0  0  0  0  0  0  0  0  0  0  0
    1.7909    3.0402    0.0000 N   0  0  0  0  0  0  0  0  0  0  0  0
    2.1009    2.0802    0.0000 C   0  0  0  0  0  0  0  0  0  0  0  0
    1.6009    1.2202    0.0000 N   0  0  0  0  0  0  0  0  0  0  0  0
    2.1009    0.3502    0.0000 C   0  0  0  0  0  0  0  0  0  0  0  0
    1.6000   -0.5153    0.0000 N   0  0  0  0  0  0  0  0  0  0  0  0
    0.6000   -0.5144    0.0000 C   0  0  0  0  0  0  0  0  0  0  0  0
    5.0987   -1.3761    0.0000 C   0  0  0  0  0  0  0  0  0  0  0  0
    6.1021   -1.3756    0.0000 C   0  0  0  0  0  0  0  0  0  0  0  0
  1  2  1  0  0  0  0
  2  3  1  0  0  0  0
  3  4  1  0  0  0  0
  4  5  2  0  0  0  0
  4  6  1  0  0  0  0
  6  7  2  0  0  0  0
  7  8  1  0  0  0  0
  8  9  2  0  0  0  0
  9 10  1  0  0  0  0
 10 11  1  0  0  0  0
 11 12  2  0  0  0  0
 12 13  1  0  0  0  0
 13 14  2  0  0  0  0
 14 15  1  0  0  0  0
 15 16  1  0  0  0  0
 16 17  2  0  0  0  0
 17 13  1  0  0  0  0
 17 18  1  0  0  0  0
 18 19  2  0  0  0  0
 19 11  1  0  0  0  0
 19 20  1  0  0  0  0
 20 21  1  0  0  0  0
  9 22  1  0  0  0  0
 22 23  2  0  0  0  0
 23  6  1  0  0  0  0
M  END
>  <EXTREG>  (ZINC00033499)
ZINC00033499

>  <LOGBIO>
2.5000

$$$$
ZINC00033929
  -MTS-   02131516522D 0   0.00000     0.00000     0

 17 18  0  0  0  0  0  0  0  0999 V2000
    3.6480   -2.2406    0.0000 O   0  0  0  0  0  0  0  0  0  0  0  0
    4.0521   -1.3259    0.0000 C   0  0  0  0  0  0  0  0  0  0  0  0
    5.0496   -1.2172    0.0000 C   0  0  0  0  0  0  0  0  0  0  0  0
    5.6410   -2.0236    0.0000 Br  0  0  0  0  0  0  0  0  0  0  0  0
    5.4498   -0.3064    0.0000 C   0  0  0  0  0  0  0  0  0  0  0  0
    4.8604    0.5015    0.0000 C   0  0  0  0  0  0  0  0  0  0  0  0
    5.2668    1.4152    0.0000 Cl  0  0  0  0  0  0  0  0  0  0  0  0
    3.8710    0.3986    0.0000 C   0  0  0  0  0  0  0  0  0  0  0  0
    3.4628   -0.5180    0.0000 C   0  0  0  0  0  0  0  0  0  0  0  0
    2.4683   -0.6235    0.0000 C   0  0  0  0  0  0  0  0  0  0  0  0
    1.8798    0.1850    0.0000 C   0  0  0  0  0  0  0  0  0  0  0  0
    2.1898    1.1450    0.0000 N   0  0  0  0  0  0  0  0  0  0  0  0
    1.3798    1.7250    0.0000 C   0  0  0  0  0  0  0  0  0  0  0  0
    1.3798    2.7250    0.0000 O   0  0  0  0  0  0  0  0  0  0  0  0
    0.5698    1.1450    0.0000 N   0  0  0  0  0  0  0  0  0  0  0  0
    0.8798    0.1850    0.0000 C   0  0  0  0  0  0  0  0  0  0  0  0
    0.2913   -0.6235    0.0000 O   0  0  0  0  0  0  0  0  0  0  0  0
  1  2  1  0  0  0  0
  2  3  2  0  0  0  0
  3  4  1  0  0  0  0
  3  5  1  0  0  0  0
  5  6  2  0  0  0  0
  6  7  1  0  0  0  0
  6  8  1  0  0  0  0
  8  9  2  0  0  0  0
  9  2  1  0  0  0  0
  9 10  1  0  0  0  0
 10 11  1  0  0  0  0
 11 12  2  0  0  0  0
 12 13  1  0  0  0  0
 13 14  2  0  0  0  0
 13 15  1  0  0  0  0
 15 16  1  0  0  0  0
 16 11  1  0  0  0  0
 16 17  2  0  0  0  0
M  END
>  <EXTREG>  (ZINC00033929)
ZINC00033929

>  <LOGBIO>
2.5000

$$$$
ZINC00034335
  -MTS-   02131516522D 0   0.00000     0.00000     0

 18 19  0  0  0  0  0  0  0  0999 V2000
    1.9946   -2.2095    0.0000 C   0  0  0  0  0  0  0  0  0  0  0  0
    2.3987   -1.2948    0.0000 O   0  0  0  0  0  0  0  0  0  0  0  0
    3.3929   -1.1874    0.0000 C   0  0  0  0  0  0  0  0  0  0  0  0
    3.9859   -1.9969    0.0000 C   0  0  0  0  0  0  0  0  0  0  0  0
    4.9747   -1.8880    0.0000 C   0  0  0  0  0  0  0  0  0  0  0  0
    5.3797   -0.9737    0.0000 C   0  0  0  0  0  0  0  0  0  0  0  0
    6.3742   -0.8688    0.0000 Br  0  0  0  0  0  0  0  0  0  0  0  0
    4.7959   -0.1682    0.0000 C   0  0  0  0  0  0  0  0  0  0  0  0
    3.7979   -0.2730    0.0000 C   0  0  0  0  0  0  0  0  0  0  0  0
    3.2094    0.5354    0.0000 C   0  0  0  0  0  0  0  0  0  0  0  0
    3.5194    1.4954    0.0000 N   0  0  0  0  0  0  0  0  0  0  0  0
    2.7094    2.0754    0.0000 O   0  0  0  0  0  0  0  0  0  0  0  0
    1.8994    1.4954    0.0000 C   0  0  0  0  0  0  0  0  0  0  0  0
    2.2094    0.5354    0.0000 N   0  0  0  0  0  0  0  0  0  0  0  0
    0.9497    1.8086    0.0000 C   0  0  0  0  0  0  0  0  0  0  0  0
    0.6365    0.8589    0.0000 F   0  0  0  0  0  0  0  0  0  0  0  0
    1.2629    2.7583    0.0000 F   0  0  0  0  0  0  0  0  0  0  0  0
    0.0000    2.1218    0.0000 F   0  0  0  0  0  0  0  0  0  0  0  0
  1  2  1  0  0  0  0
  2  3  1  0  0  0  0
  3  4  2  0  0  0  0
  4  5  1  0  0  0  0
  5  6  2  0  0  0  0
  6  7  1  0  0  0  0
  6  8  1  0  0  0  0
  8  9  2  0  0  0  0
  9  3  1  0  0  0  0
  9 10  1  0  0  0  0
 10 11  2  0  0  0  0
 11 12  1  0  0  0  0
 12 13  1  0  0  0  0
 13 14  2  0  0  0  0
 14 10  1  0  0  0  0
 13 15  1  0  0  0  0
 15 16  1  0  0  0  0
 15 17  1  0  0  0  0
 15 18  1  0  0  0  0
M  END
>  <EXTREG>  (ZINC00034335)
ZINC00034335

>  <LOGBIO>
2.5000

$$$$
ZINC00034967
  -MTS-   02131516522D 0   0.00000     0.00000     0

 23 25  0  0  0  0  0  0  0  0999 V2000
    1.6632    4.1862    0.0000 N   0  0  0  0  0  0  0  0  0  0  0  0
    1.8697    3.2043    0.0000 C   0  0  0  0  0  0  0  0  0  0  0  0
    1.1282    2.5410    0.0000 O   0  0  0  0  0  0  0  0  0  0  0  0
    2.8199    2.8927    0.0000 C   0  0  0  0  0  0  0  0  0  0  0  0
    3.6382    3.4827    0.0000 O   0  0  0  0  0  0  0  0  0  0  0  0
    4.4390    2.8901    0.0000 C   0  0  0  0  0  0  0  0  0  0  0  0
    5.4195    3.1020    0.0000 C   0  0  0  0  0  0  0  0  0  0  0  0
    6.0901    2.3602    0.0000 C   0  0  0  0  0  0  0  0  0  0  0  0
    5.7801    1.4059    0.0000 C   0  0  0  0  0  0  0  0  0  0  0  0
    4.8069    1.2000    0.0000 C   0  0  0  0  0  0  0  0  0  0  0  0
    4.1360    1.9410    0.0000 C   0  0  0  0  0  0  0  0  0  0  0  0
    3.1272    1.9410    0.0000 C   0  0  0  0  0  0  0  0  0  0  0  0
    2.5387    1.1326    0.0000 N   0  0  0  0  0  0  0  0  0  0  0  0
    2.9460    0.2155    0.0000 C   0  0  0  0  0  0  0  0  0  0  0  0
    3.9403    0.1095    0.0000 O   0  0  0  0  0  0  0  0  0  0  0  0
    2.3597   -0.5882    0.0000 C   0  0  0  0  0  0  0  0  0  0  0  0
    2.7670   -1.5052    0.0000 S   0  0  0  0  0  0  0  0  0  0  0  0
    2.1785   -2.3137    0.0000 C   0  0  0  0  0  0  0  0  0  0  0  0
    1.1805   -2.2089    0.0000 C   0  0  0  0  0  0  0  0  0  0  0  0
    0.5967   -3.0144    0.0000 C   0  0  0  0  0  0  0  0  0  0  0  0
    1.0017   -3.9287    0.0000 C   0  0  0  0  0  0  0  0  0  0  0  0
    1.9905   -4.0375    0.0000 C   0  0  0  0  0  0  0  0  0  0  0  0
    2.5835   -3.2280    0.0000 C   0  0  0  0  0  0  0  0  0  0  0  0
  1  2  1  0  0  0  0
  2  3  2  0  0  0  0
  2  4  1  0  0  0  0
  4  5  1  0  0  0  0
  5  6  1  0  0  0  0
  6  7  2  0  0  0  0
  7  8  1  0  0  0  0
  8  9  2  0  0  0  0
  9 10  1  0  0  0  0
 10 11  2  0  0  0  0
 11  6  1  0  0  0  0
 11 12  1  0  0  0  0
 12  4  2  0  0  0  0
 12 13  1  0  0  0  0
 13 14  1  0  0  0  0
 14 15  2  0  0  0  0
 14 16  1  0  0  0  0
 16 17  1  0  0  0  0
 17 18  1  0  0  0  0
 18 19  2  0  0  0  0
 19 20  1  0  0  0  0
 20 21  2  0  0  0  0
 21 22  1  0  0  0  0
 22 23  2  0  0  0  0
 23 18  1  0  0  0  0
M  END
>  <EXTREG>  (ZINC00034967)
ZINC00034967

>  <LOGBIO>
2.5000

$$$$
ZINC00036467
  -MTS-   02131516522D 0   0.00000     0.00000     0

 21 22  0  0  1  0  0  0  0  0999 V2000
    4.1434   -3.1882    0.0000 O   0  0  0  0  0  0  0  0  0  0  0  0
    4.5494   -2.2743    0.0000 C   0  0  0  0  0  0  0  0  0  0  0  0
    3.9608   -1.4658    0.0000 C   0  0  1  0  0  0  0  0  0  0  0  0
    4.2708   -0.5058    0.0000 O   0  0  0  0  0  0  0  0  0  0  0  0
    3.4608    0.0742    0.0000 C   0  0  1  0  0  0  0  0  0  0  0  0
    3.4608    1.0742    0.0000 N   0  0  0  0  0  0  0  0  0  0  0  0
    2.5948    1.5742    0.0000 C   0  0  0  0  0  0  0  0  0  0  0  0
    2.5938    2.5776    0.0000 C   0  0  0  0  0  0  0  0  0  0  0  0
    1.7313    3.0733    0.0000 C   0  0  0  0  0  0  0  0  0  0  0  0
    0.8648    2.5741    0.0000 C   0  0  0  0  0  0  0  0  0  0  0  0
    0.0000    3.0763    0.0000 Br  0  0  0  0  0  0  0  0  0  0  0  0
    0.8608    1.5794    0.0000 C   0  0  0  0  0  0  0  0  0  0  0  0
    1.7283    1.0751    0.0000 C   0  0  0  0  0  0  0  0  0  0  0  0
    2.6508   -0.5058    0.0000 C   0  0  2  0  0  0  0  0  0  0  0  0
    1.7011   -0.1926    0.0000 O   0  0  0  0  0  0  0  0  0  0  0  0
    2.9608   -1.4658    0.0000 C   0  0  2  0  0  0  0  0  0  0  0  0
    2.3723   -2.2743    0.0000 O   0  0  0  0  0  0  0  0  0  0  0  0
    3.2330   -2.0005    0.0000 H   0  0  0  0  0  0  0  0  0  0  0  0
    2.5603    0.0873    0.0000 H   0  0  0  0  0  0  0  0  0  0  0  0
    3.9945    0.3484    0.0000 H   0  0  0  0  0  0  0  0  0  0  0  0
    4.5533   -1.3711    0.0000 H   0  0  0  0  0  0  0  0  0  0  0  0
  1  2  1  0  0  0  0
  3  2  1  6  0  0  0
  3 21  1  1  0  0  0
  3  4  1  0  0  0  0
  4  5  1  0  0  0  0
  5 20  1  1  0  0  0
  5  6  1  6  0  0  0
  6  7  1  0  0  0  0
  7  8  2  0  0  0  0
  8  9  1  0  0  0  0
  9 10  2  0  0  0  0
 10 11  1  0  0  0  0
 10 12  1  0  0  0  0
 12 13  2  0  0  0  0
 13  7  1  0  0  0  0
  5 14  1  0  0  0  0
 14 19  1  6  0  0  0
 14 15  1  1  0  0  0
 14 16  1  0  0  0  0
 16 18  1  6  0  0  0
 16  3  1  0  0  0  0
 16 17  1  1  0  0  0
M  END
>  <EXTREG>  (ZINC00036467)
ZINC00036467

>  <LOGBIO>
2.5000

$$$$
ZINC00036856
  -MTS-   02131516522D 0   0.00000     0.00000     0

 24 26  0  0  1  0  0  0  0  0999 V2000
    7.9827    1.9315    0.0000 C   0  0  0  0  0  0  0  0  0  0  0  0
    7.1162    2.4306    0.0000 O   0  0  0  0  0  0  0  0  0  0  0  0
    6.2507    1.9297    0.0000 C   0  0  0  0  0  0  0  0  0  0  0  0
    5.3807    2.4297    0.0000 C   0  0  0  0  0  0  0  0  0  0  0  0
    4.5207    1.9297    0.0000 C   0  0  0  0  0  0  0  0  0  0  0  0
    4.5207    0.9297    0.0000 C   0  0  0  0  0  0  0  0  0  0  0  0
    5.3807    0.4297    0.0000 C   0  0  0  0  0  0  0  0  0  0  0  0
    6.2507    0.9297    0.0000 C   0  0  0  0  0  0  0  0  0  0  0  0
    3.3072    0.2316    0.0000 C   0  0  1  0  0  0  0  0  0  0  0  0
    2.4385    0.7338    0.0000 O   0  0  0  0  0  0  0  0  0  0  0  0
    1.5772    0.2359    0.0000 C   0  0  0  0  0  0  0  0  0  0  0  0
    0.7117    0.7368    0.0000 O   0  0  0  0  0  0  0  0  0  0  0  0
    1.5747   -0.7641    0.0000 C   0  0  0  0  0  0  0  0  0  0  0  0
    0.5905   -0.5870    0.0000 C   0  0  0  0  0  0  0  0  0  0  0  0
    1.2284   -1.7022    0.0000 C   0  0  0  0  0  0  0  0  0  0  0  0
    2.4335   -1.2662    0.0000 C   0  0  0  0  0  0  0  0  0  0  0  0
    2.4284   -2.2662    0.0000 O   0  0  0  0  0  0  0  0  0  0  0  0
    3.3047   -0.7684    0.0000 C   0  0  0  0  0  0  0  0  0  0  0  0
    4.6915   -0.5709    0.0000 C   0  0  0  0  0  0  0  0  0  0  0  0
    5.5572   -1.0714    0.0000 C   0  0  0  0  0  0  0  0  0  0  0  0
    5.5547   -2.0748    0.0000 C   0  0  0  0  0  0  0  0  0  0  0  0
    4.6914   -2.5691    0.0000 C   0  0  0  0  0  0  0  0  0  0  0  0
    3.8257   -2.0687    0.0000 C   0  0  0  0  0  0  0  0  0  0  0  0
    3.3078    0.8316    0.0000 H   0  0  0  0  0  0  0  0  0  0  0  0
  1  2  1  0  0  0  0
  2  3  1  0  0  0  0
  3  4  2  0  0  0  0
  4  5  1  0  0  0  0
  5  6  2  0  0  0  0
  6  7  1  0  0  0  0
  7  8  2  0  0  0  0
  8  3  1  0  0  0  0
  9  6  1  6  0  0  0
  9 24  1  1  0  0  0
  9 10  1  0  0  0  0
 10 11  1  0  0  0  0
 11 12  2  0  0  0  0
 11 13  1  0  0  0  0
 13 14  1  0  0  0  0
 13 15  1  0  0  0  0
 13 16  1  0  0  0  0
 16 17  2  0  0  0  0
 16 18  1  0  0  0  0
 18  9  1  0  0  0  0
 18 19  1  0  0  0  0
 19 20  1  0  0  0  0
 20 21  1  0  0  0  0
 21 22  1  0  0  0  0
 22 23  1  0  0  0  0
 23 18  1  0  0  0  0
M  END
>  <EXTREG>  (ZINC00036856)
ZINC00036856

>  <LOGBIO>
2.5000

$$$$
ZINC00037117
  -MTS-   02131516522D 0   0.00000     0.00000     0

 21 22  0  0  0  0  0  0  0  0999 V2000
    3.1749    1.7197    0.0000 C   0  0  0  0  0  0  0  0  0  0  0  0
    2.5864    2.5282    0.0000 N   0  0  0  0  0  0  0  0  0  0  0  0
    2.8964    3.4882    0.0000 N   0  0  0  0  0  0  0  0  0  0  0  0
    2.0864    4.0682    0.0000 C   0  0  0  0  0  0  0  0  0  0  0  0
    1.2764    3.4882    0.0000 C   0  0  0  0  0  0  0  0  0  0  0  0
    1.5864    2.5282    0.0000 C   0  0  0  0  0  0  0  0  0  0  0  0
    0.9979    1.7197    0.0000 C   0  0  0  0  0  0  0  0  0  0  0  0
    0.0000    1.8250    0.0000 O   0  0  0  0  0  0  0  0  0  0  0  0
    1.4012    0.8104    0.0000 O   0  0  0  0  0  0  0  0  0  0  0  0
    2.3991    0.7051    0.0000 C   0  0  0  0  0  0  0  0  0  0  0  0
    2.8024   -0.2043    0.0000 C   0  0  0  0  0  0  0  0  0  0  0  0
    3.8004   -0.3095    0.0000 O   0  0  0  0  0  0  0  0  0  0  0  0
    2.2139   -1.0128    0.0000 N   0  0  0  0  0  0  0  0  0  0  0  0
    2.6198   -1.9267    0.0000 C   0  0  0  0  0  0  0  0  0  0  0  0
    2.0301   -2.7385    0.0000 C   0  0  0  0  0  0  0  0  0  0  0  0
    2.4357   -3.6469    0.0000 C   0  0  0  0  0  0  0  0  0  0  0  0
    3.4301   -3.7533    0.0000 C   0  0  0  0  0  0  0  0  0  0  0  0
    3.8337   -4.6682    0.0000 F   0  0  0  0  0  0  0  0  0  0  0  0
    4.0187   -2.9514    0.0000 C   0  0  0  0  0  0  0  0  0  0  0  0
    5.0128   -3.0603    0.0000 Cl  0  0  0  0  0  0  0  0  0  0  0  0
    3.6142   -2.0331    0.0000 C   0  0  0  0  0  0  0  0  0  0  0  0
  1  2  1  0  0  0  0
  2  3  1  0  0  0  0
  3  4  2  0  0  0  0
  4  5  1  0  0  0  0
  5  6  2  0  0  0  0
  6  2  1  0  0  0  0
  6  7  1  0  0  0  0
  7  8  2  0  0  0  0
  7  9  1  0  0  0  0
  9 10  1  0  0  0  0
 10 11  1  0  0  0  0
 11 12  2  0  0  0  0
 11 13  1  0  0  0  0
 13 14  1  0  0  0  0
 14 15  2  0  0  0  0
 15 16  1  0  0  0  0
 16 17  2  0  0  0  0
 17 18  1  0  0  0  0
 17 19  1  0  0  0  0
 19 20  1  0  0  0  0
 19 21  2  0  0  0  0
 21 14  1  0  0  0  0
M  END
>  <EXTREG>  (ZINC00037117)
ZINC00037117

>  <LOGBIO>
2.5000

$$$$
ZINC00038295
  -MTS-   02131516522D 0   0.00000     0.00000     0

 23 25  0  0  0  0  0  0  0  0999 V2000
    9.0199   -1.0640    0.0000 C   0  0  0  0  0  0  0  0  0  0  0  0
    8.0257   -1.1720    0.0000 C   0  0  0  0  0  0  0  0  0  0  0  0
    7.4323   -0.3628    0.0000 C   0  0  0  0  0  0  0  0  0  0  0  0
    6.4436   -0.4721    0.0000 C   0  0  0  0  0  0  0  0  0  0  0  0
    6.0391   -1.3867    0.0000 C   0  0  0  0  0  0  0  0  0  0  0  0
    5.0446   -1.4921    0.0000 N   0  0  0  0  0  0  0  0  0  0  0  0
    4.4561   -0.6836    0.0000 C   0  0  0  0  0  0  0  0  0  0  0  0
    4.7661    0.2764    0.0000 S   0  0  0  0  0  0  0  0  0  0  0  0
    3.9561    0.8564    0.0000 C   0  0  0  0  0  0  0  0  0  0  0  0
    3.9561    1.8564    0.0000 C   0  0  0  0  0  0  0  0  0  0  0  0
    4.8251    2.3581    0.0000 C   0  0  0  0  0  0  0  0  0  0  0  0
    4.8241    3.3529    0.0000 O   0  0  0  0  0  0  0  0  0  0  0  0
    5.6914    1.8586    0.0000 O   0  0  0  0  0  0  0  0  0  0  0  0
    3.1461    0.2764    0.0000 C   0  0  0  0  0  0  0  0  0  0  0  0
    3.4561   -0.6836    0.0000 N   0  0  0  0  0  0  0  0  0  0  0  0
    2.1964    0.5895    0.0000 C   0  0  0  0  0  0  0  0  0  0  0  0
    1.8880    1.5501    0.0000 S   0  0  0  0  0  0  0  0  0  0  0  0
    0.8918    1.5484    0.0000 C   0  0  0  0  0  0  0  0  0  0  0  0
    0.5724    0.6048    0.0000 C   0  0  0  0  0  0  0  0  0  0  0  0
    1.3843    0.0060    0.0000 C   0  0  0  0  0  0  0  0  0  0  0  0
    6.6233   -2.1918    0.0000 C   0  0  0  0  0  0  0  0  0  0  0  0
    6.2165   -3.1053    0.0000 C   0  0  0  0  0  0  0  0  0  0  0  0
    7.6212   -2.0865    0.0000 C   0  0  0  0  0  0  0  0  0  0  0  0
  1  2  1  0  0  0  0
  2  3  2  0  0  0  0
  3  4  1  0  0  0  0
  4  5  2  0  0  0  0
  5  6  1  0  0  0  0
  6  7  1  0  0  0  0
  7  8  1  0  0  0  0
  8  9  1  0  0  0  0
  9 10  1  0  0  0  0
 10 11  1  0  0  0  0
 11 12  1  0  0  0  0
 11 13  2  0  0  0  0
  9 14  2  0  0  0  0
 14 15  1  0  0  0  0
 15  7  2  0  0  0  0
 14 16  1  0  0  0  0
 16 17  1  0  0  0  0
 17 18  1  0  0  0  0
 18 19  2  0  0  0  0
 19 20  1  0  0  0  0
 20 16  2  0  0  0  0
  5 21  1  0  0  0  0
 21 22  1  0  0  0  0
 21 23  2  0  0  0  0
 23  2  1  0  0  0  0
M  END
>  <EXTREG>  (ZINC00038295)
ZINC00038295

>  <LOGBIO>
2.5000

$$$$
ZINC00039451
  -MTS-   02131516522D 0   0.00000     0.00000     0

 26 28  0  0  1  0  0  0  0  0999 V2000
    4.3228    3.7470    0.0000 C   0  0  0  0  0  0  0  0  0  0  0  0
    4.3238    2.7436    0.0000 C   0  0  0  0  0  0  0  0  0  0  0  0
    5.1900    2.2440    0.0000 C   0  0  0  0  0  0  0  0  0  0  0  0
    3.4622    2.2462    0.0000 C   0  0  0  0  0  0  0  0  0  0  0  0
    3.4632    1.2428    0.0000 C   0  0  0  0  0  0  0  0  0  0  0  0
    2.5977    0.7419    0.0000 C   0  0  0  0  0  0  0  0  0  0  0  0
    1.7277    1.2419    0.0000 C   0  0  0  0  0  0  0  0  0  0  0  0
    1.7252    2.2419    0.0000 O   0  0  0  0  0  0  0  0  0  0  0  0
    0.8677    0.7419    0.0000 C   0  0  0  0  0  0  0  0  0  0  0  0
    0.8677   -0.2581    0.0000 C   0  0  0  0  0  0  0  0  0  0  0  0
    0.0009   -0.7568    0.0000 O   0  0  0  0  0  0  0  0  0  0  0  0
    1.7277   -0.7581    0.0000 C   0  0  0  0  0  0  0  0  0  0  0  0
    1.7305   -1.7594    0.0000 C   0  0  0  0  0  0  0  0  0  0  0  0
    0.8654   -2.2610    0.0000 O   0  0  0  0  0  0  0  0  0  0  0  0
    2.5971   -2.2584    0.0000 C   0  0  0  0  0  0  0  0  0  0  0  0
    3.4645   -1.7541    0.0000 C   0  0  1  0  0  0  0  0  0  0  0  0
    3.4605   -0.7593    0.0000 O   0  0  0  0  0  0  0  0  0  0  0  0
    2.5977   -0.2581    0.0000 C   0  0  0  0  0  0  0  0  0  0  0  0
    4.3323   -2.2510    0.0000 C   0  0  0  0  0  0  0  0  0  0  0  0
    4.3369   -3.2545    0.0000 C   0  0  0  0  0  0  0  0  0  0  0  0
    5.2012   -3.7470    0.0000 C   0  0  0  0  0  0  0  0  0  0  0  0
    6.0659   -3.2448    0.0000 C   0  0  0  0  0  0  0  0  0  0  0  0
    6.9325   -3.7439    0.0000 O   0  0  0  0  0  0  0  0  0  0  0  0
    6.0664   -2.2500    0.0000 C   0  0  0  0  0  0  0  0  0  0  0  0
    5.1971   -1.7488    0.0000 C   0  0  0  0  0  0  0  0  0  0  0  0
    3.4665   -2.3541    0.0000 H   0  0  0  0  0  0  0  0  0  0  0  0
  1  2  1  0  0  0  0
  2  3  1  0  0  0  0
  2  4  2  0  0  0  0
  4  5  1  0  0  0  0
  5  6  1  0  0  0  0
  6  7  2  0  0  0  0
  7  8  1  0  0  0  0
  7  9  1  0  0  0  0
  9 10  2  0  0  0  0
 10 11  1  0  0  0  0
 10 12  1  0  0  0  0
 12 13  1  0  0  0  0
 13 14  2  0  0  0  0
 13 15  1  0  0  0  0
 15 16  1  0  0  0  0
 16 26  1  6  0  0  0
 16 17  1  0  0  0  0
 17 18  1  0  0  0  0
 18  6  1  0  0  0  0
 18 12  2  0  0  0  0
 16 19  1  1  0  0  0
 19 20  2  0  0  0  0
 20 21  1  0  0  0  0
 21 22  2  0  0  0  0
 22 23  1  0  0  0  0
 22 24  1  0  0  0  0
 24 25  2  0  0  0  0
 25 19  1  0  0  0  0
M  END
>  <EXTREG>  (ZINC00039451)
ZINC00039451

>  <LOGBIO>
2.5000

$$$$
ZINC00039946
  -MTS-   02131516522D 0   0.00000     0.00000     0

 15 16  0  0  0  0  0  0  0  0999 V2000
    5.1966    2.1185    0.0000 F   0  0  0  0  0  0  0  0  0  0  0  0
    4.3311    1.6177    0.0000 C   0  0  0  0  0  0  0  0  0  0  0  0
    4.8319    0.7521    0.0000 F   0  0  0  0  0  0  0  0  0  0  0  0
    3.8302    2.4832    0.0000 F   0  0  0  0  0  0  0  0  0  0  0  0
    3.4655    1.1168    0.0000 C   0  0  0  0  0  0  0  0  0  0  0  0
    2.5955    1.6168    0.0000 C   0  0  0  0  0  0  0  0  0  0  0  0
    1.7355    1.1168    0.0000 C   0  0  0  0  0  0  0  0  0  0  0  0
    1.7355    0.1168    0.0000 C   0  0  0  0  0  0  0  0  0  0  0  0
    0.8655   -0.3832    0.0000 C   0  0  0  0  0  0  0  0  0  0  0  0
    0.0000    0.1177    0.0000 Cl  0  0  0  0  0  0  0  0  0  0  0  0
    0.8655   -1.3832    0.0000 C   0  0  0  0  0  0  0  0  0  0  0  0
    1.7355   -1.8832    0.0000 C   0  0  0  0  0  0  0  0  0  0  0  0
    2.5955   -1.3832    0.0000 N   0  0  0  0  0  0  0  0  0  0  0  0
    2.5955   -0.3832    0.0000 C   0  0  0  0  0  0  0  0  0  0  0  0
    3.4655    0.1168    0.0000 C   0  0  0  0  0  0  0  0  0  0  0  0
  1  2  1  0  0  0  0
  2  3  1  0  0  0  0
  2  4  1  0  0  0  0
  2  5  1  0  0  0  0
  5  6  2  0  0  0  0
  6  7  1  0  0  0  0
  7  8  2  0  0  0  0
  8  9  1  0  0  0  0
  9 10  1  0  0  0  0
  9 11  2  0  0  0  0
 11 12  1  0  0  0  0
 12 13  2  0  0  0  0
 13 14  1  0  0  0  0
 14  8  1  0  0  0  0
 14 15  2  0  0  0  0
 15  5  1  0  0  0  0
M  END
>  <EXTREG>  (ZINC00039946)
ZINC00039946

>  <LOGBIO>
2.5000

$$$$
ZINC00040263
  -MTS-   02131516522D 0   0.00000     0.00000     0

 18 19  0  0  0  0  0  0  0  0999 V2000
    4.0677    2.7781    0.0000 N   0  0  0  0  0  0  0  0  0  0  0  0
    3.2022    2.2772    0.0000 S   0  0  0  0  0  0  0  0  0  0  0  0
    3.7030    1.4117    0.0000 O   0  0  0  0  0  0  0  0  0  0  0  0
    2.7013    3.1427    0.0000 O   0  0  0  0  0  0  0  0  0  0  0  0
    2.2501    1.7263    0.0000 C   0  0  0  0  0  0  0  0  0  0  0  0
    1.3801    2.2263    0.0000 C   0  0  0  0  0  0  0  0  0  0  0  0
    0.5201    1.7263    0.0000 C   0  0  0  0  0  0  0  0  0  0  0  0
    0.5201    0.7263    0.0000 C   0  0  0  0  0  0  0  0  0  0  0  0
    1.3801    0.2263    0.0000 C   0  0  0  0  0  0  0  0  0  0  0  0
    1.3829   -0.7750    0.0000 C   0  0  0  0  0  0  0  0  0  0  0  0
    2.2494   -1.2741    0.0000 C   0  0  0  0  0  0  0  0  0  0  0  0
    2.2515   -2.2741    0.0000 C   0  0  0  0  0  0  0  0  0  0  0  0
    1.3838   -2.7781    0.0000 O   0  0  0  0  0  0  0  0  0  0  0  0
    3.1137   -2.7702    0.0000 O   0  0  0  0  0  0  0  0  0  0  0  0
    3.1169   -0.7698    0.0000 C   0  0  0  0  0  0  0  0  0  0  0  0
    3.9847   -1.2667    0.0000 O   0  0  0  0  0  0  0  0  0  0  0  0
    3.1129    0.2250    0.0000 C   0  0  0  0  0  0  0  0  0  0  0  0
    2.2501    0.7263    0.0000 C   0  0  0  0  0  0  0  0  0  0  0  0
  1  2  1  0  0  0  0
  2  3  2  0  0  0  0
  2  4  2  0  0  0  0
  2  5  1  0  0  0  0
  5  6  2  0  0  0  0
  6  7  1  0  0  0  0
  7  8  2  0  0  0  0
  8  9  1  0  0  0  0
  9 10  1  0  0  0  0
 10 11  2  0  0  0  0
 11 12  1  0  0  0  0
 12 13  1  0  0  0  0
 12 14  2  0  0  0  0
 11 15  1  0  0  0  0
 15 16  1  0  0  0  0
 15 17  2  0  0  0  0
 17 18  1  0  0  0  0
 18  5  1  0  0  0  0
 18  9  2  0  0  0  0
M  END
>  <EXTREG>  (ZINC00040263)
ZINC00040263

>  <LOGBIO>
2.5000

$$$$
ZINC00041600
  -MTS-   02131516522D 0   0.00000     0.00000     0

 16 17  0  0  1  0  0  0  0  0999 V2000
    0.5627   -0.7248    0.0000 C   0  0  0  0  0  0  0  0  0  0  0  0
    1.5006   -0.3779    0.0000 C   0  0  0  0  0  0  0  0  0  0  0  0
    1.6801   -1.3617    0.0000 C   0  0  0  0  0  0  0  0  0  0  0  0
    2.5041   -0.3714    0.0000 C   0  0  0  0  0  0  0  0  0  0  0  0
    2.9949    0.4939    0.0000 C   0  0  1  0  0  0  0  0  0  0  0  0
    3.4954    1.3596    0.0000 C   0  0  0  0  0  0  0  0  0  0  0  0
    4.4954    1.3612    0.0000 C   0  0  0  0  0  0  0  0  0  0  0  0
    4.9967    0.4919    0.0000 C   0  0  0  0  0  0  0  0  0  0  0  0
    4.4980   -0.3688    0.0000 N   0  0  0  0  0  0  0  0  0  0  0  0
    4.9980   -1.2349    0.0000 C   0  0  0  0  0  0  0  0  0  0  0  0
    5.9980   -1.2349    0.0000 C   0  0  0  0  0  0  0  0  0  0  0  0
    6.9980   -1.2349    0.0000 C   0  0  0  0  0  0  0  0  0  0  0  0
    3.4980   -0.3704    0.0000 C   0  0  0  0  0  0  0  0  0  0  0  0
    2.4910    1.3576    0.0000 C   0  0  0  0  0  0  0  0  0  0  0  0
    1.4962    1.3561    0.0000 C   0  0  0  0  0  0  0  0  0  0  0  0
    0.9967    0.4858    0.0000 O   0  0  0  0  0  0  0  0  0  0  0  0
  1  2  1  0  0  0  0
  2  3  1  0  0  0  0
  2  4  1  0  0  0  0
  5  4  1  1  0  0  0
  5  6  1  0  0  0  0
  6  7  1  0  0  0  0
  7  8  1  0  0  0  0
  8  9  1  0  0  0  0
  9 10  1  0  0  0  0
 10 11  1  0  0  0  0
 11 12  3  0  0  0  0
  9 13  1  0  0  0  0
 13  5  1  0  0  0  0
  5 14  1  0  0  0  0
 14 15  1  0  0  0  0
 15 16  1  0  0  0  0
 16  2  1  0  0  0  0
M  END
>  <EXTREG>  (ZINC00041600)
ZINC00041600

>  <LOGBIO>
2.5000

$$$$
ZINC00042233
  -MTS-   02131516522D 0   0.00000     0.00000     0

 18 20  0  0  0  0  0  0  0  0999 V2000
    8.1084   -0.6223    0.0000 C   0  0  0  0  0  0  0  0  0  0  0  0
    7.1142   -0.7302    0.0000 C   0  0  0  0  0  0  0  0  0  0  0  0
    6.5208    0.0790    0.0000 C   0  0  0  0  0  0  0  0  0  0  0  0
    5.5321   -0.0304    0.0000 C   0  0  0  0  0  0  0  0  0  0  0  0
    5.1275   -0.9449    0.0000 C   0  0  0  0  0  0  0  0  0  0  0  0
    5.7118   -1.7501    0.0000 C   0  0  0  0  0  0  0  0  0  0  0  0
    6.7097   -1.6447    0.0000 C   0  0  0  0  0  0  0  0  0  0  0  0
    4.1331   -1.0503    0.0000 C   0  0  0  0  0  0  0  0  0  0  0  0
    3.5446   -0.2418    0.0000 C   0  0  0  0  0  0  0  0  0  0  0  0
    3.8546    0.7182    0.0000 O   0  0  0  0  0  0  0  0  0  0  0  0
    3.0446    1.2982    0.0000 C   0  0  0  0  0  0  0  0  0  0  0  0
    3.0446    2.2982    0.0000 O   0  0  0  0  0  0  0  0  0  0  0  0
    2.2346    0.7182    0.0000 C   0  0  0  0  0  0  0  0  0  0  0  0
    1.2554    0.9209    0.0000 C   0  0  0  0  0  0  0  0  0  0  0  0
    0.5872    0.1769    0.0000 C   0  0  0  0  0  0  0  0  0  0  0  0
    0.9003   -0.7764    0.0000 C   0  0  0  0  0  0  0  0  0  0  0  0
    1.8742   -0.9791    0.0000 C   0  0  0  0  0  0  0  0  0  0  0  0
    2.5446   -0.2418    0.0000 C   0  0  0  0  0  0  0  0  0  0  0  0
  1  2  1  0  0  0  0
  2  3  2  0  0  0  0
  3  4  1  0  0  0  0
  4  5  2  0  0  0  0
  5  6  1  0  0  0  0
  6  7  2  0  0  0  0
  7  2  1  0  0  0  0
  5  8  1  0  0  0  0
  8  9  2  0  0  0  0
  9 10  1  0  0  0  0
 10 11  1  0  0  0  0
 11 12  2  0  0  0  0
 11 13  1  0  0  0  0
 13 14  2  0  0  0  0
 14 15  1  0  0  0  0
 15 16  2  0  0  0  0
 16 17  1  0  0  0  0
 17 18  2  0  0  0  0
 18  9  1  0  0  0  0
 18 13  1  0  0  0  0
M  END
>  <EXTREG>  (ZINC00042233)
ZINC00042233

>  <LOGBIO>
2.5000

$$$$
ZINC00042398
  -MTS-   02131516522D 0   0.00000     0.00000     0

 13 13  0  0  0  0  0  0  0  0999 V2000
    3.2158   -2.3668    0.0000 C   0  0  0  0  0  0  0  0  0  0  0  0
    3.6217   -1.4529    0.0000 S   0  0  0  0  0  0  0  0  0  0  0  0
    3.0332   -0.6444    0.0000 C   0  0  0  0  0  0  0  0  0  0  0  0
    3.3432    0.3156    0.0000 S   0  0  0  0  0  0  0  0  0  0  0  0
    2.5332    0.8956    0.0000 C   0  0  0  0  0  0  0  0  0  0  0  0
    2.5332    1.8956    0.0000 S   0  0  0  0  0  0  0  0  0  0  0  0
    3.3992    2.3956    0.0000 C   0  0  0  0  0  0  0  0  0  0  0  0
    1.7232    0.3156    0.0000 C   0  0  0  0  0  0  0  0  0  0  0  0
    0.7735    0.6287    0.0000 C   0  0  0  0  0  0  0  0  0  0  0  0
    0.5698    1.6078    0.0000 O   0  0  0  0  0  0  0  0  0  0  0  0
    2.0332   -0.6444    0.0000 C   0  0  0  0  0  0  0  0  0  0  0  0
    1.4447   -1.4529    0.0000 C   0  0  0  0  0  0  0  0  0  0  0  0
    0.4502   -1.3475    0.0000 O   0  0  0  0  0  0  0  0  0  0  0  0
  1  2  1  0  0  0  0
  2  3  1  0  0  0  0
  3  4  1  0  0  0  0
  4  5  1  0  0  0  0
  5  6  1  0  0  0  0
  6  7  1  0  0  0  0
  5  8  2  0  0  0  0
  8  9  1  0  0  0  0
  9 10  1  0  0  0  0
  8 11  1  0  0  0  0
 11  3  2  0  0  0  0
 11 12  1  0  0  0  0
 12 13  1  0  0  0  0
M  END
>  <EXTREG>  (ZINC00042398)
ZINC00042398

>  <LOGBIO>
2.5000

$$$$
ZINC00044008
  -MTS-   02131516522D 0   0.00000     0.00000     0

 13 14  0  0  0  0  0  0  0  0999 V2000
    0.6000   -2.5730    0.0000 C   0  0  0  0  0  0  0  0  0  0  0  0
    1.6000   -2.5690    0.0000 O   0  0  0  0  0  0  0  0  0  0  0  0
    2.0965   -1.7010    0.0000 C   0  0  0  0  0  0  0  0  0  0  0  0
    3.0999   -1.6960    0.0000 C   0  0  0  0  0  0  0  0  0  0  0  0
    3.5921   -0.8315    0.0000 C   0  0  0  0  0  0  0  0  0  0  0  0
    3.0921    0.0330    0.0000 C   0  0  0  0  0  0  0  0  0  0  0  0
    3.4021    0.9930    0.0000 S   0  0  0  0  0  0  0  0  0  0  0  0
    2.5921    1.5730    0.0000 C   0  0  0  0  0  0  0  0  0  0  0  0
    2.5921    2.5730    0.0000 C   0  0  0  0  0  0  0  0  0  0  0  0
    1.7821    0.9930    0.0000 N   0  3  0  0  0  0  0  0  0  0  0  0
    0.8324    1.3062    0.0000 C   0  0  0  0  0  0  0  0  0  0  0  0
    2.0921    0.0330    0.0000 C   0  0  0  0  0  0  0  0  0  0  0  0
    1.5939   -0.8365    0.0000 C   0  0  0  0  0  0  0  0  0  0  0  0
  1  2  1  0  0  0  0
  2  3  1  0  0  0  0
  3  4  2  0  0  0  0
  4  5  1  0  0  0  0
  5  6  2  0  0  0  0
  6  7  1  0  0  0  0
  7  8  1  0  0  0  0
  8  9  1  0  0  0  0
  8 10  2  0  0  0  0
 10 11  1  0  0  0  0
 10 12  1  0  0  0  0
 12  6  1  0  0  0  0
 12 13  2  0  0  0  0
 13  3  1  0  0  0  0
M  CHG  1  10   1
M  END
>  <EXTREG>  (ZINC00044008)
ZINC00044008

>  <LOGBIO>
2.5000

$$$$
ZINC00047712
  -MTS-   02131516522D 0   0.00000     0.00000     0

 25 27  0  0  0  0  0  0  0  0999 V2000
    0.4856   -3.2986    0.0000 C   0  0  0  0  0  0  0  0  0  0  0  0
    1.0750   -4.1108    0.0000 C   0  0  0  0  0  0  0  0  0  0  0  0
    0.6689   -5.0189    0.0000 O   0  0  0  0  0  0  0  0  0  0  0  0
    2.0696   -4.0073    0.0000 N   0  0  0  0  0  0  0  0  0  0  0  0
    2.4773   -3.0942    0.0000 C   0  0  0  0  0  0  0  0  0  0  0  0
    1.8892   -2.2812    0.0000 C   0  0  0  0  0  0  0  0  0  0  0  0
    2.2966   -1.3737    0.0000 C   0  0  0  0  0  0  0  0  0  0  0  0
    3.2912   -1.2692    0.0000 C   0  0  0  0  0  0  0  0  0  0  0  0
    3.6966   -0.3551    0.0000 N   0  0  0  0  0  0  0  0  0  0  0  0
    4.6944   -0.2488    0.0000 C   0  0  0  0  0  0  0  0  0  0  0  0
    5.2794   -1.0534    0.0000 O   0  0  0  0  0  0  0  0  0  0  0  0
    5.1003    0.6651    0.0000 C   0  0  0  0  0  0  0  0  0  0  0  0
    4.5118    1.4736    0.0000 N   0  0  0  0  0  0  0  0  0  0  0  0
    4.8218    2.4336    0.0000 C   0  0  0  0  0  0  0  0  0  0  0  0
    5.7715    2.7468    0.0000 O   0  0  0  0  0  0  0  0  0  0  0  0
    4.0118    3.0136    0.0000 C   0  0  0  0  0  0  0  0  0  0  0  0
    3.9121    4.0117    0.0000 C   0  0  0  0  0  0  0  0  0  0  0  0
    3.0002    4.4220    0.0000 C   0  0  0  0  0  0  0  0  0  0  0  0
    2.1873    3.8337    0.0000 C   0  0  0  0  0  0  0  0  0  0  0  0
    2.2904    2.8443    0.0000 C   0  0  0  0  0  0  0  0  0  0  0  0
    3.2018    2.4336    0.0000 C   0  0  0  0  0  0  0  0  0  0  0  0
    3.5118    1.4736    0.0000 C   0  0  0  0  0  0  0  0  0  0  0  0
    2.9233    0.6651    0.0000 O   0  0  0  0  0  0  0  0  0  0  0  0
    3.8782   -2.0723    0.0000 C   0  0  0  0  0  0  0  0  0  0  0  0
    3.4718   -2.9898    0.0000 C   0  0  0  0  0  0  0  0  0  0  0  0
  1  2  1  0  0  0  0
  2  3  2  0  0  0  0
  2  4  1  0  0  0  0
  4  5  1  0  0  0  0
  5  6  2  0  0  0  0
  6  7  1  0  0  0  0
  7  8  2  0  0  0  0
  8  9  1  0  0  0  0
  9 10  1  0  0  0  0
 10 11  2  0  0  0  0
 10 12  1  0  0  0  0
 12 13  1  0  0  0  0
 13 14  1  0  0  0  0
 14 15  2  0  0  0  0
 14 16  1  0  0  0  0
 16 17  2  0  0  0  0
 17 18  1  0  0  0  0
 18 19  2  0  0  0  0
 19 20  1  0  0  0  0
 20 21  2  0  0  0  0
 21 16  1  0  0  0  0
 21 22  1  0  0  0  0
 22 13  1  0  0  0  0
 22 23  2  0  0  0  0
  8 24  1  0  0  0  0
 24 25  2  0  0  0  0
 25  5  1  0  0  0  0
M  END
>  <EXTREG>  (ZINC00047712)
ZINC00047712

>  <LOGBIO>
2.5000

$$$$
ZINC00048488
  -MTS-   02131516522D 0   0.00000     0.00000     0

 24 25  0  0  1  0  0  0  0  0999 V2000
    8.9110   -1.3387    0.0000 C   0  0  0  0  0  0  0  0  0  0  0  0
    7.9326   -1.1320    0.0000 C   0  0  0  0  0  0  0  0  0  0  0  0
    8.1394   -0.1536    0.0000 C   0  0  0  0  0  0  0  0  0  0  0  0
    7.7259   -2.1104    0.0000 C   0  0  0  0  0  0  0  0  0  0  0  0
    6.5629   -0.8426    0.0000 C   0  0  1  0  0  0  0  0  0  0  0  0
    6.4589   -1.8372    0.0000 O   0  0  0  0  0  0  0  0  0  0  0  0
    6.8729    0.1174    0.0000 C   0  0  0  0  0  0  0  0  0  0  0  0
    6.0629    0.6974    0.0000 C   0  0  0  0  0  0  0  0  0  0  0  0
    5.2529    0.1174    0.0000 N   0  0  0  0  0  0  0  0  0  0  0  0
    5.5629   -0.8426    0.0000 N   0  0  0  0  0  0  0  0  0  0  0  0
    4.9744   -1.6511    0.0000 C   0  0  0  0  0  0  0  0  0  0  0  0
    5.3812   -2.5683    0.0000 O   0  0  0  0  0  0  0  0  0  0  0  0
    3.9851   -1.5467    0.0000 C   0  0  0  0  0  0  0  0  0  0  0  0
    3.5782   -0.6294    0.0000 C   0  0  0  0  0  0  0  0  0  0  0  0
    2.5839   -0.5235    0.0000 C   0  0  0  0  0  0  0  0  0  0  0  0
    1.9921   -1.3338    0.0000 C   0  0  0  0  0  0  0  0  0  0  0  0
    1.0031   -1.2264    0.0000 C   0  0  0  0  0  0  0  0  0  0  0  0
    0.5968   -0.3127    0.0000 C   0  0  0  0  0  0  0  0  0  0  0  0
    1.1794    0.4936    0.0000 C   0  0  0  0  0  0  0  0  0  0  0  0
    2.1775    0.3903    0.0000 C   0  0  0  0  0  0  0  0  0  0  0  0
    6.0629    1.6974    0.0000 C   0  0  0  0  0  0  0  0  0  0  0  0
    5.0629    1.6974    0.0000 F   0  0  0  0  0  0  0  0  0  0  0  0
    7.0629    1.6974    0.0000 F   0  0  0  0  0  0  0  0  0  0  0  0
    6.0629    2.6974    0.0000 F   0  0  0  0  0  0  0  0  0  0  0  0
  1  2  1  0  0  0  0
  2  3  1  0  0  0  0
  2  4  1  0  0  0  0
  5  2  1  6  0  0  0
  5  6  1  1  0  0  0
  5  7  1  0  0  0  0
  7  8  1  0  0  0  0
  8  9  2  0  0  0  0
  9 10  1  0  0  0  0
 10  5  1  0  0  0  0
 10 11  1  0  0  0  0
 11 12  2  0  0  0  0
 11 13  1  0  0  0  0
 13 14  1  0  0  0  0
 14 15  1  0  0  0  0
 15 16  2  0  0  0  0
 16 17  1  0  0  0  0
 17 18  2  0  0  0  0
 18 19  1  0  0  0  0
 19 20  2  0  0  0  0
 20 15  1  0  0  0  0
  8 21  1  0  0  0  0
 21 22  1  0  0  0  0
 21 23  1  0  0  0  0
 21 24  1  0  0  0  0
M  END
>  <EXTREG>  (ZINC00048488)
ZINC00048488

>  <LOGBIO>
2.5000

$$$$
ZINC00049458
  -MTS-   02131516522D 0   0.00000     0.00000     0

 22 24  0  0  1  0  0  0  0  0999 V2000
    7.6229    0.8051    0.0000 C   0  0  0  0  0  0  0  0  0  0  0  0
    6.7573    0.3042    0.0000 C   0  0  2  0  0  0  0  0  0  0  0  0
    5.8873    0.8042    0.0000 C   0  0  0  0  0  0  0  0  0  0  0  0
    5.0273    0.3042    0.0000 N   0  0  0  0  0  0  0  0  0  0  0  0
    5.0273   -0.6958    0.0000 C   0  0  0  0  0  0  0  0  0  0  0  0
    5.8873   -1.1958    0.0000 C   0  0  1  0  0  0  0  0  0  0  0  0
    5.8848   -2.1958    0.0000 C   0  0  0  0  0  0  0  0  0  0  0  0
    6.7573   -0.6958    0.0000 O   0  0  0  0  0  0  0  0  0  0  0  0
    4.1605    0.8029    0.0000 C   0  0  0  0  0  0  0  0  0  0  0  0
    3.1222    0.2014    0.0000 C   0  0  0  0  0  0  0  0  0  0  0  0
    3.1227   -0.8021    0.0000 C   0  0  0  0  0  0  0  0  0  0  0  0
    3.6424   -1.1021    0.0000 O   0  0  0  0  0  0  0  0  0  0  0  0
    2.2610   -1.2990    0.0000 C   0  0  0  0  0  0  0  0  0  0  0  0
    1.3937   -0.8012    0.0000 C   0  0  0  0  0  0  0  0  0  0  0  0
    1.3882    0.1936    0.0000 C   0  0  0  0  0  0  0  0  0  0  0  0
    0.5212    0.6945    0.0000 C   0  0  0  0  0  0  0  0  0  0  0  0
    0.5198    1.6945    0.0000 C   0  0  0  0  0  0  0  0  0  0  0  0
    1.3890    2.1958    0.0000 C   0  0  0  0  0  0  0  0  0  0  0  0
    2.2498    1.6970    0.0000 C   0  0  0  0  0  0  0  0  0  0  0  0
    2.2549    0.6992    0.0000 C   0  0  0  0  0  0  0  0  0  0  0  0
    5.3669   -1.4943    0.0000 H   0  0  0  0  0  0  0  0  0  0  0  0
    6.7564    0.9042    0.0000 H   0  0  0  0  0  0  0  0  0  0  0  0
  2  1  1  1  0  0  0
  2 22  1  6  0  0  0
  2  3  1  0  0  0  0
  3  4  1  0  0  0  0
  4  5  1  0  0  0  0
  5  6  1  0  0  0  0
  6 21  1  1  0  0  0
  6  7  1  6  0  0  0
  6  8  1  0  0  0  0
  8  2  1  0  0  0  0
  4  9  1  0  0  0  0
  9 10  1  0  0  0  0
 10 11  2  0  0  0  0
 11 12  1  0  0  0  0
 11 13  1  0  0  0  0
 13 14  2  0  0  0  0
 14 15  1  0  0  0  0
 15 16  1  0  0  0  0
 16 17  2  0  0  0  0
 17 18  1  0  0  0  0
 18 19  2  0  0  0  0
 19 20  1  0  0  0  0
 20 10  1  0  0  0  0
 20 15  2  0  0  0  0
M  END
>  <EXTREG>  (ZINC00049458)
ZINC00049458

>  <LOGBIO>
2.5000

$$$$
ZINC00050676
  -MTS-   02131516522D 0   0.00000     0.00000     0

 24 26  0  0  1  0  0  0  0  0999 V2000
    6.7784   -2.2410    0.0000 C   0  0  0  0  0  0  0  0  0  0  0  0
    5.7935   -2.0680    0.0000 N   0  3  0  0  0  0  0  0  0  0  0  0
    4.9235   -1.5680    0.0000 C   0  0  0  0  0  0  0  0  0  0  0  0
    4.0635   -2.0680    0.0000 C   0  0  0  0  0  0  0  0  0  0  0  0
    4.0635   -3.0680    0.0000 O   0  0  0  0  0  0  0  0  0  0  0  0
    4.9235   -3.5680    0.0000 C   0  0  0  0  0  0  0  0  0  0  0  0
    5.7935   -3.0680    0.0000 C   0  0  0  0  0  0  0  0  0  0  0  0
    6.1343   -1.1278    0.0000 C   0  0  0  0  0  0  0  0  0  0  0  0
    5.3617   -0.2096    0.0000 C   0  0  2  0  0  0  0  0  0  0  0  0
    5.7027    0.7341    0.0000 C   0  0  0  0  0  0  0  0  0  0  0  0
    5.0607    1.4940    0.0000 O   0  0  0  0  0  0  0  0  0  0  0  0
    4.0760    1.3200    0.0000 C   0  0  1  0  0  0  0  0  0  0  0  0
    3.7332    0.3862    0.0000 C   0  0  0  0  0  0  0  0  0  0  0  0
    4.3770   -0.3836    0.0000 O   0  0  0  0  0  0  0  0  0  0  0  0
    3.3057    2.2402    0.0000 C   0  0  0  0  0  0  0  0  0  0  0  0
    2.3207    2.0677    0.0000 N   0  3  0  0  0  0  0  0  0  0  0  0
    2.6610    1.1274    0.0000 C   0  0  0  0  0  0  0  0  0  0  0  0
    1.4505    1.5682    0.0000 C   0  0  0  0  0  0  0  0  0  0  0  0
    0.5907    2.0686    0.0000 C   0  0  0  0  0  0  0  0  0  0  0  0
    0.5912    3.0686    0.0000 O   0  0  0  0  0  0  0  0  0  0  0  0
    1.4515    3.5682    0.0000 C   0  0  0  0  0  0  0  0  0  0  0  0
    2.3212    3.0677    0.0000 C   0  0  0  0  0  0  0  0  0  0  0  0
    4.2814    1.8838    0.0000 H   0  0  0  0  0  0  0  0  0  0  0  0
    5.9524   -0.1043    0.0000 H   0  0  0  0  0  0  0  0  0  0  0  0
  1  2  1  0  0  0  0
  2  3  1  0  0  0  0
  3  4  1  0  0  0  0
  4  5  1  0  0  0  0
  5  6  1  0  0  0  0
  6  7  1  0  0  0  0
  7  2  1  0  0  0  0
  2  8  1  0  0  0  0
  9  8  1  1  0  0  0
  9 24  1  6  0  0  0
  9 10  1  0  0  0  0
 10 11  1  0  0  0  0
 11 12  1  0  0  0  0
 12 23  1  6  0  0  0
 12 13  1  0  0  0  0
 13 14  1  0  0  0  0
 14  9  1  0  0  0  0
 12 15  1  1  0  0  0
 15 16  1  0  0  0  0
 16 17  1  0  0  0  0
 16 18  1  0  0  0  0
 18 19  1  0  0  0  0
 19 20  1  0  0  0  0
 20 21  1  0  0  0  0
 21 22  1  0  0  0  0
 22 16  1  0  0  0  0
M  CHG  2   2   1  16   1
M  END
>  <EXTREG>  (ZINC00050676)
ZINC00050676

>  <LOGBIO>
2.5000

$$$$
ZINC00051558
  -MTS-   02131516522D 0   0.00000     0.00000     0

 23 25  0  0  0  0  0  0  0  0999 V2000
    6.9709   -3.3045    0.0000 C   0  0  0  0  0  0  0  0  0  0  0  0
    5.9761   -3.4070    0.0000 C   0  0  0  0  0  0  0  0  0  0  0  0
    5.5652   -4.3224    0.0000 C   0  0  0  0  0  0  0  0  0  0  0  0
    4.5754   -4.4224    0.0000 C   0  0  0  0  0  0  0  0  0  0  0  0
    3.9885   -3.6127    0.0000 C   0  0  0  0  0  0  0  0  0  0  0  0
    4.3914   -2.7032    0.0000 C   0  0  0  0  0  0  0  0  0  0  0  0
    3.8024   -1.8950    0.0000 N   0  0  0  0  0  0  0  0  0  0  0  0
    4.2092   -0.9777    0.0000 C   0  0  0  0  0  0  0  0  0  0  0  0
    5.1985   -0.8733    0.0000 O   0  0  0  0  0  0  0  0  0  0  0  0
    3.6207   -0.1692    0.0000 C   0  0  0  0  0  0  0  0  0  0  0  0
    3.9307    0.7908    0.0000 O   0  0  0  0  0  0  0  0  0  0  0  0
    3.1207    1.3708    0.0000 C   0  0  0  0  0  0  0  0  0  0  0  0
    2.3107    0.7908    0.0000 C   0  0  0  0  0  0  0  0  0  0  0  0
    2.6207   -0.1692    0.0000 C   0  0  0  0  0  0  0  0  0  0  0  0
    3.1207    2.3708    0.0000 C   0  0  0  0  0  0  0  0  0  0  0  0
    3.9867    2.8708    0.0000 O   0  0  0  0  0  0  0  0  0  0  0  0
    2.2547    2.8708    0.0000 C   0  0  0  0  0  0  0  0  0  0  0  0
    2.2537    3.8742    0.0000 C   0  0  0  0  0  0  0  0  0  0  0  0
    1.3912    4.3699    0.0000 C   0  0  0  0  0  0  0  0  0  0  0  0
    0.5247    3.8707    0.0000 C   0  0  0  0  0  0  0  0  0  0  0  0
    0.5207    2.8759    0.0000 C   0  0  0  0  0  0  0  0  0  0  0  0
    1.3882    2.3716    0.0000 C   0  0  0  0  0  0  0  0  0  0  0  0
    5.3892   -2.5974    0.0000 C   0  0  0  0  0  0  0  0  0  0  0  0
  1  2  1  0  0  0  0
  2  3  2  0  0  0  0
  3  4  1  0  0  0  0
  4  5  2  0  0  0  0
  5  6  1  0  0  0  0
  6  7  1  0  0  0  0
  7  8  1  0  0  0  0
  8  9  2  0  0  0  0
  8 10  1  0  0  0  0
 10 11  1  0  0  0  0
 11 12  1  0  0  0  0
 12 13  2  0  0  0  0
 13 14  1  0  0  0  0
 14 10  2  0  0  0  0
 12 15  1  0  0  0  0
 15 16  2  0  0  0  0
 15 17  1  0  0  0  0
 17 18  2  0  0  0  0
 18 19  1  0  0  0  0
 19 20  2  0  0  0  0
 20 21  1  0  0  0  0
 21 22  2  0  0  0  0
 22 17  1  0  0  0  0
  6 23  2  0  0  0  0
 23  2  1  0  0  0  0
M  END
>  <EXTREG>  (ZINC00051558)
ZINC00051558

>  <LOGBIO>
2.5000

$$$$
ZINC00052044
  -MTS-   02131516522D 0   0.00000     0.00000     0

 17 18  0  0  1  0  0  0  0  0999 V2000
    2.0991    0.9583    0.0000 O   0  0  0  0  0  0  0  0  0  0  0  0
    2.5991    0.0923    0.0000 C   0  0  2  0  0  0  0  0  0  0  0  0
    3.5991    0.0923    0.0000 C   0  0  0  0  0  0  0  0  0  0  0  0
    4.5991    0.0923    0.0000 C   0  0  0  0  0  0  0  0  0  0  0  0
    5.5991    0.0923    0.0000 C   0  0  0  0  0  0  0  0  0  0  0  0
    6.0991    0.9583    0.0000 N   0  0  0  0  0  0  0  0  0  0  0  0
    7.1023    1.0647    0.0000 C   0  0  0  0  0  0  0  0  0  0  0  0
    7.3036    2.0404    0.0000 C   0  0  0  0  0  0  0  0  0  0  0  0
    6.4447    2.5452    0.0000 C   0  0  0  0  0  0  0  0  0  0  0  0
    5.6932    1.8722    0.0000 C   0  0  0  0  0  0  0  0  0  0  0  0
    2.0991   -0.7738    0.0000 C   0  0  0  0  0  0  0  0  0  0  0  0
    1.0956   -0.7747    0.0000 C   0  0  0  0  0  0  0  0  0  0  0  0
    0.6000   -1.6373    0.0000 C   0  0  0  0  0  0  0  0  0  0  0  0
    1.0991   -2.5038    0.0000 C   0  0  0  0  0  0  0  0  0  0  0  0
    2.0939   -2.5078    0.0000 C   0  0  0  0  0  0  0  0  0  0  0  0
    2.5982   -1.6403    0.0000 C   0  0  0  0  0  0  0  0  0  0  0  0
    2.8991   -0.4273    0.0000 H   0  0  0  0  0  0  0  0  0  0  0  0
  1  2  1  0  0  0  0
  2 17  1  1  0  0  0
  2  3  1  6  0  0  0
  3  4  3  0  0  0  0
  4  5  1  0  0  0  0
  5  6  1  0  0  0  0
  6  7  1  0  0  0  0
  7  8  1  0  0  0  0
  8  9  1  0  0  0  0
  9 10  1  0  0  0  0
 10  6  1  0  0  0  0
  2 11  1  0  0  0  0
 11 12  2  0  0  0  0
 12 13  1  0  0  0  0
 13 14  2  0  0  0  0
 14 15  1  0  0  0  0
 15 16  2  0  0  0  0
 16 11  1  0  0  0  0
M  END
>  <EXTREG>  (ZINC00052044)
ZINC00052044

>  <LOGBIO>
2.5000

$$$$
ZINC00052280
  -MTS-   02131516522D 0   0.00000     0.00000     0

 13 13  0  0  0  0  0  0  0  0999 V2000
    5.7765    0.6437    0.0000 C   0  0  0  0  0  0  0  0  0  0  0  0
    5.0798   -0.0785    0.0000 C   0  0  0  0  0  0  0  0  0  0  0  0
    5.3555   -1.0398    0.0000 O   0  0  0  0  0  0  0  0  0  0  0  0
    4.1147    0.1626    0.0000 C   0  0  0  0  0  0  0  0  0  0  0  0
    3.4180   -0.5596    0.0000 C   0  0  0  0  0  0  0  0  0  0  0  0
    3.6938   -1.5154    0.0000 C   0  0  0  0  0  0  0  0  0  0  0  0
    2.5198   -0.9991    0.0000 C   0  0  0  0  0  0  0  0  0  0  0  0
    2.8295    0.2489    0.0000 N   0  0  0  0  0  0  0  0  0  0  0  0
    3.1395    1.2089    0.0000 N   0  0  0  0  0  0  0  0  0  0  0  0
    2.3295    1.7889    0.0000 N   0  0  0  0  0  0  0  0  0  0  0  0
    1.5195    1.2089    0.0000 C   0  0  0  0  0  0  0  0  0  0  0  0
    0.5698    1.5221    0.0000 C   0  0  0  0  0  0  0  0  0  0  0  0
    1.8295    0.2489    0.0000 N   0  0  0  0  0  0  0  0  0  0  0  0
  1  2  1  0  0  0  0
  2  3  2  0  0  0  0
  2  4  1  0  0  0  0
  4  5  1  0  0  0  0
  5  6  1  0  0  0  0
  5  7  1  0  0  0  0
  5  8  1  0  0  0  0
  8  9  1  0  0  0  0
  9 10  2  0  0  0  0
 10 11  1  0  0  0  0
 11 12  1  0  0  0  0
 11 13  2  0  0  0  0
 13  8  1  0  0  0  0
M  END
>  <EXTREG>  (ZINC00052280)
ZINC00052280

>  <LOGBIO>
2.5000

$$$$
ZINC00053071
  -MTS-   02131516522D 0   0.00000     0.00000     0

 16 17  0  0  0  0  0  0  0  0999 V2000
    2.6478   -1.7118    0.0000 F   0  0  0  0  0  0  0  0  0  0  0  0
    3.6420   -1.6039    0.0000 C   0  0  0  0  0  0  0  0  0  0  0  0
    4.2354   -2.4131    0.0000 C   0  0  0  0  0  0  0  0  0  0  0  0
    5.2241   -2.3037    0.0000 C   0  0  0  0  0  0  0  0  0  0  0  0
    5.6287   -1.3892    0.0000 C   0  0  0  0  0  0  0  0  0  0  0  0
    5.0444   -0.5840    0.0000 C   0  0  0  0  0  0  0  0  0  0  0  0
    5.4512    0.3295    0.0000 F   0  0  0  0  0  0  0  0  0  0  0  0
    4.0465   -0.6894    0.0000 C   0  0  0  0  0  0  0  0  0  0  0  0
    3.4576    0.1188    0.0000 C   0  0  0  0  0  0  0  0  0  0  0  0
    3.8639    1.0363    0.0000 O   0  0  0  0  0  0  0  0  0  0  0  0
    2.4683    0.0139    0.0000 N   0  0  0  0  0  0  0  0  0  0  0  0
    1.8798    0.8224    0.0000 C   0  0  0  0  0  0  0  0  0  0  0  0
    2.1898    1.7824    0.0000 S   0  0  0  0  0  0  0  0  0  0  0  0
    1.3798    2.3624    0.0000 C   0  0  0  0  0  0  0  0  0  0  0  0
    0.5698    1.7824    0.0000 C   0  0  0  0  0  0  0  0  0  0  0  0
    0.8798    0.8224    0.0000 N   0  0  0  0  0  0  0  0  0  0  0  0
  1  2  1  0  0  0  0
  2  3  2  0  0  0  0
  3  4  1  0  0  0  0
  4  5  2  0  0  0  0
  5  6  1  0  0  0  0
  6  7  1  0  0  0  0
  6  8  2  0  0  0  0
  8  2  1  0  0  0  0
  8  9  1  0  0  0  0
  9 10  2  0  0  0  0
  9 11  1  0  0  0  0
 11 12  1  0  0  0  0
 12 13  1  0  0  0  0
 13 14  1  0  0  0  0
 14 15  2  0  0  0  0
 15 16  1  0  0  0  0
 16 12  2  0  0  0  0
M  END
>  <EXTREG>  (ZINC00053071)
ZINC00053071

>  <LOGBIO>
2.5000

$$$$
ZINC00053395
  -MTS-   02131516522D 0   0.00000     0.00000     0

 24 26  0  0  0  0  0  0  0  0999 V2000
    1.3751    0.9971    0.0000 O   0  0  0  0  0  0  0  0  0  0  0  0
    2.2449    0.4967    0.0000 C   0  0  0  0  0  0  0  0  0  0  0  0
    2.2454   -0.4980    0.0000 C   0  0  0  0  0  0  0  0  0  0  0  0
    3.1151   -0.9985    0.0000 O   0  0  0  0  0  0  0  0  0  0  0  0
    3.1156   -1.9932    0.0000 C   0  0  0  0  0  0  0  0  0  0  0  0
    3.9854   -2.4936    0.0000 O   0  0  0  0  0  0  0  0  0  0  0  0
    2.2501   -2.4941    0.0000 C   0  0  0  0  0  0  0  0  0  0  0  0
    1.3801   -1.9941    0.0000 C   0  0  0  0  0  0  0  0  0  0  0  0
    0.5201   -2.4941    0.0000 N   0  0  0  0  0  0  0  0  0  0  0  0
    0.5201   -3.4941    0.0000 C   0  0  0  0  0  0  0  0  0  0  0  0
    1.3801   -3.9941    0.0000 C   0  0  0  0  0  0  0  0  0  0  0  0
    2.2501   -3.4941    0.0000 N   0  0  0  0  0  0  0  0  0  0  0  0
    3.1104    0.9976    0.0000 C   0  0  0  0  0  0  0  0  0  0  0  0
    3.9804    0.4976    0.0000 C   0  0  0  0  0  0  0  0  0  0  0  0
    4.8404    0.9976    0.0000 C   0  0  0  0  0  0  0  0  0  0  0  0
    4.8404    1.9976    0.0000 C   0  0  0  0  0  0  0  0  0  0  0  0
    3.9804    2.4976    0.0000 C   0  0  0  0  0  0  0  0  0  0  0  0
    3.1104    1.9976    0.0000 C   0  0  0  0  0  0  0  0  0  0  0  0
    5.7072    2.4963    0.0000 C   0  0  0  0  0  0  0  0  0  0  0  0
    6.5760    1.9941    0.0000 C   0  0  0  0  0  0  0  0  0  0  0  0
    7.4372    2.4920    0.0000 C   0  0  0  0  0  0  0  0  0  0  0  0
    7.4397    3.4919    0.0000 C   0  0  0  0  0  0  0  0  0  0  0  0
    6.5810    3.9941    0.0000 C   0  0  0  0  0  0  0  0  0  0  0  0
    5.7097    3.4963    0.0000 C   0  0  0  0  0  0  0  0  0  0  0  0
  1  2  2  0  0  0  0
  2  3  1  0  0  0  0
  3  4  1  0  0  0  0
  4  5  1  0  0  0  0
  5  6  2  0  0  0  0
  5  7  1  0  0  0  0
  7  8  2  0  0  0  0
  8  9  1  0  0  0  0
  9 10  2  0  0  0  0
 10 11  1  0  0  0  0
 11 12  2  0  0  0  0
 12  7  1  0  0  0  0
  2 13  1  0  0  0  0
 13 14  2  0  0  0  0
 14 15  1  0  0  0  0
 15 16  2  0  0  0  0
 16 17  1  0  0  0  0
 17 18  2  0  0  0  0
 18 13  1  0  0  0  0
 16 19  1  0  0  0  0
 19 20  2  0  0  0  0
 20 21  1  0  0  0  0
 21 22  2  0  0  0  0
 22 23  1  0  0  0  0
 23 24  2  0  0  0  0
 24 19  1  0  0  0  0
M  END
>  <EXTREG>  (ZINC00053395)
ZINC00053395

>  <LOGBIO>
2.5000

$$$$
ZINC00053638
  -MTS-   02131516522D 0   0.00000     0.00000     0

 13 14  0  0  0  0  0  0  0  0999 V2000
    4.2791   -2.6296    0.0000 N   0  0  0  0  0  0  0  0  0  0  0  0
    3.6906   -1.8211    0.0000 C   0  0  0  0  0  0  0  0  0  0  0  0
    4.0006   -0.8611    0.0000 S   0  0  0  0  0  0  0  0  0  0  0  0
    3.1906   -0.2811    0.0000 C   0  0  0  0  0  0  0  0  0  0  0  0
    3.1906    0.7189    0.0000 C   0  0  0  0  0  0  0  0  0  0  0  0
    2.3245    1.2189    0.0000 C   0  0  0  0  0  0  0  0  0  0  0  0
    2.3235    2.2223    0.0000 C   0  0  0  0  0  0  0  0  0  0  0  0
    1.4610    2.7179    0.0000 C   0  0  0  0  0  0  0  0  0  0  0  0
    0.5945    2.2188    0.0000 C   0  0  0  0  0  0  0  0  0  0  0  0
    0.5905    1.2240    0.0000 C   0  0  0  0  0  0  0  0  0  0  0  0
    1.4580    0.7197    0.0000 C   0  0  0  0  0  0  0  0  0  0  0  0
    2.3806   -0.8611    0.0000 N   0  0  0  0  0  0  0  0  0  0  0  0
    2.6906   -1.8211    0.0000 N   0  0  0  0  0  0  0  0  0  0  0  0
  1  2  1  0  0  0  0
  2  3  1  0  0  0  0
  3  4  1  0  0  0  0
  4  5  1  0  0  0  0
  5  6  1  0  0  0  0
  6  7  1  0  0  0  0
  7  8  1  0  0  0  0
  8  9  1  0  0  0  0
  9 10  1  0  0  0  0
 10 11  1  0  0  0  0
 11  6  2  0  0  0  0
  4 12  2  0  0  0  0
 12 13  1  0  0  0  0
 13  2  2  0  0  0  0
M  END
>  <EXTREG>  (ZINC00053638)
ZINC00053638

>  <LOGBIO>
2.5000

$$$$
ZINC00054177
  -MTS-   02131516522D 0   0.00000     0.00000     0

 18 19  0  0  1  0  0  0  0  0999 V2000
    1.3768   -2.6302    0.0000 O   0  0  0  0  0  0  0  0  0  0  0  0
    1.4450   -1.6326    0.0000 C   0  0  0  0  0  0  0  0  0  0  0  0
    2.3431   -1.1928    0.0000 C   0  0  0  0  0  0  0  0  0  0  0  0
    2.6218   -2.1567    0.0000 C   0  0  0  0  0  0  0  0  0  0  0  0
    3.5879   -2.3942    0.0000 C   0  0  0  0  0  0  0  0  0  0  0  0
    4.2823   -1.6747    0.0000 C   0  0  0  0  0  0  0  0  0  0  0  0
    4.0108   -0.7177    0.0000 C   0  0  0  0  0  0  0  0  0  0  0  0
    3.0376   -0.4733    0.0000 C   0  0  0  0  0  0  0  0  0  0  0  0
    1.7546   -0.3843    0.0000 C   0  0  0  0  0  0  0  0  0  0  0  0
    2.0646    0.5757    0.0000 C   0  0  0  0  0  0  0  0  0  0  0  0
    1.2546    1.1557    0.0000 C   0  0  1  0  0  0  0  0  0  0  0  0
    0.5872    1.9004    0.0000 O   0  0  0  0  0  0  0  0  0  0  0  0
    0.4446    0.5757    0.0000 O   0  0  0  0  0  0  0  0  0  0  0  0
    0.7546   -0.3843    0.0000 N   0  0  0  0  0  0  0  0  0  0  0  0
    2.1890    2.1982    0.0000 C   0  0  0  0  0  0  0  0  0  0  0  0
    1.4443    2.8657    0.0000 F   0  0  0  0  0  0  0  0  0  0  0  0
    2.9337    1.5308    0.0000 F   0  0  0  0  0  0  0  0  0  0  0  0
    2.8564    2.9429    0.0000 F   0  0  0  0  0  0  0  0  0  0  0  0
  1  2  1  0  0  0  0
  2  3  1  0  0  0  0
  3  4  1  0  0  0  0
  4  5  1  0  0  0  0
  5  6  1  0  0  0  0
  6  7  1  0  0  0  0
  7  8  1  0  0  0  0
  8  3  1  0  0  0  0
  3  9  1  0  0  0  0
  9 10  1  0  0  0  0
 10 11  1  0  0  0  0
 11 12  1  6  0  0  0
 11 13  1  0  0  0  0
 13 14  1  0  0  0  0
 14  9  2  0  0  0  0
 11 15  1  0  0  0  0
 15 16  1  0  0  0  0
 15 17  1  0  0  0  0
 15 18  1  0  0  0  0
M  END
>  <EXTREG>  (ZINC00054177)
ZINC00054177

>  <LOGBIO>
2.5000

$$$$
ZINC00054784
  -MTS-   02131516522D 0   0.00000     0.00000     0

 18 19  0  0  1  0  0  0  0  0999 V2000
    5.7225    1.8011    0.0000 N   0  0  0  0  0  0  0  0  0  0  0  0
    4.8527    2.3015    0.0000 C   0  0  0  0  0  0  0  0  0  0  0  0
    4.8522    3.2963    0.0000 O   0  0  0  0  0  0  0  0  0  0  0  0
    3.9872    1.8006    0.0000 C   0  0  0  0  0  0  0  0  0  0  0  0
    3.1172    2.3006    0.0000 C   0  0  0  0  0  0  0  0  0  0  0  0
    2.2572    1.8006    0.0000 C   0  0  0  0  0  0  0  0  0  0  0  0
    2.2572    0.8006    0.0000 C   0  0  0  0  0  0  0  0  0  0  0  0
    3.1172    0.3006    0.0000 C   0  0  0  0  0  0  0  0  0  0  0  0
    3.9872    0.8006    0.0000 C   0  0  0  0  0  0  0  0  0  0  0  0
    1.3904    0.3019    0.0000 C   0  0  1  0  0  0  0  0  0  0  0  0
    0.5251    0.8033    0.0000 O   0  0  0  0  0  0  0  0  0  0  0  0
    1.3889   -0.6981    0.0000 C   0  0  0  0  0  0  0  0  0  0  0  0
    0.5196   -1.1993    0.0000 C   0  0  0  0  0  0  0  0  0  0  0  0
    0.5201   -2.1941    0.0000 C   0  0  0  0  0  0  0  0  0  0  0  0
    1.3849   -2.6963    0.0000 C   0  0  0  0  0  0  0  0  0  0  0  0
    2.2492   -2.2037    0.0000 C   0  0  0  0  0  0  0  0  0  0  0  0
    2.2537   -1.2002    0.0000 C   0  0  0  0  0  0  0  0  0  0  0  0
    1.3913    0.9019    0.0000 H   0  0  0  0  0  0  0  0  0  0  0  0
  1  2  1  0  0  0  0
  2  3  2  0  0  0  0
  2  4  1  0  0  0  0
  4  5  2  0  0  0  0
  5  6  1  0  0  0  0
  6  7  2  0  0  0  0
  7  8  1  0  0  0  0
  8  9  2  0  0  0  0
  9  4  1  0  0  0  0
  7 10  1  0  0  0  0
 10 18  1  1  0  0  0
 10 11  1  6  0  0  0
 10 12  1  0  0  0  0
 12 13  2  0  0  0  0
 13 14  1  0  0  0  0
 14 15  2  0  0  0  0
 15 16  1  0  0  0  0
 16 17  2  0  0  0  0
 17 12  1  0  0  0  0
M  END
>  <EXTREG>  (ZINC00054784)
ZINC00054784

>  <LOGBIO>
2.5000

$$$$
ZINC00054914
  -MTS-   02131516522D 0   0.00000     0.00000     0

 18 20  0  0  0  0  0  0  0  0999 V2000
    5.4560   -0.0844    0.0000 C   0  0  0  0  0  0  0  0  0  0  0  0
    5.0491   -1.0017    0.0000 O   0  0  0  0  0  0  0  0  0  0  0  0
    4.0598   -1.1061    0.0000 C   0  0  0  0  0  0  0  0  0  0  0  0
    3.6530   -2.0234    0.0000 O   0  0  0  0  0  0  0  0  0  0  0  0
    3.4713   -0.2976    0.0000 C   0  0  0  0  0  0  0  0  0  0  0  0
    3.7813    0.6624    0.0000 O   0  0  0  0  0  0  0  0  0  0  0  0
    2.9713    1.2424    0.0000 C   0  0  0  0  0  0  0  0  0  0  0  0
    2.8717    2.2405    0.0000 C   0  0  0  0  0  0  0  0  0  0  0  0
    1.9597    2.6508    0.0000 C   0  0  0  0  0  0  0  0  0  0  0  0
    1.1468    2.0625    0.0000 C   0  0  0  0  0  0  0  0  0  0  0  0
    1.2500    1.0731    0.0000 C   0  0  0  0  0  0  0  0  0  0  0  0
    2.1613    0.6624    0.0000 C   0  0  0  0  0  0  0  0  0  0  0  0
    2.4713   -0.2976    0.0000 C   0  0  0  0  0  0  0  0  0  0  0  0
    1.8828   -1.1061    0.0000 N   0  0  0  0  0  0  0  0  0  0  0  0
    0.8740   -1.1061    0.0000 C   0  0  0  0  0  0  0  0  0  0  0  0
    0.5710   -2.0551    0.0000 C   0  0  0  0  0  0  0  0  0  0  0  0
    1.3718   -2.6477    0.0000 C   0  0  0  0  0  0  0  0  0  0  0  0
    2.1901   -2.0577    0.0000 C   0  0  0  0  0  0  0  0  0  0  0  0
  1  2  1  0  0  0  0
  2  3  1  0  0  0  0
  3  4  2  0  0  0  0
  3  5  1  0  0  0  0
  5  6  1  0  0  0  0
  6  7  1  0  0  0  0
  7  8  2  0  0  0  0
  8  9  1  0  0  0  0
  9 10  2  0  0  0  0
 10 11  1  0  0  0  0
 11 12  2  0  0  0  0
 12  7  1  0  0  0  0
 12 13  1  0  0  0  0
 13  5  2  0  0  0  0
 13 14  1  0  0  0  0
 14 15  1  0  0  0  0
 15 16  2  0  0  0  0
 16 17  1  0  0  0  0
 17 18  2  0  0  0  0
 18 14  1  0  0  0  0
M  END
>  <EXTREG>  (ZINC00054914)
ZINC00054914

>  <LOGBIO>
2.5000

$$$$
ZINC00055466
  -MTS-   02131516522D 0   0.00000     0.00000     0

 16 18  0  0  0  0  0  0  0  0999 V2000
    3.6472   -3.1563    0.0000 C   0  0  0  0  0  0  0  0  0  0  0  0
    4.0513   -2.2378    0.0000 C   0  0  0  0  0  0  0  0  0  0  0  0
    3.4622   -1.4362    0.0000 C   0  0  0  0  0  0  0  0  0  0  0  0
    2.4680   -1.5432    0.0000 C   0  0  0  0  0  0  0  0  0  0  0  0
    2.0628   -2.4517    0.0000 C   0  0  0  0  0  0  0  0  0  0  0  0
    2.6530   -3.2632    0.0000 C   0  0  0  0  0  0  0  0  0  0  0  0
    1.8795   -0.7347    0.0000 C   0  0  0  0  0  0  0  0  0  0  0  0
    2.1895    0.2253    0.0000 O   0  0  0  0  0  0  0  0  0  0  0  0
    1.3795    0.8053    0.0000 C   0  0  0  0  0  0  0  0  0  0  0  0
    0.5695    0.2253    0.0000 N   0  0  0  0  0  0  0  0  0  0  0  0
    0.8795   -0.7347    0.0000 N   0  0  0  0  0  0  0  0  0  0  0  0
    1.3795    1.8053    0.0000 C   0  0  0  0  0  0  0  0  0  0  0  0
    2.1951    2.3990    0.0000 O   0  0  0  0  0  0  0  0  0  0  0  0
    1.8815    3.3447    0.0000 C   0  0  0  0  0  0  0  0  0  0  0  0
    0.8853    3.3524    0.0000 C   0  0  0  0  0  0  0  0  0  0  0  0
    0.5710    2.3939    0.0000 C   0  0  0  0  0  0  0  0  0  0  0  0
  1  2  1  0  0  0  0
  2  3  1  0  0  0  0
  3  4  1  0  0  0  0
  4  5  1  0  0  0  0
  5  6  1  0  0  0  0
  6  1  1  0  0  0  0
  4  7  1  0  0  0  0
  7  8  1  0  0  0  0
  8  9  1  0  0  0  0
  9 10  2  0  0  0  0
 10 11  1  0  0  0  0
 11  7  2  0  0  0  0
  9 12  1  0  0  0  0
 12 13  1  0  0  0  0
 13 14  1  0  0  0  0
 14 15  2  0  0  0  0
 15 16  1  0  0  0  0
 16 12  2  0  0  0  0
M  END
>  <EXTREG>  (ZINC00055466)
ZINC00055466

>  <LOGBIO>
2.5000

$$$$
ZINC00056448
  -MTS-   02131516522D 0   0.00000     0.00000     0

 14 14  0  0  0  0  0  0  0  0999 V2000
    4.8468    1.8516    0.0000 C   0  0  0  0  0  0  0  0  0  0  0  0
    4.8483    0.8481    0.0000 C   0  0  0  0  0  0  0  0  0  0  0  0
    3.9870    0.3503    0.0000 N   0  0  0  0  0  0  0  0  0  0  0  0
    3.9886   -0.6531    0.0000 C   0  0  0  0  0  0  0  0  0  0  0  0
    4.8513   -1.1483    0.0000 C   0  0  0  0  0  0  0  0  0  0  0  0
    3.1205    0.8495    0.0000 C   0  0  0  0  0  0  0  0  0  0  0  0
    2.2550    0.3486    0.0000 C   0  0  0  0  0  0  0  0  0  0  0  0
    2.2550   -0.6548    0.0000 C   0  0  0  0  0  0  0  0  0  0  0  0
    1.3930   -1.1513    0.0000 C   0  0  0  0  0  0  0  0  0  0  0  0
    1.3934   -2.1513    0.0000 N   0  0  0  0  0  0  0  0  0  0  0  0
    0.5259   -0.6530    0.0000 C   0  0  0  0  0  0  0  0  0  0  0  0
    0.5210    0.3417    0.0000 C   0  0  0  0  0  0  0  0  0  0  0  0
    1.3880    0.8469    0.0000 C   0  0  0  0  0  0  0  0  0  0  0  0
    1.3850    1.8469    0.0000 O   0  0  0  0  0  0  0  0  0  0  0  0
  1  2  1  0  0  0  0
  2  3  1  0  0  0  0
  3  4  1  0  0  0  0
  4  5  1  0  0  0  0
  3  6  1  0  0  0  0
  6  7  1  0  0  0  0
  7  8  2  0  0  0  0
  8  9  1  0  0  0  0
  9 10  1  0  0  0  0
  9 11  2  0  0  0  0
 11 12  1  0  0  0  0
 12 13  2  0  0  0  0
 13  7  1  0  0  0  0
 13 14  1  0  0  0  0
M  END
>  <EXTREG>  (ZINC00056448)
ZINC00056448

>  <LOGBIO>
2.5000

$$$$
ZINC00056508
  -MTS-   02131516522D 0   0.00000     0.00000     0

 14 14  0  0  0  0  0  0  0  0999 V2000
    3.9836    0.1983    0.0000 C   0  0  0  0  0  0  0  0  0  0  0  0
    3.9821    1.2017    0.0000 C   0  0  0  0  0  0  0  0  0  0  0  0
    4.8434    1.6995    0.0000 O   0  0  0  0  0  0  0  0  0  0  0  0
    3.1156    1.7009    0.0000 C   0  0  0  0  0  0  0  0  0  0  0  0
    2.2501    1.2000    0.0000 C   0  0  0  0  0  0  0  0  0  0  0  0
    1.3801    1.7000    0.0000 C   0  0  0  0  0  0  0  0  0  0  0  0
    0.5201    1.2000    0.0000 C   0  0  0  0  0  0  0  0  0  0  0  0
    0.5201    0.2000    0.0000 C   0  0  0  0  0  0  0  0  0  0  0  0
    1.3801   -0.3000    0.0000 C   0  0  0  0  0  0  0  0  0  0  0  0
    2.2501    0.2000    0.0000 C   0  0  0  0  0  0  0  0  0  0  0  0
    1.3776   -1.3000    0.0000 C   0  0  0  0  0  0  0  0  0  0  0  0
    2.3776   -1.3025    0.0000 F   0  0  0  0  0  0  0  0  0  0  0  0
    0.3776   -1.2975    0.0000 F   0  0  0  0  0  0  0  0  0  0  0  0
    1.3751   -2.3000    0.0000 F   0  0  0  0  0  0  0  0  0  0  0  0
  1  2  1  0  0  0  0
  2  3  2  0  0  0  0
  2  4  1  0  0  0  0
  4  5  1  0  0  0  0
  5  6  2  0  0  0  0
  6  7  1  0  0  0  0
  7  8  2  0  0  0  0
  8  9  1  0  0  0  0
  9 10  2  0  0  0  0
 10  5  1  0  0  0  0
  9 11  1  0  0  0  0
 11 12  1  0  0  0  0
 11 13  1  0  0  0  0
 11 14  1  0  0  0  0
M  END
>  <EXTREG>  (ZINC00056508)
ZINC00056508

>  <LOGBIO>
2.5000

$$$$
ZINC00056843
  -MTS-   02131516522D 0   0.00000     0.00000     0

 12 12  0  0  0  0  0  0  0  0999 V2000
    2.5921    1.7912    0.0000 C   0  0  0  0  0  0  0  0  0  0  0  0
    3.4613    1.2899    0.0000 C   0  0  0  0  0  0  0  0  0  0  0  0
    4.3221    1.7886    0.0000 O   0  0  0  0  0  0  0  0  0  0  0  0
    3.4623    0.2899    0.0000 N   0  0  0  0  0  0  0  0  0  0  0  0
    2.5968   -0.2110    0.0000 C   0  0  0  0  0  0  0  0  0  0  0  0
    1.7268    0.2890    0.0000 C   0  0  0  0  0  0  0  0  0  0  0  0
    0.8668   -0.2110    0.0000 C   0  0  0  0  0  0  0  0  0  0  0  0
    0.8668   -1.2110    0.0000 C   0  0  0  0  0  0  0  0  0  0  0  0
    0.0000   -1.7097    0.0000 F   0  0  0  0  0  0  0  0  0  0  0  0
    1.7268   -1.7110    0.0000 C   0  0  0  0  0  0  0  0  0  0  0  0
    2.5968   -1.2110    0.0000 C   0  0  0  0  0  0  0  0  0  0  0  0
    3.4623   -1.7118    0.0000 Br  0  0  0  0  0  0  0  0  0  0  0  0
  1  2  1  0  0  0  0
  2  3  2  0  0  0  0
  2  4  1  0  0  0  0
  4  5  1  0  0  0  0
  5  6  2  0  0  0  0
  6  7  1  0  0  0  0
  7  8  2  0  0  0  0
  8  9  1  0  0  0  0
  8 10  1  0  0  0  0
 10 11  2  0  0  0  0
 11  5  1  0  0  0  0
 11 12  1  0  0  0  0
M  END
>  <EXTREG>  (ZINC00056843)
ZINC00056843

>  <LOGBIO>
2.5000

$$$$
ZINC00057320
  -MTS-   02131516522D 0   0.00000     0.00000     0

 24 25  0  0  1  0  0  0  0  0999 V2000
    4.3313   -1.6034    0.0000 C   0  0  0  0  0  0  0  0  0  0  0  0
    4.3297   -0.6000    0.0000 C   0  0  2  0  0  0  0  0  0  0  0  0
    3.4632   -0.1008    0.0000 C   0  0  0  0  0  0  0  0  0  0  0  0
    2.5977   -0.6017    0.0000 C   0  0  0  0  0  0  0  0  0  0  0  0
    1.7277   -0.1017    0.0000 C   0  0  0  0  0  0  0  0  0  0  0  0
    0.8677   -0.6017    0.0000 C   0  0  0  0  0  0  0  0  0  0  0  0
    0.8677   -1.6017    0.0000 C   0  0  0  0  0  0  0  0  0  0  0  0
    0.0009   -2.1004    0.0000 O   0  0  0  0  0  0  0  0  0  0  0  0
    1.7277   -2.1017    0.0000 C   0  0  0  0  0  0  0  0  0  0  0  0
    2.5977   -1.6017    0.0000 C   0  0  0  0  0  0  0  0  0  0  0  0
    5.1910   -0.1022    0.0000 N   0  0  0  0  0  0  0  0  0  0  0  0
    5.1895    0.9013    0.0000 C   0  0  0  0  0  0  0  0  0  0  0  0
    6.0508    1.3990    0.0000 C   0  0  2  0  0  0  0  0  0  0  0  0
    6.0493    2.4025    0.0000 O   0  0  0  0  0  0  0  0  0  0  0  0
    6.9173    0.8999    0.0000 C   0  0  0  0  0  0  0  0  0  0  0  0
    6.9193   -0.1035    0.0000 C   0  0  0  0  0  0  0  0  0  0  0  0
    7.7823   -0.5983    0.0000 C   0  0  0  0  0  0  0  0  0  0  0  0
    7.7838   -1.5983    0.0000 O   0  0  0  0  0  0  0  0  0  0  0  0
    8.6483   -0.0983    0.0000 C   0  0  0  0  0  0  0  0  0  0  0  0
    8.6513    0.8965    0.0000 C   0  0  0  0  0  0  0  0  0  0  0  0
    9.5186    1.3943    0.0000 O   0  0  0  0  0  0  0  0  0  0  0  0
    7.7833    1.3999    0.0000 C   0  0  0  0  0  0  0  0  0  0  0  0
    6.0512    0.7990    0.0000 H   0  0  0  0  0  0  0  0  0  0  0  0
    3.8105   -0.9006    0.0000 H   0  0  0  0  0  0  0  0  0  0  0  0
  2  1  1  6  0  0  0
  2 24  1  1  0  0  0
  2  3  1  0  0  0  0
  3  4  1  0  0  0  0
  4  5  2  0  0  0  0
  5  6  1  0  0  0  0
  6  7  2  0  0  0  0
  7  8  1  0  0  0  0
  7  9  1  0  0  0  0
  9 10  2  0  0  0  0
 10  4  1  0  0  0  0
  2 11  1  0  0  0  0
 11 12  1  0  0  0  0
 13 12  1  6  0  0  0
 13 23  1  1  0  0  0
 13 14  1  0  0  0  0
 13 15  1  0  0  0  0
 15 16  2  0  0  0  0
 16 17  1  0  0  0  0
 17 18  1  0  0  0  0
 17 19  2  0  0  0  0
 19 20  1  0  0  0  0
 20 21  1  0  0  0  0
 20 22  2  0  0  0  0
 22 15  1  0  0  0  0
M  END
>  <EXTREG>  (ZINC00057320)
ZINC00057320

>  <LOGBIO>
2.5000

$$$$
ZINC00057632
  -MTS-   02131516522D 0   0.00000     0.00000     0

 12 12  0  0  0  0  0  0  0  0999 V2000
    5.7199    0.4994    0.0000 C   0  0  0  0  0  0  0  0  0  0  0  0
    4.8501    0.9998    0.0000 N   0  0  0  0  0  0  0  0  0  0  0  0
    4.8497    1.9946    0.0000 C   0  0  0  0  0  0  0  0  0  0  0  0
    3.9846    0.4989    0.0000 C   0  0  0  0  0  0  0  0  0  0  0  0
    3.1146    0.9989    0.0000 C   0  0  0  0  0  0  0  0  0  0  0  0
    2.2546    0.4989    0.0000 C   0  0  0  0  0  0  0  0  0  0  0  0
    2.2546   -0.5011    0.0000 C   0  0  0  0  0  0  0  0  0  0  0  0
    3.1146   -1.0011    0.0000 C   0  0  0  0  0  0  0  0  0  0  0  0
    3.9846   -0.5011    0.0000 C   0  0  0  0  0  0  0  0  0  0  0  0
    1.3878   -0.9998    0.0000 N   0  0  0  0  0  0  0  0  0  0  0  0
    0.5193   -0.4972    0.0000 C   0  0  0  0  0  0  0  0  0  0  0  0
    1.3858   -1.9946    0.0000 C   0  0  0  0  0  0  0  0  0  0  0  0
  1  2  1  0  0  0  0
  2  3  1  0  0  0  0
  2  4  1  0  0  0  0
  4  5  2  0  0  0  0
  5  6  1  0  0  0  0
  6  7  2  0  0  0  0
  7  8  1  0  0  0  0
  8  9  2  0  0  0  0
  9  4  1  0  0  0  0
  7 10  1  0  0  0  0
 10 11  1  0  0  0  0
 10 12  1  0  0  0  0
M  END
>  <EXTREG>  (ZINC00057632)
ZINC00057632

>  <LOGBIO>
2.5000

$$$$
ZINC00057836
  -MTS-   02131516522D 0   0.00000     0.00000     0

 14 15  0  0  0  0  0  0  0  0999 V2000
    3.9848    2.0509    0.0000 C   0  0  0  0  0  0  0  0  0  0  0  0
    3.1193    1.5500    0.0000 C   0  0  0  0  0  0  0  0  0  0  0  0
    2.2493    2.0500    0.0000 C   0  0  0  0  0  0  0  0  0  0  0  0
    2.2468    3.0500    0.0000 O   0  0  0  0  0  0  0  0  0  0  0  0
    1.3893    1.5500    0.0000 O   0  0  0  0  0  0  0  0  0  0  0  0
    1.3893    0.5500    0.0000 C   0  0  0  0  0  0  0  0  0  0  0  0
    0.5193    0.0500    0.0000 C   0  0  0  0  0  0  0  0  0  0  0  0
    0.5193   -0.9500    0.0000 C   0  0  0  0  0  0  0  0  0  0  0  0
    1.3893   -1.4500    0.0000 C   0  0  0  0  0  0  0  0  0  0  0  0
    1.3918   -2.4500    0.0000 C   0  0  0  0  0  0  0  0  0  0  0  0
    2.2493   -0.9500    0.0000 C   0  0  0  0  0  0  0  0  0  0  0  0
    2.2493    0.0500    0.0000 C   0  0  0  0  0  0  0  0  0  0  0  0
    3.1193    0.5500    0.0000 C   0  0  0  0  0  0  0  0  0  0  0  0
    3.9848    0.0491    0.0000 O   0  0  0  0  0  0  0  0  0  0  0  0
  1  2  1  0  0  0  0
  2  3  1  0  0  0  0
  3  4  2  0  0  0  0
  3  5  1  0  0  0  0
  5  6  1  0  0  0  0
  6  7  1  0  0  0  0
  7  8  2  0  0  0  0
  8  9  1  0  0  0  0
  9 10  1  0  0  0  0
  9 11  2  0  0  0  0
 11 12  1  0  0  0  0
 12  6  2  0  0  0  0
 12 13  1  0  0  0  0
 13  2  1  0  0  0  0
 13 14  2  0  0  0  0
M  END
>  <EXTREG>  (ZINC00057836)
ZINC00057836

>  <LOGBIO>
2.5000

$$$$
ZINC00058206
  -MTS-   02131516522D 0   0.00000     0.00000     0

 18 20  0  0  0  0  0  0  0  0999 V2000
    3.4608   -0.5322    0.0000 O   0  0  0  0  0  0  0  0  0  0  0  0
    2.8723    0.2763    0.0000 C   0  0  0  0  0  0  0  0  0  0  0  0
    3.1823    1.2363    0.0000 O   0  0  0  0  0  0  0  0  0  0  0  0
    2.3723    1.8163    0.0000 C   0  0  0  0  0  0  0  0  0  0  0  0
    2.2727    2.8145    0.0000 C   0  0  0  0  0  0  0  0  0  0  0  0
    1.3607    3.2247    0.0000 C   0  0  0  0  0  0  0  0  0  0  0  0
    0.5478    2.6365    0.0000 C   0  0  0  0  0  0  0  0  0  0  0  0
    0.6509    1.6470    0.0000 C   0  0  0  0  0  0  0  0  0  0  0  0
    1.5623    1.2363    0.0000 C   0  0  0  0  0  0  0  0  0  0  0  0
    1.8723    0.2763    0.0000 N   0  0  0  0  0  0  0  0  0  0  0  0
    1.2838   -0.5322    0.0000 C   0  0  0  0  0  0  0  0  0  0  0  0
    0.2894   -0.4267    0.0000 O   0  0  0  0  0  0  0  0  0  0  0  0
    1.6897   -1.4461    0.0000 C   0  0  0  0  0  0  0  0  0  0  0  0
    1.1000   -2.2579    0.0000 C   0  0  0  0  0  0  0  0  0  0  0  0
    1.5056   -3.1662    0.0000 C   0  0  0  0  0  0  0  0  0  0  0  0
    2.4999   -3.2727    0.0000 C   0  0  0  0  0  0  0  0  0  0  0  0
    3.0886   -2.4707    0.0000 C   0  0  0  0  0  0  0  0  0  0  0  0
    2.6840   -1.5525    0.0000 C   0  0  0  0  0  0  0  0  0  0  0  0
  1  2  2  0  0  0  0
  2  3  1  0  0  0  0
  3  4  1  0  0  0  0
  4  5  2  0  0  0  0
  5  6  1  0  0  0  0
  6  7  2  0  0  0  0
  7  8  1  0  0  0  0
  8  9  2  0  0  0  0
  9  4  1  0  0  0  0
  9 10  1  0  0  0  0
 10  2  1  0  0  0  0
 10 11  1  0  0  0  0
 11 12  2  0  0  0  0
 11 13  1  0  0  0  0
 13 14  2  0  0  0  0
 14 15  1  0  0  0  0
 15 16  2  0  0  0  0
 16 17  1  0  0  0  0
 17 18  2  0  0  0  0
 18 13  1  0  0  0  0
M  END
>  <EXTREG>  (ZINC00058206)
ZINC00058206

>  <LOGBIO>
2.5000

$$$$
ZINC00059900
  -MTS-   02131516522D 0   0.00000     0.00000     0

 17 18  0  0  0  0  0  0  0  0999 V2000
    5.6411   -0.5630    0.0000 C   0  0  0  0  0  0  0  0  0  0  0  0
    5.2343   -1.4802    0.0000 O   0  0  0  0  0  0  0  0  0  0  0  0
    4.2450   -1.5846    0.0000 C   0  0  0  0  0  0  0  0  0  0  0  0
    3.8381   -2.5019    0.0000 O   0  0  0  0  0  0  0  0  0  0  0  0
    3.6564   -0.7761    0.0000 C   0  0  0  0  0  0  0  0  0  0  0  0
    3.9664    0.1839    0.0000 O   0  0  0  0  0  0  0  0  0  0  0  0
    3.1564    0.7639    0.0000 C   0  0  0  0  0  0  0  0  0  0  0  0
    3.0568    1.7620    0.0000 C   0  0  0  0  0  0  0  0  0  0  0  0
    2.1448    2.1723    0.0000 C   0  0  0  0  0  0  0  0  0  0  0  0
    1.3319    1.5840    0.0000 C   0  0  0  0  0  0  0  0  0  0  0  0
    1.4351    0.5946    0.0000 C   0  0  0  0  0  0  0  0  0  0  0  0
    2.3464    0.1839    0.0000 C   0  0  0  0  0  0  0  0  0  0  0  0
    2.6564   -0.7761    0.0000 C   0  0  0  0  0  0  0  0  0  0  0  0
    2.0679   -1.5846    0.0000 N   0  0  0  0  0  0  0  0  0  0  0  0
    1.0701   -1.4788    0.0000 C   0  0  0  0  0  0  0  0  0  0  0  0
    0.4855   -2.2837    0.0000 C   0  0  0  0  0  0  0  0  0  0  0  0
    0.6637   -0.5651    0.0000 O   0  0  0  0  0  0  0  0  0  0  0  0
  1  2  1  0  0  0  0
  2  3  1  0  0  0  0
  3  4  2  0  0  0  0
  3  5  1  0  0  0  0
  5  6  1  0  0  0  0
  6  7  1  0  0  0  0
  7  8  2  0  0  0  0
  8  9  1  0  0  0  0
  9 10  2  0  0  0  0
 10 11  1  0  0  0  0
 11 12  2  0  0  0  0
 12  7  1  0  0  0  0
 12 13  1  0  0  0  0
 13  5  2  0  0  0  0
 13 14  1  0  0  0  0
 14 15  1  0  0  0  0
 15 16  1  0  0  0  0
 15 17  2  0  0  0  0
M  END
>  <EXTREG>  (ZINC00059900)
ZINC00059900

>  <LOGBIO>
2.5000

$$$$
ZINC00060937
  -MTS-   02131516522D 0   0.00000     0.00000     0

 19 20  0  0  0  0  0  0  0  0999 V2000
    8.3154    2.2329    0.0000 C   0  0  0  0  0  0  0  0  0  0  0  0
    7.4499    1.7321    0.0000 N   0  0  0  0  0  0  0  0  0  0  0  0
    6.5799    2.2321    0.0000 C   0  0  0  0  0  0  0  0  0  0  0  0
    5.7199    1.7321    0.0000 C   0  0  0  0  0  0  0  0  0  0  0  0
    5.7199    0.7321    0.0000 N   0  0  0  0  0  0  0  0  0  0  0  0
    6.5799    0.2321    0.0000 C   0  0  0  0  0  0  0  0  0  0  0  0
    7.4499    0.7321    0.0000 C   0  0  0  0  0  0  0  0  0  0  0  0
    4.8531    0.2334    0.0000 S   0  0  0  0  0  0  0  0  0  0  0  0
    5.3518   -0.6334    0.0000 O   0  0  0  0  0  0  0  0  0  0  0  0
    4.3544    1.1002    0.0000 O   0  0  0  0  0  0  0  0  0  0  0  0
    3.9863   -0.2653    0.0000 C   0  0  0  0  0  0  0  0  0  0  0  0
    3.1176    0.2369    0.0000 C   0  0  0  0  0  0  0  0  0  0  0  0
    2.2563   -0.2610    0.0000 C   0  0  0  0  0  0  0  0  0  0  0  0
    2.2538   -1.2610    0.0000 C   0  0  0  0  0  0  0  0  0  0  0  0
    3.1126   -1.7631    0.0000 C   0  0  0  0  0  0  0  0  0  0  0  0
    3.9838   -1.2653    0.0000 C   0  0  0  0  0  0  0  0  0  0  0  0
    1.3858   -1.7575    0.0000 C   0  0  0  0  0  0  0  0  0  0  0  0
    0.5186   -1.2527    0.0000 C   0  0  0  0  0  0  0  0  0  0  0  0
    1.3813   -2.7523    0.0000 O   0  0  0  0  0  0  0  0  0  0  0  0
  1  2  1  0  0  0  0
  2  3  1  0  0  0  0
  3  4  1  0  0  0  0
  4  5  1  0  0  0  0
  5  6  1  0  0  0  0
  6  7  1  0  0  0  0
  7  2  1  0  0  0  0
  5  8  1  0  0  0  0
  8  9  2  0  0  0  0
  8 10  2  0  0  0  0
  8 11  1  0  0  0  0
 11 12  2  0  0  0  0
 12 13  1  0  0  0  0
 13 14  2  0  0  0  0
 14 15  1  0  0  0  0
 15 16  2  0  0  0  0
 16 11  1  0  0  0  0
 14 17  1  0  0  0  0
 17 18  1  0  0  0  0
 17 19  2  0  0  0  0
M  END
>  <EXTREG>  (ZINC00060937)
ZINC00060937

>  <LOGBIO>
2.5000

$$$$
ZINC00061870
  -MTS-   02131516522D 0   0.00000     0.00000     0

 19 20  0  0  0  0  0  0  0  0999 V2000
    3.6512   -3.8880    0.0000 C   0  0  0  0  0  0  0  0  0  0  0  0
    2.6534   -3.9943    0.0000 C   0  0  0  0  0  0  0  0  0  0  0  0
    2.0683   -3.1897    0.0000 C   0  0  0  0  0  0  0  0  0  0  0  0
    1.0706   -3.2960    0.0000 O   0  0  0  0  0  0  0  0  0  0  0  0
    2.4743   -2.2758    0.0000 N   0  0  0  0  0  0  0  0  0  0  0  0
    1.8857   -1.4673    0.0000 C   0  0  0  0  0  0  0  0  0  0  0  0
    2.1957   -0.5073    0.0000 S   0  0  0  0  0  0  0  0  0  0  0  0
    1.3857    0.0727    0.0000 C   0  0  0  0  0  0  0  0  0  0  0  0
    0.5757   -0.5073    0.0000 N   0  0  0  0  0  0  0  0  0  0  0  0
    0.8857   -1.4673    0.0000 N   0  0  0  0  0  0  0  0  0  0  0  0
    1.3857    1.0727    0.0000 C   0  0  0  0  0  0  0  0  0  0  0  0
    2.2542    1.5752    0.0000 C   0  0  0  0  0  0  0  0  0  0  0  0
    2.2522    2.5700    0.0000 C   0  0  0  0  0  0  0  0  0  0  0  0
    1.3867    3.0709    0.0000 C   0  0  0  0  0  0  0  0  0  0  0  0
    0.5232    2.5770    0.0000 C   0  0  0  0  0  0  0  0  0  0  0  0
    0.5202    1.5735    0.0000 C   0  0  0  0  0  0  0  0  0  0  0  0
    1.3892    4.0709    0.0000 N   0  3  0  0  0  0  0  0  0  0  0  0
    2.2592    4.5709    0.0000 O   0  5  0  0  0  0  0  0  0  0  0  0
    0.5292    4.5709    0.0000 O   0  0  0  0  0  0  0  0  0  0  0  0
  1  2  1  0  0  0  0
  2  3  1  0  0  0  0
  3  4  2  0  0  0  0
  3  5  1  0  0  0  0
  5  6  1  0  0  0  0
  6  7  1  0  0  0  0
  7  8  1  0  0  0  0
  8  9  2  0  0  0  0
  9 10  1  0  0  0  0
 10  6  2  0  0  0  0
  8 11  1  0  0  0  0
 11 12  2  0  0  0  0
 12 13  1  0  0  0  0
 13 14  2  0  0  0  0
 14 15  1  0  0  0  0
 15 16  2  0  0  0  0
 16 11  1  0  0  0  0
 14 17  1  0  0  0  0
 17 18  1  0  0  0  0
 17 19  2  0  0  0  0
M  CHG  2  17   1  18  -1
M  END
>  <EXTREG>  (ZINC00061870)
ZINC00061870

>  <LOGBIO>
2.5000

$$$$
ZINC00062390
  -MTS-   02131516522D 0   0.00000     0.00000     0

 20 22  0  0  1  0  0  0  0  0999 V2000
    3.4601    2.7896    0.0000 O   0  0  0  0  0  0  0  0  0  0  0  0
    3.1193    1.8495    0.0000 C   0  0  1  0  0  0  0  0  0  0  0  0
    2.2493    2.3495    0.0000 C   0  0  0  0  0  0  0  0  0  0  0  0
    1.3893    1.8495    0.0000 C   0  0  0  0  0  0  0  0  0  0  0  0
    0.5225    2.3481    0.0000 O   0  0  0  0  0  0  0  0  0  0  0  0
    1.3893    0.8495    0.0000 C   0  0  0  0  0  0  0  0  0  0  0  0
    0.5193    0.3495    0.0000 C   0  0  0  0  0  0  0  0  0  0  0  0
    0.5193   -0.6505    0.0000 C   0  0  0  0  0  0  0  0  0  0  0  0
    1.3893   -1.1505    0.0000 C   0  0  0  0  0  0  0  0  0  0  0  0
    1.3934   -2.1540    0.0000 C   0  0  0  0  0  0  0  0  0  0  0  0
    2.2624   -2.6487    0.0000 C   0  0  0  0  0  0  0  0  0  0  0  0
    3.1274   -2.1400    0.0000 C   0  0  0  0  0  0  0  0  0  0  0  0
    3.1184   -1.1453    0.0000 C   0  0  0  0  0  0  0  0  0  0  0  0
    2.2493   -0.6505    0.0000 C   0  0  0  0  0  0  0  0  0  0  0  0
    2.2493    0.3495    0.0000 C   0  0  0  0  0  0  0  0  0  0  0  0
    3.1193    0.8495    0.0000 O   0  0  0  0  0  0  0  0  0  0  0  0
    4.4982    1.6073    0.0000 C   0  0  0  0  0  0  0  0  0  0  0  0
    4.6712    2.5922    0.0000 F   0  0  0  0  0  0  0  0  0  0  0  0
    4.3252    0.6223    0.0000 F   0  0  0  0  0  0  0  0  0  0  0  0
    5.4831    1.4343    0.0000 F   0  0  0  0  0  0  0  0  0  0  0  0
  2  1  1  6  0  0  0
  2  3  1  0  0  0  0
  3  4  1  0  0  0  0
  4  5  2  0  0  0  0
  4  6  1  0  0  0  0
  6  7  1  0  0  0  0
  7  8  2  0  0  0  0
  8  9  1  0  0  0  0
  9 10  1  0  0  0  0
 10 11  2  0  0  0  0
 11 12  1  0  0  0  0
 12 13  2  0  0  0  0
 13 14  1  0  0  0  0
 14  9  2  0  0  0  0
 14 15  1  0  0  0  0
 15  6  2  0  0  0  0
 15 16  1  0  0  0  0
 16  2  1  0  0  0  0
  2 17  1  0  0  0  0
 17 18  1  0  0  0  0
 17 19  1  0  0  0  0
 17 20  1  0  0  0  0
M  END
>  <EXTREG>  (ZINC00062390)
ZINC00062390

>  <LOGBIO>
2.5000

$$$$
ZINC00063449
  -MTS-   02131516522D 0   0.00000     0.00000     0

 18 19  0  0  0  0  0  0  0  0999 V2000
    4.3506    1.4940    0.0000 N   0  0  0  0  0  0  0  0  0  0  0  0
    4.0433    0.5423    0.0000 C   0  0  0  0  0  0  0  0  0  0  0  0
    3.0847    0.2280    0.0000 N   0  0  0  0  0  0  0  0  0  0  0  0
    3.0925   -0.7682    0.0000 N   0  0  0  0  0  0  0  0  0  0  0  0
    4.0381   -1.0818    0.0000 C   0  0  0  0  0  0  0  0  0  0  0  0
    4.6319   -0.2661    0.0000 C   0  0  0  0  0  0  0  0  0  0  0  0
    5.6319   -0.2661    0.0000 C   0  0  0  0  0  0  0  0  0  0  0  0
    6.6319   -0.2661    0.0000 N   0  0  0  0  0  0  0  0  0  0  0  0
    4.3439   -2.0339    0.0000 C   0  0  0  0  0  0  0  0  0  0  0  0
    5.2960   -1.7281    0.0000 F   0  0  0  0  0  0  0  0  0  0  0  0
    3.3918   -2.3396    0.0000 F   0  0  0  0  0  0  0  0  0  0  0  0
    4.6496   -2.9860    0.0000 F   0  0  0  0  0  0  0  0  0  0  0  0
    2.2726    0.8115    0.0000 C   0  0  0  0  0  0  0  0  0  0  0  0
    2.3713    1.8101    0.0000 C   0  0  0  0  0  0  0  0  0  0  0  0
    1.5622    2.3889    0.0000 C   0  0  0  0  0  0  0  0  0  0  0  0
    0.6504    1.9783    0.0000 C   0  0  0  0  0  0  0  0  0  0  0  0
    0.5477    0.9888    0.0000 C   0  0  0  0  0  0  0  0  0  0  0  0
    1.3608    0.4009    0.0000 C   0  0  0  0  0  0  0  0  0  0  0  0
  1  2  1  0  0  0  0
  2  3  1  0  0  0  0
  3  4  1  0  0  0  0
  4  5  2  0  0  0  0
  5  6  1  0  0  0  0
  6  2  2  0  0  0  0
  6  7  1  0  0  0  0
  7  8  3  0  0  0  0
  5  9  1  0  0  0  0
  9 10  1  0  0  0  0
  9 11  1  0  0  0  0
  9 12  1  0  0  0  0
  3 13  1  0  0  0  0
 13 14  2  0  0  0  0
 14 15  1  0  0  0  0
 15 16  2  0  0  0  0
 16 17  1  0  0  0  0
 17 18  2  0  0  0  0
 18 13  1  0  0  0  0
M  END
>  <EXTREG>  (ZINC00063449)
ZINC00063449

>  <LOGBIO>
2.5000

$$$$
ZINC00063746
  -MTS-   02131516522D 0   0.00000     0.00000     0

 24 27  0  0  0  0  0  0  0  0999 V2000
    1.7114   -0.4892    0.0000 O   0  0  0  0  0  0  0  0  0  0  0  0
    1.5061    0.4895    0.0000 C   0  0  0  0  0  0  0  0  0  0  0  0
    0.5860    0.9032    0.0000 C   0  0  0  0  0  0  0  0  0  0  0  0
    0.6988    1.8930    0.0000 C   0  0  0  0  0  0  0  0  0  0  0  0
    1.6722    2.1051    0.0000 C   0  0  0  0  0  0  0  0  0  0  0  0
    2.0766    3.0197    0.0000 O   0  0  0  0  0  0  0  0  0  0  0  0
    2.1766    1.2314    0.0000 N   0  0  0  0  0  0  0  0  0  0  0  0
    3.1710    1.1260    0.0000 C   0  0  0  0  0  0  0  0  0  0  0  0
    3.5783    0.2089    0.0000 C   0  0  0  0  0  0  0  0  0  0  0  0
    2.9920   -0.5947    0.0000 O   0  0  0  0  0  0  0  0  0  0  0  0
    4.5727    0.1030    0.0000 N   0  0  0  0  0  0  0  0  0  0  0  0
    5.1645    0.9134    0.0000 C   0  0  0  0  0  0  0  0  0  0  0  0
    4.7605    1.8319    0.0000 C   0  0  0  0  0  0  0  0  0  0  0  0
    5.3535    2.6371    0.0000 C   0  0  0  0  0  0  0  0  0  0  0  0
    6.3505    2.5237    0.0000 C   0  0  0  0  0  0  0  0  0  0  0  0
    6.7465    1.6111    0.0000 C   0  0  0  0  0  0  0  0  0  0  0  0
    6.1534    0.8059    0.0000 C   0  0  0  0  0  0  0  0  0  0  0  0
    6.5598   -0.1078    0.0000 S   0  0  0  0  0  0  0  0  0  0  0  0
    5.9771   -0.9141    0.0000 C   0  0  0  0  0  0  0  0  0  0  0  0
    6.3814   -1.8301    0.0000 C   0  0  0  0  0  0  0  0  0  0  0  0
    5.7924   -2.6383    0.0000 C   0  0  0  0  0  0  0  0  0  0  0  0
    4.7948   -2.5299    0.0000 C   0  0  0  0  0  0  0  0  0  0  0  0
    4.3943   -1.6193    0.0000 C   0  0  0  0  0  0  0  0  0  0  0  0
    4.9790   -0.8107    0.0000 C   0  0  0  0  0  0  0  0  0  0  0  0
  1  2  2  0  0  0  0
  2  3  1  0  0  0  0
  3  4  1  0  0  0  0
  4  5  1  0  0  0  0
  5  6  2  0  0  0  0
  5  7  1  0  0  0  0
  7  2  1  0  0  0  0
  7  8  1  0  0  0  0
  8  9  1  0  0  0  0
  9 10  2  0  0  0  0
  9 11  1  0  0  0  0
 11 12  1  0  0  0  0
 12 13  1  0  0  0  0
 13 14  2  0  0  0  0
 14 15  1  0  0  0  0
 15 16  2  0  0  0  0
 16 17  1  0  0  0  0
 17 12  2  0  0  0  0
 17 18  1  0  0  0  0
 18 19  1  0  0  0  0
 19 20  1  0  0  0  0
 20 21  2  0  0  0  0
 21 22  1  0  0  0  0
 22 23  2  0  0  0  0
 23 24  1  0  0  0  0
 24 11  1  0  0  0  0
 24 19  2  0  0  0  0
M  END
>  <EXTREG>  (ZINC00063746)
ZINC00063746

>  <LOGBIO>
2.5000

$$$$
ZINC00064705
  -MTS-   02131516522D 0   0.00000     0.00000     0

 24 27  0  0  0  0  0  0  0  0999 V2000
    4.1016   -1.5763    0.0000 C   0  0  0  0  0  0  0  0  0  0  0  0
    3.6008   -0.7108    0.0000 C   0  0  0  0  0  0  0  0  0  0  0  0
    4.1008    0.1592    0.0000 N   0  0  0  0  0  0  0  0  0  0  0  0
    3.6008    1.0192    0.0000 C   0  0  0  0  0  0  0  0  0  0  0  0
    3.9108    1.9792    0.0000 N   0  0  0  0  0  0  0  0  0  0  0  0
    3.1008    2.5592    0.0000 N   0  0  0  0  0  0  0  0  0  0  0  0
    2.2908    1.9792    0.0000 C   0  0  0  0  0  0  0  0  0  0  0  0
    2.6008    1.0192    0.0000 C   0  0  0  0  0  0  0  0  0  0  0  0
    2.1008    0.1592    0.0000 C   0  0  0  0  0  0  0  0  0  0  0  0
    1.1008    0.1617    0.0000 O   0  0  0  0  0  0  0  0  0  0  0  0
    2.6008   -0.7108    0.0000 N   0  0  0  0  0  0  0  0  0  0  0  0
    2.0999   -1.5763    0.0000 C   0  0  0  0  0  0  0  0  0  0  0  0
    1.0965   -1.5763    0.0000 C   0  0  0  0  0  0  0  0  0  0  0  0
    0.6000   -2.4383    0.0000 C   0  0  0  0  0  0  0  0  0  0  0  0
    1.0983   -3.3054    0.0000 C   0  0  0  0  0  0  0  0  0  0  0  0
    0.5953   -4.1696    0.0000 Cl  0  0  0  0  0  0  0  0  0  0  0  0
    2.0931   -3.3103    0.0000 C   0  0  0  0  0  0  0  0  0  0  0  0
    2.5982   -2.4433    0.0000 C   0  0  0  0  0  0  0  0  0  0  0  0
    4.8605    2.2924    0.0000 C   0  0  0  0  0  0  0  0  0  0  0  0
    5.6098    1.6249    0.0000 C   0  0  0  0  0  0  0  0  0  0  0  0
    6.5539    1.9384    0.0000 C   0  0  0  0  0  0  0  0  0  0  0  0
    6.7585    2.9172    0.0000 C   0  0  0  0  0  0  0  0  0  0  0  0
    6.0190    3.5826    0.0000 C   0  0  0  0  0  0  0  0  0  0  0  0
    5.0651    3.2712    0.0000 C   0  0  0  0  0  0  0  0  0  0  0  0
  1  2  1  0  0  0  0
  2  3  2  0  0  0  0
  3  4  1  0  0  0  0
  4  5  1  0  0  0  0
  5  6  1  0  0  0  0
  6  7  2  0  0  0  0
  7  8  1  0  0  0  0
  8  4  2  0  0  0  0
  8  9  1  0  0  0  0
  9 10  2  0  0  0  0
  9 11  1  0  0  0  0
 11  2  1  0  0  0  0
 11 12  1  0  0  0  0
 12 13  2  0  0  0  0
 13 14  1  0  0  0  0
 14 15  2  0  0  0  0
 15 16  1  0  0  0  0
 15 17  1  0  0  0  0
 17 18  2  0  0  0  0
 18 12  1  0  0  0  0
  5 19  1  0  0  0  0
 19 20  2  0  0  0  0
 20 21  1  0  0  0  0
 21 22  2  0  0  0  0
 22 23  1  0  0  0  0
 23 24  2  0  0  0  0
 24 19  1  0  0  0  0
M  END
>  <EXTREG>  (ZINC00064705)
ZINC00064705

>  <LOGBIO>
2.5000

$$$$
ZINC00065018
  -MTS-   02131516522D 0   0.00000     0.00000     0

 16 16  0  0  0  0  0  0  0  0999 V2000
    3.1156    1.2004    0.0000 C   0  0  0  0  0  0  0  0  0  0  0  0
    2.2501    0.6996    0.0000 C   0  0  0  0  0  0  0  0  0  0  0  0
    1.3801    1.1996    0.0000 C   0  0  0  0  0  0  0  0  0  0  0  0
    0.5201    0.6996    0.0000 C   0  0  0  0  0  0  0  0  0  0  0  0
    0.5201   -0.3004    0.0000 C   0  0  0  0  0  0  0  0  0  0  0  0
    1.3801   -0.8004    0.0000 C   0  0  0  0  0  0  0  0  0  0  0  0
    2.2501   -0.3004    0.0000 C   0  0  0  0  0  0  0  0  0  0  0  0
    3.1156   -0.8013    0.0000 O   0  0  0  0  0  0  0  0  0  0  0  0
    3.9851   -0.3004    0.0000 C   0  0  0  0  0  0  0  0  0  0  0  0
    4.8456   -0.7996    0.0000 C   0  0  0  0  0  0  0  0  0  0  0  0
    4.8441   -1.7996    0.0000 O   0  0  0  0  0  0  0  0  0  0  0  0
    5.7151   -0.2987    0.0000 N   0  0  0  0  0  0  0  0  0  0  0  0
    6.5756   -0.7979    0.0000 C   0  0  0  0  0  0  0  0  0  0  0  0
    7.4451   -0.2970    0.0000 C   0  0  0  0  0  0  0  0  0  0  0  0
    8.3156   -0.7961    0.0000 O   0  0  0  0  0  0  0  0  0  0  0  0
    7.4441    0.7030    0.0000 O   0  0  0  0  0  0  0  0  0  0  0  0
  1  2  1  0  0  0  0
  2  3  2  0  0  0  0
  3  4  1  0  0  0  0
  4  5  2  0  0  0  0
  5  6  1  0  0  0  0
  6  7  2  0  0  0  0
  7  2  1  0  0  0  0
  7  8  1  0  0  0  0
  8  9  1  0  0  0  0
  9 10  1  0  0  0  0
 10 11  2  0  0  0  0
 10 12  1  0  0  0  0
 12 13  1  0  0  0  0
 13 14  1  0  0  0  0
 14 15  1  0  0  0  0
 14 16  2  0  0  0  0
M  END
>  <EXTREG>  (ZINC00065018)
ZINC00065018

>  <LOGBIO>
2.5000

$$$$
ZINC00066094
  -MTS-   02131516522D 0   0.00000     0.00000     0

 13 14  0  0  0  0  0  0  0  0999 V2000
    5.7833    1.6799    0.0000 F   0  0  0  0  0  0  0  0  0  0  0  0
    4.9178    1.1790    0.0000 C   0  0  0  0  0  0  0  0  0  0  0  0
    4.0478    1.6790    0.0000 C   0  0  0  0  0  0  0  0  0  0  0  0
    3.1878    1.1790    0.0000 C   0  0  0  0  0  0  0  0  0  0  0  0
    3.1878    0.1790    0.0000 C   0  0  0  0  0  0  0  0  0  0  0  0
    4.0478   -0.3210    0.0000 C   0  0  0  0  0  0  0  0  0  0  0  0
    4.9178    0.1790    0.0000 C   0  0  0  0  0  0  0  0  0  0  0  0
    2.3210   -0.3197    0.0000 N   0  0  0  0  0  0  0  0  0  0  0  0
    1.4523    0.1825    0.0000 C   0  0  0  0  0  0  0  0  0  0  0  0
    0.5910   -0.3154    0.0000 C   0  0  0  0  0  0  0  0  0  0  0  0
    0.5885   -1.3154    0.0000 N   0  0  0  0  0  0  0  0  0  0  0  0
    1.4473   -1.8175    0.0000 C   0  0  0  0  0  0  0  0  0  0  0  0
    2.3185   -1.3197    0.0000 C   0  0  0  0  0  0  0  0  0  0  0  0
  1  2  1  0  0  0  0
  2  3  2  0  0  0  0
  3  4  1  0  0  0  0
  4  5  2  0  0  0  0
  5  6  1  0  0  0  0
  6  7  2  0  0  0  0
  7  2  1  0  0  0  0
  5  8  1  0  0  0  0
  8  9  1  0  0  0  0
  9 10  1  0  0  0  0
 10 11  1  0  0  0  0
 11 12  1  0  0  0  0
 12 13  1  0  0  0  0
 13  8  1  0  0  0  0
M  END
>  <EXTREG>  (ZINC00066094)
ZINC00066094

>  <LOGBIO>
2.5000

$$$$
ZINC00066204
  -MTS-   02131516522D 0   0.00000     0.00000     0

 16 17  0  0  0  0  0  0  0  0999 V2000
    4.5137    1.5058    0.0000 F   0  0  0  0  0  0  0  0  0  0  0  0
    4.1060    0.5927    0.0000 C   0  0  0  0  0  0  0  0  0  0  0  0
    3.1929    1.0004    0.0000 F   0  0  0  0  0  0  0  0  0  0  0  0
    5.0191    0.1850    0.0000 F   0  0  0  0  0  0  0  0  0  0  0  0
    3.6983   -0.3204    0.0000 C   0  0  0  0  0  0  0  0  0  0  0  0
    4.2864   -1.1334    0.0000 C   0  0  0  0  0  0  0  0  0  0  0  0
    3.8790   -2.0409    0.0000 C   0  0  0  0  0  0  0  0  0  0  0  0
    2.8844   -2.1454    0.0000 C   0  0  0  0  0  0  0  0  0  0  0  0
    2.2973   -1.3423    0.0000 N   0  0  0  0  0  0  0  0  0  0  0  0
    2.7037   -0.4248    0.0000 C   0  0  0  0  0  0  0  0  0  0  0  0
    1.8798    0.7070    0.0000 N   0  0  0  0  0  0  0  0  0  0  0  0
    2.1898    1.6670    0.0000 C   0  0  0  0  0  0  0  0  0  0  0  0
    1.3798    2.2470    0.0000 C   0  0  0  0  0  0  0  0  0  0  0  0
    0.5698    1.6670    0.0000 N   0  0  0  0  0  0  0  0  0  0  0  0
    0.8798    0.7070    0.0000 C   0  0  0  0  0  0  0  0  0  0  0  0
    0.2913   -0.1014    0.0000 S   0  0  0  0  0  0  0  0  0  0  0  0
  1  2  1  0  0  0  0
  2  3  1  0  0  0  0
  2  4  1  0  0  0  0
  2  5  1  0  0  0  0
  5  6  2  0  0  0  0
  6  7  1  0  0  0  0
  7  8  2  0  0  0  0
  8  9  1  0  0  0  0
  9 10  2  0  0  0  0
 10  5  1  0  0  0  0
 10 11  1  0  0  0  0
 11 12  1  0  0  0  0
 12 13  1  0  0  0  0
 13 14  1  0  0  0  0
 14 15  1  0  0  0  0
 15 11  1  0  0  0  0
 15 16  2  0  0  0  0
M  END
>  <EXTREG>  (ZINC00066204)
ZINC00066204

>  <LOGBIO>
2.5000

$$$$
ZINC00066505
  -MTS-   02131516522D 0   0.00000     0.00000     0

 21 23  0  0  0  0  0  0  0  0999 V2000
    9.1025   -0.1107    0.0000 C   0  0  0  0  0  0  0  0  0  0  0  0
    8.1084   -0.2186    0.0000 C   0  0  0  0  0  0  0  0  0  0  0  0
    8.2163   -1.2128    0.0000 C   0  0  0  0  0  0  0  0  0  0  0  0
    8.0004    0.7755    0.0000 C   0  0  0  0  0  0  0  0  0  0  0  0
    7.1142   -0.3266    0.0000 C   0  0  0  0  0  0  0  0  0  0  0  0
    6.5208    0.4826    0.0000 C   0  0  0  0  0  0  0  0  0  0  0  0
    5.5321    0.3733    0.0000 C   0  0  0  0  0  0  0  0  0  0  0  0
    5.1275   -0.5413    0.0000 C   0  0  0  0  0  0  0  0  0  0  0  0
    5.7118   -1.3464    0.0000 C   0  0  0  0  0  0  0  0  0  0  0  0
    6.7097   -1.2411    0.0000 C   0  0  0  0  0  0  0  0  0  0  0  0
    4.1331   -0.6467    0.0000 C   0  0  0  0  0  0  0  0  0  0  0  0
    3.7272   -1.5606    0.0000 O   0  0  0  0  0  0  0  0  0  0  0  0
    3.5446    0.1618    0.0000 N   0  0  0  0  0  0  0  0  0  0  0  0
    3.8546    1.1218    0.0000 N   0  0  0  0  0  0  0  0  0  0  0  0
    3.0446    1.7018    0.0000 N   0  0  0  0  0  0  0  0  0  0  0  0
    2.2346    1.1218    0.0000 C   0  0  0  0  0  0  0  0  0  0  0  0
    1.2554    1.3245    0.0000 C   0  0  0  0  0  0  0  0  0  0  0  0
    0.5872    0.5805    0.0000 C   0  0  0  0  0  0  0  0  0  0  0  0
    0.9003   -0.3728    0.0000 C   0  0  0  0  0  0  0  0  0  0  0  0
    1.8742   -0.5755    0.0000 C   0  0  0  0  0  0  0  0  0  0  0  0
    2.5446    0.1618    0.0000 C   0  0  0  0  0  0  0  0  0  0  0  0
  1  2  1  0  0  0  0
  2  3  1  0  0  0  0
  2  4  1  0  0  0  0
  2  5  1  0  0  0  0
  5  6  2  0  0  0  0
  6  7  1  0  0  0  0
  7  8  2  0  0  0  0
  8  9  1  0  0  0  0
  9 10  2  0  0  0  0
 10  5  1  0  0  0  0
  8 11  1  0  0  0  0
 11 12  2  0  0  0  0
 11 13  1  0  0  0  0
 13 14  1  0  0  0  0
 14 15  2  0  0  0  0
 15 16  1  0  0  0  0
 16 17  2  0  0  0  0
 17 18  1  0  0  0  0
 18 19  2  0  0  0  0
 19 20  1  0  0  0  0
 20 21  2  0  0  0  0
 21 13  1  0  0  0  0
 21 16  1  0  0  0  0
M  END
>  <EXTREG>  (ZINC00066505)
ZINC00066505

>  <LOGBIO>
2.5000

$$$$
ZINC00067013
  -MTS-   02131516522D 0   0.00000     0.00000     0

 24 27  0  0  0  0  0  0  0  0999 V2000
    7.5073   -3.1044    0.0000 C   0  0  0  0  0  0  0  0  0  0  0  0
    7.0043   -2.2401    0.0000 C   0  0  0  0  0  0  0  0  0  0  0  0
    7.5021   -1.3688    0.0000 C   0  0  0  0  0  0  0  0  0  0  0  0
    6.9999   -0.5101    0.0000 C   0  0  0  0  0  0  0  0  0  0  0  0
    5.9999   -0.5126    0.0000 N   0  0  0  0  0  0  0  0  0  0  0  0
    5.5021   -1.3739    0.0000 C   0  0  0  0  0  0  0  0  0  0  0  0
    6.0043   -2.2426    0.0000 C   0  0  0  0  0  0  0  0  0  0  0  0
    5.4991    0.3529    0.0000 C   0  0  0  0  0  0  0  0  0  0  0  0
    5.9991    1.2229    0.0000 N   0  0  0  0  0  0  0  0  0  0  0  0
    5.4991    2.0829    0.0000 C   0  0  0  0  0  0  0  0  0  0  0  0
    5.8091    3.0429    0.0000 N   0  0  0  0  0  0  0  0  0  0  0  0
    4.9991    3.6229    0.0000 O   0  0  0  0  0  0  0  0  0  0  0  0
    4.1891    3.0429    0.0000 N   0  0  0  0  0  0  0  0  0  0  0  0
    4.4991    2.0829    0.0000 C   0  0  0  0  0  0  0  0  0  0  0  0
    3.9991    1.2229    0.0000 N   0  0  0  0  0  0  0  0  0  0  0  0
    4.4991    0.3529    0.0000 C   0  0  0  0  0  0  0  0  0  0  0  0
    3.9982   -0.5126    0.0000 N   0  0  0  0  0  0  0  0  0  0  0  0
    2.9982   -0.5116    0.0000 C   0  0  0  0  0  0  0  0  0  0  0  0
    2.4948   -1.3796    0.0000 C   0  0  0  0  0  0  0  0  0  0  0  0
    1.5000   -1.3766    0.0000 C   0  0  0  0  0  0  0  0  0  0  0  0
    1.0000   -0.5106    0.0000 C   0  0  0  0  0  0  0  0  0  0  0  0
    0.0000   -0.5121    0.0000 F   0  0  0  0  0  0  0  0  0  0  0  0
    1.4948    0.3524    0.0000 C   0  0  0  0  0  0  0  0  0  0  0  0
    2.4982    0.3544    0.0000 C   0  0  0  0  0  0  0  0  0  0  0  0
  1  2  1  0  0  0  0
  2  3  1  0  0  0  0
  3  4  1  0  0  0  0
  4  5  1  0  0  0  0
  5  6  1  0  0  0  0
  6  7  1  0  0  0  0
  7  2  1  0  0  0  0
  5  8  1  0  0  0  0
  8  9  2  0  0  0  0
  9 10  1  0  0  0  0
 10 11  2  0  0  0  0
 11 12  1  0  0  0  0
 12 13  1  0  0  0  0
 13 14  2  0  0  0  0
 14 10  1  0  0  0  0
 14 15  1  0  0  0  0
 15 16  2  0  0  0  0
 16  8  1  0  0  0  0
 16 17  1  0  0  0  0
 17 18  1  0  0  0  0
 18 19  2  0  0  0  0
 19 20  1  0  0  0  0
 20 21  2  0  0  0  0
 21 22  1  0  0  0  0
 21 23  1  0  0  0  0
 23 24  2  0  0  0  0
 24 18  1  0  0  0  0
M  END
>  <EXTREG>  (ZINC00067013)
ZINC00067013

>  <LOGBIO>
2.5000

$$$$
ZINC00067337
  -MTS-   02131516522D 0   0.00000     0.00000     0

 14 14  0  0  0  0  0  0  0  0999 V2000
    5.7159   -0.1817    0.0000 C   0  0  0  0  0  0  0  0  0  0  0  0
    5.7144    0.8217    0.0000 C   0  0  0  0  0  0  0  0  0  0  0  0
    6.5757    1.3195    0.0000 O   0  0  0  0  0  0  0  0  0  0  0  0
    4.8479    1.3209    0.0000 C   0  0  0  0  0  0  0  0  0  0  0  0
    3.9824    0.8200    0.0000 S   0  0  0  0  0  0  0  0  0  0  0  0
    4.4832   -0.0455    0.0000 O   0  0  0  0  0  0  0  0  0  0  0  0
    3.4815    1.6855    0.0000 O   0  0  0  0  0  0  0  0  0  0  0  0
    3.1169    0.3191    0.0000 C   0  0  0  0  0  0  0  0  0  0  0  0
    2.2469    0.8191    0.0000 C   0  0  0  0  0  0  0  0  0  0  0  0
    1.3869    0.3191    0.0000 C   0  0  0  0  0  0  0  0  0  0  0  0
    1.3869   -0.6809    0.0000 C   0  0  0  0  0  0  0  0  0  0  0  0
    0.5201   -1.1796    0.0000 C   0  0  0  0  0  0  0  0  0  0  0  0
    2.2469   -1.1809    0.0000 C   0  0  0  0  0  0  0  0  0  0  0  0
    3.1169   -0.6809    0.0000 C   0  0  0  0  0  0  0  0  0  0  0  0
  1  2  1  0  0  0  0
  2  3  2  0  0  0  0
  2  4  1  0  0  0  0
  4  5  1  0  0  0  0
  5  6  2  0  0  0  0
  5  7  2  0  0  0  0
  5  8  1  0  0  0  0
  8  9  2  0  0  0  0
  9 10  1  0  0  0  0
 10 11  2  0  0  0  0
 11 12  1  0  0  0  0
 11 13  1  0  0  0  0
 13 14  2  0  0  0  0
 14  8  1  0  0  0  0
M  END
>  <EXTREG>  (ZINC00067337)
ZINC00067337

>  <LOGBIO>
2.5000

$$$$
ZINC00068268
  -MTS-   02131516522D 0   0.00000     0.00000     0

 24 26  0  0  0  0  0  0  0  0999 V2000
    5.7137    2.4966    0.0000 O   0  0  0  0  0  0  0  0  0  0  0  0
    6.5838    1.9967    0.0000 C   0  0  0  0  0  0  0  0  0  0  0  0
    6.5848    1.0019    0.0000 N   0  0  0  0  0  0  0  0  0  0  0  0
    5.7192    0.5010    0.0000 C   0  0  0  0  0  0  0  0  0  0  0  0
    4.8492    1.0010    0.0000 C   0  0  0  0  0  0  0  0  0  0  0  0
    3.9892    0.5010    0.0000 C   0  0  0  0  0  0  0  0  0  0  0  0
    3.9892   -0.4990    0.0000 C   0  0  0  0  0  0  0  0  0  0  0  0
    3.1224   -0.9976    0.0000 N   0  0  0  0  0  0  0  0  0  0  0  0
    3.1209   -2.0011    0.0000 C   0  0  0  0  0  0  0  0  0  0  0  0
    3.9822   -2.4989    0.0000 O   0  0  0  0  0  0  0  0  0  0  0  0
    2.2544   -2.5002    0.0000 C   0  0  0  0  0  0  0  0  0  0  0  0
    2.2524   -3.5037    0.0000 C   0  0  0  0  0  0  0  0  0  0  0  0
    1.3894   -3.9985    0.0000 C   0  0  0  0  0  0  0  0  0  0  0  0
    0.5234   -3.4985    0.0000 N   0  0  0  0  0  0  0  0  0  0  0  0
    0.5204   -2.5037    0.0000 C   0  0  0  0  0  0  0  0  0  0  0  0
    1.3884   -2.0002    0.0000 C   0  0  0  0  0  0  0  0  0  0  0  0
    4.8492   -0.9990    0.0000 C   0  0  0  0  0  0  0  0  0  0  0  0
    5.7192   -0.4990    0.0000 C   0  0  0  0  0  0  0  0  0  0  0  0
    7.4490    2.4980    0.0000 C   0  0  0  0  0  0  0  0  0  0  0  0
    8.3193    1.9985    0.0000 C   0  0  0  0  0  0  0  0  0  0  0  0
    9.1790    2.4989    0.0000 C   0  0  0  0  0  0  0  0  0  0  0  0
    9.1785    3.4989    0.0000 N   0  0  0  0  0  0  0  0  0  0  0  0
    8.3183    3.9985    0.0000 C   0  0  0  0  0  0  0  0  0  0  0  0
    7.4485    3.4980    0.0000 C   0  0  0  0  0  0  0  0  0  0  0  0
  1  2  2  0  0  0  0
  2  3  1  0  0  0  0
  3  4  1  0  0  0  0
  4  5  2  0  0  0  0
  5  6  1  0  0  0  0
  6  7  2  0  0  0  0
  7  8  1  0  0  0  0
  8  9  1  0  0  0  0
  9 10  2  0  0  0  0
  9 11  1  0  0  0  0
 11 12  2  0  0  0  0
 12 13  1  0  0  0  0
 13 14  2  0  0  0  0
 14 15  1  0  0  0  0
 15 16  2  0  0  0  0
 16 11  1  0  0  0  0
  7 17  1  0  0  0  0
 17 18  2  0  0  0  0
 18  4  1  0  0  0  0
  2 19  1  0  0  0  0
 19 20  2  0  0  0  0
 20 21  1  0  0  0  0
 21 22  2  0  0  0  0
 22 23  1  0  0  0  0
 23 24  2  0  0  0  0
 24 19  1  0  0  0  0
M  END
>  <EXTREG>  (ZINC00068268)
ZINC00068268

>  <LOGBIO>
2.5000

$$$$
ZINC00068804
  -MTS-   02131516522D 0   0.00000     0.00000     0

 24 27  0  0  0  0  0  0  0  0999 V2000
    1.1210   -3.4474    0.0000 O   0  0  0  0  0  0  0  0  0  0  0  0
    2.1244   -3.4428    0.0000 C   0  0  0  0  0  0  0  0  0  0  0  0
    2.6248   -4.3026    0.0000 O   0  0  0  0  0  0  0  0  0  0  0  0
    2.6209   -2.5748    0.0000 C   0  0  0  0  0  0  0  0  0  0  0  0
    3.6244   -2.5698    0.0000 C   0  0  0  0  0  0  0  0  0  0  0  0
    4.1165   -1.7053    0.0000 C   0  0  0  0  0  0  0  0  0  0  0  0
    3.6165   -0.8408    0.0000 C   0  0  0  0  0  0  0  0  0  0  0  0
    3.9265    0.1192    0.0000 C   0  0  0  0  0  0  0  0  0  0  0  0
    4.8762    0.4324    0.0000 O   0  0  0  0  0  0  0  0  0  0  0  0
    3.1165    0.6992    0.0000 N   0  0  0  0  0  0  0  0  0  0  0  0
    2.3065    0.1192    0.0000 C   0  0  0  0  0  0  0  0  0  0  0  0
    1.3568    0.4324    0.0000 O   0  0  0  0  0  0  0  0  0  0  0  0
    2.6165   -0.8408    0.0000 C   0  0  0  0  0  0  0  0  0  0  0  0
    2.1183   -1.7103    0.0000 C   0  0  0  0  0  0  0  0  0  0  0  0
    3.1165    1.6992    0.0000 C   0  0  0  0  0  0  0  0  0  0  0  0
    3.9850    2.2018    0.0000 C   0  0  0  0  0  0  0  0  0  0  0  0
    3.9830    3.1966    0.0000 C   0  0  0  0  0  0  0  0  0  0  0  0
    3.1175    3.6975    0.0000 C   0  0  0  0  0  0  0  0  0  0  0  0
    2.2540    3.2035    0.0000 C   0  0  0  0  0  0  0  0  0  0  0  0
    1.3859    3.7026    0.0000 C   0  0  0  0  0  0  0  0  0  0  0  0
    0.5199    3.2025    0.0000 C   0  0  0  0  0  0  0  0  0  0  0  0
    0.5220    2.1991    0.0000 C   0  0  0  0  0  0  0  0  0  0  0  0
    1.3850    1.7044    0.0000 N   0  0  0  0  0  0  0  0  0  0  0  0
    2.2510    2.2001    0.0000 C   0  0  0  0  0  0  0  0  0  0  0  0
  1  2  1  0  0  0  0
  2  3  2  0  0  0  0
  2  4  1  0  0  0  0
  4  5  2  0  0  0  0
  5  6  1  0  0  0  0
  6  7  2  0  0  0  0
  7  8  1  0  0  0  0
  8  9  2  0  0  0  0
  8 10  1  0  0  0  0
 10 11  1  0  0  0  0
 11 12  2  0  0  0  0
 11 13  1  0  0  0  0
 13  7  1  0  0  0  0
 13 14  2  0  0  0  0
 14  4  1  0  0  0  0
 10 15  1  0  0  0  0
 15 16  2  0  0  0  0
 16 17  1  0  0  0  0
 17 18  2  0  0  0  0
 18 19  1  0  0  0  0
 19 20  1  0  0  0  0
 20 21  2  0  0  0  0
 21 22  1  0  0  0  0
 22 23  2  0  0  0  0
 23 24  1  0  0  0  0
 24 15  1  0  0  0  0
 24 19  2  0  0  0  0
M  END
>  <EXTREG>  (ZINC00068804)
ZINC00068804

>  <LOGBIO>
2.5000

$$$$
ZINC00070180
  -MTS-   02131516522D 0   0.00000     0.00000     0

 15 15  0  0  0  0  0  0  0  0999 V2000
    6.5767    2.2021    0.0000 O   0  0  0  0  0  0  0  0  0  0  0  0
    5.7092    1.6978    0.0000 C   0  0  0  0  0  0  0  0  0  0  0  0
    4.8414    2.1948    0.0000 O   0  0  0  0  0  0  0  0  0  0  0  0
    5.7131    0.7030    0.0000 C   0  0  0  0  0  0  0  0  0  0  0  0
    4.8456    0.1987    0.0000 O   0  0  0  0  0  0  0  0  0  0  0  0
    4.8496   -0.7961    0.0000 C   0  0  0  0  0  0  0  0  0  0  0  0
    3.9821   -1.3004    0.0000 C   0  0  0  0  0  0  0  0  0  0  0  0
    3.9811   -2.3038    0.0000 O   0  0  0  0  0  0  0  0  0  0  0  0
    3.1156   -0.8012    0.0000 N   0  0  0  0  0  0  0  0  0  0  0  0
    2.2501   -1.3021    0.0000 C   0  0  0  0  0  0  0  0  0  0  0  0
    1.3801   -0.8021    0.0000 C   0  0  0  0  0  0  0  0  0  0  0  0
    0.5201   -1.3021    0.0000 C   0  0  0  0  0  0  0  0  0  0  0  0
    0.5201   -2.3021    0.0000 C   0  0  0  0  0  0  0  0  0  0  0  0
    1.3801   -2.8021    0.0000 N   0  0  0  0  0  0  0  0  0  0  0  0
    2.2501   -2.3021    0.0000 C   0  0  0  0  0  0  0  0  0  0  0  0
  1  2  1  0  0  0  0
  2  3  2  0  0  0  0
  2  4  1  0  0  0  0
  4  5  1  0  0  0  0
  5  6  1  0  0  0  0
  6  7  1  0  0  0  0
  7  8  2  0  0  0  0
  7  9  1  0  0  0  0
  9 10  1  0  0  0  0
 10 11  2  0  0  0  0
 11 12  1  0  0  0  0
 12 13  2  0  0  0  0
 13 14  1  0  0  0  0
 14 15  2  0  0  0  0
 15 10  1  0  0  0  0
M  END
>  <EXTREG>  (ZINC00070180)
ZINC00070180

>  <LOGBIO>
2.5000

$$$$
ZINC00070831
  -MTS-   02131516522D 0   0.00000     0.00000     0

 19 20  0  0  0  0  0  0  0  0999 V2000
    3.1156    1.7541    0.0000 Cl  0  0  0  0  0  0  0  0  0  0  0  0
    2.2501    1.2532    0.0000 C   0  0  0  0  0  0  0  0  0  0  0  0
    1.3801    1.7532    0.0000 C   0  0  0  0  0  0  0  0  0  0  0  0
    0.5201    1.2532    0.0000 C   0  0  0  0  0  0  0  0  0  0  0  0
    0.5201    0.2532    0.0000 C   0  0  0  0  0  0  0  0  0  0  0  0
    1.3801   -0.2468    0.0000 C   0  0  0  0  0  0  0  0  0  0  0  0
    2.2501    0.2532    0.0000 C   0  0  0  0  0  0  0  0  0  0  0  0
    3.1156   -0.2476    0.0000 C   0  0  0  0  0  0  0  0  0  0  0  0
    3.1151   -1.2511    0.0000 O   0  0  0  0  0  0  0  0  0  0  0  0
    3.9779    0.2485    0.0000 O   0  0  0  0  0  0  0  0  0  0  0  0
    4.8431   -0.2528    0.0000 C   0  0  0  0  0  0  0  0  0  0  0  0
    4.8426   -1.2563    0.0000 C   0  0  0  0  0  0  0  0  0  0  0  0
    5.7044   -1.7532    0.0000 C   0  0  0  0  0  0  0  0  0  0  0  0
    6.5716   -1.2554    0.0000 C   0  0  0  0  0  0  0  0  0  0  0  0
    6.5772   -0.2606    0.0000 C   0  0  0  0  0  0  0  0  0  0  0  0
    5.7104    0.2450    0.0000 C   0  0  0  0  0  0  0  0  0  0  0  0
    5.7139    1.2450    0.0000 N   0  3  0  0  0  0  0  0  0  0  0  0
    6.5844    1.7441    0.0000 O   0  5  0  0  0  0  0  0  0  0  0  0
    4.8544    1.7458    0.0000 O   0  0  0  0  0  0  0  0  0  0  0  0
  1  2  1  0  0  0  0
  2  3  2  0  0  0  0
  3  4  1  0  0  0  0
  4  5  2  0  0  0  0
  5  6  1  0  0  0  0
  6  7  2  0  0  0  0
  7  2  1  0  0  0  0
  7  8  1  0  0  0  0
  8  9  2  0  0  0  0
  8 10  1  0  0  0  0
 10 11  1  0  0  0  0
 11 12  2  0  0  0  0
 12 13  1  0  0  0  0
 13 14  2  0  0  0  0
 14 15  1  0  0  0  0
 15 16  2  0  0  0  0
 16 11  1  0  0  0  0
 16 17  1  0  0  0  0
 17 18  1  0  0  0  0
 17 19  2  0  0  0  0
M  CHG  2  17   1  18  -1
M  END
>  <EXTREG>  (ZINC00070831)
ZINC00070831

>  <LOGBIO>
2.5000

$$$$
ZINC00071492
  -MTS-   02131516522D 0   0.00000     0.00000     0

 11 12  0  0  0  0  0  0  0  0999 V2000
    1.6061   -1.8106    0.0000 C   0  0  0  0  0  0  0  0  0  0  0  0
    2.1026   -0.9426    0.0000 C   0  0  0  0  0  0  0  0  0  0  0  0
    3.1060   -0.9376    0.0000 C   0  0  0  0  0  0  0  0  0  0  0  0
    3.5982   -0.0731    0.0000 C   0  0  0  0  0  0  0  0  0  0  0  0
    3.0982    0.7914    0.0000 C   0  0  0  0  0  0  0  0  0  0  0  0
    3.4082    1.7514    0.0000 N   0  0  0  0  0  0  0  0  0  0  0  0
    2.5982    2.3314    0.0000 S   0  0  0  0  0  0  0  0  0  0  0  0
    1.7882    1.7514    0.0000 N   0  0  0  0  0  0  0  0  0  0  0  0
    2.0982    0.7914    0.0000 C   0  0  0  0  0  0  0  0  0  0  0  0
    1.6000   -0.0781    0.0000 C   0  0  0  0  0  0  0  0  0  0  0  0
    0.6000   -0.0813    0.0000 C   0  0  0  0  0  0  0  0  0  0  0  0
  1  2  1  0  0  0  0
  2  3  1  0  0  0  0
  3  4  2  0  0  0  0
  4  5  1  0  0  0  0
  5  6  2  0  0  0  0
  6  7  1  0  0  0  0
  7  8  1  0  0  0  0
  8  9  2  0  0  0  0
  9  5  1  0  0  0  0
  9 10  1  0  0  0  0
 10  2  2  0  0  0  0
 10 11  1  0  0  0  0
M  END
>  <EXTREG>  (ZINC00071492)
ZINC00071492

>  <LOGBIO>
2.5000

$$$$
ZINC00072813
  -MTS-   02131516522D 0   0.00000     0.00000     0

 15 16  0  0  0  0  0  0  0  0999 V2000
    3.6480   -2.4828    0.0000 F   0  0  0  0  0  0  0  0  0  0  0  0
    4.0521   -1.5681    0.0000 C   0  0  0  0  0  0  0  0  0  0  0  0
    5.0496   -1.4594    0.0000 C   0  0  0  0  0  0  0  0  0  0  0  0
    5.4498   -0.5486    0.0000 C   0  0  0  0  0  0  0  0  0  0  0  0
    4.8604    0.2593    0.0000 C   0  0  0  0  0  0  0  0  0  0  0  0
    3.8710    0.1564    0.0000 C   0  0  0  0  0  0  0  0  0  0  0  0
    3.4628   -0.7602    0.0000 C   0  0  0  0  0  0  0  0  0  0  0  0
    2.4683   -0.8656    0.0000 C   0  0  0  0  0  0  0  0  0  0  0  0
    1.8798   -0.0572    0.0000 C   0  0  0  0  0  0  0  0  0  0  0  0
    2.1898    0.9028    0.0000 N   0  0  0  0  0  0  0  0  0  0  0  0
    1.3798    1.4828    0.0000 C   0  0  0  0  0  0  0  0  0  0  0  0
    1.3798    2.4828    0.0000 O   0  0  0  0  0  0  0  0  0  0  0  0
    0.5698    0.9028    0.0000 N   0  0  0  0  0  0  0  0  0  0  0  0
    0.8798   -0.0572    0.0000 C   0  0  0  0  0  0  0  0  0  0  0  0
    0.2913   -0.8656    0.0000 O   0  0  0  0  0  0  0  0  0  0  0  0
  1  2  1  0  0  0  0
  2  3  2  0  0  0  0
  3  4  1  0  0  0  0
  4  5  2  0  0  0  0
  5  6  1  0  0  0  0
  6  7  2  0  0  0  0
  7  2  1  0  0  0  0
  7  8  1  0  0  0  0
  8  9  1  0  0  0  0
  9 10  2  0  0  0  0
 10 11  1  0  0  0  0
 11 12  2  0  0  0  0
 11 13  1  0  0  0  0
 13 14  1  0  0  0  0
 14  9  1  0  0  0  0
 14 15  2  0  0  0  0
M  END
>  <EXTREG>  (ZINC00072813)
ZINC00072813

>  <LOGBIO>
2.5000

$$$$
ZINC00073120
  -MTS-   02131516522D 0   0.00000     0.00000     0

 18 19  0  0  0  0  0  0  0  0999 V2000
    6.4436   -0.0862    0.0000 O   0  0  0  0  0  0  0  0  0  0  0  0
    5.4494   -0.1941    0.0000 C   0  0  0  0  0  0  0  0  0  0  0  0
    4.8560    0.6151    0.0000 C   0  0  0  0  0  0  0  0  0  0  0  0
    3.8673    0.5057    0.0000 C   0  0  0  0  0  0  0  0  0  0  0  0
    3.4628   -0.4088    0.0000 C   0  0  0  0  0  0  0  0  0  0  0  0
    2.4683   -0.5142    0.0000 C   0  0  0  0  0  0  0  0  0  0  0  0
    1.8798    0.2943    0.0000 C   0  0  0  0  0  0  0  0  0  0  0  0
    2.1898    1.2543    0.0000 N   0  0  0  0  0  0  0  0  0  0  0  0
    1.3798    1.8343    0.0000 C   0  0  0  0  0  0  0  0  0  0  0  0
    1.3798    2.8343    0.0000 O   0  0  0  0  0  0  0  0  0  0  0  0
    0.5698    1.2543    0.0000 N   0  0  0  0  0  0  0  0  0  0  0  0
    0.8798    0.2943    0.0000 C   0  0  0  0  0  0  0  0  0  0  0  0
    0.2913   -0.5142    0.0000 O   0  0  0  0  0  0  0  0  0  0  0  0
    4.0470   -1.2139    0.0000 C   0  0  0  0  0  0  0  0  0  0  0  0
    5.0449   -1.1086    0.0000 C   0  0  0  0  0  0  0  0  0  0  0  0
    5.6338   -1.9168    0.0000 N   0  3  0  0  0  0  0  0  0  0  0  0
    5.2275   -2.8343    0.0000 O   0  5  0  0  0  0  0  0  0  0  0  0
    6.6231   -1.8119    0.0000 O   0  0  0  0  0  0  0  0  0  0  0  0
  1  2  1  0  0  0  0
  2  3  2  0  0  0  0
  3  4  1  0  0  0  0
  4  5  2  0  0  0  0
  5  6  1  0  0  0  0
  6  7  1  0  0  0  0
  7  8  2  0  0  0  0
  8  9  1  0  0  0  0
  9 10  2  0  0  0  0
  9 11  1  0  0  0  0
 11 12  1  0  0  0  0
 12  7  1  0  0  0  0
 12 13  2  0  0  0  0
  5 14  1  0  0  0  0
 14 15  2  0  0  0  0
 15  2  1  0  0  0  0
 15 16  1  0  0  0  0
 16 17  1  0  0  0  0
 16 18  2  0  0  0  0
M  CHG  2  16   1  17  -1
M  END
>  <EXTREG>  (ZINC00073120)
ZINC00073120

>  <LOGBIO>
2.5000

$$$$
ZINC00074454
  -MTS-   02131516522D 0   0.00000     0.00000     0

 16 17  0  0  0  0  0  0  0  0999 V2000
    5.7434   -2.8093    0.0000 C   0  0  0  0  0  0  0  0  0  0  0  0
    6.1493   -1.8954    0.0000 S   0  0  0  0  0  0  0  0  0  0  0  0
    5.5608   -1.0869    0.0000 C   0  0  0  0  0  0  0  0  0  0  0  0
    5.8708   -0.1269    0.0000 S   0  0  0  0  0  0  0  0  0  0  0  0
    5.0608    0.4531    0.0000 C   0  0  0  0  0  0  0  0  0  0  0  0
    5.0608    1.4531    0.0000 S   0  0  0  0  0  0  0  0  0  0  0  0
    4.2508   -0.1269    0.0000 N   0  0  0  0  0  0  0  0  0  0  0  0
    3.3011    0.1863    0.0000 C   0  0  0  0  0  0  0  0  0  0  0  0
    3.0975    1.1653    0.0000 C   0  0  0  0  0  0  0  0  0  0  0  0
    2.1478    1.4785    0.0000 C   0  0  0  0  0  0  0  0  0  0  0  0
    1.9425    2.4607    0.0000 C   0  0  0  0  0  0  0  0  0  0  0  0
    0.9971    2.7703    0.0000 C   0  0  0  0  0  0  0  0  0  0  0  0
    0.2504    2.1051    0.0000 N   0  0  0  0  0  0  0  0  0  0  0  0
    0.4490    1.1304    0.0000 C   0  0  0  0  0  0  0  0  0  0  0  0
    1.4011    0.8133    0.0000 C   0  0  0  0  0  0  0  0  0  0  0  0
    4.5608   -1.0869    0.0000 N   0  0  0  0  0  0  0  0  0  0  0  0
  1  2  1  0  0  0  0
  2  3  1  0  0  0  0
  3  4  1  0  0  0  0
  4  5  1  0  0  0  0
  5  6  2  0  0  0  0
  5  7  1  0  0  0  0
  7  8  1  0  0  0  0
  8  9  1  0  0  0  0
  9 10  1  0  0  0  0
 10 11  2  0  0  0  0
 11 12  1  0  0  0  0
 12 13  2  0  0  0  0
 13 14  1  0  0  0  0
 14 15  2  0  0  0  0
 15 10  1  0  0  0  0
  7 16  1  0  0  0  0
 16  3  2  0  0  0  0
M  END
>  <EXTREG>  (ZINC00074454)
ZINC00074454

>  <LOGBIO>
2.5000

$$$$
ZINC00075321
  -MTS-   02131516522D 0   0.00000     0.00000     0

 17 19  0  0  0  0  0  0  0  0999 V2000
    3.0549   -2.4638    0.0000 O   0  0  0  0  0  0  0  0  0  0  0  0
    3.4608   -1.5499    0.0000 C   0  0  0  0  0  0  0  0  0  0  0  0
    2.8723   -0.7414    0.0000 C   0  0  0  0  0  0  0  0  0  0  0  0
    3.1823    0.2186    0.0000 O   0  0  0  0  0  0  0  0  0  0  0  0
    2.3723    0.7986    0.0000 C   0  0  0  0  0  0  0  0  0  0  0  0
    2.2727    1.7967    0.0000 C   0  0  0  0  0  0  0  0  0  0  0  0
    1.3607    2.2070    0.0000 C   0  0  0  0  0  0  0  0  0  0  0  0
    0.5478    1.6187    0.0000 C   0  0  0  0  0  0  0  0  0  0  0  0
    0.6509    0.6293    0.0000 C   0  0  0  0  0  0  0  0  0  0  0  0
    1.5623    0.2186    0.0000 C   0  0  0  0  0  0  0  0  0  0  0  0
    1.8723   -0.7414    0.0000 C   0  0  0  0  0  0  0  0  0  0  0  0
    4.4553   -1.4445    0.0000 C   0  0  0  0  0  0  0  0  0  0  0  0
    5.0466   -2.2552    0.0000 C   0  0  0  0  0  0  0  0  0  0  0  0
    6.0356   -2.1483    0.0000 C   0  0  0  0  0  0  0  0  0  0  0  0
    6.4424   -1.2347    0.0000 C   0  0  0  0  0  0  0  0  0  0  0  0
    5.8602   -0.4281    0.0000 C   0  0  0  0  0  0  0  0  0  0  0  0
    4.8621   -0.5310    0.0000 C   0  0  0  0  0  0  0  0  0  0  0  0
  1  2  2  0  0  0  0
  2  3  1  0  0  0  0
  3  4  1  0  0  0  0
  4  5  1  0  0  0  0
  5  6  2  0  0  0  0
  6  7  1  0  0  0  0
  7  8  2  0  0  0  0
  8  9  1  0  0  0  0
  9 10  2  0  0  0  0
 10  5  1  0  0  0  0
 10 11  1  0  0  0  0
 11  3  2  0  0  0  0
  2 12  1  0  0  0  0
 12 13  2  0  0  0  0
 13 14  1  0  0  0  0
 14 15  2  0  0  0  0
 15 16  1  0  0  0  0
 16 17  2  0  0  0  0
 17 12  1  0  0  0  0
M  END
>  <EXTREG>  (ZINC00075321)
ZINC00075321

>  <LOGBIO>
2.5000

$$$$
ZINC00075943
  -MTS-   02131516522D 0   0.00000     0.00000     0

 21 22  0  0  0  0  0  0  0  0999 V2000
    7.4482    3.4538    0.0000 Cl  0  0  0  0  0  0  0  0  0  0  0  0
    6.5827    2.9530    0.0000 C   0  0  0  0  0  0  0  0  0  0  0  0
    5.7127    3.4530    0.0000 C   0  0  0  0  0  0  0  0  0  0  0  0
    4.8527    2.9530    0.0000 C   0  0  0  0  0  0  0  0  0  0  0  0
    4.8527    1.9530    0.0000 C   0  0  0  0  0  0  0  0  0  0  0  0
    3.9859    1.4543    0.0000 O   0  0  0  0  0  0  0  0  0  0  0  0
    3.9844    0.4508    0.0000 C   0  0  0  0  0  0  0  0  0  0  0  0
    4.8494   -0.0509    0.0000 O   0  0  0  0  0  0  0  0  0  0  0  0
    3.1216   -0.0444    0.0000 C   0  0  0  0  0  0  0  0  0  0  0  0
    3.1201   -1.0478    0.0000 S   0  0  0  0  0  0  0  0  0  0  0  0
    2.2533   -1.5465    0.0000 C   0  0  0  0  0  0  0  0  0  0  0  0
    1.3846   -1.0443    0.0000 C   0  0  0  0  0  0  0  0  0  0  0  0
    0.5233   -1.5422    0.0000 C   0  0  0  0  0  0  0  0  0  0  0  0
    0.5208   -2.5422    0.0000 C   0  0  0  0  0  0  0  0  0  0  0  0
    1.3796   -3.0443    0.0000 C   0  0  0  0  0  0  0  0  0  0  0  0
    2.2508   -2.5465    0.0000 C   0  0  0  0  0  0  0  0  0  0  0  0
    3.1151   -3.0495    0.0000 N   0  3  0  0  0  0  0  0  0  0  0  0
    3.1121   -4.0530    0.0000 O   0  5  0  0  0  0  0  0  0  0  0  0
    3.9786   -2.5556    0.0000 O   0  0  0  0  0  0  0  0  0  0  0  0
    5.7127    1.4530    0.0000 C   0  0  0  0  0  0  0  0  0  0  0  0
    6.5827    1.9530    0.0000 C   0  0  0  0  0  0  0  0  0  0  0  0
  1  2  1  0  0  0  0
  2  3  2  0  0  0  0
  3  4  1  0  0  0  0
  4  5  2  0  0  0  0
  5  6  1  0  0  0  0
  6  7  1  0  0  0  0
  7  8  2  0  0  0  0
  7  9  1  0  0  0  0
  9 10  1  0  0  0  0
 10 11  1  0  0  0  0
 11 12  2  0  0  0  0
 12 13  1  0  0  0  0
 13 14  2  0  0  0  0
 14 15  1  0  0  0  0
 15 16  2  0  0  0  0
 16 11  1  0  0  0  0
 16 17  1  0  0  0  0
 17 18  1  0  0  0  0
 17 19  2  0  0  0  0
  5 20  1  0  0  0  0
 20 21  2  0  0  0  0
 21  2  1  0  0  0  0
M  CHG  2  17   1  18  -1
M  END
>  <EXTREG>  (ZINC00075943)
ZINC00075943

>  <LOGBIO>
2.5000

$$$$
ZINC00076720
  -MTS-   02131516522D 0   0.00000     0.00000     0

 21 22  0  0  0  0  0  0  0  0999 V2000
    3.1156    2.7521    0.0000 F   0  0  0  0  0  0  0  0  0  0  0  0
    2.2501    2.2513    0.0000 C   0  0  0  0  0  0  0  0  0  0  0  0
    1.3801    2.7513    0.0000 C   0  0  0  0  0  0  0  0  0  0  0  0
    0.5201    2.2513    0.0000 C   0  0  0  0  0  0  0  0  0  0  0  0
    0.5201    1.2513    0.0000 C   0  0  0  0  0  0  0  0  0  0  0  0
    1.3801    0.7513    0.0000 C   0  0  0  0  0  0  0  0  0  0  0  0
    1.3776   -0.2487    0.0000 Cl  0  0  0  0  0  0  0  0  0  0  0  0
    2.2501    1.2513    0.0000 C   0  0  0  0  0  0  0  0  0  0  0  0
    3.1156    0.7504    0.0000 C   0  0  0  0  0  0  0  0  0  0  0  0
    3.9851    1.2513    0.0000 O   0  0  0  0  0  0  0  0  0  0  0  0
    3.1146   -0.2496    0.0000 C   0  0  0  0  0  0  0  0  0  0  0  0
    3.9801   -0.7505    0.0000 S   0  0  0  0  0  0  0  0  0  0  0  0
    4.4810    0.1151    0.0000 O   0  0  0  0  0  0  0  0  0  0  0  0
    3.4793   -1.6160    0.0000 O   0  0  0  0  0  0  0  0  0  0  0  0
    4.8457   -1.2513    0.0000 C   0  0  0  0  0  0  0  0  0  0  0  0
    4.8457   -2.2548    0.0000 C   0  0  0  0  0  0  0  0  0  0  0  0
    5.7077   -2.7513    0.0000 C   0  0  0  0  0  0  0  0  0  0  0  0
    6.5747   -2.2530    0.0000 C   0  0  0  0  0  0  0  0  0  0  0  0
    7.4390   -2.7560    0.0000 Cl  0  0  0  0  0  0  0  0  0  0  0  0
    6.5797   -1.2582    0.0000 C   0  0  0  0  0  0  0  0  0  0  0  0
    5.7127   -0.7530    0.0000 C   0  0  0  0  0  0  0  0  0  0  0  0
  1  2  1  0  0  0  0
  2  3  2  0  0  0  0
  3  4  1  0  0  0  0
  4  5  2  0  0  0  0
  5  6  1  0  0  0  0
  6  7  1  0  0  0  0
  6  8  2  0  0  0  0
  8  2  1  0  0  0  0
  8  9  1  0  0  0  0
  9 10  2  0  0  0  0
  9 11  1  0  0  0  0
 11 12  1  0  0  0  0
 12 13  2  0  0  0  0
 12 14  2  0  0  0  0
 12 15  1  0  0  0  0
 15 16  2  0  0  0  0
 16 17  1  0  0  0  0
 17 18  2  0  0  0  0
 18 19  1  0  0  0  0
 18 20  1  0  0  0  0
 20 21  2  0  0  0  0
 21 15  1  0  0  0  0
M  END
>  <EXTREG>  (ZINC00076720)
ZINC00076720

>  <LOGBIO>
2.5000

$$$$
ZINC00077224
  -MTS-   02131516522D 0   0.00000     0.00000     0

 11 11  0  0  0  0  0  0  0  0999 V2000
    3.1156    1.1336    0.0000 N   0  0  0  0  0  0  0  0  0  0  0  0
    2.2501    0.6328    0.0000 C   0  0  0  0  0  0  0  0  0  0  0  0
    1.3801    1.1328    0.0000 C   0  0  0  0  0  0  0  0  0  0  0  0
    0.5201    0.6328    0.0000 N   0  0  0  0  0  0  0  0  0  0  0  0
    0.5201   -0.3672    0.0000 C   0  0  0  0  0  0  0  0  0  0  0  0
    1.3801   -0.8672    0.0000 C   0  0  0  0  0  0  0  0  0  0  0  0
    2.2501   -0.3672    0.0000 C   0  0  0  0  0  0  0  0  0  0  0  0
    3.1156   -0.8681    0.0000 C   0  0  0  0  0  0  0  0  0  0  0  0
    3.6165   -0.0026    0.0000 F   0  0  0  0  0  0  0  0  0  0  0  0
    2.6147   -1.7336    0.0000 F   0  0  0  0  0  0  0  0  0  0  0  0
    3.9811   -1.3689    0.0000 F   0  0  0  0  0  0  0  0  0  0  0  0
  1  2  1  0  0  0  0
  2  3  2  0  0  0  0
  3  4  1  0  0  0  0
  4  5  2  0  0  0  0
  5  6  1  0  0  0  0
  6  7  2  0  0  0  0
  7  2  1  0  0  0  0
  7  8  1  0  0  0  0
  8  9  1  0  0  0  0
  8 10  1  0  0  0  0
  8 11  1  0  0  0  0
M  END
>  <EXTREG>  (ZINC00077224)
ZINC00077224

>  <LOGBIO>
2.5000

$$$$
ZINC00077637
  -MTS-   02131516522D 0   0.00000     0.00000     0

 23 24  0  0  0  0  0  0  0  0999 V2000
    8.1143   -1.6020    0.0000 C   0  0  0  0  0  0  0  0  0  0  0  0
    7.5258   -0.7936    0.0000 C   0  0  0  0  0  0  0  0  0  0  0  0
    7.8358    0.1664    0.0000 O   0  0  0  0  0  0  0  0  0  0  0  0
    7.0258    0.7464    0.0000 C   0  0  0  0  0  0  0  0  0  0  0  0
    6.2158    0.1664    0.0000 C   0  0  0  0  0  0  0  0  0  0  0  0
    6.5258   -0.7936    0.0000 N   0  0  0  0  0  0  0  0  0  0  0  0
    5.0762    0.5422    0.0000 C   0  0  0  0  0  0  0  0  0  0  0  0
    4.9537    1.1296    0.0000 O   0  0  0  0  0  0  0  0  0  0  0  0
    4.3337   -0.1198    0.0000 N   0  0  0  0  0  0  0  0  0  0  0  0
    4.5385   -1.1021    0.0000 C   0  0  0  0  0  0  0  0  0  0  0  0
    3.7960   -1.7641    0.0000 C   0  0  0  0  0  0  0  0  0  0  0  0
    4.0009   -2.7464    0.0000 O   0  0  0  0  0  0  0  0  0  0  0  0
    2.8463   -1.4510    0.0000 C   0  0  0  0  0  0  0  0  0  0  0  0
    2.6410   -0.4688    0.0000 C   0  0  0  0  0  0  0  0  0  0  0  0
    1.6956   -0.1592    0.0000 C   0  0  0  0  0  0  0  0  0  0  0  0
    0.9489   -0.8243    0.0000 C   0  0  0  0  0  0  0  0  0  0  0  0
    0.0000   -0.5088    0.0000 Cl  0  0  0  0  0  0  0  0  0  0  0  0
    1.1476   -1.7991    0.0000 C   0  0  0  0  0  0  0  0  0  0  0  0
    2.0996   -2.1161    0.0000 C   0  0  0  0  0  0  0  0  0  0  0  0
    7.0258    1.7464    0.0000 C   0  0  0  0  0  0  0  0  0  0  0  0
    6.0258    1.7464    0.0000 F   0  0  0  0  0  0  0  0  0  0  0  0
    8.0258    1.7464    0.0000 F   0  0  0  0  0  0  0  0  0  0  0  0
    7.0258    2.7464    0.0000 F   0  0  0  0  0  0  0  0  0  0  0  0
  1  2  1  0  0  0  0
  2  3  1  0  0  0  0
  3  4  1  0  0  0  0
  4  5  2  0  0  0  0
  5  6  1  0  0  0  0
  6  2  2  0  0  0  0
  5  7  1  0  0  0  0
  7  8  2  0  0  0  0
  7  9  1  0  0  0  0
  9 10  1  0  0  0  0
 10 11  1  0  0  0  0
 11 12  2  0  0  0  0
 11 13  1  0  0  0  0
 13 14  2  0  0  0  0
 14 15  1  0  0  0  0
 15 16  2  0  0  0  0
 16 17  1  0  0  0  0
 16 18  1  0  0  0  0
 18 19  2  0  0  0  0
 19 13  1  0  0  0  0
  4 20  1  0  0  0  0
 20 21  1  0  0  0  0
 20 22  1  0  0  0  0
 20 23  1  0  0  0  0
M  END
>  <EXTREG>  (ZINC00077637)
ZINC00077637

>  <LOGBIO>
2.5000

$$$$
ZINC00077733
  -MTS-   02131516522D 0   0.00000     0.00000     0

 24 25  0  0  0  0  0  0  0  0999 V2000
    9.5913    1.8478    0.0000 C   0  0  0  0  0  0  0  0  0  0  0  0
    8.7248    2.3470    0.0000 O   0  0  0  0  0  0  0  0  0  0  0  0
    7.8593    1.8461    0.0000 C   0  0  0  0  0  0  0  0  0  0  0  0
    6.9893    2.3461    0.0000 C   0  0  0  0  0  0  0  0  0  0  0  0
    6.1293    1.8461    0.0000 C   0  0  0  0  0  0  0  0  0  0  0  0
    6.1293    0.8461    0.0000 C   0  0  0  0  0  0  0  0  0  0  0  0
    5.2625    0.3474    0.0000 C   0  0  0  0  0  0  0  0  0  0  0  0
    5.2610   -0.6560    0.0000 N   0  0  0  0  0  0  0  0  0  0  0  0
    4.3982   -1.1512    0.0000 C   0  0  0  0  0  0  0  0  0  0  0  0
    4.3967   -2.1547    0.0000 O   0  0  0  0  0  0  0  0  0  0  0  0
    3.1872   -0.4487    0.0000 C   0  0  0  0  0  0  0  0  0  0  0  0
    3.1882    0.5547    0.0000 C   0  0  0  0  0  0  0  0  0  0  0  0
    2.3267    1.0521    0.0000 N   0  0  0  0  0  0  0  0  0  0  0  0
    1.4592    0.5547    0.0000 C   0  0  0  0  0  0  0  0  0  0  0  0
    0.5955    1.0586    0.0000 O   0  0  0  0  0  0  0  0  0  0  0  0
    0.6000    2.0586    0.0000 C   0  0  0  0  0  0  0  0  0  0  0  0
    1.4532   -0.4400    0.0000 C   0  0  0  0  0  0  0  0  0  0  0  0
    2.3197   -0.9461    0.0000 C   0  0  0  0  0  0  0  0  0  0  0  0
    2.3156   -1.9461    0.0000 C   0  0  0  0  0  0  0  0  0  0  0  0
    3.3156   -1.9501    0.0000 F   0  0  0  0  0  0  0  0  0  0  0  0
    1.3156   -1.9421    0.0000 F   0  0  0  0  0  0  0  0  0  0  0  0
    2.3116   -2.9461    0.0000 F   0  0  0  0  0  0  0  0  0  0  0  0
    6.9893    0.3461    0.0000 C   0  0  0  0  0  0  0  0  0  0  0  0
    7.8593    0.8461    0.0000 C   0  0  0  0  0  0  0  0  0  0  0  0
  1  2  1  0  0  0  0
  2  3  1  0  0  0  0
  3  4  2  0  0  0  0
  4  5  1  0  0  0  0
  5  6  2  0  0  0  0
  6  7  1  0  0  0  0
  7  8  1  0  0  0  0
  8  9  1  0  0  0  0
  9 10  2  0  0  0  0
  9 11  1  0  0  0  0
 11 12  2  0  0  0  0
 12 13  1  0  0  0  0
 13 14  2  0  0  0  0
 14 15  1  0  0  0  0
 15 16  1  0  0  0  0
 14 17  1  0  0  0  0
 17 18  2  0  0  0  0
 18 11  1  0  0  0  0
 18 19  1  0  0  0  0
 19 20  1  0  0  0  0
 19 21  1  0  0  0  0
 19 22  1  0  0  0  0
  6 23  1  0  0  0  0
 23 24  2  0  0  0  0
 24  3  1  0  0  0  0
M  END
>  <EXTREG>  (ZINC00077733)
ZINC00077733

>  <LOGBIO>
2.5000

$$$$
ZINC00078053
  -MTS-   02131516522D 0   0.00000     0.00000     0

 17 17  0  0  0  0  0  0  0  0999 V2000
    4.4415    2.7384    0.0000 C   0  0  0  0  0  0  0  0  0  0  0  0
    5.3113    2.2380    0.0000 N   0  0  0  0  0  0  0  0  0  0  0  0
    6.1768    2.7388    0.0000 C   0  0  0  0  0  0  0  0  0  0  0  0
    5.3117    1.2432    0.0000 C   0  0  0  0  0  0  0  0  0  0  0  0
    6.1815    0.7428    0.0000 O   0  0  0  0  0  0  0  0  0  0  0  0
    4.4462    0.7423    0.0000 C   0  0  0  0  0  0  0  0  0  0  0  0
    3.5762    1.2423    0.0000 C   0  0  0  0  0  0  0  0  0  0  0  0
    2.7162    0.7423    0.0000 C   0  0  0  0  0  0  0  0  0  0  0  0
    2.7162   -0.2577    0.0000 C   0  0  0  0  0  0  0  0  0  0  0  0
    1.8494   -0.7564    0.0000 O   0  0  0  0  0  0  0  0  0  0  0  0
    1.8479   -1.7598    0.0000 C   0  0  0  0  0  0  0  0  0  0  0  0
    0.9851   -2.2550    0.0000 C   0  0  0  0  0  0  0  0  0  0  0  0
    0.9836   -3.2584    0.0000 F   0  0  0  0  0  0  0  0  0  0  0  0
    0.0000   -2.4268    0.0000 F   0  0  0  0  0  0  0  0  0  0  0  0
    0.6452   -1.3145    0.0000 F   0  0  0  0  0  0  0  0  0  0  0  0
    3.5762   -0.7577    0.0000 N   0  0  0  0  0  0  0  0  0  0  0  0
    4.4462   -0.2577    0.0000 C   0  0  0  0  0  0  0  0  0  0  0  0
  1  2  1  0  0  0  0
  2  3  1  0  0  0  0
  2  4  1  0  0  0  0
  4  5  2  0  0  0  0
  4  6  1  0  0  0  0
  6  7  2  0  0  0  0
  7  8  1  0  0  0  0
  8  9  2  0  0  0  0
  9 10  1  0  0  0  0
 10 11  1  0  0  0  0
 11 12  1  0  0  0  0
 12 13  1  0  0  0  0
 12 14  1  0  0  0  0
 12 15  1  0  0  0  0
  9 16  1  0  0  0  0
 16 17  2  0  0  0  0
 17  6  1  0  0  0  0
M  END
>  <EXTREG>  (ZINC00078053)
ZINC00078053

>  <LOGBIO>
2.5000

$$$$
ZINC00078540
  -MTS-   02131516522D 0   0.00000     0.00000     0

 19 20  0  0  0  0  0  0  0  0999 V2000
    6.9574   -1.3031    0.0000 C   0  0  0  0  0  0  0  0  0  0  0  0
    6.3688   -0.4946    0.0000 C   0  0  0  0  0  0  0  0  0  0  0  0
    6.6788    0.4654    0.0000 C   0  0  0  0  0  0  0  0  0  0  0  0
    5.8688    1.0454    0.0000 C   0  0  0  0  0  0  0  0  0  0  0  0
    5.8688    2.0454    0.0000 C   0  0  0  0  0  0  0  0  0  0  0  0
    5.0588    0.4654    0.0000 N   0  0  0  0  0  0  0  0  0  0  0  0
    5.3688   -0.4946    0.0000 N   0  0  0  0  0  0  0  0  0  0  0  0
    4.1091    0.7786    0.0000 C   0  0  0  0  0  0  0  0  0  0  0  0
    3.9055    1.7576    0.0000 O   0  0  0  0  0  0  0  0  0  0  0  0
    3.2139   -0.0205    0.0000 C   0  0  0  0  0  0  0  0  0  0  0  0
    2.2606    0.2928    0.0000 C   0  0  0  0  0  0  0  0  0  0  0  0
    2.0555    1.2715    0.0000 F   0  0  0  0  0  0  0  0  0  0  0  0
    1.5198   -0.3711    0.0000 C   0  0  0  0  0  0  0  0  0  0  0  0
    0.5699   -0.0585    0.0000 C   0  0  0  0  0  0  0  0  0  0  0  0
    1.7225   -1.3504    0.0000 C   0  0  0  0  0  0  0  0  0  0  0  0
    2.6660   -1.6657    0.0000 C   0  0  0  0  0  0  0  0  0  0  0  0
    2.8662   -2.6454    0.0000 F   0  0  0  0  0  0  0  0  0  0  0  0
    3.4166   -0.9997    0.0000 C   0  0  0  0  0  0  0  0  0  0  0  0
    4.3656   -1.3148    0.0000 F   0  0  0  0  0  0  0  0  0  0  0  0
  1  2  1  0  0  0  0
  2  3  1  0  0  0  0
  3  4  2  0  0  0  0
  4  5  1  0  0  0  0
  4  6  1  0  0  0  0
  6  7  1  0  0  0  0
  7  2  2  0  0  0  0
  6  8  1  0  0  0  0
  8  9  2  0  0  0  0
  8 10  1  0  0  0  0
 10 11  2  0  0  0  0
 11 12  1  0  0  0  0
 11 13  1  0  0  0  0
 13 14  1  0  0  0  0
 13 15  2  0  0  0  0
 15 16  1  0  0  0  0
 16 17  1  0  0  0  0
 16 18  2  0  0  0  0
 18 10  1  0  0  0  0
 18 19  1  0  0  0  0
M  END
>  <EXTREG>  (ZINC00078540)
ZINC00078540

>  <LOGBIO>
2.5000

$$$$
ZINC00078776
  -MTS-   02131516522D 0   0.00000     0.00000     0

 17 17  0  0  1  0  0  0  0  0999 V2000
    0.1080   -0.0602    0.0000 O   0  0  0  0  0  0  0  0  0  0  0  0
    0.7785   -0.8021    0.0000 C   0  0  0  0  0  0  0  0  0  0  0  0
    0.5714   -1.7895    0.0000 C   0  0  0  0  0  0  0  0  0  0  0  0
    1.4381   -2.2808    0.0000 C   0  0  0  0  0  0  0  0  0  0  0  0
    2.1824   -1.6187    0.0000 C   0  0  0  0  0  0  0  0  0  0  0  0
    1.7729   -0.6967    0.0000 C   0  0  2  0  0  0  0  0  0  0  0  0
    2.2729    0.1693    0.0000 C   0  0  0  0  0  0  0  0  0  0  0  0
    3.1390   -0.3307    0.0000 C   0  0  0  0  0  0  0  0  0  0  0  0
    4.0050   -0.8307    0.0000 N   0  0  0  0  0  0  0  0  0  0  0  0
    1.4069    0.6693    0.0000 C   0  0  0  0  0  0  0  0  0  0  0  0
    0.5409    1.1693    0.0000 N   0  0  0  0  0  0  0  0  0  0  0  0
    2.7729    1.0353    0.0000 C   0  0  0  0  0  0  0  0  0  0  0  0
    3.7729    1.0353    0.0000 C   0  0  0  0  0  0  0  0  0  0  0  0
    4.7729    1.0353    0.0000 N   0  0  0  0  0  0  0  0  0  0  0  0
    2.2729    1.9014    0.0000 C   0  0  0  0  0  0  0  0  0  0  0  0
    1.7729    2.7674    0.0000 N   0  0  0  0  0  0  0  0  0  0  0  0
    1.4459   -0.1937    0.0000 H   0  0  0  0  0  0  0  0  0  0  0  0
  1  2  2  0  0  0  0
  2  3  1  0  0  0  0
  3  4  1  0  0  0  0
  4  5  1  0  0  0  0
  5  6  1  0  0  0  0
  6 17  1  6  0  0  0
  6  2  1  0  0  0  0
  6  7  1  1  0  0  0
  7  8  1  0  0  0  0
  8  9  3  0  0  0  0
  7 10  1  0  0  0  0
 10 11  3  0  0  0  0
  7 12  1  0  0  0  0
 12 13  1  0  0  0  0
 13 14  3  0  0  0  0
 12 15  1  0  0  0  0
 15 16  3  0  0  0  0
M  END
>  <EXTREG>  (ZINC00078776)
ZINC00078776

>  <LOGBIO>
2.5000

$$$$
ZINC00080218
  -MTS-   02131516522D 0   0.00000     0.00000     0

 21 21  0  0  0  0  0  0  0  0999 V2000
    6.0674   -2.5379    0.0000 C   0  0  0  0  0  0  0  0  0  0  0  0
    5.1989   -2.0353    0.0000 O   0  0  0  0  0  0  0  0  0  0  0  0
    5.2009   -1.0405    0.0000 C   0  0  0  0  0  0  0  0  0  0  0  0
    6.0677   -0.5419    0.0000 O   0  0  0  0  0  0  0  0  0  0  0  0
    4.1593   -0.4378    0.0000 C   0  0  0  0  0  0  0  0  0  0  0  0
    4.1621    0.9570    0.0000 N   0  0  0  0  0  0  0  0  0  0  0  0
    3.2936    1.4596    0.0000 C   0  0  0  0  0  0  0  0  0  0  0  0
    3.2918    2.0596    0.0000 O   0  0  0  0  0  0  0  0  0  0  0  0
    2.2550    0.8585    0.0000 C   0  0  0  0  0  0  0  0  0  0  0  0
    2.2550   -0.1449    0.0000 C   0  0  0  0  0  0  0  0  0  0  0  0
    1.3930   -0.6414    0.0000 C   0  0  0  0  0  0  0  0  0  0  0  0
    0.5259   -0.1431    0.0000 C   0  0  0  0  0  0  0  0  0  0  0  0
    0.5210    0.8517    0.0000 C   0  0  0  0  0  0  0  0  0  0  0  0
    1.3880    1.3568    0.0000 C   0  0  0  0  0  0  0  0  0  0  0  0
    1.3844    2.5568    0.0000 N   0  3  0  0  0  0  0  0  0  0  0  0
    0.5142    3.0564    0.0000 O   0  5  0  0  0  0  0  0  0  0  0  0
    2.2442    3.0572    0.0000 O   0  0  0  0  0  0  0  0  0  0  0  0
    5.0289    1.4557    0.0000 C   0  0  0  0  0  0  0  0  0  0  0  0
    4.5302    2.3225    0.0000 C   0  0  0  0  0  0  0  0  0  0  0  0
    5.5276    0.5889    0.0000 C   0  0  0  0  0  0  0  0  0  0  0  0
    5.8957    1.9544    0.0000 C   0  0  0  0  0  0  0  0  0  0  0  0
  1  2  1  0  0  0  0
  2  3  1  0  0  0  0
  3  4  2  0  0  0  0
  3  5  1  0  0  0  0
  5  6  1  0  0  0  0
  6  7  1  0  0  0  0
  7  8  2  0  0  0  0
  7  9  1  0  0  0  0
  9 10  2  0  0  0  0
 10 11  1  0  0  0  0
 11 12  2  0  0  0  0
 12 13  1  0  0  0  0
 13 14  2  0  0  0  0
 14  9  1  0  0  0  0
 14 15  1  0  0  0  0
 15 16  1  0  0  0  0
 15 17  2  0  0  0  0
  6 18  1  0  0  0  0
 18 19  1  0  0  0  0
 18 20  1  0  0  0  0
 18 21  1  0  0  0  0
M  CHG  2  15   1  16  -1
M  END
>  <EXTREG>  (ZINC00080218)
ZINC00080218

>  <LOGBIO>
2.5000

$$$$
ZINC00080223
  -MTS-   02131516522D 0   0.00000     0.00000     0

 24 25  0  0  0  0  0  0  0  0999 V2000
    3.1146    4.5984    0.0000 C   0  0  0  0  0  0  0  0  0  0  0  0
    3.1156    3.5984    0.0000 O   0  0  0  0  0  0  0  0  0  0  0  0
    2.2501    3.0975    0.0000 C   0  0  0  0  0  0  0  0  0  0  0  0
    1.3801    3.5975    0.0000 C   0  0  0  0  0  0  0  0  0  0  0  0
    0.5201    3.0975    0.0000 C   0  0  0  0  0  0  0  0  0  0  0  0
    0.5201    2.0975    0.0000 C   0  0  0  0  0  0  0  0  0  0  0  0
    1.3801    1.5975    0.0000 C   0  0  0  0  0  0  0  0  0  0  0  0
    2.2501    2.0975    0.0000 C   0  0  0  0  0  0  0  0  0  0  0  0
    3.4618    1.3963    0.0000 N   0  0  0  0  0  0  0  0  0  0  0  0
    3.4608    0.3963    0.0000 C   0  0  0  0  0  0  0  0  0  0  0  0
    2.5988   -0.1002    0.0000 C   0  0  0  0  0  0  0  0  0  0  0  0
    1.7330    0.4002    0.0000 O   0  0  0  0  0  0  0  0  0  0  0  0
    2.5989   -1.1036    0.0000 N   0  0  0  0  0  0  0  0  0  0  0  0
    1.7369   -1.6002    0.0000 C   0  0  0  0  0  0  0  0  0  0  0  0
    1.7359   -2.6002    0.0000 C   0  0  0  0  0  0  0  0  0  0  0  0
    2.6039   -3.1036    0.0000 C   0  0  0  0  0  0  0  0  0  0  0  0
    2.6009   -4.0984    0.0000 C   0  0  0  0  0  0  0  0  0  0  0  0
    1.7349   -4.5984    0.0000 C   0  0  0  0  0  0  0  0  0  0  0  0
    0.8718   -4.1036    0.0000 C   0  0  0  0  0  0  0  0  0  0  0  0
    0.8699   -3.1002    0.0000 C   0  0  0  0  0  0  0  0  0  0  0  0
    4.3283    1.8955    0.0000 S   0  0  0  0  0  0  0  0  0  0  0  0
    5.1949    2.3946    0.0000 C   0  0  0  0  0  0  0  0  0  0  0  0
    4.8275    1.0290    0.0000 O   0  0  0  0  0  0  0  0  0  0  0  0
    3.8292    2.7620    0.0000 O   0  0  0  0  0  0  0  0  0  0  0  0
  1  2  1  0  0  0  0
  2  3  1  0  0  0  0
  3  4  2  0  0  0  0
  4  5  1  0  0  0  0
  5  6  2  0  0  0  0
  6  7  1  0  0  0  0
  7  8  2  0  0  0  0
  8  3  1  0  0  0  0
  8  9  1  0  0  0  0
  9 10  1  0  0  0  0
 10 11  1  0  0  0  0
 11 12  2  0  0  0  0
 11 13  1  0  0  0  0
 13 14  1  0  0  0  0
 14 15  1  0  0  0  0
 15 16  2  0  0  0  0
 16 17  1  0  0  0  0
 17 18  2  0  0  0  0
 18 19  1  0  0  0  0
 19 20  2  0  0  0  0
 20 15  1  0  0  0  0
  9 21  1  0  0  0  0
 21 22  1  0  0  0  0
 21 23  2  0  0  0  0
 21 24  2  0  0  0  0
M  END
>  <EXTREG>  (ZINC00080223)
ZINC00080223

>  <LOGBIO>
2.5000

$$$$
ZINC00080348
  -MTS-   02131516522D 0   0.00000     0.00000     0

 12 13  0  0  0  0  0  0  0  0999 V2000
    3.6072    1.3006    0.0000 N   0  0  0  0  0  0  0  0  0  0  0  0
    3.1080    0.4341    0.0000 C   0  0  0  0  0  0  0  0  0  0  0  0
    2.1058    0.4334    0.0000 N   0  0  0  0  0  0  0  0  0  0  0  0
    1.4265    1.1792    0.0000 N   0  0  0  0  0  0  0  0  0  0  0  0
    0.5208    0.7641    0.0000 C   0  0  0  0  0  0  0  0  0  0  0  0
    0.6221   -0.2270    0.0000 C   0  0  0  0  0  0  0  0  0  0  0  0
    1.6093   -0.4346    0.0000 C   0  0  0  0  0  0  0  0  0  0  0  0
    2.1115   -1.2979    0.0000 N   0  0  0  0  0  0  0  0  0  0  0  0
    3.1063   -1.2999    0.0000 C   0  0  0  0  0  0  0  0  0  0  0  0
    3.6088   -0.4314    0.0000 C   0  0  0  0  0  0  0  0  0  0  0  0
    4.6088   -0.4314    0.0000 C   0  0  0  0  0  0  0  0  0  0  0  0
    5.6088   -0.4314    0.0000 N   0  0  0  0  0  0  0  0  0  0  0  0
  1  2  1  0  0  0  0
  2  3  1  0  0  0  0
  3  4  1  0  0  0  0
  4  5  2  0  0  0  0
  5  6  1  0  0  0  0
  6  7  2  0  0  0  0
  7  3  1  0  0  0  0
  7  8  1  0  0  0  0
  8  9  2  0  0  0  0
  9 10  1  0  0  0  0
 10  2  2  0  0  0  0
 10 11  1  0  0  0  0
 11 12  3  0  0  0  0
M  END
>  <EXTREG>  (ZINC00080348)
ZINC00080348

>  <LOGBIO>
2.5000

$$$$
ZINC00080602
  -MTS-   02131516522D 0   0.00000     0.00000     0

 22 24  0  0  1  0  0  0  0  0999 V2000
    5.3150   -2.9308    0.0000 C   0  0  0  0  0  0  0  0  0  0  0  0
    4.7265   -2.1223    0.0000 C   0  0  1  0  0  0  0  0  0  0  0  0
    5.0365   -1.1623    0.0000 S   0  0  0  0  0  0  0  0  0  0  0  0
    4.2265   -0.5823    0.0000 C   0  0  1  0  0  0  0  0  0  0  0  0
    3.4165   -1.1623    0.0000 N   0  0  0  0  0  0  0  0  0  0  0  0
    3.7265   -2.1223    0.0000 C   0  0  0  0  0  0  0  0  0  0  0  0
    3.1379   -2.9308    0.0000 O   0  0  0  0  0  0  0  0  0  0  0  0
    2.4668   -0.8492    0.0000 C   0  0  0  0  0  0  0  0  0  0  0  0
    2.2614    0.1330    0.0000 C   0  0  0  0  0  0  0  0  0  0  0  0
    1.3161    0.4426    0.0000 C   0  0  0  0  0  0  0  0  0  0  0  0
    0.5693   -0.2225    0.0000 C   0  0  0  0  0  0  0  0  0  0  0  0
    0.7680   -1.1972    0.0000 C   0  0  0  0  0  0  0  0  0  0  0  0
    1.7201   -1.5143    0.0000 C   0  0  0  0  0  0  0  0  0  0  0  0
    4.2265    0.4177    0.0000 C   0  0  0  0  0  0  0  0  0  0  0  0
    5.0950    0.9203    0.0000 C   0  0  0  0  0  0  0  0  0  0  0  0
    5.0929    1.9150    0.0000 C   0  0  0  0  0  0  0  0  0  0  0  0
    4.2274    2.4159    0.0000 C   0  0  0  0  0  0  0  0  0  0  0  0
    4.2299    3.4159    0.0000 Br  0  0  0  0  0  0  0  0  0  0  0  0
    3.3639    1.9220    0.0000 C   0  0  0  0  0  0  0  0  0  0  0  0
    3.3609    0.9185    0.0000 C   0  0  0  0  0  0  0  0  0  0  0  0
    4.7601   -0.3081    0.0000 H   0  0  0  0  0  0  0  0  0  0  0  0
    5.3190   -2.0277    0.0000 H   0  0  0  0  0  0  0  0  0  0  0  0
  2  1  1  6  0  0  0
  2 22  1  1  0  0  0
  2  3  1  0  0  0  0
  3  4  1  0  0  0  0
  4 21  1  6  0  0  0
  4  5  1  0  0  0  0
  5  6  1  0  0  0  0
  6  2  1  0  0  0  0
  6  7  2  0  0  0  0
  5  8  1  0  0  0  0
  8  9  2  0  0  0  0
  9 10  1  0  0  0  0
 10 11  2  0  0  0  0
 11 12  1  0  0  0  0
 12 13  2  0  0  0  0
 13  8  1  0  0  0  0
  4 14  1  1  0  0  0
 14 15  2  0  0  0  0
 15 16  1  0  0  0  0
 16 17  2  0  0  0  0
 17 18  1  0  0  0  0
 17 19  1  0  0  0  0
 19 20  2  0  0  0  0
 20 14  1  0  0  0  0
M  END
>  <EXTREG>  (ZINC00080602)
ZINC00080602

>  <LOGBIO>
2.5000

$$$$
ZINC00080998
  -MTS-   02131516522D 0   0.00000     0.00000     0

 26 28  0  0  0  0  0  0  0  0999 V2000
    7.4501    2.6010    0.0000 C   0  0  0  0  0  0  0  0  0  0  0  0
    6.5804    3.1014    0.0000 C   0  0  0  0  0  0  0  0  0  0  0  0
    5.7201    2.6018    0.0000 O   0  0  0  0  0  0  0  0  0  0  0  0
    4.8504    3.1022    0.0000 C   0  0  0  0  0  0  0  0  0  0  0  0
    4.8499    4.0970    0.0000 O   0  0  0  0  0  0  0  0  0  0  0  0
    3.9848    2.6014    0.0000 C   0  0  0  0  0  0  0  0  0  0  0  0
    3.1148    3.1014    0.0000 C   0  0  0  0  0  0  0  0  0  0  0  0
    2.2548    2.6014    0.0000 N   0  0  0  0  0  0  0  0  0  0  0  0
    2.2548    1.6014    0.0000 C   0  0  0  0  0  0  0  0  0  0  0  0
    1.3848    1.1014    0.0000 C   0  0  0  0  0  0  0  0  0  0  0  0
    0.5193    1.6022    0.0000 C   0  0  0  0  0  0  0  0  0  0  0  0
    1.3848    0.1014    0.0000 C   0  0  0  0  0  0  0  0  0  0  0  0
    2.2548   -0.3986    0.0000 C   0  0  0  0  0  0  0  0  0  0  0  0
    3.1148    0.1014    0.0000 C   0  0  0  0  0  0  0  0  0  0  0  0
    3.1148    1.1014    0.0000 C   0  0  0  0  0  0  0  0  0  0  0  0
    3.9848    1.6014    0.0000 C   0  0  0  0  0  0  0  0  0  0  0  0
    5.0235    1.0003    0.0000 N   0  0  0  0  0  0  0  0  0  0  0  0
    5.0225    0.0003    0.0000 C   0  0  0  0  0  0  0  0  0  0  0  0
    4.1535   -0.5014    0.0000 C   0  0  0  0  0  0  0  0  0  0  0  0
    4.1545   -1.4962    0.0000 C   0  0  0  0  0  0  0  0  0  0  0  0
    5.0196   -1.9979    0.0000 C   0  0  0  0  0  0  0  0  0  0  0  0
    5.8836   -1.5048    0.0000 C   0  0  0  0  0  0  0  0  0  0  0  0
    5.8875   -0.5014    0.0000 C   0  0  0  0  0  0  0  0  0  0  0  0
    5.0161   -2.9979    0.0000 C   0  0  0  0  0  0  0  0  0  0  0  0
    4.1456   -3.4970    0.0000 O   0  0  0  0  0  0  0  0  0  0  0  0
    5.8756   -3.4987    0.0000 O   0  0  0  0  0  0  0  0  0  0  0  0
  1  2  1  0  0  0  0
  2  3  1  0  0  0  0
  3  4  1  0  0  0  0
  4  5  2  0  0  0  0
  4  6  1  0  0  0  0
  6  7  2  0  0  0  0
  7  8  1  0  0  0  0
  8  9  2  0  0  0  0
  9 10  1  0  0  0  0
 10 11  1  0  0  0  0
 10 12  2  0  0  0  0
 12 13  1  0  0  0  0
 13 14  2  0  0  0  0
 14 15  1  0  0  0  0
 15  9  1  0  0  0  0
 15 16  2  0  0  0  0
 16  6  1  0  0  0  0
 16 17  1  0  0  0  0
 17 18  1  0  0  0  0
 18 19  2  0  0  0  0
 19 20  1  0  0  0  0
 20 21  2  0  0  0  0
 21 22  1  0  0  0  0
 22 23  2  0  0  0  0
 23 18  1  0  0  0  0
 21 24  1  0  0  0  0
 24 25  1  0  0  0  0
 24 26  2  0  0  0  0
M  END
>  <EXTREG>  (ZINC00080998)
ZINC00080998

>  <LOGBIO>
2.5000

$$$$
ZINC00081555
  -MTS-   02131516522D 0   0.00000     0.00000     0

 23 24  0  0  1  0  0  0  0  0999 V2000
    7.6946   -2.6343    0.0000 C   0  0  0  0  0  0  0  0  0  0  0  0
    7.1033   -1.8279    0.0000 C   0  0  0  0  0  0  0  0  0  0  0  0
    7.5065   -0.9090    0.0000 C   0  0  0  0  0  0  0  0  0  0  0  0
    6.9166   -0.1080    0.0000 C   0  0  0  0  0  0  0  0  0  0  0  0
    5.9224   -0.2159    0.0000 C   0  0  0  0  0  0  0  0  0  0  0  0
    5.5181   -1.1249    0.0000 C   0  0  0  0  0  0  0  0  0  0  0  0
    6.1091   -1.9358    0.0000 C   0  0  0  0  0  0  0  0  0  0  0  0
    4.5237   -1.2303    0.0000 C   0  0  0  0  0  0  0  0  0  0  0  0
    4.1178   -2.1442    0.0000 O   0  0  0  0  0  0  0  0  0  0  0  0
    3.9352   -0.4218    0.0000 N   0  0  0  0  0  0  0  0  0  0  0  0
    4.2452    0.5382    0.0000 N   0  0  0  0  0  0  0  0  0  0  0  0
    3.4352    1.1182    0.0000 C   0  0  0  0  0  0  0  0  0  0  0  0
    2.6252    0.5382    0.0000 C   0  0  0  0  0  0  0  0  0  0  0  0
    2.9352   -0.4218    0.0000 C   0  0  1  0  0  0  0  0  0  0  0  0
    3.0391   -1.4164    0.0000 O   0  0  0  0  0  0  0  0  0  0  0  0
    1.5654   -0.7112    0.0000 C   0  0  0  0  0  0  0  0  0  0  0  0
    1.7722   -1.6896    0.0000 C   0  0  0  0  0  0  0  0  0  0  0  0
    1.3587    0.2672    0.0000 C   0  0  0  0  0  0  0  0  0  0  0  0
    0.5870   -0.9180    0.0000 C   0  0  0  0  0  0  0  0  0  0  0  0
    3.4352    2.1182    0.0000 C   0  0  0  0  0  0  0  0  0  0  0  0
    2.4352    2.1182    0.0000 F   0  0  0  0  0  0  0  0  0  0  0  0
    4.4352    2.1182    0.0000 F   0  0  0  0  0  0  0  0  0  0  0  0
    3.4352    3.1182    0.0000 F   0  0  0  0  0  0  0  0  0  0  0  0
  1  2  1  0  0  0  0
  2  3  2  0  0  0  0
  3  4  1  0  0  0  0
  4  5  2  0  0  0  0
  5  6  1  0  0  0  0
  6  7  2  0  0  0  0
  7  2  1  0  0  0  0
  6  8  1  0  0  0  0
  8  9  2  0  0  0  0
  8 10  1  0  0  0  0
 10 11  1  0  0  0  0
 11 12  2  0  0  0  0
 12 13  1  0  0  0  0
 13 14  1  0  0  0  0
 14 10  1  0  0  0  0
 14 15  1  6  0  0  0
 14 16  1  0  0  0  0
 16 17  1  0  0  0  0
 16 18  1  0  0  0  0
 16 19  1  0  0  0  0
 12 20  1  0  0  0  0
 20 21  1  0  0  0  0
 20 22  1  0  0  0  0
 20 23  1  0  0  0  0
M  END
>  <EXTREG>  (ZINC00081555)
ZINC00081555

>  <LOGBIO>
2.5000

$$$$
ZINC00081972
  -MTS-   02131516522D 0   0.00000     0.00000     0

 24 27  0  0  0  0  0  0  0  0999 V2000
    1.1717   -3.8234    0.0000 C   0  0  0  0  0  0  0  0  0  0  0  0
    1.6683   -2.9553    0.0000 N   0  0  0  0  0  0  0  0  0  0  0  0
    2.6717   -2.9503    0.0000 C   0  0  0  0  0  0  0  0  0  0  0  0
    3.1765   -3.8136    0.0000 O   0  0  0  0  0  0  0  0  0  0  0  0
    3.1638   -2.0858    0.0000 N   0  0  0  0  0  0  0  0  0  0  0  0
    4.1638   -2.0824    0.0000 C   0  0  0  0  0  0  0  0  0  0  0  0
    2.6638   -1.2213    0.0000 C   0  0  0  0  0  0  0  0  0  0  0  0
    2.9738   -0.2613    0.0000 N   0  0  0  0  0  0  0  0  0  0  0  0
    2.1638    0.3187    0.0000 C   0  0  0  0  0  0  0  0  0  0  0  0
    1.3538   -0.2613    0.0000 N   0  0  0  0  0  0  0  0  0  0  0  0
    0.5449    0.3414    0.0000 C   0  0  0  0  0  0  0  0  0  0  0  0
    0.8670    1.2881    0.0000 C   0  0  0  0  0  0  0  0  0  0  0  0
    0.2912    2.1057    0.0000 O   0  0  0  0  0  0  0  0  0  0  0  0
    1.8757    1.2724    0.0000 N   0  0  0  0  0  0  0  0  0  0  0  0
    2.4780    2.0706    0.0000 C   0  0  0  0  0  0  0  0  0  0  0  0
    3.4740    1.9486    0.0000 C   0  0  0  0  0  0  0  0  0  0  0  0
    4.0717    2.7438    0.0000 C   0  0  0  0  0  0  0  0  0  0  0  0
    3.6825    3.6650    0.0000 C   0  0  0  0  0  0  0  0  0  0  0  0
    2.6957    3.7909    0.0000 C   0  0  0  0  0  0  0  0  0  0  0  0
    2.0889    2.9917    0.0000 C   0  0  0  0  0  0  0  0  0  0  0  0
    1.0967    3.1163    0.0000 F   0  0  0  0  0  0  0  0  0  0  0  0
    1.6638   -1.2213    0.0000 C   0  0  0  0  0  0  0  0  0  0  0  0
    1.1656   -2.0908    0.0000 C   0  0  0  0  0  0  0  0  0  0  0  0
    0.1656   -2.0940    0.0000 O   0  0  0  0  0  0  0  0  0  0  0  0
  1  2  1  0  0  0  0
  2  3  1  0  0  0  0
  3  4  2  0  0  0  0
  3  5  1  0  0  0  0
  5  6  1  0  0  0  0
  5  7  1  0  0  0  0
  7  8  1  0  0  0  0
  8  9  2  0  0  0  0
  9 10  1  0  0  0  0
 10 11  1  0  0  0  0
 11 12  1  0  0  0  0
 12 13  2  0  0  0  0
 12 14  1  0  0  0  0
 14  9  1  0  0  0  0
 14 15  1  0  0  0  0
 15 16  2  0  0  0  0
 16 17  1  0  0  0  0
 17 18  2  0  0  0  0
 18 19  1  0  0  0  0
 19 20  2  0  0  0  0
 20 15  1  0  0  0  0
 20 21  1  0  0  0  0
 10 22  1  0  0  0  0
 22  7  2  0  0  0  0
 22 23  1  0  0  0  0
 23  2  1  0  0  0  0
 23 24  2  0  0  0  0
M  END
>  <EXTREG>  (ZINC00081972)
ZINC00081972

>  <LOGBIO>
2.5000

$$$$
ZINC00083219
  -MTS-   02131516522D 0   0.00000     0.00000     0

 12 12  0  0  0  0  0  0  0  0999 V2000
    3.9814    1.7026    0.0000 C   0  0  0  0  0  0  0  0  0  0  0  0
    3.9824    0.7026    0.0000 O   0  0  0  0  0  0  0  0  0  0  0  0
    3.1169    0.2017    0.0000 C   0  0  0  0  0  0  0  0  0  0  0  0
    2.2469    0.7017    0.0000 C   0  0  0  0  0  0  0  0  0  0  0  0
    1.3869    0.2017    0.0000 C   0  0  0  0  0  0  0  0  0  0  0  0
    1.3869   -0.7983    0.0000 C   0  0  0  0  0  0  0  0  0  0  0  0
    0.5201   -1.2970    0.0000 C   0  0  0  0  0  0  0  0  0  0  0  0
    2.2469   -1.2983    0.0000 N   0  0  0  0  0  0  0  0  0  0  0  0
    3.1169   -0.7983    0.0000 C   0  0  0  0  0  0  0  0  0  0  0  0
    3.9824   -1.2991    0.0000 N   0  3  0  0  0  0  0  0  0  0  0  0
    3.9819   -2.3026    0.0000 O   0  5  0  0  0  0  0  0  0  0  0  0
    4.8446   -0.8030    0.0000 O   0  0  0  0  0  0  0  0  0  0  0  0
  1  2  1  0  0  0  0
  2  3  1  0  0  0  0
  3  4  2  0  0  0  0
  4  5  1  0  0  0  0
  5  6  2  0  0  0  0
  6  7  1  0  0  0  0
  6  8  1  0  0  0  0
  8  9  2  0  0  0  0
  9  3  1  0  0  0  0
  9 10  1  0  0  0  0
 10 11  1  0  0  0  0
 10 12  2  0  0  0  0
M  CHG  2  10   1  11  -1
M  END
>  <EXTREG>  (ZINC00083219)
ZINC00083219

>  <LOGBIO>
2.5000

$$$$
ZINC00083767
  -MTS-   02131516522D 0   0.00000     0.00000     0

 12 13  0  0  0  0  0  0  0  0999 V2000
    0.4993   -1.0594    0.0000 Br  0  0  0  0  0  0  0  0  0  0  0  0
    1.4935   -0.9520    0.0000 C   0  0  0  0  0  0  0  0  0  0  0  0
    2.0865   -1.7616    0.0000 C   0  0  0  0  0  0  0  0  0  0  0  0
    3.0753   -1.6527    0.0000 C   0  0  0  0  0  0  0  0  0  0  0  0
    3.4803   -0.7384    0.0000 C   0  0  0  0  0  0  0  0  0  0  0  0
    2.8965    0.0671    0.0000 C   0  0  0  0  0  0  0  0  0  0  0  0
    1.8985   -0.0377    0.0000 C   0  0  0  0  0  0  0  0  0  0  0  0
    1.3100    0.7708    0.0000 N   0  0  0  0  0  0  0  0  0  0  0  0
    1.6200    1.7308    0.0000 C   0  0  0  0  0  0  0  0  0  0  0  0
    0.8100    2.3108    0.0000 N   0  0  0  0  0  0  0  0  0  0  0  0
    0.0000    1.7308    0.0000 N   0  0  0  0  0  0  0  0  0  0  0  0
    0.3100    0.7708    0.0000 N   0  0  0  0  0  0  0  0  0  0  0  0
  1  2  1  0  0  0  0
  2  3  2  0  0  0  0
  3  4  1  0  0  0  0
  4  5  2  0  0  0  0
  5  6  1  0  0  0  0
  6  7  2  0  0  0  0
  7  2  1  0  0  0  0
  7  8  1  0  0  0  0
  8  9  1  0  0  0  0
  9 10  2  0  0  0  0
 10 11  1  0  0  0  0
 11 12  2  0  0  0  0
 12  8  1  0  0  0  0
M  END
>  <EXTREG>  (ZINC00083767)
ZINC00083767

>  <LOGBIO>
2.5000

$$$$
ZINC00084349
  -MTS-   02131516522D 0   0.00000     0.00000     0

 14 15  0  0  0  0  0  0  0  0999 V2000
    3.9397   -1.4550    0.0000 C   0  0  0  0  0  0  0  0  0  0  0  0
    4.3466   -0.5377    0.0000 C   0  0  0  0  0  0  0  0  0  0  0  0
    5.3359   -0.4334    0.0000 O   0  0  0  0  0  0  0  0  0  0  0  0
    3.7580    0.2708    0.0000 N   0  0  0  0  0  0  0  0  0  0  0  0
    4.0680    1.2308    0.0000 C   0  0  0  0  0  0  0  0  0  0  0  0
    5.0177    1.5439    0.0000 O   0  0  0  0  0  0  0  0  0  0  0  0
    3.2580    1.8108    0.0000 O   0  0  0  0  0  0  0  0  0  0  0  0
    2.4480    1.2308    0.0000 C   0  0  0  0  0  0  0  0  0  0  0  0
    1.4688    1.4335    0.0000 C   0  0  0  0  0  0  0  0  0  0  0  0
    0.8006    0.6895    0.0000 C   0  0  0  0  0  0  0  0  0  0  0  0
    1.1137   -0.2638    0.0000 C   0  0  0  0  0  0  0  0  0  0  0  0
    0.4474   -1.0095    0.0000 C   0  0  0  0  0  0  0  0  0  0  0  0
    2.0877   -0.4665    0.0000 C   0  0  0  0  0  0  0  0  0  0  0  0
    2.7580    0.2708    0.0000 C   0  0  0  0  0  0  0  0  0  0  0  0
  1  2  1  0  0  0  0
  2  3  2  0  0  0  0
  2  4  1  0  0  0  0
  4  5  1  0  0  0  0
  5  6  2  0  0  0  0
  5  7  1  0  0  0  0
  7  8  1  0  0  0  0
  8  9  2  0  0  0  0
  9 10  1  0  0  0  0
 10 11  2  0  0  0  0
 11 12  1  0  0  0  0
 11 13  1  0  0  0  0
 13 14  2  0  0  0  0
 14  4  1  0  0  0  0
 14  8  1  0  0  0  0
M  END
>  <EXTREG>  (ZINC00084349)
ZINC00084349

>  <LOGBIO>
2.5000

$$$$
ZINC00085200
  -MTS-   02131516522D 0   0.00000     0.00000     0

 18 19  0  0  1  0  0  0  0  0999 V2000
    4.1709    1.5501    0.0000 C   0  0  0  0  0  0  0  0  0  0  0  0
    3.3054    1.0492    0.0000 C   0  0  1  0  0  0  0  0  0  0  0  0
    2.4354    1.5492    0.0000 C   0  0  0  0  0  0  0  0  0  0  0  0
    1.5754    1.0492    0.0000 C   0  0  0  0  0  0  0  0  0  0  0  0
    1.2315    1.9882    0.0000 C   0  0  0  0  0  0  0  0  0  0  0  0
    0.5908    0.8746    0.0000 C   0  0  0  0  0  0  0  0  0  0  0  0
    1.5754    0.0492    0.0000 N   0  0  0  0  0  0  0  0  0  0  0  0
    2.4354   -0.4508    0.0000 C   0  0  0  0  0  0  0  0  0  0  0  0
    2.4329   -1.4508    0.0000 S   0  0  0  0  0  0  0  0  0  0  0  0
    3.3054    0.0492    0.0000 N   0  0  0  0  0  0  0  0  0  0  0  0
    4.1709   -0.4517    0.0000 C   0  0  0  0  0  0  0  0  0  0  0  0
    4.1709   -1.4551    0.0000 C   0  0  0  0  0  0  0  0  0  0  0  0
    5.0330   -1.9516    0.0000 C   0  0  0  0  0  0  0  0  0  0  0  0
    5.9000   -1.4533    0.0000 C   0  0  0  0  0  0  0  0  0  0  0  0
    5.9050   -0.4585    0.0000 C   0  0  0  0  0  0  0  0  0  0  0  0
    6.7732    0.0376    0.0000 O   0  0  0  0  0  0  0  0  0  0  0  0
    5.0380    0.0466    0.0000 C   0  0  0  0  0  0  0  0  0  0  0  0
    3.3045    1.6492    0.0000 H   0  0  0  0  0  0  0  0  0  0  0  0
  2  1  1  6  0  0  0
  2 18  1  1  0  0  0
  2  3  1  0  0  0  0
  3  4  1  0  0  0  0
  4  5  1  0  0  0  0
  4  6  1  0  0  0  0
  4  7  1  0  0  0  0
  7  8  1  0  0  0  0
  8  9  2  0  0  0  0
  8 10  1  0  0  0  0
 10  2  1  0  0  0  0
 10 11  1  0  0  0  0
 11 12  2  0  0  0  0
 12 13  1  0  0  0  0
 13 14  2  0  0  0  0
 14 15  1  0  0  0  0
 15 16  1  0  0  0  0
 15 17  2  0  0  0  0
 17 11  1  0  0  0  0
M  END
>  <EXTREG>  (ZINC00085200)
ZINC00085200

>  <LOGBIO>
2.5000

$$$$
ZINC00085629
  -MTS-   02131516522D 0   0.00000     0.00000     0

 12 13  0  0  0  0  0  0  0  0999 V2000
    0.4993   -1.3594    0.0000 Br  0  0  0  0  0  0  0  0  0  0  0  0
    1.4935   -1.2520    0.0000 C   0  0  0  0  0  0  0  0  0  0  0  0
    2.0865   -2.0616    0.0000 C   0  0  0  0  0  0  0  0  0  0  0  0
    3.0753   -1.9527    0.0000 C   0  0  0  0  0  0  0  0  0  0  0  0
    3.4803   -1.0384    0.0000 C   0  0  0  0  0  0  0  0  0  0  0  0
    2.8965   -0.2329    0.0000 C   0  0  0  0  0  0  0  0  0  0  0  0
    1.8985   -0.3377    0.0000 C   0  0  0  0  0  0  0  0  0  0  0  0
    1.3100    0.4708    0.0000 C   0  0  0  0  0  0  0  0  0  0  0  0
    1.6200    1.4308    0.0000 N   0  0  0  0  0  0  0  0  0  0  0  0
    0.8100    2.0108    0.0000 N   0  0  0  0  0  0  0  0  0  0  0  0
    0.0000    1.4308    0.0000 N   0  0  0  0  0  0  0  0  0  0  0  0
    0.3100    0.4708    0.0000 N   0  0  0  0  0  0  0  0  0  0  0  0
  1  2  1  0  0  0  0
  2  3  2  0  0  0  0
  3  4  1  0  0  0  0
  4  5  2  0  0  0  0
  5  6  1  0  0  0  0
  6  7  2  0  0  0  0
  7  2  1  0  0  0  0
  7  8  1  0  0  0  0
  8  9  2  0  0  0  0
  9 10  1  0  0  0  0
 10 11  1  0  0  0  0
 11 12  2  0  0  0  0
 12  8  1  0  0  0  0
M  END
>  <EXTREG>  (ZINC00085629)
ZINC00085629

>  <LOGBIO>
2.5000

$$$$
ZINC00085920
  -MTS-   02131516522D 0   0.00000     0.00000     0

 19 20  0  0  1  0  0  0  0  0999 V2000
    3.5817   -0.9581    0.0000 C   0  0  0  0  0  0  0  0  0  0  0  0
    2.5968   -0.7851    0.0000 C   0  0  0  0  0  0  0  0  0  0  0  0
    2.9376    0.1551    0.0000 C   0  0  0  0  0  0  0  0  0  0  0  0
    1.7268   -0.2851    0.0000 C   0  0  2  0  0  0  0  0  0  0  0  0
    0.8668   -0.7851    0.0000 O   0  0  0  0  0  0  0  0  0  0  0  0
    0.8668   -1.7851    0.0000 C   0  0  0  0  0  0  0  0  0  0  0  0
    0.0000   -2.2838    0.0000 O   0  0  0  0  0  0  0  0  0  0  0  0
    1.7268   -2.2851    0.0000 C   0  0  0  0  0  0  0  0  0  0  0  0
    1.0819   -3.0494    0.0000 C   0  0  0  0  0  0  0  0  0  0  0  0
    2.3678   -3.0526    0.0000 C   0  0  0  0  0  0  0  0  0  0  0  0
    2.5968   -1.7851    0.0000 C   0  0  0  0  0  0  0  0  0  0  0  0
    3.4623   -2.2859    0.0000 O   0  0  0  0  0  0  0  0  0  0  0  0
    1.7238    0.9149    0.0000 C   0  0  0  0  0  0  0  0  0  0  0  0
    2.5910    1.4197    0.0000 C   0  0  0  0  0  0  0  0  0  0  0  0
    2.5865    2.4145    0.0000 C   0  0  0  0  0  0  0  0  0  0  0  0
    1.7197    2.9131    0.0000 C   0  0  0  0  0  0  0  0  0  0  0  0
    0.8575    2.4171    0.0000 C   0  0  0  0  0  0  0  0  0  0  0  0
    0.8570    1.4136    0.0000 C   0  0  0  0  0  0  0  0  0  0  0  0
    2.2457    0.0161    0.0000 H   0  0  0  0  0  0  0  0  0  0  0  0
  1  2  1  0  0  0  0
  2  3  1  0  0  0  0
  2  4  1  0  0  0  0
  4 19  1  1  0  0  0
  4  5  1  0  0  0  0
  5  6  1  0  0  0  0
  6  7  2  0  0  0  0
  6  8  1  0  0  0  0
  8  9  1  0  0  0  0
  8 10  1  0  0  0  0
  8 11  1  0  0  0  0
 11  2  1  0  0  0  0
 11 12  2  0  0  0  0
  4 13  1  6  0  0  0
 13 14  2  0  0  0  0
 14 15  1  0  0  0  0
 15 16  2  0  0  0  0
 16 17  1  0  0  0  0
 17 18  2  0  0  0  0
 18 13  1  0  0  0  0
M  END
>  <EXTREG>  (ZINC00085920)
ZINC00085920

>  <LOGBIO>
2.5000

$$$$
ZINC00086452
  -MTS-   02131516522D 0   0.00000     0.00000     0

 13 14  0  0  0  0  0  0  0  0999 V2000
    1.0061   -1.8106    0.0000 C   0  0  0  0  0  0  0  0  0  0  0  0
    1.5026   -0.9426    0.0000 N   0  0  0  0  0  0  0  0  0  0  0  0
    2.5060   -0.9376    0.0000 C   0  0  0  0  0  0  0  0  0  0  0  0
    3.0108   -1.8008    0.0000 O   0  0  0  0  0  0  0  0  0  0  0  0
    2.9982   -0.0731    0.0000 N   0  0  0  0  0  0  0  0  0  0  0  0
    3.9982   -0.0697    0.0000 C   0  0  0  0  0  0  0  0  0  0  0  0
    2.4982    0.7914    0.0000 C   0  0  0  0  0  0  0  0  0  0  0  0
    2.8082    1.7514    0.0000 N   0  0  0  0  0  0  0  0  0  0  0  0
    1.9982    2.3314    0.0000 O   0  0  0  0  0  0  0  0  0  0  0  0
    1.1882    1.7514    0.0000 C   0  0  0  0  0  0  0  0  0  0  0  0
    1.4982    0.7914    0.0000 C   0  0  0  0  0  0  0  0  0  0  0  0
    1.0000   -0.0781    0.0000 C   0  0  0  0  0  0  0  0  0  0  0  0
    0.0000   -0.0813    0.0000 O   0  0  0  0  0  0  0  0  0  0  0  0
  1  2  1  0  0  0  0
  2  3  1  0  0  0  0
  3  4  2  0  0  0  0
  3  5  1  0  0  0  0
  5  6  1  0  0  0  0
  5  7  1  0  0  0  0
  7  8  2  0  0  0  0
  8  9  1  0  0  0  0
  9 10  1  0  0  0  0
 10 11  2  0  0  0  0
 11  7  1  0  0  0  0
 11 12  1  0  0  0  0
 12  2  1  0  0  0  0
 12 13  2  0  0  0  0
M  END
>  <EXTREG>  (ZINC00086452)
ZINC00086452

>  <LOGBIO>
2.5000

$$$$
ZINC00086552
  -MTS-   02131516522D 0   0.00000     0.00000     0

 21 23  0  0  1  0  0  0  0  0999 V2000
    8.3128    1.9459    0.0000 Br  0  0  0  0  0  0  0  0  0  0  0  0
    7.4473    1.4450    0.0000 C   0  0  0  0  0  0  0  0  0  0  0  0
    6.5773    1.9450    0.0000 C   0  0  0  0  0  0  0  0  0  0  0  0
    5.7173    1.4450    0.0000 C   0  0  0  0  0  0  0  0  0  0  0  0
    5.7173    0.4450    0.0000 C   0  0  0  0  0  0  0  0  0  0  0  0
    6.5773   -0.0550    0.0000 C   0  0  0  0  0  0  0  0  0  0  0  0
    7.4473    0.4450    0.0000 C   0  0  0  0  0  0  0  0  0  0  0  0
    4.8505   -0.0537    0.0000 C   0  0  0  0  0  0  0  0  0  0  0  0
    3.9818    0.4485    0.0000 C   0  0  0  0  0  0  0  0  0  0  0  0
    3.1205   -0.0493    0.0000 C   0  0  2  0  0  0  0  0  0  0  0  0
    3.1180   -1.0493    0.0000 N   0  0  0  0  0  0  0  0  0  0  0  0
    3.9768   -1.5515    0.0000 C   0  0  0  0  0  0  0  0  0  0  0  0
    3.9717   -2.5515    0.0000 S   0  0  0  0  0  0  0  0  0  0  0  0
    4.8480   -1.0537    0.0000 N   0  0  0  0  0  0  0  0  0  0  0  0
    2.2550    0.4515    0.0000 C   0  0  0  0  0  0  0  0  0  0  0  0
    2.2550    1.4550    0.0000 C   0  0  0  0  0  0  0  0  0  0  0  0
    1.3930    1.9515    0.0000 C   0  0  0  0  0  0  0  0  0  0  0  0
    0.5259    1.4532    0.0000 C   0  0  0  0  0  0  0  0  0  0  0  0
    0.5210    0.4584    0.0000 C   0  0  0  0  0  0  0  0  0  0  0  0
    1.3880   -0.0468    0.0000 C   0  0  0  0  0  0  0  0  0  0  0  0
    3.1207    0.5507    0.0000 H   0  0  0  0  0  0  0  0  0  0  0  0
  1  2  1  0  0  0  0
  2  3  2  0  0  0  0
  3  4  1  0  0  0  0
  4  5  2  0  0  0  0
  5  6  1  0  0  0  0
  6  7  2  0  0  0  0
  7  2  1  0  0  0  0
  5  8  1  0  0  0  0
  8  9  1  0  0  0  0
  9 10  1  0  0  0  0
 10 21  1  1  0  0  0
 10 11  1  0  0  0  0
 11 12  1  0  0  0  0
 12 13  2  0  0  0  0
 12 14  1  0  0  0  0
 14  8  2  0  0  0  0
 10 15  1  6  0  0  0
 15 16  2  0  0  0  0
 16 17  1  0  0  0  0
 17 18  2  0  0  0  0
 18 19  1  0  0  0  0
 19 20  2  0  0  0  0
 20 15  1  0  0  0  0
M  END
>  <EXTREG>  (ZINC00086552)
ZINC00086552

>  <LOGBIO>
2.5000

$$$$
ZINC00087615
  -MTS-   02131516522D 0   0.00000     0.00000     0

 14 16  0  0  0  0  0  0  0  0999 V2000
    3.1302    0.5011    0.0000 O   0  0  0  0  0  0  0  0  0  0  0  0
    2.2602    1.0011    0.0000 C   0  0  0  0  0  0  0  0  0  0  0  0
    2.2562    2.0045    0.0000 C   0  0  0  0  0  0  0  0  0  0  0  0
    1.3871    2.4993    0.0000 C   0  0  0  0  0  0  0  0  0  0  0  0
    0.5222    1.9906    0.0000 C   0  0  0  0  0  0  0  0  0  0  0  0
    0.5312    0.9959    0.0000 C   0  0  0  0  0  0  0  0  0  0  0  0
    1.4002    0.5011    0.0000 C   0  0  0  0  0  0  0  0  0  0  0  0
    1.4002   -0.4989    0.0000 S   0  0  0  0  0  0  0  0  0  0  0  0
    2.2602   -0.9989    0.0000 C   0  0  0  0  0  0  0  0  0  0  0  0
    2.2631   -2.0002    0.0000 C   0  0  0  0  0  0  0  0  0  0  0  0
    3.1296   -2.4993    0.0000 C   0  0  0  0  0  0  0  0  0  0  0  0
    3.9971   -1.9949    0.0000 C   0  0  0  0  0  0  0  0  0  0  0  0
    3.9930   -1.0001    0.0000 C   0  0  0  0  0  0  0  0  0  0  0  0
    3.1302   -0.4989    0.0000 C   0  0  0  0  0  0  0  0  0  0  0  0
  1  2  1  0  0  0  0
  2  3  1  0  0  0  0
  3  4  2  0  0  0  0
  4  5  1  0  0  0  0
  5  6  2  0  0  0  0
  6  7  1  0  0  0  0
  7  2  2  0  0  0  0
  7  8  1  0  0  0  0
  8  9  1  0  0  0  0
  9 10  1  0  0  0  0
 10 11  2  0  0  0  0
 11 12  1  0  0  0  0
 12 13  2  0  0  0  0
 13 14  1  0  0  0  0
 14  1  1  0  0  0  0
 14  9  2  0  0  0  0
M  END
>  <EXTREG>  (ZINC00087615)
ZINC00087615

>  <LOGBIO>
2.5000

$$$$
ZINC00088312
  -MTS-   02131516522D 0   0.00000     0.00000     0

 21 22  0  0  0  0  0  0  0  0999 V2000
    0.7684    1.8302    0.0000 C   0  0  0  0  0  0  0  0  0  0  0  0
    1.7116    1.4876    0.0000 O   0  0  0  0  0  0  0  0  0  0  0  0
    1.8840    0.5079    0.0000 C   0  0  0  0  0  0  0  0  0  0  0  0
    1.4244    0.1222    0.0000 O   0  0  0  0  0  0  0  0  0  0  0  0
    2.8272    0.1654    0.0000 C   0  0  0  0  0  0  0  0  0  0  0  0
    3.0342   -1.0113    0.0000 C   0  0  0  0  0  0  0  0  0  0  0  0
    2.2680   -1.6539    0.0000 C   0  0  0  0  0  0  0  0  0  0  0  0
    1.3248   -1.3113    0.0000 C   0  0  0  0  0  0  0  0  0  0  0  0
    0.5639   -1.9520    0.0000 C   0  0  0  0  0  0  0  0  0  0  0  0
    0.7362   -2.9370    0.0000 C   0  0  0  0  0  0  0  0  0  0  0  0
    1.6695   -3.2813    0.0000 C   0  0  0  0  0  0  0  0  0  0  0  0
    2.4403   -2.6389    0.0000 C   0  0  0  0  0  0  0  0  0  0  0  0
    3.0698    1.5442    0.0000 C   0  0  0  0  0  0  0  0  0  0  0  0
    4.1973    1.9550    0.0000 C   0  0  0  0  0  0  0  0  0  0  0  0
    4.3722    2.9431    0.0000 C   0  0  0  0  0  0  0  0  0  0  0  0
    5.3075    3.2818    0.0000 C   0  0  0  0  0  0  0  0  0  0  0  0
    6.0744    2.6400    0.0000 C   0  0  0  0  0  0  0  0  0  0  0  0
    5.9060    1.6596    0.0000 C   0  0  0  0  0  0  0  0  0  0  0  0
    4.9642    1.3132    0.0000 C   0  0  0  0  0  0  0  0  0  0  0  0
    3.8272    0.1654    0.0000 C   0  0  0  0  0  0  0  0  0  0  0  0
    4.4272    0.1654    0.0000 N   0  0  0  0  0  0  0  0  0  0  0  0
  1  2  1  0  0  0  0
  2  3  1  0  0  0  0
  3  4  2  0  0  0  0
  3  5  1  0  0  0  0
  5  6  1  0  0  0  0
  6  7  1  0  0  0  0
  7  8  2  0  0  0  0
  8  9  1  0  0  0  0
  9 10  2  0  0  0  0
 10 11  1  0  0  0  0
 11 12  2  0  0  0  0
 12  7  1  0  0  0  0
  5 13  1  0  0  0  0
 13 14  1  0  0  0  0
 14 15  2  0  0  0  0
 15 16  1  0  0  0  0
 16 17  2  0  0  0  0
 17 18  1  0  0  0  0
 18 19  2  0  0  0  0
 19 14  1  0  0  0  0
  5 20  1  0  0  0  0
 20 21  3  0  0  0  0
M  END
>  <EXTREG>  (ZINC00088312)
ZINC00088312

>  <LOGBIO>
2.5000

$$$$
ZINC00089129
  -MTS-   02131516522D 0   0.00000     0.00000     0

 17 19  0  0  0  0  0  0  0  0999 V2000
    4.1331   -1.7297    0.0000 O   0  0  0  0  0  0  0  0  0  0  0  0
    3.5446   -0.9212    0.0000 C   0  0  0  0  0  0  0  0  0  0  0  0
    3.8546    0.0388    0.0000 N   0  0  0  0  0  0  0  0  0  0  0  0
    4.8043    0.3519    0.0000 C   0  0  0  0  0  0  0  0  0  0  0  0
    5.5536   -0.3155    0.0000 C   0  0  0  0  0  0  0  0  0  0  0  0
    6.4977   -0.0020    0.0000 C   0  0  0  0  0  0  0  0  0  0  0  0
    6.7023    0.9768    0.0000 C   0  0  0  0  0  0  0  0  0  0  0  0
    5.9628    1.6422    0.0000 C   0  0  0  0  0  0  0  0  0  0  0  0
    5.0089    1.3308    0.0000 C   0  0  0  0  0  0  0  0  0  0  0  0
    3.0446    0.6188    0.0000 C   0  0  0  0  0  0  0  0  0  0  0  0
    3.0446    1.6188    0.0000 O   0  0  0  0  0  0  0  0  0  0  0  0
    2.2346    0.0388    0.0000 C   0  0  0  0  0  0  0  0  0  0  0  0
    1.2554    0.2415    0.0000 N   0  0  0  0  0  0  0  0  0  0  0  0
    0.5872   -0.5025    0.0000 C   0  0  0  0  0  0  0  0  0  0  0  0
    0.9003   -1.4558    0.0000 C   0  0  0  0  0  0  0  0  0  0  0  0
    1.8742   -1.6585    0.0000 C   0  0  0  0  0  0  0  0  0  0  0  0
    2.5446   -0.9212    0.0000 C   0  0  0  0  0  0  0  0  0  0  0  0
  1  2  2  0  0  0  0
  2  3  1  0  0  0  0
  3  4  1  0  0  0  0
  4  5  2  0  0  0  0
  5  6  1  0  0  0  0
  6  7  2  0  0  0  0
  7  8  1  0  0  0  0
  8  9  2  0  0  0  0
  9  4  1  0  0  0  0
  3 10  1  0  0  0  0
 10 11  2  0  0  0  0
 10 12  1  0  0  0  0
 12 13  1  0  0  0  0
 13 14  2  0  0  0  0
 14 15  1  0  0  0  0
 15 16  2  0  0  0  0
 16 17  1  0  0  0  0
 17  2  1  0  0  0  0
 17 12  2  0  0  0  0
M  END
>  <EXTREG>  (ZINC00089129)
ZINC00089129

>  <LOGBIO>
2.5000

$$$$
ZINC00091446
  -MTS-   02131516522D 0   0.00000     0.00000     0

 21 23  0  0  0  0  0  0  0  0999 V2000
    7.6301   -3.3735    0.0000 C   0  0  0  0  0  0  0  0  0  0  0  0
    8.0337   -2.4585    0.0000 O   0  0  0  0  0  0  0  0  0  0  0  0
    7.4432   -1.6515    0.0000 C   0  0  0  0  0  0  0  0  0  0  0  0
    7.8473   -0.7331    0.0000 C   0  0  0  0  0  0  0  0  0  0  0  0
    7.2582    0.0685    0.0000 C   0  0  0  0  0  0  0  0  0  0  0  0
    6.2639   -0.0384    0.0000 C   0  0  0  0  0  0  0  0  0  0  0  0
    5.8587   -0.9469    0.0000 C   0  0  0  0  0  0  0  0  0  0  0  0
    6.4489   -1.7585    0.0000 C   0  0  0  0  0  0  0  0  0  0  0  0
    5.6754    0.7701    0.0000 C   0  0  0  0  0  0  0  0  0  0  0  0
    5.9854    1.7301    0.0000 N   0  0  0  0  0  0  0  0  0  0  0  0
    5.1754    2.3101    0.0000 O   0  0  0  0  0  0  0  0  0  0  0  0
    4.3654    1.7301    0.0000 C   0  0  0  0  0  0  0  0  0  0  0  0
    4.6754    0.7701    0.0000 N   0  0  0  0  0  0  0  0  0  0  0  0
    3.4157    2.0433    0.0000 C   0  0  0  0  0  0  0  0  0  0  0  0
    3.2104    3.0255    0.0000 C   0  0  0  0  0  0  0  0  0  0  0  0
    2.2650    3.3351    0.0000 C   0  0  0  0  0  0  0  0  0  0  0  0
    1.5183    2.6699    0.0000 C   0  0  0  0  0  0  0  0  0  0  0  0
    0.5693    2.9855    0.0000 C   0  0  0  0  0  0  0  0  0  0  0  0
    1.7169    1.6952    0.0000 C   0  0  0  0  0  0  0  0  0  0  0  0
    2.6690    1.3781    0.0000 C   0  0  0  0  0  0  0  0  0  0  0  0
    2.8707    0.3987    0.0000 Cl  0  0  0  0  0  0  0  0  0  0  0  0
  1  2  1  0  0  0  0
  2  3  1  0  0  0  0
  3  4  2  0  0  0  0
  4  5  1  0  0  0  0
  5  6  2  0  0  0  0
  6  7  1  0  0  0  0
  7  8  2  0  0  0  0
  8  3  1  0  0  0  0
  6  9  1  0  0  0  0
  9 10  2  0  0  0  0
 10 11  1  0  0  0  0
 11 12  1  0  0  0  0
 12 13  2  0  0  0  0
 13  9  1  0  0  0  0
 12 14  1  0  0  0  0
 14 15  2  0  0  0  0
 15 16  1  0  0  0  0
 16 17  2  0  0  0  0
 17 18  1  0  0  0  0
 17 19  1  0  0  0  0
 19 20  2  0  0  0  0
 20 14  1  0  0  0  0
 20 21  1  0  0  0  0
M  END
>  <EXTREG>  (ZINC00091446)
ZINC00091446

>  <LOGBIO>
2.5000

$$$$
ZINC00091643
  -MTS-   02131516522D 0   0.00000     0.00000     0

 15 16  0  0  0  0  0  0  0  0999 V2000
    5.6101   -1.4899    0.0000 C   0  0  0  0  0  0  0  0  0  0  0  0
    5.0220   -0.6811    0.0000 O   0  0  0  0  0  0  0  0  0  0  0  0
    4.0275   -0.7860    0.0000 C   0  0  0  0  0  0  0  0  0  0  0  0
    3.4366    0.0250    0.0000 C   0  0  0  0  0  0  0  0  0  0  0  0
    2.4475   -0.0814    0.0000 C   0  0  0  0  0  0  0  0  0  0  0  0
    2.0402   -0.9947    0.0000 C   0  0  0  0  0  0  0  0  0  0  0  0
    2.6220   -1.8016    0.0000 C   0  0  0  0  0  0  0  0  0  0  0  0
    2.2124   -2.7139    0.0000 Br  0  0  0  0  0  0  0  0  0  0  0  0
    3.6202   -1.6993    0.0000 C   0  0  0  0  0  0  0  0  0  0  0  0
    4.2067   -2.5093    0.0000 O   0  0  0  0  0  0  0  0  0  0  0  0
    1.8590    0.7271    0.0000 C   0  0  0  0  0  0  0  0  0  0  0  0
    2.1690    1.6871    0.0000 S   0  0  0  0  0  0  0  0  0  0  0  0
    1.3590    2.2671    0.0000 C   0  0  0  0  0  0  0  0  0  0  0  0
    0.5490    1.6871    0.0000 C   0  0  0  0  0  0  0  0  0  0  0  0
    0.8590    0.7271    0.0000 S   0  0  0  0  0  0  0  0  0  0  0  0
  1  2  1  0  0  0  0
  2  3  1  0  0  0  0
  3  4  2  0  0  0  0
  4  5  1  0  0  0  0
  5  6  2  0  0  0  0
  6  7  1  0  0  0  0
  7  8  1  0  0  0  0
  7  9  2  0  0  0  0
  9  3  1  0  0  0  0
  9 10  1  0  0  0  0
  5 11  1  0  0  0  0
 11 12  1  0  0  0  0
 12 13  1  0  0  0  0
 13 14  1  0  0  0  0
 14 15  1  0  0  0  0
 15 11  1  0  0  0  0
M  END
>  <EXTREG>  (ZINC00091643)
ZINC00091643

>  <LOGBIO>
2.5000

$$$$
ZINC00091884
  -MTS-   02131516522D 0   0.00000     0.00000     0

 16 16  0  0  0  0  0  0  0  0999 V2000
    5.7025    3.0029    0.0000 C   0  0  0  0  0  0  0  0  0  0  0  0
    5.7035    1.9995    0.0000 C   0  0  0  0  0  0  0  0  0  0  0  0
    4.8419    1.5021    0.0000 O   0  0  0  0  0  0  0  0  0  0  0  0
    4.8429    0.4987    0.0000 C   0  0  0  0  0  0  0  0  0  0  0  0
    5.7092   -0.0009    0.0000 O   0  0  0  0  0  0  0  0  0  0  0  0
    3.9814    0.0014    0.0000 C   0  0  0  0  0  0  0  0  0  0  0  0
    3.9824   -1.0021    0.0000 S   0  0  0  0  0  0  0  0  0  0  0  0
    3.1169   -1.5029    0.0000 C   0  0  0  0  0  0  0  0  0  0  0  0
    2.2469   -1.0029    0.0000 C   0  0  0  0  0  0  0  0  0  0  0  0
    1.3869   -1.5029    0.0000 C   0  0  0  0  0  0  0  0  0  0  0  0
    0.5201   -1.0043    0.0000 C   0  0  0  0  0  0  0  0  0  0  0  0
    1.3869   -2.5029    0.0000 C   0  0  0  0  0  0  0  0  0  0  0  0
    0.5201   -3.0016    0.0000 Cl  0  0  0  0  0  0  0  0  0  0  0  0
    2.2469   -3.0029    0.0000 C   0  0  0  0  0  0  0  0  0  0  0  0
    3.1169   -2.5029    0.0000 C   0  0  0  0  0  0  0  0  0  0  0  0
    3.9824   -3.0038    0.0000 C   0  0  0  0  0  0  0  0  0  0  0  0
  1  2  1  0  0  0  0
  2  3  1  0  0  0  0
  3  4  1  0  0  0  0
  4  5  2  0  0  0  0
  4  6  1  0  0  0  0
  6  7  1  0  0  0  0
  7  8  1  0  0  0  0
  8  9  2  0  0  0  0
  9 10  1  0  0  0  0
 10 11  1  0  0  0  0
 10 12  2  0  0  0  0
 12 13  1  0  0  0  0
 12 14  1  0  0  0  0
 14 15  2  0  0  0  0
 15  8  1  0  0  0  0
 15 16  1  0  0  0  0
M  END
>  <EXTREG>  (ZINC00091884)
ZINC00091884

>  <LOGBIO>
2.5000

$$$$
ZINC00092400
  -MTS-   02131516522D 0   0.00000     0.00000     0

 19 20  0  0  0  0  0  0  0  0999 V2000
    0.5922    4.1818    0.0000 Cl  0  0  0  0  0  0  0  0  0  0  0  0
    1.0965    3.3183    0.0000 C   0  0  0  0  0  0  0  0  0  0  0  0
    0.6000    2.4463    0.0000 C   0  0  0  0  0  0  0  0  0  0  0  0
    1.1034    1.5883    0.0000 C   0  0  0  0  0  0  0  0  0  0  0  0
    2.1034    1.5923    0.0000 C   0  0  0  0  0  0  0  0  0  0  0  0
    2.6056    0.7276    0.0000 C   0  0  0  0  0  0  0  0  0  0  0  0
    2.1078   -0.1397    0.0000 O   0  0  0  0  0  0  0  0  0  0  0  0
    2.6099   -1.0045    0.0000 C   0  0  0  0  0  0  0  0  0  0  0  0
    2.1113   -1.8752    0.0000 C   0  0  0  0  0  0  0  0  0  0  0  0
    2.6126   -2.7345    0.0000 C   0  0  0  0  0  0  0  0  0  0  0  0
    3.6126   -2.7330    0.0000 C   0  0  0  0  0  0  0  0  0  0  0  0
    4.1126   -3.5990    0.0000 C   0  0  0  0  0  0  0  0  0  0  0  0
    5.1126   -3.5990    0.0000 C   0  0  0  0  0  0  0  0  0  0  0  0
    6.1126   -3.5990    0.0000 N   0  0  0  0  0  0  0  0  0  0  0  0
    4.1113   -1.8722    0.0000 C   0  0  0  0  0  0  0  0  0  0  0  0
    3.6099   -1.0030    0.0000 C   0  0  0  0  0  0  0  0  0  0  0  0
    2.6000    2.4543    0.0000 C   0  0  0  0  0  0  0  0  0  0  0  0
    2.0965    3.3223    0.0000 C   0  0  0  0  0  0  0  0  0  0  0  0
    2.5939    4.1899    0.0000 Cl  0  0  0  0  0  0  0  0  0  0  0  0
  1  2  1  0  0  0  0
  2  3  2  0  0  0  0
  3  4  1  0  0  0  0
  4  5  2  0  0  0  0
  5  6  1  0  0  0  0
  6  7  1  0  0  0  0
  7  8  1  0  0  0  0
  8  9  2  0  0  0  0
  9 10  1  0  0  0  0
 10 11  2  0  0  0  0
 11 12  1  0  0  0  0
 12 13  1  0  0  0  0
 13 14  3  0  0  0  0
 11 15  1  0  0  0  0
 15 16  2  0  0  0  0
 16  8  1  0  0  0  0
  5 17  1  0  0  0  0
 17 18  2  0  0  0  0
 18  2  1  0  0  0  0
 18 19  1  0  0  0  0
M  END
>  <EXTREG>  (ZINC00092400)
ZINC00092400

>  <LOGBIO>
2.5000

$$$$
ZINC00092763
  -MTS-   02131516522D 0   0.00000     0.00000     0

 21 22  0  0  1  0  0  0  0  0999 V2000
    3.5905   -0.9581    0.0000 C   0  0  0  0  0  0  0  0  0  0  0  0
    2.6056   -0.7851    0.0000 C   0  0  0  0  0  0  0  0  0  0  0  0
    2.9463    0.1551    0.0000 C   0  0  0  0  0  0  0  0  0  0  0  0
    1.7356   -0.2851    0.0000 C   0  0  2  0  0  0  0  0  0  0  0  0
    0.8756   -0.7851    0.0000 O   0  0  0  0  0  0  0  0  0  0  0  0
    0.8756   -1.7851    0.0000 C   0  0  0  0  0  0  0  0  0  0  0  0
    0.0088   -2.2838    0.0000 O   0  0  0  0  0  0  0  0  0  0  0  0
    1.7356   -2.2851    0.0000 C   0  0  0  0  0  0  0  0  0  0  0  0
    1.0907   -3.0494    0.0000 C   0  0  0  0  0  0  0  0  0  0  0  0
    2.3766   -3.0526    0.0000 C   0  0  0  0  0  0  0  0  0  0  0  0
    2.6056   -1.7851    0.0000 C   0  0  0  0  0  0  0  0  0  0  0  0
    3.4711   -2.2859    0.0000 O   0  0  0  0  0  0  0  0  0  0  0  0
    1.7325    0.9149    0.0000 C   0  0  0  0  0  0  0  0  0  0  0  0
    2.5998    1.4197    0.0000 C   0  0  0  0  0  0  0  0  0  0  0  0
    2.5953    2.4145    0.0000 C   0  0  0  0  0  0  0  0  0  0  0  0
    3.4598    2.9171    0.0000 Br  0  0  0  0  0  0  0  0  0  0  0  0
    1.7285    2.9131    0.0000 C   0  0  0  0  0  0  0  0  0  0  0  0
    0.8662    2.4171    0.0000 C   0  0  0  0  0  0  0  0  0  0  0  0
    0.8658    1.4136    0.0000 C   0  0  0  0  0  0  0  0  0  0  0  0
    0.0000    0.9132    0.0000 O   0  0  0  0  0  0  0  0  0  0  0  0
    2.2545    0.0161    0.0000 H   0  0  0  0  0  0  0  0  0  0  0  0
  1  2  1  0  0  0  0
  2  3  1  0  0  0  0
  2  4  1  0  0  0  0
  4 21  1  1  0  0  0
  4  5  1  0  0  0  0
  5  6  1  0  0  0  0
  6  7  2  0  0  0  0
  6  8  1  0  0  0  0
  8  9  1  0  0  0  0
  8 10  1  0  0  0  0
  8 11  1  0  0  0  0
 11  2  1  0  0  0  0
 11 12  2  0  0  0  0
  4 13  1  6  0  0  0
 13 14  2  0  0  0  0
 14 15  1  0  0  0  0
 15 16  1  0  0  0  0
 15 17  2  0  0  0  0
 17 18  1  0  0  0  0
 18 19  2  0  0  0  0
 19 13  1  0  0  0  0
 19 20  1  0  0  0  0
M  END
>  <EXTREG>  (ZINC00092763)
ZINC00092763

>  <LOGBIO>
2.5000

$$$$
ZINC00094214
  -MTS-   02131516522D 0   0.00000     0.00000     0

 22 24  0  0  0  0  0  0  0  0999 V2000
    3.1156    4.5034    0.0000 C   0  0  0  0  0  0  0  0  0  0  0  0
    2.2501    4.0026    0.0000 C   0  0  0  0  0  0  0  0  0  0  0  0
    1.3801    4.5026    0.0000 C   0  0  0  0  0  0  0  0  0  0  0  0
    0.5201    4.0026    0.0000 C   0  0  0  0  0  0  0  0  0  0  0  0
    0.5201    3.0026    0.0000 C   0  0  0  0  0  0  0  0  0  0  0  0
    1.3801    2.5026    0.0000 C   0  0  0  0  0  0  0  0  0  0  0  0
    2.2501    3.0026    0.0000 C   0  0  0  0  0  0  0  0  0  0  0  0
    1.3776    1.5026    0.0000 C   0  0  0  0  0  0  0  0  0  0  0  0
    0.5076    1.0026    0.0000 O   0  0  0  0  0  0  0  0  0  0  0  0
    2.2376    1.0026    0.0000 N   0  0  0  0  0  0  0  0  0  0  0  0
    2.2345    0.0026    0.0000 C   0  0  0  0  0  0  0  0  0  0  0  0
    1.3645   -0.4974    0.0000 N   0  0  0  0  0  0  0  0  0  0  0  0
    1.3635   -1.4922    0.0000 C   0  0  0  0  0  0  0  0  0  0  0  0
    0.4962   -1.9900    0.0000 O   0  0  0  0  0  0  0  0  0  0  0  0
    2.2275   -1.9957    0.0000 C   0  0  0  0  0  0  0  0  0  0  0  0
    2.2215   -2.9991    0.0000 C   0  0  0  0  0  0  0  0  0  0  0  0
    3.0855   -3.5026    0.0000 C   0  0  0  0  0  0  0  0  0  0  0  0
    3.0825   -4.5026    0.0000 C   0  0  0  0  0  0  0  0  0  0  0  0
    3.9555   -3.0026    0.0000 C   0  0  0  0  0  0  0  0  0  0  0  0
    3.9565   -2.0078    0.0000 C   0  0  0  0  0  0  0  0  0  0  0  0
    3.0925   -1.5043    0.0000 C   0  0  0  0  0  0  0  0  0  0  0  0
    3.0985   -0.5009    0.0000 N   0  0  0  0  0  0  0  0  0  0  0  0
  1  2  1  0  0  0  0
  2  3  2  0  0  0  0
  3  4  1  0  0  0  0
  4  5  2  0  0  0  0
  5  6  1  0  0  0  0
  6  7  2  0  0  0  0
  7  2  1  0  0  0  0
  6  8  1  0  0  0  0
  8  9  2  0  0  0  0
  8 10  1  0  0  0  0
 10 11  1  0  0  0  0
 11 12  1  0  0  0  0
 12 13  1  0  0  0  0
 13 14  2  0  0  0  0
 13 15  1  0  0  0  0
 15 16  1  0  0  0  0
 16 17  2  0  0  0  0
 17 18  1  0  0  0  0
 17 19  1  0  0  0  0
 19 20  2  0  0  0  0
 20 21  1  0  0  0  0
 21 15  2  0  0  0  0
 21 22  1  0  0  0  0
 22 11  2  0  0  0  0
M  END
>  <EXTREG>  (ZINC00094214)
ZINC00094214

>  <LOGBIO>
2.5000

$$$$
ZINC00094586
  -MTS-   02131516522D 0   0.00000     0.00000     0

 21 23  0  0  0  0  0  0  0  0999 V2000
    4.8534    1.9962    0.0000 C   0  0  0  0  0  0  0  0  0  0  0  0
    3.9869    2.4953    0.0000 O   0  0  0  0  0  0  0  0  0  0  0  0
    3.1214    1.9945    0.0000 C   0  0  0  0  0  0  0  0  0  0  0  0
    2.2514    2.4945    0.0000 C   0  0  0  0  0  0  0  0  0  0  0  0
    1.3914    1.9945    0.0000 C   0  0  0  0  0  0  0  0  0  0  0  0
    1.3914    0.9945    0.0000 C   0  0  0  0  0  0  0  0  0  0  0  0
    2.2514    0.4945    0.0000 C   0  0  0  0  0  0  0  0  0  0  0  0
    2.2542   -0.5068    0.0000 C   0  0  0  0  0  0  0  0  0  0  0  0
    3.1207   -1.0059    0.0000 C   0  0  0  0  0  0  0  0  0  0  0  0
    3.9882   -0.5016    0.0000 C   0  0  0  0  0  0  0  0  0  0  0  0
    3.9842    0.4932    0.0000 N   0  0  0  0  0  0  0  0  0  0  0  0
    3.1214    0.9945    0.0000 C   0  0  0  0  0  0  0  0  0  0  0  0
    4.8560   -0.9985    0.0000 C   0  0  0  0  0  0  0  0  0  0  0  0
    4.8606   -2.0019    0.0000 C   0  0  0  0  0  0  0  0  0  0  0  0
    5.7248   -2.4945    0.0000 C   0  0  0  0  0  0  0  0  0  0  0  0
    6.5896   -1.9923    0.0000 C   0  0  0  0  0  0  0  0  0  0  0  0
    6.5900   -0.9975    0.0000 C   0  0  0  0  0  0  0  0  0  0  0  0
    5.7207   -0.4963    0.0000 C   0  0  0  0  0  0  0  0  0  0  0  0
    1.3891   -1.0085    0.0000 C   0  0  0  0  0  0  0  0  0  0  0  0
    0.5189   -0.5089    0.0000 O   0  0  0  0  0  0  0  0  0  0  0  0
    1.3905   -2.0033    0.0000 O   0  0  0  0  0  0  0  0  0  0  0  0
  1  2  1  0  0  0  0
  2  3  1  0  0  0  0
  3  4  2  0  0  0  0
  4  5  1  0  0  0  0
  5  6  2  0  0  0  0
  6  7  1  0  0  0  0
  7  8  1  0  0  0  0
  8  9  2  0  0  0  0
  9 10  1  0  0  0  0
 10 11  2  0  0  0  0
 11 12  1  0  0  0  0
 12  3  1  0  0  0  0
 12  7  2  0  0  0  0
 10 13  1  0  0  0  0
 13 14  2  0  0  0  0
 14 15  1  0  0  0  0
 15 16  2  0  0  0  0
 16 17  1  0  0  0  0
 17 18  2  0  0  0  0
 18 13  1  0  0  0  0
  8 19  1  0  0  0  0
 19 20  1  0  0  0  0
 19 21  2  0  0  0  0
M  END
>  <EXTREG>  (ZINC00094586)
ZINC00094586

>  <LOGBIO>
2.5000

$$$$
ZINC00095711
  -MTS-   02131516522D 0   0.00000     0.00000     0

 25 27  0  0  1  0  0  0  0  0999 V2000
    6.5858   -3.6984    0.0000 O   0  0  0  0  0  0  0  0  0  0  0  0
    5.5880   -3.8048    0.0000 C   0  0  0  0  0  0  0  0  0  0  0  0
    5.1821   -4.7187    0.0000 O   0  0  0  0  0  0  0  0  0  0  0  0
    5.0029   -3.0002    0.0000 C   0  0  0  0  0  0  0  0  0  0  0  0
    4.0051   -3.1065    0.0000 C   0  0  0  0  0  0  0  0  0  0  0  0
    3.4201   -2.3019    0.0000 C   0  0  0  0  0  0  0  0  0  0  0  0
    2.4223   -2.4082    0.0000 O   0  0  0  0  0  0  0  0  0  0  0  0
    3.8260   -1.3880    0.0000 N   0  0  0  0  0  0  0  0  0  0  0  0
    3.2375   -0.5795    0.0000 C   0  0  0  0  0  0  0  0  0  0  0  0
    3.5475    0.3805    0.0000 N   0  0  0  0  0  0  0  0  0  0  0  0
    2.7375    0.9605    0.0000 N   0  0  0  0  0  0  0  0  0  0  0  0
    2.6379    1.9586    0.0000 C   0  0  2  0  0  0  0  0  0  0  0  0
    1.7259    2.3689    0.0000 C   0  0  0  0  0  0  0  0  0  0  0  0
    0.9130    1.7806    0.0000 C   0  0  0  0  0  0  0  0  0  0  0  0
    0.0000    2.1886    0.0000 O   0  0  0  0  0  0  0  0  0  0  0  0
    1.0161    0.7912    0.0000 N   0  0  0  0  0  0  0  0  0  0  0  0
    1.9275    0.3805    0.0000 C   0  0  0  0  0  0  0  0  0  0  0  0
    2.2375   -0.5795    0.0000 N   0  0  0  0  0  0  0  0  0  0  0  0
    3.4496    2.5427    0.0000 C   0  0  0  0  0  0  0  0  0  0  0  0
    4.3648    2.1313    0.0000 C   0  0  0  0  0  0  0  0  0  0  0  0
    5.1711    2.7140    0.0000 C   0  0  0  0  0  0  0  0  0  0  0  0
    5.0720    3.7091    0.0000 C   0  0  0  0  0  0  0  0  0  0  0  0
    4.1667    4.1215    0.0000 C   0  0  0  0  0  0  0  0  0  0  0  0
    3.3505    3.5378    0.0000 C   0  0  0  0  0  0  0  0  0  0  0  0
    2.5777    2.5556    0.0000 H   0  0  0  0  0  0  0  0  0  0  0  0
  1  2  1  0  0  0  0
  2  3  2  0  0  0  0
  2  4  1  0  0  0  0
  4  5  1  0  0  0  0
  5  6  1  0  0  0  0
  6  7  2  0  0  0  0
  6  8  1  0  0  0  0
  8  9  1  0  0  0  0
  9 10  2  0  0  0  0
 10 11  1  0  0  0  0
 11 12  1  0  0  0  0
 12 25  1  1  0  0  0
 12 13  1  0  0  0  0
 13 14  1  0  0  0  0
 14 15  2  0  0  0  0
 14 16  1  0  0  0  0
 16 17  1  0  0  0  0
 17 11  1  0  0  0  0
 17 18  2  0  0  0  0
 18  9  1  0  0  0  0
 12 19  1  6  0  0  0
 19 20  2  0  0  0  0
 20 21  1  0  0  0  0
 21 22  2  0  0  0  0
 22 23  1  0  0  0  0
 23 24  2  0  0  0  0
 24 19  1  0  0  0  0
M  END
>  <EXTREG>  (ZINC00095711)
ZINC00095711

>  <LOGBIO>
2.5000

$$$$
ZINC00097288
  -MTS-   02131516522D 0   0.00000     0.00000     0

 20 23  0  0  0  0  0  0  0  0999 V2000
    7.1405    2.8191    0.0000 O   0  0  0  0  0  0  0  0  0  0  0  0
    6.8293    1.8688    0.0000 C   0  0  0  0  0  0  0  0  0  0  0  0
    7.4991    1.1217    0.0000 C   0  0  0  0  0  0  0  0  0  0  0  0
    7.1887    0.1766    0.0000 C   0  0  0  0  0  0  0  0  0  0  0  0
    6.2105   -0.0312    0.0000 C   0  0  0  0  0  0  0  0  0  0  0  0
    5.5419    0.7036    0.0000 C   0  0  0  0  0  0  0  0  0  0  0  0
    5.8519    1.6636    0.0000 C   0  0  0  0  0  0  0  0  0  0  0  0
    5.0419    2.2436    0.0000 N   0  0  0  0  0  0  0  0  0  0  0  0
    4.2319    1.6636    0.0000 C   0  0  0  0  0  0  0  0  0  0  0  0
    3.2527    1.8663    0.0000 C   0  0  0  0  0  0  0  0  0  0  0  0
    2.5845    1.1224    0.0000 C   0  0  0  0  0  0  0  0  0  0  0  0
    2.8976    0.1690    0.0000 C   0  0  0  0  0  0  0  0  0  0  0  0
    3.8716   -0.0337    0.0000 C   0  0  0  0  0  0  0  0  0  0  0  0
    4.5419    0.7036    0.0000 C   0  0  0  0  0  0  0  0  0  0  0  0
    2.2313   -0.5766    0.0000 C   0  0  0  0  0  0  0  0  0  0  0  0
    1.2488   -0.3726    0.0000 C   0  0  0  0  0  0  0  0  0  0  0  0
    0.5874   -1.1157    0.0000 C   0  0  0  0  0  0  0  0  0  0  0  0
    0.8990   -2.0659    0.0000 C   0  0  0  0  0  0  0  0  0  0  0  0
    1.8720   -2.2730    0.0000 C   0  0  0  0  0  0  0  0  0  0  0  0
    2.5429   -1.5268    0.0000 C   0  0  0  0  0  0  0  0  0  0  0  0
  1  2  2  0  0  0  0
  2  3  1  0  0  0  0
  3  4  1  0  0  0  0
  4  5  1  0  0  0  0
  5  6  1  0  0  0  0
  6  7  2  0  0  0  0
  7  2  1  0  0  0  0
  7  8  1  0  0  0  0
  8  9  1  0  0  0  0
  9 10  2  0  0  0  0
 10 11  1  0  0  0  0
 11 12  2  0  0  0  0
 12 13  1  0  0  0  0
 13 14  2  0  0  0  0
 14  6  1  0  0  0  0
 14  9  1  0  0  0  0
 12 15  1  0  0  0  0
 15 16  2  0  0  0  0
 16 17  1  0  0  0  0
 17 18  2  0  0  0  0
 18 19  1  0  0  0  0
 19 20  2  0  0  0  0
 20 15  1  0  0  0  0
M  END
>  <EXTREG>  (ZINC00097288)
ZINC00097288

>  <LOGBIO>
2.5000

$$$$
ZINC00098590
  -MTS-   02131516522D 0   0.00000     0.00000     0

 23 27  0  0  0  0  0  0  0  0999 V2000
    7.3133   -3.5202    0.0000 C   0  0  0  0  0  0  0  0  0  0  0  0
    6.7228   -2.7132    0.0000 C   0  0  0  0  0  0  0  0  0  0  0  0
    7.1269   -1.7947    0.0000 C   0  0  0  0  0  0  0  0  0  0  0  0
    6.5378   -0.9931    0.0000 C   0  0  0  0  0  0  0  0  0  0  0  0
    5.5435   -1.1000    0.0000 C   0  0  0  0  0  0  0  0  0  0  0  0
    5.1383   -2.0086    0.0000 C   0  0  0  0  0  0  0  0  0  0  0  0
    5.7285   -2.8201    0.0000 C   0  0  0  0  0  0  0  0  0  0  0  0
    4.9550   -0.2915    0.0000 C   0  0  0  0  0  0  0  0  0  0  0  0
    5.2650    0.6685    0.0000 N   0  0  0  0  0  0  0  0  0  0  0  0
    4.4550    1.2485    0.0000 N   0  0  0  0  0  0  0  0  0  0  0  0
    3.6450    0.6685    0.0000 C   0  0  0  0  0  0  0  0  0  0  0  0
    3.9550   -0.2915    0.0000 N   0  0  0  0  0  0  0  0  0  0  0  0
    3.2793   -1.0286    0.0000 C   0  0  0  0  0  0  0  0  0  0  0  0
    2.3021   -0.8160    0.0000 N   0  0  0  0  0  0  0  0  0  0  0  0
    1.9986    0.1404    0.0000 C   0  0  0  0  0  0  0  0  0  0  0  0
    1.0792    0.5577    0.0000 S   0  0  0  0  0  0  0  0  0  0  0  0
    1.1980    1.5469    0.0000 C   0  0  0  0  0  0  0  0  0  0  0  0
    0.5288    2.2941    0.0000 C   0  0  0  0  0  0  0  0  0  0  0  0
    0.8416    3.2439    0.0000 C   0  0  0  0  0  0  0  0  0  0  0  0
    1.8243    3.4467    0.0000 C   0  0  0  0  0  0  0  0  0  0  0  0
    2.4848    2.7027    0.0000 C   0  0  0  0  0  0  0  0  0  0  0  0
    2.1727    1.7531    0.0000 C   0  0  0  0  0  0  0  0  0  0  0  0
    2.6700    0.8744    0.0000 C   0  0  0  0  0  0  0  0  0  0  0  0
  1  2  1  0  0  0  0
  2  3  2  0  0  0  0
  3  4  1  0  0  0  0
  4  5  2  0  0  0  0
  5  6  1  0  0  0  0
  6  7  2  0  0  0  0
  7  2  1  0  0  0  0
  5  8  1  0  0  0  0
  8  9  2  0  0  0  0
  9 10  1  0  0  0  0
 10 11  2  0  0  0  0
 11 12  1  0  0  0  0
 12  8  1  0  0  0  0
 12 13  1  0  0  0  0
 13 14  2  0  0  0  0
 14 15  1  0  0  0  0
 15 16  1  0  0  0  0
 16 17  1  0  0  0  0
 17 18  1  0  0  0  0
 18 19  1  0  0  0  0
 19 20  1  0  0  0  0
 20 21  1  0  0  0  0
 21 22  1  0  0  0  0
 22 17  2  0  0  0  0
 22 23  1  0  0  0  0
 23 11  1  0  0  0  0
 23 15  2  0  0  0  0
M  END
>  <EXTREG>  (ZINC00098590)
ZINC00098590

>  <LOGBIO>
2.5000

$$$$
ZINC00099189
  -MTS-   02131516522D 0   0.00000     0.00000     0

 21 23  0  0  1  0  0  0  0  0999 V2000
    4.3126   -1.9118    0.0000 Cl  0  0  0  0  0  0  0  0  0  0  0  0
    5.3068   -1.8039    0.0000 C   0  0  0  0  0  0  0  0  0  0  0  0
    5.9001   -2.6131    0.0000 C   0  0  0  0  0  0  0  0  0  0  0  0
    6.8889   -2.5037    0.0000 C   0  0  0  0  0  0  0  0  0  0  0  0
    7.2934   -1.5892    0.0000 C   0  0  0  0  0  0  0  0  0  0  0  0
    6.7092   -0.7840    0.0000 C   0  0  0  0  0  0  0  0  0  0  0  0
    5.7113   -0.8894    0.0000 C   0  0  0  0  0  0  0  0  0  0  0  0
    5.1224   -0.0812    0.0000 C   0  0  0  0  0  0  0  0  0  0  0  0
    5.5287    0.8363    0.0000 O   0  0  0  0  0  0  0  0  0  0  0  0
    4.1331   -0.1861    0.0000 C   0  0  0  0  0  0  0  0  0  0  0  0
    3.5446    0.6224    0.0000 C   0  0  1  0  0  0  0  0  0  0  0  0
    3.8546    1.5824    0.0000 O   0  0  0  0  0  0  0  0  0  0  0  0
    3.0446    2.1624    0.0000 C   0  0  0  0  0  0  0  0  0  0  0  0
    3.0446    3.1624    0.0000 O   0  0  0  0  0  0  0  0  0  0  0  0
    2.2346    1.5824    0.0000 C   0  0  0  0  0  0  0  0  0  0  0  0
    1.2554    1.7851    0.0000 C   0  0  0  0  0  0  0  0  0  0  0  0
    0.5872    1.0412    0.0000 C   0  0  0  0  0  0  0  0  0  0  0  0
    0.9003    0.0878    0.0000 C   0  0  0  0  0  0  0  0  0  0  0  0
    1.8742   -0.1149    0.0000 C   0  0  0  0  0  0  0  0  0  0  0  0
    2.5446    0.6224    0.0000 C   0  0  0  0  0  0  0  0  0  0  0  0
    4.1371    0.7171    0.0000 H   0  0  0  0  0  0  0  0  0  0  0  0
  1  2  1  0  0  0  0
  2  3  2  0  0  0  0
  3  4  1  0  0  0  0
  4  5  2  0  0  0  0
  5  6  1  0  0  0  0
  6  7  2  0  0  0  0
  7  2  1  0  0  0  0
  7  8  1  0  0  0  0
  8  9  2  0  0  0  0
  8 10  1  0  0  0  0
 11 10  1  6  0  0  0
 11 21  1  1  0  0  0
 11 12  1  0  0  0  0
 12 13  1  0  0  0  0
 13 14  2  0  0  0  0
 13 15  1  0  0  0  0
 15 16  2  0  0  0  0
 16 17  1  0  0  0  0
 17 18  2  0  0  0  0
 18 19  1  0  0  0  0
 19 20  2  0  0  0  0
 20 11  1  0  0  0  0
 20 15  1  0  0  0  0
M  END
>  <EXTREG>  (ZINC00099189)
ZINC00099189

>  <LOGBIO>
2.5000

$$$$
ZINC00100277
  -MTS-   02131516522D 0   0.00000     0.00000     0

 20 22  0  0  1  0  0  0  0  0999 V2000
    7.3040   -2.3763    0.0000 Cl  0  0  0  0  0  0  0  0  0  0  0  0
    6.7127   -1.5698    0.0000 C   0  0  0  0  0  0  0  0  0  0  0  0
    7.1159   -0.6510    0.0000 C   0  0  0  0  0  0  0  0  0  0  0  0
    6.5260    0.1501    0.0000 C   0  0  0  0  0  0  0  0  0  0  0  0
    6.9282    1.0656    0.0000 Cl  0  0  0  0  0  0  0  0  0  0  0  0
    5.5318    0.0421    0.0000 C   0  0  0  0  0  0  0  0  0  0  0  0
    5.1275   -0.8668    0.0000 C   0  0  0  0  0  0  0  0  0  0  0  0
    4.1331   -0.9722    0.0000 N   0  0  0  0  0  0  0  0  0  0  0  0
    3.5446   -0.1637    0.0000 C   0  0  2  0  0  0  0  0  0  0  0  0
    3.8546    0.7963    0.0000 O   0  0  0  0  0  0  0  0  0  0  0  0
    3.0446    1.3763    0.0000 C   0  0  0  0  0  0  0  0  0  0  0  0
    3.0446    2.3763    0.0000 O   0  0  0  0  0  0  0  0  0  0  0  0
    2.2346    0.7963    0.0000 C   0  0  0  0  0  0  0  0  0  0  0  0
    1.2554    0.9990    0.0000 C   0  0  0  0  0  0  0  0  0  0  0  0
    0.5872    0.2550    0.0000 C   0  0  0  0  0  0  0  0  0  0  0  0
    0.9003   -0.6983    0.0000 C   0  0  0  0  0  0  0  0  0  0  0  0
    1.8742   -0.9010    0.0000 C   0  0  0  0  0  0  0  0  0  0  0  0
    2.5446   -0.1637    0.0000 C   0  0  0  0  0  0  0  0  0  0  0  0
    5.7185   -1.6778    0.0000 C   0  0  0  0  0  0  0  0  0  0  0  0
    4.1371   -0.0691    0.0000 H   0  0  0  0  0  0  0  0  0  0  0  0
  1  2  1  0  0  0  0
  2  3  2  0  0  0  0
  3  4  1  0  0  0  0
  4  5  1  0  0  0  0
  4  6  2  0  0  0  0
  6  7  1  0  0  0  0
  7  8  1  0  0  0  0
  9  8  1  1  0  0  0
  9 20  1  6  0  0  0
  9 10  1  0  0  0  0
 10 11  1  0  0  0  0
 11 12  2  0  0  0  0
 11 13  1  0  0  0  0
 13 14  2  0  0  0  0
 14 15  1  0  0  0  0
 15 16  2  0  0  0  0
 16 17  1  0  0  0  0
 17 18  2  0  0  0  0
 18  9  1  0  0  0  0
 18 13  1  0  0  0  0
  7 19  2  0  0  0  0
 19  2  1  0  0  0  0
M  END
>  <EXTREG>  (ZINC00100277)
ZINC00100277

>  <LOGBIO>
2.5000

$$$$
ZINC00101393
  -MTS-   02131516522D 0   0.00000     0.00000     0

 19 21  0  0  0  0  0  0  0  0999 V2000
    2.0616   -2.0621    0.0000 C   0  0  0  0  0  0  0  0  0  0  0  0
    3.0558   -1.9547    0.0000 C   0  0  0  0  0  0  0  0  0  0  0  0
    3.6488   -2.7642    0.0000 C   0  0  0  0  0  0  0  0  0  0  0  0
    4.6376   -2.6553    0.0000 C   0  0  0  0  0  0  0  0  0  0  0  0
    5.0426   -1.7410    0.0000 C   0  0  0  0  0  0  0  0  0  0  0  0
    6.0371   -1.6361    0.0000 Cl  0  0  0  0  0  0  0  0  0  0  0  0
    4.4588   -0.9356    0.0000 C   0  0  0  0  0  0  0  0  0  0  0  0
    3.4608   -1.0404    0.0000 C   0  0  0  0  0  0  0  0  0  0  0  0
    2.8723   -0.2319    0.0000 N   0  0  0  0  0  0  0  0  0  0  0  0
    3.1823    0.7281    0.0000 C   0  0  0  0  0  0  0  0  0  0  0  0
    4.1320    1.0413    0.0000 O   0  0  0  0  0  0  0  0  0  0  0  0
    2.3723    1.3081    0.0000 C   0  0  0  0  0  0  0  0  0  0  0  0
    2.2727    2.3062    0.0000 C   0  0  0  0  0  0  0  0  0  0  0  0
    1.3607    2.7165    0.0000 C   0  0  0  0  0  0  0  0  0  0  0  0
    0.5478    2.1282    0.0000 C   0  0  0  0  0  0  0  0  0  0  0  0
    0.6509    1.1388    0.0000 N   0  0  0  0  0  0  0  0  0  0  0  0
    1.5623    0.7281    0.0000 C   0  0  0  0  0  0  0  0  0  0  0  0
    1.8723   -0.2319    0.0000 C   0  0  0  0  0  0  0  0  0  0  0  0
    1.2838   -1.0404    0.0000 O   0  0  0  0  0  0  0  0  0  0  0  0
  1  2  1  0  0  0  0
  2  3  2  0  0  0  0
  3  4  1  0  0  0  0
  4  5  2  0  0  0  0
  5  6  1  0  0  0  0
  5  7  1  0  0  0  0
  7  8  2  0  0  0  0
  8  2  1  0  0  0  0
  8  9  1  0  0  0  0
  9 10  1  0  0  0  0
 10 11  2  0  0  0  0
 10 12  1  0  0  0  0
 12 13  2  0  0  0  0
 13 14  1  0  0  0  0
 14 15  2  0  0  0  0
 15 16  1  0  0  0  0
 16 17  2  0  0  0  0
 17 12  1  0  0  0  0
 17 18  1  0  0  0  0
 18  9  1  0  0  0  0
 18 19  2  0  0  0  0
M  END
>  <EXTREG>  (ZINC00101393)
ZINC00101393

>  <LOGBIO>
2.5000

$$$$
ZINC00102305
  -MTS-   02131516522D 0   0.00000     0.00000     0

 19 21  0  0  0  0  0  0  0  0999 V2000
    4.8504    1.7522    0.0000 C   0  0  0  0  0  0  0  0  0  0  0  0
    3.9849    1.2513    0.0000 C   0  0  0  0  0  0  0  0  0  0  0  0
    3.1149    1.7513    0.0000 N   0  0  0  0  0  0  0  0  0  0  0  0
    2.2549    1.2513    0.0000 C   0  0  0  0  0  0  0  0  0  0  0  0
    1.3853    1.7495    0.0000 C   0  0  0  0  0  0  0  0  0  0  0  0
    0.5208    1.2469    0.0000 C   0  0  0  0  0  0  0  0  0  0  0  0
    0.5258    0.2434    0.0000 C   0  0  0  0  0  0  0  0  0  0  0  0
    1.3904   -0.2487    0.0000 C   0  0  0  0  0  0  0  0  0  0  0  0
    2.2549    0.2513    0.0000 C   0  0  0  0  0  0  0  0  0  0  0  0
    3.1149   -0.2487    0.0000 C   0  0  0  0  0  0  0  0  0  0  0  0
    3.1124   -1.2487    0.0000 O   0  0  0  0  0  0  0  0  0  0  0  0
    3.9849    0.2513    0.0000 N   0  0  0  0  0  0  0  0  0  0  0  0
    4.8504   -0.2496    0.0000 C   0  0  0  0  0  0  0  0  0  0  0  0
    4.8504   -1.2530    0.0000 C   0  0  0  0  0  0  0  0  0  0  0  0
    5.7124   -1.7495    0.0000 C   0  0  0  0  0  0  0  0  0  0  0  0
    6.5794   -1.2512    0.0000 C   0  0  0  0  0  0  0  0  0  0  0  0
    6.5844   -0.2564    0.0000 C   0  0  0  0  0  0  0  0  0  0  0  0
    7.4527    0.2397    0.0000 O   0  0  0  0  0  0  0  0  0  0  0  0
    5.7174    0.2487    0.0000 C   0  0  0  0  0  0  0  0  0  0  0  0
  1  2  1  0  0  0  0
  2  3  2  0  0  0  0
  3  4  1  0  0  0  0
  4  5  1  0  0  0  0
  5  6  2  0  0  0  0
  6  7  1  0  0  0  0
  7  8  2  0  0  0  0
  8  9  1  0  0  0  0
  9  4  2  0  0  0  0
  9 10  1  0  0  0  0
 10 11  2  0  0  0  0
 10 12  1  0  0  0  0
 12  2  1  0  0  0  0
 12 13  1  0  0  0  0
 13 14  2  0  0  0  0
 14 15  1  0  0  0  0
 15 16  2  0  0  0  0
 16 17  1  0  0  0  0
 17 18  1  0  0  0  0
 17 19  2  0  0  0  0
 19 13  1  0  0  0  0
M  END
>  <EXTREG>  (ZINC00102305)
ZINC00102305

>  <LOGBIO>
2.5000

$$$$
ZINC00102613
  -MTS-   02131516522D 0   0.00000     0.00000     0

 24 26  0  0  0  0  0  0  0  0999 V2000
    7.7947    0.3694    0.0000 O   0  0  0  0  0  0  0  0  0  0  0  0
    6.9249    0.8699    0.0000 C   0  0  0  0  0  0  0  0  0  0  0  0
    6.9245    1.8646    0.0000 O   0  0  0  0  0  0  0  0  0  0  0  0
    6.0594    0.3690    0.0000 C   0  0  0  0  0  0  0  0  0  0  0  0
    5.1894    0.8690    0.0000 N   0  0  0  0  0  0  0  0  0  0  0  0
    4.3294    0.3690    0.0000 N   0  0  0  0  0  0  0  0  0  0  0  0
    3.4626    0.8677    0.0000 C   0  0  0  0  0  0  0  0  0  0  0  0
    3.4601    1.8711    0.0000 C   0  0  0  0  0  0  0  0  0  0  0  0
    2.5968    2.3655    0.0000 C   0  0  0  0  0  0  0  0  0  0  0  0
    1.7311    1.8650    0.0000 C   0  0  0  0  0  0  0  0  0  0  0  0
    1.7286    0.8702    0.0000 C   0  0  0  0  0  0  0  0  0  0  0  0
    2.5968    0.3672    0.0000 C   0  0  0  0  0  0  0  0  0  0  0  0
    0.8655    2.3659    0.0000 C   0  0  0  0  0  0  0  0  0  0  0  0
    0.3647    1.5003    0.0000 F   0  0  0  0  0  0  0  0  0  0  0  0
    1.3664    3.2314    0.0000 F   0  0  0  0  0  0  0  0  0  0  0  0
    0.0000    2.8667    0.0000 F   0  0  0  0  0  0  0  0  0  0  0  0
    4.3294   -0.6310    0.0000 C   0  0  0  0  0  0  0  0  0  0  0  0
    3.4626   -1.1297    0.0000 O   0  0  0  0  0  0  0  0  0  0  0  0
    5.1894   -1.1310    0.0000 C   0  0  0  0  0  0  0  0  0  0  0  0
    5.1922   -2.1323    0.0000 C   0  0  0  0  0  0  0  0  0  0  0  0
    6.0588   -2.6314    0.0000 C   0  0  0  0  0  0  0  0  0  0  0  0
    6.9262   -2.1270    0.0000 C   0  0  0  0  0  0  0  0  0  0  0  0
    6.9222   -1.1323    0.0000 C   0  0  0  0  0  0  0  0  0  0  0  0
    6.0594   -0.6310    0.0000 C   0  0  0  0  0  0  0  0  0  0  0  0
  1  2  1  0  0  0  0
  2  3  2  0  0  0  0
  2  4  1  0  0  0  0
  4  5  2  0  0  0  0
  5  6  1  0  0  0  0
  6  7  1  0  0  0  0
  7  8  2  0  0  0  0
  8  9  1  0  0  0  0
  9 10  2  0  0  0  0
 10 11  1  0  0  0  0
 11 12  2  0  0  0  0
 12  7  1  0  0  0  0
 10 13  1  0  0  0  0
 13 14  1  0  0  0  0
 13 15  1  0  0  0  0
 13 16  1  0  0  0  0
  6 17  1  0  0  0  0
 17 18  2  0  0  0  0
 17 19  1  0  0  0  0
 19 20  1  0  0  0  0
 20 21  2  0  0  0  0
 21 22  1  0  0  0  0
 22 23  2  0  0  0  0
 23 24  1  0  0  0  0
 24  4  1  0  0  0  0
 24 19  2  0  0  0  0
M  END
>  <EXTREG>  (ZINC00102613)
ZINC00102613

>  <LOGBIO>
2.5000

$$$$
ZINC00103995
  -MTS-   02131516522D 0   0.00000     0.00000     0

 19 20  0  0  0  0  0  0  0  0999 V2000
    6.8699   -3.3618    0.0000 C   0  0  0  0  0  0  0  0  0  0  0  0
    6.2814   -2.5533    0.0000 C   0  0  0  0  0  0  0  0  0  0  0  0
    6.5914   -1.5933    0.0000 S   0  0  0  0  0  0  0  0  0  0  0  0
    5.7814   -1.0133    0.0000 C   0  0  0  0  0  0  0  0  0  0  0  0
    5.7814   -0.0133    0.0000 C   0  0  0  0  0  0  0  0  0  0  0  0
    4.9714   -1.5933    0.0000 C   0  0  0  0  0  0  0  0  0  0  0  0
    5.2814   -2.5533    0.0000 C   0  0  0  0  0  0  0  0  0  0  0  0
    4.0217   -1.2802    0.0000 S   0  0  0  0  0  0  0  0  0  0  0  0
    3.7086   -2.2299    0.0000 O   0  0  0  0  0  0  0  0  0  0  0  0
    4.3349   -0.3305    0.0000 O   0  0  0  0  0  0  0  0  0  0  0  0
    3.0720   -0.9670    0.0000 N   0  0  0  0  0  0  0  0  0  0  0  0
    2.8684    0.0120    0.0000 C   0  0  0  0  0  0  0  0  0  0  0  0
    1.9236    0.3236    0.0000 C   0  0  0  0  0  0  0  0  0  0  0  0
    1.7200    1.3026    0.0000 C   0  0  0  0  0  0  0  0  0  0  0  0
    2.4679    1.9715    0.0000 C   0  0  0  0  0  0  0  0  0  0  0  0
    2.2634    2.9451    0.0000 C   0  0  0  0  0  0  0  0  0  0  0  0
    1.3140    3.2592    0.0000 C   0  0  0  0  0  0  0  0  0  0  0  0
    0.5692    2.5997    0.0000 C   0  0  0  0  0  0  0  0  0  0  0  0
    0.7706    1.6167    0.0000 C   0  0  0  0  0  0  0  0  0  0  0  0
  1  2  1  0  0  0  0
  2  3  1  0  0  0  0
  3  4  1  0  0  0  0
  4  5  1  0  0  0  0
  4  6  2  0  0  0  0
  6  7  1  0  0  0  0
  7  2  2  0  0  0  0
  6  8  1  0  0  0  0
  8  9  2  0  0  0  0
  8 10  2  0  0  0  0
  8 11  1  0  0  0  0
 11 12  1  0  0  0  0
 12 13  1  0  0  0  0
 13 14  1  0  0  0  0
 14 15  2  0  0  0  0
 15 16  1  0  0  0  0
 16 17  2  0  0  0  0
 17 18  1  0  0  0  0
 18 19  2  0  0  0  0
 19 14  1  0  0  0  0
M  END
>  <EXTREG>  (ZINC00103995)
ZINC00103995

>  <LOGBIO>
2.5000

$$$$
ZINC00104038
  -MTS-   02131516522D 0   0.00000     0.00000     0

 21 22  0  0  0  0  0  0  0  0999 V2000
    5.3248   -2.4947    0.0000 C   0  0  0  0  0  0  0  0  0  0  0  0
    4.3269   -2.5999    0.0000 C   0  0  0  0  0  0  0  0  0  0  0  0
    3.9236   -3.5093    0.0000 O   0  0  0  0  0  0  0  0  0  0  0  0
    3.6207   -1.6298    0.0000 C   0  0  0  0  0  0  0  0  0  0  0  0
    3.9307   -0.6698    0.0000 C   0  0  0  0  0  0  0  0  0  0  0  0
    4.8804   -0.3566    0.0000 C   0  0  0  0  0  0  0  0  0  0  0  0
    3.1207   -0.0898    0.0000 N   0  0  0  0  0  0  0  0  0  0  0  0
    2.3107   -0.6698    0.0000 N   0  0  0  0  0  0  0  0  0  0  0  0
    2.6207   -1.6298    0.0000 C   0  0  0  0  0  0  0  0  0  0  0  0
    1.9145   -2.5999    0.0000 C   0  0  0  0  0  0  0  0  0  0  0  0
    2.7230   -3.1885    0.0000 F   0  0  0  0  0  0  0  0  0  0  0  0
    1.1060   -2.0114    0.0000 F   0  0  0  0  0  0  0  0  0  0  0  0
    1.3260   -3.4084    0.0000 F   0  0  0  0  0  0  0  0  0  0  0  0
    3.1207    0.9102    0.0000 C   0  0  0  0  0  0  0  0  0  0  0  0
    3.9867    1.4102    0.0000 O   0  0  0  0  0  0  0  0  0  0  0  0
    2.2547    1.4102    0.0000 C   0  0  0  0  0  0  0  0  0  0  0  0
    2.2537    2.4137    0.0000 C   0  0  0  0  0  0  0  0  0  0  0  0
    1.3912    2.9093    0.0000 C   0  0  0  0  0  0  0  0  0  0  0  0
    0.5247    2.4102    0.0000 C   0  0  0  0  0  0  0  0  0  0  0  0
    0.5207    1.4154    0.0000 C   0  0  0  0  0  0  0  0  0  0  0  0
    1.3882    0.9111    0.0000 C   0  0  0  0  0  0  0  0  0  0  0  0
  1  2  1  0  0  0  0
  2  3  2  0  0  0  0
  2  4  1  0  0  0  0
  4  5  2  0  0  0  0
  5  6  1  0  0  0  0
  5  7  1  0  0  0  0
  7  8  1  0  0  0  0
  8  9  2  0  0  0  0
  9  4  1  0  0  0  0
  9 10  1  0  0  0  0
 10 11  1  0  0  0  0
 10 12  1  0  0  0  0
 10 13  1  0  0  0  0
  7 14  1  0  0  0  0
 14 15  2  0  0  0  0
 14 16  1  0  0  0  0
 16 17  2  0  0  0  0
 17 18  1  0  0  0  0
 18 19  2  0  0  0  0
 19 20  1  0  0  0  0
 20 21  2  0  0  0  0
 21 16  1  0  0  0  0
M  END
>  <EXTREG>  (ZINC00104038)
ZINC00104038

>  <LOGBIO>
2.5000

$$$$
ZINC00105854
  -MTS-   02131516522D 0   0.00000     0.00000     0

 16 17  0  0  0  0  0  0  0  0999 V2000
    5.2254   -1.4212    0.0000 C   0  0  0  0  0  0  0  0  0  0  0  0
    4.2310   -1.5261    0.0000 C   0  0  0  0  0  0  0  0  0  0  0  0
    3.6400   -0.7151    0.0000 C   0  0  0  0  0  0  0  0  0  0  0  0
    2.6509   -0.8215    0.0000 C   0  0  0  0  0  0  0  0  0  0  0  0
    2.0624   -0.0130    0.0000 S   0  0  0  0  0  0  0  0  0  0  0  0
    2.4683    0.9009    0.0000 C   0  0  0  0  0  0  0  0  0  0  0  0
    1.8798    1.7094    0.0000 C   0  0  0  0  0  0  0  0  0  0  0  0
    2.1898    2.6694    0.0000 N   0  0  0  0  0  0  0  0  0  0  0  0
    1.3798    3.2494    0.0000 O   0  0  0  0  0  0  0  0  0  0  0  0
    0.5698    2.6694    0.0000 C   0  0  0  0  0  0  0  0  0  0  0  0
    0.8798    1.7094    0.0000 N   0  0  0  0  0  0  0  0  0  0  0  0
    2.2437   -1.7348    0.0000 C   0  0  0  0  0  0  0  0  0  0  0  0
    1.2489   -1.8372    0.0000 Cl  0  0  0  0  0  0  0  0  0  0  0  0
    2.8254   -2.5417    0.0000 C   0  0  0  0  0  0  0  0  0  0  0  0
    3.8237   -2.4394    0.0000 C   0  0  0  0  0  0  0  0  0  0  0  0
    4.4102   -3.2494    0.0000 Cl  0  0  0  0  0  0  0  0  0  0  0  0
  1  2  1  0  0  0  0
  2  3  2  0  0  0  0
  3  4  1  0  0  0  0
  4  5  1  0  0  0  0
  5  6  1  0  0  0  0
  6  7  1  0  0  0  0
  7  8  2  0  0  0  0
  8  9  1  0  0  0  0
  9 10  1  0  0  0  0
 10 11  2  0  0  0  0
 11  7  1  0  0  0  0
  4 12  2  0  0  0  0
 12 13  1  0  0  0  0
 12 14  1  0  0  0  0
 14 15  2  0  0  0  0
 15  2  1  0  0  0  0
 15 16  1  0  0  0  0
M  END
>  <EXTREG>  (ZINC00105854)
ZINC00105854

>  <LOGBIO>
2.5000

$$$$
ZINC00106993
  -MTS-   02131516522D 0   0.00000     0.00000     0

 20 21  0  0  0  0  0  0  0  0999 V2000
    5.4967   -2.7648    0.0000 C   0  0  0  0  0  0  0  0  0  0  0  0
    5.9035   -1.8476    0.0000 C   0  0  0  0  0  0  0  0  0  0  0  0
    6.8928   -1.7432    0.0000 C   0  0  0  0  0  0  0  0  0  0  0  0
    5.3150   -1.0391    0.0000 S   0  0  0  0  0  0  0  0  0  0  0  0
    4.5065   -1.6276    0.0000 O   0  0  0  0  0  0  0  0  0  0  0  0
    6.1235   -0.4506    0.0000 O   0  0  0  0  0  0  0  0  0  0  0  0
    4.7265   -0.2306    0.0000 C   0  0  0  0  0  0  0  0  0  0  0  0
    5.0365    0.7294    0.0000 N   0  0  0  0  0  0  0  0  0  0  0  0
    4.2265    1.3094    0.0000 N   0  0  0  0  0  0  0  0  0  0  0  0
    3.4165    0.7294    0.0000 N   0  0  0  0  0  0  0  0  0  0  0  0
    3.7265   -0.2306    0.0000 C   0  0  0  0  0  0  0  0  0  0  0  0
    3.1379   -1.0391    0.0000 N   0  0  0  0  0  0  0  0  0  0  0  0
    2.4668    1.0426    0.0000 C   0  0  0  0  0  0  0  0  0  0  0  0
    2.2614    2.0248    0.0000 C   0  0  0  0  0  0  0  0  0  0  0  0
    1.3161    2.3344    0.0000 C   0  0  0  0  0  0  0  0  0  0  0  0
    1.1119    3.3133    0.0000 Cl  0  0  0  0  0  0  0  0  0  0  0  0
    0.5693    1.6692    0.0000 C   0  0  0  0  0  0  0  0  0  0  0  0
    0.7680    0.6945    0.0000 C   0  0  0  0  0  0  0  0  0  0  0  0
    0.0196    0.0312    0.0000 Cl  0  0  0  0  0  0  0  0  0  0  0  0
    1.7201    0.3774    0.0000 C   0  0  0  0  0  0  0  0  0  0  0  0
  1  2  1  0  0  0  0
  2  3  1  0  0  0  0
  2  4  1  0  0  0  0
  4  5  2  0  0  0  0
  4  6  2  0  0  0  0
  4  7  1  0  0  0  0
  7  8  1  0  0  0  0
  8  9  2  0  0  0  0
  9 10  1  0  0  0  0
 10 11  1  0  0  0  0
 11  7  2  0  0  0  0
 11 12  1  0  0  0  0
 10 13  1  0  0  0  0
 13 14  2  0  0  0  0
 14 15  1  0  0  0  0
 15 16  1  0  0  0  0
 15 17  2  0  0  0  0
 17 18  1  0  0  0  0
 18 19  1  0  0  0  0
 18 20  2  0  0  0  0
 20 13  1  0  0  0  0
M  END
>  <EXTREG>  (ZINC00106993)
ZINC00106993

>  <LOGBIO>
2.5000

$$$$
ZINC00107281
  -MTS-   02131516522D 0   0.00000     0.00000     0

 17 19  0  0  1  0  0  0  0  0999 V2000
    6.5067   -1.6226    0.0000 N   0  0  0  0  0  0  0  0  0  0  0  0
    5.9182   -0.8141    0.0000 C   0  0  0  0  0  0  0  0  0  0  0  0
    6.2282    0.1459    0.0000 S   0  0  0  0  0  0  0  0  0  0  0  0
    5.4182    0.7259    0.0000 C   0  0  0  0  0  0  0  0  0  0  0  0
    5.1082    1.6859    0.0000 C   0  0  0  0  0  0  0  0  0  0  0  0
    4.1082    1.6859    0.0000 S   0  0  0  0  0  0  0  0  0  0  0  0
    3.7982    0.7259    0.0000 C   0  0  2  0  0  0  0  0  0  0  0  0
    4.6082    0.1459    0.0000 N   0  0  0  0  0  0  0  0  0  0  0  0
    4.9182   -0.8141    0.0000 N   0  0  0  0  0  0  0  0  0  0  0  0
    2.8485    0.4127    0.0000 C   0  0  0  0  0  0  0  0  0  0  0  0
    2.0992    1.0802    0.0000 C   0  0  0  0  0  0  0  0  0  0  0  0
    1.1551    0.7667    0.0000 C   0  0  0  0  0  0  0  0  0  0  0  0
    0.9505   -0.2121    0.0000 C   0  0  0  0  0  0  0  0  0  0  0  0
    0.0000   -0.5229    0.0000 F   0  0  0  0  0  0  0  0  0  0  0  0
    1.6900   -0.8775    0.0000 C   0  0  0  0  0  0  0  0  0  0  0  0
    2.6439   -0.5661    0.0000 C   0  0  0  0  0  0  0  0  0  0  0  0
    3.3726    1.1488    0.0000 H   0  0  0  0  0  0  0  0  0  0  0  0
  1  2  1  0  0  0  0
  2  3  1  0  0  0  0
  3  4  1  0  0  0  0
  4  5  2  0  0  0  0
  5  6  1  0  0  0  0
  6  7  1  0  0  0  0
  7 17  1  1  0  0  0
  7  8  1  0  0  0  0
  8  4  1  0  0  0  0
  8  9  1  0  0  0  0
  9  2  2  0  0  0  0
  7 10  1  6  0  0  0
 10 11  2  0  0  0  0
 11 12  1  0  0  0  0
 12 13  2  0  0  0  0
 13 14  1  0  0  0  0
 13 15  1  0  0  0  0
 15 16  2  0  0  0  0
 16 10  1  0  0  0  0
M  END
>  <EXTREG>  (ZINC00107281)
ZINC00107281

>  <LOGBIO>
2.5000

$$$$
ZINC00107789
  -MTS-   02131516522D 0   0.00000     0.00000     0

  9  9  0  0  0  0  0  0  0  0999 V2000
    2.0615   -1.6904    0.0000 O   0  0  0  0  0  0  0  0  0  0  0  0
    2.4683   -0.7732    0.0000 C   0  0  0  0  0  0  0  0  0  0  0  0
    3.4576   -0.6688    0.0000 O   0  0  0  0  0  0  0  0  0  0  0  0
    1.8798    0.0353    0.0000 C   0  0  0  0  0  0  0  0  0  0  0  0
    2.1898    0.9953    0.0000 S   0  0  0  0  0  0  0  0  0  0  0  0
    1.3798    1.5753    0.0000 C   0  0  0  0  0  0  0  0  0  0  0  0
    0.5698    0.9953    0.0000 C   0  0  0  0  0  0  0  0  0  0  0  0
    0.8798    0.0353    0.0000 C   0  0  0  0  0  0  0  0  0  0  0  0
    0.2913   -0.7732    0.0000 Br  0  0  0  0  0  0  0  0  0  0  0  0
  1  2  1  0  0  0  0
  2  3  2  0  0  0  0
  2  4  1  0  0  0  0
  4  5  1  0  0  0  0
  5  6  1  0  0  0  0
  6  7  2  0  0  0  0
  7  8  1  0  0  0  0
  8  4  2  0  0  0  0
  8  9  1  0  0  0  0
M  END
>  <EXTREG>  (ZINC00107789)
ZINC00107789

>  <LOGBIO>
2.5000

$$$$
ZINC00108239
  -MTS-   02131516522D 0   0.00000     0.00000     0

 18 20  0  0  0  0  0  0  0  0999 V2000
    4.2158   -0.8414    0.0000 O   0  0  0  0  0  0  0  0  0  0  0  0
    3.7649    0.0551    0.0000 C   0  0  0  0  0  0  0  0  0  0  0  0
    4.3119    0.8860    0.0000 O   0  0  0  0  0  0  0  0  0  0  0  0
    2.7666    0.1131    0.0000 C   0  0  0  0  0  0  0  0  0  0  0  0
    2.0966    0.7831    0.0000 C   0  0  0  0  0  0  0  0  0  0  0  0
    1.0966    0.7831    0.0000 C   0  0  1  0  0  0  0  0  0  0  0  0
    0.5966    1.6531    0.0000 C   0  0  0  0  0  0  0  0  0  0  0  0
    1.3466    0.9931    0.0000 C   0  0  1  0  0  0  0  0  0  0  0  0
    2.3466    0.9931    0.0000 C   0  0  0  0  0  0  0  0  0  0  0  0
    1.3466    0.0931    0.0000 C   0  0  0  0  0  0  0  0  0  0  0  0
    1.6766   -0.5269    0.0000 C   0  0  0  0  0  0  0  0  0  0  0  0
    1.0966   -0.0369    0.0000 C   0  0  0  0  0  0  0  0  0  0  0  0
    2.3766   -0.5069    0.0000 C   0  0  0  0  0  0  0  0  0  0  0  0
    1.3464   -1.4708    0.0000 N   0  3  0  0  0  0  0  0  0  0  0  0
    0.3606   -1.6580    0.0000 O   0  5  0  0  0  0  0  0  0  0  0  0
    1.9950   -2.2251    0.0000 O   0  0  0  0  0  0  0  0  0  0  0  0
    1.5584    1.5545    0.0000 H   0  0  0  0  0  0  0  0  0  0  0  0
    0.5168    0.6284    0.0000 H   0  0  0  0  0  0  0  0  0  0  0  0
  1  2  1  0  0  0  0
  2  3  2  0  0  0  0
  2  4  1  0  0  0  0
  4  5  1  0  0  0  0
  5  6  1  0  0  0  0
  6 18  1  1  0  0  0
  6  7  1  6  0  0  0
  8  7  1  1  0  0  0
  8 17  1  6  0  0  0
  8  9  1  0  0  0  0
  9  4  1  0  0  0  0
  8 10  1  0  0  0  0
 10 11  1  0  0  0  0
 11 12  1  0  0  0  0
 12  6  1  0  0  0  0
 11 13  1  0  0  0  0
 13  4  1  0  0  0  0
 11 14  1  0  0  0  0
 14 15  1  0  0  0  0
 14 16  2  0  0  0  0
M  CHG  2  14   1  15  -1
M  END
>  <EXTREG>  (ZINC00108239)
ZINC00108239

>  <LOGBIO>
2.5000

$$$$
ZINC00109171
  -MTS-   02131516522D 0   0.00000     0.00000     0

 23 24  0  0  1  0  0  0  0  0999 V2000
    5.7192   -0.6461    0.0000 O   0  0  0  0  0  0  0  0  0  0  0  0
    4.8527   -0.1469    0.0000 C   0  0  0  0  0  0  0  0  0  0  0  0
    3.9872   -0.6478    0.0000 C   0  0  2  0  0  0  0  0  0  0  0  0
    3.1172   -0.1478    0.0000 O   0  0  0  0  0  0  0  0  0  0  0  0
    2.2572   -0.6478    0.0000 C   0  0  2  0  0  0  0  0  0  0  0  0
    1.3904   -0.1491    0.0000 N   0  0  0  0  0  0  0  0  0  0  0  0
    1.3889    0.8509    0.0000 C   0  0  0  0  0  0  0  0  0  0  0  0
    0.5196    1.3522    0.0000 C   0  0  0  0  0  0  0  0  0  0  0  0
    0.5201    2.3469    0.0000 C   0  0  0  0  0  0  0  0  0  0  0  0
    1.3849    2.8491    0.0000 C   0  0  0  0  0  0  0  0  0  0  0  0
    2.2492    2.3565    0.0000 C   0  0  0  0  0  0  0  0  0  0  0  0
    2.2537    1.3531    0.0000 N   0  0  0  0  0  0  0  0  0  0  0  0
    2.2572   -1.6478    0.0000 C   0  0  2  0  0  0  0  0  0  0  0  0
    1.3904   -2.1465    0.0000 O   0  0  0  0  0  0  0  0  0  0  0  0
    3.1172   -2.1478    0.0000 C   0  0  1  0  0  0  0  0  0  0  0  0
    3.1147   -3.1478    0.0000 O   0  0  0  0  0  0  0  0  0  0  0  0
    3.9872   -1.6478    0.0000 C   0  0  2  0  0  0  0  0  0  0  0  0
    4.8527   -2.1487    0.0000 O   0  0  0  0  0  0  0  0  0  0  0  0
    4.5069   -1.3481    0.0000 H   0  0  0  0  0  0  0  0  0  0  0  0
    2.5967   -2.4464    0.0000 H   0  0  0  0  0  0  0  0  0  0  0  0
    2.2558   -2.2478    0.0000 H   0  0  0  0  0  0  0  0  0  0  0  0
    2.2558   -0.0478    0.0000 H   0  0  0  0  0  0  0  0  0  0  0  0
    3.9863   -0.0478    0.0000 H   0  0  0  0  0  0  0  0  0  0  0  0
  1  2  1  0  0  0  0
  3  2  1  1  0  0  0
  3 23  1  6  0  0  0
  3  4  1  0  0  0  0
  4  5  1  0  0  0  0
  5 22  1  6  0  0  0
  5  6  1  1  0  0  0
  6  7  1  0  0  0  0
  7  8  2  0  0  0  0
  8  9  1  0  0  0  0
  9 10  2  0  0  0  0
 10 11  1  0  0  0  0
 11 12  2  0  0  0  0
 12  7  1  0  0  0  0
  5 13  1  0  0  0  0
 13 21  1  6  0  0  0
 13 14  1  1  0  0  0
 13 15  1  0  0  0  0
 15 20  1  1  0  0  0
 15 16  1  6  0  0  0
 15 17  1  0  0  0  0
 17 19  1  6  0  0  0
 17  3  1  0  0  0  0
 17 18  1  1  0  0  0
M  END
>  <EXTREG>  (ZINC00109171)
ZINC00109171

>  <LOGBIO>
2.5000

$$$$
ZINC00109691
  -MTS-   02131516522D 0   0.00000     0.00000     0

 22 24  0  0  0  0  0  0  0  0999 V2000
   10.1164   -0.8465    0.0000 C   0  0  0  0  0  0  0  0  0  0  0  0
    9.1223   -0.9544    0.0000 C   0  0  0  0  0  0  0  0  0  0  0  0
    8.5289   -0.1452    0.0000 C   0  0  0  0  0  0  0  0  0  0  0  0
    7.5401   -0.2546    0.0000 C   0  0  0  0  0  0  0  0  0  0  0  0
    7.1356   -1.1691    0.0000 C   0  0  0  0  0  0  0  0  0  0  0  0
    7.7198   -1.9742    0.0000 C   0  0  0  0  0  0  0  0  0  0  0  0
    8.7177   -1.8689    0.0000 C   0  0  0  0  0  0  0  0  0  0  0  0
    6.1412   -1.2745    0.0000 S   0  0  0  0  0  0  0  0  0  0  0  0
    6.2466   -2.2689    0.0000 O   0  0  0  0  0  0  0  0  0  0  0  0
    6.0357   -0.2801    0.0000 O   0  0  0  0  0  0  0  0  0  0  0  0
    5.1467   -1.3799    0.0000 C   0  0  0  0  0  0  0  0  0  0  0  0
    4.5582   -0.5715    0.0000 C   0  0  0  0  0  0  0  0  0  0  0  0
    4.8682    0.3885    0.0000 C   0  0  0  0  0  0  0  0  0  0  0  0
    4.0582    0.9685    0.0000 S   0  0  0  0  0  0  0  0  0  0  0  0
    3.2482    0.3885    0.0000 C   0  0  0  0  0  0  0  0  0  0  0  0
    3.5582   -0.5715    0.0000 N   0  0  0  0  0  0  0  0  0  0  0  0
    2.2985    0.7017    0.0000 N   0  0  0  0  0  0  0  0  0  0  0  0
    2.0932    1.6839    0.0000 C   0  0  0  0  0  0  0  0  0  0  0  0
    1.1478    1.9935    0.0000 C   0  0  0  0  0  0  0  0  0  0  0  0
    0.4011    1.3284    0.0000 O   0  0  0  0  0  0  0  0  0  0  0  0
    0.5998    0.3536    0.0000 C   0  0  0  0  0  0  0  0  0  0  0  0
    1.5518    0.0366    0.0000 C   0  0  0  0  0  0  0  0  0  0  0  0
  1  2  1  0  0  0  0
  2  3  2  0  0  0  0
  3  4  1  0  0  0  0
  4  5  2  0  0  0  0
  5  6  1  0  0  0  0
  6  7  2  0  0  0  0
  7  2  1  0  0  0  0
  5  8  1  0  0  0  0
  8  9  2  0  0  0  0
  8 10  2  0  0  0  0
  8 11  1  0  0  0  0
 11 12  1  0  0  0  0
 12 13  2  0  0  0  0
 13 14  1  0  0  0  0
 14 15  1  0  0  0  0
 15 16  2  0  0  0  0
 16 12  1  0  0  0  0
 15 17  1  0  0  0  0
 17 18  1  0  0  0  0
 18 19  1  0  0  0  0
 19 20  1  0  0  0  0
 20 21  1  0  0  0  0
 21 22  1  0  0  0  0
 22 17  1  0  0  0  0
M  END
>  <EXTREG>  (ZINC00109691)
ZINC00109691

>  <LOGBIO>
2.5000

$$$$
ZINC00110577
  -MTS-   02131516522D 0   0.00000     0.00000     0

 17 18  0  0  0  0  0  0  0  0999 V2000
    5.5065   -1.9001    0.0000 C   0  0  0  0  0  0  0  0  0  0  0  0
    4.9179   -1.0916    0.0000 N   0  0  0  0  0  0  0  0  0  0  0  0
    5.2279   -0.1316    0.0000 N   0  0  0  0  0  0  0  0  0  0  0  0
    4.4179    0.4484    0.0000 C   0  0  0  0  0  0  0  0  0  0  0  0
    3.6079   -0.1316    0.0000 C   0  0  0  0  0  0  0  0  0  0  0  0
    3.9179   -1.0916    0.0000 C   0  0  0  0  0  0  0  0  0  0  0  0
    3.3294   -1.9001    0.0000 N   0  0  0  0  0  0  0  0  0  0  0  0
    2.4683    0.2442    0.0000 C   0  0  0  0  0  0  0  0  0  0  0  0
    1.7190   -0.4232    0.0000 C   0  0  0  0  0  0  0  0  0  0  0  0
    0.7749   -0.1098    0.0000 C   0  0  0  0  0  0  0  0  0  0  0  0
    0.5703    0.8691    0.0000 C   0  0  0  0  0  0  0  0  0  0  0  0
    1.3098    1.5345    0.0000 C   0  0  0  0  0  0  0  0  0  0  0  0
    2.2637    1.2230    0.0000 C   0  0  0  0  0  0  0  0  0  0  0  0
    4.4179    1.4484    0.0000 C   0  0  0  0  0  0  0  0  0  0  0  0
    3.4179    1.4484    0.0000 F   0  0  0  0  0  0  0  0  0  0  0  0
    5.4179    1.4484    0.0000 F   0  0  0  0  0  0  0  0  0  0  0  0
    4.4179    2.4484    0.0000 F   0  0  0  0  0  0  0  0  0  0  0  0
  1  2  1  0  0  0  0
  2  3  1  0  0  0  0
  3  4  2  0  0  0  0
  4  5  1  0  0  0  0
  5  6  2  0  0  0  0
  6  2  1  0  0  0  0
  6  7  1  0  0  0  0
  5  8  1  0  0  0  0
  8  9  2  0  0  0  0
  9 10  1  0  0  0  0
 10 11  2  0  0  0  0
 11 12  1  0  0  0  0
 12 13  2  0  0  0  0
 13  8  1  0  0  0  0
  4 14  1  0  0  0  0
 14 15  1  0  0  0  0
 14 16  1  0  0  0  0
 14 17  1  0  0  0  0
M  END
>  <EXTREG>  (ZINC00110577)
ZINC00110577

>  <LOGBIO>
2.5000

$$$$
ZINC00111356
  -MTS-   02131516522D 0   0.00000     0.00000     0

 19 21  0  0  0  0  0  0  0  0999 V2000
    3.2418   -3.4967    0.0000 Cl  0  0  0  0  0  0  0  0  0  0  0  0
    3.6445   -2.5814    0.0000 C   0  0  0  0  0  0  0  0  0  0  0  0
    4.6419   -2.4711    0.0000 C   0  0  0  0  0  0  0  0  0  0  0  0
    5.0407   -1.5597    0.0000 C   0  0  0  0  0  0  0  0  0  0  0  0
    6.0347   -1.4503    0.0000 Cl  0  0  0  0  0  0  0  0  0  0  0  0
    4.4501   -0.7527    0.0000 C   0  0  0  0  0  0  0  0  0  0  0  0
    3.4608   -0.8571    0.0000 C   0  0  0  0  0  0  0  0  0  0  0  0
    3.0540   -1.7744    0.0000 C   0  0  0  0  0  0  0  0  0  0  0  0
    2.8723   -0.0486    0.0000 C   0  0  0  0  0  0  0  0  0  0  0  0
    3.1823    0.9114    0.0000 C   0  0  0  0  0  0  0  0  0  0  0  0
    4.1320    1.2246    0.0000 O   0  0  0  0  0  0  0  0  0  0  0  0
    2.3723    1.4914    0.0000 C   0  0  0  0  0  0  0  0  0  0  0  0
    2.2727    2.4895    0.0000 C   0  0  0  0  0  0  0  0  0  0  0  0
    1.3607    2.8998    0.0000 C   0  0  0  0  0  0  0  0  0  0  0  0
    0.5478    2.3115    0.0000 C   0  0  0  0  0  0  0  0  0  0  0  0
    0.6509    1.3221    0.0000 C   0  0  0  0  0  0  0  0  0  0  0  0
    1.5623    0.9114    0.0000 C   0  0  0  0  0  0  0  0  0  0  0  0
    1.8723   -0.0486    0.0000 C   0  0  0  0  0  0  0  0  0  0  0  0
    1.2838   -0.8571    0.0000 O   0  0  0  0  0  0  0  0  0  0  0  0
  1  2  1  0  0  0  0
  2  3  2  0  0  0  0
  3  4  1  0  0  0  0
  4  5  1  0  0  0  0
  4  6  2  0  0  0  0
  6  7  1  0  0  0  0
  7  8  2  0  0  0  0
  8  2  1  0  0  0  0
  7  9  1  0  0  0  0
  9 10  1  0  0  0  0
 10 11  2  0  0  0  0
 10 12  1  0  0  0  0
 12 13  2  0  0  0  0
 13 14  1  0  0  0  0
 14 15  2  0  0  0  0
 15 16  1  0  0  0  0
 16 17  2  0  0  0  0
 17 12  1  0  0  0  0
 17 18  1  0  0  0  0
 18  9  1  0  0  0  0
 18 19  2  0  0  0  0
M  END
>  <EXTREG>  (ZINC00111356)
ZINC00111356

>  <LOGBIO>
2.5000

$$$$
ZINC00112246
  -MTS-   02131516522D 0   0.00000     0.00000     0

 19 19  0  0  1  0  0  0  0  0999 V2000
    4.7131   -2.9731    0.0000 C   0  0  0  0  0  0  0  0  0  0  0  0
    5.1208   -2.0563    0.0000 C   0  0  0  0  0  0  0  0  0  0  0  0
    4.5350   -1.2523    0.0000 N   0  0  0  0  0  0  0  0  0  0  0  0
    3.5406   -1.3577    0.0000 C   0  0  0  0  0  0  0  0  0  0  0  0
    3.1346   -2.2717    0.0000 C   0  0  0  0  0  0  0  0  0  0  0  0
    4.9428   -0.3355    0.0000 C   0  0  0  0  0  0  0  0  0  0  0  0
    4.3569    0.4685    0.0000 C   0  0  2  0  0  0  0  0  0  0  0  0
    4.7647    1.3853    0.0000 O   0  0  0  0  0  0  0  0  0  0  0  0
    3.3625    0.3631    0.0000 C   0  0  0  0  0  0  0  0  0  0  0  0
    2.7739    1.1716    0.0000 N   0  0  0  0  0  0  0  0  0  0  0  0
    3.0839    2.1316    0.0000 C   0  0  0  0  0  0  0  0  0  0  0  0
    4.0336    2.4447    0.0000 O   0  0  0  0  0  0  0  0  0  0  0  0
    2.2739    2.7116    0.0000 N   0  0  0  0  0  0  0  0  0  0  0  0
    1.4639    2.1316    0.0000 C   0  0  0  0  0  0  0  0  0  0  0  0
    0.9685    3.0002    0.0000 C   0  0  0  0  0  0  0  0  0  0  0  0
    0.5490    1.7280    0.0000 C   0  0  0  0  0  0  0  0  0  0  0  0
    1.7739    1.1716    0.0000 C   0  0  0  0  0  0  0  0  0  0  0  0
    1.1854    0.3631    0.0000 O   0  0  0  0  0  0  0  0  0  0  0  0
    4.1135   -0.0799    0.0000 H   0  0  0  0  0  0  0  0  0  0  0  0
  1  2  1  0  0  0  0
  2  3  1  0  0  0  0
  3  4  1  0  0  0  0
  4  5  1  0  0  0  0
  3  6  1  0  0  0  0
  7  6  1  1  0  0  0
  7 19  1  6  0  0  0
  7  8  1  0  0  0  0
  7  9  1  0  0  0  0
  9 10  1  0  0  0  0
 10 11  1  0  0  0  0
 11 12  2  0  0  0  0
 11 13  1  0  0  0  0
 13 14  1  0  0  0  0
 14 15  1  0  0  0  0
 14 16  1  0  0  0  0
 14 17  1  0  0  0  0
 17 10  1  0  0  0  0
 17 18  2  0  0  0  0
M  END
>  <EXTREG>  (ZINC00112246)
ZINC00112246

>  <LOGBIO>
2.5000

$$$$
ZINC00113277
  -MTS-   02131516522D 0   0.00000     0.00000     0

 12 12  0  0  0  0  0  0  0  0999 V2000
    4.8142   -0.4940    0.0000 C   0  0  0  0  0  0  0  0  0  0  0  0
    4.4073   -1.4112    0.0000 O   0  0  0  0  0  0  0  0  0  0  0  0
    3.4180   -1.5156    0.0000 C   0  0  0  0  0  0  0  0  0  0  0  0
    3.0112   -2.4329    0.0000 O   0  0  0  0  0  0  0  0  0  0  0  0
    2.8295   -0.7071    0.0000 C   0  0  0  0  0  0  0  0  0  0  0  0
    3.1395    0.2529    0.0000 C   0  0  0  0  0  0  0  0  0  0  0  0
    2.3295    0.8329    0.0000 C   0  0  0  0  0  0  0  0  0  0  0  0
    2.3295    1.8329    0.0000 C   0  0  0  0  0  0  0  0  0  0  0  0
    1.5195    0.2529    0.0000 N   0  0  0  0  0  0  0  0  0  0  0  0
    0.5698    0.5660    0.0000 C   0  0  0  0  0  0  0  0  0  0  0  0
    1.8295   -0.7071    0.0000 C   0  0  0  0  0  0  0  0  0  0  0  0
    1.2410   -1.5156    0.0000 C   0  0  0  0  0  0  0  0  0  0  0  0
  1  2  1  0  0  0  0
  2  3  1  0  0  0  0
  3  4  2  0  0  0  0
  3  5  1  0  0  0  0
  5  6  1  0  0  0  0
  6  7  2  0  0  0  0
  7  8  1  0  0  0  0
  7  9  1  0  0  0  0
  9 10  1  0  0  0  0
  9 11  1  0  0  0  0
 11  5  2  0  0  0  0
 11 12  1  0  0  0  0
M  END
>  <EXTREG>  (ZINC00113277)
ZINC00113277

>  <LOGBIO>
2.5000

$$$$
ZINC00114637
  -MTS-   02131516522D 0   0.00000     0.00000     0

 14 14  0  0  0  0  0  0  0  0999 V2000
    5.7087    1.5015    0.0000 C   0  0  0  0  0  0  0  0  0  0  0  0
    5.7102    0.4980    0.0000 C   0  0  0  0  0  0  0  0  0  0  0  0
    4.8489    0.0002    0.0000 N   0  0  0  0  0  0  0  0  0  0  0  0
    4.8504   -1.0032    0.0000 C   0  0  0  0  0  0  0  0  0  0  0  0
    5.7132   -1.4984    0.0000 C   0  0  0  0  0  0  0  0  0  0  0  0
    3.9824    0.4994    0.0000 C   0  0  0  0  0  0  0  0  0  0  0  0
    3.9814    1.4994    0.0000 O   0  0  0  0  0  0  0  0  0  0  0  0
    3.1169   -0.0015    0.0000 C   0  0  0  0  0  0  0  0  0  0  0  0
    2.2469    0.4985    0.0000 C   0  0  0  0  0  0  0  0  0  0  0  0
    1.3869   -0.0015    0.0000 C   0  0  0  0  0  0  0  0  0  0  0  0
    1.3869   -1.0015    0.0000 C   0  0  0  0  0  0  0  0  0  0  0  0
    0.5201   -1.5002    0.0000 C   0  0  0  0  0  0  0  0  0  0  0  0
    2.2469   -1.5015    0.0000 C   0  0  0  0  0  0  0  0  0  0  0  0
    3.1169   -1.0015    0.0000 C   0  0  0  0  0  0  0  0  0  0  0  0
  1  2  1  0  0  0  0
  2  3  1  0  0  0  0
  3  4  1  0  0  0  0
  4  5  1  0  0  0  0
  3  6  1  0  0  0  0
  6  7  2  0  0  0  0
  6  8  1  0  0  0  0
  8  9  2  0  0  0  0
  9 10  1  0  0  0  0
 10 11  2  0  0  0  0
 11 12  1  0  0  0  0
 11 13  1  0  0  0  0
 13 14  2  0  0  0  0
 14  8  1  0  0  0  0
M  END
>  <EXTREG>  (ZINC00114637)
ZINC00114637

>  <LOGBIO>
2.5000

$$$$
ZINC00114978
  -MTS-   02131516522D 0   0.00000     0.00000     0

 16 17  0  0  0  0  0  0  0  0999 V2000
    6.5846    1.0518    0.0000 C   0  0  0  0  0  0  0  0  0  0  0  0
    5.7148    1.5522    0.0000 C   0  0  0  0  0  0  0  0  0  0  0  0
    4.8546    1.0526    0.0000 O   0  0  0  0  0  0  0  0  0  0  0  0
    3.9848    1.5530    0.0000 C   0  0  0  0  0  0  0  0  0  0  0  0
    3.9844    2.5478    0.0000 O   0  0  0  0  0  0  0  0  0  0  0  0
    3.1193    1.0522    0.0000 C   0  0  0  0  0  0  0  0  0  0  0  0
    2.2493    1.5522    0.0000 C   0  0  0  0  0  0  0  0  0  0  0  0
    1.3893    1.0522    0.0000 N   0  0  0  0  0  0  0  0  0  0  0  0
    1.3893    0.0522    0.0000 C   0  0  0  0  0  0  0  0  0  0  0  0
    0.5193   -0.4478    0.0000 C   0  0  0  0  0  0  0  0  0  0  0  0
    0.5193   -1.4478    0.0000 C   0  0  0  0  0  0  0  0  0  0  0  0
    1.3893   -1.9478    0.0000 C   0  0  0  0  0  0  0  0  0  0  0  0
    2.2493   -1.4478    0.0000 C   0  0  0  0  0  0  0  0  0  0  0  0
    2.2493   -0.4478    0.0000 N   0  3  0  0  0  0  0  0  0  0  0  0
    3.1193    0.0522    0.0000 C   0  0  0  0  0  0  0  0  0  0  0  0
    3.9848   -0.4487    0.0000 Cl  0  0  0  0  0  0  0  0  0  0  0  0
  1  2  1  0  0  0  0
  2  3  1  0  0  0  0
  3  4  1  0  0  0  0
  4  5  2  0  0  0  0
  4  6  1  0  0  0  0
  6  7  2  0  0  0  0
  7  8  1  0  0  0  0
  8  9  2  0  0  0  0
  9 10  1  0  0  0  0
 10 11  2  0  0  0  0
 11 12  1  0  0  0  0
 12 13  2  0  0  0  0
 13 14  1  0  0  0  0
 14  9  1  0  0  0  0
 14 15  2  0  0  0  0
 15  6  1  0  0  0  0
 15 16  1  0  0  0  0
M  CHG  1  14   1
M  END
>  <EXTREG>  (ZINC00114978)
ZINC00114978

>  <LOGBIO>
2.5000

$$$$
ZINC00116754
  -MTS-   02131516522D 0   0.00000     0.00000     0

 18 19  0  0  0  0  0  0  0  0999 V2000
    0.5701    3.0355    0.0000 C   0  0  0  0  0  0  0  0  0  0  0  0
    1.5203    2.7239    0.0000 N   0  0  0  0  0  0  0  0  0  0  0  0
    2.3386    3.3139    0.0000 N   0  0  0  0  0  0  0  0  0  0  0  0
    3.1395    2.7213    0.0000 C   0  0  0  0  0  0  0  0  0  0  0  0
    2.8364    1.7722    0.0000 C   0  0  0  0  0  0  0  0  0  0  0  0
    1.8276    1.7722    0.0000 C   0  0  0  0  0  0  0  0  0  0  0  0
    1.2391    0.9638    0.0000 N   0  0  0  0  0  0  0  0  0  0  0  0
    1.6450    0.0498    0.0000 S   0  0  0  0  0  0  0  0  0  0  0  0
    2.5589    0.4558    0.0000 O   0  0  0  0  0  0  0  0  0  0  0  0
    0.7311   -0.3561    0.0000 O   0  0  0  0  0  0  0  0  0  0  0  0
    2.0509   -0.8641    0.0000 C   0  0  0  0  0  0  0  0  0  0  0  0
    1.4612   -1.6759    0.0000 C   0  0  0  0  0  0  0  0  0  0  0  0
    1.8668   -2.5842    0.0000 C   0  0  0  0  0  0  0  0  0  0  0  0
    2.8612   -2.6907    0.0000 C   0  0  0  0  0  0  0  0  0  0  0  0
    3.2648   -3.6056    0.0000 Br  0  0  0  0  0  0  0  0  0  0  0  0
    3.4498   -1.8888    0.0000 C   0  0  0  0  0  0  0  0  0  0  0  0
    3.0453   -0.9705    0.0000 C   0  0  0  0  0  0  0  0  0  0  0  0
    3.6354   -0.1632    0.0000 C   0  0  0  0  0  0  0  0  0  0  0  0
  1  2  1  0  0  0  0
  2  3  1  0  0  0  0
  3  4  2  0  0  0  0
  4  5  1  0  0  0  0
  5  6  2  0  0  0  0
  6  2  1  0  0  0  0
  6  7  1  0  0  0  0
  7  8  1  0  0  0  0
  8  9  2  0  0  0  0
  8 10  2  0  0  0  0
  8 11  1  0  0  0  0
 11 12  2  0  0  0  0
 12 13  1  0  0  0  0
 13 14  2  0  0  0  0
 14 15  1  0  0  0  0
 14 16  1  0  0  0  0
 16 17  2  0  0  0  0
 17 11  1  0  0  0  0
 17 18  1  0  0  0  0
M  END
>  <EXTREG>  (ZINC00116754)
ZINC00116754

>  <LOGBIO>
2.5000

$$$$
ZINC00117680
  -MTS-   02131516522D 0   0.00000     0.00000     0

 17 19  0  0  0  0  0  0  0  0999 V2000
    4.3417   -3.9881    0.0000 Br  0  0  0  0  0  0  0  0  0  0  0  0
    3.7532   -3.1797    0.0000 C   0  0  0  0  0  0  0  0  0  0  0  0
    4.0632   -2.2197    0.0000 O   0  0  0  0  0  0  0  0  0  0  0  0
    3.2532   -1.6397    0.0000 C   0  0  0  0  0  0  0  0  0  0  0  0
    2.4432   -2.2197    0.0000 C   0  0  0  0  0  0  0  0  0  0  0  0
    2.7532   -3.1797    0.0000 C   0  0  0  0  0  0  0  0  0  0  0  0
    3.2532   -0.6397    0.0000 C   0  0  0  0  0  0  0  0  0  0  0  0
    4.0688   -0.0459    0.0000 N   0  0  0  0  0  0  0  0  0  0  0  0
    3.7552    0.8997    0.0000 O   0  0  0  0  0  0  0  0  0  0  0  0
    2.7590    0.9075    0.0000 C   0  0  0  0  0  0  0  0  0  0  0  0
    2.4447   -0.0511    0.0000 N   0  0  0  0  0  0  0  0  0  0  0  0
    2.1755    1.7196    0.0000 C   0  0  0  0  0  0  0  0  0  0  0  0
    2.5876    2.6345    0.0000 C   0  0  0  0  0  0  0  0  0  0  0  0
    2.0054    3.4412    0.0000 C   0  0  0  0  0  0  0  0  0  0  0  0
    1.0103    3.3429    0.0000 C   0  0  0  0  0  0  0  0  0  0  0  0
    0.5972    2.4379    0.0000 C   0  0  0  0  0  0  0  0  0  0  0  0
    1.1803    1.6212    0.0000 N   0  0  0  0  0  0  0  0  0  0  0  0
  1  2  1  0  0  0  0
  2  3  1  0  0  0  0
  3  4  1  0  0  0  0
  4  5  2  0  0  0  0
  5  6  1  0  0  0  0
  6  2  2  0  0  0  0
  4  7  1  0  0  0  0
  7  8  2  0  0  0  0
  8  9  1  0  0  0  0
  9 10  1  0  0  0  0
 10 11  2  0  0  0  0
 11  7  1  0  0  0  0
 10 12  1  0  0  0  0
 12 13  2  0  0  0  0
 13 14  1  0  0  0  0
 14 15  2  0  0  0  0
 15 16  1  0  0  0  0
 16 17  2  0  0  0  0
 17 12  1  0  0  0  0
M  END
>  <EXTREG>  (ZINC00117680)
ZINC00117680

>  <LOGBIO>
2.5000

$$$$
ZINC00118579
  -MTS-   02131516522D 0   0.00000     0.00000     0

 19 21  0  0  0  0  0  0  0  0999 V2000
    8.3307    0.3903    0.0000 Cl  0  0  0  0  0  0  0  0  0  0  0  0
    7.3366    0.2824    0.0000 C   0  0  0  0  0  0  0  0  0  0  0  0
    6.7432    1.0916    0.0000 C   0  0  0  0  0  0  0  0  0  0  0  0
    5.7544    0.9822    0.0000 C   0  0  0  0  0  0  0  0  0  0  0  0
    5.3499    0.0677    0.0000 C   0  0  0  0  0  0  0  0  0  0  0  0
    4.3555   -0.0377    0.0000 O   0  0  0  0  0  0  0  0  0  0  0  0
    3.7670    0.7708    0.0000 C   0  0  0  0  0  0  0  0  0  0  0  0
    4.0770    1.7308    0.0000 N   0  0  0  0  0  0  0  0  0  0  0  0
    3.2670    2.3108    0.0000 N   0  0  0  0  0  0  0  0  0  0  0  0
    2.4570    1.7308    0.0000 N   0  0  0  0  0  0  0  0  0  0  0  0
    2.7670    0.7708    0.0000 N   0  0  0  0  0  0  0  0  0  0  0  0
    2.1785   -0.0377    0.0000 C   0  0  0  0  0  0  0  0  0  0  0  0
    1.1805    0.0671    0.0000 C   0  0  0  0  0  0  0  0  0  0  0  0
    0.5967   -0.7384    0.0000 C   0  0  0  0  0  0  0  0  0  0  0  0
    1.0017   -1.6527    0.0000 C   0  0  0  0  0  0  0  0  0  0  0  0
    1.9905   -1.7616    0.0000 C   0  0  0  0  0  0  0  0  0  0  0  0
    2.5835   -0.9520    0.0000 C   0  0  0  0  0  0  0  0  0  0  0  0
    5.9341   -0.7375    0.0000 C   0  0  0  0  0  0  0  0  0  0  0  0
    6.9321   -0.6321    0.0000 C   0  0  0  0  0  0  0  0  0  0  0  0
  1  2  1  0  0  0  0
  2  3  2  0  0  0  0
  3  4  1  0  0  0  0
  4  5  2  0  0  0  0
  5  6  1  0  0  0  0
  6  7  1  0  0  0  0
  7  8  2  0  0  0  0
  8  9  1  0  0  0  0
  9 10  2  0  0  0  0
 10 11  1  0  0  0  0
 11  7  1  0  0  0  0
 11 12  1  0  0  0  0
 12 13  2  0  0  0  0
 13 14  1  0  0  0  0
 14 15  2  0  0  0  0
 15 16  1  0  0  0  0
 16 17  2  0  0  0  0
 17 12  1  0  0  0  0
  5 18  1  0  0  0  0
 18 19  2  0  0  0  0
 19  2  1  0  0  0  0
M  END
>  <EXTREG>  (ZINC00118579)
ZINC00118579

>  <LOGBIO>
2.5000

$$$$
ZINC00119544
  -MTS-   02131516522D 0   0.00000     0.00000     0

 24 26  0  0  0  0  0  0  0  0999 V2000
    8.3247    3.3521    0.0000 C   0  0  0  0  0  0  0  0  0  0  0  0
    7.4592    2.8512    0.0000 C   0  0  0  0  0  0  0  0  0  0  0  0
    7.9600    1.9857    0.0000 C   0  0  0  0  0  0  0  0  0  0  0  0
    6.9583    3.7168    0.0000 C   0  0  0  0  0  0  0  0  0  0  0  0
    6.5936    2.3504    0.0000 C   0  0  0  0  0  0  0  0  0  0  0  0
    5.7236    2.8504    0.0000 C   0  0  0  0  0  0  0  0  0  0  0  0
    4.8636    2.3504    0.0000 C   0  0  0  0  0  0  0  0  0  0  0  0
    4.8636    1.3504    0.0000 C   0  0  0  0  0  0  0  0  0  0  0  0
    5.7236    0.8504    0.0000 C   0  0  0  0  0  0  0  0  0  0  0  0
    6.5936    1.3504    0.0000 C   0  0  0  0  0  0  0  0  0  0  0  0
    3.9969    0.8517    0.0000 C   0  0  0  0  0  0  0  0  0  0  0  0
    3.1283    1.3543    0.0000 O   0  0  0  0  0  0  0  0  0  0  0  0
    3.9948   -0.1431    0.0000 N   0  0  0  0  0  0  0  0  0  0  0  0
    3.1278   -0.6413    0.0000 C   0  0  0  0  0  0  0  0  0  0  0  0
    2.2593   -0.1387    0.0000 S   0  0  0  0  0  0  0  0  0  0  0  0
    1.3978   -0.6361    0.0000 C   0  0  0  0  0  0  0  0  0  0  0  0
    0.5325   -0.1348    0.0000 O   0  0  0  0  0  0  0  0  0  0  0  0
    1.3948   -1.6361    0.0000 C   0  0  0  0  0  0  0  0  0  0  0  0
    0.5233   -2.1335    0.0000 C   0  0  0  0  0  0  0  0  0  0  0  0
    0.5202   -3.1334    0.0000 C   0  0  0  0  0  0  0  0  0  0  0  0
    1.3887   -3.6361    0.0000 C   0  0  0  0  0  0  0  0  0  0  0  0
    2.2502   -3.1387    0.0000 C   0  0  0  0  0  0  0  0  0  0  0  0
    2.2532   -2.1387    0.0000 C   0  0  0  0  0  0  0  0  0  0  0  0
    3.1248   -1.6413    0.0000 N   0  0  0  0  0  0  0  0  0  0  0  0
  1  2  1  0  0  0  0
  2  3  1  0  0  0  0
  2  4  1  0  0  0  0
  2  5  1  0  0  0  0
  5  6  2  0  0  0  0
  6  7  1  0  0  0  0
  7  8  2  0  0  0  0
  8  9  1  0  0  0  0
  9 10  2  0  0  0  0
 10  5  1  0  0  0  0
  8 11  1  0  0  0  0
 11 12  2  0  0  0  0
 11 13  1  0  0  0  0
 13 14  1  0  0  0  0
 14 15  1  0  0  0  0
 15 16  1  0  0  0  0
 16 17  2  0  0  0  0
 16 18  1  0  0  0  0
 18 19  1  0  0  0  0
 19 20  2  0  0  0  0
 20 21  1  0  0  0  0
 21 22  2  0  0  0  0
 22 23  1  0  0  0  0
 23 18  2  0  0  0  0
 23 24  1  0  0  0  0
 24 14  2  0  0  0  0
M  END
>  <EXTREG>  (ZINC00119544)
ZINC00119544

>  <LOGBIO>
2.5000

$$$$
ZINC00120081
  -MTS-   02131516522D 0   0.00000     0.00000     0

 13 13  0  0  0  0  0  0  0  0999 V2000
    1.6151   -2.6695    0.0000 C   0  0  0  0  0  0  0  0  0  0  0  0
    2.0219   -1.7522    0.0000 C   0  0  0  0  0  0  0  0  0  0  0  0
    3.0112   -1.6478    0.0000 O   0  0  0  0  0  0  0  0  0  0  0  0
    3.4180   -0.7305    0.0000 C   0  0  0  0  0  0  0  0  0  0  0  0
    4.4073   -0.6262    0.0000 O   0  0  0  0  0  0  0  0  0  0  0  0
    2.8295    0.0779    0.0000 C   0  0  0  0  0  0  0  0  0  0  0  0
    3.1395    1.0379    0.0000 N   0  0  0  0  0  0  0  0  0  0  0  0
    2.3295    1.6179    0.0000 N   0  0  0  0  0  0  0  0  0  0  0  0
    2.3295    2.6179    0.0000 C   0  0  0  0  0  0  0  0  0  0  0  0
    1.5195    1.0379    0.0000 C   0  0  0  0  0  0  0  0  0  0  0  0
    0.5698    1.3511    0.0000 C   0  0  0  0  0  0  0  0  0  0  0  0
    1.8295    0.0779    0.0000 C   0  0  0  0  0  0  0  0  0  0  0  0
    1.2410   -0.7305    0.0000 Br  0  0  0  0  0  0  0  0  0  0  0  0
  1  2  1  0  0  0  0
  2  3  1  0  0  0  0
  3  4  1  0  0  0  0
  4  5  2  0  0  0  0
  4  6  1  0  0  0  0
  6  7  2  0  0  0  0
  7  8  1  0  0  0  0
  8  9  1  0  0  0  0
  8 10  1  0  0  0  0
 10 11  1  0  0  0  0
 10 12  2  0  0  0  0
 12  6  1  0  0  0  0
 12 13  1  0  0  0  0
M  END
>  <EXTREG>  (ZINC00120081)
ZINC00120081

>  <LOGBIO>
2.5000

$$$$
ZINC00120872
  -MTS-   02131516522D 0   0.00000     0.00000     0

 20 22  0  0  0  0  0  0  0  0999 V2000
    6.5815    0.4533    0.0000 C   0  0  0  0  0  0  0  0  0  0  0  0
    5.7159   -0.0476    0.0000 C   0  0  0  0  0  0  0  0  0  0  0  0
    4.8459    0.4524    0.0000 C   0  0  0  0  0  0  0  0  0  0  0  0
    3.9859   -0.0476    0.0000 C   0  0  0  0  0  0  0  0  0  0  0  0
    3.1192    0.4511    0.0000 N   0  0  0  0  0  0  0  0  0  0  0  0
    3.1176    1.4511    0.0000 C   0  0  0  0  0  0  0  0  0  0  0  0
    2.2509    1.9498    0.0000 C   0  0  0  0  0  0  0  0  0  0  0  0
    2.2484    2.9532    0.0000 C   0  0  0  0  0  0  0  0  0  0  0  0
    1.3851    3.4476    0.0000 C   0  0  0  0  0  0  0  0  0  0  0  0
    0.5193    2.9471    0.0000 C   0  0  0  0  0  0  0  0  0  0  0  0
    0.5168    1.9523    0.0000 N   0  0  0  0  0  0  0  0  0  0  0  0
    1.3851    1.4493    0.0000 C   0  0  0  0  0  0  0  0  0  0  0  0
    3.9859   -1.0476    0.0000 C   0  0  0  0  0  0  0  0  0  0  0  0
    3.1159   -1.5476    0.0000 C   0  0  0  0  0  0  0  0  0  0  0  0
    3.1159   -2.5476    0.0000 C   0  0  0  0  0  0  0  0  0  0  0  0
    3.9859   -3.0476    0.0000 C   0  0  0  0  0  0  0  0  0  0  0  0
    3.9884   -4.0476    0.0000 Cl  0  0  0  0  0  0  0  0  0  0  0  0
    4.8459   -2.5476    0.0000 C   0  0  0  0  0  0  0  0  0  0  0  0
    4.8459   -1.5476    0.0000 C   0  0  0  0  0  0  0  0  0  0  0  0
    5.7159   -1.0476    0.0000 N   0  0  0  0  0  0  0  0  0  0  0  0
  1  2  1  0  0  0  0
  2  3  2  0  0  0  0
  3  4  1  0  0  0  0
  4  5  1  0  0  0  0
  5  6  1  0  0  0  0
  6  7  1  0  0  0  0
  7  8  2  0  0  0  0
  8  9  1  0  0  0  0
  9 10  2  0  0  0  0
 10 11  1  0  0  0  0
 11 12  2  0  0  0  0
 12  7  1  0  0  0  0
  4 13  2  0  0  0  0
 13 14  1  0  0  0  0
 14 15  2  0  0  0  0
 15 16  1  0  0  0  0
 16 17  1  0  0  0  0
 16 18  2  0  0  0  0
 18 19  1  0  0  0  0
 19 13  1  0  0  0  0
 19 20  2  0  0  0  0
 20  2  1  0  0  0  0
M  END
>  <EXTREG>  (ZINC00120872)
ZINC00120872

>  <LOGBIO>
2.5000

$$$$
ZINC00122942
  -MTS-   02131516522D 0   0.00000     0.00000     0

 22 24  0  0  1  0  0  0  0  0999 V2000
    3.4623    0.2521    0.0000 C   0  0  0  0  0  0  0  0  0  0  0  0
    2.5968   -0.2487    0.0000 N   0  0  0  0  0  0  0  0  0  0  0  0
    1.7268    0.2513    0.0000 C   0  0  2  0  0  0  0  0  0  0  0  0
    0.8668   -0.2487    0.0000 C   0  0  0  0  0  0  0  0  0  0  0  0
    0.8668   -1.2487    0.0000 C   0  0  0  0  0  0  0  0  0  0  0  0
    0.0000   -1.7474    0.0000 O   0  0  0  0  0  0  0  0  0  0  0  0
    1.7268   -1.7487    0.0000 C   0  0  0  0  0  0  0  0  0  0  0  0
    2.5968   -1.2487    0.0000 C   0  0  2  0  0  0  0  0  0  0  0  0
    3.4623   -1.7496    0.0000 C   0  0  0  0  0  0  0  0  0  0  0  0
    3.4623   -2.7530    0.0000 C   0  0  0  0  0  0  0  0  0  0  0  0
    4.3243   -3.2495    0.0000 C   0  0  0  0  0  0  0  0  0  0  0  0
    5.1914   -2.7512    0.0000 C   0  0  0  0  0  0  0  0  0  0  0  0
    5.1963   -1.7564    0.0000 C   0  0  0  0  0  0  0  0  0  0  0  0
    4.3293   -1.2513    0.0000 C   0  0  0  0  0  0  0  0  0  0  0  0
    1.7243    1.2513    0.0000 C   0  0  0  0  0  0  0  0  0  0  0  0
    2.5915    1.7560    0.0000 C   0  0  0  0  0  0  0  0  0  0  0  0
    2.5870    2.7508    0.0000 C   0  0  0  0  0  0  0  0  0  0  0  0
    1.7202    3.2495    0.0000 C   0  0  0  0  0  0  0  0  0  0  0  0
    0.8580    2.7534    0.0000 C   0  0  0  0  0  0  0  0  0  0  0  0
    0.8575    1.7500    0.0000 C   0  0  0  0  0  0  0  0  0  0  0  0
    3.1165   -0.9490    0.0000 H   0  0  0  0  0  0  0  0  0  0  0  0
    2.2457    0.5525    0.0000 H   0  0  0  0  0  0  0  0  0  0  0  0
  1  2  1  0  0  0  0
  2  3  1  0  0  0  0
  3 22  1  1  0  0  0
  3  4  1  0  0  0  0
  4  5  1  0  0  0  0
  5  6  2  0  0  0  0
  5  7  1  0  0  0  0
  7  8  1  0  0  0  0
  8 21  1  6  0  0  0
  8  2  1  0  0  0  0
  8  9  1  1  0  0  0
  9 10  2  0  0  0  0
 10 11  1  0  0  0  0
 11 12  2  0  0  0  0
 12 13  1  0  0  0  0
 13 14  2  0  0  0  0
 14  9  1  0  0  0  0
  3 15  1  6  0  0  0
 15 16  2  0  0  0  0
 16 17  1  0  0  0  0
 17 18  2  0  0  0  0
 18 19  1  0  0  0  0
 19 20  2  0  0  0  0
 20 15  1  0  0  0  0
M  END
>  <EXTREG>  (ZINC00122942)
ZINC00122942

>  <LOGBIO>
2.5000

$$$$
ZINC00123360
  -MTS-   02131516522D 0   0.00000     0.00000     0

 16 18  0  0  0  0  0  0  0  0999 V2000
    7.6139   -1.2785    0.0000 C   0  0  0  0  0  0  0  0  0  0  0  0
    7.0254   -0.4700    0.0000 C   0  0  0  0  0  0  0  0  0  0  0  0
    7.3354    0.4900    0.0000 O   0  0  0  0  0  0  0  0  0  0  0  0
    6.5254    1.0700    0.0000 N   0  0  0  0  0  0  0  0  0  0  0  0
    5.7154    0.4900    0.0000 C   0  0  0  0  0  0  0  0  0  0  0  0
    6.0254   -0.4700    0.0000 C   0  0  0  0  0  0  0  0  0  0  0  0
    4.7657    0.8031    0.0000 C   0  0  0  0  0  0  0  0  0  0  0  0
    4.4573    1.7636    0.0000 N   0  0  0  0  0  0  0  0  0  0  0  0
    3.4610    1.7620    0.0000 O   0  0  0  0  0  0  0  0  0  0  0  0
    3.1417    0.8183    0.0000 C   0  0  0  0  0  0  0  0  0  0  0  0
    3.9536    0.2196    0.0000 N   0  0  0  0  0  0  0  0  0  0  0  0
    2.1877    0.5185    0.0000 C   0  0  0  0  0  0  0  0  0  0  0  0
    1.3767    1.1185    0.0000 S   0  0  0  0  0  0  0  0  0  0  0  0
    0.5687    0.5359    0.0000 C   0  0  0  0  0  0  0  0  0  0  0  0
    0.8599   -0.4168    0.0000 C   0  0  0  0  0  0  0  0  0  0  0  0
    1.8687   -0.4293    0.0000 C   0  0  0  0  0  0  0  0  0  0  0  0
  1  2  1  0  0  0  0
  2  3  1  0  0  0  0
  3  4  1  0  0  0  0
  4  5  2  0  0  0  0
  5  6  1  0  0  0  0
  6  2  2  0  0  0  0
  5  7  1  0  0  0  0
  7  8  2  0  0  0  0
  8  9  1  0  0  0  0
  9 10  1  0  0  0  0
 10 11  2  0  0  0  0
 11  7  1  0  0  0  0
 10 12  1  0  0  0  0
 12 13  1  0  0  0  0
 13 14  1  0  0  0  0
 14 15  2  0  0  0  0
 15 16  1  0  0  0  0
 16 12  2  0  0  0  0
M  END
>  <EXTREG>  (ZINC00123360)
ZINC00123360

>  <LOGBIO>
2.5000

$$$$
ZINC00124471
  -MTS-   02131516522D 0   0.00000     0.00000     0

 19 20  0  0  0  0  0  0  0  0999 V2000
    5.1256   -3.7908    0.0000 C   0  0  0  0  0  0  0  0  0  0  0  0
    5.5333   -2.8777    0.0000 O   0  0  0  0  0  0  0  0  0  0  0  0
    4.9464   -2.0680    0.0000 C   0  0  0  0  0  0  0  0  0  0  0  0
    3.9482   -2.1709    0.0000 C   0  0  0  0  0  0  0  0  0  0  0  0
    3.3660   -1.3643    0.0000 C   0  0  0  0  0  0  0  0  0  0  0  0
    3.7728   -0.4507    0.0000 C   0  0  0  0  0  0  0  0  0  0  0  0
    3.1839    0.3574    0.0000 N   0  0  0  0  0  0  0  0  0  0  0  0
    3.5907    1.2747    0.0000 C   0  0  0  0  0  0  0  0  0  0  0  0
    4.5800    1.3791    0.0000 O   0  0  0  0  0  0  0  0  0  0  0  0
    3.0022    2.0832    0.0000 C   0  0  0  0  0  0  0  0  0  0  0  0
    3.3122    3.0432    0.0000 N   0  0  0  0  0  0  0  0  0  0  0  0
    2.5022    3.6232    0.0000 N   0  0  0  0  0  0  0  0  0  0  0  0
    1.6922    3.0432    0.0000 C   0  0  0  0  0  0  0  0  0  0  0  0
    2.0022    2.0832    0.0000 C   0  0  0  0  0  0  0  0  0  0  0  0
    0.7425    3.3564    0.0000 N   0  3  0  0  0  0  0  0  0  0  0  0
    0.5376    4.3387    0.0000 O   0  5  0  0  0  0  0  0  0  0  0  0
    0.0000    2.6943    0.0000 O   0  0  0  0  0  0  0  0  0  0  0  0
    4.7619   -0.3438    0.0000 C   0  0  0  0  0  0  0  0  0  0  0  0
    5.3532   -1.1545    0.0000 C   0  0  0  0  0  0  0  0  0  0  0  0
  1  2  1  0  0  0  0
  2  3  1  0  0  0  0
  3  4  2  0  0  0  0
  4  5  1  0  0  0  0
  5  6  2  0  0  0  0
  6  7  1  0  0  0  0
  7  8  1  0  0  0  0
  8  9  2  0  0  0  0
  8 10  1  0  0  0  0
 10 11  1  0  0  0  0
 11 12  1  0  0  0  0
 12 13  2  0  0  0  0
 13 14  1  0  0  0  0
 14 10  2  0  0  0  0
 13 15  1  0  0  0  0
 15 16  1  0  0  0  0
 15 17  2  0  0  0  0
  6 18  1  0  0  0  0
 18 19  2  0  0  0  0
 19  3  1  0  0  0  0
M  CHG  2  15   1  16  -1
M  END
>  <EXTREG>  (ZINC00124471)
ZINC00124471

>  <LOGBIO>
2.5000

$$$$
ZINC00124948
  -MTS-   02131516522D 0   0.00000     0.00000     0

 23 25  0  0  0  0  0  0  0  0999 V2000
    6.0411   -0.4249    0.0000 O   0  0  0  0  0  0  0  0  0  0  0  0
    5.0433   -0.5307    0.0000 C   0  0  0  0  0  0  0  0  0  0  0  0
    4.4587    0.2742    0.0000 C   0  0  0  0  0  0  0  0  0  0  0  0
    3.4608    0.1684    0.0000 S   0  0  0  0  0  0  0  0  0  0  0  0
    2.8723    0.9769    0.0000 C   0  0  0  0  0  0  0  0  0  0  0  0
    3.1823    1.9369    0.0000 S   0  0  0  0  0  0  0  0  0  0  0  0
    2.3723    2.5169    0.0000 C   0  0  0  0  0  0  0  0  0  0  0  0
    2.2727    3.5150    0.0000 C   0  0  0  0  0  0  0  0  0  0  0  0
    1.3607    3.9253    0.0000 C   0  0  0  0  0  0  0  0  0  0  0  0
    0.5478    3.3370    0.0000 C   0  0  0  0  0  0  0  0  0  0  0  0
    0.6509    2.3476    0.0000 C   0  0  0  0  0  0  0  0  0  0  0  0
    1.5623    1.9369    0.0000 C   0  0  0  0  0  0  0  0  0  0  0  0
    1.8723    0.9769    0.0000 N   0  0  0  0  0  0  0  0  0  0  0  0
    4.6369   -1.4444    0.0000 N   0  0  0  0  0  0  0  0  0  0  0  0
    5.2250   -2.2532    0.0000 C   0  0  0  0  0  0  0  0  0  0  0  0
    4.8181   -3.1704    0.0000 C   0  0  0  0  0  0  0  0  0  0  0  0
    5.4048   -3.9738    0.0000 C   0  0  0  0  0  0  0  0  0  0  0  0
    6.3994   -3.8699    0.0000 C   0  0  0  0  0  0  0  0  0  0  0  0
    6.8073   -2.9626    0.0000 C   0  0  0  0  0  0  0  0  0  0  0  0
    6.2196   -2.1493    0.0000 C   0  0  0  0  0  0  0  0  0  0  0  0
    7.8021   -2.8612    0.0000 N   0  3  0  0  0  0  0  0  0  0  0  0
    8.3898   -3.6745    0.0000 O   0  5  0  0  0  0  0  0  0  0  0  0
    8.2100   -1.9538    0.0000 O   0  0  0  0  0  0  0  0  0  0  0  0
  1  2  2  0  0  0  0
  2  3  1  0  0  0  0
  3  4  1  0  0  0  0
  4  5  1  0  0  0  0
  5  6  1  0  0  0  0
  6  7  1  0  0  0  0
  7  8  2  0  0  0  0
  8  9  1  0  0  0  0
  9 10  2  0  0  0  0
 10 11  1  0  0  0  0
 11 12  2  0  0  0  0
 12  7  1  0  0  0  0
 12 13  1  0  0  0  0
 13  5  2  0  0  0  0
  2 14  1  0  0  0  0
 14 15  1  0  0  0  0
 15 16  2  0  0  0  0
 16 17  1  0  0  0  0
 17 18  2  0  0  0  0
 18 19  1  0  0  0  0
 19 20  2  0  0  0  0
 20 15  1  0  0  0  0
 19 21  1  0  0  0  0
 21 22  1  0  0  0  0
 21 23  2  0  0  0  0
M  CHG  2  21   1  22  -1
M  END
>  <EXTREG>  (ZINC00124948)
ZINC00124948

>  <LOGBIO>
2.5000

$$$$
ZINC00125167
  -MTS-   02131516522D 0   0.00000     0.00000     0

 21 23  0  0  0  0  0  0  0  0999 V2000
    0.5971   -0.3428    0.0000 C   0  0  0  0  0  0  0  0  0  0  0  0
    0.6962    0.6557    0.0000 O   0  0  0  0  0  0  0  0  0  0  0  0
    1.6030    1.0647    0.0000 C   0  0  0  0  0  0  0  0  0  0  0  0
    1.7021    2.0632    0.0000 O   0  0  0  0  0  0  0  0  0  0  0  0
    2.4151    0.4811    0.0000 C   0  0  0  0  0  0  0  0  0  0  0  0
    2.4214   -0.5276    0.0000 S   0  0  0  0  0  0  0  0  0  0  0  0
    3.3722   -0.8248    0.0000 C   0  0  0  0  0  0  0  0  0  0  0  0
    3.6854   -1.7745    0.0000 N   0  0  0  0  0  0  0  0  0  0  0  0
    3.0967   -2.5938    0.0000 C   0  0  0  0  0  0  0  0  0  0  0  0
    3.6906   -3.3936    0.0000 C   0  0  0  0  0  0  0  0  0  0  0  0
    4.6392   -3.0891    0.0000 C   0  0  0  0  0  0  0  0  0  0  0  0
    4.6375   -2.0802    0.0000 C   0  0  0  0  0  0  0  0  0  0  0  0
    3.9599   -0.0203    0.0000 C   0  0  0  0  0  0  0  0  0  0  0  0
    4.9599   -0.0203    0.0000 C   0  0  0  0  0  0  0  0  0  0  0  0
    5.9599   -0.0203    0.0000 N   0  0  0  0  0  0  0  0  0  0  0  0
    3.3648    0.7943    0.0000 C   0  0  0  0  0  0  0  0  0  0  0  0
    3.6706    1.7464    0.0000 C   0  0  0  0  0  0  0  0  0  0  0  0
    4.6286    2.0623    0.0000 S   0  0  0  0  0  0  0  0  0  0  0  0
    4.6192    3.0585    0.0000 C   0  0  0  0  0  0  0  0  0  0  0  0
    3.6731    3.3705    0.0000 C   0  0  0  0  0  0  0  0  0  0  0  0
    3.0807    2.5539    0.0000 C   0  0  0  0  0  0  0  0  0  0  0  0
  1  2  1  0  0  0  0
  2  3  1  0  0  0  0
  3  4  2  0  0  0  0
  3  5  1  0  0  0  0
  5  6  1  0  0  0  0
  6  7  1  0  0  0  0
  7  8  1  0  0  0  0
  8  9  1  0  0  0  0
  9 10  1  0  0  0  0
 10 11  1  0  0  0  0
 11 12  1  0  0  0  0
 12  8  1  0  0  0  0
  7 13  2  0  0  0  0
 13 14  1  0  0  0  0
 14 15  3  0  0  0  0
 13 16  1  0  0  0  0
 16  5  2  0  0  0  0
 16 17  1  0  0  0  0
 17 18  1  0  0  0  0
 18 19  1  0  0  0  0
 19 20  2  0  0  0  0
 20 21  1  0  0  0  0
 21 17  2  0  0  0  0
M  END
>  <EXTREG>  (ZINC00125167)
ZINC00125167

>  <LOGBIO>
2.5000

$$$$
ZINC00126010
  -MTS-   02131516522D 0   0.00000     0.00000     0

 24 26  0  0  1  0  0  0  0  0999 V2000
    0.5968    4.0369    0.0000 O   0  0  0  0  0  0  0  0  0  0  0  0
    1.1833    3.2269    0.0000 C   0  0  0  0  0  0  0  0  0  0  0  0
    2.1815    3.3292    0.0000 C   0  0  0  0  0  0  0  0  0  0  0  0
    2.7633    2.5223    0.0000 C   0  0  0  0  0  0  0  0  0  0  0  0
    2.3560    1.6090    0.0000 C   0  0  0  0  0  0  0  0  0  0  0  0
    1.3669    1.5026    0.0000 C   0  0  0  0  0  0  0  0  0  0  0  0
    0.7760    2.3136    0.0000 C   0  0  0  0  0  0  0  0  0  0  0  0
    2.9445    0.8005    0.0000 C   0  0  2  0  0  0  0  0  0  0  0  0
    2.5377   -0.1167    0.0000 C   0  0  0  0  0  0  0  0  0  0  0  0
    3.1244   -0.9201    0.0000 C   0  0  0  0  0  0  0  0  0  0  0  0
    4.1220   -0.8117    0.0000 O   0  0  0  0  0  0  0  0  0  0  0  0
    2.7204   -1.8349    0.0000 C   0  0  0  0  0  0  0  0  0  0  0  0
    1.7345   -2.0485    0.0000 S   0  0  0  0  0  0  0  0  0  0  0  0
    1.6393   -3.0401    0.0000 C   0  0  0  0  0  0  0  0  0  0  0  0
    2.5474   -3.4497    0.0000 C   0  0  0  0  0  0  0  0  0  0  0  0
    3.2222   -2.6998    0.0000 C   0  0  0  0  0  0  0  0  0  0  0  0
    3.9338    0.9049    0.0000 S   0  0  0  0  0  0  0  0  0  0  0  0
    4.3407    1.8222    0.0000 C   0  0  0  0  0  0  0  0  0  0  0  0
    5.3350    1.9281    0.0000 C   0  0  0  0  0  0  0  0  0  0  0  0
    6.0118    1.1800    0.0000 O   0  0  0  0  0  0  0  0  0  0  0  0
    6.9189    1.5920    0.0000 C   0  0  0  0  0  0  0  0  0  0  0  0
    6.8211    2.5834    0.0000 C   0  0  0  0  0  0  0  0  0  0  0  0
    5.8346    2.7944    0.0000 C   0  0  0  0  0  0  0  0  0  0  0  0
    3.2976    0.3154    0.0000 H   0  0  0  0  0  0  0  0  0  0  0  0
  1  2  1  0  0  0  0
  2  3  2  0  0  0  0
  3  4  1  0  0  0  0
  4  5  2  0  0  0  0
  5  6  1  0  0  0  0
  6  7  2  0  0  0  0
  7  2  1  0  0  0  0
  5  8  1  0  0  0  0
  8 24  1  6  0  0  0
  8  9  1  0  0  0  0
  9 10  1  0  0  0  0
 10 11  2  0  0  0  0
 10 12  1  0  0  0  0
 12 13  1  0  0  0  0
 13 14  1  0  0  0  0
 14 15  2  0  0  0  0
 15 16  1  0  0  0  0
 16 12  2  0  0  0  0
  8 17  1  1  0  0  0
 17 18  1  0  0  0  0
 18 19  1  0  0  0  0
 19 20  1  0  0  0  0
 20 21  1  0  0  0  0
 21 22  2  0  0  0  0
 22 23  1  0  0  0  0
 23 19  2  0  0  0  0
M  END
>  <EXTREG>  (ZINC00126010)
ZINC00126010

>  <LOGBIO>
2.5000

$$$$
ZINC00126380
  -MTS-   02131516522D 0   0.00000     0.00000     0

 18 18  0  0  0  0  0  0  0  0999 V2000
    7.1617   -0.1232    0.0000 C   0  0  0  0  0  0  0  0  0  0  0  0
    6.1638   -0.2285    0.0000 C   0  0  0  0  0  0  0  0  0  0  0  0
    5.7605   -1.1378    0.0000 O   0  0  0  0  0  0  0  0  0  0  0  0
    4.7625   -1.2431    0.0000 C   0  0  0  0  0  0  0  0  0  0  0  0
    4.3592   -2.1525    0.0000 O   0  0  0  0  0  0  0  0  0  0  0  0
    4.1740   -0.4346    0.0000 C   0  0  0  0  0  0  0  0  0  0  0  0
    4.4840    0.5254    0.0000 C   0  0  0  0  0  0  0  0  0  0  0  0
    5.4337    0.8385    0.0000 C   0  0  0  0  0  0  0  0  0  0  0  0
    3.6740    1.1054    0.0000 C   0  0  0  0  0  0  0  0  0  0  0  0
    3.6740    2.1054    0.0000 C   0  0  0  0  0  0  0  0  0  0  0  0
    2.8640    0.5254    0.0000 S   0  0  0  0  0  0  0  0  0  0  0  0
    3.1740   -0.4346    0.0000 C   0  0  0  0  0  0  0  0  0  0  0  0
    2.5855   -1.2431    0.0000 N   0  0  0  0  0  0  0  0  0  0  0  0
    2.9914   -2.1570    0.0000 C   0  0  0  0  0  0  0  0  0  0  0  0
    1.5911   -1.1377    0.0000 S   0  0  0  0  0  0  0  0  0  0  0  0
    0.5967   -1.0323    0.0000 C   0  0  0  0  0  0  0  0  0  0  0  0
    1.4857   -2.1321    0.0000 O   0  0  0  0  0  0  0  0  0  0  0  0
    1.6965   -0.1433    0.0000 O   0  0  0  0  0  0  0  0  0  0  0  0
  1  2  1  0  0  0  0
  2  3  1  0  0  0  0
  3  4  1  0  0  0  0
  4  5  2  0  0  0  0
  4  6  1  0  0  0  0
  6  7  1  0  0  0  0
  7  8  1  0  0  0  0
  7  9  2  0  0  0  0
  9 10  1  0  0  0  0
  9 11  1  0  0  0  0
 11 12  1  0  0  0  0
 12  6  2  0  0  0  0
 12 13  1  0  0  0  0
 13 14  1  0  0  0  0
 13 15  1  0  0  0  0
 15 16  1  0  0  0  0
 15 17  2  0  0  0  0
 15 18  2  0  0  0  0
M  END
>  <EXTREG>  (ZINC00126380)
ZINC00126380

>  <LOGBIO>
2.5000

$$$$
ZINC00126737
  -MTS-   02131516522D 0   0.00000     0.00000     0

 21 23  0  0  0  0  0  0  0  0999 V2000
    9.9782   -1.4760    0.0000 C   0  0  0  0  0  0  0  0  0  0  0  0
    9.3897   -0.6675    0.0000 C   0  0  0  0  0  0  0  0  0  0  0  0
    9.6997    0.2925    0.0000 O   0  0  0  0  0  0  0  0  0  0  0  0
    8.8897    0.8725    0.0000 N   0  0  0  0  0  0  0  0  0  0  0  0
    8.0797    0.2925    0.0000 C   0  0  0  0  0  0  0  0  0  0  0  0
    8.3897   -0.6675    0.0000 C   0  0  0  0  0  0  0  0  0  0  0  0
    7.1300    0.6056    0.0000 C   0  0  0  0  0  0  0  0  0  0  0  0
    6.8215    1.5661    0.0000 O   0  0  0  0  0  0  0  0  0  0  0  0
    5.8253    1.5645    0.0000 N   0  0  0  0  0  0  0  0  0  0  0  0
    5.5059    0.6208    0.0000 C   0  0  0  0  0  0  0  0  0  0  0  0
    4.5520    0.3210    0.0000 C   0  0  0  0  0  0  0  0  0  0  0  0
    3.8153    0.9972    0.0000 O   0  0  0  0  0  0  0  0  0  0  0  0
    2.8613    0.6974    0.0000 C   0  0  0  0  0  0  0  0  0  0  0  0
    2.1214    1.3752    0.0000 C   0  0  0  0  0  0  0  0  0  0  0  0
    1.1730    1.0750    0.0000 C   0  0  0  0  0  0  0  0  0  0  0  0
    0.9547    0.0991    0.0000 C   0  0  0  0  0  0  0  0  0  0  0  0
    0.0000   -0.1983    0.0000 Cl  0  0  0  0  0  0  0  0  0  0  0  0
    1.6849   -0.5765    0.0000 C   0  0  0  0  0  0  0  0  0  0  0  0
    2.6430   -0.2785    0.0000 C   0  0  0  0  0  0  0  0  0  0  0  0
    3.3783   -0.9562    0.0000 Cl  0  0  0  0  0  0  0  0  0  0  0  0
    6.3179    0.0221    0.0000 N   0  0  0  0  0  0  0  0  0  0  0  0
  1  2  1  0  0  0  0
  2  3  1  0  0  0  0
  3  4  1  0  0  0  0
  4  5  2  0  0  0  0
  5  6  1  0  0  0  0
  6  2  2  0  0  0  0
  5  7  1  0  0  0  0
  7  8  1  0  0  0  0
  8  9  1  0  0  0  0
  9 10  2  0  0  0  0
 10 11  1  0  0  0  0
 11 12  1  0  0  0  0
 12 13  1  0  0  0  0
 13 14  2  0  0  0  0
 14 15  1  0  0  0  0
 15 16  2  0  0  0  0
 16 17  1  0  0  0  0
 16 18  1  0  0  0  0
 18 19  2  0  0  0  0
 19 13  1  0  0  0  0
 19 20  1  0  0  0  0
 10 21  1  0  0  0  0
 21  7  2  0  0  0  0
M  END
>  <EXTREG>  (ZINC00126737)
ZINC00126737

>  <LOGBIO>
2.5000

$$$$
ZINC00127701
  -MTS-   02131516522D 0   0.00000     0.00000     0

 20 21  0  0  0  0  0  0  0  0999 V2000
    7.7652   -2.1648    0.0000 C   0  0  0  0  0  0  0  0  0  0  0  0
    8.1720   -1.2475    0.0000 C   0  0  0  0  0  0  0  0  0  0  0  0
    9.1613   -1.1432    0.0000 O   0  0  0  0  0  0  0  0  0  0  0  0
    7.5835   -0.4390    0.0000 C   0  0  0  0  0  0  0  0  0  0  0  0
    7.8935    0.5210    0.0000 C   0  0  0  0  0  0  0  0  0  0  0  0
    7.0835    1.1010    0.0000 S   0  0  0  0  0  0  0  0  0  0  0  0
    6.2735    0.5210    0.0000 C   0  0  0  0  0  0  0  0  0  0  0  0
    6.5835   -0.4390    0.0000 N   0  0  0  0  0  0  0  0  0  0  0  0
    5.3238    0.8341    0.0000 C   0  0  0  0  0  0  0  0  0  0  0  0
    5.1185    1.8163    0.0000 C   0  0  0  0  0  0  0  0  0  0  0  0
    4.1731    2.1259    0.0000 C   0  0  0  0  0  0  0  0  0  0  0  0
    3.4264    1.4608    0.0000 C   0  0  0  0  0  0  0  0  0  0  0  0
    2.4775    1.7763    0.0000 O   0  0  0  0  0  0  0  0  0  0  0  0
    1.7272    1.1100    0.0000 C   0  0  0  0  0  0  0  0  0  0  0  0
    0.7836    1.4249    0.0000 C   0  0  0  0  0  0  0  0  0  0  0  0
    0.0333    0.7586    0.0000 F   0  0  0  0  0  0  0  0  0  0  0  0
    0.0000    2.0462    0.0000 F   0  0  0  0  0  0  0  0  0  0  0  0
    1.2597    2.3043    0.0000 F   0  0  0  0  0  0  0  0  0  0  0  0
    3.6251    0.4860    0.0000 N   0  0  0  0  0  0  0  0  0  0  0  0
    4.5771    0.1690    0.0000 C   0  0  0  0  0  0  0  0  0  0  0  0
  1  2  1  0  0  0  0
  2  3  2  0  0  0  0
  2  4  1  0  0  0  0
  4  5  2  0  0  0  0
  5  6  1  0  0  0  0
  6  7  1  0  0  0  0
  7  8  2  0  0  0  0
  8  4  1  0  0  0  0
  7  9  1  0  0  0  0
  9 10  2  0  0  0  0
 10 11  1  0  0  0  0
 11 12  2  0  0  0  0
 12 13  1  0  0  0  0
 13 14  1  0  0  0  0
 14 15  1  0  0  0  0
 15 16  1  0  0  0  0
 15 17  1  0  0  0  0
 15 18  1  0  0  0  0
 12 19  1  0  0  0  0
 19 20  2  0  0  0  0
 20  9  1  0  0  0  0
M  END
>  <EXTREG>  (ZINC00127701)
ZINC00127701

>  <LOGBIO>
2.5000

$$$$
ZINC00128739
  -MTS-   02131516522D 0   0.00000     0.00000     0

 21 22  0  0  0  0  0  0  0  0999 V2000
    3.9811    3.0716    0.0000 F   0  0  0  0  0  0  0  0  0  0  0  0
    3.1156    2.5707    0.0000 C   0  0  0  0  0  0  0  0  0  0  0  0
    3.6165    1.7052    0.0000 F   0  0  0  0  0  0  0  0  0  0  0  0
    2.6147    3.4362    0.0000 F   0  0  0  0  0  0  0  0  0  0  0  0
    2.2501    2.0698    0.0000 C   0  0  0  0  0  0  0  0  0  0  0  0
    1.3801    2.5698    0.0000 C   0  0  0  0  0  0  0  0  0  0  0  0
    0.5201    2.0698    0.0000 C   0  0  0  0  0  0  0  0  0  0  0  0
    0.5201    1.0698    0.0000 C   0  0  0  0  0  0  0  0  0  0  0  0
    1.3801    0.5698    0.0000 C   0  0  0  0  0  0  0  0  0  0  0  0
    2.2501    1.0698    0.0000 C   0  0  0  0  0  0  0  0  0  0  0  0
    3.1156    0.5690    0.0000 N   0  0  0  0  0  0  0  0  0  0  0  0
    3.1146   -0.4345    0.0000 C   0  0  0  0  0  0  0  0  0  0  0  0
    2.2521   -0.9301    0.0000 O   0  0  0  0  0  0  0  0  0  0  0  0
    3.9799   -0.9358    0.0000 C   0  0  0  0  0  0  0  0  0  0  0  0
    4.8501   -0.4362    0.0000 C   0  0  0  0  0  0  0  0  0  0  0  0
    5.7099   -0.9367    0.0000 C   0  0  0  0  0  0  0  0  0  0  0  0
    5.7093   -1.9367    0.0000 C   0  0  0  0  0  0  0  0  0  0  0  0
    6.5759   -2.4358    0.0000 Cl  0  0  0  0  0  0  0  0  0  0  0  0
    4.8491   -2.4362    0.0000 C   0  0  0  0  0  0  0  0  0  0  0  0
    4.8511   -3.4362    0.0000 Cl  0  0  0  0  0  0  0  0  0  0  0  0
    3.9793   -1.9358    0.0000 C   0  0  0  0  0  0  0  0  0  0  0  0
  1  2  1  0  0  0  0
  2  3  1  0  0  0  0
  2  4  1  0  0  0  0
  2  5  1  0  0  0  0
  5  6  2  0  0  0  0
  6  7  1  0  0  0  0
  7  8  2  0  0  0  0
  8  9  1  0  0  0  0
  9 10  2  0  0  0  0
 10  5  1  0  0  0  0
 10 11  1  0  0  0  0
 11 12  1  0  0  0  0
 12 13  2  0  0  0  0
 12 14  1  0  0  0  0
 14 15  2  0  0  0  0
 15 16  1  0  0  0  0
 16 17  2  0  0  0  0
 17 18  1  0  0  0  0
 17 19  1  0  0  0  0
 19 20  1  0  0  0  0
 19 21  2  0  0  0  0
 21 14  1  0  0  0  0
M  END
>  <EXTREG>  (ZINC00128739)
ZINC00128739

>  <LOGBIO>
2.5000

$$$$
ZINC00128806
  -MTS-   02131516522D 0   0.00000     0.00000     0

 12 13  0  0  0  0  0  0  0  0999 V2000
    4.8564   -0.8803    0.0000 C   0  0  0  0  0  0  0  0  0  0  0  0
    4.4501   -1.7978    0.0000 C   0  0  0  0  0  0  0  0  0  0  0  0
    3.4608   -1.9027    0.0000 N   0  0  0  0  0  0  0  0  0  0  0  0
    2.8723   -1.0942    0.0000 C   0  0  0  0  0  0  0  0  0  0  0  0
    3.1823   -0.1342    0.0000 S   0  0  0  0  0  0  0  0  0  0  0  0
    2.3723    0.4458    0.0000 C   0  0  0  0  0  0  0  0  0  0  0  0
    2.2727    1.4439    0.0000 N   0  0  0  0  0  0  0  0  0  0  0  0
    1.3607    1.8542    0.0000 C   0  0  0  0  0  0  0  0  0  0  0  0
    0.5478    1.2659    0.0000 C   0  0  0  0  0  0  0  0  0  0  0  0
    0.6509    0.2765    0.0000 C   0  0  0  0  0  0  0  0  0  0  0  0
    1.5623   -0.1342    0.0000 C   0  0  0  0  0  0  0  0  0  0  0  0
    1.8723   -1.0942    0.0000 N   0  0  0  0  0  0  0  0  0  0  0  0
  1  2  1  0  0  0  0
  2  3  1  0  0  0  0
  3  4  1  0  0  0  0
  4  5  1  0  0  0  0
  5  6  1  0  0  0  0
  6  7  1  0  0  0  0
  7  8  2  0  0  0  0
  8  9  1  0  0  0  0
  9 10  2  0  0  0  0
 10 11  1  0  0  0  0
 11  6  2  0  0  0  0
 11 12  1  0  0  0  0
 12  4  2  0  0  0  0
M  END
>  <EXTREG>  (ZINC00128806)
ZINC00128806

>  <LOGBIO>
2.5000

$$$$
ZINC00128854
  -MTS-   02131516522D 0   0.00000     0.00000     0

 10 10  0  0  0  0  0  0  0  0999 V2000
    0.5485   -0.3327    0.0000 C   0  0  0  0  0  0  0  0  0  0  0  0
    1.4658   -0.7395    0.0000 C   0  0  0  0  0  0  0  0  0  0  0  0
    1.5701   -1.7288    0.0000 O   0  0  0  0  0  0  0  0  0  0  0  0
    2.2742   -0.1510    0.0000 C   0  0  0  0  0  0  0  0  0  0  0  0
    3.2342   -0.4610    0.0000 S   0  0  0  0  0  0  0  0  0  0  0  0
    3.8142    0.3490    0.0000 C   0  0  0  0  0  0  0  0  0  0  0  0
    3.2342    1.1590    0.0000 C   0  0  0  0  0  0  0  0  0  0  0  0
    2.2742    0.8490    0.0000 C   0  0  0  0  0  0  0  0  0  0  0  0
    4.8142    0.3490    0.0000 C   0  0  0  0  0  0  0  0  0  0  0  0
    5.8142    0.3490    0.0000 N   0  0  0  0  0  0  0  0  0  0  0  0
  1  2  1  0  0  0  0
  2  3  2  0  0  0  0
  2  4  1  0  0  0  0
  4  5  1  0  0  0  0
  5  6  1  0  0  0  0
  6  7  2  0  0  0  0
  7  8  1  0  0  0  0
  8  4  2  0  0  0  0
  6  9  1  0  0  0  0
  9 10  3  0  0  0  0
M  END
>  <EXTREG>  (ZINC00128854)
ZINC00128854

>  <LOGBIO>
2.5000

$$$$
ZINC00129012
  -MTS-   02131516522D 0   0.00000     0.00000     0

 13 14  0  0  0  0  0  0  0  0999 V2000
    5.3150   -1.7062    0.0000 C   0  0  0  0  0  0  0  0  0  0  0  0
    4.7265   -0.8978    0.0000 C   0  0  0  0  0  0  0  0  0  0  0  0
    5.0365    0.0622    0.0000 O   0  0  0  0  0  0  0  0  0  0  0  0
    4.2265    0.6422    0.0000 N   0  0  0  0  0  0  0  0  0  0  0  0
    3.4165    0.0622    0.0000 C   0  0  0  0  0  0  0  0  0  0  0  0
    3.7265   -0.8978    0.0000 C   0  0  0  0  0  0  0  0  0  0  0  0
    3.1379   -1.7062    0.0000 N   0  0  0  0  0  0  0  0  0  0  0  0
    2.4668    0.3754    0.0000 C   0  0  0  0  0  0  0  0  0  0  0  0
    2.2614    1.3576    0.0000 C   0  0  0  0  0  0  0  0  0  0  0  0
    1.3161    1.6672    0.0000 C   0  0  0  0  0  0  0  0  0  0  0  0
    0.5693    1.0021    0.0000 C   0  0  0  0  0  0  0  0  0  0  0  0
    0.7680    0.0273    0.0000 C   0  0  0  0  0  0  0  0  0  0  0  0
    1.7201   -0.2897    0.0000 C   0  0  0  0  0  0  0  0  0  0  0  0
  1  2  1  0  0  0  0
  2  3  1  0  0  0  0
  3  4  1  0  0  0  0
  4  5  2  0  0  0  0
  5  6  1  0  0  0  0
  6  2  2  0  0  0  0
  6  7  1  0  0  0  0
  5  8  1  0  0  0  0
  8  9  2  0  0  0  0
  9 10  1  0  0  0  0
 10 11  2  0  0  0  0
 11 12  1  0  0  0  0
 12 13  2  0  0  0  0
 13  8  1  0  0  0  0
M  END
>  <EXTREG>  (ZINC00129012)
ZINC00129012

>  <LOGBIO>
2.5000

$$$$
ZINC00129527
  -MTS-   02131516522D 0   0.00000     0.00000     0

 15 16  0  0  0  0  0  0  0  0999 V2000
    6.8479   -2.3523    0.0000 N   0  0  0  0  0  0  0  0  0  0  0  0
    6.2594   -1.5439    0.0000 C   0  0  0  0  0  0  0  0  0  0  0  0
    6.5694   -0.5839    0.0000 S   0  0  0  0  0  0  0  0  0  0  0  0
    5.7594   -0.0039    0.0000 N   0  0  0  0  0  0  0  0  0  0  0  0
    4.9494   -0.5839    0.0000 C   0  0  0  0  0  0  0  0  0  0  0  0
    3.9997   -0.2707    0.0000 S   0  0  0  0  0  0  0  0  0  0  0  0
    3.7960    0.7084    0.0000 C   0  0  0  0  0  0  0  0  0  0  0  0
    2.8463    1.0215    0.0000 C   0  0  0  0  0  0  0  0  0  0  0  0
    2.6410    2.0037    0.0000 C   0  0  0  0  0  0  0  0  0  0  0  0
    1.6956    2.3133    0.0000 C   0  0  0  0  0  0  0  0  0  0  0  0
    0.9489    1.6482    0.0000 C   0  0  0  0  0  0  0  0  0  0  0  0
    0.0000    1.9637    0.0000 F   0  0  0  0  0  0  0  0  0  0  0  0
    1.1476    0.6734    0.0000 C   0  0  0  0  0  0  0  0  0  0  0  0
    2.0996    0.3564    0.0000 C   0  0  0  0  0  0  0  0  0  0  0  0
    5.2594   -1.5439    0.0000 N   0  0  0  0  0  0  0  0  0  0  0  0
  1  2  1  0  0  0  0
  2  3  1  0  0  0  0
  3  4  1  0  0  0  0
  4  5  2  0  0  0  0
  5  6  1  0  0  0  0
  6  7  1  0  0  0  0
  7  8  1  0  0  0  0
  8  9  2  0  0  0  0
  9 10  1  0  0  0  0
 10 11  2  0  0  0  0
 11 12  1  0  0  0  0
 11 13  1  0  0  0  0
 13 14  2  0  0  0  0
 14  8  1  0  0  0  0
  5 15  1  0  0  0  0
 15  2  2  0  0  0  0
M  END
>  <EXTREG>  (ZINC00129527)
ZINC00129527

>  <LOGBIO>
2.5000

$$$$
ZINC00130097
  -MTS-   02131516522D 0   0.00000     0.00000     0

 19 21  0  0  0  0  0  0  0  0999 V2000
    8.7177   -0.0836    0.0000 O   0  0  0  0  0  0  0  0  0  0  0  0
    8.0257   -0.8055    0.0000 S   0  0  0  0  0  0  0  0  0  0  0  0
    8.8565   -1.3622    0.0000 O   0  0  0  0  0  0  0  0  0  0  0  0
    7.4323    0.0037    0.0000 C   0  0  0  0  0  0  0  0  0  0  0  0
    6.4436   -0.1057    0.0000 C   0  0  0  0  0  0  0  0  0  0  0  0
    6.0391   -1.0202    0.0000 N   0  0  0  0  0  0  0  0  0  0  0  0
    6.6233   -1.8254    0.0000 C   0  0  0  0  0  0  0  0  0  0  0  0
    7.6212   -1.7201    0.0000 C   0  0  0  0  0  0  0  0  0  0  0  0
    5.0446   -1.1257    0.0000 C   0  0  0  0  0  0  0  0  0  0  0  0
    4.4561   -0.3172    0.0000 C   0  0  0  0  0  0  0  0  0  0  0  0
    4.7661    0.6428    0.0000 C   0  0  0  0  0  0  0  0  0  0  0  0
    3.9561    1.2228    0.0000 S   0  0  0  0  0  0  0  0  0  0  0  0
    3.1461    0.6428    0.0000 C   0  0  0  0  0  0  0  0  0  0  0  0
    3.4561   -0.3172    0.0000 N   0  0  0  0  0  0  0  0  0  0  0  0
    2.1964    0.9560    0.0000 C   0  0  0  0  0  0  0  0  0  0  0  0
    1.8880    1.9165    0.0000 S   0  0  0  0  0  0  0  0  0  0  0  0
    0.8918    1.9149    0.0000 C   0  0  0  0  0  0  0  0  0  0  0  0
    0.5724    0.9712    0.0000 C   0  0  0  0  0  0  0  0  0  0  0  0
    1.3843    0.3725    0.0000 C   0  0  0  0  0  0  0  0  0  0  0  0
  1  2  2  0  0  0  0
  2  3  2  0  0  0  0
  2  4  1  0  0  0  0
  4  5  1  0  0  0  0
  5  6  1  0  0  0  0
  6  7  1  0  0  0  0
  7  8  1  0  0  0  0
  8  2  1  0  0  0  0
  6  9  1  0  0  0  0
  9 10  1  0  0  0  0
 10 11  2  0  0  0  0
 11 12  1  0  0  0  0
 12 13  1  0  0  0  0
 13 14  2  0  0  0  0
 14 10  1  0  0  0  0
 13 15  1  0  0  0  0
 15 16  1  0  0  0  0
 16 17  1  0  0  0  0
 17 18  2  0  0  0  0
 18 19  1  0  0  0  0
 19 15  2  0  0  0  0
M  END
>  <EXTREG>  (ZINC00130097)
ZINC00130097

>  <LOGBIO>
2.5000

$$$$
ZINC00130940
  -MTS-   02131516522D 0   0.00000     0.00000     0

 22 23  0  0  1  0  0  0  0  0999 V2000
    0.5193   -1.4513    0.0000 N   0  0  0  0  0  0  0  0  0  0  0  0
    1.3858   -1.9504    0.0000 C   0  0  0  0  0  0  0  0  0  0  0  0
    1.3878   -2.9539    0.0000 C   0  0  0  0  0  0  0  0  0  0  0  0
    2.2508   -3.4486    0.0000 C   0  0  0  0  0  0  0  0  0  0  0  0
    3.1169   -2.9486    0.0000 C   0  0  0  0  0  0  0  0  0  0  0  0
    3.1199   -1.9539    0.0000 C   0  0  0  0  0  0  0  0  0  0  0  0
    2.2519   -1.4504    0.0000 C   0  0  0  0  0  0  0  0  0  0  0  0
    2.2529   -0.4504    0.0000 S   0  0  0  0  0  0  0  0  0  0  0  0
    3.1224    0.0504    0.0000 C   0  0  1  0  0  0  0  0  0  0  0  0
    3.9829   -0.4487    0.0000 C   0  0  0  0  0  0  0  0  0  0  0  0
    4.8524    0.0521    0.0000 N   0  3  0  0  0  0  0  0  0  0  0  0
    5.7129   -0.4470    0.0000 O   0  5  0  0  0  0  0  0  0  0  0  0
    4.8533    0.6521    0.0000 O   0  0  0  0  0  0  0  0  0  0  0  0
    3.1245    1.4504    0.0000 C   0  0  0  0  0  0  0  0  0  0  0  0
    3.9937    1.9517    0.0000 C   0  0  0  0  0  0  0  0  0  0  0  0
    4.5134    1.6517    0.0000 Cl  0  0  0  0  0  0  0  0  0  0  0  0
    3.9932    2.9465    0.0000 C   0  0  0  0  0  0  0  0  0  0  0  0
    3.1285    3.4487    0.0000 C   0  0  0  0  0  0  0  0  0  0  0  0
    2.2642    2.9560    0.0000 C   0  0  0  0  0  0  0  0  0  0  0  0
    2.2597    1.9526    0.0000 C   0  0  0  0  0  0  0  0  0  0  0  0
    1.3919    1.4556    0.0000 Cl  0  0  0  0  0  0  0  0  0  0  0  0
    3.1214   -0.5496    0.0000 H   0  0  0  0  0  0  0  0  0  0  0  0
  1  2  1  0  0  0  0
  2  3  2  0  0  0  0
  3  4  1  0  0  0  0
  4  5  2  0  0  0  0
  5  6  1  0  0  0  0
  6  7  2  0  0  0  0
  7  2  1  0  0  0  0
  7  8  1  0  0  0  0
  8  9  1  0  0  0  0
  9 22  1  1  0  0  0
  9 10  1  6  0  0  0
 10 11  1  0  0  0  0
 11 12  1  0  0  0  0
 11 13  2  0  0  0  0
  9 14  1  0  0  0  0
 14 15  2  0  0  0  0
 15 16  1  0  0  0  0
 15 17  1  0  0  0  0
 17 18  2  0  0  0  0
 18 19  1  0  0  0  0
 19 20  2  0  0  0  0
 20 14  1  0  0  0  0
 20 21  1  0  0  0  0
M  CHG  2  11   1  12  -1
M  END
>  <EXTREG>  (ZINC00130940)
ZINC00130940

>  <LOGBIO>
2.5000

$$$$
ZINC00131848
  -MTS-   02131516522D 0   0.00000     0.00000     0

 22 23  0  0  0  0  0  0  0  0999 V2000
    4.8550    4.1947    0.0000 C   0  0  0  0  0  0  0  0  0  0  0  0
    3.9895    3.6939    0.0000 C   0  0  0  0  0  0  0  0  0  0  0  0
    3.1195    4.1939    0.0000 C   0  0  0  0  0  0  0  0  0  0  0  0
    2.2595    3.6939    0.0000 C   0  0  0  0  0  0  0  0  0  0  0  0
    2.2595    2.6939    0.0000 C   0  0  0  0  0  0  0  0  0  0  0  0
    3.1195    2.1939    0.0000 C   0  0  0  0  0  0  0  0  0  0  0  0
    3.9895    2.6939    0.0000 C   0  0  0  0  0  0  0  0  0  0  0  0
    4.8550    2.1930    0.0000 C   0  0  0  0  0  0  0  0  0  0  0  0
    1.3927    2.1952    0.0000 C   0  0  0  0  0  0  0  0  0  0  0  0
    0.5242    2.6978    0.0000 O   0  0  0  0  0  0  0  0  0  0  0  0
    1.3907    1.2004    0.0000 O   0  0  0  0  0  0  0  0  0  0  0  0
    2.2592    0.6978    0.0000 C   0  0  0  0  0  0  0  0  0  0  0  0
    2.2572   -0.2970    0.0000 C   0  0  0  0  0  0  0  0  0  0  0  0
    3.1257   -0.7996    0.0000 O   0  0  0  0  0  0  0  0  0  0  0  0
    1.3904   -0.7957    0.0000 N   0  0  0  0  0  0  0  0  0  0  0  0
    1.3889   -1.7957    0.0000 C   0  0  0  0  0  0  0  0  0  0  0  0
    0.5196   -2.2969    0.0000 C   0  0  0  0  0  0  0  0  0  0  0  0
    0.5201   -3.2917    0.0000 C   0  0  0  0  0  0  0  0  0  0  0  0
    1.3849   -3.7939    0.0000 C   0  0  0  0  0  0  0  0  0  0  0  0
    1.3809   -4.7939    0.0000 Cl  0  0  0  0  0  0  0  0  0  0  0  0
    2.2492   -3.3013    0.0000 C   0  0  0  0  0  0  0  0  0  0  0  0
    2.2537   -2.2978    0.0000 C   0  0  0  0  0  0  0  0  0  0  0  0
  1  2  1  0  0  0  0
  2  3  2  0  0  0  0
  3  4  1  0  0  0  0
  4  5  2  0  0  0  0
  5  6  1  0  0  0  0
  6  7  2  0  0  0  0
  7  2  1  0  0  0  0
  7  8  1  0  0  0  0
  5  9  1  0  0  0  0
  9 10  2  0  0  0  0
  9 11  1  0  0  0  0
 11 12  1  0  0  0  0
 12 13  1  0  0  0  0
 13 14  2  0  0  0  0
 13 15  1  0  0  0  0
 15 16  1  0  0  0  0
 16 17  2  0  0  0  0
 17 18  1  0  0  0  0
 18 19  2  0  0  0  0
 19 20  1  0  0  0  0
 19 21  1  0  0  0  0
 21 22  2  0  0  0  0
 22 16  1  0  0  0  0
M  END
>  <EXTREG>  (ZINC00131848)
ZINC00131848

>  <LOGBIO>
2.5000

$$$$
ZINC00132138
  -MTS-   02131516522D 0   0.00000     0.00000     0

 22 23  0  0  0  0  0  0  0  0999 V2000
    5.0031    2.9927    0.0000 C   0  0  0  0  0  0  0  0  0  0  0  0
    4.0031    2.9907    0.0000 S   0  0  0  0  0  0  0  0  0  0  0  0
    3.5048    2.1237    0.0000 C   0  0  0  0  0  0  0  0  0  0  0  0
    2.5014    2.1207    0.0000 N   0  0  0  0  0  0  0  0  0  0  0  0
    2.0074    1.2572    0.0000 C   0  0  0  0  0  0  0  0  0  0  0  0
    1.0074    1.2547    0.0000 C   0  0  0  0  0  0  0  0  0  0  0  0
    2.5083    0.3916    0.0000 N   0  0  0  0  0  0  0  0  0  0  0  0
    3.5031    0.3896    0.0000 C   0  0  0  0  0  0  0  0  0  0  0  0
    4.0018   -0.4772    0.0000 N   0  0  0  0  0  0  0  0  0  0  0  0
    3.5005   -1.3424    0.0000 C   0  0  0  0  0  0  0  0  0  0  0  0
    4.0000   -2.2127    0.0000 C   0  0  0  0  0  0  0  0  0  0  0  0
    3.4995   -3.0724    0.0000 C   0  0  0  0  0  0  0  0  0  0  0  0
    2.4995   -3.0719    0.0000 C   0  0  0  0  0  0  0  0  0  0  0  0
    2.0000   -2.2116    0.0000 C   0  0  0  0  0  0  0  0  0  0  0  0
    2.5005   -1.3419    0.0000 C   0  0  0  0  0  0  0  0  0  0  0  0
    1.0000   -2.2136    0.0000 C   0  0  0  0  0  0  0  0  0  0  0  0
    0.9980   -1.2136    0.0000 F   0  0  0  0  0  0  0  0  0  0  0  0
    1.0020   -3.2136    0.0000 F   0  0  0  0  0  0  0  0  0  0  0  0
    0.0000   -2.2156    0.0000 F   0  0  0  0  0  0  0  0  0  0  0  0
    4.0057    1.2581    0.0000 C   0  0  0  0  0  0  0  0  0  0  0  0
    5.0057    1.2581    0.0000 C   0  0  0  0  0  0  0  0  0  0  0  0
    6.0057    1.2581    0.0000 N   0  0  0  0  0  0  0  0  0  0  0  0
  1  2  1  0  0  0  0
  2  3  1  0  0  0  0
  3  4  1  0  0  0  0
  4  5  2  0  0  0  0
  5  6  1  0  0  0  0
  5  7  1  0  0  0  0
  7  8  2  0  0  0  0
  8  9  1  0  0  0  0
  9 10  1  0  0  0  0
 10 11  2  0  0  0  0
 11 12  1  0  0  0  0
 12 13  2  0  0  0  0
 13 14  1  0  0  0  0
 14 15  2  0  0  0  0
 15 10  1  0  0  0  0
 14 16  1  0  0  0  0
 16 17  1  0  0  0  0
 16 18  1  0  0  0  0
 16 19  1  0  0  0  0
  8 20  1  0  0  0  0
 20  3  2  0  0  0  0
 20 21  1  0  0  0  0
 21 22  3  0  0  0  0
M  END
>  <EXTREG>  (ZINC00132138)
ZINC00132138

>  <LOGBIO>
2.5000

$$$$
ZINC00132616
  -MTS-   02131516522D 0   0.00000     0.00000     0

 20 21  0  0  0  0  0  0  0  0999 V2000
    9.5319    1.2441    0.0000 C   0  0  0  0  0  0  0  0  0  0  0  0
    8.6621    1.7445    0.0000 C   0  0  0  0  0  0  0  0  0  0  0  0
    8.6617    2.7393    0.0000 O   0  0  0  0  0  0  0  0  0  0  0  0
    7.7966    1.2437    0.0000 C   0  0  0  0  0  0  0  0  0  0  0  0
    6.9266    1.7437    0.0000 C   0  0  0  0  0  0  0  0  0  0  0  0
    6.0666    1.2437    0.0000 C   0  0  0  0  0  0  0  0  0  0  0  0
    6.0666    0.2437    0.0000 C   0  0  0  0  0  0  0  0  0  0  0  0
    5.1998   -0.2550    0.0000 O   0  0  0  0  0  0  0  0  0  0  0  0
    4.3346    0.2463    0.0000 C   0  0  0  0  0  0  0  0  0  0  0  0
    3.4678   -0.2524    0.0000 C   0  0  0  0  0  0  0  0  0  0  0  0
    2.5990    0.2498    0.0000 C   0  0  0  0  0  0  0  0  0  0  0  0
    1.7378   -0.2480    0.0000 C   0  0  0  0  0  0  0  0  0  0  0  0
    1.7353   -1.2480    0.0000 C   0  0  0  0  0  0  0  0  0  0  0  0
    2.5940   -1.7502    0.0000 C   0  0  0  0  0  0  0  0  0  0  0  0
    3.4653   -1.2524    0.0000 C   0  0  0  0  0  0  0  0  0  0  0  0
    0.8672   -1.7446    0.0000 N   0  3  0  0  0  0  0  0  0  0  0  0
    0.0000   -1.2398    0.0000 O   0  5  0  0  0  0  0  0  0  0  0  0
    0.8627   -2.7393    0.0000 O   0  0  0  0  0  0  0  0  0  0  0  0
    6.9266   -0.2563    0.0000 C   0  0  0  0  0  0  0  0  0  0  0  0
    7.7966    0.2437    0.0000 C   0  0  0  0  0  0  0  0  0  0  0  0
  1  2  1  0  0  0  0
  2  3  2  0  0  0  0
  2  4  1  0  0  0  0
  4  5  2  0  0  0  0
  5  6  1  0  0  0  0
  6  7  2  0  0  0  0
  7  8  1  0  0  0  0
  8  9  1  0  0  0  0
  9 10  1  0  0  0  0
 10 11  2  0  0  0  0
 11 12  1  0  0  0  0
 12 13  2  0  0  0  0
 13 14  1  0  0  0  0
 14 15  2  0  0  0  0
 15 10  1  0  0  0  0
 13 16  1  0  0  0  0
 16 17  1  0  0  0  0
 16 18  2  0  0  0  0
  7 19  1  0  0  0  0
 19 20  2  0  0  0  0
 20  4  1  0  0  0  0
M  CHG  2  16   1  17  -1
M  END
>  <EXTREG>  (ZINC00132616)
ZINC00132616

>  <LOGBIO>
2.5000

$$$$
ZINC00134330
  -MTS-   02131516522D 0   0.00000     0.00000     0

 21 24  0  0  0  0  0  0  0  0999 V2000
    4.1016   -1.9429    0.0000 O   0  0  0  0  0  0  0  0  0  0  0  0
    3.6008   -1.0774    0.0000 C   0  0  0  0  0  0  0  0  0  0  0  0
    4.1008   -0.2074    0.0000 N   0  0  0  0  0  0  0  0  0  0  0  0
    3.6008    0.6526    0.0000 C   0  0  0  0  0  0  0  0  0  0  0  0
    3.9108    1.6126    0.0000 S   0  0  0  0  0  0  0  0  0  0  0  0
    3.1008    2.1926    0.0000 C   0  0  0  0  0  0  0  0  0  0  0  0
    3.0012    3.1907    0.0000 C   0  0  0  0  0  0  0  0  0  0  0  0
    2.0892    3.6010    0.0000 C   0  0  0  0  0  0  0  0  0  0  0  0
    1.2763    3.0127    0.0000 C   0  0  0  0  0  0  0  0  0  0  0  0
    1.3794    2.0233    0.0000 C   0  0  0  0  0  0  0  0  0  0  0  0
    2.2908    1.6126    0.0000 C   0  0  0  0  0  0  0  0  0  0  0  0
    2.6008    0.6526    0.0000 N   0  0  0  0  0  0  0  0  0  0  0  0
    2.1008   -0.2074    0.0000 C   0  0  0  0  0  0  0  0  0  0  0  0
    1.1008   -0.2049    0.0000 O   0  0  0  0  0  0  0  0  0  0  0  0
    2.6008   -1.0774    0.0000 N   0  0  0  0  0  0  0  0  0  0  0  0
    2.0999   -1.9429    0.0000 C   0  0  0  0  0  0  0  0  0  0  0  0
    1.0965   -1.9429    0.0000 C   0  0  0  0  0  0  0  0  0  0  0  0
    0.6000   -2.8049    0.0000 C   0  0  0  0  0  0  0  0  0  0  0  0
    1.0983   -3.6720    0.0000 C   0  0  0  0  0  0  0  0  0  0  0  0
    2.0931   -3.6769    0.0000 C   0  0  0  0  0  0  0  0  0  0  0  0
    2.5982   -2.8099    0.0000 C   0  0  0  0  0  0  0  0  0  0  0  0
  1  2  2  0  0  0  0
  2  3  1  0  0  0  0
  3  4  2  0  0  0  0
  4  5  1  0  0  0  0
  5  6  1  0  0  0  0
  6  7  2  0  0  0  0
  7  8  1  0  0  0  0
  8  9  2  0  0  0  0
  9 10  1  0  0  0  0
 10 11  2  0  0  0  0
 11  6  1  0  0  0  0
 11 12  1  0  0  0  0
 12  4  1  0  0  0  0
 12 13  1  0  0  0  0
 13 14  2  0  0  0  0
 13 15  1  0  0  0  0
 15  2  1  0  0  0  0
 15 16  1  0  0  0  0
 16 17  2  0  0  0  0
 17 18  1  0  0  0  0
 18 19  2  0  0  0  0
 19 20  1  0  0  0  0
 20 21  2  0  0  0  0
 21 16  1  0  0  0  0
M  END
>  <EXTREG>  (ZINC00134330)
ZINC00134330

>  <LOGBIO>
2.5000

$$$$
ZINC00134522
  -MTS-   02131516522D 0   0.00000     0.00000     0

 12 13  0  0  0  0  0  0  0  0999 V2000
    4.8501    0.9483    0.0000 C   0  0  0  0  0  0  0  0  0  0  0  0
    3.9801    1.4483    0.0000 C   0  0  0  0  0  0  0  0  0  0  0  0
    3.1201    0.9483    0.0000 C   0  0  0  0  0  0  0  0  0  0  0  0
    3.1201   -0.0517    0.0000 C   0  0  0  0  0  0  0  0  0  0  0  0
    3.9801   -0.5517    0.0000 C   0  0  0  0  0  0  0  0  0  0  0  0
    4.8501   -0.0517    0.0000 C   0  0  0  0  0  0  0  0  0  0  0  0
    2.2533   -0.5504    0.0000 C   0  0  0  0  0  0  0  0  0  0  0  0
    1.3846   -0.0483    0.0000 C   0  0  0  0  0  0  0  0  0  0  0  0
    0.5233   -0.5461    0.0000 C   0  0  0  0  0  0  0  0  0  0  0  0
    0.5208   -1.5461    0.0000 C   0  0  0  0  0  0  0  0  0  0  0  0
    1.3796   -2.0483    0.0000 N   0  0  0  0  0  0  0  0  0  0  0  0
    2.2508   -1.5504    0.0000 N   0  0  0  0  0  0  0  0  0  0  0  0
  1  2  2  0  0  0  0
  2  3  1  0  0  0  0
  3  4  2  0  0  0  0
  4  5  1  0  0  0  0
  5  6  2  0  0  0  0
  6  1  1  0  0  0  0
  4  7  1  0  0  0  0
  7  8  2  0  0  0  0
  8  9  1  0  0  0  0
  9 10  2  0  0  0  0
 10 11  1  0  0  0  0
 11 12  2  0  0  0  0
 12  7  1  0  0  0  0
M  END
>  <EXTREG>  (ZINC00134522)
ZINC00134522

>  <LOGBIO>
2.5000

$$$$
ZINC00135245
  -MTS-   02131516522D 0   0.00000     0.00000     0

 21 24  0  0  0  0  0  0  0  0999 V2000
    5.0222    2.8123    0.0000 C   0  0  0  0  0  0  0  0  0  0  0  0
    4.5230    1.9458    0.0000 C   0  0  0  0  0  0  0  0  0  0  0  0
    3.5195    1.9440    0.0000 C   0  0  0  0  0  0  0  0  0  0  0  0
    3.0246    1.0810    0.0000 C   0  0  0  0  0  0  0  0  0  0  0  0
    2.0246    1.0808    0.0000 N   0  0  0  0  0  0  0  0  0  0  0  0
    1.4307    1.8963    0.0000 C   0  0  0  0  0  0  0  0  0  0  0  0
    0.4852    1.5825    0.0000 C   0  0  0  0  0  0  0  0  0  0  0  0
    0.4776    0.5863    0.0000 N   0  0  0  0  0  0  0  0  0  0  0  0
    1.4363    0.2722    0.0000 C   0  0  0  0  0  0  0  0  0  0  0  0
    3.5219    0.2150    0.0000 N   0  0  0  0  0  0  0  0  0  0  0  0
    3.2089   -0.7441    0.0000 C   0  0  0  0  0  0  0  0  0  0  0  0
    2.2947   -1.1570    0.0000 C   0  0  0  0  0  0  0  0  0  0  0  0
    2.1969   -2.1522    0.0000 C   0  0  0  0  0  0  0  0  0  0  0  0
    3.0139   -2.7349    0.0000 C   0  0  0  0  0  0  0  0  0  0  0  0
    3.9186   -2.3214    0.0000 C   0  0  0  0  0  0  0  0  0  0  0  0
    4.0170   -1.3266    0.0000 C   0  0  0  0  0  0  0  0  0  0  0  0
    4.8289   -0.7492    0.0000 N   0  0  0  0  0  0  0  0  0  0  0  0
    4.5219    0.2118    0.0000 C   0  0  0  0  0  0  0  0  0  0  0  0
    5.0229    1.0797    0.0000 C   0  0  0  0  0  0  0  0  0  0  0  0
    6.0229    1.0797    0.0000 C   0  0  0  0  0  0  0  0  0  0  0  0
    7.0229    1.0797    0.0000 N   0  0  0  0  0  0  0  0  0  0  0  0
  1  2  1  0  0  0  0
  2  3  1  0  0  0  0
  3  4  2  0  0  0  0
  4  5  1  0  0  0  0
  5  6  1  0  0  0  0
  6  7  2  0  0  0  0
  7  8  1  0  0  0  0
  8  9  2  0  0  0  0
  9  5  1  0  0  0  0
  4 10  1  0  0  0  0
 10 11  1  0  0  0  0
 11 12  2  0  0  0  0
 12 13  1  0  0  0  0
 13 14  2  0  0  0  0
 14 15  1  0  0  0  0
 15 16  2  0  0  0  0
 16 11  1  0  0  0  0
 16 17  1  0  0  0  0
 17 18  2  0  0  0  0
 18 10  1  0  0  0  0
 18 19  1  0  0  0  0
 19  2  2  0  0  0  0
 19 20  1  0  0  0  0
 20 21  3  0  0  0  0
M  END
>  <EXTREG>  (ZINC00135245)
ZINC00135245

>  <LOGBIO>
2.5000

$$$$
ZINC00135980
  -MTS-   02131516522D 0   0.00000     0.00000     0

 17 18  0  0  0  0  0  0  0  0999 V2000
    6.5848    2.5006    0.0000 F   0  0  0  0  0  0  0  0  0  0  0  0
    5.7192    1.9997    0.0000 C   0  0  0  0  0  0  0  0  0  0  0  0
    4.8492    2.4997    0.0000 C   0  0  0  0  0  0  0  0  0  0  0  0
    3.9892    1.9997    0.0000 C   0  0  0  0  0  0  0  0  0  0  0  0
    3.9892    0.9997    0.0000 C   0  0  0  0  0  0  0  0  0  0  0  0
    3.1224    0.5011    0.0000 N   0  0  0  0  0  0  0  0  0  0  0  0
    3.1209   -0.5024    0.0000 C   0  0  0  0  0  0  0  0  0  0  0  0
    3.9822   -1.0002    0.0000 O   0  0  0  0  0  0  0  0  0  0  0  0
    2.2544   -1.0015    0.0000 C   0  0  0  0  0  0  0  0  0  0  0  0
    2.2524   -2.0050    0.0000 C   0  0  0  0  0  0  0  0  0  0  0  0
    1.3894   -2.4997    0.0000 C   0  0  0  0  0  0  0  0  0  0  0  0
    0.5234   -1.9997    0.0000 C   0  0  0  0  0  0  0  0  0  0  0  0
    0.5204   -1.0050    0.0000 C   0  0  0  0  0  0  0  0  0  0  0  0
    1.3884   -0.5015    0.0000 C   0  0  0  0  0  0  0  0  0  0  0  0
    1.3874    0.4985    0.0000 F   0  0  0  0  0  0  0  0  0  0  0  0
    4.8492    0.4997    0.0000 C   0  0  0  0  0  0  0  0  0  0  0  0
    5.7192    0.9997    0.0000 C   0  0  0  0  0  0  0  0  0  0  0  0
  1  2  1  0  0  0  0
  2  3  2  0  0  0  0
  3  4  1  0  0  0  0
  4  5  2  0  0  0  0
  5  6  1  0  0  0  0
  6  7  1  0  0  0  0
  7  8  2  0  0  0  0
  7  9  1  0  0  0  0
  9 10  2  0  0  0  0
 10 11  1  0  0  0  0
 11 12  2  0  0  0  0
 12 13  1  0  0  0  0
 13 14  2  0  0  0  0
 14  9  1  0  0  0  0
 14 15  1  0  0  0  0
  5 16  1  0  0  0  0
 16 17  2  0  0  0  0
 17  2  1  0  0  0  0
M  END
>  <EXTREG>  (ZINC00135980)
ZINC00135980

>  <LOGBIO>
2.5000

$$$$
ZINC00136423
  -MTS-   02131516522D 0   0.00000     0.00000     0

 18 19  0  0  0  0  0  0  0  0999 V2000
    8.3132    2.0381    0.0000 C   0  0  0  0  0  0  0  0  0  0  0  0
    7.4477    1.5373    0.0000 S   0  0  0  0  0  0  0  0  0  0  0  0
    7.9485    0.6717    0.0000 O   0  0  0  0  0  0  0  0  0  0  0  0
    6.9468    2.4028    0.0000 O   0  0  0  0  0  0  0  0  0  0  0  0
    6.5821    1.0364    0.0000 C   0  0  0  0  0  0  0  0  0  0  0  0
    5.7121    1.5364    0.0000 N   0  0  0  0  0  0  0  0  0  0  0  0
    4.8521    1.0364    0.0000 C   0  0  0  0  0  0  0  0  0  0  0  0
    4.8521    0.0364    0.0000 C   0  0  0  0  0  0  0  0  0  0  0  0
    3.9854   -0.4623    0.0000 O   0  0  0  0  0  0  0  0  0  0  0  0
    3.1201    0.0390    0.0000 C   0  0  0  0  0  0  0  0  0  0  0  0
    2.2533   -0.4596    0.0000 C   0  0  0  0  0  0  0  0  0  0  0  0
    1.3846    0.0425    0.0000 C   0  0  0  0  0  0  0  0  0  0  0  0
    0.5233   -0.4553    0.0000 C   0  0  0  0  0  0  0  0  0  0  0  0
    0.5208   -1.4553    0.0000 C   0  0  0  0  0  0  0  0  0  0  0  0
    1.3796   -1.9575    0.0000 C   0  0  0  0  0  0  0  0  0  0  0  0
    2.2508   -1.4596    0.0000 C   0  0  0  0  0  0  0  0  0  0  0  0
    5.7121   -0.4636    0.0000 C   0  0  0  0  0  0  0  0  0  0  0  0
    6.5821    0.0364    0.0000 N   0  0  0  0  0  0  0  0  0  0  0  0
  1  2  1  0  0  0  0
  2  3  2  0  0  0  0
  2  4  2  0  0  0  0
  2  5  1  0  0  0  0
  5  6  2  0  0  0  0
  6  7  1  0  0  0  0
  7  8  2  0  0  0  0
  8  9  1  0  0  0  0
  9 10  1  0  0  0  0
 10 11  1  0  0  0  0
 11 12  2  0  0  0  0
 12 13  1  0  0  0  0
 13 14  2  0  0  0  0
 14 15  1  0  0  0  0
 15 16  2  0  0  0  0
 16 11  1  0  0  0  0
  8 17  1  0  0  0  0
 17 18  2  0  0  0  0
 18  5  1  0  0  0  0
M  END
>  <EXTREG>  (ZINC00136423)
ZINC00136423

>  <LOGBIO>
2.5000

$$$$
ZINC00137234
  -MTS-   02131516522D 0   0.00000     0.00000     0

 18 20  0  0  1  0  0  0  0  0999 V2000
    2.0616   -2.0621    0.0000 O   0  0  0  0  0  0  0  0  0  0  0  0
    3.0558   -1.9547    0.0000 C   0  0  0  0  0  0  0  0  0  0  0  0
    3.6488   -2.7642    0.0000 C   0  0  0  0  0  0  0  0  0  0  0  0
    4.6376   -2.6553    0.0000 C   0  0  0  0  0  0  0  0  0  0  0  0
    5.0426   -1.7410    0.0000 C   0  0  0  0  0  0  0  0  0  0  0  0
    6.0371   -1.6361    0.0000 Br  0  0  0  0  0  0  0  0  0  0  0  0
    4.4588   -0.9356    0.0000 C   0  0  0  0  0  0  0  0  0  0  0  0
    3.4608   -1.0404    0.0000 C   0  0  0  0  0  0  0  0  0  0  0  0
    2.8723   -0.2319    0.0000 C   0  0  2  0  0  0  0  0  0  0  0  0
    3.1823    0.7281    0.0000 N   0  0  0  0  0  0  0  0  0  0  0  0
    2.3723    1.3081    0.0000 C   0  0  0  0  0  0  0  0  0  0  0  0
    2.2727    2.3062    0.0000 C   0  0  0  0  0  0  0  0  0  0  0  0
    1.3607    2.7165    0.0000 C   0  0  0  0  0  0  0  0  0  0  0  0
    0.5478    2.1282    0.0000 C   0  0  0  0  0  0  0  0  0  0  0  0
    0.6509    1.1388    0.0000 C   0  0  0  0  0  0  0  0  0  0  0  0
    1.5623    0.7281    0.0000 C   0  0  0  0  0  0  0  0  0  0  0  0
    1.8723   -0.2319    0.0000 S   0  0  0  0  0  0  0  0  0  0  0  0
    3.4648   -0.1372    0.0000 H   0  0  0  0  0  0  0  0  0  0  0  0
  1  2  1  0  0  0  0
  2  3  2  0  0  0  0
  3  4  1  0  0  0  0
  4  5  2  0  0  0  0
  5  6  1  0  0  0  0
  5  7  1  0  0  0  0
  7  8  2  0  0  0  0
  8  2  1  0  0  0  0
  9  8  1  1  0  0  0
  9 18  1  6  0  0  0
  9 10  1  0  0  0  0
 10 11  1  0  0  0  0
 11 12  2  0  0  0  0
 12 13  1  0  0  0  0
 13 14  2  0  0  0  0
 14 15  1  0  0  0  0
 15 16  2  0  0  0  0
 16 11  1  0  0  0  0
 16 17  1  0  0  0  0
 17  9  1  0  0  0  0
M  END
>  <EXTREG>  (ZINC00137234)
ZINC00137234

>  <LOGBIO>
2.5000

$$$$
ZINC00138308
  -MTS-   02131516522D 0   0.00000     0.00000     0

 21 22  0  0  0  0  0  0  0  0999 V2000
    0.0000    2.3019    0.0000 F   0  0  0  0  0  0  0  0  0  0  0  0
    0.8665    1.8028    0.0000 C   0  0  0  0  0  0  0  0  0  0  0  0
    0.8685    0.7993    0.0000 C   0  0  0  0  0  0  0  0  0  0  0  0
    1.7315    0.3046    0.0000 C   0  0  0  0  0  0  0  0  0  0  0  0
    2.5975    0.8046    0.0000 C   0  0  0  0  0  0  0  0  0  0  0  0
    3.4628    0.3033    0.0000 N   0  0  0  0  0  0  0  0  0  0  0  0
    3.4613   -0.7002    0.0000 C   0  0  0  0  0  0  0  0  0  0  0  0
    2.5985   -1.1954    0.0000 O   0  0  0  0  0  0  0  0  0  0  0  0
    4.3263   -1.2020    0.0000 C   0  0  0  0  0  0  0  0  0  0  0  0
    4.3252   -2.2054    0.0000 C   0  0  0  0  0  0  0  0  0  0  0  0
    5.1868   -2.7028    0.0000 C   0  0  0  0  0  0  0  0  0  0  0  0
    6.0543   -2.2054    0.0000 C   0  0  0  0  0  0  0  0  0  0  0  0
    6.9180   -2.7093    0.0000 Cl  0  0  0  0  0  0  0  0  0  0  0  0
    6.0603   -1.2106    0.0000 C   0  0  0  0  0  0  0  0  0  0  0  0
    5.1938   -0.7046    0.0000 C   0  0  0  0  0  0  0  0  0  0  0  0
    6.9291   -0.7154    0.0000 N   0  3  0  0  0  0  0  0  0  0  0  0
    7.7956   -1.2215    0.0000 O   0  5  0  0  0  0  0  0  0  0  0  0
    6.9351    0.2793    0.0000 O   0  0  0  0  0  0  0  0  0  0  0  0
    2.6006    1.7993    0.0000 C   0  0  0  0  0  0  0  0  0  0  0  0
    1.7325    2.3028    0.0000 C   0  0  0  0  0  0  0  0  0  0  0  0
    1.7335    3.3028    0.0000 Cl  0  0  0  0  0  0  0  0  0  0  0  0
  1  2  1  0  0  0  0
  2  3  2  0  0  0  0
  3  4  1  0  0  0  0
  4  5  2  0  0  0  0
  5  6  1  0  0  0  0
  6  7  1  0  0  0  0
  7  8  2  0  0  0  0
  7  9  1  0  0  0  0
  9 10  2  0  0  0  0
 10 11  1  0  0  0  0
 11 12  2  0  0  0  0
 12 13  1  0  0  0  0
 12 14  1  0  0  0  0
 14 15  2  0  0  0  0
 15  9  1  0  0  0  0
 14 16  1  0  0  0  0
 16 17  1  0  0  0  0
 16 18  2  0  0  0  0
  5 19  1  0  0  0  0
 19 20  2  0  0  0  0
 20  2  1  0  0  0  0
 20 21  1  0  0  0  0
M  CHG  2  16   1  17  -1
M  END
>  <EXTREG>  (ZINC00138308)
ZINC00138308

>  <LOGBIO>
2.5000

$$$$
ZINC00138724
  -MTS-   02131516522D 0   0.00000     0.00000     0

 20 22  0  0  1  0  0  0  0  0999 V2000
    4.7533    0.5994    0.0000 C   0  0  0  0  0  0  0  0  0  0  0  0
    4.1648    1.4079    0.0000 N   0  0  0  0  0  0  0  0  0  0  0  0
    4.4748    2.3679    0.0000 C   0  0  0  0  0  0  0  0  0  0  0  0
    5.4245    2.6810    0.0000 Cl  0  0  0  0  0  0  0  0  0  0  0  0
    3.6648    2.9479    0.0000 C   0  0  0  0  0  0  0  0  0  0  0  0
    2.8548    2.3679    0.0000 N   0  0  0  0  0  0  0  0  0  0  0  0
    3.1648    1.4079    0.0000 C   0  0  0  0  0  0  0  0  0  0  0  0
    2.5762    0.5994    0.0000 C   0  0  1  0  0  0  0  0  0  0  0  0
    1.5783    0.7042    0.0000 C   0  0  0  0  0  0  0  0  0  0  0  0
    0.9945   -0.1013    0.0000 C   0  0  0  0  0  0  0  0  0  0  0  0
    0.0000    0.0037    0.0000 O   0  0  0  0  0  0  0  0  0  0  0  0
    1.3995   -1.0156    0.0000 C   0  0  0  0  0  0  0  0  0  0  0  0
    0.8065   -1.8251    0.0000 C   0  0  0  0  0  0  0  0  0  0  0  0
    1.2115   -2.7394    0.0000 C   0  0  0  0  0  0  0  0  0  0  0  0
    0.6230   -3.5479    0.0000 Cl  0  0  0  0  0  0  0  0  0  0  0  0
    2.2095   -2.8442    0.0000 C   0  0  0  0  0  0  0  0  0  0  0  0
    2.7933   -2.0387    0.0000 C   0  0  0  0  0  0  0  0  0  0  0  0
    2.3883   -1.1244    0.0000 C   0  0  0  0  0  0  0  0  0  0  0  0
    2.9813   -0.3149    0.0000 O   0  0  0  0  0  0  0  0  0  0  0  0
    2.3324    1.1476    0.0000 H   0  0  0  0  0  0  0  0  0  0  0  0
  1  2  1  0  0  0  0
  2  3  1  0  0  0  0
  3  4  1  0  0  0  0
  3  5  2  0  0  0  0
  5  6  1  0  0  0  0
  6  7  2  0  0  0  0
  7  2  1  0  0  0  0
  8  7  1  6  0  0  0
  8 20  1  1  0  0  0
  8  9  1  0  0  0  0
  9 10  1  0  0  0  0
 10 11  2  0  0  0  0
 10 12  1  0  0  0  0
 12 13  1  0  0  0  0
 13 14  2  0  0  0  0
 14 15  1  0  0  0  0
 14 16  1  0  0  0  0
 16 17  2  0  0  0  0
 17 18  1  0  0  0  0
 18 12  2  0  0  0  0
 18 19  1  0  0  0  0
 19  8  1  0  0  0  0
M  END
>  <EXTREG>  (ZINC00138724)
ZINC00138724

>  <LOGBIO>
2.5000

$$$$
ZINC00139494
  -MTS-   02131516522D 0   0.00000     0.00000     0

 20 21  0  0  0  0  0  0  0  0999 V2000
    6.3016   -2.7951    0.0000 C   0  0  0  0  0  0  0  0  0  0  0  0
    5.3038   -2.9014    0.0000 O   0  0  0  0  0  0  0  0  0  0  0  0
    4.7187   -2.0968    0.0000 C   0  0  0  0  0  0  0  0  0  0  0  0
    3.7209   -2.2031    0.0000 O   0  0  0  0  0  0  0  0  0  0  0  0
    5.1246   -1.1829    0.0000 C   0  0  0  0  0  0  0  0  0  0  0  0
    4.5361   -0.3744    0.0000 N   0  0  0  0  0  0  0  0  0  0  0  0
    4.8461    0.5856    0.0000 C   0  0  0  0  0  0  0  0  0  0  0  0
    5.7958    0.8987    0.0000 O   0  0  0  0  0  0  0  0  0  0  0  0
    4.0361    1.1656    0.0000 C   0  0  0  0  0  0  0  0  0  0  0  0
    3.9365    2.1637    0.0000 C   0  0  0  0  0  0  0  0  0  0  0  0
    3.0245    2.5740    0.0000 C   0  0  0  0  0  0  0  0  0  0  0  0
    2.2116    1.9857    0.0000 C   0  0  0  0  0  0  0  0  0  0  0  0
    2.3148    0.9963    0.0000 C   0  0  0  0  0  0  0  0  0  0  0  0
    3.2261    0.5856    0.0000 C   0  0  0  0  0  0  0  0  0  0  0  0
    3.5361   -0.3744    0.0000 C   0  0  0  0  0  0  0  0  0  0  0  0
    2.9476   -1.1829    0.0000 O   0  0  0  0  0  0  0  0  0  0  0  0
    1.2986    2.3937    0.0000 C   0  0  0  0  0  0  0  0  0  0  0  0
    1.1946    3.3917    0.0000 O   0  0  0  0  0  0  0  0  0  0  0  0
    0.4927    1.8105    0.0000 O   0  0  0  0  0  0  0  0  0  0  0  0
    0.5968    0.8124    0.0000 C   0  0  0  0  0  0  0  0  0  0  0  0
  1  2  1  0  0  0  0
  2  3  1  0  0  0  0
  3  4  2  0  0  0  0
  3  5  1  0  0  0  0
  5  6  1  0  0  0  0
  6  7  1  0  0  0  0
  7  8  2  0  0  0  0
  7  9  1  0  0  0  0
  9 10  2  0  0  0  0
 10 11  1  0  0  0  0
 11 12  2  0  0  0  0
 12 13  1  0  0  0  0
 13 14  2  0  0  0  0
 14  9  1  0  0  0  0
 14 15  1  0  0  0  0
 15  6  1  0  0  0  0
 15 16  2  0  0  0  0
 12 17  1  0  0  0  0
 17 18  2  0  0  0  0
 17 19  1  0  0  0  0
 19 20  1  0  0  0  0
M  END
>  <EXTREG>  (ZINC00139494)
ZINC00139494

>  <LOGBIO>
2.5000

$$$$
ZINC00139741
  -MTS-   02131516522D 0   0.00000     0.00000     0

 19 20  0  0  0  0  0  0  0  0999 V2000
    3.4623    1.7537    0.0000 O   0  0  0  0  0  0  0  0  0  0  0  0
    2.5968    1.2528    0.0000 C   0  0  0  0  0  0  0  0  0  0  0  0
    1.7268    1.7528    0.0000 C   0  0  0  0  0  0  0  0  0  0  0  0
    0.8668    1.2528    0.0000 C   0  0  0  0  0  0  0  0  0  0  0  0
    0.8668    0.2528    0.0000 C   0  0  0  0  0  0  0  0  0  0  0  0
    0.0000   -0.2459    0.0000 Cl  0  0  0  0  0  0  0  0  0  0  0  0
    1.7268   -0.2472    0.0000 C   0  0  0  0  0  0  0  0  0  0  0  0
    2.5968    0.2528    0.0000 C   0  0  0  0  0  0  0  0  0  0  0  0
    3.4623   -0.2481    0.0000 C   0  0  0  0  0  0  0  0  0  0  0  0
    3.4618   -1.2515    0.0000 O   0  0  0  0  0  0  0  0  0  0  0  0
    4.3246    0.2480    0.0000 N   0  0  0  0  0  0  0  0  0  0  0  0
    5.1898   -0.2533    0.0000 C   0  0  0  0  0  0  0  0  0  0  0  0
    5.1893   -1.2567    0.0000 C   0  0  0  0  0  0  0  0  0  0  0  0
    6.0511   -1.7537    0.0000 C   0  0  0  0  0  0  0  0  0  0  0  0
    6.9184   -1.2558    0.0000 C   0  0  0  0  0  0  0  0  0  0  0  0
    7.7824   -1.7593    0.0000 F   0  0  0  0  0  0  0  0  0  0  0  0
    6.9239   -0.2611    0.0000 C   0  0  0  0  0  0  0  0  0  0  0  0
    6.0571    0.2446    0.0000 C   0  0  0  0  0  0  0  0  0  0  0  0
    6.0606    1.2445    0.0000 F   0  0  0  0  0  0  0  0  0  0  0  0
  1  2  1  0  0  0  0
  2  3  2  0  0  0  0
  3  4  1  0  0  0  0
  4  5  2  0  0  0  0
  5  6  1  0  0  0  0
  5  7  1  0  0  0  0
  7  8  2  0  0  0  0
  8  2  1  0  0  0  0
  8  9  1  0  0  0  0
  9 10  2  0  0  0  0
  9 11  1  0  0  0  0
 11 12  1  0  0  0  0
 12 13  2  0  0  0  0
 13 14  1  0  0  0  0
 14 15  2  0  0  0  0
 15 16  1  0  0  0  0
 15 17  1  0  0  0  0
 17 18  2  0  0  0  0
 18 12  1  0  0  0  0
 18 19  1  0  0  0  0
M  END
>  <EXTREG>  (ZINC00139741)
ZINC00139741

>  <LOGBIO>
2.5000

$$$$
ZINC00140330
  -MTS-   02131516522D 0   0.00000     0.00000     0

 18 19  0  0  0  0  0  0  0  0999 V2000
    2.5895   -1.9971    0.0000 O   0  5  0  0  0  0  0  0  0  0  0  0
    3.5930   -1.9971    0.0000 N   0  3  0  0  0  0  0  0  0  0  0  0
    4.0895   -2.8592    0.0000 O   0  0  0  0  0  0  0  0  0  0  0  0
    4.0934   -1.1314    0.0000 C   0  0  0  0  0  0  0  0  0  0  0  0
    5.0969   -1.1309    0.0000 C   0  0  0  0  0  0  0  0  0  0  0  0
    5.5930   -0.2686    0.0000 C   0  0  0  0  0  0  0  0  0  0  0  0
    5.0943    0.5982    0.0000 C   0  0  0  0  0  0  0  0  0  0  0  0
    4.0995    0.6027    0.0000 C   0  0  0  0  0  0  0  0  0  0  0  0
    3.5947   -0.2646    0.0000 C   0  0  0  0  0  0  0  0  0  0  0  0
    2.5947   -0.2621    0.0000 S   0  0  0  0  0  0  0  0  0  0  0  0
    2.0969    0.6052    0.0000 C   0  0  0  0  0  0  0  0  0  0  0  0
    1.0935    0.6087    0.0000 C   0  0  0  0  0  0  0  0  0  0  0  0
    0.6000    1.4725    0.0000 C   0  0  0  0  0  0  0  0  0  0  0  0
    1.1013    2.3377    0.0000 C   0  0  0  0  0  0  0  0  0  0  0  0
    2.0961    2.3392    0.0000 C   0  0  0  0  0  0  0  0  0  0  0  0
    2.5982    1.4705    0.0000 N   0  0  0  0  0  0  0  0  0  0  0  0
    6.5930   -0.2686    0.0000 C   0  0  0  0  0  0  0  0  0  0  0  0
    7.5930   -0.2686    0.0000 N   0  0  0  0  0  0  0  0  0  0  0  0
  1  2  1  0  0  0  0
  2  3  2  0  0  0  0
  2  4  1  0  0  0  0
  4  5  2  0  0  0  0
  5  6  1  0  0  0  0
  6  7  2  0  0  0  0
  7  8  1  0  0  0  0
  8  9  2  0  0  0  0
  9  4  1  0  0  0  0
  9 10  1  0  0  0  0
 10 11  1  0  0  0  0
 11 12  2  0  0  0  0
 12 13  1  0  0  0  0
 13 14  2  0  0  0  0
 14 15  1  0  0  0  0
 15 16  2  0  0  0  0
 16 11  1  0  0  0  0
  6 17  1  0  0  0  0
 17 18  3  0  0  0  0
M  CHG  2   1  -1   2   1
M  END
>  <EXTREG>  (ZINC00140330)
ZINC00140330

>  <LOGBIO>
2.5000

$$$$
ZINC00140453
  -MTS-   02131516522D 0   0.00000     0.00000     0

 13 13  0  0  0  0  0  0  0  0999 V2000
    5.0486   -1.2828    0.0000 C   0  0  0  0  0  0  0  0  0  0  0  0
    4.0508   -1.3886    0.0000 C   0  0  0  0  0  0  0  0  0  0  0  0
    3.6444   -2.3023    0.0000 C   0  0  0  0  0  0  0  0  0  0  0  0
    3.4662   -0.5837    0.0000 C   0  0  0  0  0  0  0  0  0  0  0  0
    2.4683   -0.6895    0.0000 C   0  0  0  0  0  0  0  0  0  0  0  0
    1.8798    0.1190    0.0000 N   0  0  0  0  0  0  0  0  0  0  0  0
    2.1898    1.0790    0.0000 N   0  0  0  0  0  0  0  0  0  0  0  0
    1.3798    1.6590    0.0000 C   0  0  0  0  0  0  0  0  0  0  0  0
    2.0472    2.4037    0.0000 C   0  0  0  0  0  0  0  0  0  0  0  0
    0.7124    2.4037    0.0000 C   0  0  0  0  0  0  0  0  0  0  0  0
    0.5698    1.0790    0.0000 N   0  0  0  0  0  0  0  0  0  0  0  0
    0.8798    0.1190    0.0000 C   0  0  0  0  0  0  0  0  0  0  0  0
    0.2913   -0.6895    0.0000 S   0  0  0  0  0  0  0  0  0  0  0  0
  1  2  1  0  0  0  0
  2  3  1  0  0  0  0
  2  4  1  0  0  0  0
  4  5  1  0  0  0  0
  5  6  1  0  0  0  0
  6  7  1  0  0  0  0
  7  8  1  0  0  0  0
  8  9  1  0  0  0  0
  8 10  1  0  0  0  0
  8 11  1  0  0  0  0
 11 12  1  0  0  0  0
 12  6  1  0  0  0  0
 12 13  2  0  0  0  0
M  END
>  <EXTREG>  (ZINC00140453)
ZINC00140453

>  <LOGBIO>
2.5000

$$$$
ZINC00140850
  -MTS-   02131516522D 0   0.00000     0.00000     0

 15 15  0  0  0  0  0  0  0  0999 V2000
    2.5956    1.3012    0.0000 Cl  0  0  0  0  0  0  0  0  0  0  0  0
    2.0974    0.4341    0.0000 C   0  0  0  0  0  0  0  0  0  0  0  0
    1.0939    0.4312    0.0000 C   0  0  0  0  0  0  0  0  0  0  0  0
    0.6000   -0.4323    0.0000 C   0  0  0  0  0  0  0  0  0  0  0  0
    1.1009   -1.2979    0.0000 C   0  0  0  0  0  0  0  0  0  0  0  0
    2.0956   -1.2999    0.0000 C   0  0  0  0  0  0  0  0  0  0  0  0
    2.5943   -2.1667    0.0000 Cl  0  0  0  0  0  0  0  0  0  0  0  0
    2.5982   -0.4314    0.0000 C   0  0  0  0  0  0  0  0  0  0  0  0
    3.9982   -0.4314    0.0000 C   0  0  0  0  0  0  0  0  0  0  0  0
    4.4999   -1.3004    0.0000 O   0  0  0  0  0  0  0  0  0  0  0  0
    4.4982    0.4346    0.0000 C   0  0  0  0  0  0  0  0  0  0  0  0
    5.4982    0.4346    0.0000 C   0  0  0  0  0  0  0  0  0  0  0  0
    6.4982    0.4346    0.0000 N   0  0  0  0  0  0  0  0  0  0  0  0
    3.9982    1.3007    0.0000 C   0  0  0  0  0  0  0  0  0  0  0  0
    3.4982    2.1667    0.0000 N   0  0  0  0  0  0  0  0  0  0  0  0
  1  2  1  0  0  0  0
  2  3  2  0  0  0  0
  3  4  1  0  0  0  0
  4  5  2  0  0  0  0
  5  6  1  0  0  0  0
  6  7  1  0  0  0  0
  6  8  2  0  0  0  0
  8  2  1  0  0  0  0
  8  9  1  0  0  0  0
  9 10  2  0  0  0  0
  9 11  1  0  0  0  0
 11 12  1  0  0  0  0
 12 13  3  0  0  0  0
 11 14  1  0  0  0  0
 14 15  3  0  0  0  0
M  END
>  <EXTREG>  (ZINC00140850)
ZINC00140850

>  <LOGBIO>
2.5000

$$$$
ZINC00141264
  -MTS-   02131516522D 0   0.00000     0.00000     0

 20 22  0  0  0  0  0  0  0  0999 V2000
    5.7786    3.1530    0.0000 O   0  0  0  0  0  0  0  0  0  0  0  0
    5.7796    2.1495    0.0000 C   0  0  0  0  0  0  0  0  0  0  0  0
    6.6458    1.6500    0.0000 O   0  0  0  0  0  0  0  0  0  0  0  0
    4.9180    1.6522    0.0000 C   0  0  0  0  0  0  0  0  0  0  0  0
    4.9190    0.6488    0.0000 N   0  0  0  0  0  0  0  0  0  0  0  0
    4.0535    0.1479    0.0000 C   0  0  0  0  0  0  0  0  0  0  0  0
    3.1835    0.6479    0.0000 N   0  0  0  0  0  0  0  0  0  0  0  0
    2.3235    0.1479    0.0000 C   0  0  0  0  0  0  0  0  0  0  0  0
    1.4549   -0.3477    0.0000 C   0  0  0  0  0  0  0  0  0  0  0  0
    0.5904    0.1549    0.0000 C   0  0  0  0  0  0  0  0  0  0  0  0
    0.5955    1.1584    0.0000 C   0  0  0  0  0  0  0  0  0  0  0  0
    1.4600    1.6505    0.0000 C   0  0  0  0  0  0  0  0  0  0  0  0
    2.3245    1.1479    0.0000 C   0  0  0  0  0  0  0  0  0  0  0  0
    2.3235   -0.8521    0.0000 C   0  0  0  0  0  0  0  0  0  0  0  0
    3.1835   -1.3521    0.0000 C   0  0  0  0  0  0  0  0  0  0  0  0
    3.1863   -2.3534    0.0000 C   0  0  0  0  0  0  0  0  0  0  0  0
    4.0529   -2.8525    0.0000 C   0  0  0  0  0  0  0  0  0  0  0  0
    4.9203   -2.3481    0.0000 C   0  0  0  0  0  0  0  0  0  0  0  0
    4.9163   -1.3533    0.0000 C   0  0  0  0  0  0  0  0  0  0  0  0
    4.0535   -0.8521    0.0000 C   0  0  0  0  0  0  0  0  0  0  0  0
  1  2  1  0  0  0  0
  2  3  2  0  0  0  0
  2  4  1  0  0  0  0
  4  5  1  0  0  0  0
  5  6  1  0  0  0  0
  6  7  2  0  0  0  0
  7  8  1  0  0  0  0
  8  9  1  0  0  0  0
  9 10  1  0  0  0  0
 10 11  1  0  0  0  0
 11 12  1  0  0  0  0
 12 13  1  0  0  0  0
 13  8  1  0  0  0  0
  8 14  1  0  0  0  0
 14 15  1  0  0  0  0
 15 16  1  0  0  0  0
 16 17  2  0  0  0  0
 17 18  1  0  0  0  0
 18 19  2  0  0  0  0
 19 20  1  0  0  0  0
 20  6  1  0  0  0  0
 20 15  2  0  0  0  0
M  END
>  <EXTREG>  (ZINC00141264)
ZINC00141264

>  <LOGBIO>
2.5000

$$$$
ZINC00142191
  -MTS-   02131516522D 0   0.00000     0.00000     0

 22 24  0  0  0  0  0  0  0  0999 V2000
    8.0009   -0.6391    0.0000 C   0  0  0  0  0  0  0  0  0  0  0  0
    7.4124    0.1694    0.0000 S   0  0  0  0  0  0  0  0  0  0  0  0
    6.6039   -0.4191    0.0000 O   0  0  0  0  0  0  0  0  0  0  0  0
    8.2209    0.7579    0.0000 O   0  0  0  0  0  0  0  0  0  0  0  0
    6.8239    0.9779    0.0000 N   0  0  0  0  0  0  0  0  0  0  0  0
    7.1339    1.9379    0.0000 N   0  0  0  0  0  0  0  0  0  0  0  0
    6.3239    2.5179    0.0000 C   0  0  0  0  0  0  0  0  0  0  0  0
    5.5139    1.9379    0.0000 C   0  0  0  0  0  0  0  0  0  0  0  0
    5.8239    0.9779    0.0000 C   0  0  0  0  0  0  0  0  0  0  0  0
    5.1177    0.0077    0.0000 C   0  0  0  0  0  0  0  0  0  0  0  0
    4.1089    0.0077    0.0000 O   0  0  0  0  0  0  0  0  0  0  0  0
    3.8058   -0.9413    0.0000 C   0  0  0  0  0  0  0  0  0  0  0  0
    4.6067   -1.5339    0.0000 C   0  0  0  0  0  0  0  0  0  0  0  0
    5.4250   -0.9439    0.0000 C   0  0  0  0  0  0  0  0  0  0  0  0
    2.8542   -1.2486    0.0000 C   0  0  0  0  0  0  0  0  0  0  0  0
    2.1091   -0.5766    0.0000 C   0  0  0  0  0  0  0  0  0  0  0  0
    1.1630   -0.8842    0.0000 C   0  0  0  0  0  0  0  0  0  0  0  0
    0.9524   -1.8617    0.0000 C   0  0  0  0  0  0  0  0  0  0  0  0
    0.0000   -2.1666    0.0000 F   0  0  0  0  0  0  0  0  0  0  0  0
    1.6878   -2.5317    0.0000 C   0  0  0  0  0  0  0  0  0  0  0  0
    2.6436   -2.2262    0.0000 C   0  0  0  0  0  0  0  0  0  0  0  0
    3.3842   -2.8981    0.0000 F   0  0  0  0  0  0  0  0  0  0  0  0
  1  2  1  0  0  0  0
  2  3  2  0  0  0  0
  2  4  2  0  0  0  0
  2  5  1  0  0  0  0
  5  6  1  0  0  0  0
  6  7  2  0  0  0  0
  7  8  1  0  0  0  0
  8  9  2  0  0  0  0
  9  5  1  0  0  0  0
  9 10  1  0  0  0  0
 10 11  1  0  0  0  0
 11 12  1  0  0  0  0
 12 13  2  0  0  0  0
 13 14  1  0  0  0  0
 14 10  2  0  0  0  0
 12 15  1  0  0  0  0
 15 16  2  0  0  0  0
 16 17  1  0  0  0  0
 17 18  2  0  0  0  0
 18 19  1  0  0  0  0
 18 20  1  0  0  0  0
 20 21  2  0  0  0  0
 21 15  1  0  0  0  0
 21 22  1  0  0  0  0
M  END
>  <EXTREG>  (ZINC00142191)
ZINC00142191

>  <LOGBIO>
2.5000

$$$$
ZINC00142983
  -MTS-   02131516522D 0   0.00000     0.00000     0

 19 20  0  0  0  0  0  0  0  0999 V2000
    3.1247    3.5501    0.0000 C   0  0  0  0  0  0  0  0  0  0  0  0
    3.1257    2.5501    0.0000 O   0  0  0  0  0  0  0  0  0  0  0  0
    2.2601    2.0492    0.0000 C   0  0  0  0  0  0  0  0  0  0  0  0
    1.3901    2.5492    0.0000 C   0  0  0  0  0  0  0  0  0  0  0  0
    0.5301    2.0492    0.0000 C   0  0  0  0  0  0  0  0  0  0  0  0
    0.5301    1.0492    0.0000 C   0  0  0  0  0  0  0  0  0  0  0  0
    1.3901    0.5492    0.0000 C   0  0  0  0  0  0  0  0  0  0  0  0
    1.3876   -0.4508    0.0000 O   0  0  0  0  0  0  0  0  0  0  0  0
    0.5204   -0.9486    0.0000 C   0  0  0  0  0  0  0  0  0  0  0  0
    2.2601    1.0492    0.0000 C   0  0  0  0  0  0  0  0  0  0  0  0
    3.2988    0.4482    0.0000 C   0  0  0  0  0  0  0  0  0  0  0  0
    4.1653    0.9473    0.0000 O   0  0  0  0  0  0  0  0  0  0  0  0
    3.2978   -0.5518    0.0000 C   0  0  0  0  0  0  0  0  0  0  0  0
    4.1658   -1.0553    0.0000 C   0  0  0  0  0  0  0  0  0  0  0  0
    4.1628   -2.0501    0.0000 C   0  0  0  0  0  0  0  0  0  0  0  0
    3.2968   -2.5501    0.0000 N   0  3  0  0  0  0  0  0  0  0  0  0
    3.2983   -3.5501    0.0000 C   0  0  0  0  0  0  0  0  0  0  0  0
    2.4338   -2.0553    0.0000 C   0  0  0  0  0  0  0  0  0  0  0  0
    2.4318   -1.0518    0.0000 C   0  0  0  0  0  0  0  0  0  0  0  0
  1  2  1  0  0  0  0
  2  3  1  0  0  0  0
  3  4  2  0  0  0  0
  4  5  1  0  0  0  0
  5  6  2  0  0  0  0
  6  7  1  0  0  0  0
  7  8  1  0  0  0  0
  8  9  1  0  0  0  0
  7 10  2  0  0  0  0
 10  3  1  0  0  0  0
 10 11  1  0  0  0  0
 11 12  2  0  0  0  0
 11 13  1  0  0  0  0
 13 14  2  0  0  0  0
 14 15  1  0  0  0  0
 15 16  2  0  0  0  0
 16 17  1  0  0  0  0
 16 18  1  0  0  0  0
 18 19  2  0  0  0  0
 19 13  1  0  0  0  0
M  CHG  1  16   1
M  END
>  <EXTREG>  (ZINC00142983)
ZINC00142983

>  <LOGBIO>
2.5000

$$$$
ZINC00145322
  -MTS-   02131516522D 0   0.00000     0.00000     0

 13 14  0  0  0  0  0  0  0  0999 V2000
    2.7997   -1.9003    0.0000 O   0  0  0  0  0  0  0  0  0  0  0  0
    3.0280   -0.9267    0.0000 C   0  0  0  0  0  0  0  0  0  0  0  0
    4.0004   -0.7094    0.0000 N   0  0  0  0  0  0  0  0  0  0  0  0
    4.4388    0.1834    0.0000 N   0  0  0  0  0  0  0  0  0  0  0  0
    4.0151    1.0912    0.0000 C   0  0  0  0  0  0  0  0  0  0  0  0
    4.6434    1.8691    0.0000 S   0  0  0  0  0  0  0  0  0  0  0  0
    3.0385    1.3144    0.0000 N   0  0  0  0  0  0  0  0  0  0  0  0
    2.2501    0.7030    0.0000 C   0  0  0  0  0  0  0  0  0  0  0  0
    1.3801    1.2030    0.0000 C   0  0  0  0  0  0  0  0  0  0  0  0
    0.5201    0.7030    0.0000 C   0  0  0  0  0  0  0  0  0  0  0  0
    0.5201   -0.2970    0.0000 C   0  0  0  0  0  0  0  0  0  0  0  0
    1.3801   -0.7970    0.0000 C   0  0  0  0  0  0  0  0  0  0  0  0
    2.2501   -0.2970    0.0000 C   0  0  0  0  0  0  0  0  0  0  0  0
  1  2  2  0  0  0  0
  2  3  1  0  0  0  0
  3  4  1  0  0  0  0
  4  5  1  0  0  0  0
  5  6  2  0  0  0  0
  5  7  1  0  0  0  0
  7  8  1  0  0  0  0
  8  9  2  0  0  0  0
  9 10  1  0  0  0  0
 10 11  2  0  0  0  0
 11 12  1  0  0  0  0
 12 13  2  0  0  0  0
 13  2  1  0  0  0  0
 13  8  1  0  0  0  0
M  END
>  <EXTREG>  (ZINC00145322)
ZINC00145322

>  <LOGBIO>
2.5000

$$$$
ZINC00148223
  -MTS-   02131516522D 0   0.00000     0.00000     0

 19 21  0  0  0  0  0  0  0  0999 V2000
    3.7777   -2.3106    0.0000 C   0  0  0  0  0  0  0  0  0  0  0  0
    4.2742   -1.4426    0.0000 C   0  0  0  0  0  0  0  0  0  0  0  0
    5.2776   -1.4376    0.0000 C   0  0  0  0  0  0  0  0  0  0  0  0
    5.7698   -0.5731    0.0000 C   0  0  0  0  0  0  0  0  0  0  0  0
    5.2698    0.2914    0.0000 C   0  0  0  0  0  0  0  0  0  0  0  0
    5.5798    1.2514    0.0000 O   0  0  0  0  0  0  0  0  0  0  0  0
    4.7698    1.8314    0.0000 C   0  0  0  0  0  0  0  0  0  0  0  0
    4.7698    2.8314    0.0000 O   0  0  0  0  0  0  0  0  0  0  0  0
    3.9598    1.2514    0.0000 N   0  0  0  0  0  0  0  0  0  0  0  0
    3.0101    1.5646    0.0000 C   0  0  0  0  0  0  0  0  0  0  0  0
    2.2640    0.8987    0.0000 C   0  0  0  0  0  0  0  0  0  0  0  0
    1.3107    1.2120    0.0000 C   0  0  0  0  0  0  0  0  0  0  0  0
    0.5699    0.5481    0.0000 C   0  0  0  0  0  0  0  0  0  0  0  0
    0.7726   -0.4312    0.0000 C   0  0  0  0  0  0  0  0  0  0  0  0
    0.0249   -1.0952    0.0000 F   0  0  0  0  0  0  0  0  0  0  0  0
    1.7161   -0.7465    0.0000 C   0  0  0  0  0  0  0  0  0  0  0  0
    2.4667   -0.0805    0.0000 C   0  0  0  0  0  0  0  0  0  0  0  0
    4.2698    0.2914    0.0000 C   0  0  0  0  0  0  0  0  0  0  0  0
    3.7716   -0.5781    0.0000 C   0  0  0  0  0  0  0  0  0  0  0  0
  1  2  1  0  0  0  0
  2  3  2  0  0  0  0
  3  4  1  0  0  0  0
  4  5  2  0  0  0  0
  5  6  1  0  0  0  0
  6  7  1  0  0  0  0
  7  8  2  0  0  0  0
  7  9  1  0  0  0  0
  9 10  1  0  0  0  0
 10 11  1  0  0  0  0
 11 12  2  0  0  0  0
 12 13  1  0  0  0  0
 13 14  2  0  0  0  0
 14 15  1  0  0  0  0
 14 16  1  0  0  0  0
 16 17  2  0  0  0  0
 17 11  1  0  0  0  0
  9 18  1  0  0  0  0
 18  5  1  0  0  0  0
 18 19  2  0  0  0  0
 19  2  1  0  0  0  0
M  END
>  <EXTREG>  (ZINC00148223)
ZINC00148223

>  <LOGBIO>
2.5000

$$$$
ZINC00148845
  -MTS-   02131516522D 0   0.00000     0.00000     0

 23 24  0  0  1  0  0  0  0  0999 V2000
    0.6000   -0.1231    0.0000 C   0  0  0  0  0  0  0  0  0  0  0  0
    1.6034   -0.1211    0.0000 C   0  0  0  0  0  0  0  0  0  0  0  0
    2.1017   -0.9821    0.0000 C   0  0  1  0  0  0  0  0  0  0  0  0
    1.6030   -1.8489    0.0000 C   0  0  0  0  0  0  0  0  0  0  0  0
    3.1051   -0.9801    0.0000 O   0  0  0  0  0  0  0  0  0  0  0  0
    3.6034   -1.8411    0.0000 C   0  0  0  0  0  0  0  0  0  0  0  0
    3.1047   -2.7079    0.0000 O   0  0  0  0  0  0  0  0  0  0  0  0
    4.6068   -1.8390    0.0000 C   0  0  1  0  0  0  0  0  0  0  0  0
    5.1137   -2.7050    0.0000 C   0  0  0  0  0  0  0  0  0  0  0  0
    5.1033   -0.9710    0.0000 N   0  0  0  0  0  0  0  0  0  0  0  0
    4.5990   -0.1035    0.0000 C   0  0  0  0  0  0  0  0  0  0  0  0
    5.0947    0.7590    0.0000 N   0  0  0  0  0  0  0  0  0  0  0  0
    6.0933    0.7662    0.0000 C   0  0  0  0  0  0  0  0  0  0  0  0
    6.7637    1.5201    0.0000 S   0  0  0  0  0  0  0  0  0  0  0  0
    7.6743    1.1159    0.0000 C   0  0  0  0  0  0  0  0  0  0  0  0
    8.5362    1.6229    0.0000 C   0  0  0  0  0  0  0  0  0  0  0  0
    8.5282    2.6228    0.0000 C   0  0  0  0  0  0  0  0  0  0  0  0
    7.5849    0.1237    0.0000 C   0  0  0  0  0  0  0  0  0  0  0  0
    6.6003   -0.0958    0.0000 C   0  0  0  0  0  0  0  0  0  0  0  0
    6.1033   -0.9660    0.0000 C   0  0  0  0  0  0  0  0  0  0  0  0
    6.6075   -1.8296    0.0000 O   0  0  0  0  0  0  0  0  0  0  0  0
    4.3089   -2.3599    0.0000 H   0  0  0  0  0  0  0  0  0  0  0  0
    1.5017   -0.9829    0.0000 H   0  0  0  0  0  0  0  0  0  0  0  0
  1  2  1  0  0  0  0
  2  3  1  0  0  0  0
  3 23  1  1  0  0  0
  3  4  1  6  0  0  0
  3  5  1  0  0  0  0
  5  6  1  0  0  0  0
  6  7  2  0  0  0  0
  6  8  1  0  0  0  0
  8 22  1  1  0  0  0
  8  9  1  6  0  0  0
  8 10  1  0  0  0  0
 10 11  1  0  0  0  0
 11 12  2  0  0  0  0
 12 13  1  0  0  0  0
 13 14  1  0  0  0  0
 14 15  1  0  0  0  0
 15 16  1  0  0  0  0
 16 17  1  0  0  0  0
 15 18  2  0  0  0  0
 18 19  1  0  0  0  0
 19 13  2  0  0  0  0
 19 20  1  0  0  0  0
 20 10  1  0  0  0  0
 20 21  2  0  0  0  0
M  END
>  <EXTREG>  (ZINC00148845)
ZINC00148845

>  <LOGBIO>
2.5000

$$$$
ZINC00149444
  -MTS-   02131516522D 0   0.00000     0.00000     0

 22 23  0  0  0  0  0  0  0  0999 V2000
    5.3468   -3.7448    0.0000 C   0  0  0  0  0  0  0  0  0  0  0  0
    4.3494   -3.8546    0.0000 O   0  0  0  0  0  0  0  0  0  0  0  0
    3.7615   -3.0521    0.0000 C   0  0  0  0  0  0  0  0  0  0  0  0
    2.7641   -3.1619    0.0000 O   0  0  0  0  0  0  0  0  0  0  0  0
    4.1642   -2.1368    0.0000 C   0  0  0  0  0  0  0  0  0  0  0  0
    5.1616   -2.0265    0.0000 C   0  0  0  0  0  0  0  0  0  0  0  0
    5.5604   -1.1152    0.0000 C   0  0  0  0  0  0  0  0  0  0  0  0
    4.9698   -0.3081    0.0000 C   0  0  0  0  0  0  0  0  0  0  0  0
    3.9805   -0.4125    0.0000 C   0  0  0  0  0  0  0  0  0  0  0  0
    3.3920    0.3960    0.0000 C   0  0  0  0  0  0  0  0  0  0  0  0
    3.7979    1.3099    0.0000 S   0  0  0  0  0  0  0  0  0  0  0  0
    3.2094    2.1184    0.0000 C   0  0  0  0  0  0  0  0  0  0  0  0
    3.5194    3.0784    0.0000 N   0  0  0  0  0  0  0  0  0  0  0  0
    2.7094    3.6584    0.0000 N   0  0  0  0  0  0  0  0  0  0  0  0
    1.8994    3.0784    0.0000 C   0  0  0  0  0  0  0  0  0  0  0  0
    2.2094    2.1184    0.0000 N   0  0  0  0  0  0  0  0  0  0  0  0
    1.6209    1.3099    0.0000 C   0  0  0  0  0  0  0  0  0  0  0  0
    0.9497    3.3915    0.0000 C   0  0  0  0  0  0  0  0  0  0  0  0
    0.6365    2.4418    0.0000 F   0  0  0  0  0  0  0  0  0  0  0  0
    1.2629    4.3412    0.0000 F   0  0  0  0  0  0  0  0  0  0  0  0
    0.0000    3.7047    0.0000 F   0  0  0  0  0  0  0  0  0  0  0  0
    3.5737   -1.3298    0.0000 C   0  0  0  0  0  0  0  0  0  0  0  0
  1  2  1  0  0  0  0
  2  3  1  0  0  0  0
  3  4  2  0  0  0  0
  3  5  1  0  0  0  0
  5  6  2  0  0  0  0
  6  7  1  0  0  0  0
  7  8  2  0  0  0  0
  8  9  1  0  0  0  0
  9 10  1  0  0  0  0
 10 11  1  0  0  0  0
 11 12  1  0  0  0  0
 12 13  2  0  0  0  0
 13 14  1  0  0  0  0
 14 15  2  0  0  0  0
 15 16  1  0  0  0  0
 16 12  1  0  0  0  0
 16 17  1  0  0  0  0
 15 18  1  0  0  0  0
 18 19  1  0  0  0  0
 18 20  1  0  0  0  0
 18 21  1  0  0  0  0
  9 22  2  0  0  0  0
 22  5  1  0  0  0  0
M  END
>  <EXTREG>  (ZINC00149444)
ZINC00149444

>  <LOGBIO>
2.5000

$$$$
ZINC00149775
  -MTS-   02131516522D 0   0.00000     0.00000     0

 19 20  0  0  0  0  0  0  0  0999 V2000
    2.8663    1.9477    0.0000 C   0  0  0  0  0  0  0  0  0  0  0  0
    2.2777    2.7562    0.0000 N   0  0  0  0  0  0  0  0  0  0  0  0
    2.5877    3.7162    0.0000 C   0  0  0  0  0  0  0  0  0  0  0  0
    1.7777    4.2962    0.0000 C   0  0  0  0  0  0  0  0  0  0  0  0
    0.9677    3.7162    0.0000 N   0  0  0  0  0  0  0  0  0  0  0  0
    1.2777    2.7562    0.0000 C   0  0  0  0  0  0  0  0  0  0  0  0
    0.6892    1.9477    0.0000 S   0  0  0  0  0  0  0  0  0  0  0  0
    1.0965    1.0306    0.0000 C   0  0  0  0  0  0  0  0  0  0  0  0
    0.5080    0.2221    0.0000 C   0  0  0  0  0  0  0  0  0  0  0  0
    0.9139   -0.6918    0.0000 S   0  0  0  0  0  0  0  0  0  0  0  0
    1.8278   -0.2859    0.0000 O   0  0  0  0  0  0  0  0  0  0  0  0
    0.0000   -1.0977    0.0000 O   0  0  0  0  0  0  0  0  0  0  0  0
    1.3198   -1.6057    0.0000 C   0  0  0  0  0  0  0  0  0  0  0  0
    0.7301   -2.4175    0.0000 C   0  0  0  0  0  0  0  0  0  0  0  0
    1.1357   -3.3259    0.0000 C   0  0  0  0  0  0  0  0  0  0  0  0
    2.1300   -3.4323    0.0000 C   0  0  0  0  0  0  0  0  0  0  0  0
    2.5337   -4.3472    0.0000 C   0  0  0  0  0  0  0  0  0  0  0  0
    2.7187   -2.6304    0.0000 C   0  0  0  0  0  0  0  0  0  0  0  0
    2.3141   -1.7121    0.0000 C   0  0  0  0  0  0  0  0  0  0  0  0
  1  2  1  0  0  0  0
  2  3  1  0  0  0  0
  3  4  2  0  0  0  0
  4  5  1  0  0  0  0
  5  6  2  0  0  0  0
  6  2  1  0  0  0  0
  6  7  1  0  0  0  0
  7  8  1  0  0  0  0
  8  9  1  0  0  0  0
  9 10  1  0  0  0  0
 10 11  2  0  0  0  0
 10 12  2  0  0  0  0
 10 13  1  0  0  0  0
 13 14  2  0  0  0  0
 14 15  1  0  0  0  0
 15 16  2  0  0  0  0
 16 17  1  0  0  0  0
 16 18  1  0  0  0  0
 18 19  2  0  0  0  0
 19 13  1  0  0  0  0
M  END
>  <EXTREG>  (ZINC00149775)
ZINC00149775

>  <LOGBIO>
2.5000

$$$$
ZINC00150290
  -MTS-   02131516522D 0   0.00000     0.00000     0

 19 21  0  0  0  0  0  0  0  0999 V2000
    6.6890   -2.1800    0.0000 C   0  0  0  0  0  0  0  0  0  0  0  0
    6.1005   -1.3715    0.0000 C   0  0  0  0  0  0  0  0  0  0  0  0
    6.4105   -0.4115    0.0000 S   0  0  0  0  0  0  0  0  0  0  0  0
    5.6005    0.1685    0.0000 C   0  0  0  0  0  0  0  0  0  0  0  0
    5.6005    1.1685    0.0000 N   0  0  0  0  0  0  0  0  0  0  0  0
    4.7315    1.6703    0.0000 C   0  0  0  0  0  0  0  0  0  0  0  0
    4.7325    2.6650    0.0000 O   0  0  0  0  0  0  0  0  0  0  0  0
    3.6919    1.0708    0.0000 C   0  0  0  0  0  0  0  0  0  0  0  0
    2.7702    1.4808    0.0000 O   0  0  0  0  0  0  0  0  0  0  0  0
    2.1076    0.7368    0.0000 C   0  0  0  0  0  0  0  0  0  0  0  0
    1.1046    0.7435    0.0000 C   0  0  0  0  0  0  0  0  0  0  0  0
    0.6000   -0.1199    0.0000 C   0  0  0  0  0  0  0  0  0  0  0  0
    1.0988   -0.9906    0.0000 C   0  0  0  0  0  0  0  0  0  0  0  0
    2.0936   -0.9928    0.0000 C   0  0  0  0  0  0  0  0  0  0  0  0
    2.5986   -0.1301    0.0000 C   0  0  0  0  0  0  0  0  0  0  0  0
    3.5860    0.0764    0.0000 C   0  0  0  0  0  0  0  0  0  0  0  0
    4.7905   -0.4115    0.0000 N   0  0  0  0  0  0  0  0  0  0  0  0
    5.1005   -1.3715    0.0000 C   0  0  0  0  0  0  0  0  0  0  0  0
    4.5120   -2.1800    0.0000 C   0  0  0  0  0  0  0  0  0  0  0  0
  1  2  1  0  0  0  0
  2  3  1  0  0  0  0
  3  4  1  0  0  0  0
  4  5  1  0  0  0  0
  5  6  1  0  0  0  0
  6  7  2  0  0  0  0
  6  8  1  0  0  0  0
  8  9  1  0  0  0  0
  9 10  1  0  0  0  0
 10 11  2  0  0  0  0
 11 12  1  0  0  0  0
 12 13  2  0  0  0  0
 13 14  1  0  0  0  0
 14 15  2  0  0  0  0
 15 10  1  0  0  0  0
 15 16  1  0  0  0  0
 16  8  2  0  0  0  0
  4 17  2  0  0  0  0
 17 18  1  0  0  0  0
 18  2  2  0  0  0  0
 18 19  1  0  0  0  0
M  END
>  <EXTREG>  (ZINC00150290)
ZINC00150290

>  <LOGBIO>
2.5000

$$$$
ZINC00152222
  -MTS-   02131516522D 0   0.00000     0.00000     0

 24 28  0  0  0  0  0  0  0  0999 V2000
    4.1275   -1.3336    0.0000 C   0  0  0  0  0  0  0  0  0  0  0  0
    3.5390   -0.5251    0.0000 C   0  0  0  0  0  0  0  0  0  0  0  0
    3.8490    0.4349    0.0000 S   0  0  0  0  0  0  0  0  0  0  0  0
    3.0390    1.0149    0.0000 C   0  0  0  0  0  0  0  0  0  0  0  0
    2.2290    0.4349    0.0000 N   0  0  0  0  0  0  0  0  0  0  0  0
    2.5390   -0.5251    0.0000 C   0  0  0  0  0  0  0  0  0  0  0  0
    1.9505   -1.3336    0.0000 C   0  0  0  0  0  0  0  0  0  0  0  0
    0.9417   -1.3336    0.0000 C   0  0  0  0  0  0  0  0  0  0  0  0
    0.6387   -2.2826    0.0000 N   0  0  0  0  0  0  0  0  0  0  0  0
    1.4395   -2.8752    0.0000 C   0  0  0  0  0  0  0  0  0  0  0  0
    1.5475   -3.8693    0.0000 C   0  0  0  0  0  0  0  0  0  0  0  0
    2.4608   -4.2766    0.0000 C   0  0  0  0  0  0  0  0  0  0  0  0
    3.2718   -3.6856    0.0000 C   0  0  0  0  0  0  0  0  0  0  0  0
    3.1654   -2.6966    0.0000 C   0  0  0  0  0  0  0  0  0  0  0  0
    2.2578   -2.2852    0.0000 C   0  0  0  0  0  0  0  0  0  0  0  0
    3.0390    2.0149    0.0000 C   0  0  0  0  0  0  0  0  0  0  0  0
    3.8546    2.6086    0.0000 C   0  0  0  0  0  0  0  0  0  0  0  0
    3.5411    3.5542    0.0000 N   0  0  0  0  0  0  0  0  0  0  0  0
    2.5449    3.5620    0.0000 C   0  0  0  0  0  0  0  0  0  0  0  0
    1.8725    4.3022    0.0000 C   0  0  0  0  0  0  0  0  0  0  0  0
    0.8944    4.0940    0.0000 C   0  0  0  0  0  0  0  0  0  0  0  0
    0.5865    3.1389    0.0000 C   0  0  0  0  0  0  0  0  0  0  0  0
    1.2546    2.4019    0.0000 C   0  0  0  0  0  0  0  0  0  0  0  0
    2.2305    2.6034    0.0000 C   0  0  0  0  0  0  0  0  0  0  0  0
  1  2  1  0  0  0  0
  2  3  1  0  0  0  0
  3  4  1  0  0  0  0
  4  5  2  0  0  0  0
  5  6  1  0  0  0  0
  6  2  2  0  0  0  0
  6  7  1  0  0  0  0
  7  8  2  0  0  0  0
  8  9  1  0  0  0  0
  9 10  1  0  0  0  0
 10 11  2  0  0  0  0
 11 12  1  0  0  0  0
 12 13  2  0  0  0  0
 13 14  1  0  0  0  0
 14 15  2  0  0  0  0
 15  7  1  0  0  0  0
 15 10  1  0  0  0  0
  4 16  1  0  0  0  0
 16 17  2  0  0  0  0
 17 18  1  0  0  0  0
 18 19  1  0  0  0  0
 19 20  2  0  0  0  0
 20 21  1  0  0  0  0
 21 22  2  0  0  0  0
 22 23  1  0  0  0  0
 23 24  2  0  0  0  0
 24 16  1  0  0  0  0
 24 19  1  0  0  0  0
M  END
>  <EXTREG>  (ZINC00152222)
ZINC00152222

>  <LOGBIO>
2.5000

$$$$
ZINC00152560
  -MTS-   02131516522D 0   0.00000     0.00000     0

 13 13  0  0  0  0  0  0  0  0999 V2000
    3.1156    1.3140    0.0000 C   0  0  0  0  0  0  0  0  0  0  0  0
    2.2501    0.8131    0.0000 N   0  3  0  0  0  0  0  0  0  0  0  0
    1.3801    1.3131    0.0000 C   0  0  0  0  0  0  0  0  0  0  0  0
    0.5201    0.8131    0.0000 C   0  0  0  0  0  0  0  0  0  0  0  0
    0.5201   -0.1869    0.0000 C   0  0  0  0  0  0  0  0  0  0  0  0
    1.3801   -0.6869    0.0000 C   0  0  0  0  0  0  0  0  0  0  0  0
    2.2501   -0.1869    0.0000 C   0  0  0  0  0  0  0  0  0  0  0  0
    3.1156   -0.6878    0.0000 C   0  0  0  0  0  0  0  0  0  0  0  0
    3.9851   -0.1869    0.0000 C   0  0  0  0  0  0  0  0  0  0  0  0
    4.8456   -0.6860    0.0000 N   0  3  0  0  0  0  0  0  0  0  0  0
    5.7151   -0.1852    0.0000 C   0  0  0  0  0  0  0  0  0  0  0  0
    4.2015   -1.4510    0.0000 C   0  0  0  0  0  0  0  0  0  0  0  0
    5.4874   -1.4530    0.0000 C   0  0  0  0  0  0  0  0  0  0  0  0
  1  2  1  0  0  0  0
  2  3  2  0  0  0  0
  3  4  1  0  0  0  0
  4  5  2  0  0  0  0
  5  6  1  0  0  0  0
  6  7  2  0  0  0  0
  7  2  1  0  0  0  0
  7  8  1  0  0  0  0
  8  9  1  0  0  0  0
  9 10  1  0  0  0  0
 10 11  1  0  0  0  0
 10 12  1  0  0  0  0
 10 13  1  0  0  0  0
M  CHG  2   2   1  10   1
M  END
>  <EXTREG>  (ZINC00152560)
ZINC00152560

>  <LOGBIO>
2.5000

$$$$
ZINC00152889
  -MTS-   02131516522D 0   0.00000     0.00000     0

 18 19  0  0  0  0  0  0  0  0999 V2000
    4.3321    1.7017    0.0000 C   0  0  0  0  0  0  0  0  0  0  0  0
    3.4623    2.2021    0.0000 C   0  0  0  0  0  0  0  0  0  0  0  0
    3.4618    3.1969    0.0000 C   0  0  0  0  0  0  0  0  0  0  0  0
    2.5968    1.7013    0.0000 N   0  0  0  0  0  0  0  0  0  0  0  0
    1.7268    2.2013    0.0000 C   0  0  0  0  0  0  0  0  0  0  0  0
    0.8668    1.7013    0.0000 C   0  0  0  0  0  0  0  0  0  0  0  0
    0.8668    0.7013    0.0000 C   0  0  0  0  0  0  0  0  0  0  0  0
    0.0000    0.2026    0.0000 O   0  0  0  0  0  0  0  0  0  0  0  0
    1.7268    0.2013    0.0000 N   0  0  0  0  0  0  0  0  0  0  0  0
    2.5968    0.7013    0.0000 C   0  0  0  0  0  0  0  0  0  0  0  0
    3.4623    0.2004    0.0000 O   0  0  0  0  0  0  0  0  0  0  0  0
    1.7243   -0.7987    0.0000 C   0  0  0  0  0  0  0  0  0  0  0  0
    0.8545   -1.2991    0.0000 C   0  0  0  0  0  0  0  0  0  0  0  0
    0.8540   -2.2939    0.0000 C   0  0  0  0  0  0  0  0  0  0  0  0
    1.7183   -2.7969    0.0000 C   0  0  0  0  0  0  0  0  0  0  0  0
    1.7133   -3.7969    0.0000 F   0  0  0  0  0  0  0  0  0  0  0  0
    2.5831   -2.3052    0.0000 C   0  0  0  0  0  0  0  0  0  0  0  0
    2.5885   -1.3017    0.0000 C   0  0  0  0  0  0  0  0  0  0  0  0
  1  2  1  0  0  0  0
  2  3  1  0  0  0  0
  2  4  1  0  0  0  0
  4  5  1  0  0  0  0
  5  6  1  0  0  0  0
  6  7  1  0  0  0  0
  7  8  2  0  0  0  0
  7  9  1  0  0  0  0
  9 10  1  0  0  0  0
 10  4  1  0  0  0  0
 10 11  2  0  0  0  0
  9 12  1  0  0  0  0
 12 13  2  0  0  0  0
 13 14  1  0  0  0  0
 14 15  2  0  0  0  0
 15 16  1  0  0  0  0
 15 17  1  0  0  0  0
 17 18  2  0  0  0  0
 18 12  1  0  0  0  0
M  END
>  <EXTREG>  (ZINC00152889)
ZINC00152889

>  <LOGBIO>
2.5000

$$$$
ZINC00154235
  -MTS-   02131516522D 0   0.00000     0.00000     0

 19 19  0  0  0  0  0  0  0  0999 V2000
    4.3278    3.2418    0.0000 C   0  0  0  0  0  0  0  0  0  0  0  0
    3.4623    2.7410    0.0000 S   0  0  0  0  0  0  0  0  0  0  0  0
    3.9632    1.8754    0.0000 O   0  0  0  0  0  0  0  0  0  0  0  0
    2.9615    3.6065    0.0000 O   0  0  0  0  0  0  0  0  0  0  0  0
    2.5968    2.2401    0.0000 C   0  0  0  0  0  0  0  0  0  0  0  0
    1.7268    2.7401    0.0000 C   0  0  0  0  0  0  0  0  0  0  0  0
    0.8668    2.2401    0.0000 C   0  0  0  0  0  0  0  0  0  0  0  0
    0.8668    1.2401    0.0000 C   0  0  0  0  0  0  0  0  0  0  0  0
    0.0000    0.7414    0.0000 F   0  0  0  0  0  0  0  0  0  0  0  0
    1.7268    0.7401    0.0000 C   0  0  0  0  0  0  0  0  0  0  0  0
    1.7243   -0.2599    0.0000 N   0  0  0  0  0  0  0  0  0  0  0  0
    2.5920   -0.7638    0.0000 C   0  0  0  0  0  0  0  0  0  0  0  0
    3.4596   -0.2664    0.0000 O   0  0  0  0  0  0  0  0  0  0  0  0
    2.5885   -1.7586    0.0000 C   0  0  0  0  0  0  0  0  0  0  0  0
    3.4562   -2.2625    0.0000 C   0  0  0  0  0  0  0  0  0  0  0  0
    3.4527   -3.2572    0.0000 C   0  0  0  0  0  0  0  0  0  0  0  0
    4.3205   -3.7611    0.0000 O   0  0  0  0  0  0  0  0  0  0  0  0
    2.5852   -3.7546    0.0000 O   0  0  0  0  0  0  0  0  0  0  0  0
    2.5968    1.2401    0.0000 C   0  0  0  0  0  0  0  0  0  0  0  0
  1  2  1  0  0  0  0
  2  3  2  0  0  0  0
  2  4  2  0  0  0  0
  2  5  1  0  0  0  0
  5  6  2  0  0  0  0
  6  7  1  0  0  0  0
  7  8  2  0  0  0  0
  8  9  1  0  0  0  0
  8 10  1  0  0  0  0
 10 11  1  0  0  0  0
 11 12  1  0  0  0  0
 12 13  2  0  0  0  0
 12 14  1  0  0  0  0
 14 15  1  0  0  0  0
 15 16  1  0  0  0  0
 16 17  1  0  0  0  0
 16 18  2  0  0  0  0
 10 19  2  0  0  0  0
 19  5  1  0  0  0  0
M  END
>  <EXTREG>  (ZINC00154235)
ZINC00154235

>  <LOGBIO>
2.5000

$$$$
ZINC00155112
  -MTS-   02131516522D 0   0.00000     0.00000     0

 13 15  0  0  0  0  0  0  0  0999 V2000
    6.5553    0.4036    0.0000 C   0  0  0  0  0  0  0  0  0  0  0  0
    6.0553    1.2736    0.0000 C   0  0  0  0  0  0  0  0  0  0  0  0
    5.5553    0.4036    0.0000 C   0  0  0  0  0  0  0  0  0  0  0  0
    4.6897   -0.0973    0.0000 C   0  0  0  0  0  0  0  0  0  0  0  0
    3.7674    0.3113    0.0000 S   0  0  0  0  0  0  0  0  0  0  0  0
    3.1059   -0.4337    0.0000 C   0  0  0  0  0  0  0  0  0  0  0  0
    3.5982   -1.2998    0.0000 N   0  0  0  0  0  0  0  0  0  0  0  0
    4.5853   -1.0918    0.0000 N   0  0  0  0  0  0  0  0  0  0  0  0
    2.1114   -0.3293    0.0000 N   0  0  0  0  0  0  0  0  0  0  0  0
    1.6061    0.5439    0.0000 C   0  0  0  0  0  0  0  0  0  0  0  0
    0.6329    0.3309    0.0000 C   0  0  0  0  0  0  0  0  0  0  0  0
    0.5212   -0.6591    0.0000 C   0  0  0  0  0  0  0  0  0  0  0  0
    1.4417   -1.0718    0.0000 C   0  0  0  0  0  0  0  0  0  0  0  0
  1  2  1  0  0  0  0
  2  3  1  0  0  0  0
  3  1  1  0  0  0  0
  3  4  1  0  0  0  0
  4  5  1  0  0  0  0
  5  6  1  0  0  0  0
  6  7  2  0  0  0  0
  7  8  1  0  0  0  0
  8  4  2  0  0  0  0
  6  9  1  0  0  0  0
  9 10  1  0  0  0  0
 10 11  2  0  0  0  0
 11 12  1  0  0  0  0
 12 13  2  0  0  0  0
 13  9  1  0  0  0  0
M  END
>  <EXTREG>  (ZINC00155112)
ZINC00155112

>  <LOGBIO>
2.5000

$$$$
ZINC00155213
  -MTS-   02131516522D 0   0.00000     0.00000     0

 21 22  0  0  0  0  0  0  0  0999 V2000
    3.8088    2.3046    0.0000 O   0  0  0  0  0  0  0  0  0  0  0  0
    3.2887    2.6038    0.0000 C   0  0  0  0  0  0  0  0  0  0  0  0
    3.2882    3.5986    0.0000 O   0  0  0  0  0  0  0  0  0  0  0  0
    2.2501    2.0028    0.0000 C   0  0  0  0  0  0  0  0  0  0  0  0
    1.3801    2.5028    0.0000 C   0  0  0  0  0  0  0  0  0  0  0  0
    0.5201    2.0028    0.0000 C   0  0  0  0  0  0  0  0  0  0  0  0
    0.5201    1.0028    0.0000 C   0  0  0  0  0  0  0  0  0  0  0  0
    1.3801    0.5028    0.0000 C   0  0  0  0  0  0  0  0  0  0  0  0
    2.2501    1.0028    0.0000 C   0  0  0  0  0  0  0  0  0  0  0  0
    3.2887    0.4018    0.0000 C   0  0  0  0  0  0  0  0  0  0  0  0
    4.1552    0.9009    0.0000 O   0  0  0  0  0  0  0  0  0  0  0  0
    3.2877   -0.5982    0.0000 C   0  0  0  0  0  0  0  0  0  0  0  0
    4.1557   -1.1017    0.0000 C   0  0  0  0  0  0  0  0  0  0  0  0
    4.1527   -2.0964    0.0000 C   0  0  0  0  0  0  0  0  0  0  0  0
    3.2867   -2.5964    0.0000 C   0  0  0  0  0  0  0  0  0  0  0  0
    3.2882   -3.5964    0.0000 Cl  0  0  0  0  0  0  0  0  0  0  0  0
    2.4237   -2.1017    0.0000 C   0  0  0  0  0  0  0  0  0  0  0  0
    2.4217   -1.0982    0.0000 C   0  0  0  0  0  0  0  0  0  0  0  0
    1.5589   -2.6038    0.0000 N   0  3  0  0  0  0  0  0  0  0  0  0
    0.6884   -2.1047    0.0000 O   0  5  0  0  0  0  0  0  0  0  0  0
    1.5609   -3.5986    0.0000 O   0  0  0  0  0  0  0  0  0  0  0  0
  1  2  1  0  0  0  0
  2  3  2  0  0  0  0
  2  4  1  0  0  0  0
  4  5  2  0  0  0  0
  5  6  1  0  0  0  0
  6  7  2  0  0  0  0
  7  8  1  0  0  0  0
  8  9  2  0  0  0  0
  9  4  1  0  0  0  0
  9 10  1  0  0  0  0
 10 11  2  0  0  0  0
 10 12  1  0  0  0  0
 12 13  2  0  0  0  0
 13 14  1  0  0  0  0
 14 15  2  0  0  0  0
 15 16  1  0  0  0  0
 15 17  1  0  0  0  0
 17 18  2  0  0  0  0
 18 12  1  0  0  0  0
 17 19  1  0  0  0  0
 19 20  1  0  0  0  0
 19 21  2  0  0  0  0
M  CHG  2  19   1  20  -1
M  END
>  <EXTREG>  (ZINC00155213)
ZINC00155213

>  <LOGBIO>
2.5000

$$$$
ZINC00155468
  -MTS-   02131516522D 0   0.00000     0.00000     0

 22 24  0  0  0  0  0  0  0  0999 V2000
    7.4500   -3.6058    0.0000 Cl  0  0  0  0  0  0  0  0  0  0  0  0
    6.8586   -2.7994    0.0000 C   0  0  0  0  0  0  0  0  0  0  0  0
    7.2618   -1.8805    0.0000 C   0  0  0  0  0  0  0  0  0  0  0  0
    6.6719   -1.0795    0.0000 C   0  0  0  0  0  0  0  0  0  0  0  0
    7.0742   -0.1640    0.0000 Cl  0  0  0  0  0  0  0  0  0  0  0  0
    5.6778   -1.1874    0.0000 C   0  0  0  0  0  0  0  0  0  0  0  0
    5.2735   -2.0963    0.0000 C   0  0  0  0  0  0  0  0  0  0  0  0
    4.2791   -2.2018    0.0000 O   0  0  0  0  0  0  0  0  0  0  0  0
    3.6906   -1.3933    0.0000 C   0  0  0  0  0  0  0  0  0  0  0  0
    4.0006   -0.4333    0.0000 O   0  0  0  0  0  0  0  0  0  0  0  0
    3.1906    0.1467    0.0000 C   0  0  0  0  0  0  0  0  0  0  0  0
    2.3806   -0.4333    0.0000 C   0  0  0  0  0  0  0  0  0  0  0  0
    2.6906   -1.3933    0.0000 C   0  0  0  0  0  0  0  0  0  0  0  0
    3.1906    1.1467    0.0000 C   0  0  0  0  0  0  0  0  0  0  0  0
    4.0566    1.6467    0.0000 O   0  0  0  0  0  0  0  0  0  0  0  0
    2.3245    1.6467    0.0000 N   0  0  0  0  0  0  0  0  0  0  0  0
    2.3235    2.6501    0.0000 C   0  0  0  0  0  0  0  0  0  0  0  0
    1.4610    3.1458    0.0000 C   0  0  0  0  0  0  0  0  0  0  0  0
    0.5945    2.6466    0.0000 C   0  0  0  0  0  0  0  0  0  0  0  0
    0.5905    1.6519    0.0000 C   0  0  0  0  0  0  0  0  0  0  0  0
    1.4580    1.1476    0.0000 C   0  0  0  0  0  0  0  0  0  0  0  0
    5.8645   -2.9073    0.0000 C   0  0  0  0  0  0  0  0  0  0  0  0
  1  2  1  0  0  0  0
  2  3  2  0  0  0  0
  3  4  1  0  0  0  0
  4  5  1  0  0  0  0
  4  6  2  0  0  0  0
  6  7  1  0  0  0  0
  7  8  1  0  0  0  0
  8  9  1  0  0  0  0
  9 10  1  0  0  0  0
 10 11  1  0  0  0  0
 11 12  2  0  0  0  0
 12 13  1  0  0  0  0
 13  9  2  0  0  0  0
 11 14  1  0  0  0  0
 14 15  2  0  0  0  0
 14 16  1  0  0  0  0
 16 17  1  0  0  0  0
 17 18  1  0  0  0  0
 18 19  1  0  0  0  0
 19 20  1  0  0  0  0
 20 21  1  0  0  0  0
 21 16  1  0  0  0  0
  7 22  2  0  0  0  0
 22  2  1  0  0  0  0
M  END
>  <EXTREG>  (ZINC00155468)
ZINC00155468

>  <LOGBIO>
2.5000

$$$$
ZINC00155769
  -MTS-   02131516522D 0   0.00000     0.00000     0

 13 13  0  0  0  0  0  0  0  0999 V2000
    5.1913    1.5392    0.0000 C   0  0  0  0  0  0  0  0  0  0  0  0
    4.3221    2.0406    0.0000 O   0  0  0  0  0  0  0  0  0  0  0  0
    3.4613    1.5419    0.0000 C   0  0  0  0  0  0  0  0  0  0  0  0
    2.5921    2.0432    0.0000 O   0  0  0  0  0  0  0  0  0  0  0  0
    3.4623    0.5419    0.0000 C   0  0  0  0  0  0  0  0  0  0  0  0
    2.5968    0.0410    0.0000 C   0  0  0  0  0  0  0  0  0  0  0  0
    1.7268    0.5410    0.0000 C   0  0  0  0  0  0  0  0  0  0  0  0
    0.8668    0.0410    0.0000 C   0  0  0  0  0  0  0  0  0  0  0  0
    0.8668   -0.9590    0.0000 C   0  0  0  0  0  0  0  0  0  0  0  0
    0.0000   -1.4577    0.0000 F   0  0  0  0  0  0  0  0  0  0  0  0
    1.7268   -1.4590    0.0000 C   0  0  0  0  0  0  0  0  0  0  0  0
    2.5968   -0.9590    0.0000 C   0  0  0  0  0  0  0  0  0  0  0  0
    3.4623   -1.4599    0.0000 Cl  0  0  0  0  0  0  0  0  0  0  0  0
  1  2  1  0  0  0  0
  2  3  1  0  0  0  0
  3  4  2  0  0  0  0
  3  5  1  0  0  0  0
  5  6  1  0  0  0  0
  6  7  2  0  0  0  0
  7  8  1  0  0  0  0
  8  9  2  0  0  0  0
  9 10  1  0  0  0  0
  9 11  1  0  0  0  0
 11 12  2  0  0  0  0
 12  6  1  0  0  0  0
 12 13  1  0  0  0  0
M  END
>  <EXTREG>  (ZINC00155769)
ZINC00155769

>  <LOGBIO>
2.5000

$$$$
ZINC00156024
  -MTS-   02131516522D 0   0.00000     0.00000     0

 16 18  0  0  0  0  0  0  0  0999 V2000
    4.8504    1.5517    0.0000 O   0  0  0  0  0  0  0  0  0  0  0  0
    3.9849    1.0509    0.0000 N   0  0  0  0  0  0  0  0  0  0  0  0
    3.1149    1.5509    0.0000 C   0  0  0  0  0  0  0  0  0  0  0  0
    3.1124    2.5509    0.0000 O   0  0  0  0  0  0  0  0  0  0  0  0
    2.2549    1.0509    0.0000 C   0  0  0  0  0  0  0  0  0  0  0  0
    1.3853    1.5491    0.0000 C   0  0  0  0  0  0  0  0  0  0  0  0
    0.5208    1.0464    0.0000 C   0  0  0  0  0  0  0  0  0  0  0  0
    0.5258    0.0430    0.0000 C   0  0  0  0  0  0  0  0  0  0  0  0
    1.3904   -0.4492    0.0000 C   0  0  0  0  0  0  0  0  0  0  0  0
    1.3856   -1.4491    0.0000 C   0  0  0  0  0  0  0  0  0  0  0  0
    2.2506   -1.9509    0.0000 C   0  0  0  0  0  0  0  0  0  0  0  0
    3.1196   -1.4491    0.0000 C   0  0  0  0  0  0  0  0  0  0  0  0
    3.1149   -0.4491    0.0000 C   0  0  0  0  0  0  0  0  0  0  0  0
    3.9849    0.0509    0.0000 C   0  0  0  0  0  0  0  0  0  0  0  0
    4.8504   -0.4500    0.0000 O   0  0  0  0  0  0  0  0  0  0  0  0
    2.2549    0.0509    0.0000 C   0  0  0  0  0  0  0  0  0  0  0  0
  1  2  1  0  0  0  0
  2  3  1  0  0  0  0
  3  4  2  0  0  0  0
  3  5  1  0  0  0  0
  5  6  1  0  0  0  0
  6  7  2  0  0  0  0
  7  8  1  0  0  0  0
  8  9  2  0  0  0  0
  9 10  1  0  0  0  0
 10 11  2  0  0  0  0
 11 12  1  0  0  0  0
 12 13  2  0  0  0  0
 13 14  1  0  0  0  0
 14  2  1  0  0  0  0
 14 15  2  0  0  0  0
 13 16  1  0  0  0  0
 16  5  2  0  0  0  0
 16  9  1  0  0  0  0
M  END
>  <EXTREG>  (ZINC00156024)
ZINC00156024

>  <LOGBIO>
2.5000

$$$$
ZINC00156048
  -MTS-   02131516522D 0   0.00000     0.00000     0

 11 11  0  0  0  0  0  0  0  0999 V2000
    4.8489    1.0717    0.0000 C   0  0  0  0  0  0  0  0  0  0  0  0
    3.9824    1.5709    0.0000 C   0  0  0  0  0  0  0  0  0  0  0  0
    3.1169    1.0700    0.0000 C   0  0  0  0  0  0  0  0  0  0  0  0
    2.2469    1.5700    0.0000 N   0  0  0  0  0  0  0  0  0  0  0  0
    1.3869    1.0700    0.0000 C   0  0  0  0  0  0  0  0  0  0  0  0
    1.3869    0.0700    0.0000 C   0  0  0  0  0  0  0  0  0  0  0  0
    0.5201   -0.4287    0.0000 C   0  0  0  0  0  0  0  0  0  0  0  0
    2.2469   -0.4300    0.0000 N   0  0  0  0  0  0  0  0  0  0  0  0
    3.1169    0.0700    0.0000 C   0  0  0  0  0  0  0  0  0  0  0  0
    3.9824   -0.4309    0.0000 C   0  0  0  0  0  0  0  0  0  0  0  0
    3.9814   -1.4309    0.0000 C   0  0  0  0  0  0  0  0  0  0  0  0
  1  2  1  0  0  0  0
  2  3  1  0  0  0  0
  3  4  1  0  0  0  0
  4  5  2  0  0  0  0
  5  6  1  0  0  0  0
  6  7  1  0  0  0  0
  6  8  2  0  0  0  0
  8  9  1  0  0  0  0
  9  3  2  0  0  0  0
  9 10  1  0  0  0  0
 10 11  1  0  0  0  0
M  END
>  <EXTREG>  (ZINC00156048)
ZINC00156048

>  <LOGBIO>
2.5000

$$$$
ZINC00156079
  -MTS-   02131516522D 0   0.00000     0.00000     0

 16 17  0  0  0  0  0  0  0  0999 V2000
    8.3118    1.2500    0.0000 C   0  0  0  0  0  0  0  0  0  0  0  0
    7.4453    1.7491    0.0000 C   0  0  0  0  0  0  0  0  0  0  0  0
    6.5797    1.2482    0.0000 N   0  3  0  0  0  0  0  0  0  0  0  0
    5.7097    1.7482    0.0000 C   0  0  0  0  0  0  0  0  0  0  0  0
    4.8497    1.2482    0.0000 C   0  0  0  0  0  0  0  0  0  0  0  0
    4.8497    0.2482    0.0000 C   0  0  0  0  0  0  0  0  0  0  0  0
    5.7097   -0.2518    0.0000 C   0  0  0  0  0  0  0  0  0  0  0  0
    6.5797    0.2482    0.0000 C   0  0  0  0  0  0  0  0  0  0  0  0
    3.9829   -0.2504    0.0000 C   0  0  0  0  0  0  0  0  0  0  0  0
    3.1142    0.2517    0.0000 C   0  0  0  0  0  0  0  0  0  0  0  0
    2.2529   -0.2461    0.0000 C   0  0  0  0  0  0  0  0  0  0  0  0
    2.2504   -1.2461    0.0000 N   0  3  0  0  0  0  0  0  0  0  0  0
    1.3824   -1.7426    0.0000 C   0  0  0  0  0  0  0  0  0  0  0  0
    0.5184   -1.2391    0.0000 C   0  0  0  0  0  0  0  0  0  0  0  0
    3.1092   -1.7483    0.0000 C   0  0  0  0  0  0  0  0  0  0  0  0
    3.9804   -1.2504    0.0000 C   0  0  0  0  0  0  0  0  0  0  0  0
  1  2  1  0  0  0  0
  2  3  1  0  0  0  0
  3  4  2  0  0  0  0
  4  5  1  0  0  0  0
  5  6  2  0  0  0  0
  6  7  1  0  0  0  0
  7  8  2  0  0  0  0
  8  3  1  0  0  0  0
  6  9  1  0  0  0  0
  9 10  2  0  0  0  0
 10 11  1  0  0  0  0
 11 12  2  0  0  0  0
 12 13  1  0  0  0  0
 13 14  1  0  0  0  0
 12 15  1  0  0  0  0
 15 16  2  0  0  0  0
 16  9  1  0  0  0  0
M  CHG  2   3   1  12   1
M  END
>  <EXTREG>  (ZINC00156079)
ZINC00156079

>  <LOGBIO>
2.5000

$$$$
ZINC00156336
  -MTS-   02131516522D 0   0.00000     0.00000     0

 21 22  0  0  0  0  0  0  0  0999 V2000
    0.4900    3.2911    0.0000 O   0  0  0  0  0  0  0  0  0  0  0  0
    0.9926    2.4227    0.0000 C   0  0  0  0  0  0  0  0  0  0  0  0
    0.6926    1.9030    0.0000 O   0  0  0  0  0  0  0  0  0  0  0  0
    2.1926    2.4233    0.0000 C   0  0  0  0  0  0  0  0  0  0  0  0
    2.6948    3.2921    0.0000 N   0  0  0  0  0  0  0  0  0  0  0  0
    3.6895    3.2906    0.0000 C   0  0  0  0  0  0  0  0  0  0  0  0
    4.1909    2.4253    0.0000 C   0  0  0  0  0  0  0  0  0  0  0  0
    3.6974    1.5615    0.0000 N   0  0  0  0  0  0  0  0  0  0  0  0
    2.6939    1.5580    0.0000 C   0  0  0  0  0  0  0  0  0  0  0  0
    2.0966    0.5173    0.0000 C   0  0  0  0  0  0  0  0  0  0  0  0
    1.0931    0.5143    0.0000 O   0  0  0  0  0  0  0  0  0  0  0  0
    2.5956   -0.3432    0.0000 N   0  0  0  0  0  0  0  0  0  0  0  0
    2.0974   -1.2102    0.0000 C   0  0  0  0  0  0  0  0  0  0  0  0
    1.0939   -1.2132    0.0000 C   0  0  0  0  0  0  0  0  0  0  0  0
    0.6000   -2.0767    0.0000 C   0  0  0  0  0  0  0  0  0  0  0  0
    1.1009   -2.9423    0.0000 C   0  0  0  0  0  0  0  0  0  0  0  0
    2.0956   -2.9443    0.0000 C   0  0  0  0  0  0  0  0  0  0  0  0
    2.5943   -3.8111    0.0000 F   0  0  0  0  0  0  0  0  0  0  0  0
    2.5982   -2.0758    0.0000 C   0  0  0  0  0  0  0  0  0  0  0  0
    3.5982   -2.0758    0.0000 C   0  0  0  0  0  0  0  0  0  0  0  0
    4.5982   -2.0758    0.0000 N   0  0  0  0  0  0  0  0  0  0  0  0
  1  2  1  0  0  0  0
  2  3  2  0  0  0  0
  2  4  1  0  0  0  0
  4  5  1  0  0  0  0
  5  6  2  0  0  0  0
  6  7  1  0  0  0  0
  7  8  2  0  0  0  0
  8  9  1  0  0  0  0
  9  4  2  0  0  0  0
  9 10  1  0  0  0  0
 10 11  2  0  0  0  0
 10 12  1  0  0  0  0
 12 13  1  0  0  0  0
 13 14  2  0  0  0  0
 14 15  1  0  0  0  0
 15 16  2  0  0  0  0
 16 17  1  0  0  0  0
 17 18  1  0  0  0  0
 17 19  2  0  0  0  0
 19 13  1  0  0  0  0
 19 20  1  0  0  0  0
 20 21  3  0  0  0  0
M  END
>  <EXTREG>  (ZINC00156336)
ZINC00156336

>  <LOGBIO>
2.5000

$$$$
ZINC00157082
  -MTS-   02131516522D 0   0.00000     0.00000     0

 10 11  0  0  0  0  0  0  0  0999 V2000
    0.6061   -2.3710    0.0000 Cl  0  0  0  0  0  0  0  0  0  0  0  0
    1.1026   -1.5030    0.0000 C   0  0  0  0  0  0  0  0  0  0  0  0
    2.1060   -1.4980    0.0000 C   0  0  0  0  0  0  0  0  0  0  0  0
    2.5982   -0.6335    0.0000 C   0  0  0  0  0  0  0  0  0  0  0  0
    2.0982    0.2310    0.0000 C   0  0  0  0  0  0  0  0  0  0  0  0
    2.4082    1.1910    0.0000 N   0  0  0  0  0  0  0  0  0  0  0  0
    1.5982    1.7710    0.0000 C   0  0  0  0  0  0  0  0  0  0  0  0
    0.7882    1.1910    0.0000 C   0  0  0  0  0  0  0  0  0  0  0  0
    1.0982    0.2310    0.0000 C   0  0  0  0  0  0  0  0  0  0  0  0
    0.6000   -0.6385    0.0000 C   0  0  0  0  0  0  0  0  0  0  0  0
  1  2  1  0  0  0  0
  2  3  2  0  0  0  0
  3  4  1  0  0  0  0
  4  5  2  0  0  0  0
  5  6  1  0  0  0  0
  6  7  1  0  0  0  0
  7  8  2  0  0  0  0
  8  9  1  0  0  0  0
  9  5  1  0  0  0  0
  9 10  2  0  0  0  0
 10  2  1  0  0  0  0
M  END
>  <EXTREG>  (ZINC00157082)
ZINC00157082

>  <LOGBIO>
2.5000

$$$$
ZINC00157635
  -MTS-   02131516522D 0   0.00000     0.00000     0

 12 13  0  0  0  0  0  0  0  0999 V2000
    3.4623    1.7910    0.0000 C   0  0  0  0  0  0  0  0  0  0  0  0
    2.5968    1.2901    0.0000 C   0  0  0  0  0  0  0  0  0  0  0  0
    1.7268    1.7901    0.0000 N   0  0  0  0  0  0  0  0  0  0  0  0
    0.8668    1.2901    0.0000 C   0  0  0  0  0  0  0  0  0  0  0  0
    0.0000    1.7888    0.0000 S   0  0  0  0  0  0  0  0  0  0  0  0
    0.8668    0.2901    0.0000 N   0  0  0  0  0  0  0  0  0  0  0  0
    1.7268   -0.2099    0.0000 C   0  0  0  0  0  0  0  0  0  0  0  0
    1.7296   -1.2112    0.0000 C   0  0  0  0  0  0  0  0  0  0  0  0
    2.5961   -1.7103    0.0000 C   0  0  0  0  0  0  0  0  0  0  0  0
    3.4636   -1.2059    0.0000 C   0  0  0  0  0  0  0  0  0  0  0  0
    3.4596   -0.2111    0.0000 C   0  0  0  0  0  0  0  0  0  0  0  0
    2.5968    0.2901    0.0000 C   0  0  0  0  0  0  0  0  0  0  0  0
  1  2  1  0  0  0  0
  2  3  2  0  0  0  0
  3  4  1  0  0  0  0
  4  5  2  0  0  0  0
  4  6  1  0  0  0  0
  6  7  1  0  0  0  0
  7  8  1  0  0  0  0
  8  9  2  0  0  0  0
  9 10  1  0  0  0  0
 10 11  2  0  0  0  0
 11 12  1  0  0  0  0
 12  2  1  0  0  0  0
 12  7  2  0  0  0  0
M  END
>  <EXTREG>  (ZINC00157635)
ZINC00157635

>  <LOGBIO>
2.5000

$$$$
ZINC00157862
  -MTS-   02131516522D 0   0.00000     0.00000     0

 11 11  0  0  0  0  0  0  0  0999 V2000
    4.8512    0.3026    0.0000 C   0  0  0  0  0  0  0  0  0  0  0  0
    3.9815    0.8030    0.0000 C   0  0  0  0  0  0  0  0  0  0  0  0
    3.9810    1.7978    0.0000 O   0  0  0  0  0  0  0  0  0  0  0  0
    3.1159    0.3022    0.0000 C   0  0  0  0  0  0  0  0  0  0  0  0
    2.2459    0.8022    0.0000 C   0  0  0  0  0  0  0  0  0  0  0  0
    1.3859    0.3022    0.0000 C   0  0  0  0  0  0  0  0  0  0  0  0
    0.5192    0.8009    0.0000 N   0  0  0  0  0  0  0  0  0  0  0  0
    1.3859   -0.6978    0.0000 C   0  0  0  0  0  0  0  0  0  0  0  0
    2.2459   -1.1978    0.0000 C   0  0  0  0  0  0  0  0  0  0  0  0
    3.1159   -0.6978    0.0000 C   0  0  0  0  0  0  0  0  0  0  0  0
    3.9815   -1.1987    0.0000 O   0  0  0  0  0  0  0  0  0  0  0  0
  1  2  1  0  0  0  0
  2  3  2  0  0  0  0
  2  4  1  0  0  0  0
  4  5  2  0  0  0  0
  5  6  1  0  0  0  0
  6  7  1  0  0  0  0
  6  8  2  0  0  0  0
  8  9  1  0  0  0  0
  9 10  2  0  0  0  0
 10  4  1  0  0  0  0
 10 11  1  0  0  0  0
M  END
>  <EXTREG>  (ZINC00157862)
ZINC00157862

>  <LOGBIO>
2.5000

$$$$
ZINC00157922
  -MTS-   02131516522D 0   0.00000     0.00000     0

 14 14  0  0  0  0  0  0  0  0999 V2000
    2.2454    2.2380    0.0000 C   0  0  0  0  0  0  0  0  0  0  0  0
    3.1151    1.7376    0.0000 O   0  0  0  0  0  0  0  0  0  0  0  0
    3.1156    0.7428    0.0000 C   0  0  0  0  0  0  0  0  0  0  0  0
    3.9854    0.2424    0.0000 O   0  0  0  0  0  0  0  0  0  0  0  0
    2.2501    0.2419    0.0000 C   0  0  0  0  0  0  0  0  0  0  0  0
    1.3801    0.7419    0.0000 C   0  0  0  0  0  0  0  0  0  0  0  0
    0.5201    0.2419    0.0000 C   0  0  0  0  0  0  0  0  0  0  0  0
    0.5201   -0.7581    0.0000 C   0  0  0  0  0  0  0  0  0  0  0  0
    1.3801   -1.2581    0.0000 C   0  0  0  0  0  0  0  0  0  0  0  0
    2.2501   -0.7581    0.0000 C   0  0  0  0  0  0  0  0  0  0  0  0
    3.1156   -1.2589    0.0000 I   0  0  0  0  0  0  0  0  0  0  0  0
    1.3776   -2.2581    0.0000 N   0  3  0  0  0  0  0  0  0  0  0  0
    0.5076   -2.7581    0.0000 O   0  5  0  0  0  0  0  0  0  0  0  0
    2.2376   -2.7581    0.0000 O   0  0  0  0  0  0  0  0  0  0  0  0
  1  2  1  0  0  0  0
  2  3  1  0  0  0  0
  3  4  2  0  0  0  0
  3  5  1  0  0  0  0
  5  6  2  0  0  0  0
  6  7  1  0  0  0  0
  7  8  2  0  0  0  0
  8  9  1  0  0  0  0
  9 10  2  0  0  0  0
 10  5  1  0  0  0  0
 10 11  1  0  0  0  0
  9 12  1  0  0  0  0
 12 13  1  0  0  0  0
 12 14  2  0  0  0  0
M  CHG  2  12   1  13  -1
M  END
>  <EXTREG>  (ZINC00157922)
ZINC00157922

>  <LOGBIO>
2.5000

$$$$
ZINC00159240
  -MTS-   02131516522D 0   0.00000     0.00000     0

 18 20  0  0  0  0  0  0  0  0999 V2000
    1.7551   -0.1263    0.0000 C   0  0  0  0  0  0  0  0  0  0  0  0
    1.8590    0.8683    0.0000 N   0  3  0  0  0  0  0  0  0  0  0  0
    2.1690    1.8283    0.0000 C   0  0  0  0  0  0  0  0  0  0  0  0
    1.3590    2.4083    0.0000 C   0  0  0  0  0  0  0  0  0  0  0  0
    0.5490    1.8283    0.0000 C   0  0  0  0  0  0  0  0  0  0  0  0
    0.8590    0.8683    0.0000 C   0  0  0  0  0  0  0  0  0  0  0  0
    2.8374    0.6615    0.0000 C   0  0  0  0  0  0  0  0  0  0  0  0
    3.1786   -0.3842    0.0000 C   0  0  0  0  0  0  0  0  0  0  0  0
    2.5088   -1.1314    0.0000 C   0  0  0  0  0  0  0  0  0  0  0  0
    2.8192   -2.0765    0.0000 C   0  0  0  0  0  0  0  0  0  0  0  0
    2.1514   -2.8208    0.0000 Cl  0  0  0  0  0  0  0  0  0  0  0  0
    3.7974   -2.2842    0.0000 C   0  0  0  0  0  0  0  0  0  0  0  0
    4.4652   -1.5468    0.0000 C   0  0  0  0  0  0  0  0  0  0  0  0
    5.4452   -1.7520    0.0000 C   0  0  0  0  0  0  0  0  0  0  0  0
    6.1134   -1.0080    0.0000 O   0  0  0  0  0  0  0  0  0  0  0  0
    5.8002   -0.0547    0.0000 C   0  0  0  0  0  0  0  0  0  0  0  0
    4.8263    0.1480    0.0000 O   0  0  0  0  0  0  0  0  0  0  0  0
    4.1568   -0.5919    0.0000 C   0  0  0  0  0  0  0  0  0  0  0  0
  1  2  1  0  0  0  0
  2  3  1  0  0  0  0
  3  4  1  0  0  0  0
  4  5  1  0  0  0  0
  5  6  1  0  0  0  0
  6  2  1  0  0  0  0
  2  7  1  0  0  0  0
  7  8  1  0  0  0  0
  8  9  2  0  0  0  0
  9 10  1  0  0  0  0
 10 11  1  0  0  0  0
 10 12  2  0  0  0  0
 12 13  1  0  0  0  0
 13 14  1  0  0  0  0
 14 15  1  0  0  0  0
 15 16  1  0  0  0  0
 16 17  1  0  0  0  0
 17 18  1  0  0  0  0
 18  8  1  0  0  0  0
 18 13  2  0  0  0  0
M  CHG  1   2   1
M  END
>  <EXTREG>  (ZINC00159240)
ZINC00159240

>  <LOGBIO>
2.5000

$$$$
ZINC00160070
  -MTS-   02131516522D 0   0.00000     0.00000     0

 24 27  0  0  1  0  0  0  0  0999 V2000
    4.7142    0.0707    0.0000 O   0  0  0  0  0  0  0  0  0  0  0  0
    5.1210    0.9880    0.0000 C   0  0  0  0  0  0  0  0  0  0  0  0
    6.1103    1.0923    0.0000 O   0  0  0  0  0  0  0  0  0  0  0  0
    4.5325    1.7964    0.0000 C   0  0  1  0  0  0  0  0  0  0  0  0
    4.8425    2.7564    0.0000 C   0  0  0  0  0  0  0  0  0  0  0  0
    4.0325    3.3364    0.0000 C   0  0  0  0  0  0  0  0  0  0  0  0
    3.2225    2.7564    0.0000 C   0  0  0  0  0  0  0  0  0  0  0  0
    2.2156    2.7472    0.0000 S   0  0  0  0  0  0  0  0  0  0  0  0
    1.9114    1.7945    0.0000 C   0  0  0  0  0  0  0  0  0  0  0  0
    1.0037    1.3750    0.0000 N   0  0  0  0  0  0  0  0  0  0  0  0
    0.9090    0.3795    0.0000 C   0  0  0  0  0  0  0  0  0  0  0  0
    0.0000   -0.0372    0.0000 S   0  0  0  0  0  0  0  0  0  0  0  0
    1.7278   -0.2006    0.0000 N   0  0  0  0  0  0  0  0  0  0  0  0
    2.6313    0.2158    0.0000 C   0  0  0  0  0  0  0  0  0  0  0  0
    3.4452   -0.3652    0.0000 O   0  0  0  0  0  0  0  0  0  0  0  0
    2.7316    1.2072    0.0000 C   0  0  0  0  0  0  0  0  0  0  0  0
    3.5325    1.7964    0.0000 C   0  0  0  0  0  0  0  0  0  0  0  0
    1.6357   -1.1963    0.0000 C   0  0  0  0  0  0  0  0  0  0  0  0
    0.7245   -1.6167    0.0000 C   0  0  0  0  0  0  0  0  0  0  0  0
    0.6349   -2.6075    0.0000 C   0  0  0  0  0  0  0  0  0  0  0  0
    1.4506   -3.1859    0.0000 C   0  0  0  0  0  0  0  0  0  0  0  0
    2.3559   -2.7737    0.0000 C   0  0  0  0  0  0  0  0  0  0  0  0
    2.4514   -1.7748    0.0000 C   0  0  0  0  0  0  0  0  0  0  0  0
    5.1249    1.8911    0.0000 H   0  0  0  0  0  0  0  0  0  0  0  0
  1  2  1  0  0  0  0
  2  3  2  0  0  0  0
  4  2  1  6  0  0  0
  4 24  1  1  0  0  0
  4  5  1  0  0  0  0
  5  6  1  0  0  0  0
  6  7  1  0  0  0  0
  7  8  1  0  0  0  0
  8  9  1  0  0  0  0
  9 10  1  0  0  0  0
 10 11  1  0  0  0  0
 11 12  2  0  0  0  0
 11 13  1  0  0  0  0
 13 14  1  0  0  0  0
 14 15  2  0  0  0  0
 14 16  1  0  0  0  0
 16  9  2  0  0  0  0
 16 17  1  0  0  0  0
 17  4  1  0  0  0  0
 17  7  2  0  0  0  0
 13 18  1  0  0  0  0
 18 19  2  0  0  0  0
 19 20  1  0  0  0  0
 20 21  2  0  0  0  0
 21 22  1  0  0  0  0
 22 23  2  0  0  0  0
 23 18  1  0  0  0  0
M  END
>  <EXTREG>  (ZINC00160070)
ZINC00160070

>  <LOGBIO>
2.5000

$$$$
ZINC00160164
  -MTS-   02131516522D 0   0.00000     0.00000     0

 20 21  0  0  0  0  0  0  0  0999 V2000
    8.3132    2.1155    0.0000 F   0  0  0  0  0  0  0  0  0  0  0  0
    7.4477    1.6146    0.0000 C   0  0  0  0  0  0  0  0  0  0  0  0
    7.9485    0.7491    0.0000 F   0  0  0  0  0  0  0  0  0  0  0  0
    6.9468    2.4801    0.0000 F   0  0  0  0  0  0  0  0  0  0  0  0
    6.5821    1.1137    0.0000 C   0  0  0  0  0  0  0  0  0  0  0  0
    5.7121    1.6137    0.0000 C   0  0  0  0  0  0  0  0  0  0  0  0
    4.8521    1.1137    0.0000 N   0  0  0  0  0  0  0  0  0  0  0  0
    4.8521    0.1137    0.0000 C   0  0  0  0  0  0  0  0  0  0  0  0
    3.9854   -0.3849    0.0000 C   0  0  0  0  0  0  0  0  0  0  0  0
    3.1201    0.1164    0.0000 S   0  0  0  0  0  0  0  0  0  0  0  0
    2.2533   -0.3823    0.0000 C   0  0  0  0  0  0  0  0  0  0  0  0
    1.3846    0.1199    0.0000 C   0  0  0  0  0  0  0  0  0  0  0  0
    0.5233   -0.3780    0.0000 C   0  0  0  0  0  0  0  0  0  0  0  0
    0.5208   -1.3780    0.0000 C   0  0  0  0  0  0  0  0  0  0  0  0
    1.3796   -1.8801    0.0000 C   0  0  0  0  0  0  0  0  0  0  0  0
    2.2508   -1.3823    0.0000 N   0  3  0  0  0  0  0  0  0  0  0  0
    3.1151   -1.8853    0.0000 O   0  5  0  0  0  0  0  0  0  0  0  0
    5.7121   -0.3863    0.0000 C   0  0  0  0  0  0  0  0  0  0  0  0
    5.7096   -1.3863    0.0000 Cl  0  0  0  0  0  0  0  0  0  0  0  0
    6.5821    0.1137    0.0000 C   0  0  0  0  0  0  0  0  0  0  0  0
  1  2  1  0  0  0  0
  2  3  1  0  0  0  0
  2  4  1  0  0  0  0
  2  5  1  0  0  0  0
  5  6  2  0  0  0  0
  6  7  1  0  0  0  0
  7  8  2  0  0  0  0
  8  9  1  0  0  0  0
  9 10  1  0  0  0  0
 10 11  1  0  0  0  0
 11 12  2  0  0  0  0
 12 13  1  0  0  0  0
 13 14  2  0  0  0  0
 14 15  1  0  0  0  0
 15 16  2  0  0  0  0
 16 11  1  0  0  0  0
 16 17  1  0  0  0  0
  8 18  1  0  0  0  0
 18 19  1  0  0  0  0
 18 20  2  0  0  0  0
 20  5  1  0  0  0  0
M  CHG  2  16   1  17  -1
M  END
>  <EXTREG>  (ZINC00160164)
ZINC00160164

>  <LOGBIO>
2.5000

$$$$
ZINC00160625
  -MTS-   02131516522D 0   0.00000     0.00000     0

 17 19  0  0  0  0  0  0  0  0999 V2000
    6.5820   -0.7759    0.0000 C   0  0  0  0  0  0  0  0  0  0  0  0
    6.1757   -1.6934    0.0000 C   0  0  0  0  0  0  0  0  0  0  0  0
    5.1864   -1.7983    0.0000 C   0  0  0  0  0  0  0  0  0  0  0  0
    4.5979   -0.9898    0.0000 N   0  0  0  0  0  0  0  0  0  0  0  0
    4.9079   -0.0298    0.0000 N   0  0  0  0  0  0  0  0  0  0  0  0
    4.0979    0.5502    0.0000 C   0  0  0  0  0  0  0  0  0  0  0  0
    3.9983    1.5483    0.0000 C   0  0  0  0  0  0  0  0  0  0  0  0
    3.0863    1.9586    0.0000 S   0  0  0  0  0  0  0  0  0  0  0  0
    2.2734    1.3703    0.0000 C   0  0  0  0  0  0  0  0  0  0  0  0
    1.3566    1.7783    0.0000 C   0  0  0  0  0  0  0  0  0  0  0  0
    0.5489    1.1887    0.0000 C   0  0  0  0  0  0  0  0  0  0  0  0
    0.6579    0.1912    0.0000 C   0  0  0  0  0  0  0  0  0  0  0  0
    1.5688   -0.2087    0.0000 C   0  0  0  0  0  0  0  0  0  0  0  0
    2.3766    0.3809    0.0000 C   0  0  0  0  0  0  0  0  0  0  0  0
    3.2879   -0.0298    0.0000 N   0  0  0  0  0  0  0  0  0  0  0  0
    3.5979   -0.9898    0.0000 C   0  0  0  0  0  0  0  0  0  0  0  0
    3.0094   -1.7983    0.0000 O   0  0  0  0  0  0  0  0  0  0  0  0
  1  2  2  0  0  0  0
  2  3  1  0  0  0  0
  3  4  1  0  0  0  0
  4  5  1  0  0  0  0
  5  6  2  0  0  0  0
  6  7  1  0  0  0  0
  7  8  1  0  0  0  0
  8  9  1  0  0  0  0
  9 10  1  0  0  0  0
 10 11  2  0  0  0  0
 11 12  1  0  0  0  0
 12 13  2  0  0  0  0
 13 14  1  0  0  0  0
 14  9  2  0  0  0  0
 14 15  1  0  0  0  0
 15  6  1  0  0  0  0
 15 16  1  0  0  0  0
 16  4  1  0  0  0  0
 16 17  2  0  0  0  0
M  END
>  <EXTREG>  (ZINC00160625)
ZINC00160625

>  <LOGBIO>
2.5000

$$$$
ZINC00160863
  -MTS-   02131516522D 0   0.00000     0.00000     0

 14 15  0  0  0  0  0  0  0  0999 V2000
    3.9958    0.1820    0.0000 C   0  0  0  0  0  0  0  0  0  0  0  0
    3.1302   -0.3188    0.0000 N   0  0  0  0  0  0  0  0  0  0  0  0
    2.2602    0.1812    0.0000 C   0  0  0  0  0  0  0  0  0  0  0  0
    2.2562    1.1846    0.0000 C   0  0  0  0  0  0  0  0  0  0  0  0
    1.3871    1.6794    0.0000 C   0  0  0  0  0  0  0  0  0  0  0  0
    0.5222    1.1707    0.0000 C   0  0  0  0  0  0  0  0  0  0  0  0
    0.5312    0.1759    0.0000 C   0  0  0  0  0  0  0  0  0  0  0  0
    1.4002   -0.3188    0.0000 C   0  0  0  0  0  0  0  0  0  0  0  0
    1.4002   -1.3188    0.0000 C   0  0  0  0  0  0  0  0  0  0  0  0
    0.5335   -1.8175    0.0000 O   0  0  0  0  0  0  0  0  0  0  0  0
    2.2602   -1.8188    0.0000 C   0  0  0  0  0  0  0  0  0  0  0  0
    3.1302   -1.3188    0.0000 S   0  0  0  0  0  0  0  0  0  0  0  0
    4.1152   -1.1458    0.0000 O   0  0  0  0  0  0  0  0  0  0  0  0
    3.4710   -2.2590    0.0000 O   0  0  0  0  0  0  0  0  0  0  0  0
  1  2  1  0  0  0  0
  2  3  1  0  0  0  0
  3  4  1  0  0  0  0
  4  5  2  0  0  0  0
  5  6  1  0  0  0  0
  6  7  2  0  0  0  0
  7  8  1  0  0  0  0
  8  3  2  0  0  0  0
  8  9  1  0  0  0  0
  9 10  2  0  0  0  0
  9 11  1  0  0  0  0
 11 12  1  0  0  0  0
 12  2  1  0  0  0  0
 12 13  2  0  0  0  0
 12 14  2  0  0  0  0
M  END
>  <EXTREG>  (ZINC00160863)
ZINC00160863

>  <LOGBIO>
2.5000

$$$$
ZINC00161193
  -MTS-   02131516522D 0   0.00000     0.00000     0

 13 14  0  0  0  0  0  0  0  0999 V2000
    6.4436   -0.4223    0.0000 Cl  0  0  0  0  0  0  0  0  0  0  0  0
    5.4494   -0.5302    0.0000 C   0  0  0  0  0  0  0  0  0  0  0  0
    4.8560    0.2790    0.0000 C   0  0  0  0  0  0  0  0  0  0  0  0
    3.8673    0.1696    0.0000 C   0  0  0  0  0  0  0  0  0  0  0  0
    3.4628   -0.7449    0.0000 C   0  0  0  0  0  0  0  0  0  0  0  0
    2.4683   -0.8503    0.0000 S   0  0  0  0  0  0  0  0  0  0  0  0
    1.8798   -0.0418    0.0000 C   0  0  0  0  0  0  0  0  0  0  0  0
    2.1898    0.9182    0.0000 S   0  0  0  0  0  0  0  0  0  0  0  0
    1.3798    1.4982    0.0000 C   0  0  0  0  0  0  0  0  0  0  0  0
    0.5698    0.9182    0.0000 C   0  0  0  0  0  0  0  0  0  0  0  0
    0.8798   -0.0418    0.0000 C   0  0  0  0  0  0  0  0  0  0  0  0
    4.0470   -1.5501    0.0000 C   0  0  0  0  0  0  0  0  0  0  0  0
    5.0449   -1.4447    0.0000 C   0  0  0  0  0  0  0  0  0  0  0  0
  1  2  1  0  0  0  0
  2  3  2  0  0  0  0
  3  4  1  0  0  0  0
  4  5  2  0  0  0  0
  5  6  1  0  0  0  0
  6  7  1  0  0  0  0
  7  8  1  0  0  0  0
  8  9  1  0  0  0  0
  9 10  2  0  0  0  0
 10 11  1  0  0  0  0
 11  7  2  0  0  0  0
  5 12  1  0  0  0  0
 12 13  2  0  0  0  0
 13  2  1  0  0  0  0
M  END
>  <EXTREG>  (ZINC00161193)
ZINC00161193

>  <LOGBIO>
2.5000

$$$$
ZINC00161506
  -MTS-   02131516522D 0   0.00000     0.00000     0

 16 17  0  0  0  0  0  0  0  0999 V2000
    0.4849   -0.3357    0.0000 O   0  0  0  0  0  0  0  0  0  0  0  0
    1.4022   -0.7425    0.0000 C   0  0  0  0  0  0  0  0  0  0  0  0
    1.5065   -1.7318    0.0000 O   0  0  0  0  0  0  0  0  0  0  0  0
    2.2107   -0.1540    0.0000 C   0  0  0  0  0  0  0  0  0  0  0  0
    3.1707   -0.4640    0.0000 O   0  0  0  0  0  0  0  0  0  0  0  0
    3.7507    0.3460    0.0000 C   0  0  0  0  0  0  0  0  0  0  0  0
    3.1707    1.1560    0.0000 C   0  0  0  0  0  0  0  0  0  0  0  0
    2.2107    0.8460    0.0000 C   0  0  0  0  0  0  0  0  0  0  0  0
    4.7507    0.3460    0.0000 C   0  0  0  0  0  0  0  0  0  0  0  0
    5.7507    0.3460    0.0000 C   0  0  0  0  0  0  0  0  0  0  0  0
    6.7507    0.3460    0.0000 C   0  0  0  0  0  0  0  0  0  0  0  0
    7.2532   -0.5225    0.0000 C   0  0  0  0  0  0  0  0  0  0  0  0
    8.2480   -0.5204    0.0000 C   0  0  0  0  0  0  0  0  0  0  0  0
    8.7489    0.3451    0.0000 C   0  0  0  0  0  0  0  0  0  0  0  0
    8.2550    1.2086    0.0000 C   0  0  0  0  0  0  0  0  0  0  0  0
    7.2515    1.2116    0.0000 C   0  0  0  0  0  0  0  0  0  0  0  0
  1  2  1  0  0  0  0
  2  3  2  0  0  0  0
  2  4  1  0  0  0  0
  4  5  1  0  0  0  0
  5  6  1  0  0  0  0
  6  7  2  0  0  0  0
  7  8  1  0  0  0  0
  8  4  2  0  0  0  0
  6  9  1  0  0  0  0
  9 10  3  0  0  0  0
 10 11  1  0  0  0  0
 11 12  2  0  0  0  0
 12 13  1  0  0  0  0
 13 14  2  0  0  0  0
 14 15  1  0  0  0  0
 15 16  2  0  0  0  0
 16 11  1  0  0  0  0
M  END
>  <EXTREG>  (ZINC00161506)
ZINC00161506

>  <LOGBIO>
2.5000

$$$$
ZINC00161622
  -MTS-   02131516522D 0   0.00000     0.00000     0

 17 19  0  0  0  0  0  0  0  0999 V2000
    5.8581   -0.7081    0.0000 Cl  0  0  0  0  0  0  0  0  0  0  0  0
    5.2696    0.1004    0.0000 C   0  0  0  0  0  0  0  0  0  0  0  0
    5.5796    1.0604    0.0000 N   0  0  0  0  0  0  0  0  0  0  0  0
    4.7696    1.6404    0.0000 C   0  0  0  0  0  0  0  0  0  0  0  0
    3.9596    1.0604    0.0000 N   0  0  0  0  0  0  0  0  0  0  0  0
    3.0099    1.3736    0.0000 C   0  0  0  0  0  0  0  0  0  0  0  0
    2.2638    0.7077    0.0000 C   0  0  0  0  0  0  0  0  0  0  0  0
    1.3105    1.0210    0.0000 C   0  0  0  0  0  0  0  0  0  0  0  0
    0.5697    0.3571    0.0000 C   0  0  0  0  0  0  0  0  0  0  0  0
    0.7699   -0.6214    0.0000 C   0  0  0  0  0  0  0  0  0  0  0  0
    0.1716   -1.4336    0.0000 N   0  0  0  0  0  0  0  0  0  0  0  0
    0.7560   -2.2404    0.0000 O   0  0  0  0  0  0  0  0  0  0  0  0
    1.7081   -1.9471    0.0000 N   0  0  0  0  0  0  0  0  0  0  0  0
    1.7183   -0.9383    0.0000 C   0  0  0  0  0  0  0  0  0  0  0  0
    2.4665   -0.2715    0.0000 C   0  0  0  0  0  0  0  0  0  0  0  0
    4.2696    0.1004    0.0000 C   0  0  0  0  0  0  0  0  0  0  0  0
    3.6810   -0.7081    0.0000 Cl  0  0  0  0  0  0  0  0  0  0  0  0
  1  2  1  0  0  0  0
  2  3  1  0  0  0  0
  3  4  2  0  0  0  0
  4  5  1  0  0  0  0
  5  6  1  0  0  0  0
  6  7  1  0  0  0  0
  7  8  1  0  0  0  0
  8  9  2  0  0  0  0
  9 10  1  0  0  0  0
 10 11  2  0  0  0  0
 11 12  1  0  0  0  0
 12 13  1  0  0  0  0
 13 14  2  0  0  0  0
 14 10  1  0  0  0  0
 14 15  1  0  0  0  0
 15  7  2  0  0  0  0
  5 16  1  0  0  0  0
 16  2  2  0  0  0  0
 16 17  1  0  0  0  0
M  END
>  <EXTREG>  (ZINC00161622)
ZINC00161622

>  <LOGBIO>
2.5000

$$$$
ZINC00161826
  -MTS-   02131516522D 0   0.00000     0.00000     0

 18 19  0  0  1  0  0  0  0  0999 V2000
    4.1425   -3.1900    0.0000 O   0  0  0  0  0  0  0  0  0  0  0  0
    4.5494   -2.2727    0.0000 C   0  0  0  0  0  0  0  0  0  0  0  0
    5.5386   -2.1683    0.0000 O   0  0  0  0  0  0  0  0  0  0  0  0
    3.9608   -1.4642    0.0000 C   0  0  2  0  0  0  0  0  0  0  0  0
    4.2708   -0.5042    0.0000 C   0  0  0  0  0  0  0  0  0  0  0  0
    3.4608    0.0758    0.0000 N   0  0  0  0  0  0  0  0  0  0  0  0
    3.4608    1.0758    0.0000 C   0  0  0  0  0  0  0  0  0  0  0  0
    2.5948    1.5758    0.0000 C   0  0  0  0  0  0  0  0  0  0  0  0
    2.5938    2.5792    0.0000 C   0  0  0  0  0  0  0  0  0  0  0  0
    1.7313    3.0749    0.0000 C   0  0  0  0  0  0  0  0  0  0  0  0
    0.8648    2.5757    0.0000 C   0  0  0  0  0  0  0  0  0  0  0  0
    0.0000    3.0779    0.0000 F   0  0  0  0  0  0  0  0  0  0  0  0
    0.8608    1.5810    0.0000 C   0  0  0  0  0  0  0  0  0  0  0  0
    1.7283    1.0766    0.0000 C   0  0  0  0  0  0  0  0  0  0  0  0
    2.6508   -0.5042    0.0000 C   0  0  0  0  0  0  0  0  0  0  0  0
    1.7011   -0.1910    0.0000 O   0  0  0  0  0  0  0  0  0  0  0  0
    2.9608   -1.4642    0.0000 C   0  0  0  0  0  0  0  0  0  0  0  0
    4.5533   -1.3695    0.0000 H   0  0  0  0  0  0  0  0  0  0  0  0
  1  2  1  0  0  0  0
  2  3  2  0  0  0  0
  4  2  1  1  0  0  0
  4 18  1  6  0  0  0
  4  5  1  0  0  0  0
  5  6  1  0  0  0  0
  6  7  1  0  0  0  0
  7  8  1  0  0  0  0
  8  9  2  0  0  0  0
  9 10  1  0  0  0  0
 10 11  2  0  0  0  0
 11 12  1  0  0  0  0
 11 13  1  0  0  0  0
 13 14  2  0  0  0  0
 14  8  1  0  0  0  0
  6 15  1  0  0  0  0
 15 16  2  0  0  0  0
 15 17  1  0  0  0  0
 17  4  1  0  0  0  0
M  END
>  <EXTREG>  (ZINC00161826)
ZINC00161826

>  <LOGBIO>
2.5000

$$$$
ZINC00161972
  -MTS-   02131516522D 0   0.00000     0.00000     0

 15 16  0  0  1  0  0  0  0  0999 V2000
    3.9031   -0.0732    0.0000 C   0  0  0  0  0  0  0  0  0  0  0  0
    2.9178    0.0974    0.0000 C   0  0  0  0  0  0  0  0  0  0  0  0
    3.2598    1.0371    0.0000 C   0  0  0  0  0  0  0  0  0  0  0  0
    2.9238   -0.8973    0.0000 C   0  0  1  0  0  0  0  0  0  0  0  0
    2.0573   -1.4034    0.0000 C   0  0  0  0  0  0  0  0  0  0  0  0
    1.1898   -0.9060    0.0000 C   0  0  2  0  0  0  0  0  0  0  0  0
    0.3248   -1.4078    0.0000 O   0  0  0  0  0  0  0  0  0  0  0  0
    1.1888    0.0974    0.0000 C   0  0  2  0  0  0  0  0  0  0  0  0
    0.8445    1.0363    0.0000 C   0  0  0  0  0  0  0  0  0  0  0  0
    0.2043   -0.0779    0.0000 O   0  0  0  0  0  0  0  0  0  0  0  0
    2.0533    0.6000    0.0000 C   0  0  2  0  0  0  0  0  0  0  0  0
    2.0533    1.6000    0.0000 C   0  0  0  0  0  0  0  0  0  0  0  0
    2.5734    0.8992    0.0000 H   0  0  0  0  0  0  0  0  0  0  0  0
    1.1913   -1.5060    0.0000 H   0  0  0  0  0  0  0  0  0  0  0  0
    3.4451   -1.1945    0.0000 H   0  0  0  0  0  0  0  0  0  0  0  0
  1  2  1  0  0  0  0
  2  3  1  0  0  0  0
  4  2  1  1  0  0  0
  4 15  1  6  0  0  0
  4  5  1  0  0  0  0
  5  6  1  0  0  0  0
  6 14  1  1  0  0  0
  6  7  1  6  0  0  0
  6  8  1  0  0  0  0
  8  9  1  1  0  0  0
  8 10  1  6  0  0  0
  8 11  1  0  0  0  0
 11 13  1  1  0  0  0
 11  2  1  6  0  0  0
 11 12  1  0  0  0  0
 12  4  1  0  0  0  0
M  END
>  <EXTREG>  (ZINC00161972)
ZINC00161972

>  <LOGBIO>
2.5000

$$$$
ZINC00162460
  -MTS-   02131516522D 0   0.00000     0.00000     0

 14 15  0  0  0  0  0  0  0  0999 V2000
    3.7272   -2.3668    0.0000 C   0  0  0  0  0  0  0  0  0  0  0  0
    4.1331   -1.4529    0.0000 C   0  0  0  0  0  0  0  0  0  0  0  0
    3.5446   -0.6444    0.0000 N   0  0  0  0  0  0  0  0  0  0  0  0
    3.8546    0.3156    0.0000 C   0  0  0  0  0  0  0  0  0  0  0  0
    4.8043    0.6287    0.0000 C   0  0  0  0  0  0  0  0  0  0  0  0
    3.0446    0.8956    0.0000 N   0  3  0  0  0  0  0  0  0  0  0  0
    3.0446    1.8956    0.0000 C   0  0  0  0  0  0  0  0  0  0  0  0
    3.9106    2.3956    0.0000 C   0  0  0  0  0  0  0  0  0  0  0  0
    2.2346    0.3156    0.0000 C   0  0  0  0  0  0  0  0  0  0  0  0
    1.2554    0.5183    0.0000 C   0  0  0  0  0  0  0  0  0  0  0  0
    0.5872   -0.2257    0.0000 C   0  0  0  0  0  0  0  0  0  0  0  0
    0.9003   -1.1790    0.0000 C   0  0  0  0  0  0  0  0  0  0  0  0
    1.8742   -1.3817    0.0000 C   0  0  0  0  0  0  0  0  0  0  0  0
    2.5446   -0.6444    0.0000 C   0  0  0  0  0  0  0  0  0  0  0  0
  1  2  1  0  0  0  0
  2  3  1  0  0  0  0
  3  4  1  0  0  0  0
  4  5  1  0  0  0  0
  4  6  2  0  0  0  0
  6  7  1  0  0  0  0
  7  8  1  0  0  0  0
  6  9  1  0  0  0  0
  9 10  2  0  0  0  0
 10 11  1  0  0  0  0
 11 12  2  0  0  0  0
 12 13  1  0  0  0  0
 13 14  2  0  0  0  0
 14  3  1  0  0  0  0
 14  9  1  0  0  0  0
M  CHG  1   6   1
M  END
>  <EXTREG>  (ZINC00162460)
ZINC00162460

>  <LOGBIO>
2.5000

$$$$
ZINC00162684
  -MTS-   02131516522D 0   0.00000     0.00000     0

 21 22  0  0  0  0  0  0  0  0999 V2000
    4.5950   -4.1858    0.0000 C   0  0  0  0  0  0  0  0  0  0  0  0
    3.5972   -4.2921    0.0000 C   0  0  0  0  0  0  0  0  0  0  0  0
    3.0121   -3.4875    0.0000 C   0  0  0  0  0  0  0  0  0  0  0  0
    2.0143   -3.5938    0.0000 O   0  0  0  0  0  0  0  0  0  0  0  0
    3.4180   -2.5736    0.0000 O   0  0  0  0  0  0  0  0  0  0  0  0
    2.8295   -1.7651    0.0000 C   0  0  0  0  0  0  0  0  0  0  0  0
    3.1395   -0.8051    0.0000 S   0  0  0  0  0  0  0  0  0  0  0  0
    2.3295   -0.2251    0.0000 C   0  0  0  0  0  0  0  0  0  0  0  0
    2.3295    0.7749    0.0000 N   0  0  0  0  0  0  0  0  0  0  0  0
    1.4605    1.2766    0.0000 C   0  0  0  0  0  0  0  0  0  0  0  0
    1.4616    2.2714    0.0000 C   0  0  0  0  0  0  0  0  0  0  0  0
    2.3281    2.7705    0.0000 C   0  0  0  0  0  0  0  0  0  0  0  0
    3.1971    2.2687    0.0000 C   0  0  0  0  0  0  0  0  0  0  0  0
    4.0581    2.7669    0.0000 C   0  0  0  0  0  0  0  0  0  0  0  0
    4.0601    3.7669    0.0000 C   0  0  0  0  0  0  0  0  0  0  0  0
    3.2012    4.2687    0.0000 C   0  0  0  0  0  0  0  0  0  0  0  0
    2.3301    3.7705    0.0000 C   0  0  0  0  0  0  0  0  0  0  0  0
    1.5195   -0.8051    0.0000 N   0  3  0  0  0  0  0  0  0  0  0  0
    0.5698   -0.4920    0.0000 C   0  0  0  0  0  0  0  0  0  0  0  0
    1.8295   -1.7651    0.0000 C   0  0  0  0  0  0  0  0  0  0  0  0
    1.2410   -2.5736    0.0000 C   0  0  0  0  0  0  0  0  0  0  0  0
  1  2  1  0  0  0  0
  2  3  1  0  0  0  0
  3  4  2  0  0  0  0
  3  5  1  0  0  0  0
  5  6  1  0  0  0  0
  6  7  1  0  0  0  0
  7  8  1  0  0  0  0
  8  9  1  0  0  0  0
  9 10  1  0  0  0  0
 10 11  1  0  0  0  0
 11 12  1  0  0  0  0
 12 13  2  0  0  0  0
 13 14  1  0  0  0  0
 14 15  2  0  0  0  0
 15 16  1  0  0  0  0
 16 17  2  0  0  0  0
 17 12  1  0  0  0  0
  8 18  2  0  0  0  0
 18 19  1  0  0  0  0
 18 20  1  0  0  0  0
 20  6  2  0  0  0  0
 20 21  1  0  0  0  0
M  CHG  1  18   1
M  END
>  <EXTREG>  (ZINC00162684)
ZINC00162684

>  <LOGBIO>
2.5000

$$$$
ZINC00163156
  -MTS-   02131516522D 0   0.00000     0.00000     0

 17 17  0  0  0  0  0  0  0  0999 V2000
    5.1989    1.0026    0.0000 C   0  0  0  0  0  0  0  0  0  0  0  0
    4.3291    1.5030    0.0000 C   0  0  0  0  0  0  0  0  0  0  0  0
    4.3286    2.4978    0.0000 O   0  0  0  0  0  0  0  0  0  0  0  0
    3.4636    1.0022    0.0000 C   0  0  0  0  0  0  0  0  0  0  0  0
    2.5936    1.5022    0.0000 C   0  0  0  0  0  0  0  0  0  0  0  0
    1.7336    1.0022    0.0000 C   0  0  0  0  0  0  0  0  0  0  0  0
    1.7336    0.0022    0.0000 C   0  0  0  0  0  0  0  0  0  0  0  0
    2.5936   -0.4978    0.0000 C   0  0  0  0  0  0  0  0  0  0  0  0
    3.4636    0.0022    0.0000 C   0  0  0  0  0  0  0  0  0  0  0  0
    2.5911   -1.4978    0.0000 C   0  0  0  0  0  0  0  0  0  0  0  0
    3.5911   -1.5003    0.0000 F   0  0  0  0  0  0  0  0  0  0  0  0
    1.5911   -1.4953    0.0000 F   0  0  0  0  0  0  0  0  0  0  0  0
    2.5886   -2.4978    0.0000 F   0  0  0  0  0  0  0  0  0  0  0  0
    0.8668    1.5009    0.0000 C   0  0  0  0  0  0  0  0  0  0  0  0
    0.3681    0.6341    0.0000 F   0  0  0  0  0  0  0  0  0  0  0  0
    1.3655    2.3676    0.0000 F   0  0  0  0  0  0  0  0  0  0  0  0
    0.0000    1.9996    0.0000 F   0  0  0  0  0  0  0  0  0  0  0  0
  1  2  1  0  0  0  0
  2  3  2  0  0  0  0
  2  4  1  0  0  0  0
  4  5  2  0  0  0  0
  5  6  1  0  0  0  0
  6  7  2  0  0  0  0
  7  8  1  0  0  0  0
  8  9  2  0  0  0  0
  9  4  1  0  0  0  0
  8 10  1  0  0  0  0
 10 11  1  0  0  0  0
 10 12  1  0  0  0  0
 10 13  1  0  0  0  0
  6 14  1  0  0  0  0
 14 15  1  0  0  0  0
 14 16  1  0  0  0  0
 14 17  1  0  0  0  0
M  END
>  <EXTREG>  (ZINC00163156)
ZINC00163156

>  <LOGBIO>
2.5000

$$$$
ZINC00164738
  -MTS-   02131516522D 0   0.00000     0.00000     0

 23 25  0  0  0  0  0  0  0  0999 V2000
    4.0670    4.1209    0.0000 F   0  0  0  0  0  0  0  0  0  0  0  0
    3.2015    3.6200    0.0000 C   0  0  0  0  0  0  0  0  0  0  0  0
    3.7024    2.7545    0.0000 F   0  0  0  0  0  0  0  0  0  0  0  0
    2.7006    4.4855    0.0000 F   0  0  0  0  0  0  0  0  0  0  0  0
    2.3360    3.1191    0.0000 C   0  0  0  0  0  0  0  0  0  0  0  0
    1.4660    3.6191    0.0000 C   0  0  0  0  0  0  0  0  0  0  0  0
    0.6060    3.1191    0.0000 C   0  0  0  0  0  0  0  0  0  0  0  0
    0.6060    2.1191    0.0000 C   0  0  0  0  0  0  0  0  0  0  0  0
    1.4660    1.6191    0.0000 C   0  0  0  0  0  0  0  0  0  0  0  0
    2.3360    2.1191    0.0000 C   0  0  0  0  0  0  0  0  0  0  0  0
    1.4635    0.6191    0.0000 S   0  0  0  0  0  0  0  0  0  0  0  0
    2.4635    0.6166    0.0000 O   0  0  0  0  0  0  0  0  0  0  0  0
    0.4635    0.6216    0.0000 O   0  0  0  0  0  0  0  0  0  0  0  0
    1.4610   -0.3809    0.0000 N   0  0  0  0  0  0  0  0  0  0  0  0
    0.5912   -0.8813    0.0000 C   0  0  0  0  0  0  0  0  0  0  0  0
    0.5907   -1.8760    0.0000 C   0  0  0  0  0  0  0  0  0  0  0  0
    1.4550   -2.3791    0.0000 C   0  0  0  0  0  0  0  0  0  0  0  0
    1.4495   -3.3825    0.0000 C   0  0  0  0  0  0  0  0  0  0  0  0
    2.3138   -3.8855    0.0000 C   0  0  0  0  0  0  0  0  0  0  0  0
    3.1835   -3.3851    0.0000 C   0  0  0  0  0  0  0  0  0  0  0  0
    3.1840   -2.3903    0.0000 C   0  0  0  0  0  0  0  0  0  0  0  0
    2.3197   -1.8873    0.0000 C   0  0  0  0  0  0  0  0  0  0  0  0
    2.3252   -0.8839    0.0000 C   0  0  0  0  0  0  0  0  0  0  0  0
  1  2  1  0  0  0  0
  2  3  1  0  0  0  0
  2  4  1  0  0  0  0
  2  5  1  0  0  0  0
  5  6  2  0  0  0  0
  6  7  1  0  0  0  0
  7  8  2  0  0  0  0
  8  9  1  0  0  0  0
  9 10  2  0  0  0  0
 10  5  1  0  0  0  0
  9 11  1  0  0  0  0
 11 12  2  0  0  0  0
 11 13  2  0  0  0  0
 11 14  1  0  0  0  0
 14 15  1  0  0  0  0
 15 16  1  0  0  0  0
 16 17  1  0  0  0  0
 17 18  1  0  0  0  0
 18 19  2  0  0  0  0
 19 20  1  0  0  0  0
 20 21  2  0  0  0  0
 21 22  1  0  0  0  0
 22 17  2  0  0  0  0
 22 23  1  0  0  0  0
 23 14  1  0  0  0  0
M  END
>  <EXTREG>  (ZINC00164738)
ZINC00164738

>  <LOGBIO>
2.5000

$$$$
ZINC00165414
  -MTS-   02131516522D 0   0.00000     0.00000     0

 23 24  0  0  1  0  0  0  0  0999 V2000
    8.4857    2.4462    0.0000 F   0  0  0  0  0  0  0  0  0  0  0  0
    7.6201    1.9454    0.0000 C   0  0  0  0  0  0  0  0  0  0  0  0
    6.7501    2.4454    0.0000 C   0  0  0  0  0  0  0  0  0  0  0  0
    5.8901    1.9454    0.0000 C   0  0  0  0  0  0  0  0  0  0  0  0
    5.8901    0.9454    0.0000 C   0  0  0  0  0  0  0  0  0  0  0  0
    5.0233    0.4467    0.0000 C   0  0  0  0  0  0  0  0  0  0  0  0
    5.0218   -0.5567    0.0000 O   0  0  0  0  0  0  0  0  0  0  0  0
    4.1590   -1.0519    0.0000 C   0  0  2  0  0  0  0  0  0  0  0  0
    3.1210   -0.4498    0.0000 C   0  0  0  0  0  0  0  0  0  0  0  0
    2.2540   -0.9480    0.0000 C   0  0  0  0  0  0  0  0  0  0  0  0
    1.3855   -0.4454    0.0000 C   0  0  0  0  0  0  0  0  0  0  0  0
    0.5240   -0.9428    0.0000 C   0  0  0  0  0  0  0  0  0  0  0  0
    0.5210   -1.9428    0.0000 C   0  0  0  0  0  0  0  0  0  0  0  0
    1.3795   -2.4454    0.0000 C   0  0  0  0  0  0  0  0  0  0  0  0
    2.2510   -1.9480    0.0000 C   0  0  0  0  0  0  0  0  0  0  0  0
    4.1575   -2.0554    0.0000 C   0  0  0  0  0  0  0  0  0  0  0  0
    3.2947   -2.5506    0.0000 F   0  0  0  0  0  0  0  0  0  0  0  0
    5.1427   -1.8836    0.0000 F   0  0  0  0  0  0  0  0  0  0  0  0
    4.4975   -2.9958    0.0000 F   0  0  0  0  0  0  0  0  0  0  0  0
    6.7501    0.4454    0.0000 C   0  0  0  0  0  0  0  0  0  0  0  0
    6.7476   -0.5546    0.0000 F   0  0  0  0  0  0  0  0  0  0  0  0
    7.6201    0.9454    0.0000 C   0  0  0  0  0  0  0  0  0  0  0  0
    4.1604   -0.4519    0.0000 H   0  0  0  0  0  0  0  0  0  0  0  0
  1  2  1  0  0  0  0
  2  3  2  0  0  0  0
  3  4  1  0  0  0  0
  4  5  2  0  0  0  0
  5  6  1  0  0  0  0
  6  7  1  0  0  0  0
  8  7  1  1  0  0  0
  8 23  1  6  0  0  0
  8  9  1  0  0  0  0
  9 10  1  0  0  0  0
 10 11  2  0  0  0  0
 11 12  1  0  0  0  0
 12 13  2  0  0  0  0
 13 14  1  0  0  0  0
 14 15  2  0  0  0  0
 15 10  1  0  0  0  0
  8 16  1  0  0  0  0
 16 17  1  0  0  0  0
 16 18  1  0  0  0  0
 16 19  1  0  0  0  0
  5 20  1  0  0  0  0
 20 21  1  0  0  0  0
 20 22  2  0  0  0  0
 22  2  1  0  0  0  0
M  END
>  <EXTREG>  (ZINC00165414)
ZINC00165414

>  <LOGBIO>
2.5000

$$$$
ZINC00165649
  -MTS-   02131516522D 0   0.00000     0.00000     0

 15 15  0  0  0  0  0  0  0  0999 V2000
    2.2454    1.9912    0.0000 C   0  0  0  0  0  0  0  0  0  0  0  0
    3.1146    1.4899    0.0000 C   0  0  0  0  0  0  0  0  0  0  0  0
    3.9754    1.9886    0.0000 O   0  0  0  0  0  0  0  0  0  0  0  0
    3.1156    0.4899    0.0000 O   0  0  0  0  0  0  0  0  0  0  0  0
    2.2501   -0.0110    0.0000 C   0  0  0  0  0  0  0  0  0  0  0  0
    1.3801    0.4890    0.0000 C   0  0  0  0  0  0  0  0  0  0  0  0
    0.5201   -0.0110    0.0000 C   0  0  0  0  0  0  0  0  0  0  0  0
    0.5201   -1.0110    0.0000 C   0  0  0  0  0  0  0  0  0  0  0  0
    1.3801   -1.5110    0.0000 C   0  0  0  0  0  0  0  0  0  0  0  0
    1.3776   -2.5110    0.0000 F   0  0  0  0  0  0  0  0  0  0  0  0
    2.2501   -1.0110    0.0000 C   0  0  0  0  0  0  0  0  0  0  0  0
    3.2887   -1.6120    0.0000 O   0  0  0  0  0  0  0  0  0  0  0  0
    4.1582   -1.1111    0.0000 C   0  0  0  0  0  0  0  0  0  0  0  0
    5.0187   -1.6103    0.0000 C   0  0  0  0  0  0  0  0  0  0  0  0
    4.1591   -0.5111    0.0000 O   0  0  0  0  0  0  0  0  0  0  0  0
  1  2  1  0  0  0  0
  2  3  2  0  0  0  0
  2  4  1  0  0  0  0
  4  5  1  0  0  0  0
  5  6  2  0  0  0  0
  6  7  1  0  0  0  0
  7  8  2  0  0  0  0
  8  9  1  0  0  0  0
  9 10  1  0  0  0  0
  9 11  2  0  0  0  0
 11  5  1  0  0  0  0
 11 12  1  0  0  0  0
 12 13  1  0  0  0  0
 13 14  1  0  0  0  0
 13 15  2  0  0  0  0
M  END
>  <EXTREG>  (ZINC00165649)
ZINC00165649

>  <LOGBIO>
2.5000

$$$$
ZINC00165875
  -MTS-   02131516522D 0   0.00000     0.00000     0

 16 17  0  0  0  0  0  0  0  0999 V2000
    4.0865   -2.6023    0.0000 N   0  0  0  0  0  0  0  0  0  0  0  0
    3.5878   -1.7356    0.0000 C   0  0  0  0  0  0  0  0  0  0  0  0
    4.0900   -0.8668    0.0000 C   0  0  0  0  0  0  0  0  0  0  0  0
    3.5921   -0.0056    0.0000 N   0  0  0  0  0  0  0  0  0  0  0  0
    2.5921   -0.0031    0.0000 C   0  0  0  0  0  0  0  0  0  0  0  0
    2.0900   -0.8618    0.0000 C   0  0  0  0  0  0  0  0  0  0  0  0
    2.5878   -1.7331    0.0000 N   0  3  0  0  0  0  0  0  0  0  0  0
    2.0848   -2.5973    0.0000 O   0  5  0  0  0  0  0  0  0  0  0  0
    2.0956    0.8650    0.0000 C   0  0  0  0  0  0  0  0  0  0  0  0
    2.6000    1.7324    0.0000 C   0  0  0  0  0  0  0  0  0  0  0  0
    2.1043    2.5949    0.0000 C   0  0  0  0  0  0  0  0  0  0  0  0
    1.1043    2.5999    0.0000 C   0  0  0  0  0  0  0  0  0  0  0  0
    0.6000    1.7425    0.0000 C   0  0  0  0  0  0  0  0  0  0  0  0
    1.0956    0.8700    0.0000 C   0  0  0  0  0  0  0  0  0  0  0  0
    5.0900   -0.8668    0.0000 C   0  0  0  0  0  0  0  0  0  0  0  0
    6.0900   -0.8668    0.0000 N   0  0  0  0  0  0  0  0  0  0  0  0
  1  2  1  0  0  0  0
  2  3  2  0  0  0  0
  3  4  1  0  0  0  0
  4  5  2  0  0  0  0
  5  6  1  0  0  0  0
  6  7  2  0  0  0  0
  7  2  1  0  0  0  0
  7  8  1  0  0  0  0
  5  9  1  0  0  0  0
  9 10  2  0  0  0  0
 10 11  1  0  0  0  0
 11 12  2  0  0  0  0
 12 13  1  0  0  0  0
 13 14  2  0  0  0  0
 14  9  1  0  0  0  0
  3 15  1  0  0  0  0
 15 16  3  0  0  0  0
M  CHG  2   7   1   8  -1
M  END
>  <EXTREG>  (ZINC00165875)
ZINC00165875

>  <LOGBIO>
2.5000

$$$$
ZINC00167048
  -MTS-   02131516522D 0   0.00000     0.00000     0

 11 11  0  0  0  0  0  0  0  0999 V2000
    4.3321    0.3026    0.0000 N   0  0  0  0  0  0  0  0  0  0  0  0
    3.4623    0.8030    0.0000 C   0  0  0  0  0  0  0  0  0  0  0  0
    3.4618    1.7978    0.0000 O   0  0  0  0  0  0  0  0  0  0  0  0
    2.5968    0.3022    0.0000 C   0  0  0  0  0  0  0  0  0  0  0  0
    1.7268    0.8022    0.0000 C   0  0  0  0  0  0  0  0  0  0  0  0
    0.8668    0.3022    0.0000 C   0  0  0  0  0  0  0  0  0  0  0  0
    0.8668   -0.6978    0.0000 C   0  0  0  0  0  0  0  0  0  0  0  0
    0.0000   -1.1965    0.0000 F   0  0  0  0  0  0  0  0  0  0  0  0
    1.7268   -1.1978    0.0000 C   0  0  0  0  0  0  0  0  0  0  0  0
    2.5968   -0.6978    0.0000 C   0  0  0  0  0  0  0  0  0  0  0  0
    3.4623   -1.1987    0.0000 Cl  0  0  0  0  0  0  0  0  0  0  0  0
  1  2  1  0  0  0  0
  2  3  2  0  0  0  0
  2  4  1  0  0  0  0
  4  5  2  0  0  0  0
  5  6  1  0  0  0  0
  6  7  2  0  0  0  0
  7  8  1  0  0  0  0
  7  9  1  0  0  0  0
  9 10  2  0  0  0  0
 10  4  1  0  0  0  0
 10 11  1  0  0  0  0
M  END
>  <EXTREG>  (ZINC00167048)
ZINC00167048

>  <LOGBIO>
2.5000

$$$$
ZINC00167145
  -MTS-   02131516522D 0   0.00000     0.00000     0

 17 18  0  0  0  0  0  0  0  0999 V2000
    4.7158    0.8275    0.0000 N   0  0  0  0  0  0  0  0  0  0  0  0
    4.4085   -0.1241    0.0000 C   0  0  0  0  0  0  0  0  0  0  0  0
    3.4499   -0.4385    0.0000 N   0  0  0  0  0  0  0  0  0  0  0  0
    3.4577   -1.4347    0.0000 N   0  0  0  0  0  0  0  0  0  0  0  0
    4.4033   -1.7482    0.0000 C   0  0  0  0  0  0  0  0  0  0  0  0
    4.9970   -0.9326    0.0000 C   0  0  0  0  0  0  0  0  0  0  0  0
    5.9970   -0.9326    0.0000 C   0  0  0  0  0  0  0  0  0  0  0  0
    6.9970   -0.9326    0.0000 N   0  0  0  0  0  0  0  0  0  0  0  0
    2.6378    0.1450    0.0000 C   0  0  0  0  0  0  0  0  0  0  0  0
    2.7364    1.1436    0.0000 C   0  0  0  0  0  0  0  0  0  0  0  0
    1.9274    1.7224    0.0000 C   0  0  0  0  0  0  0  0  0  0  0  0
    1.0156    1.3118    0.0000 C   0  0  0  0  0  0  0  0  0  0  0  0
    0.9128    0.3223    0.0000 C   0  0  0  0  0  0  0  0  0  0  0  0
    0.0000   -0.0860    0.0000 F   0  0  0  0  0  0  0  0  0  0  0  0
    1.7260   -0.2656    0.0000 C   0  0  0  0  0  0  0  0  0  0  0  0
    1.6247   -1.2605    0.0000 C   0  0  0  0  0  0  0  0  0  0  0  0
    1.5235   -2.2553    0.0000 N   0  0  0  0  0  0  0  0  0  0  0  0
  1  2  1  0  0  0  0
  2  3  1  0  0  0  0
  3  4  1  0  0  0  0
  4  5  2  0  0  0  0
  5  6  1  0  0  0  0
  6  2  2  0  0  0  0
  6  7  1  0  0  0  0
  7  8  3  0  0  0  0
  3  9  1  0  0  0  0
  9 10  2  0  0  0  0
 10 11  1  0  0  0  0
 11 12  2  0  0  0  0
 12 13  1  0  0  0  0
 13 14  1  0  0  0  0
 13 15  2  0  0  0  0
 15  9  1  0  0  0  0
 15 16  1  0  0  0  0
 16 17  3  0  0  0  0
M  END
>  <EXTREG>  (ZINC00167145)
ZINC00167145

>  <LOGBIO>
2.5000

$$$$
ZINC00167822
  -MTS-   02131516522D 0   0.00000     0.00000     0

 15 17  0  0  0  0  0  0  0  0999 V2000
    4.0565    2.4995    0.0000 N   0  0  0  0  0  0  0  0  0  0  0  0
    3.1910    1.9987    0.0000 C   0  0  0  0  0  0  0  0  0  0  0  0
    2.3210    2.4987    0.0000 N   0  0  0  0  0  0  0  0  0  0  0  0
    1.4610    1.9987    0.0000 C   0  0  0  0  0  0  0  0  0  0  0  0
    1.4610    0.9987    0.0000 C   0  0  0  0  0  0  0  0  0  0  0  0
    0.5910    0.4987    0.0000 C   0  0  0  0  0  0  0  0  0  0  0  0
    0.5910   -0.5013    0.0000 C   0  0  0  0  0  0  0  0  0  0  0  0
    1.4610   -1.0013    0.0000 C   0  0  0  0  0  0  0  0  0  0  0  0
    1.4650   -2.0048    0.0000 C   0  0  0  0  0  0  0  0  0  0  0  0
    2.3341   -2.4995    0.0000 C   0  0  0  0  0  0  0  0  0  0  0  0
    3.1990   -1.9908    0.0000 C   0  0  0  0  0  0  0  0  0  0  0  0
    3.1900   -0.9961    0.0000 C   0  0  0  0  0  0  0  0  0  0  0  0
    2.3210   -0.5013    0.0000 C   0  0  0  0  0  0  0  0  0  0  0  0
    2.3210    0.4987    0.0000 C   0  0  0  0  0  0  0  0  0  0  0  0
    3.1910    0.9987    0.0000 N   0  0  0  0  0  0  0  0  0  0  0  0
  1  2  1  0  0  0  0
  2  3  1  0  0  0  0
  3  4  2  0  0  0  0
  4  5  1  0  0  0  0
  5  6  1  0  0  0  0
  6  7  1  0  0  0  0
  7  8  1  0  0  0  0
  8  9  1  0  0  0  0
  9 10  2  0  0  0  0
 10 11  1  0  0  0  0
 11 12  2  0  0  0  0
 12 13  1  0  0  0  0
 13  8  2  0  0  0  0
 13 14  1  0  0  0  0
 14  5  2  0  0  0  0
 14 15  1  0  0  0  0
 15  2  2  0  0  0  0
M  END
>  <EXTREG>  (ZINC00167822)
ZINC00167822

>  <LOGBIO>
2.5000

$$$$
ZINC00168228
  -MTS-   02131516522D 0   0.00000     0.00000     0

 14 14  0  0  0  0  0  0  0  0999 V2000
    5.1959   -0.1817    0.0000 O   0  0  0  0  0  0  0  0  0  0  0  0
    5.1944    0.8217    0.0000 C   0  0  0  0  0  0  0  0  0  0  0  0
    6.0556    1.3195    0.0000 O   0  0  0  0  0  0  0  0  0  0  0  0
    4.3278    1.3209    0.0000 C   0  0  0  0  0  0  0  0  0  0  0  0
    3.4623    0.8200    0.0000 S   0  0  0  0  0  0  0  0  0  0  0  0
    3.9632   -0.0455    0.0000 O   0  0  0  0  0  0  0  0  0  0  0  0
    2.9615    1.6855    0.0000 O   0  0  0  0  0  0  0  0  0  0  0  0
    2.5968    0.3191    0.0000 C   0  0  0  0  0  0  0  0  0  0  0  0
    1.7268    0.8191    0.0000 C   0  0  0  0  0  0  0  0  0  0  0  0
    0.8668    0.3191    0.0000 C   0  0  0  0  0  0  0  0  0  0  0  0
    0.8668   -0.6809    0.0000 C   0  0  0  0  0  0  0  0  0  0  0  0
    0.0000   -1.1796    0.0000 Cl  0  0  0  0  0  0  0  0  0  0  0  0
    1.7268   -1.1809    0.0000 C   0  0  0  0  0  0  0  0  0  0  0  0
    2.5968   -0.6809    0.0000 C   0  0  0  0  0  0  0  0  0  0  0  0
  1  2  1  0  0  0  0
  2  3  2  0  0  0  0
  2  4  1  0  0  0  0
  4  5  1  0  0  0  0
  5  6  2  0  0  0  0
  5  7  2  0  0  0  0
  5  8  1  0  0  0  0
  8  9  2  0  0  0  0
  9 10  1  0  0  0  0
 10 11  2  0  0  0  0
 11 12  1  0  0  0  0
 11 13  1  0  0  0  0
 13 14  2  0  0  0  0
 14  8  1  0  0  0  0
M  END
>  <EXTREG>  (ZINC00168228)
ZINC00168228

>  <LOGBIO>
2.5000

$$$$
ZINC00168686
  -MTS-   02131516522D 0   0.00000     0.00000     0

 18 19  0  0  0  0  0  0  0  0999 V2000
    3.6217   -3.6808    0.0000 C   0  0  0  0  0  0  0  0  0  0  0  0
    3.0332   -2.8723    0.0000 N   0  0  0  0  0  0  0  0  0  0  0  0
    3.3432   -1.9123    0.0000 N   0  0  0  0  0  0  0  0  0  0  0  0
    2.5332   -1.3323    0.0000 C   0  0  0  0  0  0  0  0  0  0  0  0
    2.5332   -0.3323    0.0000 C   0  0  0  0  0  0  0  0  0  0  0  0
    3.3992    0.1677    0.0000 S   0  0  0  0  0  0  0  0  0  0  0  0
    3.3992    1.1677    0.0000 C   0  0  0  0  0  0  0  0  0  0  0  0
    4.2677    1.6703    0.0000 C   0  0  0  0  0  0  0  0  0  0  0  0
    4.2657    2.6650    0.0000 C   0  0  0  0  0  0  0  0  0  0  0  0
    3.4001    3.1659    0.0000 C   0  0  0  0  0  0  0  0  0  0  0  0
    3.4027    4.1659    0.0000 Cl  0  0  0  0  0  0  0  0  0  0  0  0
    2.5366    2.6720    0.0000 C   0  0  0  0  0  0  0  0  0  0  0  0
    2.5337    1.6685    0.0000 C   0  0  0  0  0  0  0  0  0  0  0  0
    1.7232   -1.9123    0.0000 C   0  0  0  0  0  0  0  0  0  0  0  0
    0.7735   -1.5992    0.0000 C   0  0  0  0  0  0  0  0  0  0  0  0
    0.5698   -0.6201    0.0000 O   0  0  0  0  0  0  0  0  0  0  0  0
    2.0332   -2.8723    0.0000 C   0  0  0  0  0  0  0  0  0  0  0  0
    1.4447   -3.6808    0.0000 Cl  0  0  0  0  0  0  0  0  0  0  0  0
  1  2  1  0  0  0  0
  2  3  1  0  0  0  0
  3  4  2  0  0  0  0
  4  5  1  0  0  0  0
  5  6  1  0  0  0  0
  6  7  1  0  0  0  0
  7  8  2  0  0  0  0
  8  9  1  0  0  0  0
  9 10  2  0  0  0  0
 10 11  1  0  0  0  0
 10 12  1  0  0  0  0
 12 13  2  0  0  0  0
 13  7  1  0  0  0  0
  4 14  1  0  0  0  0
 14 15  1  0  0  0  0
 15 16  1  0  0  0  0
 14 17  2  0  0  0  0
 17  2  1  0  0  0  0
 17 18  1  0  0  0  0
M  END
>  <EXTREG>  (ZINC00168686)
ZINC00168686

>  <LOGBIO>
2.5000

$$$$
ZINC00168935
  -MTS-   02131516522D 0   0.00000     0.00000     0

 18 19  0  0  0  0  0  0  0  0999 V2000
    5.8693    0.9133    0.0000 C   0  0  0  0  0  0  0  0  0  0  0  0
    5.4625   -0.0040    0.0000 O   0  0  0  0  0  0  0  0  0  0  0  0
    4.4732   -0.1084    0.0000 C   0  0  0  0  0  0  0  0  0  0  0  0
    4.2299   -0.6568    0.0000 O   0  0  0  0  0  0  0  0  0  0  0  0
    3.8847    0.7001    0.0000 C   0  0  0  0  0  0  0  0  0  0  0  0
    4.1947    1.6601    0.0000 C   0  0  0  0  0  0  0  0  0  0  0  0
    5.1444    1.9733    0.0000 C   0  0  0  0  0  0  0  0  0  0  0  0
    3.3847    2.2401    0.0000 O   0  0  0  0  0  0  0  0  0  0  0  0
    2.5747    1.6601    0.0000 N   0  0  0  0  0  0  0  0  0  0  0  0
    2.8847    0.7001    0.0000 C   0  0  0  0  0  0  0  0  0  0  0  0
    2.1785   -0.2701    0.0000 C   0  0  0  0  0  0  0  0  0  0  0  0
    1.1805   -0.1653    0.0000 C   0  0  0  0  0  0  0  0  0  0  0  0
    0.7732    0.7480    0.0000 F   0  0  0  0  0  0  0  0  0  0  0  0
    0.5967   -0.9707    0.0000 C   0  0  0  0  0  0  0  0  0  0  0  0
    1.0017   -1.8850    0.0000 C   0  0  0  0  0  0  0  0  0  0  0  0
    1.9905   -1.9939    0.0000 C   0  0  0  0  0  0  0  0  0  0  0  0
    2.5835   -1.1844    0.0000 C   0  0  0  0  0  0  0  0  0  0  0  0
    3.1800   -1.2488    0.0000 Cl  0  0  0  0  0  0  0  0  0  0  0  0
  1  2  1  0  0  0  0
  2  3  1  0  0  0  0
  3  4  2  0  0  0  0
  3  5  1  0  0  0  0
  5  6  2  0  0  0  0
  6  7  1  0  0  0  0
  6  8  1  0  0  0  0
  8  9  1  0  0  0  0
  9 10  2  0  0  0  0
 10  5  1  0  0  0  0
 10 11  1  0  0  0  0
 11 12  2  0  0  0  0
 12 13  1  0  0  0  0
 12 14  1  0  0  0  0
 14 15  2  0  0  0  0
 15 16  1  0  0  0  0
 16 17  2  0  0  0  0
 17 11  1  0  0  0  0
[truncated: 4,412,281 more chars]
