# Supplementary material for: Template CoMFA Generates Single 3D-QSAR Models that, for Twelve of Twelve Biological Targets, Predict All ChEMBL-Tabulated Affinities
Source: PLoS One. 2015 Jun 12;10(6):e0129307. doi: 10.1371/journal.pone.0129307 (PMC4466312; doi:10.1371/journal.pone.0129307)
Supplement: S13 Text — The zip file contains, for each target, the template, training set, and prediction set, as “2D” structures, in. sdf format. (ZIP) [file pone.0129307.s014.zip › ER_pred.sdf]

ZINC00002212
  -MTS-   02131516532D 0   0.00000     0.00000     0

 23 26  0  0  0  0  0  0  0  0999 V2000
    7.2552    0.0573    0.0000 C   0  0  0  0  0  0  0  0  0  0  0  0
    6.6667    0.8658    0.0000 C   0  0  0  0  0  0  0  0  0  0  0  0
    6.9767    1.8258    0.0000 N   0  0  0  0  0  0  0  0  0  0  0  0
    6.1667    2.4058    0.0000 N   0  0  0  0  0  0  0  0  0  0  0  0
    5.3567    1.8258    0.0000 C   0  0  0  0  0  0  0  0  0  0  0  0
    4.4277    2.1736    0.0000 C   0  0  0  0  0  0  0  0  0  0  0  0
    3.5676    1.6635    0.0000 N   0  0  0  0  0  0  0  0  0  0  0  0
    3.4237    0.6712    0.0000 C   0  0  0  0  0  0  0  0  0  0  0  0
    2.4720    0.3642    0.0000 C   0  0  0  0  0  0  0  0  0  0  0  0
    2.2603   -0.6167    0.0000 C   0  0  0  0  0  0  0  0  0  0  0  0
    1.3130   -0.9202    0.0000 C   0  0  0  0  0  0  0  0  0  0  0  0
    0.5706   -0.2503    0.0000 C   0  0  0  0  0  0  0  0  0  0  0  0
    0.7755    0.7232    0.0000 C   0  0  0  0  0  0  0  0  0  0  0  0
    1.7296    1.0341    0.0000 C   0  0  0  0  0  0  0  0  0  0  0  0
    1.9376    2.0122    0.0000 Cl  0  0  0  0  0  0  0  0  0  0  0  0
    4.1163   -0.0457    0.0000 C   0  0  0  0  0  0  0  0  0  0  0  0
    3.6890   -0.9531    0.0000 C   0  0  0  0  0  0  0  0  0  0  0  0
    4.2566   -1.7700    0.0000 C   0  0  0  0  0  0  0  0  0  0  0  0
    3.8294   -2.6742    0.0000 Cl  0  0  0  0  0  0  0  0  0  0  0  0
    5.2534   -1.6895    0.0000 C   0  0  0  0  0  0  0  0  0  0  0  0
    5.6825   -0.7920    0.0000 C   0  0  0  0  0  0  0  0  0  0  0  0
    5.1149    0.0350    0.0000 C   0  0  0  0  0  0  0  0  0  0  0  0
    5.6667    0.8658    0.0000 N   0  0  0  0  0  0  0  0  0  0  0  0
  1  2  1  0  0  0  0
  2  3  2  0  0  0  0
  3  4  1  0  0  0  0
  4  5  2  0  0  0  0
  5  6  1  0  0  0  0
  6  7  1  0  0  0  0
  7  8  2  0  0  0  0
  8  9  1  0  0  0  0
  9 10  2  0  0  0  0
 10 11  1  0  0  0  0
 11 12  2  0  0  0  0
 12 13  1  0  0  0  0
 13 14  2  0  0  0  0
 14  9  1  0  0  0  0
 14 15  1  0  0  0  0
  8 16  1  0  0  0  0
 16 17  2  0  0  0  0
 17 18  1  0  0  0  0
 18 19  1  0  0  0  0
 18 20  2  0  0  0  0
 20 21  1  0  0  0  0
 21 22  2  0  0  0  0
 22 16  1  0  0  0  0
 22 23  1  0  0  0  0
 23  2  1  0  0  0  0
 23  5  1  0  0  0  0
M  END
>  <EXTREG>  (ZINC00002212)
ZINC00002212

>  <LOGBIO>
2.5000

$$$$
ZINC00006156
  -MTS-   02131516532D 0   0.00000     0.00000     0

 19 20  0  0  0  0  0  0  0  0999 V2000
    6.5809   -0.4915    0.0000 N   0  0  0  0  0  0  0  0  0  0  0  0
    5.7121   -0.9936    0.0000 C   0  0  0  0  0  0  0  0  0  0  0  0
    5.7121   -1.9936    0.0000 O   0  0  0  0  0  0  0  0  0  0  0  0
    4.8509   -0.4957    0.0000 C   0  0  0  0  0  0  0  0  0  0  0  0
    3.9821   -0.9978    0.0000 S   0  0  0  0  0  0  0  0  0  0  0  0
    3.9836   -1.9926    0.0000 O   0  0  0  0  0  0  0  0  0  0  0  0
    3.1156   -0.4987    0.0000 C   0  0  0  0  0  0  0  0  0  0  0  0
    2.2501   -0.9995    0.0000 C   0  0  0  0  0  0  0  0  0  0  0  0
    1.3801   -0.4995    0.0000 C   0  0  0  0  0  0  0  0  0  0  0  0
    0.5201   -0.9995    0.0000 C   0  0  0  0  0  0  0  0  0  0  0  0
    0.5201   -1.9995    0.0000 C   0  0  0  0  0  0  0  0  0  0  0  0
    1.3801   -2.4995    0.0000 C   0  0  0  0  0  0  0  0  0  0  0  0
    2.2501   -1.9995    0.0000 C   0  0  0  0  0  0  0  0  0  0  0  0
    3.1146    0.5013    0.0000 C   0  0  0  0  0  0  0  0  0  0  0  0
    3.9826    1.0048    0.0000 C   0  0  0  0  0  0  0  0  0  0  0  0
    3.9796    1.9995    0.0000 C   0  0  0  0  0  0  0  0  0  0  0  0
    3.1136    2.4995    0.0000 C   0  0  0  0  0  0  0  0  0  0  0  0
    2.2506    2.0048    0.0000 C   0  0  0  0  0  0  0  0  0  0  0  0
    2.2486    1.0013    0.0000 C   0  0  0  0  0  0  0  0  0  0  0  0
  1  2  1  0  0  0  0
  2  3  2  0  0  0  0
  2  4  1  0  0  0  0
  4  5  1  0  0  0  0
  5  6  2  0  0  0  0
  5  7  1  0  0  0  0
  7  8  1  0  0  0  0
  8  9  2  0  0  0  0
  9 10  1  0  0  0  0
 10 11  2  0  0  0  0
 11 12  1  0  0  0  0
 12 13  2  0  0  0  0
 13  8  1  0  0  0  0
  7 14  1  0  0  0  0
 14 15  2  0  0  0  0
 15 16  1  0  0  0  0
 16 17  2  0  0  0  0
 17 18  1  0  0  0  0
 18 19  2  0  0  0  0
 19 14  1  0  0  0  0
M  END
>  <EXTREG>  (ZINC00006156)
ZINC00006156

>  <LOGBIO>
2.5000

$$$$
ZINC00023713
  -MTS-   02131516532D 0   0.00000     0.00000     0

 20 21  0  0  0  0  0  0  0  0999 V2000
    3.1156    1.8885    0.0000 O   0  0  0  0  0  0  0  0  0  0  0  0
    2.2501    1.3876    0.0000 C   0  0  0  0  0  0  0  0  0  0  0  0
    1.3801    1.8876    0.0000 C   0  0  0  0  0  0  0  0  0  0  0  0
    0.5201    1.3876    0.0000 C   0  0  0  0  0  0  0  0  0  0  0  0
    0.5201    0.3876    0.0000 C   0  0  0  0  0  0  0  0  0  0  0  0
    1.3801   -0.1124    0.0000 C   0  0  0  0  0  0  0  0  0  0  0  0
    2.2501    0.3876    0.0000 C   0  0  0  0  0  0  0  0  0  0  0  0
    3.1156   -0.1132    0.0000 C   0  0  0  0  0  0  0  0  0  0  0  0
    3.1151   -1.1167    0.0000 O   0  0  0  0  0  0  0  0  0  0  0  0
    3.9779    0.3829    0.0000 N   0  0  0  0  0  0  0  0  0  0  0  0
    4.8431   -0.1184    0.0000 C   0  0  0  0  0  0  0  0  0  0  0  0
    4.8426   -1.1219    0.0000 C   0  0  0  0  0  0  0  0  0  0  0  0
    5.7044   -1.6188    0.0000 C   0  0  0  0  0  0  0  0  0  0  0  0
    6.5716   -1.1210    0.0000 C   0  0  0  0  0  0  0  0  0  0  0  0
    6.5772   -0.1262    0.0000 C   0  0  0  0  0  0  0  0  0  0  0  0
    5.7104    0.3794    0.0000 C   0  0  0  0  0  0  0  0  0  0  0  0
    7.4357   -1.6245    0.0000 C   0  0  0  0  0  0  0  0  0  0  0  0
    7.9391   -0.7605    0.0000 F   0  0  0  0  0  0  0  0  0  0  0  0
    6.9322   -2.4885    0.0000 F   0  0  0  0  0  0  0  0  0  0  0  0
    8.2997   -2.1280    0.0000 F   0  0  0  0  0  0  0  0  0  0  0  0
  1  2  1  0  0  0  0
  2  3  2  0  0  0  0
  3  4  1  0  0  0  0
  4  5  2  0  0  0  0
  5  6  1  0  0  0  0
  6  7  2  0  0  0  0
  7  2  1  0  0  0  0
  7  8  1  0  0  0  0
  8  9  2  0  0  0  0
  8 10  1  0  0  0  0
 10 11  1  0  0  0  0
 11 12  2  0  0  0  0
 12 13  1  0  0  0  0
 13 14  2  0  0  0  0
 14 15  1  0  0  0  0
 15 16  2  0  0  0  0
 16 11  1  0  0  0  0
 14 17  1  0  0  0  0
 17 18  1  0  0  0  0
 17 19  1  0  0  0  0
 17 20  1  0  0  0  0
M  END
>  <EXTREG>  (ZINC00023713)
ZINC00023713

>  <LOGBIO>
2.5000

$$$$
ZINC00027763
  -MTS-   02131516532D 0   0.00000     0.00000     0

 17 20  0  0  0  0  0  0  0  0999 V2000
    4.8525   -2.0194    0.0000 O   0  0  0  0  0  0  0  0  0  0  0  0
    4.2640   -1.2109    0.0000 C   0  0  0  0  0  0  0  0  0  0  0  0
    4.5740   -0.2509    0.0000 C   0  0  0  0  0  0  0  0  0  0  0  0
    5.4868    0.1649    0.0000 C   0  0  0  0  0  0  0  0  0  0  0  0
    5.5814    1.1604    0.0000 C   0  0  0  0  0  0  0  0  0  0  0  0
    4.7627    1.7405    0.0000 C   0  0  0  0  0  0  0  0  0  0  0  0
    3.8592    1.3242    0.0000 C   0  0  0  0  0  0  0  0  0  0  0  0
    3.7640    0.3291    0.0000 C   0  0  0  0  0  0  0  0  0  0  0  0
    2.9540   -0.2509    0.0000 C   0  0  0  0  0  0  0  0  0  0  0  0
    1.9748   -0.0482    0.0000 N   0  0  0  0  0  0  0  0  0  0  0  0
    1.3065   -0.7922    0.0000 C   0  0  0  0  0  0  0  0  0  0  0  0
    0.2983   -0.7989    0.0000 N   0  0  0  0  0  0  0  0  0  0  0  0
    0.0000   -1.7494    0.0000 O   0  0  0  0  0  0  0  0  0  0  0  0
    0.8038   -2.3380    0.0000 N   0  0  0  0  0  0  0  0  0  0  0  0
    1.6197   -1.7455    0.0000 C   0  0  0  0  0  0  0  0  0  0  0  0
    2.5936   -1.9482    0.0000 N   0  0  0  0  0  0  0  0  0  0  0  0
    3.2640   -1.2109    0.0000 C   0  0  0  0  0  0  0  0  0  0  0  0
  1  2  2  0  0  0  0
  2  3  1  0  0  0  0
  3  4  2  0  0  0  0
  4  5  1  0  0  0  0
  5  6  2  0  0  0  0
  6  7  1  0  0  0  0
  7  8  2  0  0  0  0
  8  3  1  0  0  0  0
  8  9  1  0  0  0  0
  9 10  2  0  0  0  0
 10 11  1  0  0  0  0
 11 12  2  0  0  0  0
 12 13  1  0  0  0  0
 13 14  1  0  0  0  0
 14 15  2  0  0  0  0
 15 11  1  0  0  0  0
 15 16  1  0  0  0  0
 16 17  2  0  0  0  0
 17  2  1  0  0  0  0
 17  9  1  0  0  0  0
M  END
>  <EXTREG>  (ZINC00027763)
ZINC00027763

>  <LOGBIO>
2.5000

$$$$
ZINC00028361
  -MTS-   02131516532D 0   0.00000     0.00000     0

 14 15  0  0  0  0  0  0  0  0999 V2000
    0.2110   -2.3579    0.0000 O   0  5  0  0  0  0  0  0  0  0  0  0
    0.6170   -1.4403    0.0000 N   0  3  0  0  0  0  0  0  0  0  0  0
    0.2627   -0.9561    0.0000 O   0  0  0  0  0  0  0  0  0  0  0  0
    1.6112   -1.3329    0.0000 C   0  0  0  0  0  0  0  0  0  0  0  0
    2.2042   -2.1424    0.0000 C   0  0  0  0  0  0  0  0  0  0  0  0
    3.1930   -2.0336    0.0000 C   0  0  0  0  0  0  0  0  0  0  0  0
    3.5980   -1.1192    0.0000 C   0  0  0  0  0  0  0  0  0  0  0  0
    3.0142   -0.3138    0.0000 C   0  0  0  0  0  0  0  0  0  0  0  0
    2.0162   -0.4186    0.0000 C   0  0  0  0  0  0  0  0  0  0  0  0
    1.3100    0.5516    0.0000 C   0  0  0  0  0  0  0  0  0  0  0  0
    1.6200    1.5116    0.0000 N   0  0  0  0  0  0  0  0  0  0  0  0
    0.8100    2.0916    0.0000 N   0  0  0  0  0  0  0  0  0  0  0  0
    0.0000    1.5116    0.0000 N   0  0  0  0  0  0  0  0  0  0  0  0
    0.3100    0.5516    0.0000 N   0  0  0  0  0  0  0  0  0  0  0  0
  1  2  1  0  0  0  0
  2  3  2  0  0  0  0
  2  4  1  0  0  0  0
  4  5  2  0  0  0  0
  5  6  1  0  0  0  0
  6  7  2  0  0  0  0
  7  8  1  0  0  0  0
  8  9  2  0  0  0  0
  9  4  1  0  0  0  0
  9 10  1  0  0  0  0
 10 11  2  0  0  0  0
 11 12  1  0  0  0  0
 12 13  1  0  0  0  0
 13 14  2  0  0  0  0
 14 10  1  0  0  0  0
M  CHG  2   1  -1   2   1
M  END
>  <EXTREG>  (ZINC00028361)
ZINC00028361

>  <LOGBIO>
2.5000

$$$$
ZINC00029503
  -MTS-   02131516532D 0   0.00000     0.00000     0

 15 15  0  0  0  0  0  0  0  0999 V2000
    6.5785    1.2122    0.0000 C   0  0  0  0  0  0  0  0  0  0  0  0
    5.7120    1.7114    0.0000 O   0  0  0  0  0  0  0  0  0  0  0  0
    4.8465    1.2105    0.0000 C   0  0  0  0  0  0  0  0  0  0  0  0
    3.9765    1.7105    0.0000 C   0  0  0  0  0  0  0  0  0  0  0  0
    3.1165    1.2105    0.0000 C   0  0  0  0  0  0  0  0  0  0  0  0
    3.1165    0.2105    0.0000 C   0  0  0  0  0  0  0  0  0  0  0  0
    2.2497   -0.2882    0.0000 N   0  0  0  0  0  0  0  0  0  0  0  0
    1.3844    0.2131    0.0000 S   0  0  0  0  0  0  0  0  0  0  0  0
    0.5192    0.7144    0.0000 C   0  0  0  0  0  0  0  0  0  0  0  0
    1.8857    1.0784    0.0000 O   0  0  0  0  0  0  0  0  0  0  0  0
    0.8831   -0.6521    0.0000 O   0  0  0  0  0  0  0  0  0  0  0  0
    3.9765   -0.2895    0.0000 C   0  0  0  0  0  0  0  0  0  0  0  0
    3.9740   -1.2895    0.0000 O   0  0  0  0  0  0  0  0  0  0  0  0
    4.8387   -1.7917    0.0000 C   0  0  0  0  0  0  0  0  0  0  0  0
    4.8465    0.2105    0.0000 C   0  0  0  0  0  0  0  0  0  0  0  0
  1  2  1  0  0  0  0
  2  3  1  0  0  0  0
  3  4  2  0  0  0  0
  4  5  1  0  0  0  0
  5  6  2  0  0  0  0
  6  7  1  0  0  0  0
  7  8  1  0  0  0  0
  8  9  1  0  0  0  0
  8 10  2  0  0  0  0
  8 11  2  0  0  0  0
  6 12  1  0  0  0  0
 12 13  1  0  0  0  0
 13 14  1  0  0  0  0
 12 15  2  0  0  0  0
 15  3  1  0  0  0  0
M  END
>  <EXTREG>  (ZINC00029503)
ZINC00029503

>  <LOGBIO>
2.5000

$$$$
ZINC00030289
  -MTS-   02131516532D 0   0.00000     0.00000     0

 21 22  0  0  0  0  0  0  0  0999 V2000
    8.7415   -0.2535    0.0000 C   0  0  0  0  0  0  0  0  0  0  0  0
    8.7399    0.7500    0.0000 C   0  0  0  0  0  0  0  0  0  0  0  0
    9.6012    1.2478    0.0000 O   0  0  0  0  0  0  0  0  0  0  0  0
    7.8734    1.2491    0.0000 N   0  0  0  0  0  0  0  0  0  0  0  0
    7.0079    0.7483    0.0000 C   0  0  0  0  0  0  0  0  0  0  0  0
    6.1379    1.2483    0.0000 C   0  0  0  0  0  0  0  0  0  0  0  0
    5.2779    0.7483    0.0000 C   0  0  0  0  0  0  0  0  0  0  0  0
    5.2779   -0.2517    0.0000 C   0  0  0  0  0  0  0  0  0  0  0  0
    6.1379   -0.7517    0.0000 C   0  0  0  0  0  0  0  0  0  0  0  0
    7.0079   -0.2517    0.0000 C   0  0  0  0  0  0  0  0  0  0  0  0
    4.4111   -0.7504    0.0000 S   0  0  0  0  0  0  0  0  0  0  0  0
    4.9098   -1.6172    0.0000 O   0  0  0  0  0  0  0  0  0  0  0  0
    3.9124    0.1164    0.0000 O   0  0  0  0  0  0  0  0  0  0  0  0
    3.5443   -1.2491    0.0000 N   0  0  0  0  0  0  0  0  0  0  0  0
    2.5925   -0.6977    0.0000 C   0  0  0  0  0  0  0  0  0  0  0  0
    2.5931    0.3058    0.0000 C   0  0  0  0  0  0  0  0  0  0  0  0
    1.7313    0.8027    0.0000 C   0  0  0  0  0  0  0  0  0  0  0  0
    0.8640    0.3049    0.0000 C   0  0  0  0  0  0  0  0  0  0  0  0
    0.0000    0.8084    0.0000 Cl  0  0  0  0  0  0  0  0  0  0  0  0
    0.8585   -0.6899    0.0000 C   0  0  0  0  0  0  0  0  0  0  0  0
    1.7253   -1.1955    0.0000 N   0  0  0  0  0  0  0  0  0  0  0  0
  1  2  1  0  0  0  0
  2  3  2  0  0  0  0
  2  4  1  0  0  0  0
  4  5  1  0  0  0  0
  5  6  2  0  0  0  0
  6  7  1  0  0  0  0
  7  8  2  0  0  0  0
  8  9  1  0  0  0  0
  9 10  2  0  0  0  0
 10  5  1  0  0  0  0
  8 11  1  0  0  0  0
 11 12  2  0  0  0  0
 11 13  2  0  0  0  0
 11 14  1  0  0  0  0
 14 15  1  0  0  0  0
 15 16  2  0  0  0  0
 16 17  1  0  0  0  0
 17 18  2  0  0  0  0
 18 19  1  0  0  0  0
 18 20  1  0  0  0  0
 20 21  2  0  0  0  0
 21 15  1  0  0  0  0
M  END
>  <EXTREG>  (ZINC00030289)
ZINC00030289

>  <LOGBIO>
2.5000

$$$$
ZINC00030355
  -MTS-   02131516532D 0   0.00000     0.00000     0

 17 17  0  0  1  0  0  0  0  0999 V2000
    6.9304    2.0411    0.0000 C   0  0  0  0  0  0  0  0  0  0  0  0
    6.0616    1.5389    0.0000 C   0  0  0  0  0  0  0  0  0  0  0  0
    6.0631    0.5442    0.0000 C   0  0  0  0  0  0  0  0  0  0  0  0
    5.1944    0.0420    0.0000 C   0  0  1  0  0  0  0  0  0  0  0  0
    5.1959   -0.9528    0.0000 C   0  0  0  0  0  0  0  0  0  0  0  0
    4.3278    0.5412    0.0000 N   0  0  0  0  0  0  0  0  0  0  0  0
    3.4623    0.0403    0.0000 S   0  0  0  0  0  0  0  0  0  0  0  0
    3.9632   -0.8252    0.0000 O   0  0  0  0  0  0  0  0  0  0  0  0
    2.9615    0.9058    0.0000 O   0  0  0  0  0  0  0  0  0  0  0  0
    2.5968   -0.4605    0.0000 C   0  0  0  0  0  0  0  0  0  0  0  0
    1.7268    0.0395    0.0000 C   0  0  0  0  0  0  0  0  0  0  0  0
    0.8668   -0.4605    0.0000 C   0  0  0  0  0  0  0  0  0  0  0  0
    0.8668   -1.4605    0.0000 C   0  0  0  0  0  0  0  0  0  0  0  0
    0.0000   -1.9592    0.0000 Cl  0  0  0  0  0  0  0  0  0  0  0  0
    1.7268   -1.9605    0.0000 C   0  0  0  0  0  0  0  0  0  0  0  0
    2.5968   -1.4605    0.0000 C   0  0  0  0  0  0  0  0  0  0  0  0
    5.1939    0.6420    0.0000 H   0  0  0  0  0  0  0  0  0  0  0  0
  1  2  1  0  0  0  0
  2  3  1  0  0  0  0
  4  3  1  1  0  0  0
  4 17  1  6  0  0  0
  4  5  1  0  0  0  0
  4  6  1  0  0  0  0
  6  7  1  0  0  0  0
  7  8  2  0  0  0  0
  7  9  2  0  0  0  0
  7 10  1  0  0  0  0
 10 11  2  0  0  0  0
 11 12  1  0  0  0  0
 12 13  2  0  0  0  0
 13 14  1  0  0  0  0
 13 15  1  0  0  0  0
 15 16  2  0  0  0  0
 16 10  1  0  0  0  0
M  END
>  <EXTREG>  (ZINC00030355)
ZINC00030355

>  <LOGBIO>
2.5000

$$$$
ZINC00030705
  -MTS-   02131516532D 0   0.00000     0.00000     0

 14 14  0  0  0  0  0  0  0  0999 V2000
    6.5829    0.2539    0.0000 C   0  0  0  0  0  0  0  0  0  0  0  0
    5.7132    0.7543    0.0000 N   0  0  0  0  0  0  0  0  0  0  0  0
    5.7127    1.7491    0.0000 C   0  0  0  0  0  0  0  0  0  0  0  0
    4.8476    0.2535    0.0000 S   0  0  0  0  0  0  0  0  0  0  0  0
    5.3485   -0.6121    0.0000 O   0  0  0  0  0  0  0  0  0  0  0  0
    4.3468    1.1190    0.0000 O   0  0  0  0  0  0  0  0  0  0  0  0
    3.9821   -0.2474    0.0000 N   0  0  0  0  0  0  0  0  0  0  0  0
    3.1156    0.2517    0.0000 C   0  0  0  0  0  0  0  0  0  0  0  0
    2.2501   -0.2491    0.0000 C   0  0  0  0  0  0  0  0  0  0  0  0
    1.3801    0.2509    0.0000 C   0  0  0  0  0  0  0  0  0  0  0  0
    0.5201   -0.2491    0.0000 C   0  0  0  0  0  0  0  0  0  0  0  0
    0.5201   -1.2491    0.0000 C   0  0  0  0  0  0  0  0  0  0  0  0
    1.3801   -1.7491    0.0000 C   0  0  0  0  0  0  0  0  0  0  0  0
    2.2501   -1.2491    0.0000 C   0  0  0  0  0  0  0  0  0  0  0  0
  1  2  1  0  0  0  0
  2  3  1  0  0  0  0
  2  4  1  0  0  0  0
  4  5  2  0  0  0  0
  4  6  2  0  0  0  0
  4  7  1  0  0  0  0
  7  8  1  0  0  0  0
  8  9  1  0  0  0  0
  9 10  2  0  0  0  0
 10 11  1  0  0  0  0
 11 12  2  0  0  0  0
 12 13  1  0  0  0  0
 13 14  2  0  0  0  0
 14  9  1  0  0  0  0
M  END
>  <EXTREG>  (ZINC00030705)
ZINC00030705

>  <LOGBIO>
2.5000

$$$$
ZINC00031470
  -MTS-   02131516532D 0   0.00000     0.00000     0

 23 25  0  0  1  0  0  0  0  0999 V2000
    7.6281   -2.6077    0.0000 F   0  0  0  0  0  0  0  0  0  0  0  0
    7.0376   -1.8007    0.0000 C   0  0  0  0  0  0  0  0  0  0  0  0
    7.4416   -0.8822    0.0000 C   0  0  0  0  0  0  0  0  0  0  0  0
    6.8526   -0.0806    0.0000 C   0  0  0  0  0  0  0  0  0  0  0  0
    5.8583   -0.1876    0.0000 C   0  0  0  0  0  0  0  0  0  0  0  0
    5.2698    0.6209    0.0000 N   0  0  0  0  0  0  0  0  0  0  0  0
    5.5798    1.5809    0.0000 C   0  0  0  0  0  0  0  0  0  0  0  0
    6.5295    1.8941    0.0000 O   0  0  0  0  0  0  0  0  0  0  0  0
    4.7698    2.1609    0.0000 C   0  0  0  0  0  0  0  0  0  0  0  0
    3.9598    1.5809    0.0000 C   0  0  1  0  0  0  0  0  0  0  0  0
    3.0101    1.8941    0.0000 S   0  0  0  0  0  0  0  0  0  0  0  0
    2.2640    1.2282    0.0000 C   0  0  0  0  0  0  0  0  0  0  0  0
    1.3107    1.5415    0.0000 C   0  0  0  0  0  0  0  0  0  0  0  0
    0.5699    0.8776    0.0000 C   0  0  0  0  0  0  0  0  0  0  0  0
    0.7726   -0.1017    0.0000 C   0  0  0  0  0  0  0  0  0  0  0  0
    1.7161   -0.4170    0.0000 C   0  0  0  0  0  0  0  0  0  0  0  0
    2.4667    0.2489    0.0000 N   0  0  0  0  0  0  0  0  0  0  0  0
    4.2698    0.6209    0.0000 C   0  0  0  0  0  0  0  0  0  0  0  0
    3.6812   -0.1876    0.0000 O   0  0  0  0  0  0  0  0  0  0  0  0
    5.4531   -1.0961    0.0000 C   0  0  0  0  0  0  0  0  0  0  0  0
    4.4586   -1.2006    0.0000 F   0  0  0  0  0  0  0  0  0  0  0  0
    6.0433   -1.9077    0.0000 C   0  0  0  0  0  0  0  0  0  0  0  0
    3.8692    2.1740    0.0000 H   0  0  0  0  0  0  0  0  0  0  0  0
  1  2  1  0  0  0  0
  2  3  2  0  0  0  0
  3  4  1  0  0  0  0
  4  5  2  0  0  0  0
  5  6  1  0  0  0  0
  6  7  1  0  0  0  0
  7  8  2  0  0  0  0
  7  9  1  0  0  0  0
  9 10  1  0  0  0  0
 10 23  1  1  0  0  0
 10 11  1  6  0  0  0
 11 12  1  0  0  0  0
 12 13  2  0  0  0  0
 13 14  1  0  0  0  0
 14 15  2  0  0  0  0
 15 16  1  0  0  0  0
 16 17  2  0  0  0  0
 17 12  1  0  0  0  0
 10 18  1  0  0  0  0
 18  6  1  0  0  0  0
 18 19  2  0  0  0  0
  5 20  1  0  0  0  0
 20 21  1  0  0  0  0
 20 22  2  0  0  0  0
 22  2  1  0  0  0  0
M  END
>  <EXTREG>  (ZINC00031470)
ZINC00031470

>  <LOGBIO>
2.5000

$$$$
ZINC00031801
  -MTS-   02131516532D 0   0.00000     0.00000     0

 19 20  0  0  0  0  0  0  0  0999 V2000
    0.6000   -1.3052    0.0000 C   0  0  0  0  0  0  0  0  0  0  0  0
    1.6000   -1.3027    0.0000 C   0  0  0  0  0  0  0  0  0  0  0  0
    2.1048   -2.1700    0.0000 C   0  0  0  0  0  0  0  0  0  0  0  0
    3.0995   -2.1654    0.0000 C   0  0  0  0  0  0  0  0  0  0  0  0
    3.6021   -3.0299    0.0000 C   0  0  0  0  0  0  0  0  0  0  0  0
    3.5982   -1.2987    0.0000 C   0  0  0  0  0  0  0  0  0  0  0  0
    4.5982   -1.2987    0.0000 C   0  0  0  0  0  0  0  0  0  0  0  0
    5.5982   -1.2987    0.0000 N   0  0  0  0  0  0  0  0  0  0  0  0
    3.1021   -0.4364    0.0000 C   0  0  0  0  0  0  0  0  0  0  0  0
    3.6030    0.4291    0.0000 S   0  0  0  0  0  0  0  0  0  0  0  0
    4.6030    0.4281    0.0000 C   0  0  0  0  0  0  0  0  0  0  0  0
    5.1038    1.2937    0.0000 C   0  0  0  0  0  0  0  0  0  0  0  0
    6.1073    1.2937    0.0000 C   0  0  0  0  0  0  0  0  0  0  0  0
    6.6038    2.1557    0.0000 C   0  0  0  0  0  0  0  0  0  0  0  0
    6.1055    3.0227    0.0000 C   0  0  0  0  0  0  0  0  0  0  0  0
    5.1107    3.0277    0.0000 C   0  0  0  0  0  0  0  0  0  0  0  0
    4.6056    2.1607    0.0000 C   0  0  0  0  0  0  0  0  0  0  0  0
    3.6056    2.1637    0.0000 F   0  0  0  0  0  0  0  0  0  0  0  0
    2.0987   -0.4359    0.0000 N   0  0  0  0  0  0  0  0  0  0  0  0
  1  2  1  0  0  0  0
  2  3  2  0  0  0  0
  3  4  1  0  0  0  0
  4  5  1  0  0  0  0
  4  6  2  0  0  0  0
  6  7  1  0  0  0  0
  7  8  3  0  0  0  0
  6  9  1  0  0  0  0
  9 10  1  0  0  0  0
 10 11  1  0  0  0  0
 11 12  1  0  0  0  0
 12 13  2  0  0  0  0
 13 14  1  0  0  0  0
 14 15  2  0  0  0  0
 15 16  1  0  0  0  0
 16 17  2  0  0  0  0
 17 12  1  0  0  0  0
 17 18  1  0  0  0  0
  9 19  2  0  0  0  0
 19  2  1  0  0  0  0
M  END
>  <EXTREG>  (ZINC00031801)
ZINC00031801

>  <LOGBIO>
2.5000

$$$$
ZINC00032563
  -MTS-   02131516532D 0   0.00000     0.00000     0

 13 14  0  0  0  0  0  0  0  0999 V2000
    5.0279   -1.1302    0.0000 Br  0  0  0  0  0  0  0  0  0  0  0  0
    4.1612   -0.6315    0.0000 C   0  0  0  0  0  0  0  0  0  0  0  0
    4.1587    0.3719    0.0000 C   0  0  0  0  0  0  0  0  0  0  0  0
    3.2954    0.8663    0.0000 C   0  0  0  0  0  0  0  0  0  0  0  0
    2.4296    0.3658    0.0000 C   0  0  0  0  0  0  0  0  0  0  0  0
    1.5641    0.8667    0.0000 C   0  0  0  0  0  0  0  0  0  0  0  0
    1.0641    1.7367    0.0000 C   0  0  0  0  0  0  0  0  0  0  0  0
    0.5641    0.8667    0.0000 C   0  0  0  0  0  0  0  0  0  0  0  0
    2.4271   -0.6290    0.0000 C   0  0  0  0  0  0  0  0  0  0  0  0
    3.2954   -1.1320    0.0000 C   0  0  0  0  0  0  0  0  0  0  0  0
    1.5601   -1.1273    0.0000 N   0  3  0  0  0  0  0  0  0  0  0  0
    0.6918   -0.6243    0.0000 O   0  5  0  0  0  0  0  0  0  0  0  0
    1.5576   -2.1220    0.0000 O   0  0  0  0  0  0  0  0  0  0  0  0
  1  2  1  0  0  0  0
  2  3  2  0  0  0  0
  3  4  1  0  0  0  0
  4  5  2  0  0  0  0
  5  6  1  0  0  0  0
  6  7  1  0  0  0  0
  7  8  1  0  0  0  0
  8  6  1  0  0  0  0
  5  9  1  0  0  0  0
  9 10  2  0  0  0  0
 10  2  1  0  0  0  0
  9 11  1  0  0  0  0
 11 12  1  0  0  0  0
 11 13  2  0  0  0  0
M  CHG  2  11   1  12  -1
M  END
>  <EXTREG>  (ZINC00032563)
ZINC00032563

>  <LOGBIO>
2.5000

$$$$
ZINC00032958
  -MTS-   02131516532D 0   0.00000     0.00000     0

 23 25  0  0  0  0  0  0  0  0999 V2000
    6.6612    2.7701    0.0000 C   0  0  0  0  0  0  0  0  0  0  0  0
    7.5312    2.2701    0.0000 C   0  0  0  0  0  0  0  0  0  0  0  0
    7.5322    1.2753    0.0000 O   0  0  0  0  0  0  0  0  0  0  0  0
    6.6666    0.7745    0.0000 C   0  0  0  0  0  0  0  0  0  0  0  0
    5.7966    1.2745    0.0000 C   0  0  0  0  0  0  0  0  0  0  0  0
    4.9366    0.7745    0.0000 C   0  0  0  0  0  0  0  0  0  0  0  0
    4.9366   -0.2255    0.0000 C   0  0  0  0  0  0  0  0  0  0  0  0
    5.7966   -0.7255    0.0000 C   0  0  0  0  0  0  0  0  0  0  0  0
    5.7995   -1.7268    0.0000 C   0  0  0  0  0  0  0  0  0  0  0  0
    6.6660   -2.2259    0.0000 C   0  0  0  0  0  0  0  0  0  0  0  0
    7.5335   -1.7216    0.0000 C   0  0  0  0  0  0  0  0  0  0  0  0
    7.5294   -0.7268    0.0000 C   0  0  0  0  0  0  0  0  0  0  0  0
    6.6666   -0.2255    0.0000 C   0  0  0  0  0  0  0  0  0  0  0  0
    3.9832   -0.7741    0.0000 S   0  0  0  0  0  0  0  0  0  0  0  0
    4.4819   -1.6409    0.0000 O   0  0  0  0  0  0  0  0  0  0  0  0
    3.4845    0.0927    0.0000 O   0  0  0  0  0  0  0  0  0  0  0  0
    3.1164   -1.2728    0.0000 N   0  0  0  0  0  0  0  0  0  0  0  0
    3.1139   -2.2762    0.0000 C   0  0  0  0  0  0  0  0  0  0  0  0
    2.2506   -2.7706    0.0000 C   0  0  0  0  0  0  0  0  0  0  0  0
    1.3848   -2.2701    0.0000 C   0  0  0  0  0  0  0  0  0  0  0  0
    0.5193   -2.7710    0.0000 C   0  0  0  0  0  0  0  0  0  0  0  0
    1.3824   -1.2753    0.0000 C   0  0  0  0  0  0  0  0  0  0  0  0
    2.2506   -0.7723    0.0000 C   0  0  0  0  0  0  0  0  0  0  0  0
  1  2  1  0  0  0  0
  2  3  1  0  0  0  0
  3  4  1  0  0  0  0
  4  5  2  0  0  0  0
  5  6  1  0  0  0  0
  6  7  2  0  0  0  0
  7  8  1  0  0  0  0
  8  9  1  0  0  0  0
  9 10  2  0  0  0  0
 10 11  1  0  0  0  0
 11 12  2  0  0  0  0
 12 13  1  0  0  0  0
 13  4  1  0  0  0  0
 13  8  2  0  0  0  0
  7 14  1  0  0  0  0
 14 15  2  0  0  0  0
 14 16  2  0  0  0  0
 14 17  1  0  0  0  0
 17 18  1  0  0  0  0
 18 19  1  0  0  0  0
 19 20  1  0  0  0  0
 20 21  1  0  0  0  0
 20 22  1  0  0  0  0
 22 23  1  0  0  0  0
 23 17  1  0  0  0  0
M  END
>  <EXTREG>  (ZINC00032958)
ZINC00032958

>  <LOGBIO>
2.5000

$$$$
ZINC00033299
  -MTS-   02131516532D 0   0.00000     0.00000     0

 19 22  0  0  0  0  0  0  0  0999 V2000
    3.7579   -0.6559    0.0000 O   0  0  0  0  0  0  0  0  0  0  0  0
    2.7579   -0.6527    0.0000 C   0  0  0  0  0  0  0  0  0  0  0  0
    2.2597    0.2168    0.0000 N   0  0  0  0  0  0  0  0  0  0  0  0
    2.5697    1.1768    0.0000 C   0  0  0  0  0  0  0  0  0  0  0  0
    3.4825    1.5927    0.0000 C   0  0  0  0  0  0  0  0  0  0  0  0
    3.5772    2.5882    0.0000 C   0  0  0  0  0  0  0  0  0  0  0  0
    2.7584    3.1683    0.0000 C   0  0  0  0  0  0  0  0  0  0  0  0
    1.8549    2.7519    0.0000 C   0  0  0  0  0  0  0  0  0  0  0  0
    1.7597    1.7568    0.0000 C   0  0  0  0  0  0  0  0  0  0  0  0
    0.9497    1.1768    0.0000 C   0  0  0  0  0  0  0  0  0  0  0  0
    0.0000    1.4900    0.0000 O   0  0  0  0  0  0  0  0  0  0  0  0
    1.2597    0.2168    0.0000 C   0  0  0  0  0  0  0  0  0  0  0  0
    0.7597   -0.6477    0.0000 N   0  0  0  0  0  0  0  0  0  0  0  0
    1.2519   -1.5122    0.0000 C   0  0  0  0  0  0  0  0  0  0  0  0
    0.7510   -2.3792    0.0000 C   0  0  0  0  0  0  0  0  0  0  0  0
    1.2493   -3.2462    0.0000 C   0  0  0  0  0  0  0  0  0  0  0  0
    2.2527   -3.2462    0.0000 C   0  0  0  0  0  0  0  0  0  0  0  0
    2.7492   -2.3842    0.0000 C   0  0  0  0  0  0  0  0  0  0  0  0
    2.2553   -1.5172    0.0000 C   0  0  0  0  0  0  0  0  0  0  0  0
  1  2  2  0  0  0  0
  2  3  1  0  0  0  0
  3  4  1  0  0  0  0
  4  5  2  0  0  0  0
  5  6  1  0  0  0  0
  6  7  2  0  0  0  0
  7  8  1  0  0  0  0
  8  9  2  0  0  0  0
  9  4  1  0  0  0  0
  9 10  1  0  0  0  0
 10 11  2  0  0  0  0
 10 12  1  0  0  0  0
 12  3  1  0  0  0  0
 12 13  2  0  0  0  0
 13 14  1  0  0  0  0
 14 15  1  0  0  0  0
 15 16  2  0  0  0  0
 16 17  1  0  0  0  0
 17 18  2  0  0  0  0
 18 19  1  0  0  0  0
 19  2  1  0  0  0  0
 19 14  2  0  0  0  0
M  END
>  <EXTREG>  (ZINC00033299)
ZINC00033299

>  <LOGBIO>
2.5000

$$$$
ZINC00033380
  -MTS-   02131516532D 0   0.00000     0.00000     0

 20 22  0  0  1  0  0  0  0  0999 V2000
    0.7578   -1.9364    0.0000 C   0  0  0  0  0  0  0  0  0  0  0  0
    1.7195   -2.2109    0.0000 C   0  0  0  0  0  0  0  0  0  0  0  0
    1.2813   -3.1136    0.0000 C   0  0  0  0  0  0  0  0  0  0  0  0
    1.8400   -3.9367    0.0000 C   0  0  0  0  0  0  0  0  0  0  0  0
    2.8376   -3.8670    0.0000 C   0  0  0  0  0  0  0  0  0  0  0  0
    3.2764   -2.9742    0.0000 C   0  0  0  0  0  0  0  0  0  0  0  0
    2.7170   -2.1412    0.0000 C   0  0  0  0  0  0  0  0  0  0  0  0
    1.8857   -0.6195    0.0000 C   0  0  1  0  0  0  0  0  0  0  0  0
    2.8641   -0.8263    0.0000 O   0  0  0  0  0  0  0  0  0  0  0  0
    2.1957    0.3405    0.0000 C   0  0  0  0  0  0  0  0  0  0  0  0
    1.3857    0.9205    0.0000 C   0  0  2  0  0  0  0  0  0  0  0  0
    0.5757    0.3405    0.0000 O   0  0  0  0  0  0  0  0  0  0  0  0
    0.8857   -0.6195    0.0000 N   0  0  0  0  0  0  0  0  0  0  0  0
    1.3857    1.9205    0.0000 C   0  0  0  0  0  0  0  0  0  0  0  0
    2.2542    2.4231    0.0000 C   0  0  0  0  0  0  0  0  0  0  0  0
    2.2522    3.4178    0.0000 C   0  0  0  0  0  0  0  0  0  0  0  0
    1.3867    3.9187    0.0000 C   0  0  0  0  0  0  0  0  0  0  0  0
    0.5232    3.4248    0.0000 C   0  0  0  0  0  0  0  0  0  0  0  0
    0.5202    2.4213    0.0000 C   0  0  0  0  0  0  0  0  0  0  0  0
    1.9194    1.1947    0.0000 H   0  0  0  0  0  0  0  0  0  0  0  0
  1  2  1  0  0  0  0
  2  3  1  0  0  0  0
  3  4  1  0  0  0  0
  4  5  1  0  0  0  0
  5  6  1  0  0  0  0
  6  7  1  0  0  0  0
  7  2  1  0  0  0  0
  8  2  1  6  0  0  0
  8  9  1  1  0  0  0
  8 10  1  0  0  0  0
 10 11  1  0  0  0  0
 11 20  1  1  0  0  0
 11 12  1  0  0  0  0
 12 13  1  0  0  0  0
 13  8  1  0  0  0  0
 11 14  1  6  0  0  0
 14 15  2  0  0  0  0
 15 16  1  0  0  0  0
 16 17  2  0  0  0  0
 17 18  1  0  0  0  0
 18 19  2  0  0  0  0
 19 14  1  0  0  0  0
M  END
>  <EXTREG>  (ZINC00033380)
ZINC00033380

>  <LOGBIO>
2.5000

$$$$
ZINC00034215
  -MTS-   02131516532D 0   0.00000     0.00000     0

 11 11  0  0  0  0  0  0  0  0999 V2000
    0.5468    0.6027    0.0000 N   0  0  0  0  0  0  0  0  0  0  0  0
    1.3589    0.0191    0.0000 C   0  0  0  0  0  0  0  0  0  0  0  0
    1.3652   -0.9897    0.0000 N   0  0  0  0  0  0  0  0  0  0  0  0
    2.3160   -1.2868    0.0000 C   0  0  0  0  0  0  0  0  0  0  0  0
    2.6292   -2.2365    0.0000 Br  0  0  0  0  0  0  0  0  0  0  0  0
    2.9037   -0.4823    0.0000 C   0  0  0  0  0  0  0  0  0  0  0  0
    3.9037   -0.4823    0.0000 C   0  0  0  0  0  0  0  0  0  0  0  0
    4.9037   -0.4823    0.0000 N   0  0  0  0  0  0  0  0  0  0  0  0
    2.3086    0.3323    0.0000 C   0  0  0  0  0  0  0  0  0  0  0  0
    2.6144    1.2844    0.0000 C   0  0  0  0  0  0  0  0  0  0  0  0
    2.9201    2.2365    0.0000 N   0  0  0  0  0  0  0  0  0  0  0  0
  1  2  1  0  0  0  0
  2  3  1  0  0  0  0
  3  4  1  0  0  0  0
  4  5  1  0  0  0  0
  4  6  2  0  0  0  0
  6  7  1  0  0  0  0
  7  8  3  0  0  0  0
  6  9  1  0  0  0  0
  9  2  2  0  0  0  0
  9 10  1  0  0  0  0
 10 11  3  0  0  0  0
M  END
>  <EXTREG>  (ZINC00034215)
ZINC00034215

>  <LOGBIO>
2.5000

$$$$
ZINC00034408
  -MTS-   02131516532D 0   0.00000     0.00000     0

 22 24  0  0  1  0  0  0  0  0999 V2000
    2.1471    2.6725    0.0000 O   0  0  0  0  0  0  0  0  0  0  0  0
    2.6520    1.8054    0.0000 C   0  0  0  0  0  0  0  0  0  0  0  0
    3.6467    1.8101    0.0000 O   0  0  0  0  0  0  0  0  0  0  0  0
    1.9571    0.5900    0.0000 C   0  0  1  0  0  0  0  0  0  0  0  0
    0.9536    0.5848    0.0000 C   0  0  0  0  0  0  0  0  0  0  0  0
    0.4616   -0.2798    0.0000 C   0  0  0  0  0  0  0  0  0  0  0  0
    0.9644   -1.1442    0.0000 C   0  0  0  0  0  0  0  0  0  0  0  0
    1.9592   -1.1441    0.0000 C   0  0  0  0  0  0  0  0  0  0  0  0
    2.4599   -0.2744    0.0000 N   0  0  0  0  0  0  0  0  0  0  0  0
    3.4599   -0.2722    0.0000 S   0  0  0  0  0  0  0  0  0  0  0  0
    3.4621   -1.2722    0.0000 O   0  0  0  0  0  0  0  0  0  0  0  0
    3.4576    0.7278    0.0000 O   0  0  0  0  0  0  0  0  0  0  0  0
    4.4599   -0.2700    0.0000 C   0  0  0  0  0  0  0  0  0  0  0  0
    4.9611    0.5993    0.0000 C   0  0  0  0  0  0  0  0  0  0  0  0
    5.9559    0.5987    0.0000 C   0  0  0  0  0  0  0  0  0  0  0  0
    6.4581   -0.2661    0.0000 C   0  0  0  0  0  0  0  0  0  0  0  0
    5.9637   -1.1303    0.0000 C   0  0  0  0  0  0  0  0  0  0  0  0
    6.2780   -2.0889    0.0000 N   0  0  0  0  0  0  0  0  0  0  0  0
    5.4706   -2.6725    0.0000 S   0  0  0  0  0  0  0  0  0  0  0  0
    4.6580   -2.0961    0.0000 N   0  0  0  0  0  0  0  0  0  0  0  0
    4.9637   -1.1348    0.0000 C   0  0  0  0  0  0  0  0  0  0  0  0
    1.6546    1.1082    0.0000 H   0  0  0  0  0  0  0  0  0  0  0  0
  1  2  1  0  0  0  0
  2  3  2  0  0  0  0
  4  2  1  6  0  0  0
  4 22  1  1  0  0  0
  4  5  1  0  0  0  0
  5  6  1  0  0  0  0
  6  7  1  0  0  0  0
  7  8  1  0  0  0  0
  8  9  1  0  0  0  0
  9  4  1  0  0  0  0
  9 10  1  0  0  0  0
 10 11  2  0  0  0  0
 10 12  2  0  0  0  0
 10 13  1  0  0  0  0
 13 14  2  0  0  0  0
 14 15  1  0  0  0  0
 15 16  2  0  0  0  0
 16 17  1  0  0  0  0
 17 18  2  0  0  0  0
 18 19  1  0  0  0  0
 19 20  1  0  0  0  0
 20 21  2  0  0  0  0
 21 13  1  0  0  0  0
 21 17  1  0  0  0  0
M  END
>  <EXTREG>  (ZINC00034408)
ZINC00034408

>  <LOGBIO>
2.5000

$$$$
ZINC00034747
  -MTS-   02131516532D 0   0.00000     0.00000     0

 24 27  0  0  0  0  0  0  0  0999 V2000
    7.1073   -3.1044    0.0000 C   0  0  0  0  0  0  0  0  0  0  0  0
    6.6043   -2.2401    0.0000 C   0  0  0  0  0  0  0  0  0  0  0  0
    7.1021   -1.3688    0.0000 C   0  0  0  0  0  0  0  0  0  0  0  0
    6.5999   -0.5101    0.0000 C   0  0  0  0  0  0  0  0  0  0  0  0
    5.5999   -0.5126    0.0000 N   0  0  0  0  0  0  0  0  0  0  0  0
    5.1021   -1.3739    0.0000 C   0  0  0  0  0  0  0  0  0  0  0  0
    5.6043   -2.2426    0.0000 C   0  0  0  0  0  0  0  0  0  0  0  0
    5.0991    0.3529    0.0000 C   0  0  0  0  0  0  0  0  0  0  0  0
    5.5991    1.2229    0.0000 N   0  0  0  0  0  0  0  0  0  0  0  0
    5.0991    2.0829    0.0000 C   0  0  0  0  0  0  0  0  0  0  0  0
    5.4091    3.0429    0.0000 N   0  0  0  0  0  0  0  0  0  0  0  0
    4.5991    3.6229    0.0000 O   0  0  0  0  0  0  0  0  0  0  0  0
    3.7891    3.0429    0.0000 N   0  0  0  0  0  0  0  0  0  0  0  0
    4.0991    2.0829    0.0000 C   0  0  0  0  0  0  0  0  0  0  0  0
    3.5991    1.2229    0.0000 N   0  0  0  0  0  0  0  0  0  0  0  0
    4.0991    0.3529    0.0000 C   0  0  0  0  0  0  0  0  0  0  0  0
    3.5982   -0.5126    0.0000 N   0  0  0  0  0  0  0  0  0  0  0  0
    2.5982   -0.5116    0.0000 C   0  0  0  0  0  0  0  0  0  0  0  0
    2.0948   -1.3796    0.0000 C   0  0  0  0  0  0  0  0  0  0  0  0
    1.1000   -1.3766    0.0000 C   0  0  0  0  0  0  0  0  0  0  0  0
    0.6000   -0.5106    0.0000 C   0  0  0  0  0  0  0  0  0  0  0  0
    1.0948    0.3524    0.0000 C   0  0  0  0  0  0  0  0  0  0  0  0
    0.5926    1.2172    0.0000 C   0  0  0  0  0  0  0  0  0  0  0  0
    2.0982    0.3544    0.0000 C   0  0  0  0  0  0  0  0  0  0  0  0
  1  2  1  0  0  0  0
  2  3  1  0  0  0  0
  3  4  1  0  0  0  0
  4  5  1  0  0  0  0
  5  6  1  0  0  0  0
  6  7  1  0  0  0  0
  7  2  1  0  0  0  0
  5  8  1  0  0  0  0
  8  9  2  0  0  0  0
  9 10  1  0  0  0  0
 10 11  2  0  0  0  0
 11 12  1  0  0  0  0
 12 13  1  0  0  0  0
 13 14  2  0  0  0  0
 14 10  1  0  0  0  0
 14 15  1  0  0  0  0
 15 16  2  0  0  0  0
 16  8  1  0  0  0  0
 16 17  1  0  0  0  0
 17 18  1  0  0  0  0
 18 19  2  0  0  0  0
 19 20  1  0  0  0  0
 20 21  2  0  0  0  0
 21 22  1  0  0  0  0
 22 23  1  0  0  0  0
 22 24  2  0  0  0  0
 24 18  1  0  0  0  0
M  END
>  <EXTREG>  (ZINC00034747)
ZINC00034747

>  <LOGBIO>
2.5000

$$$$
ZINC00035143
  -MTS-   02131516532D 0   0.00000     0.00000     0

 25 27  0  0  1  0  0  0  0  0999 V2000
    7.6221    1.6942    0.0000 F   0  0  0  0  0  0  0  0  0  0  0  0
    6.7565    1.1934    0.0000 C   0  0  0  0  0  0  0  0  0  0  0  0
    5.8865    1.6934    0.0000 C   0  0  0  0  0  0  0  0  0  0  0  0
    5.0265    1.1934    0.0000 C   0  0  0  0  0  0  0  0  0  0  0  0
    5.0265    0.1934    0.0000 C   0  0  0  0  0  0  0  0  0  0  0  0
    5.8865   -0.3066    0.0000 C   0  0  0  0  0  0  0  0  0  0  0  0
    6.7565    0.1934    0.0000 C   0  0  0  0  0  0  0  0  0  0  0  0
    4.1598   -0.3053    0.0000 C   0  0  2  0  0  0  0  0  0  0  0  0
    3.1182    0.2974    0.0000 C   0  0  0  0  0  0  0  0  0  0  0  0
    3.1202    1.2922    0.0000 C   0  0  0  0  0  0  0  0  0  0  0  0
    3.6407    1.5906    0.0000 O   0  0  0  0  0  0  0  0  0  0  0  0
    2.2554    1.7944    0.0000 C   0  0  0  0  0  0  0  0  0  0  0  0
    2.2570    2.7979    0.0000 C   0  0  0  0  0  0  0  0  0  0  0  0
    1.3958    3.2957    0.0000 C   0  0  0  0  0  0  0  0  0  0  0  0
    0.5280    2.7988    0.0000 C   0  0  0  0  0  0  0  0  0  0  0  0
    0.5214    1.8040    0.0000 C   0  0  0  0  0  0  0  0  0  0  0  0
    1.3876    1.2975    0.0000 C   0  0  0  0  0  0  0  0  0  0  0  0
    4.1577   -1.3001    0.0000 N   0  0  0  0  0  0  0  0  0  0  0  0
    3.2907   -1.7984    0.0000 C   0  0  0  0  0  0  0  0  0  0  0  0
    2.4222   -1.2957    0.0000 C   0  0  0  0  0  0  0  0  0  0  0  0
    1.5607   -1.7931    0.0000 C   0  0  0  0  0  0  0  0  0  0  0  0
    1.5577   -2.7931    0.0000 C   0  0  0  0  0  0  0  0  0  0  0  0
    2.4162   -3.2957    0.0000 C   0  0  0  0  0  0  0  0  0  0  0  0
    3.2877   -2.7984    0.0000 C   0  0  0  0  0  0  0  0  0  0  0  0
    4.1605    0.2947    0.0000 H   0  0  0  0  0  0  0  0  0  0  0  0
  1  2  1  0  0  0  0
  2  3  2  0  0  0  0
  3  4  1  0  0  0  0
  4  5  2  0  0  0  0
  5  6  1  0  0  0  0
  6  7  2  0  0  0  0
  7  2  1  0  0  0  0
  5  8  1  0  0  0  0
  8 25  1  6  0  0  0
  8  9  1  1  0  0  0
  9 10  1  0  0  0  0
 10 11  2  0  0  0  0
 10 12  1  0  0  0  0
 12 13  2  0  0  0  0
 13 14  1  0  0  0  0
 14 15  2  0  0  0  0
 15 16  1  0  0  0  0
 16 17  2  0  0  0  0
 17 12  1  0  0  0  0
  8 18  1  0  0  0  0
 18 19  1  0  0  0  0
 19 20  2  0  0  0  0
 20 21  1  0  0  0  0
 21 22  2  0  0  0  0
 22 23  1  0  0  0  0
 23 24  2  0  0  0  0
 24 19  1  0  0  0  0
M  END
>  <EXTREG>  (ZINC00035143)
ZINC00035143

>  <LOGBIO>
2.5000

$$$$
ZINC00035816
  -MTS-   02131516532D 0   0.00000     0.00000     0

 23 26  0  0  0  0  0  0  0  0999 V2000
    7.4519    0.5024    0.0000 O   0  0  0  0  0  0  0  0  0  0  0  0
    6.5822    1.0028    0.0000 C   0  0  0  0  0  0  0  0  0  0  0  0
    6.5817    1.9976    0.0000 O   0  0  0  0  0  0  0  0  0  0  0  0
    5.7166    0.5020    0.0000 C   0  0  0  0  0  0  0  0  0  0  0  0
    4.8466    1.0020    0.0000 C   0  0  0  0  0  0  0  0  0  0  0  0
    3.9866    0.5020    0.0000 C   0  0  0  0  0  0  0  0  0  0  0  0
    3.9866   -0.4980    0.0000 N   0  0  0  0  0  0  0  0  0  0  0  0
    4.8466   -0.9980    0.0000 C   0  0  0  0  0  0  0  0  0  0  0  0
    4.8495   -1.9993    0.0000 C   0  0  0  0  0  0  0  0  0  0  0  0
    5.7160   -2.4984    0.0000 C   0  0  0  0  0  0  0  0  0  0  0  0
    6.5835   -1.9941    0.0000 C   0  0  0  0  0  0  0  0  0  0  0  0
    6.5794   -0.9993    0.0000 C   0  0  0  0  0  0  0  0  0  0  0  0
    5.7166   -0.4980    0.0000 C   0  0  0  0  0  0  0  0  0  0  0  0
    3.1199    1.0006    0.0000 C   0  0  0  0  0  0  0  0  0  0  0  0
    3.1173    2.0041    0.0000 C   0  0  0  0  0  0  0  0  0  0  0  0
    2.2541    2.4984    0.0000 C   0  0  0  0  0  0  0  0  0  0  0  0
    1.3883    1.9980    0.0000 C   0  0  0  0  0  0  0  0  0  0  0  0
    1.3858    1.0032    0.0000 C   0  0  0  0  0  0  0  0  0  0  0  0
    0.5204    0.4996    0.0000 C   0  0  0  0  0  0  0  0  0  0  0  0
    0.5219   -0.5004    0.0000 C   0  0  0  0  0  0  0  0  0  0  0  0
    1.3927   -0.9990    0.0000 C   0  0  0  0  0  0  0  0  0  0  0  0
    2.2519   -0.4976    0.0000 C   0  0  0  0  0  0  0  0  0  0  0  0
    2.2541    0.5002    0.0000 C   0  0  0  0  0  0  0  0  0  0  0  0
  1  2  1  0  0  0  0
  2  3  2  0  0  0  0
  2  4  1  0  0  0  0
  4  5  2  0  0  0  0
  5  6  1  0  0  0  0
  6  7  2  0  0  0  0
  7  8  1  0  0  0  0
  8  9  1  0  0  0  0
  9 10  2  0  0  0  0
 10 11  1  0  0  0  0
 11 12  2  0  0  0  0
 12 13  1  0  0  0  0
 13  4  1  0  0  0  0
 13  8  2  0  0  0  0
  6 14  1  0  0  0  0
 14 15  2  0  0  0  0
 15 16  1  0  0  0  0
 16 17  2  0  0  0  0
 17 18  1  0  0  0  0
 18 19  1  0  0  0  0
 19 20  2  0  0  0  0
 20 21  1  0  0  0  0
 21 22  2  0  0  0  0
 22 23  1  0  0  0  0
 23 14  1  0  0  0  0
 23 18  2  0  0  0  0
M  END
>  <EXTREG>  (ZINC00035816)
ZINC00035816

>  <LOGBIO>
2.5000

$$$$
ZINC00036459
  -MTS-   02131516532D 0   0.00000     0.00000     0

 19 20  0  0  0  0  0  0  0  0999 V2000
    6.9400   -2.7433    0.0000 O   0  0  0  0  0  0  0  0  0  0  0  0
    6.3490   -1.9366    0.0000 C   0  0  0  0  0  0  0  0  0  0  0  0
    6.7526   -1.0179    0.0000 C   0  0  0  0  0  0  0  0  0  0  0  0
    6.1631   -0.2166    0.0000 C   0  0  0  0  0  0  0  0  0  0  0  0
    5.1689   -0.3241    0.0000 C   0  0  0  0  0  0  0  0  0  0  0  0
    4.7642   -1.2329    0.0000 C   0  0  0  0  0  0  0  0  0  0  0  0
    5.3548   -2.0441    0.0000 C   0  0  0  0  0  0  0  0  0  0  0  0
    4.9499   -2.9584    0.0000 O   0  0  0  0  0  0  0  0  0  0  0  0
    4.5800    0.4841    0.0000 C   0  0  0  0  0  0  0  0  0  0  0  0
    4.9863    1.4016    0.0000 O   0  0  0  0  0  0  0  0  0  0  0  0
    3.5907    0.3792    0.0000 C   0  0  0  0  0  0  0  0  0  0  0  0
    3.0022    1.1877    0.0000 N   0  0  0  0  0  0  0  0  0  0  0  0
    3.3122    2.1477    0.0000 C   0  0  0  0  0  0  0  0  0  0  0  0
    2.5022    2.7277    0.0000 N   0  0  0  0  0  0  0  0  0  0  0  0
    1.6922    2.1477    0.0000 C   0  0  0  0  0  0  0  0  0  0  0  0
    2.0022    1.1877    0.0000 N   0  0  0  0  0  0  0  0  0  0  0  0
    0.7425    2.4608    0.0000 N   0  3  0  0  0  0  0  0  0  0  0  0
    0.5376    3.4431    0.0000 O   0  5  0  0  0  0  0  0  0  0  0  0
    0.0000    1.7988    0.0000 O   0  0  0  0  0  0  0  0  0  0  0  0
  1  2  1  0  0  0  0
  2  3  2  0  0  0  0
  3  4  1  0  0  0  0
  4  5  2  0  0  0  0
  5  6  1  0  0  0  0
  6  7  2  0  0  0  0
  7  2  1  0  0  0  0
  7  8  1  0  0  0  0
  5  9  1  0  0  0  0
  9 10  2  0  0  0  0
  9 11  1  0  0  0  0
 11 12  1  0  0  0  0
 12 13  1  0  0  0  0
 13 14  2  0  0  0  0
 14 15  1  0  0  0  0
 15 16  2  0  0  0  0
 16 12  1  0  0  0  0
 15 17  1  0  0  0  0
 17 18  1  0  0  0  0
 17 19  2  0  0  0  0
M  CHG  2  17   1  18  -1
M  END
>  <EXTREG>  (ZINC00036459)
ZINC00036459

>  <LOGBIO>
2.5000

$$$$
ZINC00036772
  -MTS-   02131516532D 0   0.00000     0.00000     0

 18 19  0  0  1  0  0  0  0  0999 V2000
    2.0683   -2.7219    0.0000 C   0  0  0  0  0  0  0  0  0  0  0  0
    2.4751   -1.8046    0.0000 C   0  0  0  0  0  0  0  0  0  0  0  0
    3.4644   -1.7003    0.0000 C   0  0  0  0  0  0  0  0  0  0  0  0
    1.8866   -0.9961    0.0000 C   0  0  1  0  0  0  0  0  0  0  0  0
    2.1966   -0.0361    0.0000 N   0  0  0  0  0  0  0  0  0  0  0  0
    3.1094    0.3797    0.0000 C   0  0  0  0  0  0  0  0  0  0  0  0
    3.9238   -0.2006    0.0000 S   0  0  0  0  0  0  0  0  0  0  0  0
    3.2041    1.3752    0.0000 N   0  0  0  0  0  0  0  0  0  0  0  0
    2.3853    1.9553    0.0000 C   0  0  0  0  0  0  0  0  0  0  0  0
    3.0961    2.6587    0.0000 C   0  0  0  0  0  0  0  0  0  0  0  0
    1.8157    2.7772    0.0000 C   0  0  0  0  0  0  0  0  0  0  0  0
    1.4818    1.5389    0.0000 C   0  0  0  0  0  0  0  0  0  0  0  0
    1.3866    0.5439    0.0000 C   0  0  1  0  0  0  0  0  0  0  0  0
    0.5200    1.0428    0.0000 C   0  0  0  0  0  0  0  0  0  0  0  0
    0.5766   -0.0361    0.0000 O   0  0  0  0  0  0  0  0  0  0  0  0
    0.8866   -0.9961    0.0000 C   0  0  0  0  0  0  0  0  0  0  0  0
    0.2981   -1.8046    0.0000 O   0  0  0  0  0  0  0  0  0  0  0  0
    1.6144   -1.5309    0.0000 H   0  0  0  0  0  0  0  0  0  0  0  0
  1  2  1  0  0  0  0
  2  3  1  0  0  0  0
  4  2  1  6  0  0  0
  4 18  1  1  0  0  0
  4  5  1  0  0  0  0
  5  6  1  0  0  0  0
  6  7  2  0  0  0  0
  6  8  1  0  0  0  0
  8  9  1  0  0  0  0
  9 10  1  0  0  0  0
  9 11  1  0  0  0  0
  9 12  1  0  0  0  0
 12 13  1  0  0  0  0
 13  5  1  0  0  0  0
 13 14  1  6  0  0  0
 13 15  1  0  0  0  0
 15 16  1  0  0  0  0
 16  4  1  0  0  0  0
 16 17  2  0  0  0  0
M  END
>  <EXTREG>  (ZINC00036772)
ZINC00036772

>  <LOGBIO>
2.5000

$$$$
ZINC00037193
  -MTS-   02131516532D 0   0.00000     0.00000     0

 17 18  0  0  0  0  0  0  0  0999 V2000
    5.8583   -1.3696    0.0000 C   0  0  0  0  0  0  0  0  0  0  0  0
    5.2698   -0.5612    0.0000 C   0  0  0  0  0  0  0  0  0  0  0  0
    5.5798    0.3988    0.0000 C   0  0  0  0  0  0  0  0  0  0  0  0
    4.7698    0.9788    0.0000 C   0  0  0  0  0  0  0  0  0  0  0  0
    4.7698    1.9788    0.0000 C   0  0  0  0  0  0  0  0  0  0  0  0
    3.9598    0.3988    0.0000 N   0  0  0  0  0  0  0  0  0  0  0  0
    4.2698   -0.5612    0.0000 N   0  0  0  0  0  0  0  0  0  0  0  0
    3.0101    0.7120    0.0000 C   0  0  0  0  0  0  0  0  0  0  0  0
    2.8064    1.6910    0.0000 O   0  0  0  0  0  0  0  0  0  0  0  0
    2.2640    0.0461    0.0000 C   0  0  0  0  0  0  0  0  0  0  0  0
    1.3107    0.3594    0.0000 C   0  0  0  0  0  0  0  0  0  0  0  0
    0.5699   -0.3045    0.0000 C   0  0  0  0  0  0  0  0  0  0  0  0
    0.7726   -1.2838    0.0000 C   0  0  0  0  0  0  0  0  0  0  0  0
    0.0249   -1.9478    0.0000 Cl  0  0  0  0  0  0  0  0  0  0  0  0
    1.7161   -1.5991    0.0000 C   0  0  0  0  0  0  0  0  0  0  0  0
    1.9163   -2.5788    0.0000 Cl  0  0  0  0  0  0  0  0  0  0  0  0
    2.4667   -0.9331    0.0000 C   0  0  0  0  0  0  0  0  0  0  0  0
  1  2  1  0  0  0  0
  2  3  1  0  0  0  0
  3  4  2  0  0  0  0
  4  5  1  0  0  0  0
  4  6  1  0  0  0  0
  6  7  1  0  0  0  0
  7  2  2  0  0  0  0
  6  8  1  0  0  0  0
  8  9  2  0  0  0  0
  8 10  1  0  0  0  0
 10 11  2  0  0  0  0
 11 12  1  0  0  0  0
 12 13  2  0  0  0  0
 13 14  1  0  0  0  0
 13 15  1  0  0  0  0
 15 16  1  0  0  0  0
 15 17  2  0  0  0  0
 17 10  1  0  0  0  0
M  END
>  <EXTREG>  (ZINC00037193)
ZINC00037193

>  <LOGBIO>
2.5000

$$$$
ZINC00037839
  -MTS-   02131516532D 0   0.00000     0.00000     0

 21 22  0  0  0  0  0  0  0  0999 V2000
    4.2956   -2.6695    0.0000 C   0  0  0  0  0  0  0  0  0  0  0  0
    4.7024   -1.7522    0.0000 C   0  0  0  0  0  0  0  0  0  0  0  0
    5.6917   -1.6478    0.0000 O   0  0  0  0  0  0  0  0  0  0  0  0
    6.0985   -0.7305    0.0000 C   0  0  0  0  0  0  0  0  0  0  0  0
    7.0878   -0.6262    0.0000 O   0  0  0  0  0  0  0  0  0  0  0  0
    5.5100    0.0779    0.0000 C   0  0  0  0  0  0  0  0  0  0  0  0
    5.8200    1.0379    0.0000 N   0  0  0  0  0  0  0  0  0  0  0  0
    5.0100    1.6179    0.0000 C   0  0  0  0  0  0  0  0  0  0  0  0
    5.0100    2.6179    0.0000 C   0  0  0  0  0  0  0  0  0  0  0  0
    4.2000    1.0379    0.0000 C   0  0  0  0  0  0  0  0  0  0  0  0
    3.2503    1.3511    0.0000 C   0  0  0  0  0  0  0  0  0  0  0  0
    3.0454    2.3334    0.0000 O   0  0  0  0  0  0  0  0  0  0  0  0
    2.5078    0.6891    0.0000 C   0  0  0  0  0  0  0  0  0  0  0  0
    2.7127   -0.2932    0.0000 C   0  0  0  0  0  0  0  0  0  0  0  0
    1.9670   -0.9595    0.0000 C   0  0  0  0  0  0  0  0  0  0  0  0
    0.9808   -0.7469    0.0000 C   0  0  0  0  0  0  0  0  0  0  0  0
    0.4845   -1.6107    0.0000 C   0  0  0  0  0  0  0  0  0  0  0  0
    1.1425   -2.3588    0.0000 C   0  0  0  0  0  0  0  0  0  0  0  0
    2.0668   -1.9545    0.0000 C   0  0  0  0  0  0  0  0  0  0  0  0
    4.5100    0.0779    0.0000 C   0  0  0  0  0  0  0  0  0  0  0  0
    3.9215   -0.7305    0.0000 C   0  0  0  0  0  0  0  0  0  0  0  0
  1  2  1  0  0  0  0
  2  3  1  0  0  0  0
  3  4  1  0  0  0  0
  4  5  2  0  0  0  0
  4  6  1  0  0  0  0
  6  7  1  0  0  0  0
  7  8  1  0  0  0  0
  8  9  1  0  0  0  0
  8 10  2  0  0  0  0
 10 11  1  0  0  0  0
 11 12  2  0  0  0  0
 11 13  1  0  0  0  0
 13 14  1  0  0  0  0
 14 15  1  0  0  0  0
 15 16  1  0  0  0  0
 16 17  1  0  0  0  0
 17 18  1  0  0  0  0
 18 19  1  0  0  0  0
 19 15  1  0  0  0  0
 10 20  1  0  0  0  0
 20  6  2  0  0  0  0
 20 21  1  0  0  0  0
M  END
>  <EXTREG>  (ZINC00037839)
ZINC00037839

>  <LOGBIO>
2.5000

$$$$
ZINC00038506
  -MTS-   02131516532D 0   0.00000     0.00000     0

 20 21  0  0  0  0  0  0  0  0999 V2000
    1.7233   -1.0520    0.0000 C   0  0  0  0  0  0  0  0  0  0  0  0
    1.7263   -0.0520    0.0000 C   0  0  0  0  0  0  0  0  0  0  0  0
    0.8593    0.4532    0.0000 C   0  0  0  0  0  0  0  0  0  0  0  0
    0.8643    1.4479    0.0000 C   0  0  0  0  0  0  0  0  0  0  0  0
    0.0000    1.9510    0.0000 Br  0  0  0  0  0  0  0  0  0  0  0  0
    1.7313    1.9462    0.0000 C   0  0  0  0  0  0  0  0  0  0  0  0
    2.5933    1.4497    0.0000 C   0  0  0  0  0  0  0  0  0  0  0  0
    2.5933    0.4463    0.0000 C   0  0  0  0  0  0  0  0  0  0  0  0
    3.4588   -0.0546    0.0000 O   0  0  0  0  0  0  0  0  0  0  0  0
    4.3284    0.4463    0.0000 C   0  0  0  0  0  0  0  0  0  0  0  0
    4.3283    1.4411    0.0000 O   0  0  0  0  0  0  0  0  0  0  0  0
    5.1941   -0.0541    0.0000 C   0  0  0  0  0  0  0  0  0  0  0  0
    6.0639    0.4463    0.0000 C   0  0  0  0  0  0  0  0  0  0  0  0
    6.9241   -0.0532    0.0000 C   0  0  0  0  0  0  0  0  0  0  0  0
    6.9247   -1.0532    0.0000 C   0  0  0  0  0  0  0  0  0  0  0  0
    6.0649   -1.5537    0.0000 C   0  0  0  0  0  0  0  0  0  0  0  0
    5.1947   -1.0541    0.0000 C   0  0  0  0  0  0  0  0  0  0  0  0
    7.7917   -1.5514    0.0000 N   0  3  0  0  0  0  0  0  0  0  0  0
    8.6600   -1.0484    0.0000 O   0  5  0  0  0  0  0  0  0  0  0  0
    7.7943   -2.5462    0.0000 O   0  0  0  0  0  0  0  0  0  0  0  0
  1  2  1  0  0  0  0
  2  3  2  0  0  0  0
  3  4  1  0  0  0  0
  4  5  1  0  0  0  0
  4  6  2  0  0  0  0
  6  7  1  0  0  0  0
  7  8  2  0  0  0  0
  8  2  1  0  0  0  0
  8  9  1  0  0  0  0
  9 10  1  0  0  0  0
 10 11  2  0  0  0  0
 10 12  1  0  0  0  0
 12 13  2  0  0  0  0
 13 14  1  0  0  0  0
 14 15  2  0  0  0  0
 15 16  1  0  0  0  0
 16 17  2  0  0  0  0
 17 12  1  0  0  0  0
 15 18  1  0  0  0  0
 18 19  1  0  0  0  0
 18 20  2  0  0  0  0
M  CHG  2  18   1  19  -1
M  END
>  <EXTREG>  (ZINC00038506)
ZINC00038506

>  <LOGBIO>
2.5000

$$$$
ZINC00038721
  -MTS-   02131516532D 0   0.00000     0.00000     0

 18 18  0  0  0  0  0  0  0  0999 V2000
    5.7066    2.8533    0.0000 O   0  0  0  0  0  0  0  0  0  0  0  0
    5.7081    1.8499    0.0000 C   0  0  0  0  0  0  0  0  0  0  0  0
    6.5746    1.3508    0.0000 O   0  0  0  0  0  0  0  0  0  0  0  0
    4.8468    1.3521    0.0000 C   0  0  0  0  0  0  0  0  0  0  0  0
    4.8483    0.3487    0.0000 C   0  0  0  0  0  0  0  0  0  0  0  0
    3.9870   -0.1491    0.0000 C   0  0  0  0  0  0  0  0  0  0  0  0
    3.9886   -1.1526    0.0000 O   0  0  0  0  0  0  0  0  0  0  0  0
    3.1205    0.3500    0.0000 N   0  0  0  0  0  0  0  0  0  0  0  0
    2.2550   -0.1508    0.0000 C   0  0  0  0  0  0  0  0  0  0  0  0
    2.2550   -1.1543    0.0000 C   0  0  0  0  0  0  0  0  0  0  0  0
    1.3930   -1.6508    0.0000 C   0  0  0  0  0  0  0  0  0  0  0  0
    0.5259   -1.1525    0.0000 C   0  0  0  0  0  0  0  0  0  0  0  0
    0.5210   -0.1577    0.0000 C   0  0  0  0  0  0  0  0  0  0  0  0
    1.3880    0.3474    0.0000 C   0  0  0  0  0  0  0  0  0  0  0  0
    1.3850    1.3474    0.0000 F   0  0  0  0  0  0  0  0  0  0  0  0
    1.3934   -2.6508    0.0000 N   0  3  0  0  0  0  0  0  0  0  0  0
    2.2624   -3.1526    0.0000 O   0  5  0  0  0  0  0  0  0  0  0  0
    0.5324   -3.1490    0.0000 O   0  0  0  0  0  0  0  0  0  0  0  0
  1  2  1  0  0  0  0
  2  3  2  0  0  0  0
  2  4  1  0  0  0  0
  4  5  1  0  0  0  0
  5  6  1  0  0  0  0
  6  7  2  0  0  0  0
  6  8  1  0  0  0  0
  8  9  1  0  0  0  0
  9 10  2  0  0  0  0
 10 11  1  0  0  0  0
 11 12  2  0  0  0  0
 12 13  1  0  0  0  0
 13 14  2  0  0  0  0
 14  9  1  0  0  0  0
 14 15  1  0  0  0  0
 11 16  1  0  0  0  0
 16 17  1  0  0  0  0
 16 18  2  0  0  0  0
M  CHG  2  16   1  17  -1
M  END
>  <EXTREG>  (ZINC00038721)
ZINC00038721

>  <LOGBIO>
2.5000

$$$$
ZINC00039948
  -MTS-   02131516532D 0   0.00000     0.00000     0

 16 18  0  0  0  0  0  0  0  0999 V2000
    4.1331   -1.4245    0.0000 O   0  0  0  0  0  0  0  0  0  0  0  0
    3.5446   -0.6160    0.0000 C   0  0  0  0  0  0  0  0  0  0  0  0
    3.8546    0.3440    0.0000 N   0  0  0  0  0  0  0  0  0  0  0  0
    4.8043    0.6571    0.0000 C   0  0  0  0  0  0  0  0  0  0  0  0
    5.6235    0.0685    0.0000 S   0  0  0  0  0  0  0  0  0  0  0  0
    6.4234    0.6624    0.0000 C   0  0  0  0  0  0  0  0  0  0  0  0
    6.1188    1.6109    0.0000 N   0  0  0  0  0  0  0  0  0  0  0  0
    5.1100    1.6093    0.0000 N   0  0  0  0  0  0  0  0  0  0  0  0
    3.0446    0.9240    0.0000 C   0  0  0  0  0  0  0  0  0  0  0  0
    3.0446    1.9240    0.0000 O   0  0  0  0  0  0  0  0  0  0  0  0
    2.2346    0.3440    0.0000 C   0  0  0  0  0  0  0  0  0  0  0  0
    1.2554    0.5467    0.0000 C   0  0  0  0  0  0  0  0  0  0  0  0
    0.5872   -0.1973    0.0000 C   0  0  0  0  0  0  0  0  0  0  0  0
    0.9003   -1.1506    0.0000 C   0  0  0  0  0  0  0  0  0  0  0  0
    1.8742   -1.3533    0.0000 C   0  0  0  0  0  0  0  0  0  0  0  0
    2.5446   -0.6160    0.0000 C   0  0  0  0  0  0  0  0  0  0  0  0
  1  2  2  0  0  0  0
  2  3  1  0  0  0  0
  3  4  1  0  0  0  0
  4  5  1  0  0  0  0
  5  6  1  0  0  0  0
  6  7  2  0  0  0  0
  7  8  1  0  0  0  0
  8  4  2  0  0  0  0
  3  9  1  0  0  0  0
  9 10  2  0  0  0  0
  9 11  1  0  0  0  0
 11 12  2  0  0  0  0
 12 13  1  0  0  0  0
 13 14  2  0  0  0  0
 14 15  1  0  0  0  0
 15 16  2  0  0  0  0
 16  2  1  0  0  0  0
 16 11  1  0  0  0  0
M  END
>  <EXTREG>  (ZINC00039948)
ZINC00039948

>  <LOGBIO>
2.5000

$$$$
ZINC00040769
  -MTS-   02131516532D 0   0.00000     0.00000     0

 17 18  0  0  0  0  0  0  0  0999 V2000
    2.1424   -3.8619    0.0000 C   0  0  0  0  0  0  0  0  0  0  0  0
    2.5483   -2.9479    0.0000 C   0  0  0  0  0  0  0  0  0  0  0  0
    1.9598   -2.1395    0.0000 C   0  0  0  0  0  0  0  0  0  0  0  0
    2.2698   -1.1795    0.0000 S   0  0  0  0  0  0  0  0  0  0  0  0
    1.4598   -0.5995    0.0000 C   0  0  0  0  0  0  0  0  0  0  0  0
    1.4598    0.4005    0.0000 N   0  0  0  0  0  0  0  0  0  0  0  0
    0.5908    0.9023    0.0000 C   0  0  0  0  0  0  0  0  0  0  0  0
    0.5919    1.8970    0.0000 C   0  0  0  0  0  0  0  0  0  0  0  0
    1.4584    2.3961    0.0000 C   0  0  0  0  0  0  0  0  0  0  0  0
    2.3274    1.8944    0.0000 C   0  0  0  0  0  0  0  0  0  0  0  0
    3.1884    2.3926    0.0000 C   0  0  0  0  0  0  0  0  0  0  0  0
    3.1904    3.3926    0.0000 C   0  0  0  0  0  0  0  0  0  0  0  0
    4.0582    3.8895    0.0000 C   0  0  0  0  0  0  0  0  0  0  0  0
    2.3315    3.8944    0.0000 N   0  0  0  0  0  0  0  0  0  0  0  0
    1.4604    3.3961    0.0000 C   0  0  0  0  0  0  0  0  0  0  0  0
    0.6498   -1.1795    0.0000 N   0  0  0  0  0  0  0  0  0  0  0  0
    0.9598   -2.1395    0.0000 N   0  0  0  0  0  0  0  0  0  0  0  0
  1  2  1  0  0  0  0
  2  3  1  0  0  0  0
  3  4  1  0  0  0  0
  4  5  1  0  0  0  0
  5  6  1  0  0  0  0
  6  7  1  0  0  0  0
  7  8  1  0  0  0  0
  8  9  1  0  0  0  0
  9 10  2  0  0  0  0
 10 11  1  0  0  0  0
 11 12  2  0  0  0  0
 12 13  1  0  0  0  0
 12 14  1  0  0  0  0
 14 15  2  0  0  0  0
 15  9  1  0  0  0  0
  5 16  2  0  0  0  0
 16 17  1  0  0  0  0
 17  3  2  0  0  0  0
M  END
>  <EXTREG>  (ZINC00040769)
ZINC00040769

>  <LOGBIO>
2.5000

$$$$
ZINC00041089
  -MTS-   02131516532D 0   0.00000     0.00000     0

 20 22  0  0  0  0  0  0  0  0999 V2000
    0.6000   -2.2253    0.0000 C   0  0  0  0  0  0  0  0  0  0  0  0
    1.6000   -2.2231    0.0000 N   0  0  0  0  0  0  0  0  0  0  0  0
    2.1052   -3.0901    0.0000 C   0  0  0  0  0  0  0  0  0  0  0  0
    1.6090   -3.9584    0.0000 O   0  0  0  0  0  0  0  0  0  0  0  0
    3.0999   -3.0851    0.0000 N   0  0  0  0  0  0  0  0  0  0  0  0
    3.5982   -2.2181    0.0000 C   0  0  0  0  0  0  0  0  0  0  0  0
    4.5982   -2.2169    0.0000 O   0  0  0  0  0  0  0  0  0  0  0  0
    3.1000   -1.3561    0.0000 C   0  0  0  0  0  0  0  0  0  0  0  0
    3.4100   -0.3961    0.0000 N   0  0  0  0  0  0  0  0  0  0  0  0
    4.3597   -0.0829    0.0000 C   0  0  0  0  0  0  0  0  0  0  0  0
    2.6000    0.1839    0.0000 C   0  0  0  0  0  0  0  0  0  0  0  0
    1.7900   -0.3961    0.0000 N   0  0  0  0  0  0  0  0  0  0  0  0
    2.1000   -1.3561    0.0000 C   0  0  0  0  0  0  0  0  0  0  0  0
    2.6000    1.1839    0.0000 N   0  0  0  0  0  0  0  0  0  0  0  0
    3.4974    1.6169    0.0000 C   0  0  0  0  0  0  0  0  0  0  0  0
    3.7208    2.5862    0.0000 C   0  0  0  0  0  0  0  0  0  0  0  0
    3.1015    3.3736    0.0000 C   0  0  0  0  0  0  0  0  0  0  0  0
    2.0997    3.3684    0.0000 C   0  0  0  0  0  0  0  0  0  0  0  0
    1.4710    2.5948    0.0000 C   0  0  0  0  0  0  0  0  0  0  0  0
    1.6994    1.6185    0.0000 C   0  0  0  0  0  0  0  0  0  0  0  0
  1  2  1  0  0  0  0
  2  3  1  0  0  0  0
  3  4  2  0  0  0  0
  3  5  1  0  0  0  0
  5  6  1  0  0  0  0
  6  7  2  0  0  0  0
  6  8  1  0  0  0  0
  8  9  1  0  0  0  0
  9 10  1  0  0  0  0
  9 11  1  0  0  0  0
 11 12  2  0  0  0  0
 12 13  1  0  0  0  0
 13  2  1  0  0  0  0
 13  8  2  0  0  0  0
 11 14  1  0  0  0  0
 14 15  1  0  0  0  0
 15 16  1  0  0  0  0
 16 17  1  0  0  0  0
 17 18  1  0  0  0  0
 18 19  1  0  0  0  0
 19 20  1  0  0  0  0
 20 14  1  0  0  0  0
M  END
>  <EXTREG>  (ZINC00041089)
ZINC00041089

>  <LOGBIO>
2.5000

$$$$
ZINC00041857
  -MTS-   02131516532D 0   0.00000     0.00000     0

 22 23  0  0  0  0  0  0  0  0999 V2000
    4.8648    3.6836    0.0000 C   0  0  0  0  0  0  0  0  0  0  0  0
    3.9983    4.1828    0.0000 O   0  0  0  0  0  0  0  0  0  0  0  0
    3.1327    3.6819    0.0000 C   0  0  0  0  0  0  0  0  0  0  0  0
    2.2627    4.1819    0.0000 C   0  0  0  0  0  0  0  0  0  0  0  0
    1.4027    3.6819    0.0000 C   0  0  0  0  0  0  0  0  0  0  0  0
    1.4027    2.6819    0.0000 C   0  0  0  0  0  0  0  0  0  0  0  0
    2.2627    2.1819    0.0000 C   0  0  0  0  0  0  0  0  0  0  0  0
    2.2602    1.1819    0.0000 C   0  0  0  0  0  0  0  0  0  0  0  0
    1.3929    0.6841    0.0000 N   0  0  0  0  0  0  0  0  0  0  0  0
    1.3904   -0.3159    0.0000 C   0  0  0  0  0  0  0  0  0  0  0  0
    0.5207   -0.8163    0.0000 C   0  0  0  0  0  0  0  0  0  0  0  0
    0.5202   -1.8111    0.0000 C   0  0  0  0  0  0  0  0  0  0  0  0
    1.3845   -2.3141    0.0000 C   0  0  0  0  0  0  0  0  0  0  0  0
    1.3790   -3.4141    0.0000 O   0  0  0  0  0  0  0  0  0  0  0  0
    2.2425   -3.9184    0.0000 C   0  0  0  0  0  0  0  0  0  0  0  0
    2.7468   -3.0549    0.0000 F   0  0  0  0  0  0  0  0  0  0  0  0
    1.7381   -4.7819    0.0000 F   0  0  0  0  0  0  0  0  0  0  0  0
    3.1060   -4.4228    0.0000 F   0  0  0  0  0  0  0  0  0  0  0  0
    2.2492   -1.8223    0.0000 C   0  0  0  0  0  0  0  0  0  0  0  0
    2.2547   -0.8189    0.0000 C   0  0  0  0  0  0  0  0  0  0  0  0
    3.1327    2.6819    0.0000 C   0  0  0  0  0  0  0  0  0  0  0  0
    3.9983    2.1811    0.0000 O   0  0  0  0  0  0  0  0  0  0  0  0
  1  2  1  0  0  0  0
  2  3  1  0  0  0  0
  3  4  2  0  0  0  0
  4  5  1  0  0  0  0
  5  6  2  0  0  0  0
  6  7  1  0  0  0  0
  7  8  1  0  0  0  0
  8  9  1  0  0  0  0
  9 10  1  0  0  0  0
 10 11  2  0  0  0  0
 11 12  1  0  0  0  0
 12 13  2  0  0  0  0
 13 14  1  0  0  0  0
 14 15  1  0  0  0  0
 15 16  1  0  0  0  0
 15 17  1  0  0  0  0
 15 18  1  0  0  0  0
 13 19  1  0  0  0  0
 19 20  2  0  0  0  0
 20 10  1  0  0  0  0
  7 21  2  0  0  0  0
 21  3  1  0  0  0  0
 21 22  1  0  0  0  0
M  END
>  <EXTREG>  (ZINC00041857)
ZINC00041857

>  <LOGBIO>
2.5000

$$$$
ZINC00043843
  -MTS-   02131516532D 0   0.00000     0.00000     0

 23 24  0  0  0  0  0  0  0  0999 V2000
    6.4285    1.1827    0.0000 O   0  0  0  0  0  0  0  0  0  0  0  0
    5.5629    0.6819    0.0000 C   0  0  0  0  0  0  0  0  0  0  0  0
    4.6929    1.1819    0.0000 C   0  0  0  0  0  0  0  0  0  0  0  0
    3.8329    0.6819    0.0000 C   0  0  0  0  0  0  0  0  0  0  0  0
    3.8329   -0.3181    0.0000 C   0  0  0  0  0  0  0  0  0  0  0  0
    4.6929   -0.8181    0.0000 C   0  0  0  0  0  0  0  0  0  0  0  0
    5.5629   -0.3181    0.0000 C   0  0  0  0  0  0  0  0  0  0  0  0
    2.4461   -1.1160    0.0000 C   0  0  0  0  0  0  0  0  0  0  0  0
    1.9688    0.2001    0.0000 C   0  0  0  0  0  0  0  0  0  0  0  0
    2.6139    0.9687    0.0000 C   0  0  0  0  0  0  0  0  0  0  0  0
    2.2729    1.9032    0.0000 C   0  0  0  0  0  0  0  0  0  0  0  0
    1.2884    2.0789    0.0000 C   0  0  0  0  0  0  0  0  0  0  0  0
    0.9499    3.0199    0.0000 O   0  0  0  0  0  0  0  0  0  0  0  0
    0.6451    1.3202    0.0000 C   0  0  0  0  0  0  0  0  0  0  0  0
    0.9844    0.3759    0.0000 C   0  0  0  0  0  0  0  0  0  0  0  0
    3.3407   -2.1862    0.0000 C   0  0  0  0  0  0  0  0  0  0  0  0
    4.3290   -2.0127    0.0000 F   0  0  0  0  0  0  0  0  0  0  0  0
    3.6816   -3.1262    0.0000 F   0  0  0  0  0  0  0  0  0  0  0  0
    2.4739   -2.6848    0.0000 F   0  0  0  0  0  0  0  0  0  0  0  0
    0.8668   -1.3932    0.0000 C   0  0  0  0  0  0  0  0  0  0  0  0
    0.2288   -0.6299    0.0000 F   0  0  0  0  0  0  0  0  0  0  0  0
    1.2077   -2.3333    0.0000 F   0  0  0  0  0  0  0  0  0  0  0  0
    0.0000   -1.8919    0.0000 F   0  0  0  0  0  0  0  0  0  0  0  0
  1  2  1  0  0  0  0
  2  3  2  0  0  0  0
  3  4  1  0  0  0  0
  4  5  2  0  0  0  0
  5  6  1  0  0  0  0
  6  7  2  0  0  0  0
  7  2  1  0  0  0  0
  5  8  1  0  0  0  0
  8  9  1  0  0  0  0
  9 10  2  0  0  0  0
 10 11  1  0  0  0  0
 11 12  2  0  0  0  0
 12 13  1  0  0  0  0
 12 14  1  0  0  0  0
 14 15  2  0  0  0  0
 15  9  1  0  0  0  0
  8 16  1  0  0  0  0
 16 17  1  0  0  0  0
 16 18  1  0  0  0  0
 16 19  1  0  0  0  0
  8 20  1  0  0  0  0
 20 21  1  0  0  0  0
 20 22  1  0  0  0  0
 20 23  1  0  0  0  0
M  END
>  <EXTREG>  (ZINC00043843)
ZINC00043843

>  <LOGBIO>
2.5000

$$$$
ZINC00047340
  -MTS-   02131516532D 0   0.00000     0.00000     0

 11 12  0  0  0  0  0  0  0  0999 V2000
    4.3022    0.0085    0.0000 C   0  0  0  0  0  0  0  0  0  0  0  0
    3.3022    0.0016    0.0000 N   0  3  0  0  0  0  0  0  0  0  0  0
    3.6122    0.9616    0.0000 C   0  0  0  0  0  0  0  0  0  0  0  0
    2.8022    1.5416    0.0000 O   0  0  0  0  0  0  0  0  0  0  0  0
    1.9922    0.9616    0.0000 C   0  0  0  0  0  0  0  0  0  0  0  0
    2.3022    0.0016    0.0000 C   0  0  0  0  0  0  0  0  0  0  0  0
    1.1022   -0.0014    0.0000 C   0  0  0  0  0  0  0  0  0  0  0  0
    0.6000    0.8633    0.0000 O   0  0  0  0  0  0  0  0  0  0  0  0
    1.9972   -0.9594    0.0000 C   0  0  0  0  0  0  0  0  0  0  0  0
    2.8103   -1.5416    0.0000 O   0  0  0  0  0  0  0  0  0  0  0  0
    3.6212   -0.9415    0.0000 C   0  0  0  0  0  0  0  0  0  0  0  0
  1  2  1  0  0  0  0
  2  3  1  0  0  0  0
  3  4  1  0  0  0  0
  4  5  1  0  0  0  0
  5  6  1  0  0  0  0
  6  2  1  0  0  0  0
  6  7  1  0  0  0  0
  7  8  1  0  0  0  0
  6  9  1  0  0  0  0
  9 10  1  0  0  0  0
 10 11  1  0  0  0  0
 11  2  1  0  0  0  0
M  CHG  1   2   1
M  END
>  <EXTREG>  (ZINC00047340)
ZINC00047340

>  <LOGBIO>
2.5000

$$$$
ZINC00048489
  -MTS-   02131516532D 0   0.00000     0.00000     0

 24 25  0  0  1  0  0  0  0  0999 V2000
    8.9110   -1.3387    0.0000 C   0  0  0  0  0  0  0  0  0  0  0  0
    7.9326   -1.1320    0.0000 C   0  0  0  0  0  0  0  0  0  0  0  0
    8.1394   -0.1536    0.0000 C   0  0  0  0  0  0  0  0  0  0  0  0
    7.7259   -2.1104    0.0000 C   0  0  0  0  0  0  0  0  0  0  0  0
    6.5629   -0.8426    0.0000 C   0  0  2  0  0  0  0  0  0  0  0  0
    6.4589   -1.8372    0.0000 O   0  0  0  0  0  0  0  0  0  0  0  0
    6.8729    0.1174    0.0000 C   0  0  0  0  0  0  0  0  0  0  0  0
    6.0629    0.6974    0.0000 C   0  0  0  0  0  0  0  0  0  0  0  0
    5.2529    0.1174    0.0000 N   0  0  0  0  0  0  0  0  0  0  0  0
    5.5629   -0.8426    0.0000 N   0  0  0  0  0  0  0  0  0  0  0  0
    4.9744   -1.6511    0.0000 C   0  0  0  0  0  0  0  0  0  0  0  0
    5.3812   -2.5683    0.0000 O   0  0  0  0  0  0  0  0  0  0  0  0
    3.9851   -1.5467    0.0000 C   0  0  0  0  0  0  0  0  0  0  0  0
    3.5782   -0.6294    0.0000 C   0  0  0  0  0  0  0  0  0  0  0  0
    2.5839   -0.5235    0.0000 C   0  0  0  0  0  0  0  0  0  0  0  0
    1.9921   -1.3338    0.0000 C   0  0  0  0  0  0  0  0  0  0  0  0
    1.0031   -1.2264    0.0000 C   0  0  0  0  0  0  0  0  0  0  0  0
    0.5968   -0.3127    0.0000 C   0  0  0  0  0  0  0  0  0  0  0  0
    1.1794    0.4936    0.0000 C   0  0  0  0  0  0  0  0  0  0  0  0
    2.1775    0.3903    0.0000 C   0  0  0  0  0  0  0  0  0  0  0  0
    6.0629    1.6974    0.0000 C   0  0  0  0  0  0  0  0  0  0  0  0
    5.0629    1.6974    0.0000 F   0  0  0  0  0  0  0  0  0  0  0  0
    7.0629    1.6974    0.0000 F   0  0  0  0  0  0  0  0  0  0  0  0
    6.0629    2.6974    0.0000 F   0  0  0  0  0  0  0  0  0  0  0  0
  1  2  1  0  0  0  0
  2  3  1  0  0  0  0
  2  4  1  0  0  0  0
  5  2  1  1  0  0  0
  5  6  1  6  0  0  0
  5  7  1  0  0  0  0
  7  8  1  0  0  0  0
  8  9  2  0  0  0  0
  9 10  1  0  0  0  0
 10  5  1  0  0  0  0
 10 11  1  0  0  0  0
 11 12  2  0  0  0  0
 11 13  1  0  0  0  0
 13 14  1  0  0  0  0
 14 15  1  0  0  0  0
 15 16  2  0  0  0  0
 16 17  1  0  0  0  0
 17 18  2  0  0  0  0
 18 19  1  0  0  0  0
 19 20  2  0  0  0  0
 20 15  1  0  0  0  0
  8 21  1  0  0  0  0
 21 22  1  0  0  0  0
 21 23  1  0  0  0  0
 21 24  1  0  0  0  0
M  END
>  <EXTREG>  (ZINC00048489)
ZINC00048489

>  <LOGBIO>
2.5000

$$$$
ZINC00049545
  -MTS-   02131516532D 0   0.00000     0.00000     0

 19 21  0  0  1  0  0  0  0  0999 V2000
    3.5598    2.4359    0.0000 C   0  0  0  0  0  0  0  0  0  0  0  0
    3.1544    1.5218    0.0000 C   0  0  0  0  0  0  0  0  0  0  0  0
    3.7445    0.7103    0.0000 C   0  0  0  0  0  0  0  0  0  0  0  0
    3.3394   -0.1983    0.0000 C   0  0  1  0  0  0  0  0  0  0  0  0
    4.5394   -0.1983    0.0000 C   0  0  0  0  0  0  0  0  0  0  0  0
    5.5394   -0.1983    0.0000 N   0  0  0  0  0  0  0  0  0  0  0  0
    3.7503   -1.1196    0.0000 C   0  0  0  0  0  0  0  0  0  0  0  0
    4.7280   -1.3294    0.0000 N   0  0  0  0  0  0  0  0  0  0  0  0
    3.0069   -1.7829    0.0000 N   0  0  0  0  0  0  0  0  0  0  0  0
    2.1395   -1.2928    0.0000 C   0  0  0  0  0  0  0  0  0  0  0  0
    1.2664   -0.8054    0.0000 O   0  0  0  0  0  0  0  0  0  0  0  0
    0.5335   -1.4857    0.0000 C   0  0  0  0  0  0  0  0  0  0  0  0
    0.9594   -2.4002    0.0000 C   0  0  0  0  0  0  0  0  0  0  0  0
    1.9476   -2.2742    0.0000 O   0  0  0  0  0  0  0  0  0  0  0  0
    2.3451   -0.3052    0.0000 C   0  0  2  0  0  0  0  0  0  0  0  0
    1.7560    0.4964    0.0000 C   0  0  0  0  0  0  0  0  0  0  0  0
    2.1601    1.4149    0.0000 C   0  0  0  0  0  0  0  0  0  0  0  0
    0.9771   -0.6029    0.0000 C   0  0  0  0  0  0  0  0  0  0  0  0
    0.0000   -0.8155    0.0000 N   0  0  0  0  0  0  0  0  0  0  0  0
  1  2  1  0  0  0  0
  2  3  1  0  0  0  0
  3  4  1  0  0  0  0
  4  5  1  6  0  0  0
  5  6  3  0  0  0  0
  4  7  1  0  0  0  0
  7  8  1  0  0  0  0
  7  9  2  0  0  0  0
  9 10  1  0  0  0  0
 10 11  1  0  0  0  0
 11 12  1  0  0  0  0
 12 13  1  0  0  0  0
 13 14  1  0  0  0  0
 14 10  1  0  0  0  0
 10 15  1  0  0  0  0
 15  4  1  0  0  0  0
 15 16  1  0  0  0  0
 16 17  1  0  0  0  0
 17  2  2  0  0  0  0
 15 18  1  1  0  0  0
 18 19  3  0  0  0  0
M  END
>  <EXTREG>  (ZINC00049545)
ZINC00049545

>  <LOGBIO>
2.5000

$$$$
ZINC00050414
  -MTS-   02131516532D 0   0.00000     0.00000     0

 20 22  0  0  0  0  0  0  0  0999 V2000
    7.4239   -1.1851    0.0000 C   0  0  0  0  0  0  0  0  0  0  0  0
    6.8354   -0.3766    0.0000 N   0  0  0  0  0  0  0  0  0  0  0  0
    7.1454    0.5834    0.0000 C   0  0  0  0  0  0  0  0  0  0  0  0
    8.0951    0.8966    0.0000 O   0  0  0  0  0  0  0  0  0  0  0  0
    6.3354    1.1634    0.0000 N   0  0  0  0  0  0  0  0  0  0  0  0
    6.3354    2.1634    0.0000 C   0  0  0  0  0  0  0  0  0  0  0  0
    5.5254    0.5834    0.0000 C   0  0  0  0  0  0  0  0  0  0  0  0
    4.5462    0.7861    0.0000 C   0  0  0  0  0  0  0  0  0  0  0  0
    3.8780    0.0422    0.0000 C   0  0  0  0  0  0  0  0  0  0  0  0
    4.1911   -0.9112    0.0000 C   0  0  0  0  0  0  0  0  0  0  0  0
    5.1650   -1.1139    0.0000 C   0  0  0  0  0  0  0  0  0  0  0  0
    5.8354   -0.3766    0.0000 C   0  0  0  0  0  0  0  0  0  0  0  0
    2.8994    0.2479    0.0000 C   0  0  0  0  0  0  0  0  0  0  0  0
    2.5883    1.1983    0.0000 O   0  0  0  0  0  0  0  0  0  0  0  0
    2.2319   -0.4967    0.0000 C   0  0  0  0  0  0  0  0  0  0  0  0
    1.2497   -0.2912    0.0000 C   0  0  0  0  0  0  0  0  0  0  0  0
    0.5872   -1.0333    0.0000 C   0  0  0  0  0  0  0  0  0  0  0  0
    0.8974   -1.9840    0.0000 C   0  0  0  0  0  0  0  0  0  0  0  0
    1.8701   -2.1926    0.0000 C   0  0  0  0  0  0  0  0  0  0  0  0
    2.5421   -1.4474    0.0000 C   0  0  0  0  0  0  0  0  0  0  0  0
  1  2  1  0  0  0  0
  2  3  1  0  0  0  0
  3  4  2  0  0  0  0
  3  5  1  0  0  0  0
  5  6  1  0  0  0  0
  5  7  1  0  0  0  0
  7  8  2  0  0  0  0
  8  9  1  0  0  0  0
  9 10  2  0  0  0  0
 10 11  1  0  0  0  0
 11 12  2  0  0  0  0
 12  2  1  0  0  0  0
 12  7  1  0  0  0  0
  9 13  1  0  0  0  0
 13 14  2  0  0  0  0
 13 15  1  0  0  0  0
 15 16  2  0  0  0  0
 16 17  1  0  0  0  0
 17 18  2  0  0  0  0
 18 19  1  0  0  0  0
 19 20  2  0  0  0  0
 20 15  1  0  0  0  0
M  END
>  <EXTREG>  (ZINC00050414)
ZINC00050414

>  <LOGBIO>
2.5000

$$$$
ZINC00051153
  -MTS-   02131516532D 0   0.00000     0.00000     0

 14 14  0  0  1  0  0  0  0  0999 V2000
    5.1062   -1.8181    0.0000 C   0  0  0  0  0  0  0  0  0  0  0  0
    4.2969   -1.2308    0.0000 C   0  0  0  0  0  0  0  0  0  0  0  0
    4.4008   -0.2362    0.0000 C   0  0  2  0  0  0  0  0  0  0  0  0
    5.3792   -0.4430    0.0000 C   0  0  0  0  0  0  0  0  0  0  0  0
    4.7108    0.7238    0.0000 O   0  0  0  0  0  0  0  0  0  0  0  0
    3.9008    1.3038    0.0000 C   0  0  0  0  0  0  0  0  0  0  0  0
    3.9008    2.3038    0.0000 O   0  0  0  0  0  0  0  0  0  0  0  0
    3.0908    0.7238    0.0000 N   0  0  0  0  0  0  0  0  0  0  0  0
    2.1411    1.0369    0.0000 C   0  0  0  0  0  0  0  0  0  0  0  0
    1.3925    0.3687    0.0000 C   0  0  0  0  0  0  0  0  0  0  0  0
    0.4481    0.6812    0.0000 O   0  0  0  0  0  0  0  0  0  0  0  0
    3.4008   -0.2362    0.0000 C   0  0  2  0  0  0  0  0  0  0  0  0
    2.4224   -0.4430    0.0000 C   0  0  0  0  0  0  0  0  0  0  0  0
    3.5047   -1.2308    0.0000 O   0  0  0  0  0  0  0  0  0  0  0  0
  1  2  1  0  0  0  0
  3  2  1  1  0  0  0
  3  4  1  6  0  0  0
  3  5  1  0  0  0  0
  5  6  1  0  0  0  0
  6  7  2  0  0  0  0
  6  8  1  0  0  0  0
  8  9  1  0  0  0  0
  9 10  1  0  0  0  0
 10 11  1  0  0  0  0
  8 12  1  0  0  0  0
 12  3  1  0  0  0  0
 12 13  1  1  0  0  0
 12 14  1  6  0  0  0
M  END
>  <EXTREG>  (ZINC00051153)
ZINC00051153

>  <LOGBIO>
2.5000

$$$$
ZINC00051633
  -MTS-   02131516532D 0   0.00000     0.00000     0

 14 14  0  0  0  0  0  0  0  0999 V2000
    6.5065    0.3028    0.0000 C   0  0  0  0  0  0  0  0  0  0  0  0
    6.1001   -0.6147    0.0000 C   0  0  0  0  0  0  0  0  0  0  0  0
    5.1109   -0.7196    0.0000 S   0  0  0  0  0  0  0  0  0  0  0  0
    4.5224    0.0889    0.0000 C   0  0  0  0  0  0  0  0  0  0  0  0
    4.8324    1.0489    0.0000 S   0  0  0  0  0  0  0  0  0  0  0  0
    4.0224    1.6289    0.0000 N   0  0  0  0  0  0  0  0  0  0  0  0
    3.2124    1.0489    0.0000 C   0  0  0  0  0  0  0  0  0  0  0  0
    2.2627    1.3621    0.0000 S   0  0  0  0  0  0  0  0  0  0  0  0
    1.5140    0.6939    0.0000 C   0  0  0  0  0  0  0  0  0  0  0  0
    0.5696    1.0064    0.0000 C   0  0  0  0  0  0  0  0  0  0  0  0
    3.5224    0.0889    0.0000 C   0  0  0  0  0  0  0  0  0  0  0  0
    2.9339   -0.7196    0.0000 C   0  0  0  0  0  0  0  0  0  0  0  0
    1.9359   -0.6143    0.0000 N   0  0  0  0  0  0  0  0  0  0  0  0
    3.3372   -1.6289    0.0000 O   0  0  0  0  0  0  0  0  0  0  0  0
  1  2  1  0  0  0  0
  2  3  1  0  0  0  0
  3  4  1  0  0  0  0
  4  5  1  0  0  0  0
  5  6  1  0  0  0  0
  6  7  2  0  0  0  0
  7  8  1  0  0  0  0
  8  9  1  0  0  0  0
  9 10  1  0  0  0  0
  7 11  1  0  0  0  0
 11  4  2  0  0  0  0
 11 12  1  0  0  0  0
 12 13  1  0  0  0  0
 12 14  2  0  0  0  0
M  END
>  <EXTREG>  (ZINC00051633)
ZINC00051633

>  <LOGBIO>
2.5000

$$$$
ZINC00052322
  -MTS-   02131516532D 0   0.00000     0.00000     0

 24 25  0  0  1  0  0  0  0  0999 V2000
   10.0715   -2.7892    0.0000 C   0  0  0  0  0  0  0  0  0  0  0  0
    9.4778   -1.9803    0.0000 C   0  0  0  0  0  0  0  0  0  0  0  0
    8.4890   -2.0901    0.0000 O   0  0  0  0  0  0  0  0  0  0  0  0
    7.8953   -1.2812    0.0000 C   0  0  0  0  0  0  0  0  0  0  0  0
    8.2971   -0.3655    0.0000 O   0  0  0  0  0  0  0  0  0  0  0  0
    6.9066   -1.3910    0.0000 C   0  0  2  0  0  0  0  0  0  0  0  0
    6.5048   -2.3068    0.0000 N   0  0  0  0  0  0  0  0  0  0  0  0
    6.3128   -0.5821    0.0000 C   0  0  0  0  0  0  0  0  0  0  0  0
    5.3150   -0.6879    0.0000 S   0  0  0  0  0  0  0  0  0  0  0  0
    4.7265    0.1206    0.0000 C   0  0  2  0  0  0  0  0  0  0  0  0
    5.0365    1.0806    0.0000 C   0  0  0  0  0  0  0  0  0  0  0  0
    4.2265    1.6606    0.0000 C   0  0  0  0  0  0  0  0  0  0  0  0
    4.2265    2.6606    0.0000 O   0  0  0  0  0  0  0  0  0  0  0  0
    3.4165    1.0806    0.0000 N   0  0  0  0  0  0  0  0  0  0  0  0
    3.7265    0.1206    0.0000 C   0  0  0  0  0  0  0  0  0  0  0  0
    3.1379   -0.6879    0.0000 O   0  0  0  0  0  0  0  0  0  0  0  0
    2.4668    1.3937    0.0000 C   0  0  0  0  0  0  0  0  0  0  0  0
    2.2614    2.3759    0.0000 C   0  0  0  0  0  0  0  0  0  0  0  0
    1.3161    2.6855    0.0000 C   0  0  0  0  0  0  0  0  0  0  0  0
    0.5693    2.0204    0.0000 C   0  0  0  0  0  0  0  0  0  0  0  0
    0.7680    1.0457    0.0000 C   0  0  0  0  0  0  0  0  0  0  0  0
    1.7201    0.7286    0.0000 C   0  0  0  0  0  0  0  0  0  0  0  0
    5.3190    0.2152    0.0000 H   0  0  0  0  0  0  0  0  0  0  0  0
    7.2620   -1.8744    0.0000 H   0  0  0  0  0  0  0  0  0  0  0  0
  1  2  1  0  0  0  0
  2  3  1  0  0  0  0
  3  4  1  0  0  0  0
  4  5  2  0  0  0  0
  4  6  1  0  0  0  0
  6 24  1  1  0  0  0
  6  7  1  6  0  0  0
  6  8  1  0  0  0  0
  8  9  1  0  0  0  0
 10  9  1  1  0  0  0
 10 23  1  6  0  0  0
 10 11  1  0  0  0  0
 11 12  1  0  0  0  0
 12 13  2  0  0  0  0
 12 14  1  0  0  0  0
 14 15  1  0  0  0  0
 15 10  1  0  0  0  0
 15 16  2  0  0  0  0
 14 17  1  0  0  0  0
 17 18  2  0  0  0  0
 18 19  1  0  0  0  0
 19 20  2  0  0  0  0
 20 21  1  0  0  0  0
 21 22  2  0  0  0  0
 22 17  1  0  0  0  0
M  END
>  <EXTREG>  (ZINC00052322)
ZINC00052322

>  <LOGBIO>
2.5000

$$$$
ZINC00052488
  -MTS-   02131516532D 0   0.00000     0.00000     0

 23 24  0  0  0  0  0  0  0  0999 V2000
    3.6620   -5.6965    0.0000 C   0  0  0  0  0  0  0  0  0  0  0  0
    3.0719   -4.8850    0.0000 C   0  0  0  0  0  0  0  0  0  0  0  0
    2.0827   -4.9904    0.0000 C   0  0  0  0  0  0  0  0  0  0  0  0
    1.4926   -4.1788    0.0000 C   0  0  0  0  0  0  0  0  0  0  0  0
    0.5034   -4.2842    0.0000 O   0  0  0  0  0  0  0  0  0  0  0  0
    1.8985   -3.2649    0.0000 N   0  0  0  0  0  0  0  0  0  0  0  0
    1.3100   -2.4564    0.0000 C   0  0  0  0  0  0  0  0  0  0  0  0
    1.6200   -1.4964    0.0000 S   0  0  0  0  0  0  0  0  0  0  0  0
    0.8100   -0.9164    0.0000 C   0  0  0  0  0  0  0  0  0  0  0  0
    0.8100    0.0836    0.0000 C   0  0  0  0  0  0  0  0  0  0  0  0
    1.6760    0.5836    0.0000 O   0  0  0  0  0  0  0  0  0  0  0  0
    1.6760    1.5836    0.0000 C   0  0  0  0  0  0  0  0  0  0  0  0
    2.5445    2.0862    0.0000 C   0  0  0  0  0  0  0  0  0  0  0  0
    2.5425    3.0810    0.0000 C   0  0  0  0  0  0  0  0  0  0  0  0
    1.6770    3.5818    0.0000 C   0  0  0  0  0  0  0  0  0  0  0  0
    0.8135    3.0879    0.0000 C   0  0  0  0  0  0  0  0  0  0  0  0
    0.8105    2.0845    0.0000 C   0  0  0  0  0  0  0  0  0  0  0  0
    1.6795    4.5818    0.0000 C   0  0  0  0  0  0  0  0  0  0  0  0
    0.6795    4.5843    0.0000 C   0  0  0  0  0  0  0  0  0  0  0  0
    2.6795    4.5793    0.0000 C   0  0  0  0  0  0  0  0  0  0  0  0
    1.6820    5.5818    0.0000 C   0  0  0  0  0  0  0  0  0  0  0  0
    0.0000   -1.4964    0.0000 N   0  0  0  0  0  0  0  0  0  0  0  0
    0.3100   -2.4564    0.0000 N   0  0  0  0  0  0  0  0  0  0  0  0
  1  2  1  0  0  0  0
  2  3  1  0  0  0  0
  3  4  1  0  0  0  0
  4  5  2  0  0  0  0
  4  6  1  0  0  0  0
  6  7  1  0  0  0  0
  7  8  1  0  0  0  0
  8  9  1  0  0  0  0
  9 10  1  0  0  0  0
 10 11  1  0  0  0  0
 11 12  1  0  0  0  0
 12 13  2  0  0  0  0
 13 14  1  0  0  0  0
 14 15  2  0  0  0  0
 15 16  1  0  0  0  0
 16 17  2  0  0  0  0
 17 12  1  0  0  0  0
 15 18  1  0  0  0  0
 18 19  1  0  0  0  0
 18 20  1  0  0  0  0
 18 21  1  0  0  0  0
  9 22  2  0  0  0  0
 22 23  1  0  0  0  0
 23  7  2  0  0  0  0
M  END
>  <EXTREG>  (ZINC00052488)
ZINC00052488

>  <LOGBIO>
2.5000

$$$$
ZINC00052774
  -MTS-   02131516532D 0   0.00000     0.00000     0

 13 14  0  0  0  0  0  0  0  0999 V2000
    3.1715    0.0813    0.0000 C   0  0  0  0  0  0  0  0  0  0  0  0
    2.5829    0.8898    0.0000 N   0  0  0  0  0  0  0  0  0  0  0  0
    2.8929    1.8498    0.0000 N   0  0  0  0  0  0  0  0  0  0  0  0
    2.0829    2.4298    0.0000 C   0  0  0  0  0  0  0  0  0  0  0  0
    1.2729    1.8498    0.0000 C   0  0  0  0  0  0  0  0  0  0  0  0
    1.5829    0.8898    0.0000 C   0  0  0  0  0  0  0  0  0  0  0  0
    0.9944    0.0813    0.0000 C   0  0  0  0  0  0  0  0  0  0  0  0
    0.0000    0.1868    0.0000 O   0  0  0  0  0  0  0  0  0  0  0  0
    1.4003   -0.8326    0.0000 N   0  0  0  0  0  0  0  0  0  0  0  0
    0.8959   -1.7062    0.0000 C   0  0  0  0  0  0  0  0  0  0  0  0
    1.5663   -2.4432    0.0000 C   0  0  0  0  0  0  0  0  0  0  0  0
    2.4799   -2.0459    0.0000 C   0  0  0  0  0  0  0  0  0  0  0  0
    2.3781   -1.0422    0.0000 N   0  0  0  0  0  0  0  0  0  0  0  0
  1  2  1  0  0  0  0
  2  3  1  0  0  0  0
  3  4  2  0  0  0  0
  4  5  1  0  0  0  0
  5  6  2  0  0  0  0
  6  2  1  0  0  0  0
  6  7  1  0  0  0  0
  7  8  2  0  0  0  0
  7  9  1  0  0  0  0
  9 10  1  0  0  0  0
 10 11  2  0  0  0  0
 11 12  1  0  0  0  0
 12 13  2  0  0  0  0
 13  9  1  0  0  0  0
M  END
>  <EXTREG>  (ZINC00052774)
ZINC00052774

>  <LOGBIO>
2.5000

$$$$
ZINC00053150
  -MTS-   02131516532D 0   0.00000     0.00000     0

 12 14  0  0  0  0  0  0  0  0999 V2000
    2.8769   -2.0859    0.0000 C   0  0  0  0  0  0  0  0  0  0  0  0
    3.1869   -1.1259    0.0000 C   0  0  0  0  0  0  0  0  0  0  0  0
    2.3769   -0.5459    0.0000 N   0  3  0  0  0  0  0  0  0  0  0  0
    1.5669   -1.1259    0.0000 C   0  0  0  0  0  0  0  0  0  0  0  0
    1.8769   -2.0859    0.0000 S   0  0  0  0  0  0  0  0  0  0  0  0
    0.7579   -0.5232    0.0000 S   0  0  0  0  0  0  0  0  0  0  0  0
    1.0800    0.4235    0.0000 C   0  0  0  0  0  0  0  0  0  0  0  0
    0.5999    1.3007    0.0000 C   0  0  0  0  0  0  0  0  0  0  0  0
    1.1159    2.1572    0.0000 C   0  0  0  0  0  0  0  0  0  0  0  0
    2.1192    2.1365    0.0000 C   0  0  0  0  0  0  0  0  0  0  0  0
    2.5978    1.2644    0.0000 C   0  0  0  0  0  0  0  0  0  0  0  0
    2.0887    0.4078    0.0000 C   0  0  0  0  0  0  0  0  0  0  0  0
  1  2  1  0  0  0  0
  2  3  1  0  0  0  0
  3  4  2  0  0  0  0
  4  5  1  0  0  0  0
  5  1  1  0  0  0  0
  4  6  1  0  0  0  0
  6  7  1  0  0  0  0
  7  8  2  0  0  0  0
  8  9  1  0  0  0  0
  9 10  2  0  0  0  0
 10 11  1  0  0  0  0
 11 12  2  0  0  0  0
 12  3  1  0  0  0  0
 12  7  1  0  0  0  0
M  CHG  1   3   1
M  END
>  <EXTREG>  (ZINC00053150)
ZINC00053150

>  <LOGBIO>
2.5000

$$$$
ZINC00053632
  -MTS-   02131516532D 0   0.00000     0.00000     0

 20 22  0  0  0  0  0  0  0  0999 V2000
    0.7449   -4.2898    0.0000 N   0  0  0  0  0  0  0  0  0  0  0  0
    1.2414   -3.4217    0.0000 C   0  0  0  0  0  0  0  0  0  0  0  0
    2.2448   -3.4167    0.0000 C   0  0  0  0  0  0  0  0  0  0  0  0
    2.7370   -2.5522    0.0000 C   0  0  0  0  0  0  0  0  0  0  0  0
    2.2370   -1.6877    0.0000 C   0  0  0  0  0  0  0  0  0  0  0  0
    2.5470   -0.7277    0.0000 N   0  0  0  0  0  0  0  0  0  0  0  0
    1.7370   -0.1477    0.0000 C   0  0  0  0  0  0  0  0  0  0  0  0
    1.7370    0.8523    0.0000 S   0  0  0  0  0  0  0  0  0  0  0  0
    0.8680    1.3540    0.0000 C   0  0  0  0  0  0  0  0  0  0  0  0
    0.8690    2.3488    0.0000 C   0  0  0  0  0  0  0  0  0  0  0  0
    0.0000    2.8505    0.0000 O   0  0  0  0  0  0  0  0  0  0  0  0
    1.7353    2.8484    0.0000 N   0  0  0  0  0  0  0  0  0  0  0  0
    2.6045    2.3471    0.0000 C   0  0  0  0  0  0  0  0  0  0  0  0
    3.4653    2.8458    0.0000 C   0  0  0  0  0  0  0  0  0  0  0  0
    3.4668    3.8457    0.0000 C   0  0  0  0  0  0  0  0  0  0  0  0
    2.6076    4.3471    0.0000 C   0  0  0  0  0  0  0  0  0  0  0  0
    1.7368    3.8484    0.0000 C   0  0  0  0  0  0  0  0  0  0  0  0
    0.9270   -0.7277    0.0000 S   0  0  0  0  0  0  0  0  0  0  0  0
    1.2370   -1.6877    0.0000 C   0  0  0  0  0  0  0  0  0  0  0  0
    0.7388   -2.5572    0.0000 C   0  0  0  0  0  0  0  0  0  0  0  0
  1  2  1  0  0  0  0
  2  3  2  0  0  0  0
  3  4  1  0  0  0  0
  4  5  2  0  0  0  0
  5  6  1  0  0  0  0
  6  7  2  0  0  0  0
  7  8  1  0  0  0  0
  8  9  1  0  0  0  0
  9 10  1  0  0  0  0
 10 11  2  0  0  0  0
 10 12  1  0  0  0  0
 12 13  1  0  0  0  0
 13 14  1  0  0  0  0
 14 15  1  0  0  0  0
 15 16  1  0  0  0  0
 16 17  1  0  0  0  0
 17 12  1  0  0  0  0
  7 18  1  0  0  0  0
 18 19  1  0  0  0  0
 19  5  1  0  0  0  0
 19 20  2  0  0  0  0
 20  2  1  0  0  0  0
M  END
>  <EXTREG>  (ZINC00053632)
ZINC00053632

>  <LOGBIO>
2.5000

$$$$
ZINC00054249
  -MTS-   02131516532D 0   0.00000     0.00000     0

 24 26  0  0  0  0  0  0  0  0999 V2000
    6.5938    0.4402    0.0000 O   0  0  0  0  0  0  0  0  0  0  0  0
    5.5904    0.4377    0.0000 S   0  0  0  0  0  0  0  0  0  0  0  0
    5.0917    1.2985    0.0000 C   0  0  0  0  0  0  0  0  0  0  0  0
    5.5905    2.1653    0.0000 C   0  0  0  0  0  0  0  0  0  0  0  0
    6.5939    2.1677    0.0000 C   0  0  0  0  0  0  0  0  0  0  0  0
    7.0883    3.0309    0.0000 C   0  0  0  0  0  0  0  0  0  0  0  0
    6.5879    3.8967    0.0000 C   0  0  0  0  0  0  0  0  0  0  0  0
    5.5931    3.8993    0.0000 C   0  0  0  0  0  0  0  0  0  0  0  0
    5.0901    3.0310    0.0000 C   0  0  0  0  0  0  0  0  0  0  0  0
    5.0921   -0.4293    0.0000 C   0  0  0  0  0  0  0  0  0  0  0  0
    4.0887   -0.4323    0.0000 C   0  0  0  0  0  0  0  0  0  0  0  0
    3.5947   -1.2958    0.0000 C   0  0  0  0  0  0  0  0  0  0  0  0
    2.5947   -1.2983    0.0000 O   0  0  0  0  0  0  0  0  0  0  0  0
    2.0969   -2.1656    0.0000 C   0  0  0  0  0  0  0  0  0  0  0  0
    1.0935   -2.1691    0.0000 C   0  0  0  0  0  0  0  0  0  0  0  0
    0.6000   -3.0328    0.0000 C   0  0  0  0  0  0  0  0  0  0  0  0
    1.1013   -3.8981    0.0000 C   0  0  0  0  0  0  0  0  0  0  0  0
    2.0961   -3.8996    0.0000 C   0  0  0  0  0  0  0  0  0  0  0  0
    2.5982   -3.0308    0.0000 C   0  0  0  0  0  0  0  0  0  0  0  0
    4.0956   -2.1613    0.0000 C   0  0  0  0  0  0  0  0  0  0  0  0
    5.0904   -2.1633    0.0000 C   0  0  0  0  0  0  0  0  0  0  0  0
    5.5930   -1.2948    0.0000 C   0  0  0  0  0  0  0  0  0  0  0  0
    6.5930   -1.2948    0.0000 C   0  0  0  0  0  0  0  0  0  0  0  0
    7.5930   -1.2948    0.0000 N   0  0  0  0  0  0  0  0  0  0  0  0
  1  2  2  0  0  0  0
  2  3  1  0  0  0  0
  3  4  1  0  0  0  0
  4  5  2  0  0  0  0
  5  6  1  0  0  0  0
  6  7  2  0  0  0  0
  7  8  1  0  0  0  0
  8  9  2  0  0  0  0
  9  4  1  0  0  0  0
  2 10  1  0  0  0  0
 10 11  2  0  0  0  0
 11 12  1  0  0  0  0
 12 13  1  0  0  0  0
 13 14  1  0  0  0  0
 14 15  2  0  0  0  0
 15 16  1  0  0  0  0
 16 17  2  0  0  0  0
 17 18  1  0  0  0  0
 18 19  2  0  0  0  0
 19 14  1  0  0  0  0
 12 20  2  0  0  0  0
 20 21  1  0  0  0  0
 21 22  2  0  0  0  0
 22 10  1  0  0  0  0
 22 23  1  0  0  0  0
 23 24  3  0  0  0  0
M  END
>  <EXTREG>  (ZINC00054249)
ZINC00054249

>  <LOGBIO>
2.5000

$$$$
ZINC00054456
  -MTS-   02131516532D 0   0.00000     0.00000     0

 13 14  0  0  0  0  0  0  0  0999 V2000
    3.7599   -1.2489    0.0000 C   0  0  0  0  0  0  0  0  0  0  0  0
    3.1713   -0.4404    0.0000 C   0  0  0  0  0  0  0  0  0  0  0  0
    3.4813    0.5196    0.0000 O   0  0  0  0  0  0  0  0  0  0  0  0
    2.6713    1.0996    0.0000 C   0  0  0  0  0  0  0  0  0  0  0  0
    2.6713    2.0996    0.0000 C   0  0  0  0  0  0  0  0  0  0  0  0
    1.8613    0.5196    0.0000 C   0  0  0  0  0  0  0  0  0  0  0  0
    0.8821    0.7223    0.0000 C   0  0  0  0  0  0  0  0  0  0  0  0
    0.5700    1.6723    0.0000 C   0  0  0  0  0  0  0  0  0  0  0  0
    0.2139   -0.0217    0.0000 N   0  0  0  0  0  0  0  0  0  0  0  0
    0.5270   -0.9750    0.0000 N   0  0  0  0  0  0  0  0  0  0  0  0
    1.5010   -1.1777    0.0000 C   0  0  0  0  0  0  0  0  0  0  0  0
    1.8097   -2.1289    0.0000 C   0  0  0  0  0  0  0  0  0  0  0  0
    2.1713   -0.4404    0.0000 C   0  0  0  0  0  0  0  0  0  0  0  0
  1  2  1  0  0  0  0
  2  3  1  0  0  0  0
  3  4  1  0  0  0  0
  4  5  1  0  0  0  0
  4  6  2  0  0  0  0
  6  7  1  0  0  0  0
  7  8  1  0  0  0  0
  7  9  2  0  0  0  0
  9 10  1  0  0  0  0
 10 11  2  0  0  0  0
 11 12  1  0  0  0  0
 11 13  1  0  0  0  0
 13  2  2  0  0  0  0
 13  6  1  0  0  0  0
M  END
>  <EXTREG>  (ZINC00054456)
ZINC00054456

>  <LOGBIO>
2.5000

$$$$
ZINC00054756
  -MTS-   02131516532D 0   0.00000     0.00000     0

 12 13  0  0  0  0  0  0  0  0999 V2000
    4.6034    0.8624    0.0000 N   0  0  0  0  0  0  0  0  0  0  0  0
    3.6034    0.8624    0.0000 C   0  0  0  0  0  0  0  0  0  0  0  0
    2.6034    0.8624    0.0000 C   0  0  0  0  0  0  0  0  0  0  0  0
    2.1008    1.7309    0.0000 C   0  0  0  0  0  0  0  0  0  0  0  0
    1.1060    1.7289    0.0000 C   0  0  0  0  0  0  0  0  0  0  0  0
    0.6051    0.8634    0.0000 C   0  0  0  0  0  0  0  0  0  0  0  0
    1.0991   -0.0001    0.0000 C   0  0  0  0  0  0  0  0  0  0  0  0
    0.6000   -0.8682    0.0000 C   0  0  0  0  0  0  0  0  0  0  0  0
    1.1000   -1.7342    0.0000 N   0  0  0  0  0  0  0  0  0  0  0  0
    2.1035   -1.7321    0.0000 C   0  0  0  0  0  0  0  0  0  0  0  0
    2.5982   -0.8691    0.0000 C   0  0  0  0  0  0  0  0  0  0  0  0
    2.1025   -0.0031    0.0000 C   0  0  0  0  0  0  0  0  0  0  0  0
  1  2  3  0  0  0  0
  2  3  1  0  0  0  0
  3  4  2  0  0  0  0
  4  5  1  0  0  0  0
  5  6  2  0  0  0  0
  6  7  1  0  0  0  0
  7  8  1  0  0  0  0
  8  9  2  0  0  0  0
  9 10  1  0  0  0  0
 10 11  2  0  0  0  0
 11 12  1  0  0  0  0
 12  3  1  0  0  0  0
 12  7  2  0  0  0  0
M  END
>  <EXTREG>  (ZINC00054756)
ZINC00054756

>  <LOGBIO>
2.5000

$$$$
ZINC00055053
  -MTS-   02131516532D 0   0.00000     0.00000     0

 25 28  0  0  0  0  0  0  0  0999 V2000
    8.6758    2.1768    0.0000 C   0  0  0  0  0  0  0  0  0  0  0  0
    7.8093    2.6759    0.0000 O   0  0  0  0  0  0  0  0  0  0  0  0
    6.9438    2.1751    0.0000 C   0  0  0  0  0  0  0  0  0  0  0  0
    6.0738    2.6751    0.0000 C   0  0  0  0  0  0  0  0  0  0  0  0
    5.2138    2.1751    0.0000 C   0  0  0  0  0  0  0  0  0  0  0  0
    5.2138    1.1751    0.0000 C   0  0  0  0  0  0  0  0  0  0  0  0
    6.0738    0.6751    0.0000 C   0  0  0  0  0  0  0  0  0  0  0  0
    6.9438    1.1751    0.0000 C   0  0  0  0  0  0  0  0  0  0  0  0
    4.3470    0.6764    0.0000 N   0  0  0  0  0  0  0  0  0  0  0  0
    3.5241    1.2383    0.0000 C   0  0  0  0  0  0  0  0  0  0  0  0
    3.6750    2.2268    0.0000 O   0  0  0  0  0  0  0  0  0  0  0  0
    2.5723    0.9477    0.0000 C   0  0  0  0  0  0  0  0  0  0  0  0
    1.9516    1.7362    0.0000 C   0  0  0  0  0  0  0  0  0  0  0  0
    0.9671    1.5930    0.0000 C   0  0  0  0  0  0  0  0  0  0  0  0
    0.5941    0.6652    0.0000 C   0  0  0  0  0  0  0  0  0  0  0  0
    1.2056   -0.1195    0.0000 C   0  0  0  0  0  0  0  0  0  0  0  0
    2.1993    0.0199    0.0000 C   0  0  0  0  0  0  0  0  0  0  0  0
    2.7030   -0.8467    0.0000 C   0  0  0  0  0  0  0  0  0  0  0  0
    2.0690   -1.6255    0.0000 C   0  0  0  0  0  0  0  0  0  0  0  0
    2.4253   -2.5543    0.0000 C   0  0  0  0  0  0  0  0  0  0  0  0
    3.4125   -2.7139    0.0000 C   0  0  0  0  0  0  0  0  0  0  0  0
    4.0433   -1.9447    0.0000 C   0  0  0  0  0  0  0  0  0  0  0  0
    3.6871   -1.0058    0.0000 C   0  0  0  0  0  0  0  0  0  0  0  0
    4.4194   -0.3210    0.0000 C   0  0  0  0  0  0  0  0  0  0  0  0
    5.3506   -0.6856    0.0000 O   0  0  0  0  0  0  0  0  0  0  0  0
  1  2  1  0  0  0  0
  2  3  1  0  0  0  0
  3  4  2  0  0  0  0
  4  5  1  0  0  0  0
  5  6  2  0  0  0  0
  6  7  1  0  0  0  0
  7  8  2  0  0  0  0
  8  3  1  0  0  0  0
  6  9  1  0  0  0  0
  9 10  1  0  0  0  0
 10 11  2  0  0  0  0
 10 12  1  0  0  0  0
 12 13  2  0  0  0  0
 13 14  1  0  0  0  0
 14 15  2  0  0  0  0
 15 16  1  0  0  0  0
 16 17  2  0  0  0  0
 17 12  1  0  0  0  0
 17 18  1  0  0  0  0
 18 19  2  0  0  0  0
 19 20  1  0  0  0  0
 20 21  2  0  0  0  0
 21 22  1  0  0  0  0
 22 23  2  0  0  0  0
 23 18  1  0  0  0  0
 23 24  1  0  0  0  0
 24  9  1  0  0  0  0
 24 25  2  0  0  0  0
M  END
>  <EXTREG>  (ZINC00055053)
ZINC00055053

>  <LOGBIO>
2.5000

$$$$
ZINC00055169
  -MTS-   02131516532D 0   0.00000     0.00000     0

 11 11  0  0  0  0  0  0  0  0999 V2000
    2.5921    1.7880    0.0000 C   0  0  0  0  0  0  0  0  0  0  0  0
    3.4618    1.2876    0.0000 O   0  0  0  0  0  0  0  0  0  0  0  0
    3.4623    0.2928    0.0000 C   0  0  0  0  0  0  0  0  0  0  0  0
    4.3321   -0.2076    0.0000 O   0  0  0  0  0  0  0  0  0  0  0  0
    2.5968   -0.2081    0.0000 C   0  0  0  0  0  0  0  0  0  0  0  0
    1.7268    0.2919    0.0000 C   0  0  0  0  0  0  0  0  0  0  0  0
    0.8668   -0.2081    0.0000 C   0  0  0  0  0  0  0  0  0  0  0  0
    0.8668   -1.2081    0.0000 C   0  0  0  0  0  0  0  0  0  0  0  0
    0.0000   -1.7067    0.0000 Br  0  0  0  0  0  0  0  0  0  0  0  0
    1.7268   -1.7081    0.0000 C   0  0  0  0  0  0  0  0  0  0  0  0
    2.5968   -1.2081    0.0000 C   0  0  0  0  0  0  0  0  0  0  0  0
  1  2  1  0  0  0  0
  2  3  1  0  0  0  0
  3  4  2  0  0  0  0
  3  5  1  0  0  0  0
  5  6  2  0  0  0  0
  6  7  1  0  0  0  0
  7  8  2  0  0  0  0
  8  9  1  0  0  0  0
  8 10  1  0  0  0  0
 10 11  2  0  0  0  0
 11  5  1  0  0  0  0
M  END
>  <EXTREG>  (ZINC00055169)
ZINC00055169

>  <LOGBIO>
2.5000

$$$$
ZINC00056740
  -MTS-   02131516532D 0   0.00000     0.00000     0

 18 18  0  0  0  0  0  0  0  0999 V2000
    3.6462    1.4039    0.0000 C   0  0  0  0  0  0  0  0  0  0  0  0
    3.3054    0.4638    0.0000 C   0  0  0  0  0  0  0  0  0  0  0  0
    2.4354    0.9638    0.0000 C   0  0  0  0  0  0  0  0  0  0  0  0
    1.5754    0.4638    0.0000 C   0  0  0  0  0  0  0  0  0  0  0  0
    0.5908    0.2892    0.0000 C   0  0  0  0  0  0  0  0  0  0  0  0
    1.5754   -0.5362    0.0000 C   0  0  0  0  0  0  0  0  0  0  0  0
    2.4354   -1.0362    0.0000 C   0  0  0  0  0  0  0  0  0  0  0  0
    3.0764   -1.8037    0.0000 C   0  0  0  0  0  0  0  0  0  0  0  0
    3.3054   -0.5362    0.0000 C   0  0  0  0  0  0  0  0  0  0  0  0
    1.7906   -1.8005    0.0000 C   0  0  0  0  0  0  0  0  0  0  0  0
    0.8028   -1.6242    0.0000 O   0  0  0  0  0  0  0  0  0  0  0  0
    2.1278   -2.7364    0.0000 O   0  0  0  0  0  0  0  0  0  0  0  0
    1.2315    1.4028    0.0000 C   0  0  0  0  0  0  0  0  0  0  0  0
    1.8745    2.1731    0.0000 O   0  0  0  0  0  0  0  0  0  0  0  0
    0.2516    1.5741    0.0000 O   0  0  0  0  0  0  0  0  0  0  0  0
    4.2903    0.2908    0.0000 C   0  0  0  0  0  0  0  0  0  0  0  0
    4.6346   -0.6517    0.0000 O   0  0  0  0  0  0  0  0  0  0  0  0
    4.9297    1.0529    0.0000 O   0  0  0  0  0  0  0  0  0  0  0  0
  1  2  1  0  0  0  0
  2  3  1  0  0  0  0
  3  4  1  0  0  0  0
  4  5  1  0  0  0  0
  4  6  1  0  0  0  0
  6  7  1  0  0  0  0
  7  8  1  0  0  0  0
  7  9  1  0  0  0  0
  9  2  1  0  0  0  0
  7 10  1  0  0  0  0
 10 11  1  0  0  0  0
 10 12  2  0  0  0  0
  4 13  1  0  0  0  0
 13 14  1  0  0  0  0
 13 15  2  0  0  0  0
  2 16  1  0  0  0  0
 16 17  1  0  0  0  0
 16 18  2  0  0  0  0
M  END
>  <EXTREG>  (ZINC00056740)
ZINC00056740

>  <LOGBIO>
2.5000

$$$$
ZINC00057134
  -MTS-   02131516532D 0   0.00000     0.00000     0

 14 14  0  0  0  0  0  0  0  0999 V2000
    5.1889    1.3006    0.0000 F   0  0  0  0  0  0  0  0  0  0  0  0
    4.3233    0.7998    0.0000 C   0  0  0  0  0  0  0  0  0  0  0  0
    4.8242   -0.0657    0.0000 F   0  0  0  0  0  0  0  0  0  0  0  0
    3.8225    1.6653    0.0000 F   0  0  0  0  0  0  0  0  0  0  0  0
    3.4578    0.2989    0.0000 C   0  0  0  0  0  0  0  0  0  0  0  0
    2.5878    0.7989    0.0000 C   0  0  0  0  0  0  0  0  0  0  0  0
    1.7278    0.2989    0.0000 C   0  0  0  0  0  0  0  0  0  0  0  0
    1.7278   -0.7011    0.0000 C   0  0  0  0  0  0  0  0  0  0  0  0
    2.5878   -1.2011    0.0000 C   0  0  0  0  0  0  0  0  0  0  0  0
    3.4578   -0.7011    0.0000 C   0  0  0  0  0  0  0  0  0  0  0  0
    4.3233   -1.2019    0.0000 Cl  0  0  0  0  0  0  0  0  0  0  0  0
    0.8610    0.7976    0.0000 N   0  3  0  0  0  0  0  0  0  0  0  0
    0.8590    1.8011    0.0000 O   0  5  0  0  0  0  0  0  0  0  0  0
    0.0000    0.2994    0.0000 O   0  0  0  0  0  0  0  0  0  0  0  0
  1  2  1  0  0  0  0
  2  3  1  0  0  0  0
  2  4  1  0  0  0  0
  2  5  1  0  0  0  0
  5  6  2  0  0  0  0
  6  7  1  0  0  0  0
  7  8  2  0  0  0  0
  8  9  1  0  0  0  0
  9 10  2  0  0  0  0
 10  5  1  0  0  0  0
 10 11  1  0  0  0  0
  7 12  1  0  0  0  0
 12 13  1  0  0  0  0
 12 14  2  0  0  0  0
M  CHG  2  12   1  13  -1
M  END
>  <EXTREG>  (ZINC00057134)
ZINC00057134

>  <LOGBIO>
2.5000

$$$$
ZINC00057481
  -MTS-   02131516532D 0   0.00000     0.00000     0

 23 24  0  0  1  0  0  0  0  0999 V2000
    3.4565    2.1520    0.0000 C   0  0  0  0  0  0  0  0  0  0  0  0
    4.3228    1.6524    0.0000 C   0  0  1  0  0  0  0  0  0  0  0  0
    4.3238    0.6490    0.0000 N   0  0  0  0  0  0  0  0  0  0  0  0
    3.4622    0.1516    0.0000 C   0  0  0  0  0  0  0  0  0  0  0  0
    3.4632   -0.8518    0.0000 C   0  0  0  0  0  0  0  0  0  0  0  0
    2.5977   -1.3527    0.0000 C   0  0  0  0  0  0  0  0  0  0  0  0
    1.7277   -0.8527    0.0000 C   0  0  0  0  0  0  0  0  0  0  0  0
    0.8677   -1.3527    0.0000 C   0  0  0  0  0  0  0  0  0  0  0  0
    0.8677   -2.3527    0.0000 C   0  0  0  0  0  0  0  0  0  0  0  0
    0.0009   -2.8514    0.0000 O   0  0  0  0  0  0  0  0  0  0  0  0
    1.7277   -2.8527    0.0000 C   0  0  0  0  0  0  0  0  0  0  0  0
    2.5977   -2.3527    0.0000 C   0  0  0  0  0  0  0  0  0  0  0  0
    5.1843    2.1498    0.0000 C   0  0  2  0  0  0  0  0  0  0  0  0
    5.1833    3.1532    0.0000 O   0  0  0  0  0  0  0  0  0  0  0  0
    6.0506    1.6502    0.0000 C   0  0  0  0  0  0  0  0  0  0  0  0
    6.0520    0.6467    0.0000 C   0  0  0  0  0  0  0  0  0  0  0  0
    6.9148    0.1515    0.0000 C   0  0  0  0  0  0  0  0  0  0  0  0
    7.7811    0.6510    0.0000 C   0  0  0  0  0  0  0  0  0  0  0  0
    8.6461    0.1493    0.0000 O   0  0  0  0  0  0  0  0  0  0  0  0
    7.7846    1.6458    0.0000 C   0  0  0  0  0  0  0  0  0  0  0  0
    6.9169    2.1497    0.0000 C   0  0  0  0  0  0  0  0  0  0  0  0
    5.1844    1.5498    0.0000 H   0  0  0  0  0  0  0  0  0  0  0  0
    3.8034    1.3520    0.0000 H   0  0  0  0  0  0  0  0  0  0  0  0
  2  1  1  6  0  0  0
  2 23  1  1  0  0  0
  2  3  1  0  0  0  0
  3  4  1  0  0  0  0
  4  5  1  0  0  0  0
  5  6  1  0  0  0  0
  6  7  2  0  0  0  0
  7  8  1  0  0  0  0
  8  9  2  0  0  0  0
  9 10  1  0  0  0  0
  9 11  1  0  0  0  0
 11 12  2  0  0  0  0
 12  6  1  0  0  0  0
  2 13  1  0  0  0  0
 13 22  1  1  0  0  0
 13 14  1  1  0  0  0
 13 15  1  0  0  0  0
 15 16  2  0  0  0  0
 16 17  1  0  0  0  0
 17 18  2  0  0  0  0
 18 19  1  0  0  0  0
 18 20  1  0  0  0  0
 20 21  2  0  0  0  0
 21 15  1  0  0  0  0
M  END
>  <EXTREG>  (ZINC00057481)
ZINC00057481

>  <LOGBIO>
2.5000

$$$$
ZINC00058152
  -MTS-   02131516532D 0   0.00000     0.00000     0

 18 19  0  0  1  0  0  0  0  0999 V2000
    0.6000    3.0298    0.0000 N   0  0  0  0  0  0  0  0  0  0  0  0
    1.1022    2.1650    0.0000 C   0  0  0  0  0  0  0  0  0  0  0  0
    0.6035    1.2943    0.0000 C   0  0  0  0  0  0  0  0  0  0  0  0
    1.1048    0.4350    0.0000 C   0  0  0  0  0  0  0  0  0  0  0  0
    2.1048    0.4366    0.0000 C   0  0  0  0  0  0  0  0  0  0  0  0
    2.6048   -0.4295    0.0000 C   0  0  2  0  0  0  0  0  0  0  0  0
    3.6048   -0.4295    0.0000 C   0  0  0  0  0  0  0  0  0  0  0  0
    4.6048   -0.4295    0.0000 N   0  0  0  0  0  0  0  0  0  0  0  0
    2.1048   -1.2955    0.0000 C   0  0  0  0  0  0  0  0  0  0  0  0
    1.1013   -1.2965    0.0000 C   0  0  0  0  0  0  0  0  0  0  0  0
    0.6057   -2.1590    0.0000 C   0  0  0  0  0  0  0  0  0  0  0  0
    1.1048   -3.0255    0.0000 C   0  0  0  0  0  0  0  0  0  0  0  0
    2.0996   -3.0295    0.0000 C   0  0  0  0  0  0  0  0  0  0  0  0
    2.6039   -2.1620    0.0000 C   0  0  0  0  0  0  0  0  0  0  0  0
    2.6035    1.2973    0.0000 C   0  0  0  0  0  0  0  0  0  0  0  0
    3.6035    1.2963    0.0000 Cl  0  0  0  0  0  0  0  0  0  0  0  0
    2.1022    2.1666    0.0000 C   0  0  0  0  0  0  0  0  0  0  0  0
    2.9048   -0.9491    0.0000 H   0  0  0  0  0  0  0  0  0  0  0  0
  1  2  1  0  0  0  0
  2  3  2  0  0  0  0
  3  4  1  0  0  0  0
  4  5  2  0  0  0  0
  5  6  1  0  0  0  0
  6 18  1  1  0  0  0
  6  7  1  6  0  0  0
  7  8  3  0  0  0  0
  6  9  1  0  0  0  0
  9 10  2  0  0  0  0
 10 11  1  0  0  0  0
 11 12  2  0  0  0  0
 12 13  1  0  0  0  0
 13 14  2  0  0  0  0
 14  9  1  0  0  0  0
  5 15  1  0  0  0  0
 15 16  1  0  0  0  0
 15 17  2  0  0  0  0
 17  2  1  0  0  0  0
M  END
>  <EXTREG>  (ZINC00058152)
ZINC00058152

>  <LOGBIO>
2.5000

$$$$
ZINC00058314
  -MTS-   02131516532D 0   0.00000     0.00000     0

 15 15  0  0  0  0  0  0  0  0999 V2000
    4.5956    1.8683    0.0000 C   0  0  0  0  0  0  0  0  0  0  0  0
    3.5956    1.8663    0.0000 S   0  0  0  0  0  0  0  0  0  0  0  0
    3.0974    0.9993    0.0000 C   0  0  0  0  0  0  0  0  0  0  0  0
    2.0939    0.9963    0.0000 N   0  0  0  0  0  0  0  0  0  0  0  0
    1.6000    0.1328    0.0000 C   0  0  0  0  0  0  0  0  0  0  0  0
    0.6000    0.1303    0.0000 C   0  0  0  0  0  0  0  0  0  0  0  0
    2.1009   -0.7327    0.0000 C   0  0  0  0  0  0  0  0  0  0  0  0
    3.0956   -0.7347    0.0000 C   0  0  0  0  0  0  0  0  0  0  0  0
    3.5982    0.1338    0.0000 C   0  0  0  0  0  0  0  0  0  0  0  0
    4.5982    0.1338    0.0000 C   0  0  0  0  0  0  0  0  0  0  0  0
    5.5982    0.1338    0.0000 N   0  0  0  0  0  0  0  0  0  0  0  0
    3.5943   -1.6015    0.0000 C   0  0  0  0  0  0  0  0  0  0  0  0
    4.4611   -1.1028    0.0000 F   0  0  0  0  0  0  0  0  0  0  0  0
    2.7275   -2.1002    0.0000 F   0  0  0  0  0  0  0  0  0  0  0  0
    4.0930   -2.4683    0.0000 F   0  0  0  0  0  0  0  0  0  0  0  0
  1  2  1  0  0  0  0
  2  3  1  0  0  0  0
  3  4  1  0  0  0  0
  4  5  2  0  0  0  0
  5  6  1  0  0  0  0
  5  7  1  0  0  0  0
  7  8  2  0  0  0  0
  8  9  1  0  0  0  0
  9  3  2  0  0  0  0
  9 10  1  0  0  0  0
 10 11  3  0  0  0  0
  8 12  1  0  0  0  0
 12 13  1  0  0  0  0
 12 14  1  0  0  0  0
 12 15  1  0  0  0  0
M  END
>  <EXTREG>  (ZINC00058314)
ZINC00058314

>  <LOGBIO>
2.5000

$$$$
ZINC00060397
  -MTS-   02131516532D 0   0.00000     0.00000     0

 20 21  0  0  0  0  0  0  0  0999 V2000
    2.1870    0.2995    0.0000 O   0  0  0  0  0  0  0  0  0  0  0  0
    3.1848    0.4058    0.0000 C   0  0  0  0  0  0  0  0  0  0  0  0
    3.5907    1.3197    0.0000 C   0  0  0  0  0  0  0  0  0  0  0  0
    3.0022    2.1282    0.0000 N   0  0  0  0  0  0  0  0  0  0  0  0
    3.3122    3.0882    0.0000 C   0  0  0  0  0  0  0  0  0  0  0  0
    2.5022    3.6682    0.0000 N   0  0  0  0  0  0  0  0  0  0  0  0
    1.6922    3.0882    0.0000 C   0  0  0  0  0  0  0  0  0  0  0  0
    2.0022    2.1282    0.0000 N   0  0  0  0  0  0  0  0  0  0  0  0
    0.7425    3.4014    0.0000 N   0  3  0  0  0  0  0  0  0  0  0  0
    0.5376    4.3837    0.0000 O   0  5  0  0  0  0  0  0  0  0  0  0
    0.0000    2.7394    0.0000 O   0  0  0  0  0  0  0  0  0  0  0  0
    3.7699   -0.3987    0.0000 N   0  0  0  0  0  0  0  0  0  0  0  0
    4.7676   -0.2924    0.0000 C   0  0  0  0  0  0  0  0  0  0  0  0
    5.3527   -1.0970    0.0000 C   0  0  0  0  0  0  0  0  0  0  0  0
    4.9463   -2.0107    0.0000 C   0  0  0  0  0  0  0  0  0  0  0  0
    3.9485   -2.1170    0.0000 C   0  0  0  0  0  0  0  0  0  0  0  0
    3.5461   -3.0267    0.0000 C   0  0  0  0  0  0  0  0  0  0  0  0
    4.1334   -3.8361    0.0000 C   0  0  0  0  0  0  0  0  0  0  0  0
    5.1231   -3.7357    0.0000 C   0  0  0  0  0  0  0  0  0  0  0  0
    5.5336   -2.8201    0.0000 C   0  0  0  0  0  0  0  0  0  0  0  0
  1  2  2  0  0  0  0
  2  3  1  0  0  0  0
  3  4  1  0  0  0  0
  4  5  1  0  0  0  0
  5  6  2  0  0  0  0
  6  7  1  0  0  0  0
  7  8  2  0  0  0  0
  8  4  1  0  0  0  0
  7  9  1  0  0  0  0
  9 10  1  0  0  0  0
  9 11  2  0  0  0  0
  2 12  1  0  0  0  0
 12 13  1  0  0  0  0
 13 14  1  0  0  0  0
 14 15  1  0  0  0  0
 15 16  2  0  0  0  0
 16 17  1  0  0  0  0
 17 18  2  0  0  0  0
 18 19  1  0  0  0  0
 19 20  2  0  0  0  0
 20 15  1  0  0  0  0
M  CHG  2   9   1  10  -1
M  END
>  <EXTREG>  (ZINC00060397)
ZINC00060397

>  <LOGBIO>
2.5000

$$$$
ZINC00061046
  -MTS-   02131516532D 0   0.00000     0.00000     0

 21 23  0  0  0  0  0  0  0  0999 V2000
    2.6096   -3.2052    0.0000 O   0  0  0  0  0  0  0  0  0  0  0  0
    3.6070   -3.0954    0.0000 C   0  0  0  0  0  0  0  0  0  0  0  0
    4.1949   -3.8980    0.0000 O   0  0  0  0  0  0  0  0  0  0  0  0
    4.0097   -2.1801    0.0000 C   0  0  0  0  0  0  0  0  0  0  0  0
    5.0071   -2.0698    0.0000 C   0  0  0  0  0  0  0  0  0  0  0  0
    5.4059   -1.1585    0.0000 C   0  0  0  0  0  0  0  0  0  0  0  0
    4.8153   -0.3515    0.0000 C   0  0  0  0  0  0  0  0  0  0  0  0
    3.8260   -0.4558    0.0000 C   0  0  0  0  0  0  0  0  0  0  0  0
    3.4192   -1.3731    0.0000 C   0  0  0  0  0  0  0  0  0  0  0  0
    3.2375    0.3527    0.0000 N   0  0  0  0  0  0  0  0  0  0  0  0
    3.5475    1.3127    0.0000 C   0  0  0  0  0  0  0  0  0  0  0  0
    4.4972    1.6258    0.0000 O   0  0  0  0  0  0  0  0  0  0  0  0
    2.7375    1.8927    0.0000 C   0  0  0  0  0  0  0  0  0  0  0  0
    2.6379    2.8908    0.0000 C   0  0  0  0  0  0  0  0  0  0  0  0
    1.7259    3.3011    0.0000 C   0  0  0  0  0  0  0  0  0  0  0  0
    0.9130    2.7128    0.0000 C   0  0  0  0  0  0  0  0  0  0  0  0
    0.0000    3.1208    0.0000 Br  0  0  0  0  0  0  0  0  0  0  0  0
    1.0161    1.7234    0.0000 C   0  0  0  0  0  0  0  0  0  0  0  0
    1.9275    1.3127    0.0000 C   0  0  0  0  0  0  0  0  0  0  0  0
    2.2375    0.3527    0.0000 C   0  0  0  0  0  0  0  0  0  0  0  0
    1.6490   -0.4558    0.0000 O   0  0  0  0  0  0  0  0  0  0  0  0
  1  2  1  0  0  0  0
  2  3  2  0  0  0  0
  2  4  1  0  0  0  0
  4  5  2  0  0  0  0
  5  6  1  0  0  0  0
  6  7  2  0  0  0  0
  7  8  1  0  0  0  0
  8  9  2  0  0  0  0
  9  4  1  0  0  0  0
  8 10  1  0  0  0  0
 10 11  1  0  0  0  0
 11 12  2  0  0  0  0
 11 13  1  0  0  0  0
 13 14  2  0  0  0  0
 14 15  1  0  0  0  0
 15 16  2  0  0  0  0
 16 17  1  0  0  0  0
 16 18  1  0  0  0  0
 18 19  2  0  0  0  0
 19 13  1  0  0  0  0
 19 20  1  0  0  0  0
 20 10  1  0  0  0  0
 20 21  2  0  0  0  0
M  END
>  <EXTREG>  (ZINC00061046)
ZINC00061046

>  <LOGBIO>
2.5000

$$$$
ZINC00061542
  -MTS-   02131516532D 0   0.00000     0.00000     0

 18 19  0  0  1  0  0  0  0  0999 V2000
    4.5334   -3.1698    0.0000 C   0  0  0  0  0  0  0  0  0  0  0  0
    4.6387   -2.1719    0.0000 C   0  0  0  0  0  0  0  0  0  0  0  0
    3.8335   -1.5877    0.0000 O   0  0  0  0  0  0  0  0  0  0  0  0
    3.9375   -0.5931    0.0000 C   0  0  1  0  0  0  0  0  0  0  0  0
    4.9159   -0.7998    0.0000 C   0  0  0  0  0  0  0  0  0  0  0  0
    4.2475    0.3669    0.0000 O   0  0  0  0  0  0  0  0  0  0  0  0
    3.4375    0.9469    0.0000 C   0  0  1  0  0  0  0  0  0  0  0  0
    3.3378    1.9450    0.0000 C   0  0  0  0  0  0  0  0  0  0  0  0
    2.4259    2.3553    0.0000 C   0  0  0  0  0  0  0  0  0  0  0  0
    1.6130    1.7670    0.0000 C   0  0  1  0  0  0  0  0  0  0  0  0
    0.7000    2.1750    0.0000 C   0  0  0  0  0  0  0  0  0  0  0  0
    0.5968    3.1697    0.0000 C   0  0  0  0  0  0  0  0  0  0  0  0
    1.7161    0.7776    0.0000 O   0  0  0  0  0  0  0  0  0  0  0  0
    2.6275    0.3669    0.0000 C   0  0  1  0  0  0  0  0  0  0  0  0
    2.9375   -0.5931    0.0000 O   0  0  0  0  0  0  0  0  0  0  0  0
    2.1803   -0.0332    0.0000 H   0  0  0  0  0  0  0  0  0  0  0  0
    1.5512    2.3639    0.0000 H   0  0  0  0  0  0  0  0  0  0  0  0
    3.9568    1.2474    0.0000 H   0  0  0  0  0  0  0  0  0  0  0  0
  1  2  1  0  0  0  0
  2  3  1  0  0  0  0
  4  3  1  6  0  0  0
  4  5  1  1  0  0  0
  4  6  1  0  0  0  0
  7  6  1  6  0  0  0
  7 18  1  1  0  0  0
  7  8  1  0  0  0  0
  8  9  1  0  0  0  0
  9 10  1  0  0  0  0
 10 17  1  1  0  0  0
 10 11  1  6  0  0  0
 11 12  1  0  0  0  0
 10 13  1  0  0  0  0
 14 13  1  6  0  0  0
 14 16  1  1  0  0  0
 14  7  1  0  0  0  0
 14 15  1  0  0  0  0
 15  4  1  0  0  0  0
M  END
>  <EXTREG>  (ZINC00061542)
ZINC00061542

>  <LOGBIO>
2.5000

$$$$
ZINC00062594
  -MTS-   02131516532D 0   0.00000     0.00000     0

 16 18  0  0  0  0  0  0  0  0999 V2000
    3.4889    0.5460    0.0000 N   0  0  0  0  0  0  0  0  0  0  0  0
    2.9004    1.3545    0.0000 C   0  0  0  0  0  0  0  0  0  0  0  0
    3.2104    2.3145    0.0000 N   0  0  0  0  0  0  0  0  0  0  0  0
    2.4004    2.8945    0.0000 O   0  0  0  0  0  0  0  0  0  0  0  0
    1.5904    2.3145    0.0000 N   0  0  0  0  0  0  0  0  0  0  0  0
    1.9004    1.3545    0.0000 C   0  0  0  0  0  0  0  0  0  0  0  0
    1.3118    0.5460    0.0000 N   0  0  0  0  0  0  0  0  0  0  0  0
    0.3030    0.5460    0.0000 N   0  0  0  0  0  0  0  0  0  0  0  0
    0.0000   -0.4031    0.0000 N   0  0  0  0  0  0  0  0  0  0  0  0
    0.8008   -0.9956    0.0000 C   0  0  0  0  0  0  0  0  0  0  0  0
    0.9088   -1.9897    0.0000 C   0  0  0  0  0  0  0  0  0  0  0  0
    0.1007   -2.5787    0.0000 O   0  0  0  0  0  0  0  0  0  0  0  0
    1.8221   -2.3970    0.0000 C   0  0  0  0  0  0  0  0  0  0  0  0
    2.6331   -1.8061    0.0000 C   0  0  0  0  0  0  0  0  0  0  0  0
    2.5267   -0.8170    0.0000 C   0  0  0  0  0  0  0  0  0  0  0  0
    1.6191   -0.4056    0.0000 C   0  0  0  0  0  0  0  0  0  0  0  0
  1  2  1  0  0  0  0
  2  3  2  0  0  0  0
  3  4  1  0  0  0  0
  4  5  1  0  0  0  0
  5  6  2  0  0  0  0
  6  2  1  0  0  0  0
  6  7  1  0  0  0  0
  7  8  1  0  0  0  0
  8  9  2  0  0  0  0
  9 10  1  0  0  0  0
 10 11  1  0  0  0  0
 11 12  2  0  0  0  0
 11 13  1  0  0  0  0
 13 14  1  0  0  0  0
 14 15  1  0  0  0  0
 15 16  1  0  0  0  0
 16  7  1  0  0  0  0
 16 10  2  0  0  0  0
M  END
>  <EXTREG>  (ZINC00062594)
ZINC00062594

>  <LOGBIO>
2.5000

$$$$
ZINC00063701
  -MTS-   02131516532D 0   0.00000     0.00000     0

 19 20  0  0  0  0  0  0  0  0999 V2000
    3.9976    3.2467    0.0000 F   0  0  0  0  0  0  0  0  0  0  0  0
    3.1320    2.7458    0.0000 C   0  0  0  0  0  0  0  0  0  0  0  0
    2.2620    3.2458    0.0000 C   0  0  0  0  0  0  0  0  0  0  0  0
    1.4020    2.7458    0.0000 C   0  0  0  0  0  0  0  0  0  0  0  0
    0.5353    3.2445    0.0000 F   0  0  0  0  0  0  0  0  0  0  0  0
    1.4020    1.7458    0.0000 C   0  0  0  0  0  0  0  0  0  0  0  0
    0.5353    1.2471    0.0000 F   0  0  0  0  0  0  0  0  0  0  0  0
    2.2620    1.2458    0.0000 C   0  0  0  0  0  0  0  0  0  0  0  0
    2.2595    0.2458    0.0000 S   0  0  0  0  0  0  0  0  0  0  0  0
    3.1273   -0.2581    0.0000 C   0  0  0  0  0  0  0  0  0  0  0  0
    3.1237   -1.2529    0.0000 C   0  0  0  0  0  0  0  0  0  0  0  0
    2.2559   -1.7498    0.0000 C   0  0  0  0  0  0  0  0  0  0  0  0
    1.3882   -1.2458    0.0000 C   0  0  0  0  0  0  0  0  0  0  0  0
    0.5260   -1.7419    0.0000 C   0  0  0  0  0  0  0  0  0  0  0  0
    0.5214   -2.7419    0.0000 C   0  0  0  0  0  0  0  0  0  0  0  0
    1.3791   -3.2458    0.0000 C   0  0  0  0  0  0  0  0  0  0  0  0
    2.2514   -2.7498    0.0000 N   0  0  0  0  0  0  0  0  0  0  0  0
    3.1320    1.7458    0.0000 C   0  0  0  0  0  0  0  0  0  0  0  0
    3.9976    1.2449    0.0000 F   0  0  0  0  0  0  0  0  0  0  0  0
  1  2  1  0  0  0  0
  2  3  2  0  0  0  0
  3  4  1  0  0  0  0
  4  5  1  0  0  0  0
  4  6  2  0  0  0  0
  6  7  1  0  0  0  0
  6  8  1  0  0  0  0
  8  9  1  0  0  0  0
  9 10  1  0  0  0  0
 10 11  1  0  0  0  0
 11 12  1  0  0  0  0
 12 13  2  0  0  0  0
 13 14  1  0  0  0  0
 14 15  2  0  0  0  0
 15 16  1  0  0  0  0
 16 17  2  0  0  0  0
 17 12  1  0  0  0  0
  8 18  2  0  0  0  0
 18  2  1  0  0  0  0
 18 19  1  0  0  0  0
M  END
>  <EXTREG>  (ZINC00063701)
ZINC00063701

>  <LOGBIO>
2.5000

$$$$
ZINC00070125
  -MTS-   02131516532D 0   0.00000     0.00000     0

 21 23  0  0  0  0  0  0  0  0999 V2000
    2.8391   -3.9544    0.0000 F   0  0  0  0  0  0  0  0  0  0  0  0
    3.2418   -3.0390    0.0000 C   0  0  0  0  0  0  0  0  0  0  0  0
    2.3265   -2.6363    0.0000 F   0  0  0  0  0  0  0  0  0  0  0  0
    4.1572   -3.4417    0.0000 F   0  0  0  0  0  0  0  0  0  0  0  0
    3.6445   -2.1237    0.0000 C   0  0  0  0  0  0  0  0  0  0  0  0
    4.6419   -2.0134    0.0000 C   0  0  0  0  0  0  0  0  0  0  0  0
    5.0407   -1.1021    0.0000 C   0  0  0  0  0  0  0  0  0  0  0  0
    4.4501   -0.2951    0.0000 C   0  0  0  0  0  0  0  0  0  0  0  0
    3.4608   -0.3994    0.0000 C   0  0  0  0  0  0  0  0  0  0  0  0
    3.0540   -1.3167    0.0000 C   0  0  0  0  0  0  0  0  0  0  0  0
    2.8723    0.4091    0.0000 N   0  0  0  0  0  0  0  0  0  0  0  0
    3.1823    1.3691    0.0000 C   0  0  0  0  0  0  0  0  0  0  0  0
    4.1320    1.6822    0.0000 O   0  0  0  0  0  0  0  0  0  0  0  0
    2.3723    1.9491    0.0000 C   0  0  0  0  0  0  0  0  0  0  0  0
    2.2727    2.9472    0.0000 C   0  0  0  0  0  0  0  0  0  0  0  0
    1.3607    3.3575    0.0000 C   0  0  0  0  0  0  0  0  0  0  0  0
    0.5478    2.7692    0.0000 C   0  0  0  0  0  0  0  0  0  0  0  0
    0.6509    1.7798    0.0000 N   0  0  0  0  0  0  0  0  0  0  0  0
    1.5623    1.3691    0.0000 C   0  0  0  0  0  0  0  0  0  0  0  0
    1.8723    0.4091    0.0000 C   0  0  0  0  0  0  0  0  0  0  0  0
    1.2838   -0.3994    0.0000 O   0  0  0  0  0  0  0  0  0  0  0  0
  1  2  1  0  0  0  0
  2  3  1  0  0  0  0
  2  4  1  0  0  0  0
  2  5  1  0  0  0  0
  5  6  2  0  0  0  0
  6  7  1  0  0  0  0
  7  8  2  0  0  0  0
  8  9  1  0  0  0  0
  9 10  2  0  0  0  0
 10  5  1  0  0  0  0
  9 11  1  0  0  0  0
 11 12  1  0  0  0  0
 12 13  2  0  0  0  0
 12 14  1  0  0  0  0
 14 15  2  0  0  0  0
 15 16  1  0  0  0  0
 16 17  2  0  0  0  0
 17 18  1  0  0  0  0
 18 19  2  0  0  0  0
 19 14  1  0  0  0  0
 19 20  1  0  0  0  0
 20 11  1  0  0  0  0
 20 21  2  0  0  0  0
M  END
>  <EXTREG>  (ZINC00070125)
ZINC00070125

>  <LOGBIO>
2.5000

$$$$
ZINC00070293
  -MTS-   02131516532D 0   0.00000     0.00000     0

 25 27  0  0  1  0  0  0  0  0999 V2000
    5.0277   -0.1977    0.0000 C   0  0  0  0  0  0  0  0  0  0  0  0
    4.1580    0.3027    0.0000 C   0  0  1  0  0  0  0  0  0  0  0  0
    3.1193   -0.2983    0.0000 C   0  0  0  0  0  0  0  0  0  0  0  0
    2.2493    0.2017    0.0000 C   0  0  0  0  0  0  0  0  0  0  0  0
    2.2478    0.8017    0.0000 O   0  0  0  0  0  0  0  0  0  0  0  0
    1.3893   -0.2983    0.0000 O   0  0  0  0  0  0  0  0  0  0  0  0
    1.3893   -1.2983    0.0000 C   0  0  0  0  0  0  0  0  0  0  0  0
    0.5193   -1.7983    0.0000 C   0  0  0  0  0  0  0  0  0  0  0  0
    0.5193   -2.7983    0.0000 C   0  0  0  0  0  0  0  0  0  0  0  0
    1.3893   -3.2983    0.0000 C   0  0  0  0  0  0  0  0  0  0  0  0
    2.2493   -2.7983    0.0000 C   0  0  0  0  0  0  0  0  0  0  0  0
    2.2493   -1.7983    0.0000 C   0  0  0  0  0  0  0  0  0  0  0  0
    3.1193   -1.2983    0.0000 C   0  0  0  0  0  0  0  0  0  0  0  0
    3.9848   -1.7992    0.0000 O   0  0  0  0  0  0  0  0  0  0  0  0
    4.1575    1.2975    0.0000 C   0  0  0  0  0  0  0  0  0  0  0  0
    3.2877    1.7979    0.0000 O   0  0  0  0  0  0  0  0  0  0  0  0
    5.0230    1.7983    0.0000 C   0  0  0  0  0  0  0  0  0  0  0  0
    5.8930    1.2983    0.0000 C   0  0  0  0  0  0  0  0  0  0  0  0
    6.7530    1.7983    0.0000 C   0  0  0  0  0  0  0  0  0  0  0  0
    6.7530    2.7983    0.0000 C   0  0  0  0  0  0  0  0  0  0  0  0
    7.6198    3.2970    0.0000 C   0  0  0  0  0  0  0  0  0  0  0  0
    5.8930    3.2983    0.0000 C   0  0  0  0  0  0  0  0  0  0  0  0
    5.0230    2.7983    0.0000 C   0  0  0  0  0  0  0  0  0  0  0  0
    4.1575    3.2992    0.0000 Cl  0  0  0  0  0  0  0  0  0  0  0  0
    4.1587   -0.2973    0.0000 H   0  0  0  0  0  0  0  0  0  0  0  0
  2  1  1  1  0  0  0
  2 25  1  6  0  0  0
  2  3  1  0  0  0  0
  3  4  1  0  0  0  0
  4  5  2  0  0  0  0
  4  6  1  0  0  0  0
  6  7  1  0  0  0  0
  7  8  1  0  0  0  0
  8  9  2  0  0  0  0
  9 10  1  0  0  0  0
 10 11  2  0  0  0  0
 11 12  1  0  0  0  0
 12  7  2  0  0  0  0
 12 13  1  0  0  0  0
 13  3  1  0  0  0  0
 13 14  2  0  0  0  0
  2 15  1  0  0  0  0
 15 16  2  0  0  0  0
 15 17  1  0  0  0  0
 17 18  2  0  0  0  0
 18 19  1  0  0  0  0
 19 20  2  0  0  0  0
 20 21  1  0  0  0  0
 20 22  1  0  0  0  0
 22 23  2  0  0  0  0
 23 17  1  0  0  0  0
 23 24  1  0  0  0  0
M  END
>  <EXTREG>  (ZINC00070293)
ZINC00070293

>  <LOGBIO>
2.5000

$$$$
ZINC00072182
  -MTS-   02131516532D 0   0.00000     0.00000     0

 15 16  0  0  0  0  0  0  0  0999 V2000
    5.6392   -2.3763    0.0000 F   0  0  0  0  0  0  0  0  0  0  0  0
    5.0479   -1.5698    0.0000 C   0  0  0  0  0  0  0  0  0  0  0  0
    5.4511   -0.6510    0.0000 C   0  0  0  0  0  0  0  0  0  0  0  0
    4.8612    0.1501    0.0000 C   0  0  0  0  0  0  0  0  0  0  0  0
    3.8670    0.0421    0.0000 C   0  0  0  0  0  0  0  0  0  0  0  0
    3.4628   -0.8668    0.0000 C   0  0  0  0  0  0  0  0  0  0  0  0
    2.4683   -0.9722    0.0000 C   0  0  0  0  0  0  0  0  0  0  0  0
    1.8798   -0.1637    0.0000 C   0  0  0  0  0  0  0  0  0  0  0  0
    2.1898    0.7963    0.0000 N   0  0  0  0  0  0  0  0  0  0  0  0
    1.3798    1.3763    0.0000 C   0  0  0  0  0  0  0  0  0  0  0  0
    1.3798    2.3763    0.0000 O   0  0  0  0  0  0  0  0  0  0  0  0
    0.5698    0.7963    0.0000 N   0  0  0  0  0  0  0  0  0  0  0  0
    0.8798   -0.1637    0.0000 C   0  0  0  0  0  0  0  0  0  0  0  0
    0.2913   -0.9722    0.0000 O   0  0  0  0  0  0  0  0  0  0  0  0
    4.0537   -1.6778    0.0000 C   0  0  0  0  0  0  0  0  0  0  0  0
  1  2  1  0  0  0  0
  2  3  2  0  0  0  0
  3  4  1  0  0  0  0
  4  5  2  0  0  0  0
  5  6  1  0  0  0  0
  6  7  1  0  0  0  0
  7  8  1  0  0  0  0
  8  9  2  0  0  0  0
  9 10  1  0  0  0  0
 10 11  2  0  0  0  0
 10 12  1  0  0  0  0
 12 13  1  0  0  0  0
 13  8  1  0  0  0  0
 13 14  2  0  0  0  0
  6 15  2  0  0  0  0
 15  2  1  0  0  0  0
M  END
>  <EXTREG>  (ZINC00072182)
ZINC00072182

>  <LOGBIO>
2.5000

$$$$
ZINC00074436
  -MTS-   02131516532D 0   0.00000     0.00000     0

 18 19  0  0  0  0  0  0  0  0999 V2000
    6.9296    2.2384    0.0000 C   0  0  0  0  0  0  0  0  0  0  0  0
    6.0641    1.7375    0.0000 N   0  0  0  0  0  0  0  0  0  0  0  0
    5.1941    2.2375    0.0000 C   0  0  0  0  0  0  0  0  0  0  0  0
    4.3341    1.7375    0.0000 C   0  0  0  0  0  0  0  0  0  0  0  0
    4.3341    0.7375    0.0000 N   0  0  0  0  0  0  0  0  0  0  0  0
    5.1941    0.2375    0.0000 C   0  0  0  0  0  0  0  0  0  0  0  0
    6.0641    0.7375    0.0000 C   0  0  0  0  0  0  0  0  0  0  0  0
    3.4673    0.2388    0.0000 S   0  0  0  0  0  0  0  0  0  0  0  0
    3.9660   -0.6280    0.0000 O   0  0  0  0  0  0  0  0  0  0  0  0
    2.9686    1.1056    0.0000 O   0  0  0  0  0  0  0  0  0  0  0  0
    2.6005   -0.2599    0.0000 C   0  0  0  0  0  0  0  0  0  0  0  0
    1.7318    0.2423    0.0000 C   0  0  0  0  0  0  0  0  0  0  0  0
    0.8705   -0.2555    0.0000 C   0  0  0  0  0  0  0  0  0  0  0  0
    0.8680   -1.2555    0.0000 C   0  0  0  0  0  0  0  0  0  0  0  0
    0.0000   -1.7521    0.0000 F   0  0  0  0  0  0  0  0  0  0  0  0
    1.7268   -1.7577    0.0000 C   0  0  0  0  0  0  0  0  0  0  0  0
    1.7218   -2.7577    0.0000 Cl  0  0  0  0  0  0  0  0  0  0  0  0
    2.5980   -1.2599    0.0000 C   0  0  0  0  0  0  0  0  0  0  0  0
  1  2  1  0  0  0  0
  2  3  1  0  0  0  0
  3  4  1  0  0  0  0
  4  5  1  0  0  0  0
  5  6  1  0  0  0  0
  6  7  1  0  0  0  0
  7  2  1  0  0  0  0
  5  8  1  0  0  0  0
  8  9  2  0  0  0  0
  8 10  2  0  0  0  0
  8 11  1  0  0  0  0
 11 12  2  0  0  0  0
 12 13  1  0  0  0  0
 13 14  2  0  0  0  0
 14 15  1  0  0  0  0
 14 16  1  0  0  0  0
 16 17  1  0  0  0  0
 16 18  2  0  0  0  0
 18 11  1  0  0  0  0
M  END
>  <EXTREG>  (ZINC00074436)
ZINC00074436

>  <LOGBIO>
2.5000

$$$$
ZINC00074576
  -MTS-   02131516532D 0   0.00000     0.00000     0

 20 21  0  0  0  0  0  0  0  0999 V2000
    2.6644   -3.7181    0.0000 C   0  0  0  0  0  0  0  0  0  0  0  0
    3.0712   -2.8009    0.0000 C   0  0  0  0  0  0  0  0  0  0  0  0
    4.0605   -2.6965    0.0000 O   0  0  0  0  0  0  0  0  0  0  0  0
    4.4673   -1.7792    0.0000 C   0  0  0  0  0  0  0  0  0  0  0  0
    5.4566   -1.6749    0.0000 O   0  0  0  0  0  0  0  0  0  0  0  0
    3.8788   -0.9707    0.0000 C   0  0  0  0  0  0  0  0  0  0  0  0
    4.1888   -0.0107    0.0000 N   0  0  0  0  0  0  0  0  0  0  0  0
    3.3788    0.5693    0.0000 N   0  0  0  0  0  0  0  0  0  0  0  0
    2.5688   -0.0107    0.0000 N   0  0  0  0  0  0  0  0  0  0  0  0
    2.8788   -0.9707    0.0000 C   0  0  0  0  0  0  0  0  0  0  0  0
    2.2903   -1.7792    0.0000 C   0  0  0  0  0  0  0  0  0  0  0  0
    1.6191    0.3024    0.0000 C   0  0  0  0  0  0  0  0  0  0  0  0
    0.7999   -0.2862    0.0000 N   0  0  0  0  0  0  0  0  0  0  0  0
    0.0000    0.3076    0.0000 O   0  0  0  0  0  0  0  0  0  0  0  0
    0.3046    1.2562    0.0000 N   0  0  0  0  0  0  0  0  0  0  0  0
    1.3134    1.2545    0.0000 C   0  0  0  0  0  0  0  0  0  0  0  0
    1.9032    2.0621    0.0000 N   0  0  0  0  0  0  0  0  0  0  0  0
    1.4974    2.9798    0.0000 C   0  0  0  0  0  0  0  0  0  0  0  0
    2.0850    3.7825    0.0000 C   0  0  0  0  0  0  0  0  0  0  0  0
    0.5032    3.0874    0.0000 O   0  0  0  0  0  0  0  0  0  0  0  0
  1  2  1  0  0  0  0
  2  3  1  0  0  0  0
  3  4  1  0  0  0  0
  4  5  2  0  0  0  0
  4  6  1  0  0  0  0
  6  7  1  0  0  0  0
  7  8  2  0  0  0  0
  8  9  1  0  0  0  0
  9 10  1  0  0  0  0
 10  6  2  0  0  0  0
 10 11  1  0  0  0  0
  9 12  1  0  0  0  0
 12 13  2  0  0  0  0
 13 14  1  0  0  0  0
 14 15  1  0  0  0  0
 15 16  2  0  0  0  0
 16 12  1  0  0  0  0
 16 17  1  0  0  0  0
 17 18  1  0  0  0  0
 18 19  1  0  0  0  0
 18 20  2  0  0  0  0
M  END
>  <EXTREG>  (ZINC00074576)
ZINC00074576

>  <LOGBIO>
2.5000

$$$$
ZINC00074705
  -MTS-   02131516532D 0   0.00000     0.00000     0

 19 20  0  0  0  0  0  0  0  0999 V2000
    3.9811    2.2993    0.0000 F   0  0  0  0  0  0  0  0  0  0  0  0
    3.1156    1.7985    0.0000 C   0  0  0  0  0  0  0  0  0  0  0  0
    2.6147    2.6640    0.0000 F   0  0  0  0  0  0  0  0  0  0  0  0
    3.6165    0.9330    0.0000 F   0  0  0  0  0  0  0  0  0  0  0  0
    2.2501    1.2976    0.0000 C   0  0  0  0  0  0  0  0  0  0  0  0
    1.3801    1.7976    0.0000 C   0  0  0  0  0  0  0  0  0  0  0  0
    0.5201    1.2976    0.0000 C   0  0  0  0  0  0  0  0  0  0  0  0
    0.5201    0.2976    0.0000 C   0  0  0  0  0  0  0  0  0  0  0  0
    1.3801   -0.2024    0.0000 C   0  0  0  0  0  0  0  0  0  0  0  0
    2.2501    0.2976    0.0000 C   0  0  0  0  0  0  0  0  0  0  0  0
    3.1156   -0.2032    0.0000 S   0  0  0  0  0  0  0  0  0  0  0  0
    3.6165    0.6623    0.0000 O   0  0  0  0  0  0  0  0  0  0  0  0
    2.6147   -1.0688    0.0000 O   0  0  0  0  0  0  0  0  0  0  0  0
    3.9811   -0.7041    0.0000 N   0  0  0  0  0  0  0  0  0  0  0  0
    3.9811   -1.7075    0.0000 C   0  0  0  0  0  0  0  0  0  0  0  0
    4.8432   -2.2040    0.0000 C   0  0  0  0  0  0  0  0  0  0  0  0
    5.7102   -1.7057    0.0000 C   0  0  0  0  0  0  0  0  0  0  0  0
    5.7152   -0.7110    0.0000 C   0  0  0  0  0  0  0  0  0  0  0  0
    4.8481   -0.2058    0.0000 C   0  0  0  0  0  0  0  0  0  0  0  0
  1  2  1  0  0  0  0
  2  3  1  0  0  0  0
  2  4  1  0  0  0  0
  2  5  1  0  0  0  0
  5  6  2  0  0  0  0
  6  7  1  0  0  0  0
  7  8  2  0  0  0  0
  8  9  1  0  0  0  0
  9 10  2  0  0  0  0
 10  5  1  0  0  0  0
 10 11  1  0  0  0  0
 11 12  2  0  0  0  0
 11 13  2  0  0  0  0
 11 14  1  0  0  0  0
 14 15  1  0  0  0  0
 15 16  1  0  0  0  0
 16 17  1  0  0  0  0
 17 18  1  0  0  0  0
 18 19  1  0  0  0  0
 19 14  1  0  0  0  0
M  END
>  <EXTREG>  (ZINC00074705)
ZINC00074705

>  <LOGBIO>
2.5000

$$$$
ZINC00074797
  -MTS-   02131516532D 0   0.00000     0.00000     0

 18 19  0  0  0  0  0  0  0  0999 V2000
    6.5572    0.9273    0.0000 N   0  0  0  0  0  0  0  0  0  0  0  0
    5.5572    0.9273    0.0000 C   0  0  0  0  0  0  0  0  0  0  0  0
    4.5572    0.9273    0.0000 C   0  0  0  0  0  0  0  0  0  0  0  0
    4.0546    1.7958    0.0000 C   0  0  0  0  0  0  0  0  0  0  0  0
    3.0598    1.7938    0.0000 C   0  0  0  0  0  0  0  0  0  0  0  0
    2.5590    0.9283    0.0000 C   0  0  0  0  0  0  0  0  0  0  0  0
    0.0000    3.3879    0.0000 O   0  0  0  0  0  0  0  0  0  0  0  0
    0.8317    2.8266    0.0000 C   0  0  0  0  0  0  0  0  0  0  0  0
    0.7610    1.8343    0.0000 C   0  0  0  0  0  0  0  0  0  0  0  0
    1.5928    1.2729    0.0000 O   0  0  0  0  0  0  0  0  0  0  0  0
    1.5220    0.2807    0.0000 C   0  0  0  0  0  0  0  0  0  0  0  0
    2.3538   -0.2807    0.0000 C   0  0  0  0  0  0  0  0  0  0  0  0
    2.2875   -1.2819    0.0000 O   0  0  0  0  0  0  0  0  0  0  0  0
    3.1148   -1.8343    0.0000 C   0  0  0  0  0  0  0  0  0  0  0  0
    3.0485   -2.8356    0.0000 C   0  0  0  0  0  0  0  0  0  0  0  0
    3.8758   -3.3879    0.0000 O   0  0  0  0  0  0  0  0  0  0  0  0
    3.0529    0.0648    0.0000 C   0  0  0  0  0  0  0  0  0  0  0  0
    4.0563    0.0618    0.0000 C   0  0  0  0  0  0  0  0  0  0  0  0
  1  2  3  0  0  0  0
  2  3  1  0  0  0  0
  3  4  2  0  0  0  0
  4  5  1  0  0  0  0
  5  6  2  0  0  0  0
  6  7  1  0  0  0  0
  7  8  1  0  0  0  0
  8  9  1  0  0  0  0
  9 10  1  0  0  0  0
 10 11  1  0  0  0  0
 11 12  1  0  0  0  0
 12 13  1  0  0  0  0
 13 14  1  0  0  0  0
 14 15  1  0  0  0  0
 15 16  1  0  0  0  0
 16 17  1  0  0  0  0
 17  6  1  0  0  0  0
 17 18  2  0  0  0  0
 18  3  1  0  0  0  0
M  END
>  <EXTREG>  (ZINC00074797)
ZINC00074797

>  <LOGBIO>
2.5000

$$$$
ZINC00074944
  -MTS-   02131516532D 0   0.00000     0.00000     0

 19 19  0  0  0  0  0  0  0  0999 V2000
    2.2468   -3.1430    0.0000 C   0  0  0  0  0  0  0  0  0  0  0  0
    3.1174   -2.6440    0.0000 C   0  0  0  0  0  0  0  0  0  0  0  0
    4.1026   -2.4727    0.0000 C   0  0  0  0  0  0  0  0  0  0  0  0
    3.4568   -3.5846    0.0000 C   0  0  0  0  0  0  0  0  0  0  0  0
    3.1194   -1.6492    0.0000 O   0  0  0  0  0  0  0  0  0  0  0  0
    2.2509   -1.1466    0.0000 C   0  0  0  0  0  0  0  0  0  0  0  0
    1.3841   -1.6453    0.0000 O   0  0  0  0  0  0  0  0  0  0  0  0
    2.2529   -0.1518    0.0000 C   0  0  0  0  0  0  0  0  0  0  0  0
    1.3844    0.3508    0.0000 S   0  0  0  0  0  0  0  0  0  0  0  0
    0.5129   -0.1467    0.0000 O   0  0  0  0  0  0  0  0  0  0  0  0
    1.3880    1.5508    0.0000 C   0  0  0  0  0  0  0  0  0  0  0  0
    0.5210    2.0559    0.0000 C   0  0  0  0  0  0  0  0  0  0  0  0
    0.5259    3.0507    0.0000 C   0  0  0  0  0  0  0  0  0  0  0  0
    1.3930    3.5490    0.0000 C   0  0  0  0  0  0  0  0  0  0  0  0
    2.2550    3.0525    0.0000 C   0  0  0  0  0  0  0  0  0  0  0  0
    2.2550    2.0490    0.0000 C   0  0  0  0  0  0  0  0  0  0  0  0
    3.2936    1.4480    0.0000 N   0  3  0  0  0  0  0  0  0  0  0  0
    4.1634    1.9484    0.0000 O   0  5  0  0  0  0  0  0  0  0  0  0
    3.2933    0.8480    0.0000 O   0  0  0  0  0  0  0  0  0  0  0  0
  1  2  1  0  0  0  0
  2  3  1  0  0  0  0
  2  4  1  0  0  0  0
  2  5  1  0  0  0  0
  5  6  1  0  0  0  0
  6  7  2  0  0  0  0
  6  8  1  0  0  0  0
  8  9  1  0  0  0  0
  9 10  2  0  0  0  0
  9 11  1  0  0  0  0
 11 12  2  0  0  0  0
 12 13  1  0  0  0  0
 13 14  2  0  0  0  0
 14 15  1  0  0  0  0
 15 16  2  0  0  0  0
 16 11  1  0  0  0  0
 16 17  1  0  0  0  0
 17 18  1  0  0  0  0
 17 19  2  0  0  0  0
M  CHG  2  17   1  18  -1
M  END
>  <EXTREG>  (ZINC00074944)
ZINC00074944

>  <LOGBIO>
2.5000

$$$$
ZINC00075519
  -MTS-   02131516532D 0   0.00000     0.00000     0

 14 14  0  0  0  0  0  0  0  0999 V2000
    4.1496    2.5546    0.0000 C   0  0  0  0  0  0  0  0  0  0  0  0
    4.1500    1.5512    0.0000 C   0  0  0  0  0  0  0  0  0  0  0  0
    3.2882    1.0543    0.0000 N   0  0  0  0  0  0  0  0  0  0  0  0
    3.2887    0.0509    0.0000 C   0  0  0  0  0  0  0  0  0  0  0  0
    3.8088   -0.2484    0.0000 O   0  0  0  0  0  0  0  0  0  0  0  0
    2.2501   -0.5502    0.0000 C   0  0  0  0  0  0  0  0  0  0  0  0
    1.3801   -0.0502    0.0000 C   0  0  0  0  0  0  0  0  0  0  0  0
    0.5201   -0.5502    0.0000 C   0  0  0  0  0  0  0  0  0  0  0  0
    0.5201   -1.5502    0.0000 C   0  0  0  0  0  0  0  0  0  0  0  0
    1.3801   -2.0502    0.0000 C   0  0  0  0  0  0  0  0  0  0  0  0
    2.2501   -1.5502    0.0000 C   0  0  0  0  0  0  0  0  0  0  0  0
    3.2887   -2.1512    0.0000 N   0  3  0  0  0  0  0  0  0  0  0  0
    3.2882   -3.1546    0.0000 O   0  5  0  0  0  0  0  0  0  0  0  0
    4.1510   -1.6551    0.0000 O   0  0  0  0  0  0  0  0  0  0  0  0
  1  2  1  0  0  0  0
  2  3  1  0  0  0  0
  3  4  1  0  0  0  0
  4  5  2  0  0  0  0
  4  6  1  0  0  0  0
  6  7  2  0  0  0  0
  7  8  1  0  0  0  0
  8  9  2  0  0  0  0
  9 10  1  0  0  0  0
 10 11  2  0  0  0  0
 11  6  1  0  0  0  0
 11 12  1  0  0  0  0
 12 13  1  0  0  0  0
 12 14  2  0  0  0  0
M  CHG  2  12   1  13  -1
M  END
>  <EXTREG>  (ZINC00075519)
ZINC00075519

>  <LOGBIO>
2.5000

$$$$
ZINC00076600
  -MTS-   02131516532D 0   0.00000     0.00000     0

 21 23  0  0  0  0  0  0  0  0999 V2000
    4.3759   -4.5536    0.0000 C   0  0  0  0  0  0  0  0  0  0  0  0
    4.7818   -3.6397    0.0000 S   0  0  0  0  0  0  0  0  0  0  0  0
    4.1933   -2.8312    0.0000 C   0  0  0  0  0  0  0  0  0  0  0  0
    4.5033   -1.8712    0.0000 S   0  0  0  0  0  0  0  0  0  0  0  0
    3.6933   -1.2912    0.0000 C   0  0  0  0  0  0  0  0  0  0  0  0
    3.5937   -0.2931    0.0000 C   0  0  0  0  0  0  0  0  0  0  0  0
    2.6817    0.1172    0.0000 C   0  0  0  0  0  0  0  0  0  0  0  0
    2.5801    1.1120    0.0000 N   0  0  0  0  0  0  0  0  0  0  0  0
    1.6646    1.5228    0.0000 C   0  0  0  0  0  0  0  0  0  0  0  0
    0.8587    0.9396    0.0000 O   0  0  0  0  0  0  0  0  0  0  0  0
    1.5624    2.5176    0.0000 C   0  0  0  0  0  0  0  0  0  0  0  0
    0.6471    2.9288    0.0000 C   0  0  0  0  0  0  0  0  0  0  0  0
    0.5474    3.9186    0.0000 C   0  0  0  0  0  0  0  0  0  0  0  0
    1.3572    4.5052    0.0000 C   0  0  0  0  0  0  0  0  0  0  0  0
    2.2667    4.1021    0.0000 C   0  0  0  0  0  0  0  0  0  0  0  0
    2.3722    3.1042    0.0000 C   0  0  0  0  0  0  0  0  0  0  0  0
    3.2856    2.6972    0.0000 F   0  0  0  0  0  0  0  0  0  0  0  0
    1.8688   -0.4711    0.0000 C   0  0  0  0  0  0  0  0  0  0  0  0
    1.9720   -1.4605    0.0000 C   0  0  0  0  0  0  0  0  0  0  0  0
    2.8833   -1.8712    0.0000 C   0  0  0  0  0  0  0  0  0  0  0  0
    3.1933   -2.8312    0.0000 N   0  0  0  0  0  0  0  0  0  0  0  0
  1  2  1  0  0  0  0
  2  3  1  0  0  0  0
  3  4  1  0  0  0  0
  4  5  1  0  0  0  0
  5  6  2  0  0  0  0
  6  7  1  0  0  0  0
  7  8  1  0  0  0  0
  8  9  1  0  0  0  0
  9 10  2  0  0  0  0
  9 11  1  0  0  0  0
 11 12  2  0  0  0  0
 12 13  1  0  0  0  0
 13 14  2  0  0  0  0
 14 15  1  0  0  0  0
 15 16  2  0  0  0  0
 16 11  1  0  0  0  0
 16 17  1  0  0  0  0
  7 18  2  0  0  0  0
 18 19  1  0  0  0  0
 19 20  2  0  0  0  0
 20  5  1  0  0  0  0
 20 21  1  0  0  0  0
 21  3  2  0  0  0  0
M  END
>  <EXTREG>  (ZINC00076600)
ZINC00076600

>  <LOGBIO>
2.5000

$$$$
ZINC00076820
  -MTS-   02131516532D 0   0.00000     0.00000     0

 15 16  0  0  0  0  0  0  0  0999 V2000
    5.9384    0.0138    0.0000 O   0  0  0  0  0  0  0  0  0  0  0  0
    5.3499    0.8223    0.0000 C   0  0  0  0  0  0  0  0  0  0  0  0
    5.6599    1.7823    0.0000 C   0  0  0  0  0  0  0  0  0  0  0  0
    4.8499    2.3623    0.0000 N   0  0  0  0  0  0  0  0  0  0  0  0
    4.0399    1.7823    0.0000 C   0  0  0  0  0  0  0  0  0  0  0  0
    3.0902    2.0954    0.0000 S   0  0  0  0  0  0  0  0  0  0  0  0
    4.3499    0.8223    0.0000 N   0  0  0  0  0  0  0  0  0  0  0  0
    3.7614    0.0138    0.0000 C   0  0  0  0  0  0  0  0  0  0  0  0
    2.7670    0.1192    0.0000 C   0  0  0  0  0  0  0  0  0  0  0  0
    2.1785   -0.6893    0.0000 C   0  0  0  0  0  0  0  0  0  0  0  0
    1.1805   -0.5845    0.0000 C   0  0  0  0  0  0  0  0  0  0  0  0
    0.5967   -1.3899    0.0000 C   0  0  0  0  0  0  0  0  0  0  0  0
    1.0017   -2.3042    0.0000 C   0  0  0  0  0  0  0  0  0  0  0  0
    1.9905   -2.4131    0.0000 C   0  0  0  0  0  0  0  0  0  0  0  0
    2.5835   -1.6036    0.0000 C   0  0  0  0  0  0  0  0  0  0  0  0
  1  2  2  0  0  0  0
  2  3  1  0  0  0  0
  3  4  1  0  0  0  0
  4  5  1  0  0  0  0
  5  6  2  0  0  0  0
  5  7  1  0  0  0  0
  7  2  1  0  0  0  0
  7  8  1  0  0  0  0
  8  9  1  0  0  0  0
  9 10  1  0  0  0  0
 10 11  2  0  0  0  0
 11 12  1  0  0  0  0
 12 13  2  0  0  0  0
 13 14  1  0  0  0  0
 14 15  2  0  0  0  0
 15 10  1  0  0  0  0
M  END
>  <EXTREG>  (ZINC00076820)
ZINC00076820

>  <LOGBIO>
2.5000

$$$$
ZINC00077477
  -MTS-   02131516532D 0   0.00000     0.00000     0

 23 26  0  0  0  0  0  0  0  0999 V2000
    3.7208   -3.5672    0.0000 C   0  0  0  0  0  0  0  0  0  0  0  0
    4.1244   -2.6522    0.0000 O   0  0  0  0  0  0  0  0  0  0  0  0
    3.5339   -1.8452    0.0000 C   0  0  0  0  0  0  0  0  0  0  0  0
    3.9380   -0.9267    0.0000 C   0  0  0  0  0  0  0  0  0  0  0  0
    3.3489   -0.1251    0.0000 C   0  0  0  0  0  0  0  0  0  0  0  0
    2.3546   -0.2321    0.0000 C   0  0  0  0  0  0  0  0  0  0  0  0
    1.9495   -1.1406    0.0000 C   0  0  0  0  0  0  0  0  0  0  0  0
    0.9549   -1.2451    0.0000 O   0  0  0  0  0  0  0  0  0  0  0  0
    0.5481   -2.1586    0.0000 C   0  0  0  0  0  0  0  0  0  0  0  0
    2.5396   -1.9522    0.0000 C   0  0  0  0  0  0  0  0  0  0  0  0
    1.7661    0.5764    0.0000 C   0  0  0  0  0  0  0  0  0  0  0  0
    0.7573    0.5764    0.0000 N   0  0  0  0  0  0  0  0  0  0  0  0
    0.4543    1.5254    0.0000 N   0  0  0  0  0  0  0  0  0  0  0  0
    1.2551    2.1180    0.0000 C   0  0  0  0  0  0  0  0  0  0  0  0
    1.3631    3.1121    0.0000 C   0  0  0  0  0  0  0  0  0  0  0  0
    2.2764    3.5194    0.0000 C   0  0  0  0  0  0  0  0  0  0  0  0
    3.0874    2.9285    0.0000 C   0  0  0  0  0  0  0  0  0  0  0  0
    4.0055    3.3334    0.0000 C   0  0  0  0  0  0  0  0  0  0  0  0
    4.8113    2.7412    0.0000 C   0  0  0  0  0  0  0  0  0  0  0  0
    4.6990    1.7441    0.0000 C   0  0  0  0  0  0  0  0  0  0  0  0
    3.7868    1.3472    0.0000 C   0  0  0  0  0  0  0  0  0  0  0  0
    2.9810    1.9394    0.0000 C   0  0  0  0  0  0  0  0  0  0  0  0
    2.0734    1.5280    0.0000 N   0  0  0  0  0  0  0  0  0  0  0  0
  1  2  1  0  0  0  0
  2  3  1  0  0  0  0
  3  4  2  0  0  0  0
  4  5  1  0  0  0  0
  5  6  2  0  0  0  0
  6  7  1  0  0  0  0
  7  8  1  0  0  0  0
  8  9  1  0  0  0  0
  7 10  2  0  0  0  0
 10  3  1  0  0  0  0
  6 11  1  0  0  0  0
 11 12  2  0  0  0  0
 12 13  1  0  0  0  0
 13 14  2  0  0  0  0
 14 15  1  0  0  0  0
 15 16  2  0  0  0  0
 16 17  1  0  0  0  0
 17 18  1  0  0  0  0
 18 19  2  0  0  0  0
 19 20  1  0  0  0  0
 20 21  2  0  0  0  0
 21 22  1  0  0  0  0
 22 17  2  0  0  0  0
 22 23  1  0  0  0  0
 23 11  1  0  0  0  0
 23 14  1  0  0  0  0
M  END
>  <EXTREG>  (ZINC00077477)
ZINC00077477

>  <LOGBIO>
2.5000

$$$$
ZINC00078196
  -MTS-   02131516532D 0   0.00000     0.00000     0

 21 23  0  0  0  0  0  0  0  0999 V2000
    5.7217   -2.5673    0.0000 C   0  0  0  0  0  0  0  0  0  0  0  0
    6.1253   -1.6524    0.0000 O   0  0  0  0  0  0  0  0  0  0  0  0
    5.5348   -0.8454    0.0000 C   0  0  0  0  0  0  0  0  0  0  0  0
    5.9389    0.0731    0.0000 C   0  0  0  0  0  0  0  0  0  0  0  0
    5.3498    0.8747    0.0000 C   0  0  0  0  0  0  0  0  0  0  0  0
    4.3555    0.7678    0.0000 C   0  0  0  0  0  0  0  0  0  0  0  0
    3.9503   -0.1408    0.0000 C   0  0  0  0  0  0  0  0  0  0  0  0
    4.5405   -0.9523    0.0000 C   0  0  0  0  0  0  0  0  0  0  0  0
    4.1351   -1.8664    0.0000 Cl  0  0  0  0  0  0  0  0  0  0  0  0
    3.7670    1.5763    0.0000 N   0  0  0  0  0  0  0  0  0  0  0  0
    4.0770    2.5363    0.0000 C   0  0  0  0  0  0  0  0  0  0  0  0
    5.0267    2.8494    0.0000 O   0  0  0  0  0  0  0  0  0  0  0  0
    3.2670    3.1163    0.0000 O   0  0  0  0  0  0  0  0  0  0  0  0
    2.4570    2.5363    0.0000 N   0  0  0  0  0  0  0  0  0  0  0  0
    2.7670    1.5763    0.0000 C   0  0  0  0  0  0  0  0  0  0  0  0
    2.1785    0.7678    0.0000 C   0  0  0  0  0  0  0  0  0  0  0  0
    1.1805    0.8726    0.0000 C   0  0  0  0  0  0  0  0  0  0  0  0
    0.5967    0.0671    0.0000 C   0  0  0  0  0  0  0  0  0  0  0  0
    1.0017   -0.8472    0.0000 C   0  0  0  0  0  0  0  0  0  0  0  0
    1.9905   -0.9560    0.0000 C   0  0  0  0  0  0  0  0  0  0  0  0
    2.5835   -0.1465    0.0000 C   0  0  0  0  0  0  0  0  0  0  0  0
  1  2  1  0  0  0  0
  2  3  1  0  0  0  0
  3  4  2  0  0  0  0
  4  5  1  0  0  0  0
  5  6  2  0  0  0  0
  6  7  1  0  0  0  0
  7  8  2  0  0  0  0
  8  3  1  0  0  0  0
  8  9  1  0  0  0  0
  6 10  1  0  0  0  0
 10 11  1  0  0  0  0
 11 12  2  0  0  0  0
 11 13  1  0  0  0  0
 13 14  1  0  0  0  0
 14 15  2  0  0  0  0
 15 10  1  0  0  0  0
 15 16  1  0  0  0  0
 16 17  2  0  0  0  0
 17 18  1  0  0  0  0
 18 19  2  0  0  0  0
 19 20  1  0  0  0  0
 20 21  2  0  0  0  0
 21 16  1  0  0  0  0
M  END
>  <EXTREG>  (ZINC00078196)
ZINC00078196

>  <LOGBIO>
2.5000

$$$$
ZINC00078496
  -MTS-   02131516532D 0   0.00000     0.00000     0

 17 19  0  0  0  0  0  0  0  0999 V2000
    2.2490   -4.0112    0.0000 Cl  0  0  0  0  0  0  0  0  0  0  0  0
    2.6517   -3.0959    0.0000 C   0  0  0  0  0  0  0  0  0  0  0  0
    3.6491   -2.9856    0.0000 C   0  0  0  0  0  0  0  0  0  0  0  0
    4.0478   -2.0743    0.0000 C   0  0  0  0  0  0  0  0  0  0  0  0
    3.4573   -1.2673    0.0000 C   0  0  0  0  0  0  0  0  0  0  0  0
    2.4680   -1.3716    0.0000 C   0  0  0  0  0  0  0  0  0  0  0  0
    2.0611   -2.2889    0.0000 C   0  0  0  0  0  0  0  0  0  0  0  0
    1.8795   -0.5631    0.0000 C   0  0  0  0  0  0  0  0  0  0  0  0
    2.1895    0.3969    0.0000 O   0  0  0  0  0  0  0  0  0  0  0  0
    1.3795    0.9769    0.0000 C   0  0  0  0  0  0  0  0  0  0  0  0
    0.5695    0.3969    0.0000 N   0  0  0  0  0  0  0  0  0  0  0  0
    0.8795   -0.5631    0.0000 N   0  0  0  0  0  0  0  0  0  0  0  0
    1.3795    1.9769    0.0000 C   0  0  0  0  0  0  0  0  0  0  0  0
    2.1951    2.5706    0.0000 O   0  0  0  0  0  0  0  0  0  0  0  0
    1.8815    3.5162    0.0000 N   0  0  0  0  0  0  0  0  0  0  0  0
    0.8853    3.5240    0.0000 C   0  0  0  0  0  0  0  0  0  0  0  0
    0.5710    2.5654    0.0000 C   0  0  0  0  0  0  0  0  0  0  0  0
  1  2  1  0  0  0  0
  2  3  2  0  0  0  0
  3  4  1  0  0  0  0
  4  5  2  0  0  0  0
  5  6  1  0  0  0  0
  6  7  2  0  0  0  0
  7  2  1  0  0  0  0
  6  8  1  0  0  0  0
  8  9  1  0  0  0  0
  9 10  1  0  0  0  0
 10 11  2  0  0  0  0
 11 12  1  0  0  0  0
 12  8  2  0  0  0  0
 10 13  1  0  0  0  0
 13 14  1  0  0  0  0
 14 15  1  0  0  0  0
 15 16  2  0  0  0  0
 16 17  1  0  0  0  0
 17 13  2  0  0  0  0
M  END
>  <EXTREG>  (ZINC00078496)
ZINC00078496

>  <LOGBIO>
2.5000

$$$$
ZINC00079456
  -MTS-   02131516532D 0   0.00000     0.00000     0

 20 21  0  0  0  0  0  0  0  0999 V2000
    2.5921    3.5237    0.0000 C   0  0  0  0  0  0  0  0  0  0  0  0
    3.4618    3.0233    0.0000 O   0  0  0  0  0  0  0  0  0  0  0  0
    3.4623    2.0286    0.0000 C   0  0  0  0  0  0  0  0  0  0  0  0
    4.3321    1.5282    0.0000 O   0  0  0  0  0  0  0  0  0  0  0  0
    2.5968    1.5277    0.0000 C   0  0  0  0  0  0  0  0  0  0  0  0
    1.7268    2.0277    0.0000 C   0  0  0  0  0  0  0  0  0  0  0  0
    0.8668    1.5277    0.0000 C   0  0  0  0  0  0  0  0  0  0  0  0
    0.8668    0.5277    0.0000 C   0  0  0  0  0  0  0  0  0  0  0  0
    0.0000    0.0290    0.0000 F   0  0  0  0  0  0  0  0  0  0  0  0
    1.7268    0.0277    0.0000 C   0  0  0  0  0  0  0  0  0  0  0  0
    2.5968    0.5277    0.0000 C   0  0  0  0  0  0  0  0  0  0  0  0
    1.7243   -0.9723    0.0000 S   0  0  0  0  0  0  0  0  0  0  0  0
    2.7243   -0.9748    0.0000 O   0  0  0  0  0  0  0  0  0  0  0  0
    0.7243   -0.9698    0.0000 O   0  0  0  0  0  0  0  0  0  0  0  0
    1.7218   -1.9723    0.0000 N   0  0  0  0  0  0  0  0  0  0  0  0
    0.8520   -2.4727    0.0000 C   0  0  0  0  0  0  0  0  0  0  0  0
    0.8515   -3.4675    0.0000 C   0  0  0  0  0  0  0  0  0  0  0  0
    1.7158   -3.9705    0.0000 O   0  0  0  0  0  0  0  0  0  0  0  0
    2.5806   -3.4787    0.0000 C   0  0  0  0  0  0  0  0  0  0  0  0
    2.5860   -2.4753    0.0000 C   0  0  0  0  0  0  0  0  0  0  0  0
  1  2  1  0  0  0  0
  2  3  1  0  0  0  0
  3  4  2  0  0  0  0
  3  5  1  0  0  0  0
  5  6  2  0  0  0  0
  6  7  1  0  0  0  0
  7  8  2  0  0  0  0
  8  9  1  0  0  0  0
  8 10  1  0  0  0  0
 10 11  2  0  0  0  0
 11  5  1  0  0  0  0
 10 12  1  0  0  0  0
 12 13  2  0  0  0  0
 12 14  2  0  0  0  0
 12 15  1  0  0  0  0
 15 16  1  0  0  0  0
 16 17  1  0  0  0  0
 17 18  1  0  0  0  0
 18 19  1  0  0  0  0
 19 20  1  0  0  0  0
 20 15  1  0  0  0  0
M  END
>  <EXTREG>  (ZINC00079456)
ZINC00079456

>  <LOGBIO>
2.5000

$$$$
ZINC00079560
  -MTS-   02131516532D 0   0.00000     0.00000     0

 22 23  0  0  1  0  0  0  0  0999 V2000
    5.5507   -2.8405    0.0000 C   0  0  0  0  0  0  0  0  0  0  0  0
    4.5529   -2.9468    0.0000 C   0  0  0  0  0  0  0  0  0  0  0  0
    3.9679   -2.1422    0.0000 C   0  0  2  0  0  0  0  0  0  0  0  0
    2.9701   -2.2485    0.0000 C   0  0  0  0  0  0  0  0  0  0  0  0
    4.3738   -1.2283    0.0000 N   0  0  0  0  0  0  0  0  0  0  0  0
    3.7853   -0.4198    0.0000 C   0  0  0  0  0  0  0  0  0  0  0  0
    4.0953    0.5402    0.0000 N   0  0  0  0  0  0  0  0  0  0  0  0
    3.2853    1.1202    0.0000 C   0  0  0  0  0  0  0  0  0  0  0  0
    3.1857    2.1183    0.0000 N   0  0  0  0  0  0  0  0  0  0  0  0
    3.9973    2.7024    0.0000 C   0  0  0  0  0  0  0  0  0  0  0  0
    2.2737    2.5286    0.0000 C   0  0  0  0  0  0  0  0  0  0  0  0
    2.1720    3.5234    0.0000 O   0  0  0  0  0  0  0  0  0  0  0  0
    1.4608    1.9403    0.0000 N   0  0  0  0  0  0  0  0  0  0  0  0
    0.5478    2.3483    0.0000 C   0  0  0  0  0  0  0  0  0  0  0  0
    1.5639    0.9509    0.0000 C   0  0  0  0  0  0  0  0  0  0  0  0
    0.7533    0.3652    0.0000 O   0  0  0  0  0  0  0  0  0  0  0  0
    2.4753    0.5402    0.0000 C   0  0  0  0  0  0  0  0  0  0  0  0
    2.7853   -0.4198    0.0000 N   0  0  0  0  0  0  0  0  0  0  0  0
    2.1968   -1.2283    0.0000 C   0  0  0  0  0  0  0  0  0  0  0  0
    1.1989   -1.1225    0.0000 C   0  0  0  0  0  0  0  0  0  0  0  0
    0.6143   -1.9274    0.0000 C   0  0  0  0  0  0  0  0  0  0  0  0
    4.5646   -2.0791    0.0000 H   0  0  0  0  0  0  0  0  0  0  0  0
  1  2  1  0  0  0  0
  3  2  1  6  0  0  0
  3 22  1  1  0  0  0
  3  4  1  0  0  0  0
  3  5  1  0  0  0  0
  5  6  1  0  0  0  0
  6  7  2  0  0  0  0
  7  8  1  0  0  0  0
  8  9  1  0  0  0  0
  9 10  1  0  0  0  0
  9 11  1  0  0  0  0
 11 12  2  0  0  0  0
 11 13  1  0  0  0  0
 13 14  1  0  0  0  0
 13 15  1  0  0  0  0
 15 16  2  0  0  0  0
 15 17  1  0  0  0  0
 17  8  2  0  0  0  0
 17 18  1  0  0  0  0
 18  6  1  0  0  0  0
 18 19  1  0  0  0  0
 19 20  1  0  0  0  0
 20 21  2  0  0  0  0
M  END
>  <EXTREG>  (ZINC00079560)
ZINC00079560

>  <LOGBIO>
2.5000

$$$$
ZINC00079921
  -MTS-   02131516532D 0   0.00000     0.00000     0

 12 12  0  0  1  0  0  0  0  0999 V2000
    1.0646   -1.5926    0.0000 C   0  0  0  0  0  0  0  0  0  0  0  0
    2.0624   -1.4863    0.0000 C   0  0  0  0  0  0  0  0  0  0  0  0
    2.6475   -2.2908    0.0000 C   0  0  0  0  0  0  0  0  0  0  0  0
    2.4683   -0.5724    0.0000 C   0  0  0  0  0  0  0  0  0  0  0  0
    1.8798    0.2361    0.0000 C   0  0  1  0  0  0  0  0  0  0  0  0
    2.1898    1.1961    0.0000 N   0  0  0  0  0  0  0  0  0  0  0  0
    1.3798    1.7761    0.0000 C   0  0  0  0  0  0  0  0  0  0  0  0
    1.3798    2.7761    0.0000 O   0  0  0  0  0  0  0  0  0  0  0  0
    0.5698    1.1961    0.0000 N   0  0  0  0  0  0  0  0  0  0  0  0
    0.8798    0.2361    0.0000 C   0  0  0  0  0  0  0  0  0  0  0  0
    0.2913   -0.5724    0.0000 O   0  0  0  0  0  0  0  0  0  0  0  0
    2.4723    0.3308    0.0000 H   0  0  0  0  0  0  0  0  0  0  0  0
  1  2  1  0  0  0  0
  2  3  1  0  0  0  0
  2  4  1  0  0  0  0
  5  4  1  6  0  0  0
  5 12  1  1  0  0  0
  5  6  1  0  0  0  0
  6  7  1  0  0  0  0
  7  8  2  0  0  0  0
  7  9  1  0  0  0  0
  9 10  1  0  0  0  0
 10  5  1  0  0  0  0
 10 11  2  0  0  0  0
M  END
>  <EXTREG>  (ZINC00079921)
ZINC00079921

>  <LOGBIO>
2.5000

$$$$
ZINC00080608
  -MTS-   02131516532D 0   0.00000     0.00000     0

 18 20  0  0  0  0  0  0  0  0999 V2000
    3.9158   -1.8656    0.0000 C   0  0  0  0  0  0  0  0  0  0  0  0
    4.9100   -1.7582    0.0000 C   0  0  0  0  0  0  0  0  0  0  0  0
    5.5029   -2.5677    0.0000 C   0  0  0  0  0  0  0  0  0  0  0  0
    6.4917   -2.4589    0.0000 C   0  0  0  0  0  0  0  0  0  0  0  0
    6.8967   -1.5446    0.0000 C   0  0  0  0  0  0  0  0  0  0  0  0
    6.3129   -0.7391    0.0000 C   0  0  0  0  0  0  0  0  0  0  0  0
    5.3150   -0.8439    0.0000 C   0  0  0  0  0  0  0  0  0  0  0  0
    4.7265   -0.0354    0.0000 C   0  0  0  0  0  0  0  0  0  0  0  0
    5.0365    0.9246    0.0000 O   0  0  0  0  0  0  0  0  0  0  0  0
    4.2265    1.5046    0.0000 N   0  0  0  0  0  0  0  0  0  0  0  0
    3.4165    0.9246    0.0000 C   0  0  0  0  0  0  0  0  0  0  0  0
    3.7265   -0.0354    0.0000 N   0  0  0  0  0  0  0  0  0  0  0  0
    2.4668    1.2377    0.0000 C   0  0  0  0  0  0  0  0  0  0  0  0
    2.2614    2.2200    0.0000 C   0  0  0  0  0  0  0  0  0  0  0  0
    1.3161    2.5296    0.0000 C   0  0  0  0  0  0  0  0  0  0  0  0
    0.5693    1.8644    0.0000 C   0  0  0  0  0  0  0  0  0  0  0  0
    0.7680    0.8897    0.0000 C   0  0  0  0  0  0  0  0  0  0  0  0
    1.7201    0.5726    0.0000 N   0  0  0  0  0  0  0  0  0  0  0  0
  1  2  1  0  0  0  0
  2  3  2  0  0  0  0
  3  4  1  0  0  0  0
  4  5  2  0  0  0  0
  5  6  1  0  0  0  0
  6  7  2  0  0  0  0
  7  2  1  0  0  0  0
  7  8  1  0  0  0  0
  8  9  1  0  0  0  0
  9 10  1  0  0  0  0
 10 11  2  0  0  0  0
 11 12  1  0  0  0  0
 12  8  2  0  0  0  0
 11 13  1  0  0  0  0
 13 14  2  0  0  0  0
 14 15  1  0  0  0  0
 15 16  2  0  0  0  0
 16 17  1  0  0  0  0
 17 18  2  0  0  0  0
 18 13  1  0  0  0  0
M  END
>  <EXTREG>  (ZINC00080608)
ZINC00080608

>  <LOGBIO>
2.5000

$$$$
ZINC00080726
  -MTS-   02131516532D 0   0.00000     0.00000     0

 14 14  0  0  0  0  0  0  0  0999 V2000
    4.1698   -0.9940    0.0000 C   0  0  0  0  0  0  0  0  0  0  0  0
    3.7630   -1.9112    0.0000 O   0  0  0  0  0  0  0  0  0  0  0  0
    2.7737   -2.0156    0.0000 C   0  0  0  0  0  0  0  0  0  0  0  0
    2.3669   -2.9329    0.0000 O   0  0  0  0  0  0  0  0  0  0  0  0
    2.1852   -1.2071    0.0000 C   0  0  0  0  0  0  0  0  0  0  0  0
    2.4952   -0.2471    0.0000 S   0  0  0  0  0  0  0  0  0  0  0  0
    1.6852    0.3329    0.0000 C   0  0  0  0  0  0  0  0  0  0  0  0
    0.8752   -0.2471    0.0000 C   0  0  0  0  0  0  0  0  0  0  0  0
    1.1852   -1.2071    0.0000 C   0  0  0  0  0  0  0  0  0  0  0  0
    0.5967   -2.0156    0.0000 N   0  0  0  0  0  0  0  0  0  0  0  0
    1.6852    1.3329    0.0000 C   0  0  0  0  0  0  0  0  0  0  0  0
    0.6852    1.3329    0.0000 C   0  0  0  0  0  0  0  0  0  0  0  0
    2.6852    1.3329    0.0000 C   0  0  0  0  0  0  0  0  0  0  0  0
    1.6852    2.3329    0.0000 C   0  0  0  0  0  0  0  0  0  0  0  0
  1  2  1  0  0  0  0
  2  3  1  0  0  0  0
  3  4  2  0  0  0  0
  3  5  1  0  0  0  0
  5  6  1  0  0  0  0
  6  7  1  0  0  0  0
  7  8  2  0  0  0  0
  8  9  1  0  0  0  0
  9  5  2  0  0  0  0
  9 10  1  0  0  0  0
  7 11  1  0  0  0  0
 11 12  1  0  0  0  0
 11 13  1  0  0  0  0
 11 14  1  0  0  0  0
M  END
>  <EXTREG>  (ZINC00080726)
ZINC00080726

>  <LOGBIO>
2.5000

$$$$
ZINC00081471
  -MTS-   02131516532D 0   0.00000     0.00000     0

 17 18  0  0  1  0  0  0  0  0999 V2000
    6.2906   -1.6139    0.0000 C   0  0  0  0  0  0  0  0  0  0  0  0
    5.8800   -0.7021    0.0000 C   0  0  0  0  0  0  0  0  0  0  0  0
    4.8850   -0.6018    0.0000 C   0  0  0  0  0  0  0  0  0  0  0  0
    4.3761    0.2692    0.0000 C   0  0  0  0  0  0  0  0  0  0  0  0
    3.4038    0.0521    0.0000 C   0  0  2  0  0  0  0  0  0  0  0  0
    2.4038    0.0510    0.0000 O   0  0  0  0  0  0  0  0  0  0  0  0
    3.2961   -0.9383    0.0000 N   0  0  0  0  0  0  0  0  0  0  0  0
    4.2184   -1.3472    0.0000 N   0  0  0  0  0  0  0  0  0  0  0  0
    2.4296   -1.4375    0.0000 C   0  0  0  0  0  0  0  0  0  0  0  0
    2.4286   -2.4375    0.0000 O   0  0  0  0  0  0  0  0  0  0  0  0
    1.5641   -0.9366    0.0000 C   0  0  0  0  0  0  0  0  0  0  0  0
    1.0641   -0.0666    0.0000 C   0  0  0  0  0  0  0  0  0  0  0  0
    0.5641   -0.9366    0.0000 C   0  0  0  0  0  0  0  0  0  0  0  0
    3.2495    1.4436    0.0000 C   0  0  0  0  0  0  0  0  0  0  0  0
    2.2556    1.3334    0.0000 F   0  0  0  0  0  0  0  0  0  0  0  0
    4.2435    1.5537    0.0000 F   0  0  0  0  0  0  0  0  0  0  0  0
    3.1394    2.4375    0.0000 F   0  0  0  0  0  0  0  0  0  0  0  0
  1  2  1  0  0  0  0
  2  3  1  0  0  0  0
  3  4  1  0  0  0  0
  4  5  1  0  0  0  0
  5  6  1  1  0  0  0
  5  7  1  0  0  0  0
  7  8  1  0  0  0  0
  8  3  2  0  0  0  0
  7  9  1  0  0  0  0
  9 10  2  0  0  0  0
  9 11  1  0  0  0  0
 11 12  1  0  0  0  0
 12 13  1  0  0  0  0
 13 11  1  0  0  0  0
  5 14  1  0  0  0  0
 14 15  1  0  0  0  0
 14 16  1  0  0  0  0
 14 17  1  0  0  0  0
M  END
>  <EXTREG>  (ZINC00081471)
ZINC00081471

>  <LOGBIO>
2.5000

$$$$
ZINC00081989
  -MTS-   02131516532D 0   0.00000     0.00000     0

 15 16  0  0  0  0  0  0  0  0999 V2000
    5.4560    0.6182    0.0000 C   0  0  0  0  0  0  0  0  0  0  0  0
    5.0491   -0.2991    0.0000 O   0  0  0  0  0  0  0  0  0  0  0  0
    4.0598   -0.4034    0.0000 C   0  0  0  0  0  0  0  0  0  0  0  0
    3.6530   -1.3207    0.0000 O   0  0  0  0  0  0  0  0  0  0  0  0
    3.4713    0.4050    0.0000 C   0  0  0  0  0  0  0  0  0  0  0  0
    3.7813    1.3650    0.0000 S   0  0  0  0  0  0  0  0  0  0  0  0
    2.9713    1.9450    0.0000 C   0  0  0  0  0  0  0  0  0  0  0  0
    2.1613    1.3650    0.0000 C   0  0  0  0  0  0  0  0  0  0  0  0
    1.2116    1.6782    0.0000 C   0  0  0  0  0  0  0  0  0  0  0  0
    2.4713    0.4050    0.0000 C   0  0  0  0  0  0  0  0  0  0  0  0
    1.8828   -0.4034    0.0000 N   0  0  0  0  0  0  0  0  0  0  0  0
    0.8740   -0.4034    0.0000 C   0  0  0  0  0  0  0  0  0  0  0  0
    0.5710   -1.3525    0.0000 C   0  0  0  0  0  0  0  0  0  0  0  0
    1.3718   -1.9451    0.0000 C   0  0  0  0  0  0  0  0  0  0  0  0
    2.1901   -1.3551    0.0000 C   0  0  0  0  0  0  0  0  0  0  0  0
  1  2  1  0  0  0  0
  2  3  1  0  0  0  0
  3  4  2  0  0  0  0
  3  5  1  0  0  0  0
  5  6  1  0  0  0  0
  6  7  1  0  0  0  0
  7  8  2  0  0  0  0
  8  9  1  0  0  0  0
  8 10  1  0  0  0  0
 10  5  2  0  0  0  0
 10 11  1  0  0  0  0
 11 12  1  0  0  0  0
 12 13  2  0  0  0  0
 13 14  1  0  0  0  0
 14 15  2  0  0  0  0
 15 11  1  0  0  0  0
M  END
>  <EXTREG>  (ZINC00081989)
ZINC00081989

>  <LOGBIO>
2.5000

$$$$
ZINC00082482
  -MTS-   02131516532D 0   0.00000     0.00000     0

 18 19  0  0  0  0  0  0  0  0999 V2000
    5.0617    0.0583    0.0000 C   0  0  0  0  0  0  0  0  0  0  0  0
    4.4732    0.8668    0.0000 C   0  0  0  0  0  0  0  0  0  0  0  0
    4.7832    1.8268    0.0000 N   0  0  0  0  0  0  0  0  0  0  0  0
    3.9732    2.4068    0.0000 C   0  0  0  0  0  0  0  0  0  0  0  0
    3.1632    1.8268    0.0000 C   0  0  0  0  0  0  0  0  0  0  0  0
    3.4732    0.8668    0.0000 N   0  0  0  0  0  0  0  0  0  0  0  0
    2.7670   -0.1034    0.0000 S   0  0  0  0  0  0  0  0  0  0  0  0
    3.5755   -0.6919    0.0000 O   0  0  0  0  0  0  0  0  0  0  0  0
    1.9585    0.4851    0.0000 O   0  0  0  0  0  0  0  0  0  0  0  0
    2.1785   -0.9119    0.0000 C   0  0  0  0  0  0  0  0  0  0  0  0
    1.1805   -0.8071    0.0000 C   0  0  0  0  0  0  0  0  0  0  0  0
    0.5967   -1.6125    0.0000 C   0  0  0  0  0  0  0  0  0  0  0  0
    1.0017   -2.5268    0.0000 C   0  0  0  0  0  0  0  0  0  0  0  0
    1.9905   -2.6357    0.0000 C   0  0  0  0  0  0  0  0  0  0  0  0
    2.5835   -1.8262    0.0000 C   0  0  0  0  0  0  0  0  0  0  0  0
    2.0236    2.2026    0.0000 N   0  3  0  0  0  0  0  0  0  0  0  0
    1.8187    3.1849    0.0000 O   0  5  0  0  0  0  0  0  0  0  0  0
    1.2810    1.5406    0.0000 O   0  0  0  0  0  0  0  0  0  0  0  0
  1  2  1  0  0  0  0
  2  3  2  0  0  0  0
  3  4  1  0  0  0  0
  4  5  2  0  0  0  0
  5  6  1  0  0  0  0
  6  2  1  0  0  0  0
  6  7  1  0  0  0  0
  7  8  2  0  0  0  0
  7  9  2  0  0  0  0
  7 10  1  0  0  0  0
 10 11  2  0  0  0  0
 11 12  1  0  0  0  0
 12 13  2  0  0  0  0
 13 14  1  0  0  0  0
 14 15  2  0  0  0  0
 15 10  1  0  0  0  0
  5 16  1  0  0  0  0
 16 17  1  0  0  0  0
 16 18  2  0  0  0  0
M  CHG  2  16   1  17  -1
M  END
>  <EXTREG>  (ZINC00082482)
ZINC00082482

>  <LOGBIO>
2.5000

$$$$
ZINC00084129
  -MTS-   02131516532D 0   0.00000     0.00000     0

 17 18  0  0  0  0  0  0  0  0999 V2000
    0.9707   -3.6686    0.0000 C   0  0  0  0  0  0  0  0  0  0  0  0
    1.3776   -2.7513    0.0000 C   0  0  0  0  0  0  0  0  0  0  0  0
    2.3669   -2.6469    0.0000 O   0  0  0  0  0  0  0  0  0  0  0  0
    2.7737   -1.7297    0.0000 C   0  0  0  0  0  0  0  0  0  0  0  0
    3.7630   -1.6253    0.0000 O   0  0  0  0  0  0  0  0  0  0  0  0
    2.1852   -0.9212    0.0000 C   0  0  0  0  0  0  0  0  0  0  0  0
    2.4952    0.0388    0.0000 C   0  0  0  0  0  0  0  0  0  0  0  0
    1.6852    0.6188    0.0000 C   0  0  0  0  0  0  0  0  0  0  0  0
    0.8752    0.0388    0.0000 S   0  0  0  0  0  0  0  0  0  0  0  0
    1.1852   -0.9212    0.0000 C   0  0  0  0  0  0  0  0  0  0  0  0
    0.5967   -1.7297    0.0000 N   0  0  0  0  0  0  0  0  0  0  0  0
    1.6852    1.6188    0.0000 C   0  0  0  0  0  0  0  0  0  0  0  0
    2.5537    2.1214    0.0000 C   0  0  0  0  0  0  0  0  0  0  0  0
    2.5517    3.1162    0.0000 C   0  0  0  0  0  0  0  0  0  0  0  0
    1.6861    3.6170    0.0000 C   0  0  0  0  0  0  0  0  0  0  0  0
    0.8226    3.1231    0.0000 C   0  0  0  0  0  0  0  0  0  0  0  0
    0.8196    2.1197    0.0000 C   0  0  0  0  0  0  0  0  0  0  0  0
  1  2  1  0  0  0  0
  2  3  1  0  0  0  0
  3  4  1  0  0  0  0
  4  5  2  0  0  0  0
  4  6  1  0  0  0  0
  6  7  1  0  0  0  0
  7  8  2  0  0  0  0
  8  9  1  0  0  0  0
  9 10  1  0  0  0  0
 10  6  2  0  0  0  0
 10 11  1  0  0  0  0
  8 12  1  0  0  0  0
 12 13  2  0  0  0  0
 13 14  1  0  0  0  0
 14 15  2  0  0  0  0
 15 16  1  0  0  0  0
 16 17  2  0  0  0  0
 17 12  1  0  0  0  0
M  END
>  <EXTREG>  (ZINC00084129)
ZINC00084129

>  <LOGBIO>
2.5000

$$$$
ZINC00084381
  -MTS-   02131516532D 0   0.00000     0.00000     0

 19 20  0  0  1  0  0  0  0  0999 V2000
    1.6899    2.5482    0.0000 C   0  0  0  0  0  0  0  0  0  0  0  0
    2.6401    2.2366    0.0000 C   0  0  0  0  0  0  0  0  0  0  0  0
    3.4584    2.8266    0.0000 N   0  0  0  0  0  0  0  0  0  0  0  0
    4.2593    2.2340    0.0000 C   0  0  0  0  0  0  0  0  0  0  0  0
    3.9562    1.2850    0.0000 C   0  0  0  0  0  0  0  0  0  0  0  0
    2.9474    1.2850    0.0000 N   0  0  0  0  0  0  0  0  0  0  0  0
    2.3589    0.4765    0.0000 C   0  0  0  0  0  0  0  0  0  0  0  0
    2.7662   -0.4406    0.0000 C   0  0  1  0  0  0  0  0  0  0  0  0
    3.7556   -0.5444    0.0000 O   0  0  0  0  0  0  0  0  0  0  0  0
    2.1781   -1.2494    0.0000 C   0  0  0  0  0  0  0  0  0  0  0  0
    1.1801   -1.1451    0.0000 C   0  0  0  0  0  0  0  0  0  0  0  0
    0.5967   -1.9508    0.0000 C   0  0  0  0  0  0  0  0  0  0  0  0
    1.0022   -2.8649    0.0000 C   0  0  0  0  0  0  0  0  0  0  0  0
    1.9911   -2.9733    0.0000 C   0  0  0  0  0  0  0  0  0  0  0  0
    2.5836   -2.1635    0.0000 C   0  0  0  0  0  0  0  0  0  0  0  0
    5.2109    2.5413    0.0000 N   0  3  0  0  0  0  0  0  0  0  0  0
    5.4218    3.5223    0.0000 O   0  5  0  0  0  0  0  0  0  0  0  0
    5.9493    1.8747    0.0000 O   0  0  0  0  0  0  0  0  0  0  0  0
    3.1191    0.0447    0.0000 H   0  0  0  0  0  0  0  0  0  0  0  0
  1  2  1  0  0  0  0
  2  3  2  0  0  0  0
  3  4  1  0  0  0  0
  4  5  2  0  0  0  0
  5  6  1  0  0  0  0
  6  2  1  0  0  0  0
  6  7  1  0  0  0  0
  7  8  1  0  0  0  0
  8 19  1  6  0  0  0
  8  9  1  1  0  0  0
  8 10  1  0  0  0  0
 10 11  2  0  0  0  0
 11 12  1  0  0  0  0
 12 13  2  0  0  0  0
 13 14  1  0  0  0  0
 14 15  2  0  0  0  0
 15 10  1  0  0  0  0
  4 16  1  0  0  0  0
 16 17  1  0  0  0  0
 16 18  2  0  0  0  0
M  CHG  2  16   1  17  -1
M  END
>  <EXTREG>  (ZINC00084381)
ZINC00084381

>  <LOGBIO>
2.5000

$$$$
ZINC00085369
  -MTS-   02131516532D 0   0.00000     0.00000     0

 20 22  0  0  1  0  0  0  0  0999 V2000
    5.8899    0.9529    0.0000 O   0  0  0  0  0  0  0  0  0  0  0  0
    5.0244    0.4521    0.0000 C   0  0  0  0  0  0  0  0  0  0  0  0
    4.1544    0.9521    0.0000 C   0  0  0  0  0  0  0  0  0  0  0  0
    3.2944    0.4521    0.0000 C   0  0  1  0  0  0  0  0  0  0  0  0
    2.2542    1.0505    0.0000 C   0  0  0  0  0  0  0  0  0  0  0  0
    2.2517    2.0540    0.0000 C   0  0  0  0  0  0  0  0  0  0  0  0
    1.3885    2.5483    0.0000 C   0  0  0  0  0  0  0  0  0  0  0  0
    0.5227    2.0478    0.0000 C   0  0  0  0  0  0  0  0  0  0  0  0
    0.5202    1.0531    0.0000 C   0  0  0  0  0  0  0  0  0  0  0  0
    1.3885    0.5501    0.0000 C   0  0  0  0  0  0  0  0  0  0  0  0
    3.2944   -0.5479    0.0000 S   0  0  0  0  0  0  0  0  0  0  0  0
    2.9505   -1.4869    0.0000 O   0  0  0  0  0  0  0  0  0  0  0  0
    2.3098   -0.3733    0.0000 O   0  0  0  0  0  0  0  0  0  0  0  0
    4.1544   -1.0479    0.0000 C   0  0  0  0  0  0  0  0  0  0  0  0
    4.1572   -2.0492    0.0000 C   0  0  0  0  0  0  0  0  0  0  0  0
    5.0238   -2.5483    0.0000 C   0  0  0  0  0  0  0  0  0  0  0  0
    5.8912   -2.0439    0.0000 C   0  0  0  0  0  0  0  0  0  0  0  0
    5.8872   -1.0492    0.0000 C   0  0  0  0  0  0  0  0  0  0  0  0
    5.0244   -0.5479    0.0000 C   0  0  0  0  0  0  0  0  0  0  0  0
    3.2930    1.0521    0.0000 H   0  0  0  0  0  0  0  0  0  0  0  0
  1  2  2  0  0  0  0
  2  3  1  0  0  0  0
  3  4  1  0  0  0  0
  4 20  1  1  0  0  0
  4  5  1  6  0  0  0
  5  6  2  0  0  0  0
  6  7  1  0  0  0  0
  7  8  2  0  0  0  0
  8  9  1  0  0  0  0
  9 10  2  0  0  0  0
 10  5  1  0  0  0  0
  4 11  1  0  0  0  0
 11 12  2  0  0  0  0
 11 13  2  0  0  0  0
 11 14  1  0  0  0  0
 14 15  1  0  0  0  0
 15 16  2  0  0  0  0
 16 17  1  0  0  0  0
 17 18  2  0  0  0  0
 18 19  1  0  0  0  0
 19  2  1  0  0  0  0
 19 14  2  0  0  0  0
M  END
>  <EXTREG>  (ZINC00085369)
ZINC00085369

>  <LOGBIO>
2.5000

$$$$
ZINC00085741
  -MTS-   02131516532D 0   0.00000     0.00000     0

 23 26  0  0  0  0  0  0  0  0999 V2000
    3.0860   -3.9079    0.0000 C   0  0  0  0  0  0  0  0  0  0  0  0
    3.5825   -3.0399    0.0000 N   0  0  0  0  0  0  0  0  0  0  0  0
    4.5859   -3.0348    0.0000 C   0  0  0  0  0  0  0  0  0  0  0  0
    5.0907   -3.8981    0.0000 O   0  0  0  0  0  0  0  0  0  0  0  0
    5.0781   -2.1703    0.0000 N   0  0  0  0  0  0  0  0  0  0  0  0
    6.0781   -2.1669    0.0000 C   0  0  0  0  0  0  0  0  0  0  0  0
    4.5781   -1.3058    0.0000 C   0  0  0  0  0  0  0  0  0  0  0  0
    4.8881   -0.3458    0.0000 N   0  0  0  0  0  0  0  0  0  0  0  0
    4.0781    0.2342    0.0000 C   0  0  0  0  0  0  0  0  0  0  0  0
    3.7681    1.1942    0.0000 O   0  0  0  0  0  0  0  0  0  0  0  0
    2.7681    1.1942    0.0000 C   0  0  0  0  0  0  0  0  0  0  0  0
    2.4581    0.2342    0.0000 C   0  0  0  0  0  0  0  0  0  0  0  0
    3.2681   -0.3458    0.0000 N   0  0  0  0  0  0  0  0  0  0  0  0
    3.5781   -1.3058    0.0000 C   0  0  0  0  0  0  0  0  0  0  0  0
    3.0799   -2.1754    0.0000 C   0  0  0  0  0  0  0  0  0  0  0  0
    2.0799   -2.1785    0.0000 O   0  0  0  0  0  0  0  0  0  0  0  0
    2.1795    2.0027    0.0000 C   0  0  0  0  0  0  0  0  0  0  0  0
    2.5859    2.9201    0.0000 C   0  0  0  0  0  0  0  0  0  0  0  0
    1.9988    3.7232    0.0000 C   0  0  0  0  0  0  0  0  0  0  0  0
    1.0043    3.6188    0.0000 C   0  0  0  0  0  0  0  0  0  0  0  0
    0.4178    4.4287    0.0000 F   0  0  0  0  0  0  0  0  0  0  0  0
    0.5969    2.7112    0.0000 C   0  0  0  0  0  0  0  0  0  0  0  0
    1.1850    1.8982    0.0000 C   0  0  0  0  0  0  0  0  0  0  0  0
  1  2  1  0  0  0  0
  2  3  1  0  0  0  0
  3  4  2  0  0  0  0
  3  5  1  0  0  0  0
  5  6  1  0  0  0  0
  5  7  1  0  0  0  0
  7  8  1  0  0  0  0
  8  9  2  0  0  0  0
  9 10  1  0  0  0  0
 10 11  1  0  0  0  0
 11 12  2  0  0  0  0
 12 13  1  0  0  0  0
 13  9  1  0  0  0  0
 13 14  1  0  0  0  0
 14  7  2  0  0  0  0
 14 15  1  0  0  0  0
 15  2  1  0  0  0  0
 15 16  2  0  0  0  0
 11 17  1  0  0  0  0
 17 18  2  0  0  0  0
 18 19  1  0  0  0  0
 19 20  2  0  0  0  0
 20 21  1  0  0  0  0
 20 22  1  0  0  0  0
 22 23  2  0  0  0  0
 23 17  1  0  0  0  0
M  END
>  <EXTREG>  (ZINC00085741)
ZINC00085741

>  <LOGBIO>
2.5000

$$$$
ZINC00086355
  -MTS-   02131516532D 0   0.00000     0.00000     0

 20 21  0  0  1  0  0  0  0  0999 V2000
    0.6000   -0.6162    0.0000 C   0  0  0  0  0  0  0  0  0  0  0  0
    1.6000   -0.6127    0.0000 C   0  0  0  0  0  0  0  0  0  0  0  0
    1.5965    0.3873    0.0000 C   0  0  0  0  0  0  0  0  0  0  0  0
    1.6035   -1.6127    0.0000 C   0  0  0  0  0  0  0  0  0  0  0  0
    2.6000   -0.6092    0.0000 C   0  0  0  0  0  0  0  0  0  0  0  0
    3.1056   -1.4759    0.0000 O   0  0  0  0  0  0  0  0  0  0  0  0
    4.1004   -1.4704    0.0000 C   0  0  0  0  0  0  0  0  0  0  0  0
    4.6065   -2.3354    0.0000 C   0  0  0  0  0  0  0  0  0  0  0  0
    5.6065   -2.3299    0.0000 C   0  0  0  0  0  0  0  0  0  0  0  0
    6.1016   -1.4571    0.0000 C   0  0  0  0  0  0  0  0  0  0  0  0
    5.5969   -0.5999    0.0000 C   0  0  0  0  0  0  0  0  0  0  0  0
    4.5982   -0.6032    0.0000 C   0  0  0  0  0  0  0  0  0  0  0  0
    4.1013    0.2586    0.0000 C   0  0  2  0  0  0  0  0  0  0  0  0
    3.0978    0.2581    0.0000 C   0  0  0  0  0  0  0  0  0  0  0  0
    4.6013    1.1246    0.0000 C   0  0  0  0  0  0  0  0  0  0  0  0
    5.6013    1.1246    0.0000 C   0  0  0  0  0  0  0  0  0  0  0  0
    6.6013    1.1246    0.0000 N   0  0  0  0  0  0  0  0  0  0  0  0
    4.1013    1.9907    0.0000 C   0  0  0  0  0  0  0  0  0  0  0  0
    3.6013    2.8567    0.0000 N   0  0  0  0  0  0  0  0  0  0  0  0
    3.8011    0.7782    0.0000 H   0  0  0  0  0  0  0  0  0  0  0  0
  1  2  1  0  0  0  0
  2  3  1  0  0  0  0
  2  4  1  0  0  0  0
  2  5  1  0  0  0  0
  5  6  1  0  0  0  0
  6  7  1  0  0  0  0
  7  8  1  0  0  0  0
  8  9  2  0  0  0  0
  9 10  1  0  0  0  0
 10 11  2  0  0  0  0
 11 12  1  0  0  0  0
 12  7  2  0  0  0  0
 12 13  1  0  0  0  0
 13 20  1  1  0  0  0
 13 14  1  0  0  0  0
 14  5  2  0  0  0  0
 13 15  1  6  0  0  0
 15 16  1  0  0  0  0
 16 17  3  0  0  0  0
 15 18  1  0  0  0  0
 18 19  3  0  0  0  0
M  END
>  <EXTREG>  (ZINC00086355)
ZINC00086355

>  <LOGBIO>
2.5000

$$$$
ZINC00086483
  -MTS-   02131516532D 0   0.00000     0.00000     0

 12 13  0  0  0  0  0  0  0  0999 V2000
    4.8504    0.6509    0.0000 C   0  0  0  0  0  0  0  0  0  0  0  0
    3.9849    0.1501    0.0000 C   0  0  0  0  0  0  0  0  0  0  0  0
    3.1149    0.6501    0.0000 C   0  0  0  0  0  0  0  0  0  0  0  0
    2.2549    0.1501    0.0000 C   0  0  0  0  0  0  0  0  0  0  0  0
    1.3853    0.6483    0.0000 C   0  0  0  0  0  0  0  0  0  0  0  0
    1.3822    1.6483    0.0000 N   0  0  0  0  0  0  0  0  0  0  0  0
    0.5208    0.1457    0.0000 C   0  0  0  0  0  0  0  0  0  0  0  0
    0.5258   -0.8578    0.0000 C   0  0  0  0  0  0  0  0  0  0  0  0
    1.3904   -1.3499    0.0000 C   0  0  0  0  0  0  0  0  0  0  0  0
    2.2549   -0.8499    0.0000 C   0  0  0  0  0  0  0  0  0  0  0  0
    3.1149   -1.3499    0.0000 N   0  0  0  0  0  0  0  0  0  0  0  0
    3.9849   -0.8499    0.0000 N   0  0  0  0  0  0  0  0  0  0  0  0
  1  2  1  0  0  0  0
  2  3  2  0  0  0  0
  3  4  1  0  0  0  0
  4  5  1  0  0  0  0
  5  6  1  0  0  0  0
  5  7  2  0  0  0  0
  7  8  1  0  0  0  0
  8  9  2  0  0  0  0
  9 10  1  0  0  0  0
 10  4  2  0  0  0  0
 10 11  1  0  0  0  0
 11 12  2  0  0  0  0
 12  2  1  0  0  0  0
M  END
>  <EXTREG>  (ZINC00086483)
ZINC00086483

>  <LOGBIO>
2.5000

$$$$
ZINC00087250
  -MTS-   02131516532D 0   0.00000     0.00000     0

 22 26  0  0  0  0  0  0  0  0999 V2000
    5.5950    1.2280    0.0000 O   0  0  0  0  0  0  0  0  0  0  0  0
    5.0985    0.3599    0.0000 C   0  0  0  0  0  0  0  0  0  0  0  0
    4.0951    0.3549    0.0000 N   0  0  0  0  0  0  0  0  0  0  0  0
    3.5951    1.2194    0.0000 N   0  0  0  0  0  0  0  0  0  0  0  0
    3.9051    2.1794    0.0000 C   0  0  0  0  0  0  0  0  0  0  0  0
    3.0951    2.7594    0.0000 N   0  0  0  0  0  0  0  0  0  0  0  0
    2.2851    2.1794    0.0000 N   0  0  0  0  0  0  0  0  0  0  0  0
    2.5951    1.2194    0.0000 C   0  0  0  0  0  0  0  0  0  0  0  0
    2.0969    0.3499    0.0000 C   0  0  0  0  0  0  0  0  0  0  0  0
    1.0947    0.3435    0.0000 C   0  0  0  0  0  0  0  0  0  0  0  0
    0.6000   -0.5255    0.0000 C   0  0  0  0  0  0  0  0  0  0  0  0
    1.1087   -1.3905    0.0000 C   0  0  0  0  0  0  0  0  0  0  0  0
    2.1034   -1.3814    0.0000 C   0  0  0  0  0  0  0  0  0  0  0  0
    2.5995   -0.5146    0.0000 C   0  0  0  0  0  0  0  0  0  0  0  0
    3.6029   -0.5096    0.0000 C   0  0  0  0  0  0  0  0  0  0  0  0
    4.1055   -1.3741    0.0000 N   0  0  0  0  0  0  0  0  0  0  0  0
    5.1003   -1.3741    0.0000 C   0  0  0  0  0  0  0  0  0  0  0  0
    5.6060   -2.2383    0.0000 C   0  0  0  0  0  0  0  0  0  0  0  0
    6.6060   -2.2342    0.0000 C   0  0  0  0  0  0  0  0  0  0  0  0
    7.1025   -1.3622    0.0000 C   0  0  0  0  0  0  0  0  0  0  0  0
    6.5990   -0.5043    0.0000 C   0  0  0  0  0  0  0  0  0  0  0  0
    5.6011   -0.5046    0.0000 C   0  0  0  0  0  0  0  0  0  0  0  0
  1  2  2  0  0  0  0
  2  3  1  0  0  0  0
  3  4  1  0  0  0  0
  4  5  1  0  0  0  0
  5  6  2  0  0  0  0
  6  7  1  0  0  0  0
  7  8  2  0  0  0  0
  8  4  1  0  0  0  0
  8  9  1  0  0  0  0
  9 10  1  0  0  0  0
 10 11  2  0  0  0  0
 11 12  1  0  0  0  0
 12 13  2  0  0  0  0
 13 14  1  0  0  0  0
 14  9  2  0  0  0  0
 14 15  1  0  0  0  0
 15  3  1  0  0  0  0
 15 16  2  0  0  0  0
 16 17  1  0  0  0  0
 17 18  1  0  0  0  0
 18 19  2  0  0  0  0
 19 20  1  0  0  0  0
 20 21  2  0  0  0  0
 21 22  1  0  0  0  0
 22  2  1  0  0  0  0
 22 17  2  0  0  0  0
M  END
>  <EXTREG>  (ZINC00087250)
ZINC00087250

>  <LOGBIO>
2.5000

$$$$
ZINC00087660
  -MTS-   02131516532D 0   0.00000     0.00000     0

 17 19  0  0  0  0  0  0  0  0999 V2000
    7.3377   -0.8746    0.0000 C   0  0  0  0  0  0  0  0  0  0  0  0
    6.3398   -0.9803    0.0000 C   0  0  0  0  0  0  0  0  0  0  0  0
    5.9334   -1.8940    0.0000 O   0  0  0  0  0  0  0  0  0  0  0  0
    5.7552   -0.1755    0.0000 C   0  0  0  0  0  0  0  0  0  0  0  0
    4.7574   -0.2813    0.0000 S   0  0  0  0  0  0  0  0  0  0  0  0
    4.1688    0.5272    0.0000 C   0  0  0  0  0  0  0  0  0  0  0  0
    4.4788    1.4872    0.0000 N   0  0  0  0  0  0  0  0  0  0  0  0
    3.6688    2.0672    0.0000 N   0  0  0  0  0  0  0  0  0  0  0  0
    2.8588    1.4872    0.0000 C   0  0  0  0  0  0  0  0  0  0  0  0
    1.8520    1.4779    0.0000 S   0  0  0  0  0  0  0  0  0  0  0  0
    1.5478    0.5253    0.0000 C   0  0  0  0  0  0  0  0  0  0  0  0
    0.6401    0.1058    0.0000 C   0  0  0  0  0  0  0  0  0  0  0  0
    0.5454   -0.8897    0.0000 C   0  0  0  0  0  0  0  0  0  0  0  0
    1.3642   -1.4698    0.0000 C   0  0  0  0  0  0  0  0  0  0  0  0
    2.2677   -1.0534    0.0000 C   0  0  0  0  0  0  0  0  0  0  0  0
    2.3680   -0.0620    0.0000 C   0  0  0  0  0  0  0  0  0  0  0  0
    3.1688    0.5272    0.0000 N   0  0  0  0  0  0  0  0  0  0  0  0
  1  2  1  0  0  0  0
  2  3  2  0  0  0  0
  2  4  1  0  0  0  0
  4  5  1  0  0  0  0
  5  6  1  0  0  0  0
  6  7  2  0  0  0  0
  7  8  1  0  0  0  0
  8  9  2  0  0  0  0
  9 10  1  0  0  0  0
 10 11  1  0  0  0  0
 11 12  2  0  0  0  0
 12 13  1  0  0  0  0
 13 14  2  0  0  0  0
 14 15  1  0  0  0  0
 15 16  2  0  0  0  0
 16 11  1  0  0  0  0
 16 17  1  0  0  0  0
 17  6  1  0  0  0  0
 17  9  1  0  0  0  0
M  END
>  <EXTREG>  (ZINC00087660)
ZINC00087660

>  <LOGBIO>
2.5000

$$$$
ZINC00088510
  -MTS-   02131516532D 0   0.00000     0.00000     0

 17 18  0  0  0  0  0  0  0  0999 V2000
    5.2654   -0.6818    0.0000 C   0  0  0  0  0  0  0  0  0  0  0  0
    4.8591   -1.5992    0.0000 C   0  0  0  0  0  0  0  0  0  0  0  0
    5.4480   -2.4074    0.0000 C   0  0  0  0  0  0  0  0  0  0  0  0
    3.8698   -1.7041    0.0000 C   0  0  0  0  0  0  0  0  0  0  0  0
    3.4635   -2.6216    0.0000 C   0  0  0  0  0  0  0  0  0  0  0  0
    2.4743   -2.7265    0.0000 S   0  0  0  0  0  0  0  0  0  0  0  0
    1.8857   -1.9180    0.0000 C   0  0  0  0  0  0  0  0  0  0  0  0
    2.1957   -0.9580    0.0000 O   0  0  0  0  0  0  0  0  0  0  0  0
    1.3857   -0.3780    0.0000 C   0  0  0  0  0  0  0  0  0  0  0  0
    0.5757   -0.9580    0.0000 N   0  0  0  0  0  0  0  0  0  0  0  0
    0.8857   -1.9180    0.0000 N   0  0  0  0  0  0  0  0  0  0  0  0
    1.3857    0.6220    0.0000 C   0  0  0  0  0  0  0  0  0  0  0  0
    2.2542    1.1246    0.0000 C   0  0  0  0  0  0  0  0  0  0  0  0
    2.2522    2.1194    0.0000 C   0  0  0  0  0  0  0  0  0  0  0  0
    1.3867    2.6202    0.0000 C   0  0  0  0  0  0  0  0  0  0  0  0
    0.5232    2.1263    0.0000 N   0  0  0  0  0  0  0  0  0  0  0  0
    0.5202    1.1228    0.0000 C   0  0  0  0  0  0  0  0  0  0  0  0
  1  2  1  0  0  0  0
  2  3  1  0  0  0  0
  2  4  2  0  0  0  0
  4  5  1  0  0  0  0
  5  6  1  0  0  0  0
  6  7  1  0  0  0  0
  7  8  1  0  0  0  0
  8  9  1  0  0  0  0
  9 10  2  0  0  0  0
 10 11  1  0  0  0  0
 11  7  2  0  0  0  0
  9 12  1  0  0  0  0
 12 13  2  0  0  0  0
 13 14  1  0  0  0  0
 14 15  2  0  0  0  0
 15 16  1  0  0  0  0
 16 17  2  0  0  0  0
 17 12  1  0  0  0  0
M  END
>  <EXTREG>  (ZINC00088510)
ZINC00088510

>  <LOGBIO>
2.5000

$$$$
ZINC00089522
  -MTS-   02131516532D 0   0.00000     0.00000     0

 21 23  0  0  0  0  0  0  0  0999 V2000
    0.6113   -4.7382    0.0000 Cl  0  0  0  0  0  0  0  0  0  0  0  0
    1.1052   -3.8687    0.0000 C   0  0  0  0  0  0  0  0  0  0  0  0
    2.1086   -3.8606    0.0000 C   0  0  0  0  0  0  0  0  0  0  0  0
    2.5982   -2.9946    0.0000 C   0  0  0  0  0  0  0  0  0  0  0  0
    2.0929   -2.1316    0.0000 C   0  0  0  0  0  0  0  0  0  0  0  0
    2.5890   -1.2634    0.0000 C   0  0  0  0  0  0  0  0  0  0  0  0
    3.5924   -1.2583    0.0000 O   0  0  0  0  0  0  0  0  0  0  0  0
    2.0882   -0.4039    0.0000 O   0  0  0  0  0  0  0  0  0  0  0  0
    2.5847    0.4642    0.0000 C   0  0  0  0  0  0  0  0  0  0  0  0
    3.5881    0.4692    0.0000 C   0  0  0  0  0  0  0  0  0  0  0  0
    4.0803    1.3337    0.0000 C   0  0  0  0  0  0  0  0  0  0  0  0
    3.5803    2.1982    0.0000 C   0  0  0  0  0  0  0  0  0  0  0  0
    3.8903    3.1582    0.0000 O   0  0  0  0  0  0  0  0  0  0  0  0
    3.0803    3.7382    0.0000 C   0  0  0  0  0  0  0  0  0  0  0  0
    3.0803    4.7382    0.0000 O   0  0  0  0  0  0  0  0  0  0  0  0
    2.2703    3.1582    0.0000 S   0  0  0  0  0  0  0  0  0  0  0  0
    2.5803    2.1982    0.0000 C   0  0  0  0  0  0  0  0  0  0  0  0
    2.0821    1.3287    0.0000 C   0  0  0  0  0  0  0  0  0  0  0  0
    1.0982   -2.1347    0.0000 C   0  0  0  0  0  0  0  0  0  0  0  0
    0.5951   -1.2704    0.0000 Cl  0  0  0  0  0  0  0  0  0  0  0  0
    0.6000   -3.0057    0.0000 C   0  0  0  0  0  0  0  0  0  0  0  0
  1  2  1  0  0  0  0
  2  3  2  0  0  0  0
  3  4  1  0  0  0  0
  4  5  2  0  0  0  0
  5  6  1  0  0  0  0
  6  7  2  0  0  0  0
  6  8  1  0  0  0  0
  8  9  1  0  0  0  0
  9 10  2  0  0  0  0
 10 11  1  0  0  0  0
 11 12  2  0  0  0  0
 12 13  1  0  0  0  0
 13 14  1  0  0  0  0
 14 15  2  0  0  0  0
 14 16  1  0  0  0  0
 16 17  1  0  0  0  0
 17 12  1  0  0  0  0
 17 18  2  0  0  0  0
 18  9  1  0  0  0  0
  5 19  1  0  0  0  0
 19 20  1  0  0  0  0
 19 21  2  0  0  0  0
 21  2  1  0  0  0  0
M  END
>  <EXTREG>  (ZINC00089522)
ZINC00089522

>  <LOGBIO>
2.5000

$$$$
ZINC00090039
  -MTS-   02131516532D 0   0.00000     0.00000     0

 17 18  0  0  1  0  0  0  0  0999 V2000
    4.3948    1.7220    0.0000 O   0  0  0  0  0  0  0  0  0  0  0  0
    4.0540    0.7818    0.0000 C   0  0  1  0  0  0  0  0  0  0  0  0
    3.1840    1.2818    0.0000 C   0  0  0  0  0  0  0  0  0  0  0  0
    2.3240    0.7818    0.0000 C   0  0  0  0  0  0  0  0  0  0  0  0
    1.4572    1.2805    0.0000 O   0  0  0  0  0  0  0  0  0  0  0  0
    2.3240   -0.2182    0.0000 C   0  0  0  0  0  0  0  0  0  0  0  0
    2.3250   -1.2182    0.0000 C   0  0  0  0  0  0  0  0  0  0  0  0
    1.4605   -1.7208    0.0000 C   0  0  0  0  0  0  0  0  0  0  0  0
    0.5909   -1.2200    0.0000 C   0  0  0  0  0  0  0  0  0  0  0  0
    0.5909   -0.2252    0.0000 C   0  0  0  0  0  0  0  0  0  0  0  0
    1.4554    0.2774    0.0000 C   0  0  0  0  0  0  0  0  0  0  0  0
    3.1840   -0.7182    0.0000 C   0  0  0  0  0  0  0  0  0  0  0  0
    4.0540   -0.2182    0.0000 O   0  0  0  0  0  0  0  0  0  0  0  0
    5.4329    0.5396    0.0000 C   0  0  0  0  0  0  0  0  0  0  0  0
    5.6059    1.5245    0.0000 F   0  0  0  0  0  0  0  0  0  0  0  0
    5.2599   -0.4453    0.0000 F   0  0  0  0  0  0  0  0  0  0  0  0
    6.4178    0.3666    0.0000 F   0  0  0  0  0  0  0  0  0  0  0  0
  2  1  1  6  0  0  0
  2  3  1  0  0  0  0
  3  4  1  0  0  0  0
  4  5  2  0  0  0  0
  4  6  1  0  0  0  0
  6  7  1  0  0  0  0
  7  8  1  0  0  0  0
  8  9  1  0  0  0  0
  9 10  1  0  0  0  0
 10 11  1  0  0  0  0
 11  6  1  0  0  0  0
  6 12  1  0  0  0  0
 12 13  1  0  0  0  0
 13  2  1  0  0  0  0
  2 14  1  0  0  0  0
 14 15  1  0  0  0  0
 14 16  1  0  0  0  0
 14 17  1  0  0  0  0
M  END
>  <EXTREG>  (ZINC00090039)
ZINC00090039

>  <LOGBIO>
2.5000

$$$$
ZINC00090196
  -MTS-   02131516532D 0   0.00000     0.00000     0

 16 17  0  0  0  0  0  0  0  0999 V2000
    4.1698   -1.4931    0.0000 C   0  0  0  0  0  0  0  0  0  0  0  0
    3.7630   -2.4104    0.0000 O   0  0  0  0  0  0  0  0  0  0  0  0
    2.7737   -2.5147    0.0000 C   0  0  0  0  0  0  0  0  0  0  0  0
    2.3669   -3.4320    0.0000 O   0  0  0  0  0  0  0  0  0  0  0  0
    2.1852   -1.7062    0.0000 C   0  0  0  0  0  0  0  0  0  0  0  0
    2.4952   -0.7462    0.0000 C   0  0  0  0  0  0  0  0  0  0  0  0
    1.6852   -0.1662    0.0000 C   0  0  0  0  0  0  0  0  0  0  0  0
    0.8752   -0.7462    0.0000 S   0  0  0  0  0  0  0  0  0  0  0  0
    1.1852   -1.7062    0.0000 C   0  0  0  0  0  0  0  0  0  0  0  0
    0.5967   -2.5147    0.0000 N   0  0  0  0  0  0  0  0  0  0  0  0
    1.6852    0.8338    0.0000 C   0  0  0  0  0  0  0  0  0  0  0  0
    2.5537    1.3364    0.0000 C   0  0  0  0  0  0  0  0  0  0  0  0
    2.5517    2.3311    0.0000 C   0  0  0  0  0  0  0  0  0  0  0  0
    1.6861    2.8320    0.0000 C   0  0  0  0  0  0  0  0  0  0  0  0
    0.8226    2.3381    0.0000 C   0  0  0  0  0  0  0  0  0  0  0  0
    0.8196    1.3346    0.0000 C   0  0  0  0  0  0  0  0  0  0  0  0
  1  2  1  0  0  0  0
  2  3  1  0  0  0  0
  3  4  2  0  0  0  0
  3  5  1  0  0  0  0
  5  6  1  0  0  0  0
  6  7  2  0  0  0  0
  7  8  1  0  0  0  0
  8  9  1  0  0  0  0
  9  5  2  0  0  0  0
  9 10  1  0  0  0  0
  7 11  1  0  0  0  0
 11 12  2  0  0  0  0
 12 13  1  0  0  0  0
 13 14  2  0  0  0  0
 14 15  1  0  0  0  0
 15 16  2  0  0  0  0
 16 11  1  0  0  0  0
M  END
>  <EXTREG>  (ZINC00090196)
ZINC00090196

>  <LOGBIO>
2.5000

$$$$
ZINC00090873
  -MTS-   02131516532D 0   0.00000     0.00000     0

 12 12  0  0  0  0  0  0  0  0999 V2000
    4.3278    1.4509    0.0000 N   0  0  0  0  0  0  0  0  0  0  0  0
    3.4623    0.9500    0.0000 S   0  0  0  0  0  0  0  0  0  0  0  0
    3.9632    0.0845    0.0000 O   0  0  0  0  0  0  0  0  0  0  0  0
    2.9615    1.8155    0.0000 O   0  0  0  0  0  0  0  0  0  0  0  0
    2.5968    0.4491    0.0000 C   0  0  0  0  0  0  0  0  0  0  0  0
    1.7268    0.9491    0.0000 C   0  0  0  0  0  0  0  0  0  0  0  0
    0.8668    0.4491    0.0000 C   0  0  0  0  0  0  0  0  0  0  0  0
    0.0000    0.9478    0.0000 Cl  0  0  0  0  0  0  0  0  0  0  0  0
    0.8668   -0.5509    0.0000 C   0  0  0  0  0  0  0  0  0  0  0  0
    1.7268   -1.0509    0.0000 C   0  0  0  0  0  0  0  0  0  0  0  0
    1.7243   -2.0509    0.0000 Cl  0  0  0  0  0  0  0  0  0  0  0  0
    2.5968   -0.5509    0.0000 C   0  0  0  0  0  0  0  0  0  0  0  0
  1  2  1  0  0  0  0
  2  3  2  0  0  0  0
  2  4  2  0  0  0  0
  2  5  1  0  0  0  0
  5  6  2  0  0  0  0
  6  7  1  0  0  0  0
  7  8  1  0  0  0  0
  7  9  2  0  0  0  0
  9 10  1  0  0  0  0
 10 11  1  0  0  0  0
 10 12  2  0  0  0  0
 12  5  1  0  0  0  0
M  END
>  <EXTREG>  (ZINC00090873)
ZINC00090873

>  <LOGBIO>
2.5000

$$$$
ZINC00091092
  -MTS-   02131516532D 0   0.00000     0.00000     0

 17 19  0  0  0  0  0  0  0  0999 V2000
    5.9029   -2.4807    0.0000 Cl  0  0  0  0  0  0  0  0  0  0  0  0
    5.3124   -1.6737    0.0000 C   0  0  0  0  0  0  0  0  0  0  0  0
    5.7165   -0.7552    0.0000 C   0  0  0  0  0  0  0  0  0  0  0  0
    5.1274    0.0464    0.0000 C   0  0  0  0  0  0  0  0  0  0  0  0
    4.1331   -0.0605    0.0000 C   0  0  0  0  0  0  0  0  0  0  0  0
    3.7279   -0.9691    0.0000 C   0  0  0  0  0  0  0  0  0  0  0  0
    4.3181   -1.7806    0.0000 C   0  0  0  0  0  0  0  0  0  0  0  0
    3.5446    0.7480    0.0000 C   0  0  0  0  0  0  0  0  0  0  0  0
    3.8546    1.7080    0.0000 N   0  0  0  0  0  0  0  0  0  0  0  0
    3.0446    2.2880    0.0000 N   0  0  0  0  0  0  0  0  0  0  0  0
    2.2346    1.7080    0.0000 C   0  0  0  0  0  0  0  0  0  0  0  0
    1.2554    1.9107    0.0000 C   0  0  0  0  0  0  0  0  0  0  0  0
    0.5872    1.1667    0.0000 C   0  0  0  0  0  0  0  0  0  0  0  0
    0.9003    0.2134    0.0000 C   0  0  0  0  0  0  0  0  0  0  0  0
    1.8742    0.0107    0.0000 C   0  0  0  0  0  0  0  0  0  0  0  0
    2.1829   -0.9405    0.0000 Cl  0  0  0  0  0  0  0  0  0  0  0  0
    2.5446    0.7480    0.0000 N   0  0  0  0  0  0  0  0  0  0  0  0
  1  2  1  0  0  0  0
  2  3  2  0  0  0  0
  3  4  1  0  0  0  0
  4  5  2  0  0  0  0
  5  6  1  0  0  0  0
  6  7  2  0  0  0  0
  7  2  1  0  0  0  0
  5  8  1  0  0  0  0
  8  9  2  0  0  0  0
  9 10  1  0  0  0  0
 10 11  2  0  0  0  0
 11 12  1  0  0  0  0
 12 13  2  0  0  0  0
 13 14  1  0  0  0  0
 14 15  2  0  0  0  0
 15 16  1  0  0  0  0
 15 17  1  0  0  0  0
 17  8  1  0  0  0  0
 17 11  1  0  0  0  0
M  END
>  <EXTREG>  (ZINC00091092)
ZINC00091092

>  <LOGBIO>
2.5000

$$$$
ZINC00091754
  -MTS-   02131516532D 0   0.00000     0.00000     0

 23 25  0  0  1  0  0  0  0  0999 V2000
    7.3405    1.9004    0.0000 F   0  0  0  0  0  0  0  0  0  0  0  0
    6.9341    0.9867    0.0000 C   0  0  0  0  0  0  0  0  0  0  0  0
    7.8478    0.5803    0.0000 F   0  0  0  0  0  0  0  0  0  0  0  0
    6.0204    1.3931    0.0000 F   0  0  0  0  0  0  0  0  0  0  0  0
    6.5278    0.0730    0.0000 C   0  0  0  0  0  0  0  0  0  0  0  0
    5.5300   -0.0333    0.0000 C   0  0  0  0  0  0  0  0  0  0  0  0
    5.1275   -0.9430    0.0000 C   0  0  0  0  0  0  0  0  0  0  0  0
    4.1331   -1.0485    0.0000 N   0  0  0  0  0  0  0  0  0  0  0  0
    3.5446   -0.2400    0.0000 C   0  0  2  0  0  0  0  0  0  0  0  0
    3.8546    0.7200    0.0000 O   0  0  0  0  0  0  0  0  0  0  0  0
    3.0446    1.3000    0.0000 C   0  0  0  0  0  0  0  0  0  0  0  0
    3.0446    2.3000    0.0000 O   0  0  0  0  0  0  0  0  0  0  0  0
    2.2346    0.7200    0.0000 C   0  0  0  0  0  0  0  0  0  0  0  0
    1.2554    0.9227    0.0000 C   0  0  0  0  0  0  0  0  0  0  0  0
    0.5872    0.1788    0.0000 C   0  0  0  0  0  0  0  0  0  0  0  0
    0.9003   -0.7746    0.0000 C   0  0  0  0  0  0  0  0  0  0  0  0
    1.8742   -0.9773    0.0000 C   0  0  0  0  0  0  0  0  0  0  0  0
    2.5446   -0.2400    0.0000 C   0  0  0  0  0  0  0  0  0  0  0  0
    5.7148   -1.7524    0.0000 C   0  0  0  0  0  0  0  0  0  0  0  0
    6.7045   -1.6520    0.0000 C   0  0  0  0  0  0  0  0  0  0  0  0
    7.1150   -0.7364    0.0000 C   0  0  0  0  0  0  0  0  0  0  0  0
    8.1097   -0.6335    0.0000 Cl  0  0  0  0  0  0  0  0  0  0  0  0
    4.1371   -0.1453    0.0000 H   0  0  0  0  0  0  0  0  0  0  0  0
  1  2  1  0  0  0  0
  2  3  1  0  0  0  0
  2  4  1  0  0  0  0
  2  5  1  0  0  0  0
  5  6  2  0  0  0  0
  6  7  1  0  0  0  0
  7  8  1  0  0  0  0
  9  8  1  1  0  0  0
  9 23  1  6  0  0  0
  9 10  1  0  0  0  0
 10 11  1  0  0  0  0
 11 12  2  0  0  0  0
 11 13  1  0  0  0  0
 13 14  2  0  0  0  0
 14 15  1  0  0  0  0
 15 16  2  0  0  0  0
 16 17  1  0  0  0  0
 17 18  2  0  0  0  0
 18  9  1  0  0  0  0
 18 13  1  0  0  0  0
  7 19  2  0  0  0  0
 19 20  1  0  0  0  0
 20 21  2  0  0  0  0
 21  5  1  0  0  0  0
 21 22  1  0  0  0  0
M  END
>  <EXTREG>  (ZINC00091754)
ZINC00091754

>  <LOGBIO>
2.5000

$$$$
ZINC00091831
  -MTS-   02131516532D 0   0.00000     0.00000     0

 16 17  0  0  0  0  0  0  0  0999 V2000
    2.1810    3.1915    0.0000 Cl  0  0  0  0  0  0  0  0  0  0  0  0
    1.8761    2.2391    0.0000 C   0  0  0  0  0  0  0  0  0  0  0  0
    0.8957    2.0253    0.0000 C   0  0  0  0  0  0  0  0  0  0  0  0
    0.5943    1.0772    0.0000 C   0  0  0  0  0  0  0  0  0  0  0  0
    1.2659    0.3363    0.0000 C   0  0  0  0  0  0  0  0  0  0  0  0
    2.2389    0.5434    0.0000 C   0  0  0  0  0  0  0  0  0  0  0  0
    2.9086   -0.1991    0.0000 Cl  0  0  0  0  0  0  0  0  0  0  0  0
    2.5477    1.4982    0.0000 C   0  0  0  0  0  0  0  0  0  0  0  0
    0.9586   -0.6153    0.0000 C   0  0  0  0  0  0  0  0  0  0  0  0
    0.0000   -0.9296    0.0000 S   0  0  0  0  0  0  0  0  0  0  0  0
    0.0078   -1.9258    0.0000 N   0  0  0  0  0  0  0  0  0  0  0  0
    0.9534   -2.2394    0.0000 C   0  0  0  0  0  0  0  0  0  0  0  0
    1.2591   -3.1915    0.0000 Cl  0  0  0  0  0  0  0  0  0  0  0  0
    1.5471   -1.4238    0.0000 C   0  0  0  0  0  0  0  0  0  0  0  0
    2.5471   -1.4238    0.0000 C   0  0  0  0  0  0  0  0  0  0  0  0
    3.5471   -1.4238    0.0000 N   0  0  0  0  0  0  0  0  0  0  0  0
  1  2  1  0  0  0  0
  2  3  2  0  0  0  0
  3  4  1  0  0  0  0
  4  5  2  0  0  0  0
  5  6  1  0  0  0  0
  6  7  1  0  0  0  0
  6  8  2  0  0  0  0
  8  2  1  0  0  0  0
  5  9  1  0  0  0  0
  9 10  1  0  0  0  0
 10 11  1  0  0  0  0
 11 12  2  0  0  0  0
 12 13  1  0  0  0  0
 12 14  1  0  0  0  0
 14  9  2  0  0  0  0
 14 15  1  0  0  0  0
 15 16  3  0  0  0  0
M  END
>  <EXTREG>  (ZINC00091831)
ZINC00091831

>  <LOGBIO>
2.5000

$$$$
ZINC00091923
  -MTS-   02131516532D 0   0.00000     0.00000     0

 14 15  0  0  0  0  0  0  0  0999 V2000
    4.9262    1.2526    0.0000 O   0  0  0  0  0  0  0  0  0  0  0  0
    4.0565    1.7530    0.0000 C   0  0  0  0  0  0  0  0  0  0  0  0
    4.0560    2.7478    0.0000 O   0  0  0  0  0  0  0  0  0  0  0  0
    3.1910    1.2522    0.0000 C   0  0  0  0  0  0  0  0  0  0  0  0
    2.3210    1.7522    0.0000 C   0  0  0  0  0  0  0  0  0  0  0  0
    1.4610    1.2522    0.0000 C   0  0  0  0  0  0  0  0  0  0  0  0
    1.4610    0.2522    0.0000 C   0  0  0  0  0  0  0  0  0  0  0  0
    0.5910   -0.2478    0.0000 O   0  0  0  0  0  0  0  0  0  0  0  0
    0.5910   -1.2478    0.0000 C   0  0  0  0  0  0  0  0  0  0  0  0
    1.4610   -1.7478    0.0000 C   0  0  0  0  0  0  0  0  0  0  0  0
    1.4635   -2.7478    0.0000 O   0  0  0  0  0  0  0  0  0  0  0  0
    2.3210   -1.2478    0.0000 N   0  0  0  0  0  0  0  0  0  0  0  0
    2.3210   -0.2478    0.0000 C   0  0  0  0  0  0  0  0  0  0  0  0
    3.1910    0.2522    0.0000 C   0  0  0  0  0  0  0  0  0  0  0  0
  1  2  1  0  0  0  0
  2  3  2  0  0  0  0
  2  4  1  0  0  0  0
  4  5  1  0  0  0  0
  5  6  2  0  0  0  0
  6  7  1  0  0  0  0
  7  8  1  0  0  0  0
  8  9  1  0  0  0  0
  9 10  1  0  0  0  0
 10 11  2  0  0  0  0
 10 12  1  0  0  0  0
 12 13  1  0  0  0  0
 13  7  2  0  0  0  0
 13 14  1  0  0  0  0
 14  4  2  0  0  0  0
M  END
>  <EXTREG>  (ZINC00091923)
ZINC00091923

>  <LOGBIO>
2.5000

$$$$
ZINC00092186
  -MTS-   02131516532D 0   0.00000     0.00000     0

 23 24  0  0  0  0  0  0  0  0999 V2000
    6.9258   -0.1946    0.0000 C   0  0  0  0  0  0  0  0  0  0  0  0
    6.0603   -0.6954    0.0000 C   0  0  2  0  0  0  0  0  0  0  0  0
    5.1903   -0.1954    0.0000 C   0  0  0  0  0  0  0  0  0  0  0  0
    4.3303   -0.6954    0.0000 N   0  0  0  0  0  0  0  0  0  0  0  0
    4.3303   -1.6954    0.0000 C   0  0  0  0  0  0  0  0  0  0  0  0
    5.1903   -2.1954    0.0000 C   0  0  2  0  0  0  0  0  0  0  0  0
    5.1878   -3.1954    0.0000 C   0  0  0  0  0  0  0  0  0  0  0  0
    6.0603   -1.6954    0.0000 O   0  0  0  0  0  0  0  0  0  0  0  0
    3.4635   -0.1967    0.0000 C   0  0  0  0  0  0  0  0  0  0  0  0
    2.5953   -0.6998    0.0000 C   0  0  0  0  0  0  0  0  0  0  0  0
    2.5963   -1.6998    0.0000 O   0  0  0  0  0  0  0  0  0  0  0  0
    1.7335   -0.2028    0.0000 N   0  0  0  0  0  0  0  0  0  0  0  0
    0.8653   -0.7058    0.0000 C   0  0  0  0  0  0  0  0  0  0  0  0
    1.7325    0.7972    0.0000 C   0  0  0  0  0  0  0  0  0  0  0  0
    2.6006    1.3006    0.0000 C   0  0  0  0  0  0  0  0  0  0  0  0
    2.5975    2.2954    0.0000 C   0  0  0  0  0  0  0  0  0  0  0  0
    1.7315    2.7954    0.0000 C   0  0  0  0  0  0  0  0  0  0  0  0
    1.7330    3.7954    0.0000 F   0  0  0  0  0  0  0  0  0  0  0  0
    0.8685    2.3006    0.0000 C   0  0  0  0  0  0  0  0  0  0  0  0
    0.8665    1.2972    0.0000 C   0  0  0  0  0  0  0  0  0  0  0  0
    0.0000    0.7981    0.0000 F   0  0  0  0  0  0  0  0  0  0  0  0
    4.6699   -2.4940    0.0000 H   0  0  0  0  0  0  0  0  0  0  0  0
    6.0594   -0.0954    0.0000 H   0  0  0  0  0  0  0  0  0  0  0  0
  2  1  1  1  0  0  0
  2 23  1  6  0  0  0
  2  3  1  0  0  0  0
  3  4  1  0  0  0  0
  4  5  1  0  0  0  0
  5  6  1  0  0  0  0
  6 22  1  6  0  0  0
  6  7  1  1  0  0  0
  6  8  1  0  0  0  0
  8  2  1  0  0  0  0
  4  9  1  0  0  0  0
  9 10  1  0  0  0  0
 10 11  2  0  0  0  0
 10 12  1  0  0  0  0
 12 13  1  0  0  0  0
 12 14  1  0  0  0  0
 14 15  2  0  0  0  0
 15 16  1  0  0  0  0
 16 17  2  0  0  0  0
 17 18  1  0  0  0  0
 17 19  1  0  0  0  0
 19 20  2  0  0  0  0
 20 14  1  0  0  0  0
 20 21  1  0  0  0  0
M  END
>  <EXTREG>  (ZINC00092186)
ZINC00092186

>  <LOGBIO>
2.5000

$$$$
ZINC00093032
  -MTS-   02131516532D 0   0.00000     0.00000     0

 16 16  0  0  0  0  0  0  0  0999 V2000
    4.5032    2.2100    0.0000 C   0  0  0  0  0  0  0  0  0  0  0  0
    4.5042    1.2100    0.0000 O   0  0  0  0  0  0  0  0  0  0  0  0
    3.6386    0.7091    0.0000 C   0  0  0  0  0  0  0  0  0  0  0  0
    2.7686    1.2091    0.0000 C   0  0  0  0  0  0  0  0  0  0  0  0
    1.9086    0.7091    0.0000 C   0  0  0  0  0  0  0  0  0  0  0  0
    1.9086   -0.2909    0.0000 C   0  0  0  0  0  0  0  0  0  0  0  0
    2.7686   -0.7909    0.0000 C   0  0  0  0  0  0  0  0  0  0  0  0
    2.7656   -1.9909    0.0000 O   0  0  0  0  0  0  0  0  0  0  0  0
    2.2453   -2.2896    0.0000 C   0  0  0  0  0  0  0  0  0  0  0  0
    3.6386   -0.2909    0.0000 C   0  0  0  0  0  0  0  0  0  0  0  0
    4.5042   -0.7918    0.0000 C   0  0  0  0  0  0  0  0  0  0  0  0
    4.5037   -1.7952    0.0000 N   0  0  0  0  0  0  0  0  0  0  0  0
    5.3664   -0.2957    0.0000 O   0  0  0  0  0  0  0  0  0  0  0  0
    0.8685   -0.8893    0.0000 N   0  3  0  0  0  0  0  0  0  0  0  0
    0.0000   -0.3867    0.0000 O   0  5  0  0  0  0  0  0  0  0  0  0
    0.8665   -1.8841    0.0000 O   0  0  0  0  0  0  0  0  0  0  0  0
  1  2  1  0  0  0  0
  2  3  1  0  0  0  0
  3  4  2  0  0  0  0
  4  5  1  0  0  0  0
  5  6  2  0  0  0  0
  6  7  1  0  0  0  0
  7  8  1  0  0  0  0
  8  9  1  0  0  0  0
  7 10  2  0  0  0  0
 10  3  1  0  0  0  0
 10 11  1  0  0  0  0
 11 12  1  0  0  0  0
 11 13  2  0  0  0  0
  6 14  1  0  0  0  0
 14 15  1  0  0  0  0
 14 16  2  0  0  0  0
M  CHG  2  14   1  15  -1
M  END
>  <EXTREG>  (ZINC00093032)
ZINC00093032

>  <LOGBIO>
2.5000

$$$$
ZINC00093080
  -MTS-   02131516532D 0   0.00000     0.00000     0

 17 19  0  0  0  0  0  0  0  0999 V2000
    5.9029   -2.4807    0.0000 Cl  0  0  0  0  0  0  0  0  0  0  0  0
    5.3124   -1.6737    0.0000 C   0  0  0  0  0  0  0  0  0  0  0  0
    5.7165   -0.7552    0.0000 C   0  0  0  0  0  0  0  0  0  0  0  0
    5.1274    0.0464    0.0000 C   0  0  0  0  0  0  0  0  0  0  0  0
    4.1331   -0.0605    0.0000 C   0  0  0  0  0  0  0  0  0  0  0  0
    3.7279   -0.9691    0.0000 C   0  0  0  0  0  0  0  0  0  0  0  0
    4.3181   -1.7806    0.0000 C   0  0  0  0  0  0  0  0  0  0  0  0
    3.5446    0.7480    0.0000 C   0  0  0  0  0  0  0  0  0  0  0  0
    3.8546    1.7080    0.0000 N   0  0  0  0  0  0  0  0  0  0  0  0
    3.0446    2.2880    0.0000 N   0  0  0  0  0  0  0  0  0  0  0  0
    2.2346    1.7080    0.0000 C   0  0  0  0  0  0  0  0  0  0  0  0
    1.2554    1.9107    0.0000 C   0  0  0  0  0  0  0  0  0  0  0  0
    0.5872    1.1667    0.0000 C   0  0  0  0  0  0  0  0  0  0  0  0
    0.9003    0.2134    0.0000 C   0  0  0  0  0  0  0  0  0  0  0  0
    0.2339   -0.5323    0.0000 Cl  0  0  0  0  0  0  0  0  0  0  0  0
    1.8742    0.0107    0.0000 N   0  0  0  0  0  0  0  0  0  0  0  0
    2.5446    0.7480    0.0000 N   0  0  0  0  0  0  0  0  0  0  0  0
  1  2  1  0  0  0  0
  2  3  2  0  0  0  0
  3  4  1  0  0  0  0
  4  5  2  0  0  0  0
  5  6  1  0  0  0  0
  6  7  2  0  0  0  0
  7  2  1  0  0  0  0
  5  8  1  0  0  0  0
  8  9  2  0  0  0  0
  9 10  1  0  0  0  0
 10 11  2  0  0  0  0
 11 12  1  0  0  0  0
 12 13  2  0  0  0  0
 13 14  1  0  0  0  0
 14 15  1  0  0  0  0
 14 16  2  0  0  0  0
 16 17  1  0  0  0  0
 17  8  1  0  0  0  0
 17 11  1  0  0  0  0
M  END
>  <EXTREG>  (ZINC00093080)
ZINC00093080

>  <LOGBIO>
2.5000

$$$$
ZINC00093105
  -MTS-   02131516532D 0   0.00000     0.00000     0

 14 14  0  0  0  0  0  0  0  0999 V2000
    3.4613    2.2095    0.0000 C   0  0  0  0  0  0  0  0  0  0  0  0
    3.4623    1.2095    0.0000 O   0  0  0  0  0  0  0  0  0  0  0  0
    2.5968    0.7087    0.0000 C   0  0  0  0  0  0  0  0  0  0  0  0
    1.7268    1.2087    0.0000 C   0  0  0  0  0  0  0  0  0  0  0  0
    0.8668    0.7087    0.0000 C   0  0  0  0  0  0  0  0  0  0  0  0
    0.8668   -0.2913    0.0000 C   0  0  0  0  0  0  0  0  0  0  0  0
    0.0000   -0.7900    0.0000 Br  0  0  0  0  0  0  0  0  0  0  0  0
    1.7268   -0.7913    0.0000 C   0  0  0  0  0  0  0  0  0  0  0  0
    1.7243   -1.7913    0.0000 O   0  0  0  0  0  0  0  0  0  0  0  0
    0.8570   -2.2892    0.0000 C   0  0  0  0  0  0  0  0  0  0  0  0
    2.5968   -0.2913    0.0000 C   0  0  0  0  0  0  0  0  0  0  0  0
    3.4623   -0.7922    0.0000 C   0  0  0  0  0  0  0  0  0  0  0  0
    3.4618   -1.7956    0.0000 N   0  0  0  0  0  0  0  0  0  0  0  0
    4.3246   -0.2961    0.0000 O   0  0  0  0  0  0  0  0  0  0  0  0
  1  2  1  0  0  0  0
  2  3  1  0  0  0  0
  3  4  2  0  0  0  0
  4  5  1  0  0  0  0
  5  6  2  0  0  0  0
  6  7  1  0  0  0  0
  6  8  1  0  0  0  0
  8  9  1  0  0  0  0
  9 10  1  0  0  0  0
  8 11  2  0  0  0  0
 11  3  1  0  0  0  0
 11 12  1  0  0  0  0
 12 13  1  0  0  0  0
 12 14  2  0  0  0  0
M  END
>  <EXTREG>  (ZINC00093105)
ZINC00093105

>  <LOGBIO>
2.5000

$$$$
ZINC00093334
  -MTS-   02131516532D 0   0.00000     0.00000     0

 17 18  0  0  0  0  0  0  0  0999 V2000
    6.0654    2.4993    0.0000 F   0  0  0  0  0  0  0  0  0  0  0  0
    5.1999    1.9985    0.0000 C   0  0  0  0  0  0  0  0  0  0  0  0
    4.3299    2.4985    0.0000 C   0  0  0  0  0  0  0  0  0  0  0  0
    3.4699    1.9985    0.0000 C   0  0  0  0  0  0  0  0  0  0  0  0
    3.4699    0.9985    0.0000 C   0  0  0  0  0  0  0  0  0  0  0  0
    2.6031    0.4998    0.0000 O   0  0  0  0  0  0  0  0  0  0  0  0
    2.6016   -0.5002    0.0000 C   0  0  0  0  0  0  0  0  0  0  0  0
    3.4693   -1.0041    0.0000 N   0  0  0  0  0  0  0  0  0  0  0  0
    3.4658   -1.9989    0.0000 C   0  0  0  0  0  0  0  0  0  0  0  0
    2.5995   -2.4985    0.0000 C   0  0  0  0  0  0  0  0  0  0  0  0
    1.7368   -2.0032    0.0000 C   0  0  0  0  0  0  0  0  0  0  0  0
    1.7353   -0.9998    0.0000 C   0  0  0  0  0  0  0  0  0  0  0  0
    0.8690   -0.5002    0.0000 N   0  3  0  0  0  0  0  0  0  0  0  0
    0.0000   -1.0019    0.0000 O   0  5  0  0  0  0  0  0  0  0  0  0
    0.8681    0.4946    0.0000 O   0  0  0  0  0  0  0  0  0  0  0  0
    4.3299    0.4985    0.0000 C   0  0  0  0  0  0  0  0  0  0  0  0
    5.1999    0.9985    0.0000 C   0  0  0  0  0  0  0  0  0  0  0  0
  1  2  1  0  0  0  0
  2  3  2  0  0  0  0
  3  4  1  0  0  0  0
  4  5  2  0  0  0  0
  5  6  1  0  0  0  0
  6  7  1  0  0  0  0
  7  8  1  0  0  0  0
  8  9  2  0  0  0  0
  9 10  1  0  0  0  0
 10 11  2  0  0  0  0
 11 12  1  0  0  0  0
 12  7  2  0  0  0  0
 12 13  1  0  0  0  0
 13 14  1  0  0  0  0
 13 15  2  0  0  0  0
  5 16  1  0  0  0  0
 16 17  2  0  0  0  0
 17  2  1  0  0  0  0
M  CHG  2  13   1  14  -1
M  END
>  <EXTREG>  (ZINC00093334)
ZINC00093334

>  <LOGBIO>
2.5000

$$$$
ZINC00093513
  -MTS-   02131516532D 0   0.00000     0.00000     0

 24 26  0  0  1  0  0  0  0  0999 V2000
    6.0358   -2.3334    0.0000 C   0  0  0  0  0  0  0  0  0  0  0  0
    5.4472   -1.5250    0.0000 N   0  0  0  0  0  0  0  0  0  0  0  0
    5.7572   -0.5650    0.0000 C   0  0  2  0  0  0  0  0  0  0  0  0
    6.7069   -0.2518    0.0000 C   0  0  0  0  0  0  0  0  0  0  0  0
    7.4562   -0.9192    0.0000 C   0  0  0  0  0  0  0  0  0  0  0  0
    8.4003   -0.6058    0.0000 C   0  0  0  0  0  0  0  0  0  0  0  0
    8.6050    0.3731    0.0000 C   0  0  0  0  0  0  0  0  0  0  0  0
    7.8655    1.0384    0.0000 C   0  0  0  0  0  0  0  0  0  0  0  0
    6.9116    0.7270    0.0000 C   0  0  0  0  0  0  0  0  0  0  0  0
    4.9472    0.0150    0.0000 C   0  0  0  0  0  0  0  0  0  0  0  0
    4.9472    1.0150    0.0000 O   0  0  0  0  0  0  0  0  0  0  0  0
    4.1372   -0.5650    0.0000 N   0  0  0  0  0  0  0  0  0  0  0  0
    4.4472   -1.5250    0.0000 C   0  0  0  0  0  0  0  0  0  0  0  0
    3.8587   -2.3334    0.0000 O   0  0  0  0  0  0  0  0  0  0  0  0
    3.1875   -0.2518    0.0000 C   0  0  0  0  0  0  0  0  0  0  0  0
    2.8791    0.7087    0.0000 S   0  0  0  0  0  0  0  0  0  0  0  0
    1.8829    0.7071    0.0000 C   0  0  0  0  0  0  0  0  0  0  0  0
    1.5635   -0.2366    0.0000 N   0  0  0  0  0  0  0  0  0  0  0  0
    2.3754   -0.8353    0.0000 N   0  0  0  0  0  0  0  0  0  0  0  0
    1.2994    1.5192    0.0000 C   0  0  0  0  0  0  0  0  0  0  0  0
    0.4873    0.9357    0.0000 C   0  0  0  0  0  0  0  0  0  0  0  0
    2.1115    2.1027    0.0000 C   0  0  0  0  0  0  0  0  0  0  0  0
    0.7158    2.3313    0.0000 C   0  0  0  0  0  0  0  0  0  0  0  0
    6.1828   -0.9879    0.0000 H   0  0  0  0  0  0  0  0  0  0  0  0
  1  2  1  0  0  0  0
  2  3  1  0  0  0  0
  3 24  1  6  0  0  0
  3  4  1  1  0  0  0
  4  5  2  0  0  0  0
  5  6  1  0  0  0  0
  6  7  2  0  0  0  0
  7  8  1  0  0  0  0
  8  9  2  0  0  0  0
  9  4  1  0  0  0  0
  3 10  1  0  0  0  0
 10 11  2  0  0  0  0
 10 12  1  0  0  0  0
 12 13  1  0  0  0  0
 13  2  1  0  0  0  0
 13 14  2  0  0  0  0
 12 15  1  0  0  0  0
 15 16  1  0  0  0  0
 16 17  1  0  0  0  0
 17 18  2  0  0  0  0
 18 19  1  0  0  0  0
 19 15  2  0  0  0  0
 17 20  1  0  0  0  0
 20 21  1  0  0  0  0
 20 22  1  0  0  0  0
 20 23  1  0  0  0  0
M  END
>  <EXTREG>  (ZINC00093513)
ZINC00093513

>  <LOGBIO>
2.5000

$$$$
ZINC00094441
  -MTS-   02131516532D 0   0.00000     0.00000     0

 20 21  0  0  0  0  0  0  0  0999 V2000
    2.2680   -2.4118    0.0000 F   0  0  0  0  0  0  0  0  0  0  0  0
    3.2622   -2.3039    0.0000 C   0  0  0  0  0  0  0  0  0  0  0  0
    3.8556   -3.1131    0.0000 C   0  0  0  0  0  0  0  0  0  0  0  0
    4.8443   -3.0037    0.0000 C   0  0  0  0  0  0  0  0  0  0  0  0
    5.2488   -2.0892    0.0000 C   0  0  0  0  0  0  0  0  0  0  0  0
    4.6646   -1.2840    0.0000 C   0  0  0  0  0  0  0  0  0  0  0  0
    5.0714   -0.3705    0.0000 F   0  0  0  0  0  0  0  0  0  0  0  0
    3.6667   -1.3894    0.0000 C   0  0  0  0  0  0  0  0  0  0  0  0
    3.0778   -0.5812    0.0000 C   0  0  0  0  0  0  0  0  0  0  0  0
    3.4841    0.3363    0.0000 O   0  0  0  0  0  0  0  0  0  0  0  0
    2.0885   -0.6861    0.0000 N   0  0  0  0  0  0  0  0  0  0  0  0
    1.5000    0.1224    0.0000 C   0  0  0  0  0  0  0  0  0  0  0  0
    1.8100    1.0824    0.0000 S   0  0  0  0  0  0  0  0  0  0  0  0
    1.0000    1.6624    0.0000 C   0  0  0  0  0  0  0  0  0  0  0  0
    0.1900    1.0824    0.0000 N   0  0  0  0  0  0  0  0  0  0  0  0
    0.5000    0.1224    0.0000 N   0  0  0  0  0  0  0  0  0  0  0  0
    1.0000    2.6624    0.0000 C   0  0  0  0  0  0  0  0  0  0  0  0
    0.0000    2.6624    0.0000 F   0  0  0  0  0  0  0  0  0  0  0  0
    2.0000    2.6624    0.0000 F   0  0  0  0  0  0  0  0  0  0  0  0
    1.0000    3.6624    0.0000 F   0  0  0  0  0  0  0  0  0  0  0  0
  1  2  1  0  0  0  0
  2  3  2  0  0  0  0
  3  4  1  0  0  0  0
  4  5  2  0  0  0  0
  5  6  1  0  0  0  0
  6  7  1  0  0  0  0
  6  8  2  0  0  0  0
  8  2  1  0  0  0  0
  8  9  1  0  0  0  0
  9 10  2  0  0  0  0
  9 11  1  0  0  0  0
 11 12  1  0  0  0  0
 12 13  1  0  0  0  0
 13 14  1  0  0  0  0
 14 15  2  0  0  0  0
 15 16  1  0  0  0  0
 16 12  2  0  0  0  0
 14 17  1  0  0  0  0
 17 18  1  0  0  0  0
 17 19  1  0  0  0  0
 17 20  1  0  0  0  0
M  END
>  <EXTREG>  (ZINC00094441)
ZINC00094441

>  <LOGBIO>
2.5000

$$$$
ZINC00094695
  -MTS-   02131516532D 0   0.00000     0.00000     0

 12 13  0  0  0  0  0  0  0  0999 V2000
    2.7737   -2.4172    0.0000 C   0  0  0  0  0  0  0  0  0  0  0  0
    2.1852   -1.6088    0.0000 N   0  0  0  0  0  0  0  0  0  0  0  0
    2.4952   -0.6488    0.0000 N   0  0  0  0  0  0  0  0  0  0  0  0
    1.6852   -0.0688    0.0000 C   0  0  0  0  0  0  0  0  0  0  0  0
    0.8752   -0.6488    0.0000 C   0  0  0  0  0  0  0  0  0  0  0  0
    1.1852   -1.6088    0.0000 C   0  0  0  0  0  0  0  0  0  0  0  0
    0.5967   -2.4172    0.0000 N   0  0  0  0  0  0  0  0  0  0  0  0
    1.6852    0.9312    0.0000 C   0  0  0  0  0  0  0  0  0  0  0  0
    2.5008    1.5249    0.0000 S   0  0  0  0  0  0  0  0  0  0  0  0
    2.1873    2.4706    0.0000 C   0  0  0  0  0  0  0  0  0  0  0  0
    1.1910    2.4783    0.0000 C   0  0  0  0  0  0  0  0  0  0  0  0
    0.8767    1.5198    0.0000 C   0  0  0  0  0  0  0  0  0  0  0  0
  1  2  1  0  0  0  0
  2  3  1  0  0  0  0
  3  4  2  0  0  0  0
  4  5  1  0  0  0  0
  5  6  2  0  0  0  0
  6  2  1  0  0  0  0
  6  7  1  0  0  0  0
  4  8  1  0  0  0  0
  8  9  1  0  0  0  0
  9 10  1  0  0  0  0
 10 11  2  0  0  0  0
 11 12  1  0  0  0  0
 12  8  2  0  0  0  0
M  END
>  <EXTREG>  (ZINC00094695)
ZINC00094695

>  <LOGBIO>
2.5000

$$$$
ZINC00094785
  -MTS-   02131516532D 0   0.00000     0.00000     0

 24 26  0  0  0  0  0  0  0  0999 V2000
    6.1253   -3.3462    0.0000 C   0  0  0  0  0  0  0  0  0  0  0  0
    5.5348   -2.5392    0.0000 C   0  0  0  0  0  0  0  0  0  0  0  0
    5.9389   -1.6208    0.0000 C   0  0  0  0  0  0  0  0  0  0  0  0
    5.3498   -0.8192    0.0000 C   0  0  0  0  0  0  0  0  0  0  0  0
    4.3555   -0.9261    0.0000 C   0  0  0  0  0  0  0  0  0  0  0  0
    3.9503   -1.8346    0.0000 C   0  0  0  0  0  0  0  0  0  0  0  0
    4.5405   -2.6462    0.0000 C   0  0  0  0  0  0  0  0  0  0  0  0
    3.7670   -0.1176    0.0000 N   0  0  0  0  0  0  0  0  0  0  0  0
    4.0770    0.8424    0.0000 C   0  0  0  0  0  0  0  0  0  0  0  0
    5.0267    1.1555    0.0000 C   0  0  0  0  0  0  0  0  0  0  0  0
    5.2310    2.1380    0.0000 C   0  0  0  0  0  0  0  0  0  0  0  0
    6.1761    2.4485    0.0000 C   0  0  0  0  0  0  0  0  0  0  0  0
    6.3804    3.4309    0.0000 O   0  0  0  0  0  0  0  0  0  0  0  0
    6.9218    1.7822    0.0000 O   0  0  0  0  0  0  0  0  0  0  0  0
    3.2670    1.4224    0.0000 C   0  0  0  0  0  0  0  0  0  0  0  0
    2.4570    0.8424    0.0000 C   0  0  0  0  0  0  0  0  0  0  0  0
    2.7670   -0.1176    0.0000 C   0  0  0  0  0  0  0  0  0  0  0  0
    2.1785   -0.9261    0.0000 C   0  0  0  0  0  0  0  0  0  0  0  0
    1.1805   -0.8213    0.0000 C   0  0  0  0  0  0  0  0  0  0  0  0
    0.5967   -1.6267    0.0000 C   0  0  0  0  0  0  0  0  0  0  0  0
    1.0017   -2.5411    0.0000 C   0  0  0  0  0  0  0  0  0  0  0  0
    0.4112   -3.3481    0.0000 Cl  0  0  0  0  0  0  0  0  0  0  0  0
    1.9905   -2.6499    0.0000 C   0  0  0  0  0  0  0  0  0  0  0  0
    2.5835   -1.8404    0.0000 C   0  0  0  0  0  0  0  0  0  0  0  0
  1  2  1  0  0  0  0
  2  3  2  0  0  0  0
  3  4  1  0  0  0  0
  4  5  2  0  0  0  0
  5  6  1  0  0  0  0
  6  7  2  0  0  0  0
  7  2  1  0  0  0  0
  5  8  1  0  0  0  0
  8  9  1  0  0  0  0
  9 10  1  0  0  0  0
 10 11  1  0  0  0  0
 11 12  1  0  0  0  0
 12 13  1  0  0  0  0
 12 14  2  0  0  0  0
  9 15  2  0  0  0  0
 15 16  1  0  0  0  0
 16 17  2  0  0  0  0
 17  8  1  0  0  0  0
 17 18  1  0  0  0  0
 18 19  2  0  0  0  0
 19 20  1  0  0  0  0
 20 21  2  0  0  0  0
 21 22  1  0  0  0  0
 21 23  1  0  0  0  0
 23 24  2  0  0  0  0
 24 18  1  0  0  0  0
M  END
>  <EXTREG>  (ZINC00094785)
ZINC00094785

>  <LOGBIO>
2.5000

$$$$
ZINC00095711
  -MTS-   02131516532D 0   0.00000     0.00000     0

 25 27  0  0  1  0  0  0  0  0999 V2000
    6.5858   -3.6984    0.0000 O   0  0  0  0  0  0  0  0  0  0  0  0
    5.5880   -3.8048    0.0000 C   0  0  0  0  0  0  0  0  0  0  0  0
    5.1821   -4.7187    0.0000 O   0  0  0  0  0  0  0  0  0  0  0  0
    5.0029   -3.0002    0.0000 C   0  0  0  0  0  0  0  0  0  0  0  0
    4.0051   -3.1065    0.0000 C   0  0  0  0  0  0  0  0  0  0  0  0
    3.4201   -2.3019    0.0000 C   0  0  0  0  0  0  0  0  0  0  0  0
    2.4223   -2.4082    0.0000 O   0  0  0  0  0  0  0  0  0  0  0  0
    3.8260   -1.3880    0.0000 N   0  0  0  0  0  0  0  0  0  0  0  0
    3.2375   -0.5795    0.0000 C   0  0  0  0  0  0  0  0  0  0  0  0
    3.5475    0.3805    0.0000 N   0  0  0  0  0  0  0  0  0  0  0  0
    2.7375    0.9605    0.0000 N   0  0  0  0  0  0  0  0  0  0  0  0
    2.6379    1.9586    0.0000 C   0  0  2  0  0  0  0  0  0  0  0  0
    1.7259    2.3689    0.0000 C   0  0  0  0  0  0  0  0  0  0  0  0
    0.9130    1.7806    0.0000 C   0  0  0  0  0  0  0  0  0  0  0  0
    0.0000    2.1886    0.0000 O   0  0  0  0  0  0  0  0  0  0  0  0
    1.0161    0.7912    0.0000 N   0  0  0  0  0  0  0  0  0  0  0  0
    1.9275    0.3805    0.0000 C   0  0  0  0  0  0  0  0  0  0  0  0
    2.2375   -0.5795    0.0000 N   0  0  0  0  0  0  0  0  0  0  0  0
    3.4496    2.5427    0.0000 C   0  0  0  0  0  0  0  0  0  0  0  0
    4.3648    2.1313    0.0000 C   0  0  0  0  0  0  0  0  0  0  0  0
    5.1711    2.7140    0.0000 C   0  0  0  0  0  0  0  0  0  0  0  0
    5.0720    3.7091    0.0000 C   0  0  0  0  0  0  0  0  0  0  0  0
    4.1667    4.1215    0.0000 C   0  0  0  0  0  0  0  0  0  0  0  0
    3.3505    3.5378    0.0000 C   0  0  0  0  0  0  0  0  0  0  0  0
    2.5777    2.5556    0.0000 H   0  0  0  0  0  0  0  0  0  0  0  0
  1  2  1  0  0  0  0
  2  3  2  0  0  0  0
  2  4  1  0  0  0  0
  4  5  1  0  0  0  0
  5  6  1  0  0  0  0
  6  7  2  0  0  0  0
  6  8  1  0  0  0  0
  8  9  1  0  0  0  0
  9 10  2  0  0  0  0
 10 11  1  0  0  0  0
 11 12  1  0  0  0  0
 12 25  1  1  0  0  0
 12 13  1  0  0  0  0
 13 14  1  0  0  0  0
 14 15  2  0  0  0  0
 14 16  1  0  0  0  0
 16 17  1  0  0  0  0
 17 11  1  0  0  0  0
 17 18  2  0  0  0  0
 18  9  1  0  0  0  0
 12 19  1  6  0  0  0
 19 20  2  0  0  0  0
 20 21  1  0  0  0  0
 21 22  2  0  0  0  0
 22 23  1  0  0  0  0
 23 24  2  0  0  0  0
 24 19  1  0  0  0  0
M  END
>  <EXTREG>  (ZINC00095711)
ZINC00095711

>  <LOGBIO>
2.5000

$$$$
ZINC00096485
  -MTS-   02131516532D 0   0.00000     0.00000     0

 16 17  0  0  0  0  0  0  0  0999 V2000
    4.8444    3.1528    0.0000 O   0  0  0  0  0  0  0  0  0  0  0  0
    4.8454    2.1494    0.0000 C   0  0  0  0  0  0  0  0  0  0  0  0
    5.7117    1.6498    0.0000 O   0  0  0  0  0  0  0  0  0  0  0  0
    3.9839    1.6520    0.0000 C   0  0  0  0  0  0  0  0  0  0  0  0
    3.9848    0.6486    0.0000 O   0  0  0  0  0  0  0  0  0  0  0  0
    3.1193    0.1477    0.0000 C   0  0  0  0  0  0  0  0  0  0  0  0
    2.2493    0.6477    0.0000 C   0  0  0  0  0  0  0  0  0  0  0  0
    1.3893    0.1477    0.0000 C   0  0  0  0  0  0  0  0  0  0  0  0
    1.3893   -0.8523    0.0000 C   0  0  0  0  0  0  0  0  0  0  0  0
    0.5193   -1.3523    0.0000 C   0  0  0  0  0  0  0  0  0  0  0  0
    0.5193   -2.3523    0.0000 C   0  0  0  0  0  0  0  0  0  0  0  0
    1.3893   -2.8523    0.0000 C   0  0  0  0  0  0  0  0  0  0  0  0
    2.2493   -2.3523    0.0000 C   0  0  0  0  0  0  0  0  0  0  0  0
    2.2493   -1.3523    0.0000 C   0  0  0  0  0  0  0  0  0  0  0  0
    3.1193   -0.8523    0.0000 C   0  0  0  0  0  0  0  0  0  0  0  0
    3.9848   -1.3531    0.0000 Br  0  0  0  0  0  0  0  0  0  0  0  0
  1  2  1  0  0  0  0
  2  3  2  0  0  0  0
  2  4  1  0  0  0  0
  4  5  1  0  0  0  0
  5  6  1  0  0  0  0
  6  7  2  0  0  0  0
  7  8  1  0  0  0  0
  8  9  2  0  0  0  0
  9 10  1  0  0  0  0
 10 11  2  0  0  0  0
 11 12  1  0  0  0  0
 12 13  2  0  0  0  0
 13 14  1  0  0  0  0
 14  9  1  0  0  0  0
 14 15  2  0  0  0  0
 15  6  1  0  0  0  0
 15 16  1  0  0  0  0
M  END
>  <EXTREG>  (ZINC00096485)
ZINC00096485

>  <LOGBIO>
2.5000

$$$$
ZINC00096971
  -MTS-   02131516532D 0   0.00000     0.00000     0

 11 11  0  0  0  0  0  0  0  0999 V2000
    4.3288    1.2804    0.0000 C   0  0  0  0  0  0  0  0  0  0  0  0
    3.4623    1.7795    0.0000 C   0  0  0  0  0  0  0  0  0  0  0  0
    2.5968    1.2787    0.0000 N   0  0  0  0  0  0  0  0  0  0  0  0
    1.7268    1.7787    0.0000 C   0  0  0  0  0  0  0  0  0  0  0  0
    0.8668    1.2787    0.0000 S   0  0  0  0  0  0  0  0  0  0  0  0
    0.8668    0.2787    0.0000 C   0  0  0  0  0  0  0  0  0  0  0  0
    0.0000   -0.2200    0.0000 S   0  0  0  0  0  0  0  0  0  0  0  0
    1.7268   -0.2213    0.0000 N   0  0  0  0  0  0  0  0  0  0  0  0
    1.7243   -1.2213    0.0000 C   0  0  0  0  0  0  0  0  0  0  0  0
    0.8570   -1.7192    0.0000 C   0  0  0  0  0  0  0  0  0  0  0  0
    2.5968    0.2787    0.0000 C   0  0  0  0  0  0  0  0  0  0  0  0
  1  2  1  0  0  0  0
  2  3  1  0  0  0  0
  3  4  1  0  0  0  0
  4  5  1  0  0  0  0
  5  6  1  0  0  0  0
  6  7  2  0  0  0  0
  6  8  1  0  0  0  0
  8  9  1  0  0  0  0
  9 10  1  0  0  0  0
  8 11  1  0  0  0  0
 11  3  1  0  0  0  0
M  END
>  <EXTREG>  (ZINC00096971)
ZINC00096971

>  <LOGBIO>
2.5000

$$$$
ZINC00098608
  -MTS-   02131516532D 0   0.00000     0.00000     0

 21 24  0  0  1  0  0  0  0  0999 V2000
    7.2108   -1.4585    0.0000 C   0  0  0  0  0  0  0  0  0  0  0  0
    6.8045   -2.3759    0.0000 C   0  0  0  0  0  0  0  0  0  0  0  0
    5.8152   -2.4808    0.0000 C   0  0  0  0  0  0  0  0  0  0  0  0
    5.2267   -1.6723    0.0000 C   0  0  0  0  0  0  0  0  0  0  0  0
    5.5367   -0.7123    0.0000 N   0  0  0  0  0  0  0  0  0  0  0  0
    4.7267   -0.1323    0.0000 N   0  0  0  0  0  0  0  0  0  0  0  0
    3.9167   -0.7123    0.0000 C   0  0  0  0  0  0  0  0  0  0  0  0
    4.2267   -1.6723    0.0000 N   0  0  0  0  0  0  0  0  0  0  0  0
    3.5510   -2.4095    0.0000 C   0  0  0  0  0  0  0  0  0  0  0  0
    2.5738   -2.1968    0.0000 N   0  0  0  0  0  0  0  0  0  0  0  0
    2.2703   -1.2404    0.0000 C   0  0  0  0  0  0  0  0  0  0  0  0
    1.3509   -0.8231    0.0000 S   0  0  0  0  0  0  0  0  0  0  0  0
    1.4697    0.1661    0.0000 C   0  0  0  0  0  0  0  0  0  0  0  0
    0.8005    0.9133    0.0000 C   0  0  0  0  0  0  0  0  0  0  0  0
    1.1133    1.8631    0.0000 C   0  0  2  0  0  0  0  0  0  0  0  0
    0.4479    2.6096    0.0000 C   0  0  0  0  0  0  0  0  0  0  0  0
    2.0960    2.0658    0.0000 C   0  0  0  0  0  0  0  0  0  0  0  0
    2.7565    1.3219    0.0000 C   0  0  0  0  0  0  0  0  0  0  0  0
    2.4444    0.3722    0.0000 C   0  0  0  0  0  0  0  0  0  0  0  0
    2.9417   -0.5064    0.0000 C   0  0  0  0  0  0  0  0  0  0  0  0
    0.5259    1.7410    0.0000 H   0  0  0  0  0  0  0  0  0  0  0  0
  1  2  1  0  0  0  0
  2  3  1  0  0  0  0
  3  4  1  0  0  0  0
  4  5  2  0  0  0  0
  5  6  1  0  0  0  0
  6  7  2  0  0  0  0
  7  8  1  0  0  0  0
  8  4  1  0  0  0  0
  8  9  1  0  0  0  0
  9 10  2  0  0  0  0
 10 11  1  0  0  0  0
 11 12  1  0  0  0  0
 12 13  1  0  0  0  0
 13 14  1  0  0  0  0
 14 15  1  0  0  0  0
 15 21  1  1  0  0  0
 15 16  1  6  0  0  0
 15 17  1  0  0  0  0
 17 18  1  0  0  0  0
 18 19  1  0  0  0  0
 19 13  2  0  0  0  0
 19 20  1  0  0  0  0
 20  7  1  0  0  0  0
 20 11  2  0  0  0  0
M  END
>  <EXTREG>  (ZINC00098608)
ZINC00098608

>  <LOGBIO>
2.5000

$$$$
ZINC00100162
  -MTS-   02131516532D 0   0.00000     0.00000     0

 22 24  0  0  1  0  0  0  0  0999 V2000
    7.8953   -2.7795    0.0000 F   0  0  0  0  0  0  0  0  0  0  0  0
    7.3040   -1.9730    0.0000 C   0  0  0  0  0  0  0  0  0  0  0  0
    6.4976   -2.5644    0.0000 F   0  0  0  0  0  0  0  0  0  0  0  0
    8.1104   -1.3817    0.0000 F   0  0  0  0  0  0  0  0  0  0  0  0
    6.7127   -1.1666    0.0000 C   0  0  0  0  0  0  0  0  0  0  0  0
    7.1159   -0.2477    0.0000 C   0  0  0  0  0  0  0  0  0  0  0  0
    6.5260    0.5533    0.0000 C   0  0  0  0  0  0  0  0  0  0  0  0
    5.5318    0.4454    0.0000 C   0  0  0  0  0  0  0  0  0  0  0  0
    5.1275   -0.4636    0.0000 C   0  0  0  0  0  0  0  0  0  0  0  0
    4.1331   -0.5690    0.0000 N   0  0  0  0  0  0  0  0  0  0  0  0
    3.5446    0.2395    0.0000 C   0  0  2  0  0  0  0  0  0  0  0  0
    3.8546    1.1995    0.0000 O   0  0  0  0  0  0  0  0  0  0  0  0
    3.0446    1.7795    0.0000 C   0  0  0  0  0  0  0  0  0  0  0  0
    3.0446    2.7795    0.0000 O   0  0  0  0  0  0  0  0  0  0  0  0
    2.2346    1.1995    0.0000 C   0  0  0  0  0  0  0  0  0  0  0  0
    1.2554    1.4022    0.0000 C   0  0  0  0  0  0  0  0  0  0  0  0
    0.5872    0.6582    0.0000 C   0  0  0  0  0  0  0  0  0  0  0  0
    0.9003   -0.2951    0.0000 C   0  0  0  0  0  0  0  0  0  0  0  0
    1.8742   -0.4978    0.0000 C   0  0  0  0  0  0  0  0  0  0  0  0
    2.5446    0.2395    0.0000 C   0  0  0  0  0  0  0  0  0  0  0  0
    5.7185   -1.2745    0.0000 C   0  0  0  0  0  0  0  0  0  0  0  0
    4.1371    0.3341    0.0000 H   0  0  0  0  0  0  0  0  0  0  0  0
  1  2  1  0  0  0  0
  2  3  1  0  0  0  0
  2  4  1  0  0  0  0
  2  5  1  0  0  0  0
  5  6  2  0  0  0  0
  6  7  1  0  0  0  0
  7  8  2  0  0  0  0
  8  9  1  0  0  0  0
  9 10  1  0  0  0  0
 11 10  1  1  0  0  0
 11 22  1  6  0  0  0
 11 12  1  0  0  0  0
 12 13  1  0  0  0  0
 13 14  2  0  0  0  0
 13 15  1  0  0  0  0
 15 16  2  0  0  0  0
 16 17  1  0  0  0  0
 17 18  2  0  0  0  0
 18 19  1  0  0  0  0
 19 20  2  0  0  0  0
 20 11  1  0  0  0  0
 20 15  1  0  0  0  0
  9 21  2  0  0  0  0
 21  5  1  0  0  0  0
M  END
>  <EXTREG>  (ZINC00100162)
ZINC00100162

>  <LOGBIO>
2.5000

$$$$
ZINC00101657
  -MTS-   02131516532D 0   0.00000     0.00000     0

 20 21  0  0  1  0  0  0  0  0999 V2000
    6.2366   -2.2026    0.0000 O   0  0  0  0  0  0  0  0  0  0  0  0
    6.6435   -1.2853    0.0000 C   0  0  0  0  0  0  0  0  0  0  0  0
    7.6328   -1.1809    0.0000 O   0  0  0  0  0  0  0  0  0  0  0  0
    6.0549   -0.4768    0.0000 C   0  0  1  0  0  0  0  0  0  0  0  0
    6.3649    0.4832    0.0000 C   0  0  0  0  0  0  0  0  0  0  0  0
    5.5549    1.0632    0.0000 S   0  0  0  0  0  0  0  0  0  0  0  0
    4.7449    0.4832    0.0000 C   0  0  1  0  0  0  0  0  0  0  0  0
    5.0549   -0.4768    0.0000 N   0  0  0  0  0  0  0  0  0  0  0  0
    3.7952    0.7964    0.0000 C   0  0  0  0  0  0  0  0  0  0  0  0
    3.5899    1.7786    0.0000 C   0  0  0  0  0  0  0  0  0  0  0  0
    2.6445    2.0882    0.0000 C   0  0  0  0  0  0  0  0  0  0  0  0
    1.8978    1.4230    0.0000 C   0  0  0  0  0  0  0  0  0  0  0  0
    2.0965    0.4483    0.0000 C   0  0  0  0  0  0  0  0  0  0  0  0
    3.0485    0.1312    0.0000 C   0  0  0  0  0  0  0  0  0  0  0  0
    0.9489    1.7386    0.0000 C   0  0  0  0  0  0  0  0  0  0  0  0
    0.6334    0.7896    0.0000 F   0  0  0  0  0  0  0  0  0  0  0  0
    1.2644    2.6875    0.0000 F   0  0  0  0  0  0  0  0  0  0  0  0
    0.0000    2.0541    0.0000 F   0  0  0  0  0  0  0  0  0  0  0  0
    4.6544    1.0763    0.0000 H   0  0  0  0  0  0  0  0  0  0  0  0
    6.6474   -0.3821    0.0000 H   0  0  0  0  0  0  0  0  0  0  0  0
  1  2  1  0  0  0  0
  2  3  2  0  0  0  0
  4  2  1  6  0  0  0
  4 20  1  1  0  0  0
  4  5  1  0  0  0  0
  5  6  1  0  0  0  0
  6  7  1  0  0  0  0
  7 19  1  6  0  0  0
  7  8  1  0  0  0  0
  8  4  1  0  0  0  0
  7  9  1  1  0  0  0
  9 10  2  0  0  0  0
 10 11  1  0  0  0  0
 11 12  2  0  0  0  0
 12 13  1  0  0  0  0
 13 14  2  0  0  0  0
 14  9  1  0  0  0  0
 12 15  1  0  0  0  0
 15 16  1  0  0  0  0
 15 17  1  0  0  0  0
 15 18  1  0  0  0  0
M  END
>  <EXTREG>  (ZINC00101657)
ZINC00101657

>  <LOGBIO>
2.5000

$$$$
ZINC00103007
  -MTS-   02131516532D 0   0.00000     0.00000     0

 22 26  0  0  0  0  0  0  0  0999 V2000
    4.2502   -1.2419    0.0000 O   0  0  0  0  0  0  0  0  0  0  0  0
    3.7494   -0.3764    0.0000 C   0  0  0  0  0  0  0  0  0  0  0  0
    4.2494    0.4936    0.0000 N   0  0  0  0  0  0  0  0  0  0  0  0
    5.2494    0.4961    0.0000 C   0  0  0  0  0  0  0  0  0  0  0  0
    5.7541   -0.3711    0.0000 C   0  0  0  0  0  0  0  0  0  0  0  0
    6.7489   -0.3666    0.0000 C   0  0  0  0  0  0  0  0  0  0  0  0
    7.2476    0.5002    0.0000 C   0  0  0  0  0  0  0  0  0  0  0  0
    6.7515    1.3625    0.0000 C   0  0  0  0  0  0  0  0  0  0  0  0
    5.7481    1.3629    0.0000 C   0  0  0  0  0  0  0  0  0  0  0  0
    3.7494    1.3536    0.0000 C   0  0  0  0  0  0  0  0  0  0  0  0
    4.0594    2.3136    0.0000 N   0  0  0  0  0  0  0  0  0  0  0  0
    3.2494    2.8936    0.0000 N   0  0  0  0  0  0  0  0  0  0  0  0
    2.4394    2.3136    0.0000 C   0  0  0  0  0  0  0  0  0  0  0  0
    2.7494    1.3536    0.0000 N   0  0  0  0  0  0  0  0  0  0  0  0
    2.2494    0.4936    0.0000 C   0  0  0  0  0  0  0  0  0  0  0  0
    1.2634    0.2826    0.0000 S   0  0  0  0  0  0  0  0  0  0  0  0
    1.1642   -0.7087    0.0000 C   0  0  0  0  0  0  0  0  0  0  0  0
    0.4863   -1.4558    0.0000 C   0  0  0  0  0  0  0  0  0  0  0  0
    0.9846   -2.3229    0.0000 C   0  0  0  0  0  0  0  0  0  0  0  0
    1.9714   -2.1133    0.0000 C   0  0  0  0  0  0  0  0  0  0  0  0
    2.0707   -1.1220    0.0000 C   0  0  0  0  0  0  0  0  0  0  0  0
    2.7494   -0.3764    0.0000 C   0  0  0  0  0  0  0  0  0  0  0  0
  1  2  2  0  0  0  0
  2  3  1  0  0  0  0
  3  4  1  0  0  0  0
  4  5  2  0  0  0  0
  5  6  1  0  0  0  0
  6  7  2  0  0  0  0
  7  8  1  0  0  0  0
  8  9  2  0  0  0  0
  9  4  1  0  0  0  0
  3 10  1  0  0  0  0
 10 11  2  0  0  0  0
 11 12  1  0  0  0  0
 12 13  2  0  0  0  0
 13 14  1  0  0  0  0
 14 10  1  0  0  0  0
 14 15  1  0  0  0  0
 15 16  1  0  0  0  0
 16 17  1  0  0  0  0
 17 18  1  0  0  0  0
 18 19  1  0  0  0  0
 19 20  1  0  0  0  0
 20 21  1  0  0  0  0
 21 17  2  0  0  0  0
 21 22  1  0  0  0  0
 22  2  1  0  0  0  0
 22 15  2  0  0  0  0
M  END
>  <EXTREG>  (ZINC00103007)
ZINC00103007

>  <LOGBIO>
2.5000

$$$$
ZINC00103359
  -MTS-   02131516532D 0   0.00000     0.00000     0

 21 23  0  0  1  0  0  0  0  0999 V2000
    8.3596   -1.6441    0.0000 C   0  0  0  0  0  0  0  0  0  0  0  0
    8.0478   -0.6903    0.0000 C   0  0  0  0  0  0  0  0  0  0  0  0
    7.0742   -0.4861    0.0000 O   0  0  0  0  0  0  0  0  0  0  0  0
    6.7625    0.4676    0.0000 C   0  0  0  0  0  0  0  0  0  0  0  0
    7.4276    1.2074    0.0000 O   0  0  0  0  0  0  0  0  0  0  0  0
    5.7841    0.6744    0.0000 C   0  0  2  0  0  0  0  0  0  0  0  0
    5.6801   -0.3202    0.0000 O   0  0  0  0  0  0  0  0  0  0  0  0
    6.0941    1.6344    0.0000 C   0  0  0  0  0  0  0  0  0  0  0  0
    5.2841    2.2144    0.0000 S   0  0  0  0  0  0  0  0  0  0  0  0
    4.4741    1.6344    0.0000 C   0  0  0  0  0  0  0  0  0  0  0  0
    3.4949    1.8371    0.0000 N   0  0  0  0  0  0  0  0  0  0  0  0
    2.8266    1.0931    0.0000 C   0  0  0  0  0  0  0  0  0  0  0  0
    1.8184    1.0864    0.0000 S   0  0  0  0  0  0  0  0  0  0  0  0
    1.5201    0.1359    0.0000 C   0  0  0  0  0  0  0  0  0  0  0  0
    0.5700   -0.1762    0.0000 C   0  0  0  0  0  0  0  0  0  0  0  0
    2.3239   -0.4527    0.0000 C   0  0  0  0  0  0  0  0  0  0  0  0
    2.3219   -1.4527    0.0000 C   0  0  0  0  0  0  0  0  0  0  0  0
    3.1398    0.1398    0.0000 C   0  0  0  0  0  0  0  0  0  0  0  0
    4.1137   -0.0629    0.0000 C   0  0  0  0  0  0  0  0  0  0  0  0
    4.4224   -1.0141    0.0000 O   0  0  0  0  0  0  0  0  0  0  0  0
    4.7841    0.6744    0.0000 N   0  0  0  0  0  0  0  0  0  0  0  0
  1  2  1  0  0  0  0
  2  3  1  0  0  0  0
  3  4  1  0  0  0  0
  4  5  2  0  0  0  0
  6  4  1  1  0  0  0
  6  7  1  6  0  0  0
  6  8  1  0  0  0  0
  8  9  1  0  0  0  0
  9 10  1  0  0  0  0
 10 11  2  0  0  0  0
 11 12  1  0  0  0  0
 12 13  1  0  0  0  0
 13 14  1  0  0  0  0
 14 15  1  0  0  0  0
 14 16  2  0  0  0  0
 16 17  1  0  0  0  0
 16 18  1  0  0  0  0
 18 12  2  0  0  0  0
 18 19  1  0  0  0  0
 19 20  2  0  0  0  0
 19 21  1  0  0  0  0
 21  6  1  0  0  0  0
 21 10  1  0  0  0  0
M  END
>  <EXTREG>  (ZINC00103359)
ZINC00103359

>  <LOGBIO>
2.5000

$$$$
ZINC00103892
  -MTS-   02131516532D 0   0.00000     0.00000     0

 16 18  0  0  0  0  0  0  0  0999 V2000
    4.0598   -0.0544    0.0000 C   0  0  0  0  0  0  0  0  0  0  0  0
    3.4713    0.7541    0.0000 C   0  0  0  0  0  0  0  0  0  0  0  0
    3.7813    1.7141    0.0000 S   0  0  0  0  0  0  0  0  0  0  0  0
    2.9713    2.2941    0.0000 C   0  0  0  0  0  0  0  0  0  0  0  0
    2.9713    3.2941    0.0000 N   0  0  0  0  0  0  0  0  0  0  0  0
    2.1613    1.7141    0.0000 N   0  0  0  0  0  0  0  0  0  0  0  0
    2.4713    0.7541    0.0000 C   0  0  0  0  0  0  0  0  0  0  0  0
    1.8828   -0.0544    0.0000 C   0  0  0  0  0  0  0  0  0  0  0  0
    0.8740   -0.0544    0.0000 C   0  0  0  0  0  0  0  0  0  0  0  0
    0.5710   -1.0034    0.0000 N   0  0  0  0  0  0  0  0  0  0  0  0
    1.3718   -1.5960    0.0000 C   0  0  0  0  0  0  0  0  0  0  0  0
    1.4798   -2.5901    0.0000 C   0  0  0  0  0  0  0  0  0  0  0  0
    2.3931   -2.9974    0.0000 C   0  0  0  0  0  0  0  0  0  0  0  0
    3.2041   -2.4065    0.0000 C   0  0  0  0  0  0  0  0  0  0  0  0
    3.0977   -1.4174    0.0000 C   0  0  0  0  0  0  0  0  0  0  0  0
    2.1901   -1.0060    0.0000 C   0  0  0  0  0  0  0  0  0  0  0  0
  1  2  1  0  0  0  0
  2  3  1  0  0  0  0
  3  4  1  0  0  0  0
  4  5  1  0  0  0  0
  4  6  2  0  0  0  0
  6  7  1  0  0  0  0
  7  2  2  0  0  0  0
  7  8  1  0  0  0  0
  8  9  2  0  0  0  0
  9 10  1  0  0  0  0
 10 11  1  0  0  0  0
 11 12  2  0  0  0  0
 12 13  1  0  0  0  0
 13 14  2  0  0  0  0
 14 15  1  0  0  0  0
 15 16  2  0  0  0  0
 16  8  1  0  0  0  0
 16 11  1  0  0  0  0
M  END
>  <EXTREG>  (ZINC00103892)
ZINC00103892

>  <LOGBIO>
2.5000

$$$$
ZINC00104023
  -MTS-   02131516532D 0   0.00000     0.00000     0

 19 21  0  0  0  0  0  0  0  0999 V2000
    2.5909    0.7907    0.0000 Cl  0  0  0  0  0  0  0  0  0  0  0  0
    2.0950   -0.0777    0.0000 C   0  0  0  0  0  0  0  0  0  0  0  0
    1.0915   -0.0835    0.0000 C   0  0  0  0  0  0  0  0  0  0  0  0
    0.6000   -0.9483    0.0000 C   0  0  0  0  0  0  0  0  0  0  0  0
    1.1032   -1.8125    0.0000 C   0  0  0  0  0  0  0  0  0  0  0  0
    2.0980   -1.8118    0.0000 C   0  0  0  0  0  0  0  0  0  0  0  0
    2.5982   -0.9419    0.0000 C   0  0  0  0  0  0  0  0  0  0  0  0
    3.5982   -0.9391    0.0000 C   0  0  0  0  0  0  0  0  0  0  0  0
    4.1028   -1.8065    0.0000 O   0  0  0  0  0  0  0  0  0  0  0  0
    4.0937   -0.0765    0.0000 N   0  0  0  0  0  0  0  0  0  0  0  0
    5.0937   -0.0743    0.0000 C   0  0  0  0  0  0  0  0  0  0  0  0
    5.5988   -0.9413    0.0000 C   0  0  0  0  0  0  0  0  0  0  0  0
    6.5936   -0.9363    0.0000 C   0  0  0  0  0  0  0  0  0  0  0  0
    7.0919   -0.0693    0.0000 C   0  0  0  0  0  0  0  0  0  0  0  0
    6.5937    0.7927    0.0000 C   0  0  0  0  0  0  0  0  0  0  0  0
    6.9037    1.7527    0.0000 N   0  0  0  0  0  0  0  0  0  0  0  0
    6.0937    2.3327    0.0000 S   0  0  0  0  0  0  0  0  0  0  0  0
    5.2837    1.7527    0.0000 N   0  0  0  0  0  0  0  0  0  0  0  0
    5.5937    0.7927    0.0000 C   0  0  0  0  0  0  0  0  0  0  0  0
  1  2  1  0  0  0  0
  2  3  2  0  0  0  0
  3  4  1  0  0  0  0
  4  5  2  0  0  0  0
  5  6  1  0  0  0  0
  6  7  2  0  0  0  0
  7  2  1  0  0  0  0
  7  8  1  0  0  0  0
  8  9  2  0  0  0  0
  8 10  1  0  0  0  0
 10 11  1  0  0  0  0
 11 12  2  0  0  0  0
 12 13  1  0  0  0  0
 13 14  2  0  0  0  0
 14 15  1  0  0  0  0
 15 16  2  0  0  0  0
 16 17  1  0  0  0  0
 17 18  1  0  0  0  0
 18 19  2  0  0  0  0
 19 11  1  0  0  0  0
 19 15  1  0  0  0  0
M  END
>  <EXTREG>  (ZINC00104023)
ZINC00104023

>  <LOGBIO>
2.5000

$$$$
ZINC00104591
  -MTS-   02131516532D 0   0.00000     0.00000     0

 14 15  0  0  0  0  0  0  0  0999 V2000
    6.4436   -0.1223    0.0000 C   0  0  0  0  0  0  0  0  0  0  0  0
    5.4494   -0.2302    0.0000 C   0  0  0  0  0  0  0  0  0  0  0  0
    4.8560    0.5790    0.0000 C   0  0  0  0  0  0  0  0  0  0  0  0
    3.8673    0.4696    0.0000 C   0  0  0  0  0  0  0  0  0  0  0  0
    3.4628   -0.4449    0.0000 C   0  0  0  0  0  0  0  0  0  0  0  0
    2.4683   -0.5503    0.0000 C   0  0  0  0  0  0  0  0  0  0  0  0
    1.8798    0.2582    0.0000 N   0  0  0  0  0  0  0  0  0  0  0  0
    2.1898    1.2182    0.0000 N   0  0  0  0  0  0  0  0  0  0  0  0
    1.3798    1.7982    0.0000 N   0  0  0  0  0  0  0  0  0  0  0  0
    0.5698    1.2182    0.0000 N   0  0  0  0  0  0  0  0  0  0  0  0
    0.8798    0.2582    0.0000 C   0  0  0  0  0  0  0  0  0  0  0  0
    0.2913   -0.5503    0.0000 S   0  0  0  0  0  0  0  0  0  0  0  0
    4.0470   -1.2501    0.0000 C   0  0  0  0  0  0  0  0  0  0  0  0
    5.0449   -1.1447    0.0000 C   0  0  0  0  0  0  0  0  0  0  0  0
  1  2  1  0  0  0  0
  2  3  2  0  0  0  0
  3  4  1  0  0  0  0
  4  5  2  0  0  0  0
  5  6  1  0  0  0  0
  6  7  1  0  0  0  0
  7  8  1  0  0  0  0
  8  9  2  0  0  0  0
  9 10  1  0  0  0  0
 10 11  1  0  0  0  0
 11  7  1  0  0  0  0
 11 12  2  0  0  0  0
  5 13  1  0  0  0  0
 13 14  2  0  0  0  0
 14  2  1  0  0  0  0
M  END
>  <EXTREG>  (ZINC00104591)
ZINC00104591

>  <LOGBIO>
2.5000

$$$$
ZINC00105200
  -MTS-   02131516532D 0   0.00000     0.00000     0

 16 17  0  0  0  0  0  0  0  0999 V2000
    4.8527    2.6993    0.0000 F   0  0  0  0  0  0  0  0  0  0  0  0
    3.9872    2.1985    0.0000 C   0  0  0  0  0  0  0  0  0  0  0  0
    3.1172    2.6985    0.0000 C   0  0  0  0  0  0  0  0  0  0  0  0
    2.2572    2.1985    0.0000 C   0  0  0  0  0  0  0  0  0  0  0  0
    2.2572    1.1985    0.0000 C   0  0  0  0  0  0  0  0  0  0  0  0
    3.1172    0.6985    0.0000 C   0  0  0  0  0  0  0  0  0  0  0  0
    3.9872    1.1985    0.0000 C   0  0  0  0  0  0  0  0  0  0  0  0
    1.3904    0.6998    0.0000 C   0  0  0  0  0  0  0  0  0  0  0  0
    0.5251    1.2011    0.0000 O   0  0  0  0  0  0  0  0  0  0  0  0
    1.3889   -0.3002    0.0000 C   0  0  0  0  0  0  0  0  0  0  0  0
    0.5196   -0.8015    0.0000 C   0  0  0  0  0  0  0  0  0  0  0  0
    0.5201   -1.7963    0.0000 C   0  0  0  0  0  0  0  0  0  0  0  0
    1.3849   -2.2985    0.0000 C   0  0  0  0  0  0  0  0  0  0  0  0
    1.3809   -3.2984    0.0000 F   0  0  0  0  0  0  0  0  0  0  0  0
    2.2492   -1.8058    0.0000 C   0  0  0  0  0  0  0  0  0  0  0  0
    2.2537   -0.8024    0.0000 C   0  0  0  0  0  0  0  0  0  0  0  0
  1  2  1  0  0  0  0
  2  3  2  0  0  0  0
  3  4  1  0  0  0  0
  4  5  2  0  0  0  0
  5  6  1  0  0  0  0
  6  7  2  0  0  0  0
  7  2  1  0  0  0  0
  5  8  1  0  0  0  0
  8  9  2  0  0  0  0
  8 10  1  0  0  0  0
 10 11  2  0  0  0  0
 11 12  1  0  0  0  0
 12 13  2  0  0  0  0
 13 14  1  0  0  0  0
 13 15  1  0  0  0  0
 15 16  2  0  0  0  0
 16 10  1  0  0  0  0
M  END
>  <EXTREG>  (ZINC00105200)
ZINC00105200

>  <LOGBIO>
2.5000

$$$$
ZINC00106193
  -MTS-   02131516532D 0   0.00000     0.00000     0

 20 22  0  0  0  0  0  0  0  0999 V2000
    5.6311   -4.4531    0.0000 Cl  0  0  0  0  0  0  0  0  0  0  0  0
    5.0385   -3.6476    0.0000 C   0  0  0  0  0  0  0  0  0  0  0  0
    5.4403   -2.7281    0.0000 C   0  0  0  0  0  0  0  0  0  0  0  0
    4.8492   -1.9280    0.0000 C   0  0  0  0  0  0  0  0  0  0  0  0
    3.8552   -2.0374    0.0000 C   0  0  0  0  0  0  0  0  0  0  0  0
    3.2647   -1.2304    0.0000 S   0  0  0  0  0  0  0  0  0  0  0  0
    3.6683   -0.3155    0.0000 C   0  0  0  0  0  0  0  0  0  0  0  0
    3.0778    0.4915    0.0000 C   0  0  0  0  0  0  0  0  0  0  0  0
    3.4819    1.4100    0.0000 C   0  0  0  0  0  0  0  0  0  0  0  0
    2.8928    2.2116    0.0000 C   0  0  0  0  0  0  0  0  0  0  0  0
    1.8985    2.1047    0.0000 C   0  0  0  0  0  0  0  0  0  0  0  0
    1.4933    1.1961    0.0000 C   0  0  0  0  0  0  0  0  0  0  0  0
    2.0835    0.3846    0.0000 C   0  0  0  0  0  0  0  0  0  0  0  0
    1.3100    2.9131    0.0000 C   0  0  0  0  0  0  0  0  0  0  0  0
    1.6200    3.8731    0.0000 C   0  0  0  0  0  0  0  0  0  0  0  0
    0.8100    4.4531    0.0000 S   0  0  0  0  0  0  0  0  0  0  0  0
    0.0000    3.8731    0.0000 N   0  0  0  0  0  0  0  0  0  0  0  0
    0.3100    2.9131    0.0000 N   0  0  0  0  0  0  0  0  0  0  0  0
    3.4524   -2.9470    0.0000 C   0  0  0  0  0  0  0  0  0  0  0  0
    4.0446   -3.7570    0.0000 C   0  0  0  0  0  0  0  0  0  0  0  0
  1  2  1  0  0  0  0
  2  3  2  0  0  0  0
  3  4  1  0  0  0  0
  4  5  2  0  0  0  0
  5  6  1  0  0  0  0
  6  7  1  0  0  0  0
  7  8  1  0  0  0  0
  8  9  2  0  0  0  0
  9 10  1  0  0  0  0
 10 11  2  0  0  0  0
 11 12  1  0  0  0  0
 12 13  2  0  0  0  0
 13  8  1  0  0  0  0
 11 14  1  0  0  0  0
 14 15  2  0  0  0  0
 15 16  1  0  0  0  0
 16 17  1  0  0  0  0
 17 18  2  0  0  0  0
 18 14  1  0  0  0  0
  5 19  1  0  0  0  0
 19 20  2  0  0  0  0
 20  2  1  0  0  0  0
M  END
>  <EXTREG>  (ZINC00106193)
ZINC00106193

>  <LOGBIO>
2.5000

$$$$
ZINC00106876
  -MTS-   02131516532D 0   0.00000     0.00000     0

 15 16  0  0  0  0  0  0  0  0999 V2000
    2.0674   -3.3895    0.0000 N   0  0  0  0  0  0  0  0  0  0  0  0
    2.4743   -2.4723    0.0000 C   0  0  0  0  0  0  0  0  0  0  0  0
    3.4636   -2.3679    0.0000 O   0  0  0  0  0  0  0  0  0  0  0  0
    1.8857   -1.6638    0.0000 C   0  0  0  0  0  0  0  0  0  0  0  0
    2.1957   -0.7038    0.0000 S   0  0  0  0  0  0  0  0  0  0  0  0
    1.3857   -0.1238    0.0000 C   0  0  0  0  0  0  0  0  0  0  0  0
    0.5757   -0.7038    0.0000 C   0  0  0  0  0  0  0  0  0  0  0  0
    0.8857   -1.6638    0.0000 C   0  0  0  0  0  0  0  0  0  0  0  0
    1.3857    0.8762    0.0000 C   0  0  0  0  0  0  0  0  0  0  0  0
    2.2542    1.3788    0.0000 C   0  0  0  0  0  0  0  0  0  0  0  0
    2.2522    2.3736    0.0000 C   0  0  0  0  0  0  0  0  0  0  0  0
    1.3867    2.8744    0.0000 C   0  0  0  0  0  0  0  0  0  0  0  0
    1.3892    3.8744    0.0000 Cl  0  0  0  0  0  0  0  0  0  0  0  0
    0.5232    2.3805    0.0000 C   0  0  0  0  0  0  0  0  0  0  0  0
    0.5202    1.3771    0.0000 C   0  0  0  0  0  0  0  0  0  0  0  0
  1  2  1  0  0  0  0
  2  3  2  0  0  0  0
  2  4  1  0  0  0  0
  4  5  1  0  0  0  0
  5  6  1  0  0  0  0
  6  7  2  0  0  0  0
  7  8  1  0  0  0  0
  8  4  2  0  0  0  0
  6  9  1  0  0  0  0
  9 10  2  0  0  0  0
 10 11  1  0  0  0  0
 11 12  2  0  0  0  0
 12 13  1  0  0  0  0
 12 14  1  0  0  0  0
 14 15  2  0  0  0  0
 15  9  1  0  0  0  0
M  END
>  <EXTREG>  (ZINC00106876)
ZINC00106876

>  <LOGBIO>
2.5000

$$$$
ZINC00107578
  -MTS-   02131516532D 0   0.00000     0.00000     0

 13 14  0  0  0  0  0  0  0  0999 V2000
    0.5483   -1.4118    0.0000 C   0  0  0  0  0  0  0  0  0  0  0  0
    1.4623   -1.8177    0.0000 C   0  0  0  0  0  0  0  0  0  0  0  0
    2.2707   -1.2292    0.0000 N   0  0  0  0  0  0  0  0  0  0  0  0
    3.2307   -1.5392    0.0000 C   0  0  0  0  0  0  0  0  0  0  0  0
    3.8107   -0.7292    0.0000 C   0  0  0  0  0  0  0  0  0  0  0  0
    4.8107   -0.7292    0.0000 C   0  0  0  0  0  0  0  0  0  0  0  0
    5.8107   -0.7292    0.0000 N   0  0  0  0  0  0  0  0  0  0  0  0
    3.2307    0.0808    0.0000 C   0  0  0  0  0  0  0  0  0  0  0  0
    3.4335    1.0600    0.0000 C   0  0  0  0  0  0  0  0  0  0  0  0
    2.6895    1.7283    0.0000 C   0  0  0  0  0  0  0  0  0  0  0  0
    1.7362    1.4151    0.0000 C   0  0  0  0  0  0  0  0  0  0  0  0
    1.5335    0.4412    0.0000 C   0  0  0  0  0  0  0  0  0  0  0  0
    2.2707   -0.2292    0.0000 C   0  0  0  0  0  0  0  0  0  0  0  0
  1  2  1  0  0  0  0
  2  3  1  0  0  0  0
  3  4  1  0  0  0  0
  4  5  2  0  0  0  0
  5  6  1  0  0  0  0
  6  7  3  0  0  0  0
  5  8  1  0  0  0  0
  8  9  2  0  0  0  0
  9 10  1  0  0  0  0
 10 11  2  0  0  0  0
 11 12  1  0  0  0  0
 12 13  2  0  0  0  0
 13  3  1  0  0  0  0
 13  8  1  0  0  0  0
M  END
>  <EXTREG>  (ZINC00107578)
ZINC00107578

>  <LOGBIO>
2.5000

$$$$
ZINC00107803
  -MTS-   02131516532D 0   0.00000     0.00000     0

 18 19  0  0  1  0  0  0  0  0999 V2000
    6.3652    0.1835    0.0000 C   0  0  0  0  0  0  0  0  0  0  0  0
    5.3838    0.3924    0.0000 C   0  0  0  0  0  0  0  0  0  0  0  0
    4.7187   -0.3473    0.0000 C   0  0  2  0  0  0  0  0  0  0  0  0
    5.0304   -1.3011    0.0000 N   0  3  0  0  0  0  0  0  0  0  0  0
    4.3653   -2.0408    0.0000 O   0  5  0  0  0  0  0  0  0  0  0  0
    6.0088   -1.5078    0.0000 O   0  0  0  0  0  0  0  0  0  0  0  0
    3.5446   -0.0992    0.0000 C   0  0  2  0  0  0  0  0  0  0  0  0
    3.4407   -1.0938    0.0000 O   0  0  0  0  0  0  0  0  0  0  0  0
    3.8546    0.8608    0.0000 C   0  0  0  0  0  0  0  0  0  0  0  0
    4.4244    1.0487    0.0000 O   0  0  0  0  0  0  0  0  0  0  0  0
    3.0446    1.4408    0.0000 N   0  0  0  0  0  0  0  0  0  0  0  0
    2.2346    0.8608    0.0000 C   0  0  0  0  0  0  0  0  0  0  0  0
    1.2554    1.0635    0.0000 C   0  0  0  0  0  0  0  0  0  0  0  0
    0.5872    0.3195    0.0000 C   0  0  0  0  0  0  0  0  0  0  0  0
    0.9003   -0.6338    0.0000 C   0  0  0  0  0  0  0  0  0  0  0  0
    1.8742   -0.8365    0.0000 C   0  0  0  0  0  0  0  0  0  0  0  0
    2.5446   -0.0992    0.0000 C   0  0  0  0  0  0  0  0  0  0  0  0
    4.5327    0.2232    0.0000 H   0  0  0  0  0  0  0  0  0  0  0  0
  1  2  1  0  0  0  0
  3  2  1  6  0  0  0
  3 18  1  1  0  0  0
  3  4  1  0  0  0  0
  4  5  1  0  0  0  0
  4  6  2  0  0  0  0
  3  7  1  0  0  0  0
  7  8  1  6  0  0  0
  7  9  1  0  0  0  0
  9 10  2  0  0  0  0
  9 11  1  0  0  0  0
 11 12  1  0  0  0  0
 12 13  2  0  0  0  0
 13 14  1  0  0  0  0
 14 15  2  0  0  0  0
 15 16  1  0  0  0  0
 16 17  2  0  0  0  0
 17  7  1  0  0  0  0
 17 12  1  0  0  0  0
M  CHG  2   4   1   5  -1
M  END
>  <EXTREG>  (ZINC00107803)
ZINC00107803

>  <LOGBIO>
2.5000

$$$$
ZINC00108826
  -MTS-   02131516532D 0   0.00000     0.00000     0

 15 15  0  0  0  0  0  0  0  0999 V2000
    3.4589    1.9239    0.0000 C   0  0  0  0  0  0  0  0  0  0  0  0
    4.3281    1.4226    0.0000 C   0  0  0  0  0  0  0  0  0  0  0  0
    5.1889    1.9213    0.0000 O   0  0  0  0  0  0  0  0  0  0  0  0
    4.3291    0.4226    0.0000 N   0  0  0  0  0  0  0  0  0  0  0  0
    3.4636   -0.0782    0.0000 C   0  0  0  0  0  0  0  0  0  0  0  0
    2.5936    0.4218    0.0000 C   0  0  0  0  0  0  0  0  0  0  0  0
    1.7336   -0.0782    0.0000 C   0  0  0  0  0  0  0  0  0  0  0  0
    1.7336   -1.0782    0.0000 C   0  0  0  0  0  0  0  0  0  0  0  0
    2.5936   -1.5782    0.0000 C   0  0  0  0  0  0  0  0  0  0  0  0
    3.4636   -1.0782    0.0000 C   0  0  0  0  0  0  0  0  0  0  0  0
    4.3291   -1.5791    0.0000 Cl  0  0  0  0  0  0  0  0  0  0  0  0
    0.8668   -1.5769    0.0000 C   0  0  0  0  0  0  0  0  0  0  0  0
    1.3655   -2.4437    0.0000 F   0  0  0  0  0  0  0  0  0  0  0  0
    0.3681   -0.7101    0.0000 F   0  0  0  0  0  0  0  0  0  0  0  0
    0.0000   -2.0756    0.0000 F   0  0  0  0  0  0  0  0  0  0  0  0
  1  2  1  0  0  0  0
  2  3  2  0  0  0  0
  2  4  1  0  0  0  0
  4  5  1  0  0  0  0
  5  6  2  0  0  0  0
  6  7  1  0  0  0  0
  7  8  2  0  0  0  0
  8  9  1  0  0  0  0
  9 10  2  0  0  0  0
 10  5  1  0  0  0  0
 10 11  1  0  0  0  0
  8 12  1  0  0  0  0
 12 13  1  0  0  0  0
 12 14  1  0  0  0  0
 12 15  1  0  0  0  0
M  END
>  <EXTREG>  (ZINC00108826)
ZINC00108826

>  <LOGBIO>
2.5000

$$$$
ZINC00108988
  -MTS-   02131516532D 0   0.00000     0.00000     0

 21 22  0  0  0  0  0  0  0  0999 V2000
    5.6468   -1.9157    0.0000 C   0  0  0  0  0  0  0  0  0  0  0  0
    6.0546   -0.9988    0.0000 C   0  0  0  0  0  0  0  0  0  0  0  0
    7.0490   -0.8934    0.0000 C   0  0  0  0  0  0  0  0  0  0  0  0
    5.4687   -0.1949    0.0000 C   0  0  0  0  0  0  0  0  0  0  0  0
    5.8765    0.7220    0.0000 O   0  0  0  0  0  0  0  0  0  0  0  0
    4.4743   -0.3003    0.0000 N   0  0  0  0  0  0  0  0  0  0  0  0
    3.8858    0.5082    0.0000 C   0  0  0  0  0  0  0  0  0  0  0  0
    4.1958    1.4682    0.0000 C   0  0  0  0  0  0  0  0  0  0  0  0
    3.3858    2.0482    0.0000 S   0  0  0  0  0  0  0  0  0  0  0  0
    2.5758    1.4682    0.0000 C   0  0  0  0  0  0  0  0  0  0  0  0
    2.8858    0.5082    0.0000 C   0  0  0  0  0  0  0  0  0  0  0  0
    2.1795   -0.4620    0.0000 C   0  0  0  0  0  0  0  0  0  0  0  0
    2.5859   -1.3795    0.0000 C   0  0  0  0  0  0  0  0  0  0  0  0
    1.9988   -2.1826    0.0000 C   0  0  0  0  0  0  0  0  0  0  0  0
    1.0043   -2.0781    0.0000 C   0  0  0  0  0  0  0  0  0  0  0  0
    0.5969   -1.1706    0.0000 C   0  0  0  0  0  0  0  0  0  0  0  0
    1.1850   -0.3576    0.0000 C   0  0  0  0  0  0  0  0  0  0  0  0
    1.6261    1.7813    0.0000 C   0  0  0  0  0  0  0  0  0  0  0  0
    1.3129    0.8316    0.0000 F   0  0  0  0  0  0  0  0  0  0  0  0
    1.9392    2.7310    0.0000 F   0  0  0  0  0  0  0  0  0  0  0  0
    0.6764    2.0945    0.0000 F   0  0  0  0  0  0  0  0  0  0  0  0
  1  2  1  0  0  0  0
  2  3  1  0  0  0  0
  2  4  1  0  0  0  0
  4  5  2  0  0  0  0
  4  6  1  0  0  0  0
  6  7  1  0  0  0  0
  7  8  2  0  0  0  0
  8  9  1  0  0  0  0
  9 10  1  0  0  0  0
 10 11  2  0  0  0  0
 11  7  1  0  0  0  0
 11 12  1  0  0  0  0
 12 13  2  0  0  0  0
 13 14  1  0  0  0  0
 14 15  2  0  0  0  0
 15 16  1  0  0  0  0
 16 17  2  0  0  0  0
 17 12  1  0  0  0  0
 10 18  1  0  0  0  0
 18 19  1  0  0  0  0
 18 20  1  0  0  0  0
 18 21  1  0  0  0  0
M  END
>  <EXTREG>  (ZINC00108988)
ZINC00108988

>  <LOGBIO>
2.5000

$$$$
ZINC00109233
  -MTS-   02131516532D 0   0.00000     0.00000     0

 18 19  0  0  0  0  0  0  0  0999 V2000
    2.3215   -4.0303    0.0000 C   0  0  0  0  0  0  0  0  0  0  0  0
    2.7274   -3.1163    0.0000 S   0  0  0  0  0  0  0  0  0  0  0  0
    2.1389   -2.3079    0.0000 C   0  0  0  0  0  0  0  0  0  0  0  0
    2.4489   -1.3479    0.0000 S   0  0  0  0  0  0  0  0  0  0  0  0
    1.6389   -0.7679    0.0000 C   0  0  0  0  0  0  0  0  0  0  0  0
    0.8289   -1.3479    0.0000 C   0  0  0  0  0  0  0  0  0  0  0  0
    1.1389   -2.3079    0.0000 C   0  0  0  0  0  0  0  0  0  0  0  0
    1.6389    0.2321    0.0000 C   0  0  0  0  0  0  0  0  0  0  0  0
    2.5049    0.7321    0.0000 C   0  0  0  0  0  0  0  0  0  0  0  0
    2.5049    1.7321    0.0000 C   0  0  0  0  0  0  0  0  0  0  0  0
    3.3205    2.3258    0.0000 O   0  0  0  0  0  0  0  0  0  0  0  0
    3.0070    3.2715    0.0000 N   0  0  0  0  0  0  0  0  0  0  0  0
    2.0108    3.2792    0.0000 C   0  0  0  0  0  0  0  0  0  0  0  0
    1.4273    4.0913    0.0000 C   0  0  0  0  0  0  0  0  0  0  0  0
    1.6965    2.3207    0.0000 C   0  0  0  0  0  0  0  0  0  0  0  0
    0.7448    2.0134    0.0000 N   0  3  0  0  0  0  0  0  0  0  0  0
    0.0000    2.6858    0.0000 O   0  5  0  0  0  0  0  0  0  0  0  0
    0.5357    1.0408    0.0000 O   0  0  0  0  0  0  0  0  0  0  0  0
  1  2  1  0  0  0  0
  2  3  1  0  0  0  0
  3  4  1  0  0  0  0
  4  5  1  0  0  0  0
  5  6  2  0  0  0  0
  6  7  1  0  0  0  0
  7  3  2  0  0  0  0
  5  8  1  0  0  0  0
  8  9  2  0  0  0  0
  9 10  1  0  0  0  0
 10 11  1  0  0  0  0
 11 12  1  0  0  0  0
 12 13  2  0  0  0  0
 13 14  1  0  0  0  0
 13 15  1  0  0  0  0
 15 10  2  0  0  0  0
 15 16  1  0  0  0  0
 16 17  1  0  0  0  0
 16 18  2  0  0  0  0
M  CHG  2  16   1  17  -1
M  END
>  <EXTREG>  (ZINC00109233)
ZINC00109233

>  <LOGBIO>
2.5000

$$$$
ZINC00109835
  -MTS-   02131516532D 0   0.00000     0.00000     0

 15 16  0  0  0  0  0  0  0  0999 V2000
    4.8287   -3.0878    0.0000 F   0  0  0  0  0  0  0  0  0  0  0  0
    4.2381   -2.2808    0.0000 C   0  0  0  0  0  0  0  0  0  0  0  0
    3.4311   -2.8714    0.0000 F   0  0  0  0  0  0  0  0  0  0  0  0
    5.0452   -1.6903    0.0000 F   0  0  0  0  0  0  0  0  0  0  0  0
    3.6476   -1.4738    0.0000 C   0  0  0  0  0  0  0  0  0  0  0  0
    4.0517   -0.5553    0.0000 C   0  0  0  0  0  0  0  0  0  0  0  0
    3.4626    0.2463    0.0000 C   0  0  0  0  0  0  0  0  0  0  0  0
    2.4683    0.1393    0.0000 C   0  0  0  0  0  0  0  0  0  0  0  0
    2.0632   -0.7692    0.0000 N   0  0  0  0  0  0  0  0  0  0  0  0
    2.6533   -1.5807    0.0000 C   0  0  0  0  0  0  0  0  0  0  0  0
    1.8798    0.9478    0.0000 C   0  0  0  0  0  0  0  0  0  0  0  0
    2.1898    1.9078    0.0000 S   0  0  0  0  0  0  0  0  0  0  0  0
    1.3798    2.4878    0.0000 C   0  0  0  0  0  0  0  0  0  0  0  0
    0.5698    1.9078    0.0000 C   0  0  0  0  0  0  0  0  0  0  0  0
    0.8798    0.9478    0.0000 C   0  0  0  0  0  0  0  0  0  0  0  0
  1  2  1  0  0  0  0
  2  3  1  0  0  0  0
  2  4  1  0  0  0  0
  2  5  1  0  0  0  0
  5  6  2  0  0  0  0
  6  7  1  0  0  0  0
  7  8  2  0  0  0  0
  8  9  1  0  0  0  0
  9 10  2  0  0  0  0
 10  5  1  0  0  0  0
  8 11  1  0  0  0  0
 11 12  1  0  0  0  0
 12 13  1  0  0  0  0
 13 14  2  0  0  0  0
 14 15  1  0  0  0  0
 15 11  2  0  0  0  0
M  END
>  <EXTREG>  (ZINC00109835)
ZINC00109835

>  <LOGBIO>
2.5000

$$$$
ZINC00109969
  -MTS-   02131516532D 0   0.00000     0.00000     0

 20 22  0  0  0  0  0  0  0  0999 V2000
    7.8914   -2.3956    0.0000 C   0  0  0  0  0  0  0  0  0  0  0  0
    7.3029   -1.5871    0.0000 C   0  0  0  0  0  0  0  0  0  0  0  0
    7.6129   -0.6271    0.0000 C   0  0  0  0  0  0  0  0  0  0  0  0
    6.8029   -0.0471    0.0000 C   0  0  0  0  0  0  0  0  0  0  0  0
    6.8029    0.9529    0.0000 C   0  0  0  0  0  0  0  0  0  0  0  0
    5.9929   -0.6271    0.0000 N   0  0  0  0  0  0  0  0  0  0  0  0
    6.3029   -1.5871    0.0000 N   0  0  0  0  0  0  0  0  0  0  0  0
    5.0432   -0.3140    0.0000 C   0  0  0  0  0  0  0  0  0  0  0  0
    4.8378    0.6682    0.0000 C   0  0  0  0  0  0  0  0  0  0  0  0
    3.8925    0.9778    0.0000 C   0  0  0  0  0  0  0  0  0  0  0  0
    3.1457    0.3127    0.0000 C   0  0  0  0  0  0  0  0  0  0  0  0
    3.3444   -0.6621    0.0000 C   0  0  0  0  0  0  0  0  0  0  0  0
    4.2964   -0.9791    0.0000 C   0  0  0  0  0  0  0  0  0  0  0  0
    2.1968    0.6282    0.0000 N   0  0  0  0  0  0  0  0  0  0  0  0
    1.8908    1.5895    0.0000 C   0  0  0  0  0  0  0  0  0  0  0  0
    2.4813    2.3965    0.0000 C   0  0  0  0  0  0  0  0  0  0  0  0
    0.8946    1.5904    0.0000 C   0  0  0  0  0  0  0  0  0  0  0  0
    0.5728    0.6475    0.0000 C   0  0  0  0  0  0  0  0  0  0  0  0
    1.3833    0.0467    0.0000 C   0  0  0  0  0  0  0  0  0  0  0  0
    1.3746   -0.9532    0.0000 C   0  0  0  0  0  0  0  0  0  0  0  0
  1  2  1  0  0  0  0
  2  3  1  0  0  0  0
  3  4  2  0  0  0  0
  4  5  1  0  0  0  0
  4  6  1  0  0  0  0
  6  7  1  0  0  0  0
  7  2  2  0  0  0  0
  6  8  1  0  0  0  0
  8  9  2  0  0  0  0
  9 10  1  0  0  0  0
 10 11  2  0  0  0  0
 11 12  1  0  0  0  0
 12 13  2  0  0  0  0
 13  8  1  0  0  0  0
 11 14  1  0  0  0  0
 14 15  1  0  0  0  0
 15 16  1  0  0  0  0
 15 17  2  0  0  0  0
 17 18  1  0  0  0  0
 18 19  2  0  0  0  0
 19 14  1  0  0  0  0
 19 20  1  0  0  0  0
M  END
>  <EXTREG>  (ZINC00109969)
ZINC00109969

>  <LOGBIO>
2.5000

$$$$
ZINC00110662
  -MTS-   02131516532D 0   0.00000     0.00000     0

 20 21  0  0  1  0  0  0  0  0999 V2000
    7.1632   -2.5744    0.0000 C   0  0  0  0  0  0  0  0  0  0  0  0
    6.3538   -1.9871    0.0000 C   0  0  0  0  0  0  0  0  0  0  0  0
    6.4577   -0.9925    0.0000 C   0  0  1  0  0  0  0  0  0  0  0  0
    7.4361   -1.1992    0.0000 C   0  0  0  0  0  0  0  0  0  0  0  0
    6.7677   -0.0325    0.0000 O   0  0  0  0  0  0  0  0  0  0  0  0
    5.9577    0.5475    0.0000 C   0  0  0  0  0  0  0  0  0  0  0  0
    5.9577    1.5475    0.0000 O   0  0  0  0  0  0  0  0  0  0  0  0
    5.1477   -0.0325    0.0000 N   0  0  0  0  0  0  0  0  0  0  0  0
    4.1980    0.2807    0.0000 C   0  0  0  0  0  0  0  0  0  0  0  0
    3.4494   -0.3875    0.0000 C   0  0  0  0  0  0  0  0  0  0  0  0
    2.5050   -0.0750    0.0000 C   0  0  0  0  0  0  0  0  0  0  0  0
    2.3023    0.9043    0.0000 N   0  0  0  0  0  0  0  0  0  0  0  0
    2.9807    1.6509    0.0000 C   0  0  0  0  0  0  0  0  0  0  0  0
    2.4821    2.5134    0.0000 C   0  0  0  0  0  0  0  0  0  0  0  0
    1.5050    2.3192    0.0000 N   0  0  0  0  0  0  0  0  0  0  0  0
    1.3914    1.3168    0.0000 C   0  0  0  0  0  0  0  0  0  0  0  0
    0.5218    0.8230    0.0000 C   0  0  0  0  0  0  0  0  0  0  0  0
    5.4577   -0.9925    0.0000 C   0  0  2  0  0  0  0  0  0  0  0  0
    4.4793   -1.1992    0.0000 C   0  0  0  0  0  0  0  0  0  0  0  0
    5.5616   -1.9871    0.0000 O   0  0  0  0  0  0  0  0  0  0  0  0
  1  2  1  0  0  0  0
  3  2  1  6  0  0  0
  3  4  1  1  0  0  0
  3  5  1  0  0  0  0
  5  6  1  0  0  0  0
  6  7  2  0  0  0  0
  6  8  1  0  0  0  0
  8  9  1  0  0  0  0
  9 10  1  0  0  0  0
 10 11  1  0  0  0  0
 11 12  1  0  0  0  0
 12 13  1  0  0  0  0
 13 14  2  0  0  0  0
 14 15  1  0  0  0  0
 15 16  2  0  0  0  0
 16 12  1  0  0  0  0
 16 17  1  0  0  0  0
  8 18  1  0  0  0  0
 18  3  1  0  0  0  0
 18 19  1  1  0  0  0
 18 20  1  6  0  0  0
M  END
>  <EXTREG>  (ZINC00110662)
ZINC00110662

>  <LOGBIO>
2.5000

$$$$
ZINC00110954
  -MTS-   02131516532D 0   0.00000     0.00000     0

 17 18  0  0  0  0  0  0  0  0999 V2000
    1.3850   -1.9776    0.0000 Cl  0  0  0  0  0  0  0  0  0  0  0  0
    1.3880   -0.9776    0.0000 C   0  0  0  0  0  0  0  0  0  0  0  0
    0.5210   -0.4725    0.0000 C   0  0  0  0  0  0  0  0  0  0  0  0
    0.5259    0.5223    0.0000 C   0  0  0  0  0  0  0  0  0  0  0  0
    1.3930    1.0206    0.0000 C   0  0  0  0  0  0  0  0  0  0  0  0
    2.2550    0.5241    0.0000 C   0  0  0  0  0  0  0  0  0  0  0  0
    2.2550   -0.4794    0.0000 C   0  0  0  0  0  0  0  0  0  0  0  0
    3.1205   -0.9802    0.0000 C   0  0  0  0  0  0  0  0  0  0  0  0
    3.9870   -0.4811    0.0000 S   0  0  0  0  0  0  0  0  0  0  0  0
    3.4879    0.3855    0.0000 O   0  0  0  0  0  0  0  0  0  0  0  0
    4.4862   -1.3476    0.0000 O   0  0  0  0  0  0  0  0  0  0  0  0
    4.8536    0.0181    0.0000 N   0  0  0  0  0  0  0  0  0  0  0  0
    5.7226   -0.4836    0.0000 C   0  0  0  0  0  0  0  0  0  0  0  0
    6.5836    0.0146    0.0000 C   0  0  0  0  0  0  0  0  0  0  0  0
    6.5855    1.0146    0.0000 C   0  0  0  0  0  0  0  0  0  0  0  0
    5.7265    1.5163    0.0000 C   0  0  0  0  0  0  0  0  0  0  0  0
    4.8555    1.0181    0.0000 C   0  0  0  0  0  0  0  0  0  0  0  0
  1  2  1  0  0  0  0
  2  3  2  0  0  0  0
  3  4  1  0  0  0  0
  4  5  2  0  0  0  0
  5  6  1  0  0  0  0
  6  7  2  0  0  0  0
  7  2  1  0  0  0  0
  7  8  1  0  0  0  0
  8  9  1  0  0  0  0
  9 10  2  0  0  0  0
  9 11  2  0  0  0  0
  9 12  1  0  0  0  0
 12 13  1  0  0  0  0
 13 14  1  0  0  0  0
 14 15  1  0  0  0  0
 15 16  1  0  0  0  0
 16 17  1  0  0  0  0
 17 12  1  0  0  0  0
M  END
>  <EXTREG>  (ZINC00110954)
ZINC00110954

>  <LOGBIO>
2.5000

$$$$
ZINC00111115
  -MTS-   02131516532D 0   0.00000     0.00000     0

 18 19  0  0  1  0  0  0  0  0999 V2000
    4.8454    2.5362    0.0000 C   0  0  0  0  0  0  0  0  0  0  0  0
    5.7152    2.0358    0.0000 C   0  0  0  0  0  0  0  0  0  0  0  0
    5.7156    1.0410    0.0000 C   0  0  2  0  0  0  0  0  0  0  0  0
    6.5854    0.5406    0.0000 O   0  0  0  0  0  0  0  0  0  0  0  0
    4.8501    0.5402    0.0000 C   0  0  0  0  0  0  0  0  0  0  0  0
    3.9801    1.0402    0.0000 C   0  0  0  0  0  0  0  0  0  0  0  0
    3.1201    0.5402    0.0000 C   0  0  0  0  0  0  0  0  0  0  0  0
    3.1201   -0.4598    0.0000 C   0  0  0  0  0  0  0  0  0  0  0  0
    3.9801   -0.9598    0.0000 C   0  0  0  0  0  0  0  0  0  0  0  0
    4.8501   -0.4598    0.0000 C   0  0  0  0  0  0  0  0  0  0  0  0
    2.2533   -0.9585    0.0000 C   0  0  0  0  0  0  0  0  0  0  0  0
    1.3846   -0.4563    0.0000 C   0  0  0  0  0  0  0  0  0  0  0  0
    0.5233   -0.9542    0.0000 C   0  0  0  0  0  0  0  0  0  0  0  0
    0.5208   -1.9542    0.0000 C   0  0  0  0  0  0  0  0  0  0  0  0
    1.3796   -2.4563    0.0000 C   0  0  0  0  0  0  0  0  0  0  0  0
    2.2508   -1.9585    0.0000 C   0  0  0  0  0  0  0  0  0  0  0  0
    3.1151   -2.4615    0.0000 F   0  0  0  0  0  0  0  0  0  0  0  0
    5.1958    1.3407    0.0000 H   0  0  0  0  0  0  0  0  0  0  0  0
  1  2  1  0  0  0  0
  3  2  1  6  0  0  0
  3 18  1  1  0  0  0
  3  4  1  0  0  0  0
  3  5  1  0  0  0  0
  5  6  2  0  0  0  0
  6  7  1  0  0  0  0
  7  8  2  0  0  0  0
  8  9  1  0  0  0  0
  9 10  2  0  0  0  0
 10  5  1  0  0  0  0
  8 11  1  0  0  0  0
 11 12  2  0  0  0  0
 12 13  1  0  0  0  0
 13 14  2  0  0  0  0
 14 15  1  0  0  0  0
 15 16  2  0  0  0  0
 16 11  1  0  0  0  0
 16 17  1  0  0  0  0
M  END
>  <EXTREG>  (ZINC00111115)
ZINC00111115

>  <LOGBIO>
2.5000

$$$$
ZINC00111354
  -MTS-   02131516532D 0   0.00000     0.00000     0

 19 19  0  0  0  0  0  0  0  0999 V2000
    4.3281    2.2004    0.0000 C   0  0  0  0  0  0  0  0  0  0  0  0
    4.3291    1.2004    0.0000 O   0  0  0  0  0  0  0  0  0  0  0  0
    3.4636    0.6996    0.0000 C   0  0  0  0  0  0  0  0  0  0  0  0
    2.5936    1.1996    0.0000 C   0  0  0  0  0  0  0  0  0  0  0  0
    1.7336    0.6996    0.0000 C   0  0  0  0  0  0  0  0  0  0  0  0
    1.7336   -0.3004    0.0000 C   0  0  0  0  0  0  0  0  0  0  0  0
    2.5936   -0.8004    0.0000 C   0  0  0  0  0  0  0  0  0  0  0  0
    3.4636   -0.3004    0.0000 C   0  0  0  0  0  0  0  0  0  0  0  0
    4.6753   -1.0016    0.0000 C   0  0  0  0  0  0  0  0  0  0  0  0
    5.5451   -0.5012    0.0000 O   0  0  0  0  0  0  0  0  0  0  0  0
    4.6748   -1.9964    0.0000 O   0  0  0  0  0  0  0  0  0  0  0  0
    2.5911   -1.8004    0.0000 C   0  0  0  0  0  0  0  0  0  0  0  0
    3.5911   -1.8029    0.0000 F   0  0  0  0  0  0  0  0  0  0  0  0
    1.5911   -1.7979    0.0000 F   0  0  0  0  0  0  0  0  0  0  0  0
    2.5886   -2.8004    0.0000 F   0  0  0  0  0  0  0  0  0  0  0  0
    0.8668    1.1983    0.0000 C   0  0  0  0  0  0  0  0  0  0  0  0
    0.3681    0.3315    0.0000 F   0  0  0  0  0  0  0  0  0  0  0  0
    1.3655    2.0650    0.0000 F   0  0  0  0  0  0  0  0  0  0  0  0
    0.0000    1.6969    0.0000 F   0  0  0  0  0  0  0  0  0  0  0  0
  1  2  1  0  0  0  0
  2  3  1  0  0  0  0
  3  4  2  0  0  0  0
  4  5  1  0  0  0  0
  5  6  2  0  0  0  0
  6  7  1  0  0  0  0
  7  8  2  0  0  0  0
  8  3  1  0  0  0  0
  8  9  1  0  0  0  0
  9 10  1  0  0  0  0
  9 11  2  0  0  0  0
  7 12  1  0  0  0  0
 12 13  1  0  0  0  0
 12 14  1  0  0  0  0
 12 15  1  0  0  0  0
  5 16  1  0  0  0  0
 16 17  1  0  0  0  0
 16 18  1  0  0  0  0
 16 19  1  0  0  0  0
M  END
>  <EXTREG>  (ZINC00111354)
ZINC00111354

>  <LOGBIO>
2.5000

$$$$
ZINC00111898
  -MTS-   02131516532D 0   0.00000     0.00000     0

 23 24  0  0  0  0  0  0  0  0999 V2000
    3.9821    2.9508    0.0000 C   0  0  0  0  0  0  0  0  0  0  0  0
    3.1156    3.4500    0.0000 O   0  0  0  0  0  0  0  0  0  0  0  0
    2.2501    2.9491    0.0000 C   0  0  0  0  0  0  0  0  0  0  0  0
    1.3801    3.4491    0.0000 C   0  0  0  0  0  0  0  0  0  0  0  0
    0.5201    2.9491    0.0000 C   0  0  0  0  0  0  0  0  0  0  0  0
    0.5201    1.9491    0.0000 C   0  0  0  0  0  0  0  0  0  0  0  0
    1.3801    1.4491    0.0000 C   0  0  0  0  0  0  0  0  0  0  0  0
    2.2501    1.9491    0.0000 C   0  0  0  0  0  0  0  0  0  0  0  0
    1.3776    0.4491    0.0000 C   0  0  0  0  0  0  0  0  0  0  0  0
    0.5076   -0.0509    0.0000 O   0  0  0  0  0  0  0  0  0  0  0  0
    2.2376   -0.0509    0.0000 N   0  0  0  0  0  0  0  0  0  0  0  0
    2.2345   -1.0509    0.0000 C   0  0  0  0  0  0  0  0  0  0  0  0
    1.3645   -1.5508    0.0000 C   0  0  0  0  0  0  0  0  0  0  0  0
    1.3635   -2.5456    0.0000 C   0  0  0  0  0  0  0  0  0  0  0  0
    2.2275   -3.0491    0.0000 C   0  0  0  0  0  0  0  0  0  0  0  0
    2.2220   -4.0491    0.0000 Cl  0  0  0  0  0  0  0  0  0  0  0  0
    3.0925   -2.5578    0.0000 C   0  0  0  0  0  0  0  0  0  0  0  0
    3.0985   -1.5544    0.0000 C   0  0  0  0  0  0  0  0  0  0  0  0
    4.0539   -1.0092    0.0000 O   0  0  0  0  0  0  0  0  0  0  0  0
    4.9174   -1.5135    0.0000 C   0  0  0  0  0  0  0  0  0  0  0  0
    4.4131   -2.3770    0.0000 F   0  0  0  0  0  0  0  0  0  0  0  0
    5.4218   -0.6500    0.0000 F   0  0  0  0  0  0  0  0  0  0  0  0
    5.7809   -2.0178    0.0000 F   0  0  0  0  0  0  0  0  0  0  0  0
  1  2  1  0  0  0  0
  2  3  1  0  0  0  0
  3  4  2  0  0  0  0
  4  5  1  0  0  0  0
  5  6  2  0  0  0  0
  6  7  1  0  0  0  0
  7  8  2  0  0  0  0
  8  3  1  0  0  0  0
  7  9  1  0  0  0  0
  9 10  2  0  0  0  0
  9 11  1  0  0  0  0
 11 12  1  0  0  0  0
 12 13  2  0  0  0  0
 13 14  1  0  0  0  0
 14 15  2  0  0  0  0
 15 16  1  0  0  0  0
 15 17  1  0  0  0  0
 17 18  2  0  0  0  0
 18 12  1  0  0  0  0
 18 19  1  0  0  0  0
 19 20  1  0  0  0  0
 20 21  1  0  0  0  0
 20 22  1  0  0  0  0
 20 23  1  0  0  0  0
M  END
>  <EXTREG>  (ZINC00111898)
ZINC00111898

>  <LOGBIO>
2.5000

$$$$
ZINC00111979
  -MTS-   02131516532D 0   0.00000     0.00000     0

 18 19  0  0  1  0  0  0  0  0999 V2000
    4.3655    0.6763    0.0000 C   0  0  0  0  0  0  0  0  0  0  0  0
    3.4662    0.2388    0.0000 C   0  0  0  0  0  0  0  0  0  0  0  0
    3.1909    1.2001    0.0000 C   0  0  0  0  0  0  0  0  0  0  0  0
    2.4683    0.1335    0.0000 C   0  0  1  0  0  0  0  0  0  0  0  0
    2.0650   -0.7758    0.0000 O   0  0  0  0  0  0  0  0  0  0  0  0
    2.6515   -1.5858    0.0000 C   0  0  0  0  0  0  0  0  0  0  0  0
    2.2419   -2.4981    0.0000 O   0  0  0  0  0  0  0  0  0  0  0  0
    3.6413   -1.4864    0.0000 C   0  0  0  0  0  0  0  0  0  0  0  0
    3.5673   -2.4836    0.0000 C   0  0  0  0  0  0  0  0  0  0  0  0
    4.6107   -1.7321    0.0000 C   0  0  0  0  0  0  0  0  0  0  0  0
    4.0527   -0.5712    0.0000 C   0  0  0  0  0  0  0  0  0  0  0  0
    5.0475   -0.4692    0.0000 O   0  0  0  0  0  0  0  0  0  0  0  0
    1.8798    0.9420    0.0000 C   0  0  0  0  0  0  0  0  0  0  0  0
    2.1898    1.9020    0.0000 O   0  0  0  0  0  0  0  0  0  0  0  0
    1.3798    2.4820    0.0000 C   0  0  0  0  0  0  0  0  0  0  0  0
    0.5698    1.9020    0.0000 C   0  0  0  0  0  0  0  0  0  0  0  0
    0.8798    0.9420    0.0000 C   0  0  0  0  0  0  0  0  0  0  0  0
    2.7120    0.6818    0.0000 H   0  0  0  0  0  0  0  0  0  0  0  0
  1  2  1  0  0  0  0
  2  3  1  0  0  0  0
  2  4  1  0  0  0  0
  4 18  1  6  0  0  0
  4  5  1  0  0  0  0
  5  6  1  0  0  0  0
  6  7  2  0  0  0  0
  6  8  1  0  0  0  0
  8  9  1  0  0  0  0
  8 10  1  0  0  0  0
  8 11  1  0  0  0  0
 11  2  1  0  0  0  0
 11 12  2  0  0  0  0
  4 13  1  1  0  0  0
 13 14  1  0  0  0  0
 14 15  1  0  0  0  0
 15 16  2  0  0  0  0
 16 17  1  0  0  0  0
 17 13  2  0  0  0  0
M  END
>  <EXTREG>  (ZINC00111979)
ZINC00111979

>  <LOGBIO>
2.5000

$$$$
ZINC00113865
  -MTS-   02131516532D 0   0.00000     0.00000     0

 20 21  0  0  0  0  0  0  0  0999 V2000
    6.9385   -2.6730    0.0000 C   0  0  0  0  0  0  0  0  0  0  0  0
    6.3523   -1.8627    0.0000 O   0  0  0  0  0  0  0  0  0  0  0  0
    5.3576   -1.9652    0.0000 C   0  0  0  0  0  0  0  0  0  0  0  0
    4.9467   -2.8806    0.0000 C   0  0  0  0  0  0  0  0  0  0  0  0
    3.9569   -2.9806    0.0000 C   0  0  0  0  0  0  0  0  0  0  0  0
    3.3700   -2.1709    0.0000 C   0  0  0  0  0  0  0  0  0  0  0  0
    3.7728   -1.2613    0.0000 C   0  0  0  0  0  0  0  0  0  0  0  0
    3.1839   -0.4532    0.0000 N   0  0  0  0  0  0  0  0  0  0  0  0
    3.5907    0.4641    0.0000 C   0  0  0  0  0  0  0  0  0  0  0  0
    4.5800    0.5685    0.0000 O   0  0  0  0  0  0  0  0  0  0  0  0
    3.0022    1.2726    0.0000 C   0  0  0  0  0  0  0  0  0  0  0  0
    3.3122    2.2326    0.0000 N   0  0  0  0  0  0  0  0  0  0  0  0
    2.5022    2.8126    0.0000 N   0  0  0  0  0  0  0  0  0  0  0  0
    1.6922    2.2326    0.0000 C   0  0  0  0  0  0  0  0  0  0  0  0
    2.0022    1.2726    0.0000 C   0  0  0  0  0  0  0  0  0  0  0  0
    1.4137    0.4641    0.0000 Br  0  0  0  0  0  0  0  0  0  0  0  0
    0.7425    2.5457    0.0000 N   0  3  0  0  0  0  0  0  0  0  0  0
    0.5376    3.5281    0.0000 O   0  5  0  0  0  0  0  0  0  0  0  0
    0.0000    1.8837    0.0000 O   0  0  0  0  0  0  0  0  0  0  0  0
    4.7707   -1.1556    0.0000 C   0  0  0  0  0  0  0  0  0  0  0  0
  1  2  1  0  0  0  0
  2  3  1  0  0  0  0
  3  4  2  0  0  0  0
  4  5  1  0  0  0  0
  5  6  2  0  0  0  0
  6  7  1  0  0  0  0
  7  8  1  0  0  0  0
  8  9  1  0  0  0  0
  9 10  2  0  0  0  0
  9 11  1  0  0  0  0
 11 12  1  0  0  0  0
 12 13  1  0  0  0  0
 13 14  2  0  0  0  0
 14 15  1  0  0  0  0
 15 11  2  0  0  0  0
 15 16  1  0  0  0  0
 14 17  1  0  0  0  0
 17 18  1  0  0  0  0
 17 19  2  0  0  0  0
  7 20  2  0  0  0  0
 20  3  1  0  0  0  0
M  CHG  2  17   1  18  -1
M  END
>  <EXTREG>  (ZINC00113865)
ZINC00113865

>  <LOGBIO>
2.5000

$$$$
ZINC00114504
  -MTS-   02131516532D 0   0.00000     0.00000     0

 16 17  0  0  0  0  0  0  0  0999 V2000
    1.3850   -1.3179    0.0000 Cl  0  0  0  0  0  0  0  0  0  0  0  0
    1.3880   -0.3179    0.0000 C   0  0  0  0  0  0  0  0  0  0  0  0
    0.5210    0.1872    0.0000 C   0  0  0  0  0  0  0  0  0  0  0  0
    0.5259    1.1820    0.0000 C   0  0  0  0  0  0  0  0  0  0  0  0
    1.3930    1.6803    0.0000 C   0  0  0  0  0  0  0  0  0  0  0  0
    2.2550    1.1838    0.0000 C   0  0  0  0  0  0  0  0  0  0  0  0
    2.2550    0.1804    0.0000 C   0  0  0  0  0  0  0  0  0  0  0  0
    3.1205   -0.3205    0.0000 N   0  0  0  0  0  0  0  0  0  0  0  0
    3.9900    0.1804    0.0000 C   0  0  0  0  0  0  0  0  0  0  0  0
    3.9900    1.1752    0.0000 O   0  0  0  0  0  0  0  0  0  0  0  0
    4.8558   -0.3200    0.0000 C   0  0  0  0  0  0  0  0  0  0  0  0
    5.7255    0.1804    0.0000 S   0  0  0  0  0  0  0  0  0  0  0  0
    6.5858   -0.3191    0.0000 C   0  0  0  0  0  0  0  0  0  0  0  0
    6.5863   -1.3191    0.0000 S   0  0  0  0  0  0  0  0  0  0  0  0
    5.7266   -1.8196    0.0000 C   0  0  0  0  0  0  0  0  0  0  0  0
    4.8563   -1.3200    0.0000 S   0  0  0  0  0  0  0  0  0  0  0  0
  1  2  1  0  0  0  0
  2  3  2  0  0  0  0
  3  4  1  0  0  0  0
  4  5  2  0  0  0  0
  5  6  1  0  0  0  0
  6  7  2  0  0  0  0
  7  2  1  0  0  0  0
  7  8  1  0  0  0  0
  8  9  1  0  0  0  0
  9 10  2  0  0  0  0
  9 11  1  0  0  0  0
 11 12  1  0  0  0  0
 12 13  1  0  0  0  0
 13 14  1  0  0  0  0
 14 15  1  0  0  0  0
 15 16  1  0  0  0  0
 16 11  1  0  0  0  0
M  END
>  <EXTREG>  (ZINC00114504)
ZINC00114504

>  <LOGBIO>
2.5000

$$$$
ZINC00114668
  -MTS-   02131516532D 0   0.00000     0.00000     0

 19 21  0  0  0  0  0  0  0  0999 V2000
    4.0598   -1.4557    0.0000 C   0  0  0  0  0  0  0  0  0  0  0  0
    3.4713   -0.6472    0.0000 C   0  0  0  0  0  0  0  0  0  0  0  0
    3.7813    0.3128    0.0000 C   0  0  0  0  0  0  0  0  0  0  0  0
    2.9713    0.8928    0.0000 N   0  0  0  0  0  0  0  0  0  0  0  0
    2.1613    0.3128    0.0000 N   0  0  0  0  0  0  0  0  0  0  0  0
    2.4713   -0.6472    0.0000 C   0  0  0  0  0  0  0  0  0  0  0  0
    1.8828   -1.4557    0.0000 C   0  0  0  0  0  0  0  0  0  0  0  0
    0.8740   -1.4557    0.0000 S   0  0  0  0  0  0  0  0  0  0  0  0
    0.5710   -2.4047    0.0000 C   0  0  0  0  0  0  0  0  0  0  0  0
    1.3718   -2.9973    0.0000 C   0  0  0  0  0  0  0  0  0  0  0  0
    2.1901   -2.4073    0.0000 C   0  0  0  0  0  0  0  0  0  0  0  0
    2.9713    1.8928    0.0000 C   0  0  0  0  0  0  0  0  0  0  0  0
    3.8374    2.3928    0.0000 O   0  0  0  0  0  0  0  0  0  0  0  0
    2.1053    2.3928    0.0000 C   0  0  0  0  0  0  0  0  0  0  0  0
    1.9989    3.3960    0.0000 S   0  0  0  0  0  0  0  0  0  0  0  0
    1.0232    3.5973    0.0000 N   0  0  0  0  0  0  0  0  0  0  0  0
    0.5184    2.7384    0.0000 N   0  0  0  0  0  0  0  0  0  0  0  0
    1.1914    1.9869    0.0000 C   0  0  0  0  0  0  0  0  0  0  0  0
    0.9817    1.0091    0.0000 C   0  0  0  0  0  0  0  0  0  0  0  0
  1  2  1  0  0  0  0
  2  3  2  0  0  0  0
  3  4  1  0  0  0  0
  4  5  1  0  0  0  0
  5  6  2  0  0  0  0
  6  2  1  0  0  0  0
  6  7  1  0  0  0  0
  7  8  1  0  0  0  0
  8  9  1  0  0  0  0
  9 10  2  0  0  0  0
 10 11  1  0  0  0  0
 11  7  2  0  0  0  0
  4 12  1  0  0  0  0
 12 13  2  0  0  0  0
 12 14  1  0  0  0  0
 14 15  1  0  0  0  0
 15 16  1  0  0  0  0
 16 17  2  0  0  0  0
 17 18  1  0  0  0  0
 18 14  2  0  0  0  0
 18 19  1  0  0  0  0
M  END
>  <EXTREG>  (ZINC00114668)
ZINC00114668

>  <LOGBIO>
2.5000

$$$$
ZINC00114861
  -MTS-   02131516532D 0   0.00000     0.00000     0

 19 20  0  0  0  0  0  0  0  0999 V2000
    6.2572    1.0141    0.0000 C   0  0  0  0  0  0  0  0  0  0  0  0
    5.8503    0.0968    0.0000 O   0  0  0  0  0  0  0  0  0  0  0  0
    4.8610   -0.0075    0.0000 C   0  0  0  0  0  0  0  0  0  0  0  0
    4.4542   -0.9248    0.0000 O   0  0  0  0  0  0  0  0  0  0  0  0
    4.1548    0.9627    0.0000 C   0  0  0  0  0  0  0  0  0  0  0  0
    4.4648    1.9227    0.0000 C   0  0  0  0  0  0  0  0  0  0  0  0
    5.4145    2.2358    0.0000 C   0  0  0  0  0  0  0  0  0  0  0  0
    3.6548    2.5027    0.0000 O   0  0  0  0  0  0  0  0  0  0  0  0
    2.8448    1.9227    0.0000 C   0  0  0  0  0  0  0  0  0  0  0  0
    1.8951    2.2358    0.0000 C   0  0  0  0  0  0  0  0  0  0  0  0
    3.1548    0.9627    0.0000 C   0  0  0  0  0  0  0  0  0  0  0  0
    2.4486   -0.0075    0.0000 S   0  0  0  0  0  0  0  0  0  0  0  0
    3.2571   -0.5960    0.0000 O   0  0  0  0  0  0  0  0  0  0  0  0
    1.6401    0.5810    0.0000 O   0  0  0  0  0  0  0  0  0  0  0  0
    1.8601   -0.8160    0.0000 N   0  0  0  0  0  0  0  0  0  0  0  0
    0.8513   -0.8160    0.0000 C   0  0  0  0  0  0  0  0  0  0  0  0
    0.5482   -1.7650    0.0000 C   0  0  0  0  0  0  0  0  0  0  0  0
    1.3491   -2.3576    0.0000 C   0  0  0  0  0  0  0  0  0  0  0  0
    2.1674   -1.7676    0.0000 C   0  0  0  0  0  0  0  0  0  0  0  0
  1  2  1  0  0  0  0
  2  3  1  0  0  0  0
  3  4  2  0  0  0  0
  3  5  1  0  0  0  0
  5  6  2  0  0  0  0
  6  7  1  0  0  0  0
  6  8  1  0  0  0  0
  8  9  1  0  0  0  0
  9 10  1  0  0  0  0
  9 11  2  0  0  0  0
 11  5  1  0  0  0  0
 11 12  1  0  0  0  0
 12 13  2  0  0  0  0
 12 14  2  0  0  0  0
 12 15  1  0  0  0  0
 15 16  1  0  0  0  0
 16 17  1  0  0  0  0
 17 18  1  0  0  0  0
 18 19  1  0  0  0  0
 19 15  1  0  0  0  0
M  END
>  <EXTREG>  (ZINC00114861)
ZINC00114861

>  <LOGBIO>
2.5000

$$$$
ZINC00115630
  -MTS-   02131516532D 0   0.00000     0.00000     0

 19 21  0  0  0  0  0  0  0  0999 V2000
    5.6103   -0.1630    0.0000 O   0  0  0  0  0  0  0  0  0  0  0  0
    5.2063   -1.0815    0.0000 C   0  0  0  0  0  0  0  0  0  0  0  0
    4.2173   -1.1888    0.0000 O   0  0  0  0  0  0  0  0  0  0  0  0
    3.6268   -0.3818    0.0000 C   0  0  0  0  0  0  0  0  0  0  0  0
    4.0309    0.5367    0.0000 C   0  0  0  0  0  0  0  0  0  0  0  0
    3.4418    1.3383    0.0000 C   0  0  0  0  0  0  0  0  0  0  0  0
    2.4475    1.2313    0.0000 C   0  0  0  0  0  0  0  0  0  0  0  0
    2.0423    0.3228    0.0000 C   0  0  0  0  0  0  0  0  0  0  0  0
    2.6325   -0.4887    0.0000 C   0  0  0  0  0  0  0  0  0  0  0  0
    1.8590    2.0398    0.0000 C   0  0  0  0  0  0  0  0  0  0  0  0
    2.1690    2.9998    0.0000 S   0  0  0  0  0  0  0  0  0  0  0  0
    1.3590    3.5798    0.0000 C   0  0  0  0  0  0  0  0  0  0  0  0
    0.5490    2.9998    0.0000 C   0  0  0  0  0  0  0  0  0  0  0  0
    0.8590    2.0398    0.0000 S   0  0  0  0  0  0  0  0  0  0  0  0
    5.7972   -1.8882    0.0000 C   0  0  0  0  0  0  0  0  0  0  0  0
    5.4902   -2.8491    0.0000 S   0  0  0  0  0  0  0  0  0  0  0  0
    6.3019   -3.4266    0.0000 C   0  0  0  0  0  0  0  0  0  0  0  0
    7.1101   -2.8442    0.0000 C   0  0  0  0  0  0  0  0  0  0  0  0
    6.7972   -1.8851    0.0000 C   0  0  0  0  0  0  0  0  0  0  0  0
  1  2  2  0  0  0  0
  2  3  1  0  0  0  0
  3  4  1  0  0  0  0
  4  5  2  0  0  0  0
  5  6  1  0  0  0  0
  6  7  2  0  0  0  0
  7  8  1  0  0  0  0
  8  9  2  0  0  0  0
  9  4  1  0  0  0  0
  7 10  1  0  0  0  0
 10 11  1  0  0  0  0
 11 12  1  0  0  0  0
 12 13  1  0  0  0  0
 13 14  1  0  0  0  0
 14 10  1  0  0  0  0
  2 15  1  0  0  0  0
 15 16  1  0  0  0  0
 16 17  1  0  0  0  0
 17 18  2  0  0  0  0
 18 19  1  0  0  0  0
 19 15  2  0  0  0  0
M  END
>  <EXTREG>  (ZINC00115630)
ZINC00115630

>  <LOGBIO>
2.5000

$$$$
ZINC00116776
  -MTS-   02131516532D 0   0.00000     0.00000     0

 18 19  0  0  0  0  0  0  0  0999 V2000
    0.5701    3.0355    0.0000 C   0  0  0  0  0  0  0  0  0  0  0  0
    1.5203    2.7239    0.0000 N   0  0  0  0  0  0  0  0  0  0  0  0
    2.3386    3.3139    0.0000 N   0  0  0  0  0  0  0  0  0  0  0  0
    3.1395    2.7213    0.0000 C   0  0  0  0  0  0  0  0  0  0  0  0
    2.8364    1.7722    0.0000 C   0  0  0  0  0  0  0  0  0  0  0  0
    1.8276    1.7722    0.0000 C   0  0  0  0  0  0  0  0  0  0  0  0
    1.2391    0.9638    0.0000 N   0  0  0  0  0  0  0  0  0  0  0  0
    1.6450    0.0498    0.0000 S   0  0  0  0  0  0  0  0  0  0  0  0
    2.5589    0.4558    0.0000 O   0  0  0  0  0  0  0  0  0  0  0  0
    0.7311   -0.3561    0.0000 O   0  0  0  0  0  0  0  0  0  0  0  0
    2.0509   -0.8641    0.0000 C   0  0  0  0  0  0  0  0  0  0  0  0
    1.4612   -1.6759    0.0000 C   0  0  0  0  0  0  0  0  0  0  0  0
    1.8668   -2.5842    0.0000 C   0  0  0  0  0  0  0  0  0  0  0  0
    2.8612   -2.6907    0.0000 C   0  0  0  0  0  0  0  0  0  0  0  0
    3.2648   -3.6056    0.0000 F   0  0  0  0  0  0  0  0  0  0  0  0
    3.4498   -1.8888    0.0000 C   0  0  0  0  0  0  0  0  0  0  0  0
    3.0453   -0.9705    0.0000 C   0  0  0  0  0  0  0  0  0  0  0  0
    3.6354   -0.1632    0.0000 Cl  0  0  0  0  0  0  0  0  0  0  0  0
  1  2  1  0  0  0  0
  2  3  1  0  0  0  0
  3  4  2  0  0  0  0
  4  5  1  0  0  0  0
  5  6  2  0  0  0  0
  6  2  1  0  0  0  0
  6  7  1  0  0  0  0
  7  8  1  0  0  0  0
  8  9  2  0  0  0  0
  8 10  2  0  0  0  0
  8 11  1  0  0  0  0
 11 12  2  0  0  0  0
 12 13  1  0  0  0  0
 13 14  2  0  0  0  0
 14 15  1  0  0  0  0
 14 16  1  0  0  0  0
 16 17  2  0  0  0  0
 17 11  1  0  0  0  0
 17 18  1  0  0  0  0
M  END
>  <EXTREG>  (ZINC00116776)
ZINC00116776

>  <LOGBIO>
2.5000

$$$$
ZINC00116910
  -MTS-   02131516532D 0   0.00000     0.00000     0

 14 15  0  0  0  0  0  0  0  0999 V2000
    1.8985   -3.4492    0.0000 N   0  0  0  0  0  0  0  0  0  0  0  0
    1.3100   -2.6407    0.0000 C   0  0  0  0  0  0  0  0  0  0  0  0
    1.6200   -1.6807    0.0000 S   0  0  0  0  0  0  0  0  0  0  0  0
    0.8100   -1.1007    0.0000 C   0  0  0  0  0  0  0  0  0  0  0  0
    0.8100   -0.1007    0.0000 S   0  0  0  0  0  0  0  0  0  0  0  0
    1.6760    0.3993    0.0000 C   0  0  0  0  0  0  0  0  0  0  0  0
    1.6760    1.3993    0.0000 C   0  0  0  0  0  0  0  0  0  0  0  0
    2.5445    1.9019    0.0000 C   0  0  0  0  0  0  0  0  0  0  0  0
    2.5425    2.8967    0.0000 C   0  0  0  0  0  0  0  0  0  0  0  0
    1.6770    3.3975    0.0000 C   0  0  0  0  0  0  0  0  0  0  0  0
    0.8135    2.9036    0.0000 N   0  0  0  0  0  0  0  0  0  0  0  0
    0.8105    1.9002    0.0000 C   0  0  0  0  0  0  0  0  0  0  0  0
    0.0000   -1.6807    0.0000 N   0  0  0  0  0  0  0  0  0  0  0  0
    0.3100   -2.6407    0.0000 N   0  0  0  0  0  0  0  0  0  0  0  0
  1  2  1  0  0  0  0
  2  3  1  0  0  0  0
  3  4  1  0  0  0  0
  4  5  1  0  0  0  0
  5  6  1  0  0  0  0
  6  7  1  0  0  0  0
  7  8  2  0  0  0  0
  8  9  1  0  0  0  0
  9 10  2  0  0  0  0
 10 11  1  0  0  0  0
 11 12  2  0  0  0  0
 12  7  1  0  0  0  0
  4 13  2  0  0  0  0
 13 14  1  0  0  0  0
 14  2  2  0  0  0  0
M  END
>  <EXTREG>  (ZINC00116910)
ZINC00116910

>  <LOGBIO>
2.5000

$$$$
ZINC00116946
  -MTS-   02131516532D 0   0.00000     0.00000     0

 19 20  0  0  0  0  0  0  0  0999 V2000
    8.4058    0.5513    0.0000 O   0  5  0  0  0  0  0  0  0  0  0  0
    7.5360    1.0517    0.0000 N   0  3  0  0  0  0  0  0  0  0  0  0
    7.5356    2.0465    0.0000 O   0  0  0  0  0  0  0  0  0  0  0  0
    6.6705    0.5509    0.0000 C   0  0  0  0  0  0  0  0  0  0  0  0
    5.8005    1.0509    0.0000 C   0  0  0  0  0  0  0  0  0  0  0  0
    4.9405    0.5509    0.0000 C   0  0  0  0  0  0  0  0  0  0  0  0
    4.9405   -0.4491    0.0000 C   0  0  0  0  0  0  0  0  0  0  0  0
    5.8005   -0.9491    0.0000 C   0  0  0  0  0  0  0  0  0  0  0  0
    6.6705   -0.4491    0.0000 C   0  0  0  0  0  0  0  0  0  0  0  0
    4.0737   -0.9478    0.0000 S   0  0  0  0  0  0  0  0  0  0  0  0
    4.5724   -1.8146    0.0000 O   0  0  0  0  0  0  0  0  0  0  0  0
    3.5750   -0.0810    0.0000 O   0  0  0  0  0  0  0  0  0  0  0  0
    3.2069   -1.4465    0.0000 N   0  0  0  0  0  0  0  0  0  0  0  0
    2.2551   -0.8951    0.0000 C   0  0  0  0  0  0  0  0  0  0  0  0
    2.2557    0.1084    0.0000 N   0  0  0  0  0  0  0  0  0  0  0  0
    1.3939    0.6053    0.0000 C   0  0  0  0  0  0  0  0  0  0  0  0
    0.5266    0.1075    0.0000 C   0  0  0  0  0  0  0  0  0  0  0  0
    0.5211   -0.8873    0.0000 C   0  0  0  0  0  0  0  0  0  0  0  0
    1.3879   -1.3929    0.0000 N   0  0  0  0  0  0  0  0  0  0  0  0
  1  2  1  0  0  0  0
  2  3  2  0  0  0  0
  2  4  1  0  0  0  0
  4  5  2  0  0  0  0
  5  6  1  0  0  0  0
  6  7  2  0  0  0  0
  7  8  1  0  0  0  0
  8  9  2  0  0  0  0
  9  4  1  0  0  0  0
  7 10  1  0  0  0  0
 10 11  2  0  0  0  0
 10 12  2  0  0  0  0
 10 13  1  0  0  0  0
 13 14  1  0  0  0  0
 14 15  2  0  0  0  0
 15 16  1  0  0  0  0
 16 17  2  0  0  0  0
 17 18  1  0  0  0  0
 18 19  2  0  0  0  0
 19 14  1  0  0  0  0
M  CHG  2   1  -1   2   1
M  END
>  <EXTREG>  (ZINC00116946)
ZINC00116946

>  <LOGBIO>
2.5000

$$$$
ZINC00117316
  -MTS-   02131516532D 0   0.00000     0.00000     0

 24 25  0  0  1  0  0  0  0  0999 V2000
    3.1156    1.3504    0.0000 N   0  0  0  0  0  0  0  0  0  0  0  0
    2.2501    0.8495    0.0000 C   0  0  0  0  0  0  0  0  0  0  0  0
    1.3801    1.3495    0.0000 C   0  0  0  0  0  0  0  0  0  0  0  0
    0.5201    0.8495    0.0000 C   0  0  0  0  0  0  0  0  0  0  0  0
    0.5201   -0.1505    0.0000 C   0  0  0  0  0  0  0  0  0  0  0  0
    1.3801   -0.6505    0.0000 C   0  0  0  0  0  0  0  0  0  0  0  0
    2.2501   -0.1505    0.0000 C   0  0  0  0  0  0  0  0  0  0  0  0
    3.1156   -0.6513    0.0000 S   0  0  0  0  0  0  0  0  0  0  0  0
    3.9851   -0.1505    0.0000 C   0  0  0  0  0  0  0  0  0  0  0  0
    4.8456   -0.6496    0.0000 C   0  0  2  0  0  0  0  0  0  0  0  0
    4.8441   -1.6496    0.0000 O   0  0  0  0  0  0  0  0  0  0  0  0
    5.7151   -0.1487    0.0000 C   0  0  0  0  0  0  0  0  0  0  0  0
    6.5756   -0.6479    0.0000 O   0  0  0  0  0  0  0  0  0  0  0  0
    7.4426   -0.1497    0.0000 C   0  0  0  0  0  0  0  0  0  0  0  0
    7.4457    0.8538    0.0000 C   0  0  0  0  0  0  0  0  0  0  0  0
    8.3092    1.3477    0.0000 C   0  0  0  0  0  0  0  0  0  0  0  0
    9.1747    0.8467    0.0000 C   0  0  0  0  0  0  0  0  0  0  0  0
    9.1767   -0.1480    0.0000 C   0  0  0  0  0  0  0  0  0  0  0  0
    8.3081   -0.6506    0.0000 N   0  0  0  0  0  0  0  0  0  0  0  0
   10.0434   -0.6468    0.0000 C   0  0  0  0  0  0  0  0  0  0  0  0
    9.5447   -1.5135    0.0000 F   0  0  0  0  0  0  0  0  0  0  0  0
   10.5422    0.2200    0.0000 F   0  0  0  0  0  0  0  0  0  0  0  0
   10.9102   -1.1455    0.0000 F   0  0  0  0  0  0  0  0  0  0  0  0
    4.3255   -0.9487    0.0000 H   0  0  0  0  0  0  0  0  0  0  0  0
  1  2  1  0  0  0  0
  2  3  2  0  0  0  0
  3  4  1  0  0  0  0
  4  5  2  0  0  0  0
  5  6  1  0  0  0  0
  6  7  2  0  0  0  0
  7  2  1  0  0  0  0
  7  8  1  0  0  0  0
  8  9  1  0  0  0  0
  9 10  1  0  0  0  0
 10 24  1  6  0  0  0
 10 11  1  1  0  0  0
 10 12  1  0  0  0  0
 12 13  1  0  0  0  0
 13 14  1  0  0  0  0
 14 15  2  0  0  0  0
 15 16  1  0  0  0  0
 16 17  2  0  0  0  0
 17 18  1  0  0  0  0
 18 19  2  0  0  0  0
 19 14  1  0  0  0  0
 18 20  1  0  0  0  0
 20 21  1  0  0  0  0
 20 22  1  0  0  0  0
 20 23  1  0  0  0  0
M  END
>  <EXTREG>  (ZINC00117316)
ZINC00117316

>  <LOGBIO>
2.5000

$$$$
ZINC00117381
  -MTS-   02131516532D 0   0.00000     0.00000     0

 24 26  0  0  1  0  0  0  0  0999 V2000
    2.8575   -0.8119    0.0000 C   0  0  0  0  0  0  0  0  0  0  0  0
    2.9614    0.1827    0.0000 C   0  0  2  0  0  0  0  0  0  0  0  0
    3.9398   -0.0240    0.0000 O   0  0  0  0  0  0  0  0  0  0  0  0
    3.2714    1.1427    0.0000 N   0  0  0  0  0  0  0  0  0  0  0  0
    4.2211    1.4559    0.0000 C   0  0  0  0  0  0  0  0  0  0  0  0
    4.4248    2.4349    0.0000 C   0  0  0  0  0  0  0  0  0  0  0  0
    5.3775    2.7501    0.0000 C   0  0  0  0  0  0  0  0  0  0  0  0
    5.5781    3.7244    0.0000 C   0  0  0  0  0  0  0  0  0  0  0  0
    4.8327    4.3911    0.0000 C   0  0  0  0  0  0  0  0  0  0  0  0
    3.8867    4.0833    0.0000 C   0  0  0  0  0  0  0  0  0  0  0  0
    3.6794    3.1015    0.0000 C   0  0  0  0  0  0  0  0  0  0  0  0
    2.4614    1.7227    0.0000 C   0  0  0  0  0  0  0  0  0  0  0  0
    2.4614    2.7227    0.0000 O   0  0  0  0  0  0  0  0  0  0  0  0
    1.6514    1.1427    0.0000 O   0  0  0  0  0  0  0  0  0  0  0  0
    1.9614    0.1827    0.0000 C   0  0  1  0  0  0  0  0  0  0  0  0
    0.9830   -0.0240    0.0000 C   0  0  0  0  0  0  0  0  0  0  0  0
    2.0654   -0.8119    0.0000 C   0  0  0  0  0  0  0  0  0  0  0  0
    1.2560   -1.3992    0.0000 C   0  0  0  0  0  0  0  0  0  0  0  0
    1.3599   -2.3938    0.0000 C   0  0  0  0  0  0  0  0  0  0  0  0
    0.5483   -2.9839    0.0000 C   0  0  0  0  0  0  0  0  0  0  0  0
    0.6538   -3.9731    0.0000 C   0  0  0  0  0  0  0  0  0  0  0  0
    1.5666   -4.3813    0.0000 C   0  0  0  0  0  0  0  0  0  0  0  0
    2.3741   -3.8003    0.0000 C   0  0  0  0  0  0  0  0  0  0  0  0
    2.2728   -2.8020    0.0000 C   0  0  0  0  0  0  0  0  0  0  0  0
  2  1  1  1  0  0  0
  2  3  1  6  0  0  0
  2  4  1  0  0  0  0
  4  5  1  0  0  0  0
  5  6  1  0  0  0  0
  6  7  2  0  0  0  0
  7  8  1  0  0  0  0
  8  9  2  0  0  0  0
  9 10  1  0  0  0  0
 10 11  2  0  0  0  0
 11  6  1  0  0  0  0
  4 12  1  0  0  0  0
 12 13  2  0  0  0  0
 12 14  1  0  0  0  0
 14 15  1  0  0  0  0
 15  2  1  0  0  0  0
 15 16  1  6  0  0  0
 15 17  1  0  0  0  0
 17 18  1  0  0  0  0
 18 19  1  0  0  0  0
 19 20  2  0  0  0  0
 20 21  1  0  0  0  0
 21 22  2  0  0  0  0
 22 23  1  0  0  0  0
 23 24  2  0  0  0  0
 24 19  1  0  0  0  0
M  END
>  <EXTREG>  (ZINC00117381)
ZINC00117381

>  <LOGBIO>
2.5000

$$$$
ZINC00117833
  -MTS-   02131516532D 0   0.00000     0.00000     0

 21 24  0  0  0  0  0  0  0  0999 V2000
    4.1027   -2.8996    0.0000 C   0  0  0  0  0  0  0  0  0  0  0  0
    3.6012   -2.0345    0.0000 C   0  0  0  0  0  0  0  0  0  0  0  0
    4.1006   -1.1641    0.0000 C   0  0  0  0  0  0  0  0  0  0  0  0
    3.6000   -0.3045    0.0000 C   0  0  0  0  0  0  0  0  0  0  0  0
    4.0981    0.5627    0.0000 N   0  0  0  0  0  0  0  0  0  0  0  0
    5.0981    0.5649    0.0000 C   0  0  0  0  0  0  0  0  0  0  0  0
    5.6032   -0.3021    0.0000 C   0  0  0  0  0  0  0  0  0  0  0  0
    6.5980   -0.2971    0.0000 C   0  0  0  0  0  0  0  0  0  0  0  0
    7.0963    0.5699    0.0000 C   0  0  0  0  0  0  0  0  0  0  0  0
    6.5981    1.4319    0.0000 C   0  0  0  0  0  0  0  0  0  0  0  0
    6.9081    2.3919    0.0000 O   0  0  0  0  0  0  0  0  0  0  0  0
    6.0981    2.9719    0.0000 C   0  0  0  0  0  0  0  0  0  0  0  0
    5.2881    2.3919    0.0000 O   0  0  0  0  0  0  0  0  0  0  0  0
    5.5981    1.4319    0.0000 C   0  0  0  0  0  0  0  0  0  0  0  0
    2.6000   -0.3052    0.0000 C   0  0  0  0  0  0  0  0  0  0  0  0
    2.0994    0.5645    0.0000 C   0  0  0  0  0  0  0  0  0  0  0  0
    1.0994    0.5638    0.0000 C   0  0  0  0  0  0  0  0  0  0  0  0
    0.6000   -0.3066    0.0000 C   0  0  0  0  0  0  0  0  0  0  0  0
    1.1006   -1.1662    0.0000 C   0  0  0  0  0  0  0  0  0  0  0  0
    2.1006   -1.1655    0.0000 C   0  0  0  0  0  0  0  0  0  0  0  0
    2.6012   -2.0352    0.0000 N   0  0  0  0  0  0  0  0  0  0  0  0
  1  2  1  0  0  0  0
  2  3  2  0  0  0  0
  3  4  1  0  0  0  0
  4  5  1  0  0  0  0
  5  6  1  0  0  0  0
  6  7  2  0  0  0  0
  7  8  1  0  0  0  0
  8  9  2  0  0  0  0
  9 10  1  0  0  0  0
 10 11  1  0  0  0  0
 11 12  1  0  0  0  0
 12 13  1  0  0  0  0
 13 14  1  0  0  0  0
 14  6  1  0  0  0  0
 14 10  2  0  0  0  0
  4 15  2  0  0  0  0
 15 16  1  0  0  0  0
 16 17  2  0  0  0  0
 17 18  1  0  0  0  0
 18 19  2  0  0  0  0
 19 20  1  0  0  0  0
 20 15  1  0  0  0  0
 20 21  2  0  0  0  0
 21  2  1  0  0  0  0
M  END
>  <EXTREG>  (ZINC00117833)
ZINC00117833

>  <LOGBIO>
2.5000

$$$$
ZINC00118762
  -MTS-   02131516532D 0   0.00000     0.00000     0

 20 20  0  0  0  0  0  0  0  0999 V2000
    6.1405    0.1759    0.0000 C   0  0  0  0  0  0  0  0  0  0  0  0
    6.1390    1.1794    0.0000 C   0  0  0  0  0  0  0  0  0  0  0  0
    7.0003    1.6772    0.0000 O   0  0  0  0  0  0  0  0  0  0  0  0
    5.2725    1.6785    0.0000 O   0  0  0  0  0  0  0  0  0  0  0  0
    4.4069    1.1777    0.0000 C   0  0  0  0  0  0  0  0  0  0  0  0
    3.5369    1.6777    0.0000 C   0  0  0  0  0  0  0  0  0  0  0  0
    2.6769    1.1777    0.0000 C   0  0  0  0  0  0  0  0  0  0  0  0
    2.6769    0.1777    0.0000 C   0  0  0  0  0  0  0  0  0  0  0  0
    3.5369   -0.3223    0.0000 C   0  0  0  0  0  0  0  0  0  0  0  0
    4.4069    0.1777    0.0000 C   0  0  0  0  0  0  0  0  0  0  0  0
    1.6368   -0.4208    0.0000 C   0  0  0  0  0  0  0  0  0  0  0  0
    2.2782   -1.1880    0.0000 O   0  0  0  0  0  0  0  0  0  0  0  0
    0.8668   -1.3343    0.0000 C   0  0  0  0  0  0  0  0  0  0  0  0
    1.2089   -2.2777    0.0000 F   0  0  0  0  0  0  0  0  0  0  0  0
    0.0000   -1.8330    0.0000 F   0  0  0  0  0  0  0  0  0  0  0  0
    0.2254   -0.5671    0.0000 F   0  0  0  0  0  0  0  0  0  0  0  0
    1.0901    1.0866    0.0000 C   0  0  0  0  0  0  0  0  0  0  0  0
    1.7313    1.8472    0.0000 F   0  0  0  0  0  0  0  0  0  0  0  0
    0.2234    0.5879    0.0000 F   0  0  0  0  0  0  0  0  0  0  0  0
    0.4488    1.8539    0.0000 F   0  0  0  0  0  0  0  0  0  0  0  0
  1  2  1  0  0  0  0
  2  3  2  0  0  0  0
  2  4  1  0  0  0  0
  4  5  1  0  0  0  0
  5  6  2  0  0  0  0
  6  7  1  0  0  0  0
  7  8  2  0  0  0  0
  8  9  1  0  0  0  0
  9 10  2  0  0  0  0
 10  5  1  0  0  0  0
  8 11  1  0  0  0  0
 11 12  1  0  0  0  0
 11 13  1  0  0  0  0
 13 14  1  0  0  0  0
 13 15  1  0  0  0  0
 13 16  1  0  0  0  0
 11 17  1  0  0  0  0
 17 18  1  0  0  0  0
 17 19  1  0  0  0  0
 17 20  1  0  0  0  0
M  END
>  <EXTREG>  (ZINC00118762)
ZINC00118762

>  <LOGBIO>
2.5000

$$$$
ZINC00118770
  -MTS-   02131516532D 0   0.00000     0.00000     0

 21 21  0  0  0  0  0  0  0  0999 V2000
    3.1121    2.6252    0.0000 C   0  0  0  0  0  0  0  0  0  0  0  0
    3.9814    2.1238    0.0000 C   0  0  0  0  0  0  0  0  0  0  0  0
    4.8421    2.6225    0.0000 O   0  0  0  0  0  0  0  0  0  0  0  0
    3.9824    1.1238    0.0000 O   0  0  0  0  0  0  0  0  0  0  0  0
    3.1169    0.6230    0.0000 C   0  0  0  0  0  0  0  0  0  0  0  0
    2.2469    1.1230    0.0000 C   0  0  0  0  0  0  0  0  0  0  0  0
    1.3869    0.6230    0.0000 C   0  0  0  0  0  0  0  0  0  0  0  0
    1.3869   -0.3770    0.0000 C   0  0  0  0  0  0  0  0  0  0  0  0
    0.5201   -0.8757    0.0000 C   0  0  0  0  0  0  0  0  0  0  0  0
    2.2469   -0.8770    0.0000 C   0  0  0  0  0  0  0  0  0  0  0  0
    3.1169   -0.3770    0.0000 C   0  0  0  0  0  0  0  0  0  0  0  0
    4.1555   -0.9780    0.0000 C   0  0  0  0  0  0  0  0  0  0  0  0
    4.4988   -0.0388    0.0000 O   0  0  0  0  0  0  0  0  0  0  0  0
    5.3318   -1.1875    0.0000 C   0  0  0  0  0  0  0  0  0  0  0  0
    5.9773   -0.4192    0.0000 F   0  0  0  0  0  0  0  0  0  0  0  0
    6.1973   -1.6884    0.0000 F   0  0  0  0  0  0  0  0  0  0  0  0
    4.9885   -2.1267    0.0000 F   0  0  0  0  0  0  0  0  0  0  0  0
    3.1240   -2.2057    0.0000 C   0  0  0  0  0  0  0  0  0  0  0  0
    2.1446   -2.0313    0.0000 F   0  0  0  0  0  0  0  0  0  0  0  0
    3.9896   -2.7065    0.0000 F   0  0  0  0  0  0  0  0  0  0  0  0
    2.7807   -3.1449    0.0000 F   0  0  0  0  0  0  0  0  0  0  0  0
  1  2  1  0  0  0  0
  2  3  2  0  0  0  0
  2  4  1  0  0  0  0
  4  5  1  0  0  0  0
  5  6  2  0  0  0  0
  6  7  1  0  0  0  0
  7  8  2  0  0  0  0
  8  9  1  0  0  0  0
  8 10  1  0  0  0  0
 10 11  2  0  0  0  0
 11  5  1  0  0  0  0
 11 12  1  0  0  0  0
 12 13  1  0  0  0  0
 12 14  1  0  0  0  0
 14 15  1  0  0  0  0
 14 16  1  0  0  0  0
 14 17  1  0  0  0  0
 12 18  1  0  0  0  0
 18 19  1  0  0  0  0
 18 20  1  0  0  0  0
 18 21  1  0  0  0  0
M  END
>  <EXTREG>  (ZINC00118770)
ZINC00118770

>  <LOGBIO>
2.5000

$$$$
ZINC00119633
  -MTS-   02131516532D 0   0.00000     0.00000     0

 22 23  0  0  1  0  0  0  0  0999 V2000
    5.9201   -0.9903    0.0000 C   0  0  0  0  0  0  0  0  0  0  0  0
    5.5138   -1.9078    0.0000 C   0  0  0  0  0  0  0  0  0  0  0  0
    4.5246   -2.0127    0.0000 C   0  0  0  0  0  0  0  0  0  0  0  0
    3.9360   -1.2042    0.0000 N   0  0  0  0  0  0  0  0  0  0  0  0
    4.2460   -0.2442    0.0000 C   0  0  0  0  0  0  0  0  0  0  0  0
    5.1957    0.0690    0.0000 N   0  0  0  0  0  0  0  0  0  0  0  0
    5.4001    1.0514    0.0000 C   0  0  2  0  0  0  0  0  0  0  0  0
    4.6544    1.7177    0.0000 C   0  0  0  0  0  0  0  0  0  0  0  0
    6.3452    1.3619    0.0000 C   0  0  0  0  0  0  0  0  0  0  0  0
    6.5495    2.3443    0.0000 C   0  0  0  0  0  0  0  0  0  0  0  0
    3.4360    0.3358    0.0000 N   0  0  0  0  0  0  0  0  0  0  0  0
    2.6260   -0.2442    0.0000 C   0  0  0  0  0  0  0  0  0  0  0  0
    1.6468   -0.0415    0.0000 N   0  0  0  0  0  0  0  0  0  0  0  0
    1.3347    0.9086    0.0000 C   0  0  0  0  0  0  0  0  0  0  0  0
    0.9786   -0.7854    0.0000 C   0  0  0  0  0  0  0  0  0  0  0  0
    0.0000   -0.5797    0.0000 O   0  0  0  0  0  0  0  0  0  0  0  0
    1.2917   -1.7388    0.0000 N   0  0  0  0  0  0  0  0  0  0  0  0
    0.6254   -2.4844    0.0000 C   0  0  0  0  0  0  0  0  0  0  0  0
    2.2657   -1.9415    0.0000 C   0  0  0  0  0  0  0  0  0  0  0  0
    2.5744   -2.8926    0.0000 O   0  0  0  0  0  0  0  0  0  0  0  0
    2.9360   -1.2042    0.0000 C   0  0  0  0  0  0  0  0  0  0  0  0
    4.8302    0.8636    0.0000 H   0  0  0  0  0  0  0  0  0  0  0  0
  1  2  1  0  0  0  0
  2  3  1  0  0  0  0
  3  4  1  0  0  0  0
  4  5  1  0  0  0  0
  5  6  1  0  0  0  0
  6  7  1  0  0  0  0
  7 22  1  1  0  0  0
  7  8  1  6  0  0  0
  7  9  1  0  0  0  0
  9 10  1  0  0  0  0
  5 11  2  0  0  0  0
 11 12  1  0  0  0  0
 12 13  1  0  0  0  0
 13 14  1  0  0  0  0
 13 15  1  0  0  0  0
 15 16  2  0  0  0  0
 15 17  1  0  0  0  0
 17 18  1  0  0  0  0
 17 19  1  0  0  0  0
 19 20  2  0  0  0  0
 19 21  1  0  0  0  0
 21  4  1  0  0  0  0
 21 12  2  0  0  0  0
M  END
>  <EXTREG>  (ZINC00119633)
ZINC00119633

>  <LOGBIO>
2.5000

$$$$
ZINC00120199
  -MTS-   02131516532D 0   0.00000     0.00000     0

 16 16  0  0  0  0  0  0  0  0999 V2000
    5.1956    1.0690    0.0000 N   0  0  0  0  0  0  0  0  0  0  0  0
    4.3291    1.5681    0.0000 C   0  0  0  0  0  0  0  0  0  0  0  0
    3.4636    1.0673    0.0000 C   0  0  0  0  0  0  0  0  0  0  0  0
    2.5936    1.5673    0.0000 C   0  0  0  0  0  0  0  0  0  0  0  0
    1.7336    1.0673    0.0000 C   0  0  0  0  0  0  0  0  0  0  0  0
    1.7336    0.0673    0.0000 C   0  0  0  0  0  0  0  0  0  0  0  0
    2.5936   -0.4327    0.0000 C   0  0  0  0  0  0  0  0  0  0  0  0
    3.4636    0.0673    0.0000 C   0  0  0  0  0  0  0  0  0  0  0  0
    2.5911   -1.4327    0.0000 C   0  0  0  0  0  0  0  0  0  0  0  0
    3.5911   -1.4352    0.0000 F   0  0  0  0  0  0  0  0  0  0  0  0
    1.5911   -1.4302    0.0000 F   0  0  0  0  0  0  0  0  0  0  0  0
    2.5886   -2.4327    0.0000 F   0  0  0  0  0  0  0  0  0  0  0  0
    0.8668    1.5660    0.0000 C   0  0  0  0  0  0  0  0  0  0  0  0
    0.3681    0.6992    0.0000 F   0  0  0  0  0  0  0  0  0  0  0  0
    1.3655    2.4327    0.0000 F   0  0  0  0  0  0  0  0  0  0  0  0
    0.0000    2.0646    0.0000 F   0  0  0  0  0  0  0  0  0  0  0  0
  1  2  1  0  0  0  0
  2  3  1  0  0  0  0
  3  4  2  0  0  0  0
  4  5  1  0  0  0  0
  5  6  2  0  0  0  0
  6  7  1  0  0  0  0
  7  8  2  0  0  0  0
  8  3  1  0  0  0  0
  7  9  1  0  0  0  0
  9 10  1  0  0  0  0
  9 11  1  0  0  0  0
  9 12  1  0  0  0  0
  5 13  1  0  0  0  0
 13 14  1  0  0  0  0
 13 15  1  0  0  0  0
 13 16  1  0  0  0  0
M  END
>  <EXTREG>  (ZINC00120199)
ZINC00120199

>  <LOGBIO>
2.5000

$$$$
ZINC00120316
  -MTS-   02131516532D 0   0.00000     0.00000     0

 13 13  0  0  0  0  0  0  0  0999 V2000
    4.8476    1.7908    0.0000 C   0  0  0  0  0  0  0  0  0  0  0  0
    3.9821    1.2899    0.0000 C   0  0  0  0  0  0  0  0  0  0  0  0
    3.1121    1.7899    0.0000 N   0  0  0  0  0  0  0  0  0  0  0  0
    2.2521    1.2899    0.0000 C   0  0  0  0  0  0  0  0  0  0  0  0
    2.2521    0.2899    0.0000 C   0  0  0  0  0  0  0  0  0  0  0  0
    1.3853   -0.2088    0.0000 C   0  0  0  0  0  0  0  0  0  0  0  0
    0.5201    0.2925    0.0000 O   0  0  0  0  0  0  0  0  0  0  0  0
    3.1121   -0.2101    0.0000 C   0  0  0  0  0  0  0  0  0  0  0  0
    3.1096   -1.2101    0.0000 C   0  0  0  0  0  0  0  0  0  0  0  0
    2.2396   -1.7101    0.0000 O   0  0  0  0  0  0  0  0  0  0  0  0
    3.9696   -1.7101    0.0000 O   0  0  0  0  0  0  0  0  0  0  0  0
    3.9821    0.2899    0.0000 C   0  0  0  0  0  0  0  0  0  0  0  0
    4.8476   -0.2109    0.0000 O   0  0  0  0  0  0  0  0  0  0  0  0
  1  2  1  0  0  0  0
  2  3  1  0  0  0  0
  3  4  2  0  0  0  0
  4  5  1  0  0  0  0
  5  6  1  0  0  0  0
  6  7  1  0  0  0  0
  5  8  2  0  0  0  0
  8  9  1  0  0  0  0
  9 10  1  0  0  0  0
  9 11  2  0  0  0  0
  8 12  1  0  0  0  0
 12  2  2  0  0  0  0
 12 13  1  0  0  0  0
M  END
>  <EXTREG>  (ZINC00120316)
ZINC00120316

>  <LOGBIO>
2.5000

$$$$
ZINC00120543
  -MTS-   02131516532D 0   0.00000     0.00000     0

 17 19  0  0  0  0  0  0  0  0999 V2000
    5.4358   -1.6375    0.0000 C   0  0  0  0  0  0  0  0  0  0  0  0
    5.8399   -0.7190    0.0000 C   0  0  0  0  0  0  0  0  0  0  0  0
    5.2508    0.0826    0.0000 C   0  0  0  0  0  0  0  0  0  0  0  0
    4.2565   -0.0243    0.0000 C   0  0  0  0  0  0  0  0  0  0  0  0
    3.8514   -0.9329    0.0000 C   0  0  0  0  0  0  0  0  0  0  0  0
    4.4415   -1.7444    0.0000 C   0  0  0  0  0  0  0  0  0  0  0  0
    3.6680    0.7842    0.0000 N   0  0  0  0  0  0  0  0  0  0  0  0
    3.9780    1.7442    0.0000 C   0  0  0  0  0  0  0  0  0  0  0  0
    3.1680    2.3242    0.0000 N   0  0  0  0  0  0  0  0  0  0  0  0
    2.3580    1.7442    0.0000 C   0  0  0  0  0  0  0  0  0  0  0  0
    2.6680    0.7842    0.0000 C   0  0  0  0  0  0  0  0  0  0  0  0
    2.0795   -0.0243    0.0000 C   0  0  0  0  0  0  0  0  0  0  0  0
    1.0815    0.0805    0.0000 C   0  0  0  0  0  0  0  0  0  0  0  0
    0.4977   -0.7250    0.0000 C   0  0  0  0  0  0  0  0  0  0  0  0
    0.9027   -1.6393    0.0000 C   0  0  0  0  0  0  0  0  0  0  0  0
    1.8915   -1.7482    0.0000 C   0  0  0  0  0  0  0  0  0  0  0  0
    2.4845   -0.9386    0.0000 C   0  0  0  0  0  0  0  0  0  0  0  0
  1  2  1  0  0  0  0
  2  3  1  0  0  0  0
  3  4  1  0  0  0  0
  4  5  1  0  0  0  0
  5  6  1  0  0  0  0
  6  1  1  0  0  0  0
  4  7  1  0  0  0  0
  7  8  1  0  0  0  0
  8  9  2  0  0  0  0
  9 10  1  0  0  0  0
 10 11  2  0  0  0  0
 11  7  1  0  0  0  0
 11 12  1  0  0  0  0
 12 13  1  0  0  0  0
 13 14  1  0  0  0  0
 14 15  1  0  0  0  0
 15 16  1  0  0  0  0
 16 17  1  0  0  0  0
 17 12  1  0  0  0  0
M  END
>  <EXTREG>  (ZINC00120543)
ZINC00120543

>  <LOGBIO>
2.5000

$$$$
ZINC00120822
  -MTS-   02131516532D 0   0.00000     0.00000     0

 17 19  0  0  0  0  0  0  0  0999 V2000
    0.5967   -1.7872    0.0000 C   0  0  0  0  0  0  0  0  0  0  0  0
    1.5912   -1.6823    0.0000 C   0  0  0  0  0  0  0  0  0  0  0  0
    2.1821   -2.4933    0.0000 C   0  0  0  0  0  0  0  0  0  0  0  0
    3.1712   -2.3869    0.0000 C   0  0  0  0  0  0  0  0  0  0  0  0
    3.5785   -1.4736    0.0000 C   0  0  0  0  0  0  0  0  0  0  0  0
    4.5767   -1.3713    0.0000 N   0  0  0  0  0  0  0  0  0  0  0  0
    4.9840   -0.4580    0.0000 C   0  0  0  0  0  0  0  0  0  0  0  0
    5.9785   -0.3531    0.0000 C   0  0  0  0  0  0  0  0  0  0  0  0
    4.3931    0.3530    0.0000 C   0  0  0  0  0  0  0  0  0  0  0  0
    3.4040    0.2466    0.0000 C   0  0  0  0  0  0  0  0  0  0  0  0
    2.8155    1.0551    0.0000 N   0  0  0  0  0  0  0  0  0  0  0  0
    3.1255    2.0151    0.0000 C   0  0  0  0  0  0  0  0  0  0  0  0
    2.3155    2.5951    0.0000 C   0  0  0  0  0  0  0  0  0  0  0  0
    1.5055    2.0151    0.0000 C   0  0  0  0  0  0  0  0  0  0  0  0
    1.8155    1.0551    0.0000 C   0  0  0  0  0  0  0  0  0  0  0  0
    2.9967   -0.6667    0.0000 C   0  0  0  0  0  0  0  0  0  0  0  0
    1.9985   -0.7690    0.0000 C   0  0  0  0  0  0  0  0  0  0  0  0
  1  2  1  0  0  0  0
  2  3  2  0  0  0  0
  3  4  1  0  0  0  0
  4  5  2  0  0  0  0
  5  6  1  0  0  0  0
  6  7  2  0  0  0  0
  7  8  1  0  0  0  0
  7  9  1  0  0  0  0
  9 10  2  0  0  0  0
 10 11  1  0  0  0  0
 11 12  1  0  0  0  0
 12 13  1  0  0  0  0
 13 14  1  0  0  0  0
 14 15  1  0  0  0  0
 15 11  1  0  0  0  0
 10 16  1  0  0  0  0
 16  5  1  0  0  0  0
 16 17  2  0  0  0  0
 17  2  1  0  0  0  0
M  END
>  <EXTREG>  (ZINC00120822)
ZINC00120822

>  <LOGBIO>
2.5000

$$$$
ZINC00121165
  -MTS-   02131516532D 0   0.00000     0.00000     0

 21 22  0  0  0  0  0  0  0  0999 V2000
    4.6153    0.3371    0.0000 C   0  0  0  0  0  0  0  0  0  0  0  0
    4.0267    1.1455    0.0000 N   0  0  0  0  0  0  0  0  0  0  0  0
    4.3367    2.1055    0.0000 N   0  0  0  0  0  0  0  0  0  0  0  0
    3.5267    2.6855    0.0000 C   0  0  0  0  0  0  0  0  0  0  0  0
    3.5267    3.6855    0.0000 C   0  0  0  0  0  0  0  0  0  0  0  0
    2.7167    2.1055    0.0000 C   0  0  0  0  0  0  0  0  0  0  0  0
    3.0267    1.1455    0.0000 C   0  0  0  0  0  0  0  0  0  0  0  0
    2.4382    0.3371    0.0000 C   0  0  0  0  0  0  0  0  0  0  0  0
    1.4403    0.4423    0.0000 O   0  0  0  0  0  0  0  0  0  0  0  0
    2.8415   -0.5723    0.0000 O   0  0  0  0  0  0  0  0  0  0  0  0
    2.2526   -1.3805    0.0000 C   0  0  0  0  0  0  0  0  0  0  0  0
    1.2547   -1.2751    0.0000 C   0  0  0  0  0  0  0  0  0  0  0  0
    0.6705   -2.0803    0.0000 C   0  0  0  0  0  0  0  0  0  0  0  0
    1.0750   -2.9948    0.0000 C   0  0  0  0  0  0  0  0  0  0  0  0
    0.4840   -3.8015    0.0000 C   0  0  0  0  0  0  0  0  0  0  0  0
    2.0637   -3.1042    0.0000 C   0  0  0  0  0  0  0  0  0  0  0  0
    2.6571   -2.2950    0.0000 C   0  0  0  0  0  0  0  0  0  0  0  0
    3.6513   -2.4029    0.0000 C   0  0  0  0  0  0  0  0  0  0  0  0
    1.7670    2.4187    0.0000 N   0  3  0  0  0  0  0  0  0  0  0  0
    1.5622    3.4010    0.0000 O   0  5  0  0  0  0  0  0  0  0  0  0
    1.0245    1.7567    0.0000 O   0  0  0  0  0  0  0  0  0  0  0  0
  1  2  1  0  0  0  0
  2  3  1  0  0  0  0
  3  4  2  0  0  0  0
  4  5  1  0  0  0  0
  4  6  1  0  0  0  0
  6  7  2  0  0  0  0
  7  2  1  0  0  0  0
  7  8  1  0  0  0  0
  8  9  2  0  0  0  0
  8 10  1  0  0  0  0
 10 11  1  0  0  0  0
 11 12  2  0  0  0  0
 12 13  1  0  0  0  0
 13 14  2  0  0  0  0
 14 15  1  0  0  0  0
 14 16  1  0  0  0  0
 16 17  2  0  0  0  0
 17 11  1  0  0  0  0
 17 18  1  0  0  0  0
  6 19  1  0  0  0  0
 19 20  1  0  0  0  0
 19 21  2  0  0  0  0
M  CHG  2  19   1  20  -1
M  END
>  <EXTREG>  (ZINC00121165)
ZINC00121165

>  <LOGBIO>
2.5000

$$$$
ZINC00121702
  -MTS-   02131516532D 0   0.00000     0.00000     0

 20 21  0  0  0  0  0  0  0  0999 V2000
    4.1355   -0.8929    0.0000 C   0  0  0  0  0  0  0  0  0  0  0  0
    4.5415    0.0211    0.0000 C   0  0  0  0  0  0  0  0  0  0  0  0
    3.9529    0.8295    0.0000 N   0  0  0  0  0  0  0  0  0  0  0  0
    4.2629    1.7895    0.0000 N   0  0  0  0  0  0  0  0  0  0  0  0
    3.4529    2.3695    0.0000 C   0  0  0  0  0  0  0  0  0  0  0  0
    3.4529    3.3695    0.0000 C   0  0  0  0  0  0  0  0  0  0  0  0
    2.6429    1.7895    0.0000 C   0  0  0  0  0  0  0  0  0  0  0  0
    2.9529    0.8295    0.0000 C   0  0  0  0  0  0  0  0  0  0  0  0
    2.3644    0.0211    0.0000 C   0  0  0  0  0  0  0  0  0  0  0  0
    1.3665    0.1263    0.0000 O   0  0  0  0  0  0  0  0  0  0  0  0
    2.7677   -0.8883    0.0000 N   0  0  0  0  0  0  0  0  0  0  0  0
    2.1788   -1.6965    0.0000 C   0  0  0  0  0  0  0  0  0  0  0  0
    1.1809   -1.5912    0.0000 C   0  0  0  0  0  0  0  0  0  0  0  0
    0.5967   -2.3963    0.0000 C   0  0  0  0  0  0  0  0  0  0  0  0
    1.0012   -3.3108    0.0000 C   0  0  0  0  0  0  0  0  0  0  0  0
    1.9899   -3.4202    0.0000 C   0  0  0  0  0  0  0  0  0  0  0  0
    2.5833   -2.6110    0.0000 C   0  0  0  0  0  0  0  0  0  0  0  0
    1.6932    2.1027    0.0000 N   0  3  0  0  0  0  0  0  0  0  0  0
    1.4884    3.0850    0.0000 O   0  5  0  0  0  0  0  0  0  0  0  0
    0.9507    1.4407    0.0000 O   0  0  0  0  0  0  0  0  0  0  0  0
  1  2  1  0  0  0  0
  2  3  1  0  0  0  0
  3  4  1  0  0  0  0
  4  5  2  0  0  0  0
  5  6  1  0  0  0  0
  5  7  1  0  0  0  0
  7  8  2  0  0  0  0
  8  3  1  0  0  0  0
  8  9  1  0  0  0  0
  9 10  2  0  0  0  0
  9 11  1  0  0  0  0
 11 12  1  0  0  0  0
 12 13  2  0  0  0  0
 13 14  1  0  0  0  0
 14 15  2  0  0  0  0
 15 16  1  0  0  0  0
 16 17  2  0  0  0  0
 17 12  1  0  0  0  0
  7 18  1  0  0  0  0
 18 19  1  0  0  0  0
 18 20  2  0  0  0  0
M  CHG  2  18   1  19  -1
M  END
>  <EXTREG>  (ZINC00121702)
ZINC00121702

>  <LOGBIO>
2.5000

$$$$
ZINC00122463
  -MTS-   02131516532D 0   0.00000     0.00000     0

 17 18  0  0  0  0  0  0  0  0999 V2000
    3.4623    2.5039    0.0000 C   0  0  0  0  0  0  0  0  0  0  0  0
    2.5968    2.0030    0.0000 C   0  0  0  0  0  0  0  0  0  0  0  0
    1.7268    2.5030    0.0000 C   0  0  0  0  0  0  0  0  0  0  0  0
    0.8668    2.0030    0.0000 C   0  0  0  0  0  0  0  0  0  0  0  0
    0.0000    2.5017    0.0000 Cl  0  0  0  0  0  0  0  0  0  0  0  0
    0.8668    1.0030    0.0000 C   0  0  0  0  0  0  0  0  0  0  0  0
    1.7268    0.5030    0.0000 C   0  0  0  0  0  0  0  0  0  0  0  0
    2.5968    1.0030    0.0000 C   0  0  0  0  0  0  0  0  0  0  0  0
    3.4623    0.5021    0.0000 O   0  0  0  0  0  0  0  0  0  0  0  0
    3.4613   -0.5013    0.0000 C   0  0  0  0  0  0  0  0  0  0  0  0
    2.5988   -0.9969    0.0000 O   0  0  0  0  0  0  0  0  0  0  0  0
    4.3266   -1.0026    0.0000 C   0  0  0  0  0  0  0  0  0  0  0  0
    4.3261   -2.0061    0.0000 C   0  0  0  0  0  0  0  0  0  0  0  0
    5.1878   -2.5030    0.0000 C   0  0  0  0  0  0  0  0  0  0  0  0
    6.0551   -2.0052    0.0000 C   0  0  0  0  0  0  0  0  0  0  0  0
    6.0606   -1.0104    0.0000 C   0  0  0  0  0  0  0  0  0  0  0  0
    5.1939   -0.5048    0.0000 C   0  0  0  0  0  0  0  0  0  0  0  0
  1  2  1  0  0  0  0
  2  3  2  0  0  0  0
  3  4  1  0  0  0  0
  4  5  1  0  0  0  0
  4  6  2  0  0  0  0
  6  7  1  0  0  0  0
  7  8  2  0  0  0  0
  8  2  1  0  0  0  0
  8  9  1  0  0  0  0
  9 10  1  0  0  0  0
 10 11  2  0  0  0  0
 10 12  1  0  0  0  0
 12 13  2  0  0  0  0
 13 14  1  0  0  0  0
 14 15  2  0  0  0  0
 15 16  1  0  0  0  0
 16 17  2  0  0  0  0
 17 12  1  0  0  0  0
M  END
>  <EXTREG>  (ZINC00122463)
ZINC00122463

>  <LOGBIO>
2.5000

$$$$
ZINC00122796
  -MTS-   02131516532D 0   0.00000     0.00000     0

 17 18  0  0  0  0  0  0  0  0999 V2000
    2.4314   -3.0798    0.0000 C   0  0  0  0  0  0  0  0  0  0  0  0
    2.8364   -2.1655    0.0000 C   0  0  0  0  0  0  0  0  0  0  0  0
    2.2458   -1.3543    0.0000 C   0  0  0  0  0  0  0  0  0  0  0  0
    2.6505   -0.4455    0.0000 C   0  0  0  0  0  0  0  0  0  0  0  0
    2.0615    0.3627    0.0000 O   0  0  0  0  0  0  0  0  0  0  0  0
    2.4683    1.2799    0.0000 C   0  0  0  0  0  0  0  0  0  0  0  0
    3.4576    1.3843    0.0000 O   0  0  0  0  0  0  0  0  0  0  0  0
    1.8798    2.0884    0.0000 C   0  0  0  0  0  0  0  0  0  0  0  0
    2.1898    3.0484    0.0000 O   0  0  0  0  0  0  0  0  0  0  0  0
    1.3798    3.6284    0.0000 N   0  0  0  0  0  0  0  0  0  0  0  0
    0.5698    3.0484    0.0000 C   0  0  0  0  0  0  0  0  0  0  0  0
    0.8798    2.0884    0.0000 C   0  0  0  0  0  0  0  0  0  0  0  0
    3.6447   -0.3380    0.0000 C   0  0  0  0  0  0  0  0  0  0  0  0
    4.2342   -1.1393    0.0000 C   0  0  0  0  0  0  0  0  0  0  0  0
    5.2281   -1.0294    0.0000 C   0  0  0  0  0  0  0  0  0  0  0  0
    3.8306   -2.0580    0.0000 C   0  0  0  0  0  0  0  0  0  0  0  0
    4.4215   -2.8647    0.0000 Cl  0  0  0  0  0  0  0  0  0  0  0  0
  1  2  1  0  0  0  0
  2  3  2  0  0  0  0
  3  4  1  0  0  0  0
  4  5  1  0  0  0  0
  5  6  1  0  0  0  0
  6  7  2  0  0  0  0
  6  8  1  0  0  0  0
  8  9  1  0  0  0  0
  9 10  1  0  0  0  0
 10 11  2  0  0  0  0
 11 12  1  0  0  0  0
 12  8  2  0  0  0  0
  4 13  2  0  0  0  0
 13 14  1  0  0  0  0
 14 15  1  0  0  0  0
 14 16  2  0  0  0  0
 16  2  1  0  0  0  0
 16 17  1  0  0  0  0
M  END
>  <EXTREG>  (ZINC00122796)
ZINC00122796

>  <LOGBIO>
2.5000

$$$$
ZINC00123006
  -MTS-   02131516532D 0   0.00000     0.00000     0

 17 18  0  0  0  0  0  0  0  0999 V2000
    6.4723    0.9693    0.0000 C   0  0  0  0  0  0  0  0  0  0  0  0
    6.0655    0.0520    0.0000 O   0  0  0  0  0  0  0  0  0  0  0  0
    5.0762   -0.0524    0.0000 C   0  0  0  0  0  0  0  0  0  0  0  0
    4.6693   -0.9697    0.0000 O   0  0  0  0  0  0  0  0  0  0  0  0
    4.4877    0.7561    0.0000 C   0  0  0  0  0  0  0  0  0  0  0  0
    4.7977    1.7161    0.0000 S   0  0  0  0  0  0  0  0  0  0  0  0
    3.9877    2.2961    0.0000 C   0  0  0  0  0  0  0  0  0  0  0  0
    3.1777    1.7161    0.0000 C   0  0  0  0  0  0  0  0  0  0  0  0
    3.4877    0.7561    0.0000 C   0  0  0  0  0  0  0  0  0  0  0  0
    2.8991   -0.0524    0.0000 N   0  0  0  0  0  0  0  0  0  0  0  0
    1.9013    0.0534    0.0000 C   0  0  0  0  0  0  0  0  0  0  0  0
    1.4984    0.9630    0.0000 O   0  0  0  0  0  0  0  0  0  0  0  0
    1.3123   -0.7548    0.0000 C   0  0  0  0  0  0  0  0  0  0  0  0
    0.3035   -0.7542    0.0000 O   0  0  0  0  0  0  0  0  0  0  0  0
    0.0000   -1.7031    0.0000 N   0  0  0  0  0  0  0  0  0  0  0  0
    0.8005   -2.2961    0.0000 C   0  0  0  0  0  0  0  0  0  0  0  0
    1.6191   -1.7065    0.0000 C   0  0  0  0  0  0  0  0  0  0  0  0
  1  2  1  0  0  0  0
  2  3  1  0  0  0  0
  3  4  2  0  0  0  0
  3  5  1  0  0  0  0
  5  6  1  0  0  0  0
  6  7  1  0  0  0  0
  7  8  2  0  0  0  0
  8  9  1  0  0  0  0
  9  5  2  0  0  0  0
  9 10  1  0  0  0  0
 10 11  1  0  0  0  0
 11 12  2  0  0  0  0
 11 13  1  0  0  0  0
 13 14  1  0  0  0  0
 14 15  1  0  0  0  0
 15 16  2  0  0  0  0
 16 17  1  0  0  0  0
 17 13  2  0  0  0  0
M  END
>  <EXTREG>  (ZINC00123006)
ZINC00123006

>  <LOGBIO>
2.5000

$$$$
ZINC00123763
  -MTS-   02131516532D 0   0.00000     0.00000     0

 24 26  0  0  0  0  0  0  0  0999 V2000
    2.3531   -4.5955    0.0000 C   0  0  0  0  0  0  0  0  0  0  0  0
    2.7627   -3.6795    0.0000 C   0  0  0  0  0  0  0  0  0  0  0  0
    3.7523   -3.5780    0.0000 O   0  0  0  0  0  0  0  0  0  0  0  0
    2.1766   -2.8692    0.0000 C   0  0  0  0  0  0  0  0  0  0  0  0
    1.1783   -2.9711    0.0000 C   0  0  0  0  0  0  0  0  0  0  0  0
    0.5969   -2.1639    0.0000 C   0  0  0  0  0  0  0  0  0  0  0  0
    1.0046   -1.2508    0.0000 C   0  0  0  0  0  0  0  0  0  0  0  0
    1.9937   -1.1449    0.0000 C   0  0  0  0  0  0  0  0  0  0  0  0
    2.3992   -0.2307    0.0000 N   0  0  0  0  0  0  0  0  0  0  0  0
    3.3969   -0.1244    0.0000 C   0  0  0  0  0  0  0  0  0  0  0  0
    3.9820   -0.9290    0.0000 O   0  0  0  0  0  0  0  0  0  0  0  0
    3.8029    0.7895    0.0000 C   0  0  0  0  0  0  0  0  0  0  0  0
    3.2143    1.5980    0.0000 N   0  0  0  0  0  0  0  0  0  0  0  0
    3.5243    2.5580    0.0000 C   0  0  0  0  0  0  0  0  0  0  0  0
    4.4740    2.8711    0.0000 O   0  0  0  0  0  0  0  0  0  0  0  0
    2.7143    3.1380    0.0000 C   0  0  0  0  0  0  0  0  0  0  0  0
    2.6147    4.1361    0.0000 C   0  0  0  0  0  0  0  0  0  0  0  0
    1.7027    4.5464    0.0000 C   0  0  0  0  0  0  0  0  0  0  0  0
    0.8898    3.9581    0.0000 C   0  0  0  0  0  0  0  0  0  0  0  0
    0.9930    2.9687    0.0000 C   0  0  0  0  0  0  0  0  0  0  0  0
    1.9043    2.5580    0.0000 C   0  0  0  0  0  0  0  0  0  0  0  0
    2.2143    1.5980    0.0000 C   0  0  0  0  0  0  0  0  0  0  0  0
    1.6258    0.7895    0.0000 O   0  0  0  0  0  0  0  0  0  0  0  0
    2.5843   -1.9561    0.0000 C   0  0  0  0  0  0  0  0  0  0  0  0
  1  2  1  0  0  0  0
  2  3  2  0  0  0  0
  2  4  1  0  0  0  0
  4  5  2  0  0  0  0
  5  6  1  0  0  0  0
  6  7  2  0  0  0  0
  7  8  1  0  0  0  0
  8  9  1  0  0  0  0
  9 10  1  0  0  0  0
 10 11  2  0  0  0  0
 10 12  1  0  0  0  0
 12 13  1  0  0  0  0
 13 14  1  0  0  0  0
 14 15  2  0  0  0  0
 14 16  1  0  0  0  0
 16 17  2  0  0  0  0
 17 18  1  0  0  0  0
 18 19  2  0  0  0  0
 19 20  1  0  0  0  0
 20 21  2  0  0  0  0
 21 16  1  0  0  0  0
 21 22  1  0  0  0  0
 22 13  1  0  0  0  0
 22 23  2  0  0  0  0
  8 24  2  0  0  0  0
 24  4  1  0  0  0  0
M  END
>  <EXTREG>  (ZINC00123763)
ZINC00123763

>  <LOGBIO>
2.5000

$$$$
ZINC00124794
  -MTS-   02131516532D 0   0.00000     0.00000     0

 15 16  0  0  0  0  0  0  0  0999 V2000
    4.3555    0.5501    0.0000 C   0  0  0  0  0  0  0  0  0  0  0  0
    3.7670    1.3586    0.0000 N   0  0  0  0  0  0  0  0  0  0  0  0
    4.0770    2.3186    0.0000 C   0  0  0  0  0  0  0  0  0  0  0  0
    3.2670    2.8986    0.0000 N   0  0  0  0  0  0  0  0  0  0  0  0
    2.4570    2.3186    0.0000 N   0  0  0  0  0  0  0  0  0  0  0  0
    2.7670    1.3586    0.0000 C   0  0  0  0  0  0  0  0  0  0  0  0
    2.1785    0.5501    0.0000 C   0  0  0  0  0  0  0  0  0  0  0  0
    1.1805    0.6549    0.0000 C   0  0  0  0  0  0  0  0  0  0  0  0
    0.5967   -0.1506    0.0000 C   0  0  0  0  0  0  0  0  0  0  0  0
    1.0017   -1.0649    0.0000 C   0  0  0  0  0  0  0  0  0  0  0  0
    1.9905   -1.1737    0.0000 C   0  0  0  0  0  0  0  0  0  0  0  0
    2.5835   -0.3642    0.0000 C   0  0  0  0  0  0  0  0  0  0  0  0
    2.3932   -2.0891    0.0000 N   0  3  0  0  0  0  0  0  0  0  0  0
    1.8003   -2.8986    0.0000 O   0  5  0  0  0  0  0  0  0  0  0  0
    3.3820   -2.1979    0.0000 O   0  0  0  0  0  0  0  0  0  0  0  0
  1  2  1  0  0  0  0
  2  3  1  0  0  0  0
  3  4  2  0  0  0  0
  4  5  1  0  0  0  0
  5  6  2  0  0  0  0
  6  2  1  0  0  0  0
  6  7  1  0  0  0  0
  7  8  2  0  0  0  0
  8  9  1  0  0  0  0
  9 10  2  0  0  0  0
 10 11  1  0  0  0  0
 11 12  2  0  0  0  0
 12  7  1  0  0  0  0
 11 13  1  0  0  0  0
 13 14  1  0  0  0  0
 13 15  2  0  0  0  0
M  CHG  2  13   1  14  -1
M  END
>  <EXTREG>  (ZINC00124794)
ZINC00124794

>  <LOGBIO>
2.5000

$$$$
ZINC00124850
  -MTS-   02131516532D 0   0.00000     0.00000     0

 20 21  0  0  0  0  0  0  0  0999 V2000
    0.5971   -0.9684    0.0000 C   0  0  0  0  0  0  0  0  0  0  0  0
    0.6962    0.0301    0.0000 O   0  0  0  0  0  0  0  0  0  0  0  0
    1.6030    0.4390    0.0000 C   0  0  0  0  0  0  0  0  0  0  0  0
    1.7021    1.4376    0.0000 O   0  0  0  0  0  0  0  0  0  0  0  0
    2.4151   -0.1445    0.0000 C   0  0  0  0  0  0  0  0  0  0  0  0
    2.4214   -1.1533    0.0000 S   0  0  0  0  0  0  0  0  0  0  0  0
    3.3722   -1.4505    0.0000 C   0  0  0  0  0  0  0  0  0  0  0  0
    3.6854   -2.4002    0.0000 S   0  0  0  0  0  0  0  0  0  0  0  0
    3.0195   -3.1462    0.0000 C   0  0  0  0  0  0  0  0  0  0  0  0
    3.9599   -0.6460    0.0000 C   0  0  0  0  0  0  0  0  0  0  0  0
    4.9599   -0.6460    0.0000 C   0  0  0  0  0  0  0  0  0  0  0  0
    5.9599   -0.6460    0.0000 N   0  0  0  0  0  0  0  0  0  0  0  0
    3.3648    0.1687    0.0000 C   0  0  0  0  0  0  0  0  0  0  0  0
    3.6706    1.1208    0.0000 C   0  0  0  0  0  0  0  0  0  0  0  0
    4.6511    1.3338    0.0000 C   0  0  0  0  0  0  0  0  0  0  0  0
    4.9534    2.2815    0.0000 C   0  0  0  0  0  0  0  0  0  0  0  0
    4.2824    3.0230    0.0000 C   0  0  0  0  0  0  0  0  0  0  0  0
    3.3092    2.8168    0.0000 C   0  0  0  0  0  0  0  0  0  0  0  0
    2.6401    3.5599    0.0000 Cl  0  0  0  0  0  0  0  0  0  0  0  0
    2.9996    1.8623    0.0000 C   0  0  0  0  0  0  0  0  0  0  0  0
  1  2  1  0  0  0  0
  2  3  1  0  0  0  0
  3  4  2  0  0  0  0
  3  5  1  0  0  0  0
  5  6  1  0  0  0  0
  6  7  1  0  0  0  0
  7  8  1  0  0  0  0
  8  9  1  0  0  0  0
  7 10  2  0  0  0  0
 10 11  1  0  0  0  0
 11 12  3  0  0  0  0
 10 13  1  0  0  0  0
 13  5  2  0  0  0  0
 13 14  1  0  0  0  0
 14 15  2  0  0  0  0
 15 16  1  0  0  0  0
 16 17  2  0  0  0  0
 17 18  1  0  0  0  0
 18 19  1  0  0  0  0
 18 20  2  0  0  0  0
 20 14  1  0  0  0  0
M  END
>  <EXTREG>  (ZINC00124850)
ZINC00124850

>  <LOGBIO>
2.5000

$$$$
ZINC00125103
  -MTS-   02131516532D 0   0.00000     0.00000     0

 15 15  0  0  0  0  0  0  0  0999 V2000
    5.3546   -0.4357    0.0000 C   0  0  0  0  0  0  0  0  0  0  0  0
    4.3602   -0.5411    0.0000 S   0  0  0  0  0  0  0  0  0  0  0  0
    3.7716    0.2674    0.0000 C   0  0  0  0  0  0  0  0  0  0  0  0
    4.0816    1.2274    0.0000 S   0  0  0  0  0  0  0  0  0  0  0  0
    3.2716    1.8074    0.0000 C   0  0  0  0  0  0  0  0  0  0  0  0
    3.2716    2.8074    0.0000 Br  0  0  0  0  0  0  0  0  0  0  0  0
    2.4616    1.2274    0.0000 C   0  0  0  0  0  0  0  0  0  0  0  0
    1.5119    1.5406    0.0000 Cl  0  0  0  0  0  0  0  0  0  0  0  0
    2.7716    0.2674    0.0000 C   0  0  0  0  0  0  0  0  0  0  0  0
    2.1831   -0.5411    0.0000 S   0  0  0  0  0  0  0  0  0  0  0  0
    2.9916   -1.1296    0.0000 O   0  0  0  0  0  0  0  0  0  0  0  0
    1.3746    0.0474    0.0000 O   0  0  0  0  0  0  0  0  0  0  0  0
    1.5946   -1.3496    0.0000 C   0  0  0  0  0  0  0  0  0  0  0  0
    0.5967   -1.2443    0.0000 C   0  0  0  0  0  0  0  0  0  0  0  0
    1.9979   -2.2589    0.0000 C   0  0  0  0  0  0  0  0  0  0  0  0
  1  2  1  0  0  0  0
  2  3  1  0  0  0  0
  3  4  1  0  0  0  0
  4  5  1  0  0  0  0
  5  6  1  0  0  0  0
  5  7  2  0  0  0  0
  7  8  1  0  0  0  0
  7  9  1  0  0  0  0
  9  3  2  0  0  0  0
  9 10  1  0  0  0  0
 10 11  2  0  0  0  0
 10 12  2  0  0  0  0
 10 13  1  0  0  0  0
 13 14  1  0  0  0  0
 13 15  1  0  0  0  0
M  END
>  <EXTREG>  (ZINC00125103)
ZINC00125103

>  <LOGBIO>
2.5000

$$$$
ZINC00125167
  -MTS-   02131516532D 0   0.00000     0.00000     0

 21 23  0  0  0  0  0  0  0  0999 V2000
    0.5971   -0.3428    0.0000 C   0  0  0  0  0  0  0  0  0  0  0  0
    0.6962    0.6557    0.0000 O   0  0  0  0  0  0  0  0  0  0  0  0
    1.6030    1.0647    0.0000 C   0  0  0  0  0  0  0  0  0  0  0  0
    1.7021    2.0632    0.0000 O   0  0  0  0  0  0  0  0  0  0  0  0
    2.4151    0.4811    0.0000 C   0  0  0  0  0  0  0  0  0  0  0  0
    2.4214   -0.5276    0.0000 S   0  0  0  0  0  0  0  0  0  0  0  0
    3.3722   -0.8248    0.0000 C   0  0  0  0  0  0  0  0  0  0  0  0
    3.6854   -1.7745    0.0000 N   0  0  0  0  0  0  0  0  0  0  0  0
    3.0967   -2.5938    0.0000 C   0  0  0  0  0  0  0  0  0  0  0  0
    3.6906   -3.3936    0.0000 C   0  0  0  0  0  0  0  0  0  0  0  0
    4.6392   -3.0891    0.0000 C   0  0  0  0  0  0  0  0  0  0  0  0
    4.6375   -2.0802    0.0000 C   0  0  0  0  0  0  0  0  0  0  0  0
    3.9599   -0.0203    0.0000 C   0  0  0  0  0  0  0  0  0  0  0  0
    4.9599   -0.0203    0.0000 C   0  0  0  0  0  0  0  0  0  0  0  0
    5.9599   -0.0203    0.0000 N   0  0  0  0  0  0  0  0  0  0  0  0
    3.3648    0.7943    0.0000 C   0  0  0  0  0  0  0  0  0  0  0  0
    3.6706    1.7464    0.0000 C   0  0  0  0  0  0  0  0  0  0  0  0
    4.6286    2.0623    0.0000 S   0  0  0  0  0  0  0  0  0  0  0  0
    4.6192    3.0585    0.0000 C   0  0  0  0  0  0  0  0  0  0  0  0
    3.6731    3.3705    0.0000 C   0  0  0  0  0  0  0  0  0  0  0  0
    3.0807    2.5539    0.0000 C   0  0  0  0  0  0  0  0  0  0  0  0
  1  2  1  0  0  0  0
  2  3  1  0  0  0  0
  3  4  2  0  0  0  0
  3  5  1  0  0  0  0
  5  6  1  0  0  0  0
  6  7  1  0  0  0  0
  7  8  1  0  0  0  0
  8  9  1  0  0  0  0
  9 10  1  0  0  0  0
 10 11  1  0  0  0  0
 11 12  1  0  0  0  0
 12  8  1  0  0  0  0
  7 13  2  0  0  0  0
 13 14  1  0  0  0  0
 14 15  3  0  0  0  0
 13 16  1  0  0  0  0
 16  5  2  0  0  0  0
 16 17  1  0  0  0  0
 17 18  1  0  0  0  0
 18 19  1  0  0  0  0
 19 20  2  0  0  0  0
 20 21  1  0  0  0  0
 21 17  2  0  0  0  0
M  END
>  <EXTREG>  (ZINC00125167)
ZINC00125167

>  <LOGBIO>
2.5000

$$$$
ZINC00126230
  -MTS-   02131516532D 0   0.00000     0.00000     0

 22 23  0  0  1  0  0  0  0  0999 V2000
    6.5755    1.8945    0.0000 C   0  0  0  0  0  0  0  0  0  0  0  0
    6.5792    0.8911    0.0000 C   0  0  1  0  0  0  0  0  0  0  0  0
    5.7189    0.3915    0.0000 N   0  0  0  0  0  0  0  0  0  0  0  0
    4.8492    0.8919    0.0000 C   0  0  0  0  0  0  0  0  0  0  0  0
    4.8487    1.8867    0.0000 O   0  0  0  0  0  0  0  0  0  0  0  0
    3.9836    0.3910    0.0000 C   0  0  0  0  0  0  0  0  0  0  0  0
    3.1136    0.8910    0.0000 C   0  0  0  0  0  0  0  0  0  0  0  0
    2.2536    0.3910    0.0000 C   0  0  0  0  0  0  0  0  0  0  0  0
    2.2536   -0.6090    0.0000 C   0  0  0  0  0  0  0  0  0  0  0  0
    3.1136   -1.1090    0.0000 C   0  0  0  0  0  0  0  0  0  0  0  0
    3.9836   -0.6090    0.0000 C   0  0  0  0  0  0  0  0  0  0  0  0
    1.3869   -1.1077    0.0000 C   0  0  0  0  0  0  0  0  0  0  0  0
    1.8855   -1.9744    0.0000 C   0  0  0  0  0  0  0  0  0  0  0  0
    0.8882   -0.2409    0.0000 C   0  0  0  0  0  0  0  0  0  0  0  0
    0.5201   -1.6063    0.0000 C   0  0  0  0  0  0  0  0  0  0  0  0
    7.4467    0.3938    0.0000 C   0  0  0  0  0  0  0  0  0  0  0  0
    7.4508   -0.6097    0.0000 C   0  0  0  0  0  0  0  0  0  0  0  0
    8.3149   -1.1027    0.0000 C   0  0  0  0  0  0  0  0  0  0  0  0
    9.1798   -0.6008    0.0000 C   0  0  0  0  0  0  0  0  0  0  0  0
    9.1808    0.3939    0.0000 C   0  0  0  0  0  0  0  0  0  0  0  0
    8.3117    0.8956    0.0000 C   0  0  0  0  0  0  0  0  0  0  0  0
    7.0978    1.1928    0.0000 H   0  0  0  0  0  0  0  0  0  0  0  0
  2  1  1  6  0  0  0
  2 22  1  1  0  0  0
  2  3  1  0  0  0  0
  3  4  1  0  0  0  0
  4  5  2  0  0  0  0
  4  6  1  0  0  0  0
  6  7  2  0  0  0  0
  7  8  1  0  0  0  0
  8  9  2  0  0  0  0
  9 10  1  0  0  0  0
 10 11  2  0  0  0  0
 11  6  1  0  0  0  0
  9 12  1  0  0  0  0
 12 13  1  0  0  0  0
 12 14  1  0  0  0  0
 12 15  1  0  0  0  0
  2 16  1  0  0  0  0
 16 17  2  0  0  0  0
 17 18  1  0  0  0  0
 18 19  2  0  0  0  0
 19 20  1  0  0  0  0
 20 21  2  0  0  0  0
 21 16  1  0  0  0  0
M  END
>  <EXTREG>  (ZINC00126230)
ZINC00126230

>  <LOGBIO>
2.5000

$$$$
ZINC00126695
  -MTS-   02131516532D 0   0.00000     0.00000     0

 17 18  0  0  0  0  0  0  0  0999 V2000
    4.8648    2.7504    0.0000 C   0  0  0  0  0  0  0  0  0  0  0  0
    3.9983    3.2495    0.0000 S   0  0  0  0  0  0  0  0  0  0  0  0
    3.1327    2.7487    0.0000 C   0  0  0  0  0  0  0  0  0  0  0  0
    2.2627    3.2487    0.0000 N   0  0  0  0  0  0  0  0  0  0  0  0
    1.4027    2.7487    0.0000 C   0  0  0  0  0  0  0  0  0  0  0  0
    0.5359    3.2474    0.0000 N   0  0  0  0  0  0  0  0  0  0  0  0
    1.4027    1.7487    0.0000 N   0  0  0  0  0  0  0  0  0  0  0  0
    2.2627    1.2487    0.0000 C   0  0  0  0  0  0  0  0  0  0  0  0
    2.2602    0.2487    0.0000 C   0  0  0  0  0  0  0  0  0  0  0  0
    1.3929   -0.2492    0.0000 S   0  0  0  0  0  0  0  0  0  0  0  0
    1.3904   -1.2492    0.0000 C   0  0  0  0  0  0  0  0  0  0  0  0
    0.5207   -1.7496    0.0000 C   0  0  0  0  0  0  0  0  0  0  0  0
    0.5202   -2.7443    0.0000 C   0  0  0  0  0  0  0  0  0  0  0  0
    1.3845   -3.2474    0.0000 C   0  0  0  0  0  0  0  0  0  0  0  0
    2.2492   -2.7556    0.0000 C   0  0  0  0  0  0  0  0  0  0  0  0
    2.2547   -1.7522    0.0000 C   0  0  0  0  0  0  0  0  0  0  0  0
    3.1327    1.7487    0.0000 N   0  0  0  0  0  0  0  0  0  0  0  0
  1  2  1  0  0  0  0
  2  3  1  0  0  0  0
  3  4  2  0  0  0  0
  4  5  1  0  0  0  0
  5  6  1  0  0  0  0
  5  7  2  0  0  0  0
  7  8  1  0  0  0  0
  8  9  1  0  0  0  0
  9 10  1  0  0  0  0
 10 11  1  0  0  0  0
 11 12  2  0  0  0  0
 12 13  1  0  0  0  0
 13 14  2  0  0  0  0
 14 15  1  0  0  0  0
 15 16  2  0  0  0  0
 16 11  1  0  0  0  0
  8 17  2  0  0  0  0
 17  3  1  0  0  0  0
M  END
>  <EXTREG>  (ZINC00126695)
ZINC00126695

>  <LOGBIO>
2.5000

$$$$
ZINC00127559
  -MTS-   02131516532D 0   0.00000     0.00000     0

 21 22  0  0  0  0  0  0  0  0999 V2000
    5.1964    3.8157    0.0000 F   0  0  0  0  0  0  0  0  0  0  0  0
    4.3308    3.3148    0.0000 C   0  0  0  0  0  0  0  0  0  0  0  0
    4.8317    2.4493    0.0000 F   0  0  0  0  0  0  0  0  0  0  0  0
    3.8300    4.1803    0.0000 F   0  0  0  0  0  0  0  0  0  0  0  0
    3.4653    2.8139    0.0000 C   0  0  0  0  0  0  0  0  0  0  0  0
    2.5953    3.3139    0.0000 C   0  0  0  0  0  0  0  0  0  0  0  0
    1.7353    2.8139    0.0000 C   0  0  0  0  0  0  0  0  0  0  0  0
    1.7353    1.8139    0.0000 N   0  0  0  0  0  0  0  0  0  0  0  0
    2.5953    1.3139    0.0000 C   0  0  0  0  0  0  0  0  0  0  0  0
    3.4653    1.8139    0.0000 C   0  0  0  0  0  0  0  0  0  0  0  0
    0.8685    1.3153    0.0000 C   0  0  0  0  0  0  0  0  0  0  0  0
    0.0000    1.8178    0.0000 O   0  0  0  0  0  0  0  0  0  0  0  0
    0.8665    0.3205    0.0000 C   0  0  0  0  0  0  0  0  0  0  0  0
    1.7350   -0.1821    0.0000 S   0  0  0  0  0  0  0  0  0  0  0  0
    1.7340   -1.1821    0.0000 C   0  0  0  0  0  0  0  0  0  0  0  0
    0.8650   -1.6838    0.0000 C   0  0  0  0  0  0  0  0  0  0  0  0
    0.8660   -2.6786    0.0000 C   0  0  0  0  0  0  0  0  0  0  0  0
    1.7311   -3.1803    0.0000 C   0  0  0  0  0  0  0  0  0  0  0  0
    1.7276   -4.1803    0.0000 Cl  0  0  0  0  0  0  0  0  0  0  0  0
    2.5951   -2.6873    0.0000 C   0  0  0  0  0  0  0  0  0  0  0  0
    2.5990   -1.6838    0.0000 C   0  0  0  0  0  0  0  0  0  0  0  0
  1  2  1  0  0  0  0
  2  3  1  0  0  0  0
  2  4  1  0  0  0  0
  2  5  1  0  0  0  0
  5  6  1  0  0  0  0
  6  7  1  0  0  0  0
  7  8  1  0  0  0  0
  8  9  1  0  0  0  0
  9 10  1  0  0  0  0
 10  5  1  0  0  0  0
  8 11  1  0  0  0  0
 11 12  2  0  0  0  0
 11 13  1  0  0  0  0
 13 14  1  0  0  0  0
 14 15  1  0  0  0  0
 15 16  2  0  0  0  0
 16 17  1  0  0  0  0
 17 18  2  0  0  0  0
 18 19  1  0  0  0  0
 18 20  1  0  0  0  0
 20 21  2  0  0  0  0
 21 15  1  0  0  0  0
M  END
>  <EXTREG>  (ZINC00127559)
ZINC00127559

>  <LOGBIO>
2.5000

$$$$
ZINC00128052
  -MTS-   02131516532D 0   0.00000     0.00000     0

 20 21  0  0  1  0  0  0  0  0999 V2000
    0.5576    1.7748    0.0000 C   0  0  0  0  0  0  0  0  0  0  0  0
    1.4900    2.1455    0.0000 C   0  0  0  0  0  0  0  0  0  0  0  0
    2.2698    1.5278    0.0000 C   0  0  0  0  0  0  0  0  0  0  0  0
    2.1241    0.5385    0.0000 C   0  0  1  0  0  0  0  0  0  0  0  0
    1.6190   -0.1452    0.0000 C   0  0  0  0  0  0  0  0  0  0  0  0
    1.4733   -1.1345    0.0000 C   0  0  2  0  0  0  0  0  0  0  0  0
    0.6452   -0.5738    0.0000 O   0  0  0  0  0  0  0  0  0  0  0  0
    0.7105   -1.5780    0.0000 C   0  0  0  0  0  0  0  0  0  0  0  0
    2.0669   -1.2219    0.0000 C   0  0  1  0  0  0  0  0  0  0  0  0
    3.2669   -1.2219    0.0000 C   0  0  0  0  0  0  0  0  0  0  0  0
    4.2669   -1.2219    0.0000 N   0  0  0  0  0  0  0  0  0  0  0  0
    2.3533   -2.0222    0.0000 C   0  0  0  0  0  0  0  0  0  0  0  0
    3.1266   -2.6562    0.0000 O   0  0  0  0  0  0  0  0  0  0  0  0
    1.9773   -1.9668    0.0000 N   0  0  0  0  0  0  0  0  0  0  0  0
    2.4105   -0.2618    0.0000 C   0  0  0  0  0  0  0  0  0  0  0  0
    3.3743    0.4531    0.0000 C   0  0  0  0  0  0  0  0  0  0  0  0
    4.1775    1.0488    0.0000 N   0  0  0  0  0  0  0  0  0  0  0  0
    3.3743   -0.9766    0.0000 C   0  0  0  0  0  0  0  0  0  0  0  0
    4.1775   -1.5723    0.0000 N   0  0  0  0  0  0  0  0  0  0  0  0
    1.5694    0.7673    0.0000 H   0  0  0  0  0  0  0  0  0  0  0  0
  1  2  1  0  0  0  0
  2  3  1  0  0  0  0
  4  3  1  6  0  0  0
  4 20  1  1  0  0  0
  4  5  1  0  0  0  0
  5  6  1  0  0  0  0
  6  7  1  6  0  0  0
  6  8  1  0  0  0  0
  8  9  1  0  0  0  0
  9 10  1  1  0  0  0
 10 11  3  0  0  0  0
  9 12  1  0  0  0  0
 12 13  2  0  0  0  0
 12 14  1  0  0  0  0
 14  6  1  0  0  0  0
  9 15  1  0  0  0  0
 15  4  1  0  0  0  0
 15 16  1  0  0  0  0
 16 17  3  0  0  0  0
 15 18  1  0  0  0  0
 18 19  3  0  0  0  0
M  END
>  <EXTREG>  (ZINC00128052)
ZINC00128052

>  <LOGBIO>
2.5000

$$$$
ZINC00128732
  -MTS-   02131516532D 0   0.00000     0.00000     0

 11 11  0  0  0  0  0  0  0  0999 V2000
    3.6230   -1.5817    0.0000 C   0  0  0  0  0  0  0  0  0  0  0  0
    3.0345   -0.7732    0.0000 C   0  0  0  0  0  0  0  0  0  0  0  0
    3.3445    0.1868    0.0000 O   0  0  0  0  0  0  0  0  0  0  0  0
    2.5345    0.7668    0.0000 C   0  0  0  0  0  0  0  0  0  0  0  0
    2.5345    1.7668    0.0000 N   0  0  0  0  0  0  0  0  0  0  0  0
    1.7245    0.1868    0.0000 C   0  0  0  0  0  0  0  0  0  0  0  0
    0.7748    0.4999    0.0000 C   0  0  0  0  0  0  0  0  0  0  0  0
    0.5699    1.4823    0.0000 N   0  0  0  0  0  0  0  0  0  0  0  0
    0.0323   -0.1621    0.0000 O   0  0  0  0  0  0  0  0  0  0  0  0
    2.0345   -0.7732    0.0000 C   0  0  0  0  0  0  0  0  0  0  0  0
    1.4460   -1.5817    0.0000 C   0  0  0  0  0  0  0  0  0  0  0  0
  1  2  1  0  0  0  0
  2  3  1  0  0  0  0
  3  4  1  0  0  0  0
  4  5  1  0  0  0  0
  4  6  2  0  0  0  0
  6  7  1  0  0  0  0
  7  8  1  0  0  0  0
  7  9  2  0  0  0  0
  6 10  1  0  0  0  0
 10  2  2  0  0  0  0
 10 11  1  0  0  0  0
M  END
>  <EXTREG>  (ZINC00128732)
ZINC00128732

>  <LOGBIO>
2.5000

$$$$
ZINC00129315
  -MTS-   02131516532D 0   0.00000     0.00000     0

 18 20  0  0  0  0  0  0  0  0999 V2000
    5.3150   -2.9734    0.0000 O   0  0  0  0  0  0  0  0  0  0  0  0
    4.7265   -2.1649    0.0000 C   0  0  0  0  0  0  0  0  0  0  0  0
    5.0365   -1.2049    0.0000 N   0  0  0  0  0  0  0  0  0  0  0  0
    4.2265   -0.6249    0.0000 C   0  0  0  0  0  0  0  0  0  0  0  0
    3.4165   -1.2049    0.0000 C   0  0  0  0  0  0  0  0  0  0  0  0
    3.7265   -2.1649    0.0000 N   0  0  0  0  0  0  0  0  0  0  0  0
    2.4668   -0.8917    0.0000 C   0  0  0  0  0  0  0  0  0  0  0  0
    2.2614    0.0905    0.0000 C   0  0  0  0  0  0  0  0  0  0  0  0
    1.3161    0.4001    0.0000 C   0  0  0  0  0  0  0  0  0  0  0  0
    0.5693   -0.2650    0.0000 C   0  0  0  0  0  0  0  0  0  0  0  0
    0.7680   -1.2398    0.0000 C   0  0  0  0  0  0  0  0  0  0  0  0
    1.7201   -1.5569    0.0000 C   0  0  0  0  0  0  0  0  0  0  0  0
    4.2265    0.3751    0.0000 C   0  0  0  0  0  0  0  0  0  0  0  0
    5.0950    0.8777    0.0000 C   0  0  0  0  0  0  0  0  0  0  0  0
    5.0929    1.8725    0.0000 C   0  0  0  0  0  0  0  0  0  0  0  0
    4.2274    2.3734    0.0000 C   0  0  0  0  0  0  0  0  0  0  0  0
    3.3639    1.8794    0.0000 C   0  0  0  0  0  0  0  0  0  0  0  0
    3.3609    0.8760    0.0000 C   0  0  0  0  0  0  0  0  0  0  0  0
  1  2  2  0  0  0  0
  2  3  1  0  0  0  0
  3  4  1  0  0  0  0
  4  5  2  0  0  0  0
  5  6  1  0  0  0  0
  6  2  1  0  0  0  0
  5  7  1  0  0  0  0
  7  8  2  0  0  0  0
  8  9  1  0  0  0  0
  9 10  2  0  0  0  0
 10 11  1  0  0  0  0
 11 12  2  0  0  0  0
 12  7  1  0  0  0  0
  4 13  1  0  0  0  0
 13 14  2  0  0  0  0
 14 15  1  0  0  0  0
 15 16  2  0  0  0  0
 16 17  1  0  0  0  0
 17 18  2  0  0  0  0
 18 13  1  0  0  0  0
M  END
>  <EXTREG>  (ZINC00129315)
ZINC00129315

>  <LOGBIO>
2.5000

$$$$
ZINC00129587
  -MTS-   02131516532D 0   0.00000     0.00000     0

 17 19  0  0  0  0  0  0  0  0999 V2000
    3.0503   -2.0696    0.0000 O   0  0  0  0  0  0  0  0  0  0  0  0
    2.5457   -1.2022    0.0000 C   0  0  0  0  0  0  0  0  0  0  0  0
    3.0412   -0.3396    0.0000 N   0  0  0  0  0  0  0  0  0  0  0  0
    4.0412   -0.3374    0.0000 C   0  0  0  0  0  0  0  0  0  0  0  0
    4.5464   -1.2044    0.0000 C   0  0  0  0  0  0  0  0  0  0  0  0
    5.5411   -1.1994    0.0000 C   0  0  0  0  0  0  0  0  0  0  0  0
    6.0394   -0.3324    0.0000 C   0  0  0  0  0  0  0  0  0  0  0  0
    5.5412    0.5296    0.0000 C   0  0  0  0  0  0  0  0  0  0  0  0
    5.8512    1.4896    0.0000 N   0  0  0  0  0  0  0  0  0  0  0  0
    5.0412    2.0696    0.0000 S   0  0  0  0  0  0  0  0  0  0  0  0
    4.2312    1.4896    0.0000 N   0  0  0  0  0  0  0  0  0  0  0  0
    4.5412    0.5296    0.0000 C   0  0  0  0  0  0  0  0  0  0  0  0
    1.5457   -1.2050    0.0000 C   0  0  0  0  0  0  0  0  0  0  0  0
    0.9498   -0.3910    0.0000 C   0  0  0  0  0  0  0  0  0  0  0  0
    0.0050   -0.7072    0.0000 N   0  0  0  0  0  0  0  0  0  0  0  0
    0.0000   -1.7034    0.0000 S   0  0  0  0  0  0  0  0  0  0  0  0
    0.9594   -2.0151    0.0000 N   0  0  0  0  0  0  0  0  0  0  0  0
  1  2  2  0  0  0  0
  2  3  1  0  0  0  0
  3  4  1  0  0  0  0
  4  5  2  0  0  0  0
  5  6  1  0  0  0  0
  6  7  2  0  0  0  0
  7  8  1  0  0  0  0
  8  9  2  0  0  0  0
  9 10  1  0  0  0  0
 10 11  1  0  0  0  0
 11 12  2  0  0  0  0
 12  4  1  0  0  0  0
 12  8  1  0  0  0  0
  2 13  1  0  0  0  0
 13 14  1  0  0  0  0
 14 15  2  0  0  0  0
 15 16  1  0  0  0  0
 16 17  1  0  0  0  0
 17 13  2  0  0  0  0
M  END
>  <EXTREG>  (ZINC00129587)
ZINC00129587

>  <LOGBIO>
2.5000

$$$$
ZINC00131247
  -MTS-   02131516532D 0   0.00000     0.00000     0

 17 19  0  0  0  0  0  0  0  0999 V2000
    6.9659   -0.1339    0.0000 N   0  0  0  0  0  0  0  0  0  0  0  0
    6.3774    0.6745    0.0000 C   0  0  0  0  0  0  0  0  0  0  0  0
    6.6874    1.6345    0.0000 N   0  0  0  0  0  0  0  0  0  0  0  0
    5.8774    2.2145    0.0000 N   0  0  0  0  0  0  0  0  0  0  0  0
    5.0674    1.6345    0.0000 C   0  0  0  0  0  0  0  0  0  0  0  0
    4.1177    1.9477    0.0000 S   0  0  0  0  0  0  0  0  0  0  0  0
    3.3716    1.2818    0.0000 C   0  0  0  0  0  0  0  0  0  0  0  0
    2.3856    1.4950    0.0000 S   0  0  0  0  0  0  0  0  0  0  0  0
    1.8889    0.6314    0.0000 C   0  0  0  0  0  0  0  0  0  0  0  0
    0.9056    0.4331    0.0000 C   0  0  0  0  0  0  0  0  0  0  0  0
    0.5879   -0.5151    0.0000 C   0  0  0  0  0  0  0  0  0  0  0  0
    1.2540   -1.2656    0.0000 C   0  0  0  0  0  0  0  0  0  0  0  0
    0.9386   -2.2145    0.0000 Cl  0  0  0  0  0  0  0  0  0  0  0  0
    2.2283   -1.0647    0.0000 C   0  0  0  0  0  0  0  0  0  0  0  0
    2.5464   -0.1170    0.0000 C   0  0  0  0  0  0  0  0  0  0  0  0
    3.4709    0.2868    0.0000 N   0  0  0  0  0  0  0  0  0  0  0  0
    5.3774    0.6745    0.0000 N   0  0  0  0  0  0  0  0  0  0  0  0
  1  2  1  0  0  0  0
  2  3  1  0  0  0  0
  3  4  1  0  0  0  0
  4  5  2  0  0  0  0
  5  6  1  0  0  0  0
  6  7  1  0  0  0  0
  7  8  1  0  0  0  0
  8  9  1  0  0  0  0
  9 10  2  0  0  0  0
 10 11  1  0  0  0  0
 11 12  2  0  0  0  0
 12 13  1  0  0  0  0
 12 14  1  0  0  0  0
 14 15  2  0  0  0  0
 15  9  1  0  0  0  0
 15 16  1  0  0  0  0
 16  7  2  0  0  0  0
  5 17  1  0  0  0  0
 17  2  2  0  0  0  0
M  END
>  <EXTREG>  (ZINC00131247)
ZINC00131247

>  <LOGBIO>
2.5000

$$$$
ZINC00132080
  -MTS-   02131516532D 0   0.00000     0.00000     0

 18 20  0  0  0  0  0  0  0  0999 V2000
    1.0061   -1.9621    0.0000 C   0  0  0  0  0  0  0  0  0  0  0  0
    1.5026   -1.0941    0.0000 N   0  0  0  0  0  0  0  0  0  0  0  0
    2.5060   -1.0891    0.0000 N   0  0  0  0  0  0  0  0  0  0  0  0
    2.9982   -0.2246    0.0000 C   0  0  0  0  0  0  0  0  0  0  0  0
    3.9982   -0.2211    0.0000 C   0  0  0  0  0  0  0  0  0  0  0  0
    4.5038   -1.0879    0.0000 C   0  0  0  0  0  0  0  0  0  0  0  0
    5.4985   -1.0825    0.0000 C   0  0  0  0  0  0  0  0  0  0  0  0
    5.9964   -0.2153    0.0000 C   0  0  0  0  0  0  0  0  0  0  0  0
    5.4996    0.6465    0.0000 C   0  0  0  0  0  0  0  0  0  0  0  0
    4.4961    0.6461    0.0000 C   0  0  0  0  0  0  0  0  0  0  0  0
    2.4982    0.6400    0.0000 C   0  0  0  0  0  0  0  0  0  0  0  0
    2.8082    1.6000    0.0000 C   0  0  0  0  0  0  0  0  0  0  0  0
    3.7579    1.9131    0.0000 C   0  0  0  0  0  0  0  0  0  0  0  0
    1.9982    2.1800    0.0000 O   0  0  0  0  0  0  0  0  0  0  0  0
    1.1882    1.6000    0.0000 N   0  0  0  0  0  0  0  0  0  0  0  0
    1.4982    0.6400    0.0000 C   0  0  0  0  0  0  0  0  0  0  0  0
    1.0000   -0.2296    0.0000 C   0  0  0  0  0  0  0  0  0  0  0  0
    0.0000   -0.2327    0.0000 O   0  0  0  0  0  0  0  0  0  0  0  0
  1  2  1  0  0  0  0
  2  3  1  0  0  0  0
  3  4  2  0  0  0  0
  4  5  1  0  0  0  0
  5  6  2  0  0  0  0
  6  7  1  0  0  0  0
  7  8  2  0  0  0  0
  8  9  1  0  0  0  0
  9 10  2  0  0  0  0
 10  5  1  0  0  0  0
  4 11  1  0  0  0  0
 11 12  2  0  0  0  0
 12 13  1  0  0  0  0
 12 14  1  0  0  0  0
 14 15  1  0  0  0  0
 15 16  2  0  0  0  0
 16 11  1  0  0  0  0
 16 17  1  0  0  0  0
 17  2  1  0  0  0  0
 17 18  2  0  0  0  0
M  END
>  <EXTREG>  (ZINC00132080)
ZINC00132080

>  <LOGBIO>
2.5000

$$$$
ZINC00132537
  -MTS-   02131516532D 0   0.00000     0.00000     0

 15 16  0  0  1  0  0  0  0  0999 V2000
    2.0615   -0.9695    0.0000 O   0  0  0  0  0  0  0  0  0  0  0  0
    2.4683   -0.0522    0.0000 C   0  0  2  0  0  0  0  0  0  0  0  0
    1.8798    0.7563    0.0000 C   0  0  0  0  0  0  0  0  0  0  0  0
    2.1898    1.7163    0.0000 S   0  0  0  0  0  0  0  0  0  0  0  0
    1.3798    2.2963    0.0000 C   0  0  0  0  0  0  0  0  0  0  0  0
    0.5698    1.7163    0.0000 C   0  0  0  0  0  0  0  0  0  0  0  0
    0.8798    0.7563    0.0000 C   0  0  0  0  0  0  0  0  0  0  0  0
    3.4576    0.0522    0.0000 C   0  0  0  0  0  0  0  0  0  0  0  0
    3.8645    0.9695    0.0000 O   0  0  0  0  0  0  0  0  0  0  0  0
    4.0462   -0.7563    0.0000 C   0  0  0  0  0  0  0  0  0  0  0  0
    3.7362   -1.7163    0.0000 S   0  0  0  0  0  0  0  0  0  0  0  0
    4.5462   -2.2963    0.0000 C   0  0  0  0  0  0  0  0  0  0  0  0
    5.3562   -1.7163    0.0000 C   0  0  0  0  0  0  0  0  0  0  0  0
    5.0462   -0.7563    0.0000 C   0  0  0  0  0  0  0  0  0  0  0  0
    1.8717   -0.1156    0.0000 H   0  0  0  0  0  0  0  0  0  0  0  0
  2  1  1  6  0  0  0
  2 15  1  1  0  0  0
  2  3  1  0  0  0  0
  3  4  1  0  0  0  0
  4  5  1  0  0  0  0
  5  6  2  0  0  0  0
  6  7  1  0  0  0  0
  7  3  2  0  0  0  0
  2  8  1  0  0  0  0
  8  9  2  0  0  0  0
  8 10  1  0  0  0  0
 10 11  1  0  0  0  0
 11 12  1  0  0  0  0
 12 13  2  0  0  0  0
 13 14  1  0  0  0  0
 14 10  2  0  0  0  0
M  END
>  <EXTREG>  (ZINC00132537)
ZINC00132537

>  <LOGBIO>
2.5000

$$$$
ZINC00133955
  -MTS-   02131516532D 0   0.00000     0.00000     0

 23 25  0  0  0  0  0  0  0  0999 V2000
    7.3986    0.9611    0.0000 C   0  0  0  0  0  0  0  0  0  0  0  0
    6.8993    0.0907    0.0000 O   0  0  0  0  0  0  0  0  0  0  0  0
    5.9045    0.0890    0.0000 C   0  0  0  0  0  0  0  0  0  0  0  0
    5.4052   -0.7814    0.0000 O   0  0  0  0  0  0  0  0  0  0  0  0
    5.4025    0.9538    0.0000 C   0  0  0  0  0  0  0  0  0  0  0  0
    5.9014    1.8245    0.0000 C   0  0  0  0  0  0  0  0  0  0  0  0
    5.4003    2.6838    0.0000 C   0  0  0  0  0  0  0  0  0  0  0  0
    4.4003    2.6826    0.0000 C   0  0  0  0  0  0  0  0  0  0  0  0
    3.9014    1.8219    0.0000 C   0  0  0  0  0  0  0  0  0  0  0  0
    4.4025    0.9526    0.0000 C   0  0  0  0  0  0  0  0  0  0  0  0
    3.8028   -0.0869    0.0000 S   0  0  0  0  0  0  0  0  0  0  0  0
    2.6028   -0.0872    0.0000 C   0  0  0  0  0  0  0  0  0  0  0  0
    2.1000    0.7811    0.0000 C   0  0  0  0  0  0  0  0  0  0  0  0
    1.1052    0.7788    0.0000 C   0  0  0  0  0  0  0  0  0  0  0  0
    0.6046   -0.0869    0.0000 C   0  0  0  0  0  0  0  0  0  0  0  0
    1.0988   -0.9502    0.0000 C   0  0  0  0  0  0  0  0  0  0  0  0
    0.6000   -1.8184    0.0000 C   0  0  0  0  0  0  0  0  0  0  0  0
    1.1003   -2.6843    0.0000 C   0  0  0  0  0  0  0  0  0  0  0  0
    2.1038   -2.6819    0.0000 C   0  0  0  0  0  0  0  0  0  0  0  0
    2.5982   -1.8187    0.0000 C   0  0  0  0  0  0  0  0  0  0  0  0
    3.5982   -1.8187    0.0000 C   0  0  0  0  0  0  0  0  0  0  0  0
    4.5982   -1.8187    0.0000 N   0  0  0  0  0  0  0  0  0  0  0  0
    2.1022   -0.9529    0.0000 C   0  0  0  0  0  0  0  0  0  0  0  0
  1  2  1  0  0  0  0
  2  3  1  0  0  0  0
  3  4  2  0  0  0  0
  3  5  1  0  0  0  0
  5  6  2  0  0  0  0
  6  7  1  0  0  0  0
  7  8  2  0  0  0  0
  8  9  1  0  0  0  0
  9 10  2  0  0  0  0
 10  5  1  0  0  0  0
 10 11  1  0  0  0  0
 11 12  1  0  0  0  0
 12 13  2  0  0  0  0
 13 14  1  0  0  0  0
 14 15  2  0  0  0  0
 15 16  1  0  0  0  0
 16 17  1  0  0  0  0
 17 18  2  0  0  0  0
 18 19  1  0  0  0  0
 19 20  2  0  0  0  0
 20 21  1  0  0  0  0
 21 22  3  0  0  0  0
 20 23  1  0  0  0  0
 23 12  1  0  0  0  0
 23 16  2  0  0  0  0
M  END
>  <EXTREG>  (ZINC00133955)
ZINC00133955

>  <LOGBIO>
2.5000

$$$$
ZINC00134472
  -MTS-   02131516532D 0   0.00000     0.00000     0

 14 15  0  0  0  0  0  0  0  0999 V2000
    3.8088    1.3041    0.0000 O   0  0  0  0  0  0  0  0  0  0  0  0
    3.2887    1.6033    0.0000 C   0  0  0  0  0  0  0  0  0  0  0  0
    3.2882    2.5981    0.0000 O   0  0  0  0  0  0  0  0  0  0  0  0
    2.2501    1.0023    0.0000 C   0  0  0  0  0  0  0  0  0  0  0  0
    1.3801    1.5023    0.0000 C   0  0  0  0  0  0  0  0  0  0  0  0
    0.5201    1.0023    0.0000 C   0  0  0  0  0  0  0  0  0  0  0  0
    0.5201    0.0023    0.0000 C   0  0  0  0  0  0  0  0  0  0  0  0
    1.3801   -0.4977    0.0000 C   0  0  0  0  0  0  0  0  0  0  0  0
    1.3829   -1.4990    0.0000 C   0  0  0  0  0  0  0  0  0  0  0  0
    2.2494   -1.9981    0.0000 C   0  0  0  0  0  0  0  0  0  0  0  0
    3.1169   -1.4937    0.0000 C   0  0  0  0  0  0  0  0  0  0  0  0
    3.1129   -0.4990    0.0000 C   0  0  0  0  0  0  0  0  0  0  0  0
    3.9785    0.0016    0.0000 Br  0  0  0  0  0  0  0  0  0  0  0  0
    2.2501    0.0023    0.0000 C   0  0  0  0  0  0  0  0  0  0  0  0
  1  2  1  0  0  0  0
  2  3  2  0  0  0  0
  2  4  1  0  0  0  0
  4  5  2  0  0  0  0
  5  6  1  0  0  0  0
  6  7  2  0  0  0  0
  7  8  1  0  0  0  0
  8  9  1  0  0  0  0
  9 10  2  0  0  0  0
 10 11  1  0  0  0  0
 11 12  2  0  0  0  0
 12 13  1  0  0  0  0
 12 14  1  0  0  0  0
 14  4  1  0  0  0  0
 14  8  2  0  0  0  0
M  END
>  <EXTREG>  (ZINC00134472)
ZINC00134472

>  <LOGBIO>
2.5000

$$$$
ZINC00134706
  -MTS-   02131516532D 0   0.00000     0.00000     0

 14 15  0  0  0  0  0  0  0  0999 V2000
    5.2681   -1.8570    0.0000 C   0  0  0  0  0  0  0  0  0  0  0  0
    5.6741   -0.9431    0.0000 S   0  0  0  0  0  0  0  0  0  0  0  0
    5.0855   -0.1346    0.0000 C   0  0  0  0  0  0  0  0  0  0  0  0
    5.3955    0.8254    0.0000 N   0  0  0  0  0  0  0  0  0  0  0  0
    4.5855    1.4054    0.0000 C   0  0  0  0  0  0  0  0  0  0  0  0
    4.5855    2.4054    0.0000 O   0  0  0  0  0  0  0  0  0  0  0  0
    3.7755    0.8254    0.0000 C   0  0  0  0  0  0  0  0  0  0  0  0
    2.8258    1.1385    0.0000 C   0  0  0  0  0  0  0  0  0  0  0  0
    2.0798    0.4726    0.0000 C   0  0  0  0  0  0  0  0  0  0  0  0
    1.0937    0.6858    0.0000 O   0  0  0  0  0  0  0  0  0  0  0  0
    0.5970   -0.1778    0.0000 C   0  0  0  0  0  0  0  0  0  0  0  0
    1.2546   -0.9262    0.0000 C   0  0  0  0  0  0  0  0  0  0  0  0
    2.1791   -0.5224    0.0000 C   0  0  0  0  0  0  0  0  0  0  0  0
    4.0855   -0.1346    0.0000 N   0  0  0  0  0  0  0  0  0  0  0  0
  1  2  1  0  0  0  0
  2  3  1  0  0  0  0
  3  4  2  0  0  0  0
  4  5  1  0  0  0  0
  5  6  2  0  0  0  0
  5  7  1  0  0  0  0
  7  8  1  0  0  0  0
  8  9  1  0  0  0  0
  9 10  1  0  0  0  0
 10 11  1  0  0  0  0
 11 12  2  0  0  0  0
 12 13  1  0  0  0  0
 13  9  2  0  0  0  0
  7 14  2  0  0  0  0
 14  3  1  0  0  0  0
M  END
>  <EXTREG>  (ZINC00134706)
ZINC00134706

>  <LOGBIO>
2.5000

$$$$
ZINC00135060
  -MTS-   02131516532D 0   0.00000     0.00000     0

 24 26  0  0  1  0  0  0  0  0999 V2000
    3.5420    1.8187    0.0000 C   0  0  0  0  0  0  0  0  0  0  0  0
    4.4922    1.5071    0.0000 C   0  0  0  0  0  0  0  0  0  0  0  0
    5.3105    2.0971    0.0000 N   0  0  0  0  0  0  0  0  0  0  0  0
    6.1113    1.5045    0.0000 C   0  0  0  0  0  0  0  0  0  0  0  0
    7.0918    1.7164    0.0000 C   0  0  0  0  0  0  0  0  0  0  0  0
    7.7624    0.9747    0.0000 C   0  0  0  0  0  0  0  0  0  0  0  0
    7.4524    0.0203    0.0000 C   0  0  0  0  0  0  0  0  0  0  0  0
    6.4792   -0.1856    0.0000 C   0  0  0  0  0  0  0  0  0  0  0  0
    5.8083    0.5555    0.0000 C   0  0  0  0  0  0  0  0  0  0  0  0
    4.7995    0.5555    0.0000 C   0  0  0  0  0  0  0  0  0  0  0  0
    3.9756   -0.5764    0.0000 C   0  0  2  0  0  0  0  0  0  0  0  0
    4.4641   -1.6762    0.0000 C   0  0  0  0  0  0  0  0  0  0  0  0
    5.4534   -1.7801    0.0000 N   0  3  0  0  0  0  0  0  0  0  0  0
    5.8607   -2.6971    0.0000 O   0  5  0  0  0  0  0  0  0  0  0  0
    5.8063   -1.2948    0.0000 O   0  0  0  0  0  0  0  0  0  0  0  0
    2.9811   -0.4709    0.0000 C   0  0  0  0  0  0  0  0  0  0  0  0
    2.5729    0.4457    0.0000 C   0  0  0  0  0  0  0  0  0  0  0  0
    1.5835    0.5486    0.0000 C   0  0  0  0  0  0  0  0  0  0  0  0
    0.9942   -0.2593    0.0000 C   0  0  0  0  0  0  0  0  0  0  0  0
    0.0000   -0.1514    0.0000 Cl  0  0  0  0  0  0  0  0  0  0  0  0
    1.3943   -1.1701    0.0000 C   0  0  0  0  0  0  0  0  0  0  0  0
    2.3918   -1.2788    0.0000 C   0  0  0  0  0  0  0  0  0  0  0  0
    2.7959   -2.1936    0.0000 Cl  0  0  0  0  0  0  0  0  0  0  0  0
    3.6225   -1.0615    0.0000 H   0  0  0  0  0  0  0  0  0  0  0  0
  1  2  1  0  0  0  0
  2  3  1  0  0  0  0
  3  4  1  0  0  0  0
  4  5  2  0  0  0  0
  5  6  1  0  0  0  0
  6  7  2  0  0  0  0
  7  8  1  0  0  0  0
  8  9  2  0  0  0  0
  9  4  1  0  0  0  0
  9 10  1  0  0  0  0
 10  2  2  0  0  0  0
 10 11  1  0  0  0  0
 11 24  1  1  0  0  0
 11 12  1  6  0  0  0
 12 13  1  0  0  0  0
 13 14  1  0  0  0  0
 13 15  2  0  0  0  0
 11 16  1  0  0  0  0
 16 17  2  0  0  0  0
 17 18  1  0  0  0  0
 18 19  2  0  0  0  0
 19 20  1  0  0  0  0
 19 21  1  0  0  0  0
 21 22  2  0  0  0  0
 22 16  1  0  0  0  0
 22 23  1  0  0  0  0
M  CHG  2  13   1  14  -1
M  END
>  <EXTREG>  (ZINC00135060)
ZINC00135060

>  <LOGBIO>
2.5000

$$$$
ZINC00136347
  -MTS-   02131516532D 0   0.00000     0.00000     0

 20 21  0  0  0  0  0  0  0  0999 V2000
    2.2454    3.7393    0.0000 C   0  0  0  0  0  0  0  0  0  0  0  0
    3.1151    3.2389    0.0000 O   0  0  0  0  0  0  0  0  0  0  0  0
    3.1156    2.2441    0.0000 C   0  0  0  0  0  0  0  0  0  0  0  0
    3.9854    1.7437    0.0000 O   0  0  0  0  0  0  0  0  0  0  0  0
    2.2501    1.7432    0.0000 C   0  0  0  0  0  0  0  0  0  0  0  0
    1.3801    2.2432    0.0000 C   0  0  0  0  0  0  0  0  0  0  0  0
    0.5201    1.7432    0.0000 C   0  0  0  0  0  0  0  0  0  0  0  0
    0.5201    0.7432    0.0000 C   0  0  0  0  0  0  0  0  0  0  0  0
    1.3801    0.2432    0.0000 C   0  0  0  0  0  0  0  0  0  0  0  0
    2.2501    0.7432    0.0000 C   0  0  0  0  0  0  0  0  0  0  0  0
    3.1156    0.2424    0.0000 S   0  0  0  0  0  0  0  0  0  0  0  0
    3.1146   -0.7576    0.0000 C   0  0  0  0  0  0  0  0  0  0  0  0
    3.9826   -1.2611    0.0000 C   0  0  0  0  0  0  0  0  0  0  0  0
    3.9796   -2.2559    0.0000 C   0  0  0  0  0  0  0  0  0  0  0  0
    3.1136   -2.7559    0.0000 C   0  0  0  0  0  0  0  0  0  0  0  0
    2.2506   -2.2611    0.0000 C   0  0  0  0  0  0  0  0  0  0  0  0
    2.2486   -1.2576    0.0000 C   0  0  0  0  0  0  0  0  0  0  0  0
    3.1151   -3.7559    0.0000 N   0  3  0  0  0  0  0  0  0  0  0  0
    2.2471   -4.2593    0.0000 O   0  5  0  0  0  0  0  0  0  0  0  0
    3.9771   -4.2524    0.0000 O   0  0  0  0  0  0  0  0  0  0  0  0
  1  2  1  0  0  0  0
  2  3  1  0  0  0  0
  3  4  2  0  0  0  0
  3  5  1  0  0  0  0
  5  6  2  0  0  0  0
  6  7  1  0  0  0  0
  7  8  2  0  0  0  0
  8  9  1  0  0  0  0
  9 10  2  0  0  0  0
 10  5  1  0  0  0  0
 10 11  1  0  0  0  0
 11 12  1  0  0  0  0
 12 13  2  0  0  0  0
 13 14  1  0  0  0  0
 14 15  2  0  0  0  0
 15 16  1  0  0  0  0
 16 17  2  0  0  0  0
 17 12  1  0  0  0  0
 15 18  1  0  0  0  0
 18 19  1  0  0  0  0
 18 20  2  0  0  0  0
M  CHG  2  18   1  19  -1
M  END
>  <EXTREG>  (ZINC00136347)
ZINC00136347

>  <LOGBIO>
2.5000

$$$$
ZINC00138700
  -MTS-   02131516532D 0   0.00000     0.00000     0

 17 18  0  0  0  0  0  0  0  0999 V2000
    7.7949    1.7478    0.0000 F   0  0  0  0  0  0  0  0  0  0  0  0
    6.9294    1.2469    0.0000 C   0  0  0  0  0  0  0  0  0  0  0  0
    6.0594    1.7469    0.0000 C   0  0  0  0  0  0  0  0  0  0  0  0
    5.1994    1.2469    0.0000 C   0  0  0  0  0  0  0  0  0  0  0  0
    5.1994    0.2469    0.0000 C   0  0  0  0  0  0  0  0  0  0  0  0
    4.3326   -0.2518    0.0000 C   0  0  0  0  0  0  0  0  0  0  0  0
    3.4673    0.2496    0.0000 S   0  0  0  0  0  0  0  0  0  0  0  0
    2.6005   -0.2491    0.0000 C   0  0  0  0  0  0  0  0  0  0  0  0
    1.7318    0.2531    0.0000 N   0  0  0  0  0  0  0  0  0  0  0  0
    0.8705   -0.2448    0.0000 N   0  0  0  0  0  0  0  0  0  0  0  0
    0.8680   -1.2448    0.0000 C   0  0  0  0  0  0  0  0  0  0  0  0
    0.0000   -1.7413    0.0000 O   0  0  0  0  0  0  0  0  0  0  0  0
    1.7268   -1.7469    0.0000 N   0  0  0  0  0  0  0  0  0  0  0  0
    2.5980   -1.2491    0.0000 C   0  0  0  0  0  0  0  0  0  0  0  0
    3.4623   -1.7521    0.0000 O   0  0  0  0  0  0  0  0  0  0  0  0
    6.0594   -0.2531    0.0000 C   0  0  0  0  0  0  0  0  0  0  0  0
    6.9294    0.2469    0.0000 C   0  0  0  0  0  0  0  0  0  0  0  0
  1  2  1  0  0  0  0
  2  3  2  0  0  0  0
  3  4  1  0  0  0  0
  4  5  2  0  0  0  0
  5  6  1  0  0  0  0
  6  7  1  0  0  0  0
  7  8  1  0  0  0  0
  8  9  2  0  0  0  0
  9 10  1  0  0  0  0
 10 11  1  0  0  0  0
 11 12  2  0  0  0  0
 11 13  1  0  0  0  0
 13 14  1  0  0  0  0
 14  8  1  0  0  0  0
 14 15  2  0  0  0  0
  5 16  1  0  0  0  0
 16 17  2  0  0  0  0
 17  2  1  0  0  0  0
M  END
>  <EXTREG>  (ZINC00138700)
ZINC00138700

>  <LOGBIO>
2.5000

$$$$
ZINC00139123
  -MTS-   02131516532D 0   0.00000     0.00000     0

 22 23  0  0  0  0  0  0  0  0999 V2000
    5.7133    2.7008    0.0000 C   0  0  0  0  0  0  0  0  0  0  0  0
    4.8467    3.2000    0.0000 O   0  0  0  0  0  0  0  0  0  0  0  0
    3.9812    2.6991    0.0000 C   0  0  0  0  0  0  0  0  0  0  0  0
    3.1112    3.1991    0.0000 C   0  0  0  0  0  0  0  0  0  0  0  0
    2.2512    2.6991    0.0000 C   0  0  0  0  0  0  0  0  0  0  0  0
    2.2512    1.6991    0.0000 C   0  0  0  0  0  0  0  0  0  0  0  0
    1.3844    1.2004    0.0000 O   0  0  0  0  0  0  0  0  0  0  0  0
    0.5192    1.7017    0.0000 C   0  0  0  0  0  0  0  0  0  0  0  0
    3.1112    1.1991    0.0000 C   0  0  0  0  0  0  0  0  0  0  0  0
    3.9812    1.6991    0.0000 C   0  0  0  0  0  0  0  0  0  0  0  0
    3.1087    0.1991    0.0000 S   0  0  0  0  0  0  0  0  0  0  0  0
    4.1087    0.1966    0.0000 O   0  0  0  0  0  0  0  0  0  0  0  0
    2.1087    0.2016    0.0000 O   0  0  0  0  0  0  0  0  0  0  0  0
    3.1062   -0.8009    0.0000 C   0  0  0  0  0  0  0  0  0  0  0  0
    2.2364   -1.3013    0.0000 C   0  0  0  0  0  0  0  0  0  0  0  0
    2.2360   -2.2961    0.0000 C   0  0  0  0  0  0  0  0  0  0  0  0
    1.3690   -2.7944    0.0000 C   0  0  0  0  0  0  0  0  0  0  0  0
    3.1002   -2.7991    0.0000 C   0  0  0  0  0  0  0  0  0  0  0  0
    3.0952   -3.7991    0.0000 F   0  0  0  0  0  0  0  0  0  0  0  0
    3.9650   -2.3073    0.0000 C   0  0  0  0  0  0  0  0  0  0  0  0
    4.8280   -2.8125    0.0000 C   0  0  0  0  0  0  0  0  0  0  0  0
    3.9705   -1.3039    0.0000 C   0  0  0  0  0  0  0  0  0  0  0  0
  1  2  1  0  0  0  0
  2  3  1  0  0  0  0
  3  4  2  0  0  0  0
  4  5  1  0  0  0  0
  5  6  2  0  0  0  0
  6  7  1  0  0  0  0
  7  8  1  0  0  0  0
  6  9  1  0  0  0  0
  9 10  2  0  0  0  0
 10  3  1  0  0  0  0
  9 11  1  0  0  0  0
 11 12  2  0  0  0  0
 11 13  2  0  0  0  0
 11 14  1  0  0  0  0
 14 15  2  0  0  0  0
 15 16  1  0  0  0  0
 16 17  1  0  0  0  0
 16 18  2  0  0  0  0
 18 19  1  0  0  0  0
 18 20  1  0  0  0  0
 20 21  1  0  0  0  0
 20 22  2  0  0  0  0
 22 14  1  0  0  0  0
M  END
>  <EXTREG>  (ZINC00139123)
ZINC00139123

>  <LOGBIO>
2.5000

$$$$
ZINC00139498
  -MTS-   02131516532D 0   0.00000     0.00000     0

 12 12  0  0  0  0  0  0  0  0999 V2000
    5.7154    0.2996    0.0000 N   0  0  0  0  0  0  0  0  0  0  0  0
    4.8456    0.8000    0.0000 C   0  0  0  0  0  0  0  0  0  0  0  0
    4.8436    1.8000    0.0000 O   0  0  0  0  0  0  0  0  0  0  0  0
    3.9854    0.3004    0.0000 C   0  0  0  0  0  0  0  0  0  0  0  0
    3.1156    0.8008    0.0000 C   0  0  0  0  0  0  0  0  0  0  0  0
    3.1151    1.7956    0.0000 O   0  0  0  0  0  0  0  0  0  0  0  0
    2.2501    0.3000    0.0000 C   0  0  0  0  0  0  0  0  0  0  0  0
    1.3801    0.8000    0.0000 C   0  0  0  0  0  0  0  0  0  0  0  0
    0.5201    0.3000    0.0000 C   0  0  0  0  0  0  0  0  0  0  0  0
    0.5201   -0.7000    0.0000 C   0  0  0  0  0  0  0  0  0  0  0  0
    1.3801   -1.2000    0.0000 C   0  0  0  0  0  0  0  0  0  0  0  0
    2.2501   -0.7000    0.0000 C   0  0  0  0  0  0  0  0  0  0  0  0
  1  2  1  0  0  0  0
  2  3  2  0  0  0  0
  2  4  1  0  0  0  0
  4  5  1  0  0  0  0
  5  6  2  0  0  0  0
  5  7  1  0  0  0  0
  7  8  2  0  0  0  0
  8  9  1  0  0  0  0
  9 10  2  0  0  0  0
 10 11  1  0  0  0  0
 11 12  2  0  0  0  0
 12  7  1  0  0  0  0
M  END
>  <EXTREG>  (ZINC00139498)
ZINC00139498

>  <LOGBIO>
2.5000

$$$$
ZINC00140039
  -MTS-   02131516532D 0   0.00000     0.00000     0

 20 21  0  0  1  0  0  0  0  0999 V2000
    2.4555   -2.2795    0.0000 C   0  0  0  0  0  0  0  0  0  0  0  0
    2.1153   -1.3355    0.0000 C   0  0  0  0  0  0  0  0  0  0  0  0
    1.5247   -1.2301    0.0000 O   0  0  0  0  0  0  0  0  0  0  0  0
    3.0181   -0.2654    0.0000 N   0  0  0  0  0  0  0  0  0  0  0  0
    4.0281   -0.6054    0.0000 C   0  0  1  0  0  0  0  0  0  0  0  0
    3.4881   -1.5754    0.0000 C   0  0  0  0  0  0  0  0  0  0  0  0
    3.6381    0.3246    0.0000 C   0  0  2  0  0  0  0  0  0  0  0  0
    4.4381    0.6746    0.0000 C   0  0  0  0  0  0  0  0  0  0  0  0
    4.9481   -0.0254    0.0000 C   0  0  0  0  0  0  0  0  0  0  0  0
    2.5281    0.6446    0.0000 C   0  0  0  0  0  0  0  0  0  0  0  0
    2.5551    1.8442    0.0000 C   0  0  0  0  0  0  0  0  0  0  0  0
    1.9552    1.8577    0.0000 F   0  0  0  0  0  0  0  0  0  0  0  0
    3.5548    1.8218    0.0000 F   0  0  0  0  0  0  0  0  0  0  0  0
    2.5775    2.8440    0.0000 F   0  0  0  0  0  0  0  0  0  0  0  0
    0.9723    0.2709    0.0000 C   0  0  0  0  0  0  0  0  0  0  0  0
    1.1125   -0.3125    0.0000 F   0  0  0  0  0  0  0  0  0  0  0  0
    0.7388    1.2432    0.0000 F   0  0  0  0  0  0  0  0  0  0  0  0
    0.0000    0.0373    0.0000 F   0  0  0  0  0  0  0  0  0  0  0  0
    3.5986    0.9233    0.0000 H   0  0  0  0  0  0  0  0  0  0  0  0
    4.4638   -1.0180    0.0000 H   0  0  0  0  0  0  0  0  0  0  0  0
  1  2  1  0  0  0  0
  2  3  2  0  0  0  0
  2  4  1  0  0  0  0
  4  5  1  0  0  0  0
  5 20  1  1  0  0  0
  5  6  1  6  0  0  0
  6  7  1  0  0  0  0
  7 19  1  6  0  0  0
  7  8  1  1  0  0  0
  8  9  2  0  0  0  0
  9  5  1  0  0  0  0
  7 10  1  0  0  0  0
 10  4  1  0  0  0  0
 10 11  1  0  0  0  0
 11 12  1  0  0  0  0
 11 13  1  0  0  0  0
 11 14  1  0  0  0  0
 10 15  1  0  0  0  0
 15 16  1  0  0  0  0
 15 17  1  0  0  0  0
 15 18  1  0  0  0  0
M  END
>  <EXTREG>  (ZINC00140039)
ZINC00140039

>  <LOGBIO>
2.5000

$$$$
ZINC00140504
  -MTS-   02131516532D 0   0.00000     0.00000     0

 11 11  0  0  0  0  0  0  0  0999 V2000
    2.7656   -1.9859    0.0000 C   0  0  0  0  0  0  0  0  0  0  0  0
    2.1770   -1.1775    0.0000 C   0  0  0  0  0  0  0  0  0  0  0  0
    1.3686   -1.7660    0.0000 C   0  0  0  0  0  0  0  0  0  0  0  0
    2.9855   -0.5889    0.0000 C   0  0  0  0  0  0  0  0  0  0  0  0
    1.5885   -0.3690    0.0000 C   0  0  0  0  0  0  0  0  0  0  0  0
    1.8985    0.5910    0.0000 N   0  0  0  0  0  0  0  0  0  0  0  0
    1.0885    1.1710    0.0000 C   0  0  0  0  0  0  0  0  0  0  0  0
    1.0885    2.1710    0.0000 N   0  0  0  0  0  0  0  0  0  0  0  0
    0.2785    0.5910    0.0000 S   0  0  0  0  0  0  0  0  0  0  0  0
    0.5885   -0.3690    0.0000 C   0  0  0  0  0  0  0  0  0  0  0  0
    0.0000   -1.1775    0.0000 Br  0  0  0  0  0  0  0  0  0  0  0  0
  1  2  1  0  0  0  0
  2  3  1  0  0  0  0
  2  4  1  0  0  0  0
  2  5  1  0  0  0  0
  5  6  1  0  0  0  0
  6  7  2  0  0  0  0
  7  8  1  0  0  0  0
  7  9  1  0  0  0  0
  9 10  1  0  0  0  0
 10  5  2  0  0  0  0
 10 11  1  0  0  0  0
M  END
>  <EXTREG>  (ZINC00140504)
ZINC00140504

>  <LOGBIO>
2.5000

$$$$
ZINC00140711
  -MTS-   02131516532D 0   0.00000     0.00000     0

 25 26  0  0  0  0  0  0  0  0999 V2000
    4.5032    2.2537    0.0000 C   0  0  0  0  0  0  0  0  0  0  0  0
    4.5042    1.2537    0.0000 O   0  0  0  0  0  0  0  0  0  0  0  0
    3.6386    0.7528    0.0000 C   0  0  0  0  0  0  0  0  0  0  0  0
    2.7686    1.2528    0.0000 C   0  0  0  0  0  0  0  0  0  0  0  0
    1.9086    0.7528    0.0000 C   0  0  0  0  0  0  0  0  0  0  0  0
    1.9086   -0.2472    0.0000 C   0  0  0  0  0  0  0  0  0  0  0  0
    2.7686   -0.7472    0.0000 C   0  0  0  0  0  0  0  0  0  0  0  0
    2.7656   -1.9472    0.0000 O   0  0  0  0  0  0  0  0  0  0  0  0
    2.2453   -2.2459    0.0000 C   0  0  0  0  0  0  0  0  0  0  0  0
    3.6386   -0.2472    0.0000 C   0  0  0  0  0  0  0  0  0  0  0  0
    4.5042   -0.7481    0.0000 C   0  0  0  0  0  0  0  0  0  0  0  0
    4.5037   -1.7515    0.0000 O   0  0  0  0  0  0  0  0  0  0  0  0
    5.3664   -0.2520    0.0000 O   0  0  0  0  0  0  0  0  0  0  0  0
    6.2317   -0.7533    0.0000 C   0  0  0  0  0  0  0  0  0  0  0  0
    6.2312   -1.7567    0.0000 C   0  0  0  0  0  0  0  0  0  0  0  0
    7.0930   -2.2537    0.0000 C   0  0  0  0  0  0  0  0  0  0  0  0
    7.9602   -1.7558    0.0000 C   0  0  0  0  0  0  0  0  0  0  0  0
    7.9657   -0.7611    0.0000 C   0  0  0  0  0  0  0  0  0  0  0  0
    7.0990   -0.2554    0.0000 C   0  0  0  0  0  0  0  0  0  0  0  0
    7.1025    0.7445    0.0000 C   0  0  0  0  0  0  0  0  0  0  0  0
    7.9730    1.2437    0.0000 C   0  0  0  0  0  0  0  0  0  0  0  0
    6.2430    1.2454    0.0000 O   0  0  0  0  0  0  0  0  0  0  0  0
    0.8685   -0.8456    0.0000 N   0  3  0  0  0  0  0  0  0  0  0  0
    0.0000   -0.3430    0.0000 O   0  5  0  0  0  0  0  0  0  0  0  0
    0.8665   -1.8404    0.0000 O   0  0  0  0  0  0  0  0  0  0  0  0
  1  2  1  0  0  0  0
  2  3  1  0  0  0  0
  3  4  2  0  0  0  0
  4  5  1  0  0  0  0
  5  6  2  0  0  0  0
  6  7  1  0  0  0  0
  7  8  1  0  0  0  0
  8  9  1  0  0  0  0
  7 10  2  0  0  0  0
 10  3  1  0  0  0  0
 10 11  1  0  0  0  0
 11 12  2  0  0  0  0
 11 13  1  0  0  0  0
 13 14  1  0  0  0  0
 14 15  2  0  0  0  0
 15 16  1  0  0  0  0
 16 17  2  0  0  0  0
 17 18  1  0  0  0  0
 18 19  2  0  0  0  0
 19 14  1  0  0  0  0
 19 20  1  0  0  0  0
 20 21  1  0  0  0  0
 20 22  2  0  0  0  0
  6 23  1  0  0  0  0
 23 24  1  0  0  0  0
 23 25  2  0  0  0  0
M  CHG  2  23   1  24  -1
M  END
>  <EXTREG>  (ZINC00140711)
ZINC00140711

>  <LOGBIO>
2.5000

$$$$
ZINC00140731
  -MTS-   02131516532D 0   0.00000     0.00000     0

 18 19  0  0  0  0  0  0  0  0999 V2000
    5.5370   -1.0422    0.0000 C   0  0  0  0  0  0  0  0  0  0  0  0
    4.9484   -0.2337    0.0000 C   0  0  0  0  0  0  0  0  0  0  0  0
    5.2584    0.7263    0.0000 N   0  0  0  0  0  0  0  0  0  0  0  0
    4.4484    1.3063    0.0000 C   0  0  0  0  0  0  0  0  0  0  0  0
    4.3488    2.3044    0.0000 C   0  0  0  0  0  0  0  0  0  0  0  0
    3.4368    2.7147    0.0000 C   0  0  0  0  0  0  0  0  0  0  0  0
    2.6239    2.1264    0.0000 C   0  0  0  0  0  0  0  0  0  0  0  0
    1.6196    2.5752    0.0000 O   0  0  0  0  0  0  0  0  0  0  0  0
    0.8098    1.9885    0.0000 C   0  0  0  0  0  0  0  0  0  0  0  0
    1.3965    1.1787    0.0000 F   0  0  0  0  0  0  0  0  0  0  0  0
    0.2231    2.7983    0.0000 F   0  0  0  0  0  0  0  0  0  0  0  0
    0.0000    1.4018    0.0000 F   0  0  0  0  0  0  0  0  0  0  0  0
    2.7271    1.1370    0.0000 C   0  0  0  0  0  0  0  0  0  0  0  0
    3.6384    0.7263    0.0000 C   0  0  0  0  0  0  0  0  0  0  0  0
    3.9484   -0.2337    0.0000 C   0  0  0  0  0  0  0  0  0  0  0  0
    3.3599   -1.0422    0.0000 C   0  0  0  0  0  0  0  0  0  0  0  0
    3.7672   -1.9593    0.0000 C   0  0  0  0  0  0  0  0  0  0  0  0
    3.1809   -2.7629    0.0000 N   0  0  0  0  0  0  0  0  0  0  0  0
  1  2  1  0  0  0  0
  2  3  1  0  0  0  0
  3  4  1  0  0  0  0
  4  5  2  0  0  0  0
  5  6  1  0  0  0  0
  6  7  2  0  0  0  0
  7  8  1  0  0  0  0
  8  9  1  0  0  0  0
  9 10  1  0  0  0  0
  9 11  1  0  0  0  0
  9 12  1  0  0  0  0
  7 13  1  0  0  0  0
 13 14  2  0  0  0  0
 14  4  1  0  0  0  0
 14 15  1  0  0  0  0
 15  2  2  0  0  0  0
 15 16  1  0  0  0  0
 16 17  1  0  0  0  0
 17 18  1  0  0  0  0
M  END
>  <EXTREG>  (ZINC00140731)
ZINC00140731

>  <LOGBIO>
2.5000

$$$$
ZINC00140850
  -MTS-   02131516532D 0   0.00000     0.00000     0

 15 15  0  0  0  0  0  0  0  0999 V2000
    2.5956    1.3012    0.0000 Cl  0  0  0  0  0  0  0  0  0  0  0  0
    2.0974    0.4341    0.0000 C   0  0  0  0  0  0  0  0  0  0  0  0
    1.0939    0.4312    0.0000 C   0  0  0  0  0  0  0  0  0  0  0  0
    0.6000   -0.4323    0.0000 C   0  0  0  0  0  0  0  0  0  0  0  0
    1.1009   -1.2979    0.0000 C   0  0  0  0  0  0  0  0  0  0  0  0
    2.0956   -1.2999    0.0000 C   0  0  0  0  0  0  0  0  0  0  0  0
    2.5943   -2.1667    0.0000 Cl  0  0  0  0  0  0  0  0  0  0  0  0
    2.5982   -0.4314    0.0000 C   0  0  0  0  0  0  0  0  0  0  0  0
    3.9982   -0.4314    0.0000 C   0  0  0  0  0  0  0  0  0  0  0  0
    4.4999   -1.3004    0.0000 O   0  0  0  0  0  0  0  0  0  0  0  0
    4.4982    0.4346    0.0000 C   0  0  0  0  0  0  0  0  0  0  0  0
    5.4982    0.4346    0.0000 C   0  0  0  0  0  0  0  0  0  0  0  0
    6.4982    0.4346    0.0000 N   0  0  0  0  0  0  0  0  0  0  0  0
    3.9982    1.3007    0.0000 C   0  0  0  0  0  0  0  0  0  0  0  0
    3.4982    2.1667    0.0000 N   0  0  0  0  0  0  0  0  0  0  0  0
  1  2  1  0  0  0  0
  2  3  2  0  0  0  0
  3  4  1  0  0  0  0
  4  5  2  0  0  0  0
  5  6  1  0  0  0  0
  6  7  1  0  0  0  0
  6  8  2  0  0  0  0
  8  2  1  0  0  0  0
  8  9  1  0  0  0  0
  9 10  2  0  0  0  0
  9 11  1  0  0  0  0
 11 12  1  0  0  0  0
 12 13  3  0  0  0  0
 11 14  1  0  0  0  0
 14 15  3  0  0  0  0
M  END
>  <EXTREG>  (ZINC00140850)
ZINC00140850

>  <LOGBIO>
2.5000

$$$$
ZINC00140997
  -MTS-   02131516532D 0   0.00000     0.00000     0

 22 25  0  0  0  0  0  0  0  0999 V2000
    6.5022   -0.0067    0.0000 N   0  0  0  0  0  0  0  0  0  0  0  0
    5.5022   -0.0067    0.0000 C   0  0  0  0  0  0  0  0  0  0  0  0
    4.5022   -0.0067    0.0000 C   0  0  0  0  0  0  0  0  0  0  0  0
    3.9085    0.8089    0.0000 C   0  0  0  0  0  0  0  0  0  0  0  0
    2.9629    0.4954    0.0000 O   0  0  0  0  0  0  0  0  0  0  0  0
    2.9551   -0.5009    0.0000 C   0  0  0  0  0  0  0  0  0  0  0  0
    2.1430   -1.0844    0.0000 N   0  0  0  0  0  0  0  0  0  0  0  0
    1.1850   -0.7685    0.0000 C   0  0  0  0  0  0  0  0  0  0  0  0
    0.6000   -1.5749    0.0000 C   0  0  0  0  0  0  0  0  0  0  0  0
    1.1750   -2.3884    0.0000 C   0  0  0  0  0  0  0  0  0  0  0  0
    2.1369   -2.0844    0.0000 C   0  0  0  0  0  0  0  0  0  0  0  0
    3.9137   -0.8152    0.0000 C   0  0  0  0  0  0  0  0  0  0  0  0
    4.2210   -1.7668    0.0000 C   0  0  0  0  0  0  0  0  0  0  0  0
    3.6273   -2.5824    0.0000 S   0  0  0  0  0  0  0  0  0  0  0  0
    4.2163   -3.3859    0.0000 C   0  0  0  0  0  0  0  0  0  0  0  0
    5.1667   -3.0872    0.0000 C   0  0  0  0  0  0  0  0  0  0  0  0
    5.1712   -2.0784    0.0000 C   0  0  0  0  0  0  0  0  0  0  0  0
    4.2143    1.7610    0.0000 C   0  0  0  0  0  0  0  0  0  0  0  0
    5.1723    2.0769    0.0000 S   0  0  0  0  0  0  0  0  0  0  0  0
    5.1629    3.0731    0.0000 C   0  0  0  0  0  0  0  0  0  0  0  0
    4.2168    3.3851    0.0000 C   0  0  0  0  0  0  0  0  0  0  0  0
    3.6244    2.5685    0.0000 C   0  0  0  0  0  0  0  0  0  0  0  0
  1  2  3  0  0  0  0
  2  3  1  0  0  0  0
  3  4  2  0  0  0  0
  4  5  1  0  0  0  0
  5  6  1  0  0  0  0
  6  7  1  0  0  0  0
  7  8  1  0  0  0  0
  8  9  2  0  0  0  0
  9 10  1  0  0  0  0
 10 11  2  0  0  0  0
 11  7  1  0  0  0  0
  6 12  2  0  0  0  0
 12  3  1  0  0  0  0
 12 13  1  0  0  0  0
 13 14  1  0  0  0  0
 14 15  1  0  0  0  0
 15 16  2  0  0  0  0
 16 17  1  0  0  0  0
 17 13  2  0  0  0  0
  4 18  1  0  0  0  0
 18 19  1  0  0  0  0
 19 20  1  0  0  0  0
 20 21  2  0  0  0  0
 21 22  1  0  0  0  0
 22 18  2  0  0  0  0
M  END
>  <EXTREG>  (ZINC00140997)
ZINC00140997

>  <LOGBIO>
2.5000

$$$$
ZINC00141295
  -MTS-   02131516532D 0   0.00000     0.00000     0

 14 15  0  0  0  0  0  0  0  0999 V2000
    1.9580   -2.7521    0.0000 N   0  0  0  0  0  0  0  0  0  0  0  0
    2.3608   -1.8368    0.0000 C   0  0  0  0  0  0  0  0  0  0  0  0
    3.3581   -1.7265    0.0000 N   0  0  0  0  0  0  0  0  0  0  0  0
    3.7569   -0.8152    0.0000 C   0  0  0  0  0  0  0  0  0  0  0  0
    3.1663   -0.0081    0.0000 C   0  0  0  0  0  0  0  0  0  0  0  0
    2.1770   -0.1125    0.0000 C   0  0  0  0  0  0  0  0  0  0  0  0
    1.7702   -1.0298    0.0000 N   0  0  0  0  0  0  0  0  0  0  0  0
    1.5885    0.6960    0.0000 C   0  0  0  0  0  0  0  0  0  0  0  0
    1.8985    1.6560    0.0000 C   0  0  0  0  0  0  0  0  0  0  0  0
    1.0885    2.2360    0.0000 C   0  0  0  0  0  0  0  0  0  0  0  0
    1.0885    3.2360    0.0000 Cl  0  0  0  0  0  0  0  0  0  0  0  0
    0.2785    1.6560    0.0000 S   0  0  0  0  0  0  0  0  0  0  0  0
    0.5885    0.6960    0.0000 C   0  0  0  0  0  0  0  0  0  0  0  0
    0.0000   -0.1125    0.0000 Cl  0  0  0  0  0  0  0  0  0  0  0  0
  1  2  1  0  0  0  0
  2  3  2  0  0  0  0
  3  4  1  0  0  0  0
  4  5  2  0  0  0  0
  5  6  1  0  0  0  0
  6  7  2  0  0  0  0
  7  2  1  0  0  0  0
  6  8  1  0  0  0  0
  8  9  1  0  0  0  0
  9 10  2  0  0  0  0
 10 11  1  0  0  0  0
 10 12  1  0  0  0  0
 12 13  1  0  0  0  0
 13  8  2  0  0  0  0
 13 14  1  0  0  0  0
M  END
>  <EXTREG>  (ZINC00141295)
ZINC00141295

>  <LOGBIO>
2.5000

$$$$
ZINC00142340
  -MTS-   02131516532D 0   0.00000     0.00000     0

 24 25  0  0  0  0  0  0  0  0999 V2000
   10.3971    1.4978    0.0000 C   0  0  0  0  0  0  0  0  0  0  0  0
    9.5274    1.9982    0.0000 C   0  0  0  0  0  0  0  0  0  0  0  0
    9.5269    2.9930    0.0000 C   0  0  0  0  0  0  0  0  0  0  0  0
    8.6618    1.4974    0.0000 C   0  0  0  0  0  0  0  0  0  0  0  0
    7.7918    1.9974    0.0000 C   0  0  0  0  0  0  0  0  0  0  0  0
    6.9318    1.4974    0.0000 C   0  0  0  0  0  0  0  0  0  0  0  0
    6.9318    0.4974    0.0000 C   0  0  0  0  0  0  0  0  0  0  0  0
    6.0650   -0.0013    0.0000 O   0  0  0  0  0  0  0  0  0  0  0  0
    6.0635   -1.0047    0.0000 C   0  0  0  0  0  0  0  0  0  0  0  0
    5.2007   -1.4999    0.0000 C   0  0  0  0  0  0  0  0  0  0  0  0
    5.1992   -2.5034    0.0000 O   0  0  0  0  0  0  0  0  0  0  0  0
    4.1627   -0.8978    0.0000 N   0  0  0  0  0  0  0  0  0  0  0  0
    3.1223   -1.4957    0.0000 C   0  0  0  0  0  0  0  0  0  0  0  0
    2.2538   -0.9931    0.0000 C   0  0  0  0  0  0  0  0  0  0  0  0
    2.2543    0.0069    0.0000 C   0  0  0  0  0  0  0  0  0  0  0  0
    1.3923   -1.4904    0.0000 C   0  0  0  0  0  0  0  0  0  0  0  0
    1.3893   -2.4904    0.0000 C   0  0  0  0  0  0  0  0  0  0  0  0
    0.5210   -2.9865    0.0000 C   0  0  0  0  0  0  0  0  0  0  0  0
    2.2477   -2.9930    0.0000 C   0  0  0  0  0  0  0  0  0  0  0  0
    3.1193   -2.4957    0.0000 C   0  0  0  0  0  0  0  0  0  0  0  0
    3.9833   -2.9992    0.0000 C   0  0  0  0  0  0  0  0  0  0  0  0
    7.7918   -0.0026    0.0000 C   0  0  0  0  0  0  0  0  0  0  0  0
    8.6618    0.4974    0.0000 C   0  0  0  0  0  0  0  0  0  0  0  0
    9.5274   -0.0035    0.0000 C   0  0  0  0  0  0  0  0  0  0  0  0
  1  2  1  0  0  0  0
  2  3  1  0  0  0  0
  2  4  1  0  0  0  0
  4  5  2  0  0  0  0
  5  6  1  0  0  0  0
  6  7  2  0  0  0  0
  7  8  1  0  0  0  0
  8  9  1  0  0  0  0
  9 10  1  0  0  0  0
 10 11  2  0  0  0  0
 10 12  1  0  0  0  0
 12 13  1  0  0  0  0
 13 14  2  0  0  0  0
 14 15  1  0  0  0  0
 14 16  1  0  0  0  0
 16 17  2  0  0  0  0
 17 18  1  0  0  0  0
 17 19  1  0  0  0  0
 19 20  2  0  0  0  0
 20 13  1  0  0  0  0
 20 21  1  0  0  0  0
  7 22  1  0  0  0  0
 22 23  2  0  0  0  0
 23  4  1  0  0  0  0
 23 24  1  0  0  0  0
M  END
>  <EXTREG>  (ZINC00142340)
ZINC00142340

>  <LOGBIO>
2.5000

$$$$
ZINC00142746
  -MTS-   02131516532D 0   0.00000     0.00000     0

 19 20  0  0  0  0  0  0  0  0999 V2000
    7.2299   -1.8963    0.0000 C   0  0  0  0  0  0  0  0  0  0  0  0
    6.6381   -1.0902    0.0000 C   0  0  0  0  0  0  0  0  0  0  0  0
    7.0408   -0.1711    0.0000 C   0  0  0  0  0  0  0  0  0  0  0  0
    6.4505    0.6296    0.0000 C   0  0  0  0  0  0  0  0  0  0  0  0
    5.4564    0.5211    0.0000 C   0  0  0  0  0  0  0  0  0  0  0  0
    4.8667    1.3287    0.0000 C   0  0  0  0  0  0  0  0  0  0  0  0
    5.0526   -0.3880    0.0000 C   0  0  0  0  0  0  0  0  0  0  0  0
    4.0582   -0.4940    0.0000 O   0  0  0  0  0  0  0  0  0  0  0  0
    3.6514   -1.4112    0.0000 C   0  0  0  0  0  0  0  0  0  0  0  0
    2.6621   -1.5156    0.0000 C   0  0  0  0  0  0  0  0  0  0  0  0
    2.2553   -2.4329    0.0000 O   0  0  0  0  0  0  0  0  0  0  0  0
    2.0736   -0.7071    0.0000 N   0  0  0  0  0  0  0  0  0  0  0  0
    2.3836    0.2529    0.0000 N   0  0  0  0  0  0  0  0  0  0  0  0
    1.5736    0.8329    0.0000 C   0  0  0  0  0  0  0  0  0  0  0  0
    1.5736    1.8329    0.0000 C   0  0  0  0  0  0  0  0  0  0  0  0
    0.7636    0.2529    0.0000 C   0  0  0  0  0  0  0  0  0  0  0  0
    1.0736   -0.7071    0.0000 C   0  0  0  0  0  0  0  0  0  0  0  0
    0.4851   -1.5156    0.0000 C   0  0  0  0  0  0  0  0  0  0  0  0
    5.6440   -1.1987    0.0000 C   0  0  0  0  0  0  0  0  0  0  0  0
  1  2  1  0  0  0  0
  2  3  2  0  0  0  0
  3  4  1  0  0  0  0
  4  5  2  0  0  0  0
  5  6  1  0  0  0  0
  5  7  1  0  0  0  0
  7  8  1  0  0  0  0
  8  9  1  0  0  0  0
  9 10  1  0  0  0  0
 10 11  2  0  0  0  0
 10 12  1  0  0  0  0
 12 13  1  0  0  0  0
 13 14  2  0  0  0  0
 14 15  1  0  0  0  0
 14 16  1  0  0  0  0
 16 17  2  0  0  0  0
 17 12  1  0  0  0  0
 17 18  1  0  0  0  0
  7 19  2  0  0  0  0
 19  2  1  0  0  0  0
M  END
>  <EXTREG>  (ZINC00142746)
ZINC00142746

>  <LOGBIO>
2.5000

$$$$
ZINC00142909
  -MTS-   02131516532D 0   0.00000     0.00000     0

 16 17  0  0  0  0  0  0  0  0999 V2000
    3.1156    1.7541    0.0000 C   0  0  0  0  0  0  0  0  0  0  0  0
    2.2501    1.2532    0.0000 C   0  0  0  0  0  0  0  0  0  0  0  0
    1.3801    1.7532    0.0000 C   0  0  0  0  0  0  0  0  0  0  0  0
    0.5201    1.2532    0.0000 C   0  0  0  0  0  0  0  0  0  0  0  0
    0.5201    0.2532    0.0000 C   0  0  0  0  0  0  0  0  0  0  0  0
    1.3801   -0.2468    0.0000 C   0  0  0  0  0  0  0  0  0  0  0  0
    2.2501    0.2532    0.0000 C   0  0  0  0  0  0  0  0  0  0  0  0
    3.1156   -0.2476    0.0000 C   0  0  0  0  0  0  0  0  0  0  0  0
    3.1151   -1.2511    0.0000 O   0  0  0  0  0  0  0  0  0  0  0  0
    3.9779    0.2485    0.0000 N   0  0  0  0  0  0  0  0  0  0  0  0
    4.8431   -0.2528    0.0000 C   0  0  0  0  0  0  0  0  0  0  0  0
    4.8426   -1.2563    0.0000 C   0  0  0  0  0  0  0  0  0  0  0  0
    5.7044   -1.7532    0.0000 C   0  0  0  0  0  0  0  0  0  0  0  0
    6.5716   -1.2554    0.0000 C   0  0  0  0  0  0  0  0  0  0  0  0
    6.5772   -0.2606    0.0000 C   0  0  0  0  0  0  0  0  0  0  0  0
    5.7104    0.2450    0.0000 C   0  0  0  0  0  0  0  0  0  0  0  0
  1  2  1  0  0  0  0
  2  3  2  0  0  0  0
  3  4  1  0  0  0  0
  4  5  2  0  0  0  0
  5  6  1  0  0  0  0
  6  7  2  0  0  0  0
  7  2  1  0  0  0  0
  7  8  1  0  0  0  0
  8  9  2  0  0  0  0
  8 10  1  0  0  0  0
 10 11  1  0  0  0  0
 11 12  2  0  0  0  0
 12 13  1  0  0  0  0
 13 14  2  0  0  0  0
 14 15  1  0  0  0  0
 15 16  2  0  0  0  0
 16 11  1  0  0  0  0
M  END
>  <EXTREG>  (ZINC00142909)
ZINC00142909

>  <LOGBIO>
2.5000

$$$$
ZINC00144705
  -MTS-   02131516532D 0   0.00000     0.00000     0

 17 18  0  0  0  0  0  0  0  0999 V2000
    7.7949    1.7877    0.0000 C   0  0  0  0  0  0  0  0  0  0  0  0
    6.9294    1.2868    0.0000 N   0  0  0  0  0  0  0  0  0  0  0  0
    6.0594    1.7868    0.0000 C   0  0  0  0  0  0  0  0  0  0  0  0
    5.1994    1.2868    0.0000 N   0  0  0  0  0  0  0  0  0  0  0  0
    5.1994    0.2868    0.0000 C   0  0  0  0  0  0  0  0  0  0  0  0
    4.3326   -0.2118    0.0000 S   0  0  0  0  0  0  0  0  0  0  0  0
    3.4673    0.2895    0.0000 C   0  0  0  0  0  0  0  0  0  0  0  0
    2.6005   -0.2092    0.0000 C   0  0  0  0  0  0  0  0  0  0  0  0
    1.7318    0.2930    0.0000 C   0  0  0  0  0  0  0  0  0  0  0  0
    0.8705   -0.2049    0.0000 C   0  0  0  0  0  0  0  0  0  0  0  0
    0.8680   -1.2049    0.0000 C   0  0  0  0  0  0  0  0  0  0  0  0
    0.0000   -1.7014    0.0000 Cl  0  0  0  0  0  0  0  0  0  0  0  0
    1.7268   -1.7070    0.0000 C   0  0  0  0  0  0  0  0  0  0  0  0
    2.5980   -1.2092    0.0000 C   0  0  0  0  0  0  0  0  0  0  0  0
    3.4623   -1.7122    0.0000 Cl  0  0  0  0  0  0  0  0  0  0  0  0
    6.0594   -0.2132    0.0000 N   0  0  0  0  0  0  0  0  0  0  0  0
    6.9294    0.2868    0.0000 C   0  0  0  0  0  0  0  0  0  0  0  0
  1  2  1  0  0  0  0
  2  3  1  0  0  0  0
  3  4  1  0  0  0  0
  4  5  1  0  0  0  0
  5  6  1  0  0  0  0
  6  7  1  0  0  0  0
  7  8  1  0  0  0  0
  8  9  2  0  0  0  0
  9 10  1  0  0  0  0
 10 11  2  0  0  0  0
 11 12  1  0  0  0  0
 11 13  1  0  0  0  0
 13 14  2  0  0  0  0
 14  8  1  0  0  0  0
 14 15  1  0  0  0  0
  5 16  2  0  0  0  0
 16 17  1  0  0  0  0
 17  2  1  0  0  0  0
M  END
>  <EXTREG>  (ZINC00144705)
ZINC00144705

>  <LOGBIO>
2.5000

$$$$
ZINC00146185
  -MTS-   02131516532D 0   0.00000     0.00000     0

 19 21  0  0  0  0  0  0  0  0999 V2000
    4.1331   -3.5914    0.0000 C   0  0  0  0  0  0  0  0  0  0  0  0
    3.5446   -2.7829    0.0000 N   0  0  0  0  0  0  0  0  0  0  0  0
    3.8546   -1.8229    0.0000 N   0  0  0  0  0  0  0  0  0  0  0  0
    3.0446   -1.2429    0.0000 C   0  0  0  0  0  0  0  0  0  0  0  0
    3.0446   -0.2429    0.0000 N   0  0  0  0  0  0  0  0  0  0  0  0
    3.9136    0.2588    0.0000 C   0  0  0  0  0  0  0  0  0  0  0  0
    4.7746   -0.2395    0.0000 O   0  0  0  0  0  0  0  0  0  0  0  0
    3.9141    1.2588    0.0000 C   0  0  0  0  0  0  0  0  0  0  0  0
    4.7300    1.8521    0.0000 C   0  0  0  0  0  0  0  0  0  0  0  0
    4.4170    2.7978    0.0000 C   0  0  0  0  0  0  0  0  0  0  0  0
    5.0059    3.6060    0.0000 C   0  0  0  0  0  0  0  0  0  0  0  0
    3.4208    2.8061    0.0000 O   0  0  0  0  0  0  0  0  0  0  0  0
    3.1059    1.8477    0.0000 N   0  0  0  0  0  0  0  0  0  0  0  0
    2.2346   -1.8229    0.0000 C   0  0  0  0  0  0  0  0  0  0  0  0
    1.2554   -1.6202    0.0000 C   0  0  0  0  0  0  0  0  0  0  0  0
    0.5872   -2.3642    0.0000 C   0  0  0  0  0  0  0  0  0  0  0  0
    0.9003   -3.3175    0.0000 C   0  0  0  0  0  0  0  0  0  0  0  0
    1.8742   -3.5202    0.0000 C   0  0  0  0  0  0  0  0  0  0  0  0
    2.5446   -2.7829    0.0000 C   0  0  0  0  0  0  0  0  0  0  0  0
  1  2  1  0  0  0  0
  2  3  1  0  0  0  0
  3  4  2  0  0  0  0
  4  5  1  0  0  0  0
  5  6  1  0  0  0  0
  6  7  2  0  0  0  0
  6  8  1  0  0  0  0
  8  9  1  0  0  0  0
  9 10  2  0  0  0  0
 10 11  1  0  0  0  0
 10 12  1  0  0  0  0
 12 13  1  0  0  0  0
 13  8  2  0  0  0  0
  4 14  1  0  0  0  0
 14 15  2  0  0  0  0
 15 16  1  0  0  0  0
 16 17  2  0  0  0  0
 17 18  1  0  0  0  0
 18 19  2  0  0  0  0
 19  2  1  0  0  0  0
 19 14  1  0  0  0  0
M  END
>  <EXTREG>  (ZINC00146185)
ZINC00146185

>  <LOGBIO>
2.5000

$$$$
ZINC00146629
  -MTS-   02131516532D 0   0.00000     0.00000     0

 19 21  0  0  0  0  0  0  0  0999 V2000
    6.5893    0.5691    0.0000 C   0  0  0  0  0  0  0  0  0  0  0  0
    5.7193    1.0691    0.0000 C   0  0  0  0  0  0  0  0  0  0  0  0
    4.8593    0.5691    0.0000 N   0  0  0  0  0  0  0  0  0  0  0  0
    4.8593   -0.4309    0.0000 C   0  0  0  0  0  0  0  0  0  0  0  0
    5.7193   -0.9309    0.0000 C   0  0  0  0  0  0  0  0  0  0  0  0
    6.5893   -0.4309    0.0000 O   0  0  0  0  0  0  0  0  0  0  0  0
    3.9925    1.0678    0.0000 C   0  0  0  0  0  0  0  0  0  0  0  0
    3.9900    2.0712    0.0000 S   0  0  0  0  0  0  0  0  0  0  0  0
    3.1267    2.5656    0.0000 C   0  0  0  0  0  0  0  0  0  0  0  0
    2.2610    2.0651    0.0000 N   0  0  0  0  0  0  0  0  0  0  0  0
    2.2585    1.0703    0.0000 C   0  0  0  0  0  0  0  0  0  0  0  0
    1.3915    0.5720    0.0000 C   0  0  0  0  0  0  0  0  0  0  0  0
    1.3895   -0.4280    0.0000 C   0  0  0  0  0  0  0  0  0  0  0  0
    0.5200   -0.9288    0.0000 C   0  0  0  0  0  0  0  0  0  0  0  0
    0.5201   -1.9236    0.0000 C   0  0  0  0  0  0  0  0  0  0  0  0
    1.3846   -2.4262    0.0000 C   0  0  0  0  0  0  0  0  0  0  0  0
    2.2491   -1.9340    0.0000 C   0  0  0  0  0  0  0  0  0  0  0  0
    2.2540   -0.9305    0.0000 C   0  0  0  0  0  0  0  0  0  0  0  0
    3.1268    0.5673    0.0000 N   0  0  0  0  0  0  0  0  0  0  0  0
  1  2  1  0  0  0  0
  2  3  1  0  0  0  0
  3  4  1  0  0  0  0
  4  5  1  0  0  0  0
  5  6  1  0  0  0  0
  6  1  1  0  0  0  0
  3  7  1  0  0  0  0
  7  8  1  0  0  0  0
  8  9  1  0  0  0  0
  9 10  1  0  0  0  0
 10 11  2  0  0  0  0
 11 12  1  0  0  0  0
 12 13  1  0  0  0  0
 13 14  2  0  0  0  0
 14 15  1  0  0  0  0
 15 16  2  0  0  0  0
 16 17  1  0  0  0  0
 17 18  2  0  0  0  0
 18 13  1  0  0  0  0
 11 19  1  0  0  0  0
 19  7  2  0  0  0  0
M  END
>  <EXTREG>  (ZINC00146629)
ZINC00146629

>  <LOGBIO>
2.5000

$$$$
ZINC00149422
  -MTS-   02131516532D 0   0.00000     0.00000     0

 17 19  0  0  1  0  0  0  0  0999 V2000
    7.0254   -1.1168    0.0000 C   0  0  0  0  0  0  0  0  0  0  0  0
    7.3354   -0.1568    0.0000 C   0  0  0  0  0  0  0  0  0  0  0  0
    6.5254    0.4232    0.0000 S   0  0  0  0  0  0  0  0  0  0  0  0
    5.7154   -0.1568    0.0000 C   0  0  0  0  0  0  0  0  0  0  0  0
    6.0254   -1.1168    0.0000 S   0  0  0  0  0  0  0  0  0  0  0  0
    4.7657    0.1563    0.0000 C   0  0  1  0  0  0  0  0  0  0  0  0
    4.4573    1.1168    0.0000 C   0  0  0  0  0  0  0  0  0  0  0  0
    3.4610    1.1152    0.0000 S   0  0  0  0  0  0  0  0  0  0  0  0
    3.1417    0.1715    0.0000 C   0  0  2  0  0  0  0  0  0  0  0  0
    3.9536   -0.4272    0.0000 C   0  0  0  0  0  0  0  0  0  0  0  0
    2.1877   -0.1283    0.0000 C   0  0  0  0  0  0  0  0  0  0  0  0
    1.3767    0.4718    0.0000 S   0  0  0  0  0  0  0  0  0  0  0  0
    0.5687   -0.1109    0.0000 C   0  0  0  0  0  0  0  0  0  0  0  0
    0.8599   -1.0636    0.0000 C   0  0  0  0  0  0  0  0  0  0  0  0
    1.8687   -1.0761    0.0000 C   0  0  0  0  0  0  0  0  0  0  0  0
    2.7221    0.6004    0.0000 H   0  0  0  0  0  0  0  0  0  0  0  0
    5.1916    0.5789    0.0000 H   0  0  0  0  0  0  0  0  0  0  0  0
  1  2  1  0  0  0  0
  2  3  1  0  0  0  0
  3  4  1  0  0  0  0
  4  5  1  0  0  0  0
  5  1  1  0  0  0  0
  6  4  1  6  0  0  0
  6 17  1  1  0  0  0
  6  7  1  0  0  0  0
  7  8  1  0  0  0  0
  8  9  1  0  0  0  0
  9 16  1  1  0  0  0
  9 10  1  0  0  0  0
 10  6  1  0  0  0  0
  9 11  1  6  0  0  0
 11 12  1  0  0  0  0
 12 13  1  0  0  0  0
 13 14  2  0  0  0  0
 14 15  1  0  0  0  0
 15 11  2  0  0  0  0
M  END
>  <EXTREG>  (ZINC00149422)
ZINC00149422

>  <LOGBIO>
2.5000

$$$$
ZINC00149767
  -MTS-   02131516532D 0   0.00000     0.00000     0

 14 15  0  0  0  0  0  0  0  0999 V2000
    6.2482   -0.4638    0.0000 O   0  0  0  0  0  0  0  0  0  0  0  0
    5.2698   -0.2571    0.0000 S   0  0  0  0  0  0  0  0  0  0  0  0
    5.1658   -1.2517    0.0000 O   0  0  0  0  0  0  0  0  0  0  0  0
    5.5798    0.7029    0.0000 C   0  0  0  0  0  0  0  0  0  0  0  0
    4.7698    1.2829    0.0000 C   0  0  0  0  0  0  0  0  0  0  0  0
    3.9598    0.7029    0.0000 C   0  0  0  0  0  0  0  0  0  0  0  0
    4.2698   -0.2571    0.0000 C   0  0  0  0  0  0  0  0  0  0  0  0
    3.0101    1.0160    0.0000 S   0  0  0  0  0  0  0  0  0  0  0  0
    2.2640    0.3502    0.0000 C   0  0  0  0  0  0  0  0  0  0  0  0
    1.3107    0.6635    0.0000 C   0  0  0  0  0  0  0  0  0  0  0  0
    0.5699   -0.0005    0.0000 C   0  0  0  0  0  0  0  0  0  0  0  0
    0.7726   -0.9797    0.0000 C   0  0  0  0  0  0  0  0  0  0  0  0
    1.7161   -1.2950    0.0000 C   0  0  0  0  0  0  0  0  0  0  0  0
    2.4667   -0.6291    0.0000 C   0  0  0  0  0  0  0  0  0  0  0  0
  1  2  2  0  0  0  0
  2  3  2  0  0  0  0
  2  4  1  0  0  0  0
  4  5  1  0  0  0  0
  5  6  2  0  0  0  0
  6  7  1  0  0  0  0
  7  2  1  0  0  0  0
  6  8  1  0  0  0  0
  8  9  1  0  0  0  0
  9 10  2  0  0  0  0
 10 11  1  0  0  0  0
 11 12  2  0  0  0  0
 12 13  1  0  0  0  0
 13 14  2  0  0  0  0
 14  9  1  0  0  0  0
M  END
>  <EXTREG>  (ZINC00149767)
ZINC00149767

>  <LOGBIO>
2.5000

$$$$
ZINC00151099
  -MTS-   02131516532D 0   0.00000     0.00000     0

 24 26  0  0  0  0  0  0  0  0999 V2000
    3.9893    3.7514    0.0000 C   0  0  0  0  0  0  0  0  0  0  0  0
    3.9898    2.7480    0.0000 C   0  0  0  0  0  0  0  0  0  0  0  0
    3.1280    2.2511    0.0000 O   0  0  0  0  0  0  0  0  0  0  0  0
    3.1285    1.2476    0.0000 C   0  0  0  0  0  0  0  0  0  0  0  0
    3.9907    0.7516    0.0000 O   0  0  0  0  0  0  0  0  0  0  0  0
    2.2629    0.7468    0.0000 C   0  0  0  0  0  0  0  0  0  0  0  0
    1.3929    1.2468    0.0000 C   0  0  0  0  0  0  0  0  0  0  0  0
    1.3904    2.2468    0.0000 Cl  0  0  0  0  0  0  0  0  0  0  0  0
    0.5329    0.7468    0.0000 N   0  0  0  0  0  0  0  0  0  0  0  0
    0.5329   -0.2532    0.0000 N   0  0  0  0  0  0  0  0  0  0  0  0
    1.3929   -0.7532    0.0000 C   0  0  0  0  0  0  0  0  0  0  0  0
    1.3904   -1.7532    0.0000 C   0  0  0  0  0  0  0  0  0  0  0  0
    0.5207   -2.2536    0.0000 C   0  0  0  0  0  0  0  0  0  0  0  0
    0.5202   -3.2484    0.0000 C   0  0  0  0  0  0  0  0  0  0  0  0
    1.3845   -3.7514    0.0000 C   0  0  0  0  0  0  0  0  0  0  0  0
    2.2492   -3.2597    0.0000 C   0  0  0  0  0  0  0  0  0  0  0  0
    2.2547   -2.2562    0.0000 C   0  0  0  0  0  0  0  0  0  0  0  0
    2.2629   -0.2532    0.0000 C   0  0  0  0  0  0  0  0  0  0  0  0
    3.4747   -0.9544    0.0000 C   0  0  0  0  0  0  0  0  0  0  0  0
    3.4747   -1.9579    0.0000 C   0  0  0  0  0  0  0  0  0  0  0  0
    4.3367   -2.4544    0.0000 C   0  0  0  0  0  0  0  0  0  0  0  0
    5.2037   -1.9561    0.0000 C   0  0  0  0  0  0  0  0  0  0  0  0
    5.2087   -0.9613    0.0000 C   0  0  0  0  0  0  0  0  0  0  0  0
    4.3417   -0.4561    0.0000 C   0  0  0  0  0  0  0  0  0  0  0  0
  1  2  1  0  0  0  0
  2  3  1  0  0  0  0
  3  4  1  0  0  0  0
  4  5  2  0  0  0  0
  4  6  1  0  0  0  0
  6  7  2  0  0  0  0
  7  8  1  0  0  0  0
  7  9  1  0  0  0  0
  9 10  2  0  0  0  0
 10 11  1  0  0  0  0
 11 12  1  0  0  0  0
 12 13  2  0  0  0  0
 13 14  1  0  0  0  0
 14 15  2  0  0  0  0
 15 16  1  0  0  0  0
 16 17  2  0  0  0  0
 17 12  1  0  0  0  0
 11 18  2  0  0  0  0
 18  6  1  0  0  0  0
 18 19  1  0  0  0  0
 19 20  2  0  0  0  0
 20 21  1  0  0  0  0
 21 22  2  0  0  0  0
 22 23  1  0  0  0  0
 23 24  2  0  0  0  0
 24 19  1  0  0  0  0
M  END
>  <EXTREG>  (ZINC00151099)
ZINC00151099

>  <LOGBIO>
2.5000

$$$$
ZINC00151376
  -MTS-   02131516532D 0   0.00000     0.00000     0

 22 24  0  0  1  0  0  0  0  0999 V2000
    0.3018   -4.4419    0.0000 O   0  0  0  0  0  0  0  0  0  0  0  0
    1.3053   -4.4384    0.0000 C   0  0  0  0  0  0  0  0  0  0  0  0
    1.7987   -3.5746    0.0000 C   0  0  2  0  0  0  0  0  0  0  0  0
    2.8022   -3.5711    0.0000 O   0  0  0  0  0  0  0  0  0  0  0  0
    1.2953   -2.7106    0.0000 C   0  0  0  0  0  0  0  0  0  0  0  0
    1.7918   -1.8426    0.0000 N   0  0  0  0  0  0  0  0  0  0  0  0
    2.7952   -1.8376    0.0000 C   0  0  0  0  0  0  0  0  0  0  0  0
    3.2874   -0.9731    0.0000 N   0  0  0  0  0  0  0  0  0  0  0  0
    2.7873   -0.1086    0.0000 C   0  0  0  0  0  0  0  0  0  0  0  0
    3.0973    0.8514    0.0000 S   0  0  0  0  0  0  0  0  0  0  0  0
    2.2873    1.4314    0.0000 C   0  0  0  0  0  0  0  0  0  0  0  0
    1.4773    0.8514    0.0000 C   0  0  0  0  0  0  0  0  0  0  0  0
    1.7873   -0.1086    0.0000 C   0  0  0  0  0  0  0  0  0  0  0  0
    1.2891   -0.9781    0.0000 C   0  0  0  0  0  0  0  0  0  0  0  0
    0.2892   -0.9813    0.0000 O   0  0  0  0  0  0  0  0  0  0  0  0
    2.2873    2.4314    0.0000 C   0  0  0  0  0  0  0  0  0  0  0  0
    3.1559    2.9340    0.0000 C   0  0  0  0  0  0  0  0  0  0  0  0
    3.1538    3.9288    0.0000 C   0  0  0  0  0  0  0  0  0  0  0  0
    2.2883    4.4297    0.0000 C   0  0  0  0  0  0  0  0  0  0  0  0
    1.4248    3.9357    0.0000 C   0  0  0  0  0  0  0  0  0  0  0  0
    1.4218    2.9323    0.0000 C   0  0  0  0  0  0  0  0  0  0  0  0
    1.1987   -3.5772    0.0000 H   0  0  0  0  0  0  0  0  0  0  0  0
  1  2  1  0  0  0  0
  3  2  1  1  0  0  0
  3 22  1  6  0  0  0
  3  4  1  0  0  0  0
  3  5  1  0  0  0  0
  5  6  1  0  0  0  0
  6  7  1  0  0  0  0
  7  8  2  0  0  0  0
  8  9  1  0  0  0  0
  9 10  1  0  0  0  0
 10 11  1  0  0  0  0
 11 12  2  0  0  0  0
 12 13  1  0  0  0  0
 13  9  2  0  0  0  0
 13 14  1  0  0  0  0
 14  6  1  0  0  0  0
 14 15  2  0  0  0  0
 11 16  1  0  0  0  0
 16 17  2  0  0  0  0
 17 18  1  0  0  0  0
 18 19  2  0  0  0  0
 19 20  1  0  0  0  0
 20 21  2  0  0  0  0
 21 16  1  0  0  0  0
M  END
>  <EXTREG>  (ZINC00151376)
ZINC00151376

>  <LOGBIO>
2.5000

$$$$
ZINC00151546
  -MTS-   02131516532D 0   0.00000     0.00000     0

 13 14  0  0  0  0  0  0  0  0999 V2000
    3.1769   -2.5171    0.0000 C   0  0  0  0  0  0  0  0  0  0  0  0
    3.5837   -1.5998    0.0000 C   0  0  0  0  0  0  0  0  0  0  0  0
    4.5730   -1.4954    0.0000 O   0  0  0  0  0  0  0  0  0  0  0  0
    2.9952   -0.7913    0.0000 C   0  0  0  0  0  0  0  0  0  0  0  0
    3.3052    0.1687    0.0000 S   0  0  0  0  0  0  0  0  0  0  0  0
    2.4952    0.7487    0.0000 C   0  0  0  0  0  0  0  0  0  0  0  0
    2.1852    1.7087    0.0000 N   0  0  0  0  0  0  0  0  0  0  0  0
    1.1852    1.7087    0.0000 C   0  0  0  0  0  0  0  0  0  0  0  0
    0.5967    2.5172    0.0000 N   0  0  0  0  0  0  0  0  0  0  0  0
    0.8752    0.7487    0.0000 N   0  0  0  0  0  0  0  0  0  0  0  0
    1.6852    0.1687    0.0000 N   0  0  0  0  0  0  0  0  0  0  0  0
    1.9952   -0.7913    0.0000 C   0  0  0  0  0  0  0  0  0  0  0  0
    1.4067   -1.5998    0.0000 C   0  0  0  0  0  0  0  0  0  0  0  0
  1  2  1  0  0  0  0
  2  3  2  0  0  0  0
  2  4  1  0  0  0  0
  4  5  1  0  0  0  0
  5  6  1  0  0  0  0
  6  7  2  0  0  0  0
  7  8  1  0  0  0  0
  8  9  1  0  0  0  0
  8 10  2  0  0  0  0
 10 11  1  0  0  0  0
 11  6  1  0  0  0  0
 11 12  1  0  0  0  0
 12  4  2  0  0  0  0
 12 13  1  0  0  0  0
M  END
>  <EXTREG>  (ZINC00151546)
ZINC00151546

>  <LOGBIO>
2.5000

$$$$
ZINC00152367
  -MTS-   02131516532D 0   0.00000     0.00000     0

 14 14  0  0  0  0  0  0  0  0999 V2000
    3.4531    1.7912    0.0000 C   0  0  0  0  0  0  0  0  0  0  0  0
    4.3223    1.2899    0.0000 C   0  0  0  0  0  0  0  0  0  0  0  0
    5.1831    1.7886    0.0000 O   0  0  0  0  0  0  0  0  0  0  0  0
    4.3233    0.2899    0.0000 N   0  0  0  0  0  0  0  0  0  0  0  0
    3.4578   -0.2110    0.0000 C   0  0  0  0  0  0  0  0  0  0  0  0
    2.5878    0.2890    0.0000 C   0  0  0  0  0  0  0  0  0  0  0  0
    1.7278   -0.2110    0.0000 C   0  0  0  0  0  0  0  0  0  0  0  0
    1.7278   -1.2110    0.0000 C   0  0  0  0  0  0  0  0  0  0  0  0
    2.5878   -1.7110    0.0000 C   0  0  0  0  0  0  0  0  0  0  0  0
    3.4578   -1.2110    0.0000 C   0  0  0  0  0  0  0  0  0  0  0  0
    4.3233   -1.7118    0.0000 F   0  0  0  0  0  0  0  0  0  0  0  0
    0.8610    0.2877    0.0000 N   0  3  0  0  0  0  0  0  0  0  0  0
    0.8590    1.2912    0.0000 O   0  5  0  0  0  0  0  0  0  0  0  0
    0.0000   -0.2105    0.0000 O   0  0  0  0  0  0  0  0  0  0  0  0
  1  2  1  0  0  0  0
  2  3  2  0  0  0  0
  2  4  1  0  0  0  0
  4  5  1  0  0  0  0
  5  6  2  0  0  0  0
  6  7  1  0  0  0  0
  7  8  2  0  0  0  0
  8  9  1  0  0  0  0
  9 10  2  0  0  0  0
 10  5  1  0  0  0  0
 10 11  1  0  0  0  0
  7 12  1  0  0  0  0
 12 13  1  0  0  0  0
 12 14  2  0  0  0  0
M  CHG  2  12   1  13  -1
M  END
>  <EXTREG>  (ZINC00152367)
ZINC00152367

>  <LOGBIO>
2.5000

$$$$
ZINC00152670
  -MTS-   02131516532D 0   0.00000     0.00000     0

 13 13  0  0  0  0  0  0  0  0999 V2000
    5.1956    0.6345    0.0000 C   0  0  0  0  0  0  0  0  0  0  0  0
    4.3291    1.1336    0.0000 O   0  0  0  0  0  0  0  0  0  0  0  0
    3.4636    0.6327    0.0000 C   0  0  0  0  0  0  0  0  0  0  0  0
    2.5936    1.1327    0.0000 C   0  0  0  0  0  0  0  0  0  0  0  0
    1.7336    0.6327    0.0000 C   0  0  0  0  0  0  0  0  0  0  0  0
    1.7336   -0.3673    0.0000 C   0  0  0  0  0  0  0  0  0  0  0  0
    2.5936   -0.8673    0.0000 C   0  0  0  0  0  0  0  0  0  0  0  0
    3.4636   -0.3673    0.0000 C   0  0  0  0  0  0  0  0  0  0  0  0
    4.3291   -0.8681    0.0000 N   0  0  0  0  0  0  0  0  0  0  0  0
    0.8668   -0.8660    0.0000 C   0  0  0  0  0  0  0  0  0  0  0  0
    1.3655   -1.7327    0.0000 F   0  0  0  0  0  0  0  0  0  0  0  0
    0.3681    0.0008    0.0000 F   0  0  0  0  0  0  0  0  0  0  0  0
    0.0000   -1.3646    0.0000 F   0  0  0  0  0  0  0  0  0  0  0  0
  1  2  1  0  0  0  0
  2  3  1  0  0  0  0
  3  4  2  0  0  0  0
  4  5  1  0  0  0  0
  5  6  2  0  0  0  0
  6  7  1  0  0  0  0
  7  8  2  0  0  0  0
  8  3  1  0  0  0  0
  8  9  1  0  0  0  0
  6 10  1  0  0  0  0
 10 11  1  0  0  0  0
 10 12  1  0  0  0  0
 10 13  1  0  0  0  0
M  END
>  <EXTREG>  (ZINC00152670)
ZINC00152670

>  <LOGBIO>
2.5000

$$$$
ZINC00153171
  -MTS-   02131516532D 0   0.00000     0.00000     0

 18 19  0  0  0  0  0  0  0  0999 V2000
    4.3321    1.6017    0.0000 C   0  0  0  0  0  0  0  0  0  0  0  0
    3.4623    2.1021    0.0000 C   0  0  0  0  0  0  0  0  0  0  0  0
    3.4618    3.0969    0.0000 C   0  0  0  0  0  0  0  0  0  0  0  0
    2.5968    1.6013    0.0000 N   0  0  0  0  0  0  0  0  0  0  0  0
    1.7268    2.1013    0.0000 C   0  0  0  0  0  0  0  0  0  0  0  0
    0.8668    1.6013    0.0000 C   0  0  0  0  0  0  0  0  0  0  0  0
    0.8668    0.6013    0.0000 C   0  0  0  0  0  0  0  0  0  0  0  0
    0.0000    0.1026    0.0000 O   0  0  0  0  0  0  0  0  0  0  0  0
    1.7268    0.1013    0.0000 N   0  0  0  0  0  0  0  0  0  0  0  0
    2.5968    0.6013    0.0000 C   0  0  0  0  0  0  0  0  0  0  0  0
    3.1161    0.3008    0.0000 O   0  0  0  0  0  0  0  0  0  0  0  0
    1.7238   -1.0987    0.0000 C   0  0  0  0  0  0  0  0  0  0  0  0
    0.8540   -1.5991    0.0000 C   0  0  0  0  0  0  0  0  0  0  0  0
    0.8535   -2.5939    0.0000 C   0  0  0  0  0  0  0  0  0  0  0  0
    1.7178   -3.0969    0.0000 C   0  0  0  0  0  0  0  0  0  0  0  0
    2.5826   -2.6052    0.0000 C   0  0  0  0  0  0  0  0  0  0  0  0
    2.5880   -1.6017    0.0000 C   0  0  0  0  0  0  0  0  0  0  0  0
    3.4563   -1.1056    0.0000 Cl  0  0  0  0  0  0  0  0  0  0  0  0
  1  2  1  0  0  0  0
  2  3  1  0  0  0  0
  2  4  1  0  0  0  0
  4  5  1  0  0  0  0
  5  6  1  0  0  0  0
  6  7  1  0  0  0  0
  7  8  2  0  0  0  0
  7  9  1  0  0  0  0
  9 10  1  0  0  0  0
 10  4  1  0  0  0  0
 10 11  2  0  0  0  0
  9 12  1  0  0  0  0
 12 13  2  0  0  0  0
 13 14  1  0  0  0  0
 14 15  2  0  0  0  0
 15 16  1  0  0  0  0
 16 17  2  0  0  0  0
 17 12  1  0  0  0  0
 17 18  1  0  0  0  0
M  END
>  <EXTREG>  (ZINC00153171)
ZINC00153171

>  <LOGBIO>
2.5000

$$$$
ZINC00154163
  -MTS-   02131516532D 0   0.00000     0.00000     0

 17 18  0  0  0  0  0  0  0  0999 V2000
    0.6000   -1.3959    0.0000 C   0  0  0  0  0  0  0  0  0  0  0  0
    1.6000   -1.3937    0.0000 S   0  0  0  0  0  0  0  0  0  0  0  0
    1.5978   -0.3937    0.0000 O   0  0  0  0  0  0  0  0  0  0  0  0
    1.6022   -2.3937    0.0000 O   0  0  0  0  0  0  0  0  0  0  0  0
    2.6000   -1.3914    0.0000 C   0  0  0  0  0  0  0  0  0  0  0  0
    3.1052   -2.2585    0.0000 C   0  0  0  0  0  0  0  0  0  0  0  0
    4.0999   -2.2535    0.0000 C   0  0  0  0  0  0  0  0  0  0  0  0
    4.6030   -3.1177    0.0000 F   0  0  0  0  0  0  0  0  0  0  0  0
    4.5982   -1.3865    0.0000 C   0  0  0  0  0  0  0  0  0  0  0  0
    4.1000   -0.5244    0.0000 C   0  0  0  0  0  0  0  0  0  0  0  0
    4.4100    0.4356    0.0000 C   0  0  0  0  0  0  0  0  0  0  0  0
    3.6000    1.0156    0.0000 C   0  0  0  0  0  0  0  0  0  0  0  0
    2.7900    0.4356    0.0000 N   0  0  0  0  0  0  0  0  0  0  0  0
    3.1000   -0.5244    0.0000 C   0  0  0  0  0  0  0  0  0  0  0  0
    3.6000    2.0156    0.0000 C   0  0  0  0  0  0  0  0  0  0  0  0
    4.4687    2.5177    0.0000 O   0  0  0  0  0  0  0  0  0  0  0  0
    2.7387    2.5134    0.0000 O   0  0  0  0  0  0  0  0  0  0  0  0
  1  2  1  0  0  0  0
  2  3  2  0  0  0  0
  2  4  2  0  0  0  0
  2  5  1  0  0  0  0
  5  6  2  0  0  0  0
  6  7  1  0  0  0  0
  7  8  1  0  0  0  0
  7  9  2  0  0  0  0
  9 10  1  0  0  0  0
 10 11  1  0  0  0  0
 11 12  2  0  0  0  0
 12 13  1  0  0  0  0
 13 14  1  0  0  0  0
 14  5  1  0  0  0  0
 14 10  2  0  0  0  0
 12 15  1  0  0  0  0
 15 16  1  0  0  0  0
 15 17  2  0  0  0  0
M  END
>  <EXTREG>  (ZINC00154163)
ZINC00154163

>  <LOGBIO>
2.5000

$$$$
ZINC00154300
  -MTS-   02131516532D 0   0.00000     0.00000     0

 16 17  0  0  1  0  0  0  0  0999 V2000
    2.0624   -1.6570    0.0000 C   0  0  0  0  0  0  0  0  0  0  0  0
    2.4683   -0.7431    0.0000 C   0  0  1  0  0  0  0  0  0  0  0  0
    1.8798    0.0654    0.0000 N   0  0  0  0  0  0  0  0  0  0  0  0
    2.1898    1.0254    0.0000 C   0  0  0  0  0  0  0  0  0  0  0  0
    3.1395    1.3385    0.0000 O   0  0  0  0  0  0  0  0  0  0  0  0
    1.3798    1.6054    0.0000 N   0  0  0  0  0  0  0  0  0  0  0  0
    0.5698    1.0254    0.0000 N   0  0  0  0  0  0  0  0  0  0  0  0
    0.8798    0.0654    0.0000 C   0  0  0  0  0  0  0  0  0  0  0  0
    0.2913   -0.7431    0.0000 S   0  0  0  0  0  0  0  0  0  0  0  0
    3.4628   -0.6377    0.0000 C   0  0  0  0  0  0  0  0  0  0  0  0
    4.0541   -1.4484    0.0000 C   0  0  0  0  0  0  0  0  0  0  0  0
    5.0431   -1.3415    0.0000 C   0  0  0  0  0  0  0  0  0  0  0  0
    5.4500   -0.4280    0.0000 C   0  0  0  0  0  0  0  0  0  0  0  0
    4.8677    0.3787    0.0000 C   0  0  0  0  0  0  0  0  0  0  0  0
    3.8696    0.2758    0.0000 C   0  0  0  0  0  0  0  0  0  0  0  0
    1.8717   -0.8064    0.0000 H   0  0  0  0  0  0  0  0  0  0  0  0
  2  1  1  1  0  0  0
  2 16  1  6  0  0  0
  2  3  1  0  0  0  0
  3  4  1  0  0  0  0
  4  5  2  0  0  0  0
  4  6  1  0  0  0  0
  6  7  1  0  0  0  0
  7  8  1  0  0  0  0
  8  3  1  0  0  0  0
  8  9  2  0  0  0  0
  2 10  1  0  0  0  0
 10 11  2  0  0  0  0
 11 12  1  0  0  0  0
 12 13  2  0  0  0  0
 13 14  1  0  0  0  0
 14 15  2  0  0  0  0
 15 10  1  0  0  0  0
M  END
>  <EXTREG>  (ZINC00154300)
ZINC00154300

>  <LOGBIO>
2.5000

$$$$
ZINC00154567
  -MTS-   02131516532D 0   0.00000     0.00000     0

 20 21  0  0  1  0  0  0  0  0999 V2000
    8.0052    0.4648    0.0000 C   0  0  0  0  0  0  0  0  0  0  0  0
    7.0073    0.3595    0.0000 C   0  0  0  0  0  0  0  0  0  0  0  0
    6.6040   -0.5498    0.0000 O   0  0  0  0  0  0  0  0  0  0  0  0
    5.6061   -0.6551    0.0000 C   0  0  0  0  0  0  0  0  0  0  0  0
    5.2028   -1.5645    0.0000 O   0  0  0  0  0  0  0  0  0  0  0  0
    4.8999    0.3151    0.0000 C   0  0  1  0  0  0  0  0  0  0  0  0
    5.2099    1.2751    0.0000 C   0  0  0  0  0  0  0  0  0  0  0  0
    4.3999    1.8551    0.0000 C   0  0  0  0  0  0  0  0  0  0  0  0
    3.5899    1.2751    0.0000 C   0  0  0  0  0  0  0  0  0  0  0  0
    2.5830    1.2658    0.0000 S   0  0  0  0  0  0  0  0  0  0  0  0
    2.2788    0.3132    0.0000 C   0  0  0  0  0  0  0  0  0  0  0  0
    1.3297   -0.0016    0.0000 N   0  0  0  0  0  0  0  0  0  0  0  0
    3.0991   -0.2742    0.0000 C   0  0  0  0  0  0  0  0  0  0  0  0
    3.1055   -1.2741    0.0000 C   0  0  0  0  0  0  0  0  0  0  0  0
    3.9775   -1.7707    0.0000 O   0  0  0  0  0  0  0  0  0  0  0  0
    2.2475   -1.7775    0.0000 O   0  0  0  0  0  0  0  0  0  0  0  0
    1.3755   -1.2810    0.0000 C   0  0  0  0  0  0  0  0  0  0  0  0
    0.5175   -1.7844    0.0000 C   0  0  0  0  0  0  0  0  0  0  0  0
    3.8999    0.3151    0.0000 C   0  0  0  0  0  0  0  0  0  0  0  0
    5.4924    0.4097    0.0000 H   0  0  0  0  0  0  0  0  0  0  0  0
  1  2  1  0  0  0  0
  2  3  1  0  0  0  0
  3  4  1  0  0  0  0
  4  5  2  0  0  0  0
  6  4  1  6  0  0  0
  6 20  1  1  0  0  0
  6  7  1  0  0  0  0
  7  8  1  0  0  0  0
  8  9  1  0  0  0  0
  9 10  1  0  0  0  0
 10 11  1  0  0  0  0
 11 12  1  0  0  0  0
 11 13  2  0  0  0  0
 13 14  1  0  0  0  0
 14 15  2  0  0  0  0
 14 16  1  0  0  0  0
 16 17  1  0  0  0  0
 17 18  1  0  0  0  0
 13 19  1  0  0  0  0
 19  6  1  0  0  0  0
 19  9  2  0  0  0  0
M  END
>  <EXTREG>  (ZINC00154567)
ZINC00154567

>  <LOGBIO>
2.5000

$$$$
ZINC00155006
  -MTS-   02131516532D 0   0.00000     0.00000     0

 14 15  0  0  0  0  0  0  0  0999 V2000
    5.8350    0.8731    0.0000 C   0  0  0  0  0  0  0  0  0  0  0  0
    4.8501    1.0461    0.0000 N   0  3  0  0  0  0  0  0  0  0  0  0
    5.1909    1.9863    0.0000 C   0  0  0  0  0  0  0  0  0  0  0  0
    3.9801    1.5461    0.0000 C   0  0  0  0  0  0  0  0  0  0  0  0
    3.1201    1.0461    0.0000 C   0  0  0  0  0  0  0  0  0  0  0  0
    3.1201    0.0461    0.0000 N   0  0  0  0  0  0  0  0  0  0  0  0
    3.9801   -0.4539    0.0000 C   0  0  0  0  0  0  0  0  0  0  0  0
    4.8501    0.0461    0.0000 C   0  0  0  0  0  0  0  0  0  0  0  0
    2.2533   -0.4526    0.0000 C   0  0  0  0  0  0  0  0  0  0  0  0
    1.3846    0.0496    0.0000 C   0  0  0  0  0  0  0  0  0  0  0  0
    0.5233   -0.4482    0.0000 C   0  0  0  0  0  0  0  0  0  0  0  0
    0.5208   -1.4482    0.0000 C   0  0  0  0  0  0  0  0  0  0  0  0
    1.3796   -1.9504    0.0000 C   0  0  0  0  0  0  0  0  0  0  0  0
    2.2508   -1.4526    0.0000 C   0  0  0  0  0  0  0  0  0  0  0  0
  1  2  1  0  0  0  0
  2  3  1  0  0  0  0
  2  4  1  0  0  0  0
  4  5  1  0  0  0  0
  5  6  1  0  0  0  0
  6  7  1  0  0  0  0
  7  8  1  0  0  0  0
  8  2  1  0  0  0  0
  6  9  1  0  0  0  0
  9 10  2  0  0  0  0
 10 11  1  0  0  0  0
 11 12  2  0  0  0  0
 12 13  1  0  0  0  0
 13 14  2  0  0  0  0
 14  9  1  0  0  0  0
M  CHG  1   2   1
M  END
>  <EXTREG>  (ZINC00155006)
ZINC00155006

>  <LOGBIO>
2.5000

$$$$
ZINC00155184
  -MTS-   02131516532D 0   0.00000     0.00000     0

 21 23  0  0  0  0  0  0  0  0999 V2000
    8.2471    0.3891    0.0000 C   0  0  0  0  0  0  0  0  0  0  0  0
    7.6586    1.1976    0.0000 C   0  0  0  0  0  0  0  0  0  0  0  0
    7.9686    2.1576    0.0000 N   0  0  0  0  0  0  0  0  0  0  0  0
    7.1586    2.7376    0.0000 N   0  0  0  0  0  0  0  0  0  0  0  0
    6.3486    2.1576    0.0000 S   0  0  0  0  0  0  0  0  0  0  0  0
    6.6586    1.1976    0.0000 C   0  0  0  0  0  0  0  0  0  0  0  0
    6.0701    0.3891    0.0000 C   0  0  0  0  0  0  0  0  0  0  0  0
    5.0612    0.3891    0.0000 O   0  0  0  0  0  0  0  0  0  0  0  0
    4.7582   -0.5599    0.0000 C   0  0  0  0  0  0  0  0  0  0  0  0
    5.5591   -1.1525    0.0000 N   0  0  0  0  0  0  0  0  0  0  0  0
    6.3773   -0.5625    0.0000 N   0  0  0  0  0  0  0  0  0  0  0  0
    3.8066   -0.8672    0.0000 C   0  0  0  0  0  0  0  0  0  0  0  0
    3.0614   -0.1951    0.0000 C   0  0  0  0  0  0  0  0  0  0  0  0
    2.1154   -0.5028    0.0000 C   0  0  0  0  0  0  0  0  0  0  0  0
    1.9048   -1.4803    0.0000 C   0  0  0  0  0  0  0  0  0  0  0  0
    2.6401   -2.1503    0.0000 C   0  0  0  0  0  0  0  0  0  0  0  0
    3.5959   -1.8448    0.0000 C   0  0  0  0  0  0  0  0  0  0  0  0
    0.9524   -1.7852    0.0000 C   0  0  0  0  0  0  0  0  0  0  0  0
    1.2573   -2.7376    0.0000 F   0  0  0  0  0  0  0  0  0  0  0  0
    0.6475   -0.8329    0.0000 F   0  0  0  0  0  0  0  0  0  0  0  0
    0.0000   -2.0901    0.0000 F   0  0  0  0  0  0  0  0  0  0  0  0
  1  2  1  0  0  0  0
  2  3  1  0  0  0  0
  3  4  2  0  0  0  0
  4  5  1  0  0  0  0
  5  6  1  0  0  0  0
  6  2  2  0  0  0  0
  6  7  1  0  0  0  0
  7  8  1  0  0  0  0
  8  9  1  0  0  0  0
  9 10  2  0  0  0  0
 10 11  1  0  0  0  0
 11  7  2  0  0  0  0
  9 12  1  0  0  0  0
 12 13  2  0  0  0  0
 13 14  1  0  0  0  0
 14 15  2  0  0  0  0
 15 16  1  0  0  0  0
 16 17  2  0  0  0  0
 17 12  1  0  0  0  0
 15 18  1  0  0  0  0
 18 19  1  0  0  0  0
 18 20  1  0  0  0  0
 18 21  1  0  0  0  0
M  END
>  <EXTREG>  (ZINC00155184)
ZINC00155184

>  <LOGBIO>
2.5000

$$$$
ZINC00155581
  -MTS-   02131516532D 0   0.00000     0.00000     0

 17 19  0  0  0  0  0  0  0  0999 V2000
    4.8504    1.7513    0.0000 S   0  0  0  0  0  0  0  0  0  0  0  0
    3.9849    1.2504    0.0000 C   0  0  0  0  0  0  0  0  0  0  0  0
    3.1149    1.7504    0.0000 N   0  0  0  0  0  0  0  0  0  0  0  0
    2.2549    1.2504    0.0000 C   0  0  0  0  0  0  0  0  0  0  0  0
    1.3853    1.7486    0.0000 C   0  0  0  0  0  0  0  0  0  0  0  0
    0.5208    1.2460    0.0000 C   0  0  0  0  0  0  0  0  0  0  0  0
    0.5258    0.2425    0.0000 C   0  0  0  0  0  0  0  0  0  0  0  0
    1.3904   -0.2496    0.0000 C   0  0  0  0  0  0  0  0  0  0  0  0
    2.2549    0.2504    0.0000 C   0  0  0  0  0  0  0  0  0  0  0  0
    3.1149   -0.2496    0.0000 N   0  0  0  0  0  0  0  0  0  0  0  0
    3.9849    0.2504    0.0000 C   0  0  0  0  0  0  0  0  0  0  0  0
    4.8504   -0.2505    0.0000 C   0  0  0  0  0  0  0  0  0  0  0  0
    4.8504   -1.2539    0.0000 C   0  0  0  0  0  0  0  0  0  0  0  0
    5.7124   -1.7504    0.0000 C   0  0  0  0  0  0  0  0  0  0  0  0
    6.5794   -1.2521    0.0000 C   0  0  0  0  0  0  0  0  0  0  0  0
    6.5844   -0.2573    0.0000 C   0  0  0  0  0  0  0  0  0  0  0  0
    5.7174    0.2478    0.0000 C   0  0  0  0  0  0  0  0  0  0  0  0
  1  2  2  0  0  0  0
  2  3  1  0  0  0  0
  3  4  1  0  0  0  0
  4  5  1  0  0  0  0
  5  6  2  0  0  0  0
  6  7  1  0  0  0  0
  7  8  2  0  0  0  0
  8  9  1  0  0  0  0
  9  4  2  0  0  0  0
  9 10  1  0  0  0  0
 10 11  2  0  0  0  0
 11  2  1  0  0  0  0
 11 12  1  0  0  0  0
 12 13  2  0  0  0  0
 13 14  1  0  0  0  0
 14 15  2  0  0  0  0
 15 16  1  0  0  0  0
 16 17  2  0  0  0  0
 17 12  1  0  0  0  0
M  END
>  <EXTREG>  (ZINC00155581)
ZINC00155581

>  <LOGBIO>
2.5000

$$$$
ZINC00155731
  -MTS-   02131516532D 0   0.00000     0.00000     0

 16 16  0  0  1  0  0  0  0  0999 V2000
    5.0988   -2.4725    0.0000 C   0  0  0  0  0  0  0  0  0  0  0  0
    4.2295   -2.9738    0.0000 O   0  0  0  0  0  0  0  0  0  0  0  0
    3.3688   -2.4751    0.0000 C   0  0  0  0  0  0  0  0  0  0  0  0
    2.4995   -2.9764    0.0000 O   0  0  0  0  0  0  0  0  0  0  0  0
    3.3698   -1.4751    0.0000 C   0  0  0  0  0  0  0  0  0  0  0  0
    2.5042   -0.9743    0.0000 C   0  0  2  0  0  0  0  0  0  0  0  0
    2.0042   -0.1043    0.0000 C   0  0  2  0  0  0  0  0  0  0  0  0
    2.0042    0.8957    0.0000 C   0  0  0  0  0  0  0  0  0  0  0  0
    1.1352    1.3975    0.0000 C   0  0  0  0  0  0  0  0  0  0  0  0
    1.1363    2.3923    0.0000 C   0  0  0  0  0  0  0  0  0  0  0  0
    0.2689    0.8979    0.0000 O   0  0  0  0  0  0  0  0  0  0  0  0
    1.5042   -0.9743    0.0000 C   0  0  0  0  0  0  0  0  0  0  0  0
    0.5641   -0.6335    0.0000 C   0  0  0  0  0  0  0  0  0  0  0  0
    1.3312   -1.9592    0.0000 C   0  0  0  0  0  0  0  0  0  0  0  0
    2.5839    0.0505    0.0000 H   0  0  0  0  0  0  0  0  0  0  0  0
    2.9291   -0.5506    0.0000 H   0  0  0  0  0  0  0  0  0  0  0  0
  1  2  1  0  0  0  0
  2  3  1  0  0  0  0
  3  4  2  0  0  0  0
  3  5  1  0  0  0  0
  6  5  1  1  0  0  0
  6 16  1  6  0  0  0
  6  7  1  0  0  0  0
  7 15  1  6  0  0  0
  7  8  1  1  0  0  0
  8  9  1  0  0  0  0
  9 10  1  0  0  0  0
  9 11  2  0  0  0  0
  7 12  1  0  0  0  0
 12  6  1  0  0  0  0
 12 13  1  0  0  0  0
 12 14  1  0  0  0  0
M  END
>  <EXTREG>  (ZINC00155731)
ZINC00155731

>  <LOGBIO>
2.5000

$$$$
ZINC00155913
  -MTS-   02131516532D 0   0.00000     0.00000     0

 13 15  0  0  0  0  0  0  0  0999 V2000
    5.1922   -0.9434    0.0000 C   0  0  0  0  0  0  0  0  0  0  0  0
    4.2107   -1.1519    0.0000 C   0  0  0  0  0  0  0  0  0  0  0  0
    3.5446   -0.4160    0.0000 C   0  0  0  0  0  0  0  0  0  0  0  0
    3.8546    0.5440    0.0000 C   0  0  0  0  0  0  0  0  0  0  0  0
    4.8253    0.7513    0.0000 C   0  0  0  0  0  0  0  0  0  0  0  0
    5.4995    0.0082    0.0000 N   0  0  0  0  0  0  0  0  0  0  0  0
    3.0446    1.1240    0.0000 N   0  0  0  0  0  0  0  0  0  0  0  0
    2.2346    0.5440    0.0000 C   0  0  0  0  0  0  0  0  0  0  0  0
    1.2554    0.7467    0.0000 C   0  0  0  0  0  0  0  0  0  0  0  0
    0.5872    0.0027    0.0000 C   0  0  0  0  0  0  0  0  0  0  0  0
    0.9003   -0.9506    0.0000 C   0  0  0  0  0  0  0  0  0  0  0  0
    1.8742   -1.1533    0.0000 C   0  0  0  0  0  0  0  0  0  0  0  0
    2.5446   -0.4160    0.0000 C   0  0  0  0  0  0  0  0  0  0  0  0
  1  2  1  0  0  0  0
  2  3  1  0  0  0  0
  3  4  2  0  0  0  0
  4  5  1  0  0  0  0
  5  6  1  0  0  0  0
  6  1  1  0  0  0  0
  4  7  1  0  0  0  0
  7  8  1  0  0  0  0
  8  9  2  0  0  0  0
  9 10  1  0  0  0  0
 10 11  2  0  0  0  0
 11 12  1  0  0  0  0
 12 13  2  0  0  0  0
 13  3  1  0  0  0  0
 13  8  1  0  0  0  0
M  END
>  <EXTREG>  (ZINC00155913)
ZINC00155913

>  <LOGBIO>
2.5000

$$$$
ZINC00156148
  -MTS-   02131516532D 0   0.00000     0.00000     0

 11 11  0  0  0  0  0  0  0  0999 V2000
    4.3321    0.5026    0.0000 N   0  0  0  0  0  0  0  0  0  0  0  0
    3.4623    1.0030    0.0000 C   0  0  0  0  0  0  0  0  0  0  0  0
    3.4618    1.9978    0.0000 O   0  0  0  0  0  0  0  0  0  0  0  0
    2.5968    0.5022    0.0000 C   0  0  0  0  0  0  0  0  0  0  0  0
    1.7268    1.0022    0.0000 C   0  0  0  0  0  0  0  0  0  0  0  0
    0.8668    0.5022    0.0000 C   0  0  0  0  0  0  0  0  0  0  0  0
    0.8668   -0.4978    0.0000 C   0  0  0  0  0  0  0  0  0  0  0  0
    0.0000   -0.9965    0.0000 F   0  0  0  0  0  0  0  0  0  0  0  0
    1.7268   -0.9978    0.0000 C   0  0  0  0  0  0  0  0  0  0  0  0
    1.7243   -1.9978    0.0000 F   0  0  0  0  0  0  0  0  0  0  0  0
    2.5968   -0.4978    0.0000 C   0  0  0  0  0  0  0  0  0  0  0  0
  1  2  1  0  0  0  0
  2  3  2  0  0  0  0
  2  4  1  0  0  0  0
  4  5  2  0  0  0  0
  5  6  1  0  0  0  0
  6  7  2  0  0  0  0
  7  8  1  0  0  0  0
  7  9  1  0  0  0  0
  9 10  1  0  0  0  0
  9 11  2  0  0  0  0
 11  4  1  0  0  0  0
M  END
>  <EXTREG>  (ZINC00156148)
ZINC00156148

>  <LOGBIO>
2.5000

$$$$
ZINC00156394
  -MTS-   02131516532D 0   0.00000     0.00000     0

 19 20  0  0  1  0  0  0  0  0999 V2000
    3.9821   -1.6978    0.0000 O   0  0  0  0  0  0  0  0  0  0  0  0
    3.1156   -1.1987    0.0000 C   0  0  2  0  0  0  0  0  0  0  0  0
    2.2501   -1.6995    0.0000 C   0  0  0  0  0  0  0  0  0  0  0  0
    1.3801   -1.1995    0.0000 C   0  0  0  0  0  0  0  0  0  0  0  0
    0.5201   -1.6995    0.0000 C   0  0  0  0  0  0  0  0  0  0  0  0
    0.5201   -2.6995    0.0000 C   0  0  0  0  0  0  0  0  0  0  0  0
    1.3801   -3.1995    0.0000 C   0  0  0  0  0  0  0  0  0  0  0  0
    2.2501   -2.6995    0.0000 C   0  0  0  0  0  0  0  0  0  0  0  0
    3.1146   -0.1987    0.0000 C   0  0  0  0  0  0  0  0  0  0  0  0
    3.9826    0.3048    0.0000 C   0  0  0  0  0  0  0  0  0  0  0  0
    3.9796    1.2995    0.0000 C   0  0  0  0  0  0  0  0  0  0  0  0
    3.1136    1.7995    0.0000 C   0  0  0  0  0  0  0  0  0  0  0  0
    2.2506    1.3048    0.0000 C   0  0  0  0  0  0  0  0  0  0  0  0
    2.2486    0.3013    0.0000 C   0  0  0  0  0  0  0  0  0  0  0  0
    3.1151    2.7995    0.0000 C   0  0  0  0  0  0  0  0  0  0  0  0
    2.1151    2.8011    0.0000 F   0  0  0  0  0  0  0  0  0  0  0  0
    4.1151    2.7980    0.0000 F   0  0  0  0  0  0  0  0  0  0  0  0
    3.1166    3.7995    0.0000 F   0  0  0  0  0  0  0  0  0  0  0  0
    3.1162   -1.7987    0.0000 H   0  0  0  0  0  0  0  0  0  0  0  0
  2  1  1  6  0  0  0
  2 19  1  1  0  0  0
  2  3  1  0  0  0  0
  3  4  2  0  0  0  0
  4  5  1  0  0  0  0
  5  6  2  0  0  0  0
  6  7  1  0  0  0  0
  7  8  2  0  0  0  0
  8  3  1  0  0  0  0
  2  9  1  0  0  0  0
  9 10  2  0  0  0  0
 10 11  1  0  0  0  0
 11 12  2  0  0  0  0
 12 13  1  0  0  0  0
 13 14  2  0  0  0  0
 14  9  1  0  0  0  0
 12 15  1  0  0  0  0
 15 16  1  0  0  0  0
 15 17  1  0  0  0  0
 15 18  1  0  0  0  0
M  END
>  <EXTREG>  (ZINC00156394)
ZINC00156394

>  <LOGBIO>
2.5000

$$$$
ZINC00156529
  -MTS-   02131516532D 0   0.00000     0.00000     0

 11 11  0  0  0  0  0  0  0  0999 V2000
    3.9854    0.3005    0.0000 N   0  0  0  0  0  0  0  0  0  0  0  0
    3.1156    0.8009    0.0000 C   0  0  0  0  0  0  0  0  0  0  0  0
    3.1151    1.7956    0.0000 O   0  0  0  0  0  0  0  0  0  0  0  0
    2.2501    0.3000    0.0000 C   0  0  0  0  0  0  0  0  0  0  0  0
    1.3801    0.8000    0.0000 C   0  0  0  0  0  0  0  0  0  0  0  0
    1.3776    1.8000    0.0000 Cl  0  0  0  0  0  0  0  0  0  0  0  0
    0.5201    0.3000    0.0000 C   0  0  0  0  0  0  0  0  0  0  0  0
    0.5201   -0.7000    0.0000 C   0  0  0  0  0  0  0  0  0  0  0  0
    1.3801   -1.2000    0.0000 C   0  0  0  0  0  0  0  0  0  0  0  0
    2.2501   -0.7000    0.0000 C   0  0  0  0  0  0  0  0  0  0  0  0
    3.1156   -1.2009    0.0000 Cl  0  0  0  0  0  0  0  0  0  0  0  0
  1  2  1  0  0  0  0
  2  3  2  0  0  0  0
  2  4  1  0  0  0  0
  4  5  2  0  0  0  0
  5  6  1  0  0  0  0
  5  7  1  0  0  0  0
  7  8  2  0  0  0  0
  8  9  1  0  0  0  0
  9 10  2  0  0  0  0
 10  4  1  0  0  0  0
 10 11  1  0  0  0  0
M  END
>  <EXTREG>  (ZINC00156529)
ZINC00156529

>  <LOGBIO>
2.5000

$$$$
ZINC00157098
  -MTS-   02131516532D 0   0.00000     0.00000     0

 12 12  0  0  0  0  0  0  0  0999 V2000
    2.2446    1.9898    0.0000 C   0  0  0  0  0  0  0  0  0  0  0  0
    3.1146    1.4899    0.0000 C   0  0  0  0  0  0  0  0  0  0  0  0
    3.1156    0.4951    0.0000 O   0  0  0  0  0  0  0  0  0  0  0  0
    2.2501   -0.0058    0.0000 C   0  0  0  0  0  0  0  0  0  0  0  0
    1.3801    0.4942    0.0000 C   0  0  0  0  0  0  0  0  0  0  0  0
    0.5201   -0.0058    0.0000 C   0  0  0  0  0  0  0  0  0  0  0  0
    0.5201   -1.0058    0.0000 C   0  0  0  0  0  0  0  0  0  0  0  0
    1.3801   -1.5058    0.0000 N   0  0  0  0  0  0  0  0  0  0  0  0
    2.2501   -1.0058    0.0000 C   0  0  0  0  0  0  0  0  0  0  0  0
    3.1156   -1.5066    0.0000 N   0  3  0  0  0  0  0  0  0  0  0  0
    3.1151   -2.5101    0.0000 O   0  5  0  0  0  0  0  0  0  0  0  0
    3.9779   -1.0105    0.0000 O   0  0  0  0  0  0  0  0  0  0  0  0
  1  2  1  0  0  0  0
  2  3  1  0  0  0  0
  3  4  1  0  0  0  0
  4  5  2  0  0  0  0
  5  6  1  0  0  0  0
  6  7  2  0  0  0  0
  7  8  1  0  0  0  0
  8  9  2  0  0  0  0
  9  4  1  0  0  0  0
  9 10  1  0  0  0  0
 10 11  1  0  0  0  0
 10 12  2  0  0  0  0
M  CHG  2  10   1  11  -1
M  END
>  <EXTREG>  (ZINC00157098)
ZINC00157098

>  <LOGBIO>
2.5000

$$$$
ZINC00157601
  -MTS-   02131516532D 0   0.00000     0.00000     0

 20 21  0  0  0  0  0  0  0  0999 V2000
    3.1221   -1.2564    0.0000 O   0  0  0  0  0  0  0  0  0  0  0  0
    2.2541   -1.7529    0.0000 C   0  0  0  0  0  0  0  0  0  0  0  0
    2.2491   -2.7563    0.0000 C   0  0  0  0  0  0  0  0  0  0  0  0
    1.3846   -3.2485    0.0000 C   0  0  0  0  0  0  0  0  0  0  0  0
    0.5201   -2.7458    0.0000 C   0  0  0  0  0  0  0  0  0  0  0  0
    0.5201   -1.7511    0.0000 C   0  0  0  0  0  0  0  0  0  0  0  0
    1.3896   -1.2502    0.0000 C   0  0  0  0  0  0  0  0  0  0  0  0
    1.3916   -0.2503    0.0000 C   0  0  0  0  0  0  0  0  0  0  0  0
    0.5239    0.2537    0.0000 O   0  0  0  0  0  0  0  0  0  0  0  0
    2.2539    0.2458    0.0000 N   0  0  0  0  0  0  0  0  0  0  0  0
    2.2544    1.2493    0.0000 C   0  0  0  0  0  0  0  0  0  0  0  0
    1.3926    1.7462    0.0000 O   0  0  0  0  0  0  0  0  0  0  0  0
    3.1204    1.7493    0.0000 C   0  0  0  0  0  0  0  0  0  0  0  0
    3.1213    2.7528    0.0000 C   0  0  0  0  0  0  0  0  0  0  0  0
    3.9838    3.2485    0.0000 C   0  0  0  0  0  0  0  0  0  0  0  0
    4.8503    2.7494    0.0000 C   0  0  0  0  0  0  0  0  0  0  0  0
    5.7151    3.2516    0.0000 F   0  0  0  0  0  0  0  0  0  0  0  0
    4.8544    1.7546    0.0000 C   0  0  0  0  0  0  0  0  0  0  0  0
    3.9869    1.2502    0.0000 C   0  0  0  0  0  0  0  0  0  0  0  0
    3.9890    0.2502    0.0000 F   0  0  0  0  0  0  0  0  0  0  0  0
  1  2  1  0  0  0  0
  2  3  2  0  0  0  0
  3  4  1  0  0  0  0
  4  5  2  0  0  0  0
  5  6  1  0  0  0  0
  6  7  2  0  0  0  0
  7  2  1  0  0  0  0
  7  8  1  0  0  0  0
  8  9  2  0  0  0  0
  8 10  1  0  0  0  0
 10 11  1  0  0  0  0
 11 12  2  0  0  0  0
 11 13  1  0  0  0  0
 13 14  2  0  0  0  0
 14 15  1  0  0  0  0
 15 16  2  0  0  0  0
 16 17  1  0  0  0  0
 16 18  1  0  0  0  0
 18 19  2  0  0  0  0
 19 13  1  0  0  0  0
 19 20  1  0  0  0  0
M  END
>  <EXTREG>  (ZINC00157601)
ZINC00157601

>  <LOGBIO>
2.5000

$$$$
ZINC00158482
  -MTS-   02131516532D 0   0.00000     0.00000     0

 12 13  0  0  0  0  0  0  0  0999 V2000
    3.7272   -1.4850    0.0000 O   0  0  0  0  0  0  0  0  0  0  0  0
    4.1331   -0.5711    0.0000 C   0  0  0  0  0  0  0  0  0  0  0  0
    3.5446    0.2374    0.0000 C   0  0  0  0  0  0  0  0  0  0  0  0
    3.8546    1.1974    0.0000 C   0  0  0  0  0  0  0  0  0  0  0  0
    3.0446    1.7774    0.0000 S   0  0  0  0  0  0  0  0  0  0  0  0
    2.2346    1.1974    0.0000 C   0  0  0  0  0  0  0  0  0  0  0  0
    1.2554    1.4001    0.0000 C   0  0  0  0  0  0  0  0  0  0  0  0
    0.5872    0.6561    0.0000 C   0  0  0  0  0  0  0  0  0  0  0  0
    0.9003   -0.2972    0.0000 C   0  0  0  0  0  0  0  0  0  0  0  0
    0.2339   -1.0428    0.0000 Cl  0  0  0  0  0  0  0  0  0  0  0  0
    1.8742   -0.4999    0.0000 C   0  0  0  0  0  0  0  0  0  0  0  0
    2.5446    0.2374    0.0000 C   0  0  0  0  0  0  0  0  0  0  0  0
  1  2  1  0  0  0  0
  2  3  1  0  0  0  0
  3  4  2  0  0  0  0
  4  5  1  0  0  0  0
  5  6  1  0  0  0  0
  6  7  2  0  0  0  0
  7  8  1  0  0  0  0
  8  9  2  0  0  0  0
  9 10  1  0  0  0  0
  9 11  1  0  0  0  0
[truncated: 4,365,685 more chars]
