# Supplementary material for: Template CoMFA Generates Single 3D-QSAR Models that, for Twelve of Twelve Biological Targets, Predict All ChEMBL-Tabulated Affinities
Source: PLoS One. 2015 Jun 12;10(6):e0129307. doi: 10.1371/journal.pone.0129307 (PMC4466312; doi:10.1371/journal.pone.0129307)
Supplement: S13 Text — The zip file contains, for each target, the template, training set, and prediction set, as “2D” structures, in. sdf format. (ZIP) [file pone.0129307.s014.zip › ER_tmpl33.sdf]

ZINC00037195_000
  -MTS-   02131516533D 0   0.00000     0.00000     0

 23 24  0  0  0  0  0  0  0  0999 V2000
    3.1300   -0.7480    0.6140 C   0  0  0  0  0  0  0  0  0  0  0  0
    1.7600   -0.7460    0.1170 N   0  0  0  0  0  0  0  0  0  0  0  0
    1.2220    0.1330   -0.7710 C   0  0  0  0  0  0  0  0  0  0  0  0
   -0.1310   -0.1820   -0.9060 C   0  0  0  0  0  0  0  0  0  0  0  0
   -0.4070   -1.2760   -0.0800 C   0  0  0  0  0  0  0  0  0  0  0  0
    0.7340   -1.6890    0.5240 N   0  0  0  0  0  0  0  0  0  0  0  0
   -1.7780   -1.8860    0.1420 C   0  0  0  0  0  0  0  0  0  0  0  0
   -2.1010   -2.9560   -0.3700 O   0  0  0  0  0  0  0  0  0  0  0  0
   -2.5450   -1.1800    0.9330 N   0  0  0  0  0  0  0  0  0  0  0  0
   -2.2470    0.0370    1.4760 C   0  0  0  0  0  0  0  0  0  0  0  0
   -3.3730    0.4910    2.1480 C   0  0  0  0  0  0  0  0  0  0  0  0
   -4.3480   -0.5040    2.0270 C   0  0  0  0  0  0  0  0  0  0  0  0
   -3.9050   -1.5620    1.3080 N   0  0  0  0  0  0  0  0  0  0  0  0
   -1.0390    0.4210   -1.7040 N   0  3  0  0  0  0  0  0  0  0  0  0
   -0.7180    1.6170   -2.3780 O   0  5  0  0  0  0  0  0  0  0  0  0
   -2.0750   -0.1580   -1.9400 O   0  0  0  0  0  0  0  0  0  0  0  0
    3.2880    0.1530    1.2260 H   0  0  0  0  0  0  0  0  0  0  0  0
    3.8480   -0.7560   -0.2190 H   0  0  0  0  0  0  0  0  0  0  0  0
    3.2840   -1.6410    1.2360 H   0  0  0  0  0  0  0  0  0  0  0  0
    1.7360    0.9360   -1.2900 H   0  0  0  0  0  0  0  0  0  0  0  0
   -1.2940    0.5550    1.3900 H   0  0  0  0  0  0  0  0  0  0  0  0
   -3.4730    1.4410    2.6660 H   0  0  0  0  0  0  0  0  0  0  0  0
   -5.3420   -0.4480    2.4590 H   0  0  0  0  0  0  0  0  0  0  0  0
  1 17  1  0  0  0  0
  1 18  1  0  0  0  0
  1 19  1  0  0  0  0
  1  2  1  0  0  0  0
  2  3  1  0  0  0  0
  3 20  1  0  0  0  0
  3  4  2  0  0  0  0
  4  5  1  0  0  0  0
  5  6  2  0  0  0  0
  6  2  1  0  0  0  0
  5  7  1  0  0  0  0
  7  8  2  0  0  0  0
  7  9  1  0  0  0  0
  9 10  1  0  0  0  0
 10 21  1  0  0  0  0
 10 11  2  0  0  0  0
 11 22  1  0  0  0  0
 11 12  1  0  0  0  0
 12 23  1  0  0  0  0
 12 13  2  0  0  0  0
 13  9  1  0  0  0  0
  4 14  1  0  0  0  0
 14 15  1  0  0  0  0
 14 16  2  0  0  0  0
M  CHG  2  14   1  15  -1
M  END
$$$$
ZINC00056634_000
  -MTS-   02131516533D 0   0.00000     0.00000     0

 41 42  0  0  1  0  0  0  0  0999 V2000
    1.3090   -0.7770   -3.8080 C   0  0  0  0  0  0  0  0  0  0  0  0
    1.4490   -0.3700   -2.3170 C   0  0  1  0  0  0  0  0  0  0  0  0
    0.5880    0.7470   -2.0250 N   0  0  0  0  0  0  0  0  0  0  0  0
   -1.0220    0.4720   -1.5870 S   0  0  0  0  0  0  0  0  0  0  0  0
   -1.7640    1.6910   -1.5730 O   0  0  0  0  0  0  0  0  0  0  0  0
   -1.4260   -0.8340   -1.9960 O   0  0  0  0  0  0  0  0  0  0  0  0
   -0.1600    0.3570   -0.1410 N   0  0  0  0  0  0  0  0  0  0  0  0
   -0.3440   -0.8070    0.6890 C   0  0  2  0  0  0  0  0  0  0  0  0
    0.6620   -0.8260    1.8680 C   0  0  0  0  0  0  0  0  0  0  0  0
   -1.7920   -0.8220    1.2200 C   0  0  0  0  0  0  0  0  0  0  0  0
   -2.5970   -1.9590    1.0650 C   0  0  0  0  0  0  0  0  0  0  0  0
   -3.8840   -2.0030    1.6070 C   0  0  0  0  0  0  0  0  0  0  0  0
   -4.3930   -0.8970    2.2910 C   0  0  0  0  0  0  0  0  0  0  0  0
   -3.6190    0.2610    2.4070 C   0  0  0  0  0  0  0  0  0  0  0  0
   -2.3290    0.2990    1.8680 C   0  0  0  0  0  0  0  0  0  0  0  0
    2.8830    0.0590   -1.9420 C   0  0  0  0  0  0  0  0  0  0  0  0
    3.5030    1.1190   -2.6190 C   0  0  0  0  0  0  0  0  0  0  0  0
    4.8130    1.4980   -2.3110 C   0  0  0  0  0  0  0  0  0  0  0  0
    5.5180    0.8270   -1.3090 C   0  0  0  0  0  0  0  0  0  0  0  0
    4.9040   -0.2170   -0.6140 C   0  0  0  0  0  0  0  0  0  0  0  0
    3.5980   -0.6010   -0.9330 C   0  0  0  0  0  0  0  0  0  0  0  0
    2.1040   -1.4870   -4.0830 H   0  0  0  0  0  0  0  0  0  0  0  0
    1.3650    0.0980   -4.4710 H   0  0  0  0  0  0  0  0  0  0  0  0
    0.3350   -1.2630   -3.9710 H   0  0  0  0  0  0  0  0  0  0  0  0
    1.1800   -1.2490   -1.7110 H   0  0  0  0  0  0  0  0  0  0  0  0
    0.9500    1.6800   -1.8660 H   0  0  0  0  0  0  0  0  0  0  0  0
    0.2730    1.2100    0.1940 H   0  0  0  0  0  0  0  0  0  0  0  0
   -0.1730   -1.7050    0.0740 H   0  0  0  0  0  0  0  0  0  0  0  0
    1.6940   -0.8930    1.4900 H   0  0  0  0  0  0  0  0  0  0  0  0
    0.4720   -1.6990    2.5110 H   0  0  0  0  0  0  0  0  0  0  0  0
    0.5720    0.0860    2.4750 H   0  0  0  0  0  0  0  0  0  0  0  0
   -2.2280   -2.8230    0.5200 H   0  0  0  0  0  0  0  0  0  0  0  0
   -4.4920   -2.8970    1.4970 H   0  0  0  0  0  0  0  0  0  0  0  0
   -5.3860   -0.9360    2.7310 H   0  0  0  0  0  0  0  0  0  0  0  0
   -4.0200    1.1310    2.9180 H   0  0  0  0  0  0  0  0  0  0  0  0
   -1.7520    1.2140    1.9620 H   0  0  0  0  0  0  0  0  0  0  0  0
    2.9750    1.6620   -3.3980 H   0  0  0  0  0  0  0  0  0  0  0  0
    5.2840    2.3150   -2.8510 H   0  0  0  0  0  0  0  0  0  0  0  0
    6.5390    1.1160   -1.0730 H   0  0  0  0  0  0  0  0  0  0  0  0
    5.4450   -0.7300    0.1770 H   0  0  0  0  0  0  0  0  0  0  0  0
    3.1540   -1.4240   -0.3850 H   0  0  0  0  0  0  0  0  0  0  0  0
  1 22  1  0  0  0  0
  1 23  1  0  0  0  0
  1 24  1  0  0  0  0
  1  2  1  0  0  0  0
  2 25  1  0  0  0  0
  2  3  1  0  0  0  0
  3 26  1  0  0  0  0
  3  4  1  0  0  0  0
  4  5  2  0  0  0  0
  4  6  2  0  0  0  0
  4  7  1  0  0  0  0
  7 27  1  0  0  0  0
  7  8  1  0  0  0  0
  8 28  1  0  0  0  0
  8  9  1  0  0  0  0
  9 29  1  0  0  0  0
  9 30  1  0  0  0  0
  9 31  1  0  0  0  0
  8 10  1  0  0  0  0
 10 11  2  0  0  0  0
 11 32  1  0  0  0  0
 11 12  1  0  0  0  0
 12 33  1  0  0  0  0
 12 13  2  0  0  0  0
 13 34  1  0  0  0  0
 13 14  1  0  0  0  0
 14 35  1  0  0  0  0
 14 15  2  0  0  0  0
 15 10  1  0  0  0  0
 15 36  1  0  0  0  0
  2 16  1  0  0  0  0
 16 17  2  0  0  0  0
 17 37  1  0  0  0  0
 17 18  1  0  0  0  0
 18 38  1  0  0  0  0
 18 19  2  0  0  0  0
 19 39  1  0  0  0  0
 19 20  1  0  0  0  0
 20 40  1  0  0  0  0
 20 21  2  0  0  0  0
 21 16  1  0  0  0  0
 21 41  1  0  0  0  0
M  END
$$$$
ZINC00068799_000
  -MTS-   02131516533D 0   0.00000     0.00000     0

 29 30  0  0  0  0  0  0  0  0999 V2000
   -0.3490    1.0670   -1.6670 O   0  0  0  0  0  0  0  0  0  0  0  0
    0.3280    0.4250   -0.8830 C   0  0  0  0  0  0  0  0  0  0  0  0
   -0.2400   -0.3440    0.0640 N   0  0  0  0  0  0  0  0  0  0  0  0
   -1.6900   -0.4480    0.1970 C   0  0  0  0  0  0  0  0  0  0  0  0
   -2.0690   -1.9230    0.4910 C   0  0  0  0  0  0  0  0  0  0  0  0
   -3.5980   -2.0640    0.7110 C   0  0  0  0  0  0  0  0  0  0  0  0
   -4.0640   -1.1470    1.8720 C   0  0  0  0  0  0  0  0  0  0  0  0
   -3.6890    0.3290    1.5810 C   0  0  0  0  0  0  0  0  0  0  0  0
   -2.1600    0.4660    1.3600 C   0  0  0  0  0  0  0  0  0  0  0  0
    1.8390    0.4980   -0.9780 C   0  0  0  0  0  0  0  0  0  0  0  0
    2.4850    1.2860   -1.9480 O   0  0  0  0  0  0  0  0  0  0  0  0
    3.8150    1.0040   -1.6070 C   0  0  0  0  0  0  0  0  0  0  0  0
    3.9810    0.1300   -0.5340 C   0  0  0  0  0  0  0  0  0  0  0  0
    2.6940   -0.2000   -0.1250 C   0  0  0  0  0  0  0  0  0  0  0  0
    0.3640   -0.8470    0.6780 H   0  0  0  0  0  0  0  0  0  0  0  0
   -2.2270   -0.1360   -0.7150 H   0  0  0  0  0  0  0  0  0  0  0  0
   -1.5370   -2.2690    1.3920 H   0  0  0  0  0  0  0  0  0  0  0  0
   -1.7530   -2.5550   -0.3560 H   0  0  0  0  0  0  0  0  0  0  0  0
   -4.1310   -1.7870   -0.2140 H   0  0  0  0  0  0  0  0  0  0  0  0
   -3.8440   -3.1130    0.9450 H   0  0  0  0  0  0  0  0  0  0  0  0
   -3.5860   -1.4710    2.8110 H   0  0  0  0  0  0  0  0  0  0  0  0
   -5.1570   -1.2350    1.9970 H   0  0  0  0  0  0  0  0  0  0  0  0
   -4.2250    0.6750    0.6820 H   0  0  0  0  0  0  0  0  0  0  0  0
   -3.9990    0.9640    2.4280 H   0  0  0  0  0  0  0  0  0  0  0  0
   -1.6310    0.1880    2.2860 H   0  0  0  0  0  0  0  0  0  0  0  0
   -1.9080    1.5130    1.1240 H   0  0  0  0  0  0  0  0  0  0  0  0
    4.6520    1.4390   -2.1440 H   0  0  0  0  0  0  0  0  0  0  0  0
    4.9160   -0.2200   -0.1090 H   0  0  0  0  0  0  0  0  0  0  0  0
    2.4070   -0.8610    0.6880 H   0  0  0  0  0  0  0  0  0  0  0  0
  1  2  2  0  0  0  0
  2  3  1  0  0  0  0
  3 15  1  0  0  0  0
  3  4  1  0  0  0  0
  4 16  1  0  0  0  0
  4  5  1  0  0  0  0
  5 17  1  0  0  0  0
  5 18  1  0  0  0  0
  5  6  1  0  0  0  0
  6 19  1  0  0  0  0
  6 20  1  0  0  0  0
  6  7  1  0  0  0  0
  7 21  1  0  0  0  0
  7 22  1  0  0  0  0
  7  8  1  0  0  0  0
  8 23  1  0  0  0  0
  8 24  1  0  0  0  0
  8  9  1  0  0  0  0
  9  4  1  0  0  0  0
  9 25  1  0  0  0  0
  9 26  1  0  0  0  0
  2 10  1  0  0  0  0
 10 11  1  0  0  0  0
 11 12  1  0  0  0  0
 12 27  1  0  0  0  0
 12 13  2  0  0  0  0
 13 28  1  0  0  0  0
 13 14  1  0  0  0  0
 14 10  2  0  0  0  0
 14 29  1  0  0  0  0
M  END
$$$$
ZINC00113672_000
  -MTS-   02131516533D 0   0.00000     0.00000     0

 36 39  0  0  1  0  0  0  0  0999 V2000
    3.6420    1.0120   -1.8020 Cl  0  0  0  0  0  0  0  0  0  0  0  0
    2.0290    0.7110   -1.1890 C   0  0  0  0  0  0  0  0  0  0  0  0
    0.9300    1.3420   -1.7760 C   0  0  0  0  0  0  0  0  0  0  0  0
   -0.3600    1.0920   -1.2990 C   0  0  0  0  0  0  0  0  0  0  0  0
   -0.5550    0.2190   -0.2200 C   0  0  0  0  0  0  0  0  0  0  0  0
    0.5510   -0.3990    0.3760 C   0  0  0  0  0  0  0  0  0  0  0  0
    1.8390   -0.1610   -0.1150 C   0  0  0  0  0  0  0  0  0  0  0  0
   -1.9810   -0.0530    0.2910 C   0  0  2  0  0  0  0  0  0  0  0  0
   -2.3290   -1.5450    0.0690 C   0  0  0  0  0  0  0  0  0  0  0  0
   -3.7030   -1.8700    0.7120 C   0  0  2  0  0  0  0  0  0  0  0  0
   -3.7350   -1.4110    2.0930 N   0  0  0  0  0  0  0  0  0  0  0  0
   -2.8910   -0.4490    2.5140 C   0  0  0  0  0  0  0  0  0  0  0  0
   -2.6790   -0.0060    3.7600 N   0  0  0  0  0  0  0  0  0  0  0  0
   -1.7330    0.9420    3.7050 N   0  0  0  0  0  0  0  0  0  0  0  0
   -1.2900    1.1780    2.4670 N   0  0  0  0  0  0  0  0  0  0  0  0
   -2.0840    0.2520    1.7020 N   0  0  0  0  0  0  0  0  0  0  0  0
   -4.8530   -1.2500   -0.0980 C   0  0  0  0  0  0  0  0  0  0  0  0
   -5.2050    0.0850    0.1310 C   0  0  0  0  0  0  0  0  0  0  0  0
   -6.2090    0.6990   -0.6250 C   0  0  0  0  0  0  0  0  0  0  0  0
   -6.8820   -0.0260   -1.6130 C   0  0  0  0  0  0  0  0  0  0  0  0
   -6.5590   -1.3700   -1.8280 C   0  0  0  0  0  0  0  0  0  0  0  0
   -5.5530   -1.9780   -1.0700 C   0  0  0  0  0  0  0  0  0  0  0  0
    1.0900    2.0230   -2.6070 H   0  0  0  0  0  0  0  0  0  0  0  0
   -1.2080    1.5750   -1.7800 H   0  0  0  0  0  0  0  0  0  0  0  0
    0.4290   -1.0730    1.2200 H   0  0  0  0  0  0  0  0  0  0  0  0
    2.6970   -0.6520    0.3320 H   0  0  0  0  0  0  0  0  0  0  0  0
   -2.7110    0.5800   -0.2360 H   0  0  0  0  0  0  0  0  0  0  0  0
   -1.5620   -2.1560    0.5670 H   0  0  0  0  0  0  0  0  0  0  0  0
   -2.3180   -1.7890   -1.0060 H   0  0  0  0  0  0  0  0  0  0  0  0
   -3.8430   -2.9640    0.6990 H   0  0  0  0  0  0  0  0  0  0  0  0
   -4.3490   -1.8730    2.7830 H   0  0  0  0  0  0  0  0  0  0  0  0
   -4.6950    0.6630    0.8980 H   0  0  0  0  0  0  0  0  0  0  0  0
   -6.4650    1.7400   -0.4460 H   0  0  0  0  0  0  0  0  0  0  0  0
   -7.6510    0.4520   -2.2150 H   0  0  0  0  0  0  0  0  0  0  0  0
   -7.0870   -1.9410   -2.5890 H   0  0  0  0  0  0  0  0  0  0  0  0
   -5.3160   -3.0220   -1.2530 H   0  0  0  0  0  0  0  0  0  0  0  0
  1  2  1  0  0  0  0
  2  3  2  0  0  0  0
  3 23  1  0  0  0  0
  3  4  1  0  0  0  0
  4 24  1  0  0  0  0
  4  5  2  0  0  0  0
  5  6  1  0  0  0  0
  6 25  1  0  0  0  0
  6  7  2  0  0  0  0
  7  2  1  0  0  0  0
  7 26  1  0  0  0  0
  5  8  1  0  0  0  0
  8 27  1  0  0  0  0
  8  9  1  0  0  0  0
  9 28  1  0  0  0  0
  9 29  1  0  0  0  0
  9 10  1  0  0  0  0
 10 30  1  0  0  0  0
 10 11  1  0  0  0  0
 11 31  1  0  0  0  0
 11 12  1  0  0  0  0
 12 13  2  0  0  0  0
 13 14  1  0  0  0  0
 14 15  2  0  0  0  0
 15 16  1  0  0  0  0
 16  8  1  0  0  0  0
 16 12  1  0  0  0  0
 10 17  1  0  0  0  0
 17 18  2  0  0  0  0
 18 32  1  0  0  0  0
 18 19  1  0  0  0  0
 19 33  1  0  0  0  0
 19 20  2  0  0  0  0
 20 34  1  0  0  0  0
 20 21  1  0  0  0  0
 21 35  1  0  0  0  0
 21 22  2  0  0  0  0
 22 17  1  0  0  0  0
 22 36  1  0  0  0  0
M  END
$$$$
ZINC00153867_000
  -MTS-   02131516533D 0   0.00000     0.00000     0

 22 22  0  0  0  0  0  0  0  0999 V2000
   -3.5060    0.5560    2.0740 C   0  0  0  0  0  0  0  0  0  0  0  0
   -3.6790   -1.2230    1.8320 S   0  0  0  0  0  0  0  0  0  0  0  0
   -5.1020   -1.4990    1.7640 O   0  0  0  0  0  0  0  0  0  0  0  0
   -2.8370   -1.8630    2.8250 O   0  0  0  0  0  0  0  0  0  0  0  0
   -2.9460   -1.3970    0.2070 C   0  0  0  0  0  0  0  0  0  0  0  0
   -1.4700   -1.5210    0.4110 C   0  0  0  0  0  0  0  0  0  0  0  0
   -1.0360   -2.4890    1.0080 O   0  0  0  0  0  0  0  0  0  0  0  0
   -0.4910   -0.4810   -0.0990 C   0  0  0  0  0  0  0  0  0  0  0  0
    0.6770   -0.2150    0.6260 C   0  0  0  0  0  0  0  0  0  0  0  0
    1.5800    0.7440    0.1560 C   0  0  0  0  0  0  0  0  0  0  0  0
    1.3070    1.4250   -1.0330 C   0  0  0  0  0  0  0  0  0  0  0  0
    0.1760    1.1520   -1.7160 N   0  0  0  0  0  0  0  0  0  0  0  0
   -0.7120    0.2330   -1.2840 C   0  0  0  0  0  0  0  0  0  0  0  0
   -3.9220    0.8290    3.0550 H   0  0  0  0  0  0  0  0  0  0  0  0
   -2.4430    0.8380    2.0400 H   0  0  0  0  0  0  0  0  0  0  0  0
   -4.0520    1.0970    1.2860 H   0  0  0  0  0  0  0  0  0  0  0  0
   -3.1780   -0.5080   -0.3990 H   0  0  0  0  0  0  0  0  0  0  0  0
   -3.3440   -2.3000   -0.2810 H   0  0  0  0  0  0  0  0  0  0  0  0
    0.8800   -0.7510    1.5500 H   0  0  0  0  0  0  0  0  0  0  0  0
    2.4890    0.9600    0.7090 H   0  0  0  0  0  0  0  0  0  0  0  0
    1.9960    2.1730   -1.4150 H   0  0  0  0  0  0  0  0  0  0  0  0
   -1.5970    0.0700   -1.8880 H   0  0  0  0  0  0  0  0  0  0  0  0
  1 14  1  0  0  0  0
  1 15  1  0  0  0  0
  1 16  1  0  0  0  0
  1  2  1  0  0  0  0
  2  3  2  0  0  0  0
  2  4  2  0  0  0  0
  2  5  1  0  0  0  0
  5 17  1  0  0  0  0
  5 18  1  0  0  0  0
  5  6  1  0  0  0  0
  6  7  2  0  0  0  0
  6  8  1  0  0  0  0
  8  9  2  0  0  0  0
  9 19  1  0  0  0  0
  9 10  1  0  0  0  0
 10 20  1  0  0  0  0
 10 11  2  0  0  0  0
 11 21  1  0  0  0  0
 11 12  1  0  0  0  0
 12 13  2  0  0  0  0
 13  8  1  0  0  0  0
 13 22  1  0  0  0  0
M  END
$$$$
ZINC00156635_000
  -MTS-   02131516533D 0   0.00000     0.00000     0

 23 24  0  0  0  0  0  0  0  0999 V2000
   -4.4490   -1.5750    1.8540 C   0  0  0  0  0  0  0  0  0  0  0  0
   -3.7440   -0.3820    1.1600 C   0  0  0  0  0  0  0  0  0  0  0  0
   -2.2420   -0.5350    1.1590 C   0  0  0  0  0  0  0  0  0  0  0  0
   -1.4840    0.0960    0.2580 C   0  0  0  0  0  0  0  0  0  0  0  0
   -2.0330    0.8890   -0.6790 O   0  0  0  0  0  0  0  0  0  0  0  0
   -0.9910    1.3460   -1.3950 C   0  0  0  0  0  0  0  0  0  0  0  0
   -1.1140    2.1040   -2.3430 O   0  0  0  0  0  0  0  0  0  0  0  0
    0.3380    0.8280   -0.9090 C   0  0  0  0  0  0  0  0  0  0  0  0
    1.6560    1.0210   -1.3260 C   0  0  0  0  0  0  0  0  0  0  0  0
    2.6570    0.3540   -0.6090 C   0  0  0  0  0  0  0  0  0  0  0  0
    2.3360   -0.4710    0.4810 C   0  0  0  0  0  0  0  0  0  0  0  0
    1.0070   -0.6530    0.8860 C   0  0  0  0  0  0  0  0  0  0  0  0
    0.0200    0.0170    0.1620 C   0  0  0  0  0  0  0  0  0  0  0  0
   -5.5420   -1.4330    1.8370 H   0  0  0  0  0  0  0  0  0  0  0  0
   -4.2100   -2.5160    1.3340 H   0  0  0  0  0  0  0  0  0  0  0  0
   -4.1210   -1.6550    2.9020 H   0  0  0  0  0  0  0  0  0  0  0  0
   -4.0080    0.5500    1.6840 H   0  0  0  0  0  0  0  0  0  0  0  0
   -4.0960   -0.3090    0.1180 H   0  0  0  0  0  0  0  0  0  0  0  0
   -1.7680   -1.1710    1.9060 H   0  0  0  0  0  0  0  0  0  0  0  0
    1.8820    1.6630   -2.1720 H   0  0  0  0  0  0  0  0  0  0  0  0
    3.6970    0.4770   -0.9010 H   0  0  0  0  0  0  0  0  0  0  0  0
    3.1320   -0.9770    1.0210 H   0  0  0  0  0  0  0  0  0  0  0  0
    0.7520   -1.2890    1.7270 H   0  0  0  0  0  0  0  0  0  0  0  0
  1 14  1  0  0  0  0
  1 15  1  0  0  0  0
  1 16  1  0  0  0  0
  1  2  1  0  0  0  0
  2 17  1  0  0  0  0
  2 18  1  0  0  0  0
  2  3  1  0  0  0  0
  3 19  1  0  0  0  0
  3  4  2  0  0  0  0
  4  5  1  0  0  0  0
  5  6  1  0  0  0  0
  6  7  2  0  0  0  0
  6  8  1  0  0  0  0
  8  9  2  0  0  0  0
  9 20  1  0  0  0  0
  9 10  1  0  0  0  0
 10 21  1  0  0  0  0
 10 11  2  0  0  0  0
 11 22  1  0  0  0  0
 11 12  1  0  0  0  0
 12 23  1  0  0  0  0
 12 13  2  0  0  0  0
 13  4  1  0  0  0  0
 13  8  1  0  0  0  0
M  END
$$$$
ZINC00175955_000
  -MTS-   02131516533D 0   0.00000     0.00000     0

 21 22  0  0  0  0  0  0  0  0999 V2000
   -3.2570    1.2300    1.0940 C   0  0  0  0  0  0  0  0  0  0  0  0
   -2.9880   -0.1210    1.5930 N   0  0  0  0  0  0  0  0  0  0  0  0
   -4.0110   -0.8190    2.1300 C   0  0  0  0  0  0  0  0  0  0  0  0
   -5.1410   -0.3770    2.1840 O   0  0  0  0  0  0  0  0  0  0  0  0
   -3.8210   -2.0340    2.6320 N   0  0  0  0  0  0  0  0  0  0  0  0
   -2.6380   -2.6360    2.6460 C   0  0  0  0  0  0  0  0  0  0  0  0
   -2.5440   -3.7460    3.1380 O   0  0  0  0  0  0  0  0  0  0  0  0
   -1.4370   -1.9430    2.0560 C   0  0  0  0  0  0  0  0  0  0  0  0
   -0.1630   -2.5210    2.0450 C   0  0  0  0  0  0  0  0  0  0  0  0
    0.8980   -1.8290    1.4560 C   0  0  0  0  0  0  0  0  0  0  0  0
    0.6690   -0.5760    0.8800 C   0  0  0  0  0  0  0  0  0  0  0  0
   -0.6090   -0.0070    0.9010 C   0  0  0  0  0  0  0  0  0  0  0  0
   -1.6760   -0.6800    1.5120 C   0  0  0  0  0  0  0  0  0  0  0  0
   -3.1010    1.2590    0.0040 H   0  0  0  0  0  0  0  0  0  0  0  0
   -2.5760    1.9460    1.5790 H   0  0  0  0  0  0  0  0  0  0  0  0
   -4.2770    1.5980    1.2830 H   0  0  0  0  0  0  0  0  0  0  0  0
   -4.5990   -2.5080    3.0190 H   0  0  0  0  0  0  0  0  0  0  0  0
   -0.0070   -3.4990    2.4930 H   0  0  0  0  0  0  0  0  0  0  0  0
    1.8950   -2.2640    1.4440 H   0  0  0  0  0  0  0  0  0  0  0  0
    1.4930   -0.0420    0.4120 H   0  0  0  0  0  0  0  0  0  0  0  0
   -0.7430    0.9580    0.4300 H   0  0  0  0  0  0  0  0  0  0  0  0
  1 14  1  0  0  0  0
  1 15  1  0  0  0  0
  1 16  1  0  0  0  0
  1  2  1  0  0  0  0
  2  3  1  0  0  0  0
  3  4  2  0  0  0  0
  3  5  1  0  0  0  0
  5 17  1  0  0  0  0
  5  6  1  0  0  0  0
  6  7  2  0  0  0  0
  6  8  1  0  0  0  0
  8  9  1  0  0  0  0
  9 18  1  0  0  0  0
  9 10  2  0  0  0  0
 10 19  1  0  0  0  0
 10 11  1  0  0  0  0
 11 20  1  0  0  0  0
 11 12  2  0  0  0  0
 12 21  1  0  0  0  0
 12 13  1  0  0  0  0
 13  2  1  0  0  0  0
 13  8  2  0  0  0  0
M  END
$$$$
ZINC00196060_000
  -MTS-   02131516533D 0   0.00000     0.00000     0

 31 32  0  0  0  0  0  0  0  0999 V2000
    0.0830    0.6100    2.0190 C   0  0  0  0  0  0  0  0  0  0  0  0
    1.1270    0.2470    0.9600 C   0  0  0  0  0  0  0  0  0  0  0  0
    1.2530   -0.9720    0.3740 N   0  0  0  0  0  0  0  0  0  0  0  0
    0.5160   -2.1760    0.7130 C   0  0  0  0  0  0  0  0  0  0  0  0
   -0.9050   -1.9550    0.2720 C   0  0  0  0  0  0  0  0  0  0  0  0
   -1.1410   -1.6200   -0.8740 O   0  0  0  0  0  0  0  0  0  0  0  0
   -1.9330   -2.1020    1.1250 N   0  0  0  0  0  0  0  0  0  0  0  0
   -3.2850   -1.8870    0.6260 C   0  0  0  0  0  0  0  0  0  0  0  0
   -4.1280   -1.1880    1.7010 C   0  0  0  0  0  0  0  0  0  0  0  0
   -5.2340   -1.8240    2.2860 O   0  0  0  0  0  0  0  0  0  0  0  0
   -5.6340   -0.8060    3.1600 C   0  0  0  0  0  0  0  0  0  0  0  0
   -4.8530    0.3480    3.1230 C   0  0  0  0  0  0  0  0  0  0  0  0
   -3.8700    0.0990    2.1720 C   0  0  0  0  0  0  0  0  0  0  0  0
    2.3660   -0.9390   -0.5550 N   0  0  0  0  0  0  0  0  0  0  0  0
    2.8430    0.3390   -0.5170 C   0  0  0  0  0  0  0  0  0  0  0  0
    2.1020    1.0790    0.4170 C   0  0  0  0  0  0  0  0  0  0  0  0
    2.3420    2.8560    0.8840 Br  0  0  0  0  0  0  0  0  0  0  0  0
    3.8680    0.8620   -1.2420 N   0  3  0  0  0  0  0  0  0  0  0  0
    4.5970    0.0780   -2.1580 O   0  5  0  0  0  0  0  0  0  0  0  0
    4.1970    2.0170   -1.1200 O   0  0  0  0  0  0  0  0  0  0  0  0
    0.4580    0.3050    3.0070 H   0  0  0  0  0  0  0  0  0  0  0  0
   -0.8670    0.0950    1.8170 H   0  0  0  0  0  0  0  0  0  0  0  0
   -0.1030    1.6940    2.0240 H   0  0  0  0  0  0  0  0  0  0  0  0
    0.5560   -2.3810    1.7930 H   0  0  0  0  0  0  0  0  0  0  0  0
    0.9510   -3.0310    0.1720 H   0  0  0  0  0  0  0  0  0  0  0  0
   -1.8250   -2.3940    2.0740 H   0  0  0  0  0  0  0  0  0  0  0  0
   -3.7540   -2.8550    0.3890 H   0  0  0  0  0  0  0  0  0  0  0  0
   -3.2910   -1.2570   -0.2780 H   0  0  0  0  0  0  0  0  0  0  0  0
   -6.4910   -0.9140    3.8160 H   0  0  0  0  0  0  0  0  0  0  0  0
   -4.9850    1.2500    3.7120 H   0  0  0  0  0  0  0  0  0  0  0  0
   -3.0730    0.7680    1.8640 H   0  0  0  0  0  0  0  0  0  0  0  0
  1 21  1  0  0  0  0
  1 22  1  0  0  0  0
  1 23  1  0  0  0  0
  1  2  1  0  0  0  0
  2  3  1  0  0  0  0
  3  4  1  0  0  0  0
  4 24  1  0  0  0  0
  4 25  1  0  0  0  0
  4  5  1  0  0  0  0
  5  6  2  0  0  0  0
  5  7  1  0  0  0  0
  7 26  1  0  0  0  0
  7  8  1  0  0  0  0
  8 27  1  0  0  0  0
  8 28  1  0  0  0  0
  8  9  1  0  0  0  0
  9 10  1  0  0  0  0
 10 11  1  0  0  0  0
 11 29  1  0  0  0  0
 11 12  2  0  0  0  0
 12 30  1  0  0  0  0
 12 13  1  0  0  0  0
 13  9  2  0  0  0  0
 13 31  1  0  0  0  0
  3 14  1  0  0  0  0
 14 15  2  0  0  0  0
 15 16  1  0  0  0  0
 16  2  2  0  0  0  0
 16 17  1  0  0  0  0
 15 18  1  0  0  0  0
 18 19  1  0  0  0  0
 18 20  2  0  0  0  0
M  CHG  2  18   1  19  -1
M  END
$$$$
ZINC00268436_000
  -MTS-   02131516533D 0   0.00000     0.00000     0

 38 40  0  0  1  0  0  0  0  0999 V2000
   -2.0050    0.9450    2.1000 C   0  0  0  0  0  0  0  0  0  0  0  0
   -2.1940   -0.4880    1.5220 C   0  0  2  0  0  0  0  0  0  0  0  0
   -1.4190   -1.4330    2.2690 O   0  0  0  0  0  0  0  0  0  0  0  0
   -1.6430   -0.5520    0.2030 N   0  0  0  0  0  0  0  0  0  0  0  0
   -2.4910   -0.9580   -0.7360 C   0  0  0  0  0  0  0  0  0  0  0  0
   -2.2530   -1.0380   -1.9250 O   0  0  0  0  0  0  0  0  0  0  0  0
   -3.6750   -1.2650   -0.2190 O   0  0  0  0  0  0  0  0  0  0  0  0
   -3.6640   -0.9480    1.1830 C   0  0  0  0  0  0  0  0  0  0  0  0
   -4.7510    0.1460    1.3750 C   0  0  0  0  0  0  0  0  0  0  0  0
   -6.1610   -0.3680    0.9710 C   0  0  0  0  0  0  0  0  0  0  0  0
   -6.5460   -1.6160    1.8040 C   0  0  0  0  0  0  0  0  0  0  0  0
   -5.4890   -2.7270    1.5920 C   0  0  0  0  0  0  0  0  0  0  0  0
   -4.0660   -2.2300    1.9670 C   0  0  0  0  0  0  0  0  0  0  0  0
   -0.3100   -0.1900   -0.1020 C   0  0  0  0  0  0  0  0  0  0  0  0
    0.7650   -0.9470    0.3740 C   0  0  0  0  0  0  0  0  0  0  0  0
    2.0720   -0.5970    0.0290 C   0  0  0  0  0  0  0  0  0  0  0  0
    2.3050    0.4970   -0.8110 C   0  0  0  0  0  0  0  0  0  0  0  0
    3.9360    0.8910   -1.3130 Cl  0  0  0  0  0  0  0  0  0  0  0  0
    1.2330    1.2760   -1.2560 C   0  0  0  0  0  0  0  0  0  0  0  0
   -0.0740    0.9290   -0.9020 C   0  0  0  0  0  0  0  0  0  0  0  0
   -2.3650    1.7120    1.3990 H   0  0  0  0  0  0  0  0  0  0  0  0
   -2.5250    1.0560    3.0630 H   0  0  0  0  0  0  0  0  0  0  0  0
   -0.9350    1.1320    2.2710 H   0  0  0  0  0  0  0  0  0  0  0  0
   -1.8040   -1.6350    3.1120 H   0  0  0  0  0  0  0  0  0  0  0  0
   -4.7800    0.4700    2.4250 H   0  0  0  0  0  0  0  0  0  0  0  0
   -4.5160    1.0120    0.7370 H   0  0  0  0  0  0  0  0  0  0  0  0
   -6.1840   -0.6270   -0.1010 H   0  0  0  0  0  0  0  0  0  0  0  0
   -6.9070    0.4260    1.1390 H   0  0  0  0  0  0  0  0  0  0  0  0
   -6.6030   -1.3490    2.8720 H   0  0  0  0  0  0  0  0  0  0  0  0
   -7.5390   -1.9840    1.4920 H   0  0  0  0  0  0  0  0  0  0  0  0
   -5.5040   -3.0440    0.5360 H   0  0  0  0  0  0  0  0  0  0  0  0
   -5.7480   -3.6000    2.2150 H   0  0  0  0  0  0  0  0  0  0  0  0
   -4.0350   -2.0270    3.0490 H   0  0  0  0  0  0  0  0  0  0  0  0
   -3.3500   -3.0370    1.7390 H   0  0  0  0  0  0  0  0  0  0  0  0
    0.5840   -1.8140    1.0000 H   0  0  0  0  0  0  0  0  0  0  0  0
    2.9130   -1.1740    0.4020 H   0  0  0  0  0  0  0  0  0  0  0  0
    1.4250    2.1430   -1.8820 H   0  0  0  0  0  0  0  0  0  0  0  0
   -0.9150    1.5220   -1.2480 H   0  0  0  0  0  0  0  0  0  0  0  0
  1 21  1  0  0  0  0
  1 22  1  0  0  0  0
  1 23  1  0  0  0  0
  1  2  1  0  0  0  0
  2  3  1  0  0  0  0
  3 24  1  0  0  0  0
  2  4  1  0  0  0  0
  4  5  1  0  0  0  0
  5  6  2  0  0  0  0
  5  7  1  0  0  0  0
  7  8  1  0  0  0  0
  8  2  1  0  0  0  0
  8  9  1  0  0  0  0
  9 25  1  0  0  0  0
  9 26  1  0  0  0  0
  9 10  1  0  0  0  0
 10 27  1  0  0  0  0
 10 28  1  0  0  0  0
 10 11  1  0  0  0  0
 11 29  1  0  0  0  0
 11 30  1  0  0  0  0
 11 12  1  0  0  0  0
 12 31  1  0  0  0  0
 12 32  1  0  0  0  0
 12 13  1  0  0  0  0
 13  8  1  0  0  0  0
 13 33  1  0  0  0  0
 13 34  1  0  0  0  0
  4 14  1  0  0  0  0
 14 15  2  0  0  0  0
 15 35  1  0  0  0  0
 15 16  1  0  0  0  0
 16 36  1  0  0  0  0
 16 17  2  0  0  0  0
 17 18  1  0  0  0  0
 17 19  1  0  0  0  0
 19 37  1  0  0  0  0
 19 20  2  0  0  0  0
 20 14  1  0  0  0  0
 20 38  1  0  0  0  0
M  END
$$$$
ZINC00317288_000
  -MTS-   02131516533D 0   0.00000     0.00000     0

 25 28  0  0  0  0  0  0  0  0999 V2000
   -5.2790   -1.4090    2.2580 F   0  0  0  0  0  0  0  0  0  0  0  0
   -4.1510   -1.0210    1.6730 C   0  0  0  0  0  0  0  0  0  0  0  0
   -3.6370    0.2550    1.9230 C   0  0  0  0  0  0  0  0  0  0  0  0
   -2.4500    0.6710    1.3120 C   0  0  0  0  0  0  0  0  0  0  0  0
   -1.7820   -0.2050    0.4460 C   0  0  0  0  0  0  0  0  0  0  0  0
   -0.6350    0.1470   -0.1690 N   0  0  0  0  0  0  0  0  0  0  0  0
   -0.5700    1.1180   -1.2390 N   0  0  0  0  0  0  0  0  0  0  0  0
    0.7500    1.1430   -1.4840 C   0  0  0  0  0  0  0  0  0  0  0  0
    1.3660    1.9280   -2.4620 C   0  0  0  0  0  0  0  0  0  0  0  0
    2.7590    1.8600   -2.6130 C   0  0  0  0  0  0  0  0  0  0  0  0
    3.4740    1.0030   -1.7730 C   0  0  0  0  0  0  0  0  0  0  0  0
    4.7970    0.7840   -1.7430 N   0  0  0  0  0  0  0  0  0  0  0  0
    5.0630   -0.1640   -0.7280 O   0  0  0  0  0  0  0  0  0  0  0  0
    3.8070   -0.4860   -0.1640 N   0  0  0  0  0  0  0  0  0  0  0  0
    2.8600    0.2250   -0.8040 C   0  0  0  0  0  0  0  0  0  0  0  0
    1.4720    0.2880   -0.6470 C   0  0  0  0  0  0  0  0  0  0  0  0
    0.6640   -0.3630    0.2160 N   0  0  0  0  0  0  0  0  0  0  0  0
   -2.2950   -1.4760    0.1960 C   0  0  0  0  0  0  0  0  0  0  0  0
   -1.6510   -2.2940   -0.6270 F   0  0  0  0  0  0  0  0  0  0  0  0
   -3.4800   -1.8880    0.8090 C   0  0  0  0  0  0  0  0  0  0  0  0
   -4.1740    0.9150    2.5970 H   0  0  0  0  0  0  0  0  0  0  0  0
   -2.0500    1.6640    1.5080 H   0  0  0  0  0  0  0  0  0  0  0  0
    0.7530    2.5720   -3.0830 H   0  0  0  0  0  0  0  0  0  0  0  0
    3.2860    2.4500   -3.3560 H   0  0  0  0  0  0  0  0  0  0  0  0
   -3.8780   -2.8770    0.6160 H   0  0  0  0  0  0  0  0  0  0  0  0
  1  2  1  0  0  0  0
  2  3  2  0  0  0  0
  3 21  1  0  0  0  0
  3  4  1  0  0  0  0
  4 22  1  0  0  0  0
  4  5  2  0  0  0  0
  5  6  1  0  0  0  0
  6  7  1  0  0  0  0
  7  8  2  0  0  0  0
  8  9  1  0  0  0  0
  9 23  1  0  0  0  0
  9 10  2  0  0  0  0
 10 24  1  0  0  0  0
 10 11  1  0  0  0  0
 11 12  2  0  0  0  0
 12 13  1  0  0  0  0
 13 14  1  0  0  0  0
 14 15  2  0  0  0  0
 15 11  1  0  0  0  0
 15 16  1  0  0  0  0
 16  8  1  0  0  0  0
 16 17  2  0  0  0  0
 17  6  1  0  0  0  0
  5 18  1  0  0  0  0
 18 19  1  0  0  0  0
 18 20  2  0  0  0  0
 20  2  1  0  0  0  0
 20 25  1  0  0  0  0
M  END
$$$$
ZINC00500665_000
  -MTS-   02131516533D 0   0.00000     0.00000     0

 41 42  0  0  1  0  0  0  0  0999 V2000
   -0.2900    0.2340   -1.9880 C   0  0  0  0  0  0  0  0  0  0  0  0
   -0.1270    0.4960   -0.4690 C   0  0  0  0  0  0  0  0  0  0  0  0
   -1.2470   -0.0590    0.3020 N   0  0  0  0  0  0  0  0  0  0  0  0
   -2.4010    0.6460    0.2610 C   0  0  0  0  0  0  0  0  0  0  0  0
   -2.4470    1.6250   -0.4590 O   0  0  0  0  0  0  0  0  0  0  0  0
   -3.5020    0.3560    0.9690 N   0  0  0  0  0  0  0  0  0  0  0  0
   -4.6280    1.2100    0.8750 C   0  0  0  0  0  0  0  0  0  0  0  0
   -4.7510    2.2920    1.7470 C   0  0  0  0  0  0  0  0  0  0  0  0
   -5.8280    3.1750    1.6190 C   0  0  0  0  0  0  0  0  0  0  0  0
   -6.7880    2.9590    0.6260 C   0  0  0  0  0  0  0  0  0  0  0  0
   -6.6850    1.8520   -0.2240 C   0  0  0  0  0  0  0  0  0  0  0  0
   -5.6100    0.9690   -0.0870 C   0  0  0  0  0  0  0  0  0  0  0  0
   -3.5390   -0.7700    1.8690 C   0  0  1  0  0  0  0  0  0  0  0  0
   -3.4320   -0.3250    3.3570 C   0  0  0  0  0  0  0  0  0  0  0  0
   -4.8010   -1.4320    1.6920 O   0  0  0  0  0  0  0  0  0  0  0  0
   -2.5170   -1.8400    1.4390 C   0  0  0  0  0  0  0  0  0  0  0  0
   -1.1150   -1.2580    1.1310 C   0  0  0  0  0  0  0  0  0  0  0  0
   -0.3310   -2.4090    0.4170 C   0  0  0  0  0  0  0  0  0  0  0  0
   -0.3190   -0.8530    2.4080 C   0  0  0  0  0  0  0  0  0  0  0  0
    0.5460    0.6910   -2.5420 H   0  0  0  0  0  0  0  0  0  0  0  0
   -0.2940   -0.8450   -2.1980 H   0  0  0  0  0  0  0  0  0  0  0  0
   -1.2310    0.6640   -2.3620 H   0  0  0  0  0  0  0  0  0  0  0  0
   -0.0250    1.5810   -0.2970 H   0  0  0  0  0  0  0  0  0  0  0  0
    0.8320    0.0710   -0.1390 H   0  0  0  0  0  0  0  0  0  0  0  0
   -4.0010    2.4320    2.5180 H   0  0  0  0  0  0  0  0  0  0  0  0
   -5.9180    4.0240    2.2920 H   0  0  0  0  0  0  0  0  0  0  0  0
   -7.6190    3.6510    0.5150 H   0  0  0  0  0  0  0  0  0  0  0  0
   -7.4400    1.6770   -0.9850 H   0  0  0  0  0  0  0  0  0  0  0  0
   -5.5320    0.0900   -0.7170 H   0  0  0  0  0  0  0  0  0  0  0  0
   -4.3610    0.1690    3.6780 H   0  0  0  0  0  0  0  0  0  0  0  0
   -2.6250    0.3980    3.5150 H   0  0  0  0  0  0  0  0  0  0  0  0
   -3.2700   -1.1940    4.0120 H   0  0  0  0  0  0  0  0  0  0  0  0
   -4.9790   -2.0770    2.3660 H   0  0  0  0  0  0  0  0  0  0  0  0
   -2.9090   -2.2590    0.4970 H   0  0  0  0  0  0  0  0  0  0  0  0
   -2.4730   -2.6590    2.1740 H   0  0  0  0  0  0  0  0  0  0  0  0
   -0.8240   -2.6950   -0.5240 H   0  0  0  0  0  0  0  0  0  0  0  0
   -0.2990   -3.2980    1.0670 H   0  0  0  0  0  0  0  0  0  0  0  0
    0.7090   -2.1500    0.1780 H   0  0  0  0  0  0  0  0  0  0  0  0
   -0.5550    0.1740    2.7120 H   0  0  0  0  0  0  0  0  0  0  0  0
   -0.5270   -1.5390    3.2430 H   0  0  0  0  0  0  0  0  0  0  0  0
    0.7660   -0.8700    2.2230 H   0  0  0  0  0  0  0  0  0  0  0  0
  1 20  1  0  0  0  0
  1 21  1  0  0  0  0
  1 22  1  0  0  0  0
  1  2  1  0  0  0  0
  2 23  1  0  0  0  0
  2 24  1  0  0  0  0
  2  3  1  0  0  0  0
  3  4  1  0  0  0  0
  4  5  2  0  0  0  0
  4  6  1  0  0  0  0
  6  7  1  0  0  0  0
  7  8  2  0  0  0  0
  8 25  1  0  0  0  0
  8  9  1  0  0  0  0
  9 26  1  0  0  0  0
  9 10  2  0  0  0  0
 10 27  1  0  0  0  0
 10 11  1  0  0  0  0
 11 28  1  0  0  0  0
 11 12  2  0  0  0  0
 12  7  1  0  0  0  0
 12 29  1  0  0  0  0
  6 13  1  0  0  0  0
 13 14  1  0  0  0  0
 14 30  1  0  0  0  0
 14 31  1  0  0  0  0
 14 32  1  0  0  0  0
 13 15  1  0  0  0  0
 15 33  1  0  0  0  0
 13 16  1  0  0  0  0
 16 34  1  0  0  0  0
 16 35  1  0  0  0  0
 16 17  1  0  0  0  0
 17  3  1  0  0  0  0
 17 18  1  0  0  0  0
 18 36  1  0  0  0  0
 18 37  1  0  0  0  0
 18 38  1  0  0  0  0
 17 19  1  0  0  0  0
 19 39  1  0  0  0  0
 19 40  1  0  0  0  0
 19 41  1  0  0  0  0
M  END
$$$$
ZINC00608340_000
  -MTS-   02131516533D 0   0.00000     0.00000     0

 45 47  0  0  0  0  0  0  0  0999 V2000
    4.4600   -0.2160    0.3150 C   0  0  0  0  0  0  0  0  0  0  0  0
    2.9540   -0.1010   -0.0090 C   0  0  0  0  0  0  0  0  0  0  0  0
    2.7120    1.1010   -1.3310 S   0  0  0  0  0  0  0  0  0  0  0  0
    2.8280    2.4370   -0.7840 O   0  0  0  0  0  0  0  0  0  0  0  0
    3.5370    0.7370   -2.4660 O   0  0  0  0  0  0  0  0  0  0  0  0
    1.0040    0.8590   -1.7960 C   0  0  0  0  0  0  0  0  0  0  0  0
    0.1690    1.5220   -0.6750 C   0  0  0  0  0  0  0  0  0  0  0  0
   -1.2430    1.6030   -1.0540 N   0  0  0  0  0  0  0  0  0  0  0  0
   -1.5820    2.3620   -2.1170 C   0  0  0  0  0  0  0  0  0  0  0  0
   -0.7450    3.0720   -2.6520 O   0  0  0  0  0  0  0  0  0  0  0  0
   -3.0070    2.2990   -2.6340 C   0  0  0  0  0  0  0  0  0  0  0  0
   -3.2950    1.0140   -3.2560 N   0  0  0  0  0  0  0  0  0  0  0  0
   -3.3640    0.0340   -2.4380 C   0  0  0  0  0  0  0  0  0  0  0  0
   -3.6180   -1.3420   -3.0140 C   0  0  0  0  0  0  0  0  0  0  0  0
   -2.9440   -2.4650   -2.5150 C   0  0  0  0  0  0  0  0  0  0  0  0
   -3.2010   -3.7330   -3.0450 C   0  0  0  0  0  0  0  0  0  0  0  0
   -4.1120   -3.8820   -4.0950 C   0  0  0  0  0  0  0  0  0  0  0  0
   -4.7780   -2.7610   -4.5990 C   0  0  0  0  0  0  0  0  0  0  0  0
   -4.5350   -1.4960   -4.0600 C   0  0  0  0  0  0  0  0  0  0  0  0
   -5.1990   -0.4550   -4.5520 F   0  0  0  0  0  0  0  0  0  0  0  0
   -3.2260    0.1440   -0.9300 C   0  0  0  0  0  0  0  0  0  0  0  0
   -4.1450   -0.5660   -0.1440 C   0  0  0  0  0  0  0  0  0  0  0  0
   -4.0740   -0.5310    1.2490 C   0  0  0  0  0  0  0  0  0  0  0  0
   -5.1990   -1.4650    2.2090 Cl  0  0  0  0  0  0  0  0  0  0  0  0
   -3.1040    0.2540    1.8720 C   0  0  0  0  0  0  0  0  0  0  0  0
   -2.2090    0.9950    1.0950 C   0  0  0  0  0  0  0  0  0  0  0  0
   -2.2310    0.9080   -0.3020 C   0  0  0  0  0  0  0  0  0  0  0  0
    4.6190   -0.9540    1.1170 H   0  0  0  0  0  0  0  0  0  0  0  0
    4.8530    0.7580    0.6440 H   0  0  0  0  0  0  0  0  0  0  0  0
    5.0140   -0.5380   -0.5810 H   0  0  0  0  0  0  0  0  0  0  0  0
    2.5560   -1.0750   -0.3350 H   0  0  0  0  0  0  0  0  0  0  0  0
    2.3970    0.2290    0.8820 H   0  0  0  0  0  0  0  0  0  0  0  0
    0.8410    1.3150   -2.7830 H   0  0  0  0  0  0  0  0  0  0  0  0
    0.7960   -0.2210   -1.8560 H   0  0  0  0  0  0  0  0  0  0  0  0
    0.2780    0.9030    0.2300 H   0  0  0  0  0  0  0  0  0  0  0  0
    0.5630    2.5250   -0.4490 H   0  0  0  0  0  0  0  0  0  0  0  0
   -3.7350    2.5680   -1.8510 H   0  0  0  0  0  0  0  0  0  0  0  0
   -3.1190    3.0390   -3.4410 H   0  0  0  0  0  0  0  0  0  0  0  0
   -2.2130   -2.3590   -1.7200 H   0  0  0  0  0  0  0  0  0  0  0  0
   -2.6910   -4.6060   -2.6440 H   0  0  0  0  0  0  0  0  0  0  0  0
   -4.3030   -4.8650   -4.5180 H   0  0  0  0  0  0  0  0  0  0  0  0
   -5.4910   -2.8580   -5.4110 H   0  0  0  0  0  0  0  0  0  0  0  0
   -4.9320   -1.1520   -0.6070 H   0  0  0  0  0  0  0  0  0  0  0  0
   -3.0550    0.2840    2.9560 H   0  0  0  0  0  0  0  0  0  0  0  0
   -1.4960    1.6530    1.5820 H   0  0  0  0  0  0  0  0  0  0  0  0
  1 28  1  0  0  0  0
  1 29  1  0  0  0  0
  1 30  1  0  0  0  0
  1  2  1  0  0  0  0
  2 31  1  0  0  0  0
  2 32  1  0  0  0  0
  2  3  1  0  0  0  0
  3  4  2  0  0  0  0
  3  5  2  0  0  0  0
  3  6  1  0  0  0  0
  6 33  1  0  0  0  0
  6 34  1  0  0  0  0
  6  7  1  0  0  0  0
  7 35  1  0  0  0  0
  7 36  1  0  0  0  0
  7  8  1  0  0  0  0
  8  9  1  0  0  0  0
  9 10  2  0  0  0  0
  9 11  1  0  0  0  0
 11 37  1  0  0  0  0
 11 38  1  0  0  0  0
 11 12  1  0  0  0  0
 12 13  2  0  0  0  0
 13 14  1  0  0  0  0
 14 15  2  0  0  0  0
 15 39  1  0  0  0  0
 15 16  1  0  0  0  0
 16 40  1  0  0  0  0
 16 17  2  0  0  0  0
 17 41  1  0  0  0  0
 17 18  1  0  0  0  0
 18 42  1  0  0  0  0
 18 19  2  0  0  0  0
 19 14  1  0  0  0  0
 19 20  1  0  0  0  0
 13 21  1  0  0  0  0
 21 22  2  0  0  0  0
 22 43  1  0  0  0  0
 22 23  1  0  0  0  0
 23 24  1  0  0  0  0
 23 25  2  0  0  0  0
 25 44  1  0  0  0  0
 25 26  1  0  0  0  0
 26 45  1  0  0  0  0
 26 27  2  0  0  0  0
 27  8  1  0  0  0  0
 27 21  1  0  0  0  0
M  END
$$$$
ZINC00632238_000
  -MTS-   02131516533D 0   0.00000     0.00000     0

 55 60  0  0  1  0  0  0  0  0999 V2000
    3.8280    0.3320   -1.4280 C   0  0  0  0  0  0  0  0  0  0  0  0
    2.7950   -0.6640   -1.4460 O   0  0  0  0  0  0  0  0  0  0  0  0
    1.8980   -0.8190   -0.3830 C   0  0  0  0  0  0  0  0  0  0  0  0
    2.3020   -0.7730    0.9570 C   0  0  0  0  0  0  0  0  0  0  0  0
    1.3650   -0.9430    1.9830 C   0  0  0  0  0  0  0  0  0  0  0  0
    0.0120   -1.1310    1.6800 C   0  0  0  0  0  0  0  0  0  0  0  0
   -0.9590   -1.3160    2.6680 O   0  0  0  0  0  0  0  0  0  0  0  0
   -1.0880   -0.4430    3.7990 C   0  0  0  0  0  0  0  0  0  0  0  0
   -0.3990   -1.1370    0.3460 C   0  0  0  0  0  0  0  0  0  0  0  0
    0.5490   -1.0250   -0.6780 C   0  0  0  0  0  0  0  0  0  0  0  0
   -1.9000   -1.2610    0.0550 C   0  0  2  0  0  0  0  0  0  0  0  0
   -2.3680   -2.5640    0.4670 N   0  0  0  0  0  0  0  0  0  0  0  0
   -1.9020   -3.8710    0.0230 N   0  0  0  0  0  0  0  0  0  0  0  0
   -2.7460   -4.6840    0.7000 C   0  0  0  0  0  0  0  0  0  0  0  0
   -3.6380   -3.9900    1.4420 N   0  0  0  0  0  0  0  0  0  0  0  0
   -3.4120   -2.6800    1.2970 C   0  0  0  0  0  0  0  0  0  0  0  0
   -4.0670   -1.6390    1.8390 N   0  0  0  0  0  0  0  0  0  0  0  0
   -3.7000   -0.4090    1.5910 C   0  0  0  0  0  0  0  0  0  0  0  0
   -4.3800    0.7920    2.2170 C   0  0  0  0  0  0  0  0  0  0  0  0
   -5.1340    0.7430    3.3980 C   0  0  0  0  0  0  0  0  0  0  0  0
   -5.8230    1.8780    3.8400 C   0  0  0  0  0  0  0  0  0  0  0  0
   -5.7150    3.0830    3.1400 C   0  0  0  0  0  0  0  0  0  0  0  0
   -4.9010    3.1530    2.0070 C   0  0  0  0  0  0  0  0  0  0  0  0
   -4.2250    2.0160    1.5600 C   0  0  0  0  0  0  0  0  0  0  0  0
   -3.3960    2.1090    0.4450 O   0  0  0  0  0  0  0  0  0  0  0  0
   -2.2470    1.2500    0.4900 C   0  0  1  0  0  0  0  0  0  0  0  0
   -1.5300    1.4010   -0.8630 C   0  0  0  0  0  0  0  0  0  0  0  0
   -0.2130    1.8750   -0.9380 C   0  0  0  0  0  0  0  0  0  0  0  0
    0.4450    1.9290   -2.1710 C   0  0  0  0  0  0  0  0  0  0  0  0
   -0.2220    1.5550   -3.3380 C   0  0  0  0  0  0  0  0  0  0  0  0
    0.4040    1.6080   -4.5100 F   0  0  0  0  0  0  0  0  0  0  0  0
   -1.5490    1.1250   -3.2740 C   0  0  0  0  0  0  0  0  0  0  0  0
   -2.2040    1.0540   -2.0410 C   0  0  0  0  0  0  0  0  0  0  0  0
   -2.6820   -0.1670    0.7520 C   0  0  0  0  0  0  0  0  0  0  0  0
    4.4470    0.1900   -2.3260 H   0  0  0  0  0  0  0  0  0  0  0  0
    3.4040    1.3470   -1.4610 H   0  0  0  0  0  0  0  0  0  0  0  0
    4.4680    0.2160   -0.5390 H   0  0  0  0  0  0  0  0  0  0  0  0
    3.3380   -0.6070    1.2240 H   0  0  0  0  0  0  0  0  0  0  0  0
    1.7110   -0.9270    3.0090 H   0  0  0  0  0  0  0  0  0  0  0  0
   -1.9690   -0.7700    4.3700 H   0  0  0  0  0  0  0  0  0  0  0  0
   -0.2050   -0.5080    4.4520 H   0  0  0  0  0  0  0  0  0  0  0  0
   -1.2460    0.5960    3.4720 H   0  0  0  0  0  0  0  0  0  0  0  0
    0.2590   -1.0880   -1.7210 H   0  0  0  0  0  0  0  0  0  0  0  0
   -2.0920   -1.2060   -1.0270 H   0  0  0  0  0  0  0  0  0  0  0  0
   -2.7120   -5.7680    0.6530 H   0  0  0  0  0  0  0  0  0  0  0  0
   -4.8650   -1.8550    2.4450 H   0  0  0  0  0  0  0  0  0  0  0  0
   -5.1860   -0.1640    3.9880 H   0  0  0  0  0  0  0  0  0  0  0  0
   -6.4420    1.8250    4.7320 H   0  0  0  0  0  0  0  0  0  0  0  0
   -6.2600    3.9620    3.4760 H   0  0  0  0  0  0  0  0  0  0  0  0
   -4.7840    4.0840    1.4620 H   0  0  0  0  0  0  0  0  0  0  0  0
   -1.5890    1.5710    1.3130 H   0  0  0  0  0  0  0  0  0  0  0  0
    0.3150    2.1950   -0.0430 H   0  0  0  0  0  0  0  0  0  0  0  0
    1.4780    2.2550   -2.2340 H   0  0  0  0  0  0  0  0  0  0  0  0
   -2.0590    0.8490   -4.1910 H   0  0  0  0  0  0  0  0  0  0  0  0
   -3.2410    0.7290   -1.9990 H   0  0  0  0  0  0  0  0  0  0  0  0
  1 35  1  0  0  0  0
  1 36  1  0  0  0  0
  1 37  1  0  0  0  0
  1  2  1  0  0  0  0
  2  3  1  0  0  0  0
  3  4  2  0  0  0  0
  4 38  1  0  0  0  0
  4  5  1  0  0  0  0
  5 39  1  0  0  0  0
  5  6  2  0  0  0  0
  6  7  1  0  0  0  0
  7  8  1  0  0  0  0
  8 40  1  0  0  0  0
  8 41  1  0  0  0  0
  8 42  1  0  0  0  0
  6  9  1  0  0  0  0
  9 10  2  0  0  0  0
 10  3  1  0  0  0  0
 10 43  1  0  0  0  0
  9 11  1  0  0  0  0
 11 44  1  0  0  0  0
 11 12  1  0  0  0  0
 12 13  1  0  0  0  0
 13 14  2  0  0  0  0
 14 45  1  0  0  0  0
 14 15  1  0  0  0  0
 15 16  2  0  0  0  0
 16 12  1  0  0  0  0
 16 17  1  0  0  0  0
 17 46  1  0  0  0  0
 17 18  1  0  0  0  0
 18 19  1  0  0  0  0
 19 20  1  0  0  0  0
 20 47  1  0  0  0  0
 20 21  2  0  0  0  0
 21 48  1  0  0  0  0
 21 22  1  0  0  0  0
 22 49  1  0  0  0  0
 22 23  2  0  0  0  0
 23 50  1  0  0  0  0
 23 24  1  0  0  0  0
 24 19  2  0  0  0  0
 24 25  1  0  0  0  0
 25 26  1  0  0  0  0
 26 51  1  0  0  0  0
 26 27  1  0  0  0  0
 27 28  2  0  0  0  0
 28 52  1  0  0  0  0
 28 29  1  0  0  0  0
 29 53  1  0  0  0  0
 29 30  2  0  0  0  0
 30 31  1  0  0  0  0
 30 32  1  0  0  0  0
 32 54  1  0  0  0  0
 32 33  2  0  0  0  0
 33 27  1  0  0  0  0
 33 55  1  0  0  0  0
 26 34  1  0  0  0  0
 34 11  1  0  0  0  0
 34 18  2  0  0  0  0
M  END
$$$$
ZINC00794561_000
  -MTS-   02131516533D 0   0.00000     0.00000     0

 33 35  0  0  0  0  0  0  0  0999 V2000
    0.1150    0.6950    2.7460 C   0  0  0  0  0  0  0  0  0  0  0  0
   -1.3360    0.2250    2.6260 C   0  0  0  0  0  0  0  0  0  0  0  0
   -2.3770    0.8010    3.2620 N   0  0  0  0  0  0  0  0  0  0  0  0
   -3.5320    0.1850    2.9480 C   0  0  0  0  0  0  0  0  0  0  0  0
   -3.1890   -0.8410    2.0700 C   0  0  0  0  0  0  0  0  0  0  0  0
   -1.8240   -0.8200    1.8780 N   0  0  0  0  0  0  0  0  0  0  0  0
   -0.9970   -1.7750    1.1350 C   0  0  0  0  0  0  0  0  0  0  0  0
   -0.0650   -1.0210    0.1710 C   0  0  0  0  0  0  0  0  0  0  0  0
   -0.6000   -0.2730   -0.8840 C   0  0  0  0  0  0  0  0  0  0  0  0
    0.2360    0.4660   -1.7250 C   0  0  0  0  0  0  0  0  0  0  0  0
    1.6200    0.4700   -1.5230 C   0  0  0  0  0  0  0  0  0  0  0  0
    2.4590    1.2360   -2.3420 C   0  0  0  0  0  0  0  0  0  0  0  0
    3.8410    1.2390   -2.1300 C   0  0  0  0  0  0  0  0  0  0  0  0
    4.3880    0.4720   -1.0980 C   0  0  0  0  0  0  0  0  0  0  0  0
    3.5530   -0.2960   -0.2820 C   0  0  0  0  0  0  0  0  0  0  0  0
    2.1680   -0.3010   -0.4900 C   0  0  0  0  0  0  0  0  0  0  0  0
    1.3270   -1.0680    0.3260 C   0  0  0  0  0  0  0  0  0  0  0  0
   -4.1020   -1.6730    1.5340 N   0  3  0  0  0  0  0  0  0  0  0  0
   -5.4560   -1.5300    1.8770 O   0  5  0  0  0  0  0  0  0  0  0  0
   -3.7800   -2.5270    0.7610 O   0  0  0  0  0  0  0  0  0  0  0  0
    0.4370    1.1310    1.7900 H   0  0  0  0  0  0  0  0  0  0  0  0
    0.7780   -0.1390    3.0200 H   0  0  0  0  0  0  0  0  0  0  0  0
    0.1820    1.4670    3.5270 H   0  0  0  0  0  0  0  0  0  0  0  0
   -4.5230    0.4440    3.3120 H   0  0  0  0  0  0  0  0  0  0  0  0
   -1.5840   -2.5170    0.5780 H   0  0  0  0  0  0  0  0  0  0  0  0
   -0.4010   -2.3600    1.8500 H   0  0  0  0  0  0  0  0  0  0  0  0
   -1.6700   -0.2600   -1.0650 H   0  0  0  0  0  0  0  0  0  0  0  0
   -0.1990    1.0380   -2.5390 H   0  0  0  0  0  0  0  0  0  0  0  0
    2.0420    1.8330   -3.1480 H   0  0  0  0  0  0  0  0  0  0  0  0
    4.4880    1.8360   -2.7660 H   0  0  0  0  0  0  0  0  0  0  0  0
    5.4620    0.4740   -0.9310 H   0  0  0  0  0  0  0  0  0  0  0  0
    3.9900   -0.8890    0.5150 H   0  0  0  0  0  0  0  0  0  0  0  0
    1.7680   -1.7060    1.0850 H   0  0  0  0  0  0  0  0  0  0  0  0
  1 21  1  0  0  0  0
  1 22  1  0  0  0  0
  1 23  1  0  0  0  0
  1  2  1  0  0  0  0
  2  3  2  0  0  0  0
  3  4  1  0  0  0  0
  4 24  1  0  0  0  0
  4  5  2  0  0  0  0
  5  6  1  0  0  0  0
  6  2  1  0  0  0  0
  6  7  1  0  0  0  0
  7 25  1  0  0  0  0
  7 26  1  0  0  0  0
  7  8  1  0  0  0  0
  8  9  2  0  0  0  0
  9 27  1  0  0  0  0
  9 10  1  0  0  0  0
 10 28  1  0  0  0  0
 10 11  2  0  0  0  0
 11 12  1  0  0  0  0
 12 29  1  0  0  0  0
 12 13  2  0  0  0  0
 13 30  1  0  0  0  0
 13 14  1  0  0  0  0
 14 31  1  0  0  0  0
 14 15  2  0  0  0  0
 15 32  1  0  0  0  0
 15 16  1  0  0  0  0
 16 11  1  0  0  0  0
 16 17  2  0  0  0  0
 17  8  1  0  0  0  0
 17 33  1  0  0  0  0
  5 18  1  0  0  0  0
 18 19  1  0  0  0  0
 18 20  2  0  0  0  0
M  CHG  2  18   1  19  -1
M  END
$$$$
ZINC00929755_000
  -MTS-   02131516533D 0   0.00000     0.00000     0

 49 52  0  0  0  0  0  0  0  0999 V2000
    4.3760   -0.1110   -1.2910 C   0  0  0  0  0  0  0  0  0  0  0  0
    2.8940    0.0970   -0.9410 C   0  0  0  0  0  0  0  0  0  0  0  0
    2.1500   -0.8890   -0.2950 C   0  0  0  0  0  0  0  0  0  0  0  0
    0.7700   -0.7570   -0.0770 C   0  0  0  0  0  0  0  0  0  0  0  0
    0.0540   -2.0730    0.2670 C   0  0  0  0  0  0  0  0  0  0  0  0
    0.1390    0.4960   -0.2150 C   0  0  0  0  0  0  0  0  0  0  0  0
   -1.1050    0.8740    0.2110 N   0  0  0  0  0  0  0  0  0  0  0  0
   -2.0290    0.3050    1.0210 C   0  0  0  0  0  0  0  0  0  0  0  0
   -2.2140   -1.1330    2.0320 S   0  0  0  0  0  0  0  0  0  0  0  0
   -3.5750   -1.8220    1.0010 C   0  0  0  0  0  0  0  0  0  0  0  0
   -4.8650   -1.0340    1.1230 C   0  0  0  0  0  0  0  0  0  0  0  0
   -5.2060   -0.2920    0.2170 O   0  0  0  0  0  0  0  0  0  0  0  0
   -5.6360   -1.1330    2.2220 N   0  0  0  0  0  0  0  0  0  0  0  0
   -6.8200   -0.3770    2.3780 C   0  0  0  0  0  0  0  0  0  0  0  0
   -7.0930    1.2620    2.9930 S   0  0  0  0  0  0  0  0  0  0  0  0
   -8.8510    1.0080    2.6980 C   0  0  0  0  0  0  0  0  0  0  0  0
   -9.9430    2.0230    3.0520 C   0  0  0  0  0  0  0  0  0  0  0  0
   -9.0970   -0.2370    2.1140 C   0  0  0  0  0  0  0  0  0  0  0  0
  -10.4500   -0.7440    1.6250 C   0  0  0  0  0  0  0  0  0  0  0  0
   -7.9700   -0.9770    2.0110 N   0  0  0  0  0  0  0  0  0  0  0  0
   -3.1030    1.1200    1.0620 N   0  0  0  0  0  0  0  0  0  0  0  0
   -2.8810    2.2070    0.3260 N   0  0  0  0  0  0  0  0  0  0  0  0
   -1.6300    2.0610   -0.1420 C   0  0  0  0  0  0  0  0  0  0  0  0
   -0.9580    3.0300   -0.8770 C   0  0  0  0  0  0  0  0  0  0  0  0
   -1.6550    4.3510   -1.2060 C   0  0  0  0  0  0  0  0  0  0  0  0
    0.3460    2.7170   -1.2550 C   0  0  0  0  0  0  0  0  0  0  0  0
    0.8940    1.4780   -0.9000 C   0  0  0  0  0  0  0  0  0  0  0  0
    2.2340    1.2790   -1.2680 C   0  0  0  0  0  0  0  0  0  0  0  0
    4.4430   -0.5480   -2.2980 H   0  0  0  0  0  0  0  0  0  0  0  0
    4.8560   -0.7990   -0.5790 H   0  0  0  0  0  0  0  0  0  0  0  0
    4.9340    0.8370   -1.2790 H   0  0  0  0  0  0  0  0  0  0  0  0
    2.6710   -1.7850    0.0250 H   0  0  0  0  0  0  0  0  0  0  0  0
   -0.9790   -2.0740   -0.1130 H   0  0  0  0  0  0  0  0  0  0  0  0
    0.1010   -2.2400    1.3540 H   0  0  0  0  0  0  0  0  0  0  0  0
    0.5630   -2.9250   -0.2150 H   0  0  0  0  0  0  0  0  0  0  0  0
   -3.8130   -2.8390    1.3450 H   0  0  0  0  0  0  0  0  0  0  0  0
   -3.2780   -1.8690   -0.0580 H   0  0  0  0  0  0  0  0  0  0  0  0
   -5.4360   -1.7510    2.9730 H   0  0  0  0  0  0  0  0  0  0  0  0
  -10.6500    1.5490    3.7490 H   0  0  0  0  0  0  0  0  0  0  0  0
  -10.4850    2.3450    2.1490 H   0  0  0  0  0  0  0  0  0  0  0  0
   -9.5010    2.9060    3.5410 H   0  0  0  0  0  0  0  0  0  0  0  0
  -10.7740   -0.1480    0.7580 H   0  0  0  0  0  0  0  0  0  0  0  0
  -11.1920   -0.6610    2.4330 H   0  0  0  0  0  0  0  0  0  0  0  0
  -10.3450   -1.7970    1.3230 H   0  0  0  0  0  0  0  0  0  0  0  0
   -1.6230    4.9950   -0.3180 H   0  0  0  0  0  0  0  0  0  0  0  0
   -2.7040    4.1880   -1.4880 H   0  0  0  0  0  0  0  0  0  0  0  0
   -1.1500    4.8660   -2.0340 H   0  0  0  0  0  0  0  0  0  0  0  0
    0.9160    3.4480   -1.8170 H   0  0  0  0  0  0  0  0  0  0  0  0
    2.7770    2.0440   -1.8120 H   0  0  0  0  0  0  0  0  0  0  0  0
  1 29  1  0  0  0  0
  1 30  1  0  0  0  0
  1 31  1  0  0  0  0
  1  2  1  0  0  0  0
  2  3  1  0  0  0  0
  3 32  1  0  0  0  0
  3  4  2  0  0  0  0
  4  5  1  0  0  0  0
  5 33  1  0  0  0  0
  5 34  1  0  0  0  0
  5 35  1  0  0  0  0
  4  6  1  0  0  0  0
  6  7  1  0  0  0  0
  7  8  1  0  0  0  0
  8  9  1  0  0  0  0
  9 10  1  0  0  0  0
 10 36  1  0  0  0  0
 10 37  1  0  0  0  0
 10 11  1  0  0  0  0
 11 12  2  0  0  0  0
 11 13  1  0  0  0  0
 13 38  1  0  0  0  0
 13 14  1  0  0  0  0
 14 15  1  0  0  0  0
 15 16  1  0  0  0  0
 16 17  1  0  0  0  0
 17 39  1  0  0  0  0
 17 40  1  0  0  0  0
 17 41  1  0  0  0  0
 16 18  2  0  0  0  0
 18 19  1  0  0  0  0
 19 42  1  0  0  0  0
 19 43  1  0  0  0  0
 19 44  1  0  0  0  0
 18 20  1  0  0  0  0
 20 14  2  0  0  0  0
  8 21  2  0  0  0  0
 21 22  1  0  0  0  0
 22 23  2  0  0  0  0
 23  7  1  0  0  0  0
 23 24  1  0  0  0  0
 24 25  1  0  0  0  0
 25 45  1  0  0  0  0
 25 46  1  0  0  0  0
 25 47  1  0  0  0  0
 24 26  2  0  0  0  0
 26 48  1  0  0  0  0
 26 27  1  0  0  0  0
 27  6  2  0  0  0  0
 27 28  1  0  0  0  0
 28  2  2  0  0  0  0
 28 49  1  0  0  0  0
M  END
$$$$
ZINC01274626_000
  -MTS-   02131516533D 0   0.00000     0.00000     0

 39 41  0  0  0  0  0  0  0  0999 V2000
    0.9210   -5.3830    1.2630 F   0  0  0  0  0  0  0  0  0  0  0  0
    1.2400   -4.4360    0.3380 C   0  0  0  0  0  0  0  0  0  0  0  0
    2.5760   -4.5480    0.0870 F   0  0  0  0  0  0  0  0  0  0  0  0
    0.6040   -4.7910   -0.8160 F   0  0  0  0  0  0  0  0  0  0  0  0
    0.8040   -2.9830    0.7520 C   0  0  0  0  0  0  0  0  0  0  0  0
   -0.6560   -2.8910    0.8490 N   0  0  0  0  0  0  0  0  0  0  0  0
   -1.1320   -1.7310    0.7040 C   0  0  0  0  0  0  0  0  0  0  0  0
   -0.4640   -0.6850    0.2980 O   0  0  0  0  0  0  0  0  0  0  0  0
    0.7100   -0.9040   -0.2360 C   0  0  0  0  0  0  0  0  0  0  0  0
    1.3730   -1.9820   -0.1540 N   0  0  0  0  0  0  0  0  0  0  0  0
    1.3100    0.2430   -1.0210 C   0  0  0  0  0  0  0  0  0  0  0  0
    0.4990    1.0110   -1.8630 C   0  0  0  0  0  0  0  0  0  0  0  0
    1.0530    2.0370   -2.6340 C   0  0  0  0  0  0  0  0  0  0  0  0
    2.4130    2.3380   -2.5150 C   0  0  0  0  0  0  0  0  0  0  0  0
    3.2230    1.5980   -1.6500 C   0  0  0  0  0  0  0  0  0  0  0  0
    2.6750    0.5420   -0.9150 C   0  0  0  0  0  0  0  0  0  0  0  0
   -2.3860   -1.5100    0.9660 N   0  0  0  0  0  0  0  0  0  0  0  0
   -2.9330   -0.1530    0.8440 C   0  0  0  0  0  0  0  0  0  0  0  0
   -3.9530    0.1660    1.9800 C   0  0  0  0  0  0  0  0  0  0  0  0
   -4.9450   -0.8710    2.1530 O   0  0  0  0  0  0  0  0  0  0  0  0
   -4.3240   -2.1350    2.4720 C   0  0  0  0  0  0  0  0  0  0  0  0
   -3.3090   -2.5790    1.3760 C   0  0  0  0  0  0  0  0  0  0  0  0
    1.5180   -2.9890    2.1520 C   0  0  0  0  0  0  0  0  0  0  0  0
    0.9240   -3.8060    3.0650 F   0  0  0  0  0  0  0  0  0  0  0  0
    2.8410   -3.3080    2.1050 F   0  0  0  0  0  0  0  0  0  0  0  0
    1.4410   -1.7240    2.6600 F   0  0  0  0  0  0  0  0  0  0  0  0
   -0.5660    0.8020   -1.9190 H   0  0  0  0  0  0  0  0  0  0  0  0
    0.4280    2.5980   -3.3230 H   0  0  0  0  0  0  0  0  0  0  0  0
    2.8420    3.1510   -3.0960 H   0  0  0  0  0  0  0  0  0  0  0  0
    4.2780    1.8430   -1.5460 H   0  0  0  0  0  0  0  0  0  0  0  0
    3.3080   -0.0400   -0.2530 H   0  0  0  0  0  0  0  0  0  0  0  0
   -3.4580   -0.1120   -0.1230 H   0  0  0  0  0  0  0  0  0  0  0  0
   -2.1790    0.6520    0.8550 H   0  0  0  0  0  0  0  0  0  0  0  0
   -3.4140    0.3160    2.9300 H   0  0  0  0  0  0  0  0  0  0  0  0
   -4.4950    1.0960    1.7470 H   0  0  0  0  0  0  0  0  0  0  0  0
   -3.8170   -2.0650    3.4480 H   0  0  0  0  0  0  0  0  0  0  0  0
   -5.1280   -2.8830    2.5630 H   0  0  0  0  0  0  0  0  0  0  0  0
   -3.8850   -2.8310    0.4710 H   0  0  0  0  0  0  0  0  0  0  0  0
   -2.8330   -3.5060    1.7350 H   0  0  0  0  0  0  0  0  0  0  0  0
  1  2  1  0  0  0  0
  2  3  1  0  0  0  0
  2  4  1  0  0  0  0
  2  5  1  0  0  0  0
  5  6  1  0  0  0  0
  6  7  2  0  0  0  0
  7  8  1  0  0  0  0
  8  9  1  0  0  0  0
  9 10  2  0  0  0  0
 10  5  1  0  0  0  0
  9 11  1  0  0  0  0
 11 12  2  0  0  0  0
 12 27  1  0  0  0  0
 12 13  1  0  0  0  0
 13 28  1  0  0  0  0
 13 14  2  0  0  0  0
 14 29  1  0  0  0  0
 14 15  1  0  0  0  0
 15 30  1  0  0  0  0
 15 16  2  0  0  0  0
 16 11  1  0  0  0  0
 16 31  1  0  0  0  0
  7 17  1  0  0  0  0
 17 18  1  0  0  0  0
 18 32  1  0  0  0  0
 18 33  1  0  0  0  0
 18 19  1  0  0  0  0
 19 34  1  0  0  0  0
 19 35  1  0  0  0  0
 19 20  1  0  0  0  0
 20 21  1  0  0  0  0
 21 36  1  0  0  0  0
 21 37  1  0  0  0  0
 21 22  1  0  0  0  0
 22 17  1  0  0  0  0
 22 38  1  0  0  0  0
 22 39  1  0  0  0  0
  5 23  1  0  0  0  0
 23 24  1  0  0  0  0
 23 25  1  0  0  0  0
 23 26  1  0  0  0  0
M  END
$$$$
ZINC01509393_000
  -MTS-   02131516533D 0   0.00000     0.00000     0

 31 33  0  0  0  0  0  0  0  0999 V2000
   -4.1230   -1.1210    1.6470 C   0  0  0  0  0  0  0  0  0  0  0  0
   -2.9680   -0.5060    0.8450 C   0  0  0  0  0  0  0  0  0  0  0  0
   -2.6890    0.8620    0.9410 C   0  0  0  0  0  0  0  0  0  0  0  0
   -1.6280    1.4190    0.2220 C   0  0  0  0  0  0  0  0  0  0  0  0
   -0.8330    0.6150   -0.6050 C   0  0  0  0  0  0  0  0  0  0  0  0
   -1.1200   -0.7520   -0.7080 C   0  0  0  0  0  0  0  0  0  0  0  0
   -2.1820   -1.3080    0.0110 C   0  0  0  0  0  0  0  0  0  0  0  0
    0.5630    1.3160   -1.4870 S   0  0  0  0  0  0  0  0  0  0  0  0
    0.6230    2.7360   -1.2290 O   0  0  0  0  0  0  0  0  0  0  0  0
    0.5410    0.8530   -2.8540 O   0  0  0  0  0  0  0  0  0  0  0  0
    2.0300    0.7080   -0.8570 N   0  0  0  0  0  0  0  0  0  0  0  0
    3.1330    0.6070   -1.5950 C   0  0  0  0  0  0  0  0  0  0  0  0
    3.1900    0.9200   -2.7660 O   0  0  0  0  0  0  0  0  0  0  0  0
    4.1990    0.1090   -0.8750 O   0  0  0  0  0  0  0  0  0  0  0  0
    3.6490   -0.0810    0.3950 C   0  0  0  0  0  0  0  0  0  0  0  0
    4.2900   -0.5640    1.5320 C   0  0  0  0  0  0  0  0  0  0  0  0
    3.5040   -0.6500    2.6920 C   0  0  0  0  0  0  0  0  0  0  0  0
    4.2760   -1.2750    4.2550 Br  0  0  0  0  0  0  0  0  0  0  0  0
    2.1470   -0.2750    2.6960 C   0  0  0  0  0  0  0  0  0  0  0  0
    1.5110    0.2060    1.5400 C   0  0  0  0  0  0  0  0  0  0  0  0
    2.3320    0.2780    0.4220 C   0  0  0  0  0  0  0  0  0  0  0  0
   -5.0380   -1.0770    1.0380 H   0  0  0  0  0  0  0  0  0  0  0  0
   -4.2880   -0.5680    2.5840 H   0  0  0  0  0  0  0  0  0  0  0  0
   -3.9090   -2.1710    1.9000 H   0  0  0  0  0  0  0  0  0  0  0  0
   -3.2990    1.4980    1.5770 H   0  0  0  0  0  0  0  0  0  0  0  0
   -1.4200    2.4830    0.3040 H   0  0  0  0  0  0  0  0  0  0  0  0
   -0.5130   -1.3850   -1.3500 H   0  0  0  0  0  0  0  0  0  0  0  0
   -2.3940   -2.3690   -0.0820 H   0  0  0  0  0  0  0  0  0  0  0  0
    5.3350   -0.8520    1.5170 H   0  0  0  0  0  0  0  0  0  0  0  0
    1.5810   -0.3610    3.6180 H   0  0  0  0  0  0  0  0  0  0  0  0
    0.4670    0.5030    1.5060 H   0  0  0  0  0  0  0  0  0  0  0  0
  1 22  1  0  0  0  0
  1 23  1  0  0  0  0
  1 24  1  0  0  0  0
  1  2  1  0  0  0  0
  2  3  2  0  0  0  0
  3 25  1  0  0  0  0
  3  4  1  0  0  0  0
  4 26  1  0  0  0  0
  4  5  2  0  0  0  0
  5  6  1  0  0  0  0
  6 27  1  0  0  0  0
  6  7  2  0  0  0  0
  7  2  1  0  0  0  0
  7 28  1  0  0  0  0
  5  8  1  0  0  0  0
  8  9  2  0  0  0  0
  8 10  2  0  0  0  0
  8 11  1  0  0  0  0
 11 12  1  0  0  0  0
 12 13  2  0  0  0  0
 12 14  1  0  0  0  0
 14 15  1  0  0  0  0
 15 16  2  0  0  0  0
 16 29  1  0  0  0  0
 16 17  1  0  0  0  0
 17 18  1  0  0  0  0
 17 19  2  0  0  0  0
 19 30  1  0  0  0  0
 19 20  1  0  0  0  0
 20 31  1  0  0  0  0
 20 21  2  0  0  0  0
 21 11  1  0  0  0  0
 21 15  1  0  0  0  0
M  END
$$$$
ZINC01558543_000
  -MTS-   02131516533D 0   0.00000     0.00000     0

 16 16  0  0  0  0  0  0  0  0999 V2000
   -4.1220   -0.4180    2.0070 C   0  0  0  0  0  0  0  0  0  0  0  0
   -3.3690   -1.9020    1.2760 S   0  0  0  0  0  0  0  0  0  0  0  0
   -1.9320   -1.1270    0.6160 C   0  0  0  0  0  0  0  0  0  0  0  0
   -0.7160   -1.4980    1.0360 N   0  0  0  0  0  0  0  0  0  0  0  0
    0.3820   -0.9170    0.5420 C   0  0  0  0  0  0  0  0  0  0  0  0
    1.5120   -1.4100    1.0750 N   0  0  0  0  0  0  0  0  0  0  0  0
    0.3230    0.0910   -0.4210 C   0  0  0  0  0  0  0  0  0  0  0  0
    1.9920    1.0060   -1.2020 I   0  0  0  0  0  0  0  0  0  0  0  0
   -0.9640    0.4400   -0.8240 C   0  0  0  0  0  0  0  0  0  0  0  0
   -1.2170    1.6870   -2.0260 Cl  0  0  0  0  0  0  0  0  0  0  0  0
   -2.0510   -0.1620   -0.3100 N   0  0  0  0  0  0  0  0  0  0  0  0
   -5.0680   -0.7060    2.4870 H   0  0  0  0  0  0  0  0  0  0  0  0
   -3.4530    0.0140    2.7670 H   0  0  0  0  0  0  0  0  0  0  0  0
   -4.3310    0.3280    1.2260 H   0  0  0  0  0  0  0  0  0  0  0  0
    1.4300   -2.1550    1.7790 H   0  0  0  0  0  0  0  0  0  0  0  0
    2.4380   -1.0670    0.7980 H   0  0  0  0  0  0  0  0  0  0  0  0
  1 12  1  0  0  0  0
  1 13  1  0  0  0  0
  1 14  1  0  0  0  0
  1  2  1  0  0  0  0
  2  3  1  0  0  0  0
  3  4  2  0  0  0  0
  4  5  1  0  0  0  0
  5  6  1  0  0  0  0
  6 15  1  0  0  0  0
  6 16  1  0  0  0  0
  5  7  2  0  0  0  0
  7  8  1  0  0  0  0
  7  9  1  0  0  0  0
  9 10  1  0  0  0  0
  9 11  2  0  0  0  0
 11  3  1  0  0  0  0
M  END
$$$$
ZINC01603195_000
  -MTS-   02131516533D 0   0.00000     0.00000     0

 30 31  0  0  0  0  0  0  0  0999 V2000
    5.2970    0.3480   -1.1190 C   0  0  0  0  0  0  0  0  0  0  0  0
    4.1400   -0.1260   -1.8400 O   0  0  0  0  0  0  0  0  0  0  0  0
    2.8300    0.1130   -1.4180 C   0  0  0  0  0  0  0  0  0  0  0  0
    2.0060    0.8630   -2.2550 C   0  0  0  0  0  0  0  0  0  0  0  0
    0.7000    1.1520   -1.8750 C   0  0  0  0  0  0  0  0  0  0  0  0
    0.2150    0.7520   -0.6260 C   0  0  0  0  0  0  0  0  0  0  0  0
    1.0200   -0.0380    0.1990 C   0  0  0  0  0  0  0  0  0  0  0  0
    2.3280   -0.3590   -0.1930 C   0  0  0  0  0  0  0  0  0  0  0  0
   -1.1580    1.2900   -0.3210 C   0  0  0  0  0  0  0  0  0  0  0  0
   -1.4700    2.4390   -0.6350 O   0  0  0  0  0  0  0  0  0  0  0  0
   -2.1660    0.5730    0.5560 C   0  0  0  0  0  0  0  0  0  0  0  0
   -2.8460    1.0560    1.6750 C   0  0  0  0  0  0  0  0  0  0  0  0
   -3.8690    0.2660    2.2270 C   0  0  0  0  0  0  0  0  0  0  0  0
   -4.2290   -0.9550    1.6530 C   0  0  0  0  0  0  0  0  0  0  0  0
   -5.3030   -1.6560    2.1730 O   0  0  0  0  0  0  0  0  0  0  0  0
   -3.4850   -1.4500    0.5770 C   0  0  0  0  0  0  0  0  0  0  0  0
   -2.3930   -0.7260    0.0940 C   0  0  0  0  0  0  0  0  0  0  0  0
   -1.5610   -1.3230   -0.8670 O   0  0  0  0  0  0  0  0  0  0  0  0
    6.1990   -0.0100   -1.6510 H   0  0  0  0  0  0  0  0  0  0  0  0
    5.3170    1.4440   -1.1030 H   0  0  0  0  0  0  0  0  0  0  0  0
    5.3050   -0.0700   -0.1050 H   0  0  0  0  0  0  0  0  0  0  0  0
    2.4010    1.2180   -3.1990 H   0  0  0  0  0  0  0  0  0  0  0  0
    0.0540    1.6980   -2.5510 H   0  0  0  0  0  0  0  0  0  0  0  0
    0.6400   -0.4180    1.1410 H   0  0  0  0  0  0  0  0  0  0  0  0
    2.9310   -0.9670    0.4630 H   0  0  0  0  0  0  0  0  0  0  0  0
   -2.6040    2.0170    2.1250 H   0  0  0  0  0  0  0  0  0  0  0  0
   -4.4010    0.5910    3.1070 H   0  0  0  0  0  0  0  0  0  0  0  0
   -5.2020   -1.9200    3.0770 H   0  0  0  0  0  0  0  0  0  0  0  0
   -3.7270   -2.3880    0.1040 H   0  0  0  0  0  0  0  0  0  0  0  0
   -1.5190   -2.2850   -0.7230 H   0  0  0  0  0  0  0  0  0  0  0  0
  1 19  1  0  0  0  0
  1 20  1  0  0  0  0
  1 21  1  0  0  0  0
  1  2  1  0  0  0  0
  2  3  1  0  0  0  0
  3  4  2  0  0  0  0
  4 22  1  0  0  0  0
  4  5  1  0  0  0  0
  5 23  1  0  0  0  0
  5  6  2  0  0  0  0
  6  7  1  0  0  0  0
  7 24  1  0  0  0  0
  7  8  2  0  0  0  0
  8  3  1  0  0  0  0
  8 25  1  0  0  0  0
  6  9  1  0  0  0  0
  9 10  2  0  0  0  0
  9 11  1  0  0  0  0
 11 12  2  0  0  0  0
 12 26  1  0  0  0  0
 12 13  1  0  0  0  0
 13 27  1  0  0  0  0
 13 14  2  0  0  0  0
 14 15  1  0  0  0  0
 15 28  1  0  0  0  0
 14 16  1  0  0  0  0
 16 29  1  0  0  0  0
 16 17  2  0  0  0  0
 17 11  1  0  0  0  0
 17 18  1  0  0  0  0
 18 30  1  0  0  0  0
M  END
$$$$
ZINC01720729_000
  -MTS-   02131516533D 0   0.00000     0.00000     0

 35 36  0  0  1  0  0  0  0  0999 V2000
   -4.8120   -0.7960    2.9220 C   0  0  0  0  0  0  0  0  0  0  0  0
   -3.7840   -1.5880    2.2960 O   0  0  0  0  0  0  0  0  0  0  0  0
   -2.5200   -0.9290    2.2010 C   0  0  1  0  0  0  0  0  0  0  0  0
   -2.2570   -0.3530    0.7730 C   0  0  0  0  0  0  0  0  0  0  0  0
   -3.5490   -0.3190   -0.1060 C   0  0  0  0  0  0  0  0  0  0  0  0
   -1.7110    1.1070    0.8420 C   0  0  0  0  0  0  0  0  0  0  0  0
   -1.2260   -1.4080    0.2490 C   0  0  1  0  0  0  0  0  0  0  0  0
   -1.0970   -1.5450   -1.2930 C   0  0  0  0  0  0  0  0  0  0  0  0
    0.1550   -1.2380    0.9340 C   0  0  0  0  0  0  0  0  0  0  0  0
   -0.1960   -1.5950    2.4010 C   0  0  0  0  0  0  0  0  0  0  0  0
   -1.6020   -2.0860    2.3170 N   0  3  0  0  0  0  0  0  0  0  0  0
   -1.9740   -3.0200    3.4130 C   0  0  0  0  0  0  0  0  0  0  0  0
   -1.7010   -2.6910    0.9680 C   0  0  0  0  0  0  0  0  0  0  0  0
   -5.7580   -1.3510    2.8410 H   0  0  0  0  0  0  0  0  0  0  0  0
   -4.5840   -0.6580    3.9900 H   0  0  0  0  0  0  0  0  0  0  0  0
   -4.9440    0.1910    2.4560 H   0  0  0  0  0  0  0  0  0  0  0  0
   -2.3640   -0.2050    3.0200 H   0  0  0  0  0  0  0  0  0  0  0  0
   -4.0070   -1.3100   -0.2360 H   0  0  0  0  0  0  0  0  0  0  0  0
   -3.3180    0.0840   -1.1040 H   0  0  0  0  0  0  0  0  0  0  0  0
   -4.3080    0.3430    0.3320 H   0  0  0  0  0  0  0  0  0  0  0  0
   -0.9220    1.2340    1.5960 H   0  0  0  0  0  0  0  0  0  0  0  0
   -1.3170    1.4130   -0.1380 H   0  0  0  0  0  0  0  0  0  0  0  0
   -2.5200    1.7990    1.1210 H   0  0  0  0  0  0  0  0  0  0  0  0
   -0.8030   -0.5800   -1.7300 H   0  0  0  0  0  0  0  0  0  0  0  0
   -2.0420   -1.8770   -1.7460 H   0  0  0  0  0  0  0  0  0  0  0  0
   -0.3320   -2.2930   -1.5510 H   0  0  0  0  0  0  0  0  0  0  0  0
    0.6190   -0.2510    0.7950 H   0  0  0  0  0  0  0  0  0  0  0  0
    0.8670   -1.9780    0.5300 H   0  0  0  0  0  0  0  0  0  0  0  0
   -0.0800   -0.7280    3.0720 H   0  0  0  0  0  0  0  0  0  0  0  0
    0.4990   -2.3720    2.7610 H   0  0  0  0  0  0  0  0  0  0  0  0
   -2.0290   -2.4730    4.3670 H   0  0  0  0  0  0  0  0  0  0  0  0
   -2.9310   -3.5400    3.2500 H   0  0  0  0  0  0  0  0  0  0  0  0
   -1.2160   -3.8110    3.5190 H   0  0  0  0  0  0  0  0  0  0  0  0
   -2.7020   -3.0370    0.6680 H   0  0  0  0  0  0  0  0  0  0  0  0
   -1.0110   -3.5420    0.8310 H   0  0  0  0  0  0  0  0  0  0  0  0
  1 14  1  0  0  0  0
  1 15  1  0  0  0  0
  1 16  1  0  0  0  0
  1  2  1  0  0  0  0
  2  3  1  0  0  0  0
  3 17  1  0  0  0  0
  3  4  1  0  0  0  0
  4  5  1  0  0  0  0
  5 18  1  0  0  0  0
  5 19  1  0  0  0  0
  5 20  1  0  0  0  0
  4  6  1  0  0  0  0
  6 21  1  0  0  0  0
  6 22  1  0  0  0  0
  6 23  1  0  0  0  0
  4  7  1  0  0  0  0
  7  8  1  0  0  0  0
  8 24  1  0  0  0  0
  8 25  1  0  0  0  0
  8 26  1  0  0  0  0
  7  9  1  0  0  0  0
  9 27  1  0  0  0  0
  9 28  1  0  0  0  0
  9 10  1  0  0  0  0
 10 29  1  0  0  0  0
 10 30  1  0  0  0  0
 10 11  1  0  0  0  0
 11  3  1  0  0  0  0
 11 12  1  0  0  0  0
 12 31  1  0  0  0  0
 12 32  1  0  0  0  0
 12 33  1  0  0  0  0
 11 13  1  0  0  0  0
 13  7  1  0  0  0  0
 13 34  1  0  0  0  0
 13 35  1  0  0  0  0
M  CHG  1  11   1
M  END
$$$$
ZINC01732944_000
  -MTS-   02131516533D 0   0.00000     0.00000     0

 40 43  0  0  0  0  0  0  0  0999 V2000
    3.0290    5.0580   -4.0330 C   0  0  0  0  0  0  0  0  0  0  0  0
    2.2910    3.9230   -3.3200 C   0  0  0  0  0  0  0  0  0  0  0  0
    3.0210    2.8850   -2.7200 C   0  0  0  0  0  0  0  0  0  0  0  0
    2.2900    1.9350   -2.0030 C   0  0  0  0  0  0  0  0  0  0  0  0
    0.9050    2.0390   -1.9620 C   0  0  0  0  0  0  0  0  0  0  0  0
    0.2360    3.0070   -2.6140 N   0  0  0  0  0  0  0  0  0  0  0  0
    0.9370    3.9320   -3.2660 N   0  3  0  0  0  0  0  0  0  0  0  0
    0.2590    4.8710   -3.8420 O   0  5  0  0  0  0  0  0  0  0  0  0
    0.4490    1.0410   -1.1860 N   0  0  0  0  0  0  0  0  0  0  0  0
   -0.8250    0.8150   -0.8770 N   0  0  0  0  0  0  0  0  0  0  0  0
   -1.1320   -0.1940   -0.0470 C   0  0  0  0  0  0  0  0  0  0  0  0
   -0.1390   -1.0450    0.4410 C   0  0  0  0  0  0  0  0  0  0  0  0
    1.2010   -0.8160    0.1030 C   0  0  0  0  0  0  0  0  0  0  0  0
    1.4610    0.2800   -0.7270 C   0  0  0  0  0  0  0  0  0  0  0  0
    2.6480    0.8160   -1.2420 C   0  0  0  0  0  0  0  0  0  0  0  0
    3.9020    0.3500   -1.0420 N   0  3  0  0  0  0  0  0  0  0  0  0
    4.1470   -0.7030   -0.1450 O   0  5  0  0  0  0  0  0  0  0  0  0
    4.8270    0.8330   -1.6300 O   0  0  0  0  0  0  0  0  0  0  0  0
   -2.4220   -0.3610    0.2940 N   0  0  0  0  0  0  0  0  0  0  0  0
   -3.0820    0.5990    1.1600 C   0  0  0  0  0  0  0  0  0  0  0  0
   -3.5900   -0.1850    2.3920 C   0  0  0  0  0  0  0  0  0  0  0  0
   -4.4530   -1.3940    1.9390 C   0  0  0  0  0  0  0  0  0  0  0  0
   -3.6850   -2.3010    0.9380 C   0  0  0  0  0  0  0  0  0  0  0  0
   -3.1860   -1.4640   -0.2640 C   0  0  0  0  0  0  0  0  0  0  0  0
    2.3820    5.6500   -4.6940 H   0  0  0  0  0  0  0  0  0  0  0  0
    3.8450    4.6390   -4.6390 H   0  0  0  0  0  0  0  0  0  0  0  0
    3.4580    5.7260   -3.2710 H   0  0  0  0  0  0  0  0  0  0  0  0
    4.1010    2.8310   -2.8110 H   0  0  0  0  0  0  0  0  0  0  0  0
   -0.4300   -1.8700    1.0790 H   0  0  0  0  0  0  0  0  0  0  0  0
    1.9850   -1.4670    0.4780 H   0  0  0  0  0  0  0  0  0  0  0  0
   -3.9300    1.0440    0.6140 H   0  0  0  0  0  0  0  0  0  0  0  0
   -2.4090    1.4160    1.4680 H   0  0  0  0  0  0  0  0  0  0  0  0
   -2.7210   -0.5460    2.9640 H   0  0  0  0  0  0  0  0  0  0  0  0
   -4.1800    0.4810    3.0410 H   0  0  0  0  0  0  0  0  0  0  0  0
   -5.3710   -1.0210    1.4530 H   0  0  0  0  0  0  0  0  0  0  0  0
   -4.7490   -1.9870    2.8200 H   0  0  0  0  0  0  0  0  0  0  0  0
   -2.8140   -2.7520    1.4420 H   0  0  0  0  0  0  0  0  0  0  0  0
   -4.3390   -3.1140    0.5790 H   0  0  0  0  0  0  0  0  0  0  0  0
   -4.0400   -1.0580   -0.8310 H   0  0  0  0  0  0  0  0  0  0  0  0
   -2.5830   -2.0860   -0.9480 H   0  0  0  0  0  0  0  0  0  0  0  0
  1 25  1  0  0  0  0
  1 26  1  0  0  0  0
  1 27  1  0  0  0  0
  1  2  1  0  0  0  0
  2  3  2  0  0  0  0
  3 28  1  0  0  0  0
  3  4  1  0  0  0  0
  4  5  2  0  0  0  0
  5  6  1  0  0  0  0
  6  7  2  0  0  0  0
  7  2  1  0  0  0  0
  7  8  1  0  0  0  0
  5  9  1  0  0  0  0
  9 10  1  0  0  0  0
 10 11  2  0  0  0  0
 11 12  1  0  0  0  0
 12 29  1  0  0  0  0
 12 13  2  0  0  0  0
 13 30  1  0  0  0  0
 13 14  1  0  0  0  0
 14  9  1  0  0  0  0
 14 15  2  0  0  0  0
 15  4  1  0  0  0  0
 15 16  1  0  0  0  0
 16 17  1  0  0  0  0
 16 18  2  0  0  0  0
 11 19  1  0  0  0  0
 19 20  1  0  0  0  0
 20 31  1  0  0  0  0
 20 32  1  0  0  0  0
 20 21  1  0  0  0  0
 21 33  1  0  0  0  0
 21 34  1  0  0  0  0
 21 22  1  0  0  0  0
 22 35  1  0  0  0  0
 22 36  1  0  0  0  0
 22 23  1  0  0  0  0
 23 37  1  0  0  0  0
 23 38  1  0  0  0  0
 23 24  1  0  0  0  0
 24 19  1  0  0  0  0
 24 39  1  0  0  0  0
 24 40  1  0  0  0  0
M  CHG  4   7   1   8  -1  16   1  17  -1
M  END
$$$$
ZINC02043279_000
  -MTS-   02131516533D 0   0.00000     0.00000     0

 46 47  0  0  1  0  0  0  0  0999 V2000
    0.7610   -0.1400   -2.7400 C   0  0  0  0  0  0  0  0  0  0  0  0
   -0.0840    0.4580   -1.5830 C   0  0  0  0  0  0  0  0  0  0  0  0
   -0.4510   -0.5260   -0.5290 N   0  0  0  0  0  0  0  0  0  0  0  0
    0.6500   -1.3070    0.0960 C   0  0  0  0  0  0  0  0  0  0  0  0
    1.8270   -0.4120    0.5630 C   0  0  0  0  0  0  0  0  0  0  0  0
   -1.5630   -0.0940    0.3650 C   0  0  0  0  0  0  0  0  0  0  0  0
   -2.7310   -1.1230    0.4660 C   0  0  1  0  0  0  0  0  0  0  0  0
   -3.7210   -1.0350   -0.7170 C   0  0  0  0  0  0  0  0  0  0  0  0
   -4.1430   -2.1840   -1.4000 C   0  0  0  0  0  0  0  0  0  0  0  0
   -4.9820   -2.0860   -2.5130 C   0  0  0  0  0  0  0  0  0  0  0  0
   -5.4260   -0.8350   -2.9480 C   0  0  0  0  0  0  0  0  0  0  0  0
   -5.0510    0.3130   -2.2430 C   0  0  0  0  0  0  0  0  0  0  0  0
   -4.2170    0.2090   -1.1270 C   0  0  0  0  0  0  0  0  0  0  0  0
   -3.5080   -0.9450    1.8080 C   0  0  0  0  0  0  0  0  0  0  0  0
   -4.7470   -1.6830    1.8100 O   0  0  0  0  0  0  0  0  0  0  0  0
   -2.6730   -1.3260    3.0570 C   0  0  0  0  0  0  0  0  0  0  0  0
   -3.4190   -0.6500    4.2390 C   0  0  0  0  0  0  0  0  0  0  0  0
   -4.2790    0.4810    3.6070 C   0  0  0  0  0  0  0  0  0  0  0  0
   -3.8530    0.5330    2.1190 C   0  0  0  0  0  0  0  0  0  0  0  0
    0.8580    0.5910   -3.5590 H   0  0  0  0  0  0  0  0  0  0  0  0
    1.7760   -0.4060   -2.4100 H   0  0  0  0  0  0  0  0  0  0  0  0
    0.2630   -1.0410   -3.1320 H   0  0  0  0  0  0  0  0  0  0  0  0
   -1.0090    0.8300   -2.0530 H   0  0  0  0  0  0  0  0  0  0  0  0
    0.4350    1.3230   -1.1420 H   0  0  0  0  0  0  0  0  0  0  0  0
    0.2860   -1.8780    0.9610 H   0  0  0  0  0  0  0  0  0  0  0  0
    1.0170   -2.0610   -0.6150 H   0  0  0  0  0  0  0  0  0  0  0  0
    2.6260   -1.0320    0.9990 H   0  0  0  0  0  0  0  0  0  0  0  0
    2.2560    0.1500   -0.2790 H   0  0  0  0  0  0  0  0  0  0  0  0
    1.4880    0.3010    1.3290 H   0  0  0  0  0  0  0  0  0  0  0  0
   -1.9870    0.8480   -0.0150 H   0  0  0  0  0  0  0  0  0  0  0  0
   -1.1580    0.1250    1.3650 H   0  0  0  0  0  0  0  0  0  0  0  0
   -2.2800   -2.1280    0.4660 H   0  0  0  0  0  0  0  0  0  0  0  0
   -3.8270   -3.1680   -1.0740 H   0  0  0  0  0  0  0  0  0  0  0  0
   -5.2920   -2.9850   -3.0380 H   0  0  0  0  0  0  0  0  0  0  0  0
   -6.0610   -0.7560   -3.8250 H   0  0  0  0  0  0  0  0  0  0  0  0
   -5.4120    1.2860   -2.5630 H   0  0  0  0  0  0  0  0  0  0  0  0
   -3.9590    1.1110   -0.5800 H   0  0  0  0  0  0  0  0  0  0  0  0
   -4.9550   -2.0410    2.6690 H   0  0  0  0  0  0  0  0  0  0  0  0
   -1.6660   -0.8850    2.9740 H   0  0  0  0  0  0  0  0  0  0  0  0
   -2.5670   -2.4160    3.1900 H   0  0  0  0  0  0  0  0  0  0  0  0
   -4.0660   -1.3840    4.7480 H   0  0  0  0  0  0  0  0  0  0  0  0
   -2.7000   -0.2540    4.9750 H   0  0  0  0  0  0  0  0  0  0  0  0
   -5.3480    0.2110    3.6630 H   0  0  0  0  0  0  0  0  0  0  0  0
   -4.1430    1.4540    4.1060 H   0  0  0  0  0  0  0  0  0  0  0  0
   -2.9540    1.1630    2.0080 H   0  0  0  0  0  0  0  0  0  0  0  0
   -4.6530    0.9380    1.4790 H   0  0  0  0  0  0  0  0  0  0  0  0
  1 20  1  0  0  0  0
  1 21  1  0  0  0  0
  1 22  1  0  0  0  0
  1  2  1  0  0  0  0
  2 23  1  0  0  0  0
  2 24  1  0  0  0  0
  2  3  1  0  0  0  0
  3  4  1  0  0  0  0
  4 25  1  0  0  0  0
  4 26  1  0  0  0  0
  4  5  1  0  0  0  0
  5 27  1  0  0  0  0
  5 28  1  0  0  0  0
  5 29  1  0  0  0  0
  3  6  1  0  0  0  0
  6 30  1  0  0  0  0
  6 31  1  0  0  0  0
  6  7  1  0  0  0  0
  7 32  1  0  0  0  0
  7  8  1  0  0  0  0
  8  9  2  0  0  0  0
  9 33  1  0  0  0  0
  9 10  1  0  0  0  0
 10 34  1  0  0  0  0
 10 11  2  0  0  0  0
 11 35  1  0  0  0  0
 11 12  1  0  0  0  0
 12 36  1  0  0  0  0
 12 13  2  0  0  0  0
 13  8  1  0  0  0  0
 13 37  1  0  0  0  0
  7 14  1  0  0  0  0
 14 15  1  0  0  0  0
 15 38  1  0  0  0  0
 14 16  1  0  0  0  0
 16 39  1  0  0  0  0
 16 40  1  0  0  0  0
 16 17  1  0  0  0  0
 17 41  1  0  0  0  0
 17 42  1  0  0  0  0
 17 18  1  0  0  0  0
 18 43  1  0  0  0  0
 18 44  1  0  0  0  0
 18 19  1  0  0  0  0
 19 14  1  0  0  0  0
 19 45  1  0  0  0  0
 19 46  1  0  0  0  0
M  END
$$$$
ZINC02151517_000
  -MTS-   02131516533D 0   0.00000     0.00000     0

 42 45  0  0  1  0  0  0  0  0999 V2000
   -4.9550   -1.0810    2.3960 O   0  0  0  0  0  0  0  0  0  0  0  0
   -3.6760   -0.7840    2.1690 C   0  0  0  0  0  0  0  0  0  0  0  0
   -2.8230   -1.3620    2.8230 O   0  0  0  0  0  0  0  0  0  0  0  0
   -3.3760    0.2550    1.0850 C   0  0  1  0  0  0  0  0  0  0  0  0
   -4.2230   -0.1060   -0.1700 C   0  0  0  0  0  0  0  0  0  0  0  0
   -3.4530   -1.1340   -0.9860 C   0  0  0  0  0  0  0  0  0  0  0  0
   -2.0940   -1.3920   -0.7910 C   0  0  0  0  0  0  0  0  0  0  0  0
   -1.6740   -2.3150   -1.7120 N   0  0  0  0  0  0  0  0  0  0  0  0
   -2.7970   -2.6680   -2.4780 C   0  0  0  0  0  0  0  0  0  0  0  0
   -2.8820   -3.5740   -3.5350 C   0  0  0  0  0  0  0  0  0  0  0  0
   -4.1430   -3.7530   -4.1190 C   0  0  0  0  0  0  0  0  0  0  0  0
   -5.2640   -3.0430   -3.6570 C   0  0  0  0  0  0  0  0  0  0  0  0
   -5.1570   -2.1280   -2.6020 C   0  0  0  0  0  0  0  0  0  0  0  0
   -3.8990   -1.9550   -2.0260 C   0  0  0  0  0  0  0  0  0  0  0  0
   -1.2330   -0.7310    0.2820 C   0  0  1  0  0  0  0  0  0  0  0  0
   -1.9430    0.4960    0.7040 N   0  0  0  0  0  0  0  0  0  0  0  0
    0.1310   -0.3680   -0.3230 C   0  0  0  0  0  0  0  0  0  0  0  0
    1.3160   -0.9700    0.1150 C   0  0  0  0  0  0  0  0  0  0  0  0
    2.5350   -0.6110   -0.4680 C   0  0  0  0  0  0  0  0  0  0  0  0
    2.5940    0.3390   -1.4890 C   0  0  0  0  0  0  0  0  0  0  0  0
    3.8450    0.6460   -2.0300 O   0  0  0  0  0  0  0  0  0  0  0  0
    4.4890    1.8900   -1.7420 C   0  0  0  0  0  0  0  0  0  0  0  0
    5.6800    1.9100   -2.3990 F   0  0  0  0  0  0  0  0  0  0  0  0
    3.7300    2.9330   -2.1770 F   0  0  0  0  0  0  0  0  0  0  0  0
    4.7210    2.0120   -0.4070 F   0  0  0  0  0  0  0  0  0  0  0  0
    1.4080    0.9410   -1.9300 C   0  0  0  0  0  0  0  0  0  0  0  0
    0.1880    0.5880   -1.3430 C   0  0  0  0  0  0  0  0  0  0  0  0
   -4.9700   -1.7490    3.0720 H   0  0  0  0  0  0  0  0  0  0  0  0
   -3.7770    1.2100    1.4660 H   0  0  0  0  0  0  0  0  0  0  0  0
   -4.3350    0.7800   -0.8150 H   0  0  0  0  0  0  0  0  0  0  0  0
   -5.2250   -0.4790    0.0930 H   0  0  0  0  0  0  0  0  0  0  0  0
   -0.7140   -2.6690   -1.8390 H   0  0  0  0  0  0  0  0  0  0  0  0
   -2.0070   -4.1110   -3.8840 H   0  0  0  0  0  0  0  0  0  0  0  0
   -4.2550   -4.4530   -4.9420 H   0  0  0  0  0  0  0  0  0  0  0  0
   -6.2310   -3.2030   -4.1260 H   0  0  0  0  0  0  0  0  0  0  0  0
   -6.0130   -1.5700   -2.2380 H   0  0  0  0  0  0  0  0  0  0  0  0
   -1.1330   -1.4360    1.1230 H   0  0  0  0  0  0  0  0  0  0  0  0
   -1.3940    0.9650    1.5110 H   0  0  0  0  0  0  0  0  0  0  0  0
    1.3010   -1.7160    0.9050 H   0  0  0  0  0  0  0  0  0  0  0  0
    3.4580   -1.0690   -0.1310 H   0  0  0  0  0  0  0  0  0  0  0  0
    1.3920    1.6830   -2.7190 H   0  0  0  0  0  0  0  0  0  0  0  0
   -0.7350    1.0570   -1.6760 H   0  0  0  0  0  0  0  0  0  0  0  0
  1 28  1  0  0  0  0
  1  2  1  0  0  0  0
  2  3  2  0  0  0  0
  2  4  1  0  0  0  0
  4 29  1  0  0  0  0
  4  5  1  0  0  0  0
  5 30  1  0  0  0  0
  5 31  1  0  0  0  0
  5  6  1  0  0  0  0
  6  7  2  0  0  0  0
  7  8  1  0  0  0  0
  8 32  1  0  0  0  0
  8  9  1  0  0  0  0
  9 10  2  0  0  0  0
 10 33  1  0  0  0  0
 10 11  1  0  0  0  0
 11 34  1  0  0  0  0
 11 12  2  0  0  0  0
 12 35  1  0  0  0  0
 12 13  1  0  0  0  0
 13 36  1  0  0  0  0
 13 14  2  0  0  0  0
 14  6  1  0  0  0  0
 14  9  1  0  0  0  0
  7 15  1  0  0  0  0
 15 37  1  0  0  0  0
 15 16  1  0  0  0  0
 16  4  1  0  0  0  0
 16 38  1  0  0  0  0
 15 17  1  0  0  0  0
 17 18  2  0  0  0  0
 18 39  1  0  0  0  0
 18 19  1  0  0  0  0
 19 40  1  0  0  0  0
 19 20  2  0  0  0  0
 20 21  1  0  0  0  0
 21 22  1  0  0  0  0
 22 23  1  0  0  0  0
 22 24  1  0  0  0  0
 22 25  1  0  0  0  0
 20 26  1  0  0  0  0
 26 41  1  0  0  0  0
 26 27  2  0  0  0  0
 27 17  1  0  0  0  0
 27 42  1  0  0  0  0
M  END
$$$$
ZINC02437876_000
  -MTS-   02131516533D 0   0.00000     0.00000     0

 67 70  0  0  1  0  0  0  0  0999 V2000
    2.4780    0.5980    2.5840 C   0  0  0  0  0  0  0  0  0  0  0  0
    1.9890    1.6050    1.6880 O   0  0  0  0  0  0  0  0  0  0  0  0
    1.0130    1.3470    0.7130 C   0  0  0  0  0  0  0  0  0  0  0  0
   -0.3490    1.3130    1.0360 C   0  0  0  0  0  0  0  0  0  0  0  0
   -1.3210    1.1490    0.0430 C   0  0  0  0  0  0  0  0  0  0  0  0
   -0.8910    0.8340   -1.2510 C   0  0  0  0  0  0  0  0  0  0  0  0
    0.4660    0.8500   -1.5980 C   0  0  0  0  0  0  0  0  0  0  0  0
    0.8770    0.6000   -2.9160 O   0  0  0  0  0  0  0  0  0  0  0  0
    0.3190    1.2590   -4.0640 C   0  0  0  0  0  0  0  0  0  0  0  0
    1.4250    1.1240   -0.6060 C   0  0  0  0  0  0  0  0  0  0  0  0
    2.8040    1.1870   -0.8760 O   0  0  0  0  0  0  0  0  0  0  0  0
    3.5930    0.0680   -1.3080 C   0  0  0  0  0  0  0  0  0  0  0  0
   -2.8160    1.2910    0.3990 C   0  0  2  0  0  0  0  0  0  0  0  0
   -3.6360   -0.0330    0.5560 C   0  0  2  0  0  0  0  0  0  0  0  0
   -3.1530   -1.2410   -0.3040 C   0  0  0  0  0  0  0  0  0  0  0  0
   -1.9090   -1.9680    0.2800 C   0  0  0  0  0  0  0  0  0  0  0  0
   -2.1520   -2.3760    1.7570 C   0  0  0  0  0  0  0  0  0  0  0  0
   -2.5610   -1.1420    2.6030 C   0  0  0  0  0  0  0  0  0  0  0  0
   -3.8460   -0.4810    2.0260 C   0  0  2  0  0  0  0  0  0  0  0  0
   -4.8900   -1.4760    2.0020 O   0  0  0  0  0  0  0  0  0  0  0  0
   -4.3750    0.7060    2.8740 C   0  0  0  0  0  0  0  0  0  0  0  0
   -3.3780    1.8810    2.8800 C   0  0  0  0  0  0  0  0  0  0  0  0
   -2.9860    2.2600    1.5070 N   0  0  0  0  0  0  0  0  0  0  0  0
   -2.5120    3.6620    1.2940 C   0  0  0  0  0  0  0  0  0  0  0  0
   -3.5580    4.7650    1.1070 C   0  0  0  0  0  0  0  0  0  0  0  0
   -3.2590    5.8830    0.7210 O   0  0  0  0  0  0  0  0  0  0  0  0
   -4.8510    4.4880    1.3860 N   0  0  0  0  0  0  0  0  0  0  0  0
   -5.8410    5.4870    1.2390 C   0  0  0  0  0  0  0  0  0  0  0  0
   -6.7920    5.3910    0.2210 C   0  0  0  0  0  0  0  0  0  0  0  0
   -7.7090    6.4300    0.0210 C   0  0  0  0  0  0  0  0  0  0  0  0
   -7.7050    7.5370    0.8750 C   0  0  0  0  0  0  0  0  0  0  0  0
   -8.8390    8.8450    0.6170 Cl  0  0  0  0  0  0  0  0  0  0  0  0
   -6.7930    7.6000    1.9330 C   0  0  0  0  0  0  0  0  0  0  0  0
   -5.8550    6.5760    2.1130 C   0  0  0  0  0  0  0  0  0  0  0  0
    3.1780    1.0840    3.2770 H   0  0  0  0  0  0  0  0  0  0  0  0
    1.6570    0.1560    3.1700 H   0  0  0  0  0  0  0  0  0  0  0  0
    3.0240   -0.1860    2.0370 H   0  0  0  0  0  0  0  0  0  0  0  0
   -0.6640    1.4110    2.0660 H   0  0  0  0  0  0  0  0  0  0  0  0
   -1.6350    0.5650   -1.9840 H   0  0  0  0  0  0  0  0  0  0  0  0
    0.8620    0.8970   -4.9490 H   0  0  0  0  0  0  0  0  0  0  0  0
   -0.7460    1.0090   -4.1880 H   0  0  0  0  0  0  0  0  0  0  0  0
    0.4510    2.3500   -3.9960 H   0  0  0  0  0  0  0  0  0  0  0  0
    4.6310    0.4210   -1.3810 H   0  0  0  0  0  0  0  0  0  0  0  0
    3.5620   -0.7520   -0.5740 H   0  0  0  0  0  0  0  0  0  0  0  0
    3.2830   -0.2830   -2.3040 H   0  0  0  0  0  0  0  0  0  0  0  0
   -3.2510    1.8140   -0.4720 H   0  0  0  0  0  0  0  0  0  0  0  0
   -4.6560    0.2080    0.2000 H   0  0  0  0  0  0  0  0  0  0  0  0
   -2.9620   -0.9250   -1.3410 H   0  0  0  0  0  0  0  0  0  0  0  0
   -3.9650   -1.9880   -0.3450 H   0  0  0  0  0  0  0  0  0  0  0  0
   -1.0090   -1.3420    0.2260 H   0  0  0  0  0  0  0  0  0  0  0  0
   -1.7040   -2.8730   -0.3180 H   0  0  0  0  0  0  0  0  0  0  0  0
   -2.9440   -3.1400    1.8030 H   0  0  0  0  0  0  0  0  0  0  0  0
   -1.2310   -2.8200    2.1710 H   0  0  0  0  0  0  0  0  0  0  0  0
   -1.7180   -0.4410    2.6130 H   0  0  0  0  0  0  0  0  0  0  0  0
   -2.7400   -1.4590    3.6440 H   0  0  0  0  0  0  0  0  0  0  0  0
   -4.9890   -1.9460    2.8230 H   0  0  0  0  0  0  0  0  0  0  0  0
   -5.3290    1.0560    2.4480 H   0  0  0  0  0  0  0  0  0  0  0  0
   -4.5650    0.3830    3.9100 H   0  0  0  0  0  0  0  0  0  0  0  0
   -2.4870    1.6340    3.4730 H   0  0  0  0  0  0  0  0  0  0  0  0
   -3.8640    2.7430    3.3660 H   0  0  0  0  0  0  0  0  0  0  0  0
   -1.8450    3.7190    0.4170 H   0  0  0  0  0  0  0  0  0  0  0  0
   -1.8950    3.9210    2.1700 H   0  0  0  0  0  0  0  0  0  0  0  0
   -5.1310    3.5800    1.6860 H   0  0  0  0  0  0  0  0  0  0  0  0
   -6.8010    4.5070   -0.4080 H   0  0  0  0  0  0  0  0  0  0  0  0
   -8.4280    6.3870   -0.7920 H   0  0  0  0  0  0  0  0  0  0  0  0
   -6.8200    8.4480    2.6110 H   0  0  0  0  0  0  0  0  0  0  0  0
   -5.1360    6.6070    2.9260 H   0  0  0  0  0  0  0  0  0  0  0  0
  1 35  1  0  0  0  0
  1 36  1  0  0  0  0
  1 37  1  0  0  0  0
  1  2  1  0  0  0  0
  2  3  1  0  0  0  0
  3  4  2  0  0  0  0
  4 38  1  0  0  0  0
  4  5  1  0  0  0  0
  5  6  2  0  0  0  0
  6 39  1  0  0  0  0
  6  7  1  0  0  0  0
  7  8  1  0  0  0  0
  8  9  1  0  0  0  0
  9 40  1  0  0  0  0
  9 41  1  0  0  0  0
  9 42  1  0  0  0  0
  7 10  2  0  0  0  0
 10  3  1  0  0  0  0
 10 11  1  0  0  0  0
 11 12  1  0  0  0  0
 12 43  1  0  0  0  0
 12 44  1  0  0  0  0
 12 45  1  0  0  0  0
  5 13  1  0  0  0  0
 13 46  1  0  0  0  0
 13 14  1  0  0  0  0
 14 47  1  0  0  0  0
 14 15  1  0  0  0  0
 15 48  1  0  0  0  0
 15 49  1  0  0  0  0
 15 16  1  0  0  0  0
 16 50  1  0  0  0  0
 16 51  1  0  0  0  0
 16 17  1  0  0  0  0
 17 52  1  0  0  0  0
 17 53  1  0  0  0  0
 17 18  1  0  0  0  0
 18 54  1  0  0  0  0
 18 55  1  0  0  0  0
 18 19  1  0  0  0  0
 19 14  1  0  0  0  0
 19 20  1  0  0  0  0
 20 56  1  0  0  0  0
 19 21  1  0  0  0  0
 21 57  1  0  0  0  0
 21 58  1  0  0  0  0
 21 22  1  0  0  0  0
 22 59  1  0  0  0  0
 22 60  1  0  0  0  0
 22 23  1  0  0  0  0
 23 13  1  0  0  0  0
 23 24  1  0  0  0  0
 24 61  1  0  0  0  0
 24 62  1  0  0  0  0
 24 25  1  0  0  0  0
 25 26  2  0  0  0  0
 25 27  1  0  0  0  0
 27 63  1  0  0  0  0
 27 28  1  0  0  0  0
 28 29  2  0  0  0  0
 29 64  1  0  0  0  0
 29 30  1  0  0  0  0
 30 65  1  0  0  0  0
 30 31  2  0  0  0  0
 31 32  1  0  0  0  0
 31 33  1  0  0  0  0
 33 66  1  0  0  0  0
 33 34  2  0  0  0  0
 34 28  1  0  0  0  0
 34 67  1  0  0  0  0
M  END
$$$$
ZINC02491164_000
  -MTS-   02131516533D 0   0.00000     0.00000     0

 27 28  0  0  0  0  0  0  0  0999 V2000
   -5.7780    0.9230    0.7910 C   0  0  0  0  0  0  0  0  0  0  0  0
   -5.2310    0.4020    2.1440 C   0  0  0  0  0  0  0  0  0  0  0  0
   -4.0070   -0.4680    1.8690 C   0  0  0  0  0  0  0  0  0  0  0  0
   -3.7760   -1.7120    2.3490 N   0  0  0  0  0  0  0  0  0  0  0  0
   -2.4360   -2.1260    2.0020 N   0  0  0  0  0  0  0  0  0  0  0  0
   -1.9580   -1.0810    1.2720 C   0  0  0  0  0  0  0  0  0  0  0  0
   -2.9270   -0.1420    1.1410 N   0  0  0  0  0  0  0  0  0  0  0  0
   -0.6830   -0.9940    0.7930 N   0  0  0  0  0  0  0  0  0  0  0  0
    0.5630   -1.1060    1.5610 N   0  0  0  0  0  0  0  0  0  0  0  0
    1.5360   -0.8890    0.6450 C   0  0  0  0  0  0  0  0  0  0  0  0
    3.0220   -0.8590    1.0000 C   0  0  0  0  0  0  0  0  0  0  0  0
    1.0130   -0.6990   -0.6400 C   0  0  0  0  0  0  0  0  0  0  0  0
   -0.3720   -0.7830   -0.5230 C   0  0  0  0  0  0  0  0  0  0  0  0
   -1.4230   -0.6810   -1.6300 C   0  0  0  0  0  0  0  0  0  0  0  0
   -6.6820    1.5290    0.9500 H   0  0  0  0  0  0  0  0  0  0  0  0
   -6.0280    0.0770    0.1310 H   0  0  0  0  0  0  0  0  0  0  0  0
   -5.0190    1.5440    0.2900 H   0  0  0  0  0  0  0  0  0  0  0  0
   -4.9490    1.2400    2.8010 H   0  0  0  0  0  0  0  0  0  0  0  0
   -5.9950   -0.2090    2.6510 H   0  0  0  0  0  0  0  0  0  0  0  0
   -4.4470   -2.2700    2.8960 H   0  0  0  0  0  0  0  0  0  0  0  0
    3.3910    0.1760    0.9230 H   0  0  0  0  0  0  0  0  0  0  0  0
    3.5810   -1.5020    0.3010 H   0  0  0  0  0  0  0  0  0  0  0  0
    3.1730   -1.2190    2.0280 H   0  0  0  0  0  0  0  0  0  0  0  0
    1.5820   -0.5220   -1.5460 H   0  0  0  0  0  0  0  0  0  0  0  0
   -2.1710    0.0830   -1.3730 H   0  0  0  0  0  0  0  0  0  0  0  0
   -1.9200   -1.6580   -1.7420 H   0  0  0  0  0  0  0  0  0  0  0  0
   -0.9530   -0.4070   -2.5850 H   0  0  0  0  0  0  0  0  0  0  0  0
  1 15  1  0  0  0  0
  1 16  1  0  0  0  0
  1 17  1  0  0  0  0
  1  2  1  0  0  0  0
  2 18  1  0  0  0  0
  2 19  1  0  0  0  0
  2  3  1  0  0  0  0
  3  4  1  0  0  0  0
  4 20  1  0  0  0  0
  4  5  1  0  0  0  0
  5  6  2  0  0  0  0
  6  7  1  0  0  0  0
  7  3  2  0  0  0  0
  6  8  1  0  0  0  0
  8  9  1  0  0  0  0
  9 10  2  0  0  0  0
 10 11  1  0  0  0  0
 11 21  1  0  0  0  0
 11 22  1  0  0  0  0
 11 23  1  0  0  0  0
 10 12  1  0  0  0  0
 12 24  1  0  0  0  0
 12 13  2  0  0  0  0
 13  8  1  0  0  0  0
 13 14  1  0  0  0  0
 14 25  1  0  0  0  0
 14 26  1  0  0  0  0
 14 27  1  0  0  0  0
M  END
$$$$
ZINC02584259_000
  -MTS-   02131516533D 0   0.00000     0.00000     0

 16 15  0  0  0  0  0  0  0  0999 V2000
   -1.6400   -2.6340   -0.1760 F   0  0  0  0  0  0  0  0  0  0  0  0
   -2.5110   -1.6800    0.2620 C   0  0  0  0  0  0  0  0  0  0  0  0
   -3.1910   -1.1890   -0.8140 F   0  0  0  0  0  0  0  0  0  0  0  0
   -1.7910   -0.6680    0.8270 F   0  0  0  0  0  0  0  0  0  0  0  0
   -3.5220   -2.3170    1.2840 C   0  0  0  0  0  0  0  0  0  0  0  0
   -4.6240   -1.4700    1.8500 N   0  0  0  0  0  0  0  0  0  0  0  0
   -4.2880   -0.0310    2.1130 C   0  0  0  0  0  0  0  0  0  0  0  0
   -3.3780    0.3330    3.3420 C   0  0  0  0  0  0  0  0  0  0  0  0
   -3.1430    1.6770    3.3560 F   0  0  0  0  0  0  0  0  0  0  0  0
   -2.1800   -0.3120    3.2360 F   0  0  0  0  0  0  0  0  0  0  0  0
   -3.9620   -0.0130    4.5240 F   0  0  0  0  0  0  0  0  0  0  0  0
   -2.9170   -2.6930    2.1230 H   0  0  0  0  0  0  0  0  0  0  0  0
   -3.9820   -3.1860    0.7850 H   0  0  0  0  0  0  0  0  0  0  0  0
   -5.0490   -1.9360    2.7400 H   0  0  0  0  0  0  0  0  0  0  0  0
   -5.2320    0.5170    2.2560 H   0  0  0  0  0  0  0  0  0  0  0  0
   -3.7960    0.3740    1.2140 H   0  0  0  0  0  0  0  0  0  0  0  0
  1  2  1  0  0  0  0
  2  3  1  0  0  0  0
  2  4  1  0  0  0  0
  2  5  1  0  0  0  0
  5 12  1  0  0  0  0
  5 13  1  0  0  0  0
  5  6  1  0  0  0  0
  6 14  1  0  0  0  0
  6  7  1  0  0  0  0
  7 15  1  0  0  0  0
  7 16  1  0  0  0  0
  7  8  1  0  0  0  0
  8  9  1  0  0  0  0
  8 10  1  0  0  0  0
  8 11  1  0  0  0  0
M  END
$$$$
ZINC02654119_000
  -MTS-   02131516533D 0   0.00000     0.00000     0

 41 43  0  0  0  0  0  0  0  0999 V2000
   -0.6920   -2.2840   -1.9140 C   0  0  0  0  0  0  0  0  0  0  0  0
   -0.8270   -0.7650   -2.0240 C   0  0  0  0  0  0  0  0  0  0  0  0
   -0.5720    0.0150   -3.1550 C   0  0  0  0  0  0  0  0  0  0  0  0
   -0.8850    1.3350   -2.8170 C   0  0  0  0  0  0  0  0  0  0  0  0
   -1.3170    1.3250   -1.4890 C   0  0  0  0  0  0  0  0  0  0  0  0
   -1.8110    2.5270   -0.6830 C   0  0  0  0  0  0  0  0  0  0  0  0
   -1.2360    0.0500   -1.0070 N   0  0  0  0  0  0  0  0  0  0  0  0
   -1.5470   -0.3450    0.2470 C   0  0  0  0  0  0  0  0  0  0  0  0
   -2.8760   -0.5740    0.6140 C   0  0  0  0  0  0  0  0  0  0  0  0
   -3.1700   -0.9860    1.9170 C   0  0  0  0  0  0  0  0  0  0  0  0
   -4.8310   -1.2760    2.3850 Cl  0  0  0  0  0  0  0  0  0  0  0  0
   -2.1400   -1.1670    2.8460 C   0  0  0  0  0  0  0  0  0  0  0  0
   -0.8100   -0.9400    2.4750 C   0  0  0  0  0  0  0  0  0  0  0  0
   -0.5220   -0.5240    1.1770 C   0  0  0  0  0  0  0  0  0  0  0  0
    0.7580   -0.2920    0.8130 N   0  0  0  0  0  0  0  0  0  0  0  0
    1.2420    1.0820    0.7110 C   0  0  0  0  0  0  0  0  0  0  0  0
    2.2430    1.2900   -0.4510 C   0  0  0  0  0  0  0  0  0  0  0  0
    3.3350    0.1940   -0.4000 C   0  0  0  0  0  0  0  0  0  0  0  0
    2.6550   -1.1860   -0.5580 C   0  0  0  0  0  0  0  0  0  0  0  0
    1.6660   -1.4180    0.6090 C   0  0  0  0  0  0  0  0  0  0  0  0
   -1.5310   -2.7520   -2.4480 H   0  0  0  0  0  0  0  0  0  0  0  0
   -0.7100   -2.6180   -0.8660 H   0  0  0  0  0  0  0  0  0  0  0  0
    0.2530   -2.6080   -2.3750 H   0  0  0  0  0  0  0  0  0  0  0  0
   -0.2040   -0.3340   -4.1150 H   0  0  0  0  0  0  0  0  0  0  0  0
   -0.8060    2.2010   -3.4670 H   0  0  0  0  0  0  0  0  0  0  0  0
   -1.0090    3.2760   -0.6070 H   0  0  0  0  0  0  0  0  0  0  0  0
   -2.1260    2.2370    0.3300 H   0  0  0  0  0  0  0  0  0  0  0  0
   -2.6690    2.9750   -1.2050 H   0  0  0  0  0  0  0  0  0  0  0  0
   -3.6740   -0.4340   -0.1060 H   0  0  0  0  0  0  0  0  0  0  0  0
   -2.3800   -1.4840    3.8550 H   0  0  0  0  0  0  0  0  0  0  0  0
    0.0110   -1.0770    3.1710 H   0  0  0  0  0  0  0  0  0  0  0  0
    1.7560    1.3070    1.6560 H   0  0  0  0  0  0  0  0  0  0  0  0
    0.4050    1.7910    0.5960 H   0  0  0  0  0  0  0  0  0  0  0  0
    1.7010    1.2320   -1.4100 H   0  0  0  0  0  0  0  0  0  0  0  0
    2.7090    2.2880   -0.3770 H   0  0  0  0  0  0  0  0  0  0  0  0
    3.8770    0.2430    0.5590 H   0  0  0  0  0  0  0  0  0  0  0  0
    4.0600    0.3510   -1.2150 H   0  0  0  0  0  0  0  0  0  0  0  0
    2.1030   -1.2210   -1.5130 H   0  0  0  0  0  0  0  0  0  0  0  0
    3.4180   -1.9830   -0.5740 H   0  0  0  0  0  0  0  0  0  0  0  0
    2.2380   -1.5420    1.5410 H   0  0  0  0  0  0  0  0  0  0  0  0
    1.1050   -2.3500    0.4220 H   0  0  0  0  0  0  0  0  0  0  0  0
  1 21  1  0  0  0  0
  1 22  1  0  0  0  0
  1 23  1  0  0  0  0
  1  2  1  0  0  0  0
  2  3  2  0  0  0  0
  3 24  1  0  0  0  0
  3  4  1  0  0  0  0
  4 25  1  0  0  0  0
  4  5  2  0  0  0  0
  5  6  1  0  0  0  0
  6 26  1  0  0  0  0
  6 27  1  0  0  0  0
  6 28  1  0  0  0  0
  5  7  1  0  0  0  0
  7  2  1  0  0  0  0
  7  8  1  0  0  0  0
  8  9  2  0  0  0  0
  9 29  1  0  0  0  0
  9 10  1  0  0  0  0
 10 11  1  0  0  0  0
 10 12  2  0  0  0  0
 12 30  1  0  0  0  0
 12 13  1  0  0  0  0
 13 31  1  0  0  0  0
 13 14  2  0  0  0  0
 14  8  1  0  0  0  0
 14 15  1  0  0  0  0
 15 16  1  0  0  0  0
 16 32  1  0  0  0  0
 16 33  1  0  0  0  0
 16 17  1  0  0  0  0
 17 34  1  0  0  0  0
 17 35  1  0  0  0  0
 17 18  1  0  0  0  0
 18 36  1  0  0  0  0
 18 37  1  0  0  0  0
 18 19  1  0  0  0  0
 19 38  1  0  0  0  0
 19 39  1  0  0  0  0
 19 20  1  0  0  0  0
 20 15  1  0  0  0  0
 20 40  1  0  0  0  0
 20 41  1  0  0  0  0
M  END
$$$$
ZINC02806316_000
  -MTS-   02131516533D 0   0.00000     0.00000     0

 32 34  0  0  0  0  0  0  0  0999 V2000
   -8.6490   -2.0670   -2.6760 C   0  0  0  0  0  0  0  0  0  0  0  0
   -7.4410   -1.9320   -1.8710 N   0  0  0  0  0  0  0  0  0  0  0  0
   -6.1880   -1.8000   -2.3800 C   0  0  0  0  0  0  0  0  0  0  0  0
   -5.3480   -1.5760   -1.3000 C   0  0  0  0  0  0  0  0  0  0  0  0
   -3.9580   -1.3220   -1.4020 N   0  0  0  0  0  0  0  0  0  0  0  0
   -3.4330   -0.1810   -0.9150 C   0  0  0  0  0  0  0  0  0  0  0  0
   -4.1570    0.6760   -0.4390 O   0  0  0  0  0  0  0  0  0  0  0  0
   -1.9370    0.0470   -0.9810 C   0  0  0  0  0  0  0  0  0  0  0  0
   -1.1940    1.3240   -1.9580 S   0  0  0  0  0  0  0  0  0  0  0  0
    0.3680    0.7440   -1.4010 C   0  0  0  0  0  0  0  0  0  0  0  0
    1.5810    1.3060   -1.7980 C   0  0  0  0  0  0  0  0  0  0  0  0
    2.7560    0.7560   -1.2780 C   0  0  0  0  0  0  0  0  0  0  0  0
    4.3050    1.4200   -1.7550 Cl  0  0  0  0  0  0  0  0  0  0  0  0
    2.7070   -0.3210   -0.3830 C   0  0  0  0  0  0  0  0  0  0  0  0
    1.4820   -0.8760    0.0140 C   0  0  0  0  0  0  0  0  0  0  0  0
    0.3100   -0.3340   -0.5190 C   0  0  0  0  0  0  0  0  0  0  0  0
   -1.0120   -0.7330   -0.2800 C   0  0  0  0  0  0  0  0  0  0  0  0
   -1.4340   -2.0540    0.7880 Cl  0  0  0  0  0  0  0  0  0  0  0  0
   -6.0900   -1.6340   -0.1170 C   0  0  0  0  0  0  0  0  0  0  0  0
   -7.4100   -1.8090   -0.4170 N   0  0  0  0  0  0  0  0  0  0  0  0
   -5.4740   -1.5470    1.2710 C   0  0  0  0  0  0  0  0  0  0  0  0
   -6.2060   -1.4290    2.3820 O   0  0  0  0  0  0  0  0  0  0  0  0
   -4.2610   -1.6120    1.4170 O   0  0  0  0  0  0  0  0  0  0  0  0
   -8.7310   -3.1000   -3.0470 H   0  0  0  0  0  0  0  0  0  0  0  0
   -8.6050   -1.3780   -3.5350 H   0  0  0  0  0  0  0  0  0  0  0  0
   -9.5370   -1.8270   -2.0710 H   0  0  0  0  0  0  0  0  0  0  0  0
   -5.8970   -1.8490   -3.4220 H   0  0  0  0  0  0  0  0  0  0  0  0
   -3.3640   -1.9720   -1.8680 H   0  0  0  0  0  0  0  0  0  0  0  0
    1.6100    2.1410   -2.4870 H   0  0  0  0  0  0  0  0  0  0  0  0
    3.6360   -0.7260    0.0060 H   0  0  0  0  0  0  0  0  0  0  0  0
    1.4380   -1.7040    0.7180 H   0  0  0  0  0  0  0  0  0  0  0  0
   -5.6130   -1.4120    3.1220 H   0  0  0  0  0  0  0  0  0  0  0  0
  1 24  1  0  0  0  0
  1 25  1  0  0  0  0
  1 26  1  0  0  0  0
  1  2  1  0  0  0  0
  2  3  1  0  0  0  0
  3 27  1  0  0  0  0
  3  4  2  0  0  0  0
  4  5  1  0  0  0  0
  5 28  1  0  0  0  0
  5  6  1  0  0  0  0
  6  7  2  0  0  0  0
  6  8  1  0  0  0  0
  8  9  1  0  0  0  0
  9 10  1  0  0  0  0
 10 11  2  0  0  0  0
 11 29  1  0  0  0  0
 11 12  1  0  0  0  0
 12 13  1  0  0  0  0
 12 14  2  0  0  0  0
 14 30  1  0  0  0  0
 14 15  1  0  0  0  0
 15 31  1  0  0  0  0
 15 16  2  0  0  0  0
 16 10  1  0  0  0  0
 16 17  1  0  0  0  0
 17  8  2  0  0  0  0
 17 18  1  0  0  0  0
  4 19  1  0  0  0  0
 19 20  2  0  0  0  0
 20  2  1  0  0  0  0
 19 21  1  0  0  0  0
 21 22  1  0  0  0  0
 22 32  1  0  0  0  0
 21 23  2  0  0  0  0
M  END
$$$$
ZINC03216750_000
  -MTS-   02131516533D 0   0.00000     0.00000     0

 51 54  0  0  0  0  0  0  0  0999 V2000
    3.9370    1.0770   -1.5760 C   0  0  0  0  0  0  0  0  0  0  0  0
    2.4070    1.1260   -1.3410 C   0  0  0  0  0  0  0  0  0  0  0  0
    2.0680    0.1000   -0.3870 O   0  0  0  0  0  0  0  0  0  0  0  0
    0.7660    0.0890   -0.0720 C   0  0  0  0  0  0  0  0  0  0  0  0
   -0.0200    0.8840   -0.5640 O   0  0  0  0  0  0  0  0  0  0  0  0
    0.3640   -0.9700    0.9250 C   0  0  0  0  0  0  0  0  0  0  0  0
   -1.1550   -1.0270    1.1690 C   0  0  0  0  0  0  0  0  0  0  0  0
   -1.8960   -2.1370    0.7460 C   0  0  0  0  0  0  0  0  0  0  0  0
   -3.2650   -2.2150    1.0220 C   0  0  0  0  0  0  0  0  0  0  0  0
   -3.8940   -1.1860    1.7230 C   0  0  0  0  0  0  0  0  0  0  0  0
   -5.2620   -1.2980    2.0630 N   0  0  0  0  0  0  0  0  0  0  0  0
   -6.2040   -0.7930    1.2390 C   0  0  0  0  0  0  0  0  0  0  0  0
   -5.8450   -0.2480    0.2100 O   0  0  0  0  0  0  0  0  0  0  0  0
   -7.7000   -0.8600    1.5120 C   0  0  0  0  0  0  0  0  0  0  0  0
   -8.2760   -1.4510    2.6450 C   0  0  0  0  0  0  0  0  0  0  0  0
   -9.6640   -1.4660    2.8120 C   0  0  0  0  0  0  0  0  0  0  0  0
  -10.5210   -0.8970    1.8620 C   0  0  0  0  0  0  0  0  0  0  0  0
  -12.0120   -0.9490    2.1070 C   0  0  0  0  0  0  0  0  0  0  0  0
  -12.4220   -1.4850    3.1240 O   0  0  0  0  0  0  0  0  0  0  0  0
  -13.0090   -0.3600    1.1340 C   0  0  0  0  0  0  0  0  0  0  0  0
  -14.3730   -0.4530    1.4410 C   0  0  0  0  0  0  0  0  0  0  0  0
  -15.3420    0.0720    0.5830 C   0  0  0  0  0  0  0  0  0  0  0  0
  -14.9470    0.6990   -0.6000 C   0  0  0  0  0  0  0  0  0  0  0  0
  -13.5890    0.7940   -0.9090 C   0  0  0  0  0  0  0  0  0  0  0  0
  -12.6120    0.2700   -0.0520 C   0  0  0  0  0  0  0  0  0  0  0  0
  -10.9170    0.4660   -0.5800 S   0  0  0  0  0  0  0  0  0  0  0  0
  -10.7290   -0.3080   -1.7900 O   0  0  0  0  0  0  0  0  0  0  0  0
  -10.6080    1.8800   -0.5890 O   0  0  0  0  0  0  0  0  0  0  0  0
   -9.9660   -0.3030    0.7250 C   0  0  0  0  0  0  0  0  0  0  0  0
   -8.5720   -0.2950    0.5710 C   0  0  0  0  0  0  0  0  0  0  0  0
   -3.1750   -0.0500    2.0920 C   0  0  0  0  0  0  0  0  0  0  0  0
   -1.8060    0.0310    1.8170 C   0  0  0  0  0  0  0  0  0  0  0  0
    4.2410    1.8480   -2.3020 H   0  0  0  0  0  0  0  0  0  0  0  0
    4.4690    1.2530   -0.6280 H   0  0  0  0  0  0  0  0  0  0  0  0
    4.2260    0.0890   -1.9660 H   0  0  0  0  0  0  0  0  0  0  0  0
    1.8970    0.9550   -2.3040 H   0  0  0  0  0  0  0  0  0  0  0  0
    2.1400    2.1260   -0.9580 H   0  0  0  0  0  0  0  0  0  0  0  0
    0.7130   -1.9470    0.5580 H   0  0  0  0  0  0  0  0  0  0  0  0
    0.8800   -0.7690    1.8770 H   0  0  0  0  0  0  0  0  0  0  0  0
   -1.4150   -2.9420    0.1980 H   0  0  0  0  0  0  0  0  0  0  0  0
   -3.8510   -3.0670    0.6960 H   0  0  0  0  0  0  0  0  0  0  0  0
   -5.4740   -1.7530    2.9150 H   0  0  0  0  0  0  0  0  0  0  0  0
   -7.6730   -1.9090    3.4180 H   0  0  0  0  0  0  0  0  0  0  0  0
  -10.0880   -1.9310    3.7010 H   0  0  0  0  0  0  0  0  0  0  0  0
  -14.6880   -0.9400    2.3600 H   0  0  0  0  0  0  0  0  0  0  0  0
  -16.3970   -0.0070    0.8330 H   0  0  0  0  0  0  0  0  0  0  0  0
  -15.6930    1.1110   -1.2750 H   0  0  0  0  0  0  0  0  0  0  0  0
  -13.2880    1.2850   -1.8330 H   0  0  0  0  0  0  0  0  0  0  0  0
   -8.1540    0.1700   -0.3200 H   0  0  0  0  0  0  0  0  0  0  0  0
   -3.6910    0.7630    2.5890 H   0  0  0  0  0  0  0  0  0  0  0  0
   -1.2540    0.9200    2.1060 H   0  0  0  0  0  0  0  0  0  0  0  0
  1 33  1  0  0  0  0
  1 34  1  0  0  0  0
  1 35  1  0  0  0  0
  1  2  1  0  0  0  0
  2 36  1  0  0  0  0
  2 37  1  0  0  0  0
  2  3  1  0  0  0  0
  3  4  1  0  0  0  0
  4  5  2  0  0  0  0
  4  6  1  0  0  0  0
  6 38  1  0  0  0  0
  6 39  1  0  0  0  0
  6  7  1  0  0  0  0
  7  8  2  0  0  0  0
  8 40  1  0  0  0  0
  8  9  1  0  0  0  0
  9 41  1  0  0  0  0
  9 10  2  0  0  0  0
 10 11  1  0  0  0  0
 11 42  1  0  0  0  0
 11 12  1  0  0  0  0
 12 13  2  0  0  0  0
 12 14  1  0  0  0  0
 14 15  1  0  0  0  0
 15 43  1  0  0  0  0
 15 16  2  0  0  0  0
 16 44  1  0  0  0  0
 16 17  1  0  0  0  0
 17 18  1  0  0  0  0
 18 19  2  0  0  0  0
 18 20  1  0  0  0  0
 20 21  1  0  0  0  0
 21 45  1  0  0  0  0
 21 22  2  0  0  0  0
 22 46  1  0  0  0  0
 22 23  1  0  0  0  0
 23 47  1  0  0  0  0
 23 24  2  0  0  0  0
 24 48  1  0  0  0  0
 24 25  1  0  0  0  0
 25 20  2  0  0  0  0
 25 26  1  0  0  0  0
 26 27  2  0  0  0  0
 26 28  2  0  0  0  0
 26 29  1  0  0  0  0
 29 17  2  0  0  0  0
 29 30  1  0  0  0  0
 30 14  2  0  0  0  0
 30 49  1  0  0  0  0
 10 31  1  0  0  0  0
 31 50  1  0  0  0  0
 31 32  2  0  0  0  0
 32  7  1  0  0  0  0
 32 51  1  0  0  0  0
M  END
$$$$
ZINC03228185_000
  -MTS-   02131516533D 0   0.00000     0.00000     0

 33 34  0  0  0  0  0  0  0  0999 V2000
    0.1600   -1.7430    6.2910 F   0  0  0  0  0  0  0  0  0  0  0  0
   -1.1380   -1.5340    6.6400 C   0  0  0  0  0  0  0  0  0  0  0  0
   -1.7280   -2.7360    6.8870 F   0  0  0  0  0  0  0  0  0  0  0  0
   -1.1740   -0.7890    7.7790 F   0  0  0  0  0  0  0  0  0  0  0  0
   -1.8620   -0.8010    5.4900 C   0  0  0  0  0  0  0  0  0  0  0  0
   -1.9170    0.5980    5.4550 C   0  0  0  0  0  0  0  0  0  0  0  0
   -2.5800    1.2530    4.4150 C   0  0  0  0  0  0  0  0  0  0  0  0
   -3.1940    0.5190    3.3950 C   0  0  0  0  0  0  0  0  0  0  0  0
   -3.1480   -0.8820    3.4070 C   0  0  0  0  0  0  0  0  0  0  0  0
   -2.4790   -1.5230    4.4580 C   0  0  0  0  0  0  0  0  0  0  0  0
   -3.7960   -1.7290    2.3250 C   0  0  0  0  0  0  0  0  0  0  0  0
   -5.0130   -1.6890    2.2150 O   0  0  0  0  0  0  0  0  0  0  0  0
   -2.9760   -2.6070    1.3990 C   0  0  0  0  0  0  0  0  0  0  0  0
   -1.8120   -1.9190    0.8880 O   0  0  0  0  0  0  0  0  0  0  0  0
   -2.1010   -0.9410    0.0250 C   0  0  0  0  0  0  0  0  0  0  0  0
   -3.2640   -0.7000   -0.2640 O   0  0  0  0  0  0  0  0  0  0  0  0
   -0.9720   -0.1360   -0.5890 C   0  0  0  0  0  0  0  0  0  0  0  0
   -1.2410    0.8970   -1.4950 C   0  0  0  0  0  0  0  0  0  0  0  0
   -0.2000    1.6390   -2.0620 C   0  0  0  0  0  0  0  0  0  0  0  0
    1.1240    1.3470   -1.7200 C   0  0  0  0  0  0  0  0  0  0  0  0
    1.4020    0.3180   -0.8180 C   0  0  0  0  0  0  0  0  0  0  0  0
    3.0600   -0.0460   -0.3920 Cl  0  0  0  0  0  0  0  0  0  0  0  0
    0.3580   -0.4200   -0.2550 C   0  0  0  0  0  0  0  0  0  0  0  0
   -1.4440    1.1880    6.2370 H   0  0  0  0  0  0  0  0  0  0  0  0
   -2.6180    2.3400    4.3990 H   0  0  0  0  0  0  0  0  0  0  0  0
   -3.7010    1.0600    2.6040 H   0  0  0  0  0  0  0  0  0  0  0  0
   -2.4390   -2.6110    4.4660 H   0  0  0  0  0  0  0  0  0  0  0  0
   -2.6670   -3.4960    1.9730 H   0  0  0  0  0  0  0  0  0  0  0  0
   -3.6320   -2.9090    0.5650 H   0  0  0  0  0  0  0  0  0  0  0  0
   -2.2710    1.1230   -1.7600 H   0  0  0  0  0  0  0  0  0  0  0  0
   -0.4180    2.4400   -2.7650 H   0  0  0  0  0  0  0  0  0  0  0  0
    1.9430    1.9130   -2.1510 H   0  0  0  0  0  0  0  0  0  0  0  0
    0.5940   -1.2150    0.4460 H   0  0  0  0  0  0  0  0  0  0  0  0
  1  2  1  0  0  0  0
  2  3  1  0  0  0  0
  2  4  1  0  0  0  0
  2  5  1  0  0  0  0
  5  6  2  0  0  0  0
  6 24  1  0  0  0  0
  6  7  1  0  0  0  0
  7 25  1  0  0  0  0
  7  8  2  0  0  0  0
  8 26  1  0  0  0  0
  8  9  1  0  0  0  0
  9 10  2  0  0  0  0
 10  5  1  0  0  0  0
 10 27  1  0  0  0  0
  9 11  1  0  0  0  0
 11 12  2  0  0  0  0
 11 13  1  0  0  0  0
 13 28  1  0  0  0  0
 13 29  1  0  0  0  0
 13 14  1  0  0  0  0
 14 15  1  0  0  0  0
 15 16  2  0  0  0  0
 15 17  1  0  0  0  0
 17 18  2  0  0  0  0
 18 30  1  0  0  0  0
 18 19  1  0  0  0  0
 19 31  1  0  0  0  0
 19 20  2  0  0  0  0
 20 32  1  0  0  0  0
 20 21  1  0  0  0  0
 21 22  1  0  0  0  0
 21 23  2  0  0  0  0
 23 17  1  0  0  0  0
 23 33  1  0  0  0  0
M  END
$$$$
Phytoestrogen
  -MTS-   02131516533D 0   0.00000     0.00000     0

 32 34  0  0  0  0  0  0  0  0999 V2000
    5.1940    1.2310   -2.3880 O   0  0  0  0  0  0  0  0  0  0  0  0
    4.0970    0.7990   -1.7000 C   0  0  0  0  0  0  0  0  0  0  0  0
    2.8570    1.3080   -2.0690 C   0  0  0  0  0  0  0  0  0  0  0  0
    1.7100    0.8890   -1.3970 C   0  0  0  0  0  0  0  0  0  0  0  0
    0.5300    1.4450   -1.8190 O   0  0  0  0  0  0  0  0  0  0  0  0
   -0.6470    0.7660   -1.3650 C   0  0  0  0  0  0  0  0  0  0  0  0
   -0.5970    0.4790    0.1380 C   0  0  0  0  0  0  0  0  0  0  0  0
   -1.9060   -0.0570    0.6810 C   0  0  0  0  0  0  0  0  0  0  0  0
   -2.3650   -1.3180    0.2680 C   0  0  0  0  0  0  0  0  0  0  0  0
   -3.5670   -1.8330    0.7550 C   0  0  0  0  0  0  0  0  0  0  0  0
   -4.3200   -1.0920    1.6570 C   0  0  0  0  0  0  0  0  0  0  0  0
   -5.4870   -1.6340    2.1090 O   0  0  0  0  0  0  0  0  0  0  0  0
   -3.8900    0.1610    2.0810 C   0  0  0  0  0  0  0  0  0  0  0  0
   -2.6850    0.6750    1.5930 C   0  0  0  0  0  0  0  0  0  0  0  0
    0.5770   -0.4680    0.4110 C   0  0  0  0  0  0  0  0  0  0  0  0
    1.8040   -0.0180   -0.3340 C   0  0  0  0  0  0  0  0  0  0  0  0
    3.0610   -0.5310    0.0190 C   0  0  0  0  0  0  0  0  0  0  0  0
    4.2090   -0.1220   -0.6620 C   0  0  0  0  0  0  0  0  0  0  0  0
    5.4590    2.0990   -2.0400 H   0  0  0  0  0  0  0  0  0  0  0  0
    2.7840    2.0250   -2.8820 H   0  0  0  0  0  0  0  0  0  0  0  0
   -0.7770   -0.1460   -1.9620 H   0  0  0  0  0  0  0  0  0  0  0  0
   -1.4970    1.4190   -1.5960 H   0  0  0  0  0  0  0  0  0  0  0  0
   -0.3690    1.4320    0.6390 H   0  0  0  0  0  0  0  0  0  0  0  0
   -1.7880   -1.9120   -0.4380 H   0  0  0  0  0  0  0  0  0  0  0  0
   -3.9140   -2.8110    0.4320 H   0  0  0  0  0  0  0  0  0  0  0  0
   -5.3510   -1.9580    3.0140 H   0  0  0  0  0  0  0  0  0  0  0  0
   -4.4710    0.7490    2.7840 H   0  0  0  0  0  0  0  0  0  0  0  0
   -2.3650    1.6580    1.9320 H   0  0  0  0  0  0  0  0  0  0  0  0
    0.3450   -1.4920    0.0910 H   0  0  0  0  0  0  0  0  0  0  0  0
    0.7790   -0.4980    1.4890 H   0  0  0  0  0  0  0  0  0  0  0  0
    3.1510   -1.2480    0.8320 H   0  0  0  0  0  0  0  0  0  0  0  0
    5.1730   -0.5270   -0.3690 H   0  0  0  0  0  0  0  0  0  0  0  0
 19  1  1  0  0  0  0
  1  2  1  0  0  0  0
  2  3  2  0  0  0  0
  3 20  1  0  0  0  0
  3  4  1  0  0  0  0
  4  5  1  0  0  0  0
  5  6  1  0  0  0  0
  6 21  1  0  0  0  0
  6 22  1  0  0  0  0
  6  7  1  0  0  0  0
  7 23  1  0  0  0  0
  7  8  1  0  0  0  0
  8  9  2  0  0  0  0
  9 24  1  0  0  0  0
  9 10  1  0  0  0  0
 10 25  1  0  0  0  0
 10 11  2  0  0  0  0
 11 12  1  0  0  0  0
 12 26  1  0  0  0  0
 11 13  1  0  0  0  0
 13 27  1  0  0  0  0
 13 14  2  0  0  0  0
 14  8  1  0  0  0  0
 14 28  1  0  0  0  0
  7 15  1  0  0  0  0
 15 29  1  0  0  0  0
 15 30  1  0  0  0  0
 15 16  1  0  0  0  0
 16  4  2  0  0  0  0
 16 17  1  0  0  0  0
 17 31  1  0  0  0  0
 17 18  2  0  0  0  0
 18  2  1  0  0  0  0
 18 32  1  0  0  0  0
M  END
$$$$
Allemolic
  -MTS-   02131516533D 0   0.00000     0.00000     0

 39 40  0  0  0  0  0  0  0  0999 V2000
   -5.3480   -1.5570    2.2570 O   0  0  0  0  0  0  0  0  0  0  0  0
   -4.2210   -0.9800    1.7440 C   0  0  0  0  0  0  0  0  0  0  0  0
   -3.4870   -1.7090    0.8130 C   0  0  0  0  0  0  0  0  0  0  0  0
   -2.3200   -1.1670    0.2520 C   0  0  0  0  0  0  0  0  0  0  0  0
   -1.5590   -1.8800   -0.6860 C   0  0  0  0  0  0  0  0  0  0  0  0
   -0.3980   -1.3280   -1.2340 C   0  0  0  0  0  0  0  0  0  0  0  0
    0.0350   -0.0500   -0.8620 C   0  0  0  0  0  0  0  0  0  0  0  0
    1.3000    0.5940   -1.4370 C   0  0  0  0  0  0  0  0  0  0  0  0
    1.2830    0.6280   -2.9910 C   0  0  0  0  0  0  0  0  0  0  0  0
    0.1050    1.4160   -3.5580 C   0  0  0  0  0  0  0  0  0  0  0  0
    2.6250   -0.0120   -0.8540 C   0  0  0  0  0  0  0  0  0  0  0  0
    2.6630    0.0460    0.6870 C   0  0  0  0  0  0  0  0  0  0  0  0
    2.8970   -1.4590   -1.2910 C   0  0  0  0  0  0  0  0  0  0  0  0
    3.7920    0.9340   -1.2860 C   0  0  0  0  0  0  0  0  0  0  0  0
    3.6670    2.1470   -0.9460 O   0  0  0  0  0  0  0  0  0  0  0  0
    4.7310    0.3960   -1.9380 O   0  0  0  0  0  0  0  0  0  0  0  0
   -0.7300    0.6640    0.0790 C   0  0  0  0  0  0  0  0  0  0  0  0
   -1.8990    0.1240    0.6420 C   0  0  0  0  0  0  0  0  0  0  0  0
   -2.6570    0.8390    1.5850 C   0  0  0  0  0  0  0  0  0  0  0  0
   -3.8170    0.2900    2.1360 C   0  0  0  0  0  0  0  0  0  0  0  0
   -5.1320   -1.9480    3.1190 H   0  0  0  0  0  0  0  0  0  0  0  0
   -3.8310   -2.7000    0.5280 H   0  0  0  0  0  0  0  0  0  0  0  0
   -1.8630   -2.8760   -0.9990 H   0  0  0  0  0  0  0  0  0  0  0  0
    0.1640   -1.9150   -1.9560 H   0  0  0  0  0  0  0  0  0  0  0  0
    1.2620    1.6500   -1.1330 H   0  0  0  0  0  0  0  0  0  0  0  0
    1.2670   -0.3810   -3.4160 H   0  0  0  0  0  0  0  0  0  0  0  0
    2.1990    1.1030   -3.3610 H   0  0  0  0  0  0  0  0  0  0  0  0
    0.1800    1.4660   -4.6490 H   0  0  0  0  0  0  0  0  0  0  0  0
    0.0960    2.4400   -3.1730 H   0  0  0  0  0  0  0  0  0  0  0  0
   -0.8530    0.9460   -3.3140 H   0  0  0  0  0  0  0  0  0  0  0  0
    3.6670   -0.1780    1.0680 H   0  0  0  0  0  0  0  0  0  0  0  0
    1.9790   -0.6850    1.1320 H   0  0  0  0  0  0  0  0  0  0  0  0
    2.3840    1.0350    1.0670 H   0  0  0  0  0  0  0  0  0  0  0  0
    3.8670   -1.8090   -0.9170 H   0  0  0  0  0  0  0  0  0  0  0  0
    2.1460   -2.1500   -0.8980 H   0  0  0  0  0  0  0  0  0  0  0  0
    2.9190   -1.5630   -2.3800 H   0  0  0  0  0  0  0  0  0  0  0  0
   -0.4010    1.6580    0.3800 H   0  0  0  0  0  0  0  0  0  0  0  0
   -2.3460    1.8340    1.8960 H   0  0  0  0  0  0  0  0  0  0  0  0
   -4.3820    0.8660    2.8620 H   0  0  0  0  0  0  0  0  0  0  0  0
 21  1  1  0  0  0  0
  1  2  1  0  0  0  0
  2  3  2  0  0  0  0
  3 22  1  0  0  0  0
  3  4  1  0  0  0  0
  4  5  1  0  0  0  0
  5 23  1  0  0  0  0
  5  6  2  0  0  0  0
  6 24  1  0  0  0  0
  6  7  1  0  0  0  0
  7  8  1  0  0  0  0
  8 25  1  0  0  0  0
  8  9  1  0  0  0  0
  9 26  1  0  0  0  0
  9 27  1  0  0  0  0
  9 10  1  0  0  0  0
 10 28  1  0  0  0  0
 10 29  1  0  0  0  0
 10 30  1  0  0  0  0
  8 11  1  0  0  0  0
 11 12  1  0  0  0  0
 12 31  1  0  0  0  0
 12 32  1  0  0  0  0
 12 33  1  0  0  0  0
 11 13  1  0  0  0  0
 13 34  1  0  0  0  0
 13 35  1  0  0  0  0
 13 36  1  0  0  0  0
 11 14  1  0  0  0  0
 14 15  2  0  0  0  0
 14 16  1  0  0  0  0
  7 17  2  0  0  0  0
 17 37  1  0  0  0  0
 17 18  1  0  0  0  0
 18  4  2  0  0  0  0
 18 19  1  0  0  0  0
 19 38  1  0  0  0  0
 19 20  2  0  0  0  0
 20  2  1  0  0  0  0
 20 39  1  0  0  0  0
M  END
$$$$
pcb
  -MTS-   02131516533D 0   0.00000     0.00000     0

 23 24  0  0  0  0  0  0  0  0999 V2000
   -5.1730   -1.4690    2.0810 O   0  0  0  0  0  0  0  0  0  0  0  0
   -3.9590   -1.1500    1.5460 C   0  0  0  0  0  0  0  0  0  0  0  0
   -3.4290    0.1000    1.8460 C   0  0  0  0  0  0  0  0  0  0  0  0
   -2.1890    0.4690    1.3200 C   0  0  0  0  0  0  0  0  0  0  0  0
   -1.4740   -0.4100    0.4910 C   0  0  0  0  0  0  0  0  0  0  0  0
   -2.0310   -1.6680    0.2020 C   0  0  0  0  0  0  0  0  0  0  0  0
   -3.2710   -2.0390    0.7270 C   0  0  0  0  0  0  0  0  0  0  0  0
   -0.1660   -0.0230   -0.0650 C   0  0  0  0  0  0  0  0  0  0  0  0
    1.0360   -0.5570    0.4470 C   0  0  0  0  0  0  0  0  0  0  0  0
    1.0420   -1.6930    1.7560 Cl  0  0  0  0  0  0  0  0  0  0  0  0
    2.2780   -0.1920   -0.0820 C   0  0  0  0  0  0  0  0  0  0  0  0
    2.3400    0.7150   -1.1340 C   0  0  0  0  0  0  0  0  0  0  0  0
    3.8680    1.1650   -1.7860 Cl  0  0  0  0  0  0  0  0  0  0  0  0
    1.1760    1.2610   -1.6640 C   0  0  0  0  0  0  0  0  0  0  0  0
   -0.0660    0.8940   -1.1330 C   0  0  0  0  0  0  0  0  0  0  0  0
   -1.4700    1.6170   -1.8480 Cl  0  0  0  0  0  0  0  0  0  0  0  0
   -5.0310   -1.9240    2.9280 H   0  0  0  0  0  0  0  0  0  0  0  0
   -3.9770    0.7840    2.4860 H   0  0  0  0  0  0  0  0  0  0  0  0
   -1.7840    1.4500    1.5620 H   0  0  0  0  0  0  0  0  0  0  0  0
   -1.4970   -2.3680   -0.4380 H   0  0  0  0  0  0  0  0  0  0  0  0
   -3.6770   -3.0170    0.4870 H   0  0  0  0  0  0  0  0  0  0  0  0
    3.1930   -0.6150    0.3270 H   0  0  0  0  0  0  0  0  0  0  0  0
    1.2320    1.9690   -2.4870 H   0  0  0  0  0  0  0  0  0  0  0  0
 17  1  1  0  0  0  0
  1  2  1  0  0  0  0
  2  3  2  0  0  0  0
  3 18  1  0  0  0  0
  3  4  1  0  0  0  0
  4 19  1  0  0  0  0
  4  5  2  0  0  0  0
  5  6  1  0  0  0  0
  6 20  1  0  0  0  0
  6  7  2  0  0  0  0
  7  2  1  0  0  0  0
  7 21  1  0  0  0  0
  5  8  1  0  0  0  0
  8  9  2  0  0  0  0
  9 10  1  0  0  0  0
  9 11  1  0  0  0  0
 11 22  1  0  0  0  0
 11 12  2  0  0  0  0
 12 13  1  0  0  0  0
 12 14  1  0  0  0  0
 14 23  1  0  0  0  0
 14 15  2  0  0  0  0
 15  8  1  0  0  0  0
 15 16  1  0  0  0  0
M  END
$$$$
