# Supplementary material for: Template CoMFA Generates Single 3D-QSAR Models that, for Twelve of Twelve Biological Targets, Predict All ChEMBL-Tabulated Affinities
Source: PLoS One. 2015 Jun 12;10(6):e0129307. doi: 10.1371/journal.pone.0129307 (PMC4466312; doi:10.1371/journal.pone.0129307)
Supplement: S13 Text — The zip file contains, for each target, the template, training set, and prediction set, as “2D” structures, in. sdf format. (ZIP) [file pone.0129307.s014.zip › ER_trng.sdf]

ZINC00000582
  -MTS-   02131516532D 0   0.00000     0.00000     0

 24 26  0  0  1  0  0  0  0  0999 V2000
    5.0363   -0.0090    0.0000 C   0  0  0  0  0  0  0  0  0  0  0  0
    5.0354    0.5910    0.0000 C   0  0  2  0  0  0  0  0  0  0  0  0
    5.8967    1.0888    0.0000 C   0  0  0  0  0  0  0  0  0  0  0  0
    5.8952    2.0922    0.0000 N   0  0  0  0  0  0  0  0  0  0  0  0
    6.7564    2.5900    0.0000 C   0  0  0  0  0  0  0  0  0  0  0  0
    5.0286    2.5914    0.0000 C   0  0  0  0  0  0  0  0  0  0  0  0
    4.1689    1.0901    0.0000 C   0  0  0  0  0  0  0  0  0  0  0  0
    3.1302    0.4891    0.0000 N   0  0  0  0  0  0  0  0  0  0  0  0
    2.2602    0.9891    0.0000 C   0  0  0  0  0  0  0  0  0  0  0  0
    2.2562    1.9925    0.0000 C   0  0  0  0  0  0  0  0  0  0  0  0
    1.3871    2.4873    0.0000 C   0  0  0  0  0  0  0  0  0  0  0  0
    0.5222    1.9786    0.0000 C   0  0  0  0  0  0  0  0  0  0  0  0
    0.5312    0.9838    0.0000 C   0  0  0  0  0  0  0  0  0  0  0  0
    1.4002    0.4891    0.0000 C   0  0  0  0  0  0  0  0  0  0  0  0
    1.4002   -0.5109    0.0000 S   0  0  0  0  0  0  0  0  0  0  0  0
    1.0563   -1.4499    0.0000 O   0  0  0  0  0  0  0  0  0  0  0  0
    0.4156   -0.3363    0.0000 O   0  0  0  0  0  0  0  0  0  0  0  0
    2.2602   -1.0109    0.0000 C   0  0  0  0  0  0  0  0  0  0  0  0
    2.2631   -2.0122    0.0000 C   0  0  0  0  0  0  0  0  0  0  0  0
    3.1296   -2.5113    0.0000 C   0  0  0  0  0  0  0  0  0  0  0  0
    3.9971   -2.0069    0.0000 C   0  0  0  0  0  0  0  0  0  0  0  0
    3.9930   -1.0121    0.0000 C   0  0  0  0  0  0  0  0  0  0  0  0
    3.1302   -0.5109    0.0000 C   0  0  0  0  0  0  0  0  0  0  0  0
    4.5162    0.2903    0.0000 H   0  0  0  0  0  0  0  0  0  0  0  0
  2  1  1  1  0  0  0
  2 24  1  6  0  0  0
  2  3  1  0  0  0  0
  3  4  1  0  0  0  0
  4  5  1  0  0  0  0
  4  6  1  0  0  0  0
  2  7  1  0  0  0  0
  7  8  1  0  0  0  0
  8  9  1  0  0  0  0
  9 10  1  0  0  0  0
 10 11  2  0  0  0  0
 11 12  1  0  0  0  0
 12 13  2  0  0  0  0
 13 14  1  0  0  0  0
 14  9  2  0  0  0  0
 14 15  1  0  0  0  0
 15 16  2  0  0  0  0
 15 17  2  0  0  0  0
 15 18  1  0  0  0  0
 18 19  1  0  0  0  0
 19 20  2  0  0  0  0
 20 21  1  0  0  0  0
 21 22  2  0  0  0  0
 22 23  1  0  0  0  0
 23  8  1  0  0  0  0
 23 18  2  0  0  0  0
M  END
>  <EXTREG>  (ZINC00000582)
ZINC00000582

>  <LOGBIO>
2.5000

$$$$
ZINC00003106
  -MTS-   02131516532D 0   0.00000     0.00000     0

 26 29  0  0  0  0  0  0  0  0999 V2000
    8.5213    2.1428    0.0000 C   0  0  0  0  0  0  0  0  0  0  0  0
    7.5266    2.0394    0.0000 O   0  0  0  0  0  0  0  0  0  0  0  0
    7.1189    1.1263    0.0000 C   0  0  0  0  0  0  0  0  0  0  0  0
    7.7070    0.3133    0.0000 C   0  0  0  0  0  0  0  0  0  0  0  0
    7.2996   -0.5943    0.0000 C   0  0  0  0  0  0  0  0  0  0  0  0
    6.3051   -0.6987    0.0000 C   0  0  0  0  0  0  0  0  0  0  0  0
    5.7180    0.1044    0.0000 C   0  0  0  0  0  0  0  0  0  0  0  0
    6.1244    1.0218    0.0000 C   0  0  0  0  0  0  0  0  0  0  0  0
    5.5359    1.8303    0.0000 N   0  0  0  0  0  0  0  0  0  0  0  0
    5.8459    2.7903    0.0000 C   0  0  0  0  0  0  0  0  0  0  0  0
    6.7956    3.1035    0.0000 C   0  0  0  0  0  0  0  0  0  0  0  0
    5.0359    3.3703    0.0000 N   0  0  0  0  0  0  0  0  0  0  0  0
    4.2259    2.7903    0.0000 N   0  0  0  0  0  0  0  0  0  0  0  0
    4.5359    1.8303    0.0000 C   0  0  0  0  0  0  0  0  0  0  0  0
    3.9473    1.0218    0.0000 C   0  0  0  0  0  0  0  0  0  0  0  0
    2.9494    1.1266    0.0000 C   0  0  0  0  0  0  0  0  0  0  0  0
    2.3656    0.3212    0.0000 C   0  0  0  0  0  0  0  0  0  0  0  0
    2.7706   -0.5931    0.0000 C   0  0  0  0  0  0  0  0  0  0  0  0
    3.7594   -0.7020    0.0000 C   0  0  0  0  0  0  0  0  0  0  0  0
    4.3524    0.1075    0.0000 C   0  0  0  0  0  0  0  0  0  0  0  0
    2.1800   -1.4001    0.0000 C   0  0  0  0  0  0  0  0  0  0  0  0
    1.1824   -1.2928    0.0000 C   0  0  0  0  0  0  0  0  0  0  0  0
    0.5965   -2.0968    0.0000 C   0  0  0  0  0  0  0  0  0  0  0  0
    0.9992   -3.0122    0.0000 C   0  0  0  0  0  0  0  0  0  0  0  0
    1.9878   -3.1235    0.0000 C   0  0  0  0  0  0  0  0  0  0  0  0
    2.5828   -2.3155    0.0000 C   0  0  0  0  0  0  0  0  0  0  0  0
  1  2  1  0  0  0  0
  2  3  1  0  0  0  0
  3  4  2  0  0  0  0
  4  5  1  0  0  0  0
  5  6  2  0  0  0  0
  6  7  1  0  0  0  0
  7  8  2  0  0  0  0
  8  3  1  0  0  0  0
  8  9  1  0  0  0  0
  9 10  1  0  0  0  0
 10 11  1  0  0  0  0
 10 12  2  0  0  0  0
 12 13  1  0  0  0  0
 13 14  2  0  0  0  0
 14  9  1  0  0  0  0
 14 15  1  0  0  0  0
 15 16  2  0  0  0  0
 16 17  1  0  0  0  0
 17 18  2  0  0  0  0
 18 19  1  0  0  0  0
 19 20  2  0  0  0  0
 20 15  1  0  0  0  0
 18 21  1  0  0  0  0
 21 22  2  0  0  0  0
 22 23  1  0  0  0  0
 23 24  2  0  0  0  0
 24 25  1  0  0  0  0
 25 26  2  0  0  0  0
 26 21  1  0  0  0  0
M  END
>  <EXTREG>  (ZINC00003106)
ZINC00003106

>  <LOGBIO>
2.5000

$$$$
ZINC00007697
  -MTS-   02131516532D 0   0.00000     0.00000     0

 23 25  0  0  0  0  0  0  0  0999 V2000
    2.0444   -4.8296    0.0000 O   0  0  0  0  0  0  0  0  0  0  0  0
    2.4485   -3.9149    0.0000 C   0  0  0  0  0  0  0  0  0  0  0  0
    3.4460   -3.8061    0.0000 C   0  0  0  0  0  0  0  0  0  0  0  0
    3.8462   -2.8954    0.0000 C   0  0  0  0  0  0  0  0  0  0  0  0
    3.2568   -2.0875    0.0000 C   0  0  0  0  0  0  0  0  0  0  0  0
    3.6632   -1.1738    0.0000 N   0  0  0  0  0  0  0  0  0  0  0  0
    3.0731   -0.3622    0.0000 C   0  0  0  0  0  0  0  0  0  0  0  0
    2.0839   -0.4676    0.0000 O   0  0  0  0  0  0  0  0  0  0  0  0
    3.4790    0.5517    0.0000 C   0  0  0  0  0  0  0  0  0  0  0  0
    2.8905    1.3602    0.0000 N   0  0  0  0  0  0  0  0  0  0  0  0
    1.8817    1.3602    0.0000 C   0  0  0  0  0  0  0  0  0  0  0  0
    1.2918    0.5527    0.0000 O   0  0  0  0  0  0  0  0  0  0  0  0
    1.5787    2.3093    0.0000 C   0  0  0  0  0  0  0  0  0  0  0  0
    0.6594    2.7108    0.0000 C   0  0  0  0  0  0  0  0  0  0  0  0
    0.5493    3.7047    0.0000 C   0  0  0  0  0  0  0  0  0  0  0  0
    1.3589    4.2975    0.0000 C   0  0  0  0  0  0  0  0  0  0  0  0
    2.2687    3.8953    0.0000 C   0  0  0  0  0  0  0  0  0  0  0  0
    2.3795    2.9018    0.0000 C   0  0  0  0  0  0  0  0  0  0  0  0
    3.1978    2.3118    0.0000 S   0  0  0  0  0  0  0  0  0  0  0  0
    4.1123    1.9073    0.0000 O   0  0  0  0  0  0  0  0  0  0  0  0
    3.6952    3.1794    0.0000 O   0  0  0  0  0  0  0  0  0  0  0  0
    2.2674   -2.1903    0.0000 C   0  0  0  0  0  0  0  0  0  0  0  0
    1.8592   -3.1070    0.0000 C   0  0  0  0  0  0  0  0  0  0  0  0
  1  2  1  0  0  0  0
  2  3  2  0  0  0  0
  3  4  1  0  0  0  0
  4  5  2  0  0  0  0
  5  6  1  0  0  0  0
  6  7  1  0  0  0  0
  7  8  2  0  0  0  0
  7  9  1  0  0  0  0
  9 10  1  0  0  0  0
 10 11  1  0  0  0  0
 11 12  2  0  0  0  0
 11 13  1  0  0  0  0
 13 14  2  0  0  0  0
 14 15  1  0  0  0  0
 15 16  2  0  0  0  0
 16 17  1  0  0  0  0
 17 18  2  0  0  0  0
 18 13  1  0  0  0  0
 18 19  1  0  0  0  0
 19 10  1  0  0  0  0
 19 20  2  0  0  0  0
 19 21  2  0  0  0  0
  5 22  1  0  0  0  0
 22 23  2  0  0  0  0
 23  2  1  0  0  0  0
M  END
>  <EXTREG>  (ZINC00007697)
ZINC00007697

>  <LOGBIO>
2.5000

$$$$
ZINC00027625
  -MTS-   02131516532D 0   0.00000     0.00000     0

 13 13  0  0  1  0  0  0  0  0999 V2000
    4.4364   -0.4440    0.0000 C   0  0  0  0  0  0  0  0  0  0  0  0
    3.4419   -0.5494    0.0000 N   0  3  0  0  0  0  0  0  0  0  0  0
    3.5474   -1.5438    0.0000 C   0  0  0  0  0  0  0  0  0  0  0  0
    3.3365    0.4450    0.0000 C   0  0  0  0  0  0  0  0  0  0  0  0
    2.4475   -0.6548    0.0000 C   0  0  0  0  0  0  0  0  0  0  0  0
    1.8590    0.1537    0.0000 C   0  0  1  0  0  0  0  0  0  0  0  0
    2.1690    1.1137    0.0000 C   0  0  0  0  0  0  0  0  0  0  0  0
    1.3590    1.6937    0.0000 C   0  0  0  0  0  0  0  0  0  0  0  0
    0.5490    1.1137    0.0000 C   0  0  0  0  0  0  0  0  0  0  0  0
    0.8590    0.1537    0.0000 C   0  0  1  0  0  0  0  0  0  0  0  0
    0.2705   -0.6548    0.0000 O   0  0  0  0  0  0  0  0  0  0  0  0
    1.1311   -0.3811    0.0000 H   0  0  0  0  0  0  0  0  0  0  0  0
    2.4515    0.2483    0.0000 H   0  0  0  0  0  0  0  0  0  0  0  0
  1  2  1  0  0  0  0
  2  3  1  0  0  0  0
  2  4  1  0  0  0  0
  2  5  1  0  0  0  0
  6  5  1  6  0  0  0
  6 13  1  1  0  0  0
  6  7  1  0  0  0  0
  7  8  1  0  0  0  0
  8  9  1  0  0  0  0
  9 10  1  0  0  0  0
 10 12  1  1  0  0  0
 10  6  1  0  0  0  0
 10 11  1  6  0  0  0
M  CHG  1   2   1
M  END
>  <EXTREG>  (ZINC00027625)
ZINC00027625

>  <LOGBIO>
2.5000

$$$$
ZINC00027790
  -MTS-   02131516532D 0   0.00000     0.00000     0

 19 20  0  0  1  0  0  0  0  0999 V2000
    4.2969    3.0279    0.0000 C   0  0  0  0  0  0  0  0  0  0  0  0
    3.2969    3.0259    0.0000 S   0  0  0  0  0  0  0  0  0  0  0  0
    2.7987    2.1589    0.0000 C   0  0  0  0  0  0  0  0  0  0  0  0
    1.7952    2.1559    0.0000 N   0  0  0  0  0  0  0  0  0  0  0  0
    1.3013    1.2924    0.0000 C   0  0  0  0  0  0  0  0  0  0  0  0
    0.3013    1.2899    0.0000 N   0  0  0  0  0  0  0  0  0  0  0  0
    1.8022    0.4269    0.0000 N   0  0  0  0  0  0  0  0  0  0  0  0
    2.7969    0.4249    0.0000 C   0  0  0  0  0  0  0  0  0  0  0  0
    3.2956   -0.4419    0.0000 S   0  0  0  0  0  0  0  0  0  0  0  0
    2.7943   -1.3072    0.0000 C   0  0  2  0  0  0  0  0  0  0  0  0
    3.2939   -2.1774    0.0000 C   0  0  0  0  0  0  0  0  0  0  0  0
    2.7934   -3.0372    0.0000 C   0  0  0  0  0  0  0  0  0  0  0  0
    1.7934   -3.0367    0.0000 C   0  0  0  0  0  0  0  0  0  0  0  0
    1.2939   -2.1764    0.0000 C   0  0  0  0  0  0  0  0  0  0  0  0
    1.7943   -1.3067    0.0000 C   0  0  0  0  0  0  0  0  0  0  0  0
    3.2995    1.2934    0.0000 C   0  0  0  0  0  0  0  0  0  0  0  0
    4.2995    1.2934    0.0000 C   0  0  0  0  0  0  0  0  0  0  0  0
    5.2995    1.2934    0.0000 N   0  0  0  0  0  0  0  0  0  0  0  0
    3.3943   -1.3084    0.0000 H   0  0  0  0  0  0  0  0  0  0  0  0
  1  2  1  0  0  0  0
  2  3  1  0  0  0  0
  3  4  1  0  0  0  0
  4  5  2  0  0  0  0
  5  6  1  0  0  0  0
  5  7  1  0  0  0  0
  7  8  2  0  0  0  0
  8  9  1  0  0  0  0
 10  9  1  6  0  0  0
 10 19  1  1  0  0  0
 10 11  1  0  0  0  0
 11 12  1  0  0  0  0
 12 13  1  0  0  0  0
 13 14  1  0  0  0  0
 14 15  2  0  0  0  0
 15 10  1  0  0  0  0
  8 16  1  0  0  0  0
 16  3  2  0  0  0  0
 16 17  1  0  0  0  0
 17 18  3  0  0  0  0
M  END
>  <EXTREG>  (ZINC00027790)
ZINC00027790

>  <LOGBIO>
2.5000

$$$$
ZINC00029413
  -MTS-   02131516532D 0   0.00000     0.00000     0

 17 17  0  0  0  0  0  0  0  0999 V2000
    6.5840    2.3507    0.0000 C   0  0  0  0  0  0  0  0  0  0  0  0
    5.7185    1.8499    0.0000 C   0  0  0  0  0  0  0  0  0  0  0  0
    4.8485    2.3499    0.0000 C   0  0  0  0  0  0  0  0  0  0  0  0
    3.9885    1.8499    0.0000 C   0  0  0  0  0  0  0  0  0  0  0  0
    3.9885    0.8499    0.0000 C   0  0  0  0  0  0  0  0  0  0  0  0
    4.8485    0.3499    0.0000 C   0  0  0  0  0  0  0  0  0  0  0  0
    5.7185    0.8499    0.0000 C   0  0  0  0  0  0  0  0  0  0  0  0
    3.1217    0.3512    0.0000 S   0  0  0  0  0  0  0  0  0  0  0  0
    3.6204   -0.5156    0.0000 O   0  0  0  0  0  0  0  0  0  0  0  0
    2.6230    1.2180    0.0000 O   0  0  0  0  0  0  0  0  0  0  0  0
    2.2549   -0.1475    0.0000 N   0  0  0  0  0  0  0  0  0  0  0  0
    1.3864    0.3551    0.0000 C   0  0  0  0  0  0  0  0  0  0  0  0
    1.3884    1.3499    0.0000 C   0  0  0  0  0  0  0  0  0  0  0  0
    0.5199    1.8524    0.0000 C   0  0  0  0  0  0  0  0  0  0  0  0
    2.2529   -1.1423    0.0000 C   0  0  0  0  0  0  0  0  0  0  0  0
    3.1214   -1.6449    0.0000 C   0  0  0  0  0  0  0  0  0  0  0  0
    3.1244   -2.6483    0.0000 C   0  0  0  0  0  0  0  0  0  0  0  0
  1  2  1  0  0  0  0
  2  3  2  0  0  0  0
  3  4  1  0  0  0  0
  4  5  2  0  0  0  0
  5  6  1  0  0  0  0
  6  7  2  0  0  0  0
  7  2  1  0  0  0  0
  5  8  1  0  0  0  0
  8  9  2  0  0  0  0
  8 10  2  0  0  0  0
  8 11  1  0  0  0  0
 11 12  1  0  0  0  0
 12 13  1  0  0  0  0
 13 14  2  0  0  0  0
 11 15  1  0  0  0  0
 15 16  1  0  0  0  0
 16 17  2  0  0  0  0
M  END
>  <EXTREG>  (ZINC00029413)
ZINC00029413

>  <LOGBIO>
2.5000

$$$$
ZINC00029984
  -MTS-   02131516532D 0   0.00000     0.00000     0

 16 17  0  0  0  0  0  0  0  0999 V2000
    5.2300   -1.3487    0.0000 C   0  0  0  0  0  0  0  0  0  0  0  0
    4.2352   -1.4512    0.0000 C   0  0  0  0  0  0  0  0  0  0  0  0
    3.8243   -2.3667    0.0000 C   0  0  0  0  0  0  0  0  0  0  0  0
    2.8345   -2.4666    0.0000 C   0  0  0  0  0  0  0  0  0  0  0  0
    2.4254   -3.3791    0.0000 C   0  0  0  0  0  0  0  0  0  0  0  0
    2.2476   -1.6569    0.0000 C   0  0  0  0  0  0  0  0  0  0  0  0
    2.6505   -0.7474    0.0000 C   0  0  0  0  0  0  0  0  0  0  0  0
    2.0615    0.0608    0.0000 N   0  0  0  0  0  0  0  0  0  0  0  0
    2.4683    0.9781    0.0000 C   0  0  0  0  0  0  0  0  0  0  0  0
    3.4576    1.0824    0.0000 O   0  0  0  0  0  0  0  0  0  0  0  0
    1.8798    1.7866    0.0000 C   0  0  0  0  0  0  0  0  0  0  0  0
    2.1898    2.7466    0.0000 O   0  0  0  0  0  0  0  0  0  0  0  0
    1.3798    3.3266    0.0000 C   0  0  0  0  0  0  0  0  0  0  0  0
    0.5698    2.7466    0.0000 C   0  0  0  0  0  0  0  0  0  0  0  0
    0.8798    1.7866    0.0000 C   0  0  0  0  0  0  0  0  0  0  0  0
    3.6483   -0.6416    0.0000 C   0  0  0  0  0  0  0  0  0  0  0  0
  1  2  1  0  0  0  0
  2  3  2  0  0  0  0
  3  4  1  0  0  0  0
  4  5  1  0  0  0  0
  4  6  2  0  0  0  0
  6  7  1  0  0  0  0
  7  8  1  0  0  0  0
  8  9  1  0  0  0  0
  9 10  2  0  0  0  0
  9 11  1  0  0  0  0
 11 12  1  0  0  0  0
 12 13  1  0  0  0  0
 13 14  2  0  0  0  0
 14 15  1  0  0  0  0
 15 11  2  0  0  0  0
  7 16  2  0  0  0  0
 16  2  1  0  0  0  0
M  END
>  <EXTREG>  (ZINC00029984)
ZINC00029984

>  <LOGBIO>
2.5000

$$$$
ZINC00030337
  -MTS-   02131516532D 0   0.00000     0.00000     0

 22 23  0  0  0  0  0  0  0  0999 V2000
    9.1885    1.1865    0.0000 C   0  0  0  0  0  0  0  0  0  0  0  0
    9.1870    2.1899    0.0000 C   0  0  0  0  0  0  0  0  0  0  0  0
   10.0483    2.6877    0.0000 O   0  0  0  0  0  0  0  0  0  0  0  0
    8.3205    2.6891    0.0000 N   0  0  0  0  0  0  0  0  0  0  0  0
    7.4550    2.1882    0.0000 C   0  0  0  0  0  0  0  0  0  0  0  0
    6.5850    2.6882    0.0000 C   0  0  0  0  0  0  0  0  0  0  0  0
    5.7250    2.1882    0.0000 C   0  0  0  0  0  0  0  0  0  0  0  0
    5.7250    1.1882    0.0000 C   0  0  0  0  0  0  0  0  0  0  0  0
    6.5850    0.6882    0.0000 C   0  0  0  0  0  0  0  0  0  0  0  0
    7.4550    1.1882    0.0000 C   0  0  0  0  0  0  0  0  0  0  0  0
    4.8582    0.6895    0.0000 C   0  0  0  0  0  0  0  0  0  0  0  0
    3.9897    1.1921    0.0000 O   0  0  0  0  0  0  0  0  0  0  0  0
    4.8562   -0.3053    0.0000 N   0  0  0  0  0  0  0  0  0  0  0  0
    3.9891   -0.8035    0.0000 C   0  0  0  0  0  0  0  0  0  0  0  0
    3.1206   -0.3009    0.0000 C   0  0  0  0  0  0  0  0  0  0  0  0
    2.2591   -0.7982    0.0000 C   0  0  0  0  0  0  0  0  0  0  0  0
    2.2561   -1.7982    0.0000 C   0  0  0  0  0  0  0  0  0  0  0  0
    3.1146   -2.3008    0.0000 C   0  0  0  0  0  0  0  0  0  0  0  0
    3.9861   -1.8035    0.0000 C   0  0  0  0  0  0  0  0  0  0  0  0
    1.3878   -2.2943    0.0000 C   0  0  0  0  0  0  0  0  0  0  0  0
    0.5208   -1.7891    0.0000 N   0  0  0  0  0  0  0  0  0  0  0  0
    1.3828   -3.2891    0.0000 O   0  0  0  0  0  0  0  0  0  0  0  0
  1  2  1  0  0  0  0
  2  3  2  0  0  0  0
  2  4  1  0  0  0  0
  4  5  1  0  0  0  0
  5  6  2  0  0  0  0
  6  7  1  0  0  0  0
  7  8  2  0  0  0  0
  8  9  1  0  0  0  0
  9 10  2  0  0  0  0
 10  5  1  0  0  0  0
  8 11  1  0  0  0  0
 11 12  2  0  0  0  0
 11 13  1  0  0  0  0
 13 14  1  0  0  0  0
 14 15  2  0  0  0  0
 15 16  1  0  0  0  0
 16 17  2  0  0  0  0
 17 18  1  0  0  0  0
 18 19  2  0  0  0  0
 19 14  1  0  0  0  0
 17 20  1  0  0  0  0
 20 21  1  0  0  0  0
 20 22  2  0  0  0  0
M  END
>  <EXTREG>  (ZINC00030337)
ZINC00030337

>  <LOGBIO>
2.5000

$$$$
ZINC00030541
  -MTS-   02131516532D 0   0.00000     0.00000     0

 17 17  0  0  0  0  0  0  0  0999 V2000
    6.5776    2.8542    0.0000 Br  0  0  0  0  0  0  0  0  0  0  0  0
    5.7121    2.3534    0.0000 C   0  0  0  0  0  0  0  0  0  0  0  0
    4.8421    2.8534    0.0000 C   0  0  0  0  0  0  0  0  0  0  0  0
    3.9821    2.3534    0.0000 C   0  0  0  0  0  0  0  0  0  0  0  0
    3.9821    1.3534    0.0000 C   0  0  0  0  0  0  0  0  0  0  0  0
    3.1153    0.8547    0.0000 C   0  0  0  0  0  0  0  0  0  0  0  0
    3.1138   -0.1488    0.0000 C   0  0  0  0  0  0  0  0  0  0  0  0
    3.9751   -0.6466    0.0000 O   0  0  0  0  0  0  0  0  0  0  0  0
    2.2473   -0.6479    0.0000 N   0  0  0  0  0  0  0  0  0  0  0  0
    2.2457   -1.6513    0.0000 C   0  0  0  0  0  0  0  0  0  0  0  0
    3.1070   -2.1491    0.0000 C   0  0  0  0  0  0  0  0  0  0  0  0
    3.1055   -3.1526    0.0000 C   0  0  0  0  0  0  0  0  0  0  0  0
    1.3860   -0.1501    0.0000 C   0  0  0  0  0  0  0  0  0  0  0  0
    1.3875    0.8533    0.0000 C   0  0  0  0  0  0  0  0  0  0  0  0
    0.5213    1.3598    0.0000 C   0  0  0  0  0  0  0  0  0  0  0  0
    4.8421    0.8534    0.0000 C   0  0  0  0  0  0  0  0  0  0  0  0
    5.7121    1.3534    0.0000 C   0  0  0  0  0  0  0  0  0  0  0  0
  1  2  1  0  0  0  0
  2  3  2  0  0  0  0
  3  4  1  0  0  0  0
  4  5  2  0  0  0  0
  5  6  1  0  0  0  0
  6  7  1  0  0  0  0
  7  8  2  0  0  0  0
  7  9  1  0  0  0  0
  9 10  1  0  0  0  0
 10 11  1  0  0  0  0
 11 12  2  0  0  0  0
  9 13  1  0  0  0  0
 13 14  1  0  0  0  0
 14 15  2  0  0  0  0
  5 16  1  0  0  0  0
 16 17  2  0  0  0  0
 17  2  1  0  0  0  0
M  END
>  <EXTREG>  (ZINC00030541)
ZINC00030541

>  <LOGBIO>
2.5000

$$$$
ZINC00031170
  -MTS-   02131516532D 0   0.00000     0.00000     0

 18 19  0  0  0  0  0  0  0  0999 V2000
    4.9700   -0.1246    0.0000 C   0  0  0  0  0  0  0  0  0  0  0  0
    4.5628   -1.0379    0.0000 C   0  0  0  0  0  0  0  0  0  0  0  0
    5.1513   -1.8506    0.0000 C   0  0  0  0  0  0  0  0  0  0  0  0
    4.7443   -2.7584    0.0000 C   0  0  0  0  0  0  0  0  0  0  0  0
    3.7499   -2.8633    0.0000 C   0  0  0  0  0  0  0  0  0  0  0  0
    3.1624   -2.0606    0.0000 C   0  0  0  0  0  0  0  0  0  0  0  0
    3.5683   -1.1429    0.0000 C   0  0  0  0  0  0  0  0  0  0  0  0
    2.9793   -0.3347    0.0000 N   0  0  0  0  0  0  0  0  0  0  0  0
    1.9815   -0.4410    0.0000 C   0  0  0  0  0  0  0  0  0  0  0  0
    1.5792   -1.3508    0.0000 O   0  0  0  0  0  0  0  0  0  0  0  0
    1.3922    0.3668    0.0000 C   0  0  0  0  0  0  0  0  0  0  0  0
    0.3834    0.3658    0.0000 N   0  0  0  0  0  0  0  0  0  0  0  0
    0.0793    1.3145    0.0000 N   0  0  0  0  0  0  0  0  0  0  0  0
    0.8796    1.9079    0.0000 C   0  0  0  0  0  0  0  0  0  0  0  0
    1.6985    1.3188    0.0000 C   0  0  0  0  0  0  0  0  0  0  0  0
    0.8723    2.9079    0.0000 N   0  3  0  0  0  0  0  0  0  0  0  0
    0.0000    3.4038    0.0000 O   0  5  0  0  0  0  0  0  0  0  0  0
    1.7300    3.4119    0.0000 O   0  0  0  0  0  0  0  0  0  0  0  0
  1  2  1  0  0  0  0
  2  3  2  0  0  0  0
  3  4  1  0  0  0  0
  4  5  2  0  0  0  0
  5  6  1  0  0  0  0
  6  7  2  0  0  0  0
  7  2  1  0  0  0  0
  7  8  1  0  0  0  0
  8  9  1  0  0  0  0
  9 10  2  0  0  0  0
  9 11  1  0  0  0  0
 11 12  1  0  0  0  0
 12 13  1  0  0  0  0
 13 14  2  0  0  0  0
 14 15  1  0  0  0  0
 15 11  2  0  0  0  0
 14 16  1  0  0  0  0
 16 17  1  0  0  0  0
 16 18  2  0  0  0  0
M  CHG  2  16   1  17  -1
M  END
>  <EXTREG>  (ZINC00031170)
ZINC00031170

>  <LOGBIO>
2.5000

$$$$
ZINC00031527
  -MTS-   02131516532D 0   0.00000     0.00000     0

 23 25  0  0  0  0  0  0  0  0999 V2000
    5.6103    0.4369    0.0000 O   0  0  0  0  0  0  0  0  0  0  0  0
    5.2063   -0.4816    0.0000 C   0  0  0  0  0  0  0  0  0  0  0  0
    4.2173   -0.5890    0.0000 O   0  0  0  0  0  0  0  0  0  0  0  0
    3.6268    0.2180    0.0000 C   0  0  0  0  0  0  0  0  0  0  0  0
    4.0309    1.1365    0.0000 C   0  0  0  0  0  0  0  0  0  0  0  0
    3.4418    1.9381    0.0000 C   0  0  0  0  0  0  0  0  0  0  0  0
    2.4475    1.8312    0.0000 C   0  0  0  0  0  0  0  0  0  0  0  0
    2.0423    0.9227    0.0000 C   0  0  0  0  0  0  0  0  0  0  0  0
    2.6325    0.1111    0.0000 C   0  0  0  0  0  0  0  0  0  0  0  0
    1.8590    2.6397    0.0000 C   0  0  0  0  0  0  0  0  0  0  0  0
    2.1690    3.5997    0.0000 S   0  0  0  0  0  0  0  0  0  0  0  0
    1.3590    4.1797    0.0000 C   0  0  0  0  0  0  0  0  0  0  0  0
    0.5490    3.5997    0.0000 C   0  0  0  0  0  0  0  0  0  0  0  0
    0.8590    2.6397    0.0000 S   0  0  0  0  0  0  0  0  0  0  0  0
    5.7972   -1.2883    0.0000 C   0  0  0  0  0  0  0  0  0  0  0  0
    5.3936   -2.2070    0.0000 C   0  0  0  0  0  0  0  0  0  0  0  0
    5.9831   -3.0083    0.0000 C   0  0  0  0  0  0  0  0  0  0  0  0
    6.9774   -2.9008    0.0000 C   0  0  0  0  0  0  0  0  0  0  0  0
    7.3820   -1.9921    0.0000 C   0  0  0  0  0  0  0  0  0  0  0  0
    6.7915   -1.1808    0.0000 C   0  0  0  0  0  0  0  0  0  0  0  0
    7.5663   -3.7090    0.0000 N   0  3  0  0  0  0  0  0  0  0  0  0
    7.1600   -4.6265    0.0000 O   0  5  0  0  0  0  0  0  0  0  0  0
    8.5555   -3.6041    0.0000 O   0  0  0  0  0  0  0  0  0  0  0  0
  1  2  2  0  0  0  0
  2  3  1  0  0  0  0
  3  4  1  0  0  0  0
  4  5  2  0  0  0  0
  5  6  1  0  0  0  0
  6  7  2  0  0  0  0
  7  8  1  0  0  0  0
  8  9  2  0  0  0  0
  9  4  1  0  0  0  0
  7 10  1  0  0  0  0
 10 11  1  0  0  0  0
 11 12  1  0  0  0  0
 12 13  1  0  0  0  0
 13 14  1  0  0  0  0
 14 10  1  0  0  0  0
  2 15  1  0  0  0  0
 15 16  2  0  0  0  0
 16 17  1  0  0  0  0
 17 18  2  0  0  0  0
 18 19  1  0  0  0  0
 19 20  2  0  0  0  0
 20 15  1  0  0  0  0
 18 21  1  0  0  0  0
 21 22  1  0  0  0  0
 21 23  2  0  0  0  0
M  CHG  2  21   1  22  -1
M  END
>  <EXTREG>  (ZINC00031527)
ZINC00031527

>  <LOGBIO>
2.5000

$$$$
ZINC00031835
  -MTS-   02131516532D 0   0.00000     0.00000     0

 16 18  0  0  0  0  0  0  0  0999 V2000
    4.0389   -3.9254    0.0000 Br  0  0  0  0  0  0  0  0  0  0  0  0
    3.4504   -3.1169    0.0000 C   0  0  0  0  0  0  0  0  0  0  0  0
    3.7604   -2.1569    0.0000 O   0  0  0  0  0  0  0  0  0  0  0  0
    2.9504   -1.5769    0.0000 C   0  0  0  0  0  0  0  0  0  0  0  0
    2.1404   -2.1569    0.0000 C   0  0  0  0  0  0  0  0  0  0  0  0
    2.4504   -3.1169    0.0000 C   0  0  0  0  0  0  0  0  0  0  0  0
    2.9504   -0.5769    0.0000 C   0  0  0  0  0  0  0  0  0  0  0  0
    3.7660    0.0168    0.0000 N   0  0  0  0  0  0  0  0  0  0  0  0
    3.4524    0.9624    0.0000 O   0  0  0  0  0  0  0  0  0  0  0  0
    2.4562    0.9702    0.0000 C   0  0  0  0  0  0  0  0  0  0  0  0
    2.1419    0.0116    0.0000 N   0  0  0  0  0  0  0  0  0  0  0  0
    1.8727    1.7823    0.0000 C   0  0  0  0  0  0  0  0  0  0  0  0
    2.1886    2.7404    0.0000 O   0  0  0  0  0  0  0  0  0  0  0  0
    1.3822    3.3254    0.0000 C   0  0  0  0  0  0  0  0  0  0  0  0
    0.5687    2.7504    0.0000 C   0  0  0  0  0  0  0  0  0  0  0  0
    0.8727    1.7885    0.0000 C   0  0  0  0  0  0  0  0  0  0  0  0
  1  2  1  0  0  0  0
  2  3  1  0  0  0  0
  3  4  1  0  0  0  0
  4  5  2  0  0  0  0
  5  6  1  0  0  0  0
  6  2  2  0  0  0  0
  4  7  1  0  0  0  0
  7  8  2  0  0  0  0
  8  9  1  0  0  0  0
  9 10  1  0  0  0  0
 10 11  2  0  0  0  0
 11  7  1  0  0  0  0
 10 12  1  0  0  0  0
 12 13  1  0  0  0  0
 13 14  1  0  0  0  0
 14 15  2  0  0  0  0
 15 16  1  0  0  0  0
 16 12  2  0  0  0  0
M  END
>  <EXTREG>  (ZINC00031835)
ZINC00031835

>  <LOGBIO>
2.5000

$$$$
ZINC00032941
  -MTS-   02131516532D 0   0.00000     0.00000     0

 19 21  0  0  0  0  0  0  0  0999 V2000
    0.0000   -1.1107    0.0000 F   0  0  0  0  0  0  0  0  0  0  0  0
    0.9507   -0.8005    0.0000 C   0  0  0  0  0  0  0  0  0  0  0  0
    0.6405    0.1502    0.0000 F   0  0  0  0  0  0  0  0  0  0  0  0
    1.2608   -1.7512    0.0000 F   0  0  0  0  0  0  0  0  0  0  0  0
    1.9964   -0.4593    0.0000 C   0  0  0  0  0  0  0  0  0  0  0  0
    2.7419   -1.1291    0.0000 N   0  0  0  0  0  0  0  0  0  0  0  0
    2.7481   -2.1379    0.0000 N   0  0  0  0  0  0  0  0  0  0  0  0
    3.6990   -2.4351    0.0000 C   0  0  0  0  0  0  0  0  0  0  0  0
    4.2866   -1.6306    0.0000 C   0  0  0  0  0  0  0  0  0  0  0  0
    5.2866   -1.6306    0.0000 C   0  0  0  0  0  0  0  0  0  0  0  0
    6.2866   -1.6306    0.0000 N   0  0  0  0  0  0  0  0  0  0  0  0
    3.6916   -0.8160    0.0000 C   0  0  0  0  0  0  0  0  0  0  0  0
    3.8957    0.1616    0.0000 N   0  0  0  0  0  0  0  0  0  0  0  0
    3.1576    0.8285    0.0000 C   0  0  0  0  0  0  0  0  0  0  0  0
    3.3617    1.8088    0.0000 C   0  0  0  0  0  0  0  0  0  0  0  0
    2.6170    2.4762    0.0000 C   0  0  0  0  0  0  0  0  0  0  0  0
    1.6640    2.1619    0.0000 C   0  0  0  0  0  0  0  0  0  0  0  0
    1.4624    1.1878    0.0000 C   0  0  0  0  0  0  0  0  0  0  0  0
    2.2031    0.5191    0.0000 C   0  0  0  0  0  0  0  0  0  0  0  0
  1  2  1  0  0  0  0
  2  3  1  0  0  0  0
  2  4  1  0  0  0  0
  2  5  1  0  0  0  0
  5  6  1  0  0  0  0
  6  7  1  0  0  0  0
  7  8  2  0  0  0  0
  8  9  1  0  0  0  0
  9 10  1  0  0  0  0
 10 11  3  0  0  0  0
  9 12  2  0  0  0  0
 12  6  1  0  0  0  0
 12 13  1  0  0  0  0
 13 14  2  0  0  0  0
 14 15  1  0  0  0  0
 15 16  1  0  0  0  0
 16 17  1  0  0  0  0
 17 18  1  0  0  0  0
 18 19  1  0  0  0  0
 19  5  2  0  0  0  0
 19 14  1  0  0  0  0
M  END
>  <EXTREG>  (ZINC00032941)
ZINC00032941

>  <LOGBIO>
2.5000

$$$$
ZINC00032968
  -MTS-   02131516532D 0   0.00000     0.00000     0

 22 25  0  0  0  0  0  0  0  0999 V2000
    0.3013    2.6259    0.0000 F   0  0  0  0  0  0  0  0  0  0  0  0
    0.9394    1.8559    0.0000 C   0  0  0  0  0  0  0  0  0  0  0  0
    0.5914    0.9148    0.0000 C   0  0  0  0  0  0  0  0  0  0  0  0
    1.2277    0.1501    0.0000 C   0  0  0  0  0  0  0  0  0  0  0  0
    2.2137    0.3168    0.0000 C   0  0  0  0  0  0  0  0  0  0  0  0
    2.5634    1.2481    0.0000 C   0  0  0  0  0  0  0  0  0  0  0  0
    3.5498    1.4123    0.0000 C   0  0  0  0  0  0  0  0  0  0  0  0
    4.1852    0.6401    0.0000 N   0  0  0  0  0  0  0  0  0  0  0  0
    4.0152   -0.2429    0.0000 C   0  0  0  0  0  0  0  0  0  0  0  0
    3.2402   -0.6889    0.0000 C   0  0  0  0  0  0  0  0  0  0  0  0
    3.2402   -1.5799    0.0000 C   0  0  0  0  0  0  0  0  0  0  0  0
    4.0152   -2.0259    0.0000 C   0  0  0  0  0  0  0  0  0  0  0  0
    4.7852   -1.5799    0.0000 C   0  0  0  0  0  0  0  0  0  0  0  0
    5.5552   -2.0259    0.0000 C   0  0  0  0  0  0  0  0  0  0  0  0
    6.3262   -1.5799    0.0000 C   0  0  0  0  0  0  0  0  0  0  0  0
    6.3262   -0.6889    0.0000 C   0  0  0  0  0  0  0  0  0  0  0  0
    5.5552   -0.2429    0.0000 C   0  0  0  0  0  0  0  0  0  0  0  0
    4.7852   -0.6889    0.0000 C   0  0  0  0  0  0  0  0  0  0  0  0
    5.3182    0.6361    0.0000 S   0  0  0  0  0  0  0  0  0  0  0  0
    5.2329    1.6325    0.0000 O   0  0  0  0  0  0  0  0  0  0  0  0
    6.3031    0.8096    0.0000 O   0  0  0  0  0  0  0  0  0  0  0  0
    1.9254    2.0226    0.0000 C   0  0  0  0  0  0  0  0  0  0  0  0
  1  2  1  0  0  0  0
  2  3  2  0  0  0  0
  3  4  1  0  0  0  0
  4  5  2  0  0  0  0
  5  6  1  0  0  0  0
  6  7  1  0  0  0  0
  7  8  1  0  0  0  0
  8  9  1  0  0  0  0
  9 10  2  0  0  0  0
 10 11  1  0  0  0  0
 11 12  2  0  0  0  0
 12 13  1  0  0  0  0
 13 14  1  0  0  0  0
 14 15  2  0  0  0  0
 15 16  1  0  0  0  0
 16 17  2  0  0  0  0
 17 18  1  0  0  0  0
 18  9  1  0  0  0  0
 18 13  2  0  0  0  0
 17 19  1  0  0  0  0
 19  8  1  0  0  0  0
 19 20  2  0  0  0  0
 19 21  2  0  0  0  0
  6 22  2  0  0  0  0
 22  2  1  0  0  0  0
M  END
>  <EXTREG>  (ZINC00032968)
ZINC00032968

>  <LOGBIO>
2.5000

$$$$
ZINC00033351
  -MTS-   02131516532D 0   0.00000     0.00000     0

 21 23  0  0  1  0  0  0  0  0999 V2000
    3.5076   -4.0713    0.0000 C   0  0  0  0  0  0  0  0  0  0  0  0
    3.2289   -3.1109    0.0000 S   0  0  0  0  0  0  0  0  0  0  0  0
    3.9212   -2.3893    0.0000 C   0  0  1  0  0  0  0  0  0  0  0  0
    4.8959   -2.6280    0.0000 C   0  0  0  0  0  0  0  0  0  0  0  0
    5.5831   -1.9088    0.0000 C   0  0  0  0  0  0  0  0  0  0  0  0
    5.3054   -0.9481    0.0000 C   0  0  0  0  0  0  0  0  0  0  0  0
    4.3403   -0.7067    0.0000 C   0  0  0  0  0  0  0  0  0  0  0  0
    3.6434   -1.4287    0.0000 C   0  0  1  0  0  0  0  0  0  0  0  0
    2.7453   -1.8685    0.0000 O   0  0  0  0  0  0  0  0  0  0  0  0
    3.0549   -0.6202    0.0000 C   0  0  0  0  0  0  0  0  0  0  0  0
    3.4608    0.2937    0.0000 S   0  0  0  0  0  0  0  0  0  0  0  0
    2.8723    1.1022    0.0000 C   0  0  0  0  0  0  0  0  0  0  0  0
    3.1823    2.0622    0.0000 S   0  0  0  0  0  0  0  0  0  0  0  0
    2.3723    2.6422    0.0000 C   0  0  0  0  0  0  0  0  0  0  0  0
    2.2727    3.6403    0.0000 C   0  0  0  0  0  0  0  0  0  0  0  0
    1.3607    4.0506    0.0000 C   0  0  0  0  0  0  0  0  0  0  0  0
    0.5478    3.4623    0.0000 C   0  0  0  0  0  0  0  0  0  0  0  0
    0.6509    2.4729    0.0000 C   0  0  0  0  0  0  0  0  0  0  0  0
    1.5623    2.0622    0.0000 C   0  0  0  0  0  0  0  0  0  0  0  0
    1.8723    1.1022    0.0000 N   0  0  0  0  0  0  0  0  0  0  0  0
    4.0887   -2.9655    0.0000 H   0  0  0  0  0  0  0  0  0  0  0  0
  1  2  1  0  0  0  0
  3  2  1  6  0  0  0
  3 21  1  1  0  0  0
  3  4  1  0  0  0  0
  4  5  1  0  0  0  0
  5  6  1  0  0  0  0
  6  7  1  0  0  0  0
  7  8  1  0  0  0  0
  8  3  1  0  0  0  0
  8  9  1  6  0  0  0
  8 10  1  0  0  0  0
 10 11  1  0  0  0  0
 11 12  1  0  0  0  0
 12 13  1  0  0  0  0
 13 14  1  0  0  0  0
 14 15  2  0  0  0  0
 15 16  1  0  0  0  0
 16 17  2  0  0  0  0
 17 18  1  0  0  0  0
 18 19  2  0  0  0  0
 19 14  1  0  0  0  0
 19 20  1  0  0  0  0
 20 12  2  0  0  0  0
M  END
>  <EXTREG>  (ZINC00033351)
ZINC00033351

>  <LOGBIO>
2.5000

$$$$
ZINC00033892
  -MTS-   02131516532D 0   0.00000     0.00000     0

 19 21  0  0  1  0  0  0  0  0999 V2000
    0.3012   -1.1014    0.0000 N   0  0  0  0  0  0  0  0  0  0  0  0
    1.3012   -1.0992    0.0000 C   0  0  0  0  0  0  0  0  0  0  0  0
    1.8063   -1.9662    0.0000 N   0  0  0  0  0  0  0  0  0  0  0  0
    2.8011   -1.9613    0.0000 C   0  0  0  0  0  0  0  0  0  0  0  0
    3.2994   -1.0942    0.0000 N   0  0  0  0  0  0  0  0  0  0  0  0
    2.8012   -0.2322    0.0000 C   0  0  0  0  0  0  0  0  0  0  0  0
    3.1112    0.7278    0.0000 N   0  0  0  0  0  0  0  0  0  0  0  0
    2.3012    1.3078    0.0000 C   0  0  0  0  0  0  0  0  0  0  0  0
    1.4912    0.7278    0.0000 N   0  0  0  0  0  0  0  0  0  0  0  0
    1.8012   -0.2322    0.0000 C   0  0  0  0  0  0  0  0  0  0  0  0
    4.0609    1.0410    0.0000 C   0  0  2  0  0  0  0  0  0  0  0  0
    4.8801    0.4523    0.0000 O   0  0  0  0  0  0  0  0  0  0  0  0
    5.6800    1.0462    0.0000 C   0  0  2  0  0  0  0  0  0  0  0  0
    6.6321    0.7405    0.0000 C   0  0  0  0  0  0  0  0  0  0  0  0
    6.8434   -0.2370    0.0000 O   0  0  0  0  0  0  0  0  0  0  0  0
    5.3754    1.9947    0.0000 C   0  0  0  0  0  0  0  0  0  0  0  0
    4.3666    1.9931    0.0000 C   0  0  0  0  0  0  0  0  0  0  0  0
    5.7779    0.4542    0.0000 H   0  0  0  0  0  0  0  0  0  0  0  0
    3.9699    0.4479    0.0000 H   0  0  0  0  0  0  0  0  0  0  0  0
  1  2  1  0  0  0  0
  2  3  1  0  0  0  0
  3  4  2  0  0  0  0
  4  5  1  0  0  0  0
  5  6  2  0  0  0  0
  6  7  1  0  0  0  0
  7  8  1  0  0  0  0
  8  9  2  0  0  0  0
  9 10  1  0  0  0  0
 10  2  2  0  0  0  0
 10  6  1  0  0  0  0
 11  7  1  1  0  0  0
 11 19  1  6  0  0  0
 11 12  1  0  0  0  0
 12 13  1  0  0  0  0
 13 18  1  6  0  0  0
 13 14  1  1  0  0  0
 14 15  1  0  0  0  0
 13 16  1  0  0  0  0
 16 17  2  0  0  0  0
 17 11  1  0  0  0  0
M  END
>  <EXTREG>  (ZINC00033892)
ZINC00033892

>  <LOGBIO>
2.5000

$$$$
ZINC00034319
  -MTS-   02131516532D 0   0.00000     0.00000     0

 26 27  0  0  1  0  0  0  0  0999 V2000
    1.4551   -2.8592    0.0000 C   0  0  0  0  0  0  0  0  0  0  0  0
    1.2808   -1.8710    0.0000 C   0  0  0  0  0  0  0  0  0  0  0  0
    2.0435   -1.2323    0.0000 C   0  0  0  0  0  0  0  0  0  0  0  0
    1.8709   -0.2473    0.0000 C   0  0  2  0  0  0  0  0  0  0  0  0
    2.6396    0.3976    0.0000 C   0  0  1  0  0  0  0  0  0  0  0  0
    3.7674   -0.0122    0.0000 C   0  0  0  0  0  0  0  0  0  0  0  0
    3.9432   -1.0002    0.0000 C   0  0  0  0  0  0  0  0  0  0  0  0
    4.8788   -1.3381    0.0000 C   0  0  0  0  0  0  0  0  0  0  0  0
    5.6452   -0.6957    0.0000 C   0  0  0  0  0  0  0  0  0  0  0  0
    5.4759    0.2846    0.0000 C   0  0  0  0  0  0  0  0  0  0  0  0
    4.5338    0.6302    0.0000 C   0  0  0  0  0  0  0  0  0  0  0  0
    2.4659    1.3771    0.0000 C   0  0  0  0  0  0  0  0  0  0  0  0
    3.4659    1.3771    0.0000 C   0  0  0  0  0  0  0  0  0  0  0  0
    4.0659    1.3771    0.0000 N   0  0  0  0  0  0  0  0  0  0  0  0
    2.6405    2.3618    0.0000 C   0  0  0  0  0  0  0  0  0  0  0  0
    2.8152    3.3464    0.0000 N   0  0  0  0  0  0  0  0  0  0  0  0
    1.5269    1.7210    0.0000 C   0  0  0  0  0  0  0  0  0  0  0  0
    0.7616    1.0855    0.0000 C   0  0  0  0  0  0  0  0  0  0  0  0
    0.9319    0.0966    0.0000 C   0  0  0  0  0  0  0  0  0  0  0  0
    0.1639   -0.5439    0.0000 O   0  0  0  0  0  0  0  0  0  0  0  0
    2.0295    2.5856    0.0000 C   0  0  0  0  0  0  0  0  0  0  0  0
    2.5321    3.4501    0.0000 N   0  0  0  0  0  0  0  0  0  0  0  0
    0.7634    2.3669    0.0000 C   0  0  0  0  0  0  0  0  0  0  0  0
    0.0000    3.0128    0.0000 N   0  0  0  0  0  0  0  0  0  0  0  0
    2.7439   -0.1932    0.0000 H   0  0  0  0  0  0  0  0  0  0  0  0
    2.4346   -0.4529    0.0000 H   0  0  0  0  0  0  0  0  0  0  0  0
  1  2  1  0  0  0  0
  2  3  1  0  0  0  0
  4  3  1  1  0  0  0
  4 26  1  6  0  0  0
  4  5  1  0  0  0  0
  5 25  1  1  0  0  0
  5  6  1  6  0  0  0
  6  7  2  0  0  0  0
  7  8  1  0  0  0  0
  8  9  2  0  0  0  0
  9 10  1  0  0  0  0
 10 11  2  0  0  0  0
 11  6  1  0  0  0  0
  5 12  1  0  0  0  0
 12 13  1  0  0  0  0
 13 14  3  0  0  0  0
 12 15  1  0  0  0  0
 15 16  3  0  0  0  0
 12 17  1  0  0  0  0
 17 18  1  0  0  0  0
 18 19  1  0  0  0  0
 19  4  1  0  0  0  0
 19 20  2  0  0  0  0
 17 21  1  0  0  0  0
 21 22  3  0  0  0  0
 17 23  1  0  0  0  0
 23 24  3  0  0  0  0
M  END
>  <EXTREG>  (ZINC00034319)
ZINC00034319

>  <LOGBIO>
2.5000

$$$$
ZINC00034468
  -MTS-   02131516532D 0   0.00000     0.00000     0

 21 22  0  0  1  0  0  0  0  0999 V2000
    5.3480   -1.3346    0.0000 C   0  0  0  0  0  0  0  0  0  0  0  0
    4.7595   -0.5261    0.0000 C   0  0  0  0  0  0  0  0  0  0  0  0
    5.0695    0.4339    0.0000 O   0  0  0  0  0  0  0  0  0  0  0  0
    4.2595    1.0139    0.0000 C   0  0  0  0  0  0  0  0  0  0  0  0
    3.4495    0.4339    0.0000 C   0  0  0  0  0  0  0  0  0  0  0  0
    3.7595   -0.5261    0.0000 C   0  0  0  0  0  0  0  0  0  0  0  0
    3.1710   -1.3346    0.0000 C   0  0  0  0  0  0  0  0  0  0  0  0
    3.5769   -2.2485    0.0000 O   0  0  0  0  0  0  0  0  0  0  0  0
    2.1766   -1.2292    0.0000 N   0  0  0  0  0  0  0  0  0  0  0  0
    1.6722   -0.3555    0.0000 C   0  0  0  0  0  0  0  0  0  0  0  0
    0.6988   -0.5676    0.0000 C   0  0  0  0  0  0  0  0  0  0  0  0
    0.5860   -1.5575    0.0000 C   0  0  0  0  0  0  0  0  0  0  0  0
    1.5061   -1.9711    0.0000 C   0  0  2  0  0  0  0  0  0  0  0  0
    1.7114   -2.9498    0.0000 C   0  0  0  0  0  0  0  0  0  0  0  0
    2.6647   -3.2630    0.0000 O   0  0  0  0  0  0  0  0  0  0  0  0
    0.9706   -3.6139    0.0000 O   0  0  0  0  0  0  0  0  0  0  0  0
    4.2595    2.0139    0.0000 C   0  0  0  0  0  0  0  0  0  0  0  0
    3.2595    2.0139    0.0000 C   0  0  0  0  0  0  0  0  0  0  0  0
    5.2595    2.0139    0.0000 C   0  0  0  0  0  0  0  0  0  0  0  0
    4.2595    3.0139    0.0000 C   0  0  0  0  0  0  0  0  0  0  0  0
    1.0386   -2.3472    0.0000 H   0  0  0  0  0  0  0  0  0  0  0  0
  1  2  1  0  0  0  0
  2  3  1  0  0  0  0
  3  4  1  0  0  0  0
  4  5  2  0  0  0  0
  5  6  1  0  0  0  0
  6  2  2  0  0  0  0
  6  7  1  0  0  0  0
  7  8  2  0  0  0  0
  7  9  1  0  0  0  0
  9 10  1  0  0  0  0
 10 11  1  0  0  0  0
 11 12  1  0  0  0  0
 12 13  1  0  0  0  0
 13 21  1  6  0  0  0
 13  9  1  0  0  0  0
 13 14  1  1  0  0  0
 14 15  1  0  0  0  0
 14 16  2  0  0  0  0
  4 17  1  0  0  0  0
 17 18  1  0  0  0  0
 17 19  1  0  0  0  0
 17 20  1  0  0  0  0
M  END
>  <EXTREG>  (ZINC00034468)
ZINC00034468

>  <LOGBIO>
2.5000

$$$$
ZINC00034759
  -MTS-   02131516532D 0   0.00000     0.00000     0

 24 25  0  0  1  0  0  0  0  0999 V2000
    7.1060    2.1448    0.0000 C   0  0  0  0  0  0  0  0  0  0  0  0
    6.2405    1.6440    0.0000 C   0  0  0  0  0  0  0  0  0  0  0  0
    5.3705    2.1440    0.0000 C   0  0  0  0  0  0  0  0  0  0  0  0
    4.5105    1.6440    0.0000 C   0  0  1  0  0  0  0  0  0  0  0  0
    4.5105    0.6440    0.0000 C   0  0  2  0  0  0  0  0  0  0  0  0
    5.3705    0.1440    0.0000 C   0  0  0  0  0  0  0  0  0  0  0  0
    6.2405    0.6440    0.0000 C   0  0  0  0  0  0  0  0  0  0  0  0
    7.1060    0.1431    0.0000 C   0  0  0  0  0  0  0  0  0  0  0  0
    3.4704    0.0456    0.0000 C   0  0  0  0  0  0  0  0  0  0  0  0
    2.9511    0.3461    0.0000 O   0  0  0  0  0  0  0  0  0  0  0  0
    3.4684   -0.9492    0.0000 N   0  0  0  0  0  0  0  0  0  0  0  0
    2.6013   -1.4475    0.0000 C   0  0  0  0  0  0  0  0  0  0  0  0
    1.7328   -0.9448    0.0000 C   0  0  0  0  0  0  0  0  0  0  0  0
    0.8713   -1.4422    0.0000 C   0  0  0  0  0  0  0  0  0  0  0  0
    0.8683   -2.4422    0.0000 C   0  0  0  0  0  0  0  0  0  0  0  0
    0.0000   -2.9383    0.0000 Cl  0  0  0  0  0  0  0  0  0  0  0  0
    1.7268   -2.9448    0.0000 C   0  0  0  0  0  0  0  0  0  0  0  0
    2.5983   -2.4474    0.0000 C   0  0  0  0  0  0  0  0  0  0  0  0
    3.4623   -2.9509    0.0000 Cl  0  0  0  0  0  0  0  0  0  0  0  0
    3.4704    2.2424    0.0000 C   0  0  0  0  0  0  0  0  0  0  0  0
    3.4683    3.2459    0.0000 O   0  0  0  0  0  0  0  0  0  0  0  0
    2.6094    1.7442    0.0000 O   0  0  0  0  0  0  0  0  0  0  0  0
    3.9911    0.9444    0.0000 H   0  0  0  0  0  0  0  0  0  0  0  0
    4.5092    2.2440    0.0000 H   0  0  0  0  0  0  0  0  0  0  0  0
  1  2  1  0  0  0  0
  2  3  1  0  0  0  0
  3  4  1  0  0  0  0
  4 24  1  6  0  0  0
  4  5  1  0  0  0  0
  5 23  1  1  0  0  0
  5  6  1  0  0  0  0
  6  7  1  0  0  0  0
  7  2  2  0  0  0  0
  7  8  1  0  0  0  0
  5  9  1  6  0  0  0
  9 10  2  0  0  0  0
  9 11  1  0  0  0  0
 11 12  1  0  0  0  0
 12 13  2  0  0  0  0
 13 14  1  0  0  0  0
 14 15  2  0  0  0  0
 15 16  1  0  0  0  0
 15 17  1  0  0  0  0
 17 18  2  0  0  0  0
 18 12  1  0  0  0  0
 18 19  1  0  0  0  0
  4 20  1  1  0  0  0
 20 21  1  0  0  0  0
 20 22  2  0  0  0  0
M  END
>  <EXTREG>  (ZINC00034759)
ZINC00034759

>  <LOGBIO>
2.5000

$$$$
ZINC00035372
  -MTS-   02131516532D 0   0.00000     0.00000     0

 17 19  0  0  0  0  0  0  0  0999 V2000
    0.5182    0.0714    0.0000 C   0  0  0  0  0  0  0  0  0  0  0  0
    1.0223   -0.7923    0.0000 O   0  0  0  0  0  0  0  0  0  0  0  0
    2.0223   -0.7876    0.0000 C   0  0  0  0  0  0  0  0  0  0  0  0
    2.5290   -1.6537    0.0000 C   0  0  0  0  0  0  0  0  0  0  0  0
    3.5237   -1.6470    0.0000 C   0  0  0  0  0  0  0  0  0  0  0  0
    4.0205   -0.7791    0.0000 C   0  0  0  0  0  0  0  0  0  0  0  0
    3.5225    0.0821    0.0000 C   0  0  0  0  0  0  0  0  0  0  0  0
    2.5190    0.0803    0.0000 C   0  0  0  0  0  0  0  0  0  0  0  0
    5.0205   -0.7768    0.0000 C   0  0  0  0  0  0  0  0  0  0  0  0
    5.5256   -1.6439    0.0000 N   0  0  0  0  0  0  0  0  0  0  0  0
    6.5204   -1.6389    0.0000 C   0  0  0  0  0  0  0  0  0  0  0  0
    7.0187   -0.7719    0.0000 C   0  0  0  0  0  0  0  0  0  0  0  0
    6.5205    0.0902    0.0000 N   0  0  0  0  0  0  0  0  0  0  0  0
    6.8305    1.0502    0.0000 C   0  0  0  0  0  0  0  0  0  0  0  0
    6.0205    1.6302    0.0000 C   0  0  0  0  0  0  0  0  0  0  0  0
    5.2105    1.0502    0.0000 C   0  0  0  0  0  0  0  0  0  0  0  0
    5.5205    0.0902    0.0000 C   0  0  0  0  0  0  0  0  0  0  0  0
  1  2  1  0  0  0  0
  2  3  1  0  0  0  0
  3  4  2  0  0  0  0
  4  5  1  0  0  0  0
  5  6  2  0  0  0  0
  6  7  1  0  0  0  0
  7  8  2  0  0  0  0
  8  3  1  0  0  0  0
  6  9  1  0  0  0  0
  9 10  2  0  0  0  0
 10 11  1  0  0  0  0
 11 12  1  0  0  0  0
 12 13  1  0  0  0  0
 13 14  1  0  0  0  0
 14 15  2  0  0  0  0
 15 16  1  0  0  0  0
 16 17  2  0  0  0  0
 17  9  1  0  0  0  0
 17 13  1  0  0  0  0
M  END
>  <EXTREG>  (ZINC00035372)
ZINC00035372

>  <LOGBIO>
2.5000

$$$$
ZINC00036236
  -MTS-   02131516532D 0   0.00000     0.00000     0

 13 13  0  0  0  0  0  0  0  0999 V2000
    2.2193   -1.8926    0.0000 C   0  0  0  0  0  0  0  0  0  0  0  0
    3.2171   -1.7863    0.0000 C   0  0  0  0  0  0  0  0  0  0  0  0
    3.8021   -2.5908    0.0000 C   0  0  0  0  0  0  0  0  0  0  0  0
    3.6230   -0.8724    0.0000 C   0  0  0  0  0  0  0  0  0  0  0  0
    3.0345   -0.0639    0.0000 C   0  0  0  0  0  0  0  0  0  0  0  0
    3.3445    0.8961    0.0000 O   0  0  0  0  0  0  0  0  0  0  0  0
    2.5345    1.4761    0.0000 C   0  0  0  0  0  0  0  0  0  0  0  0
    2.5345    2.4761    0.0000 C   0  0  0  0  0  0  0  0  0  0  0  0
    1.7245    0.8961    0.0000 C   0  0  0  0  0  0  0  0  0  0  0  0
    2.0345   -0.0639    0.0000 C   0  0  0  0  0  0  0  0  0  0  0  0
    0.7748    1.2093    0.0000 C   0  0  0  0  0  0  0  0  0  0  0  0
    0.5699    2.1916    0.0000 N   0  0  0  0  0  0  0  0  0  0  0  0
    0.0323    0.5473    0.0000 O   0  0  0  0  0  0  0  0  0  0  0  0
  1  2  1  0  0  0  0
  2  3  1  0  0  0  0
  2  4  1  0  0  0  0
  4  5  1  0  0  0  0
  5  6  1  0  0  0  0
  6  7  1  0  0  0  0
  7  8  1  0  0  0  0
  7  9  2  0  0  0  0
  9 10  1  0  0  0  0
 10  5  2  0  0  0  0
  9 11  1  0  0  0  0
 11 12  1  0  0  0  0
 11 13  2  0  0  0  0
M  END
>  <EXTREG>  (ZINC00036236)
ZINC00036236

>  <LOGBIO>
2.5000

$$$$
ZINC00036614
  -MTS-   02131516532D 0   0.00000     0.00000     0

 19 20  0  0  0  0  0  0  0  0999 V2000
    8.3110    1.4993    0.0000 C   0  0  0  0  0  0  0  0  0  0  0  0
    7.4445    1.9985    0.0000 O   0  0  0  0  0  0  0  0  0  0  0  0
    6.5790    1.4976    0.0000 C   0  0  0  0  0  0  0  0  0  0  0  0
    5.7090    1.9976    0.0000 C   0  0  0  0  0  0  0  0  0  0  0  0
    4.8490    1.4976    0.0000 C   0  0  0  0  0  0  0  0  0  0  0  0
    4.8490    0.4976    0.0000 C   0  0  0  0  0  0  0  0  0  0  0  0
    5.7090   -0.0024    0.0000 C   0  0  0  0  0  0  0  0  0  0  0  0
    6.5790    0.4976    0.0000 C   0  0  0  0  0  0  0  0  0  0  0  0
    3.9822   -0.0011    0.0000 S   0  0  0  0  0  0  0  0  0  0  0  0
    4.4809   -0.8679    0.0000 O   0  0  0  0  0  0  0  0  0  0  0  0
    3.4835    0.8657    0.0000 O   0  0  0  0  0  0  0  0  0  0  0  0
    3.1154   -0.4998    0.0000 C   0  0  0  0  0  0  0  0  0  0  0  0
    2.2467    0.0024    0.0000 C   0  0  0  0  0  0  0  0  0  0  0  0
    1.3854   -0.4954    0.0000 C   0  0  0  0  0  0  0  0  0  0  0  0
    0.5199    0.0054    0.0000 O   0  0  0  0  0  0  0  0  0  0  0  0
    1.3829   -1.4954    0.0000 C   0  0  0  0  0  0  0  0  0  0  0  0
    2.2417   -1.9976    0.0000 C   0  0  0  0  0  0  0  0  0  0  0  0
    3.1129   -1.4998    0.0000 C   0  0  0  0  0  0  0  0  0  0  0  0
    3.9772   -2.0028    0.0000 O   0  0  0  0  0  0  0  0  0  0  0  0
  1  2  1  0  0  0  0
  2  3  1  0  0  0  0
  3  4  2  0  0  0  0
  4  5  1  0  0  0  0
  5  6  2  0  0  0  0
  6  7  1  0  0  0  0
  7  8  2  0  0  0  0
  8  3  1  0  0  0  0
  6  9  1  0  0  0  0
  9 10  2  0  0  0  0
  9 11  2  0  0  0  0
  9 12  1  0  0  0  0
 12 13  2  0  0  0  0
 13 14  1  0  0  0  0
 14 15  1  0  0  0  0
 14 16  2  0  0  0  0
 16 17  1  0  0  0  0
 17 18  2  0  0  0  0
 18 12  1  0  0  0  0
 18 19  1  0  0  0  0
M  END
>  <EXTREG>  (ZINC00036614)
ZINC00036614

>  <LOGBIO>
2.5000

$$$$
ZINC00037166
  -MTS-   02131516532D 0   0.00000     0.00000     0

 17 18  0  0  0  0  0  0  0  0999 V2000
    3.6480   -2.7339    0.0000 F   0  0  0  0  0  0  0  0  0  0  0  0
    4.0521   -1.8192    0.0000 C   0  0  0  0  0  0  0  0  0  0  0  0
    5.0496   -1.7105    0.0000 C   0  0  0  0  0  0  0  0  0  0  0  0
    5.4498   -0.7997    0.0000 C   0  0  0  0  0  0  0  0  0  0  0  0
    4.8604    0.0082    0.0000 C   0  0  0  0  0  0  0  0  0  0  0  0
    3.8710   -0.0946    0.0000 C   0  0  0  0  0  0  0  0  0  0  0  0
    3.4628   -1.0113    0.0000 C   0  0  0  0  0  0  0  0  0  0  0  0
    2.4683   -1.1167    0.0000 C   0  0  0  0  0  0  0  0  0  0  0  0
    2.0624   -2.0307    0.0000 O   0  0  0  0  0  0  0  0  0  0  0  0
    1.8798   -0.3083    0.0000 N   0  0  0  0  0  0  0  0  0  0  0  0
    2.1898    0.6517    0.0000 C   0  0  0  0  0  0  0  0  0  0  0  0
    1.3798    1.2317    0.0000 C   0  0  0  0  0  0  0  0  0  0  0  0
    0.5698    0.6517    0.0000 C   0  0  0  0  0  0  0  0  0  0  0  0
    0.8798   -0.3083    0.0000 N   0  0  0  0  0  0  0  0  0  0  0  0
    1.3798    2.2317    0.0000 N   0  3  0  0  0  0  0  0  0  0  0  0
    2.2486    2.7339    0.0000 O   0  5  0  0  0  0  0  0  0  0  0  0
    0.5186    2.7296    0.0000 O   0  0  0  0  0  0  0  0  0  0  0  0
  1  2  1  0  0  0  0
  2  3  2  0  0  0  0
  3  4  1  0  0  0  0
  4  5  2  0  0  0  0
  5  6  1  0  0  0  0
  6  7  2  0  0  0  0
  7  2  1  0  0  0  0
  7  8  1  0  0  0  0
  8  9  2  0  0  0  0
  8 10  1  0  0  0  0
 10 11  1  0  0  0  0
 11 12  2  0  0  0  0
 12 13  1  0  0  0  0
 13 14  2  0  0  0  0
 14 10  1  0  0  0  0
 12 15  1  0  0  0  0
 15 16  1  0  0  0  0
 15 17  2  0  0  0  0
M  CHG  2  15   1  16  -1
M  END
>  <EXTREG>  (ZINC00037166)
ZINC00037166

>  <LOGBIO>
2.5000

$$$$
ZINC00037405
  -MTS-   02131516532D 0   0.00000     0.00000     0

 14 15  0  0  0  0  0  0  0  0999 V2000
    4.8527    2.4993    0.0000 S   0  0  0  0  0  0  0  0  0  0  0  0
    3.9872    1.9985    0.0000 C   0  0  0  0  0  0  0  0  0  0  0  0
    3.1172    2.4985    0.0000 N   0  0  0  0  0  0  0  0  0  0  0  0
    2.2572    1.9985    0.0000 C   0  0  0  0  0  0  0  0  0  0  0  0
    2.2572    0.9985    0.0000 N   0  0  0  0  0  0  0  0  0  0  0  0
    3.1172    0.4985    0.0000 C   0  0  0  0  0  0  0  0  0  0  0  0
    3.9872    0.9985    0.0000 N   0  0  0  0  0  0  0  0  0  0  0  0
    1.3904    0.4998    0.0000 C   0  0  0  0  0  0  0  0  0  0  0  0
    1.3889   -0.5002    0.0000 C   0  0  0  0  0  0  0  0  0  0  0  0
    0.5196   -1.0015    0.0000 C   0  0  0  0  0  0  0  0  0  0  0  0
    0.5201   -1.9963    0.0000 C   0  0  0  0  0  0  0  0  0  0  0  0
    1.3849   -2.4985    0.0000 C   0  0  0  0  0  0  0  0  0  0  0  0
    2.2492   -2.0058    0.0000 C   0  0  0  0  0  0  0  0  0  0  0  0
    2.2537   -1.0024    0.0000 C   0  0  0  0  0  0  0  0  0  0  0  0
  1  2  2  0  0  0  0
  2  3  1  0  0  0  0
  3  4  1  0  0  0  0
  4  5  1  0  0  0  0
  5  6  1  0  0  0  0
  6  7  1  0  0  0  0
  7  2  1  0  0  0  0
  5  8  1  0  0  0  0
  8  9  1  0  0  0  0
  9 10  2  0  0  0  0
 10 11  1  0  0  0  0
 11 12  2  0  0  0  0
 12 13  1  0  0  0  0
 13 14  2  0  0  0  0
 14  9  1  0  0  0  0
M  END
>  <EXTREG>  (ZINC00037405)
ZINC00037405

>  <LOGBIO>
2.5000

$$$$
ZINC00038237
  -MTS-   02131516532D 0   0.00000     0.00000     0

 25 28  0  0  0  0  0  0  0  0999 V2000
    6.9393   -0.0495    0.0000 N   0  0  0  0  0  0  0  0  0  0  0  0
    6.6320   -1.0011    0.0000 C   0  0  0  0  0  0  0  0  0  0  0  0
    5.6734   -1.3155    0.0000 N   0  0  0  0  0  0  0  0  0  0  0  0
    5.6812   -2.3117    0.0000 N   0  0  0  0  0  0  0  0  0  0  0  0
    6.6268   -2.6252    0.0000 C   0  0  0  0  0  0  0  0  0  0  0  0
    7.2205   -1.8096    0.0000 C   0  0  0  0  0  0  0  0  0  0  0  0
    8.2205   -1.8096    0.0000 C   0  0  0  0  0  0  0  0  0  0  0  0
    9.2205   -1.8096    0.0000 N   0  0  0  0  0  0  0  0  0  0  0  0
    4.8613   -0.7319    0.0000 C   0  0  0  0  0  0  0  0  0  0  0  0
    4.9599    0.2666    0.0000 N   0  0  0  0  0  0  0  0  0  0  0  0
    4.1509    0.8455    0.0000 N   0  0  0  0  0  0  0  0  0  0  0  0
    3.2391    0.4348    0.0000 C   0  0  0  0  0  0  0  0  0  0  0  0
    2.4284    1.0204    0.0000 C   0  0  0  0  0  0  0  0  0  0  0  0
    2.5296    2.0187    0.0000 C   0  0  0  0  0  0  0  0  0  0  0  0
    1.7220    2.5996    0.0000 C   0  0  0  0  0  0  0  0  0  0  0  0
    0.8092    2.1912    0.0000 C   0  0  0  0  0  0  0  0  0  0  0  0
    0.0000    2.7788    0.0000 F   0  0  0  0  0  0  0  0  0  0  0  0
    0.7039    1.2020    0.0000 C   0  0  0  0  0  0  0  0  0  0  0  0
    1.5156    0.6120    0.0000 C   0  0  0  0  0  0  0  0  0  0  0  0
    3.1363   -0.5546    0.0000 C   0  0  0  0  0  0  0  0  0  0  0  0
    2.2245   -0.9684    0.0000 C   0  0  0  0  0  0  0  0  0  0  0  0
    2.1253   -1.9634    0.0000 C   0  0  0  0  0  0  0  0  0  0  0  0
    2.9414   -2.5473    0.0000 C   0  0  0  0  0  0  0  0  0  0  0  0
    3.8467   -2.1351    0.0000 C   0  0  0  0  0  0  0  0  0  0  0  0
    3.9495   -1.1426    0.0000 C   0  0  0  0  0  0  0  0  0  0  0  0
  1  2  1  0  0  0  0
  2  3  1  0  0  0  0
  3  4  1  0  0  0  0
  4  5  2  0  0  0  0
  5  6  1  0  0  0  0
  6  2  2  0  0  0  0
  6  7  1  0  0  0  0
  7  8  3  0  0  0  0
  3  9  1  0  0  0  0
  9 10  2  0  0  0  0
 10 11  1  0  0  0  0
 11 12  2  0  0  0  0
 12 13  1  0  0  0  0
 13 14  2  0  0  0  0
 14 15  1  0  0  0  0
 15 16  2  0  0  0  0
 16 17  1  0  0  0  0
 16 18  1  0  0  0  0
 18 19  2  0  0  0  0
 19 13  1  0  0  0  0
 12 20  1  0  0  0  0
 20 21  1  0  0  0  0
 21 22  2  0  0  0  0
 22 23  1  0  0  0  0
 23 24  2  0  0  0  0
 24 25  1  0  0  0  0
 25  9  1  0  0  0  0
 25 20  2  0  0  0  0
M  END
>  <EXTREG>  (ZINC00038237)
ZINC00038237

>  <LOGBIO>
2.5000

$$$$
ZINC00038691
  -MTS-   02131516532D 0   0.00000     0.00000     0

 22 23  0  0  0  0  0  0  0  0999 V2000
    4.8457    3.8515    0.0000 C   0  0  0  0  0  0  0  0  0  0  0  0
    4.8467    2.8515    0.0000 O   0  0  0  0  0  0  0  0  0  0  0  0
    3.9812    2.3506    0.0000 C   0  0  0  0  0  0  0  0  0  0  0  0
    3.1112    2.8506    0.0000 C   0  0  0  0  0  0  0  0  0  0  0  0
    2.2512    2.3506    0.0000 C   0  0  0  0  0  0  0  0  0  0  0  0
    2.2512    1.3506    0.0000 C   0  0  0  0  0  0  0  0  0  0  0  0
    1.3844    0.8519    0.0000 O   0  0  0  0  0  0  0  0  0  0  0  0
    0.5192    1.3532    0.0000 C   0  0  0  0  0  0  0  0  0  0  0  0
    3.1112    0.8506    0.0000 C   0  0  0  0  0  0  0  0  0  0  0  0
    3.1087   -0.1494    0.0000 N   0  0  0  0  0  0  0  0  0  0  0  0
    3.9765   -0.6533    0.0000 C   0  0  0  0  0  0  0  0  0  0  0  0
    4.4965   -0.3540    0.0000 O   0  0  0  0  0  0  0  0  0  0  0  0
    3.9741   -1.8533    0.0000 C   0  0  0  0  0  0  0  0  0  0  0  0
    3.1046   -2.3541    0.0000 C   0  0  0  0  0  0  0  0  0  0  0  0
    3.1046   -3.3489    0.0000 C   0  0  0  0  0  0  0  0  0  0  0  0
    3.9692   -3.8515    0.0000 C   0  0  0  0  0  0  0  0  0  0  0  0
    4.8336   -3.3593    0.0000 C   0  0  0  0  0  0  0  0  0  0  0  0
    4.8386   -2.3558    0.0000 C   0  0  0  0  0  0  0  0  0  0  0  0
    5.8802   -1.7600    0.0000 C   0  0  0  0  0  0  0  0  0  0  0  0
    6.7475   -2.2647    0.0000 O   0  0  0  0  0  0  0  0  0  0  0  0
    5.8847   -0.7652    0.0000 O   0  0  0  0  0  0  0  0  0  0  0  0
    3.9812    1.3506    0.0000 C   0  0  0  0  0  0  0  0  0  0  0  0
  1  2  1  0  0  0  0
  2  3  1  0  0  0  0
  3  4  2  0  0  0  0
  4  5  1  0  0  0  0
  5  6  2  0  0  0  0
  6  7  1  0  0  0  0
  7  8  1  0  0  0  0
  6  9  1  0  0  0  0
  9 10  1  0  0  0  0
 10 11  1  0  0  0  0
 11 12  2  0  0  0  0
 11 13  1  0  0  0  0
 13 14  2  0  0  0  0
 14 15  1  0  0  0  0
 15 16  2  0  0  0  0
 16 17  1  0  0  0  0
 17 18  2  0  0  0  0
 18 13  1  0  0  0  0
 18 19  1  0  0  0  0
 19 20  1  0  0  0  0
 19 21  2  0  0  0  0
  9 22  2  0  0  0  0
 22  3  1  0  0  0  0
M  END
>  <EXTREG>  (ZINC00038691)
ZINC00038691

>  <LOGBIO>
2.5000

$$$$
ZINC00039685
  -MTS-   02131516532D 0   0.00000     0.00000     0

 13 13  0  0  0  0  0  0  0  0999 V2000
    4.8492   -0.1817    0.0000 O   0  0  0  0  0  0  0  0  0  0  0  0
    4.8476    0.8217    0.0000 C   0  0  0  0  0  0  0  0  0  0  0  0
    5.7089    1.3195    0.0000 O   0  0  0  0  0  0  0  0  0  0  0  0
    3.9811    1.3209    0.0000 C   0  0  0  0  0  0  0  0  0  0  0  0
    3.1156    0.8200    0.0000 S   0  0  0  0  0  0  0  0  0  0  0  0
    3.6165   -0.0455    0.0000 O   0  0  0  0  0  0  0  0  0  0  0  0
    2.6147    1.6855    0.0000 O   0  0  0  0  0  0  0  0  0  0  0  0
    2.2501    0.3191    0.0000 C   0  0  0  0  0  0  0  0  0  0  0  0
    1.3801    0.8191    0.0000 C   0  0  0  0  0  0  0  0  0  0  0  0
    0.5201    0.3191    0.0000 C   0  0  0  0  0  0  0  0  0  0  0  0
    0.5201   -0.6809    0.0000 C   0  0  0  0  0  0  0  0  0  0  0  0
    1.3801   -1.1809    0.0000 C   0  0  0  0  0  0  0  0  0  0  0  0
    2.2501   -0.6809    0.0000 C   0  0  0  0  0  0  0  0  0  0  0  0
  1  2  1  0  0  0  0
  2  3  2  0  0  0  0
  2  4  1  0  0  0  0
  4  5  1  0  0  0  0
  5  6  2  0  0  0  0
  5  7  2  0  0  0  0
  5  8  1  0  0  0  0
  8  9  2  0  0  0  0
  9 10  1  0  0  0  0
 10 11  2  0  0  0  0
 11 12  1  0  0  0  0
 12 13  2  0  0  0  0
 13  8  1  0  0  0  0
M  END
>  <EXTREG>  (ZINC00039685)
ZINC00039685

>  <LOGBIO>
2.5000

$$$$
ZINC00040558
  -MTS-   02131516532D 0   0.00000     0.00000     0

 17 18  0  0  0  0  0  0  0  0999 V2000
    8.3174    1.0496    0.0000 O   0  5  0  0  0  0  0  0  0  0  0  0
    7.4477    1.5500    0.0000 N   0  3  0  0  0  0  0  0  0  0  0  0
    7.4472    2.5448    0.0000 O   0  0  0  0  0  0  0  0  0  0  0  0
    6.5821    1.0491    0.0000 C   0  0  0  0  0  0  0  0  0  0  0  0
    5.7121    1.5491    0.0000 C   0  0  0  0  0  0  0  0  0  0  0  0
    4.8521    1.0491    0.0000 C   0  0  0  0  0  0  0  0  0  0  0  0
    4.8521    0.0491    0.0000 C   0  0  0  0  0  0  0  0  0  0  0  0
    3.9854   -0.4496    0.0000 C   0  0  0  0  0  0  0  0  0  0  0  0
    3.1201    0.0517    0.0000 S   0  0  0  0  0  0  0  0  0  0  0  0
    2.2533   -0.4470    0.0000 C   0  0  0  0  0  0  0  0  0  0  0  0
    1.3846    0.0552    0.0000 C   0  0  0  0  0  0  0  0  0  0  0  0
    0.5233   -0.4426    0.0000 C   0  0  0  0  0  0  0  0  0  0  0  0
    0.5208   -1.4426    0.0000 C   0  0  0  0  0  0  0  0  0  0  0  0
    1.3796   -1.9448    0.0000 C   0  0  0  0  0  0  0  0  0  0  0  0
    2.2508   -1.4469    0.0000 N   0  0  0  0  0  0  0  0  0  0  0  0
    5.7121   -0.4509    0.0000 C   0  0  0  0  0  0  0  0  0  0  0  0
    6.5821    0.0491    0.0000 C   0  0  0  0  0  0  0  0  0  0  0  0
  1  2  1  0  0  0  0
  2  3  2  0  0  0  0
  2  4  1  0  0  0  0
  4  5  2  0  0  0  0
  5  6  1  0  0  0  0
  6  7  2  0  0  0  0
  7  8  1  0  0  0  0
  8  9  1  0  0  0  0
  9 10  1  0  0  0  0
 10 11  2  0  0  0  0
 11 12  1  0  0  0  0
 12 13  2  0  0  0  0
 13 14  1  0  0  0  0
 14 15  2  0  0  0  0
 15 10  1  0  0  0  0
  7 16  1  0  0  0  0
 16 17  2  0  0  0  0
 17  4  1  0  0  0  0
M  CHG  2   1  -1   2   1
M  END
>  <EXTREG>  (ZINC00040558)
ZINC00040558

>  <LOGBIO>
2.5000

$$$$
ZINC00040810
  -MTS-   02131516532D 0   0.00000     0.00000     0

 22 23  0  0  1  0  0  0  0  0999 V2000
    3.2345   -2.9724    0.0000 C   0  0  0  0  0  0  0  0  0  0  0  0
    3.6404   -2.0585    0.0000 C   0  0  0  0  0  0  0  0  0  0  0  0
    3.0519   -1.2500    0.0000 N   0  0  0  0  0  0  0  0  0  0  0  0
    3.3619   -0.2900    0.0000 C   0  0  2  0  0  0  0  0  0  0  0  0
    2.5519    0.2900    0.0000 C   0  0  1  0  0  0  0  0  0  0  0  0
    2.8619    1.2500    0.0000 N   0  0  0  0  0  0  0  0  0  0  0  0
    2.2734    2.0585    0.0000 C   0  0  0  0  0  0  0  0  0  0  0  0
    2.6793    2.9724    0.0000 C   0  0  0  0  0  0  0  0  0  0  0  0
    3.8619    1.2500    0.0000 C   0  0  0  0  0  0  0  0  0  0  0  0
    4.4504    2.0585    0.0000 O   0  0  0  0  0  0  0  0  0  0  0  0
    4.1719    0.2900    0.0000 N   0  0  0  0  0  0  0  0  0  0  0  0
    5.1216   -0.0232    0.0000 C   0  0  0  0  0  0  0  0  0  0  0  0
    5.3265   -1.0055    0.0000 C   0  0  0  0  0  0  0  0  0  0  0  0
    5.8641    0.6389    0.0000 O   0  0  0  0  0  0  0  0  0  0  0  0
    1.7419   -0.2900    0.0000 N   0  0  0  0  0  0  0  0  0  0  0  0
    0.7922    0.0232    0.0000 C   0  0  0  0  0  0  0  0  0  0  0  0
    0.5874    1.0055    0.0000 C   0  0  0  0  0  0  0  0  0  0  0  0
    0.0497   -0.6389    0.0000 O   0  0  0  0  0  0  0  0  0  0  0  0
    2.0519   -1.2500    0.0000 C   0  0  0  0  0  0  0  0  0  0  0  0
    1.4634   -2.0585    0.0000 O   0  0  0  0  0  0  0  0  0  0  0  0
    2.0674    0.6439    0.0000 H   0  0  0  0  0  0  0  0  0  0  0  0
    3.8464   -0.6439    0.0000 H   0  0  0  0  0  0  0  0  0  0  0  0
  1  2  1  0  0  0  0
  2  3  1  0  0  0  0
  4  3  1  6  0  0  0
  4 22  1  1  0  0  0
  4  5  1  0  0  0  0
  5 21  1  1  0  0  0
  5  6  1  6  0  0  0
  6  7  1  0  0  0  0
  7  8  1  0  0  0  0
  6  9  1  0  0  0  0
  9 10  2  0  0  0  0
  9 11  1  0  0  0  0
 11  4  1  0  0  0  0
 11 12  1  0  0  0  0
 12 13  1  0  0  0  0
 12 14  2  0  0  0  0
  5 15  1  0  0  0  0
 15 16  1  0  0  0  0
 16 17  1  0  0  0  0
 16 18  2  0  0  0  0
 15 19  1  0  0  0  0
 19  3  1  0  0  0  0
 19 20  2  0  0  0  0
M  END
>  <EXTREG>  (ZINC00040810)
ZINC00040810

>  <LOGBIO>
2.5000

$$$$
ZINC00041559
  -MTS-   02131516532D 0   0.00000     0.00000     0

 20 22  0  0  1  0  0  0  0  0999 V2000
    5.3735   -2.4156    0.0000 C   0  0  0  0  0  0  0  0  0  0  0  0
    4.7849   -1.6071    0.0000 C   0  0  0  0  0  0  0  0  0  0  0  0
    5.0949   -0.6471    0.0000 S   0  0  0  0  0  0  0  0  0  0  0  0
    4.2849   -0.0671    0.0000 C   0  0  0  0  0  0  0  0  0  0  0  0
    3.4749   -0.6471    0.0000 C   0  0  0  0  0  0  0  0  0  0  0  0
    3.7849   -1.6071    0.0000 N   0  0  0  0  0  0  0  0  0  0  0  0
    2.5252   -0.3339    0.0000 C   0  0  2  0  0  0  0  0  0  0  0  0
    1.7726   -1.0057    0.0000 C   0  0  0  0  0  0  0  0  0  0  0  0
    0.9146   -0.4995    0.0000 C   0  0  0  0  0  0  0  0  0  0  0  0
    0.0000   -0.9039    0.0000 O   0  0  0  0  0  0  0  0  0  0  0  0
    1.1175    0.4759    0.0000 O   0  0  0  0  0  0  0  0  0  0  0  0
    2.1124    0.5768    0.0000 C   0  0  1  0  0  0  0  0  0  0  0  0
    1.6163    1.4491    0.0000 C   0  0  0  0  0  0  0  0  0  0  0  0
    2.1236    2.3108    0.0000 C   0  0  0  0  0  0  0  0  0  0  0  0
    3.1269    2.3004    0.0000 O   0  0  0  0  0  0  0  0  0  0  0  0
    3.6144    1.4332    0.0000 C   0  0  0  0  0  0  0  0  0  0  0  0
    4.3872    2.0680    0.0000 C   0  0  0  0  0  0  0  0  0  0  0  0
    4.3744    0.7832    0.0000 C   0  0  0  0  0  0  0  0  0  0  0  0
    3.1071    0.5714    0.0000 C   0  0  0  0  0  0  0  0  0  0  0  0
    2.9262    0.1124    0.0000 H   0  0  0  0  0  0  0  0  0  0  0  0
  1  2  1  0  0  0  0
  2  3  1  0  0  0  0
  3  4  1  0  0  0  0
  4  5  2  0  0  0  0
  5  6  1  0  0  0  0
  6  2  2  0  0  0  0
  7  5  1  6  0  0  0
  7 20  1  1  0  0  0
  7  8  1  0  0  0  0
  8  9  1  0  0  0  0
  9 10  2  0  0  0  0
  9 11  1  0  0  0  0
 12 11  1  6  0  0  0
 12  7  1  0  0  0  0
 12 13  1  0  0  0  0
 13 14  1  0  0  0  0
 14 15  1  0  0  0  0
 15 16  1  0  0  0  0
 16 17  1  0  0  0  0
 16 18  1  0  0  0  0
 16 19  1  0  0  0  0
 19 12  1  0  0  0  0
M  END
>  <EXTREG>  (ZINC00041559)
ZINC00041559

>  <LOGBIO>
2.5000

$$$$
ZINC00043476
  -MTS-   02131516532D 0   0.00000     0.00000     0

 17 19  0  0  0  0  0  0  0  0999 V2000
    2.8512   -2.2946    0.0000 O   0  0  0  0  0  0  0  0  0  0  0  0
    3.3991   -2.0499    0.0000 C   0  0  0  0  0  0  0  0  0  0  0  0
    4.2039   -2.6346    0.0000 O   0  0  0  0  0  0  0  0  0  0  0  0
    3.5446   -0.6575    0.0000 C   0  0  0  0  0  0  0  0  0  0  0  0
    4.5230   -0.8642    0.0000 O   0  0  0  0  0  0  0  0  0  0  0  0
    3.8546    0.3025    0.0000 C   0  0  0  0  0  0  0  0  0  0  0  0
    4.7674    0.7183    0.0000 C   0  0  0  0  0  0  0  0  0  0  0  0
    4.8621    1.7138    0.0000 C   0  0  0  0  0  0  0  0  0  0  0  0
    4.0433    2.2939    0.0000 C   0  0  0  0  0  0  0  0  0  0  0  0
    3.1398    1.8776    0.0000 C   0  0  0  0  0  0  0  0  0  0  0  0
    3.0446    0.8825    0.0000 C   0  0  0  0  0  0  0  0  0  0  0  0
    2.2346    0.3025    0.0000 C   0  0  0  0  0  0  0  0  0  0  0  0
    1.2554    0.5052    0.0000 C   0  0  0  0  0  0  0  0  0  0  0  0
    0.5872   -0.2388    0.0000 C   0  0  0  0  0  0  0  0  0  0  0  0
    0.9003   -1.1921    0.0000 C   0  0  0  0  0  0  0  0  0  0  0  0
    1.8742   -1.3948    0.0000 C   0  0  0  0  0  0  0  0  0  0  0  0
    2.5446   -0.6575    0.0000 C   0  0  0  0  0  0  0  0  0  0  0  0
  1  2  1  0  0  0  0
  2  3  2  0  0  0  0
  2  4  1  0  0  0  0
  4  5  1  0  0  0  0
  4  6  1  0  0  0  0
  6  7  2  0  0  0  0
  7  8  1  0  0  0  0
  8  9  2  0  0  0  0
  9 10  1  0  0  0  0
 10 11  2  0  0  0  0
 11  6  1  0  0  0  0
 11 12  1  0  0  0  0
 12 13  2  0  0  0  0
 13 14  1  0  0  0  0
 14 15  2  0  0  0  0
 15 16  1  0  0  0  0
 16 17  2  0  0  0  0
 17  4  1  0  0  0  0
 17 12  1  0  0  0  0
M  END
>  <EXTREG>  (ZINC00043476)
ZINC00043476

>  <LOGBIO>
2.5000

$$$$
ZINC00045553
  -MTS-   02131516532D 0   0.00000     0.00000     0

 22 25  0  0  0  0  0  0  0  0999 V2000
    7.4464    2.4989    0.0000 C   0  0  0  0  0  0  0  0  0  0  0  0
    6.5809    1.9980    0.0000 C   0  0  0  0  0  0  0  0  0  0  0  0
    5.7109    2.4980    0.0000 C   0  0  0  0  0  0  0  0  0  0  0  0
    4.8509    1.9980    0.0000 C   0  0  0  0  0  0  0  0  0  0  0  0
    4.8509    0.9980    0.0000 C   0  0  0  0  0  0  0  0  0  0  0  0
    5.7109    0.4980    0.0000 C   0  0  0  0  0  0  0  0  0  0  0  0
    6.5809    0.9980    0.0000 C   0  0  0  0  0  0  0  0  0  0  0  0
    3.9841    0.4993    0.0000 N   0  0  0  0  0  0  0  0  0  0  0  0
    3.1154    1.0015    0.0000 C   0  0  0  0  0  0  0  0  0  0  0  0
    3.1154    2.0015    0.0000 O   0  0  0  0  0  0  0  0  0  0  0  0
    2.2541    0.5037    0.0000 C   0  0  0  0  0  0  0  0  0  0  0  0
    1.3858    1.0040    0.0000 C   0  0  0  0  0  0  0  0  0  0  0  0
    0.5201    0.5036    0.0000 C   0  0  0  0  0  0  0  0  0  0  0  0
    0.5226   -0.4998    0.0000 C   0  0  0  0  0  0  0  0  0  0  0  0
    1.3859   -0.9942    0.0000 C   0  0  0  0  0  0  0  0  0  0  0  0
    1.3786   -1.9941    0.0000 C   0  0  0  0  0  0  0  0  0  0  0  0
    2.2424   -2.4980    0.0000 C   0  0  0  0  0  0  0  0  0  0  0  0
    3.1126   -1.9985    0.0000 C   0  0  0  0  0  0  0  0  0  0  0  0
    3.1104   -0.9985    0.0000 C   0  0  0  0  0  0  0  0  0  0  0  0
    3.9816   -0.5007    0.0000 C   0  0  0  0  0  0  0  0  0  0  0  0
    4.8459   -1.0037    0.0000 O   0  0  0  0  0  0  0  0  0  0  0  0
    2.2516   -0.4963    0.0000 C   0  0  0  0  0  0  0  0  0  0  0  0
  1  2  1  0  0  0  0
  2  3  2  0  0  0  0
  3  4  1  0  0  0  0
  4  5  2  0  0  0  0
  5  6  1  0  0  0  0
  6  7  2  0  0  0  0
  7  2  1  0  0  0  0
  5  8  1  0  0  0  0
  8  9  1  0  0  0  0
  9 10  2  0  0  0  0
  9 11  1  0  0  0  0
 11 12  1  0  0  0  0
 12 13  2  0  0  0  0
 13 14  1  0  0  0  0
 14 15  2  0  0  0  0
 15 16  1  0  0  0  0
 16 17  2  0  0  0  0
 17 18  1  0  0  0  0
 18 19  2  0  0  0  0
 19 20  1  0  0  0  0
 20  8  1  0  0  0  0
 20 21  2  0  0  0  0
 19 22  1  0  0  0  0
 22 11  2  0  0  0  0
 22 15  1  0  0  0  0
M  END
>  <EXTREG>  (ZINC00045553)
ZINC00045553

>  <LOGBIO>
2.5000

$$$$
ZINC00047722
  -MTS-   02131516532D 0   0.00000     0.00000     0

 18 19  0  0  0  0  0  0  0  0999 V2000
    3.9815    3.2495    0.0000 O   0  0  0  0  0  0  0  0  0  0  0  0
    3.1159    2.7487    0.0000 C   0  0  0  0  0  0  0  0  0  0  0  0
    2.2459    3.2487    0.0000 C   0  0  0  0  0  0  0  0  0  0  0  0
    1.3859    2.7487    0.0000 C   0  0  0  0  0  0  0  0  0  0  0  0
    0.5192    3.2474    0.0000 O   0  0  0  0  0  0  0  0  0  0  0  0
    1.3859    1.7487    0.0000 C   0  0  0  0  0  0  0  0  0  0  0  0
    2.2459    1.2487    0.0000 C   0  0  0  0  0  0  0  0  0  0  0  0
    3.1159    1.7487    0.0000 C   0  0  0  0  0  0  0  0  0  0  0  0
    2.2434    0.2487    0.0000 C   0  0  0  0  0  0  0  0  0  0  0  0
    1.3734   -0.2513    0.0000 O   0  0  0  0  0  0  0  0  0  0  0  0
    3.1034   -0.2513    0.0000 N   0  0  0  0  0  0  0  0  0  0  0  0
    3.1004   -1.2513    0.0000 C   0  0  0  0  0  0  0  0  0  0  0  0
    2.2304   -1.7513    0.0000 C   0  0  0  0  0  0  0  0  0  0  0  0
    2.2294   -2.7461    0.0000 C   0  0  0  0  0  0  0  0  0  0  0  0
    3.0934   -3.2495    0.0000 C   0  0  0  0  0  0  0  0  0  0  0  0
    3.9584   -2.7582    0.0000 C   0  0  0  0  0  0  0  0  0  0  0  0
    4.8211   -3.2639    0.0000 Cl  0  0  0  0  0  0  0  0  0  0  0  0
    3.9644   -1.7548    0.0000 C   0  0  0  0  0  0  0  0  0  0  0  0
  1  2  1  0  0  0  0
  2  3  2  0  0  0  0
  3  4  1  0  0  0  0
  4  5  1  0  0  0  0
  4  6  2  0  0  0  0
  6  7  1  0  0  0  0
  7  8  2  0  0  0  0
  8  2  1  0  0  0  0
  7  9  1  0  0  0  0
  9 10  2  0  0  0  0
  9 11  1  0  0  0  0
 11 12  1  0  0  0  0
 12 13  2  0  0  0  0
 13 14  1  0  0  0  0
 14 15  2  0  0  0  0
 15 16  1  0  0  0  0
 16 17  1  0  0  0  0
 16 18  2  0  0  0  0
 18 12  1  0  0  0  0
M  END
>  <EXTREG>  (ZINC00047722)
ZINC00047722

>  <LOGBIO>
2.5000

$$$$
ZINC00049229
  -MTS-   02131516532D 0   0.00000     0.00000     0

 19 20  0  0  0  0  0  0  0  0999 V2000
    4.3321    2.2326    0.0000 O   0  0  0  0  0  0  0  0  0  0  0  0
    3.4623    2.7330    0.0000 C   0  0  0  0  0  0  0  0  0  0  0  0
    3.4618    3.7278    0.0000 O   0  0  0  0  0  0  0  0  0  0  0  0
    2.5968    2.2322    0.0000 C   0  0  0  0  0  0  0  0  0  0  0  0
    1.7268    2.7322    0.0000 C   0  0  0  0  0  0  0  0  0  0  0  0
    0.8668    2.2322    0.0000 C   0  0  0  0  0  0  0  0  0  0  0  0
    0.8668    1.2322    0.0000 C   0  0  0  0  0  0  0  0  0  0  0  0
    0.0000    0.7335    0.0000 F   0  0  0  0  0  0  0  0  0  0  0  0
    1.7268    0.7322    0.0000 C   0  0  0  0  0  0  0  0  0  0  0  0
    2.5968    1.2322    0.0000 C   0  0  0  0  0  0  0  0  0  0  0  0
    1.7243   -0.2678    0.0000 S   0  0  0  0  0  0  0  0  0  0  0  0
    2.7243   -0.2703    0.0000 O   0  0  0  0  0  0  0  0  0  0  0  0
    0.7243   -0.2653    0.0000 O   0  0  0  0  0  0  0  0  0  0  0  0
    1.7218   -1.2678    0.0000 N   0  0  0  0  0  0  0  0  0  0  0  0
    0.8520   -1.7682    0.0000 C   0  0  0  0  0  0  0  0  0  0  0  0
    0.8515   -2.7630    0.0000 C   0  0  0  0  0  0  0  0  0  0  0  0
    1.7158   -3.2661    0.0000 C   0  0  0  0  0  0  0  0  0  0  0  0
    2.5806   -2.7743    0.0000 C   0  0  0  0  0  0  0  0  0  0  0  0
    2.5860   -1.7709    0.0000 C   0  0  0  0  0  0  0  0  0  0  0  0
  1  2  1  0  0  0  0
  2  3  2  0  0  0  0
  2  4  1  0  0  0  0
  4  5  2  0  0  0  0
  5  6  1  0  0  0  0
  6  7  2  0  0  0  0
  7  8  1  0  0  0  0
  7  9  1  0  0  0  0
  9 10  2  0  0  0  0
 10  4  1  0  0  0  0
  9 11  1  0  0  0  0
 11 12  2  0  0  0  0
 11 13  2  0  0  0  0
 11 14  1  0  0  0  0
 14 15  1  0  0  0  0
 15 16  1  0  0  0  0
 16 17  1  0  0  0  0
 17 18  1  0  0  0  0
 18 19  1  0  0  0  0
 19 14  1  0  0  0  0
M  END
>  <EXTREG>  (ZINC00049229)
ZINC00049229

>  <LOGBIO>
2.5000

$$$$
ZINC00049842
  -MTS-   02131516532D 0   0.00000     0.00000     0

 18 19  0  0  1  0  0  0  0  0999 V2000
    0.5907    1.9798    0.0000 N   0  0  0  0  0  0  0  0  0  0  0  0
    0.9322    1.0362    0.0000 C   0  0  0  0  0  0  0  0  0  0  0  0
    0.2906    0.2760    0.0000 O   0  0  0  0  0  0  0  0  0  0  0  0
    1.9166    0.8603    0.0000 C   0  0  2  0  0  0  0  0  0  0  0  0
    2.6832    0.2128    0.0000 C   0  0  1  0  0  0  0  0  0  0  0  0
    3.0239   -0.7274    0.0000 C   0  0  0  0  0  0  0  0  0  0  0  0
    2.3787   -1.4959    0.0000 C   0  0  0  0  0  0  0  0  0  0  0  0
    2.7196   -2.4304    0.0000 C   0  0  0  0  0  0  0  0  0  0  0  0
    3.7040   -2.6063    0.0000 C   0  0  0  0  0  0  0  0  0  0  0  0
    4.3475   -1.8477    0.0000 C   0  0  0  0  0  0  0  0  0  0  0  0
    4.0083   -0.9033    0.0000 C   0  0  0  0  0  0  0  0  0  0  0  0
    2.8568    1.2011    0.0000 C   0  0  0  0  0  0  0  0  0  0  0  0
    3.8568    1.2011    0.0000 C   0  0  0  0  0  0  0  0  0  0  0  0
    4.8568    1.2011    0.0000 N   0  0  0  0  0  0  0  0  0  0  0  0
    2.6838    2.1860    0.0000 C   0  0  0  0  0  0  0  0  0  0  0  0
    2.5108    3.1709    0.0000 N   0  0  0  0  0  0  0  0  0  0  0  0
    2.1909   -0.1302    0.0000 H   0  0  0  0  0  0  0  0  0  0  0  0
    1.6615    0.3172    0.0000 H   0  0  0  0  0  0  0  0  0  0  0  0
  1  2  1  0  0  0  0
  2  3  2  0  0  0  0
  4  2  1  1  0  0  0
  4 18  1  6  0  0  0
  4  5  1  0  0  0  0
  5 17  1  1  0  0  0
  5  6  1  6  0  0  0
  6  7  2  0  0  0  0
  7  8  1  0  0  0  0
  8  9  2  0  0  0  0
  9 10  1  0  0  0  0
 10 11  2  0  0  0  0
 11  6  1  0  0  0  0
  5 12  1  0  0  0  0
 12  4  1  0  0  0  0
 12 13  1  0  0  0  0
 13 14  3  0  0  0  0
 12 15  1  0  0  0  0
 15 16  3  0  0  0  0
M  END
>  <EXTREG>  (ZINC00049842)
ZINC00049842

>  <LOGBIO>
2.5000

$$$$
ZINC00050906
  -MTS-   02131516532D 0   0.00000     0.00000     0

 17 19  0  0  0  0  0  0  0  0999 V2000
    4.7265   -2.5691    0.0000 O   0  0  0  0  0  0  0  0  0  0  0  0
    5.0365   -1.6091    0.0000 N   0  0  0  0  0  0  0  0  0  0  0  0
    4.2265   -1.0291    0.0000 C   0  0  0  0  0  0  0  0  0  0  0  0
    4.2265   -0.0291    0.0000 C   0  0  0  0  0  0  0  0  0  0  0  0
    5.0950    0.4735    0.0000 C   0  0  0  0  0  0  0  0  0  0  0  0
    5.0929    1.4683    0.0000 C   0  0  0  0  0  0  0  0  0  0  0  0
    4.2274    1.9691    0.0000 C   0  0  0  0  0  0  0  0  0  0  0  0
    3.3639    1.4752    0.0000 C   0  0  0  0  0  0  0  0  0  0  0  0
    3.3609    0.4717    0.0000 C   0  0  0  0  0  0  0  0  0  0  0  0
    3.4165   -1.6091    0.0000 C   0  0  0  0  0  0  0  0  0  0  0  0
    3.7265   -2.5691    0.0000 N   0  0  0  0  0  0  0  0  0  0  0  0
    2.4668   -1.2960    0.0000 C   0  0  0  0  0  0  0  0  0  0  0  0
    2.2614   -0.3137    0.0000 C   0  0  0  0  0  0  0  0  0  0  0  0
    1.3161   -0.0041    0.0000 C   0  0  0  0  0  0  0  0  0  0  0  0
    0.5693   -0.6693    0.0000 C   0  0  0  0  0  0  0  0  0  0  0  0
    0.7680   -1.6440    0.0000 C   0  0  0  0  0  0  0  0  0  0  0  0
    1.7201   -1.9611    0.0000 C   0  0  0  0  0  0  0  0  0  0  0  0
  1  2  1  0  0  0  0
  2  3  2  0  0  0  0
  3  4  1  0  0  0  0
  4  5  2  0  0  0  0
  5  6  1  0  0  0  0
  6  7  2  0  0  0  0
  7  8  1  0  0  0  0
  8  9  2  0  0  0  0
  9  4  1  0  0  0  0
  3 10  1  0  0  0  0
 10 11  2  0  0  0  0
 11  1  1  0  0  0  0
 10 12  1  0  0  0  0
 12 13  2  0  0  0  0
 13 14  1  0  0  0  0
 14 15  2  0  0  0  0
 15 16  1  0  0  0  0
 16 17  2  0  0  0  0
 17 12  1  0  0  0  0
M  END
>  <EXTREG>  (ZINC00050906)
ZINC00050906

>  <LOGBIO>
2.5000

$$$$
ZINC00051494
  -MTS-   02131516532D 0   0.00000     0.00000     0

 17 18  0  0  1  0  0  0  0  0999 V2000
    3.1435   -2.6243    0.0000 C   0  0  0  0  0  0  0  0  0  0  0  0
    3.5462   -1.7090    0.0000 C   0  0  0  0  0  0  0  0  0  0  0  0
    4.5435   -1.5987    0.0000 C   0  0  0  0  0  0  0  0  0  0  0  0
    4.9423   -0.6874    0.0000 C   0  0  0  0  0  0  0  0  0  0  0  0
    4.3518    0.1196    0.0000 N   0  0  0  0  0  0  0  0  0  0  0  0
    3.3625    0.0153    0.0000 C   0  0  0  0  0  0  0  0  0  0  0  0
    2.9556   -0.9020    0.0000 C   0  0  0  0  0  0  0  0  0  0  0  0
    2.7739    0.8238    0.0000 N   0  0  0  0  0  0  0  0  0  0  0  0
    3.0839    1.7838    0.0000 C   0  0  0  0  0  0  0  0  0  0  0  0
    4.0336    2.0969    0.0000 O   0  0  0  0  0  0  0  0  0  0  0  0
    2.2739    2.3638    0.0000 O   0  0  0  0  0  0  0  0  0  0  0  0
    1.4639    1.7838    0.0000 C   0  0  0  0  0  0  0  0  0  0  0  0
    0.9685    2.6524    0.0000 C   0  0  0  0  0  0  0  0  0  0  0  0
    0.5490    1.3802    0.0000 C   0  0  0  0  0  0  0  0  0  0  0  0
    1.7739    0.8238    0.0000 C   0  0  2  0  0  0  0  0  0  0  0  0
    1.8779   -0.1708    0.0000 C   0  0  0  0  0  0  0  0  0  0  0  0
    0.7955    0.6170    0.0000 O   0  0  0  0  0  0  0  0  0  0  0  0
  1  2  1  0  0  0  0
  2  3  2  0  0  0  0
  3  4  1  0  0  0  0
  4  5  2  0  0  0  0
  5  6  1  0  0  0  0
  6  7  2  0  0  0  0
  7  2  1  0  0  0  0
  6  8  1  0  0  0  0
  8  9  1  0  0  0  0
  9 10  2  0  0  0  0
  9 11  1  0  0  0  0
 11 12  1  0  0  0  0
 12 13  1  0  0  0  0
 12 14  1  0  0  0  0
 12 15  1  0  0  0  0
 15  8  1  0  0  0  0
 15 16  1  1  0  0  0
 15 17  1  6  0  0  0
M  END
>  <EXTREG>  (ZINC00051494)
ZINC00051494

>  <LOGBIO>
2.5000

$$$$
ZINC00051898
  -MTS-   02131516532D 0   0.00000     0.00000     0

 13 14  0  0  0  0  0  0  0  0999 V2000
    5.7166   -0.0157    0.0000 O   0  0  0  0  0  0  0  0  0  0  0  0
    4.8510   -0.5165    0.0000 C   0  0  0  0  0  0  0  0  0  0  0  0
    3.9810   -0.0165    0.0000 C   0  0  0  0  0  0  0  0  0  0  0  0
    3.1210   -0.5165    0.0000 N   0  0  0  0  0  0  0  0  0  0  0  0
    3.1210   -1.5165    0.0000 C   0  0  0  0  0  0  0  0  0  0  0  0
    3.9810   -2.0165    0.0000 N   0  0  0  0  0  0  0  0  0  0  0  0
    4.8510   -1.5165    0.0000 N   0  0  0  0  0  0  0  0  0  0  0  0
    2.2542   -0.0178    0.0000 C   0  0  0  0  0  0  0  0  0  0  0  0
    2.2517    0.9856    0.0000 C   0  0  0  0  0  0  0  0  0  0  0  0
    1.3885    1.4799    0.0000 C   0  0  0  0  0  0  0  0  0  0  0  0
    0.5227    0.9795    0.0000 C   0  0  0  0  0  0  0  0  0  0  0  0
    0.5202   -0.0153    0.0000 C   0  0  0  0  0  0  0  0  0  0  0  0
    1.3885   -0.5183    0.0000 C   0  0  0  0  0  0  0  0  0  0  0  0
  1  2  2  0  0  0  0
  2  3  1  0  0  0  0
  3  4  1  0  0  0  0
  4  5  1  0  0  0  0
  5  6  1  0  0  0  0
  6  7  2  0  0  0  0
  7  2  1  0  0  0  0
  4  8  1  0  0  0  0
  8  9  2  0  0  0  0
  9 10  1  0  0  0  0
 10 11  2  0  0  0  0
 11 12  1  0  0  0  0
 12 13  2  0  0  0  0
 13  8  1  0  0  0  0
M  END
>  <EXTREG>  (ZINC00051898)
ZINC00051898

>  <LOGBIO>
2.5000

$$$$
ZINC00052415
  -MTS-   02131516532D 0   0.00000     0.00000     0

 20 21  0  0  1  0  0  0  0  0999 V2000
    8.4386   -1.4611    0.0000 N   0  0  0  0  0  0  0  0  0  0  0  0
    7.4407   -1.5669    0.0000 C   0  0  0  0  0  0  0  0  0  0  0  0
    7.0344   -2.4806    0.0000 O   0  0  0  0  0  0  0  0  0  0  0  0
    6.8561   -0.7621    0.0000 C   0  0  0  0  0  0  0  0  0  0  0  0
    5.8583   -0.8678    0.0000 C   0  0  0  0  0  0  0  0  0  0  0  0
    5.2698   -0.0594    0.0000 C   0  0  2  0  0  0  0  0  0  0  0  0
    5.5798    0.9006    0.0000 N   0  0  0  0  0  0  0  0  0  0  0  0
    4.7698    1.4806    0.0000 C   0  0  0  0  0  0  0  0  0  0  0  0
    4.7698    2.4806    0.0000 S   0  0  0  0  0  0  0  0  0  0  0  0
    3.9598    0.9006    0.0000 N   0  0  0  0  0  0  0  0  0  0  0  0
    3.0101    1.2138    0.0000 C   0  0  0  0  0  0  0  0  0  0  0  0
    2.2640    0.5479    0.0000 C   0  0  0  0  0  0  0  0  0  0  0  0
    1.3107    0.8612    0.0000 C   0  0  0  0  0  0  0  0  0  0  0  0
    0.5699    0.1973    0.0000 C   0  0  0  0  0  0  0  0  0  0  0  0
    0.7726   -0.7820    0.0000 C   0  0  0  0  0  0  0  0  0  0  0  0
    1.7161   -1.0973    0.0000 C   0  0  0  0  0  0  0  0  0  0  0  0
    2.4667   -0.4313    0.0000 C   0  0  0  0  0  0  0  0  0  0  0  0
    4.2698   -0.0594    0.0000 C   0  0  0  0  0  0  0  0  0  0  0  0
    3.6812   -0.8678    0.0000 O   0  0  0  0  0  0  0  0  0  0  0  0
    5.8623    0.0353    0.0000 H   0  0  0  0  0  0  0  0  0  0  0  0
  1  2  1  0  0  0  0
  2  3  2  0  0  0  0
  2  4  1  0  0  0  0
  4  5  1  0  0  0  0
  6  5  1  1  0  0  0
  6 20  1  6  0  0  0
  6  7  1  0  0  0  0
  7  8  1  0  0  0  0
  8  9  2  0  0  0  0
  8 10  1  0  0  0  0
 10 11  1  0  0  0  0
 11 12  1  0  0  0  0
 12 13  2  0  0  0  0
 13 14  1  0  0  0  0
 14 15  2  0  0  0  0
 15 16  1  0  0  0  0
 16 17  2  0  0  0  0
 17 12  1  0  0  0  0
 10 18  1  0  0  0  0
 18  6  1  0  0  0  0
 18 19  2  0  0  0  0
M  END
>  <EXTREG>  (ZINC00052415)
ZINC00052415

>  <LOGBIO>
2.5000

$$$$
ZINC00052565
  -MTS-   02131516532D 0   0.00000     0.00000     0

 21 23  0  0  1  0  0  0  0  0999 V2000
    3.9487   -2.3210    0.0000 C   0  0  0  0  0  0  0  0  0  0  0  0
    4.3555   -1.4037    0.0000 C   0  0  0  0  0  0  0  0  0  0  0  0
    5.3448   -1.2994    0.0000 O   0  0  0  0  0  0  0  0  0  0  0  0
    3.7670   -0.5952    0.0000 N   0  0  0  0  0  0  0  0  0  0  0  0
    4.0770    0.3648    0.0000 N   0  0  0  0  0  0  0  0  0  0  0  0
    3.2670    0.9448    0.0000 C   0  0  0  0  0  0  0  0  0  0  0  0
    3.1673    1.9429    0.0000 C   0  0  0  0  0  0  0  0  0  0  0  0
    2.2554    2.3532    0.0000 C   0  0  0  0  0  0  0  0  0  0  0  0
    2.8172    3.1804    0.0000 C   0  0  0  0  0  0  0  0  0  0  0  0
    1.5378    3.0497    0.0000 C   0  0  0  0  0  0  0  0  0  0  0  0
    1.4425    1.7649    0.0000 O   0  0  0  0  0  0  0  0  0  0  0  0
    1.5456    0.7755    0.0000 C   0  0  0  0  0  0  0  0  0  0  0  0
    2.4570    0.3648    0.0000 C   0  0  0  0  0  0  0  0  0  0  0  0
    2.7670   -0.5952    0.0000 C   0  0  1  0  0  0  0  0  0  0  0  0
    2.1785   -1.4037    0.0000 C   0  0  0  0  0  0  0  0  0  0  0  0
    1.1805   -1.2989    0.0000 C   0  0  0  0  0  0  0  0  0  0  0  0
    0.5967   -2.1044    0.0000 C   0  0  0  0  0  0  0  0  0  0  0  0
    1.0017   -3.0187    0.0000 C   0  0  0  0  0  0  0  0  0  0  0  0
    1.9905   -3.1275    0.0000 C   0  0  0  0  0  0  0  0  0  0  0  0
    2.5835   -2.3180    0.0000 C   0  0  0  0  0  0  0  0  0  0  0  0
    3.0391   -1.1300    0.0000 H   0  0  0  0  0  0  0  0  0  0  0  0
  1  2  1  0  0  0  0
  2  3  2  0  0  0  0
  2  4  1  0  0  0  0
  4  5  1  0  0  0  0
  5  6  1  0  0  0  0
  6  7  1  0  0  0  0
  7  8  1  0  0  0  0
  8  9  1  0  0  0  0
  8 10  1  0  0  0  0
  8 11  1  0  0  0  0
 11 12  1  0  0  0  0
 12 13  1  0  0  0  0
 13  6  2  0  0  0  0
 13 14  1  0  0  0  0
 14 21  1  1  0  0  0
 14  4  1  0  0  0  0
 14 15  1  6  0  0  0
 15 16  2  0  0  0  0
 16 17  1  0  0  0  0
 17 18  2  0  0  0  0
 18 19  1  0  0  0  0
 19 20  2  0  0  0  0
 20 15  1  0  0  0  0
M  END
>  <EXTREG>  (ZINC00052565)
ZINC00052565

>  <LOGBIO>
2.5000

$$$$
ZINC00052920
  -MTS-   02131516532D 0   0.00000     0.00000     0

 20 22  0  0  0  0  0  0  0  0999 V2000
    8.1097   -0.0473    0.0000 F   0  0  0  0  0  0  0  0  0  0  0  0
    7.1150   -0.1502    0.0000 C   0  0  0  0  0  0  0  0  0  0  0  0
    6.7045   -1.0659    0.0000 C   0  0  0  0  0  0  0  0  0  0  0  0
    5.7148   -1.1662    0.0000 C   0  0  0  0  0  0  0  0  0  0  0  0
    5.3062   -2.0789    0.0000 Cl  0  0  0  0  0  0  0  0  0  0  0  0
    5.1275   -0.3569    0.0000 C   0  0  0  0  0  0  0  0  0  0  0  0
    5.5300    0.5529    0.0000 C   0  0  0  0  0  0  0  0  0  0  0  0
    6.5278    0.6592    0.0000 C   0  0  0  0  0  0  0  0  0  0  0  0
    6.9341    1.5729    0.0000 F   0  0  0  0  0  0  0  0  0  0  0  0
    4.1331   -0.4623    0.0000 C   0  0  0  0  0  0  0  0  0  0  0  0
    3.7272   -1.3762    0.0000 O   0  0  0  0  0  0  0  0  0  0  0  0
    3.5446    0.3462    0.0000 N   0  0  0  0  0  0  0  0  0  0  0  0
    3.8546    1.3062    0.0000 N   0  0  0  0  0  0  0  0  0  0  0  0
    3.0446    1.8862    0.0000 N   0  0  0  0  0  0  0  0  0  0  0  0
    2.2346    1.3062    0.0000 C   0  0  0  0  0  0  0  0  0  0  0  0
    1.2554    1.5089    0.0000 C   0  0  0  0  0  0  0  0  0  0  0  0
    0.5872    0.7649    0.0000 C   0  0  0  0  0  0  0  0  0  0  0  0
    0.9003   -0.1884    0.0000 C   0  0  0  0  0  0  0  0  0  0  0  0
    1.8742   -0.3911    0.0000 C   0  0  0  0  0  0  0  0  0  0  0  0
    2.5446    0.3462    0.0000 C   0  0  0  0  0  0  0  0  0  0  0  0
  1  2  1  0  0  0  0
  2  3  2  0  0  0  0
  3  4  1  0  0  0  0
  4  5  1  0  0  0  0
  4  6  2  0  0  0  0
  6  7  1  0  0  0  0
  7  8  2  0  0  0  0
  8  2  1  0  0  0  0
  8  9  1  0  0  0  0
  6 10  1  0  0  0  0
 10 11  2  0  0  0  0
 10 12  1  0  0  0  0
 12 13  1  0  0  0  0
 13 14  2  0  0  0  0
 14 15  1  0  0  0  0
 15 16  2  0  0  0  0
 16 17  1  0  0  0  0
 17 18  2  0  0  0  0
 18 19  1  0  0  0  0
 19 20  2  0  0  0  0
 20 12  1  0  0  0  0
 20 15  1  0  0  0  0
M  END
>  <EXTREG>  (ZINC00052920)
ZINC00052920

>  <LOGBIO>
2.5000

$$$$
ZINC00053325
  -MTS-   02131516532D 0   0.00000     0.00000     0

 17 18  0  0  0  0  0  0  0  0999 V2000
    4.9863    0.4221    0.0000 O   0  0  0  0  0  0  0  0  0  0  0  0
    4.5800   -0.4954    0.0000 C   0  0  0  0  0  0  0  0  0  0  0  0
    3.5907   -0.6003    0.0000 C   0  0  0  0  0  0  0  0  0  0  0  0
    3.0022    0.2082    0.0000 N   0  0  0  0  0  0  0  0  0  0  0  0
    3.3122    1.1682    0.0000 C   0  0  0  0  0  0  0  0  0  0  0  0
    2.5022    1.7482    0.0000 N   0  0  0  0  0  0  0  0  0  0  0  0
    1.6922    1.1682    0.0000 C   0  0  0  0  0  0  0  0  0  0  0  0
    2.0022    0.2082    0.0000 N   0  0  0  0  0  0  0  0  0  0  0  0
    0.7425    1.4813    0.0000 N   0  3  0  0  0  0  0  0  0  0  0  0
    0.5376    2.4636    0.0000 O   0  5  0  0  0  0  0  0  0  0  0  0
    0.0000    0.8193    0.0000 O   0  0  0  0  0  0  0  0  0  0  0  0
    5.1689   -1.3036    0.0000 N   0  0  0  0  0  0  0  0  0  0  0  0
    6.1633   -1.1976    0.0000 C   0  0  0  0  0  0  0  0  0  0  0  0
    6.8401   -1.9458    0.0000 C   0  0  0  0  0  0  0  0  0  0  0  0
    7.7471   -1.5338    0.0000 C   0  0  0  0  0  0  0  0  0  0  0  0
    7.6493   -0.5424    0.0000 C   0  0  0  0  0  0  0  0  0  0  0  0
    6.6628   -0.3314    0.0000 C   0  0  0  0  0  0  0  0  0  0  0  0
  1  2  2  0  0  0  0
  2  3  1  0  0  0  0
  3  4  1  0  0  0  0
  4  5  1  0  0  0  0
  5  6  2  0  0  0  0
  6  7  1  0  0  0  0
  7  8  2  0  0  0  0
  8  4  1  0  0  0  0
  7  9  1  0  0  0  0
  9 10  1  0  0  0  0
  9 11  2  0  0  0  0
  2 12  1  0  0  0  0
 12 13  1  0  0  0  0
 13 14  1  0  0  0  0
 14 15  1  0  0  0  0
 15 16  1  0  0  0  0
 16 17  1  0  0  0  0
 17 13  1  0  0  0  0
M  CHG  2   9   1  10  -1
M  END
>  <EXTREG>  (ZINC00053325)
ZINC00053325

>  <LOGBIO>
2.5000

$$$$
ZINC00053712
  -MTS-   02131516532D 0   0.00000     0.00000     0

 12 13  0  0  0  0  0  0  0  0999 V2000
    5.3150   -1.9804    0.0000 O   0  5  0  0  0  0  0  0  0  0  0  0
    4.7265   -1.1719    0.0000 N   0  3  0  0  0  0  0  0  0  0  0  0
    5.0365   -0.2119    0.0000 O   0  0  0  0  0  0  0  0  0  0  0  0
    4.2265    0.3681    0.0000 N   0  0  0  0  0  0  0  0  0  0  0  0
    3.4165   -0.2119    0.0000 C   0  0  0  0  0  0  0  0  0  0  0  0
    3.7265   -1.1719    0.0000 C   0  0  0  0  0  0  0  0  0  0  0  0
    2.4668    0.1012    0.0000 C   0  0  0  0  0  0  0  0  0  0  0  0
    2.2614    1.0834    0.0000 C   0  0  0  0  0  0  0  0  0  0  0  0
    1.3161    1.3930    0.0000 C   0  0  0  0  0  0  0  0  0  0  0  0
    0.5693    0.7279    0.0000 C   0  0  0  0  0  0  0  0  0  0  0  0
    0.7680   -0.2468    0.0000 C   0  0  0  0  0  0  0  0  0  0  0  0
    1.7201   -0.5639    0.0000 C   0  0  0  0  0  0  0  0  0  0  0  0
  1  2  1  0  0  0  0
  2  3  1  0  0  0  0
  3  4  1  0  0  0  0
  4  5  2  0  0  0  0
  5  6  1  0  0  0  0
  6  2  2  0  0  0  0
  5  7  1  0  0  0  0
  7  8  2  0  0  0  0
  8  9  1  0  0  0  0
  9 10  2  0  0  0  0
 10 11  1  0  0  0  0
 11 12  2  0  0  0  0
 12  7  1  0  0  0  0
M  CHG  2   1  -1   2   1
M  END
>  <EXTREG>  (ZINC00053712)
ZINC00053712

>  <LOGBIO>
2.5000

$$$$
ZINC00054409
  -MTS-   02131516532D 0   0.00000     0.00000     0

 24 26  0  0  0  0  0  0  0  0999 V2000
    0.4597    0.8344    0.0000 C   0  0  0  0  0  0  0  0  0  0  0  0
    0.9618   -0.0344    0.0000 C   0  0  0  0  0  0  0  0  0  0  0  0
    1.9566   -0.0329    0.0000 N   0  0  0  0  0  0  0  0  0  0  0  0
    2.4579    0.8324    0.0000 C   0  0  0  0  0  0  0  0  0  0  0  0
    1.9645    1.6962    0.0000 C   0  0  0  0  0  0  0  0  0  0  0  0
    0.9610    1.6997    0.0000 O   0  0  0  0  0  0  0  0  0  0  0  0
    2.4566   -0.8989    0.0000 C   0  0  0  0  0  0  0  0  0  0  0  0
    3.4566   -0.8989    0.0000 C   0  0  0  0  0  0  0  0  0  0  0  0
    4.4566   -0.8989    0.0000 C   0  0  0  0  0  0  0  0  0  0  0  0
    5.4566   -0.8989    0.0000 C   0  0  0  0  0  0  0  0  0  0  0  0
    5.9592   -1.7674    0.0000 C   0  0  0  0  0  0  0  0  0  0  0  0
    6.9540   -1.7654    0.0000 C   0  0  0  0  0  0  0  0  0  0  0  0
    7.4548   -0.8998    0.0000 C   0  0  0  0  0  0  0  0  0  0  0  0
    6.9609   -0.0363    0.0000 C   0  0  0  0  0  0  0  0  0  0  0  0
    5.9575   -0.0333    0.0000 C   0  0  0  0  0  0  0  0  0  0  0  0
    8.4548   -0.9023    0.0000 C   0  0  0  0  0  0  0  0  0  0  0  0
    9.4548   -0.9048    0.0000 C   0  0  0  0  0  0  0  0  0  0  0  0
   10.4548   -0.9073    0.0000 C   0  0  0  0  0  0  0  0  0  0  0  0
   10.9570   -0.0426    0.0000 N   0  0  0  0  0  0  0  0  0  0  0  0
   11.9604   -0.0441    0.0000 C   0  0  0  0  0  0  0  0  0  0  0  0
   12.4582    0.8172    0.0000 C   0  0  0  0  0  0  0  0  0  0  0  0
   11.9613    1.6850    0.0000 O   0  0  0  0  0  0  0  0  0  0  0  0
   10.9665    1.6914    0.0000 C   0  0  0  0  0  0  0  0  0  0  0  0
   10.4600    0.8252    0.0000 C   0  0  0  0  0  0  0  0  0  0  0  0
  1  2  1  0  0  0  0
  2  3  1  0  0  0  0
  3  4  1  0  0  0  0
  4  5  1  0  0  0  0
  5  6  1  0  0  0  0
  6  1  1  0  0  0  0
  3  7  1  0  0  0  0
  7  8  1  0  0  0  0
  8  9  3  0  0  0  0
  9 10  1  0  0  0  0
 10 11  2  0  0  0  0
 11 12  1  0  0  0  0
 12 13  2  0  0  0  0
 13 14  1  0  0  0  0
 14 15  2  0  0  0  0
 15 10  1  0  0  0  0
 13 16  1  0  0  0  0
 16 17  3  0  0  0  0
 17 18  1  0  0  0  0
 18 19  1  0  0  0  0
 19 20  1  0  0  0  0
 20 21  1  0  0  0  0
 21 22  1  0  0  0  0
 22 23  1  0  0  0  0
 23 24  1  0  0  0  0
 24 19  1  0  0  0  0
M  END
>  <EXTREG>  (ZINC00054409)
ZINC00054409

>  <LOGBIO>
2.5000

$$$$
ZINC00054468
  -MTS-   02131516532D 0   0.00000     0.00000     0

 12 13  0  0  0  0  0  0  0  0999 V2000
    2.6000    0.9991    0.0000 N   0  0  0  0  0  0  0  0  0  0  0  0
    1.6000    0.9991    0.0000 C   0  0  0  0  0  0  0  0  0  0  0  0
    1.6000    1.9991    0.0000 C   0  0  0  0  0  0  0  0  0  0  0  0
    0.6000    1.9991    0.0000 C   0  0  0  0  0  0  0  0  0  0  0  0
    0.6000    0.9991    0.0000 C   0  0  0  0  0  0  0  0  0  0  0  0
    1.6000   -0.0009    0.0000 C   0  0  0  0  0  0  0  0  0  0  0  0
    0.7315   -0.5035    0.0000 C   0  0  0  0  0  0  0  0  0  0  0  0
    0.7335   -1.4983    0.0000 C   0  0  0  0  0  0  0  0  0  0  0  0
    1.5990   -1.9991    0.0000 C   0  0  0  0  0  0  0  0  0  0  0  0
    2.4625   -1.5052    0.0000 C   0  0  0  0  0  0  0  0  0  0  0  0
    3.3268   -2.0082    0.0000 Cl  0  0  0  0  0  0  0  0  0  0  0  0
    2.4655   -0.5017    0.0000 C   0  0  0  0  0  0  0  0  0  0  0  0
  1  2  1  0  0  0  0
  2  3  1  0  0  0  0
  3  4  1  0  0  0  0
  4  5  1  0  0  0  0
  5  2  1  0  0  0  0
  2  6  1  0  0  0  0
  6  7  2  0  0  0  0
  7  8  1  0  0  0  0
  8  9  2  0  0  0  0
  9 10  1  0  0  0  0
 10 11  1  0  0  0  0
 10 12  2  0  0  0  0
 12  6  1  0  0  0  0
M  END
>  <EXTREG>  (ZINC00054468)
ZINC00054468

>  <LOGBIO>
2.5000

$$$$
ZINC00054811
  -MTS-   02131516532D 0   0.00000     0.00000     0

 14 15  0  0  1  0  0  0  0  0999 V2000
    4.8546    1.0526    0.0000 O   0  0  0  0  0  0  0  0  0  0  0  0
    3.9848    1.5530    0.0000 C   0  0  0  0  0  0  0  0  0  0  0  0
    3.9844    2.5478    0.0000 O   0  0  0  0  0  0  0  0  0  0  0  0
    3.1193    1.0522    0.0000 C   0  0  2  0  0  0  0  0  0  0  0  0
    2.2493    1.5522    0.0000 C   0  0  0  0  0  0  0  0  0  0  0  0
    1.3893    1.0522    0.0000 O   0  0  0  0  0  0  0  0  0  0  0  0
    1.3893    0.0522    0.0000 C   0  0  0  0  0  0  0  0  0  0  0  0
    0.5193   -0.4478    0.0000 C   0  0  0  0  0  0  0  0  0  0  0  0
    0.5193   -1.4478    0.0000 C   0  0  0  0  0  0  0  0  0  0  0  0
    1.3893   -1.9478    0.0000 C   0  0  0  0  0  0  0  0  0  0  0  0
    2.2493   -1.4478    0.0000 C   0  0  0  0  0  0  0  0  0  0  0  0
    2.2493   -0.4478    0.0000 C   0  0  0  0  0  0  0  0  0  0  0  0
    3.1193    0.0522    0.0000 O   0  0  0  0  0  0  0  0  0  0  0  0
    3.1184    1.6522    0.0000 H   0  0  0  0  0  0  0  0  0  0  0  0
  1  2  1  0  0  0  0
  2  3  2  0  0  0  0
  4  2  1  1  0  0  0
  4 14  1  6  0  0  0
  4  5  1  0  0  0  0
  5  6  1  0  0  0  0
  6  7  1  0  0  0  0
  7  8  1  0  0  0  0
  8  9  2  0  0  0  0
  9 10  1  0  0  0  0
 10 11  2  0  0  0  0
 11 12  1  0  0  0  0
 12  7  2  0  0  0  0
 12 13  1  0  0  0  0
 13  4  1  0  0  0  0
M  END
>  <EXTREG>  (ZINC00054811)
ZINC00054811

>  <LOGBIO>
2.5000

$$$$
ZINC00055139
  -MTS-   02131516532D 0   0.00000     0.00000     0

 13 14  0  0  0  0  0  0  0  0999 V2000
    4.3555   -0.0377    0.0000 N   0  0  0  0  0  0  0  0  0  0  0  0
    3.7670    0.7708    0.0000 C   0  0  0  0  0  0  0  0  0  0  0  0
    4.0770    1.7308    0.0000 N   0  0  0  0  0  0  0  0  0  0  0  0
    3.2670    2.3108    0.0000 O   0  0  0  0  0  0  0  0  0  0  0  0
    2.4570    1.7308    0.0000 N   0  3  0  0  0  0  0  0  0  0  0  0
    1.5073    2.0439    0.0000 O   0  5  0  0  0  0  0  0  0  0  0  0
    2.7670    0.7708    0.0000 C   0  0  0  0  0  0  0  0  0  0  0  0
    2.1785   -0.0377    0.0000 C   0  0  0  0  0  0  0  0  0  0  0  0
    1.1805    0.0671    0.0000 C   0  0  0  0  0  0  0  0  0  0  0  0
    0.5967   -0.7384    0.0000 C   0  0  0  0  0  0  0  0  0  0  0  0
    1.0017   -1.6527    0.0000 C   0  0  0  0  0  0  0  0  0  0  0  0
    1.9905   -1.7616    0.0000 C   0  0  0  0  0  0  0  0  0  0  0  0
    2.5835   -0.9520    0.0000 C   0  0  0  0  0  0  0  0  0  0  0  0
  1  2  1  0  0  0  0
  2  3  2  0  0  0  0
  3  4  1  0  0  0  0
  4  5  1  0  0  0  0
  5  6  1  0  0  0  0
  5  7  2  0  0  0  0
  7  2  1  0  0  0  0
  7  8  1  0  0  0  0
  8  9  2  0  0  0  0
  9 10  1  0  0  0  0
 10 11  2  0  0  0  0
 11 12  1  0  0  0  0
 12 13  2  0  0  0  0
 13  8  1  0  0  0  0
M  CHG  2   5   1   6  -1
M  END
>  <EXTREG>  (ZINC00055139)
ZINC00055139

>  <LOGBIO>
2.5000

$$$$
ZINC00056712
  -MTS-   02131516532D 0   0.00000     0.00000     0

 15 15  0  0  0  0  0  0  0  0999 V2000
    4.5035    2.1045    0.0000 N   0  0  0  0  0  0  0  0  0  0  0  0
    4.5039    1.1010    0.0000 C   0  0  0  0  0  0  0  0  0  0  0  0
    5.0240    0.8018    0.0000 O   0  0  0  0  0  0  0  0  0  0  0  0
    3.4653    0.5000    0.0000 C   0  0  0  0  0  0  0  0  0  0  0  0
    2.5953    1.0000    0.0000 C   0  0  0  0  0  0  0  0  0  0  0  0
    1.7353    0.5000    0.0000 C   0  0  0  0  0  0  0  0  0  0  0  0
    1.7353   -0.5000    0.0000 C   0  0  0  0  0  0  0  0  0  0  0  0
    2.5953   -1.0000    0.0000 C   0  0  0  0  0  0  0  0  0  0  0  0
    3.4653   -0.5000    0.0000 C   0  0  0  0  0  0  0  0  0  0  0  0
    4.5039   -1.1010    0.0000 C   0  0  0  0  0  0  0  0  0  0  0  0
    4.5035   -2.1045    0.0000 N   0  0  0  0  0  0  0  0  0  0  0  0
    5.3662   -0.6049    0.0000 O   0  0  0  0  0  0  0  0  0  0  0  0
    0.8685   -0.9987    0.0000 N   0  3  0  0  0  0  0  0  0  0  0  0
    0.0000   -0.4961    0.0000 O   0  5  0  0  0  0  0  0  0  0  0  0
    0.8665   -1.9935    0.0000 O   0  0  0  0  0  0  0  0  0  0  0  0
  1  2  1  0  0  0  0
  2  3  2  0  0  0  0
  2  4  1  0  0  0  0
  4  5  2  0  0  0  0
  5  6  1  0  0  0  0
  6  7  2  0  0  0  0
  7  8  1  0  0  0  0
  8  9  2  0  0  0  0
  9  4  1  0  0  0  0
  9 10  1  0  0  0  0
 10 11  1  0  0  0  0
 10 12  2  0  0  0  0
  7 13  1  0  0  0  0
 13 14  1  0  0  0  0
 13 15  2  0  0  0  0
M  CHG  2  13   1  14  -1
M  END
>  <EXTREG>  (ZINC00056712)
ZINC00056712

>  <LOGBIO>
2.5000

$$$$
ZINC00057040
  -MTS-   02131516532D 0   0.00000     0.00000     0

 14 14  0  0  0  0  0  0  0  0999 V2000
    5.1989    0.3026    0.0000 O   0  0  0  0  0  0  0  0  0  0  0  0
    4.3291    0.8030    0.0000 C   0  0  0  0  0  0  0  0  0  0  0  0
    4.3286    1.7978    0.0000 O   0  0  0  0  0  0  0  0  0  0  0  0
    3.4636    0.3022    0.0000 C   0  0  0  0  0  0  0  0  0  0  0  0
    2.5936    0.8022    0.0000 C   0  0  0  0  0  0  0  0  0  0  0  0
    1.7336    0.3022    0.0000 C   0  0  0  0  0  0  0  0  0  0  0  0
    1.7336   -0.6978    0.0000 C   0  0  0  0  0  0  0  0  0  0  0  0
    2.5936   -1.1978    0.0000 C   0  0  0  0  0  0  0  0  0  0  0  0
    3.4636   -0.6978    0.0000 C   0  0  0  0  0  0  0  0  0  0  0  0
    4.3291   -1.1987    0.0000 F   0  0  0  0  0  0  0  0  0  0  0  0
    0.8668    0.8009    0.0000 C   0  0  0  0  0  0  0  0  0  0  0  0
    0.3681   -0.0659    0.0000 F   0  0  0  0  0  0  0  0  0  0  0  0
    1.3655    1.6676    0.0000 F   0  0  0  0  0  0  0  0  0  0  0  0
    0.0000    1.2996    0.0000 F   0  0  0  0  0  0  0  0  0  0  0  0
  1  2  1  0  0  0  0
  2  3  2  0  0  0  0
  2  4  1  0  0  0  0
  4  5  2  0  0  0  0
  5  6  1  0  0  0  0
  6  7  2  0  0  0  0
  7  8  1  0  0  0  0
  8  9  2  0  0  0  0
  9  4  1  0  0  0  0
  9 10  1  0  0  0  0
  6 11  1  0  0  0  0
 11 12  1  0  0  0  0
 11 13  1  0  0  0  0
 11 14  1  0  0  0  0
M  END
>  <EXTREG>  (ZINC00057040)
ZINC00057040

>  <LOGBIO>
2.5000

$$$$
ZINC00057270
  -MTS-   02131516532D 0   0.00000     0.00000     0

 13 13  0  0  1  0  0  0  0  0999 V2000
    5.1886    1.5015    0.0000 C   0  0  0  0  0  0  0  0  0  0  0  0
    5.1901    0.4980    0.0000 N   0  0  0  0  0  0  0  0  0  0  0  0
    4.3288    0.0002    0.0000 C   0  0  1  0  0  0  0  0  0  0  0  0
    4.3304   -1.0032    0.0000 C   0  0  0  0  0  0  0  0  0  0  0  0
    3.4623    0.4994    0.0000 C   0  0  0  0  0  0  0  0  0  0  0  0
    2.5968   -0.0015    0.0000 C   0  0  0  0  0  0  0  0  0  0  0  0
    1.7268    0.4985    0.0000 C   0  0  0  0  0  0  0  0  0  0  0  0
    0.8668   -0.0015    0.0000 C   0  0  0  0  0  0  0  0  0  0  0  0
    0.8668   -1.0015    0.0000 C   0  0  0  0  0  0  0  0  0  0  0  0
    0.0000   -1.5002    0.0000 Cl  0  0  0  0  0  0  0  0  0  0  0  0
    1.7268   -1.5015    0.0000 C   0  0  0  0  0  0  0  0  0  0  0  0
    2.5968   -1.0015    0.0000 C   0  0  0  0  0  0  0  0  0  0  0  0
    4.3284    0.6002    0.0000 H   0  0  0  0  0  0  0  0  0  0  0  0
  1  2  1  0  0  0  0
  3  2  1  1  0  0  0
  3 13  1  6  0  0  0
  3  4  1  0  0  0  0
  3  5  1  0  0  0  0
  5  6  1  0  0  0  0
  6  7  2  0  0  0  0
  7  8  1  0  0  0  0
  8  9  2  0  0  0  0
  9 10  1  0  0  0  0
  9 11  1  0  0  0  0
 11 12  2  0  0  0  0
 12  6  1  0  0  0  0
M  END
>  <EXTREG>  (ZINC00057270)
ZINC00057270

>  <LOGBIO>
2.5000

$$$$
ZINC00058109
  -MTS-   02131516532D 0   0.00000     0.00000     0

 13 14  0  0  0  0  0  0  0  0999 V2000
    4.3311    1.6811    0.0000 C   0  0  0  0  0  0  0  0  0  0  0  0
    3.4655    1.1803    0.0000 C   0  0  0  0  0  0  0  0  0  0  0  0
    2.5955    1.6803    0.0000 C   0  0  0  0  0  0  0  0  0  0  0  0
    1.7355    1.1803    0.0000 C   0  0  0  0  0  0  0  0  0  0  0  0
    1.7355    0.1803    0.0000 C   0  0  0  0  0  0  0  0  0  0  0  0
    0.8655   -0.3197    0.0000 O   0  0  0  0  0  0  0  0  0  0  0  0
    0.8655   -1.3197    0.0000 C   0  0  0  0  0  0  0  0  0  0  0  0
    0.0000   -1.8206    0.0000 O   0  0  0  0  0  0  0  0  0  0  0  0
    1.7355   -1.8197    0.0000 C   0  0  0  0  0  0  0  0  0  0  0  0
    2.5955   -1.3197    0.0000 C   0  0  0  0  0  0  0  0  0  0  0  0
    3.4623   -1.8184    0.0000 O   0  0  0  0  0  0  0  0  0  0  0  0
    2.5955   -0.3197    0.0000 C   0  0  0  0  0  0  0  0  0  0  0  0
    3.4655    0.1803    0.0000 C   0  0  0  0  0  0  0  0  0  0  0  0
  1  2  1  0  0  0  0
  2  3  1  0  0  0  0
  3  4  2  0  0  0  0
  4  5  1  0  0  0  0
  5  6  1  0  0  0  0
  6  7  1  0  0  0  0
  7  8  2  0  0  0  0
  7  9  1  0  0  0  0
  9 10  1  0  0  0  0
 10 11  2  0  0  0  0
 10 12  1  0  0  0  0
 12  5  2  0  0  0  0
 12 13  1  0  0  0  0
 13  2  2  0  0  0  0
M  END
>  <EXTREG>  (ZINC00058109)
ZINC00058109

>  <LOGBIO>
2.5000

$$$$
ZINC00058190
  -MTS-   02131516532D 0   0.00000     0.00000     0

 13 14  0  0  0  0  0  0  0  0999 V2000
    3.7263   -1.4550    0.0000 C   0  0  0  0  0  0  0  0  0  0  0  0
    4.1331   -0.5377    0.0000 C   0  0  0  0  0  0  0  0  0  0  0  0
    5.1224   -0.4334    0.0000 O   0  0  0  0  0  0  0  0  0  0  0  0
    3.5446    0.2708    0.0000 N   0  0  0  0  0  0  0  0  0  0  0  0
    3.8546    1.2308    0.0000 C   0  0  0  0  0  0  0  0  0  0  0  0
    4.8043    1.5439    0.0000 O   0  0  0  0  0  0  0  0  0  0  0  0
    3.0446    1.8108    0.0000 S   0  0  0  0  0  0  0  0  0  0  0  0
    2.2346    1.2308    0.0000 C   0  0  0  0  0  0  0  0  0  0  0  0
    1.2554    1.4335    0.0000 C   0  0  0  0  0  0  0  0  0  0  0  0
    0.5872    0.6895    0.0000 C   0  0  0  0  0  0  0  0  0  0  0  0
    0.9003   -0.2638    0.0000 C   0  0  0  0  0  0  0  0  0  0  0  0
    1.8742   -0.4665    0.0000 C   0  0  0  0  0  0  0  0  0  0  0  0
    2.5446    0.2708    0.0000 C   0  0  0  0  0  0  0  0  0  0  0  0
  1  2  1  0  0  0  0
  2  3  2  0  0  0  0
  2  4  1  0  0  0  0
  4  5  1  0  0  0  0
  5  6  2  0  0  0  0
  5  7  1  0  0  0  0
  7  8  1  0  0  0  0
  8  9  2  0  0  0  0
  9 10  1  0  0  0  0
 10 11  2  0  0  0  0
 11 12  1  0  0  0  0
 12 13  2  0  0  0  0
 13  4  1  0  0  0  0
 13  8  1  0  0  0  0
M  END
>  <EXTREG>  (ZINC00058190)
ZINC00058190

>  <LOGBIO>
2.5000

$$$$
ZINC00058473
  -MTS-   02131516532D 0   0.00000     0.00000     0

 18 19  0  0  1  0  0  0  0  0999 V2000
    6.3955   -0.5389    0.0000 C   0  0  0  0  0  0  0  0  0  0  0  0
    5.8070    0.2696    0.0000 C   0  0  0  0  0  0  0  0  0  0  0  0
    6.1170    1.2296    0.0000 C   0  0  0  0  0  0  0  0  0  0  0  0
    5.3070    1.8096    0.0000 C   0  0  2  0  0  0  0  0  0  0  0  0
    5.9744    2.5543    0.0000 C   0  0  0  0  0  0  0  0  0  0  0  0
    4.6396    2.5543    0.0000 O   0  0  0  0  0  0  0  0  0  0  0  0
    4.4970    1.2296    0.0000 N   0  0  0  0  0  0  0  0  0  0  0  0
    4.8070    0.2696    0.0000 N   0  0  0  0  0  0  0  0  0  0  0  0
    3.5473    1.5428    0.0000 C   0  0  0  0  0  0  0  0  0  0  0  0
    3.3424    2.5251    0.0000 O   0  0  0  0  0  0  0  0  0  0  0  0
    2.8048    0.8807    0.0000 C   0  0  0  0  0  0  0  0  0  0  0  0
    3.0096   -0.1016    0.0000 S   0  0  0  0  0  0  0  0  0  0  0  0
    2.2639   -0.7678    0.0000 C   0  0  0  0  0  0  0  0  0  0  0  0
    1.3105   -0.4550    0.0000 C   0  0  0  0  0  0  0  0  0  0  0  0
    0.5700   -1.1194    0.0000 C   0  0  0  0  0  0  0  0  0  0  0  0
    0.7732   -2.0985    0.0000 C   0  0  0  0  0  0  0  0  0  0  0  0
    1.7169   -2.4133    0.0000 C   0  0  0  0  0  0  0  0  0  0  0  0
    2.4671   -1.7470    0.0000 N   0  0  0  0  0  0  0  0  0  0  0  0
  1  2  1  0  0  0  0
  2  3  1  0  0  0  0
  3  4  1  0  0  0  0
  4  5  1  6  0  0  0
  4  6  1  1  0  0  0
  4  7  1  0  0  0  0
  7  8  1  0  0  0  0
  8  2  2  0  0  0  0
  7  9  1  0  0  0  0
  9 10  2  0  0  0  0
  9 11  1  0  0  0  0
 11 12  1  0  0  0  0
 12 13  1  0  0  0  0
 13 14  2  0  0  0  0
 14 15  1  0  0  0  0
 15 16  2  0  0  0  0
 16 17  1  0  0  0  0
 17 18  2  0  0  0  0
 18 13  1  0  0  0  0
M  END
>  <EXTREG>  (ZINC00058473)
ZINC00058473

>  <LOGBIO>
2.5000

$$$$
ZINC00060932
  -MTS-   02131516532D 0   0.00000     0.00000     0

 14 15  0  0  1  0  0  0  0  0999 V2000
    5.6392   -1.8763    0.0000 O   0  0  0  0  0  0  0  0  0  0  0  0
    5.0479   -1.0698    0.0000 C   0  0  0  0  0  0  0  0  0  0  0  0
    5.4511   -0.1510    0.0000 C   0  0  0  0  0  0  0  0  0  0  0  0
    4.8612    0.6501    0.0000 C   0  0  0  0  0  0  0  0  0  0  0  0
    3.8670    0.5421    0.0000 C   0  0  0  0  0  0  0  0  0  0  0  0
    3.4628   -0.3668    0.0000 C   0  0  1  0  0  0  0  0  0  0  0  0
    2.4683   -0.4722    0.0000 C   0  0  0  0  0  0  0  0  0  0  0  0
    1.8798    0.3363    0.0000 N   0  0  0  0  0  0  0  0  0  0  0  0
    2.1898    1.2963    0.0000 C   0  0  0  0  0  0  0  0  0  0  0  0
    1.3798    1.8763    0.0000 N   0  0  0  0  0  0  0  0  0  0  0  0
    0.5698    1.2963    0.0000 C   0  0  0  0  0  0  0  0  0  0  0  0
    0.8798    0.3363    0.0000 N   0  0  0  0  0  0  0  0  0  0  0  0
    4.0537   -1.1778    0.0000 C   0  0  0  0  0  0  0  0  0  0  0  0
    3.1098    0.1184    0.0000 H   0  0  0  0  0  0  0  0  0  0  0  0
  1  2  2  0  0  0  0
  2  3  1  0  0  0  0
  3  4  1  0  0  0  0
  4  5  1  0  0  0  0
  5  6  1  0  0  0  0
  6 14  1  1  0  0  0
  6  7  1  6  0  0  0
  7  8  1  0  0  0  0
  8  9  1  0  0  0  0
  9 10  2  0  0  0  0
 10 11  1  0  0  0  0
 11 12  2  0  0  0  0
 12  8  1  0  0  0  0
  6 13  1  0  0  0  0
 13  2  1  0  0  0  0
M  END
>  <EXTREG>  (ZINC00060932)
ZINC00060932

>  <LOGBIO>
2.5000

$$$$
ZINC00061448
  -MTS-   02131516532D 0   0.00000     0.00000     0

 21 24  0  0  0  0  0  0  0  0999 V2000
    0.6104   -3.8915    0.0000 C   0  0  0  0  0  0  0  0  0  0  0  0
    1.1048   -3.0223    0.0000 C   0  0  0  0  0  0  0  0  0  0  0  0
    2.1082   -3.0147    0.0000 C   0  0  0  0  0  0  0  0  0  0  0  0
    2.5982   -2.1490    0.0000 C   0  0  0  0  0  0  0  0  0  0  0  0
    2.0934   -1.2857    0.0000 C   0  0  0  0  0  0  0  0  0  0  0  0
    1.0986   -1.2882    0.0000 C   0  0  0  0  0  0  0  0  0  0  0  0
    0.6000   -2.1590    0.0000 C   0  0  0  0  0  0  0  0  0  0  0  0
    2.5899   -0.4177    0.0000 N   0  0  0  0  0  0  0  0  0  0  0  0
    3.5934   -0.4127    0.0000 C   0  0  0  0  0  0  0  0  0  0  0  0
    4.0981   -1.2759    0.0000 C   0  0  0  0  0  0  0  0  0  0  0  0
    4.0855    0.4518    0.0000 N   0  0  0  0  0  0  0  0  0  0  0  0
    3.5855    1.3163    0.0000 C   0  0  0  0  0  0  0  0  0  0  0  0
    3.8955    2.2763    0.0000 S   0  0  0  0  0  0  0  0  0  0  0  0
    3.0855    2.8563    0.0000 C   0  0  0  0  0  0  0  0  0  0  0  0
    2.7755    3.8163    0.0000 C   0  0  0  0  0  0  0  0  0  0  0  0
    1.7755    3.8163    0.0000 C   0  0  0  0  0  0  0  0  0  0  0  0
    1.4655    2.8563    0.0000 C   0  0  0  0  0  0  0  0  0  0  0  0
    2.2755    2.2763    0.0000 C   0  0  0  0  0  0  0  0  0  0  0  0
    2.5855    1.3163    0.0000 C   0  0  0  0  0  0  0  0  0  0  0  0
    2.0873    0.4468    0.0000 C   0  0  0  0  0  0  0  0  0  0  0  0
    1.0873    0.4436    0.0000 O   0  0  0  0  0  0  0  0  0  0  0  0
  1  2  1  0  0  0  0
  2  3  2  0  0  0  0
  3  4  1  0  0  0  0
  4  5  2  0  0  0  0
  5  6  1  0  0  0  0
  6  7  2  0  0  0  0
  7  2  1  0  0  0  0
  5  8  1  0  0  0  0
  8  9  1  0  0  0  0
  9 10  1  0  0  0  0
  9 11  2  0  0  0  0
 11 12  1  0  0  0  0
 12 13  1  0  0  0  0
 13 14  1  0  0  0  0
 14 15  1  0  0  0  0
 15 16  1  0  0  0  0
 16 17  1  0  0  0  0
 17 18  1  0  0  0  0
 18 14  2  0  0  0  0
 18 19  1  0  0  0  0
 19 12  2  0  0  0  0
 19 20  1  0  0  0  0
 20  8  1  0  0  0  0
 20 21  2  0  0  0  0
M  END
>  <EXTREG>  (ZINC00061448)
ZINC00061448

>  <LOGBIO>
2.5000

$$$$
ZINC00062301
  -MTS-   02131516532D 0   0.00000     0.00000     0

 20 21  0  0  0  0  0  0  0  0999 V2000
    5.2606    2.0814    0.0000 O   0  0  0  0  0  0  0  0  0  0  0  0
    4.8538    1.1641    0.0000 C   0  0  0  0  0  0  0  0  0  0  0  0
    3.8645    1.0598    0.0000 C   0  0  0  0  0  0  0  0  0  0  0  0
    3.4576    0.1425    0.0000 O   0  0  0  0  0  0  0  0  0  0  0  0
    2.4683    0.0382    0.0000 C   0  0  0  0  0  0  0  0  0  0  0  0
    2.0615   -0.8791    0.0000 O   0  0  0  0  0  0  0  0  0  0  0  0
    1.8798    0.8466    0.0000 C   0  0  0  0  0  0  0  0  0  0  0  0
    2.1898    1.8066    0.0000 O   0  0  0  0  0  0  0  0  0  0  0  0
    1.3798    2.3866    0.0000 C   0  0  0  0  0  0  0  0  0  0  0  0
    0.5698    1.8066    0.0000 C   0  0  0  0  0  0  0  0  0  0  0  0
    0.8798    0.8466    0.0000 C   0  0  0  0  0  0  0  0  0  0  0  0
    5.4423    0.3557    0.0000 C   0  0  0  0  0  0  0  0  0  0  0  0
    5.0359   -0.5618    0.0000 C   0  0  0  0  0  0  0  0  0  0  0  0
    5.6230   -1.3649    0.0000 C   0  0  0  0  0  0  0  0  0  0  0  0
    6.6175   -1.2604    0.0000 C   0  0  0  0  0  0  0  0  0  0  0  0
    7.0249   -0.3529    0.0000 C   0  0  0  0  0  0  0  0  0  0  0  0
    6.4368    0.4601    0.0000 C   0  0  0  0  0  0  0  0  0  0  0  0
    7.2040   -2.0704    0.0000 N   0  3  0  0  0  0  0  0  0  0  0  0
    6.7949   -2.9866    0.0000 O   0  5  0  0  0  0  0  0  0  0  0  0
    8.1935   -1.9685    0.0000 O   0  0  0  0  0  0  0  0  0  0  0  0
  1  2  2  0  0  0  0
  2  3  1  0  0  0  0
  3  4  1  0  0  0  0
  4  5  1  0  0  0  0
  5  6  2  0  0  0  0
  5  7  1  0  0  0  0
  7  8  1  0  0  0  0
  8  9  1  0  0  0  0
  9 10  2  0  0  0  0
 10 11  1  0  0  0  0
 11  7  2  0  0  0  0
  2 12  1  0  0  0  0
 12 13  2  0  0  0  0
 13 14  1  0  0  0  0
 14 15  2  0  0  0  0
 15 16  1  0  0  0  0
 16 17  2  0  0  0  0
 17 12  1  0  0  0  0
 15 18  1  0  0  0  0
 18 19  1  0  0  0  0
 18 20  2  0  0  0  0
M  CHG  2  18   1  19  -1
M  END
>  <EXTREG>  (ZINC00062301)
ZINC00062301

>  <LOGBIO>
2.5000

$$$$
ZINC00062796
  -MTS-   02131516532D 0   0.00000     0.00000     0

 25 28  0  0  0  0  0  0  0  0999 V2000
    6.6042   -2.9335    0.0000 F   0  0  0  0  0  0  0  0  0  0  0  0
    7.1016   -2.0660    0.0000 C   0  0  0  0  0  0  0  0  0  0  0  0
    8.1051   -2.0621    0.0000 C   0  0  0  0  0  0  0  0  0  0  0  0
    8.5982   -1.1981    0.0000 C   0  0  0  0  0  0  0  0  0  0  0  0
    8.0964   -0.3330    0.0000 C   0  0  0  0  0  0  0  0  0  0  0  0
    7.1017   -0.3320    0.0000 C   0  0  0  0  0  0  0  0  0  0  0  0
    6.5999   -1.2010    0.0000 C   0  0  0  0  0  0  0  0  0  0  0  0
    5.5999   -1.2020    0.0000 N   0  0  0  0  0  0  0  0  0  0  0  0
    5.0991   -0.3365    0.0000 C   0  0  0  0  0  0  0  0  0  0  0  0
    5.5991    0.5335    0.0000 N   0  0  0  0  0  0  0  0  0  0  0  0
    5.0991    1.3935    0.0000 C   0  0  0  0  0  0  0  0  0  0  0  0
    5.4091    2.3535    0.0000 N   0  0  0  0  0  0  0  0  0  0  0  0
    4.5991    2.9335    0.0000 O   0  0  0  0  0  0  0  0  0  0  0  0
    3.7891    2.3535    0.0000 N   0  0  0  0  0  0  0  0  0  0  0  0
    4.0991    1.3935    0.0000 C   0  0  0  0  0  0  0  0  0  0  0  0
    3.5991    0.5335    0.0000 N   0  0  0  0  0  0  0  0  0  0  0  0
    4.0991   -0.3365    0.0000 C   0  0  0  0  0  0  0  0  0  0  0  0
    3.5982   -1.2020    0.0000 N   0  0  0  0  0  0  0  0  0  0  0  0
    2.5982   -1.2010    0.0000 C   0  0  0  0  0  0  0  0  0  0  0  0
    2.0965   -0.3320    0.0000 C   0  0  0  0  0  0  0  0  0  0  0  0
    1.1017   -0.3330    0.0000 C   0  0  0  0  0  0  0  0  0  0  0  0
    0.6000   -1.1981    0.0000 C   0  0  0  0  0  0  0  0  0  0  0  0
    1.0931   -2.0621    0.0000 C   0  0  0  0  0  0  0  0  0  0  0  0
    2.0965   -2.0660    0.0000 C   0  0  0  0  0  0  0  0  0  0  0  0
    2.5939   -2.9335    0.0000 F   0  0  0  0  0  0  0  0  0  0  0  0
  1  2  1  0  0  0  0
  2  3  2  0  0  0  0
  3  4  1  0  0  0  0
  4  5  2  0  0  0  0
  5  6  1  0  0  0  0
  6  7  2  0  0  0  0
  7  2  1  0  0  0  0
  7  8  1  0  0  0  0
  8  9  1  0  0  0  0
  9 10  2  0  0  0  0
 10 11  1  0  0  0  0
 11 12  2  0  0  0  0
 12 13  1  0  0  0  0
 13 14  1  0  0  0  0
 14 15  2  0  0  0  0
 15 11  1  0  0  0  0
 15 16  1  0  0  0  0
 16 17  2  0  0  0  0
 17  9  1  0  0  0  0
 17 18  1  0  0  0  0
 18 19  1  0  0  0  0
 19 20  2  0  0  0  0
 20 21  1  0  0  0  0
 21 22  2  0  0  0  0
 22 23  1  0  0  0  0
 23 24  2  0  0  0  0
 24 19  1  0  0  0  0
 24 25  1  0  0  0  0
M  END
>  <EXTREG>  (ZINC00062796)
ZINC00062796

>  <LOGBIO>
2.5000

$$$$
ZINC00065278
  -MTS-   02131516532D 0   0.00000     0.00000     0

 19 20  0  0  1  0  0  0  0  0999 V2000
    4.2908   -2.1414    0.0000 O   0  0  0  0  0  0  0  0  0  0  0  0
    5.2886   -2.0351    0.0000 C   0  0  0  0  0  0  0  0  0  0  0  0
    5.8737   -2.8397    0.0000 O   0  0  0  0  0  0  0  0  0  0  0  0
    5.6945   -1.1212    0.0000 C   0  0  0  0  0  0  0  0  0  0  0  0
    5.1060   -0.3127    0.0000 C   0  0  1  0  0  0  0  0  0  0  0  0
    5.4160    0.6473    0.0000 N   0  0  0  0  0  0  0  0  0  0  0  0
    4.6060    1.2273    0.0000 C   0  0  0  0  0  0  0  0  0  0  0  0
    4.6060    2.2273    0.0000 O   0  0  0  0  0  0  0  0  0  0  0  0
    3.7960    0.6473    0.0000 N   0  0  0  0  0  0  0  0  0  0  0  0
    4.1060   -0.3127    0.0000 C   0  0  0  0  0  0  0  0  0  0  0  0
    3.5175   -1.1212    0.0000 O   0  0  0  0  0  0  0  0  0  0  0  0
    2.8463    0.9605    0.0000 C   0  0  0  0  0  0  0  0  0  0  0  0
    2.6410    1.9427    0.0000 C   0  0  0  0  0  0  0  0  0  0  0  0
    1.6956    2.2523    0.0000 C   0  0  0  0  0  0  0  0  0  0  0  0
    0.9489    1.5871    0.0000 C   0  0  0  0  0  0  0  0  0  0  0  0
    0.0000    1.9027    0.0000 Cl  0  0  0  0  0  0  0  0  0  0  0  0
    1.1476    0.6124    0.0000 C   0  0  0  0  0  0  0  0  0  0  0  0
    2.0996    0.2953    0.0000 C   0  0  0  0  0  0  0  0  0  0  0  0
    5.6985   -0.2180    0.0000 H   0  0  0  0  0  0  0  0  0  0  0  0
  1  2  1  0  0  0  0
  2  3  2  0  0  0  0
  2  4  1  0  0  0  0
  5  4  1  6  0  0  0
  5 19  1  1  0  0  0
  5  6  1  0  0  0  0
  6  7  1  0  0  0  0
  7  8  2  0  0  0  0
  7  9  1  0  0  0  0
  9 10  1  0  0  0  0
 10  5  1  0  0  0  0
 10 11  2  0  0  0  0
  9 12  1  0  0  0  0
 12 13  2  0  0  0  0
 13 14  1  0  0  0  0
 14 15  2  0  0  0  0
 15 16  1  0  0  0  0
 15 17  1  0  0  0  0
 17 18  2  0  0  0  0
 18 12  1  0  0  0  0
M  END
>  <EXTREG>  (ZINC00065278)
ZINC00065278

>  <LOGBIO>
2.5000

$$$$
ZINC00070150
  -MTS-   02131516532D 0   0.00000     0.00000     0

 18 20  0  0  0  0  0  0  0  0999 V2000
    2.0616   -2.0621    0.0000 C   0  0  0  0  0  0  0  0  0  0  0  0
    3.0558   -1.9547    0.0000 C   0  0  0  0  0  0  0  0  0  0  0  0
    3.6488   -2.7642    0.0000 C   0  0  0  0  0  0  0  0  0  0  0  0
    4.6376   -2.6553    0.0000 C   0  0  0  0  0  0  0  0  0  0  0  0
    5.0426   -1.7410    0.0000 C   0  0  0  0  0  0  0  0  0  0  0  0
    4.4588   -0.9356    0.0000 C   0  0  0  0  0  0  0  0  0  0  0  0
    3.4608   -1.0404    0.0000 C   0  0  0  0  0  0  0  0  0  0  0  0
    2.8723   -0.2319    0.0000 N   0  0  0  0  0  0  0  0  0  0  0  0
    3.1823    0.7281    0.0000 C   0  0  0  0  0  0  0  0  0  0  0  0
    4.1320    1.0413    0.0000 O   0  0  0  0  0  0  0  0  0  0  0  0
    2.3723    1.3081    0.0000 C   0  0  0  0  0  0  0  0  0  0  0  0
    2.2727    2.3062    0.0000 C   0  0  0  0  0  0  0  0  0  0  0  0
    1.3607    2.7165    0.0000 C   0  0  0  0  0  0  0  0  0  0  0  0
    0.5478    2.1282    0.0000 C   0  0  0  0  0  0  0  0  0  0  0  0
    0.6509    1.1388    0.0000 N   0  0  0  0  0  0  0  0  0  0  0  0
    1.5623    0.7281    0.0000 C   0  0  0  0  0  0  0  0  0  0  0  0
    1.8723   -0.2319    0.0000 C   0  0  0  0  0  0  0  0  0  0  0  0
    1.2838   -1.0404    0.0000 O   0  0  0  0  0  0  0  0  0  0  0  0
  1  2  1  0  0  0  0
  2  3  2  0  0  0  0
  3  4  1  0  0  0  0
  4  5  2  0  0  0  0
  5  6  1  0  0  0  0
  6  7  2  0  0  0  0
  7  2  1  0  0  0  0
  7  8  1  0  0  0  0
  8  9  1  0  0  0  0
  9 10  2  0  0  0  0
  9 11  1  0  0  0  0
 11 12  2  0  0  0  0
 12 13  1  0  0  0  0
 13 14  2  0  0  0  0
 14 15  1  0  0  0  0
 15 16  2  0  0  0  0
 16 11  1  0  0  0  0
 16 17  1  0  0  0  0
 17  8  1  0  0  0  0
 17 18  2  0  0  0  0
M  END
>  <EXTREG>  (ZINC00070150)
ZINC00070150

>  <LOGBIO>
2.5000

$$$$
ZINC00070650
  -MTS-   02131516532D 0   0.00000     0.00000     0

 16 18  0  0  0  0  0  0  0  0999 V2000
    1.2952   -1.3814    0.0000 Br  0  0  0  0  0  0  0  0  0  0  0  0
    1.2944   -0.7814    0.0000 C   0  0  0  0  0  0  0  0  0  0  0  0
    0.5194   -0.3354    0.0000 C   0  0  0  0  0  0  0  0  0  0  0  0
    0.5194    0.5556    0.0000 C   0  0  0  0  0  0  0  0  0  0  0  0
    1.2944    1.0016    0.0000 C   0  0  0  0  0  0  0  0  0  0  0  0
    1.4644    1.8846    0.0000 C   0  0  0  0  0  0  0  0  0  0  0  0
    2.5974    1.8806    0.0000 C   0  0  0  0  0  0  0  0  0  0  0  0
    2.8344    1.0016    0.0000 C   0  0  0  0  0  0  0  0  0  0  0  0
    3.6054    0.5556    0.0000 C   0  0  0  0  0  0  0  0  0  0  0  0
    3.6054   -0.3354    0.0000 C   0  0  0  0  0  0  0  0  0  0  0  0
    2.8344   -0.7814    0.0000 C   0  0  0  0  0  0  0  0  0  0  0  0
    2.0644   -0.3354    0.0000 C   0  0  0  0  0  0  0  0  0  0  0  0
    2.0644    0.5556    0.0000 C   0  0  0  0  0  0  0  0  0  0  0  0
    2.8341   -1.9814    0.0000 N   0  3  0  0  0  0  0  0  0  0  0  0
    1.9652   -2.4833    0.0000 O   0  5  0  0  0  0  0  0  0  0  0  0
    3.6952   -2.4795    0.0000 O   0  0  0  0  0  0  0  0  0  0  0  0
  1  2  1  0  0  0  0
  2  3  2  0  0  0  0
  3  4  1  0  0  0  0
  4  5  2  0  0  0  0
  5  6  1  0  0  0  0
  6  7  1  0  0  0  0
  7  8  1  0  0  0  0
  8  9  2  0  0  0  0
  9 10  1  0  0  0  0
 10 11  2  0  0  0  0
 11 12  1  0  0  0  0
 12  2  1  0  0  0  0
 12 13  2  0  0  0  0
 13  5  1  0  0  0  0
 13  8  1  0  0  0  0
 11 14  1  0  0  0  0
 14 15  1  0  0  0  0
 14 16  2  0  0  0  0
M  CHG  2  14   1  15  -1
M  END
>  <EXTREG>  (ZINC00070650)
ZINC00070650

>  <LOGBIO>
2.5000

$$$$
ZINC00073562
  -MTS-   02131516532D 0   0.00000     0.00000     0

 16 18  0  0  0  0  0  0  0  0999 V2000
    5.2306   -3.3870    0.0000 Cl  0  0  0  0  0  0  0  0  0  0  0  0
    4.6401   -2.5800    0.0000 C   0  0  0  0  0  0  0  0  0  0  0  0
    5.0442   -1.6615    0.0000 C   0  0  0  0  0  0  0  0  0  0  0  0
    4.4551   -0.8599    0.0000 C   0  0  0  0  0  0  0  0  0  0  0  0
    3.4608   -0.9668    0.0000 C   0  0  0  0  0  0  0  0  0  0  0  0
    3.0557   -1.8753    0.0000 C   0  0  0  0  0  0  0  0  0  0  0  0
    3.6458   -2.6869    0.0000 C   0  0  0  0  0  0  0  0  0  0  0  0
    2.8723   -0.1583    0.0000 C   0  0  0  0  0  0  0  0  0  0  0  0
    3.1823    0.8017    0.0000 C   0  0  0  0  0  0  0  0  0  0  0  0
    2.3723    1.3817    0.0000 N   0  0  0  0  0  0  0  0  0  0  0  0
    2.2727    2.3798    0.0000 C   0  0  0  0  0  0  0  0  0  0  0  0
    1.3607    2.7901    0.0000 C   0  0  0  0  0  0  0  0  0  0  0  0
    0.5478    2.2018    0.0000 C   0  0  0  0  0  0  0  0  0  0  0  0
    0.6509    1.2124    0.0000 N   0  0  0  0  0  0  0  0  0  0  0  0
    1.5623    0.8017    0.0000 C   0  0  0  0  0  0  0  0  0  0  0  0
    1.8723   -0.1583    0.0000 N   0  0  0  0  0  0  0  0  0  0  0  0
  1  2  1  0  0  0  0
  2  3  2  0  0  0  0
  3  4  1  0  0  0  0
  4  5  2  0  0  0  0
  5  6  1  0  0  0  0
  6  7  2  0  0  0  0
  7  2  1  0  0  0  0
  5  8  1  0  0  0  0
  8  9  2  0  0  0  0
  9 10  1  0  0  0  0
 10 11  1  0  0  0  0
 11 12  2  0  0  0  0
 12 13  1  0  0  0  0
 13 14  2  0  0  0  0
 14 15  1  0  0  0  0
 15 10  1  0  0  0  0
 15 16  2  0  0  0  0
 16  8  1  0  0  0  0
M  END
>  <EXTREG>  (ZINC00073562)
ZINC00073562

>  <LOGBIO>
2.5000

$$$$
ZINC00074550
  -MTS-   02131516532D 0   0.00000     0.00000     0

 18 20  0  0  0  0  0  0  0  0999 V2000
    5.3165   -0.9846    0.0000 C   0  0  0  0  0  0  0  0  0  0  0  0
    4.7280   -0.1761    0.0000 C   0  0  0  0  0  0  0  0  0  0  0  0
    5.0380    0.7839    0.0000 O   0  0  0  0  0  0  0  0  0  0  0  0
    4.2280    1.3639    0.0000 N   0  0  0  0  0  0  0  0  0  0  0  0
    3.4180    0.7839    0.0000 C   0  0  0  0  0  0  0  0  0  0  0  0
    2.4683    1.0970    0.0000 C   0  0  0  0  0  0  0  0  0  0  0  0
    1.7190    0.4296    0.0000 C   0  0  0  0  0  0  0  0  0  0  0  0
    0.7749    0.7430    0.0000 C   0  0  0  0  0  0  0  0  0  0  0  0
    0.5703    1.7219    0.0000 C   0  0  0  0  0  0  0  0  0  0  0  0
    1.3098    2.3873    0.0000 C   0  0  0  0  0  0  0  0  0  0  0  0
    2.2637    2.0759    0.0000 C   0  0  0  0  0  0  0  0  0  0  0  0
    3.0084    2.7432    0.0000 Cl  0  0  0  0  0  0  0  0  0  0  0  0
    3.7280   -0.1761    0.0000 C   0  0  0  0  0  0  0  0  0  0  0  0
    3.1395   -0.9846    0.0000 C   0  0  0  0  0  0  0  0  0  0  0  0
    2.1307   -0.9846    0.0000 O   0  0  0  0  0  0  0  0  0  0  0  0
    1.8276   -1.9337    0.0000 C   0  0  0  0  0  0  0  0  0  0  0  0
    2.6285   -2.5262    0.0000 C   0  0  0  0  0  0  0  0  0  0  0  0
    3.4468   -1.9362    0.0000 N   0  0  0  0  0  0  0  0  0  0  0  0
  1  2  1  0  0  0  0
  2  3  1  0  0  0  0
  3  4  1  0  0  0  0
  4  5  2  0  0  0  0
  5  6  1  0  0  0  0
  6  7  2  0  0  0  0
  7  8  1  0  0  0  0
  8  9  2  0  0  0  0
  9 10  1  0  0  0  0
 10 11  2  0  0  0  0
 11  6  1  0  0  0  0
 11 12  1  0  0  0  0
  5 13  1  0  0  0  0
 13  2  2  0  0  0  0
 13 14  1  0  0  0  0
 14 15  1  0  0  0  0
 15 16  1  0  0  0  0
 16 17  1  0  0  0  0
 17 18  1  0  0  0  0
 18 14  2  0  0  0  0
M  END
>  <EXTREG>  (ZINC00074550)
ZINC00074550

>  <LOGBIO>
2.5000

$$$$
ZINC00074680
  -MTS-   02131516532D 0   0.00000     0.00000     0

 23 24  0  0  1  0  0  0  0  0999 V2000
    3.1863    2.9377    0.0000 O   0  0  0  0  0  0  0  0  0  0  0  0
    2.3208    2.4368    0.0000 C   0  0  2  0  0  0  0  0  0  0  0  0
    1.4508    2.9368    0.0000 C   0  0  0  0  0  0  0  0  0  0  0  0
    0.5908    2.4368    0.0000 C   0  0  0  0  0  0  0  0  0  0  0  0
    0.5908    1.4368    0.0000 C   0  0  0  0  0  0  0  0  0  0  0  0
    1.4508    0.9368    0.0000 C   0  0  0  0  0  0  0  0  0  0  0  0
    2.3208    1.4368    0.0000 C   0  0  1  0  0  0  0  0  0  0  0  0
    3.1863    0.9360    0.0000 S   0  0  0  0  0  0  0  0  0  0  0  0
    3.6872    1.8015    0.0000 O   0  0  0  0  0  0  0  0  0  0  0  0
    2.6855    0.0704    0.0000 O   0  0  0  0  0  0  0  0  0  0  0  0
    4.0518    0.4351    0.0000 C   0  0  0  0  0  0  0  0  0  0  0  0
    4.0507   -0.6649    0.0000 C   0  0  0  0  0  0  0  0  0  0  0  0
    3.1817   -1.1666    0.0000 C   0  0  0  0  0  0  0  0  0  0  0  0
    3.1828   -2.1614    0.0000 C   0  0  0  0  0  0  0  0  0  0  0  0
    4.0478   -2.6631    0.0000 C   0  0  0  0  0  0  0  0  0  0  0  0
    4.9118   -2.1700    0.0000 C   0  0  0  0  0  0  0  0  0  0  0  0
    4.9158   -1.1666    0.0000 C   0  0  0  0  0  0  0  0  0  0  0  0
    5.7756   -2.6739    0.0000 C   0  0  0  0  0  0  0  0  0  0  0  0
    6.2795   -1.8101    0.0000 F   0  0  0  0  0  0  0  0  0  0  0  0
    5.2717   -3.5377    0.0000 F   0  0  0  0  0  0  0  0  0  0  0  0
    6.6394   -3.1778    0.0000 F   0  0  0  0  0  0  0  0  0  0  0  0
    2.8405    1.7366    0.0000 H   0  0  0  0  0  0  0  0  0  0  0  0
    2.3199    3.0368    0.0000 H   0  0  0  0  0  0  0  0  0  0  0  0
  2  1  1  1  0  0  0
  2 23  1  6  0  0  0
  2  3  1  0  0  0  0
  3  4  1  0  0  0  0
  4  5  1  0  0  0  0
  5  6  1  0  0  0  0
  6  7  1  0  0  0  0
  7 22  1  1  0  0  0
  7  2  1  0  0  0  0
  7  8  1  6  0  0  0
  8  9  2  0  0  0  0
  8 10  2  0  0  0  0
  8 11  1  0  0  0  0
 11 12  1  0  0  0  0
 12 13  2  0  0  0  0
 13 14  1  0  0  0  0
 14 15  2  0  0  0  0
 15 16  1  0  0  0  0
 16 17  2  0  0  0  0
 17 12  1  0  0  0  0
 16 18  1  0  0  0  0
 18 19  1  0  0  0  0
 18 20  1  0  0  0  0
 18 21  1  0  0  0  0
M  END
>  <EXTREG>  (ZINC00074680)
ZINC00074680

>  <LOGBIO>
2.5000

$$$$
ZINC00074707
  -MTS-   02131516532D 0   0.00000     0.00000     0

 17 19  0  0  0  0  0  0  0  0999 V2000
    6.8950   -1.5363    0.0000 C   0  0  0  0  0  0  0  0  0  0  0  0
    6.3041   -0.7253    0.0000 C   0  0  0  0  0  0  0  0  0  0  0  0
    5.3150   -0.8317    0.0000 N   0  0  0  0  0  0  0  0  0  0  0  0
    4.9077   -1.7450    0.0000 C   0  0  0  0  0  0  0  0  0  0  0  0
    5.4895   -2.5519    0.0000 C   0  0  0  0  0  0  0  0  0  0  0  0
    6.4877   -2.4496    0.0000 O   0  0  0  0  0  0  0  0  0  0  0  0
    4.7265   -0.0232    0.0000 C   0  0  0  0  0  0  0  0  0  0  0  0
    5.0365    0.9368    0.0000 S   0  0  0  0  0  0  0  0  0  0  0  0
    4.2265    1.5168    0.0000 N   0  0  0  0  0  0  0  0  0  0  0  0
    3.4165    0.9368    0.0000 C   0  0  0  0  0  0  0  0  0  0  0  0
    3.7265   -0.0232    0.0000 N   0  0  0  0  0  0  0  0  0  0  0  0
    2.4668    1.2500    0.0000 C   0  0  0  0  0  0  0  0  0  0  0  0
    2.2614    2.2322    0.0000 C   0  0  0  0  0  0  0  0  0  0  0  0
    1.3161    2.5418    0.0000 C   0  0  0  0  0  0  0  0  0  0  0  0
    0.5693    1.8766    0.0000 C   0  0  0  0  0  0  0  0  0  0  0  0
    0.7680    0.9019    0.0000 C   0  0  0  0  0  0  0  0  0  0  0  0
    1.7201    0.5848    0.0000 C   0  0  0  0  0  0  0  0  0  0  0  0
  1  2  1  0  0  0  0
  2  3  1  0  0  0  0
  3  4  1  0  0  0  0
  4  5  1  0  0  0  0
  5  6  1  0  0  0  0
  6  1  1  0  0  0  0
  3  7  1  0  0  0  0
  7  8  1  0  0  0  0
  8  9  1  0  0  0  0
  9 10  2  0  0  0  0
 10 11  1  0  0  0  0
 11  7  2  0  0  0  0
 10 12  1  0  0  0  0
 12 13  2  0  0  0  0
 13 14  1  0  0  0  0
 14 15  2  0  0  0  0
 15 16  1  0  0  0  0
 16 17  2  0  0  0  0
 17 12  1  0  0  0  0
M  END
>  <EXTREG>  (ZINC00074707)
ZINC00074707

>  <LOGBIO>
2.5000

$$$$
ZINC00074891
  -MTS-   02131516532D 0   0.00000     0.00000     0

 23 24  0  0  0  0  0  0  0  0999 V2000
    3.9811    3.0687    0.0000 F   0  0  0  0  0  0  0  0  0  0  0  0
    3.1156    2.5679    0.0000 C   0  0  0  0  0  0  0  0  0  0  0  0
    3.6165    1.7024    0.0000 F   0  0  0  0  0  0  0  0  0  0  0  0
    2.6147    3.4334    0.0000 F   0  0  0  0  0  0  0  0  0  0  0  0
    2.2501    2.0670    0.0000 C   0  0  0  0  0  0  0  0  0  0  0  0
    1.3801    2.5670    0.0000 C   0  0  0  0  0  0  0  0  0  0  0  0
    0.5201    2.0670    0.0000 C   0  0  0  0  0  0  0  0  0  0  0  0
    0.5201    1.0670    0.0000 C   0  0  0  0  0  0  0  0  0  0  0  0
    1.3801    0.5670    0.0000 C   0  0  0  0  0  0  0  0  0  0  0  0
    2.2501    1.0670    0.0000 C   0  0  0  0  0  0  0  0  0  0  0  0
    3.1156    0.5662    0.0000 N   0  0  0  0  0  0  0  0  0  0  0  0
    3.1146   -0.4373    0.0000 C   0  0  0  0  0  0  0  0  0  0  0  0
    2.2521   -0.9329    0.0000 O   0  0  0  0  0  0  0  0  0  0  0  0
    3.9799   -0.9386    0.0000 C   0  0  0  0  0  0  0  0  0  0  0  0
    4.8501   -0.4390    0.0000 C   0  0  0  0  0  0  0  0  0  0  0  0
    5.7099   -0.9395    0.0000 C   0  0  0  0  0  0  0  0  0  0  0  0
    5.7093   -1.9395    0.0000 C   0  0  0  0  0  0  0  0  0  0  0  0
    4.8491   -2.4390    0.0000 C   0  0  0  0  0  0  0  0  0  0  0  0
    3.9793   -1.9386    0.0000 C   0  0  0  0  0  0  0  0  0  0  0  0
    3.1136   -2.4390    0.0000 Cl  0  0  0  0  0  0  0  0  0  0  0  0
    6.5759   -2.4386    0.0000 N   0  3  0  0  0  0  0  0  0  0  0  0
    7.4446   -1.9365    0.0000 O   0  5  0  0  0  0  0  0  0  0  0  0
    6.5774   -3.4334    0.0000 O   0  0  0  0  0  0  0  0  0  0  0  0
  1  2  1  0  0  0  0
  2  3  1  0  0  0  0
  2  4  1  0  0  0  0
  2  5  1  0  0  0  0
  5  6  2  0  0  0  0
  6  7  1  0  0  0  0
  7  8  2  0  0  0  0
  8  9  1  0  0  0  0
  9 10  2  0  0  0  0
 10  5  1  0  0  0  0
 10 11  1  0  0  0  0
 11 12  1  0  0  0  0
 12 13  2  0  0  0  0
 12 14  1  0  0  0  0
 14 15  2  0  0  0  0
 15 16  1  0  0  0  0
 16 17  2  0  0  0  0
 17 18  1  0  0  0  0
 18 19  2  0  0  0  0
 19 14  1  0  0  0  0
 19 20  1  0  0  0  0
 17 21  1  0  0  0  0
 21 22  1  0  0  0  0
 21 23  2  0  0  0  0
M  CHG  2  21   1  22  -1
M  END
>  <EXTREG>  (ZINC00074891)
ZINC00074891

>  <LOGBIO>
2.5000

$$$$
ZINC00075204
  -MTS-   02131516532D 0   0.00000     0.00000     0

 20 21  0  0  1  0  0  0  0  0999 V2000
    4.9618   -2.7872    0.0000 C   0  0  0  0  0  0  0  0  0  0  0  0
    4.3733   -1.9787    0.0000 C   0  0  0  0  0  0  0  0  0  0  0  0
    4.6833   -1.0187    0.0000 C   0  0  0  0  0  0  0  0  0  0  0  0
    3.8733   -0.4387    0.0000 C   0  0  0  0  0  0  0  0  0  0  0  0
    3.8733    0.5613    0.0000 C   0  0  0  0  0  0  0  0  0  0  0  0
    3.0633   -1.0187    0.0000 N   0  0  0  0  0  0  0  0  0  0  0  0
    3.3733   -1.9787    0.0000 N   0  0  0  0  0  0  0  0  0  0  0  0
    1.9236   -0.6429    0.0000 C   0  0  1  0  0  0  0  0  0  0  0  0
    1.1750   -1.3111    0.0000 C   0  0  0  0  0  0  0  0  0  0  0  0
    1.3786   -2.2848    0.0000 N   0  3  0  0  0  0  0  0  0  0  0  0
    0.6300   -2.9530    0.0000 O   0  5  0  0  0  0  0  0  0  0  0  0
    1.9485   -2.4724    0.0000 O   0  0  0  0  0  0  0  0  0  0  0  0
    1.7200    0.3362    0.0000 C   0  0  0  0  0  0  0  0  0  0  0  0
    2.4679    1.0051    0.0000 C   0  0  0  0  0  0  0  0  0  0  0  0
    2.2634    1.9786    0.0000 C   0  0  0  0  0  0  0  0  0  0  0  0
    1.3140    2.2927    0.0000 C   0  0  0  0  0  0  0  0  0  0  0  0
    1.1128    3.2723    0.0000 F   0  0  0  0  0  0  0  0  0  0  0  0
    0.5692    1.6333    0.0000 C   0  0  0  0  0  0  0  0  0  0  0  0
    0.7706    0.6503    0.0000 C   0  0  0  0  0  0  0  0  0  0  0  0
    1.3538   -0.4550    0.0000 H   0  0  0  0  0  0  0  0  0  0  0  0
  1  2  1  0  0  0  0
  2  3  1  0  0  0  0
  3  4  2  0  0  0  0
  4  5  1  0  0  0  0
  4  6  1  0  0  0  0
  6  7  1  0  0  0  0
  7  2  2  0  0  0  0
  6  8  1  0  0  0  0
  8 20  1  6  0  0  0
  8  9  1  1  0  0  0
  9 10  1  0  0  0  0
 10 11  1  0  0  0  0
 10 12  2  0  0  0  0
  8 13  1  0  0  0  0
 13 14  2  0  0  0  0
 14 15  1  0  0  0  0
 15 16  2  0  0  0  0
 16 17  1  0  0  0  0
 16 18  1  0  0  0  0
 18 19  2  0  0  0  0
 19 13  1  0  0  0  0
M  CHG  2  10   1  11  -1
M  END
>  <EXTREG>  (ZINC00075204)
ZINC00075204

>  <LOGBIO>
2.5000

$$$$
ZINC00075795
  -MTS-   02131516532D 0   0.00000     0.00000     0

 16 17  0  0  0  0  0  0  0  0999 V2000
    4.7158    0.3428    0.0000 N   0  0  0  0  0  0  0  0  0  0  0  0
    4.4085   -0.6088    0.0000 C   0  0  0  0  0  0  0  0  0  0  0  0
    3.4499   -0.9231    0.0000 N   0  0  0  0  0  0  0  0  0  0  0  0
    3.4577   -1.9194    0.0000 N   0  0  0  0  0  0  0  0  0  0  0  0
    4.4033   -2.2329    0.0000 N   0  0  0  0  0  0  0  0  0  0  0  0
    4.9970   -1.4173    0.0000 C   0  0  0  0  0  0  0  0  0  0  0  0
    5.9970   -1.4173    0.0000 C   0  0  0  0  0  0  0  0  0  0  0  0
    6.9970   -1.4173    0.0000 N   0  0  0  0  0  0  0  0  0  0  0  0
    2.6378   -0.3396    0.0000 C   0  0  0  0  0  0  0  0  0  0  0  0
    2.7364    0.6590    0.0000 C   0  0  0  0  0  0  0  0  0  0  0  0
    1.9274    1.2378    0.0000 C   0  0  0  0  0  0  0  0  0  0  0  0
    2.0261    2.2329    0.0000 Cl  0  0  0  0  0  0  0  0  0  0  0  0
    1.0156    0.8271    0.0000 C   0  0  0  0  0  0  0  0  0  0  0  0
    0.9128   -0.1623    0.0000 C   0  0  0  0  0  0  0  0  0  0  0  0
    0.0000   -0.5707    0.0000 Cl  0  0  0  0  0  0  0  0  0  0  0  0
    1.7260   -0.7503    0.0000 C   0  0  0  0  0  0  0  0  0  0  0  0
  1  2  1  0  0  0  0
  2  3  1  0  0  0  0
  3  4  1  0  0  0  0
  4  5  2  0  0  0  0
  5  6  1  0  0  0  0
  6  2  2  0  0  0  0
  6  7  1  0  0  0  0
  7  8  3  0  0  0  0
  3  9  1  0  0  0  0
  9 10  2  0  0  0  0
 10 11  1  0  0  0  0
 11 12  1  0  0  0  0
 11 13  2  0  0  0  0
 13 14  1  0  0  0  0
 14 15  1  0  0  0  0
 14 16  2  0  0  0  0
 16  9  1  0  0  0  0
M  END
>  <EXTREG>  (ZINC00075795)
ZINC00075795

>  <LOGBIO>
2.5000

$$$$
ZINC00076760
  -MTS-   02131516532D 0   0.00000     0.00000     0

 13 14  0  0  0  0  0  0  0  0999 V2000
    4.9091   -2.1948    0.0000 O   0  0  0  0  0  0  0  0  0  0  0  0
    5.3150   -1.2809    0.0000 C   0  0  0  0  0  0  0  0  0  0  0  0
    4.7265   -0.4724    0.0000 C   0  0  0  0  0  0  0  0  0  0  0  0
    5.0365    0.4876    0.0000 S   0  0  0  0  0  0  0  0  0  0  0  0
    4.2265    1.0676    0.0000 C   0  0  0  0  0  0  0  0  0  0  0  0
    3.4165    0.4876    0.0000 C   0  0  0  0  0  0  0  0  0  0  0  0
    3.7265   -0.4724    0.0000 N   0  0  0  0  0  0  0  0  0  0  0  0
    2.4668    0.8007    0.0000 C   0  0  0  0  0  0  0  0  0  0  0  0
    2.2614    1.7829    0.0000 C   0  0  0  0  0  0  0  0  0  0  0  0
    1.3161    2.0925    0.0000 C   0  0  0  0  0  0  0  0  0  0  0  0
    0.5693    1.4274    0.0000 C   0  0  0  0  0  0  0  0  0  0  0  0
    0.7680    0.4527    0.0000 C   0  0  0  0  0  0  0  0  0  0  0  0
    1.7201    0.1356    0.0000 C   0  0  0  0  0  0  0  0  0  0  0  0
  1  2  1  0  0  0  0
  2  3  1  0  0  0  0
  3  4  1  0  0  0  0
  4  5  1  0  0  0  0
  5  6  2  0  0  0  0
  6  7  1  0  0  0  0
  7  3  2  0  0  0  0
  6  8  1  0  0  0  0
  8  9  2  0  0  0  0
  9 10  1  0  0  0  0
 10 11  2  0  0  0  0
 11 12  1  0  0  0  0
 12 13  2  0  0  0  0
 13  8  1  0  0  0  0
M  END
>  <EXTREG>  (ZINC00076760)
ZINC00076760

>  <LOGBIO>
2.5000

$$$$
ZINC00076984
  -MTS-   02131516532D 0   0.00000     0.00000     0

 18 19  0  0  0  0  0  0  0  0999 V2000
    2.3542    3.4176    0.0000 C   0  0  0  0  0  0  0  0  0  0  0  0
    2.1448    2.4363    0.0000 C   0  0  0  0  0  0  0  0  0  0  0  0
    1.1982    2.1306    0.0000 O   0  0  0  0  0  0  0  0  0  0  0  0
    0.9888    1.1493    0.0000 C   0  0  0  0  0  0  0  0  0  0  0  0
    0.0421    0.8436    0.0000 O   0  0  0  0  0  0  0  0  0  0  0  0
    1.7311    0.4792    0.0000 C   0  0  0  0  0  0  0  0  0  0  0  0
    2.6861    0.7871    0.0000 C   0  0  0  0  0  0  0  0  0  0  0  0
    3.4231    0.1189    0.0000 N   0  0  0  0  0  0  0  0  0  0  0  0
    3.2216   -0.8570    0.0000 C   0  0  0  0  0  0  0  0  0  0  0  0
    2.2630   -1.1713    0.0000 N   0  0  0  0  0  0  0  0  0  0  0  0
    2.2708   -2.1675    0.0000 N   0  0  0  0  0  0  0  0  0  0  0  0
    3.2164   -2.4810    0.0000 C   0  0  0  0  0  0  0  0  0  0  0  0
    3.5221   -3.4332    0.0000 C   0  0  0  0  0  0  0  0  0  0  0  0
    3.8101   -1.6654    0.0000 C   0  0  0  0  0  0  0  0  0  0  0  0
    4.8101   -1.6654    0.0000 C   0  0  0  0  0  0  0  0  0  0  0  0
    5.8101   -1.6654    0.0000 N   0  0  0  0  0  0  0  0  0  0  0  0
    1.5229   -0.4989    0.0000 C   0  0  0  0  0  0  0  0  0  0  0  0
    0.5711   -0.8057    0.0000 C   0  0  0  0  0  0  0  0  0  0  0  0
  1  2  1  0  0  0  0
  2  3  1  0  0  0  0
  3  4  1  0  0  0  0
  4  5  2  0  0  0  0
  4  6  1  0  0  0  0
  6  7  1  0  0  0  0
  7  8  2  0  0  0  0
  8  9  1  0  0  0  0
  9 10  1  0  0  0  0
 10 11  1  0  0  0  0
 11 12  2  0  0  0  0
 12 13  1  0  0  0  0
 12 14  1  0  0  0  0
 14  9  2  0  0  0  0
 14 15  1  0  0  0  0
 15 16  3  0  0  0  0
 10 17  1  0  0  0  0
 17  6  2  0  0  0  0
 17 18  1  0  0  0  0
M  END
>  <EXTREG>  (ZINC00076984)
ZINC00076984

>  <LOGBIO>
2.5000

$$$$
ZINC00077853
  -MTS-   02131516532D 0   0.00000     0.00000     0

 21 22  0  0  0  0  0  0  0  0999 V2000
    7.1965   -1.9317    0.0000 C   0  0  0  0  0  0  0  0  0  0  0  0
    6.6080   -1.1232    0.0000 C   0  0  0  0  0  0  0  0  0  0  0  0
    6.9180   -0.1632    0.0000 O   0  0  0  0  0  0  0  0  0  0  0  0
    6.1080    0.4168    0.0000 C   0  0  0  0  0  0  0  0  0  0  0  0
    5.2980   -0.1632    0.0000 C   0  0  0  0  0  0  0  0  0  0  0  0
    5.6080   -1.1232    0.0000 N   0  0  0  0  0  0  0  0  0  0  0  0
    4.1584    0.2126    0.0000 C   0  0  0  0  0  0  0  0  0  0  0  0
    4.0359    0.7999    0.0000 O   0  0  0  0  0  0  0  0  0  0  0  0
    3.4159   -0.4494    0.0000 N   0  0  0  0  0  0  0  0  0  0  0  0
    2.4663   -0.1358    0.0000 C   0  0  0  0  0  0  0  0  0  0  0  0
    2.2615    0.8465    0.0000 C   0  0  0  0  0  0  0  0  0  0  0  0
    1.3163    1.1566    0.0000 C   0  0  0  0  0  0  0  0  0  0  0  0
    0.5692    0.4919    0.0000 C   0  0  0  0  0  0  0  0  0  0  0  0
    0.7674   -0.4830    0.0000 C   0  0  0  0  0  0  0  0  0  0  0  0
    0.0187   -1.1459    0.0000 Cl  0  0  0  0  0  0  0  0  0  0  0  0
    1.7193   -0.8005    0.0000 C   0  0  0  0  0  0  0  0  0  0  0  0
    1.9205   -1.7801    0.0000 Cl  0  0  0  0  0  0  0  0  0  0  0  0
    6.1080    1.4168    0.0000 C   0  0  0  0  0  0  0  0  0  0  0  0
    5.1080    1.4168    0.0000 F   0  0  0  0  0  0  0  0  0  0  0  0
    7.1080    1.4168    0.0000 F   0  0  0  0  0  0  0  0  0  0  0  0
    6.1080    2.4168    0.0000 F   0  0  0  0  0  0  0  0  0  0  0  0
  1  2  1  0  0  0  0
  2  3  1  0  0  0  0
  3  4  1  0  0  0  0
  4  5  2  0  0  0  0
  5  6  1  0  0  0  0
  6  2  2  0  0  0  0
  5  7  1  0  0  0  0
  7  8  2  0  0  0  0
  7  9  1  0  0  0  0
  9 10  1  0  0  0  0
 10 11  2  0  0  0  0
 11 12  1  0  0  0  0
 12 13  2  0  0  0  0
 13 14  1  0  0  0  0
 14 15  1  0  0  0  0
 14 16  2  0  0  0  0
 16 10  1  0  0  0  0
 16 17  1  0  0  0  0
  4 18  1  0  0  0  0
 18 19  1  0  0  0  0
 18 20  1  0  0  0  0
 18 21  1  0  0  0  0
M  END
>  <EXTREG>  (ZINC00077853)
ZINC00077853

>  <LOGBIO>
2.5000

$$$$
ZINC00078352
  -MTS-   02131516532D 0   0.00000     0.00000     0

 13 13  0  0  0  0  0  0  0  0999 V2000
    5.3117    1.9508    0.0000 N   0  0  0  0  0  0  0  0  0  0  0  0
    4.4462    1.4500    0.0000 C   0  0  0  0  0  0  0  0  0  0  0  0
    3.5762    1.9500    0.0000 C   0  0  0  0  0  0  0  0  0  0  0  0
    2.7162    1.4500    0.0000 C   0  0  0  0  0  0  0  0  0  0  0  0
    2.7162    0.4500    0.0000 C   0  0  0  0  0  0  0  0  0  0  0  0
    1.8494   -0.0487    0.0000 O   0  0  0  0  0  0  0  0  0  0  0  0
    1.8479   -1.0522    0.0000 C   0  0  0  0  0  0  0  0  0  0  0  0
    0.9851   -1.5474    0.0000 C   0  0  0  0  0  0  0  0  0  0  0  0
    0.9836   -2.5508    0.0000 F   0  0  0  0  0  0  0  0  0  0  0  0
    0.0000   -1.7192    0.0000 F   0  0  0  0  0  0  0  0  0  0  0  0
    0.6452   -0.6069    0.0000 F   0  0  0  0  0  0  0  0  0  0  0  0
    3.5762   -0.0500    0.0000 N   0  0  0  0  0  0  0  0  0  0  0  0
    4.4462    0.4500    0.0000 C   0  0  0  0  0  0  0  0  0  0  0  0
  1  2  1  0  0  0  0
  2  3  2  0  0  0  0
  3  4  1  0  0  0  0
  4  5  2  0  0  0  0
  5  6  1  0  0  0  0
  6  7  1  0  0  0  0
  7  8  1  0  0  0  0
  8  9  1  0  0  0  0
  8 10  1  0  0  0  0
  8 11  1  0  0  0  0
  5 12  1  0  0  0  0
 12 13  2  0  0  0  0
 13  2  1  0  0  0  0
M  END
>  <EXTREG>  (ZINC00078352)
ZINC00078352

>  <LOGBIO>
2.5000

$$$$
ZINC00078694
  -MTS-   02131516532D 0   0.00000     0.00000     0

 25 28  0  0  0  0  0  0  0  0999 V2000
    8.3128    3.2450    0.0000 O   0  0  0  0  0  0  0  0  0  0  0  0
    7.4473    2.7441    0.0000 C   0  0  0  0  0  0  0  0  0  0  0  0
    6.5773    3.2441    0.0000 C   0  0  0  0  0  0  0  0  0  0  0  0
    5.7173    2.7441    0.0000 C   0  0  0  0  0  0  0  0  0  0  0  0
    5.7173    1.7441    0.0000 C   0  0  0  0  0  0  0  0  0  0  0  0
    6.5773    1.2441    0.0000 C   0  0  0  0  0  0  0  0  0  0  0  0
    7.4473    1.7441    0.0000 C   0  0  0  0  0  0  0  0  0  0  0  0
    4.8505    1.2454    0.0000 C   0  0  0  0  0  0  0  0  0  0  0  0
    3.9818    1.7476    0.0000 N   0  0  0  0  0  0  0  0  0  0  0  0
    3.1205    1.2498    0.0000 C   0  0  0  0  0  0  0  0  0  0  0  0
    3.1180    0.2498    0.0000 N   0  0  0  0  0  0  0  0  0  0  0  0
    3.9768   -0.2524    0.0000 C   0  0  0  0  0  0  0  0  0  0  0  0
    4.8480    0.2454    0.0000 N   0  0  0  0  0  0  0  0  0  0  0  0
    3.9717   -1.2524    0.0000 C   0  0  0  0  0  0  0  0  0  0  0  0
    3.1007   -1.7506    0.0000 C   0  0  0  0  0  0  0  0  0  0  0  0
    3.0978   -2.7454    0.0000 C   0  0  0  0  0  0  0  0  0  0  0  0
    3.9608   -3.2506    0.0000 C   0  0  0  0  0  0  0  0  0  0  0  0
    4.8267   -2.7610    0.0000 C   0  0  0  0  0  0  0  0  0  0  0  0
    4.8348   -1.7576    0.0000 C   0  0  0  0  0  0  0  0  0  0  0  0
    2.2550    1.7506    0.0000 C   0  0  0  0  0  0  0  0  0  0  0  0
    2.2550    2.7541    0.0000 C   0  0  0  0  0  0  0  0  0  0  0  0
    1.3930    3.2506    0.0000 C   0  0  0  0  0  0  0  0  0  0  0  0
    0.5259    2.7523    0.0000 C   0  0  0  0  0  0  0  0  0  0  0  0
    0.5210    1.7575    0.0000 C   0  0  0  0  0  0  0  0  0  0  0  0
    1.3880    1.2523    0.0000 C   0  0  0  0  0  0  0  0  0  0  0  0
  1  2  1  0  0  0  0
  2  3  2  0  0  0  0
  3  4  1  0  0  0  0
  4  5  2  0  0  0  0
  5  6  1  0  0  0  0
  6  7  2  0  0  0  0
  7  2  1  0  0  0  0
  5  8  1  0  0  0  0
  8  9  1  0  0  0  0
  9 10  2  0  0  0  0
 10 11  1  0  0  0  0
 11 12  1  0  0  0  0
 12 13  2  0  0  0  0
 13  8  1  0  0  0  0
 12 14  1  0  0  0  0
 14 15  2  0  0  0  0
 15 16  1  0  0  0  0
 16 17  2  0  0  0  0
 17 18  1  0  0  0  0
 18 19  2  0  0  0  0
 19 14  1  0  0  0  0
 10 20  1  0  0  0  0
 20 21  2  0  0  0  0
 21 22  1  0  0  0  0
 22 23  2  0  0  0  0
 23 24  1  0  0  0  0
 24 25  2  0  0  0  0
 25 20  1  0  0  0  0
M  END
>  <EXTREG>  (ZINC00078694)
ZINC00078694

>  <LOGBIO>
2.5000

$$$$
ZINC00079551
  -MTS-   02131516532D 0   0.00000     0.00000     0

 19 20  0  0  0  0  0  0  0  0999 V2000
    3.7533    0.1661    0.0000 C   0  0  0  0  0  0  0  0  0  0  0  0
    3.4002    0.6512    0.0000 N   0  0  0  0  0  0  0  0  0  0  0  0
    3.7102    1.6112    0.0000 N   0  0  0  0  0  0  0  0  0  0  0  0
    2.9002    2.1912    0.0000 C   0  0  0  0  0  0  0  0  0  0  0  0
    2.9002    3.1912    0.0000 C   0  0  0  0  0  0  0  0  0  0  0  0
    2.0902    1.6112    0.0000 C   0  0  0  0  0  0  0  0  0  0  0  0
    2.4002    0.6512    0.0000 C   0  0  0  0  0  0  0  0  0  0  0  0
    1.6940   -0.3190    0.0000 O   0  0  0  0  0  0  0  0  0  0  0  0
    2.1811   -1.4157    0.0000 C   0  0  0  0  0  0  0  0  0  0  0  0
    1.5913   -2.2275    0.0000 C   0  0  0  0  0  0  0  0  0  0  0  0
    0.5968   -2.1236    0.0000 C   0  0  0  0  0  0  0  0  0  0  0  0
    1.9970   -3.1358    0.0000 C   0  0  0  0  0  0  0  0  0  0  0  0
    2.9913   -3.2423    0.0000 C   0  0  0  0  0  0  0  0  0  0  0  0
    3.5800   -2.4403    0.0000 C   0  0  0  0  0  0  0  0  0  0  0  0
    3.1754   -1.5221    0.0000 C   0  0  0  0  0  0  0  0  0  0  0  0
    3.5295   -1.0377    0.0000 Cl  0  0  0  0  0  0  0  0  0  0  0  0
    1.1405    1.9244    0.0000 N   0  3  0  0  0  0  0  0  0  0  0  0
    0.9356    2.9067    0.0000 O   0  5  0  0  0  0  0  0  0  0  0  0
    0.3980    1.2623    0.0000 O   0  0  0  0  0  0  0  0  0  0  0  0
  1  2  1  0  0  0  0
  2  3  1  0  0  0  0
  3  4  2  0  0  0  0
  4  5  1  0  0  0  0
  4  6  1  0  0  0  0
  6  7  2  0  0  0  0
  7  2  1  0  0  0  0
  7  8  1  0  0  0  0
  8  9  1  0  0  0  0
  9 10  2  0  0  0  0
 10 11  1  0  0  0  0
 10 12  1  0  0  0  0
 12 13  2  0  0  0  0
 13 14  1  0  0  0  0
 14 15  2  0  0  0  0
 15  9  1  0  0  0  0
 15 16  1  0  0  0  0
  6 17  1  0  0  0  0
 17 18  1  0  0  0  0
 17 19  2  0  0  0  0
M  CHG  2  17   1  18  -1
M  END
>  <EXTREG>  (ZINC00079551)
ZINC00079551

>  <LOGBIO>
2.5000

$$$$
ZINC00079771
  -MTS-   02131516532D 0   0.00000     0.00000     0

 18 19  0  0  0  0  0  0  0  0999 V2000
    4.4022   -3.1950    0.0000 C   0  0  0  0  0  0  0  0  0  0  0  0
    4.8058   -2.2800    0.0000 O   0  0  0  0  0  0  0  0  0  0  0  0
    4.2153   -1.4730    0.0000 C   0  0  0  0  0  0  0  0  0  0  0  0
    4.6194   -0.5545    0.0000 C   0  0  0  0  0  0  0  0  0  0  0  0
    4.0303    0.2471    0.0000 C   0  0  0  0  0  0  0  0  0  0  0  0
    4.4334    1.1622    0.0000 Cl  0  0  0  0  0  0  0  0  0  0  0  0
    3.0360    0.1401    0.0000 C   0  0  0  0  0  0  0  0  0  0  0  0
    2.6308   -0.7684    0.0000 C   0  0  0  0  0  0  0  0  0  0  0  0
    3.2210   -1.5800    0.0000 C   0  0  0  0  0  0  0  0  0  0  0  0
    2.8156   -2.4941    0.0000 Cl  0  0  0  0  0  0  0  0  0  0  0  0
    2.4475    0.9486    0.0000 S   0  0  0  0  0  0  0  0  0  0  0  0
    1.6390    0.3601    0.0000 O   0  0  0  0  0  0  0  0  0  0  0  0
    3.2560    1.5371    0.0000 O   0  0  0  0  0  0  0  0  0  0  0  0
    1.8590    1.7571    0.0000 N   0  0  0  0  0  0  0  0  0  0  0  0
    2.1690    2.7171    0.0000 C   0  0  0  0  0  0  0  0  0  0  0  0
    1.3590    3.2971    0.0000 C   0  0  0  0  0  0  0  0  0  0  0  0
    0.5490    2.7171    0.0000 C   0  0  0  0  0  0  0  0  0  0  0  0
    0.8590    1.7571    0.0000 C   0  0  0  0  0  0  0  0  0  0  0  0
  1  2  1  0  0  0  0
  2  3  1  0  0  0  0
  3  4  2  0  0  0  0
  4  5  1  0  0  0  0
  5  6  1  0  0  0  0
  5  7  2  0  0  0  0
  7  8  1  0  0  0  0
  8  9  2  0  0  0  0
  9  3  1  0  0  0  0
  9 10  1  0  0  0  0
  7 11  1  0  0  0  0
 11 12  2  0  0  0  0
 11 13  2  0  0  0  0
 11 14  1  0  0  0  0
 14 15  1  0  0  0  0
 15 16  1  0  0  0  0
 16 17  1  0  0  0  0
 17 18  1  0  0  0  0
 18 14  1  0  0  0  0
M  END
>  <EXTREG>  (ZINC00079771)
ZINC00079771

>  <LOGBIO>
2.5000

$$$$
ZINC00080121
  -MTS-   02131516532D 0   0.00000     0.00000     0

 22 23  0  0  1  0  0  0  0  0999 V2000
    5.3821   -1.5926    0.0000 C   0  0  0  0  0  0  0  0  0  0  0  0
    6.3798   -1.4863    0.0000 C   0  0  0  0  0  0  0  0  0  0  0  0
    6.9649   -2.2908    0.0000 C   0  0  0  0  0  0  0  0  0  0  0  0
    6.7858   -0.5724    0.0000 C   0  0  0  0  0  0  0  0  0  0  0  0
    6.1972    0.2361    0.0000 C   0  0  1  0  0  0  0  0  0  0  0  0
    6.5072    1.1961    0.0000 N   0  0  0  0  0  0  0  0  0  0  0  0
    5.6972    1.7761    0.0000 C   0  0  0  0  0  0  0  0  0  0  0  0
    5.6972    2.7761    0.0000 O   0  0  0  0  0  0  0  0  0  0  0  0
    4.8872    1.1961    0.0000 N   0  0  0  0  0  0  0  0  0  0  0  0
    3.9375    1.5093    0.0000 C   0  0  0  0  0  0  0  0  0  0  0  0
    3.1915    0.8434    0.0000 C   0  0  0  0  0  0  0  0  0  0  0  0
    2.2382    1.1567    0.0000 C   0  0  0  0  0  0  0  0  0  0  0  0
    1.4974    0.4928    0.0000 C   0  0  0  0  0  0  0  0  0  0  0  0
    1.7001   -0.4865    0.0000 C   0  0  0  0  0  0  0  0  0  0  0  0
    2.6436   -0.8018    0.0000 C   0  0  0  0  0  0  0  0  0  0  0  0
    3.3942   -0.1358    0.0000 C   0  0  0  0  0  0  0  0  0  0  0  0
    0.9523   -1.1505    0.0000 N   0  3  0  0  0  0  0  0  0  0  0  0
    0.0000   -0.8344    0.0000 O   0  5  0  0  0  0  0  0  0  0  0  0
    1.1520   -2.1250    0.0000 O   0  0  0  0  0  0  0  0  0  0  0  0
    5.1972    0.2361    0.0000 C   0  0  0  0  0  0  0  0  0  0  0  0
    4.6087   -0.5724    0.0000 O   0  0  0  0  0  0  0  0  0  0  0  0
    6.7897    0.3308    0.0000 H   0  0  0  0  0  0  0  0  0  0  0  0
  1  2  1  0  0  0  0
  2  3  1  0  0  0  0
  2  4  1  0  0  0  0
  5  4  1  6  0  0  0
  5 22  1  1  0  0  0
  5  6  1  0  0  0  0
  6  7  1  0  0  0  0
  7  8  2  0  0  0  0
  7  9  1  0  0  0  0
  9 10  1  0  0  0  0
 10 11  1  0  0  0  0
 11 12  2  0  0  0  0
 12 13  1  0  0  0  0
 13 14  2  0  0  0  0
 14 15  1  0  0  0  0
 15 16  2  0  0  0  0
 16 11  1  0  0  0  0
 14 17  1  0  0  0  0
 17 18  1  0  0  0  0
 17 19  2  0  0  0  0
  9 20  1  0  0  0  0
 20  5  1  0  0  0  0
 20 21  2  0  0  0  0
M  CHG  2  17   1  18  -1
M  END
>  <EXTREG>  (ZINC00080121)
ZINC00080121

>  <LOGBIO>
2.5000

$$$$
ZINC00080698
  -MTS-   02131516532D 0   0.00000     0.00000     0

 16 17  0  0  0  0  0  0  0  0999 V2000
    2.3669   -3.3578    0.0000 C   0  0  0  0  0  0  0  0  0  0  0  0
    2.7737   -2.4405    0.0000 C   0  0  0  0  0  0  0  0  0  0  0  0
    3.7630   -2.3361    0.0000 O   0  0  0  0  0  0  0  0  0  0  0  0
    2.1852   -1.6320    0.0000 C   0  0  0  0  0  0  0  0  0  0  0  0
    2.4952   -0.6720    0.0000 S   0  0  0  0  0  0  0  0  0  0  0  0
    1.6852   -0.0920    0.0000 C   0  0  0  0  0  0  0  0  0  0  0  0
    0.8752   -0.6720    0.0000 C   0  0  0  0  0  0  0  0  0  0  0  0
    1.1852   -1.6320    0.0000 C   0  0  0  0  0  0  0  0  0  0  0  0
    0.5967   -2.4405    0.0000 N   0  0  0  0  0  0  0  0  0  0  0  0
    1.6852    0.9080    0.0000 C   0  0  0  0  0  0  0  0  0  0  0  0
    2.5537    1.4106    0.0000 C   0  0  0  0  0  0  0  0  0  0  0  0
    2.5517    2.4054    0.0000 C   0  0  0  0  0  0  0  0  0  0  0  0
    1.6861    2.9062    0.0000 C   0  0  0  0  0  0  0  0  0  0  0  0
    1.6886    3.9062    0.0000 Cl  0  0  0  0  0  0  0  0  0  0  0  0
    0.8226    2.4123    0.0000 C   0  0  0  0  0  0  0  0  0  0  0  0
    0.8196    1.4089    0.0000 C   0  0  0  0  0  0  0  0  0  0  0  0
  1  2  1  0  0  0  0
  2  3  2  0  0  0  0
  2  4  1  0  0  0  0
  4  5  1  0  0  0  0
  5  6  1  0  0  0  0
  6  7  2  0  0  0  0
  7  8  1  0  0  0  0
  8  4  2  0  0  0  0
  8  9  1  0  0  0  0
  6 10  1  0  0  0  0
 10 11  2  0  0  0  0
 11 12  1  0  0  0  0
 12 13  2  0  0  0  0
 13 14  1  0  0  0  0
 13 15  1  0  0  0  0
 15 16  2  0  0  0  0
 16 10  1  0  0  0  0
M  END
>  <EXTREG>  (ZINC00080698)
ZINC00080698

>  <LOGBIO>
2.5000

$$$$
ZINC00081350
  -MTS-   02131516532D 0   0.00000     0.00000     0

 18 21  0  0  0  0  0  0  0  0999 V2000
    5.1376   -2.7350    0.0000 C   0  0  0  0  0  0  0  0  0  0  0  0
    5.5435   -1.8211    0.0000 C   0  0  0  0  0  0  0  0  0  0  0  0
    4.9550   -1.0126    0.0000 C   0  0  0  0  0  0  0  0  0  0  0  0
    5.2650   -0.0526    0.0000 N   0  0  0  0  0  0  0  0  0  0  0  0
    4.4550    0.5274    0.0000 N   0  0  0  0  0  0  0  0  0  0  0  0
    3.6450   -0.0526    0.0000 C   0  0  0  0  0  0  0  0  0  0  0  0
    3.9550   -1.0126    0.0000 N   0  0  0  0  0  0  0  0  0  0  0  0
    3.2793   -1.7497    0.0000 C   0  0  0  0  0  0  0  0  0  0  0  0
    2.3021   -1.5370    0.0000 N   0  0  0  0  0  0  0  0  0  0  0  0
    1.9986   -0.5806    0.0000 C   0  0  0  0  0  0  0  0  0  0  0  0
    1.0792   -0.1633    0.0000 S   0  0  0  0  0  0  0  0  0  0  0  0
    1.1980    0.8258    0.0000 C   0  0  0  0  0  0  0  0  0  0  0  0
    0.5288    1.5730    0.0000 C   0  0  0  0  0  0  0  0  0  0  0  0
    0.8416    2.5228    0.0000 C   0  0  0  0  0  0  0  0  0  0  0  0
    1.8243    2.7256    0.0000 C   0  0  0  0  0  0  0  0  0  0  0  0
    2.4848    1.9817    0.0000 C   0  0  0  0  0  0  0  0  0  0  0  0
    2.1727    1.0320    0.0000 C   0  0  0  0  0  0  0  0  0  0  0  0
    2.6700    0.1534    0.0000 C   0  0  0  0  0  0  0  0  0  0  0  0
  1  2  1  0  0  0  0
  2  3  1  0  0  0  0
  3  4  2  0  0  0  0
  4  5  1  0  0  0  0
  5  6  2  0  0  0  0
  6  7  1  0  0  0  0
  7  3  1  0  0  0  0
  7  8  1  0  0  0  0
  8  9  2  0  0  0  0
  9 10  1  0  0  0  0
 10 11  1  0  0  0  0
 11 12  1  0  0  0  0
 12 13  1  0  0  0  0
 13 14  1  0  0  0  0
 14 15  1  0  0  0  0
 15 16  1  0  0  0  0
 16 17  1  0  0  0  0
 17 12  2  0  0  0  0
 17 18  1  0  0  0  0
 18  6  1  0  0  0  0
 18 10  2  0  0  0  0
M  END
>  <EXTREG>  (ZINC00081350)
ZINC00081350

>  <LOGBIO>
2.5000

$$$$
ZINC00081653
  -MTS-   02131516532D 0   0.00000     0.00000     0

 14 14  0  0  0  0  0  0  0  0999 V2000
    5.1973    1.2528    0.0000 C   0  0  0  0  0  0  0  0  0  0  0  0
    4.3308    1.7520    0.0000 O   0  0  0  0  0  0  0  0  0  0  0  0
    3.4653    1.2511    0.0000 C   0  0  0  0  0  0  0  0  0  0  0  0
    2.5953    1.7511    0.0000 N   0  0  0  0  0  0  0  0  0  0  0  0
    1.7353    1.2511    0.0000 C   0  0  0  0  0  0  0  0  0  0  0  0
    0.8685    1.7498    0.0000 C   0  0  0  0  0  0  0  0  0  0  0  0
    1.7353    0.2511    0.0000 C   0  0  0  0  0  0  0  0  0  0  0  0
    2.5953   -0.2489    0.0000 C   0  0  0  0  0  0  0  0  0  0  0  0
    2.5928   -1.2489    0.0000 O   0  0  0  0  0  0  0  0  0  0  0  0
    3.4576   -1.7510    0.0000 C   0  0  0  0  0  0  0  0  0  0  0  0
    3.4653    0.2511    0.0000 N   0  0  0  0  0  0  0  0  0  0  0  0
    0.8685   -0.2476    0.0000 N   0  3  0  0  0  0  0  0  0  0  0  0
    0.0000    0.2550    0.0000 O   0  5  0  0  0  0  0  0  0  0  0  0
    0.8665   -1.2423    0.0000 O   0  0  0  0  0  0  0  0  0  0  0  0
  1  2  1  0  0  0  0
  2  3  1  0  0  0  0
  3  4  2  0  0  0  0
  4  5  1  0  0  0  0
  5  6  1  0  0  0  0
  5  7  2  0  0  0  0
  7  8  1  0  0  0  0
  8  9  1  0  0  0  0
  9 10  1  0  0  0  0
  8 11  2  0  0  0  0
 11  3  1  0  0  0  0
  7 12  1  0  0  0  0
 12 13  1  0  0  0  0
 12 14  2  0  0  0  0
M  CHG  2  12   1  13  -1
M  END
>  <EXTREG>  (ZINC00081653)
ZINC00081653

>  <LOGBIO>
2.5000

$$$$
ZINC00082020
  -MTS-   02131516532D 0   0.00000     0.00000     0

 19 20  0  0  0  0  0  0  0  0999 V2000
    4.9978   -3.9553    0.0000 F   0  0  0  0  0  0  0  0  0  0  0  0
    4.4109   -3.1456    0.0000 C   0  0  0  0  0  0  0  0  0  0  0  0
    5.2206   -2.5587    0.0000 F   0  0  0  0  0  0  0  0  0  0  0  0
    3.6013   -3.7325    0.0000 F   0  0  0  0  0  0  0  0  0  0  0  0
    3.8240   -2.3360    0.0000 C   0  0  0  0  0  0  0  0  0  0  0  0
    2.8259   -2.4388    0.0000 C   0  0  0  0  0  0  0  0  0  0  0  0
    2.2436   -1.6322    0.0000 C   0  0  0  0  0  0  0  0  0  0  0  0
    2.6505   -0.7187    0.0000 C   0  0  0  0  0  0  0  0  0  0  0  0
    2.0615    0.0895    0.0000 N   0  0  0  0  0  0  0  0  0  0  0  0
    2.4683    1.0068    0.0000 C   0  0  0  0  0  0  0  0  0  0  0  0
    3.4576    1.1111    0.0000 O   0  0  0  0  0  0  0  0  0  0  0  0
    1.8798    1.8153    0.0000 C   0  0  0  0  0  0  0  0  0  0  0  0
    2.1898    2.7753    0.0000 S   0  0  0  0  0  0  0  0  0  0  0  0
    1.3798    3.3553    0.0000 C   0  0  0  0  0  0  0  0  0  0  0  0
    0.5698    2.7753    0.0000 C   0  0  0  0  0  0  0  0  0  0  0  0
    0.8798    1.8153    0.0000 C   0  0  0  0  0  0  0  0  0  0  0  0
    0.2913    1.0068    0.0000 Cl  0  0  0  0  0  0  0  0  0  0  0  0
    3.6395   -0.6118    0.0000 C   0  0  0  0  0  0  0  0  0  0  0  0
    4.2308   -1.4225    0.0000 C   0  0  0  0  0  0  0  0  0  0  0  0
  1  2  1  0  0  0  0
  2  3  1  0  0  0  0
  2  4  1  0  0  0  0
  2  5  1  0  0  0  0
  5  6  2  0  0  0  0
  6  7  1  0  0  0  0
  7  8  2  0  0  0  0
  8  9  1  0  0  0  0
  9 10  1  0  0  0  0
 10 11  2  0  0  0  0
 10 12  1  0  0  0  0
 12 13  1  0  0  0  0
 13 14  1  0  0  0  0
 14 15  2  0  0  0  0
 15 16  1  0  0  0  0
 16 12  2  0  0  0  0
 16 17  1  0  0  0  0
  8 18  1  0  0  0  0
 18 19  2  0  0  0  0
 19  5  1  0  0  0  0
M  END
>  <EXTREG>  (ZINC00082020)
ZINC00082020

>  <LOGBIO>
2.5000

$$$$
ZINC00083898
  -MTS-   02131516532D 0   0.00000     0.00000     0

 17 18  0  0  0  0  0  0  0  0999 V2000
    5.4737    2.1341    0.0000 C   0  0  0  0  0  0  0  0  0  0  0  0
    4.4926    1.9232    0.0000 N   0  0  0  0  0  0  0  0  0  0  0  0
    3.8260    2.6616    0.0000 C   0  0  0  0  0  0  0  0  0  0  0  0
    4.1853    0.9716    0.0000 C   0  0  0  0  0  0  0  0  0  0  0  0
    3.2268    0.6573    0.0000 O   0  0  0  0  0  0  0  0  0  0  0  0
    3.2345   -0.3390    0.0000 C   0  0  0  0  0  0  0  0  0  0  0  0
    4.1802   -0.6525    0.0000 N   0  0  0  0  0  0  0  0  0  0  0  0
    4.7739    0.1631    0.0000 C   0  0  0  0  0  0  0  0  0  0  0  0
    5.7739    0.1631    0.0000 C   0  0  0  0  0  0  0  0  0  0  0  0
    6.7739    0.1631    0.0000 N   0  0  0  0  0  0  0  0  0  0  0  0
    2.4260   -0.9275    0.0000 C   0  0  0  0  0  0  0  0  0  0  0  0
    1.5086   -0.5211    0.0000 C   0  0  0  0  0  0  0  0  0  0  0  0
    0.7055   -1.1082    0.0000 C   0  0  0  0  0  0  0  0  0  0  0  0
    0.8100   -2.1027    0.0000 C   0  0  0  0  0  0  0  0  0  0  0  0
    0.0000   -2.6892    0.0000 F   0  0  0  0  0  0  0  0  0  0  0  0
    1.7175   -2.5101    0.0000 C   0  0  0  0  0  0  0  0  0  0  0  0
    2.5305   -1.9220    0.0000 C   0  0  0  0  0  0  0  0  0  0  0  0
  1  2  1  0  0  0  0
  2  3  1  0  0  0  0
  2  4  1  0  0  0  0
  4  5  1  0  0  0  0
  5  6  1  0  0  0  0
  6  7  2  0  0  0  0
  7  8  1  0  0  0  0
  8  4  2  0  0  0  0
  8  9  1  0  0  0  0
  9 10  3  0  0  0  0
  6 11  1  0  0  0  0
 11 12  2  0  0  0  0
 12 13  1  0  0  0  0
 13 14  2  0  0  0  0
 14 15  1  0  0  0  0
 14 16  1  0  0  0  0
 16 17  2  0  0  0  0
 17 11  1  0  0  0  0
M  END
>  <EXTREG>  (ZINC00083898)
ZINC00083898

>  <LOGBIO>
2.5000

$$$$
ZINC00084349
  -MTS-   02131516532D 0   0.00000     0.00000     0

 14 15  0  0  0  0  0  0  0  0999 V2000
    3.9397   -1.4550    0.0000 C   0  0  0  0  0  0  0  0  0  0  0  0
    4.3466   -0.5377    0.0000 C   0  0  0  0  0  0  0  0  0  0  0  0
    5.3359   -0.4334    0.0000 O   0  0  0  0  0  0  0  0  0  0  0  0
    3.7580    0.2708    0.0000 N   0  0  0  0  0  0  0  0  0  0  0  0
    4.0680    1.2308    0.0000 C   0  0  0  0  0  0  0  0  0  0  0  0
    5.0177    1.5439    0.0000 O   0  0  0  0  0  0  0  0  0  0  0  0
    3.2580    1.8108    0.0000 O   0  0  0  0  0  0  0  0  0  0  0  0
    2.4480    1.2308    0.0000 C   0  0  0  0  0  0  0  0  0  0  0  0
    1.4688    1.4335    0.0000 C   0  0  0  0  0  0  0  0  0  0  0  0
    0.8006    0.6895    0.0000 C   0  0  0  0  0  0  0  0  0  0  0  0
    1.1137   -0.2638    0.0000 C   0  0  0  0  0  0  0  0  0  0  0  0
    0.4474   -1.0095    0.0000 C   0  0  0  0  0  0  0  0  0  0  0  0
    2.0877   -0.4665    0.0000 C   0  0  0  0  0  0  0  0  0  0  0  0
    2.7580    0.2708    0.0000 C   0  0  0  0  0  0  0  0  0  0  0  0
  1  2  1  0  0  0  0
  2  3  2  0  0  0  0
  2  4  1  0  0  0  0
  4  5  1  0  0  0  0
  5  6  2  0  0  0  0
  5  7  1  0  0  0  0
  7  8  1  0  0  0  0
  8  9  2  0  0  0  0
  9 10  1  0  0  0  0
 10 11  2  0  0  0  0
 11 12  1  0  0  0  0
 11 13  1  0  0  0  0
 13 14  2  0  0  0  0
 14  4  1  0  0  0  0
 14  8  1  0  0  0  0
M  END
>  <EXTREG>  (ZINC00084349)
ZINC00084349

>  <LOGBIO>
2.5000

$$$$
ZINC00084612
  -MTS-   02131516532D 0   0.00000     0.00000     0

 18 18  0  0  0  0  0  0  0  0999 V2000
    5.1824    3.7110    0.0000 C   0  0  0  0  0  0  0  0  0  0  0  0
    5.1834    2.7076    0.0000 C   0  0  0  0  0  0  0  0  0  0  0  0
    4.3219    2.2102    0.0000 O   0  0  0  0  0  0  0  0  0  0  0  0
    4.3229    1.2068    0.0000 C   0  0  0  0  0  0  0  0  0  0  0  0
    5.1891    0.7072    0.0000 O   0  0  0  0  0  0  0  0  0  0  0  0
    3.4613    0.7094    0.0000 C   0  0  0  0  0  0  0  0  0  0  0  0
    3.4623   -0.2940    0.0000 O   0  0  0  0  0  0  0  0  0  0  0  0
    2.5968   -0.7949    0.0000 C   0  0  0  0  0  0  0  0  0  0  0  0
    1.7268   -0.2949    0.0000 C   0  0  0  0  0  0  0  0  0  0  0  0
    0.8668   -0.7949    0.0000 C   0  0  0  0  0  0  0  0  0  0  0  0
    0.8668   -1.7949    0.0000 C   0  0  0  0  0  0  0  0  0  0  0  0
    0.0000   -2.2936    0.0000 Cl  0  0  0  0  0  0  0  0  0  0  0  0
    1.7268   -2.2949    0.0000 C   0  0  0  0  0  0  0  0  0  0  0  0
    2.5968   -1.7949    0.0000 C   0  0  0  0  0  0  0  0  0  0  0  0
    3.4623   -2.2957    0.0000 C   0  0  0  0  0  0  0  0  0  0  0  0
    4.3321   -1.7953    0.0000 O   0  0  0  0  0  0  0  0  0  0  0  0
    3.4618   -3.2905    0.0000 O   0  0  0  0  0  0  0  0  0  0  0  0
    2.5921   -3.7909    0.0000 C   0  0  0  0  0  0  0  0  0  0  0  0
  1  2  1  0  0  0  0
  2  3  1  0  0  0  0
  3  4  1  0  0  0  0
  4  5  2  0  0  0  0
  4  6  1  0  0  0  0
  6  7  1  0  0  0  0
  7  8  1  0  0  0  0
  8  9  2  0  0  0  0
  9 10  1  0  0  0  0
 10 11  2  0  0  0  0
 11 12  1  0  0  0  0
 11 13  1  0  0  0  0
 13 14  2  0  0  0  0
 14  8  1  0  0  0  0
 14 15  1  0  0  0  0
 15 16  2  0  0  0  0
 15 17  1  0  0  0  0
 17 18  1  0  0  0  0
M  END
>  <EXTREG>  (ZINC00084612)
ZINC00084612

>  <LOGBIO>
2.5000

$$$$
ZINC00085556
  -MTS-   02131516532D 0   0.00000     0.00000     0

 20 22  0  0  0  0  0  0  0  0999 V2000
    5.1780   -1.2860    0.0000 N   0  0  0  0  0  0  0  0  0  0  0  0
    4.5895   -0.4775    0.0000 C   0  0  0  0  0  0  0  0  0  0  0  0
    4.8995    0.4825    0.0000 N   0  0  0  0  0  0  0  0  0  0  0  0
    4.0895    1.0625    0.0000 C   0  0  0  0  0  0  0  0  0  0  0  0
    4.0895    2.0625    0.0000 N   0  0  0  0  0  0  0  0  0  0  0  0
    3.2205    2.5642    0.0000 C   0  0  0  0  0  0  0  0  0  0  0  0
    3.2215    3.5590    0.0000 O   0  0  0  0  0  0  0  0  0  0  0  0
    2.1809    1.9648    0.0000 C   0  0  0  0  0  0  0  0  0  0  0  0
    1.2592    2.3747    0.0000 O   0  0  0  0  0  0  0  0  0  0  0  0
    0.5966    1.6307    0.0000 C   0  0  0  0  0  0  0  0  0  0  0  0
    1.0875    0.7639    0.0000 C   0  0  0  0  0  0  0  0  0  0  0  0
    2.0750    0.9704    0.0000 C   0  0  0  0  0  0  0  0  0  0  0  0
    3.2795    0.4825    0.0000 N   0  0  0  0  0  0  0  0  0  0  0  0
    3.5895   -0.4775    0.0000 N   0  0  0  0  0  0  0  0  0  0  0  0
    3.0010   -1.2860    0.0000 C   0  0  0  0  0  0  0  0  0  0  0  0
    2.0030   -1.1812    0.0000 C   0  0  0  0  0  0  0  0  0  0  0  0
    1.4192   -1.9866    0.0000 C   0  0  0  0  0  0  0  0  0  0  0  0
    1.8242   -2.9010    0.0000 C   0  0  0  0  0  0  0  0  0  0  0  0
    2.8130   -3.0098    0.0000 C   0  0  0  0  0  0  0  0  0  0  0  0
    3.4060   -2.2003    0.0000 C   0  0  0  0  0  0  0  0  0  0  0  0
  1  2  1  0  0  0  0
  2  3  2  0  0  0  0
  3  4  1  0  0  0  0
  4  5  1  0  0  0  0
  5  6  1  0  0  0  0
  6  7  2  0  0  0  0
  6  8  1  0  0  0  0
  8  9  1  0  0  0  0
  9 10  1  0  0  0  0
 10 11  2  0  0  0  0
 11 12  1  0  0  0  0
 12  8  2  0  0  0  0
  4 13  2  0  0  0  0
 13 14  1  0  0  0  0
 14  2  1  0  0  0  0
 14 15  1  0  0  0  0
 15 16  2  0  0  0  0
 16 17  1  0  0  0  0
 17 18  2  0  0  0  0
 18 19  1  0  0  0  0
 19 20  2  0  0  0  0
 20 15  1  0  0  0  0
M  END
>  <EXTREG>  (ZINC00085556)
ZINC00085556

>  <LOGBIO>
2.5000

$$$$
ZINC00085770
  -MTS-   02131516532D 0   0.00000     0.00000     0

 28 31  0  0  0  0  0  0  0  0999 V2000
    0.4778    1.5771    0.0000 C   0  0  0  0  0  0  0  0  0  0  0  0
    1.0847    2.3763    0.0000 C   0  0  0  0  0  0  0  0  0  0  0  0
    2.0715    2.2503    0.0000 C   0  0  0  0  0  0  0  0  0  0  0  0
    2.4578    1.3279    0.0000 C   0  0  0  0  0  0  0  0  0  0  0  0
    3.4395    1.0954    0.0000 S   0  0  0  0  0  0  0  0  0  0  0  0
    3.5156    0.1021    0.0000 C   0  0  0  0  0  0  0  0  0  0  0  0
    4.3708   -0.4163    0.0000 N   0  0  0  0  0  0  0  0  0  0  0  0
    4.3494   -1.4195    0.0000 C   0  0  0  0  0  0  0  0  0  0  0  0
    3.4769   -1.8975    0.0000 O   0  0  0  0  0  0  0  0  0  0  0  0
    5.2043   -1.9383    0.0000 C   0  0  0  0  0  0  0  0  0  0  0  0
    6.0810   -1.4573    0.0000 N   0  0  0  0  0  0  0  0  0  0  0  0
    6.9938   -1.8868    0.0000 C   0  0  0  0  0  0  0  0  0  0  0  0
    7.1749   -2.8703    0.0000 O   0  0  0  0  0  0  0  0  0  0  0  0
    7.6809   -1.1736    0.0000 C   0  0  1  0  0  0  0  0  0  0  0  0
    8.6909   -1.5136    0.0000 C   0  0  1  0  0  0  0  0  0  0  0  0
    8.1509   -2.4836    0.0000 C   0  0  0  0  0  0  0  0  0  0  0  0
    8.3009   -0.5836    0.0000 C   0  0  2  0  0  0  0  0  0  0  0  0
    9.1009   -0.2336    0.0000 C   0  0  0  0  0  0  0  0  0  0  0  0
    9.6109   -0.9336    0.0000 C   0  0  0  0  0  0  0  0  0  0  0  0
    7.1909   -0.2636    0.0000 C   0  0  1  0  0  0  0  0  0  0  0  0
    6.2081   -0.4654    0.0000 C   0  0  0  0  0  0  0  0  0  0  0  0
    5.4750    0.2146    0.0000 O   0  0  0  0  0  0  0  0  0  0  0  0
    2.5997   -0.2899    0.0000 N   0  0  0  0  0  0  0  0  0  0  0  0
    1.9395    0.4728    0.0000 N   0  0  0  0  0  0  0  0  0  0  0  0
    7.2143    0.3360    0.0000 H   0  0  0  0  0  0  0  0  0  0  0  0
    8.2614    0.0151    0.0000 H   0  0  0  0  0  0  0  0  0  0  0  0
    9.1266   -1.9261    0.0000 H   0  0  0  0  0  0  0  0  0  0  0  0
    7.8233   -1.7564    0.0000 H   0  0  0  0  0  0  0  0  0  0  0  0
  1  2  1  0  0  0  0
  2  3  1  0  0  0  0
  3  4  1  0  0  0  0
  4  5  1  0  0  0  0
  5  6  1  0  0  0  0
  6  7  1  0  0  0  0
  7  8  1  0  0  0  0
  8  9  2  0  0  0  0
  8 10  1  0  0  0  0
 10 11  1  0  0  0  0
 11 12  1  0  0  0  0
 12 13  2  0  0  0  0
 14 12  1  6  0  0  0
 14 28  1  1  0  0  0
 14 15  1  0  0  0  0
 15 27  1  1  0  0  0
 15 16  1  6  0  0  0
 16 17  1  0  0  0  0
 17 26  1  6  0  0  0
 17 18  1  1  0  0  0
 18 19  2  0  0  0  0
 19 15  1  0  0  0  0
 17 20  1  0  0  0  0
 20 25  1  1  0  0  0
 20 14  1  0  0  0  0
 20 21  1  6  0  0  0
 21 11  1  0  0  0  0
 21 22  2  0  0  0  0
  6 23  2  0  0  0  0
 23 24  1  0  0  0  0
 24  4  2  0  0  0  0
M  END
>  <EXTREG>  (ZINC00085770)
ZINC00085770

>  <LOGBIO>
2.5000

$$$$
ZINC00086416
  -MTS-   02131516532D 0   0.00000     0.00000     0

 27 30  0  0  1  0  0  0  0  0999 V2000
    5.2062   -0.4991    0.0000 O   0  0  0  0  0  0  0  0  0  0  0  0
    4.3406   -1.0000    0.0000 C   0  0  0  0  0  0  0  0  0  0  0  0
    3.4706   -0.5000    0.0000 C   0  0  0  0  0  0  0  0  0  0  0  0
    2.6106   -1.0000    0.0000 C   0  0  0  0  0  0  0  0  0  0  0  0
    2.6106   -2.0000    0.0000 C   0  0  0  0  0  0  0  0  0  0  0  0
    3.4706   -2.5000    0.0000 C   0  0  0  0  0  0  0  0  0  0  0  0
    3.4735   -3.5013    0.0000 C   0  0  0  0  0  0  0  0  0  0  0  0
    4.3400   -4.0004    0.0000 C   0  0  0  0  0  0  0  0  0  0  0  0
    5.2075   -3.4960    0.0000 C   0  0  0  0  0  0  0  0  0  0  0  0
    5.2034   -2.5013    0.0000 N   0  0  0  0  0  0  0  0  0  0  0  0
    4.3406   -2.0000    0.0000 C   0  0  0  0  0  0  0  0  0  0  0  0
    3.4681    0.5000    0.0000 C   0  0  1  0  0  0  0  0  0  0  0  0
    4.3329    1.0022    0.0000 N   0  0  0  0  0  0  0  0  0  0  0  0
    4.3304    2.0022    0.0000 C   0  0  0  0  0  0  0  0  0  0  0  0
    5.1977    2.5069    0.0000 C   0  0  0  0  0  0  0  0  0  0  0  0
    5.1931    3.5017    0.0000 C   0  0  0  0  0  0  0  0  0  0  0  0
    4.3264    4.0004    0.0000 C   0  0  0  0  0  0  0  0  0  0  0  0
    3.4641    3.5043    0.0000 C   0  0  0  0  0  0  0  0  0  0  0  0
    3.4636    2.5008    0.0000 N   0  0  0  0  0  0  0  0  0  0  0  0
    2.2540    1.1970    0.0000 C   0  0  0  0  0  0  0  0  0  0  0  0
    2.2504    2.2004    0.0000 C   0  0  0  0  0  0  0  0  0  0  0  0
    1.3867    2.6939    0.0000 C   0  0  0  0  0  0  0  0  0  0  0  0
    0.5214    2.1926    0.0000 C   0  0  0  0  0  0  0  0  0  0  0  0
    0.5199    1.1978    0.0000 C   0  0  0  0  0  0  0  0  0  0  0  0
    1.3887    0.6956    0.0000 C   0  0  0  0  0  0  0  0  0  0  0  0
    1.3892   -0.3044    0.0000 F   0  0  0  0  0  0  0  0  0  0  0  0
    3.9885    0.2013    0.0000 H   0  0  0  0  0  0  0  0  0  0  0  0
  1  2  1  0  0  0  0
  2  3  2  0  0  0  0
  3  4  1  0  0  0  0
  4  5  2  0  0  0  0
  5  6  1  0  0  0  0
  6  7  1  0  0  0  0
  7  8  2  0  0  0  0
  8  9  1  0  0  0  0
  9 10  2  0  0  0  0
 10 11  1  0  0  0  0
 11  2  1  0  0  0  0
 11  6  2  0  0  0  0
  3 12  1  0  0  0  0
 12 27  1  1  0  0  0
 12 13  1  6  0  0  0
 13 14  1  0  0  0  0
 14 15  2  0  0  0  0
 15 16  1  0  0  0  0
 16 17  2  0  0  0  0
 17 18  1  0  0  0  0
 18 19  2  0  0  0  0
 19 14  1  0  0  0  0
 12 20  1  0  0  0  0
 20 21  2  0  0  0  0
 21 22  1  0  0  0  0
 22 23  2  0  0  0  0
 23 24  1  0  0  0  0
 24 25  2  0  0  0  0
 25 20  1  0  0  0  0
 25 26  1  0  0  0  0
M  END
>  <EXTREG>  (ZINC00086416)
ZINC00086416

>  <LOGBIO>
2.5000

$$$$
ZINC00086874
  -MTS-   02131516532D 0   0.00000     0.00000     0

 16 17  0  0  0  0  0  0  0  0999 V2000
    7.7949    1.7478    0.0000 Cl  0  0  0  0  0  0  0  0  0  0  0  0
    6.9294    1.2469    0.0000 C   0  0  0  0  0  0  0  0  0  0  0  0
    6.0594    1.7469    0.0000 C   0  0  0  0  0  0  0  0  0  0  0  0
    5.1994    1.2469    0.0000 C   0  0  0  0  0  0  0  0  0  0  0  0
    5.1994    0.2469    0.0000 C   0  0  0  0  0  0  0  0  0  0  0  0
    6.0594   -0.2531    0.0000 C   0  0  0  0  0  0  0  0  0  0  0  0
    6.9294    0.2469    0.0000 C   0  0  0  0  0  0  0  0  0  0  0  0
    4.3326   -0.2518    0.0000 C   0  0  0  0  0  0  0  0  0  0  0  0
    3.4673    0.2496    0.0000 C   0  0  0  0  0  0  0  0  0  0  0  0
    2.6005   -0.2491    0.0000 C   0  0  0  0  0  0  0  0  0  0  0  0
    1.7318    0.2531    0.0000 C   0  0  0  0  0  0  0  0  0  0  0  0
    0.8705   -0.2448    0.0000 C   0  0  0  0  0  0  0  0  0  0  0  0
    0.8680   -1.2448    0.0000 N   0  3  0  0  0  0  0  0  0  0  0  0
    0.0000   -1.7413    0.0000 O   0  5  0  0  0  0  0  0  0  0  0  0
    1.7268   -1.7469    0.0000 C   0  0  0  0  0  0  0  0  0  0  0  0
    2.5980   -1.2491    0.0000 C   0  0  0  0  0  0  0  0  0  0  0  0
  1  2  1  0  0  0  0
  2  3  2  0  0  0  0
  3  4  1  0  0  0  0
  4  5  2  0  0  0  0
  5  6  1  0  0  0  0
  6  7  2  0  0  0  0
  7  2  1  0  0  0  0
  5  8  1  0  0  0  0
  8  9  2  0  0  0  0
  9 10  1  0  0  0  0
 10 11  2  0  0  0  0
 11 12  1  0  0  0  0
 12 13  2  0  0  0  0
 13 14  1  0  0  0  0
 13 15  1  0  0  0  0
 15 16  2  0  0  0  0
 16 10  1  0  0  0  0
M  CHG  2  13   1  14  -1
M  END
>  <EXTREG>  (ZINC00086874)
ZINC00086874

>  <LOGBIO>
2.5000

$$$$
ZINC00087482
  -MTS-   02131516532D 0   0.00000     0.00000     0

 17 18  0  0  0  0  0  0  0  0999 V2000
    0.0000    2.5950    0.0000 Cl  0  0  0  0  0  0  0  0  0  0  0  0
    0.8640    2.0915    0.0000 C   0  0  0  0  0  0  0  0  0  0  0  0
    1.7355    2.5889    0.0000 C   0  0  0  0  0  0  0  0  0  0  0  0
    2.5940    2.0863    0.0000 C   0  0  0  0  0  0  0  0  0  0  0  0
    2.5910    1.0863    0.0000 C   0  0  0  0  0  0  0  0  0  0  0  0
    1.7295    0.5889    0.0000 C   0  0  0  0  0  0  0  0  0  0  0  0
    0.8610    1.0916    0.0000 C   0  0  0  0  0  0  0  0  0  0  0  0
    3.4562    0.5850    0.0000 C   0  0  0  0  0  0  0  0  0  0  0  0
    4.3230    1.0837    0.0000 O   0  0  0  0  0  0  0  0  0  0  0  0
    3.4547   -0.4150    0.0000 N   0  0  0  0  0  0  0  0  0  0  0  0
    2.5567   -0.8467    0.0000 C   0  0  0  0  0  0  0  0  0  0  0  0
    2.3318   -1.8155    0.0000 C   0  0  0  0  0  0  0  0  0  0  0  0
    2.9499   -2.6039    0.0000 C   0  0  0  0  0  0  0  0  0  0  0  0
    3.9517   -2.6003    0.0000 C   0  0  0  0  0  0  0  0  0  0  0  0
    4.5816   -1.8276    0.0000 C   0  0  0  0  0  0  0  0  0  0  0  0
    4.3547   -0.8510    0.0000 C   0  0  0  0  0  0  0  0  0  0  0  0
    5.1360   -0.2268    0.0000 O   0  0  0  0  0  0  0  0  0  0  0  0
  1  2  1  0  0  0  0
  2  3  2  0  0  0  0
  3  4  1  0  0  0  0
  4  5  2  0  0  0  0
  5  6  1  0  0  0  0
  6  7  2  0  0  0  0
  7  2  1  0  0  0  0
  5  8  1  0  0  0  0
  8  9  2  0  0  0  0
  8 10  1  0  0  0  0
 10 11  1  0  0  0  0
 11 12  1  0  0  0  0
 12 13  1  0  0  0  0
 13 14  1  0  0  0  0
 14 15  1  0  0  0  0
 15 16  1  0  0  0  0
 16 10  1  0  0  0  0
 16 17  2  0  0  0  0
M  END
>  <EXTREG>  (ZINC00087482)
ZINC00087482

>  <LOGBIO>
2.5000

$$$$
ZINC00088275
  -MTS-   02131516532D 0   0.00000     0.00000     0

 21 23  0  0  0  0  0  0  0  0999 V2000
    9.8832   -1.7379    0.0000 O   0  0  0  0  0  0  0  0  0  0  0  0
    9.2902   -0.9284    0.0000 C   0  0  0  0  0  0  0  0  0  0  0  0
    9.6922   -0.0185    0.0000 O   0  0  0  0  0  0  0  0  0  0  0  0
    8.2961   -1.0364    0.0000 C   0  0  0  0  0  0  0  0  0  0  0  0
    7.7027   -0.2272    0.0000 C   0  0  0  0  0  0  0  0  0  0  0  0
    6.7139   -0.3365    0.0000 C   0  0  0  0  0  0  0  0  0  0  0  0
    6.3094   -1.2511    0.0000 C   0  0  0  0  0  0  0  0  0  0  0  0
    5.3150   -1.3565    0.0000 N   0  0  0  0  0  0  0  0  0  0  0  0
    4.7265   -0.5480    0.0000 C   0  0  0  0  0  0  0  0  0  0  0  0
    5.0365    0.4120    0.0000 S   0  0  0  0  0  0  0  0  0  0  0  0
    4.2265    0.9920    0.0000 C   0  0  0  0  0  0  0  0  0  0  0  0
    3.4165    0.4120    0.0000 C   0  0  0  0  0  0  0  0  0  0  0  0
    3.7265   -0.5480    0.0000 N   0  0  0  0  0  0  0  0  0  0  0  0
    2.4668    0.7251    0.0000 C   0  0  0  0  0  0  0  0  0  0  0  0
    2.2614    1.7074    0.0000 C   0  0  0  0  0  0  0  0  0  0  0  0
    1.3161    2.0170    0.0000 C   0  0  0  0  0  0  0  0  0  0  0  0
    0.5693    1.3518    0.0000 C   0  0  0  0  0  0  0  0  0  0  0  0
    0.7680    0.3771    0.0000 C   0  0  0  0  0  0  0  0  0  0  0  0
    1.7201    0.0600    0.0000 N   0  0  0  0  0  0  0  0  0  0  0  0
    6.8936   -2.0562    0.0000 C   0  0  0  0  0  0  0  0  0  0  0  0
    7.8915   -1.9509    0.0000 C   0  0  0  0  0  0  0  0  0  0  0  0
  1  2  1  0  0  0  0
  2  3  2  0  0  0  0
  2  4  1  0  0  0  0
  4  5  2  0  0  0  0
  5  6  1  0  0  0  0
  6  7  2  0  0  0  0
  7  8  1  0  0  0  0
  8  9  1  0  0  0  0
  9 10  1  0  0  0  0
 10 11  1  0  0  0  0
 11 12  2  0  0  0  0
 12 13  1  0  0  0  0
 13  9  2  0  0  0  0
 12 14  1  0  0  0  0
 14 15  2  0  0  0  0
 15 16  1  0  0  0  0
 16 17  2  0  0  0  0
 17 18  1  0  0  0  0
 18 19  2  0  0  0  0
 19 14  1  0  0  0  0
  7 20  1  0  0  0  0
 20 21  2  0  0  0  0
 21  4  1  0  0  0  0
M  END
>  <EXTREG>  (ZINC00088275)
ZINC00088275

>  <LOGBIO>
2.5000

$$$$
ZINC00088975
  -MTS-   02131516532D 0   0.00000     0.00000     0

 21 22  0  0  1  0  0  0  0  0999 V2000
    4.3371   -0.6834    0.0000 C   0  0  0  0  0  0  0  0  0  0  0  0
    3.4706   -0.1842    0.0000 C   0  0  0  0  0  0  0  0  0  0  0  0
    2.6050   -0.6851    0.0000 C   0  0  1  0  0  0  0  0  0  0  0  0
    1.7350   -0.1851    0.0000 C   0  0  1  0  0  0  0  0  0  0  0  0
    0.8750   -0.6851    0.0000 O   0  0  0  0  0  0  0  0  0  0  0  0
    0.8750   -1.6851    0.0000 C   0  0  0  0  0  0  0  0  0  0  0  0
    0.0083   -2.1838    0.0000 O   0  0  0  0  0  0  0  0  0  0  0  0
    1.7350   -2.1851    0.0000 C   0  0  0  0  0  0  0  0  0  0  0  0
    1.0902   -2.9494    0.0000 C   0  0  0  0  0  0  0  0  0  0  0  0
    2.3761   -2.9526    0.0000 C   0  0  0  0  0  0  0  0  0  0  0  0
    2.6050   -1.6851    0.0000 C   0  0  0  0  0  0  0  0  0  0  0  0
    3.4706   -2.1859    0.0000 O   0  0  0  0  0  0  0  0  0  0  0  0
    1.7325    0.8149    0.0000 C   0  0  0  0  0  0  0  0  0  0  0  0
    2.5998    1.3197    0.0000 C   0  0  0  0  0  0  0  0  0  0  0  0
    2.5953    2.3145    0.0000 C   0  0  0  0  0  0  0  0  0  0  0  0
    1.7285    2.8131    0.0000 C   0  0  0  0  0  0  0  0  0  0  0  0
    0.8662    2.3171    0.0000 C   0  0  0  0  0  0  0  0  0  0  0  0
    0.8658    1.3136    0.0000 C   0  0  0  0  0  0  0  0  0  0  0  0
    0.0000    0.8132    0.0000 F   0  0  0  0  0  0  0  0  0  0  0  0
    2.2540    0.1161    0.0000 H   0  0  0  0  0  0  0  0  0  0  0  0
    3.1248   -0.9848    0.0000 H   0  0  0  0  0  0  0  0  0  0  0  0
  1  2  1  0  0  0  0
  3  2  1  6  0  0  0
  3 21  1  1  0  0  0
  3  4  1  0  0  0  0
  4 20  1  6  0  0  0
  4  5  1  0  0  0  0
  5  6  1  0  0  0  0
  6  7  2  0  0  0  0
  6  8  1  0  0  0  0
  8  9  1  0  0  0  0
  8 10  1  0  0  0  0
  8 11  1  0  0  0  0
 11  3  1  0  0  0  0
 11 12  2  0  0  0  0
  4 13  1  1  0  0  0
 13 14  2  0  0  0  0
 14 15  1  0  0  0  0
 15 16  2  0  0  0  0
 16 17  1  0  0  0  0
 17 18  2  0  0  0  0
 18 13  1  0  0  0  0
 18 19  1  0  0  0  0
M  END
>  <EXTREG>  (ZINC00088975)
ZINC00088975

>  <LOGBIO>
2.5000

$$$$
ZINC00089812
  -MTS-   02131516532D 0   0.00000     0.00000     0

 13 14  0  0  0  0  0  0  0  0999 V2000
    3.6683   -2.4422    0.0000 C   0  0  0  0  0  0  0  0  0  0  0  0
    3.0778   -1.6352    0.0000 C   0  0  0  0  0  0  0  0  0  0  0  0
    3.4819   -0.7167    0.0000 C   0  0  0  0  0  0  0  0  0  0  0  0
    2.8928    0.0849    0.0000 C   0  0  0  0  0  0  0  0  0  0  0  0
    1.8985   -0.0221    0.0000 C   0  0  0  0  0  0  0  0  0  0  0  0
    1.4933   -0.9306    0.0000 C   0  0  0  0  0  0  0  0  0  0  0  0
    2.0835   -1.7421    0.0000 C   0  0  0  0  0  0  0  0  0  0  0  0
    1.6781   -2.6563    0.0000 Cl  0  0  0  0  0  0  0  0  0  0  0  0
    1.3100    0.7864    0.0000 C   0  0  0  0  0  0  0  0  0  0  0  0
    1.6200    1.7464    0.0000 N   0  0  0  0  0  0  0  0  0  0  0  0
    0.8100    2.3264    0.0000 N   0  0  0  0  0  0  0  0  0  0  0  0
    0.0000    1.7464    0.0000 N   0  0  0  0  0  0  0  0  0  0  0  0
    0.3100    0.7864    0.0000 N   0  0  0  0  0  0  0  0  0  0  0  0
  1  2  1  0  0  0  0
  2  3  2  0  0  0  0
  3  4  1  0  0  0  0
  4  5  2  0  0  0  0
  5  6  1  0  0  0  0
  6  7  2  0  0  0  0
  7  2  1  0  0  0  0
  7  8  1  0  0  0  0
  5  9  1  0  0  0  0
  9 10  2  0  0  0  0
 10 11  1  0  0  0  0
 11 12  1  0  0  0  0
 12 13  2  0  0  0  0
 13  9  1  0  0  0  0
M  END
>  <EXTREG>  (ZINC00089812)
ZINC00089812

>  <LOGBIO>
2.5000

$$$$
ZINC00090156
  -MTS-   02131516532D 0   0.00000     0.00000     0

 21 23  0  0  1  0  0  0  0  0999 V2000
    7.4480    0.2526    0.0000 C   0  0  0  0  0  0  0  0  0  0  0  0
    6.5824   -0.2482    0.0000 C   0  0  2  0  0  0  0  0  0  0  0  0
    5.7124    0.2518    0.0000 C   0  0  0  0  0  0  0  0  0  0  0  0
    4.8524   -0.2482    0.0000 N   0  0  0  0  0  0  0  0  0  0  0  0
    4.8524   -1.2482    0.0000 C   0  0  0  0  0  0  0  0  0  0  0  0
    5.7124   -1.7482    0.0000 C   0  0  1  0  0  0  0  0  0  0  0  0
    5.7099   -2.7482    0.0000 C   0  0  0  0  0  0  0  0  0  0  0  0
    6.5824   -1.2482    0.0000 O   0  0  0  0  0  0  0  0  0  0  0  0
    3.9857    0.2505    0.0000 C   0  0  0  0  0  0  0  0  0  0  0  0
    3.9831    1.2539    0.0000 C   0  0  0  0  0  0  0  0  0  0  0  0
    3.1199    1.7482    0.0000 C   0  0  0  0  0  0  0  0  0  0  0  0
    3.1178    2.7482    0.0000 C   0  0  0  0  0  0  0  0  0  0  0  0
    2.2541    1.2478    0.0000 C   0  0  0  0  0  0  0  0  0  0  0  0
    1.3858    1.7508    0.0000 C   0  0  0  0  0  0  0  0  0  0  0  0
    0.5201    1.2503    0.0000 C   0  0  0  0  0  0  0  0  0  0  0  0
    0.5226    0.2469    0.0000 C   0  0  0  0  0  0  0  0  0  0  0  0
    1.3859   -0.2475    0.0000 C   0  0  0  0  0  0  0  0  0  0  0  0
    2.2516    0.2530    0.0000 C   0  0  0  0  0  0  0  0  0  0  0  0
    3.1199   -0.2500    0.0000 N   0  0  0  0  0  0  0  0  0  0  0  0
    5.1920   -2.0468    0.0000 H   0  0  0  0  0  0  0  0  0  0  0  0
    6.5815    0.3518    0.0000 H   0  0  0  0  0  0  0  0  0  0  0  0
  2  1  1  1  0  0  0
  2 21  1  6  0  0  0
  2  3  1  0  0  0  0
  3  4  1  0  0  0  0
  4  5  1  0  0  0  0
  5  6  1  0  0  0  0
  6 20  1  1  0  0  0
  6  7  1  6  0  0  0
  6  8  1  0  0  0  0
  8  2  1  0  0  0  0
  4  9  1  0  0  0  0
  9 10  2  0  0  0  0
 10 11  1  0  0  0  0
 11 12  1  0  0  0  0
 11 13  2  0  0  0  0
 13 14  1  0  0  0  0
 14 15  2  0  0  0  0
 15 16  1  0  0  0  0
 16 17  2  0  0  0  0
 17 18  1  0  0  0  0
 18 13  1  0  0  0  0
 18 19  2  0  0  0  0
 19  9  1  0  0  0  0
M  END
>  <EXTREG>  (ZINC00090156)
ZINC00090156

>  <LOGBIO>
2.5000

$$$$
ZINC00090720
  -MTS-   02131516532D 0   0.00000     0.00000     0

 20 22  0  0  0  0  0  0  0  0999 V2000
    6.3236   -3.0318    0.0000 O   0  0  0  0  0  0  0  0  0  0  0  0
    5.7351   -2.2234    0.0000 C   0  0  0  0  0  0  0  0  0  0  0  0
    6.0451   -1.2634    0.0000 N   0  0  0  0  0  0  0  0  0  0  0  0
    5.2351   -0.6834    0.0000 C   0  0  0  0  0  0  0  0  0  0  0  0
    5.2351    0.3166    0.0000 O   0  0  0  0  0  0  0  0  0  0  0  0
    4.4251   -1.2634    0.0000 C   0  0  0  0  0  0  0  0  0  0  0  0
    4.7351   -2.2234    0.0000 C   0  0  0  0  0  0  0  0  0  0  0  0
    4.0594   -2.9605    0.0000 C   0  0  0  0  0  0  0  0  0  0  0  0
    3.0823   -2.7478    0.0000 C   0  0  0  0  0  0  0  0  0  0  0  0
    2.7787   -1.7914    0.0000 C   0  0  0  0  0  0  0  0  0  0  0  0
    3.4501   -1.0574    0.0000 C   0  0  0  0  0  0  0  0  0  0  0  0
    3.1443   -0.1053    0.0000 C   0  0  0  0  0  0  0  0  0  0  0  0
    3.8178    0.6385    0.0000 O   0  0  0  0  0  0  0  0  0  0  0  0
    2.1720    0.1053    0.0000 N   0  0  0  0  0  0  0  0  0  0  0  0
    1.8667    1.0575    0.0000 C   0  0  0  0  0  0  0  0  0  0  0  0
    2.5402    1.8013    0.0000 C   0  0  0  0  0  0  0  0  0  0  0  0
    2.2345    2.7479    0.0000 C   0  0  0  0  0  0  0  0  0  0  0  0
    1.2574    2.9606    0.0000 C   0  0  0  0  0  0  0  0  0  0  0  0
    0.5860    2.2265    0.0000 C   0  0  0  0  0  0  0  0  0  0  0  0
    0.8895    1.2701    0.0000 C   0  0  0  0  0  0  0  0  0  0  0  0
  1  2  2  0  0  0  0
  2  3  1  0  0  0  0
  3  4  1  0  0  0  0
  4  5  2  0  0  0  0
  4  6  1  0  0  0  0
  6  7  2  0  0  0  0
  7  2  1  0  0  0  0
  7  8  1  0  0  0  0
  8  9  2  0  0  0  0
  9 10  1  0  0  0  0
 10 11  2  0  0  0  0
 11  6  1  0  0  0  0
 11 12  1  0  0  0  0
 12 13  2  0  0  0  0
 12 14  1  0  0  0  0
 14 15  1  0  0  0  0
 15 16  2  0  0  0  0
 16 17  1  0  0  0  0
 17 18  2  0  0  0  0
 18 19  1  0  0  0  0
 19 20  2  0  0  0  0
 20 15  1  0  0  0  0
M  END
>  <EXTREG>  (ZINC00090720)
ZINC00090720

>  <LOGBIO>
2.5000

$$$$
ZINC00091089
  -MTS-   02131516532D 0   0.00000     0.00000     0

 20 22  0  0  0  0  0  0  0  0999 V2000
    6.4935   -2.8842    0.0000 F   0  0  0  0  0  0  0  0  0  0  0  0
    5.9029   -2.0772    0.0000 C   0  0  0  0  0  0  0  0  0  0  0  0
    5.0959   -2.6677    0.0000 F   0  0  0  0  0  0  0  0  0  0  0  0
    6.7099   -1.4866    0.0000 F   0  0  0  0  0  0  0  0  0  0  0  0
    5.3124   -1.2702    0.0000 C   0  0  0  0  0  0  0  0  0  0  0  0
    5.7165   -0.3517    0.0000 C   0  0  0  0  0  0  0  0  0  0  0  0
    5.1274    0.4499    0.0000 C   0  0  0  0  0  0  0  0  0  0  0  0
    4.1331    0.3430    0.0000 C   0  0  0  0  0  0  0  0  0  0  0  0
    3.7279   -0.5656    0.0000 C   0  0  0  0  0  0  0  0  0  0  0  0
    4.3181   -1.3771    0.0000 C   0  0  0  0  0  0  0  0  0  0  0  0
    3.5446    1.1515    0.0000 C   0  0  0  0  0  0  0  0  0  0  0  0
    3.8546    2.1115    0.0000 N   0  0  0  0  0  0  0  0  0  0  0  0
    3.0446    2.6915    0.0000 N   0  0  0  0  0  0  0  0  0  0  0  0
    2.2346    2.1115    0.0000 C   0  0  0  0  0  0  0  0  0  0  0  0
    1.2554    2.3142    0.0000 C   0  0  0  0  0  0  0  0  0  0  0  0
    0.5872    1.5702    0.0000 C   0  0  0  0  0  0  0  0  0  0  0  0
    0.9003    0.6169    0.0000 C   0  0  0  0  0  0  0  0  0  0  0  0
    1.8742    0.4142    0.0000 C   0  0  0  0  0  0  0  0  0  0  0  0
    2.1829   -0.5370    0.0000 Cl  0  0  0  0  0  0  0  0  0  0  0  0
    2.5446    1.1515    0.0000 N   0  0  0  0  0  0  0  0  0  0  0  0
  1  2  1  0  0  0  0
  2  3  1  0  0  0  0
  2  4  1  0  0  0  0
  2  5  1  0  0  0  0
  5  6  2  0  0  0  0
  6  7  1  0  0  0  0
  7  8  2  0  0  0  0
  8  9  1  0  0  0  0
  9 10  2  0  0  0  0
 10  5  1  0  0  0  0
  8 11  1  0  0  0  0
 11 12  2  0  0  0  0
 12 13  1  0  0  0  0
 13 14  2  0  0  0  0
 14 15  1  0  0  0  0
 15 16  2  0  0  0  0
 16 17  1  0  0  0  0
 17 18  2  0  0  0  0
 18 19  1  0  0  0  0
 18 20  1  0  0  0  0
 20 11  1  0  0  0  0
 20 14  1  0  0  0  0
M  END
>  <EXTREG>  (ZINC00091089)
ZINC00091089

>  <LOGBIO>
2.5000

$$$$
ZINC00091617
  -MTS-   02131516532D 0   0.00000     0.00000     0

 21 22  0  0  0  0  0  0  0  0999 V2000
    7.7884   -0.1986    0.0000 C   0  0  0  0  0  0  0  0  0  0  0  0
    6.9229   -0.6995    0.0000 C   0  0  0  0  0  0  0  0  0  0  0  0
    6.0529   -0.1995    0.0000 C   0  0  0  0  0  0  0  0  0  0  0  0
    5.1929   -0.6995    0.0000 C   0  0  0  0  0  0  0  0  0  0  0  0
    5.1929   -1.6995    0.0000 C   0  0  0  0  0  0  0  0  0  0  0  0
    4.3261   -2.1982    0.0000 Cl  0  0  0  0  0  0  0  0  0  0  0  0
    6.0529   -2.1995    0.0000 C   0  0  0  0  0  0  0  0  0  0  0  0
    6.9229   -1.6995    0.0000 C   0  0  0  0  0  0  0  0  0  0  0  0
    7.7884   -2.2004    0.0000 Cl  0  0  0  0  0  0  0  0  0  0  0  0
    4.3261   -0.2008    0.0000 S   0  0  0  0  0  0  0  0  0  0  0  0
    3.8274   -1.0676    0.0000 O   0  0  0  0  0  0  0  0  0  0  0  0
    4.8248    0.6660    0.0000 O   0  0  0  0  0  0  0  0  0  0  0  0
    3.4593    0.2979    0.0000 C   0  0  0  0  0  0  0  0  0  0  0  0
    3.4568    1.3013    0.0000 C   0  0  0  0  0  0  0  0  0  0  0  0
    2.5936    1.7956    0.0000 C   0  0  0  0  0  0  0  0  0  0  0  0
    1.7278    1.2952    0.0000 C   0  0  0  0  0  0  0  0  0  0  0  0
    1.7253    0.3004    0.0000 C   0  0  0  0  0  0  0  0  0  0  0  0
    2.5936   -0.2026    0.0000 N   0  0  0  0  0  0  0  0  0  0  0  0
    0.8623    1.7961    0.0000 N   0  3  0  0  0  0  0  0  0  0  0  0
    0.8627    2.7995    0.0000 O   0  5  0  0  0  0  0  0  0  0  0  0
    0.0000    1.3000    0.0000 O   0  0  0  0  0  0  0  0  0  0  0  0
  1  2  1  0  0  0  0
  2  3  2  0  0  0  0
  3  4  1  0  0  0  0
  4  5  2  0  0  0  0
  5  6  1  0  0  0  0
  5  7  1  0  0  0  0
  7  8  2  0  0  0  0
  8  2  1  0  0  0  0
  8  9  1  0  0  0  0
  4 10  1  0  0  0  0
 10 11  2  0  0  0  0
 10 12  2  0  0  0  0
 10 13  1  0  0  0  0
 13 14  2  0  0  0  0
 14 15  1  0  0  0  0
 15 16  2  0  0  0  0
 16 17  1  0  0  0  0
 17 18  2  0  0  0  0
 18 13  1  0  0  0  0
 16 19  1  0  0  0  0
 19 20  1  0  0  0  0
 19 21  2  0  0  0  0
M  CHG  2  19   1  20  -1
M  END
>  <EXTREG>  (ZINC00091617)
ZINC00091617

>  <LOGBIO>
2.5000

$$$$
ZINC00091806
  -MTS-   02131516532D 0   0.00000     0.00000     0

 24 26  0  0  0  0  0  0  0  0999 V2000
    9.9252   -3.4152    0.0000 C   0  0  0  0  0  0  0  0  0  0  0  0
    9.3346   -2.6082    0.0000 C   0  0  0  0  0  0  0  0  0  0  0  0
    9.7387   -1.6897    0.0000 C   0  0  0  0  0  0  0  0  0  0  0  0
    9.1496   -0.8881    0.0000 C   0  0  0  0  0  0  0  0  0  0  0  0
    8.1554   -0.9950    0.0000 C   0  0  0  0  0  0  0  0  0  0  0  0
    7.7502   -1.9036    0.0000 C   0  0  0  0  0  0  0  0  0  0  0  0
    8.3404   -2.7151    0.0000 C   0  0  0  0  0  0  0  0  0  0  0  0
    7.5668   -0.1865    0.0000 C   0  0  0  0  0  0  0  0  0  0  0  0
    7.8768    0.7735    0.0000 N   0  0  0  0  0  0  0  0  0  0  0  0
    7.0668    1.3535    0.0000 N   0  0  0  0  0  0  0  0  0  0  0  0
    6.2568    0.7735    0.0000 N   0  0  0  0  0  0  0  0  0  0  0  0
    5.3071    1.0866    0.0000 C   0  0  0  0  0  0  0  0  0  0  0  0
    4.5585    0.4184    0.0000 C   0  0  0  0  0  0  0  0  0  0  0  0
    4.7616   -0.5607    0.0000 O   0  0  0  0  0  0  0  0  0  0  0  0
    3.6141    0.7310    0.0000 N   0  0  0  0  0  0  0  0  0  0  0  0
    2.8655    0.0628    0.0000 C   0  0  0  0  0  0  0  0  0  0  0  0
    1.9210    0.3753    0.0000 C   0  0  0  0  0  0  0  0  0  0  0  0
    1.7184    1.3546    0.0000 C   0  0  0  0  0  0  0  0  0  0  0  0
    2.4671    2.0227    0.0000 C   0  0  0  0  0  0  0  0  0  0  0  0
    2.2635    2.9964    0.0000 C   0  0  0  0  0  0  0  0  0  0  0  0
    1.3145    3.3115    0.0000 C   0  0  0  0  0  0  0  0  0  0  0  0
    0.5690    2.6529    0.0000 C   0  0  0  0  0  0  0  0  0  0  0  0
    0.7694    1.6696    0.0000 C   0  0  0  0  0  0  0  0  0  0  0  0
    6.5668   -0.1865    0.0000 N   0  0  0  0  0  0  0  0  0  0  0  0
  1  2  1  0  0  0  0
  2  3  2  0  0  0  0
  3  4  1  0  0  0  0
  4  5  2  0  0  0  0
  5  6  1  0  0  0  0
  6  7  2  0  0  0  0
  7  2  1  0  0  0  0
  5  8  1  0  0  0  0
  8  9  1  0  0  0  0
  9 10  2  0  0  0  0
 10 11  1  0  0  0  0
 11 12  1  0  0  0  0
 12 13  1  0  0  0  0
 13 14  2  0  0  0  0
 13 15  1  0  0  0  0
 15 16  1  0  0  0  0
 16 17  1  0  0  0  0
 17 18  1  0  0  0  0
 18 19  2  0  0  0  0
 19 20  1  0  0  0  0
 20 21  2  0  0  0  0
 21 22  1  0  0  0  0
 22 23  2  0  0  0  0
 23 18  1  0  0  0  0
 11 24  1  0  0  0  0
 24  8  2  0  0  0  0
M  END
>  <EXTREG>  (ZINC00091806)
ZINC00091806

>  <LOGBIO>
2.5000

$$$$
ZINC00091866
  -MTS-   02131516532D 0   0.00000     0.00000     0

 25 28  0  0  0  0  0  0  0  0999 V2000
    0.6000   -0.6570    0.0000 C   0  0  0  0  0  0  0  0  0  0  0  0
    1.6000   -0.6535    0.0000 C   0  0  0  0  0  0  0  0  0  0  0  0
    2.1056   -1.5202    0.0000 C   0  0  0  0  0  0  0  0  0  0  0  0
    3.1004   -1.5147    0.0000 C   0  0  0  0  0  0  0  0  0  0  0  0
    3.5982   -0.6474    0.0000 N   0  0  0  0  0  0  0  0  0  0  0  0
    3.1012    0.2144    0.0000 C   0  0  0  0  0  0  0  0  0  0  0  0
    2.0978    0.2138    0.0000 C   0  0  0  0  0  0  0  0  0  0  0  0
    4.5982   -0.6464    0.0000 C   0  0  0  0  0  0  0  0  0  0  0  0
    5.1023   -1.5140    0.0000 C   0  0  0  0  0  0  0  0  0  0  0  0
    6.0971   -1.5102    0.0000 C   0  0  0  0  0  0  0  0  0  0  0  0
    6.5991   -2.3751    0.0000 C   0  0  0  0  0  0  0  0  0  0  0  0
    6.0998   -3.2455    0.0000 C   0  0  0  0  0  0  0  0  0  0  0  0
    7.5938   -2.3734    0.0000 C   0  0  0  0  0  0  0  0  0  0  0  0
    6.5964   -0.6438    0.0000 C   0  0  0  0  0  0  0  0  0  0  0  0
    7.5964   -0.6438    0.0000 C   0  0  0  0  0  0  0  0  0  0  0  0
    8.5964   -0.6438    0.0000 N   0  0  0  0  0  0  0  0  0  0  0  0
    6.0993    0.2188    0.0000 C   0  0  0  0  0  0  0  0  0  0  0  0
    6.4104    1.1784    0.0000 N   0  0  0  0  0  0  0  0  0  0  0  0
    5.6011    1.7594    0.0000 C   0  0  0  0  0  0  0  0  0  0  0  0
    5.5027    2.7576    0.0000 C   0  0  0  0  0  0  0  0  0  0  0  0
    4.5912    3.1690    0.0000 C   0  0  0  0  0  0  0  0  0  0  0  0
    3.7776    2.5817    0.0000 C   0  0  0  0  0  0  0  0  0  0  0  0
    3.8796    1.5922    0.0000 C   0  0  0  0  0  0  0  0  0  0  0  0
    4.7904    1.1804    0.0000 C   0  0  0  0  0  0  0  0  0  0  0  0
    5.0993    0.2200    0.0000 N   0  0  0  0  0  0  0  0  0  0  0  0
  1  2  1  0  0  0  0
  2  3  1  0  0  0  0
  3  4  1  0  0  0  0
  4  5  1  0  0  0  0
  5  6  1  0  0  0  0
  6  7  1  0  0  0  0
  7  2  1  0  0  0  0
  5  8  1  0  0  0  0
  8  9  2  0  0  0  0
  9 10  1  0  0  0  0
 10 11  1  0  0  0  0
 11 12  1  0  0  0  0
 11 13  1  0  0  0  0
 10 14  2  0  0  0  0
 14 15  1  0  0  0  0
 15 16  3  0  0  0  0
 14 17  1  0  0  0  0
 17 18  2  0  0  0  0
 18 19  1  0  0  0  0
 19 20  2  0  0  0  0
 20 21  1  0  0  0  0
 21 22  2  0  0  0  0
 22 23  1  0  0  0  0
 23 24  2  0  0  0  0
 24 19  1  0  0  0  0
 24 25  1  0  0  0  0
 25  8  1  0  0  0  0
 25 17  1  0  0  0  0
M  END
>  <EXTREG>  (ZINC00091866)
ZINC00091866

>  <LOGBIO>
2.5000

$$$$
ZINC00092002
  -MTS-   02131516532D 0   0.00000     0.00000     0

 18 19  0  0  0  0  0  0  0  0999 V2000
    7.3414   -1.5865    0.0000 C   0  0  0  0  0  0  0  0  0  0  0  0
    6.7497   -0.7804    0.0000 C   0  0  0  0  0  0  0  0  0  0  0  0
    7.1524    0.1387    0.0000 C   0  0  0  0  0  0  0  0  0  0  0  0
    6.5621    0.9394    0.0000 C   0  0  0  0  0  0  0  0  0  0  0  0
    5.5680    0.8309    0.0000 C   0  0  0  0  0  0  0  0  0  0  0  0
    4.9782    1.6385    0.0000 C   0  0  0  0  0  0  0  0  0  0  0  0
    5.1642   -0.0782    0.0000 C   0  0  0  0  0  0  0  0  0  0  0  0
    4.1698   -0.1842    0.0000 O   0  0  0  0  0  0  0  0  0  0  0  0
    3.7630   -1.1014    0.0000 C   0  0  0  0  0  0  0  0  0  0  0  0
    2.7737   -1.2058    0.0000 C   0  0  0  0  0  0  0  0  0  0  0  0
    2.3669   -2.1231    0.0000 O   0  0  0  0  0  0  0  0  0  0  0  0
    2.1852   -0.3973    0.0000 N   0  0  0  0  0  0  0  0  0  0  0  0
    2.4952    0.5627    0.0000 C   0  0  0  0  0  0  0  0  0  0  0  0
    1.6852    1.1427    0.0000 N   0  0  0  0  0  0  0  0  0  0  0  0
    0.8752    0.5627    0.0000 N   0  0  0  0  0  0  0  0  0  0  0  0
    1.1852   -0.3973    0.0000 C   0  0  0  0  0  0  0  0  0  0  0  0
    0.5967   -1.2058    0.0000 N   0  0  0  0  0  0  0  0  0  0  0  0
    5.7556   -0.8889    0.0000 C   0  0  0  0  0  0  0  0  0  0  0  0
  1  2  1  0  0  0  0
  2  3  2  0  0  0  0
  3  4  1  0  0  0  0
  4  5  2  0  0  0  0
  5  6  1  0  0  0  0
  5  7  1  0  0  0  0
  7  8  1  0  0  0  0
  8  9  1  0  0  0  0
  9 10  1  0  0  0  0
 10 11  2  0  0  0  0
 10 12  1  0  0  0  0
 12 13  1  0  0  0  0
 13 14  2  0  0  0  0
 14 15  1  0  0  0  0
 15 16  2  0  0  0  0
 16 12  1  0  0  0  0
 16 17  1  0  0  0  0
  7 18  2  0  0  0  0
 18  2  1  0  0  0  0
M  END
>  <EXTREG>  (ZINC00092002)
ZINC00092002

>  <LOGBIO>
2.5000

$$$$
ZINC00092596
  -MTS-   02131516532D 0   0.00000     0.00000     0

 23 24  0  0  1  0  0  0  0  0999 V2000
    4.0518    3.3676    0.0000 F   0  0  0  0  0  0  0  0  0  0  0  0
    3.1863    2.8668    0.0000 C   0  0  0  0  0  0  0  0  0  0  0  0
    3.6872    2.0012    0.0000 F   0  0  0  0  0  0  0  0  0  0  0  0
    2.6855    3.7323    0.0000 F   0  0  0  0  0  0  0  0  0  0  0  0
    2.3208    2.3659    0.0000 C   0  0  2  0  0  0  0  0  0  0  0  0
    1.4508    2.8659    0.0000 C   0  0  0  0  0  0  0  0  0  0  0  0
    0.5908    2.3659    0.0000 C   0  0  0  0  0  0  0  0  0  0  0  0
    0.5908    1.3659    0.0000 C   0  0  0  0  0  0  0  0  0  0  0  0
    1.4508    0.8659    0.0000 N   0  0  0  0  0  0  0  0  0  0  0  0
    2.3208    1.3659    0.0000 C   0  0  0  0  0  0  0  0  0  0  0  0
    1.4483   -0.1341    0.0000 S   0  0  0  0  0  0  0  0  0  0  0  0
    2.4483   -0.1366    0.0000 O   0  0  0  0  0  0  0  0  0  0  0  0
    0.4483   -0.1316    0.0000 O   0  0  0  0  0  0  0  0  0  0  0  0
    1.4458   -1.1341    0.0000 C   0  0  0  0  0  0  0  0  0  0  0  0
    0.5760   -1.6345    0.0000 C   0  0  0  0  0  0  0  0  0  0  0  0
    0.5755   -2.6293    0.0000 C   0  0  0  0  0  0  0  0  0  0  0  0
    1.4398   -3.1323    0.0000 C   0  0  0  0  0  0  0  0  0  0  0  0
    2.3045   -2.6405    0.0000 C   0  0  0  0  0  0  0  0  0  0  0  0
    2.3100   -1.6371    0.0000 C   0  0  0  0  0  0  0  0  0  0  0  0
    3.5256   -0.9426    0.0000 N   0  3  0  0  0  0  0  0  0  0  0  0
    3.5306    0.0609    0.0000 O   0  5  0  0  0  0  0  0  0  0  0  0
    4.3851   -1.4434    0.0000 O   0  0  0  0  0  0  0  0  0  0  0  0
    2.3199    2.9659    0.0000 H   0  0  0  0  0  0  0  0  0  0  0  0
  1  2  1  0  0  0  0
  2  3  1  0  0  0  0
  2  4  1  0  0  0  0
  5  2  1  1  0  0  0
  5 23  1  6  0  0  0
  5  6  1  0  0  0  0
  6  7  1  0  0  0  0
  7  8  1  0  0  0  0
  8  9  1  0  0  0  0
  9 10  1  0  0  0  0
 10  5  1  0  0  0  0
  9 11  1  0  0  0  0
 11 12  2  0  0  0  0
 11 13  2  0  0  0  0
 11 14  1  0  0  0  0
 14 15  2  0  0  0  0
 15 16  1  0  0  0  0
 16 17  2  0  0  0  0
 17 18  1  0  0  0  0
 18 19  2  0  0  0  0
 19 14  1  0  0  0  0
 19 20  1  0  0  0  0
 20 21  1  0  0  0  0
 20 22  2  0  0  0  0
M  CHG  2  20   1  21  -1
M  END
>  <EXTREG>  (ZINC00092596)
ZINC00092596

>  <LOGBIO>
2.5000

$$$$
ZINC00093061
  -MTS-   02131516532D 0   0.00000     0.00000     0

 15 16  0  0  1  0  0  0  0  0999 V2000
    4.2092   -2.9738    0.0000 O   0  0  0  0  0  0  0  0  0  0  0  0
    3.6207   -2.1653    0.0000 C   0  0  0  0  0  0  0  0  0  0  0  0
    3.9307   -1.2053    0.0000 C   0  0  0  0  0  0  0  0  0  0  0  0
    3.1207   -0.6253    0.0000 C   0  0  2  0  0  0  0  0  0  0  0  0
    2.3107   -1.2053    0.0000 C   0  0  0  0  0  0  0  0  0  0  0  0
    2.6207   -2.1653    0.0000 O   0  0  0  0  0  0  0  0  0  0  0  0
    3.1207    0.3747    0.0000 C   0  0  0  0  0  0  0  0  0  0  0  0
    3.9867    0.8747    0.0000 O   0  0  0  0  0  0  0  0  0  0  0  0
    2.2547    0.8747    0.0000 C   0  0  0  0  0  0  0  0  0  0  0  0
    2.2537    1.8781    0.0000 C   0  0  0  0  0  0  0  0  0  0  0  0
    1.3912    2.3738    0.0000 C   0  0  0  0  0  0  0  0  0  0  0  0
    0.5247    1.8746    0.0000 C   0  0  0  0  0  0  0  0  0  0  0  0
    0.5207    0.8799    0.0000 C   0  0  0  0  0  0  0  0  0  0  0  0
    1.3882    0.3756    0.0000 C   0  0  0  0  0  0  0  0  0  0  0  0
    3.6544   -0.3511    0.0000 H   0  0  0  0  0  0  0  0  0  0  0  0
  1  2  2  0  0  0  0
  2  3  1  0  0  0  0
  3  4  1  0  0  0  0
  4 15  1  1  0  0  0
  4  5  1  0  0  0  0
  5  6  1  0  0  0  0
  6  2  1  0  0  0  0
  4  7  1  6  0  0  0
  7  8  2  0  0  0  0
  7  9  1  0  0  0  0
  9 10  2  0  0  0  0
 10 11  1  0  0  0  0
 11 12  2  0  0  0  0
 12 13  1  0  0  0  0
 13 14  2  0  0  0  0
 14  9  1  0  0  0  0
M  END
>  <EXTREG>  (ZINC00093061)
ZINC00093061

>  <LOGBIO>
2.5000

$$$$
ZINC00093095
  -MTS-   02131516532D 0   0.00000     0.00000     0

 20 21  0  0  1  0  0  0  0  0999 V2000
    4.6149   -1.0589    0.0000 C   0  0  0  0  0  0  0  0  0  0  0  0
    3.6205   -1.1643    0.0000 N   0  0  0  0  0  0  0  0  0  0  0  0
    3.0320   -0.3558    0.0000 C   0  0  0  0  0  0  0  0  0  0  0  0
    3.3420    0.6042    0.0000 N   0  0  0  0  0  0  0  0  0  0  0  0
    2.5320    1.1842    0.0000 C   0  0  0  0  0  0  0  0  0  0  0  0
    2.4323    2.1823    0.0000 N   0  0  0  0  0  0  0  0  0  0  0  0
    3.2440    2.7664    0.0000 C   0  0  0  0  0  0  0  0  0  0  0  0
    1.5204    2.5926    0.0000 C   0  0  0  0  0  0  0  0  0  0  0  0
    1.4187    3.5874    0.0000 O   0  0  0  0  0  0  0  0  0  0  0  0
    0.7074    2.0043    0.0000 N   0  0  0  0  0  0  0  0  0  0  0  0
    0.8106    1.0149    0.0000 C   0  0  0  0  0  0  0  0  0  0  0  0
    0.0000    0.4292    0.0000 O   0  0  0  0  0  0  0  0  0  0  0  0
    1.7220    0.6042    0.0000 C   0  0  0  0  0  0  0  0  0  0  0  0
    2.0320   -0.3558    0.0000 N   0  0  0  0  0  0  0  0  0  0  0  0
    1.4434   -1.1643    0.0000 C   0  0  0  0  0  0  0  0  0  0  0  0
    1.8507   -2.0814    0.0000 C   0  0  1  0  0  0  0  0  0  0  0  0
    1.2627   -2.8902    0.0000 O   0  0  0  0  0  0  0  0  0  0  0  0
    2.8401   -2.1852    0.0000 C   0  0  0  0  0  0  0  0  0  0  0  0
    3.2474   -3.1023    0.0000 O   0  0  0  0  0  0  0  0  0  0  0  0
    1.2541   -2.0183    0.0000 H   0  0  0  0  0  0  0  0  0  0  0  0
  1  2  1  0  0  0  0
  2  3  1  0  0  0  0
  3  4  2  0  0  0  0
  4  5  1  0  0  0  0
  5  6  1  0  0  0  0
  6  7  1  0  0  0  0
  6  8  1  0  0  0  0
  8  9  2  0  0  0  0
  8 10  1  0  0  0  0
 10 11  1  0  0  0  0
 11 12  2  0  0  0  0
 11 13  1  0  0  0  0
 13  5  2  0  0  0  0
 13 14  1  0  0  0  0
 14  3  1  0  0  0  0
 14 15  1  0  0  0  0
 15 16  1  0  0  0  0
 16 20  1  1  0  0  0
 16 17  1  6  0  0  0
 16 18  1  0  0  0  0
 18 19  1  0  0  0  0
M  END
>  <EXTREG>  (ZINC00093095)
ZINC00093095

>  <LOGBIO>
2.5000

$$$$
ZINC00093127
  -MTS-   02131516532D 0   0.00000     0.00000     0

 17 17  0  0  0  0  0  0  0  0999 V2000
    4.5032    2.2100    0.0000 C   0  0  0  0  0  0  0  0  0  0  0  0
    4.5042    1.2100    0.0000 O   0  0  0  0  0  0  0  0  0  0  0  0
    3.6386    0.7091    0.0000 C   0  0  0  0  0  0  0  0  0  0  0  0
    2.7686    1.2091    0.0000 C   0  0  0  0  0  0  0  0  0  0  0  0
    2.7661    2.2091    0.0000 Cl  0  0  0  0  0  0  0  0  0  0  0  0
    1.9086    0.7091    0.0000 C   0  0  0  0  0  0  0  0  0  0  0  0
    1.9086   -0.2909    0.0000 C   0  0  0  0  0  0  0  0  0  0  0  0
    2.7686   -0.7909    0.0000 C   0  0  0  0  0  0  0  0  0  0  0  0
    2.7656   -1.9909    0.0000 O   0  0  0  0  0  0  0  0  0  0  0  0
    2.2453   -2.2896    0.0000 C   0  0  0  0  0  0  0  0  0  0  0  0
    3.6386   -0.2909    0.0000 C   0  0  0  0  0  0  0  0  0  0  0  0
    4.5042   -0.7918    0.0000 C   0  0  0  0  0  0  0  0  0  0  0  0
    4.5037   -1.7952    0.0000 O   0  0  0  0  0  0  0  0  0  0  0  0
    5.3664   -0.2957    0.0000 O   0  0  0  0  0  0  0  0  0  0  0  0
    0.8685   -0.8893    0.0000 N   0  3  0  0  0  0  0  0  0  0  0  0
    0.0000   -0.3867    0.0000 O   0  5  0  0  0  0  0  0  0  0  0  0
    0.8665   -1.8841    0.0000 O   0  0  0  0  0  0  0  0  0  0  0  0
  1  2  1  0  0  0  0
  2  3  1  0  0  0  0
  3  4  2  0  0  0  0
  4  5  1  0  0  0  0
  4  6  1  0  0  0  0
  6  7  2  0  0  0  0
  7  8  1  0  0  0  0
  8  9  1  0  0  0  0
  9 10  1  0  0  0  0
  8 11  2  0  0  0  0
 11  3  1  0  0  0  0
 11 12  1  0  0  0  0
 12 13  1  0  0  0  0
 12 14  2  0  0  0  0
  7 15  1  0  0  0  0
 15 16  1  0  0  0  0
 15 17  2  0  0  0  0
M  CHG  2  15   1  16  -1
M  END
>  <EXTREG>  (ZINC00093127)
ZINC00093127

>  <LOGBIO>
2.5000

$$$$
ZINC00093360
  -MTS-   02131516532D 0   0.00000     0.00000     0

 17 18  0  0  0  0  0  0  0  0999 V2000
    1.3850   -1.5467    0.0000 F   0  0  0  0  0  0  0  0  0  0  0  0
    1.3880   -0.5467    0.0000 C   0  0  0  0  0  0  0  0  0  0  0  0
    0.5210   -0.0416    0.0000 C   0  0  0  0  0  0  0  0  0  0  0  0
    0.5259    0.9532    0.0000 C   0  0  0  0  0  0  0  0  0  0  0  0
    1.3930    1.4515    0.0000 C   0  0  0  0  0  0  0  0  0  0  0  0
    2.2550    0.9550    0.0000 C   0  0  0  0  0  0  0  0  0  0  0  0
    2.2550   -0.0485    0.0000 C   0  0  0  0  0  0  0  0  0  0  0  0
    3.1205   -0.5493    0.0000 O   0  0  0  0  0  0  0  0  0  0  0  0
    3.9870   -0.0502    0.0000 C   0  0  0  0  0  0  0  0  0  0  0  0
    3.9890    0.9533    0.0000 N   0  0  0  0  0  0  0  0  0  0  0  0
    4.8520    1.4481    0.0000 C   0  0  0  0  0  0  0  0  0  0  0  0
    5.7181    0.9481    0.0000 C   0  0  0  0  0  0  0  0  0  0  0  0
    5.7211   -0.0467    0.0000 C   0  0  0  0  0  0  0  0  0  0  0  0
    4.8531   -0.5502    0.0000 C   0  0  0  0  0  0  0  0  0  0  0  0
    4.8540   -1.5502    0.0000 N   0  3  0  0  0  0  0  0  0  0  0  0
    5.7233   -2.0515    0.0000 O   0  5  0  0  0  0  0  0  0  0  0  0
    3.9933   -2.0489    0.0000 O   0  0  0  0  0  0  0  0  0  0  0  0
  1  2  1  0  0  0  0
  2  3  2  0  0  0  0
  3  4  1  0  0  0  0
  4  5  2  0  0  0  0
  5  6  1  0  0  0  0
  6  7  2  0  0  0  0
  7  2  1  0  0  0  0
  7  8  1  0  0  0  0
  8  9  1  0  0  0  0
  9 10  1  0  0  0  0
 10 11  2  0  0  0  0
 11 12  1  0  0  0  0
 12 13  2  0  0  0  0
 13 14  1  0  0  0  0
 14  9  2  0  0  0  0
 14 15  1  0  0  0  0
 15 16  1  0  0  0  0
 15 17  2  0  0  0  0
M  CHG  2  15   1  16  -1
M  END
>  <EXTREG>  (ZINC00093360)
ZINC00093360

>  <LOGBIO>
2.5000

$$$$
ZINC00093644
  -MTS-   02131516532D 0   0.00000     0.00000     0

 12 13  0  0  0  0  0  0  0  0999 V2000
    3.0549   -2.4466    0.0000 C   0  0  0  0  0  0  0  0  0  0  0  0
    3.4608   -1.5327    0.0000 S   0  0  0  0  0  0  0  0  0  0  0  0
    2.8723   -0.7242    0.0000 C   0  0  0  0  0  0  0  0  0  0  0  0
    3.1823    0.2358    0.0000 N   0  0  0  0  0  0  0  0  0  0  0  0
    2.3723    0.8158    0.0000 N   0  0  0  0  0  0  0  0  0  0  0  0
    2.2727    1.8139    0.0000 C   0  0  0  0  0  0  0  0  0  0  0  0
    3.0844    2.3980    0.0000 N   0  0  0  0  0  0  0  0  0  0  0  0
    1.3607    2.2242    0.0000 C   0  0  0  0  0  0  0  0  0  0  0  0
    0.5478    1.6359    0.0000 C   0  0  0  0  0  0  0  0  0  0  0  0
    0.6509    0.6465    0.0000 N   0  0  0  0  0  0  0  0  0  0  0  0
    1.5623    0.2358    0.0000 C   0  0  0  0  0  0  0  0  0  0  0  0
    1.8723   -0.7242    0.0000 N   0  0  0  0  0  0  0  0  0  0  0  0
  1  2  1  0  0  0  0
  2  3  1  0  0  0  0
  3  4  2  0  0  0  0
  4  5  1  0  0  0  0
  5  6  1  0  0  0  0
  6  7  1  0  0  0  0
  6  8  2  0  0  0  0
  8  9  1  0  0  0  0
  9 10  2  0  0  0  0
 10 11  1  0  0  0  0
 11  5  1  0  0  0  0
 11 12  2  0  0  0  0
 12  3  1  0  0  0  0
M  END
>  <EXTREG>  (ZINC00093644)
ZINC00093644

>  <LOGBIO>
2.5000

$$$$
ZINC00094586
  -MTS-   02131516532D 0   0.00000     0.00000     0

 21 23  0  0  0  0  0  0  0  0999 V2000
    4.8534    1.9962    0.0000 C   0  0  0  0  0  0  0  0  0  0  0  0
    3.9869    2.4953    0.0000 O   0  0  0  0  0  0  0  0  0  0  0  0
    3.1214    1.9945    0.0000 C   0  0  0  0  0  0  0  0  0  0  0  0
    2.2514    2.4945    0.0000 C   0  0  0  0  0  0  0  0  0  0  0  0
    1.3914    1.9945    0.0000 C   0  0  0  0  0  0  0  0  0  0  0  0
    1.3914    0.9945    0.0000 C   0  0  0  0  0  0  0  0  0  0  0  0
    2.2514    0.4945    0.0000 C   0  0  0  0  0  0  0  0  0  0  0  0
    2.2542   -0.5068    0.0000 C   0  0  0  0  0  0  0  0  0  0  0  0
    3.1207   -1.0059    0.0000 C   0  0  0  0  0  0  0  0  0  0  0  0
    3.9882   -0.5016    0.0000 C   0  0  0  0  0  0  0  0  0  0  0  0
    3.9842    0.4932    0.0000 N   0  0  0  0  0  0  0  0  0  0  0  0
    3.1214    0.9945    0.0000 C   0  0  0  0  0  0  0  0  0  0  0  0
    4.8560   -0.9985    0.0000 C   0  0  0  0  0  0  0  0  0  0  0  0
    4.8606   -2.0019    0.0000 C   0  0  0  0  0  0  0  0  0  0  0  0
    5.7248   -2.4945    0.0000 C   0  0  0  0  0  0  0  0  0  0  0  0
    6.5896   -1.9923    0.0000 C   0  0  0  0  0  0  0  0  0  0  0  0
    6.5900   -0.9975    0.0000 C   0  0  0  0  0  0  0  0  0  0  0  0
    5.7207   -0.4963    0.0000 C   0  0  0  0  0  0  0  0  0  0  0  0
    1.3891   -1.0085    0.0000 C   0  0  0  0  0  0  0  0  0  0  0  0
    0.5189   -0.5089    0.0000 O   0  0  0  0  0  0  0  0  0  0  0  0
    1.3905   -2.0033    0.0000 O   0  0  0  0  0  0  0  0  0  0  0  0
  1  2  1  0  0  0  0
  2  3  1  0  0  0  0
  3  4  2  0  0  0  0
  4  5  1  0  0  0  0
  5  6  2  0  0  0  0
  6  7  1  0  0  0  0
  7  8  1  0  0  0  0
  8  9  2  0  0  0  0
  9 10  1  0  0  0  0
 10 11  2  0  0  0  0
 11 12  1  0  0  0  0
 12  3  1  0  0  0  0
 12  7  2  0  0  0  0
 10 13  1  0  0  0  0
 13 14  2  0  0  0  0
 14 15  1  0  0  0  0
 15 16  2  0  0  0  0
 16 17  1  0  0  0  0
 17 18  2  0  0  0  0
 18 13  1  0  0  0  0
  8 19  1  0  0  0  0
 19 20  1  0  0  0  0
 19 21  2  0  0  0  0
M  END
>  <EXTREG>  (ZINC00094586)
ZINC00094586

>  <LOGBIO>
2.5000

$$$$
ZINC00094739
  -MTS-   02131516532D 0   0.00000     0.00000     0

 20 21  0  0  0  0  0  0  0  0999 V2000
    4.9578    1.6958    0.0000 C   0  0  0  0  0  0  0  0  0  0  0  0
    3.9578    1.6958    0.0000 C   0  0  0  0  0  0  0  0  0  0  0  0
    3.4578    0.8298    0.0000 C   0  0  0  0  0  0  0  0  0  0  0  0
    2.5878    1.3298    0.0000 C   0  0  0  0  0  0  0  0  0  0  0  0
    1.7278    0.8298    0.0000 N   0  0  0  0  0  0  0  0  0  0  0  0
    1.7278   -0.1702    0.0000 C   0  0  0  0  0  0  0  0  0  0  0  0
    2.5878   -0.6702    0.0000 C   0  0  0  0  0  0  0  0  0  0  0  0
    2.0856   -1.5350    0.0000 C   0  0  0  0  0  0  0  0  0  0  0  0
    1.0856   -1.5325    0.0000 C   0  0  0  0  0  0  0  0  0  0  0  0
    3.7123   -1.3225    0.0000 C   0  0  0  0  0  0  0  0  0  0  0  0
    4.5803   -0.8259    0.0000 N   0  0  0  0  0  0  0  0  0  0  0  0
    4.5823    0.1775    0.0000 C   0  0  0  0  0  0  0  0  0  0  0  0
    5.4449   -1.3285    0.0000 C   0  0  0  0  0  0  0  0  0  0  0  0
    5.4424   -2.3319    0.0000 C   0  0  0  0  0  0  0  0  0  0  0  0
    6.3081   -0.8341    0.0000 O   0  0  0  0  0  0  0  0  0  0  0  0
    3.4578   -0.1702    0.0000 C   0  0  0  0  0  0  0  0  0  0  0  0
    3.9771   -0.4707    0.0000 O   0  0  0  0  0  0  0  0  0  0  0  0
    0.8610    1.3285    0.0000 C   0  0  0  0  0  0  0  0  0  0  0  0
    0.8590    2.3319    0.0000 C   0  0  0  0  0  0  0  0  0  0  0  0
    0.0000    0.8302    0.0000 O   0  0  0  0  0  0  0  0  0  0  0  0
  1  2  1  0  0  0  0
  2  3  1  0  0  0  0
  3  4  1  0  0  0  0
  4  5  1  0  0  0  0
  5  6  1  0  0  0  0
  6  7  1  0  0  0  0
  7  8  1  0  0  0  0
  8  9  1  0  0  0  0
  7 10  1  0  0  0  0
 10 11  1  0  0  0  0
 11 12  1  0  0  0  0
 12  3  1  0  0  0  0
 11 13  1  0  0  0  0
 13 14  1  0  0  0  0
 13 15  2  0  0  0  0
  7 16  1  0  0  0  0
 16  3  1  0  0  0  0
 16 17  2  0  0  0  0
  5 18  1  0  0  0  0
 18 19  1  0  0  0  0
 18 20  2  0  0  0  0
M  END
>  <EXTREG>  (ZINC00094739)
ZINC00094739

>  <LOGBIO>
2.5000

$$$$
ZINC00094788
  -MTS-   02131516532D 0   0.00000     0.00000     0

 19 21  0  0  0  0  0  0  0  0999 V2000
    5.4630    2.5255    0.0000 C   0  0  0  0  0  0  0  0  0  0  0  0
    4.4630    2.5235    0.0000 S   0  0  0  0  0  0  0  0  0  0  0  0
    3.9647    1.6565    0.0000 C   0  0  0  0  0  0  0  0  0  0  0  0
    2.9613    1.6535    0.0000 N   0  0  0  0  0  0  0  0  0  0  0  0
    2.4673    0.7900    0.0000 C   0  0  0  0  0  0  0  0  0  0  0  0
    1.4812    0.5775    0.0000 C   0  0  0  0  0  0  0  0  0  0  0  0
    1.3848   -0.4141    0.0000 C   0  0  0  0  0  0  0  0  0  0  0  0
    0.5193   -0.9149    0.0000 C   0  0  0  0  0  0  0  0  0  0  0  0
    2.2925   -0.8246    0.0000 N   0  0  0  0  0  0  0  0  0  0  0  0
    2.9682   -0.0755    0.0000 N   0  0  0  0  0  0  0  0  0  0  0  0
    3.9630   -0.0775    0.0000 C   0  0  0  0  0  0  0  0  0  0  0  0
    4.4617   -0.9443    0.0000 C   0  0  0  0  0  0  0  0  0  0  0  0
    4.0508   -1.8657    0.0000 O   0  0  0  0  0  0  0  0  0  0  0  0
    4.7941   -2.5289    0.0000 C   0  0  0  0  0  0  0  0  0  0  0  0
    5.6615   -2.0389    0.0000 C   0  0  0  0  0  0  0  0  0  0  0  0
    5.4559   -1.0512    0.0000 C   0  0  0  0  0  0  0  0  0  0  0  0
    4.4656    0.7910    0.0000 C   0  0  0  0  0  0  0  0  0  0  0  0
    5.4656    0.7910    0.0000 C   0  0  0  0  0  0  0  0  0  0  0  0
    6.4656    0.7910    0.0000 N   0  0  0  0  0  0  0  0  0  0  0  0
  1  2  1  0  0  0  0
  2  3  1  0  0  0  0
  3  4  2  0  0  0  0
  4  5  1  0  0  0  0
  5  6  2  0  0  0  0
  6  7  1  0  0  0  0
  7  8  1  0  0  0  0
  7  9  2  0  0  0  0
  9 10  1  0  0  0  0
 10  5  1  0  0  0  0
 10 11  1  0  0  0  0
 11 12  1  0  0  0  0
 12 13  1  0  0  0  0
 13 14  1  0  0  0  0
 14 15  2  0  0  0  0
 15 16  1  0  0  0  0
 16 12  2  0  0  0  0
 11 17  2  0  0  0  0
 17  3  1  0  0  0  0
 17 18  1  0  0  0  0
 18 19  3  0  0  0  0
M  END
>  <EXTREG>  (ZINC00094788)
ZINC00094788

>  <LOGBIO>
2.5000

$$$$
ZINC00095933
  -MTS-   02131516532D 0   0.00000     0.00000     0

 13 14  0  0  0  0  0  0  0  0999 V2000
    4.2381   -2.5773    0.0000 F   0  0  0  0  0  0  0  0  0  0  0  0
    3.6476   -1.7703    0.0000 C   0  0  0  0  0  0  0  0  0  0  0  0
    4.0517   -0.8518    0.0000 C   0  0  0  0  0  0  0  0  0  0  0  0
    3.4626   -0.0502    0.0000 C   0  0  0  0  0  0  0  0  0  0  0  0
    2.4683   -0.1571    0.0000 C   0  0  0  0  0  0  0  0  0  0  0  0
    2.0632   -1.0657    0.0000 C   0  0  0  0  0  0  0  0  0  0  0  0
    2.6533   -1.8772    0.0000 C   0  0  0  0  0  0  0  0  0  0  0  0
    2.2479   -2.7913    0.0000 Cl  0  0  0  0  0  0  0  0  0  0  0  0
    1.8798    0.6513    0.0000 N   0  0  0  0  0  0  0  0  0  0  0  0
    2.1898    1.6113    0.0000 C   0  0  0  0  0  0  0  0  0  0  0  0
    1.3798    2.1913    0.0000 C   0  0  0  0  0  0  0  0  0  0  0  0
    0.5698    1.6113    0.0000 C   0  0  0  0  0  0  0  0  0  0  0  0
    0.8798    0.6513    0.0000 C   0  0  0  0  0  0  0  0  0  0  0  0
  1  2  1  0  0  0  0
  2  3  2  0  0  0  0
  3  4  1  0  0  0  0
  4  5  2  0  0  0  0
  5  6  1  0  0  0  0
  6  7  2  0  0  0  0
  7  2  1  0  0  0  0
  7  8  1  0  0  0  0
  5  9  1  0  0  0  0
  9 10  1  0  0  0  0
 10 11  2  0  0  0  0
 11 12  1  0  0  0  0
 12 13  2  0  0  0  0
 13  9  1  0  0  0  0
M  END
>  <EXTREG>  (ZINC00095933)
ZINC00095933

>  <LOGBIO>
2.5000

$$$$
ZINC00096564
  -MTS-   02131516532D 0   0.00000     0.00000     0

 19 20  0  0  0  0  0  0  0  0999 V2000
    7.4377    0.2709    0.0000 F   0  0  0  0  0  0  0  0  0  0  0  0
    6.4436    0.1630    0.0000 C   0  0  0  0  0  0  0  0  0  0  0  0
    6.5515   -0.8312    0.0000 F   0  0  0  0  0  0  0  0  0  0  0  0
    6.3357    1.1572    0.0000 F   0  0  0  0  0  0  0  0  0  0  0  0
    5.4494    0.0551    0.0000 C   0  0  0  0  0  0  0  0  0  0  0  0
    4.8560    0.8643    0.0000 C   0  0  0  0  0  0  0  0  0  0  0  0
    3.8673    0.7549    0.0000 C   0  0  0  0  0  0  0  0  0  0  0  0
    3.4628   -0.1596    0.0000 C   0  0  0  0  0  0  0  0  0  0  0  0
    2.4683   -0.2650    0.0000 S   0  0  0  0  0  0  0  0  0  0  0  0
    1.8798    0.5434    0.0000 C   0  0  0  0  0  0  0  0  0  0  0  0
    2.1898    1.5034    0.0000 S   0  0  0  0  0  0  0  0  0  0  0  0
    1.3798    2.0834    0.0000 C   0  0  0  0  0  0  0  0  0  0  0  0
    0.5698    1.5034    0.0000 C   0  0  0  0  0  0  0  0  0  0  0  0
    0.8798    0.5434    0.0000 C   0  0  0  0  0  0  0  0  0  0  0  0
    4.0470   -0.9648    0.0000 C   0  0  0  0  0  0  0  0  0  0  0  0
    5.0449   -0.8594    0.0000 C   0  0  0  0  0  0  0  0  0  0  0  0
    3.6402   -1.8783    0.0000 N   0  3  0  0  0  0  0  0  0  0  0  0
    2.6423   -1.9836    0.0000 O   0  5  0  0  0  0  0  0  0  0  0  0
    4.2244   -2.6834    0.0000 O   0  0  0  0  0  0  0  0  0  0  0  0
  1  2  1  0  0  0  0
  2  3  1  0  0  0  0
  2  4  1  0  0  0  0
  2  5  1  0  0  0  0
  5  6  2  0  0  0  0
  6  7  1  0  0  0  0
  7  8  2  0  0  0  0
  8  9  1  0  0  0  0
  9 10  1  0  0  0  0
 10 11  1  0  0  0  0
 11 12  1  0  0  0  0
 12 13  2  0  0  0  0
 13 14  1  0  0  0  0
 14 10  2  0  0  0  0
  8 15  1  0  0  0  0
 15 16  2  0  0  0  0
 16  5  1  0  0  0  0
 15 17  1  0  0  0  0
 17 18  1  0  0  0  0
 17 19  2  0  0  0  0
M  CHG  2  17   1  18  -1
M  END
>  <EXTREG>  (ZINC00096564)
ZINC00096564

>  <LOGBIO>
2.5000

$$$$
ZINC00097804
  -MTS-   02131516532D 0   0.00000     0.00000     0

 17 19  0  0  0  0  0  0  0  0999 V2000
    5.9029   -2.3843    0.0000 Cl  0  0  0  0  0  0  0  0  0  0  0  0
    5.3124   -1.5773    0.0000 C   0  0  0  0  0  0  0  0  0  0  0  0
    5.7165   -0.6588    0.0000 C   0  0  0  0  0  0  0  0  0  0  0  0
    5.1274    0.1428    0.0000 C   0  0  0  0  0  0  0  0  0  0  0  0
    4.1331    0.0358    0.0000 C   0  0  0  0  0  0  0  0  0  0  0  0
    3.7279   -0.8727    0.0000 C   0  0  0  0  0  0  0  0  0  0  0  0
    4.3181   -1.6842    0.0000 C   0  0  0  0  0  0  0  0  0  0  0  0
    3.5446    0.8443    0.0000 C   0  0  0  0  0  0  0  0  0  0  0  0
    3.8546    1.8043    0.0000 C   0  0  0  0  0  0  0  0  0  0  0  0
    3.0446    2.3843    0.0000 S   0  0  0  0  0  0  0  0  0  0  0  0
    2.2346    1.8043    0.0000 C   0  0  0  0  0  0  0  0  0  0  0  0
    1.2554    2.0070    0.0000 N   0  0  0  0  0  0  0  0  0  0  0  0
    0.5872    1.2631    0.0000 C   0  0  0  0  0  0  0  0  0  0  0  0
    0.9003    0.3097    0.0000 N   0  0  0  0  0  0  0  0  0  0  0  0
    1.8742    0.1070    0.0000 C   0  0  0  0  0  0  0  0  0  0  0  0
    2.1829   -0.8441    0.0000 Cl  0  0  0  0  0  0  0  0  0  0  0  0
    2.5446    0.8443    0.0000 C   0  0  0  0  0  0  0  0  0  0  0  0
  1  2  1  0  0  0  0
  2  3  2  0  0  0  0
  3  4  1  0  0  0  0
  4  5  2  0  0  0  0
  5  6  1  0  0  0  0
  6  7  2  0  0  0  0
  7  2  1  0  0  0  0
  5  8  1  0  0  0  0
  8  9  2  0  0  0  0
  9 10  1  0  0  0  0
 10 11  1  0  0  0  0
 11 12  1  0  0  0  0
 12 13  2  0  0  0  0
 13 14  1  0  0  0  0
 14 15  2  0  0  0  0
 15 16  1  0  0  0  0
 15 17  1  0  0  0  0
 17  8  1  0  0  0  0
 17 11  2  0  0  0  0
M  END
>  <EXTREG>  (ZINC00097804)
ZINC00097804

>  <LOGBIO>
2.5000

$$$$
ZINC00099631
  -MTS-   02131516532D 0   0.00000     0.00000     0

 26 29  0  0  1  0  0  0  0  0999 V2000
    0.0480   -0.8650    0.0000 F   0  0  0  0  0  0  0  0  0  0  0  0
    0.7307   -0.1343    0.0000 C   0  0  0  0  0  0  0  0  0  0  0  0
    0.0000    0.5484    0.0000 F   0  0  0  0  0  0  0  0  0  0  0  0
    1.4614   -0.8170    0.0000 F   0  0  0  0  0  0  0  0  0  0  0  0
    1.4134    0.5964    0.0000 O   0  0  0  0  0  0  0  0  0  0  0  0
    2.4850    0.3480    0.0000 C   0  0  0  0  0  0  0  0  0  0  0  0
    2.7784   -0.6116    0.0000 C   0  0  0  0  0  0  0  0  0  0  0  0
    3.7479   -0.8343    0.0000 C   0  0  0  0  0  0  0  0  0  0  0  0
    4.4313   -0.1043    0.0000 C   0  0  0  0  0  0  0  0  0  0  0  0
    4.1452    0.8485    0.0000 C   0  0  0  0  0  0  0  0  0  0  0  0
    3.1684    1.0780    0.0000 C   0  0  0  0  0  0  0  0  0  0  0  0
    5.4049   -0.3326    0.0000 C   0  0  1  0  0  0  0  0  0  0  0  0
    5.6222   -1.3050    0.0000 N   0  0  0  0  0  0  0  0  0  0  0  0
    6.5150   -1.7433    0.0000 C   0  0  0  0  0  0  0  0  0  0  0  0
    7.4228   -1.3197    0.0000 C   0  0  0  0  0  0  0  0  0  0  0  0
    8.1597   -2.0001    0.0000 C   0  0  0  0  0  0  0  0  0  0  0  0
    9.1095   -1.7042    0.0000 C   0  0  0  0  0  0  0  0  0  0  0  0
    9.3323   -0.7294    0.0000 C   0  0  0  0  0  0  0  0  0  0  0  0
    8.6053   -0.0503    0.0000 C   0  0  0  0  0  0  0  0  0  0  0  0
    7.6460   -0.3430    0.0000 C   0  0  0  0  0  0  0  0  0  0  0  0
    7.0346    0.4454    0.0000 N   0  0  0  0  0  0  0  0  0  0  0  0
    7.3446    1.4054    0.0000 C   0  0  0  0  0  0  0  0  0  0  0  0
    6.5346    1.9854    0.0000 C   0  0  0  0  0  0  0  0  0  0  0  0
    5.7246    1.4054    0.0000 C   0  0  0  0  0  0  0  0  0  0  0  0
    6.0346    0.4454    0.0000 C   0  0  0  0  0  0  0  0  0  0  0  0
    4.9784   -0.7546    0.0000 H   0  0  0  0  0  0  0  0  0  0  0  0
  1  2  1  0  0  0  0
  2  3  1  0  0  0  0
  2  4  1  0  0  0  0
  2  5  1  0  0  0  0
  5  6  1  0  0  0  0
  6  7  2  0  0  0  0
  7  8  1  0  0  0  0
  8  9  2  0  0  0  0
  9 10  1  0  0  0  0
 10 11  2  0  0  0  0
 11  6  1  0  0  0  0
 12  9  1  6  0  0  0
 12 26  1  1  0  0  0
 12 13  1  0  0  0  0
 13 14  1  0  0  0  0
 14 15  1  0  0  0  0
 15 16  2  0  0  0  0
 16 17  1  0  0  0  0
 17 18  2  0  0  0  0
 18 19  1  0  0  0  0
 19 20  2  0  0  0  0
 20 15  1  0  0  0  0
 20 21  1  0  0  0  0
 21 22  1  0  0  0  0
 22 23  2  0  0  0  0
 23 24  1  0  0  0  0
 24 25  2  0  0  0  0
 25 12  1  0  0  0  0
 25 21  1  0  0  0  0
M  END
>  <EXTREG>  (ZINC00099631)
ZINC00099631

>  <LOGBIO>
2.5000

$$$$
ZINC00101075
  -MTS-   02131516532D 0   0.00000     0.00000     0

 20 20  0  0  1  0  0  0  0  0999 V2000
    1.4192   -3.5687    0.0000 C   0  0  0  0  0  0  0  0  0  0  0  0
    1.0788   -2.6285    0.0000 C   0  0  0  0  0  0  0  0  0  0  0  0
    1.7228   -1.8635    0.0000 C   0  0  2  0  0  0  0  0  0  0  0  0
    2.3646   -2.6304    0.0000 C   0  0  0  0  0  0  0  0  0  0  0  0
    2.7657   -1.2628    0.0000 C   0  0  0  0  0  0  0  0  0  0  0  0
    3.6262   -1.7620    0.0000 C   0  0  0  0  0  0  0  0  0  0  0  0
    4.4957   -1.2611    0.0000 O   0  0  0  0  0  0  0  0  0  0  0  0
    3.6246   -2.7620    0.0000 O   0  0  0  0  0  0  0  0  0  0  0  0
    0.8624   -1.3643    0.0000 C   0  0  0  0  0  0  0  0  0  0  0  0
    0.8655   -0.3609    0.0000 C   0  0  0  0  0  0  0  0  0  0  0  0
    0.0000    0.1469    0.0000 O   0  0  0  0  0  0  0  0  0  0  0  0
    1.7340    0.1347    0.0000 N   0  0  0  0  0  0  0  0  0  0  0  0
    1.7391    1.1347    0.0000 C   0  0  0  0  0  0  0  0  0  0  0  0
    0.8731    1.6417    0.0000 C   0  0  0  0  0  0  0  0  0  0  0  0
    0.8802    2.6364    0.0000 C   0  0  0  0  0  0  0  0  0  0  0  0
    1.7482    3.1329    0.0000 C   0  0  0  0  0  0  0  0  0  0  0  0
    1.7508    4.1329    0.0000 F   0  0  0  0  0  0  0  0  0  0  0  0
    2.6092    2.6346    0.0000 C   0  0  0  0  0  0  0  0  0  0  0  0
    3.4760    3.1332    0.0000 Cl  0  0  0  0  0  0  0  0  0  0  0  0
    2.6071    1.6311    0.0000 C   0  0  0  0  0  0  0  0  0  0  0  0
  1  2  1  0  0  0  0
  3  2  1  1  0  0  0
  3  4  1  6  0  0  0
  3  5  1  0  0  0  0
  5  6  1  0  0  0  0
  6  7  1  0  0  0  0
  6  8  2  0  0  0  0
  3  9  1  0  0  0  0
  9 10  1  0  0  0  0
 10 11  2  0  0  0  0
 10 12  1  0  0  0  0
 12 13  1  0  0  0  0
 13 14  2  0  0  0  0
 14 15  1  0  0  0  0
 15 16  2  0  0  0  0
 16 17  1  0  0  0  0
 16 18  1  0  0  0  0
 18 19  1  0  0  0  0
 18 20  2  0  0  0  0
 20 13  1  0  0  0  0
M  END
>  <EXTREG>  (ZINC00101075)
ZINC00101075

>  <LOGBIO>
2.5000

$$$$
ZINC00102640
  -MTS-   02131516532D 0   0.00000     0.00000     0

 22 24  0  0  0  0  0  0  0  0999 V2000
    5.7202    1.1532    0.0000 O   0  0  0  0  0  0  0  0  0  0  0  0
    4.8504    1.6536    0.0000 C   0  0  0  0  0  0  0  0  0  0  0  0
    4.8499    2.6484    0.0000 O   0  0  0  0  0  0  0  0  0  0  0  0
    3.9849    1.1527    0.0000 C   0  0  0  0  0  0  0  0  0  0  0  0
    3.1149    1.6527    0.0000 N   0  0  0  0  0  0  0  0  0  0  0  0
    2.2549    1.1527    0.0000 C   0  0  0  0  0  0  0  0  0  0  0  0
    1.3853    1.6509    0.0000 C   0  0  0  0  0  0  0  0  0  0  0  0
    0.5208    1.1483    0.0000 C   0  0  0  0  0  0  0  0  0  0  0  0
    0.5258    0.1449    0.0000 C   0  0  0  0  0  0  0  0  0  0  0  0
    1.3904   -0.3473    0.0000 C   0  0  0  0  0  0  0  0  0  0  0  0
    2.2549    0.1527    0.0000 C   0  0  0  0  0  0  0  0  0  0  0  0
    3.1149   -0.3473    0.0000 C   0  0  0  0  0  0  0  0  0  0  0  0
    3.1124   -1.3473    0.0000 C   0  0  0  0  0  0  0  0  0  0  0  0
    2.2424   -1.8473    0.0000 O   0  0  0  0  0  0  0  0  0  0  0  0
    3.9724   -1.8473    0.0000 O   0  0  0  0  0  0  0  0  0  0  0  0
    3.9849    0.1527    0.0000 C   0  0  0  0  0  0  0  0  0  0  0  0
    5.1966   -0.5485    0.0000 C   0  0  0  0  0  0  0  0  0  0  0  0
    5.1966   -1.5519    0.0000 C   0  0  0  0  0  0  0  0  0  0  0  0
    6.0586   -2.0484    0.0000 C   0  0  0  0  0  0  0  0  0  0  0  0
    6.9256   -1.5501    0.0000 C   0  0  0  0  0  0  0  0  0  0  0  0
    6.9306   -0.5553    0.0000 C   0  0  0  0  0  0  0  0  0  0  0  0
    6.0636   -0.0502    0.0000 C   0  0  0  0  0  0  0  0  0  0  0  0
  1  2  1  0  0  0  0
  2  3  2  0  0  0  0
  2  4  1  0  0  0  0
  4  5  1  0  0  0  0
  5  6  2  0  0  0  0
  6  7  1  0  0  0  0
  7  8  2  0  0  0  0
  8  9  1  0  0  0  0
  9 10  2  0  0  0  0
 10 11  1  0  0  0  0
 11  6  1  0  0  0  0
 11 12  2  0  0  0  0
 12 13  1  0  0  0  0
 13 14  1  0  0  0  0
 13 15  2  0  0  0  0
 12 16  1  0  0  0  0
 16  4  2  0  0  0  0
 16 17  1  0  0  0  0
 17 18  2  0  0  0  0
 18 19  1  0  0  0  0
 19 20  2  0  0  0  0
 20 21  1  0  0  0  0
 21 22  2  0  0  0  0
 22 17  1  0  0  0  0
M  END
>  <EXTREG>  (ZINC00102640)
ZINC00102640

>  <LOGBIO>
2.5000

$$$$
ZINC00103178
  -MTS-   02131516532D 0   0.00000     0.00000     0

 14 15  0  0  0  0  0  0  0  0999 V2000
    3.0540   -2.3613    0.0000 C   0  0  0  0  0  0  0  0  0  0  0  0
    3.4608   -1.4440    0.0000 C   0  0  0  0  0  0  0  0  0  0  0  0
    4.4501   -1.3396    0.0000 O   0  0  0  0  0  0  0  0  0  0  0  0
    2.8723   -0.6355    0.0000 N   0  0  0  0  0  0  0  0  0  0  0  0
    3.1823    0.3245    0.0000 C   0  0  0  0  0  0  0  0  0  0  0  0
    4.1320    0.6376    0.0000 O   0  0  0  0  0  0  0  0  0  0  0  0
    2.3723    0.9045    0.0000 C   0  0  0  0  0  0  0  0  0  0  0  0
    2.2727    1.9026    0.0000 C   0  0  0  0  0  0  0  0  0  0  0  0
    1.3607    2.3129    0.0000 C   0  0  0  0  0  0  0  0  0  0  0  0
    0.5478    1.7246    0.0000 C   0  0  0  0  0  0  0  0  0  0  0  0
    0.6509    0.7352    0.0000 C   0  0  0  0  0  0  0  0  0  0  0  0
    1.5623    0.3245    0.0000 C   0  0  0  0  0  0  0  0  0  0  0  0
    1.8723   -0.6355    0.0000 C   0  0  0  0  0  0  0  0  0  0  0  0
    1.2838   -1.4440    0.0000 O   0  0  0  0  0  0  0  0  0  0  0  0
  1  2  1  0  0  0  0
  2  3  2  0  0  0  0
  2  4  1  0  0  0  0
  4  5  1  0  0  0  0
  5  6  2  0  0  0  0
  5  7  1  0  0  0  0
  7  8  2  0  0  0  0
  8  9  1  0  0  0  0
  9 10  2  0  0  0  0
 10 11  1  0  0  0  0
 11 12  2  0  0  0  0
 12  7  1  0  0  0  0
 12 13  1  0  0  0  0
 13  4  1  0  0  0  0
 13 14  2  0  0  0  0
M  END
>  <EXTREG>  (ZINC00103178)
ZINC00103178

>  <LOGBIO>
2.5000

$$$$
ZINC00103866
  -MTS-   02131516532D 0   0.00000     0.00000     0

 26 29  0  0  1  0  0  0  0  0999 V2000
    0.5195   -1.3174    0.0000 C   0  0  0  0  0  0  0  0  0  0  0  0
    1.0198   -0.4515    0.0000 O   0  0  0  0  0  0  0  0  0  0  0  0
    2.0198   -0.4518    0.0000 C   0  0  0  0  0  0  0  0  0  0  0  0
    2.5226    0.4165    0.0000 C   0  0  0  0  0  0  0  0  0  0  0  0
    3.5174    0.4142    0.0000 C   0  0  0  0  0  0  0  0  0  0  0  0
    4.0180   -0.4514    0.0000 C   0  0  0  0  0  0  0  0  0  0  0  0
    3.5238   -1.3148    0.0000 C   0  0  0  0  0  0  0  0  0  0  0  0
    2.5204   -1.3175    0.0000 C   0  0  0  0  0  0  0  0  0  0  0  0
    2.0219   -2.1844    0.0000 O   0  0  0  0  0  0  0  0  0  0  0  0
    2.5233   -3.0495    0.0000 C   0  0  0  0  0  0  0  0  0  0  0  0
    5.2180   -0.4488    0.0000 C   0  0  2  0  0  0  0  0  0  0  0  0
    5.7232   -1.3158    0.0000 C   0  0  0  0  0  0  0  0  0  0  0  0
    6.7179   -1.3108    0.0000 C   0  0  0  0  0  0  0  0  0  0  0  0
    7.2162   -0.4438    0.0000 O   0  0  0  0  0  0  0  0  0  0  0  0
    6.7180    0.4182    0.0000 C   0  0  0  0  0  0  0  0  0  0  0  0
    7.0280    1.3782    0.0000 N   0  0  0  0  0  0  0  0  0  0  0  0
    6.2180    1.9582    0.0000 N   0  0  0  0  0  0  0  0  0  0  0  0
    5.4080    1.3782    0.0000 C   0  0  0  0  0  0  0  0  0  0  0  0
    4.4583    1.6914    0.0000 C   0  0  0  0  0  0  0  0  0  0  0  0
    3.7090    1.0240    0.0000 C   0  0  0  0  0  0  0  0  0  0  0  0
    2.7649    1.3374    0.0000 C   0  0  0  0  0  0  0  0  0  0  0  0
    2.5603    2.3163    0.0000 C   0  0  0  0  0  0  0  0  0  0  0  0
    3.2998    2.9817    0.0000 C   0  0  0  0  0  0  0  0  0  0  0  0
    4.2537    2.6703    0.0000 C   0  0  0  0  0  0  0  0  0  0  0  0
    5.7180    0.4182    0.0000 C   0  0  0  0  0  0  0  0  0  0  0  0
    4.9196   -0.9693    0.0000 H   0  0  0  0  0  0  0  0  0  0  0  0
  1  2  1  0  0  0  0
  2  3  1  0  0  0  0
  3  4  2  0  0  0  0
  4  5  1  0  0  0  0
  5  6  2  0  0  0  0
  6  7  1  0  0  0  0
  7  8  2  0  0  0  0
  8  3  1  0  0  0  0
  8  9  1  0  0  0  0
  9 10  1  0  0  0  0
 11  6  1  1  0  0  0
 11 26  1  6  0  0  0
 11 12  1  0  0  0  0
 12 13  2  0  0  0  0
 13 14  1  0  0  0  0
 14 15  1  0  0  0  0
 15 16  1  0  0  0  0
 16 17  1  0  0  0  0
 17 18  2  0  0  0  0
 18 19  1  0  0  0  0
 19 20  2  0  0  0  0
 20 21  1  0  0  0  0
 21 22  2  0  0  0  0
 22 23  1  0  0  0  0
 23 24  2  0  0  0  0
 24 19  1  0  0  0  0
 18 25  1  0  0  0  0
 25 11  1  0  0  0  0
 25 15  2  0  0  0  0
M  END
>  <EXTREG>  (ZINC00103866)
ZINC00103866

>  <LOGBIO>
2.5000

$$$$
ZINC00103964
  -MTS-   02131516532D 0   0.00000     0.00000     0

 15 16  0  0  0  0  0  0  0  0999 V2000
    3.6480   -2.2062    0.0000 F   0  0  0  0  0  0  0  0  0  0  0  0
    4.0521   -1.2915    0.0000 C   0  0  0  0  0  0  0  0  0  0  0  0
    5.0496   -1.1828    0.0000 C   0  0  0  0  0  0  0  0  0  0  0  0
    5.4498   -0.2720    0.0000 C   0  0  0  0  0  0  0  0  0  0  0  0
    4.8604    0.5359    0.0000 C   0  0  0  0  0  0  0  0  0  0  0  0
    3.8710    0.4330    0.0000 C   0  0  0  0  0  0  0  0  0  0  0  0
    3.4628   -0.4836    0.0000 C   0  0  0  0  0  0  0  0  0  0  0  0
    2.4683   -0.5891    0.0000 C   0  0  0  0  0  0  0  0  0  0  0  0
    2.0624   -1.5030    0.0000 O   0  0  0  0  0  0  0  0  0  0  0  0
    1.8798    0.2194    0.0000 N   0  0  0  0  0  0  0  0  0  0  0  0
    2.1898    1.1794    0.0000 C   0  0  0  0  0  0  0  0  0  0  0  0
    1.3798    1.7594    0.0000 C   0  0  0  0  0  0  0  0  0  0  0  0
    0.5698    1.1794    0.0000 N   0  0  0  0  0  0  0  0  0  0  0  0
    0.8798    0.2194    0.0000 C   0  0  0  0  0  0  0  0  0  0  0  0
    0.2913   -0.5891    0.0000 O   0  0  0  0  0  0  0  0  0  0  0  0
  1  2  1  0  0  0  0
  2  3  2  0  0  0  0
  3  4  1  0  0  0  0
  4  5  2  0  0  0  0
  5  6  1  0  0  0  0
  6  7  2  0  0  0  0
  7  2  1  0  0  0  0
  7  8  1  0  0  0  0
  8  9  2  0  0  0  0
  8 10  1  0  0  0  0
 10 11  1  0  0  0  0
 11 12  1  0  0  0  0
 12 13  1  0  0  0  0
 13 14  1  0  0  0  0
 14 10  1  0  0  0  0
 14 15  2  0  0  0  0
M  END
>  <EXTREG>  (ZINC00103964)
ZINC00103964

>  <LOGBIO>
2.5000

$$$$
ZINC00104127
  -MTS-   02131516532D 0   0.00000     0.00000     0

 24 27  0  0  0  0  0  0  0  0999 V2000
    1.0060   -2.7788    0.0000 C   0  0  0  0  0  0  0  0  0  0  0  0
    2.0059   -2.7839    0.0000 O   0  0  0  0  0  0  0  0  0  0  0  0
    2.5103   -1.9204    0.0000 C   0  0  0  0  0  0  0  0  0  0  0  0
    3.5138   -1.9245    0.0000 C   0  0  0  0  0  0  0  0  0  0  0  0
    4.0125   -1.0622    0.0000 C   0  0  0  0  0  0  0  0  0  0  0  0
    5.0159   -1.0673    0.0000 C   0  0  0  0  0  0  0  0  0  0  0  0
    5.5185   -0.2027    0.0000 C   0  0  0  0  0  0  0  0  0  0  0  0
    6.2826   -0.8479    0.0000 C   0  0  0  0  0  0  0  0  0  0  0  0
    6.2866    0.4376    0.0000 C   0  0  0  0  0  0  0  0  0  0  0  0
    5.0203    0.6668    0.0000 N   0  0  0  0  0  0  0  0  0  0  0  0
    5.3303    1.6268    0.0000 C   0  0  0  0  0  0  0  0  0  0  0  0
    4.5203    2.2068    0.0000 N   0  0  0  0  0  0  0  0  0  0  0  0
    3.7103    1.6268    0.0000 N   0  0  0  0  0  0  0  0  0  0  0  0
    4.0203    0.6668    0.0000 C   0  0  0  0  0  0  0  0  0  0  0  0
    3.5203   -0.1977    0.0000 C   0  0  0  0  0  0  0  0  0  0  0  0
    2.5243   -0.1864    0.0000 C   0  0  0  0  0  0  0  0  0  0  0  0
    2.0156   -1.0514    0.0000 C   0  0  0  0  0  0  0  0  0  0  0  0
    1.0156   -1.0443    0.0000 O   0  0  0  0  0  0  0  0  0  0  0  0
    0.5217   -0.1748    0.0000 C   0  0  0  0  0  0  0  0  0  0  0  0
    6.2800    1.9399    0.0000 C   0  0  0  0  0  0  0  0  0  0  0  0
    7.0993    1.3513    0.0000 S   0  0  0  0  0  0  0  0  0  0  0  0
    7.8991    1.9452    0.0000 C   0  0  0  0  0  0  0  0  0  0  0  0
    7.5946    2.8937    0.0000 C   0  0  0  0  0  0  0  0  0  0  0  0
    6.5857    2.8921    0.0000 C   0  0  0  0  0  0  0  0  0  0  0  0
  1  2  1  0  0  0  0
  2  3  1  0  0  0  0
  3  4  2  0  0  0  0
  4  5  1  0  0  0  0
  5  6  1  0  0  0  0
  6  7  1  0  0  0  0
  7  8  1  0  0  0  0
  7  9  1  0  0  0  0
  7 10  1  0  0  0  0
 10 11  1  0  0  0  0
 11 12  2  0  0  0  0
 12 13  1  0  0  0  0
 13 14  2  0  0  0  0
 14 10  1  0  0  0  0
 14 15  1  0  0  0  0
 15  5  2  0  0  0  0
 15 16  1  0  0  0  0
 16 17  2  0  0  0  0
 17  3  1  0  0  0  0
 17 18  1  0  0  0  0
 18 19  1  0  0  0  0
 11 20  1  0  0  0  0
 20 21  1  0  0  0  0
 21 22  1  0  0  0  0
 22 23  2  0  0  0  0
 23 24  1  0  0  0  0
 24 20  2  0  0  0  0
M  END
>  <EXTREG>  (ZINC00104127)
ZINC00104127

>  <LOGBIO>
2.5000

$$$$
ZINC00105146
  -MTS-   02131516532D 0   0.00000     0.00000     0

 18 19  0  0  0  0  0  0  0  0999 V2000
    3.9854    1.5053    0.0000 O   0  0  0  0  0  0  0  0  0  0  0  0
    3.1156    2.0057    0.0000 C   0  0  0  0  0  0  0  0  0  0  0  0
    3.1151    3.0005    0.0000 O   0  0  0  0  0  0  0  0  0  0  0  0
    2.2501    1.5048    0.0000 C   0  0  0  0  0  0  0  0  0  0  0  0
    1.3801    2.0048    0.0000 C   0  0  0  0  0  0  0  0  0  0  0  0
    0.5201    1.5048    0.0000 C   0  0  0  0  0  0  0  0  0  0  0  0
    0.5201    0.5048    0.0000 C   0  0  0  0  0  0  0  0  0  0  0  0
    1.3801    0.0048    0.0000 C   0  0  0  0  0  0  0  0  0  0  0  0
    2.2501    0.5048    0.0000 C   0  0  0  0  0  0  0  0  0  0  0  0
    3.4618   -0.1964    0.0000 C   0  0  0  0  0  0  0  0  0  0  0  0
    4.3318    0.3036    0.0000 C   0  0  0  0  0  0  0  0  0  0  0  0
    5.1918   -0.1964    0.0000 C   0  0  0  0  0  0  0  0  0  0  0  0
    5.1918   -1.1964    0.0000 C   0  0  0  0  0  0  0  0  0  0  0  0
    4.3318   -1.6964    0.0000 C   0  0  0  0  0  0  0  0  0  0  0  0
    3.4618   -1.1964    0.0000 C   0  0  0  0  0  0  0  0  0  0  0  0
    2.5963   -1.6972    0.0000 C   0  0  0  0  0  0  0  0  0  0  0  0
    2.5967   -2.7007    0.0000 O   0  0  0  0  0  0  0  0  0  0  0  0
    1.7340   -1.2012    0.0000 O   0  0  0  0  0  0  0  0  0  0  0  0
  1  2  1  0  0  0  0
  2  3  2  0  0  0  0
  2  4  1  0  0  0  0
  4  5  2  0  0  0  0
  5  6  1  0  0  0  0
  6  7  2  0  0  0  0
  7  8  1  0  0  0  0
  8  9  2  0  0  0  0
  9  4  1  0  0  0  0
  9 10  1  0  0  0  0
 10 11  2  0  0  0  0
 11 12  1  0  0  0  0
 12 13  2  0  0  0  0
 13 14  1  0  0  0  0
 14 15  2  0  0  0  0
 15 10  1  0  0  0  0
 15 16  1  0  0  0  0
 16 17  1  0  0  0  0
 16 18  2  0  0  0  0
M  END
>  <EXTREG>  (ZINC00105146)
ZINC00105146

>  <LOGBIO>
2.5000

$$$$
ZINC00105263
  -MTS-   02131516532D 0   0.00000     0.00000     0

 19 19  0  0  1  0  0  0  0  0999 V2000
    0.5204   -0.7922    0.0000 C   0  0  0  0  0  0  0  0  0  0  0  0
    1.0198    0.0781    0.0000 C   0  0  0  0  0  0  0  0  0  0  0  0
    2.0146    0.0797    0.0000 C   0  0  0  0  0  0  0  0  0  0  0  0
    2.5141    0.9500    0.0000 C   0  0  1  0  0  0  0  0  0  0  0  0
    3.5089    0.9515    0.0000 O   0  0  0  0  0  0  0  0  0  0  0  0
    4.0110    0.0828    0.0000 C   0  0  0  0  0  0  0  0  0  0  0  0
    3.7134   -0.4382    0.0000 O   0  0  0  0  0  0  0  0  0  0  0  0
    5.2110    0.0858    0.0000 C   0  0  0  0  0  0  0  0  0  0  0  0
    5.7114    0.9556    0.0000 C   0  0  0  0  0  0  0  0  0  0  0  0
    6.7062    0.9560    0.0000 C   0  0  0  0  0  0  0  0  0  0  0  0
    7.2092    0.0918    0.0000 C   0  0  0  0  0  0  0  0  0  0  0  0
    6.7175   -0.7730    0.0000 C   0  0  0  0  0  0  0  0  0  0  0  0
    5.7141   -0.7785    0.0000 C   0  0  0  0  0  0  0  0  0  0  0  0
    5.1187   -1.8204    0.0000 C   0  0  0  0  0  0  0  0  0  0  0  0
    4.1153   -1.8254    0.0000 O   0  0  0  0  0  0  0  0  0  0  0  0
    5.6195   -2.6799    0.0000 O   0  0  0  0  0  0  0  0  0  0  0  0
    2.0123    1.8149    0.0000 C   0  0  0  0  0  0  0  0  0  0  0  0
    1.5104    2.6799    0.0000 C   0  0  0  0  0  0  0  0  0  0  0  0
    1.9141    0.9486    0.0000 H   0  0  0  0  0  0  0  0  0  0  0  0
  1  2  1  0  0  0  0
  2  3  2  0  0  0  0
  3  4  1  0  0  0  0
  4 19  1  1  0  0  0
  4  5  1  0  0  0  0
  5  6  1  0  0  0  0
  6  7  2  0  0  0  0
  6  8  1  0  0  0  0
  8  9  2  0  0  0  0
  9 10  1  0  0  0  0
 10 11  2  0  0  0  0
 11 12  1  0  0  0  0
 12 13  2  0  0  0  0
 13  8  1  0  0  0  0
 13 14  1  0  0  0  0
 14 15  1  0  0  0  0
 14 16  2  0  0  0  0
  4 17  1  6  0  0  0
 17 18  3  0  0  0  0
M  END
>  <EXTREG>  (ZINC00105263)
ZINC00105263

>  <LOGBIO>
2.5000

$$$$
ZINC00106220
  -MTS-   02131516532D 0   0.00000     0.00000     0

 26 27  0  0  1  0  0  0  0  0999 V2000
    8.8335   -0.2969    0.0000 C   0  0  0  0  0  0  0  0  0  0  0  0
    7.9680   -0.7978    0.0000 C   0  0  0  0  0  0  0  0  0  0  0  0
    7.0980   -0.2978    0.0000 C   0  0  0  0  0  0  0  0  0  0  0  0
    6.2380   -0.7978    0.0000 C   0  0  2  0  0  0  0  0  0  0  0  0
    6.2380   -1.7978    0.0000 C   0  0  1  0  0  0  0  0  0  0  0  0
    7.0980   -2.2978    0.0000 C   0  0  0  0  0  0  0  0  0  0  0  0
    7.9680   -1.7978    0.0000 C   0  0  0  0  0  0  0  0  0  0  0  0
    5.1979   -2.3962    0.0000 C   0  0  0  0  0  0  0  0  0  0  0  0
    4.6786   -2.0957    0.0000 O   0  0  0  0  0  0  0  0  0  0  0  0
    5.1958   -3.3910    0.0000 O   0  0  0  0  0  0  0  0  0  0  0  0
    5.1979   -0.1994    0.0000 C   0  0  0  0  0  0  0  0  0  0  0  0
    4.3294   -0.7019    0.0000 O   0  0  0  0  0  0  0  0  0  0  0  0
    5.1958    0.7954    0.0000 N   0  0  0  0  0  0  0  0  0  0  0  0
    4.3288    1.2937    0.0000 C   0  0  0  0  0  0  0  0  0  0  0  0
    3.4603    0.7910    0.0000 C   0  0  0  0  0  0  0  0  0  0  0  0
    2.5988    1.2884    0.0000 C   0  0  0  0  0  0  0  0  0  0  0  0
    2.5958    2.2884    0.0000 C   0  0  0  0  0  0  0  0  0  0  0  0
    1.7275    2.7845    0.0000 O   0  0  0  0  0  0  0  0  0  0  0  0
    0.8637    2.2805    0.0000 C   0  0  0  0  0  0  0  0  0  0  0  0
    1.3677    1.4168    0.0000 F   0  0  0  0  0  0  0  0  0  0  0  0
    0.3598    3.1443    0.0000 F   0  0  0  0  0  0  0  0  0  0  0  0
    0.0000    1.7766    0.0000 F   0  0  0  0  0  0  0  0  0  0  0  0
    3.4543    2.7910    0.0000 C   0  0  0  0  0  0  0  0  0  0  0  0
    4.3258    2.2936    0.0000 C   0  0  0  0  0  0  0  0  0  0  0  0
    5.7186   -1.4974    0.0000 H   0  0  0  0  0  0  0  0  0  0  0  0
    6.2366   -0.1978    0.0000 H   0  0  0  0  0  0  0  0  0  0  0  0
  1  2  1  0  0  0  0
  2  3  1  0  0  0  0
  3  4  1  0  0  0  0
  4 26  1  1  0  0  0
  4  5  1  0  0  0  0
  5 25  1  6  0  0  0
  5  6  1  0  0  0  0
  6  7  1  0  0  0  0
  7  2  2  0  0  0  0
  5  8  1  1  0  0  0
  8  9  1  0  0  0  0
  8 10  2  0  0  0  0
  4 11  1  6  0  0  0
 11 12  2  0  0  0  0
 11 13  1  0  0  0  0
 13 14  1  0  0  0  0
 14 15  2  0  0  0  0
 15 16  1  0  0  0  0
 16 17  2  0  0  0  0
 17 18  1  0  0  0  0
 18 19  1  0  0  0  0
 19 20  1  0  0  0  0
 19 21  1  0  0  0  0
 19 22  1  0  0  0  0
 17 23  1  0  0  0  0
 23 24  2  0  0  0  0
 24 14  1  0  0  0  0
M  END
>  <EXTREG>  (ZINC00106220)
ZINC00106220

>  <LOGBIO>
2.5000

$$$$
ZINC00107055
  -MTS-   02131516532D 0   0.00000     0.00000     0

 18 20  0  0  1  0  0  0  0  0999 V2000
    4.3525    0.4181    0.0000 C   0  0  0  0  0  0  0  0  0  0  0  0
    3.5038    0.9470    0.0000 C   0  0  0  0  0  0  0  0  0  0  0  0
    3.4313    1.9532    0.0000 N   0  0  0  0  0  0  0  0  0  0  0  0
    2.4630    2.1873    0.0000 N   0  0  0  0  0  0  0  0  0  0  0  0
    1.9294    1.3460    0.0000 N   0  0  0  0  0  0  0  0  0  0  0  0
    2.5767    0.5722    0.0000 N   0  0  0  0  0  0  0  0  0  0  0  0
    2.3342   -0.3980    0.0000 C   0  0  1  0  0  0  0  0  0  0  0  0
    3.0842   -0.7980    0.0000 C   0  0  0  0  0  0  0  0  0  0  0  0
    2.3342   -1.1980    0.0000 C   0  0  0  0  0  0  0  0  0  0  0  0
    2.4799   -2.1873    0.0000 O   0  0  0  0  0  0  0  0  0  0  0  0
    1.3342   -0.9980    0.0000 C   0  0  1  0  0  0  0  0  0  0  0  0
    0.5842   -1.3980    0.0000 O   0  0  0  0  0  0  0  0  0  0  0  0
    0.5842   -1.0180    0.0000 C   0  0  0  0  0  0  0  0  0  0  0  0
    1.3342   -0.3980    0.0000 C   0  0  2  0  0  0  0  0  0  0  0  0
    0.7842    0.2920    0.0000 O   0  0  0  0  0  0  0  0  0  0  0  0
    1.5373   -0.9625    0.0000 H   0  0  0  0  0  0  0  0  0  0  0  0
    1.4216   -1.5916    0.0000 H   0  0  0  0  0  0  0  0  0  0  0  0
    2.8825   -0.1545    0.0000 H   0  0  0  0  0  0  0  0  0  0  0  0
  1  2  1  0  0  0  0
  2  3  2  0  0  0  0
  3  4  1  0  0  0  0
  4  5  2  0  0  0  0
  5  6  1  0  0  0  0
  6  2  1  0  0  0  0
  7  6  1  1  0  0  0
  7 18  1  6  0  0  0
  7  8  1  0  0  0  0
  8  9  1  0  0  0  0
  9 10  2  0  0  0  0
 11  9  1  1  0  0  0
 11 17  1  6  0  0  0
 11 12  1  0  0  0  0
 12 13  1  0  0  0  0
 14 13  1  6  0  0  0
 14 16  1  1  0  0  0
 14  7  1  0  0  0  0
 14 15  1  0  0  0  0
 15 11  1  0  0  0  0
M  END
>  <EXTREG>  (ZINC00107055)
ZINC00107055

>  <LOGBIO>
2.5000

$$$$
ZINC00107595
  -MTS-   02131516532D 0   0.00000     0.00000     0

 15 16  0  0  0  0  0  0  0  0999 V2000
    4.3555   -1.0888    0.0000 C   0  0  0  0  0  0  0  0  0  0  0  0
    3.7670   -0.2803    0.0000 C   0  0  0  0  0  0  0  0  0  0  0  0
    4.0770    0.6797    0.0000 O   0  0  0  0  0  0  0  0  0  0  0  0
    3.2670    1.2597    0.0000 C   0  0  0  0  0  0  0  0  0  0  0  0
    2.4570    0.6797    0.0000 N   0  0  0  0  0  0  0  0  0  0  0  0
    2.7670   -0.2803    0.0000 C   0  0  0  0  0  0  0  0  0  0  0  0
    2.1785   -1.0888    0.0000 C   0  0  0  0  0  0  0  0  0  0  0  0
    1.1805   -0.9840    0.0000 C   0  0  0  0  0  0  0  0  0  0  0  0
    0.5967   -1.7895    0.0000 C   0  0  0  0  0  0  0  0  0  0  0  0
    1.0017   -2.7038    0.0000 C   0  0  0  0  0  0  0  0  0  0  0  0
    1.9905   -2.8126    0.0000 C   0  0  0  0  0  0  0  0  0  0  0  0
    2.5835   -2.0031    0.0000 C   0  0  0  0  0  0  0  0  0  0  0  0
    3.2670    2.2597    0.0000 C   0  0  0  0  0  0  0  0  0  0  0  0
    4.1357    2.7618    0.0000 N   0  0  0  0  0  0  0  0  0  0  0  0
    2.4057    2.7575    0.0000 O   0  0  0  0  0  0  0  0  0  0  0  0
  1  2  1  0  0  0  0
  2  3  1  0  0  0  0
  3  4  1  0  0  0  0
  4  5  2  0  0  0  0
  5  6  1  0  0  0  0
  6  2  2  0  0  0  0
  6  7  1  0  0  0  0
  7  8  2  0  0  0  0
  8  9  1  0  0  0  0
  9 10  2  0  0  0  0
 10 11  1  0  0  0  0
 11 12  2  0  0  0  0
 12  7  1  0  0  0  0
  4 13  1  0  0  0  0
 13 14  1  0  0  0  0
 13 15  2  0  0  0  0
M  END
>  <EXTREG>  (ZINC00107595)
ZINC00107595

>  <LOGBIO>
2.5000

$$$$
ZINC00107990
  -MTS-   02131516532D 0   0.00000     0.00000     0

 14 15  0  0  0  0  0  0  0  0999 V2000
    4.0062    1.4457    0.0000 Cl  0  0  0  0  0  0  0  0  0  0  0  0
    3.0291    1.2326    0.0000 C   0  0  0  0  0  0  0  0  0  0  0  0
    2.3530    1.9741    0.0000 C   0  0  0  0  0  0  0  0  0  0  0  0
    1.3815    1.7601    0.0000 C   0  0  0  0  0  0  0  0  0  0  0  0
    1.0766    0.8077    0.0000 C   0  0  0  0  0  0  0  0  0  0  0  0
    1.7432    0.0693    0.0000 C   0  0  0  0  0  0  0  0  0  0  0  0
    2.7242    0.2802    0.0000 C   0  0  0  0  0  0  0  0  0  0  0  0
    1.4359   -0.8823    0.0000 C   0  0  0  0  0  0  0  0  0  0  0  0
    0.4773   -1.1966    0.0000 O   0  0  0  0  0  0  0  0  0  0  0  0
    0.4851   -2.1929    0.0000 C   0  0  0  0  0  0  0  0  0  0  0  0
    1.4307   -2.5064    0.0000 N   0  0  0  0  0  0  0  0  0  0  0  0
    2.0244   -1.6908    0.0000 C   0  0  0  0  0  0  0  0  0  0  0  0
    3.0244   -1.6908    0.0000 C   0  0  0  0  0  0  0  0  0  0  0  0
    4.0244   -1.6908    0.0000 N   0  0  0  0  0  0  0  0  0  0  0  0
  1  2  1  0  0  0  0
  2  3  2  0  0  0  0
  3  4  1  0  0  0  0
  4  5  2  0  0  0  0
  5  6  1  0  0  0  0
  6  7  2  0  0  0  0
  7  2  1  0  0  0  0
  6  8  1  0  0  0  0
  8  9  1  0  0  0  0
  9 10  1  0  0  0  0
 10 11  2  0  0  0  0
 11 12  1  0  0  0  0
 12  8  2  0  0  0  0
 12 13  1  0  0  0  0
 13 14  3  0  0  0  0
M  END
>  <EXTREG>  (ZINC00107990)
ZINC00107990

>  <LOGBIO>
2.5000

$$$$
ZINC00108894
  -MTS-   02131516532D 0   0.00000     0.00000     0

 21 23  0  0  0  0  0  0  0  0999 V2000
    4.2089    1.1351    0.0000 C   0  0  0  0  0  0  0  0  0  0  0  0
    3.6204    1.9435    0.0000 C   0  0  0  0  0  0  0  0  0  0  0  0
    3.9304    2.9035    0.0000 N   0  0  0  0  0  0  0  0  0  0  0  0
    3.1204    3.4835    0.0000 O   0  0  0  0  0  0  0  0  0  0  0  0
    2.3104    2.9035    0.0000 C   0  0  0  0  0  0  0  0  0  0  0  0
    2.6204    1.9435    0.0000 C   0  0  0  0  0  0  0  0  0  0  0  0
    1.9142    0.9734    0.0000 C   0  0  0  0  0  0  0  0  0  0  0  0
    0.9054    0.9734    0.0000 O   0  0  0  0  0  0  0  0  0  0  0  0
    0.6023    0.0243    0.0000 N   0  0  0  0  0  0  0  0  0  0  0  0
    1.4032   -0.5683    0.0000 C   0  0  0  0  0  0  0  0  0  0  0  0
    2.2215    0.0217    0.0000 N   0  0  0  0  0  0  0  0  0  0  0  0
    1.3970   -1.5682    0.0000 C   0  0  0  0  0  0  0  0  0  0  0  0
    0.5254   -2.0655    0.0000 C   0  0  0  0  0  0  0  0  0  0  0  0
    0.5213   -3.0602    0.0000 C   0  0  0  0  0  0  0  0  0  0  0  0
    1.3837   -3.5664    0.0000 C   0  0  0  0  0  0  0  0  0  0  0  0
    2.2503   -3.0778    0.0000 C   0  0  0  0  0  0  0  0  0  0  0  0
    2.2594   -2.0744    0.0000 C   0  0  0  0  0  0  0  0  0  0  0  0
    1.3607    3.2167    0.0000 C   0  0  0  0  0  0  0  0  0  0  0  0
    1.0475    2.2670    0.0000 F   0  0  0  0  0  0  0  0  0  0  0  0
    1.6739    4.1664    0.0000 F   0  0  0  0  0  0  0  0  0  0  0  0
    0.4110    3.5299    0.0000 F   0  0  0  0  0  0  0  0  0  0  0  0
  1  2  1  0  0  0  0
  2  3  2  0  0  0  0
  3  4  1  0  0  0  0
  4  5  1  0  0  0  0
  5  6  2  0  0  0  0
  6  2  1  0  0  0  0
  6  7  1  0  0  0  0
  7  8  1  0  0  0  0
  8  9  1  0  0  0  0
  9 10  2  0  0  0  0
 10 11  1  0  0  0  0
 11  7  2  0  0  0  0
 10 12  1  0  0  0  0
 12 13  2  0  0  0  0
 13 14  1  0  0  0  0
 14 15  2  0  0  0  0
 15 16  1  0  0  0  0
 16 17  2  0  0  0  0
 17 12  1  0  0  0  0
  5 18  1  0  0  0  0
 18 19  1  0  0  0  0
 18 20  1  0  0  0  0
 18 21  1  0  0  0  0
M  END
>  <EXTREG>  (ZINC00108894)
ZINC00108894

>  <LOGBIO>
2.5000

$$$$
ZINC00109054
  -MTS-   02131516532D 0   0.00000     0.00000     0

 14 15  0  0  0  0  0  0  0  0999 V2000
    3.6312   -1.0200    0.0000 C   0  0  0  0  0  0  0  0  0  0  0  0
    4.0371   -0.1061    0.0000 S   0  0  0  0  0  0  0  0  0  0  0  0
    3.4486    0.7024    0.0000 C   0  0  0  0  0  0  0  0  0  0  0  0
    3.7586    1.6624    0.0000 C   0  0  0  0  0  0  0  0  0  0  0  0
    2.9486    2.2424    0.0000 C   0  0  0  0  0  0  0  0  0  0  0  0
    2.1386    1.6624    0.0000 S   0  0  0  0  0  0  0  0  0  0  0  0
    2.4486    0.7024    0.0000 C   0  0  0  0  0  0  0  0  0  0  0  0
    1.8601   -0.1061    0.0000 C   0  0  0  0  0  0  0  0  0  0  0  0
    0.8513   -0.1061    0.0000 O   0  0  0  0  0  0  0  0  0  0  0  0
    0.5482   -1.0551    0.0000 C   0  0  0  0  0  0  0  0  0  0  0  0
    1.3491   -1.6477    0.0000 C   0  0  0  0  0  0  0  0  0  0  0  0
    0.6748   -2.3861    0.0000 C   0  0  0  0  0  0  0  0  0  0  0  0
    2.0143   -2.3944    0.0000 C   0  0  0  0  0  0  0  0  0  0  0  0
    2.1674   -1.0577    0.0000 N   0  0  0  0  0  0  0  0  0  0  0  0
  1  2  1  0  0  0  0
  2  3  1  0  0  0  0
  3  4  1  0  0  0  0
  4  5  2  0  0  0  0
  5  6  1  0  0  0  0
  6  7  1  0  0  0  0
  7  3  2  0  0  0  0
  7  8  1  0  0  0  0
  8  9  1  0  0  0  0
  9 10  1  0  0  0  0
 10 11  1  0  0  0  0
 11 12  1  0  0  0  0
 11 13  1  0  0  0  0
 11 14  1  0  0  0  0
 14  8  2  0  0  0  0
M  END
>  <EXTREG>  (ZINC00109054)
ZINC00109054

>  <LOGBIO>
2.5000

$$$$
ZINC00109254
  -MTS-   02131516532D 0   0.00000     0.00000     0

 17 19  0  0  1  0  0  0  0  0999 V2000
    2.7075   -3.0032    0.0000 C   0  0  0  0  0  0  0  0  0  0  0  0
    2.1190   -2.1947    0.0000 C   0  0  1  0  0  0  0  0  0  0  0  0
    2.4290   -1.2347    0.0000 C   0  0  0  0  0  0  0  0  0  0  0  0
    1.6190   -0.6547    0.0000 N   0  0  0  0  0  0  0  0  0  0  0  0
    0.8090   -1.2347    0.0000 C   0  0  0  0  0  0  0  0  0  0  0  0
    1.1190   -2.1947    0.0000 S   0  0  0  0  0  0  0  0  0  0  0  0
    0.0000   -0.6320    0.0000 N   0  0  0  0  0  0  0  0  0  0  0  0
    0.3221    0.3147    0.0000 N   0  0  0  0  0  0  0  0  0  0  0  0
    1.3308    0.2989    0.0000 C   0  0  0  0  0  0  0  0  0  0  0  0
    1.9332    1.0972    0.0000 C   0  0  0  0  0  0  0  0  0  0  0  0
    2.9292    0.9751    0.0000 C   0  0  0  0  0  0  0  0  0  0  0  0
    3.5268    1.7704    0.0000 C   0  0  0  0  0  0  0  0  0  0  0  0
    3.1376    2.6916    0.0000 C   0  0  0  0  0  0  0  0  0  0  0  0
    3.7420    3.4883    0.0000 F   0  0  0  0  0  0  0  0  0  0  0  0
    2.1509    2.8175    0.0000 C   0  0  0  0  0  0  0  0  0  0  0  0
    1.5440    2.0183    0.0000 C   0  0  0  0  0  0  0  0  0  0  0  0
    2.7115   -2.1000    0.0000 H   0  0  0  0  0  0  0  0  0  0  0  0
  2  1  1  6  0  0  0
  2 17  1  1  0  0  0
  2  3  1  0  0  0  0
  3  4  1  0  0  0  0
  4  5  1  0  0  0  0
  5  6  1  0  0  0  0
  6  2  1  0  0  0  0
  5  7  2  0  0  0  0
  7  8  1  0  0  0  0
  8  9  2  0  0  0  0
  9  4  1  0  0  0  0
  9 10  1  0  0  0  0
 10 11  2  0  0  0  0
 11 12  1  0  0  0  0
 12 13  2  0  0  0  0
 13 14  1  0  0  0  0
 13 15  1  0  0  0  0
 15 16  2  0  0  0  0
 16 10  1  0  0  0  0
M  END
>  <EXTREG>  (ZINC00109254)
ZINC00109254

>  <LOGBIO>
2.5000

$$$$
ZINC00109913
  -MTS-   02131516532D 0   0.00000     0.00000     0

 11 11  0  0  0  0  0  0  0  0999 V2000
    4.7050   -1.4879    0.0000 C   0  0  0  0  0  0  0  0  0  0  0  0
    5.1109   -0.5740    0.0000 N   0  0  0  0  0  0  0  0  0  0  0  0
    4.5224    0.2345    0.0000 C   0  0  0  0  0  0  0  0  0  0  0  0
    4.8324    1.1945    0.0000 S   0  0  0  0  0  0  0  0  0  0  0  0
    4.0224    1.7745    0.0000 N   0  0  0  0  0  0  0  0  0  0  0  0
    3.2124    1.1945    0.0000 C   0  0  0  0  0  0  0  0  0  0  0  0
    2.2627    1.5077    0.0000 C   0  0  0  0  0  0  0  0  0  0  0  0
    1.5140    0.8395    0.0000 C   0  0  0  0  0  0  0  0  0  0  0  0
    0.5696    1.1520    0.0000 C   0  0  0  0  0  0  0  0  0  0  0  0
    1.7172   -0.1396    0.0000 O   0  0  0  0  0  0  0  0  0  0  0  0
    3.5224    0.2345    0.0000 N   0  0  0  0  0  0  0  0  0  0  0  0
  1  2  1  0  0  0  0
  2  3  1  0  0  0  0
  3  4  1  0  0  0  0
  4  5  1  0  0  0  0
  5  6  2  0  0  0  0
  6  7  1  0  0  0  0
  7  8  1  0  0  0  0
  8  9  1  0  0  0  0
  8 10  2  0  0  0  0
  6 11  1  0  0  0  0
 11  3  2  0  0  0  0
M  END
>  <EXTREG>  (ZINC00109913)
ZINC00109913

>  <LOGBIO>
2.5000

$$$$
ZINC00110631
  -MTS-   02131516532D 0   0.00000     0.00000     0

 17 18  0  0  0  0  0  0  0  0999 V2000
    5.2672   -1.7147    0.0000 C   0  0  0  0  0  0  0  0  0  0  0  0
    5.6741   -0.7975    0.0000 C   0  0  0  0  0  0  0  0  0  0  0  0
    6.6633   -0.6931    0.0000 O   0  0  0  0  0  0  0  0  0  0  0  0
    5.0855    0.0110    0.0000 C   0  0  0  0  0  0  0  0  0  0  0  0
    5.3955    0.9710    0.0000 C   0  0  0  0  0  0  0  0  0  0  0  0
    6.3452    1.2842    0.0000 C   0  0  0  0  0  0  0  0  0  0  0  0
    4.5855    1.5510    0.0000 N   0  0  0  0  0  0  0  0  0  0  0  0
    3.7755    0.9710    0.0000 N   0  0  0  0  0  0  0  0  0  0  0  0
    4.0855    0.0110    0.0000 C   0  0  0  0  0  0  0  0  0  0  0  0
    3.4970   -0.7975    0.0000 C   0  0  0  0  0  0  0  0  0  0  0  0
    2.8258    1.2842    0.0000 C   0  0  0  0  0  0  0  0  0  0  0  0
    2.6222    2.2632    0.0000 O   0  0  0  0  0  0  0  0  0  0  0  0
    2.0798    0.6183    0.0000 C   0  0  0  0  0  0  0  0  0  0  0  0
    1.0937    0.8314    0.0000 O   0  0  0  0  0  0  0  0  0  0  0  0
    0.5970   -0.0322    0.0000 C   0  0  0  0  0  0  0  0  0  0  0  0
    1.2546   -0.7806    0.0000 C   0  0  0  0  0  0  0  0  0  0  0  0
    2.1791   -0.3768    0.0000 C   0  0  0  0  0  0  0  0  0  0  0  0
  1  2  1  0  0  0  0
  2  3  2  0  0  0  0
  2  4  1  0  0  0  0
  4  5  1  0  0  0  0
  5  6  1  0  0  0  0
  5  7  2  0  0  0  0
  7  8  1  0  0  0  0
  8  9  1  0  0  0  0
  9  4  2  0  0  0  0
  9 10  1  0  0  0  0
  8 11  1  0  0  0  0
 11 12  2  0  0  0  0
 11 13  1  0  0  0  0
 13 14  1  0  0  0  0
 14 15  1  0  0  0  0
 15 16  2  0  0  0  0
 16 17  1  0  0  0  0
 17 13  2  0  0  0  0
M  END
>  <EXTREG>  (ZINC00110631)
ZINC00110631

>  <LOGBIO>
2.5000

$$$$
ZINC00110736
  -MTS-   02131516532D 0   0.00000     0.00000     0

 17 18  0  0  0  0  0  0  0  0999 V2000
    6.2932   -2.4434    0.0000 F   0  0  0  0  0  0  0  0  0  0  0  0
    5.2956   -2.5517    0.0000 C   0  0  0  0  0  0  0  0  0  0  0  0
    5.5742   -3.5121    0.0000 F   0  0  0  0  0  0  0  0  0  0  0  0
    4.3980   -2.9925    0.0000 F   0  0  0  0  0  0  0  0  0  0  0  0
    4.7090   -1.7483    0.0000 C   0  0  0  0  0  0  0  0  0  0  0  0
    3.7114   -1.8565    0.0000 O   0  0  0  0  0  0  0  0  0  0  0  0
    3.1209   -1.0495    0.0000 C   0  0  0  0  0  0  0  0  0  0  0  0
    3.5250   -0.1311    0.0000 C   0  0  0  0  0  0  0  0  0  0  0  0
    2.9359    0.6705    0.0000 C   0  0  0  0  0  0  0  0  0  0  0  0
    1.9416    0.5636    0.0000 C   0  0  0  0  0  0  0  0  0  0  0  0
    1.5365   -0.3449    0.0000 N   0  0  0  0  0  0  0  0  0  0  0  0
    2.1266   -1.1565    0.0000 N   0  0  0  0  0  0  0  0  0  0  0  0
    1.3531    1.3721    0.0000 N   0  0  0  0  0  0  0  0  0  0  0  0
    1.6631    2.3321    0.0000 C   0  0  0  0  0  0  0  0  0  0  0  0
    0.8531    2.9121    0.0000 C   0  0  0  0  0  0  0  0  0  0  0  0
    0.0431    2.3321    0.0000 N   0  0  0  0  0  0  0  0  0  0  0  0
    0.3531    1.3721    0.0000 C   0  0  0  0  0  0  0  0  0  0  0  0
  1  2  1  0  0  0  0
  2  3  1  0  0  0  0
  2  4  1  0  0  0  0
  2  5  1  0  0  0  0
  5  6  1  0  0  0  0
  6  7  1  0  0  0  0
  7  8  2  0  0  0  0
  8  9  1  0  0  0  0
  9 10  2  0  0  0  0
 10 11  1  0  0  0  0
 11 12  2  0  0  0  0
 12  7  1  0  0  0  0
 10 13  1  0  0  0  0
 13 14  1  0  0  0  0
 14 15  2  0  0  0  0
 15 16  1  0  0  0  0
 16 17  2  0  0  0  0
 17 13  1  0  0  0  0
M  END
>  <EXTREG>  (ZINC00110736)
ZINC00110736

>  <LOGBIO>
2.5000

$$$$
ZINC00111018
  -MTS-   02131516532D 0   0.00000     0.00000     0

 28 32  0  0  0  0  0  0  0  0999 V2000
    0.0000    0.9801    0.0000 F   0  0  0  0  0  0  0  0  0  0  0  0
    0.8567    0.4643    0.0000 C   0  0  0  0  0  0  0  0  0  0  0  0
    1.3725    1.3210    0.0000 F   0  0  0  0  0  0  0  0  0  0  0  0
    0.3409   -0.3924    0.0000 F   0  0  0  0  0  0  0  0  0  0  0  0
    1.7134   -0.0515    0.0000 C   0  0  0  0  0  0  0  0  0  0  0  0
    1.6960   -1.0548    0.0000 C   0  0  0  0  0  0  0  0  0  0  0  0
    2.5493   -1.5662    0.0000 C   0  0  0  0  0  0  0  0  0  0  0  0
    3.4248   -1.0830    0.0000 C   0  0  0  0  0  0  0  0  0  0  0  0
    3.4471   -0.0885    0.0000 C   0  0  0  0  0  0  0  0  0  0  0  0
    2.5889    0.4317    0.0000 C   0  0  0  0  0  0  0  0  0  0  0  0
    4.3238    0.3925    0.0000 N   0  0  0  0  0  0  0  0  0  0  0  0
    5.2366   -0.0370    0.0000 C   0  0  0  0  0  0  0  0  0  0  0  0
    5.3453   -0.6271    0.0000 O   0  0  0  0  0  0  0  0  0  0  0  0
    5.9237    0.6762    0.0000 C   0  0  2  0  0  0  0  0  0  0  0  0
    6.9337    0.3362    0.0000 C   0  0  1  0  0  0  0  0  0  0  0  0
    7.8537    0.9162    0.0000 C   0  0  0  0  0  0  0  0  0  0  0  0
    7.3437    1.6162    0.0000 C   0  0  0  0  0  0  0  0  0  0  0  0
    6.5437    1.2662    0.0000 C   0  0  1  0  0  0  0  0  0  0  0  0
    5.4337    1.5862    0.0000 C   0  0  2  0  0  0  0  0  0  0  0  0
    4.4509    1.3844    0.0000 C   0  0  0  0  0  0  0  0  0  0  0  0
    3.7178    2.0644    0.0000 O   0  0  0  0  0  0  0  0  0  0  0  0
    6.3937   -0.6338    0.0000 C   0  0  0  0  0  0  0  0  0  0  0  0
    6.6765   -1.5965    0.0000 C   0  0  0  0  0  0  0  0  0  0  0  0
    5.7042   -1.3628    0.0000 C   0  0  0  0  0  0  0  0  0  0  0  0
    5.4571    2.1858    0.0000 H   0  0  0  0  0  0  0  0  0  0  0  0
    6.5042    1.8649    0.0000 H   0  0  0  0  0  0  0  0  0  0  0  0
    7.3694   -0.0763    0.0000 H   0  0  0  0  0  0  0  0  0  0  0  0
    6.3106    1.1348    0.0000 H   0  0  0  0  0  0  0  0  0  0  0  0
  1  2  1  0  0  0  0
  2  3  1  0  0  0  0
  2  4  1  0  0  0  0
  2  5  1  0  0  0  0
  5  6  2  0  0  0  0
  6  7  1  0  0  0  0
  7  8  2  0  0  0  0
  8  9  1  0  0  0  0
  9 10  2  0  0  0  0
 10  5  1  0  0  0  0
  9 11  1  0  0  0  0
 11 12  1  0  0  0  0
 12 13  2  0  0  0  0
 12 14  1  0  0  0  0
 14 28  1  6  0  0  0
 14 15  1  1  0  0  0
 15 27  1  6  0  0  0
 15 16  1  1  0  0  0
 16 17  2  0  0  0  0
 18 17  1  6  0  0  0
 18 26  1  1  0  0  0
 18 19  1  0  0  0  0
 19 25  1  6  0  0  0
 19 14  1  0  0  0  0
 19 20  1  1  0  0  0
 20 11  1  0  0  0  0
 20 21  2  0  0  0  0
 18 22  1  0  0  0  0
 22 15  1  0  0  0  0
 22 23  1  0  0  0  0
 23 24  1  0  0  0  0
 24 22  1  0  0  0  0
M  END
>  <EXTREG>  (ZINC00111018)
ZINC00111018

>  <LOGBIO>
2.5000

$$$$
ZINC00111129
  -MTS-   02131516532D 0   0.00000     0.00000     0

 17 18  0  0  0  0  0  0  0  0999 V2000
    4.8454    2.5362    0.0000 C   0  0  0  0  0  0  0  0  0  0  0  0
    5.7152    2.0358    0.0000 O   0  0  0  0  0  0  0  0  0  0  0  0
    5.7156    1.0410    0.0000 C   0  0  0  0  0  0  0  0  0  0  0  0
    6.5854    0.5406    0.0000 O   0  0  0  0  0  0  0  0  0  0  0  0
    4.8501    0.5402    0.0000 C   0  0  0  0  0  0  0  0  0  0  0  0
    3.9801    1.0402    0.0000 C   0  0  0  0  0  0  0  0  0  0  0  0
    3.1201    0.5402    0.0000 C   0  0  0  0  0  0  0  0  0  0  0  0
    3.1201   -0.4598    0.0000 C   0  0  0  0  0  0  0  0  0  0  0  0
    3.9801   -0.9598    0.0000 C   0  0  0  0  0  0  0  0  0  0  0  0
    4.8501   -0.4598    0.0000 C   0  0  0  0  0  0  0  0  0  0  0  0
    2.2533   -0.9585    0.0000 C   0  0  0  0  0  0  0  0  0  0  0  0
    1.3846   -0.4563    0.0000 C   0  0  0  0  0  0  0  0  0  0  0  0
    0.5233   -0.9542    0.0000 C   0  0  0  0  0  0  0  0  0  0  0  0
    0.5208   -1.9542    0.0000 C   0  0  0  0  0  0  0  0  0  0  0  0
    1.3796   -2.4563    0.0000 C   0  0  0  0  0  0  0  0  0  0  0  0
    2.2508   -1.9585    0.0000 C   0  0  0  0  0  0  0  0  0  0  0  0
    3.1151   -2.4615    0.0000 F   0  0  0  0  0  0  0  0  0  0  0  0
  1  2  1  0  0  0  0
  2  3  1  0  0  0  0
  3  4  2  0  0  0  0
  3  5  1  0  0  0  0
  5  6  2  0  0  0  0
  6  7  1  0  0  0  0
  7  8  2  0  0  0  0
  8  9  1  0  0  0  0
  9 10  2  0  0  0  0
 10  5  1  0  0  0  0
  8 11  1  0  0  0  0
 11 12  2  0  0  0  0
 12 13  1  0  0  0  0
 13 14  2  0  0  0  0
 14 15  1  0  0  0  0
 15 16  2  0  0  0  0
 16 11  1  0  0  0  0
 16 17  1  0  0  0  0
M  END
>  <EXTREG>  (ZINC00111129)
ZINC00111129

>  <LOGBIO>
2.5000

$$$$
ZINC00111407
  -MTS-   02131516532D 0   0.00000     0.00000     0

 21 23  0  0  0  0  0  0  0  0999 V2000
    5.0559    2.1110    0.0000 C   0  0  0  0  0  0  0  0  0  0  0  0
    5.6465    1.2997    0.0000 O   0  0  0  0  0  0  0  0  0  0  0  0
    5.2417    0.3910    0.0000 C   0  0  0  0  0  0  0  0  0  0  0  0
    5.5948   -0.0941    0.0000 O   0  0  0  0  0  0  0  0  0  0  0  0
    4.0483    0.2651    0.0000 C   0  0  0  0  0  0  0  0  0  0  0  0
    3.4574    1.0761    0.0000 C   0  0  0  0  0  0  0  0  0  0  0  0
    2.4683    0.9697    0.0000 C   0  0  0  0  0  0  0  0  0  0  0  0
    2.0610    0.0564    0.0000 C   0  0  0  0  0  0  0  0  0  0  0  0
    2.6428   -0.7505    0.0000 C   0  0  0  0  0  0  0  0  0  0  0  0
    3.6411   -0.6482    0.0000 C   0  0  0  0  0  0  0  0  0  0  0  0
    4.3448   -1.6202    0.0000 N   0  0  0  0  0  0  0  0  0  0  0  0
    3.9361   -2.5366    0.0000 C   0  0  0  0  0  0  0  0  0  0  0  0
    4.5212   -3.3412    0.0000 C   0  0  0  0  0  0  0  0  0  0  0  0
    5.5160   -3.2392    0.0000 O   0  0  0  0  0  0  0  0  0  0  0  0
    5.9257   -2.3327    0.0000 C   0  0  0  0  0  0  0  0  0  0  0  0
    5.3396   -1.5182    0.0000 C   0  0  0  0  0  0  0  0  0  0  0  0
    1.8798    1.7782    0.0000 N   0  0  0  0  0  0  0  0  0  0  0  0
    2.1898    2.7382    0.0000 C   0  0  0  0  0  0  0  0  0  0  0  0
    1.3798    3.3182    0.0000 C   0  0  0  0  0  0  0  0  0  0  0  0
    0.5698    2.7382    0.0000 C   0  0  0  0  0  0  0  0  0  0  0  0
    0.8798    1.7782    0.0000 C   0  0  0  0  0  0  0  0  0  0  0  0
  1  2  1  0  0  0  0
  2  3  1  0  0  0  0
  3  4  2  0  0  0  0
  3  5  1  0  0  0  0
  5  6  2  0  0  0  0
  6  7  1  0  0  0  0
  7  8  2  0  0  0  0
  8  9  1  0  0  0  0
  9 10  2  0  0  0  0
 10  5  1  0  0  0  0
 10 11  1  0  0  0  0
 11 12  1  0  0  0  0
 12 13  1  0  0  0  0
 13 14  1  0  0  0  0
 14 15  1  0  0  0  0
 15 16  1  0  0  0  0
 16 11  1  0  0  0  0
  7 17  1  0  0  0  0
 17 18  1  0  0  0  0
 18 19  2  0  0  0  0
 19 20  1  0  0  0  0
 20 21  2  0  0  0  0
 21 17  1  0  0  0  0
M  END
>  <EXTREG>  (ZINC00111407)
ZINC00111407

>  <LOGBIO>
2.5000

$$$$
ZINC00111956
  -MTS-   02131516532D 0   0.00000     0.00000     0

 24 26  0  0  1  0  0  0  0  0999 V2000
    3.5905   -0.5391    0.0000 C   0  0  0  0  0  0  0  0  0  0  0  0
    2.6056   -0.3661    0.0000 C   0  0  0  0  0  0  0  0  0  0  0  0
    2.9463    0.5740    0.0000 C   0  0  0  0  0  0  0  0  0  0  0  0
    1.7356    0.1339    0.0000 C   0  0  1  0  0  0  0  0  0  0  0  0
    0.8756   -0.3661    0.0000 O   0  0  0  0  0  0  0  0  0  0  0  0
    0.8756   -1.3661    0.0000 C   0  0  0  0  0  0  0  0  0  0  0  0
    0.0088   -1.8648    0.0000 O   0  0  0  0  0  0  0  0  0  0  0  0
    1.7356   -1.8661    0.0000 C   0  0  0  0  0  0  0  0  0  0  0  0
    2.5955   -2.3765    0.0000 C   0  0  0  0  0  0  0  0  0  0  0  0
    2.5855   -3.3765    0.0000 C   0  0  0  0  0  0  0  0  0  0  0  0
    1.7105   -3.8677    0.0000 C   0  0  0  0  0  0  0  0  0  0  0  0
    0.8556   -3.3592    0.0000 C   0  0  0  0  0  0  0  0  0  0  0  0
    0.8656   -2.3592    0.0000 C   0  0  0  0  0  0  0  0  0  0  0  0
    2.6056   -1.3661    0.0000 C   0  0  0  0  0  0  0  0  0  0  0  0
    3.4711   -1.8670    0.0000 O   0  0  0  0  0  0  0  0  0  0  0  0
    1.7325    1.3339    0.0000 C   0  0  0  0  0  0  0  0  0  0  0  0
    2.5998    1.8386    0.0000 C   0  0  0  0  0  0  0  0  0  0  0  0
    2.5953    2.8334    0.0000 C   0  0  0  0  0  0  0  0  0  0  0  0
    1.7285    3.3321    0.0000 C   0  0  0  0  0  0  0  0  0  0  0  0
    1.7285    4.3321    0.0000 F   0  0  0  0  0  0  0  0  0  0  0  0
    0.8662    2.8360    0.0000 C   0  0  0  0  0  0  0  0  0  0  0  0
    0.8658    1.8326    0.0000 C   0  0  0  0  0  0  0  0  0  0  0  0
    0.0000    1.3321    0.0000 Cl  0  0  0  0  0  0  0  0  0  0  0  0
    2.2545    0.4350    0.0000 H   0  0  0  0  0  0  0  0  0  0  0  0
  1  2  1  0  0  0  0
  2  3  1  0  0  0  0
  2  4  1  0  0  0  0
  4 24  1  6  0  0  0
  4  5  1  0  0  0  0
  5  6  1  0  0  0  0
  6  7  2  0  0  0  0
  6  8  1  0  0  0  0
  8  9  1  0  0  0  0
  9 10  1  0  0  0  0
 10 11  1  0  0  0  0
 11 12  1  0  0  0  0
 12 13  1  0  0  0  0
 13  8  1  0  0  0  0
  8 14  1  0  0  0  0
 14  2  1  0  0  0  0
 14 15  2  0  0  0  0
  4 16  1  1  0  0  0
 16 17  2  0  0  0  0
 17 18  1  0  0  0  0
 18 19  2  0  0  0  0
 19 20  1  0  0  0  0
 19 21  1  0  0  0  0
 21 22  2  0  0  0  0
 22 16  1  0  0  0  0
 22 23  1  0  0  0  0
M  END
>  <EXTREG>  (ZINC00111956)
ZINC00111956

>  <LOGBIO>
2.5000

$$$$
ZINC00113491
  -MTS-   02131516532D 0   0.00000     0.00000     0

 22 23  0  0  1  0  0  0  0  0999 V2000
    7.4897   -1.2427    0.0000 C   0  0  0  0  0  0  0  0  0  0  0  0
    8.0811   -0.4321    0.0000 C   0  0  0  0  0  0  0  0  0  0  0  0
    7.6773    0.4771    0.0000 S   0  0  0  0  0  0  0  0  0  0  0  0
    6.6828    0.5825    0.0000 C   0  0  0  0  0  0  0  0  0  0  0  0
    6.0065   -0.1660    0.0000 S   0  0  0  0  0  0  0  0  0  0  0  0
    5.0992    0.2455    0.0000 C   0  0  0  0  0  0  0  0  0  0  0  0
    4.2331   -0.2545    0.0000 N   0  0  0  0  0  0  0  0  0  0  0  0
    3.3641    0.2473    0.0000 C   0  0  0  0  0  0  0  0  0  0  0  0
    3.3648    0.8473    0.0000 O   0  0  0  0  0  0  0  0  0  0  0  0
    2.3246   -0.3522    0.0000 C   0  0  2  0  0  0  0  0  0  0  0  0
    2.3231   -1.3556    0.0000 C   0  0  0  0  0  0  0  0  0  0  0  0
    1.4603   -1.8508    0.0000 C   0  0  0  0  0  0  0  0  0  0  0  0
    0.5940   -1.3512    0.0000 C   0  0  0  0  0  0  0  0  0  0  0  0
    0.5906   -0.3565    0.0000 C   0  0  0  0  0  0  0  0  0  0  0  0
    1.4583    0.1474    0.0000 C   0  0  1  0  0  0  0  0  0  0  0  0
    1.4566    1.3474    0.0000 C   0  0  0  0  0  0  0  0  0  0  0  0
    2.3246    1.8508    0.0000 O   0  0  0  0  0  0  0  0  0  0  0  0
    0.5946    1.8440    0.0000 O   0  0  0  0  0  0  0  0  0  0  0  0
    5.1965    1.2370    0.0000 N   0  0  0  0  0  0  0  0  0  0  0  0
    6.1828    1.4485    0.0000 N   0  0  0  0  0  0  0  0  0  0  0  0
    1.9777    0.4479    0.0000 H   0  0  0  0  0  0  0  0  0  0  0  0
    2.8439   -0.6527    0.0000 H   0  0  0  0  0  0  0  0  0  0  0  0
  1  2  1  0  0  0  0
  2  3  1  0  0  0  0
  3  4  1  0  0  0  0
  4  5  1  0  0  0  0
  5  6  1  0  0  0  0
  6  7  1  0  0  0  0
  7  8  1  0  0  0  0
  8  9  2  0  0  0  0
 10  8  1  6  0  0  0
 10 22  1  1  0  0  0
 10 11  1  0  0  0  0
 11 12  1  0  0  0  0
 12 13  2  0  0  0  0
 13 14  1  0  0  0  0
 14 15  1  0  0  0  0
 15 21  1  6  0  0  0
 15 10  1  0  0  0  0
 15 16  1  1  0  0  0
 16 17  1  0  0  0  0
 16 18  2  0  0  0  0
  6 19  2  0  0  0  0
 19 20  1  0  0  0  0
 20  4  2  0  0  0  0
M  END
>  <EXTREG>  (ZINC00113491)
ZINC00113491

>  <LOGBIO>
2.5000

$$$$
ZINC00113931
  -MTS-   02131516532D 0   0.00000     0.00000     0

 20 21  0  0  0  0  0  0  0  0999 V2000
    7.4530   -2.2731    0.0000 C   0  0  0  0  0  0  0  0  0  0  0  0
    6.8625   -1.4661    0.0000 C   0  0  0  0  0  0  0  0  0  0  0  0
    7.2666   -0.5476    0.0000 C   0  0  0  0  0  0  0  0  0  0  0  0
    6.6775    0.2540    0.0000 C   0  0  0  0  0  0  0  0  0  0  0  0
    5.6832    0.1471    0.0000 C   0  0  0  0  0  0  0  0  0  0  0  0
    5.2781   -0.7614    0.0000 C   0  0  0  0  0  0  0  0  0  0  0  0
    5.8682   -1.5730    0.0000 C   0  0  0  0  0  0  0  0  0  0  0  0
    5.0947    0.9556    0.0000 C   0  0  0  0  0  0  0  0  0  0  0  0
    5.4047    1.9156    0.0000 C   0  0  0  0  0  0  0  0  0  0  0  0
    4.5947    2.4956    0.0000 S   0  0  0  0  0  0  0  0  0  0  0  0
    3.7847    1.9156    0.0000 C   0  0  0  0  0  0  0  0  0  0  0  0
    2.8350    2.2287    0.0000 C   0  0  0  0  0  0  0  0  0  0  0  0
    2.0889    1.5628    0.0000 S   0  0  0  0  0  0  0  0  0  0  0  0
    2.7548    0.8168    0.0000 O   0  0  0  0  0  0  0  0  0  0  0  0
    1.4231    2.3089    0.0000 O   0  0  0  0  0  0  0  0  0  0  0  0
    1.1937    0.7638    0.0000 C   0  0  0  0  0  0  0  0  0  0  0  0
    1.8596    0.0177    0.0000 C   0  0  0  0  0  0  0  0  0  0  0  0
    0.5278    1.5098    0.0000 C   0  0  0  0  0  0  0  0  0  0  0  0
    0.4476    0.0979    0.0000 C   0  0  0  0  0  0  0  0  0  0  0  0
    4.0947    0.9556    0.0000 N   0  0  0  0  0  0  0  0  0  0  0  0
  1  2  1  0  0  0  0
  2  3  2  0  0  0  0
  3  4  1  0  0  0  0
  4  5  2  0  0  0  0
  5  6  1  0  0  0  0
  6  7  2  0  0  0  0
  7  2  1  0  0  0  0
  5  8  1  0  0  0  0
  8  9  2  0  0  0  0
  9 10  1  0  0  0  0
 10 11  1  0  0  0  0
 11 12  1  0  0  0  0
 12 13  1  0  0  0  0
 13 14  2  0  0  0  0
 13 15  2  0  0  0  0
 13 16  1  0  0  0  0
 16 17  1  0  0  0  0
 16 18  1  0  0  0  0
 16 19  1  0  0  0  0
 11 20  2  0  0  0  0
 20  8  1  0  0  0  0
M  END
>  <EXTREG>  (ZINC00113931)
ZINC00113931

>  <LOGBIO>
2.5000

$$$$
ZINC00114518
  -MTS-   02131516532D 0   0.00000     0.00000     0

 16 17  0  0  0  0  0  0  0  0999 V2000
    3.1156    2.9862    0.0000 F   0  0  0  0  0  0  0  0  0  0  0  0
    2.2501    2.4853    0.0000 C   0  0  0  0  0  0  0  0  0  0  0  0
    1.3801    2.9853    0.0000 C   0  0  0  0  0  0  0  0  0  0  0  0
    0.5201    2.4853    0.0000 C   0  0  0  0  0  0  0  0  0  0  0  0
    0.5201    1.4853    0.0000 C   0  0  0  0  0  0  0  0  0  0  0  0
    1.3801    0.9853    0.0000 C   0  0  0  0  0  0  0  0  0  0  0  0
    1.3776   -0.0147    0.0000 N   0  0  0  0  0  0  0  0  0  0  0  0
    2.2453   -0.5186    0.0000 C   0  0  0  0  0  0  0  0  0  0  0  0
    3.1075   -0.0224    0.0000 O   0  0  0  0  0  0  0  0  0  0  0  0
    2.2433   -1.5186    0.0000 C   0  0  0  0  0  0  0  0  0  0  0  0
    3.1108   -2.0229    0.0000 S   0  0  0  0  0  0  0  0  0  0  0  0
    3.1068   -3.0177    0.0000 C   0  0  0  0  0  0  0  0  0  0  0  0
    2.2403   -3.5168    0.0000 S   0  0  0  0  0  0  0  0  0  0  0  0
    1.3778   -3.0212    0.0000 C   0  0  0  0  0  0  0  0  0  0  0  0
    1.3768   -2.0177    0.0000 S   0  0  0  0  0  0  0  0  0  0  0  0
    2.2501    1.4853    0.0000 C   0  0  0  0  0  0  0  0  0  0  0  0
  1  2  1  0  0  0  0
  2  3  2  0  0  0  0
  3  4  1  0  0  0  0
  4  5  2  0  0  0  0
  5  6  1  0  0  0  0
  6  7  1  0  0  0  0
  7  8  1  0  0  0  0
  8  9  2  0  0  0  0
  8 10  1  0  0  0  0
 10 11  1  0  0  0  0
 11 12  1  0  0  0  0
 12 13  1  0  0  0  0
 13 14  1  0  0  0  0
 14 15  1  0  0  0  0
 15 10  1  0  0  0  0
  6 16  2  0  0  0  0
 16  2  1  0  0  0  0
M  END
>  <EXTREG>  (ZINC00114518)
ZINC00114518

>  <LOGBIO>
2.5000

$$$$
ZINC00114840
  -MTS-   02131516532D 0   0.00000     0.00000     0

 22 25  0  0  0  0  0  0  0  0999 V2000
    3.9962    3.2524    0.0000 O   0  0  0  0  0  0  0  0  0  0  0  0
    3.1306    2.7516    0.0000 C   0  0  0  0  0  0  0  0  0  0  0  0
    2.2606    3.2516    0.0000 C   0  0  0  0  0  0  0  0  0  0  0  0
    1.4006    2.7516    0.0000 C   0  0  0  0  0  0  0  0  0  0  0  0
    1.4006    1.7516    0.0000 C   0  0  0  0  0  0  0  0  0  0  0  0
    2.2606    1.2516    0.0000 C   0  0  0  0  0  0  0  0  0  0  0  0
    3.1306    1.7516    0.0000 C   0  0  0  0  0  0  0  0  0  0  0  0
    2.2581    0.2516    0.0000 N   0  0  0  0  0  0  0  0  0  0  0  0
    1.3884   -0.2488    0.0000 C   0  0  0  0  0  0  0  0  0  0  0  0
    0.5228    0.2520    0.0000 O   0  0  0  0  0  0  0  0  0  0  0  0
    1.3879   -1.2436    0.0000 C   0  0  0  0  0  0  0  0  0  0  0  0
    0.5199   -1.7445    0.0000 C   0  0  0  0  0  0  0  0  0  0  0  0
    0.5195   -2.7445    0.0000 C   0  0  0  0  0  0  0  0  0  0  0  0
    1.3892   -3.2449    0.0000 C   0  0  0  0  0  0  0  0  0  0  0  0
    2.2495   -2.7453    0.0000 C   0  0  0  0  0  0  0  0  0  0  0  0
    3.1113   -3.2525    0.0000 C   0  0  0  0  0  0  0  0  0  0  0  0
    3.9801   -2.7572    0.0000 C   0  0  0  0  0  0  0  0  0  0  0  0
    3.9836   -1.7538    0.0000 C   0  0  0  0  0  0  0  0  0  0  0  0
    3.1169   -1.2549    0.0000 C   0  0  0  0  0  0  0  0  0  0  0  0
    3.1224   -0.2514    0.0000 C   0  0  0  0  0  0  0  0  0  0  0  0
    3.9907    0.2447    0.0000 O   0  0  0  0  0  0  0  0  0  0  0  0
    2.2522   -1.7466    0.0000 C   0  0  0  0  0  0  0  0  0  0  0  0
  1  2  1  0  0  0  0
  2  3  2  0  0  0  0
  3  4  1  0  0  0  0
  4  5  2  0  0  0  0
  5  6  1  0  0  0  0
  6  7  2  0  0  0  0
  7  2  1  0  0  0  0
  6  8  1  0  0  0  0
  8  9  1  0  0  0  0
  9 10  2  0  0  0  0
  9 11  1  0  0  0  0
 11 12  1  0  0  0  0
 12 13  2  0  0  0  0
 13 14  1  0  0  0  0
 14 15  2  0  0  0  0
 15 16  1  0  0  0  0
 16 17  2  0  0  0  0
 17 18  1  0  0  0  0
 18 19  2  0  0  0  0
 19 20  1  0  0  0  0
 20  8  1  0  0  0  0
 20 21  2  0  0  0  0
 19 22  1  0  0  0  0
 22 11  2  0  0  0  0
 22 15  1  0  0  0  0
M  END
>  <EXTREG>  (ZINC00114840)
ZINC00114840

>  <LOGBIO>
2.5000

$$$$
ZINC00115213
  -MTS-   02131516532D 0   0.00000     0.00000     0

 20 21  0  0  0  0  0  0  0  0999 V2000
    3.8916   -2.6756    0.0000 C   0  0  0  0  0  0  0  0  0  0  0  0
    4.2984   -1.7584    0.0000 C   0  0  0  0  0  0  0  0  0  0  0  0
    5.2877   -1.6540    0.0000 O   0  0  0  0  0  0  0  0  0  0  0  0
    5.6945   -0.7367    0.0000 C   0  0  0  0  0  0  0  0  0  0  0  0
    6.6838   -0.6324    0.0000 O   0  0  0  0  0  0  0  0  0  0  0  0
    5.1060    0.0718    0.0000 C   0  0  0  0  0  0  0  0  0  0  0  0
    5.4160    1.0318    0.0000 C   0  0  0  0  0  0  0  0  0  0  0  0
    4.6060    1.6118    0.0000 C   0  0  0  0  0  0  0  0  0  0  0  0
    4.6060    2.6118    0.0000 C   0  0  0  0  0  0  0  0  0  0  0  0
    3.7960    1.0318    0.0000 N   0  0  0  0  0  0  0  0  0  0  0  0
    4.1060    0.0718    0.0000 N   0  0  0  0  0  0  0  0  0  0  0  0
    2.8463    1.3449    0.0000 C   0  0  0  0  0  0  0  0  0  0  0  0
    2.6410    2.3271    0.0000 C   0  0  0  0  0  0  0  0  0  0  0  0
    3.3861    2.9942    0.0000 Cl  0  0  0  0  0  0  0  0  0  0  0  0
    1.6956    2.6367    0.0000 C   0  0  0  0  0  0  0  0  0  0  0  0
    0.9489    1.9716    0.0000 C   0  0  0  0  0  0  0  0  0  0  0  0
    0.0000    2.2871    0.0000 Cl  0  0  0  0  0  0  0  0  0  0  0  0
    1.1476    0.9968    0.0000 C   0  0  0  0  0  0  0  0  0  0  0  0
    2.0996    0.6798    0.0000 C   0  0  0  0  0  0  0  0  0  0  0  0
    2.3013   -0.2997    0.0000 Cl  0  0  0  0  0  0  0  0  0  0  0  0
  1  2  1  0  0  0  0
  2  3  1  0  0  0  0
  3  4  1  0  0  0  0
  4  5  2  0  0  0  0
  4  6  1  0  0  0  0
  6  7  1  0  0  0  0
  7  8  2  0  0  0  0
  8  9  1  0  0  0  0
  8 10  1  0  0  0  0
 10 11  1  0  0  0  0
 11  6  2  0  0  0  0
 10 12  1  0  0  0  0
 12 13  2  0  0  0  0
 13 14  1  0  0  0  0
 13 15  1  0  0  0  0
 15 16  2  0  0  0  0
 16 17  1  0  0  0  0
 16 18  1  0  0  0  0
 18 19  2  0  0  0  0
 19 12  1  0  0  0  0
 19 20  1  0  0  0  0
M  END
>  <EXTREG>  (ZINC00115213)
ZINC00115213

>  <LOGBIO>
2.5000

$$$$
ZINC00116645
  -MTS-   02131516532D 0   0.00000     0.00000     0

 18 19  0  0  0  0  0  0  0  0999 V2000
    0.5701    2.8525    0.0000 C   0  0  0  0  0  0  0  0  0  0  0  0
    1.5203    2.5409    0.0000 N   0  0  0  0  0  0  0  0  0  0  0  0
    2.3386    3.1309    0.0000 N   0  0  0  0  0  0  0  0  0  0  0  0
    3.1395    2.5383    0.0000 C   0  0  0  0  0  0  0  0  0  0  0  0
    2.8364    1.5893    0.0000 C   0  0  0  0  0  0  0  0  0  0  0  0
    1.8276    1.5893    0.0000 C   0  0  0  0  0  0  0  0  0  0  0  0
    1.2391    0.7808    0.0000 N   0  0  0  0  0  0  0  0  0  0  0  0
    1.6450   -0.1331    0.0000 S   0  0  0  0  0  0  0  0  0  0  0  0
    2.5589    0.2728    0.0000 O   0  0  0  0  0  0  0  0  0  0  0  0
    0.7311   -0.5390    0.0000 O   0  0  0  0  0  0  0  0  0  0  0  0
    2.0509   -1.0471    0.0000 C   0  0  0  0  0  0  0  0  0  0  0  0
    1.4612   -1.8589    0.0000 C   0  0  0  0  0  0  0  0  0  0  0  0
    1.8668   -2.7672    0.0000 C   0  0  0  0  0  0  0  0  0  0  0  0
    2.8612   -2.8736    0.0000 C   0  0  0  0  0  0  0  0  0  0  0  0
    3.4498   -2.0717    0.0000 C   0  0  0  0  0  0  0  0  0  0  0  0
    4.4439   -2.1806    0.0000 Cl  0  0  0  0  0  0  0  0  0  0  0  0
    3.0453   -1.1535    0.0000 C   0  0  0  0  0  0  0  0  0  0  0  0
    3.6354   -0.3462    0.0000 C   0  0  0  0  0  0  0  0  0  0  0  0
  1  2  1  0  0  0  0
  2  3  1  0  0  0  0
  3  4  2  0  0  0  0
  4  5  1  0  0  0  0
  5  6  2  0  0  0  0
  6  2  1  0  0  0  0
  6  7  1  0  0  0  0
  7  8  1  0  0  0  0
  8  9  2  0  0  0  0
  8 10  2  0  0  0  0
  8 11  1  0  0  0  0
 11 12  2  0  0  0  0
 12 13  1  0  0  0  0
 13 14  2  0  0  0  0
 14 15  1  0  0  0  0
 15 16  1  0  0  0  0
 15 17  2  0  0  0  0
 17 11  1  0  0  0  0
 17 18  1  0  0  0  0
M  END
>  <EXTREG>  (ZINC00116645)
ZINC00116645

>  <LOGBIO>
2.5000

$$$$
ZINC00116854
  -MTS-   02131516532D 0   0.00000     0.00000     0

 21 23  0  0  1  0  0  0  0  0999 V2000
    2.4743   -4.7456    0.0000 O   0  0  0  0  0  0  0  0  0  0  0  0
    1.8857   -3.9371    0.0000 C   0  0  0  0  0  0  0  0  0  0  0  0
    2.1957   -2.9771    0.0000 C   0  0  0  0  0  0  0  0  0  0  0  0
    1.3857   -2.3971    0.0000 C   0  0  1  0  0  0  0  0  0  0  0  0
    0.5757   -2.9771    0.0000 C   0  0  0  0  0  0  0  0  0  0  0  0
    0.8857   -3.9371    0.0000 N   0  0  0  0  0  0  0  0  0  0  0  0
    1.3857   -1.3971    0.0000 C   0  0  0  0  0  0  0  0  0  0  0  0
    2.2542   -0.8945    0.0000 C   0  0  0  0  0  0  0  0  0  0  0  0
    2.2522    0.1003    0.0000 C   0  0  0  0  0  0  0  0  0  0  0  0
    1.3867    0.6011    0.0000 C   0  0  0  0  0  0  0  0  0  0  0  0
    0.5232    0.1072    0.0000 C   0  0  0  0  0  0  0  0  0  0  0  0
    0.5202   -0.8963    0.0000 C   0  0  0  0  0  0  0  0  0  0  0  0
    1.3892    1.6011    0.0000 S   0  0  0  0  0  0  0  0  0  0  0  0
    0.3892    1.6036    0.0000 O   0  0  0  0  0  0  0  0  0  0  0  0
    2.3892    1.5986    0.0000 O   0  0  0  0  0  0  0  0  0  0  0  0
    1.3917    2.6011    0.0000 N   0  0  0  0  0  0  0  0  0  0  0  0
    2.2088    3.1928    0.0000 C   0  0  0  0  0  0  0  0  0  0  0  0
    1.8976    4.1392    0.0000 C   0  0  0  0  0  0  0  0  0  0  0  0
    0.9014    4.1494    0.0000 C   0  0  0  0  0  0  0  0  0  0  0  0
    0.5847    3.1916    0.0000 C   0  0  0  0  0  0  0  0  0  0  0  0
    1.9194   -2.1229    0.0000 H   0  0  0  0  0  0  0  0  0  0  0  0
  1  2  2  0  0  0  0
  2  3  1  0  0  0  0
  3  4  1  0  0  0  0
  4 21  1  6  0  0  0
  4  5  1  0  0  0  0
  5  6  1  0  0  0  0
  6  2  1  0  0  0  0
  4  7  1  1  0  0  0
  7  8  2  0  0  0  0
  8  9  1  0  0  0  0
  9 10  2  0  0  0  0
 10 11  1  0  0  0  0
 11 12  2  0  0  0  0
 12  7  1  0  0  0  0
 10 13  1  0  0  0  0
 13 14  2  0  0  0  0
 13 15  2  0  0  0  0
 13 16  1  0  0  0  0
 16 17  1  0  0  0  0
 17 18  1  0  0  0  0
 18 19  1  0  0  0  0
 19 20  1  0  0  0  0
 20 16  1  0  0  0  0
M  END
>  <EXTREG>  (ZINC00116854)
ZINC00116854

>  <LOGBIO>
2.5000

$$$$
ZINC00116931
  -MTS-   02131516532D 0   0.00000     0.00000     0

 23 25  0  0  0  0  0  0  0  0999 V2000
    9.5351    2.7424    0.0000 F   0  0  0  0  0  0  0  0  0  0  0  0
    8.6696    2.2415    0.0000 C   0  0  0  0  0  0  0  0  0  0  0  0
    7.7996    2.7415    0.0000 C   0  0  0  0  0  0  0  0  0  0  0  0
    6.9396    2.2415    0.0000 C   0  0  0  0  0  0  0  0  0  0  0  0
    6.9396    1.2415    0.0000 C   0  0  0  0  0  0  0  0  0  0  0  0
    7.7996    0.7415    0.0000 C   0  0  0  0  0  0  0  0  0  0  0  0
    8.6696    1.2415    0.0000 C   0  0  0  0  0  0  0  0  0  0  0  0
    6.0728    0.7428    0.0000 N   0  0  0  0  0  0  0  0  0  0  0  0
    5.2041    1.2450    0.0000 C   0  0  0  0  0  0  0  0  0  0  0  0
    4.3428    0.7471    0.0000 C   0  0  0  0  0  0  0  0  0  0  0  0
    4.3403   -0.2529    0.0000 N   0  0  0  0  0  0  0  0  0  0  0  0
    5.1991   -0.7550    0.0000 C   0  0  0  0  0  0  0  0  0  0  0  0
    6.0703   -0.2572    0.0000 C   0  0  0  0  0  0  0  0  0  0  0  0
    3.4723   -0.7494    0.0000 S   0  0  0  0  0  0  0  0  0  0  0  0
    3.9688   -1.6174    0.0000 O   0  0  0  0  0  0  0  0  0  0  0  0
    2.9758    0.1187    0.0000 O   0  0  0  0  0  0  0  0  0  0  0  0
    2.6043   -1.2459    0.0000 C   0  0  0  0  0  0  0  0  0  0  0  0
    1.7368   -0.7415    0.0000 C   0  0  0  0  0  0  0  0  0  0  0  0
    0.8743   -1.2372    0.0000 C   0  0  0  0  0  0  0  0  0  0  0  0
    0.8693   -2.2372    0.0000 C   0  0  0  0  0  0  0  0  0  0  0  0
    0.0000   -2.7315    0.0000 F   0  0  0  0  0  0  0  0  0  0  0  0
    1.7268   -2.7415    0.0000 C   0  0  0  0  0  0  0  0  0  0  0  0
    2.5992   -2.2459    0.0000 C   0  0  0  0  0  0  0  0  0  0  0  0
  1  2  1  0  0  0  0
  2  3  2  0  0  0  0
  3  4  1  0  0  0  0
  4  5  2  0  0  0  0
  5  6  1  0  0  0  0
  6  7  2  0  0  0  0
  7  2  1  0  0  0  0
  5  8  1  0  0  0  0
  8  9  1  0  0  0  0
  9 10  1  0  0  0  0
 10 11  1  0  0  0  0
 11 12  1  0  0  0  0
 12 13  1  0  0  0  0
 13  8  1  0  0  0  0
 11 14  1  0  0  0  0
 14 15  2  0  0  0  0
 14 16  2  0  0  0  0
 14 17  1  0  0  0  0
 17 18  2  0  0  0  0
 18 19  1  0  0  0  0
 19 20  2  0  0  0  0
 20 21  1  0  0  0  0
 20 22  1  0  0  0  0
 22 23  2  0  0  0  0
 23 17  1  0  0  0  0
M  END
>  <EXTREG>  (ZINC00116931)
ZINC00116931

>  <LOGBIO>
2.5000

$$$$
ZINC00117227
  -MTS-   02131516532D 0   0.00000     0.00000     0

 18 20  0  0  0  0  0  0  0  0999 V2000
    0.1508    0.4647    0.0000 O   0  0  0  0  0  0  0  0  0  0  0  0
    1.1508    0.4631    0.0000 C   0  0  0  0  0  0  0  0  0  0  0  0
    1.7432   -0.3535    0.0000 N   0  0  0  0  0  0  0  0  0  0  0  0
    2.6893   -0.0415    0.0000 C   0  0  0  0  0  0  0  0  0  0  0  0
    3.4968   -0.6314    0.0000 O   0  0  0  0  0  0  0  0  0  0  0  0
    2.6987    0.9547    0.0000 C   0  0  0  0  0  0  0  0  0  0  0  0
    3.4400    1.6258    0.0000 C   0  0  0  0  0  0  0  0  0  0  0  0
    3.2334    2.6043    0.0000 C   0  0  0  0  0  0  0  0  0  0  0  0
    2.2789    2.9137    0.0000 C   0  0  0  0  0  0  0  0  0  0  0  0
    1.5407    2.2468    0.0000 C   0  0  0  0  0  0  0  0  0  0  0  0
    1.7407    1.2706    0.0000 C   0  0  0  0  0  0  0  0  0  0  0  0
    1.4359   -1.3051    0.0000 C   0  0  0  0  0  0  0  0  0  0  0  0
    0.4773   -1.6195    0.0000 S   0  0  0  0  0  0  0  0  0  0  0  0
    0.4851   -2.6157    0.0000 C   0  0  0  0  0  0  0  0  0  0  0  0
    1.4307   -2.9292    0.0000 C   0  0  0  0  0  0  0  0  0  0  0  0
    2.0244   -2.1136    0.0000 C   0  0  0  0  0  0  0  0  0  0  0  0
    3.0244   -2.1136    0.0000 C   0  0  0  0  0  0  0  0  0  0  0  0
    4.0244   -2.1136    0.0000 N   0  0  0  0  0  0  0  0  0  0  0  0
  1  2  2  0  0  0  0
  2  3  1  0  0  0  0
  3  4  1  0  0  0  0
  4  5  2  0  0  0  0
  4  6  1  0  0  0  0
  6  7  2  0  0  0  0
  7  8  1  0  0  0  0
  8  9  2  0  0  0  0
  9 10  1  0  0  0  0
 10 11  2  0  0  0  0
 11  2  1  0  0  0  0
 11  6  1  0  0  0  0
  3 12  1  0  0  0  0
 12 13  1  0  0  0  0
 13 14  1  0  0  0  0
 14 15  2  0  0  0  0
 15 16  1  0  0  0  0
 16 12  2  0  0  0  0
 16 17  1  0  0  0  0
 17 18  3  0  0  0  0
M  END
>  <EXTREG>  (ZINC00117227)
ZINC00117227

>  <LOGBIO>
2.5000

$$$$
ZINC00117340
  -MTS-   02131516532D 0   0.00000     0.00000     0

 19 20  0  0  1  0  0  0  0  0999 V2000
    3.8431    0.5912    0.0000 O   0  0  0  0  0  0  0  0  0  0  0  0
    3.4367   -0.3263    0.0000 C   0  0  1  0  0  0  0  0  0  0  0  0
    2.4475   -0.4312    0.0000 C   0  0  0  0  0  0  0  0  0  0  0  0
    1.8590    0.3773    0.0000 N   0  0  0  0  0  0  0  0  0  0  0  0
    2.1690    1.3373    0.0000 C   0  0  0  0  0  0  0  0  0  0  0  0
    1.3590    1.9173    0.0000 C   0  0  0  0  0  0  0  0  0  0  0  0
    0.5490    1.3373    0.0000 C   0  0  0  0  0  0  0  0  0  0  0  0
    0.8590    0.3773    0.0000 C   0  0  0  0  0  0  0  0  0  0  0  0
    4.0257   -1.1345    0.0000 C   0  0  0  0  0  0  0  0  0  0  0  0
    5.0201   -1.0285    0.0000 N   0  0  0  0  0  0  0  0  0  0  0  0
    5.6968   -1.7766    0.0000 C   0  0  0  0  0  0  0  0  0  0  0  0
    6.6039   -1.3647    0.0000 C   0  0  0  0  0  0  0  0  0  0  0  0
    6.5061   -0.3732    0.0000 C   0  0  0  0  0  0  0  0  0  0  0  0
    5.5196   -0.1622    0.0000 N   0  0  0  0  0  0  0  0  0  0  0  0
    7.2518    0.2930    0.0000 C   0  0  0  0  0  0  0  0  0  0  0  0
    6.5855    1.0387    0.0000 F   0  0  0  0  0  0  0  0  0  0  0  0
    7.9181   -0.4527    0.0000 F   0  0  0  0  0  0  0  0  0  0  0  0
    7.9975    0.9593    0.0000 F   0  0  0  0  0  0  0  0  0  0  0  0
    4.0333   -0.2626    0.0000 H   0  0  0  0  0  0  0  0  0  0  0  0
  2  1  1  6  0  0  0
  2 19  1  1  0  0  0
  2  3  1  0  0  0  0
  3  4  1  0  0  0  0
  4  5  1  0  0  0  0
  5  6  1  0  0  0  0
  6  7  1  0  0  0  0
  7  8  1  0  0  0  0
  8  4  1  0  0  0  0
  2  9  1  0  0  0  0
  9 10  1  0  0  0  0
 10 11  1  0  0  0  0
 11 12  2  0  0  0  0
 12 13  1  0  0  0  0
 13 14  2  0  0  0  0
 14 10  1  0  0  0  0
 13 15  1  0  0  0  0
 15 16  1  0  0  0  0
 15 17  1  0  0  0  0
 15 18  1  0  0  0  0
M  END
>  <EXTREG>  (ZINC00117340)
ZINC00117340

>  <LOGBIO>
2.5000

$$$$
ZINC00117492
  -MTS-   02131516532D 0   0.00000     0.00000     0

 19 20  0  0  0  0  0  0  0  0999 V2000
    2.4420   -2.8721    0.0000 C   0  0  0  0  0  0  0  0  0  0  0  0
    2.8488   -1.9548    0.0000 C   0  0  0  0  0  0  0  0  0  0  0  0
    3.8381   -1.8505    0.0000 O   0  0  0  0  0  0  0  0  0  0  0  0
    4.2450   -0.9332    0.0000 C   0  0  0  0  0  0  0  0  0  0  0  0
    5.2343   -0.8288    0.0000 O   0  0  0  0  0  0  0  0  0  0  0  0
    3.6564   -0.1247    0.0000 C   0  0  0  0  0  0  0  0  0  0  0  0
    3.9664    0.8353    0.0000 N   0  0  0  0  0  0  0  0  0  0  0  0
    3.1564    1.4153    0.0000 C   0  0  0  0  0  0  0  0  0  0  0  0
    3.0568    2.4134    0.0000 C   0  0  0  0  0  0  0  0  0  0  0  0
    2.1448    2.8237    0.0000 C   0  0  0  0  0  0  0  0  0  0  0  0
    1.3319    2.2354    0.0000 C   0  0  0  0  0  0  0  0  0  0  0  0
    0.4189    2.6434    0.0000 F   0  0  0  0  0  0  0  0  0  0  0  0
    1.4351    1.2460    0.0000 C   0  0  0  0  0  0  0  0  0  0  0  0
    2.3464    0.8353    0.0000 C   0  0  0  0  0  0  0  0  0  0  0  0
    2.6564   -0.1247    0.0000 C   0  0  0  0  0  0  0  0  0  0  0  0
    2.0679   -0.9332    0.0000 N   0  0  0  0  0  0  0  0  0  0  0  0
    1.0701   -0.8274    0.0000 C   0  0  0  0  0  0  0  0  0  0  0  0
    0.4855   -1.6323    0.0000 C   0  0  0  0  0  0  0  0  0  0  0  0
    0.6637    0.0863    0.0000 O   0  0  0  0  0  0  0  0  0  0  0  0
  1  2  1  0  0  0  0
  2  3  1  0  0  0  0
  3  4  1  0  0  0  0
  4  5  2  0  0  0  0
  4  6  1  0  0  0  0
  6  7  1  0  0  0  0
  7  8  1  0  0  0  0
  8  9  2  0  0  0  0
  9 10  1  0  0  0  0
 10 11  2  0  0  0  0
 11 12  1  0  0  0  0
 11 13  1  0  0  0  0
 13 14  2  0  0  0  0
 14  8  1  0  0  0  0
 14 15  1  0  0  0  0
 15  6  2  0  0  0  0
 15 16  1  0  0  0  0
 16 17  1  0  0  0  0
 17 18  1  0  0  0  0
 17 19  2  0  0  0  0
M  END
>  <EXTREG>  (ZINC00117492)
ZINC00117492

>  <LOGBIO>
2.5000

$$$$
ZINC00118361
  -MTS-   02131516532D 0   0.00000     0.00000     0

 18 19  0  0  0  0  0  0  0  0999 V2000
    3.4623    2.7190    0.0000 Cl  0  0  0  0  0  0  0  0  0  0  0  0
    2.5968    2.2181    0.0000 C   0  0  0  0  0  0  0  0  0  0  0  0
    1.7268    2.7181    0.0000 C   0  0  0  0  0  0  0  0  0  0  0  0
    0.8668    2.2181    0.0000 C   0  0  0  0  0  0  0  0  0  0  0  0
    0.8668    1.2181    0.0000 C   0  0  0  0  0  0  0  0  0  0  0  0
    0.0000    0.7194    0.0000 Cl  0  0  0  0  0  0  0  0  0  0  0  0
    1.7268    0.7181    0.0000 C   0  0  0  0  0  0  0  0  0  0  0  0
    2.5968    1.2181    0.0000 C   0  0  0  0  0  0  0  0  0  0  0  0
    3.4623    0.7172    0.0000 Cl  0  0  0  0  0  0  0  0  0  0  0  0
    1.7238   -0.4819    0.0000 C   0  0  0  0  0  0  0  0  0  0  0  0
    0.8565   -0.9797    0.0000 O   0  0  0  0  0  0  0  0  0  0  0  0
    2.7615   -1.0845    0.0000 N   0  0  0  0  0  0  0  0  0  0  0  0
    2.6853   -2.0780    0.0000 C   0  0  0  0  0  0  0  0  0  0  0  0
    3.4113   -2.7579    0.0000 C   0  0  0  0  0  0  0  0  0  0  0  0
    4.4032   -2.6177    0.0000 C   0  0  0  0  0  0  0  0  0  0  0  0
    4.9019   -1.7488    0.0000 C   0  0  0  0  0  0  0  0  0  0  0  0
    4.5486   -0.8167    0.0000 C   0  0  0  0  0  0  0  0  0  0  0  0
    3.5896   -0.5239    0.0000 C   0  0  0  0  0  0  0  0  0  0  0  0
  1  2  1  0  0  0  0
  2  3  2  0  0  0  0
  3  4  1  0  0  0  0
  4  5  2  0  0  0  0
  5  6  1  0  0  0  0
  5  7  1  0  0  0  0
  7  8  2  0  0  0  0
  8  2  1  0  0  0  0
  8  9  1  0  0  0  0
  7 10  1  0  0  0  0
 10 11  2  0  0  0  0
 10 12  1  0  0  0  0
 12 13  1  0  0  0  0
 13 14  1  0  0  0  0
 14 15  1  0  0  0  0
 15 16  1  0  0  0  0
 16 17  1  0  0  0  0
 17 18  1  0  0  0  0
 18 12  1  0  0  0  0
M  END
>  <EXTREG>  (ZINC00118361)
ZINC00118361

>  <LOGBIO>
2.5000

$$$$
ZINC00118768
  -MTS-   02131516532D 0   0.00000     0.00000     0

 24 26  0  0  1  0  0  0  0  0999 V2000
    0.5205   -2.5359    0.0000 C   0  0  0  0  0  0  0  0  0  0  0  0
    1.3880   -2.0384    0.0000 S   0  0  0  0  0  0  0  0  0  0  0  0
    1.3910   -1.0384    0.0000 C   0  0  0  0  0  0  0  0  0  0  0  0
    0.5240   -0.5333    0.0000 C   0  0  0  0  0  0  0  0  0  0  0  0
    0.5290    0.4615    0.0000 C   0  0  0  0  0  0  0  0  0  0  0  0
    1.3960    0.9598    0.0000 C   0  0  0  0  0  0  0  0  0  0  0  0
    2.2580    0.4633    0.0000 C   0  0  0  0  0  0  0  0  0  0  0  0
    2.2580   -0.5401    0.0000 C   0  0  0  0  0  0  0  0  0  0  0  0
    3.1235   -1.0410    0.0000 N   0  0  0  0  0  0  0  0  0  0  0  0
    3.9930   -0.5401    0.0000 C   0  0  0  0  0  0  0  0  0  0  0  0
    4.8535   -1.0393    0.0000 O   0  0  0  0  0  0  0  0  0  0  0  0
    3.9945    0.4599    0.0000 C   0  0  0  0  0  0  0  0  0  0  0  0
    4.8613    0.9585    0.0000 C   0  0  1  0  0  0  0  0  0  0  0  0
    5.7301    0.4564    0.0000 N   0  0  0  0  0  0  0  0  0  0  0  0
    6.5913    0.9542    0.0000 C   0  0  0  0  0  0  0  0  0  0  0  0
    7.4596    0.4538    0.0000 C   0  0  0  0  0  0  0  0  0  0  0  0
    8.3254    0.9543    0.0000 C   0  0  0  0  0  0  0  0  0  0  0  0
    8.3229    1.9577    0.0000 C   0  0  0  0  0  0  0  0  0  0  0  0
    7.4596    2.4521    0.0000 C   0  0  0  0  0  0  0  0  0  0  0  0
    6.5938    1.9542    0.0000 C   0  0  0  0  0  0  0  0  0  0  0  0
    5.7351    2.4564    0.0000 N   0  0  0  0  0  0  0  0  0  0  0  0
    4.8638    1.9585    0.0000 C   0  0  0  0  0  0  0  0  0  0  0  0
    3.9996    2.4616    0.0000 O   0  0  0  0  0  0  0  0  0  0  0  0
    4.8607    0.3585    0.0000 H   0  0  0  0  0  0  0  0  0  0  0  0
  1  2  1  0  0  0  0
  2  3  1  0  0  0  0
  3  4  2  0  0  0  0
  4  5  1  0  0  0  0
  5  6  2  0  0  0  0
  6  7  1  0  0  0  0
  7  8  2  0  0  0  0
  8  3  1  0  0  0  0
  8  9  1  0  0  0  0
  9 10  1  0  0  0  0
 10 11  2  0  0  0  0
 10 12  1  0  0  0  0
 13 12  1  6  0  0  0
 13 24  1  1  0  0  0
 13 14  1  0  0  0  0
 14 15  1  0  0  0  0
 15 16  1  0  0  0  0
 16 17  2  0  0  0  0
 17 18  1  0  0  0  0
 18 19  2  0  0  0  0
 19 20  1  0  0  0  0
 20 15  2  0  0  0  0
 20 21  1  0  0  0  0
 21 22  1  0  0  0  0
 22 13  1  0  0  0  0
 22 23  2  0  0  0  0
M  END
>  <EXTREG>  (ZINC00118768)
ZINC00118768

>  <LOGBIO>
2.5000

$$$$
ZINC00119528
  -MTS-   02131516532D 0   0.00000     0.00000     0

 19 21  0  0  0  0  0  0  0  0999 V2000
    2.0615   -0.5504    0.0000 O   0  0  0  0  0  0  0  0  0  0  0  0
    2.4683    0.3669    0.0000 C   0  0  0  0  0  0  0  0  0  0  0  0
    3.4576    0.4712    0.0000 N   0  0  0  0  0  0  0  0  0  0  0  0
    4.0457   -0.3376    0.0000 C   0  0  0  0  0  0  0  0  0  0  0  0
    3.6389   -1.2548    0.0000 S   0  0  0  0  0  0  0  0  0  0  0  0
    4.2255   -2.0582    0.0000 C   0  0  0  0  0  0  0  0  0  0  0  0
    3.8196   -2.9721    0.0000 O   0  0  0  0  0  0  0  0  0  0  0  0
    5.2201   -1.9543    0.0000 C   0  0  0  0  0  0  0  0  0  0  0  0
    5.8078   -2.7676    0.0000 C   0  0  0  0  0  0  0  0  0  0  0  0
    6.8024   -2.6637    0.0000 C   0  0  0  0  0  0  0  0  0  0  0  0
    7.2093   -1.7464    0.0000 C   0  0  0  0  0  0  0  0  0  0  0  0
    6.6226   -0.9431    0.0000 C   0  0  0  0  0  0  0  0  0  0  0  0
    5.6280   -1.0470    0.0000 C   0  0  0  0  0  0  0  0  0  0  0  0
    5.0403   -0.2336    0.0000 N   0  0  0  0  0  0  0  0  0  0  0  0
    1.8798    1.1753    0.0000 C   0  0  0  0  0  0  0  0  0  0  0  0
    2.1898    2.1353    0.0000 O   0  0  0  0  0  0  0  0  0  0  0  0
    1.3798    2.7153    0.0000 C   0  0  0  0  0  0  0  0  0  0  0  0
    0.5698    2.1353    0.0000 C   0  0  0  0  0  0  0  0  0  0  0  0
    0.8798    1.1753    0.0000 C   0  0  0  0  0  0  0  0  0  0  0  0
  1  2  2  0  0  0  0
  2  3  1  0  0  0  0
  3  4  1  0  0  0  0
  4  5  1  0  0  0  0
  5  6  1  0  0  0  0
  6  7  2  0  0  0  0
  6  8  1  0  0  0  0
  8  9  1  0  0  0  0
  9 10  2  0  0  0  0
 10 11  1  0  0  0  0
 11 12  2  0  0  0  0
 12 13  1  0  0  0  0
 13  8  2  0  0  0  0
 13 14  1  0  0  0  0
 14  4  2  0  0  0  0
  2 15  1  0  0  0  0
 15 16  1  0  0  0  0
 16 17  1  0  0  0  0
 17 18  2  0  0  0  0
 18 19  1  0  0  0  0
 19 15  2  0  0  0  0
M  END
>  <EXTREG>  (ZINC00119528)
ZINC00119528

>  <LOGBIO>
2.5000

$$$$
ZINC00120081
  -MTS-   02131516532D 0   0.00000     0.00000     0

 13 13  0  0  0  0  0  0  0  0999 V2000
    1.6151   -2.6695    0.0000 C   0  0  0  0  0  0  0  0  0  0  0  0
    2.0219   -1.7522    0.0000 C   0  0  0  0  0  0  0  0  0  0  0  0
    3.0112   -1.6478    0.0000 O   0  0  0  0  0  0  0  0  0  0  0  0
    3.4180   -0.7305    0.0000 C   0  0  0  0  0  0  0  0  0  0  0  0
    4.4073   -0.6262    0.0000 O   0  0  0  0  0  0  0  0  0  0  0  0
    2.8295    0.0779    0.0000 C   0  0  0  0  0  0  0  0  0  0  0  0
    3.1395    1.0379    0.0000 N   0  0  0  0  0  0  0  0  0  0  0  0
    2.3295    1.6179    0.0000 N   0  0  0  0  0  0  0  0  0  0  0  0
    2.3295    2.6179    0.0000 C   0  0  0  0  0  0  0  0  0  0  0  0
    1.5195    1.0379    0.0000 C   0  0  0  0  0  0  0  0  0  0  0  0
    0.5698    1.3511    0.0000 C   0  0  0  0  0  0  0  0  0  0  0  0
    1.8295    0.0779    0.0000 C   0  0  0  0  0  0  0  0  0  0  0  0
    1.2410   -0.7305    0.0000 Br  0  0  0  0  0  0  0  0  0  0  0  0
  1  2  1  0  0  0  0
  2  3  1  0  0  0  0
  3  4  1  0  0  0  0
  4  5  2  0  0  0  0
  4  6  1  0  0  0  0
  6  7  2  0  0  0  0
  7  8  1  0  0  0  0
  8  9  1  0  0  0  0
  8 10  1  0  0  0  0
 10 11  1  0  0  0  0
 10 12  2  0  0  0  0
 12  6  1  0  0  0  0
 12 13  1  0  0  0  0
M  END
>  <EXTREG>  (ZINC00120081)
ZINC00120081

>  <LOGBIO>
2.5000

$$$$
ZINC00120259
  -MTS-   02131516532D 0   0.00000     0.00000     0

 12 12  0  0  1  0  0  0  0  0999 V2000
    4.3304   -0.5017    0.0000 C   0  0  0  0  0  0  0  0  0  0  0  0
    4.3288    0.5017    0.0000 C   0  0  2  0  0  0  0  0  0  0  0  0
    5.1901    0.9995    0.0000 N   0  0  0  0  0  0  0  0  0  0  0  0
    3.4623    1.0009    0.0000 C   0  0  0  0  0  0  0  0  0  0  0  0
    2.5968    0.5000    0.0000 C   0  0  0  0  0  0  0  0  0  0  0  0
    1.7268    1.0000    0.0000 C   0  0  0  0  0  0  0  0  0  0  0  0
    0.8668    0.5000    0.0000 C   0  0  0  0  0  0  0  0  0  0  0  0
    0.8668   -0.5000    0.0000 C   0  0  0  0  0  0  0  0  0  0  0  0
    0.0000   -0.9987    0.0000 Cl  0  0  0  0  0  0  0  0  0  0  0  0
    1.7268   -1.0000    0.0000 C   0  0  0  0  0  0  0  0  0  0  0  0
    2.5968   -0.5000    0.0000 C   0  0  0  0  0  0  0  0  0  0  0  0
    3.8096    0.2011    0.0000 H   0  0  0  0  0  0  0  0  0  0  0  0
  2  1  1  1  0  0  0
  2 12  1  6  0  0  0
  2  3  1  0  0  0  0
  2  4  1  0  0  0  0
  4  5  1  0  0  0  0
  5  6  2  0  0  0  0
  6  7  1  0  0  0  0
  7  8  2  0  0  0  0
  8  9  1  0  0  0  0
  8 10  1  0  0  0  0
 10 11  2  0  0  0  0
 11  5  1  0  0  0  0
M  END
>  <EXTREG>  (ZINC00120259)
ZINC00120259

>  <LOGBIO>
2.5000

$$$$
ZINC00120378
  -MTS-   02131516532D 0   0.00000     0.00000     0

 15 16  0  0  0  0  0  0  0  0999 V2000
    3.7272   -2.1551    0.0000 C   0  0  0  0  0  0  0  0  0  0  0  0
    4.1331   -1.2412    0.0000 C   0  0  0  0  0  0  0  0  0  0  0  0
    3.5446   -0.4327    0.0000 N   0  3  0  0  0  0  0  0  0  0  0  0
    3.8546    0.5273    0.0000 C   0  0  0  0  0  0  0  0  0  0  0  0
    4.8043    0.8405    0.0000 C   0  0  0  0  0  0  0  0  0  0  0  0
    5.0086    1.8229    0.0000 C   0  0  0  0  0  0  0  0  0  0  0  0
    5.9537    2.1334    0.0000 C   0  0  0  0  0  0  0  0  0  0  0  0
    4.2629    2.4892    0.0000 O   0  0  0  0  0  0  0  0  0  0  0  0
    3.0446    1.1073    0.0000 S   0  0  0  0  0  0  0  0  0  0  0  0
    2.2346    0.5273    0.0000 C   0  0  0  0  0  0  0  0  0  0  0  0
    1.2554    0.7300    0.0000 C   0  0  0  0  0  0  0  0  0  0  0  0
    0.5872   -0.0139    0.0000 C   0  0  0  0  0  0  0  0  0  0  0  0
    0.9003   -0.9673    0.0000 C   0  0  0  0  0  0  0  0  0  0  0  0
    1.8742   -1.1700    0.0000 C   0  0  0  0  0  0  0  0  0  0  0  0
    2.5446   -0.4327    0.0000 C   0  0  0  0  0  0  0  0  0  0  0  0
  1  2  1  0  0  0  0
  2  3  1  0  0  0  0
  3  4  2  0  0  0  0
  4  5  1  0  0  0  0
  5  6  1  0  0  0  0
  6  7  1  0  0  0  0
  6  8  2  0  0  0  0
  4  9  1  0  0  0  0
  9 10  1  0  0  0  0
 10 11  2  0  0  0  0
 11 12  1  0  0  0  0
 12 13  2  0  0  0  0
 13 14  1  0  0  0  0
 14 15  2  0  0  0  0
 15  3  1  0  0  0  0
 15 10  1  0  0  0  0
M  CHG  1   3   1
M  END
>  <EXTREG>  (ZINC00120378)
ZINC00120378

>  <LOGBIO>
2.5000

$$$$
ZINC00120617
  -MTS-   02131516532D 0   0.00000     0.00000     0

 19 20  0  0  0  0  0  0  0  0999 V2000
    3.9553    0.8488    0.0000 C   0  0  0  0  0  0  0  0  0  0  0  0
    4.4426    0.4987    0.0000 C   0  0  0  0  0  0  0  0  0  0  0  0
    4.4488   -0.5101    0.0000 N   0  0  0  0  0  0  0  0  0  0  0  0
    3.4842   -1.2239    0.0000 C   0  0  0  0  0  0  0  0  0  0  0  0
    2.3837   -0.7454    0.0000 C   0  0  0  0  0  0  0  0  0  0  0  0
    1.5765   -1.3415    0.0000 C   0  0  0  0  0  0  0  0  0  0  0  0
    1.6882   -2.3352    0.0000 Cl  0  0  0  0  0  0  0  0  0  0  0  0
    0.6650   -0.9429    0.0000 C   0  0  0  0  0  0  0  0  0  0  0  0
    0.5508    0.0505    0.0000 C   0  0  0  0  0  0  0  0  0  0  0  0
    1.3481    0.6455    0.0000 C   0  0  0  0  0  0  0  0  0  0  0  0
    2.2695    0.2481    0.0000 C   0  0  0  0  0  0  0  0  0  0  0  0
    2.7511    0.6059    0.0000 Cl  0  0  0  0  0  0  0  0  0  0  0  0
    5.3997   -0.8073    0.0000 C   0  0  0  0  0  0  0  0  0  0  0  0
    5.7128   -1.7570    0.0000 N   0  0  0  0  0  0  0  0  0  0  0  0
    5.9873   -0.0028    0.0000 C   0  0  0  0  0  0  0  0  0  0  0  0
    6.9873   -0.0028    0.0000 C   0  0  0  0  0  0  0  0  0  0  0  0
    7.9873   -0.0028    0.0000 N   0  0  0  0  0  0  0  0  0  0  0  0
    5.3923    0.8118    0.0000 C   0  0  0  0  0  0  0  0  0  0  0  0
    5.6980    1.7639    0.0000 C   0  0  0  0  0  0  0  0  0  0  0  0
  1  2  1  0  0  0  0
  2  3  1  0  0  0  0
  3  4  1  0  0  0  0
  4  5  1  0  0  0  0
  5  6  2  0  0  0  0
  6  7  1  0  0  0  0
  6  8  1  0  0  0  0
  8  9  2  0  0  0  0
  9 10  1  0  0  0  0
 10 11  2  0  0  0  0
 11  5  1  0  0  0  0
 11 12  1  0  0  0  0
  3 13  1  0  0  0  0
 13 14  1  0  0  0  0
 13 15  2  0  0  0  0
 15 16  1  0  0  0  0
 16 17  3  0  0  0  0
 15 18  1  0  0  0  0
 18  2  2  0  0  0  0
 18 19  1  0  0  0  0
M  END
>  <EXTREG>  (ZINC00120617)
ZINC00120617

>  <LOGBIO>
2.5000

$$$$
ZINC00121104
  -MTS-   02131516532D 0   0.00000     0.00000     0

 24 26  0  0  1  0  0  0  0  0999 V2000
    5.8485    1.2708    0.0000 C   0  0  0  0  0  0  0  0  0  0  0  0
    4.8546    1.1612    0.0000 C   0  0  1  0  0  0  0  0  0  0  0  0
    4.2598    1.9694    0.0000 C   0  0  0  0  0  0  0  0  0  0  0  0
    3.2713    1.8584    0.0000 C   0  0  0  0  0  0  0  0  0  0  0  0
    2.6789    2.6641    0.0000 C   0  0  0  0  0  0  0  0  0  0  0  0
    2.8683    0.9432    0.0000 C   0  0  1  0  0  0  0  0  0  0  0  0
    3.4538    0.1390    0.0000 C   0  0  2  0  0  0  0  0  0  0  0  0
    3.2107   -0.4095    0.0000 C   0  0  0  0  0  0  0  0  0  0  0  0
    4.4516    0.2460    0.0000 C   0  0  1  0  0  0  0  0  0  0  0  0
    5.3669   -0.1566    0.0000 C   0  0  0  0  0  0  0  0  0  0  0  0
    5.4763   -1.1541    0.0000 O   0  0  0  0  0  0  0  0  0  0  0  0
    6.3873   -1.5536    0.0000 C   0  0  0  0  0  0  0  0  0  0  0  0
    6.4967   -2.5511    0.0000 C   0  0  0  0  0  0  0  0  0  0  0  0
    7.1934   -0.9618    0.0000 O   0  0  0  0  0  0  0  0  0  0  0  0
    3.4459   -2.0428    0.0000 C   0  0  0  0  0  0  0  0  0  0  0  0
    2.4521   -2.1534    0.0000 O   0  0  0  0  0  0  0  0  0  0  0  0
    1.8589   -1.3440    0.0000 C   0  0  0  0  0  0  0  0  0  0  0  0
    2.1690   -0.3933    0.0000 C   0  0  0  0  0  0  0  0  0  0  0  0
    1.3590    0.1867    0.0000 C   0  0  0  0  0  0  0  0  0  0  0  0
    0.5490   -0.3933    0.0000 C   0  0  0  0  0  0  0  0  0  0  0  0
    0.8590   -1.3533    0.0000 C   0  0  0  0  0  0  0  0  0  0  0  0
    3.8074   -0.3457    0.0000 H   0  0  0  0  0  0  0  0  0  0  0  0
    2.3192    1.1852    0.0000 H   0  0  0  0  0  0  0  0  0  0  0  0
    5.0955    1.7107    0.0000 H   0  0  0  0  0  0  0  0  0  0  0  0
  2  1  1  6  0  0  0
  2 24  1  1  0  0  0
  2  3  1  0  0  0  0
  3  4  2  0  0  0  0
  4  5  1  0  0  0  0
  6  4  1  1  0  0  0
  6 23  1  6  0  0  0
  6  7  1  0  0  0  0
  7 22  1  6  0  0  0
  7  8  1  1  0  0  0
  7  9  1  0  0  0  0
  9  2  1  0  0  0  0
  9 10  1  6  0  0  0
 10 11  1  0  0  0  0
 11 12  1  0  0  0  0
 12 13  1  0  0  0  0
 12 14  2  0  0  0  0
  9 15  1  0  0  0  0
 15 16  1  0  0  0  0
 16 17  1  0  0  0  0
 17  6  1  0  0  0  0
 17 18  1  0  0  0  0
 18 19  1  0  0  0  0
 19 20  1  0  0  0  0
 20 21  1  0  0  0  0
 21 17  1  0  0  0  0
M  END
>  <EXTREG>  (ZINC00121104)
ZINC00121104

>  <LOGBIO>
2.5000

$$$$
ZINC00121387
  -MTS-   02131516532D 0   0.00000     0.00000     0

 15 16  0  0  0  0  0  0  0  0999 V2000
    0.0000    1.8875    0.0000 F   0  0  0  0  0  0  0  0  0  0  0  0
    0.8136    1.3060    0.0000 C   0  0  0  0  0  0  0  0  0  0  0  0
    0.7174    0.3072    0.0000 C   0  0  0  0  0  0  0  0  0  0  0  0
    1.5279   -0.2696    0.0000 C   0  0  0  0  0  0  0  0  0  0  0  0
    2.4387    0.1433    0.0000 C   0  0  0  0  0  0  0  0  0  0  0  0
    2.5389    1.1330    0.0000 C   0  0  0  0  0  0  0  0  0  0  0  0
    3.4507    1.5437    0.0000 F   0  0  0  0  0  0  0  0  0  0  0  0
    1.7243    1.7189    0.0000 C   0  0  0  0  0  0  0  0  0  0  0  0
    3.2508   -0.4402    0.0000 C   0  0  0  0  0  0  0  0  0  0  0  0
    3.2570   -1.4490    0.0000 S   0  0  0  0  0  0  0  0  0  0  0  0
    4.2079   -1.7462    0.0000 C   0  0  0  0  0  0  0  0  0  0  0  0
    4.7955   -0.9417    0.0000 C   0  0  0  0  0  0  0  0  0  0  0  0
    4.2005   -0.1271    0.0000 N   0  0  0  0  0  0  0  0  0  0  0  0
    5.7955   -0.9417    0.0000 C   0  0  0  0  0  0  0  0  0  0  0  0
    6.7955   -0.9417    0.0000 N   0  0  0  0  0  0  0  0  0  0  0  0
  1  2  1  0  0  0  0
  2  3  2  0  0  0  0
  3  4  1  0  0  0  0
  4  5  2  0  0  0  0
  5  6  1  0  0  0  0
  6  7  1  0  0  0  0
  6  8  2  0  0  0  0
  8  2  1  0  0  0  0
  5  9  1  0  0  0  0
  9 10  1  0  0  0  0
 10 11  1  0  0  0  0
 11 12  2  0  0  0  0
 12 13  1  0  0  0  0
 13  9  2  0  0  0  0
 12 14  1  0  0  0  0
 14 15  3  0  0  0  0
M  END
>  <EXTREG>  (ZINC00121387)
ZINC00121387

>  <LOGBIO>
2.5000

$$$$
ZINC00122227
  -MTS-   02131516532D 0   0.00000     0.00000     0

 14 14  0  0  0  0  0  0  0  0999 V2000
    3.7871   -2.3317    0.0000 C   0  0  0  0  0  0  0  0  0  0  0  0
    3.1986   -1.5232    0.0000 C   0  0  0  0  0  0  0  0  0  0  0  0
    3.5086   -0.5632    0.0000 N   0  0  0  0  0  0  0  0  0  0  0  0
    2.6986    0.0168    0.0000 N   0  0  0  0  0  0  0  0  0  0  0  0
    1.8886   -0.5632    0.0000 C   0  0  0  0  0  0  0  0  0  0  0  0
    0.7490   -0.1874    0.0000 C   0  0  0  0  0  0  0  0  0  0  0  0
    0.0000   -0.8552    0.0000 O   0  0  0  0  0  0  0  0  0  0  0  0
    0.5459    0.7864    0.0000 O   0  0  0  0  0  0  0  0  0  0  0  0
    2.1986   -1.5232    0.0000 C   0  0  0  0  0  0  0  0  0  0  0  0
    1.6101   -2.3317    0.0000 Br  0  0  0  0  0  0  0  0  0  0  0  0
    2.6986    1.2168    0.0000 C   0  0  0  0  0  0  0  0  0  0  0  0
    1.6986    1.2168    0.0000 C   0  0  0  0  0  0  0  0  0  0  0  0
    3.6986    1.2168    0.0000 C   0  0  0  0  0  0  0  0  0  0  0  0
    2.6986    2.2168    0.0000 C   0  0  0  0  0  0  0  0  0  0  0  0
  1  2  1  0  0  0  0
  2  3  2  0  0  0  0
  3  4  1  0  0  0  0
  4  5  1  0  0  0  0
  5  6  1  0  0  0  0
  6  7  1  0  0  0  0
  6  8  2  0  0  0  0
  5  9  2  0  0  0  0
  9  2  1  0  0  0  0
  9 10  1  0  0  0  0
  4 11  1  0  0  0  0
 11 12  1  0  0  0  0
 11 13  1  0  0  0  0
 11 14  1  0  0  0  0
M  END
>  <EXTREG>  (ZINC00122227)
ZINC00122227

>  <LOGBIO>
2.5000

$$$$
ZINC00122545
  -MTS-   02131516532D 0   0.00000     0.00000     0

 22 24  0  0  0  0  0  0  0  0999 V2000
    6.2914   -3.5648    0.0000 F   0  0  0  0  0  0  0  0  0  0  0  0
    5.2973   -3.6727    0.0000 C   0  0  0  0  0  0  0  0  0  0  0  0
    5.4052   -4.6669    0.0000 F   0  0  0  0  0  0  0  0  0  0  0  0
    5.1894   -2.6786    0.0000 F   0  0  0  0  0  0  0  0  0  0  0  0
    4.3031   -3.7807    0.0000 O   0  0  0  0  0  0  0  0  0  0  0  0
    3.6535   -2.8930    0.0000 C   0  0  0  0  0  0  0  0  0  0  0  0
    4.0576   -1.9745    0.0000 C   0  0  0  0  0  0  0  0  0  0  0  0
    3.4685   -1.1729    0.0000 C   0  0  0  0  0  0  0  0  0  0  0  0
    2.4743   -1.2798    0.0000 C   0  0  0  0  0  0  0  0  0  0  0  0
    2.0691   -2.1883    0.0000 C   0  0  0  0  0  0  0  0  0  0  0  0
    2.6593   -2.9999    0.0000 C   0  0  0  0  0  0  0  0  0  0  0  0
    1.8857   -0.4713    0.0000 C   0  0  0  0  0  0  0  0  0  0  0  0
    2.1957    0.4887    0.0000 O   0  0  0  0  0  0  0  0  0  0  0  0
    1.3857    1.0687    0.0000 C   0  0  0  0  0  0  0  0  0  0  0  0
    0.5757    0.4887    0.0000 N   0  0  0  0  0  0  0  0  0  0  0  0
    0.8857   -0.4713    0.0000 N   0  0  0  0  0  0  0  0  0  0  0  0
    1.3857    2.0687    0.0000 C   0  0  0  0  0  0  0  0  0  0  0  0
    2.2542    2.5713    0.0000 C   0  0  0  0  0  0  0  0  0  0  0  0
    2.2522    3.5660    0.0000 C   0  0  0  0  0  0  0  0  0  0  0  0
    1.3867    4.0669    0.0000 C   0  0  0  0  0  0  0  0  0  0  0  0
    0.5232    3.5730    0.0000 N   0  0  0  0  0  0  0  0  0  0  0  0
    0.5202    2.5695    0.0000 C   0  0  0  0  0  0  0  0  0  0  0  0
  1  2  1  0  0  0  0
  2  3  1  0  0  0  0
  2  4  1  0  0  0  0
  2  5  1  0  0  0  0
  5  6  1  0  0  0  0
  6  7  2  0  0  0  0
  7  8  1  0  0  0  0
  8  9  2  0  0  0  0
  9 10  1  0  0  0  0
 10 11  2  0  0  0  0
 11  6  1  0  0  0  0
  9 12  1  0  0  0  0
 12 13  1  0  0  0  0
 13 14  1  0  0  0  0
 14 15  2  0  0  0  0
 15 16  1  0  0  0  0
 16 12  2  0  0  0  0
 14 17  1  0  0  0  0
 17 18  2  0  0  0  0
 18 19  1  0  0  0  0
 19 20  2  0  0  0  0
 20 21  1  0  0  0  0
 21 22  2  0  0  0  0
 22 17  1  0  0  0  0
M  END
>  <EXTREG>  (ZINC00122545)
ZINC00122545

>  <LOGBIO>
2.5000

$$$$
ZINC00122995
  -MTS-   02131516532D 0   0.00000     0.00000     0

 20 22  0  0  0  0  0  0  0  0999 V2000
    2.0980   -2.6179    0.0000 C   0  0  0  0  0  0  0  0  0  0  0  0
    1.5948   -1.7498    0.0000 C   0  0  0  0  0  0  0  0  0  0  0  0
    0.6000   -1.7525    0.0000 C   0  0  0  0  0  0  0  0  0  0  0  0
    2.0929   -0.8826    0.0000 N   0  0  0  0  0  0  0  0  0  0  0  0
    3.0928   -0.8804    0.0000 C   0  0  0  0  0  0  0  0  0  0  0  0
    3.5980   -1.7474    0.0000 N   0  0  0  0  0  0  0  0  0  0  0  0
    4.5928   -1.7424    0.0000 C   0  0  0  0  0  0  0  0  0  0  0  0
    5.0911   -0.8754    0.0000 N   0  0  0  0  0  0  0  0  0  0  0  0
    4.5929   -0.0134    0.0000 C   0  0  0  0  0  0  0  0  0  0  0  0
    4.9029    0.9466    0.0000 N   0  0  0  0  0  0  0  0  0  0  0  0
    4.0929    1.5266    0.0000 N   0  0  0  0  0  0  0  0  0  0  0  0
    3.2829    0.9466    0.0000 C   0  0  0  0  0  0  0  0  0  0  0  0
    3.5929   -0.0134    0.0000 C   0  0  0  0  0  0  0  0  0  0  0  0
    5.8526    1.2598    0.0000 C   0  0  0  0  0  0  0  0  0  0  0  0
    6.6018    0.5923    0.0000 C   0  0  0  0  0  0  0  0  0  0  0  0
    7.5460    0.9058    0.0000 C   0  0  0  0  0  0  0  0  0  0  0  0
    7.7506    1.8846    0.0000 C   0  0  0  0  0  0  0  0  0  0  0  0
    8.7011    2.1954    0.0000 C   0  0  0  0  0  0  0  0  0  0  0  0
    7.0111    2.5500    0.0000 C   0  0  0  0  0  0  0  0  0  0  0  0
    6.0572    2.2386    0.0000 C   0  0  0  0  0  0  0  0  0  0  0  0
  1  2  1  0  0  0  0
  2  3  1  0  0  0  0
  2  4  1  0  0  0  0
  4  5  1  0  0  0  0
  5  6  1  0  0  0  0
  6  7  2  0  0  0  0
  7  8  1  0  0  0  0
  8  9  2  0  0  0  0
  9 10  1  0  0  0  0
 10 11  1  0  0  0  0
 11 12  2  0  0  0  0
 12 13  1  0  0  0  0
 13  5  2  0  0  0  0
 13  9  1  0  0  0  0
 10 14  1  0  0  0  0
 14 15  2  0  0  0  0
 15 16  1  0  0  0  0
 16 17  2  0  0  0  0
 17 18  1  0  0  0  0
 17 19  1  0  0  0  0
 19 20  2  0  0  0  0
 20 14  1  0  0  0  0
M  END
>  <EXTREG>  (ZINC00122995)
ZINC00122995

>  <LOGBIO>
2.5000

$$$$
ZINC00123740
  -MTS-   02131516532D 0   0.00000     0.00000     0

 17 18  0  0  0  0  0  0  0  0999 V2000
    3.1156    2.4633    0.0000 C   0  0  0  0  0  0  0  0  0  0  0  0
    2.2501    1.9625    0.0000 C   0  0  0  0  0  0  0  0  0  0  0  0
    1.3801    2.4625    0.0000 C   0  0  0  0  0  0  0  0  0  0  0  0
    0.5201    1.9625    0.0000 C   0  0  0  0  0  0  0  0  0  0  0  0
    0.5201    0.9625    0.0000 C   0  0  0  0  0  0  0  0  0  0  0  0
    1.3801    0.4625    0.0000 C   0  0  0  0  0  0  0  0  0  0  0  0
    2.2501    0.9625    0.0000 C   0  0  0  0  0  0  0  0  0  0  0  0
    3.1156    0.4616    0.0000 C   0  0  0  0  0  0  0  0  0  0  0  0
    3.1146   -0.5384    0.0000 S   0  0  0  0  0  0  0  0  0  0  0  0
    3.9801   -1.0392    0.0000 C   0  0  0  0  0  0  0  0  0  0  0  0
    3.9801   -2.0427    0.0000 C   0  0  0  0  0  0  0  0  0  0  0  0
    4.8422   -2.5392    0.0000 N   0  0  0  0  0  0  0  0  0  0  0  0
    5.7092   -2.0409    0.0000 C   0  0  0  0  0  0  0  0  0  0  0  0
    6.5735   -2.5439    0.0000 C   0  0  0  0  0  0  0  0  0  0  0  0
    5.7142   -1.0461    0.0000 N   0  0  0  0  0  0  0  0  0  0  0  0
    4.8472   -0.5410    0.0000 C   0  0  0  0  0  0  0  0  0  0  0  0
    4.8501    0.4590    0.0000 C   0  0  0  0  0  0  0  0  0  0  0  0
  1  2  1  0  0  0  0
  2  3  2  0  0  0  0
  3  4  1  0  0  0  0
  4  5  2  0  0  0  0
  5  6  1  0  0  0  0
  6  7  2  0  0  0  0
  7  2  1  0  0  0  0
  7  8  1  0  0  0  0
  8  9  1  0  0  0  0
  9 10  1  0  0  0  0
 10 11  2  0  0  0  0
 11 12  1  0  0  0  0
 12 13  2  0  0  0  0
 13 14  1  0  0  0  0
 13 15  1  0  0  0  0
 15 16  2  0  0  0  0
 16 10  1  0  0  0  0
 16 17  1  0  0  0  0
M  END
>  <EXTREG>  (ZINC00123740)
ZINC00123740

>  <LOGBIO>
2.5000

$$$$
ZINC00124214
  -MTS-   02131516532D 0   0.00000     0.00000     0

 23 24  0  0  0  0  0  0  0  0999 V2000
    9.5310    0.3760    0.0000 C   0  0  0  0  0  0  0  0  0  0  0  0
    9.5294    1.3794    0.0000 C   0  0  0  0  0  0  0  0  0  0  0  0
   10.3907    1.8772    0.0000 O   0  0  0  0  0  0  0  0  0  0  0  0
    8.6629    1.8786    0.0000 N   0  0  0  0  0  0  0  0  0  0  0  0
    7.7974    1.3777    0.0000 C   0  0  0  0  0  0  0  0  0  0  0  0
    6.9274    1.8777    0.0000 C   0  0  0  0  0  0  0  0  0  0  0  0
    6.0674    1.3777    0.0000 C   0  0  0  0  0  0  0  0  0  0  0  0
    6.0674    0.3777    0.0000 C   0  0  0  0  0  0  0  0  0  0  0  0
    5.2006   -0.1210    0.0000 O   0  0  0  0  0  0  0  0  0  0  0  0
    4.3353    0.3803    0.0000 C   0  0  0  0  0  0  0  0  0  0  0  0
    3.4686   -0.1184    0.0000 C   0  0  0  0  0  0  0  0  0  0  0  0
    2.5998    0.3838    0.0000 N   0  0  0  0  0  0  0  0  0  0  0  0
    1.7386   -0.1140    0.0000 C   0  0  0  0  0  0  0  0  0  0  0  0
    1.7361   -1.1140    0.0000 C   0  0  0  0  0  0  0  0  0  0  0  0
    2.5948   -1.6162    0.0000 C   0  0  0  0  0  0  0  0  0  0  0  0
    3.4661   -1.1184    0.0000 C   0  0  0  0  0  0  0  0  0  0  0  0
    4.3303   -1.6214    0.0000 Cl  0  0  0  0  0  0  0  0  0  0  0  0
    0.8680   -1.6105    0.0000 C   0  0  0  0  0  0  0  0  0  0  0  0
    1.3645   -2.4786    0.0000 F   0  0  0  0  0  0  0  0  0  0  0  0
    0.3715   -0.7425    0.0000 F   0  0  0  0  0  0  0  0  0  0  0  0
    0.0000   -2.1071    0.0000 F   0  0  0  0  0  0  0  0  0  0  0  0
    6.9274   -0.1223    0.0000 C   0  0  0  0  0  0  0  0  0  0  0  0
    7.7974    0.3777    0.0000 C   0  0  0  0  0  0  0  0  0  0  0  0
  1  2  1  0  0  0  0
  2  3  2  0  0  0  0
  2  4  1  0  0  0  0
  4  5  1  0  0  0  0
  5  6  2  0  0  0  0
  6  7  1  0  0  0  0
  7  8  2  0  0  0  0
  8  9  1  0  0  0  0
  9 10  1  0  0  0  0
 10 11  1  0  0  0  0
 11 12  1  0  0  0  0
 12 13  2  0  0  0  0
 13 14  1  0  0  0  0
 14 15  2  0  0  0  0
 15 16  1  0  0  0  0
 16 11  2  0  0  0  0
 16 17  1  0  0  0  0
 14 18  1  0  0  0  0
 18 19  1  0  0  0  0
 18 20  1  0  0  0  0
 18 21  1  0  0  0  0
  8 22  1  0  0  0  0
 22 23  2  0  0  0  0
 23  5  1  0  0  0  0
M  END
>  <EXTREG>  (ZINC00124214)
ZINC00124214

>  <LOGBIO>
2.5000

$$$$
ZINC00124828
  -MTS-   02131516532D 0   0.00000     0.00000     0

 18 18  0  0  1  0  0  0  0  0999 V2000
    5.3645   -2.0017    0.0000 C   0  0  0  0  0  0  0  0  0  0  0  0
    5.3630   -0.9982    0.0000 O   0  0  0  0  0  0  0  0  0  0  0  0
    4.5002   -0.5030    0.0000 C   0  0  0  0  0  0  0  0  0  0  0  0
    3.9812   -0.8041    0.0000 O   0  0  0  0  0  0  0  0  0  0  0  0
    4.4987    0.5004    0.0000 C   0  0  1  0  0  0  0  0  0  0  0  0
    3.4588    1.0994    0.0000 N   0  0  0  0  0  0  0  0  0  0  0  0
    2.5933    0.5985    0.0000 C   0  0  0  0  0  0  0  0  0  0  0  0
    2.5933   -0.4049    0.0000 N   0  0  0  0  0  0  0  0  0  0  0  0
    1.7313   -0.9014    0.0000 N   0  0  0  0  0  0  0  0  0  0  0  0
    0.8643   -0.4031    0.0000 C   0  0  0  0  0  0  0  0  0  0  0  0
    0.0000   -0.9061    0.0000 O   0  0  0  0  0  0  0  0  0  0  0  0
    0.8593    0.5917    0.0000 N   0  0  0  0  0  0  0  0  0  0  0  0
    1.7263    1.0968    0.0000 C   0  0  0  0  0  0  0  0  0  0  0  0
    1.7233    2.0968    0.0000 O   0  0  0  0  0  0  0  0  0  0  0  0
    5.3600    0.9982    0.0000 C   0  0  0  0  0  0  0  0  0  0  0  0
    5.3584    2.0017    0.0000 C   0  0  0  0  0  0  0  0  0  0  0  0
    6.2265    0.4991    0.0000 C   0  0  0  0  0  0  0  0  0  0  0  0
    3.9794    0.1998    0.0000 H   0  0  0  0  0  0  0  0  0  0  0  0
  1  2  1  0  0  0  0
  2  3  1  0  0  0  0
  3  4  2  0  0  0  0
  5  3  1  1  0  0  0
  5 18  1  6  0  0  0
  5  6  1  0  0  0  0
  6  7  1  0  0  0  0
  7  8  2  0  0  0  0
  8  9  1  0  0  0  0
  9 10  1  0  0  0  0
 10 11  2  0  0  0  0
 10 12  1  0  0  0  0
 12 13  1  0  0  0  0
 13  7  1  0  0  0  0
 13 14  2  0  0  0  0
  5 15  1  0  0  0  0
 15 16  1  0  0  0  0
 15 17  1  0  0  0  0
M  END
>  <EXTREG>  (ZINC00124828)
ZINC00124828

>  <LOGBIO>
2.5000

$$$$
ZINC00125069
  -MTS-   02131516532D 0   0.00000     0.00000     0

 19 20  0  0  0  0  0  0  0  0999 V2000
    2.7210    2.8127    0.0000 C   0  0  0  0  0  0  0  0  0  0  0  0
    1.7432    2.6030    0.0000 S   0  0  0  0  0  0  0  0  0  0  0  0
    1.4359    1.6514    0.0000 C   0  0  0  0  0  0  0  0  0  0  0  0
    0.4773    1.3371    0.0000 S   0  0  0  0  0  0  0  0  0  0  0  0
    0.4851    0.3408    0.0000 C   0  0  0  0  0  0  0  0  0  0  0  0
    1.4307    0.0273    0.0000 C   0  0  0  0  0  0  0  0  0  0  0  0
    1.7364   -0.9248    0.0000 C   0  0  0  0  0  0  0  0  0  0  0  0
    1.0632   -1.6689    0.0000 C   0  0  0  0  0  0  0  0  0  0  0  0
    1.3692   -2.6154    0.0000 C   0  0  0  0  0  0  0  0  0  0  0  0
    2.3465   -2.8276    0.0000 C   0  0  0  0  0  0  0  0  0  0  0  0
    3.0176   -2.0934    0.0000 C   0  0  0  0  0  0  0  0  0  0  0  0
    2.7137   -1.1371    0.0000 C   0  0  0  0  0  0  0  0  0  0  0  0
    3.9943   -2.3081    0.0000 C   0  0  0  0  0  0  0  0  0  0  0  0
    4.2090   -1.3314    0.0000 F   0  0  0  0  0  0  0  0  0  0  0  0
    3.7796   -3.2847    0.0000 F   0  0  0  0  0  0  0  0  0  0  0  0
    4.9710   -2.5228    0.0000 F   0  0  0  0  0  0  0  0  0  0  0  0
    2.0244    0.8429    0.0000 C   0  0  0  0  0  0  0  0  0  0  0  0
    3.0244    0.8429    0.0000 C   0  0  0  0  0  0  0  0  0  0  0  0
    4.0244    0.8429    0.0000 N   0  0  0  0  0  0  0  0  0  0  0  0
  1  2  1  0  0  0  0
  2  3  1  0  0  0  0
  3  4  1  0  0  0  0
  4  5  1  0  0  0  0
  5  6  2  0  0  0  0
  6  7  1  0  0  0  0
  7  8  2  0  0  0  0
  8  9  1  0  0  0  0
  9 10  2  0  0  0  0
 10 11  1  0  0  0  0
 11 12  2  0  0  0  0
 12  7  1  0  0  0  0
 11 13  1  0  0  0  0
 13 14  1  0  0  0  0
 13 15  1  0  0  0  0
 13 16  1  0  0  0  0
  6 17  1  0  0  0  0
 17  3  2  0  0  0  0
 17 18  1  0  0  0  0
 18 19  3  0  0  0  0
M  END
>  <EXTREG>  (ZINC00125069)
ZINC00125069

>  <LOGBIO>
2.5000

$$$$
ZINC00125138
  -MTS-   02131516532D 0   0.00000     0.00000     0

 15 15  0  0  0  0  0  0  0  0999 V2000
    3.8047   -2.2144    0.0000 C   0  0  0  0  0  0  0  0  0  0  0  0
    4.2115   -1.2971    0.0000 C   0  0  0  0  0  0  0  0  0  0  0  0
    5.2008   -1.1928    0.0000 C   0  0  0  0  0  0  0  0  0  0  0  0
    3.6230   -0.4887    0.0000 S   0  0  0  0  0  0  0  0  0  0  0  0
    2.8145   -1.0772    0.0000 O   0  0  0  0  0  0  0  0  0  0  0  0
    4.4315    0.0999    0.0000 O   0  0  0  0  0  0  0  0  0  0  0  0
    3.0345    0.3198    0.0000 C   0  0  0  0  0  0  0  0  0  0  0  0
    3.3445    1.2798    0.0000 C   0  0  0  0  0  0  0  0  0  0  0  0
    2.5345    1.8598    0.0000 S   0  0  0  0  0  0  0  0  0  0  0  0
    1.7245    1.2798    0.0000 C   0  0  0  0  0  0  0  0  0  0  0  0
    0.7748    1.5930    0.0000 C   0  0  0  0  0  0  0  0  0  0  0  0
    0.5699    2.5753    0.0000 O   0  0  0  0  0  0  0  0  0  0  0  0
    0.0323    0.9310    0.0000 O   0  0  0  0  0  0  0  0  0  0  0  0
    2.0345    0.3198    0.0000 C   0  0  0  0  0  0  0  0  0  0  0  0
    1.4460   -0.4887    0.0000 Cl  0  0  0  0  0  0  0  0  0  0  0  0
  1  2  1  0  0  0  0
  2  3  1  0  0  0  0
  2  4  1  0  0  0  0
  4  5  2  0  0  0  0
  4  6  2  0  0  0  0
  4  7  1  0  0  0  0
  7  8  2  0  0  0  0
  8  9  1  0  0  0  0
  9 10  1  0  0  0  0
 10 11  1  0  0  0  0
 11 12  1  0  0  0  0
 11 13  2  0  0  0  0
 10 14  2  0  0  0  0
 14  7  1  0  0  0  0
 14 15  1  0  0  0  0
M  END
>  <EXTREG>  (ZINC00125138)
ZINC00125138

>  <LOGBIO>
2.5000

$$$$
ZINC00125225
  -MTS-   02131516532D 0   0.00000     0.00000     0

 20 21  0  0  0  0  0  0  0  0999 V2000
    4.0496   -1.6361    0.0000 C   0  0  0  0  0  0  0  0  0  0  0  0
    3.6427   -2.5534    0.0000 N   0  0  0  0  0  0  0  0  0  0  0  0
    4.2312   -3.3619    0.0000 C   0  0  0  0  0  0  0  0  0  0  0  0
    2.6534   -2.6578    0.0000 C   0  0  0  0  0  0  0  0  0  0  0  0
    2.2466   -3.5751    0.0000 O   0  0  0  0  0  0  0  0  0  0  0  0
    2.0649   -1.8493    0.0000 C   0  0  0  0  0  0  0  0  0  0  0  0
    2.3749   -0.8893    0.0000 S   0  0  0  0  0  0  0  0  0  0  0  0
    1.5649   -0.3093    0.0000 C   0  0  0  0  0  0  0  0  0  0  0  0
    0.7549   -0.8893    0.0000 C   0  0  0  0  0  0  0  0  0  0  0  0
    1.0649   -1.8493    0.0000 C   0  0  0  0  0  0  0  0  0  0  0  0
    1.5649    0.6907    0.0000 C   0  0  0  0  0  0  0  0  0  0  0  0
    2.3805    1.2844    0.0000 C   0  0  0  0  0  0  0  0  0  0  0  0
    2.0670    2.2300    0.0000 C   0  0  0  0  0  0  0  0  0  0  0  0
    1.0708    2.2378    0.0000 N   0  0  0  0  0  0  0  0  0  0  0  0
    0.4873    3.0499    0.0000 C   0  0  0  0  0  0  0  0  0  0  0  0
    0.7564    1.2792    0.0000 N   0  0  0  0  0  0  0  0  0  0  0  0
    2.6555    3.0385    0.0000 C   0  0  0  0  0  0  0  0  0  0  0  0
    1.8470    3.6270    0.0000 F   0  0  0  0  0  0  0  0  0  0  0  0
    3.4640    2.4500    0.0000 F   0  0  0  0  0  0  0  0  0  0  0  0
    3.2440    3.8470    0.0000 F   0  0  0  0  0  0  0  0  0  0  0  0
  1  2  1  0  0  0  0
  2  3  1  0  0  0  0
  2  4  1  0  0  0  0
  4  5  2  0  0  0  0
  4  6  1  0  0  0  0
  6  7  1  0  0  0  0
  7  8  1  0  0  0  0
  8  9  2  0  0  0  0
  9 10  1  0  0  0  0
 10  6  2  0  0  0  0
  8 11  1  0  0  0  0
 11 12  1  0  0  0  0
 12 13  2  0  0  0  0
 13 14  1  0  0  0  0
 14 15  1  0  0  0  0
 14 16  1  0  0  0  0
 16 11  2  0  0  0  0
 13 17  1  0  0  0  0
 17 18  1  0  0  0  0
 17 19  1  0  0  0  0
 17 20  1  0  0  0  0
M  END
>  <EXTREG>  (ZINC00125225)
ZINC00125225

>  <LOGBIO>
2.5000

$$$$
ZINC00126416
  -MTS-   02131516532D 0   0.00000     0.00000     0

 17 18  0  0  0  0  0  0  0  0999 V2000
    2.8255   -3.4791    0.0000 C   0  0  0  0  0  0  0  0  0  0  0  0
    2.2370   -2.6706    0.0000 C   0  0  0  0  0  0  0  0  0  0  0  0
    2.5470   -1.7106    0.0000 S   0  0  0  0  0  0  0  0  0  0  0  0
    1.7370   -1.1306    0.0000 C   0  0  0  0  0  0  0  0  0  0  0  0
    1.7370   -0.1306    0.0000 S   0  0  0  0  0  0  0  0  0  0  0  0
    0.8680    0.3711    0.0000 C   0  0  0  0  0  0  0  0  0  0  0  0
    0.8690    1.3659    0.0000 C   0  0  0  0  0  0  0  0  0  0  0  0
    0.0000    1.8677    0.0000 O   0  0  0  0  0  0  0  0  0  0  0  0
    1.7353    1.8655    0.0000 C   0  0  0  0  0  0  0  0  0  0  0  0
    2.6045    1.3642    0.0000 C   0  0  0  0  0  0  0  0  0  0  0  0
    3.4653    1.8629    0.0000 C   0  0  0  0  0  0  0  0  0  0  0  0
    3.4668    2.8629    0.0000 C   0  0  0  0  0  0  0  0  0  0  0  0
    4.3343    3.3602    0.0000 Br  0  0  0  0  0  0  0  0  0  0  0  0
    2.6076    3.3642    0.0000 C   0  0  0  0  0  0  0  0  0  0  0  0
    1.7368    2.8655    0.0000 C   0  0  0  0  0  0  0  0  0  0  0  0
    0.9270   -1.7106    0.0000 N   0  0  0  0  0  0  0  0  0  0  0  0
    1.2370   -2.6706    0.0000 N   0  0  0  0  0  0  0  0  0  0  0  0
  1  2  1  0  0  0  0
  2  3  1  0  0  0  0
  3  4  1  0  0  0  0
  4  5  1  0  0  0  0
  5  6  1  0  0  0  0
  6  7  1  0  0  0  0
  7  8  2  0  0  0  0
  7  9  1  0  0  0  0
  9 10  2  0  0  0  0
 10 11  1  0  0  0  0
 11 12  2  0  0  0  0
 12 13  1  0  0  0  0
 12 14  1  0  0  0  0
 14 15  2  0  0  0  0
 15  9  1  0  0  0  0
  4 16  2  0  0  0  0
 16 17  1  0  0  0  0
 17  2  2  0  0  0  0
M  END
>  <EXTREG>  (ZINC00126416)
ZINC00126416

>  <LOGBIO>
2.5000

$$$$
ZINC00126930
  -MTS-   02131516532D 0   0.00000     0.00000     0

 24 25  0  0  0  0  0  0  0  0999 V2000
    3.7945   -4.0740    0.0000 C   0  0  0  0  0  0  0  0  0  0  0  0
    3.2936   -3.2045    0.0000 C   0  0  0  0  0  0  0  0  0  0  0  0
    2.2989   -3.2045    0.0000 O   0  0  0  0  0  0  0  0  0  0  0  0
    1.7980   -2.3349    0.0000 C   0  0  0  0  0  0  0  0  0  0  0  0
    0.8033   -2.3349    0.0000 O   0  0  0  0  0  0  0  0  0  0  0  0
    2.4987   -1.1229    0.0000 C   0  0  0  0  0  0  0  0  0  0  0  0
    3.5021   -1.1224    0.0000 C   0  0  0  0  0  0  0  0  0  0  0  0
    3.9982   -0.2602    0.0000 C   0  0  0  0  0  0  0  0  0  0  0  0
    4.9982   -0.2602    0.0000 C   0  0  0  0  0  0  0  0  0  0  0  0
    5.9982   -0.2602    0.0000 N   0  0  0  0  0  0  0  0  0  0  0  0
    3.4995    0.6066    0.0000 C   0  0  0  0  0  0  0  0  0  0  0  0
    4.0021    1.4711    0.0000 N   0  0  0  0  0  0  0  0  0  0  0  0
    3.5048    2.3387    0.0000 C   0  0  0  0  0  0  0  0  0  0  0  0
    4.0083    3.2067    0.0000 C   0  0  0  0  0  0  0  0  0  0  0  0
    3.5117    4.0687    0.0000 C   0  0  0  0  0  0  0  0  0  0  0  0
    2.5117    4.0727    0.0000 C   0  0  0  0  0  0  0  0  0  0  0  0
    2.0083    3.2147    0.0000 C   0  0  0  0  0  0  0  0  0  0  0  0
    2.5048    2.3427    0.0000 C   0  0  0  0  0  0  0  0  0  0  0  0
    2.5047    0.6111    0.0000 N   0  0  0  0  0  0  0  0  0  0  0  0
    2.0000   -0.2561    0.0000 C   0  0  0  0  0  0  0  0  0  0  0  0
    1.0000   -0.2536    0.0000 C   0  0  0  0  0  0  0  0  0  0  0  0
    0.9975   -1.2536    0.0000 F   0  0  0  0  0  0  0  0  0  0  0  0
    1.0025    0.7464    0.0000 F   0  0  0  0  0  0  0  0  0  0  0  0
    0.0000   -0.2511    0.0000 F   0  0  0  0  0  0  0  0  0  0  0  0
  1  2  1  0  0  0  0
  2  3  1  0  0  0  0
  3  4  1  0  0  0  0
  4  5  2  0  0  0  0
  4  6  1  0  0  0  0
  6  7  2  0  0  0  0
  7  8  1  0  0  0  0
  8  9  1  0  0  0  0
  9 10  3  0  0  0  0
  8 11  2  0  0  0  0
 11 12  1  0  0  0  0
 12 13  1  0  0  0  0
 13 14  2  0  0  0  0
 14 15  1  0  0  0  0
 15 16  2  0  0  0  0
 16 17  1  0  0  0  0
 17 18  2  0  0  0  0
 18 13  1  0  0  0  0
 11 19  1  0  0  0  0
 19 20  2  0  0  0  0
 20  6  1  0  0  0  0
 20 21  1  0  0  0  0
 21 22  1  0  0  0  0
 21 23  1  0  0  0  0
 21 24  1  0  0  0  0
M  END
>  <EXTREG>  (ZINC00126930)
ZINC00126930

>  <LOGBIO>
2.5000

$$$$
ZINC00127717
  -MTS-   02131516532D 0   0.00000     0.00000     0

 13 14  0  0  0  0  0  0  0  0999 V2000
    3.3022   -2.1081    0.0000 C   0  0  0  0  0  0  0  0  0  0  0  0
    2.8013   -1.2426    0.0000 C   0  0  0  0  0  0  0  0  0  0  0  0
    3.3013   -0.3726    0.0000 C   0  0  0  0  0  0  0  0  0  0  0  0
    2.8013    0.4874    0.0000 C   0  0  0  0  0  0  0  0  0  0  0  0
    3.1113    1.4474    0.0000 C   0  0  0  0  0  0  0  0  0  0  0  0
    4.0610    1.7606    0.0000 O   0  0  0  0  0  0  0  0  0  0  0  0
    2.3013    2.0274    0.0000 N   0  0  0  0  0  0  0  0  0  0  0  0
    1.4913    1.4474    0.0000 C   0  0  0  0  0  0  0  0  0  0  0  0
    0.5416    1.7606    0.0000 O   0  0  0  0  0  0  0  0  0  0  0  0
    1.8013    0.4874    0.0000 C   0  0  0  0  0  0  0  0  0  0  0  0
    1.3013   -0.3726    0.0000 C   0  0  0  0  0  0  0  0  0  0  0  0
    0.3013   -0.3701    0.0000 N   0  0  0  0  0  0  0  0  0  0  0  0
    1.8013   -1.2426    0.0000 N   0  0  0  0  0  0  0  0  0  0  0  0
  1  2  1  0  0  0  0
  2  3  2  0  0  0  0
  3  4  1  0  0  0  0
  4  5  1  0  0  0  0
  5  6  2  0  0  0  0
  5  7  1  0  0  0  0
  7  8  1  0  0  0  0
  8  9  2  0  0  0  0
  8 10  1  0  0  0  0
 10  4  2  0  0  0  0
 10 11  1  0  0  0  0
 11 12  1  0  0  0  0
 11 13  2  0  0  0  0
 13  2  1  0  0  0  0
M  END
>  <EXTREG>  (ZINC00127717)
ZINC00127717

>  <LOGBIO>
2.5000

$$$$
ZINC00128247
  -MTS-   02131516532D 0   0.00000     0.00000     0

 16 16  0  0  0  0  0  0  0  0999 V2000
    5.1824    3.0029    0.0000 C   0  0  0  0  0  0  0  0  0  0  0  0
    5.1834    1.9995    0.0000 C   0  0  0  0  0  0  0  0  0  0  0  0
    6.0497    1.4999    0.0000 C   0  0  0  0  0  0  0  0  0  0  0  0
    4.3219    1.5021    0.0000 O   0  0  0  0  0  0  0  0  0  0  0  0
    4.3229    0.4987    0.0000 C   0  0  0  0  0  0  0  0  0  0  0  0
    5.1891   -0.0009    0.0000 O   0  0  0  0  0  0  0  0  0  0  0  0
    3.4613    0.0014    0.0000 C   0  0  0  0  0  0  0  0  0  0  0  0
    3.4623   -1.0021    0.0000 S   0  0  0  0  0  0  0  0  0  0  0  0
    2.5968   -1.5029    0.0000 C   0  0  0  0  0  0  0  0  0  0  0  0
    1.7268   -1.0029    0.0000 N   0  0  0  0  0  0  0  0  0  0  0  0
    0.8668   -1.5029    0.0000 N   0  0  0  0  0  0  0  0  0  0  0  0
    0.8668   -2.5029    0.0000 C   0  0  0  0  0  0  0  0  0  0  0  0
    0.0000   -3.0016    0.0000 O   0  0  0  0  0  0  0  0  0  0  0  0
    1.7268   -3.0029    0.0000 N   0  0  0  0  0  0  0  0  0  0  0  0
    2.5968   -2.5029    0.0000 C   0  0  0  0  0  0  0  0  0  0  0  0
    3.4623   -3.0038    0.0000 O   0  0  0  0  0  0  0  0  0  0  0  0
  1  2  1  0  0  0  0
  2  3  1  0  0  0  0
  2  4  1  0  0  0  0
  4  5  1  0  0  0  0
  5  6  2  0  0  0  0
  5  7  1  0  0  0  0
  7  8  1  0  0  0  0
  8  9  1  0  0  0  0
  9 10  2  0  0  0  0
 10 11  1  0  0  0  0
 11 12  1  0  0  0  0
 12 13  2  0  0  0  0
 12 14  1  0  0  0  0
 14 15  1  0  0  0  0
 15  9  1  0  0  0  0
 15 16  2  0  0  0  0
M  END
>  <EXTREG>  (ZINC00128247)
ZINC00128247

>  <LOGBIO>
2.5000

$$$$
ZINC00129210
  -MTS-   02131516532D 0   0.00000     0.00000     0

 19 21  0  0  0  0  0  0  0  0999 V2000
    1.4147   -0.0529    0.0000 O   0  0  0  0  0  0  0  0  0  0  0  0
    2.0032   -0.8613    0.0000 C   0  0  0  0  0  0  0  0  0  0  0  0
    1.5973   -1.7752    0.0000 C   0  0  0  0  0  0  0  0  0  0  0  0
    2.1017   -2.6489    0.0000 S   0  0  0  0  0  0  0  0  0  0  0  0
    1.4314   -3.3859    0.0000 C   0  0  0  0  0  0  0  0  0  0  0  0
    0.5178   -2.9886    0.0000 C   0  0  0  0  0  0  0  0  0  0  0  0
    0.6196   -1.9849    0.0000 C   0  0  0  0  0  0  0  0  0  0  0  0
    2.9977   -0.7559    0.0000 C   0  0  0  0  0  0  0  0  0  0  0  0
    3.6741   -1.5044    0.0000 C   0  0  0  0  0  0  0  0  0  0  0  0
    4.5813   -1.0929    0.0000 O   0  0  0  0  0  0  0  0  0  0  0  0
    4.4841   -0.1014    0.0000 N   0  0  0  0  0  0  0  0  0  0  0  0
    3.4977    0.1101    0.0000 C   0  0  0  0  0  0  0  0  0  0  0  0
    3.0918    1.0240    0.0000 C   0  0  0  0  0  0  0  0  0  0  0  0
    2.0973    1.1295    0.0000 O   0  0  0  0  0  0  0  0  0  0  0  0
    3.6803    1.8325    0.0000 C   0  0  0  0  0  0  0  0  0  0  0  0
    3.3703    2.7925    0.0000 S   0  0  0  0  0  0  0  0  0  0  0  0
    4.1803    3.3725    0.0000 C   0  0  0  0  0  0  0  0  0  0  0  0
    4.9903    2.7925    0.0000 C   0  0  0  0  0  0  0  0  0  0  0  0
    4.6803    1.8325    0.0000 C   0  0  0  0  0  0  0  0  0  0  0  0
  1  2  2  0  0  0  0
  2  3  1  0  0  0  0
  3  4  1  0  0  0  0
  4  5  1  0  0  0  0
  5  6  2  0  0  0  0
  6  7  1  0  0  0  0
  7  3  2  0  0  0  0
  2  8  1  0  0  0  0
  8  9  2  0  0  0  0
  9 10  1  0  0  0  0
 10 11  1  0  0  0  0
 11 12  2  0  0  0  0
 12  8  1  0  0  0  0
 12 13  1  0  0  0  0
 13 14  2  0  0  0  0
 13 15  1  0  0  0  0
 15 16  1  0  0  0  0
 16 17  1  0  0  0  0
 17 18  2  0  0  0  0
 18 19  1  0  0  0  0
 19 15  2  0  0  0  0
M  END
>  <EXTREG>  (ZINC00129210)
ZINC00129210

>  <LOGBIO>
2.5000

$$$$
ZINC00129509
  -MTS-   02131516532D 0   0.00000     0.00000     0

 22 24  0  0  0  0  0  0  0  0999 V2000
    4.3026   -3.6230    0.0000 O   0  0  0  0  0  0  0  0  0  0  0  0
    3.7982   -2.7555    0.0000 C   0  0  0  0  0  0  0  0  0  0  0  0
    4.0971   -2.2353    0.0000 O   0  0  0  0  0  0  0  0  0  0  0  0
    2.5982   -2.7586    0.0000 C   0  0  0  0  0  0  0  0  0  0  0  0
    2.0979   -3.6284    0.0000 N   0  0  0  0  0  0  0  0  0  0  0  0
    1.1031   -3.6289    0.0000 C   0  0  0  0  0  0  0  0  0  0  0  0
    0.6000   -2.7647    0.0000 C   0  0  0  0  0  0  0  0  0  0  0  0
    1.0917   -1.8999    0.0000 N   0  0  0  0  0  0  0  0  0  0  0  0
    2.0951   -1.8944    0.0000 C   0  0  0  0  0  0  0  0  0  0  0  0
    2.6904   -0.8524    0.0000 C   0  0  0  0  0  0  0  0  0  0  0  0
    3.6938   -0.8473    0.0000 O   0  0  0  0  0  0  0  0  0  0  0  0
    2.1896    0.0071    0.0000 N   0  0  0  0  0  0  0  0  0  0  0  0
    2.6861    0.8751    0.0000 C   0  0  0  0  0  0  0  0  0  0  0  0
    3.6895    0.8801    0.0000 C   0  0  0  0  0  0  0  0  0  0  0  0
    4.1817    1.7446    0.0000 C   0  0  0  0  0  0  0  0  0  0  0  0
    3.6817    2.6092    0.0000 C   0  0  0  0  0  0  0  0  0  0  0  0
    3.9917    3.5692    0.0000 C   0  0  0  0  0  0  0  0  0  0  0  0
    3.1817    4.1492    0.0000 O   0  0  0  0  0  0  0  0  0  0  0  0
    2.3717    3.5692    0.0000 C   0  0  0  0  0  0  0  0  0  0  0  0
    1.4220    3.8823    0.0000 O   0  0  0  0  0  0  0  0  0  0  0  0
    2.6817    2.6092    0.0000 C   0  0  0  0  0  0  0  0  0  0  0  0
    2.1835    1.7396    0.0000 C   0  0  0  0  0  0  0  0  0  0  0  0
  1  2  1  0  0  0  0
  2  3  2  0  0  0  0
  2  4  1  0  0  0  0
  4  5  1  0  0  0  0
  5  6  2  0  0  0  0
  6  7  1  0  0  0  0
  7  8  2  0  0  0  0
  8  9  1  0  0  0  0
  9  4  2  0  0  0  0
  9 10  1  0  0  0  0
 10 11  2  0  0  0  0
 10 12  1  0  0  0  0
 12 13  1  0  0  0  0
 13 14  2  0  0  0  0
 14 15  1  0  0  0  0
 15 16  2  0  0  0  0
 16 17  1  0  0  0  0
 17 18  1  0  0  0  0
 18 19  1  0  0  0  0
 19 20  2  0  0  0  0
 19 21  1  0  0  0  0
 21 16  1  0  0  0  0
 21 22  2  0  0  0  0
 22 13  1  0  0  0  0
M  END
>  <EXTREG>  (ZINC00129509)
ZINC00129509

>  <LOGBIO>
2.5000

$$$$
ZINC00129597
  -MTS-   02131516532D 0   0.00000     0.00000     0

 21 23  0  0  0  0  0  0  0  0999 V2000
    7.0400   -2.7284    0.0000 C   0  0  0  0  0  0  0  0  0  0  0  0
    6.4495   -1.9214    0.0000 O   0  0  0  0  0  0  0  0  0  0  0  0
    5.4553   -2.0293    0.0000 C   0  0  0  0  0  0  0  0  0  0  0  0
    4.8620   -1.2201    0.0000 C   0  0  0  0  0  0  0  0  0  0  0  0
    3.8732   -1.3295    0.0000 C   0  0  0  0  0  0  0  0  0  0  0  0
    3.4687   -2.2440    0.0000 C   0  0  0  0  0  0  0  0  0  0  0  0
    2.4743   -2.3494    0.0000 C   0  0  0  0  0  0  0  0  0  0  0  0
    1.8857   -1.5410    0.0000 C   0  0  0  0  0  0  0  0  0  0  0  0
    2.1957   -0.5810    0.0000 N   0  0  0  0  0  0  0  0  0  0  0  0
    1.3857   -0.0010    0.0000 C   0  0  0  0  0  0  0  0  0  0  0  0
    0.5757   -0.5810    0.0000 N   0  0  0  0  0  0  0  0  0  0  0  0
    0.8857   -1.5410    0.0000 C   0  0  0  0  0  0  0  0  0  0  0  0
    0.2972   -2.3494    0.0000 O   0  0  0  0  0  0  0  0  0  0  0  0
    1.3857    0.9990    0.0000 C   0  0  0  0  0  0  0  0  0  0  0  0
    2.2542    1.5016    0.0000 C   0  0  0  0  0  0  0  0  0  0  0  0
    2.2522    2.4964    0.0000 C   0  0  0  0  0  0  0  0  0  0  0  0
    1.3867    2.9973    0.0000 C   0  0  0  0  0  0  0  0  0  0  0  0
    0.5232    2.5033    0.0000 C   0  0  0  0  0  0  0  0  0  0  0  0
    0.5202    1.4999    0.0000 C   0  0  0  0  0  0  0  0  0  0  0  0
    4.0529   -3.0492    0.0000 C   0  0  0  0  0  0  0  0  0  0  0  0
    5.0508   -2.9438    0.0000 C   0  0  0  0  0  0  0  0  0  0  0  0
  1  2  1  0  0  0  0
  2  3  1  0  0  0  0
  3  4  2  0  0  0  0
  4  5  1  0  0  0  0
  5  6  2  0  0  0  0
  6  7  1  0  0  0  0
  7  8  1  0  0  0  0
  8  9  2  0  0  0  0
  9 10  1  0  0  0  0
 10 11  2  0  0  0  0
 11 12  1  0  0  0  0
 12  8  1  0  0  0  0
 12 13  2  0  0  0  0
 10 14  1  0  0  0  0
 14 15  2  0  0  0  0
 15 16  1  0  0  0  0
 16 17  2  0  0  0  0
 17 18  1  0  0  0  0
 18 19  2  0  0  0  0
 19 14  1  0  0  0  0
  6 20  1  0  0  0  0
 20 21  2  0  0  0  0
 21  3  1  0  0  0  0
M  END
>  <EXTREG>  (ZINC00129597)
ZINC00129597

>  <LOGBIO>
2.5000

$$$$
ZINC00131966
  -MTS-   02131516532D 0   0.00000     0.00000     0

 13 13  0  0  0  0  0  0  0  0999 V2000
    4.3219    2.4028    0.0000 O   0  0  0  0  0  0  0  0  0  0  0  0
    4.3229    1.3994    0.0000 C   0  0  0  0  0  0  0  0  0  0  0  0
    5.1891    0.8998    0.0000 O   0  0  0  0  0  0  0  0  0  0  0  0
    3.4613    0.9020    0.0000 C   0  0  0  0  0  0  0  0  0  0  0  0
    3.4623   -0.1014    0.0000 S   0  0  0  0  0  0  0  0  0  0  0  0
    2.5968   -0.6023    0.0000 C   0  0  0  0  0  0  0  0  0  0  0  0
    1.7268   -0.1023    0.0000 C   0  0  0  0  0  0  0  0  0  0  0  0
    0.8668   -0.6023    0.0000 C   0  0  0  0  0  0  0  0  0  0  0  0
    0.8668   -1.6023    0.0000 C   0  0  0  0  0  0  0  0  0  0  0  0
    0.0000   -2.1010    0.0000 Cl  0  0  0  0  0  0  0  0  0  0  0  0
    1.7268   -2.1023    0.0000 C   0  0  0  0  0  0  0  0  0  0  0  0
    2.5968   -1.6023    0.0000 C   0  0  0  0  0  0  0  0  0  0  0  0
    3.4623   -2.1031    0.0000 Cl  0  0  0  0  0  0  0  0  0  0  0  0
  1  2  1  0  0  0  0
  2  3  2  0  0  0  0
  2  4  1  0  0  0  0
  4  5  1  0  0  0  0
  5  6  1  0  0  0  0
  6  7  2  0  0  0  0
  7  8  1  0  0  0  0
  8  9  2  0  0  0  0
  9 10  1  0  0  0  0
  9 11  1  0  0  0  0
 11 12  2  0  0  0  0
 12  6  1  0  0  0  0
 12 13  1  0  0  0  0
M  END
>  <EXTREG>  (ZINC00131966)
ZINC00131966

>  <LOGBIO>
2.5000

$$$$
ZINC00132284
  -MTS-   02131516532D 0   0.00000     0.00000     0

 17 19  0  0  0  0  0  0  0  0999 V2000
    0.5189   -1.4496    0.0000 C   0  0  0  0  0  0  0  0  0  0  0  0
    1.0209   -2.3145    0.0000 S   0  0  0  0  0  0  0  0  0  0  0  0
    2.0209   -2.3123    0.0000 C   0  0  0  0  0  0  0  0  0  0  0  0
    2.5260   -3.1793    0.0000 N   0  0  0  0  0  0  0  0  0  0  0  0
    3.5208   -3.1744    0.0000 C   0  0  0  0  0  0  0  0  0  0  0  0
    4.0191   -2.3073    0.0000 N   0  0  0  0  0  0  0  0  0  0  0  0
    3.5209   -1.4453    0.0000 C   0  0  0  0  0  0  0  0  0  0  0  0
    3.8309   -0.4853    0.0000 S   0  0  0  0  0  0  0  0  0  0  0  0
    3.0209    0.0947    0.0000 C   0  0  0  0  0  0  0  0  0  0  0  0
    2.2109   -0.4853    0.0000 C   0  0  0  0  0  0  0  0  0  0  0  0
    2.5209   -1.4453    0.0000 C   0  0  0  0  0  0  0  0  0  0  0  0
    3.0209    1.0947    0.0000 C   0  0  0  0  0  0  0  0  0  0  0  0
    3.8894    1.5973    0.0000 C   0  0  0  0  0  0  0  0  0  0  0  0
    3.8874    2.5921    0.0000 C   0  0  0  0  0  0  0  0  0  0  0  0
    3.0218    3.0929    0.0000 C   0  0  0  0  0  0  0  0  0  0  0  0
    2.1583    2.5990    0.0000 C   0  0  0  0  0  0  0  0  0  0  0  0
    2.1553    1.5956    0.0000 C   0  0  0  0  0  0  0  0  0  0  0  0
  1  2  1  0  0  0  0
  2  3  1  0  0  0  0
  3  4  1  0  0  0  0
  4  5  2  0  0  0  0
  5  6  1  0  0  0  0
  6  7  2  0  0  0  0
  7  8  1  0  0  0  0
  8  9  1  0  0  0  0
  9 10  2  0  0  0  0
 10 11  1  0  0  0  0
 11  3  2  0  0  0  0
 11  7  1  0  0  0  0
  9 12  1  0  0  0  0
 12 13  2  0  0  0  0
 13 14  1  0  0  0  0
 14 15  2  0  0  0  0
 15 16  1  0  0  0  0
 16 17  2  0  0  0  0
 17 12  1  0  0  0  0
M  END
>  <EXTREG>  (ZINC00132284)
ZINC00132284

>  <LOGBIO>
2.5000

$$$$
ZINC00132620
  -MTS-   02131516532D 0   0.00000     0.00000     0

 22 24  0  0  0  0  0  0  0  0999 V2000
    5.7779   -5.1362    0.0000 O   0  5  0  0  0  0  0  0  0  0  0  0
    6.1801   -4.2169    0.0000 N   0  3  0  0  0  0  0  0  0  0  0  0
    7.1689   -4.1076    0.0000 O   0  0  0  0  0  0  0  0  0  0  0  0
    5.5875   -3.4114    0.0000 C   0  0  0  0  0  0  0  0  0  0  0  0
    5.9893   -2.4919    0.0000 C   0  0  0  0  0  0  0  0  0  0  0  0
    5.3982   -1.6918    0.0000 C   0  0  0  0  0  0  0  0  0  0  0  0
    4.4042   -1.8012    0.0000 C   0  0  0  0  0  0  0  0  0  0  0  0
    3.8137   -0.9942    0.0000 C   0  0  0  0  0  0  0  0  0  0  0  0
    4.2173   -0.0792    0.0000 O   0  0  0  0  0  0  0  0  0  0  0  0
    3.6268    0.7278    0.0000 C   0  0  0  0  0  0  0  0  0  0  0  0
    4.0309    1.6462    0.0000 C   0  0  0  0  0  0  0  0  0  0  0  0
    3.4418    2.4478    0.0000 C   0  0  0  0  0  0  0  0  0  0  0  0
    2.4475    2.3409    0.0000 C   0  0  0  0  0  0  0  0  0  0  0  0
    2.0423    1.4324    0.0000 C   0  0  0  0  0  0  0  0  0  0  0  0
    2.6325    0.6208    0.0000 C   0  0  0  0  0  0  0  0  0  0  0  0
    1.8590    3.1494    0.0000 C   0  0  0  0  0  0  0  0  0  0  0  0
    2.1690    4.1094    0.0000 S   0  0  0  0  0  0  0  0  0  0  0  0
    1.3590    4.6894    0.0000 C   0  0  0  0  0  0  0  0  0  0  0  0
    0.5490    4.1094    0.0000 C   0  0  0  0  0  0  0  0  0  0  0  0
    0.8590    3.1494    0.0000 S   0  0  0  0  0  0  0  0  0  0  0  0
    4.0013   -2.7107    0.0000 C   0  0  0  0  0  0  0  0  0  0  0  0
    4.5935   -3.5208    0.0000 C   0  0  0  0  0  0  0  0  0  0  0  0
  1  2  1  0  0  0  0
  2  3  2  0  0  0  0
  2  4  1  0  0  0  0
  4  5  2  0  0  0  0
  5  6  1  0  0  0  0
  6  7  2  0  0  0  0
  7  8  1  0  0  0  0
  8  9  1  0  0  0  0
  9 10  1  0  0  0  0
 10 11  2  0  0  0  0
 11 12  1  0  0  0  0
 12 13  2  0  0  0  0
 13 14  1  0  0  0  0
 14 15  2  0  0  0  0
 15 10  1  0  0  0  0
 13 16  1  0  0  0  0
 16 17  1  0  0  0  0
 17 18  1  0  0  0  0
 18 19  1  0  0  0  0
 19 20  1  0  0  0  0
 20 16  1  0  0  0  0
  7 21  1  0  0  0  0
 21 22  2  0  0  0  0
 22  4  1  0  0  0  0
M  CHG  2   1  -1   2   1
M  END
>  <EXTREG>  (ZINC00132620)
ZINC00132620

>  <LOGBIO>
2.5000

$$$$
ZINC00134145
  -MTS-   02131516532D 0   0.00000     0.00000     0

 17 18  0  0  0  0  0  0  0  0999 V2000
    6.0629    1.9608    0.0000 C   0  0  0  0  0  0  0  0  0  0  0  0
    5.1964    2.4599    0.0000 O   0  0  0  0  0  0  0  0  0  0  0  0
    4.3308    1.9591    0.0000 C   0  0  0  0  0  0  0  0  0  0  0  0
    3.4608    2.4591    0.0000 C   0  0  0  0  0  0  0  0  0  0  0  0
    2.6008    1.9591    0.0000 C   0  0  0  0  0  0  0  0  0  0  0  0
    2.6008    0.9591    0.0000 C   0  0  0  0  0  0  0  0  0  0  0  0
    1.7341    0.4604    0.0000 C   0  0  0  0  0  0  0  0  0  0  0  0
    1.7325   -0.5396    0.0000 C   0  0  0  0  0  0  0  0  0  0  0  0
    2.6003   -1.0435    0.0000 N   0  0  0  0  0  0  0  0  0  0  0  0
    2.5968   -2.0383    0.0000 C   0  0  0  0  0  0  0  0  0  0  0  0
    3.4618   -2.5401    0.0000 C   0  0  0  0  0  0  0  0  0  0  0  0
    1.7305   -2.5378    0.0000 N   0  0  0  0  0  0  0  0  0  0  0  0
    0.8677   -2.0426    0.0000 N   0  0  0  0  0  0  0  0  0  0  0  0
    0.8663   -1.0392    0.0000 C   0  0  0  0  0  0  0  0  0  0  0  0
    0.0000   -0.5396    0.0000 O   0  0  0  0  0  0  0  0  0  0  0  0
    3.4608    0.4591    0.0000 C   0  0  0  0  0  0  0  0  0  0  0  0
    4.3308    0.9591    0.0000 C   0  0  0  0  0  0  0  0  0  0  0  0
  1  2  1  0  0  0  0
  2  3  1  0  0  0  0
  3  4  2  0  0  0  0
  4  5  1  0  0  0  0
  5  6  2  0  0  0  0
  6  7  1  0  0  0  0
  7  8  1  0  0  0  0
  8  9  2  0  0  0  0
  9 10  1  0  0  0  0
 10 11  1  0  0  0  0
 10 12  2  0  0  0  0
 12 13  1  0  0  0  0
 13 14  1  0  0  0  0
 14  8  1  0  0  0  0
 14 15  2  0  0  0  0
  6 16  1  0  0  0  0
 16 17  2  0  0  0  0
 17  3  1  0  0  0  0
M  END
>  <EXTREG>  (ZINC00134145)
ZINC00134145

>  <LOGBIO>
2.5000

$$$$
ZINC00134498
  -MTS-   02131516532D 0   0.00000     0.00000     0

 14 16  0  0  0  0  0  0  0  0999 V2000
    5.1864   -1.9343    0.0000 C   0  0  0  0  0  0  0  0  0  0  0  0
    4.5979   -1.1259    0.0000 C   0  0  0  0  0  0  0  0  0  0  0  0
    4.9079   -0.1659    0.0000 S   0  0  0  0  0  0  0  0  0  0  0  0
    4.0979    0.4141    0.0000 C   0  0  0  0  0  0  0  0  0  0  0  0
    3.9983    1.4123    0.0000 C   0  0  0  0  0  0  0  0  0  0  0  0
    3.0863    1.8225    0.0000 C   0  0  0  0  0  0  0  0  0  0  0  0
    2.2734    1.2343    0.0000 C   0  0  0  0  0  0  0  0  0  0  0  0
    1.3566    1.6422    0.0000 C   0  0  0  0  0  0  0  0  0  0  0  0
    0.5489    1.0527    0.0000 C   0  0  0  0  0  0  0  0  0  0  0  0
    0.6579    0.0552    0.0000 C   0  0  0  0  0  0  0  0  0  0  0  0
    1.5688   -0.3447    0.0000 C   0  0  0  0  0  0  0  0  0  0  0  0
    2.3766    0.2448    0.0000 C   0  0  0  0  0  0  0  0  0  0  0  0
    3.2879   -0.1659    0.0000 C   0  0  0  0  0  0  0  0  0  0  0  0
    3.5979   -1.1259    0.0000 N   0  0  0  0  0  0  0  0  0  0  0  0
  1  2  1  0  0  0  0
  2  3  1  0  0  0  0
  3  4  1  0  0  0  0
  4  5  2  0  0  0  0
  5  6  1  0  0  0  0
  6  7  2  0  0  0  0
  7  8  1  0  0  0  0
  8  9  2  0  0  0  0
  9 10  1  0  0  0  0
 10 11  2  0  0  0  0
 11 12  1  0  0  0  0
 12  7  1  0  0  0  0
 12 13  2  0  0  0  0
 13  4  1  0  0  0  0
 13 14  1  0  0  0  0
 14  2  2  0  0  0  0
M  END
>  <EXTREG>  (ZINC00134498)
ZINC00134498

>  <LOGBIO>
2.5000

$$$$
ZINC00134963
  -MTS-   02131516532D 0   0.00000     0.00000     0

 18 19  0  0  0  0  0  0  0  0999 V2000
    6.9246    2.1980    0.0000 N   0  0  0  0  0  0  0  0  0  0  0  0
    6.0591    1.6972    0.0000 C   0  0  0  0  0  0  0  0  0  0  0  0
    5.1891    2.1972    0.0000 C   0  0  0  0  0  0  0  0  0  0  0  0
    4.3291    1.6972    0.0000 C   0  0  0  0  0  0  0  0  0  0  0  0
    4.3291    0.6972    0.0000 C   0  0  0  0  0  0  0  0  0  0  0  0
    5.1891    0.1972    0.0000 C   0  0  0  0  0  0  0  0  0  0  0  0
    6.0591    0.6972    0.0000 C   0  0  0  0  0  0  0  0  0  0  0  0
    3.4623    0.1985    0.0000 S   0  0  0  0  0  0  0  0  0  0  0  0
    3.9610   -0.6683    0.0000 O   0  0  0  0  0  0  0  0  0  0  0  0
    2.9636    1.0653    0.0000 O   0  0  0  0  0  0  0  0  0  0  0  0
    2.5955   -0.3002    0.0000 N   0  0  0  0  0  0  0  0  0  0  0  0
    1.7268    0.2020    0.0000 C   0  0  0  0  0  0  0  0  0  0  0  0
    0.8655   -0.2959    0.0000 C   0  0  0  0  0  0  0  0  0  0  0  0
    0.0000    0.2050    0.0000 O   0  0  0  0  0  0  0  0  0  0  0  0
    0.8630   -1.2959    0.0000 N   0  0  0  0  0  0  0  0  0  0  0  0
    1.7218   -1.7980    0.0000 C   0  0  0  0  0  0  0  0  0  0  0  0
    1.7168   -2.7980    0.0000 O   0  0  0  0  0  0  0  0  0  0  0  0
    2.5930   -1.3002    0.0000 C   0  0  0  0  0  0  0  0  0  0  0  0
  1  2  1  0  0  0  0
  2  3  2  0  0  0  0
  3  4  1  0  0  0  0
  4  5  2  0  0  0  0
  5  6  1  0  0  0  0
  6  7  2  0  0  0  0
  7  2  1  0  0  0  0
  5  8  1  0  0  0  0
  8  9  2  0  0  0  0
  8 10  2  0  0  0  0
  8 11  1  0  0  0  0
 11 12  1  0  0  0  0
 12 13  1  0  0  0  0
 13 14  2  0  0  0  0
 13 15  1  0  0  0  0
 15 16  1  0  0  0  0
 16 17  2  0  0  0  0
 16 18  1  0  0  0  0
 18 11  1  0  0  0  0
M  END
>  <EXTREG>  (ZINC00134963)
ZINC00134963

>  <LOGBIO>
2.5000

$$$$
ZINC00136301
  -MTS-   02131516532D 0   0.00000     0.00000     0

 23 25  0  0  1  0  0  0  0  0999 V2000
    4.7919    2.8692    0.0000 C   0  0  0  0  0  0  0  0  0  0  0  0
    4.2916    1.9994    0.0000 O   0  0  0  0  0  0  0  0  0  0  0  0
    3.2968    1.9989    0.0000 C   0  0  0  0  0  0  0  0  0  0  0  0
    2.7955    2.8681    0.0000 O   0  0  0  0  0  0  0  0  0  0  0  0
    2.5968    0.7864    0.0000 C   0  0  1  0  0  0  0  0  0  0  0  0
    1.7268    1.2864    0.0000 C   0  0  0  0  0  0  0  0  0  0  0  0
    0.8668    0.7864    0.0000 C   0  0  2  0  0  0  0  0  0  0  0  0
    5.2278   -1.0966    0.0000 C   0  0  0  0  0  0  0  0  0  0  0  0
    4.2548   -1.3273    0.0000 C   0  0  0  0  0  0  0  0  0  0  0  0
    3.4618   -0.7153    0.0000 C   0  0  1  0  0  0  0  0  0  0  0  0
    2.5918   -1.2153    0.0000 C   0  0  0  0  0  0  0  0  0  0  0  0
    1.7268   -0.7136    0.0000 C   0  0  1  0  0  0  0  0  0  0  0  0
    2.5968   -0.2136    0.0000 C   0  0  0  0  0  0  0  0  0  0  0  0
    1.0237   -1.9243    0.0000 C   0  0  0  0  0  0  0  0  0  0  0  0
    0.4237   -1.9231    0.0000 O   0  0  0  0  0  0  0  0  0  0  0  0
    1.5185   -2.7873    0.0000 O   0  0  0  0  0  0  0  0  0  0  0  0
    2.5220   -2.7893    0.0000 C   0  0  0  0  0  0  0  0  0  0  0  0
    0.8668   -0.2136    0.0000 C   0  0  0  0  0  0  0  0  0  0  0  0
    0.0000   -0.7123    0.0000 O   0  0  0  0  0  0  0  0  0  0  0  0
    3.4618    0.2847    0.0000 C   0  0  0  0  0  0  0  0  0  0  0  0
    3.9817    0.5842    0.0000 O   0  0  0  0  0  0  0  0  0  0  0  0
    4.0003   -0.4507    0.0000 H   0  0  0  0  0  0  0  0  0  0  0  0
    0.3467    1.0856    0.0000 H   0  0  0  0  0  0  0  0  0  0  0  0
  1  2  1  0  0  0  0
  2  3  1  0  0  0  0
  3  4  2  0  0  0  0
  5  3  1  6  0  0  0
  5  6  1  0  0  0  0
  7  6  1  6  0  0  0
  7 23  1  1  0  0  0
  7  8  1  0  0  0  0
  8  9  1  0  0  0  0
 10  9  1  1  0  0  0
 10 22  1  6  0  0  0
 10 11  1  0  0  0  0
 11 12  1  0  0  0  0
 12 13  1  0  0  0  0
 13  5  1  0  0  0  0
 12 14  1  6  0  0  0
 14 15  2  0  0  0  0
 14 16  1  0  0  0  0
 16 17  1  0  0  0  0
 12 18  1  0  0  0  0
 18  7  1  0  0  0  0
 18 19  2  0  0  0  0
 10 20  1  0  0  0  0
 20  5  1  0  0  0  0
 20 21  2  0  0  0  0
M  END
>  <EXTREG>  (ZINC00136301)
ZINC00136301

>  <LOGBIO>
2.5000

$$$$
ZINC00136975
  -MTS-   02131516532D 0   0.00000     0.00000     0

 20 22  0  0  0  0  0  0  0  0999 V2000
    6.8101   -3.7381    0.0000 O   0  0  0  0  0  0  0  0  0  0  0  0
    6.2191   -2.9314    0.0000 C   0  0  0  0  0  0  0  0  0  0  0  0
    6.6227   -2.0128    0.0000 C   0  0  0  0  0  0  0  0  0  0  0  0
    6.0332   -1.2115    0.0000 C   0  0  0  0  0  0  0  0  0  0  0  0
    5.0390   -1.3189    0.0000 C   0  0  0  0  0  0  0  0  0  0  0  0
    4.4501   -0.5107    0.0000 C   0  0  0  0  0  0  0  0  0  0  0  0
    4.8564    0.4067    0.0000 O   0  0  0  0  0  0  0  0  0  0  0  0
    3.4608   -0.6156    0.0000 C   0  0  0  0  0  0  0  0  0  0  0  0
    2.8723    0.1929    0.0000 C   0  0  0  0  0  0  0  0  0  0  0  0
    3.1823    1.1529    0.0000 S   0  0  0  0  0  0  0  0  0  0  0  0
    2.3723    1.7329    0.0000 C   0  0  0  0  0  0  0  0  0  0  0  0
    2.2727    2.7310    0.0000 C   0  0  0  0  0  0  0  0  0  0  0  0
    1.3607    3.1413    0.0000 C   0  0  0  0  0  0  0  0  0  0  0  0
    0.5478    2.5530    0.0000 C   0  0  0  0  0  0  0  0  0  0  0  0
    0.6509    1.5636    0.0000 C   0  0  0  0  0  0  0  0  0  0  0  0
    1.5623    1.1529    0.0000 C   0  0  0  0  0  0  0  0  0  0  0  0
    1.8723    0.1929    0.0000 N   0  0  0  0  0  0  0  0  0  0  0  0
    4.6343   -2.2277    0.0000 C   0  0  0  0  0  0  0  0  0  0  0  0
    3.6398   -2.3326    0.0000 O   0  0  0  0  0  0  0  0  0  0  0  0
    5.2249   -3.0389    0.0000 C   0  0  0  0  0  0  0  0  0  0  0  0
  1  2  1  0  0  0  0
  2  3  2  0  0  0  0
  3  4  1  0  0  0  0
  4  5  2  0  0  0  0
  5  6  1  0  0  0  0
  6  7  2  0  0  0  0
  6  8  1  0  0  0  0
  8  9  1  0  0  0  0
  9 10  1  0  0  0  0
 10 11  1  0  0  0  0
 11 12  2  0  0  0  0
 12 13  1  0  0  0  0
 13 14  2  0  0  0  0
 14 15  1  0  0  0  0
 15 16  2  0  0  0  0
 16 11  1  0  0  0  0
 16 17  1  0  0  0  0
 17  9  2  0  0  0  0
  5 18  1  0  0  0  0
 18 19  1  0  0  0  0
 18 20  2  0  0  0  0
 20  2  1  0  0  0  0
M  END
>  <EXTREG>  (ZINC00136975)
ZINC00136975

>  <LOGBIO>
2.5000

$$$$
ZINC00138940
  -MTS-   02131516532D 0   0.00000     0.00000     0

 17 18  0  0  0  0  0  0  0  0999 V2000
    5.5049   -1.3106    0.0000 C   0  0  0  0  0  0  0  0  0  0  0  0
    4.9164   -0.5022    0.0000 C   0  0  0  0  0  0  0  0  0  0  0  0
    5.2264    0.4578    0.0000 O   0  0  0  0  0  0  0  0  0  0  0  0
    4.4164    1.0378    0.0000 N   0  0  0  0  0  0  0  0  0  0  0  0
    3.6064    0.4578    0.0000 C   0  0  0  0  0  0  0  0  0  0  0  0
    3.9164   -0.5022    0.0000 C   0  0  0  0  0  0  0  0  0  0  0  0
    3.3279   -1.3106    0.0000 C   0  0  0  0  0  0  0  0  0  0  0  0
    3.7347   -2.2279    0.0000 N   0  0  0  0  0  0  0  0  0  0  0  0
    2.7312   -1.2477    0.0000 O   0  0  0  0  0  0  0  0  0  0  0  0
    2.4668    0.8336    0.0000 C   0  0  0  0  0  0  0  0  0  0  0  0
    2.2614    1.8159    0.0000 C   0  0  0  0  0  0  0  0  0  0  0  0
    3.0065    2.4829    0.0000 Cl  0  0  0  0  0  0  0  0  0  0  0  0
    1.3161    2.1255    0.0000 C   0  0  0  0  0  0  0  0  0  0  0  0
    0.5693    1.4603    0.0000 C   0  0  0  0  0  0  0  0  0  0  0  0
    0.7680    0.4856    0.0000 C   0  0  0  0  0  0  0  0  0  0  0  0
    1.7201    0.1685    0.0000 C   0  0  0  0  0  0  0  0  0  0  0  0
    1.8411   -0.4192    0.0000 Cl  0  0  0  0  0  0  0  0  0  0  0  0
  1  2  1  0  0  0  0
  2  3  1  0  0  0  0
  3  4  1  0  0  0  0
  4  5  2  0  0  0  0
  5  6  1  0  0  0  0
  6  2  2  0  0  0  0
  6  7  1  0  0  0  0
  7  8  1  0  0  0  0
  7  9  2  0  0  0  0
  5 10  1  0  0  0  0
 10 11  2  0  0  0  0
 11 12  1  0  0  0  0
 11 13  1  0  0  0  0
 13 14  2  0  0  0  0
 14 15  1  0  0  0  0
 15 16  2  0  0  0  0
 16 10  1  0  0  0  0
 16 17  1  0  0  0  0
M  END
>  <EXTREG>  (ZINC00138940)
ZINC00138940

>  <LOGBIO>
2.5000

$$$$
ZINC00139344
  -MTS-   02131516532D 0   0.00000     0.00000     0

 18 20  0  0  0  0  0  0  0  0999 V2000
    4.9160    2.5026    0.0000 Cl  0  0  0  0  0  0  0  0  0  0  0  0
    4.0504    2.0017    0.0000 C   0  0  0  0  0  0  0  0  0  0  0  0
    3.1804    2.5017    0.0000 C   0  0  0  0  0  0  0  0  0  0  0  0
    2.3204    2.0017    0.0000 C   0  0  0  0  0  0  0  0  0  0  0  0
    1.4509    2.4999    0.0000 C   0  0  0  0  0  0  0  0  0  0  0  0
    0.5864    1.9973    0.0000 O   0  0  0  0  0  0  0  0  0  0  0  0
    0.5914    0.9939    0.0000 C   0  0  0  0  0  0  0  0  0  0  0  0
    1.4559    0.5017    0.0000 O   0  0  0  0  0  0  0  0  0  0  0  0
    2.3204    1.0017    0.0000 C   0  0  0  0  0  0  0  0  0  0  0  0
    3.1804    0.5017    0.0000 C   0  0  0  0  0  0  0  0  0  0  0  0
    3.1779   -0.4983    0.0000 C   0  0  0  0  0  0  0  0  0  0  0  0
    4.0427   -1.0005    0.0000 N   0  3  0  0  0  0  0  0  0  0  0  0
    4.0412   -2.0039    0.0000 C   0  0  0  0  0  0  0  0  0  0  0  0
    4.9025   -2.5017    0.0000 C   0  0  0  0  0  0  0  0  0  0  0  0
    5.7702   -2.0047    0.0000 C   0  0  0  0  0  0  0  0  0  0  0  0
    5.7767   -1.0100    0.0000 C   0  0  0  0  0  0  0  0  0  0  0  0
    4.9105   -0.5035    0.0000 C   0  0  0  0  0  0  0  0  0  0  0  0
    4.0504    1.0017    0.0000 C   0  0  0  0  0  0  0  0  0  0  0  0
  1  2  1  0  0  0  0
  2  3  2  0  0  0  0
  3  4  1  0  0  0  0
  4  5  1  0  0  0  0
  5  6  1  0  0  0  0
  6  7  1  0  0  0  0
  7  8  1  0  0  0  0
  8  9  1  0  0  0  0
  9  4  2  0  0  0  0
  9 10  1  0  0  0  0
 10 11  1  0  0  0  0
 11 12  1  0  0  0  0
 12 13  2  0  0  0  0
 13 14  1  0  0  0  0
 14 15  2  0  0  0  0
 15 16  1  0  0  0  0
 16 17  2  0  0  0  0
 17 12  1  0  0  0  0
 10 18  2  0  0  0  0
 18  2  1  0  0  0  0
M  CHG  1  12   1
M  END
>  <EXTREG>  (ZINC00139344)
ZINC00139344

>  <LOGBIO>
2.5000

$$$$
ZINC00139635
  -MTS-   02131516532D 0   0.00000     0.00000     0

 18 19  0  0  0  0  0  0  0  0999 V2000
    4.4197   -3.1687    0.0000 F   0  0  0  0  0  0  0  0  0  0  0  0
    3.8291   -2.3617    0.0000 C   0  0  0  0  0  0  0  0  0  0  0  0
    3.0221   -2.9522    0.0000 F   0  0  0  0  0  0  0  0  0  0  0  0
    4.6361   -1.7711    0.0000 F   0  0  0  0  0  0  0  0  0  0  0  0
    3.2386   -1.5547    0.0000 C   0  0  0  0  0  0  0  0  0  0  0  0
    3.6427   -0.6362    0.0000 C   0  0  0  0  0  0  0  0  0  0  0  0
    3.0536    0.1654    0.0000 C   0  0  0  0  0  0  0  0  0  0  0  0
    2.0593    0.0585    0.0000 C   0  0  0  0  0  0  0  0  0  0  0  0
    1.3531    1.0287    0.0000 N   0  0  0  0  0  0  0  0  0  0  0  0
    1.6631    1.9887    0.0000 C   0  0  0  0  0  0  0  0  0  0  0  0
    0.8531    2.5687    0.0000 C   0  0  0  0  0  0  0  0  0  0  0  0
    0.0431    1.9887    0.0000 N   0  0  0  0  0  0  0  0  0  0  0  0
    0.3531    1.0287    0.0000 C   0  0  0  0  0  0  0  0  0  0  0  0
    1.6542   -0.8500    0.0000 C   0  0  0  0  0  0  0  0  0  0  0  0
    2.2443   -1.6616    0.0000 C   0  0  0  0  0  0  0  0  0  0  0  0
    0.6596   -0.9545    0.0000 N   0  3  0  0  0  0  0  0  0  0  0  0
    0.2509   -1.8709    0.0000 O   0  5  0  0  0  0  0  0  0  0  0  0
    0.3067   -0.4692    0.0000 O   0  0  0  0  0  0  0  0  0  0  0  0
  1  2  1  0  0  0  0
  2  3  1  0  0  0  0
  2  4  1  0  0  0  0
  2  5  1  0  0  0  0
  5  6  2  0  0  0  0
  6  7  1  0  0  0  0
  7  8  2  0  0  0  0
  8  9  1  0  0  0  0
  9 10  1  0  0  0  0
 10 11  2  0  0  0  0
 11 12  1  0  0  0  0
 12 13  2  0  0  0  0
 13  9  1  0  0  0  0
  8 14  1  0  0  0  0
 14 15  2  0  0  0  0
 15  5  1  0  0  0  0
 14 16  1  0  0  0  0
 16 17  1  0  0  0  0
 16 18  2  0  0  0  0
M  CHG  2  16   1  17  -1
M  END
>  <EXTREG>  (ZINC00139635)
ZINC00139635

>  <LOGBIO>
2.5000

$$$$
ZINC00140376
  -MTS-   02131516532D 0   0.00000     0.00000     0

 18 19  0  0  0  0  0  0  0  0999 V2000
    3.1156    1.7541    0.0000 F   0  0  0  0  0  0  0  0  0  0  0  0
    2.2501    1.2532    0.0000 C   0  0  0  0  0  0  0  0  0  0  0  0
    1.3801    1.7532    0.0000 C   0  0  0  0  0  0  0  0  0  0  0  0
    0.5201    1.2532    0.0000 C   0  0  0  0  0  0  0  0  0  0  0  0
    0.5201    0.2532    0.0000 C   0  0  0  0  0  0  0  0  0  0  0  0
    1.3801   -0.2468    0.0000 C   0  0  0  0  0  0  0  0  0  0  0  0
    2.2501    0.2532    0.0000 C   0  0  0  0  0  0  0  0  0  0  0  0
    3.1156   -0.2476    0.0000 C   0  0  0  0  0  0  0  0  0  0  0  0
    3.1151   -1.2511    0.0000 O   0  0  0  0  0  0  0  0  0  0  0  0
    3.9779    0.2485    0.0000 O   0  0  0  0  0  0  0  0  0  0  0  0
    4.8431   -0.2528    0.0000 C   0  0  0  0  0  0  0  0  0  0  0  0
    4.8426   -1.2563    0.0000 C   0  0  0  0  0  0  0  0  0  0  0  0
    5.7044   -1.7532    0.0000 C   0  0  0  0  0  0  0  0  0  0  0  0
    6.5716   -1.2554    0.0000 C   0  0  0  0  0  0  0  0  0  0  0  0
    7.4357   -1.7589    0.0000 Cl  0  0  0  0  0  0  0  0  0  0  0  0
    6.5772   -0.2606    0.0000 C   0  0  0  0  0  0  0  0  0  0  0  0
    7.4457    0.2350    0.0000 Cl  0  0  0  0  0  0  0  0  0  0  0  0
    5.7104    0.2450    0.0000 C   0  0  0  0  0  0  0  0  0  0  0  0
  1  2  1  0  0  0  0
  2  3  2  0  0  0  0
  3  4  1  0  0  0  0
  4  5  2  0  0  0  0
  5  6  1  0  0  0  0
  6  7  2  0  0  0  0
  7  2  1  0  0  0  0
  7  8  1  0  0  0  0
  8  9  2  0  0  0  0
  8 10  1  0  0  0  0
 10 11  1  0  0  0  0
 11 12  2  0  0  0  0
 12 13  1  0  0  0  0
 13 14  2  0  0  0  0
 14 15  1  0  0  0  0
 14 16  1  0  0  0  0
 16 17  1  0  0  0  0
 16 18  2  0  0  0  0
 18 11  1  0  0  0  0
M  END
>  <EXTREG>  (ZINC00140376)
ZINC00140376

>  <LOGBIO>
2.5000

$$$$
ZINC00140703
  -MTS-   02131516532D 0   0.00000     0.00000     0

 14 15  0  0  0  0  0  0  0  0999 V2000
    5.4560    0.6182    0.0000 C   0  0  0  0  0  0  0  0  0  0  0  0
    5.0491   -0.2991    0.0000 O   0  0  0  0  0  0  0  0  0  0  0  0
    4.0598   -0.4034    0.0000 C   0  0  0  0  0  0  0  0  0  0  0  0
    3.6530   -1.3207    0.0000 O   0  0  0  0  0  0  0  0  0  0  0  0
    3.4713    0.4050    0.0000 C   0  0  0  0  0  0  0  0  0  0  0  0
    3.7813    1.3650    0.0000 S   0  0  0  0  0  0  0  0  0  0  0  0
    2.9713    1.9450    0.0000 C   0  0  0  0  0  0  0  0  0  0  0  0
    2.1613    1.3650    0.0000 C   0  0  0  0  0  0  0  0  0  0  0  0
    2.4713    0.4050    0.0000 C   0  0  0  0  0  0  0  0  0  0  0  0
    1.8828   -0.4034    0.0000 N   0  0  0  0  0  0  0  0  0  0  0  0
    0.8740   -0.4034    0.0000 C   0  0  0  0  0  0  0  0  0  0  0  0
    0.5710   -1.3525    0.0000 C   0  0  0  0  0  0  0  0  0  0  0  0
    1.3718   -1.9451    0.0000 C   0  0  0  0  0  0  0  0  0  0  0  0
    2.1901   -1.3551    0.0000 C   0  0  0  0  0  0  0  0  0  0  0  0
  1  2  1  0  0  0  0
  2  3  1  0  0  0  0
  3  4  2  0  0  0  0
  3  5  1  0  0  0  0
  5  6  1  0  0  0  0
  6  7  1  0  0  0  0
  7  8  2  0  0  0  0
  8  9  1  0  0  0  0
  9  5  2  0  0  0  0
  9 10  1  0  0  0  0
 10 11  1  0  0  0  0
 11 12  2  0  0  0  0
 12 13  1  0  0  0  0
 13 14  2  0  0  0  0
 14 10  1  0  0  0  0
M  END
>  <EXTREG>  (ZINC00140703)
ZINC00140703

>  <LOGBIO>
2.5000

$$$$
ZINC00140728
  -MTS-   02131516532D 0   0.00000     0.00000     0

 14 15  0  0  0  0  0  0  0  0999 V2000
    3.8260   -1.0422    0.0000 C   0  0  0  0  0  0  0  0  0  0  0  0
    3.2375   -0.2337    0.0000 C   0  0  0  0  0  0  0  0  0  0  0  0
    3.5475    0.7263    0.0000 N   0  0  0  0  0  0  0  0  0  0  0  0
    2.7375    1.3063    0.0000 C   0  0  0  0  0  0  0  0  0  0  0  0
    2.6379    2.3044    0.0000 C   0  0  0  0  0  0  0  0  0  0  0  0
    1.7259    2.7147    0.0000 C   0  0  0  0  0  0  0  0  0  0  0  0
    0.9130    2.1264    0.0000 C   0  0  0  0  0  0  0  0  0  0  0  0
    0.0000    2.5344    0.0000 F   0  0  0  0  0  0  0  0  0  0  0  0
    1.0161    1.1370    0.0000 C   0  0  0  0  0  0  0  0  0  0  0  0
    1.9275    0.7263    0.0000 C   0  0  0  0  0  0  0  0  0  0  0  0
    2.2375   -0.2337    0.0000 C   0  0  0  0  0  0  0  0  0  0  0  0
    1.6490   -1.0422    0.0000 C   0  0  0  0  0  0  0  0  0  0  0  0
    2.0563   -1.9593    0.0000 C   0  0  0  0  0  0  0  0  0  0  0  0
    1.4700   -2.7629    0.0000 N   0  0  0  0  0  0  0  0  0  0  0  0
  1  2  1  0  0  0  0
  2  3  1  0  0  0  0
  3  4  1  0  0  0  0
  4  5  2  0  0  0  0
  5  6  1  0  0  0  0
  6  7  2  0  0  0  0
  7  8  1  0  0  0  0
  7  9  1  0  0  0  0
  9 10  2  0  0  0  0
 10  4  1  0  0  0  0
 10 11  1  0  0  0  0
 11  2  2  0  0  0  0
 11 12  1  0  0  0  0
 12 13  1  0  0  0  0
 13 14  1  0  0  0  0
M  END
>  <EXTREG>  (ZINC00140728)
ZINC00140728

>  <LOGBIO>
2.5000

$$$$
ZINC00140811
  -MTS-   02131516532D 0   0.00000     0.00000     0

 16 17  0  0  0  0  0  0  0  0999 V2000
    3.1826    0.8146    0.0000 C   0  0  0  0  0  0  0  0  0  0  0  0
    2.8295    1.2997    0.0000 C   0  0  0  0  0  0  0  0  0  0  0  0
    3.1395    2.2597    0.0000 N   0  0  0  0  0  0  0  0  0  0  0  0
    2.3295    2.8397    0.0000 N   0  0  0  0  0  0  0  0  0  0  0  0
    1.5195    2.2597    0.0000 C   0  0  0  0  0  0  0  0  0  0  0  0
    0.5698    2.5729    0.0000 C   0  0  0  0  0  0  0  0  0  0  0  0
    1.8295    1.2997    0.0000 C   0  0  0  0  0  0  0  0  0  0  0  0
    1.1233    0.3295    0.0000 C   0  0  0  0  0  0  0  0  0  0  0  0
    1.6104   -0.7672    0.0000 C   0  0  0  0  0  0  0  0  0  0  0  0
    1.0206   -1.5790    0.0000 C   0  0  0  0  0  0  0  0  0  0  0  0
    0.0261   -1.4751    0.0000 Cl  0  0  0  0  0  0  0  0  0  0  0  0
    1.4263   -2.4873    0.0000 C   0  0  0  0  0  0  0  0  0  0  0  0
    2.4206   -2.5937    0.0000 C   0  0  0  0  0  0  0  0  0  0  0  0
    3.0093   -1.7918    0.0000 C   0  0  0  0  0  0  0  0  0  0  0  0
    2.6047   -0.8736    0.0000 C   0  0  0  0  0  0  0  0  0  0  0  0
    2.9588   -0.3892    0.0000 Cl  0  0  0  0  0  0  0  0  0  0  0  0
  1  2  1  0  0  0  0
  2  3  1  0  0  0  0
  3  4  1  0  0  0  0
  4  5  2  0  0  0  0
  5  6  1  0  0  0  0
  5  7  1  0  0  0  0
  7  2  2  0  0  0  0
  7  8  1  0  0  0  0
  8  9  1  0  0  0  0
  9 10  2  0  0  0  0
 10 11  1  0  0  0  0
 10 12  1  0  0  0  0
 12 13  2  0  0  0  0
 13 14  1  0  0  0  0
 14 15  2  0  0  0  0
 15  9  1  0  0  0  0
 15 16  1  0  0  0  0
M  END
>  <EXTREG>  (ZINC00140811)
ZINC00140811

>  <LOGBIO>
2.5000

$$$$
ZINC00140858
  -MTS-   02131516532D 0   0.00000     0.00000     0

 16 16  0  0  0  0  0  0  0  0999 V2000
    5.1956    1.0781    0.0000 C   0  0  0  0  0  0  0  0  0  0  0  0
    4.3291    1.5772    0.0000 S   0  0  0  0  0  0  0  0  0  0  0  0
    3.4636    1.0764    0.0000 C   0  0  0  0  0  0  0  0  0  0  0  0
    2.5936    1.5764    0.0000 C   0  0  0  0  0  0  0  0  0  0  0  0
    1.7336    1.0764    0.0000 C   0  0  0  0  0  0  0  0  0  0  0  0
    1.7336    0.0764    0.0000 C   0  0  0  0  0  0  0  0  0  0  0  0
    2.5936   -0.4236    0.0000 C   0  0  0  0  0  0  0  0  0  0  0  0
    2.5911   -1.4236    0.0000 S   0  0  0  0  0  0  0  0  0  0  0  0
    1.7238   -1.9215    0.0000 C   0  0  0  0  0  0  0  0  0  0  0  0
    3.4636    0.0764    0.0000 C   0  0  0  0  0  0  0  0  0  0  0  0
    4.3291   -0.4245    0.0000 S   0  0  0  0  0  0  0  0  0  0  0  0
    4.3281   -1.4245    0.0000 C   0  0  0  0  0  0  0  0  0  0  0  0
    0.8668    1.5750    0.0000 C   0  0  0  0  0  0  0  0  0  0  0  0
    0.3681    0.7083    0.0000 F   0  0  0  0  0  0  0  0  0  0  0  0
    1.3655    2.4418    0.0000 F   0  0  0  0  0  0  0  0  0  0  0  0
    0.0000    2.0737    0.0000 F   0  0  0  0  0  0  0  0  0  0  0  0
  1  2  1  0  0  0  0
  2  3  1  0  0  0  0
  3  4  2  0  0  0  0
  4  5  1  0  0  0  0
  5  6  2  0  0  0  0
  6  7  1  0  0  0  0
  7  8  1  0  0  0  0
  8  9  1  0  0  0  0
  7 10  2  0  0  0  0
 10  3  1  0  0  0  0
 10 11  1  0  0  0  0
 11 12  1  0  0  0  0
  5 13  1  0  0  0  0
 13 14  1  0  0  0  0
 13 15  1  0  0  0  0
 13 16  1  0  0  0  0
M  END
>  <EXTREG>  (ZINC00140858)
ZINC00140858

>  <LOGBIO>
2.5000

$$$$
ZINC00141044
  -MTS-   02131516532D 0   0.00000     0.00000     0

 19 20  0  0  0  0  0  0  0  0999 V2000
    2.2495   -1.7500    0.0000 C   0  0  0  0  0  0  0  0  0  0  0  0
    1.3850   -1.2474    0.0000 O   0  0  0  0  0  0  0  0  0  0  0  0
    1.3880   -0.2474    0.0000 C   0  0  0  0  0  0  0  0  0  0  0  0
    0.5210    0.2578    0.0000 C   0  0  0  0  0  0  0  0  0  0  0  0
    0.5259    1.2525    0.0000 C   0  0  0  0  0  0  0  0  0  0  0  0
    1.3930    1.7508    0.0000 C   0  0  0  0  0  0  0  0  0  0  0  0
    2.2550    1.2543    0.0000 C   0  0  0  0  0  0  0  0  0  0  0  0
    2.2550    0.2509    0.0000 C   0  0  0  0  0  0  0  0  0  0  0  0
    3.1205   -0.2500    0.0000 C   0  0  0  0  0  0  0  0  0  0  0  0
    3.9900    0.2509    0.0000 C   0  0  0  0  0  0  0  0  0  0  0  0
    3.9900    1.2457    0.0000 O   0  0  0  0  0  0  0  0  0  0  0  0
    4.8558   -0.2495    0.0000 C   0  0  0  0  0  0  0  0  0  0  0  0
    5.7255    0.2509    0.0000 C   0  0  0  0  0  0  0  0  0  0  0  0
    6.5858   -0.2486    0.0000 C   0  0  0  0  0  0  0  0  0  0  0  0
    6.5863   -1.2486    0.0000 C   0  0  0  0  0  0  0  0  0  0  0  0
    7.4534   -1.7468    0.0000 O   0  0  0  0  0  0  0  0  0  0  0  0
    5.7266   -1.7491    0.0000 C   0  0  0  0  0  0  0  0  0  0  0  0
    4.8563   -1.2495    0.0000 C   0  0  0  0  0  0  0  0  0  0  0  0
    3.9911   -1.7508    0.0000 O   0  0  0  0  0  0  0  0  0  0  0  0
  1  2  1  0  0  0  0
  2  3  1  0  0  0  0
  3  4  2  0  0  0  0
  4  5  1  0  0  0  0
  5  6  2  0  0  0  0
  6  7  1  0  0  0  0
  7  8  2  0  0  0  0
  8  3  1  0  0  0  0
  8  9  1  0  0  0  0
  9 10  1  0  0  0  0
 10 11  2  0  0  0  0
 10 12  1  0  0  0  0
 12 13  2  0  0  0  0
 13 14  1  0  0  0  0
 14 15  2  0  0  0  0
 15 16  1  0  0  0  0
 15 17  1  0  0  0  0
 17 18  2  0  0  0  0
 18 12  1  0  0  0  0
 18 19  1  0  0  0  0
M  END
>  <EXTREG>  (ZINC00141044)
ZINC00141044

>  <LOGBIO>
2.5000

$$$$
ZINC00142320
  -MTS-   02131516532D 0   0.00000     0.00000     0

 19 20  0  0  0  0  0  0  0  0999 V2000
    4.3909    2.8543    0.0000 C   0  0  0  0  0  0  0  0  0  0  0  0
    5.2076    2.2712    0.0000 S   0  0  0  0  0  0  0  0  0  0  0  0
    5.1108    1.2811    0.0000 C   0  0  0  0  0  0  0  0  0  0  0  0
    4.2002    0.8678    0.0000 C   0  0  0  0  0  0  0  0  0  0  0  0
    3.3224    1.3651    0.0000 C   0  0  0  0  0  0  0  0  0  0  0  0
    3.2073    2.3584    0.0000 C   0  0  0  0  0  0  0  0  0  0  0  0
    2.5910    0.6887    0.0000 N   0  0  0  0  0  0  0  0  0  0  0  0
    2.9957   -0.2216    0.0000 N   0  0  0  0  0  0  0  0  0  0  0  0
    3.9985   -0.1117    0.0000 C   0  0  0  0  0  0  0  0  0  0  0  0
    4.6716   -0.8512    0.0000 C   0  0  0  0  0  0  0  0  0  0  0  0
    2.4974   -1.0887    0.0000 C   0  0  0  0  0  0  0  0  0  0  0  0
    3.0000   -1.9572    0.0000 C   0  0  0  0  0  0  0  0  0  0  0  0
    2.5025   -2.8186    0.0000 C   0  0  0  0  0  0  0  0  0  0  0  0
    1.5025   -2.8216    0.0000 C   0  0  0  0  0  0  0  0  0  0  0  0
    1.0000   -1.9631    0.0000 C   0  0  0  0  0  0  0  0  0  0  0  0
    0.0000   -1.9686    0.0000 Cl  0  0  0  0  0  0  0  0  0  0  0  0
    1.4974   -1.0916    0.0000 C   0  0  0  0  0  0  0  0  0  0  0  0
    0.9940   -0.2276    0.0000 C   0  0  0  0  0  0  0  0  0  0  0  0
    0.4905    0.6364    0.0000 N   0  0  0  0  0  0  0  0  0  0  0  0
  1  2  1  0  0  0  0
  2  3  1  0  0  0  0
  3  4  1  0  0  0  0
  4  5  1  0  0  0  0
  5  6  1  0  0  0  0
  5  7  2  0  0  0  0
  7  8  1  0  0  0  0
  8  9  1  0  0  0  0
  9  4  2  0  0  0  0
  9 10  1  0  0  0  0
  8 11  1  0  0  0  0
 11 12  2  0  0  0  0
 12 13  1  0  0  0  0
 13 14  2  0  0  0  0
 14 15  1  0  0  0  0
 15 16  1  0  0  0  0
 15 17  2  0  0  0  0
 17 11  1  0  0  0  0
 17 18  1  0  0  0  0
 18 19  3  0  0  0  0
M  END
>  <EXTREG>  (ZINC00142320)
ZINC00142320

>  <LOGBIO>
2.5000

$$$$
ZINC00142707
  -MTS-   02131516532D 0   0.00000     0.00000     0

 15 17  0  0  0  0  0  0  0  0999 V2000
    0.9905   -3.1577    0.0000 F   0  0  0  0  0  0  0  0  0  0  0  0
    1.4914   -2.2922    0.0000 C   0  0  0  0  0  0  0  0  0  0  0  0
    2.4949   -2.2922    0.0000 C   0  0  0  0  0  0  0  0  0  0  0  0
    2.9913   -1.4301    0.0000 C   0  0  0  0  0  0  0  0  0  0  0  0
    2.4931   -0.5631    0.0000 C   0  0  0  0  0  0  0  0  0  0  0  0
    2.9982    0.3039    0.0000 N   0  0  0  0  0  0  0  0  0  0  0  0
    2.4982    1.1709    0.0000 C   0  0  0  0  0  0  0  0  0  0  0  0
    2.8082    2.1309    0.0000 C   0  0  0  0  0  0  0  0  0  0  0  0
    1.9982    2.7109    0.0000 C   0  0  0  0  0  0  0  0  0  0  0  0
    1.1882    2.1309    0.0000 C   0  0  0  0  0  0  0  0  0  0  0  0
    1.4982    1.1709    0.0000 N   0  0  0  0  0  0  0  0  0  0  0  0
    1.0000    0.3089    0.0000 C   0  0  0  0  0  0  0  0  0  0  0  0
    0.0000    0.3101    0.0000 O   0  0  0  0  0  0  0  0  0  0  0  0
    1.4983   -0.5581    0.0000 C   0  0  0  0  0  0  0  0  0  0  0  0
    0.9931   -1.4252    0.0000 C   0  0  0  0  0  0  0  0  0  0  0  0
  1  2  1  0  0  0  0
  2  3  1  0  0  0  0
  3  4  2  0  0  0  0
  4  5  1  0  0  0  0
  5  6  1  0  0  0  0
  6  7  2  0  0  0  0
  7  8  1  0  0  0  0
  8  9  1  0  0  0  0
  9 10  1  0  0  0  0
 10 11  1  0  0  0  0
 11  7  1  0  0  0  0
 11 12  1  0  0  0  0
 12 13  2  0  0  0  0
 12 14  1  0  0  0  0
 14  5  2  0  0  0  0
 14 15  1  0  0  0  0
 15  2  2  0  0  0  0
M  END
>  <EXTREG>  (ZINC00142707)
ZINC00142707

>  <LOGBIO>
2.5000

$$$$
ZINC00142774
  -MTS-   02131516532D 0   0.00000     0.00000     0

 18 19  0  0  0  0  0  0  0  0999 V2000
    6.6043   -0.9327    0.0000 Cl  0  0  0  0  0  0  0  0  0  0  0  0
    6.0158   -0.1242    0.0000 C   0  0  0  0  0  0  0  0  0  0  0  0
    6.3258    0.8358    0.0000 S   0  0  0  0  0  0  0  0  0  0  0  0
    5.5158    1.4158    0.0000 C   0  0  0  0  0  0  0  0  0  0  0  0
    5.5158    2.4158    0.0000 Cl  0  0  0  0  0  0  0  0  0  0  0  0
    4.7058    0.8358    0.0000 C   0  0  0  0  0  0  0  0  0  0  0  0
    3.7561    1.1490    0.0000 C   0  0  0  0  0  0  0  0  0  0  0  0
    3.0101    0.4831    0.0000 S   0  0  0  0  0  0  0  0  0  0  0  0
    3.6760   -0.2630    0.0000 O   0  0  0  0  0  0  0  0  0  0  0  0
    2.3442    1.2292    0.0000 O   0  0  0  0  0  0  0  0  0  0  0  0
    2.2640   -0.1828    0.0000 C   0  0  0  0  0  0  0  0  0  0  0  0
    1.3107    0.1305    0.0000 C   0  0  0  0  0  0  0  0  0  0  0  0
    0.5699   -0.5334    0.0000 C   0  0  0  0  0  0  0  0  0  0  0  0
    0.7726   -1.5127    0.0000 C   0  0  0  0  0  0  0  0  0  0  0  0
    0.0249   -2.1767    0.0000 Cl  0  0  0  0  0  0  0  0  0  0  0  0
    1.7161   -1.8280    0.0000 C   0  0  0  0  0  0  0  0  0  0  0  0
    2.4667   -1.1620    0.0000 C   0  0  0  0  0  0  0  0  0  0  0  0
    5.0158   -0.1242    0.0000 C   0  0  0  0  0  0  0  0  0  0  0  0
  1  2  1  0  0  0  0
  2  3  1  0  0  0  0
  3  4  1  0  0  0  0
  4  5  1  0  0  0  0
  4  6  2  0  0  0  0
  6  7  1  0  0  0  0
  7  8  1  0  0  0  0
  8  9  2  0  0  0  0
  8 10  2  0  0  0  0
  8 11  1  0  0  0  0
 11 12  2  0  0  0  0
 12 13  1  0  0  0  0
 13 14  2  0  0  0  0
 14 15  1  0  0  0  0
 14 16  1  0  0  0  0
 16 17  2  0  0  0  0
 17 11  1  0  0  0  0
  6 18  1  0  0  0  0
 18  2  2  0  0  0  0
M  END
>  <EXTREG>  (ZINC00142774)
ZINC00142774

>  <LOGBIO>
2.5000

$$$$
ZINC00143610
  -MTS-   02131516532D 0   0.00000     0.00000     0

 18 19  0  0  0  0  0  0  0  0999 V2000
    7.4477    2.1013    0.0000 C   0  0  0  0  0  0  0  0  0  0  0  0
    6.5821    1.6004    0.0000 C   0  0  0  0  0  0  0  0  0  0  0  0
    5.7121    2.1004    0.0000 C   0  0  0  0  0  0  0  0  0  0  0  0
    4.8521    1.6004    0.0000 C   0  0  0  0  0  0  0  0  0  0  0  0
    4.8521    0.6004    0.0000 C   0  0  0  0  0  0  0  0  0  0  0  0
    3.9854    0.1018    0.0000 N   0  0  0  0  0  0  0  0  0  0  0  0
    3.1201    0.6031    0.0000 C   0  0  0  0  0  0  0  0  0  0  0  0
    2.2533    0.1044    0.0000 C   0  0  0  0  0  0  0  0  0  0  0  0
    1.3846    0.6066    0.0000 C   0  0  0  0  0  0  0  0  0  0  0  0
    0.5233    0.1087    0.0000 C   0  0  0  0  0  0  0  0  0  0  0  0
    0.5208   -0.8913    0.0000 C   0  0  0  0  0  0  0  0  0  0  0  0
    1.3796   -1.3934    0.0000 C   0  0  0  0  0  0  0  0  0  0  0  0
    2.2508   -0.8956    0.0000 C   0  0  0  0  0  0  0  0  0  0  0  0
    3.1151   -1.3986    0.0000 C   0  0  0  0  0  0  0  0  0  0  0  0
    3.1116   -2.3986    0.0000 O   0  0  0  0  0  0  0  0  0  0  0  0
    5.7121    0.1004    0.0000 C   0  0  0  0  0  0  0  0  0  0  0  0
    5.7096   -0.8995    0.0000 C   0  0  0  0  0  0  0  0  0  0  0  0
    6.5821    0.6004    0.0000 C   0  0  0  0  0  0  0  0  0  0  0  0
  1  2  1  0  0  0  0
  2  3  2  0  0  0  0
  3  4  1  0  0  0  0
  4  5  2  0  0  0  0
  5  6  1  0  0  0  0
  6  7  1  0  0  0  0
  7  8  1  0  0  0  0
  8  9  2  0  0  0  0
  9 10  1  0  0  0  0
 10 11  2  0  0  0  0
 11 12  1  0  0  0  0
 12 13  2  0  0  0  0
 13  8  1  0  0  0  0
 13 14  1  0  0  0  0
 14 15  1  0  0  0  0
  5 16  1  0  0  0  0
 16 17  1  0  0  0  0
 16 18  2  0  0  0  0
 18  2  1  0  0  0  0
M  END
>  <EXTREG>  (ZINC00143610)
ZINC00143610

>  <LOGBIO>
2.5000

$$$$
ZINC00144719
  -MTS-   02131516532D 0   0.00000     0.00000     0

 18 19  0  0  1  0  0  0  0  0999 V2000
    0.6000   -2.0117    0.0000 C   0  0  0  0  0  0  0  0  0  0  0  0
    1.6034   -2.0071    0.0000 C   0  0  1  0  0  0  0  0  0  0  0  0
    2.0999   -1.1391    0.0000 N   0  0  0  0  0  0  0  0  0  0  0  0
    3.1034   -1.1341    0.0000 C   0  0  0  0  0  0  0  0  0  0  0  0
    3.5955   -0.2696    0.0000 N   0  0  0  0  0  0  0  0  0  0  0  0
    3.0955    0.5949    0.0000 C   0  0  0  0  0  0  0  0  0  0  0  0
    3.4055    1.5549    0.0000 S   0  0  0  0  0  0  0  0  0  0  0  0
    2.5955    2.1349    0.0000 C   0  0  0  0  0  0  0  0  0  0  0  0
    2.5955    3.1349    0.0000 C   0  0  0  0  0  0  0  0  0  0  0  0
    1.7855    1.5549    0.0000 C   0  0  0  0  0  0  0  0  0  0  0  0
    0.8358    1.8681    0.0000 C   0  0  0  0  0  0  0  0  0  0  0  0
    2.0955    0.5949    0.0000 C   0  0  0  0  0  0  0  0  0  0  0  0
    1.5973   -0.2746    0.0000 C   0  0  0  0  0  0  0  0  0  0  0  0
    0.5973   -0.2778    0.0000 O   0  0  0  0  0  0  0  0  0  0  0  0
    2.1038   -2.8669    0.0000 C   0  0  0  0  0  0  0  0  0  0  0  0
    3.1073   -2.8623    0.0000 C   0  0  0  0  0  0  0  0  0  0  0  0
    1.6073   -3.7349    0.0000 O   0  0  0  0  0  0  0  0  0  0  0  0
    1.3012   -1.4888    0.0000 H   0  0  0  0  0  0  0  0  0  0  0  0
  2  1  1  1  0  0  0
  2 18  1  6  0  0  0
  2  3  1  0  0  0  0
  3  4  1  0  0  0  0
  4  5  2  0  0  0  0
  5  6  1  0  0  0  0
  6  7  1  0  0  0  0
  7  8  1  0  0  0  0
  8  9  1  0  0  0  0
  8 10  2  0  0  0  0
 10 11  1  0  0  0  0
 10 12  1  0  0  0  0
 12  6  2  0  0  0  0
 12 13  1  0  0  0  0
 13  3  1  0  0  0  0
 13 14  2  0  0  0  0
  2 15  1  0  0  0  0
 15 16  1  0  0  0  0
 15 17  2  0  0  0  0
M  END
>  <EXTREG>  (ZINC00144719)
ZINC00144719

>  <LOGBIO>
2.5000

$$$$
ZINC00146418
  -MTS-   02131516532D 0   0.00000     0.00000     0

 24 26  0  0  1  0  0  0  0  0999 V2000
    7.6176    2.1038    0.0000 C   0  0  0  0  0  0  0  0  0  0  0  0
    6.7511    2.6029    0.0000 O   0  0  0  0  0  0  0  0  0  0  0  0
    5.8856    2.1021    0.0000 C   0  0  0  0  0  0  0  0  0  0  0  0
    5.0156    2.6021    0.0000 C   0  0  0  0  0  0  0  0  0  0  0  0
    4.1556    2.1021    0.0000 C   0  0  0  0  0  0  0  0  0  0  0  0
    4.1556    1.1021    0.0000 C   0  0  0  0  0  0  0  0  0  0  0  0
    5.0156    0.6021    0.0000 C   0  0  0  0  0  0  0  0  0  0  0  0
    5.8856    1.1021    0.0000 C   0  0  0  0  0  0  0  0  0  0  0  0
    3.1154    0.5036    0.0000 C   0  0  1  0  0  0  0  0  0  0  0  0
    2.2467    1.0058    0.0000 N   0  0  0  0  0  0  0  0  0  0  0  0
    1.3854    0.5080    0.0000 C   0  0  0  0  0  0  0  0  0  0  0  0
    0.5199    1.0088    0.0000 N   0  0  0  0  0  0  0  0  0  0  0  0
    1.3829   -0.4920    0.0000 N   0  0  0  0  0  0  0  0  0  0  0  0
    2.2417   -0.9942    0.0000 C   0  0  0  0  0  0  0  0  0  0  0  0
    2.2367   -1.9942    0.0000 N   0  0  0  0  0  0  0  0  0  0  0  0
    3.1129   -0.4964    0.0000 N   0  0  0  0  0  0  0  0  0  0  0  0
    4.1501   -1.1000    0.0000 C   0  0  0  0  0  0  0  0  0  0  0  0
    4.1475   -2.1034    0.0000 C   0  0  0  0  0  0  0  0  0  0  0  0
    5.0083   -2.6021    0.0000 C   0  0  0  0  0  0  0  0  0  0  0  0
    5.8766   -2.1060    0.0000 C   0  0  0  0  0  0  0  0  0  0  0  0
    6.7396   -2.6111    0.0000 C   0  0  0  0  0  0  0  0  0  0  0  0
    5.8841   -1.1112    0.0000 C   0  0  0  0  0  0  0  0  0  0  0  0
    5.0183   -0.6039    0.0000 C   0  0  0  0  0  0  0  0  0  0  0  0
    3.1160    1.1036    0.0000 H   0  0  0  0  0  0  0  0  0  0  0  0
  1  2  1  0  0  0  0
  2  3  1  0  0  0  0
  3  4  2  0  0  0  0
  4  5  1  0  0  0  0
  5  6  2  0  0  0  0
  6  7  1  0  0  0  0
  7  8  2  0  0  0  0
  8  3  1  0  0  0  0
  9  6  1  6  0  0  0
  9 24  1  1  0  0  0
  9 10  1  0  0  0  0
 10 11  2  0  0  0  0
 11 12  1  0  0  0  0
 11 13  1  0  0  0  0
 13 14  2  0  0  0  0
 14 15  1  0  0  0  0
 14 16  1  0  0  0  0
 16  9  1  0  0  0  0
 16 17  1  0  0  0  0
 17 18  2  0  0  0  0
 18 19  1  0  0  0  0
 19 20  2  0  0  0  0
 20 21  1  0  0  0  0
 20 22  1  0  0  0  0
 22 23  2  0  0  0  0
 23 17  1  0  0  0  0
M  END
>  <EXTREG>  (ZINC00146418)
ZINC00146418

>  <LOGBIO>
2.5000

$$$$
ZINC00148116
  -MTS-   02131516532D 0   0.00000     0.00000     0

 10 11  0  0  0  0  0  0  0  0999 V2000
    4.6070   -0.9317    0.0000 C   0  0  0  0  0  0  0  0  0  0  0  0
    4.0185   -0.1232    0.0000 C   0  0  0  0  0  0  0  0  0  0  0  0
    4.3285    0.8368    0.0000 C   0  0  0  0  0  0  0  0  0  0  0  0
    3.5185    1.4168    0.0000 S   0  0  0  0  0  0  0  0  0  0  0  0
    2.7085    0.8368    0.0000 C   0  0  0  0  0  0  0  0  0  0  0  0
    1.7016    0.8275    0.0000 N   0  0  0  0  0  0  0  0  0  0  0  0
    1.3975   -0.1251    0.0000 C   0  0  0  0  0  0  0  0  0  0  0  0
    0.4483   -0.4398    0.0000 N   0  0  0  0  0  0  0  0  0  0  0  0
    2.2177   -0.7124    0.0000 N   0  0  0  0  0  0  0  0  0  0  0  0
    3.0185   -0.1232    0.0000 N   0  0  0  0  0  0  0  0  0  0  0  0
  1  2  1  0  0  0  0
  2  3  2  0  0  0  0
  3  4  1  0  0  0  0
  4  5  1  0  0  0  0
  5  6  2  0  0  0  0
  6  7  1  0  0  0  0
  7  8  1  0  0  0  0
  7  9  2  0  0  0  0
  9 10  1  0  0  0  0
 10  2  1  0  0  0  0
 10  5  1  0  0  0  0
M  END
>  <EXTREG>  (ZINC00148116)
ZINC00148116

>  <LOGBIO>
2.5000

$$$$
ZINC00149438
  -MTS-   02131516532D 0   0.00000     0.00000     0

 17 19  0  0  0  0  0  0  0  0999 V2000
    3.9248   -2.4081    0.0000 C   0  0  0  0  0  0  0  0  0  0  0  0
    4.3307   -1.4942    0.0000 S   0  0  0  0  0  0  0  0  0  0  0  0
    3.7422   -0.6857    0.0000 C   0  0  0  0  0  0  0  0  0  0  0  0
    4.0522    0.2743    0.0000 S   0  0  0  0  0  0  0  0  0  0  0  0
    3.2422    0.8543    0.0000 C   0  0  0  0  0  0  0  0  0  0  0  0
    3.2422    1.8543    0.0000 C   0  0  0  0  0  0  0  0  0  0  0  0
    4.1109    2.3565    0.0000 N   0  0  0  0  0  0  0  0  0  0  0  0
    2.3809    2.3521    0.0000 O   0  0  0  0  0  0  0  0  0  0  0  0
    2.4322    0.2743    0.0000 C   0  0  0  0  0  0  0  0  0  0  0  0
    1.4530    0.4770    0.0000 C   0  0  0  0  0  0  0  0  0  0  0  0
    0.7848   -0.2670    0.0000 C   0  0  0  0  0  0  0  0  0  0  0  0
    1.0979   -1.2203    0.0000 C   0  0  0  0  0  0  0  0  0  0  0  0
    0.5962   -2.0965    0.0000 C   0  0  0  0  0  0  0  0  0  0  0  0
    1.2711   -2.8293    0.0000 O   0  0  0  0  0  0  0  0  0  0  0  0
    2.1822   -2.4266    0.0000 N   0  0  0  0  0  0  0  0  0  0  0  0
    2.0718   -1.4230    0.0000 C   0  0  0  0  0  0  0  0  0  0  0  0
    2.7422   -0.6857    0.0000 C   0  0  0  0  0  0  0  0  0  0  0  0
  1  2  1  0  0  0  0
  2  3  1  0  0  0  0
  3  4  1  0  0  0  0
  4  5  1  0  0  0  0
  5  6  1  0  0  0  0
  6  7  1  0  0  0  0
  6  8  2  0  0  0  0
  5  9  2  0  0  0  0
  9 10  1  0  0  0  0
 10 11  1  0  0  0  0
 11 12  1  0  0  0  0
 12 13  2  0  0  0  0
 13 14  1  0  0  0  0
 14 15  1  0  0  0  0
 15 16  2  0  0  0  0
 16 12  1  0  0  0  0
 16 17  1  0  0  0  0
 17  3  2  0  0  0  0
 17  9  1  0  0  0  0
M  END
>  <EXTREG>  (ZINC00149438)
ZINC00149438

>  <LOGBIO>
2.5000

$$$$
ZINC00150131
  -MTS-   02131516532D 0   0.00000     0.00000     0

 12 12  0  0  0  0  0  0  0  0999 V2000
    0.5483    0.7524    0.0000 C   0  0  0  0  0  0  0  0  0  0  0  0
    1.4623    0.3465    0.0000 N   0  0  0  0  0  0  0  0  0  0  0  0
    1.6738   -0.6399    0.0000 N   0  0  0  0  0  0  0  0  0  0  0  0
    2.6653   -0.7372    0.0000 C   0  0  0  0  0  0  0  0  0  0  0  0
    3.1653   -1.6032    0.0000 C   0  0  0  0  0  0  0  0  0  0  0  0
    4.1653   -1.6032    0.0000 C   0  0  0  0  0  0  0  0  0  0  0  0
    5.1653   -1.6032    0.0000 N   0  0  0  0  0  0  0  0  0  0  0  0
    3.0768    0.1701    0.0000 C   0  0  0  0  0  0  0  0  0  0  0  0
    4.0558    0.3738    0.0000 C   0  0  0  0  0  0  0  0  0  0  0  0
    5.0348    0.5774    0.0000 N   0  0  0  0  0  0  0  0  0  0  0  0
    2.3283    0.8465    0.0000 C   0  0  0  0  0  0  0  0  0  0  0  0
    2.4337    1.8410    0.0000 N   0  0  0  0  0  0  0  0  0  0  0  0
  1  2  1  0  0  0  0
  2  3  1  0  0  0  0
  3  4  2  0  0  0  0
  4  5  1  0  0  0  0
  5  6  1  0  0  0  0
  6  7  3  0  0  0  0
  4  8  1  0  0  0  0
  8  9  1  0  0  0  0
  9 10  3  0  0  0  0
  8 11  2  0  0  0  0
 11  2  1  0  0  0  0
 11 12  1  0  0  0  0
M  END
>  <EXTREG>  (ZINC00150131)
ZINC00150131

>  <LOGBIO>
2.5000

$$$$
ZINC00151338
  -MTS-   02131516532D 0   0.00000     0.00000     0

 24 26  0  0  0  0  0  0  0  0999 V2000
    7.4528    1.9347    0.0000 C   0  0  0  0  0  0  0  0  0  0  0  0
    6.5831    2.4351    0.0000 C   0  0  0  0  0  0  0  0  0  0  0  0
    6.5826    3.4299    0.0000 O   0  0  0  0  0  0  0  0  0  0  0  0
    5.7176    1.9342    0.0000 C   0  0  0  0  0  0  0  0  0  0  0  0
    4.8476    2.4342    0.0000 C   0  0  0  0  0  0  0  0  0  0  0  0
    3.9876    1.9342    0.0000 C   0  0  0  0  0  0  0  0  0  0  0  0
    3.9876    0.9342    0.0000 C   0  0  0  0  0  0  0  0  0  0  0  0
    3.1208    0.4356    0.0000 N   0  0  0  0  0  0  0  0  0  0  0  0
    3.1193   -0.5644    0.0000 C   0  0  0  0  0  0  0  0  0  0  0  0
    3.9870   -1.0683    0.0000 N   0  0  0  0  0  0  0  0  0  0  0  0
    3.9835   -2.0631    0.0000 C   0  0  0  0  0  0  0  0  0  0  0  0
    3.1172   -2.5627    0.0000 N   0  0  0  0  0  0  0  0  0  0  0  0
    2.2544   -2.0674    0.0000 C   0  0  0  0  0  0  0  0  0  0  0  0
    1.3856   -2.5652    0.0000 C   0  0  0  0  0  0  0  0  0  0  0  0
    0.5204   -2.0638    0.0000 C   0  0  0  0  0  0  0  0  0  0  0  0
    0.5239   -1.0604    0.0000 C   0  0  0  0  0  0  0  0  0  0  0  0
    1.3877   -0.5670    0.0000 C   0  0  0  0  0  0  0  0  0  0  0  0
    2.2530   -1.0640    0.0000 C   0  0  0  0  0  0  0  0  0  0  0  0
    4.8485   -2.5649    0.0000 C   0  0  0  0  0  0  0  0  0  0  0  0
    4.3467   -3.4299    0.0000 F   0  0  0  0  0  0  0  0  0  0  0  0
    5.3502   -1.6999    0.0000 F   0  0  0  0  0  0  0  0  0  0  0  0
    5.7135   -3.0666    0.0000 F   0  0  0  0  0  0  0  0  0  0  0  0
    4.8476    0.4342    0.0000 C   0  0  0  0  0  0  0  0  0  0  0  0
    5.7176    0.9342    0.0000 C   0  0  0  0  0  0  0  0  0  0  0  0
  1  2  1  0  0  0  0
  2  3  2  0  0  0  0
  2  4  1  0  0  0  0
  4  5  2  0  0  0  0
  5  6  1  0  0  0  0
  6  7  2  0  0  0  0
  7  8  1  0  0  0  0
  8  9  1  0  0  0  0
  9 10  2  0  0  0  0
 10 11  1  0  0  0  0
 11 12  2  0  0  0  0
 12 13  1  0  0  0  0
 13 14  1  0  0  0  0
 14 15  2  0  0  0  0
 15 16  1  0  0  0  0
 16 17  2  0  0  0  0
 17 18  1  0  0  0  0
 18  9  1  0  0  0  0
 18 13  2  0  0  0  0
 11 19  1  0  0  0  0
 19 20  1  0  0  0  0
 19 21  1  0  0  0  0
 19 22  1  0  0  0  0
  7 23  1  0  0  0  0
 23 24  2  0  0  0  0
 24  4  1  0  0  0  0
M  END
>  <EXTREG>  (ZINC00151338)
ZINC00151338

>  <LOGBIO>
2.5000

$$$$
ZINC00151497
  -MTS-   02131516532D 0   0.00000     0.00000     0

 17 19  0  0  0  0  0  0  0  0999 V2000
    6.5622   -1.8823    0.0000 C   0  0  0  0  0  0  0  0  0  0  0  0
    6.1558   -2.7998    0.0000 C   0  0  0  0  0  0  0  0  0  0  0  0
    5.1666   -2.9047    0.0000 C   0  0  0  0  0  0  0  0  0  0  0  0
    4.5781   -2.0962    0.0000 C   0  0  0  0  0  0  0  0  0  0  0  0
    4.8881   -1.1362    0.0000 S   0  0  0  0  0  0  0  0  0  0  0  0
    4.0781   -0.5562    0.0000 C   0  0  0  0  0  0  0  0  0  0  0  0
    3.7681    0.4038    0.0000 N   0  0  0  0  0  0  0  0  0  0  0  0
    2.7681    0.4038    0.0000 C   0  0  0  0  0  0  0  0  0  0  0  0
    2.4581   -0.5562    0.0000 C   0  0  0  0  0  0  0  0  0  0  0  0
    3.2681   -1.1362    0.0000 N   0  0  0  0  0  0  0  0  0  0  0  0
    3.5781   -2.0962    0.0000 N   0  0  0  0  0  0  0  0  0  0  0  0
    2.1795    1.2123    0.0000 C   0  0  0  0  0  0  0  0  0  0  0  0
    2.5859    2.1297    0.0000 C   0  0  0  0  0  0  0  0  0  0  0  0
    1.9988    2.9328    0.0000 C   0  0  0  0  0  0  0  0  0  0  0  0
    1.0043    2.8284    0.0000 C   0  0  0  0  0  0  0  0  0  0  0  0
    0.5969    1.9209    0.0000 C   0  0  0  0  0  0  0  0  0  0  0  0
    1.1850    1.1078    0.0000 C   0  0  0  0  0  0  0  0  0  0  0  0
  1  2  1  0  0  0  0
  2  3  1  0  0  0  0
  3  4  1  0  0  0  0
  4  5  1  0  0  0  0
  5  6  1  0  0  0  0
  6  7  2  0  0  0  0
  7  8  1  0  0  0  0
  8  9  2  0  0  0  0
  9 10  1  0  0  0  0
 10  6  1  0  0  0  0
 10 11  1  0  0  0  0
 11  4  2  0  0  0  0
  8 12  1  0  0  0  0
 12 13  2  0  0  0  0
 13 14  1  0  0  0  0
 14 15  2  0  0  0  0
 15 16  1  0  0  0  0
 16 17  2  0  0  0  0
 17 12  1  0  0  0  0
M  END
>  <EXTREG>  (ZINC00151497)
ZINC00151497

>  <LOGBIO>
2.5000

$$$$
ZINC00152365
  -MTS-   02131516532D 0   0.00000     0.00000     0

 20 20  0  0  1  0  0  0  0  0999 V2000
    7.4518    0.2280    0.0000 C   0  0  0  0  0  0  0  0  0  0  0  0
    6.5821    0.7284    0.0000 C   0  0  0  0  0  0  0  0  0  0  0  0
    6.5816    1.7232    0.0000 O   0  0  0  0  0  0  0  0  0  0  0  0
    5.7118    2.2236    0.0000 C   0  0  0  0  0  0  0  0  0  0  0  0
    5.7114    3.2184    0.0000 O   0  0  0  0  0  0  0  0  0  0  0  0
    4.8463    1.7228    0.0000 C   0  0  0  0  0  0  0  0  0  0  0  0
    3.9763    2.2228    0.0000 C   0  0  0  0  0  0  0  0  0  0  0  0
    3.1163    1.7228    0.0000 C   0  0  0  0  0  0  0  0  0  0  0  0
    3.1163    0.7228    0.0000 N   0  0  0  0  0  0  0  0  0  0  0  0
    2.2495    0.2241    0.0000 C   0  0  0  0  0  0  0  0  0  0  0  0
    2.2480   -0.7794    0.0000 C   0  0  0  0  0  0  0  0  0  0  0  0
    1.3852   -1.2745    0.0000 C   0  0  1  0  0  0  0  0  0  0  0  0
    0.5202   -0.7728    0.0000 O   0  0  0  0  0  0  0  0  0  0  0  0
    1.3837   -2.2780    0.0000 C   0  0  0  0  0  0  0  0  0  0  0  0
    0.5209   -2.7732    0.0000 F   0  0  0  0  0  0  0  0  0  0  0  0
    2.3688   -2.1062    0.0000 F   0  0  0  0  0  0  0  0  0  0  0  0
    1.7237   -3.2184    0.0000 F   0  0  0  0  0  0  0  0  0  0  0  0
    3.9763    0.2228    0.0000 C   0  0  0  0  0  0  0  0  0  0  0  0
    4.8463    0.7228    0.0000 C   0  0  0  0  0  0  0  0  0  0  0  0
    1.3866   -0.6745    0.0000 H   0  0  0  0  0  0  0  0  0  0  0  0
  1  2  1  0  0  0  0
  2  3  1  0  0  0  0
  3  4  1  0  0  0  0
  4  5  2  0  0  0  0
  4  6  1  0  0  0  0
  6  7  1  0  0  0  0
  7  8  1  0  0  0  0
  8  9  1  0  0  0  0
  9 10  1  0  0  0  0
 10 11  1  0  0  0  0
 11 12  1  0  0  0  0
 12 20  1  1  0  0  0
 12 13  1  6  0  0  0
 12 14  1  0  0  0  0
 14 15  1  0  0  0  0
 14 16  1  0  0  0  0
 14 17  1  0  0  0  0
  9 18  1  0  0  0  0
 18 19  1  0  0  0  0
 19  6  1  0  0  0  0
M  END
>  <EXTREG>  (ZINC00152365)
ZINC00152365

>  <LOGBIO>
2.5000

$$$$
ZINC00152449
  -MTS-   02131516532D 0   0.00000     0.00000     0

 19 21  0  0  0  0  0  0  0  0999 V2000
    6.8027   -2.5441    0.0000 C   0  0  0  0  0  0  0  0  0  0  0  0
    5.8086   -2.6520    0.0000 S   0  0  0  0  0  0  0  0  0  0  0  0
    5.9165   -3.6462    0.0000 O   0  0  0  0  0  0  0  0  0  0  0  0
    5.7007   -1.6578    0.0000 O   0  0  0  0  0  0  0  0  0  0  0  0
    4.8144   -2.7599    0.0000 N   0  0  0  0  0  0  0  0  0  0  0  0
    4.1648   -1.8722    0.0000 C   0  0  0  0  0  0  0  0  0  0  0  0
    4.5689   -0.9537    0.0000 C   0  0  0  0  0  0  0  0  0  0  0  0
    3.9798   -0.1521    0.0000 C   0  0  0  0  0  0  0  0  0  0  0  0
    2.9856   -0.2591    0.0000 C   0  0  0  0  0  0  0  0  0  0  0  0
    2.5804   -1.1676    0.0000 C   0  0  0  0  0  0  0  0  0  0  0  0
    3.1706   -1.9792    0.0000 C   0  0  0  0  0  0  0  0  0  0  0  0
    2.3970    0.5494    0.0000 C   0  0  0  0  0  0  0  0  0  0  0  0
    2.7070    1.5094    0.0000 C   0  0  0  0  0  0  0  0  0  0  0  0
    1.8970    2.0894    0.0000 N   0  0  0  0  0  0  0  0  0  0  0  0
    1.5870    3.0494    0.0000 C   0  0  0  0  0  0  0  0  0  0  0  0
    0.5870    3.0494    0.0000 C   0  0  0  0  0  0  0  0  0  0  0  0
    0.2770    2.0894    0.0000 S   0  0  0  0  0  0  0  0  0  0  0  0
    1.0870    1.5094    0.0000 C   0  0  0  0  0  0  0  0  0  0  0  0
    1.3970    0.5494    0.0000 N   0  0  0  0  0  0  0  0  0  0  0  0
  1  2  1  0  0  0  0
  2  3  2  0  0  0  0
  2  4  2  0  0  0  0
  2  5  1  0  0  0  0
  5  6  1  0  0  0  0
  6  7  2  0  0  0  0
  7  8  1  0  0  0  0
  8  9  2  0  0  0  0
  9 10  1  0  0  0  0
 10 11  2  0  0  0  0
 11  6  1  0  0  0  0
  9 12  1  0  0  0  0
 12 13  2  0  0  0  0
 13 14  1  0  0  0  0
 14 15  1  0  0  0  0
 15 16  1  0  0  0  0
 16 17  1  0  0  0  0
 17 18  1  0  0  0  0
 18 14  1  0  0  0  0
 18 19  2  0  0  0  0
 19 12  1  0  0  0  0
M  END
>  <EXTREG>  (ZINC00152449)
ZINC00152449

>  <LOGBIO>
2.5000

$$$$
ZINC00152925
  -MTS-   02131516532D 0   0.00000     0.00000     0

 11 11  0  0  0  0  0  0  0  0999 V2000
    4.3308    1.1976    0.0000 F   0  0  0  0  0  0  0  0  0  0  0  0
    3.4653    0.6967    0.0000 C   0  0  0  0  0  0  0  0  0  0  0  0
    2.5953    1.1967    0.0000 C   0  0  0  0  0  0  0  0  0  0  0  0
    1.7353    0.6967    0.0000 C   0  0  0  0  0  0  0  0  0  0  0  0
    1.7353   -0.3033    0.0000 C   0  0  0  0  0  0  0  0  0  0  0  0
    2.5953   -0.8033    0.0000 C   0  0  0  0  0  0  0  0  0  0  0  0
    3.4653   -0.3033    0.0000 C   0  0  0  0  0  0  0  0  0  0  0  0
    4.3308   -0.8041    0.0000 F   0  0  0  0  0  0  0  0  0  0  0  0
    0.8685   -0.8020    0.0000 N   0  3  0  0  0  0  0  0  0  0  0  0
    0.0000   -0.2994    0.0000 O   0  5  0  0  0  0  0  0  0  0  0  0
    0.8665   -1.7967    0.0000 O   0  0  0  0  0  0  0  0  0  0  0  0
  1  2  1  0  0  0  0
  2  3  2  0  0  0  0
  3  4  1  0  0  0  0
  4  5  2  0  0  0  0
  5  6  1  0  0  0  0
  6  7  2  0  0  0  0
  7  2  1  0  0  0  0
  7  8  1  0  0  0  0
  5  9  1  0  0  0  0
  9 10  1  0  0  0  0
  9 11  2  0  0  0  0
M  CHG  2   9   1  10  -1
M  END
>  <EXTREG>  (ZINC00152925)
ZINC00152925

>  <LOGBIO>
2.5000

$$$$
ZINC00154136
  -MTS-   02131516532D 0   0.00000     0.00000     0

 15 15  0  0  0  0  0  0  0  0999 V2000
    4.3308    1.2114    0.0000 C   0  0  0  0  0  0  0  0  0  0  0  0
    3.4653    0.7105    0.0000 C   0  0  0  0  0  0  0  0  0  0  0  0
    2.5953    1.2105    0.0000 C   0  0  0  0  0  0  0  0  0  0  0  0
    1.7353    0.7105    0.0000 C   0  0  0  0  0  0  0  0  0  0  0  0
    0.8685    1.2092    0.0000 F   0  0  0  0  0  0  0  0  0  0  0  0
    1.7353   -0.2895    0.0000 C   0  0  0  0  0  0  0  0  0  0  0  0
    2.5953   -0.7895    0.0000 C   0  0  0  0  0  0  0  0  0  0  0  0
    3.4653   -0.2895    0.0000 C   0  0  0  0  0  0  0  0  0  0  0  0
    4.3308   -0.7903    0.0000 S   0  0  0  0  0  0  0  0  0  0  0  0
    5.1964   -1.2912    0.0000 C   0  0  0  0  0  0  0  0  0  0  0  0
    4.8317    0.0752    0.0000 O   0  0  0  0  0  0  0  0  0  0  0  0
    3.8300   -1.6559    0.0000 O   0  0  0  0  0  0  0  0  0  0  0  0
    0.8685   -0.7882    0.0000 N   0  3  0  0  0  0  0  0  0  0  0  0
    0.0000   -0.2856    0.0000 O   0  5  0  0  0  0  0  0  0  0  0  0
    0.8665   -1.7830    0.0000 O   0  0  0  0  0  0  0  0  0  0  0  0
  1  2  1  0  0  0  0
  2  3  2  0  0  0  0
  3  4  1  0  0  0  0
  4  5  1  0  0  0  0
  4  6  2  0  0  0  0
  6  7  1  0  0  0  0
  7  8  2  0  0  0  0
  8  2  1  0  0  0  0
  8  9  1  0  0  0  0
  9 10  1  0  0  0  0
  9 11  2  0  0  0  0
  9 12  2  0  0  0  0
  6 13  1  0  0  0  0
 13 14  1  0  0  0  0
 13 15  2  0  0  0  0
M  CHG  2  13   1  14  -1
M  END
>  <EXTREG>  (ZINC00154136)
ZINC00154136

>  <LOGBIO>
2.5000

$$$$
ZINC00154181
  -MTS-   02131516532D 0   0.00000     0.00000     0

 14 15  0  0  0  0  0  0  0  0999 V2000
    3.3069   -3.1435    0.0000 O   0  5  0  0  0  0  0  0  0  0  0  0
    3.7114   -2.2252    0.0000 N   0  3  0  0  0  0  0  0  0  0  0  0
    4.7005   -2.1183    0.0000 O   0  0  0  0  0  0  0  0  0  0  0  0
    3.1209   -1.4182    0.0000 C   0  0  0  0  0  0  0  0  0  0  0  0
    3.5250   -0.4997    0.0000 C   0  0  0  0  0  0  0  0  0  0  0  0
    2.9359    0.3019    0.0000 C   0  0  0  0  0  0  0  0  0  0  0  0
    1.9416    0.1950    0.0000 C   0  0  0  0  0  0  0  0  0  0  0  0
    1.5365   -0.7136    0.0000 C   0  0  0  0  0  0  0  0  0  0  0  0
    2.1266   -1.5251    0.0000 C   0  0  0  0  0  0  0  0  0  0  0  0
    1.3531    1.0035    0.0000 C   0  0  0  0  0  0  0  0  0  0  0  0
    1.6631    1.9635    0.0000 C   0  0  0  0  0  0  0  0  0  0  0  0
    0.8531    2.5435    0.0000 N   0  0  0  0  0  0  0  0  0  0  0  0
    0.0431    1.9635    0.0000 N   0  0  0  0  0  0  0  0  0  0  0  0
    0.3531    1.0035    0.0000 C   0  0  0  0  0  0  0  0  0  0  0  0
  1  2  1  0  0  0  0
  2  3  2  0  0  0  0
  2  4  1  0  0  0  0
  4  5  2  0  0  0  0
  5  6  1  0  0  0  0
  6  7  2  0  0  0  0
  7  8  1  0  0  0  0
  8  9  2  0  0  0  0
  9  4  1  0  0  0  0
  7 10  1  0  0  0  0
 10 11  2  0  0  0  0
 11 12  1  0  0  0  0
 12 13  1  0  0  0  0
 13 14  2  0  0  0  0
 14 10  1  0  0  0  0
M  CHG  2   1  -1   2   1
M  END
>  <EXTREG>  (ZINC00154181)
ZINC00154181

>  <LOGBIO>
2.5000

$$$$
ZINC00154305
  -MTS-   02131516532D 0   0.00000     0.00000     0

 21 23  0  0  0  0  0  0  0  0999 V2000
    8.2984   -1.7554    0.0000 N   0  0  0  0  0  0  0  0  0  0  0  0
    8.7011   -0.8363    0.0000 C   0  0  0  0  0  0  0  0  0  0  0  0
    9.6899   -0.7275    0.0000 O   0  0  0  0  0  0  0  0  0  0  0  0
    8.1089   -0.0305    0.0000 C   0  0  0  0  0  0  0  0  0  0  0  0
    8.5111    0.8888    0.0000 C   0  0  0  0  0  0  0  0  0  0  0  0
    7.9204    1.6892    0.0000 C   0  0  0  0  0  0  0  0  0  0  0  0
    6.9263    1.5802    0.0000 C   0  0  0  0  0  0  0  0  0  0  0  0
    6.5230    0.6708    0.0000 C   0  0  0  0  0  0  0  0  0  0  0  0
    5.5287    0.5644    0.0000 C   0  0  0  0  0  0  0  0  0  0  0  0
    5.1224   -0.3531    0.0000 S   0  0  0  0  0  0  0  0  0  0  0  0
    4.1331   -0.4580    0.0000 C   0  0  0  0  0  0  0  0  0  0  0  0
    3.5446    0.3505    0.0000 C   0  0  0  0  0  0  0  0  0  0  0  0
    3.8546    1.3105    0.0000 C   0  0  0  0  0  0  0  0  0  0  0  0
    3.0446    1.8905    0.0000 S   0  0  0  0  0  0  0  0  0  0  0  0
    2.2346    1.3105    0.0000 C   0  0  0  0  0  0  0  0  0  0  0  0
    1.2554    1.5132    0.0000 C   0  0  0  0  0  0  0  0  0  0  0  0
    0.5872    0.7692    0.0000 C   0  0  0  0  0  0  0  0  0  0  0  0
    0.9003   -0.1841    0.0000 C   0  0  0  0  0  0  0  0  0  0  0  0
    1.8742   -0.3868    0.0000 C   0  0  0  0  0  0  0  0  0  0  0  0
    2.5446    0.3505    0.0000 C   0  0  0  0  0  0  0  0  0  0  0  0
    7.1148   -0.1395    0.0000 C   0  0  0  0  0  0  0  0  0  0  0  0
  1  2  1  0  0  0  0
  2  3  2  0  0  0  0
  2  4  1  0  0  0  0
  4  5  2  0  0  0  0
  5  6  1  0  0  0  0
  6  7  2  0  0  0  0
  7  8  1  0  0  0  0
  8  9  1  0  0  0  0
  9 10  1  0  0  0  0
 10 11  1  0  0  0  0
 11 12  1  0  0  0  0
 12 13  2  0  0  0  0
 13 14  1  0  0  0  0
 14 15  1  0  0  0  0
 15 16  2  0  0  0  0
 16 17  1  0  0  0  0
 17 18  2  0  0  0  0
 18 19  1  0  0  0  0
 19 20  2  0  0  0  0
 20 12  1  0  0  0  0
 20 15  1  0  0  0  0
  8 21  2  0  0  0  0
 21  4  1  0  0  0  0
M  END
>  <EXTREG>  (ZINC00154305)
ZINC00154305

>  <LOGBIO>
2.5000

$$$$
ZINC00154761
  -MTS-   02131516532D 0   0.00000     0.00000     0

 12 12  0  0  0  0  0  0  0  0999 V2000
    3.4623    1.3527    0.0000 N   0  0  0  0  0  0  0  0  0  0  0  0
    2.5968    0.8518    0.0000 C   0  0  0  0  0  0  0  0  0  0  0  0
    1.7268    1.3518    0.0000 C   0  0  0  0  0  0  0  0  0  0  0  0
    0.8668    0.8518    0.0000 C   0  0  0  0  0  0  0  0  0  0  0  0
    0.0000    1.3505    0.0000 F   0  0  0  0  0  0  0  0  0  0  0  0
    0.8668   -0.1482    0.0000 C   0  0  0  0  0  0  0  0  0  0  0  0
    0.0000   -0.6468    0.0000 F   0  0  0  0  0  0  0  0  0  0  0  0
    1.7268   -0.6482    0.0000 C   0  0  0  0  0  0  0  0  0  0  0  0
    2.5968   -0.1482    0.0000 C   0  0  0  0  0  0  0  0  0  0  0  0
    3.4623   -0.6490    0.0000 C   0  0  0  0  0  0  0  0  0  0  0  0
    3.4618   -1.6525    0.0000 O   0  0  0  0  0  0  0  0  0  0  0  0
    4.3246   -0.1529    0.0000 O   0  0  0  0  0  0  0  0  0  0  0  0
  1  2  1  0  0  0  0
  2  3  2  0  0  0  0
  3  4  1  0  0  0  0
  4  5  1  0  0  0  0
  4  6  2  0  0  0  0
  6  7  1  0  0  0  0
  6  8  1  0  0  0  0
  8  9  2  0  0  0  0
  9  2  1  0  0  0  0
  9 10  1  0  0  0  0
 10 11  1  0  0  0  0
 10 12  2  0  0  0  0
M  END
>  <EXTREG>  (ZINC00154761)
ZINC00154761

>  <LOGBIO>
2.5000

$$$$
ZINC00155095
  -MTS-   02131516532D 0   0.00000     0.00000     0

 13 13  0  0  0  0  0  0  0  0999 V2000
    0.5479   -2.6766    0.0000 C   0  0  0  0  0  0  0  0  0  0  0  0
    0.9570   -1.7603    0.0000 O   0  0  0  0  0  0  0  0  0  0  0  0
    1.9465   -1.6584    0.0000 C   0  0  0  0  0  0  0  0  0  0  0  0
    2.5330   -2.4684    0.0000 O   0  0  0  0  0  0  0  0  0  0  0  0
    2.3557   -0.7422    0.0000 C   0  0  0  0  0  0  0  0  0  0  0  0
    3.3452   -0.6403    0.0000 N   0  0  0  0  0  0  0  0  0  0  0  0
    3.7543    0.2760    0.0000 C   0  0  0  0  0  0  0  0  0  0  0  0
    4.7520    0.3837    0.0000 O   0  0  0  0  0  0  0  0  0  0  0  0
    3.1658    1.0844    0.0000 C   0  0  0  0  0  0  0  0  0  0  0  0
    3.4758    2.0444    0.0000 O   0  0  0  0  0  0  0  0  0  0  0  0
    2.6658    2.6244    0.0000 C   0  0  0  0  0  0  0  0  0  0  0  0
    1.8558    2.0444    0.0000 C   0  0  0  0  0  0  0  0  0  0  0  0
    2.1658    1.0844    0.0000 C   0  0  0  0  0  0  0  0  0  0  0  0
  1  2  1  0  0  0  0
  2  3  1  0  0  0  0
  3  4  2  0  0  0  0
  3  5  1  0  0  0  0
  5  6  1  0  0  0  0
  6  7  1  0  0  0  0
  7  8  2  0  0  0  0
  7  9  1  0  0  0  0
  9 10  1  0  0  0  0
 10 11  1  0  0  0  0
 11 12  2  0  0  0  0
 12 13  1  0  0  0  0
 13  9  2  0  0  0  0
M  END
>  <EXTREG>  (ZINC00155095)
ZINC00155095

>  <LOGBIO>
2.5000

$$$$
ZINC00155322
  -MTS-   02131516532D 0   0.00000     0.00000     0

 13 13  0  0  0  0  0  0  0  0999 V2000
    0.3612    2.1608    0.0000 F   0  0  0  0  0  0  0  0  0  0  0  0
    0.8643    1.2965    0.0000 C   0  0  0  0  0  0  0  0  0  0  0  0
    1.7285    1.7995    0.0000 F   0  0  0  0  0  0  0  0  0  0  0  0
    0.0000    0.7935    0.0000 F   0  0  0  0  0  0  0  0  0  0  0  0
    1.3673    0.4322    0.0000 C   0  0  0  0  0  0  0  0  0  0  0  0
    0.8695   -0.4390    0.0000 C   0  0  0  0  0  0  0  0  0  0  0  0
    1.3716   -1.2978    0.0000 C   0  0  0  0  0  0  0  0  0  0  0  0
    2.3716   -1.2953    0.0000 C   0  0  0  0  0  0  0  0  0  0  0  0
    2.8725   -2.1608    0.0000 Cl  0  0  0  0  0  0  0  0  0  0  0  0
    2.8695   -0.4340    0.0000 C   0  0  0  0  0  0  0  0  0  0  0  0
    2.3673    0.4347    0.0000 C   0  0  0  0  0  0  0  0  0  0  0  0
    3.8695   -0.4340    0.0000 C   0  0  0  0  0  0  0  0  0  0  0  0
    4.8695   -0.4340    0.0000 N   0  0  0  0  0  0  0  0  0  0  0  0
  1  2  1  0  0  0  0
  2  3  1  0  0  0  0
  2  4  1  0  0  0  0
  2  5  1  0  0  0  0
  5  6  2  0  0  0  0
  6  7  1  0  0  0  0
  7  8  2  0  0  0  0
  8  9  1  0  0  0  0
  8 10  1  0  0  0  0
 10 11  2  0  0  0  0
 11  5  1  0  0  0  0
 10 12  1  0  0  0  0
 12 13  3  0  0  0  0
M  END
>  <EXTREG>  (ZINC00155322)
ZINC00155322

>  <LOGBIO>
2.5000

$$$$
ZINC00155592
  -MTS-   02131516532D 0   0.00000     0.00000     0

 16 17  0  0  0  0  0  0  0  0999 V2000
    3.4623    2.5000    0.0000 N   0  0  0  0  0  0  0  0  0  0  0  0
    2.5968    1.9991    0.0000 C   0  0  0  0  0  0  0  0  0  0  0  0
    1.7268    2.4991    0.0000 C   0  0  0  0  0  0  0  0  0  0  0  0
    0.8668    1.9991    0.0000 C   0  0  0  0  0  0  0  0  0  0  0  0
    0.8668    0.9991    0.0000 C   0  0  0  0  0  0  0  0  0  0  0  0
    0.0000    0.5004    0.0000 Cl  0  0  0  0  0  0  0  0  0  0  0  0
    1.7268    0.4991    0.0000 C   0  0  0  0  0  0  0  0  0  0  0  0
    2.5968    0.9991    0.0000 C   0  0  0  0  0  0  0  0  0  0  0  0
    3.4623    0.4983    0.0000 C   0  0  0  0  0  0  0  0  0  0  0  0
    4.3288    0.9974    0.0000 O   0  0  0  0  0  0  0  0  0  0  0  0
    3.4613   -0.5017    0.0000 C   0  0  0  0  0  0  0  0  0  0  0  0
    4.3293   -1.0052    0.0000 C   0  0  0  0  0  0  0  0  0  0  0  0
    4.3263   -2.0000    0.0000 C   0  0  0  0  0  0  0  0  0  0  0  0
    3.4603   -2.5000    0.0000 C   0  0  0  0  0  0  0  0  0  0  0  0
    2.5973   -2.0052    0.0000 C   0  0  0  0  0  0  0  0  0  0  0  0
    2.5953   -1.0017    0.0000 C   0  0  0  0  0  0  0  0  0  0  0  0
  1  2  1  0  0  0  0
  2  3  2  0  0  0  0
  3  4  1  0  0  0  0
  4  5  2  0  0  0  0
  5  6  1  0  0  0  0
  5  7  1  0  0  0  0
  7  8  2  0  0  0  0
  8  2  1  0  0  0  0
  8  9  1  0  0  0  0
  9 10  2  0  0  0  0
  9 11  1  0  0  0  0
 11 12  2  0  0  0  0
 12 13  1  0  0  0  0
 13 14  2  0  0  0  0
 14 15  1  0  0  0  0
 15 16  2  0  0  0  0
 16 11  1  0  0  0  0
M  END
>  <EXTREG>  (ZINC00155592)
ZINC00155592

>  <LOGBIO>
2.5000

$$$$
ZINC00155769
  -MTS-   02131516532D 0   0.00000     0.00000     0

 13 13  0  0  0  0  0  0  0  0999 V2000
    5.1913    1.5392    0.0000 C   0  0  0  0  0  0  0  0  0  0  0  0
    4.3221    2.0406    0.0000 O   0  0  0  0  0  0  0  0  0  0  0  0
    3.4613    1.5419    0.0000 C   0  0  0  0  0  0  0  0  0  0  0  0
    2.5921    2.0432    0.0000 O   0  0  0  0  0  0  0  0  0  0  0  0
    3.4623    0.5419    0.0000 C   0  0  0  0  0  0  0  0  0  0  0  0
    2.5968    0.0410    0.0000 C   0  0  0  0  0  0  0  0  0  0  0  0
    1.7268    0.5410    0.0000 C   0  0  0  0  0  0  0  0  0  0  0  0
    0.8668    0.0410    0.0000 C   0  0  0  0  0  0  0  0  0  0  0  0
    0.8668   -0.9590    0.0000 C   0  0  0  0  0  0  0  0  0  0  0  0
    0.0000   -1.4577    0.0000 F   0  0  0  0  0  0  0  0  0  0  0  0
    1.7268   -1.4590    0.0000 C   0  0  0  0  0  0  0  0  0  0  0  0
    2.5968   -0.9590    0.0000 C   0  0  0  0  0  0  0  0  0  0  0  0
    3.4623   -1.4599    0.0000 Cl  0  0  0  0  0  0  0  0  0  0  0  0
  1  2  1  0  0  0  0
  2  3  1  0  0  0  0
  3  4  2  0  0  0  0
  3  5  1  0  0  0  0
  5  6  1  0  0  0  0
  6  7  2  0  0  0  0
  7  8  1  0  0  0  0
  8  9  2  0  0  0  0
  9 10  1  0  0  0  0
  9 11  1  0  0  0  0
 11 12  2  0  0  0  0
 12  6  1  0  0  0  0
 12 13  1  0  0  0  0
M  END
>  <EXTREG>  (ZINC00155769)
ZINC00155769

>  <LOGBIO>
2.5000

$$$$
ZINC00156064
  -MTS-   02131516532D 0   0.00000     0.00000     0

 13 14  0  0  0  0  0  0  0  0999 V2000
    5.7156    1.7491    0.0000 Cl  0  0  0  0  0  0  0  0  0  0  0  0
    4.8501    1.2482    0.0000 C   0  0  0  0  0  0  0  0  0  0  0  0
    3.9801    1.7482    0.0000 C   0  0  0  0  0  0  0  0  0  0  0  0
    3.1201    1.2482    0.0000 C   0  0  0  0  0  0  0  0  0  0  0  0
    3.1201    0.2482    0.0000 C   0  0  0  0  0  0  0  0  0  0  0  0
    3.9801   -0.2518    0.0000 N   0  0  0  0  0  0  0  0  0  0  0  0
    4.8501    0.2482    0.0000 N   0  0  0  0  0  0  0  0  0  0  0  0
    2.2533   -0.2504    0.0000 C   0  0  0  0  0  0  0  0  0  0  0  0
    1.3846    0.2517    0.0000 C   0  0  0  0  0  0  0  0  0  0  0  0
    0.5233   -0.2461    0.0000 C   0  0  0  0  0  0  0  0  0  0  0  0
    0.5208   -1.2461    0.0000 C   0  0  0  0  0  0  0  0  0  0  0  0
    1.3796   -1.7483    0.0000 C   0  0  0  0  0  0  0  0  0  0  0  0
    2.2508   -1.2504    0.0000 C   0  0  0  0  0  0  0  0  0  0  0  0
  1  2  1  0  0  0  0
  2  3  2  0  0  0  0
  3  4  1  0  0  0  0
  4  5  2  0  0  0  0
  5  6  1  0  0  0  0
  6  7  2  0  0  0  0
  7  2  1  0  0  0  0
  5  8  1  0  0  0  0
  8  9  2  0  0  0  0
  9 10  1  0  0  0  0
 10 11  2  0  0  0  0
 11 12  1  0  0  0  0
 12 13  2  0  0  0  0
 13  8  1  0  0  0  0
M  END
>  <EXTREG>  (ZINC00156064)
ZINC00156064

>  <LOGBIO>
2.5000

$$$$
ZINC00156351
  -MTS-   02131516532D 0   0.00000     0.00000     0

 14 14  0  0  0  0  0  0  0  0999 V2000
    4.3321    1.0026    0.0000 N   0  0  0  0  0  0  0  0  0  0  0  0
    3.4623    1.5030    0.0000 C   0  0  0  0  0  0  0  0  0  0  0  0
    3.4618    2.4978    0.0000 O   0  0  0  0  0  0  0  0  0  0  0  0
    2.5968    1.0022    0.0000 C   0  0  0  0  0  0  0  0  0  0  0  0
    1.7268    1.5022    0.0000 C   0  0  0  0  0  0  0  0  0  0  0  0
    0.8668    1.0022    0.0000 C   0  0  0  0  0  0  0  0  0  0  0  0
    0.0000    1.5009    0.0000 F   0  0  0  0  0  0  0  0  0  0  0  0
    0.8668    0.0022    0.0000 C   0  0  0  0  0  0  0  0  0  0  0  0
    1.7268   -0.4978    0.0000 C   0  0  0  0  0  0  0  0  0  0  0  0
    2.5968    0.0022    0.0000 C   0  0  0  0  0  0  0  0  0  0  0  0
    1.7243   -1.4978    0.0000 C   0  0  0  0  0  0  0  0  0  0  0  0
    2.7243   -1.5003    0.0000 F   0  0  0  0  0  0  0  0  0  0  0  0
    0.7243   -1.4953    0.0000 F   0  0  0  0  0  0  0  0  0  0  0  0
    1.7218   -2.4978    0.0000 F   0  0  0  0  0  0  0  0  0  0  0  0
  1  2  1  0  0  0  0
  2  3  2  0  0  0  0
  2  4  1  0  0  0  0
  4  5  2  0  0  0  0
  5  6  1  0  0  0  0
  6  7  1  0  0  0  0
  6  8  2  0  0  0  0
  8  9  1  0  0  0  0
  9 10  2  0  0  0  0
 10  4  1  0  0  0  0
  9 11  1  0  0  0  0
 11 12  1  0  0  0  0
 11 13  1  0  0  0  0
 11 14  1  0  0  0  0
M  END
>  <EXTREG>  (ZINC00156351)
ZINC00156351

>  <LOGBIO>
2.5000

$$$$
ZINC00156421
  -MTS-   02131516532D 0   0.00000     0.00000     0

 19 21  0  0  0  0  0  0  0  0999 V2000
    3.4180    0.8710    0.0000 C   0  0  0  0  0  0  0  0  0  0  0  0
    2.8295    1.6795    0.0000 C   0  0  0  0  0  0  0  0  0  0  0  0
    3.1395    2.6395    0.0000 O   0  0  0  0  0  0  0  0  0  0  0  0
    2.3295    3.2195    0.0000 N   0  0  0  0  0  0  0  0  0  0  0  0
    1.5195    2.6395    0.0000 C   0  0  0  0  0  0  0  0  0  0  0  0
    0.5698    2.9527    0.0000 C   0  0  0  0  0  0  0  0  0  0  0  0
    1.8295    1.6795    0.0000 C   0  0  0  0  0  0  0  0  0  0  0  0
    1.2410    0.8710    0.0000 C   0  0  0  0  0  0  0  0  0  0  0  0
    0.2466    0.9765    0.0000 O   0  0  0  0  0  0  0  0  0  0  0  0
    1.6469   -0.0429    0.0000 N   0  0  0  0  0  0  0  0  0  0  0  0
    1.1425   -0.9165    0.0000 C   0  0  0  0  0  0  0  0  0  0  0  0
    1.8129   -1.6535    0.0000 C   0  0  0  0  0  0  0  0  0  0  0  0
    2.7265   -1.2562    0.0000 C   0  0  0  0  0  0  0  0  0  0  0  0
    2.6247   -0.2525    0.0000 N   0  0  0  0  0  0  0  0  0  0  0  0
    3.5894   -1.7615    0.0000 C   0  0  0  0  0  0  0  0  0  0  0  0
    3.6896   -2.7654    0.0000 S   0  0  0  0  0  0  0  0  0  0  0  0
    4.6640   -2.9727    0.0000 C   0  0  0  0  0  0  0  0  0  0  0  0
    5.1742   -2.1169    0.0000 C   0  0  0  0  0  0  0  0  0  0  0  0
    4.5058   -1.3613    0.0000 C   0  0  0  0  0  0  0  0  0  0  0  0
  1  2  1  0  0  0  0
  2  3  1  0  0  0  0
  3  4  1  0  0  0  0
  4  5  2  0  0  0  0
  5  6  1  0  0  0  0
  5  7  1  0  0  0  0
  7  2  2  0  0  0  0
  7  8  1  0  0  0  0
  8  9  2  0  0  0  0
  8 10  1  0  0  0  0
 10 11  1  0  0  0  0
 11 12  2  0  0  0  0
 12 13  1  0  0  0  0
 13 14  2  0  0  0  0
 14 10  1  0  0  0  0
 13 15  1  0  0  0  0
 15 16  1  0  0  0  0
 16 17  1  0  0  0  0
 17 18  2  0  0  0  0
 18 19  1  0  0  0  0
 19 15  2  0  0  0  0
M  END
>  <EXTREG>  (ZINC00156421)
ZINC00156421

>  <LOGBIO>
2.5000

$$$$
ZINC00156951
  -MTS-   02131516532D 0   0.00000     0.00000     0

 17 19  0  0  0  0  0  0  0  0999 V2000
    5.2504   -1.1716    0.0000 O   0  0  0  0  0  0  0  0  0  0  0  0
    4.5859   -0.4243    0.0000 C   0  0  0  0  0  0  0  0  0  0  0  0
    4.8959    0.5357    0.0000 N   0  0  0  0  0  0  0  0  0  0  0  0
    4.0859    1.1157    0.0000 C   0  0  0  0  0  0  0  0  0  0  0  0
    3.2759    0.5357    0.0000 N   0  0  0  0  0  0  0  0  0  0  0  0
    2.3652    0.9487    0.0000 C   0  0  0  0  0  0  0  0  0  0  0  0
    2.2662    1.9473    0.0000 C   0  0  0  0  0  0  0  0  0  0  0  0
    1.3594    2.3563    0.0000 C   0  0  0  0  0  0  0  0  0  0  0  0
    0.5458    1.7749    0.0000 C   0  0  0  0  0  0  0  0  0  0  0  0
    0.6390    0.7845    0.0000 C   0  0  0  0  0  0  0  0  0  0  0  0
    1.5516    0.3673    0.0000 C   0  0  0  0  0  0  0  0  0  0  0  0
    3.4087   -0.6570    0.0000 C   0  0  0  0  0  0  0  0  0  0  0  0
    3.8057   -1.5786    0.0000 C   0  0  0  0  0  0  0  0  0  0  0  0
    3.2065   -2.3792    0.0000 C   0  0  0  0  0  0  0  0  0  0  0  0
    2.2104   -2.2583    0.0000 N   0  0  0  0  0  0  0  0  0  0  0  0
    1.8214   -1.3427    0.0000 C   0  0  0  0  0  0  0  0  0  0  0  0
    2.4205   -0.5421    0.0000 C   0  0  0  0  0  0  0  0  0  0  0  0
  1  2  2  0  0  0  0
  2  3  1  0  0  0  0
  3  4  1  0  0  0  0
  4  5  1  0  0  0  0
  5  6  1  0  0  0  0
  6  7  2  0  0  0  0
  7  8  1  0  0  0  0
  8  9  2  0  0  0  0
  9 10  1  0  0  0  0
 10 11  2  0  0  0  0
 11  6  1  0  0  0  0
  5 12  1  0  0  0  0
 12  2  1  0  0  0  0
 12 13  1  0  0  0  0
 13 14  1  0  0  0  0
 14 15  1  0  0  0  0
 15 16  1  0  0  0  0
 16 17  1  0  0  0  0
 17 12  1  0  0  0  0
M  END
>  <EXTREG>  (ZINC00156951)
ZINC00156951

>  <LOGBIO>
2.5000

$$$$
ZINC00157303
  -MTS-   02131516532D 0   0.00000     0.00000     0

 11 11  0  0  0  0  0  0  0  0999 V2000
[truncated: 4,403,974 more chars]
