# Supplementary material for: Template CoMFA Generates Single 3D-QSAR Models that, for Twelve of Twelve Biological Targets, Predict All ChEMBL-Tabulated Affinities
Source: PLoS One. 2015 Jun 12;10(6):e0129307. doi: 10.1371/journal.pone.0129307 (PMC4466312; doi:10.1371/journal.pone.0129307)
Supplement: S13 Text — The zip file contains, for each target, the template, training set, and prediction set, as “2D” structures, in. sdf format. (ZIP) [file pone.0129307.s014.zip › facXa_tmpl33.sdf]

ZINC00176159_000
  -MTS-   02131516403D 0   0.00000     0.00000     0

 36 38  0  0  0  0  0  0  0  0999 V2000
   -4.8920   -0.9560    2.8940 N   0  0  0  0  0  0  0  0  0  0  0  0
   -3.9840   -0.9760    1.9180 C   0  0  0  0  0  0  0  0  0  0  0  0
   -3.5450   -2.0410    1.5090 O   0  0  0  0  0  0  0  0  0  0  0  0
   -3.4600    0.2960    1.2880 C   0  0  0  0  0  0  0  0  0  0  0  0
   -3.7450    1.6220    1.6670 O   0  0  0  0  0  0  0  0  0  0  0  0
   -2.8880    2.2610    0.7490 C   0  0  0  0  0  0  0  0  0  0  0  0
   -2.7620    3.6490    0.6870 C   0  0  0  0  0  0  0  0  0  0  0  0
   -1.8800    4.2010   -0.2500 C   0  0  0  0  0  0  0  0  0  0  0  0
   -1.1140    3.3740   -1.0840 C   0  0  0  0  0  0  0  0  0  0  0  0
   -1.2080    1.9800   -0.9930 C   0  0  0  0  0  0  0  0  0  0  0  0
   -2.1480    1.4460   -0.1070 C   0  0  0  0  0  0  0  0  0  0  0  0
   -2.5890    0.1670    0.2140 C   0  0  0  0  0  0  0  0  0  0  0  0
   -2.2640   -1.0840   -0.3820 N   0  0  0  0  0  0  0  0  0  0  0  0
   -1.1320   -1.7690   -0.1070 C   0  0  0  0  0  0  0  0  0  0  0  0
   -0.3130   -1.3480    0.6900 O   0  0  0  0  0  0  0  0  0  0  0  0
   -0.8650   -3.0940   -0.7920 C   0  0  0  0  0  0  0  0  0  0  0  0
    0.2760   -2.9900   -1.8200 C   0  0  0  0  0  0  0  0  0  0  0  0
    1.5160   -2.4820   -1.4160 C   0  0  0  0  0  0  0  0  0  0  0  0
    2.5790   -2.4020   -2.3210 C   0  0  0  0  0  0  0  0  0  0  0  0
    2.4020   -2.8170   -3.6430 C   0  0  0  0  0  0  0  0  0  0  0  0
    1.1600   -3.3060   -4.0580 C   0  0  0  0  0  0  0  0  0  0  0  0
    0.1000   -3.3910   -3.1500 C   0  0  0  0  0  0  0  0  0  0  0  0
   -5.1910   -1.8320    3.2610 H   0  0  0  0  0  0  0  0  0  0  0  0
   -5.2360   -0.0810    3.2230 H   0  0  0  0  0  0  0  0  0  0  0  0
   -3.3440    4.2700    1.3580 H   0  0  0  0  0  0  0  0  0  0  0  0
   -1.7880    5.2800   -0.3310 H   0  0  0  0  0  0  0  0  0  0  0  0
   -0.4370    3.8170   -1.8090 H   0  0  0  0  0  0  0  0  0  0  0  0
   -0.5620    1.3450   -1.5870 H   0  0  0  0  0  0  0  0  0  0  0  0
   -2.8700   -1.3830   -1.1360 H   0  0  0  0  0  0  0  0  0  0  0  0
   -1.7710   -3.4790   -1.2830 H   0  0  0  0  0  0  0  0  0  0  0  0
   -0.5760   -3.8210   -0.0170 H   0  0  0  0  0  0  0  0  0  0  0  0
    1.6560   -2.1420   -0.3940 H   0  0  0  0  0  0  0  0  0  0  0  0
    3.5400   -2.0150   -1.9950 H   0  0  0  0  0  0  0  0  0  0  0  0
    3.2270   -2.7570   -4.3470 H   0  0  0  0  0  0  0  0  0  0  0  0
    1.0190   -3.6200   -5.0880 H   0  0  0  0  0  0  0  0  0  0  0  0
   -0.8600   -3.7700   -3.4890 H   0  0  0  0  0  0  0  0  0  0  0  0
  1 23  1  0  0  0  0
  1 24  1  0  0  0  0
  1  2  1  0  0  0  0
  2  3  2  0  0  0  0
  2  4  1  0  0  0  0
  4  5  1  0  0  0  0
  5  6  1  0  0  0  0
  6  7  2  0  0  0  0
  7 25  1  0  0  0  0
  7  8  1  0  0  0  0
  8 26  1  0  0  0  0
  8  9  2  0  0  0  0
  9 27  1  0  0  0  0
  9 10  1  0  0  0  0
 10 28  1  0  0  0  0
 10 11  2  0  0  0  0
 11  6  1  0  0  0  0
 11 12  1  0  0  0  0
 12  4  2  0  0  0  0
 12 13  1  0  0  0  0
 13 29  1  0  0  0  0
 13 14  1  0  0  0  0
 14 15  2  0  0  0  0
 14 16  1  0  0  0  0
 16 30  1  0  0  0  0
 16 31  1  0  0  0  0
 16 17  1  0  0  0  0
 17 18  2  0  0  0  0
 18 32  1  0  0  0  0
 18 19  1  0  0  0  0
 19 33  1  0  0  0  0
 19 20  2  0  0  0  0
 20 34  1  0  0  0  0
 20 21  1  0  0  0  0
 21 35  1  0  0  0  0
 21 22  2  0  0  0  0
 22 17  1  0  0  0  0
 22 36  1  0  0  0  0
M  END
$$$$
ZINC00190182_000
  -MTS-   02131516403D 0   0.00000     0.00000     0

 34 35  0  0  0  0  0  0  0  0999 V2000
   -3.2230    2.9300    0.5060 C   0  0  0  0  0  0  0  0  0  0  0  0
   -2.8570    1.5450    1.0590 C   0  0  0  0  0  0  0  0  0  0  0  0
   -3.8250    0.8790    1.8230 C   0  0  0  0  0  0  0  0  0  0  0  0
   -3.5030   -0.2730    2.5450 C   0  0  0  0  0  0  0  0  0  0  0  0
   -2.2160   -0.8060    2.4560 C   0  0  0  0  0  0  0  0  0  0  0  0
   -1.2920   -0.2210    1.5850 C   0  0  0  0  0  0  0  0  0  0  0  0
   -1.6090    0.9330    0.8640 C   0  0  0  0  0  0  0  0  0  0  0  0
   -0.6330    1.4660   -0.0220 N   0  0  0  0  0  0  0  0  0  0  0  0
    0.5330    1.9990    0.3860 C   0  0  0  0  0  0  0  0  0  0  0  0
    0.7720    2.1290    1.5730 O   0  0  0  0  0  0  0  0  0  0  0  0
    1.6230    2.4390   -0.5800 C   0  0  0  0  0  0  0  0  0  0  0  0
    1.4670    3.7200   -1.1310 C   0  0  0  0  0  0  0  0  0  0  0  0
    2.4350    4.2790   -1.9700 C   0  0  0  0  0  0  0  0  0  0  0  0
    3.5890    3.5610   -2.3030 C   0  0  0  0  0  0  0  0  0  0  0  0
    3.7000    2.2490   -1.8210 C   0  0  0  0  0  0  0  0  0  0  0  0
    2.7430    1.6820   -0.9650 C   0  0  0  0  0  0  0  0  0  0  0  0
    2.9920    0.2570   -0.5140 C   0  0  0  0  0  0  0  0  0  0  0  0
    2.9500   -0.7690   -1.3630 O   0  0  0  0  0  0  0  0  0  0  0  0
    3.2110    0.0200    0.6620 O   0  0  0  0  0  0  0  0  0  0  0  0
    4.5620    4.1270   -3.0630 N   0  3  0  0  0  0  0  0  0  0  0  0
    4.4100    5.4350   -3.5540 O   0  5  0  0  0  0  0  0  0  0  0  0
    5.5730    3.5240   -3.3180 O   0  0  0  0  0  0  0  0  0  0  0  0
   -3.9120    2.8290   -0.3450 H   0  0  0  0  0  0  0  0  0  0  0  0
   -2.3440    3.5180    0.2090 H   0  0  0  0  0  0  0  0  0  0  0  0
   -3.7390    3.4970    1.2940 H   0  0  0  0  0  0  0  0  0  0  0  0
   -4.8400    1.2610    1.8610 H   0  0  0  0  0  0  0  0  0  0  0  0
   -4.2510   -0.7510    3.1710 H   0  0  0  0  0  0  0  0  0  0  0  0
   -1.9410   -1.6720    3.0530 H   0  0  0  0  0  0  0  0  0  0  0  0
   -0.3130   -0.6700    1.4600 H   0  0  0  0  0  0  0  0  0  0  0  0
   -0.8500    1.5100   -0.9980 H   0  0  0  0  0  0  0  0  0  0  0  0
    0.5750    4.3020   -0.8990 H   0  0  0  0  0  0  0  0  0  0  0  0
    2.2820    5.2840   -2.3580 H   0  0  0  0  0  0  0  0  0  0  0  0
    4.5590    1.6480   -2.1150 H   0  0  0  0  0  0  0  0  0  0  0  0
    3.1410   -1.5490   -0.8380 H   0  0  0  0  0  0  0  0  0  0  0  0
  1 23  1  0  0  0  0
  1 24  1  0  0  0  0
  1 25  1  0  0  0  0
  1  2  1  0  0  0  0
  2  3  2  0  0  0  0
  3 26  1  0  0  0  0
  3  4  1  0  0  0  0
  4 27  1  0  0  0  0
  4  5  2  0  0  0  0
  5 28  1  0  0  0  0
  5  6  1  0  0  0  0
  6 29  1  0  0  0  0
  6  7  2  0  0  0  0
  7  2  1  0  0  0  0
  7  8  1  0  0  0  0
  8 30  1  0  0  0  0
  8  9  1  0  0  0  0
  9 10  2  0  0  0  0
  9 11  1  0  0  0  0
 11 12  2  0  0  0  0
 12 31  1  0  0  0  0
 12 13  1  0  0  0  0
 13 32  1  0  0  0  0
 13 14  2  0  0  0  0
 14 15  1  0  0  0  0
 15 33  1  0  0  0  0
 15 16  2  0  0  0  0
 16 11  1  0  0  0  0
 16 17  1  0  0  0  0
 17 18  1  0  0  0  0
 18 34  1  0  0  0  0
 17 19  2  0  0  0  0
 14 20  1  0  0  0  0
 20 21  1  0  0  0  0
 20 22  2  0  0  0  0
M  CHG  2  20   1  21  -1
M  END
$$$$
ZINC00195930_000
  -MTS-   02131516403D 0   0.00000     0.00000     0

 33 35  0  0  1  0  0  0  0  0999 V2000
   -4.7750   -1.7120    2.7360 Cl  0  0  0  0  0  0  0  0  0  0  0  0
   -3.7230   -0.9470    1.5630 C   0  0  0  0  0  0  0  0  0  0  0  0
   -2.5550   -1.5880    1.1460 C   0  0  0  0  0  0  0  0  0  0  0  0
   -1.7060   -0.9680    0.2240 C   0  0  0  0  0  0  0  0  0  0  0  0
   -2.0100    0.3050   -0.2750 C   0  0  0  0  0  0  0  0  0  0  0  0
   -3.2050    0.9250    0.1180 C   0  0  0  0  0  0  0  0  0  0  0  0
   -4.0500    0.3060    1.0430 C   0  0  0  0  0  0  0  0  0  0  0  0
   -1.0320    1.0110   -1.2340 C   0  0  1  0  0  0  0  0  0  0  0  0
   -0.4420    0.0180   -2.2760 C   0  0  0  0  0  0  0  0  0  0  0  0
    1.0110   -0.2920   -2.0510 C   0  0  0  0  0  0  0  0  0  0  0  0
    1.6950    0.3020   -1.1630 N   0  0  0  0  0  0  0  0  0  0  0  0
    1.1760    1.3410   -0.3200 C   0  0  0  0  0  0  0  0  0  0  0  0
    2.2030    2.1180    0.7900 S   0  0  0  0  0  0  0  0  0  0  0  0
   -0.0960    1.7210   -0.3840 N   0  0  0  0  0  0  0  0  0  0  0  0
    1.6740   -1.3210   -2.9430 C   0  0  0  0  0  0  0  0  0  0  0  0
    2.9180   -1.0640   -3.5260 C   0  0  0  0  0  0  0  0  0  0  0  0
    3.5280   -2.0250   -4.3400 C   0  0  0  0  0  0  0  0  0  0  0  0
    2.8900   -3.2480   -4.5740 C   0  0  0  0  0  0  0  0  0  0  0  0
    1.6350   -3.5020   -4.0120 C   0  0  0  0  0  0  0  0  0  0  0  0
    1.0370   -2.5420   -3.1890 C   0  0  0  0  0  0  0  0  0  0  0  0
   -2.3170   -2.5680    1.5440 H   0  0  0  0  0  0  0  0  0  0  0  0
   -0.8030   -1.4790   -0.1020 H   0  0  0  0  0  0  0  0  0  0  0  0
   -3.4900    1.8930   -0.2880 H   0  0  0  0  0  0  0  0  0  0  0  0
   -4.9640    0.7930    1.3630 H   0  0  0  0  0  0  0  0  0  0  0  0
   -1.5970    1.7770   -1.7910 H   0  0  0  0  0  0  0  0  0  0  0  0
   -1.0040   -0.9290   -2.2730 H   0  0  0  0  0  0  0  0  0  0  0  0
   -0.5150    0.4370   -3.2930 H   0  0  0  0  0  0  0  0  0  0  0  0
   -0.4240    2.4480    0.2150 H   0  0  0  0  0  0  0  0  0  0  0  0
    3.4100   -0.1150   -3.3420 H   0  0  0  0  0  0  0  0  0  0  0  0
    4.4960   -1.8250   -4.7880 H   0  0  0  0  0  0  0  0  0  0  0  0
    3.3700   -4.0010   -5.1920 H   0  0  0  0  0  0  0  0  0  0  0  0
    1.1280   -4.4420   -4.2150 H   0  0  0  0  0  0  0  0  0  0  0  0
    0.0680   -2.7480   -2.7440 H   0  0  0  0  0  0  0  0  0  0  0  0
  1  2  1  0  0  0  0
  2  3  2  0  0  0  0
  3 21  1  0  0  0  0
  3  4  1  0  0  0  0
  4 22  1  0  0  0  0
  4  5  2  0  0  0  0
  5  6  1  0  0  0  0
  6 23  1  0  0  0  0
  6  7  2  0  0  0  0
  7  2  1  0  0  0  0
  7 24  1  0  0  0  0
  5  8  1  0  0  0  0
  8 25  1  0  0  0  0
  8  9  1  0  0  0  0
  9 26  1  0  0  0  0
  9 27  1  0  0  0  0
  9 10  1  0  0  0  0
 10 11  2  0  0  0  0
 11 12  1  0  0  0  0
 12 13  2  0  0  0  0
 12 14  1  0  0  0  0
 14  8  1  0  0  0  0
 14 28  1  0  0  0  0
 10 15  1  0  0  0  0
 15 16  2  0  0  0  0
 16 29  1  0  0  0  0
 16 17  1  0  0  0  0
 17 30  1  0  0  0  0
 17 18  2  0  0  0  0
 18 31  1  0  0  0  0
 18 19  1  0  0  0  0
 19 32  1  0  0  0  0
 19 20  2  0  0  0  0
 20 15  1  0  0  0  0
 20 33  1  0  0  0  0
M  END
$$$$
ZINC00266790_000
  -MTS-   02131516403D 0   0.00000     0.00000     0

 29 30  0  0  1  0  0  0  0  0999 V2000
   -0.4090    3.0650    2.6130 O   0  0  0  0  0  0  0  0  0  0  0  0
    0.5970    2.7160    1.8150 C   0  0  0  0  0  0  0  0  0  0  0  0
    1.7260    2.6900    2.2750 O   0  0  0  0  0  0  0  0  0  0  0  0
    0.2460    2.3590    0.3690 C   0  0  1  0  0  0  0  0  0  0  0  0
   -0.4290    3.5610   -0.3440 C   0  0  0  0  0  0  0  0  0  0  0  0
   -1.2580    2.9290   -1.4910 C   0  0  0  0  0  0  0  0  0  0  0  0
   -1.5840    1.5910   -0.8920 C   0  0  0  0  0  0  0  0  0  0  0  0
   -2.4750    0.8550   -1.2730 O   0  0  0  0  0  0  0  0  0  0  0  0
   -0.7520    1.3210    0.1200 N   0  0  0  0  0  0  0  0  0  0  0  0
   -0.8380    0.0400    0.8020 C   0  0  0  0  0  0  0  0  0  0  0  0
   -2.2470   -0.0730    1.3950 C   0  0  0  0  0  0  0  0  0  0  0  0
   -2.9060    1.0670    1.8740 C   0  0  0  0  0  0  0  0  0  0  0  0
   -4.1740    0.9630    2.4530 C   0  0  0  0  0  0  0  0  0  0  0  0
   -4.8100   -0.2790    2.5210 C   0  0  0  0  0  0  0  0  0  0  0  0
   -4.1700   -1.4140    2.0160 C   0  0  0  0  0  0  0  0  0  0  0  0
   -2.8900   -1.3140    1.4650 C   0  0  0  0  0  0  0  0  0  0  0  0
   -2.1200   -2.7730    0.8760 Cl  0  0  0  0  0  0  0  0  0  0  0  0
   -0.0380    3.2700    3.4640 H   0  0  0  0  0  0  0  0  0  0  0  0
    1.1610    2.0940   -0.1830 H   0  0  0  0  0  0  0  0  0  0  0  0
   -1.1210    4.0440    0.3670 H   0  0  0  0  0  0  0  0  0  0  0  0
    0.2930    4.3160   -0.6980 H   0  0  0  0  0  0  0  0  0  0  0  0
   -0.6460    2.7780   -2.3940 H   0  0  0  0  0  0  0  0  0  0  0  0
   -2.1590    3.5140   -1.7410 H   0  0  0  0  0  0  0  0  0  0  0  0
   -0.6580   -0.8000    0.1150 H   0  0  0  0  0  0  0  0  0  0  0  0
   -0.0770   -0.0440    1.5930 H   0  0  0  0  0  0  0  0  0  0  0  0
   -2.4330    2.0420    1.7960 H   0  0  0  0  0  0  0  0  0  0  0  0
   -4.6630    1.8480    2.8510 H   0  0  0  0  0  0  0  0  0  0  0  0
   -5.7980   -0.3640    2.9660 H   0  0  0  0  0  0  0  0  0  0  0  0
   -4.6620   -2.3810    2.0530 H   0  0  0  0  0  0  0  0  0  0  0  0
  1 18  1  0  0  0  0
  1  2  1  0  0  0  0
  2  3  2  0  0  0  0
  2  4  1  0  0  0  0
  4 19  1  0  0  0  0
  4  5  1  0  0  0  0
  5 20  1  0  0  0  0
  5 21  1  0  0  0  0
  5  6  1  0  0  0  0
  6 22  1  0  0  0  0
  6 23  1  0  0  0  0
  6  7  1  0  0  0  0
  7  8  2  0  0  0  0
  7  9  1  0  0  0  0
  9  4  1  0  0  0  0
  9 10  1  0  0  0  0
 10 24  1  0  0  0  0
 10 25  1  0  0  0  0
 10 11  1  0  0  0  0
 11 12  2  0  0  0  0
 12 26  1  0  0  0  0
 12 13  1  0  0  0  0
 13 27  1  0  0  0  0
 13 14  2  0  0  0  0
 14 28  1  0  0  0  0
 14 15  1  0  0  0  0
 15 29  1  0  0  0  0
 15 16  2  0  0  0  0
 16 11  1  0  0  0  0
 16 17  1  0  0  0  0
M  END
$$$$
ZINC00460471_000
  -MTS-   02131516403D 0   0.00000     0.00000     0

 39 40  0  0  0  0  0  0  0  0999 V2000
    4.0390    4.9020   -3.3370 C   0  0  0  0  0  0  0  0  0  0  0  0
    3.8420    4.1580   -2.0390 C   0  0  0  0  0  0  0  0  0  0  0  0
    3.6370    4.8380   -1.0470 O   0  0  0  0  0  0  0  0  0  0  0  0
    3.8970    2.6410   -1.9750 C   0  0  0  0  0  0  0  0  0  0  0  0
    4.7300    1.9270   -2.8510 C   0  0  0  0  0  0  0  0  0  0  0  0
    4.7930    0.5320   -2.8080 C   0  0  0  0  0  0  0  0  0  0  0  0
    4.0180   -0.1660   -1.8830 C   0  0  0  0  0  0  0  0  0  0  0  0
    3.1860    0.5350   -1.0060 C   0  0  0  0  0  0  0  0  0  0  0  0
    3.1180    1.9360   -1.0430 C   0  0  0  0  0  0  0  0  0  0  0  0
    2.2850    2.6450   -0.1620 O   0  0  0  0  0  0  0  0  0  0  0  0
    0.8820    2.3520    0.0030 C   0  0  0  0  0  0  0  0  0  0  0  0
    0.4560    1.9700    1.4060 C   0  0  0  0  0  0  0  0  0  0  0  0
    1.1510    2.2400    2.3750 O   0  0  0  0  0  0  0  0  0  0  0  0
   -0.8540    1.2400    1.6490 C   0  0  0  0  0  0  0  0  0  0  0  0
   -1.9270    1.8250    2.3340 C   0  0  0  0  0  0  0  0  0  0  0  0
   -3.1100    1.1090    2.5420 C   0  0  0  0  0  0  0  0  0  0  0  0
   -3.2470   -0.2020    2.0710 C   0  0  0  0  0  0  0  0  0  0  0  0
   -4.5550   -0.9720    2.3220 C   0  0  0  0  0  0  0  0  0  0  0  0
   -2.1850   -0.7960    1.3760 C   0  0  0  0  0  0  0  0  0  0  0  0
   -2.3020   -2.2310    0.8360 C   0  0  0  0  0  0  0  0  0  0  0  0
   -1.0050   -0.0690    1.1730 C   0  0  0  0  0  0  0  0  0  0  0  0
    3.9660    5.9900   -3.1860 H   0  0  0  0  0  0  0  0  0  0  0  0
    5.0340    4.6820   -3.7510 H   0  0  0  0  0  0  0  0  0  0  0  0
    3.2650    4.6070   -4.0620 H   0  0  0  0  0  0  0  0  0  0  0  0
    5.3460    2.4370   -3.5830 H   0  0  0  0  0  0  0  0  0  0  0  0
    5.4420   -0.0100   -3.4920 H   0  0  0  0  0  0  0  0  0  0  0  0
    4.0630   -1.2520   -1.8460 H   0  0  0  0  0  0  0  0  0  0  0  0
    2.6010   -0.0440   -0.3040 H   0  0  0  0  0  0  0  0  0  0  0  0
    0.6260    1.5070   -0.6550 H   0  0  0  0  0  0  0  0  0  0  0  0
    0.3060    3.2470   -0.2770 H   0  0  0  0  0  0  0  0  0  0  0  0
   -1.8700    2.8370    2.7170 H   0  0  0  0  0  0  0  0  0  0  0  0
   -3.9280    1.5840    3.0760 H   0  0  0  0  0  0  0  0  0  0  0  0
   -4.3440   -1.8840    2.9010 H   0  0  0  0  0  0  0  0  0  0  0  0
   -5.0160   -1.2490    1.3630 H   0  0  0  0  0  0  0  0  0  0  0  0
   -5.2840   -0.3740    2.8880 H   0  0  0  0  0  0  0  0  0  0  0  0
   -2.4680   -2.9290    1.6690 H   0  0  0  0  0  0  0  0  0  0  0  0
   -1.3930   -2.5490    0.3040 H   0  0  0  0  0  0  0  0  0  0  0  0
   -3.1450   -2.2970    0.1330 H   0  0  0  0  0  0  0  0  0  0  0  0
   -0.1790   -0.5230    0.6350 H   0  0  0  0  0  0  0  0  0  0  0  0
  1 22  1  0  0  0  0
  1 23  1  0  0  0  0
  1 24  1  0  0  0  0
  1  2  1  0  0  0  0
  2  3  2  0  0  0  0
  2  4  1  0  0  0  0
  4  5  2  0  0  0  0
  5 25  1  0  0  0  0
  5  6  1  0  0  0  0
  6 26  1  0  0  0  0
  6  7  2  0  0  0  0
  7 27  1  0  0  0  0
  7  8  1  0  0  0  0
  8 28  1  0  0  0  0
  8  9  2  0  0  0  0
  9  4  1  0  0  0  0
  9 10  1  0  0  0  0
 10 11  1  0  0  0  0
 11 29  1  0  0  0  0
 11 30  1  0  0  0  0
 11 12  1  0  0  0  0
 12 13  2  0  0  0  0
 12 14  1  0  0  0  0
 14 15  2  0  0  0  0
 15 31  1  0  0  0  0
 15 16  1  0  0  0  0
 16 32  1  0  0  0  0
 16 17  2  0  0  0  0
 17 18  1  0  0  0  0
 18 33  1  0  0  0  0
 18 34  1  0  0  0  0
 18 35  1  0  0  0  0
 17 19  1  0  0  0  0
 19 20  1  0  0  0  0
 20 36  1  0  0  0  0
 20 37  1  0  0  0  0
 20 38  1  0  0  0  0
 19 21  2  0  0  0  0
 21 14  1  0  0  0  0
 21 39  1  0  0  0  0
M  END
$$$$
ZINC00624723_000
  -MTS-   02131516403D 0   0.00000     0.00000     0

 43 45  0  0  0  0  0  0  0  0999 V2000
    2.1770   -3.8050   -4.4490 C   0  0  0  0  0  0  0  0  0  0  0  0
    1.1790   -3.1720   -3.6320 O   0  0  0  0  0  0  0  0  0  0  0  0
    1.4770   -2.1030   -2.7790 C   0  0  0  0  0  0  0  0  0  0  0  0
    0.6400   -1.8720   -1.6890 C   0  0  0  0  0  0  0  0  0  0  0  0
    0.8810   -0.8130   -0.8110 C   0  0  0  0  0  0  0  0  0  0  0  0
    1.9800    0.0380   -1.0080 C   0  0  0  0  0  0  0  0  0  0  0  0
    2.2400    1.2050   -0.0700 C   0  0  0  0  0  0  0  0  0  0  0  0
    2.9540    1.0700    0.9120 O   0  0  0  0  0  0  0  0  0  0  0  0
    1.6320    2.5680   -0.3330 C   0  0  0  0  0  0  0  0  0  0  0  0
    0.6200    3.1990    1.0460 S   0  0  0  0  0  0  0  0  0  0  0  0
   -0.7750    2.1910    0.7080 C   0  0  0  0  0  0  0  0  0  0  0  0
   -1.0960    1.1760    1.5200 N   0  0  0  0  0  0  0  0  0  0  0  0
   -2.3320    0.6510    1.4680 C   0  0  0  0  0  0  0  0  0  0  0  0
   -2.7070   -0.2290    2.4840 C   0  0  0  0  0  0  0  0  0  0  0  0
   -4.0070   -0.7410    2.5230 C   0  0  0  0  0  0  0  0  0  0  0  0
   -4.9250   -0.3520    1.5440 C   0  0  0  0  0  0  0  0  0  0  0  0
   -4.5400    0.5130    0.5150 C   0  0  0  0  0  0  0  0  0  0  0  0
   -3.2180    0.9780    0.4390 C   0  0  0  0  0  0  0  0  0  0  0  0
   -2.6910    1.7630   -0.5970 C   0  0  0  0  0  0  0  0  0  0  0  0
   -1.5240    2.4140   -0.3830 N   0  0  0  0  0  0  0  0  0  0  0  0
   -3.3850    1.8950   -1.9480 C   0  0  0  0  0  0  0  0  0  0  0  0
   -2.9940    2.7930   -2.8540 O   0  0  0  0  0  0  0  0  0  0  0  0
   -4.3210    1.1810   -2.2740 O   0  0  0  0  0  0  0  0  0  0  0  0
    2.8380   -0.2050   -2.0920 C   0  0  0  0  0  0  0  0  0  0  0  0
    3.9540    0.6220   -2.2710 O   0  0  0  0  0  0  0  0  0  0  0  0
    4.6520    0.7770   -3.5160 C   0  0  0  0  0  0  0  0  0  0  0  0
    2.5780   -1.2630   -2.9750 C   0  0  0  0  0  0  0  0  0  0  0  0
    1.6860   -4.6030   -5.0240 H   0  0  0  0  0  0  0  0  0  0  0  0
    2.6190   -3.0880   -5.1570 H   0  0  0  0  0  0  0  0  0  0  0  0
    2.9640   -4.2600   -3.8280 H   0  0  0  0  0  0  0  0  0  0  0  0
   -0.2060   -2.5350   -1.5390 H   0  0  0  0  0  0  0  0  0  0  0  0
    0.1930   -0.6740    0.0160 H   0  0  0  0  0  0  0  0  0  0  0  0
    2.4430    3.2900   -0.5160 H   0  0  0  0  0  0  0  0  0  0  0  0
    0.9800    2.5100   -1.2180 H   0  0  0  0  0  0  0  0  0  0  0  0
   -1.9750   -0.5000    3.2350 H   0  0  0  0  0  0  0  0  0  0  0  0
   -4.3010   -1.4310    3.3100 H   0  0  0  0  0  0  0  0  0  0  0  0
   -5.9460   -0.7250    1.5860 H   0  0  0  0  0  0  0  0  0  0  0  0
   -5.2940    0.8160   -0.2050 H   0  0  0  0  0  0  0  0  0  0  0  0
   -3.5380    2.7070   -3.6280 H   0  0  0  0  0  0  0  0  0  0  0  0
    5.4570    1.5090   -3.3610 H   0  0  0  0  0  0  0  0  0  0  0  0
    5.1060   -0.1740   -3.8360 H   0  0  0  0  0  0  0  0  0  0  0  0
    3.9790    1.1580   -4.3000 H   0  0  0  0  0  0  0  0  0  0  0  0
    3.2320   -1.4330   -3.8140 H   0  0  0  0  0  0  0  0  0  0  0  0
  1 28  1  0  0  0  0
  1 29  1  0  0  0  0
  1 30  1  0  0  0  0
  1  2  1  0  0  0  0
  2  3  1  0  0  0  0
  3  4  2  0  0  0  0
  4 31  1  0  0  0  0
  4  5  1  0  0  0  0
  5 32  1  0  0  0  0
  5  6  2  0  0  0  0
  6  7  1  0  0  0  0
  7  8  2  0  0  0  0
  7  9  1  0  0  0  0
  9 33  1  0  0  0  0
  9 34  1  0  0  0  0
  9 10  1  0  0  0  0
 10 11  1  0  0  0  0
 11 12  2  0  0  0  0
 12 13  1  0  0  0  0
 13 14  1  0  0  0  0
 14 35  1  0  0  0  0
 14 15  2  0  0  0  0
 15 36  1  0  0  0  0
 15 16  1  0  0  0  0
 16 37  1  0  0  0  0
 16 17  2  0  0  0  0
 17 38  1  0  0  0  0
 17 18  1  0  0  0  0
 18 13  2  0  0  0  0
 18 19  1  0  0  0  0
 19 20  2  0  0  0  0
 20 11  1  0  0  0  0
 19 21  1  0  0  0  0
 21 22  1  0  0  0  0
 22 39  1  0  0  0  0
 21 23  2  0  0  0  0
  6 24  1  0  0  0  0
 24 25  1  0  0  0  0
 25 26  1  0  0  0  0
 26 40  1  0  0  0  0
 26 41  1  0  0  0  0
 26 42  1  0  0  0  0
 24 27  2  0  0  0  0
 27  3  1  0  0  0  0
 27 43  1  0  0  0  0
M  END
$$$$
ZINC00752284_000
  -MTS-   02131516403D 0   0.00000     0.00000     0

 49 51  0  0  0  0  0  0  0  0999 V2000
    4.4400    5.1220   -2.1180 F   0  0  0  0  0  0  0  0  0  0  0  0
    4.0500    4.4320   -3.2260 C   0  0  0  0  0  0  0  0  0  0  0  0
    2.6920    4.3350   -3.2730 F   0  0  0  0  0  0  0  0  0  0  0  0
    4.4260    5.2000   -4.2870 F   0  0  0  0  0  0  0  0  0  0  0  0
    4.7180    3.0380   -3.3550 C   0  0  0  0  0  0  0  0  0  0  0  0
    5.1770    2.5980   -4.6050 C   0  0  0  0  0  0  0  0  0  0  0  0
    5.6990    1.3130   -4.7710 C   0  0  0  0  0  0  0  0  0  0  0  0
    5.7490    0.4370   -3.6850 C   0  0  0  0  0  0  0  0  0  0  0  0
    5.3410    0.8780   -2.4270 C   0  0  0  0  0  0  0  0  0  0  0  0
    4.8670    2.1850   -2.2450 C   0  0  0  0  0  0  0  0  0  0  0  0
    4.4940    2.6700   -0.8390 C   0  0  0  0  0  0  0  0  0  0  0  0
    3.0520    3.0060   -0.8840 N   0  0  0  0  0  0  0  0  0  0  0  0
    2.1740    1.8020   -0.9350 C   0  0  0  0  0  0  0  0  0  0  0  0
    0.6470    2.1270   -0.9180 C   0  0  0  0  0  0  0  0  0  0  0  0
    0.2710    3.0060    0.2230 N   0  0  0  0  0  0  0  0  0  0  0  0
    1.0990    4.2390    0.1600 C   0  0  0  0  0  0  0  0  0  0  0  0
    2.6230    3.9130    0.2130 C   0  0  0  0  0  0  0  0  0  0  0  0
   -1.1810    3.2620    0.3500 C   0  0  0  0  0  0  0  0  0  0  0  0
   -1.8250    1.9970    0.8450 C   0  0  0  0  0  0  0  0  0  0  0  0
   -3.0270    1.5460    0.4570 C   0  0  0  0  0  0  0  0  0  0  0  0
   -3.6210    0.2760    1.0290 C   0  0  0  0  0  0  0  0  0  0  0  0
   -4.6950    0.3510    1.9220 C   0  0  0  0  0  0  0  0  0  0  0  0
   -5.1070   -0.7860    2.6260 C   0  0  0  0  0  0  0  0  0  0  0  0
   -4.4730   -2.0100    2.4000 C   0  0  0  0  0  0  0  0  0  0  0  0
   -3.4990   -2.1170    1.4050 C   0  0  0  0  0  0  0  0  0  0  0  0
   -3.1040   -0.9810    0.6930 C   0  0  0  0  0  0  0  0  0  0  0  0
    5.1320    3.2500   -5.4750 H   0  0  0  0  0  0  0  0  0  0  0  0
    6.0620    0.9910   -5.7440 H   0  0  0  0  0  0  0  0  0  0  0  0
    6.1040   -0.5820   -3.8210 H   0  0  0  0  0  0  0  0  0  0  0  0
    5.3940    0.1900   -1.5880 H   0  0  0  0  0  0  0  0  0  0  0  0
    5.1180    3.5450   -0.6070 H   0  0  0  0  0  0  0  0  0  0  0  0
    4.6990    1.9090   -0.0690 H   0  0  0  0  0  0  0  0  0  0  0  0
    2.3920    1.1530   -0.0700 H   0  0  0  0  0  0  0  0  0  0  0  0
    2.3820    1.2320   -1.8550 H   0  0  0  0  0  0  0  0  0  0  0  0
    0.3700    2.6140   -1.8670 H   0  0  0  0  0  0  0  0  0  0  0  0
    0.1020    1.1710   -0.8610 H   0  0  0  0  0  0  0  0  0  0  0  0
    0.8900    4.7930   -0.7700 H   0  0  0  0  0  0  0  0  0  0  0  0
    0.8560    4.9010    1.0060 H   0  0  0  0  0  0  0  0  0  0  0  0
    2.8490    3.4500    1.1880 H   0  0  0  0  0  0  0  0  0  0  0  0
    3.1810    4.8610    0.1410 H   0  0  0  0  0  0  0  0  0  0  0  0
   -1.6180    3.6120   -0.5990 H   0  0  0  0  0  0  0  0  0  0  0  0
   -1.3570    4.0220    1.1290 H   0  0  0  0  0  0  0  0  0  0  0  0
   -1.2240    1.4680    1.5830 H   0  0  0  0  0  0  0  0  0  0  0  0
   -3.6230    2.1000   -0.2700 H   0  0  0  0  0  0  0  0  0  0  0  0
   -5.2030    1.2970    2.0810 H   0  0  0  0  0  0  0  0  0  0  0  0
   -5.9150   -0.7160    3.3510 H   0  0  0  0  0  0  0  0  0  0  0  0
   -4.7380   -2.8780    2.9980 H   0  0  0  0  0  0  0  0  0  0  0  0
   -3.0470   -3.0790    1.1840 H   0  0  0  0  0  0  0  0  0  0  0  0
   -2.3990   -1.0740   -0.1240 H   0  0  0  0  0  0  0  0  0  0  0  0
  1  2  1  0  0  0  0
  2  3  1  0  0  0  0
  2  4  1  0  0  0  0
  2  5  1  0  0  0  0
  5  6  2  0  0  0  0
  6 27  1  0  0  0  0
  6  7  1  0  0  0  0
  7 28  1  0  0  0  0
  7  8  2  0  0  0  0
  8 29  1  0  0  0  0
  8  9  1  0  0  0  0
  9 30  1  0  0  0  0
  9 10  2  0  0  0  0
 10  5  1  0  0  0  0
 10 11  1  0  0  0  0
 11 31  1  0  0  0  0
 11 32  1  0  0  0  0
 11 12  1  0  0  0  0
 12 13  1  0  0  0  0
 13 33  1  0  0  0  0
 13 34  1  0  0  0  0
 13 14  1  0  0  0  0
 14 35  1  0  0  0  0
 14 36  1  0  0  0  0
 14 15  1  0  0  0  0
 15 16  1  0  0  0  0
 16 37  1  0  0  0  0
 16 38  1  0  0  0  0
 16 17  1  0  0  0  0
 17 12  1  0  0  0  0
 17 39  1  0  0  0  0
 17 40  1  0  0  0  0
 15 18  1  0  0  0  0
 18 41  1  0  0  0  0
 18 42  1  0  0  0  0
 18 19  1  0  0  0  0
 19 43  1  0  0  0  0
 19 20  2  0  0  0  0
 20 44  1  0  0  0  0
 20 21  1  0  0  0  0
 21 22  2  0  0  0  0
 22 45  1  0  0  0  0
 22 23  1  0  0  0  0
 23 46  1  0  0  0  0
 23 24  2  0  0  0  0
 24 47  1  0  0  0  0
 24 25  1  0  0  0  0
 25 48  1  0  0  0  0
 25 26  2  0  0  0  0
 26 21  1  0  0  0  0
 26 49  1  0  0  0  0
M  END
$$$$
ZINC01001656_000
  -MTS-   02131516403D 0   0.00000     0.00000     0

 24 25  0  0  1  0  0  0  0  0999 V2000
   -0.1210    1.8780    1.7230 C   0  0  0  0  0  0  0  0  0  0  0  0
   -1.6340    2.1240    1.5020 C   0  0  0  0  0  0  0  0  0  0  0  0
   -1.8960    3.5680    1.0030 C   0  0  0  0  0  0  0  0  0  0  0  0
   -2.1540    1.1470    0.5860 O   0  0  0  0  0  0  0  0  0  0  0  0
   -3.5330    0.9400    0.8990 C   0  0  2  0  0  0  0  0  0  0  0  0
   -3.9750   -0.4430    0.3740 C   0  0  0  0  0  0  0  0  0  0  0  0
   -4.1940   -1.3500    1.8920 S   0  0  0  0  0  0  0  0  0  0  0  0
   -5.4850   -0.9960    2.4410 O   0  0  0  0  0  0  0  0  0  0  0  0
   -3.8170   -2.7360    1.7150 O   0  0  0  0  0  0  0  0  0  0  0  0
   -2.9520   -0.4780    2.8190 C   0  0  0  0  0  0  0  0  0  0  0  0
   -3.4050    0.9410    2.4370 C   0  0  1  0  0  0  0  0  0  0  0  0
   -2.3650    1.8860    2.7150 O   0  0  0  0  0  0  0  0  0  0  0  0
    0.0460    0.8490    2.0760 H   0  0  0  0  0  0  0  0  0  0  0  0
    0.4290    2.0210    0.7810 H   0  0  0  0  0  0  0  0  0  0  0  0
    0.2730    2.5740    2.4790 H   0  0  0  0  0  0  0  0  0  0  0  0
   -2.9720    3.7710    0.9000 H   0  0  0  0  0  0  0  0  0  0  0  0
   -1.4140    3.7190    0.0250 H   0  0  0  0  0  0  0  0  0  0  0  0
   -1.4810    4.2920    1.7200 H   0  0  0  0  0  0  0  0  0  0  0  0
   -4.1690    1.7590    0.5230 H   0  0  0  0  0  0  0  0  0  0  0  0
   -3.1830   -0.9090   -0.2320 H   0  0  0  0  0  0  0  0  0  0  0  0
   -4.9160   -0.4200   -0.1980 H   0  0  0  0  0  0  0  0  0  0  0  0
   -1.9500   -0.7200    2.4330 H   0  0  0  0  0  0  0  0  0  0  0  0
   -3.0030   -0.6810    3.8990 H   0  0  0  0  0  0  0  0  0  0  0  0
   -4.3380    1.2240    2.9520 H   0  0  0  0  0  0  0  0  0  0  0  0
  1 13  1  0  0  0  0
  1 14  1  0  0  0  0
  1 15  1  0  0  0  0
  1  2  1  0  0  0  0
  2  3  1  0  0  0  0
  3 16  1  0  0  0  0
  3 17  1  0  0  0  0
  3 18  1  0  0  0  0
  2  4  1  0  0  0  0
  4  5  1  0  0  0  0
  5 19  1  0  0  0  0
  5  6  1  0  0  0  0
  6 20  1  0  0  0  0
  6 21  1  0  0  0  0
  6  7  1  0  0  0  0
  7  8  2  0  0  0  0
  7  9  2  0  0  0  0
  7 10  1  0  0  0  0
 10 22  1  0  0  0  0
 10 23  1  0  0  0  0
 10 11  1  0  0  0  0
 11  5  1  0  0  0  0
 11 24  1  0  0  0  0
 11 12  1  0  0  0  0
 12  2  1  0  0  0  0
M  END
$$$$
ZINC01039681_000
  -MTS-   02131516403D 0   0.00000     0.00000     0

 44 46  0  0  0  0  0  0  0  0999 V2000
   -4.5120   -1.4660    2.6880 C   0  0  0  0  0  0  0  0  0  0  0  0
   -3.5180   -1.7930    1.7040 O   0  0  0  0  0  0  0  0  0  0  0  0
   -3.1360   -0.7400    0.9820 C   0  0  0  0  0  0  0  0  0  0  0  0
   -3.6310    0.3620    1.1540 O   0  0  0  0  0  0  0  0  0  0  0  0
   -2.0700   -0.9030   -0.0790 C   0  0  0  0  0  0  0  0  0  0  0  0
   -2.4470   -1.7880   -1.5540 S   0  0  0  0  0  0  0  0  0  0  0  0
   -0.7740   -1.5700   -2.0430 C   0  0  0  0  0  0  0  0  0  0  0  0
   -0.0250   -0.8000   -1.1510 C   0  0  0  0  0  0  0  0  0  0  0  0
    1.3910   -0.4530   -1.4150 C   0  0  0  0  0  0  0  0  0  0  0  0
    1.7180    0.4020   -2.4710 C   0  0  0  0  0  0  0  0  0  0  0  0
    3.0520    0.7500   -2.6970 C   0  0  0  0  0  0  0  0  0  0  0  0
    4.0560    0.2390   -1.8690 C   0  0  0  0  0  0  0  0  0  0  0  0
    3.7310   -0.6300   -0.8230 C   0  0  0  0  0  0  0  0  0  0  0  0
    2.3960   -0.9730   -0.5950 C   0  0  0  0  0  0  0  0  0  0  0  0
   -0.7580   -0.4070   -0.0210 C   0  0  0  0  0  0  0  0  0  0  0  0
   -0.1130    0.6530    1.2730 S   0  0  0  0  0  0  0  0  0  0  0  0
    0.9810    0.0310    1.9730 O   0  0  0  0  0  0  0  0  0  0  0  0
   -1.1960    1.2670    1.9920 O   0  0  0  0  0  0  0  0  0  0  0  0
    0.5750    1.9140    0.3040 N   0  0  0  0  0  0  0  0  0  0  0  0
    1.9730    2.2870    0.4570 C   0  0  0  0  0  0  0  0  0  0  0  0
    2.1360    3.8370    0.5110 C   0  0  0  0  0  0  0  0  0  0  0  0
    1.4170    4.5040   -0.5530 O   0  0  0  0  0  0  0  0  0  0  0  0
    0.0060    4.1800   -0.5290 C   0  0  0  0  0  0  0  0  0  0  0  0
   -0.2510    2.6460   -0.6410 C   0  0  0  0  0  0  0  0  0  0  0  0
   -0.2010   -2.1800   -3.3260 C   0  0  0  0  0  0  0  0  0  0  0  0
    0.9310   -2.8760   -3.0360 F   0  0  0  0  0  0  0  0  0  0  0  0
    0.0880   -1.1880   -4.2120 F   0  0  0  0  0  0  0  0  0  0  0  0
   -1.1050   -3.0240   -3.8940 F   0  0  0  0  0  0  0  0  0  0  0  0
   -4.7530   -2.3930    3.2290 H   0  0  0  0  0  0  0  0  0  0  0  0
   -4.1410   -0.7310    3.4190 H   0  0  0  0  0  0  0  0  0  0  0  0
   -5.4370   -1.0920    2.2210 H   0  0  0  0  0  0  0  0  0  0  0  0
    0.9350    0.7900   -3.1140 H   0  0  0  0  0  0  0  0  0  0  0  0
    3.3080    1.4180   -3.5160 H   0  0  0  0  0  0  0  0  0  0  0  0
    5.0920    0.5190   -2.0380 H   0  0  0  0  0  0  0  0  0  0  0  0
    4.5140   -1.0360   -0.1880 H   0  0  0  0  0  0  0  0  0  0  0  0
    2.1360   -1.6420    0.2210 H   0  0  0  0  0  0  0  0  0  0  0  0
    2.5030    1.9020   -0.4280 H   0  0  0  0  0  0  0  0  0  0  0  0
    2.4300    1.8430    1.3510 H   0  0  0  0  0  0  0  0  0  0  0  0
    1.7760    4.2090    1.4850 H   0  0  0  0  0  0  0  0  0  0  0  0
    3.2000    4.1040    0.4190 H   0  0  0  0  0  0  0  0  0  0  0  0
   -0.4430    4.5550    0.4040 H   0  0  0  0  0  0  0  0  0  0  0  0
   -0.4740    4.7030   -1.3710 H   0  0  0  0  0  0  0  0  0  0  0  0
    0.0380    2.3090   -1.6490 H   0  0  0  0  0  0  0  0  0  0  0  0
   -1.3210    2.4350   -0.4970 H   0  0  0  0  0  0  0  0  0  0  0  0
  1 29  1  0  0  0  0
  1 30  1  0  0  0  0
  1 31  1  0  0  0  0
  1  2  1  0  0  0  0
  2  3  1  0  0  0  0
  3  4  2  0  0  0  0
  3  5  1  0  0  0  0
  5  6  1  0  0  0  0
  6  7  1  0  0  0  0
  7  8  2  0  0  0  0
  8  9  1  0  0  0  0
  9 10  2  0  0  0  0
 10 32  1  0  0  0  0
 10 11  1  0  0  0  0
 11 33  1  0  0  0  0
 11 12  2  0  0  0  0
 12 34  1  0  0  0  0
 12 13  1  0  0  0  0
 13 35  1  0  0  0  0
 13 14  2  0  0  0  0
 14  9  1  0  0  0  0
 14 36  1  0  0  0  0
  8 15  1  0  0  0  0
 15  5  2  0  0  0  0
 15 16  1  0  0  0  0
 16 17  2  0  0  0  0
 16 18  2  0  0  0  0
 16 19  1  0  0  0  0
 19 20  1  0  0  0  0
 20 37  1  0  0  0  0
 20 38  1  0  0  0  0
 20 21  1  0  0  0  0
 21 39  1  0  0  0  0
 21 40  1  0  0  0  0
 21 22  1  0  0  0  0
 22 23  1  0  0  0  0
 23 41  1  0  0  0  0
 23 42  1  0  0  0  0
 23 24  1  0  0  0  0
 24 19  1  0  0  0  0
 24 43  1  0  0  0  0
 24 44  1  0  0  0  0
  7 25  1  0  0  0  0
 25 26  1  0  0  0  0
 25 27  1  0  0  0  0
 25 28  1  0  0  0  0
M  END
$$$$
ZINC01106739_000
  -MTS-   02131516403D 0   0.00000     0.00000     0

 40 42  0  0  0  0  0  0  0  0999 V2000
   -3.7790   -2.2790    1.5090 C   0  0  0  0  0  0  0  0  0  0  0  0
   -3.4100   -0.8240    1.1660 C   0  0  0  0  0  0  0  0  0  0  0  0
   -2.8680   -0.5540   -0.0980 C   0  0  0  0  0  0  0  0  0  0  0  0
   -2.4370    0.7310   -0.4340 C   0  0  0  0  0  0  0  0  0  0  0  0
   -2.5670    1.7740    0.4860 C   0  0  0  0  0  0  0  0  0  0  0  0
   -2.1070    3.1920    0.1190 C   0  0  0  0  0  0  0  0  0  0  0  0
   -0.6190    3.2480    0.2900 C   0  0  0  0  0  0  0  0  0  0  0  0
    0.0780    2.9490    1.3060 N   0  0  0  0  0  0  0  0  0  0  0  0
    1.4620    3.1500    1.0230 C   0  0  0  0  0  0  0  0  0  0  0  0
    2.3650    2.9630    1.8120 O   0  0  0  0  0  0  0  0  0  0  0  0
    1.6290    3.5700   -0.2150 N   0  0  0  0  0  0  0  0  0  0  0  0
    2.8670    3.9450   -0.8400 C   0  0  0  0  0  0  0  0  0  0  0  0
    3.2870    2.7450   -1.6980 C   0  0  0  0  0  0  0  0  0  0  0  0
    3.3970    2.8740   -3.0880 C   0  0  0  0  0  0  0  0  0  0  0  0
    3.8330    1.7950   -3.8610 C   0  0  0  0  0  0  0  0  0  0  0  0
    4.1410    0.5750   -3.2540 C   0  0  0  0  0  0  0  0  0  0  0  0
    4.7400   -0.8490   -4.2770 Br  0  0  0  0  0  0  0  0  0  0  0  0
    3.9960    0.4320   -1.8720 C   0  0  0  0  0  0  0  0  0  0  0  0
    3.5590    1.5100   -1.0950 C   0  0  0  0  0  0  0  0  0  0  0  0
    0.3890    3.6800   -0.7230 C   0  0  0  0  0  0  0  0  0  0  0  0
    0.1380    4.0780   -1.8460 O   0  0  0  0  0  0  0  0  0  0  0  0
   -3.1180    1.5080    1.7430 C   0  0  0  0  0  0  0  0  0  0  0  0
   -3.5870    0.2280    2.0820 C   0  0  0  0  0  0  0  0  0  0  0  0
   -4.1990    0.0410    3.2810 N   0  3  0  0  0  0  0  0  0  0  0  0
   -5.1060   -1.0140    3.4940 O   0  5  0  0  0  0  0  0  0  0  0  0
   -4.0190    0.8160    4.1840 O   0  0  0  0  0  0  0  0  0  0  0  0
   -4.8700   -2.4120    1.4480 H   0  0  0  0  0  0  0  0  0  0  0  0
   -3.4250   -2.5300    2.5200 H   0  0  0  0  0  0  0  0  0  0  0  0
   -3.3100   -2.9910    0.8140 H   0  0  0  0  0  0  0  0  0  0  0  0
   -2.7740   -1.3460   -0.8370 H   0  0  0  0  0  0  0  0  0  0  0  0
   -1.9990    0.9110   -1.4130 H   0  0  0  0  0  0  0  0  0  0  0  0
   -2.5860    3.9510    0.7560 H   0  0  0  0  0  0  0  0  0  0  0  0
   -2.3610    3.4180   -0.9290 H   0  0  0  0  0  0  0  0  0  0  0  0
    3.6330    4.1720   -0.0810 H   0  0  0  0  0  0  0  0  0  0  0  0
    2.7360    4.8440   -1.4610 H   0  0  0  0  0  0  0  0  0  0  0  0
    3.1420    3.8140   -3.5740 H   0  0  0  0  0  0  0  0  0  0  0  0
    3.9330    1.8970   -4.9370 H   0  0  0  0  0  0  0  0  0  0  0  0
    4.2240   -0.5210   -1.4060 H   0  0  0  0  0  0  0  0  0  0  0  0
    3.4310    1.3820   -0.0230 H   0  0  0  0  0  0  0  0  0  0  0  0
   -3.1830    2.3170    2.4670 H   0  0  0  0  0  0  0  0  0  0  0  0
  1 27  1  0  0  0  0
  1 28  1  0  0  0  0
  1 29  1  0  0  0  0
  1  2  1  0  0  0  0
  2  3  2  0  0  0  0
  3 30  1  0  0  0  0
  3  4  1  0  0  0  0
  4 31  1  0  0  0  0
  4  5  2  0  0  0  0
  5  6  1  0  0  0  0
  6 32  1  0  0  0  0
  6 33  1  0  0  0  0
  6  7  1  0  0  0  0
  7  8  2  0  0  0  0
  8  9  1  0  0  0  0
  9 10  2  0  0  0  0
  9 11  1  0  0  0  0
 11 12  1  0  0  0  0
 12 34  1  0  0  0  0
 12 35  1  0  0  0  0
 12 13  1  0  0  0  0
 13 14  2  0  0  0  0
 14 36  1  0  0  0  0
 14 15  1  0  0  0  0
 15 37  1  0  0  0  0
 15 16  2  0  0  0  0
 16 17  1  0  0  0  0
 16 18  1  0  0  0  0
 18 38  1  0  0  0  0
 18 19  2  0  0  0  0
 19 13  1  0  0  0  0
 19 39  1  0  0  0  0
 11 20  1  0  0  0  0
 20  7  1  0  0  0  0
 20 21  2  0  0  0  0
  5 22  1  0  0  0  0
 22 40  1  0  0  0  0
 22 23  2  0  0  0  0
 23  2  1  0  0  0  0
 23 24  1  0  0  0  0
 24 25  1  0  0  0  0
 24 26  2  0  0  0  0
M  CHG  2  24   1  25  -1
M  END
$$$$
ZINC01271882_000
  -MTS-   02131516403D 0   0.00000     0.00000     0

 56 60  0  0  1  0  0  0  0  0999 V2000
   -4.8160   -1.5990    2.4180 C   0  0  0  0  0  0  0  0  0  0  0  0
   -3.6580   -0.8970    2.8930 O   0  0  0  0  0  0  0  0  0  0  0  0
   -3.0710   -0.0320    1.9710 C   0  0  0  0  0  0  0  0  0  0  0  0
   -2.0410   -0.4750    1.1350 C   0  0  0  0  0  0  0  0  0  0  0  0
   -1.4170    0.4270    0.2640 C   0  0  0  0  0  0  0  0  0  0  0  0
   -1.8240    1.7650    0.2460 C   0  0  0  0  0  0  0  0  0  0  0  0
   -2.8990    2.1900    1.0320 C   0  0  0  0  0  0  0  0  0  0  0  0
   -3.5190    1.2940    1.9040 C   0  0  0  0  0  0  0  0  0  0  0  0
   -4.5780    1.7370    2.7000 O   0  0  0  0  0  0  0  0  0  0  0  0
   -0.3120   -0.0100   -0.6670 C   0  0  0  0  0  0  0  0  0  0  0  0
   -0.2270   -1.3300   -1.3990 C   0  0  0  0  0  0  0  0  0  0  0  0
    0.7210   -0.9370   -2.5670 C   0  0  2  0  0  0  0  0  0  0  0  0
    1.4430    0.1150   -1.9020 N   0  0  0  0  0  0  0  0  0  0  0  0
    0.6940    0.7130   -0.9550 N   0  0  0  0  0  0  0  0  0  0  0  0
    2.8720    0.2980   -2.0990 C   0  0  0  0  0  0  0  0  0  0  0  0
    3.0850    1.0700   -3.4200 C   0  0  0  0  0  0  0  0  0  0  0  0
    4.5950    1.2830   -3.6090 C   0  0  0  0  0  0  0  0  0  0  0  0
    5.0870    1.9000   -2.3940 N   0  0  0  0  0  0  0  0  0  0  0  0
    4.9700    1.2190   -1.1230 C   0  0  0  0  0  0  0  0  0  0  0  0
    3.4690    1.0050   -0.8630 C   0  0  0  0  0  0  0  0  0  0  0  0
    5.8530    3.4520   -2.4480 S   0  0  0  0  0  0  0  0  0  0  0  0
    4.5200    4.5690   -1.9670 C   0  0  0  0  0  0  0  0  0  0  0  0
    6.2210    3.6930   -3.8190 O   0  0  0  0  0  0  0  0  0  0  0  0
    6.8590    3.4270   -1.4180 O   0  0  0  0  0  0  0  0  0  0  0  0
    3.5220   -0.9810   -2.1250 O   0  0  0  0  0  0  0  0  0  0  0  0
    2.9820   -1.9700   -2.9340 C   0  0  0  0  0  0  0  0  0  0  0  0
    3.8260   -2.9060   -3.5320 C   0  0  0  0  0  0  0  0  0  0  0  0
    3.2990   -3.8830   -4.3840 C   0  0  0  0  0  0  0  0  0  0  0  0
    1.9120   -3.9950   -4.5320 C   0  0  0  0  0  0  0  0  0  0  0  0
    1.0590   -3.0820   -3.8990 C   0  0  0  0  0  0  0  0  0  0  0  0
    1.6030   -2.0350   -3.1450 C   0  0  0  0  0  0  0  0  0  0  0  0
   -5.1890   -2.2300    3.2380 H   0  0  0  0  0  0  0  0  0  0  0  0
   -5.6020   -0.8820    2.1330 H   0  0  0  0  0  0  0  0  0  0  0  0
   -4.5750   -2.2440    1.5580 H   0  0  0  0  0  0  0  0  0  0  0  0
   -1.7240   -1.5090    1.1740 H   0  0  0  0  0  0  0  0  0  0  0  0
   -1.3000    2.4730   -0.3930 H   0  0  0  0  0  0  0  0  0  0  0  0
   -3.2650    3.2110    0.9790 H   0  0  0  0  0  0  0  0  0  0  0  0
   -5.2190    2.1990    2.1660 H   0  0  0  0  0  0  0  0  0  0  0  0
    0.2580   -2.0680   -0.7460 H   0  0  0  0  0  0  0  0  0  0  0  0
   -1.2070   -1.7020   -1.7330 H   0  0  0  0  0  0  0  0  0  0  0  0
    0.1630   -0.4650   -3.3990 H   0  0  0  0  0  0  0  0  0  0  0  0
    2.5730    2.0430   -3.3630 H   0  0  0  0  0  0  0  0  0  0  0  0
    2.6720    0.5060   -4.2710 H   0  0  0  0  0  0  0  0  0  0  0  0
    5.1120    0.3220   -3.7510 H   0  0  0  0  0  0  0  0  0  0  0  0
    4.7530    1.9000   -4.5050 H   0  0  0  0  0  0  0  0  0  0  0  0
    5.5190    0.2660   -1.1920 H   0  0  0  0  0  0  0  0  0  0  0  0
    5.3950    1.8010   -0.2900 H   0  0  0  0  0  0  0  0  0  0  0  0
    2.9790    1.9750   -0.6920 H   0  0  0  0  0  0  0  0  0  0  0  0
    3.3320    0.3850    0.0400 H   0  0  0  0  0  0  0  0  0  0  0  0
    4.8990    5.6010   -1.9840 H   0  0  0  0  0  0  0  0  0  0  0  0
    4.1710    4.3300   -0.9520 H   0  0  0  0  0  0  0  0  0  0  0  0
    3.6790    4.4780   -2.6710 H   0  0  0  0  0  0  0  0  0  0  0  0
    4.8900   -2.8610   -3.3280 H   0  0  0  0  0  0  0  0  0  0  0  0
    3.9650   -4.5440   -4.9320 H   0  0  0  0  0  0  0  0  0  0  0  0
    1.4970   -4.7900   -5.1460 H   0  0  0  0  0  0  0  0  0  0  0  0
   -0.0180   -3.1810   -4.0080 H   0  0  0  0  0  0  0  0  0  0  0  0
  1 32  1  0  0  0  0
  1 33  1  0  0  0  0
  1 34  1  0  0  0  0
  1  2  1  0  0  0  0
  2  3  1  0  0  0  0
  3  4  2  0  0  0  0
  4 35  1  0  0  0  0
  4  5  1  0  0  0  0
  5  6  2  0  0  0  0
  6 36  1  0  0  0  0
  6  7  1  0  0  0  0
  7 37  1  0  0  0  0
  7  8  2  0  0  0  0
  8  3  1  0  0  0  0
  8  9  1  0  0  0  0
  9 38  1  0  0  0  0
  5 10  1  0  0  0  0
 10 11  1  0  0  0  0
 11 39  1  0  0  0  0
 11 40  1  0  0  0  0
 11 12  1  0  0  0  0
 12 41  1  0  0  0  0
 12 13  1  0  0  0  0
 13 14  1  0  0  0  0
 14 10  2  0  0  0  0
 13 15  1  0  0  0  0
 15 16  1  0  0  0  0
 16 42  1  0  0  0  0
 16 43  1  0  0  0  0
 16 17  1  0  0  0  0
 17 44  1  0  0  0  0
 17 45  1  0  0  0  0
 17 18  1  0  0  0  0
 18 19  1  0  0  0  0
 19 46  1  0  0  0  0
 19 47  1  0  0  0  0
 19 20  1  0  0  0  0
 20 15  1  0  0  0  0
 20 48  1  0  0  0  0
 20 49  1  0  0  0  0
 18 21  1  0  0  0  0
 21 22  1  0  0  0  0
 22 50  1  0  0  0  0
 22 51  1  0  0  0  0
 22 52  1  0  0  0  0
 21 23  2  0  0  0  0
 21 24  2  0  0  0  0
 15 25  1  0  0  0  0
 25 26  1  0  0  0  0
 26 27  1  0  0  0  0
 27 53  1  0  0  0  0
 27 28  2  0  0  0  0
 28 54  1  0  0  0  0
 28 29  1  0  0  0  0
 29 55  1  0  0  0  0
 29 30  2  0  0  0  0
 30 56  1  0  0  0  0
 30 31  1  0  0  0  0
 31 12  1  0  0  0  0
 31 26  2  0  0  0  0
M  END
$$$$
ZINC01386270_000
  -MTS-   02131516403D 0   0.00000     0.00000     0

 31 33  0  0  1  0  0  0  0  0999 V2000
    2.6090   -3.9770   -4.2470 Cl  0  0  0  0  0  0  0  0  0  0  0  0
    1.9400   -2.7190   -3.2270 C   0  0  0  0  0  0  0  0  0  0  0  0
    2.7510   -2.1020   -2.2720 C   0  0  0  0  0  0  0  0  0  0  0  0
    2.2280   -1.1010   -1.4490 C   0  0  0  0  0  0  0  0  0  0  0  0
    0.8860   -0.7190   -1.5650 C   0  0  0  0  0  0  0  0  0  0  0  0
    0.0800   -1.3360   -2.5290 C   0  0  0  0  0  0  0  0  0  0  0  0
    0.6040   -2.3280   -3.3620 C   0  0  0  0  0  0  0  0  0  0  0  0
   -0.4260   -3.0710   -4.5690 Cl  0  0  0  0  0  0  0  0  0  0  0  0
    0.3240    0.3700   -0.6320 C   0  0  2  0  0  0  0  0  0  0  0  0
    0.4220   -0.1400    0.8300 C   0  0  0  0  0  0  0  0  0  0  0  0
   -0.0630    0.9480    1.8160 C   0  0  0  0  0  0  0  0  0  0  0  0
    0.8010    2.1680    1.6520 C   0  0  0  0  0  0  0  0  0  0  0  0
    1.0820    2.8520    2.6240 O   0  0  0  0  0  0  0  0  0  0  0  0
    1.3090    2.5410    0.2760 C   0  0  0  0  0  0  0  0  0  0  0  0
    2.0310    3.7280    0.1040 C   0  0  0  0  0  0  0  0  0  0  0  0
    2.5100    4.0870   -1.1590 C   0  0  0  0  0  0  0  0  0  0  0  0
    2.2390    3.2720   -2.2600 C   0  0  0  0  0  0  0  0  0  0  0  0
    1.5020    2.0960   -2.0950 C   0  0  0  0  0  0  0  0  0  0  0  0
    1.0640    1.7050   -0.8220 C   0  0  0  0  0  0  0  0  0  0  0  0
    3.7880   -2.4060   -2.1750 H   0  0  0  0  0  0  0  0  0  0  0  0
    2.8720   -0.6190   -0.7170 H   0  0  0  0  0  0  0  0  0  0  0  0
   -0.9620   -1.0570   -2.6450 H   0  0  0  0  0  0  0  0  0  0  0  0
   -0.7330    0.5670   -0.8750 H   0  0  0  0  0  0  0  0  0  0  0  0
    1.4660   -0.4010    1.0710 H   0  0  0  0  0  0  0  0  0  0  0  0
   -0.1940   -1.0470    0.9490 H   0  0  0  0  0  0  0  0  0  0  0  0
   -1.1100    1.2140    1.6090 H   0  0  0  0  0  0  0  0  0  0  0  0
    0.0030    0.5700    2.8490 H   0  0  0  0  0  0  0  0  0  0  0  0
    2.2180    4.3720    0.9590 H   0  0  0  0  0  0  0  0  0  0  0  0
    3.0870    4.9980   -1.2830 H   0  0  0  0  0  0  0  0  0  0  0  0
    2.6000    3.5540   -3.2460 H   0  0  0  0  0  0  0  0  0  0  0  0
    1.2750    1.4860   -2.9640 H   0  0  0  0  0  0  0  0  0  0  0  0
  1  2  1  0  0  0  0
  2  3  2  0  0  0  0
  3 20  1  0  0  0  0
  3  4  1  0  0  0  0
  4 21  1  0  0  0  0
  4  5  2  0  0  0  0
  5  6  1  0  0  0  0
  6 22  1  0  0  0  0
  6  7  2  0  0  0  0
  7  2  1  0  0  0  0
  7  8  1  0  0  0  0
  5  9  1  0  0  0  0
  9 23  1  0  0  0  0
  9 10  1  0  0  0  0
 10 24  1  0  0  0  0
 10 25  1  0  0  0  0
 10 11  1  0  0  0  0
 11 26  1  0  0  0  0
 11 27  1  0  0  0  0
 11 12  1  0  0  0  0
 12 13  2  0  0  0  0
 12 14  1  0  0  0  0
 14 15  1  0  0  0  0
 15 28  1  0  0  0  0
 15 16  2  0  0  0  0
 16 29  1  0  0  0  0
 16 17  1  0  0  0  0
 17 30  1  0  0  0  0
 17 18  2  0  0  0  0
 18 31  1  0  0  0  0
 18 19  1  0  0  0  0
 19  9  1  0  0  0  0
 19 14  2  0  0  0  0
M  END
$$$$
ZINC01401268_000
  -MTS-   02131516403D 0   0.00000     0.00000     0

 30 31  0  0  0  0  0  0  0  0999 V2000
    2.4660    3.1350    0.4200 C   0  0  0  0  0  0  0  0  0  0  0  0
    0.9450    3.4110    0.2930 C   0  0  0  0  0  0  0  0  0  0  0  0
    0.7060    4.4730   -0.8170 C   0  0  0  0  0  0  0  0  0  0  0  0
    0.3320    2.1480   -0.0370 O   0  0  0  0  0  0  0  0  0  0  0  0
    0.1070    1.3510    1.0150 C   0  0  0  0  0  0  0  0  0  0  0  0
    0.4920    1.6690    2.1290 O   0  0  0  0  0  0  0  0  0  0  0  0
   -0.6200    0.0400    0.8120 C   0  0  0  0  0  0  0  0  0  0  0  0
   -0.9970   -0.7720    1.8190 N   0  0  0  0  0  0  0  0  0  0  0  0
   -1.6450   -1.8610    1.3990 N   0  0  0  0  0  0  0  0  0  0  0  0
   -1.8710   -2.0530   -0.2180 S   0  0  0  0  0  0  0  0  0  0  0  0
   -1.0070   -0.5280   -0.3950 C   0  0  0  0  0  0  0  0  0  0  0  0
   -0.6410    0.2360   -1.9550 S   0  0  0  0  0  0  0  0  0  0  0  0
    0.2250   -1.1180   -2.6950 C   0  0  0  0  0  0  0  0  0  0  0  0
   -0.4630   -2.0220   -3.5080 C   0  0  0  0  0  0  0  0  0  0  0  0
    0.2140   -3.1100   -4.0700 C   0  0  0  0  0  0  0  0  0  0  0  0
    1.5780   -3.2850   -3.8260 C   0  0  0  0  0  0  0  0  0  0  0  0
    2.4290   -4.6360   -4.5450 Cl  0  0  0  0  0  0  0  0  0  0  0  0
    2.2640   -2.3820   -3.0100 C   0  0  0  0  0  0  0  0  0  0  0  0
    1.5890   -1.2930   -2.4490 C   0  0  0  0  0  0  0  0  0  0  0  0
    3.0100    4.0560    0.6810 H   0  0  0  0  0  0  0  0  0  0  0  0
    2.6480    2.3870    1.2070 H   0  0  0  0  0  0  0  0  0  0  0  0
    2.8630    2.7460   -0.5300 H   0  0  0  0  0  0  0  0  0  0  0  0
    0.6030    3.7890    1.2740 H   0  0  0  0  0  0  0  0  0  0  0  0
    1.2770    5.3870   -0.5940 H   0  0  0  0  0  0  0  0  0  0  0  0
   -0.3540    4.7500   -0.9030 H   0  0  0  0  0  0  0  0  0  0  0  0
    1.0390    4.0770   -1.7890 H   0  0  0  0  0  0  0  0  0  0  0  0
   -1.5210   -1.8740   -3.6990 H   0  0  0  0  0  0  0  0  0  0  0  0
   -0.3110   -3.8220   -4.6980 H   0  0  0  0  0  0  0  0  0  0  0  0
    3.3220   -2.5340   -2.8200 H   0  0  0  0  0  0  0  0  0  0  0  0
    2.1170   -0.5820   -1.8210 H   0  0  0  0  0  0  0  0  0  0  0  0
  1 20  1  0  0  0  0
  1 21  1  0  0  0  0
  1 22  1  0  0  0  0
  1  2  1  0  0  0  0
  2 23  1  0  0  0  0
  2  3  1  0  0  0  0
  3 24  1  0  0  0  0
  3 25  1  0  0  0  0
  3 26  1  0  0  0  0
  2  4  1  0  0  0  0
  4  5  1  0  0  0  0
  5  6  2  0  0  0  0
  5  7  1  0  0  0  0
  7  8  1  0  0  0  0
  8  9  2  0  0  0  0
  9 10  1  0  0  0  0
 10 11  1  0  0  0  0
 11  7  2  0  0  0  0
 11 12  1  0  0  0  0
 12 13  1  0  0  0  0
 13 14  2  0  0  0  0
 14 27  1  0  0  0  0
 14 15  1  0  0  0  0
 15 28  1  0  0  0  0
 15 16  2  0  0  0  0
 16 17  1  0  0  0  0
 16 18  1  0  0  0  0
 18 29  1  0  0  0  0
 18 19  2  0  0  0  0
 19 13  1  0  0  0  0
 19 30  1  0  0  0  0
M  END
$$$$
ZINC01649596_000
  -MTS-   02131516403D 0   0.00000     0.00000     0

 22 21  0  0  1  0  0  0  0  0999 V2000
   -4.8000   -0.9030    2.3740 C   0  0  0  0  0  0  0  0  0  0  0  0
   -3.5320   -0.0090    2.3260 C   0  0  1  0  0  0  0  0  0  0  0  0
   -3.8500    1.2590    1.7100 O   0  0  0  0  0  0  0  0  0  0  0  0
   -2.3840   -0.6690    1.5060 C   0  0  1  0  0  0  0  0  0  0  0  0
   -2.2570   -2.1490    1.7460 N   0  0  0  0  0  0  0  0  0  0  0  0
   -1.2010    0.2420    1.8370 C   0  0  0  0  0  0  0  0  0  0  0  0
   -0.3100   -0.0710    2.6150 O   0  0  0  0  0  0  0  0  0  0  0  0
   -1.1660    1.4250    1.2100 O   0  0  0  0  0  0  0  0  0  0  0  0
   -0.0420    2.2160    1.6240 C   0  0  0  0  0  0  0  0  0  0  0  0
   -0.0380    3.4220    0.8020 C   0  0  0  0  0  0  0  0  0  0  0  0
   -0.0330    4.4180    0.1230 C   0  0  0  0  0  0  0  0  0  0  0  0
   -5.6070   -0.3870    2.9180 H   0  0  0  0  0  0  0  0  0  0  0  0
   -5.1520   -1.1210    1.3540 H   0  0  0  0  0  0  0  0  0  0  0  0
   -4.5960   -1.8510    2.8940 H   0  0  0  0  0  0  0  0  0  0  0  0
   -3.1820    0.1550    3.3610 H   0  0  0  0  0  0  0  0  0  0  0  0
   -4.3900    1.8180    2.2620 H   0  0  0  0  0  0  0  0  0  0  0  0
   -2.6120   -0.5210    0.4360 H   0  0  0  0  0  0  0  0  0  0  0  0
   -3.0100   -2.7080    1.2030 H   0  0  0  0  0  0  0  0  0  0  0  0
   -1.2760   -2.5030    1.4510 H   0  0  0  0  0  0  0  0  0  0  0  0
   -0.1210    2.5320    2.6780 H   0  0  0  0  0  0  0  0  0  0  0  0
    0.9190    1.7010    1.4560 H   0  0  0  0  0  0  0  0  0  0  0  0
   -0.0310    5.2900   -0.4740 H   0  0  0  0  0  0  0  0  0  0  0  0
  1 12  1  0  0  0  0
  1 13  1  0  0  0  0
  1 14  1  0  0  0  0
  1  2  1  0  0  0  0
  2 15  1  0  0  0  0
  2  3  1  0  0  0  0
  3 16  1  0  0  0  0
  2  4  1  0  0  0  0
  4 17  1  0  0  0  0
  4  5  1  0  0  0  0
  5 18  1  0  0  0  0
  5 19  1  0  0  0  0
  4  6  1  0  0  0  0
  6  7  2  0  0  0  0
  6  8  1  0  0  0  0
  8  9  1  0  0  0  0
  9 20  1  0  0  0  0
  9 21  1  0  0  0  0
  9 10  1  0  0  0  0
 10 11  3  0  0  0  0
 11 22  1  0  0  0  0
M  END
$$$$
ZINC01708665_000
  -MTS-   02131516403D 0   0.00000     0.00000     0

 45 46  0  0  1  0  0  0  0  0999 V2000
    1.0660   -2.7900   -3.4270 C   0  0  0  0  0  0  0  0  0  0  0  0
   -0.0210   -1.6900   -3.4040 C   0  0  0  0  0  0  0  0  0  0  0  0
    0.3150   -0.7750   -2.3420 O   0  0  0  0  0  0  0  0  0  0  0  0
   -0.5770    0.2110   -2.1930 C   0  0  0  0  0  0  0  0  0  0  0  0
   -1.5850    0.2780   -2.8750 O   0  0  0  0  0  0  0  0  0  0  0  0
   -0.2460    1.2540   -1.1530 C   0  0  2  0  0  0  0  0  0  0  0  0
   -0.6430    2.6560   -1.6960 C   0  0  0  0  0  0  0  0  0  0  0  0
   -2.0880    2.9380   -1.4080 C   0  0  0  0  0  0  0  0  0  0  0  0
   -2.8850    3.2240   -2.2880 O   0  0  0  0  0  0  0  0  0  0  0  0
   -2.5030    2.8690    0.0280 C   0  0  0  0  0  0  0  0  0  0  0  0
   -2.2150    1.4500    0.5920 C   0  0  1  0  0  0  0  0  0  0  0  0
   -2.4680    1.6630    1.9920 O   0  0  0  0  0  0  0  0  0  0  0  0
   -3.2610    0.4510    0.0010 C   0  0  0  0  0  0  0  0  0  0  0  0
   -3.0900   -1.0210    0.4690 C   0  0  2  0  0  0  0  0  0  0  0  0
   -1.6430   -1.5040    0.1990 C   0  0  0  0  0  0  0  0  0  0  0  0
   -0.5630   -0.5160    0.7300 C   0  0  0  0  0  0  0  0  0  0  0  0
   -0.7290    0.9910    0.3280 C   0  0  1  0  0  0  0  0  0  0  0  0
    0.2330    1.7950    1.2710 C   0  0  0  0  0  0  0  0  0  0  0  0
   -3.4670   -1.2320    1.9190 C   0  0  0  0  0  0  0  0  0  0  0  0
   -4.9190   -1.4450    2.2650 C   0  0  0  0  0  0  0  0  0  0  0  0
   -2.5990   -1.2180    2.7810 O   0  0  0  0  0  0  0  0  0  0  0  0
    0.8610   -3.5230   -4.2220 H   0  0  0  0  0  0  0  0  0  0  0  0
    2.0530   -2.3370   -3.6070 H   0  0  0  0  0  0  0  0  0  0  0  0
    1.0890   -3.3130   -2.4590 H   0  0  0  0  0  0  0  0  0  0  0  0
   -1.0030   -2.1670   -3.2430 H   0  0  0  0  0  0  0  0  0  0  0  0
   -0.0310   -1.1720   -4.3770 H   0  0  0  0  0  0  0  0  0  0  0  0
    0.8580    1.2440   -1.1610 H   0  0  0  0  0  0  0  0  0  0  0  0
   -0.0500    3.4500   -1.2180 H   0  0  0  0  0  0  0  0  0  0  0  0
   -0.4450    2.7260   -2.7770 H   0  0  0  0  0  0  0  0  0  0  0  0
   -1.9470    3.6410    0.5820 H   0  0  0  0  0  0  0  0  0  0  0  0
   -3.5720    3.1160    0.1260 H   0  0  0  0  0  0  0  0  0  0  0  0
   -3.3620    1.9440    2.2080 H   0  0  0  0  0  0  0  0  0  0  0  0
   -3.1950    0.4750   -1.0960 H   0  0  0  0  0  0  0  0  0  0  0  0
   -4.2780    0.7740    0.2740 H   0  0  0  0  0  0  0  0  0  0  0  0
   -3.7730   -1.6430   -0.1370 H   0  0  0  0  0  0  0  0  0  0  0  0
   -1.5470   -1.6660   -0.8780 H   0  0  0  0  0  0  0  0  0  0  0  0
   -1.4980   -2.4930    0.6690 H   0  0  0  0  0  0  0  0  0  0  0  0
   -0.5740   -0.6110    1.8250 H   0  0  0  0  0  0  0  0  0  0  0  0
    0.4260   -0.8710    0.3970 H   0  0  0  0  0  0  0  0  0  0  0  0
    1.2680    1.4350    1.1600 H   0  0  0  0  0  0  0  0  0  0  0  0
    0.2320    2.8720    1.0550 H   0  0  0  0  0  0  0  0  0  0  0  0
   -0.0320    1.6740    2.3320 H   0  0  0  0  0  0  0  0  0  0  0  0
   -5.0430   -1.5770    3.3510 H   0  0  0  0  0  0  0  0  0  0  0  0
   -5.5090   -0.5720    1.9480 H   0  0  0  0  0  0  0  0  0  0  0  0
   -5.2980   -2.3420    1.7540 H   0  0  0  0  0  0  0  0  0  0  0  0
  1 22  1  0  0  0  0
  1 23  1  0  0  0  0
  1 24  1  0  0  0  0
  1  2  1  0  0  0  0
  2 25  1  0  0  0  0
  2 26  1  0  0  0  0
  2  3  1  0  0  0  0
  3  4  1  0  0  0  0
  4  5  2  0  0  0  0
  4  6  1  0  0  0  0
  6 27  1  0  0  0  0
  6  7  1  0  0  0  0
  7 28  1  0  0  0  0
  7 29  1  0  0  0  0
  7  8  1  0  0  0  0
  8  9  2  0  0  0  0
  8 10  1  0  0  0  0
 10 30  1  0  0  0  0
 10 31  1  0  0  0  0
 10 11  1  0  0  0  0
 11 12  1  0  0  0  0
 12 32  1  0  0  0  0
 11 13  1  0  0  0  0
 13 33  1  0  0  0  0
 13 34  1  0  0  0  0
 13 14  1  0  0  0  0
 14 35  1  0  0  0  0
 14 15  1  0  0  0  0
 15 36  1  0  0  0  0
 15 37  1  0  0  0  0
 15 16  1  0  0  0  0
 16 38  1  0  0  0  0
 16 39  1  0  0  0  0
 16 17  1  0  0  0  0
 17  6  1  0  0  0  0
 17 11  1  0  0  0  0
 17 18  1  0  0  0  0
 18 40  1  0  0  0  0
 18 41  1  0  0  0  0
 18 42  1  0  0  0  0
 14 19  1  0  0  0  0
 19 20  1  0  0  0  0
 20 43  1  0  0  0  0
 20 44  1  0  0  0  0
 20 45  1  0  0  0  0
 19 21  2  0  0  0  0
M  END
$$$$
ZINC01842861_000
  -MTS-   02131516403D 0   0.00000     0.00000     0

 37 39  0  0  1  0  0  0  0  0999 V2000
    1.6670    3.2450    0.7770 O   0  0  0  0  0  0  0  0  0  0  0  0
    1.7950    2.0170    1.2730 C   0  0  0  0  0  0  0  0  0  0  0  0
    2.3380    1.8820    2.3570 O   0  0  0  0  0  0  0  0  0  0  0  0
    1.2480    0.8710    0.4330 C   0  0  1  0  0  0  0  0  0  0  0  0
    1.2340    1.2350   -1.0760 C   0  0  0  0  0  0  0  0  0  0  0  0
    1.3730   -0.0100   -1.9700 C   0  0  0  0  0  0  0  0  0  0  0  0
    0.2690   -0.4990   -2.6750 C   0  0  0  0  0  0  0  0  0  0  0  0
    0.3930   -1.6230   -3.4960 C   0  0  0  0  0  0  0  0  0  0  0  0
    1.6190   -2.2910   -3.6210 C   0  0  0  0  0  0  0  0  0  0  0  0
    2.7190   -1.8050   -2.9000 C   0  0  0  0  0  0  0  0  0  0  0  0
    2.6020   -0.6660   -2.0980 C   0  0  0  0  0  0  0  0  0  0  0  0
    1.7460   -3.3820   -4.4170 N   0  3  0  0  0  0  0  0  0  0  0  0
    2.9840   -4.0390   -4.5340 O   0  5  0  0  0  0  0  0  0  0  0  0
    0.8080   -3.8070   -5.0430 O   0  0  0  0  0  0  0  0  0  0  0  0
   -0.0810    0.4690    0.8940 N   0  0  0  0  0  0  0  0  0  0  0  0
   -0.5280   -0.7890    0.9990 C   0  0  0  0  0  0  0  0  0  0  0  0
    0.0960   -1.7750    0.6560 O   0  0  0  0  0  0  0  0  0  0  0  0
   -1.9110   -0.8110    1.6050 C   0  0  0  0  0  0  0  0  0  0  0  0
   -2.7970   -1.8390    1.9260 C   0  0  0  0  0  0  0  0  0  0  0  0
   -4.0350   -1.4720    2.4690 C   0  0  0  0  0  0  0  0  0  0  0  0
   -4.3610   -0.1230    2.6860 C   0  0  0  0  0  0  0  0  0  0  0  0
   -3.4540    0.8990    2.3770 C   0  0  0  0  0  0  0  0  0  0  0  0
   -2.2270    0.5190    1.8350 C   0  0  0  0  0  0  0  0  0  0  0  0
   -1.0130    1.2940    1.3850 C   0  0  0  0  0  0  0  0  0  0  0  0
   -0.8810    2.5000    1.4590 O   0  0  0  0  0  0  0  0  0  0  0  0
    2.0660    3.8440    1.4000 H   0  0  0  0  0  0  0  0  0  0  0  0
    1.9450    0.0260    0.5570 H   0  0  0  0  0  0  0  0  0  0  0  0
    0.2730    1.7200   -1.3110 H   0  0  0  0  0  0  0  0  0  0  0  0
    2.0290    1.9570   -1.3150 H   0  0  0  0  0  0  0  0  0  0  0  0
   -0.6940   -0.0040   -2.5890 H   0  0  0  0  0  0  0  0  0  0  0  0
   -0.4790   -1.9760   -4.0410 H   0  0  0  0  0  0  0  0  0  0  0  0
    3.6800   -2.3100   -2.9550 H   0  0  0  0  0  0  0  0  0  0  0  0
    3.4760   -0.2940   -1.5700 H   0  0  0  0  0  0  0  0  0  0  0  0
   -2.5240   -2.8770    1.7550 H   0  0  0  0  0  0  0  0  0  0  0  0
   -4.7540   -2.2460    2.7260 H   0  0  0  0  0  0  0  0  0  0  0  0
   -5.3330    0.1350    3.0980 H   0  0  0  0  0  0  0  0  0  0  0  0
   -3.6840    1.9480    2.5460 H   0  0  0  0  0  0  0  0  0  0  0  0
  1 26  1  0  0  0  0
  1  2  1  0  0  0  0
  2  3  2  0  0  0  0
  2  4  1  0  0  0  0
  4 27  1  0  0  0  0
  4  5  1  0  0  0  0
  5 28  1  0  0  0  0
  5 29  1  0  0  0  0
  5  6  1  0  0  0  0
  6  7  2  0  0  0  0
  7 30  1  0  0  0  0
  7  8  1  0  0  0  0
  8 31  1  0  0  0  0
  8  9  2  0  0  0  0
  9 10  1  0  0  0  0
 10 32  1  0  0  0  0
 10 11  2  0  0  0  0
 11  6  1  0  0  0  0
 11 33  1  0  0  0  0
  9 12  1  0  0  0  0
 12 13  1  0  0  0  0
 12 14  2  0  0  0  0
  4 15  1  0  0  0  0
 15 16  1  0  0  0  0
 16 17  2  0  0  0  0
 16 18  1  0  0  0  0
 18 19  2  0  0  0  0
 19 34  1  0  0  0  0
 19 20  1  0  0  0  0
 20 35  1  0  0  0  0
 20 21  2  0  0  0  0
 21 36  1  0  0  0  0
 21 22  1  0  0  0  0
 22 37  1  0  0  0  0
 22 23  2  0  0  0  0
 23 18  1  0  0  0  0
 23 24  1  0  0  0  0
 24 15  1  0  0  0  0
 24 25  2  0  0  0  0
M  CHG  2  12   1  13  -1
M  END
$$$$
ZINC02036481_000
  -MTS-   02131516403D 0   0.00000     0.00000     0

 22 23  0  0  1  0  0  0  0  0999 V2000
   -3.0800    3.6940    0.4380 O   0  0  0  0  0  0  0  0  0  0  0  0
   -3.2350    2.5120    0.6740 C   0  0  0  0  0  0  0  0  0  0  0  0
   -4.0520    2.0090    1.6030 N   0  0  0  0  0  0  0  0  0  0  0  0
   -3.9410    0.6130    1.6210 C   0  0  0  0  0  0  0  0  0  0  0  0
   -4.6380   -0.2430    2.4700 C   0  0  0  0  0  0  0  0  0  0  0  0
   -4.3830   -1.6140    2.3350 C   0  0  0  0  0  0  0  0  0  0  0  0
   -3.4660   -2.0850    1.3820 C   0  0  0  0  0  0  0  0  0  0  0  0
   -2.7780   -1.2060    0.5340 C   0  0  0  0  0  0  0  0  0  0  0  0
   -3.0350    0.1570    0.6820 C   0  0  0  0  0  0  0  0  0  0  0  0
   -2.4830    1.3980   -0.0380 C   0  0  2  0  0  0  0  0  0  0  0  0
   -0.9830    1.6160    0.2210 C   0  0  0  0  0  0  0  0  0  0  0  0
   -0.7860    1.9110    1.6280 C   0  0  0  0  0  0  0  0  0  0  0  0
   -0.6440    2.1470    2.7510 N   0  0  0  0  0  0  0  0  0  0  0  0
   -0.4860    2.7760   -0.4990 C   0  0  0  0  0  0  0  0  0  0  0  0
   -0.0940    3.7000   -1.0740 N   0  0  0  0  0  0  0  0  0  0  0  0
   -4.6230    2.5840    2.1830 H   0  0  0  0  0  0  0  0  0  0  0  0
   -5.3430    0.1430    3.1980 H   0  0  0  0  0  0  0  0  0  0  0  0
   -4.9030   -2.3210    2.9760 H   0  0  0  0  0  0  0  0  0  0  0  0
   -3.2840   -3.1530    1.3000 H   0  0  0  0  0  0  0  0  0  0  0  0
   -2.0750   -1.5770   -0.2080 H   0  0  0  0  0  0  0  0  0  0  0  0
   -2.7290    1.3740   -1.1120 H   0  0  0  0  0  0  0  0  0  0  0  0
   -0.3930    0.7260   -0.0480 H   0  0  0  0  0  0  0  0  0  0  0  0
  1  2  2  0  0  0  0
  2  3  1  0  0  0  0
  3 16  1  0  0  0  0
  3  4  1  0  0  0  0
  4  5  2  0  0  0  0
  5 17  1  0  0  0  0
  5  6  1  0  0  0  0
  6 18  1  0  0  0  0
  6  7  2  0  0  0  0
  7 19  1  0  0  0  0
  7  8  1  0  0  0  0
  8 20  1  0  0  0  0
  8  9  2  0  0  0  0
  9  4  1  0  0  0  0
  9 10  1  0  0  0  0
 10  2  1  0  0  0  0
 10 21  1  0  0  0  0
 10 11  1  0  0  0  0
 11 22  1  0  0  0  0
 11 12  1  0  0  0  0
 12 13  3  0  0  0  0
 11 14  1  0  0  0  0
 14 15  3  0  0  0  0
M  END
$$$$
ZINC02048741_000
  -MTS-   02131516403D 0   0.00000     0.00000     0

 22 21  0  0  1  0  0  0  0  0999 V2000
    2.5600    1.0100   -2.0590 C   0  0  0  0  0  0  0  0  0  0  0  0
    1.6840    0.9310   -0.7810 C   0  0  0  0  0  0  0  0  0  0  0  0
    1.3150    2.3480   -0.2600 C   0  0  2  0  0  0  0  0  0  0  0  0
    0.1920    2.3360    0.8170 C   0  0  0  0  0  0  0  0  0  0  0  0
   -1.2060    1.9440    0.2630 C   0  0  0  0  0  0  0  0  0  0  0  0
   -2.2970    2.1560    1.2830 C   0  0  0  0  0  0  0  0  0  0  0  0
   -3.5430    1.9650    0.8730 O   0  0  0  0  0  0  0  0  0  0  0  0
   -2.0830    2.4860    2.4360 O   0  0  0  0  0  0  0  0  0  0  0  0
    2.4890    2.9750    0.3090 N   0  3  0  0  0  0  0  0  0  0  0  0
    3.0780    4.0820   -0.3260 O   0  5  0  0  0  0  0  0  0  0  0  0
    2.9770    2.5470    1.3190 O   0  0  0  0  0  0  0  0  0  0  0  0
    2.7770   -0.0040   -2.4320 H   0  0  0  0  0  0  0  0  0  0  0  0
    2.0350    1.5690   -2.8490 H   0  0  0  0  0  0  0  0  0  0  0  0
    3.5170    1.5120   -1.8480 H   0  0  0  0  0  0  0  0  0  0  0  0
    2.2330    0.3790   -0.0010 H   0  0  0  0  0  0  0  0  0  0  0  0
    0.7710    0.3670   -1.0280 H   0  0  0  0  0  0  0  0  0  0  0  0
    0.9790    2.9590   -1.1140 H   0  0  0  0  0  0  0  0  0  0  0  0
    0.1280    3.3530    1.2380 H   0  0  0  0  0  0  0  0  0  0  0  0
    0.4660    1.6460    1.6310 H   0  0  0  0  0  0  0  0  0  0  0  0
   -1.2240    0.8820   -0.0230 H   0  0  0  0  0  0  0  0  0  0  0  0
   -1.4380    2.5530   -0.6250 H   0  0  0  0  0  0  0  0  0  0  0  0
   -4.1050    2.1330    1.6190 H   0  0  0  0  0  0  0  0  0  0  0  0
  1 12  1  0  0  0  0
  1 13  1  0  0  0  0
  1 14  1  0  0  0  0
  1  2  1  0  0  0  0
  2 15  1  0  0  0  0
  2 16  1  0  0  0  0
  2  3  1  0  0  0  0
  3 17  1  0  0  0  0
  3  4  1  0  0  0  0
  4 18  1  0  0  0  0
  4 19  1  0  0  0  0
  4  5  1  0  0  0  0
  5 20  1  0  0  0  0
  5 21  1  0  0  0  0
  5  6  1  0  0  0  0
  6  7  1  0  0  0  0
  7 22  1  0  0  0  0
  6  8  2  0  0  0  0
  3  9  1  0  0  0  0
  9 10  1  0  0  0  0
  9 11  2  0  0  0  0
M  CHG  2   9   1  10  -1
M  END
$$$$
ZINC02289804_000
  -MTS-   02131516403D 0   0.00000     0.00000     0

 55 58  0  0  0  0  0  0  0  0999 V2000
    4.3630    2.3910   -3.4550 C   0  0  0  0  0  0  0  0  0  0  0  0
    4.4700    1.7830   -2.0300 C   0  0  0  0  0  0  0  0  0  0  0  0
    3.2670    1.9440   -1.1630 N   0  0  0  0  0  0  0  0  0  0  0  0
    2.6120    3.2820   -1.1600 C   0  0  0  0  0  0  0  0  0  0  0  0
    3.5590    4.4280   -0.7150 C   0  0  0  0  0  0  0  0  0  0  0  0
    3.4640    1.2940    0.1690 C   0  0  0  0  0  0  0  0  0  0  0  0
    2.1850    1.0920    1.0250 C   0  0  0  0  0  0  0  0  0  0  0  0
    1.0710    0.7910    0.1400 N   0  0  0  0  0  0  0  0  0  0  0  0
   -0.1420    1.4100    0.0550 C   0  0  0  0  0  0  0  0  0  0  0  0
   -0.5920    2.4770    0.7430 N   0  0  0  0  0  0  0  0  0  0  0  0
   -0.9230    0.7820   -0.9110 C   0  0  0  0  0  0  0  0  0  0  0  0
   -0.1780   -0.2590   -1.4570 C   0  0  0  0  0  0  0  0  0  0  0  0
   -0.4760   -1.1620   -2.4140 N   0  0  0  0  0  0  0  0  0  0  0  0
    0.5410   -1.9700   -2.8070 C   0  0  0  0  0  0  0  0  0  0  0  0
    0.3420   -2.8490   -3.8740 C   0  0  0  0  0  0  0  0  0  0  0  0
    1.3860   -3.6640   -4.3280 C   0  0  0  0  0  0  0  0  0  0  0  0
    2.6330   -3.6230   -3.6950 C   0  0  0  0  0  0  0  0  0  0  0  0
    2.8290   -2.7700   -2.6050 C   0  0  0  0  0  0  0  0  0  0  0  0
    1.7990   -1.9350   -2.1680 C   0  0  0  0  0  0  0  0  0  0  0  0
    2.0490   -1.0970   -1.1340 N   0  0  0  0  0  0  0  0  0  0  0  0
    1.0630   -0.2360   -0.8130 C   0  0  0  0  0  0  0  0  0  0  0  0
   -2.5500    1.2770   -1.2600 S   0  0  0  0  0  0  0  0  0  0  0  0
   -2.9790    0.7330   -2.5360 O   0  0  0  0  0  0  0  0  0  0  0  0
   -2.5840    2.7280   -1.0230 O   0  0  0  0  0  0  0  0  0  0  0  0
   -3.3950    0.4420    0.0860 C   0  0  0  0  0  0  0  0  0  0  0  0
   -3.3340   -0.9540    0.1910 C   0  0  0  0  0  0  0  0  0  0  0  0
   -3.9960   -1.6170    1.2280 C   0  0  0  0  0  0  0  0  0  0  0  0
   -4.7220   -0.8860    2.1730 C   0  0  0  0  0  0  0  0  0  0  0  0
   -4.8010    0.5050    2.0630 C   0  0  0  0  0  0  0  0  0  0  0  0
   -4.1470    1.1670    1.0190 C   0  0  0  0  0  0  0  0  0  0  0  0
    5.2160    2.0690   -4.0720 H   0  0  0  0  0  0  0  0  0  0  0  0
    4.3820    3.4900   -3.4260 H   0  0  0  0  0  0  0  0  0  0  0  0
    3.4350    2.0540   -3.9420 H   0  0  0  0  0  0  0  0  0  0  0  0
    4.6400    0.7010   -2.1670 H   0  0  0  0  0  0  0  0  0  0  0  0
    5.3580    2.2010   -1.5300 H   0  0  0  0  0  0  0  0  0  0  0  0
    1.7340    3.2580   -0.4990 H   0  0  0  0  0  0  0  0  0  0  0  0
    2.2060    3.5170   -2.1540 H   0  0  0  0  0  0  0  0  0  0  0  0
    3.0440    5.3990   -0.7950 H   0  0  0  0  0  0  0  0  0  0  0  0
    4.4520    4.4550   -1.3550 H   0  0  0  0  0  0  0  0  0  0  0  0
    3.8740    4.2960    0.3310 H   0  0  0  0  0  0  0  0  0  0  0  0
    3.8770    0.2840    0.0140 H   0  0  0  0  0  0  0  0  0  0  0  0
    4.2000    1.8600    0.7620 H   0  0  0  0  0  0  0  0  0  0  0  0
    2.2960    0.2290    1.6990 H   0  0  0  0  0  0  0  0  0  0  0  0
    1.9780    1.9820    1.6390 H   0  0  0  0  0  0  0  0  0  0  0  0
   -0.0890    2.8350    1.5670 H   0  0  0  0  0  0  0  0  0  0  0  0
   -1.4730    2.9660    0.4240 H   0  0  0  0  0  0  0  0  0  0  0  0
   -0.6330   -2.8820   -4.3460 H   0  0  0  0  0  0  0  0  0  0  0  0
    1.2320   -4.3290   -5.1750 H   0  0  0  0  0  0  0  0  0  0  0  0
    3.4480   -4.2510   -4.0490 H   0  0  0  0  0  0  0  0  0  0  0  0
    3.7790   -2.7380   -2.0830 H   0  0  0  0  0  0  0  0  0  0  0  0
   -2.7670   -1.5290   -0.5360 H   0  0  0  0  0  0  0  0  0  0  0  0
   -3.9480   -2.7000    1.3010 H   0  0  0  0  0  0  0  0  0  0  0  0
   -5.2260   -1.4010    2.9870 H   0  0  0  0  0  0  0  0  0  0  0  0
   -5.3750    1.0720    2.7920 H   0  0  0  0  0  0  0  0  0  0  0  0
   -4.2210    2.2490    0.9330 H   0  0  0  0  0  0  0  0  0  0  0  0
  1 31  1  0  0  0  0
  1 32  1  0  0  0  0
  1 33  1  0  0  0  0
  1  2  1  0  0  0  0
  2 34  1  0  0  0  0
  2 35  1  0  0  0  0
  2  3  1  0  0  0  0
  3  4  1  0  0  0  0
  4 36  1  0  0  0  0
  4 37  1  0  0  0  0
  4  5  1  0  0  0  0
  5 38  1  0  0  0  0
  5 39  1  0  0  0  0
  5 40  1  0  0  0  0
  3  6  1  0  0  0  0
  6 41  1  0  0  0  0
  6 42  1  0  0  0  0
  6  7  1  0  0  0  0
  7 43  1  0  0  0  0
  7 44  1  0  0  0  0
  7  8  1  0  0  0  0
  8  9  1  0  0  0  0
  9 10  1  0  0  0  0
 10 45  1  0  0  0  0
 10 46  1  0  0  0  0
  9 11  2  0  0  0  0
 11 12  1  0  0  0  0
 12 13  1  0  0  0  0
 13 14  2  0  0  0  0
 14 15  1  0  0  0  0
 15 47  1  0  0  0  0
 15 16  2  0  0  0  0
 16 48  1  0  0  0  0
 16 17  1  0  0  0  0
 17 49  1  0  0  0  0
 17 18  2  0  0  0  0
 18 50  1  0  0  0  0
 18 19  1  0  0  0  0
 19 14  1  0  0  0  0
 19 20  2  0  0  0  0
 20 21  1  0  0  0  0
 21  8  1  0  0  0  0
 21 12  2  0  0  0  0
 11 22  1  0  0  0  0
 22 23  2  0  0  0  0
 22 24  2  0  0  0  0
 22 25  1  0  0  0  0
 25 26  2  0  0  0  0
 26 51  1  0  0  0  0
 26 27  1  0  0  0  0
 27 52  1  0  0  0  0
 27 28  2  0  0  0  0
 28 53  1  0  0  0  0
 28 29  1  0  0  0  0
 29 54  1  0  0  0  0
 29 30  2  0  0  0  0
 30 25  1  0  0  0  0
 30 55  1  0  0  0  0
M  END
$$$$
ZINC02479644_000
  -MTS-   02131516403D 0   0.00000     0.00000     0

 40 42  0  0  0  0  0  0  0  0999 V2000
    1.7490   -3.9970   -3.9150 C   0  0  0  0  0  0  0  0  0  0  0  0
    2.9310   -3.2830   -4.6180 C   0  0  0  0  0  0  0  0  0  0  0  0
    2.9590   -1.7710   -4.2630 C   0  0  0  0  0  0  0  0  0  0  0  0
    3.7320   -1.5200   -2.9430 C   0  0  0  0  0  0  0  0  0  0  0  0
    3.5680    0.2470   -2.5150 S   0  0  0  0  0  0  0  0  0  0  0  0
    2.0950    0.3980   -1.5220 C   0  0  0  0  0  0  0  0  0  0  0  0
    0.8480    0.3720   -2.1520 C   0  0  0  0  0  0  0  0  0  0  0  0
   -0.3330    0.4250   -1.4040 C   0  0  0  0  0  0  0  0  0  0  0  0
   -0.2760    0.4850   -0.0070 C   0  0  0  0  0  0  0  0  0  0  0  0
    0.9700    0.5730    0.6210 C   0  0  0  0  0  0  0  0  0  0  0  0
    2.1510    0.5220   -0.1280 C   0  0  0  0  0  0  0  0  0  0  0  0
   -1.4130    0.4470    0.7310 N   0  0  0  0  0  0  0  0  0  0  0  0
   -1.9120    1.5540    1.2080 C   0  0  0  0  0  0  0  0  0  0  0  0
   -2.9810    1.6020    1.8960 N   0  0  0  0  0  0  0  0  0  0  0  0
   -3.7160    0.5200    2.2080 C   0  0  0  0  0  0  0  0  0  0  0  0
   -4.8900    0.6330    2.9540 C   0  0  0  0  0  0  0  0  0  0  0  0
   -5.6220   -0.5180    3.2720 C   0  0  0  0  0  0  0  0  0  0  0  0
   -5.1790   -1.7740    2.8410 C   0  0  0  0  0  0  0  0  0  0  0  0
   -4.0060   -1.8840    2.0880 C   0  0  0  0  0  0  0  0  0  0  0  0
   -3.2850   -0.7270    1.7720 C   0  0  0  0  0  0  0  0  0  0  0  0
   -2.0150   -0.6890    0.9570 C   0  0  0  0  0  0  0  0  0  0  0  0
   -1.5870   -1.7480    0.5250 O   0  0  0  0  0  0  0  0  0  0  0  0
    1.7410   -5.0670   -4.1720 H   0  0  0  0  0  0  0  0  0  0  0  0
    1.8410   -3.9000   -2.8220 H   0  0  0  0  0  0  0  0  0  0  0  0
    0.7920   -3.5520   -4.2310 H   0  0  0  0  0  0  0  0  0  0  0  0
    2.8310   -3.4030   -5.7100 H   0  0  0  0  0  0  0  0  0  0  0  0
    3.8760   -3.7560   -4.3010 H   0  0  0  0  0  0  0  0  0  0  0  0
    1.9250   -1.4020   -4.1550 H   0  0  0  0  0  0  0  0  0  0  0  0
    3.4430   -1.2080   -5.0790 H   0  0  0  0  0  0  0  0  0  0  0  0
    4.7970   -1.7760   -3.0650 H   0  0  0  0  0  0  0  0  0  0  0  0
    3.2900   -2.1330   -2.1410 H   0  0  0  0  0  0  0  0  0  0  0  0
    0.8090    0.3060   -3.2340 H   0  0  0  0  0  0  0  0  0  0  0  0
   -1.2940    0.4260   -1.9110 H   0  0  0  0  0  0  0  0  0  0  0  0
    1.0200    0.6790    1.7000 H   0  0  0  0  0  0  0  0  0  0  0  0
    3.0960    0.5780    0.3930 H   0  0  0  0  0  0  0  0  0  0  0  0
   -1.4300    2.5180    1.0310 H   0  0  0  0  0  0  0  0  0  0  0  0
   -5.2170    1.6150    3.2780 H   0  0  0  0  0  0  0  0  0  0  0  0
   -6.5350   -0.4370    3.8570 H   0  0  0  0  0  0  0  0  0  0  0  0
   -5.7470   -2.6670    3.0920 H   0  0  0  0  0  0  0  0  0  0  0  0
   -3.6500   -2.8520    1.7460 H   0  0  0  0  0  0  0  0  0  0  0  0
  1 23  1  0  0  0  0
  1 24  1  0  0  0  0
  1 25  1  0  0  0  0
  1  2  1  0  0  0  0
  2 26  1  0  0  0  0
  2 27  1  0  0  0  0
  2  3  1  0  0  0  0
  3 28  1  0  0  0  0
  3 29  1  0  0  0  0
  3  4  1  0  0  0  0
  4 30  1  0  0  0  0
  4 31  1  0  0  0  0
  4  5  1  0  0  0  0
  5  6  1  0  0  0  0
  6  7  2  0  0  0  0
  7 32  1  0  0  0  0
  7  8  1  0  0  0  0
  8 33  1  0  0  0  0
  8  9  2  0  0  0  0
  9 10  1  0  0  0  0
 10 34  1  0  0  0  0
 10 11  2  0  0  0  0
 11  6  1  0  0  0  0
 11 35  1  0  0  0  0
  9 12  1  0  0  0  0
 12 13  1  0  0  0  0
 13 36  1  0  0  0  0
 13 14  2  0  0  0  0
 14 15  1  0  0  0  0
 15 16  1  0  0  0  0
 16 37  1  0  0  0  0
 16 17  2  0  0  0  0
 17 38  1  0  0  0  0
 17 18  1  0  0  0  0
 18 39  1  0  0  0  0
 18 19  2  0  0  0  0
 19 40  1  0  0  0  0
 19 20  1  0  0  0  0
 20 15  2  0  0  0  0
 20 21  1  0  0  0  0
 21 12  1  0  0  0  0
 21 22  2  0  0  0  0
M  END
$$$$
ZINC02510458_000
  -MTS-   02131516403D 0   0.00000     0.00000     0

 34 35  0  0  0  0  0  0  0  0999 V2000
    3.2590    4.5930   -1.9830 C   0  0  0  0  0  0  0  0  0  0  0  0
    2.7840    3.2310   -1.6490 N   0  0  0  0  0  0  0  0  0  0  0  0
    3.7100    2.4570   -0.7790 C   0  0  0  0  0  0  0  0  0  0  0  0
    3.2220    0.9930   -0.5430 C   0  0  0  0  0  0  0  0  0  0  0  0
    1.8380    0.9130   -0.0010 N   0  0  0  0  0  0  0  0  0  0  0  0
    0.9220    1.7220   -0.8480 C   0  0  0  0  0  0  0  0  0  0  0  0
    1.4170    3.1850   -1.0660 C   0  0  0  0  0  0  0  0  0  0  0  0
    1.3530   -0.4740    0.2020 C   0  0  0  0  0  0  0  0  0  0  0  0
    1.3470   -1.2450   -1.1280 C   0  0  0  0  0  0  0  0  0  0  0  0
    2.4980   -1.9190   -1.5560 C   0  0  0  0  0  0  0  0  0  0  0  0
    2.4820   -2.6630   -2.7400 C   0  0  0  0  0  0  0  0  0  0  0  0
    1.3340   -2.7130   -3.5320 C   0  0  0  0  0  0  0  0  0  0  0  0
    1.3180   -3.4330   -4.6780 N   0  0  0  0  0  0  0  0  0  0  0  0
    0.1970   -2.0070   -3.1260 C   0  0  0  0  0  0  0  0  0  0  0  0
    0.1990   -1.2840   -1.9290 C   0  0  0  0  0  0  0  0  0  0  0  0
    3.3440    5.2130   -1.0770 H   0  0  0  0  0  0  0  0  0  0  0  0
    4.2430    4.5400   -2.4730 H   0  0  0  0  0  0  0  0  0  0  0  0
    2.5590    5.0760   -2.6810 H   0  0  0  0  0  0  0  0  0  0  0  0
    3.8120    2.9620    0.1950 H   0  0  0  0  0  0  0  0  0  0  0  0
    4.7070    2.4220   -1.2500 H   0  0  0  0  0  0  0  0  0  0  0  0
    3.2690    0.4550   -1.5040 H   0  0  0  0  0  0  0  0  0  0  0  0
    3.9320    0.5170    0.1520 H   0  0  0  0  0  0  0  0  0  0  0  0
    0.8190    1.2460   -1.8370 H   0  0  0  0  0  0  0  0  0  0  0  0
   -0.0740    1.7560   -0.3770 H   0  0  0  0  0  0  0  0  0  0  0  0
    1.4030    3.7170   -0.1010 H   0  0  0  0  0  0  0  0  0  0  0  0
    0.7120    3.6920   -1.7460 H   0  0  0  0  0  0  0  0  0  0  0  0
    0.3450   -0.4690    0.6450 H   0  0  0  0  0  0  0  0  0  0  0  0
    2.0200   -1.0010    0.9020 H   0  0  0  0  0  0  0  0  0  0  0  0
    3.4080   -1.8610   -0.9650 H   0  0  0  0  0  0  0  0  0  0  0  0
    3.3710   -3.2020   -3.0460 H   0  0  0  0  0  0  0  0  0  0  0  0
    0.4770   -3.4590   -5.2710 H   0  0  0  0  0  0  0  0  0  0  0  0
    2.1470   -3.9690   -4.9710 H   0  0  0  0  0  0  0  0  0  0  0  0
   -0.6900   -2.0190   -3.7460 H   0  0  0  0  0  0  0  0  0  0  0  0
   -0.6970   -0.7490   -1.6260 H   0  0  0  0  0  0  0  0  0  0  0  0
  1 16  1  0  0  0  0
  1 17  1  0  0  0  0
  1 18  1  0  0  0  0
  1  2  1  0  0  0  0
  2  3  1  0  0  0  0
  3 19  1  0  0  0  0
  3 20  1  0  0  0  0
  3  4  1  0  0  0  0
  4 21  1  0  0  0  0
  4 22  1  0  0  0  0
  4  5  1  0  0  0  0
  5  6  1  0  0  0  0
  6 23  1  0  0  0  0
  6 24  1  0  0  0  0
  6  7  1  0  0  0  0
  7  2  1  0  0  0  0
  7 25  1  0  0  0  0
  7 26  1  0  0  0  0
  5  8  1  0  0  0  0
  8 27  1  0  0  0  0
  8 28  1  0  0  0  0
  8  9  1  0  0  0  0
  9 10  2  0  0  0  0
 10 29  1  0  0  0  0
 10 11  1  0  0  0  0
 11 30  1  0  0  0  0
 11 12  2  0  0  0  0
 12 13  1  0  0  0  0
 13 31  1  0  0  0  0
 13 32  1  0  0  0  0
 12 14  1  0  0  0  0
 14 33  1  0  0  0  0
 14 15  2  0  0  0  0
 15  9  1  0  0  0  0
 15 34  1  0  0  0  0
M  END
$$$$
ZINC02566331_000
  -MTS-   02131516403D 0   0.00000     0.00000     0

 23 25  0  0  0  0  0  0  0  0999 V2000
    1.4980    2.7270    1.0870 C   0  0  0  0  0  0  0  0  0  0  0  0
    0.0320    2.3660    1.3280 C   0  0  0  0  0  0  0  0  0  0  0  0
   -0.3600    1.0680    1.6700 C   0  0  0  0  0  0  0  0  0  0  0  0
   -1.7170    0.8220    1.8890 C   0  0  0  0  0  0  0  0  0  0  0  0
   -2.6460    1.8640    1.7970 C   0  0  0  0  0  0  0  0  0  0  0  0
   -4.1300    1.6430    2.1270 C   0  0  0  0  0  0  0  0  0  0  0  0
   -4.6330    0.2390    1.6910 C   0  0  0  0  0  0  0  0  0  0  0  0
   -3.6000   -0.7920    2.1300 C   0  0  0  0  0  0  0  0  0  0  0  0
   -2.2500   -0.5160    2.2160 C   0  0  0  0  0  0  0  0  0  0  0  0
   -1.6430   -1.6460    2.6230 N   0  0  0  0  0  0  0  0  0  0  0  0
   -2.6270   -2.6620    2.8090 O   0  0  0  0  0  0  0  0  0  0  0  0
   -3.7970   -2.0280    2.4760 N   0  3  0  0  0  0  0  0  0  0  0  0
   -5.0530   -2.6480    2.4980 O   0  5  0  0  0  0  0  0  0  0  0  0
   -2.2110    3.0830    1.4210 N   0  0  0  0  0  0  0  0  0  0  0  0
   -0.9160    3.3180    1.2090 N   0  0  0  0  0  0  0  0  0  0  0  0
    1.7670    2.4680    0.0520 H   0  0  0  0  0  0  0  0  0  0  0  0
    2.1530    2.1780    1.7810 H   0  0  0  0  0  0  0  0  0  0  0  0
    1.6450    3.8070    1.2390 H   0  0  0  0  0  0  0  0  0  0  0  0
    0.3660    0.2670    1.7630 H   0  0  0  0  0  0  0  0  0  0  0  0
   -4.2250    1.7360    3.2210 H   0  0  0  0  0  0  0  0  0  0  0  0
   -4.7410    2.4300    1.6560 H   0  0  0  0  0  0  0  0  0  0  0  0
   -4.7140    0.1880    0.5940 H   0  0  0  0  0  0  0  0  0  0  0  0
   -5.6170    0.0180    2.1350 H   0  0  0  0  0  0  0  0  0  0  0  0
  1 16  1  0  0  0  0
  1 17  1  0  0  0  0
  1 18  1  0  0  0  0
  1  2  1  0  0  0  0
  2  3  2  0  0  0  0
  3 19  1  0  0  0  0
  3  4  1  0  0  0  0
  4  5  2  0  0  0  0
  5  6  1  0  0  0  0
  6 20  1  0  0  0  0
  6 21  1  0  0  0  0
  6  7  1  0  0  0  0
  7 22  1  0  0  0  0
  7 23  1  0  0  0  0
  7  8  1  0  0  0  0
  8  9  1  0  0  0  0
  9  4  1  0  0  0  0
  9 10  2  0  0  0  0
 10 11  1  0  0  0  0
 11 12  1  0  0  0  0
 12  8  2  0  0  0  0
 12 13  1  0  0  0  0
  5 14  1  0  0  0  0
 14 15  2  0  0  0  0
 15  2  1  0  0  0  0
M  CHG  2  12   1  13  -1
M  END
$$$$
ZINC02744440_000
  -MTS-   02131516403D 0   0.00000     0.00000     0

 25 26  0  0  0  0  0  0  0  0999 V2000
   -2.2440    1.6060   -1.4820 O   0  0  0  0  0  0  0  0  0  0  0  0
   -1.9020    1.4320   -0.3180 C   0  0  0  0  0  0  0  0  0  0  0  0
   -0.7120    1.7020    0.1560 N   0  0  0  0  0  0  0  0  0  0  0  0
    0.3420    2.2060   -0.5450 C   0  0  0  0  0  0  0  0  0  0  0  0
    1.3760    2.4500    0.3620 C   0  0  0  0  0  0  0  0  0  0  0  0
    0.9260    2.0700    1.6280 C   0  0  0  0  0  0  0  0  0  0  0  0
   -0.3340    1.5750    1.5630 N   0  0  0  0  0  0  0  0  0  0  0  0
    2.5990    2.9610    0.0990 N   0  3  0  0  0  0  0  0  0  0  0  0
    3.5110    3.1530    1.1510 O   0  5  0  0  0  0  0  0  0  0  0  0
    2.9090    3.2670   -1.0210 O   0  0  0  0  0  0  0  0  0  0  0  0
   -2.9290    0.8880    0.6500 C   0  0  0  0  0  0  0  0  0  0  0  0
   -3.7250    1.8100    1.3420 C   0  0  0  0  0  0  0  0  0  0  0  0
   -4.6070    1.3780    2.3350 C   0  0  0  0  0  0  0  0  0  0  0  0
   -4.7330    0.0140    2.6040 C   0  0  0  0  0  0  0  0  0  0  0  0
   -3.9950   -0.9140    1.8630 C   0  0  0  0  0  0  0  0  0  0  0  0
   -3.0980   -0.4890    0.8700 C   0  0  0  0  0  0  0  0  0  0  0  0
   -2.4250   -1.3960    0.1250 N   0  3  0  0  0  0  0  0  0  0  0  0
   -2.5630   -2.7750    0.3720 O   0  5  0  0  0  0  0  0  0  0  0  0
   -1.7800   -1.0420   -0.8280 O   0  0  0  0  0  0  0  0  0  0  0  0
    0.3660    2.3830   -1.6170 H   0  0  0  0  0  0  0  0  0  0  0  0
    1.5040    2.1610    2.5460 H   0  0  0  0  0  0  0  0  0  0  0  0
   -3.6510    2.8690    1.1090 H   0  0  0  0  0  0  0  0  0  0  0  0
   -5.1940    2.1020    2.8970 H   0  0  0  0  0  0  0  0  0  0  0  0
   -5.4060   -0.3240    3.3880 H   0  0  0  0  0  0  0  0  0  0  0  0
   -4.1310   -1.9750    2.0660 H   0  0  0  0  0  0  0  0  0  0  0  0
  1  2  2  0  0  0  0
  2  3  1  0  0  0  0
  3  4  1  0  0  0  0
  4 20  1  0  0  0  0
  4  5  2  0  0  0  0
  5  6  1  0  0  0  0
  6 21  1  0  0  0  0
  6  7  2  0  0  0  0
  7  3  1  0  0  0  0
  5  8  1  0  0  0  0
  8  9  1  0  0  0  0
  8 10  2  0  0  0  0
  2 11  1  0  0  0  0
 11 12  2  0  0  0  0
 12 22  1  0  0  0  0
 12 13  1  0  0  0  0
 13 23  1  0  0  0  0
 13 14  2  0  0  0  0
 14 24  1  0  0  0  0
 14 15  1  0  0  0  0
 15 25  1  0  0  0  0
 15 16  2  0  0  0  0
 16 11  1  0  0  0  0
 16 17  1  0  0  0  0
 17 18  1  0  0  0  0
 17 19  2  0  0  0  0
M  CHG  4   8   1   9  -1  17   1  18  -1
M  END
$$$$
ZINC02802895_000
  -MTS-   02131516403D 0   0.00000     0.00000     0

 35 37  0  0  0  0  0  0  0  0999 V2000
   -4.7820   -0.5780    2.3640 C   0  0  0  0  0  0  0  0  0  0  0  0
   -3.6140   -0.5400    1.4810 N   0  0  0  0  0  0  0  0  0  0  0  0
   -3.2920    0.6320    0.6800 C   0  0  0  0  0  0  0  0  0  0  0  0
   -2.3880    1.5360    1.5140 C   0  0  0  0  0  0  0  0  0  0  0  0
   -1.6060    1.1950    2.6150 C   0  0  0  0  0  0  0  0  0  0  0  0
   -0.9610    2.3650    3.0290 C   0  0  0  0  0  0  0  0  0  0  0  0
   -1.2760    3.4070    2.2280 N   0  0  0  0  0  0  0  0  0  0  0  0
   -2.2120    2.8610    1.2690 N   0  0  0  0  0  0  0  0  0  0  0  0
   -2.8160    3.6230    0.1850 C   0  0  0  0  0  0  0  0  0  0  0  0
   -2.8180   -1.6300    1.3340 C   0  0  0  0  0  0  0  0  0  0  0  0
   -3.1550   -2.6740    1.8650 O   0  0  0  0  0  0  0  0  0  0  0  0
   -1.5260   -1.6330    0.5310 C   0  0  0  0  0  0  0  0  0  0  0  0
   -1.1340   -2.5700   -0.4210 C   0  0  0  0  0  0  0  0  0  0  0  0
    0.0580   -2.0650   -0.9310 C   0  0  0  0  0  0  0  0  0  0  0  0
    0.5220   -0.9330   -0.2620 O   0  0  0  0  0  0  0  0  0  0  0  0
   -0.5540   -0.6960    0.6280 N   0  0  0  0  0  0  0  0  0  0  0  0
    0.7950   -2.6140   -2.0980 C   0  0  0  0  0  0  0  0  0  0  0  0
   -0.0400   -3.1130   -3.5670 S   0  0  0  0  0  0  0  0  0  0  0  0
    1.5390   -3.4440   -4.2790 C   0  0  0  0  0  0  0  0  0  0  0  0
    2.6120   -3.2080   -3.4160 C   0  0  0  0  0  0  0  0  0  0  0  0
    2.1850   -2.7600   -2.1590 C   0  0  0  0  0  0  0  0  0  0  0  0
   -4.9330   -1.5230    2.8960 H   0  0  0  0  0  0  0  0  0  0  0  0
   -4.6810    0.1900    3.1450 H   0  0  0  0  0  0  0  0  0  0  0  0
   -5.6890   -0.3680    1.7780 H   0  0  0  0  0  0  0  0  0  0  0  0
   -2.7480    0.3980   -0.2490 H   0  0  0  0  0  0  0  0  0  0  0  0
   -4.2180    1.1680    0.4170 H   0  0  0  0  0  0  0  0  0  0  0  0
   -1.5080    0.2160    3.0720 H   0  0  0  0  0  0  0  0  0  0  0  0
   -0.2940    2.4340    3.8830 H   0  0  0  0  0  0  0  0  0  0  0  0
   -3.8900    3.7420    0.3880 H   0  0  0  0  0  0  0  0  0  0  0  0
   -2.6770    3.1100   -0.7790 H   0  0  0  0  0  0  0  0  0  0  0  0
   -2.3510    4.6190    0.1290 H   0  0  0  0  0  0  0  0  0  0  0  0
   -1.6530   -3.4800   -0.7010 H   0  0  0  0  0  0  0  0  0  0  0  0
    1.6580   -3.7980   -5.2980 H   0  0  0  0  0  0  0  0  0  0  0  0
    3.6530   -3.3520   -3.6920 H   0  0  0  0  0  0  0  0  0  0  0  0
    2.8540   -2.5470   -1.3310 H   0  0  0  0  0  0  0  0  0  0  0  0
  1 22  1  0  0  0  0
  1 23  1  0  0  0  0
  1 24  1  0  0  0  0
  1  2  1  0  0  0  0
  2  3  1  0  0  0  0
  3 25  1  0  0  0  0
  3 26  1  0  0  0  0
  3  4  1  0  0  0  0
  4  5  2  0  0  0  0
  5 27  1  0  0  0  0
  5  6  1  0  0  0  0
  6 28  1  0  0  0  0
  6  7  2  0  0  0  0
  7  8  1  0  0  0  0
  8  4  1  0  0  0  0
  8  9  1  0  0  0  0
  9 29  1  0  0  0  0
  9 30  1  0  0  0  0
  9 31  1  0  0  0  0
  2 10  1  0  0  0  0
 10 11  2  0  0  0  0
 10 12  1  0  0  0  0
 12 13  1  0  0  0  0
 13 32  1  0  0  0  0
 13 14  2  0  0  0  0
 14 15  1  0  0  0  0
 15 16  1  0  0  0  0
 16 12  2  0  0  0  0
 14 17  1  0  0  0  0
 17 18  1  0  0  0  0
 18 19  1  0  0  0  0
 19 33  1  0  0  0  0
 19 20  2  0  0  0  0
 20 34  1  0  0  0  0
 20 21  1  0  0  0  0
 21 17  2  0  0  0  0
 21 35  1  0  0  0  0
M  END
$$$$
ZINC02952294_000
  -MTS-   02131516403D 0   0.00000     0.00000     0

 56 58  0  0  1  0  0  0  0  0999 V2000
    4.0740    4.8040   -2.6810 C   0  0  0  0  0  0  0  0  0  0  0  0
    3.8200    3.3920   -3.2620 C   0  0  0  0  0  0  0  0  0  0  0  0
    4.1460    2.4240   -2.2510 O   0  0  0  0  0  0  0  0  0  0  0  0
    3.2170    1.5110   -1.7290 C   0  0  0  0  0  0  0  0  0  0  0  0
    2.0190    1.9390   -1.1390 C   0  0  0  0  0  0  0  0  0  0  0  0
    1.1320    1.0030   -0.6050 C   0  0  0  0  0  0  0  0  0  0  0  0
   -0.0660    1.4160    0.0290 N   0  0  0  0  0  0  0  0  0  0  0  0
   -0.9330    0.5420    0.5530 C   0  0  0  0  0  0  0  0  0  0  0  0
   -1.9200    0.9860    1.1060 O   0  0  0  0  0  0  0  0  0  0  0  0
   -0.7190   -0.7780    0.4790 N   0  0  0  0  0  0  0  0  0  0  0  0
   -1.6850   -1.6990    1.0830 C   0  0  0  0  0  0  0  0  0  0  0  0
   -2.9570   -1.8060    0.1970 C   0  0  0  0  0  0  0  0  0  0  0  0
   -3.7040   -0.5110    0.1530 N   0  0  0  0  0  0  0  0  0  0  0  0
   -3.8080    0.0340   -1.2260 C   0  0  0  0  0  0  0  0  0  0  0  0
   -4.3980    1.4640   -1.2530 C   0  0  0  0  0  0  0  0  0  0  0  0
   -5.7750    1.4620   -0.5540 C   0  0  0  0  0  0  0  0  0  0  0  0
   -5.5900    0.9720    0.9010 C   0  0  0  0  0  0  0  0  0  0  0  0
   -4.9650   -0.4520    0.9460 C   0  0  2  0  0  0  0  0  0  0  0  0
   -4.7520   -0.8250    2.4440 C   0  0  0  0  0  0  0  0  0  0  0  0
    0.3940   -1.2760   -0.0820 C   0  0  0  0  0  0  0  0  0  0  0  0
    0.5990   -2.4770   -0.1040 O   0  0  0  0  0  0  0  0  0  0  0  0
    1.4240   -0.3540   -0.6870 C   0  0  0  0  0  0  0  0  0  0  0  0
    2.6040   -0.7950   -1.2920 C   0  0  0  0  0  0  0  0  0  0  0  0
    3.5100    0.1420   -1.8060 C   0  0  0  0  0  0  0  0  0  0  0  0
    4.7170   -0.2540   -2.4010 O   0  0  0  0  0  0  0  0  0  0  0  0
    4.8370   -0.5510   -3.8020 C   0  0  0  0  0  0  0  0  0  0  0  0
    4.1800   -1.9270   -4.0700 C   0  0  0  0  0  0  0  0  0  0  0  0
    3.8350    5.5770   -3.4290 H   0  0  0  0  0  0  0  0  0  0  0  0
    3.4450    4.9630   -1.7920 H   0  0  0  0  0  0  0  0  0  0  0  0
    5.1310    4.9070   -2.3900 H   0  0  0  0  0  0  0  0  0  0  0  0
    4.4570    3.2460   -4.1500 H   0  0  0  0  0  0  0  0  0  0  0  0
    2.7590    3.3060   -3.5460 H   0  0  0  0  0  0  0  0  0  0  0  0
    1.7610    2.9870   -1.0830 H   0  0  0  0  0  0  0  0  0  0  0  0
   -0.3310    2.3710    0.1350 H   0  0  0  0  0  0  0  0  0  0  0  0
   -1.9870   -1.3620    2.0890 H   0  0  0  0  0  0  0  0  0  0  0  0
   -1.2560   -2.7010    1.2290 H   0  0  0  0  0  0  0  0  0  0  0  0
   -3.5900   -2.6300    0.5590 H   0  0  0  0  0  0  0  0  0  0  0  0
   -2.6180   -2.1240   -0.8030 H   0  0  0  0  0  0  0  0  0  0  0  0
   -4.4360   -0.6350   -1.8370 H   0  0  0  0  0  0  0  0  0  0  0  0
   -2.8050    0.0850   -1.6840 H   0  0  0  0  0  0  0  0  0  0  0  0
   -3.7140    2.1550   -0.7330 H   0  0  0  0  0  0  0  0  0  0  0  0
   -4.5070    1.8080   -2.2960 H   0  0  0  0  0  0  0  0  0  0  0  0
   -6.4720    0.7970   -1.0900 H   0  0  0  0  0  0  0  0  0  0  0  0
   -6.1980    2.4810   -0.5590 H   0  0  0  0  0  0  0  0  0  0  0  0
   -4.9330    1.6790    1.4330 H   0  0  0  0  0  0  0  0  0  0  0  0
   -6.5720    0.9740    1.4030 H   0  0  0  0  0  0  0  0  0  0  0  0
   -5.6860   -1.1610    0.5030 H   0  0  0  0  0  0  0  0  0  0  0  0
   -4.0030   -0.1550    2.8920 H   0  0  0  0  0  0  0  0  0  0  0  0
   -5.6940   -0.7120    3.0030 H   0  0  0  0  0  0  0  0  0  0  0  0
   -4.4190   -1.8620    2.5830 H   0  0  0  0  0  0  0  0  0  0  0  0
    2.7850   -1.8620   -1.3450 H   0  0  0  0  0  0  0  0  0  0  0  0
    4.3180    0.2160   -4.4010 H   0  0  0  0  0  0  0  0  0  0  0  0
    5.8990   -0.5960   -4.0920 H   0  0  0  0  0  0  0  0  0  0  0  0
    4.2520   -2.1860   -5.1380 H   0  0  0  0  0  0  0  0  0  0  0  0
    4.6860   -2.7070   -3.4800 H   0  0  0  0  0  0  0  0  0  0  0  0
    3.1180   -1.8990   -3.7810 H   0  0  0  0  0  0  0  0  0  0  0  0
  1 28  1  0  0  0  0
  1 29  1  0  0  0  0
  1 30  1  0  0  0  0
  1  2  1  0  0  0  0
  2 31  1  0  0  0  0
  2 32  1  0  0  0  0
  2  3  1  0  0  0  0
  3  4  1  0  0  0  0
  4  5  2  0  0  0  0
  5 33  1  0  0  0  0
  5  6  1  0  0  0  0
  6  7  1  0  0  0  0
  7 34  1  0  0  0  0
  7  8  1  0  0  0  0
  8  9  2  0  0  0  0
  8 10  1  0  0  0  0
 10 11  1  0  0  0  0
 11 35  1  0  0  0  0
 11 36  1  0  0  0  0
 11 12  1  0  0  0  0
 12 37  1  0  0  0  0
 12 38  1  0  0  0  0
 12 13  1  0  0  0  0
 13 14  1  0  0  0  0
 14 39  1  0  0  0  0
 14 40  1  0  0  0  0
 14 15  1  0  0  0  0
 15 41  1  0  0  0  0
 15 42  1  0  0  0  0
 15 16  1  0  0  0  0
 16 43  1  0  0  0  0
 16 44  1  0  0  0  0
 16 17  1  0  0  0  0
 17 45  1  0  0  0  0
 17 46  1  0  0  0  0
 17 18  1  0  0  0  0
 18 13  1  0  0  0  0
 18 47  1  0  0  0  0
 18 19  1  0  0  0  0
 19 48  1  0  0  0  0
 19 49  1  0  0  0  0
 19 50  1  0  0  0  0
 10 20  1  0  0  0  0
 20 21  2  0  0  0  0
 20 22  1  0  0  0  0
 22  6  2  0  0  0  0
 22 23  1  0  0  0  0
 23 51  1  0  0  0  0
 23 24  2  0  0  0  0
 24  4  1  0  0  0  0
 24 25  1  0  0  0  0
 25 26  1  0  0  0  0
 26 52  1  0  0  0  0
 26 53  1  0  0  0  0
 26 27  1  0  0  0  0
 27 54  1  0  0  0  0
 27 55  1  0  0  0  0
 27 56  1  0  0  0  0
M  END
$$$$
ZINC03242525_000
  -MTS-   02131516403D 0   0.00000     0.00000     0

 51 53  0  0  1  0  0  0  0  0999 V2000
    1.9190    3.1450    1.8530 O   0  0  0  0  0  0  0  0  0  0  0  0
    0.6440    3.1320    1.1620 C   0  0  1  0  0  0  0  0  0  0  0  0
   -0.2630    2.0330    1.7880 C   0  0  0  0  0  0  0  0  0  0  0  0
   -1.5810    2.1700    1.2250 O   0  0  0  0  0  0  0  0  0  0  0  0
   -2.6200    1.2680    1.4980 C   0  0  0  0  0  0  0  0  0  0  0  0
   -2.5300    0.3150    2.5220 C   0  0  0  0  0  0  0  0  0  0  0  0
   -3.5790   -0.5860    2.7340 C   0  0  0  0  0  0  0  0  0  0  0  0
   -4.7280   -0.5330    1.9420 C   0  0  0  0  0  0  0  0  0  0  0  0
   -5.7200   -1.3940    2.1470 F   0  0  0  0  0  0  0  0  0  0  0  0
   -4.8320    0.4270    0.9360 C   0  0  0  0  0  0  0  0  0  0  0  0
   -3.7820    1.3230    0.7190 C   0  0  0  0  0  0  0  0  0  0  0  0
   -3.9330    2.5240   -0.5480 Cl  0  0  0  0  0  0  0  0  0  0  0  0
    0.8060    2.9040   -0.3760 C   0  0  0  0  0  0  0  0  0  0  0  0
    0.9760    1.4780   -0.7790 N   0  0  0  0  0  0  0  0  0  0  0  0
    0.7260    1.2340   -2.2220 C   0  0  0  0  0  0  0  0  0  0  0  0
    0.7140   -0.2850   -2.5360 C   0  0  0  0  0  0  0  0  0  0  0  0
    2.0370   -0.9530   -2.0780 C   0  0  0  0  0  0  0  0  0  0  0  0
    2.2410   -0.6570   -0.5690 C   0  0  0  0  0  0  0  0  0  0  0  0
    2.2500    0.8710   -0.3180 C   0  0  0  0  0  0  0  0  0  0  0  0
    2.0230   -2.4850   -2.3360 C   0  0  0  0  0  0  0  0  0  0  0  0
    2.0340   -2.7920   -3.8420 C   0  0  0  0  0  0  0  0  0  0  0  0
    0.8970   -3.3350   -4.4510 C   0  0  0  0  0  0  0  0  0  0  0  0
    0.8740   -3.5690   -5.8290 C   0  0  0  0  0  0  0  0  0  0  0  0
    1.9990   -3.2780   -6.6060 C   0  0  0  0  0  0  0  0  0  0  0  0
    3.1490   -2.7680   -5.9980 C   0  0  0  0  0  0  0  0  0  0  0  0
    3.1670   -2.5290   -4.6210 C   0  0  0  0  0  0  0  0  0  0  0  0
    2.4540    3.8830    1.5650 H   0  0  0  0  0  0  0  0  0  0  0  0
    0.1410    4.1060    1.3010 H   0  0  0  0  0  0  0  0  0  0  0  0
   -0.3020    2.1860    2.8780 H   0  0  0  0  0  0  0  0  0  0  0  0
    0.1360    1.0310    1.5620 H   0  0  0  0  0  0  0  0  0  0  0  0
   -1.6590    0.2550    3.1640 H   0  0  0  0  0  0  0  0  0  0  0  0
   -3.5160   -1.3370    3.5160 H   0  0  0  0  0  0  0  0  0  0  0  0
   -5.7260    0.4740    0.3260 H   0  0  0  0  0  0  0  0  0  0  0  0
    1.7110    3.4450   -0.6910 H   0  0  0  0  0  0  0  0  0  0  0  0
   -0.0490    3.3570   -0.9020 H   0  0  0  0  0  0  0  0  0  0  0  0
    1.4980    1.7330   -2.8300 H   0  0  0  0  0  0  0  0  0  0  0  0
   -0.2560    1.6320   -2.5180 H   0  0  0  0  0  0  0  0  0  0  0  0
   -0.1350   -0.7500   -2.0070 H   0  0  0  0  0  0  0  0  0  0  0  0
    0.5680   -0.4330   -3.6190 H   0  0  0  0  0  0  0  0  0  0  0  0
    2.8780   -0.5110   -2.6390 H   0  0  0  0  0  0  0  0  0  0  0  0
    1.4200   -1.1090    0.0120 H   0  0  0  0  0  0  0  0  0  0  0  0
    3.1920   -1.0930   -0.2210 H   0  0  0  0  0  0  0  0  0  0  0  0
    3.1030    1.3380   -0.8370 H   0  0  0  0  0  0  0  0  0  0  0  0
    2.3820    1.0240    0.7650 H   0  0  0  0  0  0  0  0  0  0  0  0
    1.1420   -2.9400   -1.8560 H   0  0  0  0  0  0  0  0  0  0  0  0
    2.9170   -2.9470   -1.8880 H   0  0  0  0  0  0  0  0  0  0  0  0
    0.0240   -3.5760   -3.8530 H   0  0  0  0  0  0  0  0  0  0  0  0
   -0.0180   -3.9760   -6.2970 H   0  0  0  0  0  0  0  0  0  0  0  0
    1.9790   -3.4480   -7.6780 H   0  0  0  0  0  0  0  0  0  0  0  0
    4.0300   -2.5560   -6.5980 H   0  0  0  0  0  0  0  0  0  0  0  0
    4.0670   -2.1370   -4.1590 H   0  0  0  0  0  0  0  0  0  0  0  0
  1 27  1  0  0  0  0
  1  2  1  0  0  0  0
  2 28  1  0  0  0  0
  2  3  1  0  0  0  0
  3 29  1  0  0  0  0
  3 30  1  0  0  0  0
  3  4  1  0  0  0  0
  4  5  1  0  0  0  0
  5  6  2  0  0  0  0
  6 31  1  0  0  0  0
  6  7  1  0  0  0  0
  7 32  1  0  0  0  0
  7  8  2  0  0  0  0
  8  9  1  0  0  0  0
  8 10  1  0  0  0  0
 10 33  1  0  0  0  0
 10 11  2  0  0  0  0
 11  5  1  0  0  0  0
 11 12  1  0  0  0  0
  2 13  1  0  0  0  0
 13 34  1  0  0  0  0
 13 35  1  0  0  0  0
 13 14  1  0  0  0  0
 14 15  1  0  0  0  0
 15 36  1  0  0  0  0
 15 37  1  0  0  0  0
 15 16  1  0  0  0  0
 16 38  1  0  0  0  0
 16 39  1  0  0  0  0
 16 17  1  0  0  0  0
 17 40  1  0  0  0  0
 17 18  1  0  0  0  0
 18 41  1  0  0  0  0
 18 42  1  0  0  0  0
 18 19  1  0  0  0  0
 19 14  1  0  0  0  0
 19 43  1  0  0  0  0
 19 44  1  0  0  0  0
 17 20  1  0  0  0  0
 20 45  1  0  0  0  0
 20 46  1  0  0  0  0
 20 21  1  0  0  0  0
 21 22  2  0  0  0  0
 22 47  1  0  0  0  0
 22 23  1  0  0  0  0
 23 48  1  0  0  0  0
 23 24  2  0  0  0  0
 24 49  1  0  0  0  0
 24 25  1  0  0  0  0
 25 50  1  0  0  0  0
 25 26  2  0  0  0  0
 26 21  1  0  0  0  0
 26 51  1  0  0  0  0
M  END
$$$$
ZINC03289727_000
  -MTS-   02131516403D 0   0.00000     0.00000     0

 23 23  0  0  0  0  0  0  0  0999 V2000
    0.9570    3.3330    0.8200 O   0  0  0  0  0  0  0  0  0  0  0  0
    0.8030    2.1560    1.4240 C   0  0  0  0  0  0  0  0  0  0  0  0
    1.2910    1.9930    2.5320 O   0  0  0  0  0  0  0  0  0  0  0  0
    0.0100    1.0730    0.6880 C   0  0  0  0  0  0  0  0  0  0  0  0
   -1.0690    1.4870   -0.2100 N   0  0  0  0  0  0  0  0  0  0  0  0
   -2.5470    2.0790    0.4340 S   0  0  0  0  0  0  0  0  0  0  0  0
   -2.1700    2.9070    1.5480 O   0  0  0  0  0  0  0  0  0  0  0  0
   -3.2210    2.6390   -0.7040 O   0  0  0  0  0  0  0  0  0  0  0  0
   -3.2880    0.5820    0.9560 C   0  0  0  0  0  0  0  0  0  0  0  0
   -3.9500    0.5260    2.1810 C   0  0  0  0  0  0  0  0  0  0  0  0
   -4.0470    1.6080    2.9410 F   0  0  0  0  0  0  0  0  0  0  0  0
   -4.5240   -0.6740    2.6090 C   0  0  0  0  0  0  0  0  0  0  0  0
   -4.4500   -1.8170    1.8050 C   0  0  0  0  0  0  0  0  0  0  0  0
   -3.8210   -1.7400    0.5580 C   0  0  0  0  0  0  0  0  0  0  0  0
   -3.2580   -0.5370    0.1270 C   0  0  0  0  0  0  0  0  0  0  0  0
   -2.7040   -0.4670   -1.0760 F   0  0  0  0  0  0  0  0  0  0  0  0
    1.4710    3.8840    1.4010 H   0  0  0  0  0  0  0  0  0  0  0  0
   -0.4040    0.3980    1.4520 H   0  0  0  0  0  0  0  0  0  0  0  0
    0.7270    0.5010    0.0800 H   0  0  0  0  0  0  0  0  0  0  0  0
   -0.9430    1.5420   -1.2250 H   0  0  0  0  0  0  0  0  0  0  0  0
   -5.0260   -0.7080    3.5710 H   0  0  0  0  0  0  0  0  0  0  0  0
   -4.8810   -2.7560    2.1450 H   0  0  0  0  0  0  0  0  0  0  0  0
   -3.7650   -2.6120   -0.0870 H   0  0  0  0  0  0  0  0  0  0  0  0
  1 17  1  0  0  0  0
  1  2  1  0  0  0  0
  2  3  2  0  0  0  0
  2  4  1  0  0  0  0
  4 18  1  0  0  0  0
  4 19  1  0  0  0  0
  4  5  1  0  0  0  0
  5 20  1  0  0  0  0
  5  6  1  0  0  0  0
  6  7  2  0  0  0  0
  6  8  2  0  0  0  0
  6  9  1  0  0  0  0
  9 10  2  0  0  0  0
 10 11  1  0  0  0  0
 10 12  1  0  0  0  0
 12 21  1  0  0  0  0
 12 13  2  0  0  0  0
 13 22  1  0  0  0  0
 13 14  1  0  0  0  0
 14 23  1  0  0  0  0
 14 15  2  0  0  0  0
 15  9  1  0  0  0  0
 15 16  1  0  0  0  0
M  END
$$$$
ZINC03338723_000
  -MTS-   02131516403D 0   0.00000     0.00000     0

 28 29  0  0  1  0  0  0  0  0999 V2000
   -3.3700   -2.2680    1.3040 C   0  0  0  0  0  0  0  0  0  0  0  0
   -3.3880   -0.7450    1.0080 C   0  0  0  0  0  0  0  0  0  0  0  0
   -3.6050    0.1500    2.2670 C   0  0  1  0  0  0  0  0  0  0  0  0
   -4.9020   -0.2370    3.0310 C   0  0  0  0  0  0  0  0  0  0  0  0
   -3.6800    1.5480    1.8500 N   0  0  0  0  0  0  0  0  0  0  0  0
   -2.6610    2.1170    1.1880 C   0  0  0  0  0  0  0  0  0  0  0  0
   -2.6340    2.4160   -0.5550 S   0  0  0  0  0  0  0  0  0  0  0  0
   -1.1120    3.2350   -0.2900 C   0  0  0  0  0  0  0  0  0  0  0  0
   -0.3790    3.8740   -1.2910 C   0  0  0  0  0  0  0  0  0  0  0  0
    0.8030    4.5220   -0.9110 C   0  0  0  0  0  0  0  0  0  0  0  0
    1.2390    4.5000    0.4220 C   0  0  0  0  0  0  0  0  0  0  0  0
    0.5010    3.8260    1.4050 C   0  0  0  0  0  0  0  0  0  0  0  0
   -0.6880    3.2030    1.0320 C   0  0  0  0  0  0  0  0  0  0  0  0
   -1.5500    2.5340    1.8270 N   0  0  0  0  0  0  0  0  0  0  0  0
   -3.0900   -2.8200    0.3930 H   0  0  0  0  0  0  0  0  0  0  0  0
   -4.3610   -2.6270    1.6200 H   0  0  0  0  0  0  0  0  0  0  0  0
   -2.6370   -2.4990    2.0920 H   0  0  0  0  0  0  0  0  0  0  0  0
   -2.4190   -0.4710    0.5580 H   0  0  0  0  0  0  0  0  0  0  0  0
   -4.1770   -0.5380    0.2670 H   0  0  0  0  0  0  0  0  0  0  0  0
   -2.7360    0.0220    2.9350 H   0  0  0  0  0  0  0  0  0  0  0  0
   -4.8250   -1.2480    3.4550 H   0  0  0  0  0  0  0  0  0  0  0  0
   -5.0930    0.4530    3.8650 H   0  0  0  0  0  0  0  0  0  0  0  0
   -5.7650   -0.1980    2.3500 H   0  0  0  0  0  0  0  0  0  0  0  0
   -4.5160    2.1120    2.0370 H   0  0  0  0  0  0  0  0  0  0  0  0
   -0.7230    3.8670   -2.3200 H   0  0  0  0  0  0  0  0  0  0  0  0
    1.3900    5.0490   -1.6610 H   0  0  0  0  0  0  0  0  0  0  0  0
    2.1580    5.0110    0.6980 H   0  0  0  0  0  0  0  0  0  0  0  0
    0.8220    3.7790    2.4380 H   0  0  0  0  0  0  0  0  0  0  0  0
  1 15  1  0  0  0  0
  1 16  1  0  0  0  0
  1 17  1  0  0  0  0
  1  2  1  0  0  0  0
  2 18  1  0  0  0  0
  2 19  1  0  0  0  0
  2  3  1  0  0  0  0
  3 20  1  0  0  0  0
  3  4  1  0  0  0  0
  4 21  1  0  0  0  0
  4 22  1  0  0  0  0
  4 23  1  0  0  0  0
  3  5  1  0  0  0  0
  5 24  1  0  0  0  0
  5  6  1  0  0  0  0
  6  7  1  0  0  0  0
  7  8  1  0  0  0  0
  8  9  2  0  0  0  0
  9 25  1  0  0  0  0
  9 10  1  0  0  0  0
 10 26  1  0  0  0  0
 10 11  2  0  0  0  0
 11 27  1  0  0  0  0
 11 12  1  0  0  0  0
 12 28  1  0  0  0  0
 12 13  2  0  0  0  0
 13  8  1  0  0  0  0
 13 14  1  0  0  0  0
 14  6  2  0  0  0  0
M  END
$$$$
ZINC03341395_000
  -MTS-   02131516403D 0   0.00000     0.00000     0

 54 57  0  0  1  0  0  0  0  0999 V2000
    5.1240   -1.2560   -1.1060 C   0  0  0  0  0  0  0  0  0  0  0  0
    4.2950   -0.0110   -1.4270 C   0  0  0  0  0  0  0  0  0  0  0  0
    4.1360    1.0840   -0.5770 C   0  0  0  0  0  0  0  0  0  0  0  0
    3.3600    2.0330   -1.2520 C   0  0  0  0  0  0  0  0  0  0  0  0
    3.0200    3.4220   -0.7540 C   0  0  0  0  0  0  0  0  0  0  0  0
    3.9020    4.2680   -0.6720 O   0  0  0  0  0  0  0  0  0  0  0  0
    1.5920    3.7380   -0.3540 C   0  0  0  0  0  0  0  0  0  0  0  0
    0.7840    2.5550   -0.1410 O   0  0  0  0  0  0  0  0  0  0  0  0
   -0.4650    2.8210    0.2560 C   0  0  0  0  0  0  0  0  0  0  0  0
   -0.8350    3.9780    0.3680 O   0  0  0  0  0  0  0  0  0  0  0  0
   -1.4080    1.6760    0.5760 C   0  0  0  0  0  0  0  0  0  0  0  0
   -1.0150    0.3510    0.3590 C   0  0  0  0  0  0  0  0  0  0  0  0
   -1.8620   -0.7010    0.7230 C   0  0  0  0  0  0  0  0  0  0  0  0
   -3.0630   -0.4510    1.3950 C   0  0  0  0  0  0  0  0  0  0  0  0
   -3.9800   -1.8270    2.0380 S   0  0  0  0  0  0  0  0  0  0  0  0
   -5.6530   -1.1440    2.2730 C   0  0  0  0  0  0  0  0  0  0  0  0
   -5.6620    0.3280    2.6040 C   0  0  0  0  0  0  0  0  0  0  0  0
   -6.6200    0.7690    3.2140 O   0  0  0  0  0  0  0  0  0  0  0  0
   -4.6990    1.2040    2.2530 N   0  0  0  0  0  0  0  0  0  0  0  0
   -3.4880    0.8750    1.5770 C   0  0  0  0  0  0  0  0  0  0  0  0
   -2.6820    1.9160    1.1020 C   0  0  0  0  0  0  0  0  0  0  0  0
    2.9850    1.4410   -2.4640 C   0  0  0  0  0  0  0  0  0  0  0  0
    2.0260    2.0820   -3.4730 C   0  0  0  0  0  0  0  0  0  0  0  0
    3.5990    0.2160   -2.5870 N   0  0  0  0  0  0  0  0  0  0  0  0
    3.5070   -0.6830   -3.7390 C   0  0  0  0  0  0  0  0  0  0  0  0
    2.3550   -1.6970   -3.5220 C   0  0  2  0  0  0  0  0  0  0  0  0
    2.4340   -2.9540   -4.4170 C   0  0  0  0  0  0  0  0  0  0  0  0
    1.3910   -3.8550   -3.7210 C   0  0  0  0  0  0  0  0  0  0  0  0
    1.5810   -3.4860   -2.2260 C   0  0  0  0  0  0  0  0  0  0  0  0
    2.3970   -2.2960   -2.2180 O   0  0  0  0  0  0  0  0  0  0  0  0
    5.7970   -1.4930   -1.9420 H   0  0  0  0  0  0  0  0  0  0  0  0
    4.4600   -2.1110   -0.9090 H   0  0  0  0  0  0  0  0  0  0  0  0
    5.7370   -1.0690   -0.2120 H   0  0  0  0  0  0  0  0  0  0  0  0
    4.5460    1.1680    0.4230 H   0  0  0  0  0  0  0  0  0  0  0  0
    1.6490    4.3270    0.5760 H   0  0  0  0  0  0  0  0  0  0  0  0
    1.1710    4.3600   -1.1600 H   0  0  0  0  0  0  0  0  0  0  0  0
   -0.0450    0.1380   -0.0860 H   0  0  0  0  0  0  0  0  0  0  0  0
   -1.5840   -1.7250    0.4960 H   0  0  0  0  0  0  0  0  0  0  0  0
   -6.2530   -1.3030    1.3660 H   0  0  0  0  0  0  0  0  0  0  0  0
   -6.1200   -1.7040    3.0970 H   0  0  0  0  0  0  0  0  0  0  0  0
   -4.9040    2.1430    2.5300 H   0  0  0  0  0  0  0  0  0  0  0  0
   -3.0380    2.9410    1.1470 H   0  0  0  0  0  0  0  0  0  0  0  0
    2.5610    2.8550   -4.0420 H   0  0  0  0  0  0  0  0  0  0  0  0
    1.1900    2.5490   -2.9340 H   0  0  0  0  0  0  0  0  0  0  0  0
    1.5960    1.3550   -4.1750 H   0  0  0  0  0  0  0  0  0  0  0  0
    4.4600   -1.2190   -3.8560 H   0  0  0  0  0  0  0  0  0  0  0  0
    3.3480   -0.1310   -4.6780 H   0  0  0  0  0  0  0  0  0  0  0  0
    1.3830   -1.1990   -3.6650 H   0  0  0  0  0  0  0  0  0  0  0  0
    3.4320   -3.4140   -4.3260 H   0  0  0  0  0  0  0  0  0  0  0  0
    2.2090   -2.7620   -5.4790 H   0  0  0  0  0  0  0  0  0  0  0  0
    0.3880   -3.5510   -4.0580 H   0  0  0  0  0  0  0  0  0  0  0  0
    1.5250   -4.9280   -3.9360 H   0  0  0  0  0  0  0  0  0  0  0  0
    0.6170   -3.3020   -1.7230 H   0  0  0  0  0  0  0  0  0  0  0  0
    2.1290   -4.2690   -1.6760 H   0  0  0  0  0  0  0  0  0  0  0  0
  1 31  1  0  0  0  0
  1 32  1  0  0  0  0
  1 33  1  0  0  0  0
  1  2  1  0  0  0  0
  2  3  2  0  0  0  0
  3 34  1  0  0  0  0
  3  4  1  0  0  0  0
  4  5  1  0  0  0  0
  5  6  2  0  0  0  0
  5  7  1  0  0  0  0
  7 35  1  0  0  0  0
  7 36  1  0  0  0  0
  7  8  1  0  0  0  0
  8  9  1  0  0  0  0
  9 10  2  0  0  0  0
  9 11  1  0  0  0  0
 11 12  1  0  0  0  0
 12 37  1  0  0  0  0
 12 13  2  0  0  0  0
 13 38  1  0  0  0  0
 13 14  1  0  0  0  0
 14 15  1  0  0  0  0
 15 16  1  0  0  0  0
 16 39  1  0  0  0  0
 16 40  1  0  0  0  0
 16 17  1  0  0  0  0
 17 18  2  0  0  0  0
 17 19  1  0  0  0  0
 19 41  1  0  0  0  0
 19 20  1  0  0  0  0
 20 14  2  0  0  0  0
 20 21  1  0  0  0  0
 21 11  2  0  0  0  0
 21 42  1  0  0  0  0
  4 22  2  0  0  0  0
 22 23  1  0  0  0  0
 23 43  1  0  0  0  0
 23 44  1  0  0  0  0
 23 45  1  0  0  0  0
 22 24  1  0  0  0  0
 24  2  1  0  0  0  0
 24 25  1  0  0  0  0
 25 46  1  0  0  0  0
 25 47  1  0  0  0  0
 25 26  1  0  0  0  0
 26 48  1  0  0  0  0
 26 27  1  0  0  0  0
 27 49  1  0  0  0  0
 27 50  1  0  0  0  0
 27 28  1  0  0  0  0
 28 51  1  0  0  0  0
 28 52  1  0  0  0  0
 28 29  1  0  0  0  0
 29 53  1  0  0  0  0
 29 54  1  0  0  0  0
 29 30  1  0  0  0  0
 30 26  1  0  0  0  0
M  END
$$$$
ZINC03363436_000
  -MTS-   02131516403D 0   0.00000     0.00000     0

 42 44  0  0  0  0  0  0  0  0999 V2000
   -0.7810    1.6600    2.6860 O   0  0  0  0  0  0  0  0  0  0  0  0
   -0.8820    1.9840    1.5160 C   0  0  0  0  0  0  0  0  0  0  0  0
    0.1870    2.9070    0.9610 C   0  0  0  0  0  0  0  0  0  0  0  0
    0.8840    2.2740   -0.1990 N   0  3  0  0  0  0  0  0  0  0  0  0
    0.4180    2.4690   -1.4560 C   0  0  0  0  0  0  0  0  0  0  0  0
    1.0460    1.8760   -2.5550 C   0  0  0  0  0  0  0  0  0  0  0  0
    2.1420    1.0300   -2.3640 C   0  0  0  0  0  0  0  0  0  0  0  0
    2.8550    0.3730   -3.5580 C   0  0  0  0  0  0  0  0  0  0  0  0
    2.3110   -1.0540   -3.7090 C   0  0  0  0  0  0  0  0  0  0  0  0
    3.1860   -2.1280   -3.9130 C   0  0  0  0  0  0  0  0  0  0  0  0
    2.6910   -3.4290   -4.0510 C   0  0  0  0  0  0  0  0  0  0  0  0
    1.3150   -3.6640   -3.9850 C   0  0  0  0  0  0  0  0  0  0  0  0
    0.4360   -2.5970   -3.7810 C   0  0  0  0  0  0  0  0  0  0  0  0
    0.9330   -1.2970   -3.6430 C   0  0  0  0  0  0  0  0  0  0  0  0
    2.5670    0.7990   -1.0530 C   0  0  0  0  0  0  0  0  0  0  0  0
    1.9090    1.4140    0.0160 C   0  0  0  0  0  0  0  0  0  0  0  0
   -1.9070    1.5310    0.7630 N   0  0  0  0  0  0  0  0  0  0  0  0
   -2.8730    0.6720    1.3370 C   0  0  0  0  0  0  0  0  0  0  0  0
   -3.9920    1.2120    1.9730 C   0  0  0  0  0  0  0  0  0  0  0  0
   -4.9360    0.3650    2.5640 C   0  0  0  0  0  0  0  0  0  0  0  0
   -4.7570   -1.0210    2.5070 C   0  0  0  0  0  0  0  0  0  0  0  0
   -3.6430   -1.5620    1.8570 C   0  0  0  0  0  0  0  0  0  0  0  0
   -2.7020   -0.7110    1.2680 C   0  0  0  0  0  0  0  0  0  0  0  0
   -0.2870    3.8540    0.6580 H   0  0  0  0  0  0  0  0  0  0  0  0
    0.9040    3.1400    1.7630 H   0  0  0  0  0  0  0  0  0  0  0  0
   -0.4580    3.0900   -1.6400 H   0  0  0  0  0  0  0  0  0  0  0  0
    0.6780    2.0750   -3.5580 H   0  0  0  0  0  0  0  0  0  0  0  0
    3.9430    0.3550   -3.3900 H   0  0  0  0  0  0  0  0  0  0  0  0
    2.6760    0.9530   -4.4760 H   0  0  0  0  0  0  0  0  0  0  0  0
    4.2570   -1.9600   -3.9640 H   0  0  0  0  0  0  0  0  0  0  0  0
    3.3750   -4.2580   -4.2080 H   0  0  0  0  0  0  0  0  0  0  0  0
    0.9290   -4.6740   -4.0910 H   0  0  0  0  0  0  0  0  0  0  0  0
   -0.6340   -2.7790   -3.7280 H   0  0  0  0  0  0  0  0  0  0  0  0
    0.2390   -0.4780   -3.4820 H   0  0  0  0  0  0  0  0  0  0  0  0
    3.4100    0.1410   -0.8610 H   0  0  0  0  0  0  0  0  0  0  0  0
    2.2420    1.1790    1.0260 H   0  0  0  0  0  0  0  0  0  0  0  0
   -2.0260    1.7720   -0.1980 H   0  0  0  0  0  0  0  0  0  0  0  0
   -4.1200    2.2870    2.0020 H   0  0  0  0  0  0  0  0  0  0  0  0
   -5.8050    0.7820    3.0640 H   0  0  0  0  0  0  0  0  0  0  0  0
   -5.4880   -1.6800    2.9680 H   0  0  0  0  0  0  0  0  0  0  0  0
   -3.5100   -2.6390    1.8100 H   0  0  0  0  0  0  0  0  0  0  0  0
   -1.8370   -1.1160    0.7540 H   0  0  0  0  0  0  0  0  0  0  0  0
  1  2  2  0  0  0  0
  2  3  1  0  0  0  0
  3 24  1  0  0  0  0
  3 25  1  0  0  0  0
  3  4  1  0  0  0  0
  4  5  2  0  0  0  0
  5 26  1  0  0  0  0
  5  6  1  0  0  0  0
  6 27  1  0  0  0  0
  6  7  2  0  0  0  0
  7  8  1  0  0  0  0
  8 28  1  0  0  0  0
  8 29  1  0  0  0  0
  8  9  1  0  0  0  0
  9 10  2  0  0  0  0
 10 30  1  0  0  0  0
 10 11  1  0  0  0  0
 11 31  1  0  0  0  0
 11 12  2  0  0  0  0
 12 32  1  0  0  0  0
 12 13  1  0  0  0  0
 13 33  1  0  0  0  0
 13 14  2  0  0  0  0
 14  9  1  0  0  0  0
 14 34  1  0  0  0  0
  7 15  1  0  0  0  0
 15 35  1  0  0  0  0
 15 16  2  0  0  0  0
 16  4  1  0  0  0  0
 16 36  1  0  0  0  0
  2 17  1  0  0  0  0
 17 37  1  0  0  0  0
 17 18  1  0  0  0  0
 18 19  2  0  0  0  0
 19 38  1  0  0  0  0
 19 20  1  0  0  0  0
 20 39  1  0  0  0  0
 20 21  2  0  0  0  0
 21 40  1  0  0  0  0
 21 22  1  0  0  0  0
 22 41  1  0  0  0  0
 22 23  2  0  0  0  0
 23 18  1  0  0  0  0
 23 42  1  0  0  0  0
M  CHG  1   4   1
M  END
$$$$
D5
  -MTS-   02131516403D 0   0.00000     0.00000     0

 37 39  0  0  0  0  0  0  0  0999 V2000
   -1.0430   -3.1450    4.4950 C   0  0  0  0  0  0  0  0  0  0  0  0
   -0.1100   -3.0090    3.3010 C   0  0  0  0  0  0  0  0  0  0  0  0
   -0.8090   -2.3140    2.1360 C   0  0  0  0  0  0  0  0  0  0  0  0
   -0.8500   -0.8140    2.3820 N   0  3  0  0  0  0  0  0  0  0  0  0
   -2.2770   -0.2940    2.2630 C   0  0  0  0  0  0  0  0  0  0  0  0
   -2.3510    1.1700    2.6850 C   0  0  0  0  0  0  0  0  0  0  0  0
   -1.2960    2.0110    2.0430 C   0  0  0  0  0  0  0  0  0  0  0  0
   -0.1960    1.4900    1.4740 C   0  0  0  0  0  0  0  0  0  0  0  0
    0.1020   -0.0110    1.4700 C   0  0  0  0  0  0  0  0  0  0  0  0
    1.5650   -0.2690    1.9210 C   0  0  0  0  0  0  0  0  0  0  0  0
    2.5650    0.4010    0.9620 C   0  0  0  0  0  0  0  0  0  0  0  0
    2.0980    1.7760    0.6480 C   0  0  0  0  0  0  0  0  0  0  0  0
    0.8360    2.2760    0.8720 C   0  0  0  0  0  0  0  0  0  0  0  0
    0.6340    3.5870    0.5150 N   0  0  0  0  0  0  0  0  0  0  0  0
    1.7420    4.0760    0.0010 C   0  0  0  0  0  0  0  0  0  0  0  0
    1.8640    5.3320   -0.4490 N   0  0  0  0  0  0  0  0  0  0  0  0
    3.0720    2.9760   -0.0640 S   0  0  0  0  0  0  0  0  0  0  0  0
   -0.5310   -3.6500    5.3200 H   0  0  0  0  0  0  0  0  0  0  0  0
   -1.3710   -2.1620    4.8490 H   0  0  0  0  0  0  0  0  0  0  0  0
   -1.9300   -3.7320    4.2360 H   0  0  0  0  0  0  0  0  0  0  0  0
    0.2240   -4.0080    2.9940 H   0  0  0  0  0  0  0  0  0  0  0  0
    0.7800   -2.4520    3.6110 H   0  0  0  0  0  0  0  0  0  0  0  0
   -1.8390   -2.6620    2.0010 H   0  0  0  0  0  0  0  0  0  0  0  0
   -0.2660   -2.5040    1.2080 H   0  0  0  0  0  0  0  0  0  0  0  0
   -2.5860   -0.4290    1.2190 H   0  0  0  0  0  0  0  0  0  0  0  0
   -2.9150   -0.9040    2.9090 H   0  0  0  0  0  0  0  0  0  0  0  0
   -2.2540    1.2540    3.7740 H   0  0  0  0  0  0  0  0  0  0  0  0
   -3.3390    1.5630    2.4190 H   0  0  0  0  0  0  0  0  0  0  0  0
   -1.4430    3.0900    2.0580 H   0  0  0  0  0  0  0  0  0  0  0  0
   -0.0610   -0.4040    0.4570 H   0  0  0  0  0  0  0  0  0  0  0  0
    1.7090    0.1320    2.9340 H   0  0  0  0  0  0  0  0  0  0  0  0
    1.8070   -1.3340    1.9730 H   0  0  0  0  0  0  0  0  0  0  0  0
    2.6280   -0.1810    0.0350 H   0  0  0  0  0  0  0  0  0  0  0  0
    3.5610    0.4120    1.4190 H   0  0  0  0  0  0  0  0  0  0  0  0
    1.0770    5.9670   -0.4030 H   0  0  0  0  0  0  0  0  0  0  0  0
    2.7270    5.6850   -0.8410 H   0  0  0  0  0  0  0  0  0  0  0  0
   -0.5420   -0.6310    3.3460 H   0  0  0  0  0  0  0  0  0  0  0  0
  1 18  1  0  0  0  0
  1 19  1  0  0  0  0
  1 20  1  0  0  0  0
  1  2  1  0  0  0  0
  2 21  1  0  0  0  0
  2 22  1  0  0  0  0
  2  3  1  0  0  0  0
  3 23  1  0  0  0  0
  3 24  1  0  0  0  0
  3  4  1  0  0  0  0
  4  5  1  0  0  0  0
  5 25  1  0  0  0  0
  5 26  1  0  0  0  0
  5  6  1  0  0  0  0
  6 27  1  0  0  0  0
  6 28  1  0  0  0  0
  6  7  1  0  0  0  0
  7 29  1  0  0  0  0
  7  8  2  0  0  0  0
  8  9  1  0  0  0  0
  9  4  1  0  0  0  0
  9 30  1  0  0  0  0
  9 10  1  0  0  0  0
 10 31  1  0  0  0  0
 10 32  1  0  0  0  0
 10 11  1  0  0  0  0
 11 33  1  0  0  0  0
 11 34  1  0  0  0  0
 11 12  1  0  0  0  0
 12 13  2  0  0  0  0
 13  8  1  0  0  0  0
 13 14  1  0  0  0  0
 14 15  2  0  0  0  0
 15 16  1  0  0  0  0
 16 35  1  0  0  0  0
 16 36  1  0  0  0  0
 15 17  1  0  0  0  0
 17 12  1  0  0  0  0
  4 37  1  0  0  0  0
M  CHG  1   4   1
M  END
$$$$
D3
  -MTS-   02131516403D 0   0.00000     0.00000     0

 47 49  0  0  0  0  0  0  0  0999 V2000
    3.2930    2.5470    0.1490 C   0  0  0  0  0  0  0  0  0  0  0  0
    3.0320    3.9120   -0.0390 C   0  0  0  0  0  0  0  0  0  0  0  0
    1.8480    4.4690    0.4290 C   0  0  0  0  0  0  0  0  0  0  0  0
    1.6540    5.8040    0.2260 O   0  0  0  0  0  0  0  0  0  0  0  0
    0.9020    3.6890    1.0820 C   0  0  0  0  0  0  0  0  0  0  0  0
    1.1330    2.3160    1.2620 C   0  0  0  0  0  0  0  0  0  0  0  0
    2.3350    1.7360    0.8070 C   0  0  0  0  0  0  0  0  0  0  0  0
    2.6060    0.3680    1.0000 C   0  0  0  0  0  0  0  0  0  0  0  0
    3.8230   -0.1750    0.5610 C   0  0  0  0  0  0  0  0  0  0  0  0
    4.7580    0.6240   -0.0910 C   0  0  0  0  0  0  0  0  0  0  0  0
    4.4940    1.9760   -0.2990 C   0  0  0  0  0  0  0  0  0  0  0  0
    1.6200   -0.5170    1.7230 C   0  0  0  0  0  0  0  0  0  0  0  0
    0.1690   -0.0110    1.5950 C   0  0  0  0  0  0  0  0  0  0  0  0
    0.1050    1.4810    1.9890 C   0  0  0  0  0  0  0  0  0  0  0  0
   -0.7910   -0.8520    2.4970 N   0  3  0  0  0  0  0  0  0  0  0  0
   -2.2200   -0.3010    2.4980 C   0  0  0  0  0  0  0  0  0  0  0  0
   -2.8100   -0.2090    1.0920 C   0  0  0  0  0  0  0  0  0  0  0  0
   -4.3060    0.0690    1.1450 C   0  0  0  0  0  0  0  0  0  0  0  0
   -0.7240   -2.3600    2.2520 C   0  0  0  0  0  0  0  0  0  0  0  0
    0.1380   -3.0850    3.2810 C   0  0  0  0  0  0  0  0  0  0  0  0
   -0.6430   -3.3300    4.5640 C   0  0  0  0  0  0  0  0  0  0  0  0
    3.7520    4.5520   -0.5430 H   0  0  0  0  0  0  0  0  0  0  0  0
    1.1460    5.9320   -0.5920 H   0  0  0  0  0  0  0  0  0  0  0  0
   -0.0170    4.1350    1.4520 H   0  0  0  0  0  0  0  0  0  0  0  0
    4.0500   -1.2260    0.7230 H   0  0  0  0  0  0  0  0  0  0  0  0
    5.6960    0.1960   -0.4330 H   0  0  0  0  0  0  0  0  0  0  0  0
    5.2390    2.5850   -0.8070 H   0  0  0  0  0  0  0  0  0  0  0  0
    1.9150   -0.5730    2.7780 H   0  0  0  0  0  0  0  0  0  0  0  0
    1.6980   -1.5220    1.2940 H   0  0  0  0  0  0  0  0  0  0  0  0
   -0.1860   -0.1340    0.5640 H   0  0  0  0  0  0  0  0  0  0  0  0
    0.2600    1.6010    3.0680 H   0  0  0  0  0  0  0  0  0  0  0  0
   -0.8810    1.8850    1.7390 H   0  0  0  0  0  0  0  0  0  0  0  0
   -2.8280   -1.0010    3.0750 H   0  0  0  0  0  0  0  0  0  0  0  0
   -2.2070    0.6670    3.0070 H   0  0  0  0  0  0  0  0  0  0  0  0
   -2.3380    0.6000    0.5250 H   0  0  0  0  0  0  0  0  0  0  0  0
   -2.6390   -1.1440    0.5460 H   0  0  0  0  0  0  0  0  0  0  0  0
   -4.7130    0.1430    0.1320 H   0  0  0  0  0  0  0  0  0  0  0  0
   -4.8370   -0.7350    1.6660 H   0  0  0  0  0  0  0  0  0  0  0  0
   -4.5110    1.0100    1.6650 H   0  0  0  0  0  0  0  0  0  0  0  0
   -1.7510   -2.7360    2.2410 H   0  0  0  0  0  0  0  0  0  0  0  0
   -0.3490   -2.5100    1.2350 H   0  0  0  0  0  0  0  0  0  0  0  0
    0.4760   -4.0510    2.8910 H   0  0  0  0  0  0  0  0  0  0  0  0
    1.0310   -2.5010    3.5250 H   0  0  0  0  0  0  0  0  0  0  0  0
   -0.0180   -3.8540    5.2930 H   0  0  0  0  0  0  0  0  0  0  0  0
   -0.9680   -2.3860    5.0120 H   0  0  0  0  0  0  0  0  0  0  0  0
   -1.5290   -3.9440    4.3730 H   0  0  0  0  0  0  0  0  0  0  0  0
   -0.4490   -0.7270    3.4600 H   0  0  0  0  0  0  0  0  0  0  0  0
  1  2  2  0  0  0  0
  2 22  1  0  0  0  0
  2  3  1  0  0  0  0
  3  4  1  0  0  0  0
  4 23  1  0  0  0  0
  3  5  2  0  0  0  0
  5 24  1  0  0  0  0
  5  6  1  0  0  0  0
  6  7  2  0  0  0  0
  7  1  1  0  0  0  0
  7  8  1  0  0  0  0
  8  9  2  0  0  0  0
  9 25  1  0  0  0  0
  9 10  1  0  0  0  0
 10 26  1  0  0  0  0
 10 11  2  0  0  0  0
 11  1  1  0  0  0  0
 11 27  1  0  0  0  0
  8 12  1  0  0  0  0
 12 28  1  0  0  0  0
 12 29  1  0  0  0  0
 12 13  1  0  0  0  0
 13 30  1  0  0  0  0
 13 14  1  0  0  0  0
 14  6  1  0  0  0  0
 14 31  1  0  0  0  0
 14 32  1  0  0  0  0
 13 15  1  0  0  0  0
 15 16  1  0  0  0  0
 16 33  1  0  0  0  0
 16 34  1  0  0  0  0
 16 17  1  0  0  0  0
 17 35  1  0  0  0  0
 17 36  1  0  0  0  0
 17 18  1  0  0  0  0
 18 37  1  0  0  0  0
 18 38  1  0  0  0  0
 18 39  1  0  0  0  0
 15 19  1  0  0  0  0
 19 40  1  0  0  0  0
 19 41  1  0  0  0  0
 19 20  1  0  0  0  0
 20 42  1  0  0  0  0
 20 43  1  0  0  0  0
 20 21  1  0  0  0  0
 21 44  1  0  0  0  0
 21 45  1  0  0  0  0
 21 46  1  0  0  0  0
 15 47  1  0  0  0  0
M  CHG  1  15   1
M  END
$$$$
str3
  -MTS-   02131516403D 0   0.00000     0.00000     0

 48 50  0  0  0  0  0  0  0  0999 V2000
    2.5330    6.0400   -0.8680 N   0  0  0  0  0  0  0  0  0  0  0  0
    2.2880    4.8920   -0.1360 C   0  0  0  0  0  0  0  0  0  0  0  0
    3.3260    4.0140    0.1800 C   0  0  0  0  0  0  0  0  0  0  0  0
    3.0820    2.8660    0.9370 C   0  0  0  0  0  0  0  0  0  0  0  0
    1.7930    2.5880    1.3970 C   0  0  0  0  0  0  0  0  0  0  0  0
    0.7470    3.4610    1.1010 C   0  0  0  0  0  0  0  0  0  0  0  0
    1.0040    4.6070    0.3370 C   0  0  0  0  0  0  0  0  0  0  0  0
   -0.5570    3.3160    1.4890 O   0  0  0  0  0  0  0  0  0  0  0  0
   -1.1690    2.0490    1.2570 C   0  0  0  0  0  0  0  0  0  0  0  0
   -1.3420    1.3750    2.6170 C   0  0  0  0  0  0  0  0  0  0  0  0
   -2.0060    0.0120    2.4770 C   0  0  0  0  0  0  0  0  0  0  0  0
   -1.0300   -1.0930    2.8130 N   0  3  0  0  0  0  0  0  0  0  0  0
   -1.7320   -2.4230    2.9880 C   0  0  0  0  0  0  0  0  0  0  0  0
   -0.7900   -3.5710    3.1550 C   0  0  0  0  0  0  0  0  0  0  0  0
    0.5270   -3.4970    2.8840 C   0  0  0  0  0  0  0  0  0  0  0  0
    1.1440   -2.2190    2.3710 C   0  0  0  0  0  0  0  0  0  0  0  0
    0.1080   -1.2340    1.8220 C   0  0  0  0  0  0  0  0  0  0  0  0
    1.4180   -4.6600    3.0870 C   0  0  0  0  0  0  0  0  0  0  0  0
    1.5220   -5.2720    4.3460 C   0  0  0  0  0  0  0  0  0  0  0  0
    2.3760   -6.3610    4.5440 C   0  0  0  0  0  0  0  0  0  0  0  0
    3.1420   -6.8490    3.4890 C   0  0  0  0  0  0  0  0  0  0  0  0
    3.0560   -6.2500    2.2350 C   0  0  0  0  0  0  0  0  0  0  0  0
    2.2010   -5.1620    2.0350 C   0  0  0  0  0  0  0  0  0  0  0  0
    1.7740    6.6550   -1.1300 H   0  0  0  0  0  0  0  0  0  0  0  0
    3.4530    6.2260   -1.2420 H   0  0  0  0  0  0  0  0  0  0  0  0
    4.3370    4.2150   -0.1640 H   0  0  0  0  0  0  0  0  0  0  0  0
    3.9000    2.1890    1.1700 H   0  0  0  0  0  0  0  0  0  0  0  0
    1.6440    1.6860    1.9800 H   0  0  0  0  0  0  0  0  0  0  0  0
    0.1830    5.2840    0.1130 H   0  0  0  0  0  0  0  0  0  0  0  0
   -2.1500    2.1840    0.7860 H   0  0  0  0  0  0  0  0  0  0  0  0
   -0.5270    1.4280    0.6200 H   0  0  0  0  0  0  0  0  0  0  0  0
   -0.3590    1.2910    3.0930 H   0  0  0  0  0  0  0  0  0  0  0  0
   -1.9360    2.0260    3.2700 H   0  0  0  0  0  0  0  0  0  0  0  0
   -2.8380   -0.0690    3.1850 H   0  0  0  0  0  0  0  0  0  0  0  0
   -2.3800   -0.1690    1.4630 H   0  0  0  0  0  0  0  0  0  0  0  0
   -2.3720   -2.5810    2.1130 H   0  0  0  0  0  0  0  0  0  0  0  0
   -2.3590   -2.3230    3.8810 H   0  0  0  0  0  0  0  0  0  0  0  0
   -1.2290   -4.4920    3.5310 H   0  0  0  0  0  0  0  0  0  0  0  0
    1.6970   -1.7340    3.1850 H   0  0  0  0  0  0  0  0  0  0  0  0
    1.8630   -2.4370    1.5720 H   0  0  0  0  0  0  0  0  0  0  0  0
   -0.3220   -1.5730    0.8720 H   0  0  0  0  0  0  0  0  0  0  0  0
    0.5670   -0.2520    1.6800 H   0  0  0  0  0  0  0  0  0  0  0  0
    0.9310   -4.9210    5.1880 H   0  0  0  0  0  0  0  0  0  0  0  0
    2.4410   -6.8280    5.5230 H   0  0  0  0  0  0  0  0  0  0  0  0
    3.8060   -7.6950    3.6440 H   0  0  0  0  0  0  0  0  0  0  0  0
    3.6580   -6.6260    1.4110 H   0  0  0  0  0  0  0  0  0  0  0  0
    2.1680   -4.7040    1.0500 H   0  0  0  0  0  0  0  0  0  0  0  0
   -0.6130   -0.8770    3.7280 H   0  0  0  0  0  0  0  0  0  0  0  0
  1 24  1  0  0  0  0
  1 25  1  0  0  0  0
  1  2  1  0  0  0  0
  2  3  2  0  0  0  0
  3 26  1  0  0  0  0
  3  4  1  0  0  0  0
  4 27  1  0  0  0  0
  4  5  2  0  0  0  0
  5 28  1  0  0  0  0
  5  6  1  0  0  0  0
  6  7  2  0  0  0  0
  7  2  1  0  0  0  0
  7 29  1  0  0  0  0
  6  8  1  0  0  0  0
  8  9  1  0  0  0  0
  9 30  1  0  0  0  0
  9 31  1  0  0  0  0
  9 10  1  0  0  0  0
 10 32  1  0  0  0  0
 10 33  1  0  0  0  0
 10 11  1  0  0  0  0
 11 34  1  0  0  0  0
 11 35  1  0  0  0  0
 11 12  1  0  0  0  0
 12 13  1  0  0  0  0
 13 36  1  0  0  0  0
 13 37  1  0  0  0  0
 13 14  1  0  0  0  0
 14 38  1  0  0  0  0
 14 15  2  0  0  0  0
 15 16  1  0  0  0  0
 16 39  1  0  0  0  0
 16 40  1  0  0  0  0
 16 17  1  0  0  0  0
 17 12  1  0  0  0  0
 17 41  1  0  0  0  0
 17 42  1  0  0  0  0
 15 18  1  0  0  0  0
 18 19  2  0  0  0  0
 19 43  1  0  0  0  0
 19 20  1  0  0  0  0
 20 44  1  0  0  0  0
 20 21  2  0  0  0  0
 21 45  1  0  0  0  0
 21 22  1  0  0  0  0
 22 46  1  0  0  0  0
 22 23  2  0  0  0  0
 23 18  1  0  0  0  0
 23 47  1  0  0  0  0
 12 48  1  0  0  0  0
M  CHG  1  12   1
M  END
$$$$
