# Supplementary material for: Template CoMFA Generates Single 3D-QSAR Models that, for Twelve of Twelve Biological Targets, Predict All ChEMBL-Tabulated Affinities
Source: PLoS One. 2015 Jun 12;10(6):e0129307. doi: 10.1371/journal.pone.0129307 (PMC4466312; doi:10.1371/journal.pone.0129307)
Supplement: S13 Text — The zip file contains, for each target, the template, training set, and prediction set, as “2D” structures, in. sdf format. (ZIP) [file pone.0129307.s014.zip › GABAa_pred.sdf]

ZINC00000721
  -MTS-   02131516542D 0   0.00000     0.00000     0

 21 24  0  0  1  0  0  0  0  0999 V2000
    4.0621    2.6504    0.0000 C   0  0  0  0  0  0  0  0  0  0  0  0
    3.1921    3.1504    0.0000 C   0  0  0  0  0  0  0  0  0  0  0  0
    2.3321    2.6504    0.0000 C   0  0  0  0  0  0  0  0  0  0  0  0
    2.3321    1.6504    0.0000 N   0  0  0  0  0  0  0  0  0  0  0  0
    1.4621    1.1504    0.0000 C   0  0  0  0  0  0  0  0  0  0  0  0
    1.4621    0.1504    0.0000 C   0  0  2  0  0  0  0  0  0  0  0  0
    2.3321   -0.3496    0.0000 C   0  0  0  0  0  0  0  0  0  0  0  0
    3.1921    0.1504    0.0000 C   0  0  1  0  0  0  0  0  0  0  0  0
    3.1941   -1.1496    0.0000 C   0  0  0  0  0  0  0  0  0  0  0  0
    2.3291   -1.6513    0.0000 N   0  0  0  0  0  0  0  0  0  0  0  0
    2.3243   -2.6525    0.0000 C   0  0  0  0  0  0  0  0  0  0  0  0
    1.4568   -3.1499    0.0000 C   0  0  0  0  0  0  0  0  0  0  0  0
    0.5903   -2.6439    0.0000 C   0  0  0  0  0  0  0  0  0  0  0  0
    0.5963   -1.6491    0.0000 C   0  0  0  0  0  0  0  0  0  0  0  0
    1.4601   -1.1496    0.0000 C   0  0  2  0  0  0  0  0  0  0  0  0
    3.1921    1.1504    0.0000 C   0  0  1  0  0  0  0  0  0  0  0  0
    4.0621    1.6504    0.0000 C   0  0  0  0  0  0  0  0  0  0  0  0
    3.7114    0.8499    0.0000 H   0  0  0  0  0  0  0  0  0  0  0  0
    0.9406   -0.8493    0.0000 H   0  0  0  0  0  0  0  0  0  0  0  0
    3.7921    0.1509    0.0000 H   0  0  0  0  0  0  0  0  0  0  0  0
    0.8621    0.1509    0.0000 H   0  0  0  0  0  0  0  0  0  0  0  0
  1  2  1  0  0  0  0
  2  3  1  0  0  0  0
  3  4  1  0  0  0  0
  4  5  1  0  0  0  0
  6  5  1  6  0  0  0
  6 21  1  1  0  0  0
  6  7  1  0  0  0  0
  7  8  1  0  0  0  0
  8 20  1  1  0  0  0
  8  9  1  6  0  0  0
  9 10  1  0  0  0  0
 10 11  1  0  0  0  0
 11 12  1  0  0  0  0
 12 13  1  0  0  0  0
 13 14  1  0  0  0  0
 15 14  1  6  0  0  0
 15 19  1  1  0  0  0
 15  6  1  0  0  0  0
 15 10  1  0  0  0  0
  8 16  1  0  0  0  0
 16 18  1  1  0  0  0
 16  4  1  0  0  0  0
 16 17  1  6  0  0  0
 17  1  1  0  0  0  0
M  END
>  <EXTREG>  (ZINC00000721)
ZINC00000721

>  <LOGBIO>
2.5000

$$$$
ZINC00002051
  -MTS-   02131516542D 0   0.00000     0.00000     0

 13 13  0  0  0  0  0  0  0  0999 V2000
    5.7154    0.3000    0.0000 C   0  0  0  0  0  0  0  0  0  0  0  0
    4.8456    0.8005    0.0000 C   0  0  0  0  0  0  0  0  0  0  0  0
    4.8436    1.8005    0.0000 O   0  0  0  0  0  0  0  0  0  0  0  0
    3.9854    0.3009    0.0000 N   0  0  0  0  0  0  0  0  0  0  0  0
    3.1156    0.8013    0.0000 C   0  0  0  0  0  0  0  0  0  0  0  0
    3.1151    1.7960    0.0000 O   0  0  0  0  0  0  0  0  0  0  0  0
    2.2501    0.3004    0.0000 C   0  0  0  0  0  0  0  0  0  0  0  0
    1.3801    0.8004    0.0000 C   0  0  0  0  0  0  0  0  0  0  0  0
    0.5201    0.3004    0.0000 C   0  0  0  0  0  0  0  0  0  0  0  0
    0.5201   -0.6996    0.0000 C   0  0  0  0  0  0  0  0  0  0  0  0
    1.3801   -1.1996    0.0000 C   0  0  0  0  0  0  0  0  0  0  0  0
    2.2501   -0.6996    0.0000 C   0  0  0  0  0  0  0  0  0  0  0  0
    3.1156   -1.2005    0.0000 O   0  0  0  0  0  0  0  0  0  0  0  0
  1  2  1  0  0  0  0
  2  3  2  0  0  0  0
  2  4  1  0  0  0  0
  4  5  1  0  0  0  0
  5  6  2  0  0  0  0
  5  7  1  0  0  0  0
  7  8  2  0  0  0  0
  8  9  1  0  0  0  0
  9 10  2  0  0  0  0
 10 11  1  0  0  0  0
 11 12  2  0  0  0  0
 12  7  1  0  0  0  0
 12 13  1  0  0  0  0
M  END
>  <EXTREG>  (ZINC00002051)
ZINC00002051

>  <LOGBIO>
2.5000

$$$$
ZINC00003421
  -MTS-   02131516542D 0   0.00000     0.00000     0

 17 19  0  0  0  0  0  0  0  0999 V2000
    4.6405   -2.9855    0.0000 Cl  0  0  0  0  0  0  0  0  0  0  0  0
    5.0446   -2.0708    0.0000 C   0  0  0  0  0  0  0  0  0  0  0  0
    6.0421   -1.9620    0.0000 C   0  0  0  0  0  0  0  0  0  0  0  0
    6.4422   -1.0512    0.0000 C   0  0  0  0  0  0  0  0  0  0  0  0
    5.8529   -0.2433    0.0000 C   0  0  0  0  0  0  0  0  0  0  0  0
    4.8635   -0.3462    0.0000 C   0  0  0  0  0  0  0  0  0  0  0  0
    4.4553   -1.2629    0.0000 C   0  0  0  0  0  0  0  0  0  0  0  0
    3.4608   -1.3683    0.0000 N   0  0  0  0  0  0  0  0  0  0  0  0
    2.8723   -0.5598    0.0000 C   0  0  0  0  0  0  0  0  0  0  0  0
    3.1823    0.4002    0.0000 N   0  0  0  0  0  0  0  0  0  0  0  0
    2.3723    0.9802    0.0000 C   0  0  0  0  0  0  0  0  0  0  0  0
    2.2727    1.9783    0.0000 C   0  0  0  0  0  0  0  0  0  0  0  0
    1.3607    2.3886    0.0000 C   0  0  0  0  0  0  0  0  0  0  0  0
    0.5478    1.8003    0.0000 C   0  0  0  0  0  0  0  0  0  0  0  0
    0.6509    0.8109    0.0000 C   0  0  0  0  0  0  0  0  0  0  0  0
    1.5623    0.4002    0.0000 C   0  0  0  0  0  0  0  0  0  0  0  0
    1.8723   -0.5598    0.0000 N   0  0  0  0  0  0  0  0  0  0  0  0
  1  2  1  0  0  0  0
  2  3  2  0  0  0  0
  3  4  1  0  0  0  0
  4  5  2  0  0  0  0
  5  6  1  0  0  0  0
  6  7  2  0  0  0  0
  7  2  1  0  0  0  0
  7  8  1  0  0  0  0
  8  9  1  0  0  0  0
  9 10  1  0  0  0  0
 10 11  1  0  0  0  0
 11 12  2  0  0  0  0
 12 13  1  0  0  0  0
 13 14  2  0  0  0  0
 14 15  1  0  0  0  0
 15 16  2  0  0  0  0
 16 11  1  0  0  0  0
 16 17  1  0  0  0  0
 17  9  2  0  0  0  0
M  END
>  <EXTREG>  (ZINC00003421)
ZINC00003421

>  <LOGBIO>
2.5000

$$$$
ZINC00006378
  -MTS-   02131516542D 0   0.00000     0.00000     0

 26 28  0  0  1  0  0  0  0  0999 V2000
    3.1146    2.2503    0.0000 C   0  0  0  0  0  0  0  0  0  0  0  0
    3.1156    1.2503    0.0000 C   0  0  0  0  0  0  0  0  0  0  0  0
    2.2501    0.7494    0.0000 C   0  0  0  0  0  0  0  0  0  0  0  0
    1.3801    1.2494    0.0000 C   0  0  0  0  0  0  0  0  0  0  0  0
    0.5201    0.7494    0.0000 C   0  0  0  0  0  0  0  0  0  0  0  0
    0.5201   -0.2506    0.0000 C   0  0  0  0  0  0  0  0  0  0  0  0
    1.3801   -0.7506    0.0000 C   0  0  0  0  0  0  0  0  0  0  0  0
    2.2501   -0.2506    0.0000 C   0  0  0  0  0  0  0  0  0  0  0  0
    3.1156   -0.7514    0.0000 O   0  0  0  0  0  0  0  0  0  0  0  0
    3.9851   -0.2506    0.0000 C   0  0  0  0  0  0  0  0  0  0  0  0
    4.8456   -0.7497    0.0000 C   0  0  1  0  0  0  0  0  0  0  0  0
    4.8441   -1.7497    0.0000 O   0  0  0  0  0  0  0  0  0  0  0  0
    5.7151   -0.2488    0.0000 C   0  0  0  0  0  0  0  0  0  0  0  0
    6.5756   -0.7480    0.0000 N   0  0  0  0  0  0  0  0  0  0  0  0
    7.4426   -0.2498    0.0000 C   0  0  2  0  0  0  0  0  0  0  0  0
    7.4457    0.7537    0.0000 C   0  0  0  0  0  0  0  0  0  0  0  0
    8.3092    1.2476    0.0000 C   0  0  0  0  0  0  0  0  0  0  0  0
    9.1747    0.7466    0.0000 C   0  0  0  0  0  0  0  0  0  0  0  0
    9.1767   -0.2481    0.0000 C   0  0  0  0  0  0  0  0  0  0  0  0
   10.0419   -0.7521    0.0000 C   0  0  0  0  0  0  0  0  0  0  0  0
   10.0398   -1.7521    0.0000 C   0  0  0  0  0  0  0  0  0  0  0  0
    9.1687   -2.2503    0.0000 C   0  0  0  0  0  0  0  0  0  0  0  0
    8.3098   -1.7485    0.0000 C   0  0  0  0  0  0  0  0  0  0  0  0
    8.3081   -0.7507    0.0000 C   0  0  0  0  0  0  0  0  0  0  0  0
    6.9238    0.0516    0.0000 H   0  0  0  0  0  0  0  0  0  0  0  0
    4.3255   -1.0488    0.0000 H   0  0  0  0  0  0  0  0  0  0  0  0
  1  2  1  0  0  0  0
  2  3  1  0  0  0  0
  3  4  2  0  0  0  0
  4  5  1  0  0  0  0
  5  6  2  0  0  0  0
  6  7  1  0  0  0  0
  7  8  2  0  0  0  0
  8  3  1  0  0  0  0
  8  9  1  0  0  0  0
  9 10  1  0  0  0  0
 10 11  1  0  0  0  0
 11 26  1  1  0  0  0
 11 12  1  6  0  0  0
 11 13  1  0  0  0  0
 13 14  1  0  0  0  0
 15 14  1  6  0  0  0
 15 25  1  1  0  0  0
 15 16  1  0  0  0  0
 16 17  1  0  0  0  0
 17 18  1  0  0  0  0
 18 19  1  0  0  0  0
 19 20  1  0  0  0  0
 20 21  2  0  0  0  0
 21 22  1  0  0  0  0
 22 23  2  0  0  0  0
 23 24  1  0  0  0  0
 24 15  1  0  0  0  0
 24 19  2  0  0  0  0
M  END
>  <EXTREG>  (ZINC00006378)
ZINC00006378

>  <LOGBIO>
2.5000

$$$$
ZINC00007782
  -MTS-   02131516542D 0   0.00000     0.00000     0

 17 18  0  0  0  0  0  0  0  0999 V2000
    3.8024   -3.2900    0.0000 N   0  0  0  0  0  0  0  0  0  0  0  0
    4.2092   -2.3727    0.0000 C   0  0  0  0  0  0  0  0  0  0  0  0
    5.1985   -2.2683    0.0000 O   0  0  0  0  0  0  0  0  0  0  0  0
    3.6207   -1.5642    0.0000 C   0  0  0  0  0  0  0  0  0  0  0  0
    3.9307   -0.6042    0.0000 C   0  0  0  0  0  0  0  0  0  0  0  0
    3.1207   -0.0242    0.0000 N   0  0  0  0  0  0  0  0  0  0  0  0
    3.1207    1.1758    0.0000 C   0  0  0  0  0  0  0  0  0  0  0  0
    2.2547    1.6758    0.0000 C   0  0  0  0  0  0  0  0  0  0  0  0
    2.2537    2.6792    0.0000 C   0  0  0  0  0  0  0  0  0  0  0  0
    3.1190    3.1805    0.0000 F   0  0  0  0  0  0  0  0  0  0  0  0
    1.3912    3.1749    0.0000 C   0  0  0  0  0  0  0  0  0  0  0  0
    0.5247    2.6757    0.0000 C   0  0  0  0  0  0  0  0  0  0  0  0
    0.5207    1.6810    0.0000 C   0  0  0  0  0  0  0  0  0  0  0  0
    1.3882    1.1766    0.0000 C   0  0  0  0  0  0  0  0  0  0  0  0
    1.3870    0.5767    0.0000 F   0  0  0  0  0  0  0  0  0  0  0  0
    2.3107   -0.6042    0.0000 N   0  0  0  0  0  0  0  0  0  0  0  0
    2.6207   -1.5642    0.0000 N   0  0  0  0  0  0  0  0  0  0  0  0
  1  2  1  0  0  0  0
  2  3  2  0  0  0  0
  2  4  1  0  0  0  0
  4  5  2  0  0  0  0
  5  6  1  0  0  0  0
  6  7  1  0  0  0  0
  7  8  1  0  0  0  0
  8  9  2  0  0  0  0
  9 10  1  0  0  0  0
  9 11  1  0  0  0  0
 11 12  2  0  0  0  0
 12 13  1  0  0  0  0
 13 14  2  0  0  0  0
 14  8  1  0  0  0  0
 14 15  1  0  0  0  0
  6 16  1  0  0  0  0
 16 17  2  0  0  0  0
 17  4  1  0  0  0  0
M  END
>  <EXTREG>  (ZINC00007782)
ZINC00007782

>  <LOGBIO>
2.5000

$$$$
ZINC00028100
  -MTS-   02131516542D 0   0.00000     0.00000     0

 22 24  0  0  0  0  0  0  0  0999 V2000
    5.9632   -1.9100    0.0000 O   0  0  0  0  0  0  0  0  0  0  0  0
    5.4645   -1.0433    0.0000 C   0  0  0  0  0  0  0  0  0  0  0  0
    5.9667   -0.1745    0.0000 C   0  0  0  0  0  0  0  0  0  0  0  0
    6.9667   -0.1745    0.0000 C   0  0  0  0  0  0  0  0  0  0  0  0
    7.9667   -0.1745    0.0000 N   0  0  0  0  0  0  0  0  0  0  0  0
    5.4689    0.6867    0.0000 C   0  0  0  0  0  0  0  0  0  0  0  0
    5.9693    1.5550    0.0000 C   0  0  0  0  0  0  0  0  0  0  0  0
    5.4688    2.4208    0.0000 C   0  0  0  0  0  0  0  0  0  0  0  0
    4.4654    2.4183    0.0000 C   0  0  0  0  0  0  0  0  0  0  0  0
    3.9710    1.5550    0.0000 C   0  0  0  0  0  0  0  0  0  0  0  0
    4.4689    0.6892    0.0000 C   0  0  0  0  0  0  0  0  0  0  0  0
    3.9667   -0.1695    0.0000 C   0  0  0  0  0  0  0  0  0  0  0  0
    1.9543   -1.0094    0.0000 C   0  0  0  0  0  0  0  0  0  0  0  0
    0.9544   -0.9969    0.0000 C   0  0  0  0  0  0  0  0  0  0  0  0
    0.4653   -0.1207    0.0000 C   0  0  0  0  0  0  0  0  0  0  0  0
    0.9760    0.7330    0.0000 C   0  0  0  0  0  0  0  0  0  0  0  0
    1.9759    0.7205    0.0000 C   0  0  0  0  0  0  0  0  0  0  0  0
    4.4646   -1.0408    0.0000 C   0  0  0  0  0  0  0  0  0  0  0  0
    3.5236   -1.3792    0.0000 C   0  0  0  0  0  0  0  0  0  0  0  0
    2.9590   -1.5822    0.0000 N   0  0  0  0  0  0  0  0  0  0  0  0
    4.6351   -2.0261    0.0000 C   0  0  0  0  0  0  0  0  0  0  0  0
    4.8056   -3.0115    0.0000 N   0  0  0  0  0  0  0  0  0  0  0  0
  1  2  2  0  0  0  0
  2  3  1  0  0  0  0
  3  4  1  0  0  0  0
  4  5  3  0  0  0  0
  3  6  1  0  0  0  0
  6  7  1  0  0  0  0
  7  8  1  0  0  0  0
  8  9  1  0  0  0  0
  9 10  1  0  0  0  0
 10 11  1  0  0  0  0
 11  6  2  0  0  0  0
 11 12  1  0  0  0  0
 12 13  1  0  0  0  0
 13 14  1  0  0  0  0
 14 15  1  0  0  0  0
 15 16  1  0  0  0  0
 16 17  1  0  0  0  0
 17 12  1  0  0  0  0
 12 18  1  0  0  0  0
 18  2  1  0  0  0  0
 18 19  1  0  0  0  0
 19 20  3  0  0  0  0
 18 21  1  0  0  0  0
 21 22  3  0  0  0  0
M  END
>  <EXTREG>  (ZINC00028100)
ZINC00028100

>  <LOGBIO>
2.5000

$$$$
ZINC00029494
  -MTS-   02131516542D 0   0.00000     0.00000     0

 13 13  0  0  0  0  0  0  0  0999 V2000
    3.5469    2.0255    0.0000 C   0  0  0  0  0  0  0  0  0  0  0  0
    3.5479    1.0255    0.0000 S   0  0  0  0  0  0  0  0  0  0  0  0
    4.5479    1.0265    0.0000 O   0  0  0  0  0  0  0  0  0  0  0  0
    2.5479    1.0245    0.0000 O   0  0  0  0  0  0  0  0  0  0  0  0
    3.5489    0.0255    0.0000 N   0  0  0  0  0  0  0  0  0  0  0  0
    2.5968   -0.5255    0.0000 C   0  0  0  0  0  0  0  0  0  0  0  0
    1.7268   -0.0255    0.0000 C   0  0  0  0  0  0  0  0  0  0  0  0
    0.8668   -0.5255    0.0000 C   0  0  0  0  0  0  0  0  0  0  0  0
    0.0000   -0.0268    0.0000 Cl  0  0  0  0  0  0  0  0  0  0  0  0
    0.8668   -1.5255    0.0000 C   0  0  0  0  0  0  0  0  0  0  0  0
    1.7268   -2.0255    0.0000 C   0  0  0  0  0  0  0  0  0  0  0  0
    2.5968   -1.5255    0.0000 C   0  0  0  0  0  0  0  0  0  0  0  0
    3.4623   -2.0263    0.0000 Cl  0  0  0  0  0  0  0  0  0  0  0  0
  1  2  1  0  0  0  0
  2  3  2  0  0  0  0
  2  4  2  0  0  0  0
  2  5  1  0  0  0  0
  5  6  1  0  0  0  0
  6  7  2  0  0  0  0
  7  8  1  0  0  0  0
  8  9  1  0  0  0  0
  8 10  2  0  0  0  0
 10 11  1  0  0  0  0
 11 12  2  0  0  0  0
 12  6  1  0  0  0  0
 12 13  1  0  0  0  0
M  END
>  <EXTREG>  (ZINC00029494)
ZINC00029494

>  <LOGBIO>
2.5000

$$$$
ZINC00029812
  -MTS-   02131516542D 0   0.00000     0.00000     0

 19 20  0  0  0  0  0  0  0  0999 V2000
    6.7588    3.0483    0.0000 C   0  0  0  0  0  0  0  0  0  0  0  0
    5.8933    2.5475    0.0000 C   0  0  0  0  0  0  0  0  0  0  0  0
    5.0233    3.0475    0.0000 C   0  0  0  0  0  0  0  0  0  0  0  0
    4.1633    2.5475    0.0000 C   0  0  0  0  0  0  0  0  0  0  0  0
    4.1633    1.5475    0.0000 C   0  0  0  0  0  0  0  0  0  0  0  0
    3.2098    0.9989    0.0000 N   0  0  0  0  0  0  0  0  0  0  0  0
    3.2083   -0.0011    0.0000 S   0  0  0  0  0  0  0  0  0  0  0  0
    4.2083   -0.0026    0.0000 O   0  0  0  0  0  0  0  0  0  0  0  0
    2.2083    0.0004    0.0000 O   0  0  0  0  0  0  0  0  0  0  0  0
    3.2068   -1.0011    0.0000 C   0  0  0  0  0  0  0  0  0  0  0  0
    2.2533   -1.5497    0.0000 C   0  0  0  0  0  0  0  0  0  0  0  0
    1.3846   -1.0475    0.0000 C   0  0  0  0  0  0  0  0  0  0  0  0
    0.5233   -1.5453    0.0000 C   0  0  0  0  0  0  0  0  0  0  0  0
    0.5208   -2.5453    0.0000 C   0  0  0  0  0  0  0  0  0  0  0  0
    1.3796   -3.0475    0.0000 C   0  0  0  0  0  0  0  0  0  0  0  0
    2.2508   -2.5496    0.0000 C   0  0  0  0  0  0  0  0  0  0  0  0
    5.0233    1.0475    0.0000 C   0  0  0  0  0  0  0  0  0  0  0  0
    5.8933    1.5475    0.0000 C   0  0  0  0  0  0  0  0  0  0  0  0
    6.7588    1.0466    0.0000 Cl  0  0  0  0  0  0  0  0  0  0  0  0
  1  2  1  0  0  0  0
  2  3  2  0  0  0  0
  3  4  1  0  0  0  0
  4  5  2  0  0  0  0
  5  6  1  0  0  0  0
  6  7  1  0  0  0  0
  7  8  2  0  0  0  0
  7  9  2  0  0  0  0
  7 10  1  0  0  0  0
 10 11  1  0  0  0  0
 11 12  2  0  0  0  0
 12 13  1  0  0  0  0
 13 14  2  0  0  0  0
 14 15  1  0  0  0  0
 15 16  2  0  0  0  0
 16 11  1  0  0  0  0
  5 17  1  0  0  0  0
 17 18  2  0  0  0  0
 18  2  1  0  0  0  0
 18 19  1  0  0  0  0
M  END
>  <EXTREG>  (ZINC00029812)
ZINC00029812

>  <LOGBIO>
2.5000

$$$$
ZINC00029984
  -MTS-   02131516542D 0   0.00000     0.00000     0

 16 17  0  0  0  0  0  0  0  0999 V2000
    5.2300   -1.3487    0.0000 C   0  0  0  0  0  0  0  0  0  0  0  0
    4.2352   -1.4512    0.0000 C   0  0  0  0  0  0  0  0  0  0  0  0
    3.8243   -2.3667    0.0000 C   0  0  0  0  0  0  0  0  0  0  0  0
    2.8345   -2.4666    0.0000 C   0  0  0  0  0  0  0  0  0  0  0  0
    2.4254   -3.3791    0.0000 C   0  0  0  0  0  0  0  0  0  0  0  0
    2.2476   -1.6569    0.0000 C   0  0  0  0  0  0  0  0  0  0  0  0
    2.6505   -0.7474    0.0000 C   0  0  0  0  0  0  0  0  0  0  0  0
    2.0615    0.0608    0.0000 N   0  0  0  0  0  0  0  0  0  0  0  0
    2.4683    0.9781    0.0000 C   0  0  0  0  0  0  0  0  0  0  0  0
    3.4576    1.0824    0.0000 O   0  0  0  0  0  0  0  0  0  0  0  0
    1.8798    1.7866    0.0000 C   0  0  0  0  0  0  0  0  0  0  0  0
    2.1898    2.7466    0.0000 O   0  0  0  0  0  0  0  0  0  0  0  0
    1.3798    3.3266    0.0000 C   0  0  0  0  0  0  0  0  0  0  0  0
    0.5698    2.7466    0.0000 C   0  0  0  0  0  0  0  0  0  0  0  0
    0.8798    1.7866    0.0000 C   0  0  0  0  0  0  0  0  0  0  0  0
    3.6483   -0.6416    0.0000 C   0  0  0  0  0  0  0  0  0  0  0  0
  1  2  1  0  0  0  0
  2  3  2  0  0  0  0
  3  4  1  0  0  0  0
  4  5  1  0  0  0  0
  4  6  2  0  0  0  0
  6  7  1  0  0  0  0
  7  8  1  0  0  0  0
  8  9  1  0  0  0  0
  9 10  2  0  0  0  0
  9 11  1  0  0  0  0
 11 12  1  0  0  0  0
 12 13  1  0  0  0  0
 13 14  2  0  0  0  0
 14 15  1  0  0  0  0
 15 11  2  0  0  0  0
  7 16  2  0  0  0  0
 16  2  1  0  0  0  0
M  END
>  <EXTREG>  (ZINC00029984)
ZINC00029984

>  <LOGBIO>
2.5000

$$$$
ZINC00031282
  -MTS-   02131516542D 0   0.00000     0.00000     0

 17 18  0  0  1  0  0  0  0  0999 V2000
    5.6313   -1.4798    0.0000 O   0  0  0  0  0  0  0  0  0  0  0  0
    5.8905   -0.5104    0.0000 C   0  0  0  0  0  0  0  0  0  0  0  0
    6.8515   -0.2534    0.0000 O   0  0  0  0  0  0  0  0  0  0  0  0
    5.1834    0.1967    0.0000 C   0  0  1  0  0  0  0  0  0  0  0  0
    5.1834    1.1967    0.0000 N   0  0  0  0  0  0  0  0  0  0  0  0
    4.1834    1.1967    0.0000 C   0  0  0  0  0  0  0  0  0  0  0  0
    3.4763    1.9038    0.0000 O   0  0  0  0  0  0  0  0  0  0  0  0
    4.1834    0.1967    0.0000 C   0  0  1  0  0  0  0  0  0  0  0  0
    3.4763   -0.5104    0.0000 C   0  0  0  0  0  0  0  0  0  0  0  0
    2.5103   -0.2516    0.0000 C   0  0  0  0  0  0  0  0  0  0  0  0
    1.8001   -0.9604    0.0000 C   0  0  0  0  0  0  0  0  0  0  0  0
    0.8397   -0.7010    0.0000 C   0  0  0  0  0  0  0  0  0  0  0  0
    0.5799    0.2647    0.0000 C   0  0  0  0  0  0  0  0  0  0  0  0
    1.2805    0.9709    0.0000 C   0  0  0  0  0  0  0  0  0  0  0  0
    2.2506    0.7141    0.0000 C   0  0  0  0  0  0  0  0  0  0  0  0
    4.4130   -0.3576    0.0000 H   0  0  0  0  0  0  0  0  0  0  0  0
    5.7377    0.4263    0.0000 H   0  0  0  0  0  0  0  0  0  0  0  0
  1  2  1  0  0  0  0
  2  3  2  0  0  0  0
  4  2  1  6  0  0  0
  4 17  1  1  0  0  0
  4  5  1  0  0  0  0
  5  6  1  0  0  0  0
  6  7  2  0  0  0  0
  6  8  1  0  0  0  0
  8 16  1  1  0  0  0
  8  4  1  0  0  0  0
  8  9  1  6  0  0  0
  9 10  1  0  0  0  0
 10 11  2  0  0  0  0
 11 12  1  0  0  0  0
 12 13  2  0  0  0  0
 13 14  1  0  0  0  0
 14 15  2  0  0  0  0
 15 10  1  0  0  0  0
M  END
>  <EXTREG>  (ZINC00031282)
ZINC00031282

>  <LOGBIO>
2.5000

$$$$
ZINC00031835
  -MTS-   02131516542D 0   0.00000     0.00000     0

 16 18  0  0  0  0  0  0  0  0999 V2000
    4.0389   -3.9254    0.0000 Br  0  0  0  0  0  0  0  0  0  0  0  0
    3.4504   -3.1169    0.0000 C   0  0  0  0  0  0  0  0  0  0  0  0
    3.7604   -2.1569    0.0000 O   0  0  0  0  0  0  0  0  0  0  0  0
    2.9504   -1.5769    0.0000 C   0  0  0  0  0  0  0  0  0  0  0  0
    2.1404   -2.1569    0.0000 C   0  0  0  0  0  0  0  0  0  0  0  0
    2.4504   -3.1169    0.0000 C   0  0  0  0  0  0  0  0  0  0  0  0
    2.9504   -0.5769    0.0000 C   0  0  0  0  0  0  0  0  0  0  0  0
    3.7660    0.0168    0.0000 N   0  0  0  0  0  0  0  0  0  0  0  0
    3.4524    0.9624    0.0000 O   0  0  0  0  0  0  0  0  0  0  0  0
    2.4562    0.9702    0.0000 C   0  0  0  0  0  0  0  0  0  0  0  0
    2.1419    0.0116    0.0000 N   0  0  0  0  0  0  0  0  0  0  0  0
    1.8727    1.7823    0.0000 C   0  0  0  0  0  0  0  0  0  0  0  0
    2.1886    2.7404    0.0000 O   0  0  0  0  0  0  0  0  0  0  0  0
    1.3822    3.3254    0.0000 C   0  0  0  0  0  0  0  0  0  0  0  0
    0.5687    2.7504    0.0000 C   0  0  0  0  0  0  0  0  0  0  0  0
    0.8727    1.7885    0.0000 C   0  0  0  0  0  0  0  0  0  0  0  0
  1  2  1  0  0  0  0
  2  3  1  0  0  0  0
  3  4  1  0  0  0  0
  4  5  2  0  0  0  0
  5  6  1  0  0  0  0
  6  2  2  0  0  0  0
  4  7  1  0  0  0  0
  7  8  2  0  0  0  0
  8  9  1  0  0  0  0
  9 10  1  0  0  0  0
 10 11  2  0  0  0  0
 11  7  1  0  0  0  0
 10 12  1  0  0  0  0
 12 13  1  0  0  0  0
 13 14  1  0  0  0  0
 14 15  2  0  0  0  0
 15 16  1  0  0  0  0
 16 12  2  0  0  0  0
M  END
>  <EXTREG>  (ZINC00031835)
ZINC00031835

>  <LOGBIO>
2.5000

$$$$
ZINC00032731
  -MTS-   02131516542D 0   0.00000     0.00000     0

 19 20  0  0  0  0  0  0  0  0999 V2000
    3.5948   -2.1129    0.0000 C   0  0  0  0  0  0  0  0  0  0  0  0
    4.0965   -1.2439    0.0000 C   0  0  0  0  0  0  0  0  0  0  0  0
    3.5982   -0.3829    0.0000 N   0  0  0  0  0  0  0  0  0  0  0  0
    4.0999    0.4861    0.0000 C   0  0  0  0  0  0  0  0  0  0  0  0
    5.0999    0.4861    0.0000 C   0  0  0  0  0  0  0  0  0  0  0  0
    6.0999    0.4861    0.0000 C   0  0  0  0  0  0  0  0  0  0  0  0
    7.0999    0.4861    0.0000 C   0  0  0  0  0  0  0  0  0  0  0  0
    6.9269   -0.4989    0.0000 O   0  0  0  0  0  0  0  0  0  0  0  0
    8.0433    0.1441    0.0000 C   0  0  0  0  0  0  0  0  0  0  0  0
    8.8039    0.7853    0.0000 C   0  0  0  0  0  0  0  0  0  0  0  0
    8.6309    1.7703    0.0000 C   0  0  0  0  0  0  0  0  0  0  0  0
    7.6973    2.1140    0.0000 C   0  0  0  0  0  0  0  0  0  0  0  0
    6.9269    1.4710    0.0000 C   0  0  0  0  0  0  0  0  0  0  0  0
    2.5982   -0.3835    0.0000 C   0  0  0  0  0  0  0  0  0  0  0  0
    2.0952    0.4848    0.0000 C   0  0  0  0  0  0  0  0  0  0  0  0
    1.1004    0.4822    0.0000 C   0  0  0  0  0  0  0  0  0  0  0  0
    0.6000   -0.3836    0.0000 C   0  0  0  0  0  0  0  0  0  0  0  0
    1.0944   -1.2468    0.0000 C   0  0  0  0  0  0  0  0  0  0  0  0
    2.0978   -1.2493    0.0000 C   0  0  0  0  0  0  0  0  0  0  0  0
  1  2  1  0  0  0  0
  2  3  1  0  0  0  0
  3  4  1  0  0  0  0
  4  5  1  0  0  0  0
  5  6  3  0  0  0  0
  6  7  1  0  0  0  0
  7  8  1  0  0  0  0
  7  9  1  0  0  0  0
  9 10  1  0  0  0  0
 10 11  1  0  0  0  0
 11 12  1  0  0  0  0
 12 13  1  0  0  0  0
 13  7  1  0  0  0  0
  3 14  1  0  0  0  0
 14 15  2  0  0  0  0
 15 16  1  0  0  0  0
 16 17  2  0  0  0  0
 17 18  1  0  0  0  0
 18 19  2  0  0  0  0
 19 14  1  0  0  0  0
M  END
>  <EXTREG>  (ZINC00032731)
ZINC00032731

>  <LOGBIO>
2.5000

$$$$
ZINC00033206
  -MTS-   02131516542D 0   0.00000     0.00000     0

 20 22  0  0  1  0  0  0  0  0999 V2000
    3.2220   -0.6637    0.0000 O   0  0  0  0  0  0  0  0  0  0  0  0
    4.0304   -0.0752    0.0000 S   0  0  0  0  0  0  0  0  0  0  0  0
    4.8389    0.5133    0.0000 O   0  0  0  0  0  0  0  0  0  0  0  0
    3.4419    0.7333    0.0000 N   0  0  0  0  0  0  0  0  0  0  0  0
    2.4475    0.6279    0.0000 C   0  0  0  0  0  0  0  0  0  0  0  0
    1.8590    1.4364    0.0000 C   0  0  1  0  0  0  0  0  0  0  0  0
    2.1690    2.3964    0.0000 C   0  0  0  0  0  0  0  0  0  0  0  0
    1.3590    2.9764    0.0000 C   0  0  0  0  0  0  0  0  0  0  0  0
    0.5490    2.3964    0.0000 C   0  0  0  0  0  0  0  0  0  0  0  0
    0.8590    1.4364    0.0000 O   0  0  0  0  0  0  0  0  0  0  0  0
    4.6190   -0.8837    0.0000 C   0  0  0  0  0  0  0  0  0  0  0  0
    5.6170   -0.7796    0.0000 C   0  0  0  0  0  0  0  0  0  0  0  0
    6.2002   -1.5855    0.0000 C   0  0  0  0  0  0  0  0  0  0  0  0
    5.7945   -2.4995    0.0000 C   0  0  0  0  0  0  0  0  0  0  0  0
    4.8046   -2.6062    0.0000 C   0  0  0  0  0  0  0  0  0  0  0  0
    4.2127   -3.4232    0.0000 N   0  0  0  0  0  0  0  0  0  0  0  0
    3.2664   -3.1117    0.0000 S   0  0  0  0  0  0  0  0  0  0  0  0
    3.2564   -2.1155    0.0000 N   0  0  0  0  0  0  0  0  0  0  0  0
    4.2143   -1.7991    0.0000 C   0  0  0  0  0  0  0  0  0  0  0  0
    2.4515    1.5310    0.0000 H   0  0  0  0  0  0  0  0  0  0  0  0
  1  2  2  0  0  0  0
  2  3  2  0  0  0  0
  2  4  1  0  0  0  0
  4  5  1  0  0  0  0
  6  5  1  6  0  0  0
  6 20  1  1  0  0  0
  6  7  1  0  0  0  0
  7  8  1  0  0  0  0
  8  9  1  0  0  0  0
  9 10  1  0  0  0  0
 10  6  1  0  0  0  0
  2 11  1  0  0  0  0
 11 12  2  0  0  0  0
 12 13  1  0  0  0  0
 13 14  2  0  0  0  0
 14 15  1  0  0  0  0
 15 16  2  0  0  0  0
 16 17  1  0  0  0  0
 17 18  1  0  0  0  0
 18 19  2  0  0  0  0
 19 11  1  0  0  0  0
 19 15  1  0  0  0  0
M  END
>  <EXTREG>  (ZINC00033206)
ZINC00033206

>  <LOGBIO>
2.5000

$$$$
ZINC00033530
  -MTS-   02131516542D 0   0.00000     0.00000     0

 17 18  0  0  1  0  0  0  0  0999 V2000
    4.9082   -2.1966    0.0000 O   0  0  0  0  0  0  0  0  0  0  0  0
    5.3150   -1.2793    0.0000 C   0  0  0  0  0  0  0  0  0  0  0  0
    6.3043   -1.1750    0.0000 O   0  0  0  0  0  0  0  0  0  0  0  0
    4.7265   -0.4708    0.0000 C   0  0  1  0  0  0  0  0  0  0  0  0
    5.0365    0.4892    0.0000 C   0  0  0  0  0  0  0  0  0  0  0  0
    4.2265    1.0692    0.0000 S   0  0  0  0  0  0  0  0  0  0  0  0
    3.4165    0.4892    0.0000 C   0  0  2  0  0  0  0  0  0  0  0  0
    3.7265   -0.4708    0.0000 N   0  0  0  0  0  0  0  0  0  0  0  0
    2.4668    0.8023    0.0000 C   0  0  0  0  0  0  0  0  0  0  0  0
    2.2614    1.7845    0.0000 C   0  0  0  0  0  0  0  0  0  0  0  0
    1.3161    2.0941    0.0000 C   0  0  0  0  0  0  0  0  0  0  0  0
    0.5693    1.4290    0.0000 C   0  0  0  0  0  0  0  0  0  0  0  0
    0.7680    0.4542    0.0000 C   0  0  0  0  0  0  0  0  0  0  0  0
    0.0196   -0.2090    0.0000 I   0  0  0  0  0  0  0  0  0  0  0  0
    1.7201    0.1372    0.0000 C   0  0  0  0  0  0  0  0  0  0  0  0
    3.3259    1.0823    0.0000 H   0  0  0  0  0  0  0  0  0  0  0  0
    5.3190   -0.3762    0.0000 H   0  0  0  0  0  0  0  0  0  0  0  0
  1  2  1  0  0  0  0
  2  3  2  0  0  0  0
  4  2  1  6  0  0  0
  4 17  1  1  0  0  0
  4  5  1  0  0  0  0
  5  6  1  0  0  0  0
  6  7  1  0  0  0  0
  7 16  1  1  0  0  0
  7  8  1  0  0  0  0
  8  4  1  0  0  0  0
  7  9  1  6  0  0  0
  9 10  2  0  0  0  0
 10 11  1  0  0  0  0
 11 12  2  0  0  0  0
 12 13  1  0  0  0  0
 13 14  1  0  0  0  0
 13 15  2  0  0  0  0
 15  9  1  0  0  0  0
M  END
>  <EXTREG>  (ZINC00033530)
ZINC00033530

>  <LOGBIO>
2.5000

$$$$
ZINC00034468
  -MTS-   02131516542D 0   0.00000     0.00000     0

 21 22  0  0  1  0  0  0  0  0999 V2000
    5.3480   -1.3346    0.0000 C   0  0  0  0  0  0  0  0  0  0  0  0
    4.7595   -0.5261    0.0000 C   0  0  0  0  0  0  0  0  0  0  0  0
    5.0695    0.4339    0.0000 O   0  0  0  0  0  0  0  0  0  0  0  0
    4.2595    1.0139    0.0000 C   0  0  0  0  0  0  0  0  0  0  0  0
    3.4495    0.4339    0.0000 C   0  0  0  0  0  0  0  0  0  0  0  0
    3.7595   -0.5261    0.0000 C   0  0  0  0  0  0  0  0  0  0  0  0
    3.1710   -1.3346    0.0000 C   0  0  0  0  0  0  0  0  0  0  0  0
    3.5769   -2.2485    0.0000 O   0  0  0  0  0  0  0  0  0  0  0  0
    2.1766   -1.2292    0.0000 N   0  0  0  0  0  0  0  0  0  0  0  0
    1.6722   -0.3555    0.0000 C   0  0  0  0  0  0  0  0  0  0  0  0
    0.6988   -0.5676    0.0000 C   0  0  0  0  0  0  0  0  0  0  0  0
    0.5860   -1.5575    0.0000 C   0  0  0  0  0  0  0  0  0  0  0  0
    1.5061   -1.9711    0.0000 C   0  0  2  0  0  0  0  0  0  0  0  0
    1.7114   -2.9498    0.0000 C   0  0  0  0  0  0  0  0  0  0  0  0
    2.6647   -3.2630    0.0000 O   0  0  0  0  0  0  0  0  0  0  0  0
    0.9706   -3.6139    0.0000 O   0  0  0  0  0  0  0  0  0  0  0  0
    4.2595    2.0139    0.0000 C   0  0  0  0  0  0  0  0  0  0  0  0
    3.2595    2.0139    0.0000 C   0  0  0  0  0  0  0  0  0  0  0  0
    5.2595    2.0139    0.0000 C   0  0  0  0  0  0  0  0  0  0  0  0
    4.2595    3.0139    0.0000 C   0  0  0  0  0  0  0  0  0  0  0  0
    1.0386   -2.3472    0.0000 H   0  0  0  0  0  0  0  0  0  0  0  0
  1  2  1  0  0  0  0
  2  3  1  0  0  0  0
  3  4  1  0  0  0  0
  4  5  2  0  0  0  0
  5  6  1  0  0  0  0
  6  2  2  0  0  0  0
  6  7  1  0  0  0  0
  7  8  2  0  0  0  0
  7  9  1  0  0  0  0
  9 10  1  0  0  0  0
 10 11  1  0  0  0  0
 11 12  1  0  0  0  0
 12 13  1  0  0  0  0
 13 21  1  6  0  0  0
 13  9  1  0  0  0  0
 13 14  1  1  0  0  0
 14 15  1  0  0  0  0
 14 16  2  0  0  0  0
  4 17  1  0  0  0  0
 17 18  1  0  0  0  0
 17 19  1  0  0  0  0
 17 20  1  0  0  0  0
M  END
>  <EXTREG>  (ZINC00034468)
ZINC00034468

>  <LOGBIO>
2.5000

$$$$
ZINC00034715
  -MTS-   02131516542D 0   0.00000     0.00000     0

 15 16  0  0  0  0  0  0  0  0999 V2000
    4.1385   -2.5581    0.0000 C   0  0  0  0  0  0  0  0  0  0  0  0
    3.5500   -1.7496    0.0000 C   0  0  0  0  0  0  0  0  0  0  0  0
    3.8600   -0.7896    0.0000 N   0  0  0  0  0  0  0  0  0  0  0  0
    3.0500   -0.2096    0.0000 N   0  0  0  0  0  0  0  0  0  0  0  0
    2.2400   -0.7896    0.0000 C   0  0  0  0  0  0  0  0  0  0  0  0
    1.2903   -0.4765    0.0000 C   0  0  0  0  0  0  0  0  0  0  0  0
    2.5500   -1.7496    0.0000 C   0  0  0  0  0  0  0  0  0  0  0  0
    1.9614   -2.5581    0.0000 Br  0  0  0  0  0  0  0  0  0  0  0  0
    3.0500    0.7904    0.0000 C   0  0  0  0  0  0  0  0  0  0  0  0
    3.9160    1.2904    0.0000 O   0  0  0  0  0  0  0  0  0  0  0  0
    2.1839    1.2904    0.0000 C   0  0  0  0  0  0  0  0  0  0  0  0
    2.0776    2.2936    0.0000 O   0  0  0  0  0  0  0  0  0  0  0  0
    1.1019    2.4948    0.0000 C   0  0  0  0  0  0  0  0  0  0  0  0
    0.5970    1.6360    0.0000 C   0  0  0  0  0  0  0  0  0  0  0  0
    1.2700    0.8845    0.0000 C   0  0  0  0  0  0  0  0  0  0  0  0
  1  2  1  0  0  0  0
  2  3  2  0  0  0  0
  3  4  1  0  0  0  0
  4  5  1  0  0  0  0
  5  6  1  0  0  0  0
  5  7  2  0  0  0  0
  7  2  1  0  0  0  0
  7  8  1  0  0  0  0
  4  9  1  0  0  0  0
  9 10  2  0  0  0  0
  9 11  1  0  0  0  0
 11 12  1  0  0  0  0
 12 13  1  0  0  0  0
 13 14  2  0  0  0  0
 14 15  1  0  0  0  0
 15 11  2  0  0  0  0
M  END
>  <EXTREG>  (ZINC00034715)
ZINC00034715

>  <LOGBIO>
2.5000

$$$$
ZINC00035731
  -MTS-   02131516542D 0   0.00000     0.00000     0

 11 11  0  0  0  0  0  0  0  0999 V2000
    3.8645    0.1545    0.0000 C   0  0  0  0  0  0  0  0  0  0  0  0
    3.4576   -0.7627    0.0000 O   0  0  0  0  0  0  0  0  0  0  0  0
    2.4683   -0.8671    0.0000 C   0  0  0  0  0  0  0  0  0  0  0  0
    2.0615   -1.7844    0.0000 O   0  0  0  0  0  0  0  0  0  0  0  0
    1.8798   -0.0586    0.0000 C   0  0  0  0  0  0  0  0  0  0  0  0
    2.1898    0.9014    0.0000 N   0  0  0  0  0  0  0  0  0  0  0  0
    3.1395    1.2145    0.0000 C   0  0  0  0  0  0  0  0  0  0  0  0
    1.3798    1.4814    0.0000 N   0  0  0  0  0  0  0  0  0  0  0  0
    0.5698    0.9014    0.0000 C   0  0  0  0  0  0  0  0  0  0  0  0
    0.8798   -0.0586    0.0000 C   0  0  0  0  0  0  0  0  0  0  0  0
    0.2913   -0.8671    0.0000 I   0  0  0  0  0  0  0  0  0  0  0  0
  1  2  1  0  0  0  0
  2  3  1  0  0  0  0
  3  4  2  0  0  0  0
  3  5  1  0  0  0  0
  5  6  1  0  0  0  0
  6  7  1  0  0  0  0
  6  8  1  0  0  0  0
  8  9  2  0  0  0  0
  9 10  1  0  0  0  0
 10  5  2  0  0  0  0
 10 11  1  0  0  0  0
M  END
>  <EXTREG>  (ZINC00035731)
ZINC00035731

>  <LOGBIO>
2.5000

$$$$
ZINC00036342
  -MTS-   02131516542D 0   0.00000     0.00000     0

 19 20  0  0  1  0  0  0  0  0999 V2000
    4.9230    2.0517    0.0000 C   0  0  0  0  0  0  0  0  0  0  0  0
    4.0565    2.5509    0.0000 C   0  0  0  0  0  0  0  0  0  0  0  0
    3.1910    2.0500    0.0000 C   0  0  0  0  0  0  0  0  0  0  0  0
    2.3210    2.5500    0.0000 C   0  0  0  0  0  0  0  0  0  0  0  0
    1.4610    2.0500    0.0000 C   0  0  0  0  0  0  0  0  0  0  0  0
    1.4610    1.0500    0.0000 C   0  0  0  0  0  0  0  0  0  0  0  0
    0.5910    0.5500    0.0000 O   0  0  0  0  0  0  0  0  0  0  0  0
    0.5910   -0.4500    0.0000 C   0  0  0  0  0  0  0  0  0  0  0  0
    1.4610   -0.9500    0.0000 C   0  0  2  0  0  0  0  0  0  0  0  0
    1.4640   -2.1500    0.0000 C   0  0  0  0  0  0  0  0  0  0  0  0
    2.0640   -2.1485    0.0000 F   0  0  0  0  0  0  0  0  0  0  0  0
    0.4640   -2.1525    0.0000 F   0  0  0  0  0  0  0  0  0  0  0  0
    1.4665   -3.1500    0.0000 F   0  0  0  0  0  0  0  0  0  0  0  0
    2.3210   -0.4500    0.0000 S   0  0  0  0  0  0  0  0  0  0  0  0
    3.3056   -0.2754    0.0000 O   0  0  0  0  0  0  0  0  0  0  0  0
    2.6649   -1.3890    0.0000 O   0  0  0  0  0  0  0  0  0  0  0  0
    2.3210    0.5500    0.0000 C   0  0  0  0  0  0  0  0  0  0  0  0
    3.1910    1.0500    0.0000 C   0  0  0  0  0  0  0  0  0  0  0  0
    0.9420   -1.2512    0.0000 H   0  0  0  0  0  0  0  0  0  0  0  0
  1  2  1  0  0  0  0
  2  3  1  0  0  0  0
  3  4  1  0  0  0  0
  4  5  2  0  0  0  0
  5  6  1  0  0  0  0
  6  7  1  0  0  0  0
  7  8  1  0  0  0  0
  8  9  1  0  0  0  0
  9 19  1  6  0  0  0
  9 10  1  1  0  0  0
 10 11  1  0  0  0  0
 10 12  1  0  0  0  0
 10 13  1  0  0  0  0
  9 14  1  0  0  0  0
 14 15  2  0  0  0  0
 14 16  2  0  0  0  0
 14 17  1  0  0  0  0
 17  6  2  0  0  0  0
 17 18  1  0  0  0  0
 18  3  2  0  0  0  0
M  END
>  <EXTREG>  (ZINC00036342)
ZINC00036342

>  <LOGBIO>
2.5000

$$$$
ZINC00036919
  -MTS-   02131516542D 0   0.00000     0.00000     0

 19 20  0  0  1  0  0  0  0  0999 V2000
    4.7894   -2.4113    0.0000 C   0  0  0  0  0  0  0  0  0  0  0  0
    5.1953   -1.4974    0.0000 C   0  0  0  0  0  0  0  0  0  0  0  0
    4.6068   -0.6889    0.0000 N   0  0  0  0  0  0  0  0  0  0  0  0
    4.9168    0.2711    0.0000 C   0  0  0  0  0  0  0  0  0  0  0  0
    5.8665    0.5843    0.0000 O   0  0  0  0  0  0  0  0  0  0  0  0
    4.1068    0.8511    0.0000 O   0  0  0  0  0  0  0  0  0  0  0  0
    3.2985    0.2624    0.0000 C   0  0  0  0  0  0  0  0  0  0  0  0
    2.5475   -0.4032    0.0000 C   0  0  0  0  0  0  0  0  0  0  0  0
    1.5995   -0.0849    0.0000 C   0  0  0  0  0  0  0  0  0  0  0  0
    0.5998   -0.1087    0.0000 C   0  0  0  0  0  0  0  0  0  0  0  0
    1.4500   -1.0737    0.0000 C   0  0  0  0  0  0  0  0  0  0  0  0
    1.4025    0.8990    0.0000 N   0  0  0  0  0  0  0  0  0  0  0  0
    2.1502    1.5551    0.0000 C   0  0  0  0  0  0  0  0  0  0  0  0
    2.6292    2.4329    0.0000 C   0  0  0  0  0  0  0  0  0  0  0  0
    1.3695    2.1800    0.0000 C   0  0  0  0  0  0  0  0  0  0  0  0
    3.0982    1.2368    0.0000 C   0  0  0  0  0  0  0  0  0  0  0  0
    3.6068   -0.6889    0.0000 C   0  0  1  0  0  0  0  0  0  0  0  0
    3.7111   -1.6834    0.0000 C   0  0  0  0  0  0  0  0  0  0  0  0
    2.6285   -0.8963    0.0000 O   0  0  0  0  0  0  0  0  0  0  0  0
  1  2  1  0  0  0  0
  2  3  1  0  0  0  0
  3  4  1  0  0  0  0
  4  5  2  0  0  0  0
  4  6  1  0  0  0  0
  6  7  1  0  0  0  0
  7  8  1  0  0  0  0
  8  9  1  0  0  0  0
  9 10  1  0  0  0  0
  9 11  1  0  0  0  0
  9 12  1  0  0  0  0
 12 13  1  0  0  0  0
 13 14  1  0  0  0  0
 13 15  1  0  0  0  0
 13 16  1  0  0  0  0
 16  7  1  0  0  0  0
  7 17  1  0  0  0  0
 17  3  1  0  0  0  0
 17 18  1  6  0  0  0
 17 19  1  1  0  0  0
M  END
>  <EXTREG>  (ZINC00036919)
ZINC00036919

>  <LOGBIO>
2.5000

$$$$
ZINC00037612
  -MTS-   02131516542D 0   0.00000     0.00000     0

 23 25  0  0  0  0  0  0  0  0999 V2000
    4.8388   -3.0107    0.0000 F   0  0  0  0  0  0  0  0  0  0  0  0
    3.8441   -3.1136    0.0000 C   0  0  0  0  0  0  0  0  0  0  0  0
    3.4336   -4.0292    0.0000 C   0  0  0  0  0  0  0  0  0  0  0  0
    2.4439   -4.1296    0.0000 C   0  0  0  0  0  0  0  0  0  0  0  0
    1.8566   -3.3203    0.0000 C   0  0  0  0  0  0  0  0  0  0  0  0
    2.2590   -2.4105    0.0000 C   0  0  0  0  0  0  0  0  0  0  0  0
    3.2568   -2.3042    0.0000 C   0  0  0  0  0  0  0  0  0  0  0  0
    3.6632   -1.3905    0.0000 N   0  0  0  0  0  0  0  0  0  0  0  0
    3.0731   -0.5790    0.0000 C   0  0  0  0  0  0  0  0  0  0  0  0
    2.0839   -0.6844    0.0000 O   0  0  0  0  0  0  0  0  0  0  0  0
    3.4790    0.3350    0.0000 C   0  0  0  0  0  0  0  0  0  0  0  0
    2.8905    1.1434    0.0000 N   0  0  0  0  0  0  0  0  0  0  0  0
    1.8817    1.1434    0.0000 C   0  0  0  0  0  0  0  0  0  0  0  0
    1.2918    0.3359    0.0000 O   0  0  0  0  0  0  0  0  0  0  0  0
    1.5787    2.0925    0.0000 C   0  0  0  0  0  0  0  0  0  0  0  0
    0.6594    2.4940    0.0000 C   0  0  0  0  0  0  0  0  0  0  0  0
    0.5493    3.4879    0.0000 C   0  0  0  0  0  0  0  0  0  0  0  0
    1.3589    4.0807    0.0000 C   0  0  0  0  0  0  0  0  0  0  0  0
    2.2687    3.6785    0.0000 C   0  0  0  0  0  0  0  0  0  0  0  0
    2.3795    2.6851    0.0000 C   0  0  0  0  0  0  0  0  0  0  0  0
    3.1978    2.0951    0.0000 S   0  0  0  0  0  0  0  0  0  0  0  0
    4.1123    1.6905    0.0000 O   0  0  0  0  0  0  0  0  0  0  0  0
    3.6952    2.9626    0.0000 O   0  0  0  0  0  0  0  0  0  0  0  0
  1  2  1  0  0  0  0
  2  3  2  0  0  0  0
  3  4  1  0  0  0  0
  4  5  2  0  0  0  0
  5  6  1  0  0  0  0
  6  7  2  0  0  0  0
  7  2  1  0  0  0  0
  7  8  1  0  0  0  0
  8  9  1  0  0  0  0
  9 10  2  0  0  0  0
  9 11  1  0  0  0  0
 11 12  1  0  0  0  0
 12 13  1  0  0  0  0
 13 14  2  0  0  0  0
 13 15  1  0  0  0  0
 15 16  2  0  0  0  0
 16 17  1  0  0  0  0
 17 18  2  0  0  0  0
 18 19  1  0  0  0  0
 19 20  2  0  0  0  0
 20 15  1  0  0  0  0
 20 21  1  0  0  0  0
 21 12  1  0  0  0  0
 21 22  2  0  0  0  0
 21 23  2  0  0  0  0
M  END
>  <EXTREG>  (ZINC00037612)
ZINC00037612

>  <LOGBIO>
2.5000

$$$$
ZINC00039124
  -MTS-   02131516542D 0   0.00000     0.00000     0

 23 25  0  0  0  0  0  0  0  0999 V2000
    7.0052   -2.8842    0.0000 F   0  0  0  0  0  0  0  0  0  0  0  0
    6.4146   -2.0772    0.0000 C   0  0  0  0  0  0  0  0  0  0  0  0
    5.6076   -2.6677    0.0000 F   0  0  0  0  0  0  0  0  0  0  0  0
    7.2216   -1.4866    0.0000 F   0  0  0  0  0  0  0  0  0  0  0  0
    5.8241   -1.2702    0.0000 C   0  0  0  0  0  0  0  0  0  0  0  0
    6.2282   -0.3517    0.0000 C   0  0  0  0  0  0  0  0  0  0  0  0
    5.6391    0.4499    0.0000 C   0  0  0  0  0  0  0  0  0  0  0  0
    4.6448    0.3430    0.0000 C   0  0  0  0  0  0  0  0  0  0  0  0
    4.2396   -0.5656    0.0000 C   0  0  0  0  0  0  0  0  0  0  0  0
    4.8298   -1.3771    0.0000 C   0  0  0  0  0  0  0  0  0  0  0  0
    4.0563    1.1515    0.0000 C   0  0  0  0  0  0  0  0  0  0  0  0
    4.3663    2.1115    0.0000 N   0  0  0  0  0  0  0  0  0  0  0  0
    3.5563    2.6915    0.0000 N   0  0  0  0  0  0  0  0  0  0  0  0
    2.7463    2.1115    0.0000 C   0  0  0  0  0  0  0  0  0  0  0  0
    1.7671    2.3142    0.0000 C   0  0  0  0  0  0  0  0  0  0  0  0
    1.0989    1.5702    0.0000 C   0  0  0  0  0  0  0  0  0  0  0  0
    1.4120    0.6169    0.0000 C   0  0  0  0  0  0  0  0  0  0  0  0
    2.3859    0.4142    0.0000 C   0  0  0  0  0  0  0  0  0  0  0  0
    3.0563    1.1515    0.0000 N   0  0  0  0  0  0  0  0  0  0  0  0
    0.7456   -0.1288    0.0000 C   0  0  0  0  0  0  0  0  0  0  0  0
    1.4913   -0.7951    0.0000 F   0  0  0  0  0  0  0  0  0  0  0  0
    0.0000    0.5376    0.0000 F   0  0  0  0  0  0  0  0  0  0  0  0
    0.0793   -0.8744    0.0000 F   0  0  0  0  0  0  0  0  0  0  0  0
  1  2  1  0  0  0  0
  2  3  1  0  0  0  0
  2  4  1  0  0  0  0
  2  5  1  0  0  0  0
  5  6  2  0  0  0  0
  6  7  1  0  0  0  0
  7  8  2  0  0  0  0
  8  9  1  0  0  0  0
  9 10  2  0  0  0  0
 10  5  1  0  0  0  0
  8 11  1  0  0  0  0
 11 12  2  0  0  0  0
 12 13  1  0  0  0  0
 13 14  2  0  0  0  0
 14 15  1  0  0  0  0
 15 16  2  0  0  0  0
 16 17  1  0  0  0  0
 17 18  2  0  0  0  0
 18 19  1  0  0  0  0
 19 11  1  0  0  0  0
 19 14  1  0  0  0  0
 17 20  1  0  0  0  0
 20 21  1  0  0  0  0
 20 22  1  0  0  0  0
 20 23  1  0  0  0  0
M  END
>  <EXTREG>  (ZINC00039124)
ZINC00039124

>  <LOGBIO>
2.5000

$$$$
ZINC00039713
  -MTS-   02131516542D 0   0.00000     0.00000     0

 14 15  0  0  0  0  0  0  0  0999 V2000
    3.4623    2.2362    0.0000 N   0  0  0  0  0  0  0  0  0  0  0  0
    2.5968    1.7353    0.0000 C   0  0  0  0  0  0  0  0  0  0  0  0
    1.7268    2.2353    0.0000 N   0  0  0  0  0  0  0  0  0  0  0  0
    0.8668    1.7353    0.0000 C   0  0  0  0  0  0  0  0  0  0  0  0
    0.0000    2.2340    0.0000 F   0  0  0  0  0  0  0  0  0  0  0  0
    0.8668    0.7353    0.0000 C   0  0  0  0  0  0  0  0  0  0  0  0
    1.7268    0.2353    0.0000 C   0  0  0  0  0  0  0  0  0  0  0  0
    2.5968    0.7353    0.0000 N   0  0  0  0  0  0  0  0  0  0  0  0
    1.7243   -0.7647    0.0000 N   0  0  0  0  0  0  0  0  0  0  0  0
    0.8545   -1.2651    0.0000 C   0  0  0  0  0  0  0  0  0  0  0  0
    0.8540   -2.2599    0.0000 C   0  0  0  0  0  0  0  0  0  0  0  0
    1.7183   -2.7629    0.0000 O   0  0  0  0  0  0  0  0  0  0  0  0
    2.5831   -2.2711    0.0000 C   0  0  0  0  0  0  0  0  0  0  0  0
    2.5885   -1.2677    0.0000 C   0  0  0  0  0  0  0  0  0  0  0  0
  1  2  1  0  0  0  0
  2  3  2  0  0  0  0
  3  4  1  0  0  0  0
  4  5  1  0  0  0  0
  4  6  2  0  0  0  0
  6  7  1  0  0  0  0
  7  8  2  0  0  0  0
  8  2  1  0  0  0  0
  7  9  1  0  0  0  0
  9 10  1  0  0  0  0
 10 11  1  0  0  0  0
 11 12  1  0  0  0  0
 12 13  1  0  0  0  0
 13 14  1  0  0  0  0
 14  9  1  0  0  0  0
M  END
>  <EXTREG>  (ZINC00039713)
ZINC00039713

>  <LOGBIO>
2.5000

$$$$
ZINC00039822
  -MTS-   02131516542D 0   0.00000     0.00000     0

 12 13  0  0  0  0  0  0  0  0999 V2000
    2.4743   -2.7308    0.0000 C   0  0  0  0  0  0  0  0  0  0  0  0
    1.8857   -1.9223    0.0000 C   0  0  0  0  0  0  0  0  0  0  0  0
    2.1957   -0.9623    0.0000 O   0  0  0  0  0  0  0  0  0  0  0  0
    1.3857   -0.3823    0.0000 C   0  0  0  0  0  0  0  0  0  0  0  0
    0.5757   -0.9623    0.0000 N   0  0  0  0  0  0  0  0  0  0  0  0
    0.8857   -1.9223    0.0000 N   0  0  0  0  0  0  0  0  0  0  0  0
    1.3857    0.6177    0.0000 C   0  0  0  0  0  0  0  0  0  0  0  0
    2.2542    1.1203    0.0000 C   0  0  0  0  0  0  0  0  0  0  0  0
    2.2522    2.1150    0.0000 C   0  0  0  0  0  0  0  0  0  0  0  0
    1.3867    2.6159    0.0000 C   0  0  0  0  0  0  0  0  0  0  0  0
    0.5232    2.1220    0.0000 C   0  0  0  0  0  0  0  0  0  0  0  0
    0.5202    1.1185    0.0000 C   0  0  0  0  0  0  0  0  0  0  0  0
  1  2  1  0  0  0  0
  2  3  1  0  0  0  0
  3  4  1  0  0  0  0
  4  5  2  0  0  0  0
  5  6  1  0  0  0  0
  6  2  2  0  0  0  0
  4  7  1  0  0  0  0
  7  8  2  0  0  0  0
  8  9  1  0  0  0  0
  9 10  2  0  0  0  0
 10 11  1  0  0  0  0
 11 12  2  0  0  0  0
 12  7  1  0  0  0  0
M  END
>  <EXTREG>  (ZINC00039822)
ZINC00039822

>  <LOGBIO>
2.5000

$$$$
ZINC00040263
  -MTS-   02131516542D 0   0.00000     0.00000     0

 18 19  0  0  0  0  0  0  0  0999 V2000
    4.0677    2.7781    0.0000 N   0  0  0  0  0  0  0  0  0  0  0  0
    3.2022    2.2772    0.0000 S   0  0  0  0  0  0  0  0  0  0  0  0
    3.7030    1.4117    0.0000 O   0  0  0  0  0  0  0  0  0  0  0  0
    2.7013    3.1427    0.0000 O   0  0  0  0  0  0  0  0  0  0  0  0
    2.2501    1.7263    0.0000 C   0  0  0  0  0  0  0  0  0  0  0  0
    1.3801    2.2263    0.0000 C   0  0  0  0  0  0  0  0  0  0  0  0
    0.5201    1.7263    0.0000 C   0  0  0  0  0  0  0  0  0  0  0  0
    0.5201    0.7263    0.0000 C   0  0  0  0  0  0  0  0  0  0  0  0
    1.3801    0.2263    0.0000 C   0  0  0  0  0  0  0  0  0  0  0  0
    1.3829   -0.7750    0.0000 C   0  0  0  0  0  0  0  0  0  0  0  0
    2.2494   -1.2741    0.0000 C   0  0  0  0  0  0  0  0  0  0  0  0
    2.2515   -2.2741    0.0000 C   0  0  0  0  0  0  0  0  0  0  0  0
    1.3838   -2.7781    0.0000 O   0  0  0  0  0  0  0  0  0  0  0  0
    3.1137   -2.7702    0.0000 O   0  0  0  0  0  0  0  0  0  0  0  0
    3.1169   -0.7698    0.0000 C   0  0  0  0  0  0  0  0  0  0  0  0
    3.9847   -1.2667    0.0000 O   0  0  0  0  0  0  0  0  0  0  0  0
    3.1129    0.2250    0.0000 C   0  0  0  0  0  0  0  0  0  0  0  0
    2.2501    0.7263    0.0000 C   0  0  0  0  0  0  0  0  0  0  0  0
  1  2  1  0  0  0  0
  2  3  2  0  0  0  0
  2  4  2  0  0  0  0
  2  5  1  0  0  0  0
  5  6  2  0  0  0  0
  6  7  1  0  0  0  0
  7  8  2  0  0  0  0
  8  9  1  0  0  0  0
  9 10  1  0  0  0  0
 10 11  2  0  0  0  0
 11 12  1  0  0  0  0
 12 13  1  0  0  0  0
 12 14  2  0  0  0  0
 11 15  1  0  0  0  0
 15 16  1  0  0  0  0
 15 17  2  0  0  0  0
 17 18  1  0  0  0  0
 18  5  1  0  0  0  0
 18  9  2  0  0  0  0
M  END
>  <EXTREG>  (ZINC00040263)
ZINC00040263

>  <LOGBIO>
2.5000

$$$$
ZINC00041122
  -MTS-   02131516542D 0   0.00000     0.00000     0

 17 19  0  0  0  0  0  0  0  0999 V2000
    4.8504    1.7522    0.0000 Cl  0  0  0  0  0  0  0  0  0  0  0  0
    3.9849    1.2513    0.0000 C   0  0  0  0  0  0  0  0  0  0  0  0
    3.1149    1.7513    0.0000 N   0  0  0  0  0  0  0  0  0  0  0  0
    2.2549    1.2513    0.0000 C   0  0  0  0  0  0  0  0  0  0  0  0
    1.3853    1.7495    0.0000 C   0  0  0  0  0  0  0  0  0  0  0  0
    0.5208    1.2469    0.0000 C   0  0  0  0  0  0  0  0  0  0  0  0
    0.5258    0.2434    0.0000 C   0  0  0  0  0  0  0  0  0  0  0  0
    1.3904   -0.2487    0.0000 C   0  0  0  0  0  0  0  0  0  0  0  0
    2.2549    0.2513    0.0000 C   0  0  0  0  0  0  0  0  0  0  0  0
    3.1149   -0.2487    0.0000 N   0  0  0  0  0  0  0  0  0  0  0  0
    3.9849    0.2513    0.0000 C   0  0  0  0  0  0  0  0  0  0  0  0
    4.8504   -0.2496    0.0000 C   0  0  0  0  0  0  0  0  0  0  0  0
    4.8504   -1.2530    0.0000 C   0  0  0  0  0  0  0  0  0  0  0  0
    5.7124   -1.7495    0.0000 C   0  0  0  0  0  0  0  0  0  0  0  0
    6.5794   -1.2512    0.0000 C   0  0  0  0  0  0  0  0  0  0  0  0
    6.5844   -0.2564    0.0000 C   0  0  0  0  0  0  0  0  0  0  0  0
    5.7174    0.2487    0.0000 C   0  0  0  0  0  0  0  0  0  0  0  0
  1  2  1  0  0  0  0
  2  3  1  0  0  0  0
  3  4  2  0  0  0  0
  4  5  1  0  0  0  0
  5  6  2  0  0  0  0
  6  7  1  0  0  0  0
  7  8  2  0  0  0  0
  8  9  1  0  0  0  0
  9  4  1  0  0  0  0
  9 10  2  0  0  0  0
 10 11  1  0  0  0  0
 11  2  2  0  0  0  0
 11 12  1  0  0  0  0
 12 13  2  0  0  0  0
 13 14  1  0  0  0  0
 14 15  2  0  0  0  0
 15 16  1  0  0  0  0
 16 17  2  0  0  0  0
 17 12  1  0  0  0  0
M  END
>  <EXTREG>  (ZINC00041122)
ZINC00041122

>  <LOGBIO>
2.5000

$$$$
ZINC00041416
  -MTS-   02131516542D 0   0.00000     0.00000     0

 22 23  0  0  0  0  0  0  0  0999 V2000
    3.9824    4.2069    0.0000 C   0  0  0  0  0  0  0  0  0  0  0  0
    3.1169    3.7060    0.0000 C   0  0  0  0  0  0  0  0  0  0  0  0
    2.2469    4.2060    0.0000 C   0  0  0  0  0  0  0  0  0  0  0  0
    1.3869    3.7060    0.0000 C   0  0  0  0  0  0  0  0  0  0  0  0
    0.5201    4.2047    0.0000 C   0  0  0  0  0  0  0  0  0  0  0  0
    1.3869    2.7060    0.0000 N   0  0  0  0  0  0  0  0  0  0  0  0
    2.2469    2.2060    0.0000 C   0  0  0  0  0  0  0  0  0  0  0  0
    2.2443    1.2060    0.0000 S   0  0  0  0  0  0  0  0  0  0  0  0
    3.1121    0.7021    0.0000 C   0  0  0  0  0  0  0  0  0  0  0  0
    3.1086   -0.2927    0.0000 C   0  0  0  0  0  0  0  0  0  0  0  0
    3.9763   -0.7966    0.0000 O   0  0  0  0  0  0  0  0  0  0  0  0
    2.2410   -0.7900    0.0000 N   0  0  0  0  0  0  0  0  0  0  0  0
    2.2380   -1.7900    0.0000 C   0  0  0  0  0  0  0  0  0  0  0  0
    1.3680   -2.2900    0.0000 C   0  0  0  0  0  0  0  0  0  0  0  0
    1.3670   -3.2848    0.0000 C   0  0  0  0  0  0  0  0  0  0  0  0
    2.2310   -3.7882    0.0000 C   0  0  0  0  0  0  0  0  0  0  0  0
    3.0960   -3.2969    0.0000 C   0  0  0  0  0  0  0  0  0  0  0  0
    3.1020   -2.2935    0.0000 C   0  0  0  0  0  0  0  0  0  0  0  0
    3.9587   -3.8026    0.0000 N   0  3  0  0  0  0  0  0  0  0  0  0
    3.9527   -4.8060    0.0000 O   0  5  0  0  0  0  0  0  0  0  0  0
    4.8237   -3.3113    0.0000 O   0  0  0  0  0  0  0  0  0  0  0  0
    3.1169    2.7060    0.0000 N   0  0  0  0  0  0  0  0  0  0  0  0
  1  2  1  0  0  0  0
  2  3  2  0  0  0  0
  3  4  1  0  0  0  0
  4  5  1  0  0  0  0
  4  6  2  0  0  0  0
  6  7  1  0  0  0  0
  7  8  1  0  0  0  0
  8  9  1  0  0  0  0
  9 10  1  0  0  0  0
 10 11  2  0  0  0  0
 10 12  1  0  0  0  0
 12 13  1  0  0  0  0
 13 14  2  0  0  0  0
 14 15  1  0  0  0  0
 15 16  2  0  0  0  0
 16 17  1  0  0  0  0
 17 18  2  0  0  0  0
 18 13  1  0  0  0  0
 17 19  1  0  0  0  0
 19 20  1  0  0  0  0
 19 21  2  0  0  0  0
  7 22  2  0  0  0  0
 22  2  1  0  0  0  0
M  CHG  2  19   1  20  -1
M  END
>  <EXTREG>  (ZINC00041416)
ZINC00041416

>  <LOGBIO>
2.5000

$$$$
ZINC00042394
  -MTS-   02131516542D 0   0.00000     0.00000     0

 15 16  0  0  0  0  0  0  0  0999 V2000
    5.0486    0.2134    0.0000 O   0  0  0  0  0  0  0  0  0  0  0  0
    4.0508    0.1076    0.0000 C   0  0  0  0  0  0  0  0  0  0  0  0
    3.4662    0.9125    0.0000 C   0  0  0  0  0  0  0  0  0  0  0  0
    2.4683    0.8067    0.0000 S   0  0  0  0  0  0  0  0  0  0  0  0
    1.8798    1.6152    0.0000 C   0  0  0  0  0  0  0  0  0  0  0  0
    2.1898    2.5752    0.0000 S   0  0  0  0  0  0  0  0  0  0  0  0
    1.3798    3.1552    0.0000 C   0  0  0  0  0  0  0  0  0  0  0  0
    0.5698    2.5752    0.0000 C   0  0  0  0  0  0  0  0  0  0  0  0
    0.8798    1.6152    0.0000 C   0  0  0  0  0  0  0  0  0  0  0  0
    3.6444   -0.8061    0.0000 N   0  0  0  0  0  0  0  0  0  0  0  0
    4.2325   -1.6149    0.0000 C   0  0  0  0  0  0  0  0  0  0  0  0
    3.9220   -2.5747    0.0000 S   0  0  0  0  0  0  0  0  0  0  0  0
    4.7317   -3.1552    0.0000 C   0  0  0  0  0  0  0  0  0  0  0  0
    5.5420   -2.5756    0.0000 C   0  0  0  0  0  0  0  0  0  0  0  0
    5.2325   -1.6154    0.0000 N   0  0  0  0  0  0  0  0  0  0  0  0
  1  2  2  0  0  0  0
  2  3  1  0  0  0  0
  3  4  1  0  0  0  0
  4  5  1  0  0  0  0
  5  6  1  0  0  0  0
  6  7  1  0  0  0  0
  7  8  2  0  0  0  0
  8  9  1  0  0  0  0
  9  5  2  0  0  0  0
  2 10  1  0  0  0  0
 10 11  1  0  0  0  0
 11 12  1  0  0  0  0
 12 13  1  0  0  0  0
 13 14  2  0  0  0  0
 14 15  1  0  0  0  0
 15 11  2  0  0  0  0
M  END
>  <EXTREG>  (ZINC00042394)
ZINC00042394

>  <LOGBIO>
2.5000

$$$$
ZINC00043457
  -MTS-   02131516542D 0   0.00000     0.00000     0

 14 15  0  0  0  0  0  0  0  0999 V2000
    3.9496   -1.6016    0.0000 C   0  0  0  0  0  0  0  0  0  0  0  0
    4.3555   -0.6877    0.0000 S   0  0  0  0  0  0  0  0  0  0  0  0
    3.7670    0.1208    0.0000 C   0  0  0  0  0  0  0  0  0  0  0  0
    4.0770    1.0808    0.0000 N   0  0  0  0  0  0  0  0  0  0  0  0
    3.2670    1.6608    0.0000 C   0  0  0  0  0  0  0  0  0  0  0  0
    3.2670    2.6608    0.0000 N   0  0  0  0  0  0  0  0  0  0  0  0
    2.4570    1.0808    0.0000 N   0  0  0  0  0  0  0  0  0  0  0  0
    2.7670    0.1208    0.0000 N   0  0  0  0  0  0  0  0  0  0  0  0
    2.1785   -0.6877    0.0000 C   0  0  0  0  0  0  0  0  0  0  0  0
    1.1805   -0.5829    0.0000 C   0  0  0  0  0  0  0  0  0  0  0  0
    0.5967   -1.3884    0.0000 C   0  0  0  0  0  0  0  0  0  0  0  0
    1.0017   -2.3027    0.0000 C   0  0  0  0  0  0  0  0  0  0  0  0
    1.9905   -2.4116    0.0000 C   0  0  0  0  0  0  0  0  0  0  0  0
    2.5835   -1.6020    0.0000 C   0  0  0  0  0  0  0  0  0  0  0  0
  1  2  1  0  0  0  0
  2  3  1  0  0  0  0
  3  4  2  0  0  0  0
  4  5  1  0  0  0  0
  5  6  1  0  0  0  0
  5  7  2  0  0  0  0
  7  8  1  0  0  0  0
  8  3  1  0  0  0  0
  8  9  1  0  0  0  0
  9 10  2  0  0  0  0
 10 11  1  0  0  0  0
 11 12  2  0  0  0  0
 12 13  1  0  0  0  0
 13 14  2  0  0  0  0
 14  9  1  0  0  0  0
M  END
>  <EXTREG>  (ZINC00043457)
ZINC00043457

>  <LOGBIO>
2.5000

$$$$
ZINC00045142
  -MTS-   02131516542D 0   0.00000     0.00000     0

 25 29  0  0  0  0  0  0  0  0999 V2000
    4.8596    0.1522    0.0000 O   0  0  0  0  0  0  0  0  0  0  0  0
    3.9940   -0.3486    0.0000 C   0  0  0  0  0  0  0  0  0  0  0  0
    3.1240    0.1514    0.0000 N   0  0  0  0  0  0  0  0  0  0  0  0
    2.2640   -0.3486    0.0000 C   0  0  0  0  0  0  0  0  0  0  0  0
    1.7440   -0.0494    0.0000 O   0  0  0  0  0  0  0  0  0  0  0  0
    2.2640   -1.3486    0.0000 C   0  0  0  0  0  0  0  0  0  0  0  0
    1.3940   -1.8486    0.0000 C   0  0  0  0  0  0  0  0  0  0  0  0
    1.3940   -2.8486    0.0000 C   0  0  0  0  0  0  0  0  0  0  0  0
    2.2640   -3.3486    0.0000 C   0  0  0  0  0  0  0  0  0  0  0  0
    3.1240   -2.8486    0.0000 C   0  0  0  0  0  0  0  0  0  0  0  0
    3.9891   -3.3504    0.0000 C   0  0  0  0  0  0  0  0  0  0  0  0
    4.8571   -2.8538    0.0000 C   0  0  0  0  0  0  0  0  0  0  0  0
    4.8591   -1.8504    0.0000 C   0  0  0  0  0  0  0  0  0  0  0  0
    3.9940   -1.3486    0.0000 C   0  0  0  0  0  0  0  0  0  0  0  0
    3.1240   -1.8486    0.0000 C   0  0  0  0  0  0  0  0  0  0  0  0
    3.1210    1.3513    0.0000 C   0  0  0  0  0  0  0  0  0  0  0  0
    3.9883    1.8561    0.0000 C   0  0  0  0  0  0  0  0  0  0  0  0
    3.9838    2.8509    0.0000 C   0  0  0  0  0  0  0  0  0  0  0  0
    3.1170    3.3496    0.0000 C   0  0  0  0  0  0  0  0  0  0  0  0
    2.2547    2.8535    0.0000 C   0  0  0  0  0  0  0  0  0  0  0  0
    1.3854    3.3504    0.0000 C   0  0  0  0  0  0  0  0  0  0  0  0
    0.5207    2.8482    0.0000 C   0  0  0  0  0  0  0  0  0  0  0  0
    0.5252    1.8447    0.0000 C   0  0  0  0  0  0  0  0  0  0  0  0
    1.3895    1.3521    0.0000 C   0  0  0  0  0  0  0  0  0  0  0  0
    2.2543    1.8500    0.0000 C   0  0  0  0  0  0  0  0  0  0  0  0
  1  2  2  0  0  0  0
  2  3  1  0  0  0  0
  3  4  1  0  0  0  0
  4  5  2  0  0  0  0
  4  6  1  0  0  0  0
  6  7  1  0  0  0  0
  7  8  2  0  0  0  0
  8  9  1  0  0  0  0
  9 10  2  0  0  0  0
 10 11  1  0  0  0  0
 11 12  2  0  0  0  0
 12 13  1  0  0  0  0
 13 14  2  0  0  0  0
 14  2  1  0  0  0  0
 14 15  1  0  0  0  0
 15  6  2  0  0  0  0
 15 10  1  0  0  0  0
  3 16  1  0  0  0  0
 16 17  2  0  0  0  0
 17 18  1  0  0  0  0
 18 19  2  0  0  0  0
 19 20  1  0  0  0  0
 20 21  1  0  0  0  0
 21 22  2  0  0  0  0
 22 23  1  0  0  0  0
 23 24  2  0  0  0  0
 24 25  1  0  0  0  0
 25 16  1  0  0  0  0
 25 20  2  0  0  0  0
M  END
>  <EXTREG>  (ZINC00045142)
ZINC00045142

>  <LOGBIO>
2.5000

$$$$
ZINC00047755
  -MTS-   02131516542D 0   0.00000     0.00000     0

 21 24  0  0  1  0  0  0  0  0999 V2000
    4.8731   -2.5710    0.0000 F   0  0  0  0  0  0  0  0  0  0  0  0
    5.3696   -1.7030    0.0000 C   0  0  0  0  0  0  0  0  0  0  0  0
    6.3730   -1.6980    0.0000 C   0  0  0  0  0  0  0  0  0  0  0  0
    6.8652   -0.8335    0.0000 C   0  0  0  0  0  0  0  0  0  0  0  0
    6.3652    0.0310    0.0000 C   0  0  0  0  0  0  0  0  0  0  0  0
    6.6752    0.9910    0.0000 N   0  0  0  0  0  0  0  0  0  0  0  0
    5.8652    1.5710    0.0000 C   0  0  0  0  0  0  0  0  0  0  0  0
    5.8652    2.5710    0.0000 O   0  0  0  0  0  0  0  0  0  0  0  0
    5.0552    0.9910    0.0000 C   0  0  1  0  0  0  0  0  0  0  0  0
    4.2391    0.4130    0.0000 C   0  0  0  0  0  0  0  0  0  0  0  0
    3.4377    1.0110    0.0000 C   0  0  0  0  0  0  0  0  0  0  0  0
    3.7633    1.9658    0.0000 N   0  0  0  0  0  0  0  0  0  0  0  0
    4.7594    1.9463    0.0000 N   0  0  0  0  0  0  0  0  0  0  0  0
    2.4825    0.7150    0.0000 C   0  0  0  0  0  0  0  0  0  0  0  0
    1.7453    1.3958    0.0000 C   0  0  0  0  0  0  0  0  0  0  0  0
    0.7957    1.0994    0.0000 C   0  0  0  0  0  0  0  0  0  0  0  0
    0.5735    0.1244    0.0000 C   0  0  0  0  0  0  0  0  0  0  0  0
    1.3010   -0.5542    0.0000 C   0  0  0  0  0  0  0  0  0  0  0  0
    2.2603   -0.2600    0.0000 C   0  0  0  0  0  0  0  0  0  0  0  0
    5.3652    0.0310    0.0000 C   0  0  0  0  0  0  0  0  0  0  0  0
    4.8670   -0.8385    0.0000 C   0  0  0  0  0  0  0  0  0  0  0  0
  1  2  1  0  0  0  0
  2  3  2  0  0  0  0
  3  4  1  0  0  0  0
  4  5  2  0  0  0  0
  5  6  1  0  0  0  0
  6  7  1  0  0  0  0
  7  8  2  0  0  0  0
  9  7  1  1  0  0  0
  9 10  1  0  0  0  0
 10 11  1  0  0  0  0
 11 12  2  0  0  0  0
 12 13  1  0  0  0  0
 13  9  1  0  0  0  0
 11 14  1  0  0  0  0
 14 15  2  0  0  0  0
 15 16  1  0  0  0  0
 16 17  2  0  0  0  0
 17 18  1  0  0  0  0
 18 19  2  0  0  0  0
 19 14  1  0  0  0  0
  9 20  1  0  0  0  0
 20  5  1  0  0  0  0
 20 21  2  0  0  0  0
 21  2  1  0  0  0  0
M  END
>  <EXTREG>  (ZINC00047755)
ZINC00047755

>  <LOGBIO>
2.5000

$$$$
ZINC00048481
  -MTS-   02131516542D 0   0.00000     0.00000     0

 22 24  0  0  0  0  0  0  0  0999 V2000
    7.4701   -0.1573    0.0000 F   0  0  0  0  0  0  0  0  0  0  0  0
    6.8815    0.6512    0.0000 C   0  0  0  0  0  0  0  0  0  0  0  0
    6.0730    0.0627    0.0000 F   0  0  0  0  0  0  0  0  0  0  0  0
    7.6900    1.2397    0.0000 F   0  0  0  0  0  0  0  0  0  0  0  0
    6.2930    1.4597    0.0000 C   0  0  0  0  0  0  0  0  0  0  0  0
    6.6030    2.4197    0.0000 N   0  0  0  0  0  0  0  0  0  0  0  0
    5.7930    2.9997    0.0000 N   0  0  0  0  0  0  0  0  0  0  0  0
    4.9830    2.4197    0.0000 C   0  0  0  0  0  0  0  0  0  0  0  0
    4.0038    2.6224    0.0000 S   0  0  0  0  0  0  0  0  0  0  0  0
    3.3356    1.8784    0.0000 C   0  0  0  0  0  0  0  0  0  0  0  0
    3.6487    0.9251    0.0000 C   0  0  0  0  0  0  0  0  0  0  0  0
    4.6226    0.7224    0.0000 N   0  0  0  0  0  0  0  0  0  0  0  0
    5.2930    1.4597    0.0000 N   0  0  0  0  0  0  0  0  0  0  0  0
    2.9824    0.1795    0.0000 C   0  0  0  0  0  0  0  0  0  0  0  0
    1.9999    0.3835    0.0000 C   0  0  0  0  0  0  0  0  0  0  0  0
    1.3385   -0.3596    0.0000 C   0  0  0  0  0  0  0  0  0  0  0  0
    1.6501   -1.3098    0.0000 C   0  0  0  0  0  0  0  0  0  0  0  0
    2.6231   -1.5170    0.0000 C   0  0  0  0  0  0  0  0  0  0  0  0
    3.2940   -0.7707    0.0000 C   0  0  0  0  0  0  0  0  0  0  0  0
    0.9819   -2.0538    0.0000 N   0  3  0  0  0  0  0  0  0  0  0  0
    0.0000   -1.8469    0.0000 O   0  5  0  0  0  0  0  0  0  0  0  0
    1.2899   -2.9997    0.0000 O   0  0  0  0  0  0  0  0  0  0  0  0
  1  2  1  0  0  0  0
  2  3  1  0  0  0  0
  2  4  1  0  0  0  0
  2  5  1  0  0  0  0
  5  6  2  0  0  0  0
  6  7  1  0  0  0  0
  7  8  2  0  0  0  0
  8  9  1  0  0  0  0
  9 10  1  0  0  0  0
 10 11  1  0  0  0  0
 11 12  2  0  0  0  0
 12 13  1  0  0  0  0
 13  5  1  0  0  0  0
 13  8  1  0  0  0  0
 11 14  1  0  0  0  0
 14 15  2  0  0  0  0
 15 16  1  0  0  0  0
 16 17  2  0  0  0  0
 17 18  1  0  0  0  0
 18 19  2  0  0  0  0
 19 14  1  0  0  0  0
 17 20  1  0  0  0  0
 20 21  1  0  0  0  0
 20 22  2  0  0  0  0
M  CHG  2  20   1  21  -1
M  END
>  <EXTREG>  (ZINC00048481)
ZINC00048481

>  <LOGBIO>
2.5000

$$$$
ZINC00049253
  -MTS-   02131516542D 0   0.00000     0.00000     0

 19 20  0  0  0  0  0  0  0  0999 V2000
    0.6000    2.5985    0.0000 C   0  0  0  0  0  0  0  0  0  0  0  0
    1.1041    1.7309    0.0000 C   0  0  0  0  0  0  0  0  0  0  0  0
    0.6082    0.8686    0.0000 C   0  0  0  0  0  0  0  0  0  0  0  0
    1.1123    0.0009    0.0000 N   0  0  0  0  0  0  0  0  0  0  0  0
    0.6164   -0.8614    0.0000 C   0  0  0  0  0  0  0  0  0  0  0  0
    1.1205   -1.7290    0.0000 C   0  0  0  0  0  0  0  0  0  0  0  0
    0.6246   -2.6014    0.0000 C   0  0  0  0  0  0  0  0  0  0  0  0
    2.1123    0.0032    0.0000 S   0  0  0  0  0  0  0  0  0  0  0  0
    2.1101    1.0032    0.0000 O   0  0  0  0  0  0  0  0  0  0  0  0
    2.1145   -0.9968    0.0000 O   0  0  0  0  0  0  0  0  0  0  0  0
    3.1123    0.0054    0.0000 C   0  0  0  0  0  0  0  0  0  0  0  0
    3.6174   -0.8616    0.0000 C   0  0  0  0  0  0  0  0  0  0  0  0
    4.6122   -0.8566    0.0000 C   0  0  0  0  0  0  0  0  0  0  0  0
    5.1105    0.0104    0.0000 C   0  0  0  0  0  0  0  0  0  0  0  0
    4.6123    0.8724    0.0000 C   0  0  0  0  0  0  0  0  0  0  0  0
    4.9223    1.8324    0.0000 N   0  0  0  0  0  0  0  0  0  0  0  0
    4.1123    2.4124    0.0000 S   0  0  0  0  0  0  0  0  0  0  0  0
    3.3023    1.8324    0.0000 N   0  0  0  0  0  0  0  0  0  0  0  0
    3.6123    0.8724    0.0000 C   0  0  0  0  0  0  0  0  0  0  0  0
  1  2  2  0  0  0  0
  2  3  1  0  0  0  0
  3  4  1  0  0  0  0
  4  5  1  0  0  0  0
  5  6  1  0  0  0  0
  6  7  2  0  0  0  0
  4  8  1  0  0  0  0
  8  9  2  0  0  0  0
  8 10  2  0  0  0  0
  8 11  1  0  0  0  0
 11 12  2  0  0  0  0
 12 13  1  0  0  0  0
 13 14  2  0  0  0  0
 14 15  1  0  0  0  0
 15 16  2  0  0  0  0
 16 17  1  0  0  0  0
 17 18  1  0  0  0  0
 18 19  2  0  0  0  0
 19 11  1  0  0  0  0
 19 15  1  0  0  0  0
M  END
>  <EXTREG>  (ZINC00049253)
ZINC00049253

>  <LOGBIO>
2.5000

$$$$
ZINC00050482
  -MTS-   02131516542D 0   0.00000     0.00000     0

 18 19  0  0  0  0  0  0  0  0999 V2000
    3.6625   -2.6695    0.0000 C   0  0  0  0  0  0  0  0  0  0  0  0
    4.0693   -1.7522    0.0000 C   0  0  0  0  0  0  0  0  0  0  0  0
    5.0586   -1.6478    0.0000 O   0  0  0  0  0  0  0  0  0  0  0  0
    5.4654   -0.7305    0.0000 C   0  0  0  0  0  0  0  0  0  0  0  0
    6.4547   -0.6262    0.0000 O   0  0  0  0  0  0  0  0  0  0  0  0
    4.8769    0.0779    0.0000 C   0  0  0  0  0  0  0  0  0  0  0  0
    5.1869    1.0379    0.0000 C   0  0  0  0  0  0  0  0  0  0  0  0
    6.1366    1.3511    0.0000 C   0  0  0  0  0  0  0  0  0  0  0  0
    4.3769    1.6179    0.0000 N   0  0  0  0  0  0  0  0  0  0  0  0
    4.3769    2.6179    0.0000 C   0  0  0  0  0  0  0  0  0  0  0  0
    3.5669    1.0379    0.0000 C   0  0  0  0  0  0  0  0  0  0  0  0
    2.5877    1.2406    0.0000 C   0  0  0  0  0  0  0  0  0  0  0  0
    1.9195    0.4967    0.0000 C   0  0  0  0  0  0  0  0  0  0  0  0
    2.2326   -0.4567    0.0000 C   0  0  0  0  0  0  0  0  0  0  0  0
    1.5663   -1.2023    0.0000 O   0  0  0  0  0  0  0  0  0  0  0  0
    0.5873   -0.9980    0.0000 C   0  0  0  0  0  0  0  0  0  0  0  0
    3.2065   -0.6593    0.0000 C   0  0  0  0  0  0  0  0  0  0  0  0
    3.8769    0.0779    0.0000 C   0  0  0  0  0  0  0  0  0  0  0  0
  1  2  1  0  0  0  0
  2  3  1  0  0  0  0
  3  4  1  0  0  0  0
  4  5  2  0  0  0  0
  4  6  1  0  0  0  0
  6  7  2  0  0  0  0
  7  8  1  0  0  0  0
  7  9  1  0  0  0  0
  9 10  1  0  0  0  0
  9 11  1  0  0  0  0
 11 12  2  0  0  0  0
 12 13  1  0  0  0  0
 13 14  2  0  0  0  0
 14 15  1  0  0  0  0
 15 16  1  0  0  0  0
 14 17  1  0  0  0  0
 17 18  2  0  0  0  0
 18  6  1  0  0  0  0
 18 11  1  0  0  0  0
M  END
>  <EXTREG>  (ZINC00050482)
ZINC00050482

>  <LOGBIO>
2.5000

$$$$
ZINC00050685
  -MTS-   02131516542D 0   0.00000     0.00000     0

 17 18  0  0  0  0  0  0  0  0999 V2000
    3.9821    2.3495    0.0000 C   0  0  0  0  0  0  0  0  0  0  0  0
    3.1156    2.8487    0.0000 O   0  0  0  0  0  0  0  0  0  0  0  0
    2.2501    2.3478    0.0000 C   0  0  0  0  0  0  0  0  0  0  0  0
    1.3801    2.8478    0.0000 C   0  0  0  0  0  0  0  0  0  0  0  0
    0.5201    2.3478    0.0000 C   0  0  0  0  0  0  0  0  0  0  0  0
    0.5201    1.3478    0.0000 C   0  0  0  0  0  0  0  0  0  0  0  0
    1.3801    0.8478    0.0000 C   0  0  0  0  0  0  0  0  0  0  0  0
    1.3829   -0.1535    0.0000 C   0  0  0  0  0  0  0  0  0  0  0  0
    0.5178   -0.6551    0.0000 Cl  0  0  0  0  0  0  0  0  0  0  0  0
    2.2494   -0.6526    0.0000 C   0  0  0  0  0  0  0  0  0  0  0  0
    2.2515   -1.6526    0.0000 C   0  0  0  0  0  0  0  0  0  0  0  0
    3.1215   -2.1525    0.0000 C   0  0  0  0  0  0  0  0  0  0  0  0
    3.1225   -3.1473    0.0000 C   0  0  0  0  0  0  0  0  0  0  0  0
    3.1169   -0.1482    0.0000 C   0  0  0  0  0  0  0  0  0  0  0  0
    3.9847   -0.6451    0.0000 C   0  0  0  0  0  0  0  0  0  0  0  0
    3.1129    0.8466    0.0000 N   0  0  0  0  0  0  0  0  0  0  0  0
    2.2501    1.3478    0.0000 C   0  0  0  0  0  0  0  0  0  0  0  0
  1  2  1  0  0  0  0
  2  3  1  0  0  0  0
  3  4  2  0  0  0  0
  4  5  1  0  0  0  0
  5  6  2  0  0  0  0
  6  7  1  0  0  0  0
  7  8  1  0  0  0  0
  8  9  1  0  0  0  0
  8 10  2  0  0  0  0
 10 11  1  0  0  0  0
 11 12  1  0  0  0  0
 12 13  2  0  0  0  0
 10 14  1  0  0  0  0
 14 15  1  0  0  0  0
 14 16  2  0  0  0  0
 16 17  1  0  0  0  0
 17  3  1  0  0  0  0
 17  7  2  0  0  0  0
M  END
>  <EXTREG>  (ZINC00050685)
ZINC00050685

>  <LOGBIO>
2.5000

$$$$
ZINC00051935
  -MTS-   02131516542D 0   0.00000     0.00000     0

 20 23  0  0  0  0  0  0  0  0999 V2000
    3.9962    3.2524    0.0000 N   0  0  0  0  0  0  0  0  0  0  0  0
    3.1306    2.7516    0.0000 C   0  0  0  0  0  0  0  0  0  0  0  0
    2.2606    3.2516    0.0000 C   0  0  0  0  0  0  0  0  0  0  0  0
    1.4006    2.7516    0.0000 C   0  0  0  0  0  0  0  0  0  0  0  0
    1.4006    1.7516    0.0000 C   0  0  0  0  0  0  0  0  0  0  0  0
    2.2606    1.2516    0.0000 C   0  0  0  0  0  0  0  0  0  0  0  0
    3.1306    1.7516    0.0000 C   0  0  0  0  0  0  0  0  0  0  0  0
    2.2581    0.2516    0.0000 C   0  0  0  0  0  0  0  0  0  0  0  0
    1.3884   -0.2488    0.0000 N   0  0  0  0  0  0  0  0  0  0  0  0
    1.3879   -1.2436    0.0000 C   0  0  0  0  0  0  0  0  0  0  0  0
    0.5199   -1.7445    0.0000 C   0  0  0  0  0  0  0  0  0  0  0  0
    0.5195   -2.7445    0.0000 C   0  0  0  0  0  0  0  0  0  0  0  0
    1.3892   -3.2449    0.0000 C   0  0  0  0  0  0  0  0  0  0  0  0
    2.2495   -2.7453    0.0000 C   0  0  0  0  0  0  0  0  0  0  0  0
    3.1113   -3.2525    0.0000 C   0  0  0  0  0  0  0  0  0  0  0  0
    3.9801   -2.7572    0.0000 C   0  0  0  0  0  0  0  0  0  0  0  0
    3.9836   -1.7538    0.0000 C   0  0  0  0  0  0  0  0  0  0  0  0
    3.1169   -1.2549    0.0000 C   0  0  0  0  0  0  0  0  0  0  0  0
    3.1224   -0.2514    0.0000 N   0  0  0  0  0  0  0  0  0  0  0  0
    2.2522   -1.7466    0.0000 C   0  0  0  0  0  0  0  0  0  0  0  0
  1  2  1  0  0  0  0
  2  3  2  0  0  0  0
  3  4  1  0  0  0  0
  4  5  2  0  0  0  0
  5  6  1  0  0  0  0
  6  7  2  0  0  0  0
  7  2  1  0  0  0  0
  6  8  1  0  0  0  0
  8  9  1  0  0  0  0
  9 10  1  0  0  0  0
 10 11  1  0  0  0  0
 11 12  2  0  0  0  0
 12 13  1  0  0  0  0
 13 14  2  0  0  0  0
 14 15  1  0  0  0  0
 15 16  2  0  0  0  0
 16 17  1  0  0  0  0
 17 18  2  0  0  0  0
 18 19  1  0  0  0  0
 19  8  2  0  0  0  0
 18 20  1  0  0  0  0
 20 10  2  0  0  0  0
 20 14  1  0  0  0  0
M  END
>  <EXTREG>  (ZINC00051935)
ZINC00051935

>  <LOGBIO>
2.5000

$$$$
ZINC00052488
  -MTS-   02131516542D 0   0.00000     0.00000     0

 23 24  0  0  0  0  0  0  0  0999 V2000
    3.6620   -5.6965    0.0000 C   0  0  0  0  0  0  0  0  0  0  0  0
    3.0719   -4.8850    0.0000 C   0  0  0  0  0  0  0  0  0  0  0  0
    2.0827   -4.9904    0.0000 C   0  0  0  0  0  0  0  0  0  0  0  0
    1.4926   -4.1788    0.0000 C   0  0  0  0  0  0  0  0  0  0  0  0
    0.5034   -4.2842    0.0000 O   0  0  0  0  0  0  0  0  0  0  0  0
    1.8985   -3.2649    0.0000 N   0  0  0  0  0  0  0  0  0  0  0  0
    1.3100   -2.4564    0.0000 C   0  0  0  0  0  0  0  0  0  0  0  0
    1.6200   -1.4964    0.0000 S   0  0  0  0  0  0  0  0  0  0  0  0
    0.8100   -0.9164    0.0000 C   0  0  0  0  0  0  0  0  0  0  0  0
    0.8100    0.0836    0.0000 C   0  0  0  0  0  0  0  0  0  0  0  0
    1.6760    0.5836    0.0000 O   0  0  0  0  0  0  0  0  0  0  0  0
    1.6760    1.5836    0.0000 C   0  0  0  0  0  0  0  0  0  0  0  0
    2.5445    2.0862    0.0000 C   0  0  0  0  0  0  0  0  0  0  0  0
    2.5425    3.0810    0.0000 C   0  0  0  0  0  0  0  0  0  0  0  0
    1.6770    3.5818    0.0000 C   0  0  0  0  0  0  0  0  0  0  0  0
    0.8135    3.0879    0.0000 C   0  0  0  0  0  0  0  0  0  0  0  0
    0.8105    2.0845    0.0000 C   0  0  0  0  0  0  0  0  0  0  0  0
    1.6795    4.5818    0.0000 C   0  0  0  0  0  0  0  0  0  0  0  0
    0.6795    4.5843    0.0000 C   0  0  0  0  0  0  0  0  0  0  0  0
    2.6795    4.5793    0.0000 C   0  0  0  0  0  0  0  0  0  0  0  0
    1.6820    5.5818    0.0000 C   0  0  0  0  0  0  0  0  0  0  0  0
    0.0000   -1.4964    0.0000 N   0  0  0  0  0  0  0  0  0  0  0  0
    0.3100   -2.4564    0.0000 N   0  0  0  0  0  0  0  0  0  0  0  0
  1  2  1  0  0  0  0
  2  3  1  0  0  0  0
  3  4  1  0  0  0  0
  4  5  2  0  0  0  0
  4  6  1  0  0  0  0
  6  7  1  0  0  0  0
  7  8  1  0  0  0  0
  8  9  1  0  0  0  0
  9 10  1  0  0  0  0
 10 11  1  0  0  0  0
 11 12  1  0  0  0  0
 12 13  2  0  0  0  0
 13 14  1  0  0  0  0
 14 15  2  0  0  0  0
 15 16  1  0  0  0  0
 16 17  2  0  0  0  0
 17 12  1  0  0  0  0
 15 18  1  0  0  0  0
 18 19  1  0  0  0  0
 18 20  1  0  0  0  0
 18 21  1  0  0  0  0
  9 22  2  0  0  0  0
 22 23  1  0  0  0  0
 23  7  2  0  0  0  0
M  END
>  <EXTREG>  (ZINC00052488)
ZINC00052488

>  <LOGBIO>
2.5000

$$$$
ZINC00053566
  -MTS-   02131516542D 0   0.00000     0.00000     0

 20 22  0  0  0  0  0  0  0  0999 V2000
    8.1242   -1.4245    0.0000 O   0  0  0  0  0  0  0  0  0  0  0  0
    7.5356   -0.6160    0.0000 C   0  0  0  0  0  0  0  0  0  0  0  0
    7.8456    0.3440    0.0000 N   0  0  0  0  0  0  0  0  0  0  0  0
    7.0356    0.9240    0.0000 C   0  0  0  0  0  0  0  0  0  0  0  0
    7.0356    1.9240    0.0000 O   0  0  0  0  0  0  0  0  0  0  0  0
    6.2256    0.3440    0.0000 C   0  0  0  0  0  0  0  0  0  0  0  0
    5.2464    0.5467    0.0000 C   0  0  0  0  0  0  0  0  0  0  0  0
    4.5782   -0.1973    0.0000 C   0  0  0  0  0  0  0  0  0  0  0  0
    4.8913   -1.1506    0.0000 C   0  0  0  0  0  0  0  0  0  0  0  0
    5.8653   -1.3533    0.0000 C   0  0  0  0  0  0  0  0  0  0  0  0
    6.5356   -0.6160    0.0000 C   0  0  0  0  0  0  0  0  0  0  0  0
    3.5996    0.0085    0.0000 C   0  0  0  0  0  0  0  0  0  0  0  0
    3.2865    0.9618    0.0000 C   0  0  0  0  0  0  0  0  0  0  0  0
    2.3126    1.1645    0.0000 C   0  0  0  0  0  0  0  0  0  0  0  0
    1.6443    0.4206    0.0000 C   0  0  0  0  0  0  0  0  0  0  0  0
    1.9500   -0.5261    0.0000 C   0  0  0  0  0  0  0  0  0  0  0  0
    2.9314   -0.7355    0.0000 C   0  0  0  0  0  0  0  0  0  0  0  0
    0.6662    0.6288    0.0000 N   0  3  0  0  0  0  0  0  0  0  0  0
    0.3560    1.5830    0.0000 O   0  5  0  0  0  0  0  0  0  0  0  0
    0.0000   -0.1100    0.0000 O   0  0  0  0  0  0  0  0  0  0  0  0
  1  2  2  0  0  0  0
  2  3  1  0  0  0  0
  3  4  1  0  0  0  0
  4  5  2  0  0  0  0
  4  6  1  0  0  0  0
  6  7  2  0  0  0  0
  7  8  1  0  0  0  0
  8  9  2  0  0  0  0
  9 10  1  0  0  0  0
 10 11  2  0  0  0  0
 11  2  1  0  0  0  0
 11  6  1  0  0  0  0
  8 12  1  0  0  0  0
 12 13  2  0  0  0  0
 13 14  1  0  0  0  0
 14 15  2  0  0  0  0
 15 16  1  0  0  0  0
 16 17  2  0  0  0  0
 17 12  1  0  0  0  0
 15 18  1  0  0  0  0
 18 19  1  0  0  0  0
 18 20  2  0  0  0  0
M  CHG  2  18   1  19  -1
M  END
>  <EXTREG>  (ZINC00053566)
ZINC00053566

>  <LOGBIO>
2.5000

$$$$
ZINC00053648
  -MTS-   02131516542D 0   0.00000     0.00000     0

 23 25  0  0  1  0  0  0  0  0999 V2000
    3.5817   -0.5391    0.0000 C   0  0  0  0  0  0  0  0  0  0  0  0
    2.5968   -0.3661    0.0000 C   0  0  0  0  0  0  0  0  0  0  0  0
    2.9376    0.5740    0.0000 C   0  0  0  0  0  0  0  0  0  0  0  0
    1.7268    0.1339    0.0000 C   0  0  1  0  0  0  0  0  0  0  0  0
    0.8668   -0.3661    0.0000 O   0  0  0  0  0  0  0  0  0  0  0  0
    0.8668   -1.3661    0.0000 C   0  0  0  0  0  0  0  0  0  0  0  0
    0.0000   -1.8648    0.0000 O   0  0  0  0  0  0  0  0  0  0  0  0
    1.7268   -1.8661    0.0000 C   0  0  0  0  0  0  0  0  0  0  0  0
    2.5867   -2.3765    0.0000 C   0  0  0  0  0  0  0  0  0  0  0  0
    2.5767   -3.3765    0.0000 C   0  0  0  0  0  0  0  0  0  0  0  0
    1.7018   -3.8677    0.0000 C   0  0  0  0  0  0  0  0  0  0  0  0
    0.8468   -3.3592    0.0000 C   0  0  0  0  0  0  0  0  0  0  0  0
    0.8568   -2.3592    0.0000 C   0  0  0  0  0  0  0  0  0  0  0  0
    2.5968   -1.3661    0.0000 C   0  0  0  0  0  0  0  0  0  0  0  0
    3.4623   -1.8670    0.0000 O   0  0  0  0  0  0  0  0  0  0  0  0
    1.7238    1.3339    0.0000 C   0  0  0  0  0  0  0  0  0  0  0  0
    2.5910    1.8386    0.0000 C   0  0  0  0  0  0  0  0  0  0  0  0
    2.5865    2.8334    0.0000 C   0  0  0  0  0  0  0  0  0  0  0  0
    1.7197    3.3321    0.0000 C   0  0  0  0  0  0  0  0  0  0  0  0
    1.7197    4.3321    0.0000 F   0  0  0  0  0  0  0  0  0  0  0  0
    0.8575    2.8360    0.0000 C   0  0  0  0  0  0  0  0  0  0  0  0
    0.8570    1.8326    0.0000 C   0  0  0  0  0  0  0  0  0  0  0  0
    2.2457    0.4350    0.0000 H   0  0  0  0  0  0  0  0  0  0  0  0
  1  2  1  0  0  0  0
  2  3  1  0  0  0  0
  2  4  1  0  0  0  0
  4 23  1  6  0  0  0
  4  5  1  0  0  0  0
  5  6  1  0  0  0  0
  6  7  2  0  0  0  0
  6  8  1  0  0  0  0
  8  9  1  0  0  0  0
  9 10  1  0  0  0  0
 10 11  1  0  0  0  0
 11 12  1  0  0  0  0
 12 13  1  0  0  0  0
 13  8  1  0  0  0  0
  8 14  1  0  0  0  0
 14  2  1  0  0  0  0
 14 15  2  0  0  0  0
  4 16  1  1  0  0  0
 16 17  2  0  0  0  0
 17 18  1  0  0  0  0
 18 19  2  0  0  0  0
 19 20  1  0  0  0  0
 19 21  1  0  0  0  0
 21 22  2  0  0  0  0
 22 16  1  0  0  0  0
M  END
>  <EXTREG>  (ZINC00053648)
ZINC00053648

>  <LOGBIO>
2.5000

$$$$
ZINC00053754
  -MTS-   02131516542D 0   0.00000     0.00000     0

 22 23  0  0  1  0  0  0  0  0999 V2000
    1.3820   -1.9477    0.0000 F   0  0  0  0  0  0  0  0  0  0  0  0
    1.3850   -0.9477    0.0000 C   0  0  0  0  0  0  0  0  0  0  0  0
    2.3850   -0.9507    0.0000 F   0  0  0  0  0  0  0  0  0  0  0  0
    0.3850   -0.9447    0.0000 F   0  0  0  0  0  0  0  0  0  0  0  0
    1.3880    0.0523    0.0000 C   0  0  0  0  0  0  0  0  0  0  0  0
    0.5210    0.5575    0.0000 C   0  0  0  0  0  0  0  0  0  0  0  0
    0.5259    1.5523    0.0000 C   0  0  0  0  0  0  0  0  0  0  0  0
    1.3930    2.0505    0.0000 C   0  0  0  0  0  0  0  0  0  0  0  0
    2.2550    1.5540    0.0000 C   0  0  0  0  0  0  0  0  0  0  0  0
    2.2550    0.5506    0.0000 C   0  0  0  0  0  0  0  0  0  0  0  0
    3.4667   -0.1506    0.0000 C   0  0  2  0  0  0  0  0  0  0  0  0
    3.4667   -1.1540    0.0000 N   0  0  0  0  0  0  0  0  0  0  0  0
    4.3288   -1.6505    0.0000 C   0  0  0  0  0  0  0  0  0  0  0  0
    4.3283   -2.6505    0.0000 O   0  0  0  0  0  0  0  0  0  0  0  0
    5.1958   -1.1523    0.0000 C   0  0  0  0  0  0  0  0  0  0  0  0
    5.2008   -0.1575    0.0000 C   0  0  0  0  0  0  0  0  0  0  0  0
    4.3337    0.3477    0.0000 C   0  0  1  0  0  0  0  0  0  0  0  0
    4.3367    1.3477    0.0000 N   0  3  0  0  0  0  0  0  0  0  0  0
    3.4695    1.8524    0.0000 O   0  5  0  0  0  0  0  0  0  0  0  0
    5.1994    1.8430    0.0000 O   0  0  0  0  0  0  0  0  0  0  0  0
    3.8149    0.6490    0.0000 H   0  0  0  0  0  0  0  0  0  0  0  0
    2.9470   -0.4503    0.0000 H   0  0  0  0  0  0  0  0  0  0  0  0
  1  2  1  0  0  0  0
  2  3  1  0  0  0  0
  2  4  1  0  0  0  0
  2  5  1  0  0  0  0
  5  6  2  0  0  0  0
  6  7  1  0  0  0  0
  7  8  2  0  0  0  0
  8  9  1  0  0  0  0
  9 10  2  0  0  0  0
 10  5  1  0  0  0  0
 11 10  1  1  0  0  0
 11 22  1  6  0  0  0
 11 12  1  0  0  0  0
 12 13  1  0  0  0  0
 13 14  2  0  0  0  0
 13 15  1  0  0  0  0
 15 16  1  0  0  0  0
 16 17  1  0  0  0  0
 17 21  1  1  0  0  0
 17 11  1  0  0  0  0
 17 18  1  6  0  0  0
 18 19  1  0  0  0  0
 18 20  2  0  0  0  0
M  CHG  2  18   1  19  -1
M  END
>  <EXTREG>  (ZINC00053754)
ZINC00053754

>  <LOGBIO>
2.5000

$$$$
ZINC00055281
  -MTS-   02131516542D 0   0.00000     0.00000     0

 21 23  0  0  1  0  0  0  0  0999 V2000
    3.9953    2.0054    0.0000 O   0  0  0  0  0  0  0  0  0  0  0  0
    3.9958    1.0020    0.0000 C   0  0  1  0  0  0  0  0  0  0  0  0
    4.8580    0.5059    0.0000 C   0  0  0  0  0  0  0  0  0  0  0  0
    5.7258    1.0098    0.0000 N   0  3  0  0  0  0  0  0  0  0  0  0
    6.5880    0.5137    0.0000 O   0  5  0  0  0  0  0  0  0  0  0  0
    5.7237    2.0098    0.0000 O   0  0  0  0  0  0  0  0  0  0  0  0
    3.1302    0.5011    0.0000 C   0  0  0  0  0  0  0  0  0  0  0  0
    2.2602    1.0011    0.0000 C   0  0  0  0  0  0  0  0  0  0  0  0
    2.2562    2.0045    0.0000 C   0  0  0  0  0  0  0  0  0  0  0  0
    1.3871    2.4993    0.0000 C   0  0  0  0  0  0  0  0  0  0  0  0
    0.5222    1.9906    0.0000 C   0  0  0  0  0  0  0  0  0  0  0  0
    0.5312    0.9959    0.0000 C   0  0  0  0  0  0  0  0  0  0  0  0
    1.4002    0.5011    0.0000 C   0  0  0  0  0  0  0  0  0  0  0  0
    1.4002   -0.4989    0.0000 C   0  0  0  0  0  0  0  0  0  0  0  0
    2.2602   -0.9989    0.0000 C   0  0  0  0  0  0  0  0  0  0  0  0
    2.2631   -2.0002    0.0000 C   0  0  0  0  0  0  0  0  0  0  0  0
    3.1296   -2.4993    0.0000 C   0  0  0  0  0  0  0  0  0  0  0  0
    3.9971   -1.9949    0.0000 C   0  0  0  0  0  0  0  0  0  0  0  0
    3.9930   -1.0001    0.0000 C   0  0  0  0  0  0  0  0  0  0  0  0
    3.1302   -0.4989    0.0000 C   0  0  0  0  0  0  0  0  0  0  0  0
    3.4759    1.3016    0.0000 H   0  0  0  0  0  0  0  0  0  0  0  0
  2  1  1  1  0  0  0
  2 21  1  6  0  0  0
  2  3  1  0  0  0  0
  3  4  1  0  0  0  0
  4  5  1  0  0  0  0
  4  6  2  0  0  0  0
  2  7  1  0  0  0  0
  7  8  2  0  0  0  0
  8  9  1  0  0  0  0
  9 10  2  0  0  0  0
 10 11  1  0  0  0  0
 11 12  2  0  0  0  0
 12 13  1  0  0  0  0
 13  8  1  0  0  0  0
 13 14  2  0  0  0  0
 14 15  1  0  0  0  0
 15 16  1  0  0  0  0
 16 17  2  0  0  0  0
 17 18  1  0  0  0  0
 18 19  2  0  0  0  0
 19 20  1  0  0  0  0
 20  7  1  0  0  0  0
 20 15  2  0  0  0  0
M  CHG  2   4   1   5  -1
M  END
>  <EXTREG>  (ZINC00055281)
ZINC00055281

>  <LOGBIO>
2.5000

$$$$
ZINC00055513
  -MTS-   02131516542D 0   0.00000     0.00000     0

 17 19  0  0  0  0  0  0  0  0999 V2000
    3.6069    0.7331    0.0000 O   0  0  0  0  0  0  0  0  0  0  0  0
    2.6069    0.7362    0.0000 C   0  0  0  0  0  0  0  0  0  0  0  0
    2.1087    1.6058    0.0000 N   0  0  0  0  0  0  0  0  0  0  0  0
    2.4187    2.5658    0.0000 C   0  0  0  0  0  0  0  0  0  0  0  0
    1.6087    3.1458    0.0000 C   0  0  0  0  0  0  0  0  0  0  0  0
    0.7987    2.5658    0.0000 N   0  0  0  0  0  0  0  0  0  0  0  0
    1.1087    1.6058    0.0000 C   0  0  0  0  0  0  0  0  0  0  0  0
    0.6087    0.7413    0.0000 S   0  0  0  0  0  0  0  0  0  0  0  0
    1.1008   -0.1232    0.0000 C   0  0  0  0  0  0  0  0  0  0  0  0
    0.6000   -0.9903    0.0000 C   0  0  0  0  0  0  0  0  0  0  0  0
    1.0983   -1.8573    0.0000 C   0  0  0  0  0  0  0  0  0  0  0  0
    2.1017   -1.8573    0.0000 C   0  0  0  0  0  0  0  0  0  0  0  0
    2.5982   -0.9953    0.0000 C   0  0  0  0  0  0  0  0  0  0  0  0
    2.1043   -0.1283    0.0000 C   0  0  0  0  0  0  0  0  0  0  0  0
    2.6022   -2.7231    0.0000 N   0  3  0  0  0  0  0  0  0  0  0  0
    2.1014   -3.5926    0.0000 O   0  5  0  0  0  0  0  0  0  0  0  0
    3.5970   -2.7231    0.0000 O   0  0  0  0  0  0  0  0  0  0  0  0
  1  2  2  0  0  0  0
  2  3  1  0  0  0  0
  3  4  1  0  0  0  0
  4  5  1  0  0  0  0
  5  6  1  0  0  0  0
  6  7  2  0  0  0  0
  7  3  1  0  0  0  0
  7  8  1  0  0  0  0
  8  9  1  0  0  0  0
  9 10  1  0  0  0  0
 10 11  2  0  0  0  0
 11 12  1  0  0  0  0
 12 13  2  0  0  0  0
 13 14  1  0  0  0  0
 14  2  1  0  0  0  0
 14  9  2  0  0  0  0
 12 15  1  0  0  0  0
 15 16  1  0  0  0  0
 15 17  2  0  0  0  0
M  CHG  2  15   1  16  -1
M  END
>  <EXTREG>  (ZINC00055513)
ZINC00055513

>  <LOGBIO>
2.5000

$$$$
ZINC00056590
  -MTS-   02131516542D 0   0.00000     0.00000     0

 15 15  0  0  0  0  0  0  0  0999 V2000
    4.3298    1.6972    0.0000 C   0  0  0  0  0  0  0  0  0  0  0  0
    4.3308    0.6972    0.0000 O   0  0  0  0  0  0  0  0  0  0  0  0
    3.4653    0.1963    0.0000 C   0  0  0  0  0  0  0  0  0  0  0  0
    2.5953    0.6963    0.0000 C   0  0  0  0  0  0  0  0  0  0  0  0
    1.7353    0.1963    0.0000 C   0  0  0  0  0  0  0  0  0  0  0  0
    1.7353   -0.8037    0.0000 C   0  0  0  0  0  0  0  0  0  0  0  0
    2.5953   -1.3037    0.0000 C   0  0  0  0  0  0  0  0  0  0  0  0
    3.4653   -0.8037    0.0000 C   0  0  0  0  0  0  0  0  0  0  0  0
    4.3308   -1.3045    0.0000 C   0  0  0  0  0  0  0  0  0  0  0  0
    4.8317   -0.4390    0.0000 F   0  0  0  0  0  0  0  0  0  0  0  0
    3.8300   -2.1701    0.0000 F   0  0  0  0  0  0  0  0  0  0  0  0
    5.1964   -1.8054    0.0000 F   0  0  0  0  0  0  0  0  0  0  0  0
    0.8685   -1.3024    0.0000 N   0  3  0  0  0  0  0  0  0  0  0  0
    0.0000   -0.7998    0.0000 O   0  5  0  0  0  0  0  0  0  0  0  0
    0.8665   -2.2972    0.0000 O   0  0  0  0  0  0  0  0  0  0  0  0
  1  2  1  0  0  0  0
  2  3  1  0  0  0  0
  3  4  2  0  0  0  0
  4  5  1  0  0  0  0
  5  6  2  0  0  0  0
  6  7  1  0  0  0  0
  7  8  2  0  0  0  0
  8  3  1  0  0  0  0
  8  9  1  0  0  0  0
  9 10  1  0  0  0  0
  9 11  1  0  0  0  0
  9 12  1  0  0  0  0
  6 13  1  0  0  0  0
 13 14  1  0  0  0  0
 13 15  2  0  0  0  0
M  CHG  2  13   1  14  -1
M  END
>  <EXTREG>  (ZINC00056590)
ZINC00056590

>  <LOGBIO>
2.5000

$$$$
ZINC00056754
  -MTS-   02131516542D 0   0.00000     0.00000     0

 12 12  0  0  0  0  0  0  0  0999 V2000
    3.4623    1.2030    0.0000 F   0  0  0  0  0  0  0  0  0  0  0  0
    2.5968    0.7022    0.0000 C   0  0  0  0  0  0  0  0  0  0  0  0
    1.7268    1.2022    0.0000 C   0  0  0  0  0  0  0  0  0  0  0  0
    0.8668    0.7022    0.0000 C   0  0  0  0  0  0  0  0  0  0  0  0
    0.0000    1.2008    0.0000 Cl  0  0  0  0  0  0  0  0  0  0  0  0
    0.8668   -0.2978    0.0000 C   0  0  0  0  0  0  0  0  0  0  0  0
    0.0000   -0.7965    0.0000 Cl  0  0  0  0  0  0  0  0  0  0  0  0
    1.7268   -0.7978    0.0000 C   0  0  0  0  0  0  0  0  0  0  0  0
    2.5968   -0.2978    0.0000 C   0  0  0  0  0  0  0  0  0  0  0  0
    3.4623   -0.7987    0.0000 N   0  3  0  0  0  0  0  0  0  0  0  0
    3.4618   -1.8021    0.0000 O   0  5  0  0  0  0  0  0  0  0  0  0
    4.3246   -0.3026    0.0000 O   0  0  0  0  0  0  0  0  0  0  0  0
  1  2  1  0  0  0  0
  2  3  2  0  0  0  0
  3  4  1  0  0  0  0
  4  5  1  0  0  0  0
  4  6  2  0  0  0  0
  6  7  1  0  0  0  0
  6  8  1  0  0  0  0
  8  9  2  0  0  0  0
  9  2  1  0  0  0  0
  9 10  1  0  0  0  0
 10 11  1  0  0  0  0
 10 12  2  0  0  0  0
M  CHG  2  10   1  11  -1
M  END
>  <EXTREG>  (ZINC00056754)
ZINC00056754

>  <LOGBIO>
2.5000

$$$$
ZINC00056813
  -MTS-   02131516542D 0   0.00000     0.00000     0

 14 14  0  0  0  0  0  0  0  0999 V2000
    4.3278    1.8185    0.0000 F   0  0  0  0  0  0  0  0  0  0  0  0
    3.4623    1.3177    0.0000 C   0  0  0  0  0  0  0  0  0  0  0  0
    3.9632    0.4521    0.0000 F   0  0  0  0  0  0  0  0  0  0  0  0
    2.9615    2.1832    0.0000 F   0  0  0  0  0  0  0  0  0  0  0  0
    2.5968    0.8168    0.0000 C   0  0  0  0  0  0  0  0  0  0  0  0
    1.7268    1.3168    0.0000 C   0  0  0  0  0  0  0  0  0  0  0  0
    0.8668    0.8168    0.0000 C   0  0  0  0  0  0  0  0  0  0  0  0
    0.8668   -0.1832    0.0000 C   0  0  0  0  0  0  0  0  0  0  0  0
    0.0000   -0.6819    0.0000 Br  0  0  0  0  0  0  0  0  0  0  0  0
    1.7268   -0.6832    0.0000 C   0  0  0  0  0  0  0  0  0  0  0  0
    2.5968   -0.1832    0.0000 C   0  0  0  0  0  0  0  0  0  0  0  0
    1.7243   -1.6832    0.0000 N   0  3  0  0  0  0  0  0  0  0  0  0
    0.8543   -2.1832    0.0000 O   0  5  0  0  0  0  0  0  0  0  0  0
    2.5843   -2.1832    0.0000 O   0  0  0  0  0  0  0  0  0  0  0  0
  1  2  1  0  0  0  0
  2  3  1  0  0  0  0
  2  4  1  0  0  0  0
  2  5  1  0  0  0  0
  5  6  2  0  0  0  0
  6  7  1  0  0  0  0
  7  8  2  0  0  0  0
  8  9  1  0  0  0  0
  8 10  1  0  0  0  0
 10 11  2  0  0  0  0
 11  5  1  0  0  0  0
 10 12  1  0  0  0  0
 12 13  1  0  0  0  0
 12 14  2  0  0  0  0
M  CHG  2  12   1  13  -1
M  END
>  <EXTREG>  (ZINC00056813)
ZINC00056813

>  <LOGBIO>
2.5000

$$$$
ZINC00057381
  -MTS-   02131516542D 0   0.00000     0.00000     0

 29 32  0  0  1  0  0  0  0  0999 V2000
    3.7216   -5.1868    0.0000 O   0  0  0  0  0  0  0  0  0  0  0  0
    4.1275   -4.2729    0.0000 C   0  0  0  0  0  0  0  0  0  0  0  0
    3.5390   -3.4644    0.0000 C   0  0  2  0  0  0  0  0  0  0  0  0
    3.8490   -2.5044    0.0000 O   0  0  0  0  0  0  0  0  0  0  0  0
    3.0390   -1.9244    0.0000 C   0  0  1  0  0  0  0  0  0  0  0  0
    2.2290   -2.5044    0.0000 C   0  0  2  0  0  0  0  0  0  0  0  0
    1.2793   -2.1913    0.0000 O   0  0  0  0  0  0  0  0  0  0  0  0
    2.5390   -3.4644    0.0000 C   0  0  2  0  0  0  0  0  0  0  0  0
    1.9505   -4.2729    0.0000 O   0  0  0  0  0  0  0  0  0  0  0  0
    3.0390   -0.9244    0.0000 N   0  0  0  0  0  0  0  0  0  0  0  0
    3.8546   -0.3307    0.0000 C   0  0  0  0  0  0  0  0  0  0  0  0
    3.5411    0.6149    0.0000 N   0  0  0  0  0  0  0  0  0  0  0  0
    2.5449    0.6227    0.0000 C   0  0  0  0  0  0  0  0  0  0  0  0
    1.8725    1.3629    0.0000 C   0  0  0  0  0  0  0  0  0  0  0  0
    2.1793    2.3146    0.0000 N   0  0  0  0  0  0  0  0  0  0  0  0
    3.1569    2.5249    0.0000 C   0  0  0  0  0  0  0  0  0  0  0  0
    3.4637    3.4766    0.0000 C   0  0  0  0  0  0  0  0  0  0  0  0
    4.4221    3.7915    0.0000 O   0  0  0  0  0  0  0  0  0  0  0  0
    4.4138    4.7877    0.0000 C   0  0  0  0  0  0  0  0  0  0  0  0
    3.4680    5.1007    0.0000 C   0  0  0  0  0  0  0  0  0  0  0  0
    2.8748    4.2848    0.0000 C   0  0  0  0  0  0  0  0  0  0  0  0
    0.8944    1.1546    0.0000 N   0  0  0  0  0  0  0  0  0  0  0  0
    0.5865    0.1996    0.0000 C   0  0  0  0  0  0  0  0  0  0  0  0
    1.2546   -0.5374    0.0000 N   0  0  0  0  0  0  0  0  0  0  0  0
    2.2305   -0.3359    0.0000 C   0  0  0  0  0  0  0  0  0  0  0  0
    2.8112   -3.9991    0.0000 H   0  0  0  0  0  0  0  0  0  0  0  0
    2.1385   -1.9113    0.0000 H   0  0  0  0  0  0  0  0  0  0  0  0
    3.5727   -1.6502    0.0000 H   0  0  0  0  0  0  0  0  0  0  0  0
    4.1315   -3.3697    0.0000 H   0  0  0  0  0  0  0  0  0  0  0  0
  1  2  1  0  0  0  0
  3  2  1  1  0  0  0
  3 29  1  6  0  0  0
  3  4  1  0  0  0  0
  4  5  1  0  0  0  0
  5 28  1  6  0  0  0
  5  6  1  0  0  0  0
  6 27  1  6  0  0  0
  6  7  1  1  0  0  0
  6  8  1  0  0  0  0
  8 26  1  6  0  0  0
  8  3  1  0  0  0  0
  8  9  1  1  0  0  0
  5 10  1  1  0  0  0
 10 11  1  0  0  0  0
 11 12  2  0  0  0  0
 12 13  1  0  0  0  0
 13 14  2  0  0  0  0
 14 15  1  0  0  0  0
 15 16  1  0  0  0  0
 16 17  1  0  0  0  0
 17 18  1  0  0  0  0
 18 19  1  0  0  0  0
 19 20  2  0  0  0  0
 20 21  1  0  0  0  0
 21 17  2  0  0  0  0
 14 22  1  0  0  0  0
 22 23  2  0  0  0  0
 23 24  1  0  0  0  0
 24 25  2  0  0  0  0
 25 10  1  0  0  0  0
 25 13  1  0  0  0  0
M  END
>  <EXTREG>  (ZINC00057381)
ZINC00057381

>  <LOGBIO>
2.5000

$$$$
ZINC00057481
  -MTS-   02131516542D 0   0.00000     0.00000     0

 23 24  0  0  1  0  0  0  0  0999 V2000
    3.4565    2.1520    0.0000 C   0  0  0  0  0  0  0  0  0  0  0  0
    4.3228    1.6524    0.0000 C   0  0  1  0  0  0  0  0  0  0  0  0
    4.3238    0.6490    0.0000 N   0  0  0  0  0  0  0  0  0  0  0  0
    3.4622    0.1516    0.0000 C   0  0  0  0  0  0  0  0  0  0  0  0
    3.4632   -0.8518    0.0000 C   0  0  0  0  0  0  0  0  0  0  0  0
    2.5977   -1.3527    0.0000 C   0  0  0  0  0  0  0  0  0  0  0  0
    1.7277   -0.8527    0.0000 C   0  0  0  0  0  0  0  0  0  0  0  0
    0.8677   -1.3527    0.0000 C   0  0  0  0  0  0  0  0  0  0  0  0
    0.8677   -2.3527    0.0000 C   0  0  0  0  0  0  0  0  0  0  0  0
    0.0009   -2.8514    0.0000 O   0  0  0  0  0  0  0  0  0  0  0  0
    1.7277   -2.8527    0.0000 C   0  0  0  0  0  0  0  0  0  0  0  0
    2.5977   -2.3527    0.0000 C   0  0  0  0  0  0  0  0  0  0  0  0
    5.1843    2.1498    0.0000 C   0  0  2  0  0  0  0  0  0  0  0  0
    5.1833    3.1532    0.0000 O   0  0  0  0  0  0  0  0  0  0  0  0
    6.0506    1.6502    0.0000 C   0  0  0  0  0  0  0  0  0  0  0  0
    6.0520    0.6467    0.0000 C   0  0  0  0  0  0  0  0  0  0  0  0
    6.9148    0.1515    0.0000 C   0  0  0  0  0  0  0  0  0  0  0  0
    7.7811    0.6510    0.0000 C   0  0  0  0  0  0  0  0  0  0  0  0
    8.6461    0.1493    0.0000 O   0  0  0  0  0  0  0  0  0  0  0  0
    7.7846    1.6458    0.0000 C   0  0  0  0  0  0  0  0  0  0  0  0
    6.9169    2.1497    0.0000 C   0  0  0  0  0  0  0  0  0  0  0  0
    5.1844    1.5498    0.0000 H   0  0  0  0  0  0  0  0  0  0  0  0
    3.8034    1.3520    0.0000 H   0  0  0  0  0  0  0  0  0  0  0  0
  2  1  1  6  0  0  0
  2 23  1  1  0  0  0
  2  3  1  0  0  0  0
  3  4  1  0  0  0  0
  4  5  1  0  0  0  0
  5  6  1  0  0  0  0
  6  7  2  0  0  0  0
  7  8  1  0  0  0  0
  8  9  2  0  0  0  0
  9 10  1  0  0  0  0
  9 11  1  0  0  0  0
 11 12  2  0  0  0  0
 12  6  1  0  0  0  0
  2 13  1  0  0  0  0
 13 22  1  1  0  0  0
 13 14  1  1  0  0  0
 13 15  1  0  0  0  0
 15 16  2  0  0  0  0
 16 17  1  0  0  0  0
 17 18  2  0  0  0  0
 18 19  1  0  0  0  0
 18 20  1  0  0  0  0
 20 21  2  0  0  0  0
 21 15  1  0  0  0  0
M  END
>  <EXTREG>  (ZINC00057481)
ZINC00057481

>  <LOGBIO>
2.5000

$$$$
ZINC00060819
  -MTS-   02131516542D 0   0.00000     0.00000     0

 23 24  0  0  0  0  0  0  0  0999 V2000
    6.9159    2.1971    0.0000 C   0  0  0  0  0  0  0  0  0  0  0  0
    7.7857    1.6967    0.0000 O   0  0  0  0  0  0  0  0  0  0  0  0
    7.7861    0.7020    0.0000 C   0  0  0  0  0  0  0  0  0  0  0  0
    8.6559    0.2015    0.0000 O   0  0  0  0  0  0  0  0  0  0  0  0
    6.9206    0.2011    0.0000 C   0  0  0  0  0  0  0  0  0  0  0  0
    6.0506    0.7011    0.0000 C   0  0  0  0  0  0  0  0  0  0  0  0
    5.1906    0.2011    0.0000 C   0  0  0  0  0  0  0  0  0  0  0  0
    5.1906   -0.7989    0.0000 C   0  0  0  0  0  0  0  0  0  0  0  0
    6.0506   -1.2989    0.0000 C   0  0  0  0  0  0  0  0  0  0  0  0
    6.9206   -0.7989    0.0000 C   0  0  0  0  0  0  0  0  0  0  0  0
    6.0481   -2.2989    0.0000 N   0  3  0  0  0  0  0  0  0  0  0  0
    5.1781   -2.7989    0.0000 O   0  5  0  0  0  0  0  0  0  0  0  0
    6.9081   -2.7989    0.0000 O   0  0  0  0  0  0  0  0  0  0  0  0
    4.3238    0.6998    0.0000 C   0  0  0  0  0  0  0  0  0  0  0  0
    4.3218    1.7032    0.0000 O   0  0  0  0  0  0  0  0  0  0  0  0
    3.4628    0.2015    0.0000 N   0  0  0  0  0  0  0  0  0  0  0  0
    2.5963    0.7007    0.0000 C   0  0  0  0  0  0  0  0  0  0  0  0
    2.5943    1.7041    0.0000 C   0  0  0  0  0  0  0  0  0  0  0  0
    1.7313    2.1989    0.0000 C   0  0  0  0  0  0  0  0  0  0  0  0
    0.8653    1.6989    0.0000 C   0  0  0  0  0  0  0  0  0  0  0  0
    0.0000    2.2002    0.0000 F   0  0  0  0  0  0  0  0  0  0  0  0
    0.8623    0.7041    0.0000 C   0  0  0  0  0  0  0  0  0  0  0  0
    1.7303    0.2007    0.0000 C   0  0  0  0  0  0  0  0  0  0  0  0
  1  2  1  0  0  0  0
  2  3  1  0  0  0  0
  3  4  2  0  0  0  0
  3  5  1  0  0  0  0
  5  6  2  0  0  0  0
  6  7  1  0  0  0  0
  7  8  2  0  0  0  0
  8  9  1  0  0  0  0
  9 10  2  0  0  0  0
 10  5  1  0  0  0  0
  9 11  1  0  0  0  0
 11 12  1  0  0  0  0
 11 13  2  0  0  0  0
  7 14  1  0  0  0  0
 14 15  2  0  0  0  0
 14 16  1  0  0  0  0
 16 17  1  0  0  0  0
 17 18  2  0  0  0  0
 18 19  1  0  0  0  0
 19 20  2  0  0  0  0
 20 21  1  0  0  0  0
 20 22  1  0  0  0  0
 22 23  2  0  0  0  0
 23 17  1  0  0  0  0
M  CHG  2  11   1  12  -1
M  END
>  <EXTREG>  (ZINC00060819)
ZINC00060819

>  <LOGBIO>
2.5000

$$$$
ZINC00061483
  -MTS-   02131516542D 0   0.00000     0.00000     0

 19 20  0  0  0  0  0  0  0  0999 V2000
    5.0315    3.0306    0.0000 C   0  0  0  0  0  0  0  0  0  0  0  0
    4.5306    2.1611    0.0000 O   0  0  0  0  0  0  0  0  0  0  0  0
    5.0297    1.3006    0.0000 C   0  0  0  0  0  0  0  0  0  0  0  0
    6.0297    1.3021    0.0000 O   0  0  0  0  0  0  0  0  0  0  0  0
    4.5288    0.4311    0.0000 C   0  0  0  0  0  0  0  0  0  0  0  0
    5.0279   -0.4294    0.0000 S   0  0  0  0  0  0  0  0  0  0  0  0
    4.5296   -1.2964    0.0000 C   0  0  0  0  0  0  0  0  0  0  0  0
    3.5262   -1.2994    0.0000 N   0  0  0  0  0  0  0  0  0  0  0  0
    3.0322   -2.1629    0.0000 C   0  0  0  0  0  0  0  0  0  0  0  0
    3.5331   -3.0284    0.0000 C   0  0  0  0  0  0  0  0  0  0  0  0
    4.5279   -3.0304    0.0000 C   0  0  0  0  0  0  0  0  0  0  0  0
    5.0305   -2.1619    0.0000 C   0  0  0  0  0  0  0  0  0  0  0  0
    6.0305   -2.1619    0.0000 C   0  0  0  0  0  0  0  0  0  0  0  0
    7.0305   -2.1619    0.0000 N   0  0  0  0  0  0  0  0  0  0  0  0
    2.0322   -2.1654    0.0000 C   0  0  0  0  0  0  0  0  0  0  0  0
    1.4365   -1.3513    0.0000 S   0  0  0  0  0  0  0  0  0  0  0  0
    0.4917   -1.6672    0.0000 C   0  0  0  0  0  0  0  0  0  0  0  0
    0.4864   -2.6634    0.0000 C   0  0  0  0  0  0  0  0  0  0  0  0
    1.4458   -2.9753    0.0000 C   0  0  0  0  0  0  0  0  0  0  0  0
  1  2  1  0  0  0  0
  2  3  1  0  0  0  0
  3  4  2  0  0  0  0
  3  5  1  0  0  0  0
  5  6  1  0  0  0  0
  6  7  1  0  0  0  0
  7  8  1  0  0  0  0
  8  9  2  0  0  0  0
  9 10  1  0  0  0  0
 10 11  2  0  0  0  0
 11 12  1  0  0  0  0
 12  7  2  0  0  0  0
 12 13  1  0  0  0  0
 13 14  3  0  0  0  0
  9 15  1  0  0  0  0
 15 16  1  0  0  0  0
 16 17  1  0  0  0  0
 17 18  2  0  0  0  0
 18 19  1  0  0  0  0
 19 15  2  0  0  0  0
M  END
>  <EXTREG>  (ZINC00061483)
ZINC00061483

>  <LOGBIO>
2.5000

$$$$
ZINC00061736
  -MTS-   02131516542D 0   0.00000     0.00000     0

 28 31  0  0  0  0  0  0  0  0999 V2000
    0.5252    1.6303    0.0000 C   0  0  0  0  0  0  0  0  0  0  0  0
    1.4035    2.1155    0.0000 C   0  0  0  0  0  0  0  0  0  0  0  0
    2.2549    1.6011    0.0000 O   0  0  0  0  0  0  0  0  0  0  0  0
    2.2351    0.6013    0.0000 C   0  0  0  0  0  0  0  0  0  0  0  0
    1.3567    0.1161    0.0000 C   0  0  0  0  0  0  0  0  0  0  0  0
    1.3390   -0.8785    0.0000 C   0  0  0  0  0  0  0  0  0  0  0  0
    2.1944   -1.3965    0.0000 C   0  0  0  0  0  0  0  0  0  0  0  0
    3.0675   -0.9198    0.0000 C   0  0  0  0  0  0  0  0  0  0  0  0
    3.0905    0.0834    0.0000 C   0  0  0  0  0  0  0  0  0  0  0  0
    3.9672    0.5643    0.0000 N   0  0  0  0  0  0  0  0  0  0  0  0
    4.8800    0.1348    0.0000 C   0  0  0  0  0  0  0  0  0  0  0  0
    4.9887   -0.4553    0.0000 O   0  0  0  0  0  0  0  0  0  0  0  0
    5.5671    0.8481    0.0000 C   0  0  2  0  0  0  0  0  0  0  0  0
    6.5771    0.5081    0.0000 C   0  0  1  0  0  0  0  0  0  0  0  0
    7.4971    1.0881    0.0000 C   0  0  0  0  0  0  0  0  0  0  0  0
    6.9871    1.7881    0.0000 C   0  0  0  0  0  0  0  0  0  0  0  0
    6.1871    1.4381    0.0000 C   0  0  1  0  0  0  0  0  0  0  0  0
    5.0771    1.7581    0.0000 C   0  0  2  0  0  0  0  0  0  0  0  0
    4.0943    1.5562    0.0000 C   0  0  0  0  0  0  0  0  0  0  0  0
    3.3612    2.2363    0.0000 O   0  0  0  0  0  0  0  0  0  0  0  0
    6.0371   -0.4619    0.0000 C   0  0  0  0  0  0  0  0  0  0  0  0
    5.7479   -1.4192    0.0000 C   0  0  0  0  0  0  0  0  0  0  0  0
    4.7711   -1.6487    0.0000 C   0  0  0  0  0  0  0  0  0  0  0  0
    6.4284   -2.1448    0.0000 C   0  0  0  0  0  0  0  0  0  0  0  0
    5.1005    2.3576    0.0000 H   0  0  0  0  0  0  0  0  0  0  0  0
    6.1476    2.0368    0.0000 H   0  0  0  0  0  0  0  0  0  0  0  0
    7.0128    0.0955    0.0000 H   0  0  0  0  0  0  0  0  0  0  0  0
    5.7096    0.2652    0.0000 H   0  0  0  0  0  0  0  0  0  0  0  0
  1  2  1  0  0  0  0
  2  3  1  0  0  0  0
  3  4  1  0  0  0  0
  4  5  2  0  0  0  0
  5  6  1  0  0  0  0
  6  7  2  0  0  0  0
  7  8  1  0  0  0  0
  8  9  2  0  0  0  0
  9  4  1  0  0  0  0
  9 10  1  0  0  0  0
 10 11  1  0  0  0  0
 11 12  2  0  0  0  0
 13 11  1  1  0  0  0
 13 28  1  6  0  0  0
 13 14  1  0  0  0  0
 14 27  1  6  0  0  0
 14 15  1  1  0  0  0
 15 16  2  0  0  0  0
 17 16  1  6  0  0  0
 17 26  1  1  0  0  0
 17 18  1  0  0  0  0
 18 25  1  6  0  0  0
 18 13  1  0  0  0  0
 18 19  1  1  0  0  0
 19 10  1  0  0  0  0
 19 20  2  0  0  0  0
 17 21  1  0  0  0  0
 21 14  1  0  0  0  0
 21 22  2  0  0  0  0
 22 23  1  0  0  0  0
 22 24  1  0  0  0  0
M  END
>  <EXTREG>  (ZINC00061736)
ZINC00061736

>  <LOGBIO>
2.5000

$$$$
ZINC00062824
  -MTS-   02131516542D 0   0.00000     0.00000     0

 18 19  0  0  1  0  0  0  0  0999 V2000
    6.3808   -2.1243    0.0000 C   0  0  0  0  0  0  0  0  0  0  0  0
    5.5715   -1.5370    0.0000 C   0  0  0  0  0  0  0  0  0  0  0  0
    5.6754   -0.5424    0.0000 C   0  0  1  0  0  0  0  0  0  0  0  0
    6.6538   -0.7491    0.0000 C   0  0  0  0  0  0  0  0  0  0  0  0
    5.9854    0.4176    0.0000 O   0  0  0  0  0  0  0  0  0  0  0  0
    5.1754    0.9976    0.0000 C   0  0  0  0  0  0  0  0  0  0  0  0
    5.1754    1.9976    0.0000 O   0  0  0  0  0  0  0  0  0  0  0  0
    4.3654    0.4176    0.0000 N   0  0  0  0  0  0  0  0  0  0  0  0
    3.4157    0.7307    0.0000 C   0  0  0  0  0  0  0  0  0  0  0  0
    3.2104    1.7130    0.0000 C   0  0  0  0  0  0  0  0  0  0  0  0
    2.2650    2.0226    0.0000 C   0  0  0  0  0  0  0  0  0  0  0  0
    1.5183    1.3574    0.0000 C   0  0  0  0  0  0  0  0  0  0  0  0
    0.5693    1.6729    0.0000 C   0  0  0  0  0  0  0  0  0  0  0  0
    1.7169    0.3827    0.0000 C   0  0  0  0  0  0  0  0  0  0  0  0
    2.6690    0.0656    0.0000 C   0  0  0  0  0  0  0  0  0  0  0  0
    4.6754   -0.5424    0.0000 C   0  0  2  0  0  0  0  0  0  0  0  0
    3.6970   -0.7491    0.0000 C   0  0  0  0  0  0  0  0  0  0  0  0
    4.7793   -1.5370    0.0000 O   0  0  0  0  0  0  0  0  0  0  0  0
  1  2  1  0  0  0  0
  3  2  1  6  0  0  0
  3  4  1  1  0  0  0
  3  5  1  0  0  0  0
  5  6  1  0  0  0  0
  6  7  2  0  0  0  0
  6  8  1  0  0  0  0
  8  9  1  0  0  0  0
  9 10  2  0  0  0  0
 10 11  1  0  0  0  0
 11 12  2  0  0  0  0
 12 13  1  0  0  0  0
 12 14  1  0  0  0  0
 14 15  2  0  0  0  0
 15  9  1  0  0  0  0
  8 16  1  0  0  0  0
 16  3  1  0  0  0  0
 16 17  1  1  0  0  0
 16 18  1  6  0  0  0
M  END
>  <EXTREG>  (ZINC00062824)
ZINC00062824

>  <LOGBIO>
2.5000

$$$$
ZINC00064683
  -MTS-   02131516542D 0   0.00000     0.00000     0

 26 29  0  0  0  0  0  0  0  0999 V2000
    6.1064   -1.2771    0.0000 C   0  0  0  0  0  0  0  0  0  0  0  0
    5.1064   -1.2781    0.0000 C   0  0  0  0  0  0  0  0  0  0  0  0
    4.6055   -0.4125    0.0000 C   0  0  0  0  0  0  0  0  0  0  0  0
    5.1055    0.4575    0.0000 N   0  0  0  0  0  0  0  0  0  0  0  0
    4.6055    1.3175    0.0000 C   0  0  0  0  0  0  0  0  0  0  0  0
    4.9155    2.2775    0.0000 N   0  0  0  0  0  0  0  0  0  0  0  0
    4.1055    2.8575    0.0000 N   0  0  0  0  0  0  0  0  0  0  0  0
    3.2955    2.2775    0.0000 C   0  0  0  0  0  0  0  0  0  0  0  0
    3.6055    1.3175    0.0000 C   0  0  0  0  0  0  0  0  0  0  0  0
    3.1055    0.4575    0.0000 C   0  0  0  0  0  0  0  0  0  0  0  0
    2.1055    0.4600    0.0000 O   0  0  0  0  0  0  0  0  0  0  0  0
    3.6055   -0.4125    0.0000 N   0  0  0  0  0  0  0  0  0  0  0  0
    3.1047   -1.2781    0.0000 C   0  0  0  0  0  0  0  0  0  0  0  0
    2.1012   -1.2781    0.0000 C   0  0  0  0  0  0  0  0  0  0  0  0
    1.6047   -2.1401    0.0000 C   0  0  0  0  0  0  0  0  0  0  0  0
    2.1030   -3.0071    0.0000 C   0  0  0  0  0  0  0  0  0  0  0  0
    1.6000   -3.8714    0.0000 O   0  0  0  0  0  0  0  0  0  0  0  0
    0.6000   -3.8679    0.0000 C   0  0  0  0  0  0  0  0  0  0  0  0
    3.0978   -3.0121    0.0000 C   0  0  0  0  0  0  0  0  0  0  0  0
    3.6029   -2.1451    0.0000 C   0  0  0  0  0  0  0  0  0  0  0  0
    5.8652    2.5906    0.0000 C   0  0  0  0  0  0  0  0  0  0  0  0
    6.6145    1.9232    0.0000 C   0  0  0  0  0  0  0  0  0  0  0  0
    7.5586    2.2366    0.0000 C   0  0  0  0  0  0  0  0  0  0  0  0
    7.7632    3.2155    0.0000 C   0  0  0  0  0  0  0  0  0  0  0  0
    7.0237    3.8809    0.0000 C   0  0  0  0  0  0  0  0  0  0  0  0
    6.0698    3.5695    0.0000 C   0  0  0  0  0  0  0  0  0  0  0  0
  1  2  1  0  0  0  0
  2  3  1  0  0  0  0
  3  4  2  0  0  0  0
  4  5  1  0  0  0  0
  5  6  1  0  0  0  0
  6  7  1  0  0  0  0
  7  8  2  0  0  0  0
  8  9  1  0  0  0  0
  9  5  2  0  0  0  0
  9 10  1  0  0  0  0
 10 11  2  0  0  0  0
 10 12  1  0  0  0  0
 12  3  1  0  0  0  0
 12 13  1  0  0  0  0
 13 14  2  0  0  0  0
 14 15  1  0  0  0  0
 15 16  2  0  0  0  0
 16 17  1  0  0  0  0
 17 18  1  0  0  0  0
 16 19  1  0  0  0  0
 19 20  2  0  0  0  0
 20 13  1  0  0  0  0
  6 21  1  0  0  0  0
 21 22  2  0  0  0  0
 22 23  1  0  0  0  0
 23 24  2  0  0  0  0
 24 25  1  0  0  0  0
 25 26  2  0  0  0  0
 26 21  1  0  0  0  0
M  END
>  <EXTREG>  (ZINC00064683)
ZINC00064683

>  <LOGBIO>
2.5000

$$$$
ZINC00065175
  -MTS-   02131516542D 0   0.00000     0.00000     0

 17 19  0  0  0  0  0  0  0  0999 V2000
    4.7265   -0.0354    0.0000 N   0  0  0  0  0  0  0  0  0  0  0  0
    5.0365    0.9246    0.0000 C   0  0  0  0  0  0  0  0  0  0  0  0
    4.2265    1.5046    0.0000 N   0  0  0  0  0  0  0  0  0  0  0  0
    3.4165    0.9246    0.0000 C   0  0  0  0  0  0  0  0  0  0  0  0
    2.4668    1.2377    0.0000 C   0  0  0  0  0  0  0  0  0  0  0  0
    2.2614    2.2200    0.0000 C   0  0  0  0  0  0  0  0  0  0  0  0
    1.3161    2.5296    0.0000 C   0  0  0  0  0  0  0  0  0  0  0  0
    0.5693    1.8644    0.0000 C   0  0  0  0  0  0  0  0  0  0  0  0
    0.7680    0.8897    0.0000 C   0  0  0  0  0  0  0  0  0  0  0  0
    1.7201    0.5726    0.0000 C   0  0  0  0  0  0  0  0  0  0  0  0
    3.7265   -0.0354    0.0000 C   0  0  0  0  0  0  0  0  0  0  0  0
    3.1379   -0.8439    0.0000 C   0  0  0  0  0  0  0  0  0  0  0  0
    2.1400   -0.7391    0.0000 C   0  0  0  0  0  0  0  0  0  0  0  0
    1.5562   -1.5446    0.0000 C   0  0  0  0  0  0  0  0  0  0  0  0
    1.9612   -2.4589    0.0000 C   0  0  0  0  0  0  0  0  0  0  0  0
    2.9500   -2.5677    0.0000 C   0  0  0  0  0  0  0  0  0  0  0  0
    3.5430   -1.7582    0.0000 C   0  0  0  0  0  0  0  0  0  0  0  0
  1  2  1  0  0  0  0
  2  3  2  0  0  0  0
  3  4  1  0  0  0  0
  4  5  1  0  0  0  0
  5  6  2  0  0  0  0
  6  7  1  0  0  0  0
  7  8  2  0  0  0  0
  8  9  1  0  0  0  0
  9 10  2  0  0  0  0
 10  5  1  0  0  0  0
  4 11  2  0  0  0  0
 11  1  1  0  0  0  0
 11 12  1  0  0  0  0
 12 13  2  0  0  0  0
 13 14  1  0  0  0  0
 14 15  2  0  0  0  0
 15 16  1  0  0  0  0
 16 17  2  0  0  0  0
 17 12  1  0  0  0  0
M  END
>  <EXTREG>  (ZINC00065175)
ZINC00065175

>  <LOGBIO>
2.5000

$$$$
ZINC00067217
  -MTS-   02131516542D 0   0.00000     0.00000     0

 23 26  0  0  1  0  0  0  0  0999 V2000
    4.2173   -3.6021    0.0000 F   0  0  0  0  0  0  0  0  0  0  0  0
    3.6268   -2.7951    0.0000 C   0  0  0  0  0  0  0  0  0  0  0  0
    4.0309   -1.8766    0.0000 C   0  0  0  0  0  0  0  0  0  0  0  0
    3.4418   -1.0750    0.0000 C   0  0  0  0  0  0  0  0  0  0  0  0
    2.4475   -1.1819    0.0000 C   0  0  0  0  0  0  0  0  0  0  0  0
    2.0423   -2.0905    0.0000 C   0  0  0  0  0  0  0  0  0  0  0  0
    2.6325   -2.9020    0.0000 C   0  0  0  0  0  0  0  0  0  0  0  0
    1.8590   -0.3734    0.0000 N   0  0  0  0  0  0  0  0  0  0  0  0
    2.1690    0.5866    0.0000 C   0  0  1  0  0  0  0  0  0  0  0  0
    1.3590    1.1666    0.0000 S   0  0  0  0  0  0  0  0  0  0  0  0
    0.5490    0.5866    0.0000 C   0  0  0  0  0  0  0  0  0  0  0  0
    0.8590   -0.3734    0.0000 C   0  0  0  0  0  0  0  0  0  0  0  0
    0.2705   -1.1819    0.0000 O   0  0  0  0  0  0  0  0  0  0  0  0
    3.1187    0.8997    0.0000 C   0  0  0  0  0  0  0  0  0  0  0  0
    3.8680    0.2323    0.0000 C   0  0  0  0  0  0  0  0  0  0  0  0
    4.8121    0.5457    0.0000 C   0  0  0  0  0  0  0  0  0  0  0  0
    5.0186    1.5228    0.0000 C   0  0  0  0  0  0  0  0  0  0  0  0
    5.8912    2.0291    0.0000 O   0  0  0  0  0  0  0  0  0  0  0  0
    5.6770    3.0021    0.0000 C   0  0  0  0  0  0  0  0  0  0  0  0
    4.6869    3.1127    0.0000 O   0  0  0  0  0  0  0  0  0  0  0  0
    4.2753    2.1917    0.0000 C   0  0  0  0  0  0  0  0  0  0  0  0
    3.3233    1.8786    0.0000 C   0  0  0  0  0  0  0  0  0  0  0  0
    2.5946    0.1636    0.0000 H   0  0  0  0  0  0  0  0  0  0  0  0
  1  2  1  0  0  0  0
  2  3  2  0  0  0  0
  3  4  1  0  0  0  0
  4  5  2  0  0  0  0
  5  6  1  0  0  0  0
  6  7  2  0  0  0  0
  7  2  1  0  0  0  0
  5  8  1  0  0  0  0
  8  9  1  0  0  0  0
  9 23  1  6  0  0  0
  9 10  1  0  0  0  0
 10 11  1  0  0  0  0
 11 12  1  0  0  0  0
 12  8  1  0  0  0  0
 12 13  2  0  0  0  0
  9 14  1  1  0  0  0
 14 15  2  0  0  0  0
 15 16  1  0  0  0  0
 16 17  2  0  0  0  0
 17 18  1  0  0  0  0
 18 19  1  0  0  0  0
 19 20  1  0  0  0  0
 20 21  1  0  0  0  0
 21 17  1  0  0  0  0
 21 22  2  0  0  0  0
 22 14  1  0  0  0  0
M  END
>  <EXTREG>  (ZINC00067217)
ZINC00067217

>  <LOGBIO>
2.5000

$$$$
ZINC00071539
  -MTS-   02131516542D 0   0.00000     0.00000     0

 11 12  0  0  0  0  0  0  0  0999 V2000
    2.6009   -1.8081    0.0000 C   0  0  0  0  0  0  0  0  0  0  0  0
    2.1000   -0.9426    0.0000 C   0  0  0  0  0  0  0  0  0  0  0  0
    2.6000   -0.0726    0.0000 C   0  0  0  0  0  0  0  0  0  0  0  0
    2.1000    0.7874    0.0000 C   0  0  0  0  0  0  0  0  0  0  0  0
    2.4100    1.7474    0.0000 N   0  0  0  0  0  0  0  0  0  0  0  0
    1.6000    2.3274    0.0000 S   0  0  0  0  0  0  0  0  0  0  0  0
    0.7900    1.7474    0.0000 N   0  0  0  0  0  0  0  0  0  0  0  0
    1.1000    0.7874    0.0000 C   0  0  0  0  0  0  0  0  0  0  0  0
    0.6000   -0.0726    0.0000 C   0  0  0  0  0  0  0  0  0  0  0  0
    1.1000   -0.9426    0.0000 C   0  0  0  0  0  0  0  0  0  0  0  0
    0.5991   -1.8081    0.0000 Cl  0  0  0  0  0  0  0  0  0  0  0  0
  1  2  1  0  0  0  0
  2  3  2  0  0  0  0
  3  4  1  0  0  0  0
  4  5  2  0  0  0  0
  5  6  1  0  0  0  0
  6  7  1  0  0  0  0
  7  8  2  0  0  0  0
  8  4  1  0  0  0  0
  8  9  1  0  0  0  0
  9 10  2  0  0  0  0
 10  2  1  0  0  0  0
 10 11  1  0  0  0  0
M  END
>  <EXTREG>  (ZINC00071539)
ZINC00071539

>  <LOGBIO>
2.5000

$$$$
ZINC00073833
  -MTS-   02131516542D 0   0.00000     0.00000     0

 22 23  0  0  1  0  0  0  0  0999 V2000
    4.4520   -2.3994    0.0000 C   0  0  0  0  0  0  0  0  0  0  0  0
    3.8619   -1.5879    0.0000 C   0  0  0  0  0  0  0  0  0  0  0  0
    2.8727   -1.6933    0.0000 C   0  0  2  0  0  0  0  0  0  0  0  0
    2.2826   -0.8817    0.0000 C   0  0  0  0  0  0  0  0  0  0  0  0
    1.2934   -0.9871    0.0000 O   0  0  0  0  0  0  0  0  0  0  0  0
    2.6885    0.0322    0.0000 N   0  0  0  0  0  0  0  0  0  0  0  0
    2.1000    0.8407    0.0000 C   0  0  0  0  0  0  0  0  0  0  0  0
    2.4100    1.8007    0.0000 S   0  0  0  0  0  0  0  0  0  0  0  0
    1.6000    2.3807    0.0000 C   0  0  0  0  0  0  0  0  0  0  0  0
    0.7900    1.8007    0.0000 N   0  0  0  0  0  0  0  0  0  0  0  0
    1.1000    0.8407    0.0000 N   0  0  0  0  0  0  0  0  0  0  0  0
    1.6000    3.3807    0.0000 C   0  0  0  0  0  0  0  0  0  0  0  0
    0.6000    3.3807    0.0000 C   0  0  0  0  0  0  0  0  0  0  0  0
    2.6000    3.3807    0.0000 C   0  0  0  0  0  0  0  0  0  0  0  0
    1.6000    4.3807    0.0000 C   0  0  0  0  0  0  0  0  0  0  0  0
    2.4668   -2.6072    0.0000 C   0  0  0  0  0  0  0  0  0  0  0  0
    1.4691   -2.7139    0.0000 C   0  0  0  0  0  0  0  0  0  0  0  0
    1.0671   -3.6239    0.0000 C   0  0  0  0  0  0  0  0  0  0  0  0
    1.6549   -4.4330    0.0000 C   0  0  0  0  0  0  0  0  0  0  0  0
    2.6445   -4.3321    0.0000 C   0  0  0  0  0  0  0  0  0  0  0  0
    3.0545   -3.4162    0.0000 C   0  0  0  0  0  0  0  0  0  0  0  0
    3.2260   -2.1783    0.0000 H   0  0  0  0  0  0  0  0  0  0  0  0
  1  2  1  0  0  0  0
  3  2  1  1  0  0  0
  3 22  1  6  0  0  0
  3  4  1  0  0  0  0
  4  5  2  0  0  0  0
  4  6  1  0  0  0  0
  6  7  1  0  0  0  0
  7  8  1  0  0  0  0
  8  9  1  0  0  0  0
  9 10  2  0  0  0  0
 10 11  1  0  0  0  0
 11  7  2  0  0  0  0
  9 12  1  0  0  0  0
 12 13  1  0  0  0  0
 12 14  1  0  0  0  0
 12 15  1  0  0  0  0
  3 16  1  0  0  0  0
 16 17  2  0  0  0  0
 17 18  1  0  0  0  0
 18 19  2  0  0  0  0
 19 20  1  0  0  0  0
 20 21  2  0  0  0  0
 21 16  1  0  0  0  0
M  END
>  <EXTREG>  (ZINC00073833)
ZINC00073833

>  <LOGBIO>
2.5000

$$$$
ZINC00074544
  -MTS-   02131516542D 0   0.00000     0.00000     0

 21 22  0  0  0  0  0  0  0  0999 V2000
    5.8107    2.5260    0.0000 O   0  0  0  0  0  0  0  0  0  0  0  0
    4.9409    3.0264    0.0000 C   0  0  0  0  0  0  0  0  0  0  0  0
    4.9404    4.0212    0.0000 O   0  0  0  0  0  0  0  0  0  0  0  0
    4.0754    2.5256    0.0000 C   0  0  0  0  0  0  0  0  0  0  0  0
    3.2054    3.0256    0.0000 C   0  0  0  0  0  0  0  0  0  0  0  0
    2.3454    2.5256    0.0000 C   0  0  0  0  0  0  0  0  0  0  0  0
    2.3454    1.5256    0.0000 C   0  0  0  0  0  0  0  0  0  0  0  0
    1.3919    0.9770    0.0000 N   0  0  0  0  0  0  0  0  0  0  0  0
    1.3904   -0.0230    0.0000 S   0  0  0  0  0  0  0  0  0  0  0  0
    2.3904   -0.0245    0.0000 O   0  0  0  0  0  0  0  0  0  0  0  0
    0.3904   -0.0215    0.0000 O   0  0  0  0  0  0  0  0  0  0  0  0
    1.3889   -1.0230    0.0000 C   0  0  0  0  0  0  0  0  0  0  0  0
    0.5196   -1.5243    0.0000 C   0  0  0  0  0  0  0  0  0  0  0  0
    0.5201   -2.5190    0.0000 C   0  0  0  0  0  0  0  0  0  0  0  0
    1.3849   -3.0212    0.0000 C   0  0  0  0  0  0  0  0  0  0  0  0
    1.3809   -4.0212    0.0000 F   0  0  0  0  0  0  0  0  0  0  0  0
    2.2492   -2.5286    0.0000 C   0  0  0  0  0  0  0  0  0  0  0  0
    3.1127   -3.0329    0.0000 Cl  0  0  0  0  0  0  0  0  0  0  0  0
    2.2537   -1.5252    0.0000 C   0  0  0  0  0  0  0  0  0  0  0  0
    3.2054    1.0256    0.0000 C   0  0  0  0  0  0  0  0  0  0  0  0
    4.0754    1.5256    0.0000 C   0  0  0  0  0  0  0  0  0  0  0  0
  1  2  1  0  0  0  0
  2  3  2  0  0  0  0
  2  4  1  0  0  0  0
  4  5  2  0  0  0  0
  5  6  1  0  0  0  0
  6  7  2  0  0  0  0
  7  8  1  0  0  0  0
  8  9  1  0  0  0  0
  9 10  2  0  0  0  0
  9 11  2  0  0  0  0
  9 12  1  0  0  0  0
 12 13  2  0  0  0  0
 13 14  1  0  0  0  0
 14 15  2  0  0  0  0
 15 16  1  0  0  0  0
 15 17  1  0  0  0  0
 17 18  1  0  0  0  0
 17 19  2  0  0  0  0
 19 12  1  0  0  0  0
  7 20  1  0  0  0  0
 20 21  2  0  0  0  0
 21  4  1  0  0  0  0
M  END
>  <EXTREG>  (ZINC00074544)
ZINC00074544

>  <LOGBIO>
2.5000

$$$$
ZINC00074591
  -MTS-   02131516542D 0   0.00000     0.00000     0

 19 19  0  0  0  0  0  0  0  0999 V2000
    3.4576    2.7384    0.0000 C   0  0  0  0  0  0  0  0  0  0  0  0
    4.3274    2.2380    0.0000 C   0  0  0  0  0  0  0  0  0  0  0  0
    4.3278    1.2432    0.0000 N   0  0  0  0  0  0  0  0  0  0  0  0
    5.1976    0.7428    0.0000 C   0  0  0  0  0  0  0  0  0  0  0  0
    5.1981   -0.2520    0.0000 C   0  0  0  0  0  0  0  0  0  0  0  0
    3.4623    0.7424    0.0000 S   0  0  0  0  0  0  0  0  0  0  0  0
    3.9632   -0.1232    0.0000 O   0  0  0  0  0  0  0  0  0  0  0  0
    2.9615    1.6079    0.0000 O   0  0  0  0  0  0  0  0  0  0  0  0
    2.5968    0.2415    0.0000 C   0  0  0  0  0  0  0  0  0  0  0  0
    1.7268    0.7415    0.0000 C   0  0  0  0  0  0  0  0  0  0  0  0
    0.8668    0.2415    0.0000 C   0  0  0  0  0  0  0  0  0  0  0  0
    0.8668   -0.7585    0.0000 C   0  0  0  0  0  0  0  0  0  0  0  0
    0.0000   -1.2572    0.0000 Cl  0  0  0  0  0  0  0  0  0  0  0  0
    1.7268   -1.2585    0.0000 C   0  0  0  0  0  0  0  0  0  0  0  0
    2.5968   -0.7585    0.0000 C   0  0  0  0  0  0  0  0  0  0  0  0
    1.7243   -2.2585    0.0000 C   0  0  0  0  0  0  0  0  0  0  0  0
    2.7243   -2.2610    0.0000 F   0  0  0  0  0  0  0  0  0  0  0  0
    0.7243   -2.2560    0.0000 F   0  0  0  0  0  0  0  0  0  0  0  0
    1.7218   -3.2585    0.0000 F   0  0  0  0  0  0  0  0  0  0  0  0
  1  2  1  0  0  0  0
  2  3  1  0  0  0  0
  3  4  1  0  0  0  0
  4  5  1  0  0  0  0
  3  6  1  0  0  0  0
  6  7  2  0  0  0  0
  6  8  2  0  0  0  0
  6  9  1  0  0  0  0
  9 10  2  0  0  0  0
 10 11  1  0  0  0  0
 11 12  2  0  0  0  0
 12 13  1  0  0  0  0
 12 14  1  0  0  0  0
 14 15  2  0  0  0  0
 15  9  1  0  0  0  0
 14 16  1  0  0  0  0
 16 17  1  0  0  0  0
 16 18  1  0  0  0  0
 16 19  1  0  0  0  0
M  END
>  <EXTREG>  (ZINC00074591)
ZINC00074591

>  <LOGBIO>
2.5000

$$$$
ZINC00074681
  -MTS-   02131516542D 0   0.00000     0.00000     0

 23 24  0  0  0  0  0  0  0  0999 V2000
    2.2522   -2.1837    0.0000 O   0  0  0  0  0  0  0  0  0  0  0  0
    1.3850   -1.6789    0.0000 C   0  0  0  0  0  0  0  0  0  0  0  0
    0.5223   -2.1742    0.0000 O   0  0  0  0  0  0  0  0  0  0  0  0
    1.3880   -0.6789    0.0000 C   0  0  0  0  0  0  0  0  0  0  0  0
    0.5210   -0.1738    0.0000 C   0  0  0  0  0  0  0  0  0  0  0  0
    0.5259    0.8210    0.0000 C   0  0  0  0  0  0  0  0  0  0  0  0
    1.3930    1.3193    0.0000 C   0  0  0  0  0  0  0  0  0  0  0  0
    2.2550    0.8228    0.0000 C   0  0  0  0  0  0  0  0  0  0  0  0
    2.2550   -0.1807    0.0000 C   0  0  0  0  0  0  0  0  0  0  0  0
    3.1205   -0.6815    0.0000 N   0  0  0  0  0  0  0  0  0  0  0  0
    3.9870   -0.1824    0.0000 S   0  0  0  0  0  0  0  0  0  0  0  0
    3.6875    0.3375    0.0000 O   0  0  0  0  0  0  0  0  0  0  0  0
    4.4862   -1.0489    0.0000 O   0  0  0  0  0  0  0  0  0  0  0  0
    5.0269    0.4166    0.0000 C   0  0  0  0  0  0  0  0  0  0  0  0
    5.8959   -0.0851    0.0000 C   0  0  0  0  0  0  0  0  0  0  0  0
    6.7569    0.4132    0.0000 C   0  0  0  0  0  0  0  0  0  0  0  0
    6.7588    1.4132    0.0000 C   0  0  0  0  0  0  0  0  0  0  0  0
    5.8998    1.9149    0.0000 C   0  0  0  0  0  0  0  0  0  0  0  0
    5.0288    1.4166    0.0000 C   0  0  0  0  0  0  0  0  0  0  0  0
    4.1643    1.9192    0.0000 C   0  0  0  0  0  0  0  0  0  0  0  0
    4.6669    2.7837    0.0000 F   0  0  0  0  0  0  0  0  0  0  0  0
    3.8628    1.4004    0.0000 F   0  0  0  0  0  0  0  0  0  0  0  0
    3.2998    2.4217    0.0000 F   0  0  0  0  0  0  0  0  0  0  0  0
  1  2  1  0  0  0  0
  2  3  2  0  0  0  0
  2  4  1  0  0  0  0
  4  5  2  0  0  0  0
  5  6  1  0  0  0  0
  6  7  2  0  0  0  0
  7  8  1  0  0  0  0
  8  9  2  0  0  0  0
  9  4  1  0  0  0  0
  9 10  1  0  0  0  0
 10 11  1  0  0  0  0
 11 12  2  0  0  0  0
 11 13  2  0  0  0  0
 11 14  1  0  0  0  0
 14 15  2  0  0  0  0
 15 16  1  0  0  0  0
 16 17  2  0  0  0  0
 17 18  1  0  0  0  0
 18 19  2  0  0  0  0
 19 14  1  0  0  0  0
 19 20  1  0  0  0  0
 20 21  1  0  0  0  0
 20 22  1  0  0  0  0
 20 23  1  0  0  0  0
M  END
>  <EXTREG>  (ZINC00074681)
ZINC00074681

>  <LOGBIO>
2.5000

$$$$
ZINC00074784
  -MTS-   02131516542D 0   0.00000     0.00000     0

 21 22  0  0  0  0  0  0  0  0999 V2000
    7.6982    0.4433    0.0000 O   0  0  0  0  0  0  0  0  0  0  0  0
    7.1921    1.3098    0.0000 C   0  0  0  0  0  0  0  0  0  0  0  0
    7.6861    2.1733    0.0000 O   0  0  0  0  0  0  0  0  0  0  0  0
    6.1921    1.3053    0.0000 C   0  0  0  0  0  0  0  0  0  0  0  0
    5.6857    2.1716    0.0000 C   0  0  0  0  0  0  0  0  0  0  0  0
    4.6909    2.1651    0.0000 C   0  0  0  0  0  0  0  0  0  0  0  0
    4.1939    1.2973    0.0000 C   0  0  0  0  0  0  0  0  0  0  0  0
    3.0939    1.2951    0.0000 N   0  0  0  0  0  0  0  0  0  0  0  0
    2.5956    0.4281    0.0000 S   0  0  0  0  0  0  0  0  0  0  0  0
    3.4627   -0.0701    0.0000 O   0  0  0  0  0  0  0  0  0  0  0  0
    1.7286    0.9264    0.0000 O   0  0  0  0  0  0  0  0  0  0  0  0
    2.0974   -0.4389    0.0000 C   0  0  0  0  0  0  0  0  0  0  0  0
    1.0939   -0.4419    0.0000 C   0  0  0  0  0  0  0  0  0  0  0  0
    0.6000   -1.3054    0.0000 C   0  0  0  0  0  0  0  0  0  0  0  0
    1.1009   -2.1709    0.0000 C   0  0  0  0  0  0  0  0  0  0  0  0
    2.0956   -2.1729    0.0000 C   0  0  0  0  0  0  0  0  0  0  0  0
    2.5982   -1.3044    0.0000 C   0  0  0  0  0  0  0  0  0  0  0  0
    3.5982   -1.3044    0.0000 C   0  0  0  0  0  0  0  0  0  0  0  0
    4.5982   -1.3044    0.0000 N   0  0  0  0  0  0  0  0  0  0  0  0
    4.6917    0.4360    0.0000 C   0  0  0  0  0  0  0  0  0  0  0  0
    5.6952    0.4376    0.0000 C   0  0  0  0  0  0  0  0  0  0  0  0
  1  2  1  0  0  0  0
  2  3  2  0  0  0  0
  2  4  1  0  0  0  0
  4  5  2  0  0  0  0
  5  6  1  0  0  0  0
  6  7  2  0  0  0  0
  7  8  1  0  0  0  0
  8  9  1  0  0  0  0
  9 10  2  0  0  0  0
  9 11  2  0  0  0  0
  9 12  1  0  0  0  0
 12 13  2  0  0  0  0
 13 14  1  0  0  0  0
 14 15  2  0  0  0  0
 15 16  1  0  0  0  0
 16 17  2  0  0  0  0
 17 12  1  0  0  0  0
 17 18  1  0  0  0  0
 18 19  3  0  0  0  0
  7 20  1  0  0  0  0
 20 21  2  0  0  0  0
 21  4  1  0  0  0  0
M  END
>  <EXTREG>  (ZINC00074784)
ZINC00074784

>  <LOGBIO>
2.5000

$$$$
ZINC00075008
  -MTS-   02131516542D 0   0.00000     0.00000     0

 17 18  0  0  1  0  0  0  0  0999 V2000
    1.7711   -2.7950    0.0000 C   0  0  0  0  0  0  0  0  0  0  0  0
    2.1770   -1.8810    0.0000 C   0  0  0  0  0  0  0  0  0  0  0  0
    1.5885   -1.0726    0.0000 C   0  0  1  0  0  0  0  0  0  0  0  0
    1.8985   -0.1126    0.0000 C   0  0  2  0  0  0  0  0  0  0  0  0
    1.0885    0.4674    0.0000 C   0  0  0  0  0  0  0  0  0  0  0  0
    0.2785   -0.1126    0.0000 O   0  0  0  0  0  0  0  0  0  0  0  0
    0.5885   -1.0726    0.0000 C   0  0  0  0  0  0  0  0  0  0  0  0
    0.0000   -1.8810    0.0000 O   0  0  0  0  0  0  0  0  0  0  0  0
    2.8482    0.2006    0.0000 C   0  0  0  0  0  0  0  0  0  0  0  0
    3.0519    1.1796    0.0000 C   0  0  0  0  0  0  0  0  0  0  0  0
    3.9713    1.5948    0.0000 C   0  0  0  0  0  0  0  0  0  0  0  0
    3.8569    2.5845    0.0000 N   0  0  0  0  0  0  0  0  0  0  0  0
    2.8831    2.7950    0.0000 C   0  0  0  0  0  0  0  0  0  0  0  0
    2.3802    1.9205    0.0000 N   0  0  0  0  0  0  0  0  0  0  0  0
    1.3859    1.8134    0.0000 C   0  0  0  0  0  0  0  0  0  0  0  0
    2.3241   -0.5355    0.0000 H   0  0  0  0  0  0  0  0  0  0  0  0
    2.1810   -0.9779    0.0000 H   0  0  0  0  0  0  0  0  0  0  0  0
  1  2  1  0  0  0  0
  3  2  1  6  0  0  0
  3 17  1  1  0  0  0
  3  4  1  0  0  0  0
  4 16  1  1  0  0  0
  4  5  1  0  0  0  0
  5  6  1  0  0  0  0
  6  7  1  0  0  0  0
  7  3  1  0  0  0  0
  7  8  2  0  0  0  0
  4  9  1  6  0  0  0
  9 10  1  0  0  0  0
 10 11  2  0  0  0  0
 11 12  1  0  0  0  0
 12 13  2  0  0  0  0
 13 14  1  0  0  0  0
 14 10  1  0  0  0  0
 14 15  1  0  0  0  0
M  END
>  <EXTREG>  (ZINC00075008)
ZINC00075008

>  <LOGBIO>
2.5000

$$$$
ZINC00076065
  -MTS-   02131516542D 0   0.00000     0.00000     0

 20 23  0  0  0  0  0  0  0  0999 V2000
    5.4438   -2.5870    0.0000 O   0  0  0  0  0  0  0  0  0  0  0  0
    4.8553   -1.7785    0.0000 C   0  0  0  0  0  0  0  0  0  0  0  0
    5.1653   -0.8185    0.0000 S   0  0  0  0  0  0  0  0  0  0  0  0
    4.3553   -0.2385    0.0000 C   0  0  0  0  0  0  0  0  0  0  0  0
    4.3553    0.7615    0.0000 C   0  0  0  0  0  0  0  0  0  0  0  0
    5.2238    1.2641    0.0000 C   0  0  0  0  0  0  0  0  0  0  0  0
    5.2218    2.2589    0.0000 C   0  0  0  0  0  0  0  0  0  0  0  0
    4.3562    2.7598    0.0000 C   0  0  0  0  0  0  0  0  0  0  0  0
    3.4927    2.2658    0.0000 C   0  0  0  0  0  0  0  0  0  0  0  0
    3.4897    1.2624    0.0000 C   0  0  0  0  0  0  0  0  0  0  0  0
    3.5453   -0.8185    0.0000 C   0  0  0  0  0  0  0  0  0  0  0  0
    3.8553   -1.7785    0.0000 N   0  0  0  0  0  0  0  0  0  0  0  0
    3.0331   -2.3598    0.0000 C   0  0  0  0  0  0  0  0  0  0  0  0
    3.0223   -3.3598    0.0000 O   0  0  0  0  0  0  0  0  0  0  0  0
    2.2293   -1.7650    0.0000 C   0  0  0  0  0  0  0  0  0  0  0  0
    1.2476   -1.9556    0.0000 C   0  0  0  0  0  0  0  0  0  0  0  0
    0.5886   -1.2035    0.0000 C   0  0  0  0  0  0  0  0  0  0  0  0
    0.9135   -0.2541    0.0000 C   0  0  0  0  0  0  0  0  0  0  0  0
    1.8899   -0.0634    0.0000 C   0  0  0  0  0  0  0  0  0  0  0  0
    2.5511   -0.8089    0.0000 C   0  0  0  0  0  0  0  0  0  0  0  0
  1  2  2  0  0  0  0
  2  3  1  0  0  0  0
  3  4  1  0  0  0  0
  4  5  1  0  0  0  0
  5  6  2  0  0  0  0
  6  7  1  0  0  0  0
  7  8  2  0  0  0  0
  8  9  1  0  0  0  0
  9 10  2  0  0  0  0
 10  5  1  0  0  0  0
  4 11  2  0  0  0  0
 11 12  1  0  0  0  0
 12  2  1  0  0  0  0
 12 13  1  0  0  0  0
 13 14  2  0  0  0  0
 13 15  1  0  0  0  0
 15 16  2  0  0  0  0
 16 17  1  0  0  0  0
 17 18  2  0  0  0  0
 18 19  1  0  0  0  0
 19 20  2  0  0  0  0
 20 11  1  0  0  0  0
 20 15  1  0  0  0  0
M  END
>  <EXTREG>  (ZINC00076065)
ZINC00076065

>  <LOGBIO>
2.5000

$$$$
ZINC00077493
  -MTS-   02131516542D 0   0.00000     0.00000     0

 22 24  0  0  0  0  0  0  0  0999 V2000
    4.5196   -0.3534    0.0000 F   0  0  0  0  0  0  0  0  0  0  0  0
    4.1119   -1.2665    0.0000 C   0  0  0  0  0  0  0  0  0  0  0  0
    3.1988   -0.8587    0.0000 F   0  0  0  0  0  0  0  0  0  0  0  0
    5.0250   -1.6742    0.0000 F   0  0  0  0  0  0  0  0  0  0  0  0
    3.7042   -2.1796    0.0000 C   0  0  0  0  0  0  0  0  0  0  0  0
    4.2923   -2.9926    0.0000 C   0  0  0  0  0  0  0  0  0  0  0  0
    3.8849   -3.9001    0.0000 C   0  0  0  0  0  0  0  0  0  0  0  0
    2.8904   -4.0046    0.0000 N   0  0  0  0  0  0  0  0  0  0  0  0
    2.3033   -3.2015    0.0000 C   0  0  0  0  0  0  0  0  0  0  0  0
    2.7097   -2.2840    0.0000 C   0  0  0  0  0  0  0  0  0  0  0  0
    1.8857   -1.1521    0.0000 C   0  0  0  0  0  0  0  0  0  0  0  0
    2.1957   -0.1921    0.0000 O   0  0  0  0  0  0  0  0  0  0  0  0
    1.3857    0.3879    0.0000 C   0  0  0  0  0  0  0  0  0  0  0  0
    0.5757   -0.1921    0.0000 C   0  0  0  0  0  0  0  0  0  0  0  0
    0.8857   -1.1521    0.0000 N   0  0  0  0  0  0  0  0  0  0  0  0
    1.3857    1.3879    0.0000 C   0  0  0  0  0  0  0  0  0  0  0  0
    2.2542    1.8904    0.0000 C   0  0  0  0  0  0  0  0  0  0  0  0
    2.2522    2.8852    0.0000 C   0  0  0  0  0  0  0  0  0  0  0  0
    1.3867    3.3861    0.0000 C   0  0  0  0  0  0  0  0  0  0  0  0
    1.3892    4.3861    0.0000 Cl  0  0  0  0  0  0  0  0  0  0  0  0
    0.5232    2.8922    0.0000 C   0  0  0  0  0  0  0  0  0  0  0  0
    0.5202    1.8887    0.0000 C   0  0  0  0  0  0  0  0  0  0  0  0
  1  2  1  0  0  0  0
  2  3  1  0  0  0  0
  2  4  1  0  0  0  0
  2  5  1  0  0  0  0
  5  6  2  0  0  0  0
  6  7  1  0  0  0  0
  7  8  2  0  0  0  0
  8  9  1  0  0  0  0
  9 10  2  0  0  0  0
 10  5  1  0  0  0  0
 10 11  1  0  0  0  0
 11 12  1  0  0  0  0
 12 13  1  0  0  0  0
 13 14  2  0  0  0  0
 14 15  1  0  0  0  0
 15 11  2  0  0  0  0
 13 16  1  0  0  0  0
 16 17  2  0  0  0  0
 17 18  1  0  0  0  0
 18 19  2  0  0  0  0
 19 20  1  0  0  0  0
 19 21  1  0  0  0  0
 21 22  2  0  0  0  0
 22 16  1  0  0  0  0
M  END
>  <EXTREG>  (ZINC00077493)
ZINC00077493

>  <LOGBIO>
2.5000

$$$$
ZINC00078029
  -MTS-   02131516542D 0   0.00000     0.00000     0

 17 18  0  0  1  0  0  0  0  0999 V2000
    5.3150   -1.9337    0.0000 C   0  0  0  0  0  0  0  0  0  0  0  0
    4.7265   -1.1252    0.0000 C   0  0  1  0  0  0  0  0  0  0  0  0
    5.0365   -0.1652    0.0000 O   0  0  0  0  0  0  0  0  0  0  0  0
    4.2265    0.4148    0.0000 C   0  0  0  0  0  0  0  0  0  0  0  0
    4.2265    1.4148    0.0000 O   0  0  0  0  0  0  0  0  0  0  0  0
    3.4165   -0.1652    0.0000 N   0  0  0  0  0  0  0  0  0  0  0  0
    3.7265   -1.1252    0.0000 C   0  0  0  0  0  0  0  0  0  0  0  0
    3.1379   -1.9337    0.0000 O   0  0  0  0  0  0  0  0  0  0  0  0
    2.4668    0.1480    0.0000 C   0  0  0  0  0  0  0  0  0  0  0  0
    2.2614    1.1302    0.0000 C   0  0  0  0  0  0  0  0  0  0  0  0
    1.3161    1.4398    0.0000 C   0  0  0  0  0  0  0  0  0  0  0  0
    1.1119    2.4187    0.0000 Cl  0  0  0  0  0  0  0  0  0  0  0  0
    0.5693    0.7747    0.0000 C   0  0  0  0  0  0  0  0  0  0  0  0
    0.7680   -0.2001    0.0000 C   0  0  0  0  0  0  0  0  0  0  0  0
    0.0196   -0.8634    0.0000 Cl  0  0  0  0  0  0  0  0  0  0  0  0
    1.7201   -0.5172    0.0000 C   0  0  0  0  0  0  0  0  0  0  0  0
    5.3190   -1.0305    0.0000 H   0  0  0  0  0  0  0  0  0  0  0  0
  2  1  1  6  0  0  0
  2 17  1  1  0  0  0
  2  3  1  0  0  0  0
  3  4  1  0  0  0  0
  4  5  2  0  0  0  0
  4  6  1  0  0  0  0
  6  7  1  0  0  0  0
  7  2  1  0  0  0  0
  7  8  2  0  0  0  0
  6  9  1  0  0  0  0
  9 10  2  0  0  0  0
 10 11  1  0  0  0  0
 11 12  1  0  0  0  0
 11 13  2  0  0  0  0
 13 14  1  0  0  0  0
 14 15  1  0  0  0  0
 14 16  2  0  0  0  0
 16  9  1  0  0  0  0
M  END
>  <EXTREG>  (ZINC00078029)
ZINC00078029

>  <LOGBIO>
2.5000

$$$$
ZINC00078152
  -MTS-   02131516542D 0   0.00000     0.00000     0

 19 21  0  0  0  0  0  0  0  0999 V2000
    4.1365   -2.4940    0.0000 Cl  0  0  0  0  0  0  0  0  0  0  0  0
    4.5392   -1.5787    0.0000 C   0  0  0  0  0  0  0  0  0  0  0  0
    5.5366   -1.4685    0.0000 C   0  0  0  0  0  0  0  0  0  0  0  0
    5.9353   -0.5571    0.0000 C   0  0  0  0  0  0  0  0  0  0  0  0
    5.3448    0.2499    0.0000 C   0  0  0  0  0  0  0  0  0  0  0  0
    4.3555    0.1456    0.0000 C   0  0  0  0  0  0  0  0  0  0  0  0
    3.9487   -0.7717    0.0000 C   0  0  0  0  0  0  0  0  0  0  0  0
    3.7670    0.9540    0.0000 N   0  0  0  0  0  0  0  0  0  0  0  0
    4.0770    1.9140    0.0000 C   0  0  0  0  0  0  0  0  0  0  0  0
    5.0267    2.2272    0.0000 O   0  0  0  0  0  0  0  0  0  0  0  0
    3.2670    2.4940    0.0000 O   0  0  0  0  0  0  0  0  0  0  0  0
    2.4570    1.9140    0.0000 N   0  0  0  0  0  0  0  0  0  0  0  0
    2.7670    0.9540    0.0000 C   0  0  0  0  0  0  0  0  0  0  0  0
    2.1785    0.1456    0.0000 C   0  0  0  0  0  0  0  0  0  0  0  0
    1.1805    0.2504    0.0000 C   0  0  0  0  0  0  0  0  0  0  0  0
    0.5967   -0.5551    0.0000 C   0  0  0  0  0  0  0  0  0  0  0  0
    1.0017   -1.4694    0.0000 C   0  0  0  0  0  0  0  0  0  0  0  0
    1.9905   -1.5783    0.0000 C   0  0  0  0  0  0  0  0  0  0  0  0
    2.5835   -0.7688    0.0000 C   0  0  0  0  0  0  0  0  0  0  0  0
  1  2  1  0  0  0  0
  2  3  2  0  0  0  0
  3  4  1  0  0  0  0
  4  5  2  0  0  0  0
  5  6  1  0  0  0  0
  6  7  2  0  0  0  0
  7  2  1  0  0  0  0
  6  8  1  0  0  0  0
  8  9  1  0  0  0  0
  9 10  2  0  0  0  0
  9 11  1  0  0  0  0
 11 12  1  0  0  0  0
 12 13  2  0  0  0  0
 13  8  1  0  0  0  0
 13 14  1  0  0  0  0
 14 15  2  0  0  0  0
 15 16  1  0  0  0  0
 16 17  2  0  0  0  0
 17 18  1  0  0  0  0
 18 19  2  0  0  0  0
 19 14  1  0  0  0  0
M  END
>  <EXTREG>  (ZINC00078152)
ZINC00078152

>  <LOGBIO>
2.5000

$$$$
ZINC00078230
  -MTS-   02131516542D 0   0.00000     0.00000     0

 19 21  0  0  0  0  0  0  0  0999 V2000
    5.7577    0.9778    0.0000 C   0  0  0  0  0  0  0  0  0  0  0  0
    5.3500    0.0647    0.0000 C   0  0  0  0  0  0  0  0  0  0  0  0
    5.9382   -0.7483    0.0000 C   0  0  0  0  0  0  0  0  0  0  0  0
    5.5307   -1.6558    0.0000 C   0  0  0  0  0  0  0  0  0  0  0  0
    4.5362   -1.7603    0.0000 C   0  0  0  0  0  0  0  0  0  0  0  0
    3.9491   -0.9572    0.0000 C   0  0  0  0  0  0  0  0  0  0  0  0
    4.3555   -0.0397    0.0000 C   0  0  0  0  0  0  0  0  0  0  0  0
    3.7670    0.7687    0.0000 N   0  0  0  0  0  0  0  0  0  0  0  0
    4.0770    1.7287    0.0000 C   0  0  0  0  0  0  0  0  0  0  0  0
    5.0267    2.0419    0.0000 O   0  0  0  0  0  0  0  0  0  0  0  0
    3.2670    2.3087    0.0000 O   0  0  0  0  0  0  0  0  0  0  0  0
    2.4570    1.7287    0.0000 N   0  0  0  0  0  0  0  0  0  0  0  0
    2.7670    0.7687    0.0000 C   0  0  0  0  0  0  0  0  0  0  0  0
    2.1785   -0.0397    0.0000 C   0  0  0  0  0  0  0  0  0  0  0  0
    1.1805    0.0651    0.0000 C   0  0  0  0  0  0  0  0  0  0  0  0
    0.5967   -0.7404    0.0000 C   0  0  0  0  0  0  0  0  0  0  0  0
    1.0017   -1.6547    0.0000 C   0  0  0  0  0  0  0  0  0  0  0  0
    1.9905   -1.7636    0.0000 N   0  0  0  0  0  0  0  0  0  0  0  0
    2.5835   -0.9541    0.0000 C   0  0  0  0  0  0  0  0  0  0  0  0
  1  2  1  0  0  0  0
  2  3  2  0  0  0  0
  3  4  1  0  0  0  0
  4  5  2  0  0  0  0
  5  6  1  0  0  0  0
  6  7  2  0  0  0  0
  7  2  1  0  0  0  0
  7  8  1  0  0  0  0
  8  9  1  0  0  0  0
  9 10  2  0  0  0  0
  9 11  1  0  0  0  0
 11 12  1  0  0  0  0
 12 13  2  0  0  0  0
 13  8  1  0  0  0  0
 13 14  1  0  0  0  0
 14 15  2  0  0  0  0
 15 16  1  0  0  0  0
 16 17  2  0  0  0  0
 17 18  1  0  0  0  0
 18 19  2  0  0  0  0
 19 14  1  0  0  0  0
M  END
>  <EXTREG>  (ZINC00078230)
ZINC00078230

>  <LOGBIO>
2.5000

$$$$
ZINC00078574
  -MTS-   02131516542D 0   0.00000     0.00000     0

 20 23  0  0  0  0  0  0  0  0999 V2000
    5.8902    0.8815    0.0000 F   0  0  0  0  0  0  0  0  0  0  0  0
    5.4825   -0.0317    0.0000 C   0  0  0  0  0  0  0  0  0  0  0  0
    6.0706   -0.8447    0.0000 C   0  0  0  0  0  0  0  0  0  0  0  0
    5.6632   -1.7522    0.0000 C   0  0  0  0  0  0  0  0  0  0  0  0
    4.6686   -1.8566    0.0000 C   0  0  0  0  0  0  0  0  0  0  0  0
    4.0816   -1.0536    0.0000 C   0  0  0  0  0  0  0  0  0  0  0  0
    4.4880   -0.1361    0.0000 C   0  0  0  0  0  0  0  0  0  0  0  0
    3.8994    0.6724    0.0000 C   0  0  0  0  0  0  0  0  0  0  0  0
    4.2094    1.6324    0.0000 N   0  0  0  0  0  0  0  0  0  0  0  0
    3.3994    2.2124    0.0000 N   0  0  0  0  0  0  0  0  0  0  0  0
    2.5894    1.6324    0.0000 C   0  0  0  0  0  0  0  0  0  0  0  0
    1.6102    1.8351    0.0000 C   0  0  0  0  0  0  0  0  0  0  0  0
    0.9420    1.0911    0.0000 C   0  0  0  0  0  0  0  0  0  0  0  0
    1.2551    0.1378    0.0000 C   0  0  0  0  0  0  0  0  0  0  0  0
    0.5877   -0.6115    0.0000 C   0  0  0  0  0  0  0  0  0  0  0  0
    0.9036   -1.5602    0.0000 C   0  0  0  0  0  0  0  0  0  0  0  0
    1.8870   -1.7598    0.0000 C   0  0  0  0  0  0  0  0  0  0  0  0
    2.5450   -1.0137    0.0000 C   0  0  0  0  0  0  0  0  0  0  0  0
    2.2291   -0.0649    0.0000 C   0  0  0  0  0  0  0  0  0  0  0  0
    2.8994    0.6724    0.0000 N   0  0  0  0  0  0  0  0  0  0  0  0
  1  2  1  0  0  0  0
  2  3  2  0  0  0  0
  3  4  1  0  0  0  0
  4  5  2  0  0  0  0
  5  6  1  0  0  0  0
  6  7  2  0  0  0  0
  7  2  1  0  0  0  0
  7  8  1  0  0  0  0
  8  9  2  0  0  0  0
  9 10  1  0  0  0  0
 10 11  2  0  0  0  0
 11 12  1  0  0  0  0
 12 13  2  0  0  0  0
 13 14  1  0  0  0  0
 14 15  1  0  0  0  0
 15 16  2  0  0  0  0
 16 17  1  0  0  0  0
 17 18  2  0  0  0  0
 18 19  1  0  0  0  0
 19 14  2  0  0  0  0
 19 20  1  0  0  0  0
 20  8  1  0  0  0  0
 20 11  1  0  0  0  0
M  END
>  <EXTREG>  (ZINC00078574)
ZINC00078574

>  <LOGBIO>
2.5000

$$$$
ZINC00080229
  -MTS-   02131516542D 0   0.00000     0.00000     0

 22 25  0  0  0  0  0  0  0  0999 V2000
    4.8805   -4.3663    0.0000 Cl  0  0  0  0  0  0  0  0  0  0  0  0
    4.3775   -3.5020    0.0000 C   0  0  0  0  0  0  0  0  0  0  0  0
    4.8753   -2.6308    0.0000 C   0  0  0  0  0  0  0  0  0  0  0  0
    4.3732   -1.7720    0.0000 C   0  0  0  0  0  0  0  0  0  0  0  0
    3.3732   -1.7745    0.0000 C   0  0  0  0  0  0  0  0  0  0  0  0
    2.8753   -2.6358    0.0000 C   0  0  0  0  0  0  0  0  0  0  0  0
    1.8753   -2.6358    0.0000 Cl  0  0  0  0  0  0  0  0  0  0  0  0
    3.3775   -3.5045    0.0000 C   0  0  0  0  0  0  0  0  0  0  0  0
    2.8723   -0.9090    0.0000 C   0  0  0  0  0  0  0  0  0  0  0  0
    3.3723   -0.0390    0.0000 C   0  0  0  0  0  0  0  0  0  0  0  0
    2.8723    0.8210    0.0000 C   0  0  0  0  0  0  0  0  0  0  0  0
    3.1823    1.7810    0.0000 C   0  0  0  0  0  0  0  0  0  0  0  0
    4.1320    2.0942    0.0000 O   0  0  0  0  0  0  0  0  0  0  0  0
    2.3723    2.3610    0.0000 C   0  0  0  0  0  0  0  0  0  0  0  0
    2.2727    3.3591    0.0000 C   0  0  0  0  0  0  0  0  0  0  0  0
    1.3607    3.7694    0.0000 C   0  0  0  0  0  0  0  0  0  0  0  0
    0.5478    3.1811    0.0000 C   0  0  0  0  0  0  0  0  0  0  0  0
    0.6509    2.1917    0.0000 C   0  0  0  0  0  0  0  0  0  0  0  0
    1.5623    1.7810    0.0000 C   0  0  0  0  0  0  0  0  0  0  0  0
    1.8723    0.8210    0.0000 C   0  0  0  0  0  0  0  0  0  0  0  0
    1.3723   -0.0390    0.0000 N   0  0  0  0  0  0  0  0  0  0  0  0
    1.8723   -0.9090    0.0000 N   0  0  0  0  0  0  0  0  0  0  0  0
  1  2  1  0  0  0  0
  2  3  2  0  0  0  0
  3  4  1  0  0  0  0
  4  5  2  0  0  0  0
  5  6  1  0  0  0  0
  6  7  1  0  0  0  0
  6  8  2  0  0  0  0
  8  2  1  0  0  0  0
  5  9  1  0  0  0  0
  9 10  2  0  0  0  0
 10 11  1  0  0  0  0
 11 12  1  0  0  0  0
 12 13  2  0  0  0  0
 12 14  1  0  0  0  0
 14 15  2  0  0  0  0
 15 16  1  0  0  0  0
 16 17  2  0  0  0  0
 17 18  1  0  0  0  0
 18 19  2  0  0  0  0
 19 14  1  0  0  0  0
 19 20  1  0  0  0  0
 20 11  2  0  0  0  0
 20 21  1  0  0  0  0
 21 22  2  0  0  0  0
 22  9  1  0  0  0  0
M  END
>  <EXTREG>  (ZINC00080229)
ZINC00080229

>  <LOGBIO>
2.5000

$$$$
ZINC00080430
  -MTS-   02131516542D 0   0.00000     0.00000     0

 20 21  0  0  0  0  0  0  0  0999 V2000
    2.2342    3.6309    0.0000 C   0  0  0  0  0  0  0  0  0  0  0  0
    1.4863    2.9619    0.0000 O   0  0  0  0  0  0  0  0  0  0  0  0
    1.6910    1.9884    0.0000 C   0  0  0  0  0  0  0  0  0  0  0  0
    0.9431    1.3194    0.0000 O   0  0  0  0  0  0  0  0  0  0  0  0
    2.6412    1.6768    0.0000 C   0  0  0  0  0  0  0  0  0  0  0  0
    3.4595    2.2668    0.0000 S   0  0  0  0  0  0  0  0  0  0  0  0
    4.2603    1.6742    0.0000 C   0  0  0  0  0  0  0  0  0  0  0  0
    3.9573    0.7252    0.0000 C   0  0  0  0  0  0  0  0  0  0  0  0
    2.9485    0.7252    0.0000 C   0  0  0  0  0  0  0  0  0  0  0  0
    2.3600   -0.0833    0.0000 N   0  0  0  0  0  0  0  0  0  0  0  0
    2.7673   -1.0003    0.0000 C   0  0  0  0  0  0  0  0  0  0  0  0
    3.7566   -1.1042    0.0000 O   0  0  0  0  0  0  0  0  0  0  0  0
    2.1792   -1.8091    0.0000 C   0  0  0  0  0  0  0  0  0  0  0  0
    2.5861   -2.7264    0.0000 C   0  0  0  0  0  0  0  0  0  0  0  0
    3.5804   -2.8328    0.0000 F   0  0  0  0  0  0  0  0  0  0  0  0
    1.9994   -3.5298    0.0000 C   0  0  0  0  0  0  0  0  0  0  0  0
    1.0048   -3.4258    0.0000 C   0  0  0  0  0  0  0  0  0  0  0  0
    0.5969   -2.5185    0.0000 C   0  0  0  0  0  0  0  0  0  0  0  0
    1.1846   -1.7052    0.0000 C   0  0  0  0  0  0  0  0  0  0  0  0
    0.7764   -0.7923    0.0000 F   0  0  0  0  0  0  0  0  0  0  0  0
  1  2  1  0  0  0  0
  2  3  1  0  0  0  0
  3  4  2  0  0  0  0
  3  5  1  0  0  0  0
  5  6  1  0  0  0  0
  6  7  1  0  0  0  0
  7  8  2  0  0  0  0
  8  9  1  0  0  0  0
  9  5  2  0  0  0  0
  9 10  1  0  0  0  0
 10 11  1  0  0  0  0
 11 12  2  0  0  0  0
 11 13  1  0  0  0  0
 13 14  2  0  0  0  0
 14 15  1  0  0  0  0
 14 16  1  0  0  0  0
 16 17  2  0  0  0  0
 17 18  1  0  0  0  0
 18 19  2  0  0  0  0
 19 13  1  0  0  0  0
 19 20  1  0  0  0  0
M  END
>  <EXTREG>  (ZINC00080430)
ZINC00080430

>  <LOGBIO>
2.5000

$$$$
ZINC00081294
  -MTS-   02131516542D 0   0.00000     0.00000     0

 17 18  0  0  0  0  0  0  0  0999 V2000
    3.4180   -3.4308    0.0000 C   0  0  0  0  0  0  0  0  0  0  0  0
    2.8295   -2.6223    0.0000 C   0  0  0  0  0  0  0  0  0  0  0  0
    3.1395   -1.6623    0.0000 C   0  0  0  0  0  0  0  0  0  0  0  0
    2.3295   -1.0823    0.0000 N   0  0  0  0  0  0  0  0  0  0  0  0
    1.5195   -1.6623    0.0000 C   0  0  0  0  0  0  0  0  0  0  0  0
    0.5698   -1.3492    0.0000 C   0  0  0  0  0  0  0  0  0  0  0  0
    1.8295   -2.6223    0.0000 N   0  0  0  0  0  0  0  0  0  0  0  0
    2.3295   -0.0823    0.0000 S   0  0  0  0  0  0  0  0  0  0  0  0
    1.3295   -0.0823    0.0000 O   0  0  0  0  0  0  0  0  0  0  0  0
    3.3295   -0.0823    0.0000 O   0  0  0  0  0  0  0  0  0  0  0  0
    2.3295    0.9177    0.0000 C   0  0  0  0  0  0  0  0  0  0  0  0
    3.1980    1.4203    0.0000 C   0  0  0  0  0  0  0  0  0  0  0  0
    3.1960    2.4150    0.0000 C   0  0  0  0  0  0  0  0  0  0  0  0
    2.3305    2.9159    0.0000 C   0  0  0  0  0  0  0  0  0  0  0  0
    2.3330    3.9159    0.0000 Cl  0  0  0  0  0  0  0  0  0  0  0  0
    1.4670    2.4220    0.0000 C   0  0  0  0  0  0  0  0  0  0  0  0
    1.4640    1.4185    0.0000 C   0  0  0  0  0  0  0  0  0  0  0  0
  1  2  1  0  0  0  0
  2  3  2  0  0  0  0
  3  4  1  0  0  0  0
  4  5  1  0  0  0  0
  5  6  1  0  0  0  0
  5  7  2  0  0  0  0
  7  2  1  0  0  0  0
  4  8  1  0  0  0  0
  8  9  2  0  0  0  0
  8 10  2  0  0  0  0
  8 11  1  0  0  0  0
 11 12  2  0  0  0  0
 12 13  1  0  0  0  0
 13 14  2  0  0  0  0
 14 15  1  0  0  0  0
 14 16  1  0  0  0  0
 16 17  2  0  0  0  0
 17 11  1  0  0  0  0
M  END
>  <EXTREG>  (ZINC00081294)
ZINC00081294

>  <LOGBIO>
2.5000

$$$$
ZINC00081472
  -MTS-   02131516542D 0   0.00000     0.00000     0

 12 12  0  0  0  0  0  0  0  0999 V2000
    4.5505    1.7247    0.0000 N   0  0  0  0  0  0  0  0  0  0  0  0
    3.6850    1.2238    0.0000 C   0  0  0  0  0  0  0  0  0  0  0  0
    2.8150    1.7238    0.0000 C   0  0  0  0  0  0  0  0  0  0  0  0
    1.9550    1.2238    0.0000 C   0  0  0  0  0  0  0  0  0  0  0  0
    1.9550    0.2238    0.0000 C   0  0  0  0  0  0  0  0  0  0  0  0
    1.0015   -0.3247    0.0000 O   0  0  0  0  0  0  0  0  0  0  0  0
    1.0000   -1.3247    0.0000 C   0  0  0  0  0  0  0  0  0  0  0  0
    2.0000   -1.3262    0.0000 F   0  0  0  0  0  0  0  0  0  0  0  0
    0.0000   -1.3232    0.0000 F   0  0  0  0  0  0  0  0  0  0  0  0
    0.9985   -2.3247    0.0000 F   0  0  0  0  0  0  0  0  0  0  0  0
    2.8150   -0.2762    0.0000 C   0  0  0  0  0  0  0  0  0  0  0  0
    3.6850    0.2238    0.0000 C   0  0  0  0  0  0  0  0  0  0  0  0
  1  2  1  0  0  0  0
  2  3  2  0  0  0  0
  3  4  1  0  0  0  0
  4  5  2  0  0  0  0
  5  6  1  0  0  0  0
  6  7  1  0  0  0  0
  7  8  1  0  0  0  0
  7  9  1  0  0  0  0
  7 10  1  0  0  0  0
  5 11  1  0  0  0  0
 11 12  2  0  0  0  0
 12  2  1  0  0  0  0
M  END
>  <EXTREG>  (ZINC00081472)
ZINC00081472

>  <LOGBIO>
2.5000

$$$$
ZINC00081567
  -MTS-   02131516542D 0   0.00000     0.00000     0

 23 24  0  0  1  0  0  0  0  0999 V2000
    5.4696   -1.8246    0.0000 C   0  0  0  0  0  0  0  0  0  0  0  0
    5.5735   -0.8300    0.0000 C   0  0  0  0  0  0  0  0  0  0  0  0
    4.9768   -0.7677    0.0000 C   0  0  0  0  0  0  0  0  0  0  0  0
    6.5681   -0.9339    0.0000 C   0  0  0  0  0  0  0  0  0  0  0  0
    5.6982    0.3635    0.0000 C   0  0  1  0  0  0  0  0  0  0  0  0
    6.6766    0.1568    0.0000 O   0  0  0  0  0  0  0  0  0  0  0  0
    6.0082    1.3235    0.0000 C   0  0  0  0  0  0  0  0  0  0  0  0
    5.1982    1.9035    0.0000 C   0  0  0  0  0  0  0  0  0  0  0  0
    4.3882    1.3235    0.0000 N   0  0  0  0  0  0  0  0  0  0  0  0
    4.6982    0.3635    0.0000 N   0  0  0  0  0  0  0  0  0  0  0  0
    3.7566   -0.9301    0.0000 C   0  0  0  0  0  0  0  0  0  0  0  0
    4.1634   -1.8474    0.0000 O   0  0  0  0  0  0  0  0  0  0  0  0
    2.7673   -0.8257    0.0000 C   0  0  0  0  0  0  0  0  0  0  0  0
    2.1792   -1.6345    0.0000 C   0  0  0  0  0  0  0  0  0  0  0  0
    2.5861   -2.5518    0.0000 C   0  0  0  0  0  0  0  0  0  0  0  0
    1.9994   -3.3551    0.0000 C   0  0  0  0  0  0  0  0  0  0  0  0
    1.0048   -3.2512    0.0000 C   0  0  0  0  0  0  0  0  0  0  0  0
    0.5969   -2.3439    0.0000 C   0  0  0  0  0  0  0  0  0  0  0  0
    1.1846   -1.5306    0.0000 C   0  0  0  0  0  0  0  0  0  0  0  0
    5.1982    2.9035    0.0000 C   0  0  0  0  0  0  0  0  0  0  0  0
    4.1982    2.9035    0.0000 F   0  0  0  0  0  0  0  0  0  0  0  0
    6.1982    2.9035    0.0000 F   0  0  0  0  0  0  0  0  0  0  0  0
    5.1982    3.9035    0.0000 F   0  0  0  0  0  0  0  0  0  0  0  0
  1  2  1  0  0  0  0
  2  3  1  0  0  0  0
  2  4  1  0  0  0  0
  5  2  1  6  0  0  0
  5  6  1  1  0  0  0
  5  7  1  0  0  0  0
  7  8  1  0  0  0  0
  8  9  2  0  0  0  0
  9 10  1  0  0  0  0
 10  5  1  0  0  0  0
 10 11  1  0  0  0  0
 11 12  2  0  0  0  0
 11 13  1  0  0  0  0
 13 14  1  0  0  0  0
 14 15  2  0  0  0  0
 15 16  1  0  0  0  0
 16 17  2  0  0  0  0
 17 18  1  0  0  0  0
 18 19  2  0  0  0  0
 19 14  1  0  0  0  0
  8 20  1  0  0  0  0
 20 21  1  0  0  0  0
 20 22  1  0  0  0  0
 20 23  1  0  0  0  0
M  END
>  <EXTREG>  (ZINC00081567)
ZINC00081567

>  <LOGBIO>
2.5000

$$$$
ZINC00083664
  -MTS-   02131516542D 0   0.00000     0.00000     0

 24 27  0  0  0  0  0  0  0  0999 V2000
    5.6006    2.2078    0.0000 C   0  0  0  0  0  0  0  0  0  0  0  0
    5.1013    1.3414    0.0000 C   0  0  0  0  0  0  0  0  0  0  0  0
    4.0979    1.3395    0.0000 C   0  0  0  0  0  0  0  0  0  0  0  0
    3.6030    0.4766    0.0000 C   0  0  0  0  0  0  0  0  0  0  0  0
    2.6030    0.4763    0.0000 N   0  0  0  0  0  0  0  0  0  0  0  0
    2.1027    1.3422    0.0000 C   0  0  0  0  0  0  0  0  0  0  0  0
    1.0993    1.3430    0.0000 C   0  0  0  0  0  0  0  0  0  0  0  0
    0.6035    2.2054    0.0000 C   0  0  0  0  0  0  0  0  0  0  0  0
    1.1024    3.0720    0.0000 C   0  0  0  0  0  0  0  0  0  0  0  0
    0.6000    3.9366    0.0000 O   0  0  0  0  0  0  0  0  0  0  0  0
    2.0972    3.0762    0.0000 C   0  0  0  0  0  0  0  0  0  0  0  0
    2.6017    2.2089    0.0000 C   0  0  0  0  0  0  0  0  0  0  0  0
    4.1002   -0.3895    0.0000 N   0  0  0  0  0  0  0  0  0  0  0  0
    3.7872   -1.3485    0.0000 C   0  0  0  0  0  0  0  0  0  0  0  0
    2.8731   -1.7615    0.0000 C   0  0  0  0  0  0  0  0  0  0  0  0
    2.7753   -2.7567    0.0000 C   0  0  0  0  0  0  0  0  0  0  0  0
    3.5922   -3.3394    0.0000 C   0  0  0  0  0  0  0  0  0  0  0  0
    4.4970   -2.9259    0.0000 C   0  0  0  0  0  0  0  0  0  0  0  0
    4.5954   -1.9311    0.0000 C   0  0  0  0  0  0  0  0  0  0  0  0
    5.4072   -1.3537    0.0000 N   0  0  0  0  0  0  0  0  0  0  0  0
    5.1002   -0.3927    0.0000 C   0  0  0  0  0  0  0  0  0  0  0  0
    5.6012    0.4753    0.0000 C   0  0  0  0  0  0  0  0  0  0  0  0
    6.6012    0.4753    0.0000 C   0  0  0  0  0  0  0  0  0  0  0  0
    7.6012    0.4753    0.0000 N   0  0  0  0  0  0  0  0  0  0  0  0
  1  2  1  0  0  0  0
  2  3  1  0  0  0  0
  3  4  2  0  0  0  0
  4  5  1  0  0  0  0
  5  6  1  0  0  0  0
  6  7  2  0  0  0  0
  7  8  1  0  0  0  0
  8  9  2  0  0  0  0
  9 10  1  0  0  0  0
  9 11  1  0  0  0  0
 11 12  2  0  0  0  0
 12  6  1  0  0  0  0
  4 13  1  0  0  0  0
 13 14  1  0  0  0  0
 14 15  2  0  0  0  0
 15 16  1  0  0  0  0
 16 17  2  0  0  0  0
 17 18  1  0  0  0  0
 18 19  2  0  0  0  0
 19 14  1  0  0  0  0
 19 20  1  0  0  0  0
 20 21  2  0  0  0  0
 21 13  1  0  0  0  0
 21 22  1  0  0  0  0
 22  2  2  0  0  0  0
 22 23  1  0  0  0  0
 23 24  3  0  0  0  0
M  END
>  <EXTREG>  (ZINC00083664)
ZINC00083664

>  <LOGBIO>
2.5000

$$$$
ZINC00084220
  -MTS-   02131516542D 0   0.00000     0.00000     0

 18 19  0  0  0  0  0  0  0  0999 V2000
    4.8527    2.9993    0.0000 C   0  0  0  0  0  0  0  0  0  0  0  0
    3.9872    2.4984    0.0000 C   0  0  0  0  0  0  0  0  0  0  0  0
    3.1172    2.9984    0.0000 C   0  0  0  0  0  0  0  0  0  0  0  0
    2.2572    2.4984    0.0000 C   0  0  0  0  0  0  0  0  0  0  0  0
    2.2572    1.4984    0.0000 C   0  0  0  0  0  0  0  0  0  0  0  0
    3.1172    0.9984    0.0000 C   0  0  0  0  0  0  0  0  0  0  0  0
    3.9872    1.4984    0.0000 C   0  0  0  0  0  0  0  0  0  0  0  0
    4.8527    0.9976    0.0000 C   0  0  0  0  0  0  0  0  0  0  0  0
    1.3904    0.9998    0.0000 S   0  0  0  0  0  0  0  0  0  0  0  0
    0.5251    1.5011    0.0000 O   0  0  0  0  0  0  0  0  0  0  0  0
    1.3889   -0.0002    0.0000 C   0  0  0  0  0  0  0  0  0  0  0  0
    0.5196   -0.5015    0.0000 C   0  0  0  0  0  0  0  0  0  0  0  0
    0.5201   -1.4963    0.0000 C   0  0  0  0  0  0  0  0  0  0  0  0
    1.3849   -1.9985    0.0000 C   0  0  0  0  0  0  0  0  0  0  0  0
    1.3809   -2.9985    0.0000 C   0  0  0  0  0  0  0  0  0  0  0  0
    2.2492   -1.5058    0.0000 C   0  0  0  0  0  0  0  0  0  0  0  0
    3.1127   -2.0102    0.0000 C   0  0  0  0  0  0  0  0  0  0  0  0
    2.2537   -0.5024    0.0000 C   0  0  0  0  0  0  0  0  0  0  0  0
  1  2  1  0  0  0  0
  2  3  2  0  0  0  0
  3  4  1  0  0  0  0
  4  5  2  0  0  0  0
  5  6  1  0  0  0  0
  6  7  2  0  0  0  0
  7  2  1  0  0  0  0
  7  8  1  0  0  0  0
  5  9  1  0  0  0  0
  9 10  2  0  0  0  0
  9 11  1  0  0  0  0
 11 12  2  0  0  0  0
 12 13  1  0  0  0  0
 13 14  2  0  0  0  0
 14 15  1  0  0  0  0
 14 16  1  0  0  0  0
 16 17  1  0  0  0  0
 16 18  2  0  0  0  0
 18 11  1  0  0  0  0
M  END
>  <EXTREG>  (ZINC00084220)
ZINC00084220

>  <LOGBIO>
2.5000

$$$$
ZINC00084257
  -MTS-   02131516542D 0   0.00000     0.00000     0

 23 24  0  0  0  0  0  0  0  0999 V2000
    3.9854    2.0067    0.0000 O   0  0  0  0  0  0  0  0  0  0  0  0
    3.1156    2.5071    0.0000 C   0  0  0  0  0  0  0  0  0  0  0  0
    3.1151    3.5019    0.0000 O   0  0  0  0  0  0  0  0  0  0  0  0
    2.2501    2.0063    0.0000 C   0  0  0  0  0  0  0  0  0  0  0  0
    1.3801    2.5063    0.0000 C   0  0  0  0  0  0  0  0  0  0  0  0
    0.5201    2.0063    0.0000 C   0  0  0  0  0  0  0  0  0  0  0  0
    0.5201    1.0063    0.0000 C   0  0  0  0  0  0  0  0  0  0  0  0
    1.3801    0.5063    0.0000 C   0  0  0  0  0  0  0  0  0  0  0  0
    1.3776   -0.4937    0.0000 O   0  0  0  0  0  0  0  0  0  0  0  0
    2.2423   -0.9959    0.0000 C   0  0  0  0  0  0  0  0  0  0  0  0
    3.1131   -0.4972    0.0000 C   0  0  0  0  0  0  0  0  0  0  0  0
    3.9723   -0.9985    0.0000 C   0  0  0  0  0  0  0  0  0  0  0  0
    3.9708   -1.9985    0.0000 C   0  0  0  0  0  0  0  0  0  0  0  0
    3.1101   -2.4972    0.0000 C   0  0  0  0  0  0  0  0  0  0  0  0
    2.2408   -1.9959    0.0000 C   0  0  0  0  0  0  0  0  0  0  0  0
    1.3745   -2.4954    0.0000 C   0  0  0  0  0  0  0  0  0  0  0  0
    0.8750   -1.6291    0.0000 F   0  0  0  0  0  0  0  0  0  0  0  0
    1.8741   -3.3617    0.0000 F   0  0  0  0  0  0  0  0  0  0  0  0
    0.5082   -2.9950    0.0000 F   0  0  0  0  0  0  0  0  0  0  0  0
    4.8368   -2.4985    0.0000 N   0  3  0  0  0  0  0  0  0  0  0  0
    4.8374   -3.5019    0.0000 O   0  5  0  0  0  0  0  0  0  0  0  0
    5.6986   -2.0015    0.0000 O   0  0  0  0  0  0  0  0  0  0  0  0
    2.2501    1.0063    0.0000 C   0  0  0  0  0  0  0  0  0  0  0  0
  1  2  1  0  0  0  0
  2  3  2  0  0  0  0
  2  4  1  0  0  0  0
  4  5  2  0  0  0  0
  5  6  1  0  0  0  0
  6  7  2  0  0  0  0
  7  8  1  0  0  0  0
  8  9  1  0  0  0  0
  9 10  1  0  0  0  0
 10 11  2  0  0  0  0
 11 12  1  0  0  0  0
 12 13  2  0  0  0  0
 13 14  1  0  0  0  0
 14 15  2  0  0  0  0
 15 10  1  0  0  0  0
 15 16  1  0  0  0  0
 16 17  1  0  0  0  0
 16 18  1  0  0  0  0
 16 19  1  0  0  0  0
 13 20  1  0  0  0  0
 20 21  1  0  0  0  0
 20 22  2  0  0  0  0
  8 23  2  0  0  0  0
 23  4  1  0  0  0  0
M  CHG  2  20   1  21  -1
M  END
>  <EXTREG>  (ZINC00084257)
ZINC00084257

>  <LOGBIO>
2.5000

$$$$
ZINC00086361
  -MTS-   02131516542D 0   0.00000     0.00000     0

 21 24  0  0  0  0  0  0  0  0999 V2000
    5.8902    1.0643    0.0000 O   0  0  0  0  0  0  0  0  0  0  0  0
    5.4825    0.1512    0.0000 C   0  0  0  0  0  0  0  0  0  0  0  0
    6.0706   -0.6618    0.0000 C   0  0  0  0  0  0  0  0  0  0  0  0
    5.6632   -1.5694    0.0000 C   0  0  0  0  0  0  0  0  0  0  0  0
    4.6686   -1.6738    0.0000 C   0  0  0  0  0  0  0  0  0  0  0  0
    4.2632   -2.5879    0.0000 Br  0  0  0  0  0  0  0  0  0  0  0  0
    4.0816   -0.8707    0.0000 C   0  0  0  0  0  0  0  0  0  0  0  0
    4.4880    0.0467    0.0000 C   0  0  0  0  0  0  0  0  0  0  0  0
    3.8994    0.8552    0.0000 C   0  0  0  0  0  0  0  0  0  0  0  0
    4.2094    1.8152    0.0000 N   0  0  0  0  0  0  0  0  0  0  0  0
    3.3994    2.3952    0.0000 N   0  0  0  0  0  0  0  0  0  0  0  0
    2.5894    1.8152    0.0000 C   0  0  0  0  0  0  0  0  0  0  0  0
    1.6102    2.0179    0.0000 C   0  0  0  0  0  0  0  0  0  0  0  0
    0.9420    1.2740    0.0000 C   0  0  0  0  0  0  0  0  0  0  0  0
    1.2551    0.3206    0.0000 C   0  0  0  0  0  0  0  0  0  0  0  0
    0.5877   -0.4286    0.0000 C   0  0  0  0  0  0  0  0  0  0  0  0
    0.9036   -1.3774    0.0000 C   0  0  0  0  0  0  0  0  0  0  0  0
    1.8870   -1.5769    0.0000 C   0  0  0  0  0  0  0  0  0  0  0  0
    2.5450   -0.8309    0.0000 C   0  0  0  0  0  0  0  0  0  0  0  0
    2.2291    0.1179    0.0000 C   0  0  0  0  0  0  0  0  0  0  0  0
    2.8994    0.8552    0.0000 N   0  0  0  0  0  0  0  0  0  0  0  0
  1  2  1  0  0  0  0
  2  3  2  0  0  0  0
  3  4  1  0  0  0  0
  4  5  2  0  0  0  0
  5  6  1  0  0  0  0
  5  7  1  0  0  0  0
  7  8  2  0  0  0  0
  8  2  1  0  0  0  0
  8  9  1  0  0  0  0
  9 10  2  0  0  0  0
 10 11  1  0  0  0  0
 11 12  2  0  0  0  0
 12 13  1  0  0  0  0
 13 14  2  0  0  0  0
 14 15  1  0  0  0  0
 15 16  1  0  0  0  0
 16 17  2  0  0  0  0
 17 18  1  0  0  0  0
 18 19  2  0  0  0  0
 19 20  1  0  0  0  0
 20 15  2  0  0  0  0
 20 21  1  0  0  0  0
 21  9  1  0  0  0  0
 21 12  1  0  0  0  0
M  END
>  <EXTREG>  (ZINC00086361)
ZINC00086361

>  <LOGBIO>
2.5000

$$$$
ZINC00086619
  -MTS-   02131516542D 0   0.00000     0.00000     0

 19 21  0  0  0  0  0  0  0  0999 V2000
    5.5991   -2.5678    0.0000 O   0  0  0  0  0  0  0  0  0  0  0  0
    5.0982   -1.7022    0.0000 C   0  0  0  0  0  0  0  0  0  0  0  0
    5.5982   -0.8322    0.0000 C   0  0  0  0  0  0  0  0  0  0  0  0
    5.0982    0.0278    0.0000 C   0  0  0  0  0  0  0  0  0  0  0  0
    5.4082    0.9878    0.0000 S   0  0  0  0  0  0  0  0  0  0  0  0
    4.5982    1.5678    0.0000 C   0  0  0  0  0  0  0  0  0  0  0  0
    4.5982    2.5678    0.0000 O   0  0  0  0  0  0  0  0  0  0  0  0
    3.7882    0.9878    0.0000 O   0  0  0  0  0  0  0  0  0  0  0  0
    4.0982    0.0278    0.0000 C   0  0  0  0  0  0  0  0  0  0  0  0
    3.5982   -0.8322    0.0000 C   0  0  0  0  0  0  0  0  0  0  0  0
    4.0982   -1.7022    0.0000 C   0  0  0  0  0  0  0  0  0  0  0  0
    2.5982   -0.8297    0.0000 C   0  0  0  0  0  0  0  0  0  0  0  0
    2.0978    0.0400    0.0000 C   0  0  0  0  0  0  0  0  0  0  0  0
    1.1030    0.0405    0.0000 C   0  0  0  0  0  0  0  0  0  0  0  0
    0.6047    0.9075    0.0000 Cl  0  0  0  0  0  0  0  0  0  0  0  0
    0.6000   -0.8238    0.0000 C   0  0  0  0  0  0  0  0  0  0  0  0
    1.0918   -1.6885    0.0000 C   0  0  0  0  0  0  0  0  0  0  0  0
    2.0952   -1.6940    0.0000 C   0  0  0  0  0  0  0  0  0  0  0  0
    2.5913   -2.5623    0.0000 Cl  0  0  0  0  0  0  0  0  0  0  0  0
  1  2  1  0  0  0  0
  2  3  2  0  0  0  0
  3  4  1  0  0  0  0
  4  5  1  0  0  0  0
  5  6  1  0  0  0  0
  6  7  2  0  0  0  0
  6  8  1  0  0  0  0
  8  9  1  0  0  0  0
  9  4  2  0  0  0  0
  9 10  1  0  0  0  0
 10 11  2  0  0  0  0
 11  2  1  0  0  0  0
 10 12  1  0  0  0  0
 12 13  2  0  0  0  0
 13 14  1  0  0  0  0
 14 15  1  0  0  0  0
 14 16  2  0  0  0  0
 16 17  1  0  0  0  0
 17 18  2  0  0  0  0
 18 12  1  0  0  0  0
 18 19  1  0  0  0  0
M  END
>  <EXTREG>  (ZINC00086619)
ZINC00086619

>  <LOGBIO>
2.5000

$$$$
ZINC00086978
  -MTS-   02131516542D 0   0.00000     0.00000     0

 16 18  0  0  0  0  0  0  0  0999 V2000
    5.7311    1.9495    0.0000 O   0  0  0  0  0  0  0  0  0  0  0  0
    4.8655    1.4486    0.0000 C   0  0  0  0  0  0  0  0  0  0  0  0
    3.9955    1.9486    0.0000 C   0  0  0  0  0  0  0  0  0  0  0  0
    3.1355    1.4486    0.0000 C   0  0  0  0  0  0  0  0  0  0  0  0
    3.1355    0.4486    0.0000 C   0  0  0  0  0  0  0  0  0  0  0  0
    3.9955   -0.0514    0.0000 C   0  0  0  0  0  0  0  0  0  0  0  0
    3.9914   -1.0548    0.0000 O   0  0  0  0  0  0  0  0  0  0  0  0
    3.1224   -1.5495    0.0000 C   0  0  0  0  0  0  0  0  0  0  0  0
    3.1154   -2.5495    0.0000 O   0  0  0  0  0  0  0  0  0  0  0  0
    2.2575   -1.0408    0.0000 C   0  0  0  0  0  0  0  0  0  0  0  0
    1.3834   -1.5337    0.0000 C   0  0  0  0  0  0  0  0  0  0  0  0
    0.5235   -1.0233    0.0000 C   0  0  0  0  0  0  0  0  0  0  0  0
    0.5376   -0.0199    0.0000 C   0  0  0  0  0  0  0  0  0  0  0  0
    1.4066    0.4644    0.0000 C   0  0  0  0  0  0  0  0  0  0  0  0
    2.2665   -0.0461    0.0000 C   0  0  0  0  0  0  0  0  0  0  0  0
    4.8655    0.4486    0.0000 C   0  0  0  0  0  0  0  0  0  0  0  0
  1  2  1  0  0  0  0
  2  3  1  0  0  0  0
  3  4  2  0  0  0  0
  4  5  1  0  0  0  0
  5  6  2  0  0  0  0
  6  7  1  0  0  0  0
  7  8  1  0  0  0  0
  8  9  2  0  0  0  0
  8 10  1  0  0  0  0
 10 11  1  0  0  0  0
 11 12  2  0  0  0  0
 12 13  1  0  0  0  0
 13 14  2  0  0  0  0
 14 15  1  0  0  0  0
 15  5  1  0  0  0  0
 15 10  2  0  0  0  0
  6 16  1  0  0  0  0
 16  2  2  0  0  0  0
M  END
>  <EXTREG>  (ZINC00086978)
ZINC00086978

>  <LOGBIO>
2.5000

$$$$
ZINC00087222
  -MTS-   02131516542D 0   0.00000     0.00000     0

 21 24  0  0  0  0  0  0  0  0999 V2000
    7.5707   -1.2381    0.0000 C   0  0  0  0  0  0  0  0  0  0  0  0
    7.8807   -0.2781    0.0000 C   0  0  0  0  0  0  0  0  0  0  0  0
    7.0707    0.3019    0.0000 C   0  0  0  0  0  0  0  0  0  0  0  0
    6.2607   -0.2781    0.0000 N   0  0  0  0  0  0  0  0  0  0  0  0
    6.5707   -1.2381    0.0000 C   0  0  0  0  0  0  0  0  0  0  0  0
    5.3110    0.0350    0.0000 C   0  0  0  0  0  0  0  0  0  0  0  0
    5.1057    1.0172    0.0000 N   0  0  0  0  0  0  0  0  0  0  0  0
    4.1603    1.3268    0.0000 N   0  0  0  0  0  0  0  0  0  0  0  0
    3.4136    0.6617    0.0000 C   0  0  0  0  0  0  0  0  0  0  0  0
    2.4647    0.9772    0.0000 C   0  0  0  0  0  0  0  0  0  0  0  0
    2.2619    1.9600    0.0000 C   0  0  0  0  0  0  0  0  0  0  0  0
    1.3172    2.2719    0.0000 C   0  0  0  0  0  0  0  0  0  0  0  0
    0.5689    1.6087    0.0000 C   0  0  0  0  0  0  0  0  0  0  0  0
    0.7651    0.6334    0.0000 C   0  0  0  0  0  0  0  0  0  0  0  0
    1.7163    0.3140    0.0000 C   0  0  0  0  0  0  0  0  0  0  0  0
    3.6123   -0.3130    0.0000 C   0  0  0  0  0  0  0  0  0  0  0  0
    2.8665   -0.9812    0.0000 C   0  0  0  0  0  0  0  0  0  0  0  0
    3.0702   -1.9602    0.0000 C   0  0  0  0  0  0  0  0  0  0  0  0
    4.0238   -2.2725    0.0000 C   0  0  0  0  0  0  0  0  0  0  0  0
    4.7639   -1.6078    0.0000 C   0  0  0  0  0  0  0  0  0  0  0  0
    4.5643   -0.6301    0.0000 C   0  0  0  0  0  0  0  0  0  0  0  0
  1  2  1  0  0  0  0
  2  3  1  0  0  0  0
  3  4  1  0  0  0  0
  4  5  1  0  0  0  0
  5  1  1  0  0  0  0
  4  6  1  0  0  0  0
  6  7  2  0  0  0  0
  7  8  1  0  0  0  0
  8  9  2  0  0  0  0
  9 10  1  0  0  0  0
 10 11  2  0  0  0  0
 11 12  1  0  0  0  0
 12 13  2  0  0  0  0
 13 14  1  0  0  0  0
 14 15  2  0  0  0  0
 15 10  1  0  0  0  0
  9 16  1  0  0  0  0
 16 17  1  0  0  0  0
 17 18  2  0  0  0  0
 18 19  1  0  0  0  0
 19 20  2  0  0  0  0
 20 21  1  0  0  0  0
 21  6  1  0  0  0  0
 21 16  2  0  0  0  0
M  END
>  <EXTREG>  (ZINC00087222)
ZINC00087222

>  <LOGBIO>
2.5000

$$$$
ZINC00087286
  -MTS-   02131516542D 0   0.00000     0.00000     0

 14 15  0  0  0  0  0  0  0  0999 V2000
    5.2221   -0.6966    0.0000 C   0  0  0  0  0  0  0  0  0  0  0  0
    4.8153   -1.6139    0.0000 O   0  0  0  0  0  0  0  0  0  0  0  0
    3.8260   -1.7182    0.0000 C   0  0  0  0  0  0  0  0  0  0  0  0
    3.4192   -2.6355    0.0000 O   0  0  0  0  0  0  0  0  0  0  0  0
    3.2375   -0.9098    0.0000 C   0  0  0  0  0  0  0  0  0  0  0  0
    3.5475    0.0502    0.0000 O   0  0  0  0  0  0  0  0  0  0  0  0
    2.7375    0.6302    0.0000 C   0  0  0  0  0  0  0  0  0  0  0  0
    2.6379    1.6284    0.0000 C   0  0  0  0  0  0  0  0  0  0  0  0
    1.7259    2.0386    0.0000 C   0  0  0  0  0  0  0  0  0  0  0  0
    0.9130    1.4504    0.0000 C   0  0  0  0  0  0  0  0  0  0  0  0
    0.0000    1.8583    0.0000 Br  0  0  0  0  0  0  0  0  0  0  0  0
    1.0161    0.4609    0.0000 C   0  0  0  0  0  0  0  0  0  0  0  0
    1.9275    0.0502    0.0000 C   0  0  0  0  0  0  0  0  0  0  0  0
    2.2375   -0.9098    0.0000 C   0  0  0  0  0  0  0  0  0  0  0  0
  1  2  1  0  0  0  0
  2  3  1  0  0  0  0
  3  4  2  0  0  0  0
  3  5  1  0  0  0  0
  5  6  1  0  0  0  0
  6  7  1  0  0  0  0
  7  8  2  0  0  0  0
  8  9  1  0  0  0  0
  9 10  2  0  0  0  0
 10 11  1  0  0  0  0
 10 12  1  0  0  0  0
 12 13  2  0  0  0  0
 13  7  1  0  0  0  0
 13 14  1  0  0  0  0
 14  5  2  0  0  0  0
M  END
>  <EXTREG>  (ZINC00087286)
ZINC00087286

>  <LOGBIO>
2.5000

$$$$
ZINC00087547
  -MTS-   02131516542D 0   0.00000     0.00000     0

 13 12  0  0  0  0  0  0  0  0999 V2000
    0.8856    1.9053    0.0000 C   0  0  0  0  0  0  0  0  0  0  0  0
    1.3856    1.0392    0.0000 C   0  0  0  0  0  0  0  0  0  0  0  0
    0.5196    0.5392    0.0000 C   0  0  0  0  0  0  0  0  0  0  0  0
    2.2517    1.5392    0.0000 C   0  0  0  0  0  0  0  0  0  0  0  0
    1.9856    0.0000    0.0000 N   0  0  0  0  0  0  0  0  0  0  0  0
    3.3856    0.0000    0.0000 S   0  0  0  0  0  0  0  0  0  0  0  0
    3.3856    1.0000    0.0000 O   0  0  0  0  0  0  0  0  0  0  0  0
    3.3856   -1.0000    0.0000 O   0  0  0  0  0  0  0  0  0  0  0  0
    4.7856    0.0000    0.0000 N   0  0  0  0  0  0  0  0  0  0  0  0
    5.3856   -1.0392    0.0000 C   0  0  0  0  0  0  0  0  0  0  0  0
    4.5196   -1.5392    0.0000 C   0  0  0  0  0  0  0  0  0  0  0  0
    6.2517   -0.5392    0.0000 C   0  0  0  0  0  0  0  0  0  0  0  0
    5.8856   -1.9053    0.0000 C   0  0  0  0  0  0  0  0  0  0  0  0
  1  2  1  0  0  0  0
  2  3  1  0  0  0  0
  2  4  1  0  0  0  0
  2  5  1  0  0  0  0
  5  6  1  0  0  0  0
  6  7  2  0  0  0  0
  6  8  2  0  0  0  0
  6  9  1  0  0  0  0
  9 10  1  0  0  0  0
 10 11  1  0  0  0  0
 10 12  1  0  0  0  0
 10 13  1  0  0  0  0
M  END
>  <EXTREG>  (ZINC00087547)
ZINC00087547

>  <LOGBIO>
2.5000

$$$$
ZINC00088637
  -MTS-   02131516542D 0   0.00000     0.00000     0

 21 23  0  0  1  0  0  0  0  0999 V2000
    4.5246    0.4998    0.0000 C   0  0  0  0  0  0  0  0  0  0  0  0
    3.9360    1.3082    0.0000 C   0  0  0  0  0  0  0  0  0  0  0  0
    4.2460    2.2682    0.0000 N   0  0  0  0  0  0  0  0  0  0  0  0
    3.4360    2.8482    0.0000 N   0  0  0  0  0  0  0  0  0  0  0  0
    2.6260    2.2682    0.0000 C   0  0  0  0  0  0  0  0  0  0  0  0
    1.6468    2.4709    0.0000 N   0  0  0  0  0  0  0  0  0  0  0  0
    0.9786    1.7270    0.0000 C   0  0  0  0  0  0  0  0  0  0  0  0
    0.0000    1.9327    0.0000 O   0  0  0  0  0  0  0  0  0  0  0  0
    1.2917    0.7737    0.0000 C   0  0  0  0  0  0  0  0  0  0  0  0
    2.2657    0.5710    0.0000 C   0  0  2  0  0  0  0  0  0  0  0  0
    2.6361   -0.5704    0.0000 C   0  0  0  0  0  0  0  0  0  0  0  0
    3.6174   -0.7803    0.0000 C   0  0  0  0  0  0  0  0  0  0  0  0
    3.9225   -1.7271    0.0000 C   0  0  0  0  0  0  0  0  0  0  0  0
    3.2539   -2.4707    0.0000 C   0  0  0  0  0  0  0  0  0  0  0  0
    2.2801   -2.2675    0.0000 C   0  0  0  0  0  0  0  0  0  0  0  0
    1.9675   -1.3140    0.0000 C   0  0  0  0  0  0  0  0  0  0  0  0
    0.7933   -1.0665    0.0000 N   0  3  0  0  0  0  0  0  0  0  0  0
    0.6066   -0.4963    0.0000 O   0  5  0  0  0  0  0  0  0  0  0  0
    0.1285   -1.8065    0.0000 O   0  0  0  0  0  0  0  0  0  0  0  0
    2.9360    1.3082    0.0000 C   0  0  0  0  0  0  0  0  0  0  0  0
    1.8650    0.1243    0.0000 H   0  0  0  0  0  0  0  0  0  0  0  0
  1  2  1  0  0  0  0
  2  3  1  0  0  0  0
  3  4  1  0  0  0  0
  4  5  2  0  0  0  0
  5  6  1  0  0  0  0
  6  7  1  0  0  0  0
  7  8  2  0  0  0  0
  7  9  1  0  0  0  0
  9 10  1  0  0  0  0
 10 21  1  6  0  0  0
 10 11  1  1  0  0  0
 11 12  2  0  0  0  0
 12 13  1  0  0  0  0
 13 14  2  0  0  0  0
 14 15  1  0  0  0  0
 15 16  2  0  0  0  0
 16 11  1  0  0  0  0
 16 17  1  0  0  0  0
 17 18  1  0  0  0  0
 17 19  2  0  0  0  0
 10 20  1  0  0  0  0
 20  2  2  0  0  0  0
 20  5  1  0  0  0  0
M  CHG  2  17   1  18  -1
M  END
>  <EXTREG>  (ZINC00088637)
ZINC00088637

>  <LOGBIO>
2.5000

$$$$
ZINC00089878
  -MTS-   02131516542D 0   0.00000     0.00000     0

 25 28  0  0  1  0  0  0  0  0999 V2000
    9.1839   -1.4264    0.0000 C   0  0  0  0  0  0  0  0  0  0  0  0
    8.3139   -0.9264    0.0000 C   0  0  0  0  0  0  0  0  0  0  0  0
    7.4539   -1.4264    0.0000 C   0  0  2  0  0  0  0  0  0  0  0  0
    7.4539   -2.4264    0.0000 C   0  0  0  0  0  0  0  0  0  0  0  0
    8.3139   -2.9264    0.0000 C   0  0  0  0  0  0  0  0  0  0  0  0
    9.1839   -2.4264    0.0000 C   0  0  0  0  0  0  0  0  0  0  0  0
    6.5871   -0.9277    0.0000 C   0  0  0  0  0  0  0  0  0  0  0  0
    6.5846    0.0757    0.0000 O   0  0  0  0  0  0  0  0  0  0  0  0
    5.7213    0.5701    0.0000 C   0  0  0  0  0  0  0  0  0  0  0  0
    4.8556    0.0696    0.0000 C   0  0  0  0  0  0  0  0  0  0  0  0
    4.8531   -0.9252    0.0000 C   0  0  0  0  0  0  0  0  0  0  0  0
    5.7214   -1.4281    0.0000 O   0  0  0  0  0  0  0  0  0  0  0  0
    3.9903   -0.4317    0.0000 C   0  0  0  0  0  0  0  0  0  0  0  0
    3.1225    0.0652    0.0000 O   0  0  0  0  0  0  0  0  0  0  0  0
    3.1209    1.0687    0.0000 C   0  0  0  0  0  0  0  0  0  0  0  0
    3.9822    1.5665    0.0000 O   0  0  0  0  0  0  0  0  0  0  0  0
    4.8500    1.0696    0.0000 C   0  0  0  0  0  0  0  0  0  0  0  0
    2.2544    1.5678    0.0000 C   0  0  2  0  0  0  0  0  0  0  0  0
    2.2523    2.5712    0.0000 C   0  0  0  0  0  0  0  0  0  0  0  0
    1.3893    3.0660    0.0000 C   0  0  0  0  0  0  0  0  0  0  0  0
    0.5233    2.5659    0.0000 C   0  0  0  0  0  0  0  0  0  0  0  0
    0.5203    1.5711    0.0000 C   0  0  0  0  0  0  0  0  0  0  0  0
    1.3884    1.0677    0.0000 C   0  0  0  0  0  0  0  0  0  0  0  0
    2.7735    1.8686    0.0000 H   0  0  0  0  0  0  0  0  0  0  0  0
    7.4525   -0.8264    0.0000 H   0  0  0  0  0  0  0  0  0  0  0  0
  1  2  1  0  0  0  0
  2  3  1  0  0  0  0
  3 25  1  1  0  0  0
  3  4  1  0  0  0  0
  4  5  1  0  0  0  0
  5  6  2  0  0  0  0
  6  1  1  0  0  0  0
  3  7  1  6  0  0  0
  7  8  1  0  0  0  0
  8  9  1  0  0  0  0
  9 10  1  0  0  0  0
 10 11  1  0  0  0  0
 11 12  1  0  0  0  0
 12  7  1  0  0  0  0
 10 13  1  0  0  0  0
 13 14  1  0  0  0  0
 14 15  1  0  0  0  0
 15 16  1  0  0  0  0
 16 17  1  0  0  0  0
 17 10  1  0  0  0  0
 18 15  1  1  0  0  0
 18 24  1  6  0  0  0
 18 19  1  0  0  0  0
 19 20  1  0  0  0  0
 20 21  1  0  0  0  0
 21 22  2  0  0  0  0
 22 23  1  0  0  0  0
 23 18  1  0  0  0  0
M  END
>  <EXTREG>  (ZINC00089878)
ZINC00089878

>  <LOGBIO>
2.5000

$$$$
ZINC00090513
  -MTS-   02131516542D 0   0.00000     0.00000     0

 21 22  0  0  0  0  0  0  0  0999 V2000
    0.0000    3.2072    0.0000 F   0  0  0  0  0  0  0  0  0  0  0  0
    0.8640    2.7037    0.0000 C   0  0  0  0  0  0  0  0  0  0  0  0
    1.7355    3.2011    0.0000 C   0  0  0  0  0  0  0  0  0  0  0  0
    2.5940    2.6985    0.0000 C   0  0  0  0  0  0  0  0  0  0  0  0
    2.5910    1.6985    0.0000 C   0  0  0  0  0  0  0  0  0  0  0  0
    3.4562    1.1972    0.0000 O   0  0  0  0  0  0  0  0  0  0  0  0
    3.4547    0.1972    0.0000 C   0  0  0  0  0  0  0  0  0  0  0  0
    2.5855   -0.3041    0.0000 C   0  0  0  0  0  0  0  0  0  0  0  0
    2.5860   -1.2989    0.0000 C   0  0  0  0  0  0  0  0  0  0  0  0
    3.4507   -1.8011    0.0000 C   0  0  0  0  0  0  0  0  0  0  0  0
    4.3150   -1.3084    0.0000 C   0  0  0  0  0  0  0  0  0  0  0  0
    4.3195   -0.3050    0.0000 C   0  0  0  0  0  0  0  0  0  0  0  0
    5.1873    0.1920    0.0000 N   0  3  0  0  0  0  0  0  0  0  0  0
    6.0548   -0.3123    0.0000 O   0  5  0  0  0  0  0  0  0  0  0  0
    5.1913    1.1867    0.0000 O   0  0  0  0  0  0  0  0  0  0  0  0
    3.4467   -2.8011    0.0000 C   0  0  0  0  0  0  0  0  0  0  0  0
    4.4467   -2.8051    0.0000 F   0  0  0  0  0  0  0  0  0  0  0  0
    2.4467   -2.7970    0.0000 F   0  0  0  0  0  0  0  0  0  0  0  0
    3.4427   -3.8011    0.0000 F   0  0  0  0  0  0  0  0  0  0  0  0
    1.7295    1.2011    0.0000 C   0  0  0  0  0  0  0  0  0  0  0  0
    0.8610    1.7037    0.0000 C   0  0  0  0  0  0  0  0  0  0  0  0
  1  2  1  0  0  0  0
  2  3  2  0  0  0  0
  3  4  1  0  0  0  0
  4  5  2  0  0  0  0
  5  6  1  0  0  0  0
  6  7  1  0  0  0  0
  7  8  2  0  0  0  0
  8  9  1  0  0  0  0
  9 10  2  0  0  0  0
 10 11  1  0  0  0  0
 11 12  2  0  0  0  0
 12  7  1  0  0  0  0
 12 13  1  0  0  0  0
 13 14  1  0  0  0  0
 13 15  2  0  0  0  0
 10 16  1  0  0  0  0
 16 17  1  0  0  0  0
 16 18  1  0  0  0  0
 16 19  1  0  0  0  0
  5 20  1  0  0  0  0
 20 21  2  0  0  0  0
 21  2  1  0  0  0  0
M  CHG  2  13   1  14  -1
M  END
>  <EXTREG>  (ZINC00090513)
ZINC00090513

>  <LOGBIO>
2.5000

$$$$
ZINC00090959
  -MTS-   02131516542D 0   0.00000     0.00000     0

 17 18  0  0  0  0  0  0  0  0999 V2000
    5.2356    0.3824    0.0000 C   0  0  0  0  0  0  0  0  0  0  0  0
    4.6470    1.1908    0.0000 N   0  0  0  0  0  0  0  0  0  0  0  0
    4.9570    2.1508    0.0000 C   0  0  0  0  0  0  0  0  0  0  0  0
    5.9067    2.4640    0.0000 S   0  0  0  0  0  0  0  0  0  0  0  0
    4.1470    2.7308    0.0000 N   0  0  0  0  0  0  0  0  0  0  0  0
    3.3370    2.1508    0.0000 N   0  0  0  0  0  0  0  0  0  0  0  0
    3.6470    1.1908    0.0000 C   0  0  0  0  0  0  0  0  0  0  0  0
    3.0585    0.3824    0.0000 C   0  0  0  0  0  0  0  0  0  0  0  0
    2.0606    0.4872    0.0000 C   0  0  0  0  0  0  0  0  0  0  0  0
    1.4767   -0.3183    0.0000 C   0  0  0  0  0  0  0  0  0  0  0  0
    1.8818   -1.2326    0.0000 C   0  0  0  0  0  0  0  0  0  0  0  0
    2.8706   -1.3415    0.0000 C   0  0  0  0  0  0  0  0  0  0  0  0
    3.4635   -0.5320    0.0000 C   0  0  0  0  0  0  0  0  0  0  0  0
    1.2912   -2.0396    0.0000 C   0  0  0  0  0  0  0  0  0  0  0  0
    2.0982   -2.6302    0.0000 C   0  0  0  0  0  0  0  0  0  0  0  0
    0.4842   -1.4491    0.0000 C   0  0  0  0  0  0  0  0  0  0  0  0
    0.7007   -2.8466    0.0000 C   0  0  0  0  0  0  0  0  0  0  0  0
  1  2  1  0  0  0  0
  2  3  1  0  0  0  0
  3  4  2  0  0  0  0
  3  5  1  0  0  0  0
  5  6  1  0  0  0  0
  6  7  2  0  0  0  0
  7  2  1  0  0  0  0
  7  8  1  0  0  0  0
  8  9  2  0  0  0  0
  9 10  1  0  0  0  0
 10 11  2  0  0  0  0
 11 12  1  0  0  0  0
 12 13  2  0  0  0  0
 13  8  1  0  0  0  0
 11 14  1  0  0  0  0
 14 15  1  0  0  0  0
 14 16  1  0  0  0  0
 14 17  1  0  0  0  0
M  END
>  <EXTREG>  (ZINC00090959)
ZINC00090959

>  <LOGBIO>
2.5000

$$$$
ZINC00091089
  -MTS-   02131516542D 0   0.00000     0.00000     0

 20 22  0  0  0  0  0  0  0  0999 V2000
    6.4935   -2.8842    0.0000 F   0  0  0  0  0  0  0  0  0  0  0  0
    5.9029   -2.0772    0.0000 C   0  0  0  0  0  0  0  0  0  0  0  0
    5.0959   -2.6677    0.0000 F   0  0  0  0  0  0  0  0  0  0  0  0
    6.7099   -1.4866    0.0000 F   0  0  0  0  0  0  0  0  0  0  0  0
    5.3124   -1.2702    0.0000 C   0  0  0  0  0  0  0  0  0  0  0  0
    5.7165   -0.3517    0.0000 C   0  0  0  0  0  0  0  0  0  0  0  0
    5.1274    0.4499    0.0000 C   0  0  0  0  0  0  0  0  0  0  0  0
    4.1331    0.3430    0.0000 C   0  0  0  0  0  0  0  0  0  0  0  0
    3.7279   -0.5656    0.0000 C   0  0  0  0  0  0  0  0  0  0  0  0
    4.3181   -1.3771    0.0000 C   0  0  0  0  0  0  0  0  0  0  0  0
    3.5446    1.1515    0.0000 C   0  0  0  0  0  0  0  0  0  0  0  0
    3.8546    2.1115    0.0000 N   0  0  0  0  0  0  0  0  0  0  0  0
    3.0446    2.6915    0.0000 N   0  0  0  0  0  0  0  0  0  0  0  0
    2.2346    2.1115    0.0000 C   0  0  0  0  0  0  0  0  0  0  0  0
    1.2554    2.3142    0.0000 C   0  0  0  0  0  0  0  0  0  0  0  0
    0.5872    1.5702    0.0000 C   0  0  0  0  0  0  0  0  0  0  0  0
    0.9003    0.6169    0.0000 C   0  0  0  0  0  0  0  0  0  0  0  0
    1.8742    0.4142    0.0000 C   0  0  0  0  0  0  0  0  0  0  0  0
    2.1829   -0.5370    0.0000 Cl  0  0  0  0  0  0  0  0  0  0  0  0
    2.5446    1.1515    0.0000 N   0  0  0  0  0  0  0  0  0  0  0  0
  1  2  1  0  0  0  0
  2  3  1  0  0  0  0
  2  4  1  0  0  0  0
  2  5  1  0  0  0  0
  5  6  2  0  0  0  0
  6  7  1  0  0  0  0
  7  8  2  0  0  0  0
  8  9  1  0  0  0  0
  9 10  2  0  0  0  0
 10  5  1  0  0  0  0
  8 11  1  0  0  0  0
 11 12  2  0  0  0  0
 12 13  1  0  0  0  0
 13 14  2  0  0  0  0
 14 15  1  0  0  0  0
 15 16  2  0  0  0  0
 16 17  1  0  0  0  0
 17 18  2  0  0  0  0
 18 19  1  0  0  0  0
 18 20  1  0  0  0  0
 20 11  1  0  0  0  0
 20 14  1  0  0  0  0
M  END
>  <EXTREG>  (ZINC00091089)
ZINC00091089

>  <LOGBIO>
2.5000

$$$$
ZINC00092276
  -MTS-   02131516542D 0   0.00000     0.00000     0

 21 22  0  0  0  0  0  0  0  0999 V2000
    7.4482    3.4538    0.0000 F   0  0  0  0  0  0  0  0  0  0  0  0
    6.5827    2.9530    0.0000 C   0  0  0  0  0  0  0  0  0  0  0  0
    5.7127    3.4530    0.0000 C   0  0  0  0  0  0  0  0  0  0  0  0
    4.8527    2.9530    0.0000 C   0  0  0  0  0  0  0  0  0  0  0  0
    4.8527    1.9530    0.0000 C   0  0  0  0  0  0  0  0  0  0  0  0
    3.9859    1.4543    0.0000 N   0  0  0  0  0  0  0  0  0  0  0  0
    3.9844    0.4508    0.0000 C   0  0  0  0  0  0  0  0  0  0  0  0
    4.8494   -0.0509    0.0000 O   0  0  0  0  0  0  0  0  0  0  0  0
    3.1216   -0.0444    0.0000 C   0  0  0  0  0  0  0  0  0  0  0  0
    3.1201   -1.0478    0.0000 O   0  0  0  0  0  0  0  0  0  0  0  0
    2.2533   -1.5465    0.0000 C   0  0  0  0  0  0  0  0  0  0  0  0
    1.3846   -1.0443    0.0000 C   0  0  0  0  0  0  0  0  0  0  0  0
    0.5233   -1.5422    0.0000 C   0  0  0  0  0  0  0  0  0  0  0  0
    0.5208   -2.5422    0.0000 C   0  0  0  0  0  0  0  0  0  0  0  0
    1.3796   -3.0443    0.0000 C   0  0  0  0  0  0  0  0  0  0  0  0
    2.2508   -2.5465    0.0000 C   0  0  0  0  0  0  0  0  0  0  0  0
    3.1151   -3.0495    0.0000 N   0  3  0  0  0  0  0  0  0  0  0  0
    3.1121   -4.0530    0.0000 O   0  5  0  0  0  0  0  0  0  0  0  0
    3.9786   -2.5556    0.0000 O   0  0  0  0  0  0  0  0  0  0  0  0
    5.7127    1.4530    0.0000 C   0  0  0  0  0  0  0  0  0  0  0  0
    6.5827    1.9530    0.0000 C   0  0  0  0  0  0  0  0  0  0  0  0
  1  2  1  0  0  0  0
  2  3  2  0  0  0  0
  3  4  1  0  0  0  0
  4  5  2  0  0  0  0
  5  6  1  0  0  0  0
  6  7  1  0  0  0  0
  7  8  2  0  0  0  0
  7  9  1  0  0  0  0
  9 10  1  0  0  0  0
 10 11  1  0  0  0  0
 11 12  2  0  0  0  0
 12 13  1  0  0  0  0
 13 14  2  0  0  0  0
 14 15  1  0  0  0  0
 15 16  2  0  0  0  0
 16 11  1  0  0  0  0
 16 17  1  0  0  0  0
 17 18  1  0  0  0  0
 17 19  2  0  0  0  0
  5 20  1  0  0  0  0
 20 21  2  0  0  0  0
 21  2  1  0  0  0  0
M  CHG  2  17   1  18  -1
M  END
>  <EXTREG>  (ZINC00092276)
ZINC00092276

>  <LOGBIO>
2.5000

$$$$
ZINC00092560
  -MTS-   02131516542D 0   0.00000     0.00000     0

 17 19  0  0  0  0  0  0  0  0999 V2000
    2.2280   -1.3169    0.0000 Cl  0  0  0  0  0  0  0  0  0  0  0  0
    3.2280   -1.3147    0.0000 C   0  0  0  0  0  0  0  0  0  0  0  0
    3.7332   -2.1817    0.0000 C   0  0  0  0  0  0  0  0  0  0  0  0
    4.7279   -2.1768    0.0000 C   0  0  0  0  0  0  0  0  0  0  0  0
    5.2262   -1.3097    0.0000 C   0  0  0  0  0  0  0  0  0  0  0  0
    4.7280   -0.4477    0.0000 C   0  0  0  0  0  0  0  0  0  0  0  0
    5.0380    0.5123    0.0000 N   0  0  0  0  0  0  0  0  0  0  0  0
    4.2280    1.0923    0.0000 N   0  0  0  0  0  0  0  0  0  0  0  0
    3.4180    0.5123    0.0000 C   0  0  0  0  0  0  0  0  0  0  0  0
    3.7280   -0.4477    0.0000 N   0  0  0  0  0  0  0  0  0  0  0  0
    2.4683    0.8254    0.0000 C   0  0  0  0  0  0  0  0  0  0  0  0
    1.7190    0.1580    0.0000 C   0  0  0  0  0  0  0  0  0  0  0  0
    0.7749    0.4715    0.0000 C   0  0  0  0  0  0  0  0  0  0  0  0
    0.5703    1.4503    0.0000 C   0  0  0  0  0  0  0  0  0  0  0  0
    1.3098    2.1157    0.0000 C   0  0  0  0  0  0  0  0  0  0  0  0
    2.2637    1.8043    0.0000 C   0  0  0  0  0  0  0  0  0  0  0  0
    3.0084    2.4717    0.0000 Cl  0  0  0  0  0  0  0  0  0  0  0  0
  1  2  1  0  0  0  0
  2  3  2  0  0  0  0
  3  4  1  0  0  0  0
  4  5  2  0  0  0  0
  5  6  1  0  0  0  0
  6  7  2  0  0  0  0
  7  8  1  0  0  0  0
  8  9  2  0  0  0  0
  9 10  1  0  0  0  0
 10  2  1  0  0  0  0
 10  6  1  0  0  0  0
  9 11  1  0  0  0  0
 11 12  2  0  0  0  0
 12 13  1  0  0  0  0
 13 14  2  0  0  0  0
 14 15  1  0  0  0  0
 15 16  2  0  0  0  0
 16 11  1  0  0  0  0
 16 17  1  0  0  0  0
M  END
>  <EXTREG>  (ZINC00092560)
ZINC00092560

>  <LOGBIO>
2.5000

$$$$
ZINC00093346
  -MTS-   02131516542D 0   0.00000     0.00000     0

 14 15  0  0  1  0  0  0  0  0999 V2000
    4.6531   -0.6419    0.0000 C   0  0  0  0  0  0  0  0  0  0  0  0
    4.2467   -1.5594    0.0000 C   0  0  0  0  0  0  0  0  0  0  0  0
    3.2575   -1.6643    0.0000 C   0  0  0  0  0  0  0  0  0  0  0  0
    2.6690   -0.8558    0.0000 N   0  0  0  0  0  0  0  0  0  0  0  0
    2.9790    0.1042    0.0000 C   0  0  0  0  0  0  0  0  0  0  0  0
    3.9287    0.4173    0.0000 O   0  0  0  0  0  0  0  0  0  0  0  0
    2.1690    0.6842    0.0000 C   0  0  2  0  0  0  0  0  0  0  0  0
    1.8590    1.6442    0.0000 C   0  0  0  0  0  0  0  0  0  0  0  0
    0.8590    1.6442    0.0000 C   0  0  0  0  0  0  0  0  0  0  0  0
    0.5490    0.6842    0.0000 C   0  0  0  0  0  0  0  0  0  0  0  0
    1.3590    0.1042    0.0000 N   0  0  0  0  0  0  0  0  0  0  0  0
    1.6690   -0.8558    0.0000 C   0  0  0  0  0  0  0  0  0  0  0  0
    1.0805   -1.6643    0.0000 S   0  0  0  0  0  0  0  0  0  0  0  0
    2.6535    1.0381    0.0000 H   0  0  0  0  0  0  0  0  0  0  0  0
  1  2  2  0  0  0  0
  2  3  1  0  0  0  0
  3  4  1  0  0  0  0
  4  5  1  0  0  0  0
  5  6  2  0  0  0  0
  7  5  1  1  0  0  0
  7 14  1  6  0  0  0
  7  8  1  0  0  0  0
  8  9  1  0  0  0  0
  9 10  1  0  0  0  0
 10 11  1  0  0  0  0
 11  7  1  0  0  0  0
 11 12  1  0  0  0  0
 12  4  1  0  0  0  0
 12 13  2  0  0  0  0
M  END
>  <EXTREG>  (ZINC00093346)
ZINC00093346

>  <LOGBIO>
2.5000

$$$$
ZINC00093669
  -MTS-   02131516542D 0   0.00000     0.00000     0

 14 14  0  0  1  0  0  0  0  0999 V2000
    1.7394   -2.9559    0.0000 C   0  0  0  0  0  0  0  0  0  0  0  0
    2.6527   -2.5486    0.0000 C   0  0  0  0  0  0  0  0  0  0  0  0
    2.7566   -1.5540    0.0000 C   0  0  2  0  0  0  0  0  0  0  0  0
    3.7350   -1.7607    0.0000 C   0  0  0  0  0  0  0  0  0  0  0  0
    3.0666   -0.5940    0.0000 N   0  0  0  0  0  0  0  0  0  0  0  0
    2.2566   -0.0140    0.0000 N   0  0  0  0  0  0  0  0  0  0  0  0
    2.2566    0.9860    0.0000 C   0  0  0  0  0  0  0  0  0  0  0  0
    1.3876    1.4877    0.0000 C   0  0  0  0  0  0  0  0  0  0  0  0
    1.3886    2.4825    0.0000 C   0  0  0  0  0  0  0  0  0  0  0  0
    0.5196    2.9842    0.0000 C   0  0  0  0  0  0  0  0  0  0  0  0
    2.2549    2.9821    0.0000 C   0  0  0  0  0  0  0  0  0  0  0  0
    1.4466   -0.5940    0.0000 C   0  0  0  0  0  0  0  0  0  0  0  0
    0.4969   -0.2808    0.0000 S   0  0  0  0  0  0  0  0  0  0  0  0
    1.7566   -1.5540    0.0000 N   0  0  0  0  0  0  0  0  0  0  0  0
  1  2  1  0  0  0  0
  3  2  1  1  0  0  0
  3  4  1  6  0  0  0
  3  5  1  0  0  0  0
  5  6  1  0  0  0  0
  6  7  1  0  0  0  0
  7  8  1  0  0  0  0
  8  9  1  0  0  0  0
  9 10  1  0  0  0  0
  9 11  1  0  0  0  0
  6 12  1  0  0  0  0
 12 13  2  0  0  0  0
 12 14  1  0  0  0  0
 14  3  1  0  0  0  0
M  END
>  <EXTREG>  (ZINC00093669)
ZINC00093669

>  <LOGBIO>
2.5000

$$$$
ZINC00094475
  -MTS-   02131516542D 0   0.00000     0.00000     0

 19 20  0  0  0  0  0  0  0  0999 V2000
    3.8088    2.3018    0.0000 O   0  0  0  0  0  0  0  0  0  0  0  0
    3.2887    2.6010    0.0000 C   0  0  0  0  0  0  0  0  0  0  0  0
    3.2882    3.5958    0.0000 O   0  0  0  0  0  0  0  0  0  0  0  0
    2.2501    2.0000    0.0000 C   0  0  0  0  0  0  0  0  0  0  0  0
    1.3801    2.5000    0.0000 C   0  0  0  0  0  0  0  0  0  0  0  0
    0.5201    2.0000    0.0000 N   0  0  0  0  0  0  0  0  0  0  0  0
    0.5201    1.0000    0.0000 C   0  0  0  0  0  0  0  0  0  0  0  0
    1.3801    0.5000    0.0000 C   0  0  0  0  0  0  0  0  0  0  0  0
    2.2501    1.0000    0.0000 C   0  0  0  0  0  0  0  0  0  0  0  0
    3.2887    0.3989    0.0000 C   0  0  0  0  0  0  0  0  0  0  0  0
    4.1585    0.8993    0.0000 O   0  0  0  0  0  0  0  0  0  0  0  0
    3.2882   -0.5958    0.0000 N   0  0  0  0  0  0  0  0  0  0  0  0
    4.1540   -1.0962    0.0000 C   0  0  0  0  0  0  0  0  0  0  0  0
    5.0238   -0.5958    0.0000 C   0  0  0  0  0  0  0  0  0  0  0  0
    5.8840   -1.0953    0.0000 C   0  0  0  0  0  0  0  0  0  0  0  0
    5.8846   -2.0953    0.0000 C   0  0  0  0  0  0  0  0  0  0  0  0
    5.0248   -2.5958    0.0000 C   0  0  0  0  0  0  0  0  0  0  0  0
    5.0278   -3.5958    0.0000 F   0  0  0  0  0  0  0  0  0  0  0  0
    4.1546   -2.0962    0.0000 C   0  0  0  0  0  0  0  0  0  0  0  0
  1  2  1  0  0  0  0
  2  3  2  0  0  0  0
  2  4  1  0  0  0  0
  4  5  2  0  0  0  0
  5  6  1  0  0  0  0
  6  7  2  0  0  0  0
  7  8  1  0  0  0  0
  8  9  2  0  0  0  0
  9  4  1  0  0  0  0
  9 10  1  0  0  0  0
 10 11  2  0  0  0  0
 10 12  1  0  0  0  0
 12 13  1  0  0  0  0
 13 14  2  0  0  0  0
 14 15  1  0  0  0  0
 15 16  2  0  0  0  0
 16 17  1  0  0  0  0
 17 18  1  0  0  0  0
 17 19  2  0  0  0  0
 19 13  1  0  0  0  0
M  END
>  <EXTREG>  (ZINC00094475)
ZINC00094475

>  <LOGBIO>
2.5000

$$$$
ZINC00094595
  -MTS-   02131516542D 0   0.00000     0.00000     0

 15 16  0  0  0  0  0  0  0  0999 V2000
    0.5188    0.3537    0.0000 C   0  0  0  0  0  0  0  0  0  0  0  0
    1.0229   -0.5140    0.0000 N   0  0  0  0  0  0  0  0  0  0  0  0
    0.5270   -1.3763    0.0000 C   0  0  0  0  0  0  0  0  0  0  0  0
    2.0229   -0.5117    0.0000 S   0  0  0  0  0  0  0  0  0  0  0  0
    2.0207    0.4883    0.0000 O   0  0  0  0  0  0  0  0  0  0  0  0
    2.0251   -1.5117    0.0000 O   0  0  0  0  0  0  0  0  0  0  0  0
    3.0229   -0.5095    0.0000 C   0  0  0  0  0  0  0  0  0  0  0  0
    3.5281   -1.3765    0.0000 C   0  0  0  0  0  0  0  0  0  0  0  0
    4.5228   -1.3716    0.0000 C   0  0  0  0  0  0  0  0  0  0  0  0
    5.0211   -0.5045    0.0000 C   0  0  0  0  0  0  0  0  0  0  0  0
    4.5229    0.3575    0.0000 C   0  0  0  0  0  0  0  0  0  0  0  0
    4.8329    1.3175    0.0000 N   0  0  0  0  0  0  0  0  0  0  0  0
    4.0229    1.8975    0.0000 S   0  0  0  0  0  0  0  0  0  0  0  0
    3.2129    1.3175    0.0000 N   0  0  0  0  0  0  0  0  0  0  0  0
    3.5229    0.3575    0.0000 C   0  0  0  0  0  0  0  0  0  0  0  0
  1  2  1  0  0  0  0
  2  3  1  0  0  0  0
  2  4  1  0  0  0  0
  4  5  2  0  0  0  0
  4  6  2  0  0  0  0
  4  7  1  0  0  0  0
  7  8  2  0  0  0  0
  8  9  1  0  0  0  0
  9 10  2  0  0  0  0
 10 11  1  0  0  0  0
 11 12  2  0  0  0  0
 12 13  1  0  0  0  0
 13 14  1  0  0  0  0
 14 15  2  0  0  0  0
 15  7  1  0  0  0  0
 15 11  1  0  0  0  0
M  END
>  <EXTREG>  (ZINC00094595)
ZINC00094595

>  <LOGBIO>
2.5000

$$$$
ZINC00094695
  -MTS-   02131516542D 0   0.00000     0.00000     0

 12 13  0  0  0  0  0  0  0  0999 V2000
    2.7737   -2.4172    0.0000 C   0  0  0  0  0  0  0  0  0  0  0  0
    2.1852   -1.6088    0.0000 N   0  0  0  0  0  0  0  0  0  0  0  0
    2.4952   -0.6488    0.0000 N   0  0  0  0  0  0  0  0  0  0  0  0
    1.6852   -0.0688    0.0000 C   0  0  0  0  0  0  0  0  0  0  0  0
    0.8752   -0.6488    0.0000 C   0  0  0  0  0  0  0  0  0  0  0  0
    1.1852   -1.6088    0.0000 C   0  0  0  0  0  0  0  0  0  0  0  0
    0.5967   -2.4172    0.0000 N   0  0  0  0  0  0  0  0  0  0  0  0
    1.6852    0.9312    0.0000 C   0  0  0  0  0  0  0  0  0  0  0  0
    2.5008    1.5249    0.0000 S   0  0  0  0  0  0  0  0  0  0  0  0
    2.1873    2.4706    0.0000 C   0  0  0  0  0  0  0  0  0  0  0  0
    1.1910    2.4783    0.0000 C   0  0  0  0  0  0  0  0  0  0  0  0
    0.8767    1.5198    0.0000 C   0  0  0  0  0  0  0  0  0  0  0  0
  1  2  1  0  0  0  0
  2  3  1  0  0  0  0
  3  4  2  0  0  0  0
  4  5  1  0  0  0  0
  5  6  2  0  0  0  0
  6  2  1  0  0  0  0
  6  7  1  0  0  0  0
  4  8  1  0  0  0  0
  8  9  1  0  0  0  0
  9 10  1  0  0  0  0
 10 11  2  0  0  0  0
 11 12  1  0  0  0  0
 12  8  2  0  0  0  0
M  END
>  <EXTREG>  (ZINC00094695)
ZINC00094695

>  <LOGBIO>
2.5000

$$$$
ZINC00097557
  -MTS-   02131516542D 0   0.00000     0.00000     0

 15 16  0  0  0  0  0  0  0  0999 V2000
    1.5057   -3.1614    0.0000 O   0  0  0  0  0  0  0  0  0  0  0  0
    1.0000   -2.2947    0.0000 C   0  0  0  0  0  0  0  0  0  0  0  0
    0.0000   -2.2987    0.0000 O   0  0  0  0  0  0  0  0  0  0  0  0
    1.4944   -1.4315    0.0000 C   0  0  0  0  0  0  0  0  0  0  0  0
    0.9887   -0.5647    0.0000 S   0  0  0  0  0  0  0  0  0  0  0  0
    2.4944   -1.4274    0.0000 C   0  0  0  0  0  0  0  0  0  0  0  0
    2.9909   -0.5594    0.0000 C   0  0  0  0  0  0  0  0  0  0  0  0
    3.9943   -0.5544    0.0000 C   0  0  0  0  0  0  0  0  0  0  0  0
    4.4865    0.3101    0.0000 C   0  0  0  0  0  0  0  0  0  0  0  0
    3.9865    1.1746    0.0000 C   0  0  0  0  0  0  0  0  0  0  0  0
    4.2965    2.1346    0.0000 O   0  0  0  0  0  0  0  0  0  0  0  0
    3.4865    2.7146    0.0000 C   0  0  0  0  0  0  0  0  0  0  0  0
    2.6765    2.1346    0.0000 O   0  0  0  0  0  0  0  0  0  0  0  0
    2.9865    1.1746    0.0000 C   0  0  0  0  0  0  0  0  0  0  0  0
    2.4883    0.3051    0.0000 C   0  0  0  0  0  0  0  0  0  0  0  0
  1  2  1  0  0  0  0
  2  3  2  0  0  0  0
  2  4  1  0  0  0  0
  4  5  2  0  0  0  0
  4  6  1  0  0  0  0
  6  7  1  0  0  0  0
  7  8  2  0  0  0  0
  8  9  1  0  0  0  0
  9 10  2  0  0  0  0
 10 11  1  0  0  0  0
 11 12  1  0  0  0  0
 12 13  1  0  0  0  0
 13 14  1  0  0  0  0
 14 10  1  0  0  0  0
 14 15  2  0  0  0  0
 15  7  1  0  0  0  0
M  END
>  <EXTREG>  (ZINC00097557)
ZINC00097557

>  <LOGBIO>
2.5000

$$$$
ZINC00097748
  -MTS-   02131516542D 0   0.00000     0.00000     0

 22 23  0  0  0  0  0  0  0  0999 V2000
    6.5965   -0.8535    0.0000 C   0  0  0  0  0  0  0  0  0  0  0  0
    5.5965   -0.8585    0.0000 O   0  0  0  0  0  0  0  0  0  0  0  0
    5.0922    0.0050    0.0000 C   0  0  0  0  0  0  0  0  0  0  0  0
    5.5888    0.8770    0.0000 C   0  0  0  0  0  0  0  0  0  0  0  0
    5.0854    1.7350    0.0000 C   0  0  0  0  0  0  0  0  0  0  0  0
    4.0854    1.7311    0.0000 C   0  0  0  0  0  0  0  0  0  0  0  0
    3.5833    2.5959    0.0000 O   0  0  0  0  0  0  0  0  0  0  0  0
    4.0811    3.4631    0.0000 C   0  0  0  0  0  0  0  0  0  0  0  0
    3.5888    0.8691    0.0000 C   0  0  0  0  0  0  0  0  0  0  0  0
    4.0922    0.0011    0.0000 C   0  0  0  0  0  0  0  0  0  0  0  0
    2.5888    0.8676    0.0000 C   0  0  0  0  0  0  0  0  0  0  0  0
    2.0854    1.7357    0.0000 O   0  0  0  0  0  0  0  0  0  0  0  0
    2.0922    0.0057    0.0000 C   0  0  0  0  0  0  0  0  0  0  0  0
    2.5956   -0.8623    0.0000 O   0  0  0  0  0  0  0  0  0  0  0  0
    2.0974   -1.7294    0.0000 C   0  0  0  0  0  0  0  0  0  0  0  0
    1.0939   -1.7323    0.0000 C   0  0  0  0  0  0  0  0  0  0  0  0
    0.6000   -2.5958    0.0000 C   0  0  0  0  0  0  0  0  0  0  0  0
    1.1009   -3.4614    0.0000 C   0  0  0  0  0  0  0  0  0  0  0  0
    2.0956   -3.4634    0.0000 C   0  0  0  0  0  0  0  0  0  0  0  0
    2.5982   -2.5949    0.0000 C   0  0  0  0  0  0  0  0  0  0  0  0
    3.5982   -2.5949    0.0000 C   0  0  0  0  0  0  0  0  0  0  0  0
    4.5982   -2.5949    0.0000 N   0  0  0  0  0  0  0  0  0  0  0  0
  1  2  1  0  0  0  0
  2  3  1  0  0  0  0
  3  4  2  0  0  0  0
  4  5  1  0  0  0  0
  5  6  2  0  0  0  0
  6  7  1  0  0  0  0
  7  8  1  0  0  0  0
  6  9  1  0  0  0  0
  9 10  2  0  0  0  0
 10  3  1  0  0  0  0
  9 11  1  0  0  0  0
 11 12  2  0  0  0  0
 11 13  1  0  0  0  0
 13 14  1  0  0  0  0
 14 15  1  0  0  0  0
 15 16  2  0  0  0  0
 16 17  1  0  0  0  0
 17 18  2  0  0  0  0
 18 19  1  0  0  0  0
 19 20  2  0  0  0  0
 20 15  1  0  0  0  0
 20 21  1  0  0  0  0
 21 22  3  0  0  0  0
M  END
>  <EXTREG>  (ZINC00097748)
ZINC00097748

>  <LOGBIO>
2.5000

$$$$
ZINC00098992
  -MTS-   02131516542D 0   0.00000     0.00000     0

 23 24  0  0  0  0  0  0  0  0999 V2000
    0.5208    2.7240    0.0000 C   0  0  0  0  0  0  0  0  0  0  0  0
    1.3888    3.2205    0.0000 O   0  0  0  0  0  0  0  0  0  0  0  0
    2.2529    2.7170    0.0000 C   0  0  0  0  0  0  0  0  0  0  0  0
    3.1244    3.2144    0.0000 C   0  0  0  0  0  0  0  0  0  0  0  0
    3.9828    2.7118    0.0000 C   0  0  0  0  0  0  0  0  0  0  0  0
    3.9798    1.7118    0.0000 C   0  0  0  0  0  0  0  0  0  0  0  0
    4.8451    1.2105    0.0000 N   0  0  0  0  0  0  0  0  0  0  0  0
    4.8436    0.2070    0.0000 C   0  0  0  0  0  0  0  0  0  0  0  0
    3.9808   -0.2882    0.0000 O   0  0  0  0  0  0  0  0  0  0  0  0
    5.7086   -0.2948    0.0000 C   0  0  0  0  0  0  0  0  0  0  0  0
    5.7075   -1.2982    0.0000 C   0  0  0  0  0  0  0  0  0  0  0  0
    6.5690   -1.7956    0.0000 C   0  0  0  0  0  0  0  0  0  0  0  0
    6.5675   -2.7956    0.0000 O   0  0  0  0  0  0  0  0  0  0  0  0
    5.7007   -3.2943    0.0000 C   0  0  0  0  0  0  0  0  0  0  0  0
    7.4366   -1.2982    0.0000 C   0  0  0  0  0  0  0  0  0  0  0  0
    8.3003   -1.8021    0.0000 O   0  0  0  0  0  0  0  0  0  0  0  0
    8.2958   -2.8021    0.0000 C   0  0  0  0  0  0  0  0  0  0  0  0
    7.4426   -0.3035    0.0000 C   0  0  0  0  0  0  0  0  0  0  0  0
    8.3114    0.1918    0.0000 O   0  0  0  0  0  0  0  0  0  0  0  0
    9.1746   -0.3130    0.0000 C   0  0  0  0  0  0  0  0  0  0  0  0
    6.5761    0.2026    0.0000 C   0  0  0  0  0  0  0  0  0  0  0  0
    3.1183    1.2144    0.0000 C   0  0  0  0  0  0  0  0  0  0  0  0
    2.2498    1.7170    0.0000 N   0  0  0  0  0  0  0  0  0  0  0  0
  1  2  1  0  0  0  0
  2  3  1  0  0  0  0
  3  4  2  0  0  0  0
  4  5  1  0  0  0  0
  5  6  2  0  0  0  0
  6  7  1  0  0  0  0
  7  8  1  0  0  0  0
  8  9  2  0  0  0  0
  8 10  1  0  0  0  0
 10 11  2  0  0  0  0
 11 12  1  0  0  0  0
 12 13  1  0  0  0  0
 13 14  1  0  0  0  0
 12 15  2  0  0  0  0
 15 16  1  0  0  0  0
 16 17  1  0  0  0  0
 15 18  1  0  0  0  0
 18 19  1  0  0  0  0
 19 20  1  0  0  0  0
 18 21  2  0  0  0  0
 21 10  1  0  0  0  0
  6 22  1  0  0  0  0
 22 23  2  0  0  0  0
 23  3  1  0  0  0  0
M  END
>  <EXTREG>  (ZINC00098992)
ZINC00098992

>  <LOGBIO>
2.5000

$$$$
ZINC00100049
  -MTS-   02131516542D 0   0.00000     0.00000     0

 13 14  0  0  1  0  0  0  0  0999 V2000
    2.8582    0.2750    0.0000 C   0  0  0  0  0  0  0  0  0  0  0  0
    1.8798    0.4818    0.0000 C   0  0  1  0  0  0  0  0  0  0  0  0
    2.1898    1.4418    0.0000 N   0  0  0  0  0  0  0  0  0  0  0  0
    1.3798    2.0218    0.0000 C   0  0  0  0  0  0  0  0  0  0  0  0
    1.3798    3.0218    0.0000 O   0  0  0  0  0  0  0  0  0  0  0  0
    0.5698    1.4418    0.0000 N   0  0  0  0  0  0  0  0  0  0  0  0
    0.8798    0.4818    0.0000 C   0  0  0  0  0  0  0  0  0  0  0  0
    0.5267   -0.0033    0.0000 O   0  0  0  0  0  0  0  0  0  0  0  0
    1.7343   -0.9107    0.0000 C   0  0  0  0  0  0  0  0  0  0  0  0
    0.8614   -1.4164    0.0000 O   0  0  0  0  0  0  0  0  0  0  0  0
    1.0750   -2.3895    0.0000 C   0  0  0  0  0  0  0  0  0  0  0  0
    2.0650   -2.5007    0.0000 C   0  0  0  0  0  0  0  0  0  0  0  0
    2.4773   -1.5800    0.0000 C   0  0  0  0  0  0  0  0  0  0  0  0
  2  1  1  6  0  0  0
  2  3  1  0  0  0  0
  3  4  1  0  0  0  0
  4  5  2  0  0  0  0
  4  6  1  0  0  0  0
  6  7  1  0  0  0  0
  7  2  1  0  0  0  0
  7  8  2  0  0  0  0
  2  9  1  0  0  0  0
  9 10  1  0  0  0  0
 10 11  1  0  0  0  0
 11 12  2  0  0  0  0
 12 13  1  0  0  0  0
 13  9  2  0  0  0  0
M  END
>  <EXTREG>  (ZINC00100049)
ZINC00100049

>  <LOGBIO>
2.5000

$$$$
ZINC00101655
  -MTS-   02131516542D 0   0.00000     0.00000     0

 20 21  0  0  1  0  0  0  0  0999 V2000
    6.2366   -2.2026    0.0000 O   0  0  0  0  0  0  0  0  0  0  0  0
    6.6435   -1.2853    0.0000 C   0  0  0  0  0  0  0  0  0  0  0  0
    7.6328   -1.1809    0.0000 O   0  0  0  0  0  0  0  0  0  0  0  0
    6.0549   -0.4768    0.0000 C   0  0  1  0  0  0  0  0  0  0  0  0
    6.3649    0.4832    0.0000 C   0  0  0  0  0  0  0  0  0  0  0  0
    5.5549    1.0632    0.0000 S   0  0  0  0  0  0  0  0  0  0  0  0
    4.7449    0.4832    0.0000 C   0  0  2  0  0  0  0  0  0  0  0  0
    5.0549   -0.4768    0.0000 N   0  0  0  0  0  0  0  0  0  0  0  0
    3.7952    0.7964    0.0000 C   0  0  0  0  0  0  0  0  0  0  0  0
    3.5899    1.7786    0.0000 C   0  0  0  0  0  0  0  0  0  0  0  0
    2.6445    2.0882    0.0000 C   0  0  0  0  0  0  0  0  0  0  0  0
    1.8978    1.4230    0.0000 C   0  0  0  0  0  0  0  0  0  0  0  0
    2.0965    0.4483    0.0000 C   0  0  0  0  0  0  0  0  0  0  0  0
    3.0485    0.1312    0.0000 C   0  0  0  0  0  0  0  0  0  0  0  0
    0.9489    1.7386    0.0000 C   0  0  0  0  0  0  0  0  0  0  0  0
    0.6334    0.7896    0.0000 F   0  0  0  0  0  0  0  0  0  0  0  0
    1.2644    2.6875    0.0000 F   0  0  0  0  0  0  0  0  0  0  0  0
    0.0000    2.0541    0.0000 F   0  0  0  0  0  0  0  0  0  0  0  0
    4.6544    1.0763    0.0000 H   0  0  0  0  0  0  0  0  0  0  0  0
    6.6474   -0.3821    0.0000 H   0  0  0  0  0  0  0  0  0  0  0  0
  1  2  1  0  0  0  0
  2  3  2  0  0  0  0
  4  2  1  6  0  0  0
  4 20  1  1  0  0  0
  4  5  1  0  0  0  0
  5  6  1  0  0  0  0
  6  7  1  0  0  0  0
  7 19  1  1  0  0  0
  7  8  1  0  0  0  0
  8  4  1  0  0  0  0
  7  9  1  6  0  0  0
  9 10  2  0  0  0  0
 10 11  1  0  0  0  0
 11 12  2  0  0  0  0
 12 13  1  0  0  0  0
 13 14  2  0  0  0  0
 14  9  1  0  0  0  0
 12 15  1  0  0  0  0
 15 16  1  0  0  0  0
 15 17  1  0  0  0  0
 15 18  1  0  0  0  0
M  END
>  <EXTREG>  (ZINC00101655)
ZINC00101655

>  <LOGBIO>
2.5000

$$$$
ZINC00102012
  -MTS-   02131516542D 0   0.00000     0.00000     0

 25 28  0  0  0  0  0  0  0  0999 V2000
    0.5827    1.8017    0.0000 C   0  0  0  0  0  0  0  0  0  0  0  0
    1.4412    1.2824    0.0000 C   0  0  0  0  0  0  0  0  0  0  0  0
    1.9666    1.5723    0.0000 O   0  0  0  0  0  0  0  0  0  0  0  0
    1.4214    0.2826    0.0000 C   0  0  0  0  0  0  0  0  0  0  0  0
    0.5431   -0.2027    0.0000 C   0  0  0  0  0  0  0  0  0  0  0  0
    0.5253   -1.1973    0.0000 C   0  0  0  0  0  0  0  0  0  0  0  0
    1.3807   -1.7152    0.0000 C   0  0  0  0  0  0  0  0  0  0  0  0
    2.2539   -1.2386    0.0000 C   0  0  0  0  0  0  0  0  0  0  0  0
    2.2768   -0.2354    0.0000 C   0  0  0  0  0  0  0  0  0  0  0  0
    3.3289    0.3418    0.0000 N   0  0  0  0  0  0  0  0  0  0  0  0
    4.2417   -0.0878    0.0000 C   0  0  0  0  0  0  0  0  0  0  0  0
    4.4228   -1.0712    0.0000 O   0  0  0  0  0  0  0  0  0  0  0  0
    4.9288    0.6255    0.0000 C   0  0  1  0  0  0  0  0  0  0  0  0
    5.9388    0.2855    0.0000 C   0  0  1  0  0  0  0  0  0  0  0  0
    5.3988   -0.6845    0.0000 C   0  0  0  0  0  0  0  0  0  0  0  0
    5.5488    1.2155    0.0000 C   0  0  2  0  0  0  0  0  0  0  0  0
    6.3488    1.5655    0.0000 C   0  0  0  0  0  0  0  0  0  0  0  0
    6.8588    0.8655    0.0000 C   0  0  0  0  0  0  0  0  0  0  0  0
    4.4388    1.5355    0.0000 C   0  0  1  0  0  0  0  0  0  0  0  0
    3.4560    1.3336    0.0000 C   0  0  0  0  0  0  0  0  0  0  0  0
    3.0161    1.7417    0.0000 O   0  0  0  0  0  0  0  0  0  0  0  0
    4.4622    2.1351    0.0000 H   0  0  0  0  0  0  0  0  0  0  0  0
    5.5093    1.8142    0.0000 H   0  0  0  0  0  0  0  0  0  0  0  0
    6.3745   -0.1270    0.0000 H   0  0  0  0  0  0  0  0  0  0  0  0
    5.0712    0.0427    0.0000 H   0  0  0  0  0  0  0  0  0  0  0  0
  1  2  1  0  0  0  0
  2  3  2  0  0  0  0
  2  4  1  0  0  0  0
  4  5  2  0  0  0  0
  5  6  1  0  0  0  0
  6  7  2  0  0  0  0
  7  8  1  0  0  0  0
  8  9  2  0  0  0  0
  9  4  1  0  0  0  0
  9 10  1  0  0  0  0
 10 11  1  0  0  0  0
 11 12  2  0  0  0  0
 13 11  1  6  0  0  0
 13 25  1  1  0  0  0
 13 14  1  0  0  0  0
 14 24  1  1  0  0  0
 14 15  1  6  0  0  0
 15 16  1  0  0  0  0
 16 23  1  6  0  0  0
 16 17  1  1  0  0  0
 17 18  2  0  0  0  0
 18 14  1  0  0  0  0
 16 19  1  0  0  0  0
 19 22  1  1  0  0  0
 19 13  1  0  0  0  0
 19 20  1  6  0  0  0
 20 10  1  0  0  0  0
 20 21  2  0  0  0  0
M  END
>  <EXTREG>  (ZINC00102012)
ZINC00102012

>  <LOGBIO>
2.5000

$$$$
ZINC00102352
  -MTS-   02131516542D 0   0.00000     0.00000     0

 20 22  0  0  0  0  0  0  0  0999 V2000
    1.6575   -2.8707    0.0000 C   0  0  0  0  0  0  0  0  0  0  0  0
    2.0616   -1.9560    0.0000 O   0  0  0  0  0  0  0  0  0  0  0  0
    3.0558   -1.8486    0.0000 C   0  0  0  0  0  0  0  0  0  0  0  0
    3.6488   -2.6581    0.0000 C   0  0  0  0  0  0  0  0  0  0  0  0
    4.6376   -2.5492    0.0000 C   0  0  0  0  0  0  0  0  0  0  0  0
    5.0426   -1.6349    0.0000 C   0  0  0  0  0  0  0  0  0  0  0  0
    6.0371   -1.5300    0.0000 Cl  0  0  0  0  0  0  0  0  0  0  0  0
    4.4588   -0.8294    0.0000 C   0  0  0  0  0  0  0  0  0  0  0  0
    3.4608   -0.9343    0.0000 C   0  0  0  0  0  0  0  0  0  0  0  0
    2.8723   -0.1258    0.0000 N   0  0  0  0  0  0  0  0  0  0  0  0
    3.1823    0.8342    0.0000 C   0  0  0  0  0  0  0  0  0  0  0  0
    4.1320    1.1474    0.0000 O   0  0  0  0  0  0  0  0  0  0  0  0
    2.3723    1.4142    0.0000 C   0  0  0  0  0  0  0  0  0  0  0  0
    2.2727    2.4123    0.0000 C   0  0  0  0  0  0  0  0  0  0  0  0
    1.3607    2.8226    0.0000 C   0  0  0  0  0  0  0  0  0  0  0  0
    0.5478    2.2344    0.0000 C   0  0  0  0  0  0  0  0  0  0  0  0
    0.6509    1.2449    0.0000 N   0  0  0  0  0  0  0  0  0  0  0  0
    1.5623    0.8342    0.0000 C   0  0  0  0  0  0  0  0  0  0  0  0
    1.8723   -0.1258    0.0000 C   0  0  0  0  0  0  0  0  0  0  0  0
    1.2838   -0.9343    0.0000 O   0  0  0  0  0  0  0  0  0  0  0  0
  1  2  1  0  0  0  0
  2  3  1  0  0  0  0
  3  4  2  0  0  0  0
  4  5  1  0  0  0  0
  5  6  2  0  0  0  0
  6  7  1  0  0  0  0
  6  8  1  0  0  0  0
  8  9  2  0  0  0  0
  9  3  1  0  0  0  0
  9 10  1  0  0  0  0
 10 11  1  0  0  0  0
 11 12  2  0  0  0  0
 11 13  1  0  0  0  0
 13 14  2  0  0  0  0
 14 15  1  0  0  0  0
 15 16  2  0  0  0  0
 16 17  1  0  0  0  0
 17 18  2  0  0  0  0
 18 13  1  0  0  0  0
 18 19  1  0  0  0  0
 19 10  1  0  0  0  0
 19 20  2  0  0  0  0
M  END
>  <EXTREG>  (ZINC00102352)
ZINC00102352

>  <LOGBIO>
2.5000

$$$$
ZINC00102919
  -MTS-   02131516542D 0   0.00000     0.00000     0

 23 24  0  0  0  0  0  0  0  0999 V2000
    0.8522    2.2576    0.0000 C   0  0  0  0  0  0  0  0  0  0  0  0
    0.8588    3.2610    0.0000 C   0  0  0  0  0  0  0  0  0  0  0  0
    0.0000    3.7631    0.0000 O   0  0  0  0  0  0  0  0  0  0  0  0
    1.7278    3.7558    0.0000 N   0  0  0  0  0  0  0  0  0  0  0  0
    2.5908    3.2506    0.0000 C   0  0  0  0  0  0  0  0  0  0  0  0
    3.4633    3.7463    0.0000 C   0  0  0  0  0  0  0  0  0  0  0  0
    4.3208    3.2420    0.0000 C   0  0  0  0  0  0  0  0  0  0  0  0
    4.3158    2.2420    0.0000 C   0  0  0  0  0  0  0  0  0  0  0  0
    3.4533    1.7463    0.0000 C   0  0  0  0  0  0  0  0  0  0  0  0
    3.4508    0.7463    0.0000 N   0  0  0  0  0  0  0  0  0  0  0  0
    4.3185    0.2424    0.0000 C   0  0  0  0  0  0  0  0  0  0  0  0
    5.1807    0.7385    0.0000 O   0  0  0  0  0  0  0  0  0  0  0  0
    4.3165   -0.7576    0.0000 C   0  0  0  0  0  0  0  0  0  0  0  0
    5.1840   -1.2619    0.0000 C   0  0  0  0  0  0  0  0  0  0  0  0
    5.1800   -2.2567    0.0000 C   0  0  0  0  0  0  0  0  0  0  0  0
    4.3135   -2.7558    0.0000 C   0  0  0  0  0  0  0  0  0  0  0  0
    4.3141   -3.7558    0.0000 C   0  0  0  0  0  0  0  0  0  0  0  0
    3.4510   -2.2602    0.0000 C   0  0  0  0  0  0  0  0  0  0  0  0
    3.4500   -1.2567    0.0000 C   0  0  0  0  0  0  0  0  0  0  0  0
    2.5857   -2.7615    0.0000 N   0  3  0  0  0  0  0  0  0  0  0  0
    2.5867   -3.7649    0.0000 O   0  5  0  0  0  0  0  0  0  0  0  0
    1.7232   -2.2659    0.0000 O   0  0  0  0  0  0  0  0  0  0  0  0
    2.5858    2.2507    0.0000 C   0  0  0  0  0  0  0  0  0  0  0  0
  1  2  1  0  0  0  0
  2  3  2  0  0  0  0
  2  4  1  0  0  0  0
  4  5  1  0  0  0  0
  5  6  2  0  0  0  0
  6  7  1  0  0  0  0
  7  8  2  0  0  0  0
  8  9  1  0  0  0  0
  9 10  1  0  0  0  0
 10 11  1  0  0  0  0
 11 12  2  0  0  0  0
 11 13  1  0  0  0  0
 13 14  2  0  0  0  0
 14 15  1  0  0  0  0
 15 16  2  0  0  0  0
 16 17  1  0  0  0  0
 16 18  1  0  0  0  0
 18 19  2  0  0  0  0
 19 13  1  0  0  0  0
 18 20  1  0  0  0  0
 20 21  1  0  0  0  0
 20 22  2  0  0  0  0
  9 23  2  0  0  0  0
 23  5  1  0  0  0  0
M  CHG  2  20   1  21  -1
M  END
>  <EXTREG>  (ZINC00102919)
ZINC00102919

>  <LOGBIO>
2.5000

$$$$
ZINC00103261
  -MTS-   02131516542D 0   0.00000     0.00000     0

 13 13  0  0  0  0  0  0  0  0999 V2000
    3.4623    1.2004    0.0000 C   0  0  0  0  0  0  0  0  0  0  0  0
    2.5968    0.6996    0.0000 C   0  0  0  0  0  0  0  0  0  0  0  0
    1.7268    1.1996    0.0000 C   0  0  0  0  0  0  0  0  0  0  0  0
    0.8668    0.6996    0.0000 C   0  0  0  0  0  0  0  0  0  0  0  0
    0.0000    1.1983    0.0000 Br  0  0  0  0  0  0  0  0  0  0  0  0
    0.8668   -0.3004    0.0000 C   0  0  0  0  0  0  0  0  0  0  0  0
    1.7268   -0.8004    0.0000 C   0  0  0  0  0  0  0  0  0  0  0  0
    2.5968   -0.3004    0.0000 C   0  0  0  0  0  0  0  0  0  0  0  0
    3.4623   -0.8013    0.0000 O   0  0  0  0  0  0  0  0  0  0  0  0
    4.3318   -0.3004    0.0000 C   0  0  0  0  0  0  0  0  0  0  0  0
    5.1923   -0.7996    0.0000 C   0  0  0  0  0  0  0  0  0  0  0  0
    6.0618   -0.2987    0.0000 O   0  0  0  0  0  0  0  0  0  0  0  0
    5.1908   -1.7996    0.0000 O   0  0  0  0  0  0  0  0  0  0  0  0
  1  2  1  0  0  0  0
  2  3  2  0  0  0  0
  3  4  1  0  0  0  0
  4  5  1  0  0  0  0
  4  6  2  0  0  0  0
  6  7  1  0  0  0  0
  7  8  2  0  0  0  0
  8  2  1  0  0  0  0
  8  9  1  0  0  0  0
  9 10  1  0  0  0  0
 10 11  1  0  0  0  0
 11 12  1  0  0  0  0
 11 13  2  0  0  0  0
M  END
>  <EXTREG>  (ZINC00103261)
ZINC00103261

>  <LOGBIO>
2.5000

$$$$
ZINC00103512
  -MTS-   02131516542D 0   0.00000     0.00000     0

 15 17  0  0  1  0  0  0  0  0999 V2000
    2.8490   -2.5972    0.0000 O   0  0  0  0  0  0  0  0  0  0  0  0
    2.2605   -1.7887    0.0000 C   0  0  0  0  0  0  0  0  0  0  0  0
    2.5705   -0.8287    0.0000 C   0  0  0  0  0  0  0  0  0  0  0  0
    1.7605   -0.2423    0.0000 C   0  0  1  0  0  0  0  0  0  0  0  0
    0.9510    0.3597    0.0000 C   0  0  0  0  0  0  0  0  0  0  0  0
    1.2723    1.3067    0.0000 C   0  0  0  0  0  0  0  0  0  0  0  0
    2.2810    1.2918    0.0000 C   0  0  0  0  0  0  0  0  0  0  0  0
    2.9681    2.0226    0.0000 C   0  0  0  0  0  0  0  0  0  0  0  0
    3.9412    1.7924    0.0000 C   0  0  0  0  0  0  0  0  0  0  0  0
    4.2275    0.8306    0.0000 C   0  0  0  0  0  0  0  0  0  0  0  0
    3.5429    0.1089    0.0000 C   0  0  0  0  0  0  0  0  0  0  0  0
    2.5700    0.3384    0.0000 C   0  0  0  0  0  0  0  0  0  0  0  0
    0.9505   -0.8287    0.0000 C   0  0  0  0  0  0  0  0  0  0  0  0
    0.0000   -0.5181    0.0000 O   0  0  0  0  0  0  0  0  0  0  0  0
    1.2605   -1.7887    0.0000 N   0  0  0  0  0  0  0  0  0  0  0  0
  1  2  2  0  0  0  0
  2  3  1  0  0  0  0
  4  3  1  1  0  0  0
  4  5  1  0  0  0  0
  5  6  1  0  0  0  0
  6  7  1  0  0  0  0
  7  8  2  0  0  0  0
  8  9  1  0  0  0  0
  9 10  2  0  0  0  0
 10 11  1  0  0  0  0
 11 12  2  0  0  0  0
 12  4  1  0  0  0  0
 12  7  1  0  0  0  0
  4 13  1  0  0  0  0
 13 14  2  0  0  0  0
 13 15  1  0  0  0  0
 15  2  1  0  0  0  0
M  END
>  <EXTREG>  (ZINC00103512)
ZINC00103512

>  <LOGBIO>
2.5000

$$$$
ZINC00103662
  -MTS-   02131516542D 0   0.00000     0.00000     0

 21 22  0  0  1  0  0  0  0  0999 V2000
    7.6243    2.5453    0.0000 C   0  0  0  0  0  0  0  0  0  0  0  0
    6.7588    2.0444    0.0000 C   0  0  0  0  0  0  0  0  0  0  0  0
    5.8888    2.5444    0.0000 C   0  0  0  0  0  0  0  0  0  0  0  0
    5.0288    2.0444    0.0000 C   0  0  0  0  0  0  0  0  0  0  0  0
    5.0288    1.0444    0.0000 C   0  0  0  0  0  0  0  0  0  0  0  0
    5.8888    0.5444    0.0000 C   0  0  0  0  0  0  0  0  0  0  0  0
    6.7588    1.0444    0.0000 C   0  0  0  0  0  0  0  0  0  0  0  0
    3.9886    0.4460    0.0000 C   0  0  1  0  0  0  0  0  0  0  0  0
    2.9470    1.0487    0.0000 C   0  0  0  0  0  0  0  0  0  0  0  0
    2.9490    2.0435    0.0000 N   0  3  0  0  0  0  0  0  0  0  0  0
    2.0805    2.5461    0.0000 O   0  5  0  0  0  0  0  0  0  0  0  0
    3.8158    2.5422    0.0000 O   0  0  0  0  0  0  0  0  0  0  0  0
    3.9866   -0.5488    0.0000 S   0  0  0  0  0  0  0  0  0  0  0  0
    3.1196   -1.0470    0.0000 C   0  0  0  0  0  0  0  0  0  0  0  0
    2.2511   -0.5444    0.0000 C   0  0  0  0  0  0  0  0  0  0  0  0
    1.3896   -1.0418    0.0000 C   0  0  0  0  0  0  0  0  0  0  0  0
    1.3865   -2.0418    0.0000 C   0  0  0  0  0  0  0  0  0  0  0  0
    0.5182   -2.5379    0.0000 N   0  0  0  0  0  0  0  0  0  0  0  0
    2.2450   -2.5444    0.0000 C   0  0  0  0  0  0  0  0  0  0  0  0
    3.1165   -2.0470    0.0000 C   0  0  0  0  0  0  0  0  0  0  0  0
    3.9894    1.0460    0.0000 H   0  0  0  0  0  0  0  0  0  0  0  0
  1  2  1  0  0  0  0
  2  3  2  0  0  0  0
  3  4  1  0  0  0  0
  4  5  2  0  0  0  0
  5  6  1  0  0  0  0
  6  7  2  0  0  0  0
  7  2  1  0  0  0  0
  5  8  1  0  0  0  0
  8 21  1  1  0  0  0
  8  9  1  6  0  0  0
  9 10  1  0  0  0  0
 10 11  1  0  0  0  0
 10 12  2  0  0  0  0
  8 13  1  0  0  0  0
 13 14  1  0  0  0  0
 14 15  2  0  0  0  0
 15 16  1  0  0  0  0
 16 17  2  0  0  0  0
 17 18  1  0  0  0  0
 17 19  1  0  0  0  0
 19 20  2  0  0  0  0
 20 14  1  0  0  0  0
M  CHG  2  10   1  11  -1
M  END
>  <EXTREG>  (ZINC00103662)
ZINC00103662

>  <LOGBIO>
2.5000

$$$$
ZINC00105205
  -MTS-   02131516542D 0   0.00000     0.00000     0

 21 21  0  0  0  0  0  0  0  0999 V2000
    6.0601    2.4547    0.0000 C   0  0  0  0  0  0  0  0  0  0  0  0
    6.0605    1.4513    0.0000 C   0  0  0  0  0  0  0  0  0  0  0  0
    6.9228    0.9552    0.0000 O   0  0  0  0  0  0  0  0  0  0  0  0
    5.1950    0.9504    0.0000 C   0  0  0  0  0  0  0  0  0  0  0  0
    4.3250    1.4504    0.0000 C   0  0  0  0  0  0  0  0  0  0  0  0
    3.4650    0.9504    0.0000 C   0  0  0  0  0  0  0  0  0  0  0  0
    2.5982    1.4491    0.0000 O   0  0  0  0  0  0  0  0  0  0  0  0
    1.7300    0.9460    0.0000 C   0  0  0  0  0  0  0  0  0  0  0  0
    0.8682    1.4430    0.0000 C   0  0  0  0  0  0  0  0  0  0  0  0
    0.0000    0.9400    0.0000 F   0  0  0  0  0  0  0  0  0  0  0  0
    0.2246    2.2083    0.0000 F   0  0  0  0  0  0  0  0  0  0  0  0
    1.5104    2.2096    0.0000 F   0  0  0  0  0  0  0  0  0  0  0  0
    3.4650   -0.0496    0.0000 C   0  0  0  0  0  0  0  0  0  0  0  0
    4.3250   -0.5496    0.0000 C   0  0  0  0  0  0  0  0  0  0  0  0
    5.1950   -0.0496    0.0000 C   0  0  0  0  0  0  0  0  0  0  0  0
    6.0605   -0.5505    0.0000 O   0  0  0  0  0  0  0  0  0  0  0  0
    6.0596   -1.5539    0.0000 C   0  0  0  0  0  0  0  0  0  0  0  0
    6.9211   -2.0513    0.0000 C   0  0  0  0  0  0  0  0  0  0  0  0
    6.9201   -3.0547    0.0000 F   0  0  0  0  0  0  0  0  0  0  0  0
    7.9058   -2.2255    0.0000 F   0  0  0  0  0  0  0  0  0  0  0  0
    7.2634   -1.1117    0.0000 F   0  0  0  0  0  0  0  0  0  0  0  0
  1  2  1  0  0  0  0
  2  3  2  0  0  0  0
  2  4  1  0  0  0  0
  4  5  2  0  0  0  0
  5  6  1  0  0  0  0
  6  7  1  0  0  0  0
  7  8  1  0  0  0  0
  8  9  1  0  0  0  0
  9 10  1  0  0  0  0
  9 11  1  0  0  0  0
  9 12  1  0  0  0  0
  6 13  2  0  0  0  0
 13 14  1  0  0  0  0
 14 15  2  0  0  0  0
 15  4  1  0  0  0  0
 15 16  1  0  0  0  0
 16 17  1  0  0  0  0
 17 18  1  0  0  0  0
 18 19  1  0  0  0  0
 18 20  1  0  0  0  0
 18 21  1  0  0  0  0
M  END
>  <EXTREG>  (ZINC00105205)
ZINC00105205

>  <LOGBIO>
2.5000

$$$$
ZINC00105977
  -MTS-   02131516542D 0   0.00000     0.00000     0

 17 18  0  0  1  0  0  0  0  0999 V2000
    0.6654   -1.9264    0.0000 N   0  0  0  0  0  0  0  0  0  0  0  0
    1.0722   -1.0092    0.0000 C   0  0  0  0  0  0  0  0  0  0  0  0
    2.0615   -0.9048    0.0000 C   0  0  0  0  0  0  0  0  0  0  0  0
    2.4683    0.0125    0.0000 C   0  0  1  0  0  0  0  0  0  0  0  0
    3.4576    0.1168    0.0000 C   0  0  0  0  0  0  0  0  0  0  0  0
    4.0457   -0.6920    0.0000 C   0  0  0  0  0  0  0  0  0  0  0  0
    3.6389   -1.6092    0.0000 C   0  0  0  0  0  0  0  0  0  0  0  0
    4.2255   -2.4126    0.0000 C   0  0  0  0  0  0  0  0  0  0  0  0
    5.2201   -2.3087    0.0000 C   0  0  0  0  0  0  0  0  0  0  0  0
    5.6280   -1.4014    0.0000 C   0  0  0  0  0  0  0  0  0  0  0  0
    5.0403   -0.5880    0.0000 C   0  0  0  0  0  0  0  0  0  0  0  0
    1.8798    0.8209    0.0000 C   0  0  0  0  0  0  0  0  0  0  0  0
    2.1898    1.7809    0.0000 O   0  0  0  0  0  0  0  0  0  0  0  0
    1.3798    2.3609    0.0000 C   0  0  0  0  0  0  0  0  0  0  0  0
    0.5698    1.7809    0.0000 C   0  0  0  0  0  0  0  0  0  0  0  0
    0.8798    0.8209    0.0000 C   0  0  0  0  0  0  0  0  0  0  0  0
    1.8717   -0.0510    0.0000 H   0  0  0  0  0  0  0  0  0  0  0  0
  1  2  1  0  0  0  0
  2  3  1  0  0  0  0
  4  3  1  6  0  0  0
  4 17  1  1  0  0  0
  4  5  1  0  0  0  0
  5  6  1  0  0  0  0
  6  7  2  0  0  0  0
  7  8  1  0  0  0  0
  8  9  2  0  0  0  0
  9 10  1  0  0  0  0
 10 11  2  0  0  0  0
 11  6  1  0  0  0  0
  4 12  1  0  0  0  0
 12 13  1  0  0  0  0
 13 14  1  0  0  0  0
 14 15  2  0  0  0  0
 15 16  1  0  0  0  0
 16 12  2  0  0  0  0
M  END
>  <EXTREG>  (ZINC00105977)
ZINC00105977

>  <LOGBIO>
2.5000

$$$$
ZINC00106435
  -MTS-   02131516542D 0   0.00000     0.00000     0

 16 16  0  0  1  0  0  0  0  0999 V2000
    0.5966   -1.8637    0.0000 C   0  0  0  0  0  0  0  0  0  0  0  0
    1.5944   -1.7574    0.0000 C   0  0  0  0  0  0  0  0  0  0  0  0
    1.9480   -2.2421    0.0000 O   0  0  0  0  0  0  0  0  0  0  0  0
    1.9968   -0.8476    0.0000 O   0  0  0  0  0  0  0  0  0  0  0  0
    3.1935   -0.7201    0.0000 C   0  0  2  0  0  0  0  0  0  0  0  0
    3.5994    0.1938    0.0000 C   0  0  0  0  0  0  0  0  0  0  0  0
    3.0108    1.0023    0.0000 N   0  0  0  0  0  0  0  0  0  0  0  0
    3.3208    1.9623    0.0000 C   0  0  0  0  0  0  0  0  0  0  0  0
    2.5108    2.5423    0.0000 C   0  0  0  0  0  0  0  0  0  0  0  0
    1.7008    1.9623    0.0000 C   0  0  0  0  0  0  0  0  0  0  0  0
    2.0108    1.0023    0.0000 C   0  0  0  0  0  0  0  0  0  0  0  0
    3.7785   -1.5247    0.0000 C   0  0  0  0  0  0  0  0  0  0  0  0
    3.3697   -2.4411    0.0000 C   0  0  0  0  0  0  0  0  0  0  0  0
    4.4731   -0.8053    0.0000 C   0  0  0  0  0  0  0  0  0  0  0  0
    4.6073   -2.0842    0.0000 C   0  0  0  0  0  0  0  0  0  0  0  0
    2.8402   -0.2351    0.0000 H   0  0  0  0  0  0  0  0  0  0  0  0
  1  2  1  0  0  0  0
  2  3  2  0  0  0  0
  2  4  1  0  0  0  0
  5  4  1  6  0  0  0
  5 16  1  1  0  0  0
  5  6  1  0  0  0  0
  6  7  1  0  0  0  0
  7  8  1  0  0  0  0
  8  9  1  0  0  0  0
  9 10  1  0  0  0  0
 10 11  1  0  0  0  0
 11  7  1  0  0  0  0
  5 12  1  0  0  0  0
 12 13  1  0  0  0  0
 12 14  1  0  0  0  0
 12 15  1  0  0  0  0
M  END
>  <EXTREG>  (ZINC00106435)
ZINC00106435

>  <LOGBIO>
2.5000

$$$$
ZINC00106685
  -MTS-   02131516542D 0   0.00000     0.00000     0

 14 15  0  0  0  0  0  0  0  0999 V2000
    4.3296    1.0018    0.0000 C   0  0  0  0  0  0  0  0  0  0  0  0
    3.4640    0.5010    0.0000 C   0  0  0  0  0  0  0  0  0  0  0  0
    2.5940    1.0010    0.0000 N   0  0  0  0  0  0  0  0  0  0  0  0
    1.7340    0.5010    0.0000 C   0  0  0  0  0  0  0  0  0  0  0  0
    0.8645    0.9992    0.0000 C   0  0  0  0  0  0  0  0  0  0  0  0
    0.8613    1.9992    0.0000 N   0  0  0  0  0  0  0  0  0  0  0  0
    0.0000    0.4966    0.0000 N   0  0  0  0  0  0  0  0  0  0  0  0
    0.0050   -0.5069    0.0000 N   0  0  0  0  0  0  0  0  0  0  0  0
    0.8695   -0.9990    0.0000 C   0  0  0  0  0  0  0  0  0  0  0  0
    0.8729   -1.9990    0.0000 N   0  0  0  0  0  0  0  0  0  0  0  0
    1.7340   -0.4990    0.0000 C   0  0  0  0  0  0  0  0  0  0  0  0
    2.5940   -0.9990    0.0000 N   0  0  0  0  0  0  0  0  0  0  0  0
    3.4640   -0.4990    0.0000 C   0  0  0  0  0  0  0  0  0  0  0  0
    4.3296   -0.9999    0.0000 C   0  0  0  0  0  0  0  0  0  0  0  0
  1  2  1  0  0  0  0
  2  3  1  0  0  0  0
  3  4  2  0  0  0  0
  4  5  1  0  0  0  0
  5  6  1  0  0  0  0
  5  7  2  0  0  0  0
  7  8  1  0  0  0  0
  8  9  2  0  0  0  0
  9 10  1  0  0  0  0
  9 11  1  0  0  0  0
 11  4  1  0  0  0  0
 11 12  2  0  0  0  0
 12 13  1  0  0  0  0
 13  2  2  0  0  0  0
 13 14  1  0  0  0  0
M  END
>  <EXTREG>  (ZINC00106685)
ZINC00106685

>  <LOGBIO>
2.5000

$$$$
ZINC00106920
  -MTS-   02131516542D 0   0.00000     0.00000     0

 24 26  0  0  1  0  0  0  0  0999 V2000
    7.5243   -2.5300    0.0000 C   0  0  0  0  0  0  0  0  0  0  0  0
    6.9357   -1.7215    0.0000 C   0  0  0  0  0  0  0  0  0  0  0  0
    7.2457   -0.7615    0.0000 C   0  0  0  0  0  0  0  0  0  0  0  0
    6.4357   -0.1815    0.0000 C   0  0  0  0  0  0  0  0  0  0  0  0
    6.4357    0.8185    0.0000 C   0  0  0  0  0  0  0  0  0  0  0  0
    5.6257   -0.7615    0.0000 N   0  0  0  0  0  0  0  0  0  0  0  0
    5.9357   -1.7215    0.0000 N   0  0  0  0  0  0  0  0  0  0  0  0
    4.6760   -0.4483    0.0000 C   0  0  0  0  0  0  0  0  0  0  0  0
    4.5539    0.1391    0.0000 O   0  0  0  0  0  0  0  0  0  0  0  0
    3.7808   -1.2474    0.0000 C   0  0  1  0  0  0  0  0  0  0  0  0
    3.8809   -2.2512    0.0000 C   0  0  0  0  0  0  0  0  0  0  0  0
    2.9667   -2.6470    0.0000 C   0  0  0  0  0  0  0  0  0  0  0  0
    2.2975   -1.9089    0.0000 C   0  0  0  0  0  0  0  0  0  0  0  0
    2.8034   -1.0361    0.0000 N   0  0  0  0  0  0  0  0  0  0  0  0
    2.3989   -0.1215    0.0000 S   0  0  0  0  0  0  0  0  0  0  0  0
    3.3135    0.2829    0.0000 O   0  0  0  0  0  0  0  0  0  0  0  0
    1.4844   -0.5259    0.0000 O   0  0  0  0  0  0  0  0  0  0  0  0
    1.9945    0.7930    0.0000 C   0  0  0  0  0  0  0  0  0  0  0  0
    0.9970    0.9015    0.0000 C   0  0  0  0  0  0  0  0  0  0  0  0
    0.5965    1.8121    0.0000 C   0  0  0  0  0  0  0  0  0  0  0  0
    1.1856    2.6202    0.0000 C   0  0  0  0  0  0  0  0  0  0  0  0
    2.1750    2.5177    0.0000 C   0  0  0  0  0  0  0  0  0  0  0  0
    2.5836    1.6011    0.0000 C   0  0  0  0  0  0  0  0  0  0  0  0
    4.3399   -1.4651    0.0000 H   0  0  0  0  0  0  0  0  0  0  0  0
  1  2  1  0  0  0  0
  2  3  1  0  0  0  0
  3  4  2  0  0  0  0
  4  5  1  0  0  0  0
  4  6  1  0  0  0  0
  6  7  1  0  0  0  0
  7  2  2  0  0  0  0
  6  8  1  0  0  0  0
  8  9  2  0  0  0  0
 10  8  1  1  0  0  0
 10 24  1  6  0  0  0
 10 11  1  0  0  0  0
 11 12  1  0  0  0  0
 12 13  1  0  0  0  0
 13 14  1  0  0  0  0
 14 10  1  0  0  0  0
 14 15  1  0  0  0  0
 15 16  2  0  0  0  0
 15 17  2  0  0  0  0
 15 18  1  0  0  0  0
 18 19  2  0  0  0  0
 19 20  1  0  0  0  0
 20 21  2  0  0  0  0
 21 22  1  0  0  0  0
 22 23  2  0  0  0  0
 23 18  1  0  0  0  0
M  END
>  <EXTREG>  (ZINC00106920)
ZINC00106920

>  <LOGBIO>
2.5000

$$$$
ZINC00107316
  -MTS-   02131516542D 0   0.00000     0.00000     0

 27 31  0  0  1  0  0  0  0  0999 V2000
    1.4563   -1.6363    0.0000 C   0  0  0  0  0  0  0  0  0  0  0  0
    1.8590   -0.7209    0.0000 C   0  0  1  0  0  0  0  0  0  0  0  0
    2.5347   -1.4580    0.0000 C   0  0  0  0  0  0  0  0  0  0  0  0
    3.5118   -1.2454    0.0000 C   0  0  0  0  0  0  0  0  0  0  0  0
    3.8154   -0.2889    0.0000 C   0  0  2  0  0  0  0  0  0  0  0  0
    3.1440    0.4451    0.0000 C   0  0  1  0  0  0  0  0  0  0  0  0
    3.4475    1.4015    0.0000 C   0  0  0  0  0  0  0  0  0  0  0  0
    4.4246    1.6141    0.0000 C   0  0  0  0  0  0  0  0  0  0  0  0
    5.0982    0.8704    0.0000 C   0  0  0  0  0  0  0  0  0  0  0  0
    6.0796    1.0797    0.0000 C   0  0  0  0  0  0  0  0  0  0  0  0
    6.7478    0.3358    0.0000 C   0  0  0  0  0  0  0  0  0  0  0  0
    6.4347   -0.6176    0.0000 C   0  0  0  0  0  0  0  0  0  0  0  0
    5.4608   -0.8203    0.0000 C   0  0  0  0  0  0  0  0  0  0  0  0
    4.7925   -0.0763    0.0000 C   0  0  2  0  0  0  0  0  0  0  0  0
    4.6107   -0.6481    0.0000 C   0  0  0  0  0  0  0  0  0  0  0  0
    7.4880   -0.3366    0.0000 O   0  0  0  0  0  0  0  0  0  0  0  0
    8.3490    0.1646    0.0000 C   0  0  0  0  0  0  0  0  0  0  0  0
    8.1518    1.1411    0.0000 C   0  0  0  0  0  0  0  0  0  0  0  0
    7.1491    1.2517    0.0000 O   0  0  0  0  0  0  0  0  0  0  0  0
    2.1690    0.2391    0.0000 C   0  0  2  0  0  0  0  0  0  0  0  0
    1.3590    0.8191    0.0000 C   0  0  0  0  0  0  0  0  0  0  0  0
    0.5490    0.2391    0.0000 C   0  0  0  0  0  0  0  0  0  0  0  0
    0.8590   -0.7209    0.0000 C   0  0  0  0  0  0  0  0  0  0  0  0
    0.2705   -1.5294    0.0000 O   0  0  0  0  0  0  0  0  0  0  0  0
    2.2921    0.8263    0.0000 H   0  0  0  0  0  0  0  0  0  0  0  0
    2.7412    0.8898    0.0000 H   0  0  0  0  0  0  0  0  0  0  0  0
    4.2197   -0.7323    0.0000 H   0  0  0  0  0  0  0  0  0  0  0  0
  2  1  1  6  0  0  0
  2  3  1  0  0  0  0
  3  4  1  0  0  0  0
  5  4  1  6  0  0  0
  5 27  1  1  0  0  0
  5  6  1  0  0  0  0
  6 26  1  1  0  0  0
  6  7  1  6  0  0  0
  7  8  1  0  0  0  0
  8  9  2  0  0  0  0
  9 10  1  0  0  0  0
 10 11  1  0  0  0  0
 11 12  1  0  0  0  0
 12 13  1  0  0  0  0
 13 14  1  0  0  0  0
 14  5  1  0  0  0  0
 14  9  1  0  0  0  0
 14 15  1  1  0  0  0
 11 16  1  0  0  0  0
 16 17  1  0  0  0  0
 17 18  1  0  0  0  0
 18 19  1  0  0  0  0
 19 11  1  0  0  0  0
  6 20  1  0  0  0  0
 20 25  1  6  0  0  0
 20  2  1  0  0  0  0
 20 21  1  1  0  0  0
 21 22  1  0  0  0  0
 22 23  1  0  0  0  0
 23  2  1  0  0  0  0
 23 24  2  0  0  0  0
M  END
>  <EXTREG>  (ZINC00107316)
ZINC00107316

>  <LOGBIO>
2.5000

$$$$
ZINC00107537
  -MTS-   02131516542D 0   0.00000     0.00000     0

 17 18  0  0  0  0  0  0  0  0999 V2000
    3.5120   -2.6756    0.0000 C   0  0  0  0  0  0  0  0  0  0  0  0
    3.9189   -1.7584    0.0000 C   0  0  0  0  0  0  0  0  0  0  0  0
    4.9082   -1.6540    0.0000 O   0  0  0  0  0  0  0  0  0  0  0  0
    5.3150   -0.7367    0.0000 C   0  0  0  0  0  0  0  0  0  0  0  0
    6.3043   -0.6324    0.0000 O   0  0  0  0  0  0  0  0  0  0  0  0
    4.7265    0.0718    0.0000 C   0  0  0  0  0  0  0  0  0  0  0  0
    5.0365    1.0318    0.0000 O   0  0  0  0  0  0  0  0  0  0  0  0
    4.2265    1.6118    0.0000 C   0  0  0  0  0  0  0  0  0  0  0  0
    4.2265    2.6118    0.0000 C   0  0  0  0  0  0  0  0  0  0  0  0
    3.4165    1.0318    0.0000 C   0  0  0  0  0  0  0  0  0  0  0  0
    3.7265    0.0718    0.0000 N   0  0  0  0  0  0  0  0  0  0  0  0
    2.4668    1.3449    0.0000 C   0  0  0  0  0  0  0  0  0  0  0  0
    2.2614    2.3271    0.0000 C   0  0  0  0  0  0  0  0  0  0  0  0
    1.3161    2.6367    0.0000 C   0  0  0  0  0  0  0  0  0  0  0  0
    0.5693    1.9716    0.0000 C   0  0  0  0  0  0  0  0  0  0  0  0
    0.7680    0.9968    0.0000 C   0  0  0  0  0  0  0  0  0  0  0  0
    1.7201    0.6798    0.0000 C   0  0  0  0  0  0  0  0  0  0  0  0
  1  2  1  0  0  0  0
  2  3  1  0  0  0  0
  3  4  1  0  0  0  0
  4  5  2  0  0  0  0
  4  6  1  0  0  0  0
  6  7  1  0  0  0  0
  7  8  1  0  0  0  0
  8  9  1  0  0  0  0
  8 10  2  0  0  0  0
 10 11  1  0  0  0  0
 11  6  2  0  0  0  0
 10 12  1  0  0  0  0
 12 13  2  0  0  0  0
 13 14  1  0  0  0  0
 14 15  2  0  0  0  0
 15 16  1  0  0  0  0
 16 17  2  0  0  0  0
 17 12  1  0  0  0  0
M  END
>  <EXTREG>  (ZINC00107537)
ZINC00107537

>  <LOGBIO>
2.5000

$$$$
ZINC00107853
  -MTS-   02131516542D 0   0.00000     0.00000     0

 15 15  0  0  0  0  0  0  0  0999 V2000
    4.2629   -0.9688    0.0000 C   0  0  0  0  0  0  0  0  0  0  0  0
    3.6181   -1.7376    0.0000 O   0  0  0  0  0  0  0  0  0  0  0  0
    2.6386   -1.5641    0.0000 C   0  0  0  0  0  0  0  0  0  0  0  0
    1.9937   -2.3329    0.0000 O   0  0  0  0  0  0  0  0  0  0  0  0
    2.2969   -0.6243    0.0000 C   0  0  0  0  0  0  0  0  0  0  0  0
    2.4724    0.3637    0.0000 C   0  0  0  0  0  0  0  0  0  0  0  0
    3.4724    0.3637    0.0000 C   0  0  0  0  0  0  0  0  0  0  0  0
    4.4724    0.3637    0.0000 N   0  0  0  0  0  0  0  0  0  0  0  0
    2.2975    1.3483    0.0000 C   0  0  0  0  0  0  0  0  0  0  0  0
    2.1225    2.3329    0.0000 N   0  0  0  0  0  0  0  0  0  0  0  0
    1.5304    0.0180    0.0000 C   0  0  0  0  0  0  0  0  0  0  0  0
    1.0287    0.8831    0.0000 C   0  0  0  0  0  0  0  0  0  0  0  0
    0.5270    1.7481    0.0000 N   0  0  0  0  0  0  0  0  0  0  0  0
    0.7652   -0.6258    0.0000 C   0  0  0  0  0  0  0  0  0  0  0  0
    0.0000   -1.2696    0.0000 N   0  0  0  0  0  0  0  0  0  0  0  0
  1  2  1  0  0  0  0
  2  3  1  0  0  0  0
  3  4  2  0  0  0  0
  3  5  1  0  0  0  0
  5  6  1  0  0  0  0
  6  7  1  0  0  0  0
  7  8  3  0  0  0  0
  6  9  1  0  0  0  0
  9 10  3  0  0  0  0
  6 11  1  0  0  0  0
 11  5  1  0  0  0  0
 11 12  1  0  0  0  0
 12 13  3  0  0  0  0
 11 14  1  0  0  0  0
 14 15  3  0  0  0  0
M  END
>  <EXTREG>  (ZINC00107853)
ZINC00107853

>  <LOGBIO>
2.5000

$$$$
ZINC00108715
  -MTS-   02131516542D 0   0.00000     0.00000     0

 15 17  0  0  0  0  0  0  0  0999 V2000
    6.7008   -1.9383    0.0000 C   0  0  0  0  0  0  0  0  0  0  0  0
    6.1123   -1.1298    0.0000 N   0  0  0  0  0  0  0  0  0  0  0  0
    6.4223   -0.1698    0.0000 C   0  0  0  0  0  0  0  0  0  0  0  0
    5.6123    0.4102    0.0000 C   0  0  0  0  0  0  0  0  0  0  0  0
    4.8023   -0.1698    0.0000 C   0  0  0  0  0  0  0  0  0  0  0  0
    5.1123   -1.1298    0.0000 N   0  0  0  0  0  0  0  0  0  0  0  0
    3.8526    0.1433    0.0000 C   0  0  0  0  0  0  0  0  0  0  0  0
    3.5442    1.1038    0.0000 S   0  0  0  0  0  0  0  0  0  0  0  0
    2.5479    1.1022    0.0000 C   0  0  0  0  0  0  0  0  0  0  0  0
    1.8846    1.8546    0.0000 C   0  0  0  0  0  0  0  0  0  0  0  0
    0.9046    1.6557    0.0000 C   0  0  0  0  0  0  0  0  0  0  0  0
    0.5877    0.7036    0.0000 C   0  0  0  0  0  0  0  0  0  0  0  0
    1.2488   -0.0397    0.0000 C   0  0  0  0  0  0  0  0  0  0  0  0
    2.2286    0.1585    0.0000 C   0  0  0  0  0  0  0  0  0  0  0  0
    3.0405   -0.4402    0.0000 N   0  0  0  0  0  0  0  0  0  0  0  0
  1  2  1  0  0  0  0
  2  3  1  0  0  0  0
  3  4  2  0  0  0  0
  4  5  1  0  0  0  0
  5  6  2  0  0  0  0
  6  2  1  0  0  0  0
  5  7  1  0  0  0  0
  7  8  1  0  0  0  0
  8  9  1  0  0  0  0
  9 10  2  0  0  0  0
 10 11  1  0  0  0  0
 11 12  2  0  0  0  0
 12 13  1  0  0  0  0
 13 14  2  0  0  0  0
 14  9  1  0  0  0  0
 14 15  1  0  0  0  0
 15  7  2  0  0  0  0
M  END
>  <EXTREG>  (ZINC00108715)
ZINC00108715

>  <LOGBIO>
2.5000

$$$$
ZINC00108748
  -MTS-   02131516542D 0   0.00000     0.00000     0

 19 21  0  0  0  0  0  0  0  0999 V2000
    5.7400   -4.0674    0.0000 C   0  0  0  0  0  0  0  0  0  0  0  0
    6.1436   -3.1524    0.0000 C   0  0  0  0  0  0  0  0  0  0  0  0
    5.5531   -2.3454    0.0000 C   0  0  0  0  0  0  0  0  0  0  0  0
    5.9572   -1.4269    0.0000 C   0  0  0  0  0  0  0  0  0  0  0  0
    5.3681   -0.6253    0.0000 C   0  0  0  0  0  0  0  0  0  0  0  0
    4.3738   -0.7323    0.0000 C   0  0  0  0  0  0  0  0  0  0  0  0
    3.9686   -1.6408    0.0000 C   0  0  0  0  0  0  0  0  0  0  0  0
    4.5588   -2.4524    0.0000 C   0  0  0  0  0  0  0  0  0  0  0  0
    3.7853    0.0762    0.0000 C   0  0  0  0  0  0  0  0  0  0  0  0
    4.0953    1.0362    0.0000 C   0  0  0  0  0  0  0  0  0  0  0  0
    3.2853    1.6162    0.0000 N   0  0  0  0  0  0  0  0  0  0  0  0
    3.1857    2.6143    0.0000 N   0  0  0  0  0  0  0  0  0  0  0  0
    2.2737    3.0246    0.0000 C   0  0  0  0  0  0  0  0  0  0  0  0
    2.1720    4.0194    0.0000 C   0  0  0  0  0  0  0  0  0  0  0  0
    1.4608    2.4363    0.0000 C   0  0  0  0  0  0  0  0  0  0  0  0
    0.5478    2.8443    0.0000 C   0  0  0  0  0  0  0  0  0  0  0  0
    1.5639    1.4469    0.0000 N   0  0  0  0  0  0  0  0  0  0  0  0
    2.4753    1.0362    0.0000 C   0  0  0  0  0  0  0  0  0  0  0  0
    2.7853    0.0762    0.0000 N   0  0  0  0  0  0  0  0  0  0  0  0
  1  2  1  0  0  0  0
  2  3  1  0  0  0  0
  3  4  2  0  0  0  0
  4  5  1  0  0  0  0
  5  6  2  0  0  0  0
  6  7  1  0  0  0  0
  7  8  2  0  0  0  0
  8  3  1  0  0  0  0
  6  9  1  0  0  0  0
  9 10  2  0  0  0  0
 10 11  1  0  0  0  0
 11 12  1  0  0  0  0
 12 13  2  0  0  0  0
 13 14  1  0  0  0  0
 13 15  1  0  0  0  0
 15 16  1  0  0  0  0
 15 17  2  0  0  0  0
 17 18  1  0  0  0  0
 18 11  1  0  0  0  0
 18 19  2  0  0  0  0
 19  9  1  0  0  0  0
M  END
>  <EXTREG>  (ZINC00108748)
ZINC00108748

>  <LOGBIO>
2.5000

$$$$
ZINC00109171
  -MTS-   02131516542D 0   0.00000     0.00000     0

 23 24  0  0  1  0  0  0  0  0999 V2000
    5.7192   -0.6461    0.0000 O   0  0  0  0  0  0  0  0  0  0  0  0
    4.8527   -0.1469    0.0000 C   0  0  0  0  0  0  0  0  0  0  0  0
    3.9872   -0.6478    0.0000 C   0  0  2  0  0  0  0  0  0  0  0  0
    3.1172   -0.1478    0.0000 O   0  0  0  0  0  0  0  0  0  0  0  0
    2.2572   -0.6478    0.0000 C   0  0  2  0  0  0  0  0  0  0  0  0
    1.3904   -0.1491    0.0000 N   0  0  0  0  0  0  0  0  0  0  0  0
    1.3889    0.8509    0.0000 C   0  0  0  0  0  0  0  0  0  0  0  0
    0.5196    1.3522    0.0000 C   0  0  0  0  0  0  0  0  0  0  0  0
    0.5201    2.3469    0.0000 C   0  0  0  0  0  0  0  0  0  0  0  0
    1.3849    2.8491    0.0000 C   0  0  0  0  0  0  0  0  0  0  0  0
    2.2492    2.3565    0.0000 C   0  0  0  0  0  0  0  0  0  0  0  0
    2.2537    1.3531    0.0000 N   0  0  0  0  0  0  0  0  0  0  0  0
    2.2572   -1.6478    0.0000 C   0  0  2  0  0  0  0  0  0  0  0  0
    1.3904   -2.1465    0.0000 O   0  0  0  0  0  0  0  0  0  0  0  0
    3.1172   -2.1478    0.0000 C   0  0  1  0  0  0  0  0  0  0  0  0
    3.1147   -3.1478    0.0000 O   0  0  0  0  0  0  0  0  0  0  0  0
    3.9872   -1.6478    0.0000 C   0  0  2  0  0  0  0  0  0  0  0  0
    4.8527   -2.1487    0.0000 O   0  0  0  0  0  0  0  0  0  0  0  0
    4.5069   -1.3481    0.0000 H   0  0  0  0  0  0  0  0  0  0  0  0
    2.5967   -2.4464    0.0000 H   0  0  0  0  0  0  0  0  0  0  0  0
    2.2558   -2.2478    0.0000 H   0  0  0  0  0  0  0  0  0  0  0  0
    2.2558   -0.0478    0.0000 H   0  0  0  0  0  0  0  0  0  0  0  0
    3.9863   -0.0478    0.0000 H   0  0  0  0  0  0  0  0  0  0  0  0
  1  2  1  0  0  0  0
  3  2  1  1  0  0  0
  3 23  1  6  0  0  0
  3  4  1  0  0  0  0
  4  5  1  0  0  0  0
  5 22  1  6  0  0  0
  5  6  1  1  0  0  0
  6  7  1  0  0  0  0
  7  8  2  0  0  0  0
  8  9  1  0  0  0  0
  9 10  2  0  0  0  0
 10 11  1  0  0  0  0
 11 12  2  0  0  0  0
 12  7  1  0  0  0  0
  5 13  1  0  0  0  0
 13 21  1  6  0  0  0
 13 14  1  1  0  0  0
 13 15  1  0  0  0  0
 15 20  1  1  0  0  0
 15 16  1  6  0  0  0
 15 17  1  0  0  0  0
 17 19  1  6  0  0  0
 17  3  1  0  0  0  0
 17 18  1  1  0  0  0
M  END
>  <EXTREG>  (ZINC00109171)
ZINC00109171

>  <LOGBIO>
2.5000

$$$$
ZINC00109637
  -MTS-   02131516542D 0   0.00000     0.00000     0

 21 23  0  0  1  0  0  0  0  0999 V2000
    0.5854   -2.3577    0.0000 C   0  0  0  0  0  0  0  0  0  0  0  0
    1.5611   -2.1384    0.0000 C   0  0  0  0  0  0  0  0  0  0  0  0
    1.5093   -3.1371    0.0000 C   0  0  0  0  0  0  0  0  0  0  0  0
    2.5711   -2.4784    0.0000 C   0  0  1  0  0  0  0  0  0  0  0  0
    3.4911   -1.8984    0.0000 C   0  0  0  0  0  0  0  0  0  0  0  0
    2.9811   -1.1984    0.0000 C   0  0  0  0  0  0  0  0  0  0  0  0
    2.1811   -1.5484    0.0000 C   0  0  1  0  0  0  0  0  0  0  0  0
    2.0311   -3.4484    0.0000 C   0  0  0  0  0  0  0  0  0  0  0  0
    2.1021   -0.3510    0.0000 C   0  0  0  0  0  0  0  0  0  0  0  0
    1.5640   -0.0856    0.0000 O   0  0  0  0  0  0  0  0  0  0  0  0
    2.9287    0.2025    0.0000 N   0  0  0  0  0  0  0  0  0  0  0  0
    2.8611    1.2036    0.0000 C   0  0  0  0  0  0  0  0  0  0  0  0
    3.6914    1.7608    0.0000 C   0  0  0  0  0  0  0  0  0  0  0  0
    4.5927    1.3197    0.0000 C   0  0  0  0  0  0  0  0  0  0  0  0
    5.4176    1.8757    0.0000 C   0  0  0  0  0  0  0  0  0  0  0  0
    5.3512    2.8735    0.0000 C   0  0  0  0  0  0  0  0  0  0  0  0
    4.4599    3.3153    0.0000 C   0  0  0  0  0  0  0  0  0  0  0  0
    3.6250    2.7586    0.0000 C   0  0  0  0  0  0  0  0  0  0  0  0
    1.0711   -1.2284    0.0000 C   0  0  0  0  0  0  0  0  0  0  0  0
    0.2927   -0.6006    0.0000 O   0  0  0  0  0  0  0  0  0  0  0  0
    3.0067   -2.8909    0.0000 H   0  0  0  0  0  0  0  0  0  0  0  0
  1  2  1  0  0  0  0
  2  3  1  0  0  0  0
  2  4  1  0  0  0  0
  4 21  1  6  0  0  0
  4  5  1  1  0  0  0
  5  6  1  0  0  0  0
  6  7  1  0  0  0  0
  7  8  1  0  0  0  0
  8  4  1  0  0  0  0
  7  9  1  1  0  0  0
  9 10  2  0  0  0  0
  9 11  1  0  0  0  0
 11 12  1  0  0  0  0
 12 13  1  0  0  0  0
 13 14  2  0  0  0  0
 14 15  1  0  0  0  0
 15 16  2  0  0  0  0
 16 17  1  0  0  0  0
 17 18  2  0  0  0  0
 18 13  1  0  0  0  0
  7 19  1  0  0  0  0
 19  2  1  0  0  0  0
 19 20  2  0  0  0  0
M  END
>  <EXTREG>  (ZINC00109637)
ZINC00109637

>  <LOGBIO>
2.5000

$$$$
ZINC00110346
  -MTS-   02131516542D 0   0.00000     0.00000     0

 18 19  0  0  0  0  0  0  0  0999 V2000
    6.6435   -1.7122    0.0000 N   0  0  0  0  0  0  0  0  0  0  0  0
    6.0549   -0.9037    0.0000 C   0  0  0  0  0  0  0  0  0  0  0  0
    6.3649    0.0563    0.0000 S   0  0  0  0  0  0  0  0  0  0  0  0
    5.5549    0.6363    0.0000 C   0  0  0  0  0  0  0  0  0  0  0  0
    4.7449    0.0563    0.0000 C   0  0  0  0  0  0  0  0  0  0  0  0
    5.0549   -0.9037    0.0000 N   0  0  0  0  0  0  0  0  0  0  0  0
    3.7952    0.3694    0.0000 C   0  0  0  0  0  0  0  0  0  0  0  0
    3.5899    1.3517    0.0000 C   0  0  0  0  0  0  0  0  0  0  0  0
    4.3350    2.0187    0.0000 Cl  0  0  0  0  0  0  0  0  0  0  0  0
    2.6445    1.6613    0.0000 C   0  0  0  0  0  0  0  0  0  0  0  0
    1.8978    0.9961    0.0000 C   0  0  0  0  0  0  0  0  0  0  0  0
    2.0965    0.0214    0.0000 C   0  0  0  0  0  0  0  0  0  0  0  0
    3.0485   -0.2957    0.0000 C   0  0  0  0  0  0  0  0  0  0  0  0
    3.2502   -1.2752    0.0000 Cl  0  0  0  0  0  0  0  0  0  0  0  0
    0.9489    1.3116    0.0000 C   0  0  0  0  0  0  0  0  0  0  0  0
    0.6334    0.3627    0.0000 F   0  0  0  0  0  0  0  0  0  0  0  0
    1.2644    2.2606    0.0000 F   0  0  0  0  0  0  0  0  0  0  0  0
    0.0000    1.6272    0.0000 F   0  0  0  0  0  0  0  0  0  0  0  0
  1  2  1  0  0  0  0
  2  3  1  0  0  0  0
  3  4  1  0  0  0  0
  4  5  2  0  0  0  0
  5  6  1  0  0  0  0
  6  2  2  0  0  0  0
  5  7  1  0  0  0  0
  7  8  2  0  0  0  0
  8  9  1  0  0  0  0
  8 10  1  0  0  0  0
 10 11  2  0  0  0  0
 11 12  1  0  0  0  0
 12 13  2  0  0  0  0
 13  7  1  0  0  0  0
 13 14  1  0  0  0  0
 11 15  1  0  0  0  0
 15 16  1  0  0  0  0
 15 17  1  0  0  0  0
 15 18  1  0  0  0  0
M  END
>  <EXTREG>  (ZINC00110346)
ZINC00110346

>  <LOGBIO>
2.5000

$$$$
ZINC00111176
  -MTS-   02131516542D 0   0.00000     0.00000     0

 21 22  0  0  0  0  0  0  0  0999 V2000
    2.9549    1.5668    0.0000 O   0  0  0  0  0  0  0  0  0  0  0  0
    2.3664    2.3753    0.0000 C   0  0  0  0  0  0  0  0  0  0  0  0
    2.6764    3.3353    0.0000 N   0  0  0  0  0  0  0  0  0  0  0  0
    1.8664    3.9153    0.0000 C   0  0  0  0  0  0  0  0  0  0  0  0
    1.0564    3.3353    0.0000 C   0  0  0  0  0  0  0  0  0  0  0  0
    1.3664    2.3753    0.0000 N   0  0  0  0  0  0  0  0  0  0  0  0
    0.7779    1.5668    0.0000 C   0  0  0  0  0  0  0  0  0  0  0  0
    1.1852    0.6498    0.0000 C   0  0  0  0  0  0  0  0  0  0  0  0
    0.5967   -0.1587    0.0000 N   0  0  0  0  0  0  0  0  0  0  0  0
    1.0026   -1.0726    0.0000 S   0  0  0  0  0  0  0  0  0  0  0  0
    1.9165   -0.6667    0.0000 O   0  0  0  0  0  0  0  0  0  0  0  0
    0.0887   -1.4786    0.0000 O   0  0  0  0  0  0  0  0  0  0  0  0
    1.4085   -1.9866    0.0000 C   0  0  0  0  0  0  0  0  0  0  0  0
    0.8187   -2.7984    0.0000 C   0  0  0  0  0  0  0  0  0  0  0  0
    1.2244   -3.7067    0.0000 C   0  0  0  0  0  0  0  0  0  0  0  0
    2.2187   -3.8132    0.0000 C   0  0  0  0  0  0  0  0  0  0  0  0
    2.8074   -3.0112    0.0000 C   0  0  0  0  0  0  0  0  0  0  0  0
    2.4028   -2.0930    0.0000 C   0  0  0  0  0  0  0  0  0  0  0  0
    3.2290   -0.9627    0.0000 N   0  3  0  0  0  0  0  0  0  0  0  0
    2.8240   -0.0447    0.0000 O   0  5  0  0  0  0  0  0  0  0  0  0
    4.2180   -1.0691    0.0000 O   0  0  0  0  0  0  0  0  0  0  0  0
  1  2  2  0  0  0  0
  2  3  1  0  0  0  0
  3  4  1  0  0  0  0
  4  5  1  0  0  0  0
  5  6  1  0  0  0  0
  6  2  1  0  0  0  0
  6  7  1  0  0  0  0
  7  8  1  0  0  0  0
  8  9  1  0  0  0  0
  9 10  1  0  0  0  0
 10 11  2  0  0  0  0
 10 12  2  0  0  0  0
 10 13  1  0  0  0  0
 13 14  2  0  0  0  0
 14 15  1  0  0  0  0
 15 16  2  0  0  0  0
 16 17  1  0  0  0  0
 17 18  2  0  0  0  0
 18 13  1  0  0  0  0
 18 19  1  0  0  0  0
 19 20  1  0  0  0  0
 19 21  2  0  0  0  0
M  CHG  2  19   1  20  -1
M  END
>  <EXTREG>  (ZINC00111176)
ZINC00111176

>  <LOGBIO>
2.5000

$$$$
ZINC00111401
  -MTS-   02131516542D 0   0.00000     0.00000     0

 21 23  0  0  0  0  0  0  0  0999 V2000
    5.5287   -1.3149    0.0000 C   0  0  0  0  0  0  0  0  0  0  0  0
    5.1224   -2.2324    0.0000 C   0  0  0  0  0  0  0  0  0  0  0  0
    4.1331   -2.3372    0.0000 C   0  0  0  0  0  0  0  0  0  0  0  0
    3.5446   -1.5288    0.0000 N   0  0  0  0  0  0  0  0  0  0  0  0
    3.8546   -0.5688    0.0000 C   0  0  0  0  0  0  0  0  0  0  0  0
    4.8043   -0.2556    0.0000 N   0  0  0  0  0  0  0  0  0  0  0  0
    5.0079    0.7234    0.0000 C   0  0  0  0  0  0  0  0  0  0  0  0
    5.9576    1.0366    0.0000 C   0  0  0  0  0  0  0  0  0  0  0  0
    6.7069    0.3692    0.0000 C   0  0  0  0  0  0  0  0  0  0  0  0
    7.6510    0.6826    0.0000 C   0  0  0  0  0  0  0  0  0  0  0  0
    7.8557    1.6615    0.0000 C   0  0  0  0  0  0  0  0  0  0  0  0
    7.1162    2.3269    0.0000 C   0  0  0  0  0  0  0  0  0  0  0  0
    6.1623    2.0154    0.0000 C   0  0  0  0  0  0  0  0  0  0  0  0
    5.4175    2.6828    0.0000 O   0  0  0  0  0  0  0  0  0  0  0  0
    3.0446    0.0112    0.0000 N   0  0  0  0  0  0  0  0  0  0  0  0
    2.2346   -0.5688    0.0000 C   0  0  0  0  0  0  0  0  0  0  0  0
    1.2554   -0.3661    0.0000 C   0  0  0  0  0  0  0  0  0  0  0  0
    0.5872   -1.1100    0.0000 C   0  0  0  0  0  0  0  0  0  0  0  0
    0.9003   -2.0633    0.0000 C   0  0  0  0  0  0  0  0  0  0  0  0
    1.8742   -2.2660    0.0000 C   0  0  0  0  0  0  0  0  0  0  0  0
    2.5446   -1.5288    0.0000 C   0  0  0  0  0  0  0  0  0  0  0  0
  1  2  1  0  0  0  0
  2  3  1  0  0  0  0
  3  4  1  0  0  0  0
  4  5  1  0  0  0  0
  5  6  1  0  0  0  0
  6  7  1  0  0  0  0
  7  8  1  0  0  0  0
  8  9  2  0  0  0  0
  9 10  1  0  0  0  0
 10 11  2  0  0  0  0
 11 12  1  0  0  0  0
 12 13  2  0  0  0  0
 13  8  1  0  0  0  0
 13 14  1  0  0  0  0
  5 15  2  0  0  0  0
 15 16  1  0  0  0  0
 16 17  2  0  0  0  0
 17 18  1  0  0  0  0
 18 19  2  0  0  0  0
 19 20  1  0  0  0  0
 20 21  2  0  0  0  0
 21  4  1  0  0  0  0
 21 16  1  0  0  0  0
M  END
>  <EXTREG>  (ZINC00111401)
ZINC00111401

>  <LOGBIO>
2.5000

$$$$
ZINC00112003
  -MTS-   02131516542D 0   0.00000     0.00000     0

 20 21  0  0  1  0  0  0  0  0999 V2000
    5.0424    0.4278    0.0000 C   0  0  0  0  0  0  0  0  0  0  0  0
    4.5453    0.7638    0.0000 C   0  0  0  0  0  0  0  0  0  0  0  0
    3.4662    0.2388    0.0000 C   0  0  0  0  0  0  0  0  0  0  0  0
    3.1909    1.2001    0.0000 C   0  0  0  0  0  0  0  0  0  0  0  0
    3.8857    1.9193    0.0000 C   0  0  0  0  0  0  0  0  0  0  0  0
    2.4683    0.1335    0.0000 C   0  0  1  0  0  0  0  0  0  0  0  0
    2.0650   -0.7758    0.0000 O   0  0  0  0  0  0  0  0  0  0  0  0
    2.6515   -1.5858    0.0000 C   0  0  0  0  0  0  0  0  0  0  0  0
    2.2419   -2.4981    0.0000 O   0  0  0  0  0  0  0  0  0  0  0  0
    3.6413   -1.4864    0.0000 C   0  0  0  0  0  0  0  0  0  0  0  0
    3.5673   -2.4836    0.0000 C   0  0  0  0  0  0  0  0  0  0  0  0
    4.6107   -1.7321    0.0000 C   0  0  0  0  0  0  0  0  0  0  0  0
    4.0527   -0.5712    0.0000 C   0  0  0  0  0  0  0  0  0  0  0  0
    4.6496   -0.5100    0.0000 O   0  0  0  0  0  0  0  0  0  0  0  0
    1.8798    0.9420    0.0000 C   0  0  0  0  0  0  0  0  0  0  0  0
    2.1898    1.9020    0.0000 S   0  0  0  0  0  0  0  0  0  0  0  0
    1.3798    2.4820    0.0000 C   0  0  0  0  0  0  0  0  0  0  0  0
    0.5698    1.9020    0.0000 C   0  0  0  0  0  0  0  0  0  0  0  0
    0.8798    0.9420    0.0000 C   0  0  0  0  0  0  0  0  0  0  0  0
    2.7120    0.6818    0.0000 H   0  0  0  0  0  0  0  0  0  0  0  0
  1  2  1  0  0  0  0
  2  3  1  0  0  0  0
  3  4  1  0  0  0  0
  4  5  1  0  0  0  0
  3  6  1  0  0  0  0
  6 20  1  6  0  0  0
  6  7  1  0  0  0  0
  7  8  1  0  0  0  0
  8  9  2  0  0  0  0
  8 10  1  0  0  0  0
 10 11  1  0  0  0  0
 10 12  1  0  0  0  0
 10 13  1  0  0  0  0
 13  3  1  0  0  0  0
 13 14  2  0  0  0  0
  6 15  1  1  0  0  0
 15 16  1  0  0  0  0
 16 17  1  0  0  0  0
 17 18  2  0  0  0  0
 18 19  1  0  0  0  0
 19 15  2  0  0  0  0
M  END
>  <EXTREG>  (ZINC00112003)
ZINC00112003

>  <LOGBIO>
2.5000

$$$$
ZINC00112585
  -MTS-   02131516542D 0   0.00000     0.00000     0

 15 15  0  0  1  0  0  0  0  0999 V2000
    2.5622   -3.4077    0.0000 C   0  0  0  0  0  0  0  0  0  0  0  0
    3.3262   -2.7624    0.0000 O   0  0  0  0  0  0  0  0  0  0  0  0
    3.1494   -1.7782    0.0000 C   0  0  0  0  0  0  0  0  0  0  0  0
    3.9154   -1.1300    0.0000 C   0  0  0  0  0  0  0  0  0  0  0  0
    3.7375   -0.1512    0.0000 C   0  0  0  0  0  0  0  0  0  0  0  0
    2.7970    0.1887    0.0000 C   0  0  0  0  0  0  0  0  0  0  0  0
    2.6227    1.1734    0.0000 C   0  0  0  0  0  0  0  0  0  0  0  0
    1.6795    1.5159    0.0000 C   0  0  0  0  0  0  0  0  0  0  0  0
    1.5071    2.4957    0.0000 C   0  0  2  0  0  0  0  0  0  0  0  0
    0.5640    2.8382    0.0000 C   0  0  0  0  0  0  0  0  0  0  0  0
    1.6804    3.4806    0.0000 O   0  0  0  0  0  0  0  0  0  0  0  0
    2.5071    2.4957    0.0000 C   0  0  0  0  0  0  0  0  0  0  0  0
    3.5071    2.4957    0.0000 C   0  0  0  0  0  0  0  0  0  0  0  0
    2.0345   -0.4501    0.0000 C   0  0  0  0  0  0  0  0  0  0  0  0
    2.2089   -1.4382    0.0000 C   0  0  0  0  0  0  0  0  0  0  0  0
  1  2  1  0  0  0  0
  2  3  1  0  0  0  0
  3  4  2  0  0  0  0
  4  5  1  0  0  0  0
  5  6  2  0  0  0  0
  6  7  1  0  0  0  0
  7  8  1  0  0  0  0
  8  9  1  0  0  0  0
  9 10  1  1  0  0  0
  9 11  1  6  0  0  0
  9 12  1  0  0  0  0
 12 13  3  0  0  0  0
  6 14  1  0  0  0  0
 14 15  2  0  0  0  0
 15  3  1  0  0  0  0
M  END
>  <EXTREG>  (ZINC00112585)
ZINC00112585

>  <LOGBIO>
2.5000

$$$$
ZINC00113488
  -MTS-   02131516542D 0   0.00000     0.00000     0

 22 23  0  0  1  0  0  0  0  0999 V2000
    7.4897   -1.2427    0.0000 C   0  0  0  0  0  0  0  0  0  0  0  0
    8.0811   -0.4321    0.0000 C   0  0  0  0  0  0  0  0  0  0  0  0
    7.6773    0.4771    0.0000 S   0  0  0  0  0  0  0  0  0  0  0  0
    6.6828    0.5825    0.0000 C   0  0  0  0  0  0  0  0  0  0  0  0
    6.0065   -0.1660    0.0000 S   0  0  0  0  0  0  0  0  0  0  0  0
    5.0992    0.2455    0.0000 C   0  0  0  0  0  0  0  0  0  0  0  0
    4.2331   -0.2545    0.0000 N   0  0  0  0  0  0  0  0  0  0  0  0
    3.3641    0.2473    0.0000 C   0  0  0  0  0  0  0  0  0  0  0  0
    3.3648    0.8473    0.0000 O   0  0  0  0  0  0  0  0  0  0  0  0
    2.3246   -0.3522    0.0000 C   0  0  1  0  0  0  0  0  0  0  0  0
    2.3231   -1.3556    0.0000 C   0  0  0  0  0  0  0  0  0  0  0  0
    1.4603   -1.8508    0.0000 C   0  0  0  0  0  0  0  0  0  0  0  0
    0.5940   -1.3512    0.0000 C   0  0  0  0  0  0  0  0  0  0  0  0
    0.5906   -0.3565    0.0000 C   0  0  0  0  0  0  0  0  0  0  0  0
    1.4583    0.1474    0.0000 C   0  0  1  0  0  0  0  0  0  0  0  0
    1.4566    1.3474    0.0000 C   0  0  0  0  0  0  0  0  0  0  0  0
    2.3246    1.8508    0.0000 O   0  0  0  0  0  0  0  0  0  0  0  0
    0.5946    1.8440    0.0000 O   0  0  0  0  0  0  0  0  0  0  0  0
    5.1965    1.2370    0.0000 N   0  0  0  0  0  0  0  0  0  0  0  0
    6.1828    1.4485    0.0000 N   0  0  0  0  0  0  0  0  0  0  0  0
    1.9777    0.4479    0.0000 H   0  0  0  0  0  0  0  0  0  0  0  0
    2.8439   -0.6527    0.0000 H   0  0  0  0  0  0  0  0  0  0  0  0
  1  2  1  0  0  0  0
  2  3  1  0  0  0  0
  3  4  1  0  0  0  0
  4  5  1  0  0  0  0
  5  6  1  0  0  0  0
  6  7  1  0  0  0  0
  7  8  1  0  0  0  0
  8  9  2  0  0  0  0
 10  8  1  1  0  0  0
 10 22  1  6  0  0  0
 10 11  1  0  0  0  0
 11 12  1  0  0  0  0
 12 13  2  0  0  0  0
 13 14  1  0  0  0  0
 14 15  1  0  0  0  0
 15 21  1  6  0  0  0
 15 10  1  0  0  0  0
 15 16  1  1  0  0  0
 16 17  1  0  0  0  0
 16 18  2  0  0  0  0
  6 19  2  0  0  0  0
 19 20  1  0  0  0  0
 20  4  2  0  0  0  0
M  END
>  <EXTREG>  (ZINC00113488)
ZINC00113488

>  <LOGBIO>
2.5000

$$$$
ZINC00113916
  -MTS-   02131516542D 0   0.00000     0.00000     0

 19 20  0  0  0  0  0  0  0  0999 V2000
    4.3712   -0.0549    0.0000 C   0  0  0  0  0  0  0  0  0  0  0  0
    5.3245   -0.3681    0.0000 C   0  0  0  0  0  0  0  0  0  0  0  0
    6.0652    0.2959    0.0000 O   0  0  0  0  0  0  0  0  0  0  0  0
    5.5298   -1.3468    0.0000 N   0  0  0  0  0  0  0  0  0  0  0  0
    4.7848   -2.0139    0.0000 C   0  0  0  0  0  0  0  0  0  0  0  0
    4.8866   -3.0176    0.0000 N   0  0  0  0  0  0  0  0  0  0  0  0
    3.9730   -3.4148    0.0000 O   0  0  0  0  0  0  0  0  0  0  0  0
    3.3026   -2.6779    0.0000 N   0  0  0  0  0  0  0  0  0  0  0  0
    3.8070   -1.8042    0.0000 C   0  0  0  0  0  0  0  0  0  0  0  0
    3.4011   -0.8903    0.0000 N   0  0  0  0  0  0  0  0  0  0  0  0
    2.4033   -0.7845    0.0000 C   0  0  0  0  0  0  0  0  0  0  0  0
    1.8187   -1.5894    0.0000 O   0  0  0  0  0  0  0  0  0  0  0  0
    1.9969    0.1292    0.0000 C   0  0  0  0  0  0  0  0  0  0  0  0
    0.9991    0.2354    0.0000 C   0  0  0  0  0  0  0  0  0  0  0  0
    0.5967    1.1452    0.0000 C   0  0  0  0  0  0  0  0  0  0  0  0
    1.1839    1.9546    0.0000 C   0  0  0  0  0  0  0  0  0  0  0  0
    0.7753    2.8672    0.0000 C   0  0  0  0  0  0  0  0  0  0  0  0
    2.1737    1.8542    0.0000 C   0  0  0  0  0  0  0  0  0  0  0  0
    2.5842    0.9385    0.0000 C   0  0  0  0  0  0  0  0  0  0  0  0
  1  2  1  0  0  0  0
  2  3  2  0  0  0  0
  2  4  1  0  0  0  0
  4  5  1  0  0  0  0
  5  6  2  0  0  0  0
  6  7  1  0  0  0  0
  7  8  1  0  0  0  0
  8  9  2  0  0  0  0
  9  5  1  0  0  0  0
  9 10  1  0  0  0  0
 10 11  1  0  0  0  0
 11 12  2  0  0  0  0
 11 13  1  0  0  0  0
 13 14  2  0  0  0  0
 14 15  1  0  0  0  0
 15 16  2  0  0  0  0
 16 17  1  0  0  0  0
 16 18  1  0  0  0  0
 18 19  2  0  0  0  0
 19 13  1  0  0  0  0
M  END
>  <EXTREG>  (ZINC00113916)
ZINC00113916

>  <LOGBIO>
2.5000

$$$$
ZINC00114476
  -MTS-   02131516542D 0   0.00000     0.00000     0

 16 16  0  0  0  0  0  0  0  0999 V2000
    4.9319   -0.4359    0.0000 C   0  0  0  0  0  0  0  0  0  0  0  0
    4.5250   -1.3532    0.0000 O   0  0  0  0  0  0  0  0  0  0  0  0
    3.5357   -1.4575    0.0000 C   0  0  0  0  0  0  0  0  0  0  0  0
    3.2925   -2.0060    0.0000 O   0  0  0  0  0  0  0  0  0  0  0  0
    2.8295   -0.4873    0.0000 C   0  0  0  0  0  0  0  0  0  0  0  0
    3.1395    0.4727    0.0000 C   0  0  0  0  0  0  0  0  0  0  0  0
    4.0892    0.7858    0.0000 C   0  0  0  0  0  0  0  0  0  0  0  0
    2.3295    1.0527    0.0000 N   0  0  0  0  0  0  0  0  0  0  0  0
    2.3295    2.0527    0.0000 C   0  0  0  0  0  0  0  0  0  0  0  0
    1.5195    0.4727    0.0000 C   0  0  0  0  0  0  0  0  0  0  0  0
    0.5698    0.7858    0.0000 C   0  0  0  0  0  0  0  0  0  0  0  0
    1.8295   -0.4873    0.0000 C   0  0  0  0  0  0  0  0  0  0  0  0
    1.2410   -1.2958    0.0000 S   0  0  0  0  0  0  0  0  0  0  0  0
    0.6525   -2.1043    0.0000 N   0  0  0  0  0  0  0  0  0  0  0  0
    2.0495   -1.8843    0.0000 O   0  0  0  0  0  0  0  0  0  0  0  0
    0.4325   -0.7073    0.0000 O   0  0  0  0  0  0  0  0  0  0  0  0
  1  2  1  0  0  0  0
  2  3  1  0  0  0  0
  3  4  2  0  0  0  0
  3  5  1  0  0  0  0
  5  6  2  0  0  0  0
  6  7  1  0  0  0  0
  6  8  1  0  0  0  0
  8  9  1  0  0  0  0
  8 10  1  0  0  0  0
 10 11  1  0  0  0  0
 10 12  2  0  0  0  0
 12  5  1  0  0  0  0
 12 13  1  0  0  0  0
 13 14  1  0  0  0  0
 13 15  2  0  0  0  0
 13 16  2  0  0  0  0
M  END
>  <EXTREG>  (ZINC00114476)
ZINC00114476

>  <LOGBIO>
2.5000

$$$$
ZINC00114565
  -MTS-   02131516542D 0   0.00000     0.00000     0

 22 24  0  0  1  0  0  0  0  0999 V2000
    6.9503   -3.0928    0.0000 F   0  0  0  0  0  0  0  0  0  0  0  0
    6.3598   -2.2858    0.0000 C   0  0  0  0  0  0  0  0  0  0  0  0
    6.7639   -1.3673    0.0000 C   0  0  0  0  0  0  0  0  0  0  0  0
    6.1748   -0.5657    0.0000 C   0  0  0  0  0  0  0  0  0  0  0  0
    5.1805   -0.6727    0.0000 C   0  0  0  0  0  0  0  0  0  0  0  0
    4.7753   -1.5812    0.0000 C   0  0  0  0  0  0  0  0  0  0  0  0
    5.3655   -2.3927    0.0000 C   0  0  0  0  0  0  0  0  0  0  0  0
    4.5920    0.1358    0.0000 S   0  0  0  0  0  0  0  0  0  0  0  0
    3.7835   -0.4527    0.0000 O   0  0  0  0  0  0  0  0  0  0  0  0
    5.4005    0.7243    0.0000 O   0  0  0  0  0  0  0  0  0  0  0  0
    3.8858    1.1060    0.0000 N   0  0  0  0  0  0  0  0  0  0  0  0
    4.1958    2.0660    0.0000 C   0  0  0  0  0  0  0  0  0  0  0  0
    3.3858    2.6460    0.0000 C   0  0  0  0  0  0  0  0  0  0  0  0
    2.5758    2.0660    0.0000 S   0  0  0  0  0  0  0  0  0  0  0  0
    2.8858    1.1060    0.0000 C   0  0  2  0  0  0  0  0  0  0  0  0
    2.1795    0.1358    0.0000 C   0  0  0  0  0  0  0  0  0  0  0  0
    2.5859   -0.7816    0.0000 C   0  0  0  0  0  0  0  0  0  0  0  0
    1.9988   -1.5847    0.0000 C   0  0  0  0  0  0  0  0  0  0  0  0
    1.0043   -1.4803    0.0000 C   0  0  0  0  0  0  0  0  0  0  0  0
    0.5969   -0.5728    0.0000 C   0  0  0  0  0  0  0  0  0  0  0  0
    1.1850    0.2403    0.0000 C   0  0  0  0  0  0  0  0  0  0  0  0
    3.1579    0.5713    0.0000 H   0  0  0  0  0  0  0  0  0  0  0  0
  1  2  1  0  0  0  0
  2  3  2  0  0  0  0
  3  4  1  0  0  0  0
  4  5  2  0  0  0  0
  5  6  1  0  0  0  0
  6  7  2  0  0  0  0
  7  2  1  0  0  0  0
  5  8  1  0  0  0  0
  8  9  2  0  0  0  0
  8 10  2  0  0  0  0
  8 11  1  0  0  0  0
 11 12  1  0  0  0  0
 12 13  1  0  0  0  0
 13 14  1  0  0  0  0
 14 15  1  0  0  0  0
 15 22  1  6  0  0  0
 15 11  1  0  0  0  0
 15 16  1  1  0  0  0
 16 17  2  0  0  0  0
 17 18  1  0  0  0  0
 18 19  2  0  0  0  0
 19 20  1  0  0  0  0
 20 21  2  0  0  0  0
 21 16  1  0  0  0  0
M  END
>  <EXTREG>  (ZINC00114565)
ZINC00114565

>  <LOGBIO>
2.5000

$$$$
ZINC00115799
  -MTS-   02131516542D 0   0.00000     0.00000     0

 21 22  0  0  1  0  0  0  0  0999 V2000
    6.0594    2.7856    0.0000 C   0  0  0  0  0  0  0  0  0  0  0  0
    6.9292    2.2852    0.0000 C   0  0  0  0  0  0  0  0  0  0  0  0
    6.9296    1.2904    0.0000 C   0  0  1  0  0  0  0  0  0  0  0  0
    7.7994    0.7900    0.0000 C   0  0  0  0  0  0  0  0  0  0  0  0
    6.0641    0.7895    0.0000 N   0  0  0  0  0  0  0  0  0  0  0  0
    5.1941    1.2895    0.0000 C   0  0  0  0  0  0  0  0  0  0  0  0
    4.3341    0.7895    0.0000 C   0  0  0  0  0  0  0  0  0  0  0  0
    4.3341   -0.2105    0.0000 N   0  0  0  0  0  0  0  0  0  0  0  0
    5.1941   -0.7105    0.0000 C   0  0  0  0  0  0  0  0  0  0  0  0
    6.0641   -0.2105    0.0000 C   0  0  0  0  0  0  0  0  0  0  0  0
    3.4673   -0.7092    0.0000 S   0  0  0  0  0  0  0  0  0  0  0  0
    3.9660   -1.5759    0.0000 O   0  0  0  0  0  0  0  0  0  0  0  0
    2.9686    0.1576    0.0000 O   0  0  0  0  0  0  0  0  0  0  0  0
    2.6005   -1.2078    0.0000 C   0  0  0  0  0  0  0  0  0  0  0  0
    1.7318   -0.7057    0.0000 C   0  0  0  0  0  0  0  0  0  0  0  0
    0.8705   -1.2035    0.0000 C   0  0  0  0  0  0  0  0  0  0  0  0
    0.8680   -2.2035    0.0000 C   0  0  0  0  0  0  0  0  0  0  0  0
    0.0000   -2.7000    0.0000 Cl  0  0  0  0  0  0  0  0  0  0  0  0
    1.7268   -2.7057    0.0000 C   0  0  0  0  0  0  0  0  0  0  0  0
    2.5980   -2.2078    0.0000 C   0  0  0  0  0  0  0  0  0  0  0  0
    6.4098    1.5900    0.0000 H   0  0  0  0  0  0  0  0  0  0  0  0
  1  2  1  0  0  0  0
  3  2  1  1  0  0  0
  3 21  1  6  0  0  0
  3  4  1  0  0  0  0
  3  5  1  0  0  0  0
  5  6  1  0  0  0  0
  6  7  1  0  0  0  0
  7  8  1  0  0  0  0
  8  9  1  0  0  0  0
  9 10  1  0  0  0  0
 10  5  1  0  0  0  0
  8 11  1  0  0  0  0
 11 12  2  0  0  0  0
 11 13  2  0  0  0  0
 11 14  1  0  0  0  0
 14 15  2  0  0  0  0
 15 16  1  0  0  0  0
 16 17  2  0  0  0  0
 17 18  1  0  0  0  0
 17 19  1  0  0  0  0
 19 20  2  0  0  0  0
 20 14  1  0  0  0  0
M  END
>  <EXTREG>  (ZINC00115799)
ZINC00115799

>  <LOGBIO>
2.5000

$$$$
ZINC00116134
  -MTS-   02131516542D 0   0.00000     0.00000     0

 23 25  0  0  0  0  0  0  0  0999 V2000
    4.0996   -0.6184    0.0000 O   0  0  0  0  0  0  0  0  0  0  0  0
    3.5957    0.2494    0.0000 C   0  0  0  0  0  0  0  0  0  0  0  0
    4.0918    1.1116    0.0000 C   0  0  0  0  0  0  0  0  0  0  0  0
    5.0918    1.1130    0.0000 N   0  0  0  0  0  0  0  0  0  0  0  0
    5.6867    0.2983    0.0000 C   0  0  0  0  0  0  0  0  0  0  0  0
    5.3824   -0.6543    0.0000 O   0  0  0  0  0  0  0  0  0  0  0  0
    6.6319    0.6132    0.0000 C   0  0  0  0  0  0  0  0  0  0  0  0
    7.4982    0.1076    0.0000 C   0  0  0  0  0  0  0  0  0  0  0  0
    8.3659    0.6047    0.0000 C   0  0  0  0  0  0  0  0  0  0  0  0
    8.3672    1.6082    0.0000 C   0  0  0  0  0  0  0  0  0  0  0  0
    7.5059    2.1058    0.0000 C   0  0  0  0  0  0  0  0  0  0  0  0
    6.6382    1.6094    0.0000 C   0  0  0  0  0  0  0  0  0  0  0  0
    5.6792    1.9224    0.0000 C   0  0  0  0  0  0  0  0  0  0  0  0
    5.3705    2.8736    0.0000 O   0  0  0  0  0  0  0  0  0  0  0  0
    2.5957    0.2474    0.0000 N   0  0  0  0  0  0  0  0  0  0  0  0
    2.0974   -0.6196    0.0000 C   0  0  0  0  0  0  0  0  0  0  0  0
    2.6000   -1.4881    0.0000 C   0  0  0  0  0  0  0  0  0  0  0  0
    2.1025   -2.3496    0.0000 C   0  0  0  0  0  0  0  0  0  0  0  0
    1.1025   -2.3526    0.0000 C   0  0  0  0  0  0  0  0  0  0  0  0
    0.6000   -1.4941    0.0000 C   0  0  0  0  0  0  0  0  0  0  0  0
    1.0974   -0.6226    0.0000 C   0  0  0  0  0  0  0  0  0  0  0  0
    0.5940    0.2414    0.0000 C   0  0  0  0  0  0  0  0  0  0  0  0
    0.0906    1.1055    0.0000 N   0  0  0  0  0  0  0  0  0  0  0  0
  1  2  2  0  0  0  0
  2  3  1  0  0  0  0
  3  4  1  0  0  0  0
  4  5  1  0  0  0  0
  5  6  2  0  0  0  0
  5  7  1  0  0  0  0
  7  8  2  0  0  0  0
  8  9  1  0  0  0  0
  9 10  2  0  0  0  0
 10 11  1  0  0  0  0
 11 12  2  0  0  0  0
 12  7  1  0  0  0  0
 12 13  1  0  0  0  0
 13  4  1  0  0  0  0
 13 14  2  0  0  0  0
  2 15  1  0  0  0  0
 15 16  1  0  0  0  0
 16 17  2  0  0  0  0
 17 18  1  0  0  0  0
 18 19  2  0  0  0  0
 19 20  1  0  0  0  0
 20 21  2  0  0  0  0
 21 16  1  0  0  0  0
 21 22  1  0  0  0  0
 22 23  3  0  0  0  0
M  END
>  <EXTREG>  (ZINC00116134)
ZINC00116134

>  <LOGBIO>
2.5000

$$$$
ZINC00117244
  -MTS-   02131516542D 0   0.00000     0.00000     0

 20 21  0  0  0  0  0  0  0  0999 V2000
    4.6700    3.0000    0.0000 C   0  0  0  0  0  0  0  0  0  0  0  0
    3.8045    2.4991    0.0000 C   0  0  0  0  0  0  0  0  0  0  0  0
    2.9345    2.9991    0.0000 C   0  0  0  0  0  0  0  0  0  0  0  0
    2.0745    2.4991    0.0000 C   0  0  0  0  0  0  0  0  0  0  0  0
    1.2077    2.9978    0.0000 C   0  0  0  0  0  0  0  0  0  0  0  0
    2.0745    1.4991    0.0000 C   0  0  0  0  0  0  0  0  0  0  0  0
    2.9345    0.9991    0.0000 C   0  0  0  0  0  0  0  0  0  0  0  0
    3.8045    1.4991    0.0000 C   0  0  0  0  0  0  0  0  0  0  0  0
    2.9320   -0.0009    0.0000 S   0  0  0  0  0  0  0  0  0  0  0  0
    3.9320   -0.0034    0.0000 O   0  0  0  0  0  0  0  0  0  0  0  0
    1.9320    0.0016    0.0000 O   0  0  0  0  0  0  0  0  0  0  0  0
    2.9295   -1.0009    0.0000 C   0  0  0  0  0  0  0  0  0  0  0  0
    2.0597   -1.5013    0.0000 C   0  0  0  0  0  0  0  0  0  0  0  0
    2.0593   -2.4961    0.0000 C   0  0  0  0  0  0  0  0  0  0  0  0
    2.9235   -2.9991    0.0000 C   0  0  0  0  0  0  0  0  0  0  0  0
    3.7883   -2.5073    0.0000 C   0  0  0  0  0  0  0  0  0  0  0  0
    3.7938   -1.5039    0.0000 C   0  0  0  0  0  0  0  0  0  0  0  0
    0.8610    0.8009    0.0000 N   0  3  0  0  0  0  0  0  0  0  0  0
    0.8590   -0.2025    0.0000 O   0  5  0  0  0  0  0  0  0  0  0  0
    0.0000    1.2992    0.0000 O   0  0  0  0  0  0  0  0  0  0  0  0
  1  2  1  0  0  0  0
  2  3  2  0  0  0  0
  3  4  1  0  0  0  0
  4  5  1  0  0  0  0
  4  6  2  0  0  0  0
  6  7  1  0  0  0  0
  7  8  2  0  0  0  0
  8  2  1  0  0  0  0
  7  9  1  0  0  0  0
  9 10  2  0  0  0  0
  9 11  2  0  0  0  0
  9 12  1  0  0  0  0
 12 13  2  0  0  0  0
 13 14  1  0  0  0  0
 14 15  2  0  0  0  0
 15 16  1  0  0  0  0
 16 17  2  0  0  0  0
 17 12  1  0  0  0  0
  6 18  1  0  0  0  0
 18 19  1  0  0  0  0
 18 20  2  0  0  0  0
M  CHG  2  18   1  19  -1
M  END
>  <EXTREG>  (ZINC00117244)
ZINC00117244

>  <LOGBIO>
2.5000

$$$$
ZINC00117566
  -MTS-   02131516542D 0   0.00000     0.00000     0

 25 28  0  0  0  0  0  0  0  0999 V2000
    7.7727    0.5004    0.0000 C   0  0  0  0  0  0  0  0  0  0  0  0
    6.7941    0.2946    0.0000 N   0  0  0  0  0  0  0  0  0  0  0  0
    6.4810   -0.6587    0.0000 C   0  0  0  0  0  0  0  0  0  0  0  0
    7.1474   -1.4043    0.0000 O   0  0  0  0  0  0  0  0  0  0  0  0
    5.5071   -0.8614    0.0000 N   0  0  0  0  0  0  0  0  0  0  0  0
    5.3219   -1.4321    0.0000 C   0  0  0  0  0  0  0  0  0  0  0  0
    4.8367   -0.1241    0.0000 C   0  0  0  0  0  0  0  0  0  0  0  0
    5.1467    0.8359    0.0000 C   0  0  0  0  0  0  0  0  0  0  0  0
    4.3367    1.4159    0.0000 C   0  0  0  0  0  0  0  0  0  0  0  0
    3.5267    0.8359    0.0000 N   0  0  0  0  0  0  0  0  0  0  0  0
    2.5475    1.0386    0.0000 C   0  0  0  0  0  0  0  0  0  0  0  0
    2.2335    1.9903    0.0000 C   0  0  0  0  0  0  0  0  0  0  0  0
    1.2545    2.1940    0.0000 C   0  0  0  0  0  0  0  0  0  0  0  0
    0.5877    1.4442    0.0000 C   0  0  0  0  0  0  0  0  0  0  0  0
    0.9020    0.5003    0.0000 C   0  0  0  0  0  0  0  0  0  0  0  0
    1.8793    0.2946    0.0000 C   0  0  0  0  0  0  0  0  0  0  0  0
    2.1924   -0.6587    0.0000 N   0  0  0  0  0  0  0  0  0  0  0  0
    3.1663   -0.8614    0.0000 C   0  0  0  0  0  0  0  0  0  0  0  0
    3.8367   -0.1241    0.0000 C   0  0  0  0  0  0  0  0  0  0  0  0
    3.4750   -1.8125    0.0000 C   0  0  0  0  0  0  0  0  0  0  0  0
    4.0457   -1.6273    0.0000 F   0  0  0  0  0  0  0  0  0  0  0  0
    2.5239   -2.1213    0.0000 F   0  0  0  0  0  0  0  0  0  0  0  0
    3.7838   -2.7637    0.0000 F   0  0  0  0  0  0  0  0  0  0  0  0
    6.1259    1.0386    0.0000 C   0  0  0  0  0  0  0  0  0  0  0  0
    6.4380    1.9886    0.0000 O   0  0  0  0  0  0  0  0  0  0  0  0
  1  2  1  0  0  0  0
  2  3  1  0  0  0  0
  3  4  2  0  0  0  0
  3  5  1  0  0  0  0
  5  6  1  0  0  0  0
  5  7  1  0  0  0  0
  7  8  1  0  0  0  0
  8  9  2  0  0  0  0
  9 10  1  0  0  0  0
 10 11  1  0  0  0  0
 11 12  1  0  0  0  0
 12 13  2  0  0  0  0
 13 14  1  0  0  0  0
 14 15  2  0  0  0  0
 15 16  1  0  0  0  0
 16 11  2  0  0  0  0
 16 17  1  0  0  0  0
 17 18  2  0  0  0  0
 18 19  1  0  0  0  0
 19  7  2  0  0  0  0
 19 10  1  0  0  0  0
 18 20  1  0  0  0  0
 20 21  1  0  0  0  0
 20 22  1  0  0  0  0
 20 23  1  0  0  0  0
  8 24  1  0  0  0  0
 24  2  1  0  0  0  0
 24 25  2  0  0  0  0
M  END
>  <EXTREG>  (ZINC00117566)
ZINC00117566

>  <LOGBIO>
2.5000

$$$$
ZINC00118016
  -MTS-   02131516542D 0   0.00000     0.00000     0

 17 18  0  0  0  0  0  0  0  0999 V2000
    4.7908   -3.2504    0.0000 F   0  0  0  0  0  0  0  0  0  0  0  0
    4.2039   -2.4408    0.0000 C   0  0  0  0  0  0  0  0  0  0  0  0
    3.2057   -2.5436    0.0000 C   0  0  0  0  0  0  0  0  0  0  0  0
    2.6235   -1.7370    0.0000 C   0  0  0  0  0  0  0  0  0  0  0  0
    3.0303   -0.8235    0.0000 C   0  0  0  0  0  0  0  0  0  0  0  0
    2.4414   -0.0153    0.0000 O   0  0  0  0  0  0  0  0  0  0  0  0
    2.8482    0.9020    0.0000 C   0  0  0  0  0  0  0  0  0  0  0  0
    3.8375    1.0063    0.0000 O   0  0  0  0  0  0  0  0  0  0  0  0
    2.2597    1.7104    0.0000 C   0  0  0  0  0  0  0  0  0  0  0  0
    2.5697    2.6704    0.0000 N   0  0  0  0  0  0  0  0  0  0  0  0
    1.7597    3.2504    0.0000 S   0  0  0  0  0  0  0  0  0  0  0  0
    0.9497    2.6704    0.0000 C   0  0  0  0  0  0  0  0  0  0  0  0
    0.0000    2.9836    0.0000 Cl  0  0  0  0  0  0  0  0  0  0  0  0
    1.2597    1.7104    0.0000 C   0  0  0  0  0  0  0  0  0  0  0  0
    0.6712    0.9020    0.0000 Cl  0  0  0  0  0  0  0  0  0  0  0  0
    4.0194   -0.7166    0.0000 C   0  0  0  0  0  0  0  0  0  0  0  0
    4.6107   -1.5273    0.0000 C   0  0  0  0  0  0  0  0  0  0  0  0
  1  2  1  0  0  0  0
  2  3  2  0  0  0  0
  3  4  1  0  0  0  0
  4  5  2  0  0  0  0
  5  6  1  0  0  0  0
  6  7  1  0  0  0  0
  7  8  2  0  0  0  0
  7  9  1  0  0  0  0
  9 10  2  0  0  0  0
 10 11  1  0  0  0  0
 11 12  1  0  0  0  0
 12 13  1  0  0  0  0
 12 14  2  0  0  0  0
 14  9  1  0  0  0  0
 14 15  1  0  0  0  0
  5 16  1  0  0  0  0
 16 17  2  0  0  0  0
 17  2  1  0  0  0  0
M  END
>  <EXTREG>  (ZINC00118016)
ZINC00118016

>  <LOGBIO>
2.5000

$$$$
ZINC00118805
  -MTS-   02131516542D 0   0.00000     0.00000     0

 15 15  0  0  1  0  0  0  0  0999 V2000
    6.2352    0.5540    0.0000 C   0  0  0  0  0  0  0  0  0  0  0  0
    5.3654    1.0544    0.0000 C   0  0  0  0  0  0  0  0  0  0  0  0
    4.5052    0.5548    0.0000 O   0  0  0  0  0  0  0  0  0  0  0  0
    3.6354    1.0552    0.0000 C   0  0  0  0  0  0  0  0  0  0  0  0
    3.6350    2.0500    0.0000 O   0  0  0  0  0  0  0  0  0  0  0  0
    2.5968    0.4542    0.0000 C   0  0  1  0  0  0  0  0  0  0  0  0
    1.7268    0.9542    0.0000 C   0  0  0  0  0  0  0  0  0  0  0  0
    0.8668    0.4542    0.0000 N   0  0  0  0  0  0  0  0  0  0  0  0
    0.8668   -0.5458    0.0000 C   0  0  0  0  0  0  0  0  0  0  0  0
    0.0000   -1.0445    0.0000 S   0  0  0  0  0  0  0  0  0  0  0  0
    1.7268   -1.0458    0.0000 N   0  0  0  0  0  0  0  0  0  0  0  0
    2.5968   -0.5458    0.0000 C   0  0  1  0  0  0  0  0  0  0  0  0
    2.9376   -1.4859    0.0000 C   0  0  0  0  0  0  0  0  0  0  0  0
    3.5817   -0.3728    0.0000 O   0  0  0  0  0  0  0  0  0  0  0  0
    2.5959    1.0542    0.0000 H   0  0  0  0  0  0  0  0  0  0  0  0
  1  2  1  0  0  0  0
  2  3  1  0  0  0  0
  3  4  1  0  0  0  0
  4  5  2  0  0  0  0
  6  4  1  6  0  0  0
  6 15  1  1  0  0  0
  6  7  1  0  0  0  0
  7  8  1  0  0  0  0
  8  9  1  0  0  0  0
  9 10  2  0  0  0  0
  9 11  1  0  0  0  0
 11 12  1  0  0  0  0
 12  6  1  0  0  0  0
 12 13  1  6  0  0  0
 12 14  1  1  0  0  0
M  END
>  <EXTREG>  (ZINC00118805)
ZINC00118805

>  <LOGBIO>
2.5000

$$$$
ZINC00119594
  -MTS-   02131516542D 0   0.00000     0.00000     0

 16 17  0  0  0  0  0  0  0  0999 V2000
    4.1186   -1.9284    0.0000 C   0  0  0  0  0  0  0  0  0  0  0  0
    4.5246   -1.0145    0.0000 C   0  0  0  0  0  0  0  0  0  0  0  0
    3.9360   -0.2060    0.0000 N   0  0  0  0  0  0  0  0  0  0  0  0
    4.2460    0.7540    0.0000 C   0  0  0  0  0  0  0  0  0  0  0  0
    5.1957    1.0671    0.0000 N   0  0  0  0  0  0  0  0  0  0  0  0
    3.4360    1.3340    0.0000 N   0  0  0  0  0  0  0  0  0  0  0  0
    2.6260    0.7540    0.0000 C   0  0  0  0  0  0  0  0  0  0  0  0
    1.6468    0.9567    0.0000 N   0  0  0  0  0  0  0  0  0  0  0  0
    1.3347    1.9067    0.0000 C   0  0  0  0  0  0  0  0  0  0  0  0
    0.9786    0.2127    0.0000 C   0  0  0  0  0  0  0  0  0  0  0  0
    0.0000    0.4185    0.0000 O   0  0  0  0  0  0  0  0  0  0  0  0
    1.2917   -0.7406    0.0000 N   0  0  0  0  0  0  0  0  0  0  0  0
    0.6254   -1.4862    0.0000 C   0  0  0  0  0  0  0  0  0  0  0  0
    2.2657   -0.9433    0.0000 C   0  0  0  0  0  0  0  0  0  0  0  0
    2.5744   -1.8945    0.0000 O   0  0  0  0  0  0  0  0  0  0  0  0
    2.9360   -0.2060    0.0000 C   0  0  0  0  0  0  0  0  0  0  0  0
  1  2  1  0  0  0  0
  2  3  1  0  0  0  0
  3  4  1  0  0  0  0
  4  5  1  0  0  0  0
  4  6  2  0  0  0  0
  6  7  1  0  0  0  0
  7  8  1  0  0  0  0
  8  9  1  0  0  0  0
  8 10  1  0  0  0  0
 10 11  2  0  0  0  0
 10 12  1  0  0  0  0
 12 13  1  0  0  0  0
 12 14  1  0  0  0  0
 14 15  2  0  0  0  0
 14 16  1  0  0  0  0
 16  3  1  0  0  0  0
 16  7  2  0  0  0  0
M  END
>  <EXTREG>  (ZINC00119594)
ZINC00119594

>  <LOGBIO>
2.5000

$$$$
ZINC00119664
  -MTS-   02131516542D 0   0.00000     0.00000     0

 12 12  0  0  1  0  0  0  0  0999 V2000
    3.1210   -1.5820    0.0000 C   0  0  0  0  0  0  0  0  0  0  0  0
    3.5278   -0.6648    0.0000 C   0  0  0  0  0  0  0  0  0  0  0  0
    4.5171   -0.5604    0.0000 O   0  0  0  0  0  0  0  0  0  0  0  0
    2.9393    0.1437    0.0000 N   0  0  0  0  0  0  0  0  0  0  0  0
    3.2493    1.1037    0.0000 C   0  0  0  0  0  0  0  0  0  0  0  0
    2.4393    1.6837    0.0000 C   0  0  0  0  0  0  0  0  0  0  0  0
    1.6293    1.1037    0.0000 C   0  0  0  0  0  0  0  0  0  0  0  0
    1.9393    0.1437    0.0000 C   0  0  1  0  0  0  0  0  0  0  0  0
    1.3508   -0.6648    0.0000 C   0  0  0  0  0  0  0  0  0  0  0  0
    0.3529   -0.5595    0.0000 O   0  0  0  0  0  0  0  0  0  0  0  0
    1.7541   -1.5741    0.0000 O   0  0  0  0  0  0  0  0  0  0  0  0
    2.2114   -0.3910    0.0000 H   0  0  0  0  0  0  0  0  0  0  0  0
  1  2  1  0  0  0  0
  2  3  2  0  0  0  0
  2  4  1  0  0  0  0
  4  5  1  0  0  0  0
  5  6  1  0  0  0  0
  6  7  1  0  0  0  0
  7  8  1  0  0  0  0
  8 12  1  1  0  0  0
  8  4  1  0  0  0  0
  8  9  1  6  0  0  0
  9 10  1  0  0  0  0
  9 11  2  0  0  0  0
M  END
>  <EXTREG>  (ZINC00119664)
ZINC00119664

>  <LOGBIO>
2.5000

$$$$
ZINC00120053
  -MTS-   02131516542D 0   0.00000     0.00000     0

 21 22  0  0  0  0  0  0  0  0999 V2000
    8.6617    1.8193    0.0000 C   0  0  0  0  0  0  0  0  0  0  0  0
    7.7951    2.3184    0.0000 C   0  0  0  0  0  0  0  0  0  0  0  0
    6.9296    1.8176    0.0000 S   0  0  0  0  0  0  0  0  0  0  0  0
    7.4305    0.9521    0.0000 O   0  0  0  0  0  0  0  0  0  0  0  0
    6.4288    2.6831    0.0000 O   0  0  0  0  0  0  0  0  0  0  0  0
    6.0641    1.3167    0.0000 N   0  0  0  0  0  0  0  0  0  0  0  0
    5.1941    1.8167    0.0000 C   0  0  0  0  0  0  0  0  0  0  0  0
    4.3341    1.3167    0.0000 C   0  0  0  0  0  0  0  0  0  0  0  0
    4.3341    0.3167    0.0000 N   0  0  0  0  0  0  0  0  0  0  0  0
    5.1941   -0.1833    0.0000 C   0  0  0  0  0  0  0  0  0  0  0  0
    6.0641    0.3167    0.0000 C   0  0  0  0  0  0  0  0  0  0  0  0
    3.4673   -0.1820    0.0000 S   0  0  0  0  0  0  0  0  0  0  0  0
    3.9660   -1.0487    0.0000 O   0  0  0  0  0  0  0  0  0  0  0  0
    2.9686    0.6848    0.0000 O   0  0  0  0  0  0  0  0  0  0  0  0
    2.6005   -0.6806    0.0000 C   0  0  0  0  0  0  0  0  0  0  0  0
    1.7318   -0.1785    0.0000 C   0  0  0  0  0  0  0  0  0  0  0  0
    0.8705   -0.6763    0.0000 C   0  0  0  0  0  0  0  0  0  0  0  0
    0.8680   -1.6763    0.0000 C   0  0  0  0  0  0  0  0  0  0  0  0
    0.0000   -2.1728    0.0000 F   0  0  0  0  0  0  0  0  0  0  0  0
    1.7268   -2.1785    0.0000 C   0  0  0  0  0  0  0  0  0  0  0  0
    2.5980   -1.6806    0.0000 C   0  0  0  0  0  0  0  0  0  0  0  0
  1  2  1  0  0  0  0
  2  3  1  0  0  0  0
  3  4  2  0  0  0  0
  3  5  2  0  0  0  0
  3  6  1  0  0  0  0
  6  7  1  0  0  0  0
  7  8  1  0  0  0  0
  8  9  1  0  0  0  0
  9 10  1  0  0  0  0
 10 11  1  0  0  0  0
 11  6  1  0  0  0  0
  9 12  1  0  0  0  0
 12 13  2  0  0  0  0
 12 14  2  0  0  0  0
 12 15  1  0  0  0  0
 15 16  2  0  0  0  0
 16 17  1  0  0  0  0
 17 18  2  0  0  0  0
 18 19  1  0  0  0  0
 18 20  1  0  0  0  0
 20 21  2  0  0  0  0
 21 15  1  0  0  0  0
M  END
>  <EXTREG>  (ZINC00120053)
ZINC00120053

>  <LOGBIO>
2.5000

$$$$
ZINC00120234
  -MTS-   02131516542D 0   0.00000     0.00000     0

 13 14  0  0  0  0  0  0  0  0999 V2000
    4.5246   -0.8111    0.0000 C   0  0  0  0  0  0  0  0  0  0  0  0
    3.9360   -0.0026    0.0000 N   0  0  0  0  0  0  0  0  0  0  0  0
    4.2460    0.9574    0.0000 C   0  0  0  0  0  0  0  0  0  0  0  0
    3.4360    1.5374    0.0000 N   0  0  0  0  0  0  0  0  0  0  0  0
    2.6260    0.9574    0.0000 C   0  0  0  0  0  0  0  0  0  0  0  0
    1.6468    1.1601    0.0000 N   0  0  0  0  0  0  0  0  0  0  0  0
    0.9786    0.4162    0.0000 C   0  0  0  0  0  0  0  0  0  0  0  0
    0.0000    0.6219    0.0000 O   0  0  0  0  0  0  0  0  0  0  0  0
    1.2917   -0.5372    0.0000 N   0  0  0  0  0  0  0  0  0  0  0  0
    0.6254   -1.2828    0.0000 C   0  0  0  0  0  0  0  0  0  0  0  0
    2.2657   -0.7399    0.0000 C   0  0  0  0  0  0  0  0  0  0  0  0
    2.5744   -1.6910    0.0000 O   0  0  0  0  0  0  0  0  0  0  0  0
    2.9360   -0.0026    0.0000 C   0  0  0  0  0  0  0  0  0  0  0  0
  1  2  1  0  0  0  0
  2  3  1  0  0  0  0
  3  4  2  0  0  0  0
  4  5  1  0  0  0  0
  5  6  1  0  0  0  0
  6  7  1  0  0  0  0
  7  8  2  0  0  0  0
  7  9  1  0  0  0  0
  9 10  1  0  0  0  0
  9 11  1  0  0  0  0
 11 12  2  0  0  0  0
 11 13  1  0  0  0  0
 13  2  1  0  0  0  0
 13  5  2  0  0  0  0
M  END
>  <EXTREG>  (ZINC00120234)
ZINC00120234

>  <LOGBIO>
2.5000

$$$$
ZINC00120753
  -MTS-   02131516542D 0   0.00000     0.00000     0

 17 18  0  0  0  0  0  0  0  0999 V2000
    5.6468    0.4659    0.0000 C   0  0  0  0  0  0  0  0  0  0  0  0
    5.2399   -0.4514    0.0000 O   0  0  0  0  0  0  0  0  0  0  0  0
    4.2506   -0.5557    0.0000 C   0  0  0  0  0  0  0  0  0  0  0  0
    3.8438   -1.4730    0.0000 O   0  0  0  0  0  0  0  0  0  0  0  0
    3.6621    0.2528    0.0000 C   0  0  0  0  0  0  0  0  0  0  0  0
    3.9721    1.2128    0.0000 C   0  0  0  0  0  0  0  0  0  0  0  0
    4.9218    1.5259    0.0000 C   0  0  0  0  0  0  0  0  0  0  0  0
    3.1621    1.7928    0.0000 N   0  0  0  0  0  0  0  0  0  0  0  0
    2.3521    1.2128    0.0000 N   0  0  0  0  0  0  0  0  0  0  0  0
    1.4024    1.5259    0.0000 C   0  0  0  0  0  0  0  0  0  0  0  0
    2.6621    0.2528    0.0000 C   0  0  0  0  0  0  0  0  0  0  0  0
    2.0736   -0.5557    0.0000 C   0  0  0  0  0  0  0  0  0  0  0  0
    2.3836   -1.5157    0.0000 S   0  0  0  0  0  0  0  0  0  0  0  0
    1.5736   -2.0957    0.0000 N   0  0  0  0  0  0  0  0  0  0  0  0
    0.7636   -1.5157    0.0000 N   0  0  0  0  0  0  0  0  0  0  0  0
    1.0736   -0.5557    0.0000 C   0  0  0  0  0  0  0  0  0  0  0  0
    0.4851    0.2528    0.0000 C   0  0  0  0  0  0  0  0  0  0  0  0
  1  2  1  0  0  0  0
  2  3  1  0  0  0  0
  3  4  2  0  0  0  0
  3  5  1  0  0  0  0
  5  6  1  0  0  0  0
  6  7  1  0  0  0  0
  6  8  2  0  0  0  0
  8  9  1  0  0  0  0
  9 10  1  0  0  0  0
  9 11  1  0  0  0  0
 11  5  2  0  0  0  0
 11 12  1  0  0  0  0
 12 13  1  0  0  0  0
 13 14  1  0  0  0  0
 14 15  2  0  0  0  0
 15 16  1  0  0  0  0
 16 12  2  0  0  0  0
 16 17  1  0  0  0  0
M  END
>  <EXTREG>  (ZINC00120753)
ZINC00120753

>  <LOGBIO>
2.5000

$$$$
ZINC00121385
  -MTS-   02131516542D 0   0.00000     0.00000     0

 16 17  0  0  0  0  0  0  0  0999 V2000
    5.2877   -2.1966    0.0000 N   0  0  0  0  0  0  0  0  0  0  0  0
    5.6945   -1.2793    0.0000 C   0  0  0  0  0  0  0  0  0  0  0  0
    6.6838   -1.1750    0.0000 O   0  0  0  0  0  0  0  0  0  0  0  0
    5.1060   -0.4708    0.0000 C   0  0  0  0  0  0  0  0  0  0  0  0
    5.4160    0.4892    0.0000 C   0  0  0  0  0  0  0  0  0  0  0  0
    4.6060    1.0692    0.0000 S   0  0  0  0  0  0  0  0  0  0  0  0
    3.7960    0.4892    0.0000 C   0  0  0  0  0  0  0  0  0  0  0  0
    4.1060   -0.4708    0.0000 N   0  0  0  0  0  0  0  0  0  0  0  0
    2.8463    0.8023    0.0000 C   0  0  0  0  0  0  0  0  0  0  0  0
    2.6410    1.7845    0.0000 C   0  0  0  0  0  0  0  0  0  0  0  0
    1.6956    2.0941    0.0000 C   0  0  0  0  0  0  0  0  0  0  0  0
    0.9489    1.4290    0.0000 C   0  0  0  0  0  0  0  0  0  0  0  0
    0.0000    1.7445    0.0000 F   0  0  0  0  0  0  0  0  0  0  0  0
    1.1476    0.4542    0.0000 C   0  0  0  0  0  0  0  0  0  0  0  0
    2.0996    0.1372    0.0000 C   0  0  0  0  0  0  0  0  0  0  0  0
    2.3013   -0.8423    0.0000 F   0  0  0  0  0  0  0  0  0  0  0  0
  1  2  1  0  0  0  0
  2  3  2  0  0  0  0
  2  4  1  0  0  0  0
  4  5  2  0  0  0  0
  5  6  1  0  0  0  0
  6  7  1  0  0  0  0
  7  8  2  0  0  0  0
  8  4  1  0  0  0  0
  7  9  1  0  0  0  0
  9 10  2  0  0  0  0
 10 11  1  0  0  0  0
 11 12  2  0  0  0  0
 12 13  1  0  0  0  0
 12 14  1  0  0  0  0
 14 15  2  0  0  0  0
 15  9  1  0  0  0  0
 15 16  1  0  0  0  0
M  END
>  <EXTREG>  (ZINC00121385)
ZINC00121385

>  <LOGBIO>
2.5000

$$$$
ZINC00122126
  -MTS-   02131516542D 0   0.00000     0.00000     0

 18 19  0  0  0  0  0  0  0  0999 V2000
    0.8681   -3.9115    0.0000 C   0  0  0  0  0  0  0  0  0  0  0  0
    1.8621   -3.8026    0.0000 O   0  0  0  0  0  0  0  0  0  0  0  0
    2.2648   -2.8873    0.0000 C   0  0  0  0  0  0  0  0  0  0  0  0
    3.2622   -2.7770    0.0000 C   0  0  0  0  0  0  0  0  0  0  0  0
    3.6610   -1.8656    0.0000 C   0  0  0  0  0  0  0  0  0  0  0  0
    4.6550   -1.7562    0.0000 Br  0  0  0  0  0  0  0  0  0  0  0  0
    3.0704   -1.0586    0.0000 C   0  0  0  0  0  0  0  0  0  0  0  0
    2.0811   -1.1630    0.0000 C   0  0  0  0  0  0  0  0  0  0  0  0
    1.4926   -0.3545    0.0000 C   0  0  0  0  0  0  0  0  0  0  0  0
    1.8985    0.5594    0.0000 N   0  0  0  0  0  0  0  0  0  0  0  0
    1.3100    1.3679    0.0000 C   0  0  0  0  0  0  0  0  0  0  0  0
    1.6200    2.3279    0.0000 C   0  0  0  0  0  0  0  0  0  0  0  0
    0.8100    2.9079    0.0000 C   0  0  0  0  0  0  0  0  0  0  0  0
    0.8100    3.9079    0.0000 C   0  0  0  0  0  0  0  0  0  0  0  0
    0.0000    2.3279    0.0000 O   0  0  0  0  0  0  0  0  0  0  0  0
    0.3100    1.3679    0.0000 N   0  0  0  0  0  0  0  0  0  0  0  0
    1.6743   -2.0802    0.0000 C   0  0  0  0  0  0  0  0  0  0  0  0
    0.6800   -2.1872    0.0000 O   0  0  0  0  0  0  0  0  0  0  0  0
  1  2  1  0  0  0  0
  2  3  1  0  0  0  0
  3  4  2  0  0  0  0
  4  5  1  0  0  0  0
  5  6  1  0  0  0  0
  5  7  2  0  0  0  0
  7  8  1  0  0  0  0
  8  9  1  0  0  0  0
  9 10  1  0  0  0  0
 10 11  1  0  0  0  0
 11 12  1  0  0  0  0
 12 13  2  0  0  0  0
 13 14  1  0  0  0  0
 13 15  1  0  0  0  0
 15 16  1  0  0  0  0
 16 11  2  0  0  0  0
  8 17  2  0  0  0  0
 17  3  1  0  0  0  0
 17 18  1  0  0  0  0
M  END
>  <EXTREG>  (ZINC00122126)
ZINC00122126

>  <LOGBIO>
2.5000

$$$$
ZINC00122487
  -MTS-   02131516542D 0   0.00000     0.00000     0

 14 15  0  0  0  0  0  0  0  0999 V2000
    4.9082   -2.1648    0.0000 C   0  0  0  0  0  0  0  0  0  0  0  0
    5.3150   -1.2475    0.0000 C   0  0  0  0  0  0  0  0  0  0  0  0
    6.3043   -1.1432    0.0000 O   0  0  0  0  0  0  0  0  0  0  0  0
    4.7265   -0.4390    0.0000 C   0  0  0  0  0  0  0  0  0  0  0  0
    5.0365    0.5210    0.0000 C   0  0  0  0  0  0  0  0  0  0  0  0
    4.2265    1.1010    0.0000 S   0  0  0  0  0  0  0  0  0  0  0  0
    3.4165    0.5210    0.0000 C   0  0  0  0  0  0  0  0  0  0  0  0
    3.7265   -0.4390    0.0000 N   0  0  0  0  0  0  0  0  0  0  0  0
    2.4668    0.8341    0.0000 C   0  0  0  0  0  0  0  0  0  0  0  0
    2.2614    1.8163    0.0000 C   0  0  0  0  0  0  0  0  0  0  0  0
    1.3161    2.1259    0.0000 C   0  0  0  0  0  0  0  0  0  0  0  0
    0.5693    1.4608    0.0000 C   0  0  0  0  0  0  0  0  0  0  0  0
    0.7680    0.4860    0.0000 C   0  0  0  0  0  0  0  0  0  0  0  0
    1.7201    0.1690    0.0000 C   0  0  0  0  0  0  0  0  0  0  0  0
  1  2  1  0  0  0  0
  2  3  2  0  0  0  0
  2  4  1  0  0  0  0
  4  5  2  0  0  0  0
  5  6  1  0  0  0  0
  6  7  1  0  0  0  0
  7  8  2  0  0  0  0
  8  4  1  0  0  0  0
  7  9  1  0  0  0  0
  9 10  2  0  0  0  0
 10 11  1  0  0  0  0
 11 12  2  0  0  0  0
 12 13  1  0  0  0  0
 13 14  2  0  0  0  0
 14  9  1  0  0  0  0
M  END
>  <EXTREG>  (ZINC00122487)
ZINC00122487

>  <LOGBIO>
2.5000

$$$$
ZINC00122611
  -MTS-   02131516542D 0   0.00000     0.00000     0

 18 20  0  0  1  0  0  0  0  0999 V2000
    0.0000   -0.6558    0.0000 F   0  0  0  0  0  0  0  0  0  0  0  0
    1.0000   -0.6511    0.0000 C   0  0  0  0  0  0  0  0  0  0  0  0
    1.5067   -1.5172    0.0000 C   0  0  0  0  0  0  0  0  0  0  0  0
    2.5014   -1.5105    0.0000 C   0  0  0  0  0  0  0  0  0  0  0  0
    2.9982   -0.6426    0.0000 C   0  0  0  0  0  0  0  0  0  0  0  0
    2.5002    0.2186    0.0000 C   0  0  0  0  0  0  0  0  0  0  0  0
    1.4967    0.2168    0.0000 C   0  0  0  0  0  0  0  0  0  0  0  0
    3.9982   -0.6404    0.0000 C   0  0  2  0  0  0  0  0  0  0  0  0
    4.5034   -1.5074    0.0000 C   0  0  0  0  0  0  0  0  0  0  0  0
    5.4981   -1.5024    0.0000 C   0  0  0  0  0  0  0  0  0  0  0  0
    6.0012   -2.3667    0.0000 O   0  0  0  0  0  0  0  0  0  0  0  0
    5.9964   -0.6354    0.0000 N   0  0  0  0  0  0  0  0  0  0  0  0
    5.4982    0.2267    0.0000 C   0  0  0  0  0  0  0  0  0  0  0  0
    5.8082    1.1867    0.0000 N   0  0  0  0  0  0  0  0  0  0  0  0
    4.9982    1.7667    0.0000 C   0  0  0  0  0  0  0  0  0  0  0  0
    4.1882    1.1867    0.0000 N   0  0  0  0  0  0  0  0  0  0  0  0
    4.4982    0.2267    0.0000 N   0  0  0  0  0  0  0  0  0  0  0  0
    3.6998   -1.1609    0.0000 H   0  0  0  0  0  0  0  0  0  0  0  0
  1  2  1  0  0  0  0
  2  3  2  0  0  0  0
  3  4  1  0  0  0  0
  4  5  2  0  0  0  0
  5  6  1  0  0  0  0
  6  7  2  0  0  0  0
  7  2  1  0  0  0  0
  8  5  1  1  0  0  0
  8 18  1  6  0  0  0
  8  9  1  0  0  0  0
  9 10  1  0  0  0  0
 10 11  2  0  0  0  0
 10 12  1  0  0  0  0
 12 13  1  0  0  0  0
 13 14  2  0  0  0  0
 14 15  1  0  0  0  0
 15 16  2  0  0  0  0
 16 17  1  0  0  0  0
 17  8  1  0  0  0  0
 17 13  1  0  0  0  0
M  END
>  <EXTREG>  (ZINC00122611)
ZINC00122611

>  <LOGBIO>
2.5000

$$$$
ZINC00122973
  -MTS-   02131516542D 0   0.00000     0.00000     0

 14 15  0  0  0  0  0  0  0  0999 V2000
    4.0654   -1.7055    0.0000 C   0  0  0  0  0  0  0  0  0  0  0  0
    4.4722   -0.7882    0.0000 C   0  0  0  0  0  0  0  0  0  0  0  0
    5.4615   -0.6838    0.0000 O   0  0  0  0  0  0  0  0  0  0  0  0
    3.8837    0.0203    0.0000 C   0  0  0  0  0  0  0  0  0  0  0  0
    4.1937    0.9803    0.0000 C   0  0  0  0  0  0  0  0  0  0  0  0
    3.3837    1.5603    0.0000 S   0  0  0  0  0  0  0  0  0  0  0  0
    2.5737    0.9803    0.0000 C   0  0  0  0  0  0  0  0  0  0  0  0
    2.8837    0.0203    0.0000 N   0  0  0  0  0  0  0  0  0  0  0  0
    1.6240    1.2934    0.0000 C   0  0  0  0  0  0  0  0  0  0  0  0
    1.3156    2.2539    0.0000 S   0  0  0  0  0  0  0  0  0  0  0  0
    0.3194    2.2523    0.0000 N   0  0  0  0  0  0  0  0  0  0  0  0
    0.0000    1.3086    0.0000 N   0  0  0  0  0  0  0  0  0  0  0  0
    0.8119    0.7099    0.0000 C   0  0  0  0  0  0  0  0  0  0  0  0
    0.8058   -0.2901    0.0000 C   0  0  0  0  0  0  0  0  0  0  0  0
  1  2  1  0  0  0  0
  2  3  2  0  0  0  0
  2  4  1  0  0  0  0
  4  5  2  0  0  0  0
  5  6  1  0  0  0  0
  6  7  1  0  0  0  0
  7  8  2  0  0  0  0
  8  4  1  0  0  0  0
  7  9  1  0  0  0  0
  9 10  1  0  0  0  0
 10 11  1  0  0  0  0
 11 12  2  0  0  0  0
 12 13  1  0  0  0  0
 13  9  2  0  0  0  0
 13 14  1  0  0  0  0
M  END
>  <EXTREG>  (ZINC00122973)
ZINC00122973

>  <LOGBIO>
2.5000

$$$$
ZINC00123504
  -MTS-   02131516542D 0   0.00000     0.00000     0

 18 19  0  0  0  0  0  0  0  0999 V2000
    3.4180    0.9594    0.0000 C   0  0  0  0  0  0  0  0  0  0  0  0
    2.8295    1.7679    0.0000 C   0  0  0  0  0  0  0  0  0  0  0  0
    3.1395    2.7279    0.0000 N   0  0  0  0  0  0  0  0  0  0  0  0
    2.3295    3.3079    0.0000 N   0  0  0  0  0  0  0  0  0  0  0  0
    1.5195    2.7279    0.0000 C   0  0  0  0  0  0  0  0  0  0  0  0
    0.5698    3.0411    0.0000 C   0  0  0  0  0  0  0  0  0  0  0  0
    1.8295    1.7679    0.0000 C   0  0  0  0  0  0  0  0  0  0  0  0
    1.2410    0.9594    0.0000 S   0  0  0  0  0  0  0  0  0  0  0  0
    1.6469    0.0455    0.0000 C   0  0  0  0  0  0  0  0  0  0  0  0
    1.0572   -0.7663    0.0000 C   0  0  0  0  0  0  0  0  0  0  0  0
    1.4628   -1.6746    0.0000 C   0  0  0  0  0  0  0  0  0  0  0  0
    2.4571   -1.7811    0.0000 C   0  0  0  0  0  0  0  0  0  0  0  0
    3.0458   -0.9791    0.0000 C   0  0  0  0  0  0  0  0  0  0  0  0
    2.6412   -0.0609    0.0000 N   0  0  0  0  0  0  0  0  0  0  0  0
    2.8608   -2.6960    0.0000 C   0  0  0  0  0  0  0  0  0  0  0  0
    3.7757   -2.2924    0.0000 F   0  0  0  0  0  0  0  0  0  0  0  0
    1.9458   -3.0996    0.0000 F   0  0  0  0  0  0  0  0  0  0  0  0
    3.2644   -3.6109    0.0000 F   0  0  0  0  0  0  0  0  0  0  0  0
  1  2  1  0  0  0  0
  2  3  1  0  0  0  0
  3  4  1  0  0  0  0
  4  5  2  0  0  0  0
  5  6  1  0  0  0  0
  5  7  1  0  0  0  0
  7  2  2  0  0  0  0
  7  8  1  0  0  0  0
  8  9  1  0  0  0  0
  9 10  2  0  0  0  0
 10 11  1  0  0  0  0
 11 12  2  0  0  0  0
 12 13  1  0  0  0  0
 13 14  2  0  0  0  0
 14  9  1  0  0  0  0
 12 15  1  0  0  0  0
 15 16  1  0  0  0  0
 15 17  1  0  0  0  0
 15 18  1  0  0  0  0
M  END
>  <EXTREG>  (ZINC00123504)
ZINC00123504

>  <LOGBIO>
2.5000

$$$$
ZINC00124442
  -MTS-   02131516542D 0   0.00000     0.00000     0

 17 18  0  0  0  0  0  0  0  0999 V2000
    2.3121    2.2020    0.0000 C   0  0  0  0  0  0  0  0  0  0  0  0
    2.1027    1.2206    0.0000 C   0  0  0  0  0  0  0  0  0  0  0  0
    1.1560    0.9149    0.0000 O   0  0  0  0  0  0  0  0  0  0  0  0
    0.9467   -0.0664    0.0000 C   0  0  0  0  0  0  0  0  0  0  0  0
    0.0000   -0.3721    0.0000 O   0  0  0  0  0  0  0  0  0  0  0  0
    1.6889   -0.7365    0.0000 C   0  0  0  0  0  0  0  0  0  0  0  0
    1.5831   -1.7398    0.0000 C   0  0  0  0  0  0  0  0  0  0  0  0
    2.4951   -2.1407    0.0000 N   0  0  0  0  0  0  0  0  0  0  0  0
    3.1684   -1.4064    0.0000 N   0  0  0  0  0  0  0  0  0  0  0  0
    4.1684   -1.4033    0.0000 C   0  0  0  0  0  0  0  0  0  0  0  0
    4.6693   -2.2688    0.0000 N   0  0  0  0  0  0  0  0  0  0  0  0
    4.6692   -0.5378    0.0000 C   0  0  0  0  0  0  0  0  0  0  0  0
    4.1667    0.3307    0.0000 C   0  0  0  0  0  0  0  0  0  0  0  0
    3.1719    0.3287    0.0000 N   0  0  0  0  0  0  0  0  0  0  0  0
    2.6675   -0.5308    0.0000 C   0  0  0  0  0  0  0  0  0  0  0  0
    5.6692   -0.5378    0.0000 C   0  0  0  0  0  0  0  0  0  0  0  0
    6.6692   -0.5378    0.0000 N   0  0  0  0  0  0  0  0  0  0  0  0
  1  2  1  0  0  0  0
  2  3  1  0  0  0  0
  3  4  1  0  0  0  0
  4  5  2  0  0  0  0
  4  6  1  0  0  0  0
  6  7  1  0  0  0  0
  7  8  2  0  0  0  0
  8  9  1  0  0  0  0
  9 10  1  0  0  0  0
 10 11  1  0  0  0  0
 10 12  2  0  0  0  0
 12 13  1  0  0  0  0
 13 14  2  0  0  0  0
 14 15  1  0  0  0  0
 15  6  2  0  0  0  0
 15  9  1  0  0  0  0
 12 16  1  0  0  0  0
 16 17  3  0  0  0  0
M  END
>  <EXTREG>  (ZINC00124442)
ZINC00124442

>  <LOGBIO>
2.5000

$$$$
ZINC00124530
  -MTS-   02131516542D 0   0.00000     0.00000     0

 20 21  0  0  0  0  0  0  0  0999 V2000
    7.7976    2.1297    0.0000 C   0  0  0  0  0  0  0  0  0  0  0  0
    6.9321    1.6288    0.0000 C   0  0  0  0  0  0  0  0  0  0  0  0
    6.0621    2.1288    0.0000 C   0  0  0  0  0  0  0  0  0  0  0  0
    5.2021    1.6288    0.0000 C   0  0  0  0  0  0  0  0  0  0  0  0
    5.2021    0.6288    0.0000 C   0  0  0  0  0  0  0  0  0  0  0  0
    6.0621    0.1288    0.0000 C   0  0  0  0  0  0  0  0  0  0  0  0
    6.9321    0.6288    0.0000 C   0  0  0  0  0  0  0  0  0  0  0  0
    4.3353    0.1301    0.0000 S   0  0  0  0  0  0  0  0  0  0  0  0
    4.8340   -0.7367    0.0000 O   0  0  0  0  0  0  0  0  0  0  0  0
    3.8366    0.9969    0.0000 O   0  0  0  0  0  0  0  0  0  0  0  0
    3.4686   -0.3686    0.0000 N   0  0  0  0  0  0  0  0  0  0  0  0
    2.5998    0.1336    0.0000 C   0  0  0  0  0  0  0  0  0  0  0  0
    1.7386   -0.3643    0.0000 C   0  0  0  0  0  0  0  0  0  0  0  0
    1.7361   -1.3642    0.0000 C   0  0  0  0  0  0  0  0  0  0  0  0
    2.5948   -1.8664    0.0000 C   0  0  0  0  0  0  0  0  0  0  0  0
    3.4661   -1.3686    0.0000 C   0  0  0  0  0  0  0  0  0  0  0  0
    0.8680   -1.8608    0.0000 C   0  0  0  0  0  0  0  0  0  0  0  0
    1.3645   -2.7288    0.0000 F   0  0  0  0  0  0  0  0  0  0  0  0
    0.3715   -0.9927    0.0000 F   0  0  0  0  0  0  0  0  0  0  0  0
    0.0000   -2.3573    0.0000 F   0  0  0  0  0  0  0  0  0  0  0  0
  1  2  1  0  0  0  0
  2  3  2  0  0  0  0
  3  4  1  0  0  0  0
  4  5  2  0  0  0  0
  5  6  1  0  0  0  0
  6  7  2  0  0  0  0
  7  2  1  0  0  0  0
  5  8  1  0  0  0  0
  8  9  2  0  0  0  0
  8 10  2  0  0  0  0
  8 11  1  0  0  0  0
 11 12  1  0  0  0  0
 12 13  1  0  0  0  0
 13 14  1  0  0  0  0
 14 15  1  0  0  0  0
 15 16  1  0  0  0  0
 16 11  1  0  0  0  0
 14 17  1  0  0  0  0
 17 18  1  0  0  0  0
 17 19  1  0  0  0  0
 17 20  1  0  0  0  0
M  END
>  <EXTREG>  (ZINC00124530)
ZINC00124530

>  <LOGBIO>
2.5000

$$$$
ZINC00125690
  -MTS-   02131516542D 0   0.00000     0.00000     0

 17 19  0  0  0  0  0  0  0  0999 V2000
    0.6000   -2.8897    0.0000 C   0  0  0  0  0  0  0  0  0  0  0  0
    1.6000   -2.8857    0.0000 O   0  0  0  0  0  0  0  0  0  0  0  0
    2.0965   -2.0177    0.0000 C   0  0  0  0  0  0  0  0  0  0  0  0
    3.0999   -2.0127    0.0000 C   0  0  0  0  0  0  0  0  0  0  0  0
    3.5921   -1.1481    0.0000 C   0  0  0  0  0  0  0  0  0  0  0  0
    3.0921   -0.2836    0.0000 C   0  0  0  0  0  0  0  0  0  0  0  0
    3.4021    0.6764    0.0000 N   0  0  0  0  0  0  0  0  0  0  0  0
    4.3149    1.0922    0.0000 C   0  0  0  0  0  0  0  0  0  0  0  0
    4.4096    2.0877    0.0000 C   0  0  0  0  0  0  0  0  0  0  0  0
    3.5908    2.6678    0.0000 S   0  0  0  0  0  0  0  0  0  0  0  0
    3.0212    3.4897    0.0000 O   0  0  0  0  0  0  0  0  0  0  0  0
    4.3016    3.3712    0.0000 O   0  0  0  0  0  0  0  0  0  0  0  0
    2.6873    2.2514    0.0000 N   0  0  0  0  0  0  0  0  0  0  0  0
    2.5921    1.2564    0.0000 C   0  0  0  0  0  0  0  0  0  0  0  0
    1.7821    0.6764    0.0000 S   0  0  0  0  0  0  0  0  0  0  0  0
    2.0921   -0.2836    0.0000 C   0  0  0  0  0  0  0  0  0  0  0  0
    1.5939   -1.1532    0.0000 C   0  0  0  0  0  0  0  0  0  0  0  0
  1  2  1  0  0  0  0
  2  3  1  0  0  0  0
  3  4  2  0  0  0  0
  4  5  1  0  0  0  0
  5  6  2  0  0  0  0
  6  7  1  0  0  0  0
  7  8  1  0  0  0  0
  8  9  1  0  0  0  0
  9 10  1  0  0  0  0
 10 11  2  0  0  0  0
 10 12  2  0  0  0  0
 10 13  1  0  0  0  0
 13 14  2  0  0  0  0
 14  7  1  0  0  0  0
 14 15  1  0  0  0  0
 15 16  1  0  0  0  0
 16  6  1  0  0  0  0
 16 17  2  0  0  0  0
 17  3  1  0  0  0  0
M  END
>  <EXTREG>  (ZINC00125690)
ZINC00125690

>  <LOGBIO>
2.5000

$$$$
ZINC00125978
  -MTS-   02131516542D 0   0.00000     0.00000     0

 19 20  0  0  0  0  0  0  0  0999 V2000
    4.8662   -2.0003    0.0000 C   0  0  0  0  0  0  0  0  0  0  0  0
    5.2730   -1.0830    0.0000 C   0  0  0  0  0  0  0  0  0  0  0  0
    6.2623   -0.9787    0.0000 O   0  0  0  0  0  0  0  0  0  0  0  0
    6.6691   -0.0614    0.0000 C   0  0  0  0  0  0  0  0  0  0  0  0
    7.6584    0.0430    0.0000 O   0  0  0  0  0  0  0  0  0  0  0  0
    6.0806    0.7471    0.0000 C   0  0  0  0  0  0  0  0  0  0  0  0
    6.3906    1.7071    0.0000 C   0  0  0  0  0  0  0  0  0  0  0  0
    5.5806    2.2871    0.0000 S   0  0  0  0  0  0  0  0  0  0  0  0
    4.7706    1.7071    0.0000 C   0  0  0  0  0  0  0  0  0  0  0  0
    3.8209    2.0202    0.0000 C   0  0  0  0  0  0  0  0  0  0  0  0
    3.0748    1.3544    0.0000 N   0  0  0  0  0  0  0  0  0  0  0  0
    2.0888    1.5675    0.0000 N   0  0  0  0  0  0  0  0  0  0  0  0
    1.5921    0.7039    0.0000 C   0  0  0  0  0  0  0  0  0  0  0  0
    0.5970    0.6046    0.0000 C   0  0  0  0  0  0  0  0  0  0  0  0
    2.2497   -0.0445    0.0000 C   0  0  0  0  0  0  0  0  0  0  0  0
    2.0323   -1.0206    0.0000 Br  0  0  0  0  0  0  0  0  0  0  0  0
    3.1741    0.3593    0.0000 C   0  0  0  0  0  0  0  0  0  0  0  0
    4.0371   -0.1460    0.0000 C   0  0  0  0  0  0  0  0  0  0  0  0
    5.0806    0.7471    0.0000 N   0  0  0  0  0  0  0  0  0  0  0  0
  1  2  1  0  0  0  0
  2  3  1  0  0  0  0
  3  4  1  0  0  0  0
  4  5  2  0  0  0  0
  4  6  1  0  0  0  0
  6  7  2  0  0  0  0
  7  8  1  0  0  0  0
  8  9  1  0  0  0  0
  9 10  1  0  0  0  0
 10 11  1  0  0  0  0
 11 12  1  0  0  0  0
 12 13  2  0  0  0  0
 13 14  1  0  0  0  0
 13 15  1  0  0  0  0
 15 16  1  0  0  0  0
 15 17  2  0  0  0  0
 17 11  1  0  0  0  0
 17 18  1  0  0  0  0
  9 19  2  0  0  0  0
 19  6  1  0  0  0  0
M  END
>  <EXTREG>  (ZINC00125978)
ZINC00125978

>  <LOGBIO>
2.5000

$$$$
ZINC00126203
  -MTS-   02131516542D 0   0.00000     0.00000     0

 21 22  0  0  0  0  0  0  0  0999 V2000
    7.4444   -0.7513    0.0000 C   0  0  0  0  0  0  0  0  0  0  0  0
    6.5754   -0.2495    0.0000 N   0  0  0  0  0  0  0  0  0  0  0  0
    5.7144   -0.7478    0.0000 C   0  0  0  0  0  0  0  0  0  0  0  0
    4.8479   -0.2486    0.0000 C   0  0  0  0  0  0  0  0  0  0  0  0
    3.9824   -0.7495    0.0000 S   0  0  0  0  0  0  0  0  0  0  0  0
    4.4832   -1.6150    0.0000 O   0  0  0  0  0  0  0  0  0  0  0  0
    3.4815    0.1160    0.0000 O   0  0  0  0  0  0  0  0  0  0  0  0
    3.1169   -1.2504    0.0000 C   0  0  0  0  0  0  0  0  0  0  0  0
    2.2469   -0.7504    0.0000 C   0  0  0  0  0  0  0  0  0  0  0  0
    1.3869   -1.2504    0.0000 C   0  0  0  0  0  0  0  0  0  0  0  0
    1.3869   -2.2504    0.0000 C   0  0  0  0  0  0  0  0  0  0  0  0
    0.5201   -2.7490    0.0000 C   0  0  0  0  0  0  0  0  0  0  0  0
    2.2469   -2.7504    0.0000 C   0  0  0  0  0  0  0  0  0  0  0  0
    3.1169   -2.2504    0.0000 C   0  0  0  0  0  0  0  0  0  0  0  0
    6.5750    0.7505    0.0000 C   0  0  0  0  0  0  0  0  0  0  0  0
    7.4408    1.2509    0.0000 C   0  0  0  0  0  0  0  0  0  0  0  0
    7.4413    2.2543    0.0000 C   0  0  0  0  0  0  0  0  0  0  0  0
    8.3036    2.7504    0.0000 C   0  0  0  0  0  0  0  0  0  0  0  0
    9.1703    2.2516    0.0000 C   0  0  0  0  0  0  0  0  0  0  0  0
    9.1748    1.2568    0.0000 N   0  0  0  0  0  0  0  0  0  0  0  0
    8.3075    0.7521    0.0000 C   0  0  0  0  0  0  0  0  0  0  0  0
  1  2  1  0  0  0  0
  2  3  1  0  0  0  0
  3  4  1  0  0  0  0
  4  5  1  0  0  0  0
  5  6  2  0  0  0  0
  5  7  2  0  0  0  0
  5  8  1  0  0  0  0
  8  9  2  0  0  0  0
  9 10  1  0  0  0  0
 10 11  2  0  0  0  0
 11 12  1  0  0  0  0
 11 13  1  0  0  0  0
 13 14  2  0  0  0  0
 14  8  1  0  0  0  0
  2 15  1  0  0  0  0
 15 16  1  0  0  0  0
 16 17  2  0  0  0  0
 17 18  1  0  0  0  0
 18 19  2  0  0  0  0
 19 20  1  0  0  0  0
 20 21  2  0  0  0  0
 21 16  1  0  0  0  0
M  END
>  <EXTREG>  (ZINC00126203)
ZINC00126203

>  <LOGBIO>
2.5000

$$$$
ZINC00126416
  -MTS-   02131516542D 0   0.00000     0.00000     0

 17 18  0  0  0  0  0  0  0  0999 V2000
    2.8255   -3.4791    0.0000 C   0  0  0  0  0  0  0  0  0  0  0  0
    2.2370   -2.6706    0.0000 C   0  0  0  0  0  0  0  0  0  0  0  0
    2.5470   -1.7106    0.0000 S   0  0  0  0  0  0  0  0  0  0  0  0
    1.7370   -1.1306    0.0000 C   0  0  0  0  0  0  0  0  0  0  0  0
    1.7370   -0.1306    0.0000 S   0  0  0  0  0  0  0  0  0  0  0  0
    0.8680    0.3711    0.0000 C   0  0  0  0  0  0  0  0  0  0  0  0
    0.8690    1.3659    0.0000 C   0  0  0  0  0  0  0  0  0  0  0  0
    0.0000    1.8677    0.0000 O   0  0  0  0  0  0  0  0  0  0  0  0
    1.7353    1.8655    0.0000 C   0  0  0  0  0  0  0  0  0  0  0  0
    2.6045    1.3642    0.0000 C   0  0  0  0  0  0  0  0  0  0  0  0
    3.4653    1.8629    0.0000 C   0  0  0  0  0  0  0  0  0  0  0  0
    3.4668    2.8629    0.0000 C   0  0  0  0  0  0  0  0  0  0  0  0
    4.3343    3.3602    0.0000 Br  0  0  0  0  0  0  0  0  0  0  0  0
    2.6076    3.3642    0.0000 C   0  0  0  0  0  0  0  0  0  0  0  0
    1.7368    2.8655    0.0000 C   0  0  0  0  0  0  0  0  0  0  0  0
    0.9270   -1.7106    0.0000 N   0  0  0  0  0  0  0  0  0  0  0  0
    1.2370   -2.6706    0.0000 N   0  0  0  0  0  0  0  0  0  0  0  0
  1  2  1  0  0  0  0
  2  3  1  0  0  0  0
  3  4  1  0  0  0  0
  4  5  1  0  0  0  0
  5  6  1  0  0  0  0
  6  7  1  0  0  0  0
  7  8  2  0  0  0  0
  7  9  1  0  0  0  0
  9 10  2  0  0  0  0
 10 11  1  0  0  0  0
 11 12  2  0  0  0  0
 12 13  1  0  0  0  0
 12 14  1  0  0  0  0
 14 15  2  0  0  0  0
 15  9  1  0  0  0  0
  4 16  2  0  0  0  0
 16 17  1  0  0  0  0
 17  2  2  0  0  0  0
M  END
>  <EXTREG>  (ZINC00126416)
ZINC00126416

>  <LOGBIO>
2.5000

$$$$
ZINC00126737
  -MTS-   02131516542D 0   0.00000     0.00000     0

 21 23  0  0  0  0  0  0  0  0999 V2000
    9.9782   -1.4760    0.0000 C   0  0  0  0  0  0  0  0  0  0  0  0
    9.3897   -0.6675    0.0000 C   0  0  0  0  0  0  0  0  0  0  0  0
    9.6997    0.2925    0.0000 O   0  0  0  0  0  0  0  0  0  0  0  0
    8.8897    0.8725    0.0000 N   0  0  0  0  0  0  0  0  0  0  0  0
    8.0797    0.2925    0.0000 C   0  0  0  0  0  0  0  0  0  0  0  0
    8.3897   -0.6675    0.0000 C   0  0  0  0  0  0  0  0  0  0  0  0
    7.1300    0.6056    0.0000 C   0  0  0  0  0  0  0  0  0  0  0  0
    6.8215    1.5661    0.0000 O   0  0  0  0  0  0  0  0  0  0  0  0
    5.8253    1.5645    0.0000 N   0  0  0  0  0  0  0  0  0  0  0  0
    5.5059    0.6208    0.0000 C   0  0  0  0  0  0  0  0  0  0  0  0
    4.5520    0.3210    0.0000 C   0  0  0  0  0  0  0  0  0  0  0  0
    3.8153    0.9972    0.0000 O   0  0  0  0  0  0  0  0  0  0  0  0
    2.8613    0.6974    0.0000 C   0  0  0  0  0  0  0  0  0  0  0  0
    2.1214    1.3752    0.0000 C   0  0  0  0  0  0  0  0  0  0  0  0
    1.1730    1.0750    0.0000 C   0  0  0  0  0  0  0  0  0  0  0  0
    0.9547    0.0991    0.0000 C   0  0  0  0  0  0  0  0  0  0  0  0
    0.0000   -0.1983    0.0000 Cl  0  0  0  0  0  0  0  0  0  0  0  0
    1.6849   -0.5765    0.0000 C   0  0  0  0  0  0  0  0  0  0  0  0
    2.6430   -0.2785    0.0000 C   0  0  0  0  0  0  0  0  0  0  0  0
    3.3783   -0.9562    0.0000 Cl  0  0  0  0  0  0  0  0  0  0  0  0
    6.3179    0.0221    0.0000 N   0  0  0  0  0  0  0  0  0  0  0  0
  1  2  1  0  0  0  0
  2  3  1  0  0  0  0
  3  4  1  0  0  0  0
  4  5  2  0  0  0  0
  5  6  1  0  0  0  0
  6  2  2  0  0  0  0
  5  7  1  0  0  0  0
  7  8  1  0  0  0  0
  8  9  1  0  0  0  0
  9 10  2  0  0  0  0
 10 11  1  0  0  0  0
 11 12  1  0  0  0  0
 12 13  1  0  0  0  0
 13 14  2  0  0  0  0
 14 15  1  0  0  0  0
 15 16  2  0  0  0  0
 16 17  1  0  0  0  0
 16 18  1  0  0  0  0
 18 19  2  0  0  0  0
 19 13  1  0  0  0  0
 19 20  1  0  0  0  0
 10 21  1  0  0  0  0
 21  7  2  0  0  0  0
M  END
>  <EXTREG>  (ZINC00126737)
ZINC00126737

>  <LOGBIO>
2.5000

$$$$
ZINC00127451
  -MTS-   02131516542D 0   0.00000     0.00000     0

 25 29  0  0  0  0  0  0  0  0999 V2000
    2.9901    2.3225    0.0000 C   0  0  0  0  0  0  0  0  0  0  0  0
    2.7608    1.3492    0.0000 N   0  0  0  0  0  0  0  0  0  0  0  0
    1.8308    0.9583    0.0000 C   0  0  0  0  0  0  0  0  0  0  0  0
    1.9192   -0.0340    0.0000 N   0  0  0  0  0  0  0  0  0  0  0  0
    2.8871   -0.2700    0.0000 C   0  0  0  0  0  0  0  0  0  0  0  0
    3.2689   -1.1943    0.0000 N   0  0  0  0  0  0  0  0  0  0  0  0
    2.6593   -1.9870    0.0000 C   0  0  0  0  0  0  0  0  0  0  0  0
    1.5263   -1.9830    0.0000 N   0  0  0  0  0  0  0  0  0  0  0  0
    1.3563   -2.8660    0.0000 C   0  0  0  0  0  0  0  0  0  0  0  0
    0.5813   -3.3120    0.0000 C   0  0  0  0  0  0  0  0  0  0  0  0
    0.5813   -4.2030    0.0000 C   0  0  0  0  0  0  0  0  0  0  0  0
    1.3563   -4.6490    0.0000 C   0  0  0  0  0  0  0  0  0  0  0  0
    2.1263   -4.2030    0.0000 C   0  0  0  0  0  0  0  0  0  0  0  0
    2.8963   -4.6490    0.0000 C   0  0  0  0  0  0  0  0  0  0  0  0
    3.6673   -4.2030    0.0000 C   0  0  0  0  0  0  0  0  0  0  0  0
    3.6673   -3.3120    0.0000 C   0  0  0  0  0  0  0  0  0  0  0  0
    2.8963   -2.8660    0.0000 C   0  0  0  0  0  0  0  0  0  0  0  0
    2.1263   -3.3120    0.0000 C   0  0  0  0  0  0  0  0  0  0  0  0
    3.4129    0.5910    0.0000 N   0  0  0  0  0  0  0  0  0  0  0  0
    2.2618    3.0078    0.0000 C   0  0  0  0  0  0  0  0  0  0  0  0
    2.4909    3.9847    0.0000 C   0  0  0  0  0  0  0  0  0  0  0  0
    1.7650    4.6649    0.0000 C   0  0  0  0  0  0  0  0  0  0  0  0
    0.8071    4.3778    0.0000 C   0  0  0  0  0  0  0  0  0  0  0  0
    0.5752    3.4104    0.0000 C   0  0  0  0  0  0  0  0  0  0  0  0
    1.3039    2.7206    0.0000 C   0  0  0  0  0  0  0  0  0  0  0  0
  1  2  1  0  0  0  0
  2  3  1  0  0  0  0
  3  4  2  0  0  0  0
  4  5  1  0  0  0  0
  5  6  1  0  0  0  0
  6  7  1  0  0  0  0
  7  8  2  0  0  0  0
  8  9  1  0  0  0  0
  9 10  2  0  0  0  0
 10 11  1  0  0  0  0
 11 12  2  0  0  0  0
 12 13  1  0  0  0  0
 13 14  1  0  0  0  0
 14 15  2  0  0  0  0
 15 16  1  0  0  0  0
 16 17  2  0  0  0  0
 17  7  1  0  0  0  0
 17 18  1  0  0  0  0
 18  9  1  0  0  0  0
 18 13  2  0  0  0  0
  5 19  2  0  0  0  0
 19  2  1  0  0  0  0
  1 20  1  0  0  0  0
 20 21  2  0  0  0  0
 21 22  1  0  0  0  0
 22 23  2  0  0  0  0
 23 24  1  0  0  0  0
 24 25  2  0  0  0  0
 25 20  1  0  0  0  0
M  END
>  <EXTREG>  (ZINC00127451)
ZINC00127451

>  <LOGBIO>
2.5000

$$$$
ZINC00127758
  -MTS-   02131516542D 0   0.00000     0.00000     0

 20 21  0  0  1  0  0  0  0  0999 V2000
    5.7715   -1.2131    0.0000 C   0  0  0  0  0  0  0  0  0  0  0  0
    4.9425   -0.6540    0.0000 C   0  0  0  0  0  0  0  0  0  0  0  0
    5.6366    0.0658    0.0000 C   0  0  0  0  0  0  0  0  0  0  0  0
    4.3515    0.1570    0.0000 C   0  0  0  0  0  0  0  0  0  0  0  0
    3.3625    0.0506    0.0000 C   0  0  0  0  0  0  0  0  0  0  0  0
    2.9552   -0.8627    0.0000 C   0  0  0  0  0  0  0  0  0  0  0  0
    3.5370   -1.6696    0.0000 C   0  0  0  0  0  0  0  0  0  0  0  0
    2.6367   -2.1050    0.0000 C   0  0  0  0  0  0  0  0  0  0  0  0
    3.8098   -2.6317    0.0000 C   0  0  0  0  0  0  0  0  0  0  0  0
    4.5352   -1.5673    0.0000 N   0  0  0  0  0  0  0  0  0  0  0  0
    2.7739    0.8591    0.0000 N   0  0  0  0  0  0  0  0  0  0  0  0
    3.0839    1.8191    0.0000 C   0  0  0  0  0  0  0  0  0  0  0  0
    4.0336    2.1323    0.0000 O   0  0  0  0  0  0  0  0  0  0  0  0
    2.2739    2.3991    0.0000 O   0  0  0  0  0  0  0  0  0  0  0  0
    1.4639    1.8191    0.0000 C   0  0  0  0  0  0  0  0  0  0  0  0
    0.9685    2.6877    0.0000 C   0  0  0  0  0  0  0  0  0  0  0  0
    0.5490    1.4156    0.0000 C   0  0  0  0  0  0  0  0  0  0  0  0
    1.7739    0.8591    0.0000 C   0  0  1  0  0  0  0  0  0  0  0  0
    1.8779   -0.1355    0.0000 C   0  0  0  0  0  0  0  0  0  0  0  0
    0.7955    0.6524    0.0000 O   0  0  0  0  0  0  0  0  0  0  0  0
  1  2  1  0  0  0  0
  2  3  1  0  0  0  0
  2  4  1  0  0  0  0
  4  5  1  0  0  0  0
  5  6  1  0  0  0  0
  6  7  1  0  0  0  0
  7  8  1  0  0  0  0
  7  9  1  0  0  0  0
  7 10  1  0  0  0  0
 10  2  1  0  0  0  0
  5 11  1  0  0  0  0
 11 12  1  0  0  0  0
 12 13  2  0  0  0  0
 12 14  1  0  0  0  0
 14 15  1  0  0  0  0
 15 16  1  0  0  0  0
 15 17  1  0  0  0  0
 15 18  1  0  0  0  0
 18 11  1  0  0  0  0
 18 19  1  6  0  0  0
 18 20  1  1  0  0  0
M  END
>  <EXTREG>  (ZINC00127758)
ZINC00127758

>  <LOGBIO>
2.5000

$$$$
ZINC00128747
  -MTS-   02131516542D 0   0.00000     0.00000     0

 19 20  0  0  0  0  0  0  0  0999 V2000
    0.4873   -1.3787    0.0000 N   0  0  0  0  0  0  0  0  0  0  0  0
    1.3987   -0.9672    0.0000 C   0  0  0  0  0  0  0  0  0  0  0  0
    2.2754   -1.4662    0.0000 O   0  0  0  0  0  0  0  0  0  0  0  0
    3.0082   -0.7913    0.0000 C   0  0  0  0  0  0  0  0  0  0  0  0
    3.9872   -0.9949    0.0000 C   0  0  0  0  0  0  0  0  0  0  0  0
    4.3024   -1.9476    0.0000 C   0  0  0  0  0  0  0  0  0  0  0  0
    5.2768   -2.1482    0.0000 C   0  0  0  0  0  0  0  0  0  0  0  0
    5.9434   -1.4028    0.0000 C   0  0  0  0  0  0  0  0  0  0  0  0
    5.6357   -0.4568    0.0000 C   0  0  0  0  0  0  0  0  0  0  0  0
    4.6539   -0.2495    0.0000 C   0  0  0  0  0  0  0  0  0  0  0  0
    2.6053    0.1198    0.0000 C   0  0  0  0  0  0  0  0  0  0  0  0
    3.1053    0.9859    0.0000 C   0  0  0  0  0  0  0  0  0  0  0  0
    4.1053    0.9859    0.0000 C   0  0  0  0  0  0  0  0  0  0  0  0
    5.1053    0.9859    0.0000 N   0  0  0  0  0  0  0  0  0  0  0  0
    2.6053    1.8519    0.0000 C   0  0  0  0  0  0  0  0  0  0  0  0
    2.1053    2.7179    0.0000 N   0  0  0  0  0  0  0  0  0  0  0  0
    1.6023    0.0118    0.0000 C   0  0  0  0  0  0  0  0  0  0  0  0
    0.9306    0.7527    0.0000 C   0  0  0  0  0  0  0  0  0  0  0  0
    0.2589    1.4935    0.0000 N   0  0  0  0  0  0  0  0  0  0  0  0
  1  2  1  0  0  0  0
  2  3  1  0  0  0  0
  3  4  1  0  0  0  0
  4  5  1  0  0  0  0
  5  6  2  0  0  0  0
  6  7  1  0  0  0  0
  7  8  2  0  0  0  0
  8  9  1  0  0  0  0
  9 10  2  0  0  0  0
 10  5  1  0  0  0  0
  4 11  2  0  0  0  0
 11 12  1  0  0  0  0
 12 13  1  0  0  0  0
 13 14  3  0  0  0  0
 12 15  1  0  0  0  0
 15 16  3  0  0  0  0
 11 17  1  0  0  0  0
 17  2  2  0  0  0  0
 17 18  1  0  0  0  0
 18 19  3  0  0  0  0
M  END
>  <EXTREG>  (ZINC00128747)
ZINC00128747

>  <LOGBIO>
2.5000

$$$$
ZINC00129545
  -MTS-   02131516542D 0   0.00000     0.00000     0

 18 20  0  0  0  0  0  0  0  0999 V2000
    2.6748   -1.4178    0.0000 O   0  0  0  0  0  0  0  0  0  0  0  0
    2.0862   -0.6093    0.0000 C   0  0  0  0  0  0  0  0  0  0  0  0
    2.3962    0.3507    0.0000 N   0  0  0  0  0  0  0  0  0  0  0  0
    1.5862    0.9307    0.0000 C   0  0  0  0  0  0  0  0  0  0  0  0
    0.7762    0.3507    0.0000 N   0  0  0  0  0  0  0  0  0  0  0  0
    1.0862   -0.6093    0.0000 C   0  0  0  0  0  0  0  0  0  0  0  0
    0.4977   -1.4178    0.0000 C   0  0  0  0  0  0  0  0  0  0  0  0
    0.9036   -2.3317    0.0000 C   0  0  0  0  0  0  0  0  0  0  0  0
    0.3992   -3.2053    0.0000 S   0  0  0  0  0  0  0  0  0  0  0  0
    1.0696   -3.9423    0.0000 C   0  0  0  0  0  0  0  0  0  0  0  0
    1.9832   -3.5450    0.0000 C   0  0  0  0  0  0  0  0  0  0  0  0
    1.8814   -2.5414    0.0000 C   0  0  0  0  0  0  0  0  0  0  0  0
    1.5862    1.9307    0.0000 C   0  0  0  0  0  0  0  0  0  0  0  0
    2.4548    2.4333    0.0000 C   0  0  0  0  0  0  0  0  0  0  0  0
    2.4527    3.4281    0.0000 C   0  0  0  0  0  0  0  0  0  0  0  0
    1.5872    3.9289    0.0000 C   0  0  0  0  0  0  0  0  0  0  0  0
    0.7237    3.4350    0.0000 C   0  0  0  0  0  0  0  0  0  0  0  0
    0.7207    2.4316    0.0000 C   0  0  0  0  0  0  0  0  0  0  0  0
  1  2  2  0  0  0  0
  2  3  1  0  0  0  0
  3  4  2  0  0  0  0
  4  5  1  0  0  0  0
  5  6  2  0  0  0  0
  6  2  1  0  0  0  0
  6  7  1  0  0  0  0
  7  8  1  0  0  0  0
  8  9  1  0  0  0  0
  9 10  1  0  0  0  0
 10 11  2  0  0  0  0
 11 12  1  0  0  0  0
 12  8  2  0  0  0  0
  4 13  1  0  0  0  0
 13 14  2  0  0  0  0
 14 15  1  0  0  0  0
 15 16  2  0  0  0  0
 16 17  1  0  0  0  0
 17 18  2  0  0  0  0
 18 13  1  0  0  0  0
M  END
>  <EXTREG>  (ZINC00129545)
ZINC00129545

>  <LOGBIO>
2.5000

$$$$
ZINC00130033
  -MTS-   02131516542D 0   0.00000     0.00000     0

 21 23  0  0  0  0  0  0  0  0999 V2000
    3.9496   -2.3896    0.0000 C   0  0  0  0  0  0  0  0  0  0  0  0
    4.3555   -1.4757    0.0000 S   0  0  0  0  0  0  0  0  0  0  0  0
    3.7670   -0.6672    0.0000 C   0  0  0  0  0  0  0  0  0  0  0  0
    4.0770    0.2928    0.0000 N   0  0  0  0  0  0  0  0  0  0  0  0
    3.2670    0.8728    0.0000 N   0  0  0  0  0  0  0  0  0  0  0  0
    2.4570    0.2928    0.0000 C   0  0  0  0  0  0  0  0  0  0  0  0
    1.5073    0.6060    0.0000 N   0  0  0  0  0  0  0  0  0  0  0  0
    2.7670   -0.6672    0.0000 C   0  0  0  0  0  0  0  0  0  0  0  0
    2.1785   -1.4757    0.0000 C   0  0  0  0  0  0  0  0  0  0  0  0
    1.1805   -1.3709    0.0000 C   0  0  0  0  0  0  0  0  0  0  0  0
    0.5967   -2.1763    0.0000 C   0  0  0  0  0  0  0  0  0  0  0  0
    1.0017   -3.0906    0.0000 C   0  0  0  0  0  0  0  0  0  0  0  0
    1.9905   -3.1995    0.0000 C   0  0  0  0  0  0  0  0  0  0  0  0
    2.5835   -2.3900    0.0000 N   0  0  0  0  0  0  0  0  0  0  0  0
    5.0267    0.6060    0.0000 C   0  0  0  0  0  0  0  0  0  0  0  0
    5.7727   -0.0599    0.0000 O   0  0  0  0  0  0  0  0  0  0  0  0
    5.2303    1.5850    0.0000 C   0  0  0  0  0  0  0  0  0  0  0  0
    6.1497    2.0002    0.0000 S   0  0  0  0  0  0  0  0  0  0  0  0
    6.0354    2.9898    0.0000 C   0  0  0  0  0  0  0  0  0  0  0  0
    5.0616    3.2003    0.0000 C   0  0  0  0  0  0  0  0  0  0  0  0
    4.5586    2.3259    0.0000 C   0  0  0  0  0  0  0  0  0  0  0  0
  1  2  1  0  0  0  0
  2  3  1  0  0  0  0
  3  4  1  0  0  0  0
  4  5  1  0  0  0  0
  5  6  2  0  0  0  0
  6  7  1  0  0  0  0
  6  8  1  0  0  0  0
  8  3  2  0  0  0  0
  8  9  1  0  0  0  0
  9 10  2  0  0  0  0
 10 11  1  0  0  0  0
 11 12  2  0  0  0  0
 12 13  1  0  0  0  0
 13 14  2  0  0  0  0
 14  9  1  0  0  0  0
  4 15  1  0  0  0  0
 15 16  2  0  0  0  0
 15 17  1  0  0  0  0
 17 18  1  0  0  0  0
 18 19  1  0  0  0  0
 19 20  2  0  0  0  0
 20 21  1  0  0  0  0
 21 17  2  0  0  0  0
M  END
>  <EXTREG>  (ZINC00130033)
ZINC00130033

>  <LOGBIO>
2.5000

$$$$
ZINC00132665
  -MTS-   02131516542D 0   0.00000     0.00000     0

 20 21  0  0  1  0  0  0  0  0999 V2000
    1.5575    1.7964    0.0000 C   0  0  0  0  0  0  0  0  0  0  0  0
    2.4258    2.2995    0.0000 C   0  0  2  0  0  0  0  0  0  0  0  0
    2.4248    3.2995    0.0000 O   0  0  0  0  0  0  0  0  0  0  0  0
    3.2875    1.8025    0.0000 C   0  0  1  0  0  0  0  0  0  0  0  0
    3.2887    0.6025    0.0000 N   0  0  0  0  0  0  0  0  0  0  0  0
    2.2501    0.0014    0.0000 C   0  0  0  0  0  0  0  0  0  0  0  0
    1.3801    0.5014    0.0000 N   0  0  0  0  0  0  0  0  0  0  0  0
    0.5201    0.0014    0.0000 C   0  0  0  0  0  0  0  0  0  0  0  0
    0.5201   -0.9986    0.0000 N   0  0  0  0  0  0  0  0  0  0  0  0
    1.3801   -1.4986    0.0000 C   0  0  0  0  0  0  0  0  0  0  0  0
    1.3829   -2.4999    0.0000 C   0  0  0  0  0  0  0  0  0  0  0  0
    2.2494   -2.9989    0.0000 C   0  0  0  0  0  0  0  0  0  0  0  0
    3.1169   -2.4946    0.0000 C   0  0  0  0  0  0  0  0  0  0  0  0
    3.1129   -1.4998    0.0000 C   0  0  0  0  0  0  0  0  0  0  0  0
    2.2501   -0.9986    0.0000 C   0  0  0  0  0  0  0  0  0  0  0  0
    4.1558    2.3055    0.0000 C   0  0  0  0  0  0  0  0  0  0  0  0
    5.0175    1.8085    0.0000 O   0  0  0  0  0  0  0  0  0  0  0  0
    4.1548    3.3055    0.0000 O   0  0  0  0  0  0  0  0  0  0  0  0
    2.7681    1.5021    0.0000 H   0  0  0  0  0  0  0  0  0  0  0  0
    1.9058    2.5988    0.0000 H   0  0  0  0  0  0  0  0  0  0  0  0
  1  2  1  0  0  0  0
  2 20  1  1  0  0  0
  2  3  1  6  0  0  0
  2  4  1  0  0  0  0
  4 19  1  1  0  0  0
  4  5  1  6  0  0  0
  5  6  1  0  0  0  0
  6  7  2  0  0  0  0
  7  8  1  0  0  0  0
  8  9  2  0  0  0  0
  9 10  1  0  0  0  0
 10 11  1  0  0  0  0
 11 12  2  0  0  0  0
 12 13  1  0  0  0  0
 13 14  2  0  0  0  0
 14 15  1  0  0  0  0
 15  6  1  0  0  0  0
 15 10  2  0  0  0  0
  4 16  1  0  0  0  0
 16 17  1  0  0  0  0
 16 18  2  0  0  0  0
M  END
>  <EXTREG>  (ZINC00132665)
ZINC00132665

>  <LOGBIO>
2.5000

$$$$
ZINC00133534
  -MTS-   02131516542D 0   0.00000     0.00000     0

 14 16  0  0  0  0  0  0  0  0999 V2000
    4.4880   -0.1744    0.0000 O   0  0  0  0  0  0  0  0  0  0  0  0
    3.8994    0.6341    0.0000 C   0  0  0  0  0  0  0  0  0  0  0  0
    4.2094    1.5941    0.0000 N   0  0  0  0  0  0  0  0  0  0  0  0
    3.3994    2.1741    0.0000 N   0  0  0  0  0  0  0  0  0  0  0  0
    2.5894    1.5941    0.0000 C   0  0  0  0  0  0  0  0  0  0  0  0
    1.6102    1.7968    0.0000 N   0  0  0  0  0  0  0  0  0  0  0  0
    0.9420    1.0529    0.0000 N   0  0  0  0  0  0  0  0  0  0  0  0
    1.2551    0.0995    0.0000 C   0  0  0  0  0  0  0  0  0  0  0  0
    0.5877   -0.6497    0.0000 C   0  0  0  0  0  0  0  0  0  0  0  0
    0.9036   -1.5985    0.0000 C   0  0  0  0  0  0  0  0  0  0  0  0
    1.8870   -1.7980    0.0000 C   0  0  0  0  0  0  0  0  0  0  0  0
    2.5450   -1.0520    0.0000 C   0  0  0  0  0  0  0  0  0  0  0  0
    2.2291   -0.1032    0.0000 C   0  0  0  0  0  0  0  0  0  0  0  0
    2.8994    0.6341    0.0000 N   0  0  0  0  0  0  0  0  0  0  0  0
  1  2  2  0  0  0  0
  2  3  1  0  0  0  0
  3  4  1  0  0  0  0
  4  5  2  0  0  0  0
  5  6  1  0  0  0  0
  6  7  1  0  0  0  0
  7  8  1  0  0  0  0
  8  9  1  0  0  0  0
  9 10  2  0  0  0  0
 10 11  1  0  0  0  0
 11 12  2  0  0  0  0
 12 13  1  0  0  0  0
 13  8  2  0  0  0  0
 13 14  1  0  0  0  0
 14  2  1  0  0  0  0
 14  5  1  0  0  0  0
M  END
>  <EXTREG>  (ZINC00133534)
ZINC00133534

>  <LOGBIO>
2.5000

$$$$
ZINC00134145
  -MTS-   02131516542D 0   0.00000     0.00000     0

 17 18  0  0  0  0  0  0  0  0999 V2000
    6.0629    1.9608    0.0000 C   0  0  0  0  0  0  0  0  0  0  0  0
    5.1964    2.4599    0.0000 O   0  0  0  0  0  0  0  0  0  0  0  0
    4.3308    1.9591    0.0000 C   0  0  0  0  0  0  0  0  0  0  0  0
    3.4608    2.4591    0.0000 C   0  0  0  0  0  0  0  0  0  0  0  0
    2.6008    1.9591    0.0000 C   0  0  0  0  0  0  0  0  0  0  0  0
    2.6008    0.9591    0.0000 C   0  0  0  0  0  0  0  0  0  0  0  0
    1.7341    0.4604    0.0000 C   0  0  0  0  0  0  0  0  0  0  0  0
    1.7325   -0.5396    0.0000 C   0  0  0  0  0  0  0  0  0  0  0  0
    2.6003   -1.0435    0.0000 N   0  0  0  0  0  0  0  0  0  0  0  0
    2.5968   -2.0383    0.0000 C   0  0  0  0  0  0  0  0  0  0  0  0
    3.4618   -2.5401    0.0000 C   0  0  0  0  0  0  0  0  0  0  0  0
    1.7305   -2.5378    0.0000 N   0  0  0  0  0  0  0  0  0  0  0  0
    0.8677   -2.0426    0.0000 N   0  0  0  0  0  0  0  0  0  0  0  0
    0.8663   -1.0392    0.0000 C   0  0  0  0  0  0  0  0  0  0  0  0
    0.0000   -0.5396    0.0000 O   0  0  0  0  0  0  0  0  0  0  0  0
    3.4608    0.4591    0.0000 C   0  0  0  0  0  0  0  0  0  0  0  0
    4.3308    0.9591    0.0000 C   0  0  0  0  0  0  0  0  0  0  0  0
  1  2  1  0  0  0  0
  2  3  1  0  0  0  0
  3  4  2  0  0  0  0
  4  5  1  0  0  0  0
  5  6  2  0  0  0  0
  6  7  1  0  0  0  0
  7  8  1  0  0  0  0
  8  9  2  0  0  0  0
  9 10  1  0  0  0  0
 10 11  1  0  0  0  0
 10 12  2  0  0  0  0
 12 13  1  0  0  0  0
 13 14  1  0  0  0  0
 14  8  1  0  0  0  0
 14 15  2  0  0  0  0
  6 16  1  0  0  0  0
 16 17  2  0  0  0  0
 17  3  1  0  0  0  0
M  END
>  <EXTREG>  (ZINC00134145)
ZINC00134145

>  <LOGBIO>
2.5000

$$$$
ZINC00134764
  -MTS-   02131516542D 0   0.00000     0.00000     0

 18 19  0  0  0  0  0  0  0  0999 V2000
    3.4598    1.1936    0.0000 O   0  0  0  0  0  0  0  0  0  0  0  0
    4.3298    0.6937    0.0000 C   0  0  0  0  0  0  0  0  0  0  0  0
    4.3308   -0.3011    0.0000 O   0  0  0  0  0  0  0  0  0  0  0  0
    3.4653   -0.8020    0.0000 C   0  0  0  0  0  0  0  0  0  0  0  0
    2.5953   -0.3020    0.0000 C   0  0  0  0  0  0  0  0  0  0  0  0
    1.7353   -0.8020    0.0000 C   0  0  0  0  0  0  0  0  0  0  0  0
    1.7353   -1.8020    0.0000 C   0  0  0  0  0  0  0  0  0  0  0  0
    2.5953   -2.3020    0.0000 C   0  0  0  0  0  0  0  0  0  0  0  0
    3.4653   -1.8020    0.0000 C   0  0  0  0  0  0  0  0  0  0  0  0
    0.8685   -2.3007    0.0000 N   0  3  0  0  0  0  0  0  0  0  0  0
    0.0000   -1.7981    0.0000 O   0  5  0  0  0  0  0  0  0  0  0  0
    0.8665   -3.2954    0.0000 O   0  0  0  0  0  0  0  0  0  0  0  0
    5.1951    1.1950    0.0000 C   0  0  0  0  0  0  0  0  0  0  0  0
    6.0654    0.6954    0.0000 C   0  0  0  0  0  0  0  0  0  0  0  0
    6.9251    1.1959    0.0000 C   0  0  0  0  0  0  0  0  0  0  0  0
    6.9246    2.1959    0.0000 C   0  0  0  0  0  0  0  0  0  0  0  0
    6.0643    2.6954    0.0000 C   0  0  0  0  0  0  0  0  0  0  0  0
    5.1946    2.1950    0.0000 C   0  0  0  0  0  0  0  0  0  0  0  0
  1  2  2  0  0  0  0
  2  3  1  0  0  0  0
  3  4  1  0  0  0  0
  4  5  2  0  0  0  0
  5  6  1  0  0  0  0
  6  7  2  0  0  0  0
  7  8  1  0  0  0  0
  8  9  2  0  0  0  0
  9  4  1  0  0  0  0
  7 10  1  0  0  0  0
 10 11  1  0  0  0  0
 10 12  2  0  0  0  0
  2 13  1  0  0  0  0
 13 14  2  0  0  0  0
 14 15  1  0  0  0  0
 15 16  2  0  0  0  0
 16 17  1  0  0  0  0
 17 18  2  0  0  0  0
 18 13  1  0  0  0  0
M  CHG  2  10   1  11  -1
M  END
>  <EXTREG>  (ZINC00134764)
ZINC00134764

>  <LOGBIO>
2.5000

$$$$
ZINC00134963
  -MTS-   02131516542D 0   0.00000     0.00000     0

 18 19  0  0  0  0  0  0  0  0999 V2000
    6.9246    2.1980    0.0000 N   0  0  0  0  0  0  0  0  0  0  0  0
    6.0591    1.6972    0.0000 C   0  0  0  0  0  0  0  0  0  0  0  0
    5.1891    2.1972    0.0000 C   0  0  0  0  0  0  0  0  0  0  0  0
    4.3291    1.6972    0.0000 C   0  0  0  0  0  0  0  0  0  0  0  0
    4.3291    0.6972    0.0000 C   0  0  0  0  0  0  0  0  0  0  0  0
    5.1891    0.1972    0.0000 C   0  0  0  0  0  0  0  0  0  0  0  0
    6.0591    0.6972    0.0000 C   0  0  0  0  0  0  0  0  0  0  0  0
    3.4623    0.1985    0.0000 S   0  0  0  0  0  0  0  0  0  0  0  0
    3.9610   -0.6683    0.0000 O   0  0  0  0  0  0  0  0  0  0  0  0
    2.9636    1.0653    0.0000 O   0  0  0  0  0  0  0  0  0  0  0  0
    2.5955   -0.3002    0.0000 N   0  0  0  0  0  0  0  0  0  0  0  0
    1.7268    0.2020    0.0000 C   0  0  0  0  0  0  0  0  0  0  0  0
    0.8655   -0.2959    0.0000 C   0  0  0  0  0  0  0  0  0  0  0  0
    0.0000    0.2050    0.0000 O   0  0  0  0  0  0  0  0  0  0  0  0
    0.8630   -1.2959    0.0000 N   0  0  0  0  0  0  0  0  0  0  0  0
    1.7218   -1.7980    0.0000 C   0  0  0  0  0  0  0  0  0  0  0  0
    1.7168   -2.7980    0.0000 O   0  0  0  0  0  0  0  0  0  0  0  0
    2.5930   -1.3002    0.0000 C   0  0  0  0  0  0  0  0  0  0  0  0
  1  2  1  0  0  0  0
  2  3  2  0  0  0  0
  3  4  1  0  0  0  0
  4  5  2  0  0  0  0
  5  6  1  0  0  0  0
  6  7  2  0  0  0  0
  7  2  1  0  0  0  0
  5  8  1  0  0  0  0
  8  9  2  0  0  0  0
  8 10  2  0  0  0  0
  8 11  1  0  0  0  0
 11 12  1  0  0  0  0
 12 13  1  0  0  0  0
 13 14  2  0  0  0  0
 13 15  1  0  0  0  0
 15 16  1  0  0  0  0
 16 17  2  0  0  0  0
 16 18  1  0  0  0  0
 18 11  1  0  0  0  0
M  END
>  <EXTREG>  (ZINC00134963)
ZINC00134963

>  <LOGBIO>
2.5000

$$$$
ZINC00135631
  -MTS-   02131516542D 0   0.00000     0.00000     0

 22 24  0  0  0  0  0  0  0  0999 V2000
    4.9240    4.0023    0.0000 F   0  0  0  0  0  0  0  0  0  0  0  0
    4.0584    3.5015    0.0000 C   0  0  0  0  0  0  0  0  0  0  0  0
    3.1884    4.0015    0.0000 C   0  0  0  0  0  0  0  0  0  0  0  0
    2.3284    3.5015    0.0000 C   0  0  0  0  0  0  0  0  0  0  0  0
    2.3284    2.5015    0.0000 C   0  0  0  0  0  0  0  0  0  0  0  0
    1.4617    2.0028    0.0000 C   0  0  0  0  0  0  0  0  0  0  0  0
    1.4601    1.0028    0.0000 N   0  0  0  0  0  0  0  0  0  0  0  0
    0.5909    0.5015    0.0000 C   0  0  0  0  0  0  0  0  0  0  0  0
    0.5914   -0.4933    0.0000 C   0  0  0  0  0  0  0  0  0  0  0  0
    1.4562   -0.9955    0.0000 N   0  0  0  0  0  0  0  0  0  0  0  0
    2.3204   -0.5028    0.0000 C   0  0  0  0  0  0  0  0  0  0  0  0
    2.3249    0.5006    0.0000 C   0  0  0  0  0  0  0  0  0  0  0  0
    1.4521   -1.9954    0.0000 C   0  0  0  0  0  0  0  0  0  0  0  0
    2.3161   -2.4989    0.0000 C   0  0  0  0  0  0  0  0  0  0  0  0
    2.3131   -3.5024    0.0000 C   0  0  0  0  0  0  0  0  0  0  0  0
    3.1736   -4.0015    0.0000 C   0  0  0  0  0  0  0  0  0  0  0  0
    4.0422   -3.5058    0.0000 C   0  0  0  0  0  0  0  0  0  0  0  0
    4.9049   -4.0114    0.0000 Cl  0  0  0  0  0  0  0  0  0  0  0  0
    4.0501   -2.5110    0.0000 C   0  0  0  0  0  0  0  0  0  0  0  0
    3.1847   -2.0033    0.0000 C   0  0  0  0  0  0  0  0  0  0  0  0
    3.1884    2.0015    0.0000 C   0  0  0  0  0  0  0  0  0  0  0  0
    4.0584    2.5015    0.0000 C   0  0  0  0  0  0  0  0  0  0  0  0
  1  2  1  0  0  0  0
  2  3  2  0  0  0  0
  3  4  1  0  0  0  0
  4  5  2  0  0  0  0
  5  6  1  0  0  0  0
  6  7  1  0  0  0  0
  7  8  1  0  0  0  0
  8  9  1  0  0  0  0
  9 10  1  0  0  0  0
 10 11  1  0  0  0  0
 11 12  1  0  0  0  0
 12  7  1  0  0  0  0
 10 13  1  0  0  0  0
 13 14  1  0  0  0  0
 14 15  2  0  0  0  0
 15 16  1  0  0  0  0
 16 17  2  0  0  0  0
 17 18  1  0  0  0  0
 17 19  1  0  0  0  0
 19 20  2  0  0  0  0
 20 14  1  0  0  0  0
  5 21  1  0  0  0  0
 21 22  2  0  0  0  0
 22  2  1  0  0  0  0
M  END
>  <EXTREG>  (ZINC00135631)
ZINC00135631

>  <LOGBIO>
2.5000

$$$$
ZINC00136141
  -MTS-   02131516542D 0   0.00000     0.00000     0

 19 21  0  0  0  0  0  0  0  0999 V2000
    3.8295   -3.3095    0.0000 C   0  0  0  0  0  0  0  0  0  0  0  0
    4.8270   -3.2007    0.0000 C   0  0  0  0  0  0  0  0  0  0  0  0
    5.4141   -4.0038    0.0000 C   0  0  0  0  0  0  0  0  0  0  0  0
    5.2306   -2.2857    0.0000 N   0  0  0  0  0  0  0  0  0  0  0  0
    4.6401   -1.4787    0.0000 C   0  0  0  0  0  0  0  0  0  0  0  0
    5.0442   -0.5603    0.0000 C   0  0  0  0  0  0  0  0  0  0  0  0
    4.4551    0.2413    0.0000 C   0  0  0  0  0  0  0  0  0  0  0  0
    3.4608    0.1344    0.0000 C   0  0  0  0  0  0  0  0  0  0  0  0
    3.0557   -0.7741    0.0000 C   0  0  0  0  0  0  0  0  0  0  0  0
    3.6458   -1.5857    0.0000 C   0  0  0  0  0  0  0  0  0  0  0  0
    2.8723    0.9429    0.0000 N   0  0  0  0  0  0  0  0  0  0  0  0
    3.1823    1.9029    0.0000 N   0  0  0  0  0  0  0  0  0  0  0  0
    2.3723    2.4829    0.0000 C   0  0  0  0  0  0  0  0  0  0  0  0
    2.2727    3.4810    0.0000 C   0  0  0  0  0  0  0  0  0  0  0  0
    1.3607    3.8913    0.0000 C   0  0  0  0  0  0  0  0  0  0  0  0
    0.5478    3.3030    0.0000 C   0  0  0  0  0  0  0  0  0  0  0  0
    0.6509    2.3136    0.0000 C   0  0  0  0  0  0  0  0  0  0  0  0
    1.5623    1.9029    0.0000 C   0  0  0  0  0  0  0  0  0  0  0  0
    1.8723    0.9429    0.0000 N   0  0  0  0  0  0  0  0  0  0  0  0
  1  2  1  0  0  0  0
  2  3  1  0  0  0  0
  2  4  1  0  0  0  0
  4  5  1  0  0  0  0
  5  6  2  0  0  0  0
  6  7  1  0  0  0  0
  7  8  2  0  0  0  0
  8  9  1  0  0  0  0
  9 10  2  0  0  0  0
 10  5  1  0  0  0  0
  8 11  1  0  0  0  0
 11 12  1  0  0  0  0
 12 13  2  0  0  0  0
 13 14  1  0  0  0  0
 14 15  2  0  0  0  0
 15 16  1  0  0  0  0
 16 17  2  0  0  0  0
 17 18  1  0  0  0  0
 18 13  1  0  0  0  0
 18 19  2  0  0  0  0
 19 11  1  0  0  0  0
M  END
>  <EXTREG>  (ZINC00136141)
ZINC00136141

>  <LOGBIO>
2.5000

$$$$
ZINC00136842
  -MTS-   02131516542D 0   0.00000     0.00000     0

 16 18  0  0  0  0  0  0  0  0999 V2000
    3.3387   -3.4830    0.0000 C   0  0  0  0  0  0  0  0  0  0  0  0
    2.7502   -2.6745    0.0000 C   0  0  0  0  0  0  0  0  0  0  0  0
    3.0602   -1.7145    0.0000 S   0  0  0  0  0  0  0  0  0  0  0  0
    2.2502   -1.1345    0.0000 C   0  0  0  0  0  0  0  0  0  0  0  0
    1.4402   -1.7145    0.0000 C   0  0  0  0  0  0  0  0  0  0  0  0
    1.7502   -2.6745    0.0000 N   0  0  0  0  0  0  0  0  0  0  0  0
    2.2502   -0.1345    0.0000 C   0  0  0  0  0  0  0  0  0  0  0  0
    3.1187    0.3681    0.0000 C   0  0  0  0  0  0  0  0  0  0  0  0
    3.1167    1.3629    0.0000 C   0  0  0  0  0  0  0  0  0  0  0  0
    2.2511    1.8638    0.0000 C   0  0  0  0  0  0  0  0  0  0  0  0
    2.2541    2.8672    0.0000 C   0  0  0  0  0  0  0  0  0  0  0  0
    1.3886    3.3680    0.0000 C   0  0  0  0  0  0  0  0  0  0  0  0
    0.5201    2.8655    0.0000 C   0  0  0  0  0  0  0  0  0  0  0  0
    0.5221    1.8707    0.0000 C   0  0  0  0  0  0  0  0  0  0  0  0
    1.3876    1.3698    0.0000 C   0  0  0  0  0  0  0  0  0  0  0  0
    1.3846    0.3664    0.0000 C   0  0  0  0  0  0  0  0  0  0  0  0
  1  2  1  0  0  0  0
  2  3  1  0  0  0  0
  3  4  1  0  0  0  0
  4  5  2  0  0  0  0
  5  6  1  0  0  0  0
  6  2  2  0  0  0  0
  4  7  1  0  0  0  0
  7  8  2  0  0  0  0
  8  9  1  0  0  0  0
  9 10  2  0  0  0  0
 10 11  1  0  0  0  0
 11 12  2  0  0  0  0
 12 13  1  0  0  0  0
 13 14  2  0  0  0  0
 14 15  1  0  0  0  0
 15 10  1  0  0  0  0
 15 16  2  0  0  0  0
 16  7  1  0  0  0  0
M  END
>  <EXTREG>  (ZINC00136842)
ZINC00136842

>  <LOGBIO>
2.5000

$$$$
ZINC00137313
  -MTS-   02131516542D 0   0.00000     0.00000     0

 24 27  0  0  0  0  0  0  0  0999 V2000
    8.5385   -2.0466    0.0000 C   0  0  0  0  0  0  0  0  0  0  0  0
    7.9500   -1.2381    0.0000 C   0  0  0  0  0  0  0  0  0  0  0  0
    8.2600   -0.2781    0.0000 C   0  0  0  0  0  0  0  0  0  0  0  0
    7.4500    0.3019    0.0000 C   0  0  0  0  0  0  0  0  0  0  0  0
    7.4500    1.3019    0.0000 C   0  0  0  0  0  0  0  0  0  0  0  0
    6.6400   -0.2781    0.0000 N   0  0  0  0  0  0  0  0  0  0  0  0
    6.9500   -1.2381    0.0000 N   0  0  0  0  0  0  0  0  0  0  0  0
    5.6903    0.0350    0.0000 C   0  0  0  0  0  0  0  0  0  0  0  0
    5.4850    1.0172    0.0000 N   0  0  0  0  0  0  0  0  0  0  0  0
    4.5396    1.3268    0.0000 N   0  0  0  0  0  0  0  0  0  0  0  0
    3.7929    0.6617    0.0000 C   0  0  0  0  0  0  0  0  0  0  0  0
    2.8440    0.9772    0.0000 C   0  0  0  0  0  0  0  0  0  0  0  0
    2.6411    1.9600    0.0000 C   0  0  0  0  0  0  0  0  0  0  0  0
    1.6965    2.2719    0.0000 C   0  0  0  0  0  0  0  0  0  0  0  0
    0.9481    1.6087    0.0000 C   0  0  0  0  0  0  0  0  0  0  0  0
    0.0000    1.9266    0.0000 F   0  0  0  0  0  0  0  0  0  0  0  0
    1.1443    0.6334    0.0000 C   0  0  0  0  0  0  0  0  0  0  0  0
    2.0956    0.3140    0.0000 C   0  0  0  0  0  0  0  0  0  0  0  0
    3.9915   -0.3130    0.0000 C   0  0  0  0  0  0  0  0  0  0  0  0
    3.2457   -0.9812    0.0000 C   0  0  0  0  0  0  0  0  0  0  0  0
    3.4495   -1.9602    0.0000 C   0  0  0  0  0  0  0  0  0  0  0  0
    4.4031   -2.2725    0.0000 C   0  0  0  0  0  0  0  0  0  0  0  0
    5.1432   -1.6078    0.0000 C   0  0  0  0  0  0  0  0  0  0  0  0
    4.9436   -0.6301    0.0000 C   0  0  0  0  0  0  0  0  0  0  0  0
  1  2  1  0  0  0  0
  2  3  1  0  0  0  0
  3  4  2  0  0  0  0
  4  5  1  0  0  0  0
  4  6  1  0  0  0  0
  6  7  1  0  0  0  0
  7  2  2  0  0  0  0
  6  8  1  0  0  0  0
  8  9  2  0  0  0  0
  9 10  1  0  0  0  0
 10 11  2  0  0  0  0
 11 12  1  0  0  0  0
 12 13  2  0  0  0  0
 13 14  1  0  0  0  0
 14 15  2  0  0  0  0
 15 16  1  0  0  0  0
 15 17  1  0  0  0  0
 17 18  2  0  0  0  0
 18 12  1  0  0  0  0
 11 19  1  0  0  0  0
 19 20  1  0  0  0  0
 20 21  2  0  0  0  0
 21 22  1  0  0  0  0
 22 23  2  0  0  0  0
 23 24  1  0  0  0  0
 24  8  1  0  0  0  0
 24 19  2  0  0  0  0
M  END
>  <EXTREG>  (ZINC00137313)
ZINC00137313

>  <LOGBIO>
2.5000

$$$$
ZINC00138380
  -MTS-   02131516542D 0   0.00000     0.00000     0

 18 19  0  0  1  0  0  0  0  0999 V2000
    5.2877   -2.1966    0.0000 O   0  0  0  0  0  0  0  0  0  0  0  0
    5.6945   -1.2793    0.0000 C   0  0  0  0  0  0  0  0  0  0  0  0
    6.6838   -1.1750    0.0000 O   0  0  0  0  0  0  0  0  0  0  0  0
    5.1060   -0.4708    0.0000 C   0  0  2  0  0  0  0  0  0  0  0  0
    5.4160    0.4892    0.0000 C   0  0  0  0  0  0  0  0  0  0  0  0
    4.6060    1.0692    0.0000 S   0  0  0  0  0  0  0  0  0  0  0  0
    3.7960    0.4892    0.0000 C   0  0  1  0  0  0  0  0  0  0  0  0
    4.1060   -0.4708    0.0000 N   0  0  0  0  0  0  0  0  0  0  0  0
    2.8463    0.8023    0.0000 C   0  0  0  0  0  0  0  0  0  0  0  0
    2.6410    1.7845    0.0000 C   0  0  0  0  0  0  0  0  0  0  0  0
    1.6956    2.0941    0.0000 C   0  0  0  0  0  0  0  0  0  0  0  0
    0.9489    1.4290    0.0000 C   0  0  0  0  0  0  0  0  0  0  0  0
    0.0000    1.7445    0.0000 F   0  0  0  0  0  0  0  0  0  0  0  0
    1.1476    0.4542    0.0000 C   0  0  0  0  0  0  0  0  0  0  0  0
    2.0996    0.1372    0.0000 C   0  0  0  0  0  0  0  0  0  0  0  0
    2.3013   -0.8423    0.0000 F   0  0  0  0  0  0  0  0  0  0  0  0
    3.7055    1.0823    0.0000 H   0  0  0  0  0  0  0  0  0  0  0  0
    5.6985   -0.3762    0.0000 H   0  0  0  0  0  0  0  0  0  0  0  0
  1  2  1  0  0  0  0
  2  3  2  0  0  0  0
  4  2  1  1  0  0  0
  4 18  1  6  0  0  0
  4  5  1  0  0  0  0
  5  6  1  0  0  0  0
  6  7  1  0  0  0  0
  7 17  1  6  0  0  0
  7  8  1  0  0  0  0
  8  4  1  0  0  0  0
  7  9  1  1  0  0  0
  9 10  2  0  0  0  0
 10 11  1  0  0  0  0
 11 12  2  0  0  0  0
 12 13  1  0  0  0  0
 12 14  1  0  0  0  0
 14 15  2  0  0  0  0
 15  9  1  0  0  0  0
 15 16  1  0  0  0  0
M  END
>  <EXTREG>  (ZINC00138380)
ZINC00138380

>  <LOGBIO>
2.5000

$$$$
ZINC00138889
  -MTS-   02131516542D 0   0.00000     0.00000     0

 25 28  0  0  0  0  0  0  0  0999 V2000
    7.8093    2.6759    0.0000 C   0  0  0  0  0  0  0  0  0  0  0  0
    6.9438    2.1751    0.0000 C   0  0  0  0  0  0  0  0  0  0  0  0
    6.0738    2.6751    0.0000 C   0  0  0  0  0  0  0  0  0  0  0  0
    5.2138    2.1751    0.0000 C   0  0  0  0  0  0  0  0  0  0  0  0
    5.2138    1.1751    0.0000 C   0  0  0  0  0  0  0  0  0  0  0  0
    6.0738    0.6751    0.0000 C   0  0  0  0  0  0  0  0  0  0  0  0
    6.9438    1.1751    0.0000 C   0  0  0  0  0  0  0  0  0  0  0  0
    7.8093    0.6742    0.0000 C   0  0  0  0  0  0  0  0  0  0  0  0
    4.3470    0.6764    0.0000 N   0  0  0  0  0  0  0  0  0  0  0  0
    3.5241    1.2383    0.0000 C   0  0  0  0  0  0  0  0  0  0  0  0
    3.6750    2.2268    0.0000 O   0  0  0  0  0  0  0  0  0  0  0  0
    2.5723    0.9477    0.0000 C   0  0  0  0  0  0  0  0  0  0  0  0
    1.9516    1.7362    0.0000 C   0  0  0  0  0  0  0  0  0  0  0  0
    0.9671    1.5930    0.0000 C   0  0  0  0  0  0  0  0  0  0  0  0
    0.5941    0.6652    0.0000 C   0  0  0  0  0  0  0  0  0  0  0  0
    1.2056   -0.1195    0.0000 C   0  0  0  0  0  0  0  0  0  0  0  0
    2.1993    0.0199    0.0000 C   0  0  0  0  0  0  0  0  0  0  0  0
    2.7030   -0.8467    0.0000 C   0  0  0  0  0  0  0  0  0  0  0  0
    2.0690   -1.6255    0.0000 C   0  0  0  0  0  0  0  0  0  0  0  0
    2.4253   -2.5543    0.0000 C   0  0  0  0  0  0  0  0  0  0  0  0
    3.4125   -2.7139    0.0000 C   0  0  0  0  0  0  0  0  0  0  0  0
    4.0433   -1.9447    0.0000 C   0  0  0  0  0  0  0  0  0  0  0  0
    3.6871   -1.0058    0.0000 C   0  0  0  0  0  0  0  0  0  0  0  0
    4.4194   -0.3210    0.0000 C   0  0  0  0  0  0  0  0  0  0  0  0
    5.3506   -0.6856    0.0000 O   0  0  0  0  0  0  0  0  0  0  0  0
  1  2  1  0  0  0  0
  2  3  2  0  0  0  0
  3  4  1  0  0  0  0
  4  5  2  0  0  0  0
  5  6  1  0  0  0  0
  6  7  2  0  0  0  0
  7  2  1  0  0  0  0
  7  8  1  0  0  0  0
  5  9  1  0  0  0  0
  9 10  1  0  0  0  0
 10 11  2  0  0  0  0
 10 12  1  0  0  0  0
 12 13  2  0  0  0  0
 13 14  1  0  0  0  0
 14 15  2  0  0  0  0
 15 16  1  0  0  0  0
 16 17  2  0  0  0  0
 17 12  1  0  0  0  0
 17 18  1  0  0  0  0
 18 19  2  0  0  0  0
 19 20  1  0  0  0  0
 20 21  2  0  0  0  0
 21 22  1  0  0  0  0
 22 23  2  0  0  0  0
 23 18  1  0  0  0  0
 23 24  1  0  0  0  0
 24  9  1  0  0  0  0
 24 25  2  0  0  0  0
M  END
>  <EXTREG>  (ZINC00138889)
ZINC00138889

>  <LOGBIO>
2.5000

$$$$
ZINC00140055
  -MTS-   02131516542D 0   0.00000     0.00000     0

 19 20  0  0  0  0  0  0  0  0999 V2000
    6.3435   -0.7689    0.0000 C   0  0  0  0  0  0  0  0  0  0  0  0
    5.7549    0.0396    0.0000 C   0  0  0  0  0  0  0  0  0  0  0  0
    4.9465   -0.5490    0.0000 C   0  0  0  0  0  0  0  0  0  0  0  0
    6.5634    0.6281    0.0000 C   0  0  0  0  0  0  0  0  0  0  0  0
    5.1664    0.8480    0.0000 N   0  0  0  0  0  0  0  0  0  0  0  0
    5.4764    1.8080    0.0000 C   0  0  0  0  0  0  0  0  0  0  0  0
    4.6664    2.3880    0.0000 N   0  0  0  0  0  0  0  0  0  0  0  0
    3.8564    1.8080    0.0000 N   0  0  0  0  0  0  0  0  0  0  0  0
    4.1664    0.8480    0.0000 C   0  0  0  0  0  0  0  0  0  0  0  0
    3.5779    0.0396    0.0000 S   0  0  0  0  0  0  0  0  0  0  0  0
    2.5835    0.1450    0.0000 C   0  0  0  0  0  0  0  0  0  0  0  0
    2.1753    1.0616    0.0000 N   0  0  0  0  0  0  0  0  0  0  0  0
    1.1858    1.1645    0.0000 C   0  0  0  0  0  0  0  0  0  0  0  0
    0.5965    0.3566    0.0000 C   0  0  0  0  0  0  0  0  0  0  0  0
    0.9966   -0.5542    0.0000 C   0  0  0  0  0  0  0  0  0  0  0  0
    1.9942   -0.6629    0.0000 C   0  0  0  0  0  0  0  0  0  0  0  0
    2.3983   -1.5776    0.0000 N   0  3  0  0  0  0  0  0  0  0  0  0
    1.8065   -2.3880    0.0000 O   0  5  0  0  0  0  0  0  0  0  0  0
    3.3872   -1.6850    0.0000 O   0  0  0  0  0  0  0  0  0  0  0  0
  1  2  1  0  0  0  0
  2  3  1  0  0  0  0
  2  4  1  0  0  0  0
  2  5  1  0  0  0  0
  5  6  1  0  0  0  0
  6  7  2  0  0  0  0
  7  8  1  0  0  0  0
  8  9  2  0  0  0  0
  9  5  1  0  0  0  0
  9 10  1  0  0  0  0
 10 11  1  0  0  0  0
 11 12  1  0  0  0  0
 12 13  2  0  0  0  0
 13 14  1  0  0  0  0
 14 15  2  0  0  0  0
 15 16  1  0  0  0  0
 16 11  2  0  0  0  0
 16 17  1  0  0  0  0
 17 18  1  0  0  0  0
 17 19  2  0  0  0  0
M  CHG  2  17   1  18  -1
M  END
>  <EXTREG>  (ZINC00140055)
ZINC00140055

>  <LOGBIO>
2.5000

$$$$
ZINC00140945
  -MTS-   02131516542D 0   0.00000     0.00000     0

 15 16  0  0  0  0  0  0  0  0999 V2000
    1.9087   -2.0730    0.0000 C   0  0  0  0  0  0  0  0  0  0  0  0
    2.9087   -2.0690    0.0000 O   0  0  0  0  0  0  0  0  0  0  0  0
    3.4052   -1.2010    0.0000 C   0  0  0  0  0  0  0  0  0  0  0  0
    4.4086   -1.1960    0.0000 C   0  0  0  0  0  0  0  0  0  0  0  0
    4.9008   -0.3315    0.0000 C   0  0  0  0  0  0  0  0  0  0  0  0
    5.9008   -0.3281    0.0000 Cl  0  0  0  0  0  0  0  0  0  0  0  0
    4.4008    0.5330    0.0000 C   0  0  0  0  0  0  0  0  0  0  0  0
    4.7108    1.4930    0.0000 N   0  0  0  0  0  0  0  0  0  0  0  0
    3.9008    2.0730    0.0000 C   0  0  0  0  0  0  0  0  0  0  0  0
    3.0908    1.4930    0.0000 C   0  0  0  0  0  0  0  0  0  0  0  0
    2.1411    1.8062    0.0000 C   0  0  0  0  0  0  0  0  0  0  0  0
    1.3925    1.1380    0.0000 C   0  0  0  0  0  0  0  0  0  0  0  0
    0.4481    1.4505    0.0000 N   0  0  0  0  0  0  0  0  0  0  0  0
    3.4008    0.5330    0.0000 C   0  0  0  0  0  0  0  0  0  0  0  0
    2.9026   -0.3365    0.0000 C   0  0  0  0  0  0  0  0  0  0  0  0
  1  2  1  0  0  0  0
  2  3  1  0  0  0  0
  3  4  2  0  0  0  0
  4  5  1  0  0  0  0
  5  6  1  0  0  0  0
  5  7  2  0  0  0  0
  7  8  1  0  0  0  0
  8  9  1  0  0  0  0
  9 10  2  0  0  0  0
 10 11  1  0  0  0  0
 11 12  1  0  0  0  0
 12 13  1  0  0  0  0
 10 14  1  0  0  0  0
 14  7  1  0  0  0  0
 14 15  2  0  0  0  0
 15  3  1  0  0  0  0
M  END
>  <EXTREG>  (ZINC00140945)
ZINC00140945

>  <LOGBIO>
2.5000

$$$$
ZINC00141585
  -MTS-   02131516542D 0   0.00000     0.00000     0

 16 17  0  0  1  0  0  0  0  0999 V2000
    1.5213    2.7755    0.0000 N   0  0  0  0  0  0  0  0  0  0  0  0
    2.2579    2.0993    0.0000 C   0  0  0  0  0  0  0  0  0  0  0  0
    3.2468    2.2986    0.0000 N   0  0  0  0  0  0  0  0  0  0  0  0
    3.7314    1.4282    0.0000 N   0  0  0  0  0  0  0  0  0  0  0  0
    3.0635    0.6890    0.0000 C   0  0  0  0  0  0  0  0  0  0  0  0
    3.2671   -0.2900    0.0000 N   0  0  0  0  0  0  0  0  0  0  0  0
    2.5211   -0.9559    0.0000 C   0  0  1  0  0  0  0  0  0  0  0  0
    1.6005   -0.5748    0.0000 C   0  0  0  0  0  0  0  0  0  0  0  0
    0.7286   -1.0535    0.0000 C   0  0  0  0  0  0  0  0  0  0  0  0
    0.5535   -2.0398    0.0000 C   0  0  0  0  0  0  0  0  0  0  0  0
    1.2245   -2.7838    0.0000 C   0  0  0  0  0  0  0  0  0  0  0  0
    2.2203   -2.7377    0.0000 N   0  0  0  0  0  0  0  0  0  0  0  0
    2.7965   -1.9172    0.0000 C   0  0  0  0  0  0  0  0  0  0  0  0
    3.7827   -2.0830    0.0000 O   0  0  0  0  0  0  0  0  0  0  0  0
    2.1447    1.1057    0.0000 N   0  0  0  0  0  0  0  0  0  0  0  0
    2.4207   -0.3643    0.0000 H   0  0  0  0  0  0  0  0  0  0  0  0
  1  2  1  0  0  0  0
  2  3  1  0  0  0  0
  3  4  1  0  0  0  0
  4  5  2  0  0  0  0
  5  6  1  0  0  0  0
  7  6  1  6  0  0  0
  7 16  1  1  0  0  0
  7  8  1  0  0  0  0
  8  9  1  0  0  0  0
  9 10  1  0  0  0  0
 10 11  1  0  0  0  0
 11 12  1  0  0  0  0
 12 13  1  0  0  0  0
 13  7  1  0  0  0  0
 13 14  2  0  0  0  0
  5 15  1  0  0  0  0
 15  2  2  0  0  0  0
M  END
>  <EXTREG>  (ZINC00141585)
ZINC00141585

>  <LOGBIO>
2.5000

$$$$
ZINC00142714
  -MTS-   02131516542D 0   0.00000     0.00000     0

 15 17  0  0  0  0  0  0  0  0999 V2000
    0.5974   -3.1577    0.0000 Cl  0  0  0  0  0  0  0  0  0  0  0  0
    1.0983   -2.2922    0.0000 C   0  0  0  0  0  0  0  0  0  0  0  0
    2.1017   -2.2922    0.0000 C   0  0  0  0  0  0  0  0  0  0  0  0
    2.5982   -1.4301    0.0000 C   0  0  0  0  0  0  0  0  0  0  0  0
    2.0999   -0.5631    0.0000 C   0  0  0  0  0  0  0  0  0  0  0  0
    2.6051    0.3039    0.0000 C   0  0  0  0  0  0  0  0  0  0  0  0
    3.6051    0.3017    0.0000 O   0  0  0  0  0  0  0  0  0  0  0  0
    2.1051    1.1709    0.0000 N   0  0  0  0  0  0  0  0  0  0  0  0
    2.4151    2.1309    0.0000 C   0  0  0  0  0  0  0  0  0  0  0  0
    1.6051    2.7109    0.0000 C   0  0  0  0  0  0  0  0  0  0  0  0
    0.7951    2.1309    0.0000 C   0  0  0  0  0  0  0  0  0  0  0  0
    1.1051    1.1709    0.0000 C   0  0  0  0  0  0  0  0  0  0  0  0
    0.6069    0.3089    0.0000 N   0  0  0  0  0  0  0  0  0  0  0  0
    1.1052   -0.5581    0.0000 C   0  0  0  0  0  0  0  0  0  0  0  0
    0.6000   -1.4252    0.0000 C   0  0  0  0  0  0  0  0  0  0  0  0
  1  2  1  0  0  0  0
  2  3  1  0  0  0  0
  3  4  2  0  0  0  0
  4  5  1  0  0  0  0
  5  6  1  0  0  0  0
  6  7  2  0  0  0  0
  6  8  1  0  0  0  0
  8  9  1  0  0  0  0
  9 10  1  0  0  0  0
 10 11  1  0  0  0  0
 11 12  1  0  0  0  0
 12  8  1  0  0  0  0
 12 13  2  0  0  0  0
 13 14  1  0  0  0  0
 14  5  2  0  0  0  0
 14 15  1  0  0  0  0
 15  2  2  0  0  0  0
M  END
>  <EXTREG>  (ZINC00142714)
ZINC00142714

>  <LOGBIO>
2.5000

$$$$
ZINC00142806
  -MTS-   02131516542D 0   0.00000     0.00000     0

 22 24  0  0  0  0  0  0  0  0999 V2000
    7.5614   -2.0438    0.0000 N   0  0  0  0  0  0  0  0  0  0  0  0
    6.9729   -1.2354    0.0000 C   0  0  0  0  0  0  0  0  0  0  0  0
    7.2829   -0.2754    0.0000 N   0  0  0  0  0  0  0  0  0  0  0  0
    6.4729    0.3046    0.0000 N   0  0  0  0  0  0  0  0  0  0  0  0
    5.6629   -0.2754    0.0000 C   0  0  0  0  0  0  0  0  0  0  0  0
    4.7132    0.0378    0.0000 N   0  0  0  0  0  0  0  0  0  0  0  0
    4.5095    1.0168    0.0000 C   0  0  0  0  0  0  0  0  0  0  0  0
    3.5598    1.3300    0.0000 C   0  0  0  0  0  0  0  0  0  0  0  0
    3.3545    2.3122    0.0000 C   0  0  0  0  0  0  0  0  0  0  0  0
    4.0996    2.9792    0.0000 Cl  0  0  0  0  0  0  0  0  0  0  0  0
    2.4091    2.6218    0.0000 C   0  0  0  0  0  0  0  0  0  0  0  0
    1.6624    1.9567    0.0000 C   0  0  0  0  0  0  0  0  0  0  0  0
    1.8611    0.9819    0.0000 C   0  0  0  0  0  0  0  0  0  0  0  0
    2.8131    0.6649    0.0000 C   0  0  0  0  0  0  0  0  0  0  0  0
    3.0148   -0.3146    0.0000 O   0  0  0  0  0  0  0  0  0  0  0  0
    2.2675   -0.9790    0.0000 C   0  0  0  0  0  0  0  0  0  0  0  0
    2.4689   -1.9620    0.0000 C   0  0  0  0  0  0  0  0  0  0  0  0
    1.7241   -2.6214    0.0000 C   0  0  0  0  0  0  0  0  0  0  0  0
    0.7747   -2.3073    0.0000 C   0  0  0  0  0  0  0  0  0  0  0  0
    0.5701   -1.3338    0.0000 C   0  0  0  0  0  0  0  0  0  0  0  0
    1.3181   -0.6649    0.0000 C   0  0  0  0  0  0  0  0  0  0  0  0
    5.9729   -1.2354    0.0000 N   0  0  0  0  0  0  0  0  0  0  0  0
  1  2  1  0  0  0  0
  2  3  1  0  0  0  0
  3  4  1  0  0  0  0
  4  5  2  0  0  0  0
  5  6  1  0  0  0  0
  6  7  1  0  0  0  0
  7  8  1  0  0  0  0
  8  9  2  0  0  0  0
  9 10  1  0  0  0  0
  9 11  1  0  0  0  0
 11 12  2  0  0  0  0
 12 13  1  0  0  0  0
 13 14  2  0  0  0  0
 14  8  1  0  0  0  0
 14 15  1  0  0  0  0
 15 16  1  0  0  0  0
 16 17  2  0  0  0  0
 17 18  1  0  0  0  0
 18 19  2  0  0  0  0
 19 20  1  0  0  0  0
 20 21  2  0  0  0  0
 21 16  1  0  0  0  0
  5 22  1  0  0  0  0
 22  2  2  0  0  0  0
M  END
>  <EXTREG>  (ZINC00142806)
ZINC00142806

>  <LOGBIO>
2.5000

$$$$
ZINC00142861
  -MTS-   02131516542D 0   0.00000     0.00000     0

 23 25  0  0  1  0  0  0  0  0999 V2000
    4.4206   -2.1102    0.0000 C   0  0  0  0  0  0  0  0  0  0  0  0
    5.3754   -1.8130    0.0000 C   0  0  0  0  0  0  0  0  0  0  0  0
    6.0060   -2.5892    0.0000 C   0  0  0  0  0  0  0  0  0  0  0  0
    5.9154   -0.8430    0.0000 C   0  0  1  0  0  0  0  0  0  0  0  0
    4.9054   -0.5030    0.0000 C   0  0  0  0  0  0  0  0  0  0  0  0
    4.4154    0.4070    0.0000 C   0  0  0  0  0  0  0  0  0  0  0  0
    5.5254    0.0870    0.0000 C   0  0  1  0  0  0  0  0  0  0  0  0
    5.4333    1.4839    0.0000 C   0  0  0  0  0  0  0  0  0  0  0  0
    4.3568    2.0142    0.0000 S   0  0  0  0  0  0  0  0  0  0  0  0
    4.0917    1.4760    0.0000 O   0  0  0  0  0  0  0  0  0  0  0  0
    4.7987    2.9113    0.0000 O   0  0  0  0  0  0  0  0  0  0  0  0
    3.4598    2.4561    0.0000 N   0  0  0  0  0  0  0  0  0  0  0  0
    2.6285    1.9002    0.0000 C   0  0  0  0  0  0  0  0  0  0  0  0
    2.6936    0.8989    0.0000 C   0  0  0  0  0  0  0  0  0  0  0  0
    1.8656    0.3476    0.0000 C   0  0  0  0  0  0  0  0  0  0  0  0
    0.9681    0.7886    0.0000 C   0  0  0  0  0  0  0  0  0  0  0  0
    0.8986    1.7809    0.0000 C   0  0  0  0  0  0  0  0  0  0  0  0
    0.0000    2.2197    0.0000 F   0  0  0  0  0  0  0  0  0  0  0  0
    1.7310    2.3413    0.0000 C   0  0  0  0  0  0  0  0  0  0  0  0
    6.3254    0.4370    0.0000 C   0  0  0  0  0  0  0  0  0  0  0  0
    6.5867    1.4022    0.0000 O   0  0  0  0  0  0  0  0  0  0  0  0
    6.8354   -0.2630    0.0000 C   0  0  0  0  0  0  0  0  0  0  0  0
    6.3511   -1.2556    0.0000 H   0  0  0  0  0  0  0  0  0  0  0  0
  1  2  1  0  0  0  0
  2  3  1  0  0  0  0
  4  2  1  1  0  0  0
  4 23  1  6  0  0  0
  4  5  1  0  0  0  0
  5  6  1  0  0  0  0
  6  7  1  0  0  0  0
  7  2  1  0  0  0  0
  7  8  1  1  0  0  0
  8  9  1  0  0  0  0
  9 10  2  0  0  0  0
  9 11  2  0  0  0  0
  9 12  1  0  0  0  0
 12 13  1  0  0  0  0
 13 14  2  0  0  0  0
 14 15  1  0  0  0  0
 15 16  2  0  0  0  0
 16 17  1  0  0  0  0
 17 18  1  0  0  0  0
 17 19  2  0  0  0  0
 19 13  1  0  0  0  0
  7 20  1  0  0  0  0
 20 21  2  0  0  0  0
 20 22  1  0  0  0  0
 22  4  1  0  0  0  0
M  END
>  <EXTREG>  (ZINC00142861)
ZINC00142861

>  <LOGBIO>
2.5000

$$$$
ZINC00143202
  -MTS-   02131516542D 0   0.00000     0.00000     0

 17 18  0  0  0  0  0  0  0  0999 V2000
    4.9305    2.5746    0.0000 F   0  0  0  0  0  0  0  0  0  0  0  0
    4.0625    2.0781    0.0000 C   0  0  0  0  0  0  0  0  0  0  0  0
    4.0574    1.0747    0.0000 C   0  0  0  0  0  0  0  0  0  0  0  0
    3.1929    0.5825    0.0000 C   0  0  0  0  0  0  0  0  0  0  0  0
    2.3284    1.0851    0.0000 C   0  0  0  0  0  0  0  0  0  0  0  0
    1.4617    0.5864    0.0000 C   0  0  0  0  0  0  0  0  0  0  0  0
    1.4601   -0.4136    0.0000 N   0  0  0  0  0  0  0  0  0  0  0  0
    0.5909   -0.9148    0.0000 C   0  0  0  0  0  0  0  0  0  0  0  0
    0.5914   -1.9096    0.0000 C   0  0  0  0  0  0  0  0  0  0  0  0
    1.4562   -2.4118    0.0000 S   0  0  0  0  0  0  0  0  0  0  0  0
    2.0955   -3.1807    0.0000 O   0  0  0  0  0  0  0  0  0  0  0  0
    0.8107   -3.1756    0.0000 O   0  0  0  0  0  0  0  0  0  0  0  0
    2.3204   -1.9192    0.0000 C   0  0  0  0  0  0  0  0  0  0  0  0
    2.3249   -0.9157    0.0000 C   0  0  0  0  0  0  0  0  0  0  0  0
    2.3284    2.0799    0.0000 C   0  0  0  0  0  0  0  0  0  0  0  0
    1.4627    2.5804    0.0000 F   0  0  0  0  0  0  0  0  0  0  0  0
    3.1980    2.5807    0.0000 C   0  0  0  0  0  0  0  0  0  0  0  0
  1  2  1  0  0  0  0
  2  3  2  0  0  0  0
  3  4  1  0  0  0  0
  4  5  2  0  0  0  0
  5  6  1  0  0  0  0
  6  7  1  0  0  0  0
  7  8  1  0  0  0  0
  8  9  1  0  0  0  0
  9 10  1  0  0  0  0
 10 11  2  0  0  0  0
 10 12  2  0  0  0  0
 10 13  1  0  0  0  0
 13 14  1  0  0  0  0
 14  7  1  0  0  0  0
  5 15  1  0  0  0  0
 15 16  1  0  0  0  0
 15 17  2  0  0  0  0
 17  2  1  0  0  0  0
M  END
>  <EXTREG>  (ZINC00143202)
ZINC00143202

>  <LOGBIO>
2.5000

$$$$
ZINC00143779
  -MTS-   02131516542D 0   0.00000     0.00000     0

 19 20  0  0  0  0  0  0  0  0999 V2000
    6.9296    2.0384    0.0000 C   0  0  0  0  0  0  0  0  0  0  0  0
    6.0641    1.5375    0.0000 C   0  0  0  0  0  0  0  0  0  0  0  0
    5.1941    2.0375    0.0000 C   0  0  0  0  0  0  0  0  0  0  0  0
    4.3341    1.5375    0.0000 C   0  0  0  0  0  0  0  0  0  0  0  0
    4.3341    0.5375    0.0000 N   0  0  0  0  0  0  0  0  0  0  0  0
    5.1941    0.0375    0.0000 C   0  0  0  0  0  0  0  0  0  0  0  0
    6.0641    0.5375    0.0000 C   0  0  0  0  0  0  0  0  0  0  0  0
    3.4673    0.0388    0.0000 S   0  0  0  0  0  0  0  0  0  0  0  0
    3.9660   -0.8280    0.0000 O   0  0  0  0  0  0  0  0  0  0  0  0
    2.9686    0.9056    0.0000 O   0  0  0  0  0  0  0  0  0  0  0  0
    2.6005   -0.4599    0.0000 C   0  0  0  0  0  0  0  0  0  0  0  0
    1.7318    0.0423    0.0000 C   0  0  0  0  0  0  0  0  0  0  0  0
    0.8705   -0.4555    0.0000 C   0  0  0  0  0  0  0  0  0  0  0  0
    0.0050    0.0453    0.0000 Cl  0  0  0  0  0  0  0  0  0  0  0  0
    0.8680   -1.4555    0.0000 C   0  0  0  0  0  0  0  0  0  0  0  0
    0.0000   -1.9521    0.0000 Cl  0  0  0  0  0  0  0  0  0  0  0  0
    1.7268   -1.9577    0.0000 C   0  0  0  0  0  0  0  0  0  0  0  0
    2.5980   -1.4599    0.0000 C   0  0  0  0  0  0  0  0  0  0  0  0
    3.4623   -1.9629    0.0000 Cl  0  0  0  0  0  0  0  0  0  0  0  0
  1  2  1  0  0  0  0
  2  3  1  0  0  0  0
  3  4  1  0  0  0  0
  4  5  1  0  0  0  0
  5  6  1  0  0  0  0
  6  7  1  0  0  0  0
  7  2  1  0  0  0  0
  5  8  1  0  0  0  0
  8  9  2  0  0  0  0
  8 10  2  0  0  0  0
  8 11  1  0  0  0  0
 11 12  2  0  0  0  0
 12 13  1  0  0  0  0
 13 14  1  0  0  0  0
 13 15  2  0  0  0  0
 15 16  1  0  0  0  0
 15 17  1  0  0  0  0
 17 18  2  0  0  0  0
 18 11  1  0  0  0  0
 18 19  1  0  0  0  0
M  END
>  <EXTREG>  (ZINC00143779)
ZINC00143779

>  <LOGBIO>
2.5000

$$$$
ZINC00146361
  -MTS-   02131516542D 0   0.00000     0.00000     0

 21 23  0  0  0  0  0  0  0  0999 V2000
    6.8638   -4.2347    0.0000 C   0  0  0  0  0  0  0  0  0  0  0  0
    7.2674   -3.3197    0.0000 O   0  0  0  0  0  0  0  0  0  0  0  0
    6.6769   -2.5127    0.0000 C   0  0  0  0  0  0  0  0  0  0  0  0
    7.0810   -1.5943    0.0000 C   0  0  0  0  0  0  0  0  0  0  0  0
    6.4919   -0.7927    0.0000 C   0  0  0  0  0  0  0  0  0  0  0  0
    5.4976   -0.8996    0.0000 C   0  0  0  0  0  0  0  0  0  0  0  0
    4.9091   -0.0911    0.0000 C   0  0  0  0  0  0  0  0  0  0  0  0
    5.3150    0.8228    0.0000 N   0  0  0  0  0  0  0  0  0  0  0  0
    4.7265    1.6313    0.0000 C   0  0  0  0  0  0  0  0  0  0  0  0
    5.0365    2.5913    0.0000 S   0  0  0  0  0  0  0  0  0  0  0  0
    4.2265    3.1713    0.0000 N   0  0  0  0  0  0  0  0  0  0  0  0
    3.4165    2.5913    0.0000 C   0  0  0  0  0  0  0  0  0  0  0  0
    3.7265    1.6313    0.0000 N   0  0  0  0  0  0  0  0  0  0  0  0
    2.4668    2.9045    0.0000 C   0  0  0  0  0  0  0  0  0  0  0  0
    2.2614    3.8867    0.0000 C   0  0  0  0  0  0  0  0  0  0  0  0
    1.3161    4.1963    0.0000 C   0  0  0  0  0  0  0  0  0  0  0  0
    0.5693    3.5311    0.0000 C   0  0  0  0  0  0  0  0  0  0  0  0
    0.7680    2.5564    0.0000 C   0  0  0  0  0  0  0  0  0  0  0  0
    1.7201    2.2393    0.0000 C   0  0  0  0  0  0  0  0  0  0  0  0
    5.0924   -1.8081    0.0000 C   0  0  0  0  0  0  0  0  0  0  0  0
    5.6826   -2.6197    0.0000 C   0  0  0  0  0  0  0  0  0  0  0  0
  1  2  1  0  0  0  0
  2  3  1  0  0  0  0
  3  4  2  0  0  0  0
  4  5  1  0  0  0  0
  5  6  2  0  0  0  0
  6  7  1  0  0  0  0
  7  8  1  0  0  0  0
  8  9  1  0  0  0  0
  9 10  1  0  0  0  0
 10 11  1  0  0  0  0
 11 12  2  0  0  0  0
 12 13  1  0  0  0  0
 13  9  2  0  0  0  0
 12 14  1  0  0  0  0
 14 15  2  0  0  0  0
 15 16  1  0  0  0  0
 16 17  2  0  0  0  0
 17 18  1  0  0  0  0
 18 19  2  0  0  0  0
 19 14  1  0  0  0  0
  6 20  1  0  0  0  0
 20 21  2  0  0  0  0
 21  3  1  0  0  0  0
M  END
>  <EXTREG>  (ZINC00146361)
ZINC00146361

>  <LOGBIO>
2.5000

$$$$
ZINC00146411
  -MTS-   02131516542D 0   0.00000     0.00000     0

 19 20  0  0  0  0  0  0  0  0999 V2000
    3.4567    2.0385    0.0000 C   0  0  0  0  0  0  0  0  0  0  0  0
    3.1159    1.0984    0.0000 C   0  0  0  0  0  0  0  0  0  0  0  0
    4.1009    0.9254    0.0000 C   0  0  0  0  0  0  0  0  0  0  0  0
    2.2459    1.5984    0.0000 N   0  0  0  0  0  0  0  0  0  0  0  0
    1.3859    1.0984    0.0000 C   0  0  0  0  0  0  0  0  0  0  0  0
    0.5192    1.5971    0.0000 N   0  0  0  0  0  0  0  0  0  0  0  0
    1.3859    0.0984    0.0000 N   0  0  0  0  0  0  0  0  0  0  0  0
    2.2459   -0.4016    0.0000 C   0  0  0  0  0  0  0  0  0  0  0  0
    2.2434   -1.4016    0.0000 N   0  0  0  0  0  0  0  0  0  0  0  0
    3.1159    0.0984    0.0000 N   0  0  0  0  0  0  0  0  0  0  0  0
    4.1546   -0.5027    0.0000 C   0  0  0  0  0  0  0  0  0  0  0  0
    4.1546   -1.5061    0.0000 C   0  0  0  0  0  0  0  0  0  0  0  0
    5.0166   -2.0026    0.0000 C   0  0  0  0  0  0  0  0  0  0  0  0
    5.8836   -1.5043    0.0000 C   0  0  0  0  0  0  0  0  0  0  0  0
    5.8886   -0.5095    0.0000 C   0  0  0  0  0  0  0  0  0  0  0  0
    5.0216   -0.0044    0.0000 C   0  0  0  0  0  0  0  0  0  0  0  0
    6.7569   -0.0134    0.0000 C   0  0  0  0  0  0  0  0  0  0  0  0
    7.6239   -0.5186    0.0000 O   0  0  0  0  0  0  0  0  0  0  0  0
    6.7618    0.9813    0.0000 O   0  0  0  0  0  0  0  0  0  0  0  0
  1  2  1  0  0  0  0
  2  3  1  0  0  0  0
  2  4  1  0  0  0  0
  4  5  2  0  0  0  0
  5  6  1  0  0  0  0
  5  7  1  0  0  0  0
  7  8  2  0  0  0  0
  8  9  1  0  0  0  0
  8 10  1  0  0  0  0
 10  2  1  0  0  0  0
 10 11  1  0  0  0  0
 11 12  2  0  0  0  0
 12 13  1  0  0  0  0
 13 14  2  0  0  0  0
 14 15  1  0  0  0  0
 15 16  2  0  0  0  0
 16 11  1  0  0  0  0
 15 17  1  0  0  0  0
 17 18  1  0  0  0  0
 17 19  2  0  0  0  0
M  END
>  <EXTREG>  (ZINC00146411)
ZINC00146411

>  <LOGBIO>
2.5000

$$$$
ZINC00146666
  -MTS-   02131516542D 0   0.00000     0.00000     0

 12 12  0  0  0  0  0  0  0  0999 V2000
    4.8419    1.8521    0.0000 C   0  0  0  0  0  0  0  0  0  0  0  0
    4.8434    0.8487    0.0000 C   0  0  0  0  0  0  0  0  0  0  0  0
    3.9821    0.3509    0.0000 C   0  0  0  0  0  0  0  0  0  0  0  0
    3.9836   -0.6526    0.0000 O   0  0  0  0  0  0  0  0  0  0  0  0
    3.1156    0.8500    0.0000 N   0  0  0  0  0  0  0  0  0  0  0  0
    2.2501    0.3492    0.0000 C   0  0  0  0  0  0  0  0  0  0  0  0
    1.3801    0.8492    0.0000 C   0  0  0  0  0  0  0  0  0  0  0  0
    0.5201    0.3492    0.0000 C   0  0  0  0  0  0  0  0  0  0  0  0
    0.5201   -0.6508    0.0000 C   0  0  0  0  0  0  0  0  0  0  0  0
    1.3801   -1.1508    0.0000 C   0  0  0  0  0  0  0  0  0  0  0  0
    1.3776   -2.1508    0.0000 O   0  0  0  0  0  0  0  0  0  0  0  0
    2.2501   -0.6508    0.0000 C   0  0  0  0  0  0  0  0  0  0  0  0
  1  2  1  0  0  0  0
  2  3  1  0  0  0  0
  3  4  2  0  0  0  0
  3  5  1  0  0  0  0
  5  6  1  0  0  0  0
  6  7  2  0  0  0  0
  7  8  1  0  0  0  0
  8  9  2  0  0  0  0
  9 10  1  0  0  0  0
 10 11  1  0  0  0  0
 10 12  2  0  0  0  0
 12  6  1  0  0  0  0
M  END
>  <EXTREG>  (ZINC00146666)
ZINC00146666

>  <LOGBIO>
2.5000

$$$$
ZINC00146937
  -MTS-   02131516542D 0   0.00000     0.00000     0

 19 20  0  0  1  0  0  0  0  0999 V2000
    4.0687   -1.7886    0.0000 O   0  0  0  0  0  0  0  0  0  0  0  0
    3.0903   -1.5819    0.0000 C   0  0  2  0  0  0  0  0  0  0  0  0
    3.4003   -0.6219    0.0000 C   0  0  0  0  0  0  0  0  0  0  0  0
    2.5903   -0.0419    0.0000 C   0  0  0  0  0  0  0  0  0  0  0  0
    1.7803   -0.6219    0.0000 N   0  0  0  0  0  0  0  0  0  0  0  0
    2.0903   -1.5819    0.0000 N   0  0  0  0  0  0  0  0  0  0  0  0
    2.5903    0.9581    0.0000 C   0  0  0  0  0  0  0  0  0  0  0  0
    3.4588    1.4607    0.0000 C   0  0  0  0  0  0  0  0  0  0  0  0
    3.4568    2.4555    0.0000 C   0  0  0  0  0  0  0  0  0  0  0  0
    2.5913    2.9563    0.0000 C   0  0  0  0  0  0  0  0  0  0  0  0
    1.7278    2.4624    0.0000 C   0  0  0  0  0  0  0  0  0  0  0  0
    1.7248    1.4590    0.0000 C   0  0  0  0  0  0  0  0  0  0  0  0
    0.8635    2.9654    0.0000 N   0  3  0  0  0  0  0  0  0  0  0  0
    0.8665    3.9689    0.0000 O   0  5  0  0  0  0  0  0  0  0  0  0
    0.0000    2.4715    0.0000 O   0  0  0  0  0  0  0  0  0  0  0  0
    2.9448   -2.9743    0.0000 C   0  0  0  0  0  0  0  0  0  0  0  0
    3.9394   -3.0782    0.0000 F   0  0  0  0  0  0  0  0  0  0  0  0
    1.9502   -2.8704    0.0000 F   0  0  0  0  0  0  0  0  0  0  0  0
    2.8409   -3.9689    0.0000 F   0  0  0  0  0  0  0  0  0  0  0  0
  2  1  1  1  0  0  0
  2  3  1  0  0  0  0
  3  4  1  0  0  0  0
  4  5  2  0  0  0  0
  5  6  1  0  0  0  0
  6  2  1  0  0  0  0
  4  7  1  0  0  0  0
  7  8  2  0  0  0  0
  8  9  1  0  0  0  0
  9 10  2  0  0  0  0
 10 11  1  0  0  0  0
 11 12  2  0  0  0  0
 12  7  1  0  0  0  0
 11 13  1  0  0  0  0
 13 14  1  0  0  0  0
 13 15  2  0  0  0  0
  2 16  1  0  0  0  0
 16 17  1  0  0  0  0
 16 18  1  0  0  0  0
 16 19  1  0  0  0  0
M  CHG  2  13   1  14  -1
M  END
>  <EXTREG>  (ZINC00146937)
ZINC00146937

>  <LOGBIO>
2.5000

$$$$
ZINC00147856
  -MTS-   02131516542D 0   0.00000     0.00000     0

 23 23  0  0  0  0  0  0  0  0999 V2000
    5.1953    3.5187    0.0000 C   0  0  0  0  0  0  0  0  0  0  0  0
    4.3287    4.0179    0.0000 C   0  0  0  0  0  0  0  0  0  0  0  0
    3.4632    3.5170    0.0000 S   0  0  0  0  0  0  0  0  0  0  0  0
    3.9641    2.6515    0.0000 O   0  0  0  0  0  0  0  0  0  0  0  0
    2.9624    4.3825    0.0000 O   0  0  0  0  0  0  0  0  0  0  0  0
    2.5977    3.0161    0.0000 C   0  0  0  0  0  0  0  0  0  0  0  0
    1.7277    3.5161    0.0000 C   0  0  0  0  0  0  0  0  0  0  0  0
    0.8677    3.0161    0.0000 C   0  0  0  0  0  0  0  0  0  0  0  0
    0.8677    2.0161    0.0000 C   0  0  0  0  0  0  0  0  0  0  0  0
    0.0009    1.5175    0.0000 O   0  0  0  0  0  0  0  0  0  0  0  0
    1.7277    1.5161    0.0000 C   0  0  0  0  0  0  0  0  0  0  0  0
    1.7252    0.5161    0.0000 N   0  0  0  0  0  0  0  0  0  0  0  0
    2.5929    0.0123    0.0000 C   0  0  0  0  0  0  0  0  0  0  0  0
    3.4605    0.5096    0.0000 O   0  0  0  0  0  0  0  0  0  0  0  0
    2.5887   -1.1825    0.0000 C   0  0  0  0  0  0  0  0  0  0  0  0
    3.4564   -1.6864    0.0000 C   0  0  0  0  0  0  0  0  0  0  0  0
    4.4407   -1.8632    0.0000 C   0  0  0  0  0  0  0  0  0  0  0  0
    3.8011   -0.7477    0.0000 C   0  0  0  0  0  0  0  0  0  0  0  0
    3.4529   -2.6812    0.0000 C   0  0  0  0  0  0  0  0  0  0  0  0
    2.5816   -3.1789    0.0000 C   0  0  0  0  0  0  0  0  0  0  0  0
    2.5730   -4.1823    0.0000 O   0  0  0  0  0  0  0  0  0  0  0  0
    1.7189   -2.6732    0.0000 O   0  0  0  0  0  0  0  0  0  0  0  0
    2.5977    2.0161    0.0000 C   0  0  0  0  0  0  0  0  0  0  0  0
  1  2  1  0  0  0  0
  2  3  1  0  0  0  0
  3  4  2  0  0  0  0
  3  5  2  0  0  0  0
  3  6  1  0  0  0  0
  6  7  2  0  0  0  0
  7  8  1  0  0  0  0
  8  9  2  0  0  0  0
  9 10  1  0  0  0  0
  9 11  1  0  0  0  0
 11 12  1  0  0  0  0
 12 13  1  0  0  0  0
 13 14  2  0  0  0  0
 13 15  1  0  0  0  0
 15 16  1  0  0  0  0
 16 17  1  0  0  0  0
 16 18  1  0  0  0  0
 16 19  1  0  0  0  0
 19 20  1  0  0  0  0
 20 21  1  0  0  0  0
 20 22  2  0  0  0  0
 11 23  2  0  0  0  0
 23  6  1  0  0  0  0
M  END
>  <EXTREG>  (ZINC00147856)
ZINC00147856

>  <LOGBIO>
2.5000

$$$$
ZINC00149040
  -MTS-   02131516542D 0   0.00000     0.00000     0

 17 18  0  0  0  0  0  0  0  0999 V2000
    4.0071   -0.5523    0.0000 C   0  0  0  0  0  0  0  0  0  0  0  0
    3.7627   -1.1003    0.0000 C   0  0  0  0  0  0  0  0  0  0  0  0
    4.3513   -1.9130    0.0000 C   0  0  0  0  0  0  0  0  0  0  0  0
    3.9443   -2.8207    0.0000 C   0  0  0  0  0  0  0  0  0  0  0  0
    4.5312   -3.6303    0.0000 Br  0  0  0  0  0  0  0  0  0  0  0  0
    2.9498   -2.9257    0.0000 C   0  0  0  0  0  0  0  0  0  0  0  0
    2.3623   -2.1229    0.0000 C   0  0  0  0  0  0  0  0  0  0  0  0
    1.3681   -2.2304    0.0000 C   0  0  0  0  0  0  0  0  0  0  0  0
    2.7682   -1.2052    0.0000 C   0  0  0  0  0  0  0  0  0  0  0  0
    2.0615   -0.2354    0.0000 O   0  0  0  0  0  0  0  0  0  0  0  0
    2.4683    0.6819    0.0000 C   0  0  0  0  0  0  0  0  0  0  0  0
    3.4576    0.7862    0.0000 O   0  0  0  0  0  0  0  0  0  0  0  0
    1.8798    1.4903    0.0000 C   0  0  0  0  0  0  0  0  0  0  0  0
    2.1898    2.4503    0.0000 O   0  0  0  0  0  0  0  0  0  0  0  0
    1.3798    3.0303    0.0000 C   0  0  0  0  0  0  0  0  0  0  0  0
    0.5698    2.4503    0.0000 C   0  0  0  0  0  0  0  0  0  0  0  0
    0.8798    1.4903    0.0000 C   0  0  0  0  0  0  0  0  0  0  0  0
  1  2  1  0  0  0  0
  2  3  2  0  0  0  0
  3  4  1  0  0  0  0
  4  5  1  0  0  0  0
  4  6  2  0  0  0  0
  6  7  1  0  0  0  0
  7  8  1  0  0  0  0
  7  9  2  0  0  0  0
  9  2  1  0  0  0  0
  9 10  1  0  0  0  0
 10 11  1  0  0  0  0
 11 12  2  0  0  0  0
 11 13  1  0  0  0  0
 13 14  1  0  0  0  0
 14 15  1  0  0  0  0
 15 16  2  0  0  0  0
 16 17  1  0  0  0  0
 17 13  2  0  0  0  0
M  END
>  <EXTREG>  (ZINC00149040)
ZINC00149040

>  <LOGBIO>
2.5000

$$$$
ZINC00151161
  -MTS-   02131516542D 0   0.00000     0.00000     0

 16 18  0  0  0  0  0  0  0  0999 V2000
    7.0016   -1.7062    0.0000 N   0  0  0  0  0  0  0  0  0  0  0  0
    6.4131   -0.8978    0.0000 C   0  0  0  0  0  0  0  0  0  0  0  0
    6.7231    0.0622    0.0000 S   0  0  0  0  0  0  0  0  0  0  0  0
    5.9131    0.6422    0.0000 C   0  0  0  0  0  0  0  0  0  0  0  0
    5.1031    0.0622    0.0000 C   0  0  0  0  0  0  0  0  0  0  0  0
    5.4131   -0.8978    0.0000 N   0  0  0  0  0  0  0  0  0  0  0  0
    4.1534    0.3754    0.0000 C   0  0  0  0  0  0  0  0  0  0  0  0
    3.9481    1.3576    0.0000 C   0  0  0  0  0  0  0  0  0  0  0  0
    3.0027    1.6672    0.0000 C   0  0  0  0  0  0  0  0  0  0  0  0
    2.2560    1.0021    0.0000 C   0  0  0  0  0  0  0  0  0  0  0  0
    1.3039    1.3191    0.0000 C   0  0  0  0  0  0  0  0  0  0  0  0
    0.5572    0.6540    0.0000 C   0  0  0  0  0  0  0  0  0  0  0  0
    0.7625   -0.3282    0.0000 C   0  0  0  0  0  0  0  0  0  0  0  0
    1.7079   -0.6378    0.0000 C   0  0  0  0  0  0  0  0  0  0  0  0
    2.4546    0.0273    0.0000 C   0  0  0  0  0  0  0  0  0  0  0  0
    3.4067   -0.2897    0.0000 C   0  0  0  0  0  0  0  0  0  0  0  0
  1  2  1  0  0  0  0
  2  3  1  0  0  0  0
  3  4  1  0  0  0  0
  4  5  2  0  0  0  0
  5  6  1  0  0  0  0
  6  2  2  0  0  0  0
  5  7  1  0  0  0  0
  7  8  1  0  0  0  0
  8  9  2  0  0  0  0
  9 10  1  0  0  0  0
 10 11  1  0  0  0  0
 11 12  1  0  0  0  0
 12 13  1  0  0  0  0
 13 14  1  0  0  0  0
 14 15  1  0  0  0  0
 15 10  2  0  0  0  0
 15 16  1  0  0  0  0
 16  7  2  0  0  0  0
M  END
>  <EXTREG>  (ZINC00151161)
ZINC00151161

>  <LOGBIO>
2.5000

$$$$
ZINC00151345
  -MTS-   02131516542D 0   0.00000     0.00000     0

 23 25  0  0  1  0  0  0  0  0999 V2000
    2.1539    1.5259    0.0000 O   0  0  0  0  0  0  0  0  0  0  0  0
    2.9017    2.1949    0.0000 C   0  0  0  0  0  0  0  0  0  0  0  0
    2.6971    3.1684    0.0000 O   0  0  0  0  0  0  0  0  0  0  0  0
    3.8520    1.8833    0.0000 C   0  0  2  0  0  0  0  0  0  0  0  0
    4.6702    2.4733    0.0000 C   0  0  0  0  0  0  0  0  0  0  0  0
    5.4711    1.8807    0.0000 C   0  0  0  0  0  0  0  0  0  0  0  0
    5.1681    0.9317    0.0000 C   0  0  0  0  0  0  0  0  0  0  0  0
    4.1592    0.9317    0.0000 N   0  0  0  0  0  0  0  0  0  0  0  0
    3.5707    0.1232    0.0000 C   0  0  0  0  0  0  0  0  0  0  0  0
    2.5728    0.2280    0.0000 N   0  0  0  0  0  0  0  0  0  0  0  0
    1.9890   -0.5774    0.0000 C   0  0  0  0  0  0  0  0  0  0  0  0
    2.3940   -1.4918    0.0000 N   0  0  0  0  0  0  0  0  0  0  0  0
    3.3828   -1.6006    0.0000 C   0  0  0  0  0  0  0  0  0  0  0  0
    3.7909   -2.5150    0.0000 C   0  0  0  0  0  0  0  0  0  0  0  0
    4.7853   -2.6203    0.0000 C   0  0  0  0  0  0  0  0  0  0  0  0
    5.3742   -1.8079    0.0000 C   0  0  0  0  0  0  0  0  0  0  0  0
    4.9676   -0.9000    0.0000 C   0  0  0  0  0  0  0  0  0  0  0  0
    3.9757   -0.7911    0.0000 C   0  0  0  0  0  0  0  0  0  0  0  0
    0.9945   -0.4725    0.0000 C   0  0  0  0  0  0  0  0  0  0  0  0
    0.8896   -1.4670    0.0000 F   0  0  0  0  0  0  0  0  0  0  0  0
    1.0994    0.5220    0.0000 F   0  0  0  0  0  0  0  0  0  0  0  0
    0.0000   -0.3676    0.0000 F   0  0  0  0  0  0  0  0  0  0  0  0
    3.7600    2.4762    0.0000 H   0  0  0  0  0  0  0  0  0  0  0  0
  1  2  1  0  0  0  0
  2  3  2  0  0  0  0
  4  2  1  6  0  0  0
  4 23  1  1  0  0  0
  4  5  1  0  0  0  0
  5  6  1  0  0  0  0
  6  7  1  0  0  0  0
  7  8  1  0  0  0  0
  8  4  1  0  0  0  0
  8  9  1  0  0  0  0
  9 10  2  0  0  0  0
 10 11  1  0  0  0  0
 11 12  2  0  0  0  0
 12 13  1  0  0  0  0
 13 14  1  0  0  0  0
 14 15  2  0  0  0  0
 15 16  1  0  0  0  0
 16 17  2  0  0  0  0
 17 18  1  0  0  0  0
 18  9  1  0  0  0  0
 18 13  2  0  0  0  0
 11 19  1  0  0  0  0
 19 20  1  0  0  0  0
 19 21  1  0  0  0  0
 19 22  1  0  0  0  0
M  END
>  <EXTREG>  (ZINC00151345)
ZINC00151345

>  <LOGBIO>
2.5000

$$$$
ZINC00151947
  -MTS-   02131516542D 0   0.00000     0.00000     0

 22 25  0  0  0  0  0  0  0  0999 V2000
    7.5204    0.4190    0.0000 C   0  0  0  0  0  0  0  0  0  0  0  0
    6.9319    1.2275    0.0000 C   0  0  0  0  0  0  0  0  0  0  0  0
    7.2419    2.1875    0.0000 C   0  0  0  0  0  0  0  0  0  0  0  0
    6.4319    2.7675    0.0000 S   0  0  0  0  0  0  0  0  0  0  0  0
    5.6219    2.1875    0.0000 C   0  0  0  0  0  0  0  0  0  0  0  0
    4.6150    2.1782    0.0000 N   0  0  0  0  0  0  0  0  0  0  0  0
    4.3108    1.2256    0.0000 C   0  0  0  0  0  0  0  0  0  0  0  0
    3.3616    0.9109    0.0000 C   0  0  0  0  0  0  0  0  0  0  0  0
    2.6145    1.5756    0.0000 S   0  0  0  0  0  0  0  0  0  0  0  0
    1.6653    1.2609    0.0000 C   0  0  0  0  0  0  0  0  0  0  0  0
    0.8451    1.8482    0.0000 N   0  0  0  0  0  0  0  0  0  0  0  0
    0.0462    1.2530    0.0000 N   0  0  0  0  0  0  0  0  0  0  0  0
    0.3523    0.3049    0.0000 C   0  0  0  0  0  0  0  0  0  0  0  0
    1.3611    0.3082    0.0000 N   0  0  0  0  0  0  0  0  0  0  0  0
    1.9523   -0.4983    0.0000 C   0  0  0  0  0  0  0  0  0  0  0  0
    1.5489   -1.4171    0.0000 C   0  0  0  0  0  0  0  0  0  0  0  0
    2.1386   -2.2183    0.0000 C   0  0  0  0  0  0  0  0  0  0  0  0
    3.1328   -2.1105    0.0000 C   0  0  0  0  0  0  0  0  0  0  0  0
    3.5373   -1.2017    0.0000 C   0  0  0  0  0  0  0  0  0  0  0  0
    2.9465   -0.3906    0.0000 C   0  0  0  0  0  0  0  0  0  0  0  0
    5.1310    0.6383    0.0000 C   0  0  0  0  0  0  0  0  0  0  0  0
    5.9319    1.2275    0.0000 N   0  0  0  0  0  0  0  0  0  0  0  0
  1  2  1  0  0  0  0
  2  3  2  0  0  0  0
  3  4  1  0  0  0  0
  4  5  1  0  0  0  0
  5  6  2  0  0  0  0
  6  7  1  0  0  0  0
  7  8  1  0  0  0  0
  8  9  1  0  0  0  0
  9 10  1  0  0  0  0
 10 11  2  0  0  0  0
 11 12  1  0  0  0  0
 12 13  2  0  0  0  0
 13 14  1  0  0  0  0
 14 10  1  0  0  0  0
 14 15  1  0  0  0  0
 15 16  2  0  0  0  0
 16 17  1  0  0  0  0
 17 18  2  0  0  0  0
 18 19  1  0  0  0  0
 19 20  2  0  0  0  0
 20 15  1  0  0  0  0
  7 21  2  0  0  0  0
 21 22  1  0  0  0  0
 22  2  1  0  0  0  0
 22  5  1  0  0  0  0
M  END
>  <EXTREG>  (ZINC00151947)
ZINC00151947

>  <LOGBIO>
2.5000

$$$$
ZINC00152767
  -MTS-   02131516542D 0   0.00000     0.00000     0

 12 12  0  0  0  0  0  0  0  0999 V2000
    4.3321    0.5026    0.0000 C   0  0  0  0  0  0  0  0  0  0  0  0
    3.4623    1.0030    0.0000 C   0  0  0  0  0  0  0  0  0  0  0  0
    3.4618    1.9978    0.0000 O   0  0  0  0  0  0  0  0  0  0  0  0
    2.5968    0.5022    0.0000 C   0  0  0  0  0  0  0  0  0  0  0  0
    1.7268    1.0022    0.0000 C   0  0  0  0  0  0  0  0  0  0  0  0
    0.8668    0.5022    0.0000 C   0  0  0  0  0  0  0  0  0  0  0  0
    0.0000    1.0009    0.0000 F   0  0  0  0  0  0  0  0  0  0  0  0
    0.8668   -0.4978    0.0000 C   0  0  0  0  0  0  0  0  0  0  0  0
    1.7268   -0.9978    0.0000 C   0  0  0  0  0  0  0  0  0  0  0  0
    1.7243   -1.9978    0.0000 F   0  0  0  0  0  0  0  0  0  0  0  0
    2.5968   -0.4978    0.0000 C   0  0  0  0  0  0  0  0  0  0  0  0
    3.4623   -0.9987    0.0000 O   0  0  0  0  0  0  0  0  0  0  0  0
  1  2  1  0  0  0  0
  2  3  2  0  0  0  0
  2  4  1  0  0  0  0
  4  5  2  0  0  0  0
  5  6  1  0  0  0  0
  6  7  1  0  0  0  0
  6  8  2  0  0  0  0
  8  9  1  0  0  0  0
  9 10  1  0  0  0  0
  9 11  2  0  0  0  0
 11  4  1  0  0  0  0
 11 12  1  0  0  0  0
M  END
>  <EXTREG>  (ZINC00152767)
ZINC00152767

>  <LOGBIO>
2.5000

$$$$
ZINC00153310
  -MTS-   02131516542D 0   0.00000     0.00000     0

 12 12  0  0  0  0  0  0  0  0999 V2000
    4.8517    2.5371    0.0000 C   0  0  0  0  0  0  0  0  0  0  0  0
    3.9827    2.0354    0.0000 O   0  0  0  0  0  0  0  0  0  0  0  0
    3.9837    1.0406    0.0000 C   0  0  0  0  0  0  0  0  0  0  0  0
    4.8499    0.5410    0.0000 O   0  0  0  0  0  0  0  0  0  0  0  0
    3.1146    0.5389    0.0000 C   0  0  0  0  0  0  0  0  0  0  0  0
    3.1156   -0.4558    0.0000 S   0  0  0  0  0  0  0  0  0  0  0  0
    2.2501   -0.9567    0.0000 C   0  0  0  0  0  0  0  0  0  0  0  0
    1.3801   -0.4567    0.0000 C   0  0  0  0  0  0  0  0  0  0  0  0
    0.5201   -0.9567    0.0000 C   0  0  0  0  0  0  0  0  0  0  0  0
    0.5201   -1.9567    0.0000 C   0  0  0  0  0  0  0  0  0  0  0  0
    1.3801   -2.4567    0.0000 C   0  0  0  0  0  0  0  0  0  0  0  0
    2.2501   -1.9567    0.0000 C   0  0  0  0  0  0  0  0  0  0  0  0
  1  2  1  0  0  0  0
  2  3  1  0  0  0  0
  3  4  2  0  0  0  0
  3  5  1  0  0  0  0
  5  6  1  0  0  0  0
  6  7  1  0  0  0  0
  7  8  2  0  0  0  0
  8  9  1  0  0  0  0
  9 10  2  0  0  0  0
 10 11  1  0  0  0  0
 11 12  2  0  0  0  0
 12  7  1  0  0  0  0
M  END
>  <EXTREG>  (ZINC00153310)
ZINC00153310

>  <LOGBIO>
2.5000

$$$$
ZINC00154088
  -MTS-   02131516542D 0   0.00000     0.00000     0

 13 13  0  0  0  0  0  0  0  0999 V2000
    5.1898    0.6505    0.0000 C   0  0  0  0  0  0  0  0  0  0  0  0
    4.3233    1.1497    0.0000 O   0  0  0  0  0  0  0  0  0  0  0  0
    3.4578    0.6488    0.0000 C   0  0  0  0  0  0  0  0  0  0  0  0
    2.5878    1.1488    0.0000 C   0  0  0  0  0  0  0  0  0  0  0  0
    1.7278    0.6488    0.0000 C   0  0  0  0  0  0  0  0  0  0  0  0
    0.8610    1.1475    0.0000 C   0  0  0  0  0  0  0  0  0  0  0  0
    0.8590    2.1509    0.0000 O   0  0  0  0  0  0  0  0  0  0  0  0
    0.0000    0.6492    0.0000 O   0  0  0  0  0  0  0  0  0  0  0  0
    1.7278   -0.3512    0.0000 C   0  0  0  0  0  0  0  0  0  0  0  0
    0.8610   -0.8499    0.0000 O   0  0  0  0  0  0  0  0  0  0  0  0
    0.8595   -1.8499    0.0000 C   0  0  0  0  0  0  0  0  0  0  0  0
    2.5878   -0.8512    0.0000 N   0  0  0  0  0  0  0  0  0  0  0  0
    3.4578   -0.3512    0.0000 N   0  0  0  0  0  0  0  0  0  0  0  0
  1  2  1  0  0  0  0
  2  3  1  0  0  0  0
  3  4  2  0  0  0  0
  4  5  1  0  0  0  0
  5  6  1  0  0  0  0
  6  7  1  0  0  0  0
  6  8  2  0  0  0  0
  5  9  2  0  0  0  0
  9 10  1  0  0  0  0
 10 11  1  0  0  0  0
  9 12  1  0  0  0  0
 12 13  2  0  0  0  0
 13  3  1  0  0  0  0
M  END
>  <EXTREG>  (ZINC00154088)
ZINC00154088

>  <LOGBIO>
2.5000

$$$$
ZINC00154203
  -MTS-   02131516542D 0   0.00000     0.00000     0

 14 15  0  0  0  0  0  0  0  0999 V2000
    5.7123    0.3026    0.0000 C   0  0  0  0  0  0  0  0  0  0  0  0
    4.8425    0.8030    0.0000 C   0  0  0  0  0  0  0  0  0  0  0  0
    4.8420    1.7978    0.0000 O   0  0  0  0  0  0  0  0  0  0  0  0
    3.9770    0.3022    0.0000 C   0  0  0  0  0  0  0  0  0  0  0  0
    3.1070    0.8022    0.0000 C   0  0  0  0  0  0  0  0  0  0  0  0
    2.2470    0.3022    0.0000 C   0  0  0  0  0  0  0  0  0  0  0  0
    1.3774    0.8004    0.0000 C   0  0  0  0  0  0  0  0  0  0  0  0
    0.5129    0.2978    0.0000 N   0  0  0  0  0  0  0  0  0  0  0  0
    0.5179   -0.7057    0.0000 C   0  0  0  0  0  0  0  0  0  0  0  0
    1.3825   -1.1978    0.0000 C   0  0  0  0  0  0  0  0  0  0  0  0
    2.2470   -0.6978    0.0000 C   0  0  0  0  0  0  0  0  0  0  0  0
    3.1070   -1.1978    0.0000 N   0  0  0  0  0  0  0  0  0  0  0  0
    3.9770   -0.6978    0.0000 C   0  0  0  0  0  0  0  0  0  0  0  0
    4.8425   -1.1987    0.0000 C   0  0  0  0  0  0  0  0  0  0  0  0
  1  2  1  0  0  0  0
  2  3  2  0  0  0  0
  2  4  1  0  0  0  0
  4  5  2  0  0  0  0
  5  6  1  0  0  0  0
  6  7  1  0  0  0  0
  7  8  2  0  0  0  0
  8  9  1  0  0  0  0
  9 10  2  0  0  0  0
 10 11  1  0  0  0  0
 11  6  2  0  0  0  0
 11 12  1  0  0  0  0
 12 13  2  0  0  0  0
 13  4  1  0  0  0  0
 13 14  1  0  0  0  0
M  END
>  <EXTREG>  (ZINC00154203)
ZINC00154203

>  <LOGBIO>
2.5000

$$$$
ZINC00155019
  -MTS-   02131516542D 0   0.00000     0.00000     0

 23 26  0  0  1  0  0  0  0  0999 V2000
    0.5845    0.7292    0.0000 C   0  0  0  0  0  0  0  0  0  0  0  0
    1.5587    0.5034    0.0000 N   0  0  0  0  0  0  0  0  0  0  0  0
    1.8521   -0.4562    0.0000 C   0  0  0  0  0  0  0  0  0  0  0  0
    2.8216   -0.6789    0.0000 C   0  0  0  0  0  0  0  0  0  0  0  0
    3.5050    0.0511    0.0000 N   0  0  0  0  0  0  0  0  0  0  0  0
    3.2189    1.0039    0.0000 C   0  0  0  0  0  0  0  0  0  0  0  0
    2.2421    1.2334    0.0000 C   0  0  0  0  0  0  0  0  0  0  0  0
    4.4786   -0.1772    0.0000 C   0  0  2  0  0  0  0  0  0  0  0  0
    4.6958   -1.1496    0.0000 C   0  0  0  0  0  0  0  0  0  0  0  0
    3.8612   -1.7090    0.0000 C   0  0  0  0  0  0  0  0  0  0  0  0
    3.9310   -2.7014    0.0000 C   0  0  0  0  0  0  0  0  0  0  0  0
    4.8287   -3.1421    0.0000 C   0  0  0  0  0  0  0  0  0  0  0  0
    5.6565   -2.5904    0.0000 C   0  0  0  0  0  0  0  0  0  0  0  0
    5.5887   -1.5879    0.0000 C   0  0  0  0  0  0  0  0  0  0  0  0
    6.4965   -1.1643    0.0000 C   0  0  0  0  0  0  0  0  0  0  0  0
    6.7197   -0.1876    0.0000 C   0  0  0  0  0  0  0  0  0  0  0  0
    6.1083    0.6008    0.0000 C   0  0  0  0  0  0  0  0  0  0  0  0
    6.4183    1.5608    0.0000 O   0  0  0  0  0  0  0  0  0  0  0  0
    5.6083    2.1408    0.0000 C   0  0  0  0  0  0  0  0  0  0  0  0
    5.6083    3.1408    0.0000 C   0  0  0  0  0  0  0  0  0  0  0  0
    4.7983    1.5608    0.0000 N   0  0  0  0  0  0  0  0  0  0  0  0
    5.1083    0.6008    0.0000 C   0  0  0  0  0  0  0  0  0  0  0  0
    4.0521   -0.5992    0.0000 H   0  0  0  0  0  0  0  0  0  0  0  0
  1  2  1  0  0  0  0
  2  3  1  0  0  0  0
  3  4  1  0  0  0  0
  4  5  1  0  0  0  0
  5  6  1  0  0  0  0
  6  7  1  0  0  0  0
  7  2  1  0  0  0  0
  8  5  1  1  0  0  0
  8 23  1  6  0  0  0
  8  9  1  0  0  0  0
  9 10  2  0  0  0  0
 10 11  1  0  0  0  0
 11 12  2  0  0  0  0
 12 13  1  0  0  0  0
 13 14  2  0  0  0  0
 14  9  1  0  0  0  0
 14 15  1  0  0  0  0
 15 16  1  0  0  0  0
 16 17  1  0  0  0  0
 17 18  1  0  0  0  0
 18 19  1  0  0  0  0
 19 20  1  0  0  0  0
 19 21  2  0  0  0  0
 21 22  1  0  0  0  0
 22  8  1  0  0  0  0
 22 17  2  0  0  0  0
M  END
>  <EXTREG>  (ZINC00155019)
ZINC00155019

>  <LOGBIO>
2.5000

$$$$
ZINC00155057
  -MTS-   02131516542D 0   0.00000     0.00000     0

 17 18  0  0  1  0  0  0  0  0999 V2000
    5.0413   -0.6162    0.0000 O   0  0  0  0  0  0  0  0  0  0  0  0
    4.1246   -1.0244    0.0000 C   0  0  0  0  0  0  0  0  0  0  0  0
    4.0217   -2.0139    0.0000 O   0  0  0  0  0  0  0  0  0  0  0  0
    3.3152   -0.4371    0.0000 C   0  0  2  0  0  0  0  0  0  0  0  0
    2.4019   -0.8444    0.0000 C   0  0  0  0  0  0  0  0  0  0  0  0
    2.2967   -1.8423    0.0000 C   0  0  0  0  0  0  0  0  0  0  0  0
    1.3873   -2.2456    0.0000 C   0  0  0  0  0  0  0  0  0  0  0  0
    0.5774   -1.6591    0.0000 C   0  0  0  0  0  0  0  0  0  0  0  0
    0.6768   -0.6693    0.0000 C   0  0  0  0  0  0  0  0  0  0  0  0
    1.5920   -0.2579    0.0000 C   0  0  0  0  0  0  0  0  0  0  0  0
    3.4400    0.7564    0.0000 C   0  0  0  0  0  0  0  0  0  0  0  0
    4.4184    0.5497    0.0000 O   0  0  0  0  0  0  0  0  0  0  0  0
    3.7500    1.7164    0.0000 C   0  0  0  0  0  0  0  0  0  0  0  0
    2.9400    2.2964    0.0000 C   0  0  0  0  0  0  0  0  0  0  0  0
    2.1300    1.7164    0.0000 C   0  0  0  0  0  0  0  0  0  0  0  0
    2.4400    0.7564    0.0000 C   0  0  0  0  0  0  0  0  0  0  0  0
    3.8632   -0.1927    0.0000 H   0  0  0  0  0  0  0  0  0  0  0  0
  1  2  1  0  0  0  0
  2  3  2  0  0  0  0
  4  2  1  6  0  0  0
  4 17  1  1  0  0  0
  4  5  1  0  0  0  0
  5  6  1  0  0  0  0
  6  7  1  0  0  0  0
  7  8  1  0  0  0  0
  8  9  1  0  0  0  0
  9 10  1  0  0  0  0
 10  5  1  0  0  0  0
  4 11  1  0  0  0  0
 11 12  1  0  0  0  0
 11 13  1  0  0  0  0
 13 14  1  0  0  0  0
 14 15  1  0  0  0  0
 15 16  1  0  0  0  0
 16 11  1  0  0  0  0
M  END
>  <EXTREG>  (ZINC00155057)
ZINC00155057

>  <LOGBIO>
2.5000

$$$$
ZINC00155209
  -MTS-   02131516542D 0   0.00000     0.00000     0

 15 16  0  0  0  0  0  0  0  0999 V2000
    1.3850   -1.7978    0.0000 Cl  0  0  0  0  0  0  0  0  0  0  0  0
    1.3880   -0.7978    0.0000 C   0  0  0  0  0  0  0  0  0  0  0  0
    0.5210   -0.2927    0.0000 C   0  0  0  0  0  0  0  0  0  0  0  0
    0.5259    0.7021    0.0000 C   0  0  0  0  0  0  0  0  0  0  0  0
    1.3930    1.2004    0.0000 C   0  0  0  0  0  0  0  0  0  0  0  0
    2.2550    0.7039    0.0000 C   0  0  0  0  0  0  0  0  0  0  0  0
    2.2550   -0.2995    0.0000 C   0  0  0  0  0  0  0  0  0  0  0  0
    3.1205   -0.8004    0.0000 C   0  0  0  0  0  0  0  0  0  0  0  0
    3.1195   -1.8004    0.0000 O   0  0  0  0  0  0  0  0  0  0  0  0
    3.9870   -0.3013    0.0000 C   0  0  0  0  0  0  0  0  0  0  0  0
    4.8560   -0.8030    0.0000 C   0  0  0  0  0  0  0  0  0  0  0  0
    5.7170   -0.3047    0.0000 C   0  0  0  0  0  0  0  0  0  0  0  0
    5.7190    0.6953    0.0000 C   0  0  0  0  0  0  0  0  0  0  0  0
    4.8600    1.1970    0.0000 C   0  0  0  0  0  0  0  0  0  0  0  0
    3.9890    0.6987    0.0000 C   0  0  0  0  0  0  0  0  0  0  0  0
  1  2  1  0  0  0  0
  2  3  2  0  0  0  0
  3  4  1  0  0  0  0
  4  5  2  0  0  0  0
  5  6  1  0  0  0  0
  6  7  2  0  0  0  0
  7  2  1  0  0  0  0
  7  8  1  0  0  0  0
  8  9  2  0  0  0  0
  8 10  1  0  0  0  0
 10 11  2  0  0  0  0
 11 12  1  0  0  0  0
 12 13  2  0  0  0  0
 13 14  1  0  0  0  0
 14 15  2  0  0  0  0
 15 10  1  0  0  0  0
M  END
>  <EXTREG>  (ZINC00155209)
ZINC00155209

>  <LOGBIO>
2.5000

$$$$
ZINC00156116
  -MTS-   02131516542D 0   0.00000     0.00000     0

 22 24  0  0  0  0  0  0  0  0999 V2000
    2.5130   -3.6959    0.0000 C   0  0  0  0  0  0  0  0  0  0  0  0
    1.5096   -3.6994    0.0000 C   0  0  0  0  0  0  0  0  0  0  0  0
    1.0161   -4.5632    0.0000 O   0  0  0  0  0  0  0  0  0  0  0  0
    1.0061   -2.8354    0.0000 C   0  0  0  0  0  0  0  0  0  0  0  0
    1.5026   -1.9674    0.0000 N   0  0  0  0  0  0  0  0  0  0  0  0
    2.5060   -1.9623    0.0000 C   0  0  0  0  0  0  0  0  0  0  0  0
    2.9982   -1.0978    0.0000 N   0  0  0  0  0  0  0  0  0  0  0  0
    2.4982   -0.2333    0.0000 C   0  0  0  0  0  0  0  0  0  0  0  0
    2.8082    0.7267    0.0000 N   0  0  0  0  0  0  0  0  0  0  0  0
    3.7579    1.0398    0.0000 C   0  0  0  0  0  0  0  0  0  0  0  0
    3.9615    2.0189    0.0000 C   0  0  0  0  0  0  0  0  0  0  0  0
    3.2136    2.6878    0.0000 C   0  0  0  0  0  0  0  0  0  0  0  0
    3.4182    3.6613    0.0000 C   0  0  0  0  0  0  0  0  0  0  0  0
    4.3675    3.9754    0.0000 C   0  0  0  0  0  0  0  0  0  0  0  0
    5.1124    3.3160    0.0000 C   0  0  0  0  0  0  0  0  0  0  0  0
    4.9109    2.3330    0.0000 C   0  0  0  0  0  0  0  0  0  0  0  0
    5.6583    1.6686    0.0000 Cl  0  0  0  0  0  0  0  0  0  0  0  0
    1.9982    1.3067    0.0000 N   0  0  0  0  0  0  0  0  0  0  0  0
    1.1882    0.7267    0.0000 N   0  0  0  0  0  0  0  0  0  0  0  0
    1.4982   -0.2333    0.0000 C   0  0  0  0  0  0  0  0  0  0  0  0
    1.0000   -1.1029    0.0000 C   0  0  0  0  0  0  0  0  0  0  0  0
    0.0000   -1.1060    0.0000 O   0  0  0  0  0  0  0  0  0  0  0  0
  1  2  1  0  0  0  0
  2  3  2  0  0  0  0
  2  4  1  0  0  0  0
  4  5  1  0  0  0  0
  5  6  1  0  0  0  0
  6  7  2  0  0  0  0
  7  8  1  0  0  0  0
  8  9  1  0  0  0  0
  9 10  1  0  0  0  0
 10 11  1  0  0  0  0
 11 12  2  0  0  0  0
 12 13  1  0  0  0  0
 13 14  2  0  0  0  0
 14 15  1  0  0  0  0
 15 16  2  0  0  0  0
 16 11  1  0  0  0  0
 16 17  1  0  0  0  0
  9 18  1  0  0  0  0
 18 19  2  0  0  0  0
 19 20  1  0  0  0  0
 20  8  2  0  0  0  0
 20 21  1  0  0  0  0
 21  5  1  0  0  0  0
 21 22  2  0  0  0  0
M  END
>  <EXTREG>  (ZINC00156116)
ZINC00156116

>  <LOGBIO>
2.5000

$$$$
ZINC00156205
  -MTS-   02131516542D 0   0.00000     0.00000     0

 13 13  0  0  0  0  0  0  0  0999 V2000
    4.3288    1.2017    0.0000 N   0  0  0  0  0  0  0  0  0  0  0  0
    3.4623    1.7009    0.0000 C   0  0  0  0  0  0  0  0  0  0  0  0
    2.5968    1.2000    0.0000 C   0  0  0  0  0  0  0  0  0  0  0  0
    1.7268    1.7000    0.0000 C   0  0  0  0  0  0  0  0  0  0  0  0
    0.8668    1.2000    0.0000 C   0  0  0  0  0  0  0  0  0  0  0  0
    0.8668    0.2000    0.0000 C   0  0  0  0  0  0  0  0  0  0  0  0
    0.0000   -0.2987    0.0000 F   0  0  0  0  0  0  0  0  0  0  0  0
    1.7268   -0.3000    0.0000 C   0  0  0  0  0  0  0  0  0  0  0  0
    2.5968    0.2000    0.0000 C   0  0  0  0  0  0  0  0  0  0  0  0
    1.7243   -1.3000    0.0000 C   0  0  0  0  0  0  0  0  0  0  0  0
    2.7243   -1.3025    0.0000 F   0  0  0  0  0  0  0  0  0  0  0  0
    0.7243   -1.2975    0.0000 F   0  0  0  0  0  0  0  0  0  0  0  0
    1.7218   -2.3000    0.0000 F   0  0  0  0  0  0  0  0  0  0  0  0
  1  2  1  0  0  0  0
  2  3  1  0  0  0  0
  3  4  2  0  0  0  0
  4  5  1  0  0  0  0
  5  6  2  0  0  0  0
  6  7  1  0  0  0  0
  6  8  1  0  0  0  0
  8  9  2  0  0  0  0
  9  3  1  0  0  0  0
  8 10  1  0  0  0  0
 10 11  1  0  0  0  0
 10 12  1  0  0  0  0
 10 13  1  0  0  0  0
M  END
>  <EXTREG>  (ZINC00156205)
ZINC00156205

>  <LOGBIO>
2.5000

$$$$
ZINC00156222
  -MTS-   02131516542D 0   0.00000     0.00000     0

 16 17  0  0  0  0  0  0  0  0999 V2000
    7.5943   -2.1332    0.0000 N   0  0  0  0  0  0  0  0  0  0  0  0
    6.5943   -2.1332    0.0000 C   0  0  0  0  0  0  0  0  0  0  0  0
    5.5943   -2.1332    0.0000 C   0  0  0  0  0  0  0  0  0  0  0  0
    5.0943   -1.2671    0.0000 C   0  0  0  0  0  0  0  0  0  0  0  0
    5.5952   -0.3976    0.0000 C   0  0  0  0  0  0  0  0  0  0  0  0
    5.0960    0.4629    0.0000 C   0  0  0  0  0  0  0  0  0  0  0  0
    4.0960    0.4638    0.0000 C   0  0  0  0  0  0  0  0  0  0  0  0
    3.5982    1.3311    0.0000 O   0  0  0  0  0  0  0  0  0  0  0  0
    2.5982    1.3336    0.0000 C   0  0  0  0  0  0  0  0  0  0  0  0
    2.0978    2.2034    0.0000 C   0  0  0  0  0  0  0  0  0  0  0  0
    1.1030    2.2039    0.0000 C   0  0  0  0  0  0  0  0  0  0  0  0
    0.6000    1.3396    0.0000 C   0  0  0  0  0  0  0  0  0  0  0  0
    1.0918    0.4748    0.0000 C   0  0  0  0  0  0  0  0  0  0  0  0
    2.0952    0.4693    0.0000 C   0  0  0  0  0  0  0  0  0  0  0  0
    3.5952   -0.3957    0.0000 C   0  0  0  0  0  0  0  0  0  0  0  0
    4.0943   -1.2662    0.0000 C   0  0  0  0  0  0  0  0  0  0  0  0
  1  2  3  0  0  0  0
  2  3  1  0  0  0  0
  3  4  1  0  0  0  0
  4  5  2  0  0  0  0
  5  6  1  0  0  0  0
  6  7  2  0  0  0  0
  7  8  1  0  0  0  0
  8  9  1  0  0  0  0
  9 10  2  0  0  0  0
 10 11  1  0  0  0  0
 11 12  2  0  0  0  0
 12 13  1  0  0  0  0
 13 14  2  0  0  0  0
 14  9  1  0  0  0  0
  7 15  1  0  0  0  0
 15 16  2  0  0  0  0
 16  4  1  0  0  0  0
M  END
>  <EXTREG>  (ZINC00156222)
ZINC00156222

>  <LOGBIO>
2.5000

$$$$
ZINC00156313
  -MTS-   02131516542D 0   0.00000     0.00000     0

 14 14  0  0  0  0  0  0  0  0999 V2000
    3.9854    1.2361    0.0000 N   0  0  0  0  0  0  0  0  0  0  0  0
    3.1156    1.7365    0.0000 C   0  0  0  0  0  0  0  0  0  0  0  0
    3.1151    2.7313    0.0000 O   0  0  0  0  0  0  0  0  0  0  0  0
    2.2501    1.2356    0.0000 C   0  0  0  0  0  0  0  0  0  0  0  0
    1.3801    1.7356    0.0000 C   0  0  0  0  0  0  0  0  0  0  0  0
    0.5201    1.2356    0.0000 C   0  0  0  0  0  0  0  0  0  0  0  0
    0.5201    0.2356    0.0000 C   0  0  0  0  0  0  0  0  0  0  0  0
    1.3801   -0.2644    0.0000 C   0  0  0  0  0  0  0  0  0  0  0  0
    1.3773   -1.3644    0.0000 O   0  0  0  0  0  0  0  0  0  0  0  0
    2.2421   -1.8665    0.0000 C   0  0  0  0  0  0  0  0  0  0  0  0
    2.7443   -1.0017    0.0000 F   0  0  0  0  0  0  0  0  0  0  0  0
    1.7399   -2.7313    0.0000 F   0  0  0  0  0  0  0  0  0  0  0  0
    3.1069   -2.3687    0.0000 F   0  0  0  0  0  0  0  0  0  0  0  0
    2.2501    0.2356    0.0000 C   0  0  0  0  0  0  0  0  0  0  0  0
  1  2  1  0  0  0  0
  2  3  2  0  0  0  0
  2  4  1  0  0  0  0
  4  5  2  0  0  0  0
  5  6  1  0  0  0  0
  6  7  2  0  0  0  0
  7  8  1  0  0  0  0
  8  9  1  0  0  0  0
  9 10  1  0  0  0  0
 10 11  1  0  0  0  0
 10 12  1  0  0  0  0
 10 13  1  0  0  0  0
  8 14  2  0  0  0  0
 14  4  1  0  0  0  0
M  END
>  <EXTREG>  (ZINC00156313)
ZINC00156313

>  <LOGBIO>
2.5000

$$$$
ZINC00156425
  -MTS-   02131516542D 0   0.00000     0.00000     0

 12 12  0  0  0  0  0  0  0  0999 V2000
    4.3313   -0.3022    0.0000 C   0  0  0  0  0  0  0  0  0  0  0  0
    4.3297    0.7013    0.0000 C   0  0  0  0  0  0  0  0  0  0  0  0
    5.1910    1.1991    0.0000 O   0  0  0  0  0  0  0  0  0  0  0  0
    3.4632    1.2004    0.0000 N   0  0  0  0  0  0  0  0  0  0  0  0
    2.5977    0.6996    0.0000 C   0  0  0  0  0  0  0  0  0  0  0  0
    1.7277    1.1996    0.0000 C   0  0  0  0  0  0  0  0  0  0  0  0
    0.8677    0.6996    0.0000 C   0  0  0  0  0  0  0  0  0  0  0  0
    0.8677   -0.3004    0.0000 C   0  0  0  0  0  0  0  0  0  0  0  0
    0.0009   -0.7991    0.0000 O   0  0  0  0  0  0  0  0  0  0  0  0
    1.7277   -0.8004    0.0000 C   0  0  0  0  0  0  0  0  0  0  0  0
    1.7252   -1.8004    0.0000 Cl  0  0  0  0  0  0  0  0  0  0  0  0
    2.5977   -0.3004    0.0000 C   0  0  0  0  0  0  0  0  0  0  0  0
  1  2  1  0  0  0  0
  2  3  2  0  0  0  0
  2  4  1  0  0  0  0
  4  5  1  0  0  0  0
  5  6  2  0  0  0  0
  6  7  1  0  0  0  0
  7  8  2  0  0  0  0
  8  9  1  0  0  0  0
  8 10  1  0  0  0  0
 10 11  1  0  0  0  0
 10 12  2  0  0  0  0
 12  5  1  0  0  0  0
M  END
>  <EXTREG>  (ZINC00156425)
ZINC00156425

>  <LOGBIO>
2.5000

$$$$
ZINC00156867
  -MTS-   02131516542D 0   0.00000     0.00000     0

 12 12  0  0  0  0  0  0  0  0999 V2000
    4.8509    0.2531    0.0000 C   0  0  0  0  0  0  0  0  0  0  0  0
    3.9811    0.7535    0.0000 N   0  0  0  0  0  0  0  0  0  0  0  0
    3.9807    1.7482    0.0000 C   0  0  0  0  0  0  0  0  0  0  0  0
    3.1156    0.2526    0.0000 S   0  0  0  0  0  0  0  0  0  0  0  0
    3.6165   -0.6129    0.0000 O   0  0  0  0  0  0  0  0  0  0  0  0
    2.6147    1.1181    0.0000 O   0  0  0  0  0  0  0  0  0  0  0  0
    2.2501   -0.2483    0.0000 C   0  0  0  0  0  0  0  0  0  0  0  0
    1.3801    0.2517    0.0000 C   0  0  0  0  0  0  0  0  0  0  0  0
    0.5201   -0.2483    0.0000 C   0  0  0  0  0  0  0  0  0  0  0  0
    0.5201   -1.2483    0.0000 C   0  0  0  0  0  0  0  0  0  0  0  0
    1.3801   -1.7483    0.0000 C   0  0  0  0  0  0  0  0  0  0  0  0
    2.2501   -1.2483    0.0000 C   0  0  0  0  0  0  0  0  0  0  0  0
  1  2  1  0  0  0  0
  2  3  1  0  0  0  0
  2  4  1  0  0  0  0
  4  5  2  0  0  0  0
  4  6  2  0  0  0  0
  4  7  1  0  0  0  0
  7  8  2  0  0  0  0
  8  9  1  0  0  0  0
  9 10  2  0  0  0  0
 10 11  1  0  0  0  0
 11 12  2  0  0  0  0
 12  7  1  0  0  0  0
M  END
>  <EXTREG>  (ZINC00156867)
ZINC00156867

>  <LOGBIO>
2.5000

$$$$
ZINC00157079
  -MTS-   02131516542D 0   0.00000     0.00000     0

 17 18  0  0  0  0  0  0  0  0999 V2000
    5.7968   -2.9589    0.0000 F   0  0  0  0  0  0  0  0  0  0  0  0
    5.2058   -2.1522    0.0000 C   0  0  0  0  0  0  0  0  0  0  0  0
    5.6094   -1.2335    0.0000 C   0  0  0  0  0  0  0  0  0  0  0  0
    5.0199   -0.4322    0.0000 C   0  0  0  0  0  0  0  0  0  0  0  0
    4.0257   -0.5397    0.0000 C   0  0  0  0  0  0  0  0  0  0  0  0
    3.6210   -1.4484    0.0000 C   0  0  0  0  0  0  0  0  0  0  0  0
    4.2116   -2.2597    0.0000 C   0  0  0  0  0  0  0  0  0  0  0  0
    3.4367    0.2685    0.0000 C   0  0  0  0  0  0  0  0  0  0  0  0
    3.8431    1.1860    0.0000 O   0  0  0  0  0  0  0  0  0  0  0  0
    2.4475    0.1636    0.0000 C   0  0  0  0  0  0  0  0  0  0  0  0
    1.8590    0.9721    0.0000 N   0  0  0  0  0  0  0  0  0  0  0  0
    2.1690    1.9321    0.0000 C   0  0  0  0  0  0  0  0  0  0  0  0
    3.1187    2.2453    0.0000 O   0  0  0  0  0  0  0  0  0  0  0  0
    1.3590    2.5121    0.0000 C   0  0  0  0  0  0  0  0  0  0  0  0
    0.5490    1.9321    0.0000 C   0  0  0  0  0  0  0  0  0  0  0  0
    0.8590    0.9721    0.0000 C   0  0  0  0  0  0  0  0  0  0  0  0
    0.2705    0.1636    0.0000 O   0  0  0  0  0  0  0  0  0  0  0  0
  1  2  1  0  0  0  0
  2  3  2  0  0  0  0
  3  4  1  0  0  0  0
  4  5  2  0  0  0  0
  5  6  1  0  0  0  0
  6  7  2  0  0  0  0
  7  2  1  0  0  0  0
  5  8  1  0  0  0  0
  8  9  2  0  0  0  0
  8 10  1  0  0  0  0
 10 11  1  0  0  0  0
 11 12  1  0  0  0  0
 12 13  2  0  0  0  0
 12 14  1  0  0  0  0
 14 15  1  0  0  0  0
 15 16  1  0  0  0  0
 16 11  1  0  0  0  0
 16 17  2  0  0  0  0
M  END
>  <EXTREG>  (ZINC00157079)
ZINC00157079

>  <LOGBIO>
2.5000

$$$$
ZINC00157144
  -MTS-   02131516542D 0   0.00000     0.00000     0

 23 26  0  0  0  0  0  0  0  0999 V2000
    4.3555   -2.8110    0.0000 C   0  0  0  0  0  0  0  0  0  0  0  0
    3.7670   -2.0025    0.0000 C   0  0  0  0  0  0  0  0  0  0  0  0
    4.0770   -1.0425    0.0000 S   0  0  0  0  0  0  0  0  0  0  0  0
    3.2670   -0.4625    0.0000 C   0  0  0  0  0  0  0  0  0  0  0  0
    2.4570   -1.0425    0.0000 N   0  0  0  0  0  0  0  0  0  0  0  0
    2.7670   -2.0025    0.0000 C   0  0  0  0  0  0  0  0  0  0  0  0
    2.1785   -2.8110    0.0000 C   0  0  0  0  0  0  0  0  0  0  0  0
    1.1805   -2.7062    0.0000 C   0  0  0  0  0  0  0  0  0  0  0  0
    0.5967   -3.5117    0.0000 C   0  0  0  0  0  0  0  0  0  0  0  0
    1.0017   -4.4260    0.0000 C   0  0  0  0  0  0  0  0  0  0  0  0
    1.9905   -4.5348    0.0000 C   0  0  0  0  0  0  0  0  0  0  0  0
    2.5835   -3.7253    0.0000 C   0  0  0  0  0  0  0  0  0  0  0  0
    3.2670    0.5375    0.0000 C   0  0  0  0  0  0  0  0  0  0  0  0
    4.1355    1.0401    0.0000 C   0  0  0  0  0  0  0  0  0  0  0  0
    4.1335    2.0348    0.0000 C   0  0  0  0  0  0  0  0  0  0  0  0
    3.2679    2.5357    0.0000 C   0  0  0  0  0  0  0  0  0  0  0  0
    2.4044    2.0418    0.0000 C   0  0  0  0  0  0  0  0  0  0  0  0
    2.4014    1.0383    0.0000 C   0  0  0  0  0  0  0  0  0  0  0  0
    3.2704    3.5357    0.0000 C   0  0  0  0  0  0  0  0  0  0  0  0
    4.0875    4.1274    0.0000 C   0  0  0  0  0  0  0  0  0  0  0  0
    3.7764    5.0738    0.0000 S   0  0  0  0  0  0  0  0  0  0  0  0
    2.7802    5.0840    0.0000 N   0  0  0  0  0  0  0  0  0  0  0  0
    2.4634    4.1262    0.0000 N   0  0  0  0  0  0  0  0  0  0  0  0
  1  2  1  0  0  0  0
  2  3  1  0  0  0  0
  3  4  1  0  0  0  0
  4  5  2  0  0  0  0
  5  6  1  0  0  0  0
  6  2  2  0  0  0  0
  6  7  1  0  0  0  0
  7  8  2  0  0  0  0
  8  9  1  0  0  0  0
  9 10  2  0  0  0  0
 10 11  1  0  0  0  0
 11 12  2  0  0  0  0
 12  7  1  0  0  0  0
  4 13  1  0  0  0  0
 13 14  2  0  0  0  0
 14 15  1  0  0  0  0
 15 16  2  0  0  0  0
 16 17  1  0  0  0  0
 17 18  2  0  0  0  0
 18 13  1  0  0  0  0
 16 19  1  0  0  0  0
 19 20  2  0  0  0  0
 20 21  1  0  0  0  0
 21 22  1  0  0  0  0
 22 23  2  0  0  0  0
 23 19  1  0  0  0  0
M  END
>  <EXTREG>  (ZINC00157144)
ZINC00157144

>  <LOGBIO>
2.5000

$$$$
ZINC00157272
  -MTS-   02131516542D 0   0.00000     0.00000     0

 13 13  0  0  0  0  0  0  0  0999 V2000
    0.5189   -0.0030    0.0000 C   0  0  0  0  0  0  0  0  0  0  0  0
    1.0210   -0.8678    0.0000 O   0  0  0  0  0  0  0  0  0  0  0  0
    2.0210   -0.8653    0.0000 C   0  0  0  0  0  0  0  0  0  0  0  0
    2.5258   -1.7325    0.0000 C   0  0  0  0  0  0  0  0  0  0  0  0
    3.5206   -1.7280    0.0000 C   0  0  0  0  0  0  0  0  0  0  0  0
    4.0192   -0.8612    0.0000 C   0  0  0  0  0  0  0  0  0  0  0  0
    5.0192   -0.8612    0.0000 C   0  0  0  0  0  0  0  0  0  0  0  0
    6.0192   -0.8612    0.0000 N   0  0  0  0  0  0  0  0  0  0  0  0
    3.5232    0.0010    0.0000 C   0  0  0  0  0  0  0  0  0  0  0  0
    4.0240    0.8666    0.0000 Cl  0  0  0  0  0  0  0  0  0  0  0  0
    2.5197    0.0015    0.0000 C   0  0  0  0  0  0  0  0  0  0  0  0
    2.0193    0.8673    0.0000 O   0  0  0  0  0  0  0  0  0  0  0  0
    2.5188    1.7336    0.0000 C   0  0  0  0  0  0  0  0  0  0  0  0
  1  2  1  0  0  0  0
  2  3  1  0  0  0  0
  3  4  2  0  0  0  0
  4  5  1  0  0  0  0
  5  6  2  0  0  0  0
  6  7  1  0  0  0  0
  7  8  3  0  0  0  0
  6  9  1  0  0  0  0
  9 10  1  0  0  0  0
  9 11  2  0  0  0  0
 11  3  1  0  0  0  0
 11 12  1  0  0  0  0
 12 13  1  0  0  0  0
M  END
>  <EXTREG>  (ZINC00157272)
ZINC00157272

>  <LOGBIO>
2.5000

$$$$
ZINC00157736
  -MTS-   02131516542D 0   0.00000     0.00000     0

 15 16  0  0  0  0  0  0  0  0999 V2000
    6.0674    0.3026    0.0000 O   0  0  0  0  0  0  0  0  0  0  0  0
    5.1976    0.8030    0.0000 C   0  0  0  0  0  0  0  0  0  0  0  0
    5.1971    1.7978    0.0000 O   0  0  0  0  0  0  0  0  0  0  0  0
    4.3321    0.3022    0.0000 C   0  0  0  0  0  0  0  0  0  0  0  0
    3.4621    0.8022    0.0000 C   0  0  0  0  0  0  0  0  0  0  0  0
    2.6021    0.3022    0.0000 C   0  0  0  0  0  0  0  0  0  0  0  0
    1.7325    0.8004    0.0000 C   0  0  0  0  0  0  0  0  0  0  0  0
    0.8680    0.2978    0.0000 C   0  0  0  0  0  0  0  0  0  0  0  0
    0.0000    0.7943    0.0000 Br  0  0  0  0  0  0  0  0  0  0  0  0
    0.8731   -0.7057    0.0000 C   0  0  0  0  0  0  0  0  0  0  0  0
    1.7376   -1.1978    0.0000 C   0  0  0  0  0  0  0  0  0  0  0  0
    2.6021   -0.6978    0.0000 C   0  0  0  0  0  0  0  0  0  0  0  0
    3.4621   -1.1978    0.0000 C   0  0  0  0  0  0  0  0  0  0  0  0
    4.3321   -0.6978    0.0000 C   0  0  0  0  0  0  0  0  0  0  0  0
    5.1976   -1.1987    0.0000 O   0  0  0  0  0  0  0  0  0  0  0  0
  1  2  1  0  0  0  0
  2  3  2  0  0  0  0
  2  4  1  0  0  0  0
  4  5  2  0  0  0  0
  5  6  1  0  0  0  0
  6  7  1  0  0  0  0
  7  8  2  0  0  0  0
  8  9  1  0  0  0  0
  8 10  1  0  0  0  0
 10 11  2  0  0  0  0
 11 12  1  0  0  0  0
 12  6  2  0  0  0  0
 12 13  1  0  0  0  0
 13 14  2  0  0  0  0
 14  4  1  0  0  0  0
 14 15  1  0  0  0  0
M  END
>  <EXTREG>  (ZINC00157736)
ZINC00157736

>  <LOGBIO>
2.5000

$$$$
ZINC00157960
  -MTS-   02131516542D 0   0.00000     0.00000     0

 10 10  0  0  0  0  0  0  0  0999 V2000
    2.2553   -2.1586    0.0000 C   0  0  0  0  0  0  0  0  0  0  0  0
    2.6621   -1.2414    0.0000 C   0  0  0  0  0  0  0  0  0  0  0  0
    3.6514   -1.1370    0.0000 O   0  0  0  0  0  0  0  0  0  0  0  0
    2.0736   -0.4329    0.0000 C   0  0  0  0  0  0  0  0  0  0  0  0
    2.3836    0.5271    0.0000 S   0  0  0  0  0  0  0  0  0  0  0  0
    1.5736    1.1071    0.0000 C   0  0  0  0  0  0  0  0  0  0  0  0
    1.5736    2.1071    0.0000 C   0  0  0  0  0  0  0  0  0  0  0  0
    0.7636    0.5271    0.0000 C   0  0  0  0  0  0  0  0  0  0  0  0
    1.0736   -0.4329    0.0000 C   0  0  0  0  0  0  0  0  0  0  0  0
    0.4851   -1.2414    0.0000 C   0  0  0  0  0  0  0  0  0  0  0  0
  1  2  1  0  0  0  0
  2  3  2  0  0  0  0
  2  4  1  0  0  0  0
  4  5  1  0  0  0  0
  5  6  1  0  0  0  0
  6  7  1  0  0  0  0
  6  8  2  0  0  0  0
  8  9  1  0  0  0  0
  9  4  2  0  0  0  0
  9 10  1  0  0  0  0
M  END
>  <EXTREG>  (ZINC00157960)
ZINC00157960

>  <LOGBIO>
2.5000

$$$$
ZINC00158620
  -MTS-   02131516542D 0   0.00000     0.00000     0

 10 11  0  0  0  0  0  0  0  0999 V2000
    0.6061   -2.3710    0.0000 Br  0  0  0  0  0  0  0  0  0  0  0  0
    1.1026   -1.5030    0.0000 C   0  0  0  0  0  0  0  0  0  0  0  0
    2.1060   -1.4980    0.0000 C   0  0  0  0  0  0  0  0  0  0  0  0
    2.5982   -0.6335    0.0000 C   0  0  0  0  0  0  0  0  0  0  0  0
    2.0982    0.2310    0.0000 C   0  0  0  0  0  0  0  0  0  0  0  0
    2.4082    1.1910    0.0000 N   0  0  0  0  0  0  0  0  0  0  0  0
    1.5982    1.7710    0.0000 C   0  0  0  0  0  0  0  0  0  0  0  0
    0.7882    1.1910    0.0000 S   0  0  0  0  0  0  0  0  0  0  0  0
    1.0982    0.2310    0.0000 C   0  0  0  0  0  0  0  0  0  0  0  0
    0.6000   -0.6385    0.0000 C   0  0  0  0  0  0  0  0  0  0  0  0
  1  2  1  0  0  0  0
  2  3  2  0  0  0  0
  3  4  1  0  0  0  0
  4  5  2  0  0  0  0
  5  6  1  0  0  0  0
  6  7  2  0  0  0  0
  7  8  1  0  0  0  0
  8  9  1  0  0  0  0
  9  5  1  0  0  0  0
  9 10  2  0  0  0  0
 10  2  1  0  0  0  0
M  END
>  <EXTREG>  (ZINC00158620)
ZINC00158620

>  <LOGBIO>
2.5000

$$$$
ZINC00158949
  -MTS-   02131516542D 0   0.00000     0.00000     0

 15 16  0  0  0  0  0  0  0  0999 V2000
    4.8527    2.6993    0.0000 C   0  0  0  0  0  0  0  0  0  0  0  0
    3.9872    2.1985    0.0000 C   0  0  0  0  0  0  0  0  0  0  0  0
    3.1172    2.6985    0.0000 C   0  0  0  0  0  0  0  0  0  0  0  0
    2.2572    2.1985    0.0000 C   0  0  0  0  0  0  0  0  0  0  0  0
    2.2572    1.1985    0.0000 C   0  0  0  0  0  0  0  0  0  0  0  0
    1.3904    0.6998    0.0000 O   0  0  0  0  0  0  0  0  0  0  0  0
    1.3889   -0.3002    0.0000 C   0  0  0  0  0  0  0  0  0  0  0  0
    0.5196   -0.8015    0.0000 C   0  0  0  0  0  0  0  0  0  0  0  0
    0.5201   -1.7963    0.0000 C   0  0  0  0  0  0  0  0  0  0  0  0
    1.3849   -2.2985    0.0000 C   0  0  0  0  0  0  0  0  0  0  0  0
    1.3809   -3.2984    0.0000 Br  0  0  0  0  0  0  0  0  0  0  0  0
    2.2492   -1.8058    0.0000 C   0  0  0  0  0  0  0  0  0  0  0  0
    2.2537   -0.8024    0.0000 C   0  0  0  0  0  0  0  0  0  0  0  0
    3.1172    0.6985    0.0000 N   0  0  0  0  0  0  0  0  0  0  0  0
    3.9872    1.1985    0.0000 N   0  0  0  0  0  0  0  0  0  0  0  0
  1  2  1  0  0  0  0
  2  3  2  0  0  0  0
  3  4  1  0  0  0  0
  4  5  2  0  0  0  0
  5  6  1  0  0  0  0
  6  7  1  0  0  0  0
  7  8  2  0  0  0  0
  8  9  1  0  0  0  0
  9 10  2  0  0  0  0
 10 11  1  0  0  0  0
 10 12  1  0  0  0  0
 12 13  2  0  0  0  0
 13  7  1  0  0  0  0
  5 14  1  0  0  0  0
 14 15  2  0  0  0  0
 15  2  1  0  0  0  0
M  END
>  <EXTREG>  (ZINC00158949)
ZINC00158949

>  <LOGBIO>
2.5000

$$$$
ZINC00159240
  -MTS-   02131516542D 0   0.00000     0.00000     0

 18 20  0  0  0  0  0  0  0  0999 V2000
    1.7551   -0.1263    0.0000 C   0  0  0  0  0  0  0  0  0  0  0  0
    1.8590    0.8683    0.0000 N   0  3  0  0  0  0  0  0  0  0  0  0
    2.1690    1.8283    0.0000 C   0  0  0  0  0  0  0  0  0  0  0  0
    1.3590    2.4083    0.0000 C   0  0  0  0  0  0  0  0  0  0  0  0
    0.5490    1.8283    0.0000 C   0  0  0  0  0  0  0  0  0  0  0  0
    0.8590    0.8683    0.0000 C   0  0  0  0  0  0  0  0  0  0  0  0
    2.8374    0.6615    0.0000 C   0  0  0  0  0  0  0  0  0  0  0  0
    3.1786   -0.3842    0.0000 C   0  0  0  0  0  0  0  0  0  0  0  0
    2.5088   -1.1314    0.0000 C   0  0  0  0  0  0  0  0  0  0  0  0
    2.8192   -2.0765    0.0000 C   0  0  0  0  0  0  0  0  0  0  0  0
    2.1514   -2.8208    0.0000 Cl  0  0  0  0  0  0  0  0  0  0  0  0
    3.7974   -2.2842    0.0000 C   0  0  0  0  0  0  0  0  0  0  0  0
    4.4652   -1.5468    0.0000 C   0  0  0  0  0  0  0  0  0  0  0  0
    5.4452   -1.7520    0.0000 C   0  0  0  0  0  0  0  0  0  0  0  0
    6.1134   -1.0080    0.0000 O   0  0  0  0  0  0  0  0  0  0  0  0
    5.8002   -0.0547    0.0000 C   0  0  0  0  0  0  0  0  0  0  0  0
    4.8263    0.1480    0.0000 O   0  0  0  0  0  0  0  0  0  0  0  0
    4.1568   -0.5919    0.0000 C   0  0  0  0  0  0  0  0  0  0  0  0
  1  2  1  0  0  0  0
  2  3  1  0  0  0  0
  3  4  1  0  0  0  0
  4  5  1  0  0  0  0
  5  6  1  0  0  0  0
  6  2  1  0  0  0  0
  2  7  1  0  0  0  0
  7  8  1  0  0  0  0
  8  9  2  0  0  0  0
  9 10  1  0  0  0  0
 10 11  1  0  0  0  0
 10 12  2  0  0  0  0
 12 13  1  0  0  0  0
 13 14  1  0  0  0  0
 14 15  1  0  0  0  0
 15 16  1  0  0  0  0
 16 17  1  0  0  0  0
 17 18  1  0  0  0  0
 18  8  1  0  0  0  0
 18 13  2  0  0  0  0
M  CHG  1   2   1
M  END
>  <EXTREG>  (ZINC00159240)
ZINC00159240

>  <LOGBIO>
2.5000

$$$$
ZINC00159405
  -MTS-   02131516542D 0   0.00000     0.00000     0

 14 14  0  0  0  0  0  0  0  0999 V2000
    2.9987    1.9039    0.0000 O   0  0  0  0  0  0  0  0  0  0  0  0
    2.5004    1.0369    0.0000 C   0  0  0  0  0  0  0  0  0  0  0  0
    1.4970    1.0339    0.0000 C   0  0  0  0  0  0  0  0  0  0  0  0
    0.9939    1.8982    0.0000 Br  0  0  0  0  0  0  0  0  0  0  0  0
    1.0030    0.1704    0.0000 C   0  0  0  0  0  0  0  0  0  0  0  0
    1.5039   -0.6951    0.0000 C   0  0  0  0  0  0  0  0  0  0  0  0
    2.4987   -0.6972    0.0000 C   0  0  0  0  0  0  0  0  0  0  0  0
    2.9974   -1.5639    0.0000 O   0  0  0  0  0  0  0  0  0  0  0  0
    3.0013    0.1714    0.0000 C   0  0  0  0  0  0  0  0  0  0  0  0
    4.0013    0.1714    0.0000 C   0  0  0  0  0  0  0  0  0  0  0  0
    5.0013    0.1714    0.0000 N   0  0  0  0  0  0  0  0  0  0  0  0
    1.0034   -1.5609    0.0000 N   0  3  0  0  0  0  0  0  0  0  0  0
    0.0000   -1.5609    0.0000 O   0  5  0  0  0  0  0  0  0  0  0  0
    1.4999   -2.4229    0.0000 O   0  0  0  0  0  0  0  0  0  0  0  0
  1  2  1  0  0  0  0
  2  3  2  0  0  0  0
  3  4  1  0  0  0  0
  3  5  1  0  0  0  0
  5  6  2  0  0  0  0
  6  7  1  0  0  0  0
  7  8  1  0  0  0  0
  7  9  2  0  0  0  0
  9  2  1  0  0  0  0
  9 10  1  0  0  0  0
 10 11  3  0  0  0  0
  6 12  1  0  0  0  0
 12 13  1  0  0  0  0
 12 14  2  0  0  0  0
M  CHG  2  12   1  13  -1
M  END
>  <EXTREG>  (ZINC00159405)
ZINC00159405

>  <LOGBIO>
2.5000

$$$$
ZINC00159649
  -MTS-   02131516542D 0   0.00000     0.00000     0

 12 12  0  0  0  0  0  0  0  0999 V2000
    3.2002    2.0255    0.0000 C   0  0  0  0  0  0  0  0  0  0  0  0
    3.2012    1.0255    0.0000 N   0  3  0  0  0  0  0  0  0  0  0  0
    4.2012    1.0265    0.0000 C   0  0  0  0  0  0  0  0  0  0  0  0
    2.2012    1.0245    0.0000 C   0  0  0  0  0  0  0  0  0  0  0  0
    3.2022    0.0255    0.0000 C   0  0  0  0  0  0  0  0  0  0  0  0
    2.2501   -0.5255    0.0000 C   0  0  0  0  0  0  0  0  0  0  0  0
    1.3801   -0.0255    0.0000 N   0  0  0  0  0  0  0  0  0  0  0  0
    0.5201   -0.5255    0.0000 C   0  0  0  0  0  0  0  0  0  0  0  0
    0.5201   -1.5255    0.0000 C   0  0  0  0  0  0  0  0  0  0  0  0
    1.3801   -2.0255    0.0000 C   0  0  0  0  0  0  0  0  0  0  0  0
    2.2501   -1.5255    0.0000 C   0  0  0  0  0  0  0  0  0  0  0  0
    3.1156   -2.0263    0.0000 O   0  0  0  0  0  0  0  0  0  0  0  0
  1  2  1  0  0  0  0
  2  3  1  0  0  0  0
  2  4  1  0  0  0  0
  2  5  1  0  0  0  0
  5  6  1  0  0  0  0
  6  7  1  0  0  0  0
  7  8  2  0  0  0  0
  8  9  1  0  0  0  0
  9 10  2  0  0  0  0
 10 11  1  0  0  0  0
 11  6  2  0  0  0  0
 11 12  1  0  0  0  0
M  CHG  1   2   1
M  END
>  <EXTREG>  (ZINC00159649)
ZINC00159649

>  <LOGBIO>
2.5000

$$$$
ZINC00160067
  -MTS-   02131516542D 0   0.00000     0.00000     0

 24 27  0  0  1  0  0  0  0  0999 V2000
    4.7142    0.0707    0.0000 O   0  0  0  0  0  0  0  0  0  0  0  0
    5.1210    0.9880    0.0000 C   0  0  0  0  0  0  0  0  0  0  0  0
    6.1103    1.0923    0.0000 O   0  0  0  0  0  0  0  0  0  0  0  0
    4.5325    1.7964    0.0000 C   0  0  2  0  0  0  0  0  0  0  0  0
    4.8425    2.7564    0.0000 C   0  0  0  0  0  0  0  0  0  0  0  0
    4.0325    3.3364    0.0000 C   0  0  0  0  0  0  0  0  0  0  0  0
    3.2225    2.7564    0.0000 C   0  0  0  0  0  0  0  0  0  0  0  0
    2.2156    2.7472    0.0000 S   0  0  0  0  0  0  0  0  0  0  0  0
    1.9114    1.7945    0.0000 C   0  0  0  0  0  0  0  0  0  0  0  0
    1.0037    1.3750    0.0000 N   0  0  0  0  0  0  0  0  0  0  0  0
    0.9090    0.3795    0.0000 C   0  0  0  0  0  0  0  0  0  0  0  0
    0.0000   -0.0372    0.0000 S   0  0  0  0  0  0  0  0  0  0  0  0
    1.7278   -0.2006    0.0000 N   0  0  0  0  0  0  0  0  0  0  0  0
    2.6313    0.2158    0.0000 C   0  0  0  0  0  0  0  0  0  0  0  0
    3.4452   -0.3652    0.0000 O   0  0  0  0  0  0  0  0  0  0  0  0
    2.7316    1.2072    0.0000 C   0  0  0  0  0  0  0  0  0  0  0  0
    3.5325    1.7964    0.0000 C   0  0  0  0  0  0  0  0  0  0  0  0
    1.6357   -1.1963    0.0000 C   0  0  0  0  0  0  0  0  0  0  0  0
    0.7245   -1.6167    0.0000 C   0  0  0  0  0  0  0  0  0  0  0  0
    0.6349   -2.6075    0.0000 C   0  0  0  0  0  0  0  0  0  0  0  0
    1.4506   -3.1859    0.0000 C   0  0  0  0  0  0  0  0  0  0  0  0
    2.3559   -2.7737    0.0000 C   0  0  0  0  0  0  0  0  0  0  0  0
    2.4514   -1.7748    0.0000 C   0  0  0  0  0  0  0  0  0  0  0  0
    5.1249    1.8911    0.0000 H   0  0  0  0  0  0  0  0  0  0  0  0
  1  2  1  0  0  0  0
  2  3  2  0  0  0  0
  4  2  1  1  0  0  0
  4 24  1  6  0  0  0
  4  5  1  0  0  0  0
  5  6  1  0  0  0  0
  6  7  1  0  0  0  0
  7  8  1  0  0  0  0
  8  9  1  0  0  0  0
  9 10  1  0  0  0  0
 10 11  1  0  0  0  0
 11 12  2  0  0  0  0
 11 13  1  0  0  0  0
 13 14  1  0  0  0  0
 14 15  2  0  0  0  0
 14 16  1  0  0  0  0
 16  9  2  0  0  0  0
 16 17  1  0  0  0  0
 17  4  1  0  0  0  0
 17  7  2  0  0  0  0
 13 18  1  0  0  0  0
 18 19  2  0  0  0  0
 19 20  1  0  0  0  0
 20 21  2  0  0  0  0
 21 22  1  0  0  0  0
 22 23  2  0  0  0  0
 23 18  1  0  0  0  0
M  END
>  <EXTREG>  (ZINC00160067)
ZINC00160067

>  <LOGBIO>
2.5000

$$$$
ZINC00160110
  -MTS-   02131516542D 0   0.00000     0.00000     0

 21 22  0  0  0  0  0  0  0  0999 V2000
    8.9771   -1.5640    0.0000 C   0  0  0  0  0  0  0  0  0  0  0  0
    8.3886   -0.7555    0.0000 N   0  0  0  0  0  0  0  0  0  0  0  0
    8.6986    0.2045    0.0000 N   0  0  0  0  0  0  0  0  0  0  0  0
    7.8886    0.7845    0.0000 C   0  0  0  0  0  0  0  0  0  0  0  0
    7.0786    0.2045    0.0000 C   0  0  0  0  0  0  0  0  0  0  0  0
    6.1289    0.5176    0.0000 C   0  0  0  0  0  0  0  0  0  0  0  0
    5.9240    1.4999    0.0000 O   0  0  0  0  0  0  0  0  0  0  0  0
    5.3864   -0.1444    0.0000 N   0  0  0  0  0  0  0  0  0  0  0  0
    4.4368    0.1693    0.0000 C   0  0  0  0  0  0  0  0  0  0  0  0
    4.2320    1.1516    0.0000 C   0  0  0  0  0  0  0  0  0  0  0  0
    3.2868    1.4617    0.0000 C   0  0  0  0  0  0  0  0  0  0  0  0
    2.5398    0.7969    0.0000 C   0  0  0  0  0  0  0  0  0  0  0  0
    1.4961    1.1446    0.0000 O   0  0  0  0  0  0  0  0  0  0  0  0
    0.7481    0.4809    0.0000 C   0  0  0  0  0  0  0  0  0  0  0  0
    1.4117   -0.2671    0.0000 F   0  0  0  0  0  0  0  0  0  0  0  0
    0.0844    1.2290    0.0000 F   0  0  0  0  0  0  0  0  0  0  0  0
    0.0000   -0.1827    0.0000 F   0  0  0  0  0  0  0  0  0  0  0  0
    2.7379   -0.1779    0.0000 C   0  0  0  0  0  0  0  0  0  0  0  0
    3.6898   -0.4955    0.0000 C   0  0  0  0  0  0  0  0  0  0  0  0
    7.3886   -0.7555    0.0000 C   0  0  0  0  0  0  0  0  0  0  0  0
    6.8001   -1.5640    0.0000 Cl  0  0  0  0  0  0  0  0  0  0  0  0
  1  2  1  0  0  0  0
  2  3  1  0  0  0  0
  3  4  2  0  0  0  0
  4  5  1  0  0  0  0
  5  6  1  0  0  0  0
  6  7  2  0  0  0  0
  6  8  1  0  0  0  0
  8  9  1  0  0  0  0
  9 10  2  0  0  0  0
 10 11  1  0  0  0  0
 11 12  2  0  0  0  0
 12 13  1  0  0  0  0
 13 14  1  0  0  0  0
 14 15  1  0  0  0  0
 14 16  1  0  0  0  0
 14 17  1  0  0  0  0
 12 18  1  0  0  0  0
 18 19  2  0  0  0  0
 19  9  1  0  0  0  0
  5 20  2  0  0  0  0
 20  2  1  0  0  0  0
 20 21  1  0  0  0  0
M  END
>  <EXTREG>  (ZINC00160110)
ZINC00160110

>  <LOGBIO>
2.5000

$$$$
ZINC00160154
  -MTS-   02131516542D 0   0.00000     0.00000     0

 24 25  0  0  1  0  0  0  0  0999 V2000
    3.1156    1.3504    0.0000 N   0  0  0  0  0  0  0  0  0  0  0  0
    2.2501    0.8495    0.0000 C   0  0  0  0  0  0  0  0  0  0  0  0
    1.3801    1.3495    0.0000 C   0  0  0  0  0  0  0  0  0  0  0  0
    0.5201    0.8495    0.0000 C   0  0  0  0  0  0  0  0  0  0  0  0
    0.5201   -0.1505    0.0000 C   0  0  0  0  0  0  0  0  0  0  0  0
    1.3801   -0.6505    0.0000 C   0  0  0  0  0  0  0  0  0  0  0  0
    2.2501   -0.1505    0.0000 C   0  0  0  0  0  0  0  0  0  0  0  0
    3.1156   -0.6513    0.0000 S   0  0  0  0  0  0  0  0  0  0  0  0
    3.9851   -0.1505    0.0000 C   0  0  0  0  0  0  0  0  0  0  0  0
    4.8456   -0.6496    0.0000 C   0  0  1  0  0  0  0  0  0  0  0  0
    4.8441   -1.6496    0.0000 O   0  0  0  0  0  0  0  0  0  0  0  0
    5.7151   -0.1487    0.0000 C   0  0  0  0  0  0  0  0  0  0  0  0
    6.5756   -0.6479    0.0000 O   0  0  0  0  0  0  0  0  0  0  0  0
    7.4426   -0.1497    0.0000 C   0  0  0  0  0  0  0  0  0  0  0  0
    7.4457    0.8538    0.0000 C   0  0  0  0  0  0  0  0  0  0  0  0
    8.3092    1.3477    0.0000 C   0  0  0  0  0  0  0  0  0  0  0  0
    9.1747    0.8467    0.0000 C   0  0  0  0  0  0  0  0  0  0  0  0
    9.1767   -0.1480    0.0000 C   0  0  0  0  0  0  0  0  0  0  0  0
    8.3081   -0.6506    0.0000 C   0  0  0  0  0  0  0  0  0  0  0  0
   10.0434   -0.6468    0.0000 C   0  0  0  0  0  0  0  0  0  0  0  0
    9.5447   -1.5135    0.0000 F   0  0  0  0  0  0  0  0  0  0  0  0
   10.5422    0.2200    0.0000 F   0  0  0  0  0  0  0  0  0  0  0  0
   10.9102   -1.1455    0.0000 F   0  0  0  0  0  0  0  0  0  0  0  0
    4.3255   -0.9487    0.0000 H   0  0  0  0  0  0  0  0  0  0  0  0
  1  2  1  0  0  0  0
  2  3  2  0  0  0  0
  3  4  1  0  0  0  0
  4  5  2  0  0  0  0
  5  6  1  0  0  0  0
  6  7  2  0  0  0  0
  7  2  1  0  0  0  0
  7  8  1  0  0  0  0
  8  9  1  0  0  0  0
  9 10  1  0  0  0  0
 10 24  1  1  0  0  0
 10 11  1  6  0  0  0
 10 12  1  0  0  0  0
 12 13  1  0  0  0  0
 13 14  1  0  0  0  0
 14 15  2  0  0  0  0
 15 16  1  0  0  0  0
 16 17  2  0  0  0  0
 17 18  1  0  0  0  0
 18 19  2  0  0  0  0
 19 14  1  0  0  0  0
 18 20  1  0  0  0  0
 20 21  1  0  0  0  0
 20 22  1  0  0  0  0
 20 23  1  0  0  0  0
M  END
>  <EXTREG>  (ZINC00160154)
ZINC00160154

>  <LOGBIO>
2.5000

$$$$
ZINC00161008
  -MTS-   02131516542D 0   0.00000     0.00000     0

 15 16  0  0  0  0  0  0  0  0999 V2000
    5.4245   -1.7317    0.0000 C   0  0  0  0  0  0  0  0  0  0  0  0
    4.8359   -0.9232    0.0000 N   0  0  0  0  0  0  0  0  0  0  0  0
    5.1459    0.0368    0.0000 N   0  0  0  0  0  0  0  0  0  0  0  0
    4.3359    0.6168    0.0000 C   0  0  0  0  0  0  0  0  0  0  0  0
    4.3359    1.6168    0.0000 C   0  0  0  0  0  0  0  0  0  0  0  0
    3.5259    0.0368    0.0000 C   0  0  0  0  0  0  0  0  0  0  0  0
    2.5467    0.2395    0.0000 C   0  0  0  0  0  0  0  0  0  0  0  0
    2.2346    1.1895    0.0000 Cl  0  0  0  0  0  0  0  0  0  0  0  0
    1.8785   -0.5045    0.0000 C   0  0  0  0  0  0  0  0  0  0  0  0
    2.1916   -1.4578    0.0000 C   0  0  0  0  0  0  0  0  0  0  0  0
    3.1656   -1.6605    0.0000 N   0  0  0  0  0  0  0  0  0  0  0  0
    3.8359   -0.9232    0.0000 C   0  0  0  0  0  0  0  0  0  0  0  0
    0.8999   -0.2987    0.0000 C   0  0  0  0  0  0  0  0  0  0  0  0
    0.5872    0.6548    0.0000 N   0  0  0  0  0  0  0  0  0  0  0  0
    0.2355   -1.0391    0.0000 O   0  0  0  0  0  0  0  0  0  0  0  0
  1  2  1  0  0  0  0
  2  3  1  0  0  0  0
  3  4  2  0  0  0  0
  4  5  1  0  0  0  0
  4  6  1  0  0  0  0
  6  7  2  0  0  0  0
  7  8  1  0  0  0  0
  7  9  1  0  0  0  0
  9 10  2  0  0  0  0
 10 11  1  0  0  0  0
 11 12  2  0  0  0  0
 12  2  1  0  0  0  0
 12  6  1  0  0  0  0
  9 13  1  0  0  0  0
 13 14  1  0  0  0  0
 13 15  2  0  0  0  0
M  END
>  <EXTREG>  (ZINC00161008)
ZINC00161008

>  <LOGBIO>
2.5000

$$$$
ZINC00161051
  -MTS-   02131516542D 0   0.00000     0.00000     0

 22 24  0  0  1  0  0  0  0  0999 V2000
    5.1991    1.7474    0.0000 C   0  0  0  0  0  0  0  0  0  0  0  0
    5.1976    2.7508    0.0000 C   0  0  0  0  0  0  0  0  0  0  0  0
    6.0589    3.2486    0.0000 O   0  0  0  0  0  0  0  0  0  0  0  0
    4.3311    3.2500    0.0000 O   0  0  0  0  0  0  0  0  0  0  0  0
    3.4655    2.7491    0.0000 C   0  0  0  0  0  0  0  0  0  0  0  0
    2.5955    3.2491    0.0000 C   0  0  0  0  0  0  0  0  0  0  0  0
    1.7355    2.7491    0.0000 C   0  0  0  0  0  0  0  0  0  0  0  0
    1.7355    1.7491    0.0000 C   0  0  0  0  0  0  0  0  0  0  0  0
    0.8655    1.2491    0.0000 C   0  0  0  0  0  0  0  0  0  0  0  0
    0.0000    1.7500    0.0000 O   0  0  0  0  0  0  0  0  0  0  0  0
    0.8655    0.2491    0.0000 C   0  0  0  0  0  0  0  0  0  0  0  0
    1.7355   -0.2509    0.0000 C   0  0  2  0  0  0  0  0  0  0  0  0
    2.5955    0.2491    0.0000 O   0  0  0  0  0  0  0  0  0  0  0  0
    2.5955    1.2491    0.0000 C   0  0  0  0  0  0  0  0  0  0  0  0
    3.4655    1.7491    0.0000 C   0  0  0  0  0  0  0  0  0  0  0  0
    1.7380   -1.2509    0.0000 C   0  0  0  0  0  0  0  0  0  0  0  0
    0.8708   -1.7556    0.0000 C   0  0  0  0  0  0  0  0  0  0  0  0
    0.8753   -2.7504    0.0000 C   0  0  0  0  0  0  0  0  0  0  0  0
    1.7421   -3.2491    0.0000 C   0  0  0  0  0  0  0  0  0  0  0  0
    2.6043   -2.7530    0.0000 C   0  0  0  0  0  0  0  0  0  0  0  0
    2.6048   -1.7496    0.0000 C   0  0  0  0  0  0  0  0  0  0  0  0
    1.2166   -0.5521    0.0000 H   0  0  0  0  0  0  0  0  0  0  0  0
  1  2  1  0  0  0  0
  2  3  2  0  0  0  0
  2  4  1  0  0  0  0
  4  5  1  0  0  0  0
  5  6  1  0  0  0  0
  6  7  2  0  0  0  0
  7  8  1  0  0  0  0
  8  9  1  0  0  0  0
  9 10  2  0  0  0  0
  9 11  1  0  0  0  0
 11 12  1  0  0  0  0
 12 22  1  1  0  0  0
 12 13  1  0  0  0  0
 13 14  1  0  0  0  0
 14  8  2  0  0  0  0
 14 15  1  0  0  0  0
 15  5  2  0  0  0  0
 12 16  1  6  0  0  0
 16 17  2  0  0  0  0
 17 18  1  0  0  0  0
 18 19  2  0  0  0  0
 19 20  1  0  0  0  0
 20 21  2  0  0  0  0
 21 16  1  0  0  0  0
M  END
[truncated: 4,328,391 more chars]
