# Supplementary material for: Template CoMFA Generates Single 3D-QSAR Models that, for Twelve of Twelve Biological Targets, Predict All ChEMBL-Tabulated Affinities
Source: PLoS One. 2015 Jun 12;10(6):e0129307. doi: 10.1371/journal.pone.0129307 (PMC4466312; doi:10.1371/journal.pone.0129307)
Supplement: S13 Text — The zip file contains, for each target, the template, training set, and prediction set, as “2D” structures, in. sdf format. (ZIP) [file pone.0129307.s014.zip › GABAa_tmpl33.sdf]

ZINC00118361_000
  -MTS-   02131516543D 0   0.00000     0.00000     0

 32 33  0  0  0  0  0  0  0  0999 V2000
    3.3590   -0.6390   -2.3930 Cl  0  0  0  0  0  0  0  0  0  0  0  0
    2.8070    0.1680   -0.9390 C   0  0  0  0  0  0  0  0  0  0  0  0
    3.5260    1.2610   -0.4450 C   0  0  0  0  0  0  0  0  0  0  0  0
    3.0960    1.9150    0.7130 C   0  0  0  0  0  0  0  0  0  0  0  0
    1.9520    1.4770    1.3820 C   0  0  0  0  0  0  0  0  0  0  0  0
    1.4410    2.2800    2.8540 Cl  0  0  0  0  0  0  0  0  0  0  0  0
    1.2290    0.3920    0.8790 C   0  0  0  0  0  0  0  0  0  0  0  0
    1.6570   -0.2720   -0.2720 C   0  0  0  0  0  0  0  0  0  0  0  0
    0.7570   -1.6540   -0.8690 Cl  0  0  0  0  0  0  0  0  0  0  0  0
   -0.0250   -0.0620    1.5830 C   0  0  0  0  0  0  0  0  0  0  0  0
    0.0830   -1.0470    2.2900 O   0  0  0  0  0  0  0  0  0  0  0  0
   -1.2130    0.5820    1.4530 N   0  0  0  0  0  0  0  0  0  0  0  0
   -2.3050    0.1160    2.3110 C   0  0  0  0  0  0  0  0  0  0  0  0
   -3.4290    1.1480    2.6170 C   0  0  0  0  0  0  0  0  0  0  0  0
   -4.4460    1.3380    1.4620 C   0  0  0  0  0  0  0  0  0  0  0  0
   -3.8960    2.1890    0.2900 C   0  0  0  0  0  0  0  0  0  0  0  0
   -2.6420    1.5730   -0.3840 C   0  0  0  0  0  0  0  0  0  0  0  0
   -1.3560    1.6730    0.4860 C   0  0  0  0  0  0  0  0  0  0  0  0
    4.4160    1.5960   -0.9710 H   0  0  0  0  0  0  0  0  0  0  0  0
    3.6520    2.7640    1.1040 H   0  0  0  0  0  0  0  0  0  0  0  0
   -2.7420   -0.7940    1.8710 H   0  0  0  0  0  0  0  0  0  0  0  0
   -1.9000   -0.1540    3.3020 H   0  0  0  0  0  0  0  0  0  0  0  0
   -2.9850    2.1120    2.9100 H   0  0  0  0  0  0  0  0  0  0  0  0
   -4.0060    0.7720    3.4800 H   0  0  0  0  0  0  0  0  0  0  0  0
   -4.7820    0.3550    1.0900 H   0  0  0  0  0  0  0  0  0  0  0  0
   -5.3330    1.8660    1.8580 H   0  0  0  0  0  0  0  0  0  0  0  0
   -3.6660    3.2080    0.6430 H   0  0  0  0  0  0  0  0  0  0  0  0
   -4.6960    2.2690   -0.4670 H   0  0  0  0  0  0  0  0  0  0  0  0
   -2.8210    0.5210   -0.6620 H   0  0  0  0  0  0  0  0  0  0  0  0
   -2.4790    2.1470   -1.3140 H   0  0  0  0  0  0  0  0  0  0  0  0
   -1.3030    2.6400    1.0090 H   0  0  0  0  0  0  0  0  0  0  0  0
   -0.5280    1.6620   -0.2410 H   0  0  0  0  0  0  0  0  0  0  0  0
  1  2  1  0  0  0  0
  2  3  2  0  0  0  0
  3 19  1  0  0  0  0
  3  4  1  0  0  0  0
  4 20  1  0  0  0  0
  4  5  2  0  0  0  0
  5  6  1  0  0  0  0
  5  7  1  0  0  0  0
  7  8  2  0  0  0  0
  8  2  1  0  0  0  0
  8  9  1  0  0  0  0
  7 10  1  0  0  0  0
 10 11  2  0  0  0  0
 10 12  1  0  0  0  0
 12 13  1  0  0  0  0
 13 21  1  0  0  0  0
 13 22  1  0  0  0  0
 13 14  1  0  0  0  0
 14 23  1  0  0  0  0
 14 24  1  0  0  0  0
 14 15  1  0  0  0  0
 15 25  1  0  0  0  0
 15 26  1  0  0  0  0
 15 16  1  0  0  0  0
 16 27  1  0  0  0  0
 16 28  1  0  0  0  0
 16 17  1  0  0  0  0
 17 29  1  0  0  0  0
 17 30  1  0  0  0  0
 17 18  1  0  0  0  0
 18 12  1  0  0  0  0
 18 31  1  0  0  0  0
 18 32  1  0  0  0  0
M  END
$$$$
ZINC00129597_000
  -MTS-   02131516543D 0   0.00000     0.00000     0

 35 37  0  0  0  0  0  0  0  0999 V2000
    3.9720    2.6170   -6.2380 C   0  0  0  0  0  0  0  0  0  0  0  0
    3.7090    1.2270   -5.9880 O   0  0  0  0  0  0  0  0  0  0  0  0
    3.5940    0.7050   -4.6930 C   0  0  0  0  0  0  0  0  0  0  0  0
    2.5610   -0.1980   -4.4290 C   0  0  0  0  0  0  0  0  0  0  0  0
    2.3920   -0.7520   -3.1550 C   0  0  0  0  0  0  0  0  0  0  0  0
    3.2660   -0.4020   -2.1200 C   0  0  0  0  0  0  0  0  0  0  0  0
    3.1010   -1.0160   -0.7230 C   0  0  0  0  0  0  0  0  0  0  0  0
    1.9860   -0.2450   -0.0880 C   0  0  0  0  0  0  0  0  0  0  0  0
    0.7260   -0.3790   -0.2420 N   0  0  0  0  0  0  0  0  0  0  0  0
   -0.0740    0.4810    0.5990 C   0  0  0  0  0  0  0  0  0  0  0  0
    0.7800    1.1580    1.2400 N   0  0  0  0  0  0  0  0  0  0  0  0
    2.1420    0.8340    0.9060 C   0  0  0  0  0  0  0  0  0  0  0  0
    3.1700    1.3340    1.3360 O   0  0  0  0  0  0  0  0  0  0  0  0
   -1.5830    0.5460    0.7090 C   0  0  0  0  0  0  0  0  0  0  0  0
   -2.3510   -0.5510    0.2990 C   0  0  0  0  0  0  0  0  0  0  0  0
   -3.7450   -0.5030    0.3750 C   0  0  0  0  0  0  0  0  0  0  0  0
   -4.3710    0.6310    0.8990 C   0  0  0  0  0  0  0  0  0  0  0  0
   -3.6080    1.7220    1.3280 C   0  0  0  0  0  0  0  0  0  0  0  0
   -2.2150    1.6840    1.2200 C   0  0  0  0  0  0  0  0  0  0  0  0
    4.3050    0.5010   -2.3810 C   0  0  0  0  0  0  0  0  0  0  0  0
    4.4700    1.0530   -3.6580 C   0  0  0  0  0  0  0  0  0  0  0  0
    3.9860    2.7600   -7.3290 H   0  0  0  0  0  0  0  0  0  0  0  0
    3.1800    3.2530   -5.8140 H   0  0  0  0  0  0  0  0  0  0  0  0
    4.9530    2.9140   -5.8380 H   0  0  0  0  0  0  0  0  0  0  0  0
    1.8890   -0.4600   -5.2370 H   0  0  0  0  0  0  0  0  0  0  0  0
    1.5830   -1.4540   -2.9760 H   0  0  0  0  0  0  0  0  0  0  0  0
    4.0170   -0.9270   -0.1200 H   0  0  0  0  0  0  0  0  0  0  0  0
    2.8300   -2.0820   -0.7940 H   0  0  0  0  0  0  0  0  0  0  0  0
   -1.8610   -1.4420   -0.0810 H   0  0  0  0  0  0  0  0  0  0  0  0
   -4.3380   -1.3450    0.0280 H   0  0  0  0  0  0  0  0  0  0  0  0
   -5.4540    0.6640    0.9720 H   0  0  0  0  0  0  0  0  0  0  0  0
   -4.0950    2.5990    1.7440 H   0  0  0  0  0  0  0  0  0  0  0  0
   -1.6210    2.5350    1.5400 H   0  0  0  0  0  0  0  0  0  0  0  0
    4.9960    0.7790   -1.5900 H   0  0  0  0  0  0  0  0  0  0  0  0
    5.2850    1.7470   -3.8220 H   0  0  0  0  0  0  0  0  0  0  0  0
  1 22  1  0  0  0  0
  1 23  1  0  0  0  0
  1 24  1  0  0  0  0
  1  2  1  0  0  0  0
  2  3  1  0  0  0  0
  3  4  2  0  0  0  0
  4 25  1  0  0  0  0
  4  5  1  0  0  0  0
  5 26  1  0  0  0  0
  5  6  2  0  0  0  0
  6  7  1  0  0  0  0
  7 27  1  0  0  0  0
  7 28  1  0  0  0  0
  7  8  1  0  0  0  0
  8  9  2  0  0  0  0
  9 10  1  0  0  0  0
 10 11  2  0  0  0  0
 11 12  1  0  0  0  0
 12  8  1  0  0  0  0
 12 13  2  0  0  0  0
 10 14  1  0  0  0  0
 14 15  2  0  0  0  0
 15 29  1  0  0  0  0
 15 16  1  0  0  0  0
 16 30  1  0  0  0  0
 16 17  2  0  0  0  0
 17 31  1  0  0  0  0
 17 18  1  0  0  0  0
 18 32  1  0  0  0  0
 18 19  2  0  0  0  0
 19 14  1  0  0  0  0
 19 33  1  0  0  0  0
  6 20  1  0  0  0  0
 20 34  1  0  0  0  0
 20 21  2  0  0  0  0
 21  3  1  0  0  0  0
 21 35  1  0  0  0  0
M  END
$$$$
ZINC00140811_000
  -MTS-   02131516543D 0   0.00000     0.00000     0

 28 29  0  0  0  0  0  0  0  0999 V2000
   -0.6140    3.2170    3.1430 C   0  0  0  0  0  0  0  0  0  0  0  0
    0.5940    2.6220    2.4160 C   0  0  0  0  0  0  0  0  0  0  0  0
    1.7470    2.2390    3.0180 N   0  0  0  0  0  0  0  0  0  0  0  0
    2.6880    1.7640    2.0250 N   0  0  0  0  0  0  0  0  0  0  0  0
    2.0170    1.8750    0.8570 C   0  0  0  0  0  0  0  0  0  0  0  0
    2.6350    1.4980   -0.4900 C   0  0  0  0  0  0  0  0  0  0  0  0
    0.7250    2.3750    1.0490 C   0  0  0  0  0  0  0  0  0  0  0  0
   -0.3220    2.5930   -0.0440 C   0  0  0  0  0  0  0  0  0  0  0  0
   -1.6110    1.8240    0.2820 C   0  0  0  0  0  0  0  0  0  0  0  0
   -2.7460    2.5320    0.7000 C   0  0  0  0  0  0  0  0  0  0  0  0
   -2.7380    4.2810    0.7900 Cl  0  0  0  0  0  0  0  0  0  0  0  0
   -3.9180    1.8560    1.0490 C   0  0  0  0  0  0  0  0  0  0  0  0
   -3.9940    0.4670    0.9410 C   0  0  0  0  0  0  0  0  0  0  0  0
   -2.8740   -0.2410    0.4960 C   0  0  0  0  0  0  0  0  0  0  0  0
   -1.6900    0.4280    0.1750 C   0  0  0  0  0  0  0  0  0  0  0  0
   -0.3230   -0.5290   -0.3610 Cl  0  0  0  0  0  0  0  0  0  0  0  0
   -1.4790    2.5430    3.0510 H   0  0  0  0  0  0  0  0  0  0  0  0
   -0.8650    4.1910    2.6950 H   0  0  0  0  0  0  0  0  0  0  0  0
   -0.3840    3.3620    4.2100 H   0  0  0  0  0  0  0  0  0  0  0  0
    1.9310    2.2670    4.0320 H   0  0  0  0  0  0  0  0  0  0  0  0
    2.4420    2.2970   -1.2220 H   0  0  0  0  0  0  0  0  0  0  0  0
    2.1910    0.5570   -0.8480 H   0  0  0  0  0  0  0  0  0  0  0  0
    3.7220    1.3680   -0.3790 H   0  0  0  0  0  0  0  0  0  0  0  0
    0.1510    2.2740   -0.9830 H   0  0  0  0  0  0  0  0  0  0  0  0
   -0.5690    3.6600   -0.1370 H   0  0  0  0  0  0  0  0  0  0  0  0
   -4.7720    2.4260    1.4030 H   0  0  0  0  0  0  0  0  0  0  0  0
   -4.9120   -0.0570    1.1960 H   0  0  0  0  0  0  0  0  0  0  0  0
   -2.9170   -1.3210    0.3930 H   0  0  0  0  0  0  0  0  0  0  0  0
  1 17  1  0  0  0  0
  1 18  1  0  0  0  0
  1 19  1  0  0  0  0
  1  2  1  0  0  0  0
  2  3  1  0  0  0  0
  3 20  1  0  0  0  0
  3  4  1  0  0  0  0
  4  5  2  0  0  0  0
  5  6  1  0  0  0  0
  6 21  1  0  0  0  0
  6 22  1  0  0  0  0
  6 23  1  0  0  0  0
  5  7  1  0  0  0  0
  7  2  2  0  0  0  0
  7  8  1  0  0  0  0
  8 24  1  0  0  0  0
  8 25  1  0  0  0  0
  8  9  1  0  0  0  0
  9 10  2  0  0  0  0
 10 11  1  0  0  0  0
 10 12  1  0  0  0  0
 12 26  1  0  0  0  0
 12 13  2  0  0  0  0
 13 27  1  0  0  0  0
 13 14  1  0  0  0  0
 14 28  1  0  0  0  0
 14 15  2  0  0  0  0
 15  9  1  0  0  0  0
 15 16  1  0  0  0  0
M  END
$$$$
ZINC00150131_000
  -MTS-   02131516543D 0   0.00000     0.00000     0

 19 19  0  0  0  0  0  0  0  0999 V2000
   -2.4450    2.6050    1.8750 C   0  0  0  0  0  0  0  0  0  0  0  0
   -1.6180    1.6530    1.1570 N   0  0  0  0  0  0  0  0  0  0  0  0
   -0.1980    1.8260    0.8840 N   0  0  0  0  0  0  0  0  0  0  0  0
    0.1310    0.7230    0.1730 C   0  0  0  0  0  0  0  0  0  0  0  0
    1.5560    0.4710   -0.3200 C   0  0  0  0  0  0  0  0  0  0  0  0
    2.4760    0.9590    0.6990 C   0  0  0  0  0  0  0  0  0  0  0  0
    3.2120    1.3550    1.5010 N   0  0  0  0  0  0  0  0  0  0  0  0
   -0.9730   -0.1150   -0.0270 C   0  0  0  0  0  0  0  0  0  0  0  0
   -0.9960   -1.3650   -0.7370 C   0  0  0  0  0  0  0  0  0  0  0  0
   -1.0080   -2.3720   -1.3070 N   0  0  0  0  0  0  0  0  0  0  0  0
   -2.0600    0.4840    0.5990 C   0  0  0  0  0  0  0  0  0  0  0  0
   -3.3190   -0.0270    0.6300 N   0  0  0  0  0  0  0  0  0  0  0  0
   -2.7730    2.1610    2.8270 H   0  0  0  0  0  0  0  0  0  0  0  0
   -3.3230    2.8720    1.2700 H   0  0  0  0  0  0  0  0  0  0  0  0
   -1.8620    3.5150    2.0840 H   0  0  0  0  0  0  0  0  0  0  0  0
    1.7330    1.0020   -1.2670 H   0  0  0  0  0  0  0  0  0  0  0  0
    1.7130   -0.6080   -0.4720 H   0  0  0  0  0  0  0  0  0  0  0  0
   -4.0510    0.3950    1.2230 H   0  0  0  0  0  0  0  0  0  0  0  0
   -3.5680   -0.8570    0.0640 H   0  0  0  0  0  0  0  0  0  0  0  0
  1 13  1  0  0  0  0
  1 14  1  0  0  0  0
  1 15  1  0  0  0  0
  1  2  1  0  0  0  0
  2  3  1  0  0  0  0
  3  4  2  0  0  0  0
  4  5  1  0  0  0  0
  5 16  1  0  0  0  0
  5 17  1  0  0  0  0
  5  6  1  0  0  0  0
  6  7  3  0  0  0  0
  4  8  1  0  0  0  0
  8  9  1  0  0  0  0
  9 10  3  0  0  0  0
  8 11  2  0  0  0  0
 11  2  1  0  0  0  0
 11 12  1  0  0  0  0
 12 18  1  0  0  0  0
 12 19  1  0  0  0  0
M  END
$$$$
ZINC00201122_000
  -MTS-   02131516543D 0   0.00000     0.00000     0

 45 48  0  0  0  0  0  0  0  0999 V2000
   -2.2900    2.8210    1.9850 F   0  0  0  0  0  0  0  0  0  0  0  0
   -2.9790    1.7800    1.5200 C   0  0  0  0  0  0  0  0  0  0  0  0
   -4.3770    1.8300    1.5350 C   0  0  0  0  0  0  0  0  0  0  0  0
   -5.1240    0.7450    1.0660 C   0  0  0  0  0  0  0  0  0  0  0  0
   -4.4710   -0.3910    0.5790 C   0  0  0  0  0  0  0  0  0  0  0  0
   -3.0720   -0.4370    0.5640 C   0  0  0  0  0  0  0  0  0  0  0  0
   -2.3230    0.6460    1.0220 C   0  0  0  0  0  0  0  0  0  0  0  0
   -0.9720    0.5730    0.9720 N   0  0  0  0  0  0  0  0  0  0  0  0
   -0.1790    0.5350    2.2040 C   0  0  0  0  0  0  0  0  0  0  0  0
    1.2450    1.1700    2.0950 C   0  0  0  0  0  0  0  0  0  0  0  0
    1.9470    0.7390    0.8560 N   0  0  0  0  0  0  0  0  0  0  0  0
    1.1440    1.1270   -0.3360 C   0  0  0  0  0  0  0  0  0  0  0  0
   -0.2820    0.4880   -0.3180 C   0  0  0  0  0  0  0  0  0  0  0  0
    3.4110    0.9710    0.7630 C   0  0  0  0  0  0  0  0  0  0  0  0
    4.0640   -0.0160   -0.2210 C   0  0  0  0  0  0  0  0  0  0  0  0
    3.3420   -1.1480   -0.6220 C   0  0  0  0  0  0  0  0  0  0  0  0
    3.8180   -1.9820   -1.6350 C   0  0  0  0  0  0  0  0  0  0  0  0
    5.0500   -1.7030   -2.2280 C   0  0  0  0  0  0  0  0  0  0  0  0
    5.8380   -0.6490   -1.7520 C   0  0  0  0  0  0  0  0  0  0  0  0
    7.1070   -0.4350   -2.3040 C   0  0  0  0  0  0  0  0  0  0  0  0
    7.9260    0.5880   -1.8220 C   0  0  0  0  0  0  0  0  0  0  0  0
    7.4740    1.3920   -0.7750 C   0  0  0  0  0  0  0  0  0  0  0  0
    6.2040    1.1860   -0.2280 C   0  0  0  0  0  0  0  0  0  0  0  0
    5.3600    0.1830   -0.7260 C   0  0  0  0  0  0  0  0  0  0  0  0
   -4.8670    2.7200    1.9140 H   0  0  0  0  0  0  0  0  0  0  0  0
   -6.2110    0.7840    1.0830 H   0  0  0  0  0  0  0  0  0  0  0  0
   -5.0450   -1.2370    0.2110 H   0  0  0  0  0  0  0  0  0  0  0  0
   -2.5470   -1.3110    0.2010 H   0  0  0  0  0  0  0  0  0  0  0  0
   -0.0600   -0.5330    2.4450 H   0  0  0  0  0  0  0  0  0  0  0  0
   -0.7260    1.0100    3.0340 H   0  0  0  0  0  0  0  0  0  0  0  0
    1.1610    2.2700    2.1040 H   0  0  0  0  0  0  0  0  0  0  0  0
    1.8260    0.8750    2.9850 H   0  0  0  0  0  0  0  0  0  0  0  0
    1.0450    2.2250   -0.3620 H   0  0  0  0  0  0  0  0  0  0  0  0
    1.6570    0.8220   -1.2640 H   0  0  0  0  0  0  0  0  0  0  0  0
   -0.1870   -0.5860   -0.5400 H   0  0  0  0  0  0  0  0  0  0  0  0
   -0.8920    0.9480   -1.1110 H   0  0  0  0  0  0  0  0  0  0  0  0
    3.8940    0.8040    1.7400 H   0  0  0  0  0  0  0  0  0  0  0  0
    3.5770    2.0140    0.4490 H   0  0  0  0  0  0  0  0  0  0  0  0
    2.3970   -1.3910   -0.1430 H   0  0  0  0  0  0  0  0  0  0  0  0
    3.2330   -2.8390   -1.9620 H   0  0  0  0  0  0  0  0  0  0  0  0
    5.3920   -2.3160   -3.0560 H   0  0  0  0  0  0  0  0  0  0  0  0
    7.4690   -1.0660   -3.1110 H   0  0  0  0  0  0  0  0  0  0  0  0
    8.9080    0.7550   -2.2570 H   0  0  0  0  0  0  0  0  0  0  0  0
    8.1130    2.1780   -0.3830 H   0  0  0  0  0  0  0  0  0  0  0  0
    5.9030    1.8230    0.5950 H   0  0  0  0  0  0  0  0  0  0  0  0
  1  2  1  0  0  0  0
  2  3  2  0  0  0  0
  3 25  1  0  0  0  0
  3  4  1  0  0  0  0
  4 26  1  0  0  0  0
  4  5  2  0  0  0  0
  5 27  1  0  0  0  0
  5  6  1  0  0  0  0
  6 28  1  0  0  0  0
  6  7  2  0  0  0  0
  7  2  1  0  0  0  0
  7  8  1  0  0  0  0
  8  9  1  0  0  0  0
  9 29  1  0  0  0  0
  9 30  1  0  0  0  0
  9 10  1  0  0  0  0
 10 31  1  0  0  0  0
 10 32  1  0  0  0  0
 10 11  1  0  0  0  0
 11 12  1  0  0  0  0
 12 33  1  0  0  0  0
 12 34  1  0  0  0  0
 12 13  1  0  0  0  0
 13  8  1  0  0  0  0
 13 35  1  0  0  0  0
 13 36  1  0  0  0  0
 11 14  1  0  0  0  0
 14 37  1  0  0  0  0
 14 38  1  0  0  0  0
 14 15  1  0  0  0  0
 15 16  2  0  0  0  0
 16 39  1  0  0  0  0
 16 17  1  0  0  0  0
 17 40  1  0  0  0  0
 17 18  2  0  0  0  0
 18 41  1  0  0  0  0
 18 19  1  0  0  0  0
 19 20  1  0  0  0  0
 20 42  1  0  0  0  0
 20 21  2  0  0  0  0
 21 43  1  0  0  0  0
 21 22  1  0  0  0  0
 22 44  1  0  0  0  0
 22 23  2  0  0  0  0
 23 45  1  0  0  0  0
 23 24  1  0  0  0  0
 24 15  1  0  0  0  0
 24 19  2  0  0  0  0
M  END
$$$$
ZINC00385171_000
  -MTS-   02131516543D 0   0.00000     0.00000     0

 37 39  0  0  0  0  0  0  0  0999 V2000
   -4.4940   -0.2340    0.4910 C   0  0  0  0  0  0  0  0  0  0  0  0
   -3.2740    0.5420    1.0010 C   0  0  0  0  0  0  0  0  0  0  0  0
   -3.3170    1.7810    1.6540 C   0  0  0  0  0  0  0  0  0  0  0  0
   -1.9920    2.1690    1.8480 C   0  0  0  0  0  0  0  0  0  0  0  0
   -1.4580    3.4190    2.5520 C   0  0  0  0  0  0  0  0  0  0  0  0
   -1.1860    1.2160    1.3110 N   0  0  0  0  0  0  0  0  0  0  0  0
   -2.0020    0.0990    0.8490 N   0  0  0  0  0  0  0  0  0  0  0  0
    0.1740    1.2810    1.2750 C   0  0  0  0  0  0  0  0  0  0  0  0
    0.8370    1.3810    0.0530 C   0  0  0  0  0  0  0  0  0  0  0  0
    2.2270    1.3450    0.0780 C   0  0  0  0  0  0  0  0  0  0  0  0
    2.9400    1.0950   -1.0820 O   0  0  0  0  0  0  0  0  0  0  0  0
    3.0530   -0.1970   -1.5860 C   0  0  0  0  0  0  0  0  0  0  0  0
    1.9260   -0.9850   -1.8530 C   0  0  0  0  0  0  0  0  0  0  0  0
    2.0850   -2.3010   -2.2970 C   0  0  0  0  0  0  0  0  0  0  0  0
    3.3710   -2.8080   -2.5150 C   0  0  0  0  0  0  0  0  0  0  0  0
    4.4910   -1.9970   -2.3050 C   0  0  0  0  0  0  0  0  0  0  0  0
    4.3370   -0.6880   -1.8330 C   0  0  0  0  0  0  0  0  0  0  0  0
    5.5330    0.2410   -1.5650 C   0  0  0  0  0  0  0  0  0  0  0  0
    2.8960    1.5260    1.2290 N   0  0  0  0  0  0  0  0  0  0  0  0
    2.2450    1.4610    2.4030 C   0  0  0  0  0  0  0  0  0  0  0  0
    0.9170    1.2290    2.4050 N   0  0  0  0  0  0  0  0  0  0  0  0
   -4.9840    0.3550   -0.2990 H   0  0  0  0  0  0  0  0  0  0  0  0
   -5.2120   -0.4030    1.3090 H   0  0  0  0  0  0  0  0  0  0  0  0
   -4.1950   -1.2060    0.0700 H   0  0  0  0  0  0  0  0  0  0  0  0
   -4.2110    2.3220    1.9440 H   0  0  0  0  0  0  0  0  0  0  0  0
   -1.1100    4.1420    1.7990 H   0  0  0  0  0  0  0  0  0  0  0  0
   -0.6160    3.1240    3.1960 H   0  0  0  0  0  0  0  0  0  0  0  0
   -2.2420    3.8760    3.1760 H   0  0  0  0  0  0  0  0  0  0  0  0
    0.2970    1.4630   -0.8830 H   0  0  0  0  0  0  0  0  0  0  0  0
    0.9250   -0.5850   -1.7250 H   0  0  0  0  0  0  0  0  0  0  0  0
    1.2160   -2.9300   -2.4770 H   0  0  0  0  0  0  0  0  0  0  0  0
    3.5040   -3.8320   -2.8530 H   0  0  0  0  0  0  0  0  0  0  0  0
    5.4860   -2.3790   -2.5150 H   0  0  0  0  0  0  0  0  0  0  0  0
    5.5980    0.4330   -0.4810 H   0  0  0  0  0  0  0  0  0  0  0  0
    5.3900    1.2030   -2.0880 H   0  0  0  0  0  0  0  0  0  0  0  0
    6.4860   -0.1960   -1.9060 H   0  0  0  0  0  0  0  0  0  0  0  0
    2.7860    1.5830    3.3380 H   0  0  0  0  0  0  0  0  0  0  0  0
  1 22  1  0  0  0  0
  1 23  1  0  0  0  0
  1 24  1  0  0  0  0
  1  2  1  0  0  0  0
  2  3  1  0  0  0  0
  3 25  1  0  0  0  0
  3  4  2  0  0  0  0
  4  5  1  0  0  0  0
  5 26  1  0  0  0  0
  5 27  1  0  0  0  0
  5 28  1  0  0  0  0
  4  6  1  0  0  0  0
  6  7  1  0  0  0  0
  7  2  2  0  0  0  0
  6  8  1  0  0  0  0
  8  9  2  0  0  0  0
  9 29  1  0  0  0  0
  9 10  1  0  0  0  0
 10 11  1  0  0  0  0
 11 12  1  0  0  0  0
 12 13  2  0  0  0  0
 13 30  1  0  0  0  0
 13 14  1  0  0  0  0
 14 31  1  0  0  0  0
 14 15  2  0  0  0  0
 15 32  1  0  0  0  0
 15 16  1  0  0  0  0
 16 33  1  0  0  0  0
 16 17  2  0  0  0  0
 17 12  1  0  0  0  0
 17 18  1  0  0  0  0
 18 34  1  0  0  0  0
 18 35  1  0  0  0  0
 18 36  1  0  0  0  0
 10 19  2  0  0  0  0
 19 20  1  0  0  0  0
 20 37  1  0  0  0  0
 20 21  2  0  0  0  0
 21  8  1  0  0  0  0
M  END
$$$$
ZINC00627389_000
  -MTS-   02131516543D 0   0.00000     0.00000     0

 47 49  0  0  1  0  0  0  0  0999 V2000
    3.3280    2.1020    2.6370 O   0  0  0  0  0  0  0  0  0  0  0  0
    2.4340    2.0070    3.6120 C   0  0  0  0  0  0  0  0  0  0  0  0
    1.5800    2.8700    3.7120 O   0  0  0  0  0  0  0  0  0  0  0  0
    2.5400    0.8220    4.5440 C   0  0  2  0  0  0  0  0  0  0  0  0
    1.9750    1.1600    5.9450 C   0  0  0  0  0  0  0  0  0  0  0  0
    0.4690    1.1460    5.9720 C   0  0  0  0  0  0  0  0  0  0  0  0
   -0.2850    0.5630    5.0290 C   0  0  0  0  0  0  0  0  0  0  0  0
    0.2830   -0.1530    3.8300 C   0  0  0  0  0  0  0  0  0  0  0  0
    1.7980   -0.4340    4.0090 C   0  0  1  0  0  0  0  0  0  0  0  0
    2.4150   -0.9040    2.7260 C   0  0  0  0  0  0  0  0  0  0  0  0
    3.0870   -1.9180    2.7600 O   0  0  0  0  0  0  0  0  0  0  0  0
    2.2110   -0.2040    1.5990 N   0  0  0  0  0  0  0  0  0  0  0  0
    2.7570   -0.6080    0.3520 C   0  0  0  0  0  0  0  0  0  0  0  0
    4.1350   -0.7970    0.2060 C   0  0  0  0  0  0  0  0  0  0  0  0
    4.6740   -1.1070   -1.0420 C   0  0  0  0  0  0  0  0  0  0  0  0
    3.8290   -1.3030   -2.1380 C   0  0  0  0  0  0  0  0  0  0  0  0
    2.4420   -1.1840   -1.9880 C   0  0  0  0  0  0  0  0  0  0  0  0
    1.9110   -0.8160   -0.7380 C   0  0  0  0  0  0  0  0  0  0  0  0
    0.4450   -0.5980   -0.4260 C   0  0  0  0  0  0  0  0  0  0  0  0
   -0.2750   -1.5870   -0.3990 O   0  0  0  0  0  0  0  0  0  0  0  0
   -0.0740    0.6070   -0.1470 N   0  0  0  0  0  0  0  0  0  0  0  0
   -1.4550    0.7290    0.1490 C   0  0  0  0  0  0  0  0  0  0  0  0
   -2.4060    0.0040   -0.5770 C   0  0  0  0  0  0  0  0  0  0  0  0
   -3.7570    0.0940   -0.2260 C   0  0  0  0  0  0  0  0  0  0  0  0
   -4.1590    0.9470    0.8070 C   0  0  0  0  0  0  0  0  0  0  0  0
   -5.4430    1.0280    1.1480 F   0  0  0  0  0  0  0  0  0  0  0  0
   -3.2160    1.7160    1.4890 C   0  0  0  0  0  0  0  0  0  0  0  0
   -1.8630    1.5870    1.1740 C   0  0  0  0  0  0  0  0  0  0  0  0
   -0.9520    2.2840    1.8490 F   0  0  0  0  0  0  0  0  0  0  0  0
    3.0770    2.8380    2.0990 H   0  0  0  0  0  0  0  0  0  0  0  0
    3.6100    0.5820    4.6600 H   0  0  0  0  0  0  0  0  0  0  0  0
    2.3140    0.3970    6.6650 H   0  0  0  0  0  0  0  0  0  0  0  0
    2.3600    2.1360    6.2790 H   0  0  0  0  0  0  0  0  0  0  0  0
   -0.0180    1.6380    6.8160 H   0  0  0  0  0  0  0  0  0  0  0  0
   -1.3730    0.5990    5.1140 H   0  0  0  0  0  0  0  0  0  0  0  0
    0.0920    0.4470    2.9270 H   0  0  0  0  0  0  0  0  0  0  0  0
   -0.2710   -1.0970    3.7100 H   0  0  0  0  0  0  0  0  0  0  0  0
    1.9290   -1.2510    4.7380 H   0  0  0  0  0  0  0  0  0  0  0  0
    1.7200    0.6790    1.6240 H   0  0  0  0  0  0  0  0  0  0  0  0
    4.7970   -0.7090    1.0610 H   0  0  0  0  0  0  0  0  0  0  0  0
    5.7540   -1.1950   -1.1470 H   0  0  0  0  0  0  0  0  0  0  0  0
    4.2630   -1.5530   -3.1020 H   0  0  0  0  0  0  0  0  0  0  0  0
    1.8000   -1.3850   -2.8380 H   0  0  0  0  0  0  0  0  0  0  0  0
    0.4950    1.4220   -0.1800 H   0  0  0  0  0  0  0  0  0  0  0  0
   -2.0900   -0.6260   -1.4060 H   0  0  0  0  0  0  0  0  0  0  0  0
   -4.5110   -0.4900   -0.7430 H   0  0  0  0  0  0  0  0  0  0  0  0
   -3.5240    2.4090    2.2590 H   0  0  0  0  0  0  0  0  0  0  0  0
  1 30  1  0  0  0  0
  1  2  1  0  0  0  0
  2  3  2  0  0  0  0
  2  4  1  0  0  0  0
  4 31  1  0  0  0  0
  4  5  1  0  0  0  0
  5 32  1  0  0  0  0
  5 33  1  0  0  0  0
  5  6  1  0  0  0  0
  6 34  1  0  0  0  0
  6  7  2  0  0  0  0
  7 35  1  0  0  0  0
  7  8  1  0  0  0  0
  8 36  1  0  0  0  0
  8 37  1  0  0  0  0
  8  9  1  0  0  0  0
  9  4  1  0  0  0  0
  9 38  1  0  0  0  0
  9 10  1  0  0  0  0
 10 11  2  0  0  0  0
 10 12  1  0  0  0  0
 12 39  1  0  0  0  0
 12 13  1  0  0  0  0
 13 14  2  0  0  0  0
 14 40  1  0  0  0  0
 14 15  1  0  0  0  0
 15 41  1  0  0  0  0
 15 16  2  0  0  0  0
 16 42  1  0  0  0  0
 16 17  1  0  0  0  0
 17 43  1  0  0  0  0
 17 18  2  0  0  0  0
 18 13  1  0  0  0  0
 18 19  1  0  0  0  0
 19 20  2  0  0  0  0
 19 21  1  0  0  0  0
 21 44  1  0  0  0  0
 21 22  1  0  0  0  0
 22 23  2  0  0  0  0
 23 45  1  0  0  0  0
 23 24  1  0  0  0  0
 24 46  1  0  0  0  0
 24 25  2  0  0  0  0
 25 26  1  0  0  0  0
 25 27  1  0  0  0  0
 27 47  1  0  0  0  0
 27 28  2  0  0  0  0
 28 22  1  0  0  0  0
 28 29  1  0  0  0  0
M  END
$$$$
ZINC00671436_000
  -MTS-   02131516543D 0   0.00000     0.00000     0

 39 40  0  0  0  0  0  0  0  0999 V2000
   -0.8630    3.2450    5.0270 Cl  0  0  0  0  0  0  0  0  0  0  0  0
   -0.0460    2.7700    3.5530 C   0  0  0  0  0  0  0  0  0  0  0  0
   -0.3080    1.5230    2.9810 C   0  0  0  0  0  0  0  0  0  0  0  0
    0.3310    1.1510    1.7930 C   0  0  0  0  0  0  0  0  0  0  0  0
    1.2210    2.0330    1.1770 C   0  0  0  0  0  0  0  0  0  0  0  0
    1.8320    1.6760   -0.0470 N   0  0  0  0  0  0  0  0  0  0  0  0
    3.0050    1.0170   -0.0500 C   0  0  0  0  0  0  0  0  0  0  0  0
    3.5540    0.7210    0.9960 O   0  0  0  0  0  0  0  0  0  0  0  0
    3.6390    0.6460   -1.3720 C   0  0  0  0  0  0  0  0  0  0  0  0
    3.3180   -0.8120   -1.8030 C   0  0  0  0  0  0  0  0  0  0  0  0
    1.9720   -0.9050   -2.5720 C   0  0  0  0  0  0  0  0  0  0  0  0
    0.7720   -0.6870   -1.6770 C   0  0  0  0  0  0  0  0  0  0  0  0
    0.6590   -1.3180   -0.6410 O   0  0  0  0  0  0  0  0  0  0  0  0
   -0.1640    0.2090   -2.0390 N   0  0  0  0  0  0  0  0  0  0  0  0
   -1.2940    0.4290   -1.2180 C   0  0  0  0  0  0  0  0  0  0  0  0
   -2.1380   -0.6350   -0.8970 C   0  0  0  0  0  0  0  0  0  0  0  0
   -3.2800   -0.4090   -0.1220 C   0  0  0  0  0  0  0  0  0  0  0  0
   -3.5670    0.8790    0.3380 C   0  0  0  0  0  0  0  0  0  0  0  0
   -5.0090    1.1670    1.2890 Cl  0  0  0  0  0  0  0  0  0  0  0  0
   -2.7040    1.9380    0.0410 C   0  0  0  0  0  0  0  0  0  0  0  0
   -1.5610    1.7110   -0.7340 C   0  0  0  0  0  0  0  0  0  0  0  0
    1.5080    3.2670    1.7630 C   0  0  0  0  0  0  0  0  0  0  0  0
    0.8690    3.6390    2.9510 C   0  0  0  0  0  0  0  0  0  0  0  0
   -1.0080    0.8490    3.4650 H   0  0  0  0  0  0  0  0  0  0  0  0
    0.1490    0.1820    1.3410 H   0  0  0  0  0  0  0  0  0  0  0  0
    1.3830    1.9180   -0.9000 H   0  0  0  0  0  0  0  0  0  0  0  0
    3.2720    1.3450   -2.1410 H   0  0  0  0  0  0  0  0  0  0  0  0
    4.7300    0.7690   -1.2800 H   0  0  0  0  0  0  0  0  0  0  0  0
    4.1300   -1.1850   -2.4490 H   0  0  0  0  0  0  0  0  0  0  0  0
    3.2660   -1.4500   -0.9050 H   0  0  0  0  0  0  0  0  0  0  0  0
    1.9510   -0.1440   -3.3690 H   0  0  0  0  0  0  0  0  0  0  0  0
    1.8820   -1.9000   -3.0350 H   0  0  0  0  0  0  0  0  0  0  0  0
   -0.0730    0.7250   -2.8850 H   0  0  0  0  0  0  0  0  0  0  0  0
   -1.8930   -1.6300   -1.2520 H   0  0  0  0  0  0  0  0  0  0  0  0
   -3.9480   -1.2260    0.1280 H   0  0  0  0  0  0  0  0  0  0  0  0
   -2.9270    2.9300    0.4180 H   0  0  0  0  0  0  0  0  0  0  0  0
   -0.8740    2.5180   -0.9630 H   0  0  0  0  0  0  0  0  0  0  0  0
    2.2290    3.9230    1.2890 H   0  0  0  0  0  0  0  0  0  0  0  0
    1.0770    4.5990    3.4130 H   0  0  0  0  0  0  0  0  0  0  0  0
  1  2  1  0  0  0  0
  2  3  2  0  0  0  0
  3 24  1  0  0  0  0
  3  4  1  0  0  0  0
  4 25  1  0  0  0  0
  4  5  2  0  0  0  0
  5  6  1  0  0  0  0
  6 26  1  0  0  0  0
  6  7  1  0  0  0  0
  7  8  2  0  0  0  0
  7  9  1  0  0  0  0
  9 27  1  0  0  0  0
  9 28  1  0  0  0  0
  9 10  1  0  0  0  0
 10 29  1  0  0  0  0
 10 30  1  0  0  0  0
 10 11  1  0  0  0  0
 11 31  1  0  0  0  0
 11 32  1  0  0  0  0
 11 12  1  0  0  0  0
 12 13  2  0  0  0  0
 12 14  1  0  0  0  0
 14 33  1  0  0  0  0
 14 15  1  0  0  0  0
 15 16  2  0  0  0  0
 16 34  1  0  0  0  0
 16 17  1  0  0  0  0
 17 35  1  0  0  0  0
 17 18  2  0  0  0  0
 18 19  1  0  0  0  0
 18 20  1  0  0  0  0
 20 36  1  0  0  0  0
 20 21  2  0  0  0  0
 21 15  1  0  0  0  0
 21 37  1  0  0  0  0
  5 22  1  0  0  0  0
 22 38  1  0  0  0  0
 22 23  2  0  0  0  0
 23  2  1  0  0  0  0
 23 39  1  0  0  0  0
M  END
$$$$
ZINC00754547_000
  -MTS-   02131516543D 0   0.00000     0.00000     0

 35 37  0  0  0  0  0  0  0  0999 V2000
    4.1310   -2.1300   -7.5910 N   0  0  0  0  0  0  0  0  0  0  0  0
    5.1430   -1.1110   -6.6640 S   0  0  0  0  0  0  0  0  0  0  0  0
    6.4320   -1.7430   -6.7720 O   0  0  0  0  0  0  0  0  0  0  0  0
    4.8690    0.1960   -7.1910 O   0  0  0  0  0  0  0  0  0  0  0  0
    4.4810   -1.2850   -5.0120 C   0  0  0  0  0  0  0  0  0  0  0  0
    5.3370   -1.2290   -3.9060 C   0  0  0  0  0  0  0  0  0  0  0  0
    4.8360   -1.4570   -2.6220 C   0  0  0  0  0  0  0  0  0  0  0  0
    3.4840   -1.7450   -2.4360 C   0  0  0  0  0  0  0  0  0  0  0  0
    3.0550   -2.0970   -1.2060 N   0  0  0  0  0  0  0  0  0  0  0  0
    2.6080   -1.1570   -0.3620 C   0  0  0  0  0  0  0  0  0  0  0  0
    3.4940    0.0990    0.5080 S   0  0  0  0  0  0  0  0  0  0  0  0
    1.9440    0.7440    1.0150 C   0  0  0  0  0  0  0  0  0  0  0  0
    0.8630    0.0320    0.4920 C   0  0  0  0  0  0  0  0  0  0  0  0
    1.2870   -1.0900   -0.1290 N   0  0  0  0  0  0  0  0  0  0  0  0
   -0.5770    0.3940    0.5200 C   0  0  0  0  0  0  0  0  0  0  0  0
   -0.9320    1.6450    1.0450 C   0  0  0  0  0  0  0  0  0  0  0  0
   -2.2750    1.9550    1.2830 C   0  0  0  0  0  0  0  0  0  0  0  0
   -3.2690    1.0280    0.9580 C   0  0  0  0  0  0  0  0  0  0  0  0
   -4.9440    1.3580    1.3610 Cl  0  0  0  0  0  0  0  0  0  0  0  0
   -2.9260   -0.1640    0.3100 C   0  0  0  0  0  0  0  0  0  0  0  0
   -1.5820   -0.4760    0.0770 C   0  0  0  0  0  0  0  0  0  0  0  0
    2.6080   -1.6920   -3.5230 C   0  0  0  0  0  0  0  0  0  0  0  0
    3.1140   -1.5150   -4.8150 C   0  0  0  0  0  0  0  0  0  0  0  0
    4.4650   -3.0710   -7.7990 H   0  0  0  0  0  0  0  0  0  0  0  0
    3.3060   -1.7230   -8.0280 H   0  0  0  0  0  0  0  0  0  0  0  0
    6.3930   -1.0120   -4.0480 H   0  0  0  0  0  0  0  0  0  0  0  0
    5.5030   -1.4300   -1.7670 H   0  0  0  0  0  0  0  0  0  0  0  0
    2.7700   -3.0610   -1.0090 H   0  0  0  0  0  0  0  0  0  0  0  0
    1.8600    1.6070    1.6580 H   0  0  0  0  0  0  0  0  0  0  0  0
   -0.1560    2.3670    1.2820 H   0  0  0  0  0  0  0  0  0  0  0  0
   -2.5520    2.9110    1.7200 H   0  0  0  0  0  0  0  0  0  0  0  0
   -3.7150   -0.8430   -0.0020 H   0  0  0  0  0  0  0  0  0  0  0  0
   -1.3340   -1.3970   -0.4360 H   0  0  0  0  0  0  0  0  0  0  0  0
    1.5400   -1.7930   -3.3640 H   0  0  0  0  0  0  0  0  0  0  0  0
    2.4460   -1.5530   -5.6740 H   0  0  0  0  0  0  0  0  0  0  0  0
  1 24  1  0  0  0  0
  1 25  1  0  0  0  0
  1  2  1  0  0  0  0
  2  3  2  0  0  0  0
  2  4  2  0  0  0  0
  2  5  1  0  0  0  0
  5  6  2  0  0  0  0
  6 26  1  0  0  0  0
  6  7  1  0  0  0  0
  7 27  1  0  0  0  0
  7  8  2  0  0  0  0
  8  9  1  0  0  0  0
  9 28  1  0  0  0  0
  9 10  1  0  0  0  0
 10 11  1  0  0  0  0
 11 12  1  0  0  0  0
 12 29  1  0  0  0  0
 12 13  2  0  0  0  0
 13 14  1  0  0  0  0
 14 10  2  0  0  0  0
 13 15  1  0  0  0  0
 15 16  2  0  0  0  0
 16 30  1  0  0  0  0
 16 17  1  0  0  0  0
 17 31  1  0  0  0  0
 17 18  2  0  0  0  0
 18 19  1  0  0  0  0
 18 20  1  0  0  0  0
 20 32  1  0  0  0  0
 20 21  2  0  0  0  0
 21 15  1  0  0  0  0
 21 33  1  0  0  0  0
  8 22  1  0  0  0  0
 22 34  1  0  0  0  0
 22 23  2  0  0  0  0
 23  5  1  0  0  0  0
 23 35  1  0  0  0  0
M  END
$$$$
ZINC01188087_000
  -MTS-   02131516543D 0   0.00000     0.00000     0

 30 31  0  0  0  0  0  0  0  0999 V2000
   -5.2270    1.3210    1.5710 Cl  0  0  0  0  0  0  0  0  0  0  0  0
   -3.5000    1.4560    1.3290 C   0  0  0  0  0  0  0  0  0  0  0  0
   -2.7040    2.0750    2.2940 C   0  0  0  0  0  0  0  0  0  0  0  0
   -1.3310    2.2330    2.0770 C   0  0  0  0  0  0  0  0  0  0  0  0
   -0.7580    1.8170    0.8680 C   0  0  0  0  0  0  0  0  0  0  0  0
    0.7120    2.1700    0.5700 C   0  0  0  0  0  0  0  0  0  0  0  0
    1.8120    0.7330    0.5640 S   0  0  0  0  0  0  0  0  0  0  0  0
    1.1130   -0.4550    0.9940 O   0  0  0  0  0  0  0  0  0  0  0  0
    3.0890    1.0760    1.1450 O   0  0  0  0  0  0  0  0  0  0  0  0
    2.2190    0.5100   -1.1010 N   0  0  0  0  0  0  0  0  0  0  0  0
    3.3090   -0.1800   -1.4930 C   0  0  0  0  0  0  0  0  0  0  0  0
    3.1840   -1.4480   -2.0630 C   0  0  0  0  0  0  0  0  0  0  0  0
    4.3100   -2.0940   -2.5860 C   0  0  0  0  0  0  0  0  0  0  0  0
    5.5710   -1.5030   -2.4630 C   0  0  0  0  0  0  0  0  0  0  0  0
    5.7110   -0.2740   -1.8120 C   0  0  0  0  0  0  0  0  0  0  0  0
    4.5760    0.3860   -1.3270 C   0  0  0  0  0  0  0  0  0  0  0  0
   -1.5390    1.1060   -0.0510 C   0  0  0  0  0  0  0  0  0  0  0  0
   -2.9110    0.9410    0.1720 C   0  0  0  0  0  0  0  0  0  0  0  0
   -3.1620    2.4320    3.2110 H   0  0  0  0  0  0  0  0  0  0  0  0
   -0.7180    2.6860    2.8530 H   0  0  0  0  0  0  0  0  0  0  0  0
    1.0620    2.8510    1.3640 H   0  0  0  0  0  0  0  0  0  0  0  0
    0.8120    2.6910   -0.3940 H   0  0  0  0  0  0  0  0  0  0  0  0
    1.5580    0.8980   -1.7770 H   0  0  0  0  0  0  0  0  0  0  0  0
    2.2140   -1.9320   -2.0870 H   0  0  0  0  0  0  0  0  0  0  0  0
    4.2040   -3.0570   -3.0840 H   0  0  0  0  0  0  0  0  0  0  0  0
    6.4470   -2.0010   -2.8740 H   0  0  0  0  0  0  0  0  0  0  0  0
    6.6970    0.1670   -1.6860 H   0  0  0  0  0  0  0  0  0  0  0  0
    4.6720    1.3430   -0.8260 H   0  0  0  0  0  0  0  0  0  0  0  0
   -1.0910    0.6810   -0.9470 H   0  0  0  0  0  0  0  0  0  0  0  0
   -3.5290    0.4150   -0.5480 H   0  0  0  0  0  0  0  0  0  0  0  0
  1  2  1  0  0  0  0
  2  3  2  0  0  0  0
  3 19  1  0  0  0  0
  3  4  1  0  0  0  0
  4 20  1  0  0  0  0
  4  5  2  0  0  0  0
  5  6  1  0  0  0  0
  6 21  1  0  0  0  0
  6 22  1  0  0  0  0
  6  7  1  0  0  0  0
  7  8  2  0  0  0  0
  7  9  2  0  0  0  0
  7 10  1  0  0  0  0
 10 23  1  0  0  0  0
 10 11  1  0  0  0  0
 11 12  2  0  0  0  0
 12 24  1  0  0  0  0
 12 13  1  0  0  0  0
 13 25  1  0  0  0  0
 13 14  2  0  0  0  0
 14 26  1  0  0  0  0
 14 15  1  0  0  0  0
 15 27  1  0  0  0  0
 15 16  2  0  0  0  0
 16 11  1  0  0  0  0
 16 28  1  0  0  0  0
  5 17  1  0  0  0  0
 17 29  1  0  0  0  0
 17 18  2  0  0  0  0
 18  2  1  0  0  0  0
 18 30  1  0  0  0  0
M  END
$$$$
ZINC01219201_000
  -MTS-   02131516543D 0   0.00000     0.00000     0

 34 37  0  0  0  0  0  0  0  0999 V2000
    2.4780   -5.6000   -6.4800 Br  0  0  0  0  0  0  0  0  0  0  0  0
    2.6560   -4.5150   -4.9890 C   0  0  0  0  0  0  0  0  0  0  0  0
    1.6020   -3.6860   -4.5980 C   0  0  0  0  0  0  0  0  0  0  0  0
    1.7580   -2.8270   -3.5050 C   0  0  0  0  0  0  0  0  0  0  0  0
    2.9670   -2.7890   -2.8050 C   0  0  0  0  0  0  0  0  0  0  0  0
    4.0000   -3.6670   -3.1550 C   0  0  0  0  0  0  0  0  0  0  0  0
    3.8450   -4.5230   -4.2520 C   0  0  0  0  0  0  0  0  0  0  0  0
    3.1240   -1.7990   -1.7130 C   0  0  0  0  0  0  0  0  0  0  0  0
    2.0260   -1.4100   -0.9300 O   0  0  0  0  0  0  0  0  0  0  0  0
    2.6350   -0.3470   -0.2350 C   0  0  0  0  0  0  0  0  0  0  0  0
    4.0040   -0.1990   -0.4610 C   0  0  0  0  0  0  0  0  0  0  0  0
    4.3280   -1.1630   -1.4110 C   0  0  0  0  0  0  0  0  0  0  0  0
    1.8290    0.5590    0.6720 C   0  0  0  0  0  0  0  0  0  0  0  0
    2.3130    1.6250    1.0160 O   0  0  0  0  0  0  0  0  0  0  0  0
    0.6060    0.1650    1.0800 N   0  0  0  0  0  0  0  0  0  0  0  0
   -0.2310    0.9660    1.9040 C   0  0  0  0  0  0  0  0  0  0  0  0
    0.2890    1.7090    2.9720 C   0  0  0  0  0  0  0  0  0  0  0  0
   -0.5560    2.4660    3.7990 C   0  0  0  0  0  0  0  0  0  0  0  0
   -1.9350    2.5020    3.5550 C   0  0  0  0  0  0  0  0  0  0  0  0
   -2.4390    1.7880    2.4680 C   0  0  0  0  0  0  0  0  0  0  0  0
   -3.7250    1.7260    2.0820 N   0  0  0  0  0  0  0  0  0  0  0  0
   -3.8690    0.7760    0.7540 S   0  0  0  0  0  0  0  0  0  0  0  0
   -2.2710    0.4340    0.6500 N   0  0  0  0  0  0  0  0  0  0  0  0
   -1.6050    1.0400    1.6520 C   0  0  0  0  0  0  0  0  0  0  0  0
    0.6660   -3.7110   -5.1480 H   0  0  0  0  0  0  0  0  0  0  0  0
    0.9420   -2.1780   -3.2010 H   0  0  0  0  0  0  0  0  0  0  0  0
    4.9190   -3.6820   -2.5790 H   0  0  0  0  0  0  0  0  0  0  0  0
    4.6460   -5.1950   -4.5420 H   0  0  0  0  0  0  0  0  0  0  0  0
    4.6740    0.5210    0.0030 H   0  0  0  0  0  0  0  0  0  0  0  0
    5.3050   -1.3600   -1.8370 H   0  0  0  0  0  0  0  0  0  0  0  0
    0.3350   -0.7700    0.8550 H   0  0  0  0  0  0  0  0  0  0  0  0
    1.3570    1.7080    3.1620 H   0  0  0  0  0  0  0  0  0  0  0  0
   -0.1350    3.0230    4.6350 H   0  0  0  0  0  0  0  0  0  0  0  0
   -2.6180    3.0660    4.1810 H   0  0  0  0  0  0  0  0  0  0  0  0
  1  2  1  0  0  0  0
  2  3  2  0  0  0  0
  3 25  1  0  0  0  0
  3  4  1  0  0  0  0
  4 26  1  0  0  0  0
  4  5  2  0  0  0  0
  5  6  1  0  0  0  0
  6 27  1  0  0  0  0
  6  7  2  0  0  0  0
  7  2  1  0  0  0  0
  7 28  1  0  0  0  0
  5  8  1  0  0  0  0
  8  9  1  0  0  0  0
  9 10  1  0  0  0  0
 10 11  2  0  0  0  0
 11 29  1  0  0  0  0
 11 12  1  0  0  0  0
 12  8  2  0  0  0  0
 12 30  1  0  0  0  0
 10 13  1  0  0  0  0
 13 14  2  0  0  0  0
 13 15  1  0  0  0  0
 15 31  1  0  0  0  0
 15 16  1  0  0  0  0
 16 17  2  0  0  0  0
 17 32  1  0  0  0  0
 17 18  1  0  0  0  0
 18 33  1  0  0  0  0
 18 19  2  0  0  0  0
 19 34  1  0  0  0  0
 19 20  1  0  0  0  0
 20 21  2  0  0  0  0
 21 22  1  0  0  0  0
 22 23  1  0  0  0  0
 23 24  2  0  0  0  0
 24 16  1  0  0  0  0
 24 20  1  0  0  0  0
M  END
$$$$
ZINC01282703_000
  -MTS-   02131516543D 0   0.00000     0.00000     0

 36 38  0  0  0  0  0  0  0  0999 V2000
    2.4440    1.5080    7.1690 O   0  0  0  0  0  0  0  0  0  0  0  0
    3.2390    0.8450    6.3300 C   0  0  0  0  0  0  0  0  0  0  0  0
    4.2940    0.3990    6.7480 O   0  0  0  0  0  0  0  0  0  0  0  0
    2.7440    0.6860    4.9040 C   0  0  0  0  0  0  0  0  0  0  0  0
    2.5500    2.2690    4.0080 S   0  0  0  0  0  0  0  0  0  0  0  0
    1.7820    1.5610    2.5880 C   0  0  0  0  0  0  0  0  0  0  0  0
    2.5570    0.9530    1.6690 N   0  0  0  0  0  0  0  0  0  0  0  0
    2.0340    0.3740    0.5670 C   0  0  0  0  0  0  0  0  0  0  0  0
    0.6490    0.3820    0.3770 C   0  0  0  0  0  0  0  0  0  0  0  0
   -0.1790    0.9800    1.3290 C   0  0  0  0  0  0  0  0  0  0  0  0
   -1.6510    0.9460    1.1700 C   0  0  0  0  0  0  0  0  0  0  0  0
   -2.3870    2.1310    1.2530 C   0  0  0  0  0  0  0  0  0  0  0  0
   -3.7830    2.0830    1.1970 C   0  0  0  0  0  0  0  0  0  0  0  0
   -4.4360    0.8590    1.0400 C   0  0  0  0  0  0  0  0  0  0  0  0
   -5.7650    0.8100    1.0360 F   0  0  0  0  0  0  0  0  0  0  0  0
   -3.6950   -0.3140    0.8890 C   0  0  0  0  0  0  0  0  0  0  0  0
   -2.2980   -0.2720    0.9460 C   0  0  0  0  0  0  0  0  0  0  0  0
    0.3970    1.6040    2.4370 C   0  0  0  0  0  0  0  0  0  0  0  0
   -0.4020    2.2780    3.4250 C   0  0  0  0  0  0  0  0  0  0  0  0
   -1.0440    2.8150    4.2240 N   0  0  0  0  0  0  0  0  0  0  0  0
    2.9520   -0.2630   -0.4110 C   0  0  0  0  0  0  0  0  0  0  0  0
    2.3700   -1.0070   -1.9020 S   0  0  0  0  0  0  0  0  0  0  0  0
    4.0400   -1.4260   -2.2680 C   0  0  0  0  0  0  0  0  0  0  0  0
    4.9600   -0.9960   -1.3070 C   0  0  0  0  0  0  0  0  0  0  0  0
    4.3370   -0.3330   -0.2440 C   0  0  0  0  0  0  0  0  0  0  0  0
    2.8840    1.5260    8.0120 H   0  0  0  0  0  0  0  0  0  0  0  0
    1.7590    0.1990    4.9360 H   0  0  0  0  0  0  0  0  0  0  0  0
    3.4410    0.0380    4.3510 H   0  0  0  0  0  0  0  0  0  0  0  0
    0.2070   -0.0730   -0.5020 H   0  0  0  0  0  0  0  0  0  0  0  0
   -1.8740    3.0820    1.3660 H   0  0  0  0  0  0  0  0  0  0  0  0
   -4.3740    2.9880    1.2770 H   0  0  0  0  0  0  0  0  0  0  0  0
   -4.2170   -1.2510    0.7300 H   0  0  0  0  0  0  0  0  0  0  0  0
   -1.7180   -1.1820    0.8200 H   0  0  0  0  0  0  0  0  0  0  0  0
    4.3180   -1.9750   -3.1600 H   0  0  0  0  0  0  0  0  0  0  0  0
    6.0310   -1.1580   -1.3750 H   0  0  0  0  0  0  0  0  0  0  0  0
    4.8600    0.0810    0.6150 H   0  0  0  0  0  0  0  0  0  0  0  0
  1 26  1  0  0  0  0
  1  2  1  0  0  0  0
  2  3  2  0  0  0  0
  2  4  1  0  0  0  0
  4 27  1  0  0  0  0
  4 28  1  0  0  0  0
  4  5  1  0  0  0  0
  5  6  1  0  0  0  0
  6  7  1  0  0  0  0
  7  8  2  0  0  0  0
  8  9  1  0  0  0  0
  9 29  1  0  0  0  0
  9 10  2  0  0  0  0
 10 11  1  0  0  0  0
 11 12  2  0  0  0  0
 12 30  1  0  0  0  0
 12 13  1  0  0  0  0
 13 31  1  0  0  0  0
 13 14  2  0  0  0  0
 14 15  1  0  0  0  0
 14 16  1  0  0  0  0
 16 32  1  0  0  0  0
 16 17  2  0  0  0  0
 17 11  1  0  0  0  0
 17 33  1  0  0  0  0
 10 18  1  0  0  0  0
 18  6  2  0  0  0  0
 18 19  1  0  0  0  0
 19 20  3  0  0  0  0
  8 21  1  0  0  0  0
 21 22  1  0  0  0  0
 22 23  1  0  0  0  0
 23 34  1  0  0  0  0
 23 24  2  0  0  0  0
 24 35  1  0  0  0  0
 24 25  1  0  0  0  0
 25 21  2  0  0  0  0
 25 36  1  0  0  0  0
M  END
$$$$
ZINC01730103_000
  -MTS-   02131516543D 0   0.00000     0.00000     0

 32 32  0  0  1  0  0  0  0  0999 V2000
    0.6520    2.5040    0.4000 C   0  0  0  0  0  0  0  0  0  0  0  0
    0.9790    1.0940   -0.1810 C   0  0  0  0  0  0  0  0  0  0  0  0
   -0.3210    0.2350   -0.0710 C   0  0  0  0  0  0  0  0  0  0  0  0
    1.4270    1.2530   -1.6640 C   0  0  0  0  0  0  0  0  0  0  0  0
    1.9400   -0.0750   -2.2850 C   0  0  0  0  0  0  0  0  0  0  0  0
    3.1140   -0.7240   -1.4860 C   0  0  0  0  0  0  0  0  0  0  0  0
    3.3820   -2.1350   -2.1030 C   0  0  0  0  0  0  0  0  0  0  0  0
    4.4240    0.1080   -1.6540 C   0  0  0  0  0  0  0  0  0  0  0  0
    2.7050   -0.8660    0.0200 C   0  0  2  0  0  0  0  0  0  0  0  0
    3.8290   -1.2330    0.8560 O   0  0  0  0  0  0  0  0  0  0  0  0
    2.1440    0.4580    0.6360 C   0  0  1  0  0  0  0  0  0  0  0  0
    3.2070    1.4100    0.8410 O   0  0  0  0  0  0  0  0  0  0  0  0
    1.5140    3.1840    0.3240 H   0  0  0  0  0  0  0  0  0  0  0  0
    0.3710    2.4300    1.4620 H   0  0  0  0  0  0  0  0  0  0  0  0
   -0.1850    2.9640   -0.1470 H   0  0  0  0  0  0  0  0  0  0  0  0
   -0.1920   -0.7970   -0.4190 H   0  0  0  0  0  0  0  0  0  0  0  0
   -0.6590    0.1870    0.9760 H   0  0  0  0  0  0  0  0  0  0  0  0
   -1.1290    0.6880   -0.6650 H   0  0  0  0  0  0  0  0  0  0  0  0
    2.2200    2.0120   -1.7320 H   0  0  0  0  0  0  0  0  0  0  0  0
    0.5790    1.6230   -2.2640 H   0  0  0  0  0  0  0  0  0  0  0  0
    1.1010   -0.7840   -2.3520 H   0  0  0  0  0  0  0  0  0  0  0  0
    2.2660    0.1260   -3.3180 H   0  0  0  0  0  0  0  0  0  0  0  0
    2.5130   -2.7980   -1.9690 H   0  0  0  0  0  0  0  0  0  0  0  0
    4.2550   -2.6230   -1.6450 H   0  0  0  0  0  0  0  0  0  0  0  0
    3.5780   -2.0520   -3.1830 H   0  0  0  0  0  0  0  0  0  0  0  0
    4.3340    1.1380   -1.2930 H   0  0  0  0  0  0  0  0  0  0  0  0
    5.2550   -0.3650   -1.1090 H   0  0  0  0  0  0  0  0  0  0  0  0
    4.7070    0.1580   -2.7170 H   0  0  0  0  0  0  0  0  0  0  0  0
    1.9320   -1.6450    0.1190 H   0  0  0  0  0  0  0  0  0  0  0  0
    3.6810   -1.0890    1.7860 H   0  0  0  0  0  0  0  0  0  0  0  0
    1.7560    0.2180    1.6430 H   0  0  0  0  0  0  0  0  0  0  0  0
    3.7510    1.1050    1.5670 H   0  0  0  0  0  0  0  0  0  0  0  0
  1 13  1  0  0  0  0
  1 14  1  0  0  0  0
  1 15  1  0  0  0  0
  1  2  1  0  0  0  0
  2  3  1  0  0  0  0
  3 16  1  0  0  0  0
  3 17  1  0  0  0  0
  3 18  1  0  0  0  0
  2  4  1  0  0  0  0
  4 19  1  0  0  0  0
  4 20  1  0  0  0  0
  4  5  1  0  0  0  0
  5 21  1  0  0  0  0
  5 22  1  0  0  0  0
  5  6  1  0  0  0  0
  6  7  1  0  0  0  0
  7 23  1  0  0  0  0
  7 24  1  0  0  0  0
  7 25  1  0  0  0  0
  6  8  1  0  0  0  0
  8 26  1  0  0  0  0
  8 27  1  0  0  0  0
  8 28  1  0  0  0  0
  6  9  1  0  0  0  0
  9 29  1  0  0  0  0
  9 10  1  0  0  0  0
 10 30  1  0  0  0  0
  9 11  1  0  0  0  0
 11  2  1  0  0  0  0
 11 31  1  0  0  0  0
 11 12  1  0  0  0  0
 12 32  1  0  0  0  0
M  END
$$$$
ZINC01757637_000
  -MTS-   02131516543D 0   0.00000     0.00000     0

 23 24  0  0  0  0  0  0  0  0999 V2000
   -1.3380    2.2060    1.2360 C   0  0  0  0  0  0  0  0  0  0  0  0
   -0.8140    0.8840    1.8510 C   0  0  0  0  0  0  0  0  0  0  0  0
    0.0510    0.2110    0.8770 N   0  0  0  0  0  0  0  0  0  0  0  0
   -0.5230   -0.6490    0.0100 C   0  0  0  0  0  0  0  0  0  0  0  0
   -1.7210   -0.8630    0.0360 O   0  0  0  0  0  0  0  0  0  0  0  0
    0.1860   -1.3000   -0.9180 O   0  0  0  0  0  0  0  0  0  0  0  0
    1.5600   -1.1100   -1.0350 C   0  0  0  0  0  0  0  0  0  0  0  0
    2.2690   -1.8210   -2.0060 C   0  0  0  0  0  0  0  0  0  0  0  0
    3.6490   -1.6400   -2.1400 C   0  0  0  0  0  0  0  0  0  0  0  0
    4.3200   -0.7440   -1.3010 C   0  0  0  0  0  0  0  0  0  0  0  0
    3.6110   -0.0330   -0.3270 C   0  0  0  0  0  0  0  0  0  0  0  0
    2.2300   -0.2200   -0.1970 C   0  0  0  0  0  0  0  0  0  0  0  0
    1.3710    0.4930    0.8200 C   0  0  0  0  0  0  0  0  0  0  0  0
    2.0960    1.6430    1.8640 S   0  0  0  0  0  0  0  0  0  0  0  0
   -1.9940    2.7290    1.9500 H   0  0  0  0  0  0  0  0  0  0  0  0
   -1.9110    1.9930    0.3200 H   0  0  0  0  0  0  0  0  0  0  0  0
   -0.4980    2.8680    0.9780 H   0  0  0  0  0  0  0  0  0  0  0  0
   -0.2920    1.0940    2.7970 H   0  0  0  0  0  0  0  0  0  0  0  0
   -1.6780    0.2610    2.1380 H   0  0  0  0  0  0  0  0  0  0  0  0
    1.7380   -2.5120   -2.6520 H   0  0  0  0  0  0  0  0  0  0  0  0
    4.2000   -2.1930   -2.8960 H   0  0  0  0  0  0  0  0  0  0  0  0
    5.3920   -0.6020   -1.4060 H   0  0  0  0  0  0  0  0  0  0  0  0
    4.1390    0.6600    0.3210 H   0  0  0  0  0  0  0  0  0  0  0  0
  1 15  1  0  0  0  0
  1 16  1  0  0  0  0
  1 17  1  0  0  0  0
  1  2  1  0  0  0  0
  2 18  1  0  0  0  0
  2 19  1  0  0  0  0
  2  3  1  0  0  0  0
  3  4  1  0  0  0  0
  4  5  2  0  0  0  0
  4  6  1  0  0  0  0
  6  7  1  0  0  0  0
  7  8  1  0  0  0  0
  8 20  1  0  0  0  0
  8  9  2  0  0  0  0
  9 21  1  0  0  0  0
  9 10  1  0  0  0  0
 10 22  1  0  0  0  0
 10 11  2  0  0  0  0
 11 23  1  0  0  0  0
 11 12  1  0  0  0  0
 12  7  2  0  0  0  0
 12 13  1  0  0  0  0
 13  3  1  0  0  0  0
 13 14  2  0  0  0  0
M  END
$$$$
ZINC01769585_000
  -MTS-   02131516543D 0   0.00000     0.00000     0

 27 28  0  0  0  0  0  0  0  0999 V2000
    0.1340    2.7000    3.2840 C   0  0  0  0  0  0  0  0  0  0  0  0
   -0.3560    1.4400    2.8010 O   0  0  0  0  0  0  0  0  0  0  0  0
   -1.5870    1.3500    2.1410 C   0  0  0  0  0  0  0  0  0  0  0  0
   -2.7540    1.9190    2.6660 C   0  0  0  0  0  0  0  0  0  0  0  0
   -3.9600    1.8270    1.9630 C   0  0  0  0  0  0  0  0  0  0  0  0
   -4.0040    1.1750    0.7270 C   0  0  0  0  0  0  0  0  0  0  0  0
   -2.8470    0.5890    0.2080 C   0  0  0  0  0  0  0  0  0  0  0  0
   -1.6430    0.6790    0.9160 C   0  0  0  0  0  0  0  0  0  0  0  0
   -0.4060    0.0680    0.3750 C   0  0  0  0  0  0  0  0  0  0  0  0
   -0.4710   -1.1630   -0.2960 C   0  0  0  0  0  0  0  0  0  0  0  0
    0.6460   -1.7510   -0.7830 N   0  0  0  0  0  0  0  0  0  0  0  0
    1.8240   -1.1140   -0.6580 C   0  0  0  0  0  0  0  0  0  0  0  0
    2.8600   -1.7920   -1.1990 N   0  0  0  0  0  0  0  0  0  0  0  0
    1.8980    0.1330   -0.0160 C   0  0  0  0  0  0  0  0  0  0  0  0
    0.7860    0.6900    0.5280 N   0  0  0  0  0  0  0  0  0  0  0  0
    3.1880    0.7670    0.0260 C   0  0  0  0  0  0  0  0  0  0  0  0
    4.2420    1.2520    0.0420 N   0  0  0  0  0  0  0  0  0  0  0  0
    1.0080    2.4980    3.9200 H   0  0  0  0  0  0  0  0  0  0  0  0
    0.4580    3.3460    2.4570 H   0  0  0  0  0  0  0  0  0  0  0  0
   -0.6300    3.2130    3.8880 H   0  0  0  0  0  0  0  0  0  0  0  0
   -2.7450    2.4410    3.6140 H   0  0  0  0  0  0  0  0  0  0  0  0
   -4.8660    2.2630    2.3770 H   0  0  0  0  0  0  0  0  0  0  0  0
   -4.9370    1.1230    0.1720 H   0  0  0  0  0  0  0  0  0  0  0  0
   -2.8840    0.0620   -0.7420 H   0  0  0  0  0  0  0  0  0  0  0  0
   -1.4290   -1.6520   -0.4260 H   0  0  0  0  0  0  0  0  0  0  0  0
    2.6550   -2.6980   -1.6410 H   0  0  0  0  0  0  0  0  0  0  0  0
    3.8280   -1.4410   -1.1850 H   0  0  0  0  0  0  0  0  0  0  0  0
  1 18  1  0  0  0  0
  1 19  1  0  0  0  0
  1 20  1  0  0  0  0
  1  2  1  0  0  0  0
  2  3  1  0  0  0  0
  3  4  2  0  0  0  0
  4 21  1  0  0  0  0
  4  5  1  0  0  0  0
  5 22  1  0  0  0  0
  5  6  2  0  0  0  0
  6 23  1  0  0  0  0
  6  7  1  0  0  0  0
  7 24  1  0  0  0  0
  7  8  2  0  0  0  0
  8  3  1  0  0  0  0
  8  9  1  0  0  0  0
  9 10  2  0  0  0  0
 10 25  1  0  0  0  0
 10 11  1  0  0  0  0
 11 12  2  0  0  0  0
 12 13  1  0  0  0  0
 13 26  1  0  0  0  0
 13 27  1  0  0  0  0
 12 14  1  0  0  0  0
 14 15  2  0  0  0  0
 15  9  1  0  0  0  0
 14 16  1  0  0  0  0
 16 17  3  0  0  0  0
M  END
$$$$
ZINC02151093_000
  -MTS-   02131516543D 0   0.00000     0.00000     0

 53 56  0  0  1  0  0  0  0  0999 V2000
   -0.6890    9.9460    9.8410 C   0  0  0  0  0  0  0  0  0  0  0  0
    0.1470    9.3690    8.8280 O   0  0  0  0  0  0  0  0  0  0  0  0
   -0.3470    8.4710    7.8740 C   0  0  0  0  0  0  0  0  0  0  0  0
    0.1890    7.1830    7.8360 C   0  0  0  0  0  0  0  0  0  0  0  0
   -0.2790    6.2420    6.9130 C   0  0  0  0  0  0  0  0  0  0  0  0
   -1.2540    6.6100    5.9880 C   0  0  0  0  0  0  0  0  0  0  0  0
   -1.8010    7.8940    6.0160 C   0  0  0  0  0  0  0  0  0  0  0  0
   -1.3550    8.8200    6.9650 C   0  0  0  0  0  0  0  0  0  0  0  0
   -1.6820    5.6730    5.0210 N   0  0  0  0  0  0  0  0  0  0  0  0
   -2.9040    5.1450    4.9810 C   0  0  0  0  0  0  0  0  0  0  0  0
   -3.7730    5.3110    5.8160 O   0  0  0  0  0  0  0  0  0  0  0  0
   -3.0990    4.3360    3.7330 C   0  0  0  0  0  0  0  0  0  0  0  0
   -1.6320    4.1200    3.2930 C   0  0  1  0  0  0  0  0  0  0  0  0
   -1.0140    2.5590    4.0200 S   0  0  0  0  0  0  0  0  0  0  0  0
   -1.2030    1.5540    2.5850 C   0  0  0  0  0  0  0  0  0  0  0  0
   -2.4490    1.3270    2.1340 N   0  0  0  0  0  0  0  0  0  0  0  0
   -2.6530    0.5350    1.0720 C   0  0  0  0  0  0  0  0  0  0  0  0
   -3.9480    0.3010    0.8120 N   0  0  0  0  0  0  0  0  0  0  0  0
   -1.5900    0.0160    0.3320 C   0  0  0  0  0  0  0  0  0  0  0  0
   -1.8760   -0.7840   -0.8240 C   0  0  0  0  0  0  0  0  0  0  0  0
   -2.1370   -1.4320   -1.7490 N   0  0  0  0  0  0  0  0  0  0  0  0
   -0.2860    0.2960    0.7500 C   0  0  0  0  0  0  0  0  0  0  0  0
    0.8760   -0.1660   -0.0440 C   0  0  0  0  0  0  0  0  0  0  0  0
    1.8600    0.7530   -0.4170 C   0  0  0  0  0  0  0  0  0  0  0  0
    2.9720    0.3230   -1.1460 C   0  0  0  0  0  0  0  0  0  0  0  0
    3.0990   -1.0220   -1.5130 C   0  0  0  0  0  0  0  0  0  0  0  0
    4.3160   -1.4910   -2.3220 C   0  0  0  0  0  0  0  0  0  0  0  0
    2.1080   -1.9360   -1.1380 C   0  0  0  0  0  0  0  0  0  0  0  0
    0.9940   -1.5100   -0.4070 C   0  0  0  0  0  0  0  0  0  0  0  0
   -0.0910    1.0240    1.9280 C   0  0  0  0  0  0  0  0  0  0  0  0
    1.2210    1.2320    2.4770 C   0  0  0  0  0  0  0  0  0  0  0  0
    2.2760    1.3930    2.9230 N   0  0  0  0  0  0  0  0  0  0  0  0
   -0.9260    5.2360    4.0170 C   0  0  0  0  0  0  0  0  0  0  0  0
    0.1790    5.6520    3.7170 O   0  0  0  0  0  0  0  0  0  0  0  0
   -0.0500   10.5850   10.4680 H   0  0  0  0  0  0  0  0  0  0  0  0
   -1.4800   10.5730    9.3960 H   0  0  0  0  0  0  0  0  0  0  0  0
   -1.1320    9.1620   10.4800 H   0  0  0  0  0  0  0  0  0  0  0  0
    0.9750    6.9270    8.5390 H   0  0  0  0  0  0  0  0  0  0  0  0
    0.1130    5.2290    6.9080 H   0  0  0  0  0  0  0  0  0  0  0  0
   -2.5710    8.1640    5.3020 H   0  0  0  0  0  0  0  0  0  0  0  0
   -1.8060    9.8030    6.9790 H   0  0  0  0  0  0  0  0  0  0  0  0
   -3.6440    4.9310    2.9850 H   0  0  0  0  0  0  0  0  0  0  0  0
   -3.6540    3.4060    3.9220 H   0  0  0  0  0  0  0  0  0  0  0  0
   -1.4910    4.1860    2.2010 H   0  0  0  0  0  0  0  0  0  0  0  0
   -4.6470    0.7010    1.4560 H   0  0  0  0  0  0  0  0  0  0  0  0
   -4.2600   -0.2610    0.0110 H   0  0  0  0  0  0  0  0  0  0  0  0
    1.7670    1.7990   -0.1380 H   0  0  0  0  0  0  0  0  0  0  0  0
    3.7380    1.0420   -1.4270 H   0  0  0  0  0  0  0  0  0  0  0  0
    5.0970   -1.8200   -1.6210 H   0  0  0  0  0  0  0  0  0  0  0  0
    4.7140   -0.6760   -2.9450 H   0  0  0  0  0  0  0  0  0  0  0  0
    4.0450   -2.3300   -2.9800 H   0  0  0  0  0  0  0  0  0  0  0  0
    2.1970   -2.9830   -1.4120 H   0  0  0  0  0  0  0  0  0  0  0  0
    0.2290   -2.2230   -0.1210 H   0  0  0  0  0  0  0  0  0  0  0  0
  1 35  1  0  0  0  0
  1 36  1  0  0  0  0
  1 37  1  0  0  0  0
  1  2  1  0  0  0  0
  2  3  1  0  0  0  0
  3  4  2  0  0  0  0
  4 38  1  0  0  0  0
  4  5  1  0  0  0  0
  5 39  1  0  0  0  0
  5  6  2  0  0  0  0
  6  7  1  0  0  0  0
  7 40  1  0  0  0  0
  7  8  2  0  0  0  0
  8  3  1  0  0  0  0
  8 41  1  0  0  0  0
  6  9  1  0  0  0  0
  9 10  1  0  0  0  0
 10 11  2  0  0  0  0
 10 12  1  0  0  0  0
 12 42  1  0  0  0  0
 12 43  1  0  0  0  0
 12 13  1  0  0  0  0
 13 44  1  0  0  0  0
 13 14  1  0  0  0  0
 14 15  1  0  0  0  0
 15 16  1  0  0  0  0
 16 17  2  0  0  0  0
 17 18  1  0  0  0  0
 18 45  1  0  0  0  0
 18 46  1  0  0  0  0
 17 19  1  0  0  0  0
 19 20  1  0  0  0  0
 20 21  3  0  0  0  0
 19 22  2  0  0  0  0
 22 23  1  0  0  0  0
 23 24  2  0  0  0  0
 24 47  1  0  0  0  0
 24 25  1  0  0  0  0
 25 48  1  0  0  0  0
 25 26  2  0  0  0  0
 26 27  1  0  0  0  0
 27 49  1  0  0  0  0
 27 50  1  0  0  0  0
 27 51  1  0  0  0  0
 26 28  1  0  0  0  0
 28 52  1  0  0  0  0
 28 29  2  0  0  0  0
 29 23  1  0  0  0  0
 29 53  1  0  0  0  0
 22 30  1  0  0  0  0
 30 15  2  0  0  0  0
 30 31  1  0  0  0  0
 31 32  3  0  0  0  0
 13 33  1  0  0  0  0
 33  9  1  0  0  0  0
 33 34  2  0  0  0  0
M  END
$$$$
ZINC02214355_000
  -MTS-   02131516543D 0   0.00000     0.00000     0

 36 39  0  0  0  0  0  0  0  0999 V2000
   -2.9930   -1.3280   -0.1690 C   0  0  0  0  0  0  0  0  0  0  0  0
   -1.5870   -0.7370   -0.0840 C   0  0  0  0  0  0  0  0  0  0  0  0
   -0.5220   -1.2450   -0.7410 N   0  0  0  0  0  0  0  0  0  0  0  0
    0.5040   -0.4630   -0.3990 N   0  0  0  0  0  0  0  0  0  0  0  0
    1.7750   -0.6040   -0.8120 C   0  0  0  0  0  0  0  0  0  0  0  0
    2.1480   -1.7540   -1.7460 C   0  0  0  0  0  0  0  0  0  0  0  0
    3.6530   -2.0990   -1.5970 C   0  0  0  0  0  0  0  0  0  0  0  0
    4.5210   -0.8330   -1.8190 C   0  0  0  0  0  0  0  0  0  0  0  0
    4.1490    0.2190   -0.8070 C   0  0  0  0  0  0  0  0  0  0  0  0
    4.9900    0.9830   -0.3590 O   0  0  0  0  0  0  0  0  0  0  0  0
    2.7130    0.3270   -0.3530 C   0  0  0  0  0  0  0  0  0  0  0  0
    2.3150    1.3460    0.5220 C   0  0  0  0  0  0  0  0  0  0  0  0
    1.0270    1.4460    0.9180 N   0  0  0  0  0  0  0  0  0  0  0  0
    0.1520    0.5300    0.4410 C   0  0  0  0  0  0  0  0  0  0  0  0
   -1.2090    0.3760    0.6670 C   0  0  0  0  0  0  0  0  0  0  0  0
   -2.0750    1.2140    1.5250 C   0  0  0  0  0  0  0  0  0  0  0  0
   -3.3490    1.5830    1.0840 C   0  0  0  0  0  0  0  0  0  0  0  0
   -4.1670    2.3720    1.9000 C   0  0  0  0  0  0  0  0  0  0  0  0
   -3.7090    2.7900    3.1520 C   0  0  0  0  0  0  0  0  0  0  0  0
   -4.7330    3.7790    4.1720 Cl  0  0  0  0  0  0  0  0  0  0  0  0
   -2.4350    2.4200    3.5920 C   0  0  0  0  0  0  0  0  0  0  0  0
   -1.6160    1.6320    2.7760 C   0  0  0  0  0  0  0  0  0  0  0  0
   -3.5610   -0.7980   -0.9480 H   0  0  0  0  0  0  0  0  0  0  0  0
   -3.5080   -1.2180    0.7970 H   0  0  0  0  0  0  0  0  0  0  0  0
   -2.9310   -2.3960   -0.4260 H   0  0  0  0  0  0  0  0  0  0  0  0
    1.5410   -2.6440   -1.5130 H   0  0  0  0  0  0  0  0  0  0  0  0
    1.9290   -1.4380   -2.7770 H   0  0  0  0  0  0  0  0  0  0  0  0
    3.8410   -2.4940   -0.5850 H   0  0  0  0  0  0  0  0  0  0  0  0
    3.9290   -2.8760   -2.3290 H   0  0  0  0  0  0  0  0  0  0  0  0
    4.3510   -0.4280   -2.8290 H   0  0  0  0  0  0  0  0  0  0  0  0
    5.5880   -1.0920   -1.7220 H   0  0  0  0  0  0  0  0  0  0  0  0
    3.0420    2.0640    0.8870 H   0  0  0  0  0  0  0  0  0  0  0  0
   -3.6890    1.2500    0.1070 H   0  0  0  0  0  0  0  0  0  0  0  0
   -5.1570    2.6640    1.5670 H   0  0  0  0  0  0  0  0  0  0  0  0
   -2.0880    2.7490    4.5660 H   0  0  0  0  0  0  0  0  0  0  0  0
   -0.6220    1.3390    3.1020 H   0  0  0  0  0  0  0  0  0  0  0  0
  1 23  1  0  0  0  0
  1 24  1  0  0  0  0
  1 25  1  0  0  0  0
  1  2  1  0  0  0  0
  2  3  2  0  0  0  0
  3  4  1  0  0  0  0
  4  5  1  0  0  0  0
  5  6  1  0  0  0  0
  6 26  1  0  0  0  0
  6 27  1  0  0  0  0
  6  7  1  0  0  0  0
  7 28  1  0  0  0  0
  7 29  1  0  0  0  0
  7  8  1  0  0  0  0
  8 30  1  0  0  0  0
  8 31  1  0  0  0  0
  8  9  1  0  0  0  0
  9 10  2  0  0  0  0
  9 11  1  0  0  0  0
 11  5  2  0  0  0  0
 11 12  1  0  0  0  0
 12 32  1  0  0  0  0
 12 13  2  0  0  0  0
 13 14  1  0  0  0  0
 14  4  1  0  0  0  0
 14 15  2  0  0  0  0
 15  2  1  0  0  0  0
 15 16  1  0  0  0  0
 16 17  2  0  0  0  0
 17 33  1  0  0  0  0
 17 18  1  0  0  0  0
 18 34  1  0  0  0  0
 18 19  2  0  0  0  0
 19 20  1  0  0  0  0
 19 21  1  0  0  0  0
 21 35  1  0  0  0  0
 21 22  2  0  0  0  0
 22 16  1  0  0  0  0
 22 36  1  0  0  0  0
M  END
$$$$
ZINC02474435_000
  -MTS-   02131516543D 0   0.00000     0.00000     0

 43 46  0  0  0  0  0  0  0  0999 V2000
    8.1920   -1.5460   -1.9000 O   0  0  0  0  0  0  0  0  0  0  0  0
    7.0490   -1.7050   -2.5610 C   0  0  0  0  0  0  0  0  0  0  0  0
    7.0950   -2.1720   -3.6870 O   0  0  0  0  0  0  0  0  0  0  0  0
    5.7270   -1.3150   -1.9290 C   0  0  0  0  0  0  0  0  0  0  0  0
    5.6810   -0.8260   -0.6170 C   0  0  0  0  0  0  0  0  0  0  0  0
    4.4590   -0.4700   -0.0370 C   0  0  0  0  0  0  0  0  0  0  0  0
    3.2790   -0.5770   -0.7770 C   0  0  0  0  0  0  0  0  0  0  0  0
    3.3150   -1.0760   -2.0810 C   0  0  0  0  0  0  0  0  0  0  0  0
    4.5360   -1.4440   -2.6560 C   0  0  0  0  0  0  0  0  0  0  0  0
    2.0490   -0.1670   -0.2120 N   0  0  0  0  0  0  0  0  0  0  0  0
    0.8700   -0.7710   -0.4110 C   0  0  0  0  0  0  0  0  0  0  0  0
    0.6780   -1.7590   -1.0970 O   0  0  0  0  0  0  0  0  0  0  0  0
   -0.2200   -0.0550    0.3440 C   0  0  0  0  0  0  0  0  0  0  0  0
   -1.5930   -0.2710    0.4510 C   0  0  0  0  0  0  0  0  0  0  0  0
   -2.3210    0.6350    1.2320 C   0  0  0  0  0  0  0  0  0  0  0  0
   -1.6900    1.6870    1.9190 C   0  0  0  0  0  0  0  0  0  0  0  0
   -0.3040    1.8780    1.8130 C   0  0  0  0  0  0  0  0  0  0  0  0
    0.4070    0.9910    1.0020 C   0  0  0  0  0  0  0  0  0  0  0  0
    1.8630    0.8760    0.6130 C   0  0  0  0  0  0  0  0  0  0  0  0
    2.7220    1.6390    1.0150 O   0  0  0  0  0  0  0  0  0  0  0  0
   -2.5590    2.5890    2.7670 C   0  0  0  0  0  0  0  0  0  0  0  0
   -2.3570    2.6870    3.9660 O   0  0  0  0  0  0  0  0  0  0  0  0
   -3.6360    3.4150    2.0990 C   0  0  0  0  0  0  0  0  0  0  0  0
   -4.8400    2.8420    1.6780 C   0  0  0  0  0  0  0  0  0  0  0  0
   -5.7440    3.5940    0.9210 C   0  0  0  0  0  0  0  0  0  0  0  0
   -5.4620    4.9250    0.5750 C   0  0  0  0  0  0  0  0  0  0  0  0
   -4.3060    5.5220    1.1010 C   0  0  0  0  0  0  0  0  0  0  0  0
   -3.4160    4.7790    1.8830 C   0  0  0  0  0  0  0  0  0  0  0  0
   -6.2830    5.6200   -0.2510 N   0  3  0  0  0  0  0  0  0  0  0  0
   -5.9310    6.9120   -0.6850 O   0  5  0  0  0  0  0  0  0  0  0  0
   -7.3140    5.1380   -0.6460 O   0  0  0  0  0  0  0  0  0  0  0  0
    8.8900   -1.8440   -2.4710 H   0  0  0  0  0  0  0  0  0  0  0  0
    6.6020   -0.7210   -0.0500 H   0  0  0  0  0  0  0  0  0  0  0  0
    4.4180   -0.1050    0.9840 H   0  0  0  0  0  0  0  0  0  0  0  0
    2.3910   -1.1710   -2.6410 H   0  0  0  0  0  0  0  0  0  0  0  0
    4.5620   -1.8290   -3.6720 H   0  0  0  0  0  0  0  0  0  0  0  0
   -2.0650   -1.1080   -0.0560 H   0  0  0  0  0  0  0  0  0  0  0  0
   -3.3990    0.5240    1.3100 H   0  0  0  0  0  0  0  0  0  0  0  0
    0.2080    2.6830    2.3300 H   0  0  0  0  0  0  0  0  0  0  0  0
   -5.0740    1.8150    1.9410 H   0  0  0  0  0  0  0  0  0  0  0  0
   -6.6740    3.1300    0.6000 H   0  0  0  0  0  0  0  0  0  0  0  0
   -4.0890    6.5710    0.9030 H   0  0  0  0  0  0  0  0  0  0  0  0
   -2.5430    5.2580    2.3210 H   0  0  0  0  0  0  0  0  0  0  0  0
  1 32  1  0  0  0  0
  1  2  1  0  0  0  0
  2  3  2  0  0  0  0
  2  4  1  0  0  0  0
  4  5  2  0  0  0  0
  5 33  1  0  0  0  0
  5  6  1  0  0  0  0
  6 34  1  0  0  0  0
  6  7  2  0  0  0  0
  7  8  1  0  0  0  0
  8 35  1  0  0  0  0
  8  9  2  0  0  0  0
  9  4  1  0  0  0  0
  9 36  1  0  0  0  0
  7 10  1  0  0  0  0
 10 11  1  0  0  0  0
 11 12  2  0  0  0  0
 11 13  1  0  0  0  0
 13 14  2  0  0  0  0
 14 37  1  0  0  0  0
 14 15  1  0  0  0  0
 15 38  1  0  0  0  0
 15 16  2  0  0  0  0
 16 17  1  0  0  0  0
 17 39  1  0  0  0  0
 17 18  2  0  0  0  0
 18 13  1  0  0  0  0
 18 19  1  0  0  0  0
 19 10  1  0  0  0  0
 19 20  2  0  0  0  0
 16 21  1  0  0  0  0
 21 22  2  0  0  0  0
 21 23  1  0  0  0  0
 23 24  2  0  0  0  0
 24 40  1  0  0  0  0
 24 25  1  0  0  0  0
 25 41  1  0  0  0  0
 25 26  2  0  0  0  0
 26 27  1  0  0  0  0
 27 42  1  0  0  0  0
 27 28  2  0  0  0  0
 28 23  1  0  0  0  0
 28 43  1  0  0  0  0
 26 29  1  0  0  0  0
 29 30  1  0  0  0  0
 29 31  2  0  0  0  0
M  CHG  2  29   1  30  -1
M  END
$$$$
ZINC02538317_000
  -MTS-   02131516543D 0   0.00000     0.00000     0

 35 35  0  0  0  0  0  0  0  0999 V2000
    1.0640   -0.4810   -2.1290 C   0  0  0  0  0  0  0  0  0  0  0  0
    2.3710   -0.0250   -1.4710 C   0  0  0  0  0  0  0  0  0  0  0  0
    2.5090    0.9620   -0.5350 N   0  0  0  0  0  0  0  0  0  0  0  0
    1.4520    1.7770    0.0520 C   0  0  0  0  0  0  0  0  0  0  0  0
    0.9420    1.0680    1.3280 C   0  0  0  0  0  0  0  0  0  0  0  0
   -0.3500    0.3520    1.0430 C   0  0  0  0  0  0  0  0  0  0  0  0
   -0.3340   -0.6890    0.4140 O   0  0  0  0  0  0  0  0  0  0  0  0
   -1.5120    0.8610    1.4890 N   0  0  0  0  0  0  0  0  0  0  0  0
   -2.7460    0.1400    1.2040 C   0  0  0  0  0  0  0  0  0  0  0  0
   -3.9290    0.6570    2.0620 C   0  0  0  0  0  0  0  0  0  0  0  0
   -4.1230    2.1830    1.8760 C   0  0  0  0  0  0  0  0  0  0  0  0
   -3.0620    2.9150    2.5980 N   0  0  0  0  0  0  0  0  0  0  0  0
    3.9140    1.1040   -0.1980 N   0  0  0  0  0  0  0  0  0  0  0  0
    4.5560    0.1790   -0.9440 C   0  0  0  0  0  0  0  0  0  0  0  0
    3.6460   -0.5400   -1.7200 C   0  0  0  0  0  0  0  0  0  0  0  0
    3.9940   -1.5510   -2.5460 N   0  3  0  0  0  0  0  0  0  0  0  0
    5.3510   -1.8900   -2.6840 O   0  5  0  0  0  0  0  0  0  0  0  0
    3.1660   -2.1780   -3.1530 O   0  0  0  0  0  0  0  0  0  0  0  0
    0.8370   -1.5050   -1.7950 H   0  0  0  0  0  0  0  0  0  0  0  0
    1.1900   -0.4760   -3.2220 H   0  0  0  0  0  0  0  0  0  0  0  0
    0.2140    0.1680   -1.8800 H   0  0  0  0  0  0  0  0  0  0  0  0
    0.6500    1.9520   -0.6800 H   0  0  0  0  0  0  0  0  0  0  0  0
    1.8850    2.7540    0.3210 H   0  0  0  0  0  0  0  0  0  0  0  0
    0.7840    1.8140    2.1230 H   0  0  0  0  0  0  0  0  0  0  0  0
    1.6820    0.3330    1.6790 H   0  0  0  0  0  0  0  0  0  0  0  0
   -1.5390    1.7170    2.0010 H   0  0  0  0  0  0  0  0  0  0  0  0
   -2.9980    0.2560    0.1370 H   0  0  0  0  0  0  0  0  0  0  0  0
   -2.5980   -0.9320    1.4140 H   0  0  0  0  0  0  0  0  0  0  0  0
   -4.8510    0.1300    1.7660 H   0  0  0  0  0  0  0  0  0  0  0  0
   -3.7330    0.4440    3.1260 H   0  0  0  0  0  0  0  0  0  0  0  0
   -4.0560    2.4300    0.8040 H   0  0  0  0  0  0  0  0  0  0  0  0
   -5.1170    2.4890    2.2440 H   0  0  0  0  0  0  0  0  0  0  0  0
   -3.1380    3.9790    2.4120 H   0  0  0  0  0  0  0  0  0  0  0  0
   -3.1260    2.7350    3.6630 H   0  0  0  0  0  0  0  0  0  0  0  0
    5.6320    0.0230   -0.9350 H   0  0  0  0  0  0  0  0  0  0  0  0
  1 19  1  0  0  0  0
  1 20  1  0  0  0  0
  1 21  1  0  0  0  0
  1  2  1  0  0  0  0
  2  3  1  0  0  0  0
  3  4  1  0  0  0  0
  4 22  1  0  0  0  0
  4 23  1  0  0  0  0
  4  5  1  0  0  0  0
  5 24  1  0  0  0  0
  5 25  1  0  0  0  0
  5  6  1  0  0  0  0
  6  7  2  0  0  0  0
  6  8  1  0  0  0  0
  8 26  1  0  0  0  0
  8  9  1  0  0  0  0
  9 27  1  0  0  0  0
  9 28  1  0  0  0  0
  9 10  1  0  0  0  0
 10 29  1  0  0  0  0
 10 30  1  0  0  0  0
 10 11  1  0  0  0  0
 11 31  1  0  0  0  0
 11 32  1  0  0  0  0
 11 12  1  0  0  0  0
 12 33  1  0  0  0  0
 12 34  1  0  0  0  0
  3 13  1  0  0  0  0
 13 14  2  0  0  0  0
 14 35  1  0  0  0  0
 14 15  1  0  0  0  0
 15  2  2  0  0  0  0
 15 16  1  0  0  0  0
 16 17  1  0  0  0  0
 16 18  2  0  0  0  0
M  CHG  2  16   1  17  -1
M  END
$$$$
ZINC02538687_000
  -MTS-   02131516543D 0   0.00000     0.00000     0

 30 31  0  0  0  0  0  0  0  0999 V2000
    4.4840   -0.0480   -2.0510 C   0  0  0  0  0  0  0  0  0  0  0  0
    4.2410   -0.6450   -0.6440 C   0  0  0  0  0  0  0  0  0  0  0  0
    3.0930   -0.0030   -0.0140 N   0  0  0  0  0  0  0  0  0  0  0  0
    3.1960    0.8790    1.1330 N   0  0  0  0  0  0  0  0  0  0  0  0
    1.9170    1.2230    1.4060 C   0  0  0  0  0  0  0  0  0  0  0  0
    1.0200    0.5970    0.5380 C   0  0  0  0  0  0  0  0  0  0  0  0
    1.7790   -0.1750   -0.3380 C   0  0  0  0  0  0  0  0  0  0  0  0
    1.2320   -1.0570   -1.4630 C   0  0  0  0  0  0  0  0  0  0  0  0
   -0.4530    0.7420    0.5720 C   0  0  0  0  0  0  0  0  0  0  0  0
   -1.3310   -0.2790    0.4210 N   0  0  0  0  0  0  0  0  0  0  0  0
   -2.6280    0.3660    0.5190 N   0  0  0  0  0  0  0  0  0  0  0  0
   -3.8990   -0.3440    0.4810 C   0  0  0  0  0  0  0  0  0  0  0  0
   -2.4790    1.7010    0.7290 C   0  0  0  0  0  0  0  0  0  0  0  0
   -1.1180    1.9620    0.7630 C   0  0  0  0  0  0  0  0  0  0  0  0
   -0.5760    3.1880    0.9520 N   0  0  0  0  0  0  0  0  0  0  0  0
    5.3820   -0.4940   -2.5070 H   0  0  0  0  0  0  0  0  0  0  0  0
    4.6260    1.0410   -1.9770 H   0  0  0  0  0  0  0  0  0  0  0  0
    3.6220   -0.2470   -2.7060 H   0  0  0  0  0  0  0  0  0  0  0  0
    4.0980   -1.7350   -0.7090 H   0  0  0  0  0  0  0  0  0  0  0  0
    5.1250   -0.4560   -0.0140 H   0  0  0  0  0  0  0  0  0  0  0  0
    1.6200    1.9000    2.2000 H   0  0  0  0  0  0  0  0  0  0  0  0
    1.4680   -0.6030   -2.4360 H   0  0  0  0  0  0  0  0  0  0  0  0
    0.1390   -1.1490   -1.3730 H   0  0  0  0  0  0  0  0  0  0  0  0
    1.6710   -2.0640   -1.4110 H   0  0  0  0  0  0  0  0  0  0  0  0
   -4.3220   -0.2710   -0.5310 H   0  0  0  0  0  0  0  0  0  0  0  0
   -4.6070    0.0870    1.2040 H   0  0  0  0  0  0  0  0  0  0  0  0
   -3.7360   -1.4040    0.7270 H   0  0  0  0  0  0  0  0  0  0  0  0
   -3.2710    2.4300    0.8480 H   0  0  0  0  0  0  0  0  0  0  0  0
   -1.1840    4.0080    1.0820 H   0  0  0  0  0  0  0  0  0  0  0  0
    0.4480    3.3080    0.9760 H   0  0  0  0  0  0  0  0  0  0  0  0
  1 16  1  0  0  0  0
  1 17  1  0  0  0  0
  1 18  1  0  0  0  0
  1  2  1  0  0  0  0
  2 19  1  0  0  0  0
  2 20  1  0  0  0  0
  2  3  1  0  0  0  0
  3  4  1  0  0  0  0
  4  5  2  0  0  0  0
  5 21  1  0  0  0  0
  5  6  1  0  0  0  0
  6  7  2  0  0  0  0
  7  3  1  0  0  0  0
  7  8  1  0  0  0  0
  8 22  1  0  0  0  0
  8 23  1  0  0  0  0
  8 24  1  0  0  0  0
  6  9  1  0  0  0  0
  9 10  2  0  0  0  0
 10 11  1  0  0  0  0
 11 12  1  0  0  0  0
 12 25  1  0  0  0  0
 12 26  1  0  0  0  0
 12 27  1  0  0  0  0
 11 13  1  0  0  0  0
 13 28  1  0  0  0  0
 13 14  2  0  0  0  0
 14  9  1  0  0  0  0
 14 15  1  0  0  0  0
 15 29  1  0  0  0  0
 15 30  1  0  0  0  0
M  END
$$$$
ZINC02650277_000
  -MTS-   02131516543D 0   0.00000     0.00000     0

 29 29  0  0  0  0  0  0  0  0999 V2000
   -4.5030    0.5090    1.1520 C   0  0  0  0  0  0  0  0  0  0  0  0
   -3.2890    1.4660    1.2870 C   0  0  0  0  0  0  0  0  0  0  0  0
   -1.9630    0.6770    1.4680 C   0  0  0  0  0  0  0  0  0  0  0  0
   -0.7420    1.4950    0.9680 C   0  0  0  0  0  0  0  0  0  0  0  0
    0.5090    0.8290    1.2680 N   0  0  0  0  0  0  0  0  0  0  0  0
    1.9720    1.3620    0.5380 S   0  0  0  0  0  0  0  0  0  0  0  0
    1.6500    2.5510   -0.2060 O   0  0  0  0  0  0  0  0  0  0  0  0
    2.8880    1.4080    1.6480 O   0  0  0  0  0  0  0  0  0  0  0  0
    2.3760    0.0000   -0.5160 C   0  0  0  0  0  0  0  0  0  0  0  0
    1.3880   -0.7550   -1.1620 C   0  0  0  0  0  0  0  0  0  0  0  0
    1.7580   -1.7890   -2.0280 C   0  0  0  0  0  0  0  0  0  0  0  0
    3.1100   -2.0750   -2.2390 C   0  0  0  0  0  0  0  0  0  0  0  0
    4.0910   -1.3270   -1.5810 C   0  0  0  0  0  0  0  0  0  0  0  0
    3.7240   -0.2840   -0.7290 C   0  0  0  0  0  0  0  0  0  0  0  0
    4.6640    0.4360   -0.1320 F   0  0  0  0  0  0  0  0  0  0  0  0
   -5.4320    1.0920    1.0350 H   0  0  0  0  0  0  0  0  0  0  0  0
   -4.3850   -0.1410    0.2710 H   0  0  0  0  0  0  0  0  0  0  0  0
   -4.5970   -0.1230    2.0490 H   0  0  0  0  0  0  0  0  0  0  0  0
   -3.4450    2.1270    2.1560 H   0  0  0  0  0  0  0  0  0  0  0  0
   -3.2250    2.0930    0.3810 H   0  0  0  0  0  0  0  0  0  0  0  0
   -2.0190   -0.2670    0.9000 H   0  0  0  0  0  0  0  0  0  0  0  0
   -1.8200    0.4340    2.5340 H   0  0  0  0  0  0  0  0  0  0  0  0
   -0.7460    2.4920    1.4360 H   0  0  0  0  0  0  0  0  0  0  0  0
   -0.8130    1.6150   -0.1240 H   0  0  0  0  0  0  0  0  0  0  0  0
    0.5930    0.1050    1.9820 H   0  0  0  0  0  0  0  0  0  0  0  0
    0.3370   -0.5350   -0.9920 H   0  0  0  0  0  0  0  0  0  0  0  0
    0.9930   -2.3700   -2.5370 H   0  0  0  0  0  0  0  0  0  0  0  0
    3.3980   -2.8780   -2.9140 H   0  0  0  0  0  0  0  0  0  0  0  0
    5.1440   -1.5470   -1.7240 H   0  0  0  0  0  0  0  0  0  0  0  0
  1 16  1  0  0  0  0
  1 17  1  0  0  0  0
  1 18  1  0  0  0  0
  1  2  1  0  0  0  0
  2 19  1  0  0  0  0
  2 20  1  0  0  0  0
  2  3  1  0  0  0  0
  3 21  1  0  0  0  0
  3 22  1  0  0  0  0
  3  4  1  0  0  0  0
  4 23  1  0  0  0  0
  4 24  1  0  0  0  0
  4  5  1  0  0  0  0
  5 25  1  0  0  0  0
  5  6  1  0  0  0  0
  6  7  2  0  0  0  0
  6  8  2  0  0  0  0
  6  9  1  0  0  0  0
  9 10  2  0  0  0  0
 10 26  1  0  0  0  0
 10 11  1  0  0  0  0
 11 27  1  0  0  0  0
 11 12  2  0  0  0  0
 12 28  1  0  0  0  0
 12 13  1  0  0  0  0
 13 29  1  0  0  0  0
 13 14  2  0  0  0  0
 14  9  1  0  0  0  0
 14 15  1  0  0  0  0
M  END
$$$$
ZINC03131060_000
  -MTS-   02131516543D 0   0.00000     0.00000     0

 30 30  0  0  0  0  0  0  0  0999 V2000
    5.4690    0.8090    0.1880 O   0  0  0  0  0  0  0  0  0  0  0  0
    4.1300    0.4180    0.1660 C   0  0  0  0  0  0  0  0  0  0  0  0
    3.7000   -0.4540   -0.8340 C   0  0  0  0  0  0  0  0  0  0  0  0
    2.3640   -0.8640   -0.8820 C   0  0  0  0  0  0  0  0  0  0  0  0
    1.4440   -0.4080    0.0640 C   0  0  0  0  0  0  0  0  0  0  0  0
    0.1190   -0.8510   -0.0320 O   0  0  0  0  0  0  0  0  0  0  0  0
   -0.9980   -0.0180    0.3170 C   0  0  0  0  0  0  0  0  0  0  0  0
   -2.2330   -0.4900   -0.4920 C   0  0  0  0  0  0  0  0  0  0  0  0
   -3.5610   -0.0920    0.2080 C   0  0  0  0  0  0  0  0  0  0  0  0
   -3.8920    1.4080   -0.0140 C   0  0  0  0  0  0  0  0  0  0  0  0
   -3.4220    2.2720    1.1340 C   0  0  0  0  0  0  0  0  0  0  0  0
   -4.1520    2.4240    2.2470 C   0  0  0  0  0  0  0  0  0  0  0  0
    1.8770    0.4680    1.0690 C   0  0  0  0  0  0  0  0  0  0  0  0
    3.2150    0.8790    1.1190 C   0  0  0  0  0  0  0  0  0  0  0  0
    6.0830    0.0910    0.2790 H   0  0  0  0  0  0  0  0  0  0  0  0
    4.4180   -0.8050   -1.5670 H   0  0  0  0  0  0  0  0  0  0  0  0
    2.0230   -1.5420   -1.6570 H   0  0  0  0  0  0  0  0  0  0  0  0
   -1.2130   -0.1070    1.3940 H   0  0  0  0  0  0  0  0  0  0  0  0
   -0.7790    1.0320    0.0650 H   0  0  0  0  0  0  0  0  0  0  0  0
   -2.1940   -0.0390   -1.4970 H   0  0  0  0  0  0  0  0  0  0  0  0
   -2.1870   -1.5860   -0.6040 H   0  0  0  0  0  0  0  0  0  0  0  0
   -4.3840   -0.7070   -0.1920 H   0  0  0  0  0  0  0  0  0  0  0  0
   -3.4760   -0.2880    1.2900 H   0  0  0  0  0  0  0  0  0  0  0  0
   -3.4070    1.7580   -0.9390 H   0  0  0  0  0  0  0  0  0  0  0  0
   -4.9820    1.5310   -0.1230 H   0  0  0  0  0  0  0  0  0  0  0  0
   -2.4620    2.7870    1.0530 H   0  0  0  0  0  0  0  0  0  0  0  0
   -3.8060    3.0490    3.0720 H   0  0  0  0  0  0  0  0  0  0  0  0
   -5.1150    1.9250    2.3630 H   0  0  0  0  0  0  0  0  0  0  0  0
    1.1940    0.8430    1.8200 H   0  0  0  0  0  0  0  0  0  0  0  0
    3.5330    1.5580    1.9030 H   0  0  0  0  0  0  0  0  0  0  0  0
  1 15  1  0  0  0  0
  1  2  1  0  0  0  0
  2  3  2  0  0  0  0
  3 16  1  0  0  0  0
  3  4  1  0  0  0  0
  4 17  1  0  0  0  0
  4  5  2  0  0  0  0
  5  6  1  0  0  0  0
  6  7  1  0  0  0  0
  7 18  1  0  0  0  0
  7 19  1  0  0  0  0
  7  8  1  0  0  0  0
  8 20  1  0  0  0  0
  8 21  1  0  0  0  0
  8  9  1  0  0  0  0
  9 22  1  0  0  0  0
  9 23  1  0  0  0  0
  9 10  1  0  0  0  0
 10 24  1  0  0  0  0
 10 25  1  0  0  0  0
 10 11  1  0  0  0  0
 11 26  1  0  0  0  0
 11 12  2  0  0  0  0
 12 27  1  0  0  0  0
 12 28  1  0  0  0  0
  5 13  1  0  0  0  0
 13 29  1  0  0  0  0
 13 14  2  0  0  0  0
 14  2  1  0  0  0  0
 14 30  1  0  0  0  0
M  END
$$$$
ZINC03199855_000
  -MTS-   02131516543D 0   0.00000     0.00000     0

 30 31  0  0  0  0  0  0  0  0999 V2000
   -4.5090    1.2880    1.1770 Cl  0  0  0  0  0  0  0  0  0  0  0  0
   -2.7800    1.5380    1.2810 C   0  0  0  0  0  0  0  0  0  0  0  0
   -2.2530    2.4600    2.1840 C   0  0  0  0  0  0  0  0  0  0  0  0
   -0.8730    2.6590    2.2450 C   0  0  0  0  0  0  0  0  0  0  0  0
    0.0180    1.9380    1.4300 C   0  0  0  0  0  0  0  0  0  0  0  0
   -0.5320    1.0530    0.4750 C   0  0  0  0  0  0  0  0  0  0  0  0
    0.3250    0.3110   -0.5780 C   0  0  0  0  0  0  0  0  0  0  0  0
    1.0020   -1.2090    0.1420 S   0  0  0  0  0  0  0  0  0  0  0  0
    0.2240   -2.3450   -0.3410 O   0  0  0  0  0  0  0  0  0  0  0  0
    1.2620   -1.0150    1.5600 O   0  0  0  0  0  0  0  0  0  0  0  0
    2.5920   -1.1930   -0.6960 C   0  0  0  0  0  0  0  0  0  0  0  0
    2.6680   -1.6050   -2.0340 C   0  0  0  0  0  0  0  0  0  0  0  0
    3.8970   -1.6410   -2.7010 C   0  0  0  0  0  0  0  0  0  0  0  0
    5.0600   -1.2590   -2.0280 C   0  0  0  0  0  0  0  0  0  0  0  0
    4.9990   -0.8800   -0.6830 C   0  0  0  0  0  0  0  0  0  0  0  0
    3.7640   -0.8250   -0.0260 C   0  0  0  0  0  0  0  0  0  0  0  0
   -1.9140    0.8180    0.4560 C   0  0  0  0  0  0  0  0  0  0  0  0
    1.3590    2.1210    1.5900 N   0  3  0  0  0  0  0  0  0  0  0  0
    2.2960    1.4450    0.7890 O   0  5  0  0  0  0  0  0  0  0  0  0
    1.7830    2.9190    2.3860 O   0  0  0  0  0  0  0  0  0  0  0  0
   -2.9300    3.0160    2.8290 H   0  0  0  0  0  0  0  0  0  0  0  0
   -0.4990    3.4000    2.9480 H   0  0  0  0  0  0  0  0  0  0  0  0
    1.1050    0.9700   -0.9800 H   0  0  0  0  0  0  0  0  0  0  0  0
   -0.2820    0.0260   -1.4550 H   0  0  0  0  0  0  0  0  0  0  0  0
    1.7640   -1.9020   -2.5630 H   0  0  0  0  0  0  0  0  0  0  0  0
    3.9470   -1.9670   -3.7400 H   0  0  0  0  0  0  0  0  0  0  0  0
    6.0150   -1.2600   -2.5540 H   0  0  0  0  0  0  0  0  0  0  0  0
    5.9150   -0.6290   -0.1500 H   0  0  0  0  0  0  0  0  0  0  0  0
    3.7150   -0.4950    1.0100 H   0  0  0  0  0  0  0  0  0  0  0  0
   -2.3600    0.0720   -0.1990 H   0  0  0  0  0  0  0  0  0  0  0  0
  1  2  1  0  0  0  0
  2  3  2  0  0  0  0
  3 21  1  0  0  0  0
  3  4  1  0  0  0  0
  4 22  1  0  0  0  0
  4  5  2  0  0  0  0
  5  6  1  0  0  0  0
  6  7  1  0  0  0  0
  7 23  1  0  0  0  0
  7 24  1  0  0  0  0
  7  8  1  0  0  0  0
  8  9  2  0  0  0  0
  8 10  2  0  0  0  0
  8 11  1  0  0  0  0
 11 12  2  0  0  0  0
 12 25  1  0  0  0  0
 12 13  1  0  0  0  0
 13 26  1  0  0  0  0
 13 14  2  0  0  0  0
 14 27  1  0  0  0  0
 14 15  1  0  0  0  0
 15 28  1  0  0  0  0
 15 16  2  0  0  0  0
 16 11  1  0  0  0  0
 16 29  1  0  0  0  0
  6 17  2  0  0  0  0
 17  2  1  0  0  0  0
 17 30  1  0  0  0  0
  5 18  1  0  0  0  0
 18 19  1  0  0  0  0
 18 20  2  0  0  0  0
M  CHG  2  18   1  19  -1
M  END
$$$$
ZINC03206408_000
  -MTS-   02131516543D 0   0.00000     0.00000     0

 22 23  0  0  0  0  0  0  0  0999 V2000
    4.8410   -1.1480   -2.2080 C   0  0  0  0  0  0  0  0  0  0  0  0
    3.5590   -1.0020   -1.3880 C   0  0  0  0  0  0  0  0  0  0  0  0
    2.4100   -1.7780   -1.5800 C   0  0  0  0  0  0  0  0  0  0  0  0
    1.4370   -1.2560   -0.7340 C   0  0  0  0  0  0  0  0  0  0  0  0
    0.1520   -1.6820   -0.6590 N   0  0  0  0  0  0  0  0  0  0  0  0
    2.0070   -0.2390   -0.0140 N   0  0  0  0  0  0  0  0  0  0  0  0
    3.4060   -0.0810   -0.4060 N   0  0  0  0  0  0  0  0  0  0  0  0
    1.3210    0.5670    0.8330 C   0  0  0  0  0  0  0  0  0  0  0  0
    1.9420    1.6530    1.4560 C   0  0  0  0  0  0  0  0  0  0  0  0
    1.1740    2.5180    2.2420 C   0  0  0  0  0  0  0  0  0  0  0  0
   -0.1880    2.2580    2.4260 C   0  0  0  0  0  0  0  0  0  0  0  0
   -1.1740    3.3450    3.3820 Cl  0  0  0  0  0  0  0  0  0  0  0  0
   -0.7220    1.1600    1.8500 N   0  0  0  0  0  0  0  0  0  0  0  0
    0.0060    0.3440    1.0830 N   0  0  0  0  0  0  0  0  0  0  0  0
    4.5820   -1.0470   -3.2710 H   0  0  0  0  0  0  0  0  0  0  0  0
    5.2910   -2.1350   -2.0400 H   0  0  0  0  0  0  0  0  0  0  0  0
    5.5550   -0.3580   -1.9300 H   0  0  0  0  0  0  0  0  0  0  0  0
    2.2930   -2.6140   -2.2590 H   0  0  0  0  0  0  0  0  0  0  0  0
   -0.1730   -2.4780   -1.2310 H   0  0  0  0  0  0  0  0  0  0  0  0
   -0.5250   -1.1740   -0.0480 H   0  0  0  0  0  0  0  0  0  0  0  0
    3.0100    1.8210    1.3190 H   0  0  0  0  0  0  0  0  0  0  0  0
    1.6190    3.3910    2.7110 H   0  0  0  0  0  0  0  0  0  0  0  0
  1 15  1  0  0  0  0
  1 16  1  0  0  0  0
  1 17  1  0  0  0  0
  1  2  1  0  0  0  0
  2  3  1  0  0  0  0
  3 18  1  0  0  0  0
  3  4  2  0  0  0  0
  4  5  1  0  0  0  0
  5 19  1  0  0  0  0
  5 20  1  0  0  0  0
  4  6  1  0  0  0  0
  6  7  1  0  0  0  0
  7  2  2  0  0  0  0
  6  8  1  0  0  0  0
  8  9  2  0  0  0  0
  9 21  1  0  0  0  0
  9 10  1  0  0  0  0
 10 22  1  0  0  0  0
 10 11  2  0  0  0  0
 11 12  1  0  0  0  0
 11 13  1  0  0  0  0
 13 14  2  0  0  0  0
 14  8  1  0  0  0  0
M  END
$$$$
ZINC03356651_000
  -MTS-   02131516543D 0   0.00000     0.00000     0

 50 52  0  0  1  0  0  0  0  0999 V2000
   -1.8530    0.3600    0.3940 C   0  0  0  0  0  0  0  0  0  0  0  0
   -1.2070    1.4880    1.3190 C   0  0  0  0  0  0  0  0  0  0  0  0
   -2.6330    1.7720    2.0790 C   0  0  0  0  0  0  0  0  0  0  0  0
   -0.7140    1.4800    2.8820 C   0  0  1  0  0  0  0  0  0  0  0  0
   -0.3480   -0.0550    2.9420 C   0  0  0  0  0  0  0  0  0  0  0  0
    0.5510   -0.3150    1.7220 C   0  0  0  0  0  0  0  0  0  0  0  0
    0.3740    1.1020    1.0960 C   0  0  1  0  0  0  0  0  0  0  0  0
    0.8940    1.3010   -0.3900 C   0  0  0  0  0  0  0  0  0  0  0  0
    1.9190   -0.0490   -1.1040 S   0  0  0  0  0  0  0  0  0  0  0  0
    1.0070   -1.1550   -1.0920 O   0  0  0  0  0  0  0  0  0  0  0  0
    2.7250    0.2970    0.0340 O   0  0  0  0  0  0  0  0  0  0  0  0
    3.1320   -0.9100   -1.1150 N   0  0  0  0  0  0  0  0  0  0  0  0
    4.2590   -0.6230   -1.9720 C   0  0  0  0  0  0  0  0  0  0  0  0
    5.3570   -1.7140   -2.0030 C   0  0  0  0  0  0  0  0  0  0  0  0
    6.6920   -1.4800   -1.6530 C   0  0  0  0  0  0  0  0  0  0  0  0
    7.5950   -2.5460   -1.5120 C   0  0  0  0  0  0  0  0  0  0  0  0
    7.1970   -3.8630   -1.7670 C   0  0  0  0  0  0  0  0  0  0  0  0
    5.9010   -4.0800   -2.2530 C   0  0  0  0  0  0  0  0  0  0  0  0
    5.0010   -3.0230   -2.3800 C   0  0  0  0  0  0  0  0  0  0  0  0
    8.2910   -5.2660   -1.4370 S   0  0  0  0  0  0  0  0  0  0  0  0
    7.4280   -6.3040   -0.9010 N   0  0  0  0  0  0  0  0  0  0  0  0
    9.1520   -4.9970   -0.3200 O   0  0  0  0  0  0  0  0  0  0  0  0
    8.7940   -5.8500   -2.6490 O   0  0  0  0  0  0  0  0  0  0  0  0
    1.3280    1.9080    1.9600 C   0  0  0  0  0  0  0  0  0  0  0  0
    2.3580    2.4660    1.6460 O   0  0  0  0  0  0  0  0  0  0  0  0
    0.7440    2.0080    3.3300 C   0  0  0  0  0  0  0  0  0  0  0  0
   -2.4540    0.8920   -0.3600 H   0  0  0  0  0  0  0  0  0  0  0  0
   -2.5140   -0.3740    0.8830 H   0  0  0  0  0  0  0  0  0  0  0  0
   -1.2090   -0.2560   -0.2410 H   0  0  0  0  0  0  0  0  0  0  0  0
   -3.0560    0.9270    2.6590 H   0  0  0  0  0  0  0  0  0  0  0  0
   -3.3990    2.0140    1.3240 H   0  0  0  0  0  0  0  0  0  0  0  0
   -2.7730    2.6580    2.7330 H   0  0  0  0  0  0  0  0  0  0  0  0
   -0.6570    2.5770    2.6170 H   0  0  0  0  0  0  0  0  0  0  0  0
   -1.2880   -0.6230    2.8700 H   0  0  0  0  0  0  0  0  0  0  0  0
    0.0850   -0.4370    3.8840 H   0  0  0  0  0  0  0  0  0  0  0  0
    0.1840   -1.2010    1.1790 H   0  0  0  0  0  0  0  0  0  0  0  0
    1.5890   -0.5500    2.0190 H   0  0  0  0  0  0  0  0  0  0  0  0
    0.0460    1.3770   -1.0820 H   0  0  0  0  0  0  0  0  0  0  0  0
    1.3960    2.2720   -0.5270 H   0  0  0  0  0  0  0  0  0  0  0  0
    3.1610   -1.7060   -0.4710 H   0  0  0  0  0  0  0  0  0  0  0  0
    3.9380   -0.4940   -3.0140 H   0  0  0  0  0  0  0  0  0  0  0  0
    4.6890    0.3310   -1.6300 H   0  0  0  0  0  0  0  0  0  0  0  0
    7.0390   -0.4650   -1.4780 H   0  0  0  0  0  0  0  0  0  0  0  0
    8.6150   -2.3490   -1.1900 H   0  0  0  0  0  0  0  0  0  0  0  0
    5.5880   -5.0870   -2.5280 H   0  0  0  0  0  0  0  0  0  0  0  0
    4.0070   -3.2180   -2.7690 H   0  0  0  0  0  0  0  0  0  0  0  0
    7.5960   -7.2510   -1.2340 H   0  0  0  0  0  0  0  0  0  0  0  0
    6.9620   -6.1240   -0.0210 H   0  0  0  0  0  0  0  0  0  0  0  0
    0.9260    3.0200    3.7800 H   0  0  0  0  0  0  0  0  0  0  0  0
    1.3260    1.3650    4.0090 H   0  0  0  0  0  0  0  0  0  0  0  0
  1 27  1  0  0  0  0
  1 28  1  0  0  0  0
  1 29  1  0  0  0  0
  1  2  1  0  0  0  0
  2  3  1  0  0  0  0
  3 30  1  0  0  0  0
  3 31  1  0  0  0  0
  3 32  1  0  0  0  0
  2  4  1  0  0  0  0
  4 33  1  0  0  0  0
  4  5  1  0  0  0  0
  5 34  1  0  0  0  0
  5 35  1  0  0  0  0
  5  6  1  0  0  0  0
  6 36  1  0  0  0  0
  6 37  1  0  0  0  0
  6  7  1  0  0  0  0
  7  2  1  0  0  0  0
  7  8  1  0  0  0  0
  8 38  1  0  0  0  0
  8 39  1  0  0  0  0
  8  9  1  0  0  0  0
  9 10  2  0  0  0  0
  9 11  2  0  0  0  0
  9 12  1  0  0  0  0
 12 40  1  0  0  0  0
 12 13  1  0  0  0  0
 13 41  1  0  0  0  0
 13 42  1  0  0  0  0
 13 14  1  0  0  0  0
 14 15  2  0  0  0  0
 15 43  1  0  0  0  0
 15 16  1  0  0  0  0
 16 44  1  0  0  0  0
 16 17  2  0  0  0  0
 17 18  1  0  0  0  0
 18 45  1  0  0  0  0
 18 19  2  0  0  0  0
 19 14  1  0  0  0  0
 19 46  1  0  0  0  0
 17 20  1  0  0  0  0
 20 21  1  0  0  0  0
 21 47  1  0  0  0  0
 21 48  1  0  0  0  0
 20 22  2  0  0  0  0
 20 23  2  0  0  0  0
  7 24  1  0  0  0  0
 24 25  2  0  0  0  0
 24 26  1  0  0  0  0
 26  4  1  0  0  0  0
 26 49  1  0  0  0  0
 26 50  1  0  0  0  0
M  END
$$$$
ZINC03396665_000
  -MTS-   02131516543D 0   0.00000     0.00000     0

 35 36  0  0  0  0  0  0  0  0999 V2000
    5.9960   -0.8910   -2.2910 C   0  0  0  0  0  0  0  0  0  0  0  0
    6.2200   -0.1380   -0.9740 C   0  0  0  0  0  0  0  0  0  0  0  0
    7.4460    0.4860   -0.7100 C   0  0  0  0  0  0  0  0  0  0  0  0
    7.6570    1.1440    0.5050 C   0  0  0  0  0  0  0  0  0  0  0  0
    9.1900    1.9310    0.8180 Cl  0  0  0  0  0  0  0  0  0  0  0  0
    6.6480    1.1750    1.4700 C   0  0  0  0  0  0  0  0  0  0  0  0
    5.4170    0.5680    1.2060 C   0  0  0  0  0  0  0  0  0  0  0  0
    5.2010   -0.0700   -0.0170 C   0  0  0  0  0  0  0  0  0  0  0  0
    3.9350   -0.6450   -0.2790 N   0  0  0  0  0  0  0  0  0  0  0  0
    2.8220    0.1200   -0.2310 C   0  0  0  0  0  0  0  0  0  0  0  0
    2.9200    1.3110    0.0160 O   0  0  0  0  0  0  0  0  0  0  0  0
    1.4590   -0.5040   -0.4920 C   0  0  0  0  0  0  0  0  0  0  0  0
    0.3590    0.2160    0.1150 O   0  0  0  0  0  0  0  0  0  0  0  0
   -0.8350   -0.3370   -0.1150 C   0  0  0  0  0  0  0  0  0  0  0  0
   -0.9000   -1.3610   -0.7730 O   0  0  0  0  0  0  0  0  0  0  0  0
   -2.0820    0.3130    0.4390 C   0  0  0  0  0  0  0  0  0  0  0  0
   -1.9790    1.4570    1.2350 C   0  0  0  0  0  0  0  0  0  0  0  0
   -0.7930    1.9790    1.5270 F   0  0  0  0  0  0  0  0  0  0  0  0
   -3.1240    2.0740    1.7420 C   0  0  0  0  0  0  0  0  0  0  0  0
   -4.3900    1.5500    1.4650 C   0  0  0  0  0  0  0  0  0  0  0  0
   -4.4940    0.4010    0.6750 C   0  0  0  0  0  0  0  0  0  0  0  0
   -3.3470   -0.2160    0.1660 C   0  0  0  0  0  0  0  0  0  0  0  0
   -3.4860   -1.3060   -0.5800 F   0  0  0  0  0  0  0  0  0  0  0  0
    5.4760   -0.2370   -3.0060 H   0  0  0  0  0  0  0  0  0  0  0  0
    5.3920   -1.7950   -2.1170 H   0  0  0  0  0  0  0  0  0  0  0  0
    6.9540   -1.2030   -2.7330 H   0  0  0  0  0  0  0  0  0  0  0  0
    8.2450    0.4680   -1.4430 H   0  0  0  0  0  0  0  0  0  0  0  0
    6.8260    1.6710    2.4180 H   0  0  0  0  0  0  0  0  0  0  0  0
    4.6160    0.5950    1.9360 H   0  0  0  0  0  0  0  0  0  0  0  0
    3.8870   -1.6230   -0.4610 H   0  0  0  0  0  0  0  0  0  0  0  0
    1.3430   -0.5360   -1.5880 H   0  0  0  0  0  0  0  0  0  0  0  0
    1.4890   -1.5320   -0.0950 H   0  0  0  0  0  0  0  0  0  0  0  0
   -3.0160    2.9650    2.3540 H   0  0  0  0  0  0  0  0  0  0  0  0
   -5.2820    2.0310    1.8590 H   0  0  0  0  0  0  0  0  0  0  0  0
   -5.4650   -0.0270    0.4480 H   0  0  0  0  0  0  0  0  0  0  0  0
  1 24  1  0  0  0  0
  1 25  1  0  0  0  0
  1 26  1  0  0  0  0
  1  2  1  0  0  0  0
  2  3  2  0  0  0  0
  3 27  1  0  0  0  0
  3  4  1  0  0  0  0
  4  5  1  0  0  0  0
  4  6  2  0  0  0  0
  6 28  1  0  0  0  0
  6  7  1  0  0  0  0
  7 29  1  0  0  0  0
  7  8  2  0  0  0  0
  8  2  1  0  0  0  0
  8  9  1  0  0  0  0
  9 30  1  0  0  0  0
  9 10  1  0  0  0  0
 10 11  2  0  0  0  0
 10 12  1  0  0  0  0
 12 31  1  0  0  0  0
 12 32  1  0  0  0  0
 12 13  1  0  0  0  0
 13 14  1  0  0  0  0
 14 15  2  0  0  0  0
 14 16  1  0  0  0  0
 16 17  2  0  0  0  0
 17 18  1  0  0  0  0
 17 19  1  0  0  0  0
 19 33  1  0  0  0  0
 19 20  2  0  0  0  0
 20 34  1  0  0  0  0
 20 21  1  0  0  0  0
 21 35  1  0  0  0  0
 21 22  2  0  0  0  0
 22 16  1  0  0  0  0
 22 23  1  0  0  0  0
M  END
$$$$
ZINC03441525_000
  -MTS-   02131516543D 0   0.00000     0.00000     0

 34 36  0  0  0  0  0  0  0  0999 V2000
    5.9920   -0.7910   -2.2670 Br  0  0  0  0  0  0  0  0  0  0  0  0
    4.1490   -0.7970   -2.0900 C   0  0  0  0  0  0  0  0  0  0  0  0
    3.4310   -1.9800   -2.2960 C   0  0  0  0  0  0  0  0  0  0  0  0
    2.0380   -1.9840   -2.1600 C   0  0  0  0  0  0  0  0  0  0  0  0
    1.3690   -0.8110   -1.8030 C   0  0  0  0  0  0  0  0  0  0  0  0
   -0.3830   -0.8300   -1.5720 S   0  0  0  0  0  0  0  0  0  0  0  0
   -0.3610   -1.1820    0.2110 C   0  0  0  0  0  0  0  0  0  0  0  0
   -0.3790    0.1790    0.9190 C   0  0  0  0  0  0  0  0  0  0  0  0
    0.8120    0.7720    1.3600 C   0  0  0  0  0  0  0  0  0  0  0  0
    0.8030    2.0230    1.9950 C   0  0  0  0  0  0  0  0  0  0  0  0
   -0.4250    2.6800    2.1670 C   0  0  0  0  0  0  0  0  0  0  0  0
   -1.6180    2.0910    1.7320 C   0  0  0  0  0  0  0  0  0  0  0  0
   -2.9650    2.7930    1.9090 C   0  0  0  0  0  0  0  0  0  0  0  0
   -3.9920    2.1750    1.1250 O   0  0  0  0  0  0  0  0  0  0  0  0
   -3.9760    0.7540    1.2960 C   0  0  0  0  0  0  0  0  0  0  0  0
   -2.7790    0.2400    0.7010 O   0  0  0  0  0  0  0  0  0  0  0  0
   -1.5950    0.8370    1.1210 C   0  0  0  0  0  0  0  0  0  0  0  0
    1.9540    2.5910    2.4360 N   0  3  0  0  0  0  0  0  0  0  0  0
    1.9350    3.8580    3.0480 O   0  5  0  0  0  0  0  0  0  0  0  0
    3.0100    2.0260    2.3160 O   0  0  0  0  0  0  0  0  0  0  0  0
    2.0830    0.3740   -1.6120 C   0  0  0  0  0  0  0  0  0  0  0  0
    3.4760    0.3800   -1.7490 C   0  0  0  0  0  0  0  0  0  0  0  0
    3.9590   -2.8900   -2.5620 H   0  0  0  0  0  0  0  0  0  0  0  0
    1.4690   -2.8930   -2.3300 H   0  0  0  0  0  0  0  0  0  0  0  0
    0.5610   -1.7290    0.4600 H   0  0  0  0  0  0  0  0  0  0  0  0
   -1.2200   -1.8120    0.4830 H   0  0  0  0  0  0  0  0  0  0  0  0
    1.7520    0.2510    1.2000 H   0  0  0  0  0  0  0  0  0  0  0  0
   -0.4590    3.6580    2.6420 H   0  0  0  0  0  0  0  0  0  0  0  0
   -3.2370    2.7590    2.9760 H   0  0  0  0  0  0  0  0  0  0  0  0
   -2.8880    3.8470    1.6010 H   0  0  0  0  0  0  0  0  0  0  0  0
   -4.0480    0.4630    2.3570 H   0  0  0  0  0  0  0  0  0  0  0  0
   -4.8320    0.3210    0.7580 H   0  0  0  0  0  0  0  0  0  0  0  0
    1.5490    1.2840   -1.3580 H   0  0  0  0  0  0  0  0  0  0  0  0
    4.0390    1.2950   -1.5930 H   0  0  0  0  0  0  0  0  0  0  0  0
  1  2  1  0  0  0  0
  2  3  2  0  0  0  0
  3 23  1  0  0  0  0
  3  4  1  0  0  0  0
  4 24  1  0  0  0  0
  4  5  2  0  0  0  0
  5  6  1  0  0  0  0
  6  7  1  0  0  0  0
  7 25  1  0  0  0  0
  7 26  1  0  0  0  0
  7  8  1  0  0  0  0
  8  9  2  0  0  0  0
  9 27  1  0  0  0  0
  9 10  1  0  0  0  0
 10 11  2  0  0  0  0
 11 28  1  0  0  0  0
 11 12  1  0  0  0  0
 12 13  1  0  0  0  0
 13 29  1  0  0  0  0
 13 30  1  0  0  0  0
 13 14  1  0  0  0  0
 14 15  1  0  0  0  0
 15 31  1  0  0  0  0
 15 32  1  0  0  0  0
 15 16  1  0  0  0  0
 16 17  1  0  0  0  0
 17  8  1  0  0  0  0
 17 12  2  0  0  0  0
 10 18  1  0  0  0  0
 18 19  1  0  0  0  0
 18 20  2  0  0  0  0
  5 21  1  0  0  0  0
 21 33  1  0  0  0  0
 21 22  2  0  0  0  0
 22  2  1  0  0  0  0
 22 34  1  0  0  0  0
M  CHG  2  18   1  19  -1
M  END
$$$$
ZINC03613771_000
  -MTS-   02131516543D 0   0.00000     0.00000     0

 36 39  0  0  0  0  0  0  0  0999 V2000
   -4.7270    0.4460    1.3040 C   0  0  0  0  0  0  0  0  0  0  0  0
   -3.5440    0.5360    2.2420 C   0  0  0  0  0  0  0  0  0  0  0  0
   -3.6760    0.0610    3.3600 O   0  0  0  0  0  0  0  0  0  0  0  0
   -2.2170    1.1780    1.8720 C   0  0  0  0  0  0  0  0  0  0  0  0
   -2.0440    2.5460    2.1230 C   0  0  0  0  0  0  0  0  0  0  0  0
   -0.9110    3.2290    1.6740 C   0  0  0  0  0  0  0  0  0  0  0  0
    0.0870    2.5270    0.9990 C   0  0  0  0  0  0  0  0  0  0  0  0
    0.0020    1.1360    0.8900 C   0  0  0  0  0  0  0  0  0  0  0  0
   -1.1540    0.4650    1.2910 C   0  0  0  0  0  0  0  0  0  0  0  0
    1.1290    0.4240    0.4160 N   0  0  0  0  0  0  0  0  0  0  0  0
    1.0980   -0.4220   -0.6310 C   0  0  0  0  0  0  0  0  0  0  0  0
    0.1550   -1.0610   -1.0720 O   0  0  0  0  0  0  0  0  0  0  0  0
    2.4770   -0.3120   -1.1890 C   0  0  1  0  0  0  0  0  0  0  0  0
    3.4350   -0.9770   -2.2180 C   0  0  1  0  0  0  0  0  0  0  0  0
    4.6800   -0.0770   -1.9340 C   0  0  0  0  0  0  0  0  0  0  0  0
    4.7120   -0.4080   -0.4190 C   0  0  2  0  0  0  0  0  0  0  0  0
    4.8640   -1.8930   -0.6730 C   0  0  0  0  0  0  0  0  0  0  0  0
    4.0900   -2.2300   -1.7060 C   0  0  0  0  0  0  0  0  0  0  0  0
    3.2530   -0.3400    0.1330 C   0  0  1  0  0  0  0  0  0  0  0  0
    2.3940    0.6910    0.8010 C   0  0  0  0  0  0  0  0  0  0  0  0
    2.7650    1.5800    1.5460 O   0  0  0  0  0  0  0  0  0  0  0  0
   -5.6380    0.6150    1.8930 H   0  0  0  0  0  0  0  0  0  0  0  0
   -4.7010    1.2050    0.5100 H   0  0  0  0  0  0  0  0  0  0  0  0
   -4.7940   -0.5540    0.8490 H   0  0  0  0  0  0  0  0  0  0  0  0
   -2.8030    3.0890    2.6770 H   0  0  0  0  0  0  0  0  0  0  0  0
   -0.7990    4.2970    1.8510 H   0  0  0  0  0  0  0  0  0  0  0  0
    0.9370    3.0540    0.5760 H   0  0  0  0  0  0  0  0  0  0  0  0
   -1.1940   -0.6080    1.1550 H   0  0  0  0  0  0  0  0  0  0  0  0
    2.3630    0.7050   -1.6220 H   0  0  0  0  0  0  0  0  0  0  0  0
    3.1010   -0.9830   -3.2690 H   0  0  0  0  0  0  0  0  0  0  0  0
    5.5950   -0.3740   -2.4960 H   0  0  0  0  0  0  0  0  0  0  0  0
    4.5270    1.0060   -2.0970 H   0  0  0  0  0  0  0  0  0  0  0  0
    5.4730    0.0730    0.2110 H   0  0  0  0  0  0  0  0  0  0  0  0
    5.5020   -2.5580   -0.0850 H   0  0  0  0  0  0  0  0  0  0  0  0
    3.9630   -3.2240   -2.1330 H   0  0  0  0  0  0  0  0  0  0  0  0
    3.0560   -1.2190    0.7770 H   0  0  0  0  0  0  0  0  0  0  0  0
  1 22  1  0  0  0  0
  1 23  1  0  0  0  0
  1 24  1  0  0  0  0
  1  2  1  0  0  0  0
  2  3  2  0  0  0  0
  2  4  1  0  0  0  0
  4  5  2  0  0  0  0
  5 25  1  0  0  0  0
  5  6  1  0  0  0  0
  6 26  1  0  0  0  0
  6  7  2  0  0  0  0
  7 27  1  0  0  0  0
  7  8  1  0  0  0  0
  8  9  2  0  0  0  0
  9  4  1  0  0  0  0
  9 28  1  0  0  0  0
  8 10  1  0  0  0  0
 10 11  1  0  0  0  0
 11 12  2  0  0  0  0
 11 13  1  0  0  0  0
 13 29  1  0  0  0  0
 13 14  1  0  0  0  0
 14 30  1  0  0  0  0
 14 15  1  0  0  0  0
 15 31  1  0  0  0  0
 15 32  1  0  0  0  0
 15 16  1  0  0  0  0
 16 33  1  0  0  0  0
 16 17  1  0  0  0  0
 17 34  1  0  0  0  0
 17 18  2  0  0  0  0
 18 14  1  0  0  0  0
 18 35  1  0  0  0  0
 16 19  1  0  0  0  0
 19 13  1  0  0  0  0
 19 36  1  0  0  0  0
 19 20  1  0  0  0  0
 20 10  1  0  0  0  0
 20 21  2  0  0  0  0
M  END
$$$$
ZINC03830645_000
  -MTS-   02131516543D 0   0.00000     0.00000     0

 54 57  0  0  1  0  0  0  0  0999 V2000
    3.7500   -2.0170   -2.0680 C   0  0  0  0  0  0  0  0  0  0  0  0
    3.8190   -0.6590   -1.4230 C   0  0  0  0  0  0  0  0  0  0  0  0
    4.8770   -0.1990   -1.0270 O   0  0  0  0  0  0  0  0  0  0  0  0
    2.6560   -0.0060   -1.3180 O   0  0  0  0  0  0  0  0  0  0  0  0
    2.7650    1.2940   -0.6970 C   0  0  1  0  0  0  0  0  0  0  0  0
    2.9510    1.2100    0.8440 C   0  0  0  0  0  0  0  0  0  0  0  0
    1.7010    0.5890    1.5250 C   0  0  0  0  0  0  0  0  0  0  0  0
    0.3600    1.3470    1.2410 C   0  0  2  0  0  0  0  0  0  0  0  0
    0.4150    2.7810    1.8650 C   0  0  0  0  0  0  0  0  0  0  0  0
   -0.8470    0.5150    1.8440 C   0  0  2  0  0  0  0  0  0  0  0  0
   -1.0120    0.6940    3.3820 C   0  0  0  0  0  0  0  0  0  0  0  0
   -2.1050   -0.2400    3.9480 C   0  0  0  0  0  0  0  0  0  0  0  0
   -3.4920    0.0420    3.3130 C   0  0  2  0  0  0  0  0  0  0  0  0
   -4.5190   -0.9700    3.9100 C   0  0  0  0  0  0  0  0  0  0  0  0
   -3.4350    0.0470    1.7570 C   0  0  2  0  0  0  0  0  0  0  0  0
   -4.7680    0.7590    1.3710 C   0  0  0  0  0  0  0  0  0  0  0  0
   -4.9150    1.9070    2.4080 C   0  0  0  0  0  0  0  0  0  0  0  0
   -4.0490    1.4190    3.5350 C   0  0  0  0  0  0  0  0  0  0  0  0
   -3.7910    2.0940    4.5190 O   0  0  0  0  0  0  0  0  0  0  0  0
   -2.2080    0.8280    1.1580 C   0  0  2  0  0  0  0  0  0  0  0  0
   -2.0670    0.5100   -0.3570 C   0  0  0  0  0  0  0  0  0  0  0  0
   -0.8250    1.0940   -0.9690 C   0  0  0  0  0  0  0  0  0  0  0  0
    0.2550    1.4770   -0.2750 C   0  0  0  0  0  0  0  0  0  0  0  0
    1.4550    2.0620   -1.0080 C   0  0  0  0  0  0  0  0  0  0  0  0
    4.6080   -2.1480   -2.7450 H   0  0  0  0  0  0  0  0  0  0  0  0
    3.7840   -2.7960   -1.2910 H   0  0  0  0  0  0  0  0  0  0  0  0
    2.8240   -2.1320   -2.6510 H   0  0  0  0  0  0  0  0  0  0  0  0
    3.5890    1.8690   -1.1580 H   0  0  0  0  0  0  0  0  0  0  0  0
    3.1560    2.2120    1.2460 H   0  0  0  0  0  0  0  0  0  0  0  0
    3.8260    0.5910    1.0950 H   0  0  0  0  0  0  0  0  0  0  0  0
    1.6240   -0.4450    1.1520 H   0  0  0  0  0  0  0  0  0  0  0  0
    1.8940    0.5410    2.6080 H   0  0  0  0  0  0  0  0  0  0  0  0
    0.6400    2.7410    2.9390 H   0  0  0  0  0  0  0  0  0  0  0  0
   -0.5410    3.3060    1.7290 H   0  0  0  0  0  0  0  0  0  0  0  0
    1.1870    3.4270    1.4320 H   0  0  0  0  0  0  0  0  0  0  0  0
   -0.6690   -0.5560    1.6560 H   0  0  0  0  0  0  0  0  0  0  0  0
   -1.3090    1.7230    3.6360 H   0  0  0  0  0  0  0  0  0  0  0  0
   -0.0710    0.4630    3.9060 H   0  0  0  0  0  0  0  0  0  0  0  0
   -1.8190   -1.2860    3.7530 H   0  0  0  0  0  0  0  0  0  0  0  0
   -2.1680   -0.1010    5.0410 H   0  0  0  0  0  0  0  0  0  0  0  0
   -4.5370   -0.8720    5.0060 H   0  0  0  0  0  0  0  0  0  0  0  0
   -5.5500   -0.8110    3.5660 H   0  0  0  0  0  0  0  0  0  0  0  0
   -4.2320   -2.0030    3.6610 H   0  0  0  0  0  0  0  0  0  0  0  0
   -3.4080   -0.9970    1.4030 H   0  0  0  0  0  0  0  0  0  0  0  0
   -4.8110    1.1480    0.3440 H   0  0  0  0  0  0  0  0  0  0  0  0
   -5.6070    0.0520    1.4640 H   0  0  0  0  0  0  0  0  0  0  0  0
   -4.5020    2.8550    2.0230 H   0  0  0  0  0  0  0  0  0  0  0  0
   -5.9590    2.0650    2.7220 H   0  0  0  0  0  0  0  0  0  0  0  0
   -2.3800    1.9070    1.2720 H   0  0  0  0  0  0  0  0  0  0  0  0
   -2.0220   -0.5780   -0.5230 H   0  0  0  0  0  0  0  0  0  0  0  0
   -2.9250    0.9090   -0.9190 H   0  0  0  0  0  0  0  0  0  0  0  0
   -0.8450    1.1840   -2.0580 H   0  0  0  0  0  0  0  0  0  0  0  0
    1.5700    3.1250   -0.7640 H   0  0  0  0  0  0  0  0  0  0  0  0
    1.3200    2.0260   -2.1000 H   0  0  0  0  0  0  0  0  0  0  0  0
  1 25  1  0  0  0  0
  1 26  1  0  0  0  0
  1 27  1  0  0  0  0
  1  2  1  0  0  0  0
  2  3  2  0  0  0  0
  2  4  1  0  0  0  0
  4  5  1  0  0  0  0
  5 28  1  0  0  0  0
  5  6  1  0  0  0  0
  6 29  1  0  0  0  0
  6 30  1  0  0  0  0
  6  7  1  0  0  0  0
  7 31  1  0  0  0  0
  7 32  1  0  0  0  0
  7  8  1  0  0  0  0
  8  9  1  0  0  0  0
  9 33  1  0  0  0  0
  9 34  1  0  0  0  0
  9 35  1  0  0  0  0
  8 10  1  0  0  0  0
 10 36  1  0  0  0  0
 10 11  1  0  0  0  0
 11 37  1  0  0  0  0
 11 38  1  0  0  0  0
 11 12  1  0  0  0  0
 12 39  1  0  0  0  0
 12 40  1  0  0  0  0
 12 13  1  0  0  0  0
 13 14  1  0  0  0  0
 14 41  1  0  0  0  0
 14 42  1  0  0  0  0
 14 43  1  0  0  0  0
 13 15  1  0  0  0  0
 15 44  1  0  0  0  0
 15 16  1  0  0  0  0
 16 45  1  0  0  0  0
 16 46  1  0  0  0  0
 16 17  1  0  0  0  0
 17 47  1  0  0  0  0
 17 48  1  0  0  0  0
 17 18  1  0  0  0  0
 18 13  1  0  0  0  0
 18 19  2  0  0  0  0
 15 20  1  0  0  0  0
 20 10  1  0  0  0  0
 20 49  1  0  0  0  0
 20 21  1  0  0  0  0
 21 50  1  0  0  0  0
 21 51  1  0  0  0  0
 21 22  1  0  0  0  0
 22 52  1  0  0  0  0
 22 23  2  0  0  0  0
 23  8  1  0  0  0  0
 23 24  1  0  0  0  0
 24  5  1  0  0  0  0
 24 53  1  0  0  0  0
 24 54  1  0  0  0  0
M  END
$$$$
ZINC03845865_000
  -MTS-   02131516543D 0   0.00000     0.00000     0

 50 50  0  0  1  0  0  0  0  0999 V2000
   -0.2270   -3.4470    1.1310 C   0  0  0  0  0  0  0  0  0  0  0  0
    0.6670   -3.3660   -0.1380 C   0  0  0  0  0  0  0  0  0  0  0  0
    0.4110   -2.0470   -0.9310 C   0  0  0  0  0  0  0  0  0  0  0  0
    1.3230   -0.8080   -0.5980 C   0  0  0  0  0  0  0  0  0  0  0  0
    2.0240   -1.1370    0.6320 O   0  0  0  0  0  0  0  0  0  0  0  0
    2.3990   -0.6420   -1.7340 C   0  0  0  0  0  0  0  0  0  0  0  0
    3.5100   -1.7280   -1.8010 C   0  0  0  0  0  0  0  0  0  0  0  0
    4.7590   -1.3450   -0.9610 C   0  0  0  0  0  0  0  0  0  0  0  0
    0.4770    0.5140   -0.2950 C   0  0  2  0  0  0  0  0  0  0  0  0
   -0.2460    0.9300   -1.6170 C   0  0  0  0  0  0  0  0  0  0  0  0
    1.3580    1.6900    0.2260 C   0  0  0  0  0  0  0  0  0  0  0  0
    0.4970    2.8670    0.7590 C   0  0  0  0  0  0  0  0  0  0  0  0
   -0.4730    2.3930    1.8790 C   0  0  1  0  0  0  0  0  0  0  0  0
    0.2430    2.1750    3.1860 C   0  0  0  0  0  0  0  0  0  0  0  0
   -0.5110    2.1170    4.2740 O   0  0  0  0  0  0  0  0  0  0  0  0
    1.4560    2.0920    3.3000 O   0  0  0  0  0  0  0  0  0  0  0  0
   -1.2940    1.1570    1.4060 C   0  0  0  0  0  0  0  0  0  0  0  0
   -1.8520    0.3190    2.5990 C   0  0  0  0  0  0  0  0  0  0  0  0
   -2.5500    1.5980    0.5830 C   0  0  0  0  0  0  0  0  0  0  0  0
   -0.4650    0.1590    0.7590 O   0  0  0  0  0  0  0  0  0  0  0  0
   -0.0650   -4.4020    1.6560 H   0  0  0  0  0  0  0  0  0  0  0  0
    0.0150   -2.6280    1.8250 H   0  0  0  0  0  0  0  0  0  0  0  0
   -1.2930   -3.3740    0.8600 H   0  0  0  0  0  0  0  0  0  0  0  0
    0.4390   -4.2440   -0.7650 H   0  0  0  0  0  0  0  0  0  0  0  0
    1.7150   -3.4430    0.1880 H   0  0  0  0  0  0  0  0  0  0  0  0
   -0.6330   -1.7740   -0.7170 H   0  0  0  0  0  0  0  0  0  0  0  0
    0.4950   -2.3100   -1.9940 H   0  0  0  0  0  0  0  0  0  0  0  0
    1.5720   -0.9290    1.4400 H   0  0  0  0  0  0  0  0  0  0  0  0
    1.8830   -0.7100   -2.7040 H   0  0  0  0  0  0  0  0  0  0  0  0
    2.8590    0.3580   -1.6920 H   0  0  0  0  0  0  0  0  0  0  0  0
    3.1310   -2.6740   -1.3900 H   0  0  0  0  0  0  0  0  0  0  0  0
    3.8180   -1.8880   -2.8470 H   0  0  0  0  0  0  0  0  0  0  0  0
    5.5340   -2.1210   -1.0650 H   0  0  0  0  0  0  0  0  0  0  0  0
    5.1880   -0.3880   -1.2950 H   0  0  0  0  0  0  0  0  0  0  0  0
    4.5030   -1.2570    0.1070 H   0  0  0  0  0  0  0  0  0  0  0  0
   -0.9600    1.7440   -1.5110 H   0  0  0  0  0  0  0  0  0  0  0  0
   -0.7980    0.0790   -2.0410 H   0  0  0  0  0  0  0  0  0  0  0  0
    0.4680    1.2900   -2.3700 H   0  0  0  0  0  0  0  0  0  0  0  0
    1.9980    1.3490    1.0440 H   0  0  0  0  0  0  0  0  0  0  0  0
    2.0240    2.0840   -0.5540 H   0  0  0  0  0  0  0  0  0  0  0  0
   -0.0630    3.3240   -0.0710 H   0  0  0  0  0  0  0  0  0  0  0  0
    1.1550    3.6580    1.1610 H   0  0  0  0  0  0  0  0  0  0  0  0
   -1.1690    3.2230    2.0860 H   0  0  0  0  0  0  0  0  0  0  0  0
    0.0760    2.0180    5.0140 H   0  0  0  0  0  0  0  0  0  0  0  0
   -1.0430   -0.1170    3.2030 H   0  0  0  0  0  0  0  0  0  0  0  0
   -2.4550   -0.5190    2.2120 H   0  0  0  0  0  0  0  0  0  0  0  0
   -2.4870    0.9220    3.2650 H   0  0  0  0  0  0  0  0  0  0  0  0
   -2.8620    0.7890   -0.0960 H   0  0  0  0  0  0  0  0  0  0  0  0
   -3.4030    1.8270    1.2440 H   0  0  0  0  0  0  0  0  0  0  0  0
   -2.3920    2.5140   -0.0010 H   0  0  0  0  0  0  0  0  0  0  0  0
  1 21  1  0  0  0  0
  1 22  1  0  0  0  0
  1 23  1  0  0  0  0
  1  2  1  0  0  0  0
  2 24  1  0  0  0  0
  2 25  1  0  0  0  0
  2  3  1  0  0  0  0
  3 26  1  0  0  0  0
  3 27  1  0  0  0  0
  3  4  1  0  0  0  0
  4  5  1  0  0  0  0
  5 28  1  0  0  0  0
  4  6  1  0  0  0  0
  6 29  1  0  0  0  0
  6 30  1  0  0  0  0
  6  7  1  0  0  0  0
  7 31  1  0  0  0  0
  7 32  1  0  0  0  0
  7  8  1  0  0  0  0
  8 33  1  0  0  0  0
  8 34  1  0  0  0  0
  8 35  1  0  0  0  0
  4  9  1  0  0  0  0
  9 10  1  0  0  0  0
 10 36  1  0  0  0  0
 10 37  1  0  0  0  0
 10 38  1  0  0  0  0
  9 11  1  0  0  0  0
 11 39  1  0  0  0  0
 11 40  1  0  0  0  0
 11 12  1  0  0  0  0
 12 41  1  0  0  0  0
 12 42  1  0  0  0  0
 12 13  1  0  0  0  0
 13 43  1  0  0  0  0
 13 14  1  0  0  0  0
 14 15  1  0  0  0  0
 15 44  1  0  0  0  0
 14 16  2  0  0  0  0
 13 17  1  0  0  0  0
 17 18  1  0  0  0  0
 18 45  1  0  0  0  0
 18 46  1  0  0  0  0
 18 47  1  0  0  0  0
 17 19  1  0  0  0  0
 19 48  1  0  0  0  0
 19 49  1  0  0  0  0
 19 50  1  0  0  0  0
 17 20  1  0  0  0  0
 20  9  1  0  0  0  0
M  END
$$$$
Phytoestrogen
  -MTS-   02131516543D 0   0.00000     0.00000     0

 32 34  0  0  0  0  0  0  0  0999 V2000
    5.1940    1.2310   -2.3880 O   0  0  0  0  0  0  0  0  0  0  0  0
    4.0970    0.7990   -1.7000 C   0  0  0  0  0  0  0  0  0  0  0  0
    2.8570    1.3080   -2.0690 C   0  0  0  0  0  0  0  0  0  0  0  0
    1.7100    0.8890   -1.3970 C   0  0  0  0  0  0  0  0  0  0  0  0
    0.5300    1.4450   -1.8190 O   0  0  0  0  0  0  0  0  0  0  0  0
   -0.6470    0.7660   -1.3650 C   0  0  0  0  0  0  0  0  0  0  0  0
   -0.5970    0.4790    0.1380 C   0  0  0  0  0  0  0  0  0  0  0  0
   -1.9060   -0.0570    0.6810 C   0  0  0  0  0  0  0  0  0  0  0  0
   -2.3650   -1.3180    0.2680 C   0  0  0  0  0  0  0  0  0  0  0  0
   -3.5670   -1.8330    0.7550 C   0  0  0  0  0  0  0  0  0  0  0  0
   -4.3200   -1.0920    1.6570 C   0  0  0  0  0  0  0  0  0  0  0  0
   -5.4870   -1.6340    2.1090 O   0  0  0  0  0  0  0  0  0  0  0  0
   -3.8900    0.1610    2.0810 C   0  0  0  0  0  0  0  0  0  0  0  0
   -2.6850    0.6750    1.5930 C   0  0  0  0  0  0  0  0  0  0  0  0
    0.5770   -0.4680    0.4110 C   0  0  0  0  0  0  0  0  0  0  0  0
    1.8040   -0.0180   -0.3340 C   0  0  0  0  0  0  0  0  0  0  0  0
    3.0610   -0.5310    0.0190 C   0  0  0  0  0  0  0  0  0  0  0  0
    4.2090   -0.1220   -0.6620 C   0  0  0  0  0  0  0  0  0  0  0  0
    5.4590    2.0990   -2.0400 H   0  0  0  0  0  0  0  0  0  0  0  0
    2.7840    2.0250   -2.8820 H   0  0  0  0  0  0  0  0  0  0  0  0
   -0.7770   -0.1460   -1.9620 H   0  0  0  0  0  0  0  0  0  0  0  0
   -1.4970    1.4190   -1.5960 H   0  0  0  0  0  0  0  0  0  0  0  0
   -0.3690    1.4320    0.6390 H   0  0  0  0  0  0  0  0  0  0  0  0
   -1.7880   -1.9120   -0.4380 H   0  0  0  0  0  0  0  0  0  0  0  0
   -3.9140   -2.8110    0.4320 H   0  0  0  0  0  0  0  0  0  0  0  0
   -5.3510   -1.9580    3.0140 H   0  0  0  0  0  0  0  0  0  0  0  0
   -4.4710    0.7490    2.7840 H   0  0  0  0  0  0  0  0  0  0  0  0
   -2.3650    1.6580    1.9320 H   0  0  0  0  0  0  0  0  0  0  0  0
    0.3450   -1.4920    0.0910 H   0  0  0  0  0  0  0  0  0  0  0  0
    0.7790   -0.4980    1.4890 H   0  0  0  0  0  0  0  0  0  0  0  0
    3.1510   -1.2480    0.8320 H   0  0  0  0  0  0  0  0  0  0  0  0
    5.1730   -0.5270   -0.3690 H   0  0  0  0  0  0  0  0  0  0  0  0
 19  1  1  0  0  0  0
  1  2  1  0  0  0  0
  2  3  2  0  0  0  0
  3 20  1  0  0  0  0
  3  4  1  0  0  0  0
  4  5  1  0  0  0  0
  5  6  1  0  0  0  0
  6 21  1  0  0  0  0
  6 22  1  0  0  0  0
  6  7  1  0  0  0  0
  7 23  1  0  0  0  0
  7  8  1  0  0  0  0
  8  9  2  0  0  0  0
  9 24  1  0  0  0  0
  9 10  1  0  0  0  0
 10 25  1  0  0  0  0
 10 11  2  0  0  0  0
 11 12  1  0  0  0  0
 12 26  1  0  0  0  0
 11 13  1  0  0  0  0
 13 27  1  0  0  0  0
 13 14  2  0  0  0  0
 14  8  1  0  0  0  0
 14 28  1  0  0  0  0
  7 15  1  0  0  0  0
 15 29  1  0  0  0  0
 15 30  1  0  0  0  0
 15 16  1  0  0  0  0
 16  4  2  0  0  0  0
 16 17  1  0  0  0  0
 17 31  1  0  0  0  0
 17 18  2  0  0  0  0
 18  2  1  0  0  0  0
 18 32  1  0  0  0  0
M  END
$$$$
Allemolic
  -MTS-   02131516543D 0   0.00000     0.00000     0

 39 40  0  0  0  0  0  0  0  0999 V2000
   -5.3480   -1.5570    2.2570 O   0  0  0  0  0  0  0  0  0  0  0  0
   -4.2210   -0.9800    1.7440 C   0  0  0  0  0  0  0  0  0  0  0  0
   -3.4870   -1.7090    0.8130 C   0  0  0  0  0  0  0  0  0  0  0  0
   -2.3200   -1.1670    0.2520 C   0  0  0  0  0  0  0  0  0  0  0  0
   -1.5590   -1.8800   -0.6860 C   0  0  0  0  0  0  0  0  0  0  0  0
   -0.3980   -1.3280   -1.2340 C   0  0  0  0  0  0  0  0  0  0  0  0
    0.0350   -0.0500   -0.8620 C   0  0  0  0  0  0  0  0  0  0  0  0
    1.3000    0.5940   -1.4370 C   0  0  0  0  0  0  0  0  0  0  0  0
    1.2830    0.6280   -2.9910 C   0  0  0  0  0  0  0  0  0  0  0  0
    0.1050    1.4160   -3.5580 C   0  0  0  0  0  0  0  0  0  0  0  0
    2.6250   -0.0120   -0.8540 C   0  0  0  0  0  0  0  0  0  0  0  0
    2.6630    0.0460    0.6870 C   0  0  0  0  0  0  0  0  0  0  0  0
    2.8970   -1.4590   -1.2910 C   0  0  0  0  0  0  0  0  0  0  0  0
    3.7920    0.9340   -1.2860 C   0  0  0  0  0  0  0  0  0  0  0  0
    3.6670    2.1470   -0.9460 O   0  0  0  0  0  0  0  0  0  0  0  0
    4.7310    0.3960   -1.9380 O   0  0  0  0  0  0  0  0  0  0  0  0
   -0.7300    0.6640    0.0790 C   0  0  0  0  0  0  0  0  0  0  0  0
   -1.8990    0.1240    0.6420 C   0  0  0  0  0  0  0  0  0  0  0  0
   -2.6570    0.8390    1.5850 C   0  0  0  0  0  0  0  0  0  0  0  0
   -3.8170    0.2900    2.1360 C   0  0  0  0  0  0  0  0  0  0  0  0
   -5.1320   -1.9480    3.1190 H   0  0  0  0  0  0  0  0  0  0  0  0
   -3.8310   -2.7000    0.5280 H   0  0  0  0  0  0  0  0  0  0  0  0
   -1.8630   -2.8760   -0.9990 H   0  0  0  0  0  0  0  0  0  0  0  0
    0.1640   -1.9150   -1.9560 H   0  0  0  0  0  0  0  0  0  0  0  0
    1.2620    1.6500   -1.1330 H   0  0  0  0  0  0  0  0  0  0  0  0
    1.2670   -0.3810   -3.4160 H   0  0  0  0  0  0  0  0  0  0  0  0
    2.1990    1.1030   -3.3610 H   0  0  0  0  0  0  0  0  0  0  0  0
    0.1800    1.4660   -4.6490 H   0  0  0  0  0  0  0  0  0  0  0  0
    0.0960    2.4400   -3.1730 H   0  0  0  0  0  0  0  0  0  0  0  0
   -0.8530    0.9460   -3.3140 H   0  0  0  0  0  0  0  0  0  0  0  0
    3.6670   -0.1780    1.0680 H   0  0  0  0  0  0  0  0  0  0  0  0
    1.9790   -0.6850    1.1320 H   0  0  0  0  0  0  0  0  0  0  0  0
    2.3840    1.0350    1.0670 H   0  0  0  0  0  0  0  0  0  0  0  0
    3.8670   -1.8090   -0.9170 H   0  0  0  0  0  0  0  0  0  0  0  0
    2.1460   -2.1500   -0.8980 H   0  0  0  0  0  0  0  0  0  0  0  0
    2.9190   -1.5630   -2.3800 H   0  0  0  0  0  0  0  0  0  0  0  0
   -0.4010    1.6580    0.3800 H   0  0  0  0  0  0  0  0  0  0  0  0
   -2.3460    1.8340    1.8960 H   0  0  0  0  0  0  0  0  0  0  0  0
   -4.3820    0.8660    2.8620 H   0  0  0  0  0  0  0  0  0  0  0  0
 21  1  1  0  0  0  0
  1  2  1  0  0  0  0
  2  3  2  0  0  0  0
  3 22  1  0  0  0  0
  3  4  1  0  0  0  0
  4  5  1  0  0  0  0
  5 23  1  0  0  0  0
  5  6  2  0  0  0  0
  6 24  1  0  0  0  0
  6  7  1  0  0  0  0
  7  8  1  0  0  0  0
  8 25  1  0  0  0  0
  8  9  1  0  0  0  0
  9 26  1  0  0  0  0
  9 27  1  0  0  0  0
  9 10  1  0  0  0  0
 10 28  1  0  0  0  0
 10 29  1  0  0  0  0
 10 30  1  0  0  0  0
  8 11  1  0  0  0  0
 11 12  1  0  0  0  0
 12 31  1  0  0  0  0
 12 32  1  0  0  0  0
 12 33  1  0  0  0  0
 11 13  1  0  0  0  0
 13 34  1  0  0  0  0
 13 35  1  0  0  0  0
 13 36  1  0  0  0  0
 11 14  1  0  0  0  0
 14 15  2  0  0  0  0
 14 16  1  0  0  0  0
  7 17  2  0  0  0  0
 17 37  1  0  0  0  0
 17 18  1  0  0  0  0
 18  4  2  0  0  0  0
 18 19  1  0  0  0  0
 19 38  1  0  0  0  0
 19 20  2  0  0  0  0
 20  2  1  0  0  0  0
 20 39  1  0  0  0  0
M  END
$$$$
pcb
  -MTS-   02131516543D 0   0.00000     0.00000     0

 23 24  0  0  0  0  0  0  0  0999 V2000
   -5.1730   -1.4690    2.0810 O   0  0  0  0  0  0  0  0  0  0  0  0
   -3.9590   -1.1500    1.5460 C   0  0  0  0  0  0  0  0  0  0  0  0
   -3.4290    0.1000    1.8460 C   0  0  0  0  0  0  0  0  0  0  0  0
   -2.1890    0.4690    1.3200 C   0  0  0  0  0  0  0  0  0  0  0  0
   -1.4740   -0.4100    0.4910 C   0  0  0  0  0  0  0  0  0  0  0  0
   -2.0310   -1.6680    0.2020 C   0  0  0  0  0  0  0  0  0  0  0  0
   -3.2710   -2.0390    0.7270 C   0  0  0  0  0  0  0  0  0  0  0  0
   -0.1660   -0.0230   -0.0650 C   0  0  0  0  0  0  0  0  0  0  0  0
    1.0360   -0.5570    0.4470 C   0  0  0  0  0  0  0  0  0  0  0  0
    1.0420   -1.6930    1.7560 Cl  0  0  0  0  0  0  0  0  0  0  0  0
    2.2780   -0.1920   -0.0820 C   0  0  0  0  0  0  0  0  0  0  0  0
    2.3400    0.7150   -1.1340 C   0  0  0  0  0  0  0  0  0  0  0  0
    3.8680    1.1650   -1.7860 Cl  0  0  0  0  0  0  0  0  0  0  0  0
    1.1760    1.2610   -1.6640 C   0  0  0  0  0  0  0  0  0  0  0  0
   -0.0660    0.8940   -1.1330 C   0  0  0  0  0  0  0  0  0  0  0  0
   -1.4700    1.6170   -1.8480 Cl  0  0  0  0  0  0  0  0  0  0  0  0
   -5.0310   -1.9240    2.9280 H   0  0  0  0  0  0  0  0  0  0  0  0
   -3.9770    0.7840    2.4860 H   0  0  0  0  0  0  0  0  0  0  0  0
   -1.7840    1.4500    1.5620 H   0  0  0  0  0  0  0  0  0  0  0  0
   -1.4970   -2.3680   -0.4380 H   0  0  0  0  0  0  0  0  0  0  0  0
   -3.6770   -3.0170    0.4870 H   0  0  0  0  0  0  0  0  0  0  0  0
    3.1930   -0.6150    0.3270 H   0  0  0  0  0  0  0  0  0  0  0  0
    1.2320    1.9690   -2.4870 H   0  0  0  0  0  0  0  0  0  0  0  0
 17  1  1  0  0  0  0
  1  2  1  0  0  0  0
  2  3  2  0  0  0  0
  3 18  1  0  0  0  0
  3  4  1  0  0  0  0
  4 19  1  0  0  0  0
  4  5  2  0  0  0  0
  5  6  1  0  0  0  0
  6 20  1  0  0  0  0
  6  7  2  0  0  0  0
  7  2  1  0  0  0  0
  7 21  1  0  0  0  0
  5  8  1  0  0  0  0
  8  9  2  0  0  0  0
  9 10  1  0  0  0  0
  9 11  1  0  0  0  0
 11 22  1  0  0  0  0
 11 12  2  0  0  0  0
 12 13  1  0  0  0  0
 12 14  1  0  0  0  0
 14 23  1  0  0  0  0
 14 15  2  0  0  0  0
 15  8  1  0  0  0  0
 15 16  1  0  0  0  0
M  END
$$$$
