# Supplementary material for: Template CoMFA Generates Single 3D-QSAR Models that, for Twelve of Twelve Biological Targets, Predict All ChEMBL-Tabulated Affinities
Source: PLoS One. 2015 Jun 12;10(6):e0129307. doi: 10.1371/journal.pone.0129307 (PMC4466312; doi:10.1371/journal.pone.0129307)
Supplement: S13 Text — The zip file contains, for each target, the template, training set, and prediction set, as “2D” structures, in. sdf format. (ZIP) [file pone.0129307.s014.zip › GABAa_trng.sdf]

ZINC00000353
  -MTS-   02131516542D 0   0.00000     0.00000     0

 15 15  0  0  1  0  0  0  0  0999 V2000
    3.1146    1.8504    0.0000 C   0  0  0  0  0  0  0  0  0  0  0  0
    3.1156    0.8504    0.0000 O   0  0  0  0  0  0  0  0  0  0  0  0
    2.2501    0.3495    0.0000 C   0  0  0  0  0  0  0  0  0  0  0  0
    1.3801    0.8495    0.0000 C   0  0  0  0  0  0  0  0  0  0  0  0
    0.5201    0.3495    0.0000 C   0  0  0  0  0  0  0  0  0  0  0  0
    0.5201   -0.6505    0.0000 C   0  0  0  0  0  0  0  0  0  0  0  0
    1.3801   -1.1505    0.0000 C   0  0  0  0  0  0  0  0  0  0  0  0
    2.2501   -0.6505    0.0000 C   0  0  0  0  0  0  0  0  0  0  0  0
    3.1156   -1.1513    0.0000 O   0  0  0  0  0  0  0  0  0  0  0  0
    3.9851   -0.6505    0.0000 C   0  0  0  0  0  0  0  0  0  0  0  0
    4.8456   -1.1496    0.0000 C   0  0  2  0  0  0  0  0  0  0  0  0
    4.8441   -2.1496    0.0000 O   0  0  0  0  0  0  0  0  0  0  0  0
    5.7151   -0.6487    0.0000 C   0  0  0  0  0  0  0  0  0  0  0  0
    6.5756   -1.1479    0.0000 O   0  0  0  0  0  0  0  0  0  0  0  0
    4.3255   -1.4487    0.0000 H   0  0  0  0  0  0  0  0  0  0  0  0
  1  2  1  0  0  0  0
  2  3  1  0  0  0  0
  3  4  2  0  0  0  0
  4  5  1  0  0  0  0
  5  6  2  0  0  0  0
  6  7  1  0  0  0  0
  7  8  2  0  0  0  0
  8  3  1  0  0  0  0
  8  9  1  0  0  0  0
  9 10  1  0  0  0  0
 10 11  1  0  0  0  0
 11 15  1  6  0  0  0
 11 12  1  1  0  0  0
 11 13  1  0  0  0  0
 13 14  1  0  0  0  0
M  END
>  <EXTREG>  (ZINC00000353)
ZINC00000353

>  <LOGBIO>
2.5000

$$$$
ZINC00001467
  -MTS-   02131516542D 0   0.00000     0.00000     0

 21 22  0  0  0  0  0  0  0  0999 V2000
    4.8599   -0.7195    0.0000 C   0  0  0  0  0  0  0  0  0  0  0  0
    3.9944   -1.2204    0.0000 C   0  0  0  0  0  0  0  0  0  0  0  0
    3.1244   -0.7204    0.0000 C   0  0  0  0  0  0  0  0  0  0  0  0
    3.1219    0.2796    0.0000 N   0  0  0  0  0  0  0  0  0  0  0  0
    2.2546    0.7774    0.0000 C   0  0  0  0  0  0  0  0  0  0  0  0
    1.3863    0.2744    0.0000 N   0  0  0  0  0  0  0  0  0  0  0  0
    0.5246    0.7714    0.0000 C   0  0  0  0  0  0  0  0  0  0  0  0
    0.5211    1.7714    0.0000 C   0  0  0  0  0  0  0  0  0  0  0  0
    1.3794    2.2744    0.0000 C   0  0  0  0  0  0  0  0  0  0  0  0
    2.2511    1.7774    0.0000 C   0  0  0  0  0  0  0  0  0  0  0  0
    3.1149    2.2813    0.0000 C   0  0  0  0  0  0  0  0  0  0  0  0
    3.1109    3.2847    0.0000 O   0  0  0  0  0  0  0  0  0  0  0  0
    3.9789    1.7882    0.0000 O   0  0  0  0  0  0  0  0  0  0  0  0
    2.2644   -1.2204    0.0000 C   0  0  0  0  0  0  0  0  0  0  0  0
    2.2644   -2.2204    0.0000 C   0  0  0  0  0  0  0  0  0  0  0  0
    3.1244   -2.7204    0.0000 C   0  0  0  0  0  0  0  0  0  0  0  0
    3.9944   -2.2204    0.0000 C   0  0  0  0  0  0  0  0  0  0  0  0
    4.8599   -2.7213    0.0000 C   0  0  0  0  0  0  0  0  0  0  0  0
    5.3608   -1.8557    0.0000 F   0  0  0  0  0  0  0  0  0  0  0  0
    4.3590   -3.5868    0.0000 F   0  0  0  0  0  0  0  0  0  0  0  0
    5.7254   -3.2221    0.0000 F   0  0  0  0  0  0  0  0  0  0  0  0
  1  2  1  0  0  0  0
  2  3  2  0  0  0  0
  3  4  1  0  0  0  0
  4  5  1  0  0  0  0
  5  6  1  0  0  0  0
  6  7  2  0  0  0  0
  7  8  1  0  0  0  0
  8  9  2  0  0  0  0
  9 10  1  0  0  0  0
 10  5  2  0  0  0  0
 10 11  1  0  0  0  0
 11 12  1  0  0  0  0
 11 13  2  0  0  0  0
  3 14  1  0  0  0  0
 14 15  2  0  0  0  0
 15 16  1  0  0  0  0
 16 17  2  0  0  0  0
 17  2  1  0  0  0  0
 17 18  1  0  0  0  0
 18 19  1  0  0  0  0
 18 20  1  0  0  0  0
 18 21  1  0  0  0  0
M  END
>  <EXTREG>  (ZINC00001467)
ZINC00001467

>  <LOGBIO>
2.5000

$$$$
ZINC00002284
  -MTS-   02131516542D 0   0.00000     0.00000     0

 25 27  0  0  1  0  0  0  0  0999 V2000
    2.2511    3.3885    0.0000 C   0  0  0  0  0  0  0  0  0  0  0  0
    3.1211    2.8886    0.0000 C   0  0  0  0  0  0  0  0  0  0  0  0
    3.1221    1.8938    0.0000 O   0  0  0  0  0  0  0  0  0  0  0  0
    2.2566    1.3929    0.0000 C   0  0  0  0  0  0  0  0  0  0  0  0
    1.3866    1.8929    0.0000 C   0  0  0  0  0  0  0  0  0  0  0  0
    0.5266    1.3929    0.0000 C   0  0  0  0  0  0  0  0  0  0  0  0
    0.5266    0.3929    0.0000 C   0  0  0  0  0  0  0  0  0  0  0  0
    1.3866   -0.1071    0.0000 C   0  0  0  0  0  0  0  0  0  0  0  0
    2.2566    0.3929    0.0000 C   0  0  0  0  0  0  0  0  0  0  0  0
    3.1221   -0.1079    0.0000 O   0  0  0  0  0  0  0  0  0  0  0  0
    3.1209   -1.3079    0.0000 C   0  0  2  0  0  0  0  0  0  0  0  0
    3.9865   -1.8088    0.0000 C   0  0  1  0  0  0  0  0  0  0  0  0
    3.9865   -2.8122    0.0000 C   0  0  0  0  0  0  0  0  0  0  0  0
    4.8485   -3.3087    0.0000 N   0  0  0  0  0  0  0  0  0  0  0  0
    5.7155   -2.8104    0.0000 C   0  0  0  0  0  0  0  0  0  0  0  0
    5.7205   -1.8157    0.0000 C   0  0  0  0  0  0  0  0  0  0  0  0
    4.8535   -1.3105    0.0000 O   0  0  0  0  0  0  0  0  0  0  0  0
    2.2544   -1.8071    0.0000 C   0  0  0  0  0  0  0  0  0  0  0  0
    2.2524   -2.8105    0.0000 C   0  0  0  0  0  0  0  0  0  0  0  0
    1.3894   -3.3053    0.0000 C   0  0  0  0  0  0  0  0  0  0  0  0
    0.5234   -2.8053    0.0000 C   0  0  0  0  0  0  0  0  0  0  0  0
    0.5204   -1.8105    0.0000 C   0  0  0  0  0  0  0  0  0  0  0  0
    1.3884   -1.3071    0.0000 C   0  0  0  0  0  0  0  0  0  0  0  0
    3.4667   -2.1085    0.0000 H   0  0  0  0  0  0  0  0  0  0  0  0
    3.6408   -1.0085    0.0000 H   0  0  0  0  0  0  0  0  0  0  0  0
  1  2  1  0  0  0  0
  2  3  1  0  0  0  0
  3  4  1  0  0  0  0
  4  5  2  0  0  0  0
  5  6  1  0  0  0  0
  6  7  2  0  0  0  0
  7  8  1  0  0  0  0
  8  9  2  0  0  0  0
  9  4  1  0  0  0  0
  9 10  1  0  0  0  0
 11 10  1  6  0  0  0
 11 25  1  1  0  0  0
 11 12  1  0  0  0  0
 12 24  1  1  0  0  0
 12 13  1  6  0  0  0
 13 14  1  0  0  0  0
 14 15  1  0  0  0  0
 15 16  1  0  0  0  0
 16 17  1  0  0  0  0
 17 12  1  0  0  0  0
 11 18  1  0  0  0  0
 18 19  2  0  0  0  0
 19 20  1  0  0  0  0
 20 21  2  0  0  0  0
 21 22  1  0  0  0  0
 22 23  2  0  0  0  0
 23 18  1  0  0  0  0
M  END
>  <EXTREG>  (ZINC00002284)
ZINC00002284

>  <LOGBIO>
2.5000

$$$$
ZINC00005586
  -MTS-   02131516542D 0   0.00000     0.00000     0

 16 18  0  0  0  0  0  0  0  0999 V2000
    4.2565   -1.0288    0.0000 C   0  0  0  0  0  0  0  0  0  0  0  0
    3.6680   -0.2203    0.0000 N   0  0  0  0  0  0  0  0  0  0  0  0
    3.9780    0.7397    0.0000 C   0  0  0  0  0  0  0  0  0  0  0  0
    4.8908    1.1555    0.0000 C   0  0  0  0  0  0  0  0  0  0  0  0
    4.9855    2.1511    0.0000 C   0  0  0  0  0  0  0  0  0  0  0  0
    4.1667    2.7312    0.0000 C   0  0  0  0  0  0  0  0  0  0  0  0
    3.2632    2.3148    0.0000 C   0  0  0  0  0  0  0  0  0  0  0  0
    3.1680    1.3197    0.0000 C   0  0  0  0  0  0  0  0  0  0  0  0
    2.3580    0.7397    0.0000 N   0  0  0  0  0  0  0  0  0  0  0  0
    2.6680   -0.2203    0.0000 C   0  0  0  0  0  0  0  0  0  0  0  0
    2.0795   -1.0288    0.0000 N   0  0  0  0  0  0  0  0  0  0  0  0
    1.0815   -0.9240    0.0000 C   0  0  0  0  0  0  0  0  0  0  0  0
    0.4977   -1.7294    0.0000 C   0  0  0  0  0  0  0  0  0  0  0  0
    0.9027   -2.6437    0.0000 N   0  0  0  0  0  0  0  0  0  0  0  0
    1.8915   -2.7526    0.0000 C   0  0  0  0  0  0  0  0  0  0  0  0
    2.4845   -1.9431    0.0000 C   0  0  0  0  0  0  0  0  0  0  0  0
  1  2  1  0  0  0  0
  2  3  1  0  0  0  0
  3  4  2  0  0  0  0
  4  5  1  0  0  0  0
  5  6  2  0  0  0  0
  6  7  1  0  0  0  0
  7  8  2  0  0  0  0
  8  3  1  0  0  0  0
  8  9  1  0  0  0  0
  9 10  2  0  0  0  0
 10  2  1  0  0  0  0
 10 11  1  0  0  0  0
 11 12  1  0  0  0  0
 12 13  1  0  0  0  0
 13 14  1  0  0  0  0
 14 15  1  0  0  0  0
 15 16  1  0  0  0  0
 16 11  1  0  0  0  0
M  END
>  <EXTREG>  (ZINC00005586)
ZINC00005586

>  <LOGBIO>
2.5000

$$$$
ZINC00007580
  -MTS-   02131516542D 0   0.00000     0.00000     0

 14 15  0  0  0  0  0  0  0  0999 V2000
    4.3555   -0.6133    0.0000 C   0  0  0  0  0  0  0  0  0  0  0  0
    3.7670    0.1952    0.0000 C   0  0  0  0  0  0  0  0  0  0  0  0
    4.0770    1.1552    0.0000 S   0  0  0  0  0  0  0  0  0  0  0  0
    3.2670    1.7352    0.0000 C   0  0  0  0  0  0  0  0  0  0  0  0
    3.2670    2.7352    0.0000 N   0  0  0  0  0  0  0  0  0  0  0  0
    2.4570    1.1552    0.0000 N   0  0  0  0  0  0  0  0  0  0  0  0
    2.7670    0.1952    0.0000 C   0  0  0  0  0  0  0  0  0  0  0  0
    2.1785   -0.6133    0.0000 C   0  0  0  0  0  0  0  0  0  0  0  0
    1.1805   -0.5084    0.0000 C   0  0  0  0  0  0  0  0  0  0  0  0
    0.5967   -1.3139    0.0000 C   0  0  0  0  0  0  0  0  0  0  0  0
    1.0017   -2.2282    0.0000 C   0  0  0  0  0  0  0  0  0  0  0  0
    0.4112   -3.0352    0.0000 Cl  0  0  0  0  0  0  0  0  0  0  0  0
    1.9905   -2.3371    0.0000 C   0  0  0  0  0  0  0  0  0  0  0  0
    2.5835   -1.5276    0.0000 C   0  0  0  0  0  0  0  0  0  0  0  0
  1  2  1  0  0  0  0
  2  3  1  0  0  0  0
  3  4  1  0  0  0  0
  4  5  1  0  0  0  0
  4  6  2  0  0  0  0
  6  7  1  0  0  0  0
  7  2  2  0  0  0  0
  7  8  1  0  0  0  0
  8  9  2  0  0  0  0
  9 10  1  0  0  0  0
 10 11  2  0  0  0  0
 11 12  1  0  0  0  0
 11 13  1  0  0  0  0
 13 14  2  0  0  0  0
 14  8  1  0  0  0  0
M  END
>  <EXTREG>  (ZINC00007580)
ZINC00007580

>  <LOGBIO>
2.5000

$$$$
ZINC00025401
  -MTS-   02131516542D 0   0.00000     0.00000     0

 23 25  0  0  1  0  0  0  0  0999 V2000
    8.3175    1.9989    0.0000 C   0  0  0  0  0  0  0  0  0  0  0  0
    7.4510    2.4980    0.0000 O   0  0  0  0  0  0  0  0  0  0  0  0
    6.5855    1.9972    0.0000 C   0  0  0  0  0  0  0  0  0  0  0  0
    5.7155    2.4972    0.0000 C   0  0  0  0  0  0  0  0  0  0  0  0
    4.8555    1.9972    0.0000 C   0  0  0  0  0  0  0  0  0  0  0  0
    4.8555    0.9972    0.0000 C   0  0  0  0  0  0  0  0  0  0  0  0
    5.7155    0.4972    0.0000 C   0  0  0  0  0  0  0  0  0  0  0  0
    6.5855    0.9972    0.0000 C   0  0  0  0  0  0  0  0  0  0  0  0
    7.4510    0.4963    0.0000 O   0  0  0  0  0  0  0  0  0  0  0  0
    7.4500   -0.5037    0.0000 C   0  0  0  0  0  0  0  0  0  0  0  0
    3.9887    0.4985    0.0000 C   0  0  1  0  0  0  0  0  0  0  0  0
    3.1199    1.0007    0.0000 C   0  0  0  0  0  0  0  0  0  0  0  0
    2.2587    0.5028    0.0000 O   0  0  0  0  0  0  0  0  0  0  0  0
    2.2562   -0.4972    0.0000 C   0  0  0  0  0  0  0  0  0  0  0  0
    1.3849   -0.9950    0.0000 C   0  0  0  0  0  0  0  0  0  0  0  0
    0.5207   -0.4920    0.0000 O   0  0  0  0  0  0  0  0  0  0  0  0
    1.3824   -1.9950    0.0000 C   0  0  0  0  0  0  0  0  0  0  0  0
    0.5156   -2.4937    0.0000 O   0  0  0  0  0  0  0  0  0  0  0  0
    2.2512   -2.4972    0.0000 C   0  0  0  0  0  0  0  0  0  0  0  0
    3.1124   -1.9993    0.0000 C   0  0  0  0  0  0  0  0  0  0  0  0
    3.1149   -0.9993    0.0000 C   0  0  0  0  0  0  0  0  0  0  0  0
    3.9862   -0.5015    0.0000 C   0  0  0  0  0  0  0  0  0  0  0  0
    3.9893    1.0985    0.0000 H   0  0  0  0  0  0  0  0  0  0  0  0
  1  2  1  0  0  0  0
  2  3  1  0  0  0  0
  3  4  2  0  0  0  0
  4  5  1  0  0  0  0
  5  6  2  0  0  0  0
  6  7  1  0  0  0  0
  7  8  2  0  0  0  0
  8  3  1  0  0  0  0
  8  9  1  0  0  0  0
  9 10  1  0  0  0  0
 11  6  1  6  0  0  0
 11 23  1  1  0  0  0
 11 12  1  0  0  0  0
 12 13  1  0  0  0  0
 13 14  1  0  0  0  0
 14 15  1  0  0  0  0
 15 16  1  0  0  0  0
 15 17  2  0  0  0  0
 17 18  1  0  0  0  0
 17 19  1  0  0  0  0
 19 20  2  0  0  0  0
 20 21  1  0  0  0  0
 21 14  2  0  0  0  0
 21 22  1  0  0  0  0
 22 11  1  0  0  0  0
M  END
>  <EXTREG>  (ZINC00025401)
ZINC00025401

>  <LOGBIO>
2.5000

$$$$
ZINC00029346
  -MTS-   02131516542D 0   0.00000     0.00000     0

 18 19  0  0  0  0  0  0  0  0999 V2000
    0.2576   -2.3308    0.0000 F   0  0  0  0  0  0  0  0  0  0  0  0
    1.2518   -2.2229    0.0000 C   0  0  0  0  0  0  0  0  0  0  0  0
    1.1439   -1.2287    0.0000 F   0  0  0  0  0  0  0  0  0  0  0  0
    1.3597   -3.2170    0.0000 F   0  0  0  0  0  0  0  0  0  0  0  0
    2.2459   -2.1150    0.0000 C   0  0  0  0  0  0  0  0  0  0  0  0
    2.8393   -2.9242    0.0000 C   0  0  0  0  0  0  0  0  0  0  0  0
    3.8281   -2.8148    0.0000 C   0  0  0  0  0  0  0  0  0  0  0  0
    4.2326   -1.9003    0.0000 C   0  0  0  0  0  0  0  0  0  0  0  0
    3.6484   -1.0951    0.0000 C   0  0  0  0  0  0  0  0  0  0  0  0
    2.6505   -1.2004    0.0000 C   0  0  0  0  0  0  0  0  0  0  0  0
    2.0615   -0.3923    0.0000 N   0  0  0  0  0  0  0  0  0  0  0  0
    2.4683    0.5250    0.0000 C   0  0  0  0  0  0  0  0  0  0  0  0
    3.4576    0.6294    0.0000 O   0  0  0  0  0  0  0  0  0  0  0  0
    1.8798    1.3335    0.0000 C   0  0  0  0  0  0  0  0  0  0  0  0
    2.1898    2.2935    0.0000 S   0  0  0  0  0  0  0  0  0  0  0  0
    1.3798    2.8735    0.0000 C   0  0  0  0  0  0  0  0  0  0  0  0
    0.5698    2.2935    0.0000 C   0  0  0  0  0  0  0  0  0  0  0  0
    0.8798    1.3335    0.0000 C   0  0  0  0  0  0  0  0  0  0  0  0
  1  2  1  0  0  0  0
  2  3  1  0  0  0  0
  2  4  1  0  0  0  0
  2  5  1  0  0  0  0
  5  6  2  0  0  0  0
  6  7  1  0  0  0  0
  7  8  2  0  0  0  0
  8  9  1  0  0  0  0
  9 10  2  0  0  0  0
 10  5  1  0  0  0  0
 10 11  1  0  0  0  0
 11 12  1  0  0  0  0
 12 13  2  0  0  0  0
 12 14  1  0  0  0  0
 14 15  1  0  0  0  0
 15 16  1  0  0  0  0
 16 17  2  0  0  0  0
 17 18  1  0  0  0  0
 18 14  2  0  0  0  0
M  END
>  <EXTREG>  (ZINC00029346)
ZINC00029346

>  <LOGBIO>
2.5000

$$$$
ZINC00029685
  -MTS-   02131516542D 0   0.00000     0.00000     0

 13 13  0  0  0  0  0  0  0  0999 V2000
    3.5469    2.0255    0.0000 C   0  0  0  0  0  0  0  0  0  0  0  0
    3.5479    1.0255    0.0000 S   0  0  0  0  0  0  0  0  0  0  0  0
    4.5479    1.0265    0.0000 O   0  0  0  0  0  0  0  0  0  0  0  0
    2.5479    1.0245    0.0000 O   0  0  0  0  0  0  0  0  0  0  0  0
    3.5489    0.0255    0.0000 N   0  0  0  0  0  0  0  0  0  0  0  0
    2.5968   -0.5255    0.0000 C   0  0  0  0  0  0  0  0  0  0  0  0
    1.7268   -0.0255    0.0000 C   0  0  0  0  0  0  0  0  0  0  0  0
    0.8668   -0.5255    0.0000 C   0  0  0  0  0  0  0  0  0  0  0  0
    0.8668   -1.5255    0.0000 C   0  0  0  0  0  0  0  0  0  0  0  0
    0.0000   -2.0242    0.0000 F   0  0  0  0  0  0  0  0  0  0  0  0
    1.7268   -2.0255    0.0000 C   0  0  0  0  0  0  0  0  0  0  0  0
    2.5968   -1.5255    0.0000 C   0  0  0  0  0  0  0  0  0  0  0  0
    3.4623   -2.0263    0.0000 F   0  0  0  0  0  0  0  0  0  0  0  0
  1  2  1  0  0  0  0
  2  3  2  0  0  0  0
  2  4  2  0  0  0  0
  2  5  1  0  0  0  0
  5  6  1  0  0  0  0
  6  7  2  0  0  0  0
  7  8  1  0  0  0  0
  8  9  2  0  0  0  0
  9 10  1  0  0  0  0
  9 11  1  0  0  0  0
 11 12  2  0  0  0  0
 12  6  1  0  0  0  0
 12 13  1  0  0  0  0
M  END
>  <EXTREG>  (ZINC00029685)
ZINC00029685

>  <LOGBIO>
2.5000

$$$$
ZINC00029832
  -MTS-   02131516542D 0   0.00000     0.00000     0

 18 19  0  0  0  0  0  0  0  0999 V2000
    2.2012   -0.7251    0.0000 O   0  0  0  0  0  0  0  0  0  0  0  0
    3.2012   -0.7241    0.0000 S   0  0  0  0  0  0  0  0  0  0  0  0
    4.2012   -0.7231    0.0000 O   0  0  0  0  0  0  0  0  0  0  0  0
    3.2022   -1.7241    0.0000 C   0  0  0  0  0  0  0  0  0  0  0  0
    2.2501   -2.2750    0.0000 C   0  0  0  0  0  0  0  0  0  0  0  0
    1.3801   -1.7750    0.0000 C   0  0  0  0  0  0  0  0  0  0  0  0
    0.5201   -2.2750    0.0000 C   0  0  0  0  0  0  0  0  0  0  0  0
    0.5201   -3.2750    0.0000 C   0  0  0  0  0  0  0  0  0  0  0  0
    1.3801   -3.7750    0.0000 C   0  0  0  0  0  0  0  0  0  0  0  0
    2.2501   -3.2750    0.0000 C   0  0  0  0  0  0  0  0  0  0  0  0
    3.2002    0.2759    0.0000 N   0  0  0  0  0  0  0  0  0  0  0  0
    4.0657    0.7768    0.0000 C   0  0  0  0  0  0  0  0  0  0  0  0
    4.0647    1.7768    0.0000 C   0  0  0  0  0  0  0  0  0  0  0  0
    4.9327    2.2802    0.0000 C   0  0  0  0  0  0  0  0  0  0  0  0
    4.9297    3.2750    0.0000 C   0  0  0  0  0  0  0  0  0  0  0  0
    4.0637    3.7750    0.0000 C   0  0  0  0  0  0  0  0  0  0  0  0
    3.2007    3.2802    0.0000 C   0  0  0  0  0  0  0  0  0  0  0  0
    3.1987    2.2768    0.0000 N   0  0  0  0  0  0  0  0  0  0  0  0
  1  2  2  0  0  0  0
  2  3  2  0  0  0  0
  2  4  1  0  0  0  0
  4  5  1  0  0  0  0
  5  6  2  0  0  0  0
  6  7  1  0  0  0  0
  7  8  2  0  0  0  0
  8  9  1  0  0  0  0
  9 10  2  0  0  0  0
 10  5  1  0  0  0  0
  2 11  1  0  0  0  0
 11 12  1  0  0  0  0
 12 13  1  0  0  0  0
 13 14  2  0  0  0  0
 14 15  1  0  0  0  0
 15 16  2  0  0  0  0
 16 17  1  0  0  0  0
 17 18  2  0  0  0  0
 18 13  1  0  0  0  0
M  END
>  <EXTREG>  (ZINC00029832)
ZINC00029832

>  <LOGBIO>
2.5000

$$$$
ZINC00031008
  -MTS-   02131516542D 0   0.00000     0.00000     0

 16 16  0  0  1  0  0  0  0  0999 V2000
    0.6000    2.9943    0.0000 C   0  0  0  0  0  0  0  0  0  0  0  0
    0.6030    1.9909    0.0000 O   0  0  0  0  0  0  0  0  0  0  0  0
    1.4665    1.4970    0.0000 C   0  0  0  0  0  0  0  0  0  0  0  0
    1.4695    0.4935    0.0000 C   0  0  1  0  0  0  0  0  0  0  0  0
    0.6052   -0.0095    0.0000 C   0  0  0  0  0  0  0  0  0  0  0  0
    2.3330   -0.0004    0.0000 N   0  0  0  0  0  0  0  0  0  0  0  0
    2.3359   -1.0038    0.0000 C   0  0  0  0  0  0  0  0  0  0  0  0
    1.4704   -1.5116    0.0000 O   0  0  0  0  0  0  0  0  0  0  0  0
    3.2044   -1.4995    0.0000 C   0  0  0  0  0  0  0  0  0  0  0  0
    4.0714   -0.9944    0.0000 C   0  0  0  0  0  0  0  0  0  0  0  0
    4.9344   -1.4893    0.0000 C   0  0  0  0  0  0  0  0  0  0  0  0
    4.9403   -2.4893    0.0000 C   0  0  0  0  0  0  0  0  0  0  0  0
    4.0833   -2.9944    0.0000 C   0  0  0  0  0  0  0  0  0  0  0  0
    3.2104   -2.4995    0.0000 C   0  0  0  0  0  0  0  0  0  0  0  0
    2.3478   -3.0055    0.0000 F   0  0  0  0  0  0  0  0  0  0  0  0
    0.9489    0.7918    0.0000 H   0  0  0  0  0  0  0  0  0  0  0  0
  1  2  1  0  0  0  0
  2  3  1  0  0  0  0
  3  4  1  0  0  0  0
  4 16  1  1  0  0  0
  4  5  1  6  0  0  0
  4  6  1  0  0  0  0
  6  7  1  0  0  0  0
  7  8  2  0  0  0  0
  7  9  1  0  0  0  0
  9 10  2  0  0  0  0
 10 11  1  0  0  0  0
 11 12  2  0  0  0  0
 12 13  1  0  0  0  0
 13 14  2  0  0  0  0
 14  9  1  0  0  0  0
 14 15  1  0  0  0  0
M  END
>  <EXTREG>  (ZINC00031008)
ZINC00031008

>  <LOGBIO>
2.5000

$$$$
ZINC00031757
  -MTS-   02131516542D 0   0.00000     0.00000     0

 20 20  0  0  1  0  0  0  0  0999 V2000
    2.2527    3.5427    0.0000 C   0  0  0  0  0  0  0  0  0  0  0  0
    3.1202    3.0384    0.0000 C   0  0  0  0  0  0  0  0  0  0  0  0
    3.1162    2.0436    0.0000 C   0  0  2  0  0  0  0  0  0  0  0  0
    2.2485    1.5467    0.0000 C   0  0  0  0  0  0  0  0  0  0  0  0
    3.9837    1.5393    0.0000 C   0  0  0  0  0  0  0  0  0  0  0  0
    4.8515    2.0363    0.0000 O   0  0  0  0  0  0  0  0  0  0  0  0
    3.9797    0.5445    0.0000 N   0  0  0  0  0  0  0  0  0  0  0  0
    4.8473    0.0402    0.0000 C   0  0  0  0  0  0  0  0  0  0  0  0
    4.8483   -0.9632    0.0000 C   0  0  0  0  0  0  0  0  0  0  0  0
    3.9827   -1.4641    0.0000 C   0  0  0  0  0  0  0  0  0  0  0  0
    3.1127   -0.9641    0.0000 C   0  0  0  0  0  0  0  0  0  0  0  0
    2.2527   -1.4641    0.0000 C   0  0  0  0  0  0  0  0  0  0  0  0
    2.2527   -2.4641    0.0000 C   0  0  0  0  0  0  0  0  0  0  0  0
    3.1127   -2.9641    0.0000 C   0  0  0  0  0  0  0  0  0  0  0  0
    3.9827   -2.4641    0.0000 C   0  0  0  0  0  0  0  0  0  0  0  0
    1.3859   -2.9627    0.0000 S   0  0  0  0  0  0  0  0  0  0  0  0
    0.5192   -3.4614    0.0000 N   0  0  0  0  0  0  0  0  0  0  0  0
    1.8846   -3.8295    0.0000 O   0  0  0  0  0  0  0  0  0  0  0  0
    0.8873   -2.0960    0.0000 O   0  0  0  0  0  0  0  0  0  0  0  0
    2.5977    2.3456    0.0000 H   0  0  0  0  0  0  0  0  0  0  0  0
  1  2  1  0  0  0  0
  2  3  1  0  0  0  0
  3 20  1  6  0  0  0
  3  4  1  1  0  0  0
  3  5  1  0  0  0  0
  5  6  2  0  0  0  0
  5  7  1  0  0  0  0
  7  8  1  0  0  0  0
  8  9  1  0  0  0  0
  9 10  1  0  0  0  0
 10 11  2  0  0  0  0
 11 12  1  0  0  0  0
 12 13  2  0  0  0  0
 13 14  1  0  0  0  0
 14 15  2  0  0  0  0
 15 10  1  0  0  0  0
 13 16  1  0  0  0  0
 16 17  1  0  0  0  0
 16 18  2  0  0  0  0
 16 19  2  0  0  0  0
M  END
>  <EXTREG>  (ZINC00031757)
ZINC00031757

>  <LOGBIO>
2.5000

$$$$
ZINC00031947
  -MTS-   02131516542D 0   0.00000     0.00000     0

 24 27  0  0  1  0  0  0  0  0999 V2000
    6.1972   -2.7792    0.0000 N   0  0  0  0  0  0  0  0  0  0  0  0
    5.6086   -1.9707    0.0000 C   0  0  0  0  0  0  0  0  0  0  0  0
    5.9186   -1.0107    0.0000 N   0  0  0  0  0  0  0  0  0  0  0  0
    5.1086   -0.4307    0.0000 N   0  0  0  0  0  0  0  0  0  0  0  0
    5.0090    0.5674    0.0000 C   0  0  1  0  0  0  0  0  0  0  0  0
    4.0970    0.9777    0.0000 C   0  0  0  0  0  0  0  0  0  0  0  0
    3.2841    0.3894    0.0000 C   0  0  0  0  0  0  0  0  0  0  0  0
    3.3873   -0.6000    0.0000 N   0  0  0  0  0  0  0  0  0  0  0  0
    4.2986   -1.0107    0.0000 C   0  0  0  0  0  0  0  0  0  0  0  0
    4.6086   -1.9707    0.0000 N   0  0  0  0  0  0  0  0  0  0  0  0
    2.3711    0.7974    0.0000 C   0  0  0  0  0  0  0  0  0  0  0  0
    2.2666    1.7954    0.0000 C   0  0  0  0  0  0  0  0  0  0  0  0
    1.3576    2.1994    0.0000 C   0  0  0  0  0  0  0  0  0  0  0  0
    0.5472    1.6135    0.0000 C   0  0  0  0  0  0  0  0  0  0  0  0
    0.6458    0.6237    0.0000 C   0  0  0  0  0  0  0  0  0  0  0  0
    1.5607    0.2116    0.0000 C   0  0  0  0  0  0  0  0  0  0  0  0
    1.6619   -0.7833    0.0000 O   0  0  0  0  0  0  0  0  0  0  0  0
    5.8207    1.1515    0.0000 C   0  0  0  0  0  0  0  0  0  0  0  0
    6.7359    0.7401    0.0000 C   0  0  0  0  0  0  0  0  0  0  0  0
    7.5422    1.3228    0.0000 C   0  0  0  0  0  0  0  0  0  0  0  0
    7.4432    2.3179    0.0000 C   0  0  0  0  0  0  0  0  0  0  0  0
    6.5379    2.7303    0.0000 C   0  0  0  0  0  0  0  0  0  0  0  0
    5.7217    2.1466    0.0000 C   0  0  0  0  0  0  0  0  0  0  0  0
    4.9488    1.1644    0.0000 H   0  0  0  0  0  0  0  0  0  0  0  0
  1  2  1  0  0  0  0
  2  3  2  0  0  0  0
  3  4  1  0  0  0  0
  4  5  1  0  0  0  0
  5 24  1  6  0  0  0
  5  6  1  0  0  0  0
  6  7  1  0  0  0  0
  7  8  2  0  0  0  0
  8  9  1  0  0  0  0
  9  4  1  0  0  0  0
  9 10  2  0  0  0  0
 10  2  1  0  0  0  0
  7 11  1  0  0  0  0
 11 12  2  0  0  0  0
 12 13  1  0  0  0  0
 13 14  2  0  0  0  0
 14 15  1  0  0  0  0
 15 16  2  0  0  0  0
 16 11  1  0  0  0  0
 16 17  1  0  0  0  0
  5 18  1  1  0  0  0
 18 19  2  0  0  0  0
 19 20  1  0  0  0  0
 20 21  2  0  0  0  0
 21 22  1  0  0  0  0
 22 23  2  0  0  0  0
 23 18  1  0  0  0  0
M  END
>  <EXTREG>  (ZINC00031947)
ZINC00031947

>  <LOGBIO>
2.5000

$$$$
ZINC00032941
  -MTS-   02131516542D 0   0.00000     0.00000     0

 19 21  0  0  0  0  0  0  0  0999 V2000
    0.0000   -1.1107    0.0000 F   0  0  0  0  0  0  0  0  0  0  0  0
    0.9507   -0.8005    0.0000 C   0  0  0  0  0  0  0  0  0  0  0  0
    0.6405    0.1502    0.0000 F   0  0  0  0  0  0  0  0  0  0  0  0
    1.2608   -1.7512    0.0000 F   0  0  0  0  0  0  0  0  0  0  0  0
    1.9964   -0.4593    0.0000 C   0  0  0  0  0  0  0  0  0  0  0  0
    2.7419   -1.1291    0.0000 N   0  0  0  0  0  0  0  0  0  0  0  0
    2.7481   -2.1379    0.0000 N   0  0  0  0  0  0  0  0  0  0  0  0
    3.6990   -2.4351    0.0000 C   0  0  0  0  0  0  0  0  0  0  0  0
    4.2866   -1.6306    0.0000 C   0  0  0  0  0  0  0  0  0  0  0  0
    5.2866   -1.6306    0.0000 C   0  0  0  0  0  0  0  0  0  0  0  0
    6.2866   -1.6306    0.0000 N   0  0  0  0  0  0  0  0  0  0  0  0
    3.6916   -0.8160    0.0000 C   0  0  0  0  0  0  0  0  0  0  0  0
    3.8957    0.1616    0.0000 N   0  0  0  0  0  0  0  0  0  0  0  0
    3.1576    0.8285    0.0000 C   0  0  0  0  0  0  0  0  0  0  0  0
    3.3617    1.8088    0.0000 C   0  0  0  0  0  0  0  0  0  0  0  0
    2.6170    2.4762    0.0000 C   0  0  0  0  0  0  0  0  0  0  0  0
    1.6640    2.1619    0.0000 C   0  0  0  0  0  0  0  0  0  0  0  0
    1.4624    1.1878    0.0000 C   0  0  0  0  0  0  0  0  0  0  0  0
    2.2031    0.5191    0.0000 C   0  0  0  0  0  0  0  0  0  0  0  0
  1  2  1  0  0  0  0
  2  3  1  0  0  0  0
  2  4  1  0  0  0  0
  2  5  1  0  0  0  0
  5  6  1  0  0  0  0
  6  7  1  0  0  0  0
  7  8  2  0  0  0  0
  8  9  1  0  0  0  0
  9 10  1  0  0  0  0
 10 11  3  0  0  0  0
  9 12  2  0  0  0  0
 12  6  1  0  0  0  0
 12 13  1  0  0  0  0
 13 14  2  0  0  0  0
 14 15  1  0  0  0  0
 15 16  1  0  0  0  0
 16 17  1  0  0  0  0
 17 18  1  0  0  0  0
 18 19  1  0  0  0  0
 19  5  2  0  0  0  0
 19 14  1  0  0  0  0
M  END
>  <EXTREG>  (ZINC00032941)
ZINC00032941

>  <LOGBIO>
2.5000

$$$$
ZINC00033496
  -MTS-   02131516542D 0   0.00000     0.00000     0

 16 18  0  0  0  0  0  0  0  0999 V2000
    4.1983    1.8098    0.0000 C   0  0  0  0  0  0  0  0  0  0  0  0
    3.2069    1.9414    0.0000 C   0  0  0  0  0  0  0  0  0  0  0  0
    2.5974    1.1486    0.0000 N   0  0  0  0  0  0  0  0  0  0  0  0
    1.4644    1.1526    0.0000 C   0  0  0  0  0  0  0  0  0  0  0  0
    0.8290    1.9248    0.0000 O   0  0  0  0  0  0  0  0  0  0  0  0
    1.2944    0.2696    0.0000 C   0  0  0  0  0  0  0  0  0  0  0  0
    0.5194   -0.1764    0.0000 C   0  0  0  0  0  0  0  0  0  0  0  0
    0.5194   -1.0674    0.0000 C   0  0  0  0  0  0  0  0  0  0  0  0
    1.2944   -1.5134    0.0000 C   0  0  0  0  0  0  0  0  0  0  0  0
    2.0644   -1.0674    0.0000 C   0  0  0  0  0  0  0  0  0  0  0  0
    2.8344   -1.5134    0.0000 C   0  0  0  0  0  0  0  0  0  0  0  0
    2.8341   -2.5134    0.0000 Cl  0  0  0  0  0  0  0  0  0  0  0  0
    3.6054   -1.0674    0.0000 C   0  0  0  0  0  0  0  0  0  0  0  0
    3.6054   -0.1764    0.0000 C   0  0  0  0  0  0  0  0  0  0  0  0
    2.8344    0.2696    0.0000 C   0  0  0  0  0  0  0  0  0  0  0  0
    2.0644   -0.1764    0.0000 C   0  0  0  0  0  0  0  0  0  0  0  0
  1  2  1  0  0  0  0
  2  3  1  0  0  0  0
  3  4  1  0  0  0  0
  4  5  2  0  0  0  0
  4  6  1  0  0  0  0
  6  7  2  0  0  0  0
  7  8  1  0  0  0  0
  8  9  2  0  0  0  0
  9 10  1  0  0  0  0
 10 11  1  0  0  0  0
 11 12  1  0  0  0  0
 11 13  2  0  0  0  0
 13 14  1  0  0  0  0
 14 15  2  0  0  0  0
 15  3  1  0  0  0  0
 15 16  1  0  0  0  0
 16  6  1  0  0  0  0
 16 10  2  0  0  0  0
M  END
>  <EXTREG>  (ZINC00033496)
ZINC00033496

>  <LOGBIO>
2.5000

$$$$
ZINC00034121
  -MTS-   02131516542D 0   0.00000     0.00000     0

 16 17  0  0  0  0  0  0  0  0999 V2000
    3.8469   -2.4723    0.0000 F   0  0  0  0  0  0  0  0  0  0  0  0
    4.2510   -1.5576    0.0000 C   0  0  0  0  0  0  0  0  0  0  0  0
    5.2485   -1.4488    0.0000 C   0  0  0  0  0  0  0  0  0  0  0  0
    5.6486   -0.5381    0.0000 C   0  0  0  0  0  0  0  0  0  0  0  0
    5.0593    0.2698    0.0000 C   0  0  0  0  0  0  0  0  0  0  0  0
    4.0699    0.1670    0.0000 C   0  0  0  0  0  0  0  0  0  0  0  0
    3.4826    0.9764    0.0000 Cl  0  0  0  0  0  0  0  0  0  0  0  0
    3.6617   -0.7497    0.0000 C   0  0  0  0  0  0  0  0  0  0  0  0
    2.4683   -0.8762    0.0000 C   0  0  0  0  0  0  0  0  0  0  0  0
    1.8798   -0.0677    0.0000 C   0  0  0  0  0  0  0  0  0  0  0  0
    2.1898    0.8923    0.0000 N   0  0  0  0  0  0  0  0  0  0  0  0
    1.3798    1.4723    0.0000 C   0  0  0  0  0  0  0  0  0  0  0  0
    1.3798    2.4723    0.0000 S   0  0  0  0  0  0  0  0  0  0  0  0
    0.5698    0.8923    0.0000 N   0  0  0  0  0  0  0  0  0  0  0  0
    0.8798   -0.0677    0.0000 C   0  0  0  0  0  0  0  0  0  0  0  0
    0.2913   -0.8762    0.0000 O   0  0  0  0  0  0  0  0  0  0  0  0
  1  2  1  0  0  0  0
  2  3  2  0  0  0  0
  3  4  1  0  0  0  0
  4  5  2  0  0  0  0
  5  6  1  0  0  0  0
  6  7  1  0  0  0  0
  6  8  2  0  0  0  0
  8  2  1  0  0  0  0
  8  9  1  0  0  0  0
  9 10  1  0  0  0  0
 10 11  2  0  0  0  0
 11 12  1  0  0  0  0
 12 13  2  0  0  0  0
 12 14  1  0  0  0  0
 14 15  1  0  0  0  0
 15 10  1  0  0  0  0
 15 16  2  0  0  0  0
M  END
>  <EXTREG>  (ZINC00034121)
ZINC00034121

>  <LOGBIO>
2.5000

$$$$
ZINC00034480
  -MTS-   02131516542D 0   0.00000     0.00000     0

 19 21  0  0  1  0  0  0  0  0999 V2000
    4.0677   -1.2741    0.0000 C   0  0  0  0  0  0  0  0  0  0  0  0
    3.0900   -1.0644    0.0000 C   0  0  1  0  0  0  0  0  0  0  0  0
    2.9799   -2.0583    0.0000 O   0  0  0  0  0  0  0  0  0  0  0  0
    3.4000   -0.1044    0.0000 N   0  0  0  0  0  0  0  0  0  0  0  0
    4.3497    0.2088    0.0000 C   0  0  0  0  0  0  0  0  0  0  0  0
    4.5533    1.1878    0.0000 C   0  0  0  0  0  0  0  0  0  0  0  0
    5.4728    1.6030    0.0000 O   0  0  0  0  0  0  0  0  0  0  0  0
    5.3584    2.5926    0.0000 C   0  0  0  0  0  0  0  0  0  0  0  0
    4.3846    2.8031    0.0000 C   0  0  0  0  0  0  0  0  0  0  0  0
    3.8816    1.9286    0.0000 C   0  0  0  0  0  0  0  0  0  0  0  0
    2.5900    0.4756    0.0000 C   0  0  0  0  0  0  0  0  0  0  0  0
    2.5900    1.4756    0.0000 O   0  0  0  0  0  0  0  0  0  0  0  0
    1.7800   -0.1044    0.0000 O   0  0  0  0  0  0  0  0  0  0  0  0
    2.0900   -1.0551    0.0000 C   0  0  0  0  0  0  0  0  0  0  0  0
    2.4870   -1.9767    0.0000 C   0  0  0  0  0  0  0  0  0  0  0  0
    1.8879   -2.7773    0.0000 C   0  0  0  0  0  0  0  0  0  0  0  0
    0.8918   -2.6564    0.0000 C   0  0  0  0  0  0  0  0  0  0  0  0
    0.5028   -1.7408    0.0000 C   0  0  0  0  0  0  0  0  0  0  0  0
    1.1019   -0.9402    0.0000 C   0  0  0  0  0  0  0  0  0  0  0  0
  2  1  1  6  0  0  0
  2  3  1  1  0  0  0
  2  4  1  0  0  0  0
  4  5  1  0  0  0  0
  5  6  1  0  0  0  0
  6  7  1  0  0  0  0
  7  8  1  0  0  0  0
  8  9  2  0  0  0  0
  9 10  1  0  0  0  0
 10  6  2  0  0  0  0
  4 11  1  0  0  0  0
 11 12  2  0  0  0  0
 11 13  1  0  0  0  0
 13 14  1  0  0  0  0
 14  2  1  0  0  0  0
 14 15  1  0  0  0  0
 15 16  1  0  0  0  0
 16 17  1  0  0  0  0
 17 18  1  0  0  0  0
 18 19  1  0  0  0  0
 19 14  1  0  0  0  0
M  END
>  <EXTREG>  (ZINC00034480)
ZINC00034480

>  <LOGBIO>
2.5000

$$$$
ZINC00034997
  -MTS-   02131516542D 0   0.00000     0.00000     0

 23 25  0  0  1  0  0  0  0  0999 V2000
    3.4623    0.2347    0.0000 C   0  0  0  0  0  0  0  0  0  0  0  0
    2.5968   -0.2661    0.0000 C   0  0  2  0  0  0  0  0  0  0  0  0
    1.7268    0.2339    0.0000 C   0  0  2  0  0  0  0  0  0  0  0  0
    0.8668   -0.2661    0.0000 O   0  0  0  0  0  0  0  0  0  0  0  0
    0.8668   -1.2661    0.0000 C   0  0  0  0  0  0  0  0  0  0  0  0
    0.0000   -1.7648    0.0000 O   0  0  0  0  0  0  0  0  0  0  0  0
    1.7268   -1.7661    0.0000 C   0  0  0  0  0  0  0  0  0  0  0  0
    2.5867   -2.2765    0.0000 C   0  0  0  0  0  0  0  0  0  0  0  0
    2.5767   -3.2765    0.0000 C   0  0  0  0  0  0  0  0  0  0  0  0
    1.7018   -3.7677    0.0000 C   0  0  0  0  0  0  0  0  0  0  0  0
    0.8468   -3.2592    0.0000 C   0  0  0  0  0  0  0  0  0  0  0  0
    0.8568   -2.2592    0.0000 C   0  0  0  0  0  0  0  0  0  0  0  0
    2.5968   -1.2661    0.0000 C   0  0  0  0  0  0  0  0  0  0  0  0
    3.4623   -1.7670    0.0000 O   0  0  0  0  0  0  0  0  0  0  0  0
    1.7243    1.2339    0.0000 C   0  0  0  0  0  0  0  0  0  0  0  0
    2.5915    1.7386    0.0000 C   0  0  0  0  0  0  0  0  0  0  0  0
    2.5870    2.7334    0.0000 C   0  0  0  0  0  0  0  0  0  0  0  0
    1.7202    3.2321    0.0000 C   0  0  0  0  0  0  0  0  0  0  0  0
    1.7202    4.2321    0.0000 Cl  0  0  0  0  0  0  0  0  0  0  0  0
    0.8580    2.7360    0.0000 C   0  0  0  0  0  0  0  0  0  0  0  0
    0.8575    1.7326    0.0000 C   0  0  0  0  0  0  0  0  0  0  0  0
    2.2457    0.5350    0.0000 H   0  0  0  0  0  0  0  0  0  0  0  0
    3.1165   -0.5659    0.0000 H   0  0  0  0  0  0  0  0  0  0  0  0
  2  1  1  1  0  0  0
  2 23  1  6  0  0  0
  2  3  1  0  0  0  0
  3 22  1  1  0  0  0
  3  4  1  0  0  0  0
  4  5  1  0  0  0  0
  5  6  2  0  0  0  0
  5  7  1  0  0  0  0
  7  8  1  0  0  0  0
  8  9  1  0  0  0  0
  9 10  1  0  0  0  0
 10 11  1  0  0  0  0
 11 12  1  0  0  0  0
 12  7  1  0  0  0  0
  7 13  1  0  0  0  0
 13  2  1  0  0  0  0
 13 14  2  0  0  0  0
  3 15  1  6  0  0  0
 15 16  2  0  0  0  0
 16 17  1  0  0  0  0
 17 18  2  0  0  0  0
 18 19  1  0  0  0  0
 18 20  1  0  0  0  0
 20 21  2  0  0  0  0
 21 15  1  0  0  0  0
M  END
>  <EXTREG>  (ZINC00034997)
ZINC00034997

>  <LOGBIO>
2.5000

$$$$
ZINC00036120
  -MTS-   02131516542D 0   0.00000     0.00000     0

 16 17  0  0  0  0  0  0  0  0999 V2000
    2.8255   -3.4096    0.0000 C   0  0  0  0  0  0  0  0  0  0  0  0
    2.2370   -2.6011    0.0000 C   0  0  0  0  0  0  0  0  0  0  0  0
    2.5470   -1.6411    0.0000 S   0  0  0  0  0  0  0  0  0  0  0  0
    1.7370   -1.0611    0.0000 C   0  0  0  0  0  0  0  0  0  0  0  0
    1.7370   -0.0611    0.0000 S   0  0  0  0  0  0  0  0  0  0  0  0
    0.8680    0.4406    0.0000 C   0  0  0  0  0  0  0  0  0  0  0  0
    0.8690    1.4354    0.0000 C   0  0  0  0  0  0  0  0  0  0  0  0
    0.0000    1.9371    0.0000 O   0  0  0  0  0  0  0  0  0  0  0  0
    1.7353    1.9349    0.0000 N   0  0  0  0  0  0  0  0  0  0  0  0
    2.6045    1.4336    0.0000 C   0  0  0  0  0  0  0  0  0  0  0  0
    3.4653    1.9323    0.0000 C   0  0  0  0  0  0  0  0  0  0  0  0
    3.4668    2.9323    0.0000 O   0  0  0  0  0  0  0  0  0  0  0  0
    2.6076    3.4336    0.0000 C   0  0  0  0  0  0  0  0  0  0  0  0
    1.7368    2.9349    0.0000 C   0  0  0  0  0  0  0  0  0  0  0  0
    0.9270   -1.6411    0.0000 N   0  0  0  0  0  0  0  0  0  0  0  0
    1.2370   -2.6011    0.0000 N   0  0  0  0  0  0  0  0  0  0  0  0
  1  2  1  0  0  0  0
  2  3  1  0  0  0  0
  3  4  1  0  0  0  0
  4  5  1  0  0  0  0
  5  6  1  0  0  0  0
  6  7  1  0  0  0  0
  7  8  2  0  0  0  0
  7  9  1  0  0  0  0
  9 10  1  0  0  0  0
 10 11  1  0  0  0  0
 11 12  1  0  0  0  0
 12 13  1  0  0  0  0
 13 14  1  0  0  0  0
 14  9  1  0  0  0  0
  4 15  2  0  0  0  0
 15 16  1  0  0  0  0
 16  2  2  0  0  0  0
M  END
>  <EXTREG>  (ZINC00036120)
ZINC00036120

>  <LOGBIO>
2.5000

$$$$
ZINC00036878
  -MTS-   02131516542D 0   0.00000     0.00000     0

 21 22  0  0  1  0  0  0  0  0999 V2000
    6.2633   -2.5357    0.0000 C   0  0  0  0  0  0  0  0  0  0  0  0
    5.4539   -1.9484    0.0000 C   0  0  0  0  0  0  0  0  0  0  0  0
    5.5579   -0.9538    0.0000 C   0  0  2  0  0  0  0  0  0  0  0  0
    6.5363   -1.1606    0.0000 C   0  0  0  0  0  0  0  0  0  0  0  0
    5.8679    0.0062    0.0000 O   0  0  0  0  0  0  0  0  0  0  0  0
    5.0579    0.5862    0.0000 C   0  0  0  0  0  0  0  0  0  0  0  0
    5.0579    1.5862    0.0000 O   0  0  0  0  0  0  0  0  0  0  0  0
    4.2479    0.0062    0.0000 N   0  0  0  0  0  0  0  0  0  0  0  0
    3.2982    0.3193    0.0000 C   0  0  0  0  0  0  0  0  0  0  0  0
    3.0928    1.3015    0.0000 C   0  0  0  0  0  0  0  0  0  0  0  0
    2.1475    1.6111    0.0000 C   0  0  0  0  0  0  0  0  0  0  0  0
    2.6199    2.4925    0.0000 C   0  0  0  0  0  0  0  0  0  0  0  0
    1.3621    2.2302    0.0000 C   0  0  0  0  0  0  0  0  0  0  0  0
    1.4008    0.9460    0.0000 N   0  0  0  0  0  0  0  0  0  0  0  0
    1.5994   -0.0288    0.0000 C   0  0  0  0  0  0  0  0  0  0  0  0
    0.5998   -0.0556    0.0000 C   0  0  0  0  0  0  0  0  0  0  0  0
    1.4527   -1.0179    0.0000 C   0  0  0  0  0  0  0  0  0  0  0  0
    2.5515   -0.3458    0.0000 C   0  0  0  0  0  0  0  0  0  0  0  0
    4.5579   -0.9538    0.0000 C   0  0  1  0  0  0  0  0  0  0  0  0
    3.5795   -1.1606    0.0000 C   0  0  0  0  0  0  0  0  0  0  0  0
    4.6618   -1.9484    0.0000 O   0  0  0  0  0  0  0  0  0  0  0  0
  1  2  1  0  0  0  0
  3  2  1  1  0  0  0
  3  4  1  6  0  0  0
  3  5  1  0  0  0  0
  5  6  1  0  0  0  0
  6  7  2  0  0  0  0
  6  8  1  0  0  0  0
  8  9  1  0  0  0  0
  9 10  1  0  0  0  0
 10 11  1  0  0  0  0
 11 12  1  0  0  0  0
 11 13  1  0  0  0  0
 11 14  1  0  0  0  0
 14 15  1  0  0  0  0
 15 16  1  0  0  0  0
 15 17  1  0  0  0  0
 15 18  1  0  0  0  0
 18  9  1  0  0  0  0
  8 19  1  0  0  0  0
 19  3  1  0  0  0  0
 19 20  1  6  0  0  0
 19 21  1  1  0  0  0
M  END
>  <EXTREG>  (ZINC00036878)
ZINC00036878

>  <LOGBIO>
2.5000

$$$$
ZINC00037193
  -MTS-   02131516542D 0   0.00000     0.00000     0

 17 18  0  0  0  0  0  0  0  0999 V2000
    5.8583   -1.3696    0.0000 C   0  0  0  0  0  0  0  0  0  0  0  0
    5.2698   -0.5612    0.0000 C   0  0  0  0  0  0  0  0  0  0  0  0
    5.5798    0.3988    0.0000 C   0  0  0  0  0  0  0  0  0  0  0  0
    4.7698    0.9788    0.0000 C   0  0  0  0  0  0  0  0  0  0  0  0
    4.7698    1.9788    0.0000 C   0  0  0  0  0  0  0  0  0  0  0  0
    3.9598    0.3988    0.0000 N   0  0  0  0  0  0  0  0  0  0  0  0
    4.2698   -0.5612    0.0000 N   0  0  0  0  0  0  0  0  0  0  0  0
    3.0101    0.7120    0.0000 C   0  0  0  0  0  0  0  0  0  0  0  0
    2.8064    1.6910    0.0000 O   0  0  0  0  0  0  0  0  0  0  0  0
    2.2640    0.0461    0.0000 C   0  0  0  0  0  0  0  0  0  0  0  0
    1.3107    0.3594    0.0000 C   0  0  0  0  0  0  0  0  0  0  0  0
    0.5699   -0.3045    0.0000 C   0  0  0  0  0  0  0  0  0  0  0  0
    0.7726   -1.2838    0.0000 C   0  0  0  0  0  0  0  0  0  0  0  0
    0.0249   -1.9478    0.0000 Cl  0  0  0  0  0  0  0  0  0  0  0  0
    1.7161   -1.5991    0.0000 C   0  0  0  0  0  0  0  0  0  0  0  0
    1.9163   -2.5788    0.0000 Cl  0  0  0  0  0  0  0  0  0  0  0  0
    2.4667   -0.9331    0.0000 C   0  0  0  0  0  0  0  0  0  0  0  0
  1  2  1  0  0  0  0
  2  3  1  0  0  0  0
  3  4  2  0  0  0  0
  4  5  1  0  0  0  0
  4  6  1  0  0  0  0
  6  7  1  0  0  0  0
  7  2  2  0  0  0  0
  6  8  1  0  0  0  0
  8  9  2  0  0  0  0
  8 10  1  0  0  0  0
 10 11  2  0  0  0  0
 11 12  1  0  0  0  0
 12 13  2  0  0  0  0
 13 14  1  0  0  0  0
 13 15  1  0  0  0  0
 15 16  1  0  0  0  0
 15 17  2  0  0  0  0
 17 10  1  0  0  0  0
M  END
>  <EXTREG>  (ZINC00037193)
ZINC00037193

>  <LOGBIO>
2.5000

$$$$
ZINC00038590
  -MTS-   02131516542D 0   0.00000     0.00000     0

 19 20  0  0  0  0  0  0  0  0999 V2000
    0.0000    2.7161    0.0000 Br  0  0  0  0  0  0  0  0  0  0  0  0
    0.8640    2.2126    0.0000 C   0  0  0  0  0  0  0  0  0  0  0  0
    1.7355    2.7100    0.0000 C   0  0  0  0  0  0  0  0  0  0  0  0
    2.5940    2.2074    0.0000 C   0  0  0  0  0  0  0  0  0  0  0  0
    2.5910    1.2074    0.0000 C   0  0  0  0  0  0  0  0  0  0  0  0
    3.4562    0.7061    0.0000 O   0  0  0  0  0  0  0  0  0  0  0  0
    3.4547   -0.2974    0.0000 C   0  0  0  0  0  0  0  0  0  0  0  0
    2.5919   -0.7926    0.0000 O   0  0  0  0  0  0  0  0  0  0  0  0
    4.3197   -0.7991    0.0000 C   0  0  0  0  0  0  0  0  0  0  0  0
    4.3187   -1.8026    0.0000 C   0  0  0  0  0  0  0  0  0  0  0  0
    5.1802   -2.3000    0.0000 C   0  0  0  0  0  0  0  0  0  0  0  0
    6.0477   -1.8026    0.0000 C   0  0  0  0  0  0  0  0  0  0  0  0
    6.0537   -0.8078    0.0000 C   0  0  0  0  0  0  0  0  0  0  0  0
    5.1873   -0.3018    0.0000 C   0  0  0  0  0  0  0  0  0  0  0  0
    6.9115   -2.3065    0.0000 N   0  3  0  0  0  0  0  0  0  0  0  0
    6.9074   -3.3100    0.0000 O   0  5  0  0  0  0  0  0  0  0  0  0
    7.7755   -1.8135    0.0000 O   0  0  0  0  0  0  0  0  0  0  0  0
    1.7295    0.7100    0.0000 C   0  0  0  0  0  0  0  0  0  0  0  0
    0.8610    1.2126    0.0000 C   0  0  0  0  0  0  0  0  0  0  0  0
  1  2  1  0  0  0  0
  2  3  2  0  0  0  0
  3  4  1  0  0  0  0
  4  5  2  0  0  0  0
  5  6  1  0  0  0  0
  6  7  1  0  0  0  0
  7  8  2  0  0  0  0
  7  9  1  0  0  0  0
  9 10  2  0  0  0  0
 10 11  1  0  0  0  0
 11 12  2  0  0  0  0
 12 13  1  0  0  0  0
 13 14  2  0  0  0  0
 14  9  1  0  0  0  0
 12 15  1  0  0  0  0
 15 16  1  0  0  0  0
 15 17  2  0  0  0  0
  5 18  1  0  0  0  0
 18 19  2  0  0  0  0
 19  2  1  0  0  0  0
M  CHG  2  15   1  16  -1
M  END
>  <EXTREG>  (ZINC00038590)
ZINC00038590

>  <LOGBIO>
2.5000

$$$$
ZINC00039406
  -MTS-   02131516542D 0   0.00000     0.00000     0

 12 12  0  0  0  0  0  0  0  0999 V2000
    1.2995   -1.9023    0.0000 N   0  0  0  0  0  0  0  0  0  0  0  0
    1.8000   -1.0365    0.0000 C   0  0  0  0  0  0  0  0  0  0  0  0
    2.8034   -1.0360    0.0000 C   0  0  0  0  0  0  0  0  0  0  0  0
    3.2995   -0.1738    0.0000 C   0  0  0  0  0  0  0  0  0  0  0  0
    4.2995   -0.1738    0.0000 C   0  0  0  0  0  0  0  0  0  0  0  0
    5.2995   -0.1738    0.0000 N   0  0  0  0  0  0  0  0  0  0  0  0
    2.8008    0.6930    0.0000 C   0  0  0  0  0  0  0  0  0  0  0  0
    1.8061    0.6975    0.0000 C   0  0  0  0  0  0  0  0  0  0  0  0
    1.3013   -0.1697    0.0000 C   0  0  0  0  0  0  0  0  0  0  0  0
    0.3013   -0.1672    0.0000 N   0  0  0  0  0  0  0  0  0  0  0  0
    3.3034    1.5575    0.0000 C   0  0  0  0  0  0  0  0  0  0  0  0
    3.8061    2.4220    0.0000 N   0  0  0  0  0  0  0  0  0  0  0  0
  1  2  1  0  0  0  0
  2  3  2  0  0  0  0
  3  4  1  0  0  0  0
  4  5  1  0  0  0  0
  5  6  3  0  0  0  0
  4  7  2  0  0  0  0
  7  8  1  0  0  0  0
  8  9  2  0  0  0  0
  9  2  1  0  0  0  0
  9 10  1  0  0  0  0
  7 11  1  0  0  0  0
 11 12  3  0  0  0  0
M  END
>  <EXTREG>  (ZINC00039406)
ZINC00039406

>  <LOGBIO>
2.5000

$$$$
ZINC00039813
  -MTS-   02131516542D 0   0.00000     0.00000     0

 17 17  0  0  0  0  0  0  0  0999 V2000
    5.7163    1.7436    0.0000 C   0  0  0  0  0  0  0  0  0  0  0  0
    4.8507    1.2428    0.0000 S   0  0  0  0  0  0  0  0  0  0  0  0
    5.3516    0.3773    0.0000 O   0  0  0  0  0  0  0  0  0  0  0  0
    4.3499    2.1083    0.0000 O   0  0  0  0  0  0  0  0  0  0  0  0
    3.9852    0.7419    0.0000 C   0  0  0  0  0  0  0  0  0  0  0  0
    3.1152    1.2419    0.0000 C   0  0  0  0  0  0  0  0  0  0  0  0
    2.2552    0.7419    0.0000 C   0  0  0  0  0  0  0  0  0  0  0  0
    2.2552   -0.2581    0.0000 C   0  0  0  0  0  0  0  0  0  0  0  0
    1.3884   -0.7568    0.0000 C   0  0  0  0  0  0  0  0  0  0  0  0
    0.5199   -0.2542    0.0000 O   0  0  0  0  0  0  0  0  0  0  0  0
    1.3864   -1.7515    0.0000 O   0  0  0  0  0  0  0  0  0  0  0  0
    3.1152   -0.7581    0.0000 C   0  0  0  0  0  0  0  0  0  0  0  0
    3.1127   -1.7581    0.0000 O   0  0  0  0  0  0  0  0  0  0  0  0
    3.9852   -0.2581    0.0000 C   0  0  0  0  0  0  0  0  0  0  0  0
    5.1969   -0.9593    0.0000 C   0  0  0  0  0  0  0  0  0  0  0  0
    5.1965   -1.9627    0.0000 O   0  0  0  0  0  0  0  0  0  0  0  0
    6.0592   -0.4632    0.0000 O   0  0  0  0  0  0  0  0  0  0  0  0
  1  2  1  0  0  0  0
  2  3  2  0  0  0  0
  2  4  2  0  0  0  0
  2  5  1  0  0  0  0
  5  6  2  0  0  0  0
  6  7  1  0  0  0  0
  7  8  2  0  0  0  0
  8  9  1  0  0  0  0
  9 10  1  0  0  0  0
  9 11  2  0  0  0  0
  8 12  1  0  0  0  0
 12 13  1  0  0  0  0
 12 14  2  0  0  0  0
 14  5  1  0  0  0  0
 14 15  1  0  0  0  0
 15 16  1  0  0  0  0
 15 17  2  0  0  0  0
M  END
>  <EXTREG>  (ZINC00039813)
ZINC00039813

>  <LOGBIO>
2.5000

$$$$
ZINC00040037
  -MTS-   02131516542D 0   0.00000     0.00000     0

 14 15  0  0  1  0  0  0  0  0999 V2000
    4.2500   -1.6181    0.0000 C   0  0  0  0  0  0  0  0  0  0  0  0
    3.4407   -1.0308    0.0000 C   0  0  0  0  0  0  0  0  0  0  0  0
    3.5446   -0.0362    0.0000 C   0  0  2  0  0  0  0  0  0  0  0  0
    4.5230   -0.2430    0.0000 O   0  0  0  0  0  0  0  0  0  0  0  0
    3.8546    0.9238    0.0000 C   0  0  0  0  0  0  0  0  0  0  0  0
    4.8043    1.2369    0.0000 O   0  0  0  0  0  0  0  0  0  0  0  0
    3.0446    1.5038    0.0000 N   0  0  0  0  0  0  0  0  0  0  0  0
    2.2346    0.9238    0.0000 C   0  0  0  0  0  0  0  0  0  0  0  0
    1.2554    1.1265    0.0000 C   0  0  0  0  0  0  0  0  0  0  0  0
    0.5872    0.3825    0.0000 C   0  0  0  0  0  0  0  0  0  0  0  0
    0.9003   -0.5708    0.0000 C   0  0  0  0  0  0  0  0  0  0  0  0
    0.2339   -1.3165    0.0000 Br  0  0  0  0  0  0  0  0  0  0  0  0
    1.8742   -0.7735    0.0000 C   0  0  0  0  0  0  0  0  0  0  0  0
    2.5446   -0.0362    0.0000 C   0  0  0  0  0  0  0  0  0  0  0  0
  1  2  1  0  0  0  0
  3  2  1  1  0  0  0
  3  4  1  6  0  0  0
  3  5  1  0  0  0  0
  5  6  2  0  0  0  0
  5  7  1  0  0  0  0
  7  8  1  0  0  0  0
  8  9  2  0  0  0  0
  9 10  1  0  0  0  0
 10 11  2  0  0  0  0
 11 12  1  0  0  0  0
 11 13  1  0  0  0  0
 13 14  2  0  0  0  0
 14  3  1  0  0  0  0
 14  8  1  0  0  0  0
M  END
>  <EXTREG>  (ZINC00040037)
ZINC00040037

>  <LOGBIO>
2.5000

$$$$
ZINC00040376
  -MTS-   02131516542D 0   0.00000     0.00000     0

 16 16  0  0  1  0  0  0  0  0999 V2000
    3.0068    2.7697    0.0000 C   0  0  0  0  0  0  0  0  0  0  0  0
    2.5055    1.9004    0.0000 C   0  0  0  0  0  0  0  0  0  0  0  0
    1.5108    1.9009    0.0000 C   0  0  0  0  0  0  0  0  0  0  0  0
    3.0055    1.0344    0.0000 C   0  0  1  0  0  0  0  0  0  0  0  0
    4.0055    1.0344    0.0000 C   0  0  0  0  0  0  0  0  0  0  0  0
    5.0055    1.0344    0.0000 N   0  0  0  0  0  0  0  0  0  0  0  0
    2.5055    0.1684    0.0000 C   0  0  0  0  0  0  0  0  0  0  0  0
    1.5021    0.1674    0.0000 C   0  0  0  0  0  0  0  0  0  0  0  0
    1.0065   -0.6952    0.0000 C   0  0  0  0  0  0  0  0  0  0  0  0
    1.5056   -1.5617    0.0000 C   0  0  0  0  0  0  0  0  0  0  0  0
    2.5004   -1.5657    0.0000 C   0  0  0  0  0  0  0  0  0  0  0  0
    3.0047   -0.6982    0.0000 C   0  0  0  0  0  0  0  0  0  0  0  0
    1.0034   -2.4264    0.0000 N   0  3  0  0  0  0  0  0  0  0  0  0
    0.0000   -2.4245    0.0000 O   0  5  0  0  0  0  0  0  0  0  0  0
    1.4982   -3.2895    0.0000 O   0  0  0  0  0  0  0  0  0  0  0  0
    3.3055    0.5148    0.0000 H   0  0  0  0  0  0  0  0  0  0  0  0
  1  2  1  0  0  0  0
  2  3  1  0  0  0  0
  2  4  1  0  0  0  0
  4 16  1  6  0  0  0
  4  5  1  1  0  0  0
  5  6  3  0  0  0  0
  4  7  1  0  0  0  0
  7  8  2  0  0  0  0
  8  9  1  0  0  0  0
  9 10  2  0  0  0  0
 10 11  1  0  0  0  0
 11 12  2  0  0  0  0
 12  7  1  0  0  0  0
 10 13  1  0  0  0  0
 13 14  1  0  0  0  0
 13 15  2  0  0  0  0
M  CHG  2  13   1  14  -1
M  END
>  <EXTREG>  (ZINC00040376)
ZINC00040376

>  <LOGBIO>
2.5000

$$$$
ZINC00041153
  -MTS-   02131516542D 0   0.00000     0.00000     0

 22 24  0  0  0  0  0  0  0  0999 V2000
    6.0134   -4.0193    0.0000 F   0  0  0  0  0  0  0  0  0  0  0  0
    5.5103   -3.1550    0.0000 C   0  0  0  0  0  0  0  0  0  0  0  0
    6.0082   -2.2838    0.0000 C   0  0  0  0  0  0  0  0  0  0  0  0
    5.5060   -1.4251    0.0000 C   0  0  0  0  0  0  0  0  0  0  0  0
    4.5060   -1.4276    0.0000 C   0  0  0  0  0  0  0  0  0  0  0  0
    4.0052   -0.5620    0.0000 N   0  0  0  0  0  0  0  0  0  0  0  0
    3.0052   -0.5630    0.0000 C   0  0  0  0  0  0  0  0  0  0  0  0
    2.5043    0.3025    0.0000 C   0  0  0  0  0  0  0  0  0  0  0  0
    3.0043    1.1725    0.0000 C   0  0  0  0  0  0  0  0  0  0  0  0
    2.5043    2.0325    0.0000 C   0  0  0  0  0  0  0  0  0  0  0  0
    2.8143    2.9925    0.0000 O   0  0  0  0  0  0  0  0  0  0  0  0
    2.0043    3.5725    0.0000 C   0  0  0  0  0  0  0  0  0  0  0  0
    1.1943    2.9925    0.0000 O   0  0  0  0  0  0  0  0  0  0  0  0
    1.5043    2.0325    0.0000 C   0  0  0  0  0  0  0  0  0  0  0  0
    1.0043    1.1725    0.0000 C   0  0  0  0  0  0  0  0  0  0  0  0
    1.5043    0.3025    0.0000 C   0  0  0  0  0  0  0  0  0  0  0  0
    1.0034   -0.5630    0.0000 N   0  3  0  0  0  0  0  0  0  0  0  0
    0.0000   -0.5626    0.0000 O   0  5  0  0  0  0  0  0  0  0  0  0
    1.4995   -1.4253    0.0000 O   0  0  0  0  0  0  0  0  0  0  0  0
    4.0082   -2.2888    0.0000 C   0  0  0  0  0  0  0  0  0  0  0  0
    3.0082   -2.2888    0.0000 F   0  0  0  0  0  0  0  0  0  0  0  0
    4.5103   -3.1576    0.0000 C   0  0  0  0  0  0  0  0  0  0  0  0
  1  2  1  0  0  0  0
  2  3  2  0  0  0  0
  3  4  1  0  0  0  0
  4  5  2  0  0  0  0
  5  6  1  0  0  0  0
  6  7  1  0  0  0  0
  7  8  1  0  0  0  0
  8  9  2  0  0  0  0
  9 10  1  0  0  0  0
 10 11  1  0  0  0  0
 11 12  1  0  0  0  0
 12 13  1  0  0  0  0
 13 14  1  0  0  0  0
 14 10  2  0  0  0  0
 14 15  1  0  0  0  0
 15 16  2  0  0  0  0
 16  8  1  0  0  0  0
 16 17  1  0  0  0  0
 17 18  1  0  0  0  0
 17 19  2  0  0  0  0
  5 20  1  0  0  0  0
 20 21  1  0  0  0  0
 20 22  2  0  0  0  0
 22  2  1  0  0  0  0
M  CHG  2  17   1  18  -1
M  END
>  <EXTREG>  (ZINC00041153)
ZINC00041153

>  <LOGBIO>
2.5000

$$$$
ZINC00041617
  -MTS-   02131516542D 0   0.00000     0.00000     0

 19 22  0  0  0  0  0  0  0  0999 V2000
    5.3902    0.8185    0.0000 N   0  0  0  0  0  0  0  0  0  0  0  0
    4.3902    0.8185    0.0000 C   0  0  0  0  0  0  0  0  0  0  0  0
    3.3902    0.8185    0.0000 C   0  0  0  0  0  0  0  0  0  0  0  0
    2.7965    1.6341    0.0000 C   0  0  0  0  0  0  0  0  0  0  0  0
    2.9975    2.6169    0.0000 C   0  0  0  0  0  0  0  0  0  0  0  0
    2.2483    3.2793    0.0000 C   0  0  0  0  0  0  0  0  0  0  0  0
    1.2975    2.9587    0.0000 C   0  0  0  0  0  0  0  0  0  0  0  0
    1.1024    1.9832    0.0000 C   0  0  0  0  0  0  0  0  0  0  0  0
    1.8508    1.3206    0.0000 N   0  0  0  0  0  0  0  0  0  0  0  0
    1.8431    0.3244    0.0000 C   0  0  0  0  0  0  0  0  0  0  0  0
    1.1029   -0.3480    0.0000 N   0  0  0  0  0  0  0  0  0  0  0  0
    1.3111   -1.3261    0.0000 C   0  0  0  0  0  0  0  0  0  0  0  0
    0.5718   -2.0013    0.0000 C   0  0  0  0  0  0  0  0  0  0  0  0
    0.7849   -2.9784    0.0000 C   0  0  0  0  0  0  0  0  0  0  0  0
    1.7415   -3.2815    0.0000 C   0  0  0  0  0  0  0  0  0  0  0  0
    2.4751   -2.6097    0.0000 C   0  0  0  0  0  0  0  0  0  0  0  0
    2.2662   -1.6340    0.0000 C   0  0  0  0  0  0  0  0  0  0  0  0
    3.0032   -0.9659    0.0000 N   0  0  0  0  0  0  0  0  0  0  0  0
    2.8016    0.0100    0.0000 C   0  0  0  0  0  0  0  0  0  0  0  0
  1  2  3  0  0  0  0
  2  3  1  0  0  0  0
  3  4  2  0  0  0  0
  4  5  1  0  0  0  0
  5  6  2  0  0  0  0
  6  7  1  0  0  0  0
  7  8  2  0  0  0  0
  8  9  1  0  0  0  0
  9  4  1  0  0  0  0
  9 10  1  0  0  0  0
 10 11  1  0  0  0  0
 11 12  2  0  0  0  0
 12 13  1  0  0  0  0
 13 14  2  0  0  0  0
 14 15  1  0  0  0  0
 15 16  2  0  0  0  0
 16 17  1  0  0  0  0
 17 12  1  0  0  0  0
 17 18  2  0  0  0  0
 18 19  1  0  0  0  0
 19  3  1  0  0  0  0
 19 10  2  0  0  0  0
M  END
>  <EXTREG>  (ZINC00041617)
ZINC00041617

>  <LOGBIO>
2.5000

$$$$
ZINC00042758
  -MTS-   02131516542D 0   0.00000     0.00000     0

 19 21  0  0  0  0  0  0  0  0999 V2000
    3.6695   -2.3642    0.0000 C   0  0  0  0  0  0  0  0  0  0  0  0
    4.6637   -2.2563    0.0000 C   0  0  0  0  0  0  0  0  0  0  0  0
    5.2570   -3.0655    0.0000 C   0  0  0  0  0  0  0  0  0  0  0  0
    6.2458   -2.9561    0.0000 C   0  0  0  0  0  0  0  0  0  0  0  0
    6.6503   -2.0416    0.0000 C   0  0  0  0  0  0  0  0  0  0  0  0
    6.0661   -1.2364    0.0000 C   0  0  0  0  0  0  0  0  0  0  0  0
    5.0682   -1.3417    0.0000 C   0  0  0  0  0  0  0  0  0  0  0  0
    4.4792   -0.5336    0.0000 C   0  0  0  0  0  0  0  0  0  0  0  0
    4.8856    0.3839    0.0000 O   0  0  0  0  0  0  0  0  0  0  0  0
    3.4900   -0.6384    0.0000 N   0  0  0  0  0  0  0  0  0  0  0  0
    2.9015    0.1700    0.0000 C   0  0  0  0  0  0  0  0  0  0  0  0
    3.2115    1.1300    0.0000 S   0  0  0  0  0  0  0  0  0  0  0  0
    2.4015    1.7100    0.0000 C   0  0  0  0  0  0  0  0  0  0  0  0
    2.3018    2.7082    0.0000 C   0  0  0  0  0  0  0  0  0  0  0  0
    1.3899    3.1184    0.0000 C   0  0  0  0  0  0  0  0  0  0  0  0
    0.5770    2.5302    0.0000 C   0  0  0  0  0  0  0  0  0  0  0  0
    0.6801    1.5407    0.0000 C   0  0  0  0  0  0  0  0  0  0  0  0
    1.5915    1.1300    0.0000 C   0  0  0  0  0  0  0  0  0  0  0  0
    1.9015    0.1700    0.0000 C   0  0  0  0  0  0  0  0  0  0  0  0
  1  2  1  0  0  0  0
  2  3  2  0  0  0  0
  3  4  1  0  0  0  0
  4  5  2  0  0  0  0
  5  6  1  0  0  0  0
  6  7  2  0  0  0  0
  7  2  1  0  0  0  0
  7  8  1  0  0  0  0
  8  9  2  0  0  0  0
  8 10  1  0  0  0  0
 10 11  1  0  0  0  0
 11 12  1  0  0  0  0
 12 13  1  0  0  0  0
 13 14  1  0  0  0  0
 14 15  1  0  0  0  0
 15 16  1  0  0  0  0
 16 17  1  0  0  0  0
 17 18  1  0  0  0  0
 18 13  2  0  0  0  0
 18 19  1  0  0  0  0
 19 11  2  0  0  0  0
M  END
>  <EXTREG>  (ZINC00042758)
ZINC00042758

>  <LOGBIO>
2.5000

$$$$
ZINC00044156
  -MTS-   02131516542D 0   0.00000     0.00000     0

 26 30  0  0  1  0  0  0  0  0999 V2000
    5.0013    2.5506    0.0000 O   0  0  0  0  0  0  0  0  0  0  0  0
    4.9990    1.5506    0.0000 C   0  0  0  0  0  0  0  0  0  0  0  0
    5.8661    1.0454    0.0000 O   0  0  0  0  0  0  0  0  0  0  0  0
    5.8611    0.0507    0.0000 C   0  0  0  0  0  0  0  0  0  0  0  0
    6.7263   -0.4550    0.0000 C   0  0  0  0  0  0  0  0  0  0  0  0
    6.7213   -1.4550    0.0000 C   0  0  0  0  0  0  0  0  0  0  0  0
    5.8488   -1.9506    0.0000 C   0  0  0  0  0  0  0  0  0  0  0  0
    4.9913   -1.4463    0.0000 C   0  0  0  0  0  0  0  0  0  0  0  0
    4.9941   -0.4476    0.0000 C   0  0  0  0  0  0  0  0  0  0  0  0
    4.1320    0.0506    0.0000 C   0  0  1  0  0  0  0  0  0  0  0  0
    4.1320    1.0506    0.0000 C   0  0  2  0  0  0  0  0  0  0  0  0
    3.1320    1.0506    0.0000 C   0  0  1  0  0  0  0  0  0  0  0  0
    3.1320    0.0506    0.0000 C   0  0  2  0  0  0  0  0  0  0  0  0
    2.2625   -0.4476    0.0000 C   0  0  0  0  0  0  0  0  0  0  0  0
    2.2562   -1.4497    0.0000 C   0  0  0  0  0  0  0  0  0  0  0  0
    1.3871   -1.9445    0.0000 C   0  0  0  0  0  0  0  0  0  0  0  0
    0.5222   -1.4358    0.0000 C   0  0  0  0  0  0  0  0  0  0  0  0
    0.5312   -0.4411    0.0000 C   0  0  0  0  0  0  0  0  0  0  0  0
    1.3980    0.0550    0.0000 C   0  0  0  0  0  0  0  0  0  0  0  0
    1.4030    1.0584    0.0000 O   0  0  0  0  0  0  0  0  0  0  0  0
    2.2675    1.5506    0.0000 C   0  0  0  0  0  0  0  0  0  0  0  0
    2.2709    2.5506    0.0000 O   0  0  0  0  0  0  0  0  0  0  0  0
    3.2864   -0.5292    0.0000 H   0  0  0  0  0  0  0  0  0  0  0  0
    3.2875    1.6301    0.0000 H   0  0  0  0  0  0  0  0  0  0  0  0
    3.9769    1.6302    0.0000 H   0  0  0  0  0  0  0  0  0  0  0  0
    3.9766   -0.5289    0.0000 H   0  0  0  0  0  0  0  0  0  0  0  0
  1  2  2  0  0  0  0
  2  3  1  0  0  0  0
  3  4  1  0  0  0  0
  4  5  1  0  0  0  0
  5  6  2  0  0  0  0
  6  7  1  0  0  0  0
  7  8  2  0  0  0  0
  8  9  1  0  0  0  0
  9  4  2  0  0  0  0
 10  9  1  6  0  0  0
 10 26  1  1  0  0  0
 10 11  1  0  0  0  0
 11 25  1  1  0  0  0
 11  2  1  6  0  0  0
 11 12  1  0  0  0  0
 12 24  1  6  0  0  0
 12 13  1  0  0  0  0
 13 23  1  6  0  0  0
 13 10  1  0  0  0  0
 13 14  1  1  0  0  0
 14 15  1  0  0  0  0
 15 16  2  0  0  0  0
 16 17  1  0  0  0  0
 17 18  2  0  0  0  0
 18 19  1  0  0  0  0
 19 14  2  0  0  0  0
 19 20  1  0  0  0  0
 20 21  1  0  0  0  0
 12 21  1  1  0  0  0
 21 22  2  0  0  0  0
M  END
>  <EXTREG>  (ZINC00044156)
ZINC00044156

>  <LOGBIO>
2.5000

$$$$
ZINC00045558
  -MTS-   02131516542D 0   0.00000     0.00000     0

 19 21  0  0  0  0  0  0  0  0999 V2000
    5.8890    2.6399    0.0000 C   0  0  0  0  0  0  0  0  0  0  0  0
    5.0235    2.1390    0.0000 C   0  0  0  0  0  0  0  0  0  0  0  0
    4.1535    2.6390    0.0000 N   0  0  0  0  0  0  0  0  0  0  0  0
    3.2935    2.1390    0.0000 N   0  0  0  0  0  0  0  0  0  0  0  0
    3.2935    1.1390    0.0000 C   0  0  0  0  0  0  0  0  0  0  0  0
    2.2533    0.5406    0.0000 C   0  0  0  0  0  0  0  0  0  0  0  0
    1.3846    1.0428    0.0000 C   0  0  0  0  0  0  0  0  0  0  0  0
    0.5233    0.5449    0.0000 C   0  0  0  0  0  0  0  0  0  0  0  0
    0.5208   -0.4551    0.0000 C   0  0  0  0  0  0  0  0  0  0  0  0
    1.3796   -0.9572    0.0000 C   0  0  0  0  0  0  0  0  0  0  0  0
    2.2508   -0.4594    0.0000 C   0  0  0  0  0  0  0  0  0  0  0  0
    4.1535    0.6390    0.0000 C   0  0  0  0  0  0  0  0  0  0  0  0
    5.0235    1.1390    0.0000 N   0  0  0  0  0  0  0  0  0  0  0  0
    4.1504   -0.5610    0.0000 C   0  0  0  0  0  0  0  0  0  0  0  0
    5.0177   -1.0657    0.0000 C   0  0  0  0  0  0  0  0  0  0  0  0
    5.0132   -2.0605    0.0000 C   0  0  0  0  0  0  0  0  0  0  0  0
    4.1464   -2.5592    0.0000 C   0  0  0  0  0  0  0  0  0  0  0  0
    3.2841   -2.0631    0.0000 C   0  0  0  0  0  0  0  0  0  0  0  0
    3.2837   -1.0597    0.0000 C   0  0  0  0  0  0  0  0  0  0  0  0
  1  2  1  0  0  0  0
  2  3  2  0  0  0  0
  3  4  1  0  0  0  0
  4  5  2  0  0  0  0
  5  6  1  0  0  0  0
  6  7  2  0  0  0  0
  7  8  1  0  0  0  0
  8  9  2  0  0  0  0
  9 10  1  0  0  0  0
 10 11  2  0  0  0  0
 11  6  1  0  0  0  0
  5 12  1  0  0  0  0
 12 13  2  0  0  0  0
 13  2  1  0  0  0  0
 12 14  1  0  0  0  0
 14 15  2  0  0  0  0
 15 16  1  0  0  0  0
 16 17  2  0  0  0  0
 17 18  1  0  0  0  0
 18 19  2  0  0  0  0
 19 14  1  0  0  0  0
M  END
>  <EXTREG>  (ZINC00045558)
ZINC00045558

>  <LOGBIO>
2.5000

$$$$
ZINC00048329
  -MTS-   02131516542D 0   0.00000     0.00000     0

 14 15  0  0  0  0  0  0  0  0999 V2000
    0.6000   -1.6457    0.0000 C   0  0  0  0  0  0  0  0  0  0  0  0
    1.6034   -1.6412    0.0000 C   0  0  0  0  0  0  0  0  0  0  0  0
    2.1038   -2.5009    0.0000 O   0  0  0  0  0  0  0  0  0  0  0  0
    2.0999   -0.7731    0.0000 C   0  0  0  0  0  0  0  0  0  0  0  0
    3.1034   -0.7681    0.0000 C   0  0  0  0  0  0  0  0  0  0  0  0
    3.6082   -1.6313    0.0000 C   0  0  0  0  0  0  0  0  0  0  0  0
    3.5955    0.0964    0.0000 N   0  0  0  0  0  0  0  0  0  0  0  0
    3.0955    0.9609    0.0000 C   0  0  0  0  0  0  0  0  0  0  0  0
    3.4055    1.9209    0.0000 N   0  0  0  0  0  0  0  0  0  0  0  0
    2.5955    2.5009    0.0000 O   0  0  0  0  0  0  0  0  0  0  0  0
    1.7855    1.9209    0.0000 N   0  0  0  0  0  0  0  0  0  0  0  0
    2.0955    0.9609    0.0000 C   0  0  0  0  0  0  0  0  0  0  0  0
    1.5973    0.0914    0.0000 C   0  0  0  0  0  0  0  0  0  0  0  0
    0.5973    0.0882    0.0000 N   0  0  0  0  0  0  0  0  0  0  0  0
  1  2  1  0  0  0  0
  2  3  2  0  0  0  0
  2  4  1  0  0  0  0
  4  5  1  0  0  0  0
  5  6  1  0  0  0  0
  5  7  2  0  0  0  0
  7  8  1  0  0  0  0
  8  9  2  0  0  0  0
  9 10  1  0  0  0  0
 10 11  1  0  0  0  0
 11 12  2  0  0  0  0
 12  8  1  0  0  0  0
 12 13  1  0  0  0  0
 13  4  2  0  0  0  0
 13 14  1  0  0  0  0
M  END
>  <EXTREG>  (ZINC00048329)
ZINC00048329

>  <LOGBIO>
2.5000

$$$$
ZINC00049141
  -MTS-   02131516542D 0   0.00000     0.00000     0

 19 20  0  0  0  0  0  0  0  0999 V2000
    5.8074    2.8761    0.0000 C   0  0  0  0  0  0  0  0  0  0  0  0
    4.9409    3.3753    0.0000 O   0  0  0  0  0  0  0  0  0  0  0  0
    4.0754    2.8744    0.0000 C   0  0  0  0  0  0  0  0  0  0  0  0
    3.2054    3.3744    0.0000 C   0  0  0  0  0  0  0  0  0  0  0  0
    2.3454    2.8744    0.0000 C   0  0  0  0  0  0  0  0  0  0  0  0
    2.3454    1.8744    0.0000 C   0  0  0  0  0  0  0  0  0  0  0  0
    1.3919    1.3259    0.0000 N   0  0  0  0  0  0  0  0  0  0  0  0
    1.3904    0.3259    0.0000 S   0  0  0  0  0  0  0  0  0  0  0  0
    2.3904    0.3244    0.0000 O   0  0  0  0  0  0  0  0  0  0  0  0
    0.3904    0.3274    0.0000 O   0  0  0  0  0  0  0  0  0  0  0  0
    1.3889   -0.6741    0.0000 C   0  0  0  0  0  0  0  0  0  0  0  0
    0.5196   -1.1754    0.0000 C   0  0  0  0  0  0  0  0  0  0  0  0
    0.5201   -2.1702    0.0000 C   0  0  0  0  0  0  0  0  0  0  0  0
    1.3849   -2.6723    0.0000 C   0  0  0  0  0  0  0  0  0  0  0  0
    1.3809   -3.6723    0.0000 N   0  0  0  0  0  0  0  0  0  0  0  0
    2.2492   -2.1797    0.0000 C   0  0  0  0  0  0  0  0  0  0  0  0
    2.2537   -1.1763    0.0000 C   0  0  0  0  0  0  0  0  0  0  0  0
    3.2054    1.3744    0.0000 N   0  0  0  0  0  0  0  0  0  0  0  0
    4.0754    1.8744    0.0000 N   0  0  0  0  0  0  0  0  0  0  0  0
  1  2  1  0  0  0  0
  2  3  1  0  0  0  0
  3  4  2  0  0  0  0
  4  5  1  0  0  0  0
  5  6  2  0  0  0  0
  6  7  1  0  0  0  0
  7  8  1  0  0  0  0
  8  9  2  0  0  0  0
  8 10  2  0  0  0  0
  8 11  1  0  0  0  0
 11 12  2  0  0  0  0
 12 13  1  0  0  0  0
 13 14  2  0  0  0  0
 14 15  1  0  0  0  0
 14 16  1  0  0  0  0
 16 17  2  0  0  0  0
 17 11  1  0  0  0  0
  6 18  1  0  0  0  0
 18 19  2  0  0  0  0
 19  3  1  0  0  0  0
M  END
>  <EXTREG>  (ZINC00049141)
ZINC00049141

>  <LOGBIO>
2.5000

$$$$
ZINC00049447
  -MTS-   02131516542D 0   0.00000     0.00000     0

 26 29  0  0  0  0  0  0  0  0999 V2000
    0.6000   -2.5922    0.0000 C   0  0  0  0  0  0  0  0  0  0  0  0
    1.6034   -2.5876    0.0000 C   0  0  0  0  0  0  0  0  0  0  0  0
    2.1038   -3.4474    0.0000 O   0  0  0  0  0  0  0  0  0  0  0  0
    3.1073   -3.4428    0.0000 C   0  0  0  0  0  0  0  0  0  0  0  0
    3.6077   -4.3026    0.0000 O   0  0  0  0  0  0  0  0  0  0  0  0
    3.6038   -2.5748    0.0000 C   0  0  0  0  0  0  0  0  0  0  0  0
    4.6072   -2.5698    0.0000 C   0  0  0  0  0  0  0  0  0  0  0  0
    5.0994   -1.7053    0.0000 C   0  0  0  0  0  0  0  0  0  0  0  0
    4.5994   -0.8408    0.0000 C   0  0  0  0  0  0  0  0  0  0  0  0
    4.9094    0.1192    0.0000 C   0  0  0  0  0  0  0  0  0  0  0  0
    5.8591    0.4324    0.0000 O   0  0  0  0  0  0  0  0  0  0  0  0
    4.0994    0.6992    0.0000 N   0  0  0  0  0  0  0  0  0  0  0  0
    3.2894    0.1192    0.0000 C   0  0  0  0  0  0  0  0  0  0  0  0
    2.3397    0.4324    0.0000 O   0  0  0  0  0  0  0  0  0  0  0  0
    3.5994   -0.8408    0.0000 C   0  0  0  0  0  0  0  0  0  0  0  0
    3.1012   -1.7103    0.0000 C   0  0  0  0  0  0  0  0  0  0  0  0
    4.0994    1.6992    0.0000 C   0  0  0  0  0  0  0  0  0  0  0  0
    4.9679    2.2018    0.0000 C   0  0  0  0  0  0  0  0  0  0  0  0
    4.9658    3.1966    0.0000 C   0  0  0  0  0  0  0  0  0  0  0  0
    4.1003    3.6975    0.0000 C   0  0  0  0  0  0  0  0  0  0  0  0
    3.2368    3.2035    0.0000 C   0  0  0  0  0  0  0  0  0  0  0  0
    2.3688    3.7026    0.0000 C   0  0  0  0  0  0  0  0  0  0  0  0
    1.5028    3.2025    0.0000 C   0  0  0  0  0  0  0  0  0  0  0  0
    1.5048    2.1991    0.0000 C   0  0  0  0  0  0  0  0  0  0  0  0
    2.3678    1.7044    0.0000 C   0  0  0  0  0  0  0  0  0  0  0  0
    3.2338    2.2001    0.0000 C   0  0  0  0  0  0  0  0  0  0  0  0
  1  2  1  0  0  0  0
  2  3  1  0  0  0  0
  3  4  1  0  0  0  0
  4  5  2  0  0  0  0
  4  6  1  0  0  0  0
  6  7  2  0  0  0  0
  7  8  1  0  0  0  0
  8  9  2  0  0  0  0
  9 10  1  0  0  0  0
 10 11  2  0  0  0  0
 10 12  1  0  0  0  0
 12 13  1  0  0  0  0
 13 14  2  0  0  0  0
 13 15  1  0  0  0  0
 15  9  1  0  0  0  0
 15 16  2  0  0  0  0
 16  6  1  0  0  0  0
 12 17  1  0  0  0  0
 17 18  2  0  0  0  0
 18 19  1  0  0  0  0
 19 20  2  0  0  0  0
 20 21  1  0  0  0  0
 21 22  1  0  0  0  0
 22 23  2  0  0  0  0
 23 24  1  0  0  0  0
 24 25  2  0  0  0  0
 25 26  1  0  0  0  0
 26 17  1  0  0  0  0
 26 21  2  0  0  0  0
M  END
>  <EXTREG>  (ZINC00049447)
ZINC00049447

>  <LOGBIO>
2.5000

$$$$
ZINC00050655
  -MTS-   02131516542D 0   0.00000     0.00000     0

 16 17  0  0  0  0  0  0  0  0999 V2000
    5.1323   -2.5471    0.0000 C   0  0  0  0  0  0  0  0  0  0  0  0
    4.5417   -1.7401    0.0000 C   0  0  0  0  0  0  0  0  0  0  0  0
    4.9458   -0.8216    0.0000 C   0  0  0  0  0  0  0  0  0  0  0  0
    4.3567   -0.0200    0.0000 C   0  0  0  0  0  0  0  0  0  0  0  0
    3.3625   -0.1270    0.0000 C   0  0  0  0  0  0  0  0  0  0  0  0
    2.9573   -1.0355    0.0000 C   0  0  0  0  0  0  0  0  0  0  0  0
    3.5475   -1.8470    0.0000 C   0  0  0  0  0  0  0  0  0  0  0  0
    2.7739    0.6815    0.0000 N   0  0  0  0  0  0  0  0  0  0  0  0
    3.0839    1.6415    0.0000 C   0  0  0  0  0  0  0  0  0  0  0  0
    4.0336    1.9547    0.0000 O   0  0  0  0  0  0  0  0  0  0  0  0
    2.2739    2.2215    0.0000 O   0  0  0  0  0  0  0  0  0  0  0  0
    1.4639    1.6415    0.0000 C   0  0  0  0  0  0  0  0  0  0  0  0
    0.9685    2.5101    0.0000 C   0  0  0  0  0  0  0  0  0  0  0  0
    0.5490    1.2380    0.0000 C   0  0  0  0  0  0  0  0  0  0  0  0
    1.7739    0.6815    0.0000 C   0  0  0  0  0  0  0  0  0  0  0  0
    1.1854   -0.1270    0.0000 C   0  0  0  0  0  0  0  0  0  0  0  0
  1  2  1  0  0  0  0
  2  3  2  0  0  0  0
  3  4  1  0  0  0  0
  4  5  2  0  0  0  0
  5  6  1  0  0  0  0
  6  7  2  0  0  0  0
  7  2  1  0  0  0  0
  5  8  1  0  0  0  0
  8  9  1  0  0  0  0
  9 10  2  0  0  0  0
  9 11  1  0  0  0  0
 11 12  1  0  0  0  0
 12 13  1  0  0  0  0
 12 14  1  0  0  0  0
 12 15  1  0  0  0  0
 15  8  1  0  0  0  0
 15 16  2  0  0  0  0
M  END
>  <EXTREG>  (ZINC00050655)
ZINC00050655

>  <LOGBIO>
2.5000

$$$$
ZINC00051514
  -MTS-   02131516542D 0   0.00000     0.00000     0

 15 15  0  0  0  0  0  0  0  0999 V2000
    5.1672   -1.2454    0.0000 C   0  0  0  0  0  0  0  0  0  0  0  0
    4.7609   -2.1629    0.0000 C   0  0  0  0  0  0  0  0  0  0  0  0
    3.7716   -2.2678    0.0000 S   0  0  0  0  0  0  0  0  0  0  0  0
    3.1831   -1.4593    0.0000 C   0  0  0  0  0  0  0  0  0  0  0  0
    3.4931   -0.4993    0.0000 N   0  0  0  0  0  0  0  0  0  0  0  0
    2.6831    0.0807    0.0000 C   0  0  0  0  0  0  0  0  0  0  0  0
    2.6831    1.0807    0.0000 N   0  0  0  0  0  0  0  0  0  0  0  0
    1.8141    1.5824    0.0000 C   0  0  0  0  0  0  0  0  0  0  0  0
    1.8151    2.5772    0.0000 C   0  0  0  0  0  0  0  0  0  0  0  0
    0.9478    1.0828    0.0000 O   0  0  0  0  0  0  0  0  0  0  0  0
    1.8731   -0.4993    0.0000 N   0  0  0  0  0  0  0  0  0  0  0  0
    2.1831   -1.4593    0.0000 N   0  0  0  0  0  0  0  0  0  0  0  0
    1.5946   -2.2678    0.0000 C   0  0  0  0  0  0  0  0  0  0  0  0
    0.5967   -2.1625    0.0000 C   0  0  0  0  0  0  0  0  0  0  0  0
    1.9979   -3.1772    0.0000 O   0  0  0  0  0  0  0  0  0  0  0  0
  1  2  1  0  0  0  0
  2  3  1  0  0  0  0
  3  4  1  0  0  0  0
  4  5  2  0  0  0  0
  5  6  1  0  0  0  0
  6  7  1  0  0  0  0
  7  8  1  0  0  0  0
  8  9  1  0  0  0  0
  8 10  2  0  0  0  0
  6 11  2  0  0  0  0
 11 12  1  0  0  0  0
 12  4  1  0  0  0  0
 12 13  1  0  0  0  0
 13 14  1  0  0  0  0
 13 15  2  0  0  0  0
M  END
>  <EXTREG>  (ZINC00051514)
ZINC00051514

>  <LOGBIO>
2.5000

$$$$
ZINC00051940
  -MTS-   02131516542D 0   0.00000     0.00000     0

 19 20  0  0  0  0  0  0  0  0999 V2000
    4.5084    1.1527    0.0000 C   0  0  0  0  0  0  0  0  0  0  0  0
    3.9884    1.4519    0.0000 N   0  0  0  0  0  0  0  0  0  0  0  0
    3.9879    2.4467    0.0000 C   0  0  0  0  0  0  0  0  0  0  0  0
    3.1228    0.9510    0.0000 C   0  0  0  0  0  0  0  0  0  0  0  0
    2.2528    1.4510    0.0000 C   0  0  0  0  0  0  0  0  0  0  0  0
    1.3928    0.9510    0.0000 C   0  0  0  0  0  0  0  0  0  0  0  0
    1.3928   -0.0490    0.0000 C   0  0  0  0  0  0  0  0  0  0  0  0
    2.2528   -0.5490    0.0000 C   0  0  0  0  0  0  0  0  0  0  0  0
    2.2556   -1.5502    0.0000 C   0  0  0  0  0  0  0  0  0  0  0  0
    3.1222   -2.0493    0.0000 C   0  0  0  0  0  0  0  0  0  0  0  0
    3.9897   -1.5450    0.0000 C   0  0  0  0  0  0  0  0  0  0  0  0
    3.9856   -0.5502    0.0000 C   0  0  0  0  0  0  0  0  0  0  0  0
    4.8513   -0.0496    0.0000 N   0  0  0  0  0  0  0  0  0  0  0  0
    4.8512    0.5504    0.0000 C   0  0  0  0  0  0  0  0  0  0  0  0
    5.7134   -0.5460    0.0000 C   0  0  0  0  0  0  0  0  0  0  0  0
    3.1228   -0.0490    0.0000 C   0  0  0  0  0  0  0  0  0  0  0  0
    1.3906   -2.0519    0.0000 C   0  0  0  0  0  0  0  0  0  0  0  0
    0.5204   -1.5523    0.0000 C   0  0  0  0  0  0  0  0  0  0  0  0
    1.3920   -3.0467    0.0000 O   0  0  0  0  0  0  0  0  0  0  0  0
  1  2  1  0  0  0  0
  2  3  1  0  0  0  0
  2  4  1  0  0  0  0
  4  5  2  0  0  0  0
  5  6  1  0  0  0  0
  6  7  2  0  0  0  0
  7  8  1  0  0  0  0
  8  9  1  0  0  0  0
  9 10  2  0  0  0  0
 10 11  1  0  0  0  0
 11 12  2  0  0  0  0
 12 13  1  0  0  0  0
 13 14  1  0  0  0  0
 13 15  1  0  0  0  0
 12 16  1  0  0  0  0
 16  4  1  0  0  0  0
 16  8  2  0  0  0  0
  9 17  1  0  0  0  0
 17 18  1  0  0  0  0
 17 19  2  0  0  0  0
M  END
>  <EXTREG>  (ZINC00051940)
ZINC00051940

>  <LOGBIO>
2.5000

$$$$
ZINC00053227
  -MTS-   02131516542D 0   0.00000     0.00000     0

 20 21  0  0  0  0  0  0  0  0999 V2000
    5.7687   -2.7788    0.0000 C   0  0  0  0  0  0  0  0  0  0  0  0
    5.1781   -1.9718    0.0000 C   0  0  0  0  0  0  0  0  0  0  0  0
    5.5822   -1.0533    0.0000 C   0  0  0  0  0  0  0  0  0  0  0  0
    4.9931   -0.2517    0.0000 C   0  0  0  0  0  0  0  0  0  0  0  0
    3.9989   -0.3586    0.0000 C   0  0  0  0  0  0  0  0  0  0  0  0
    3.5937   -1.2672    0.0000 C   0  0  0  0  0  0  0  0  0  0  0  0
    2.5992   -1.3716    0.0000 C   0  0  0  0  0  0  0  0  0  0  0  0
    4.1839   -2.0787    0.0000 C   0  0  0  0  0  0  0  0  0  0  0  0
    3.4104    0.4498    0.0000 S   0  0  0  0  0  0  0  0  0  0  0  0
    2.6019   -0.1387    0.0000 O   0  0  0  0  0  0  0  0  0  0  0  0
    4.2188    1.0384    0.0000 O   0  0  0  0  0  0  0  0  0  0  0  0
    2.7041    1.4200    0.0000 N   0  0  0  0  0  0  0  0  0  0  0  0
    3.0141    2.3800    0.0000 C   0  0  0  0  0  0  0  0  0  0  0  0
    3.9638    2.6932    0.0000 C   0  0  0  0  0  0  0  0  0  0  0  0
    2.2041    2.9600    0.0000 N   0  0  0  0  0  0  0  0  0  0  0  0
    1.3941    2.3800    0.0000 C   0  0  0  0  0  0  0  0  0  0  0  0
    1.7041    1.4200    0.0000 C   0  0  0  0  0  0  0  0  0  0  0  0
    0.9979    0.4498    0.0000 N   0  3  0  0  0  0  0  0  0  0  0  0
    0.0000    0.5551    0.0000 O   0  5  0  0  0  0  0  0  0  0  0  0
    1.4012   -0.4595    0.0000 O   0  0  0  0  0  0  0  0  0  0  0  0
  1  2  1  0  0  0  0
  2  3  2  0  0  0  0
  3  4  1  0  0  0  0
  4  5  2  0  0  0  0
  5  6  1  0  0  0  0
  6  7  1  0  0  0  0
  6  8  2  0  0  0  0
  8  2  1  0  0  0  0
  5  9  1  0  0  0  0
  9 10  2  0  0  0  0
  9 11  2  0  0  0  0
  9 12  1  0  0  0  0
 12 13  1  0  0  0  0
 13 14  1  0  0  0  0
 13 15  2  0  0  0  0
 15 16  1  0  0  0  0
 16 17  2  0  0  0  0
 17 12  1  0  0  0  0
 17 18  1  0  0  0  0
 18 19  1  0  0  0  0
 18 20  2  0  0  0  0
M  CHG  2  18   1  19  -1
M  END
>  <EXTREG>  (ZINC00053227)
ZINC00053227

>  <LOGBIO>
2.5000

$$$$
ZINC00053632
  -MTS-   02131516542D 0   0.00000     0.00000     0

 20 22  0  0  0  0  0  0  0  0999 V2000
    0.7449   -4.2898    0.0000 N   0  0  0  0  0  0  0  0  0  0  0  0
    1.2414   -3.4217    0.0000 C   0  0  0  0  0  0  0  0  0  0  0  0
    2.2448   -3.4167    0.0000 C   0  0  0  0  0  0  0  0  0  0  0  0
    2.7370   -2.5522    0.0000 C   0  0  0  0  0  0  0  0  0  0  0  0
    2.2370   -1.6877    0.0000 C   0  0  0  0  0  0  0  0  0  0  0  0
    2.5470   -0.7277    0.0000 N   0  0  0  0  0  0  0  0  0  0  0  0
    1.7370   -0.1477    0.0000 C   0  0  0  0  0  0  0  0  0  0  0  0
    1.7370    0.8523    0.0000 S   0  0  0  0  0  0  0  0  0  0  0  0
    0.8680    1.3540    0.0000 C   0  0  0  0  0  0  0  0  0  0  0  0
    0.8690    2.3488    0.0000 C   0  0  0  0  0  0  0  0  0  0  0  0
    0.0000    2.8505    0.0000 O   0  0  0  0  0  0  0  0  0  0  0  0
    1.7353    2.8484    0.0000 N   0  0  0  0  0  0  0  0  0  0  0  0
    2.6045    2.3471    0.0000 C   0  0  0  0  0  0  0  0  0  0  0  0
    3.4653    2.8458    0.0000 C   0  0  0  0  0  0  0  0  0  0  0  0
    3.4668    3.8457    0.0000 C   0  0  0  0  0  0  0  0  0  0  0  0
    2.6076    4.3471    0.0000 C   0  0  0  0  0  0  0  0  0  0  0  0
    1.7368    3.8484    0.0000 C   0  0  0  0  0  0  0  0  0  0  0  0
    0.9270   -0.7277    0.0000 S   0  0  0  0  0  0  0  0  0  0  0  0
    1.2370   -1.6877    0.0000 C   0  0  0  0  0  0  0  0  0  0  0  0
    0.7388   -2.5572    0.0000 C   0  0  0  0  0  0  0  0  0  0  0  0
  1  2  1  0  0  0  0
  2  3  2  0  0  0  0
  3  4  1  0  0  0  0
  4  5  2  0  0  0  0
  5  6  1  0  0  0  0
  6  7  2  0  0  0  0
  7  8  1  0  0  0  0
  8  9  1  0  0  0  0
  9 10  1  0  0  0  0
 10 11  2  0  0  0  0
 10 12  1  0  0  0  0
 12 13  1  0  0  0  0
 13 14  1  0  0  0  0
 14 15  1  0  0  0  0
 15 16  1  0  0  0  0
 16 17  1  0  0  0  0
 17 12  1  0  0  0  0
  7 18  1  0  0  0  0
 18 19  1  0  0  0  0
 19  5  1  0  0  0  0
 19 20  2  0  0  0  0
 20  2  1  0  0  0  0
M  END
>  <EXTREG>  (ZINC00053632)
ZINC00053632

>  <LOGBIO>
2.5000

$$$$
ZINC00053723
  -MTS-   02131516542D 0   0.00000     0.00000     0

 19 20  0  0  1  0  0  0  0  0999 V2000
    5.2877   -2.1966    0.0000 O   0  0  0  0  0  0  0  0  0  0  0  0
    5.6945   -1.2793    0.0000 C   0  0  0  0  0  0  0  0  0  0  0  0
    6.6838   -1.1750    0.0000 O   0  0  0  0  0  0  0  0  0  0  0  0
    5.1060   -0.4708    0.0000 C   0  0  1  0  0  0  0  0  0  0  0  0
    5.4160    0.4892    0.0000 C   0  0  0  0  0  0  0  0  0  0  0  0
    4.6060    1.0692    0.0000 S   0  0  0  0  0  0  0  0  0  0  0  0
    3.7960    0.4892    0.0000 C   0  0  2  0  0  0  0  0  0  0  0  0
    4.1060   -0.4708    0.0000 N   0  0  0  0  0  0  0  0  0  0  0  0
    2.8463    0.8023    0.0000 C   0  0  0  0  0  0  0  0  0  0  0  0
    2.6410    1.7845    0.0000 C   0  0  0  0  0  0  0  0  0  0  0  0
    3.3861    2.4516    0.0000 F   0  0  0  0  0  0  0  0  0  0  0  0
    1.6956    2.0941    0.0000 C   0  0  0  0  0  0  0  0  0  0  0  0
    0.9489    1.4290    0.0000 C   0  0  0  0  0  0  0  0  0  0  0  0
    0.0000    1.7445    0.0000 F   0  0  0  0  0  0  0  0  0  0  0  0
    1.1476    0.4542    0.0000 C   0  0  0  0  0  0  0  0  0  0  0  0
    2.0996    0.1372    0.0000 C   0  0  0  0  0  0  0  0  0  0  0  0
    2.3013   -0.8423    0.0000 F   0  0  0  0  0  0  0  0  0  0  0  0
    3.7055    1.0823    0.0000 H   0  0  0  0  0  0  0  0  0  0  0  0
    5.6985   -0.3762    0.0000 H   0  0  0  0  0  0  0  0  0  0  0  0
  1  2  1  0  0  0  0
  2  3  2  0  0  0  0
  4  2  1  6  0  0  0
  4 19  1  1  0  0  0
  4  5  1  0  0  0  0
  5  6  1  0  0  0  0
  6  7  1  0  0  0  0
  7 18  1  1  0  0  0
  7  8  1  0  0  0  0
  8  4  1  0  0  0  0
  7  9  1  6  0  0  0
  9 10  2  0  0  0  0
 10 11  1  0  0  0  0
 10 12  1  0  0  0  0
 12 13  2  0  0  0  0
 13 14  1  0  0  0  0
 13 15  1  0  0  0  0
 15 16  2  0  0  0  0
 16  9  1  0  0  0  0
 16 17  1  0  0  0  0
M  END
>  <EXTREG>  (ZINC00053723)
ZINC00053723

>  <LOGBIO>
2.5000

$$$$
ZINC00055139
  -MTS-   02131516542D 0   0.00000     0.00000     0

 13 14  0  0  0  0  0  0  0  0999 V2000
    4.3555   -0.0377    0.0000 N   0  0  0  0  0  0  0  0  0  0  0  0
    3.7670    0.7708    0.0000 C   0  0  0  0  0  0  0  0  0  0  0  0
    4.0770    1.7308    0.0000 N   0  0  0  0  0  0  0  0  0  0  0  0
    3.2670    2.3108    0.0000 O   0  0  0  0  0  0  0  0  0  0  0  0
    2.4570    1.7308    0.0000 N   0  3  0  0  0  0  0  0  0  0  0  0
    1.5073    2.0439    0.0000 O   0  5  0  0  0  0  0  0  0  0  0  0
    2.7670    0.7708    0.0000 C   0  0  0  0  0  0  0  0  0  0  0  0
    2.1785   -0.0377    0.0000 C   0  0  0  0  0  0  0  0  0  0  0  0
    1.1805    0.0671    0.0000 C   0  0  0  0  0  0  0  0  0  0  0  0
    0.5967   -0.7384    0.0000 C   0  0  0  0  0  0  0  0  0  0  0  0
    1.0017   -1.6527    0.0000 C   0  0  0  0  0  0  0  0  0  0  0  0
    1.9905   -1.7616    0.0000 C   0  0  0  0  0  0  0  0  0  0  0  0
    2.5835   -0.9520    0.0000 C   0  0  0  0  0  0  0  0  0  0  0  0
  1  2  1  0  0  0  0
  2  3  2  0  0  0  0
  3  4  1  0  0  0  0
  4  5  1  0  0  0  0
  5  6  1  0  0  0  0
  5  7  2  0  0  0  0
  7  2  1  0  0  0  0
  7  8  1  0  0  0  0
  8  9  2  0  0  0  0
  9 10  1  0  0  0  0
 10 11  2  0  0  0  0
 11 12  1  0  0  0  0
 12 13  2  0  0  0  0
 13  8  1  0  0  0  0
M  CHG  2   5   1   6  -1
M  END
>  <EXTREG>  (ZINC00055139)
ZINC00055139

>  <LOGBIO>
2.5000

$$$$
ZINC00055393
  -MTS-   02131516542D 0   0.00000     0.00000     0

 12 13  0  0  0  0  0  0  0  0999 V2000
    3.6683   -2.3843    0.0000 Br  0  0  0  0  0  0  0  0  0  0  0  0
    3.0778   -1.5773    0.0000 C   0  0  0  0  0  0  0  0  0  0  0  0
    3.4819   -0.6588    0.0000 C   0  0  0  0  0  0  0  0  0  0  0  0
    2.8928    0.1428    0.0000 C   0  0  0  0  0  0  0  0  0  0  0  0
    1.8985    0.0358    0.0000 C   0  0  0  0  0  0  0  0  0  0  0  0
    1.4933   -0.8727    0.0000 C   0  0  0  0  0  0  0  0  0  0  0  0
    2.0835   -1.6842    0.0000 C   0  0  0  0  0  0  0  0  0  0  0  0
    1.3100    0.8443    0.0000 N   0  0  0  0  0  0  0  0  0  0  0  0
    1.6200    1.8043    0.0000 C   0  0  0  0  0  0  0  0  0  0  0  0
    0.8100    2.3843    0.0000 N   0  0  0  0  0  0  0  0  0  0  0  0
    0.0000    1.8043    0.0000 N   0  0  0  0  0  0  0  0  0  0  0  0
    0.3100    0.8443    0.0000 N   0  0  0  0  0  0  0  0  0  0  0  0
  1  2  1  0  0  0  0
  2  3  2  0  0  0  0
  3  4  1  0  0  0  0
  4  5  2  0  0  0  0
  5  6  1  0  0  0  0
  6  7  2  0  0  0  0
  7  2  1  0  0  0  0
  5  8  1  0  0  0  0
  8  9  1  0  0  0  0
  9 10  2  0  0  0  0
 10 11  1  0  0  0  0
 11 12  2  0  0  0  0
 12  8  1  0  0  0  0
M  END
>  <EXTREG>  (ZINC00055393)
ZINC00055393

>  <LOGBIO>
2.5000

$$$$
ZINC00056533
  -MTS-   02131516542D 0   0.00000     0.00000     0

 14 14  0  0  0  0  0  0  0  0999 V2000
    4.3291    1.2030    0.0000 F   0  0  0  0  0  0  0  0  0  0  0  0
    3.4636    0.7022    0.0000 C   0  0  0  0  0  0  0  0  0  0  0  0
    2.5936    1.2022    0.0000 C   0  0  0  0  0  0  0  0  0  0  0  0
    1.7336    0.7022    0.0000 C   0  0  0  0  0  0  0  0  0  0  0  0
    1.7336   -0.2978    0.0000 C   0  0  0  0  0  0  0  0  0  0  0  0
    2.5936   -0.7978    0.0000 C   0  0  0  0  0  0  0  0  0  0  0  0
    3.4636   -0.2978    0.0000 C   0  0  0  0  0  0  0  0  0  0  0  0
    4.3291   -0.7987    0.0000 N   0  3  0  0  0  0  0  0  0  0  0  0
    4.3286   -1.8021    0.0000 O   0  5  0  0  0  0  0  0  0  0  0  0
    5.1914   -0.3026    0.0000 O   0  0  0  0  0  0  0  0  0  0  0  0
    0.8668   -0.7965    0.0000 C   0  0  0  0  0  0  0  0  0  0  0  0
    1.3655   -1.6633    0.0000 F   0  0  0  0  0  0  0  0  0  0  0  0
    0.3681    0.0702    0.0000 F   0  0  0  0  0  0  0  0  0  0  0  0
    0.0000   -1.2952    0.0000 F   0  0  0  0  0  0  0  0  0  0  0  0
  1  2  1  0  0  0  0
  2  3  2  0  0  0  0
  3  4  1  0  0  0  0
  4  5  2  0  0  0  0
  5  6  1  0  0  0  0
  6  7  2  0  0  0  0
  7  2  1  0  0  0  0
  7  8  1  0  0  0  0
  8  9  1  0  0  0  0
  8 10  2  0  0  0  0
  5 11  1  0  0  0  0
 11 12  1  0  0  0  0
 11 13  1  0  0  0  0
 11 14  1  0  0  0  0
M  CHG  2   8   1   9  -1
M  END
>  <EXTREG>  (ZINC00056533)
ZINC00056533

>  <LOGBIO>
2.5000

$$$$
ZINC00056686
  -MTS-   02131516542D 0   0.00000     0.00000     0

 15 15  0  0  0  0  0  0  0  0999 V2000
    5.1898    1.0006    0.0000 C   0  0  0  0  0  0  0  0  0  0  0  0
    4.3233    1.4998    0.0000 O   0  0  0  0  0  0  0  0  0  0  0  0
    3.4578    0.9989    0.0000 C   0  0  0  0  0  0  0  0  0  0  0  0
    2.5878    1.4989    0.0000 C   0  0  0  0  0  0  0  0  0  0  0  0
    1.7278    0.9989    0.0000 C   0  0  0  0  0  0  0  0  0  0  0  0
    1.7278   -0.0011    0.0000 C   0  0  0  0  0  0  0  0  0  0  0  0
    2.5878   -0.5011    0.0000 C   0  0  0  0  0  0  0  0  0  0  0  0
    3.4578   -0.0011    0.0000 C   0  0  0  0  0  0  0  0  0  0  0  0
    2.5853   -1.5011    0.0000 C   0  0  0  0  0  0  0  0  0  0  0  0
    3.5853   -1.5036    0.0000 F   0  0  0  0  0  0  0  0  0  0  0  0
    1.5853   -1.4986    0.0000 F   0  0  0  0  0  0  0  0  0  0  0  0
    2.5828   -2.5011    0.0000 F   0  0  0  0  0  0  0  0  0  0  0  0
    0.8610    1.4976    0.0000 N   0  3  0  0  0  0  0  0  0  0  0  0
    0.8590    2.5011    0.0000 O   0  5  0  0  0  0  0  0  0  0  0  0
    0.0000    0.9994    0.0000 O   0  0  0  0  0  0  0  0  0  0  0  0
  1  2  1  0  0  0  0
  2  3  1  0  0  0  0
  3  4  2  0  0  0  0
  4  5  1  0  0  0  0
  5  6  2  0  0  0  0
  6  7  1  0  0  0  0
  7  8  2  0  0  0  0
  8  3  1  0  0  0  0
  7  9  1  0  0  0  0
  9 10  1  0  0  0  0
  9 11  1  0  0  0  0
  9 12  1  0  0  0  0
  5 13  1  0  0  0  0
 13 14  1  0  0  0  0
 13 15  2  0  0  0  0
M  CHG  2  13   1  14  -1
M  END
>  <EXTREG>  (ZINC00056686)
ZINC00056686

>  <LOGBIO>
2.5000

$$$$
ZINC00056755
  -MTS-   02131516542D 0   0.00000     0.00000     0

 14 14  0  0  0  0  0  0  0  0999 V2000
    3.4613    1.7355    0.0000 C   0  0  0  0  0  0  0  0  0  0  0  0
    3.4618    0.7321    0.0000 C   0  0  0  0  0  0  0  0  0  0  0  0
    4.3241    0.2360    0.0000 O   0  0  0  0  0  0  0  0  0  0  0  0
    2.2501    0.0309    0.0000 C   0  0  0  0  0  0  0  0  0  0  0  0
    1.3801    0.5309    0.0000 C   0  0  0  0  0  0  0  0  0  0  0  0
    1.3776    1.5309    0.0000 F   0  0  0  0  0  0  0  0  0  0  0  0
    0.5201    0.0309    0.0000 C   0  0  0  0  0  0  0  0  0  0  0  0
    0.5201   -0.9691    0.0000 C   0  0  0  0  0  0  0  0  0  0  0  0
    1.3801   -1.4691    0.0000 C   0  0  0  0  0  0  0  0  0  0  0  0
    2.2501   -0.9691    0.0000 C   0  0  0  0  0  0  0  0  0  0  0  0
    3.1156   -1.4700    0.0000 C   0  0  0  0  0  0  0  0  0  0  0  0
    3.6165   -0.6045    0.0000 F   0  0  0  0  0  0  0  0  0  0  0  0
    2.6147   -2.3355    0.0000 F   0  0  0  0  0  0  0  0  0  0  0  0
    3.9811   -1.9708    0.0000 F   0  0  0  0  0  0  0  0  0  0  0  0
  1  2  1  0  0  0  0
  2  3  2  0  0  0  0
  2  4  1  0  0  0  0
  4  5  2  0  0  0  0
  5  6  1  0  0  0  0
  5  7  1  0  0  0  0
  7  8  2  0  0  0  0
  8  9  1  0  0  0  0
  9 10  2  0  0  0  0
 10  4  1  0  0  0  0
 10 11  1  0  0  0  0
 11 12  1  0  0  0  0
 11 13  1  0  0  0  0
 11 14  1  0  0  0  0
M  END
>  <EXTREG>  (ZINC00056755)
ZINC00056755

>  <LOGBIO>
2.5000

$$$$
ZINC00057237
  -MTS-   02131516542D 0   0.00000     0.00000     0

 18 19  0  0  0  0  0  0  0  0999 V2000
    2.1017   -3.6856    0.0000 C   0  0  0  0  0  0  0  0  0  0  0  0
    2.6009   -2.8191    0.0000 O   0  0  0  0  0  0  0  0  0  0  0  0
    2.1000   -1.9536    0.0000 C   0  0  0  0  0  0  0  0  0  0  0  0
    2.6000   -1.0836    0.0000 C   0  0  0  0  0  0  0  0  0  0  0  0
    2.1000   -0.2236    0.0000 C   0  0  0  0  0  0  0  0  0  0  0  0
    2.4100    0.7364    0.0000 C   0  0  0  0  0  0  0  0  0  0  0  0
    3.3597    1.0496    0.0000 C   0  0  0  0  0  0  0  0  0  0  0  0
    3.5640    2.0320    0.0000 C   0  0  0  0  0  0  0  0  0  0  0  0
    4.5091    2.3426    0.0000 N   0  0  0  0  0  0  0  0  0  0  0  0
    4.7135    3.3250    0.0000 C   0  0  0  0  0  0  0  0  0  0  0  0
    5.6585    3.6355    0.0000 C   0  0  0  0  0  0  0  0  0  0  0  0
    3.9678    3.9912    0.0000 O   0  0  0  0  0  0  0  0  0  0  0  0
    1.6000    1.3164    0.0000 C   0  0  0  0  0  0  0  0  0  0  0  0
    0.7900    0.7364    0.0000 N   0  0  0  0  0  0  0  0  0  0  0  0
    1.1000   -0.2236    0.0000 C   0  0  0  0  0  0  0  0  0  0  0  0
    0.6000   -1.0836    0.0000 C   0  0  0  0  0  0  0  0  0  0  0  0
    1.1000   -1.9536    0.0000 C   0  0  0  0  0  0  0  0  0  0  0  0
    0.5991   -2.8191    0.0000 Cl  0  0  0  0  0  0  0  0  0  0  0  0
  1  2  1  0  0  0  0
  2  3  1  0  0  0  0
  3  4  2  0  0  0  0
  4  5  1  0  0  0  0
  5  6  1  0  0  0  0
  6  7  1  0  0  0  0
  7  8  1  0  0  0  0
  8  9  1  0  0  0  0
  9 10  1  0  0  0  0
 10 11  1  0  0  0  0
 10 12  2  0  0  0  0
  6 13  2  0  0  0  0
 13 14  1  0  0  0  0
 14 15  1  0  0  0  0
 15  5  2  0  0  0  0
 15 16  1  0  0  0  0
 16 17  2  0  0  0  0
 17  3  1  0  0  0  0
 17 18  1  0  0  0  0
M  END
>  <EXTREG>  (ZINC00057237)
ZINC00057237

>  <LOGBIO>
2.5000

$$$$
ZINC00057396
  -MTS-   02131516542D 0   0.00000     0.00000     0

 18 19  0  0  1  0  0  0  0  0999 V2000
    4.2690   -2.4070    0.0000 C   0  0  0  0  0  0  0  0  0  0  0  0
    4.6749   -1.4931    0.0000 O   0  0  0  0  0  0  0  0  0  0  0  0
    4.0864   -0.6846    0.0000 C   0  0  1  0  0  0  0  0  0  0  0  0
    4.3964    0.2754    0.0000 O   0  0  0  0  0  0  0  0  0  0  0  0
    3.5864    0.8554    0.0000 C   0  0  1  0  0  0  0  0  0  0  0  0
    3.5864    1.8554    0.0000 C   0  0  0  0  0  0  0  0  0  0  0  0
    4.4524    2.3554    0.0000 O   0  0  0  0  0  0  0  0  0  0  0  0
    2.7764    0.2754    0.0000 C   0  0  2  0  0  0  0  0  0  0  0  0
    1.7695    0.2661    0.0000 O   0  0  0  0  0  0  0  0  0  0  0  0
    1.4654   -0.6865    0.0000 C   0  0  0  0  0  0  0  0  0  0  0  0
    0.5495   -0.2850    0.0000 C   0  0  0  0  0  0  0  0  0  0  0  0
    0.9708   -1.5557    0.0000 C   0  0  0  0  0  0  0  0  0  0  0  0
    2.2856   -1.2738    0.0000 O   0  0  0  0  0  0  0  0  0  0  0  0
    3.0864   -0.6846    0.0000 C   0  0  2  0  0  0  0  0  0  0  0  0
    3.2735   -1.2547    0.0000 H   0  0  0  0  0  0  0  0  0  0  0  0
    2.5903    0.8458    0.0000 H   0  0  0  0  0  0  0  0  0  0  0  0
    4.1201    1.1296    0.0000 H   0  0  0  0  0  0  0  0  0  0  0  0
    4.6789   -0.5900    0.0000 H   0  0  0  0  0  0  0  0  0  0  0  0
  1  2  1  0  0  0  0
  3  2  1  6  0  0  0
  3 18  1  1  0  0  0
  3  4  1  0  0  0  0
  4  5  1  0  0  0  0
  5 17  1  1  0  0  0
  5  6  1  6  0  0  0
  6  7  1  0  0  0  0
  5  8  1  0  0  0  0
  8 16  1  6  0  0  0
  8  9  1  1  0  0  0
  9 10  1  0  0  0  0
 10 11  1  0  0  0  0
 10 12  1  0  0  0  0
 10 13  1  0  0  0  0
 14 13  1  1  0  0  0
 14 15  1  6  0  0  0
 14  3  1  0  0  0  0
 14  8  1  0  0  0  0
M  END
>  <EXTREG>  (ZINC00057396)
ZINC00057396

>  <LOGBIO>
2.5000

$$$$
ZINC00057517
  -MTS-   02131516542D 0   0.00000     0.00000     0

 18 19  0  0  0  0  0  0  0  0999 V2000
    6.5836    0.2526    0.0000 C   0  0  0  0  0  0  0  0  0  0  0  0
    5.7180   -0.2482    0.0000 C   0  0  0  0  0  0  0  0  0  0  0  0
    4.8480    0.2518    0.0000 C   0  0  0  0  0  0  0  0  0  0  0  0
    3.9880   -0.2482    0.0000 C   0  0  0  0  0  0  0  0  0  0  0  0
    3.9880   -1.2482    0.0000 C   0  0  0  0  0  0  0  0  0  0  0  0
    4.8480   -1.7482    0.0000 C   0  0  0  0  0  0  0  0  0  0  0  0
    4.8455   -2.7482    0.0000 C   0  0  0  0  0  0  0  0  0  0  0  0
    5.7180   -1.2482    0.0000 C   0  0  0  0  0  0  0  0  0  0  0  0
    6.5836   -1.7491    0.0000 N   0  0  0  0  0  0  0  0  0  0  0  0
    3.1213    0.2505    0.0000 C   0  0  0  0  0  0  0  0  0  0  0  0
    3.1187    1.2539    0.0000 C   0  0  0  0  0  0  0  0  0  0  0  0
    2.2555    1.7482    0.0000 C   0  0  0  0  0  0  0  0  0  0  0  0
    2.2534    2.7482    0.0000 C   0  0  0  0  0  0  0  0  0  0  0  0
    1.3897    1.2478    0.0000 C   0  0  0  0  0  0  0  0  0  0  0  0
    0.5242    1.7486    0.0000 N   0  0  0  0  0  0  0  0  0  0  0  0
    1.3872    0.2530    0.0000 C   0  0  0  0  0  0  0  0  0  0  0  0
    0.5202   -0.2453    0.0000 C   0  0  0  0  0  0  0  0  0  0  0  0
    2.2555   -0.2500    0.0000 C   0  0  0  0  0  0  0  0  0  0  0  0
  1  2  1  0  0  0  0
  2  3  2  0  0  0  0
  3  4  1  0  0  0  0
  4  5  2  0  0  0  0
  5  6  1  0  0  0  0
  6  7  1  0  0  0  0
  6  8  2  0  0  0  0
  8  2  1  0  0  0  0
  8  9  1  0  0  0  0
  4 10  1  0  0  0  0
 10 11  2  0  0  0  0
 11 12  1  0  0  0  0
 12 13  1  0  0  0  0
 12 14  2  0  0  0  0
 14 15  1  0  0  0  0
 14 16  1  0  0  0  0
 16 17  1  0  0  0  0
 16 18  2  0  0  0  0
 18 10  1  0  0  0  0
M  END
>  <EXTREG>  (ZINC00057517)
ZINC00057517

>  <LOGBIO>
2.5000

$$$$
ZINC00060931
  -MTS-   02131516542D 0   0.00000     0.00000     0

 14 15  0  0  1  0  0  0  0  0999 V2000
    5.6392   -1.8763    0.0000 O   0  0  0  0  0  0  0  0  0  0  0  0
    5.0479   -1.0698    0.0000 C   0  0  0  0  0  0  0  0  0  0  0  0
    5.4511   -0.1510    0.0000 C   0  0  0  0  0  0  0  0  0  0  0  0
    4.8612    0.6501    0.0000 C   0  0  0  0  0  0  0  0  0  0  0  0
    3.8670    0.5421    0.0000 C   0  0  0  0  0  0  0  0  0  0  0  0
    3.4628   -0.3668    0.0000 C   0  0  2  0  0  0  0  0  0  0  0  0
    2.4683   -0.4722    0.0000 C   0  0  0  0  0  0  0  0  0  0  0  0
    1.8798    0.3363    0.0000 N   0  0  0  0  0  0  0  0  0  0  0  0
    2.1898    1.2963    0.0000 C   0  0  0  0  0  0  0  0  0  0  0  0
    1.3798    1.8763    0.0000 N   0  0  0  0  0  0  0  0  0  0  0  0
    0.5698    1.2963    0.0000 C   0  0  0  0  0  0  0  0  0  0  0  0
    0.8798    0.3363    0.0000 N   0  0  0  0  0  0  0  0  0  0  0  0
    4.0537   -1.1778    0.0000 C   0  0  0  0  0  0  0  0  0  0  0  0
    3.1098    0.1184    0.0000 H   0  0  0  0  0  0  0  0  0  0  0  0
  1  2  2  0  0  0  0
  2  3  1  0  0  0  0
  3  4  1  0  0  0  0
  4  5  1  0  0  0  0
  5  6  1  0  0  0  0
  6 14  1  6  0  0  0
  6  7  1  1  0  0  0
  7  8  1  0  0  0  0
  8  9  1  0  0  0  0
  9 10  2  0  0  0  0
 10 11  1  0  0  0  0
 11 12  2  0  0  0  0
 12  8  1  0  0  0  0
  6 13  1  0  0  0  0
 13  2  1  0  0  0  0
M  END
>  <EXTREG>  (ZINC00060931)
ZINC00060931

>  <LOGBIO>
2.5000

$$$$
ZINC00061492
  -MTS-   02131516542D 0   0.00000     0.00000     0

 12 13  0  0  0  0  0  0  0  0999 V2000
    4.8504    1.0018    0.0000 C   0  0  0  0  0  0  0  0  0  0  0  0
    3.9849    0.5009    0.0000 C   0  0  0  0  0  0  0  0  0  0  0  0
    3.1149    1.0009    0.0000 N   0  0  0  0  0  0  0  0  0  0  0  0
    2.2549    0.5009    0.0000 C   0  0  0  0  0  0  0  0  0  0  0  0
    1.3853    0.9991    0.0000 C   0  0  0  0  0  0  0  0  0  0  0  0
    0.5208    0.4965    0.0000 C   0  0  0  0  0  0  0  0  0  0  0  0
    0.5258   -0.5069    0.0000 C   0  0  0  0  0  0  0  0  0  0  0  0
    1.3904   -0.9991    0.0000 C   0  0  0  0  0  0  0  0  0  0  0  0
    2.2549   -0.4991    0.0000 C   0  0  0  0  0  0  0  0  0  0  0  0
    3.1149   -0.9991    0.0000 N   0  0  0  0  0  0  0  0  0  0  0  0
    3.9849   -0.4991    0.0000 C   0  0  0  0  0  0  0  0  0  0  0  0
    4.8504   -1.0000    0.0000 C   0  0  0  0  0  0  0  0  0  0  0  0
  1  2  1  0  0  0  0
  2  3  1  0  0  0  0
  3  4  2  0  0  0  0
  4  5  1  0  0  0  0
  5  6  2  0  0  0  0
  6  7  1  0  0  0  0
  7  8  2  0  0  0  0
  8  9  1  0  0  0  0
  9  4  1  0  0  0  0
  9 10  2  0  0  0  0
 10 11  1  0  0  0  0
 11  2  2  0  0  0  0
 11 12  1  0  0  0  0
M  END
>  <EXTREG>  (ZINC00061492)
ZINC00061492

>  <LOGBIO>
2.5000

$$$$
ZINC00062211
  -MTS-   02131516542D 0   0.00000     0.00000     0

 14 14  0  0  0  0  0  0  0  0999 V2000
    3.8436    0.4869    0.0000 C   0  0  0  0  0  0  0  0  0  0  0  0
    3.4368   -0.4304    0.0000 C   0  0  0  0  0  0  0  0  0  0  0  0
    4.0253   -1.2389    0.0000 O   0  0  0  0  0  0  0  0  0  0  0  0
    2.4475   -0.5348    0.0000 C   0  0  0  0  0  0  0  0  0  0  0  0
    1.8590    0.2737    0.0000 N   0  0  0  0  0  0  0  0  0  0  0  0
    2.1690    1.2337    0.0000 C   0  0  0  0  0  0  0  0  0  0  0  0
    3.1187    1.5469    0.0000 O   0  0  0  0  0  0  0  0  0  0  0  0
    1.3590    1.8137    0.0000 C   0  0  0  0  0  0  0  0  0  0  0  0
    0.5490    1.2337    0.0000 C   0  0  0  0  0  0  0  0  0  0  0  0
    0.8590    0.2737    0.0000 C   0  0  0  0  0  0  0  0  0  0  0  0
    0.2705   -0.5348    0.0000 O   0  0  0  0  0  0  0  0  0  0  0  0
    2.0407   -1.4520    0.0000 C   0  0  0  0  0  0  0  0  0  0  0  0
    1.0514   -1.5564    0.0000 C   0  0  0  0  0  0  0  0  0  0  0  0
    2.6292   -2.2605    0.0000 O   0  0  0  0  0  0  0  0  0  0  0  0
  1  2  1  0  0  0  0
  2  3  2  0  0  0  0
  2  4  1  0  0  0  0
  4  5  1  0  0  0  0
  5  6  1  0  0  0  0
  6  7  2  0  0  0  0
  6  8  1  0  0  0  0
  8  9  1  0  0  0  0
  9 10  1  0  0  0  0
 10  5  1  0  0  0  0
 10 11  2  0  0  0  0
  4 12  1  0  0  0  0
 12 13  1  0  0  0  0
 12 14  2  0  0  0  0
M  END
>  <EXTREG>  (ZINC00062211)
ZINC00062211

>  <LOGBIO>
2.5000

$$$$
ZINC00063785
  -MTS-   02131516542D 0   0.00000     0.00000     0

 21 24  0  0  0  0  0  0  0  0999 V2000
    7.4480    1.0016    0.0000 C   0  0  0  0  0  0  0  0  0  0  0  0
    6.5824    0.5007    0.0000 C   0  0  0  0  0  0  0  0  0  0  0  0
    5.7124    1.0007    0.0000 C   0  0  0  0  0  0  0  0  0  0  0  0
    4.8524    0.5007    0.0000 C   0  0  0  0  0  0  0  0  0  0  0  0
    4.8524   -0.4993    0.0000 N   0  0  0  0  0  0  0  0  0  0  0  0
    5.7124   -0.9993    0.0000 C   0  0  0  0  0  0  0  0  0  0  0  0
    5.7153   -2.0006    0.0000 C   0  0  0  0  0  0  0  0  0  0  0  0
    6.5818   -2.4997    0.0000 C   0  0  0  0  0  0  0  0  0  0  0  0
    7.4493   -1.9953    0.0000 C   0  0  0  0  0  0  0  0  0  0  0  0
    7.4452   -1.0006    0.0000 C   0  0  0  0  0  0  0  0  0  0  0  0
    6.5824   -0.4993    0.0000 C   0  0  0  0  0  0  0  0  0  0  0  0
    3.9857    0.9994    0.0000 N   0  0  0  0  0  0  0  0  0  0  0  0
    3.9831    2.0028    0.0000 C   0  0  0  0  0  0  0  0  0  0  0  0
    3.1199    2.4972    0.0000 C   0  0  0  0  0  0  0  0  0  0  0  0
    2.2541    1.9967    0.0000 C   0  0  0  0  0  0  0  0  0  0  0  0
    1.3858    2.4997    0.0000 C   0  0  0  0  0  0  0  0  0  0  0  0
    0.5201    1.9992    0.0000 C   0  0  0  0  0  0  0  0  0  0  0  0
    0.5226    0.9958    0.0000 C   0  0  0  0  0  0  0  0  0  0  0  0
    1.3859    0.5015    0.0000 C   0  0  0  0  0  0  0  0  0  0  0  0
    2.2516    1.0019    0.0000 C   0  0  0  0  0  0  0  0  0  0  0  0
    3.1199    0.4989    0.0000 C   0  0  0  0  0  0  0  0  0  0  0  0
  1  2  1  0  0  0  0
  2  3  2  0  0  0  0
  3  4  1  0  0  0  0
  4  5  2  0  0  0  0
  5  6  1  0  0  0  0
  6  7  1  0  0  0  0
  7  8  2  0  0  0  0
  8  9  1  0  0  0  0
  9 10  2  0  0  0  0
 10 11  1  0  0  0  0
 11  2  1  0  0  0  0
 11  6  2  0  0  0  0
  4 12  1  0  0  0  0
 12 13  1  0  0  0  0
 13 14  1  0  0  0  0
 14 15  1  0  0  0  0
 15 16  1  0  0  0  0
 16 17  2  0  0  0  0
 17 18  1  0  0  0  0
 18 19  2  0  0  0  0
 19 20  1  0  0  0  0
 20 15  2  0  0  0  0
 20 21  1  0  0  0  0
 21 12  1  0  0  0  0
M  END
>  <EXTREG>  (ZINC00063785)
ZINC00063785

>  <LOGBIO>
2.5000

$$$$
ZINC00065060
  -MTS-   02131516542D 0   0.00000     0.00000     0

 20 21  0  0  0  0  0  0  0  0999 V2000
    0.5189   -0.1804    0.0000 C   0  0  0  0  0  0  0  0  0  0  0  0
    1.0210   -1.0451    0.0000 O   0  0  0  0  0  0  0  0  0  0  0  0
    2.0210   -1.0426    0.0000 C   0  0  0  0  0  0  0  0  0  0  0  0
    2.5258   -1.9099    0.0000 N   0  0  0  0  0  0  0  0  0  0  0  0
    3.5206   -1.9054    0.0000 C   0  0  0  0  0  0  0  0  0  0  0  0
    4.0232   -2.7699    0.0000 N   0  0  0  0  0  0  0  0  0  0  0  0
    4.0192   -1.0386    0.0000 C   0  0  0  0  0  0  0  0  0  0  0  0
    5.0192   -1.0386    0.0000 C   0  0  0  0  0  0  0  0  0  0  0  0
    6.0192   -1.0386    0.0000 N   0  0  0  0  0  0  0  0  0  0  0  0
    3.5232   -0.1763    0.0000 C   0  0  0  0  0  0  0  0  0  0  0  0
    4.2244    1.0354    0.0000 C   0  0  0  0  0  0  0  0  0  0  0  0
    5.2278    1.0354    0.0000 C   0  0  0  0  0  0  0  0  0  0  0  0
    5.7243    1.8974    0.0000 C   0  0  0  0  0  0  0  0  0  0  0  0
    5.2260    2.7645    0.0000 C   0  0  0  0  0  0  0  0  0  0  0  0
    4.2312    2.7694    0.0000 C   0  0  0  0  0  0  0  0  0  0  0  0
    3.7261    1.9024    0.0000 C   0  0  0  0  0  0  0  0  0  0  0  0
    2.7261    1.9054    0.0000 Cl  0  0  0  0  0  0  0  0  0  0  0  0
    2.5197   -0.1759    0.0000 C   0  0  0  0  0  0  0  0  0  0  0  0
    2.0193    0.6899    0.0000 C   0  0  0  0  0  0  0  0  0  0  0  0
    1.5188    1.5557    0.0000 N   0  0  0  0  0  0  0  0  0  0  0  0
  1  2  1  0  0  0  0
  2  3  1  0  0  0  0
  3  4  1  0  0  0  0
  4  5  2  0  0  0  0
  5  6  1  0  0  0  0
  5  7  1  0  0  0  0
  7  8  1  0  0  0  0
  8  9  3  0  0  0  0
  7 10  2  0  0  0  0
 10 11  1  0  0  0  0
 11 12  2  0  0  0  0
 12 13  1  0  0  0  0
 13 14  2  0  0  0  0
 14 15  1  0  0  0  0
 15 16  2  0  0  0  0
 16 11  1  0  0  0  0
 16 17  1  0  0  0  0
 10 18  1  0  0  0  0
 18  3  2  0  0  0  0
 18 19  1  0  0  0  0
 19 20  3  0  0  0  0
M  END
>  <EXTREG>  (ZINC00065060)
ZINC00065060

>  <LOGBIO>
2.5000

$$$$
ZINC00066296
  -MTS-   02131516542D 0   0.00000     0.00000     0

 18 19  0  0  0  0  0  0  0  0999 V2000
    4.8424   -0.9983    0.0000 O   0  0  0  0  0  0  0  0  0  0  0  0
    3.9761   -0.4987    0.0000 C   0  0  0  0  0  0  0  0  0  0  0  0
    3.1146   -0.9960    0.0000 C   0  0  0  0  0  0  0  0  0  0  0  0
    3.1156   -1.9995    0.0000 O   0  0  0  0  0  0  0  0  0  0  0  0
    2.2501   -2.5003    0.0000 C   0  0  0  0  0  0  0  0  0  0  0  0
    1.3801   -2.0003    0.0000 C   0  0  0  0  0  0  0  0  0  0  0  0
    0.5201   -2.5003    0.0000 C   0  0  0  0  0  0  0  0  0  0  0  0
    0.5201   -3.5003    0.0000 C   0  0  0  0  0  0  0  0  0  0  0  0
    1.3801   -4.0003    0.0000 C   0  0  0  0  0  0  0  0  0  0  0  0
    2.2501   -3.5003    0.0000 C   0  0  0  0  0  0  0  0  0  0  0  0
    3.9752    0.5048    0.0000 C   0  0  0  0  0  0  0  0  0  0  0  0
    4.8367    1.0021    0.0000 O   0  0  0  0  0  0  0  0  0  0  0  0
    4.8367    2.0021    0.0000 C   0  0  0  0  0  0  0  0  0  0  0  0
    3.9683    2.5047    0.0000 C   0  0  0  0  0  0  0  0  0  0  0  0
    3.9704    3.4995    0.0000 C   0  0  0  0  0  0  0  0  0  0  0  0
    4.8359    4.0003    0.0000 C   0  0  0  0  0  0  0  0  0  0  0  0
    5.6994    3.5064    0.0000 C   0  0  0  0  0  0  0  0  0  0  0  0
    5.7023    2.5029    0.0000 C   0  0  0  0  0  0  0  0  0  0  0  0
  1  2  1  0  0  0  0
  2  3  1  0  0  0  0
  3  4  1  0  0  0  0
  4  5  1  0  0  0  0
  5  6  2  0  0  0  0
  6  7  1  0  0  0  0
  7  8  2  0  0  0  0
  8  9  1  0  0  0  0
  9 10  2  0  0  0  0
 10  5  1  0  0  0  0
  2 11  1  0  0  0  0
 11 12  1  0  0  0  0
 12 13  1  0  0  0  0
 13 14  2  0  0  0  0
 14 15  1  0  0  0  0
 15 16  2  0  0  0  0
 16 17  1  0  0  0  0
 17 18  2  0  0  0  0
 18 13  1  0  0  0  0
M  END
>  <EXTREG>  (ZINC00066296)
ZINC00066296

>  <LOGBIO>
2.5000

$$$$
ZINC00068908
  -MTS-   02131516542D 0   0.00000     0.00000     0

 20 21  0  0  0  0  0  0  0  0999 V2000
    3.8088    2.3018    0.0000 O   0  0  0  0  0  0  0  0  0  0  0  0
    3.2887    2.6010    0.0000 C   0  0  0  0  0  0  0  0  0  0  0  0
    3.2882    3.5958    0.0000 O   0  0  0  0  0  0  0  0  0  0  0  0
    2.2501    2.0000    0.0000 C   0  0  0  0  0  0  0  0  0  0  0  0
    1.3801    2.5000    0.0000 N   0  0  0  0  0  0  0  0  0  0  0  0
    0.5201    2.0000    0.0000 C   0  0  0  0  0  0  0  0  0  0  0  0
    0.5201    1.0000    0.0000 C   0  0  0  0  0  0  0  0  0  0  0  0
    1.3801    0.5000    0.0000 N   0  0  0  0  0  0  0  0  0  0  0  0
    2.2501    1.0000    0.0000 C   0  0  0  0  0  0  0  0  0  0  0  0
    3.2887    0.3989    0.0000 C   0  0  0  0  0  0  0  0  0  0  0  0
    4.1585    0.8993    0.0000 O   0  0  0  0  0  0  0  0  0  0  0  0
    3.2882   -0.5958    0.0000 N   0  0  0  0  0  0  0  0  0  0  0  0
    4.1540   -1.0962    0.0000 C   0  0  0  0  0  0  0  0  0  0  0  0
    5.0238   -0.5958    0.0000 C   0  0  0  0  0  0  0  0  0  0  0  0
    5.8840   -1.0953    0.0000 C   0  0  0  0  0  0  0  0  0  0  0  0
    6.7506   -0.5962    0.0000 Cl  0  0  0  0  0  0  0  0  0  0  0  0
    5.8846   -2.0953    0.0000 C   0  0  0  0  0  0  0  0  0  0  0  0
    5.0248   -2.5958    0.0000 C   0  0  0  0  0  0  0  0  0  0  0  0
    5.0278   -3.5958    0.0000 Cl  0  0  0  0  0  0  0  0  0  0  0  0
    4.1546   -2.0962    0.0000 C   0  0  0  0  0  0  0  0  0  0  0  0
  1  2  1  0  0  0  0
  2  3  2  0  0  0  0
  2  4  1  0  0  0  0
  4  5  1  0  0  0  0
  5  6  2  0  0  0  0
  6  7  1  0  0  0  0
  7  8  2  0  0  0  0
  8  9  1  0  0  0  0
  9  4  2  0  0  0  0
  9 10  1  0  0  0  0
 10 11  2  0  0  0  0
 10 12  1  0  0  0  0
 12 13  1  0  0  0  0
 13 14  2  0  0  0  0
 14 15  1  0  0  0  0
 15 16  1  0  0  0  0
 15 17  2  0  0  0  0
 17 18  1  0  0  0  0
 18 19  1  0  0  0  0
 18 20  2  0  0  0  0
 20 13  1  0  0  0  0
M  END
>  <EXTREG>  (ZINC00068908)
ZINC00068908

>  <LOGBIO>
2.5000

$$$$
ZINC00073681
  -MTS-   02131516542D 0   0.00000     0.00000     0

 12 13  0  0  0  0  0  0  0  0999 V2000
    4.1331   -1.7245    0.0000 C   0  0  0  0  0  0  0  0  0  0  0  0
    3.5446   -0.9160    0.0000 N   0  0  0  0  0  0  0  0  0  0  0  0
    3.8546    0.0440    0.0000 C   0  0  0  0  0  0  0  0  0  0  0  0
    4.8043    0.3571    0.0000 O   0  0  0  0  0  0  0  0  0  0  0  0
    3.0446    0.6240    0.0000 N   0  0  0  0  0  0  0  0  0  0  0  0
    3.0446    1.6240    0.0000 C   0  0  0  0  0  0  0  0  0  0  0  0
    2.2346    0.0440    0.0000 C   0  0  0  0  0  0  0  0  0  0  0  0
    1.2554    0.2467    0.0000 C   0  0  0  0  0  0  0  0  0  0  0  0
    0.5872   -0.4973    0.0000 C   0  0  0  0  0  0  0  0  0  0  0  0
    0.9003   -1.4506    0.0000 C   0  0  0  0  0  0  0  0  0  0  0  0
    1.8742   -1.6533    0.0000 C   0  0  0  0  0  0  0  0  0  0  0  0
    2.5446   -0.9160    0.0000 C   0  0  0  0  0  0  0  0  0  0  0  0
  1  2  1  0  0  0  0
  2  3  1  0  0  0  0
  3  4  2  0  0  0  0
  3  5  1  0  0  0  0
  5  6  1  0  0  0  0
  5  7  1  0  0  0  0
  7  8  2  0  0  0  0
  8  9  1  0  0  0  0
  9 10  2  0  0  0  0
 10 11  1  0  0  0  0
 11 12  2  0  0  0  0
 12  2  1  0  0  0  0
 12  7  1  0  0  0  0
M  END
>  <EXTREG>  (ZINC00073681)
ZINC00073681

>  <LOGBIO>
2.5000

$$$$
ZINC00074114
  -MTS-   02131516542D 0   0.00000     0.00000     0

 19 20  0  0  1  0  0  0  0  0999 V2000
    1.7702   -4.1078    0.0000 C   0  0  0  0  0  0  0  0  0  0  0  0
    2.1770   -3.1905    0.0000 C   0  0  0  0  0  0  0  0  0  0  0  0
    3.1663   -3.0861    0.0000 C   0  0  0  0  0  0  0  0  0  0  0  0
    1.5885   -2.3820    0.0000 N   0  0  0  0  0  0  0  0  0  0  0  0
    1.8985   -1.4220    0.0000 C   0  0  0  0  0  0  0  0  0  0  0  0
    1.0885   -0.8420    0.0000 C   0  0  1  0  0  0  0  0  0  0  0  0
    1.0885    0.1580    0.0000 C   0  0  0  0  0  0  0  0  0  0  0  0
    1.9545    0.6580    0.0000 O   0  0  0  0  0  0  0  0  0  0  0  0
    1.9545    1.6580    0.0000 C   0  0  0  0  0  0  0  0  0  0  0  0
    2.8231    2.1606    0.0000 C   0  0  0  0  0  0  0  0  0  0  0  0
    2.8210    3.1554    0.0000 C   0  0  0  0  0  0  0  0  0  0  0  0
    1.9555    3.6562    0.0000 C   0  0  0  0  0  0  0  0  0  0  0  0
    1.9580    4.6562    0.0000 F   0  0  0  0  0  0  0  0  0  0  0  0
    1.0920    3.1623    0.0000 C   0  0  0  0  0  0  0  0  0  0  0  0
    1.0890    2.1589    0.0000 C   0  0  0  0  0  0  0  0  0  0  0  0
    0.2785   -1.4220    0.0000 O   0  0  0  0  0  0  0  0  0  0  0  0
    0.5885   -2.3820    0.0000 C   0  0  0  0  0  0  0  0  0  0  0  0
    0.0000   -3.1905    0.0000 O   0  0  0  0  0  0  0  0  0  0  0  0
    1.6222   -0.5678    0.0000 H   0  0  0  0  0  0  0  0  0  0  0  0
  1  2  1  0  0  0  0
  2  3  1  0  0  0  0
  2  4  1  0  0  0  0
  4  5  1  0  0  0  0
  5  6  1  0  0  0  0
  6 19  1  1  0  0  0
  6  7  1  6  0  0  0
  7  8  1  0  0  0  0
  8  9  1  0  0  0  0
  9 10  2  0  0  0  0
 10 11  1  0  0  0  0
 11 12  2  0  0  0  0
 12 13  1  0  0  0  0
 12 14  1  0  0  0  0
 14 15  2  0  0  0  0
 15  9  1  0  0  0  0
  6 16  1  0  0  0  0
 16 17  1  0  0  0  0
 17  4  1  0  0  0  0
 17 18  2  0  0  0  0
M  END
>  <EXTREG>  (ZINC00074114)
ZINC00074114

>  <LOGBIO>
2.5000

$$$$
ZINC00074558
  -MTS-   02131516542D 0   0.00000     0.00000     0

 18 19  0  0  0  0  0  0  0  0999 V2000
    6.9714    2.0693    0.0000 F   0  0  0  0  0  0  0  0  0  0  0  0
    6.1059    1.5684    0.0000 C   0  0  0  0  0  0  0  0  0  0  0  0
    5.2359    2.0684    0.0000 C   0  0  0  0  0  0  0  0  0  0  0  0
    4.3759    1.5684    0.0000 C   0  0  0  0  0  0  0  0  0  0  0  0
    4.3759    0.5684    0.0000 C   0  0  0  0  0  0  0  0  0  0  0  0
    5.2359    0.0684    0.0000 C   0  0  0  0  0  0  0  0  0  0  0  0
    6.1059    0.5684    0.0000 C   0  0  0  0  0  0  0  0  0  0  0  0
    6.9714    0.0676    0.0000 Cl  0  0  0  0  0  0  0  0  0  0  0  0
    3.5091    0.0697    0.0000 S   0  0  0  0  0  0  0  0  0  0  0  0
    4.0078   -0.7971    0.0000 O   0  0  0  0  0  0  0  0  0  0  0  0
    3.0104    0.9365    0.0000 O   0  0  0  0  0  0  0  0  0  0  0  0
    2.6423   -0.4290    0.0000 N   0  0  0  0  0  0  0  0  0  0  0  0
    1.8195    0.1329    0.0000 C   0  0  0  0  0  0  0  0  0  0  0  0
    0.8680   -0.1568    0.0000 C   0  0  0  0  0  0  0  0  0  0  0  0
    0.4943   -1.0863    0.0000 C   0  0  0  0  0  0  0  0  0  0  0  0
    0.9983   -1.9520    0.0000 C   0  0  0  0  0  0  0  0  0  0  0  0
    1.9824   -2.1112    0.0000 C   0  0  0  0  0  0  0  0  0  0  0  0
    2.7148   -1.4263    0.0000 C   0  0  0  0  0  0  0  0  0  0  0  0
  1  2  1  0  0  0  0
  2  3  2  0  0  0  0
  3  4  1  0  0  0  0
  4  5  2  0  0  0  0
  5  6  1  0  0  0  0
  6  7  2  0  0  0  0
  7  2  1  0  0  0  0
  7  8  1  0  0  0  0
  5  9  1  0  0  0  0
  9 10  2  0  0  0  0
  9 11  2  0  0  0  0
  9 12  1  0  0  0  0
 12 13  1  0  0  0  0
 13 14  1  0  0  0  0
 14 15  1  0  0  0  0
 15 16  1  0  0  0  0
 16 17  1  0  0  0  0
 17 18  1  0  0  0  0
 18 12  1  0  0  0  0
M  END
>  <EXTREG>  (ZINC00074558)
ZINC00074558

>  <LOGBIO>
2.5000

$$$$
ZINC00074615
  -MTS-   02131516542D 0   0.00000     0.00000     0

 23 25  0  0  0  0  0  0  0  0999 V2000
    3.4627   -1.7975    0.0000 O   0  0  0  0  0  0  0  0  0  0  0  0
    2.5956   -1.2993    0.0000 S   0  0  0  0  0  0  0  0  0  0  0  0
    1.7286   -0.8010    0.0000 O   0  0  0  0  0  0  0  0  0  0  0  0
    3.0939   -0.4322    0.0000 N   0  0  0  0  0  0  0  0  0  0  0  0
    4.0974   -0.4293    0.0000 C   0  0  0  0  0  0  0  0  0  0  0  0
    4.5913    0.4342    0.0000 C   0  0  0  0  0  0  0  0  0  0  0  0
    4.0904    1.2998    0.0000 N   0  0  0  0  0  0  0  0  0  0  0  0
    3.0957    1.3018    0.0000 C   0  0  0  0  0  0  0  0  0  0  0  0
    2.5931    0.4333    0.0000 C   0  0  0  0  0  0  0  0  0  0  0  0
    4.5909    2.1655    0.0000 C   0  0  0  0  0  0  0  0  0  0  0  0
    5.5943    2.1660    0.0000 C   0  0  0  0  0  0  0  0  0  0  0  0
    6.0904    3.0283    0.0000 C   0  0  0  0  0  0  0  0  0  0  0  0
    5.5917    3.8950    0.0000 C   0  0  0  0  0  0  0  0  0  0  0  0
    4.5970    3.8996    0.0000 C   0  0  0  0  0  0  0  0  0  0  0  0
    4.0922    3.0323    0.0000 C   0  0  0  0  0  0  0  0  0  0  0  0
    2.0974   -2.1663    0.0000 C   0  0  0  0  0  0  0  0  0  0  0  0
    1.0939   -2.1693    0.0000 C   0  0  0  0  0  0  0  0  0  0  0  0
    0.6000   -3.0328    0.0000 C   0  0  0  0  0  0  0  0  0  0  0  0
    1.1009   -3.8983    0.0000 C   0  0  0  0  0  0  0  0  0  0  0  0
    2.0956   -3.9003    0.0000 C   0  0  0  0  0  0  0  0  0  0  0  0
    2.5982   -3.0318    0.0000 C   0  0  0  0  0  0  0  0  0  0  0  0
    3.5982   -3.0318    0.0000 C   0  0  0  0  0  0  0  0  0  0  0  0
    4.5982   -3.0318    0.0000 N   0  0  0  0  0  0  0  0  0  0  0  0
  1  2  2  0  0  0  0
  2  3  2  0  0  0  0
  2  4  1  0  0  0  0
  4  5  1  0  0  0  0
  5  6  1  0  0  0  0
  6  7  1  0  0  0  0
  7  8  1  0  0  0  0
  8  9  1  0  0  0  0
  9  4  1  0  0  0  0
  7 10  1  0  0  0  0
 10 11  2  0  0  0  0
 11 12  1  0  0  0  0
 12 13  2  0  0  0  0
 13 14  1  0  0  0  0
 14 15  2  0  0  0  0
 15 10  1  0  0  0  0
  2 16  1  0  0  0  0
 16 17  2  0  0  0  0
 17 18  1  0  0  0  0
 18 19  2  0  0  0  0
 19 20  1  0  0  0  0
 20 21  2  0  0  0  0
 21 16  1  0  0  0  0
 21 22  1  0  0  0  0
 22 23  3  0  0  0  0
M  END
>  <EXTREG>  (ZINC00074615)
ZINC00074615

>  <LOGBIO>
2.5000

$$$$
ZINC00074759
  -MTS-   02131516542D 0   0.00000     0.00000     0

 13 13  0  0  0  0  0  0  0  0999 V2000
    6.0581    1.6025    0.0000 C   0  0  0  0  0  0  0  0  0  0  0  0
    5.1916    2.1016    0.0000 O   0  0  0  0  0  0  0  0  0  0  0  0
    4.3261    1.6008    0.0000 C   0  0  0  0  0  0  0  0  0  0  0  0
    3.4561    2.1008    0.0000 C   0  0  0  0  0  0  0  0  0  0  0  0
    2.5961    1.6008    0.0000 C   0  0  0  0  0  0  0  0  0  0  0  0
    2.5961    0.6008    0.0000 C   0  0  0  0  0  0  0  0  0  0  0  0
    1.7293    0.1021    0.0000 C   0  0  0  0  0  0  0  0  0  0  0  0
    1.7278   -0.9014    0.0000 C   0  0  0  0  0  0  0  0  0  0  0  0
    0.8650   -1.3965    0.0000 C   0  0  0  0  0  0  0  0  0  0  0  0
    0.8635   -2.4000    0.0000 N   0  0  0  0  0  0  0  0  0  0  0  0
    0.0000   -0.8948    0.0000 O   0  0  0  0  0  0  0  0  0  0  0  0
    3.4561    0.1008    0.0000 C   0  0  0  0  0  0  0  0  0  0  0  0
    4.3261    0.6008    0.0000 C   0  0  0  0  0  0  0  0  0  0  0  0
  1  2  1  0  0  0  0
  2  3  1  0  0  0  0
  3  4  2  0  0  0  0
  4  5  1  0  0  0  0
  5  6  2  0  0  0  0
  6  7  1  0  0  0  0
  7  8  1  0  0  0  0
  8  9  1  0  0  0  0
  9 10  1  0  0  0  0
  9 11  2  0  0  0  0
  6 12  1  0  0  0  0
 12 13  2  0  0  0  0
 13  3  1  0  0  0  0
M  END
>  <EXTREG>  (ZINC00074759)
ZINC00074759

>  <LOGBIO>
2.5000

$$$$
ZINC00074891
  -MTS-   02131516542D 0   0.00000     0.00000     0

 23 24  0  0  0  0  0  0  0  0999 V2000
    3.9811    3.0687    0.0000 F   0  0  0  0  0  0  0  0  0  0  0  0
    3.1156    2.5679    0.0000 C   0  0  0  0  0  0  0  0  0  0  0  0
    3.6165    1.7024    0.0000 F   0  0  0  0  0  0  0  0  0  0  0  0
    2.6147    3.4334    0.0000 F   0  0  0  0  0  0  0  0  0  0  0  0
    2.2501    2.0670    0.0000 C   0  0  0  0  0  0  0  0  0  0  0  0
    1.3801    2.5670    0.0000 C   0  0  0  0  0  0  0  0  0  0  0  0
    0.5201    2.0670    0.0000 C   0  0  0  0  0  0  0  0  0  0  0  0
    0.5201    1.0670    0.0000 C   0  0  0  0  0  0  0  0  0  0  0  0
    1.3801    0.5670    0.0000 C   0  0  0  0  0  0  0  0  0  0  0  0
    2.2501    1.0670    0.0000 C   0  0  0  0  0  0  0  0  0  0  0  0
    3.1156    0.5662    0.0000 N   0  0  0  0  0  0  0  0  0  0  0  0
    3.1146   -0.4373    0.0000 C   0  0  0  0  0  0  0  0  0  0  0  0
    2.2521   -0.9329    0.0000 O   0  0  0  0  0  0  0  0  0  0  0  0
    3.9799   -0.9386    0.0000 C   0  0  0  0  0  0  0  0  0  0  0  0
    4.8501   -0.4390    0.0000 C   0  0  0  0  0  0  0  0  0  0  0  0
    5.7099   -0.9395    0.0000 C   0  0  0  0  0  0  0  0  0  0  0  0
    5.7093   -1.9395    0.0000 C   0  0  0  0  0  0  0  0  0  0  0  0
    4.8491   -2.4390    0.0000 C   0  0  0  0  0  0  0  0  0  0  0  0
    3.9793   -1.9386    0.0000 C   0  0  0  0  0  0  0  0  0  0  0  0
    3.1136   -2.4390    0.0000 Cl  0  0  0  0  0  0  0  0  0  0  0  0
    6.5759   -2.4386    0.0000 N   0  3  0  0  0  0  0  0  0  0  0  0
    7.4446   -1.9365    0.0000 O   0  5  0  0  0  0  0  0  0  0  0  0
    6.5774   -3.4334    0.0000 O   0  0  0  0  0  0  0  0  0  0  0  0
  1  2  1  0  0  0  0
  2  3  1  0  0  0  0
  2  4  1  0  0  0  0
  2  5  1  0  0  0  0
  5  6  2  0  0  0  0
  6  7  1  0  0  0  0
  7  8  2  0  0  0  0
  8  9  1  0  0  0  0
  9 10  2  0  0  0  0
 10  5  1  0  0  0  0
 10 11  1  0  0  0  0
 11 12  1  0  0  0  0
 12 13  2  0  0  0  0
 12 14  1  0  0  0  0
 14 15  2  0  0  0  0
 15 16  1  0  0  0  0
 16 17  2  0  0  0  0
 17 18  1  0  0  0  0
 18 19  2  0  0  0  0
 19 14  1  0  0  0  0
 19 20  1  0  0  0  0
 17 21  1  0  0  0  0
 21 22  1  0  0  0  0
 21 23  2  0  0  0  0
M  CHG  2  21   1  22  -1
M  END
>  <EXTREG>  (ZINC00074891)
ZINC00074891

>  <LOGBIO>
2.5000

$$$$
ZINC00075884
  -MTS-   02131516542D 0   0.00000     0.00000     0

 20 22  0  0  0  0  0  0  0  0999 V2000
    3.6403   -2.4145    0.0000 F   0  0  0  0  0  0  0  0  0  0  0  0
    4.6345   -2.3065    0.0000 C   0  0  0  0  0  0  0  0  0  0  0  0
    5.2279   -3.1157    0.0000 C   0  0  0  0  0  0  0  0  0  0  0  0
    6.2166   -3.0064    0.0000 C   0  0  0  0  0  0  0  0  0  0  0  0
    6.6211   -2.0918    0.0000 C   0  0  0  0  0  0  0  0  0  0  0  0
    6.0369   -1.2867    0.0000 C   0  0  0  0  0  0  0  0  0  0  0  0
    6.4437   -0.3732    0.0000 Cl  0  0  0  0  0  0  0  0  0  0  0  0
    5.0390   -1.3920    0.0000 C   0  0  0  0  0  0  0  0  0  0  0  0
    4.4501   -0.5838    0.0000 C   0  0  0  0  0  0  0  0  0  0  0  0
    4.8564    0.3337    0.0000 O   0  0  0  0  0  0  0  0  0  0  0  0
    3.4608   -0.6887    0.0000 N   0  0  0  0  0  0  0  0  0  0  0  0
    2.8723    0.1198    0.0000 C   0  0  0  0  0  0  0  0  0  0  0  0
    3.1823    1.0798    0.0000 S   0  0  0  0  0  0  0  0  0  0  0  0
    2.3723    1.6598    0.0000 C   0  0  0  0  0  0  0  0  0  0  0  0
    2.2727    2.6579    0.0000 C   0  0  0  0  0  0  0  0  0  0  0  0
    1.3607    3.0682    0.0000 C   0  0  0  0  0  0  0  0  0  0  0  0
    0.5478    2.4799    0.0000 C   0  0  0  0  0  0  0  0  0  0  0  0
    0.6509    1.4905    0.0000 C   0  0  0  0  0  0  0  0  0  0  0  0
    1.5623    1.0798    0.0000 C   0  0  0  0  0  0  0  0  0  0  0  0
    1.8723    0.1198    0.0000 N   0  0  0  0  0  0  0  0  0  0  0  0
  1  2  1  0  0  0  0
  2  3  2  0  0  0  0
  3  4  1  0  0  0  0
  4  5  2  0  0  0  0
  5  6  1  0  0  0  0
  6  7  1  0  0  0  0
  6  8  2  0  0  0  0
  8  2  1  0  0  0  0
  8  9  1  0  0  0  0
  9 10  2  0  0  0  0
  9 11  1  0  0  0  0
 11 12  1  0  0  0  0
 12 13  1  0  0  0  0
 13 14  1  0  0  0  0
 14 15  2  0  0  0  0
 15 16  1  0  0  0  0
 16 17  2  0  0  0  0
 17 18  1  0  0  0  0
 18 19  2  0  0  0  0
 19 14  1  0  0  0  0
 19 20  1  0  0  0  0
 20 12  2  0  0  0  0
M  END
>  <EXTREG>  (ZINC00075884)
ZINC00075884

>  <LOGBIO>
2.5000

$$$$
ZINC00076729
  -MTS-   02131516542D 0   0.00000     0.00000     0

 12 12  0  0  0  0  0  0  0  0999 V2000
    4.8512    0.2026    0.0000 C   0  0  0  0  0  0  0  0  0  0  0  0
    3.9815    0.7030    0.0000 C   0  0  0  0  0  0  0  0  0  0  0  0
    3.9810    1.6978    0.0000 C   0  0  0  0  0  0  0  0  0  0  0  0
    3.1159    0.2022    0.0000 C   0  0  0  0  0  0  0  0  0  0  0  0
    2.2459    0.7022    0.0000 N   0  0  0  0  0  0  0  0  0  0  0  0
    1.3859    0.2022    0.0000 C   0  0  0  0  0  0  0  0  0  0  0  0
    0.5192    0.7009    0.0000 N   0  0  0  0  0  0  0  0  0  0  0  0
    1.3859   -0.7978    0.0000 N   0  0  0  0  0  0  0  0  0  0  0  0
    2.2459   -1.2978    0.0000 C   0  0  0  0  0  0  0  0  0  0  0  0
    2.2434   -2.2978    0.0000 O   0  0  0  0  0  0  0  0  0  0  0  0
    3.1159   -0.7978    0.0000 N   0  0  0  0  0  0  0  0  0  0  0  0
    3.9815   -1.2987    0.0000 C   0  0  0  0  0  0  0  0  0  0  0  0
  1  2  1  0  0  0  0
  2  3  1  0  0  0  0
  2  4  1  0  0  0  0
  4  5  2  0  0  0  0
  5  6  1  0  0  0  0
  6  7  1  0  0  0  0
  6  8  2  0  0  0  0
  8  9  1  0  0  0  0
  9 10  2  0  0  0  0
  9 11  1  0  0  0  0
 11  4  1  0  0  0  0
 11 12  1  0  0  0  0
M  END
>  <EXTREG>  (ZINC00076729)
ZINC00076729

>  <LOGBIO>
2.5000

$$$$
ZINC00077609
  -MTS-   02131516542D 0   0.00000     0.00000     0

 12 12  0  0  0  0  0  0  0  0999 V2000
    4.1195   -2.0881    0.0000 O   0  0  0  0  0  0  0  0  0  0  0  0
    4.1200   -1.0847    0.0000 C   0  0  0  0  0  0  0  0  0  0  0  0
    4.9822   -0.5886    0.0000 O   0  0  0  0  0  0  0  0  0  0  0  0
    3.2545   -0.5838    0.0000 C   0  0  0  0  0  0  0  0  0  0  0  0
    2.7545    0.2862    0.0000 C   0  0  0  0  0  0  0  0  0  0  0  0
    2.2545   -0.5838    0.0000 C   0  0  0  0  0  0  0  0  0  0  0  0
    1.3889   -1.0847    0.0000 C   0  0  0  0  0  0  0  0  0  0  0  0
    0.5192   -0.5843    0.0000 O   0  0  0  0  0  0  0  0  0  0  0  0
    1.3894   -2.0795    0.0000 O   0  0  0  0  0  0  0  0  0  0  0  0
    2.7545    1.2862    0.0000 C   0  0  0  0  0  0  0  0  0  0  0  0
    3.6232    1.7884    0.0000 O   0  0  0  0  0  0  0  0  0  0  0  0
    1.8932    1.7840    0.0000 O   0  0  0  0  0  0  0  0  0  0  0  0
  1  2  1  0  0  0  0
  2  3  2  0  0  0  0
  2  4  1  0  0  0  0
  4  5  1  0  0  0  0
  5  6  1  0  0  0  0
  6  4  1  0  0  0  0
  6  7  1  0  0  0  0
  7  8  1  0  0  0  0
  7  9  2  0  0  0  0
  5 10  1  0  0  0  0
 10 11  1  0  0  0  0
 10 12  2  0  0  0  0
M  END
>  <EXTREG>  (ZINC00077609)
ZINC00077609

>  <LOGBIO>
2.5000

$$$$
ZINC00078141
  -MTS-   02131516542D 0   0.00000     0.00000     0

 22 25  0  0  1  0  0  0  0  0999 V2000
    6.1100   -0.0775    0.0000 N   0  0  0  0  0  0  0  0  0  0  0  0
    5.1100   -0.0775    0.0000 C   0  0  0  0  0  0  0  0  0  0  0  0
    3.9100   -0.0775    0.0000 C   0  0  1  0  0  0  0  0  0  0  0  0
    3.5304    0.8838    0.0000 C   0  0  2  0  0  0  0  0  0  0  0  0
    3.5524    1.8836    0.0000 C   0  0  0  0  0  0  0  0  0  0  0  0
    3.5744    2.8833    0.0000 N   0  0  0  0  0  0  0  0  0  0  0  0
    3.0592   -0.1709    0.0000 C   0  0  0  0  0  0  0  0  0  0  0  0
    2.2758   -0.5567    0.0000 C   0  0  0  0  0  0  0  0  0  0  0  0
    1.2968   -0.2148    0.0000 C   0  0  0  0  0  0  0  0  0  0  0  0
    0.5768   -0.9088    0.0000 C   0  0  0  0  0  0  0  0  0  0  0  0
    0.8205   -1.8822    0.0000 C   0  0  0  0  0  0  0  0  0  0  0  0
    1.7773   -2.1544    0.0000 C   0  0  0  0  0  0  0  0  0  0  0  0
    2.4820   -1.3979    0.0000 C   0  0  0  0  0  0  0  0  0  0  0  0
    3.5186   -1.0687    0.0000 C   0  0  0  0  0  0  0  0  0  0  0  0
    4.7549   -2.0070    0.0000 C   0  0  0  0  0  0  0  0  0  0  0  0
    5.7541   -2.3045    0.0000 C   0  0  0  0  0  0  0  0  0  0  0  0
    6.4351   -1.5721    0.0000 C   0  0  0  0  0  0  0  0  0  0  0  0
    6.1384   -0.6135    0.0000 C   0  0  0  0  0  0  0  0  0  0  0  0
    5.1681   -0.3941    0.0000 C   0  0  0  0  0  0  0  0  0  0  0  0
    4.5088   -1.1976    0.0000 C   0  0  0  0  0  0  0  0  0  0  0  0
    4.1210    0.9895    0.0000 H   0  0  0  0  0  0  0  0  0  0  0  0
    4.2474    0.4186    0.0000 H   0  0  0  0  0  0  0  0  0  0  0  0
  1  2  3  0  0  0  0
  3  2  1  6  0  0  0
  3 22  1  1  0  0  0
  3  4  1  0  0  0  0
  4 21  1  6  0  0  0
  4  5  1  1  0  0  0
  5  6  3  0  0  0  0
  4  7  1  0  0  0  0
  7  8  1  0  0  0  0
  8  9  1  0  0  0  0
  9 10  2  0  0  0  0
 10 11  1  0  0  0  0
 11 12  2  0  0  0  0
 12 13  1  0  0  0  0
 13  8  2  0  0  0  0
 13 14  1  0  0  0  0
 14  3  1  0  0  0  0
 14 15  1  0  0  0  0
 15 16  1  0  0  0  0
 16 17  2  0  0  0  0
 17 18  1  0  0  0  0
 18 19  2  0  0  0  0
 19 20  1  0  0  0  0
 20  7  1  0  0  0  0
 20 15  2  0  0  0  0
M  END
>  <EXTREG>  (ZINC00078141)
ZINC00078141

>  <LOGBIO>
2.5000

$$$$
ZINC00078210
  -MTS-   02131516542D 0   0.00000     0.00000     0

 13 14  0  0  0  0  0  0  0  0999 V2000
    3.0052   -1.8600    0.0000 I   0  0  0  0  0  0  0  0  0  0  0  0
    2.5043   -0.9945    0.0000 C   0  0  0  0  0  0  0  0  0  0  0  0
    3.0043   -0.1245    0.0000 C   0  0  0  0  0  0  0  0  0  0  0  0
    2.5043    0.7355    0.0000 C   0  0  0  0  0  0  0  0  0  0  0  0
    2.8143    1.6955    0.0000 O   0  0  0  0  0  0  0  0  0  0  0  0
    2.0043    2.2755    0.0000 C   0  0  0  0  0  0  0  0  0  0  0  0
    1.1943    1.6955    0.0000 O   0  0  0  0  0  0  0  0  0  0  0  0
    1.5043    0.7355    0.0000 C   0  0  0  0  0  0  0  0  0  0  0  0
    1.0043   -0.1245    0.0000 C   0  0  0  0  0  0  0  0  0  0  0  0
    1.5043   -0.9945    0.0000 C   0  0  0  0  0  0  0  0  0  0  0  0
    1.0034   -1.8600    0.0000 N   0  3  0  0  0  0  0  0  0  0  0  0
    0.0000   -1.8596    0.0000 O   0  5  0  0  0  0  0  0  0  0  0  0
    1.4995   -2.7223    0.0000 O   0  0  0  0  0  0  0  0  0  0  0  0
  1  2  1  0  0  0  0
  2  3  2  0  0  0  0
  3  4  1  0  0  0  0
  4  5  1  0  0  0  0
  5  6  1  0  0  0  0
  6  7  1  0  0  0  0
  7  8  1  0  0  0  0
  8  4  2  0  0  0  0
  8  9  1  0  0  0  0
  9 10  2  0  0  0  0
 10  2  1  0  0  0  0
 10 11  1  0  0  0  0
 11 12  1  0  0  0  0
 11 13  2  0  0  0  0
M  CHG  2  11   1  12  -1
M  END
>  <EXTREG>  (ZINC00078210)
ZINC00078210

>  <LOGBIO>
2.5000

$$$$
ZINC00078518
  -MTS-   02131516542D 0   0.00000     0.00000     0

 18 20  0  0  0  0  0  0  0  0999 V2000
    3.6320   -4.0840    0.0000 O   0  5  0  0  0  0  0  0  0  0  0  0
    4.0389   -3.1667    0.0000 N   0  3  0  0  0  0  0  0  0  0  0  0
    5.0282   -3.0624    0.0000 O   0  0  0  0  0  0  0  0  0  0  0  0
    3.4504   -2.3583    0.0000 C   0  0  0  0  0  0  0  0  0  0  0  0
    3.7604   -1.3983    0.0000 O   0  0  0  0  0  0  0  0  0  0  0  0
    2.9504   -0.8183    0.0000 C   0  0  0  0  0  0  0  0  0  0  0  0
    2.1404   -1.3983    0.0000 C   0  0  0  0  0  0  0  0  0  0  0  0
    2.4504   -2.3583    0.0000 C   0  0  0  0  0  0  0  0  0  0  0  0
    2.9504    0.1817    0.0000 C   0  0  0  0  0  0  0  0  0  0  0  0
    3.7660    0.7755    0.0000 N   0  0  0  0  0  0  0  0  0  0  0  0
    3.4524    1.7211    0.0000 O   0  0  0  0  0  0  0  0  0  0  0  0
    2.4562    1.7289    0.0000 C   0  0  0  0  0  0  0  0  0  0  0  0
    2.1419    0.7703    0.0000 N   0  0  0  0  0  0  0  0  0  0  0  0
    1.8727    2.5410    0.0000 C   0  0  0  0  0  0  0  0  0  0  0  0
    2.1886    3.4990    0.0000 O   0  0  0  0  0  0  0  0  0  0  0  0
    1.3822    4.0840    0.0000 N   0  0  0  0  0  0  0  0  0  0  0  0
    0.5687    3.5090    0.0000 C   0  0  0  0  0  0  0  0  0  0  0  0
    0.8727    2.5471    0.0000 C   0  0  0  0  0  0  0  0  0  0  0  0
  1  2  1  0  0  0  0
  2  3  2  0  0  0  0
  2  4  1  0  0  0  0
  4  5  1  0  0  0  0
  5  6  1  0  0  0  0
  6  7  2  0  0  0  0
  7  8  1  0  0  0  0
  8  4  2  0  0  0  0
  6  9  1  0  0  0  0
  9 10  2  0  0  0  0
 10 11  1  0  0  0  0
 11 12  1  0  0  0  0
 12 13  2  0  0  0  0
 13  9  1  0  0  0  0
 12 14  1  0  0  0  0
 14 15  1  0  0  0  0
 15 16  1  0  0  0  0
 16 17  2  0  0  0  0
 17 18  1  0  0  0  0
 18 14  2  0  0  0  0
M  CHG  2   1  -1   2   1
M  END
>  <EXTREG>  (ZINC00078518)
ZINC00078518

>  <LOGBIO>
2.5000

$$$$
ZINC00079921
  -MTS-   02131516542D 0   0.00000     0.00000     0

 12 12  0  0  1  0  0  0  0  0999 V2000
    1.0646   -1.5926    0.0000 C   0  0  0  0  0  0  0  0  0  0  0  0
    2.0624   -1.4863    0.0000 C   0  0  0  0  0  0  0  0  0  0  0  0
    2.6475   -2.2908    0.0000 C   0  0  0  0  0  0  0  0  0  0  0  0
    2.4683   -0.5724    0.0000 C   0  0  0  0  0  0  0  0  0  0  0  0
    1.8798    0.2361    0.0000 C   0  0  1  0  0  0  0  0  0  0  0  0
    2.1898    1.1961    0.0000 N   0  0  0  0  0  0  0  0  0  0  0  0
    1.3798    1.7761    0.0000 C   0  0  0  0  0  0  0  0  0  0  0  0
    1.3798    2.7761    0.0000 O   0  0  0  0  0  0  0  0  0  0  0  0
    0.5698    1.1961    0.0000 N   0  0  0  0  0  0  0  0  0  0  0  0
    0.8798    0.2361    0.0000 C   0  0  0  0  0  0  0  0  0  0  0  0
    0.2913   -0.5724    0.0000 O   0  0  0  0  0  0  0  0  0  0  0  0
    2.4723    0.3308    0.0000 H   0  0  0  0  0  0  0  0  0  0  0  0
  1  2  1  0  0  0  0
  2  3  1  0  0  0  0
  2  4  1  0  0  0  0
  5  4  1  6  0  0  0
  5 12  1  1  0  0  0
  5  6  1  0  0  0  0
  6  7  1  0  0  0  0
  7  8  2  0  0  0  0
  7  9  1  0  0  0  0
  9 10  1  0  0  0  0
 10  5  1  0  0  0  0
 10 11  2  0  0  0  0
M  END
>  <EXTREG>  (ZINC00079921)
ZINC00079921

>  <LOGBIO>
2.5000

$$$$
ZINC00080281
  -MTS-   02131516542D 0   0.00000     0.00000     0

 18 19  0  0  0  0  0  0  0  0999 V2000
    0.9431    1.9565    0.0000 O   0  0  0  0  0  0  0  0  0  0  0  0
    1.6910    2.6255    0.0000 C   0  0  0  0  0  0  0  0  0  0  0  0
    1.4863    3.5990    0.0000 O   0  0  0  0  0  0  0  0  0  0  0  0
    2.6412    2.3139    0.0000 C   0  0  0  0  0  0  0  0  0  0  0  0
    3.4595    2.9039    0.0000 S   0  0  0  0  0  0  0  0  0  0  0  0
    4.2603    2.3113    0.0000 C   0  0  0  0  0  0  0  0  0  0  0  0
    3.9573    1.3623    0.0000 C   0  0  0  0  0  0  0  0  0  0  0  0
    2.9485    1.3623    0.0000 C   0  0  0  0  0  0  0  0  0  0  0  0
    2.3600    0.5538    0.0000 N   0  0  0  0  0  0  0  0  0  0  0  0
    2.7673   -0.3632    0.0000 C   0  0  0  0  0  0  0  0  0  0  0  0
    3.7566   -0.4671    0.0000 O   0  0  0  0  0  0  0  0  0  0  0  0
    2.1792   -1.1720    0.0000 C   0  0  0  0  0  0  0  0  0  0  0  0
    2.5861   -2.0893    0.0000 C   0  0  0  0  0  0  0  0  0  0  0  0
    1.9994   -2.8927    0.0000 C   0  0  0  0  0  0  0  0  0  0  0  0
    1.0048   -2.7888    0.0000 C   0  0  0  0  0  0  0  0  0  0  0  0
    0.4188   -3.5990    0.0000 Cl  0  0  0  0  0  0  0  0  0  0  0  0
    0.5969   -1.8814    0.0000 C   0  0  0  0  0  0  0  0  0  0  0  0
    1.1846   -1.0681    0.0000 C   0  0  0  0  0  0  0  0  0  0  0  0
  1  2  1  0  0  0  0
  2  3  2  0  0  0  0
  2  4  1  0  0  0  0
  4  5  1  0  0  0  0
  5  6  1  0  0  0  0
  6  7  2  0  0  0  0
  7  8  1  0  0  0  0
  8  4  2  0  0  0  0
  8  9  1  0  0  0  0
  9 10  1  0  0  0  0
 10 11  2  0  0  0  0
 10 12  1  0  0  0  0
 12 13  2  0  0  0  0
 13 14  1  0  0  0  0
 14 15  2  0  0  0  0
 15 16  1  0  0  0  0
 15 17  1  0  0  0  0
 17 18  2  0  0  0  0
 18 12  1  0  0  0  0
M  END
>  <EXTREG>  (ZINC00080281)
ZINC00080281

>  <LOGBIO>
2.5000

$$$$
ZINC00080933
  -MTS-   02131516542D 0   0.00000     0.00000     0

 17 18  0  0  0  0  0  0  0  0999 V2000
    5.4154   -2.9496    0.0000 N   0  0  0  0  0  0  0  0  0  0  0  0
    4.8269   -2.1411    0.0000 C   0  0  0  0  0  0  0  0  0  0  0  0
    5.1369   -1.1811    0.0000 O   0  0  0  0  0  0  0  0  0  0  0  0
    4.3269   -0.6011    0.0000 C   0  0  0  0  0  0  0  0  0  0  0  0
    4.3269    0.3989    0.0000 C   0  0  0  0  0  0  0  0  0  0  0  0
    3.4608    0.8989    0.0000 S   0  0  0  0  0  0  0  0  0  0  0  0
    2.9608    0.0329    0.0000 O   0  0  0  0  0  0  0  0  0  0  0  0
    3.9608    1.7649    0.0000 O   0  0  0  0  0  0  0  0  0  0  0  0
    2.5948    1.3989    0.0000 C   0  0  0  0  0  0  0  0  0  0  0  0
    2.5938    2.4023    0.0000 C   0  0  0  0  0  0  0  0  0  0  0  0
    1.7313    2.8980    0.0000 C   0  0  0  0  0  0  0  0  0  0  0  0
    0.8648    2.3988    0.0000 C   0  0  0  0  0  0  0  0  0  0  0  0
    0.0000    2.9010    0.0000 Cl  0  0  0  0  0  0  0  0  0  0  0  0
    0.8608    1.4040    0.0000 C   0  0  0  0  0  0  0  0  0  0  0  0
    1.7283    0.8997    0.0000 C   0  0  0  0  0  0  0  0  0  0  0  0
    3.5169   -1.1811    0.0000 N   0  0  0  0  0  0  0  0  0  0  0  0
    3.8269   -2.1411    0.0000 N   0  0  0  0  0  0  0  0  0  0  0  0
  1  2  1  0  0  0  0
  2  3  1  0  0  0  0
  3  4  1  0  0  0  0
  4  5  1  0  0  0  0
  5  6  1  0  0  0  0
  6  7  2  0  0  0  0
  6  8  2  0  0  0  0
  6  9  1  0  0  0  0
  9 10  2  0  0  0  0
 10 11  1  0  0  0  0
 11 12  2  0  0  0  0
 12 13  1  0  0  0  0
 12 14  1  0  0  0  0
 14 15  2  0  0  0  0
 15  9  1  0  0  0  0
  4 16  2  0  0  0  0
 16 17  1  0  0  0  0
 17  2  2  0  0  0  0
M  END
>  <EXTREG>  (ZINC00080933)
ZINC00080933

>  <LOGBIO>
2.5000

$$$$
ZINC00081350
  -MTS-   02131516542D 0   0.00000     0.00000     0

 18 21  0  0  0  0  0  0  0  0999 V2000
    5.1376   -2.7350    0.0000 C   0  0  0  0  0  0  0  0  0  0  0  0
    5.5435   -1.8211    0.0000 C   0  0  0  0  0  0  0  0  0  0  0  0
    4.9550   -1.0126    0.0000 C   0  0  0  0  0  0  0  0  0  0  0  0
    5.2650   -0.0526    0.0000 N   0  0  0  0  0  0  0  0  0  0  0  0
    4.4550    0.5274    0.0000 N   0  0  0  0  0  0  0  0  0  0  0  0
    3.6450   -0.0526    0.0000 C   0  0  0  0  0  0  0  0  0  0  0  0
    3.9550   -1.0126    0.0000 N   0  0  0  0  0  0  0  0  0  0  0  0
    3.2793   -1.7497    0.0000 C   0  0  0  0  0  0  0  0  0  0  0  0
    2.3021   -1.5370    0.0000 N   0  0  0  0  0  0  0  0  0  0  0  0
    1.9986   -0.5806    0.0000 C   0  0  0  0  0  0  0  0  0  0  0  0
    1.0792   -0.1633    0.0000 S   0  0  0  0  0  0  0  0  0  0  0  0
    1.1980    0.8258    0.0000 C   0  0  0  0  0  0  0  0  0  0  0  0
    0.5288    1.5730    0.0000 C   0  0  0  0  0  0  0  0  0  0  0  0
    0.8416    2.5228    0.0000 C   0  0  0  0  0  0  0  0  0  0  0  0
    1.8243    2.7256    0.0000 C   0  0  0  0  0  0  0  0  0  0  0  0
    2.4848    1.9817    0.0000 C   0  0  0  0  0  0  0  0  0  0  0  0
    2.1727    1.0320    0.0000 C   0  0  0  0  0  0  0  0  0  0  0  0
    2.6700    0.1534    0.0000 C   0  0  0  0  0  0  0  0  0  0  0  0
  1  2  1  0  0  0  0
  2  3  1  0  0  0  0
  3  4  2  0  0  0  0
  4  5  1  0  0  0  0
  5  6  2  0  0  0  0
  6  7  1  0  0  0  0
  7  3  1  0  0  0  0
  7  8  1  0  0  0  0
  8  9  2  0  0  0  0
  9 10  1  0  0  0  0
 10 11  1  0  0  0  0
 11 12  1  0  0  0  0
 12 13  1  0  0  0  0
 13 14  1  0  0  0  0
 14 15  1  0  0  0  0
 15 16  1  0  0  0  0
 16 17  1  0  0  0  0
 17 12  2  0  0  0  0
 17 18  1  0  0  0  0
 18  6  1  0  0  0  0
 18 10  2  0  0  0  0
M  END
>  <EXTREG>  (ZINC00081350)
ZINC00081350

>  <LOGBIO>
2.5000

$$$$
ZINC00081507
  -MTS-   02131516542D 0   0.00000     0.00000     0

 20 21  0  0  0  0  0  0  0  0999 V2000
    3.4678   -1.0559    0.0000 C   0  0  0  0  0  0  0  0  0  0  0  0
    2.5998   -1.5524    0.0000 C   0  0  0  0  0  0  0  0  0  0  0  0
    2.5948   -2.5559    0.0000 C   0  0  0  0  0  0  0  0  0  0  0  0
    1.7303   -3.0480    0.0000 C   0  0  0  0  0  0  0  0  0  0  0  0
    1.7257   -4.0480    0.0000 Cl  0  0  0  0  0  0  0  0  0  0  0  0
    0.8658   -2.5454    0.0000 N   0  0  0  0  0  0  0  0  0  0  0  0
    0.8658   -1.5506    0.0000 C   0  0  0  0  0  0  0  0  0  0  0  0
    0.0000   -1.0502    0.0000 Cl  0  0  0  0  0  0  0  0  0  0  0  0
    1.7353   -1.0498    0.0000 C   0  0  0  0  0  0  0  0  0  0  0  0
    1.7373   -0.0498    0.0000 C   0  0  0  0  0  0  0  0  0  0  0  0
    0.8696    0.4541    0.0000 O   0  0  0  0  0  0  0  0  0  0  0  0
    2.5996    0.4463    0.0000 N   0  0  0  0  0  0  0  0  0  0  0  0
    2.6001    1.4497    0.0000 C   0  0  0  0  0  0  0  0  0  0  0  0
    3.4663    1.9493    0.0000 C   0  0  0  0  0  0  0  0  0  0  0  0
    4.3356    1.4480    0.0000 C   0  0  0  0  0  0  0  0  0  0  0  0
    5.1963    1.9468    0.0000 C   0  0  0  0  0  0  0  0  0  0  0  0
    5.1978    2.9468    0.0000 C   0  0  0  0  0  0  0  0  0  0  0  0
    6.0653    3.4442    0.0000 Cl  0  0  0  0  0  0  0  0  0  0  0  0
    4.3385    3.4480    0.0000 C   0  0  0  0  0  0  0  0  0  0  0  0
    3.4678    2.9493    0.0000 C   0  0  0  0  0  0  0  0  0  0  0  0
  1  2  1  0  0  0  0
  2  3  2  0  0  0  0
  3  4  1  0  0  0  0
  4  5  1  0  0  0  0
  4  6  2  0  0  0  0
  6  7  1  0  0  0  0
  7  8  1  0  0  0  0
  7  9  2  0  0  0  0
  9  2  1  0  0  0  0
  9 10  1  0  0  0  0
 10 11  2  0  0  0  0
 10 12  1  0  0  0  0
 12 13  1  0  0  0  0
 13 14  1  0  0  0  0
 14 15  2  0  0  0  0
 15 16  1  0  0  0  0
 16 17  2  0  0  0  0
 17 18  1  0  0  0  0
 17 19  1  0  0  0  0
 19 20  2  0  0  0  0
 20 14  1  0  0  0  0
M  END
>  <EXTREG>  (ZINC00081507)
ZINC00081507

>  <LOGBIO>
2.5000

$$$$
ZINC00081661
  -MTS-   02131516542D 0   0.00000     0.00000     0

 16 16  0  0  0  0  0  0  0  0999 V2000
    2.7157   -4.0893    0.0000 C   0  0  0  0  0  0  0  0  0  0  0  0
    3.1248   -3.1731    0.0000 C   0  0  0  0  0  0  0  0  0  0  0  0
    2.5401   -2.3682    0.0000 O   0  0  0  0  0  0  0  0  0  0  0  0
    2.9493   -1.4520    0.0000 C   0  0  0  0  0  0  0  0  0  0  0  0
    3.9438   -1.3480    0.0000 O   0  0  0  0  0  0  0  0  0  0  0  0
    2.3646   -0.6472    0.0000 C   0  0  0  0  0  0  0  0  0  0  0  0
    2.7737    0.2691    0.0000 C   0  0  0  0  0  0  0  0  0  0  0  0
    3.7713    0.3768    0.0000 O   0  0  0  0  0  0  0  0  0  0  0  0
    2.1852    1.0776    0.0000 C   0  0  0  0  0  0  0  0  0  0  0  0
    2.4952    2.0376    0.0000 S   0  0  0  0  0  0  0  0  0  0  0  0
    1.6852    2.6176    0.0000 C   0  0  0  0  0  0  0  0  0  0  0  0
    1.6852    3.6176    0.0000 S   0  0  0  0  0  0  0  0  0  0  0  0
    2.5512    4.1176    0.0000 C   0  0  0  0  0  0  0  0  0  0  0  0
    0.8752    2.0376    0.0000 N   0  0  0  0  0  0  0  0  0  0  0  0
    1.1852    1.0776    0.0000 C   0  0  0  0  0  0  0  0  0  0  0  0
    0.5967    0.2691    0.0000 N   0  0  0  0  0  0  0  0  0  0  0  0
  1  2  1  0  0  0  0
  2  3  1  0  0  0  0
  3  4  1  0  0  0  0
  4  5  2  0  0  0  0
  4  6  1  0  0  0  0
  6  7  1  0  0  0  0
  7  8  2  0  0  0  0
  7  9  1  0  0  0  0
  9 10  1  0  0  0  0
 10 11  1  0  0  0  0
 11 12  1  0  0  0  0
 12 13  1  0  0  0  0
 11 14  2  0  0  0  0
 14 15  1  0  0  0  0
 15  9  2  0  0  0  0
 15 16  1  0  0  0  0
M  END
>  <EXTREG>  (ZINC00081661)
ZINC00081661

>  <LOGBIO>
2.5000

$$$$
ZINC00083898
  -MTS-   02131516542D 0   0.00000     0.00000     0

 17 18  0  0  0  0  0  0  0  0999 V2000
    5.4737    2.1341    0.0000 C   0  0  0  0  0  0  0  0  0  0  0  0
    4.4926    1.9232    0.0000 N   0  0  0  0  0  0  0  0  0  0  0  0
    3.8260    2.6616    0.0000 C   0  0  0  0  0  0  0  0  0  0  0  0
    4.1853    0.9716    0.0000 C   0  0  0  0  0  0  0  0  0  0  0  0
    3.2268    0.6573    0.0000 O   0  0  0  0  0  0  0  0  0  0  0  0
    3.2345   -0.3390    0.0000 C   0  0  0  0  0  0  0  0  0  0  0  0
    4.1802   -0.6525    0.0000 N   0  0  0  0  0  0  0  0  0  0  0  0
    4.7739    0.1631    0.0000 C   0  0  0  0  0  0  0  0  0  0  0  0
    5.7739    0.1631    0.0000 C   0  0  0  0  0  0  0  0  0  0  0  0
    6.7739    0.1631    0.0000 N   0  0  0  0  0  0  0  0  0  0  0  0
    2.4260   -0.9275    0.0000 C   0  0  0  0  0  0  0  0  0  0  0  0
    1.5086   -0.5211    0.0000 C   0  0  0  0  0  0  0  0  0  0  0  0
    0.7055   -1.1082    0.0000 C   0  0  0  0  0  0  0  0  0  0  0  0
    0.8100   -2.1027    0.0000 C   0  0  0  0  0  0  0  0  0  0  0  0
    0.0000   -2.6892    0.0000 F   0  0  0  0  0  0  0  0  0  0  0  0
    1.7175   -2.5101    0.0000 C   0  0  0  0  0  0  0  0  0  0  0  0
    2.5305   -1.9220    0.0000 C   0  0  0  0  0  0  0  0  0  0  0  0
  1  2  1  0  0  0  0
  2  3  1  0  0  0  0
  2  4  1  0  0  0  0
  4  5  1  0  0  0  0
  5  6  1  0  0  0  0
  6  7  2  0  0  0  0
  7  8  1  0  0  0  0
  8  4  2  0  0  0  0
  8  9  1  0  0  0  0
  9 10  3  0  0  0  0
  6 11  1  0  0  0  0
 11 12  2  0  0  0  0
 12 13  1  0  0  0  0
 13 14  2  0  0  0  0
 14 15  1  0  0  0  0
 14 16  1  0  0  0  0
 16 17  2  0  0  0  0
 17 11  1  0  0  0  0
M  END
>  <EXTREG>  (ZINC00083898)
ZINC00083898

>  <LOGBIO>
2.5000

$$$$
ZINC00084238
  -MTS-   02131516542D 0   0.00000     0.00000     0

 19 20  0  0  0  0  0  0  0  0999 V2000
    5.8272   -1.1940    0.0000 C   0  0  0  0  0  0  0  0  0  0  0  0
    5.4204   -2.1113    0.0000 O   0  0  0  0  0  0  0  0  0  0  0  0
    4.4311   -2.2157    0.0000 C   0  0  0  0  0  0  0  0  0  0  0  0
    4.0242   -3.1329    0.0000 O   0  0  0  0  0  0  0  0  0  0  0  0
    3.8425   -1.4072    0.0000 C   0  0  0  0  0  0  0  0  0  0  0  0
    4.1525   -0.4472    0.0000 S   0  0  0  0  0  0  0  0  0  0  0  0
    3.3425    0.1328    0.0000 C   0  0  0  0  0  0  0  0  0  0  0  0
    3.2429    1.1309    0.0000 N   0  0  0  0  0  0  0  0  0  0  0  0
    2.3309    1.5412    0.0000 C   0  0  0  0  0  0  0  0  0  0  0  0
    2.2293    2.5360    0.0000 C   0  0  0  0  0  0  0  0  0  0  0  0
    1.5180    0.9529    0.0000 C   0  0  0  0  0  0  0  0  0  0  0  0
    1.6212   -0.0365    0.0000 C   0  0  0  0  0  0  0  0  0  0  0  0
    2.5325   -0.4472    0.0000 C   0  0  0  0  0  0  0  0  0  0  0  0
    2.8425   -1.4072    0.0000 C   0  0  0  0  0  0  0  0  0  0  0  0
    2.4894   -1.8923    0.0000 N   0  0  0  0  0  0  0  0  0  0  0  0
    0.8106   -0.6221    0.0000 C   0  0  0  0  0  0  0  0  0  0  0  0
    1.3962   -1.4327    0.0000 F   0  0  0  0  0  0  0  0  0  0  0  0
    0.2250    0.1885    0.0000 F   0  0  0  0  0  0  0  0  0  0  0  0
    0.0000   -1.2077    0.0000 F   0  0  0  0  0  0  0  0  0  0  0  0
  1  2  1  0  0  0  0
  2  3  1  0  0  0  0
  3  4  2  0  0  0  0
  3  5  1  0  0  0  0
  5  6  1  0  0  0  0
  6  7  1  0  0  0  0
  7  8  1  0  0  0  0
  8  9  2  0  0  0  0
  9 10  1  0  0  0  0
  9 11  1  0  0  0  0
 11 12  2  0  0  0  0
 12 13  1  0  0  0  0
 13  7  2  0  0  0  0
 13 14  1  0  0  0  0
 14  5  2  0  0  0  0
 14 15  1  0  0  0  0
 12 16  1  0  0  0  0
 16 17  1  0  0  0  0
 16 18  1  0  0  0  0
 16 19  1  0  0  0  0
M  END
>  <EXTREG>  (ZINC00084238)
ZINC00084238

>  <LOGBIO>
2.5000

$$$$
ZINC00085964
  -MTS-   02131516542D 0   0.00000     0.00000     0

 23 25  0  0  1  0  0  0  0  0999 V2000
    5.0254   -0.7472    0.0000 C   0  0  0  0  0  0  0  0  0  0  0  0
    5.0245   -0.1472    0.0000 C   0  0  0  0  0  0  0  0  0  0  0  0
    5.8858    0.3506    0.0000 O   0  0  0  0  0  0  0  0  0  0  0  0
    4.1580    0.3519    0.0000 O   0  0  0  0  0  0  0  0  0  0  0  0
    3.1193   -0.2491    0.0000 C   0  0  2  0  0  0  0  0  0  0  0  0
    2.2493    0.2509    0.0000 C   0  0  2  0  0  0  0  0  0  0  0  0
    1.3893   -0.2491    0.0000 O   0  0  0  0  0  0  0  0  0  0  0  0
    1.3893   -1.2491    0.0000 C   0  0  0  0  0  0  0  0  0  0  0  0
    0.5193   -1.7491    0.0000 C   0  0  0  0  0  0  0  0  0  0  0  0
    0.5193   -2.7491    0.0000 C   0  0  0  0  0  0  0  0  0  0  0  0
    1.3893   -3.2491    0.0000 C   0  0  0  0  0  0  0  0  0  0  0  0
    2.2493   -2.7491    0.0000 C   0  0  0  0  0  0  0  0  0  0  0  0
    2.2493   -1.7491    0.0000 C   0  0  0  0  0  0  0  0  0  0  0  0
    3.1193   -1.2491    0.0000 C   0  0  0  0  0  0  0  0  0  0  0  0
    3.9848   -1.7500    0.0000 O   0  0  0  0  0  0  0  0  0  0  0  0
    2.2468    1.2509    0.0000 C   0  0  0  0  0  0  0  0  0  0  0  0
    3.1141    1.7556    0.0000 C   0  0  0  0  0  0  0  0  0  0  0  0
    3.1095    2.7504    0.0000 C   0  0  0  0  0  0  0  0  0  0  0  0
    2.2428    3.2491    0.0000 C   0  0  0  0  0  0  0  0  0  0  0  0
    1.3805    2.7530    0.0000 C   0  0  0  0  0  0  0  0  0  0  0  0
    1.3800    1.7496    0.0000 C   0  0  0  0  0  0  0  0  0  0  0  0
    2.7683    0.5521    0.0000 H   0  0  0  0  0  0  0  0  0  0  0  0
    3.6391   -0.5489    0.0000 H   0  0  0  0  0  0  0  0  0  0  0  0
  1  2  1  0  0  0  0
  2  3  2  0  0  0  0
  2  4  1  0  0  0  0
  5  4  1  1  0  0  0
  5 23  1  6  0  0  0
  5  6  1  0  0  0  0
  6 22  1  1  0  0  0
  6  7  1  0  0  0  0
  7  8  1  0  0  0  0
  8  9  1  0  0  0  0
  9 10  2  0  0  0  0
 10 11  1  0  0  0  0
 11 12  2  0  0  0  0
 12 13  1  0  0  0  0
 13  8  2  0  0  0  0
 13 14  1  0  0  0  0
 14  5  1  0  0  0  0
 14 15  2  0  0  0  0
  6 16  1  6  0  0  0
 16 17  2  0  0  0  0
 17 18  1  0  0  0  0
 18 19  2  0  0  0  0
 19 20  1  0  0  0  0
 20 21  2  0  0  0  0
 21 16  1  0  0  0  0
M  END
>  <EXTREG>  (ZINC00085964)
ZINC00085964

>  <LOGBIO>
2.5000

$$$$
ZINC00086515
  -MTS-   02131516542D 0   0.00000     0.00000     0

 13 14  0  0  0  0  0  0  0  0999 V2000
    5.7166   -0.0474    0.0000 C   0  0  0  0  0  0  0  0  0  0  0  0
    4.8510   -0.5482    0.0000 C   0  0  0  0  0  0  0  0  0  0  0  0
    3.9810   -0.0482    0.0000 C   0  0  0  0  0  0  0  0  0  0  0  0
    3.1210   -0.5482    0.0000 C   0  0  0  0  0  0  0  0  0  0  0  0
    3.1210   -1.5482    0.0000 C   0  0  0  0  0  0  0  0  0  0  0  0
    3.9810   -2.0482    0.0000 N   0  0  0  0  0  0  0  0  0  0  0  0
    4.8510   -1.5482    0.0000 N   0  0  0  0  0  0  0  0  0  0  0  0
    2.2542   -0.0495    0.0000 C   0  0  0  0  0  0  0  0  0  0  0  0
    2.2517    0.9539    0.0000 C   0  0  0  0  0  0  0  0  0  0  0  0
    1.3885    1.4482    0.0000 C   0  0  0  0  0  0  0  0  0  0  0  0
    0.5227    0.9478    0.0000 C   0  0  0  0  0  0  0  0  0  0  0  0
    0.5202   -0.0470    0.0000 C   0  0  0  0  0  0  0  0  0  0  0  0
    1.3885   -0.5500    0.0000 C   0  0  0  0  0  0  0  0  0  0  0  0
  1  2  1  0  0  0  0
  2  3  2  0  0  0  0
  3  4  1  0  0  0  0
  4  5  2  0  0  0  0
  5  6  1  0  0  0  0
  6  7  2  0  0  0  0
  7  2  1  0  0  0  0
  4  8  1  0  0  0  0
  8  9  2  0  0  0  0
  9 10  1  0  0  0  0
 10 11  2  0  0  0  0
 11 12  1  0  0  0  0
 12 13  2  0  0  0  0
 13  8  1  0  0  0  0
M  END
>  <EXTREG>  (ZINC00086515)
ZINC00086515

>  <LOGBIO>
2.5000

$$$$
ZINC00086819
  -MTS-   02131516542D 0   0.00000     0.00000     0

 22 24  0  0  0  0  0  0  0  0999 V2000
   10.0507    1.1620    0.0000 Cl  0  0  0  0  0  0  0  0  0  0  0  0
    9.1816    0.6673    0.0000 C   0  0  0  0  0  0  0  0  0  0  0  0
    9.1745   -0.3361    0.0000 C   0  0  0  0  0  0  0  0  0  0  0  0
    8.3090   -0.8264    0.0000 C   0  0  0  0  0  0  0  0  0  0  0  0
    7.4455   -0.3220    0.0000 C   0  0  0  0  0  0  0  0  0  0  0  0
    6.5777   -0.8189    0.0000 S   0  0  0  0  0  0  0  0  0  0  0  0
    5.7105   -0.3140    0.0000 C   0  0  0  0  0  0  0  0  0  0  0  0
    4.8477   -0.8092    0.0000 C   0  0  0  0  0  0  0  0  0  0  0  0
    3.9830   -0.3070    0.0000 N   0  0  0  0  0  0  0  0  0  0  0  0
    3.9846    0.6965    0.0000 C   0  0  0  0  0  0  0  0  0  0  0  0
    4.8511    1.1955    0.0000 O   0  0  0  0  0  0  0  0  0  0  0  0
    3.1233    1.1943    0.0000 N   0  0  0  0  0  0  0  0  0  0  0  0
    2.2555    0.6974    0.0000 C   0  0  0  0  0  0  0  0  0  0  0  0
    1.3893    1.2039    0.0000 C   0  0  0  0  0  0  0  0  0  0  0  0
    0.5215    0.7070    0.0000 C   0  0  0  0  0  0  0  0  0  0  0  0
    0.5199   -0.2965    0.0000 C   0  0  0  0  0  0  0  0  0  0  0  0
    1.3812   -0.7943    0.0000 C   0  0  0  0  0  0  0  0  0  0  0  0
    2.2490   -0.2974    0.0000 C   0  0  0  0  0  0  0  0  0  0  0  0
    3.1152   -0.8039    0.0000 C   0  0  0  0  0  0  0  0  0  0  0  0
    3.1107   -1.8039    0.0000 O   0  0  0  0  0  0  0  0  0  0  0  0
    7.4476    0.6728    0.0000 C   0  0  0  0  0  0  0  0  0  0  0  0
    8.3182    1.1718    0.0000 C   0  0  0  0  0  0  0  0  0  0  0  0
  1  2  1  0  0  0  0
  2  3  2  0  0  0  0
  3  4  1  0  0  0  0
  4  5  2  0  0  0  0
  5  6  1  0  0  0  0
  6  7  1  0  0  0  0
  7  8  1  0  0  0  0
  8  9  1  0  0  0  0
  9 10  1  0  0  0  0
 10 11  2  0  0  0  0
 10 12  1  0  0  0  0
 12 13  1  0  0  0  0
 13 14  1  0  0  0  0
 14 15  2  0  0  0  0
 15 16  1  0  0  0  0
 16 17  2  0  0  0  0
 17 18  1  0  0  0  0
 18 13  2  0  0  0  0
 18 19  1  0  0  0  0
 19  9  1  0  0  0  0
 19 20  2  0  0  0  0
  5 21  1  0  0  0  0
 21 22  2  0  0  0  0
 22  2  1  0  0  0  0
M  END
>  <EXTREG>  (ZINC00086819)
ZINC00086819

>  <LOGBIO>
2.5000

$$$$
ZINC00087214
  -MTS-   02131516542D 0   0.00000     0.00000     0

 19 22  0  0  1  0  0  0  0  0999 V2000
    7.6719    0.8364    0.0000 C   0  0  0  0  0  0  0  0  0  0  0  0
    6.6933    0.6306    0.0000 C   0  0  1  0  0  0  0  0  0  0  0  0
    6.3802   -0.3227    0.0000 C   0  0  0  0  0  0  0  0  0  0  0  0
    5.4063   -0.5254    0.0000 C   0  0  0  0  0  0  0  0  0  0  0  0
    4.7359    0.2119    0.0000 C   0  0  0  0  0  0  0  0  0  0  0  0
    5.0459    1.1719    0.0000 C   0  0  0  0  0  0  0  0  0  0  0  0
    6.0251    1.3746    0.0000 C   0  0  0  0  0  0  0  0  0  0  0  0
    4.2359    1.7519    0.0000 S   0  0  0  0  0  0  0  0  0  0  0  0
    3.4259    1.1719    0.0000 C   0  0  0  0  0  0  0  0  0  0  0  0
    2.4467    1.3746    0.0000 N   0  0  0  0  0  0  0  0  0  0  0  0
    1.7785    0.6306    0.0000 C   0  0  0  0  0  0  0  0  0  0  0  0
    2.0916   -0.3227    0.0000 N   0  0  0  0  0  0  0  0  0  0  0  0
    1.5900   -1.1989    0.0000 C   0  0  0  0  0  0  0  0  0  0  0  0
    0.5962   -1.3107    0.0000 C   0  0  0  0  0  0  0  0  0  0  0  0
    2.2648   -1.9318    0.0000 N   0  0  0  0  0  0  0  0  0  0  0  0
    3.1760   -1.5290    0.0000 N   0  0  0  0  0  0  0  0  0  0  0  0
    3.0655   -0.5254    0.0000 C   0  0  0  0  0  0  0  0  0  0  0  0
    3.7359    0.2119    0.0000 C   0  0  0  0  0  0  0  0  0  0  0  0
    7.0936    0.1836    0.0000 H   0  0  0  0  0  0  0  0  0  0  0  0
  2  1  1  1  0  0  0
  2 19  1  6  0  0  0
  2  3  1  0  0  0  0
  3  4  1  0  0  0  0
  4  5  1  0  0  0  0
  5  6  2  0  0  0  0
  6  7  1  0  0  0  0
  7  2  1  0  0  0  0
  6  8  1  0  0  0  0
  8  9  1  0  0  0  0
  9 10  1  0  0  0  0
 10 11  2  0  0  0  0
 11 12  1  0  0  0  0
 12 13  1  0  0  0  0
 13 14  1  0  0  0  0
 13 15  2  0  0  0  0
 15 16  1  0  0  0  0
 16 17  2  0  0  0  0
 17 12  1  0  0  0  0
 17 18  1  0  0  0  0
 18  5  1  0  0  0  0
 18  9  2  0  0  0  0
M  END
>  <EXTREG>  (ZINC00087214)
ZINC00087214

>  <LOGBIO>
2.5000

$$$$
ZINC00087244
  -MTS-   02131516542D 0   0.00000     0.00000     0

 20 23  0  0  1  0  0  0  0  0999 V2000
    5.4093   -2.9519    0.0000 C   0  0  0  0  0  0  0  0  0  0  0  0
    5.8152   -2.0380    0.0000 C   0  0  0  0  0  0  0  0  0  0  0  0
    5.2267   -1.2295    0.0000 C   0  0  0  0  0  0  0  0  0  0  0  0
    5.5367   -0.2695    0.0000 N   0  0  0  0  0  0  0  0  0  0  0  0
    4.7267    0.3105    0.0000 N   0  0  0  0  0  0  0  0  0  0  0  0
    3.9167   -0.2695    0.0000 C   0  0  0  0  0  0  0  0  0  0  0  0
    4.2267   -1.2295    0.0000 N   0  0  0  0  0  0  0  0  0  0  0  0
    3.5510   -1.9666    0.0000 C   0  0  0  0  0  0  0  0  0  0  0  0
    2.5738   -1.7540    0.0000 N   0  0  0  0  0  0  0  0  0  0  0  0
    2.2703   -0.7976    0.0000 C   0  0  0  0  0  0  0  0  0  0  0  0
    1.3509   -0.3803    0.0000 S   0  0  0  0  0  0  0  0  0  0  0  0
    1.4697    0.6089    0.0000 C   0  0  0  0  0  0  0  0  0  0  0  0
    0.8005    1.3561    0.0000 C   0  0  0  0  0  0  0  0  0  0  0  0
    1.1133    2.3059    0.0000 C   0  0  1  0  0  0  0  0  0  0  0  0
    0.4479    3.0524    0.0000 C   0  0  0  0  0  0  0  0  0  0  0  0
    2.0960    2.5087    0.0000 C   0  0  0  0  0  0  0  0  0  0  0  0
    2.7565    1.7647    0.0000 C   0  0  0  0  0  0  0  0  0  0  0  0
    2.4444    0.8151    0.0000 C   0  0  0  0  0  0  0  0  0  0  0  0
    2.9417   -0.0635    0.0000 C   0  0  0  0  0  0  0  0  0  0  0  0
    0.5259    2.1838    0.0000 H   0  0  0  0  0  0  0  0  0  0  0  0
  1  2  1  0  0  0  0
  2  3  1  0  0  0  0
  3  4  2  0  0  0  0
  4  5  1  0  0  0  0
  5  6  2  0  0  0  0
  6  7  1  0  0  0  0
  7  3  1  0  0  0  0
  7  8  1  0  0  0  0
  8  9  2  0  0  0  0
  9 10  1  0  0  0  0
 10 11  1  0  0  0  0
 11 12  1  0  0  0  0
 12 13  1  0  0  0  0
 13 14  1  0  0  0  0
 14 20  1  6  0  0  0
 14 15  1  1  0  0  0
 14 16  1  0  0  0  0
 16 17  1  0  0  0  0
 17 18  1  0  0  0  0
 18 12  2  0  0  0  0
 18 19  1  0  0  0  0
 19  6  1  0  0  0  0
 19 10  2  0  0  0  0
M  END
>  <EXTREG>  (ZINC00087244)
ZINC00087244

>  <LOGBIO>
2.5000

$$$$
ZINC00087462
  -MTS-   02131516542D 0   0.00000     0.00000     0

 21 24  0  0  0  0  0  0  0  0999 V2000
    5.6960   -2.5689    0.0000 C   0  0  0  0  0  0  0  0  0  0  0  0
    6.1005   -1.6506    0.0000 C   0  0  0  0  0  0  0  0  0  0  0  0
    7.0895   -1.5438    0.0000 C   0  0  0  0  0  0  0  0  0  0  0  0
    5.5100   -0.8436    0.0000 C   0  0  0  0  0  0  0  0  0  0  0  0
    5.9141    0.0749    0.0000 C   0  0  0  0  0  0  0  0  0  0  0  0
    5.3250    0.8765    0.0000 C   0  0  0  0  0  0  0  0  0  0  0  0
    4.3307    0.7695    0.0000 C   0  0  0  0  0  0  0  0  0  0  0  0
    3.9255   -0.1390    0.0000 C   0  0  0  0  0  0  0  0  0  0  0  0
    4.5157   -0.9506    0.0000 C   0  0  0  0  0  0  0  0  0  0  0  0
    3.7422    1.5780    0.0000 C   0  0  0  0  0  0  0  0  0  0  0  0
    4.0522    2.5380    0.0000 C   0  0  0  0  0  0  0  0  0  0  0  0
    3.2422    3.1180    0.0000 S   0  0  0  0  0  0  0  0  0  0  0  0
    2.4322    2.5380    0.0000 C   0  0  0  0  0  0  0  0  0  0  0  0
    1.4530    2.7407    0.0000 N   0  0  0  0  0  0  0  0  0  0  0  0
    0.7848    1.9968    0.0000 C   0  0  0  0  0  0  0  0  0  0  0  0
    1.0979    1.0434    0.0000 N   0  0  0  0  0  0  0  0  0  0  0  0
    0.5962    0.1673    0.0000 C   0  0  0  0  0  0  0  0  0  0  0  0
    1.2711   -0.5656    0.0000 N   0  0  0  0  0  0  0  0  0  0  0  0
    2.1822   -0.1628    0.0000 N   0  0  0  0  0  0  0  0  0  0  0  0
    2.0718    0.8407    0.0000 C   0  0  0  0  0  0  0  0  0  0  0  0
    2.7422    1.5780    0.0000 C   0  0  0  0  0  0  0  0  0  0  0  0
  1  2  1  0  0  0  0
  2  3  1  0  0  0  0
  2  4  1  0  0  0  0
  4  5  2  0  0  0  0
  5  6  1  0  0  0  0
  6  7  2  0  0  0  0
  7  8  1  0  0  0  0
  8  9  2  0  0  0  0
  9  4  1  0  0  0  0
  7 10  1  0  0  0  0
 10 11  2  0  0  0  0
 11 12  1  0  0  0  0
 12 13  1  0  0  0  0
 13 14  1  0  0  0  0
 14 15  2  0  0  0  0
 15 16  1  0  0  0  0
 16 17  1  0  0  0  0
 17 18  2  0  0  0  0
 18 19  1  0  0  0  0
 19 20  2  0  0  0  0
 20 16  1  0  0  0  0
 20 21  1  0  0  0  0
 21 10  1  0  0  0  0
 21 13  2  0  0  0  0
M  END
>  <EXTREG>  (ZINC00087462)
ZINC00087462

>  <LOGBIO>
2.5000

$$$$
ZINC00088635
  -MTS-   02131516542D 0   0.00000     0.00000     0

 21 23  0  0  1  0  0  0  0  0999 V2000
    4.5246    0.4998    0.0000 C   0  0  0  0  0  0  0  0  0  0  0  0
    3.9360    1.3082    0.0000 C   0  0  0  0  0  0  0  0  0  0  0  0
    4.2460    2.2682    0.0000 N   0  0  0  0  0  0  0  0  0  0  0  0
    3.4360    2.8482    0.0000 N   0  0  0  0  0  0  0  0  0  0  0  0
    2.6260    2.2682    0.0000 C   0  0  0  0  0  0  0  0  0  0  0  0
    1.6468    2.4709    0.0000 N   0  0  0  0  0  0  0  0  0  0  0  0
    0.9786    1.7270    0.0000 C   0  0  0  0  0  0  0  0  0  0  0  0
    0.0000    1.9327    0.0000 O   0  0  0  0  0  0  0  0  0  0  0  0
    1.2917    0.7737    0.0000 C   0  0  0  0  0  0  0  0  0  0  0  0
    2.2657    0.5710    0.0000 C   0  0  1  0  0  0  0  0  0  0  0  0
    2.6361   -0.5704    0.0000 C   0  0  0  0  0  0  0  0  0  0  0  0
    3.6174   -0.7803    0.0000 C   0  0  0  0  0  0  0  0  0  0  0  0
    3.9225   -1.7271    0.0000 C   0  0  0  0  0  0  0  0  0  0  0  0
    3.2539   -2.4707    0.0000 C   0  0  0  0  0  0  0  0  0  0  0  0
    2.2801   -2.2675    0.0000 C   0  0  0  0  0  0  0  0  0  0  0  0
    1.9675   -1.3140    0.0000 C   0  0  0  0  0  0  0  0  0  0  0  0
    0.7933   -1.0665    0.0000 N   0  3  0  0  0  0  0  0  0  0  0  0
    0.6066   -0.4963    0.0000 O   0  5  0  0  0  0  0  0  0  0  0  0
    0.1285   -1.8065    0.0000 O   0  0  0  0  0  0  0  0  0  0  0  0
    2.9360    1.3082    0.0000 C   0  0  0  0  0  0  0  0  0  0  0  0
    1.8650    0.1243    0.0000 H   0  0  0  0  0  0  0  0  0  0  0  0
  1  2  1  0  0  0  0
  2  3  1  0  0  0  0
  3  4  1  0  0  0  0
  4  5  2  0  0  0  0
  5  6  1  0  0  0  0
  6  7  1  0  0  0  0
  7  8  2  0  0  0  0
  7  9  1  0  0  0  0
  9 10  1  0  0  0  0
 10 21  1  1  0  0  0
 10 11  1  6  0  0  0
 11 12  2  0  0  0  0
 12 13  1  0  0  0  0
 13 14  2  0  0  0  0
 14 15  1  0  0  0  0
 15 16  2  0  0  0  0
 16 11  1  0  0  0  0
 16 17  1  0  0  0  0
 17 18  1  0  0  0  0
 17 19  2  0  0  0  0
 10 20  1  0  0  0  0
 20  2  2  0  0  0  0
 20  5  1  0  0  0  0
M  CHG  2  17   1  18  -1
M  END
>  <EXTREG>  (ZINC00088635)
ZINC00088635

>  <LOGBIO>
2.5000

$$$$
ZINC00089341
  -MTS-   02131516542D 0   0.00000     0.00000     0

 18 19  0  0  1  0  0  0  0  0999 V2000
    4.8472    0.8909    0.0000 F   0  0  0  0  0  0  0  0  0  0  0  0
    5.4328    0.0804    0.0000 C   0  0  0  0  0  0  0  0  0  0  0  0
    6.4311    0.1816    0.0000 C   0  0  0  0  0  0  0  0  0  0  0  0
    7.0121   -0.6259    0.0000 C   0  0  0  0  0  0  0  0  0  0  0  0
    6.6038   -1.5388    0.0000 C   0  0  0  0  0  0  0  0  0  0  0  0
    5.6146   -1.6441    0.0000 C   0  0  0  0  0  0  0  0  0  0  0  0
    5.2087   -2.5580    0.0000 Cl  0  0  0  0  0  0  0  0  0  0  0  0
    5.0245   -0.8325    0.0000 C   0  0  0  0  0  0  0  0  0  0  0  0
    4.0300   -0.9364    0.0000 C   0  0  0  0  0  0  0  0  0  0  0  0
    3.6207   -1.8526    0.0000 O   0  0  0  0  0  0  0  0  0  0  0  0
    3.4454   -0.1315    0.0000 O   0  0  0  0  0  0  0  0  0  0  0  0
    2.4475   -0.2373    0.0000 C   0  0  0  0  0  0  0  0  0  0  0  0
    1.8590    0.5712    0.0000 C   0  0  2  0  0  0  0  0  0  0  0  0
    2.1690    1.5312    0.0000 C   0  0  0  0  0  0  0  0  0  0  0  0
    1.3590    2.1112    0.0000 C   0  0  0  0  0  0  0  0  0  0  0  0
    0.5490    1.5312    0.0000 C   0  0  0  0  0  0  0  0  0  0  0  0
    0.8590    0.5712    0.0000 O   0  0  0  0  0  0  0  0  0  0  0  0
    2.4515    0.6659    0.0000 H   0  0  0  0  0  0  0  0  0  0  0  0
  1  2  1  0  0  0  0
  2  3  2  0  0  0  0
  3  4  1  0  0  0  0
  4  5  2  0  0  0  0
  5  6  1  0  0  0  0
  6  7  1  0  0  0  0
  6  8  2  0  0  0  0
  8  2  1  0  0  0  0
  8  9  1  0  0  0  0
  9 10  2  0  0  0  0
  9 11  1  0  0  0  0
 11 12  1  0  0  0  0
 13 12  1  1  0  0  0
 13 18  1  6  0  0  0
 13 14  1  0  0  0  0
 14 15  1  0  0  0  0
 15 16  1  0  0  0  0
 16 17  1  0  0  0  0
 17 13  1  0  0  0  0
M  END
>  <EXTREG>  (ZINC00089341)
ZINC00089341

>  <LOGBIO>
2.5000

$$$$
ZINC00090094
  -MTS-   02131516542D 0   0.00000     0.00000     0

 27 30  0  0  1  0  0  0  0  0999 V2000
    7.1754   -1.4327    0.0000 C   0  0  0  0  0  0  0  0  0  0  0  0
    6.7686   -2.3500    0.0000 O   0  0  0  0  0  0  0  0  0  0  0  0
    5.7793   -2.4544    0.0000 C   0  0  0  0  0  0  0  0  0  0  0  0
    5.3724   -3.3716    0.0000 O   0  0  0  0  0  0  0  0  0  0  0  0
    5.1907   -1.6459    0.0000 C   0  0  0  0  0  0  0  0  0  0  0  0
    5.5007   -0.6859    0.0000 C   0  0  0  0  0  0  0  0  0  0  0  0
    6.4504   -0.3727    0.0000 N   0  0  0  0  0  0  0  0  0  0  0  0
    4.6907   -0.1059    0.0000 N   0  0  0  0  0  0  0  0  0  0  0  0
    4.6907    0.8941    0.0000 C   0  0  1  0  0  0  0  0  0  0  0  0
    5.5568    1.3941    0.0000 C   0  0  0  0  0  0  0  0  0  0  0  0
    3.8247    1.3941    0.0000 C   0  0  0  0  0  0  0  0  0  0  0  0
    3.8237    2.3976    0.0000 C   0  0  0  0  0  0  0  0  0  0  0  0
    2.9612    2.8932    0.0000 C   0  0  0  0  0  0  0  0  0  0  0  0
    2.0947    2.3941    0.0000 C   0  0  0  0  0  0  0  0  0  0  0  0
    2.0907    1.3993    0.0000 C   0  0  0  0  0  0  0  0  0  0  0  0
    2.9582    0.8950    0.0000 C   0  0  0  0  0  0  0  0  0  0  0  0
    3.8807   -0.6859    0.0000 C   0  0  0  0  0  0  0  0  0  0  0  0
    2.9015   -0.4832    0.0000 N   0  0  0  0  0  0  0  0  0  0  0  0
    2.2333   -1.2271    0.0000 C   0  0  0  0  0  0  0  0  0  0  0  0
    1.2523   -1.0268    0.0000 C   0  0  0  0  0  0  0  0  0  0  0  0
    0.5878   -1.7741    0.0000 C   0  0  0  0  0  0  0  0  0  0  0  0
    0.9057   -2.7258    0.0000 C   0  0  0  0  0  0  0  0  0  0  0  0
    1.8806   -2.9237    0.0000 C   0  0  0  0  0  0  0  0  0  0  0  0
    2.5464   -2.1805    0.0000 C   0  0  0  0  0  0  0  0  0  0  0  0
    3.5204   -2.3832    0.0000 N   0  0  0  0  0  0  0  0  0  0  0  0
    4.1907   -1.6459    0.0000 C   0  0  0  0  0  0  0  0  0  0  0  0
    5.2104    0.5941    0.0000 H   0  0  0  0  0  0  0  0  0  0  0  0
  1  2  1  0  0  0  0
  2  3  1  0  0  0  0
  3  4  2  0  0  0  0
  3  5  1  0  0  0  0
  5  6  2  0  0  0  0
  6  7  1  0  0  0  0
  6  8  1  0  0  0  0
  8  9  1  0  0  0  0
  9 27  1  1  0  0  0
  9 10  1  6  0  0  0
  9 11  1  0  0  0  0
 11 12  2  0  0  0  0
 12 13  1  0  0  0  0
 13 14  2  0  0  0  0
 14 15  1  0  0  0  0
 15 16  2  0  0  0  0
 16 11  1  0  0  0  0
  8 17  1  0  0  0  0
 17 18  1  0  0  0  0
 18 19  2  0  0  0  0
 19 20  1  0  0  0  0
 20 21  2  0  0  0  0
 21 22  1  0  0  0  0
 22 23  2  0  0  0  0
 23 24  1  0  0  0  0
 24 19  1  0  0  0  0
 24 25  2  0  0  0  0
 25 26  1  0  0  0  0
 26  5  1  0  0  0  0
 26 17  2  0  0  0  0
M  END
>  <EXTREG>  (ZINC00090094)
ZINC00090094

>  <LOGBIO>
2.5000

$$$$
ZINC00090954
  -MTS-   02131516542D 0   0.00000     0.00000     0

 16 16  0  0  0  0  0  0  0  0999 V2000
    5.7074    1.7519    0.0000 C   0  0  0  0  0  0  0  0  0  0  0  0
    5.7089    0.7485    0.0000 C   0  0  0  0  0  0  0  0  0  0  0  0
    6.0517   -0.1910    0.0000 C   0  0  0  0  0  0  0  0  0  0  0  0
    6.6935    0.9233    0.0000 C   0  0  0  0  0  0  0  0  0  0  0  0
    4.8476    0.2507    0.0000 C   0  0  0  0  0  0  0  0  0  0  0  0
    4.8492   -0.7528    0.0000 O   0  0  0  0  0  0  0  0  0  0  0  0
    3.9811    0.7498    0.0000 N   0  0  0  0  0  0  0  0  0  0  0  0
    3.1156    0.2490    0.0000 S   0  0  0  0  0  0  0  0  0  0  0  0
    3.6165   -0.6166    0.0000 O   0  0  0  0  0  0  0  0  0  0  0  0
    2.6147    1.1145    0.0000 O   0  0  0  0  0  0  0  0  0  0  0  0
    2.2501   -0.2519    0.0000 C   0  0  0  0  0  0  0  0  0  0  0  0
    1.3801    0.2481    0.0000 C   0  0  0  0  0  0  0  0  0  0  0  0
    0.5201   -0.2519    0.0000 C   0  0  0  0  0  0  0  0  0  0  0  0
    0.5201   -1.2519    0.0000 C   0  0  0  0  0  0  0  0  0  0  0  0
    1.3801   -1.7519    0.0000 C   0  0  0  0  0  0  0  0  0  0  0  0
    2.2501   -1.2519    0.0000 C   0  0  0  0  0  0  0  0  0  0  0  0
  1  2  1  0  0  0  0
  2  3  1  0  0  0  0
  2  4  1  0  0  0  0
  2  5  1  0  0  0  0
  5  6  2  0  0  0  0
  5  7  1  0  0  0  0
  7  8  1  0  0  0  0
  8  9  2  0  0  0  0
  8 10  2  0  0  0  0
  8 11  1  0  0  0  0
 11 12  2  0  0  0  0
 12 13  1  0  0  0  0
 13 14  2  0  0  0  0
 14 15  1  0  0  0  0
 15 16  2  0  0  0  0
 16 11  1  0  0  0  0
M  END
>  <EXTREG>  (ZINC00090954)
ZINC00090954

>  <LOGBIO>
2.5000

$$$$
ZINC00091020
  -MTS-   02131516542D 0   0.00000     0.00000     0

 15 16  0  0  0  0  0  0  0  0999 V2000
    0.3715   -3.0050    0.0000 F   0  0  0  0  0  0  0  0  0  0  0  0
    0.8680   -2.1370    0.0000 C   0  0  0  0  0  0  0  0  0  0  0  0
    0.0000   -1.6405    0.0000 F   0  0  0  0  0  0  0  0  0  0  0  0
    1.7361   -2.6335    0.0000 F   0  0  0  0  0  0  0  0  0  0  0  0
    1.3645   -1.2690    0.0000 C   0  0  0  0  0  0  0  0  0  0  0  0
    2.3680   -1.2640    0.0000 C   0  0  0  0  0  0  0  0  0  0  0  0
    2.8601   -0.3995    0.0000 C   0  0  0  0  0  0  0  0  0  0  0  0
    3.8601   -0.3960    0.0000 Cl  0  0  0  0  0  0  0  0  0  0  0  0
    2.3601    0.4650    0.0000 C   0  0  0  0  0  0  0  0  0  0  0  0
    2.6701    1.4250    0.0000 N   0  0  0  0  0  0  0  0  0  0  0  0
    1.8601    2.0050    0.0000 C   0  0  0  0  0  0  0  0  0  0  0  0
    1.8601    3.0050    0.0000 S   0  0  0  0  0  0  0  0  0  0  0  0
    1.0501    1.4250    0.0000 N   0  0  0  0  0  0  0  0  0  0  0  0
    1.3601    0.4650    0.0000 C   0  0  0  0  0  0  0  0  0  0  0  0
    0.8619   -0.4045    0.0000 C   0  0  0  0  0  0  0  0  0  0  0  0
  1  2  1  0  0  0  0
  2  3  1  0  0  0  0
  2  4  1  0  0  0  0
  2  5  1  0  0  0  0
  5  6  2  0  0  0  0
  6  7  1  0  0  0  0
  7  8  1  0  0  0  0
  7  9  2  0  0  0  0
  9 10  1  0  0  0  0
 10 11  1  0  0  0  0
 11 12  2  0  0  0  0
 11 13  1  0  0  0  0
 13 14  1  0  0  0  0
 14  9  1  0  0  0  0
 14 15  2  0  0  0  0
 15  5  1  0  0  0  0
M  END
>  <EXTREG>  (ZINC00091020)
ZINC00091020

>  <LOGBIO>
2.5000

$$$$
ZINC00092006
  -MTS-   02131516542D 0   0.00000     0.00000     0

 24 26  0  0  0  0  0  0  0  0999 V2000
    4.7049   -3.1821    0.0000 C   0  0  0  0  0  0  0  0  0  0  0  0
    5.1117   -2.2648    0.0000 C   0  0  0  0  0  0  0  0  0  0  0  0
    6.1010   -2.1604    0.0000 C   0  0  0  0  0  0  0  0  0  0  0  0
    4.5232   -1.4563    0.0000 N   0  0  0  0  0  0  0  0  0  0  0  0
    4.8332   -0.4963    0.0000 C   0  0  0  0  0  0  0  0  0  0  0  0
    5.7829   -0.1832    0.0000 O   0  0  0  0  0  0  0  0  0  0  0  0
    5.9865    0.7959    0.0000 C   0  0  0  0  0  0  0  0  0  0  0  0
    6.9392    1.1111    0.0000 C   0  0  0  0  0  0  0  0  0  0  0  0
    7.1398    2.0854    0.0000 C   0  0  0  0  0  0  0  0  0  0  0  0
    6.3944    2.7520    0.0000 C   0  0  0  0  0  0  0  0  0  0  0  0
    6.6005    3.7306    0.0000 F   0  0  0  0  0  0  0  0  0  0  0  0
    5.4484    2.4443    0.0000 C   0  0  0  0  0  0  0  0  0  0  0  0
    5.2411    1.4625    0.0000 C   0  0  0  0  0  0  0  0  0  0  0  0
    4.0232    0.0837    0.0000 N   0  0  0  0  0  0  0  0  0  0  0  0
    3.2132   -0.4963    0.0000 C   0  0  0  0  0  0  0  0  0  0  0  0
    2.2340   -0.2936    0.0000 C   0  0  0  0  0  0  0  0  0  0  0  0
    1.9219    0.6564    0.0000 O   0  0  0  0  0  0  0  0  0  0  0  0
    1.5658   -1.0376    0.0000 N   0  0  0  0  0  0  0  0  0  0  0  0
    0.5872   -0.8318    0.0000 C   0  0  0  0  0  0  0  0  0  0  0  0
    1.8789   -1.9909    0.0000 C   0  0  0  0  0  0  0  0  0  0  0  0
    1.2125   -2.7365    0.0000 O   0  0  0  0  0  0  0  0  0  0  0  0
    2.8528   -2.1936    0.0000 N   0  0  0  0  0  0  0  0  0  0  0  0
    3.1615   -3.1448    0.0000 C   0  0  0  0  0  0  0  0  0  0  0  0
    3.5232   -1.4563    0.0000 C   0  0  0  0  0  0  0  0  0  0  0  0
  1  2  1  0  0  0  0
  2  3  1  0  0  0  0
  2  4  1  0  0  0  0
  4  5  1  0  0  0  0
  5  6  1  0  0  0  0
  6  7  1  0  0  0  0
  7  8  2  0  0  0  0
  8  9  1  0  0  0  0
  9 10  2  0  0  0  0
 10 11  1  0  0  0  0
 10 12  1  0  0  0  0
 12 13  2  0  0  0  0
 13  7  1  0  0  0  0
  5 14  2  0  0  0  0
 14 15  1  0  0  0  0
 15 16  1  0  0  0  0
 16 17  2  0  0  0  0
 16 18  1  0  0  0  0
 18 19  1  0  0  0  0
 18 20  1  0  0  0  0
 20 21  2  0  0  0  0
 20 22  1  0  0  0  0
 22 23  1  0  0  0  0
 22 24  1  0  0  0  0
 24  4  1  0  0  0  0
 24 15  2  0  0  0  0
M  END
>  <EXTREG>  (ZINC00092006)
ZINC00092006

>  <LOGBIO>
2.5000

$$$$
ZINC00092395
  -MTS-   02131516542D 0   0.00000     0.00000     0

 17 19  0  0  0  0  0  0  0  0999 V2000
    3.8880   -3.6611    0.0000 F   0  0  0  0  0  0  0  0  0  0  0  0
    3.3850   -2.7969    0.0000 C   0  0  0  0  0  0  0  0  0  0  0  0
    3.8828   -1.9256    0.0000 C   0  0  0  0  0  0  0  0  0  0  0  0
    3.3807   -1.0669    0.0000 C   0  0  0  0  0  0  0  0  0  0  0  0
    2.3807   -1.0694    0.0000 C   0  0  0  0  0  0  0  0  0  0  0  0
    1.8828   -1.9306    0.0000 C   0  0  0  0  0  0  0  0  0  0  0  0
    2.3850   -2.7994    0.0000 C   0  0  0  0  0  0  0  0  0  0  0  0
    1.8863   -3.6662    0.0000 F   0  0  0  0  0  0  0  0  0  0  0  0
    1.8798   -0.2038    0.0000 C   0  0  0  0  0  0  0  0  0  0  0  0
    2.3798    0.6662    0.0000 C   0  0  0  0  0  0  0  0  0  0  0  0
    1.8798    1.5262    0.0000 N   0  0  0  0  0  0  0  0  0  0  0  0
    2.1898    2.4862    0.0000 C   0  0  0  0  0  0  0  0  0  0  0  0
    1.3798    3.0662    0.0000 C   0  0  0  0  0  0  0  0  0  0  0  0
    0.5698    2.4862    0.0000 N   0  0  0  0  0  0  0  0  0  0  0  0
    0.8798    1.5262    0.0000 C   0  0  0  0  0  0  0  0  0  0  0  0
    0.3798    0.6662    0.0000 N   0  0  0  0  0  0  0  0  0  0  0  0
    0.8798   -0.2038    0.0000 N   0  0  0  0  0  0  0  0  0  0  0  0
  1  2  1  0  0  0  0
  2  3  2  0  0  0  0
  3  4  1  0  0  0  0
  4  5  2  0  0  0  0
  5  6  1  0  0  0  0
  6  7  2  0  0  0  0
  7  2  1  0  0  0  0
  7  8  1  0  0  0  0
  5  9  1  0  0  0  0
  9 10  1  0  0  0  0
 10 11  1  0  0  0  0
 11 12  1  0  0  0  0
 12 13  2  0  0  0  0
 13 14  1  0  0  0  0
 14 15  1  0  0  0  0
 15 11  1  0  0  0  0
 15 16  2  0  0  0  0
 16 17  1  0  0  0  0
 17  9  1  0  0  0  0
M  END
>  <EXTREG>  (ZINC00092395)
ZINC00092395

>  <LOGBIO>
2.5000

$$$$
ZINC00093007
  -MTS-   02131516542D 0   0.00000     0.00000     0

 20 22  0  0  1  0  0  0  0  0999 V2000
    5.8879   -2.1670    0.0000 C   0  0  0  0  0  0  0  0  0  0  0  0
    5.2994   -1.3586    0.0000 C   0  0  2  0  0  0  0  0  0  0  0  0
    5.6094   -0.3986    0.0000 S   0  0  0  0  0  0  0  0  0  0  0  0
    4.7994    0.1879    0.0000 C   0  0  0  0  0  0  0  0  0  0  0  0
    3.9344    0.6966    0.0000 C   0  0  0  0  0  0  0  0  0  0  0  0
    3.9444    1.6965    0.0000 C   0  0  0  0  0  0  0  0  0  0  0  0
    4.8194    2.1878    0.0000 C   0  0  0  0  0  0  0  0  0  0  0  0
    5.6744    1.6792    0.0000 C   0  0  0  0  0  0  0  0  0  0  0  0
    5.6644    0.6793    0.0000 C   0  0  0  0  0  0  0  0  0  0  0  0
    3.9894   -0.3986    0.0000 N   0  0  0  0  0  0  0  0  0  0  0  0
    4.2994   -1.3586    0.0000 C   0  0  0  0  0  0  0  0  0  0  0  0
    3.7109   -2.1670    0.0000 O   0  0  0  0  0  0  0  0  0  0  0  0
    2.8488   -0.0257    0.0000 C   0  0  0  0  0  0  0  0  0  0  0  0
    2.6409    0.9559    0.0000 C   0  0  0  0  0  0  0  0  0  0  0  0
    1.6947    1.2631    0.0000 C   0  0  0  0  0  0  0  0  0  0  0  0
    0.9497    0.5960    0.0000 C   0  0  0  0  0  0  0  0  0  0  0  0
    0.0000    0.9090    0.0000 F   0  0  0  0  0  0  0  0  0  0  0  0
    1.1510   -0.3783    0.0000 C   0  0  0  0  0  0  0  0  0  0  0  0
    2.1038   -0.6928    0.0000 C   0  0  0  0  0  0  0  0  0  0  0  0
    5.8919   -1.2639    0.0000 H   0  0  0  0  0  0  0  0  0  0  0  0
  2  1  1  1  0  0  0
  2 20  1  6  0  0  0
  2  3  1  0  0  0  0
  3  4  1  0  0  0  0
  4  5  1  0  0  0  0
  5  6  1  0  0  0  0
  6  7  1  0  0  0  0
  7  8  1  0  0  0  0
  8  9  1  0  0  0  0
  9  4  1  0  0  0  0
  4 10  1  0  0  0  0
 10 11  1  0  0  0  0
 11  2  1  0  0  0  0
 11 12  2  0  0  0  0
 10 13  1  0  0  0  0
 13 14  2  0  0  0  0
 14 15  1  0  0  0  0
 15 16  2  0  0  0  0
 16 17  1  0  0  0  0
 16 18  1  0  0  0  0
 18 19  2  0  0  0  0
 19 13  1  0  0  0  0
M  END
>  <EXTREG>  (ZINC00093007)
ZINC00093007

>  <LOGBIO>
2.5000

$$$$
ZINC00093430
  -MTS-   02131516542D 0   0.00000     0.00000     0

 21 23  0  0  0  0  0  0  0  0999 V2000
    5.8766   -3.0695    0.0000 C   0  0  0  0  0  0  0  0  0  0  0  0
    5.2861   -2.2624    0.0000 C   0  0  0  0  0  0  0  0  0  0  0  0
    5.6902   -1.3440    0.0000 C   0  0  0  0  0  0  0  0  0  0  0  0
    5.1011   -0.5424    0.0000 C   0  0  0  0  0  0  0  0  0  0  0  0
    4.1068   -0.6493    0.0000 C   0  0  0  0  0  0  0  0  0  0  0  0
    3.7017   -1.5578    0.0000 C   0  0  0  0  0  0  0  0  0  0  0  0
    4.2918   -2.3694    0.0000 C   0  0  0  0  0  0  0  0  0  0  0  0
    3.8864   -3.2835    0.0000 N   0  0  0  0  0  0  0  0  0  0  0  0
    3.5183    0.1592    0.0000 N   0  0  0  0  0  0  0  0  0  0  0  0
    3.8283    1.1192    0.0000 C   0  0  0  0  0  0  0  0  0  0  0  0
    4.7780    1.4323    0.0000 C   0  0  0  0  0  0  0  0  0  0  0  0
    3.0183    1.6992    0.0000 C   0  0  0  0  0  0  0  0  0  0  0  0
    2.9187    2.6973    0.0000 C   0  0  0  0  0  0  0  0  0  0  0  0
    3.7304    3.2814    0.0000 C   0  0  0  0  0  0  0  0  0  0  0  0
    2.0067    3.1076    0.0000 N   0  0  0  0  0  0  0  0  0  0  0  0
    1.1938    2.5193    0.0000 N   0  0  0  0  0  0  0  0  0  0  0  0
    1.2969    1.5299    0.0000 C   0  0  0  0  0  0  0  0  0  0  0  0
    0.4864    0.9443    0.0000 C   0  0  0  0  0  0  0  0  0  0  0  0
    2.2083    1.1192    0.0000 C   0  0  0  0  0  0  0  0  0  0  0  0
    2.5183    0.1592    0.0000 C   0  0  0  0  0  0  0  0  0  0  0  0
    1.9298   -0.6493    0.0000 C   0  0  0  0  0  0  0  0  0  0  0  0
  1  2  1  0  0  0  0
  2  3  2  0  0  0  0
  3  4  1  0  0  0  0
  4  5  2  0  0  0  0
  5  6  1  0  0  0  0
  6  7  2  0  0  0  0
  7  2  1  0  0  0  0
  7  8  1  0  0  0  0
  5  9  1  0  0  0  0
  9 10  1  0  0  0  0
 10 11  1  0  0  0  0
 10 12  2  0  0  0  0
 12 13  1  0  0  0  0
 13 14  1  0  0  0  0
 13 15  2  0  0  0  0
 15 16  1  0  0  0  0
 16 17  2  0  0  0  0
 17 18  1  0  0  0  0
 17 19  1  0  0  0  0
 19 12  1  0  0  0  0
 19 20  2  0  0  0  0
 20  9  1  0  0  0  0
 20 21  1  0  0  0  0
M  END
>  <EXTREG>  (ZINC00093430)
ZINC00093430

>  <LOGBIO>
2.5000

$$$$
ZINC00094259
  -MTS-   02131516542D 0   0.00000     0.00000     0

 19 20  0  0  0  0  0  0  0  0999 V2000
    6.7019   -1.3096    0.0000 C   0  0  0  0  0  0  0  0  0  0  0  0
    5.7019   -1.3105    0.0000 C   0  0  0  0  0  0  0  0  0  0  0  0
    5.7029   -2.3105    0.0000 C   0  0  0  0  0  0  0  0  0  0  0  0
    5.7009   -0.3105    0.0000 C   0  0  0  0  0  0  0  0  0  0  0  0
    4.7019   -1.3115    0.0000 N   0  0  0  0  0  0  0  0  0  0  0  0
    4.1509   -0.3595    0.0000 C   0  0  0  0  0  0  0  0  0  0  0  0
    4.6509    0.5105    0.0000 N   0  0  0  0  0  0  0  0  0  0  0  0
    4.1509    1.3705    0.0000 C   0  0  0  0  0  0  0  0  0  0  0  0
    4.4609    2.3305    0.0000 N   0  0  0  0  0  0  0  0  0  0  0  0
    3.6509    2.9105    0.0000 O   0  0  0  0  0  0  0  0  0  0  0  0
    2.8409    2.3305    0.0000 N   0  0  0  0  0  0  0  0  0  0  0  0
    3.1509    1.3705    0.0000 C   0  0  0  0  0  0  0  0  0  0  0  0
    2.6509    0.5105    0.0000 N   0  0  0  0  0  0  0  0  0  0  0  0
    3.1509   -0.3595    0.0000 C   0  0  0  0  0  0  0  0  0  0  0  0
    2.6000   -1.3115    0.0000 N   0  0  0  0  0  0  0  0  0  0  0  0
    1.6000   -1.3105    0.0000 C   0  0  0  0  0  0  0  0  0  0  0  0
    1.6010   -0.3105    0.0000 C   0  0  0  0  0  0  0  0  0  0  0  0
    1.5990   -2.3105    0.0000 C   0  0  0  0  0  0  0  0  0  0  0  0
    0.6000   -1.3096    0.0000 C   0  0  0  0  0  0  0  0  0  0  0  0
  1  2  1  0  0  0  0
  2  3  1  0  0  0  0
  2  4  1  0  0  0  0
  2  5  1  0  0  0  0
  5  6  1  0  0  0  0
  6  7  2  0  0  0  0
  7  8  1  0  0  0  0
  8  9  2  0  0  0  0
  9 10  1  0  0  0  0
 10 11  1  0  0  0  0
 11 12  2  0  0  0  0
 12  8  1  0  0  0  0
 12 13  1  0  0  0  0
 13 14  2  0  0  0  0
 14  6  1  0  0  0  0
 14 15  1  0  0  0  0
 15 16  1  0  0  0  0
 16 17  1  0  0  0  0
 16 18  1  0  0  0  0
 16 19  1  0  0  0  0
M  END
>  <EXTREG>  (ZINC00094259)
ZINC00094259

>  <LOGBIO>
2.5000

$$$$
ZINC00094521
  -MTS-   02131516542D 0   0.00000     0.00000     0

 24 27  0  0  1  0  0  0  0  0999 V2000
    4.4741   -2.9897    0.0000 C   0  0  0  0  0  0  0  0  0  0  0  0
    4.5781   -1.9951    0.0000 C   0  0  0  0  0  0  0  0  0  0  0  0
    5.5565   -2.2018    0.0000 C   0  0  0  0  0  0  0  0  0  0  0  0
    4.8881   -1.0351    0.0000 C   0  0  0  0  0  0  0  0  0  0  0  0
    4.0781   -0.4551    0.0000 N   0  0  0  0  0  0  0  0  0  0  0  0
    3.7681    0.5049    0.0000 C   0  0  1  0  0  0  0  0  0  0  0  0
    2.7681    0.5049    0.0000 N   0  0  0  0  0  0  0  0  0  0  0  0
    2.4581   -0.4551    0.0000 C   0  0  0  0  0  0  0  0  0  0  0  0
    1.5084   -0.7682    0.0000 S   0  0  0  0  0  0  0  0  0  0  0  0
    3.2681   -1.0351    0.0000 N   0  0  0  0  0  0  0  0  0  0  0  0
    3.5781   -1.9951    0.0000 C   0  0  0  0  0  0  0  0  0  0  0  0
    2.1795    1.3134    0.0000 C   0  0  0  0  0  0  0  0  0  0  0  0
    2.5859    2.2309    0.0000 C   0  0  0  0  0  0  0  0  0  0  0  0
    1.9988    3.0339    0.0000 C   0  0  0  0  0  0  0  0  0  0  0  0
    1.0043    2.9295    0.0000 C   0  0  0  0  0  0  0  0  0  0  0  0
    0.5969    2.0220    0.0000 C   0  0  0  0  0  0  0  0  0  0  0  0
    1.1850    1.2090    0.0000 C   0  0  0  0  0  0  0  0  0  0  0  0
    4.3566    1.3134    0.0000 C   0  0  0  0  0  0  0  0  0  0  0  0
    5.3545    1.2086    0.0000 C   0  0  0  0  0  0  0  0  0  0  0  0
    5.9383    2.0141    0.0000 C   0  0  0  0  0  0  0  0  0  0  0  0
    5.5333    2.9284    0.0000 C   0  0  0  0  0  0  0  0  0  0  0  0
    4.5445    3.0372    0.0000 C   0  0  0  0  0  0  0  0  0  0  0  0
    3.9516    2.2277    0.0000 C   0  0  0  0  0  0  0  0  0  0  0  0
    4.3605    0.4102    0.0000 H   0  0  0  0  0  0  0  0  0  0  0  0
  1  2  1  0  0  0  0
  2  3  1  0  0  0  0
  2  4  1  0  0  0  0
  4  5  1  0  0  0  0
  5  6  1  0  0  0  0
  6 24  1  6  0  0  0
  6  7  1  0  0  0  0
  7  8  1  0  0  0  0
  8  9  2  0  0  0  0
  8 10  1  0  0  0  0
 10  5  1  0  0  0  0
 10 11  1  0  0  0  0
 11  2  1  0  0  0  0
  7 12  1  0  0  0  0
 12 13  2  0  0  0  0
 13 14  1  0  0  0  0
 14 15  2  0  0  0  0
 15 16  1  0  0  0  0
 16 17  2  0  0  0  0
 17 12  1  0  0  0  0
  6 18  1  1  0  0  0
 18 19  2  0  0  0  0
 19 20  1  0  0  0  0
 20 21  2  0  0  0  0
 21 22  1  0  0  0  0
 22 23  2  0  0  0  0
 23 18  1  0  0  0  0
M  END
>  <EXTREG>  (ZINC00094521)
ZINC00094521

>  <LOGBIO>
2.5000

$$$$
ZINC00094603
  -MTS-   02131516542D 0   0.00000     0.00000     0

 27 30  0  0  1  0  0  0  0  0999 V2000
    3.3100   -2.3780    0.0000 C   0  0  0  0  0  0  0  0  0  0  0  0
    2.8170   -1.5079    0.0000 C   0  0  0  0  0  0  0  0  0  0  0  0
    3.3249   -0.6425    0.0000 C   0  0  0  0  0  0  0  0  0  0  0  0
    4.3283   -0.6475    0.0000 N   0  0  0  0  0  0  0  0  0  0  0  0
    4.8309    0.2170    0.0000 C   0  0  1  0  0  0  0  0  0  0  0  0
    4.3327    1.0865    0.0000 C   0  0  1  0  0  0  0  0  0  0  0  0
    4.6427    2.0465    0.0000 C   0  0  0  0  0  0  0  0  0  0  0  0
    3.8327    2.6265    0.0000 C   0  0  0  0  0  0  0  0  0  0  0  0
    3.0227    2.0465    0.0000 C   0  0  0  0  0  0  0  0  0  0  0  0
    3.3327    1.0865    0.0000 C   0  0  1  0  0  0  0  0  0  0  0  0
    2.8327    0.2220    0.0000 C   0  0  0  0  0  0  0  0  0  0  0  0
    1.8328    0.2311    0.0000 C   0  0  0  0  0  0  0  0  0  0  0  0
    1.3250   -0.6243    0.0000 C   0  0  0  0  0  0  0  0  0  0  0  0
    1.8170   -1.4988    0.0000 C   0  0  0  0  0  0  0  0  0  0  0  0
    1.3083   -2.3598    0.0000 C   0  0  0  0  0  0  0  0  0  0  0  0
    0.3049   -2.3502    0.0000 O   0  0  0  0  0  0  0  0  0  0  0  0
    1.7966   -3.2265    0.0000 O   0  0  0  0  0  0  0  0  0  0  0  0
    5.8309    0.2138    0.0000 C   0  0  0  0  0  0  0  0  0  0  0  0
    6.3308   -0.6563    0.0000 C   0  0  0  0  0  0  0  0  0  0  0  0
    7.3256   -0.6574    0.0000 C   0  0  0  0  0  0  0  0  0  0  0  0
    7.8291    0.2065    0.0000 C   0  0  0  0  0  0  0  0  0  0  0  0
    8.8291    0.2009    0.0000 F   0  0  0  0  0  0  0  0  0  0  0  0
    7.3380    1.0716    0.0000 C   0  0  0  0  0  0  0  0  0  0  0  0
    6.3345    1.0778    0.0000 C   0  0  0  0  0  0  0  0  0  0  0  0
    2.7361    1.1500    0.0000 H   0  0  0  0  0  0  0  0  0  0  0  0
    4.9295    1.1488    0.0000 H   0  0  0  0  0  0  0  0  0  0  0  0
    5.1293   -0.3036    0.0000 H   0  0  0  0  0  0  0  0  0  0  0  0
  1  2  1  0  0  0  0
  2  3  1  0  0  0  0
  3  4  1  0  0  0  0
  4  5  1  0  0  0  0
  5 27  1  6  0  0  0
  5  6  1  0  0  0  0
  6 26  1  1  0  0  0
  6  7  1  6  0  0  0
  7  8  1  0  0  0  0
  8  9  2  0  0  0  0
 10  9  1  6  0  0  0
 10 25  1  1  0  0  0
 10  6  1  0  0  0  0
 10 11  1  0  0  0  0
 11  3  2  0  0  0  0
 11 12  1  0  0  0  0
 12 13  2  0  0  0  0
 13 14  1  0  0  0  0
 14  2  2  0  0  0  0
 14 15  1  0  0  0  0
 15 16  1  0  0  0  0
 15 17  2  0  0  0  0
  5 18  1  1  0  0  0
 18 19  2  0  0  0  0
 19 20  1  0  0  0  0
 20 21  2  0  0  0  0
 21 22  1  0  0  0  0
 21 23  1  0  0  0  0
 23 24  2  0  0  0  0
 24 18  1  0  0  0  0
M  END
>  <EXTREG>  (ZINC00094603)
ZINC00094603

>  <LOGBIO>
2.5000

$$$$
ZINC00095372
  -MTS-   02131516542D 0   0.00000     0.00000     0

 20 21  0  0  0  0  0  0  0  0999 V2000
    5.5581    2.6699    0.0000 C   0  0  0  0  0  0  0  0  0  0  0  0
    4.5803    2.4602    0.0000 S   0  0  0  0  0  0  0  0  0  0  0  0
    4.2730    1.5086    0.0000 C   0  0  0  0  0  0  0  0  0  0  0  0
    3.3144    1.1942    0.0000 N   0  0  0  0  0  0  0  0  0  0  0  0
    3.3222    0.1980    0.0000 N   0  0  0  0  0  0  0  0  0  0  0  0
    4.2678   -0.1155    0.0000 C   0  0  0  0  0  0  0  0  0  0  0  0
    4.5736   -1.0676    0.0000 C   0  0  0  0  0  0  0  0  0  0  0  0
    3.9785   -1.8822    0.0000 S   0  0  0  0  0  0  0  0  0  0  0  0
    4.5661   -2.6867    0.0000 C   0  0  0  0  0  0  0  0  0  0  0  0
    5.5170   -2.3896    0.0000 C   0  0  0  0  0  0  0  0  0  0  0  0
    5.5233   -1.3808    0.0000 C   0  0  0  0  0  0  0  0  0  0  0  0
    4.8615    0.7001    0.0000 C   0  0  0  0  0  0  0  0  0  0  0  0
    5.8615    0.7001    0.0000 C   0  0  0  0  0  0  0  0  0  0  0  0
    6.8615    0.7001    0.0000 N   0  0  0  0  0  0  0  0  0  0  0  0
    2.5023    1.7778    0.0000 C   0  0  0  0  0  0  0  0  0  0  0  0
    2.6014    2.7763    0.0000 O   0  0  0  0  0  0  0  0  0  0  0  0
    1.5955    1.3688    0.0000 C   0  0  0  0  0  0  0  0  0  0  0  0
    1.4964    0.3703    0.0000 C   0  0  0  0  0  0  0  0  0  0  0  0
    1.3486    2.3379    0.0000 C   0  0  0  0  0  0  0  0  0  0  0  0
    0.5983    1.2937    0.0000 C   0  0  0  0  0  0  0  0  0  0  0  0
  1  2  1  0  0  0  0
  2  3  1  0  0  0  0
  3  4  1  0  0  0  0
  4  5  1  0  0  0  0
  5  6  2  0  0  0  0
  6  7  1  0  0  0  0
  7  8  1  0  0  0  0
  8  9  1  0  0  0  0
  9 10  2  0  0  0  0
 10 11  1  0  0  0  0
 11  7  2  0  0  0  0
  6 12  1  0  0  0  0
 12  3  2  0  0  0  0
 12 13  1  0  0  0  0
 13 14  3  0  0  0  0
  4 15  1  0  0  0  0
 15 16  2  0  0  0  0
 15 17  1  0  0  0  0
 17 18  1  0  0  0  0
 17 19  1  0  0  0  0
 17 20  1  0  0  0  0
M  END
>  <EXTREG>  (ZINC00095372)
ZINC00095372

>  <LOGBIO>
2.5000

$$$$
ZINC00097562
  -MTS-   02131516542D 0   0.00000     0.00000     0

 13 13  0  0  0  0  0  0  0  0999 V2000
    5.1886    1.6519    0.0000 O   0  0  0  0  0  0  0  0  0  0  0  0
    5.1901    0.6484    0.0000 C   0  0  0  0  0  0  0  0  0  0  0  0
    6.0566    0.1493    0.0000 O   0  0  0  0  0  0  0  0  0  0  0  0
    4.3288    0.1506    0.0000 C   0  0  0  0  0  0  0  0  0  0  0  0
    4.3304   -0.8528    0.0000 S   0  0  0  0  0  0  0  0  0  0  0  0
    3.4623    0.6498    0.0000 C   0  0  0  0  0  0  0  0  0  0  0  0
    2.5968    0.1489    0.0000 C   0  0  0  0  0  0  0  0  0  0  0  0
    1.7268    0.6489    0.0000 C   0  0  0  0  0  0  0  0  0  0  0  0
    0.8668    0.1489    0.0000 C   0  0  0  0  0  0  0  0  0  0  0  0
    0.8668   -0.8511    0.0000 C   0  0  0  0  0  0  0  0  0  0  0  0
    0.0000   -1.3498    0.0000 Cl  0  0  0  0  0  0  0  0  0  0  0  0
    1.7268   -1.3511    0.0000 C   0  0  0  0  0  0  0  0  0  0  0  0
    2.5968   -0.8511    0.0000 C   0  0  0  0  0  0  0  0  0  0  0  0
  1  2  1  0  0  0  0
  2  3  2  0  0  0  0
  2  4  1  0  0  0  0
  4  5  2  0  0  0  0
  4  6  1  0  0  0  0
  6  7  1  0  0  0  0
  7  8  2  0  0  0  0
  8  9  1  0  0  0  0
  9 10  2  0  0  0  0
 10 11  1  0  0  0  0
 10 12  1  0  0  0  0
 12 13  2  0  0  0  0
 13  7  1  0  0  0  0
M  END
>  <EXTREG>  (ZINC00097562)
ZINC00097562

>  <LOGBIO>
2.5000

$$$$
ZINC00098179
  -MTS-   02131516542D 0   0.00000     0.00000     0

 12 13  0  0  0  0  0  0  0  0999 V2000
    3.4608   -2.1769    0.0000 O   0  0  0  0  0  0  0  0  0  0  0  0
    2.8723   -1.3684    0.0000 N   0  0  0  0  0  0  0  0  0  0  0  0
    3.1823   -0.4084    0.0000 C   0  0  0  0  0  0  0  0  0  0  0  0
    4.1320   -0.0952    0.0000 O   0  0  0  0  0  0  0  0  0  0  0  0
    2.3723    0.1716    0.0000 C   0  0  0  0  0  0  0  0  0  0  0  0
    2.2727    1.1697    0.0000 C   0  0  0  0  0  0  0  0  0  0  0  0
    1.3607    1.5800    0.0000 C   0  0  0  0  0  0  0  0  0  0  0  0
    0.5478    0.9917    0.0000 C   0  0  0  0  0  0  0  0  0  0  0  0
    0.6509    0.0023    0.0000 C   0  0  0  0  0  0  0  0  0  0  0  0
    1.5623   -0.4084    0.0000 C   0  0  0  0  0  0  0  0  0  0  0  0
    1.8723   -1.3684    0.0000 C   0  0  0  0  0  0  0  0  0  0  0  0
    1.2838   -2.1769    0.0000 O   0  0  0  0  0  0  0  0  0  0  0  0
  1  2  1  0  0  0  0
  2  3  1  0  0  0  0
  3  4  2  0  0  0  0
  3  5  1  0  0  0  0
  5  6  2  0  0  0  0
  6  7  1  0  0  0  0
  7  8  2  0  0  0  0
  8  9  1  0  0  0  0
  9 10  2  0  0  0  0
 10  5  1  0  0  0  0
 10 11  1  0  0  0  0
 11  2  1  0  0  0  0
 11 12  2  0  0  0  0
M  END
>  <EXTREG>  (ZINC00098179)
ZINC00098179

>  <LOGBIO>
2.5000

$$$$
ZINC00099909
  -MTS-   02131516542D 0   0.00000     0.00000     0

 23 26  0  0  0  0  0  0  0  0999 V2000
    3.2344   -2.8151    0.0000 C   0  0  0  0  0  0  0  0  0  0  0  0
    3.7309   -1.9470    0.0000 N   0  0  0  0  0  0  0  0  0  0  0  0
    4.7343   -1.9420    0.0000 C   0  0  0  0  0  0  0  0  0  0  0  0
    5.2391   -2.8053    0.0000 O   0  0  0  0  0  0  0  0  0  0  0  0
    5.2265   -1.0775    0.0000 N   0  0  0  0  0  0  0  0  0  0  0  0
    6.2265   -1.0741    0.0000 C   0  0  0  0  0  0  0  0  0  0  0  0
    4.7265   -0.2130    0.0000 C   0  0  0  0  0  0  0  0  0  0  0  0
    5.0365    0.7470    0.0000 C   0  0  0  0  0  0  0  0  0  0  0  0
    5.9493    1.1628    0.0000 C   0  0  0  0  0  0  0  0  0  0  0  0
    6.0439    2.1583    0.0000 C   0  0  0  0  0  0  0  0  0  0  0  0
    5.2252    2.7384    0.0000 C   0  0  0  0  0  0  0  0  0  0  0  0
    4.3217    2.3221    0.0000 N   0  0  0  0  0  0  0  0  0  0  0  0
    4.2265    1.3270    0.0000 N   0  0  0  0  0  0  0  0  0  0  0  0
    3.4165    0.7470    0.0000 C   0  0  0  0  0  0  0  0  0  0  0  0
    2.4668    1.0602    0.0000 C   0  0  0  0  0  0  0  0  0  0  0  0
    2.2614    2.0424    0.0000 C   0  0  0  0  0  0  0  0  0  0  0  0
    1.3161    2.3520    0.0000 C   0  0  0  0  0  0  0  0  0  0  0  0
    0.5693    1.6868    0.0000 C   0  0  0  0  0  0  0  0  0  0  0  0
    0.7680    0.7121    0.0000 C   0  0  0  0  0  0  0  0  0  0  0  0
    1.7201    0.3950    0.0000 C   0  0  0  0  0  0  0  0  0  0  0  0
    3.7265   -0.2130    0.0000 C   0  0  0  0  0  0  0  0  0  0  0  0
    3.2283   -1.0825    0.0000 C   0  0  0  0  0  0  0  0  0  0  0  0
    2.2283   -1.0857    0.0000 O   0  0  0  0  0  0  0  0  0  0  0  0
  1  2  1  0  0  0  0
  2  3  1  0  0  0  0
  3  4  2  0  0  0  0
  3  5  1  0  0  0  0
  5  6  1  0  0  0  0
  5  7  1  0  0  0  0
  7  8  2  0  0  0  0
  8  9  1  0  0  0  0
  9 10  2  0  0  0  0
 10 11  1  0  0  0  0
 11 12  2  0  0  0  0
 12 13  1  0  0  0  0
 13  8  1  0  0  0  0
 13 14  1  0  0  0  0
 14 15  1  0  0  0  0
 15 16  2  0  0  0  0
 16 17  1  0  0  0  0
 17 18  2  0  0  0  0
 18 19  1  0  0  0  0
 19 20  2  0  0  0  0
 20 15  1  0  0  0  0
 14 21  2  0  0  0  0
 21  7  1  0  0  0  0
 21 22  1  0  0  0  0
 22  2  1  0  0  0  0
 22 23  2  0  0  0  0
M  END
>  <EXTREG>  (ZINC00099909)
ZINC00099909

>  <LOGBIO>
2.5000

$$$$
ZINC00100716
  -MTS-   02131516542D 0   0.00000     0.00000     0

 18 20  0  0  0  0  0  0  0  0999 V2000
    2.0616   -2.0621    0.0000 Br  0  0  0  0  0  0  0  0  0  0  0  0
    3.0558   -1.9547    0.0000 C   0  0  0  0  0  0  0  0  0  0  0  0
    3.6488   -2.7642    0.0000 C   0  0  0  0  0  0  0  0  0  0  0  0
    4.6376   -2.6553    0.0000 C   0  0  0  0  0  0  0  0  0  0  0  0
    5.0426   -1.7410    0.0000 C   0  0  0  0  0  0  0  0  0  0  0  0
    4.4588   -0.9356    0.0000 C   0  0  0  0  0  0  0  0  0  0  0  0
    3.4608   -1.0404    0.0000 C   0  0  0  0  0  0  0  0  0  0  0  0
    2.8723   -0.2319    0.0000 C   0  0  0  0  0  0  0  0  0  0  0  0
    3.1823    0.7281    0.0000 C   0  0  0  0  0  0  0  0  0  0  0  0
    4.1320    1.0413    0.0000 O   0  0  0  0  0  0  0  0  0  0  0  0
    2.3723    1.3081    0.0000 C   0  0  0  0  0  0  0  0  0  0  0  0
    2.2727    2.3062    0.0000 C   0  0  0  0  0  0  0  0  0  0  0  0
    1.3607    2.7165    0.0000 C   0  0  0  0  0  0  0  0  0  0  0  0
    0.5478    2.1282    0.0000 C   0  0  0  0  0  0  0  0  0  0  0  0
    0.6509    1.1388    0.0000 C   0  0  0  0  0  0  0  0  0  0  0  0
    1.5623    0.7281    0.0000 C   0  0  0  0  0  0  0  0  0  0  0  0
    1.8723   -0.2319    0.0000 C   0  0  0  0  0  0  0  0  0  0  0  0
    1.2838   -1.0404    0.0000 O   0  0  0  0  0  0  0  0  0  0  0  0
  1  2  1  0  0  0  0
  2  3  2  0  0  0  0
  3  4  1  0  0  0  0
  4  5  2  0  0  0  0
  5  6  1  0  0  0  0
  6  7  2  0  0  0  0
  7  2  1  0  0  0  0
  7  8  1  0  0  0  0
  8  9  1  0  0  0  0
  9 10  2  0  0  0  0
  9 11  1  0  0  0  0
 11 12  2  0  0  0  0
 12 13  1  0  0  0  0
 13 14  2  0  0  0  0
 14 15  1  0  0  0  0
 15 16  2  0  0  0  0
 16 11  1  0  0  0  0
 16 17  1  0  0  0  0
 17  8  1  0  0  0  0
 17 18  2  0  0  0  0
M  END
>  <EXTREG>  (ZINC00100716)
ZINC00100716

>  <LOGBIO>
2.5000

$$$$
ZINC00101690
  -MTS-   02131516542D 0   0.00000     0.00000     0

 22 23  0  0  1  0  0  0  0  0999 V2000
    5.2398   -2.1474    0.0000 C   0  0  0  0  0  0  0  0  0  0  0  0
    6.2376   -2.0410    0.0000 C   0  0  0  0  0  0  0  0  0  0  0  0
    6.8226   -2.8456    0.0000 O   0  0  0  0  0  0  0  0  0  0  0  0
    6.6435   -1.1271    0.0000 S   0  0  0  0  0  0  0  0  0  0  0  0
    6.0549   -0.3187    0.0000 C   0  0  2  0  0  0  0  0  0  0  0  0
    6.3649    0.6413    0.0000 C   0  0  0  0  0  0  0  0  0  0  0  0
    5.5549    1.2213    0.0000 C   0  0  0  0  0  0  0  0  0  0  0  0
    5.5549    2.2213    0.0000 O   0  0  0  0  0  0  0  0  0  0  0  0
    4.7449    0.6413    0.0000 N   0  0  0  0  0  0  0  0  0  0  0  0
    5.0549   -0.3187    0.0000 C   0  0  0  0  0  0  0  0  0  0  0  0
    4.4664   -1.1271    0.0000 O   0  0  0  0  0  0  0  0  0  0  0  0
    3.7952    0.9545    0.0000 C   0  0  0  0  0  0  0  0  0  0  0  0
    3.5899    1.9367    0.0000 C   0  0  0  0  0  0  0  0  0  0  0  0
    2.6445    2.2463    0.0000 C   0  0  0  0  0  0  0  0  0  0  0  0
    1.8978    1.5812    0.0000 C   0  0  0  0  0  0  0  0  0  0  0  0
    2.0965    0.6064    0.0000 C   0  0  0  0  0  0  0  0  0  0  0  0
    3.0485    0.2894    0.0000 C   0  0  0  0  0  0  0  0  0  0  0  0
    0.9489    1.8967    0.0000 C   0  0  0  0  0  0  0  0  0  0  0  0
    0.6334    0.9478    0.0000 F   0  0  0  0  0  0  0  0  0  0  0  0
    1.2644    2.8456    0.0000 F   0  0  0  0  0  0  0  0  0  0  0  0
    0.0000    2.2122    0.0000 F   0  0  0  0  0  0  0  0  0  0  0  0
    6.6474   -0.2240    0.0000 H   0  0  0  0  0  0  0  0  0  0  0  0
  1  2  1  0  0  0  0
  2  3  2  0  0  0  0
  2  4  1  0  0  0  0
  5  4  1  1  0  0  0
  5 22  1  6  0  0  0
  5  6  1  0  0  0  0
  6  7  1  0  0  0  0
  7  8  2  0  0  0  0
  7  9  1  0  0  0  0
  9 10  1  0  0  0  0
 10  5  1  0  0  0  0
 10 11  2  0  0  0  0
  9 12  1  0  0  0  0
 12 13  2  0  0  0  0
 13 14  1  0  0  0  0
 14 15  2  0  0  0  0
 15 16  1  0  0  0  0
 16 17  2  0  0  0  0
 17 12  1  0  0  0  0
 15 18  1  0  0  0  0
 18 19  1  0  0  0  0
 18 20  1  0  0  0  0
 18 21  1  0  0  0  0
M  END
>  <EXTREG>  (ZINC00101690)
ZINC00101690

>  <LOGBIO>
2.5000

$$$$
ZINC00102321
  -MTS-   02131516542D 0   0.00000     0.00000     0

 24 26  0  0  0  0  0  0  0  0999 V2000
    8.1275    2.0744    0.0000 C   0  0  0  0  0  0  0  0  0  0  0  0
    7.1330    1.9695    0.0000 O   0  0  0  0  0  0  0  0  0  0  0  0
    6.7266    1.0558    0.0000 C   0  0  0  0  0  0  0  0  0  0  0  0
    5.7288    0.9496    0.0000 C   0  0  0  0  0  0  0  0  0  0  0  0
    5.3264    0.0398    0.0000 C   0  0  0  0  0  0  0  0  0  0  0  0
    4.1331   -0.0867    0.0000 C   0  0  0  0  0  0  0  0  0  0  0  0
    3.8896   -0.6351    0.0000 O   0  0  0  0  0  0  0  0  0  0  0  0
    3.5446    0.7218    0.0000 N   0  0  0  0  0  0  0  0  0  0  0  0
    3.8546    1.6818    0.0000 C   0  0  0  0  0  0  0  0  0  0  0  0
    3.0446    2.2618    0.0000 N   0  0  0  0  0  0  0  0  0  0  0  0
    2.2346    1.6818    0.0000 C   0  0  0  0  0  0  0  0  0  0  0  0
    1.2554    1.8845    0.0000 C   0  0  0  0  0  0  0  0  0  0  0  0
    0.5872    1.1405    0.0000 C   0  0  0  0  0  0  0  0  0  0  0  0
    0.9003    0.1872    0.0000 C   0  0  0  0  0  0  0  0  0  0  0  0
    1.8742   -0.0155    0.0000 C   0  0  0  0  0  0  0  0  0  0  0  0
    2.5446    0.7218    0.0000 C   0  0  0  0  0  0  0  0  0  0  0  0
    5.9137   -0.7696    0.0000 C   0  0  0  0  0  0  0  0  0  0  0  0
    6.9034   -0.6692    0.0000 C   0  0  0  0  0  0  0  0  0  0  0  0
    7.3139    0.2465    0.0000 C   0  0  0  0  0  0  0  0  0  0  0  0
    8.3086    0.3494    0.0000 O   0  0  0  0  0  0  0  0  0  0  0  0
    8.8951   -0.4606    0.0000 C   0  0  0  0  0  0  0  0  0  0  0  0
    5.4233   -1.8648    0.0000 N   0  3  0  0  0  0  0  0  0  0  0  0
    4.4252   -1.9681    0.0000 O   0  5  0  0  0  0  0  0  0  0  0  0
    6.0059   -2.6711    0.0000 O   0  0  0  0  0  0  0  0  0  0  0  0
  1  2  1  0  0  0  0
  2  3  1  0  0  0  0
  3  4  2  0  0  0  0
  4  5  1  0  0  0  0
  5  6  1  0  0  0  0
  6  7  2  0  0  0  0
  6  8  1  0  0  0  0
  8  9  1  0  0  0  0
  9 10  2  0  0  0  0
 10 11  1  0  0  0  0
 11 12  2  0  0  0  0
 12 13  1  0  0  0  0
 13 14  2  0  0  0  0
 14 15  1  0  0  0  0
 15 16  2  0  0  0  0
 16  8  1  0  0  0  0
 16 11  1  0  0  0  0
  5 17  2  0  0  0  0
 17 18  1  0  0  0  0
 18 19  2  0  0  0  0
 19  3  1  0  0  0  0
 19 20  1  0  0  0  0
 20 21  1  0  0  0  0
 17 22  1  0  0  0  0
 22 23  1  0  0  0  0
 22 24  2  0  0  0  0
M  CHG  2  22   1  23  -1
M  END
>  <EXTREG>  (ZINC00102321)
ZINC00102321

>  <LOGBIO>
2.5000

$$$$
ZINC00102698
  -MTS-   02131516542D 0   0.00000     0.00000     0

 12 13  0  0  0  0  0  0  0  0999 V2000
    3.0540   -2.3613    0.0000 C   0  0  0  0  0  0  0  0  0  0  0  0
    3.4608   -1.4440    0.0000 C   0  0  0  0  0  0  0  0  0  0  0  0
    4.4501   -1.3396    0.0000 O   0  0  0  0  0  0  0  0  0  0  0  0
    2.8723   -0.6355    0.0000 C   0  0  0  0  0  0  0  0  0  0  0  0
    3.1823    0.3245    0.0000 O   0  0  0  0  0  0  0  0  0  0  0  0
    2.3723    0.9045    0.0000 C   0  0  0  0  0  0  0  0  0  0  0  0
    2.2727    1.9026    0.0000 C   0  0  0  0  0  0  0  0  0  0  0  0
    1.3607    2.3129    0.0000 C   0  0  0  0  0  0  0  0  0  0  0  0
    0.5478    1.7246    0.0000 C   0  0  0  0  0  0  0  0  0  0  0  0
    0.6509    0.7352    0.0000 C   0  0  0  0  0  0  0  0  0  0  0  0
    1.5623    0.3245    0.0000 C   0  0  0  0  0  0  0  0  0  0  0  0
    1.8723   -0.6355    0.0000 C   0  0  0  0  0  0  0  0  0  0  0  0
  1  2  1  0  0  0  0
  2  3  2  0  0  0  0
  2  4  1  0  0  0  0
  4  5  1  0  0  0  0
  5  6  1  0  0  0  0
  6  7  2  0  0  0  0
  7  8  1  0  0  0  0
  8  9  2  0  0  0  0
  9 10  1  0  0  0  0
 10 11  2  0  0  0  0
 11  6  1  0  0  0  0
 11 12  1  0  0  0  0
 12  4  2  0  0  0  0
M  END
>  <EXTREG>  (ZINC00102698)
ZINC00102698

>  <LOGBIO>
2.5000

$$$$
ZINC00103126
  -MTS-   02131516542D 0   0.00000     0.00000     0

 26 29  0  0  0  0  0  0  0  0999 V2000
    3.6924    3.1173    0.0000 C   0  0  0  0  0  0  0  0  0  0  0  0
    4.1924    2.2513    0.0000 O   0  0  0  0  0  0  0  0  0  0  0  0
    5.1924    2.2513    0.0000 C   0  0  0  0  0  0  0  0  0  0  0  0
    5.6950    3.1198    0.0000 C   0  0  0  0  0  0  0  0  0  0  0  0
    6.6898    3.1178    0.0000 C   0  0  0  0  0  0  0  0  0  0  0  0
    7.1906    2.2523    0.0000 C   0  0  0  0  0  0  0  0  0  0  0  0
    6.6967    1.3888    0.0000 C   0  0  0  0  0  0  0  0  0  0  0  0
    5.6933    1.3858    0.0000 C   0  0  0  0  0  0  0  0  0  0  0  0
    5.0953    0.3454    0.0000 C   0  0  0  0  0  0  0  0  0  0  0  0
    4.0919    0.3424    0.0000 C   0  0  0  0  0  0  0  0  0  0  0  0
    3.5858    1.2088    0.0000 C   0  0  0  0  0  0  0  0  0  0  0  0
    2.5858    1.2018    0.0000 C   0  0  0  0  0  0  0  0  0  0  0  0
    2.0919    0.3283    0.0000 C   0  0  0  0  0  0  0  0  0  0  0  0
    1.0885    0.3171    0.0000 C   0  0  0  0  0  0  0  0  0  0  0  0
    0.5999   -0.5554    0.0000 C   0  0  0  0  0  0  0  0  0  0  0  0
    1.1147   -1.4167    0.0000 C   0  0  0  0  0  0  0  0  0  0  0  0
    2.1094   -1.4007    0.0000 C   0  0  0  0  0  0  0  0  0  0  0  0
    2.5980   -0.5282    0.0000 C   0  0  0  0  0  0  0  0  0  0  0  0
    3.5980   -0.5211    0.0000 C   0  0  0  0  0  0  0  0  0  0  0  0
    4.0988   -1.3867    0.0000 N   0  0  0  0  0  0  0  0  0  0  0  0
    5.0936   -1.3887    0.0000 C   0  0  0  0  0  0  0  0  0  0  0  0
    5.5923   -2.2555    0.0000 O   0  0  0  0  0  0  0  0  0  0  0  0
    5.0910   -3.1207    0.0000 C   0  0  0  0  0  0  0  0  0  0  0  0
    5.5962   -0.5202    0.0000 C   0  0  0  0  0  0  0  0  0  0  0  0
    6.5962   -0.5202    0.0000 C   0  0  0  0  0  0  0  0  0  0  0  0
    7.5962   -0.5202    0.0000 N   0  0  0  0  0  0  0  0  0  0  0  0
  1  2  1  0  0  0  0
  2  3  1  0  0  0  0
  3  4  2  0  0  0  0
  4  5  1  0  0  0  0
  5  6  2  0  0  0  0
  6  7  1  0  0  0  0
  7  8  2  0  0  0  0
  8  3  1  0  0  0  0
  8  9  1  0  0  0  0
  9 10  1  0  0  0  0
 10 11  1  0  0  0  0
 11 12  1  0  0  0  0
 12 13  1  0  0  0  0
 13 14  1  0  0  0  0
 14 15  2  0  0  0  0
 15 16  1  0  0  0  0
 16 17  2  0  0  0  0
 17 18  1  0  0  0  0
 18 13  2  0  0  0  0
 18 19  1  0  0  0  0
 19 10  2  0  0  0  0
 19 20  1  0  0  0  0
 20 21  2  0  0  0  0
 21 22  1  0  0  0  0
 22 23  1  0  0  0  0
 21 24  1  0  0  0  0
 24  9  2  0  0  0  0
 24 25  1  0  0  0  0
 25 26  3  0  0  0  0
M  END
>  <EXTREG>  (ZINC00103126)
ZINC00103126

>  <LOGBIO>
2.5000

$$$$
ZINC00103476
  -MTS-   02131516542D 0   0.00000     0.00000     0

 21 22  0  0  0  0  0  0  0  0999 V2000
    3.9765    3.5237    0.0000 C   0  0  0  0  0  0  0  0  0  0  0  0
    4.8463    3.0233    0.0000 O   0  0  0  0  0  0  0  0  0  0  0  0
    4.8467    2.0286    0.0000 C   0  0  0  0  0  0  0  0  0  0  0  0
    5.7165    1.5282    0.0000 O   0  0  0  0  0  0  0  0  0  0  0  0
    3.9812    1.5277    0.0000 C   0  0  0  0  0  0  0  0  0  0  0  0
    3.1112    2.0277    0.0000 C   0  0  0  0  0  0  0  0  0  0  0  0
    2.2512    1.5277    0.0000 C   0  0  0  0  0  0  0  0  0  0  0  0
    2.2512    0.5277    0.0000 C   0  0  0  0  0  0  0  0  0  0  0  0
    1.3844    0.0290    0.0000 O   0  0  0  0  0  0  0  0  0  0  0  0
    0.5192    0.5303    0.0000 C   0  0  0  0  0  0  0  0  0  0  0  0
    3.1112    0.0277    0.0000 C   0  0  0  0  0  0  0  0  0  0  0  0
    3.9812    0.5277    0.0000 C   0  0  0  0  0  0  0  0  0  0  0  0
    3.1087   -0.9723    0.0000 S   0  0  0  0  0  0  0  0  0  0  0  0
    4.1087   -0.9748    0.0000 O   0  0  0  0  0  0  0  0  0  0  0  0
    2.1087   -0.9698    0.0000 O   0  0  0  0  0  0  0  0  0  0  0  0
    3.1062   -1.9723    0.0000 N   0  0  0  0  0  0  0  0  0  0  0  0
    2.2364   -2.4727    0.0000 C   0  0  0  0  0  0  0  0  0  0  0  0
    2.2360   -3.4675    0.0000 C   0  0  0  0  0  0  0  0  0  0  0  0
    3.1002   -3.9705    0.0000 O   0  0  0  0  0  0  0  0  0  0  0  0
    3.9650   -3.4787    0.0000 C   0  0  0  0  0  0  0  0  0  0  0  0
    3.9705   -2.4753    0.0000 C   0  0  0  0  0  0  0  0  0  0  0  0
  1  2  1  0  0  0  0
  2  3  1  0  0  0  0
  3  4  2  0  0  0  0
  3  5  1  0  0  0  0
  5  6  2  0  0  0  0
  6  7  1  0  0  0  0
  7  8  2  0  0  0  0
  8  9  1  0  0  0  0
  9 10  1  0  0  0  0
  8 11  1  0  0  0  0
 11 12  2  0  0  0  0
 12  5  1  0  0  0  0
 11 13  1  0  0  0  0
 13 14  2  0  0  0  0
 13 15  2  0  0  0  0
 13 16  1  0  0  0  0
 16 17  1  0  0  0  0
 17 18  1  0  0  0  0
 18 19  1  0  0  0  0
 19 20  1  0  0  0  0
 20 21  1  0  0  0  0
 21 16  1  0  0  0  0
M  END
>  <EXTREG>  (ZINC00103476)
ZINC00103476

>  <LOGBIO>
2.5000

$$$$
ZINC00103540
  -MTS-   02131516542D 0   0.00000     0.00000     0

 21 22  0  0  0  0  0  0  0  0999 V2000
    5.1921    3.6196    0.0000 F   0  0  0  0  0  0  0  0  0  0  0  0
    4.3266    3.1187    0.0000 C   0  0  0  0  0  0  0  0  0  0  0  0
    4.8275    2.2532    0.0000 F   0  0  0  0  0  0  0  0  0  0  0  0
    3.8258    3.9842    0.0000 F   0  0  0  0  0  0  0  0  0  0  0  0
    3.4611    2.6179    0.0000 C   0  0  0  0  0  0  0  0  0  0  0  0
    2.5911    3.1179    0.0000 C   0  0  0  0  0  0  0  0  0  0  0  0
    1.7311    2.6179    0.0000 C   0  0  0  0  0  0  0  0  0  0  0  0
    1.7311    1.6179    0.0000 C   0  0  0  0  0  0  0  0  0  0  0  0
    0.8643    1.1192    0.0000 N   0  0  0  0  0  0  0  0  0  0  0  0
    0.8628    0.1157    0.0000 C   0  0  0  0  0  0  0  0  0  0  0  0
    0.0000   -0.3795    0.0000 O   0  0  0  0  0  0  0  0  0  0  0  0
    1.7278   -0.3860    0.0000 C   0  0  0  0  0  0  0  0  0  0  0  0
    1.7257   -1.3860    0.0000 C   0  0  0  0  0  0  0  0  0  0  0  0
    0.8562   -1.8868    0.0000 C   0  0  0  0  0  0  0  0  0  0  0  0
    0.8562   -2.8816    0.0000 C   0  0  0  0  0  0  0  0  0  0  0  0
    1.7207   -3.3843    0.0000 C   0  0  0  0  0  0  0  0  0  0  0  0
    2.5852   -2.8921    0.0000 C   0  0  0  0  0  0  0  0  0  0  0  0
    2.5903   -1.8887    0.0000 C   0  0  0  0  0  0  0  0  0  0  0  0
    3.4583   -1.3921    0.0000 Cl  0  0  0  0  0  0  0  0  0  0  0  0
    2.5911    1.1179    0.0000 C   0  0  0  0  0  0  0  0  0  0  0  0
    3.4611    1.6179    0.0000 C   0  0  0  0  0  0  0  0  0  0  0  0
  1  2  1  0  0  0  0
  2  3  1  0  0  0  0
  2  4  1  0  0  0  0
  2  5  1  0  0  0  0
  5  6  2  0  0  0  0
  6  7  1  0  0  0  0
  7  8  2  0  0  0  0
  8  9  1  0  0  0  0
  9 10  1  0  0  0  0
 10 11  2  0  0  0  0
 10 12  1  0  0  0  0
 12 13  1  0  0  0  0
 13 14  2  0  0  0  0
 14 15  1  0  0  0  0
 15 16  2  0  0  0  0
 16 17  1  0  0  0  0
 17 18  2  0  0  0  0
 18 13  1  0  0  0  0
 18 19  1  0  0  0  0
  8 20  1  0  0  0  0
 20 21  2  0  0  0  0
 21  5  1  0  0  0  0
M  END
>  <EXTREG>  (ZINC00103540)
ZINC00103540

>  <LOGBIO>
2.5000

$$$$
ZINC00104755
  -MTS-   02131516542D 0   0.00000     0.00000     0

 23 25  0  0  0  0  0  0  0  0999 V2000
    4.3332    3.9958    0.0000 F   0  0  0  0  0  0  0  0  0  0  0  0
    3.4651    3.4993    0.0000 C   0  0  0  0  0  0  0  0  0  0  0  0
    3.4601    2.4958    0.0000 C   0  0  0  0  0  0  0  0  0  0  0  0
    2.5956    2.0037    0.0000 C   0  0  0  0  0  0  0  0  0  0  0  0
    1.7311    2.5063    0.0000 C   0  0  0  0  0  0  0  0  0  0  0  0
    0.8643    2.0076    0.0000 N   0  0  0  0  0  0  0  0  0  0  0  0
    0.8628    1.0042    0.0000 C   0  0  0  0  0  0  0  0  0  0  0  0
    0.0000    0.5090    0.0000 O   0  0  0  0  0  0  0  0  0  0  0  0
    1.7278    0.5024    0.0000 C   0  0  0  0  0  0  0  0  0  0  0  0
    1.7257   -0.4976    0.0000 N   0  0  0  0  0  0  0  0  0  0  0  0
    0.8562   -0.9984    0.0000 C   0  0  0  0  0  0  0  0  0  0  0  0
    0.8562   -1.9932    0.0000 N   0  0  0  0  0  0  0  0  0  0  0  0
    1.7207   -2.4958    0.0000 C   0  0  0  0  0  0  0  0  0  0  0  0
    1.7157   -3.4993    0.0000 C   0  0  0  0  0  0  0  0  0  0  0  0
    2.5802   -4.0019    0.0000 C   0  0  0  0  0  0  0  0  0  0  0  0
    3.4497   -3.5011    0.0000 C   0  0  0  0  0  0  0  0  0  0  0  0
    3.4497   -2.5063    0.0000 C   0  0  0  0  0  0  0  0  0  0  0  0
    2.5852   -2.0037    0.0000 C   0  0  0  0  0  0  0  0  0  0  0  0
    2.5903   -1.0002    0.0000 C   0  0  0  0  0  0  0  0  0  0  0  0
    3.4583   -0.5037    0.0000 O   0  0  0  0  0  0  0  0  0  0  0  0
    1.7311    3.5011    0.0000 C   0  0  0  0  0  0  0  0  0  0  0  0
    0.8653    4.0015    0.0000 F   0  0  0  0  0  0  0  0  0  0  0  0
    2.6006    4.0019    0.0000 C   0  0  0  0  0  0  0  0  0  0  0  0
  1  2  1  0  0  0  0
  2  3  2  0  0  0  0
  3  4  1  0  0  0  0
  4  5  2  0  0  0  0
  5  6  1  0  0  0  0
  6  7  1  0  0  0  0
  7  8  2  0  0  0  0
  7  9  1  0  0  0  0
  9 10  1  0  0  0  0
 10 11  1  0  0  0  0
 11 12  2  0  0  0  0
 12 13  1  0  0  0  0
 13 14  1  0  0  0  0
 14 15  2  0  0  0  0
 15 16  1  0  0  0  0
 16 17  2  0  0  0  0
 17 18  1  0  0  0  0
 18 13  2  0  0  0  0
 18 19  1  0  0  0  0
 19 10  1  0  0  0  0
 19 20  2  0  0  0  0
  5 21  1  0  0  0  0
 21 22  1  0  0  0  0
 21 23  2  0  0  0  0
 23  2  1  0  0  0  0
M  END
>  <EXTREG>  (ZINC00104755)
ZINC00104755

>  <LOGBIO>
2.5000

$$$$
ZINC00105767
  -MTS-   02131516542D 0   0.00000     0.00000     0

 20 22  0  0  1  0  0  0  0  0999 V2000
    6.1596    0.5492    0.0000 C   0  0  0  0  0  0  0  0  0  0  0  0
    5.7518   -0.3677    0.0000 C   0  0  2  0  0  0  0  0  0  0  0  0
    4.7574   -0.4731    0.0000 S   0  0  0  0  0  0  0  0  0  0  0  0
    4.1688    0.3354    0.0000 C   0  0  0  0  0  0  0  0  0  0  0  0
    4.4788    1.2954    0.0000 N   0  0  0  0  0  0  0  0  0  0  0  0
    3.6688    1.8754    0.0000 N   0  0  0  0  0  0  0  0  0  0  0  0
    2.8588    1.2954    0.0000 C   0  0  0  0  0  0  0  0  0  0  0  0
    1.8520    1.2861    0.0000 N   0  0  0  0  0  0  0  0  0  0  0  0
    1.2584    2.0909    0.0000 C   0  0  0  0  0  0  0  0  0  0  0  0
    1.5478    0.3335    0.0000 C   0  0  0  0  0  0  0  0  0  0  0  0
    0.6401   -0.0860    0.0000 C   0  0  0  0  0  0  0  0  0  0  0  0
    0.5454   -1.0815    0.0000 C   0  0  0  0  0  0  0  0  0  0  0  0
    1.3642   -1.6616    0.0000 C   0  0  0  0  0  0  0  0  0  0  0  0
    2.2677   -1.2453    0.0000 C   0  0  0  0  0  0  0  0  0  0  0  0
    2.3680   -0.2538    0.0000 C   0  0  0  0  0  0  0  0  0  0  0  0
    3.1688    0.3354    0.0000 N   0  0  0  0  0  0  0  0  0  0  0  0
    6.3377   -1.1716    0.0000 C   0  0  0  0  0  0  0  0  0  0  0  0
    5.9299   -2.0885    0.0000 O   0  0  0  0  0  0  0  0  0  0  0  0
    7.3321   -1.0662    0.0000 O   0  0  0  0  0  0  0  0  0  0  0  0
    5.3988    0.1175    0.0000 H   0  0  0  0  0  0  0  0  0  0  0  0
  2  1  1  1  0  0  0
  2 20  1  6  0  0  0
  2  3  1  0  0  0  0
  3  4  1  0  0  0  0
  4  5  2  0  0  0  0
  5  6  1  0  0  0  0
  6  7  2  0  0  0  0
  7  8  1  0  0  0  0
  8  9  1  0  0  0  0
  8 10  1  0  0  0  0
 10 11  2  0  0  0  0
 11 12  1  0  0  0  0
 12 13  2  0  0  0  0
 13 14  1  0  0  0  0
 14 15  2  0  0  0  0
 15 10  1  0  0  0  0
 15 16  1  0  0  0  0
 16  4  1  0  0  0  0
 16  7  1  0  0  0  0
  2 17  1  0  0  0  0
 17 18  1  0  0  0  0
 17 19  2  0  0  0  0
M  END
>  <EXTREG>  (ZINC00105767)
ZINC00105767

>  <LOGBIO>
2.5000

$$$$
ZINC00106424
  -MTS-   02131516542D 0   0.00000     0.00000     0

 14 15  0  0  0  0  0  0  0  0999 V2000
    5.1949   -2.2292    0.0000 N   0  0  0  0  0  0  0  0  0  0  0  0
    4.1949   -2.2292    0.0000 C   0  0  0  0  0  0  0  0  0  0  0  0
    3.1949   -2.2292    0.0000 C   0  0  0  0  0  0  0  0  0  0  0  0
    2.6949   -1.3632    0.0000 C   0  0  0  0  0  0  0  0  0  0  0  0
    3.1957   -0.4937    0.0000 C   0  0  0  0  0  0  0  0  0  0  0  0
    2.6966    0.3668    0.0000 C   0  0  0  0  0  0  0  0  0  0  0  0
    1.6966    0.3678    0.0000 C   0  0  0  0  0  0  0  0  0  0  0  0
    1.1957   -0.4917    0.0000 C   0  0  0  0  0  0  0  0  0  0  0  0
    1.6949   -1.3622    0.0000 C   0  0  0  0  0  0  0  0  0  0  0  0
    1.1987    1.2351    0.0000 C   0  0  0  0  0  0  0  0  0  0  0  0
    1.6105    2.1560    0.0000 C   0  0  0  0  0  0  0  0  0  0  0  0
    0.8679    2.8201    0.0000 S   0  0  0  0  0  0  0  0  0  0  0  0
    0.0000    2.3309    0.0000 N   0  0  0  0  0  0  0  0  0  0  0  0
    0.2046    1.3430    0.0000 N   0  0  0  0  0  0  0  0  0  0  0  0
  1  2  3  0  0  0  0
  2  3  1  0  0  0  0
  3  4  1  0  0  0  0
  4  5  2  0  0  0  0
  5  6  1  0  0  0  0
  6  7  2  0  0  0  0
  7  8  1  0  0  0  0
  8  9  2  0  0  0  0
  9  4  1  0  0  0  0
  7 10  1  0  0  0  0
 10 11  2  0  0  0  0
 11 12  1  0  0  0  0
 12 13  1  0  0  0  0
 13 14  2  0  0  0  0
 14 10  1  0  0  0  0
M  END
>  <EXTREG>  (ZINC00106424)
ZINC00106424

>  <LOGBIO>
2.5000

$$$$
ZINC00106627
  -MTS-   02131516542D 0   0.00000     0.00000     0

 13 14  0  0  0  0  0  0  0  0999 V2000
    6.5466   -0.0028    0.0000 N   0  0  0  0  0  0  0  0  0  0  0  0
    5.5466   -0.0028    0.0000 C   0  0  0  0  0  0  0  0  0  0  0  0
    4.5466   -0.0028    0.0000 C   0  0  0  0  0  0  0  0  0  0  0  0
    4.0440    0.8657    0.0000 C   0  0  0  0  0  0  0  0  0  0  0  0
    3.0492    0.8637    0.0000 C   0  0  0  0  0  0  0  0  0  0  0  0
    2.5483   -0.0019    0.0000 C   0  0  0  0  0  0  0  0  0  0  0  0
    3.0423   -0.8654    0.0000 C   0  0  0  0  0  0  0  0  0  0  0  0
    4.0457   -0.8683    0.0000 C   0  0  0  0  0  0  0  0  0  0  0  0
    1.5483    0.0006    0.0000 C   0  0  0  0  0  0  0  0  0  0  0  0
    0.9567    0.8177    0.0000 C   0  0  0  0  0  0  0  0  0  0  0  0
    0.0103    0.5066    0.0000 S   0  0  0  0  0  0  0  0  0  0  0  0
    0.0000   -0.4896    0.0000 N   0  0  0  0  0  0  0  0  0  0  0  0
    0.9578   -0.8064    0.0000 N   0  0  0  0  0  0  0  0  0  0  0  0
  1  2  3  0  0  0  0
  2  3  1  0  0  0  0
  3  4  2  0  0  0  0
  4  5  1  0  0  0  0
  5  6  2  0  0  0  0
  6  7  1  0  0  0  0
  7  8  2  0  0  0  0
  8  3  1  0  0  0  0
  6  9  1  0  0  0  0
  9 10  2  0  0  0  0
 10 11  1  0  0  0  0
 11 12  1  0  0  0  0
 12 13  2  0  0  0  0
 13  9  1  0  0  0  0
M  END
>  <EXTREG>  (ZINC00106627)
ZINC00106627

>  <LOGBIO>
2.5000

$$$$
ZINC00106723
  -MTS-   02131516542D 0   0.00000     0.00000     0

 18 20  0  0  0  0  0  0  0  0999 V2000
    7.3185   -1.9921    0.0000 C   0  0  0  0  0  0  0  0  0  0  0  0
    6.7300   -1.1836    0.0000 C   0  0  0  0  0  0  0  0  0  0  0  0
    7.0400   -0.2236    0.0000 C   0  0  0  0  0  0  0  0  0  0  0  0
    6.2300    0.3564    0.0000 C   0  0  0  0  0  0  0  0  0  0  0  0
    6.2300    1.3564    0.0000 C   0  0  0  0  0  0  0  0  0  0  0  0
    5.4200   -0.2236    0.0000 N   0  0  0  0  0  0  0  0  0  0  0  0
    5.7300   -1.1836    0.0000 N   0  0  0  0  0  0  0  0  0  0  0  0
    4.4703    0.0895    0.0000 C   0  0  0  0  0  0  0  0  0  0  0  0
    4.2650    1.0717    0.0000 C   0  0  0  0  0  0  0  0  0  0  0  0
    3.3196    1.3813    0.0000 C   0  0  0  0  0  0  0  0  0  0  0  0
    2.5729    0.7162    0.0000 C   0  0  0  0  0  0  0  0  0  0  0  0
    2.7716   -0.2586    0.0000 C   0  0  0  0  0  0  0  0  0  0  0  0
    3.7236   -0.5756    0.0000 C   0  0  0  0  0  0  0  0  0  0  0  0
    1.6240    1.0317    0.0000 C   0  0  0  0  0  0  0  0  0  0  0  0
    1.3180    1.9930    0.0000 C   0  0  0  0  0  0  0  0  0  0  0  0
    0.3217    1.9939    0.0000 S   0  0  0  0  0  0  0  0  0  0  0  0
    0.0000    1.0510    0.0000 N   0  0  0  0  0  0  0  0  0  0  0  0
    0.8104    0.4502    0.0000 N   0  0  0  0  0  0  0  0  0  0  0  0
  1  2  1  0  0  0  0
  2  3  1  0  0  0  0
  3  4  2  0  0  0  0
  4  5  1  0  0  0  0
  4  6  1  0  0  0  0
  6  7  1  0  0  0  0
  7  2  2  0  0  0  0
  6  8  1  0  0  0  0
  8  9  2  0  0  0  0
  9 10  1  0  0  0  0
 10 11  2  0  0  0  0
 11 12  1  0  0  0  0
 12 13  2  0  0  0  0
 13  8  1  0  0  0  0
 11 14  1  0  0  0  0
 14 15  2  0  0  0  0
 15 16  1  0  0  0  0
 16 17  1  0  0  0  0
 17 18  2  0  0  0  0
 18 14  1  0  0  0  0
M  END
>  <EXTREG>  (ZINC00106723)
ZINC00106723

>  <LOGBIO>
2.5000

$$$$
ZINC00107281
  -MTS-   02131516542D 0   0.00000     0.00000     0

 17 19  0  0  1  0  0  0  0  0999 V2000
    6.5067   -1.6226    0.0000 N   0  0  0  0  0  0  0  0  0  0  0  0
    5.9182   -0.8141    0.0000 C   0  0  0  0  0  0  0  0  0  0  0  0
    6.2282    0.1459    0.0000 S   0  0  0  0  0  0  0  0  0  0  0  0
    5.4182    0.7259    0.0000 C   0  0  0  0  0  0  0  0  0  0  0  0
    5.1082    1.6859    0.0000 C   0  0  0  0  0  0  0  0  0  0  0  0
    4.1082    1.6859    0.0000 S   0  0  0  0  0  0  0  0  0  0  0  0
    3.7982    0.7259    0.0000 C   0  0  2  0  0  0  0  0  0  0  0  0
    4.6082    0.1459    0.0000 N   0  0  0  0  0  0  0  0  0  0  0  0
    4.9182   -0.8141    0.0000 N   0  0  0  0  0  0  0  0  0  0  0  0
    2.8485    0.4127    0.0000 C   0  0  0  0  0  0  0  0  0  0  0  0
    2.0992    1.0802    0.0000 C   0  0  0  0  0  0  0  0  0  0  0  0
    1.1551    0.7667    0.0000 C   0  0  0  0  0  0  0  0  0  0  0  0
    0.9505   -0.2121    0.0000 C   0  0  0  0  0  0  0  0  0  0  0  0
    0.0000   -0.5229    0.0000 F   0  0  0  0  0  0  0  0  0  0  0  0
    1.6900   -0.8775    0.0000 C   0  0  0  0  0  0  0  0  0  0  0  0
    2.6439   -0.5661    0.0000 C   0  0  0  0  0  0  0  0  0  0  0  0
    3.3726    1.1488    0.0000 H   0  0  0  0  0  0  0  0  0  0  0  0
  1  2  1  0  0  0  0
  2  3  1  0  0  0  0
  3  4  1  0  0  0  0
  4  5  2  0  0  0  0
  5  6  1  0  0  0  0
  6  7  1  0  0  0  0
  7 17  1  1  0  0  0
  7  8  1  0  0  0  0
  8  4  1  0  0  0  0
  8  9  1  0  0  0  0
  9  2  2  0  0  0  0
  7 10  1  6  0  0  0
 10 11  2  0  0  0  0
 11 12  1  0  0  0  0
 12 13  2  0  0  0  0
 13 14  1  0  0  0  0
 13 15  1  0  0  0  0
 15 16  2  0  0  0  0
 16 10  1  0  0  0  0
M  END
>  <EXTREG>  (ZINC00107281)
ZINC00107281

>  <LOGBIO>
2.5000

$$$$
ZINC00107318
  -MTS-   02131516542D 0   0.00000     0.00000     0

 24 27  0  0  1  0  0  0  0  0999 V2000
    0.5253   -2.0435    0.0000 C   0  0  0  0  0  0  0  0  0  0  0  0
    1.4009   -1.5603    0.0000 C   0  0  0  0  0  0  0  0  0  0  0  0
    2.2605   -2.0779    0.0000 C   0  0  0  0  0  0  0  0  0  0  0  0
    3.1305   -1.5955    0.0000 C   0  0  0  0  0  0  0  0  0  0  0  0
    3.1508   -0.5957    0.0000 C   0  0  0  0  0  0  0  0  0  0  0  0
    2.3012   -0.0783    0.0000 C   0  0  0  0  0  0  0  0  0  0  0  0
    1.4212   -0.5605    0.0000 C   0  0  0  0  0  0  0  0  0  0  0  0
    0.5660   -0.0422    0.0000 Cl  0  0  0  0  0  0  0  0  0  0  0  0
    4.0276   -0.1147    0.0000 N   0  0  0  0  0  0  0  0  0  0  0  0
    4.9404   -0.5443    0.0000 C   0  0  0  0  0  0  0  0  0  0  0  0
    5.1215   -1.5277    0.0000 O   0  0  0  0  0  0  0  0  0  0  0  0
    5.6275    0.1690    0.0000 C   0  0  1  0  0  0  0  0  0  0  0  0
    6.6375   -0.1710    0.0000 C   0  0  1  0  0  0  0  0  0  0  0  0
    6.0975   -1.1410    0.0000 C   0  0  0  0  0  0  0  0  0  0  0  0
    6.2475    0.7590    0.0000 C   0  0  2  0  0  0  0  0  0  0  0  0
    7.0475    1.1090    0.0000 C   0  0  0  0  0  0  0  0  0  0  0  0
    7.5575    0.4090    0.0000 C   0  0  0  0  0  0  0  0  0  0  0  0
    5.1375    1.0790    0.0000 C   0  0  2  0  0  0  0  0  0  0  0  0
    5.1765    2.0783    0.0000 C   0  0  0  0  0  0  0  0  0  0  0  0
    4.1547    0.8772    0.0000 C   0  0  0  0  0  0  0  0  0  0  0  0
    3.4215    1.5572    0.0000 O   0  0  0  0  0  0  0  0  0  0  0  0
    6.2080    1.3577    0.0000 H   0  0  0  0  0  0  0  0  0  0  0  0
    7.0732   -0.5835    0.0000 H   0  0  0  0  0  0  0  0  0  0  0  0
    5.7699   -0.4138    0.0000 H   0  0  0  0  0  0  0  0  0  0  0  0
  1  2  1  0  0  0  0
  2  3  2  0  0  0  0
  3  4  1  0  0  0  0
  4  5  2  0  0  0  0
  5  6  1  0  0  0  0
  6  7  2  0  0  0  0
  7  2  1  0  0  0  0
  7  8  1  0  0  0  0
  5  9  1  0  0  0  0
  9 10  1  0  0  0  0
 10 11  2  0  0  0  0
 12 10  1  6  0  0  0
 12 24  1  1  0  0  0
 12 13  1  0  0  0  0
 13 23  1  1  0  0  0
 13 14  1  6  0  0  0
 14 15  1  0  0  0  0
 15 22  1  6  0  0  0
 15 16  1  1  0  0  0
 16 17  2  0  0  0  0
 17 13  1  0  0  0  0
 15 18  1  0  0  0  0
 18 12  1  0  0  0  0
 18 19  1  1  0  0  0
 18 20  1  0  0  0  0
 20  9  1  0  0  0  0
 20 21  2  0  0  0  0
M  END
>  <EXTREG>  (ZINC00107318)
ZINC00107318

>  <LOGBIO>
2.5000

$$$$
ZINC00107787
  -MTS-   02131516542D 0   0.00000     0.00000     0

 21 24  0  0  0  0  0  0  0  0999 V2000
    0.0000   -2.5616    0.0000 Cl  0  0  0  0  0  0  0  0  0  0  0  0
    1.0000   -2.5636    0.0000 C   0  0  0  0  0  0  0  0  0  0  0  0
    1.5008   -3.4331    0.0000 C   0  0  0  0  0  0  0  0  0  0  0  0
    2.4956   -3.4331    0.0000 C   0  0  0  0  0  0  0  0  0  0  0  0
    2.9982   -2.5686    0.0000 C   0  0  0  0  0  0  0  0  0  0  0  0
    4.0016   -2.5737    0.0000 S   0  0  0  0  0  0  0  0  0  0  0  0
    4.5043   -1.7091    0.0000 C   0  0  0  0  0  0  0  0  0  0  0  0
    4.0061   -0.8396    0.0000 C   0  0  0  0  0  0  0  0  0  0  0  0
    4.3161    0.1204    0.0000 C   0  0  0  0  0  0  0  0  0  0  0  0
    3.5061    0.7004    0.0000 N   0  0  0  0  0  0  0  0  0  0  0  0
    2.6961    0.1204    0.0000 N   0  0  0  0  0  0  0  0  0  0  0  0
    3.0061   -0.8396    0.0000 C   0  0  0  0  0  0  0  0  0  0  0  0
    2.5060   -1.7041    0.0000 C   0  0  0  0  0  0  0  0  0  0  0  0
    1.5026   -1.6991    0.0000 C   0  0  0  0  0  0  0  0  0  0  0  0
    3.5061    1.7004    0.0000 C   0  0  0  0  0  0  0  0  0  0  0  0
    4.3721    2.2004    0.0000 O   0  0  0  0  0  0  0  0  0  0  0  0
    2.6400    2.2004    0.0000 C   0  0  0  0  0  0  0  0  0  0  0  0
    2.5337    3.2036    0.0000 S   0  0  0  0  0  0  0  0  0  0  0  0
    1.5580    3.4049    0.0000 C   0  0  0  0  0  0  0  0  0  0  0  0
    1.0531    2.5460    0.0000 C   0  0  0  0  0  0  0  0  0  0  0  0
    1.7261    1.7945    0.0000 C   0  0  0  0  0  0  0  0  0  0  0  0
  1  2  1  0  0  0  0
  2  3  1  0  0  0  0
  3  4  2  0  0  0  0
  4  5  1  0  0  0  0
  5  6  1  0  0  0  0
  6  7  1  0  0  0  0
  7  8  1  0  0  0  0
  8  9  2  0  0  0  0
  9 10  1  0  0  0  0
 10 11  1  0  0  0  0
 11 12  2  0  0  0  0
 12  8  1  0  0  0  0
 12 13  1  0  0  0  0
 13  5  2  0  0  0  0
 13 14  1  0  0  0  0
 14  2  2  0  0  0  0
 10 15  1  0  0  0  0
 15 16  2  0  0  0  0
 15 17  1  0  0  0  0
 17 18  1  0  0  0  0
 18 19  1  0  0  0  0
 19 20  2  0  0  0  0
 20 21  1  0  0  0  0
 21 17  2  0  0  0  0
M  END
>  <EXTREG>  (ZINC00107787)
ZINC00107787

>  <LOGBIO>
2.5000

$$$$
ZINC00108284
  -MTS-   02131516542D 0   0.00000     0.00000     0

 21 22  0  0  1  0  0  0  0  0999 V2000
    5.4524   -2.2506    0.0000 C   0  0  0  0  0  0  0  0  0  0  0  0
    5.8583   -1.3367    0.0000 C   0  0  0  0  0  0  0  0  0  0  0  0
    5.2698   -0.5282    0.0000 C   0  0  0  0  0  0  0  0  0  0  0  0
    5.5798    0.4318    0.0000 C   0  0  0  0  0  0  0  0  0  0  0  0
    4.7698    1.0118    0.0000 C   0  0  1  0  0  0  0  0  0  0  0  0
    4.1023    1.7564    0.0000 O   0  0  0  0  0  0  0  0  0  0  0  0
    3.9598    0.4318    0.0000 N   0  0  0  0  0  0  0  0  0  0  0  0
    4.2698   -0.5282    0.0000 N   0  0  0  0  0  0  0  0  0  0  0  0
    3.0101    0.7449    0.0000 C   0  0  0  0  0  0  0  0  0  0  0  0
    2.8064    1.7240    0.0000 O   0  0  0  0  0  0  0  0  0  0  0  0
    2.2640    0.0790    0.0000 C   0  0  0  0  0  0  0  0  0  0  0  0
    1.3107    0.3923    0.0000 C   0  0  0  0  0  0  0  0  0  0  0  0
    0.5699   -0.2716    0.0000 C   0  0  0  0  0  0  0  0  0  0  0  0
    0.7726   -1.2509    0.0000 C   0  0  0  0  0  0  0  0  0  0  0  0
    0.0249   -1.9149    0.0000 Cl  0  0  0  0  0  0  0  0  0  0  0  0
    1.7161   -1.5662    0.0000 C   0  0  0  0  0  0  0  0  0  0  0  0
    2.4667   -0.9002    0.0000 C   0  0  0  0  0  0  0  0  0  0  0  0
    5.7042    2.0543    0.0000 C   0  0  0  0  0  0  0  0  0  0  0  0
    4.9595    2.7217    0.0000 F   0  0  0  0  0  0  0  0  0  0  0  0
    6.4488    1.3869    0.0000 F   0  0  0  0  0  0  0  0  0  0  0  0
    6.3716    2.7990    0.0000 F   0  0  0  0  0  0  0  0  0  0  0  0
  1  2  1  0  0  0  0
  2  3  1  0  0  0  0
  3  4  1  0  0  0  0
  4  5  1  0  0  0  0
  5  6  1  6  0  0  0
  5  7  1  0  0  0  0
  7  8  1  0  0  0  0
  8  3  2  0  0  0  0
  7  9  1  0  0  0  0
  9 10  2  0  0  0  0
  9 11  1  0  0  0  0
 11 12  2  0  0  0  0
 12 13  1  0  0  0  0
 13 14  2  0  0  0  0
 14 15  1  0  0  0  0
 14 16  1  0  0  0  0
 16 17  2  0  0  0  0
 17 11  1  0  0  0  0
  5 18  1  0  0  0  0
 18 19  1  0  0  0  0
 18 20  1  0  0  0  0
 18 21  1  0  0  0  0
M  END
>  <EXTREG>  (ZINC00108284)
ZINC00108284

>  <LOGBIO>
2.5000

$$$$
ZINC00108721
  -MTS-   02131516542D 0   0.00000     0.00000     0

 18 19  0  0  0  0  0  0  0  0999 V2000
    5.0996   -2.3586    0.0000 C   0  0  0  0  0  0  0  0  0  0  0  0
    5.5065   -1.4414    0.0000 C   0  0  0  0  0  0  0  0  0  0  0  0
    6.4958   -1.3370    0.0000 O   0  0  0  0  0  0  0  0  0  0  0  0
    4.9179   -0.6329    0.0000 C   0  0  0  0  0  0  0  0  0  0  0  0
    5.2279    0.3271    0.0000 S   0  0  0  0  0  0  0  0  0  0  0  0
    4.4179    0.9071    0.0000 C   0  0  0  0  0  0  0  0  0  0  0  0
    3.6079    0.3271    0.0000 C   0  0  0  0  0  0  0  0  0  0  0  0
    3.9179   -0.6329    0.0000 C   0  0  0  0  0  0  0  0  0  0  0  0
    2.4683    0.7029    0.0000 C   0  0  0  0  0  0  0  0  0  0  0  0
    1.7190    0.0355    0.0000 C   0  0  0  0  0  0  0  0  0  0  0  0
    0.7749    0.3489    0.0000 C   0  0  0  0  0  0  0  0  0  0  0  0
    0.5703    1.3278    0.0000 C   0  0  0  0  0  0  0  0  0  0  0  0
    1.3098    1.9932    0.0000 C   0  0  0  0  0  0  0  0  0  0  0  0
    2.2637    1.6817    0.0000 C   0  0  0  0  0  0  0  0  0  0  0  0
    4.4179    1.9071    0.0000 C   0  0  0  0  0  0  0  0  0  0  0  0
    3.4179    1.9071    0.0000 F   0  0  0  0  0  0  0  0  0  0  0  0
    5.4179    1.9071    0.0000 F   0  0  0  0  0  0  0  0  0  0  0  0
    4.4179    2.9071    0.0000 F   0  0  0  0  0  0  0  0  0  0  0  0
  1  2  1  0  0  0  0
  2  3  2  0  0  0  0
  2  4  1  0  0  0  0
  4  5  1  0  0  0  0
  5  6  1  0  0  0  0
  6  7  2  0  0  0  0
  7  8  1  0  0  0  0
  8  4  2  0  0  0  0
  7  9  1  0  0  0  0
  9 10  2  0  0  0  0
 10 11  1  0  0  0  0
 11 12  2  0  0  0  0
 12 13  1  0  0  0  0
 13 14  2  0  0  0  0
 14  9  1  0  0  0  0
  6 15  1  0  0  0  0
 15 16  1  0  0  0  0
 15 17  1  0  0  0  0
 15 18  1  0  0  0  0
M  END
>  <EXTREG>  (ZINC00108721)
ZINC00108721

>  <LOGBIO>
2.5000

$$$$
ZINC00109039
  -MTS-   02131516542D 0   0.00000     0.00000     0

 19 20  0  0  0  0  0  0  0  0999 V2000
    7.4920   -0.6152    0.0000 C   0  0  0  0  0  0  0  0  0  0  0  0
    6.4976   -0.7207    0.0000 S   0  0  0  0  0  0  0  0  0  0  0  0
    6.6030   -1.7151    0.0000 O   0  0  0  0  0  0  0  0  0  0  0  0
    6.3922    0.2737    0.0000 O   0  0  0  0  0  0  0  0  0  0  0  0
    5.5032   -0.8261    0.0000 N   0  0  0  0  0  0  0  0  0  0  0  0
    4.9146   -0.0176    0.0000 C   0  0  0  0  0  0  0  0  0  0  0  0
    5.2246    0.9424    0.0000 C   0  0  0  0  0  0  0  0  0  0  0  0
    4.4146    1.5224    0.0000 S   0  0  0  0  0  0  0  0  0  0  0  0
    3.6046    0.9424    0.0000 C   0  0  0  0  0  0  0  0  0  0  0  0
    2.6254    1.1451    0.0000 C   0  0  0  0  0  0  0  0  0  0  0  0
    1.9572    0.4011    0.0000 C   0  0  0  0  0  0  0  0  0  0  0  0
    2.2703   -0.5522    0.0000 C   0  0  0  0  0  0  0  0  0  0  0  0
    3.2443   -0.7549    0.0000 C   0  0  0  0  0  0  0  0  0  0  0  0
    3.5530   -1.7061    0.0000 Cl  0  0  0  0  0  0  0  0  0  0  0  0
    3.9146   -0.0176    0.0000 C   0  0  0  0  0  0  0  0  0  0  0  0
    0.9786    0.6069    0.0000 C   0  0  0  0  0  0  0  0  0  0  0  0
    0.7729   -0.3717    0.0000 F   0  0  0  0  0  0  0  0  0  0  0  0
    1.1844    1.5855    0.0000 F   0  0  0  0  0  0  0  0  0  0  0  0
    0.0000    0.8126    0.0000 F   0  0  0  0  0  0  0  0  0  0  0  0
  1  2  1  0  0  0  0
  2  3  2  0  0  0  0
  2  4  2  0  0  0  0
  2  5  1  0  0  0  0
  5  6  1  0  0  0  0
  6  7  2  0  0  0  0
  7  8  1  0  0  0  0
  8  9  1  0  0  0  0
  9 10  2  0  0  0  0
 10 11  1  0  0  0  0
 11 12  2  0  0  0  0
 12 13  1  0  0  0  0
 13 14  1  0  0  0  0
 13 15  2  0  0  0  0
 15  6  1  0  0  0  0
 15  9  1  0  0  0  0
 11 16  1  0  0  0  0
 16 17  1  0  0  0  0
 16 18  1  0  0  0  0
 16 19  1  0  0  0  0
M  END
>  <EXTREG>  (ZINC00109039)
ZINC00109039

>  <LOGBIO>
2.5000

$$$$
ZINC00109515
  -MTS-   02131516542D 0   0.00000     0.00000     0

 25 28  0  0  1  0  0  0  0  0999 V2000
    2.4182   -2.6212    0.0000 F   0  0  0  0  0  0  0  0  0  0  0  0
    2.1310   -1.6633    0.0000 C   0  0  0  0  0  0  0  0  0  0  0  0
    2.7057   -1.4910    0.0000 F   0  0  0  0  0  0  0  0  0  0  0  0
    1.1731   -1.9505    0.0000 F   0  0  0  0  0  0  0  0  0  0  0  0
    1.8438   -0.7054    0.0000 C   0  0  0  0  0  0  0  0  0  0  0  0
    0.8676   -0.4735    0.0000 C   0  0  0  0  0  0  0  0  0  0  0  0
    0.5838    0.4800    0.0000 C   0  0  0  0  0  0  0  0  0  0  0  0
    1.2690    1.2083    0.0000 C   0  0  0  0  0  0  0  0  0  0  0  0
    2.2380    0.9832    0.0000 C   0  0  0  0  0  0  0  0  0  0  0  0
    2.5290    0.0229    0.0000 C   0  0  0  0  0  0  0  0  0  0  0  0
    3.8921   -0.2967    0.0000 C   0  0  1  0  0  0  0  0  0  0  0  0
    4.1093   -1.2692    0.0000 N   0  0  0  0  0  0  0  0  0  0  0  0
    5.0021   -1.7075    0.0000 C   0  0  0  0  0  0  0  0  0  0  0  0
    5.9099   -1.2838    0.0000 C   0  0  0  0  0  0  0  0  0  0  0  0
    6.6469   -1.9642    0.0000 C   0  0  0  0  0  0  0  0  0  0  0  0
    7.5966   -1.6684    0.0000 C   0  0  0  0  0  0  0  0  0  0  0  0
    7.8195   -0.6936    0.0000 C   0  0  0  0  0  0  0  0  0  0  0  0
    7.0925   -0.0145    0.0000 C   0  0  0  0  0  0  0  0  0  0  0  0
    6.1331   -0.3072    0.0000 C   0  0  0  0  0  0  0  0  0  0  0  0
    5.5217    0.4812    0.0000 N   0  0  0  0  0  0  0  0  0  0  0  0
    5.8317    1.4412    0.0000 C   0  0  0  0  0  0  0  0  0  0  0  0
    5.0217    2.0212    0.0000 C   0  0  0  0  0  0  0  0  0  0  0  0
    4.2117    1.4412    0.0000 C   0  0  0  0  0  0  0  0  0  0  0  0
    4.5217    0.4812    0.0000 C   0  0  0  0  0  0  0  0  0  0  0  0
    3.4656   -0.7188    0.0000 H   0  0  0  0  0  0  0  0  0  0  0  0
  1  2  1  0  0  0  0
  2  3  1  0  0  0  0
  2  4  1  0  0  0  0
  2  5  1  0  0  0  0
  5  6  2  0  0  0  0
  6  7  1  0  0  0  0
  7  8  2  0  0  0  0
  8  9  1  0  0  0  0
  9 10  2  0  0  0  0
 10  5  1  0  0  0  0
 11 10  1  6  0  0  0
 11 25  1  1  0  0  0
 11 12  1  0  0  0  0
 12 13  1  0  0  0  0
 13 14  1  0  0  0  0
 14 15  2  0  0  0  0
 15 16  1  0  0  0  0
 16 17  2  0  0  0  0
 17 18  1  0  0  0  0
 18 19  2  0  0  0  0
 19 14  1  0  0  0  0
 19 20  1  0  0  0  0
 20 21  1  0  0  0  0
 21 22  2  0  0  0  0
 22 23  1  0  0  0  0
 23 24  2  0  0  0  0
 24 11  1  0  0  0  0
 24 20  1  0  0  0  0
M  END
>  <EXTREG>  (ZINC00109515)
ZINC00109515

>  <LOGBIO>
2.5000

$$$$
ZINC00109691
  -MTS-   02131516542D 0   0.00000     0.00000     0

 22 24  0  0  0  0  0  0  0  0999 V2000
   10.1164   -0.8465    0.0000 C   0  0  0  0  0  0  0  0  0  0  0  0
    9.1223   -0.9544    0.0000 C   0  0  0  0  0  0  0  0  0  0  0  0
    8.5289   -0.1452    0.0000 C   0  0  0  0  0  0  0  0  0  0  0  0
    7.5401   -0.2546    0.0000 C   0  0  0  0  0  0  0  0  0  0  0  0
    7.1356   -1.1691    0.0000 C   0  0  0  0  0  0  0  0  0  0  0  0
    7.7198   -1.9742    0.0000 C   0  0  0  0  0  0  0  0  0  0  0  0
    8.7177   -1.8689    0.0000 C   0  0  0  0  0  0  0  0  0  0  0  0
    6.1412   -1.2745    0.0000 S   0  0  0  0  0  0  0  0  0  0  0  0
    6.2466   -2.2689    0.0000 O   0  0  0  0  0  0  0  0  0  0  0  0
    6.0357   -0.2801    0.0000 O   0  0  0  0  0  0  0  0  0  0  0  0
    5.1467   -1.3799    0.0000 C   0  0  0  0  0  0  0  0  0  0  0  0
    4.5582   -0.5715    0.0000 C   0  0  0  0  0  0  0  0  0  0  0  0
    4.8682    0.3885    0.0000 C   0  0  0  0  0  0  0  0  0  0  0  0
    4.0582    0.9685    0.0000 S   0  0  0  0  0  0  0  0  0  0  0  0
    3.2482    0.3885    0.0000 C   0  0  0  0  0  0  0  0  0  0  0  0
    3.5582   -0.5715    0.0000 N   0  0  0  0  0  0  0  0  0  0  0  0
    2.2985    0.7017    0.0000 N   0  0  0  0  0  0  0  0  0  0  0  0
    2.0932    1.6839    0.0000 C   0  0  0  0  0  0  0  0  0  0  0  0
    1.1478    1.9935    0.0000 C   0  0  0  0  0  0  0  0  0  0  0  0
    0.4011    1.3284    0.0000 O   0  0  0  0  0  0  0  0  0  0  0  0
    0.5998    0.3536    0.0000 C   0  0  0  0  0  0  0  0  0  0  0  0
    1.5518    0.0366    0.0000 C   0  0  0  0  0  0  0  0  0  0  0  0
  1  2  1  0  0  0  0
  2  3  2  0  0  0  0
  3  4  1  0  0  0  0
  4  5  2  0  0  0  0
  5  6  1  0  0  0  0
  6  7  2  0  0  0  0
  7  2  1  0  0  0  0
  5  8  1  0  0  0  0
  8  9  2  0  0  0  0
  8 10  2  0  0  0  0
  8 11  1  0  0  0  0
 11 12  1  0  0  0  0
 12 13  2  0  0  0  0
 13 14  1  0  0  0  0
 14 15  1  0  0  0  0
 15 16  2  0  0  0  0
 16 12  1  0  0  0  0
 15 17  1  0  0  0  0
 17 18  1  0  0  0  0
 18 19  1  0  0  0  0
 19 20  1  0  0  0  0
 20 21  1  0  0  0  0
 21 22  1  0  0  0  0
 22 17  1  0  0  0  0
M  END
>  <EXTREG>  (ZINC00109691)
ZINC00109691

>  <LOGBIO>
2.5000

$$$$
ZINC00111045
  -MTS-   02131516542D 0   0.00000     0.00000     0

 19 20  0  0  0  0  0  0  0  0999 V2000
    4.2310   -3.1578    0.0000 C   0  0  0  0  0  0  0  0  0  0  0  0
    4.6378   -2.2405    0.0000 C   0  0  0  0  0  0  0  0  0  0  0  0
    5.6271   -2.1361    0.0000 O   0  0  0  0  0  0  0  0  0  0  0  0
    4.0493   -1.4320    0.0000 C   0  0  0  0  0  0  0  0  0  0  0  0
    4.3593   -0.4720    0.0000 O   0  0  0  0  0  0  0  0  0  0  0  0
    3.5493    0.1080    0.0000 C   0  0  0  0  0  0  0  0  0  0  0  0
    2.7393   -0.4720    0.0000 C   0  0  0  0  0  0  0  0  0  0  0  0
    3.0493   -1.4320    0.0000 C   0  0  0  0  0  0  0  0  0  0  0  0
    3.5493    1.1080    0.0000 C   0  0  0  0  0  0  0  0  0  0  0  0
    4.4178    1.6106    0.0000 C   0  0  0  0  0  0  0  0  0  0  0  0
    4.4158    2.6054    0.0000 C   0  0  0  0  0  0  0  0  0  0  0  0
    3.5503    3.1062    0.0000 C   0  0  0  0  0  0  0  0  0  0  0  0
    2.6868    2.6123    0.0000 C   0  0  0  0  0  0  0  0  0  0  0  0
    2.6838    1.6089    0.0000 C   0  0  0  0  0  0  0  0  0  0  0  0
    1.7301    1.0608    0.0000 O   0  0  0  0  0  0  0  0  0  0  0  0
    0.8650    1.5625    0.0000 C   0  0  0  0  0  0  0  0  0  0  0  0
    1.3667    2.4275    0.0000 F   0  0  0  0  0  0  0  0  0  0  0  0
    0.3633    0.6974    0.0000 F   0  0  0  0  0  0  0  0  0  0  0  0
    0.0000    2.0642    0.0000 F   0  0  0  0  0  0  0  0  0  0  0  0
  1  2  1  0  0  0  0
  2  3  2  0  0  0  0
  2  4  1  0  0  0  0
  4  5  1  0  0  0  0
  5  6  1  0  0  0  0
  6  7  2  0  0  0  0
  7  8  1  0  0  0  0
  8  4  2  0  0  0  0
  6  9  1  0  0  0  0
  9 10  2  0  0  0  0
 10 11  1  0  0  0  0
 11 12  2  0  0  0  0
 12 13  1  0  0  0  0
 13 14  2  0  0  0  0
 14  9  1  0  0  0  0
 14 15  1  0  0  0  0
 15 16  1  0  0  0  0
 16 17  1  0  0  0  0
 16 18  1  0  0  0  0
 16 19  1  0  0  0  0
M  END
>  <EXTREG>  (ZINC00111045)
ZINC00111045

>  <LOGBIO>
2.5000

$$$$
ZINC00111222
  -MTS-   02131516542D 0   0.00000     0.00000     0

 13 14  0  0  0  0  0  0  0  0999 V2000
    4.0943    1.7372    0.0000 N   0  0  0  0  0  0  0  0  0  0  0  0
    3.5960    0.8702    0.0000 C   0  0  0  0  0  0  0  0  0  0  0  0
    2.5926    0.8672    0.0000 N   0  0  0  0  0  0  0  0  0  0  0  0
    2.0986    0.0037    0.0000 C   0  0  0  0  0  0  0  0  0  0  0  0
    1.0965   -0.0006    0.0000 C   0  0  0  0  0  0  0  0  0  0  0  0
    0.6000   -0.8687    0.0000 C   0  0  0  0  0  0  0  0  0  0  0  0
    1.1069   -1.7346    0.0000 C   0  0  0  0  0  0  0  0  0  0  0  0
    2.1017   -1.7276    0.0000 C   0  0  0  0  0  0  0  0  0  0  0  0
    2.5995   -0.8619    0.0000 C   0  0  0  0  0  0  0  0  0  0  0  0
    3.5943   -0.8639    0.0000 C   0  0  0  0  0  0  0  0  0  0  0  0
    4.0969    0.0046    0.0000 C   0  0  0  0  0  0  0  0  0  0  0  0
    5.0969    0.0046    0.0000 C   0  0  0  0  0  0  0  0  0  0  0  0
    6.0969    0.0046    0.0000 N   0  0  0  0  0  0  0  0  0  0  0  0
  1  2  1  0  0  0  0
  2  3  1  0  0  0  0
  3  4  2  0  0  0  0
  4  5  1  0  0  0  0
  5  6  2  0  0  0  0
  6  7  1  0  0  0  0
  7  8  2  0  0  0  0
  8  9  1  0  0  0  0
  9  4  1  0  0  0  0
  9 10  2  0  0  0  0
 10 11  1  0  0  0  0
 11  2  2  0  0  0  0
 11 12  1  0  0  0  0
 12 13  3  0  0  0  0
M  END
>  <EXTREG>  (ZINC00111222)
ZINC00111222

>  <LOGBIO>
2.5000

$$$$
ZINC00111982
  -MTS-   02131516542D 0   0.00000     0.00000     0

 18 19  0  0  1  0  0  0  0  0999 V2000
    4.3655    0.6763    0.0000 C   0  0  0  0  0  0  0  0  0  0  0  0
    3.4662    0.2388    0.0000 C   0  0  0  0  0  0  0  0  0  0  0  0
    3.1909    1.2001    0.0000 C   0  0  0  0  0  0  0  0  0  0  0  0
    2.4683    0.1335    0.0000 C   0  0  2  0  0  0  0  0  0  0  0  0
    2.0650   -0.7758    0.0000 O   0  0  0  0  0  0  0  0  0  0  0  0
    2.6515   -1.5858    0.0000 C   0  0  0  0  0  0  0  0  0  0  0  0
    2.2419   -2.4981    0.0000 O   0  0  0  0  0  0  0  0  0  0  0  0
    3.6413   -1.4864    0.0000 C   0  0  0  0  0  0  0  0  0  0  0  0
    3.5673   -2.4836    0.0000 C   0  0  0  0  0  0  0  0  0  0  0  0
    4.6107   -1.7321    0.0000 C   0  0  0  0  0  0  0  0  0  0  0  0
    4.0527   -0.5712    0.0000 C   0  0  0  0  0  0  0  0  0  0  0  0
    5.0475   -0.4692    0.0000 O   0  0  0  0  0  0  0  0  0  0  0  0
    1.8798    0.9420    0.0000 C   0  0  0  0  0  0  0  0  0  0  0  0
    2.1898    1.9020    0.0000 S   0  0  0  0  0  0  0  0  0  0  0  0
    1.3798    2.4820    0.0000 C   0  0  0  0  0  0  0  0  0  0  0  0
    0.5698    1.9020    0.0000 C   0  0  0  0  0  0  0  0  0  0  0  0
    0.8798    0.9420    0.0000 C   0  0  0  0  0  0  0  0  0  0  0  0
    2.7120    0.6818    0.0000 H   0  0  0  0  0  0  0  0  0  0  0  0
  1  2  1  0  0  0  0
  2  3  1  0  0  0  0
  2  4  1  0  0  0  0
  4 18  1  1  0  0  0
  4  5  1  0  0  0  0
  5  6  1  0  0  0  0
  6  7  2  0  0  0  0
  6  8  1  0  0  0  0
  8  9  1  0  0  0  0
  8 10  1  0  0  0  0
  8 11  1  0  0  0  0
 11  2  1  0  0  0  0
 11 12  2  0  0  0  0
  4 13  1  6  0  0  0
 13 14  1  0  0  0  0
 14 15  1  0  0  0  0
 15 16  2  0  0  0  0
 16 17  1  0  0  0  0
 17 13  2  0  0  0  0
M  END
>  <EXTREG>  (ZINC00111982)
ZINC00111982

>  <LOGBIO>
2.5000

$$$$
ZINC00112497
  -MTS-   02131516542D 0   0.00000     0.00000     0

 13 13  0  0  0  0  0  0  0  0999 V2000
    5.1989    0.1354    0.0000 C   0  0  0  0  0  0  0  0  0  0  0  0
    4.3291    0.6358    0.0000 N   0  0  0  0  0  0  0  0  0  0  0  0
    4.3286    1.6306    0.0000 C   0  0  0  0  0  0  0  0  0  0  0  0
    3.4636    0.1349    0.0000 C   0  0  0  0  0  0  0  0  0  0  0  0
    2.5936    0.6349    0.0000 C   0  0  0  0  0  0  0  0  0  0  0  0
    1.7336    0.1349    0.0000 C   0  0  0  0  0  0  0  0  0  0  0  0
    1.7336   -0.8651    0.0000 C   0  0  0  0  0  0  0  0  0  0  0  0
    2.5936   -1.3651    0.0000 C   0  0  0  0  0  0  0  0  0  0  0  0
    3.4636   -0.8651    0.0000 N   0  0  0  0  0  0  0  0  0  0  0  0
    0.8668   -1.3638    0.0000 C   0  0  0  0  0  0  0  0  0  0  0  0
    1.3655   -2.2306    0.0000 F   0  0  0  0  0  0  0  0  0  0  0  0
    0.3681   -0.4970    0.0000 F   0  0  0  0  0  0  0  0  0  0  0  0
    0.0000   -1.8625    0.0000 F   0  0  0  0  0  0  0  0  0  0  0  0
  1  2  1  0  0  0  0
  2  3  1  0  0  0  0
  2  4  1  0  0  0  0
  4  5  2  0  0  0  0
  5  6  1  0  0  0  0
  6  7  2  0  0  0  0
  7  8  1  0  0  0  0
  8  9  2  0  0  0  0
  9  4  1  0  0  0  0
  7 10  1  0  0  0  0
 10 11  1  0  0  0  0
 10 12  1  0  0  0  0
 10 13  1  0  0  0  0
M  END
>  <EXTREG>  (ZINC00112497)
ZINC00112497

>  <LOGBIO>
2.5000

$$$$
ZINC00113377
  -MTS-   02131516542D 0   0.00000     0.00000     0

 15 15  0  0  0  0  0  0  0  0999 V2000
    4.4790    1.6997    0.0000 C   0  0  0  0  0  0  0  0  0  0  0  0
    3.5676    1.2882    0.0000 C   0  0  0  0  0  0  0  0  0  0  0  0
    2.6909    1.7872    0.0000 O   0  0  0  0  0  0  0  0  0  0  0  0
    1.9581    1.1123    0.0000 C   0  0  0  0  0  0  0  0  0  0  0  0
    2.3610    0.2012    0.0000 C   0  0  0  0  0  0  0  0  0  0  0  0
    3.3640    0.3092    0.0000 C   0  0  0  0  0  0  0  0  0  0  0  0
    1.7610   -0.8381    0.0000 C   0  0  0  0  0  0  0  0  0  0  0  0
    1.1610   -0.8381    0.0000 O   0  0  0  0  0  0  0  0  0  0  0  0
    2.2610   -1.7041    0.0000 C   0  0  0  0  0  0  0  0  0  0  0  0
    3.2610   -1.7041    0.0000 C   0  0  0  0  0  0  0  0  0  0  0  0
    4.2610   -1.7041    0.0000 N   0  0  0  0  0  0  0  0  0  0  0  0
    0.9790    1.3159    0.0000 C   0  0  0  0  0  0  0  0  0  0  0  0
    0.7754    0.3369    0.0000 F   0  0  0  0  0  0  0  0  0  0  0  0
    1.1827    2.2950    0.0000 F   0  0  0  0  0  0  0  0  0  0  0  0
    0.0000    1.5196    0.0000 F   0  0  0  0  0  0  0  0  0  0  0  0
  1  2  1  0  0  0  0
  2  3  1  0  0  0  0
  3  4  1  0  0  0  0
  4  5  2  0  0  0  0
  5  6  1  0  0  0  0
  6  2  2  0  0  0  0
  5  7  1  0  0  0  0
  7  8  2  0  0  0  0
  7  9  1  0  0  0  0
  9 10  1  0  0  0  0
 10 11  3  0  0  0  0
  4 12  1  0  0  0  0
 12 13  1  0  0  0  0
 12 14  1  0  0  0  0
 12 15  1  0  0  0  0
M  END
>  <EXTREG>  (ZINC00113377)
ZINC00113377

>  <LOGBIO>
2.5000

$$$$
ZINC00113676
  -MTS-   02131516542D 0   0.00000     0.00000     0

 24 27  0  0  1  0  0  0  0  0999 V2000
    0.0000    0.7696    0.0000 Cl  0  0  0  0  0  0  0  0  0  0  0  0
    1.0000    0.7743    0.0000 C   0  0  0  0  0  0  0  0  0  0  0  0
    1.5067   -0.0918    0.0000 C   0  0  0  0  0  0  0  0  0  0  0  0
    2.5014   -0.0851    0.0000 C   0  0  0  0  0  0  0  0  0  0  0  0
    2.9982    0.7828    0.0000 C   0  0  0  0  0  0  0  0  0  0  0  0
    2.5002    1.6440    0.0000 C   0  0  0  0  0  0  0  0  0  0  0  0
    1.4967    1.6422    0.0000 C   0  0  0  0  0  0  0  0  0  0  0  0
    3.9982    0.7851    0.0000 C   0  0  1  0  0  0  0  0  0  0  0  0
    4.5034   -0.0820    0.0000 C   0  0  0  0  0  0  0  0  0  0  0  0
    5.4981   -0.0770    0.0000 C   0  0  1  0  0  0  0  0  0  0  0  0
    5.9964    0.7900    0.0000 N   0  0  0  0  0  0  0  0  0  0  0  0
    5.4982    1.6521    0.0000 C   0  0  0  0  0  0  0  0  0  0  0  0
    5.8082    2.6121    0.0000 N   0  0  0  0  0  0  0  0  0  0  0  0
    4.9982    3.1921    0.0000 N   0  0  0  0  0  0  0  0  0  0  0  0
    4.1882    2.6121    0.0000 N   0  0  0  0  0  0  0  0  0  0  0  0
    4.4982    1.6521    0.0000 N   0  0  0  0  0  0  0  0  0  0  0  0
    6.0012   -0.9413    0.0000 C   0  0  0  0  0  0  0  0  0  0  0  0
    5.5033   -1.8125    0.0000 C   0  0  0  0  0  0  0  0  0  0  0  0
    6.0055   -2.6712    0.0000 C   0  0  0  0  0  0  0  0  0  0  0  0
    7.0055   -2.6687    0.0000 C   0  0  0  0  0  0  0  0  0  0  0  0
    7.5033   -1.8075    0.0000 C   0  0  0  0  0  0  0  0  0  0  0  0
    7.0011   -0.9387    0.0000 C   0  0  0  0  0  0  0  0  0  0  0  0
    5.2003   -0.5979    0.0000 H   0  0  0  0  0  0  0  0  0  0  0  0
    3.6998    0.2645    0.0000 H   0  0  0  0  0  0  0  0  0  0  0  0
  1  2  1  0  0  0  0
  2  3  2  0  0  0  0
  3  4  1  0  0  0  0
  4  5  2  0  0  0  0
  5  6  1  0  0  0  0
  6  7  2  0  0  0  0
  7  2  1  0  0  0  0
  8  5  1  6  0  0  0
  8 24  1  1  0  0  0
  8  9  1  0  0  0  0
  9 10  1  0  0  0  0
 10 23  1  6  0  0  0
 10 11  1  0  0  0  0
 11 12  1  0  0  0  0
 12 13  2  0  0  0  0
 13 14  1  0  0  0  0
 14 15  2  0  0  0  0
 15 16  1  0  0  0  0
 16  8  1  0  0  0  0
 16 12  1  0  0  0  0
 10 17  1  1  0  0  0
 17 18  2  0  0  0  0
 18 19  1  0  0  0  0
 19 20  2  0  0  0  0
 20 21  1  0  0  0  0
 21 22  2  0  0  0  0
 22 17  1  0  0  0  0
M  END
>  <EXTREG>  (ZINC00113676)
ZINC00113676

>  <LOGBIO>
2.5000

$$$$
ZINC00114009
  -MTS-   02131516542D 0   0.00000     0.00000     0

 17 19  0  0  0  0  0  0  0  0999 V2000
    6.8144   -2.4890    0.0000 C   0  0  0  0  0  0  0  0  0  0  0  0
    6.2239   -1.6820    0.0000 C   0  0  0  0  0  0  0  0  0  0  0  0
    6.6280   -0.7636    0.0000 C   0  0  0  0  0  0  0  0  0  0  0  0
    6.0389    0.0380    0.0000 C   0  0  0  0  0  0  0  0  0  0  0  0
    5.0446   -0.0689    0.0000 C   0  0  0  0  0  0  0  0  0  0  0  0
    4.6395   -0.9774    0.0000 C   0  0  0  0  0  0  0  0  0  0  0  0
    5.2296   -1.7890    0.0000 C   0  0  0  0  0  0  0  0  0  0  0  0
    4.4561    0.7396    0.0000 C   0  0  0  0  0  0  0  0  0  0  0  0
    4.7661    1.6996    0.0000 C   0  0  0  0  0  0  0  0  0  0  0  0
    3.9561    2.2796    0.0000 S   0  0  0  0  0  0  0  0  0  0  0  0
    3.1461    1.6996    0.0000 C   0  0  0  0  0  0  0  0  0  0  0  0
    3.4561    0.7396    0.0000 N   0  0  0  0  0  0  0  0  0  0  0  0
    2.1964    2.0127    0.0000 C   0  0  0  0  0  0  0  0  0  0  0  0
    1.8880    2.9733    0.0000 O   0  0  0  0  0  0  0  0  0  0  0  0
    0.8918    2.9716    0.0000 N   0  0  0  0  0  0  0  0  0  0  0  0
    0.5724    2.0280    0.0000 C   0  0  0  0  0  0  0  0  0  0  0  0
    1.3843    1.4292    0.0000 C   0  0  0  0  0  0  0  0  0  0  0  0
  1  2  1  0  0  0  0
  2  3  2  0  0  0  0
  3  4  1  0  0  0  0
  4  5  2  0  0  0  0
  5  6  1  0  0  0  0
  6  7  2  0  0  0  0
  7  2  1  0  0  0  0
  5  8  1  0  0  0  0
  8  9  2  0  0  0  0
  9 10  1  0  0  0  0
 10 11  1  0  0  0  0
 11 12  2  0  0  0  0
 12  8  1  0  0  0  0
 11 13  1  0  0  0  0
 13 14  1  0  0  0  0
 14 15  1  0  0  0  0
 15 16  2  0  0  0  0
 16 17  1  0  0  0  0
 17 13  2  0  0  0  0
M  END
>  <EXTREG>  (ZINC00114009)
ZINC00114009

>  <LOGBIO>
2.5000

$$$$
ZINC00114495
  -MTS-   02131516542D 0   0.00000     0.00000     0

 17 18  0  0  0  0  0  0  0  0999 V2000
    3.1146    3.4857    0.0000 C   0  0  0  0  0  0  0  0  0  0  0  0
    3.1156    2.4857    0.0000 O   0  0  0  0  0  0  0  0  0  0  0  0
    2.2501    1.9849    0.0000 C   0  0  0  0  0  0  0  0  0  0  0  0
    1.3801    2.4849    0.0000 C   0  0  0  0  0  0  0  0  0  0  0  0
    0.5201    1.9849    0.0000 C   0  0  0  0  0  0  0  0  0  0  0  0
    0.5201    0.9849    0.0000 C   0  0  0  0  0  0  0  0  0  0  0  0
    1.3801    0.4849    0.0000 C   0  0  0  0  0  0  0  0  0  0  0  0
    1.3776   -0.5151    0.0000 N   0  0  0  0  0  0  0  0  0  0  0  0
    2.2453   -1.0190    0.0000 C   0  0  0  0  0  0  0  0  0  0  0  0
    3.1075   -0.5229    0.0000 O   0  0  0  0  0  0  0  0  0  0  0  0
    2.2433   -2.0190    0.0000 C   0  0  0  0  0  0  0  0  0  0  0  0
    3.1108   -2.5233    0.0000 S   0  0  0  0  0  0  0  0  0  0  0  0
    3.1068   -3.5181    0.0000 C   0  0  0  0  0  0  0  0  0  0  0  0
    2.2403   -4.0172    0.0000 S   0  0  0  0  0  0  0  0  0  0  0  0
    1.3778   -3.5216    0.0000 C   0  0  0  0  0  0  0  0  0  0  0  0
    1.3768   -2.5181    0.0000 S   0  0  0  0  0  0  0  0  0  0  0  0
    2.2501    0.9849    0.0000 C   0  0  0  0  0  0  0  0  0  0  0  0
  1  2  1  0  0  0  0
  2  3  1  0  0  0  0
  3  4  2  0  0  0  0
  4  5  1  0  0  0  0
  5  6  2  0  0  0  0
  6  7  1  0  0  0  0
  7  8  1  0  0  0  0
  8  9  1  0  0  0  0
  9 10  2  0  0  0  0
  9 11  1  0  0  0  0
 11 12  1  0  0  0  0
 12 13  1  0  0  0  0
 13 14  1  0  0  0  0
 14 15  1  0  0  0  0
 15 16  1  0  0  0  0
 16 11  1  0  0  0  0
  7 17  2  0  0  0  0
 17  3  1  0  0  0  0
M  END
>  <EXTREG>  (ZINC00114495)
ZINC00114495

>  <LOGBIO>
2.5000

$$$$
ZINC00114882
  -MTS-   02131516542D 0   0.00000     0.00000     0

 15 16  0  0  0  0  0  0  0  0999 V2000
    1.7249   -3.0192    0.0000 C   0  0  0  0  0  0  0  0  0  0  0  0
    1.2214   -2.1552    0.0000 S   0  0  0  0  0  0  0  0  0  0  0  0
    0.3574   -2.6587    0.0000 O   0  0  0  0  0  0  0  0  0  0  0  0
    2.0854   -1.6518    0.0000 O   0  0  0  0  0  0  0  0  0  0  0  0
    0.7179   -1.2912    0.0000 N   0  0  0  0  0  0  0  0  0  0  0  0
    1.2641   -0.3364    0.0000 C   0  0  0  0  0  0  0  0  0  0  0  0
    2.2675   -0.3314    0.0000 C   0  0  0  0  0  0  0  0  0  0  0  0
    2.7597    0.5331    0.0000 C   0  0  0  0  0  0  0  0  0  0  0  0
    2.2597    1.3976    0.0000 C   0  0  0  0  0  0  0  0  0  0  0  0
    2.5697    2.3576    0.0000 N   0  0  0  0  0  0  0  0  0  0  0  0
    1.7597    2.9376    0.0000 C   0  0  0  0  0  0  0  0  0  0  0  0
    0.9497    2.3576    0.0000 C   0  0  0  0  0  0  0  0  0  0  0  0
    0.0000    2.6708    0.0000 Cl  0  0  0  0  0  0  0  0  0  0  0  0
    1.2597    1.3976    0.0000 C   0  0  0  0  0  0  0  0  0  0  0  0
    0.7615    0.5281    0.0000 C   0  0  0  0  0  0  0  0  0  0  0  0
  1  2  1  0  0  0  0
  2  3  2  0  0  0  0
  2  4  2  0  0  0  0
  2  5  1  0  0  0  0
  5  6  1  0  0  0  0
  6  7  2  0  0  0  0
  7  8  1  0  0  0  0
  8  9  2  0  0  0  0
  9 10  1  0  0  0  0
 10 11  1  0  0  0  0
 11 12  2  0  0  0  0
 12 13  1  0  0  0  0
 12 14  1  0  0  0  0
 14  9  1  0  0  0  0
 14 15  2  0  0  0  0
 15  6  1  0  0  0  0
M  END
>  <EXTREG>  (ZINC00114882)
ZINC00114882

>  <LOGBIO>
2.5000

$$$$
ZINC00116114
  -MTS-   02131516542D 0   0.00000     0.00000     0

 13 14  0  0  0  0  0  0  0  0999 V2000
    0.4993   -1.3594    0.0000 Cl  0  0  0  0  0  0  0  0  0  0  0  0
    1.4935   -1.2520    0.0000 C   0  0  0  0  0  0  0  0  0  0  0  0
    2.0865   -2.0616    0.0000 C   0  0  0  0  0  0  0  0  0  0  0  0
    3.0753   -1.9527    0.0000 C   0  0  0  0  0  0  0  0  0  0  0  0
    3.4803   -1.0384    0.0000 C   0  0  0  0  0  0  0  0  0  0  0  0
    2.8965   -0.2329    0.0000 C   0  0  0  0  0  0  0  0  0  0  0  0
    3.3038    0.6804    0.0000 Cl  0  0  0  0  0  0  0  0  0  0  0  0
    1.8985   -0.3377    0.0000 C   0  0  0  0  0  0  0  0  0  0  0  0
    1.3100    0.4708    0.0000 C   0  0  0  0  0  0  0  0  0  0  0  0
    1.6200    1.4308    0.0000 N   0  0  0  0  0  0  0  0  0  0  0  0
    0.8100    2.0108    0.0000 N   0  0  0  0  0  0  0  0  0  0  0  0
    0.0000    1.4308    0.0000 N   0  0  0  0  0  0  0  0  0  0  0  0
    0.3100    0.4708    0.0000 N   0  0  0  0  0  0  0  0  0  0  0  0
  1  2  1  0  0  0  0
  2  3  2  0  0  0  0
  3  4  1  0  0  0  0
  4  5  2  0  0  0  0
  5  6  1  0  0  0  0
  6  7  1  0  0  0  0
  6  8  2  0  0  0  0
  8  2  1  0  0  0  0
  8  9  1  0  0  0  0
  9 10  2  0  0  0  0
 10 11  1  0  0  0  0
 11 12  1  0  0  0  0
 12 13  2  0  0  0  0
 13  9  1  0  0  0  0
M  END
>  <EXTREG>  (ZINC00116114)
ZINC00116114

>  <LOGBIO>
2.5000

$$$$
ZINC00116230
  -MTS-   02131516542D 0   0.00000     0.00000     0

 17 19  0  0  0  0  0  0  0  0999 V2000
    5.0675    0.2927    0.0000 C   0  0  0  0  0  0  0  0  0  0  0  0
    4.4790    1.1011    0.0000 N   0  0  0  0  0  0  0  0  0  0  0  0
    4.7890    2.0611    0.0000 N   0  0  0  0  0  0  0  0  0  0  0  0
    3.9790    2.6411    0.0000 C   0  0  0  0  0  0  0  0  0  0  0  0
    3.1690    2.0611    0.0000 C   0  0  0  0  0  0  0  0  0  0  0  0
    3.4790    1.1011    0.0000 C   0  0  0  0  0  0  0  0  0  0  0  0
    2.8905    0.2927    0.0000 N   0  0  0  0  0  0  0  0  0  0  0  0
    1.8817    0.2927    0.0000 C   0  0  0  0  0  0  0  0  0  0  0  0
    1.2918    1.1002    0.0000 O   0  0  0  0  0  0  0  0  0  0  0  0
    1.5787   -0.6564    0.0000 C   0  0  0  0  0  0  0  0  0  0  0  0
    0.6594   -1.0579    0.0000 C   0  0  0  0  0  0  0  0  0  0  0  0
    0.5493   -2.0518    0.0000 C   0  0  0  0  0  0  0  0  0  0  0  0
    1.3589   -2.6446    0.0000 C   0  0  0  0  0  0  0  0  0  0  0  0
    2.2687   -2.2424    0.0000 C   0  0  0  0  0  0  0  0  0  0  0  0
    2.3795   -1.2490    0.0000 C   0  0  0  0  0  0  0  0  0  0  0  0
    3.1978   -0.6590    0.0000 C   0  0  0  0  0  0  0  0  0  0  0  0
    4.1480   -0.9706    0.0000 O   0  0  0  0  0  0  0  0  0  0  0  0
  1  2  1  0  0  0  0
  2  3  1  0  0  0  0
  3  4  2  0  0  0  0
  4  5  1  0  0  0  0
  5  6  2  0  0  0  0
  6  2  1  0  0  0  0
  6  7  1  0  0  0  0
  7  8  1  0  0  0  0
  8  9  2  0  0  0  0
  8 10  1  0  0  0  0
 10 11  2  0  0  0  0
 11 12  1  0  0  0  0
 12 13  2  0  0  0  0
 13 14  1  0  0  0  0
 14 15  2  0  0  0  0
 15 10  1  0  0  0  0
 15 16  1  0  0  0  0
 16  7  1  0  0  0  0
 16 17  2  0  0  0  0
M  END
>  <EXTREG>  (ZINC00116230)
ZINC00116230

>  <LOGBIO>
2.5000

$$$$
ZINC00117483
  -MTS-   02131516542D 0   0.00000     0.00000     0

 16 17  0  0  0  0  0  0  0  0999 V2000
    6.4590    0.8562    0.0000 C   0  0  0  0  0  0  0  0  0  0  0  0
    5.4611    0.7509    0.0000 C   0  0  0  0  0  0  0  0  0  0  0  0
    5.0578   -0.1585    0.0000 O   0  0  0  0  0  0  0  0  0  0  0  0
    4.0598   -0.2637    0.0000 C   0  0  0  0  0  0  0  0  0  0  0  0
    3.6565   -1.1731    0.0000 O   0  0  0  0  0  0  0  0  0  0  0  0
    3.4713    0.5448    0.0000 C   0  0  0  0  0  0  0  0  0  0  0  0
    3.7813    1.5048    0.0000 C   0  0  0  0  0  0  0  0  0  0  0  0
    4.7310    1.8179    0.0000 N   0  0  0  0  0  0  0  0  0  0  0  0
    2.9713    2.0848    0.0000 S   0  0  0  0  0  0  0  0  0  0  0  0
    2.1613    1.5048    0.0000 C   0  0  0  0  0  0  0  0  0  0  0  0
    2.4713    0.5448    0.0000 C   0  0  0  0  0  0  0  0  0  0  0  0
    1.8828   -0.2637    0.0000 C   0  0  0  0  0  0  0  0  0  0  0  0
    0.8740   -0.2637    0.0000 S   0  0  0  0  0  0  0  0  0  0  0  0
    0.5710   -1.2128    0.0000 C   0  0  0  0  0  0  0  0  0  0  0  0
    1.3718   -1.8053    0.0000 C   0  0  0  0  0  0  0  0  0  0  0  0
    2.1901   -1.2153    0.0000 C   0  0  0  0  0  0  0  0  0  0  0  0
  1  2  1  0  0  0  0
  2  3  1  0  0  0  0
  3  4  1  0  0  0  0
  4  5  2  0  0  0  0
  4  6  1  0  0  0  0
  6  7  2  0  0  0  0
  7  8  1  0  0  0  0
  7  9  1  0  0  0  0
  9 10  1  0  0  0  0
 10 11  2  0  0  0  0
 11  6  1  0  0  0  0
 11 12  1  0  0  0  0
 12 13  1  0  0  0  0
 13 14  1  0  0  0  0
 14 15  2  0  0  0  0
 15 16  1  0  0  0  0
 16 12  2  0  0  0  0
M  END
>  <EXTREG>  (ZINC00117483)
ZINC00117483

>  <LOGBIO>
2.5000

$$$$
ZINC00117960
  -MTS-   02131516542D 0   0.00000     0.00000     0

 21 22  0  0  1  0  0  0  0  0999 V2000
    0.7823   -4.1887    0.0000 C   0  0  0  0  0  0  0  0  0  0  0  0
    1.1864   -3.2739    0.0000 C   0  0  0  0  0  0  0  0  0  0  0  0
    2.1839   -3.1652    0.0000 C   0  0  0  0  0  0  0  0  0  0  0  0
    2.5840   -2.2544    0.0000 C   0  0  0  0  0  0  0  0  0  0  0  0
    1.9947   -1.4465    0.0000 C   0  0  0  0  0  0  0  0  0  0  0  0
    2.4011   -0.5328    0.0000 N   0  0  0  0  0  0  0  0  0  0  0  0
    1.8110    0.2788    0.0000 C   0  0  0  0  0  0  0  0  0  0  0  0
    0.8218    0.1734    0.0000 O   0  0  0  0  0  0  0  0  0  0  0  0
    2.2169    1.1927    0.0000 C   0  0  0  0  0  0  0  0  0  0  0  0
    1.6284    2.0012    0.0000 N   0  0  0  0  0  0  0  0  0  0  0  0
    0.6196    2.0012    0.0000 C   0  0  0  0  0  0  0  0  0  0  0  0
    0.0297    1.1936    0.0000 O   0  0  0  0  0  0  0  0  0  0  0  0
    0.3165    2.9502    0.0000 O   0  0  0  0  0  0  0  0  0  0  0  0
    1.1174    3.5428    0.0000 C   0  0  0  0  0  0  0  0  0  0  0  0
    0.4431    4.2812    0.0000 C   0  0  0  0  0  0  0  0  0  0  0  0
    1.7826    4.2895    0.0000 C   0  0  0  0  0  0  0  0  0  0  0  0
    1.9357    2.9528    0.0000 C   0  0  1  0  0  0  0  0  0  0  0  0
    2.4331    3.8203    0.0000 C   0  0  0  0  0  0  0  0  0  0  0  0
    2.8502    2.5482    0.0000 O   0  0  0  0  0  0  0  0  0  0  0  0
    1.0053   -1.5494    0.0000 C   0  0  0  0  0  0  0  0  0  0  0  0
    0.5971   -2.4660    0.0000 C   0  0  0  0  0  0  0  0  0  0  0  0
  1  2  1  0  0  0  0
  2  3  2  0  0  0  0
  3  4  1  0  0  0  0
  4  5  2  0  0  0  0
  5  6  1  0  0  0  0
  6  7  1  0  0  0  0
  7  8  2  0  0  0  0
  7  9  1  0  0  0  0
  9 10  1  0  0  0  0
 10 11  1  0  0  0  0
 11 12  2  0  0  0  0
 11 13  1  0  0  0  0
 13 14  1  0  0  0  0
 14 15  1  0  0  0  0
 14 16  1  0  0  0  0
 14 17  1  0  0  0  0
 17 10  1  0  0  0  0
 17 18  1  1  0  0  0
 17 19  1  6  0  0  0
  5 20  1  0  0  0  0
 20 21  2  0  0  0  0
 21  2  1  0  0  0  0
M  END
>  <EXTREG>  (ZINC00117960)
ZINC00117960

>  <LOGBIO>
2.5000

$$$$
ZINC00118188
  -MTS-   02131516542D 0   0.00000     0.00000     0

 18 19  0  0  0  0  0  0  0  0999 V2000
    7.3502    1.4184    0.0000 F   0  0  0  0  0  0  0  0  0  0  0  0
    6.9466    0.5034    0.0000 C   0  0  0  0  0  0  0  0  0  0  0  0
    7.8615    0.0998    0.0000 F   0  0  0  0  0  0  0  0  0  0  0  0
    6.0317    0.9071    0.0000 F   0  0  0  0  0  0  0  0  0  0  0  0
    6.5430   -0.4115    0.0000 O   0  0  0  0  0  0  0  0  0  0  0  0
    5.4494   -0.5302    0.0000 C   0  0  0  0  0  0  0  0  0  0  0  0
    4.8560    0.2790    0.0000 C   0  0  0  0  0  0  0  0  0  0  0  0
    3.8673    0.1696    0.0000 C   0  0  0  0  0  0  0  0  0  0  0  0
    3.4628   -0.7449    0.0000 C   0  0  0  0  0  0  0  0  0  0  0  0
    4.0470   -1.5501    0.0000 C   0  0  0  0  0  0  0  0  0  0  0  0
    5.0449   -1.4447    0.0000 C   0  0  0  0  0  0  0  0  0  0  0  0
    2.4683   -0.8503    0.0000 C   0  0  0  0  0  0  0  0  0  0  0  0
    2.0624   -1.7642    0.0000 O   0  0  0  0  0  0  0  0  0  0  0  0
    1.8798   -0.0418    0.0000 C   0  0  0  0  0  0  0  0  0  0  0  0
    2.1898    0.9182    0.0000 N   0  0  0  0  0  0  0  0  0  0  0  0
    1.3798    1.4982    0.0000 C   0  0  0  0  0  0  0  0  0  0  0  0
    0.5698    0.9182    0.0000 C   0  0  0  0  0  0  0  0  0  0  0  0
    0.8798   -0.0418    0.0000 N   0  0  0  0  0  0  0  0  0  0  0  0
  1  2  1  0  0  0  0
  2  3  1  0  0  0  0
  2  4  1  0  0  0  0
  2  5  1  0  0  0  0
  5  6  1  0  0  0  0
  6  7  2  0  0  0  0
  7  8  1  0  0  0  0
  8  9  2  0  0  0  0
  9 10  1  0  0  0  0
 10 11  2  0  0  0  0
 11  6  1  0  0  0  0
  9 12  1  0  0  0  0
 12 13  2  0  0  0  0
 12 14  1  0  0  0  0
 14 15  1  0  0  0  0
 15 16  1  0  0  0  0
 16 17  2  0  0  0  0
 17 18  1  0  0  0  0
 18 14  2  0  0  0  0
M  END
>  <EXTREG>  (ZINC00118188)
ZINC00118188

>  <LOGBIO>
2.5000

$$$$
ZINC00119434
  -MTS-   02131516542D 0   0.00000     0.00000     0

 30 36  0  0  1  0  0  0  0  0999 V2000
    5.0786    0.5130    0.0000 O   0  0  0  0  0  0  0  0  0  0  0  0
    4.2124    0.0133    0.0000 C   0  0  0  0  0  0  0  0  0  0  0  0
    4.2124   -0.8777    0.0000 C   0  0  0  0  0  0  0  0  0  0  0  0
    3.4414   -1.3237    0.0000 C   0  0  2  0  0  0  0  0  0  0  0  0
    3.7918   -2.2603    0.0000 O   0  0  0  0  0  0  0  0  0  0  0  0
    3.1675   -3.0414    0.0000 C   0  0  0  0  0  0  0  0  0  0  0  0
    2.1648   -3.0464    0.0000 C   0  0  0  0  0  0  0  0  0  0  0  0
    1.5509   -2.2603    0.0000 C   0  0  0  0  0  0  0  0  0  0  0  0
    0.5929   -2.5587    0.0000 C   0  0  0  0  0  0  0  0  0  0  0  0
    0.3357    0.6563    0.0000 N   0  0  0  0  0  0  0  0  0  0  0  0
    0.7507    1.5758    0.0000 C   0  0  0  0  0  0  0  0  0  0  0  0
    1.7404    1.4616    0.0000 C   0  0  0  0  0  0  0  0  0  0  0  0
    1.9014    0.4593    0.0000 C   0  0  1  0  0  0  0  0  0  0  0  0
    1.1264    0.0133    0.0000 C   0  0  2  0  0  0  0  0  0  0  0  0
    1.1264   -0.8777    0.0000 C   0  0  0  0  0  0  0  0  0  0  0  0
    1.9014   -1.3237    0.0000 C   0  0  2  0  0  0  0  0  0  0  0  0
    2.6714   -0.8777    0.0000 C   0  0  2  0  0  0  0  0  0  0  0  0
    2.6714    0.0133    0.0000 C   0  0  2  0  0  0  0  0  0  0  0  0
    3.4414    0.4593    0.0000 N   0  0  0  0  0  0  0  0  0  0  0  0
    3.2044    1.3383    0.0000 C   0  0  0  0  0  0  0  0  0  0  0  0
    3.6402    2.2384    0.0000 C   0  0  0  0  0  0  0  0  0  0  0  0
    3.1428    3.1059    0.0000 C   0  0  0  0  0  0  0  0  0  0  0  0
    2.1394    3.1069    0.0000 C   0  0  0  0  0  0  0  0  0  0  0  0
    1.6420    2.2454    0.0000 C   0  0  0  0  0  0  0  0  0  0  0  0
    2.0714    1.3423    0.0000 C   0  0  0  0  0  0  0  0  0  0  0  0
    2.1516   -0.2863    0.0000 H   0  0  0  0  0  0  0  0  0  0  0  0
    2.6727   -1.4777    0.0000 H   0  0  0  0  0  0  0  0  0  0  0  0
    2.3596   -1.7111    0.0000 H   0  0  0  0  0  0  0  0  0  0  0  0
    0.5846   -0.2444    0.0000 H   0  0  0  0  0  0  0  0  0  0  0  0
    2.9832   -1.7111    0.0000 H   0  0  0  0  0  0  0  0  0  0  0  0
  1  2  2  0  0  0  0
  2  3  1  0  0  0  0
  3  4  1  0  0  0  0
  4 30  1  1  0  0  0
  4  5  1  6  0  0  0
  5  6  1  0  0  0  0
  6  7  1  0  0  0  0
  7  8  2  0  0  0  0
  8  9  1  0  0  0  0
  9 10  1  0  0  0  0
 10 11  1  0  0  0  0
 11 12  1  0  0  0  0
 13 12  1  6  0  0  0
 13 14  1  0  0  0  0
 14 29  1  1  0  0  0
 14 10  1  6  0  0  0
 14 15  1  0  0  0  0
 15 16  1  0  0  0  0
 16 28  1  1  0  0  0
 16  8  1  6  0  0  0
 16 17  1  0  0  0  0
 17 27  1  1  0  0  0
 17  4  1  6  0  0  0
 17 18  1  0  0  0  0
 18 26  1  6  0  0  0
 18 13  1  1  0  0  0
 18 19  1  0  0  0  0
 19  2  1  0  0  0  0
 19 20  1  0  0  0  0
 20 21  2  0  0  0  0
 21 22  1  0  0  0  0
 22 23  2  0  0  0  0
 23 24  1  0  0  0  0
 24 25  2  0  0  0  0
 25 13  1  0  0  0  0
 25 20  1  0  0  0  0
M  END
>  <EXTREG>  (ZINC00119434)
ZINC00119434

>  <LOGBIO>
2.5000

$$$$
ZINC00119633
  -MTS-   02131516542D 0   0.00000     0.00000     0

 22 23  0  0  1  0  0  0  0  0999 V2000
    5.9201   -0.9903    0.0000 C   0  0  0  0  0  0  0  0  0  0  0  0
    5.5138   -1.9078    0.0000 C   0  0  0  0  0  0  0  0  0  0  0  0
    4.5246   -2.0127    0.0000 C   0  0  0  0  0  0  0  0  0  0  0  0
    3.9360   -1.2042    0.0000 N   0  0  0  0  0  0  0  0  0  0  0  0
    4.2460   -0.2442    0.0000 C   0  0  0  0  0  0  0  0  0  0  0  0
    5.1957    0.0690    0.0000 N   0  0  0  0  0  0  0  0  0  0  0  0
    5.4001    1.0514    0.0000 C   0  0  2  0  0  0  0  0  0  0  0  0
    4.6544    1.7177    0.0000 C   0  0  0  0  0  0  0  0  0  0  0  0
    6.3452    1.3619    0.0000 C   0  0  0  0  0  0  0  0  0  0  0  0
    6.5495    2.3443    0.0000 C   0  0  0  0  0  0  0  0  0  0  0  0
    3.4360    0.3358    0.0000 N   0  0  0  0  0  0  0  0  0  0  0  0
    2.6260   -0.2442    0.0000 C   0  0  0  0  0  0  0  0  0  0  0  0
    1.6468   -0.0415    0.0000 N   0  0  0  0  0  0  0  0  0  0  0  0
    1.3347    0.9086    0.0000 C   0  0  0  0  0  0  0  0  0  0  0  0
    0.9786   -0.7854    0.0000 C   0  0  0  0  0  0  0  0  0  0  0  0
    0.0000   -0.5797    0.0000 O   0  0  0  0  0  0  0  0  0  0  0  0
    1.2917   -1.7388    0.0000 N   0  0  0  0  0  0  0  0  0  0  0  0
    0.6254   -2.4844    0.0000 C   0  0  0  0  0  0  0  0  0  0  0  0
    2.2657   -1.9415    0.0000 C   0  0  0  0  0  0  0  0  0  0  0  0
    2.5744   -2.8926    0.0000 O   0  0  0  0  0  0  0  0  0  0  0  0
    2.9360   -1.2042    0.0000 C   0  0  0  0  0  0  0  0  0  0  0  0
    4.8302    0.8636    0.0000 H   0  0  0  0  0  0  0  0  0  0  0  0
  1  2  1  0  0  0  0
  2  3  1  0  0  0  0
  3  4  1  0  0  0  0
  4  5  1  0  0  0  0
  5  6  1  0  0  0  0
  6  7  1  0  0  0  0
  7 22  1  1  0  0  0
  7  8  1  6  0  0  0
  7  9  1  0  0  0  0
  9 10  1  0  0  0  0
  5 11  2  0  0  0  0
 11 12  1  0  0  0  0
 12 13  1  0  0  0  0
 13 14  1  0  0  0  0
 13 15  1  0  0  0  0
 15 16  2  0  0  0  0
 15 17  1  0  0  0  0
 17 18  1  0  0  0  0
 17 19  1  0  0  0  0
 19 20  2  0  0  0  0
 19 21  1  0  0  0  0
 21  4  1  0  0  0  0
 21 12  2  0  0  0  0
M  END
>  <EXTREG>  (ZINC00119633)
ZINC00119633

>  <LOGBIO>
2.5000

$$$$
ZINC00119824
  -MTS-   02131516542D 0   0.00000     0.00000     0

 14 14  0  0  0  0  0  0  0  0999 V2000
    3.9836    0.1983    0.0000 O   0  0  0  0  0  0  0  0  0  0  0  0
    3.9821    1.2017    0.0000 C   0  0  0  0  0  0  0  0  0  0  0  0
    4.8434    1.6995    0.0000 O   0  0  0  0  0  0  0  0  0  0  0  0
    3.1156    1.7009    0.0000 C   0  0  0  0  0  0  0  0  0  0  0  0
    2.2501    1.2000    0.0000 C   0  0  0  0  0  0  0  0  0  0  0  0
    1.3801    1.7000    0.0000 C   0  0  0  0  0  0  0  0  0  0  0  0
    0.5201    1.2000    0.0000 C   0  0  0  0  0  0  0  0  0  0  0  0
    0.5201    0.2000    0.0000 C   0  0  0  0  0  0  0  0  0  0  0  0
    1.3801   -0.3000    0.0000 C   0  0  0  0  0  0  0  0  0  0  0  0
    2.2501    0.2000    0.0000 C   0  0  0  0  0  0  0  0  0  0  0  0
    1.3776   -1.3000    0.0000 C   0  0  0  0  0  0  0  0  0  0  0  0
    2.3776   -1.3025    0.0000 F   0  0  0  0  0  0  0  0  0  0  0  0
    0.3776   -1.2975    0.0000 F   0  0  0  0  0  0  0  0  0  0  0  0
    1.3751   -2.3000    0.0000 F   0  0  0  0  0  0  0  0  0  0  0  0
  1  2  1  0  0  0  0
  2  3  2  0  0  0  0
  2  4  1  0  0  0  0
  4  5  1  0  0  0  0
  5  6  2  0  0  0  0
  6  7  1  0  0  0  0
  7  8  2  0  0  0  0
  8  9  1  0  0  0  0
  9 10  2  0  0  0  0
 10  5  1  0  0  0  0
  9 11  1  0  0  0  0
 11 12  1  0  0  0  0
 11 13  1  0  0  0  0
 11 14  1  0  0  0  0
M  END
>  <EXTREG>  (ZINC00119824)
ZINC00119824

>  <LOGBIO>
2.5000

$$$$
ZINC00120057
  -MTS-   02131516542D 0   0.00000     0.00000     0

 14 14  0  0  0  0  0  0  0  0999 V2000
    5.1971   -0.3690    0.0000 O   0  0  0  0  0  0  0  0  0  0  0  0
    5.1956    0.6345    0.0000 C   0  0  0  0  0  0  0  0  0  0  0  0
    6.0569    1.1322    0.0000 O   0  0  0  0  0  0  0  0  0  0  0  0
    4.3291    1.1336    0.0000 C   0  0  0  0  0  0  0  0  0  0  0  0
    3.4636    0.6327    0.0000 C   0  0  0  0  0  0  0  0  0  0  0  0
    2.5936    1.1327    0.0000 C   0  0  0  0  0  0  0  0  0  0  0  0
    1.7336    0.6327    0.0000 C   0  0  0  0  0  0  0  0  0  0  0  0
    1.7336   -0.3673    0.0000 C   0  0  0  0  0  0  0  0  0  0  0  0
    2.5936   -0.8673    0.0000 C   0  0  0  0  0  0  0  0  0  0  0  0
    3.4636   -0.3673    0.0000 C   0  0  0  0  0  0  0  0  0  0  0  0
    0.8668   -0.8660    0.0000 C   0  0  0  0  0  0  0  0  0  0  0  0
    1.3655   -1.7327    0.0000 F   0  0  0  0  0  0  0  0  0  0  0  0
    0.3681    0.0008    0.0000 F   0  0  0  0  0  0  0  0  0  0  0  0
    0.0000   -1.3646    0.0000 F   0  0  0  0  0  0  0  0  0  0  0  0
  1  2  1  0  0  0  0
  2  3  2  0  0  0  0
  2  4  1  0  0  0  0
  4  5  1  0  0  0  0
  5  6  2  0  0  0  0
  6  7  1  0  0  0  0
  7  8  2  0  0  0  0
  8  9  1  0  0  0  0
  9 10  2  0  0  0  0
 10  5  1  0  0  0  0
  8 11  1  0  0  0  0
 11 12  1  0  0  0  0
 11 13  1  0  0  0  0
 11 14  1  0  0  0  0
M  END
>  <EXTREG>  (ZINC00120057)
ZINC00120057

>  <LOGBIO>
2.5000

$$$$
ZINC00120563
  -MTS-   02131516542D 0   0.00000     0.00000     0

 15 17  0  0  1  0  0  0  0  0999 V2000
    0.5886   -1.8955    0.0000 C   0  0  0  0  0  0  0  0  0  0  0  0
    1.5434   -1.5983    0.0000 C   0  0  0  0  0  0  0  0  0  0  0  0
    2.1740   -2.3745    0.0000 C   0  0  0  0  0  0  0  0  0  0  0  0
    2.0834   -0.6283    0.0000 C   0  0  1  0  0  0  0  0  0  0  0  0
    1.0734   -0.2883    0.0000 C   0  0  0  0  0  0  0  0  0  0  0  0
    0.5834    0.6217    0.0000 C   0  0  0  0  0  0  0  0  0  0  0  0
    1.6934    0.3017    0.0000 C   0  0  1  0  0  0  0  0  0  0  0  0
    0.9707    1.0344    0.0000 C   0  0  0  0  0  0  0  0  0  0  0  0
    1.4823    1.8937    0.0000 S   0  0  0  0  0  0  0  0  0  0  0  0
    0.5745    2.3132    0.0000 O   0  0  0  0  0  0  0  0  0  0  0  0
    1.8051    2.8402    0.0000 O   0  0  0  0  0  0  0  0  0  0  0  0
    2.4657    1.6690    0.0000 N   0  0  0  0  0  0  0  0  0  0  0  0
    2.4934    0.6517    0.0000 C   0  0  0  0  0  0  0  0  0  0  0  0
    3.0034   -0.0483    0.0000 C   0  0  0  0  0  0  0  0  0  0  0  0
    2.5191   -1.0409    0.0000 H   0  0  0  0  0  0  0  0  0  0  0  0
  1  2  1  0  0  0  0
  2  3  1  0  0  0  0
  4  2  1  1  0  0  0
  4 15  1  6  0  0  0
  4  5  1  0  0  0  0
  5  6  1  0  0  0  0
  6  7  1  0  0  0  0
  7  2  1  1  0  0  0
  7  8  1  0  0  0  0
  8  9  1  0  0  0  0
  9 10  2  0  0  0  0
  9 11  2  0  0  0  0
  9 12  1  0  0  0  0
 12 13  2  0  0  0  0
 13  7  1  0  0  0  0
 13 14  1  0  0  0  0
 14  4  1  0  0  0  0
M  END
>  <EXTREG>  (ZINC00120563)
ZINC00120563

>  <LOGBIO>
2.5000

$$$$
ZINC00121097
  -MTS-   02131516542D 0   0.00000     0.00000     0

 18 19  0  0  0  0  0  0  0  0999 V2000
    0.6713   -4.1686    0.0000 C   0  0  0  0  0  0  0  0  0  0  0  0
    1.0781   -3.2513    0.0000 C   0  0  0  0  0  0  0  0  0  0  0  0
    2.0674   -3.1469    0.0000 O   0  0  0  0  0  0  0  0  0  0  0  0
    2.4743   -2.2297    0.0000 C   0  0  0  0  0  0  0  0  0  0  0  0
    3.4636   -2.1253    0.0000 O   0  0  0  0  0  0  0  0  0  0  0  0
    1.8857   -1.4212    0.0000 C   0  0  0  0  0  0  0  0  0  0  0  0
    2.1957   -0.4612    0.0000 S   0  0  0  0  0  0  0  0  0  0  0  0
    1.3857    0.1188    0.0000 C   0  0  0  0  0  0  0  0  0  0  0  0
    0.5757   -0.4612    0.0000 N   0  0  0  0  0  0  0  0  0  0  0  0
    0.8857   -1.4212    0.0000 C   0  0  0  0  0  0  0  0  0  0  0  0
    0.2972   -2.2297    0.0000 O   0  0  0  0  0  0  0  0  0  0  0  0
    1.3857    1.1188    0.0000 C   0  0  0  0  0  0  0  0  0  0  0  0
    2.2542    1.6214    0.0000 C   0  0  0  0  0  0  0  0  0  0  0  0
    2.2522    2.6162    0.0000 C   0  0  0  0  0  0  0  0  0  0  0  0
    1.3867    3.1170    0.0000 C   0  0  0  0  0  0  0  0  0  0  0  0
    1.3892    4.1170    0.0000 C   0  0  0  0  0  0  0  0  0  0  0  0
    0.5232    2.6231    0.0000 C   0  0  0  0  0  0  0  0  0  0  0  0
    0.5202    1.6197    0.0000 C   0  0  0  0  0  0  0  0  0  0  0  0
  1  2  1  0  0  0  0
  2  3  1  0  0  0  0
  3  4  1  0  0  0  0
  4  5  2  0  0  0  0
  4  6  1  0  0  0  0
  6  7  1  0  0  0  0
  7  8  1  0  0  0  0
  8  9  2  0  0  0  0
  9 10  1  0  0  0  0
 10  6  1  0  0  0  0
 10 11  2  0  0  0  0
  8 12  1  0  0  0  0
 12 13  2  0  0  0  0
 13 14  1  0  0  0  0
 14 15  2  0  0  0  0
 15 16  1  0  0  0  0
 15 17  1  0  0  0  0
 17 18  2  0  0  0  0
 18 12  1  0  0  0  0
M  END
>  <EXTREG>  (ZINC00121097)
ZINC00121097

>  <LOGBIO>
2.5000

$$$$
ZINC00122104
  -MTS-   02131516542D 0   0.00000     0.00000     0

 15 16  0  0  0  0  0  0  0  0999 V2000
    4.4109   -3.2504    0.0000 Cl  0  0  0  0  0  0  0  0  0  0  0  0
    3.8240   -2.4408    0.0000 C   0  0  0  0  0  0  0  0  0  0  0  0
    2.8259   -2.5436    0.0000 C   0  0  0  0  0  0  0  0  0  0  0  0
    2.2436   -1.7370    0.0000 C   0  0  0  0  0  0  0  0  0  0  0  0
    2.6505   -0.8235    0.0000 C   0  0  0  0  0  0  0  0  0  0  0  0
    2.0615   -0.0153    0.0000 S   0  0  0  0  0  0  0  0  0  0  0  0
    2.4683    0.9020    0.0000 C   0  0  0  0  0  0  0  0  0  0  0  0
    3.4576    1.0063    0.0000 O   0  0  0  0  0  0  0  0  0  0  0  0
    1.8798    1.7104    0.0000 C   0  0  0  0  0  0  0  0  0  0  0  0
    2.1898    2.6704    0.0000 O   0  0  0  0  0  0  0  0  0  0  0  0
    1.3798    3.2504    0.0000 N   0  0  0  0  0  0  0  0  0  0  0  0
    0.5698    2.6704    0.0000 C   0  0  0  0  0  0  0  0  0  0  0  0
    0.8798    1.7104    0.0000 C   0  0  0  0  0  0  0  0  0  0  0  0
    3.6395   -0.7166    0.0000 C   0  0  0  0  0  0  0  0  0  0  0  0
    4.2308   -1.5273    0.0000 C   0  0  0  0  0  0  0  0  0  0  0  0
  1  2  1  0  0  0  0
  2  3  2  0  0  0  0
  3  4  1  0  0  0  0
  4  5  2  0  0  0  0
  5  6  1  0  0  0  0
  6  7  1  0  0  0  0
  7  8  2  0  0  0  0
  7  9  1  0  0  0  0
  9 10  1  0  0  0  0
 10 11  1  0  0  0  0
 11 12  2  0  0  0  0
 12 13  1  0  0  0  0
 13  9  2  0  0  0  0
  5 14  1  0  0  0  0
 14 15  2  0  0  0  0
 15  2  1  0  0  0  0
M  END
>  <EXTREG>  (ZINC00122104)
ZINC00122104

>  <LOGBIO>
2.5000

$$$$
ZINC00122330
  -MTS-   02131516542D 0   0.00000     0.00000     0

 22 24  0  0  0  0  0  0  0  0999 V2000
    6.7111   -0.0451    0.0000 C   0  0  0  0  0  0  0  0  0  0  0  0
    6.3043   -0.9624    0.0000 O   0  0  0  0  0  0  0  0  0  0  0  0
    5.3150   -1.0668    0.0000 C   0  0  0  0  0  0  0  0  0  0  0  0
    4.9082   -1.9840    0.0000 O   0  0  0  0  0  0  0  0  0  0  0  0
    4.7265   -0.2583    0.0000 C   0  0  0  0  0  0  0  0  0  0  0  0
    5.0365    0.7017    0.0000 C   0  0  0  0  0  0  0  0  0  0  0  0
    5.9862    1.0149    0.0000 C   0  0  0  0  0  0  0  0  0  0  0  0
    4.2265    1.2817    0.0000 N   0  0  0  0  0  0  0  0  0  0  0  0
    3.4165    0.7017    0.0000 N   0  0  0  0  0  0  0  0  0  0  0  0
    2.4668    1.0149    0.0000 C   0  0  0  0  0  0  0  0  0  0  0  0
    2.2614    1.9971    0.0000 C   0  0  0  0  0  0  0  0  0  0  0  0
    1.3161    2.3067    0.0000 C   0  0  0  0  0  0  0  0  0  0  0  0
    0.5693    1.6415    0.0000 C   0  0  0  0  0  0  0  0  0  0  0  0
    0.7680    0.6668    0.0000 C   0  0  0  0  0  0  0  0  0  0  0  0
    1.7201    0.3497    0.0000 C   0  0  0  0  0  0  0  0  0  0  0  0
    3.7265   -0.2583    0.0000 C   0  0  0  0  0  0  0  0  0  0  0  0
    3.1379   -1.0668    0.0000 C   0  0  0  0  0  0  0  0  0  0  0  0
    2.1291   -1.0668    0.0000 C   0  0  0  0  0  0  0  0  0  0  0  0
    1.8261   -2.0158    0.0000 C   0  0  0  0  0  0  0  0  0  0  0  0
    0.8745   -2.3231    0.0000 C   0  0  0  0  0  0  0  0  0  0  0  0
    2.6270   -2.6084    0.0000 O   0  0  0  0  0  0  0  0  0  0  0  0
    3.4452   -2.0184    0.0000 N   0  0  0  0  0  0  0  0  0  0  0  0
  1  2  1  0  0  0  0
  2  3  1  0  0  0  0
  3  4  2  0  0  0  0
  3  5  1  0  0  0  0
  5  6  1  0  0  0  0
  6  7  1  0  0  0  0
  6  8  2  0  0  0  0
  8  9  1  0  0  0  0
  9 10  1  0  0  0  0
 10 11  2  0  0  0  0
 11 12  1  0  0  0  0
 12 13  2  0  0  0  0
 13 14  1  0  0  0  0
 14 15  2  0  0  0  0
 15 10  1  0  0  0  0
  9 16  1  0  0  0  0
 16  5  2  0  0  0  0
 16 17  1  0  0  0  0
 17 18  1  0  0  0  0
 18 19  2  0  0  0  0
 19 20  1  0  0  0  0
 19 21  1  0  0  0  0
 21 22  1  0  0  0  0
 22 17  2  0  0  0  0
M  END
>  <EXTREG>  (ZINC00122330)
ZINC00122330

>  <LOGBIO>
2.5000

$$$$
ZINC00122502
  -MTS-   02131516542D 0   0.00000     0.00000     0

 17 17  0  0  0  0  0  0  0  0999 V2000
    7.4569   -0.4465    0.0000 C   0  0  0  0  0  0  0  0  0  0  0  0
    6.5872    0.0539    0.0000 C   0  0  0  0  0  0  0  0  0  0  0  0
    6.5867    1.0487    0.0000 O   0  0  0  0  0  0  0  0  0  0  0  0
    5.7169    1.5491    0.0000 C   0  0  0  0  0  0  0  0  0  0  0  0
    5.7165    2.5439    0.0000 O   0  0  0  0  0  0  0  0  0  0  0  0
    4.8514    1.0483    0.0000 C   0  0  0  0  0  0  0  0  0  0  0  0
    3.9814    1.5483    0.0000 C   0  0  0  0  0  0  0  0  0  0  0  0
    3.1214    1.0483    0.0000 C   0  0  0  0  0  0  0  0  0  0  0  0
    3.1214    0.0483    0.0000 C   0  0  0  0  0  0  0  0  0  0  0  0
    3.9814   -0.4517    0.0000 C   0  0  0  0  0  0  0  0  0  0  0  0
    4.8514    0.0483    0.0000 C   0  0  0  0  0  0  0  0  0  0  0  0
    2.2546   -0.4504    0.0000 S   0  0  0  0  0  0  0  0  0  0  0  0
    2.7533   -1.3172    0.0000 O   0  0  0  0  0  0  0  0  0  0  0  0
    1.7559    0.4164    0.0000 O   0  0  0  0  0  0  0  0  0  0  0  0
    1.3878   -0.9491    0.0000 N   0  0  0  0  0  0  0  0  0  0  0  0
    0.5193   -0.4465    0.0000 C   0  0  0  0  0  0  0  0  0  0  0  0
    1.3858   -1.9439    0.0000 C   0  0  0  0  0  0  0  0  0  0  0  0
  1  2  1  0  0  0  0
  2  3  1  0  0  0  0
  3  4  1  0  0  0  0
  4  5  2  0  0  0  0
  4  6  1  0  0  0  0
  6  7  2  0  0  0  0
  7  8  1  0  0  0  0
  8  9  2  0  0  0  0
  9 10  1  0  0  0  0
 10 11  2  0  0  0  0
 11  6  1  0  0  0  0
  9 12  1  0  0  0  0
 12 13  2  0  0  0  0
 12 14  2  0  0  0  0
 12 15  1  0  0  0  0
 15 16  1  0  0  0  0
 15 17  1  0  0  0  0
M  END
>  <EXTREG>  (ZINC00122502)
ZINC00122502

>  <LOGBIO>
2.5000

$$$$
ZINC00122663
  -MTS-   02131516542D 0   0.00000     0.00000     0

 19 20  0  0  0  0  0  0  0  0999 V2000
    6.8781   -2.1648    0.0000 C   0  0  0  0  0  0  0  0  0  0  0  0
    7.2849   -1.2475    0.0000 C   0  0  0  0  0  0  0  0  0  0  0  0
    8.2742   -1.1432    0.0000 O   0  0  0  0  0  0  0  0  0  0  0  0
    6.6964   -0.4390    0.0000 C   0  0  0  0  0  0  0  0  0  0  0  0
    7.0064    0.5210    0.0000 C   0  0  0  0  0  0  0  0  0  0  0  0
    6.1964    1.1010    0.0000 S   0  0  0  0  0  0  0  0  0  0  0  0
    5.3864    0.5210    0.0000 C   0  0  0  0  0  0  0  0  0  0  0  0
    5.6964   -0.4390    0.0000 N   0  0  0  0  0  0  0  0  0  0  0  0
    4.4367    0.8341    0.0000 C   0  0  0  0  0  0  0  0  0  0  0  0
    4.2313    1.8163    0.0000 C   0  0  0  0  0  0  0  0  0  0  0  0
    3.2860    2.1259    0.0000 C   0  0  0  0  0  0  0  0  0  0  0  0
    2.5392    1.4608    0.0000 C   0  0  0  0  0  0  0  0  0  0  0  0
    1.4954    1.8079    0.0000 O   0  0  0  0  0  0  0  0  0  0  0  0
    0.7477    1.1438    0.0000 C   0  0  0  0  0  0  0  0  0  0  0  0
    1.4117    0.3961    0.0000 F   0  0  0  0  0  0  0  0  0  0  0  0
    0.0837    1.8916    0.0000 F   0  0  0  0  0  0  0  0  0  0  0  0
    0.0000    0.4798    0.0000 F   0  0  0  0  0  0  0  0  0  0  0  0
    2.7379    0.4860    0.0000 C   0  0  0  0  0  0  0  0  0  0  0  0
    3.6899    0.1690    0.0000 C   0  0  0  0  0  0  0  0  0  0  0  0
  1  2  1  0  0  0  0
  2  3  2  0  0  0  0
  2  4  1  0  0  0  0
  4  5  2  0  0  0  0
  5  6  1  0  0  0  0
  6  7  1  0  0  0  0
  7  8  2  0  0  0  0
  8  4  1  0  0  0  0
  7  9  1  0  0  0  0
  9 10  2  0  0  0  0
 10 11  1  0  0  0  0
 11 12  2  0  0  0  0
 12 13  1  0  0  0  0
 13 14  1  0  0  0  0
 14 15  1  0  0  0  0
 14 16  1  0  0  0  0
 14 17  1  0  0  0  0
 12 18  1  0  0  0  0
 18 19  2  0  0  0  0
 19  9  1  0  0  0  0
M  END
>  <EXTREG>  (ZINC00122663)
ZINC00122663

>  <LOGBIO>
2.5000

$$$$
ZINC00123213
  -MTS-   02131516542D 0   0.00000     0.00000     0

 22 24  0  0  0  0  0  0  0  0999 V2000
    5.5032   -1.5605    0.0000 C   0  0  0  0  0  0  0  0  0  0  0  0
    4.9146   -0.7520    0.0000 N   0  0  0  0  0  0  0  0  0  0  0  0
    5.2246    0.2080    0.0000 C   0  0  0  0  0  0  0  0  0  0  0  0
    6.1743    0.5211    0.0000 S   0  0  0  0  0  0  0  0  0  0  0  0
    6.9204   -0.1448    0.0000 C   0  0  0  0  0  0  0  0  0  0  0  0
    7.8701    0.1684    0.0000 C   0  0  0  0  0  0  0  0  0  0  0  0
    8.6194   -0.4991    0.0000 C   0  0  0  0  0  0  0  0  0  0  0  0
    9.5635   -0.1856    0.0000 C   0  0  0  0  0  0  0  0  0  0  0  0
    9.7681    0.7932    0.0000 C   0  0  0  0  0  0  0  0  0  0  0  0
    9.0286    1.4586    0.0000 C   0  0  0  0  0  0  0  0  0  0  0  0
    8.0747    1.1472    0.0000 C   0  0  0  0  0  0  0  0  0  0  0  0
    4.4146    0.7880    0.0000 N   0  0  0  0  0  0  0  0  0  0  0  0
    3.6046    0.2080    0.0000 C   0  0  0  0  0  0  0  0  0  0  0  0
    2.6254    0.4107    0.0000 C   0  0  0  0  0  0  0  0  0  0  0  0
    1.9572   -0.3333    0.0000 C   0  0  0  0  0  0  0  0  0  0  0  0
    2.2703   -1.2866    0.0000 C   0  0  0  0  0  0  0  0  0  0  0  0
    3.2443   -1.4893    0.0000 N   0  0  0  0  0  0  0  0  0  0  0  0
    3.9146   -0.7520    0.0000 C   0  0  0  0  0  0  0  0  0  0  0  0
    0.9786   -0.1275    0.0000 C   0  0  0  0  0  0  0  0  0  0  0  0
    0.7729   -1.1062    0.0000 F   0  0  0  0  0  0  0  0  0  0  0  0
    1.1844    0.8511    0.0000 F   0  0  0  0  0  0  0  0  0  0  0  0
    0.0000    0.0782    0.0000 F   0  0  0  0  0  0  0  0  0  0  0  0
  1  2  1  0  0  0  0
  2  3  1  0  0  0  0
  3  4  1  0  0  0  0
  4  5  1  0  0  0  0
  5  6  1  0  0  0  0
  6  7  2  0  0  0  0
  7  8  1  0  0  0  0
  8  9  2  0  0  0  0
  9 10  1  0  0  0  0
 10 11  2  0  0  0  0
 11  6  1  0  0  0  0
  3 12  2  0  0  0  0
 12 13  1  0  0  0  0
 13 14  2  0  0  0  0
 14 15  1  0  0  0  0
 15 16  2  0  0  0  0
 16 17  1  0  0  0  0
 17 18  2  0  0  0  0
 18  2  1  0  0  0  0
 18 13  1  0  0  0  0
 15 19  1  0  0  0  0
 19 20  1  0  0  0  0
 19 21  1  0  0  0  0
 19 22  1  0  0  0  0
M  END
>  <EXTREG>  (ZINC00123213)
ZINC00123213

>  <LOGBIO>
2.5000

$$$$
ZINC00124284
  -MTS-   02131516542D 0   0.00000     0.00000     0

 21 23  0  0  0  0  0  0  0  0999 V2000
    3.1715   -0.8181    0.0000 C   0  0  0  0  0  0  0  0  0  0  0  0
    2.5829   -0.0096    0.0000 C   0  0  0  0  0  0  0  0  0  0  0  0
    2.8929    0.9504    0.0000 N   0  0  0  0  0  0  0  0  0  0  0  0
    3.7019    1.5531    0.0000 N   0  0  0  0  0  0  0  0  0  0  0  0
    3.3798    2.4998    0.0000 C   0  0  0  0  0  0  0  0  0  0  0  0
    2.3711    2.4840    0.0000 N   0  0  0  0  0  0  0  0  0  0  0  0
    2.0829    1.5304    0.0000 C   0  0  0  0  0  0  0  0  0  0  0  0
    1.2729    0.9504    0.0000 S   0  0  0  0  0  0  0  0  0  0  0  0
    1.5829   -0.0096    0.0000 C   0  0  0  0  0  0  0  0  0  0  0  0
    0.9944   -0.8181    0.0000 C   0  0  0  0  0  0  0  0  0  0  0  0
    0.0000   -0.7127    0.0000 O   0  0  0  0  0  0  0  0  0  0  0  0
    1.4003   -1.7320    0.0000 N   0  0  0  0  0  0  0  0  0  0  0  0
    0.8106   -2.5439    0.0000 C   0  0  0  0  0  0  0  0  0  0  0  0
    1.2162   -3.4522    0.0000 C   0  0  0  0  0  0  0  0  0  0  0  0
    2.2106   -3.5586    0.0000 C   0  0  0  0  0  0  0  0  0  0  0  0
    2.7992   -2.7567    0.0000 C   0  0  0  0  0  0  0  0  0  0  0  0
    2.3947   -1.8385    0.0000 C   0  0  0  0  0  0  0  0  0  0  0  0
    3.9556    3.3173    0.0000 C   0  0  0  0  0  0  0  0  0  0  0  0
    3.1381    3.8932    0.0000 F   0  0  0  0  0  0  0  0  0  0  0  0
    4.7732    2.7415    0.0000 F   0  0  0  0  0  0  0  0  0  0  0  0
    4.5314    4.1349    0.0000 F   0  0  0  0  0  0  0  0  0  0  0  0
  1  2  1  0  0  0  0
  2  3  1  0  0  0  0
  3  4  1  0  0  0  0
  4  5  2  0  0  0  0
  5  6  1  0  0  0  0
  6  7  2  0  0  0  0
  7  3  1  0  0  0  0
  7  8  1  0  0  0  0
  8  9  1  0  0  0  0
  9  2  2  0  0  0  0
  9 10  1  0  0  0  0
 10 11  2  0  0  0  0
 10 12  1  0  0  0  0
 12 13  1  0  0  0  0
 13 14  1  0  0  0  0
 14 15  1  0  0  0  0
 15 16  1  0  0  0  0
 16 17  1  0  0  0  0
 17 12  1  0  0  0  0
  5 18  1  0  0  0  0
 18 19  1  0  0  0  0
 18 20  1  0  0  0  0
 18 21  1  0  0  0  0
M  END
>  <EXTREG>  (ZINC00124284)
ZINC00124284

>  <LOGBIO>
2.5000

$$$$
ZINC00124458
  -MTS-   02131516542D 0   0.00000     0.00000     0

 16 18  0  0  0  0  0  0  0  0999 V2000
    0.9146   -3.4210    0.0000 C   0  0  0  0  0  0  0  0  0  0  0  0
    1.3214   -2.5038    0.0000 C   0  0  0  0  0  0  0  0  0  0  0  0
    2.3107   -2.3994    0.0000 O   0  0  0  0  0  0  0  0  0  0  0  0
    2.7175   -1.4821    0.0000 C   0  0  0  0  0  0  0  0  0  0  0  0
    3.7068   -1.3778    0.0000 O   0  0  0  0  0  0  0  0  0  0  0  0
    2.1290   -0.6737    0.0000 C   0  0  0  0  0  0  0  0  0  0  0  0
    2.4390    0.2863    0.0000 S   0  0  0  0  0  0  0  0  0  0  0  0
    1.6290    0.8663    0.0000 C   0  0  0  0  0  0  0  0  0  0  0  0
    1.3190    1.8263    0.0000 N   0  0  0  0  0  0  0  0  0  0  0  0
    1.6240    2.7874    0.0000 C   0  0  0  0  0  0  0  0  0  0  0  0
    0.8109    3.3695    0.0000 C   0  0  0  0  0  0  0  0  0  0  0  0
    0.0000    2.7695    0.0000 S   0  0  0  0  0  0  0  0  0  0  0  0
    0.3190    1.8263    0.0000 C   0  0  0  0  0  0  0  0  0  0  0  0
    0.0090    0.8663    0.0000 N   0  0  0  0  0  0  0  0  0  0  0  0
    0.8190    0.2863    0.0000 C   0  0  0  0  0  0  0  0  0  0  0  0
    1.1290   -0.6737    0.0000 C   0  0  0  0  0  0  0  0  0  0  0  0
  1  2  1  0  0  0  0
  2  3  1  0  0  0  0
  3  4  1  0  0  0  0
  4  5  2  0  0  0  0
  4  6  1  0  0  0  0
  6  7  1  0  0  0  0
  7  8  1  0  0  0  0
  8  9  1  0  0  0  0
  9 10  1  0  0  0  0
 10 11  2  0  0  0  0
 11 12  1  0  0  0  0
 12 13  1  0  0  0  0
 13  9  1  0  0  0  0
 13 14  2  0  0  0  0
 14 15  1  0  0  0  0
 15  8  2  0  0  0  0
 15 16  1  0  0  0  0
 16  6  2  0  0  0  0
M  END
>  <EXTREG>  (ZINC00124458)
ZINC00124458

>  <LOGBIO>
2.5000

$$$$
ZINC00125659
  -MTS-   02131516542D 0   0.00000     0.00000     0

 22 23  0  0  0  0  0  0  0  0999 V2000
    3.5022   -3.3809    0.0000 C   0  0  0  0  0  0  0  0  0  0  0  0
    3.0014   -2.5113    0.0000 C   0  0  0  0  0  0  0  0  0  0  0  0
    3.5006   -1.6509    0.0000 O   0  0  0  0  0  0  0  0  0  0  0  0
    2.9998   -0.7813    0.0000 C   0  0  0  0  0  0  0  0  0  0  0  0
    2.3998   -0.7813    0.0000 O   0  0  0  0  0  0  0  0  0  0  0  0
    3.7005    0.4307    0.0000 C   0  0  0  0  0  0  0  0  0  0  0  0
    4.7039    0.4312    0.0000 C   0  0  0  0  0  0  0  0  0  0  0  0
    5.2048   -0.4343    0.0000 S   0  0  0  0  0  0  0  0  0  0  0  0
    5.2000    1.2935    0.0000 N   0  0  0  0  0  0  0  0  0  0  0  0
    6.2000    1.2935    0.0000 C   0  0  0  0  0  0  0  0  0  0  0  0
    7.2000    1.2935    0.0000 N   0  0  0  0  0  0  0  0  0  0  0  0
    4.7013    2.1602    0.0000 C   0  0  0  0  0  0  0  0  0  0  0  0
    5.2039    3.0247    0.0000 O   0  0  0  0  0  0  0  0  0  0  0  0
    3.7065    2.1648    0.0000 C   0  0  0  0  0  0  0  0  0  0  0  0
    3.2100    3.0328    0.0000 C   0  0  0  0  0  0  0  0  0  0  0  0
    2.7135    3.9008    0.0000 N   0  0  0  0  0  0  0  0  0  0  0  0
    3.2018    1.2975    0.0000 C   0  0  0  0  0  0  0  0  0  0  0  0
    2.1004    0.4320    0.0000 C   0  0  0  0  0  0  0  0  0  0  0  0
    1.1004    0.4315    0.0000 C   0  0  0  0  0  0  0  0  0  0  0  0
    0.6000    1.3013    0.0000 N   0  0  0  0  0  0  0  0  0  0  0  0
    1.0996    2.1615    0.0000 C   0  0  0  0  0  0  0  0  0  0  0  0
    2.0996    2.1620    0.0000 C   0  0  0  0  0  0  0  0  0  0  0  0
  1  2  1  0  0  0  0
  2  3  1  0  0  0  0
  3  4  1  0  0  0  0
  4  5  2  0  0  0  0
  4  6  1  0  0  0  0
  6  7  1  0  0  0  0
  7  8  2  0  0  0  0
  7  9  1  0  0  0  0
  9 10  1  0  0  0  0
 10 11  3  0  0  0  0
  9 12  1  0  0  0  0
 12 13  2  0  0  0  0
 12 14  1  0  0  0  0
 14 15  1  0  0  0  0
 15 16  3  0  0  0  0
 14 17  1  0  0  0  0
 17  6  1  0  0  0  0
 17 18  1  0  0  0  0
 18 19  1  0  0  0  0
 19 20  1  0  0  0  0
 20 21  1  0  0  0  0
 21 22  1  0  0  0  0
 22 17  1  0  0  0  0
M  END
>  <EXTREG>  (ZINC00125659)
ZINC00125659

>  <LOGBIO>
2.5000

$$$$
ZINC00125935
  -MTS-   02131516542D 0   0.00000     0.00000     0

 14 16  0  0  0  0  0  0  0  0999 V2000
    3.9248   -1.4269    0.0000 C   0  0  0  0  0  0  0  0  0  0  0  0
    4.3307   -0.5130    0.0000 S   0  0  0  0  0  0  0  0  0  0  0  0
    3.7422    0.2955    0.0000 C   0  0  0  0  0  0  0  0  0  0  0  0
    4.0522    1.2555    0.0000 S   0  0  0  0  0  0  0  0  0  0  0  0
    3.2422    1.8355    0.0000 C   0  0  0  0  0  0  0  0  0  0  0  0
    2.4322    1.2555    0.0000 C   0  0  0  0  0  0  0  0  0  0  0  0
    1.4530    1.4582    0.0000 C   0  0  0  0  0  0  0  0  0  0  0  0
    0.7848    0.7143    0.0000 C   0  0  0  0  0  0  0  0  0  0  0  0
    1.0979   -0.2391    0.0000 C   0  0  0  0  0  0  0  0  0  0  0  0
    0.5962   -1.1152    0.0000 C   0  0  0  0  0  0  0  0  0  0  0  0
    1.2711   -1.8481    0.0000 N   0  0  0  0  0  0  0  0  0  0  0  0
    2.1822   -1.4453    0.0000 N   0  0  0  0  0  0  0  0  0  0  0  0
    2.0718   -0.4418    0.0000 C   0  0  0  0  0  0  0  0  0  0  0  0
    2.7422    0.2955    0.0000 C   0  0  0  0  0  0  0  0  0  0  0  0
  1  2  1  0  0  0  0
  2  3  1  0  0  0  0
  3  4  1  0  0  0  0
  4  5  1  0  0  0  0
  5  6  2  0  0  0  0
  6  7  1  0  0  0  0
  7  8  1  0  0  0  0
  8  9  1  0  0  0  0
  9 10  2  0  0  0  0
 10 11  1  0  0  0  0
 11 12  1  0  0  0  0
 12 13  2  0  0  0  0
 13  9  1  0  0  0  0
 13 14  1  0  0  0  0
 14  3  2  0  0  0  0
 14  6  1  0  0  0  0
M  END
>  <EXTREG>  (ZINC00125935)
ZINC00125935

>  <LOGBIO>
2.5000

$$$$
ZINC00126199
  -MTS-   02131516542D 0   0.00000     0.00000     0

 11 12  0  0  0  0  0  0  0  0999 V2000
    4.0607   -1.6742    0.0000 O   0  0  0  0  0  0  0  0  0  0  0  0
    3.4722   -0.8658    0.0000 C   0  0  0  0  0  0  0  0  0  0  0  0
    3.7822    0.0942    0.0000 N   0  0  0  0  0  0  0  0  0  0  0  0
    2.9722    0.6742    0.0000 C   0  0  0  0  0  0  0  0  0  0  0  0
    2.9722    1.6742    0.0000 O   0  0  0  0  0  0  0  0  0  0  0  0
    2.1622    0.0942    0.0000 C   0  0  0  0  0  0  0  0  0  0  0  0
    1.3462   -0.4838    0.0000 C   0  0  0  0  0  0  0  0  0  0  0  0
    0.5447    0.1142    0.0000 C   0  0  0  0  0  0  0  0  0  0  0  0
    0.8703    1.0690    0.0000 C   0  0  0  0  0  0  0  0  0  0  0  0
    1.8664    1.0495    0.0000 C   0  0  0  0  0  0  0  0  0  0  0  0
    2.4722   -0.8658    0.0000 N   0  0  0  0  0  0  0  0  0  0  0  0
  1  2  2  0  0  0  0
  2  3  1  0  0  0  0
  3  4  1  0  0  0  0
  4  5  2  0  0  0  0
  4  6  1  0  0  0  0
  6  7  1  0  0  0  0
  7  8  1  0  0  0  0
  8  9  1  0  0  0  0
  9 10  1  0  0  0  0
 10  6  1  0  0  0  0
  6 11  1  0  0  0  0
 11  2  1  0  0  0  0
M  END
>  <EXTREG>  (ZINC00126199)
ZINC00126199

>  <LOGBIO>
2.5000

$$$$
ZINC00126227
  -MTS-   02131516542D 0   0.00000     0.00000     0

 22 23  0  0  1  0  0  0  0  0999 V2000
    6.5755    1.8945    0.0000 C   0  0  0  0  0  0  0  0  0  0  0  0
    6.5792    0.8911    0.0000 C   0  0  2  0  0  0  0  0  0  0  0  0
    5.7189    0.3915    0.0000 N   0  0  0  0  0  0  0  0  0  0  0  0
    4.8492    0.8919    0.0000 C   0  0  0  0  0  0  0  0  0  0  0  0
    4.8487    1.8867    0.0000 O   0  0  0  0  0  0  0  0  0  0  0  0
    3.9836    0.3910    0.0000 C   0  0  0  0  0  0  0  0  0  0  0  0
    3.1136    0.8910    0.0000 C   0  0  0  0  0  0  0  0  0  0  0  0
    2.2536    0.3910    0.0000 C   0  0  0  0  0  0  0  0  0  0  0  0
    2.2536   -0.6090    0.0000 C   0  0  0  0  0  0  0  0  0  0  0  0
    3.1136   -1.1090    0.0000 C   0  0  0  0  0  0  0  0  0  0  0  0
    3.9836   -0.6090    0.0000 C   0  0  0  0  0  0  0  0  0  0  0  0
    1.3869   -1.1077    0.0000 C   0  0  0  0  0  0  0  0  0  0  0  0
    1.8855   -1.9744    0.0000 C   0  0  0  0  0  0  0  0  0  0  0  0
    0.8882   -0.2409    0.0000 C   0  0  0  0  0  0  0  0  0  0  0  0
    0.5201   -1.6063    0.0000 C   0  0  0  0  0  0  0  0  0  0  0  0
    7.4467    0.3938    0.0000 C   0  0  0  0  0  0  0  0  0  0  0  0
    7.4508   -0.6097    0.0000 C   0  0  0  0  0  0  0  0  0  0  0  0
    8.3149   -1.1027    0.0000 C   0  0  0  0  0  0  0  0  0  0  0  0
    9.1798   -0.6008    0.0000 C   0  0  0  0  0  0  0  0  0  0  0  0
    9.1808    0.3939    0.0000 C   0  0  0  0  0  0  0  0  0  0  0  0
    8.3117    0.8956    0.0000 C   0  0  0  0  0  0  0  0  0  0  0  0
    7.0978    1.1928    0.0000 H   0  0  0  0  0  0  0  0  0  0  0  0
  2  1  1  1  0  0  0
  2 22  1  6  0  0  0
  2  3  1  0  0  0  0
  3  4  1  0  0  0  0
  4  5  2  0  0  0  0
  4  6  1  0  0  0  0
  6  7  2  0  0  0  0
  7  8  1  0  0  0  0
  8  9  2  0  0  0  0
  9 10  1  0  0  0  0
 10 11  2  0  0  0  0
 11  6  1  0  0  0  0
  9 12  1  0  0  0  0
 12 13  1  0  0  0  0
 12 14  1  0  0  0  0
 12 15  1  0  0  0  0
  2 16  1  0  0  0  0
 16 17  2  0  0  0  0
 17 18  1  0  0  0  0
 18 19  2  0  0  0  0
 19 20  1  0  0  0  0
 20 21  2  0  0  0  0
 21 16  1  0  0  0  0
M  END
>  <EXTREG>  (ZINC00126227)
ZINC00126227

>  <LOGBIO>
2.5000

$$$$
ZINC00126546
  -MTS-   02131516542D 0   0.00000     0.00000     0

 11 11  0  0  0  0  0  0  0  0999 V2000
    3.2395   -2.4971    0.0000 C   0  0  0  0  0  0  0  0  0  0  0  0
    2.6509   -1.6887    0.0000 S   0  0  0  0  0  0  0  0  0  0  0  0
    1.8425   -2.2772    0.0000 O   0  0  0  0  0  0  0  0  0  0  0  0
    3.4594   -1.1001    0.0000 O   0  0  0  0  0  0  0  0  0  0  0  0
    2.0624   -0.8802    0.0000 N   0  0  0  0  0  0  0  0  0  0  0  0
    2.4683    0.0337    0.0000 C   0  0  0  0  0  0  0  0  0  0  0  0
    1.8798    0.8422    0.0000 C   0  0  0  0  0  0  0  0  0  0  0  0
    2.1898    1.8022    0.0000 S   0  0  0  0  0  0  0  0  0  0  0  0
    1.3798    2.3822    0.0000 C   0  0  0  0  0  0  0  0  0  0  0  0
    0.5698    1.8022    0.0000 C   0  0  0  0  0  0  0  0  0  0  0  0
    0.8798    0.8422    0.0000 C   0  0  0  0  0  0  0  0  0  0  0  0
  1  2  1  0  0  0  0
  2  3  2  0  0  0  0
  2  4  2  0  0  0  0
  2  5  1  0  0  0  0
  5  6  1  0  0  0  0
  6  7  1  0  0  0  0
  7  8  1  0  0  0  0
  8  9  1  0  0  0  0
  9 10  2  0  0  0  0
 10 11  1  0  0  0  0
 11  7  2  0  0  0  0
M  END
>  <EXTREG>  (ZINC00126546)
ZINC00126546

>  <LOGBIO>
2.5000

$$$$
ZINC00127325
  -MTS-   02131516542D 0   0.00000     0.00000     0

 20 21  0  0  0  0  0  0  0  0999 V2000
    5.0499   -3.4603    0.0000 N   0  0  0  0  0  0  0  0  0  0  0  0
    4.0521   -3.5660    0.0000 C   0  0  0  0  0  0  0  0  0  0  0  0
    3.6457   -4.4797    0.0000 O   0  0  0  0  0  0  0  0  0  0  0  0
    3.4675   -2.7612    0.0000 C   0  0  0  0  0  0  0  0  0  0  0  0
    2.4696   -2.8670    0.0000 S   0  0  0  0  0  0  0  0  0  0  0  0
    1.8811   -2.0585    0.0000 C   0  0  0  0  0  0  0  0  0  0  0  0
    2.1911   -1.0985    0.0000 S   0  0  0  0  0  0  0  0  0  0  0  0
    1.3811   -0.5185    0.0000 C   0  0  0  0  0  0  0  0  0  0  0  0
    0.5711   -1.0985    0.0000 N   0  0  0  0  0  0  0  0  0  0  0  0
    0.8811   -2.0585    0.0000 N   0  0  0  0  0  0  0  0  0  0  0  0
    1.3811    0.4815    0.0000 C   0  0  0  0  0  0  0  0  0  0  0  0
    2.2496    0.9841    0.0000 C   0  0  0  0  0  0  0  0  0  0  0  0
    2.2476    1.9789    0.0000 C   0  0  0  0  0  0  0  0  0  0  0  0
    1.3821    2.4798    0.0000 C   0  0  0  0  0  0  0  0  0  0  0  0
    0.5186    1.9858    0.0000 C   0  0  0  0  0  0  0  0  0  0  0  0
    0.5156    0.9824    0.0000 N   0  0  0  0  0  0  0  0  0  0  0  0
    1.3846    3.4797    0.0000 C   0  0  0  0  0  0  0  0  0  0  0  0
    0.3846    3.4823    0.0000 F   0  0  0  0  0  0  0  0  0  0  0  0
    2.3846    3.4772    0.0000 F   0  0  0  0  0  0  0  0  0  0  0  0
    1.3871    4.4797    0.0000 F   0  0  0  0  0  0  0  0  0  0  0  0
  1  2  1  0  0  0  0
  2  3  2  0  0  0  0
  2  4  1  0  0  0  0
  4  5  1  0  0  0  0
  5  6  1  0  0  0  0
  6  7  1  0  0  0  0
  7  8  1  0  0  0  0
  8  9  2  0  0  0  0
  9 10  1  0  0  0  0
 10  6  2  0  0  0  0
  8 11  1  0  0  0  0
 11 12  2  0  0  0  0
 12 13  1  0  0  0  0
 13 14  2  0  0  0  0
 14 15  1  0  0  0  0
 15 16  2  0  0  0  0
 16 11  1  0  0  0  0
 14 17  1  0  0  0  0
 17 18  1  0  0  0  0
 17 19  1  0  0  0  0
 17 20  1  0  0  0  0
M  END
>  <EXTREG>  (ZINC00127325)
ZINC00127325

>  <LOGBIO>
2.5000

$$$$
ZINC00127561
  -MTS-   02131516542D 0   0.00000     0.00000     0

 21 22  0  0  0  0  0  0  0  0999 V2000
    8.6471    1.9512    0.0000 C   0  0  0  0  0  0  0  0  0  0  0  0
    7.7816    1.4504    0.0000 C   0  0  0  0  0  0  0  0  0  0  0  0
    6.9116    1.9504    0.0000 C   0  0  0  0  0  0  0  0  0  0  0  0
    6.0516    1.4504    0.0000 C   0  0  0  0  0  0  0  0  0  0  0  0
    6.0516    0.4504    0.0000 C   0  0  0  0  0  0  0  0  0  0  0  0
    5.1848   -0.0483    0.0000 S   0  0  0  0  0  0  0  0  0  0  0  0
    5.1833   -1.0518    0.0000 C   0  0  0  0  0  0  0  0  0  0  0  0
    4.3205   -1.5469    0.0000 C   0  0  0  0  0  0  0  0  0  0  0  0
    4.3190   -2.5504    0.0000 O   0  0  0  0  0  0  0  0  0  0  0  0
    3.4555   -1.0452    0.0000 N   0  0  0  0  0  0  0  0  0  0  0  0
    3.4565   -0.0417    0.0000 C   0  0  0  0  0  0  0  0  0  0  0  0
    2.5950    0.4557    0.0000 C   0  0  0  0  0  0  0  0  0  0  0  0
    1.7275   -0.0417    0.0000 C   0  0  0  0  0  0  0  0  0  0  0  0
    1.7215   -1.0365    0.0000 C   0  0  0  0  0  0  0  0  0  0  0  0
    2.5879   -1.5425    0.0000 C   0  0  0  0  0  0  0  0  0  0  0  0
    0.8637    0.4622    0.0000 C   0  0  0  0  0  0  0  0  0  0  0  0
    0.3598   -0.4015    0.0000 F   0  0  0  0  0  0  0  0  0  0  0  0
    1.3677    1.3260    0.0000 F   0  0  0  0  0  0  0  0  0  0  0  0
    0.0000    0.9661    0.0000 F   0  0  0  0  0  0  0  0  0  0  0  0
    6.9116   -0.0496    0.0000 C   0  0  0  0  0  0  0  0  0  0  0  0
    7.7816    0.4504    0.0000 C   0  0  0  0  0  0  0  0  0  0  0  0
  1  2  1  0  0  0  0
  2  3  2  0  0  0  0
  3  4  1  0  0  0  0
  4  5  2  0  0  0  0
  5  6  1  0  0  0  0
  6  7  1  0  0  0  0
  7  8  1  0  0  0  0
  8  9  2  0  0  0  0
  8 10  1  0  0  0  0
 10 11  1  0  0  0  0
 11 12  1  0  0  0  0
 12 13  1  0  0  0  0
 13 14  1  0  0  0  0
 14 15  1  0  0  0  0
 15 10  1  0  0  0  0
 13 16  1  0  0  0  0
 16 17  1  0  0  0  0
 16 18  1  0  0  0  0
 16 19  1  0  0  0  0
  5 20  1  0  0  0  0
 20 21  2  0  0  0  0
 21  2  1  0  0  0  0
M  END
>  <EXTREG>  (ZINC00127561)
ZINC00127561

>  <LOGBIO>
2.5000

$$$$
ZINC00127973
  -MTS-   02131516542D 0   0.00000     0.00000     0

 20 21  0  0  1  0  0  0  0  0999 V2000
    5.4206    0.3808    0.0000 C   0  0  0  0  0  0  0  0  0  0  0  0
    4.4262    0.2754    0.0000 C   0  0  0  0  0  0  0  0  0  0  0  0
    3.8377    1.0839    0.0000 N   0  0  0  0  0  0  0  0  0  0  0  0
    4.1477    2.0439    0.0000 C   0  0  0  0  0  0  0  0  0  0  0  0
    3.3377    2.6239    0.0000 C   0  0  0  0  0  0  0  0  0  0  0  0
    2.5277    2.0439    0.0000 N   0  0  0  0  0  0  0  0  0  0  0  0
    2.8377    1.0839    0.0000 C   0  0  0  0  0  0  0  0  0  0  0  0
    2.2491    0.2754    0.0000 C   0  0  2  0  0  0  0  0  0  0  0  0
    1.2547    0.3808    0.0000 O   0  0  0  0  0  0  0  0  0  0  0  0
    2.6551   -0.6385    0.0000 C   0  0  0  0  0  0  0  0  0  0  0  0
    3.6528   -0.7453    0.0000 C   0  0  0  0  0  0  0  0  0  0  0  0
    4.0547   -1.6553    0.0000 C   0  0  0  0  0  0  0  0  0  0  0  0
    5.0491   -1.7612    0.0000 O   0  0  0  0  0  0  0  0  0  0  0  0
    5.4545   -2.6754    0.0000 C   0  0  0  0  0  0  0  0  0  0  0  0
    3.4670   -2.4644    0.0000 C   0  0  0  0  0  0  0  0  0  0  0  0
    2.4774   -2.3635    0.0000 C   0  0  0  0  0  0  0  0  0  0  0  0
    2.0673   -1.4476    0.0000 C   0  0  0  0  0  0  0  0  0  0  0  0
    1.0727   -1.3442    0.0000 O   0  0  0  0  0  0  0  0  0  0  0  0
    0.4858   -2.1538    0.0000 C   0  0  0  0  0  0  0  0  0  0  0  0
    2.0056    0.8237    0.0000 H   0  0  0  0  0  0  0  0  0  0  0  0
  1  2  1  0  0  0  0
  2  3  1  0  0  0  0
  3  4  1  0  0  0  0
  4  5  2  0  0  0  0
  5  6  1  0  0  0  0
  6  7  2  0  0  0  0
  7  3  1  0  0  0  0
  7  8  1  0  0  0  0
  8 20  1  6  0  0  0
  8  9  1  1  0  0  0
  8 10  1  0  0  0  0
 10 11  2  0  0  0  0
 11 12  1  0  0  0  0
 12 13  1  0  0  0  0
 13 14  1  0  0  0  0
 12 15  2  0  0  0  0
 15 16  1  0  0  0  0
 16 17  2  0  0  0  0
 17 10  1  0  0  0  0
 17 18  1  0  0  0  0
 18 19  1  0  0  0  0
M  END
>  <EXTREG>  (ZINC00127973)
ZINC00127973

>  <LOGBIO>
2.5000

$$$$
ZINC00129210
  -MTS-   02131516542D 0   0.00000     0.00000     0

 19 21  0  0  0  0  0  0  0  0999 V2000
    1.4147   -0.0529    0.0000 O   0  0  0  0  0  0  0  0  0  0  0  0
    2.0032   -0.8613    0.0000 C   0  0  0  0  0  0  0  0  0  0  0  0
    1.5973   -1.7752    0.0000 C   0  0  0  0  0  0  0  0  0  0  0  0
    2.1017   -2.6489    0.0000 S   0  0  0  0  0  0  0  0  0  0  0  0
    1.4314   -3.3859    0.0000 C   0  0  0  0  0  0  0  0  0  0  0  0
    0.5178   -2.9886    0.0000 C   0  0  0  0  0  0  0  0  0  0  0  0
    0.6196   -1.9849    0.0000 C   0  0  0  0  0  0  0  0  0  0  0  0
    2.9977   -0.7559    0.0000 C   0  0  0  0  0  0  0  0  0  0  0  0
    3.6741   -1.5044    0.0000 C   0  0  0  0  0  0  0  0  0  0  0  0
    4.5813   -1.0929    0.0000 O   0  0  0  0  0  0  0  0  0  0  0  0
    4.4841   -0.1014    0.0000 N   0  0  0  0  0  0  0  0  0  0  0  0
    3.4977    0.1101    0.0000 C   0  0  0  0  0  0  0  0  0  0  0  0
    3.0918    1.0240    0.0000 C   0  0  0  0  0  0  0  0  0  0  0  0
    2.0973    1.1295    0.0000 O   0  0  0  0  0  0  0  0  0  0  0  0
    3.6803    1.8325    0.0000 C   0  0  0  0  0  0  0  0  0  0  0  0
    3.3703    2.7925    0.0000 S   0  0  0  0  0  0  0  0  0  0  0  0
    4.1803    3.3725    0.0000 C   0  0  0  0  0  0  0  0  0  0  0  0
    4.9903    2.7925    0.0000 C   0  0  0  0  0  0  0  0  0  0  0  0
    4.6803    1.8325    0.0000 C   0  0  0  0  0  0  0  0  0  0  0  0
  1  2  2  0  0  0  0
  2  3  1  0  0  0  0
  3  4  1  0  0  0  0
  4  5  1  0  0  0  0
  5  6  2  0  0  0  0
  6  7  1  0  0  0  0
  7  3  2  0  0  0  0
  2  8  1  0  0  0  0
  8  9  2  0  0  0  0
  9 10  1  0  0  0  0
 10 11  1  0  0  0  0
 11 12  2  0  0  0  0
 12  8  1  0  0  0  0
 12 13  1  0  0  0  0
 13 14  2  0  0  0  0
 13 15  1  0  0  0  0
 15 16  1  0  0  0  0
 16 17  1  0  0  0  0
 17 18  2  0  0  0  0
 18 19  1  0  0  0  0
 19 15  2  0  0  0  0
M  END
>  <EXTREG>  (ZINC00129210)
ZINC00129210

>  <LOGBIO>
2.5000

$$$$
ZINC00130018
  -MTS-   02131516542D 0   0.00000     0.00000     0

 22 24  0  0  0  0  0  0  0  0999 V2000
    9.1862    2.7434    0.0000 F   0  0  0  0  0  0  0  0  0  0  0  0
    8.3206    2.2426    0.0000 C   0  0  0  0  0  0  0  0  0  0  0  0
    7.4506    2.7426    0.0000 C   0  0  0  0  0  0  0  0  0  0  0  0
    6.5906    2.2426    0.0000 C   0  0  0  0  0  0  0  0  0  0  0  0
    6.5906    1.2426    0.0000 C   0  0  0  0  0  0  0  0  0  0  0  0
    7.4506    0.7426    0.0000 C   0  0  0  0  0  0  0  0  0  0  0  0
    8.3206    1.2426    0.0000 C   0  0  0  0  0  0  0  0  0  0  0  0
    5.7239    0.7439    0.0000 S   0  0  0  0  0  0  0  0  0  0  0  0
    6.2225   -0.1229    0.0000 O   0  0  0  0  0  0  0  0  0  0  0  0
    5.2252    1.6107    0.0000 O   0  0  0  0  0  0  0  0  0  0  0  0
    4.8571    0.2452    0.0000 N   0  0  0  0  0  0  0  0  0  0  0  0
    3.9883    0.7474    0.0000 C   0  0  0  0  0  0  0  0  0  0  0  0
    3.1271    0.2495    0.0000 C   0  0  0  0  0  0  0  0  0  0  0  0
    3.1246   -0.7505    0.0000 C   0  0  0  0  0  0  0  0  0  0  0  0
    3.9833   -1.2526    0.0000 C   0  0  0  0  0  0  0  0  0  0  0  0
    4.8546   -0.7548    0.0000 C   0  0  0  0  0  0  0  0  0  0  0  0
    2.2565   -1.2470    0.0000 C   0  0  0  0  0  0  0  0  0  0  0  0
    1.3891   -0.7426    0.0000 C   0  0  0  0  0  0  0  0  0  0  0  0
    0.5266   -1.2383    0.0000 C   0  0  0  0  0  0  0  0  0  0  0  0
    0.5216   -2.2383    0.0000 C   0  0  0  0  0  0  0  0  0  0  0  0
    1.3790   -2.7426    0.0000 C   0  0  0  0  0  0  0  0  0  0  0  0
    2.2515   -2.2470    0.0000 C   0  0  0  0  0  0  0  0  0  0  0  0
  1  2  1  0  0  0  0
  2  3  2  0  0  0  0
  3  4  1  0  0  0  0
  4  5  2  0  0  0  0
  5  6  1  0  0  0  0
  6  7  2  0  0  0  0
  7  2  1  0  0  0  0
  5  8  1  0  0  0  0
  8  9  2  0  0  0  0
  8 10  2  0  0  0  0
  8 11  1  0  0  0  0
 11 12  1  0  0  0  0
 12 13  1  0  0  0  0
 13 14  1  0  0  0  0
 14 15  2  0  0  0  0
 15 16  1  0  0  0  0
 16 11  1  0  0  0  0
 14 17  1  0  0  0  0
 17 18  2  0  0  0  0
 18 19  1  0  0  0  0
 19 20  2  0  0  0  0
 20 21  1  0  0  0  0
 21 22  2  0  0  0  0
 22 17  1  0  0  0  0
M  END
>  <EXTREG>  (ZINC00130018)
ZINC00130018

>  <LOGBIO>
2.5000

$$$$
ZINC00130543
  -MTS-   02131516542D 0   0.00000     0.00000     0

 24 26  0  0  0  0  0  0  0  0999 V2000
    6.3541   -1.4068    0.0000 C   0  0  0  0  0  0  0  0  0  0  0  0
    5.7656   -0.5983    0.0000 N   0  0  0  0  0  0  0  0  0  0  0  0
    6.0756    0.3617    0.0000 N   0  0  0  0  0  0  0  0  0  0  0  0
    5.2656    0.9417    0.0000 C   0  0  0  0  0  0  0  0  0  0  0  0
    4.4556    0.3617    0.0000 C   0  0  0  0  0  0  0  0  0  0  0  0
    4.7656   -0.5983    0.0000 C   0  0  0  0  0  0  0  0  0  0  0  0
    4.1771   -1.4068    0.0000 N   0  0  0  0  0  0  0  0  0  0  0  0
    3.1792   -1.3010    0.0000 C   0  0  0  0  0  0  0  0  0  0  0  0
    2.9363   -0.7524    0.0000 O   0  0  0  0  0  0  0  0  0  0  0  0
    2.4725   -2.2708    0.0000 C   0  0  0  0  0  0  0  0  0  0  0  0
    2.8784   -3.1885    0.0000 C   0  0  0  0  0  0  0  0  0  0  0  0
    2.2909   -3.9913    0.0000 C   0  0  0  0  0  0  0  0  0  0  0  0
    1.2964   -3.8863    0.0000 C   0  0  0  0  0  0  0  0  0  0  0  0
    0.8895   -2.9786    0.0000 C   0  0  0  0  0  0  0  0  0  0  0  0
    1.4780   -2.1659    0.0000 C   0  0  0  0  0  0  0  0  0  0  0  0
    0.9893   -1.0699    0.0000 C   0  0  0  0  0  0  0  0  0  0  0  0
    1.5783   -0.2575    0.0000 O   0  0  0  0  0  0  0  0  0  0  0  0
    0.0000   -0.9659    0.0000 O   0  0  0  0  0  0  0  0  0  0  0  0
    5.2656    1.9417    0.0000 C   0  0  0  0  0  0  0  0  0  0  0  0
    6.1341    2.4442    0.0000 C   0  0  0  0  0  0  0  0  0  0  0  0
    6.1321    3.4390    0.0000 C   0  0  0  0  0  0  0  0  0  0  0  0
    5.2666    3.9399    0.0000 C   0  0  0  0  0  0  0  0  0  0  0  0
    4.4031    3.4460    0.0000 C   0  0  0  0  0  0  0  0  0  0  0  0
    4.4001    2.4425    0.0000 C   0  0  0  0  0  0  0  0  0  0  0  0
  1  2  1  0  0  0  0
  2  3  1  0  0  0  0
  3  4  2  0  0  0  0
  4  5  1  0  0  0  0
  5  6  2  0  0  0  0
  6  2  1  0  0  0  0
  6  7  1  0  0  0  0
  7  8  1  0  0  0  0
  8  9  2  0  0  0  0
  8 10  1  0  0  0  0
 10 11  2  0  0  0  0
 11 12  1  0  0  0  0
 12 13  2  0  0  0  0
 13 14  1  0  0  0  0
 14 15  2  0  0  0  0
 15 10  1  0  0  0  0
 15 16  1  0  0  0  0
 16 17  1  0  0  0  0
 16 18  2  0  0  0  0
  4 19  1  0  0  0  0
 19 20  2  0  0  0  0
 20 21  1  0  0  0  0
 21 22  2  0  0  0  0
 22 23  1  0  0  0  0
 23 24  2  0  0  0  0
 24 19  1  0  0  0  0
M  END
>  <EXTREG>  (ZINC00130543)
ZINC00130543

>  <LOGBIO>
2.5000

$$$$
ZINC00132823
  -MTS-   02131516542D 0   0.00000     0.00000     0

 12 12  0  0  0  0  0  0  0  0999 V2000
    2.2553   -2.1097    0.0000 C   0  0  0  0  0  0  0  0  0  0  0  0
    2.6621   -1.1925    0.0000 C   0  0  0  0  0  0  0  0  0  0  0  0
    3.6514   -1.0881    0.0000 C   0  0  0  0  0  0  0  0  0  0  0  0
    2.0736   -0.3840    0.0000 N   0  0  0  0  0  0  0  0  0  0  0  0
    2.3836    0.5760    0.0000 C   0  0  0  0  0  0  0  0  0  0  0  0
    1.5736    1.1560    0.0000 C   0  0  0  0  0  0  0  0  0  0  0  0
    0.7636    0.5760    0.0000 N   0  0  0  0  0  0  0  0  0  0  0  0
    1.0736   -0.3840    0.0000 C   0  0  0  0  0  0  0  0  0  0  0  0
    0.4851   -1.1925    0.0000 C   0  0  0  0  0  0  0  0  0  0  0  0
    1.5736    2.1560    0.0000 N   0  3  0  0  0  0  0  0  0  0  0  0
    2.4424    2.6582    0.0000 O   0  5  0  0  0  0  0  0  0  0  0  0
    0.7124    2.6539    0.0000 O   0  0  0  0  0  0  0  0  0  0  0  0
  1  2  1  0  0  0  0
  2  3  1  0  0  0  0
  2  4  1  0  0  0  0
  4  5  1  0  0  0  0
  5  6  2  0  0  0  0
  6  7  1  0  0  0  0
  7  8  2  0  0  0  0
  8  4  1  0  0  0  0
  8  9  1  0  0  0  0
  6 10  1  0  0  0  0
 10 11  1  0  0  0  0
 10 12  2  0  0  0  0
M  CHG  2  10   1  11  -1
M  END
>  <EXTREG>  (ZINC00132823)
ZINC00132823

>  <LOGBIO>
2.5000

$$$$
ZINC00133712
  -MTS-   02131516542D 0   0.00000     0.00000     0

 21 24  0  0  0  0  0  0  0  0999 V2000
    5.1016   -1.7177    0.0000 C   0  0  0  0  0  0  0  0  0  0  0  0
    4.1016   -1.7186    0.0000 S   0  0  0  0  0  0  0  0  0  0  0  0
    3.6008   -0.8531    0.0000 C   0  0  0  0  0  0  0  0  0  0  0  0
    4.1008    0.0169    0.0000 N   0  0  0  0  0  0  0  0  0  0  0  0
    3.6008    0.8769    0.0000 C   0  0  0  0  0  0  0  0  0  0  0  0
    3.9108    1.8369    0.0000 S   0  0  0  0  0  0  0  0  0  0  0  0
    3.1008    2.4169    0.0000 C   0  0  0  0  0  0  0  0  0  0  0  0
    2.7908    3.3769    0.0000 C   0  0  0  0  0  0  0  0  0  0  0  0
    1.7908    3.3769    0.0000 C   0  0  0  0  0  0  0  0  0  0  0  0
    1.4808    2.4169    0.0000 C   0  0  0  0  0  0  0  0  0  0  0  0
    2.2908    1.8369    0.0000 C   0  0  0  0  0  0  0  0  0  0  0  0
    2.6008    0.8769    0.0000 C   0  0  0  0  0  0  0  0  0  0  0  0
    2.1008    0.0169    0.0000 C   0  0  0  0  0  0  0  0  0  0  0  0
    1.1008    0.0194    0.0000 O   0  0  0  0  0  0  0  0  0  0  0  0
    2.6008   -0.8531    0.0000 N   0  0  0  0  0  0  0  0  0  0  0  0
    2.0999   -1.7186    0.0000 C   0  0  0  0  0  0  0  0  0  0  0  0
    1.0965   -1.7186    0.0000 C   0  0  0  0  0  0  0  0  0  0  0  0
    0.6000   -2.5807    0.0000 C   0  0  0  0  0  0  0  0  0  0  0  0
    1.0983   -3.4477    0.0000 C   0  0  0  0  0  0  0  0  0  0  0  0
    2.0931   -3.4527    0.0000 C   0  0  0  0  0  0  0  0  0  0  0  0
    2.5982   -2.5857    0.0000 C   0  0  0  0  0  0  0  0  0  0  0  0
  1  2  1  0  0  0  0
  2  3  1  0  0  0  0
  3  4  2  0  0  0  0
  4  5  1  0  0  0  0
  5  6  1  0  0  0  0
  6  7  1  0  0  0  0
  7  8  1  0  0  0  0
  8  9  1  0  0  0  0
  9 10  1  0  0  0  0
 10 11  1  0  0  0  0
 11  7  2  0  0  0  0
 11 12  1  0  0  0  0
 12  5  2  0  0  0  0
 12 13  1  0  0  0  0
 13 14  2  0  0  0  0
 13 15  1  0  0  0  0
 15  3  1  0  0  0  0
 15 16  1  0  0  0  0
 16 17  2  0  0  0  0
 17 18  1  0  0  0  0
 18 19  2  0  0  0  0
 19 20  1  0  0  0  0
 20 21  2  0  0  0  0
 21 16  1  0  0  0  0
M  END
>  <EXTREG>  (ZINC00133712)
ZINC00133712

>  <LOGBIO>
2.5000

$$$$
ZINC00134502
  -MTS-   02131516542D 0   0.00000     0.00000     0

 20 21  0  0  1  0  0  0  0  0999 V2000
    2.8354   -2.9048    0.0000 C   0  0  0  0  0  0  0  0  0  0  0  0
    2.9393   -1.9102    0.0000 C   0  0  0  0  0  0  0  0  0  0  0  0
    3.9177   -2.1169    0.0000 C   0  0  0  0  0  0  0  0  0  0  0  0
    3.2493   -0.9502    0.0000 S   0  0  0  0  0  0  0  0  0  0  0  0
    2.4393   -0.3702    0.0000 C   0  0  1  0  0  0  0  0  0  0  0  0
    1.6293   -0.9502    0.0000 N   0  0  0  0  0  0  0  0  0  0  0  0
    1.9393   -1.9102    0.0000 C   0  0  1  0  0  0  0  0  0  0  0  0
    1.3508   -2.7187    0.0000 C   0  0  0  0  0  0  0  0  0  0  0  0
    0.3529   -2.6134    0.0000 O   0  0  0  0  0  0  0  0  0  0  0  0
    1.7541   -3.6280    0.0000 O   0  0  0  0  0  0  0  0  0  0  0  0
    2.4393    0.6298    0.0000 C   0  0  0  0  0  0  0  0  0  0  0  0
    3.3078    1.1324    0.0000 C   0  0  0  0  0  0  0  0  0  0  0  0
    3.3058    2.1272    0.0000 C   0  0  0  0  0  0  0  0  0  0  0  0
    2.4402    2.6280    0.0000 C   0  0  0  0  0  0  0  0  0  0  0  0
    2.4427    3.6280    0.0000 Cl  0  0  0  0  0  0  0  0  0  0  0  0
    1.5767    2.1341    0.0000 C   0  0  0  0  0  0  0  0  0  0  0  0
    1.5738    1.1307    0.0000 C   0  0  0  0  0  0  0  0  0  0  0  0
    0.7067    0.6324    0.0000 Cl  0  0  0  0  0  0  0  0  0  0  0  0
    2.2114   -2.4449    0.0000 H   0  0  0  0  0  0  0  0  0  0  0  0
    2.9729   -0.0960    0.0000 H   0  0  0  0  0  0  0  0  0  0  0  0
  1  2  1  0  0  0  0
  2  3  1  0  0  0  0
  2  4  1  0  0  0  0
  4  5  1  0  0  0  0
  5 20  1  6  0  0  0
  5  6  1  0  0  0  0
  6  7  1  0  0  0  0
  7 19  1  1  0  0  0
  7  2  1  0  0  0  0
  7  8  1  6  0  0  0
  8  9  1  0  0  0  0
  8 10  2  0  0  0  0
  5 11  1  1  0  0  0
 11 12  2  0  0  0  0
 12 13  1  0  0  0  0
 13 14  2  0  0  0  0
 14 15  1  0  0  0  0
 14 16  1  0  0  0  0
 16 17  2  0  0  0  0
 17 11  1  0  0  0  0
 17 18  1  0  0  0  0
M  END
>  <EXTREG>  (ZINC00134502)
ZINC00134502

>  <LOGBIO>
2.5000

$$$$
ZINC00134855
  -MTS-   02131516542D 0   0.00000     0.00000     0

 18 18  0  0  0  0  0  0  0  0999 V2000
    8.3923    0.4891    0.0000 C   0  0  0  0  0  0  0  0  0  0  0  0
    7.5238    0.9917    0.0000 O   0  0  0  0  0  0  0  0  0  0  0  0
    6.6623    0.4942    0.0000 C   0  0  0  0  0  0  0  0  0  0  0  0
    6.6619   -0.5058    0.0000 O   0  0  0  0  0  0  0  0  0  0  0  0
    5.7938    0.9968    0.0000 C   0  0  0  0  0  0  0  0  0  0  0  0
    4.9323    0.4994    0.0000 C   0  0  0  0  0  0  0  0  0  0  0  0
    4.0638    1.0019    0.0000 C   0  0  0  0  0  0  0  0  0  0  0  0
    4.0608    2.0054    0.0000 O   0  0  0  0  0  0  0  0  0  0  0  0
    3.1983    0.5011    0.0000 C   0  0  0  0  0  0  0  0  0  0  0  0
    2.3283    1.0011    0.0000 C   0  0  0  0  0  0  0  0  0  0  0  0
    1.4683    0.5011    0.0000 C   0  0  0  0  0  0  0  0  0  0  0  0
    0.6015    0.9998    0.0000 O   0  0  0  0  0  0  0  0  0  0  0  0
    0.6000    1.9998    0.0000 C   0  0  0  0  0  0  0  0  0  0  0  0
    1.4683   -0.4989    0.0000 C   0  0  0  0  0  0  0  0  0  0  0  0
    2.3283   -0.9989    0.0000 C   0  0  0  0  0  0  0  0  0  0  0  0
    3.1983   -0.4989    0.0000 C   0  0  0  0  0  0  0  0  0  0  0  0
    4.0638   -0.9998    0.0000 O   0  0  0  0  0  0  0  0  0  0  0  0
    4.0628   -1.9998    0.0000 C   0  0  0  0  0  0  0  0  0  0  0  0
  1  2  1  0  0  0  0
  2  3  1  0  0  0  0
  3  4  2  0  0  0  0
  3  5  1  0  0  0  0
  5  6  1  0  0  0  0
  6  7  1  0  0  0  0
  7  8  2  0  0  0  0
  7  9  1  0  0  0  0
  9 10  2  0  0  0  0
 10 11  1  0  0  0  0
 11 12  1  0  0  0  0
 12 13  1  0  0  0  0
 11 14  2  0  0  0  0
 14 15  1  0  0  0  0
 15 16  2  0  0  0  0
 16  9  1  0  0  0  0
 16 17  1  0  0  0  0
 17 18  1  0  0  0  0
M  END
>  <EXTREG>  (ZINC00134855)
ZINC00134855

>  <LOGBIO>
2.5000

$$$$
ZINC00135245
  -MTS-   02131516542D 0   0.00000     0.00000     0

 21 24  0  0  0  0  0  0  0  0999 V2000
    5.0222    2.8123    0.0000 C   0  0  0  0  0  0  0  0  0  0  0  0
    4.5230    1.9458    0.0000 C   0  0  0  0  0  0  0  0  0  0  0  0
    3.5195    1.9440    0.0000 C   0  0  0  0  0  0  0  0  0  0  0  0
    3.0246    1.0810    0.0000 C   0  0  0  0  0  0  0  0  0  0  0  0
    2.0246    1.0808    0.0000 N   0  0  0  0  0  0  0  0  0  0  0  0
    1.4307    1.8963    0.0000 C   0  0  0  0  0  0  0  0  0  0  0  0
    0.4852    1.5825    0.0000 C   0  0  0  0  0  0  0  0  0  0  0  0
    0.4776    0.5863    0.0000 N   0  0  0  0  0  0  0  0  0  0  0  0
    1.4363    0.2722    0.0000 C   0  0  0  0  0  0  0  0  0  0  0  0
    3.5219    0.2150    0.0000 N   0  0  0  0  0  0  0  0  0  0  0  0
    3.2089   -0.7441    0.0000 C   0  0  0  0  0  0  0  0  0  0  0  0
    2.2947   -1.1570    0.0000 C   0  0  0  0  0  0  0  0  0  0  0  0
    2.1969   -2.1522    0.0000 C   0  0  0  0  0  0  0  0  0  0  0  0
    3.0139   -2.7349    0.0000 C   0  0  0  0  0  0  0  0  0  0  0  0
    3.9186   -2.3214    0.0000 C   0  0  0  0  0  0  0  0  0  0  0  0
    4.0170   -1.3266    0.0000 C   0  0  0  0  0  0  0  0  0  0  0  0
    4.8289   -0.7492    0.0000 N   0  0  0  0  0  0  0  0  0  0  0  0
    4.5219    0.2118    0.0000 C   0  0  0  0  0  0  0  0  0  0  0  0
    5.0229    1.0797    0.0000 C   0  0  0  0  0  0  0  0  0  0  0  0
    6.0229    1.0797    0.0000 C   0  0  0  0  0  0  0  0  0  0  0  0
    7.0229    1.0797    0.0000 N   0  0  0  0  0  0  0  0  0  0  0  0
  1  2  1  0  0  0  0
  2  3  1  0  0  0  0
  3  4  2  0  0  0  0
  4  5  1  0  0  0  0
  5  6  1  0  0  0  0
  6  7  2  0  0  0  0
  7  8  1  0  0  0  0
  8  9  2  0  0  0  0
  9  5  1  0  0  0  0
  4 10  1  0  0  0  0
 10 11  1  0  0  0  0
 11 12  2  0  0  0  0
 12 13  1  0  0  0  0
 13 14  2  0  0  0  0
 14 15  1  0  0  0  0
 15 16  2  0  0  0  0
 16 11  1  0  0  0  0
 16 17  1  0  0  0  0
 17 18  2  0  0  0  0
 18 10  1  0  0  0  0
 18 19  1  0  0  0  0
 19  2  2  0  0  0  0
 19 20  1  0  0  0  0
 20 21  3  0  0  0  0
M  END
>  <EXTREG>  (ZINC00135245)
ZINC00135245

>  <LOGBIO>
2.5000

$$$$
ZINC00135794
  -MTS-   02131516542D 0   0.00000     0.00000     0

 21 24  0  0  0  0  0  0  0  0999 V2000
    7.4464    2.4985    0.0000 O   0  0  0  0  0  0  0  0  0  0  0  0
    6.5809    1.9976    0.0000 C   0  0  0  0  0  0  0  0  0  0  0  0
    5.7109    2.4976    0.0000 C   0  0  0  0  0  0  0  0  0  0  0  0
    4.8509    1.9976    0.0000 C   0  0  0  0  0  0  0  0  0  0  0  0
    4.8509    0.9976    0.0000 C   0  0  0  0  0  0  0  0  0  0  0  0
    3.9841    0.4989    0.0000 C   0  0  0  0  0  0  0  0  0  0  0  0
    3.1154    1.0011    0.0000 N   0  0  0  0  0  0  0  0  0  0  0  0
    2.2541    0.5032    0.0000 C   0  0  0  0  0  0  0  0  0  0  0  0
    1.3858    1.0036    0.0000 C   0  0  0  0  0  0  0  0  0  0  0  0
    0.5201    0.5032    0.0000 C   0  0  0  0  0  0  0  0  0  0  0  0
    0.5226   -0.5003    0.0000 C   0  0  0  0  0  0  0  0  0  0  0  0
    1.3859   -0.9946    0.0000 C   0  0  0  0  0  0  0  0  0  0  0  0
    1.3786   -1.9946    0.0000 C   0  0  0  0  0  0  0  0  0  0  0  0
    2.2424   -2.4985    0.0000 C   0  0  0  0  0  0  0  0  0  0  0  0
    3.1126   -1.9989    0.0000 C   0  0  0  0  0  0  0  0  0  0  0  0
    3.1104   -0.9989    0.0000 C   0  0  0  0  0  0  0  0  0  0  0  0
    3.9816   -0.5011    0.0000 N   0  0  0  0  0  0  0  0  0  0  0  0
    2.2516   -0.4968    0.0000 C   0  0  0  0  0  0  0  0  0  0  0  0
    5.7109    0.4976    0.0000 C   0  0  0  0  0  0  0  0  0  0  0  0
    5.7084   -0.5024    0.0000 O   0  0  0  0  0  0  0  0  0  0  0  0
    6.5809    0.9976    0.0000 C   0  0  0  0  0  0  0  0  0  0  0  0
  1  2  1  0  0  0  0
  2  3  2  0  0  0  0
  3  4  1  0  0  0  0
  4  5  2  0  0  0  0
  5  6  1  0  0  0  0
  6  7  1  0  0  0  0
  7  8  1  0  0  0  0
  8  9  1  0  0  0  0
  9 10  2  0  0  0  0
 10 11  1  0  0  0  0
 11 12  2  0  0  0  0
 12 13  1  0  0  0  0
 13 14  2  0  0  0  0
 14 15  1  0  0  0  0
 15 16  2  0  0  0  0
 16 17  1  0  0  0  0
 17  6  1  0  0  0  0
 16 18  1  0  0  0  0
 18  8  2  0  0  0  0
 18 12  1  0  0  0  0
  5 19  1  0  0  0  0
 19 20  1  0  0  0  0
 19 21  2  0  0  0  0
 21  2  1  0  0  0  0
M  END
>  <EXTREG>  (ZINC00135794)
ZINC00135794

>  <LOGBIO>
2.5000

$$$$
ZINC00136478
  -MTS-   02131516542D 0   0.00000     0.00000     0

 19 20  0  0  0  0  0  0  0  0999 V2000
    7.7954    3.2495    0.0000 C   0  0  0  0  0  0  0  0  0  0  0  0
    6.9299    2.7486    0.0000 C   0  0  0  0  0  0  0  0  0  0  0  0
    6.0599    3.2486    0.0000 C   0  0  0  0  0  0  0  0  0  0  0  0
    5.1999    2.7486    0.0000 C   0  0  0  0  0  0  0  0  0  0  0  0
    5.1999    1.7486    0.0000 C   0  0  0  0  0  0  0  0  0  0  0  0
    4.3331    1.2499    0.0000 O   0  0  0  0  0  0  0  0  0  0  0  0
    4.3316    0.2465    0.0000 C   0  0  0  0  0  0  0  0  0  0  0  0
    5.1966   -0.2553    0.0000 O   0  0  0  0  0  0  0  0  0  0  0  0
    3.4688   -0.2487    0.0000 C   0  0  0  0  0  0  0  0  0  0  0  0
    3.4673   -1.2521    0.0000 O   0  0  0  0  0  0  0  0  0  0  0  0
    2.6005   -1.7508    0.0000 C   0  0  0  0  0  0  0  0  0  0  0  0
    1.7318   -1.2486    0.0000 C   0  0  0  0  0  0  0  0  0  0  0  0
    0.8705   -1.7465    0.0000 C   0  0  0  0  0  0  0  0  0  0  0  0
    0.8680   -2.7465    0.0000 C   0  0  0  0  0  0  0  0  0  0  0  0
    0.0000   -3.2430    0.0000 F   0  0  0  0  0  0  0  0  0  0  0  0
    1.7268   -3.2486    0.0000 C   0  0  0  0  0  0  0  0  0  0  0  0
    2.5980   -2.7508    0.0000 C   0  0  0  0  0  0  0  0  0  0  0  0
    6.0599    1.2486    0.0000 C   0  0  0  0  0  0  0  0  0  0  0  0
    6.9299    1.7486    0.0000 C   0  0  0  0  0  0  0  0  0  0  0  0
  1  2  1  0  0  0  0
  2  3  2  0  0  0  0
  3  4  1  0  0  0  0
  4  5  2  0  0  0  0
  5  6  1  0  0  0  0
  6  7  1  0  0  0  0
  7  8  2  0  0  0  0
  7  9  1  0  0  0  0
  9 10  1  0  0  0  0
 10 11  1  0  0  0  0
 11 12  2  0  0  0  0
 12 13  1  0  0  0  0
 13 14  2  0  0  0  0
 14 15  1  0  0  0  0
 14 16  1  0  0  0  0
 16 17  2  0  0  0  0
 17 11  1  0  0  0  0
  5 18  1  0  0  0  0
 18 19  2  0  0  0  0
 19  2  1  0  0  0  0
M  END
>  <EXTREG>  (ZINC00136478)
ZINC00136478

>  <LOGBIO>
2.5000

$$$$
ZINC00137162
  -MTS-   02131516542D 0   0.00000     0.00000     0

 24 27  0  0  0  0  0  0  0  0999 V2000
    9.1887    2.5403    0.0000 C   0  0  0  0  0  0  0  0  0  0  0  0
    8.3231    2.0394    0.0000 N   0  0  0  0  0  0  0  0  0  0  0  0
    7.4531    2.5394    0.0000 C   0  0  0  0  0  0  0  0  0  0  0  0
    6.5931    2.0394    0.0000 C   0  0  0  0  0  0  0  0  0  0  0  0
    6.5931    1.0394    0.0000 N   0  0  0  0  0  0  0  0  0  0  0  0
    7.4531    0.5394    0.0000 C   0  0  0  0  0  0  0  0  0  0  0  0
    8.3231    1.0394    0.0000 C   0  0  0  0  0  0  0  0  0  0  0  0
    5.7263    0.5408    0.0000 C   0  0  0  0  0  0  0  0  0  0  0  0
    4.8576    1.0429    0.0000 N   0  0  0  0  0  0  0  0  0  0  0  0
    3.9963    0.5451    0.0000 N   0  0  0  0  0  0  0  0  0  0  0  0
    3.9938   -0.4549    0.0000 C   0  0  0  0  0  0  0  0  0  0  0  0
    3.1258   -0.9514    0.0000 N   0  0  0  0  0  0  0  0  0  0  0  0
    2.2583   -0.4471    0.0000 C   0  0  0  0  0  0  0  0  0  0  0  0
    1.3958   -0.9428    0.0000 C   0  0  0  0  0  0  0  0  0  0  0  0
    1.3908   -1.9427    0.0000 N   0  0  0  0  0  0  0  0  0  0  0  0
    0.5216   -2.4371    0.0000 C   0  0  0  0  0  0  0  0  0  0  0  0
    2.2483   -2.4471    0.0000 C   0  0  0  0  0  0  0  0  0  0  0  0
    3.1208   -1.9514    0.0000 C   0  0  0  0  0  0  0  0  0  0  0  0
    4.8526   -0.9571    0.0000 C   0  0  0  0  0  0  0  0  0  0  0  0
    4.8529   -1.9584    0.0000 C   0  0  0  0  0  0  0  0  0  0  0  0
    5.7182   -2.4596    0.0000 C   0  0  0  0  0  0  0  0  0  0  0  0
    6.5869   -1.9574    0.0000 C   0  0  0  0  0  0  0  0  0  0  0  0
    6.5854   -0.9627    0.0000 C   0  0  0  0  0  0  0  0  0  0  0  0
    5.7238   -0.4592    0.0000 C   0  0  0  0  0  0  0  0  0  0  0  0
  1  2  1  0  0  0  0
  2  3  1  0  0  0  0
  3  4  1  0  0  0  0
  4  5  1  0  0  0  0
  5  6  1  0  0  0  0
  6  7  1  0  0  0  0
  7  2  1  0  0  0  0
  5  8  1  0  0  0  0
  8  9  2  0  0  0  0
  9 10  1  0  0  0  0
 10 11  2  0  0  0  0
 11 12  1  0  0  0  0
 12 13  1  0  0  0  0
 13 14  1  0  0  0  0
 14 15  1  0  0  0  0
 15 16  1  0  0  0  0
 15 17  1  0  0  0  0
 17 18  1  0  0  0  0
 18 12  1  0  0  0  0
 11 19  1  0  0  0  0
 19 20  1  0  0  0  0
 20 21  2  0  0  0  0
 21 22  1  0  0  0  0
 22 23  2  0  0  0  0
 23 24  1  0  0  0  0
 24  8  1  0  0  0  0
 24 19  2  0  0  0  0
M  END
>  <EXTREG>  (ZINC00137162)
ZINC00137162

>  <LOGBIO>
2.5000

$$$$
ZINC00137608
  -MTS-   02131516542D 0   0.00000     0.00000     0

 11 12  0  0  0  0  0  0  0  0999 V2000
    5.0446   -1.4897    0.0000 N   0  0  0  0  0  0  0  0  0  0  0  0
    4.4561   -0.6812    0.0000 C   0  0  0  0  0  0  0  0  0  0  0  0
    4.7661    0.2788    0.0000 S   0  0  0  0  0  0  0  0  0  0  0  0
    3.9561    0.8588    0.0000 C   0  0  0  0  0  0  0  0  0  0  0  0
    3.1461    0.2788    0.0000 C   0  0  0  0  0  0  0  0  0  0  0  0
    3.4561   -0.6812    0.0000 N   0  0  0  0  0  0  0  0  0  0  0  0
    2.1964    0.5919    0.0000 C   0  0  0  0  0  0  0  0  0  0  0  0
    1.8880    1.5524    0.0000 O   0  0  0  0  0  0  0  0  0  0  0  0
    0.8918    1.5508    0.0000 C   0  0  0  0  0  0  0  0  0  0  0  0
    0.5724    0.6071    0.0000 C   0  0  0  0  0  0  0  0  0  0  0  0
    1.3843    0.0084    0.0000 C   0  0  0  0  0  0  0  0  0  0  0  0
  1  2  1  0  0  0  0
  2  3  1  0  0  0  0
  3  4  1  0  0  0  0
  4  5  2  0  0  0  0
  5  6  1  0  0  0  0
  6  2  2  0  0  0  0
  5  7  1  0  0  0  0
  7  8  1  0  0  0  0
  8  9  1  0  0  0  0
  9 10  2  0  0  0  0
 10 11  1  0  0  0  0
 11  7  2  0  0  0  0
M  END
>  <EXTREG>  (ZINC00137608)
ZINC00137608

>  <LOGBIO>
2.5000

$$$$
ZINC00138537
  -MTS-   02131516542D 0   0.00000     0.00000     0

 13 14  0  0  0  0  0  0  0  0999 V2000
    5.7833    1.6794    0.0000 N   0  0  0  0  0  0  0  0  0  0  0  0
    4.9178    1.1786    0.0000 C   0  0  0  0  0  0  0  0  0  0  0  0
    4.0478    1.6786    0.0000 C   0  0  0  0  0  0  0  0  0  0  0  0
    3.1878    1.1786    0.0000 C   0  0  0  0  0  0  0  0  0  0  0  0
    3.1878    0.1786    0.0000 C   0  0  0  0  0  0  0  0  0  0  0  0
    4.0478   -0.3214    0.0000 N   0  0  0  0  0  0  0  0  0  0  0  0
    4.9178    0.1786    0.0000 C   0  0  0  0  0  0  0  0  0  0  0  0
    2.3210   -0.3201    0.0000 N   0  0  0  0  0  0  0  0  0  0  0  0
    1.4523    0.1821    0.0000 C   0  0  0  0  0  0  0  0  0  0  0  0
    0.5910   -0.3158    0.0000 C   0  0  0  0  0  0  0  0  0  0  0  0
    0.5885   -1.3158    0.0000 O   0  0  0  0  0  0  0  0  0  0  0  0
    1.4473   -1.8179    0.0000 C   0  0  0  0  0  0  0  0  0  0  0  0
    2.3185   -1.3201    0.0000 C   0  0  0  0  0  0  0  0  0  0  0  0
  1  2  1  0  0  0  0
  2  3  2  0  0  0  0
  3  4  1  0  0  0  0
  4  5  2  0  0  0  0
  5  6  1  0  0  0  0
  6  7  2  0  0  0  0
  7  2  1  0  0  0  0
  5  8  1  0  0  0  0
  8  9  1  0  0  0  0
  9 10  1  0  0  0  0
 10 11  1  0  0  0  0
 11 12  1  0  0  0  0
 12 13  1  0  0  0  0
 13  8  1  0  0  0  0
M  END
>  <EXTREG>  (ZINC00138537)
ZINC00138537

>  <LOGBIO>
2.5000

$$$$
ZINC00138992
  -MTS-   02131516542D 0   0.00000     0.00000     0

 19 20  0  0  0  0  0  0  0  0999 V2000
    4.9962   -0.4313    0.0000 C   0  0  0  0  0  0  0  0  0  0  0  0
    4.4990    0.4363    0.0000 O   0  0  0  0  0  0  0  0  0  0  0  0
    3.4990    0.4395    0.0000 C   0  0  0  0  0  0  0  0  0  0  0  0
    3.0008    1.3090    0.0000 C   0  0  0  0  0  0  0  0  0  0  0  0
    3.3108    2.2690    0.0000 C   0  0  0  0  0  0  0  0  0  0  0  0
    2.5008    2.8490    0.0000 O   0  0  0  0  0  0  0  0  0  0  0  0
    1.6908    2.2690    0.0000 C   0  0  0  0  0  0  0  0  0  0  0  0
    0.7411    2.5822    0.0000 O   0  0  0  0  0  0  0  0  0  0  0  0
    2.0008    1.3090    0.0000 C   0  0  0  0  0  0  0  0  0  0  0  0
    1.5008    0.4445    0.0000 C   0  0  0  0  0  0  0  0  0  0  0  0
    1.9929   -0.4200    0.0000 C   0  0  0  0  0  0  0  0  0  0  0  0
    1.3872   -1.4559    0.0000 O   0  0  0  0  0  0  0  0  0  0  0  0
    1.6843   -1.9771    0.0000 C   0  0  0  0  0  0  0  0  0  0  0  0
    2.9964   -0.4250    0.0000 C   0  0  0  0  0  0  0  0  0  0  0  0
    3.5922   -1.4666    0.0000 O   0  0  0  0  0  0  0  0  0  0  0  0
    3.0887   -2.3306    0.0000 C   0  0  0  0  0  0  0  0  0  0  0  0
    0.5008    0.4480    0.0000 N   0  3  0  0  0  0  0  0  0  0  0  0
    0.0016    1.3184    0.0000 O   0  5  0  0  0  0  0  0  0  0  0  0
    0.0000   -0.4116    0.0000 O   0  0  0  0  0  0  0  0  0  0  0  0
  1  2  1  0  0  0  0
  2  3  1  0  0  0  0
  3  4  2  0  0  0  0
  4  5  1  0  0  0  0
  5  6  1  0  0  0  0
  6  7  1  0  0  0  0
  7  8  2  0  0  0  0
  7  9  1  0  0  0  0
  9  4  1  0  0  0  0
  9 10  2  0  0  0  0
 10 11  1  0  0  0  0
 11 12  1  0  0  0  0
 12 13  1  0  0  0  0
 11 14  2  0  0  0  0
 14  3  1  0  0  0  0
 14 15  1  0  0  0  0
 15 16  1  0  0  0  0
 10 17  1  0  0  0  0
 17 18  1  0  0  0  0
 17 19  2  0  0  0  0
M  CHG  2  17   1  18  -1
M  END
>  <EXTREG>  (ZINC00138992)
ZINC00138992

>  <LOGBIO>
2.5000

$$$$
ZINC00140302
  -MTS-   02131516542D 0   0.00000     0.00000     0

 22 23  0  0  1  0  0  0  0  0999 V2000
    5.2345   -3.3783    0.0000 C   0  0  0  0  0  0  0  0  0  0  0  0
    4.4252   -2.7910    0.0000 C   0  0  0  0  0  0  0  0  0  0  0  0
    4.5291   -1.7964    0.0000 C   0  0  2  0  0  0  0  0  0  0  0  0
    5.5075   -2.0031    0.0000 C   0  0  0  0  0  0  0  0  0  0  0  0
    4.8391   -0.8364    0.0000 O   0  0  0  0  0  0  0  0  0  0  0  0
    4.0291   -0.2564    0.0000 C   0  0  0  0  0  0  0  0  0  0  0  0
    4.0291    0.7436    0.0000 O   0  0  0  0  0  0  0  0  0  0  0  0
    3.2191   -0.8364    0.0000 N   0  0  0  0  0  0  0  0  0  0  0  0
    2.2694   -0.5232    0.0000 C   0  0  0  0  0  0  0  0  0  0  0  0
    2.0650    0.4592    0.0000 C   0  0  0  0  0  0  0  0  0  0  0  0
    2.8079    1.1208    0.0000 N   0  0  0  0  0  0  0  0  0  0  0  0
    2.6036    2.1032    0.0000 C   0  0  0  0  0  0  0  0  0  0  0  0
    3.3464    2.7649    0.0000 O   0  0  0  0  0  0  0  0  0  0  0  0
    1.6540    2.4169    0.0000 C   0  0  0  0  0  0  0  0  0  0  0  0
    1.3461    3.3776    0.0000 C   0  0  0  0  0  0  0  0  0  0  0  0
    0.3499    3.3765    0.0000 C   0  0  0  0  0  0  0  0  0  0  0  0
    0.0300    2.4330    0.0000 N   0  0  0  0  0  0  0  0  0  0  0  0
    0.8416    1.8338    0.0000 N   0  0  0  0  0  0  0  0  0  0  0  0
    0.8349    0.8338    0.0000 C   0  0  0  0  0  0  0  0  0  0  0  0
    3.5291   -1.7964    0.0000 C   0  0  1  0  0  0  0  0  0  0  0  0
    2.5507   -2.0031    0.0000 C   0  0  0  0  0  0  0  0  0  0  0  0
    3.6330   -2.7910    0.0000 O   0  0  0  0  0  0  0  0  0  0  0  0
  1  2  1  0  0  0  0
  3  2  1  1  0  0  0
  3  4  1  6  0  0  0
  3  5  1  0  0  0  0
  5  6  1  0  0  0  0
  6  7  2  0  0  0  0
  6  8  1  0  0  0  0
  8  9  1  0  0  0  0
  9 10  1  0  0  0  0
 10 11  1  0  0  0  0
 11 12  1  0  0  0  0
 12 13  2  0  0  0  0
 12 14  1  0  0  0  0
 14 15  2  0  0  0  0
 15 16  1  0  0  0  0
 16 17  2  0  0  0  0
 17 18  1  0  0  0  0
 18 14  1  0  0  0  0
 18 19  1  0  0  0  0
  8 20  1  0  0  0  0
 20  3  1  0  0  0  0
 20 21  1  6  0  0  0
 20 22  1  1  0  0  0
M  END
>  <EXTREG>  (ZINC00140302)
ZINC00140302

>  <LOGBIO>
2.5000

$$$$
ZINC00140997
  -MTS-   02131516542D 0   0.00000     0.00000     0

 22 25  0  0  0  0  0  0  0  0999 V2000
    6.5022   -0.0067    0.0000 N   0  0  0  0  0  0  0  0  0  0  0  0
    5.5022   -0.0067    0.0000 C   0  0  0  0  0  0  0  0  0  0  0  0
    4.5022   -0.0067    0.0000 C   0  0  0  0  0  0  0  0  0  0  0  0
    3.9085    0.8089    0.0000 C   0  0  0  0  0  0  0  0  0  0  0  0
    2.9629    0.4954    0.0000 O   0  0  0  0  0  0  0  0  0  0  0  0
    2.9551   -0.5009    0.0000 C   0  0  0  0  0  0  0  0  0  0  0  0
    2.1430   -1.0844    0.0000 N   0  0  0  0  0  0  0  0  0  0  0  0
    1.1850   -0.7685    0.0000 C   0  0  0  0  0  0  0  0  0  0  0  0
    0.6000   -1.5749    0.0000 C   0  0  0  0  0  0  0  0  0  0  0  0
    1.1750   -2.3884    0.0000 C   0  0  0  0  0  0  0  0  0  0  0  0
    2.1369   -2.0844    0.0000 C   0  0  0  0  0  0  0  0  0  0  0  0
    3.9137   -0.8152    0.0000 C   0  0  0  0  0  0  0  0  0  0  0  0
    4.2210   -1.7668    0.0000 C   0  0  0  0  0  0  0  0  0  0  0  0
    3.6273   -2.5824    0.0000 S   0  0  0  0  0  0  0  0  0  0  0  0
    4.2163   -3.3859    0.0000 C   0  0  0  0  0  0  0  0  0  0  0  0
    5.1667   -3.0872    0.0000 C   0  0  0  0  0  0  0  0  0  0  0  0
    5.1712   -2.0784    0.0000 C   0  0  0  0  0  0  0  0  0  0  0  0
    4.2143    1.7610    0.0000 C   0  0  0  0  0  0  0  0  0  0  0  0
    5.1723    2.0769    0.0000 S   0  0  0  0  0  0  0  0  0  0  0  0
    5.1629    3.0731    0.0000 C   0  0  0  0  0  0  0  0  0  0  0  0
    4.2168    3.3851    0.0000 C   0  0  0  0  0  0  0  0  0  0  0  0
    3.6244    2.5685    0.0000 C   0  0  0  0  0  0  0  0  0  0  0  0
  1  2  3  0  0  0  0
  2  3  1  0  0  0  0
  3  4  2  0  0  0  0
  4  5  1  0  0  0  0
  5  6  1  0  0  0  0
  6  7  1  0  0  0  0
  7  8  1  0  0  0  0
  8  9  2  0  0  0  0
  9 10  1  0  0  0  0
 10 11  2  0  0  0  0
 11  7  1  0  0  0  0
  6 12  2  0  0  0  0
 12  3  1  0  0  0  0
 12 13  1  0  0  0  0
 13 14  1  0  0  0  0
 14 15  1  0  0  0  0
 15 16  2  0  0  0  0
 16 17  1  0  0  0  0
 17 13  2  0  0  0  0
  4 18  1  0  0  0  0
 18 19  1  0  0  0  0
 19 20  1  0  0  0  0
 20 21  2  0  0  0  0
 21 22  1  0  0  0  0
 22 18  2  0  0  0  0
M  END
>  <EXTREG>  (ZINC00140997)
ZINC00140997

>  <LOGBIO>
2.5000

$$$$
ZINC00142395
  -MTS-   02131516542D 0   0.00000     0.00000     0

 17 19  0  0  0  0  0  0  0  0999 V2000
    3.0549   -2.4638    0.0000 O   0  0  0  0  0  0  0  0  0  0  0  0
    3.4608   -1.5499    0.0000 C   0  0  0  0  0  0  0  0  0  0  0  0
    2.8723   -0.7414    0.0000 C   0  0  0  0  0  0  0  0  0  0  0  0
    3.1823    0.2186    0.0000 N   0  0  0  0  0  0  0  0  0  0  0  0
    2.3723    0.7986    0.0000 C   0  0  0  0  0  0  0  0  0  0  0  0
    2.2727    1.7967    0.0000 C   0  0  0  0  0  0  0  0  0  0  0  0
    1.3607    2.2070    0.0000 C   0  0  0  0  0  0  0  0  0  0  0  0
    0.5478    1.6187    0.0000 C   0  0  0  0  0  0  0  0  0  0  0  0
    0.6509    0.6293    0.0000 C   0  0  0  0  0  0  0  0  0  0  0  0
    1.5623    0.2186    0.0000 C   0  0  0  0  0  0  0  0  0  0  0  0
    1.8723   -0.7414    0.0000 C   0  0  0  0  0  0  0  0  0  0  0  0
    4.4553   -1.4445    0.0000 C   0  0  0  0  0  0  0  0  0  0  0  0
    5.0466   -2.2552    0.0000 C   0  0  0  0  0  0  0  0  0  0  0  0
    6.0356   -2.1483    0.0000 C   0  0  0  0  0  0  0  0  0  0  0  0
    6.4424   -1.2347    0.0000 C   0  0  0  0  0  0  0  0  0  0  0  0
    5.8602   -0.4281    0.0000 C   0  0  0  0  0  0  0  0  0  0  0  0
    4.8621   -0.5310    0.0000 C   0  0  0  0  0  0  0  0  0  0  0  0
  1  2  2  0  0  0  0
  2  3  1  0  0  0  0
  3  4  1  0  0  0  0
  4  5  1  0  0  0  0
  5  6  2  0  0  0  0
  6  7  1  0  0  0  0
  7  8  2  0  0  0  0
  8  9  1  0  0  0  0
  9 10  2  0  0  0  0
 10  5  1  0  0  0  0
 10 11  1  0  0  0  0
 11  3  2  0  0  0  0
  2 12  1  0  0  0  0
 12 13  2  0  0  0  0
 13 14  1  0  0  0  0
 14 15  2  0  0  0  0
 15 16  1  0  0  0  0
 16 17  2  0  0  0  0
 17 12  1  0  0  0  0
M  END
>  <EXTREG>  (ZINC00142395)
ZINC00142395

>  <LOGBIO>
2.5000

$$$$
ZINC00142785
  -MTS-   02131516542D 0   0.00000     0.00000     0

 17 18  0  0  0  0  0  0  0  0999 V2000
    3.5907   -0.3295    0.0000 C   0  0  0  0  0  0  0  0  0  0  0  0
    3.0022    0.4790    0.0000 N   0  0  0  0  0  0  0  0  0  0  0  0
    3.3122    1.4390    0.0000 N   0  0  0  0  0  0  0  0  0  0  0  0
    2.5022    2.0190    0.0000 C   0  0  0  0  0  0  0  0  0  0  0  0
    2.5022    3.0190    0.0000 C   0  0  0  0  0  0  0  0  0  0  0  0
    1.6922    1.4390    0.0000 C   0  0  0  0  0  0  0  0  0  0  0  0
    2.0022    0.4790    0.0000 C   0  0  0  0  0  0  0  0  0  0  0  0
    1.4137   -0.3295    0.0000 S   0  0  0  0  0  0  0  0  0  0  0  0
    1.8196   -1.2434    0.0000 C   0  0  0  0  0  0  0  0  0  0  0  0
    1.2299   -2.0553    0.0000 N   0  0  0  0  0  0  0  0  0  0  0  0
    1.6355   -2.9636    0.0000 C   0  0  0  0  0  0  0  0  0  0  0  0
    2.6298   -3.0700    0.0000 C   0  0  0  0  0  0  0  0  0  0  0  0
    3.2185   -2.2681    0.0000 C   0  0  0  0  0  0  0  0  0  0  0  0
    2.8139   -1.3498    0.0000 N   0  0  0  0  0  0  0  0  0  0  0  0
    0.7425    1.7521    0.0000 N   0  3  0  0  0  0  0  0  0  0  0  0
    0.5376    2.7344    0.0000 O   0  5  0  0  0  0  0  0  0  0  0  0
    0.0000    1.0901    0.0000 O   0  0  0  0  0  0  0  0  0  0  0  0
  1  2  1  0  0  0  0
  2  3  1  0  0  0  0
  3  4  2  0  0  0  0
  4  5  1  0  0  0  0
  4  6  1  0  0  0  0
  6  7  2  0  0  0  0
  7  2  1  0  0  0  0
  7  8  1  0  0  0  0
  8  9  1  0  0  0  0
  9 10  2  0  0  0  0
 10 11  1  0  0  0  0
 11 12  2  0  0  0  0
 12 13  1  0  0  0  0
 13 14  2  0  0  0  0
 14  9  1  0  0  0  0
  6 15  1  0  0  0  0
 15 16  1  0  0  0  0
 15 17  2  0  0  0  0
M  CHG  2  15   1  16  -1
M  END
>  <EXTREG>  (ZINC00142785)
ZINC00142785

>  <LOGBIO>
2.5000

$$$$
ZINC00142854
  -MTS-   02131516542D 0   0.00000     0.00000     0

 18 19  0  0  0  0  0  0  0  0999 V2000
    0.6713   -3.8686    0.0000 C   0  0  0  0  0  0  0  0  0  0  0  0
    1.0781   -2.9513    0.0000 C   0  0  0  0  0  0  0  0  0  0  0  0
    2.0674   -2.8469    0.0000 O   0  0  0  0  0  0  0  0  0  0  0  0
    2.4743   -1.9297    0.0000 C   0  0  0  0  0  0  0  0  0  0  0  0
    3.4636   -1.8253    0.0000 O   0  0  0  0  0  0  0  0  0  0  0  0
    1.8857   -1.1212    0.0000 C   0  0  0  0  0  0  0  0  0  0  0  0
    2.1957   -0.1612    0.0000 N   0  0  0  0  0  0  0  0  0  0  0  0
    1.3857    0.4188    0.0000 N   0  0  0  0  0  0  0  0  0  0  0  0
    0.5757   -0.1612    0.0000 C   0  0  0  0  0  0  0  0  0  0  0  0
    0.8857   -1.1212    0.0000 C   0  0  0  0  0  0  0  0  0  0  0  0
    0.2972   -1.9297    0.0000 O   0  0  0  0  0  0  0  0  0  0  0  0
    1.3857    1.4188    0.0000 C   0  0  0  0  0  0  0  0  0  0  0  0
    2.2542    1.9214    0.0000 C   0  0  0  0  0  0  0  0  0  0  0  0
    2.2522    2.9162    0.0000 C   0  0  0  0  0  0  0  0  0  0  0  0
    1.3867    3.4170    0.0000 C   0  0  0  0  0  0  0  0  0  0  0  0
    1.3892    4.4170    0.0000 Br  0  0  0  0  0  0  0  0  0  0  0  0
    0.5232    2.9231    0.0000 C   0  0  0  0  0  0  0  0  0  0  0  0
    0.5202    1.9197    0.0000 C   0  0  0  0  0  0  0  0  0  0  0  0
  1  2  1  0  0  0  0
  2  3  1  0  0  0  0
  3  4  1  0  0  0  0
  4  5  2  0  0  0  0
  4  6  1  0  0  0  0
  6  7  2  0  0  0  0
  7  8  1  0  0  0  0
  8  9  1  0  0  0  0
  9 10  1  0  0  0  0
 10  6  1  0  0  0  0
 10 11  2  0  0  0  0
  8 12  1  0  0  0  0
 12 13  2  0  0  0  0
 13 14  1  0  0  0  0
 14 15  2  0  0  0  0
 15 16  1  0  0  0  0
 15 17  1  0  0  0  0
 17 18  2  0  0  0  0
 18 12  1  0  0  0  0
M  END
>  <EXTREG>  (ZINC00142854)
ZINC00142854

>  <LOGBIO>
2.5000

$$$$
ZINC00142909
  -MTS-   02131516542D 0   0.00000     0.00000     0

 16 17  0  0  0  0  0  0  0  0999 V2000
    3.1156    1.7541    0.0000 C   0  0  0  0  0  0  0  0  0  0  0  0
    2.2501    1.2532    0.0000 C   0  0  0  0  0  0  0  0  0  0  0  0
    1.3801    1.7532    0.0000 C   0  0  0  0  0  0  0  0  0  0  0  0
    0.5201    1.2532    0.0000 C   0  0  0  0  0  0  0  0  0  0  0  0
    0.5201    0.2532    0.0000 C   0  0  0  0  0  0  0  0  0  0  0  0
    1.3801   -0.2468    0.0000 C   0  0  0  0  0  0  0  0  0  0  0  0
    2.2501    0.2532    0.0000 C   0  0  0  0  0  0  0  0  0  0  0  0
    3.1156   -0.2476    0.0000 C   0  0  0  0  0  0  0  0  0  0  0  0
    3.1151   -1.2511    0.0000 O   0  0  0  0  0  0  0  0  0  0  0  0
    3.9779    0.2485    0.0000 N   0  0  0  0  0  0  0  0  0  0  0  0
    4.8431   -0.2528    0.0000 C   0  0  0  0  0  0  0  0  0  0  0  0
    4.8426   -1.2563    0.0000 C   0  0  0  0  0  0  0  0  0  0  0  0
    5.7044   -1.7532    0.0000 C   0  0  0  0  0  0  0  0  0  0  0  0
    6.5716   -1.2554    0.0000 C   0  0  0  0  0  0  0  0  0  0  0  0
    6.5772   -0.2606    0.0000 C   0  0  0  0  0  0  0  0  0  0  0  0
    5.7104    0.2450    0.0000 C   0  0  0  0  0  0  0  0  0  0  0  0
  1  2  1  0  0  0  0
  2  3  2  0  0  0  0
  3  4  1  0  0  0  0
  4  5  2  0  0  0  0
  5  6  1  0  0  0  0
  6  7  2  0  0  0  0
  7  2  1  0  0  0  0
  7  8  1  0  0  0  0
  8  9  2  0  0  0  0
  8 10  1  0  0  0  0
 10 11  1  0  0  0  0
 11 12  2  0  0  0  0
 12 13  1  0  0  0  0
 13 14  2  0  0  0  0
 14 15  1  0  0  0  0
 15 16  2  0  0  0  0
 16 11  1  0  0  0  0
M  END
>  <EXTREG>  (ZINC00142909)
ZINC00142909

>  <LOGBIO>
2.5000

$$$$
ZINC00143479
  -MTS-   02131516542D 0   0.00000     0.00000     0

 17 19  0  0  0  0  0  0  0  0999 V2000
    6.7779   -2.2101    0.0000 O   0  5  0  0  0  0  0  0  0  0  0  0
    7.1825   -1.2918    0.0000 N   0  3  0  0  0  0  0  0  0  0  0  0
    8.1715   -1.1850    0.0000 O   0  0  0  0  0  0  0  0  0  0  0  0
    6.5919   -0.4848    0.0000 C   0  0  0  0  0  0  0  0  0  0  0  0
    6.9960    0.4337    0.0000 C   0  0  0  0  0  0  0  0  0  0  0  0
    6.4069    1.2353    0.0000 C   0  0  0  0  0  0  0  0  0  0  0  0
    5.4127    1.1283    0.0000 C   0  0  0  0  0  0  0  0  0  0  0  0
    5.0075    0.2198    0.0000 C   0  0  0  0  0  0  0  0  0  0  0  0
    5.5977   -0.5918    0.0000 C   0  0  0  0  0  0  0  0  0  0  0  0
    4.0130    0.1153    0.0000 C   0  0  0  0  0  0  0  0  0  0  0  0
    3.3373    0.8645    0.0000 O   0  0  0  0  0  0  0  0  0  0  0  0
    2.4296    0.4539    0.0000 C   0  0  0  0  0  0  0  0  0  0  0  0
    2.5259   -0.5377    0.0000 N   0  0  0  0  0  0  0  0  0  0  0  0
    3.5121   -0.7502    0.0000 N   0  0  0  0  0  0  0  0  0  0  0  0
    1.5641    0.9548    0.0000 C   0  0  0  0  0  0  0  0  0  0  0  0
    1.0641    1.8248    0.0000 C   0  0  0  0  0  0  0  0  0  0  0  0
    0.5641    0.9548    0.0000 C   0  0  0  0  0  0  0  0  0  0  0  0
  1  2  1  0  0  0  0
  2  3  2  0  0  0  0
  2  4  1  0  0  0  0
  4  5  2  0  0  0  0
  5  6  1  0  0  0  0
  6  7  2  0  0  0  0
  7  8  1  0  0  0  0
  8  9  2  0  0  0  0
  9  4  1  0  0  0  0
  8 10  1  0  0  0  0
 10 11  1  0  0  0  0
 11 12  1  0  0  0  0
 12 13  2  0  0  0  0
 13 14  1  0  0  0  0
 14 10  2  0  0  0  0
 12 15  1  0  0  0  0
 15 16  1  0  0  0  0
 16 17  1  0  0  0  0
 17 15  1  0  0  0  0
M  CHG  2   1  -1   2   1
M  END
>  <EXTREG>  (ZINC00143479)
ZINC00143479

>  <LOGBIO>
2.5000

$$$$
ZINC00146252
  -MTS-   02131516542D 0   0.00000     0.00000     0

 23 25  0  0  1  0  0  0  0  0999 V2000
    3.2249    2.4872    0.0000 C   0  0  0  0  0  0  0  0  0  0  0  0
    2.8190    1.5733    0.0000 C   0  0  0  0  0  0  0  0  0  0  0  0
    1.8326    1.3618    0.0000 N   0  0  0  0  0  0  0  0  0  0  0  0
    1.7353    0.3703    0.0000 C   0  0  0  0  0  0  0  0  0  0  0  0
    2.6426   -0.0412    0.0000 C   0  0  0  0  0  0  0  0  0  0  0  0
    3.3190    0.7073    0.0000 N   0  0  0  0  0  0  0  0  0  0  0  0
    4.3134    0.6019    0.0000 C   0  0  0  0  0  0  0  0  0  0  0  0
    4.7207   -0.3152    0.0000 C   0  0  2  0  0  0  0  0  0  0  0  0
    4.1344   -1.1188    0.0000 O   0  0  0  0  0  0  0  0  0  0  0  0
    5.7151   -0.4211    0.0000 C   0  0  0  0  0  0  0  0  0  0  0  0
    6.3069    0.3892    0.0000 C   0  0  0  0  0  0  0  0  0  0  0  0
    7.2958    0.2818    0.0000 C   0  0  0  0  0  0  0  0  0  0  0  0
    7.7022   -0.6319    0.0000 C   0  0  0  0  0  0  0  0  0  0  0  0
    8.7003   -0.7353    0.0000 O   0  0  0  0  0  0  0  0  0  0  0  0
    9.1066   -1.6490    0.0000 C   0  0  0  0  0  0  0  0  0  0  0  0
    8.5148   -2.4594    0.0000 C   0  0  0  0  0  0  0  0  0  0  0  0
    7.5259   -2.3519    0.0000 O   0  0  0  0  0  0  0  0  0  0  0  0
    7.1195   -1.4382    0.0000 C   0  0  0  0  0  0  0  0  0  0  0  0
    6.1214   -1.3349    0.0000 C   0  0  0  0  0  0  0  0  0  0  0  0
    0.8693   -0.1297    0.0000 N   0  3  0  0  0  0  0  0  0  0  0  0
    0.0000    0.3716    0.0000 O   0  5  0  0  0  0  0  0  0  0  0  0
    0.8687   -1.1245    0.0000 O   0  0  0  0  0  0  0  0  0  0  0  0
    4.1241   -0.2516    0.0000 H   0  0  0  0  0  0  0  0  0  0  0  0
  1  2  1  0  0  0  0
  2  3  2  0  0  0  0
  3  4  1  0  0  0  0
  4  5  2  0  0  0  0
  5  6  1  0  0  0  0
  6  2  1  0  0  0  0
  6  7  1  0  0  0  0
  7  8  1  0  0  0  0
  8 23  1  6  0  0  0
  8  9  1  1  0  0  0
  8 10  1  0  0  0  0
 10 11  1  0  0  0  0
 11 12  2  0  0  0  0
 12 13  1  0  0  0  0
 13 14  1  0  0  0  0
 14 15  1  0  0  0  0
 15 16  1  0  0  0  0
 16 17  1  0  0  0  0
 17 18  1  0  0  0  0
 18 13  2  0  0  0  0
 18 19  1  0  0  0  0
 19 10  2  0  0  0  0
  4 20  1  0  0  0  0
 20 21  1  0  0  0  0
 20 22  2  0  0  0  0
M  CHG  2  20   1  21  -1
M  END
>  <EXTREG>  (ZINC00146252)
ZINC00146252

>  <LOGBIO>
2.5000

$$$$
ZINC00146376
  -MTS-   02131516542D 0   0.00000     0.00000     0

 18 18  0  0  1  0  0  0  0  0999 V2000
    6.0449    2.2521    0.0000 C   0  0  0  0  0  0  0  0  0  0  0  0
    6.0464    1.2486    0.0000 C   0  0  0  0  0  0  0  0  0  0  0  0
    5.1851    0.7508    0.0000 O   0  0  0  0  0  0  0  0  0  0  0  0
    5.1866   -0.2526    0.0000 C   0  0  0  0  0  0  0  0  0  0  0  0
    6.0532   -0.7518    0.0000 O   0  0  0  0  0  0  0  0  0  0  0  0
    4.3254   -0.7504    0.0000 C   0  0  1  0  0  0  0  0  0  0  0  0
    4.3269   -1.7539    0.0000 C   0  0  0  0  0  0  0  0  0  0  0  0
    5.1947   -2.2577    0.0000 C   0  0  0  0  0  0  0  0  0  0  0  0
    3.4588   -0.2513    0.0000 S   0  0  0  0  0  0  0  0  0  0  0  0
    2.5933   -0.7521    0.0000 C   0  0  0  0  0  0  0  0  0  0  0  0
    2.5933   -1.7556    0.0000 N   0  0  0  0  0  0  0  0  0  0  0  0
    1.7313   -2.2521    0.0000 N   0  0  0  0  0  0  0  0  0  0  0  0
    0.8643   -1.7538    0.0000 C   0  0  0  0  0  0  0  0  0  0  0  0
    0.0000   -2.2568    0.0000 O   0  0  0  0  0  0  0  0  0  0  0  0
    0.8593   -0.7590    0.0000 N   0  0  0  0  0  0  0  0  0  0  0  0
    1.7263   -0.2538    0.0000 C   0  0  0  0  0  0  0  0  0  0  0  0
    1.7233    0.7462    0.0000 O   0  0  0  0  0  0  0  0  0  0  0  0
    4.3249   -0.1504    0.0000 H   0  0  0  0  0  0  0  0  0  0  0  0
  1  2  1  0  0  0  0
  2  3  1  0  0  0  0
  3  4  1  0  0  0  0
  4  5  2  0  0  0  0
  6  4  1  1  0  0  0
  6 18  1  6  0  0  0
  6  7  1  0  0  0  0
  7  8  1  0  0  0  0
  6  9  1  0  0  0  0
  9 10  1  0  0  0  0
 10 11  2  0  0  0  0
 11 12  1  0  0  0  0
 12 13  1  0  0  0  0
 13 14  2  0  0  0  0
 13 15  1  0  0  0  0
 15 16  1  0  0  0  0
 16 10  1  0  0  0  0
 16 17  2  0  0  0  0
M  END
>  <EXTREG>  (ZINC00146376)
ZINC00146376

>  <LOGBIO>
2.5000

$$$$
ZINC00146420
  -MTS-   02131516542D 0   0.00000     0.00000     0

 24 26  0  0  1  0  0  0  0  0999 V2000
    7.6176    2.1038    0.0000 C   0  0  0  0  0  0  0  0  0  0  0  0
    6.7511    2.6029    0.0000 O   0  0  0  0  0  0  0  0  0  0  0  0
    5.8856    2.1021    0.0000 C   0  0  0  0  0  0  0  0  0  0  0  0
    5.0156    2.6021    0.0000 C   0  0  0  0  0  0  0  0  0  0  0  0
    4.1556    2.1021    0.0000 C   0  0  0  0  0  0  0  0  0  0  0  0
    4.1556    1.1021    0.0000 C   0  0  0  0  0  0  0  0  0  0  0  0
    5.0156    0.6021    0.0000 C   0  0  0  0  0  0  0  0  0  0  0  0
    5.8856    1.1021    0.0000 C   0  0  0  0  0  0  0  0  0  0  0  0
    3.1154    0.5036    0.0000 C   0  0  2  0  0  0  0  0  0  0  0  0
    2.2467    1.0058    0.0000 N   0  0  0  0  0  0  0  0  0  0  0  0
    1.3854    0.5080    0.0000 C   0  0  0  0  0  0  0  0  0  0  0  0
    0.5199    1.0088    0.0000 N   0  0  0  0  0  0  0  0  0  0  0  0
    1.3829   -0.4920    0.0000 N   0  0  0  0  0  0  0  0  0  0  0  0
    2.2417   -0.9942    0.0000 C   0  0  0  0  0  0  0  0  0  0  0  0
    2.2367   -1.9942    0.0000 N   0  0  0  0  0  0  0  0  0  0  0  0
    3.1129   -0.4964    0.0000 N   0  0  0  0  0  0  0  0  0  0  0  0
    4.1501   -1.1000    0.0000 C   0  0  0  0  0  0  0  0  0  0  0  0
    4.1475   -2.1034    0.0000 C   0  0  0  0  0  0  0  0  0  0  0  0
    5.0083   -2.6021    0.0000 C   0  0  0  0  0  0  0  0  0  0  0  0
    5.8766   -2.1060    0.0000 C   0  0  0  0  0  0  0  0  0  0  0  0
    6.7396   -2.6111    0.0000 C   0  0  0  0  0  0  0  0  0  0  0  0
    5.8841   -1.1112    0.0000 C   0  0  0  0  0  0  0  0  0  0  0  0
    5.0183   -0.6039    0.0000 C   0  0  0  0  0  0  0  0  0  0  0  0
    3.1160    1.1036    0.0000 H   0  0  0  0  0  0  0  0  0  0  0  0
  1  2  1  0  0  0  0
  2  3  1  0  0  0  0
  3  4  2  0  0  0  0
  4  5  1  0  0  0  0
  5  6  2  0  0  0  0
  6  7  1  0  0  0  0
  7  8  2  0  0  0  0
  8  3  1  0  0  0  0
  9  6  1  1  0  0  0
  9 24  1  6  0  0  0
  9 10  1  0  0  0  0
 10 11  2  0  0  0  0
 11 12  1  0  0  0  0
 11 13  1  0  0  0  0
 13 14  2  0  0  0  0
 14 15  1  0  0  0  0
 14 16  1  0  0  0  0
 16  9  1  0  0  0  0
 16 17  1  0  0  0  0
 17 18  2  0  0  0  0
 18 19  1  0  0  0  0
 19 20  2  0  0  0  0
 20 21  1  0  0  0  0
 20 22  1  0  0  0  0
 22 23  2  0  0  0  0
 23 17  1  0  0  0  0
M  END
>  <EXTREG>  (ZINC00146420)
ZINC00146420

>  <LOGBIO>
2.5000

$$$$
ZINC00146818
  -MTS-   02131516542D 0   0.00000     0.00000     0

 25 27  0  0  0  0  0  0  0  0999 V2000
    8.3217    3.9895    0.0000 Cl  0  0  0  0  0  0  0  0  0  0  0  0
    7.4562    3.4887    0.0000 C   0  0  0  0  0  0  0  0  0  0  0  0
    6.5862    3.9887    0.0000 C   0  0  0  0  0  0  0  0  0  0  0  0
    5.7262    3.4887    0.0000 C   0  0  0  0  0  0  0  0  0  0  0  0
    5.7262    2.4887    0.0000 C   0  0  0  0  0  0  0  0  0  0  0  0
    6.5862    1.9887    0.0000 C   0  0  0  0  0  0  0  0  0  0  0  0
    7.4562    2.4887    0.0000 C   0  0  0  0  0  0  0  0  0  0  0  0
    4.8594    1.9900    0.0000 C   0  0  0  0  0  0  0  0  0  0  0  0
    3.9909    2.4926    0.0000 O   0  0  0  0  0  0  0  0  0  0  0  0
    4.8574    0.9952    0.0000 N   0  0  0  0  0  0  0  0  0  0  0  0
    5.7259    0.4926    0.0000 C   0  0  0  0  0  0  0  0  0  0  0  0
    5.7239   -0.5022    0.0000 C   0  0  0  0  0  0  0  0  0  0  0  0
    6.5924   -1.0048    0.0000 O   0  0  0  0  0  0  0  0  0  0  0  0
    4.8571   -1.0009    0.0000 C   0  0  0  0  0  0  0  0  0  0  0  0
    3.9883   -0.4987    0.0000 C   0  0  0  0  0  0  0  0  0  0  0  0
    3.1271   -0.9965    0.0000 C   0  0  0  0  0  0  0  0  0  0  0  0
    3.1246   -1.9965    0.0000 C   0  0  0  0  0  0  0  0  0  0  0  0
    3.9833   -2.4987    0.0000 C   0  0  0  0  0  0  0  0  0  0  0  0
    4.8546   -2.0009    0.0000 C   0  0  0  0  0  0  0  0  0  0  0  0
    2.2565   -2.4930    0.0000 C   0  0  0  0  0  0  0  0  0  0  0  0
    1.3891   -1.9887    0.0000 C   0  0  0  0  0  0  0  0  0  0  0  0
    0.5266   -2.4844    0.0000 C   0  0  0  0  0  0  0  0  0  0  0  0
    0.5216   -3.4844    0.0000 C   0  0  0  0  0  0  0  0  0  0  0  0
    1.3790   -3.9887    0.0000 C   0  0  0  0  0  0  0  0  0  0  0  0
    2.2515   -3.4930    0.0000 C   0  0  0  0  0  0  0  0  0  0  0  0
  1  2  1  0  0  0  0
  2  3  2  0  0  0  0
  3  4  1  0  0  0  0
  4  5  2  0  0  0  0
  5  6  1  0  0  0  0
  6  7  2  0  0  0  0
  7  2  1  0  0  0  0
  5  8  1  0  0  0  0
  8  9  2  0  0  0  0
  8 10  1  0  0  0  0
 10 11  1  0  0  0  0
 11 12  1  0  0  0  0
 12 13  2  0  0  0  0
 12 14  1  0  0  0  0
 14 15  2  0  0  0  0
 15 16  1  0  0  0  0
 16 17  2  0  0  0  0
 17 18  1  0  0  0  0
 18 19  2  0  0  0  0
 19 14  1  0  0  0  0
 17 20  1  0  0  0  0
 20 21  2  0  0  0  0
 21 22  1  0  0  0  0
 22 23  2  0  0  0  0
 23 24  1  0  0  0  0
 24 25  2  0  0  0  0
 25 20  1  0  0  0  0
M  END
>  <EXTREG>  (ZINC00146818)
ZINC00146818

>  <LOGBIO>
2.5000

$$$$
ZINC00147572
  -MTS-   02131516542D 0   0.00000     0.00000     0

 18 19  0  0  0  0  0  0  0  0999 V2000
    3.8088    2.1018    0.0000 O   0  0  0  0  0  0  0  0  0  0  0  0
    3.2887    2.4010    0.0000 C   0  0  0  0  0  0  0  0  0  0  0  0
    3.2882    3.3958    0.0000 O   0  0  0  0  0  0  0  0  0  0  0  0
    2.2501    1.8000    0.0000 C   0  0  0  0  0  0  0  0  0  0  0  0
    1.3801    2.3000    0.0000 N   0  0  0  0  0  0  0  0  0  0  0  0
    0.5201    1.8000    0.0000 C   0  0  0  0  0  0  0  0  0  0  0  0
    0.5201    0.8000    0.0000 C   0  0  0  0  0  0  0  0  0  0  0  0
    1.3801    0.3000    0.0000 N   0  0  0  0  0  0  0  0  0  0  0  0
    2.2501    0.8000    0.0000 C   0  0  0  0  0  0  0  0  0  0  0  0
    3.2887    0.1989    0.0000 C   0  0  0  0  0  0  0  0  0  0  0  0
    4.1585    0.6993    0.0000 O   0  0  0  0  0  0  0  0  0  0  0  0
    3.2882   -0.7958    0.0000 N   0  0  0  0  0  0  0  0  0  0  0  0
    4.1540   -1.2962    0.0000 C   0  0  0  0  0  0  0  0  0  0  0  0
    5.0238   -0.7958    0.0000 C   0  0  0  0  0  0  0  0  0  0  0  0
    5.8840   -1.2953    0.0000 C   0  0  0  0  0  0  0  0  0  0  0  0
    5.8846   -2.2953    0.0000 C   0  0  0  0  0  0  0  0  0  0  0  0
    5.0248   -2.7958    0.0000 C   0  0  0  0  0  0  0  0  0  0  0  0
    4.1546   -2.2962    0.0000 C   0  0  0  0  0  0  0  0  0  0  0  0
  1  2  1  0  0  0  0
  2  3  2  0  0  0  0
  2  4  1  0  0  0  0
  4  5  1  0  0  0  0
  5  6  2  0  0  0  0
  6  7  1  0  0  0  0
  7  8  2  0  0  0  0
  8  9  1  0  0  0  0
  9  4  2  0  0  0  0
  9 10  1  0  0  0  0
 10 11  2  0  0  0  0
 10 12  1  0  0  0  0
 12 13  1  0  0  0  0
 13 14  2  0  0  0  0
 14 15  1  0  0  0  0
 15 16  2  0  0  0  0
 16 17  1  0  0  0  0
 17 18  2  0  0  0  0
 18 13  1  0  0  0  0
M  END
>  <EXTREG>  (ZINC00147572)
ZINC00147572

>  <LOGBIO>
2.5000

$$$$
ZINC00148718
  -MTS-   02131516542D 0   0.00000     0.00000     0

 13 14  0  0  0  0  0  0  0  0999 V2000
    1.2553   -2.2503    0.0000 C   0  0  0  0  0  0  0  0  0  0  0  0
    2.2493   -2.1414    0.0000 S   0  0  0  0  0  0  0  0  0  0  0  0
    2.6521   -1.2261    0.0000 C   0  0  0  0  0  0  0  0  0  0  0  0
    3.6494   -1.1158    0.0000 N   0  0  0  0  0  0  0  0  0  0  0  0
    4.0482   -0.2044    0.0000 C   0  0  0  0  0  0  0  0  0  0  0  0
    3.4576    0.6026    0.0000 C   0  0  0  0  0  0  0  0  0  0  0  0
    2.4683    0.4982    0.0000 C   0  0  0  0  0  0  0  0  0  0  0  0
    2.0615   -0.4190    0.0000 N   0  0  0  0  0  0  0  0  0  0  0  0
    1.8798    1.3067    0.0000 C   0  0  0  0  0  0  0  0  0  0  0  0
    2.1898    2.2667    0.0000 C   0  0  0  0  0  0  0  0  0  0  0  0
    1.3798    2.8467    0.0000 S   0  0  0  0  0  0  0  0  0  0  0  0
    0.5698    2.2667    0.0000 C   0  0  0  0  0  0  0  0  0  0  0  0
    0.8798    1.3067    0.0000 C   0  0  0  0  0  0  0  0  0  0  0  0
  1  2  1  0  0  0  0
  2  3  1  0  0  0  0
  3  4  2  0  0  0  0
  4  5  1  0  0  0  0
  5  6  2  0  0  0  0
  6  7  1  0  0  0  0
  7  8  2  0  0  0  0
  8  3  1  0  0  0  0
  7  9  1  0  0  0  0
  9 10  2  0  0  0  0
 10 11  1  0  0  0  0
 11 12  1  0  0  0  0
 12 13  2  0  0  0  0
 13  9  1  0  0  0  0
M  END
>  <EXTREG>  (ZINC00148718)
ZINC00148718

>  <LOGBIO>
2.5000

$$$$
ZINC00150619
  -MTS-   02131516542D 0   0.00000     0.00000     0

 15 16  0  0  0  0  0  0  0  0999 V2000
    6.5837    1.9890    0.0000 C   0  0  0  0  0  0  0  0  0  0  0  0
    5.7181    1.4882    0.0000 C   0  0  0  0  0  0  0  0  0  0  0  0
    4.8481    1.9882    0.0000 C   0  0  0  0  0  0  0  0  0  0  0  0
    3.9881    1.4882    0.0000 C   0  0  0  0  0  0  0  0  0  0  0  0
    3.9881    0.4882    0.0000 N   0  0  0  0  0  0  0  0  0  0  0  0
    4.8481   -0.0118    0.0000 C   0  0  0  0  0  0  0  0  0  0  0  0
    5.7181    0.4882    0.0000 C   0  0  0  0  0  0  0  0  0  0  0  0
    3.1213   -0.0105    0.0000 C   0  0  0  0  0  0  0  0  0  0  0  0
    2.2526    0.4916    0.0000 N   0  0  0  0  0  0  0  0  0  0  0  0
    1.3913   -0.0062    0.0000 N   0  0  0  0  0  0  0  0  0  0  0  0
    1.3888   -1.0062    0.0000 C   0  0  0  0  0  0  0  0  0  0  0  0
    0.5208   -1.5027    0.0000 C   0  0  0  0  0  0  0  0  0  0  0  0
    2.2476   -1.5083    0.0000 C   0  0  0  0  0  0  0  0  0  0  0  0
    2.2426   -2.5083    0.0000 O   0  0  0  0  0  0  0  0  0  0  0  0
    3.1188   -1.0105    0.0000 N   0  0  0  0  0  0  0  0  0  0  0  0
  1  2  1  0  0  0  0
  2  3  1  0  0  0  0
  3  4  1  0  0  0  0
  4  5  1  0  0  0  0
  5  6  1  0  0  0  0
  6  7  1  0  0  0  0
  7  2  1  0  0  0  0
  5  8  1  0  0  0  0
  8  9  1  0  0  0  0
  9 10  1  0  0  0  0
 10 11  2  0  0  0  0
 11 12  1  0  0  0  0
 11 13  1  0  0  0  0
 13 14  2  0  0  0  0
 13 15  1  0  0  0  0
 15  8  2  0  0  0  0
M  END
>  <EXTREG>  (ZINC00150619)
ZINC00150619

>  <LOGBIO>
2.5000

$$$$
ZINC00151240
  -MTS-   02131516542D 0   0.00000     0.00000     0

 20 23  0  0  0  0  0  0  0  0999 V2000
    4.4790   -0.3980    0.0000 O   0  0  0  0  0  0  0  0  0  0  0  0
    4.7890    0.5620    0.0000 N   0  0  0  0  0  0  0  0  0  0  0  0
    3.9790    1.1420    0.0000 C   0  0  0  0  0  0  0  0  0  0  0  0
    3.1690    0.5620    0.0000 C   0  0  0  0  0  0  0  0  0  0  0  0
    3.4790   -0.3980    0.0000 C   0  0  0  0  0  0  0  0  0  0  0  0
    2.8905   -1.2065    0.0000 C   0  0  0  0  0  0  0  0  0  0  0  0
    1.8817   -1.2065    0.0000 C   0  0  0  0  0  0  0  0  0  0  0  0
    1.5787   -2.1555    0.0000 N   0  0  0  0  0  0  0  0  0  0  0  0
    0.6594   -2.5570    0.0000 C   0  0  0  0  0  0  0  0  0  0  0  0
    0.5493   -3.5509    0.0000 C   0  0  0  0  0  0  0  0  0  0  0  0
    1.3589   -4.1437    0.0000 C   0  0  0  0  0  0  0  0  0  0  0  0
    2.2687   -3.7415    0.0000 N   0  0  0  0  0  0  0  0  0  0  0  0
    2.3795   -2.7481    0.0000 C   0  0  0  0  0  0  0  0  0  0  0  0
    3.1978   -2.1581    0.0000 N   0  0  0  0  0  0  0  0  0  0  0  0
    3.9790    2.1420    0.0000 C   0  0  0  0  0  0  0  0  0  0  0  0
    4.8475    2.6446    0.0000 C   0  0  0  0  0  0  0  0  0  0  0  0
    4.8455    3.6394    0.0000 C   0  0  0  0  0  0  0  0  0  0  0  0
    3.9800    4.1403    0.0000 C   0  0  0  0  0  0  0  0  0  0  0  0
    3.1165    3.6463    0.0000 C   0  0  0  0  0  0  0  0  0  0  0  0
    3.1135    2.6429    0.0000 C   0  0  0  0  0  0  0  0  0  0  0  0
  1  2  1  0  0  0  0
  2  3  2  0  0  0  0
  3  4  1  0  0  0  0
  4  5  2  0  0  0  0
  5  1  1  0  0  0  0
  5  6  1  0  0  0  0
  6  7  2  0  0  0  0
  7  8  1  0  0  0  0
  8  9  1  0  0  0  0
  9 10  2  0  0  0  0
 10 11  1  0  0  0  0
 11 12  2  0  0  0  0
 12 13  1  0  0  0  0
 13  8  1  0  0  0  0
 13 14  2  0  0  0  0
 14  6  1  0  0  0  0
  3 15  1  0  0  0  0
 15 16  2  0  0  0  0
 16 17  1  0  0  0  0
 17 18  2  0  0  0  0
 18 19  1  0  0  0  0
 19 20  2  0  0  0  0
 20 15  1  0  0  0  0
M  END
>  <EXTREG>  (ZINC00151240)
ZINC00151240

>  <LOGBIO>
2.5000

$$$$
ZINC00151859
  -MTS-   02131516542D 0   0.00000     0.00000     0

 15 15  0  0  0  0  0  0  0  0999 V2000
    5.8913   -0.0014    0.0000 C   0  0  0  0  0  0  0  0  0  0  0  0
    5.8904    0.5986    0.0000 C   0  0  0  0  0  0  0  0  0  0  0  0
    6.7516    1.0964    0.0000 O   0  0  0  0  0  0  0  0  0  0  0  0
    5.0238    1.0978    0.0000 O   0  0  0  0  0  0  0  0  0  0  0  0
    3.9852    0.4967    0.0000 C   0  0  0  0  0  0  0  0  0  0  0  0
    3.1152    0.9967    0.0000 C   0  0  0  0  0  0  0  0  0  0  0  0
    3.1127    1.9967    0.0000 Cl  0  0  0  0  0  0  0  0  0  0  0  0
    2.2552    0.4967    0.0000 C   0  0  0  0  0  0  0  0  0  0  0  0
    2.2552   -0.5033    0.0000 C   0  0  0  0  0  0  0  0  0  0  0  0
    3.1152   -1.0033    0.0000 C   0  0  0  0  0  0  0  0  0  0  0  0
    3.9852   -0.5033    0.0000 C   0  0  0  0  0  0  0  0  0  0  0  0
    4.8507   -1.0041    0.0000 Cl  0  0  0  0  0  0  0  0  0  0  0  0
    1.3884   -1.0020    0.0000 C   0  0  0  0  0  0  0  0  0  0  0  0
    0.5199   -0.4994    0.0000 O   0  0  0  0  0  0  0  0  0  0  0  0
    1.3864   -1.9967    0.0000 O   0  0  0  0  0  0  0  0  0  0  0  0
  1  2  1  0  0  0  0
  2  3  2  0  0  0  0
  2  4  1  0  0  0  0
  4  5  1  0  0  0  0
  5  6  2  0  0  0  0
  6  7  1  0  0  0  0
  6  8  1  0  0  0  0
  8  9  2  0  0  0  0
  9 10  1  0  0  0  0
 10 11  2  0  0  0  0
 11  5  1  0  0  0  0
 11 12  1  0  0  0  0
  9 13  1  0  0  0  0
 13 14  1  0  0  0  0
 13 15  2  0  0  0  0
M  END
>  <EXTREG>  (ZINC00151859)
ZINC00151859

>  <LOGBIO>
2.5000

$$$$
ZINC00152023
  -MTS-   02131516542D 0   0.00000     0.00000     0

 16 18  0  0  0  0  0  0  0  0999 V2000
    4.6070   -2.7308    0.0000 C   0  0  0  0  0  0  0  0  0  0  0  0
    4.0185   -1.9223    0.0000 C   0  0  0  0  0  0  0  0  0  0  0  0
    4.3285   -0.9623    0.0000 N   0  0  0  0  0  0  0  0  0  0  0  0
    3.5185   -0.3823    0.0000 N   0  0  0  0  0  0  0  0  0  0  0  0
    3.5185    0.6177    0.0000 C   0  0  0  0  0  0  0  0  0  0  0  0
    4.3870    1.1203    0.0000 C   0  0  0  0  0  0  0  0  0  0  0  0
    4.3850    2.1150    0.0000 C   0  0  0  0  0  0  0  0  0  0  0  0
    3.5195    2.6159    0.0000 C   0  0  0  0  0  0  0  0  0  0  0  0
    2.6560    2.1220    0.0000 C   0  0  0  0  0  0  0  0  0  0  0  0
    2.6530    1.1185    0.0000 C   0  0  0  0  0  0  0  0  0  0  0  0
    2.7085   -0.9623    0.0000 C   0  0  0  0  0  0  0  0  0  0  0  0
    1.7016   -0.9716    0.0000 N   0  0  0  0  0  0  0  0  0  0  0  0
    1.3975   -1.9242    0.0000 C   0  0  0  0  0  0  0  0  0  0  0  0
    0.4483   -2.2389    0.0000 N   0  0  0  0  0  0  0  0  0  0  0  0
    2.2177   -2.5115    0.0000 S   0  0  0  0  0  0  0  0  0  0  0  0
    3.0185   -1.9223    0.0000 C   0  0  0  0  0  0  0  0  0  0  0  0
  1  2  1  0  0  0  0
  2  3  2  0  0  0  0
  3  4  1  0  0  0  0
  4  5  1  0  0  0  0
  5  6  2  0  0  0  0
  6  7  1  0  0  0  0
  7  8  2  0  0  0  0
  8  9  1  0  0  0  0
  9 10  2  0  0  0  0
 10  5  1  0  0  0  0
  4 11  1  0  0  0  0
 11 12  1  0  0  0  0
 12 13  2  0  0  0  0
 13 14  1  0  0  0  0
 13 15  1  0  0  0  0
 15 16  1  0  0  0  0
 16  2  1  0  0  0  0
 16 11  2  0  0  0  0
M  END
>  <EXTREG>  (ZINC00152023)
ZINC00152023

>  <LOGBIO>
2.5000

$$$$
ZINC00152897
  -MTS-   02131516542D 0   0.00000     0.00000     0

 21 22  0  0  0  0  0  0  0  0999 V2000
    4.3308    3.2519    0.0000 F   0  0  0  0  0  0  0  0  0  0  0  0
    3.4653    2.7511    0.0000 C   0  0  0  0  0  0  0  0  0  0  0  0
    2.5953    3.2511    0.0000 C   0  0  0  0  0  0  0  0  0  0  0  0
    1.7353    2.7511    0.0000 C   0  0  0  0  0  0  0  0  0  0  0  0
    1.7353    1.7511    0.0000 C   0  0  0  0  0  0  0  0  0  0  0  0
    2.5953    1.2511    0.0000 C   0  0  0  0  0  0  0  0  0  0  0  0
    2.5928    0.2511    0.0000 O   0  0  0  0  0  0  0  0  0  0  0  0
    3.4605   -0.2528    0.0000 C   0  0  0  0  0  0  0  0  0  0  0  0
    4.3228    0.2433    0.0000 O   0  0  0  0  0  0  0  0  0  0  0  0
    3.4586   -1.2528    0.0000 C   0  0  0  0  0  0  0  0  0  0  0  0
    4.3261   -1.7571    0.0000 C   0  0  0  0  0  0  0  0  0  0  0  0
    5.1938   -1.2602    0.0000 F   0  0  0  0  0  0  0  0  0  0  0  0
    4.3221   -2.7519    0.0000 C   0  0  0  0  0  0  0  0  0  0  0  0
    3.4556   -3.2511    0.0000 C   0  0  0  0  0  0  0  0  0  0  0  0
    2.5930   -2.7554    0.0000 C   0  0  0  0  0  0  0  0  0  0  0  0
    2.5920   -1.7520    0.0000 C   0  0  0  0  0  0  0  0  0  0  0  0
    1.7260   -1.2520    0.0000 F   0  0  0  0  0  0  0  0  0  0  0  0
    3.4653    1.7511    0.0000 C   0  0  0  0  0  0  0  0  0  0  0  0
    0.8685    1.2524    0.0000 N   0  3  0  0  0  0  0  0  0  0  0  0
    0.0000    1.7550    0.0000 O   0  5  0  0  0  0  0  0  0  0  0  0
    0.8665    0.2576    0.0000 O   0  0  0  0  0  0  0  0  0  0  0  0
  1  2  1  0  0  0  0
  2  3  2  0  0  0  0
  3  4  1  0  0  0  0
  4  5  2  0  0  0  0
  5  6  1  0  0  0  0
  6  7  1  0  0  0  0
  7  8  1  0  0  0  0
  8  9  2  0  0  0  0
  8 10  1  0  0  0  0
 10 11  2  0  0  0  0
 11 12  1  0  0  0  0
 11 13  1  0  0  0  0
 13 14  2  0  0  0  0
 14 15  1  0  0  0  0
 15 16  2  0  0  0  0
 16 10  1  0  0  0  0
 16 17  1  0  0  0  0
  6 18  2  0  0  0  0
 18  2  1  0  0  0  0
  5 19  1  0  0  0  0
 19 20  1  0  0  0  0
 19 21  2  0  0  0  0
M  CHG  2  19   1  20  -1
M  END
>  <EXTREG>  (ZINC00152897)
ZINC00152897

>  <LOGBIO>
2.5000

$$$$
ZINC00153867
  -MTS-   02131516542D 0   0.00000     0.00000     0

 13 13  0  0  0  0  0  0  0  0999 V2000
    4.8457    1.7416    0.0000 C   0  0  0  0  0  0  0  0  0  0  0  0
    3.9801    1.2408    0.0000 S   0  0  0  0  0  0  0  0  0  0  0  0
    3.4793    2.1063    0.0000 O   0  0  0  0  0  0  0  0  0  0  0  0
    4.4810    0.3752    0.0000 O   0  0  0  0  0  0  0  0  0  0  0  0
    3.1146    0.7399    0.0000 C   0  0  0  0  0  0  0  0  0  0  0  0
    3.1156   -0.2601    0.0000 C   0  0  0  0  0  0  0  0  0  0  0  0
    3.9776   -0.7566    0.0000 O   0  0  0  0  0  0  0  0  0  0  0  0
    2.2501   -0.7609    0.0000 C   0  0  0  0  0  0  0  0  0  0  0  0
    1.3801   -0.2609    0.0000 C   0  0  0  0  0  0  0  0  0  0  0  0
    0.5201   -0.7609    0.0000 C   0  0  0  0  0  0  0  0  0  0  0  0
    0.5201   -1.7609    0.0000 C   0  0  0  0  0  0  0  0  0  0  0  0
    1.3801   -2.2609    0.0000 N   0  0  0  0  0  0  0  0  0  0  0  0
    2.2501   -1.7609    0.0000 C   0  0  0  0  0  0  0  0  0  0  0  0
  1  2  1  0  0  0  0
  2  3  2  0  0  0  0
  2  4  2  0  0  0  0
  2  5  1  0  0  0  0
  5  6  1  0  0  0  0
  6  7  2  0  0  0  0
  6  8  1  0  0  0  0
  8  9  2  0  0  0  0
  9 10  1  0  0  0  0
 10 11  2  0  0  0  0
 11 12  1  0  0  0  0
 12 13  2  0  0  0  0
 13  8  1  0  0  0  0
M  END
>  <EXTREG>  (ZINC00153867)
ZINC00153867

>  <LOGBIO>
2.5000

$$$$
ZINC00154137
  -MTS-   02131516542D 0   0.00000     0.00000     0

 16 17  0  0  0  0  0  0  0  0999 V2000
    6.6501    1.9292    0.0000 Br  0  0  0  0  0  0  0  0  0  0  0  0
    5.7846    1.4283    0.0000 C   0  0  0  0  0  0  0  0  0  0  0  0
    4.9146    1.9283    0.0000 C   0  0  0  0  0  0  0  0  0  0  0  0
    4.0546    1.4283    0.0000 C   0  0  0  0  0  0  0  0  0  0  0  0
    4.0546    0.4283    0.0000 C   0  0  0  0  0  0  0  0  0  0  0  0
    4.9146   -0.0717    0.0000 C   0  0  0  0  0  0  0  0  0  0  0  0
    5.7846    0.4283    0.0000 C   0  0  0  0  0  0  0  0  0  0  0  0
    3.1878   -0.0703    0.0000 S   0  0  0  0  0  0  0  0  0  0  0  0
    3.6865   -0.9371    0.0000 O   0  0  0  0  0  0  0  0  0  0  0  0
    2.6891    0.7964    0.0000 O   0  0  0  0  0  0  0  0  0  0  0  0
    2.3210   -0.5690    0.0000 C   0  0  0  0  0  0  0  0  0  0  0  0
    1.4523   -0.0669    0.0000 C   0  0  0  0  0  0  0  0  0  0  0  0
    0.5910   -0.5647    0.0000 C   0  0  0  0  0  0  0  0  0  0  0  0
    0.5885   -1.5647    0.0000 N   0  0  0  0  0  0  0  0  0  0  0  0
    1.4473   -2.0669    0.0000 C   0  0  0  0  0  0  0  0  0  0  0  0
    2.3185   -1.5690    0.0000 C   0  0  0  0  0  0  0  0  0  0  0  0
  1  2  1  0  0  0  0
  2  3  2  0  0  0  0
  3  4  1  0  0  0  0
  4  5  2  0  0  0  0
  5  6  1  0  0  0  0
  6  7  2  0  0  0  0
  7  2  1  0  0  0  0
  5  8  1  0  0  0  0
  8  9  2  0  0  0  0
  8 10  2  0  0  0  0
  8 11  1  0  0  0  0
 11 12  1  0  0  0  0
 12 13  1  0  0  0  0
 13 14  1  0  0  0  0
 14 15  1  0  0  0  0
 15 16  1  0  0  0  0
 16 11  1  0  0  0  0
M  END
>  <EXTREG>  (ZINC00154137)
ZINC00154137

>  <LOGBIO>
2.5000

$$$$
ZINC00154888
  -MTS-   02131516542D 0   0.00000     0.00000     0

 23 26  0  0  0  0  0  0  0  0999 V2000
    2.2444    4.2945    0.0000 O   0  0  0  0  0  0  0  0  0  0  0  0
    3.1142    3.7941    0.0000 C   0  0  0  0  0  0  0  0  0  0  0  0
    3.9797    4.2949    0.0000 O   0  0  0  0  0  0  0  0  0  0  0  0
    3.1146    2.7993    0.0000 C   0  0  0  0  0  0  0  0  0  0  0  0
    3.9844    2.2989    0.0000 C   0  0  0  0  0  0  0  0  0  0  0  0
    3.9848    1.3041    0.0000 C   0  0  0  0  0  0  0  0  0  0  0  0
    4.8546    0.8037    0.0000 O   0  0  0  0  0  0  0  0  0  0  0  0
    3.1193    0.8032    0.0000 C   0  0  0  0  0  0  0  0  0  0  0  0
    2.2493    1.3032    0.0000 C   0  0  0  0  0  0  0  0  0  0  0  0
    1.3893    0.8032    0.0000 C   0  0  0  0  0  0  0  0  0  0  0  0
    1.3893   -0.1968    0.0000 C   0  0  0  0  0  0  0  0  0  0  0  0
    0.5193   -0.6968    0.0000 C   0  0  0  0  0  0  0  0  0  0  0  0
    0.5193   -1.6968    0.0000 C   0  0  0  0  0  0  0  0  0  0  0  0
    1.3893   -2.1968    0.0000 C   0  0  0  0  0  0  0  0  0  0  0  0
    1.3934   -3.2002    0.0000 C   0  0  0  0  0  0  0  0  0  0  0  0
    2.2624   -3.6949    0.0000 C   0  0  0  0  0  0  0  0  0  0  0  0
    3.1274   -3.1863    0.0000 C   0  0  0  0  0  0  0  0  0  0  0  0
    3.1184   -2.1915    0.0000 C   0  0  0  0  0  0  0  0  0  0  0  0
    3.9861   -1.6946    0.0000 C   0  0  0  0  0  0  0  0  0  0  0  0
    3.9866   -0.6946    0.0000 C   0  0  0  0  0  0  0  0  0  0  0  0
    3.1193   -0.1968    0.0000 C   0  0  0  0  0  0  0  0  0  0  0  0
    2.2493   -0.6968    0.0000 C   0  0  0  0  0  0  0  0  0  0  0  0
    2.2493   -1.6968    0.0000 C   0  0  0  0  0  0  0  0  0  0  0  0
  1  2  1  0  0  0  0
  2  3  2  0  0  0  0
  2  4  1  0  0  0  0
  4  5  1  0  0  0  0
  5  6  1  0  0  0  0
  6  7  2  0  0  0  0
  6  8  1  0  0  0  0
  8  9  2  0  0  0  0
  9 10  1  0  0  0  0
 10 11  2  0  0  0  0
 11 12  1  0  0  0  0
 12 13  2  0  0  0  0
 13 14  1  0  0  0  0
 14 15  1  0  0  0  0
 15 16  2  0  0  0  0
 16 17  1  0  0  0  0
 17 18  2  0  0  0  0
 18 19  1  0  0  0  0
 19 20  2  0  0  0  0
 20 21  1  0  0  0  0
 21  8  1  0  0  0  0
 21 22  2  0  0  0  0
 22 11  1  0  0  0  0
 22 23  1  0  0  0  0
 23 14  2  0  0  0  0
 23 18  1  0  0  0  0
M  END
>  <EXTREG>  (ZINC00154888)
ZINC00154888

>  <LOGBIO>
2.5000

$$$$
ZINC00155039
  -MTS-   02131516542D 0   0.00000     0.00000     0

 11 12  0  0  0  0  0  0  0  0999 V2000
    0.7676   -2.0710    0.0000 Cl  0  0  0  0  0  0  0  0  0  0  0  0
    1.2641   -1.2030    0.0000 C   0  0  0  0  0  0  0  0  0  0  0  0
    2.2675   -1.1980    0.0000 C   0  0  0  0  0  0  0  0  0  0  0  0
    2.7597   -0.3335    0.0000 C   0  0  0  0  0  0  0  0  0  0  0  0
    2.2597    0.5310    0.0000 C   0  0  0  0  0  0  0  0  0  0  0  0
    2.5697    1.4910    0.0000 N   0  0  0  0  0  0  0  0  0  0  0  0
    1.7597    2.0710    0.0000 O   0  0  0  0  0  0  0  0  0  0  0  0
    0.9497    1.4910    0.0000 N   0  3  0  0  0  0  0  0  0  0  0  0
    0.0000    1.8042    0.0000 O   0  5  0  0  0  0  0  0  0  0  0  0
    1.2597    0.5310    0.0000 C   0  0  0  0  0  0  0  0  0  0  0  0
    0.7615   -0.3385    0.0000 C   0  0  0  0  0  0  0  0  0  0  0  0
  1  2  1  0  0  0  0
  2  3  1  0  0  0  0
  3  4  2  0  0  0  0
  4  5  1  0  0  0  0
  5  6  2  0  0  0  0
  6  7  1  0  0  0  0
  7  8  1  0  0  0  0
  8  9  1  0  0  0  0
  8 10  2  0  0  0  0
 10  5  1  0  0  0  0
 10 11  1  0  0  0  0
 11  2  2  0  0  0  0
M  CHG  2   8   1   9  -1
M  END
>  <EXTREG>  (ZINC00155039)
ZINC00155039

>  <LOGBIO>
2.5000

$$$$
ZINC00155058
  -MTS-   02131516542D 0   0.00000     0.00000     0

 17 18  0  0  1  0  0  0  0  0999 V2000
    5.0413   -0.6162    0.0000 O   0  0  0  0  0  0  0  0  0  0  0  0
    4.1246   -1.0244    0.0000 C   0  0  0  0  0  0  0  0  0  0  0  0
    4.0217   -2.0139    0.0000 O   0  0  0  0  0  0  0  0  0  0  0  0
    3.3152   -0.4371    0.0000 C   0  0  1  0  0  0  0  0  0  0  0  0
    2.4019   -0.8444    0.0000 C   0  0  0  0  0  0  0  0  0  0  0  0
    2.2967   -1.8423    0.0000 C   0  0  0  0  0  0  0  0  0  0  0  0
    1.3873   -2.2456    0.0000 C   0  0  0  0  0  0  0  0  0  0  0  0
    0.5774   -1.6591    0.0000 C   0  0  0  0  0  0  0  0  0  0  0  0
    0.6768   -0.6693    0.0000 C   0  0  0  0  0  0  0  0  0  0  0  0
    1.5920   -0.2579    0.0000 C   0  0  0  0  0  0  0  0  0  0  0  0
    3.4400    0.7564    0.0000 C   0  0  0  0  0  0  0  0  0  0  0  0
    4.4184    0.5497    0.0000 O   0  0  0  0  0  0  0  0  0  0  0  0
    3.7500    1.7164    0.0000 C   0  0  0  0  0  0  0  0  0  0  0  0
    2.9400    2.2964    0.0000 C   0  0  0  0  0  0  0  0  0  0  0  0
    2.1300    1.7164    0.0000 C   0  0  0  0  0  0  0  0  0  0  0  0
    2.4400    0.7564    0.0000 C   0  0  0  0  0  0  0  0  0  0  0  0
    3.8632   -0.1927    0.0000 H   0  0  0  0  0  0  0  0  0  0  0  0
  1  2  1  0  0  0  0
  2  3  2  0  0  0  0
  4  2  1  1  0  0  0
  4 17  1  6  0  0  0
  4  5  1  0  0  0  0
  5  6  1  0  0  0  0
  6  7  1  0  0  0  0
  7  8  1  0  0  0  0
  8  9  1  0  0  0  0
  9 10  1  0  0  0  0
 10  5  1  0  0  0  0
  4 11  1  0  0  0  0
 11 12  1  0  0  0  0
 11 13  1  0  0  0  0
 13 14  1  0  0  0  0
 14 15  1  0  0  0  0
 15 16  1  0  0  0  0
 16 11  1  0  0  0  0
M  END
>  <EXTREG>  (ZINC00155058)
ZINC00155058

>  <LOGBIO>
2.5000

$$$$
ZINC00155437
  -MTS-   02131516542D 0   0.00000     0.00000     0

 13 13  0  0  1  0  0  0  0  0999 V2000
    1.4443    2.7247    0.0000 O   0  5  0  0  0  0  0  0  0  0  0  0
    2.3143    2.2248    0.0000 N   0  3  0  0  0  0  0  0  0  0  0  0
    3.1796    2.7261    0.0000 O   0  0  0  0  0  0  0  0  0  0  0  0
    2.3153    1.2300    0.0000 C   0  0  0  0  0  0  0  0  0  0  0  0
    3.1853    0.7301    0.0000 C   0  0  0  0  0  0  0  0  0  0  0  0
    3.1863   -0.2647    0.0000 O   0  0  0  0  0  0  0  0  0  0  0  0
    2.3208   -0.7656    0.0000 C   0  0  1  0  0  0  0  0  0  0  0  0
    1.4508   -0.2656    0.0000 C   0  0  0  0  0  0  0  0  0  0  0  0
    0.5908   -0.7656    0.0000 C   0  0  0  0  0  0  0  0  0  0  0  0
    0.5908   -1.7656    0.0000 C   0  0  0  0  0  0  0  0  0  0  0  0
    1.4508   -2.2656    0.0000 C   0  0  0  0  0  0  0  0  0  0  0  0
    2.3208   -1.7656    0.0000 O   0  0  0  0  0  0  0  0  0  0  0  0
    2.3199   -0.1656    0.0000 H   0  0  0  0  0  0  0  0  0  0  0  0
  1  2  1  0  0  0  0
  2  3  2  0  0  0  0
  2  4  1  0  0  0  0
  4  5  1  0  0  0  0
  5  6  1  0  0  0  0
  7  6  1  6  0  0  0
  7 13  1  1  0  0  0
  7  8  1  0  0  0  0
  8  9  1  0  0  0  0
  9 10  1  0  0  0  0
 10 11  1  0  0  0  0
 11 12  1  0  0  0  0
 12  7  1  0  0  0  0
M  CHG  2   1  -1   2   1
M  END
>  <EXTREG>  (ZINC00155437)
ZINC00155437

>  <LOGBIO>
2.5000

$$$$
ZINC00156163
  -MTS-   02131516542D 0   0.00000     0.00000     0

 11 11  0  0  0  0  0  0  0  0999 V2000
    3.9854    0.5026    0.0000 N   0  0  0  0  0  0  0  0  0  0  0  0
    3.1156    1.0030    0.0000 C   0  0  0  0  0  0  0  0  0  0  0  0
    3.1151    1.9978    0.0000 O   0  0  0  0  0  0  0  0  0  0  0  0
    2.2501    0.5022    0.0000 C   0  0  0  0  0  0  0  0  0  0  0  0
    1.3801    1.0022    0.0000 C   0  0  0  0  0  0  0  0  0  0  0  0
    0.5201    0.5022    0.0000 C   0  0  0  0  0  0  0  0  0  0  0  0
    0.5201   -0.4978    0.0000 C   0  0  0  0  0  0  0  0  0  0  0  0
    1.3801   -0.9978    0.0000 C   0  0  0  0  0  0  0  0  0  0  0  0
    1.3776   -1.9978    0.0000 F   0  0  0  0  0  0  0  0  0  0  0  0
    2.2501   -0.4978    0.0000 C   0  0  0  0  0  0  0  0  0  0  0  0
    3.1156   -0.9987    0.0000 F   0  0  0  0  0  0  0  0  0  0  0  0
  1  2  1  0  0  0  0
  2  3  2  0  0  0  0
  2  4  1  0  0  0  0
  4  5  2  0  0  0  0
  5  6  1  0  0  0  0
  6  7  2  0  0  0  0
  7  8  1  0  0  0  0
  8  9  1  0  0  0  0
  8 10  2  0  0  0  0
 10  4  1  0  0  0  0
 10 11  1  0  0  0  0
M  END
>  <EXTREG>  (ZINC00156163)
ZINC00156163

>  <LOGBIO>
2.5000

$$$$
ZINC00156214
  -MTS-   02131516542D 0   0.00000     0.00000     0

 15 16  0  0  0  0  0  0  0  0999 V2000
    3.9870    1.4292    0.0000 F   0  0  0  0  0  0  0  0  0  0  0  0
    3.5793    0.5161    0.0000 C   0  0  0  0  0  0  0  0  0  0  0  0
    2.6662    0.9238    0.0000 F   0  0  0  0  0  0  0  0  0  0  0  0
    4.4924    0.1084    0.0000 F   0  0  0  0  0  0  0  0  0  0  0  0
    3.1716   -0.3970    0.0000 C   0  0  0  0  0  0  0  0  0  0  0  0
    3.7597   -1.2100    0.0000 C   0  0  0  0  0  0  0  0  0  0  0  0
    3.3523   -2.1175    0.0000 C   0  0  0  0  0  0  0  0  0  0  0  0
    2.3577   -2.2220    0.0000 C   0  0  0  0  0  0  0  0  0  0  0  0
    1.7706   -1.4189    0.0000 C   0  0  0  0  0  0  0  0  0  0  0  0
    2.1770   -0.5014    0.0000 C   0  0  0  0  0  0  0  0  0  0  0  0
    1.3531    0.6304    0.0000 N   0  0  0  0  0  0  0  0  0  0  0  0
    1.6631    1.5904    0.0000 C   0  0  0  0  0  0  0  0  0  0  0  0
    0.8531    2.1704    0.0000 C   0  0  0  0  0  0  0  0  0  0  0  0
    0.0431    1.5904    0.0000 N   0  0  0  0  0  0  0  0  0  0  0  0
    0.3531    0.6304    0.0000 C   0  0  0  0  0  0  0  0  0  0  0  0
  1  2  1  0  0  0  0
  2  3  1  0  0  0  0
  2  4  1  0  0  0  0
  2  5  1  0  0  0  0
  5  6  2  0  0  0  0
  6  7  1  0  0  0  0
  7  8  2  0  0  0  0
  8  9  1  0  0  0  0
  9 10  2  0  0  0  0
 10  5  1  0  0  0  0
 10 11  1  0  0  0  0
 11 12  1  0  0  0  0
 12 13  2  0  0  0  0
 13 14  1  0  0  0  0
 14 15  2  0  0  0  0
 15 11  1  0  0  0  0
M  END
>  <EXTREG>  (ZINC00156214)
ZINC00156214

>  <LOGBIO>
2.5000

$$$$
ZINC00156305
  -MTS-   02131516542D 0   0.00000     0.00000     0

 14 14  0  0  0  0  0  0  0  0999 V2000
    4.3321    1.0026    0.0000 N   0  0  0  0  0  0  0  0  0  0  0  0
    3.4623    1.5030    0.0000 C   0  0  0  0  0  0  0  0  0  0  0  0
    3.4618    2.4978    0.0000 O   0  0  0  0  0  0  0  0  0  0  0  0
    2.5968    1.0022    0.0000 C   0  0  0  0  0  0  0  0  0  0  0  0
    1.7268    1.5022    0.0000 C   0  0  0  0  0  0  0  0  0  0  0  0
    0.8668    1.0022    0.0000 C   0  0  0  0  0  0  0  0  0  0  0  0
    0.8668    0.0022    0.0000 C   0  0  0  0  0  0  0  0  0  0  0  0
    0.0000   -0.4965    0.0000 F   0  0  0  0  0  0  0  0  0  0  0  0
    1.7268   -0.4978    0.0000 C   0  0  0  0  0  0  0  0  0  0  0  0
    2.5968    0.0022    0.0000 C   0  0  0  0  0  0  0  0  0  0  0  0
    1.7243   -1.4978    0.0000 C   0  0  0  0  0  0  0  0  0  0  0  0
    2.7243   -1.5003    0.0000 F   0  0  0  0  0  0  0  0  0  0  0  0
    0.7243   -1.4953    0.0000 F   0  0  0  0  0  0  0  0  0  0  0  0
    1.7218   -2.4978    0.0000 F   0  0  0  0  0  0  0  0  0  0  0  0
  1  2  1  0  0  0  0
  2  3  2  0  0  0  0
  2  4  1  0  0  0  0
  4  5  2  0  0  0  0
  5  6  1  0  0  0  0
  6  7  2  0  0  0  0
  7  8  1  0  0  0  0
  7  9  1  0  0  0  0
  9 10  2  0  0  0  0
 10  4  1  0  0  0  0
  9 11  1  0  0  0  0
 11 12  1  0  0  0  0
 11 13  1  0  0  0  0
 11 14  1  0  0  0  0
M  END
>  <EXTREG>  (ZINC00156305)
ZINC00156305

>  <LOGBIO>
2.5000

$$$$
ZINC00156385
  -MTS-   02131516542D 0   0.00000     0.00000     0

 21 23  0  0  0  0  0  0  0  0999 V2000
    5.6428    1.2289    0.0000 C   0  0  0  0  0  0  0  0  0  0  0  0
    5.0543    2.0374    0.0000 C   0  0  0  0  0  0  0  0  0  0  0  0
    5.3643    2.9974    0.0000 O   0  0  0  0  0  0  0  0  0  0  0  0
    4.5543    3.5774    0.0000 N   0  0  0  0  0  0  0  0  0  0  0  0
    3.7443    2.9974    0.0000 C   0  0  0  0  0  0  0  0  0  0  0  0
    2.7946    3.3106    0.0000 C   0  0  0  0  0  0  0  0  0  0  0  0
    4.0543    2.0374    0.0000 C   0  0  0  0  0  0  0  0  0  0  0  0
    3.4658    1.2289    0.0000 C   0  0  0  0  0  0  0  0  0  0  0  0
    2.4713    1.3344    0.0000 S   0  0  0  0  0  0  0  0  0  0  0  0
    1.8828    0.5259    0.0000 C   0  0  0  0  0  0  0  0  0  0  0  0
    0.8740    0.5259    0.0000 N   0  0  0  0  0  0  0  0  0  0  0  0
    0.5710   -0.4232    0.0000 N   0  0  0  0  0  0  0  0  0  0  0  0
    1.3718   -1.0157    0.0000 C   0  0  0  0  0  0  0  0  0  0  0  0
    1.3656   -2.0157    0.0000 O   0  0  0  0  0  0  0  0  0  0  0  0
    2.1901   -0.4257    0.0000 N   0  0  0  0  0  0  0  0  0  0  0  0
    3.1403   -0.7373    0.0000 C   0  0  0  0  0  0  0  0  0  0  0  0
    3.3456   -1.7161    0.0000 C   0  0  0  0  0  0  0  0  0  0  0  0
    4.2657   -2.1297    0.0000 O   0  0  0  0  0  0  0  0  0  0  0  0
    4.1529   -3.1196    0.0000 C   0  0  0  0  0  0  0  0  0  0  0  0
    3.1795   -3.3316    0.0000 C   0  0  0  0  0  0  0  0  0  0  0  0
    2.6751   -2.4580    0.0000 C   0  0  0  0  0  0  0  0  0  0  0  0
  1  2  1  0  0  0  0
  2  3  1  0  0  0  0
  3  4  1  0  0  0  0
  4  5  2  0  0  0  0
  5  6  1  0  0  0  0
  5  7  1  0  0  0  0
  7  2  2  0  0  0  0
  7  8  1  0  0  0  0
  8  9  1  0  0  0  0
  9 10  1  0  0  0  0
 10 11  2  0  0  0  0
 11 12  1  0  0  0  0
 12 13  1  0  0  0  0
 13 14  2  0  0  0  0
 13 15  1  0  0  0  0
 15 10  1  0  0  0  0
 15 16  1  0  0  0  0
 16 17  1  0  0  0  0
 17 18  1  0  0  0  0
 18 19  1  0  0  0  0
 19 20  2  0  0  0  0
 20 21  1  0  0  0  0
 21 17  2  0  0  0  0
M  END
>  <EXTREG>  (ZINC00156385)
ZINC00156385

>  <LOGBIO>
2.5000

$$$$
ZINC00156756
  -MTS-   02131516542D 0   0.00000     0.00000     0

 18 19  0  0  1  0  0  0  0  0999 V2000
    5.7790    0.7422    0.0000 C   0  0  0  0  0  0  0  0  0  0  0  0
    5.3722   -0.1750    0.0000 C   0  0  0  0  0  0  0  0  0  0  0  0
    4.3829   -0.2794    0.0000 C   0  0  0  0  0  0  0  0  0  0  0  0
    3.9761   -1.1967    0.0000 C   0  0  0  0  0  0  0  0  0  0  0  0
    2.9817   -1.3026    0.0000 C   0  0  0  0  0  0  0  0  0  0  0  0
    2.3899   -0.4922    0.0000 C   0  0  0  0  0  0  0  0  0  0  0  0
    1.4010   -0.5997    0.0000 C   0  0  0  0  0  0  0  0  0  0  0  0
    0.9946   -1.5134    0.0000 C   0  0  0  0  0  0  0  0  0  0  0  0
    1.5773   -2.3197    0.0000 C   0  0  0  0  0  0  0  0  0  0  0  0
    2.5754   -2.2163    0.0000 C   0  0  0  0  0  0  0  0  0  0  0  0
    3.6767    0.6908    0.0000 C   0  0  1  0  0  0  0  0  0  0  0  0
    2.6679    0.6908    0.0000 N   0  0  0  0  0  0  0  0  0  0  0  0
    2.3648    1.6398    0.0000 C   0  0  0  0  0  0  0  0  0  0  0  0
    1.4132    1.9471    0.0000 O   0  0  0  0  0  0  0  0  0  0  0  0
    3.1657    2.2324    0.0000 N   0  0  0  0  0  0  0  0  0  0  0  0
    3.9840    1.6424    0.0000 C   0  0  0  0  0  0  0  0  0  0  0  0
    4.9342    1.9540    0.0000 O   0  0  0  0  0  0  0  0  0  0  0  0
    3.2231   -0.2004    0.0000 H   0  0  0  0  0  0  0  0  0  0  0  0
  1  2  1  0  0  0  0
  2  3  1  0  0  0  0
  3  4  2  0  0  0  0
  4  5  1  0  0  0  0
  5  6  2  0  0  0  0
  6  7  1  0  0  0  0
  7  8  2  0  0  0  0
  8  9  1  0  0  0  0
  9 10  2  0  0  0  0
 10  5  1  0  0  0  0
 11  3  1  1  0  0  0
 11 18  1  6  0  0  0
 11 12  1  0  0  0  0
 12 13  1  0  0  0  0
 13 14  2  0  0  0  0
 13 15  1  0  0  0  0
 15 16  1  0  0  0  0
 16 11  1  0  0  0  0
 16 17  2  0  0  0  0
M  END
>  <EXTREG>  (ZINC00156756)
ZINC00156756

>  <LOGBIO>
2.5000

$$$$
ZINC00156898
  -MTS-   02131516542D 0   0.00000     0.00000     0

 15 16  0  0  0  0  0  0  0  0999 V2000
    6.5858    0.3026    0.0000 O   0  0  0  0  0  0  0  0  0  0  0  0
    5.7160    0.8030    0.0000 C   0  0  0  0  0  0  0  0  0  0  0  0
    5.7155    1.7978    0.0000 O   0  0  0  0  0  0  0  0  0  0  0  0
    4.8505    0.3022    0.0000 C   0  0  0  0  0  0  0  0  0  0  0  0
    3.9805    0.8022    0.0000 C   0  0  0  0  0  0  0  0  0  0  0  0
    3.1205    0.3022    0.0000 C   0  0  0  0  0  0  0  0  0  0  0  0
    2.2509    0.8004    0.0000 C   0  0  0  0  0  0  0  0  0  0  0  0
    1.3864    0.2978    0.0000 C   0  0  0  0  0  0  0  0  0  0  0  0
    0.5184    0.7943    0.0000 O   0  0  0  0  0  0  0  0  0  0  0  0
    1.3915   -0.7057    0.0000 C   0  0  0  0  0  0  0  0  0  0  0  0
    2.2560   -1.1978    0.0000 C   0  0  0  0  0  0  0  0  0  0  0  0
    3.1205   -0.6978    0.0000 C   0  0  0  0  0  0  0  0  0  0  0  0
    3.9805   -1.1978    0.0000 C   0  0  0  0  0  0  0  0  0  0  0  0
    4.8505   -0.6978    0.0000 C   0  0  0  0  0  0  0  0  0  0  0  0
    5.7160   -1.1987    0.0000 O   0  0  0  0  0  0  0  0  0  0  0  0
  1  2  1  0  0  0  0
  2  3  2  0  0  0  0
  2  4  1  0  0  0  0
  4  5  2  0  0  0  0
  5  6  1  0  0  0  0
  6  7  1  0  0  0  0
  7  8  2  0  0  0  0
  8  9  1  0  0  0  0
  8 10  1  0  0  0  0
 10 11  2  0  0  0  0
 11 12  1  0  0  0  0
 12  6  2  0  0  0  0
 12 13  1  0  0  0  0
 13 14  2  0  0  0  0
 14  4  1  0  0  0  0
 14 15  1  0  0  0  0
M  END
>  <EXTREG>  (ZINC00156898)
ZINC00156898

>  <LOGBIO>
2.5000

$$$$
ZINC00157125
  -MTS-   02131516542D 0   0.00000     0.00000     0

 11 11  0  0  0  0  0  0  0  0999 V2000
    2.5930    2.0294    0.0000 F   0  0  0  0  0  0  0  0  0  0  0  0
    2.0960    1.1616    0.0000 C   0  0  0  0  0  0  0  0  0  0  0  0
    1.0926    1.1571    0.0000 C   0  0  0  0  0  0  0  0  0  0  0  0
    0.6000    0.2928    0.0000 C   0  0  0  0  0  0  0  0  0  0  0  0
    1.1022   -0.5719    0.0000 C   0  0  0  0  0  0  0  0  0  0  0  0
    2.0969   -0.5724    0.0000 C   0  0  0  0  0  0  0  0  0  0  0  0
    2.5969   -1.4385    0.0000 C   0  0  0  0  0  0  0  0  0  0  0  0
    3.5969   -1.4385    0.0000 C   0  0  0  0  0  0  0  0  0  0  0  0
    4.5969   -1.4385    0.0000 N   0  0  0  0  0  0  0  0  0  0  0  0
    2.5982    0.2968    0.0000 C   0  0  0  0  0  0  0  0  0  0  0  0
    3.5982    0.2983    0.0000 F   0  0  0  0  0  0  0  0  0  0  0  0
  1  2  1  0  0  0  0
  2  3  2  0  0  0  0
  3  4  1  0  0  0  0
  4  5  2  0  0  0  0
  5  6  1  0  0  0  0
  6  7  1  0  0  0  0
  7  8  1  0  0  0  0
  8  9  3  0  0  0  0
  6 10  2  0  0  0  0
 10  2  1  0  0  0  0
 10 11  1  0  0  0  0
M  END
>  <EXTREG>  (ZINC00157125)
ZINC00157125

>  <LOGBIO>
2.5000

$$$$
ZINC00157186
  -MTS-   02131516542D 0   0.00000     0.00000     0

 18 19  0  0  0  0  0  0  0  0999 V2000
    6.6499    1.1807    0.0000 C   0  0  0  0  0  0  0  0  0  0  0  0
    5.7833    1.6799    0.0000 O   0  0  0  0  0  0  0  0  0  0  0  0
    4.9178    1.1790    0.0000 C   0  0  0  0  0  0  0  0  0  0  0  0
    4.0478    1.6790    0.0000 C   0  0  0  0  0  0  0  0  0  0  0  0
    3.1878    1.1790    0.0000 C   0  0  0  0  0  0  0  0  0  0  0  0
    3.1878    0.1790    0.0000 C   0  0  0  0  0  0  0  0  0  0  0  0
    4.0478   -0.3210    0.0000 C   0  0  0  0  0  0  0  0  0  0  0  0
    4.9178    0.1790    0.0000 C   0  0  0  0  0  0  0  0  0  0  0  0
    5.7833   -0.3219    0.0000 O   0  0  0  0  0  0  0  0  0  0  0  0
    5.7824   -1.3219    0.0000 C   0  0  0  0  0  0  0  0  0  0  0  0
    2.3210   -0.3197    0.0000 N   0  0  0  0  0  0  0  0  0  0  0  0
    1.4523    0.1825    0.0000 C   0  0  0  0  0  0  0  0  0  0  0  0
    1.4523    1.1825    0.0000 O   0  0  0  0  0  0  0  0  0  0  0  0
    0.5910   -0.3154    0.0000 C   0  0  0  0  0  0  0  0  0  0  0  0
    0.5885   -1.3154    0.0000 S   0  0  0  0  0  0  0  0  0  0  0  0
    1.4473   -1.8175    0.0000 C   0  0  0  0  0  0  0  0  0  0  0  0
    2.3185   -1.3197    0.0000 C   0  0  0  0  0  0  0  0  0  0  0  0
    3.1828   -1.8227    0.0000 O   0  0  0  0  0  0  0  0  0  0  0  0
  1  2  1  0  0  0  0
  2  3  1  0  0  0  0
  3  4  2  0  0  0  0
  4  5  1  0  0  0  0
  5  6  2  0  0  0  0
  6  7  1  0  0  0  0
  7  8  2  0  0  0  0
  8  3  1  0  0  0  0
  8  9  1  0  0  0  0
  9 10  1  0  0  0  0
  6 11  1  0  0  0  0
 11 12  1  0  0  0  0
 12 13  2  0  0  0  0
 12 14  1  0  0  0  0
 14 15  1  0  0  0  0
 15 16  1  0  0  0  0
 16 17  1  0  0  0  0
 17 11  1  0  0  0  0
 17 18  2  0  0  0  0
M  END
>  <EXTREG>  (ZINC00157186)
ZINC00157186

>  <LOGBIO>
2.5000

$$$$
ZINC00157715
  -MTS-   02131516542D 0   0.00000     0.00000     0

 11 11  0  0  0  0  0  0  0  0999 V2000
    4.3233    0.5002    0.0000 C   0  0  0  0  0  0  0  0  0  0  0  0
    3.4578   -0.0006    0.0000 C   0  0  0  0  0  0  0  0  0  0  0  0
    2.5878    0.4994    0.0000 C   0  0  0  0  0  0  0  0  0  0  0  0
    1.7278   -0.0006    0.0000 C   0  0  0  0  0  0  0  0  0  0  0  0
    1.7278   -1.0006    0.0000 C   0  0  0  0  0  0  0  0  0  0  0  0
    2.5878   -1.5006    0.0000 N   0  0  0  0  0  0  0  0  0  0  0  0
    3.4578   -1.0006    0.0000 C   0  0  0  0  0  0  0  0  0  0  0  0
    4.3233   -1.5015    0.0000 Cl  0  0  0  0  0  0  0  0  0  0  0  0
    0.8610    0.4981    0.0000 N   0  3  0  0  0  0  0  0  0  0  0  0
    0.8590    1.5015    0.0000 O   0  5  0  0  0  0  0  0  0  0  0  0
    0.0000   -0.0002    0.0000 O   0  0  0  0  0  0  0  0  0  0  0  0
  1  2  1  0  0  0  0
  2  3  2  0  0  0  0
  3  4  1  0  0  0  0
  4  5  2  0  0  0  0
  5  6  1  0  0  0  0
  6  7  2  0  0  0  0
  7  2  1  0  0  0  0
  7  8  1  0  0  0  0
  4  9  1  0  0  0  0
  9 10  1  0  0  0  0
  9 11  2  0  0  0  0
M  CHG  2   9   1  10  -1
M  END
>  <EXTREG>  (ZINC00157715)
ZINC00157715

>  <LOGBIO>
2.5000

$$$$
ZINC00157764
  -MTS-   02131516542D 0   0.00000     0.00000     0

 19 19  0  0  1  0  0  0  0  0999 V2000
    5.7087    2.4992    0.0000 C   0  0  0  0  0  0  0  0  0  0  0  0
    6.5787    1.9993    0.0000 C   0  0  0  0  0  0  0  0  0  0  0  0
    6.5797    1.0045    0.0000 C   0  0  0  0  0  0  0  0  0  0  0  0
    5.7142    0.5036    0.0000 C   0  0  0  0  0  0  0  0  0  0  0  0
    4.8442    1.0036    0.0000 C   0  0  0  0  0  0  0  0  0  0  0  0
    3.9842    0.5036    0.0000 C   0  0  0  0  0  0  0  0  0  0  0  0
    3.9842   -0.4964    0.0000 C   0  0  0  0  0  0  0  0  0  0  0  0
    3.1174   -0.9951    0.0000 O   0  0  0  0  0  0  0  0  0  0  0  0
    2.2491   -0.4920    0.0000 C   0  0  0  0  0  0  0  0  0  0  0  0
    1.3874   -0.9890    0.0000 C   0  0  1  0  0  0  0  0  0  0  0  0
    0.5192   -0.4860    0.0000 C   0  0  0  0  0  0  0  0  0  0  0  0
    1.3864   -1.9890    0.0000 O   0  0  0  0  0  0  0  0  0  0  0  0
    4.8442   -0.9964    0.0000 C   0  0  0  0  0  0  0  0  0  0  0  0
    4.8417   -1.9964    0.0000 C   0  0  0  0  0  0  0  0  0  0  0  0
    5.7092   -2.5007    0.0000 C   0  0  0  0  0  0  0  0  0  0  0  0
    3.9792   -2.4921    0.0000 O   0  0  0  0  0  0  0  0  0  0  0  0
    5.7142   -0.4964    0.0000 C   0  0  0  0  0  0  0  0  0  0  0  0
    6.5797   -0.9972    0.0000 O   0  0  0  0  0  0  0  0  0  0  0  0
    1.9068   -1.2894    0.0000 H   0  0  0  0  0  0  0  0  0  0  0  0
  1  2  1  0  0  0  0
  2  3  1  0  0  0  0
  3  4  1  0  0  0  0
  4  5  2  0  0  0  0
  5  6  1  0  0  0  0
  6  7  2  0  0  0  0
  7  8  1  0  0  0  0
  8  9  1  0  0  0  0
  9 10  1  0  0  0  0
 10 19  1  1  0  0  0
 10 11  1  0  0  0  0
 10 12  1  6  0  0  0
  7 13  1  0  0  0  0
 13 14  1  0  0  0  0
 14 15  1  0  0  0  0
 14 16  2  0  0  0  0
 13 17  2  0  0  0  0
 17  4  1  0  0  0  0
 17 18  1  0  0  0  0
M  END
>  <EXTREG>  (ZINC00157764)
ZINC00157764

>  <LOGBIO>
2.5000

$$$$
ZINC00158042
  -MTS-   02131516542D 0   0.00000     0.00000     0

 12 12  0  0  0  0  0  0  0  0999 V2000
    3.1112    1.7880    0.0000 C   0  0  0  0  0  0  0  0  0  0  0  0
    3.9810    1.2876    0.0000 C   0  0  0  0  0  0  0  0  0  0  0  0
    3.9815    0.2928    0.0000 C   0  0  0  0  0  0  0  0  0  0  0  0
    4.8512   -0.2076    0.0000 O   0  0  0  0  0  0  0  0  0  0  0  0
    3.1159   -0.2081    0.0000 C   0  0  0  0  0  0  0  0  0  0  0  0
    2.2459    0.2919    0.0000 C   0  0  0  0  0  0  0  0  0  0  0  0
    1.3859   -0.2081    0.0000 C   0  0  0  0  0  0  0  0  0  0  0  0
    0.5192    0.2906    0.0000 O   0  0  0  0  0  0  0  0  0  0  0  0
    1.3859   -1.2081    0.0000 C   0  0  0  0  0  0  0  0  0  0  0  0
    2.2459   -1.7081    0.0000 C   0  0  0  0  0  0  0  0  0  0  0  0
    3.1159   -1.2081    0.0000 C   0  0  0  0  0  0  0  0  0  0  0  0
    3.9815   -1.7089    0.0000 O   0  0  0  0  0  0  0  0  0  0  0  0
  1  2  1  0  0  0  0
  2  3  1  0  0  0  0
  3  4  2  0  0  0  0
  3  5  1  0  0  0  0
  5  6  2  0  0  0  0
  6  7  1  0  0  0  0
  7  8  1  0  0  0  0
  7  9  2  0  0  0  0
  9 10  1  0  0  0  0
 10 11  2  0  0  0  0
 11  5  1  0  0  0  0
 11 12  1  0  0  0  0
M  END
>  <EXTREG>  (ZINC00158042)
ZINC00158042

>  <LOGBIO>
2.5000

$$$$
ZINC00158874
  -MTS-   02131516542D 0   0.00000     0.00000     0

 13 14  0  0  0  0  0  0  0  0999 V2000
    4.9091   -2.1948    0.0000 O   0  0  0  0  0  0  0  0  0  0  0  0
    5.3150   -1.2809    0.0000 C   0  0  0  0  0  0  0  0  0  0  0  0
    4.7265   -0.4724    0.0000 C   0  0  0  0  0  0  0  0  0  0  0  0
    5.0365    0.4876    0.0000 C   0  0  0  0  0  0  0  0  0  0  0  0
    4.2265    1.0676    0.0000 S   0  0  0  0  0  0  0  0  0  0  0  0
    3.4165    0.4876    0.0000 C   0  0  0  0  0  0  0  0  0  0  0  0
    3.7265   -0.4724    0.0000 N   0  0  0  0  0  0  0  0  0  0  0  0
    2.4668    0.8007    0.0000 C   0  0  0  0  0  0  0  0  0  0  0  0
    2.2614    1.7829    0.0000 C   0  0  0  0  0  0  0  0  0  0  0  0
    1.3161    2.0925    0.0000 C   0  0  0  0  0  0  0  0  0  0  0  0
    0.5693    1.4274    0.0000 C   0  0  0  0  0  0  0  0  0  0  0  0
    0.7680    0.4527    0.0000 C   0  0  0  0  0  0  0  0  0  0  0  0
    1.7201    0.1356    0.0000 C   0  0  0  0  0  0  0  0  0  0  0  0
  1  2  1  0  0  0  0
  2  3  1  0  0  0  0
  3  4  2  0  0  0  0
  4  5  1  0  0  0  0
  5  6  1  0  0  0  0
  6  7  2  0  0  0  0
  7  3  1  0  0  0  0
  6  8  1  0  0  0  0
  8  9  2  0  0  0  0
  9 10  1  0  0  0  0
 10 11  2  0  0  0  0
 11 12  1  0  0  0  0
 12 13  2  0  0  0  0
 13  8  1  0  0  0  0
M  END
>  <EXTREG>  (ZINC00158874)
ZINC00158874

>  <LOGBIO>
2.5000

$$$$
ZINC00159077
  -MTS-   02131516542D 0   0.00000     0.00000     0

 13 14  0  0  0  0  0  0  0  0999 V2000
    2.4743   -2.7308    0.0000 C   0  0  0  0  0  0  0  0  0  0  0  0
    1.8857   -1.9223    0.0000 C   0  0  0  0  0  0  0  0  0  0  0  0
    2.1957   -0.9623    0.0000 N   0  0  0  0  0  0  0  0  0  0  0  0
    1.3857   -0.3823    0.0000 C   0  0  0  0  0  0  0  0  0  0  0  0
    0.5757   -0.9623    0.0000 S   0  0  0  0  0  0  0  0  0  0  0  0
    0.8857   -1.9223    0.0000 C   0  0  0  0  0  0  0  0  0  0  0  0
    0.2972   -2.7308    0.0000 Br  0  0  0  0  0  0  0  0  0  0  0  0
    1.3857    0.6177    0.0000 C   0  0  0  0  0  0  0  0  0  0  0  0
    2.2542    1.1203    0.0000 C   0  0  0  0  0  0  0  0  0  0  0  0
    2.2522    2.1150    0.0000 C   0  0  0  0  0  0  0  0  0  0  0  0
    1.3867    2.6159    0.0000 C   0  0  0  0  0  0  0  0  0  0  0  0
    0.5232    2.1220    0.0000 C   0  0  0  0  0  0  0  0  0  0  0  0
    0.5202    1.1185    0.0000 C   0  0  0  0  0  0  0  0  0  0  0  0
  1  2  1  0  0  0  0
  2  3  1  0  0  0  0
  3  4  2  0  0  0  0
  4  5  1  0  0  0  0
  5  6  1  0  0  0  0
  6  2  2  0  0  0  0
  6  7  1  0  0  0  0
  4  8  1  0  0  0  0
  8  9  2  0  0  0  0
  9 10  1  0  0  0  0
 10 11  2  0  0  0  0
 11 12  1  0  0  0  0
 12 13  2  0  0  0  0
 13  8  1  0  0  0  0
M  END
>  <EXTREG>  (ZINC00159077)
ZINC00159077

>  <LOGBIO>
2.5000

$$$$
ZINC00159246
  -MTS-   02131516542D 0   0.00000     0.00000     0

 24 27  0  0  0  0  0  0  0  0999 V2000
    4.2688   -2.4248    0.0000 C   0  0  0  0  0  0  0  0  0  0  0  0
    4.6756   -1.5075    0.0000 C   0  0  0  0  0  0  0  0  0  0  0  0
    5.6649   -1.4032    0.0000 O   0  0  0  0  0  0  0  0  0  0  0  0
    6.0718   -0.4859    0.0000 C   0  0  0  0  0  0  0  0  0  0  0  0
    7.0610   -0.3815    0.0000 O   0  0  0  0  0  0  0  0  0  0  0  0
    5.4832    0.3226    0.0000 C   0  0  0  0  0  0  0  0  0  0  0  0
    5.7932    1.2826    0.0000 N   0  0  0  0  0  0  0  0  0  0  0  0
    4.9832    1.8626    0.0000 N   0  0  0  0  0  0  0  0  0  0  0  0
    4.1732    1.2826    0.0000 N   0  0  0  0  0  0  0  0  0  0  0  0
    3.1940    1.4853    0.0000 C   0  0  0  0  0  0  0  0  0  0  0  0
    2.8800    2.4370    0.0000 C   0  0  0  0  0  0  0  0  0  0  0  0
    1.9010    2.6407    0.0000 C   0  0  0  0  0  0  0  0  0  0  0  0
    1.2342    1.8909    0.0000 C   0  0  0  0  0  0  0  0  0  0  0  0
    1.5485    0.9470    0.0000 C   0  0  0  0  0  0  0  0  0  0  0  0
    2.5258    0.7413    0.0000 C   0  0  0  0  0  0  0  0  0  0  0  0
    2.8389   -0.2120    0.0000 C   0  0  0  0  0  0  0  0  0  0  0  0
    3.8129   -0.4147    0.0000 N   0  0  0  0  0  0  0  0  0  0  0  0
    4.4832    0.3226    0.0000 C   0  0  0  0  0  0  0  0  0  0  0  0
    2.1726   -0.9576    0.0000 N   0  0  0  0  0  0  0  0  0  0  0  0
    1.1901   -0.7536    0.0000 C   0  0  0  0  0  0  0  0  0  0  0  0
    0.5287   -1.4967    0.0000 C   0  0  0  0  0  0  0  0  0  0  0  0
    0.8403   -2.4469    0.0000 O   0  0  0  0  0  0  0  0  0  0  0  0
    1.8133   -2.6541    0.0000 C   0  0  0  0  0  0  0  0  0  0  0  0
    2.4842   -1.9079    0.0000 C   0  0  0  0  0  0  0  0  0  0  0  0
  1  2  1  0  0  0  0
  2  3  1  0  0  0  0
  3  4  1  0  0  0  0
  4  5  2  0  0  0  0
  4  6  1  0  0  0  0
  6  7  1  0  0  0  0
  7  8  2  0  0  0  0
  8  9  1  0  0  0  0
  9 10  1  0  0  0  0
 10 11  1  0  0  0  0
 11 12  2  0  0  0  0
 12 13  1  0  0  0  0
 13 14  2  0  0  0  0
 14 15  1  0  0  0  0
 15 10  2  0  0  0  0
 15 16  1  0  0  0  0
 16 17  2  0  0  0  0
 17 18  1  0  0  0  0
 18  6  2  0  0  0  0
 18  9  1  0  0  0  0
 16 19  1  0  0  0  0
 19 20  1  0  0  0  0
 20 21  1  0  0  0  0
 21 22  1  0  0  0  0
 22 23  1  0  0  0  0
 23 24  1  0  0  0  0
 24 19  1  0  0  0  0
M  END
>  <EXTREG>  (ZINC00159246)
ZINC00159246

>  <LOGBIO>
2.5000

$$$$
ZINC00159556
  -MTS-   02131516542D 0   0.00000     0.00000     0

 13 13  0  0  0  0  0  0  0  0999 V2000
    5.7154    0.2996    0.0000 C   0  0  0  0  0  0  0  0  0  0  0  0
    4.8456    0.8001    0.0000 C   0  0  0  0  0  0  0  0  0  0  0  0
    3.9854    0.3005    0.0000 C   0  0  0  0  0  0  0  0  0  0  0  0
    3.1156    0.8009    0.0000 C   0  0  0  0  0  0  0  0  0  0  0  0
    3.1151    1.7956    0.0000 O   0  0  0  0  0  0  0  0  0  0  0  0
    2.2501    0.3000    0.0000 C   0  0  0  0  0  0  0  0  0  0  0  0
    1.3801    0.8000    0.0000 C   0  0  0  0  0  0  0  0  0  0  0  0
    1.3776    1.8000    0.0000 F   0  0  0  0  0  0  0  0  0  0  0  0
    0.5201    0.3000    0.0000 C   0  0  0  0  0  0  0  0  0  0  0  0
    0.5201   -0.7000    0.0000 C   0  0  0  0  0  0  0  0  0  0  0  0
    1.3801   -1.2000    0.0000 C   0  0  0  0  0  0  0  0  0  0  0  0
    2.2501   -0.7000    0.0000 C   0  0  0  0  0  0  0  0  0  0  0  0
    3.1156   -1.2009    0.0000 F   0  0  0  0  0  0  0  0  0  0  0  0
  1  2  1  0  0  0  0
  2  3  1  0  0  0  0
  3  4  1  0  0  0  0
  4  5  2  0  0  0  0
  4  6  1  0  0  0  0
  6  7  2  0  0  0  0
  7  8  1  0  0  0  0
  7  9  1  0  0  0  0
  9 10  2  0  0  0  0
 10 11  1  0  0  0  0
 11 12  2  0  0  0  0
 12  6  1  0  0  0  0
 12 13  1  0  0  0  0
M  END
>  <EXTREG>  (ZINC00159556)
ZINC00159556

>  <LOGBIO>
2.5000

$$$$
ZINC00160013
  -MTS-   02131516542D 0   0.00000     0.00000     0

 17 18  0  0  0  0  0  0  0  0999 V2000
    5.5249   -1.2004    0.0000 C   0  0  0  0  0  0  0  0  0  0  0  0
    4.9363   -0.3919    0.0000 N   0  0  0  0  0  0  0  0  0  0  0  0
    5.2463    0.5681    0.0000 N   0  0  0  0  0  0  0  0  0  0  0  0
    4.4363    1.1481    0.0000 C   0  0  0  0  0  0  0  0  0  0  0  0
    4.4363    2.1481    0.0000 C   0  0  0  0  0  0  0  0  0  0  0  0
    3.6263    0.5681    0.0000 C   0  0  0  0  0  0  0  0  0  0  0  0
    3.9363   -0.3919    0.0000 C   0  0  0  0  0  0  0  0  0  0  0  0
    3.3478   -1.2004    0.0000 Cl  0  0  0  0  0  0  0  0  0  0  0  0
    2.6766    0.8813    0.0000 C   0  0  0  0  0  0  0  0  0  0  0  0
    2.4730    1.8603    0.0000 O   0  0  0  0  0  0  0  0  0  0  0  0
    1.9306    0.2154    0.0000 C   0  0  0  0  0  0  0  0  0  0  0  0
    2.0307   -0.7885    0.0000 C   0  0  0  0  0  0  0  0  0  0  0  0
    1.1165   -1.1842    0.0000 C   0  0  0  0  0  0  0  0  0  0  0  0
    0.9052   -2.1616    0.0000 C   0  0  0  0  0  0  0  0  0  0  0  0
    0.4473   -0.4462    0.0000 N   0  0  0  0  0  0  0  0  0  0  0  0
    0.9532    0.4267    0.0000 N   0  0  0  0  0  0  0  0  0  0  0  0
    0.5487    1.3412    0.0000 C   0  0  0  0  0  0  0  0  0  0  0  0
  1  2  1  0  0  0  0
  2  3  1  0  0  0  0
  3  4  2  0  0  0  0
  4  5  1  0  0  0  0
  4  6  1  0  0  0  0
  6  7  2  0  0  0  0
  7  2  1  0  0  0  0
  7  8  1  0  0  0  0
  6  9  1  0  0  0  0
  9 10  2  0  0  0  0
  9 11  1  0  0  0  0
 11 12  2  0  0  0  0
 12 13  1  0  0  0  0
 13 14  1  0  0  0  0
 13 15  2  0  0  0  0
 15 16  1  0  0  0  0
 16 11  1  0  0  0  0
 16 17  1  0  0  0  0
M  END
>  <EXTREG>  (ZINC00160013)
ZINC00160013

>  <LOGBIO>
2.5000

$$$$
ZINC00160093
  -MTS-   02131516542D 0   0.00000     0.00000     0

 17 18  0  0  0  0  0  0  0  0999 V2000
    3.4721    1.9918    0.0000 C   0  0  0  0  0  0  0  0  0  0  0  0
    2.6065    1.4910    0.0000 N   0  0  0  0  0  0  0  0  0  0  0  0
    1.7365    1.9910    0.0000 C   0  0  0  0  0  0  0  0  0  0  0  0
    0.8765    1.4910    0.0000 C   0  0  0  0  0  0  0  0  0  0  0  0
    0.8765    0.4910    0.0000 O   0  0  0  0  0  0  0  0  0  0  0  0
    1.7365   -0.0090    0.0000 C   0  0  0  0  0  0  0  0  0  0  0  0
    2.6065    0.4910    0.0000 C   0  0  0  0  0  0  0  0  0  0  0  0
    3.4703   -0.0155    0.0000 C   0  0  0  0  0  0  0  0  0  0  0  0
    4.3392    0.4793    0.0000 Cl  0  0  0  0  0  0  0  0  0  0  0  0
    3.4652   -1.0155    0.0000 C   0  0  0  0  0  0  0  0  0  0  0  0
    4.3283   -1.5207    0.0000 Cl  0  0  0  0  0  0  0  0  0  0  0  0
    2.5928   -1.5112    0.0000 C   0  0  0  0  0  0  0  0  0  0  0  0
    2.5852   -2.5111    0.0000 Cl  0  0  0  0  0  0  0  0  0  0  0  0
    1.7353   -1.0069    0.0000 C   0  0  0  0  0  0  0  0  0  0  0  0
    0.8669   -1.5028    0.0000 N   0  3  0  0  0  0  0  0  0  0  0  0
    0.0000   -0.9975    0.0000 O   0  5  0  0  0  0  0  0  0  0  0  0
    0.8618   -2.4976    0.0000 O   0  0  0  0  0  0  0  0  0  0  0  0
  1  2  1  0  0  0  0
  2  3  1  0  0  0  0
  3  4  1  0  0  0  0
  4  5  1  0  0  0  0
  5  6  1  0  0  0  0
  6  7  2  0  0  0  0
  7  2  1  0  0  0  0
  7  8  1  0  0  0  0
  8  9  1  0  0  0  0
  8 10  2  0  0  0  0
 10 11  1  0  0  0  0
 10 12  1  0  0  0  0
 12 13  1  0  0  0  0
 12 14  2  0  0  0  0
 14  6  1  0  0  0  0
 14 15  1  0  0  0  0
 15 16  1  0  0  0  0
 15 17  2  0  0  0  0
M  CHG  2  15   1  16  -1
M  END
>  <EXTREG>  (ZINC00160093)
ZINC00160093

>  <LOGBIO>
2.5000

$$$$
ZINC00160117
  -MTS-   02131516542D 0   0.00000     0.00000     0

 22 24  0  0  0  0  0  0  0  0999 V2000
    9.2423   -1.2878    0.0000 C   0  0  0  0  0  0  0  0  0  0  0  0
    8.6537   -0.4793    0.0000 N   0  0  0  0  0  0  0  0  0  0  0  0
    8.9637    0.4807    0.0000 N   0  0  0  0  0  0  0  0  0  0  0  0
    8.1537    1.0607    0.0000 C   0  0  0  0  0  0  0  0  0  0  0  0
    7.3437    0.4807    0.0000 C   0  0  0  0  0  0  0  0  0  0  0  0
    7.6537   -0.4793    0.0000 C   0  0  0  0  0  0  0  0  0  0  0  0
    7.0652   -1.2878    0.0000 Cl  0  0  0  0  0  0  0  0  0  0  0  0
    6.3940    0.7938    0.0000 C   0  0  0  0  0  0  0  0  0  0  0  0
    6.0856    1.7543    0.0000 O   0  0  0  0  0  0  0  0  0  0  0  0
    5.0894    1.7527    0.0000 N   0  0  0  0  0  0  0  0  0  0  0  0
    4.7700    0.8090    0.0000 C   0  0  0  0  0  0  0  0  0  0  0  0
    5.5819    0.2103    0.0000 N   0  0  0  0  0  0  0  0  0  0  0  0
    3.8160    0.5092    0.0000 C   0  0  0  0  0  0  0  0  0  0  0  0
    3.0761    1.1870    0.0000 C   0  0  0  0  0  0  0  0  0  0  0  0
    2.1277    0.8868    0.0000 C   0  0  0  0  0  0  0  0  0  0  0  0
    1.9095   -0.0891    0.0000 C   0  0  0  0  0  0  0  0  0  0  0  0
    2.6396   -0.7647    0.0000 C   0  0  0  0  0  0  0  0  0  0  0  0
    3.5978   -0.4667    0.0000 C   0  0  0  0  0  0  0  0  0  0  0  0
    0.9547   -0.3865    0.0000 C   0  0  0  0  0  0  0  0  0  0  0  0
    1.2522   -1.3413    0.0000 F   0  0  0  0  0  0  0  0  0  0  0  0
    0.6573    0.5682    0.0000 F   0  0  0  0  0  0  0  0  0  0  0  0
    0.0000   -0.6840    0.0000 F   0  0  0  0  0  0  0  0  0  0  0  0
  1  2  1  0  0  0  0
  2  3  1  0  0  0  0
  3  4  2  0  0  0  0
  4  5  1  0  0  0  0
  5  6  2  0  0  0  0
  6  2  1  0  0  0  0
  6  7  1  0  0  0  0
  5  8  1  0  0  0  0
  8  9  1  0  0  0  0
  9 10  1  0  0  0  0
 10 11  2  0  0  0  0
 11 12  1  0  0  0  0
 12  8  2  0  0  0  0
 11 13  1  0  0  0  0
 13 14  2  0  0  0  0
 14 15  1  0  0  0  0
 15 16  2  0  0  0  0
 16 17  1  0  0  0  0
 17 18  2  0  0  0  0
 18 13  1  0  0  0  0
 16 19  1  0  0  0  0
 19 20  1  0  0  0  0
 19 21  1  0  0  0  0
 19 22  1  0  0  0  0
M  END
>  <EXTREG>  (ZINC00160117)
ZINC00160117

>  <LOGBIO>
2.5000

$$$$
ZINC00160421
  -MTS-   02131516542D 0   0.00000     0.00000     0

 11 12  0  0  0  0  0  0  0  0999 V2000
    1.3077   -1.8118    0.0000 N   0  0  0  0  0  0  0  0  0  0  0  0
    1.8043   -0.9438    0.0000 C   0  0  0  0  0  0  0  0  0  0  0  0
    2.8077   -0.9388    0.0000 C   0  0  0  0  0  0  0  0  0  0  0  0
    3.2999   -0.0743    0.0000 C   0  0  0  0  0  0  0  0  0  0  0  0
    2.7998    0.7902    0.0000 C   0  0  0  0  0  0  0  0  0  0  0  0
    3.1098    1.7502    0.0000 N   0  0  0  0  0  0  0  0  0  0  0  0
    2.2998    2.3302    0.0000 O   0  0  0  0  0  0  0  0  0  0  0  0
    1.4898    1.7502    0.0000 N   0  0  0  0  0  0  0  0  0  0  0  0
    1.7998    0.7902    0.0000 C   0  0  0  0  0  0  0  0  0  0  0  0
    1.3016   -0.0793    0.0000 C   0  0  0  0  0  0  0  0  0  0  0  0
    0.3016   -0.0825    0.0000 N   0  0  0  0  0  0  0  0  0  0  0  0
  1  2  1  0  0  0  0
  2  3  1  0  0  0  0
  3  4  2  0  0  0  0
  4  5  1  0  0  0  0
  5  6  2  0  0  0  0
  6  7  1  0  0  0  0
  7  8  1  0  0  0  0
  8  9  2  0  0  0  0
  9  5  1  0  0  0  0
  9 10  1  0  0  0  0
 10  2  2  0  0  0  0
 10 11  1  0  0  0  0
M  END
>  <EXTREG>  (ZINC00160421)
ZINC00160421

>  <LOGBIO>
2.5000

$$$$
ZINC00161049
  -MTS-   02131516542D 0   0.00000     0.00000     0

 22 24  0  0  1  0  0  0  0  0999 V2000
    5.1991    1.7474    0.0000 C   0  0  0  0  0  0  0  0  0  0  0  0
    5.1976    2.7508    0.0000 C   0  0  0  0  0  0  0  0  0  0  0  0
    6.0589    3.2486    0.0000 O   0  0  0  0  0  0  0  0  0  0  0  0
    4.3311    3.2500    0.0000 O   0  0  0  0  0  0  0  0  0  0  0  0
    3.4655    2.7491    0.0000 C   0  0  0  0  0  0  0  0  0  0  0  0
    2.5955    3.2491    0.0000 C   0  0  0  0  0  0  0  0  0  0  0  0
    1.7355    2.7491    0.0000 C   0  0  0  0  0  0  0  0  0  0  0  0
    1.7355    1.7491    0.0000 C   0  0  0  0  0  0  0  0  0  0  0  0
    0.8655    1.2491    0.0000 C   0  0  0  0  0  0  0  0  0  0  0  0
    0.0000    1.7500    0.0000 O   0  0  0  0  0  0  0  0  0  0  0  0
    0.8655    0.2491    0.0000 C   0  0  0  0  0  0  0  0  0  0  0  0
    1.7355   -0.2509    0.0000 C   0  0  1  0  0  0  0  0  0  0  0  0
    2.5955    0.2491    0.0000 O   0  0  0  0  0  0  0  0  0  0  0  0
    2.5955    1.2491    0.0000 C   0  0  0  0  0  0  0  0  0  0  0  0
    3.4655    1.7491    0.0000 C   0  0  0  0  0  0  0  0  0  0  0  0
    1.7380   -1.2509    0.0000 C   0  0  0  0  0  0  0  0  0  0  0  0
    0.8708   -1.7556    0.0000 C   0  0  0  0  0  0  0  0  0  0  0  0
    0.8753   -2.7504    0.0000 C   0  0  0  0  0  0  0  0  0  0  0  0
    1.7421   -3.2491    0.0000 C   0  0  0  0  0  0  0  0  0  0  0  0
    2.6043   -2.7530    0.0000 C   0  0  0  0  0  0  0  0  0  0  0  0
    2.6048   -1.7496    0.0000 C   0  0  0  0  0  0  0  0  0  0  0  0
    1.2166   -0.5521    0.0000 H   0  0  0  0  0  0  0  0  0  0  0  0
  1  2  1  0  0  0  0
  2  3  2  0  0  0  0
  2  4  1  0  0  0  0
  4  5  1  0  0  0  0
  5  6  1  0  0  0  0
  6  7  2  0  0  0  0
  7  8  1  0  0  0  0
  8  9  1  0  0  0  0
  9 10  2  0  0  0  0
  9 11  1  0  0  0  0
 11 12  1  0  0  0  0
 12 22  1  6  0  0  0
 12 13  1  0  0  0  0
 13 14  1  0  0  0  0
 14  8  2  0  0  0  0
 14 15  1  0  0  0  0
 15  5  2  0  0  0  0
 12 16  1  1  0  0  0
 16 17  2  0  0  0  0
 17 18  1  0  0  0  0
 18 19  2  0  0  0  0
 19 20  1  0  0  0  0
 20 21  2  0  0  0  0
 21 16  1  0  0  0  0
M  END
>  <EXTREG>  (ZINC00161049)
ZINC00161049

>  <LOGBIO>
2.5000

$$$$
ZINC00161294
  -MTS-   02131516542D 0   0.00000     0.00000     0

 14 15  0  0  0  0  0  0  0  0999 V2000
    1.0275   -1.7730    0.0000 C   0  0  0  0  0  0  0  0  0  0  0  0
    2.0275   -1.7690    0.0000 O   0  0  0  0  0  0  0  0  0  0  0  0
    2.5240   -0.9010    0.0000 C   0  0  0  0  0  0  0  0  0  0  0  0
    3.5274   -0.8960    0.0000 C   0  0  0  0  0  0  0  0  0  0  0  0
    4.0196   -0.0315    0.0000 C   0  0  0  0  0  0  0  0  0  0  0  0
    3.5196    0.8330    0.0000 C   0  0  0  0  0  0  0  0  0  0  0  0
    3.8296    1.7930    0.0000 C   0  0  0  0  0  0  0  0  0  0  0  0
    3.0196    2.3730    0.0000 O   0  0  0  0  0  0  0  0  0  0  0  0
    2.2096    1.7930    0.0000 C   0  0  0  0  0  0  0  0  0  0  0  0
    1.2599    2.1062    0.0000 O   0  0  0  0  0  0  0  0  0  0  0  0
    2.5196    0.8330    0.0000 C   0  0  0  0  0  0  0  0  0  0  0  0
    2.0214   -0.0365    0.0000 C   0  0  0  0  0  0  0  0  0  0  0  0
    1.0214   -0.0397    0.0000 O   0  0  0  0  0  0  0  0  0  0  0  0
    0.5187    0.8248    0.0000 C   0  0  0  0  0  0  0  0  0  0  0  0
  1  2  1  0  0  0  0
  2  3  1  0  0  0  0
  3  4  2  0  0  0  0
  4  5  1  0  0  0  0
  5  6  2  0  0  0  0
  6  7  1  0  0  0  0
  7  8  1  0  0  0  0
  8  9  1  0  0  0  0
  9 10  2  0  0  0  0
  9 11  1  0  0  0  0
 11  6  1  0  0  0  0
 11 12  2  0  0  0  0
 12  3  1  0  0  0  0
 12 13  1  0  0  0  0
 13 14  1  0  0  0  0
M  END
>  <EXTREG>  (ZINC00161294)
ZINC00161294

>  <LOGBIO>
2.5000

$$$$
ZINC00162103
  -MTS-   02131516542D 0   0.00000     0.00000     0

 17 18  0  0  1  0  0  0  0  0999 V2000
    2.0615   -4.1124    0.0000 O   0  5  0  0  0  0  0  0  0  0  0  0
    2.4683   -3.1951    0.0000 N   0  3  0  0  0  0  0  0  0  0  0  0
    3.4576   -3.0907    0.0000 O   0  0  0  0  0  0  0  0  0  0  0  0
    1.8798   -2.3866    0.0000 C   0  0  0  0  0  0  0  0  0  0  0  0
    2.1898   -1.4266    0.0000 O   0  0  0  0  0  0  0  0  0  0  0  0
    1.3798   -0.8466    0.0000 C   0  0  0  0  0  0  0  0  0  0  0  0
    1.3798    0.1534    0.0000 C   0  0  0  0  0  0  0  0  0  0  0  0
    2.2458    0.6534    0.0000 O   0  0  0  0  0  0  0  0  0  0  0  0
    2.2458    1.6534    0.0000 C   0  0  2  0  0  0  0  0  0  0  0  0
    3.1144    2.1560    0.0000 C   0  0  0  0  0  0  0  0  0  0  0  0
    3.1123    3.1507    0.0000 C   0  0  0  0  0  0  0  0  0  0  0  0
    2.2468    3.6516    0.0000 C   0  0  0  0  0  0  0  0  0  0  0  0
    1.3833    3.1577    0.0000 C   0  0  0  0  0  0  0  0  0  0  0  0
    1.3803    2.1542    0.0000 O   0  0  0  0  0  0  0  0  0  0  0  0
    0.5698   -1.4266    0.0000 C   0  0  0  0  0  0  0  0  0  0  0  0
    0.8798   -2.3866    0.0000 C   0  0  0  0  0  0  0  0  0  0  0  0
    2.7656    1.3536    0.0000 H   0  0  0  0  0  0  0  0  0  0  0  0
  1  2  1  0  0  0  0
  2  3  2  0  0  0  0
  2  4  1  0  0  0  0
  4  5  1  0  0  0  0
  5  6  1  0  0  0  0
  6  7  1  0  0  0  0
  7  8  1  0  0  0  0
  9  8  1  1  0  0  0
  9 17  1  6  0  0  0
  9 10  1  0  0  0  0
 10 11  1  0  0  0  0
 11 12  1  0  0  0  0
 12 13  1  0  0  0  0
 13 14  1  0  0  0  0
 14  9  1  0  0  0  0
  6 15  2  0  0  0  0
 15 16  1  0  0  0  0
 16  4  2  0  0  0  0
M  CHG  2   1  -1   2   1
M  END
>  <EXTREG>  (ZINC00162103)
ZINC00162103

>  <LOGBIO>
2.5000

$$$$
ZINC00162699
  -MTS-   02131516542D 0   0.00000     0.00000     0

 20 22  0  0  1  0  0  0  0  0999 V2000
    3.6747   -1.9434    0.0000 C   0  0  0  0  0  0  0  0  0  0  0  0
    3.0900   -1.1322    0.0000 C   0  0  1  0  0  0  0  0  0  0  0  0
    3.4000   -0.1722    0.0000 O   0  0  0  0  0  0  0  0  0  0  0  0
    2.5900    0.4078    0.0000 C   0  0  1  0  0  0  0  0  0  0  0  0
    1.9226    1.1525    0.0000 O   0  0  0  0  0  0  0  0  0  0  0  0
    1.7800   -0.1722    0.0000 C   0  0  0  0  0  0  0  0  0  0  0  0
    2.0900   -1.1229    0.0000 N   0  3  0  0  0  0  0  0  0  0  0  0
    2.4870   -2.0445    0.0000 C   0  0  0  0  0  0  0  0  0  0  0  0
    1.8879   -2.8451    0.0000 C   0  0  0  0  0  0  0  0  0  0  0  0
    0.8918   -2.7242    0.0000 C   0  0  0  0  0  0  0  0  0  0  0  0
    0.5028   -1.8086    0.0000 C   0  0  0  0  0  0  0  0  0  0  0  0
    1.1019   -1.0080    0.0000 C   0  0  0  0  0  0  0  0  0  0  0  0
    3.2574    1.1525    0.0000 C   0  0  0  0  0  0  0  0  0  0  0  0
    4.2396    0.9471    0.0000 C   0  0  0  0  0  0  0  0  0  0  0  0
    4.9020    1.6893    0.0000 C   0  0  0  0  0  0  0  0  0  0  0  0
    4.5918    2.6399    0.0000 C   0  0  0  0  0  0  0  0  0  0  0  0
    5.2610    3.3829    0.0000 Cl  0  0  0  0  0  0  0  0  0  0  0  0
    3.6191    2.8484    0.0000 C   0  0  0  0  0  0  0  0  0  0  0  0
    2.9471    2.1032    0.0000 C   0  0  0  0  0  0  0  0  0  0  0  0
    3.6827   -1.0389    0.0000 H   0  0  0  0  0  0  0  0  0  0  0  0
  2  1  1  6  0  0  0
  2 20  1  1  0  0  0
  2  3  1  0  0  0  0
  3  4  1  0  0  0  0
  4  5  1  6  0  0  0
  4  6  1  0  0  0  0
  6  7  1  0  0  0  0
  7  2  1  0  0  0  0
  7  8  1  0  0  0  0
  8  9  1  0  0  0  0
  9 10  1  0  0  0  0
 10 11  1  0  0  0  0
 11 12  1  0  0  0  0
 12  7  1  0  0  0  0
  4 13  1  0  0  0  0
 13 14  2  0  0  0  0
 14 15  1  0  0  0  0
 15 16  2  0  0  0  0
 16 17  1  0  0  0  0
 16 18  1  0  0  0  0
 18 19  2  0  0  0  0
 19 13  1  0  0  0  0
M  CHG  1   7   1
M  END
>  <EXTREG>  (ZINC00162699)
ZINC00162699

>  <LOGBIO>
2.5000

$$$$
ZINC00163062
  -MTS-   02131516542D 0   0.00000     0.00000     0

 19 20  0  0  0  0  0  0  0  0999 V2000
    2.2012    1.0245    0.0000 C   0  0  0  0  0  0  0  0  0  0  0  0
    3.2012    1.0255    0.0000 N   0  3  0  0  0  0  0  0  0  0  0  0
    3.2002    2.0255    0.0000 C   0  0  0  0  0  0  0  0  0  0  0  0
    3.2022    0.0255    0.0000 C   0  0  0  0  0  0  0  0  0  0  0  0
    2.2501   -0.5255    0.0000 C   0  0  0  0  0  0  0  0  0  0  0  0
    1.3801   -0.0255    0.0000 C   0  0  0  0  0  0  0  0  0  0  0  0
    0.5201   -0.5255    0.0000 C   0  0  0  0  0  0  0  0  0  0  0  0
    0.5201   -1.5255    0.0000 C   0  0  0  0  0  0  0  0  0  0  0  0
    1.3801   -2.0255    0.0000 C   0  0  0  0  0  0  0  0  0  0  0  0
    2.2501   -1.5255    0.0000 C   0  0  0  0  0  0  0  0  0  0  0  0
    4.2012    1.0265    0.0000 C   0  0  0  0  0  0  0  0  0  0  0  0
    4.7521    0.0744    0.0000 C   0  0  0  0  0  0  0  0  0  0  0  0
    4.2521   -0.7956    0.0000 C   0  0  0  0  0  0  0  0  0  0  0  0
    4.7521   -1.6556    0.0000 C   0  0  0  0  0  0  0  0  0  0  0  0
    4.2534   -2.5224    0.0000 Cl  0  0  0  0  0  0  0  0  0  0  0  0
    5.7521   -1.6556    0.0000 N   0  0  0  0  0  0  0  0  0  0  0  0
    6.2521   -0.7956    0.0000 C   0  0  0  0  0  0  0  0  0  0  0  0
    7.2521   -0.7981    0.0000 Cl  0  0  0  0  0  0  0  0  0  0  0  0
    5.7521    0.0744    0.0000 C   0  0  0  0  0  0  0  0  0  0  0  0
  1  2  1  0  0  0  0
  2  3  1  0  0  0  0
  2  4  1  0  0  0  0
  4  5  1  0  0  0  0
  5  6  2  0  0  0  0
  6  7  1  0  0  0  0
  7  8  2  0  0  0  0
  8  9  1  0  0  0  0
  9 10  2  0  0  0  0
 10  5  1  0  0  0  0
  2 11  1  0  0  0  0
 11 12  1  0  0  0  0
 12 13  2  0  0  0  0
 13 14  1  0  0  0  0
 14 15  1  0  0  0  0
 14 16  2  0  0  0  0
 16 17  1  0  0  0  0
 17 18  1  0  0  0  0
 17 19  2  0  0  0  0
 19 12  1  0  0  0  0
M  CHG  1   2   1
M  END
>  <EXTREG>  (ZINC00163062)
ZINC00163062

>  <LOGBIO>
2.5000

$$$$
ZINC00163156
  -MTS-   02131516542D 0   0.00000     0.00000     0

 17 17  0  0  0  0  0  0  0  0999 V2000
    5.1989    1.0026    0.0000 C   0  0  0  0  0  0  0  0  0  0  0  0
    4.3291    1.5030    0.0000 C   0  0  0  0  0  0  0  0  0  0  0  0
    4.3286    2.4978    0.0000 O   0  0  0  0  0  0  0  0  0  0  0  0
    3.4636    1.0022    0.0000 C   0  0  0  0  0  0  0  0  0  0  0  0
    2.5936    1.5022    0.0000 C   0  0  0  0  0  0  0  0  0  0  0  0
    1.7336    1.0022    0.0000 C   0  0  0  0  0  0  0  0  0  0  0  0
    1.7336    0.0022    0.0000 C   0  0  0  0  0  0  0  0  0  0  0  0
    2.5936   -0.4978    0.0000 C   0  0  0  0  0  0  0  0  0  0  0  0
    3.4636    0.0022    0.0000 C   0  0  0  0  0  0  0  0  0  0  0  0
    2.5911   -1.4978    0.0000 C   0  0  0  0  0  0  0  0  0  0  0  0
    3.5911   -1.5003    0.0000 F   0  0  0  0  0  0  0  0  0  0  0  0
    1.5911   -1.4953    0.0000 F   0  0  0  0  0  0  0  0  0  0  0  0
    2.5886   -2.4978    0.0000 F   0  0  0  0  0  0  0  0  0  0  0  0
    0.8668    1.5009    0.0000 C   0  0  0  0  0  0  0  0  0  0  0  0
    0.3681    0.6341    0.0000 F   0  0  0  0  0  0  0  0  0  0  0  0
[truncated: 4,327,895 more chars]
